# Supplementary material for: Pharmacological targeting of BMAL1 modulates circadian and immune pathways
Source: Nat Chem Biol. 2025 Mar 25;21(5):736–45. doi: 10.1038/s41589-025-01863-x (PMC12037410; doi:10.1038/s41589-025-01863-x)
Supplement: Supplementary file 4 — Statistical source data. [file 41589_2025_1863_MOESM4_ESM.xlsx]

## Sheet: Fig.1b
Temperature (°C)	DMSO	CCM (200 uM)
25.1	35391.2	11034.6
25.698	35954.8	11321.7
26.297	35867.4	11401.2
26.895	35598.5	11384.9
27.493	35365.8	11463.2
28.092	35558.8	11232.8
28.69	35310.7	11612.6
29.289	35185.6	11448
29.887	34978.7	11463.7
30.486	35111	11375.6
31.084	35003.2	11372.8
31.683	35063.2	11346.2
32.281	35483	11066.6
32.879	35264.2	11263.9
33.478	35402.5	11208.2
34.076	35381.2	11185.1
34.675	35876.1	11263.6
35.273	35981	10961.8
35.872	36527.9	11038
36.47	36936.8	11531.4
37.069	37494.6	11258.4
37.667	38553.9	11136.8
38.266	39541.3	11141
38.864	40542.3	11080.1
39.462	42551.8	11080.5
40.061	43957.3	11519.4
40.659	46438	11386
41.258	49006.1	11337.9
41.856	52386.1	11419.5
42.455	56476	11261.5
43.053	61374.4	11683.9
43.652	66486.4	11480.6
44.25	73145.8	11616
44.848	80154.3	11994.4
45.447	88840.6	12221.1
46.045	98196.9	12411.6
46.644	108864	12828.6
47.242	119940	13433.2
47.841	131434	14066.6
48.439	143212	14629.5
49.038	155883	15712
49.636	167954	16816
50.235	179090	18594.5
50.833	190065	20809.3
51.431	199174	23238
52.03	207953	26709.5
52.628	215333	30991.3
53.227	221089	36440.2
53.825	226087	42590
54.424	229131	49893.2
55.022	231214	58364.2
55.621	232771	67949.3
56.219	233348	79455.7
56.818	232820	91453.5
57.416	232217	104470
58.014	231008	118222
58.613	229555	132210
59.211	227752	146055
59.81	226161	160000
60.408	223878	172787
61.007	222414	184125
61.605	220496	193958
62.204	218510	202214
62.802	216178	208036
63.4	214566	211969
63.999	213085	215161
64.597	211455	216769
65.196	209818	216653
65.794	207902	216196
66.393	206399	215216
66.991	204709	213604
67.59	203174	211608
68.188	201620	210120
68.787	200189	208749
69.385	198479	206275
69.983	196791	204461
70.582	195228	202434
71.18	193712	200556
71.779	192050	198909
72.377	190503	197349
72.976	188917	195237
73.574	187691	193394
74.173	185879	191870
74.771	184781	189748
75.37	182826	188070
75.968	181415	185756
76.566	179603	183773
77.165	178160	181823
77.763	176435	179822
78.362	174828	177802
78.96	173260	176105
79.559	172027	174129
80.157	170502	172221
80.756	168898	170348
81.354	167361	168952
81.952	165742	168621
82.551	164449	166857
83.149	162737	165124
83.748	161378	162856
84.346	160074	161371
84.945	158181	159174
85.543	156189	157481
86.142	155235	155565
86.74	153711	153918
87.339	151839	151950
87.937	150920	150041
88.535	149254	148738
89.134	147568	146711
89.732	146356	145481
90.331	145071	143526
90.929	143454	141778
91.528	142049	140178
92.126	140584	138579
92.725	138907	136885
93.323	137630	135122
93.922	136402	133192
94.52	133629	132261

## Sheet: Fig.1c
CCM-->hBmal1(PASB)
320um-cpd93a401-into-40um-no63cut-btp150-20c-180rpm.nitc		320um-cpd93a401-into-40um-no63cut-btp150-20c-180rpm.nitc					Models
Time (s)	Corrected Heat Rate (µcal/s)	Mole Ratio	Enthalpy (kJ/mol)	Mole Ratio	Fit (kJ/mol)		Model	Variable	Value	CI
0	-0.0212209	0.0333888	-6.3528	0.0333308	-28.4526		Independent	Kd (M)	1.993e-06	±3.788E-7
1	-0.0202212	0.100726	-26.8894	0.0444757	-28.4342			n	1.201	±0.028
2	-0.0189959	0.168628	-27.9624	0.0556361	-28.4154			ΔH (kJ/mol)	-29.67	±0.826
3	-0.017567	0.237099	-27.0877	0.066812	-28.3963			ΔS (J/mol·K)	7.924
4	-0.0160361	0.306143	-27.4715	0.0780034	-28.3767			Confidence	Level:	0.95
5	-0.0144809	0.375767	-26.8778	0.0892103	-28.3567
6	-0.0129485	0.445974	-27.3312	0.100433	-28.3363
7	-0.0114749	0.51677	-27.3497	0.111671	-28.3086
8	-0.0100422	0.588159	-26.6475	0.122925	-28.2802
9	-0.00868054	0.660146	-25.4568	0.134194	-28.2511
10	-0.00745663	0.732737	-25.4565	0.145479	-28.2211
11	-0.00639002	0.805937	-23.9889	0.156779	-28.1902
12	-0.005518	0.87975	-21.9487	0.168095	-28.1585
13	-0.00486558	0.954181	-21.936	0.179427	-28.1259
14	-0.00443915	1.02924	-19.5602	0.190775	-28.0924
15	-0.00427622	1.10492	-15.9747	0.202138	-28.0578
16	-0.00436592	1.18124	-13.3333	0.213517	-28.0223
17	-0.00468967	1.2582	-12.0556	0.224912	-27.9857
18	-0.00521817	1.3358	-9.32466	0.236323	-27.9481
19	-0.00586861	1.41406	-7.71282	0.24775	-27.9093
20	-0.00659274	1.49297	-6.60616	0.259192	-27.8694
21	-0.00734827	1.57254	-6.64549	0.27065	-27.8282
22	-0.00809789	1.65278	-5.04666	0.282125	-27.7858
23	-0.00884975	1.73369	-4.68671	0.293615	-27.7421
24	-0.00958806	1.81528	-3.41976	0.305121	-27.697
25	-0.0103138	1.89755	-3.13955	0.316643	-27.6505
26	-0.0110606	1.98052	-3.50252	0.328181	-27.6026
27	-0.0118355	2.06417	-3.44839	0.339735	-27.5532
28	-0.0126441	2.14853	-2.67615	0.351305	-27.5021
29	-0.0134343	2.2336	-2.41703	0.362891	-27.4495
30	-0.0141407	2.31938	-2.06099	0.374493	-27.3951
31	-0.0147783			0.386111	-27.3389
32	-0.0153647			0.397746	-27.281
33	-0.015934			0.409396	-27.2211
34	-0.0165477			0.421063	-27.1592
35	-0.01722			0.432746	-27.0952
36	-0.0179846			0.444445	-27.0291
37	-0.0188681			0.45616	-26.9607
38	-0.0198486			0.467892	-26.89
39	-0.0208958			0.47964	-26.8169
40	-0.021912			0.491404	-26.7413
41	-0.0227911			0.503184	-26.663
42	-0.0234434			0.514981	-26.582
43	-0.0237581			0.526794	-26.4982
44	-0.0237226			0.538624	-26.4114
45	-0.0233991			0.55047	-26.3215
46	-0.022839			0.562332	-26.2284
47	-0.0220876			0.574211	-26.132
48	-0.021143			0.586106	-26.0322
49	-0.0199995			0.598018	-25.9287
50	-0.0186939			0.609946	-25.8215
51	-0.0172572			0.621891	-25.7104
52	-0.0157682			0.633853	-25.5953
53	-0.0143424			0.645831	-25.476
54	-0.0130702			0.657826	-25.3523
55	-0.0120683			0.669837	-25.2242
56	-0.0114253			0.681865	-25.0913
57	-0.0112352			0.69391	-24.9536
58	-0.0116119			0.705971	-24.8109
59	-0.0125679			0.718049	-24.6629
60	-0.0140291			0.730144	-24.5096
61	-0.0158652			0.742256	-24.3508
62	-0.0179132			0.754384	-24.1862
63	-0.0200495			0.766529	-24.0157
64	-0.0221713			0.778692	-23.8391
65	-0.0242223			0.790871	-23.6563
66	-0.0261694			0.803067	-23.467
67	-0.0279144			0.815279	-23.2711
68	-0.0293676			0.827509	-23.0685
69	-0.0304484			0.839756	-22.859
70	-0.0310514			0.85202	-22.6425
71	-0.0311324			0.8643	-22.4188
72	-0.0306425			0.876598	-22.1879
73	-0.0295404			0.888913	-21.9496
74	-0.0278711			0.901245	-21.7039
75	-0.0257143			0.913594	-21.4507
76	-0.0232022			0.92596	-21.19
77	-0.0204972			0.938343	-20.9219
78	-0.017739			0.950744	-20.6462
79	-0.0150446			0.963162	-20.3632
80	-0.0124641			0.975597	-20.0729
81	-0.0100108			0.988049	-19.7754
82	-0.00771913			1.00052	-19.4709
83	-0.00557725			1.01301	-19.1596
84	-0.00357862			1.02551	-18.8418
85	-0.00177456			1.03803	-18.5177
86	-0.000195501			1.05057	-18.1877
87	0.00108998			1.06313	-17.8522
88	0.00202297			1.0757	-17.5116
89	0.00262043			1.08829	-17.1663
90	0.00291537			1.1009	-16.8168
91	0.00298383			1.11352	-16.4636
92	0.00292493			1.12617	-16.1074
93	0.00280657			1.13883	-15.7486
94	0.00270076			1.15151	-15.3879
95	0.00264746			1.1642	-15.0259
96	0.00263373			1.17692	-14.6633
97	0.00265722			1.18965	-14.3006
98	0.0026933			1.2024	-13.9385
99	0.00271015			1.21517	-13.5777
100	0.00272115			1.22795	-13.2187
101	0.00273578			1.24075	-12.8622
102	0.00280087			1.25357	-12.5088
103	0.00293058			1.26641	-12.159
104	0.0030813			1.27927	-11.8133
105	0.0032379			1.29214	-11.4724
106	0.00334099			1.30503	-11.1365
107	0.00329617			1.31794	-10.8063
108	0.00307614			1.33087	-10.4819
109	0.00268296			1.34381	-10.1639
110	0.00215687			1.35678	-9.85253
111	0.00156019			1.36976	-9.548
112	0.000896378			1.38276	-9.25056
113	0.000129672			1.39577	-8.9604
114	-0.000794783			1.40881	-8.67765
115	-0.00191932			1.42186	-8.40244
116	-0.00320277			1.43493	-8.13482
117	-0.00459953			1.44802	-7.87483
118	-0.00605161			1.46113	-7.62249
119	-0.00746397			1.47426	-7.37776
120	-0.00880568			1.4874	-7.1406
121	-0.0100315			1.50056	-6.91095
122	-0.0107394			1.51374	-6.68871
123	-0.011516			1.52694	-6.47376
124	-0.0122395			1.54016	-6.26599
125	-0.0129784			1.55339	-6.06525
126	-0.0137684			1.56665	-5.87139
127	-0.0145756			1.57992	-5.68426
128	-0.015329			1.59321	-5.50368
129	-0.0159224			1.60652	-5.32947
130	-0.0162793			1.61985	-5.16147
131	-0.0163814			1.63319	-4.99949
132	-0.0162325			1.64656	-4.84334
133	-0.0159637			1.65994	-4.69284
134	-0.0159041			1.67334	-4.5478
135	-0.0164837			1.68676	-4.40804
136	-0.0181939			1.7002	-4.27338
137	-0.0214252			1.71366	-4.14365
138	-0.0263566			1.72713	-4.01865
139	-0.0329613			1.74063	-3.89823
140	-0.0410359			1.75414	-3.7822
141	-0.0503105			1.76767	-3.67042
142	-0.0604865			1.78123	-3.5627
143	-0.0712708			1.7948	-3.45891
144	-0.0824551			1.80838	-3.35889
145	-0.0938694			1.82199	-3.26249
146	-0.105377			1.83562	-3.16957
147	-0.116862			1.84926	-3.07999
148	-0.128072			1.86293	-2.99362
149	-0.138631			1.87661	-2.91034
150	-0.148076			1.89031	-2.83002
151	-0.155891			1.90403	-2.75254
152	-0.161683			1.91777	-2.67779
153	-0.16524			1.93153	-2.60566
154	-0.166569			1.94531	-2.53604
155	-0.165878			1.95911	-2.46884
156	-0.163431			1.97293	-2.40396
157	-0.159536			1.98676	-2.34131
158	-0.154501			2.00062	-2.28079
159	-0.148589			2.01449	-2.22232
160	-0.142083			2.02839	-2.16582
161	-0.135245			2.0423	-2.11122
162	-0.128295			2.05623	-2.05843
163	-0.121419			2.07018	-2.00739
164	-0.114719			2.08415	-1.95802
165	-0.108273			2.09814	-1.91027
166	-0.102147			2.11215	-1.86406
167	-0.0963441			2.12618	-1.81935
168	-0.090882			2.14023	-1.77607
169	-0.0857809			2.1543	-1.73416
170	-0.0810504			2.16838	-1.69357
171	-0.0767431			2.18249	-1.65426
172	-0.0728961			2.19662	-1.61617
173	-0.0695469			2.21076	-1.57926
174	-0.0666775			2.22493	-1.54349
175	-0.0641788			2.23912	-1.5088
176	-0.0619454			2.25332	-1.47517
177	-0.0598831			2.26755	-1.44255
178	-0.0579385			2.28179	-1.4109
179	-0.0560746			2.29605	-1.38019
180	-0.0541934			2.31034	-1.35039
181	-0.0522366
182	-0.0502007
183	-0.0480582
184	-0.0458057
185	-0.0434205
186	-0.0408616
187	-0.0381355
188	-0.0352381
189	-0.0322205
190	-0.0291683
191	-0.0261247
192	-0.0231392
193	-0.0202405
194	-0.0174797
195	-0.0149506
196	-0.0126629
197	-0.0106033
198	-0.00880463
199	-0.00727368
200	-0.00606307
201	-0.00523796
202	-0.00481516
203	-0.00480169
204	-0.00530955
205	-0.00605208
206	-0.00693866
207	-0.00786907
208	-0.00880094
209	-0.00971438
210	-0.0105739
211	-0.0114082
212	-0.0122326
213	-0.0130034
214	-0.0136453
215	-0.0140239
216	-0.0140161
217	-0.0135419
218	-0.0125673
219	-0.0111661
220	-0.00945398
221	-0.00755903
222	-0.00561665
223	-0.00366393
224	-0.00169122
225	0.000292255
226	0.0022816
227	0.0042433
228	0.00613418
229	0.00786799
230	0.00932905
231	0.0104323
232	0.0111288
233	0.0114478
234	0.0114752
235	0.0112754
236	0.0109291
237	0.010514
238	0.0100394
239	0.00948557
240	0.0088239
241	0.00806048
242	0.00723537
243	0.00637672
244	0.00556047
245	0.00487104
246	0.00436556
247	0.0040816
248	0.00397139
249	0.00399571
250	0.00412459
251	0.00431361
252	0.00455509
253	0.00484377
254	0.00516133
255	0.00549887
256	0.00583048
257	0.00618218
258	0.00660304
259	0.00710024
260	0.00767005
261	0.00827287
262	0.00884962
263	0.00935556
264	0.00972154
265	0.00991826
266	0.00992323
267	0.00968907
268	0.00920827
269	0.00849926
270	0.00762044
271	0.00663486
272	0.00552251
273	0.00425882
274	0.00283872
275	0.00127681
276	-0.000362074
277	-0.00200949
278	-0.00356606
279	-0.00494635
280	-0.00614321
281	-0.0071549
282	-0.00798423
283	-0.0086501
284	-0.0091735
285	-0.00961414
286	-0.0100055
287	-0.0103567
288	-0.0107026
289	-0.0110499
290	-0.011396
291	-0.0117171
292	-0.0119648
293	-0.0121262
294	-0.0121798
295	-0.0120987
296	-0.011881
297	-0.0115139
298	-0.0110003
299	-0.0103138
300	-0.00939957
301	-0.00824434
302	-0.00682148
303	-0.00511976
304	-0.00318771
305	-0.00109706
306	0.00101588
307	0.00302231
308	0.00484732
309	0.00643413
310	0.00779554
311	0.00896549
312	0.00995741
313	0.0107889
314	0.0114061
315	0.0117323
316	0.0117209
317	0.0113209
318	0.0105406
319	0.00943681
320	0.00807856
321	0.00659241
322	0.00510304
323	0.00374106
324	0.00260663
325	0.00169826
326	0.001008
327	0.000512489
328	0.000197454
329	0.00012561
330	0.000353694
331	0.000913717
332	0.00178944
333	0.00288967
334	0.00414723
335	0.00551145
336	0.00692156
337	0.00832544
338	0.00959091
339	0.0105721
340	0.0111732
341	0.0113282
342	0.0110593
343	0.0103944
344	0.00930402
345	0.00776778
346	0.00577043
347	0.00335952
348	0.000663865
349	-0.00221583
350	-0.00518443
351	-0.00816957
352	-0.0111413
353	-0.0140126
354	-0.016685
355	-0.0190512
356	-0.0210058
357	-0.0225364
358	-0.0236392
359	-0.0243018
360	-0.0245321
361	-0.0244552
362	-0.0239708
363	-0.023126
364	-0.0219338
365	-0.020415
366	-0.0185778
367	-0.0164358
368	-0.014058
369	-0.0114912
370	-0.00880588
371	-0.00611914
372	-0.00359957
373	-0.00162348
374	-0.000812187
375	-0.00209875
376	-0.00672504
377	-0.0159547
378	-0.0308364
379	-0.0519889
380	-0.079457
381	-0.112816
382	-0.151299
383	-0.193926
384	-0.239701
385	-0.287632
386	-0.336799
387	-0.386315
388	-0.435173
389	-0.482223
390	-0.526102
391	-0.565242
392	-0.59817
393	-0.623732
394	-0.641302
395	-0.65088
396	-0.652945
397	-0.648331
398	-0.638061
399	-0.623161
400	-0.604619
401	-0.58332
402	-0.560043
403	-0.535522
404	-0.510334
405	-0.484902
406	-0.459552
407	-0.43448
408	-0.409842
409	-0.385811
410	-0.362521
411	-0.340101
412	-0.318616
413	-0.298082
414	-0.278533
415	-0.259982
416	-0.242471
417	-0.226039
418	-0.210668
419	-0.19638
420	-0.183197
421	-0.171097
422	-0.160057
423	-0.149987
424	-0.140742
425	-0.132204
426	-0.124262
427	-0.116874
428	-0.110042
429	-0.103744
430	-0.0979769
431	-0.0926788
432	-0.0877752
433	-0.083199
434	-0.0788502
435	-0.0746723
436	-0.0706435
437	-0.0667708
438	-0.0631133
439	-0.0597086
440	-0.0565815
441	-0.0537304
442	-0.0510901
443	-0.0485934
444	-0.046171
445	-0.0437498
446	-0.0412734
447	-0.038671
448	-0.035938
449	-0.0331387
450	-0.0303478
451	-0.0276518
452	-0.025065
453	-0.0225435
454	-0.0200459
455	-0.0175097
456	-0.0149416
457	-0.0123947
458	-0.00991058
459	-0.00754972
460	-0.00536328
461	-0.00341469
462	-0.00176225
463	-0.00037565
464	0.00080569
465	0.00185668
466	0.00282729
467	0.00367751
468	0.00435821
469	0.00482473
470	0.00503554
471	0.00541056
472	0.00568225
473	0.00590438
474	0.00615094
475	0.00642436
476	0.00669111
477	0.00686247
478	0.00681499
479	0.00648491
480	0.00583691
481	0.00488312
482	0.00371593
483	0.00240963
484	0.00102851
485	-0.00037107
486	-0.00178395
487	-0.00320616
488	-0.00465469
489	-0.00614523
490	-0.00760354
491	-0.00894355
492	-0.0100409
493	-0.0107913
494	-0.0111839
495	-0.0112283
496	-0.0109668
497	-0.0107689
498	-0.0104531
499	-0.0101375
500	-0.00989722
501	-0.00975358
502	-0.00973478
503	-0.00982358
504	-0.00999982
505	-0.0102925
506	-0.0107249
507	-0.011317
508	-0.0120186
509	-0.012703
510	-0.0132648
511	-0.0135975
512	-0.0136247
513	-0.0133256
514	-0.0126779
515	-0.0117001
516	-0.0104425
517	-0.00893361
518	-0.00723254
519	-0.00538707
520	-0.00341569
521	-0.00132898
522	0.000869347
523	0.00312672
524	0.0053652
525	0.00752165
526	0.00950791
527	0.0112651
528	0.0128102
529	0.0141805
530	0.0154393
531	0.0166304
532	0.0177866
533	0.018991
534	0.0202883
535	0.0216544
536	0.0230187
537	0.0242782
538	0.0253593
539	0.0261987
540	0.0267599
541	0.027077
542	0.0271771
543	0.0270411
544	0.0266138
545	0.0258164
546	0.0246183
547	0.0229802
548	0.020828
549	0.018154
550	0.0150152
551	0.0115472
552	0.00792423
553	0.00428773
554	0.000771688
555	-0.00254865
556	-0.00566194
557	-0.00853839
558	-0.0111427
559	-0.0134081
560	-0.0152534
561	-0.0166394
562	-0.0175139
563	-0.0178295
564	-0.0175993
565	-0.0168433
566	-0.0156575
567	-0.0141839
568	-0.0125447
569	-0.0108901
570	-0.0093081
571	-0.0078109
572	-0.00641676
573	-0.00511146
574	-0.00390423
575	-0.00282669
576	-0.00189031
577	-0.00111514
578	-0.000505893
579	-4.42964e-05
580	0.000250055
581	0.000373744
582	0.000336943
583	0.000159459
584	-9.11982e-05
585	-0.000381382
586	-0.000721774
587	-0.0010804
588	-0.00143691
589	-0.00175328
590	-0.0019992
591	-0.00222226
592	-0.00248303
593	-0.00286276
594	-0.00346032
595	-0.00430741
596	-0.00539086
597	-0.0066568
598	-0.00803413
599	-0.00946429
600	-0.0108768
601	-0.0122392
602	-0.0135892
603	-0.014928
604	-0.0162752
605	-0.0176477
606	-0.0189632
607	-0.020119
608	-0.0209951
609	-0.0214419
610	-0.0213446
611	-0.0206119
612	-0.0193177
613	-0.0178401
614	-0.0168924
615	-0.0176013
616	-0.0213781
617	-0.0296336
618	-0.0435077
619	-0.0635543
620	-0.0897128
621	-0.121478
622	-0.158067
623	-0.198626
624	-0.242311
625	-0.288305
626	-0.335868
627	-0.384204
628	-0.432377
629	-0.479277
630	-0.523448
631	-0.563181
632	-0.596862
633	-0.623233
634	-0.64166
635	-0.652167
636	-0.655283
637	-0.651841
638	-0.64274
639	-0.6289
640	-0.611248
641	-0.590631
642	-0.56785
643	-0.543581
644	-0.518362
645	-0.492689
646	-0.466977
647	-0.441509
648	-0.416515
649	-0.392135
650	-0.368479
651	-0.345646
652	-0.323689
653	-0.302705
654	-0.282755
655	-0.263825
656	-0.24589
657	-0.228859
658	-0.212644
659	-0.197211
660	-0.182506
661	-0.168533
662	-0.155336
663	-0.142959
664	-0.131469
665	-0.120872
666	-0.111145
667	-0.102273
668	-0.0942036
669	-0.0869084
670	-0.0803709
671	-0.0745707
672	-0.0695395
673	-0.0652857
674	-0.0617511
675	-0.0588528
676	-0.056467
677	-0.054481
678	-0.0528046
679	-0.051409
680	-0.0503457
681	-0.0496278
682	-0.0492234
683	-0.049071
684	-0.0490647
685	-0.0491275
686	-0.0491857
687	-0.049148
688	-0.0489667
689	-0.0486137
690	-0.0481094
691	-0.047523
692	-0.0468842
693	-0.0462043
694	-0.0454321
695	-0.044447
696	-0.0431829
697	-0.0416235
698	-0.0398051
699	-0.0377893
700	-0.0356056
701	-0.0333161
702	-0.031015
703	-0.0287598
704	-0.0266086
705	-0.0245572
706	-0.0225427
707	-0.0205245
708	-0.0184507
709	-0.0163179
710	-0.0141844
711	-0.0121039
712	-0.0101599
713	-0.00842699
714	-0.00687139
715	-0.0056129
716	-0.00464207
717	-0.00388249
718	-0.00327337
719	-0.00277548
720	-0.00243973
721	-0.00233597
722	-0.0025058
723	-0.00297382
724	-0.00366182
725	-0.00445973
726	-0.00526288
727	-0.00594063
728	-0.00641155
729	-0.00662176
730	-0.00654621
731	-0.00623108
732	-0.00574583
733	-0.00519777
734	-0.00465852
735	-0.0040866
736	-0.00341135
737	-0.00254984
738	-0.00144648
739	-0.000139821
740	0.00129834
741	0.0027742
742	0.00419202
743	0.00552764
744	0.00674288
745	0.00778886
746	0.00863257
747	0.0092531
748	0.00969465
749	0.00997568
750	0.0100595
751	0.00989442
752	0.00939179
753	0.00849402
754	0.00720889
755	0.00559796
756	0.00379653
757	0.00193494
758	8.70952e-05
759	-0.00167581
760	-0.00334081
761	-0.0049198
762	-0.00638709
763	-0.00773496
764	-0.00891688
765	-0.00985385
766	-0.0104667
767	-0.0106378
768	-0.0103024
769	-0.00949102
770	-0.00829044
771	-0.00686736
772	-0.00536031
773	-0.00384757
774	-0.00236545
775	-0.000854546
776	0.000760069
777	0.00249323
778	0.00433001
779	0.00620651
780	0.00808648
781	0.00993276
782	0.0116318
783	0.0130838
784	0.0142288
785	0.015062
786	0.0156625
787	0.0160776
788	0.0163324
789	0.0164384
790	0.0163457
791	0.0159815
792	0.0152816
793	0.0142366
794	0.0129127
795	0.0113287
796	0.00951763
797	0.00756526
798	0.00552242
799	0.00346179
800	0.0014465
801	-0.000511076
802	-0.00240312
803	-0.00425089
804	-0.00608404
805	-0.007907
806	-0.0096889
807	-0.0113564
808	-0.0128536
809	-0.0141821
810	-0.0153466
811	-0.0163784
812	-0.0173027
813	-0.0180741
814	-0.0186494
815	-0.0189762
816	-0.0189984
817	-0.0187026
818	-0.0180669
819	-0.0171118
820	-0.0158878
821	-0.01442
822	-0.0127372
823	-0.0108328
824	-0.00866879
825	-0.00624522
826	-0.00359348
827	-0.000806757
828	0.00198608
829	0.00466817
830	0.00709287
831	0.00913766
832	0.0107648
833	0.0119861
834	0.0128783
835	0.0135269
836	0.0139713
837	0.0142043
838	0.014154
839	0.0137461
840	0.0129579
841	0.0116962
842	0.0101667
843	0.00846517
844	0.00668452
845	0.00495726
846	0.00339846
847	0.0020794
848	0.00100208
849	0.000101445
850	-0.000648623
851	-0.00125077
852	-0.00178319
853	-0.00246017
854	-0.0037904
855	-0.00669737
856	-0.0124698
857	-0.0225205
858	-0.037989
859	-0.0595109
860	-0.0871942
861	-0.120646
862	-0.159121
863	-0.20167
864	-0.247226
865	-0.294782
866	-0.343434
867	-0.39232
868	-0.440606
869	-0.487331
870	-0.531236
871	-0.570782
872	-0.604377
873	-0.630754
874	-0.649185
875	-0.659552
876	-0.662294
877	-0.65822
878	-0.648349
879	-0.633815
880	-0.615695
881	-0.594979
882	-0.572513
883	-0.548918
884	-0.524667
885	-0.50015
886	-0.475696
887	-0.4516
888	-0.428057
889	-0.405187
890	-0.38304
891	-0.361603
892	-0.340881
893	-0.320862
894	-0.301481
895	-0.282729
896	-0.264597
897	-0.2471
898	-0.230293
899	-0.214185
900	-0.198739
901	-0.183889
902	-0.169535
903	-0.15567
904	-0.142345
905	-0.12963
906	-0.117636
907	-0.106441
908	-0.0961331
909	-0.0868389
910	-0.0786239
911	-0.0714968
912	-0.0653875
913	-0.0601944
914	-0.0558762
915	-0.0524076
916	-0.0497595
917	-0.0478958
918	-0.0467156
919	-0.046104
920	-0.0459248
921	-0.0460241
922	-0.0462712
923	-0.0465048
924	-0.0465601
925	-0.046307
926	-0.0456587
927	-0.0446021
928	-0.0431494
929	-0.0412929
930	-0.0390072
931	-0.0362652
932	-0.0331057
933	-0.0296121
934	-0.0258699
935	-0.0220182
936	-0.0181897
937	-0.0144971
938	-0.0110273
939	-0.00779611
940	-0.00482169
941	-0.00211907
942	0.000311037
943	0.00242494
944	0.0041666
945	0.00548537
946	0.00630943
947	0.00664573
948	0.00653832
949	0.00604738
950	0.00524595
951	0.00417504
952	0.00289747
953	0.0014549
954	-0.000168865
955	-0.0019356
956	-0.00377043
957	-0.00557055
958	-0.007186
959	-0.00850079
960	-0.00945373
961	-0.0100098
962	-0.0102181
963	-0.0101485
964	-0.00987225
965	-0.00944884
966	-0.00885567
967	-0.00806202
968	-0.00702572
969	-0.00568637
970	-0.00404491
971	-0.00214521
972	-9.33301e-05
973	0.00195284
974	0.00390123
975	0.00566588
976	0.00719103
977	0.00851443
978	0.00967086
979	0.0106896
980	0.0115672
981	0.0122376
982	0.0126518
983	0.0127675
984	0.0125445
985	0.0119891
986	0.0111103
987	0.00996378
988	0.00864081
989	0.00716321
990	0.00554617
991	0.00379837
992	0.00190184
993	-0.000122595
994	-0.00224627
995	-0.00439739
996	-0.0064794
997	-0.00845396
998	-0.0102926
999	-0.012001
1000	-0.0136189
1001	-0.0151654
1002	-0.016692
1003	-0.0182236
1004	-0.0197014
1005	-0.0210536
1006	-0.0221831
1007	-0.0230009
1008	-0.0234836
1009	-0.0236013
1010	-0.0233356
1011	-0.0226959
1012	-0.0216689
1013	-0.0202731
1014	-0.0185381
1015	-0.0164663
1016	-0.0140973
1017	-0.0114628
1018	-0.0086312
1019	-0.00572796
1020	-0.00282349
1021	2.2614e-05
1022	0.00277461
1023	0.00546574
1024	0.00808326
1025	0.0105957
1026	0.0129888
1027	0.0152109
1028	0.0172293
1029	0.0190421
1030	0.020644
1031	0.022086
1032	0.0233938
1033	0.0245848
1034	0.0257022
1035	0.0267294
1036	0.0276221
1037	0.0283035
1038	0.0286904
1039	0.0287738
1040	0.0285522
1041	0.0280342
1042	0.0272688
1043	0.0262967
1044	0.0251499
1045	0.023826
1046	0.0222821
1047	0.020503
1048	0.0184751
1049	0.0161871
1050	0.0136726
1051	0.0109667
1052	0.00816636
1053	0.00538819
1054	0.00271302
1055	0.000209893
1056	-0.00210676
1057	-0.00424269
1058	-0.006201
1059	-0.00800679
1060	-0.00965533
1061	-0.0111254
1062	-0.0124021
1063	-0.0134252
1064	-0.0141607
1065	-0.0146237
1066	-0.0148162
1067	-0.0147984
1068	-0.0146596
1069	-0.0145019
1070	-0.0144109
1071	-0.0143968
1072	-0.0144418
1073	-0.0144988
1074	-0.0145107
1075	-0.0144904
1076	-0.0144659
1077	-0.0144519
1078	-0.014471
1079	-0.0145022
1080	-0.0145041
1081	-0.014282
1082	-0.0139108
1083	-0.0133594
1084	-0.0125996
1085	-0.0116565
1086	-0.010611
1087	-0.00952875
1088	-0.00848188
1089	-0.00747267
1090	-0.00640115
1091	-0.00518984
1092	-0.00384387
1093	-0.00262021
1094	-0.00218142
1095	-0.00361831
1096	-0.00840174
1097	-0.0180245
1098	-0.0336043
1099	-0.0557113
1100	-0.0842544
1101	-0.118618
1102	-0.157958
1103	-0.201322
1104	-0.247804
1105	-0.296583
1106	-0.346844
1107	-0.397783
1108	-0.448479
1109	-0.49776
1110	-0.54417
1111	-0.586005
1112	-0.621598
1113	-0.649677
1114	-0.669535
1115	-0.681129
1116	-0.684985
1117	-0.681937
1118	-0.672994
1119	-0.659194
1120	-0.641521
1121	-0.620921
1122	-0.598199
1123	-0.574005
1124	-0.548886
1125	-0.523246
1126	-0.49742
1127	-0.471685
1128	-0.446249
1129	-0.421314
1130	-0.397008
1131	-0.373393
1132	-0.350501
1133	-0.328315
1134	-0.306847
1135	-0.286129
1136	-0.266172
1137	-0.247041
1138	-0.228827
1139	-0.211565
1140	-0.195262
1141	-0.179872
1142	-0.165373
1143	-0.151786
1144	-0.139115
1145	-0.127398
1146	-0.116677
1147	-0.106949
1148	-0.0981726
1149	-0.0902049
1150	-0.0828785
1151	-0.0760663
1152	-0.0696456
1153	-0.0635604
1154	-0.0578165
1155	-0.0524587
1156	-0.0475672
1157	-0.0431693
1158	-0.0392506
1159	-0.0357545
1160	-0.0325794
1161	-0.0296364
1162	-0.0268418
1163	-0.0241323
1164	-0.0215199
1165	-0.0190283
1166	-0.0167232
1167	-0.0146878
1168	-0.0129329
1169	-0.0114685
1170	-0.010278
1171	-0.00929404
1172	-0.00848542
1173	-0.00781159
1174	-0.00726036
1175	-0.00684315
1176	-0.00653343
1177	-0.00634507
1178	-0.00651871
1179	-0.00684113
1180	-0.00730457
1181	-0.00783497
1182	-0.00832934
1183	-0.00869735
1184	-0.00885345
1185	-0.00878732
1186	-0.00853274
1187	-0.0081313
1188	-0.00764717
1189	-0.00709379
1190	-0.00646729
1191	-0.00577775
1192	-0.00502107
1193	-0.00423152
1194	-0.00344494
1195	-0.0026962
1196	-0.00205879
1197	-0.00158006
1198	-0.00126864
1199	-0.00110769
1200	-0.000998197
1201	-0.0008074
1202	-0.000387822
1203	0.000400002
1204	0.00155592
1205	0.00300084
1206	0.00464786
1207	0.00641303
1208	0.00827904
1209	0.0102382
1210	0.0122435
1211	0.0142933
1212	0.0163671
1213	0.0183757
1214	0.0202444
1215	0.0218738
1216	0.0231495
1217	0.0239677
1218	0.0242179
1219	0.0239076
1220	0.0231067
1221	0.021873
1222	0.020265
1223	0.0182732
1224	0.0158864
1225	0.0131648
1226	0.0101629
1227	0.00697086
1228	0.00373467
1229	0.000581989
1230	-0.00236793
1231	-0.00505142
1232	-0.00745095
1233	-0.00956135
1234	-0.0114547
1235	-0.0131775
1236	-0.0147037
1237	-0.0159896
1238	-0.0169404
1239	-0.0174716
1240	-0.0175508
1241	-0.0171637
1242	-0.016357
1243	-0.0152293
1244	-0.0139287
1245	-0.0126319
1246	-0.0114497
1247	-0.0104547
1248	-0.00964872
1249	-0.00894167
1250	-0.00826099
1251	-0.00756883
1252	-0.00687331
1253	-0.00622141
1254	-0.00565581
1255	-0.00522657
1256	-0.00497164
1257	-0.00488987
1258	-0.00497002
1259	-0.00511691
1260	-0.00519668
1261	-0.00511853
1262	-0.00479262
1263	-0.00421705
1264	-0.00345802
1265	-0.00258218
1266	-0.00165599
1267	-0.000674939
1268	0.000379313
1269	0.00148997
1270	0.00266311
1271	0.00388616
1272	0.00510191
1273	0.00626749
1274	0.00729128
1275	0.00809775
1276	0.00865316
1277	0.00893021
1278	0.00897753
1279	0.0088656
1280	0.00866798
1281	0.00843355
1282	0.00814493
1283	0.00779835
1284	0.00740873
1285	0.0069841
1286	0.00655591
1287	0.00615467
1288	0.00581753
1289	0.00562506
1290	0.00562929
1291	0.00585043
1292	0.00625301
1293	0.00672003
1294	0.00715038
1295	0.00743739
1296	0.00748583
1297	0.00727489
1298	0.0067967
1299	0.00606692
1300	0.00512802
1301	0.00399434
1302	0.00270445
1303	0.00128838
1304	-0.000262264
1305	-0.00193584
1306	-0.00371583
1307	-0.00551975
1308	-0.0071873
1309	-0.00860454
1310	-0.00968328
1311	-0.0103414
1312	-0.0105754
1313	-0.0103943
1314	-0.00984286
1315	-0.00900795
1316	-0.00794003
1317	-0.00671295
1318	-0.00538748
1319	-0.0039724
1320	-0.00250418
1321	-0.00079718
1322	0.000890186
1323	0.00246246
1324	0.0038664
1325	0.00504312
1326	0.00592044
1327	0.00648188
1328	0.0067395
1329	0.00677967
1330	0.00671566
1331	0.00661817
1332	0.00648146
1333	0.00601862
1334	0.00455545
1335	0.00106251
1336	-0.00578284
1337	-0.0172835
1338	-0.034427
1339	-0.0577041
1340	-0.087033
1341	-0.121913
1342	-0.161603
1343	-0.205273
1344	-0.252094
1345	-0.301199
1346	-0.351723
1347	-0.402774
1348	-0.453305
1349	-0.50207
1350	-0.547568
1351	-0.588153
1352	-0.622322
1353	-0.648959
1354	-0.667551
1355	-0.678148
1356	-0.681195
1357	-0.677403
1358	-0.667603
1359	-0.652708
1360	-0.633683
1361	-0.611474
1362	-0.587023
1363	-0.561175
1364	-0.534612
1365	-0.507887
1366	-0.481384
1367	-0.45536
1368	-0.429995
1369	-0.405385
1370	-0.381625
1371	-0.358811
1372	-0.337003
1373	-0.316273
1374	-0.296653
1375	-0.278155
1376	-0.260758
1377	-0.244326
1378	-0.228706
1379	-0.213758
1380	-0.199407
1381	-0.185665
1382	-0.172522
1383	-0.159971
1384	-0.148007
1385	-0.136592
1386	-0.125715
1387	-0.115375
1388	-0.10554
1389	-0.0962099
1390	-0.0873964
1391	-0.0791672
1392	-0.0716356
1393	-0.0648784
1394	-0.0589399
1395	-0.0537582
1396	-0.0491764
1397	-0.0450798
1398	-0.041361
1399	-0.03795
1400	-0.0348436
1401	-0.0320093
1402	-0.0294423
1403	-0.0271468
1404	-0.0250597
1405	-0.0231121
1406	-0.0212018
1407	-0.0192231
1408	-0.0171167
1409	-0.0148596
1410	-0.0125149
1411	-0.0101913
1412	-0.00796738
1413	-0.00590654
1414	-0.00399003
1415	-0.00214295
1416	-0.000328548
1417	0.00152248
1418	0.00344728
1419	0.00538708
1420	0.0072785
1421	0.00902581
1422	0.0105296
1423	0.0117287
1424	0.0125707
1425	0.0130673
1426	0.0132498
1427	0.0128638
1428	0.0122108
1429	0.0112711
1430	0.0100214
1431	0.00848744
1432	0.00669295
1433	0.00470988
1434	0.00263829
1435	0.000558389
1436	-0.00141202
1437	-0.00317108
1438	-0.00465019
1439	-0.00580562
1440	-0.00666263
1441	-0.00725406
1442	-0.0075805
1443	-0.00763659
1444	-0.00738876
1445	-0.00683924
1446	-0.0060263
1447	-0.00500819
1448	-0.00390254
1449	-0.00280429
1450	-0.00176748
1451	-0.000866492
1452	-0.00013129
1453	0.000435447
1454	0.000873959
1455	0.00126909
1456	0.00166524
1457	0.00205912
1458	0.00241157
1459	0.00265203
1460	0.00275648
1461	0.00273465
1462	0.002623
1463	0.00252451
1464	0.00252375
1465	0.00267041
1466	0.00300367
1467	0.00349172
1468	0.00407612
1469	0.00465867
1470	0.00513326
1471	0.00548092
1472	0.00571081
1473	0.00585674
1474	0.0059965
1475	0.00616967
1476	0.00637763
1477	0.006557
1478	0.00659304
1479	0.00642499
1480	0.00604108
1481	0.00546775
1482	0.00480448
1483	0.00413092
1484	0.00350159
1485	0.00294571
1486	0.00240837
1487	0.00183559
1488	0.00118764
1489	0.000418544
1490	-0.000459503
1491	-0.00139532
1492	-0.00231091
1493	-0.00310247
1494	-0.00372072
1495	-0.00414982
1496	-0.00442194
1497	-0.00463707
1498	-0.00488036
1499	-0.00522476
1500	-0.00570134
1501	-0.00624805
1502	-0.00678619
1503	-0.00724635
1504	-0.00758447
1505	-0.00783059
1506	-0.00804675
1507	-0.00830767
1508	-0.00870013
1509	-0.00924963
1510	-0.00999217
1511	-0.0109289
1512	-0.0119764
1513	-0.0130456
1514	-0.0140172
1515	-0.0148029
1516	-0.0153832
1517	-0.0157585
1518	-0.0159845
1519	-0.0161092
1520	-0.0161282
1521	-0.0160261
1522	-0.0157428
1523	-0.0152251
1524	-0.0144816
1525	-0.0135206
1526	-0.0123756
1527	-0.0111011
1528	-0.00975052
1529	-0.00839832
1530	-0.0070682
1531	-0.00575243
1532	-0.00444824
1533	-0.00309701
1534	-0.00165947
1535	-0.000122593
1536	0.00149063
1537	0.00309669
1538	0.00464764
1539	0.00611597
1540	0.00746948
1541	0.00871646
1542	0.00984681
1543	0.010896
1544	0.0119356
1545	0.0129496
1546	0.0138863
1547	0.0146787
1548	0.015224
1549	0.0154757
1550	0.0154108
1551	0.0150361
1552	0.0144174
1553	0.0135862
1554	0.0125762
1555	0.0114264
1556	0.0101342
1557	0.00871851
1558	0.0071743
1559	0.00547269
1560	0.00366817
1561	0.00208481
1562	0.000526981
1563	-0.000899491
1564	-0.00213558
1565	-0.00316934
1566	-0.00399748
1567	-0.00468118
1568	-0.00525833
1569	-0.00573353
1570	-0.00606826
1571	-0.00615705
1572	-0.00600062
1573	-0.00587196
1574	-0.00637081
1575	-0.00853326
1576	-0.0136781
1577	-0.023101
1578	-0.0378696
1579	-0.0585661
1580	-0.0852281
1581	-0.117427
1582	-0.154346
1583	-0.195054
1584	-0.238669
1585	-0.284365
1586	-0.331465
1587	-0.379312
1588	-0.427075
1589	-0.47368
1590	-0.517716
1591	-0.557561
1592	-0.591674
1593	-0.618827
1594	-0.638334
1595	-0.650086
1596	-0.654474
1597	-0.652317
1598	-0.644594
1599	-0.632252
1600	-0.616186
1601	-0.597145
1602	-0.575773
1603	-0.552662
1604	-0.528331
1605	-0.503287
1606	-0.478008
1607	-0.452863
1608	-0.428161
1609	-0.404121
1610	-0.380889
1611	-0.358557
1612	-0.337098
1613	-0.316452
1614	-0.296604
1615	-0.277578
1616	-0.259478
1617	-0.242394
1618	-0.226376
1619	-0.211437
1620	-0.197496
1621	-0.184432
1622	-0.172153
1623	-0.160582
1624	-0.149701
1625	-0.139507
1626	-0.129997
1627	-0.121207
1628	-0.113104
1629	-0.105625
1630	-0.0987067
1631	-0.0922848
1632	-0.0863507
1633	-0.0809011
1634	-0.0759237
1635	-0.0714449
1636	-0.0674216
1637	-0.0637381
1638	-0.0602825
1639	-0.0569095
1640	-0.0535362
1641	-0.0501296
1642	-0.0466894
1643	-0.0433149
1644	-0.0400923
1645	-0.0370321
1646	-0.0340923
1647	-0.031184
1648	-0.0282463
1649	-0.0252603
1650	-0.0222156
1651	-0.0191914
1652	-0.016323
1653	-0.013733
1654	-0.0115378
1655	-0.00976705
1656	-0.00840612
1657	-0.00742228
1658	-0.00677249
1659	-0.00647351
1660	-0.0065754
1661	-0.00711396
1662	-0.00810027
1663	-0.00948686
1664	-0.0111799
1665	-0.0130047
1666	-0.0147133
1667	-0.0161248
1668	-0.0171472
1669	-0.0177622
1670	-0.0180111
1671	-0.0179038
1672	-0.0174204
1673	-0.0165144
1674	-0.0150804
1675	-0.0130737
1676	-0.0105246
1677	-0.00748426
1678	-0.00405663
1679	-0.000389573
1680	0.00327413
1681	0.00666008
1682	0.00961648
1683	0.0120695
1684	0.0140146
1685	0.0154864
1686	0.0164807
1687	0.0170139
1688	0.0171274
1689	0.0166875
1690	0.0158579
1691	0.0147127
1692	0.0133077
1693	0.0117219
1694	0.0100323
1695	0.00833079
1696	0.00668766
1697	0.00510262
1698	0.0035822
1699	0.0021158
1700	0.000682583
1701	-0.000673827
1702	-0.00191925
1703	-0.00300473
1704	-0.00384706
1705	-0.00440885
1706	-0.00463215
1707	-0.00448903
1708	-0.00401427
1709	-0.00324954
1710	-0.00226982
1711	-0.0011655
1712	-1.98904e-05
1713	0.00109643
1714	0.00219054
1715	0.00329437
1716	0.00439396
1717	0.00544954
1718	0.00635278
1719	0.00699767
1720	0.00731086
1721	0.00719476
1722	0.00661799
1723	0.0056114
1724	0.00422729
1725	0.00255478
1726	0.000675522
1727	-0.00133139
1728	-0.00338919
1729	-0.00547489
1730	-0.00755158
1731	-0.0095988
1732	-0.011589
1733	-0.0134271
1734	-0.0150433
1735	-0.016393
1736	-0.0174195
1737	-0.01812
1738	-0.0185066
1739	-0.0186031
1740	-0.0184374
1741	-0.0179638
1742	-0.0171234
1743	-0.0158768
1744	-0.0142151
1745	-0.0122134
1746	-0.00995633
1747	-0.00756657
1748	-0.00522839
1749	-0.00306077
1750	-0.00112407
1751	0.000538066
1752	0.00191905
1753	0.00300224
1754	0.0038015
1755	0.0043609
1756	0.00467025
1757	0.00471305
1758	0.00445685
1759	0.00388202
1760	0.00304521
1761	0.00201972
1762	0.000920507
1763	-0.00011306
1764	-0.00101029
1765	-0.00175297
1766	-0.0023764
1767	-0.00294416
1768	-0.00347355
1769	-0.0039742
1770	-0.00446591
1771	-0.00493652
1772	-0.00538993
1773	-0.00581516
1774	-0.00620127
1775	-0.00657641
1776	-0.00695625
1777	-0.0073705
1778	-0.00781773
1779	-0.00824864
1780	-0.00860403
1781	-0.00874219
1782	-0.00848674
1783	-0.00774692
1784	-0.00647817
1785	-0.00469764
1786	-0.00249905
1787	3.09786e-05
1788	0.00276592
1789	0.00558804
1790	0.00844748
1791	0.0112791
1792	0.0140308
1793	0.0166487
1794	0.0190551
1795	0.0211851
1796	0.0229078
1797	0.0240792
1798	0.0246445
1799	0.0245486
1800	0.0237877
1801	0.0225231
1802	0.020716
1803	0.0184361
1804	0.0157236
1805	0.0125703
1806	0.0090299
1807	0.00517123
1808	0.00107128
1809	-0.00316461
1810	-0.00741875
1811	-0.0115349
1812	-0.0154679
1813	-0.0194427
1814	-0.0239805
1815	-0.0299877
1816	-0.0386436
1817	-0.0511269
1818	-0.068346
1819	-0.0907022
1820	-0.118091
1821	-0.150034
1822	-0.185808
1823	-0.224625
1824	-0.265704
1825	-0.308342
1826	-0.351962
1827	-0.395947
1828	-0.439541
1829	-0.481762
1830	-0.521311
1831	-0.556739
1832	-0.586653
1833	-0.609953
1834	-0.626095
1835	-0.635088
1836	-0.637419
1837	-0.633891
1838	-0.625391
1839	-0.61283
1840	-0.597061
1841	-0.578816
1842	-0.558773
1843	-0.537521
1844	-0.515557
1845	-0.493337
1846	-0.471191
1847	-0.449376
1848	-0.428095
1849	-0.407427
1850	-0.387379
1851	-0.36791
1852	-0.34895
1853	-0.330479
1854	-0.312483
1855	-0.294944
1856	-0.277876
1857	-0.261291
1858	-0.245224
1859	-0.229687
1860	-0.214625
1861	-0.200009
1862	-0.185801
1863	-0.171946
1864	-0.158476
1865	-0.145465
1866	-0.133032
1867	-0.121317
1868	-0.110387
1869	-0.100267
1870	-0.0909613
1871	-0.082445
1872	-0.0747144
1873	-0.0677219
1874	-0.0614321
1875	-0.0558636
1876	-0.0510024
1877	-0.0468676
1878	-0.0435114
1879	-0.0409165
1880	-0.0390271
1881	-0.0377171
1882	-0.0368208
1883	-0.0362066
1884	-0.035718
1885	-0.0352204
1886	-0.0346263
1887	-0.0338457
1888	-0.0328708
1889	-0.0317175
1890	-0.0303913
1891	-0.0289007
1892	-0.0272035
1893	-0.0252446
1894	-0.0230091
1895	-0.0205121
1896	-0.0178111
1897	-0.0149368
1898	-0.0119215
1899	-0.00885587
1900	-0.00582188
1901	-0.00290378
1902	-0.000162324
1903	0.00239612
1904	0.00476167
1905	0.00690497
1906	0.0087309
1907	0.0101184
1908	0.011009
1909	0.0113884
1910	0.0113247
1911	0.0108963
1912	0.0102119
1913	0.00933685
1914	0.00832922
1915	0.0071753
1916	0.00588529
1917	0.00445195
1918	0.0028828
1919	0.00124454
1920	-0.000378852
1921	-0.00185582
1922	-0.0030573
1923	-0.0039172
1924	-0.00438127
1925	-0.00448232
1926	-0.00430998
1927	-0.00392697
1928	-0.00344236
1929	-0.00294922
1930	-0.0024452
1931	-0.00193289
1932	-0.00137677
1933	-0.000756063
1934	-0.000103073
1935	0.000548429
1936	0.00111585
1937	0.00153658
1938	0.0017906
1939	0.0018444
1940	0.00172563
1941	0.00147834
1942	0.00113685
1943	0.000784916
1944	0.000462057
1945	0.000149226
1946	-0.000168878
1947	-0.000547784
1948	-0.00102391
1949	-0.00159905
1950	-0.00225188
1951	-0.00286607
1952	-0.00333824
1953	-0.00363611
1954	-0.00376324
1955	-0.00378912
1956	-0.00376359
1957	-0.00372469
1958	-0.00374274
1959	-0.00383819
1960	-0.00399124
1961	-0.00414053
1962	-0.00419162
1963	-0.0040932
1964	-0.00381576
1965	-0.00338277
1966	-0.0029167
1967	-0.0025379
1968	-0.00229937
1969	-0.00220794
1970	-0.00219536
1971	-0.00219935
1972	-0.00216408
1973	-0.00202028
1974	-0.00175022
1975	-0.00136816
1976	-0.000935764
1977	-0.00052698
1978	-0.000178783
1979	5.94108e-05
1980	0.000181113
1981	0.000268338
1982	0.00040172
1983	0.000650099
1984	0.0010545
1985	0.00156349
1986	0.00209157
1987	0.0025207
1988	0.00277077
1989	0.0028388
1990	0.00275291
1991	0.00259519
1992	0.00243863
1993	0.00234013
1994	0.00237944
1995	0.00258236
1996	0.00289932
[truncated: 5,743 more rows]

## Sheet: Fig.1d
Time (s)	0.025 μM	0.076 uM	0.228 μM	0.686 μM	2.06 μM	6.17 μM	18.52 μM	55.56 μM	166.67 μM				Sample	ka (1/Ms)	kd (1/s)	KD (M)	Rmax (RU)	Chi² (RU²)	Ligand	Model	Curve	Evaluation File	Status
-57.933	-2.20269	-2.3208	-2.2063	-2.15161	-1.98486	-2.04961	-1.57053	-1.02246	0.00269				CCM	6900	0.0279	4.05e-06	20.1	0.812	No65	1:1 Binding	Fc=2-1 corr	2021-11-26No65-cpd93A401	Cleared
-57.908	-2.18901	-2.32861	-2.18677	-2.15015	-1.94971	-2.06182	-1.64045	-1.01392	-0.00513
-57.883	-2.18843	-2.22949	-2.21265	-2.12036	-2.03809	-2.04072	-1.58592	-0.99829	-0.02393
-57.858	-2.18154	-2.15991	-2.20239	-2.11816	-2.11304	-1.97769	-1.57823	-0.99683	-0.01685
-57.833	-2.16279	-2.13403	-2.17187	-2.12036	-2.12622	-1.97066	-1.5929	-0.99585	-0.00977
-57.808	-2.1539	-2.10132	-2.13599	-2.07983	-2.08106	-1.9437	-1.5619	-0.96558	0.030762
-57.783	-2.13403	-2.09741	-2.12036	-2.06885	-2.07935	-1.93652	-1.51084	-0.95142	0.034668
-57.758	-2.1314	-2.08325	-2.11108	-2.04541	-2.06299	-1.93291	-1.60305	-0.92798	0.041748
-57.733	-2.12739	-2.04663	-2.08594	-2.02979	-2.04272	-1.93769	-1.65154	-0.93189	0.044922
-57.708	-2.10864	-2.05127	-2.07349	-2.02197	-2.04272	-1.92432	-1.65894	-0.93506	0.053467
-57.683	-2.12427	-2.05591	-2.06885	-2.02271	-2.02783	-1.92432	-1.62524	-0.93652	0.054199
-57.658	-2.11255	-2.02783	-2.06641	-2.01343	-2.00122	-1.92188	-1.61597	-0.93506	0.057373
-57.633	-2.0832	-1.99658	-2.03833	-1.99146	-1.97778	-1.90913	-1.61204	-0.91309	0.072998
-57.608	-2.08091	-2.01221	-2.03516	-2.00171	-1.98022	-1.88633	-1.606	-0.91309	0.068359
-57.583	-2.0813	-2.01538	-2.0188	-2.00317	-1.97705	-1.86816	-1.59644	-0.91553	0.065918
-57.558	-2.06846	-2.00757	-2.01343	-2.00171	-1.97705	-1.87632	-1.58647	-0.92017	0.073731
-57.533	-2.06528	-1.99731	-2.01099	-1.99854	-1.97241	-1.87314	-1.59662	-0.91553	0.076172
-57.508	-2.05718	-1.97632	-1.99927	-1.98999	-1.94898	-1.8626	-1.60769	-0.89673	0.085449
-57.483	-2.04927	-1.98096	-2.00635	-2.00562	-1.95752	-1.84541	-1.58201	-0.896	0.080811
-57.458	-2.05005	-1.96606	-2.00781	-1.99536	-1.95752	-1.83301	-1.59644	-0.89746	0.076904
-57.433	-2.04614	-1.9646	-1.99927	-1.9939	-1.95044	-1.83203	-1.5979	-0.896	0.080811
-57.408	-2.02417	-1.96143	-1.98682	-1.99072	-1.95288	-1.83057	-1.58154	-0.89746	0.085449
-57.383	-2.02515	-1.94971	-1.97656	-1.96729	-1.95752	-1.81348	-1.58862	-0.88428	0.083984
-57.358	-2.0103	-1.92554	-1.9563	-1.95239	-1.93408	-1.80547	-1.58498	-0.87402	0.112061
-57.333	-2.00464	-1.927	-1.94385	-1.95093	-1.92163	-1.80176	-1.57446	-0.86548	0.116699
-57.308	-2.00562	-1.92554	-1.94531	-1.95239	-1.91919	-1.80176	-1.55811	-0.86475	0.107422
-57.283	-2.00464	-1.91528	-1.94385	-1.95093	-1.90991	-1.79297	-1.54565	-0.87402	0.116699
-57.258	-1.99146	-1.91382	-1.94067	-1.94775	-1.90674	-1.78223	-1.54565	-0.87256	0.115234
-57.233	-1.98218	-1.91528	-1.93286	-1.94067	-1.89966	-1.78125	-1.54248	-0.86475	0.123779
-57.208	-1.98364	-1.91382	-1.93604	-1.94312	-1.89038	-1.77979	-1.5354	-0.86231	0.116699
-57.183	-1.97339	-1.91528	-1.93359	-1.93604	-1.88794	-1.7627	-1.52612	-0.86475	0.123779
-57.158	-1.96968	-1.89893	-1.92822	-1.91577	-1.87549	-1.75557	-1.52337	-0.86621	0.127686
-57.133	-1.96558	-1.88647	-1.92578	-1.92505	-1.87085	-1.74219	-1.51123	-0.84985	0.131592
-57.108	-1.96655	-1.87939	-1.92822	-1.90869	-1.8606	-1.74316	-1.50659	-0.84522	0.132324
-57.083	-1.96411	-1.8833	-1.92578	-1.90405	-1.85596	-1.73291	-1.49634	-0.84668	0.123047
-57.058	-1.95874	-1.87158	-1.92822	-1.90088	-1.85132	-1.72266	-1.49878	-0.84522	0.124512
-57.033	-1.94604	-1.86694	-1.92114	-1.8938	-1.84424	-1.72363	-1.49634	-0.84204	0.127686
-57.008	-1.94458	-1.86841	-1.9165	-1.88916	-1.84814	-1.72119	-1.48706	-0.8374	0.134766
-56.983	-1.92896	-1.85986	-1.91797	-1.88452	-1.83643	-1.71729	-1.47998	-0.83496	0.143311
-56.958	-1.93564	-1.85205	-1.91406	-1.88672	-1.83643	-1.72398	-1.47943	-0.84204	0.139404
-56.933	-1.93594	-1.86304	-1.91968	-1.88843	-1.84424	-1.71792	-1.4817	-0.85303	0.123779
-56.908	-1.93838	-1.84961	-1.9187	-1.88525	-1.84424	-1.71597	-1.48321	-0.84741	0.123779
-56.883	-1.93271	-1.84668	-1.9126	-1.88525	-1.82788	-1.70688	-1.48456	-0.84839	0.128418
-56.858	-1.92485	-1.84033	-1.90479	-1.87354	-1.82935	-1.70146	-1.48303	-0.83814	0.124512
-56.833	-1.91333	-1.83325	-1.90625	-1.8728	-1.81299	-1.70947	-1.47534	-0.83496	0.131592
-56.808	-1.91479	-1.84351	-1.90479	-1.8728	-1.82007	-1.69141	-1.46509	-0.8335	0.134766
-56.783	-1.91187	-1.82861	-1.89771	-1.86572	-1.81763	-1.68848	-1.47534	-0.83032	0.13623
-56.758	-1.90161	-1.82397	-1.89453	-1.86255	-1.82007	-1.69141	-1.47534	-0.82324	0.126953
-56.733	-1.89624	-1.82544	-1.88599	-1.854	-1.81299	-1.68848	-1.47217	-0.8335	0.131592
-56.708	-1.89526	-1.83569	-1.88525	-1.85327	-1.81226	-1.68994	-1.45728	-0.82568	0.13623
-56.683	-1.90161	-1.82544	-1.88989	-1.85083	-1.80981	-1.68066	-1.46753	-0.83496	0.143311
-56.658	-1.89233	-1.82861	-1.88525	-1.85327	-1.80518	-1.68359	-1.46509	-0.82642	0.146484
-56.633	-1.89526	-1.82397	-1.88672	-1.84619	-1.80054	-1.67822	-1.46753	-0.82568	0.147949
-56.608	-1.88989	-1.8208	-1.87817	-1.84302	-1.7981	-1.67285	-1.46045	-0.82324	0.143311
-56.583	-1.88452	-1.81372	-1.87036	-1.84155	-1.80054	-1.67188	-1.45337	-0.8186	0.146484
-56.558	-1.88208	-1.80444	-1.86572	-1.83447	-1.79346	-1.67822	-1.44873	-0.82568	0.147949
-56.533	-1.87573	-1.81616	-1.86328	-1.83374	-1.79028	-1.66113	-1.44409	-0.8186	0.143311
-56.508	-1.8728	-1.80591	-1.85864	-1.8313	-1.78174	-1.67041	-1.44556	-0.81152	0.144043
-56.483	-1.87427	-1.80908	-1.84692	-1.82666	-1.78101	-1.65234	-1.44409	-0.81397	0.146484
-56.458	-1.86499	-1.79663	-1.84619	-1.82202	-1.78101	-1.65869	-1.44092	-0.80689	0.13623
-56.433	-1.86401	-1.80591	-1.84375	-1.82349	-1.77393	-1.64941	-1.43628	-0.80371	0.139404
-56.408	-1.86499	-1.79736	-1.83911	-1.81494	-1.77075	-1.6416	-1.43774	-0.80225	0.146484
-56.383	-1.86255	-1.79663	-1.84619	-1.81421	-1.76221	-1.65234	-1.4292	-0.81397	0.155029
-56.358	-1.8562	-1.78955	-1.84619	-1.81177	-1.76147	-1.65088	-1.42456	-0.80371	0.155762
-56.333	-1.85327	-1.78247	-1.83911	-1.8103	-1.75903	-1.63916	-1.42603	-0.80689	0.146484
-56.308	-1.86255	-1.78491	-1.83594	-1.80713	-1.76221	-1.62988	-1.41748	-0.80615	0.155029
-56.283	-1.8562	-1.77783	-1.83447	-1.80005	-1.74976	-1.63281	-1.41675	-0.80371	0.155762
-56.258	-1.85327	-1.77466	-1.83594	-1.80249	-1.75439	-1.62744	-1.40967	-0.79517	0.151123
-56.233	-1.85229	-1.77319	-1.82739	-1.80713	-1.7395	-1.62207	-1.40649	-0.79443	0.155762
-56.208	-1.85083	-1.77002	-1.82666	-1.80249	-1.74976	-1.62109	-1.40503	-0.79907	0.146484
-56.183	-1.84155	-1.76538	-1.82422	-1.80396	-1.73486	-1.62988	-1.41431	-0.79199	0.151123
-56.158	-1.84546	-1.77466	-1.81958	-1.79541	-1.7395	-1.63281	-1.40503	-0.79443	0.155762
-56.133	-1.85474	-1.7771	-1.81494	-1.79077	-1.73804	-1.62744	-1.40967	-0.79907	0.146484
-56.108	-1.84448	-1.77466	-1.8125	-1.7876	-1.73486	-1.61816	-1.39722	-0.79443	0.155029
-56.083	-1.84302	-1.76611	-1.80786	-1.79224	-1.73022	-1.61963	-1.40186	-0.79126	0.155762
-56.058	-1.83374	-1.7583	-1.80322	-1.79077	-1.73169	-1.61035	-1.39478	-0.7959	0.162842
-56.033	-1.83667	-1.75366	-1.80713	-1.7876	-1.72314	-1.61328	-1.39014	-0.79443	0.158203
-56.008	-1.8313	-1.75513	-1.81641	-1.77588	-1.72241	-1.62207	-1.3855	-0.79126	0.155762
-55.983	-1.83374	-1.74658	-1.80786	-1.77271	-1.71997	-1.61963	-1.38696	-0.78418	0.146484
-55.958	-1.82661	-1.73804	-1.79932	-1.76343	-1.70361	-1.60859	-1.37811	-0.77954	0.155762
-55.933	-1.81714	-1.73096	-1.79688	-1.76807	-1.70288	-1.6001	-1.36597	-0.7749	0.151123
-55.908	-1.81421	-1.7356	-1.79224	-1.76489	-1.70752	-1.59473	-1.36279	-0.77173	0.151855
-55.883	-1.81567	-1.72632	-1.7876	-1.76343	-1.69263	-1.59229	-1.36279	-0.76465	0.158936
-55.858	-1.80542	-1.73096	-1.79688	-1.75635	-1.6958	-1.59375	-1.35571	-0.76709	0.154297
-55.833	-1.81421	-1.72632	-1.78052	-1.75562	-1.69116	-1.59082	-1.35815	-0.77173	0.151855
-55.808	-1.81567	-1.72778	-1.7876	-1.75317	-1.68799	-1.59229	-1.35815	-0.76465	0.158936
-55.783	-1.8064	-1.71924	-1.78052	-1.74854	-1.68091	-1.58203	-1.35498	-0.7749	0.154297
-55.758	-1.80933	-1.7185	-1.77734	-1.75562	-1.69116	-1.58057	-1.3479	-0.77173	0.155762
-55.733	-1.79971	-1.70898	-1.7688	-1.74609	-1.66919	-1.56704	-1.35079	-0.76001	0.158203
-55.708	-1.7895	-1.71533	-1.7688	-1.74463	-1.67944	-1.57539	-1.34339	-0.76074	0.158203
-55.683	-1.7937	-1.7146	-1.76416	-1.73291	-1.677	-1.57129	-1.34399	-0.7561	0.147949
-55.658	-1.78833	-1.70752	-1.77344	-1.73999	-1.67236	-1.57031	-1.34253	-0.7561	0.155029
-55.633	-1.78296	-1.70044	-1.76489	-1.73682	-1.66772	-1.56885	-1.33936	-0.75147	0.158203
-55.608	-1.78052	-1.70288	-1.76416	-1.72974	-1.67236	-1.55957	-1.34399	-0.75293	0.147949
-55.583	-1.78198	-1.6958	-1.76172	-1.72827	-1.66919	-1.57031	-1.33472	-0.7561	0.155029
-55.558	-1.78296	-1.69507	-1.75708	-1.73218	-1.66772	-1.56494	-1.33936	-0.75147	0.147949
-55.533	-1.78052	-1.69263	-1.75244	-1.73682	-1.66455	-1.55957	-1.33228	-0.76074	0.146484
-55.508	-1.77124	-1.6958	-1.74927	-1.72974	-1.65283	-1.55713	-1.33472	-0.7561	0.155029
-55.483	-1.77271	-1.69507	-1.74219	-1.7251	-1.65747	-1.55078	-1.32764	-0.75147	0.147949
-55.458	-1.75776	-1.68018	-1.74463	-1.71265	-1.64819	-1.54316	-1.3344	-0.74829	0.154297
-55.433	-1.75317	-1.677	-1.74146	-1.71411	-1.64502	-1.54932	-1.32373	-0.74512	0.162842
-55.408	-1.75562	-1.67554	-1.73682	-1.70557	-1.64038	-1.54395	-1.31665	-0.74365	0.155762
-55.383	-1.75464	-1.66846	-1.73438	-1.71265	-1.63721	-1.54297	-1.30811	-0.74829	0.162842
-55.358	-1.75317	-1.66528	-1.72974	-1.70557	-1.64185	-1.5376	-1.30737	-0.74365	0.158203
-55.333	-1.74814	-1.68262	-1.73218	-1.70947	-1.64746	-1.53648	-1.31693	-0.7522	0.155762
-55.308	-1.75523	-1.68018	-1.73828	-1.71265	-1.64893	-1.55137	-1.32245	-0.76001	0.155762
-55.283	-1.74683	-1.67236	-1.74146	-1.70947	-1.64185	-1.53516	-1.32373	-0.75537	0.151855
-55.258	-1.75562	-1.66528	-1.73682	-1.70239	-1.63721	-1.5415	-1.31665	-0.75684	0.147217
-55.233	-1.75317	-1.66772	-1.73364	-1.70557	-1.64429	-1.53223	-1.3269	-0.74829	0.142578
-55.208	-1.74683	-1.66064	-1.72656	-1.70483	-1.63721	-1.53369	-1.32373	-0.75537	0.151123
-55.183	-1.73686	-1.65601	-1.7251	-1.68604	-1.61841	-1.51641	-1.31618	-0.74048	0.163574
-55.158	-1.73364	-1.65747	-1.72192	-1.6853	-1.61377	-1.52051	-1.30347	-0.7334	0.158936
-55.133	-1.73608	-1.64893	-1.71484	-1.69458	-1.60913	-1.52197	-1.30029	-0.73657	0.166016
-55.108	-1.73511	-1.64429	-1.71338	-1.68604	-1.61377	-1.51172	-1.29565	-0.73584	0.155762
-55.083	-1.73364	-1.64575	-1.71021	-1.6814	-1.6106	-1.50879	-1.30493	-0.72876	0.162842
-55.058	-1.72437	-1.64893	-1.71021	-1.68286	-1.60913	-1.51025	-1.30029	-0.73584	0.166016
-55.033	-1.73364	-1.64429	-1.70557	-1.68604	-1.60596	-1.51025	-1.29565	-0.7334	0.155762
-55.008	-1.72729	-1.64111	-1.70703	-1.6814	-1.60132	-1.50098	-1.30493	-0.72876	0.162842
-54.983	-1.72192	-1.63403	-1.69849	-1.67822	-1.60596	-1.50391	-1.30029	-0.73584	0.170654
-54.958	-1.71968	-1.63647	-1.69775	-1.66333	-1.59106	-1.49385	-1.29534	-0.72559	0.173828
-54.933	-1.7063	-1.6333	-1.6875	-1.67358	-1.58643	-1.49316	-1.28467	-0.72095	0.175293
-54.908	-1.70776	-1.62622	-1.69067	-1.67041	-1.58179	-1.49609	-1.27759	-0.72803	0.170654
-54.883	-1.70483	-1.62939	-1.68604	-1.66333	-1.58325	-1.49072	-1.28784	-0.72095	0.171387
-54.858	-1.7063	-1.62476	-1.68286	-1.65869	-1.58643	-1.49316	-1.28076	-0.71777	0.162109
-54.833	-1.69604	-1.62866	-1.67578	-1.65405	-1.58179	-1.49463	-1.28003	-0.72095	0.170654
-54.808	-1.70483	-1.62158	-1.67822	-1.65869	-1.57861	-1.48438	-1.28931	-0.71631	0.171387
-54.783	-1.70908	-1.62305	-1.6875	-1.65869	-1.58325	-1.48423	-1.28095	-0.71387	0.157471
-54.758	-1.70356	-1.62939	-1.68359	-1.66333	-1.57935	-1.48945	-1.28479	-0.72168	0.162842
-54.733	-1.71411	-1.62476	-1.68604	-1.6665	-1.58179	-1.48047	-1.29712	-0.72412	0.155762
-54.708	-1.69683	-1.6145	-1.66724	-1.65015	-1.56299	-1.47197	-1.28811	-0.70532	0.174561
-54.683	-1.69312	-1.60596	-1.67432	-1.64697	-1.56763	-1.46973	-1.27612	-0.70459	0.177734
-54.658	-1.69067	-1.61304	-1.67114	-1.63989	-1.56616	-1.46729	-1.26904	-0.70923	0.16748
-54.633	-1.68433	-1.60986	-1.66406	-1.64307	-1.56299	-1.46191	-1.26904	-0.70215	0.174561
-54.608	-1.69067	-1.60278	-1.65552	-1.64233	-1.55835	-1.46094	-1.26587	-0.70532	0.169922
-54.583	-1.6814	-1.60132	-1.65479	-1.63525	-1.55518	-1.46729	-1.2644	-0.70459	0.16748
-54.558	-1.68286	-1.59814	-1.66406	-1.63989	-1.55981	-1.45801	-1.26904	-0.70215	0.162842
-54.533	-1.67261	-1.60522	-1.65552	-1.63843	-1.55127	-1.45947	-1.26196	-0.70532	0.16748
-54.508	-1.6814	-1.60278	-1.65479	-1.63525	-1.55835	-1.44922	-1.2644	-0.70459	0.158203
-54.483	-1.68286	-1.59814	-1.64771	-1.63062	-1.55981	-1.44775	-1.25732	-0.69751	0.162842
-54.458	-1.67358	-1.60522	-1.65234	-1.63208	-1.55127	-1.4502	-1.24951	-0.70215	0.16748
-54.433	-1.66558	-1.58643	-1.63599	-1.62354	-1.53882	-1.44072	-1.25612	-0.68897	0.169922
-54.408	-1.65942	-1.58325	-1.63135	-1.6189	-1.53174	-1.42969	-1.24243	-0.68579	0.166748
-54.383	-1.66187	-1.57471	-1.62817	-1.61572	-1.53638	-1.42676	-1.24561	-0.67871	0.16748
-54.358	-1.66367	-1.58887	-1.63062	-1.62744	-1.53491	-1.44028	-1.24516	-0.68897	0.16748
-54.333	-1.66294	-1.59033	-1.64453	-1.62354	-1.53882	-1.43809	-1.2497	-0.69287	0.158203
-54.308	-1.67114	-1.58325	-1.63599	-1.6228	-1.53174	-1.43066	-1.25732	-0.68579	0.166748
-54.283	-1.66187	-1.58179	-1.63525	-1.61572	-1.53101	-1.44141	-1.25269	-0.69287	0.16748
-54.258	-1.66333	-1.57861	-1.62817	-1.62036	-1.53564	-1.43604	-1.24951	-0.69434	0.162842
-54.233	-1.65308	-1.58325	-1.625	-1.61182	-1.52856	-1.43066	-1.24243	-0.68579	0.155762
-54.208	-1.66187	-1.58179	-1.61646	-1.61108	-1.53174	-1.44141	-1.24561	-0.69287	0.162842
-54.183	-1.65161	-1.57861	-1.62353	-1.604	-1.51929	-1.43604	-1.24487	-0.69434	0.166016
-54.158	-1.64692	-1.55908	-1.61255	-1.59302	-1.52075	-1.42598	-1.23748	-0.67798	0.163574
-54.133	-1.63354	-1.56616	-1.60547	-1.60327	-1.51221	-1.42041	-1.23462	-0.68506	0.166016
-54.108	-1.63452	-1.56763	-1.59692	-1.59619	-1.51147	-1.42041	-1.23706	-0.67798	0.162842
-54.083	-1.63208	-1.55908	-1.59619	-1.59546	-1.51611	-1.41406	-1.22998	-0.67481	0.170654
-54.058	-1.62671	-1.55444	-1.60083	-1.59302	-1.50903	-1.41113	-1.23706	-0.68506	0.163574
-54.033	-1.63745	-1.55591	-1.59375	-1.58838	-1.51147	-1.42188	-1.23389	-0.67017	0.170654
-54.008	-1.63208	-1.55908	-1.59619	-1.58374	-1.50439	-1.42041	-1.22681	-0.67725	0.177734
-53.983	-1.62671	-1.55444	-1.60083	-1.58838	-1.50903	-1.41113	-1.22998	-0.67481	0.16748
-53.958	-1.62427	-1.55127	-1.59619	-1.57349	-1.51147	-1.40869	-1.22534	-0.67017	0.170654
-53.933	-1.62573	-1.55591	-1.59302	-1.58374	-1.50439	-1.40332	-1.22681	-0.66553	0.166016
-53.908	-1.61255	-1.54736	-1.58594	-1.57666	-1.50366	-1.41406	-1.22998	-0.66309	0.16748
-53.883	-1.61499	-1.54663	-1.5813	-1.57349	-1.49658	-1.40869	-1.22534	-0.65845	0.170654
-53.858	-1.6062	-1.54419	-1.57666	-1.57202	-1.50122	-1.40332	-1.22217	-0.66553	0.175293
-53.833	-1.61499	-1.54663	-1.57422	-1.57349	-1.49267	-1.40088	-1.21509	-0.66309	0.166016
-53.808	-1.6083	-1.53247	-1.5625	-1.56494	-1.48486	-1.3981	-1.22506	-0.65137	0.177734
-53.783	-1.59634	-1.52319	-1.55322	-1.55322	-1.47778	-1.39346	-1.2149	-0.64209	0.175293
-53.758	-1.59624	-1.53247	-1.5625	-1.5603	-1.48096	-1.39385	-1.20612	-0.65454	0.169922
-53.733	-1.60083	-1.53564	-1.56104	-1.55786	-1.47632	-1.38672	-1.21509	-0.65137	0.166748
-53.708	-1.59155	-1.52319	-1.55786	-1.55322	-1.47314	-1.3877	-1.20654	-0.6499	0.16748
-53.683	-1.59058	-1.53247	-1.55078	-1.54858	-1.46606	-1.39697	-1.21362	-0.64673	0.174561
-53.658	-1.58442	-1.51611	-1.55322	-1.54224	-1.46069	-1.38203	-1.21087	-0.63428	0.177734
-53.633	-1.57202	-1.51538	-1.53833	-1.53369	-1.45361	-1.37988	-1.19873	-0.64356	0.179199
-53.608	-1.57495	-1.5083	-1.54541	-1.54077	-1.45825	-1.38916	-1.19409	-0.63501	0.182373
-53.583	-1.56958	-1.50513	-1.53516	-1.52588	-1.44189	-1.37988	-1.19092	-0.63428	0.177734
-53.558	-1.56421	-1.50366	-1.53833	-1.53052	-1.44897	-1.38281	-1.19556	-0.6272	0.16748
-53.533	-1.56177	-1.5083	-1.53369	-1.52905	-1.44189	-1.37744	-1.18701	-0.63184	0.174561
-53.508	-1.56748	-1.50293	-1.54224	-1.54004	-1.44824	-1.38169	-1.18656	-0.63428	0.168213
-53.483	-1.57407	-1.51685	-1.53833	-1.54224	-1.45044	-1.37022	-1.18646	-0.63428	0.158936
-53.458	-1.57349	-1.5083	-1.5376	-1.5376	-1.45361	-1.38281	-1.18384	-0.63892	0.166016
-53.433	-1.56421	-1.50757	-1.53052	-1.53296	-1.44116	-1.37744	-1.18628	-0.63574	0.162842
-53.408	-1.56714	-1.50513	-1.53516	-1.5376	-1.4458	-1.37207	-1.19092	-0.63428	0.163574
-53.383	-1.56177	-1.50049	-1.52588	-1.53442	-1.43872	-1.36963	-1.18628	-0.6311	0.166016
-53.358	-1.5564	-1.49585	-1.53052	-1.52588	-1.43408	-1.36328	-1.18311	-0.62402	0.162842
-53.333	-1.55542	-1.48877	-1.52588	-1.52515	-1.42944	-1.36035	-1.17603	-0.63428	0.170654
-53.308	-1.56177	-1.4856	-1.52734	-1.52271	-1.42627	-1.36963	-1.1792	-0.6272	0.175293
-53.283	-1.5564	-1.48877	-1.5188	-1.51416	-1.43091	-1.36426	-1.17847	-0.62647	0.170654
-53.258	-1.55396	-1.48413	-1.51807	-1.51343	-1.42944	-1.36182	-1.17603	-0.63574	0.177734
-53.233	-1.5437	-1.48096	-1.51563	-1.51807	-1.42627	-1.35547	-1.17139	-0.6272	0.182373
-53.208	-1.54224	-1.47388	-1.5188	-1.51099	-1.41455	-1.3501	-1.16675	-0.62647	0.175293
-53.183	-1.53296	-1.48413	-1.51807	-1.51343	-1.42163	-1.34082	-1.17139	-0.6311	0.182373
-53.158	-1.53442	-1.48096	-1.51099	-1.50635	-1.4231	-1.34375	-1.16431	-0.62402	0.183105
-53.133	-1.53589	-1.47632	-1.50391	-1.51343	-1.41455	-1.3501	-1.15967	-0.6272	0.173828
-53.108	-1.53296	-1.47778	-1.50635	-1.51025	-1.40991	-1.34082	-1.16675	-0.62647	0.182373
-53.083	-1.53442	-1.46924	-1.49927	-1.50317	-1.41138	-1.34229	-1.15967	-0.61939	0.175293
-53.058	-1.52515	-1.47632	-1.49609	-1.50171	-1.41455	-1.33203	-1.15649	-0.61231	0.173828
-53.033	-1.52808	-1.47388	-1.49927	-1.49854	-1.40991	-1.34082	-1.16675	-0.62256	0.182373
-53.008	-1.51567	-1.45752	-1.48291	-1.49146	-1.39502	-1.33525	-1.1592	-0.60767	0.194092
-52.983	-1.51343	-1.45288	-1.47974	-1.48291	-1.39966	-1.32031	-1.15503	-0.60303	0.19873
-52.958	-1.51099	-1.44971	-1.4751	-1.48218	-1.39111	-1.32666	-1.15186	-0.61231	0.194092
-52.933	-1.50464	-1.44263	-1.48438	-1.4751	-1.39038	-1.31738	-1.14478	-0.60767	0.197266
-52.908	-1.49927	-1.45288	-1.47974	-1.47974	-1.3833	-1.31885	-1.14014	-0.60303	0.187012
-52.883	-1.4939	-1.44971	-1.4751	-1.48218	-1.38794	-1.30957	-1.1355	-0.60767	0.189453
-52.858	-1.4957	-1.44971	-1.47974	-1.48218	-1.39746	-1.32456	-1.14042	-0.61157	0.187012
-52.833	-1.50278	-1.44971	-1.47974	-1.48364	-1.39502	-1.32871	-1.14032	-0.61475	0.175293
-52.808	-1.50562	-1.44507	-1.48682	-1.4751	-1.4021	-1.32129	-1.14722	-0.61939	0.182373
-52.783	-1.50317	-1.44971	-1.47974	-1.48218	-1.39966	-1.33057	-1.15186	-0.61621	0.175293
-52.758	-1.49683	-1.44507	-1.47656	-1.46729	-1.39502	-1.32422	-1.14014	-0.60767	0.173828
-52.733	-1.49146	-1.44653	-1.46802	-1.47437	-1.39038	-1.31885	-1.13696	-0.61475	0.182373
-52.708	-1.48921	-1.43018	-1.46729	-1.46411	-1.37939	-1.30879	-1.13519	-0.59985	0.183105
-52.683	-1.48364	-1.42236	-1.46411	-1.45947	-1.38403	-1.30322	-1.13232	-0.59668	0.181641
-52.658	-1.48105	-1.43408	-1.46167	-1.47119	-1.38013	-1.30747	-1.13178	-0.61157	0.173828
-52.633	-1.49556	-1.43018	-1.46338	-1.46729	-1.39038	-1.3083	-1.13392	-0.60767	0.175293
-52.608	-1.49146	-1.427	-1.46021	-1.46411	-1.38721	-1.31104	-1.14014	-0.60693	0.170654
-52.583	-1.48608	-1.42554	-1.46729	-1.45557	-1.38013	-1.30078	-1.1355	-0.61621	0.177734
-52.558	-1.48364	-1.43018	-1.46021	-1.46265	-1.39038	-1.30176	-1.13696	-0.60767	0.175293
-52.533	-1.48511	-1.4231	-1.45703	-1.45947	-1.3833	-1.31104	-1.14014	-0.61475	0.170654
-52.508	-1.48364	-1.41846	-1.44849	-1.45239	-1.38013	-1.30176	-1.1355	-0.61621	0.177734
-52.483	-1.47437	-1.42554	-1.45557	-1.46265	-1.3833	-1.31104	-1.13232	-0.60767	0.182373
-52.458	-1.47192	-1.42554	-1.45703	-1.45557	-1.37866	-1.30469	-1.12524	-0.61475	0.175293
-52.433	-1.46558	-1.42236	-1.44849	-1.45483	-1.37549	-1.29932	-1.1355	-0.61157	0.170654
-52.408	-1.47437	-1.41528	-1.44775	-1.44775	-1.36377	-1.29395	-1.13232	-0.59985	0.175293
-52.383	-1.47192	-1.41846	-1.44067	-1.44458	-1.37085	-1.29297	-1.12524	-0.60449	0.173828
-52.358	-1.46655	-1.41772	-1.44067	-1.44775	-1.37231	-1.29932	-1.12842	-0.60303	0.170654
-52.333	-1.47729	-1.41528	-1.43359	-1.44312	-1.36377	-1.29004	-1.12769	-0.59985	0.175293
-52.308	-1.47192	-1.41064	-1.43604	-1.44458	-1.36304	-1.2915	-1.12061	-0.60449	0.166016
-52.283	-1.46411	-1.40601	-1.44067	-1.43604	-1.3606	-1.28125	-1.11597	-0.60303	0.170654
-52.258	-1.45483	-1.41064	-1.43603	-1.43604	-1.36377	-1.28223	-1.11743	-0.59985	0.175293
-52.233	-1.45854	-1.39185	-1.42114	-1.41968	-1.34033	-1.28447	-1.12014	-0.58814	0.182373
-52.208	-1.45239	-1.39429	-1.40942	-1.4165	-1.3396	-1.27051	-1.10425	-0.5835	0.189453
-52.183	-1.44312	-1.38721	-1.41406	-1.40479	-1.34424	-1.27197	-1.10571	-0.59277	0.186279
-52.158	-1.44067	-1.38403	-1.40942	-1.40161	-1.33716	-1.26172	-1.10889	-0.58814	0.187012
-52.133	-1.43433	-1.39429	-1.40479	-1.41187	-1.3396	-1.26807	-1.10425	-0.5835	0.182373
-52.108	-1.44067	-1.38721	-1.40625	-1.40479	-1.33252	-1.25879	-1.10889	-0.58106	0.187012
-52.083	-1.4314	-1.38647	-1.39771	-1.40942	-1.3396	-1.26172	-1.10571	-0.58423	0.185547
-52.058	-1.43286	-1.37939	-1.40479	-1.40479	-1.33643	-1.26807	-1.10425	-0.57642	0.182373
-52.033	-1.43433	-1.38403	-1.39771	-1.40015	-1.32935	-1.25879	-1.10889	-0.5835	0.187012
-52.008	-1.4314	-1.37939	-1.39453	-1.39697	-1.33252	-1.26025	-1.10571	-0.57642	0.177734
-51.983	-1.43286	-1.37476	-1.39771	-1.40405	-1.33179	-1.25	-1.09717	-0.57324	0.174561
-51.958	-1.42358	-1.37231	-1.39307	-1.40161	-1.32935	-1.25879	-1.09253	-0.5835	0.175293
-51.933	-1.43286	-1.36768	-1.38989	-1.39307	-1.3208	-1.26025	-1.08936	-0.57642	0.182373
-51.908	-1.42651	-1.37476	-1.38281	-1.39233	-1.32007	-1.24854	-1.09644	-0.5835	0.177734
-51.883	-1.42114	-1.36768	-1.39307	-1.40161	-1.32471	-1.25	-1.09399	-0.58496	0.186279
-51.858	-1.41187	-1.3645	-1.38989	-1.39307	-1.31763	-1.25098	-1.08936	-0.57642	0.179199
-51.833	-1.42261	-1.36304	-1.38525	-1.39233	-1.31299	-1.24854	-1.09644	-0.5835	0.177734
-51.808	-1.42114	-1.36768	-1.39453	-1.38525	-1.32007	-1.23926	-1.08936	-0.58032	0.174561
-51.783	-1.41187	-1.3645	-1.38599	-1.38989	-1.31299	-1.24072	-1.08618	-0.57324	0.179199
-51.758	-1.41289	-1.36231	-1.38452	-1.38452	-1.30908	-1.24175	-1.08933	-0.57568	0.175293
-51.733	-1.41685	-1.37158	-1.38208	-1.38452	-1.31226	-1.23887	-1.08417	-0.57568	0.171387
-51.708	-1.41577	-1.36694	-1.37891	-1.38135	-1.31689	-1.23535	-1.08154	-0.57251	0.162109
-51.683	-1.42505	-1.36377	-1.38208	-1.38599	-1.30518	-1.24609	-1.07837	-0.57715	0.170654
-51.658	-1.4187	-1.35669	-1.37744	-1.38452	-1.30444	-1.24072	-1.08862	-0.57568	0.163574
-51.633	-1.41333	-1.35205	-1.37427	-1.37744	-1.31372	-1.24316	-1.08154	-0.57251	0.162109
-51.608	-1.40405	-1.35913	-1.36719	-1.37671	-1.30518	-1.24463	-1.08081	-0.57251	0.158936
-51.583	-1.40552	-1.35669	-1.37744	-1.38599	-1.30444	-1.23438	-1.08545	-0.56543	0.163574
-51.558	-1.40796	-1.35986	-1.37427	-1.37744	-1.29736	-1.24316	-1.07837	-0.57568	0.158936
-51.533	-1.40698	-1.35913	-1.36719	-1.36963	-1.302	-1.24463	-1.08154	-0.57251	0.162109
-51.508	-1.40552	-1.35205	-1.36572	-1.37671	-1.29736	-1.23438	-1.08081	-0.57959	0.170654
-51.483	-1.40796	-1.34888	-1.36255	-1.37427	-1.29272	-1.229	-1.07837	-0.57715	0.163574
-51.458	-1.40698	-1.35205	-1.36963	-1.36963	-1.29736	-1.22363	-1.08154	-0.57251	0.158936
-51.433	-1.40552	-1.34741	-1.36719	-1.36499	-1.29419	-1.23291	-1.08081	-0.56787	0.166016
-51.408	-1.38921	-1.32861	-1.35083	-1.35791	-1.27393	-1.2166	-1.07326	-0.56079	0.175293
-51.383	-1.3938	-1.32788	-1.35791	-1.35083	-1.28101	-1.21484	-1.06665	-0.55371	0.170654
-51.358	-1.38877	-1.3418	-1.35547	-1.35083	-1.27856	-1.22398	-1.05829	-0.56152	0.170654
-51.333	-1.38228	-1.33643	-1.35547	-1.36108	-1.27856	-1.21846	-1.06214	-0.56397	0.162842
-51.308	-1.39233	-1.33569	-1.34692	-1.354	-1.28882	-1.23047	-1.06982	-0.55689	0.166016
-51.283	-1.38989	-1.34497	-1.354	-1.35327	-1.28174	-1.229	-1.06274	-0.56152	0.162842
-51.258	-1.38452	-1.33643	-1.35083	-1.35791	-1.28101	-1.21973	-1.06519	-0.55689	0.16748
-51.233	-1.38208	-1.34351	-1.34375	-1.35083	-1.27393	-1.21729	-1.06982	-0.56397	0.158203
-51.208	-1.38354	-1.34033	-1.33521	-1.34619	-1.27856	-1.21729	-1.06519	-0.55689	0.155029
-51.183	-1.38208	-1.33325	-1.33447	-1.35327	-1.27393	-1.21094	-1.06982	-0.56152	0.155762
-51.158	-1.3728	-1.32861	-1.33911	-1.35083	-1.28101	-1.20801	-1.06665	-0.56397	0.162842
-51.133	-1.38354	-1.32397	-1.33447	-1.34619	-1.27393	-1.20947	-1.05811	-0.55689	0.158203
-51.108	-1.38208	-1.32861	-1.33594	-1.34155	-1.27075	-1.20947	-1.06519	-0.56397	0.155029
-51.083	-1.36567	-1.31372	-1.3313	-1.33838	-1.25439	-1.19551	-1.06634	-0.54907	0.163574
-51.058	-1.36499	-1.30908	-1.31958	-1.3313	-1.26147	-1.20313	-1.05029	-0.55371	0.170654
-51.033	-1.36646	-1.31616	-1.31885	-1.33374	-1.25439	-1.20166	-1.05737	-0.54907	0.163574
-51.008	-1.3562	-1.30908	-1.31641	-1.33838	-1.25122	-1.19238	-1.05029	-0.55615	0.166016
-50.983	-1.35327	-1.30835	-1.31958	-1.3313	-1.26147	-1.20166	-1.04712	-0.55371	0.162842
-50.958	-1.36255	-1.31763	-1.31494	-1.32666	-1.25439	-1.19531	-1.05029	-0.54907	0.163574
-50.933	-1.3562	-1.30908	-1.31177	-1.33374	-1.25366	-1.18994	-1.04565	-0.55615	0.154297
-50.908	-1.3438	-1.29663	-1.30005	-1.31494	-1.24658	-1.18535	-1.04665	-0.53735	0.174561
-50.883	-1.33374	-1.29419	-1.29297	-1.32202	-1.2395	-1.17822	-1.03857	-0.54199	0.174561
-50.858	-1.34546	-1.29736	-1.29541	-1.32349	-1.23486	-1.17188	-1.03394	-0.54443	0.175293
-50.833	-1.34302	-1.29272	-1.30005	-1.31494	-1.23022	-1.18066	-1.03857	-0.53735	0.170654
-50.808	-1.34448	-1.28955	-1.29297	-1.32202	-1.2395	-1.17822	-1.03784	-0.54443	0.177734
-50.783	-1.34023	-1.28955	-1.28369	-1.31421	-1.22632	-1.16909	-1.03521	-0.54126	0.172119
-50.758	-1.3272	-1.27783	-1.27588	-1.30396	-1.21533	-1.17168	-1.03381	-0.54834	0.170654
-50.733	-1.32495	-1.2771	-1.2876	-1.30713	-1.22241	-1.16113	-1.02612	-0.5459	0.173828
-50.708	-1.3313	-1.28174	-1.28442	-1.30249	-1.21533	-1.1626	-1.02295	-0.54907	0.175293
-50.683	-1.32168	-1.26758	-1.27026	-1.29224	-1.20508	-1.16079	-1.0273	-0.53735	0.177734
-50.658	-1.31362	-1.27319	-1.27588	-1.29224	-1.21069	-1.1542	-1.01178	-0.52954	0.175293
-50.633	-1.31323	-1.2771	-1.27344	-1.29077	-1.20361	-1.15088	-1.00659	-0.53418	0.177734
-50.608	-1.31177	-1.27002	-1.2688	-1.2876	-1.1958	-1.1416	-1.01123	-0.53272	0.174561
-50.583	-1.30249	-1.26685	-1.27588	-1.29224	-1.18872	-1.15234	-1.00415	-0.54199	0.175293
-50.558	-1.31323	-1.2771	-1.27343	-1.28369	-1.19897	-1.14697	-1.00732	-0.54443	0.166016
-50.533	-1.3044	-1.25366	-1.25952	-1.2666	-1.17944	-1.13179	-1.00594	-0.53272	0.190918
-50.508	-1.29351	-1.25513	-1.24927	-1.26807	-1.17163	-1.13408	-0.98303	-0.5249	0.194824
-50.483	-1.29468	-1.25366	-1.25391	-1.26343	-1.18091	-1.12988	-0.97925	-0.53418	0.185547
-50.458	-1.29761	-1.25049	-1.25635	-1.26099	-1.17236	-1.13135	-0.98853	-0.52954	0.175293
-50.433	-1.29224	-1.25049	-1.25635	-1.27124	-1.17163	-1.13281	-0.98706	-0.5249	0.182373
-50.408	-1.29614	-1.25049	-1.26563	-1.27271	-1.18091	-1.12988	-0.97998	-0.53418	0.177734
-50.383	-1.2958	-1.25049	-1.25391	-1.25708	-1.17236	-1.1271	-0.97652	-0.53027	0.182373
-50.358	-1.28481	-1.24341	-1.24463	-1.25952	-1.16455	-1.11221	-0.9798	-0.5249	0.187012
-50.333	-1.29224	-1.24658	-1.25391	-1.26099	-1.15747	-1.12109	-0.96826	-0.52246	0.177734
-50.308	-1.27729	-1.23804	-1.23755	-1.25171	-1.15991	-1.11348	-0.97259	-0.5249	0.190186
-50.283	-1.27515	-1.2356	-1.24463	-1.25635	-1.16138	-1.11328	-0.96753	-0.51782	0.183105
-50.258	-1.28687	-1.24585	-1.24146	-1.25562	-1.15991	-1.11963	-0.96509	-0.52246	0.185547
-50.233	-1.29014	-1.24976	-1.24146	-1.26025	-1.17163	-1.1146	-0.97563	-0.53198	0.175293
-50.208	-1.29429	-1.24731	-1.25635	-1.27515	-1.18018	-1.12315	-0.97943	-0.52954	0.163574
-50.183	-1.29858	-1.24585	-1.25317	-1.27661	-1.17627	-1.13379	-0.99097	-0.53662	0.170654
-50.158	-1.29761	-1.24268	-1.24854	-1.26807	-1.18335	-1.13135	-0.98853	-0.53345	0.166016
-50.133	-1.29614	-1.24731	-1.25781	-1.27515	-1.18091	-1.13379	-0.9917	-0.52637	0.163574
-50.108	-1.28687	-1.24585	-1.25317	-1.27271	-1.17627	-1.13672	-0.99097	-0.52954	0.158936
-50.083	-1.29614	-1.24268	-1.24854	-1.27515	-1.17163	-1.13135	-0.98853	-0.53662	0.163574
-50.058	-1.28589	-1.24975	-1.25781	-1.27979	-1.18091	-1.12598	-0.98706	-0.53808	0.154297
-50.033	-1.27983	-1.23559	-1.23755	-1.26099	-1.17163	-1.11797	-0.99123	-0.51782	0.170654
-50.008	-1.28164	-1.23169	-1.22974	-1.25635	-1.15747	-1.11538	-0.97652	-0.51074	0.170654
-49.983	-1.27065	-1.22632	-1.22974	-1.24463	-1.15991	-1.10049	-0.96808	-0.50147	0.182373
-49.958	-1.26343	-1.21924	-1.21802	-1.25171	-1.15674	-1.1001	-0.96045	-0.49829	0.177734
-49.933	-1.26099	-1.21216	-1.21484	-1.25317	-1.14966	-1.10156	-0.96509	-0.50293	0.182373
-49.908	-1.26768	-1.2146	-1.23218	-1.25171	-1.16699	-1.10288	-0.95683	-0.50147	0.168213
-49.883	-1.27476	-1.22632	-1.22974	-1.25562	-1.16919	-1.10996	-0.96308	-0.50537	0.170654
-49.858	-1.26636	-1.21924	-1.22656	-1.25317	-1.16455	-1.11328	-0.96045	-0.51001	0.166016
-49.833	-1.27271	-1.21606	-1.22974	-1.25635	-1.17163	-1.10791	-0.96753	-0.50537	0.163574
-49.808	-1.26343	-1.21924	-1.2251	-1.24463	-1.16455	-1.11035	-0.96045	-0.51001	0.158936
-49.783	-1.26489	-1.2146	-1.22192	-1.2439	-1.15674	-1.11182	-0.95728	-0.50684	0.170654
-49.758	-1.26167	-1.20361	-1.20947	-1.229	-1.15356	-1.09785	-0.96014	-0.49048	0.173828
-49.733	-1.25317	-1.20825	-1.21875	-1.23364	-1.1521	-1.09619	-0.948	-0.49756	0.175293
-49.708	-1.2478	-1.19971	-1.21021	-1.229	-1.15674	-1.09766	-0.94946	-0.49439	0.178467
-49.683	-1.24536	-1.19897	-1.20239	-1.22437	-1.15356	-1.09229	-0.95264	-0.49902	0.171387
-49.658	-1.24683	-1.19189	-1.20947	-1.229	-1.1521	-1.08301	-0.94092	-0.49048	0.178467
-49.633	-1.24536	-1.19897	-1.20239	-1.22583	-1.15674	-1.08447	-0.94019	-0.48584	0.173828
-49.608	-1.23608	-1.19653	-1.19922	-1.21729	-1.15601	-1.08594	-0.94482	-0.49048	0.178467
-49.583	-1.24536	-1.19189	-1.20239	-1.22437	-1.14893	-1.08057	-0.93774	-0.48731	0.171387
-49.558	-1.23755	-1.19897	-1.19775	-1.21729	-1.14185	-1.0752	-0.94092	-0.49048	0.173828
-49.533	-1.22729	-1.1919	-1.20239	-1.21655	-1.14502	-1.08447	-0.94019	-0.48584	0.170654
-49.508	-1.23887	-1.19336	-1.20386	-1.21411	-1.14893	-1.077	-0.93329	-0.48731	0.173828
-49.483	-1.24487	-1.1958	-1.2063	-1.22192	-1.15747	-1.0918	-0.94526	-0.49829	0.16748
-49.458	-1.23677	-1.19507	-1.20557	-1.21729	-1.14502	-1.08613	-0.94842	-0.4834	0.170654
-49.433	-1.24077	-1.19971	-1.21021	-1.22046	-1.15283	-1.08525	-0.93806	-0.49439	0.158203
-49.408	-1.24292	-1.19263	-1.19849	-1.2251	-1.14819	-1.08984	-0.93701	-0.49365	0.166748
-49.383	-1.24146	-1.1958	-1.20313	-1.22192	-1.15283	-1.08691	-0.93628	-0.48657	0.16748
-49.358	-1.2439	-1.19507	-1.19458	-1.21338	-1.14966	-1.08838	-0.94092	-0.48657	0.162842
-49.333	-1.24146	-1.18799	-1.19385	-1.20557	-1.14819	-1.0791	-0.93384	-0.48584	0.169922
-49.308	-1.23511	-1.19507	-1.19849	-1.20093	-1.15283	-1.08057	-0.93701	-0.47876	0.166748
-49.283	-1.24146	-1.18799	-1.19385	-1.20557	-1.14966	-1.08203	-0.93628	-0.4834	0.16748
-49.258	-1.23218	-1.18481	-1.19067	-1.19849	-1.14111	-1.07666	-0.9292	-0.47485	0.162842
-49.233	-1.23364	-1.18799	-1.19531	-1.20093	-1.14819	-1.06885	-0.93384	-0.47412	0.174561
-49.208	-1.23364	-1.17627	-1.18677	-1.20557	-1.14111	-1.05957	-0.9292	-0.4834	0.16748
-49.183	-1.22339	-1.17554	-1.18677	-1.19385	-1.1333	-1.07031	-0.92456	-0.47485	0.170654
-49.158	-1.21802	-1.16846	-1.18604	-1.19312	-1.14038	-1.06885	-0.9292	-0.47412	0.166016
-49.133	-1.21265	-1.1731	-1.17896	-1.18604	-1.13794	-1.05713	-0.91748	-0.46704	0.174561
-49.108	-1.22192	-1.16846	-1.17188	-1.19067	-1.1333	-1.04785	-0.92212	-0.46704	0.174561
-49.083	-1.21689	-1.16382	-1.18213	-1.19312	-1.12866	-1.06138	-0.91776	-0.47095	0.168213
-49.058	-1.22397	-1.17554	-1.17896	-1.18604	-1.14038	-1.05918	-0.92011	-0.47412	0.166016
-49.033	-1.22729	-1.16064	-1.17432	-1.19312	-1.14185	-1.05078	-0.9292	-0.47876	0.162842
-49.008	-1.22192	-1.16064	-1.17114	-1.18994	-1.1333	-1.04932	-0.92139	-0.46704	0.162842
-48.983	-1.22192	-1.15356	-1.17114	-1.18286	-1.12158	-1.05176	-0.91675	-0.46387	0.16748
-48.958	-1.21655	-1.15601	-1.16406	-1.18604	-1.12085	-1.04932	-0.92139	-0.46704	0.170654
-48.933	-1.21411	-1.14893	-1.16724	-1.17432	-1.11377	-1.05176	-0.91821	-0.4624	0.166016
-48.908	-1.21558	-1.14893	-1.1665	-1.17358	-1.10596	-1.05322	-0.90967	-0.45923	0.162842
-48.883	-1.21021	-1.14575	-1.15942	-1.17822	-1.1106	-1.04297	-0.90967	-0.44751	0.16748
-48.858	-1.20483	-1.14429	-1.1665	-1.1665	-1.10205	-1.0415	-0.90503	-0.45459	0.170654
-48.833	-1.20239	-1.14111	-1.16333	-1.16333	-1.10132	-1.03223	-0.90186	-0.45606	0.163574
-48.808	-1.19604	-1.1294	-1.15625	-1.15479	-1.09424	-1.0415	-0.89478	-0.44751	0.154297
-48.783	-1.20518	-1.14111	-1.15234	-1.1665	-1.10596	-1.03403	-0.89032	-0.45215	0.158203
-48.758	-1.19966	-1.13721	-1.1626	-1.15479	-1.10596	-1.03633	-0.89026	-0.45459	0.155029
-48.733	-1.20239	-1.13403	-1.15942	-1.15942	-1.09888	-1.0376	-0.89795	-0.44751	0.155762
-48.708	-1.19067	-1.12549	-1.15234	-1.15088	-1.09033	-1.02832	-0.89014	-0.45215	0.162842
-48.683	-1.19214	-1.11768	-1.14771	-1.15015	-1.08252	-1.02979	-0.88306	-0.4436	0.158203
-48.658	-1.19312	-1.12476	-1.14771	-1.14307	-1.0896	-1.03125	-0.8855	-0.4436	0.155029
-48.633	-1.19067	-1.11768	-1.14307	-1.14233	-1.08716	-1.02588	-0.87842	-0.44287	0.162842
-48.608	-1.17896	-1.12231	-1.14771	-1.13525	-1.08252	-1.02832	-0.87134	-0.43579	0.155762
-48.583	-1.1689	-1.10986	-1.13208	-1.12427	-1.06299	-1.0251	-0.86639	-0.43262	0.170654
-48.558	-1.17505	-1.09814	-1.125	-1.11572	-1.07007	-1.01172	-0.86597	-0.42798	0.170654
-48.533	-1.16479	-1.09741	-1.12817	-1.1228	-1.06689	-1.01807	-0.85889	-0.43506	0.177734
-48.508	-1.16333	-1.10205	-1.12744	-1.10791	-1.05518	-1.00879	-0.85815	-0.42798	0.174561
-48.483	-1.15161	-1.09033	-1.12036	-1.11255	-1.05981	-1.01025	-0.85107	-0.43506	0.175293
-48.458	-1.15405	-1.08325	-1.125	-1.104	-1.06226	-1.01025	-0.8479	-0.43652	0.170654
-48.433	-1.15698	-1.07861	-1.11646	-1.10327	-1.05518	-1.00098	-0.83936	-0.42798	0.182373
-48.408	-1.15161	-1.08569	-1.11572	-1.09619	-1.05518	-1.00244	-0.84644	-0.43506	0.177734
-48.383	-1.14102	-1.07397	-1.11572	-1.08374	-1.04346	-1.00112	-0.84308	-0.43189	0.187012
-48.358	-1.12798	-1.06763	-1.10083	-1.07349	-1.03564	-0.99199	-0.83142	-0.42017	0.183105
-48.333	-1.13599	-1.0708	-1.1001	-1.07666	-1.03101	-0.99316	-0.81982	-0.42725	0.190186
-48.308	-1.12427	-1.06616	-1.10938	-1.07593	-1.02783	-0.99609	-0.81909	-0.42017	0.190186
-48.283	-1.11792	-1.06299	-1.10083	-1.06885	-1.03491	-0.99072	-0.82373	-0.41699	0.183105
-48.258	-1.12002	-1.05127	-1.09375	-1.05859	-1.02075	-0.98647	-0.81637	-0.42017	0.188721
-48.233	-1.10513	-1.05127	-1.08838	-1.04541	-1.02075	-0.97549	-0.80475	-0.40845	0.201904
-48.208	-1.09771	-1.03247	-1.06958	-1.04077	-1.00439	-0.96416	-0.80691	-0.40137	0.213623
-48.183	-1.09302	-1.03491	-1.07422	-1.03369	-0.99976	-0.96094	-0.79565	-0.40381	0.206543
-48.158	-1.08276	-1.03955	-1.06567	-1.03296	-1.00439	-0.95801	-0.79248	-0.39673	0.208984
-48.133	-1.08374	-1.03247	-1.06494	-1.03052	-0.99731	-0.95947	-0.7854	-0.40381	0.205811
-48.108	-1.0813	-1.03491	-1.06958	-1.02588	-0.99268	-0.94922	-0.78857	-0.40527	0.206543
-48.083	-1.0813	-1.03955	-1.0625	-1.03296	-0.99976	-0.95557	-0.78394	-0.40845	0.201904
-48.058	-1.07202	-1.03247	-1.06494	-1.02588	-0.99268	-0.9502	-0.7854	-0.40381	0.208984
-48.033	-1.07495	-1.03491	-1.06958	-1.03052	-0.9895	-0.9502	-0.77686	-0.41309	0.19873
-48.008	-1.0813	-1.02783	-1.0625	-1.03296	-0.99976	-0.96094	-0.77612	-0.40454	0.201904
-47.983	-1.07202	-1.03491	-1.06567	-1.02588	-0.99731	-0.95947	-0.78076	-0.40381	0.201904
-47.958	-1.07495	-1.03638	-1.06494	-1.0188	-0.99976	-0.9502	-0.77368	-0.40845	0.197266
-47.933	-1.0813	-1.02783	-1.05786	-1.02124	-0.99268	-0.96094	-0.77612	-0.40137	0.19873
-47.908	-1.07202	-1.03491	-1.06494	-1.03296	-0.99976	-0.95947	-0.7854	-0.41162	0.194092
-47.883	-1.0813	-1.03247	-1.06641	-1.03052	-1.00122	-0.96191	-0.78394	-0.40845	0.194824
-47.858	-1.07026	-1.02002	-1.05005	-1.01807	-0.99194	-0.95478	-0.78753	-0.40064	0.197998
-47.833	-1.06421	-1.0271	-1.05005	-1.02979	-1.00122	-0.94141	-0.77759	-0.39356	0.205078
-47.808	-1.07349	-1.02002	-1.04541	-1.02588	-0.99268	-0.9502	-0.78076	-0.40381	0.201904
-47.783	-1.06812	-1.01685	-1.04688	-1.02515	-0.99194	-0.95166	-0.77612	-0.40064	0.194824
-47.758	-1.06714	-1.0271	-1.05005	-1.02271	-0.99658	-0.94238	-0.77759	-0.396	0.197998
-47.733	-1.07349	-1.02002	-1.03833	-1.03296	-0.9895	-0.95313	-0.78784	-0.40064	0.193359
-47.708	-1.06421	-1.02466	-1.04541	-1.03442	-0.99194	-0.95166	-0.78076	-0.39746	0.201904
-47.683	-1.06714	-1.02002	-1.04224	-1.03296	-0.99658	-0.9541	-0.77759	-0.38892	0.194824
-47.658	-1.06177	-1.01538	-1.03052	-1.02588	-0.99194	-0.95166	-0.78784	-0.38892	0.201904
-47.633	-1.0564	-1.02002	-1.03516	-1.03296	-1.00122	-0.95313	-0.7854	-0.38428	0.197266
-47.608	-1.06567	-1.01929	-1.03833	-1.03442	-0.99658	-0.95166	-0.78784	-0.39356	0.194824
-47.583	-1.05396	-1.01685	-1.0376	-1.02588	-0.99194	-0.94238	-0.78076	-0.38892	0.190186
-47.558	-1.05542	-1.02002	-1.03052	-1.01807	-1.00122	-0.95166	-0.78784	-0.396	0.190186
-47.533	-1.0564	-1.0083	-1.0376	-1.02515	-0.99658	-0.94141	-0.78931	-0.38892	0.194824
-47.508	-1.05396	-1.00757	-1.03906	-1.02271	-0.99194	-0.94238	-0.78076	-0.38574	0.185547
-47.483	-1.05542	-1.01685	-1.03052	-1.01807	-0.99658	-0.95166	-0.78784	-0.38892	0.190186
-47.458	-1.05396	-1.0083	-1.03052	-1.02515	-0.9895	-0.94141	-0.7854	-0.38428	0.190186
-47.433	-1.03765	-0.99585	-1.01416	-1.00635	-0.97315	-0.93535	-0.78029	-0.3772	0.213623
-47.408	-1.04224	-1.00049	-1.01099	-1.00317	-0.98023	-0.93994	-0.77612	-0.37647	0.206543
-47.383	-1.03296	-0.99341	-1.01563	-1.00635	-0.97315	-0.93066	-0.76904	-0.36939	0.197266
-47.358	-1.03589	-1.00366	-1.00708	-1.00171	-0.96533	-0.93994	-0.76587	-0.36939	0.201904
-47.333	-1.04224	-1.00049	-1.00635	-0.99463	-0.96997	-0.93213	-0.77612	-0.36621	0.213623
-47.308	-1.03052	-0.98877	-1.01099	-0.99927	-0.96143	-0.93359	-0.76904	-0.36939	0.206543
-47.283	-1.02515	-0.99341	-1.00391	-1.00171	-0.96851	-0.92822	-0.77612	-0.36475	0.201904
-47.258	-1.03442	-0.98486	-1.00708	-0.99463	-0.96533	-0.92822	-0.77295	-0.36939	0.205078
-47.233	-1.02417	-0.97705	-1.00635	-0.98682	-0.96069	-0.92285	-0.76587	-0.36231	0.201904
-47.208	-1.03052	-0.98413	-0.99927	-0.9939	-0.96533	-0.92188	-0.76904	-0.35767	0.206543
-47.183	-1.01811	-0.96533	-0.98755	-0.9751	-0.94653	-0.92119	-0.75686	-0.34595	0.213623
-47.158	-1.02271	-0.95752	-0.97583	-0.97974	-0.9419	-0.90479	-0.74487	-0.34131	0.213623
-47.133	-1.01099	-0.9646	-0.97266	-0.9751	-0.94898	-0.90723	-0.75415	-0.34595	0.220703
-47.108	-1.00073	-0.95752	-0.97583	-0.96338	-0.9419	-0.90869	-0.74561	-0.33814	0.225342
-47.083	-0.99927	-0.96216	-0.97119	-0.96338	-0.93872	-0.91016	-0.74487	-0.34277	0.218262
-47.058	-1.00171	-0.95752	-0.97583	-0.95874	-0.9419	-0.90479	-0.74951	-0.33423	0.225342
-47.033	-0.99927	-0.95288	-0.9751	-0.95557	-0.93726	-0.89941	-0.74243	-0.34131	0.225342
-47.008	-0.99292	-0.95752	-0.98438	-0.96021	-0.9419	-0.90869	-0.73779	-0.33814	0.226074
-46.983	-0.99927	-0.95435	-0.97583	-0.95166	-0.93872	-0.89844	-0.74487	-0.32642	0.221436
-46.958	-0.98999	-0.9458	-0.97583	-0.94385	-0.93018	-0.90479	-0.73779	-0.33106	0.228516
-46.933	-0.99927	-0.9458	-0.9751	-0.94385	-0.93018	-0.89941	-0.73462	-0.32251	0.225342
-46.908	-0.99146	-0.94116	-0.97266	-0.93921	-0.92944	-0.89697	-0.73315	-0.32959	0.225342
-46.883	-0.98218	-0.9458	-0.97583	-0.94385	-0.93408	-0.89697	-0.73779	-0.32642	0.233154
-46.858	-0.9957	-0.94507	-0.9751	-0.94312	-0.93408	-0.89585	-0.72636	-0.3335	0.230713
-46.833	-0.99351	-0.95435	-0.98682	-0.94067	-0.9419	-0.89902	-0.74042	-0.32642	0.221436
-46.808	-0.98511	-0.9458	-0.97974	-0.94385	-0.93726	-0.90234	-0.7417	-0.32568	0.228516
-46.783	-0.99146	-0.94507	-0.97974	-0.94312	-0.93408	-0.89697	-0.73462	-0.3186	0.225342
-46.758	-0.97505	-0.9419	-0.96021	-0.92822	-0.92627	-0.89228	-0.73748	-0.31543	0.240967
-46.733	-0.96689	-0.93481	-0.96167	-0.93286	-0.92627	-0.88413	-0.72943	-0.31543	0.229248
-46.708	-0.9731	-0.93799	-0.9563	-0.9314	-0.92627	-0.89033	-0.73865	-0.30689	0.233154
-46.683	-0.97192	-0.93726	-0.9563	-0.92822	-0.93091	-0.88916	-0.73462	-0.30689	0.233154
-46.658	-0.96558	-0.93018	-0.95557	-0.93286	-0.92236	-0.88281	-0.72998	-0.30615	0.240967
-46.633	-0.97192	-0.93481	-0.96021	-0.92432	-0.92944	-0.88916	-0.72998	-0.29907	0.236328
-46.608	-0.96021	-0.93018	-0.94849	-0.9165	-0.92627	-0.87744	-0.72534	-0.30371	0.233154
-46.583	-0.96445	-0.92554	-0.94775	-0.93066	-0.92627	-0.88413	-0.73026	-0.30225	0.230713
-46.558	-0.9647	-0.93018	-0.94067	-0.92822	-0.93408	-0.89121	-0.72943	-0.29907	0.221436
-46.533	-0.97583	-0.92554	-0.94067	-0.93286	-0.92627	-0.88135	-0.72681	-0.29907	0.229248
-46.508	-0.96411	-0.92236	-0.9375	-0.92822	-0.92163	-0.88281	-0.72998	-0.29443	0.224609
-46.483	-0.96558	-0.927	-0.92896	-0.92822	-0.92627	-0.87744	-0.72534	-0.29126	0.233154
-46.458	-0.96411	-0.91846	-0.93604	-0.92358	-0.91455	-0.87207	-0.72217	-0.29126	0.233154
-46.433	-0.95762	-0.91528	-0.93359	-0.92505	-0.91602	-0.88413	-0.72699	-0.28418	0.221436
-46.408	-0.97066	-0.91846	-0.92896	-0.93286	-0.92236	-0.87617	-0.72303	-0.29199	0.221436
-46.383	-0.96021	-0.91382	-0.92896	-0.92432	-0.91773	-0.87207	-0.72534	-0.28735	0.221436
-46.358	-0.95483	-0.91846	-0.92432	-0.92432	-0.91455	-0.88135	-0.71826	-0.28272	0.226074
-46.333	-0.96411	-0.91065	-0.92896	-0.91968	-0.91455	-0.87109	-0.71826	-0.28735	0.221436
-46.308	-0.95386	-0.89893	-0.92578	-0.9165	-0.90991	-0.87744	-0.71045	-0.27954	0.228516
-46.283	-0.95664	-0.91065	-0.92432	-0.92358	-0.92163	-0.87388	-0.70609	-0.2749	0.226074
-46.258	-0.95054	-0.90674	-0.92896	-0.92114	-0.9231	-0.88194	-0.71064	-0.28418	0.221436
-46.233	-0.95239	-0.91382	-0.92114	-0.92432	-0.91455	-0.88135	-0.71045	-0.27564	0.221436
-46.208	-0.94702	-0.91065	-0.9165	-0.92358	-0.91455	-0.88281	-0.71045	-0.28272	0.226074
-46.183	-0.94458	-0.91065	-0.92114	-0.9165	-0.90991	-0.88135	-0.69873	-0.27954	0.229248
-46.158	-0.93286	-0.89893	-0.90942	-0.9165	-0.91138	-0.86963	-0.698	-0.27954	0.224609
-46.133	-0.92651	-0.89575	-0.91406	-0.91577	-0.91455	-0.86963	-0.69092	-0.26782	0.221436
-46.108	-0.93286	-0.89893	-0.90942	-0.92041	-0.90283	-0.86035	-0.69556	-0.26709	0.233154
-46.083	-0.92114	-0.89429	-0.90942	-0.91333	-0.90991	-0.86963	-0.69092	-0.27173	0.226074
-46.058	-0.91333	-0.89111	-0.90479	-0.9165	-0.90674	-0.86182	-0.6792	-0.26465	0.229248
-46.033	-0.91577	-0.89111	-0.90161	-0.90479	-0.89502	-0.86328	-0.68628	-0.26782	0.229248
-46.008	-0.91333	-0.8794	-0.90161	-0.90405	-0.89966	-0.85791	-0.68311	-0.26782	0.236328
-45.983	-0.91333	-0.88648	-0.88989	-0.90869	-0.89502	-0.85254	-0.67139	-0.26709	0.233154
-45.958	-0.90552	-0.8833	-0.89453	-0.90161	-0.9021	-0.86182	-0.67603	-0.26465	0.240967
-45.933	-0.89526	-0.87158	-0.88989	-0.89697	-0.89502	-0.85156	-0.66748	-0.26782	0.233887
-45.908	-0.90161	-0.87622	-0.88525	-0.89697	-0.89502	-0.85791	-0.65967	-0.2561	0.240967
-45.883	-0.90405	-0.86768	-0.88989	-0.88525	-0.89185	-0.8501	-0.66675	-0.26318	0.240967
-45.858	-0.90552	-0.86768	-0.88208	-0.89233	-0.8833	-0.84082	-0.65967	-0.26001	0.233887
-45.833	-0.8938	-0.85986	-0.88916	-0.88916	-0.89038	-0.8501	-0.65894	-0.26465	0.240967
-45.808	-0.8938	-0.86694	-0.88208	-0.87744	-0.89502	-0.84229	-0.66357	-0.2749	0.244141
-45.783	-0.89526	-0.85986	-0.875	-0.88208	-0.8833	-0.83301	-0.65649	-0.26782	0.240967
-45.758	-0.88989	-0.8645	-0.87817	-0.87744	-0.88257	-0.84229	-0.65967	-0.26709	0.233887
-45.733	-0.88452	-0.85986	-0.87036	-0.87744	-0.88721	-0.83203	-0.65186	-0.27637	0.240967
-45.708	-0.8938	-0.86694	-0.87744	-0.8728	-0.88013	-0.83057	-0.64014	-0.26782	0.236328
-45.683	-0.88452	-0.85986	-0.875	-0.87744	-0.87549	-0.83301	-0.64722	-0.2749	0.240967
-45.658	-0.88677	-0.84033	-0.85864	-0.854	-0.86377	-0.82353	-0.64357	-0.26001	0.245605
-45.633	-0.87573	-0.84497	-0.85864	-0.85083	-0.85913	-0.82031	-0.62524	-0.26465	0.252686
-45.608	-0.88208	-0.83643	-0.86572	-0.86108	-0.86377	-0.81885	-0.62842	-0.2561	0.248047
-45.583	-0.8728	-0.84351	-0.85864	-0.854	-0.8606	-0.81885	-0.62378	-0.26318	0.244873
-45.558	-0.88208	-0.84033	-0.86328	-0.84619	-0.85205	-0.80957	-0.62061	-0.26001	0.245605
-45.533	-0.87573	-0.83325	-0.85864	-0.85327	-0.85913	-0.81885	-0.62524	-0.25293	0.240967
-45.508	-0.87739	-0.82861	-0.84619	-0.84302	-0.84815	-0.80781	-0.62347	-0.24829	0.260498
-45.483	-0.86499	-0.82398	-0.85083	-0.85327	-0.84106	-0.79932	-0.61279	-0.24365	0.255859
-45.458	-0.87427	-0.82861	-0.85547	-0.85474	-0.84424	-0.80176	-0.61743	-0.24829	0.252686
-45.433	-0.86792	-0.8208	-0.85083	-0.84619	-0.8396	-0.81104	-0.61597	-0.24512	0.245605
-45.408	-0.86499	-0.82788	-0.85791	-0.85327	-0.84424	-0.79932	-0.62061	-0.24829	0.252686
-45.383	-0.87573	-0.8208	-0.85083	-0.8501	-0.84106	-0.79297	-0.61987	-0.24365	0.252686
-45.358	-0.8728	-0.81763	-0.85791	-0.84302	-0.84424	-0.79932	-0.61743	-0.24829	0.253418
-45.333	-0.88486	-0.82544	-0.85547	-0.85791	-0.84424	-0.79282	-0.60907	-0.2522	0.239502
-45.308	-0.88325	-0.8169	-0.86328	-0.854	-0.84424	-0.80586	-0.62073	-0.26001	0.233154
-45.283	-0.89526	-0.82397	-0.85864	-0.86108	-0.85132	-0.79932	-0.62061	-0.25293	0.233154
-45.258	-0.88286	-0.80908	-0.854	-0.84619	-0.83252	-0.79472	-0.61306	-0.24439	0.249512
-45.233	-0.8728	-0.81372	-0.84692	-0.83911	-0.83716	-0.80078	-0.59717	-0.23657	0.240234
-45.208	-0.88355	-0.80518	-0.85156	-0.84229	-0.8396	-0.79541	-0.60425	-0.24365	0.244873
-45.183	-0.88486	-0.81934	-0.85401	-0.84863	-0.85596	-0.8021	-0.59745	-0.24829	0.237793
-45.158	-0.89976	-0.81689	-0.85864	-0.85791	-0.85205	-0.80918	-0.60907	-0.2561	0.233154
-45.133	-0.88955	-0.80664	-0.84692	-0.83911	-0.84497	-0.79653	-0.6086	-0.24829	0.244873
-45.108	-0.8709	-0.80762	-0.84692	-0.83447	-0.83106	-0.79448	-0.5968	-0.23193	0.249512
-45.083	-0.87163	-0.79736	-0.84692	-0.82666	-0.82471	-0.78887	-0.58923	-0.22876	0.252686
-45.058	-0.8728	-0.79736	-0.84619	-0.81494	-0.82471	-0.78223	-0.59644	-0.2334	0.255859
-45.033	-0.87036	-0.78955	-0.85083	-0.81494	-0.81299	-0.77979	-0.58936	-0.22485	0.252686
-45.008	-0.86499	-0.79663	-0.83911	-0.8103	-0.81763	-0.77979	-0.59644	-0.23193	0.264404
-44.983	-0.87427	-0.78955	-0.84375	-0.80713	-0.81299	-0.78125	-0.58936	-0.22876	0.257324
-44.958	-0.85933	-0.78638	-0.82739	-0.79932	-0.81226	-0.77119	-0.58587	-0.22095	0.260498
-44.933	-0.85474	-0.78174	-0.83447	-0.7876	-0.80518	-0.76025	-0.58154	-0.21387	0.260498
-44.908	-0.85474	-0.77002	-0.8313	-0.77979	-0.80518	-0.76025	-0.5769	-0.21704	0.263672
-44.883	-0.84302	-0.7771	-0.8313	-0.78442	-0.79736	-0.7627	-0.57373	-0.21631	0.260498
-44.858	-0.84546	-0.78174	-0.82666	-0.77588	-0.79736	-0.76025	-0.57837	-0.22095	0.265137
-44.833	-0.85474	-0.77856	-0.8313	-0.77588	-0.79273	-0.75244	-0.56982	-0.20923	0.260498
-44.808	-0.84692	-0.77002	-0.82349	-0.77515	-0.79736	-0.75244	-0.56982	-0.21631	0.260498
-44.783	-0.83521	-0.77002	-0.82813	-0.76807	-0.78955	-0.75244	-0.56909	-0.22095	0.265137
-44.758	-0.83667	-0.77002	-0.81958	-0.76807	-0.77783	-0.74316	-0.56201	-0.21777	0.260498
-44.733	-0.83521	-0.76538	-0.81958	-0.76807	-0.78247	-0.75244	-0.56201	-0.22095	0.263672
-44.708	-0.83521	-0.76221	-0.81177	-0.76025	-0.78565	-0.74463	-0.55884	-0.20923	0.260498
-44.683	-0.82349	-0.76221	-0.81177	-0.74854	-0.77393	-0.74609	-0.55029	-0.20923	0.272217
-44.658	-0.82627	-0.77149	-0.81177	-0.75781	-0.77783	-0.74351	-0.55756	-0.20215	0.260498
-44.633	-0.82075	-0.76611	-0.81958	-0.75244	-0.78564	-0.74727	-0.55506	-0.2124	0.260498
-44.608	-0.81646	-0.74658	-0.80469	-0.74072	-0.76685	-0.73369	-0.55764	-0.19751	0.272217
-44.583	-0.81177	-0.75366	-0.80786	-0.73291	-0.77002	-0.73145	-0.53857	-0.20215	0.267578
-44.558	-0.81177	-0.7583	-0.79614	-0.73999	-0.76221	-0.729	-0.54565	-0.1936	0.276123
-44.533	-0.80005	-0.74658	-0.79614	-0.73291	-0.76221	-0.73047	-0.53857	-0.1936	0.276123
-44.508	-0.7937	-0.75122	-0.80322	-0.7251	-0.75757	-0.7251	-0.53076	-0.18579	0.276123
-44.483	-0.80005	-0.7544	-0.79614	-0.7251	-0.76221	-0.71729	-0.5354	-0.18579	0.283936
-44.458	-0.80005	-0.74658	-0.78833	-0.7251	-0.76221	-0.71973	-0.52686	-0.17407	0.276855
-44.433	-0.79258	-0.74902	-0.79541	-0.72046	-0.76148	-0.73325	-0.52714	-0.18115	0.276855
-44.408	-0.79819	-0.7583	-0.80005	-0.7251	-0.75903	-0.72715	-0.52631	-0.18506	0.272217
-44.383	-0.79224	-0.75049	-0.79297	-0.71729	-0.76221	-0.72119	-0.53076	-0.17798	0.272217
-44.358	-0.79468	-0.75049	-0.78833	-0.72437	-0.76221	-0.72119	-0.52612	-0.17798	0.280029
-44.333	-0.79224	-0.73877	-0.78833	-0.71729	-0.7544	-0.72266	-0.53076	-0.17798	0.280029
-44.308	-0.79224	-0.74585	-0.79541	-0.72192	-0.74268	-0.71729	-0.51904	-0.17017	0.287109
-44.283	-0.78442	-0.73877	-0.78833	-0.71729	-0.74268	-0.71729	-0.51587	-0.15845	0.283936
-44.258	-0.78442	-0.73877	-0.78833	-0.71729	-0.73096	-0.71191	-0.51904	-0.15845	0.283936
-44.233	-0.76802	-0.72778	-0.78052	-0.69775	-0.71533	-0.7165	-0.51873	-0.15064	0.296387
-44.208	-0.76489	-0.73096	-0.77271	-0.69775	-0.72241	-0.70166	-0.49951	-0.13892	0.291748
-44.183	-0.75464	-0.71924	-0.76807	-0.69775	-0.72705	-0.70166	-0.4917	-0.13892	0.299561
-44.158	-0.76099	-0.71924	-0.77271	-0.69312	-0.71533	-0.68994	-0.4917	-0.1311	0.299561
-44.133	-0.75317	-0.71143	-0.77271	-0.68994	-0.70752	-0.68213	-0.48706	-0.13574	0.29248
-44.108	-0.75317	-0.71143	-0.76953	-0.69458	-0.70752	-0.68359	-0.4917	-0.1272	0.299561
-44.083	-0.74146	-0.69971	-0.77271	-0.68604	-0.6958	-0.68994	-0.48389	-0.1272	0.299561
-44.058	-0.74815	-0.71387	-0.76807	-0.6853	-0.70288	-0.68247	-0.48417	-0.12647	0.295654
-44.033	-0.75523	-0.72315	-0.77271	-0.69702	-0.69971	-0.68272	-0.48407	-0.1311	0.287842
-44.008	-0.75708	-0.71533	-0.76807	-0.68994	-0.68799	-0.69385	-0.4917	-0.13818	0.287842
-43.983	-0.74536	-0.71533	-0.77271	-0.68994	-0.68799	-0.69385	-0.49097	-0.1311	0.287842
-43.958	-0.74536	-0.70361	-0.76489	-0.68213	-0.69263	-0.68213	-0.48389	-0.1311	0.299561
-43.933	-0.7478	-0.70361	-0.76489	-0.68213	-0.68408	-0.68213	-0.48389	-0.1311	0.29248
-43.908	-0.74927	-0.70825	-0.75781	-0.67505	-0.67627	-0.68457	-0.47217	-0.13037	0.287842
-43.883	-0.7418	-0.70435	-0.76563	-0.68286	-0.68799	-0.68882	-0.47699	-0.13965	0.291016
-43.858	-0.7519	-0.69971	-0.76099	-0.6814	-0.6958	-0.68086	-0.47693	-0.1311	0.283203
-43.833	-0.74614	-0.68799	-0.74927	-0.67432	-0.67236	-0.6751	-0.47951	-0.12402	0.303467
-43.808	-0.72974	-0.68799	-0.74927	-0.6665	-0.67236	-0.67041	-0.46362	-0.1272	0.303467
-43.783	-0.72437	-0.67627	-0.74463	-0.6665	-0.66455	-0.6626	-0.46045	-0.11939	0.303467
-43.758	-0.73364	-0.68335	-0.74927	-0.65942	-0.67163	-0.66406	-0.46045	-0.11475	0.315186
-43.733	-0.73364	-0.68018	-0.74146	-0.65479	-0.67627	-0.65869	-0.44873	-0.11939	0.315186
-43.708	-0.72764	-0.68726	-0.74854	-0.66187	-0.67627	-0.66294	-0.45609	-0.12647	0.301025
-43.683	-0.7396	-0.6919	-0.74146	-0.66187	-0.68408	-0.66856	-0.4599	-0.12402	0.299561
-43.658	-0.73364	-0.68018	-0.74146	-0.6665	-0.68408	-0.65869	-0.46436	-0.1272	0.299561
-43.633	-0.73887	-0.68945	-0.74609	-0.67114	-0.68799	-0.65611	-0.45282	-0.12402	0.294922
-43.608	-0.74019	-0.68799	-0.74219	-0.67358	-0.68408	-0.66914	-0.46204	-0.1272	0.303467
-43.583	-0.74146	-0.68799	-0.73755	-0.6665	-0.68408	-0.67041	-0.46826	-0.13428	0.303467
-43.558	-0.74146	-0.68335	-0.73755	-0.67114	-0.68872	-0.66016	-0.46045	-0.1272	0.298828
-43.533	-0.73511	-0.68799	-0.73755	-0.6665	-0.68408	-0.6665	-0.45581	-0.1272	0.303467
-43.508	-0.74146	-0.68799	-0.73291	-0.6665	-0.68408	-0.65869	-0.46045	-0.12402	0.303467
-43.483	-0.7457	-0.68726	-0.74463	-0.66895	-0.68652	-0.66294	-0.46073	-0.13428	0.296387
-43.458	-0.74204	-0.69653	-0.74146	-0.68286	-0.6958	-0.66856	-0.46064	-0.1272	0.284668
-43.433	-0.75317	-0.69971	-0.74146	-0.67432	-0.68408	-0.65869	-0.46826	-0.13428	0.291748
-43.408	-0.75317	-0.68799	-0.72974	-0.67432	-0.67627	-0.65869	-0.46045	-0.13892	0.291748
-43.383	-0.74536	-0.69507	-0.72974	-0.67358	-0.68091	-0.66113	-0.46045	-0.1311	0.291748
-43.358	-0.73364	-0.68799	-0.72974	-0.67822	-0.68408	-0.6626	-0.45581	-0.1311	0.291748
-43.333	-0.73511	-0.68799	-0.72192	-0.6665	-0.67236	-0.6626	-0.46045	-0.11939	0.299561
-43.308	-0.74424	-0.69263	-0.7312	-0.67578	-0.67627	-0.65366	-0.45282	-0.12866	0.294922
-43.283	-0.72925	-0.68335	-0.71411	-0.6626	-0.67236	-0.65039	-0.46157	-0.12329	0.303467
-43.258	-0.72827	-0.68799	-0.71411	-0.66968	-0.67236	-0.64844	-0.4519	-0.11865	0.315186
-43.233	-0.72974	-0.67627	-0.71411	-0.6626	-0.66528	-0.64697	-0.45654	-0.12329	0.315186
-43.208	-0.72974	-0.67627	-0.7063	-0.66968	-0.66846	-0.63525	-0.44873	-0.11548	0.315186
-43.183	-0.73218	-0.6731	-0.71338	-0.6665	-0.66065	-0.6377	-0.45337	-0.11548	0.322998
-43.158	-0.72974	-0.67627	-0.7063	-0.67114	-0.66773	-0.64697	-0.44482	-0.12256	0.318359
-43.133	-0.72339	-0.67627	-0.7063	-0.6626	-0.66065	-0.63525	-0.4519	-0.11548	0.315186
-43.108	-0.72974	-0.66455	-0.7063	-0.6626	-0.66065	-0.63525	-0.44482	-0.12012	0.326904
-43.083	-0.72974	-0.66455	-0.69458	-0.65479	-0.66065	-0.62891	-0.4519	-0.11548	0.326904
-43.058	-0.72046	-0.67163	-0.69458	-0.66187	-0.65991	-0.63525	-0.44873	-0.11548	0.326904
-43.033	-0.73399	-0.67554	-0.69385	-0.66187	-0.65991	-0.6395	-0.45365	-0.12256	0.319824
-43.008	-0.74107	-0.68018	-0.70557	-0.67114	-0.66919	-0.63584	-0.46381	-0.12256	0.319824
-42.983	-0.74146	-0.66846	-0.69849	-0.6626	-0.67236	-0.64697	-0.45654	-0.1272	0.315186
-42.958	-0.74146	-0.6731	-0.69849	-0.6626	-0.66065	-0.63916	-0.44873	-0.13184	0.322998
-42.933	-0.72974	-0.67627	-0.69531	-0.65479	-0.65283	-0.63916	-0.45581	-0.1272	0.322998
-42.908	-0.73218	-0.66846	-0.69849	-0.65479	-0.65991	-0.63916	-0.46045	-0.1272	0.322998
-42.883	-0.73677	-0.66773	-0.69067	-0.64233	-0.65674	-0.62519	-0.45306	-0.10767	0.32373
-42.858	-0.72583	-0.66065	-0.69067	-0.64697	-0.64502	-0.63135	-0.44873	-0.11475	0.330811
-42.833	-0.72583	-0.66065	-0.68604	-0.63916	-0.64966	-0.63135	-0.44873	-0.11939	0.330811
-42.808	-0.71411	-0.66065	-0.69067	-0.63916	-0.64502	-0.625	-0.448	-0.11157	0.326172
-42.783	-0.71558	-0.65356	-0.68286	-0.62744	-0.64502	-0.61963	-0.44092	-0.11157	0.330811
-42.758	-0.71021	-0.65674	-0.6875	-0.63208	-0.64502	-0.61963	-0.44092	-0.10449	0.330811
-42.733	-0.71021	-0.64893	-0.67896	-0.63525	-0.64038	-0.61963	-0.44092	-0.10767	0.330811
-42.708	-0.70239	-0.65601	-0.67896	-0.62744	-0.64502	-0.61035	-0.43311	-0.10767	0.330811
-42.683	-0.70483	-0.66065	-0.67896	-0.63452	-0.63721	-0.61963	-0.43774	-0.10303	0.335449
-42.658	-0.71411	-0.64893	-0.67114	-0.62744	-0.63721	-0.61328	-0.4292	-0.10767	0.330811
-42.633	-0.70239	-0.65601	-0.67822	-0.62744	-0.63013	-0.61963	-0.4292	-0.09985	0.330811
-42.608	-0.70239	-0.65283	-0.67114	-0.61572	-0.6333	-0.60791	-0.42456	-0.09985	0.333984
-42.583	-0.69458	-0.65283	-0.67114	-0.62036	-0.64038	-0.60791	-0.4292	-0.09985	0.330811
-42.558	-0.69702	-0.65283	-0.65942	-0.61572	-0.6333	-0.60254	-0.4292	-0.09277	0.330811
-42.533	-0.69458	-0.64575	-0.65942	-0.61572	-0.6333	-0.61182	-0.42139	-0.09595	0.342529
-42.508	-0.69458	-0.64893	-0.65625	-0.61572	-0.62549	-0.6001	-0.42139	-0.09521	0.342529
-42.483	-0.69605	-0.64893	-0.65942	-0.61108	-0.63257	-0.6001	-0.41675	-0.09985	0.335449
-42.458	-0.69458	-0.64111	-0.64771	-0.61572	-0.62549	-0.6001	-0.42139	-0.08813	0.338623
-42.433	-0.69458	-0.64111	-0.65479	-0.61572	-0.62549	-0.59375	-0.41357	-0.08813	0.338623
-42.408	-0.69458	-0.63648	-0.65161	-0.60791	-0.62231	-0.6001	-0.41357	-0.08813	0.338623
-42.383	-0.6853	-0.64111	-0.65161	-0.60791	-0.62549	-0.58838	-0.41357	-0.0874	0.350342
-42.358	-0.69458	-0.64111	-0.65161	-0.60791	-0.62549	-0.59082	-0.40186	-0.09204	0.350342
-42.333	-0.69458	-0.63403	-0.64453	-0.60791	-0.61377	-0.6001	-0.40186	-0.08032	0.345703
-42.308	-0.6773	-0.62549	-0.63599	-0.58447	-0.60913	-0.58525	-0.40603	-0.07324	0.354248
-42.283	-0.67896	-0.61768	-0.63599	-0.58447	-0.60596	-0.58057	-0.39014	-0.07642	0.365967
-42.258	-0.67114	-0.61768	-0.63525	-0.59155	-0.6106	-0.57129	-0.39014	-0.07642	0.358887
-42.233	-0.67114	-0.62476	-0.63989	-0.59619	-0.60205	-0.58057	-0.37842	-0.0686	0.354248
-42.208	-0.67358	-0.61768	-0.62817	-0.58838	-0.60205	-0.58203	-0.37842	-0.07568	0.362061
-42.183	-0.67114	-0.61768	-0.62817	-0.57666	-0.60205	-0.57666	-0.37842	-0.0686	0.362061
-42.158	-0.67114	-0.60986	-0.62817	-0.57666	-0.59424	-0.57666	-0.37061	-0.0686	0.357422
-42.133	-0.66333	-0.6145	-0.62354	-0.57666	-0.59424	-0.56885	-0.37061	-0.0686	0.354248
-42.108	-0.66333	-0.61768	-0.62817	-0.56885	-0.58252	-0.56885	-0.35889	-0.07324	0.365967
-42.083	-0.6648	-0.61304	-0.625	-0.56885	-0.5896	-0.55957	-0.35889	-0.0647	0.358887
-42.058	-0.65942	-0.61768	-0.62817	-0.56177	-0.59424	-0.56885	-0.35889	-0.0647	0.362061
-42.033	-0.65942	-0.61768	-0.62817	-0.56494	-0.58252	-0.56885	-0.35889	-0.0647	0.362061
-42.008	-0.65942	-0.61768	-0.61646	-0.56494	-0.58252	-0.5625	-0.34717	-0.05688	0.35498
-41.983	-0.65942	-0.6145	-0.60864	-0.55322	-0.57471	-0.56885	-0.34717	-0.05688	0.362061
-41.958	-0.65161	-0.61768	-0.61572	-0.5603	-0.57471	-0.55713	-0.34717	-0.05688	0.362061
-41.933	-0.65161	-0.60596	-0.62036	-0.55713	-0.57471	-0.55957	-0.33936	-0.05688	0.357422
-41.908	-0.63989	-0.61304	-0.61328	-0.55713	-0.57471	-0.56885	-0.33936	-0.04517	0.354248
-41.883	-0.63989	-0.61768	-0.61646	-0.55713	-0.56763	-0.56104	-0.33936	-0.04517	0.354248
-41.858	-0.63989	-0.61768	-0.60864	-0.55005	-0.5708	-0.54932	-0.33936	-0.03735	0.362061
-41.833	-0.63208	-0.60986	-0.61572	-0.55322	-0.56299	-0.54932	-0.33472	-0.03735	0.35498
-41.808	-0.63208	-0.60986	-0.60864	-0.54541	-0.56299	-0.55078	-0.33936	-0.03735	0.362061
-41.783	-0.63452	-0.60986	-0.60864	-0.54541	-0.57007	-0.54932	-0.33936	-0.03735	0.362061
-41.758	-0.63208	-0.59815	-0.60083	-0.54541	-0.56299	-0.54932	-0.33154	-0.02563	0.362061
-41.733	-0.63208	-0.59815	-0.60547	-0.54541	-0.56299	-0.5376	-0.33154	-0.02563	0.357422
-41.708	-0.62739	-0.59033	-0.58911	-0.5376	-0.55518	-0.53291	-0.33123	-0.0249	0.362061
-41.683	-0.61255	-0.57861	-0.59619	-0.5376	-0.54736	-0.53223	-0.32373	-0.02954	0.373779
-41.658	-0.61255	-0.58569	-0.60083	-0.52588	-0.54736	-0.52979	-0.30493	-0.02173	0.373779
-41.633	-0.61255	-0.59033	-0.58911	-0.52588	-0.53565	-0.52979	-0.30029	-0.02173	0.373779
-41.608	-0.6062	-0.58252	-0.59619	-0.53296	-0.53565	-0.52197	-0.30029	-0.01001	0.374512
-41.583	-0.61255	-0.58252	-0.59302	-0.52979	-0.52783	-0.52344	-0.30029	-0.01001	0.369873
-41.558	-0.61255	-0.58252	-0.59302	-0.52979	-0.52783	-0.51807	-0.30029	-0.01001	0.369873
-41.533	-0.60083	-0.5708	-0.59766	-0.51807	-0.51611	-0.51807	-0.29248	0.00171	0.369873
-41.508	-0.60327	-0.5708	-0.58911	-0.51807	-0.51611	-0.5127	-0.29248	0.00171	0.365234
-41.483	-0.61255	-0.5708	-0.5813	-0.52271	-0.52075	-0.52197	-0.29248	0.00171	0.373779
-41.458	-0.60474	-0.56763	-0.58838	-0.52588	-0.51221	-0.52197	-0.29248	0.00171	0.373779
-41.433	-0.60474	-0.5708	-0.59302	-0.51807	-0.51221	-0.51025	-0.28076	0.00952	0.373779
-41.408	-0.60474	-0.5708	-0.5813	-0.51807	-0.51929	-0.5127	-0.28076	0.00488	0.366699
-41.383	-0.60474	-0.5708	-0.58594	-0.50635	-0.51611	-0.52197	-0.28076	0.00171	0.369873
-41.358	-0.59302	-0.5708	-0.58911	-0.50635	-0.51611	-0.51563	-0.28076	0.00171	0.369873
-41.333	-0.59546	-0.55908	-0.5813	-0.49463	-0.51611	-0.52197	-0.28076	0.00171	0.369873
-41.308	-0.6023	-0.55908	-0.5813	-0.49463	-0.51611	-0.51025	-0.26904	0.00171	0.369873
-41.283	-0.58765	-0.56616	-0.57666	-0.48682	-0.51148	-0.51025	-0.26904	0.013428	0.362793
-41.258	-0.59692	-0.5708	-0.5813	-0.48682	-0.51611	-0.51025	-0.26904	0.00635	0.369873
-41.233	-0.59692	-0.5708	-0.5813	-0.48682	-0.51611	-0.49854	-0.26904	0.00171	0.369873
-41.208	-0.58799	-0.56763	-0.57813	-0.49146	-0.51294	-0.50132	-0.26923	-0.00293	0.365234
-41.183	-0.59175	-0.5708	-0.58594	-0.48291	-0.51611	-0.49971	-0.266	0.00171	0.362061
-41.158	-0.58598	-0.56372	-0.56567	-0.47827	-0.5044	-0.50322	-0.26857	0.013428	0.369141
-41.133	-0.5813	-0.5669	-0.56567	-0.4751	-0.5044	-0.49854	-0.25732	0.013428	0.373779
-41.108	-0.58276	-0.55518	-0.56567	-0.4751	-0.5044	-0.48682	-0.25732	0.013428	0.373779
-41.083	-0.58911	-0.55518	-0.56567	-0.4751	-0.49268	-0.48682	-0.25732	0.00635	0.373779
-41.058	-0.5813	-0.55518	-0.56104	-0.4751	-0.49268	-0.48828	-0.25732	0.00171	0.373779
-41.033	-0.5813	-0.55518	-0.56567	-0.4751	-0.49731	-0.48682	-0.25732	0.00171	0.373779
-41.008	-0.5813	-0.55518	-0.55786	-0.4751	-0.50049	-0.48682	-0.25732	0.013428	0.385498
-40.983	-0.56958	-0.55518	-0.55786	-0.4751	-0.50049	-0.48682	-0.25732	0.00879	0.378418
-40.958	-0.56958	-0.55518	-0.55786	-0.46338	-0.49268	-0.48682	-0.24561	0.00562	0.373779
-40.933	-0.56958	-0.54736	-0.55786	-0.46338	-0.49268	-0.48682	-0.25269	0.00562	0.373779
-40.908	-0.56958	-0.54736	-0.54614	-0.46338	-0.48096	-0.4751	-0.25732	0.00562	0.373779
-40.883	-0.56958	-0.55444	-0.55078	-0.46338	-0.48804	-0.47754	-0.25732	0.00562	0.373779
-40.858	-0.56455	-0.56616	-0.55322	-0.46729	-0.49976	-0.49107	-0.25761	-0.000732	0.366699
-40.833	-0.57476	-0.55127	-0.55005	-0.46729	-0.48486	-0.49199	-0.26428	-0.0022	0.373047
-40.808	-0.57349	-0.55127	-0.55005	-0.46729	-0.4895	-0.48291	-0.25806	-0.0022	0.369873
-40.783	-0.56714	-0.55127	-0.55713	-0.45557	-0.49268	-0.48291	-0.26123	-0.00684	0.369873
-40.758	-0.57349	-0.55127	-0.55005	-0.46265	-0.48486	-0.48291	-0.26123	0.00171	0.369873
-40.733	-0.57349	-0.55591	-0.55005	-0.46729	-0.48486	-0.47119	-0.26123	0.00171	0.369873
-40.708	-0.57349	-0.54736	-0.55005	-0.45557	-0.48486	-0.47119	-0.26123	0.00171	0.381592
-40.683	-0.57774	-0.55444	-0.5564	-0.46265	-0.49194	-0.47544	-0.26151	-0.00537	0.374512
-40.658	-0.57632	-0.54736	-0.55396	-0.44775	-0.47315	-0.47402	-0.26803	0.00171	0.381592
-40.633	-0.56421	-0.54736	-0.55396	-0.44775	-0.47315	-0.47119	-0.26123	0.00244	0.374512
-40.608	-0.57349	-0.53955	-0.54688	-0.45483	-0.47315	-0.46338	-0.24951	-0.0022	0.369873
-40.583	-0.57627	-0.54419	-0.55469	-0.45239	-0.46997	-0.46616	-0.2497	0.00488	0.365234
-40.558	-0.58003	-0.54736	-0.55786	-0.45239	-0.47315	-0.46992	-0.26136	0.00171	0.362061
-40.533	-0.57349	-0.54736	-0.55786	-0.45557	-0.47315	-0.47119	-0.26904	0.00171	0.362061
-40.508	-0.57495	-0.54736	-0.54614	-0.45557	-0.47315	-0.46094	-0.26904	0.00171	0.373779
-40.483	-0.5813	-0.54736	-0.55322	-0.46265	-0.48023	-0.46729	-0.26904	0.013428	0.373779
-40.458	-0.5813	-0.53565	-0.55786	-0.45557	-0.47315	-0.46729	-0.26123	0.00879	0.373779
-40.433	-0.5813	-0.53564	-0.55005	-0.46021	-0.47314	-0.46729	-0.26123	0.013429	0.369141
-40.408	-0.56733	-0.52783	-0.54224	-0.45557	-0.46533	-0.4626	-0.26092	0.02124	0.373779
-40.383	-0.57349	-0.53491	-0.54688	-0.45557	-0.46533	-0.45947	-0.2417	0.02124	0.373779
-40.358	-0.57349	-0.53955	-0.55005	-0.44775	-0.46533	-0.44775	-0.2417	0.02124	0.381592
-40.333	-0.57349	-0.53955	-0.53833	-0.45483	-0.45752	-0.44775	-0.24634	0.025879	0.381592
-40.308	-0.56567	-0.53174	-0.53833	-0.45947	-0.45752	-0.44775	-0.24951	0.021242	0.381592
-40.283	-0.56011	-0.52002	-0.52661	-0.43604	-0.4458	-0.44316	-0.24904	0.032959	0.393311
-40.258	-0.55005	-0.52002	-0.5188	-0.43604	-0.43408	-0.43994	-0.23779	0.040772	0.393311
-40.233	-0.55005	-0.52002	-0.5188	-0.44067	-0.43408	-0.43994	-0.22998	0.036133	0.38623
-40.208	-0.55005	-0.52002	-0.5188	-0.44385	-0.43872	-0.43994	-0.22998	0.032959	0.381592
-40.183	-0.55674	-0.5271	-0.52588	-0.44312	-0.44898	-0.44419	-0.23734	0.025878	0.374512
-40.158	-0.57163	-0.53174	-0.52588	-0.45483	-0.45361	-0.44981	-0.24897	0.032959	0.381592
-40.133	-0.56177	-0.53174	-0.53052	-0.44775	-0.4458	-0.43994	-0.2417	0.025879	0.381592
-40.108	-0.56177	-0.52466	-0.53052	-0.44775	-0.4458	-0.44141	-0.2417	0.02124	0.381592
-40.083	-0.56421	-0.52783	-0.53052	-0.44775	-0.44116	-0.44775	-0.2417	0.02124	0.376953
-40.058	-0.56567	-0.52783	-0.53052	-0.44775	-0.4458	-0.44775	-0.2417	0.02124	0.373779
-40.033	-0.56567	-0.52783	-0.52271	-0.43604	-0.4458	-0.43994	-0.24634	0.021973	0.381592
-40.008	-0.56714	-0.52783	-0.52271	-0.43604	-0.4458	-0.43994	-0.24951	0.012695	0.381592
-39.983	-0.57349	-0.52783	-0.52271	-0.44312	-0.43408	-0.44238	-0.24951	0.00952	0.381592
-39.958	-0.56177	-0.52002	-0.51563	-0.43994	-0.43408	-0.45166	-0.23779	0.00952	0.374512
-39.933	-0.56177	-0.5271	-0.5188	-0.43994	-0.43408	-0.45166	-0.24487	0.01416	0.369873
-39.908	-0.56421	-0.53174	-0.5188	-0.43994	-0.43091	-0.43994	-0.24951	0.00952	0.369873
-39.883	-0.57349	-0.52002	-0.5188	-0.43994	-0.43408	-0.43994	-0.24951	0.00952	0.369873
-39.858	-0.55864	-0.5083	-0.50635	-0.42114	-0.42236	-0.43291	-0.24123	0.016602	0.393311
-39.833	-0.55396	-0.5083	-0.51099	-0.42432	-0.42236	-0.42822	-0.23706	0.013428	0.393311
-39.808	-0.55542	-0.5083	-0.49927	-0.4165	-0.42944	-0.42285	-0.2417	0.02124	0.393311
-39.783	-0.56177	-0.5083	-0.49927	-0.4165	-0.42236	-0.43213	-0.2417	0.01416	0.393311
-39.758	-0.56177	-0.5083	-0.49927	-0.4165	-0.42236	-0.43213	-0.24634	0.00952	0.38623
-39.733	-0.55005	-0.51538	-0.49927	-0.4165	-0.42236	-0.42041	-0.24951	0.02124	0.381592
-39.708	-0.55005	-0.5083	-0.50391	-0.40479	-0.41455	-0.42041	-0.23779	0.02124	0.381592
-39.683	-0.55005	-0.5083	-0.49536	-0.41187	-0.41455	-0.42041	-0.23779	0.02124	0.381592
-39.658	-0.55005	-0.5083	-0.49536	-0.4165	-0.41455	-0.42188	-0.24487	0.021241	0.384766
-39.633	-0.53999	-0.50513	-0.47974	-0.40869	-0.40674	-0.42353	-0.2492	0.029053	0.389404
-39.608	-0.54614	-0.50049	-0.47974	-0.40552	-0.39502	-0.4126	-0.23389	0.029053	0.389404
-39.583	-0.54614	-0.50049	-0.48682	-0.40869	-0.4021	-0.4126	-0.23389	0.029053	0.389404
-39.558	-0.53442	-0.50049	-0.49146	-0.39697	-0.40674	-0.4126	-0.23853	0.040771	0.389404
-39.533	-0.53721	-0.50513	-0.48438	-0.40161	-0.41138	-0.40366	-0.24189	0.036132	0.396484
-39.508	-0.54097	-0.5083	-0.48755	-0.40479	-0.41455	-0.40742	-0.24647	0.032959	0.393311
-39.483	-0.54224	-0.49658	-0.48755	-0.41187	-0.41138	-0.41113	-0.23779	0.02832	0.393311
-39.458	-0.54224	-0.50366	-0.48755	-0.4165	-0.41455	-0.42041	-0.23779	0.032959	0.393311
-39.433	-0.53442	-0.5083	-0.48682	-0.40869	-0.41455	-0.42041	-0.23779	0.032959	0.38623
-39.408	-0.53442	-0.5083	-0.49146	-0.40869	-0.40283	-0.40869	-0.23779	0.032959	0.381592
-39.383	-0.53442	-0.50049	-0.49146	-0.40869	-0.40283	-0.41016	-0.23779	0.032959	0.381592
-39.358	-0.52271	-0.50049	-0.49146	-0.40161	-0.40283	-0.4165	-0.23779	0.032959	0.381592
-39.333	-0.52271	-0.50513	-0.49609	-0.40479	-0.40283	-0.40869	-0.23779	0.032959	0.381592
-39.308	-0.52271	-0.5083	-0.48755	-0.40479	-0.39502	-0.40869	-0.22998	0.037598	0.384766
-39.283	-0.52271	-0.5083	-0.48755	-0.41187	-0.4021	-0.40869	-0.22998	0.032959	0.381592
-39.258	-0.52271	-0.5083	-0.48755	-0.4165	-0.40674	-0.40869	-0.22998	0.032959	0.381592
-39.233	-0.51099	-0.49658	-0.48755	-0.40479	-0.39502	-0.40869	-0.22998	0.032959	0.381592
-39.208	-0.51099	-0.49658	-0.49463	-0.40479	-0.39502	-0.39697	-0.23706	0.040772	0.381592
-39.183	-0.51524	-0.50366	-0.49853	-0.40405	-0.4021	-0.40122	-0.23026	0.033693	0.374512
-39.158	-0.51382	-0.49658	-0.49146	-0.39697	-0.39966	-0.40225	-0.23678	0.040772	0.38623
-39.133	-0.51099	-0.49658	-0.49146	-0.39697	-0.40283	-0.40869	-0.22998	0.040772	0.381592
-39.108	-0.50317	-0.49658	-0.48438	-0.39697	-0.39111	-0.40088	-0.22998	0.040772	0.381592
-39.083	-0.50464	-0.49585	-0.48755	-0.38525	-0.39111	-0.40088	-0.22998	0.040772	0.381592
-39.058	-0.50952	-0.50049	-0.48755	-0.38525	-0.39111	-0.40088	-0.22998	0.040772	0.381592
-39.033	-0.50464	-0.50049	-0.48755	-0.38525	-0.3833	-0.40088	-0.22217	0.05249	0.381592
-39.008	-0.51099	-0.48877	-0.48755	-0.37744	-0.3833	-0.40088	-0.22217	0.05249	0.381592
-38.983	-0.51099	-0.48877	-0.48682	-0.37744	-0.3833	-0.38916	-0.22217	0.05249	0.388672
-38.958	-0.51099	-0.48877	-0.49146	-0.37744	-0.39038	-0.38916	-0.22217	0.05249	0.385498
-38.933	-0.49927	-0.48877	-0.49146	-0.37744	-0.39502	-0.38916	-0.21045	0.05249	0.385498
-38.908	-0.49927	-0.48877	-0.47974	-0.36572	-0.39502	-0.38916	-0.21045	0.05249	0.385498
-38.883	-0.49927	-0.48096	-0.47974	-0.36572	-0.3833	-0.39063	-0.21509	0.047852	0.385498
-38.858	-0.49146	-0.4856	-0.47974	-0.36572	-0.3833	-0.39697	-0.21826	0.044678	0.378418
-38.833	-0.49146	-0.48877	-0.47974	-0.36572	-0.3833	-0.38916	-0.21826	0.044678	0.381592
-38.808	-0.49146	-0.47705	-0.47974	-0.36572	-0.37549	-0.38916	-0.21826	0.049316	0.381592
-38.783	-0.49146	-0.47705	-0.46802	-0.36572	-0.37549	-0.38916	-0.21826	0.05249	0.381592
-38.758	-0.49146	-0.47705	-0.47266	-0.35791	-0.38013	-0.38916	-0.20654	0.05249	0.381592
-38.733	-0.4939	-0.47705	-0.47583	-0.36255	-0.3833	-0.37988	-0.20654	0.060303	0.381592
-38.708	-0.49146	-0.48413	-0.46802	-0.36572	-0.3833	-0.38916	-0.20654	0.060303	0.381592
-38.683	-0.49146	-0.47705	-0.46802	-0.36572	-0.37158	-0.38916	-0.20654	0.060303	0.381592
-38.658	-0.49146	-0.47705	-0.46802	-0.36572	-0.37158	-0.38916	-0.20654	0.060303	0.381592
-38.633	-0.48901	-0.47705	-0.46802	-0.36572	-0.37866	-0.38916	-0.20654	0.060303	0.381592
-38.608	-0.47974	-0.46924	-0.46802	-0.36572	-0.3833	-0.37744	-0.20654	0.060303	0.376953
-38.583	-0.47974	-0.46924	-0.46802	-0.354	-0.3833	-0.37744	-0.20654	0.060303	0.373779
-38.558	-0.47505	-0.46851	-0.46021	-0.34619	-0.36768	-0.37275	-0.19842	0.068115	0.381592
-38.533	-0.46411	-0.47315	-0.46021	-0.34619	-0.36768	-0.36182	-0.19092	0.068115	0.381592
-38.508	-0.46411	-0.47315	-0.46021	-0.35327	-0.36768	-0.36426	-0.19092	0.068115	0.393311
-38.483	-0.46265	-0.46143	-0.46021	-0.35791	-0.35596	-0.37354	-0.19092	0.079834	0.393311
-38.458	-0.4563	-0.46606	-0.46021	-0.35791	-0.35596	-0.37354	-0.19092	0.079834	0.393311
-38.433	-0.4563	-0.46924	-0.44849	-0.34619	-0.35596	-0.37354	-0.19092	0.079834	0.393311
-38.408	-0.4563	-0.46924	-0.44849	-0.34619	-0.35596	-0.36182	-0.19092	0.079834	0.393311
-38.383	-0.4563	-0.46143	-0.45557	-0.34619	-0.35596	-0.36182	-0.19092	0.079834	0.393311
-38.358	-0.44458	-0.46143	-0.46021	-0.34619	-0.34424	-0.36182	-0.19092	0.079834	0.393311
-38.333	-0.44458	-0.46143	-0.45239	-0.34619	-0.34424	-0.36182	-0.19092	0.079834	0.393311
-38.308	-0.44458	-0.46143	-0.45239	-0.33838	-0.34424	-0.354	-0.1792	0.079834	0.38623
-38.283	-0.44458	-0.46142	-0.45239	-0.33838	-0.34424	-0.354	-0.1792	0.075197	0.381592
-38.258	-0.43755	-0.44971	-0.44067	-0.32666	-0.33252	-0.34697	-0.17873	0.08374	0.393311
-38.233	-0.43286	-0.43799	-0.44067	-0.32666	-0.33179	-0.34375	-0.16748	0.08374	0.393311
-38.208	-0.42505	-0.44507	-0.44067	-0.32666	-0.33643	-0.3501	-0.16748	0.08374	0.393311
-38.183	-0.42505	-0.44971	-0.42896	-0.32666	-0.33643	-0.3501	-0.15967	0.08374	0.393311
-38.158	-0.42505	-0.44971	-0.42896	-0.31494	-0.33643	-0.3501	-0.15967	0.08374	0.393311
-38.133	-0.42651	-0.44971	-0.42896	-0.31494	-0.33643	-0.33838	-0.15967	0.08374	0.393311
-38.108	-0.43286	-0.4419	-0.43604	-0.32202	-0.33643	-0.33838	-0.16675	0.07666	0.393311
-38.083	-0.42114	-0.4419	-0.44067	-0.32666	-0.33643	-0.33838	-0.17139	0.072022	0.393311
-38.058	-0.42393	-0.44653	-0.44531	-0.32349	-0.32935	-0.34116	-0.17157	0.067382	0.388672
-38.033	-0.42769	-0.44971	-0.44067	-0.32666	-0.33716	-0.34492	-0.17615	0.064209	0.385498
-38.008	-0.4314	-0.43799	-0.44067	-0.32666	-0.34033	-0.34619	-0.1792	0.064209	0.385498
-37.983	-0.44067	-0.43799	-0.44531	-0.3313	-0.34033	-0.34619	-0.1792	0.064209	0.385498
-37.958	-0.44067	-0.43799	-0.44849	-0.33447	-0.34033	-0.33838	-0.1792	0.064209	0.385498
-37.933	-0.44067	-0.43799	-0.43677	-0.32275	-0.33252	-0.33838	-0.1792	0.064209	0.385498
-37.908	-0.44067	-0.43799	-0.43677	-0.32275	-0.33252	-0.33838	-0.1792	0.075928	0.385498
-37.883	-0.44067	-0.43799	-0.43677	-0.32275	-0.33252	-0.33838	-0.1792	0.075928	0.385498
-37.858	-0.44067	-0.43799	-0.43677	-0.32275	-0.33252	-0.33838	-0.1792	0.075928	0.385498
-37.833	-0.44067	-0.43799	-0.43677	-0.32275	-0.33252	-0.3291	-0.1792	0.075928	0.393311
-37.808	-0.44492	-0.44507	-0.44385	-0.32983	-0.3396	-0.34263	-0.17948	0.068848	0.38623
-37.783	-0.44585	-0.43408	-0.42896	-0.32666	-0.32471	-0.34355	-0.18615	0.072022	0.389404
-37.758	-0.44458	-0.43872	-0.42896	-0.32666	-0.32471	-0.34229	-0.18311	0.072022	0.382324
-37.733	-0.44458	-0.4419	-0.42896	-0.32666	-0.32471	-0.34229	-0.18311	0.072022	0.377686
-37.708	-0.44458	-0.4419	-0.42896	-0.32666	-0.33179	-0.34229	-0.17139	0.072022	0.377686
-37.683	-0.43286	-0.4419	-0.43604	-0.31885	-0.33643	-0.34229	-0.17139	0.072022	0.377686
-37.658	-0.43286	-0.4419	-0.43286	-0.32593	-0.33643	-0.34229	-0.17139	0.079834	0.377686
-37.633	-0.43286	-0.43018	-0.43286	-0.33057	-0.33643	-0.33594	-0.17139	0.079834	0.377686
-37.608	-0.43286	-0.43018	-0.43286	-0.33057	-0.32861	-0.34229	-0.17139	0.079834	0.377686
-37.583	-0.43286	-0.43018	-0.43286	-0.33057	-0.32861	-0.34229	-0.17139	0.079834	0.377686
-37.558	-0.42583	-0.41846	-0.42114	-0.31885	-0.3169	-0.33525	-0.17092	0.091553	0.384766
-37.533	-0.41333	-0.41846	-0.42114	-0.31885	-0.3169	-0.31885	-0.15967	0.091553	0.381592
-37.508	-0.41333	-0.41846	-0.42578	-0.31885	-0.3169	-0.31885	-0.15967	0.091553	0.381592
-37.483	-0.41333	-0.41846	-0.42896	-0.30713	-0.30518	-0.31885	-0.15967	0.091553	0.381592
-37.458	-0.41333	-0.41846	-0.42896	-0.31177	-0.30518	-0.31885	-0.15967	0.091553	0.381592
-37.433	-0.41333	-0.41846	-0.41724	-0.31494	-0.30518	-0.31885	-0.15967	0.091553	0.381592
-37.408	-0.41333	-0.40674	-0.41724	-0.31494	-0.30518	-0.31885	-0.15967	0.091553	0.381592
-37.383	-0.41333	-0.40674	-0.41724	-0.31494	-0.30518	-0.31885	-0.15967	0.091553	0.381592
-37.358	-0.41333	-0.40674	-0.41724	-0.31494	-0.30518	-0.31885	-0.15967	0.091553	0.381592
-37.333	-0.41333	-0.40674	-0.41724	-0.31494	-0.30518	-0.31885	-0.15967	0.084473	0.381592
-37.308	-0.41758	-0.41382	-0.41651	-0.32202	-0.31226	-0.31138	-0.15995	0.079833	0.374512
-37.283	-0.42319	-0.41846	-0.42114	-0.32666	-0.3169	-0.31699	-0.16693	0.072754	0.369873
-37.258	-0.41333	-0.41065	-0.42114	-0.31885	-0.3169	-0.31885	-0.17139	0.075195	0.369873
-37.233	-0.41333	-0.41773	-0.42114	-0.31885	-0.3169	-0.31885	-0.17139	0.072754	0.369873
-37.208	-0.4063	-0.41065	-0.40942	-0.30713	-0.30518	-0.31182	-0.17092	0.079834	0.381592
-37.183	-0.40161	-0.41065	-0.40943	-0.30713	-0.30518	-0.30713	-0.15967	0.079833	0.381592
-37.158	-0.4044	-0.41528	-0.41406	-0.31885	-0.30664	-0.30991	-0.15204	0.075195	0.376953
-37.133	-0.40816	-0.41846	-0.41724	-0.32666	-0.31299	-0.31367	-0.15662	0.072022	0.373779
-37.108	-0.40942	-0.41846	-0.42432	-0.32666	-0.31299	-0.31494	-0.15967	0.072022	0.373779
-37.083	-0.40942	-0.41846	-0.41724	-0.32666	-0.31299	-0.30713	-0.15967	0.072022	0.373779
-37.058	-0.40942	-0.41846	-0.41724	-0.31494	-0.31299	-0.30713	-0.15967	0.072022	0.373779
-37.033	-0.40942	-0.41846	-0.41724	-0.31494	-0.31299	-0.30713	-0.15967	0.072023	0.373779
-37.008	-0.39692	-0.41065	-0.40942	-0.30713	-0.29346	-0.30244	-0.15935	0.079834	0.381592
-36.983	-0.3938	-0.41065	-0.40942	-0.30713	-0.29346	-0.29932	-0.15186	0.079834	0.381592
-36.958	-0.39624	-0.41065	-0.40942	-0.30713	-0.29346	-0.29932	-0.15186	0.075195	0.381592
-36.933	-0.40552	-0.39893	-0.40942	-0.30713	-0.29346	-0.29932	-0.15186	0.072022	0.381592
-36.908	-0.40552	-0.39893	-0.40942	-0.30713	-0.29346	-0.29932	-0.15186	0.072022	0.381592
-36.883	-0.40552	-0.39893	-0.40942	-0.30713	-0.29346	-0.29932	-0.15186	0.072022	0.381592
-36.858	-0.40552	-0.39893	-0.40161	-0.30713	-0.29346	-0.29932	-0.15186	0.072022	0.381592
-36.833	-0.40552	-0.39893	-0.40161	-0.29541	-0.29346	-0.30176	-0.15186	0.072022	0.381592
-36.808	-0.39849	-0.38721	-0.38989	-0.28369	-0.28174	-0.304	-0.15139	0.08374	0.393311
-36.783	-0.3938	-0.38721	-0.38989	-0.28369	-0.27002	-0.2876	-0.14014	0.08374	0.393311
-36.758	-0.3938	-0.38721	-0.37817	-0.28369	-0.27002	-0.2876	-0.14014	0.08374	0.393311
-36.733	-0.3938	-0.38721	-0.37817	-0.28369	-0.27002	-0.2876	-0.14014	0.08374	0.393311
-36.708	-0.39805	-0.38648	-0.38989	-0.29077	-0.2771	-0.29185	-0.14042	0.07666	0.38623
-36.683	-0.40366	-0.39893	-0.39771	-0.2876	-0.28174	-0.29746	-0.1474	0.072022	0.381592
-36.658	-0.40552	-0.39893	-0.3977	-0.2876	-0.28174	-0.29932	-0.15186	0.072023	0.381592
-36.633	-0.40083	-0.3833	-0.38989	-0.27979	-0.27393	-0.29463	-0.15154	0.079834	0.382324
-36.608	-0.39771	-0.3833	-0.38989	-0.27979	-0.27393	-0.2915	-0.14404	0.079834	0.377686
-36.583	-0.39771	-0.3833	-0.38989	-0.27979	-0.26611	-0.28369	-0.14404	0.079834	0.377686
-36.558	-0.38599	-0.3833	-0.38208	-0.27979	-0.26611	-0.28369	-0.14404	0.079834	0.377686
-36.533	-0.38599	-0.3833	-0.38208	-0.27979	-0.27319	-0.28369	-0.14404	0.091553	0.377686
-36.508	-0.38599	-0.3833	-0.38208	-0.27979	-0.27783	-0.28369	-0.14404	0.091553	0.377686
-36.483	-0.38599	-0.3833	-0.38208	-0.26807	-0.27783	-0.28369	-0.14404	0.091553	0.377686
-36.458	-0.38599	-0.3833	-0.37036	-0.26807	-0.27783	-0.28369	-0.14404	0.091553	0.377686
-36.433	-0.38599	-0.3833	-0.37036	-0.26807	-0.27783	-0.28369	-0.14868	0.091552	0.377686
-36.408	-0.38877	-0.38794	-0.375	-0.27271	-0.28247	-0.28648	-0.15204	0.086914	0.373047
-36.383	-0.39253	-0.39111	-0.38525	-0.27588	-0.27393	-0.29024	-0.15662	0.08374	0.369873
-36.358	-0.3938	-0.39111	-0.38989	-0.27588	-0.27393	-0.2915	-0.15967	0.08374	0.365234
-36.333	-0.38677	-0.3794	-0.37817	-0.26416	-0.26221	-0.27275	-0.1592	0.103271	0.373779
-36.308	-0.38208	-0.3794	-0.37817	-0.26416	-0.26221	-0.26953	-0.14795	0.103271	0.373779
-36.283	-0.38208	-0.3794	-0.37817	-0.26416	-0.26221	-0.27588	-0.14795	0.103271	0.373779
-36.258	-0.37427	-0.36768	-0.36646	-0.26416	-0.26221	-0.27588	-0.14795	0.103271	0.373779
-36.233	-0.37427	-0.36768	-0.36646	-0.25635	-0.26221	-0.27588	-0.14795	0.095459	0.373779
-36.208	-0.37427	-0.36768	-0.36646	-0.25635	-0.2544	-0.27588	-0.14795	0.095459	0.373779
-36.183	-0.37427	-0.36768	-0.36646	-0.25635	-0.2544	-0.27588	-0.15503	0.103271	0.373779
-36.158	-0.37427	-0.36768	-0.36646	-0.25635	-0.2544	-0.27588	-0.15967	0.103271	0.373779
-36.133	-0.36255	-0.36768	-0.36646	-0.26099	-0.2544	-0.27588	-0.14795	0.088379	0.373779
-36.108	-0.36401	-0.36768	-0.36646	-0.25952	-0.2544	-0.26807	-0.14795	0.08374	0.373779
-36.083	-0.37036	-0.37231	-0.35864	-0.26099	-0.2544	-0.26807	-0.14795	0.08374	0.373779
-36.058	-0.37036	-0.37549	-0.35864	-0.26416	-0.25439	-0.26807	-0.14795	0.083741	0.373779
-36.033	-0.36567	-0.36768	-0.35083	-0.25635	-0.24658	-0.26338	-0.14764	0.091553	0.381592
-36.008	-0.36255	-0.36768	-0.35083	-0.25635	-0.24658	-0.26025	-0.14014	0.091553	0.381592
-35.983	-0.36255	-0.36768	-0.35083	-0.25635	-0.24658	-0.26025	-0.14014	0.091553	0.381592
-35.958	-0.3668	-0.37476	-0.35791	-0.26343	-0.25366	-0.2645	-0.14042	0.084473	0.374512
-35.933	-0.37241	-0.3794	-0.36255	-0.26807	-0.2583	-0.2584	-0.1474	0.079834	0.369873
-35.908	-0.37427	-0.3794	-0.36255	-0.25635	-0.2583	-0.26025	-0.15186	0.079834	0.369873
-35.883	-0.37427	-0.37158	-0.36255	-0.25635	-0.2583	-0.26025	-0.15186	0.079834	0.369873
-35.858	-0.37427	-0.37158	-0.36255	-0.25635	-0.2583	-0.26025	-0.15186	0.079834	0.369873
-35.833	-0.37427	-0.37158	-0.35083	-0.25635	-0.24658	-0.26025	-0.15186	0.079834	0.369873
-35.808	-0.36724	-0.35986	-0.33911	-0.24463	-0.23486	-0.25322	-0.15139	0.091553	0.381592
-35.783	-0.35083	-0.35986	-0.33911	-0.24463	-0.23486	-0.24854	-0.14014	0.091553	0.381592
-35.758	-0.35083	-0.35986	-0.34375	-0.25171	-0.23486	-0.24854	-0.14014	0.091553	0.381592
-35.733	-0.35083	-0.35986	-0.33911	-0.25635	-0.23486	-0.24854	-0.12842	0.099365	0.381592
-35.708	-0.35083	-0.34815	-0.33911	-0.25635	-0.23486	-0.24854	-0.12842	0.099365	0.381592
-35.683	-0.35083	-0.34815	-0.33911	-0.25635	-0.23486	-0.24854	-0.12842	0.099365	0.381592
-35.658	-0.35083	-0.34815	-0.33911	-0.25635	-0.23486	-0.24854	-0.12842	0.099365	0.381592
-35.633	-0.35083	-0.34815	-0.33911	-0.25635	-0.23486	-0.24854	-0.12842	0.099365	0.381592
-35.608	-0.35083	-0.34815	-0.33911	-0.25635	-0.23486	-0.24072	-0.12842	0.099365	0.381592
-35.583	-0.35083	-0.34815	-0.33911	-0.25635	-0.23486	-0.24072	-0.12842	0.094727	0.374512
-35.558	-0.35083	-0.34815	-0.33911	-0.24854	-0.23486	-0.24072	-0.12842	0.091553	0.369873
-35.533	-0.35083	-0.35522	-0.32739	-0.24854	-0.23486	-0.24072	-0.12842	0.091554	0.369873
-35.508	-0.34614	-0.35205	-0.32666	-0.24072	-0.22705	-0.23603	-0.1281	0.099365	0.377686
-35.483	-0.33521	-0.35205	-0.3313	-0.24072	-0.21924	-0.23291	-0.12061	0.099365	0.377686
-35.458	-0.33521	-0.34033	-0.3313	-0.24072	-0.21924	-0.23535	-0.12061	0.099365	0.377686
-35.433	-0.33521	-0.34033	-0.3313	-0.24072	-0.21924	-0.24463	-0.12061	0.099365	0.377686
-35.408	-0.33521	-0.34033	-0.3313	-0.24072	-0.21924	-0.24463	-0.12061	0.099365	0.377686
-35.383	-0.33799	-0.34497	-0.33594	-0.24536	-0.22852	-0.23569	-0.12079	0.094727	0.373047
-35.358	-0.34175	-0.34815	-0.33911	-0.23682	-0.23486	-0.23945	-0.12537	0.091553	0.369873
-35.333	-0.34302	-0.34815	-0.33911	-0.23682	-0.23486	-0.24072	-0.12842	0.091553	0.369873
-35.308	-0.34302	-0.34814	-0.33911	-0.23682	-0.23486	-0.24072	-0.12842	0.091555	0.369873
-35.283	-0.33598	-0.33643	-0.32739	-0.2251	-0.21143	-0.23369	-0.12795	0.103271	0.381592
-35.258	-0.31958	-0.32861	-0.31958	-0.22974	-0.21143	-0.229	-0.1167	0.103271	0.381592
-35.233	-0.31958	-0.32861	-0.31958	-0.23291	-0.21143	-0.229	-0.1167	0.103271	0.381592
-35.208	-0.31958	-0.32861	-0.31958	-0.23291	-0.21143	-0.229	-0.1167	0.103271	0.381592
-35.183	-0.31958	-0.32861	-0.31958	-0.23291	-0.21143	-0.229	-0.1167	0.103271	0.381592
-35.158	-0.31958	-0.32861	-0.31958	-0.23291	-0.21143	-0.229	-0.1167	0.103271	0.373779
-35.133	-0.31958	-0.32861	-0.31958	-0.23291	-0.21143	-0.21875	-0.1167	0.103271	0.373779
-35.108	-0.31958	-0.32861	-0.31958	-0.23291	-0.21143	-0.2251	-0.1167	0.103271	0.373779
-35.083	-0.31958	-0.32861	-0.31958	-0.23291	-0.21143	-0.2251	-0.1167	0.103271	0.373779
-35.058	-0.31177	-0.32861	-0.31958	-0.23291	-0.21143	-0.2251	-0.1167	0.103271	0.373779
-35.033	-0.31177	-0.32861	-0.31958	-0.2251	-0.21143	-0.2251	-0.1167	0.10327	0.373779
-35.008	-0.31602	-0.33569	-0.32666	-0.23218	-0.21851	-0.22935	-0.11698	0.096191	0.366699
-34.983	-0.32163	-0.34033	-0.3313	-0.23682	-0.22315	-0.23496	-0.11615	0.091553	0.357422
-34.958	-0.32349	-0.32861	-0.31958	-0.23682	-0.22315	-0.23682	-0.12769	0.084473	0.354248
-34.933	-0.32349	-0.32861	-0.31958	-0.23682	-0.22314	-0.23682	-0.13232	0.079836	0.354248
-34.908	-0.31645	-0.32153	-0.30786	-0.2251	-0.21143	-0.22978	-0.13186	0.091553	0.365967
-34.883	-0.31421	-0.32007	-0.30786	-0.22046	-0.21143	-0.2251	-0.12061	0.091553	0.365967
-34.858	-0.32349	-0.32153	-0.30786	-0.21729	-0.21143	-0.21729	-0.12061	0.091553	0.365967
-34.833	-0.31177	-0.32471	-0.30786	-0.21729	-0.21143	-0.21729	-0.12061	0.091553	0.365967
-34.808	-0.31177	-0.32471	-0.30786	-0.20557	-0.21851	-0.21973	-0.12061	0.091553	0.365967
-34.783	-0.31177	-0.32471	-0.30786	-0.20557	-0.21533	-0.229	-0.12061	0.091553	0.365967
-34.758	-0.31177	-0.3169	-0.30786	-0.20557	-0.21533	-0.229	-0.12061	0.091553	0.365967
-34.733	-0.31177	-0.3169	-0.30786	-0.20557	-0.21533	-0.229	-0.12061	0.091553	0.365967
-34.708	-0.31177	-0.3169	-0.30786	-0.20557	-0.21533	-0.229	-0.12061	0.091553	0.365967
-34.683	-0.30708	-0.30908	-0.30005	-0.19775	-0.20752	-0.22432	-0.12029	0.111084	0.373779
-34.658	-0.30396	-0.30908	-0.30005	-0.19775	-0.20752	-0.22119	-0.11279	0.111084	0.373779
-34.633	-0.30396	-0.30908	-0.29224	-0.19775	-0.20752	-0.22119	-0.11279	0.111084	0.373779
-34.608	-0.30396	-0.30908	-0.29224	-0.19775	-0.20752	-0.22119	-0.11279	0.111084	0.366699
-34.583	-0.30396	-0.30908	-0.29224	-0.19775	-0.20752	-0.22119	-0.11743	0.111084	0.362061
-34.558	-0.30396	-0.30908	-0.29932	-0.19775	-0.20752	-0.22119	-0.12061	0.111083	0.350342
-34.533	-0.29893	-0.31372	-0.30859	-0.20703	-0.20044	-0.22398	-0.12079	0.106445	0.345703
-34.508	-0.30269	-0.3169	-0.31177	-0.21338	-0.20361	-0.22774	-0.12537	0.103271	0.342529
-34.483	-0.30396	-0.32398	-0.31177	-0.21338	-0.20361	-0.21729	-0.12842	0.103271	0.342529
-34.458	-0.30396	-0.32861	-0.31177	-0.21338	-0.20361	-0.21729	-0.12842	0.103271	0.342529
-34.433	-0.30396	-0.3169	-0.30005	-0.21338	-0.20361	-0.21729	-0.12842	0.103271	0.342529
-34.408	-0.30396	-0.3169	-0.30005	-0.20166	-0.20361	-0.21729	-0.12842	0.103271	0.342529
-34.383	-0.2937	-0.3169	-0.30005	-0.20166	-0.20361	-0.21729	-0.12842	0.103271	0.342529
-34.358	-0.30005	-0.3169	-0.30005	-0.20166	-0.20361	-0.21729	-0.1167	0.103271	0.342529
-34.333	-0.30005	-0.3169	-0.30005	-0.20166	-0.20361	-0.21729	-0.1167	0.103271	0.342529
-34.308	-0.29302	-0.30518	-0.28833	-0.18994	-0.1919	-0.21025	-0.11623	0.11499	0.354248
-34.283	-0.28833	-0.30518	-0.28833	-0.18994	-0.1919	-0.20557	-0.10498	0.11499	0.354248
-34.258	-0.28833	-0.30518	-0.28833	-0.18994	-0.1919	-0.20557	-0.10498	0.11499	0.354248
-34.233	-0.28833	-0.30518	-0.28833	-0.18994	-0.1919	-0.19775	-0.10498	0.11499	0.354248
-34.208	-0.28833	-0.30518	-0.28833	-0.18994	-0.1919	-0.19775	-0.10498	0.11499	0.354248
-34.183	-0.28833	-0.30518	-0.28833	-0.18994	-0.18018	-0.19775	-0.10498	0.11035	0.354248
-34.158	-0.29258	-0.31226	-0.29541	-0.19702	-0.18726	-0.202	-0.10526	0.100097	0.347168
-34.133	-0.29819	-0.3169	-0.30005	-0.19702	-0.1919	-0.20762	-0.11933	0.095459	0.342529
-34.108	-0.30005	-0.3169	-0.30469	-0.19385	-0.1919	-0.20947	-0.12842	0.095459	0.335449
-34.083	-0.30005	-0.30908	-0.30786	-0.19385	-0.1919	-0.21191	-0.12842	0.095459	0.330811
-34.058	-0.29536	-0.30127	-0.30005	-0.18604	-0.18408	-0.2165	-0.12029	0.103271	0.338623
-34.033	-0.28442	-0.30127	-0.30005	-0.17822	-0.18408	-0.21338	-0.11279	0.103271	0.338623
-34.008	-0.28442	-0.30127	-0.30005	-0.17822	-0.18408	-0.21338	-0.11279	0.103271	0.338623
-33.983	-0.28442	-0.30127	-0.30005	-0.17822	-0.18408	-0.21338	-0.11279	0.103271	0.338623
-33.958	-0.28442	-0.30127	-0.30005	-0.17822	-0.18408	-0.21338	-0.11279	0.103271	0.338623
-33.933	-0.28442	-0.30127	-0.28833	-0.17822	-0.18408	-0.21338	-0.11279	0.10327	0.338623
-33.908	-0.28867	-0.30835	-0.29541	-0.1853	-0.1958	-0.21763	-0.11308	0.096191	0.331543
-33.883	-0.29429	-0.30127	-0.30005	-0.18994	-0.20361	-0.22324	-0.12006	0.091553	0.326904
-33.858	-0.29614	-0.30127	-0.30005	-0.18994	-0.20361	-0.2251	-0.12451	0.091553	0.326904
-33.833	-0.29614	-0.30127	-0.30005	-0.18994	-0.20361	-0.2251	-0.12451	0.091553	0.326904
-33.808	-0.29614	-0.30127	-0.30005	-0.18994	-0.20361	-0.2251	-0.12451	0.091553	0.326904
-33.783	-0.29614	-0.30127	-0.30005	-0.18994	-0.1958	-0.2251	-0.12451	0.091553	0.326904
-33.758	-0.29614	-0.30127	-0.30005	-0.18994	-0.1958	-0.2251	-0.12451	0.091553	0.326904
-33.733	-0.28911	-0.28955	-0.28833	-0.17822	-0.18408	-0.21807	-0.12404	0.103271	0.338623
-33.708	-0.28442	-0.28955	-0.28052	-0.17822	-0.18408	-0.21338	-0.11279	0.103271	0.338623
-33.683	-0.27271	-0.28955	-0.28052	-0.17822	-0.18408	-0.21338	-0.11279	0.103271	0.338623
-33.658	-0.27271	-0.28955	-0.28052	-0.17822	-0.18408	-0.21338	-0.11279	0.103271	0.333984
-33.633	-0.27271	-0.28955	-0.28052	-0.17822	-0.18408	-0.21484	-0.11279	0.103271	0.330811
-33.608	-0.27271	-0.28955	-0.28052	-0.17822	-0.18408	-0.22119	-0.11279	0.103271	0.330811
-33.583	-0.27271	-0.28955	-0.28052	-0.17822	-0.18408	-0.22119	-0.11279	0.103271	0.330811
-33.558	-0.27271	-0.28174	-0.28052	-0.17822	-0.18408	-0.21973	-0.11279	0.103271	0.330811
-33.533	-0.27271	-0.28882	-0.28052	-0.17822	-0.18408	-0.20166	-0.10571	0.103271	0.330811
-33.508	-0.27271	-0.29346	-0.28052	-0.18604	-0.18408	-0.20313	-0.10889	0.103271	0.330811
-33.483	-0.27271	-0.29346	-0.28052	-0.18604	-0.18408	-0.20801	-0.10889	0.103271	0.330811
-33.458	-0.27271	-0.29346	-0.28052	-0.18604	-0.18408	-0.20166	-0.10889	0.103271	0.330811
-33.433	-0.26802	-0.28565	-0.27271	-0.17822	-0.17627	-0.19697	-0.10857	0.111083	0.338623
-33.408	-0.26768	-0.29028	-0.27734	-0.18286	-0.18091	-0.19663	-0.10126	0.106445	0.333984
-33.383	-0.26216	-0.29346	-0.28052	-0.18604	-0.18408	-0.20039	-0.10584	0.103271	0.330811
-33.358	-0.27271	-0.29346	-0.28052	-0.18604	-0.18408	-0.20166	-0.10889	0.103271	0.330811
-33.333	-0.27271	-0.29346	-0.28052	-0.18604	-0.18408	-0.20166	-0.10889	0.103271	0.330811
-33.308	-0.27271	-0.29346	-0.28052	-0.18604	-0.18408	-0.20313	-0.10889	0.103271	0.330811
-33.283	-0.27271	-0.29346	-0.28052	-0.18604	-0.18408	-0.20801	-0.10889	0.103271	0.330811
-33.258	-0.27271	-0.29346	-0.28052	-0.18604	-0.18408	-0.20313	-0.10889	0.103271	0.322998
-33.233	-0.27271	-0.29346	-0.28052	-0.18604	-0.18408	-0.20947	-0.10889	0.103271	0.322998
-33.208	-0.27271	-0.28174	-0.28052	-0.19775	-0.18408	-0.20947	-0.10889	0.103271	0.322998
-33.183	-0.27271	-0.28174	-0.28052	-0.19775	-0.18408	-0.20947	-0.10889	0.103271	0.322998
-33.158	-0.27271	-0.28174	-0.28052	-0.19775	-0.18408	-0.20947	-0.10889	0.103271	0.322998
-33.133	-0.27271	-0.28174	-0.28052	-0.19775	-0.18408	-0.20947	-0.10889	0.103271	0.322998
-33.108	-0.27271	-0.28174	-0.28052	-0.19775	-0.17944	-0.20947	-0.10889	0.103271	0.322998
-33.083	-0.27271	-0.28638	-0.28052	-0.19775	-0.17627	-0.20947	-0.10889	0.103271	0.322998
-33.058	-0.27271	-0.28955	-0.28052	-0.19067	-0.17627	-0.20947	-0.10889	0.103273	0.322998
-33.033	-0.26567	-0.27783	-0.2688	-0.17432	-0.16455	-0.20244	-0.10842	0.11499	0.334717
-33.008	-0.26099	-0.27783	-0.2688	-0.17432	-0.16455	-0.19775	-0.09717	0.11499	0.334717
-32.983	-0.26099	-0.27783	-0.2688	-0.17432	-0.16455	-0.19775	-0.09717	0.11499	0.334717
-32.958	-0.26099	-0.27783	-0.2688	-0.17432	-0.16919	-0.19775	-0.09717	0.11499	0.334717
-32.933	-0.26524	-0.28491	-0.27588	-0.17676	-0.17944	-0.202	-0.09745	0.107909	0.327637
-32.908	-0.27085	-0.28955	-0.28052	-0.17822	-0.18408	-0.20762	-0.10443	0.103271	0.322998
-32.883	-0.27271	-0.28955	-0.28052	-0.17822	-0.18408	-0.20947	-0.10889	0.103271	0.322998
-32.858	-0.27271	-0.27783	-0.28833	-0.17822	-0.18408	-0.20947	-0.10889	0.103271	0.322998
-32.833	-0.27271	-0.27783	-0.28052	-0.17822	-0.18408	-0.20947	-0.10889	0.103271	0.322998
-32.808	-0.27271	-0.27783	-0.28052	-0.17822	-0.18408	-0.20947	-0.10889	0.103271	0.315918
-32.783	-0.27271	-0.27319	-0.28052	-0.17822	-0.17236	-0.20947	-0.10889	0.103271	0.311279
-32.758	-0.27271	-0.27002	-0.28052	-0.17822	-0.17236	-0.20947	-0.10889	0.103271	0.299561
-32.733	-0.26802	-0.26221	-0.27271	-0.16333	-0.16455	-0.19697	-0.10857	0.111084	0.307373
-32.708	-0.26489	-0.26221	-0.27271	-0.15869	-0.16455	-0.19385	-0.10107	0.111084	0.307373
-32.683	-0.26768	-0.26685	-0.27734	-0.16333	-0.16919	-0.19663	-0.10126	0.106445	0.302734
-32.658	-0.27144	-0.27002	-0.28052	-0.1665	-0.17236	-0.19893	-0.10584	0.103271	0.299561
-32.633	-0.27271	-0.27002	-0.28052	-0.1665	-0.17236	-0.19385	-0.10889	0.103271	0.299561
-32.608	-0.27271	-0.27002	-0.28052	-0.1665	-0.17236	-0.19385	-0.10889	0.103271	0.299561
-32.583	-0.27271	-0.27002	-0.28052	-0.1665	-0.17236	-0.19385	-0.10889	0.103271	0.299561
-32.558	-0.27026	-0.27466	-0.28052	-0.1665	-0.17236	-0.19385	-0.10107	0.103273	0.299561
-32.533	-0.25639	-0.26611	-0.2688	-0.15479	-0.16773	-0.18681	-0.10061	0.11499	0.311279
-32.508	-0.25855	-0.2583	-0.2688	-0.16187	-0.17236	-0.18213	-0.08936	0.119629	0.311279
-32.483	-0.25171	-0.2583	-0.2688	-0.15942	-0.17236	-0.18213	-0.08936	0.122803	0.311279
-32.458	-0.26099	-0.2583	-0.2688	-0.15479	-0.16528	-0.18213	-0.09644	0.122803	0.311279
-32.433	-0.26099	-0.2583	-0.2688	-0.15479	-0.16065	-0.18213	-0.10107	0.122803	0.311279
-32.408	-0.26099	-0.2583	-0.2688	-0.15479	-0.16065	-0.18213	-0.10107	0.122803	0.311279
-32.383	-0.26099	-0.2583	-0.2688	-0.16187	-0.16065	-0.18213	-0.10107	0.122803	0.311279
-32.358	-0.26099	-0.2583	-0.2688	-0.1665	-0.16065	-0.18213	-0.10107	0.122803	0.311279
-32.333	-0.26099	-0.2583	-0.2688	-0.1665	-0.16065	-0.18213	-0.10107	0.122803	0.311279
-32.308	-0.26099	-0.2583	-0.2688	-0.1665	-0.16065	-0.18213	-0.10107	0.122803	0.311279
-32.283	-0.25855	-0.2583	-0.2688	-0.1665	-0.16064	-0.18213	-0.10107	0.122805	0.306641
-32.258	-0.24224	-0.24658	-0.25708	-0.15479	-0.14893	-0.1751	-0.1006	0.134521	0.315186
-32.233	-0.23999	-0.24658	-0.25708	-0.15479	-0.13648	-0.17041	-0.08936	0.134521	0.315186
-32.208	-0.24683	-0.24658	-0.25708	-0.15479	-0.1333	-0.17041	-0.08936	0.134521	0.315186
-32.183	-0.23755	-0.24658	-0.25708	-0.15479	-0.14111	-0.17041	-0.08936	0.134521	0.315186
-32.158	-0.23755	-0.24194	-0.25708	-0.15479	-0.14111	-0.17041	-0.08936	0.134521	0.315186
-32.133	-0.22974	-0.24341	-0.25708	-0.15479	-0.14111	-0.17041	-0.08936	0.122803	0.315186
-32.108	-0.22974	-0.24658	-0.25708	-0.15479	-0.14111	-0.17041	-0.08936	0.122803	0.315186
-32.083	-0.23398	-0.25366	-0.26416	-0.16187	-0.14819	-0.17466	-0.08964	0.115723	0.296387
-32.058	-0.2396	-0.2583	-0.2688	-0.1665	-0.15283	-0.18027	-0.09662	0.111084	0.291748
-32.033	-0.24146	-0.2583	-0.2688	-0.17822	-0.15283	-0.18359	-0.10107	0.111084	0.291748
-32.008	-0.24146	-0.2583	-0.2688	-0.17822	-0.15283	-0.18994	-0.10107	0.111084	0.291748
-31.983	-0.24146	-0.24658	-0.2688	-0.17822	-0.14502	-0.18994	-0.10107	0.111084	0.291748
-31.958	-0.24146	-0.24658	-0.2688	-0.17822	-0.14502	-0.18994	-0.10107	0.111085	0.291748
-31.933	-0.23677	-0.23877	-0.26099	-0.17041	-0.13721	-0.18525	-0.10076	0.118896	0.299561
-31.908	-0.23364	-0.23877	-0.26099	-0.17041	-0.13721	-0.18213	-0.09326	0.118896	0.299561
-31.883	-0.23364	-0.23877	-0.26099	-0.17041	-0.13721	-0.18213	-0.09326	0.118896	0.299561
-31.858	-0.23364	-0.23877	-0.26099	-0.17041	-0.13721	-0.18213	-0.09326	0.118896	0.299561
-31.833	-0.23364	-0.23877	-0.26099	-0.17822	-0.14185	-0.18213	-0.09326	0.118896	0.299561
-31.808	-0.23364	-0.23877	-0.25635	-0.17822	-0.14502	-0.18213	-0.09326	0.118896	0.299561
-31.783	-0.23364	-0.23877	-0.25317	-0.17822	-0.14502	-0.18213	-0.09326	0.118896	0.299561
-31.758	-0.23364	-0.23877	-0.25317	-0.17822	-0.14502	-0.18213	-0.09326	0.118896	0.299561
-31.733	-0.23364	-0.22632	-0.25317	-0.17822	-0.14502	-0.18213	-0.09326	0.118896	0.299561
-31.708	-0.23364	-0.22315	-0.25781	-0.17822	-0.14502	-0.18213	-0.09326	0.118896	0.299561
-31.683	-0.23364	-0.22315	-0.26099	-0.17822	-0.14502	-0.17041	-0.09326	0.118896	0.299561
-31.658	-0.23364	-0.22315	-0.26099	-0.17822	-0.14502	-0.17041	-0.09326	0.118896	0.299561
-31.633	-0.23364	-0.22315	-0.24927	-0.17822	-0.14502	-0.17041	-0.09326	0.118896	0.299561
-31.608	-0.23364	-0.22315	-0.24927	-0.17822	-0.14502	-0.17041	-0.10107	0.118896	0.29248
-31.583	-0.22192	-0.22314	-0.24927	-0.17822	-0.14502	-0.17041	-0.09326	0.118897	0.294922
-31.558	-0.22661	-0.21143	-0.23755	-0.1665	-0.1333	-0.16338	-0.10061	0.130615	0.304199
-31.533	-0.21021	-0.21143	-0.23755	-0.1665	-0.1333	-0.15869	-0.08936	0.122803	0.299561
-31.508	-0.21021	-0.21143	-0.23755	-0.1665	-0.14111	-0.15869	-0.08154	0.122803	0.299561
-31.483	-0.21021	-0.21143	-0.23755	-0.1665	-0.14111	-0.15869	-0.08936	0.122803	0.299561
-31.458	-0.21021	-0.21143	-0.23755	-0.1665	-0.14111	-0.15869	-0.08936	0.122803	0.299561
-31.433	-0.21021	-0.21143	-0.23755	-0.1665	-0.14111	-0.15869	-0.08936	0.122803	0.291748
-31.408	-0.21021	-0.21143	-0.23755	-0.1665	-0.14111	-0.15869	-0.08936	0.122803	0.291748
-31.383	-0.21265	-0.21143	-0.23755	-0.17114	-0.14819	-0.15869	-0.08936	0.122803	0.291748
-31.358	-0.22192	-0.21143	-0.23755	-0.17432	-0.15283	-0.15869	-0.08936	0.122803	0.291748
-31.333	-0.22192	-0.21143	-0.22974	-0.17432	-0.15283	-0.15869	-0.08936	0.122803	0.291748
-31.308	-0.22192	-0.21606	-0.22974	-0.17432	-0.15283	-0.15869	-0.08936	0.118164	0.291748
-31.283	-0.22192	-0.21924	-0.22974	-0.17432	-0.15283	-0.15869	-0.08936	0.11499	0.291748
-31.258	-0.22192	-0.21924	-0.22974	-0.17432	-0.15283	-0.15869	-0.08936	0.11499	0.291748
-31.233	-0.22471	-0.22388	-0.23438	-0.17896	-0.15747	-0.16148	-0.08954	0.110352	0.287109
-31.208	-0.22847	-0.22705	-0.23755	-0.18213	-0.16064	-0.16524	-0.09412	0.107179	0.283936
-31.183	-0.22227	-0.2146	-0.2251	-0.16968	-0.14819	-0.15903	-0.09667	0.119629	0.296387
-31.158	-0.21538	-0.21143	-0.22192	-0.1665	-0.14502	-0.15215	-0.08459	0.111084	0.299561
-31.133	-0.21411	-0.21143	-0.22192	-0.1665	-0.14502	-0.15088	-0.08154	0.122803	0.299561
-31.108	-0.21411	-0.21143	-0.22192	-0.1665	-0.14502	-0.15088	-0.08154	0.111084	0.299561
-31.083	-0.21411	-0.21143	-0.22192	-0.1665	-0.14502	-0.15088	-0.08154	0.111084	0.299561
-31.058	-0.21411	-0.19971	-0.22192	-0.1665	-0.14502	-0.15332	-0.07373	0.111084	0.294922
-31.033	-0.21411	-0.19971	-0.22192	-0.1665	-0.14502	-0.1626	-0.07837	0.111084	0.291748
-31.008	-0.21411	-0.19971	-0.22192	-0.1665	-0.14502	-0.1626	-0.08936	0.111084	0.291748
-30.983	-0.21411	-0.19971	-0.229	-0.1665	-0.14502	-0.1626	-0.08936	0.111084	0.291748
-30.958	-0.21411	-0.19971	-0.23364	-0.1665	-0.14502	-0.15088	-0.08154	0.111084	0.280029
-30.933	-0.2063	-0.19971	-0.23364	-0.1665	-0.14502	-0.15088	-0.08154	0.111084	0.280029
-30.908	-0.20908	-0.20435	-0.23828	-0.17114	-0.14966	-0.15366	-0.08173	0.106445	0.275391
-30.883	-0.21284	-0.20752	-0.24145	-0.17432	-0.15283	-0.15742	-0.08631	0.103272	0.272217
-30.858	-0.20708	-0.1958	-0.22974	-0.1626	-0.14111	-0.15166	-0.08425	0.11499	0.283936
-30.833	-0.20239	-0.1958	-0.22974	-0.1626	-0.14111	-0.14697	-0.06982	0.11499	0.283936
-30.808	-0.20239	-0.1958	-0.22974	-0.1626	-0.14819	-0.14697	-0.06982	0.11499	0.283936
-30.783	-0.20239	-0.1958	-0.22974	-0.1626	-0.15283	-0.14697	-0.06982	0.11499	0.283936
-30.758	-0.20239	-0.1958	-0.22974	-0.1626	-0.15283	-0.14697	-0.06982	0.11499	0.283936
-30.733	-0.20239	-0.1958	-0.21802	-0.1626	-0.14502	-0.14697	-0.06982	0.11499	0.283936
-30.708	-0.20239	-0.1958	-0.21802	-0.1626	-0.14502	-0.14697	-0.07446	0.11499	0.276855
-30.683	-0.20239	-0.1958	-0.21802	-0.1626	-0.14502	-0.14697	-0.07764	0.11499	0.272217
-30.658	-0.20239	-0.1958	-0.21802	-0.1626	-0.14502	-0.14697	-0.07764	0.11499	0.272217
-30.633	-0.20239	-0.1958	-0.21802	-0.1626	-0.14502	-0.14697	-0.07764	0.11499	0.272217
-30.608	-0.20239	-0.1958	-0.21802	-0.1626	-0.14502	-0.14697	-0.07764	0.11499	0.272217
-30.583	-0.20239	-0.1958	-0.21802	-0.1626	-0.14502	-0.14844	-0.07764	0.11499	0.272217
-30.558	-0.20239	-0.1958	-0.21802	-0.1626	-0.14502	-0.15479	-0.07764	0.11499	0.272217
-30.533	-0.20239	-0.1958	-0.21802	-0.1626	-0.14502	-0.15479	-0.07764	0.11499	0.272217
-30.508	-0.20239	-0.1958	-0.21802	-0.1626	-0.14502	-0.15479	-0.07764	0.11499	0.272217
-30.483	-0.20239	-0.18799	-0.22266	-0.1626	-0.14502	-0.15479	-0.07764	0.11499	0.272217
-30.458	-0.20239	-0.18799	-0.22583	-0.16968	-0.14502	-0.14697	-0.07764	0.11499	0.264404
-30.433	-0.20239	-0.18799	-0.22583	-0.17432	-0.14502	-0.14697	-0.07764	0.114991	0.264404
-30.408	-0.19771	-0.18726	-0.21802	-0.1665	-0.13721	-0.14228	-0.07732	0.122803	0.272217
-30.383	-0.19458	-0.1919	-0.21802	-0.1665	-0.13721	-0.13916	-0.06982	0.122803	0.272217
-30.358	-0.19458	-0.1919	-0.21802	-0.1665	-0.13721	-0.13916	-0.06982	0.122803	0.272217
-30.333	-0.19458	-0.1919	-0.21802	-0.1665	-0.13721	-0.13916	-0.06982	0.122803	0.272217
-30.308	-0.19458	-0.1919	-0.21802	-0.1665	-0.13721	-0.13916	-0.06982	0.122802	0.272217
-30.283	-0.19883	-0.18726	-0.2251	-0.17358	-0.14429	-0.14341	-0.06547	0.115722	0.265137
-30.258	-0.20444	-0.1919	-0.22192	-0.17822	-0.14893	-0.14902	-0.07709	0.111084	0.260498
-30.233	-0.2063	-0.1919	-0.22192	-0.17822	-0.14893	-0.15088	-0.09326	0.111084	0.260498
-30.208	-0.2063	-0.1919	-0.22192	-0.17822	-0.14893	-0.15088	-0.09326	0.111084	0.260498
-30.183	-0.2063	-0.1919	-0.22192	-0.17822	-0.14893	-0.15088	-0.09326	0.111084	0.260498
-30.158	-0.2063	-0.19189	-0.22192	-0.17822	-0.15356	-0.15088	-0.09326	0.104005	0.260498
-30.133	-0.19927	-0.18018	-0.21021	-0.1665	-0.14502	-0.14385	-0.09279	0.111084	0.272217
-30.108	-0.19458	-0.18018	-0.21021	-0.1665	-0.14502	-0.13916	-0.08154	0.111084	0.272217
-30.083	-0.19458	-0.18018	-0.21021	-0.1665	-0.14502	-0.13916	-0.08154	0.111084	0.272217
-30.058	-0.19458	-0.18018	-0.21021	-0.1665	-0.14502	-0.13916	-0.08154	0.111084	0.272217
-30.033	-0.18286	-0.18018	-0.21021	-0.1665	-0.14502	-0.13916	-0.08154	0.111084	0.272217
-30.008	-0.18286	-0.18018	-0.21021	-0.1665	-0.14502	-0.13916	-0.08154	0.111084	0.272217
-29.983	-0.18286	-0.18018	-0.21021	-0.1665	-0.14502	-0.13916	-0.08154	0.111084	0.272217
-29.958	-0.18286	-0.18018	-0.21021	-0.1665	-0.14502	-0.13916	-0.08154	0.111084	0.272217
-29.933	-0.18286	-0.18018	-0.21021	-0.1665	-0.14502	-0.13916	-0.08154	0.111084	0.272217
-29.908	-0.18286	-0.18018	-0.21021	-0.1665	-0.14502	-0.13916	-0.08154	0.111084	0.267578
-29.883	-0.18433	-0.18018	-0.21021	-0.1665	-0.14502	-0.13916	-0.06982	0.111084	0.264404
-29.858	-0.19067	-0.18018	-0.21021	-0.1665	-0.14502	-0.13916	-0.06982	0.111084	0.264404
-29.833	-0.19067	-0.18018	-0.2102	-0.1665	-0.14502	-0.13916	-0.06982	0.111085	0.264404
-29.808	-0.18364	-0.16846	-0.19849	-0.15479	-0.1333	-0.12041	-0.06936	0.122803	0.276123
-29.783	-0.17896	-0.16846	-0.18677	-0.15479	-0.1333	-0.11572	-0.05811	0.122803	0.276123
-29.758	-0.17896	-0.16846	-0.18677	-0.15479	-0.1333	-0.11816	-0.05811	0.11499	0.276123
-29.733	-0.17896	-0.16846	-0.18677	-0.15479	-0.1333	-0.12744	-0.05811	0.122803	0.276123
-29.708	-0.18174	-0.17773	-0.19141	-0.16406	-0.13794	-0.13023	-0.05829	0.110352	0.271484
-29.683	-0.18272	-0.17944	-0.18994	-0.16577	-0.13647	-0.1312	-0.06269	0.111817	0.272949
-29.658	-0.18022	-0.16846	-0.19385	-0.1626	-0.1333	-0.12871	-0.06823	0.11499	0.276123
-29.633	-0.18174	-0.1731	-0.20313	-0.16724	-0.13794	-0.13023	-0.07001	0.103271	0.259766
-29.608	-0.1855	-0.17627	-0.2063	-0.17041	-0.14111	-0.13399	-0.07459	0.095459	0.256592
-29.583	-0.18677	-0.17627	-0.2063	-0.17041	-0.14111	-0.13525	-0.07764	0.095459	0.256592
-29.558	-0.18677	-0.17627	-0.2063	-0.17041	-0.14111	-0.13525	-0.07764	0.09546	0.256592
-29.533	-0.18208	-0.16846	-0.19849	-0.1626	-0.1333	-0.13057	-0.07732	0.103271	0.264404
-29.508	-0.17896	-0.16846	-0.19849	-0.1626	-0.1333	-0.12744	-0.06982	0.103271	0.264404
-29.483	-0.1814	-0.16846	-0.19849	-0.1626	-0.1333	-0.12744	-0.06982	0.103271	0.264404
-29.458	-0.19067	-0.16846	-0.19849	-0.1626	-0.1333	-0.12744	-0.06982	0.103271	0.257324
-29.433	-0.19067	-0.16846	-0.19849	-0.1626	-0.1333	-0.12744	-0.06982	0.103271	0.252686
-29.408	-0.19067	-0.16846	-0.19849	-0.1626	-0.1333	-0.12744	-0.06982	0.103271	0.252686
-29.383	-0.19067	-0.16846	-0.19849	-0.1626	-0.1333	-0.12891	-0.06982	0.103271	0.252686
-29.358	-0.19067	-0.16846	-0.19849	-0.1626	-0.1333	-0.13525	-0.06982	0.103271	0.252686
-29.333	-0.19067	-0.16846	-0.19849	-0.1626	-0.1333	-0.13525	-0.06982	0.103271	0.252686
-29.308	-0.19067	-0.16846	-0.19849	-0.16968	-0.1333	-0.13525	-0.06982	0.103271	0.252686
-29.283	-0.19067	-0.15674	-0.19849	-0.17432	-0.1333	-0.12744	-0.08154	0.103271	0.252686
-29.258	-0.19067	-0.15674	-0.19849	-0.17432	-0.1333	-0.12744	-0.08154	0.103271	0.252686
-29.233	-0.19067	-0.15674	-0.19849	-0.17432	-0.14038	-0.12744	-0.08154	0.103271	0.252686
-29.208	-0.19067	-0.15674	-0.19849	-0.17432	-0.14502	-0.12744	-0.08154	0.103271	0.252686
-29.183	-0.19067	-0.15674	-0.19849	-0.17432	-0.14502	-0.12744	-0.08154	0.103271	0.252686
-29.158	-0.19067	-0.15674	-0.20313	-0.17432	-0.1333	-0.12744	-0.08154	0.103271	0.252686
-29.133	-0.19067	-0.15674	-0.2063	-0.17432	-0.1333	-0.12744	-0.08154	0.103272	0.252686
-29.108	-0.18364	-0.14502	-0.18286	-0.1626	-0.12158	-0.12285	-0.08107	0.11499	0.264404
-29.083	-0.17896	-0.1521	-0.18286	-0.1626	-0.12158	-0.12744	-0.06982	0.11499	0.264404
-29.058	-0.17896	-0.15674	-0.18286	-0.1626	-0.12158	-0.12744	-0.06982	0.11499	0.264404
-29.033	-0.17114	-0.15674	-0.18286	-0.1626	-0.12158	-0.12744	-0.06982	0.11499	0.264404
-29.008	-0.17114	-0.15674	-0.18286	-0.1626	-0.12158	-0.12744	-0.06982	0.11499	0.264404
-28.983	-0.17114	-0.15674	-0.18286	-0.1626	-0.12158	-0.12744	-0.06982	0.11499	0.264404
-28.958	-0.17114	-0.15674	-0.18286	-0.1626	-0.12158	-0.12744	-0.06982	0.11499	0.264404
-28.933	-0.17114	-0.15674	-0.18286	-0.1626	-0.12158	-0.12744	-0.06982	0.11499	0.264404
-28.908	-0.17114	-0.15674	-0.18286	-0.1626	-0.12158	-0.12744	-0.06982	0.110352	0.256592
-28.883	-0.17114	-0.15674	-0.18286	-0.1626	-0.12158	-0.12744	-0.06982	0.095459	0.256592
-28.858	-0.17114	-0.15674	-0.18286	-0.1626	-0.12158	-0.12744	-0.06982	0.095459	0.256592
-28.833	-0.17114	-0.15674	-0.18286	-0.1626	-0.12622	-0.11572	-0.07446	0.095459	0.256592
-28.808	-0.17114	-0.15674	-0.18286	-0.1626	-0.1294	-0.11572	-0.07764	0.095459	0.256592
-28.783	-0.17114	-0.15674	-0.18286	-0.1626	-0.1294	-0.11572	-0.07764	0.095459	0.256592
-28.758	-0.17114	-0.15674	-0.17505	-0.1626	-0.1294	-0.11572	-0.07764	0.095459	0.256592
-28.733	-0.17261	-0.15674	-0.17505	-0.1626	-0.12939	-0.11572	-0.07764	0.095459	0.256592
-28.708	-0.18208	-0.14893	-0.16724	-0.15479	-0.12158	-0.11103	-0.07732	0.103271	0.257324
-28.683	-0.17896	-0.14893	-0.16724	-0.15479	-0.12158	-0.10791	-0.06982	0.103271	0.252686
-28.658	-0.17114	-0.14893	-0.16724	-0.15479	-0.12158	-0.10791	-0.06982	0.103271	0.252686
-28.633	-0.17114	-0.14893	-0.16724	-0.15479	-0.12158	-0.10791	-0.06982	0.103271	0.252686
-28.608	-0.17114	-0.14893	-0.16724	-0.15479	-0.12158	-0.10938	-0.06982	0.103271	0.252686
-28.583	-0.17114	-0.14893	-0.16724	-0.15479	-0.12158	-0.11572	-0.06982	0.103271	0.240967
-28.558	-0.17114	-0.14893	-0.16724	-0.15479	-0.12158	-0.11572	-0.06982	0.103271	0.240967
-28.533	-0.17114	-0.14893	-0.17432	-0.15479	-0.12158	-0.11572	-0.06982	0.103271	0.240967
-28.508	-0.17114	-0.14893	-0.17896	-0.15479	-0.12158	-0.11572	-0.06982	0.096191	0.240967
-28.483	-0.17358	-0.14893	-0.17896	-0.15479	-0.12158	-0.11572	-0.06982	0.091553	0.240967
-28.458	-0.18286	-0.14893	-0.17896	-0.15479	-0.12158	-0.11572	-0.06982	0.091553	0.240967
-28.433	-0.18286	-0.14893	-0.17896	-0.15479	-0.12158	-0.11572	-0.0769	0.091553	0.240967
-28.408	-0.18286	-0.14893	-0.17896	-0.15479	-0.12158	-0.11572	-0.08154	0.091553	0.240967
-28.383	-0.18286	-0.14893	-0.17896	-0.15479	-0.12158	-0.11572	-0.08154	0.091553	0.240967
-28.358	-0.18286	-0.14893	-0.17896	-0.15479	-0.12158	-0.11572	-0.08154	0.091553	0.240967
-28.333	-0.18286	-0.14893	-0.17896	-0.16187	-0.12158	-0.11572	-0.08154	0.091553	0.240967
-28.308	-0.18286	-0.14893	-0.17896	-0.15942	-0.12158	-0.11572	-0.08154	0.091553	0.240967
-28.283	-0.18286	-0.14893	-0.17896	-0.15405	-0.12158	-0.11572	-0.08154	0.091553	0.236328
-28.258	-0.18286	-0.14893	-0.17896	-0.15869	-0.12158	-0.11572	-0.08154	0.091553	0.233154
-28.233	-0.18286	-0.14893	-0.17896	-0.15869	-0.12158	-0.11816	-0.08154	0.091553	0.233154
-28.208	-0.18286	-0.14893	-0.17896	-0.15869	-0.12158	-0.12744	-0.08154	0.075195	0.233154
-28.183	-0.17114	-0.14893	-0.17896	-0.15869	-0.12158	-0.12744	-0.08618	0.07666	0.233154
-28.158	-0.17114	-0.14893	-0.17188	-0.15869	-0.12866	-0.11963	-0.08936	0.075195	0.233154
-28.133	-0.17114	-0.15356	-0.17505	-0.15869	-0.1333	-0.11963	-0.07764	0.072022	0.233154
-28.108	-0.17114	-0.15674	-0.17505	-0.15869	-0.1333	-0.11963	-0.07764	0.072022	0.233154
-28.083	-0.16411	-0.14502	-0.16333	-0.14697	-0.12158	-0.1126	-0.07717	0.08374	0.244873
-28.058	-0.15942	-0.14502	-0.16333	-0.14697	-0.12158	-0.10791	-0.06592	0.08374	0.244873
-28.033	-0.15942	-0.14502	-0.16333	-0.14697	-0.12158	-0.10791	-0.06592	0.08374	0.244873
-28.008	-0.16187	-0.1333	-0.16333	-0.14697	-0.12158	-0.10791	-0.06592	0.08374	0.237061
-27.983	-0.17114	-0.1333	-0.16333	-0.14697	-0.12158	-0.10791	-0.06592	0.08374	0.237061
-27.958	-0.17114	-0.1333	-0.16333	-0.14697	-0.12158	-0.10791	-0.06592	0.08374	0.237061
-27.933	-0.17114	-0.1333	-0.16333	-0.15161	-0.12158	-0.10791	-0.06592	0.08374	0.237061
-27.908	-0.17114	-0.1333	-0.16333	-0.15479	-0.11377	-0.10791	-0.06592	0.08374	0.22998
-27.883	-0.17114	-0.1333	-0.16333	-0.15479	-0.11377	-0.10791	-0.06592	0.08374	0.225342
-27.858	-0.17114	-0.1333	-0.16333	-0.15479	-0.11377	-0.10791	-0.06592	0.08374	0.225342
-27.833	-0.17114	-0.1333	-0.17041	-0.15479	-0.11377	-0.11035	-0.06592	0.08374	0.225342
-27.808	-0.17114	-0.14038	-0.17505	-0.15479	-0.11377	-0.11963	-0.06592	0.08374	0.225342
-27.783	-0.17114	-0.14502	-0.17505	-0.15479	-0.11377	-0.11963	-0.06592	0.07666	0.225342
-27.758	-0.17114	-0.14502	-0.17505	-0.15479	-0.11841	-0.11963	-0.06592	0.072022	0.225342
-27.733	-0.17114	-0.14502	-0.17505	-0.15479	-0.12158	-0.11963	-0.06592	0.072022	0.225342
-27.708	-0.17114	-0.14502	-0.17505	-0.15479	-0.12158	-0.11963	-0.06592	0.072022	0.225342
-27.683	-0.17261	-0.14502	-0.17505	-0.15479	-0.12158	-0.10791	-0.06592	0.072022	0.225342
-27.658	-0.17896	-0.14502	-0.17505	-0.15479	-0.12158	-0.10791	-0.073	0.072022	0.225342
-27.633	-0.17896	-0.14502	-0.17505	-0.15479	-0.12158	-0.10791	-0.07764	0.072022	0.225342
-27.608	-0.17896	-0.14502	-0.16724	-0.15479	-0.12158	-0.10938	-0.07764	0.072022	0.220703
-27.583	-0.17896	-0.14502	-0.16724	-0.15479	-0.12158	-0.11572	-0.07764	0.072022	0.217529
-27.558	-0.17896	-0.14502	-0.16724	-0.14307	-0.12866	-0.11572	-0.07764	0.072022	0.217529
-27.533	-0.17896	-0.14502	-0.16724	-0.14307	-0.1333	-0.11572	-0.07764	0.072022	0.217529
-27.508	-0.17896	-0.14502	-0.16724	-0.15015	-0.1333	-0.11572	-0.07764	0.072022	0.217529
-27.483	-0.17896	-0.14502	-0.16724	-0.15479	-0.1333	-0.11572	-0.07764	0.072022	0.217529
-27.458	-0.17896	-0.14502	-0.16724	-0.15479	-0.1333	-0.11572	-0.07764	0.072022	0.217529
-27.433	-0.17896	-0.14502	-0.16724	-0.15479	-0.1333	-0.11572	-0.07764	0.072022	0.217529
-27.408	-0.17896	-0.14966	-0.16724	-0.15479	-0.12158	-0.11572	-0.07764	0.072022	0.217529
-27.383	-0.17896	-0.14502	-0.16724	-0.15479	-0.12158	-0.11572	-0.07764	0.072022	0.217529
-27.358	-0.17617	-0.14038	-0.16968	-0.15015	-0.11694	-0.11294	-0.08209	0.072022	0.222168
-27.333	-0.16235	-0.1294	-0.16333	-0.13916	-0.10596	-0.10449	-0.08037	0.079834	0.233154
-27.308	-0.16724	-0.1294	-0.16333	-0.13916	-0.10596	-0.1001	-0.06982	0.079834	0.221436
-27.283	-0.16724	-0.1294	-0.16333	-0.13916	-0.10596	-0.1001	-0.06982	0.079834	0.221436
-27.258	-0.16724	-0.1294	-0.16333	-0.13916	-0.10596	-0.1001	-0.06982	0.079834	0.214355
-27.233	-0.16724	-0.1294	-0.16333	-0.13916	-0.10596	-0.1001	-0.06982	0.079834	0.209717
-27.208	-0.16724	-0.1294	-0.16333	-0.13916	-0.10596	-0.10254	-0.06982	0.079834	0.209717
-27.183	-0.16724	-0.1294	-0.16333	-0.1438	-0.1106	-0.11182	-0.06982	0.079834	0.209717
-27.158	-0.16724	-0.1294	-0.16797	-0.14697	-0.11377	-0.11182	-0.06982	0.079834	0.209717
-27.133	-0.16724	-0.1294	-0.17114	-0.14697	-0.11377	-0.11182	-0.06201	0.079834	0.209717
-27.108	-0.16724	-0.13648	-0.17114	-0.14697	-0.11377	-0.11182	-0.06201	0.072754	0.209717
-27.083	-0.16724	-0.13403	-0.17114	-0.14697	-0.11377	-0.104	-0.06909	0.068115	0.209717
-27.058	-0.1687	-0.13648	-0.17114	-0.14697	-0.11377	-0.104	-0.07373	0.079834	0.209717
-27.033	-0.17505	-0.14111	-0.15942	-0.14697	-0.11377	-0.104	-0.07373	0.079834	0.209717
-27.008	-0.17505	-0.14111	-0.15942	-0.14697	-0.11377	-0.10547	-0.07373	0.079834	0.209717
-26.983	-0.17505	-0.14111	-0.15942	-0.13525	-0.11377	-0.11182	-0.07373	0.079834	0.209717
-26.958	-0.17505	-0.14111	-0.15942	-0.13525	-0.12085	-0.11182	-0.07373	0.079834	0.205078
-26.933	-0.17505	-0.14111	-0.15942	-0.13525	-0.12549	-0.11182	-0.07373	0.079834	0.201904
-26.908	-0.16333	-0.14111	-0.15942	-0.13525	-0.12549	-0.11182	-0.07373	0.079834	0.201904
-26.883	-0.16333	-0.14111	-0.15942	-0.13525	-0.12549	-0.11182	-0.07373	0.079834	0.201904
-26.858	-0.16333	-0.14111	-0.15942	-0.13525	-0.12549	-0.11182	-0.07837	0.079834	0.201904
-26.833	-0.16333	-0.14111	-0.15942	-0.13525	-0.12549	-0.11182	-0.08154	0.079834	0.201904
-26.808	-0.16333	-0.14111	-0.15942	-0.13525	-0.12549	-0.11182	-0.08154	0.075195	0.201904
-26.783	-0.16333	-0.14111	-0.1665	-0.14233	-0.12549	-0.11182	-0.08154	0.072022	0.201904
-26.758	-0.16333	-0.14111	-0.17114	-0.14697	-0.12549	-0.11182	-0.08154	0.072022	0.201904
-26.733	-0.16577	-0.14111	-0.17114	-0.14697	-0.12549	-0.1001	-0.08154	0.072022	0.201904
-26.708	-0.17505	-0.1294	-0.17114	-0.14697	-0.11377	-0.10254	-0.08154	0.072022	0.194824
-26.683	-0.17505	-0.13648	-0.17114	-0.14697	-0.12085	-0.11182	-0.08862	0.072022	0.190186
-26.658	-0.17505	-0.14111	-0.17114	-0.14697	-0.12549	-0.11182	-0.09326	0.072022	0.190186
-26.633	-0.17505	-0.14111	-0.17114	-0.14697	-0.12549	-0.11182	-0.08154	0.064941	0.190186
-26.608	-0.17505	-0.14111	-0.17114	-0.14697	-0.12549	-0.11182	-0.08154	0.060303	0.190186
-26.583	-0.17505	-0.14111	-0.17114	-0.14697	-0.12549	-0.11182	-0.08154	0.060303	0.190186
-26.558	-0.17505	-0.14111	-0.17114	-0.14697	-0.12549	-0.11182	-0.08154	0.060303	0.190186
-26.533	-0.17505	-0.14111	-0.17578	-0.14697	-0.12549	-0.11182	-0.08154	0.060304	0.190186
-26.508	-0.16802	-0.1294	-0.15942	-0.13525	-0.11841	-0.10478	-0.08107	0.072022	0.201904
-26.483	-0.16333	-0.1294	-0.15942	-0.13525	-0.12158	-0.1001	-0.06982	0.072022	0.201904
-26.458	-0.16333	-0.13403	-0.15942	-0.13989	-0.12158	-0.1001	-0.06982	0.072022	0.201904
-26.433	-0.1648	-0.13721	-0.15942	-0.14307	-0.12158	-0.1001	-0.06982	0.072022	0.201904
-26.408	-0.17114	-0.13721	-0.15942	-0.13525	-0.12158	-0.1001	-0.06982	0.072022	0.201904
-26.383	-0.15942	-0.13721	-0.15942	-0.13525	-0.12158	-0.1001	-0.0769	0.064941	0.197266
-26.358	-0.15942	-0.13721	-0.15942	-0.13525	-0.11377	-0.10156	-0.08154	0.060303	0.194092
-26.333	-0.15518	-0.13013	-0.15234	-0.12817	-0.10669	-0.10366	-0.08126	0.067383	0.201172
-26.308	-0.14956	-0.12549	-0.14771	-0.12354	-0.10205	-0.09805	-0.07428	0.072022	0.205811
-26.283	-0.14771	-0.11768	-0.14771	-0.13062	-0.10205	-0.09619	-0.06982	0.072022	0.205811
-26.258	-0.14771	-0.11768	-0.14771	-0.13525	-0.10205	-0.09619	-0.06982	0.072022	0.205811
-26.233	-0.15015	-0.11768	-0.15479	-0.13525	-0.10913	-0.09619	-0.06982	0.072022	0.205811
-26.208	-0.15942	-0.11768	-0.14771	-0.13525	-0.11377	-0.09619	-0.06982	0.067383	0.205811
-26.183	-0.15942	-0.11768	-0.14771	-0.13525	-0.11377	-0.09619	-0.07446	0.064209	0.205811
-26.158	-0.15942	-0.11768	-0.14771	-0.13525	-0.11377	-0.09619	-0.07764	0.064209	0.205811
-26.133	-0.15942	-0.11768	-0.14771	-0.13525	-0.11377	-0.08691	-0.07764	0.064209	0.19873
-26.108	-0.15942	-0.11768	-0.14771	-0.13525	-0.11377	-0.09619	-0.07764	0.064209	0.194092
-26.083	-0.15942	-0.11768	-0.14771	-0.13525	-0.11377	-0.09619	-0.07764	0.064209	0.194092
-26.058	-0.15942	-0.12476	-0.14771	-0.13525	-0.11377	-0.09619	-0.07764	0.064209	0.194092
-26.033	-0.15942	-0.1294	-0.14771	-0.13525	-0.11841	-0.09619	-0.07764	0.064209	0.194092
-26.008	-0.15161	-0.1294	-0.14771	-0.13525	-0.12158	-0.09619	-0.07764	0.064209	0.182373
-25.983	-0.15308	-0.1294	-0.14771	-0.14233	-0.12158	-0.09619	-0.07764	0.064209	0.182373
-25.958	-0.15942	-0.1294	-0.14771	-0.14697	-0.12158	-0.09619	-0.06592	0.064209	0.182373
-25.933	-0.15942	-0.1294	-0.14771	-0.14697	-0.12158	-0.09619	-0.073	0.064209	0.182373
-25.908	-0.15942	-0.1294	-0.14771	-0.14697	-0.12158	-0.09619	-0.07764	0.057129	0.182373
-25.883	-0.15942	-0.1294	-0.15234	-0.14697	-0.12158	-0.09619	-0.07764	0.05249	0.182373
-25.858	-0.15942	-0.1294	-0.15552	-0.13525	-0.12158	-0.09619	-0.07764	0.05249	0.182373
-25.833	-0.15942	-0.1294	-0.15552	-0.13525	-0.12158	-0.09863	-0.07764	0.05249	0.182373
-25.808	-0.16187	-0.13403	-0.15552	-0.13525	-0.10986	-0.10791	-0.07764	0.05249	0.182373
-25.783	-0.17114	-0.12549	-0.15552	-0.13989	-0.10986	-0.10791	-0.07764	0.05249	0.175293
-25.758	-0.17114	-0.12549	-0.15552	-0.14307	-0.10986	-0.1001	-0.07764	0.05249	0.170654
-25.733	-0.17114	-0.12549	-0.15552	-0.14307	-0.11694	-0.1001	-0.08228	0.05249	0.170654
-25.708	-0.16836	-0.12085	-0.15088	-0.13843	-0.11694	-0.09731	-0.08526	0.057129	0.175293
-25.683	-0.1646	-0.11768	-0.14771	-0.13525	-0.11377	-0.09355	-0.08068	0.060303	0.178467
-25.658	-0.16333	-0.11768	-0.14771	-0.13525	-0.11377	-0.09229	-0.07764	0.060303	0.178467
-25.633	-0.15161	-0.11768	-0.14771	-0.13525	-0.11377	-0.09229	-0.07764	0.060303	0.178467
-25.608	-0.15161	-0.11768	-0.14697	-0.13525	-0.11377	-0.09229	-0.07764	0.060303	0.178467
-25.583	-0.15161	-0.11768	-0.15161	-0.13525	-0.11377	-0.09229	-0.07764	0.055664	0.178467
-25.558	-0.15161	-0.11768	-0.15161	-0.13525	-0.11377	-0.09375	-0.07764	0.05249	0.178467
-25.533	-0.15161	-0.11768	-0.15161	-0.13525	-0.11377	-0.1001	-0.07764	0.05249	0.178467
-25.508	-0.15161	-0.11768	-0.15161	-0.13525	-0.11377	-0.1001	-0.07764	0.05249	0.178467
-25.483	-0.15405	-0.11768	-0.15161	-0.13525	-0.11377	-0.1001	-0.07764	0.05249	0.178467
-25.458	-0.16333	-0.11768	-0.15161	-0.13525	-0.11377	-0.1001	-0.07764	0.05249	0.178467
-25.433	-0.16333	-0.11768	-0.15161	-0.13525	-0.11377	-0.1001	-0.07764	0.05249	0.173828
-25.408	-0.16333	-0.12476	-0.15161	-0.13525	-0.11377	-0.1001	-0.07764	0.05249	0.170654
-25.383	-0.16333	-0.1294	-0.13989	-0.14233	-0.10596	-0.1001	-0.0769	0.05249	0.170654
-25.358	-0.16333	-0.1294	-0.13989	-0.14697	-0.10596	-0.1001	-0.08154	0.05249	0.170654
-25.333	-0.16333	-0.1294	-0.13989	-0.14697	-0.10596	-0.1001	-0.08154	0.05249	0.170654
-25.308	-0.16333	-0.1294	-0.14697	-0.13916	-0.10596	-0.1001	-0.08154	0.05249	0.162842
-25.283	-0.16333	-0.1294	-0.15161	-0.13916	-0.10596	-0.1001	-0.08154	0.05249	0.162842
-25.258	-0.15698	-0.1294	-0.15161	-0.13916	-0.10596	-0.1001	-0.08154	0.05249	0.162842
-25.233	-0.16333	-0.1294	-0.15161	-0.13916	-0.10596	-0.1001	-0.08154	0.05249	0.162842
-25.208	-0.16333	-0.1294	-0.15161	-0.13916	-0.1106	-0.1001	-0.08154	0.05249	0.162842
-25.183	-0.16333	-0.12158	-0.15161	-0.13916	-0.11377	-0.1001	-0.08154	0.05249	0.162842
-25.158	-0.16333	-0.12158	-0.15161	-0.13916	-0.11377	-0.1001	-0.08154	0.05249	0.162842
-25.133	-0.16333	-0.12158	-0.15161	-0.13916	-0.11377	-0.1001	-0.08154	0.05249	0.162842
-25.108	-0.16333	-0.12158	-0.15161	-0.13916	-0.11377	-0.1001	-0.08154	0.057129	0.162842
-25.083	-0.16333	-0.12158	-0.15161	-0.13916	-0.11377	-0.09082	-0.08154	0.05249	0.162842
-25.058	-0.16333	-0.12158	-0.15625	-0.13916	-0.11377	-0.1001	-0.08154	0.040772	0.162842
-25.033	-0.16333	-0.12158	-0.15942	-0.13916	-0.11377	-0.1001	-0.08618	0.05249	0.162842
-25.008	-0.15864	-0.11377	-0.15161	-0.13599	-0.11304	-0.09541	-0.08904	0.060303	0.170654
-24.983	-0.15552	-0.11377	-0.15161	-0.13916	-0.11768	-0.09229	-0.08154	0.060303	0.163574
-24.958	-0.15127	-0.10669	-0.14453	-0.13208	-0.1106	-0.08804	-0.08126	0.067384	0.166016
-24.933	-0.14565	-0.10669	-0.12817	-0.12744	-0.10596	-0.08242	-0.07428	0.072022	0.170654
-24.908	-0.1438	-0.10986	-0.12817	-0.12744	-0.10596	-0.08057	-0.06982	0.072022	0.170654
-24.883	-0.1438	-0.09814	-0.12817	-0.12744	-0.10596	-0.08203	-0.06982	0.072022	0.170654
-24.858	-0.14624	-0.09814	-0.12817	-0.12744	-0.10596	-0.08057	-0.06982	0.072022	0.170654
-24.833	-0.15552	-0.09814	-0.12817	-0.12744	-0.10596	-0.08057	-0.06982	0.072022	0.170654
-24.808	-0.15552	-0.09814	-0.13525	-0.12744	-0.10596	-0.08057	-0.06982	0.067383	0.170654
-24.783	-0.15552	-0.09814	-0.13989	-0.12744	-0.10596	-0.08057	-0.06982	0.064209	0.170654
-24.758	-0.15552	-0.10523	-0.13989	-0.12744	-0.10596	-0.08057	-0.0769	0.064209	0.170654
-24.733	-0.15552	-0.10986	-0.13989	-0.12744	-0.10596	-0.08057	-0.06982	0.064209	0.166016
-24.708	-0.15698	-0.10986	-0.13989	-0.12744	-0.10596	-0.08057	-0.06982	0.064209	0.162842
-24.683	-0.16333	-0.10986	-0.13989	-0.12744	-0.09424	-0.08057	-0.06982	0.064209	0.162842
-24.658	-0.16333	-0.10986	-0.13208	-0.12744	-0.09424	-0.08057	-0.06982	0.064209	0.162842
-24.633	-0.16333	-0.10986	-0.13208	-0.12744	-0.10132	-0.08057	-0.06982	0.064941	0.162842
-24.608	-0.16333	-0.10986	-0.13672	-0.12744	-0.10596	-0.08057	-0.06982	0.060303	0.162842
-24.583	-0.16333	-0.10986	-0.13989	-0.11572	-0.10596	-0.08057	-0.06982	0.060302	0.162842
-24.558	-0.16802	-0.11768	-0.14771	-0.13062	-0.11377	-0.08525	-0.07014	0.05249	0.155029
-24.533	-0.17114	-0.11768	-0.14771	-0.13525	-0.11377	-0.08838	-0.07764	0.05249	0.155029
-24.508	-0.15942	-0.11768	-0.14771	-0.13525	-0.11377	-0.08838	-0.07764	0.05249	0.155029
-24.483	-0.15942	-0.11768	-0.14771	-0.13525	-0.11377	-0.08838	-0.08228	0.05249	0.147949
-24.458	-0.15942	-0.11768	-0.14771	-0.13525	-0.11377	-0.08838	-0.08545	0.05249	0.143311
-24.433	-0.15942	-0.11768	-0.14771	-0.13525	-0.11841	-0.09082	-0.08545	0.05249	0.143311
-24.408	-0.15942	-0.11768	-0.14771	-0.13525	-0.12158	-0.1001	-0.08545	0.05249	0.143311
-24.383	-0.15942	-0.10596	-0.13599	-0.13525	-0.12158	-0.1001	-0.08545	0.05249	0.143311
-24.358	-0.15942	-0.11304	-0.13599	-0.12744	-0.11377	-0.1001	-0.08545	0.047852	0.143311
-24.333	-0.15942	-0.11768	-0.14307	-0.12744	-0.11377	-0.1001	-0.07764	0.044678	0.143311
-24.308	-0.15664	-0.11304	-0.14307	-0.12744	-0.10913	-0.09731	-0.08453	0.061035	0.147949
-24.283	-0.15288	-0.10986	-0.13989	-0.12744	-0.10596	-0.09355	-0.08459	0.064209	0.151123
-24.258	-0.15405	-0.10986	-0.13989	-0.12744	-0.10596	-0.08057	-0.08154	0.064209	0.151123
-24.233	-0.15552	-0.10986	-0.13989	-0.12744	-0.10596	-0.08057	-0.08154	0.057129	0.151123
-24.208	-0.15552	-0.10986	-0.13208	-0.1228	-0.10596	-0.08057	-0.08154	0.05249	0.146484
-24.183	-0.15552	-0.10986	-0.13208	-0.12744	-0.09424	-0.08057	-0.08154	0.05249	0.143311
-24.158	-0.15552	-0.10986	-0.13208	-0.12744	-0.11304	-0.08057	-0.08154	0.05249	0.143311
-24.133	-0.15552	-0.1145	-0.13208	-0.12744	-0.10596	-0.08057	-0.08154	0.05249	0.143311
-24.108	-0.15552	-0.10986	-0.13208	-0.12744	-0.10596	-0.08057	-0.08154	0.05249	0.143311
-24.083	-0.15083	-0.10205	-0.12427	-0.11963	-0.09814	-0.07588	-0.08123	0.060303	0.151123
-24.058	-0.13599	-0.10205	-0.12427	-0.11963	-0.09814	-0.07275	-0.07373	0.060303	0.151123
-24.033	-0.13599	-0.10205	-0.12427	-0.11963	-0.09814	-0.07275	-0.07373	0.053223	0.151123
-24.008	-0.13599	-0.10205	-0.12427	-0.11963	-0.09814	-0.07422	-0.06201	0.048584	0.151123
-23.983	-0.13599	-0.10205	-0.12427	-0.12427	-0.09814	-0.08057	-0.06201	0.048584	0.151123
-23.958	-0.13599	-0.10205	-0.12427	-0.12744	-0.09814	-0.08057	-0.06201	0.048584	0.151123
-23.933	-0.13599	-0.10205	-0.11255	-0.12744	-0.09814	-0.08057	-0.06201	0.048584	0.144043
-23.908	-0.13599	-0.10205	-0.11719	-0.12744	-0.10278	-0.08057	-0.06909	0.043945	0.139404
-23.883	-0.13599	-0.10205	-0.12036	-0.12744	-0.10596	-0.08057	-0.07373	0.040772	0.147217
-23.858	-0.13599	-0.10205	-0.12036	-0.11572	-0.10596	-0.08057	-0.07373	0.048584	0.147217
-23.833	-0.12573	-0.10205	-0.12036	-0.11572	-0.10596	-0.08057	-0.07373	0.048584	0.147217
-23.808	-0.13208	-0.10205	-0.12036	-0.11572	-0.10596	-0.07275	-0.07373	0.048584	0.147217
-23.783	-0.13208	-0.10913	-0.12036	-0.11572	-0.10596	-0.0752	-0.07373	0.048584	0.147217
-23.758	-0.13208	-0.11377	-0.12036	-0.11572	-0.10596	-0.08447	-0.07373	0.048585	0.147217
-23.733	-0.12783	-0.10669	-0.11328	-0.10864	-0.09888	-0.08022	-0.07809	0.055664	0.154297
-23.708	-0.12222	-0.10205	-0.11572	-0.104	-0.09424	-0.07461	-0.07428	0.060303	0.158936
-23.683	-0.12036	-0.09033	-0.12036	-0.104	-0.09351	-0.07275	-0.06982	0.060303	0.158936
-23.658	-0.12036	-0.09033	-0.12036	-0.11108	-0.09814	-0.07275	-0.06982	0.060303	0.158936
-23.633	-0.12036	-0.09033	-0.12036	-0.11572	-0.09814	-0.07275	-0.06982	0.060303	0.158936
-23.608	-0.1228	-0.09033	-0.11255	-0.10791	-0.09814	-0.07275	-0.06982	0.053223	0.158936
-23.583	-0.13208	-0.09033	-0.11255	-0.10791	-0.09814	-0.07275	-0.06982	0.048584	0.158936
-23.558	-0.12427	-0.09033	-0.11255	-0.10791	-0.09814	-0.06104	-0.06982	0.048584	0.158936
-23.533	-0.12427	-0.09033	-0.11255	-0.10791	-0.09814	-0.06104	-0.06201	0.048584	0.151855
-23.508	-0.12427	-0.09497	-0.11255	-0.10791	-0.08643	-0.06104	-0.06909	0.048584	0.147217
-23.483	-0.12427	-0.09814	-0.11255	-0.10791	-0.08643	-0.06104	-0.07373	0.048584	0.147217
-23.458	-0.12427	-0.09814	-0.11255	-0.10791	-0.08643	-0.06104	-0.07373	0.043945	0.147217
-23.433	-0.12427	-0.09033	-0.11255	-0.10791	-0.08643	-0.06104	-0.07373	0.040772	0.147217
-23.408	-0.12427	-0.09033	-0.11719	-0.10791	-0.09106	-0.06104	-0.07373	0.05249	0.147217
-23.383	-0.12427	-0.09033	-0.12036	-0.10791	-0.09424	-0.0625	-0.07373	0.05249	0.147217
-23.358	-0.12427	-0.09033	-0.10864	-0.09619	-0.09424	-0.06738	-0.07373	0.05249	0.147217
-23.333	-0.12671	-0.09033	-0.10864	-0.10327	-0.09424	-0.0625	-0.07837	0.05249	0.147217
-23.308	-0.13599	-0.09033	-0.10864	-0.10791	-0.08252	-0.06885	-0.08154	0.05249	0.147217
-23.283	-0.13599	-0.09033	-0.10864	-0.10791	-0.08252	-0.06885	-0.08154	0.05249	0.147217
-23.258	-0.13599	-0.09033	-0.10864	-0.10791	-0.08252	-0.06885	-0.08154	0.060303	0.147217
-23.233	-0.13599	-0.07861	-0.11572	-0.10791	-0.08252	-0.06885	-0.08154	0.060303	0.142578
-23.208	-0.13789	-0.08179	-0.12354	-0.11108	-0.08569	-0.07075	-0.08167	0.057129	0.13623
-23.183	-0.12554	-0.07861	-0.12036	-0.11255	-0.08252	-0.07012	-0.08459	0.060303	0.139404
-23.158	-0.12427	-0.07861	-0.12036	-0.10791	-0.0896	-0.06885	-0.08154	0.053223	0.139404
-23.133	-0.12573	-0.08569	-0.12036	-0.10791	-0.09424	-0.06104	-0.08154	0.048584	0.139404
-23.108	-0.13208	-0.09033	-0.12036	-0.10791	-0.08643	-0.06104	-0.06982	0.060303	0.139404
-23.083	-0.13208	-0.09033	-0.12036	-0.10791	-0.08643	-0.06104	-0.06982	0.060303	0.139404
-23.058	-0.13208	-0.09033	-0.11255	-0.10791	-0.08643	-0.06104	-0.06982	0.060303	0.139404
-23.033	-0.13208	-0.09033	-0.11255	-0.10791	-0.08643	-0.06104	-0.0769	0.060303	0.151123
-23.008	-0.13208	-0.09033	-0.11255	-0.10791	-0.08643	-0.06348	-0.08154	0.055662	0.151123
-22.983	-0.1313	-0.10205	-0.12427	-0.11963	-0.09814	-0.07979	-0.08201	0.040772	0.139404
-22.958	-0.13599	-0.09424	-0.12427	-0.11963	-0.09814	-0.08447	-0.08545	0.040773	0.139404
-22.933	-0.13174	-0.08716	-0.12427	-0.11255	-0.09106	-0.08022	-0.08517	0.048584	0.139404
-22.908	-0.12612	-0.08252	-0.11255	-0.11499	-0.08643	-0.07461	-0.07818	0.048584	0.139404
-22.883	-0.12427	-0.08252	-0.11255	-0.11963	-0.08643	-0.07275	-0.07373	0.048583	0.139404
-22.858	-0.1314	-0.09033	-0.12036	-0.12744	-0.09424	-0.07744	-0.06232	0.040772	0.143311
-22.833	-0.13208	-0.09033	-0.12036	-0.12744	-0.09424	-0.08057	-0.06982	0.040773	0.138672
-22.808	-0.12783	-0.08325	-0.11328	-0.12036	-0.08716	-0.07632	-0.06954	0.047852	0.142578
-22.783	-0.12222	-0.08325	-0.10156	-0.11572	-0.0708	-0.05898	-0.06256	0.04541	0.147217
-22.758	-0.12036	-0.08643	-0.10474	-0.11572	-0.0708	-0.05713	-0.05811	0.040772	0.147217
-22.733	-0.12036	-0.07471	-0.10474	-0.104	-0.0708	-0.05713	-0.05811	0.040772	0.155029
-22.708	-0.10977	-0.07007	-0.09228	-0.09937	-0.06616	-0.05434	-0.05792	0.045411	0.159668
-22.683	-0.10747	-0.06689	-0.08911	-0.09619	-0.06763	-0.05059	-0.05334	0.060303	0.155762
-22.658	-0.11255	-0.06689	-0.08911	-0.09619	-0.0708	-0.04932	-0.05029	0.055664	0.151123
-22.633	-0.11255	-0.06689	-0.09619	-0.09619	-0.0708	-0.05176	-0.03857	0.05249	0.151123
-22.608	-0.10083	-0.06689	-0.10083	-0.10083	-0.0708	-0.06104	-0.04321	0.05249	0.151123
-22.583	-0.10083	-0.06689	-0.08911	-0.104	-0.0708	-0.06104	-0.04639	0.05249	0.151123
-22.558	-0.10083	-0.07397	-0.08911	-0.09937	-0.06299	-0.06104	-0.04639	0.05249	0.151123
-22.533	-0.10083	-0.07861	-0.09375	-0.10083	-0.06299	-0.06104	-0.04639	0.05249	0.151123
-22.508	-0.10083	-0.07861	-0.09692	-0.104	-0.06299	-0.06104	-0.04639	0.05249	0.146484
-22.483	-0.10083	-0.07861	-0.09692	-0.104	-0.06299	-0.06104	-0.04639	0.05249	0.155029
-22.458	-0.10083	-0.07861	-0.09692	-0.104	-0.06299	-0.0625	-0.04639	0.05249	0.155029
-22.433	-0.09546	-0.07861	-0.08911	-0.104	-0.06299	-0.06885	-0.03857	0.05249	0.155029
-22.408	-0.10474	-0.07861	-0.09619	-0.104	-0.06299	-0.06885	-0.03857	0.04541	0.155029
-22.383	-0.10474	-0.07861	-0.10083	-0.104	-0.07007	-0.06885	-0.03857	0.040772	0.147949
-22.358	-0.10474	-0.07861	-0.10083	-0.104	-0.07471	-0.06885	-0.03857	0.040772	0.143311
-22.333	-0.10195	-0.06372	-0.09375	-0.08911	-0.06763	-0.0646	-0.04537	0.047851	0.158203
-22.308	-0.10972	-0.0708	-0.10083	-0.09619	-0.07471	-0.06602	-0.0435	0.040772	0.151123
-22.283	-0.10083	-0.0708	-0.10083	-0.09619	-0.07471	-0.06885	-0.05029	0.040772	0.151123
-22.258	-0.10327	-0.07544	-0.08911	-0.09619	-0.07471	-0.06885	-0.05029	0.040772	0.151123
-22.233	-0.11255	-0.07861	-0.08911	-0.09619	-0.07471	-0.06885	-0.05029	0.040772	0.151123
-22.208	-0.11255	-0.07861	-0.08911	-0.09619	-0.07471	-0.06885	-0.05029	0.040772	0.151123
-22.183	-0.11255	-0.07861	-0.09375	-0.09619	-0.07471	-0.06885	-0.05029	0.047852	0.151123
-22.158	-0.11255	-0.07861	-0.09692	-0.09619	-0.07471	-0.06885	-0.03857	0.044678	0.151123
-22.133	-0.11401	-0.07861	-0.09692	-0.09619	-0.07471	-0.06885	-0.03857	0.044678	0.151123
-22.108	-0.12036	-0.07861	-0.08911	-0.09619	-0.06299	-0.06885	-0.03857	0.044678	0.146484
-22.083	-0.12036	-0.07861	-0.08911	-0.09619	-0.06299	-0.05713	-0.03857	0.044678	0.143311
-22.058	-0.10864	-0.08569	-0.08911	-0.09619	-0.07007	-0.05713	-0.03857	0.044678	0.143311
-22.033	-0.10864	-0.09033	-0.08911	-0.10327	-0.07471	-0.05957	-0.04565	0.044678	0.143311
-22.008	-0.11108	-0.07861	-0.08911	-0.10791	-0.07471	-0.06885	-0.05029	0.044678	0.143311
-21.983	-0.12036	-0.07861	-0.09619	-0.10791	-0.07471	-0.06885	-0.05029	0.044678	0.143311
-21.958	-0.12036	-0.07861	-0.10083	-0.10791	-0.07471	-0.06885	-0.05029	0.044678	0.147949
-21.933	-0.12036	-0.07861	-0.08911	-0.09619	-0.07471	-0.06885	-0.04248	0.044678	0.143311
-21.908	-0.12036	-0.07861	-0.08911	-0.09619	-0.07471	-0.06885	-0.04248	0.05249	0.143311
-21.883	-0.12036	-0.07861	-0.08911	-0.09619	-0.07471	-0.06885	-0.04248	0.052491	0.143311
-21.858	-0.10977	-0.07397	-0.08447	-0.09155	-0.07007	-0.06606	-0.0423	0.057129	0.147949
-21.833	-0.10601	-0.0708	-0.0813	-0.08838	-0.06689	-0.0623	-0.04235	0.053223	0.151123
-21.808	-0.10718	-0.0708	-0.0813	-0.08838	-0.07153	-0.0625	-0.04248	0.048584	0.151123
-21.783	-0.11646	-0.0708	-0.0813	-0.08838	-0.07471	-0.06885	-0.04248	0.048584	0.151123
-21.758	-0.11646	-0.07788	-0.0813	-0.08838	-0.07471	-0.06885	-0.04248	0.048584	0.151123
-21.733	-0.11646	-0.08252	-0.08594	-0.08838	-0.07471	-0.06885	-0.04248	0.048584	0.151123
-21.708	-0.11646	-0.08252	-0.08911	-0.08838	-0.06689	-0.06885	-0.04248	0.048584	0.151123
-21.683	-0.11646	-0.08252	-0.07739	-0.08838	-0.06689	-0.06885	-0.04248	0.048584	0.144043
-21.658	-0.11792	-0.08252	-0.07739	-0.08838	-0.06689	-0.06885	-0.04248	0.048584	0.139404
-21.633	-0.12427	-0.08252	-0.07739	-0.08838	-0.0669	-0.06885	-0.04248	0.048583	0.139404
-21.608	-0.12896	-0.09033	-0.08521	-0.10083	-0.07471	-0.07354	-0.04279	0.040772	0.131592
-21.583	-0.13208	-0.09033	-0.08521	-0.104	-0.07471	-0.06885	-0.03857	0.036133	0.131592
-21.558	-0.12036	-0.07861	-0.08521	-0.104	-0.07471	-0.06885	-0.03857	0.032959	0.131592
-21.533	-0.12036	-0.09033	-0.07739	-0.104	-0.07471	-0.06885	-0.03857	0.032959	0.131592
-21.508	-0.12036	-0.08325	-0.07739	-0.104	-0.07007	-0.06885	-0.03857	0.032959	0.139404
-21.483	-0.12036	-0.08643	-0.07739	-0.104	-0.07471	-0.06885	-0.04565	0.032959	0.139404
-21.458	-0.12036	-0.08643	-0.08447	-0.104	-0.07471	-0.06885	-0.05029	0.032959	0.139404
-21.433	-0.12036	-0.08643	-0.08911	-0.104	-0.07471	-0.06885	-0.05029	0.032959	0.134766
-21.408	-0.12036	-0.08643	-0.08911	-0.104	-0.07471	-0.07129	-0.05029	0.025879	0.131592
-21.383	-0.1228	-0.08643	-0.08911	-0.11108	-0.07471	-0.08057	-0.05029	0.02124	0.131592
-21.358	-0.13208	-0.08643	-0.08911	-0.11572	-0.07471	-0.08057	-0.05029	0.02124	0.131592
-21.333	-0.13208	-0.08643	-0.08911	-0.11572	-0.07471	-0.08057	-0.05029	0.02124	0.131592
-21.308	-0.13208	-0.08643	-0.08911	-0.11572	-0.07471	-0.08057	-0.05029	0.02124	0.131592
-21.283	-0.13208	-0.08643	-0.08911	-0.11572	-0.07935	-0.08057	-0.05493	0.02124	0.131592
-21.258	-0.12427	-0.08643	-0.08911	-0.11572	-0.08252	-0.08057	-0.05811	0.02124	0.131592
-21.233	-0.12427	-0.08643	-0.08911	-0.11572	-0.08252	-0.08057	-0.05811	0.02124	0.131592
-21.208	-0.12427	-0.07861	-0.08911	-0.10791	-0.08252	-0.08057	-0.05811	0.021241	0.131592
-21.183	-0.12002	-0.07153	-0.07739	-0.10083	-0.07544	-0.07632	-0.05001	0.02832	0.131592
-21.158	-0.11587	-0.07397	-0.07739	-0.09619	-0.06299	-0.0707	-0.04303	0.032959	0.131592
-21.133	-0.12036	-0.07862	-0.07739	-0.09619	-0.06299	-0.07031	-0.03857	0.032957	0.131592
-21.108	-0.12739	-0.09033	-0.08911	-0.10791	-0.07471	-0.08369	-0.03904	0.016602	0.131592
-21.083	-0.13208	-0.09033	-0.08911	-0.11255	-0.07471	-0.08838	-0.05029	0.013428	0.131592
-21.058	-0.13208	-0.09033	-0.08911	-0.11572	-0.07471	-0.08838	-0.05029	0.013428	0.131592
-21.033	-0.12036	-0.09033	-0.08911	-0.11572	-0.07471	-0.08838	-0.05029	0.025147	0.131592
-21.008	-0.12036	-0.09033	-0.0813	-0.11572	-0.07471	-0.08838	-0.05029	0.025147	0.131592
-20.983	-0.12036	-0.09033	-0.08594	-0.11572	-0.07471	-0.08838	-0.03857	0.025147	0.126953
-20.958	-0.12036	-0.09497	-0.08911	-0.11572	-0.06299	-0.09082	-0.03857	0.025147	0.123779
-20.933	-0.12036	-0.09814	-0.08911	-0.104	-0.07007	-0.1001	-0.04565	0.025147	0.123779
-20.908	-0.12036	-0.09814	-0.08911	-0.104	-0.07471	-0.1001	-0.05029	0.025147	0.123779
-20.883	-0.12036	-0.09814	-0.08911	-0.104	-0.07471	-0.1001	-0.05029	0.018066	0.123779
-20.858	-0.1228	-0.09814	-0.08911	-0.11108	-0.07471	-0.1001	-0.05029	0.013428	0.123779
-20.833	-0.13208	-0.09814	-0.08911	-0.11572	-0.07471	-0.1001	-0.05029	0.013428	0.123779
-20.808	-0.13208	-0.08643	-0.08911	-0.11572	-0.07471	-0.1001	-0.05029	0.013428	0.123779
-20.783	-0.13208	-0.08643	-0.08911	-0.11572	-0.06299	-0.1001	-0.05029	0.013428	0.123779
-20.758	-0.12427	-0.08643	-0.08911	-0.11572	-0.06299	-0.08838	-0.05029	0.013428	0.123779
-20.733	-0.12427	-0.08643	-0.08911	-0.11572	-0.06299	-0.08838	-0.05029	0.013428	0.123779
-20.708	-0.12427	-0.08643	-0.08911	-0.11572	-0.06299	-0.08838	-0.05029	0.013428	0.123779
-20.683	-0.12427	-0.08643	-0.08911	-0.11572	-0.06299	-0.08984	-0.05029	0.013428	0.123779
-20.658	-0.12149	-0.07397	-0.07983	-0.11108	-0.05518	-0.09341	-0.05475	0.018066	0.128418
-20.633	-0.12051	-0.07544	-0.08594	-0.11255	-0.05981	-0.09243	-0.05353	0.016602	0.126953
-20.608	-0.1085	-0.07397	-0.08447	-0.11816	-0.05835	-0.09214	-0.05487	0.010986	0.121338
-20.583	-0.10601	-0.07788	-0.0813	-0.10791	-0.05518	-0.08965	-0.05334	0.00952	0.119873
-20.558	-0.10943	-0.09033	-0.08911	-0.11572	-0.06299	-0.09307	-0.05769	0.00171	0.119873
-20.533	-0.11255	-0.09033	-0.08911	-0.11572	-0.06299	-0.08838	-0.05811	0.00171	0.119873
-20.508	-0.11401	-0.09033	-0.08911	-0.11572	-0.06299	-0.08838	-0.05811	0.00171	0.119873
-20.483	-0.12036	-0.09033	-0.08911	-0.11572	-0.07007	-0.09082	-0.05811	0.00171	0.119873
-20.458	-0.12739	-0.10205	-0.10083	-0.12744	-0.07471	-0.10713	-0.05857	-0.00683	0.108154
-20.433	-0.12783	-0.08325	-0.09375	-0.125	-0.06763	-0.10757	-0.06954	-0.00293	0.115234
-20.408	-0.12222	-0.08325	-0.08911	-0.12354	-0.06299	-0.10195	-0.06256	0.00171	0.115234
-20.383	-0.12036	-0.08643	-0.09375	-0.11572	-0.06299	-0.1001	-0.05493	0.00171	0.123779
-20.358	-0.11255	-0.08643	-0.09692	-0.11572	-0.06763	-0.1001	-0.05811	0.00171	0.123779
-20.333	-0.11255	-0.08643	-0.09692	-0.11572	-0.0708	-0.1001	-0.05811	0.00171	0.116699
-20.308	-0.10977	-0.08887	-0.08447	-0.11108	-0.05835	-0.09731	-0.05792	0.00635	0.116699
-20.283	-0.10601	-0.09033	-0.0813	-0.10791	-0.06226	-0.09355	-0.05334	0.00952	0.119873
-20.258	-0.10474	-0.09033	-0.0813	-0.10791	-0.0669	-0.09229	-0.05737	0.00952	0.119873
-20.233	-0.10005	-0.10205	-0.09302	-0.11963	-0.07861	-0.09932	-0.06248	-0.00928	0.108154
-20.208	-0.10049	-0.09497	-0.07422	-0.11255	-0.07153	-0.09975	-0.07345	-0.00684	0.110596
-20.183	-0.09731	-0.09497	-0.06958	-0.10791	-0.06689	-0.09414	-0.05475	-0.0022	0.112061
-20.158	-0.10474	-0.09814	-0.06958	-0.10791	-0.07397	-0.09229	-0.05029	-0.0022	0.112061
-20.133	-0.10474	-0.09814	-0.07666	-0.10791	-0.07861	-0.09473	-0.05029	-0.0022	0.112061
-20.108	-0.10474	-0.09814	-0.0813	-0.11499	-0.07861	-0.104	-0.05029	-0.0022	0.10498
-20.083	-0.10474	-0.09741	-0.0813	-0.11963	-0.07861	-0.104	-0.05029	-0.0022	0.100342
-20.058	-0.10049	-0.09497	-0.07422	-0.11255	-0.07617	-0.09976	-0.05001	0.000244	0.107422
-20.033	-0.08315	-0.09033	-0.06958	-0.10791	-0.07471	-0.09414	-0.05011	0.00171	0.112061
-20.008	-0.0813	-0.09033	-0.07422	-0.10791	-0.06299	-0.09229	-0.05029	0.00171	0.112061
-19.983	-0.0813	-0.09033	-0.07739	-0.10791	-0.06299	-0.09229	-0.05029	0.00171	0.112061
-19.958	-0.07998	-0.08569	-0.06494	-0.10327	-0.05835	-0.0895	-0.05011	0.00635	0.116699
-19.933	-0.08257	-0.08252	-0.06177	-0.10474	-0.05518	-0.08574	-0.04553	0.00952	0.131592
-19.908	-0.07349	-0.0896	-0.06885	-0.10791	-0.05518	-0.08447	-0.04248	0.00952	0.124512
-19.883	-0.07349	-0.09424	-0.07349	-0.10791	-0.05518	-0.07275	-0.04248	0.00952	0.119873
-19.858	-0.08062	-0.10205	-0.0813	-0.11572	-0.06299	-0.07891	-0.03962	0.00171	0.112061
-19.833	-0.09302	-0.09033	-0.0813	-0.104	-0.07007	-0.08838	-0.05029	0.00171	0.112061
-19.808	-0.09302	-0.09033	-0.0813	-0.104	-0.07471	-0.08838	-0.05029	0.00171	0.112061
-19.783	-0.09302	-0.09497	-0.06958	-0.104	-0.07471	-0.08838	-0.05029	-0.00537	0.112061
-19.758	-0.09546	-0.09814	-0.06958	-0.104	-0.07471	-0.08838	-0.05029	-0.01001	0.112061
-19.733	-0.10049	-0.09106	-0.0625	-0.09692	-0.06763	-0.08413	-0.05001	-0.00293	0.114502
-19.708	-0.08315	-0.08643	-0.05786	-0.09229	-0.06299	-0.07851	-0.04303	0.00171	0.115967
-19.683	-0.08276	-0.08643	-0.06494	-0.09229	-0.05981	-0.07666	-0.03857	0.00171	0.115967
-19.658	-0.08911	-0.08643	-0.06958	-0.09229	-0.06299	-0.07666	-0.03857	0.00171	0.115967
-19.633	-0.08911	-0.08643	-0.06958	-0.09229	-0.06299	-0.07666	-0.03857	0.00171	0.115967
-19.608	-0.08911	-0.08643	-0.06958	-0.09229	-0.06299	-0.07666	-0.04565	0.00171	0.115967
-19.583	-0.08911	-0.08643	-0.06958	-0.09937	-0.06299	-0.07666	-0.05029	0.00171	0.115967
-19.558	-0.09155	-0.09351	-0.06958	-0.104	-0.06299	-0.07666	-0.05029	0.00171	0.123779
-19.533	-0.10083	-0.09814	-0.07422	-0.104	-0.06299	-0.07666	-0.05029	0.00171	0.123779
-19.508	-0.09302	-0.09033	-0.07739	-0.104	-0.06299	-0.07666	-0.05029	-0.00293	0.116699
-19.483	-0.09023	-0.08569	-0.07275	-0.09937	-0.06543	-0.07388	-0.03839	-0.00146	0.116699
-19.458	-0.08794	-0.08252	-0.06958	-0.09619	-0.06689	-0.07256	-0.03381	0.00171	0.119873
-19.433	-0.09302	-0.08252	-0.06958	-0.08838	-0.05518	-0.08057	-0.03076	0.00171	0.119873
-19.408	-0.09302	-0.08252	-0.05786	-0.08838	-0.05518	-0.08057	-0.0354	0.00171	0.119873
-19.383	-0.09302	-0.08252	-0.05786	-0.08838	-0.05518	-0.08057	-0.03857	0.00171	0.119873
-19.358	-0.09302	-0.08716	-0.05786	-0.08838	-0.05518	-0.08057	-0.03857	0.00635	0.119873
-19.333	-0.09302	-0.09033	-0.05786	-0.08838	-0.05518	-0.08057	-0.03857	0.00171	0.115234
-19.308	-0.09302	-0.09033	-0.05786	-0.08838	-0.05518	-0.08057	-0.03857	-0.01001	0.112061
-19.283	-0.09546	-0.09033	-0.05786	-0.09302	-0.05518	-0.08057	-0.03857	0.00171	0.112061
-19.258	-0.10474	-0.09033	-0.05786	-0.09619	-0.05518	-0.08057	-0.03857	0.00171	0.112061
-19.233	-0.10474	-0.09033	-0.06494	-0.09619	-0.05981	-0.08057	-0.03857	0.00171	0.112061
-19.208	-0.10474	-0.09033	-0.06958	-0.09619	-0.06299	-0.08057	-0.03857	0.00171	0.112061
-19.183	-0.10474	-0.09033	-0.06958	-0.09619	-0.06299	-0.08203	-0.03857	0.00171	0.112061
-19.158	-0.09302	-0.07861	-0.06958	-0.09619	-0.06299	-0.08838	-0.03076	0.00171	0.112061
-19.133	-0.09302	-0.07861	-0.06958	-0.09619	-0.06299	-0.08838	-0.03076	0.00171	0.10498
-19.108	-0.09302	-0.07861	-0.06177	-0.09619	-0.06299	-0.08838	-0.03076	0.00171	0.100342
-19.083	-0.09448	-0.08569	-0.06177	-0.10327	-0.06299	-0.08838	-0.03784	0.00171	0.100342
-19.058	-0.10083	-0.09033	-0.06177	-0.10791	-0.07007	-0.08838	-0.04248	-0.00293	0.100342
-19.033	-0.10083	-0.09033	-0.06177	-0.10791	-0.07471	-0.08838	-0.04248	-0.0061	0.100342
-19.008	-0.09658	-0.08325	-0.05933	-0.10083	-0.06763	-0.08413	-0.0422	0.000977	0.107422
-18.983	-0.09097	-0.07861	-0.05786	-0.09619	-0.06299	-0.07852	-0.03522	0.00562	0.112061
-18.958	-0.08911	-0.07861	-0.05786	-0.09619	-0.06299	-0.07666	-0.03076	0.00562	0.112061
-18.933	-0.09155	-0.07861	-0.05786	-0.09619	-0.05127	-0.07666	-0.03076	0.00562	0.112061
-18.908	-0.10083	-0.07861	-0.05786	-0.09619	-0.05127	-0.07666	-0.03076	-0.00146	0.112061
-18.883	-0.09302	-0.07861	-0.05786	-0.08447	-0.05127	-0.07666	-0.03076	-0.0061	0.107422
-18.858	-0.09302	-0.07861	-0.05786	-0.08447	-0.05127	-0.07666	-0.03076	-0.0061	0.115967
-18.833	-0.09302	-0.08325	-0.05786	-0.08447	-0.05127	-0.07666	-0.01904	-0.0061	0.115967
-18.808	-0.09302	-0.08643	-0.05786	-0.08447	-0.05127	-0.07666	-0.01904	-0.0061	0.115967
-18.783	-0.09302	-0.08643	-0.05786	-0.08447	-0.05127	-0.06885	-0.01904	-0.0061	0.115967
-18.758	-0.09302	-0.08643	-0.05786	-0.08447	-0.05835	-0.0791	-0.01904	-0.0061	0.115967
-18.733	-0.09546	-0.08643	-0.05786	-0.09155	-0.06299	-0.08057	-0.01904	-0.0061	0.115967
-18.708	-0.10474	-0.08643	-0.05786	-0.09619	-0.06299	-0.08057	-0.01904	-0.0061	0.115967
-18.683	-0.10474	-0.08643	-0.05786	-0.09619	-0.05518	-0.08057	-0.02368	-0.0061	0.115967
-18.658	-0.10474	-0.08643	-0.06494	-0.09619	-0.05518	-0.08057	-0.02686	-0.01318	0.108887
-18.633	-0.09302	-0.08643	-0.05786	-0.09619	-0.05518	-0.08057	-0.02686	-0.01782	0.104248
-18.608	-0.09302	-0.09351	-0.05786	-0.09619	-0.05518	-0.08057	-0.02686	-0.01782	0.104248
-18.583	-0.09302	-0.08643	-0.05786	-0.09619	-0.05518	-0.08057	-0.02686	-0.01001	0.104248
-18.558	-0.09302	-0.08643	-0.05786	-0.09619	-0.05518	-0.08057	-0.02686	-0.01001	0.104248
-18.533	-0.09302	-0.08643	-0.05786	-0.10083	-0.05518	-0.08057	-0.02686	-0.01001	0.104248
-18.508	-0.09302	-0.08643	-0.05786	-0.104	-0.05981	-0.08838	-0.02686	-0.01001	0.104248
-18.483	-0.09302	-0.08643	-0.05786	-0.104	-0.06299	-0.08838	-0.03394	-0.01465	0.104248
-18.458	-0.09302	-0.08643	-0.05786	-0.104	-0.06299	-0.08057	-0.03857	-0.01782	0.104248
-18.433	-0.09302	-0.08643	-0.05786	-0.104	-0.06299	-0.08057	-0.03857	-0.01782	0.104248
-18.408	-0.09448	-0.08643	-0.05786	-0.104	-0.06299	-0.08057	-0.03857	-0.01782	0.104248
-18.383	-0.10083	-0.08643	-0.05786	-0.104	-0.06299	-0.08057	-0.03857	-0.01782	0.104248
-18.358	-0.09805	-0.08179	-0.05322	-0.09937	-0.05835	-0.07778	-0.03839	-0.01318	0.108887
-18.333	-0.09429	-0.0708	-0.05005	-0.09619	-0.05518	-0.07402	-0.03381	-0.01001	0.112061
-18.308	-0.09302	-0.0708	-0.05005	-0.09619	-0.05518	-0.07422	-0.03076	-0.01001	0.10498
-18.283	-0.09302	-0.0708	-0.05005	-0.09619	-0.05518	-0.08057	-0.02295	-0.01001	0.100342
-18.258	-0.09302	-0.0708	-0.05005	-0.09619	-0.05518	-0.08057	-0.02295	-0.01001	0.100342
-18.233	-0.09302	-0.0708	-0.05005	-0.10327	-0.05518	-0.08057	-0.02295	-0.01001	0.100342
-18.208	-0.09302	-0.0708	-0.05469	-0.10791	-0.05518	-0.08057	-0.02295	-0.01709	0.100342
-18.183	-0.09302	-0.0708	-0.05005	-0.10791	-0.06226	-0.08057	-0.02295	-0.02173	0.100342
-18.158	-0.09302	-0.07788	-0.05005	-0.10791	-0.06689	-0.08057	-0.02295	-0.02173	0.100342
-18.133	-0.09302	-0.08252	-0.05005	-0.10791	-0.06689	-0.08057	-0.02759	-0.02173	0.100342
-18.108	-0.0813	-0.08252	-0.05005	-0.10791	-0.06689	-0.08301	-0.03076	-0.02173	0.100342
-18.083	-0.0813	-0.08252	-0.05005	-0.10791	-0.06689	-0.09229	-0.03076	-0.02173	0.100342
-18.058	-0.0813	-0.08252	-0.05005	-0.11255	-0.06689	-0.09229	-0.03076	-0.02173	0.095703
-18.033	-0.0813	-0.08252	-0.05005	-0.11572	-0.06689	-0.09229	-0.03076	-0.02637	0.092529
-18.008	-0.0813	-0.08252	-0.05005	-0.11572	-0.06689	-0.09229	-0.01904	-0.02954	0.092529
-17.983	-0.0813	-0.08252	-0.05713	-0.11572	-0.07153	-0.09229	-0.02612	-0.02954	0.092529
-17.958	-0.0813	-0.08252	-0.06177	-0.11572	-0.07471	-0.09229	-0.03076	-0.02954	0.092529
-17.933	-0.0813	-0.08716	-0.06177	-0.11572	-0.07471	-0.09229	-0.03076	-0.02954	0.092529
-17.908	-0.08374	-0.09033	-0.06177	-0.11572	-0.07471	-0.09229	-0.03076	-0.02954	0.092529
-17.883	-0.09302	-0.07861	-0.06177	-0.11572	-0.07471	-0.09229	-0.03076	-0.02954	0.092529
-17.858	-0.09302	-0.09033	-0.06177	-0.11572	-0.07471	-0.09229	-0.03076	-0.01782	0.092529
-17.833	-0.09302	-0.07861	-0.06177	-0.10791	-0.07471	-0.09229	-0.03076	-0.01782	0.092529
-17.808	-0.08052	-0.0708	-0.05396	-0.1001	-0.0669	-0.0876	-0.03045	-0.01001	0.100342
-17.783	-0.08208	-0.07861	-0.06177	-0.10791	-0.07471	-0.08916	-0.02326	-0.02954	0.092529
-17.758	-0.08052	-0.0708	-0.05396	-0.1001	-0.05518	-0.0876	-0.03045	-0.01001	0.100342
-17.733	-0.07739	-0.0708	-0.05396	-0.10718	-0.05518	-0.08447	-0.02295	-0.01001	0.100342
-17.708	-0.07739	-0.0708	-0.05396	-0.11182	-0.05518	-0.08691	-0.02295	-0.01709	0.100342
-17.683	-0.07739	-0.0708	-0.05396	-0.11182	-0.05518	-0.09619	-0.02295	-0.02173	0.100342
-17.658	-0.07739	-0.0708	-0.05396	-0.11182	-0.05518	-0.08447	-0.02295	-0.02173	0.100342
-17.633	-0.07739	-0.0708	-0.05396	-0.11182	-0.06226	-0.08447	-0.03003	-0.02173	0.093262
-17.608	-0.07886	-0.0708	-0.05396	-0.11182	-0.06689	-0.08447	-0.03467	-0.02173	0.088623
-17.583	-0.08521	-0.07788	-0.05396	-0.11182	-0.06689	-0.08447	-0.03467	-0.02173	0.088623
-17.558	-0.08521	-0.08252	-0.04224	-0.11182	-0.06689	-0.08447	-0.03467	-0.02173	0.088623
-17.533	-0.08521	-0.08252	-0.04224	-0.11182	-0.06689	-0.08447	-0.03467	-0.02173	0.088623
-17.508	-0.08521	-0.08252	-0.04224	-0.11182	-0.06689	-0.08447	-0.03467	-0.02173	0.088623
-17.483	-0.08521	-0.08252	-0.04688	-0.11182	-0.06689	-0.08447	-0.03467	-0.02173	0.088623
-17.458	-0.08521	-0.08252	-0.05005	-0.11182	-0.05908	-0.08447	-0.03467	-0.02173	0.076904
-17.433	-0.08521	-0.08252	-0.05005	-0.11182	-0.05908	-0.08594	-0.03467	-0.02173	0.076904
-17.408	-0.08521	-0.08716	-0.05005	-0.11182	-0.05908	-0.09229	-0.03931	-0.02173	0.076904
-17.383	-0.08096	-0.08325	-0.04297	-0.10474	-0.052	-0.08804	-0.0422	-0.01465	0.095703
-17.358	-0.07534	-0.07861	-0.03833	-0.1001	-0.04736	-0.08242	-0.03522	-0.01001	0.088623
-17.333	-0.07349	-0.07861	-0.03833	-0.10474	-0.04736	-0.08057	-0.03076	-0.01001	0.088623
-17.308	-0.07349	-0.07861	-0.03833	-0.10791	-0.04736	-0.08057	-0.03076	-0.01001	0.088623
-17.283	-0.07349	-0.07861	-0.03833	-0.10791	-0.04736	-0.08057	-0.03076	-0.01465	0.088623
-17.258	-0.07349	-0.07861	-0.04541	-0.10791	-0.04736	-0.08057	-0.03076	-0.01782	0.088623
-17.233	-0.07349	-0.07861	-0.05005	-0.10791	-0.04736	-0.08057	-0.03076	-0.01782	0.083984
-17.208	-0.07349	-0.07861	-0.05005	-0.10791	-0.04736	-0.08057	-0.03076	-0.01782	0.080811
-17.183	-0.07349	-0.07861	-0.05005	-0.10791	-0.04736	-0.08057	-0.03076	-0.01782	0.080811
-17.158	-0.07349	-0.07861	-0.05005	-0.10791	-0.04736	-0.08057	-0.03076	-0.01782	0.080811
-17.133	-0.06177	-0.07861	-0.05005	-0.10791	-0.04736	-0.08057	-0.03076	-0.01782	0.080811
-17.108	-0.06177	-0.07861	-0.05005	-0.10791	-0.04736	-0.08057	-0.03076	-0.01782	0.080811
-17.083	-0.06421	-0.07861	-0.05005	-0.10791	-0.04736	-0.08057	-0.03076	-0.01782	0.080811
-17.058	-0.07349	-0.0708	-0.05005	-0.09619	-0.04736	-0.08057	-0.03076	-0.01782	0.080811
-17.033	-0.06646	-0.05908	-0.03833	-0.08447	-0.04028	-0.07598	-0.03029	-0.0061	0.092529
-17.008	-0.06177	-0.06616	-0.03833	-0.08447	-0.04346	-0.08057	-0.01904	-0.0061	0.092529
-16.983	-0.06177	-0.0708	-0.03833	-0.08447	-0.04346	-0.08057	-0.01904	-0.01318	0.092529
-16.958	-0.06177	-0.0708	-0.03833	-0.08447	-0.04346	-0.08057	-0.01904	-0.01782	0.092529
-16.933	-0.06177	-0.0708	-0.03833	-0.08447	-0.04346	-0.08057	-0.00732	-0.01782	0.092529
-16.908	-0.06177	-0.0708	-0.03833	-0.08447	-0.04346	-0.08057	-0.00732	-0.01782	0.092529
-16.883	-0.06177	-0.0708	-0.03833	-0.09619	-0.04346	-0.08057	-0.00732	-0.01782	0.092529
-16.858	-0.06177	-0.0708	-0.03833	-0.08447	-0.04346	-0.08057	-0.00732	-0.01782	0.092529
-16.833	-0.06177	-0.0708	-0.03833	-0.08447	-0.04346	-0.08057	-0.00732	-0.01782	0.092529
-16.808	-0.06177	-0.0708	-0.04541	-0.08447	-0.04346	-0.08057	-0.00732	-0.01782	0.092529
-16.783	-0.06177	-0.0708	-0.05005	-0.08447	-0.04346	-0.08057	-0.00732	-0.01782	0.092529
-16.758	-0.06177	-0.0708	-0.05005	-0.08447	-0.05054	-0.08057	-0.00732	-0.01782	0.092529
-16.733	-0.06177	-0.0708	-0.05005	-0.09155	-0.05518	-0.08057	-0.00732	-0.01782	0.085449
-16.708	-0.06177	-0.0708	-0.05005	-0.09619	-0.05518	-0.08057	-0.00732	-0.01782	0.080811
-16.683	-0.06177	-0.0708	-0.05005	-0.09619	-0.05518	-0.08203	-0.00732	-0.01782	0.080811
-16.658	-0.06177	-0.0708	-0.05005	-0.09619	-0.05518	-0.08838	-0.00732	-0.01782	0.080811
-16.633	-0.06323	-0.0708	-0.05005	-0.09619	-0.05518	-0.08838	-0.00732	-0.01782	0.080811
-16.608	-0.06958	-0.0708	-0.05005	-0.09619	-0.05518	-0.07666	-0.00732	-0.01782	0.080811
-16.583	-0.06958	-0.07544	-0.05005	-0.09619	-0.05518	-0.07666	-0.00732	-0.01782	0.080811
-16.558	-0.06958	-0.07861	-0.05005	-0.09619	-0.04346	-0.07666	-0.00732	-0.0249	0.080811
-16.533	-0.06958	-0.07861	-0.05469	-0.09619	-0.04346	-0.07666	-0.0144	-0.02954	0.080811
-16.508	-0.06177	-0.07861	-0.05786	-0.09619	-0.04346	-0.07666	-0.01904	-0.02954	0.080811
-16.483	-0.06177	-0.07861	-0.05786	-0.09619	-0.04346	-0.07666	-0.01904	-0.02954	0.080811
-16.458	-0.06177	-0.07861	-0.05786	-0.09619	-0.04346	-0.07666	-0.01904	-0.02954	0.080811
-16.433	-0.06177	-0.07861	-0.05786	-0.09619	-0.04346	-0.07666	-0.01904	-0.02954	0.076172
-16.408	-0.06177	-0.07861	-0.05786	-0.09619	-0.04346	-0.07666	-0.01904	-0.02954	0.072998
-16.383	-0.06177	-0.07861	-0.05786	-0.09619	-0.04346	-0.07666	-0.01904	-0.03418	0.072998
-16.358	-0.05996	-0.07153	-0.05078	-0.08911	-0.04102	-0.07241	-0.01876	-0.03027	0.080078
-16.333	-0.05659	-0.05518	-0.03442	-0.07275	-0.02783	-0.05976	-0.01131	-0.01392	0.096436
-16.308	-0.05005	-0.05518	-0.03442	-0.07275	-0.02783	-0.05322	0.00439	-0.01392	0.096436
-16.283	-0.05005	-0.05518	-0.03442	-0.07275	-0.02783	-0.05322	0.00439	-0.01392	0.096436
-16.258	-0.05005	-0.06226	-0.03442	-0.07275	-0.02783	-0.05322	-0.000244	-0.01392	0.096436
-16.233	-0.05005	-0.06689	-0.03442	-0.07275	-0.02783	-0.05322	-0.00342	-0.01392	0.096436
-16.208	-0.05005	-0.06689	-0.03442	-0.07275	-0.03491	-0.05322	-0.00342	-0.01392	0.096436
-16.183	-0.05005	-0.06689	-0.0415	-0.07739	-0.03955	-0.05322	-0.00342	-0.01392	0.089356
-16.158	-0.05005	-0.06689	-0.04614	-0.08057	-0.03955	-0.05322	-0.00342	-0.021	0.084717
-16.133	-0.05005	-0.06689	-0.04614	-0.08057	-0.03955	-0.05322	-0.00342	-0.02563	0.084717
-16.108	-0.05005	-0.06689	-0.04614	-0.08057	-0.03955	-0.05322	0.00439	-0.02563	0.084717
-16.083	-0.05005	-0.06689	-0.04614	-0.08057	-0.03955	-0.05322	0.00439	-0.02563	0.084717
-16.058	-0.05005	-0.06689	-0.04614	-0.08057	-0.03955	-0.05322	0.00439	-0.02563	0.076904
-16.033	-0.05005	-0.06689	-0.04614	-0.08057	-0.03955	-0.05322	0.00439	-0.02563	0.076904
-16.008	-0.05005	-0.06689	-0.04614	-0.08765	-0.03955	-0.05322	0.00439	-0.02563	0.084717
-15.983	-0.05005	-0.05981	-0.04614	-0.09229	-0.03955	-0.05322	0.00439	-0.01782	0.084717
-15.958	-0.05005	-0.06299	-0.04614	-0.09229	-0.03955	-0.05322	0.00439	-0.02563	0.084717
-15.933	-0.05005	-0.06299	-0.04614	-0.09229	-0.03955	-0.05322	0.00439	-0.01782	0.084717
-15.908	-0.04536	-0.05518	-0.03833	-0.08447	-0.03101	-0.04853	0.00471	-0.01782	0.092529
-15.883	-0.04224	-0.05518	-0.03833	-0.08447	-0.03564	-0.04785	0.012207	-0.01782	0.092529
-15.858	-0.04224	-0.05518	-0.03833	-0.08447	-0.03564	-0.05713	0.012207	-0.01782	0.092529
-15.833	-0.04224	-0.05518	-0.03833	-0.08447	-0.03564	-0.05713	0.012207	-0.01782	0.092529
-15.808	-0.04224	-0.05518	-0.03833	-0.07666	-0.03564	-0.05713	0.012207	-0.01782	0.092529
-15.783	-0.04224	-0.05518	-0.03833	-0.07666	-0.03564	-0.05713	0.00513	-0.01782	0.092529
-15.758	-0.04224	-0.05518	-0.03833	-0.07666	-0.03564	-0.05713	0.000488	-0.01782	0.092529
-15.733	-0.04224	-0.05518	-0.03833	-0.07666	-0.03564	-0.05713	0.000488	-0.01782	0.092529
-15.708	-0.04224	-0.06226	-0.03833	-0.07666	-0.03564	-0.05713	0.000488	-0.01782	0.084717
-15.683	-0.04224	-0.06689	-0.03833	-0.07666	-0.03564	-0.05713	0.000488	-0.01782	0.084717
-15.658	-0.0437	-0.06689	-0.04297	-0.07666	-0.03564	-0.05713	0.000488	-0.01782	0.084717
-15.633	-0.05005	-0.06689	-0.04614	-0.07666	-0.03564	-0.05713	0.000488	-0.01782	0.084717
-15.608	-0.05005	-0.06689	-0.04614	-0.07666	-0.03564	-0.05713	0.000488	-0.02246	0.084717
-15.583	-0.05005	-0.06689	-0.04614	-0.08374	-0.03564	-0.05713	0.000488	-0.021	0.084717
-15.558	-0.05005	-0.06689	-0.04614	-0.08838	-0.03564	-0.05713	0.000488	-0.01782	0.084717
-15.533	-0.05005	-0.06689	-0.04614	-0.08838	-0.03564	-0.05713	0.000488	-0.02246	0.072998
-15.508	-0.04546	-0.05518	-0.03442	-0.06958	-0.01685	-0.0501	0.000957	-0.01392	0.084717
-15.483	-0.05005	-0.05518	-0.03442	-0.06494	-0.02002	-0.04541	0.012207	-0.01392	0.084717
-15.458	-0.05005	-0.05518	-0.03442	-0.06494	-0.02002	-0.04541	0.00757	-0.01392	0.084717
-15.433	-0.05005	-0.05518	-0.03442	-0.06494	-0.02002	-0.04541	0.00439	-0.01392	0.080078
-15.408	-0.05005	-0.05518	-0.03442	-0.06494	-0.02002	-0.04541	0.00439	-0.01392	0.076904
-15.383	-0.05005	-0.05518	-0.0415	-0.06494	-0.02002	-0.04541	0.00439	-0.01392	0.076904
-15.358	-0.05786	-0.05518	-0.04614	-0.05322	-0.02002	-0.04541	0.016113	-0.01392	0.076904
-15.333	-0.05786	-0.05518	-0.04614	-0.05322	-0.02002	-0.04688	0.016113	-0.01392	0.065186
-15.308	-0.05786	-0.05517	-0.04614	-0.05322	-0.02002	-0.05322	0.016113	-0.01392	0.065186
-15.283	-0.05317	-0.03955	-0.03833	-0.04541	-0.01221	-0.04853	0.016426	-0.0061	0.072998
-15.258	-0.05005	-0.03955	-0.03833	-0.04541	-0.01221	-0.04541	0.023926	-0.0061	0.072998
-15.233	-0.05005	-0.03955	-0.03833	-0.04541	-0.01221	-0.04541	0.023926	-0.0061	0.072998
-15.208	-0.05005	-0.03955	-0.03833	-0.04541	-0.02393	-0.04541	0.00513	-0.0061	0.072998
-15.183	-0.04727	-0.03491	-0.03369	-0.04077	-0.01929	-0.04263	0.000674	-0.00146	0.070557
-15.158	-0.04629	-0.03638	-0.03516	-0.04224	-0.02075	-0.04165	0.00507	-0.00293	0.064453
-15.133	-0.04878	-0.04663	-0.03833	-0.04541	-0.02393	-0.04414	0.00354	-0.01318	0.061279
-15.108	-0.05005	-0.05127	-0.03833	-0.04541	-0.02393	-0.04541	0.000488	-0.01782	0.061279
-15.083	-0.05005	-0.05908	-0.03833	-0.05249	-0.02393	-0.04541	0.000488	-0.01782	0.061279
-15.058	-0.05005	-0.05908	-0.03833	-0.05713	-0.03101	-0.04541	0.000488	-0.01782	0.061279
-15.033	-0.05005	-0.05908	-0.03833	-0.05713	-0.03564	-0.04541	0.000488	-0.02954	0.061279
-15.008	-0.06602	-0.06616	-0.04541	-0.06421	-0.04273	-0.04966	0.000205	-0.03662	0.054199
-14.983	-0.07163	-0.0708	-0.05005	-0.06885	-0.04736	-0.05772	-0.00678	-0.04126	0.041748
-14.958	-0.07349	-0.0708	-0.05005	-0.06885	-0.04736	-0.06885	-0.01123	-0.04126	0.041748
-14.933	-0.07349	-0.07544	-0.05005	-0.06885	-0.04736	-0.06885	-0.01123	-0.04126	0.041748
-14.908	-0.07349	-0.07861	-0.05005	-0.06885	-0.04736	-0.06885	-0.01123	-0.04126	0.041748
-14.883	-0.07104	-0.07861	-0.05005	-0.06885	-0.04736	-0.06885	-0.01123	-0.04126	0.041748
-14.858	-0.06177	-0.07861	-0.05005	-0.07349	-0.04736	-0.06885	-0.01123	-0.04126	0.041748
-14.833	-0.05474	-0.06689	-0.03833	-0.06494	-0.03564	-0.06181	-0.01076	-0.02954	0.053467
-14.808	-0.05005	-0.05908	-0.03833	-0.06494	-0.03564	-0.05713	0.000488	-0.02954	0.053467
-14.783	-0.05005	-0.05908	-0.03833	-0.06494	-0.03564	-0.05713	0.000488	-0.02954	0.053467
-14.758	-0.04858	-0.05908	-0.03833	-0.06494	-0.03564	-0.04932	0.000488	-0.02954	0.053467
-14.733	-0.04224	-0.05908	-0.05005	-0.06494	-0.03564	-0.04932	0.000488	-0.02954	0.053467
-14.708	-0.04224	-0.05908	-0.05005	-0.06494	-0.03564	-0.04932	0.000488	-0.02954	0.053467
-14.683	-0.04224	-0.05908	-0.03833	-0.06494	-0.03564	-0.04932	0.000488	-0.02954	0.053467
-14.658	-0.03755	-0.05127	-0.04224	-0.05713	-0.02783	-0.04463	-0.00628	-0.02173	0.049561
-14.633	-0.03442	-0.05127	-0.04224	-0.05713	-0.01611	-0.0415	-0.00342	-0.02173	0.049561
-14.608	-0.03442	-0.05127	-0.04224	-0.05713	-0.02075	-0.0415	-0.00342	-0.02173	0.049561
-14.583	-0.03442	-0.05127	-0.04223	-0.05713	-0.03564	-0.0415	-0.00342	-0.02173	0.049561
-14.558	-0.02739	-0.03955	-0.03052	-0.04541	-0.02393	-0.03447	-0.00295	-0.01001	0.061279
-14.533	-0.02271	-0.03955	-0.03052	-0.05713	-0.01221	-0.02979	0.0083	-0.01001	0.061279
-14.508	-0.02271	-0.03955	-0.03052	-0.05713	-0.02393	-0.02979	0.0083	-0.01001	0.053467
-14.483	-0.02271	-0.03955	-0.03052	-0.05713	-0.02393	-0.02979	0.0083	-0.01001	0.060547
-14.458	-0.02271	-0.04663	-0.03052	-0.05713	-0.02393	-0.02979	0.0083	-0.01001	0.065186
-14.433	-0.02271	-0.05127	-0.03052	-0.05713	-0.02393	-0.03125	0.0083	-0.01782	0.065186
-14.408	-0.02271	-0.05127	-0.03052	-0.05713	-0.02393	-0.0376	0.0083	-0.01782	0.065186
-14.383	-0.02271	-0.05127	-0.03052	-0.05713	-0.02392	-0.0376	0.0083	-0.01074	0.065186
-14.358	-0.02583	-0.04346	-0.02271	-0.04932	-0.01611	-0.03291	0.00861	-0.00537	0.072998
-14.333	-0.02271	-0.04346	-0.02271	-0.04932	-0.01611	-0.02979	0.016113	-0.00293	0.072998
-14.308	-0.02271	-0.04346	-0.01563	-0.04932	-0.01611	-0.02979	0.016113	-0.00537	0.072998
-14.283	-0.02271	-0.04346	-0.01099	-0.04932	-0.01611	-0.03223	0.0083	-0.01001	0.072998
-14.258	-0.02271	-0.04346	-0.01099	-0.04932	-0.01611	-0.0415	0.0083	-0.01001	0.061279
-14.233	-0.02271	-0.04346	-0.01099	-0.0564	-0.03101	-0.0415	0.0083	-0.01001	0.061279
-14.208	-0.02271	-0.04346	-0.01099	-0.06104	-0.03564	-0.0415	0.00366	-0.01001	0.061279
-14.183	-0.02271	-0.04346	-0.01098	-0.06104	-0.03564	-0.0415	0.000488	-0.01001	0.061279
-14.158	-0.01567	-0.03174	0.000732	-0.04932	-0.02393	-0.03447	0.000957	0.00171	0.072998
-14.133	-0.01099	-0.03955	0.000732	-0.04932	-0.02393	-0.02979	0.012207	0.00171	0.072998
-14.108	-0.01099	-0.04419	0.000732	-0.04932	-0.02393	-0.02979	0.012207	-0.01001	0.072998
-14.083	-0.01099	-0.04736	-0.00708	-0.04932	-0.02393	-0.02979	0.012207	-0.01001	0.072998
-14.058	-0.02271	-0.04736	-0.00708	-0.04932	-0.02393	-0.02979	0.012207	-0.01001	0.065186
-14.033	-0.02271	-0.04736	-0.00708	-0.04932	-0.02393	-0.02979	0.012207	-0.01001	0.065186
-14.008	-0.02271	-0.04736	-0.00708	-0.04932	-0.02393	-0.02979	0.012207	-0.01001	0.065186
-13.983	-0.02271	-0.04736	-0.00708	-0.04932	-0.02393	-0.02979	0.012207	-0.01001	0.065186
-13.958	-0.02271	-0.04736	-0.00708	-0.04932	-0.02393	-0.02979	0.012207	-0.01001	0.065186
-13.933	-0.02271	-0.04736	-0.02588	-0.04932	-0.02856	-0.0376	0.012207	-0.01001	0.065186
-13.908	-0.02271	-0.04736	-0.02344	-0.05396	-0.03174	-0.0376	0.000488	-0.01001	0.065186
-13.883	-0.01567	-0.03564	-0.01416	-0.04541	-0.02002	-0.03056	0.000957	-0.0061	0.065186
-13.858	-0.01099	-0.03564	-0.0188	-0.04541	-0.02002	-0.02588	0.012207	-0.0061	0.065186
-13.833	-0.01099	-0.03564	-0.0188	-0.04541	-0.02002	-0.02588	0.012207	-0.0061	0.065186
-13.808	-0.01099	-0.03564	-0.0188	-0.04541	-0.02002	-0.02588	0.012207	-0.0061	0.065186
-13.783	-0.01099	-0.03564	-0.0188	-0.04541	-0.02002	-0.02588	0.012207	-0.0061	0.065186
-13.758	-0.01099	-0.03564	-0.0188	-0.04541	-0.02002	-0.02588	0.012207	-0.0061	0.065186
-13.733	-0.01099	-0.03564	-0.0188	-0.04541	-0.02002	-0.02588	0.012207	-0.0061	0.058106
-13.708	-0.01802	-0.03491	-0.01099	-0.0376	-0.01929	-0.02119	0.012519	0.00171	0.053467
-13.683	-0.01489	-0.03955	-0.01099	-0.0376	-0.02393	-0.01807	0.02002	0.00171	0.053467
-13.658	-0.01489	-0.03955	-0.01099	-0.0376	-0.02393	-0.02051	0.02002	0.00171	0.053467
-13.633	-0.01489	-0.03955	-0.01099	-0.0376	-0.02393	-0.02979	0.02002	0.00171	0.053467
-13.608	-0.01489	-0.03955	-0.01099	-0.0376	-0.02393	-0.02979	0.02002	0.00171	0.053467
-13.583	-0.01489	-0.03955	-0.0188	-0.0376	-0.02393	-0.02979	0.02002	0.00171	0.041748
-13.558	-0.02271	-0.03955	-0.0188	-0.0376	-0.02393	-0.02979	0.02002	0.00171	0.041748
-13.533	-0.02271	-0.03955	-0.0188	-0.0376	-0.02393	-0.02979	0.0083	0.00171	0.041748
-13.508	-0.02271	-0.03955	-0.0188	-0.0376	-0.02393	-0.02979	0.0083	0.00171	0.041748
-13.483	-0.02271	-0.03955	-0.0188	-0.0376	-0.02393	-0.02979	0.0083	0.00171	0.041748
-13.458	-0.02271	-0.03955	-0.0188	-0.0376	-0.02393	-0.02979	0.00122	0.00171	0.041748
-13.433	-0.02271	-0.03955	-0.0188	-0.0376	-0.02393	-0.02979	-0.00342	0.00171	0.041748
-13.408	-0.02271	-0.03955	-0.0188	-0.0376	-0.02393	-0.02979	-0.00342	0.00171	0.041748
-13.383	-0.02271	-0.03955	-0.0188	-0.0376	-0.02393	-0.02979	-0.00342	0.00171	0.041748
-13.358	-0.02271	-0.03955	-0.0188	-0.0376	-0.02393	-0.02979	-0.00342	0.00171	0.041748
-13.333	-0.02271	-0.03955	-0.0188	-0.04541	-0.02393	-0.03125	-0.00342	0.00171	0.041748
-13.308	-0.02271	-0.03955	-0.0188	-0.04541	-0.02856	-0.0376	-0.00342	0.00171	0.041748
-13.283	-0.02271	-0.03955	-0.03052	-0.04541	-0.03174	-0.0376	-0.00342	-0.01001	0.030029
-13.258	-0.02271	-0.03955	-0.03052	-0.04541	-0.03174	-0.0376	-0.00342	-0.01001	0.030029
-13.233	-0.01567	-0.02783	-0.0188	-0.03369	-0.02002	-0.03057	-0.00295	0.00171	0.041748
-13.208	-0.01099	-0.02783	-0.0188	-0.03369	-0.02002	-0.02588	0.0083	-0.00293	0.041748
-13.183	-0.01099	-0.02783	-0.0188	-0.03369	-0.02002	-0.02588	0.00366	-0.00146	0.041748
-13.158	-0.01099	-0.02783	-0.0188	-0.04077	-0.02002	-0.02588	0.000488	-0.00293	0.033936
-13.133	-0.01245	-0.02783	-0.0188	-0.04541	-0.02002	-0.02588	0.000488	-0.0061	0.033936
-13.108	-0.03052	-0.02783	-0.0188	-0.0376	-0.02002	-0.02588	0.000488	-0.0061	0.033936
-13.083	-0.03052	-0.03247	-0.0188	-0.0376	-0.02002	-0.02588	0.000488	-0.0061	0.033936
-13.058	-0.03052	-0.03564	-0.02344	-0.0376	-0.02002	-0.02588	0.000488	-0.0061	0.033936
-13.033	-0.03052	-0.03564	-0.02197	-0.0376	-0.02002	-0.02588	0.000488	-0.0061	0.026856
-13.008	-0.02583	-0.02783	-0.01099	-0.02979	-0.01221	-0.02119	-0.00701	0.00171	0.030029
-12.983	-0.02271	-0.02783	-0.01099	-0.02979	-0.01929	-0.01807	0.000488	0.00171	0.030029
-12.958	-0.02271	-0.02783	-0.01099	-0.02979	-0.02393	-0.01807	0.000488	0.00171	0.030029
-12.933	-0.02271	-0.02783	-0.01563	-0.02979	-0.02393	-0.01807	0.000488	0.00171	0.030029
-12.908	-0.02271	-0.02783	-0.0188	-0.02979	-0.02393	-0.01807	0.000488	0.00171	0.030029
-12.883	-0.02271	-0.02783	-0.0188	-0.02979	-0.02393	-0.01807	0.000488	0.00171	0.018311
-12.858	-0.02271	-0.02783	-0.0188	-0.02979	-0.02393	-0.01807	0.000488	0.00171	0.018311
-12.833	-0.02271	-0.02783	-0.0188	-0.02979	-0.02393	-0.02051	0.000488	0.00171	0.018311
-12.808	-0.02271	-0.02783	-0.0188	-0.02979	-0.02393	-0.0415	0.000488	-0.00537	0.018311
-12.783	-0.02271	-0.02783	-0.0188	-0.02979	-0.02393	-0.0415	0.000488	-0.01001	0.018311
-12.758	-0.02271	-0.02783	-0.0188	-0.02979	-0.02392	-0.02979	-0.00659	-0.01001	0.018311
-12.733	-0.01567	-0.01611	-0.00708	-0.01807	-0.01221	-0.02275	-0.01076	0.00171	0.030029
-12.708	-0.01099	-0.01611	-0.00708	-0.02271	-0.01221	-0.01807	0.000488	0.00171	0.030029
-12.683	-0.01099	-0.02319	-0.00708	-0.02588	-0.01221	-0.01807	0.000488	0.00171	0.022217
-12.658	-0.01099	-0.02783	-0.00708	-0.02588	-0.01221	-0.01807	0.000488	0.00171	0.022217
-12.633	-0.01099	-0.02783	-0.00708	-0.02588	-0.01221	-0.01807	0.000488	0.00171	0.022217
-12.608	-0.01099	-0.02783	-0.00708	-0.02588	-0.01221	-0.01807	0.000488	0.00171	0.022217
-12.583	-0.01099	-0.02783	-0.00708	-0.02588	-0.01221	-0.01807	0.000488	0.00171	0.022217
-12.558	-0.01099	-0.02783	-0.00708	-0.02588	-0.01221	-0.01807	0.000488	0.00171	0.022217
-12.533	-0.01099	-0.02783	-0.00708	-0.02588	-0.01221	-0.01807	0.000488	0.00171	0.022217
-12.508	-0.01099	-0.02783	-0.00708	-0.02588	-0.01221	-0.01807	0.000488	0.00171	0.022217
-12.483	-0.01099	-0.02783	-0.00708	-0.02588	-0.01221	-0.01807	0.000488	0.00171	0.022217
-12.458	-0.01099	-0.02783	-0.00708	-0.02588	-0.01221	-0.01807	0.000488	0.00171	0.017578
-12.433	-0.01099	-0.02783	-0.00708	-0.02588	-0.01929	-0.01807	0.000488	0.00171	0.014404
-12.408	-0.0063	-0.02002	-0.00635	-0.01807	-0.00903	-0.01338	0.000801	0.00952	0.022217
-12.383	-0.00317	-0.02002	-0.01099	-0.01807	-0.01147	-0.01025	0.0083	0.00952	0.022217
-12.358	-0.00317	-0.02002	-0.01099	-0.01807	-0.01611	-0.01025	0.0083	0.00952	0.022217
-12.333	-0.01099	-0.02002	-0.01099	-0.02515	-0.01611	-0.01172	0.0083	0.00952	0.022217
-12.308	-0.01099	-0.02002	-0.01099	-0.02979	-0.01611	-0.0166	0.0083	0.00952	0.010498
-12.283	-0.01099	-0.02002	-0.01099	-0.02979	-0.01611	-0.01025	0.0083	0.00952	0.010498
-12.258	-0.01099	-0.02002	-0.01099	-0.02979	-0.01611	-0.01025	0.0083	0.00952	0.010498
-12.233	-0.01099	-0.02002	-0.01099	-0.02979	-0.01611	-0.01025	0.0083	0.00952	0.010498
-12.208	-0.01523	-0.0271	-0.01807	-0.03687	-0.01611	-0.0145	0.00802	-0.00537	0.00342
-12.183	-0.02085	-0.03174	-0.03442	-0.0415	-0.01611	-0.02012	0.00103	-0.01465	-0.00122
-12.158	-0.01567	-0.02002	-0.02271	-0.02979	-0.00439	-0.01641	-0.00295	-0.0061	0.010498
-12.133	-0.01099	-0.02002	-0.02271	-0.02979	-0.00439	-0.01807	0.0083	-0.0061	0.010498
-12.108	-0.01099	-0.02002	-0.02271	-0.02979	-0.00439	-0.01807	0.0083	-0.0061	0.015137
-12.083	-0.01377	-0.02466	-0.02734	-0.03442	-0.00903	-0.02085	0.00812	-0.01074	0.00903
-12.058	-0.01753	-0.02783	-0.03052	-0.0376	-0.01221	-0.02461	0.00353	-0.01392	0.00269
-12.033	-0.0188	-0.02783	-0.03052	-0.0376	-0.01221	-0.02588	-0.00415	-0.01392	0.00269
-12.008	-0.0188	-0.02783	-0.03052	-0.0376	-0.01221	-0.02588	-0.01904	-0.01392	0.00269
-11.983	-0.0188	-0.02783	-0.03052	-0.0376	-0.01221	-0.02588	-0.01904	-0.01392	0.00269
-11.958	-0.0188	-0.02783	-0.03052	-0.0376	-0.01221	-0.02588	-0.01904	-0.01392	0.00269
-11.933	-0.0188	-0.02783	-0.03052	-0.0376	-0.01221	-0.02588	-0.01904	-0.01392	0.00269
-11.908	-0.01733	-0.02783	-0.03052	-0.0376	-0.01221	-0.02588	-0.01904	-0.01392	0.00269
-11.883	-0.0063	-0.02002	-0.02271	-0.02979	-0.00439	-0.02119	-0.01873	-0.0061	0.00269
-11.858	-0.00317	-0.02002	-0.02271	-0.02979	-0.00439	-0.01807	-0.01123	-0.0061	0.00732
-11.833	-0.00742	-0.0271	-0.02979	-0.03687	-0.02319	-0.02232	-0.01151	-0.01318	0.00342
-11.808	-0.0145	-0.03174	-0.03442	-0.0415	-0.02783	-0.02793	-0.0185	-0.01782	-0.00122
-11.783	-0.01567	-0.02002	-0.02271	-0.03442	-0.01611	-0.02275	-0.02248	-0.0061	0.010498
-11.758	-0.01099	-0.02002	-0.02271	-0.0376	-0.01611	-0.01807	-0.01123	-0.0061	0.010498
-11.733	-0.00952	-0.02002	-0.02271	-0.0376	-0.01611	-0.01807	-0.01123	-0.0061	0.010498
-11.708	-0.00317	-0.02002	-0.01099	-0.02588	-0.01611	-0.01807	-0.01123	-0.0061	0.010498
-11.683	-0.00317	-0.02002	-0.01099	-0.02588	-0.01611	-0.02051	-0.01123	-0.0061	0.010498
-11.658	-0.00317	-0.02002	-0.01099	-0.02588	-0.01611	-0.02979	-0.01123	-0.01318	0.010498
-11.633	0.00386	-0.02002	-0.01099	-0.01416	-0.00439	-0.02275	-0.01076	-0.0061	0.022217
-11.608	-0.00317	-0.02002	-0.01099	-0.01416	-0.00439	-0.01807	0.000488	-0.0061	0.010498
-11.583	-0.00317	-0.0083	-0.01099	-0.01416	-0.00439	-0.01807	0.000488	-0.0061	0.010498
-11.558	0.00854	-0.0083	-0.01099	-0.01416	-0.00439	-0.01807	0.000488	-0.0061	0.010498
-11.533	-0.00317	-0.0083	-0.01099	-0.01416	-0.00439	-0.01807	0.000488	-0.0061	0.010498
-11.508	0.00396	-0.01221	-0.00317	-0.00635	0.00342	-0.01338	0.000801	0.00171	0.018311
-11.483	0.016357	-0.01221	-0.00317	-0.00635	0.00342	-0.01025	0.0083	0.00171	0.018311
-11.458	0.016357	-0.01221	-0.00317	-0.00635	0.00342	-0.01025	0.0083	0.00171	0.018311
-11.433	0.016357	-0.01221	-0.00317	-0.00635	0.00342	-0.01025	0.0083	0.00171	0.018311
-11.408	0.016357	-0.01221	-0.00317	-0.00635	0.00342	-0.01025	0.0083	0.00171	0.018311
-11.383	0.013574	-0.01685	-0.00781	-0.01099	-0.00122	-0.01304	0.00812	-0.00293	0.013672
-11.358	0.00981	-0.02002	-0.01099	-0.01416	-0.00439	-0.0168	0.00354	-0.0061	0.017578
-11.333	0.00854	-0.02002	-0.01099	-0.01416	-0.00439	-0.01807	0.000488	-0.0061	0.022217
-11.308	0.00854	-0.02002	-0.01099	-0.01416	-0.00439	-0.01807	0.000488	-0.0061	0.022217
-11.283	0.00854	-0.02002	-0.01099	-0.01416	-0.00439	-0.01807	0.000488	-0.0061	0.022217
-11.258	0.00854	-0.02002	-0.01099	-0.01416	-0.00439	-0.01807	0.000488	-0.0061	0.022217
-11.233	0.00854	-0.02002	-0.01099	-0.02124	-0.00439	-0.01807	0.000488	-0.0061	0.022217
-11.208	0.00854	-0.02002	-0.01099	-0.02588	-0.00439	-0.01807	0.000488	-0.0061	0.014404
-11.183	0.00854	-0.02002	-0.01099	-0.02588	-0.00439	-0.01807	0.000488	-0.0061	0.014404
-11.158	0.00854	-0.02002	-0.00391	-0.02588	-0.00439	-0.01807	-0.00732	-0.0061	0.014404
-11.133	0.00854	-0.02002	0.000732	-0.02588	-0.01221	-0.01807	-0.00732	-0.0061	0.014404
-11.108	0.00854	-0.02002	0.000732	-0.02588	-0.01221	-0.01807	-0.00732	-0.0061	0.014404
-11.083	0.00854	-0.02002	0.000732	-0.02588	-0.01221	-0.01807	-0.00732	-0.0061	0.014404
-11.058	0.000732	-0.02002	-0.00708	-0.02588	-0.01221	-0.01807	-0.00732	-0.01074	0.014404
-11.033	0.000732	-0.02002	-0.00708	-0.02588	-0.01221	-0.01807	-0.00732	-0.0061	0.014404
-11.008	0.000732	-0.02002	-0.00708	-0.02588	-0.00513	-0.01807	-0.00732	-0.01318	0.00269
-10.983	0.000732	-0.02002	-0.00708	-0.02588	-0.00757	-0.01807	-0.00732	-0.01074	0.00269
-10.958	0.00776	-0.0083	0.00464	-0.01416	-0.000488	-0.01103	-0.00686	-0.00146	0.014404
-10.933	0.012451	-0.0083	0.00464	-0.01416	-0.000488	-0.00635	0.00439	-0.0061	0.014404
-10.908	0.012451	-0.00122	0.00464	-0.01416	-0.000488	-0.00635	0.00439	-0.0061	0.014404
-10.883	0.012451	0.00342	0.00464	-0.01416	-0.000488	-0.00635	0.00439	-0.0061	0.014404
-10.858	0.012451	0.00342	0.00464	-0.01416	-0.01221	-0.00635	0.00439	-0.0061	0.014404
-10.833	0.012451	0.00342	0.00464	-0.01416	-0.01221	-0.00635	0.00439	-0.0061	0.014404
-10.808	0.000732	0.00342	0.00464	-0.01416	-0.01221	-0.00635	0.00439	-0.0061	0.00269
-10.783	-0.00352	-0.00366	-0.00244	-0.02124	-0.01929	-0.0106	0.00411	-0.01318	-0.00439
-10.758	-0.00913	-0.0083	-0.00708	-0.02588	-0.02393	-0.01621	-0.00287	-0.01782	-0.00903
-10.733	-0.01099	-0.0083	-0.00708	-0.02588	-0.02393	-0.01807	-0.00732	-0.01782	-0.00903
-10.708	-0.01099	-0.0083	-0.00708	-0.02588	-0.02393	-0.02734	-0.00732	-0.01782	-0.00903
-10.683	-0.01099	-0.0083	-0.01416	-0.02588	-0.02393	-0.00879	-0.01904	-0.01782	-0.00903
-10.658	-0.01099	-0.0083	-0.0188	-0.02588	-0.02393	-0.01807	-0.0144	-0.01782	-0.00903
-10.633	-0.01099	-0.0083	-0.0188	-0.02588	-0.02393	-0.01563	-0.01123	-0.01782	-0.00903
-10.608	-0.01099	-0.0083	-0.0188	-0.02588	-0.02393	-0.01807	-0.01123	-0.01782	-0.01685
-10.583	-0.01099	-0.0083	-0.01172	-0.02588	-0.02393	-0.01807	-0.01123	-0.01782	-0.01685
-10.558	-0.01099	-0.0083	-0.00708	-0.02588	-0.02393	-0.01807	-0.01123	-0.01782	-0.01685
-10.533	-0.01099	-0.01611	-0.01416	-0.02588	-0.02393	-0.01807	-0.01123	-0.01782	-0.01685
-10.508	-0.01099	-0.01611	-0.01172	-0.02588	-0.02393	-0.01807	-0.01123	-0.01782	-0.01685
-10.483	-0.01099	-0.01611	-0.01416	-0.02588	-0.02393	-0.01807	-0.01123	-0.01782	-0.01685
-10.458	-0.01099	-0.01611	-0.01172	-0.02588	-0.02392	-0.01807	-0.01123	-0.01782	-0.01685
-10.433	-0.0063	-0.0083	0.000732	-0.01807	-0.01611	-0.01338	-0.01092	-0.01001	-0.00195
-10.408	-0.00317	-0.0083	0.000732	-0.01807	-0.01611	-0.0127	-0.00342	-0.01001	0.00269
-10.383	-0.01343	-0.0083	0.000732	-0.01807	-0.01611	-0.01953	-0.00342	-0.01001	0.00269
-10.358	-0.00854	-0.0083	0.000732	-0.01807	-0.01611	-0.01025	-0.00342	-0.01001	0.00269
-10.333	-0.01489	-0.0083	0.000732	-0.01807	-0.01611	-0.01025	-0.00342	-0.01001	-0.00903
-10.308	-0.01343	-0.0083	0.000732	-0.01807	-0.01611	-0.0127	-0.00342	-0.01001	-0.00903
-10.283	-0.00708	-0.0083	0.000732	-0.01807	-0.01611	-0.01953	-0.00342	-0.01001	-0.00903
-10.258	-0.00708	-0.0083	-0.00635	-0.01807	-0.01611	-0.0127	-0.00342	-0.01001	-0.00903
-10.233	-0.00708	-0.0083	-0.01099	-0.01807	-0.01611	-0.02197	-0.00342	-0.01001	-0.00903
-10.208	-0.00708	-0.0083	-0.01098	-0.01807	-0.00903	-0.02197	-0.00342	-0.01001	-0.00903
-10.183	-4.78e-05	0.00342	0.000732	-0.00635	0.00732	-0.01494	-0.00295	0.00171	0.00269
-10.158	0.00464	0.00342	0.00781	-0.00635	0.00732	-0.01025	0.0083	0.00171	0.00269
-10.133	0.00464	0.00342	0.012451	-0.00635	0.00732	-0.01025	0.0083	0.00171	0.00269
-10.108	0.00464	0.00342	0.012451	-0.00635	0.000244	-0.01025	0.0083	0.00171	0.00269
-10.083	0.00464	0.00342	0.012451	-0.00635	0.00269	-0.01025	0.0083	0.00171	0.00269
-10.058	0.00464	0.00342	0.012451	-0.00635	0.00732	-0.01025	0.0083	0.00171	0.00269
-10.033	0.00464	0.00342	0.000732	-0.00635	0.00732	-0.01025	0.0083	0.00171	0.00269
-10.008	0.00464	0.00342	0.000732	-0.00635	0.00732	-0.01025	0.0083	0.00171	0.00269
-9.983	0.00464	0.00342	0.000732	-0.00635	0.00732	-0.01025	0.0083	0.00171	0.00269
-9.958	0.00464	0.00342	0.000732	0.00537	0.00732	-0.01025	0.0083	0.00171	0.00269
-9.933	0.00464	0.00806	0.000732	0.00537	0.000244	-0.01025	0.0083	0.00171	0.00269
-9.908	0.00464	0.00659	0.000732	0.00537	-0.00439	-0.01025	0.0083	0.00171	-0.00513
-9.883	0.00464	0.00806	0.000732	0.00537	-0.00439	-0.01025	0.0083	0.00171	-0.00513
-9.858	0.00464	0.00659	0.000732	0.00537	-0.00439	-0.01025	0.0083	0.00171	-0.00513
-9.833	0.00464	0.00806	0.000734	0.00537	-0.00439	-0.01025	0.0083	0.00171	-0.00513
-9.808	0.00933	0.019043	0.00854	0.013184	0.00342	-0.00557	0.00861	0.00952	0.00269
-9.783	0.012451	0.014404	0.00146	0.013184	0.010498	-0.00244	0.016113	0.00952	0.00269
-9.758	0.00464	0.011231	-0.00317	0.013184	0.00806	-0.00244	0.016113	0.00952	0.00269
-9.733	0.00464	0.011231	-0.00317	0.013184	0.00342	-0.00244	0.016113	0.00952	0.00269
-9.708	0.00464	0.011231	-0.00317	0.013184	-0.00439	-0.00244	0.00366	0.00952	0.00269
-9.683	0.00464	0.011231	-0.00317	0.013184	-0.00439	-0.00244	0.0083	0.00952	0.00269
-9.658	0.00464	0.011231	0.00854	0.013184	0.00269	-0.00244	0.000488	0.00952	0.00269
-9.633	0.00464	-0.000489	-0.00317	0.013184	0.00732	-0.00244	0.00513	0.00952	-0.00903
-9.608	0.00186	-0.00513	-0.00781	0.00854	-0.00439	-0.00523	0.00812	0.00488	-0.01367
-9.583	-0.0019	-0.0083	-0.01099	0.00537	-0.01221	-0.00898	0.00354	0.00171	-0.01685
-9.558	-0.00317	-0.00366	-0.01099	0.00537	-0.01221	-0.01025	0.000488	0.00171	-0.01685
-9.533	-0.00317	-0.00513	-0.01099	0.00537	-0.01221	-0.01025	0.000488	0.00171	-0.01685
-9.508	0.00386	0.00342	0.000732	0.01709	-0.000488	-0.00322	0.000957	0.013428	-0.00513
-9.483	0.00854	0.00342	0.000732	0.01709	-0.000488	0.00146	0.012207	0.013428	-0.00513
-9.458	0.00854	0.00342	0.000732	0.01709	-0.000488	0.00146	0.00757	0.013428	-0.00513
-9.433	0.00854	0.00342	0.000732	0.01709	-0.000488	0.00146	0.00439	0.013428	-0.00513
-9.408	0.00854	0.00342	0.000732	0.01709	-0.000488	0.00146	0.00903	0.013428	-0.00513
-9.383	0.00854	0.00342	0.000732	0.01709	-0.000488	0.00146	0.012207	0.013428	-0.00513
-9.358	0.00854	0.00342	0.000732	0.01709	-0.000488	0.00146	0.012207	0.013428	-0.00513
-9.333	0.00854	0.00342	0.000732	0.01709	-0.000488	0.00146	0.012207	0.013428	-0.00513
-9.308	0.00854	0.00342	0.000732	0.01709	-0.000488	0.00146	0.012207	0.013428	-0.00513
-9.283	0.00854	0.00342	0.000732	0.01709	-0.000488	0.00146	0.012207	0.013428	-0.00513
-9.258	0.00854	0.00342	0.000732	0.01709	-0.000488	0.00146	0.012207	0.013428	-0.00513
-9.233	0.00854	0.00342	0.000732	0.01001	-0.000488	0.00146	0.00757	0.013428	-0.00513
-9.208	0.00854	0.00342	0.000732	0.00537	-0.000488	0.00146	0.00439	0.013428	-0.00513
-9.183	0.00854	0.00342	0.000732	0.00537	-0.000488	0.00146	-0.00732	0.013428	-0.00513
-9.158	0.00854	0.00342	0.000732	0.00537	-0.000488	0.00146	-0.00732	0.013428	-0.01294
-9.133	-0.00317	0.00342	0.000732	0.00537	-0.000488	0.00146	-0.00732	0.013428	-0.01294
-9.108	-0.00317	0.00342	0.000732	0.00537	-0.000488	0.00146	-0.00732	0.00171	-0.01294
-9.083	-0.00317	0.00342	0.000732	0.00537	-0.000488	0.00146	-0.00732	0.00171	-0.01294
-9.058	-0.00317	0.00342	0.000734	0.00537	-0.000486	0.00146	-0.00732	0.00171	-0.01294
-9.033	0.00386	0.015137	0.012451	0.01709	0.011231	0.0085	-0.00686	0.013428	-0.00122
-9.008	0.00854	0.015137	0.012451	0.01709	0.011231	0.013184	0.00439	0.013428	-0.00122
-8.983	0.00854	0.015137	0.012451	0.01709	0.011231	0.024902	0.00439	0.013428	-0.00122
-8.958	0.00854	0.015137	0.012451	0.01709	0.011231	0.024902	0.00439	0.013428	-0.00122
-8.933	0.00854	0.015137	0.012451	0.01709	0.011231	0.013184	0.00439	0.013428	-0.00122
-8.908	0.00854	0.015137	0.012451	0.01709	0.011231	0.024902	0.00439	0.013428	-0.00122
-8.883	0.00854	0.015137	0.012451	0.01709	0.011231	0.024902	0.00439	0.013428	-0.00122
-8.858	0.00854	0.015137	0.012451	0.01709	0.011231	0.024902	0.00439	0.013428	-0.00122
-8.833	0.00854	0.015137	0.012451	0.01709	0.011231	0.024902	0.00439	0.013428	-0.00122
-8.808	0.00854	0.015137	0.012451	0.01709	0.011231	0.024902	0.00439	0.013428	-0.01294
-8.783	0.00854	0.015137	0.012451	0.01709	0.011231	0.024902	0.00439	0.013428	-0.01294
-8.758	0.00854	0.015138	0.012452	0.01709	0.011232	0.024902	0.00439	0.013429	-0.01294
-8.733	0.013233	0.022949	0.020264	0.024902	0.019043	0.029591	0.00471	0.02124	-0.00513
-8.708	0.016357	0.022949	0.020264	0.024902	0.019043	0.032715	0.012207	0.02124	-0.00513
-8.683	0.016357	0.022949	0.020264	0.024902	0.019043	0.032715	0.012207	0.02124	-0.00513
-8.658	0.016357	0.022949	0.020264	0.024902	0.019043	0.032715	0.012207	0.02124	-0.00513
-8.633	0.016357	0.022949	0.020264	0.024902	0.019043	0.032715	0.012207	0.02124	-0.00513
-8.608	0.016357	0.022949	0.020264	0.024902	0.019043	0.032715	0.012207	0.02124	-0.00513
-8.583	0.016357	0.022949	0.015625	0.024902	0.019043	0.032715	0.012207	0.02124	-0.00513
-8.558	0.016357	0.022949	0.012451	0.024902	0.019043	0.032715	0.012207	0.02124	-0.00513
-8.533	0.016357	0.022949	0.012451	0.024902	0.019043	0.032715	0.012207	0.02124	-0.00513
-8.508	0.016357	0.022949	0.012451	0.024902	0.019043	0.032715	0.012207	0.02124	-0.00513
-8.483	0.016357	0.022949	0.012451	0.024902	0.019043	0.032715	0.012207	0.02124	-0.00513
-8.458	0.016357	0.022948	0.01245	0.024902	0.019042	0.032715	0.012207	0.021239	-0.00513
-8.433	0.012109	0.01587	0.00537	0.017822	0.011963	0.028466	0.011923	0.01416	-0.01221
-8.408	0.010742	0.018311	0.00781	0.020264	0.014404	0.0271	-0.00186	0.016602	-0.00977
-8.383	0.010254	0.015868	0.00537	0.017822	0.011962	0.026611	-0.00425	0.014159	-0.01221
-8.358	0.00649	0.011231	0.000732	0.013184	0.00732	0.022851	-0.00678	0.00952	-0.01685
-8.333	0.00464	0.011231	0.000732	0.013184	0.015137	0.020996	-0.01123	0.00952	-0.01685
-8.308	0.00464	0.011231	0.000732	0.020996	0.015137	0.020996	-0.01123	0.00952	-0.01685
-8.283	0.00464	0.011231	0.000732	0.020996	0.015137	0.020996	-0.01123	0.00952	-0.01685
-8.258	0.00464	0.011231	0.000732	0.020996	0.015137	0.020996	-0.01123	0.00952	-0.01685
-8.233	0.00464	0.011231	0.000732	0.020996	0.015137	0.019531	-0.01123	0.00952	-0.02856
-8.208	-0.00317	0.011231	0.000732	0.020996	0.015137	0.013184	-0.00415	0.00952	-0.02856
-8.183	-0.00317	0.011231	0.000732	0.020996	0.015137	0.013184	0.000488	0.00952	-0.02856
-8.158	-0.00317	0.011231	0.000732	0.020996	0.015137	0.013184	-0.00659	0.00952	-0.02856
-8.133	-0.00317	0.011231	0.000732	0.020996	0.00806	0.013184	-0.01123	0.00171	-0.02856
-8.108	-0.00317	0.011231	0.000732	0.020996	0.00342	0.013184	-0.01123	0.00171	-0.02856
-8.083	0.00386	0.022949	0.012451	0.032715	0.015137	0.020217	-0.01076	0.013428	-0.01685
-8.058	0.00854	0.022949	0.012451	0.032715	0.015137	0.024902	0.000488	0.013428	-0.02393
-8.033	0.00854	0.022949	0.012451	0.032715	0.015137	0.024902	0.000488	0.00635	-0.02856
-8.008	0.00854	0.022949	0.012451	0.032715	0.015137	0.024902	0.000488	0.00171	-0.02856
-7.983	0.00854	0.022949	0.012451	0.032715	0.015137	0.024902	0.000488	0.00171	-0.02856
[truncated: 7,519 more rows]

## Sheet: Fig.1e
Temperature (°C)	No89WT-DMSO				No89(Y340FY404F)-DMSO				No89WT-CCM				No89(Y340FY404F)-CCM
60	-2.13487	0.217155	0.859886	1.05783	-1.34778	1.10723	2.28977	-0.025854	0.924218	0.0583518	0.496555	-1.47913	2.12686	-0.432265	1.28181	-2.97641
59.5	-1.39433	0.545506	1.0718	1.76111	-3.87473	2.10542	0.0820584	1.68726	5.83782	5.55924	3.33208	2.18462	3.98478	1.14696	2.69622	-1.43614
58.8	0.0960604	1.53755	2.38754	3.12342	-2.45838	3.53526	3.15307	7.43809	10.6189	11.9666	11.8025	9.46392	5.65091	3.92484	3.28356	0.352854
57.7	0.531534	2.27809	3.50067	4.77915	2.5011	6.23756	6.96597	7.20878	21.3466	23.4141	20.9897	19.7203	9.3098	6.11539	4.82084	0.670497
56	2.79739	4.00834	7.49678	6.97515	7.46957	14.4794	13.9398	15.4866	37.4758	37.8764	37.2258	35.7923	12.0877	7.64667	4.99165	3.31053
54.3	3.77546	6.47913	8.69375	9.49251	9.85713	18.7959	14.5693	21.5746	51.1354	52.2753	50.4849	51.8266	16.7894	10.1249	9.3128	5.78276
51.9	8.54239	12.62	12.6386	13.2068	20.2257	24.749	22.1771	30.3515	69.8336	69.6544	66.7858	66.3084	25.0961	16.7684	15.5458	14.0265
49.5	17.5662	20.0254	20.2257	22.8944	26.8938	32.8874	37.096	42.1994	84.9976	74.6584	81.2886	78.051	38.7577	34.7033	31.5898	28.3354
46.5	31.4804	39.5425	38.7158	40.2924	37.6266	50.2119	53.175	58.3953	82.677	81.6576	82.665	83.4285	61.4752	56.8305	60.7141	50.5825
44	46.5706	55.4431	58.2819	60.6409	58.7909	65.0813	68.2737	75.8906	96.9104	92.9274	100.205	90.5752	80.3241	77.9358	82.4367	77.4293
42	53.4334	77.0282	79.4734	81.6088	64.254	81.3941	78.8761	77.9004	95.6063	96.7297	99.0863	96.7327	89.9972	83.7313	94.7769	82.2509
40.1	58.1608	90.982	88.1875	95.1784	82.9633	85.0047	92.7654	95.5351	101.911	101.292	96.2644	100.532	93.0178	90.5786	85.9338	78.8348
38.5	65.8898	100.306	98.0869	101.503	82.9993	99.4065	98.5657	110.49	94.0688	101.597	99.2505	99.6796	96.479	95.9336	89.3799	84.8101
37.3	82.4285	106.347	101.92	105.613	89.1953	103.323	107.522	99.9595	98.3244	99.5622	97.1859	101.997	97.1562	99.134	79.7367	78.2624
36.4	77.8013	107.972	107.465	106.761	86.3176	102.923	92.0415	103.062	99.767	98.3394	96.5369	96.805	92.7781	94.4173	82.6075	85.2595
36	75.5052	108.471	101.936	105.599	81.7088	103.862	88.5073	101.812	86.8979	102.639	87.5229	106.924	93.1137	95.571	107.015	104.3
Conc. (μM)	No89WT-DMSO				No89(Y340FY404F)-DMSO				No89WT-CCM				No89(Y340FY404F)-CCM
500	20.6713	21.2138	18.3944	18.1279	12.2467	11.5732	8.12397	20.8433	75.1554	76.2665	73.3918	73.4702	25.7523	23.9633	24.2271	20.5891
250	17.1215	19.3675	19.3722	18.1493	15.821	15.643	20.4248	23.9221	81.9286	82.2754	80.8265	81.9929	30.1424	23.0464	22.474	21.65
125	18.6989	18.2326	17.7734	19.1081	18.7747	21.9113	18.7459	26.2216	79.4624	77.6885	76.4785	76.6853	30.9006	26.7203	22.513	20.4872
62.5	17.2809	17.9162	18.4182	18.5847	13.7861	19.6695	21.6996	25.0959	65.4407	67.3996	67.3392	63.4883	25.7763	20.1876	17.5176	13.3343
31.25	19.634	18.2421	19.2866	20.6094	18.3514	21.2426	20.9491	20.5643	54.4351	58.2539	55.3111	54.0459	25.2819	20.2535	15.6417	15.399
15.625	18.3492	18.737	20.1479	19.534	16.48	16.6869	20.9155	20.7182	48.0331	49.4152	49.8366	48.1115	26.7352	19.7291	17.3827	18.6413
7.8125	22.5699	19.0677	19.0606	20.569	16.9178	23.0033	20.7615	23.0418	47.3613	47.581	46.8616	45.0248	24.7365	19.4744	19.5044	18.063
3.90625	18.4991	17.0953	19.8671	20.2645	15.1331	22.9023	19.631	19.4001	37.7725	36.8155	34.7796	35.8932	24.5747	19.1298	17.5565	17.4397
1.95312	21.2614	18.3301	18.3159	20.5024	14.4067	22.7868	22.9311	18.7795	27.3359	28.2299	28.4739	27.9743	22.6718	18.4795	15.7675	17.161
0.976563	27.1333	22.0393	18.9963	20.2026	16.5955	18.3706	21.3725	19.4097	23.2537	25.0649	23.7123	24.0244	20.7659	18.8391	21.635	18.7522
0.488281	17.1905	19.8172	17.8091	19.2747	13.9064	16.6051	19.4242	18.9912	21.7727	21.914	22.2582	21.4939	17.4876	15.7496	14.9764	15.9833
0.244141	18.6751	18.1755	19.1058	19.6268	16.3069	17.5432	21.8968	17.1006	17.1408	18.4599	18.5588	18.9956	17.9311	18.1079	17.9012	18.8601
0.12207	16.767	18.0399	19.4936	19.3365	13.6081	16.9515	16.6148	15.5949	14.925	14.758	15.6649	15.1087	17.5446	16.9183	15.8934	17.9251
0.061035	17.2952	18.5276	18.0446	19.703	16.5907	13.2666	14.8877	10.6448	13.6431	13.4131	13.8653	14.7952	15.8455	15.1652	16.8134	17.2389
0.030518	16.9169	19.0487	18.1612	18.7156	13.8871	13.127	17.1776	7.29654	15.2718	14.8017	14.7156	15.2654	16.5347	18.2787	13.7268	18.7852
0	15.3704	19.7957	17.6592	17.457	11.3904	15.0032	15.9509	12.1842	9.91413	10.9045	9.63925	11.0034	16.7924	17.0201	19.1358	20.1636

## Sheet: Fig.1f
Protein	Protein.ID	Entry.Name	Gene	Length	Organism	Protein.Description	Protein.Existence	Coverage	Protein.Probability	Top.Peptide.Probability	Total.Peptides	Unique.Peptides	Razor.Peptides	Total.Spectral.Count	Unique.Spectral.Count	Razor.Spectral.Count	Total.Intensity	Unique.Intensity	Razor.Intensity	Razor.Assigned.Modifications	Razor.Observed.Modifications	Indistinguishable.Proteins	DMSO_0_1	DMSO_0_2	DMSO_0_3	cmp_50_1	cmp_50_2	cmp_50_3	deltaS	logpval		FoldChange	p-Value	Log10(p-value)
sp|A0AVT1|UBA6_HUMAN	A0AVT1	UBA6_HUMAN	UBA6	1052	Homo sapiens	Ubiquitin-like modifier-activating enzyme 6	1:Experimental evidence at protein level	65.68	1	0.999	54	54	54	110	110	110	1884465536	1884465536	1884465536	10C(57.0214), 10K(229.1629), 10S(229.1629), 11C(57.0214), 11K(229.1629), 12K(229.1629), 13K(229.1629), 14K(229.1629), 15K(229.1629), 16C(57.0214), 17C(57.0214), 17K(229.1629), 1C(57.0214), 1K(229.1629), 20K(229.1629), 22K(229.1629), 24K(229.1629), 27K(229.1629), 28K(229.1629), 2C(57.0214), 2K(229.1629), 37C(57.0214), 3C(57.0214), 3K(229.1629), 3S(229.1629), 44K(229.1629), 4S(229.1629), 5C(57.0214…			0.00062491	0.000641187	0.000637442	0.000639418	0.000629455	0.000639119	0.00378937	0.0883969		1.00234	0.814094	0.0893253
sp|A0FGR8|ESYT2_HUMAN	A0FGR8	ESYT2_HUMAN	ESYT2	921	Homo sapiens	Extended synaptotagmin-2	1:Experimental evidence at protein level	15.85	1	0.999	10	10	10	15	15	15	107141144	107141144	107141144	12K(229.1629), 13K(229.1629), 15K(229.1629), 18K(229.1629), 2C(57.0214), N-term(229.1629)			1.85805e-05	1.97033e-05	2.01151e-05	1.91071e-05	2.09165e-05	2.13193e-05	0.0862057	0.514001		1.05041	0.297679	0.526251
sp|A0JNW5|UH1BL_HUMAN	A0JNW5	UH1BL_HUMAN	UHRF1BP1L	1464	Homo sapiens	UHRF1-binding protein 1-like	1:Experimental evidence at protein level	4.23	1	0.999	5	4	4	5	4	4	111344386	57053156	111344386	10K(229.1629), 19K(229.1629), 8K(229.1629), N-term(229.1629)			1.4549e-05	1.54739e-05	1.48339e-05	1.49933e-05	1.59626e-05	1.59388e-05	0.10365	0.737421		1.04543	0.181385	0.741399
sp|A0MZ66|SHOT1_HUMAN	A0MZ66	SHOT1_HUMAN	SHTN1	631	Homo sapiens	Shootin-1	1:Experimental evidence at protein level	24.25	1	0.999	14	14	14	20	20	20	131516168	131516168	131516168	10K(229.1629), 13K(229.1629), 14K(229.1629), 20K(229.1629), 2C(57.0214), 7K(229.1629), 9K(229.1629), N-term(229.1629)			4.3817e-05	4.56146e-05	4.6591e-05	4.79632e-05	4.73878e-05	4.90456e-05	0.0724341	1.26748		1.06156	0.0420263	1.37648
sp|A1L0T0|HACL2_HUMAN	A1L0T0	HACL2_HUMAN	ILVBL	632	Homo sapiens	2-hydroxyacyl-CoA lyase 2	1:Experimental evidence at protein level	26.11	1	0.999	11	11	11	13	13	13	121253496	121253496	121253496	10C(57.0214), 10K(229.1629), 19K(229.1629), 24K(229.1629), 6K(229.1629), 8K(229.1629), 9C(57.0214), 9K(229.1629), N-term(229.1629)			2.97632e-05	3.10835e-05	3.18651e-05	3.12432e-05	3.11855e-05	3.00456e-05	0.0047269	0.0364847		0.997439	0.918532	0.0369057
sp|A1L390|PKHG3_HUMAN	A1L390	PKHG3_HUMAN	PLEKHG3	1219	Homo sapiens	Pleckstrin homology domain-containing family G member 3	1:Experimental evidence at protein level	7.63	1	0.999	8	7	8	11	10	11	244318958	44661884	244318958	18K(229.1629), 19K(229.1629), 5C(57.0214), 6C(57.0214), 7K(229.1629), 9K(229.1629), N-term(229.1629)			1.87303e-05	1.94287e-05	1.99148e-05	1.92796e-05	2.03562e-05	1.99185e-05	0.0359233	0.457787		1.02549	0.348012	0.458405
sp|A1X283|SPD2B_HUMAN	A1X283	SPD2B_HUMAN	SH3PXD2B	911	Homo sapiens	SH3 and PX domain-containing protein 2B	1:Experimental evidence at protein level	30.41	1	0.999	22	20	22	25	22	25	202888304	202888304	202888304	10K(229.1629), 11K(229.1629), 13K(229.1629), 14K(229.1629), 17K(229.1629), 18K(229.1629), 19K(229.1629), 20K(229.1629), 24K(229.1629), 2K(229.1629), 4C(57.0214), 5K(229.1629), 7K(229.1629), 8C(57.0214), 8K(229.1629), 9K(229.1629), 9S(229.1629), N-term(229.1629)			9.64851e-05	9.57846e-05	0.000100357	9.96481e-05	9.66281e-05	0.000104008	0.0465361	0.4148		1.02617	0.376974	0.423689
sp|A2RRP1|NBAS_HUMAN	A2RRP1	NBAS_HUMAN	NBAS	2371	Homo sapiens	Neuroblastoma-amplified sequence	1:Experimental evidence at protein level	6.33	1	0.999	10	10	10	12	12	12	56822254	56822254	56822254	12K(229.1629), 13K(229.1629), 16S(229.1629), 18K(229.1629), 1K(229.1629), 27K(229.1629), 9K(229.1629), N-term(229.1629)			9.33064e-06	9.12999e-06	9.53516e-06	9.76068e-06	9.82995e-06	9.95795e-06	0.0752082	1.52224		1.05547	0.0165732	1.78059
sp|A2RTX5|SYTC2_HUMAN	A2RTX5	SYTC2_HUMAN	TARS3	802	Homo sapiens	Threonine--tRNA ligase 2, cytoplasmic	1:Experimental evidence at protein level	7.11	1	0.999	6	3	3	21	3	3	1711727520	282757247	1711727520	8K(229.1629), N-term(229.1629)			4.9501e-05	5.32693e-05	5.31376e-05	5.18219e-05	5.17927e-05	5.31357e-05	-0.0361739	0.0722632		1.0054	0.840986	0.0752113
sp|A2RUC4|TYW5_HUMAN	A2RUC4	TYW5_HUMAN	TYW5	315	Homo sapiens	tRNA wybutosine-synthesizing protein 5	1:Experimental evidence at protein level	11.11	1	0.999	3	3	3	3	3	3	44660992	44660992	44660992	13K(229.1629), N-term(229.1629)			4.93455e-06	5.06743e-06	4.89727e-06	5.28191e-06	5.27751e-06	5.26153e-06	0.0969397	1.5899		1.06186	0.00411071	2.38608
sp|A3KN83|SBNO1_HUMAN	A3KN83	SBNO1_HUMAN	SBNO1	1393	Homo sapiens	Protein strawberry notch homolog 1	1:Experimental evidence at protein level	17.09	1	0.999	17	14	17	20	17	20	126991256	126991256	126991256	13K(229.1629), 14K(229.1629), 15K(229.1629), 19K(229.1629), 1K(229.1629), 20K(229.1629), 24K(229.1629), 2K(229.1629), 3C(57.0214), 7K(229.1629), 8K(229.1629), 9K(229.1629), N-term(229.1629)			3.95737e-05	3.87844e-05	3.96459e-05	3.97074e-05	4.00194e-05	3.99915e-05	0.0151525	0.78486		1.01453	0.123265	0.909159
sp|A4D1E9|GTPBA_HUMAN	A4D1E9	GTPBA_HUMAN	GTPBP10	387	Homo sapiens	GTP-binding protein 10	1:Experimental evidence at protein level	31.01	1	0.999	9	9	9	10	10	10	88369510	88369510	88369510	11K(229.1629), 15K(229.1629), 18K(229.1629), 19K(229.1629), 22K(229.1629), 7K(229.1629), 8K(229.1629), 9K(229.1629), N-term(229.1629)			1.80285e-05	1.8579e-05	1.86282e-05	1.89479e-05	1.87799e-05	1.88035e-05	0.0173338	0.836016		1.02346	0.0961146	1.01721
sp|A5A3E0|POTEF_HUMAN	A5A3E0	POTEF_HUMAN	POTEF	1075	Homo sapiens	POTE ankyrin domain family member F	1:Experimental evidence at protein level	12.65	1	0.999	12	2	4	329	18	20	38143328768	83238261	38143328768	12M(15.9949), 14M(15.9949), 15S(229.1629), 16C(57.0214), 1C(57.0214), 23K(229.1629), 25K(229.1629), 28K(229.1629), 2C(57.0214), 2K(229.1629), 4C(57.0214), 5Y(79.9663), 9C(57.0214), N-term(229.1629)			0.00224115	0.00221896	0.00225383	0.00217218	0.00220987	0.00215826	-0.0450943	1.36962		0.974138	0.0351162	1.45449
sp|A5D8V6|VP37C_HUMAN	A5D8V6	VP37C_HUMAN	VPS37C	355	Homo sapiens	Vacuolar protein sorting-associated protein 37C	1:Experimental evidence at protein level	11.83	1	0.999	3	3	3	3	3	3	42317990	42317990	42317990	11K(229.1629), N-term(229.1629)			9.18197e-06	8.34664e-06	8.37762e-06	9.7263e-06	9.53752e-06	1.08509e-05	0.215349	1.26186		1.16245	0.0465507	1.33207
sp|A5YKK6|CNOT1_HUMAN	A5YKK6	CNOT1_HUMAN	CNOT1	2376	Homo sapiens	CCR4-NOT transcription complex subunit 1	1:Experimental evidence at protein level	28.7	1	0.999	56	56	56	86	86	86	510957520	510957520	510957520	10K(229.1629), 11K(229.1629), 12K(229.1629), 13K(229.1629), 14K(229.1629), 15C(57.0214), 15K(229.1629), 16K(229.1629), 17K(229.1629), 18K(229.1629), 19C(57.0214), 1K(229.1629), 20C(57.0214), 23K(229.1629), 24K(229.1629), 25K(229.1629), 2C(57.0214), 3S(229.1629), 4K(229.1629), 5C(57.0214), 7C(57.0214), 7K(229.1629), 8C(57.0214), 8K(229.1629), 9C(57.0214), 9K(229.1629), N-term(229.1629)			0.000221088	0.000222381	0.000229166	0.000226204	0.000229104	0.00022757	0.0332736	0.515804		1.01523	0.265801	0.575443
sp|A6ND36|FA83G_HUMAN	A6ND36	FA83G_HUMAN	FAM83G	823	Homo sapiens	Protein FAM83G	1:Experimental evidence at protein level	5.83	1	0.999	3	3	3	3	3	3	17726794	17726794	17726794	23K(229.1629), N-term(229.1629)			2.77196e-06	2.83755e-06	2.78237e-06	2.71898e-06	3.09348e-06	3.10958e-06	0.152913	0.523907		1.06317	0.243226	0.61399
sp|A6NDG6|PGP_HUMAN	A6NDG6	PGP_HUMAN	PGP	321	Homo sapiens	Glycerol-3-phosphate phosphatase	1:Experimental evidence at protein level	75.08	1	0.999	17	17	17	38	38	38	614373792	614373792	614373792	10K(229.1629), 11C(57.0214), 11S(229.1629), 14K(229.1629), 15C(57.0214), 15K(229.1629), 18C(57.0214), 20S(229.1629), 21K(229.1629), 5C(57.0214), 7C(57.0214), 7K(229.1629), 8K(229.1629), N-term(229.1629), N-term(42.0106)			0.000172239	0.000174728	0.00016466	0.000166202	0.000172856	0.000178127	0.005158	0.150306		1.01086	0.707118	0.150508
sp|A6NDU8|CE051_HUMAN	A6NDU8	CE051_HUMAN	C5orf51	294	Homo sapiens	UPF0600 protein C5orf51	1:Experimental evidence at protein level	24.83	1	0.999	4	4	4	7	7	7	144835884	144835884	144835884	12C(57.0214), 14K(229.1629), 2C(57.0214), N-term(229.1629)			8.99205e-06	8.85387e-06	9.15119e-06	9.25721e-06	9.69708e-06	9.91609e-06	0.1089	1.17519		1.06939	0.0421151	1.37556
sp|A6NFI3|ZN316_HUMAN	A6NFI3	ZN316_HUMAN	ZNF316	1004	Homo sapiens	Zinc finger protein 316	1:Experimental evidence at protein level	9.76	1	0.999	6	5	5	7	5	5	31267694	26579264	31267694	26C(57.0214), 5C(57.0214), N-term(229.1629)			8.99546e-06	8.55028e-06	9.46974e-06	9.13807e-06	8.63243e-06	9.48744e-06	0.0226939	0.0783412		1.00898	0.8349	0.0783653
sp|A6NHL2|TBAL3_HUMAN	A6NHL2	TBAL3_HUMAN	TUBAL3	446	Homo sapiens	Tubulin alpha chain-like 3	1:Experimental evidence at protein level	14.35	1	0.999	6	2	2	101	9	9	7927856704	331308620	7927856704	11M(15.9949), 18K(229.1629), N-term(229.1629)			0.00059771	0.000600604	0.000613322	0.000578494	0.000563353	0.000540096	-0.0923739	1.35201		0.928411	0.0236429	1.6263
sp|A6NHR9|SMHD1_HUMAN	A6NHR9	SMHD1_HUMAN	SMCHD1	2005	Homo sapiens	Structural maintenance of chromosomes flexible hinge domain-containing protein 1	1:Experimental evidence at protein level	32.52	1	0.999	50	50	50	78	78	78	241935164	241935164	241935164	10C(57.0214), 10K(229.1629), 11C(57.0214), 11K(229.1629), 12K(229.1629), 13C(57.0214), 13K(229.1629), 14C(57.0214), 14K(229.1629), 15K(229.1629), 17C(57.0214), 17K(229.1629), 18K(229.1629), 19K(229.1629), 20K(229.1629), 24K(229.1629), 2C(57.0214), 2K(229.1629), 33K(229.1629), 34K(229.1629), 4C(57.0214), 4K(229.1629), 6C(57.0214), 7C(57.0214), 7K(229.1629), 8C(57.0214), 8S(229.1629), 9K(229.1629),…			0.000219653	0.000222524	0.000233114	0.000229308	0.00022669	0.000227938	0.0346806	0.254639		1.0128	0.526897	0.278275
sp|A6NIH7|U119B_HUMAN	A6NIH7	U119B_HUMAN	UNC119B	251	Homo sapiens	Protein unc-119 homolog B	1:Experimental evidence at protein level	34.66	1	0.999	7	6	7	9	7	9	139114512	106756380	139114512	10K(229.1629), 17K(229.1629), 20K(229.1629), 3C(57.0214), 7C(57.0214), 8K(229.1629), N-term(229.1629)			3.37843e-05	3.50796e-05	3.44815e-05	3.49751e-05	3.42328e-05	3.48157e-05	0.0139142	0.195287		1.00656	0.632282	0.199089
sp|A6NJ78|MET15_HUMAN	A6NJ78	MET15_HUMAN	METTL15	407	Homo sapiens	12S rRNA N4-methylcytidine (m4C) methyltransferase	1:Experimental evidence at protein level	16.22	1	0.999	4	2	4	5	2	5	58331504	53548612	58331504	15K(229.1629), 17C(57.0214), N-term(229.1629)			6.86309e-06	7.79116e-06	7.68493e-06	7.78092e-06	7.69418e-06	7.08172e-06	0.0017349	0.0687914		1.00974	0.852795	0.0691554
sp|A6NKD9|CC85C_HUMAN	A6NKD9	CC85C_HUMAN	CCDC85C	419	Homo sapiens	Coiled-coil domain-containing protein 85C	1:Experimental evidence at protein level	10.5	1	0.999	3	3	3	3	3	3	6518616	6518616	6518616	N-term(229.1629)			2.23764e-06	2.20158e-06	2.28661e-06	2.44347e-06	2.20715e-06	2.30959e-06	0.0456607	0.425985		1.03485	0.343177	0.464482
sp|A6NKF1|SAC31_HUMAN	A6NKF1	SAC31_HUMAN	SAC3D1	404	Homo sapiens	SAC3 domain-containing protein 1	1:Experimental evidence at protein level	22.28	1	0.999	6	6	6	7	7	7	108595786	108595786	108595786	20S(79.9663), 3C(57.0214), N-term(229.1629)			1.46388e-05	1.43577e-05	1.4218e-05	1.41438e-05	1.50867e-05	1.57058e-05	0.0714457	0.477383		1.03984	0.2897	0.538052
sp|A6NNZ2|TBB8B_HUMAN	A6NNZ2	TBB8B_HUMAN	TUBB8B	444	Homo sapiens	Tubulin beta 8B	1:Experimental evidence at protein level	40.32	1	0.999	13	3	3	241	5	5	21041294592	32374431	21041294592	14K(229.1629), 14S(229.1629), 17K(229.1629), 27C(57.0214), 37C(57.0214), 9C(57.0214), N-term(229.1629)			0.00116957	0.00119003	0.00119953	0.00114126	0.00116273	0.00115397	-0.0443958	1.38537		0.971574	0.0356135	1.44838
sp|A8MPS7|YDJC_HUMAN	A8MPS7	YDJC_HUMAN	YDJC	323	Homo sapiens	Carbohydrate deacetylase	1:Experimental evidence at protein level	21.36	1	0.999	5	5	5	6	6	6	96186789	96186789	96186789	15K(229.1629), 8C(57.0214), 9C(57.0214), N-term(229.1629)			6.95232e-06	6.27873e-06	6.99821e-06	7.08522e-06	7.19378e-06	7.19919e-06	0.0492549	0.671614		1.06174	0.151832	0.818636
sp|A8MYA2|CX049_HUMAN	A8MYA2	CX049_HUMAN	CXorf49	514	Homo sapiens	Uncharacterized protein CXorf49	2:Experimental evidence at transcript level	28.21	1	0.999	12	12	12	20	20	20	158206036	158206036	158206036	13S(229.1629), 14K(229.1629), 15K(229.1629), 18K(229.1629), 20K(229.1629), 21K(229.1629), 4C(57.0214), 9K(229.1629), N-term(229.1629)			5.03786e-05	4.98814e-05	5.02132e-05	4.90946e-05	5.1437e-05	5.0853e-05	0.0182659	0.148248		1.00606	0.694343	0.158426
sp|A9UHW6|MI4GD_HUMAN	A9UHW6	MI4GD_HUMAN	MIF4GD	222	Homo sapiens	MIF4G domain-containing protein	1:Experimental evidence at protein level	46.85	1	0.999	7	7	7	10	10	10	115988288	115988288	115988288	11K(229.1629), 13C(57.0214), 13K(229.1629), 15C(57.0214), 17K(229.1629), 26M(15.9949), 28M(15.9949), 2C(57.0214), 38C(57.0214), 4K(229.1629), 9C(57.0214), 9K(229.1629), N-term(229.1629)			3.32636e-05	3.28738e-05	3.30478e-05	3.38253e-05	3.45225e-05	3.52087e-05	0.0629832	1.23416		1.04407	0.0246451	1.60827
sp|C9JLW8|MCRI1_HUMAN	C9JLW8	MCRI1_HUMAN	MCRIP1	97	Homo sapiens	Mapk-regulated corepressor-interacting protein 1	1:Experimental evidence at protein level	73.2	1	0.999	7	7	7	12	12	12	486317776	486317776	486317776	11K(229.1629), 3K(229.1629), 7K(229.1629), 9K(229.1629), N-term(229.1629)			9.01168e-05	8.84204e-05	7.97982e-05	9.00579e-05	8.59871e-05	8.80475e-05	-0.00609722	0.208366		1.02229	0.603012	0.219674
sp|E9PRG8|CK098_HUMAN	E9PRG8	CK098_HUMAN	C11orf98	123	Homo sapiens	Uncharacterized protein C11orf98	4:Protein predicted	46.34	1	0.999	7	7	7	9	9	9	667719408	667719408	667719408	10K(229.1629), 2K(229.1629), 3M(15.9949), 7K(229.1629), 8K(229.1629), N-term(229.1629)			9.52083e-05	8.84153e-05	9.65368e-05	9.11893e-05	9.66867e-05	9.15412e-05	-0.0566675	0.0268044		0.997347	0.939739	0.026993
sp|L0R819|ASURF_HUMAN	L0R819	ASURF_HUMAN	ASDURF	96	Homo sapiens	ASNSD1 upstream open reading frame protein	1:Experimental evidence at protein level	38.54	1	0.999	4	3	4	6	4	6	247137632	186701424	247137632	10K(229.1629), 11K(229.1629), 7K(229.1629), 8K(229.1629), N-term(229.1629)			3.91512e-05	3.86474e-05	4.01374e-05	4.07303e-05	4.1307e-05	4.21278e-05	0.077329	1.59215		1.05282	0.02534	1.59619
sp|O00116|ADAS_HUMAN	O00116	ADAS_HUMAN	AGPS	658	Homo sapiens	Alkyldihydroxyacetonephosphate synthase, peroxisomal	1:Experimental evidence at protein level	16.11	1	0.999	7	7	7	9	9	9	53991528	53991528	53991528	12K(229.1629), 14K(229.1629), 20K(229.1629), 22K(229.1629), 9K(229.1629), N-term(229.1629)			1.54194e-05	1.62163e-05	1.70591e-05	1.788e-05	1.7257e-05	1.7551e-05	0.114106	1.03481		1.08201	0.0582892	1.23441
sp|O00139|KIF2A_HUMAN	O00139	KIF2A_HUMAN	KIF2A	706	Homo sapiens	Kinesin-like protein KIF2A	1:Experimental evidence at protein level	32.01	1	0.999	19	17	17	23	18	18	338578920	338578920	338578920	10K(229.1629), 11K(229.1629), 11S(229.1629), 22S(229.1629), 27K(229.1629), 2K(229.1629), 3C(57.0214), 7K(229.1629), 8C(57.0214), 8K(229.1629), 9K(229.1629), N-term(229.1629)			0.000109274	0.000110399	0.000115155	0.000110706	0.000115424	0.000115245	0.0619771	0.386238		1.01955	0.409787	0.387442
sp|O00148|DX39A_HUMAN	O00148	DX39A_HUMAN	DDX39A	427	Homo sapiens	ATP-dependent RNA helicase DDX39A	1:Experimental evidence at protein level	66.51	1	0.999	27	14	14	104	42	42	4900732160	283821840	4900732160	11K(229.1629), 13S(229.1629), 15K(229.1629), 15S(229.1629), 16K(229.1629), 1C(57.0214), 1K(229.1629), 2C(57.0214), 2M(15.9949), 30K(229.1629), 31K(229.1629), 6C(57.0214), 6M(15.9949), 7C(57.0214), 7M(15.9949), 9K(229.1629), N-term(229.1629), N-term(42.0106)			0.000493279	0.000503144	0.000495371	0.000513964	0.000490165	0.000496195	0.00239779	0.1304		1.00572	0.73223	0.135352
sp|O00154|BACH_HUMAN	O00154	BACH_HUMAN	ACOT7	380	Homo sapiens	Cytosolic acyl coenzyme A thioester hydrolase	1:Experimental evidence at protein level	53.68	1	0.999	20	18	20	56	54	56	911256352	872552912	911256352	10S(229.1629), 11K(229.1629), 15K(229.1629), 16K(229.1629), 19K(229.1629), 1C(57.0214), 1K(229.1629), 20K(229.1629), 2C(57.0214), 2M(15.9949), 3C(57.0214), 4S(229.1629), 7K(229.1629), 7S(229.1629), 9K(229.1629), 9S(229.1629), N-term(229.1629)			0.000223448	0.000232628	0.000235694	0.00023145	0.000234788	0.000235567	0.0133345	0.332325		1.01451	0.43825	0.358278
sp|O00159|MYO1C_HUMAN	O00159	MYO1C_HUMAN	MYO1C	1063	Homo sapiens	Unconventional myosin-Ic	1:Experimental evidence at protein level	51.08	1	0.999	45	44	45	90	89	90	635206624	635206624	635206624	10C(57.0214), 10K(229.1629), 10S(229.1629), 11K(229.1629), 13K(229.1629), 14K(229.1629), 14S(229.1629), 15K(229.1629), 16K(229.1629), 18K(229.1629), 1K(229.1629), 22K(229.1629), 24K(229.1629), 2K(229.1629), 2S(229.1629), 3C(57.0214), 3S(229.1629), 4C(57.0214), 7K(229.1629), 7S(229.1629), 8K(229.1629), 9C(57.0214), 9K(229.1629), 9S(229.1629), N-term(229.1629)			0.000338454	0.000347841	0.000353476	0.000341881	0.00034613	0.000348933	-0.00711484	0.0661879		0.997281	0.855021	0.068023
sp|O00161|SNP23_HUMAN	O00161	SNP23_HUMAN	SNAP23	211	Homo sapiens	Synaptosomal-associated protein 23	1:Experimental evidence at protein level	39.34	1	0.999	6	6	6	6	6	6	185080662	185080662	185080662	10K(229.1629), 14K(229.1629), 18K(229.1629), 25K(229.1629), 7K(229.1629), 9K(229.1629), N-term(229.1629)			1.98165e-05	1.97533e-05	1.91118e-05	2.06501e-05	1.98033e-05	2.04599e-05	0.0507018	1.01799		1.03803	0.0947947	1.02322
sp|O00170|AIP_HUMAN	O00170	AIP_HUMAN	AIP	330	Homo sapiens	AH receptor-interacting protein	1:Experimental evidence at protein level	57.88	1	0.999	16	16	16	30	30	30	641658896	641658896	641658896	10K(229.1629), 11C(57.0214), 11K(229.1629), 12K(229.1629), 13C(57.0214), 14S(229.1629), 17K(229.1629), 19K(229.1629), 2C(57.0214), 2K(229.1629), 3C(57.0214), 3S(229.1629), 6K(229.1629), 7K(229.1629), 8K(229.1629), 8M(15.9949), 9C(57.0214), N-term(229.1629)			0.000156429	0.00016056	0.000160145	0.000160107	0.00015462	0.00015722	-0.0265967	0.347089		0.989129	0.448164	0.348563
sp|O00178|GTPB1_HUMAN	O00178	GTPB1_HUMAN	GTPBP1	669	Homo sapiens	GTP-binding protein 1	1:Experimental evidence at protein level	33.63	1	0.999	14	14	14	25	25	25	306712356	306712356	306712356	10K(229.1629), 12K(229.1629), 13K(229.1629), 14K(229.1629), 18K(229.1629), 19K(229.1629), 20K(229.1629), 2C(57.0214), 2K(229.1629), 32K(229.1629), 40K(229.1629), 4C(57.0214), N-term(229.1629)			5.06858e-05	5.14257e-05	5.00803e-05	5.1637e-05	5.27455e-05	5.22996e-05	0.0452205	1.36444		1.0295	0.0413927	1.38308
sp|O00186|STXB3_HUMAN	O00186	STXB3_HUMAN	STXBP3	592	Homo sapiens	Syntaxin-binding protein 3	1:Experimental evidence at protein level	7.26	1	0.999	4	4	4	4	4	4	35570502	35570502	35570502	10K(229.1629), 17K(229.1629), 5C(57.0214), 7K(229.1629), 9K(229.1629), N-term(229.1629)			5.35575e-06	5.53759e-06	5.71106e-06	5.22098e-06	5.67529e-06	5.67705e-06	0.0354372	0.0186537		0.998128	0.957603	0.0188147
sp|O00193|SMAP_HUMAN	O00193	SMAP_HUMAN	SMAP	183	Homo sapiens	Small acidic protein	1:Experimental evidence at protein level	35.52	1	0.999	8	8	8	43	43	43	2164501120	2164501120	2164501120	10S(79.9663), 12S(229.1629), 13M(15.9949), 16K(229.1629), 17K(229.1629), 1K(229.1629), 23K(229.1629), 2S(229.1629), 3S(79.9663), 6K(229.1629), 7K(229.1629), 7S(229.1629), 8K(229.1629), N-term(229.1629)			0.000369118	0.000372366	0.000347307	0.000365403	0.000364071	0.000371223	-0.0145912	0.174373		1.01094	0.652477	0.185435
sp|O00203|AP3B1_HUMAN	O00203	AP3B1_HUMAN	AP3B1	1094	Homo sapiens	AP-3 complex subunit beta-1	1:Experimental evidence at protein level	33.46	1	0.999	33	27	33	49	41	49	397566976	397566976	397566976	10K(229.1629), 11C(57.0214), 11K(229.1629), 13K(229.1629), 14K(229.1629), 16K(229.1629), 1K(229.1629), 30K(229.1629), 3K(229.1629), 3S(229.1629), 6K(229.1629), 7K(229.1629), 8K(229.1629), 8S(229.1629), 9K(229.1629), N-term(229.1629)			0.000209123	0.000210653	0.000213545	0.000211347	0.000213072	0.000212271	0.0110402	0.312889		1.00532	0.464023	0.333461
sp|O00213|APBB1_HUMAN	O00213	APBB1_HUMAN	APBB1	710	Homo sapiens	Amyloid-beta A4 precursor protein-binding family B member 1	1:Experimental evidence at protein level	10.7	1	0.999	6	6	6	10	10	10	51533610	51533610	51533610	10K(229.1629), 12K(229.1629), 14K(229.1629), 22K(229.1629), 7K(229.1629), 9K(229.1629), N-term(229.1629)			2.24094e-05	2.27816e-05	2.35449e-05	2.33983e-05	2.55337e-05	2.35605e-05	0.0485029	0.693251		1.05465	0.176283	0.753789
sp|O00217|NDUS8_HUMAN	O00217	NDUS8_HUMAN	NDUFS8	210	Homo sapiens	NADH dehydrogenase [ubiquinone] iron-sulfur protein 8, mitochondrial	1:Experimental evidence at protein level	16.67	1	0.999	3	3	3	6	6	6	50695797	50695797	50695797	2C(57.0214), 6C(57.0214), N-term(229.1629)			2.93322e-06	3.07373e-06	3.04523e-06	3.56187e-06	3.44538e-06	3.30562e-06	0.17811	1.85903		1.13927	0.00798872	2.09752
sp|O00231|PSD11_HUMAN	O00231	PSD11_HUMAN	PSMD11	422	Homo sapiens	26S proteasome non-ATPase regulatory subunit 11	1:Experimental evidence at protein level	78.91	1	0.999	30	30	30	114	114	114	1401657248	1401657248	1401657248	10K(229.1629), 10S(229.1629), 11K(229.1629), 11S(229.1629), 12K(229.1629), 13K(229.1629), 14K(229.1629), 15K(229.1629), 16K(229.1629), 18K(229.1629), 1K(229.1629), 20C(57.0214), 20K(229.1629), 21K(229.1629), 22K(229.1629), 23C(57.0214), 23K(229.1629), 28K(229.1629), 2M(15.9949), 3S(229.1629), 4S(229.1629), 6S(229.1629), 7K(229.1629), 7S(229.1629), 8C(57.0214), 8K(229.1629), 9K(229.1629), 9S(229.1…			0.000711837	0.000720437	0.00071325	0.000706099	0.000719604	0.000727952	0.0127956	0.140465		1.00379	0.714557	0.145963
sp|O00232|PSD12_HUMAN	O00232	PSD12_HUMAN	PSMD12	456	Homo sapiens	26S proteasome non-ATPase regulatory subunit 12	1:Experimental evidence at protein level	65.35	1	0.999	30	30	30	105	105	105	1259277504	1259277504	1259277504	10K(229.1629), 10M(15.9949), 11K(229.1629), 12K(229.1629), 12S(229.1629), 13K(229.1629), 14K(229.1629), 16S(229.1629), 17M(15.9949), 18K(229.1629), 19K(229.1629), 1K(229.1629), 20K(229.1629), 23K(229.1629), 2C(57.0214), 2S(229.1629), 3S(229.1629), 5C(57.0214), 5K(229.1629), 5M(15.9949), 6C(57.0214), 6K(229.1629), 6S(229.1629), 7C(57.0214), 7K(229.1629), 8M(15.9949), 9K(229.1629), N-term(229.1629)			0.000391963	0.000407957	0.000400129	0.000413734	0.000400031	0.000400787	0.00237304	0.307356		1.01209	0.492714	0.307405
sp|O00233|PSMD9_HUMAN	O00233	PSMD9_HUMAN	PSMD9	223	Homo sapiens	26S proteasome non-ATPase regulatory subunit 9	1:Experimental evidence at protein level	43.95	1	0.999	11	11	11	31	31	31	539953248	539953248	539953248	10K(229.1629), 11C(57.0214), 11K(229.1629), 1K(229.1629), 2K(229.1629), 2M(15.9949), 4M(15.9949), 5C(57.0214), 7K(229.1629), 8S(229.1629), 9K(229.1629), N-term(229.1629)			0.000141063	0.000137572	0.000131757	0.0001336	0.000141781	0.000141465	0.0402573	0.219973		1.01573	0.602586	0.219981
sp|O00244|ATOX1_HUMAN	O00244	ATOX1_HUMAN	ATOX1	68	Homo sapiens	Copper transport protein ATOX1	1:Experimental evidence at protein level	80.88	1	0.999	8	8	8	29	29	29	1162090000	1162090000	1162090000	11C(57.0214), 12C(57.0214), 14C(57.0214), 17K(229.1629), 18K(229.1629), 1K(229.1629), 2C(57.0214), 2K(229.1629), 3C(57.0214), 3S(229.1629), 4S(229.1629), 5S(229.1629), 6S(229.1629), 8K(229.1629), 8S(229.1629), 9C(57.0214), 9K(229.1629), N-term(229.1629)			0.000262354	0.000241267	0.000230542	0.000248935	0.000230187	0.000260043	0.0451379	0.0445561		1.00681	0.902462	0.0445712
sp|O00255|MEN1_HUMAN	O00255	MEN1_HUMAN	MEN1	615	Homo sapiens	Menin	1:Experimental evidence at protein level	4.55	1	0.9989	3	3	3	3	3	3	71107305	71107305	71107305	13K(229.1629), N-term(229.1629)			6.74382e-06	7.19402e-06	6.44471e-06	7.16938e-06	7.41043e-06	7.10593e-06	0.0882809	0.75983		1.06394	0.140372	0.852719
sp|O00264|PGRC1_HUMAN	O00264	PGRC1_HUMAN	PGRMC1	195	Homo sapiens	Membrane-associated progesterone receptor component 1	1:Experimental evidence at protein level	56.92	1	0.999	7	6	7	11	9	11	402996448	240258152	402996448	11S(229.1629), 15K(229.1629), 31K(229.1629), 4K(229.1629), 6C(57.0214), 6T(79.9663), 8Y(79.9663), 9K(229.1629), N-term(229.1629)			6.13461e-05	6.06168e-05	5.95038e-05	6.42033e-05	6.97291e-05	6.04452e-05	0.0829281	0.603826		1.07115	0.192504	0.715561
sp|O00267|SPT5H_HUMAN	O00267	SPT5H_HUMAN	SUPT5H	1087	Homo sapiens	Transcription elongation factor SPT5	1:Experimental evidence at protein level	45.54	1	0.999	37	36	37	58	57	58	636060336	636060336	636060336	10S(229.1629), 11K(229.1629), 12K(229.1629), 13C(57.0214), 13K(229.1629), 14K(229.1629), 15K(229.1629), 18K(229.1629), 19K(229.1629), 1K(229.1629), 21K(229.1629), 23K(229.1629), 28K(229.1629), 31K(229.1629), 36K(229.1629), 4K(229.1629), 5C(57.0214), 5K(229.1629), 5S(229.1629), 6K(229.1629), 7C(57.0214), 7K(229.1629), 8K(229.1629), 9K(229.1629), N-term(229.1629)			0.000203768	0.000207628	0.000199925	0.000208644	0.000213988	0.000216533	0.0706024	1.34793		1.04555	0.0447776	1.34894
sp|O00273|DFFA_HUMAN	O00273	DFFA_HUMAN	DFFA	331	Homo sapiens	DNA fragmentation factor subunit alpha	1:Experimental evidence at protein level	79.76	1	0.999	18	18	18	40	40	40	682695040	682695040	682695040	11K(229.1629), 12K(229.1629), 17K(229.1629), 1K(229.1629), 22C(57.0214), 24C(57.0214), 27S(229.1629), 2C(57.0214), 30K(229.1629), 3C(57.0214), 3S(229.1629), 6S(229.1629), 8C(57.0214), 8S(229.1629), 9C(57.0214), 9K(229.1629), N-term(229.1629), N-term(42.0106)			0.000188439	0.00019739	0.000185619	0.000216629	0.000216647	0.000214583	0.201131	1.79375		1.13372	0.00213645	2.67031
sp|O00291|HIP1_HUMAN	O00291	HIP1_HUMAN	HIP1	1037	Homo sapiens	Huntingtin-interacting protein 1	1:Experimental evidence at protein level	5.21	1	0.999	5	4	4	5	4	4	127877740	67261808	127877740	7K(229.1629), N-term(229.1629)			1.28957e-05	1.31967e-05	1.29864e-05	1.24029e-05	1.24835e-05	1.29375e-05	-0.0569778	0.951999		0.967886	0.0910159	1.04088
sp|O00299|CLIC1_HUMAN	O00299	CLIC1_HUMAN	CLIC1	241	Homo sapiens	Chloride intracellular channel protein 1	1:Experimental evidence at protein level	88.8	1	0.999	19	19	19	160	160	160	4278623104	4278623104	4278623104	10C(57.0214), 12C(57.0214), 12K(229.1629), 13C(57.0214), 17K(229.1629), 18K(229.1629), 18S(229.1629), 1K(229.1629), 22K(229.1629), 25S(229.1629), 2C(57.0214), 32C(57.0214), 3M(15.9949), 3S(229.1629), 4C(57.0214), 5S(229.1629), 7C(57.0214), 7K(229.1629), 8C(57.0214), 8K(229.1629), 8S(229.1629), 9K(229.1629), N-term(229.1629), N-term(42.0106)			0.000551061	0.000556206	0.000546414	0.000562896	0.000554179	0.00055173	0.00814053	0.496273		1.00915	0.317065	0.498852
sp|O00303|EIF3F_HUMAN	O00303	EIF3F_HUMAN	EIF3F	357	Homo sapiens	Eukaryotic translation initiation factor 3 subunit F	1:Experimental evidence at protein level	71.43	1	0.999	17	17	17	68	68	68	978560608	978560608	978560608	10S(229.1629), 11K(229.1629), 12K(229.1629), 12S(229.1629), 13S(229.1629), 19K(229.1629), 28K(229.1629), 2C(57.0214), 36K(229.1629), 3M(15.9949), 4S(229.1629), 5M(15.9949), 7K(229.1629), 8C(57.0214), 8K(229.1629), 8S(229.1629), N-term(229.1629)			0.000237127	0.000243157	0.000243869	0.000239042	0.000247946	0.000252349	0.0281402	0.47293		1.02097	0.319813	0.495104
sp|O00329|PK3CD_HUMAN	O00329	PK3CD_HUMAN	PIK3CD	1044	Homo sapiens	Phosphatidylinositol 4,5-bisphosphate 3-kinase catalytic subunit delta isoform	1:Experimental evidence at protein level	6.13	1	0.999	7	6	7	8	7	8	530944274	530944274	530944274	1K(229.1629), 2C(57.0214), 3C(57.0214), 7K(229.1629), 8K(229.1629), 9C(57.0214), N-term(229.1629)			1.72265e-05	1.86e-05	1.88774e-05	2.01598e-05	1.88254e-05	1.90209e-05	0.0322813	0.762394		1.06036	0.169933	0.769721
sp|O00330|ODPX_HUMAN	O00330	ODPX_HUMAN	PDHX	501	Homo sapiens	Pyruvate dehydrogenase protein X component, mitochondrial	1:Experimental evidence at protein level	30.14	1	0.999	11	11	11	17	17	17	276049560	276049560	276049560	10K(229.1629), 15K(229.1629), 16K(229.1629), 17K(229.1629), 8K(229.1629), 9K(229.1629), N-term(229.1629)			5.82197e-05	5.51052e-05	5.70227e-05	5.65607e-05	5.60211e-05	5.55097e-05	-0.0255663	0.300322		0.986756	0.475675	0.32269
sp|O00399|DCTN6_HUMAN	O00399	DCTN6_HUMAN	DCTN6	190	Homo sapiens	Dynactin subunit 6	1:Experimental evidence at protein level	36.32	1	0.999	5	5	5	6	6	6	106644680	106644680	106644680	14C(57.0214), 18K(229.1629), 20K(229.1629), 8C(57.0214), 9K(229.1629), N-term(229.1629)			1.75063e-05	1.69906e-05	1.77716e-05	1.82324e-05	1.91956e-05	1.76279e-05	0.0586302	0.774444		1.05333	0.143056	0.844495
sp|O00401|WASL_HUMAN	O00401	WASL_HUMAN	WASL	505	Homo sapiens	Neural Wiskott-Aldrich syndrome protein	1:Experimental evidence at protein level	25.15	1	0.999	8	8	8	12	12	12	125517136	125517136	125517136	13S(229.1629), 14K(229.1629), 23K(229.1629), 24K(229.1629), 33K(229.1629), 6C(57.0214), 7S(229.1629), N-term(229.1629)			1.2611e-05	1.2407e-05	1.33632e-05	1.28402e-05	1.3657e-05	1.35817e-05	0.106977	0.654312		1.04423	0.220846	0.65591
sp|O00410|IPO5_HUMAN	O00410	IPO5_HUMAN	IPO5	1097	Homo sapiens	Importin-5	1:Experimental evidence at protein level	77.03	1	0.999	60	57	60	221	209	221	1450844768	1450844768	1450844768	10M(15.9949), 11C(57.0214), 11K(229.1629), 11S(229.1629), 12C(57.0214), 12K(229.1629), 12S(229.1629), 13C(57.0214), 13K(229.1629), 13S(229.1629), 14C(57.0214), 14K(229.1629), 14M(15.9949), 15K(229.1629), 15M(15.9949), 15S(229.1629), 16C(57.0214), 16K(229.1629), 16M(15.9949), 16S(229.1629), 17C(57.0214), 17K(229.1629), 18K(229.1629), 1C(57.0214), 1K(229.1629), 20C(57.0214), 20K(229.1629), 22C(57.0…			0.000737767	0.000740683	0.000717062	0.000748888	0.000741055	0.000753796	0.0215845	0.822631		1.02197	0.125157	0.902544
sp|O00411|RPOM_HUMAN	O00411	RPOM_HUMAN	POLRMT	1230	Homo sapiens	DNA-directed RNA polymerase, mitochondrial	1:Experimental evidence at protein level	7.15	1	0.999	7	7	7	8	8	8	43620672	43620672	43620672	14K(229.1629), 15C(57.0214), 17C(57.0214), 3C(57.0214), 4C(57.0214), 7C(57.0214), 8K(229.1629), N-term(229.1629)			1.05519e-05	1.05053e-05	1.11536e-05	1.13483e-05	1.09695e-05	1.10959e-05	0.0725267	0.72783		1.03735	0.165398	0.78147
sp|O00422|SAP18_HUMAN	O00422	SAP18_HUMAN	SAP18	153	Homo sapiens	Histone deacetylase complex subunit SAP18	1:Experimental evidence at protein level	75.82	1	0.999	11	10	11	31	29	31	605964848	605964848	605964848	13K(229.1629), 14K(229.1629), 19K(229.1629), 1K(229.1629), 2C(57.0214), 5K(229.1629), 7K(229.1629), 7M(15.9949), N-term(229.1629)			0.000114211	0.00011015	0.000114854	0.000109057	0.000113179	0.000113658	-0.0130991	0.20638		0.990209	0.621761	0.206376
sp|O00429|DNM1L_HUMAN	O00429	DNM1L_HUMAN	DNM1L	736	Homo sapiens	Dynamin-1-like protein	1:Experimental evidence at protein level	80.98	1	0.999	51	51	51	114	114	114	2029082992	2029082992	2029082992	10K(229.1629), 10S(229.1629), 10S(79.9663), 11C(57.0214), 11K(229.1629), 11M(15.9949), 11S(229.1629), 13K(229.1629), 14K(229.1629), 14M(15.9949), 14S(229.1629), 15K(229.1629), 16K(229.1629), 17M(15.9949), 19K(229.1629), 19M(15.9949), 1C(57.0214), 1K(229.1629), 22K(229.1629), 23K(229.1629), 26K(229.1629), 28K(229.1629), 2C(57.0214), 2K(229.1629), 3S(229.1629), 4M(15.9949), 5S(229.1629), 6C(57.0214…			0.000471081	0.000475667	0.000484286	0.000474673	0.000475991	0.00048736	0.000982053	0.156106		1.00488	0.698023	0.156131
sp|O00442|RTCA_HUMAN	O00442	RTCA_HUMAN	RTCA	366	Homo sapiens	RNA 3'-terminal phosphate cyclase	1:Experimental evidence at protein level	29.51	1	0.999	8	8	8	15	15	15	205587884	205587884	205587884	10K(229.1629), 13K(229.1629), 19K(229.1629), 24K(229.1629), 7C(57.0214), 9K(229.1629), N-term(229.1629)			2.93096e-05	2.98115e-05	3.05094e-05	2.96136e-05	3.02734e-05	3.11914e-05	0.0221822	0.345395		1.01615	0.448307	0.348424
sp|O00443|P3C2A_HUMAN	O00443	P3C2A_HUMAN	PIK3C2A	1686	Homo sapiens	Phosphatidylinositol 4-phosphate 3-kinase C2 domain-containing subunit alpha	1:Experimental evidence at protein level	6.35	1	0.999	10	8	9	11	8	9	68059619	24058046	68059619	10K(229.1629), 11K(229.1629), 13K(229.1629), 19K(229.1629), 7K(229.1629), 9K(229.1629), N-term(229.1629)			1.45533e-05	1.48795e-05	1.63289e-05	1.63781e-05	1.61592e-05	1.62522e-05	0.12731	0.689861		1.06617	0.140047	0.853725
sp|O00459|P85B_HUMAN	O00459	P85B_HUMAN	PIK3R2	728	Homo sapiens	Phosphatidylinositol 3-kinase regulatory subunit beta	1:Experimental evidence at protein level	11.26	1	0.999	6	4	6	7	5	7	94522208	41424809	94522208	11K(229.1629), 7K(229.1629), N-term(229.1629)			1.99114e-05	2.15499e-05	2.04492e-05	2.04681e-05	2.09505e-05	2.12125e-05	0.0349368	0.165607		1.01164	0.673478	0.171676
sp|O00461|GOLI4_HUMAN	O00461	GOLI4_HUMAN	GOLIM4	696	Homo sapiens	Golgi integral membrane protein 4	1:Experimental evidence at protein level	10.34	1	0.999	6	6	6	8	8	8	60810180	60810180	60810180	14K(229.1629), N-term(229.1629)			9.16637e-06	9.41227e-06	9.41197e-06	9.12723e-06	9.764e-06	9.02668e-06	-0.0443193	0.0321776		0.997403	0.925953	0.0334111
sp|O00468|AGRIN_HUMAN	O00468	AGRIN_HUMAN	AGRN	2068	Homo sapiens	Agrin	1:Experimental evidence at protein level	12.48	1	0.999	18	18	18	20	20	20	1104655778	1104655778	1104655778	12C(57.0214), 12S(229.1629), 13K(229.1629), 16K(229.1629), 1K(229.1629), 2K(229.1629), 5C(57.0214), 6C(57.0214), 9C(57.0214), N-term(229.1629)			2.85321e-05	2.62851e-05	2.70234e-05	2.74772e-05	2.75927e-05	2.81145e-05	0.0300775	0.24121		1.01642	0.551453	0.258492
sp|O00469|PLOD2_HUMAN	O00469	PLOD2_HUMAN	PLOD2	737	Homo sapiens	Procollagen-lysine,2-oxoglutarate 5-dioxygenase 2	1:Experimental evidence at protein level	39.89	1	0.999	28	28	28	52	52	52	333383496	333383496	333383496	10K(229.1629), 10S(229.1629), 11C(57.0214), 11K(229.1629), 12K(229.1629), 13K(229.1629), 14K(229.1629), 15K(229.1629), 16K(229.1629), 19K(229.1629), 1K(229.1629), 23K(229.1629), 2C(57.0214), 2S(229.1629), 4K(229.1629), 7K(229.1629), 8K(229.1629), 9K(229.1629), N-term(229.1629)			0.000175677	0.000177482	0.000180108	0.000175816	0.000179867	0.000181177	0.0192594	0.226116		1.00674	0.592683	0.227177
sp|O00470|MEIS1_HUMAN	O00470	MEIS1_HUMAN	MEIS1	390	Homo sapiens	Homeobox protein Meis1	1:Experimental evidence at protein level	6.92	1	0.999	3	2	3	3	2	3	15046378	7705582	15046378	8K(229.1629), N-term(229.1629)			3.1544e-06	3.17757e-06	3.12673e-06	3.10263e-06	3.37494e-06	3.6668e-06	0.097497	0.529761		1.07249	0.234814	0.629276
sp|O00471|EXOC5_HUMAN	O00471	EXOC5_HUMAN	EXOC5	708	Homo sapiens	Exocyst complex component 5	1:Experimental evidence at protein level	32.49	1	0.999	19	18	18	25	24	24	157705300	151794320	157705300	10K(229.1629), 11K(229.1629), 15K(229.1629), 1K(229.1629), 22K(229.1629), 30K(229.1629), 4C(57.0214), 6C(57.0214), 7K(229.1629), 8K(229.1629), 8S(229.1629), 9K(229.1629), N-term(229.1629)			6.66025e-05	6.79284e-05	6.71929e-05	7.0777e-05	7.51868e-05	7.29639e-05	0.118872	1.43486		1.08528	0.012513	1.90264
sp|O00483|NDUA4_HUMAN	O00483	NDUA4_HUMAN	NDUFA4	81	Homo sapiens	Cytochrome c oxidase subunit NDUFA4	1:Experimental evidence at protein level	45.68	1	0.999	4	4	4	4	4	4	112840756	112840756	112840756	10K(229.1629), 7K(229.1629), 8K(229.1629), 9C(57.0214), N-term(229.1629)			1.59861e-05	1.61809e-05	1.7053e-05	1.65287e-05	1.6359e-05	1.52597e-05	0.0157909	0.277823		0.978206	0.526145	0.278894
sp|O00487|PSDE_HUMAN	O00487	PSDE_HUMAN	PSMD14	310	Homo sapiens	26S proteasome non-ATPase regulatory subunit 14	1:Experimental evidence at protein level	54.52	1	0.999	13	13	13	49	49	49	1060112928	1060112928	1060112928	10S(229.1629), 12S(229.1629), 13K(229.1629), 15C(57.0214), 16K(229.1629), 26K(229.1629), 34K(229.1629), 4S(229.1629), 5M(15.9949), 7K(229.1629), 7M(15.9949), 8M(15.9949), 9K(229.1629), N-term(229.1629)			0.000271667	0.000263613	0.000254025	0.000254002	0.000254101	0.000257998	-0.053015	0.575727		0.970603	0.215852	0.665843
sp|O00499|BIN1_HUMAN	O00499	BIN1_HUMAN	BIN1	593	Homo sapiens	Myc box-dependent-interacting protein 1	1:Experimental evidence at protein level	40.64	1	0.999	17	16	17	35	34	35	330023032	330023032	330023032	10K(229.1629), 10S(229.1629), 12C(57.0214), 15K(229.1629), 18K(229.1629), 19K(229.1629), 1K(229.1629), 20K(229.1629), 21K(229.1629), 22K(229.1629), 22M(15.9949), 25K(229.1629), 2S(229.1629), 4C(57.0214), 5C(57.0214), 5K(229.1629), 6S(229.1629), 7K(229.1629), 8K(229.1629), N-term(229.1629)			0.000106998	0.000106236	0.000104324	0.000106624	0.000106952	0.000109899	0.0096921	0.674755		1.01863	0.206688	0.684685
sp|O00505|IMA4_HUMAN	O00505	IMA4_HUMAN	KPNA3	521	Homo sapiens	Importin subunit alpha-4	1:Experimental evidence at protein level	44.91	1	0.999	17	11	11	38	27	27	548538512	427748640	548538512	11S(79.9663), 13K(229.1629), 14K(229.1629), 17C(57.0214), 18K(229.1629), 19C(57.0214), 1K(229.1629), 20C(57.0214), 23K(229.1629), 25K(229.1629), 30S(229.1629), 33K(229.1629), 5S(229.1629), 9K(229.1629), N-term(229.1629), N-term(42.0106)			0.000162589	0.000165014	0.000165614	0.000165643	0.000169529	0.000168933	0.0338688	1.09709		1.02208	0.0755607	1.1217
sp|O00506|STK25_HUMAN	O00506	STK25_HUMAN	STK25	426	Homo sapiens	Serine/threonine-protein kinase 25	1:Experimental evidence at protein level	23.94	1	0.999	9	3	3	16	4	4	384110120	58685166	384110120	7K(229.1629), 9K(229.1629), N-term(229.1629)			3.95655e-05	4.24552e-05	4.36347e-05	4.302e-05	4.27507e-05	4.23447e-05	0.0100071	0.244874		1.01958	0.539765	0.267795
sp|O00512|BCL9_HUMAN	O00512	BCL9_HUMAN	BCL9	1426	Homo sapiens	B-cell CLL/lymphoma 9 protein	1:Experimental evidence at protein level	6.87	1	0.999	7	7	7	8	8	8	74215722	74215722	74215722	11K(229.1629), 12K(229.1629), 13K(229.1629), 14K(229.1629), N-term(229.1629)			1.62092e-05	1.59898e-05	1.52717e-05	1.66276e-05	1.70016e-05	1.83346e-05	0.0885205	1.08464		1.09465	0.0641857	1.19256
sp|O00541|PESC_HUMAN	O00541	PESC_HUMAN	PES1	588	Homo sapiens	Pescadillo homolog	1:Experimental evidence at protein level	50	1	0.999	29	29	29	51	51	51	751492640	751492640	751492640	10K(229.1629), 12K(229.1629), 13C(57.0214), 16K(229.1629), 19S(229.1629), 1K(229.1629), 21M(15.9949), 25K(229.1629), 2K(229.1629), 2M(15.9949), 3K(229.1629), 5K(229.1629), 7K(229.1629), 7S(229.1629), 8K(229.1629), 9C(57.0214), 9K(229.1629), N-term(229.1629)			0.000189723	0.000192712	0.000194963	0.00019402	0.000197012	0.000195502	0.0207347	0.758071		1.01582	0.15614	0.806486
sp|O00560|SDCB1_HUMAN	O00560	SDCB1_HUMAN	SDCBP	298	Homo sapiens	Syntenin-1	1:Experimental evidence at protein level	15.44	1	0.999	4	4	4	4	4	4	88085956	88085956	88085956	10K(229.1629), 11K(229.1629), 7K(229.1629), N-term(229.1629), N-term(42.0106)			1.43417e-05	1.32136e-05	1.38331e-05	1.43739e-05	1.41998e-05	1.54019e-05	0.0553199	0.798207		1.06251	0.15777	0.801977
sp|O00566|MPP10_HUMAN	O00566	MPP10_HUMAN	MPHOSPH10	681	Homo sapiens	U3 small nucleolar ribonucleoprotein protein MPP10	1:Experimental evidence at protein level	23.94	1	0.999	11	11	11	19	19	19	212024120	212024120	212024120	12K(229.1629), 13K(229.1629), 18K(229.1629), 19K(229.1629), 1K(229.1629), 20K(229.1629), 30K(229.1629), 32K(229.1629), 5S(229.1629), 7C(57.0214), 7K(229.1629), 8K(229.1629), N-term(229.1629)			4.54213e-05	4.42664e-05	4.77047e-05	4.76346e-05	4.7817e-05	4.62402e-05	0.0686415	0.529929		1.03129	0.27217	0.565159
sp|O00567|NOP56_HUMAN	O00567	NOP56_HUMAN	NOP56	594	Homo sapiens	Nucleolar protein 56	1:Experimental evidence at protein level	44.78	1	0.999	20	20	20	41	41	41	394652848	394652848	394652848	10K(229.1629), 12K(229.1629), 13C(57.0214), 13K(229.1629), 15K(229.1629), 19C(57.0214), 21K(229.1629), 25K(229.1629), 27K(229.1629), 2S(229.1629), 3C(57.0214), 4K(229.1629), 6K(229.1629), 7S(229.1629), 8C(57.0214), 8K(229.1629), 9C(57.0214), 9K(229.1629), 9S(229.1629), N-term(229.1629)			0.000150194	0.00015278	0.000157804	0.000154509	0.000156178	0.000158588	0.0317412	0.464455		1.01844	0.325308	0.487705
sp|O00571|DDX3X_HUMAN	O00571	DDX3X_HUMAN	DDX3X	662	Homo sapiens	ATP-dependent RNA helicase DDX3X	1:Experimental evidence at protein level	73.11	1	0.999	38	13	37	97	39	92	1383746528	653075504	1383746528	10K(229.1629), 11K(229.1629), 12K(229.1629), 13C(57.0214), 14S(229.1629), 16C(57.0214), 17C(57.0214), 17K(229.1629), 18S(229.1629), 19S(229.1629), 1K(229.1629), 2C(57.0214), 2K(229.1629), 34K(229.1629), 4C(57.0214), 4K(229.1629), 5C(57.0214), 5S(229.1629), 6C(57.0214), 7K(229.1629), 8S(229.1629), 9K(229.1629), 9S(229.1629), N-term(229.1629), N-term(42.0106)			0.000404328	0.000400286	0.000418676	0.000404236	0.00040407	0.000394316	-0.000920872	0.443653		0.983104	0.347095	0.459551
sp|O00584|RNT2_HUMAN	O00584	RNT2_HUMAN	RNASET2	256	Homo sapiens	Ribonuclease T2	1:Experimental evidence at protein level	15.62	1	0.999	3	3	3	4	4	4	54402064	54402064	54402064	10K(229.1629), 12C(57.0214), 14K(229.1629), 16K(229.1629), 4K(229.1629), N-term(229.1629)			1.18183e-05	1.1835e-05	1.17475e-05	1.20542e-05	1.25535e-05	1.31423e-05	0.0870709	0.887965		1.06636	0.0681226	1.16671
sp|O00592|PODXL_HUMAN	O00592	PODXL_HUMAN	PODXL	558	Homo sapiens	Podocalyxin	1:Experimental evidence at protein level	14.7	1	0.999	9	9	9	11	11	11	148725964	148725964	148725964	13K(229.1629), 1K(229.1629), 21K(229.1629), 22K(229.1629), 2K(229.1629), 4K(229.1629), 6C(57.0214), 7K(229.1629), 9K(229.1629), N-term(229.1629)			4.45514e-05	4.43836e-05	4.37308e-05	5.43544e-05	4.45673e-05	4.55845e-05	0.038518	0.479468		1.08925	0.274128	0.562047
sp|O00622|CCN1_HUMAN	O00622	CCN1_HUMAN	CCN1	381	Homo sapiens	CCN family member 1	1:Experimental evidence at protein level	36.48	1	0.999	12	11	12	14	13	14	137445660	137445660	137445660	10K(229.1629), 11C(57.0214), 14K(229.1629), 16K(229.1629), 17K(229.1629), 1K(229.1629), 29K(229.1629), 2C(57.0214), 3C(57.0214), 4C(57.0214), 5C(57.0214), 6C(57.0214), 7C(57.0214), 7K(229.1629), 8C(57.0214), 8K(229.1629), 9K(229.1629), N-term(229.1629)			3.31663e-05	3.30382e-05	3.51212e-05	3.57098e-05	3.62612e-05	3.70877e-05	0.128708	1.38741		1.07632	0.0302724	1.51895
sp|O00625|PIR_HUMAN	O00625	PIR_HUMAN	PIR	290	Homo sapiens	Pirin	1:Experimental evidence at protein level	45.17	1	0.999	11	11	11	16	16	16	179280704	179280704	179280704	10K(229.1629), 12K(229.1629), 16K(229.1629), 1K(229.1629), 6K(229.1629), 7K(229.1629), 9K(229.1629), N-term(229.1629)			4.52614e-05	4.4811e-05	4.3942e-05	4.54424e-05	4.48505e-05	4.54138e-05	0.0192772	0.545067		1.01263	0.262147	0.581454
sp|O00629|IMA3_HUMAN	O00629	IMA3_HUMAN	KPNA4	521	Homo sapiens	Importin subunit alpha-3	1:Experimental evidence at protein level	58.54	1	0.999	18	12	18	50	39	50	673143248	653895104	673143248	10C(57.0214), 14K(229.1629), 15K(229.1629), 16C(57.0214), 17C(57.0214), 17K(229.1629), 19C(57.0214), 1K(229.1629), 21K(229.1629), 23K(229.1629), 27C(57.0214), 33K(229.1629), 4S(229.1629), 7K(229.1629), 8C(57.0214), 9K(229.1629), N-term(229.1629)			0.000161503	0.000161179	0.000163554	0.000164012	0.000171487	0.000169521	0.0698988	1.02031		1.03863	0.0566166	1.24706
sp|O00712|NFIB_HUMAN	O00712	NFIB_HUMAN	NFIB	420	Homo sapiens	Nuclear factor 1 B-type	1:Experimental evidence at protein level	15.24	1	0.999	5	3	3	6	4	4	155203686	88621984	155203686	10K(229.1629), 14K(229.1629), 1K(229.1629), 3K(229.1629), 4K(229.1629), N-term(229.1629)			4.57268e-05	4.78161e-05	4.79634e-05	5.19581e-05	4.99199e-05	5.04731e-05	0.0780194	1.70644		1.07664	0.0186542	1.72922
sp|O00743|PPP6_HUMAN	O00743	PPP6_HUMAN	PPP6C	305	Homo sapiens	Serine/threonine-protein phosphatase 6 catalytic subunit	1:Experimental evidence at protein level	57.05	1	0.999	15	15	15	35	35	35	921573968	921573968	921573968	10K(229.1629), 11C(57.0214), 11K(229.1629), 12K(229.1629), 15K(229.1629), 17C(57.0214), 1C(57.0214), 27K(229.1629), 4C(57.0214), 4S(229.1629), 6S(229.1629), 7K(229.1629), 8K(229.1629), 9K(229.1629), N-term(229.1629)			0.000117113	0.000123203	0.000117549	0.000127152	0.000126781	0.000126276	0.109077	1.21726		1.06244	0.0196747	1.70609
sp|O00754|MA2B1_HUMAN	O00754	MA2B1_HUMAN	MAN2B1	1011	Homo sapiens	Lysosomal alpha-mannosidase	1:Experimental evidence at protein level	16.72	1	0.999	13	13	13	17	17	17	116715194	116715194	116715194	10K(229.1629), 11K(229.1629), 11S(229.1629), 6K(229.1629), 8K(229.1629), 9C(57.0214), N-term(229.1629)			2.12145e-05	2.17879e-05	2.16422e-05	2.29971e-05	2.32595e-05	2.45244e-05	0.103968	1.43431		1.09492	0.0151548	1.81945
sp|O00762|UBE2C_HUMAN	O00762	UBE2C_HUMAN	UBE2C	179	Homo sapiens	Ubiquitin-conjugating enzyme E2 C	1:Experimental evidence at protein level	55.31	1	0.999	7	7	7	11	11	11	159101064	159101064	159101064	14K(229.1629), 17C(57.0214), 17K(229.1629), 22K(229.1629), 5C(57.0214), 7S(229.1629), N-term(229.1629)			1.98588e-05	1.94473e-05	1.97827e-05	1.87126e-05	1.89065e-05	1.92431e-05	-0.0653563	1.65509		0.962318	0.0206287	1.68553
sp|O00764|PDXK_HUMAN	O00764	PDXK_HUMAN	PDXK	312	Homo sapiens	Pyridoxal kinase	1:Experimental evidence at protein level	75.32	1	0.999	18	18	18	56	56	56	348387792	348387792	348387792	12K(229.1629), 14K(229.1629), 18K(229.1629), 18S(229.1629), 19M(15.9949), 1K(229.1629), 22S(229.1629), 23K(229.1629), 26S(229.1629), 30K(229.1629), 31K(229.1629), 3S(229.1629), 5C(57.0214), 6S(229.1629), N-term(229.1629)			0.000118744	0.000119148	0.000117524	0.000123583	0.000123851	0.000128765	0.0607484	1.34478		1.05848	0.0168156	1.77429
sp|O14497|ARI1A_HUMAN	O14497	ARI1A_HUMAN	ARID1A	2285	Homo sapiens	AT-rich interactive domain-containing protein 1A	1:Experimental evidence at protein level	21.44	1	0.999	32	31	32	48	44	48	188164888	188164888	188164888	10K(229.1629), 11K(229.1629), 13K(229.1629), 14K(229.1629), 15C(57.0214), 15K(229.1629), 17K(229.1629), 1K(229.1629), 20K(229.1629), 21K(229.1629), 26K(229.1629), 2K(229.1629), 30K(229.1629), 6C(57.0214), 6S(229.1629), 7K(229.1629), 8C(57.0214), 8K(229.1629), 9C(57.0214), 9K(229.1629), N-term(229.1629)			8.52615e-05	8.64872e-05	8.77575e-05	8.65221e-05	8.72409e-05	8.9399e-05	0.0125189	0.46646		1.01409	0.339791	0.468789
sp|O14530|TXND9_HUMAN	O14530	TXND9_HUMAN	TXNDC9	226	Homo sapiens	Thioredoxin domain-containing protein 9	1:Experimental evidence at protein level	53.98	1	0.999	9	9	9	18	18	18	512042720	512042720	512042720	10S(229.1629), 11K(229.1629), 12K(229.1629), 22K(229.1629), 2S(229.1629), 5C(57.0214), 7C(57.0214), 7K(229.1629), 8S(229.1629), 9K(229.1629), N-term(229.1629)			9.23047e-05	9.33416e-05	9.29792e-05	8.67291e-05	9.148e-05	9.48142e-05	-0.0234512	0.292216		0.979894	0.474022	0.324201
sp|O14531|DPYL4_HUMAN	O14531	DPYL4_HUMAN	DPYSL4	572	Homo sapiens	Dihydropyrimidinase-related protein 4	1:Experimental evidence at protein level	25.35	1	0.999	11	10	10	13	12	12	163722614	152289466	163722614	10K(229.1629), 13K(229.1629), 15S(229.1629), 16K(229.1629), 1K(229.1629), 21K(229.1629), 4C(57.0214), 7K(229.1629), 9K(229.1629), N-term(229.1629)			3.03877e-05	2.98058e-05	3.27676e-05	3.13721e-05	3.26375e-05	3.23173e-05	0.0888205	0.462081		1.03621	0.317165	0.498714
sp|O14556|G3PT_HUMAN	O14556	G3PT_HUMAN	GAPDHS	408	Homo sapiens	Glyceraldehyde-3-phosphate dehydrogenase, testis-specific	1:Experimental evidence at protein level	8.82	1	0.999	3	2	2	56	6	6	15028626688	1525426832	15028626688	13C(57.0214), 15K(229.1629), N-term(229.1629)			0.000347034	0.000346027	0.000336443	0.000343645	0.000333357	0.000333251	-0.0538174	0.594728		0.981301	0.254229	0.594774
sp|O14561|ACPM_HUMAN	O14561	ACPM_HUMAN	NDUFAB1	156	Homo sapiens	Acyl carrier protein, mitochondrial	1:Experimental evidence at protein level	15.38	1	0.999	3	3	3	5	5	5	46061681	46061681	46061681	14K(229.1629), 15K(229.1629), 3C(57.0214), 9K(229.1629), N-term(229.1629)			9.22795e-06	5.75053e-06	5.58457e-06	5.17791e-06	5.37113e-06	5.73044e-06	-0.0984695	0.453383		0.791686	0.299453	0.523672
sp|O14562|UBFD1_HUMAN	O14562	UBFD1_HUMAN	UBFD1	309	Homo sapiens	Ubiquitin domain-containing protein UBFD1	1:Experimental evidence at protein level	33.98	1	0.999	8	8	8	15	15	15	384124368	384124368	384124368	11K(229.1629), 18K(229.1629), 2K(229.1629), 7K(229.1629), 8K(229.1629), N-term(229.1629)			6.48578e-05	6.55543e-05	6.06871e-05	6.49467e-05	6.74115e-05	6.45819e-05	0.00197636	0.46299		1.03056	0.330783	0.480457
sp|O14578|CTRO_HUMAN	O14578	CTRO_HUMAN	CIT	2027	Homo sapiens	Citron Rho-interacting kinase	1:Experimental evidence at protein level	9.97	1	0.999	19	19	19	22	22	22	96193916	96193916	96193916	11K(229.1629), 12K(229.1629), 14C(57.0214), 18K(229.1629), 3C(57.0214), 8K(229.1629), 9K(229.1629), N-term(229.1629)			5.9863e-05	5.84693e-05	6.23029e-05	6.25668e-05	6.36502e-05	6.33632e-05	0.0819794	0.969417		1.04952	0.0628616	1.20161
sp|O14579|COPE_HUMAN	O14579	COPE_HUMAN	COPE	308	Homo sapiens	Coatomer subunit epsilon	1:Experimental evidence at protein level	70.78	1	0.999	13	13	13	40	40	40	489494608	489494608	489494608	10C(57.0214), 10K(229.1629), 10S(229.1629), 11C(57.0214), 14K(229.1629), 15S(229.1629), 16S(229.1629), 1K(229.1629), 20K(229.1629), 22K(229.1629), 26K(229.1629), 29S(229.1629), 34K(229.1629), 7S(229.1629), 8S(229.1629), 9K(229.1629), N-term(229.1629)			8.72746e-05	8.99392e-05	9.09734e-05	8.91422e-05	9.17176e-05	9.17578e-05	0.0282479	0.450551		1.01652	0.351273	0.454355
sp|O14617|AP3D1_HUMAN	O14617	AP3D1_HUMAN	AP3D1	1153	Homo sapiens	AP-3 complex subunit delta-1	1:Experimental evidence at protein level	30.27	1	0.999	30	30	30	41	41	41	218051436	218051436	218051436	10K(229.1629), 10S(229.1629), 11K(229.1629), 13K(229.1629), 14K(229.1629), 15K(229.1629), 17C(57.0214), 19C(57.0214), 1C(57.0214), 1K(229.1629), 20K(229.1629), 22K(229.1629), 2K(229.1629), 3C(57.0214), 3K(229.1629), 4S(229.1629), 5C(57.0214), 6C(57.0214), 6S(229.1629), 7K(229.1629), 8K(229.1629), 9K(229.1629), N-term(229.1629)			0.000120676	0.000126101	0.000127232	0.00012725	0.000124827	0.000125306	-0.00912651	0.191215		1.00902	0.62918	0.201225
sp|O14618|CCS_HUMAN	O14618	CCS_HUMAN	CCS	274	Homo sapiens	Copper chaperone for superoxide dismutase	1:Experimental evidence at protein level	57.3	1	0.999	12	12	12	16	16	16	262037688	262037688	262037688	28S(229.1629), 3C(57.0214), 5C(57.0214), 7K(229.1629), 9K(229.1629), N-term(229.1629)			8.06519e-05	7.77376e-05	7.31394e-05	8.62528e-05	9.93634e-05	8.13416e-05	0.149958	0.832539		1.15302	0.111719	0.951872
sp|O14639|ABLM1_HUMAN	O14639	ABLM1_HUMAN	ABLIM1	778	Homo sapiens	Actin-binding LIM protein 1	1:Experimental evidence at protein level	19.54	1	0.999	13	12	13	17	16	17	127535968	114493688	127535968	11K(229.1629), 20K(229.1629), 24K(229.1629), 7K(229.1629), 9K(229.1629), N-term(229.1629)			5.56604e-05	5.59314e-05	5.57062e-05	5.60808e-05	5.86168e-05	5.921e-05	0.0734758	0.831081		1.03951	0.0841024	1.07519
sp|O14641|DVL2_HUMAN	O14641	DVL2_HUMAN	DVL2	736	Homo sapiens	Segment polarity protein dishevelled homolog DVL-2	1:Experimental evidence at protein level	18.21	1	0.999	10	8	10	10	8	10	87640154	87640154	87640154	10S(229.1629), 12K(229.1629), 15K(229.1629), 2S(229.1629), 5K(229.1629), N-term(229.1629)			1.49136e-05	1.56988e-05	1.65301e-05	1.63507e-05	1.59044e-05	1.68046e-05	0.0587027	0.50279		1.04067	0.297596	0.526372
sp|O14656|TOR1A_HUMAN	O14656	TOR1A_HUMAN	TOR1A	332	Homo sapiens	Torsin-1A	1:Experimental evidence at protein level	13.86	1	0.999	3	2	3	4	3	4	23305695	13405317	23305695	10K(229.1629), 26K(229.1629), N-term(229.1629)			4.21746e-06	5.3715e-06	4.8261e-06	5.07819e-06	5.57363e-06	5.13746e-06	0.0901962	0.513974		1.09533	0.281279	0.550863
sp|O14662|STX16_HUMAN	O14662	STX16_HUMAN	STX16	325	Homo sapiens	Syntaxin-16	1:Experimental evidence at protein level	22.15	1	0.999	4	4	4	6	6	6	43732908	43732908	43732908	19K(229.1629), 29K(229.1629), N-term(229.1629)			4.19847e-06	4.39175e-06	4.82586e-06	4.82939e-06	4.92899e-06	4.95254e-06	0.166494	0.852371		1.09651	0.0847875	1.07167
sp|O14672|ADA10_HUMAN	O14672	ADA10_HUMAN	ADAM10	748	Homo sapiens	Disintegrin and metalloproteinase domain-containing protein 10	1:Experimental evidence at protein level	6.02	1	0.999	3	3	3	5	5	5	70305592	70305592	70305592	12K(229.1629), 23C(57.0214), 25K(229.1629), 5K(229.1629), 8K(229.1629), N-term(229.1629)			2.00428e-05	2.12628e-05	2.12643e-05	2.2061e-05	2.0805e-05	2.03944e-05	-0.0313985	0.130657		1.01104	0.739467	0.131081
sp|O14686|KMT2D_HUMAN	O14686	KMT2D_HUMAN	KMT2D	5537	Homo sapiens	Histone-lysine N-methyltransferase 2D	1:Experimental evidence at protein level	1.5	1	0.999	7	7	7	7	7	7	266207432	266207432	266207432	10K(229.1629), 11K(229.1629), 8K(229.1629), N-term(229.1629)			1.95989e-05	3.69193e-05	1.8369e-05	2.27835e-05	2.00201e-05	1.99253e-05	0.0306728	0.244291		0.837645	0.540374	0.267306
sp|O14737|PDCD5_HUMAN	O14737	PDCD5_HUMAN	PDCD5	125	Homo sapiens	Programmed cell death protein 5	1:Experimental evidence at protein level	81.6	1	0.999	12	11	12	36	35	36	2064950880	2064950880	2064950880	11K(229.1629), 12K(229.1629), 13K(229.1629), 1K(229.1629), 2S(229.1629), 7K(229.1629), 8K(229.1629), N-term(229.1629), N-term(42.0106)			0.000255488	0.000244598	0.000239371	0.000240812	0.00024717	0.000254242	0.0150957	0.0516269		1.00374	0.887647	0.0517597
sp|O14744|ANM5_HUMAN	O14744	ANM5_HUMAN	PRMT5	637	Homo sapiens	Protein arginine N-methyltransferase 5	1:Experimental evidence at protein level	64.36	1	0.999	28	28	28	80	80	80	1090981472	1090981472	1090981472	10K(229.1629), 11S(229.1629), 12S(229.1629), 13K(229.1629), 13S(229.1629), 16S(229.1629), 17K(229.1629), 1K(229.1629), 20K(229.1629), 21C(57.0214), 21K(229.1629), 26S(229.1629), 27K(229.1629), 2K(229.1629), 30K(229.1629), 31K(229.1629), 3C(57.0214), 4C(57.0214), 4S(229.1629), 5S(229.1629), 6C(57.0214), 6K(229.1629), 7C(57.0214), 7K(229.1629), 8K(229.1629), 8S(229.1629), 9K(229.1629), N-term(229.1…			0.000301855	0.000308007	0.000311994	0.000307518	0.000303491	0.000310581	-0.00229415	0.00803071		0.999712	0.981546	0.0080893
sp|O14745|NHRF1_HUMAN	O14745	NHRF1_HUMAN	SLC9A3R1	358	Homo sapiens	Na(+)/H(+) exchange regulatory cofactor NHE-RF1	1:Experimental evidence at protein level	63.97	1	0.999	24	24	24	52	52	52	978655584	978655584	978655584	10K(229.1629), 11K(229.1629), 12K(229.1629), 13K(229.1629), 14K(229.1629), 1K(229.1629), 23K(229.1629), 2K(229.1629), 4K(229.1629), 4S(229.1629), 7K(229.1629), 7S(229.1629), 8C(57.0214), 8K(229.1629), 8S(229.1629), 9K(229.1629), N-term(229.1629)			0.000400893	0.00039691	0.000363394	0.000389399	0.000396667	0.000396099	-0.00295122	0.208534		1.01806	0.595005	0.22548
sp|O14757|CHK1_HUMAN	O14757	CHK1_HUMAN	CHEK1	476	Homo sapiens	Serine/threonine-protein kinase Chk1	1:Experimental evidence at protein level	21.01	1	0.999	8	8	8	9	9	9	148572104	148572104	148572104	12K(229.1629), 15K(229.1629), 1K(229.1629), 7K(229.1629), 9K(229.1629), N-term(229.1629), N-term(42.0106)			3.6626e-05	3.65675e-05	3.53418e-05	3.59915e-05	3.75413e-05	3.65426e-05	-0.000981529	0.344281		1.01419	0.452325	0.34455
sp|O14772|FPGT_HUMAN	O14772	FPGT_HUMAN	FPGT	607	Homo sapiens	Fucose-1-phosphate guanylyltransferase	1:Experimental evidence at protein level	8.57	1	0.999	4	4	4	4	4	4	26932467	26932467	26932467	15K(229.1629), 17K(229.1629), 3C(57.0214), 5C(57.0214), 8K(229.1629), N-term(229.1629)			4.07257e-06	4.66504e-06	4.33409e-06	4.13489e-06	4.19961e-06	4.58668e-06	-0.0454744	0.0795305		0.988485	0.832275	0.0797333
sp|O14773|TPP1_HUMAN	O14773	TPP1_HUMAN	TPP1	563	Homo sapiens	Tripeptidyl-peptidase 1	1:Experimental evidence at protein level	22.74	1	0.999	7	7	7	11	11	11	194458148	194458148	194458148	10K(229.1629), 11S(229.1629), 17C(57.0214), 21S(229.1629), 2C(57.0214), 38K(229.1629), 5S(229.1629), 6C(57.0214), 7K(229.1629), 7S(229.1629), N-term(229.1629)			4.14791e-05	4.2971e-05	4.45432e-05	4.54863e-05	4.72677e-05	4.64408e-05	0.112031	1.39135		1.07909	0.0293078	1.53302
sp|O14776|TCRG1_HUMAN	O14776	TCRG1_HUMAN	TCERG1	1098	Homo sapiens	Transcription elongation regulator 1	1:Experimental evidence at protein level	32.6	1	0.999	40	38	40	70	67	70	997309856	997309856	997309856	10K(229.1629), 11K(229.1629), 13K(229.1629), 15C(57.0214), 15K(229.1629), 16K(229.1629), 19K(229.1629), 1K(229.1629), 25K(229.1629), 2K(229.1629), 4K(229.1629), 5S(229.1629), 6C(57.0214), 6K(229.1629), 7K(229.1629), 8K(229.1629), 9K(229.1629), N-term(229.1629)			0.000442818	0.000437084	0.00044223	0.000431765	0.000439887	0.000440333	-0.00766425	0.425571		0.992325	0.366868	0.43549
sp|O14777|NDC80_HUMAN	O14777	NDC80_HUMAN	NDC80	642	Homo sapiens	Kinetochore protein NDC80 homolog	1:Experimental evidence at protein level	39.41	1	0.999	24	24	24	30	30	30	249404136	249404136	249404136	10K(229.1629), 11K(229.1629), 11S(229.1629), 12K(229.1629), 14K(229.1629), 18K(229.1629), 19K(229.1629), 1K(229.1629), 24K(229.1629), 2K(229.1629), 3K(229.1629), 5C(57.0214), 5S(229.1629), 6S(229.1629), 7K(229.1629), 8C(57.0214), 8K(229.1629), 9K(229.1629), N-term(229.1629)			9.07404e-05	9.48859e-05	9.36052e-05	9.10858e-05	9.44953e-05	9.46236e-05	0.013655	0.0670987		1.00349	0.856815	0.0671129
sp|O14786|NRP1_HUMAN	O14786	NRP1_HUMAN	NRP1	923	Homo sapiens	Neuropilin-1	1:Experimental evidence at protein level	9.64	1	0.999	6	6	6	8	8	8	80565397	80565397	80565397	14K(229.1629), 16K(229.1629), 24K(229.1629), 4K(229.1629), N-term(229.1629)			9.8155e-06	1.01419e-05	9.86403e-06	1.03602e-05	1.05726e-05	9.83807e-06	0.0708035	0.545048		1.03184	0.258967	0.586756
sp|O14787|TNPO2_HUMAN	O14787	TNPO2_HUMAN	TNPO2	897	Homo sapiens	Transportin-2	1:Experimental evidence at protein level	34.89	1	0.999	23	14	14	47	26	26	804681192	236106064	804681192	10K(229.1629), 11K(229.1629), 12K(229.1629), 13C(57.0214), 13K(229.1629), 15S(229.1629), 17K(229.1629), 18K(229.1629), 19K(229.1629), 1C(57.0214), 20K(229.1629), 24K(229.1629), 25C(57.0214), 26K(229.1629), 28K(229.1629), 2C(57.0214), 2S(229.1629), 8K(229.1629), N-term(229.1629), N-term(42.0106)			0.00014056	0.000141153	0.00013961	0.000141176	0.000141324	0.000143578	0.00782242	0.770133		1.01129	0.152218	0.817533
sp|O14802|RPC1_HUMAN	O14802	RPC1_HUMAN	POLR3A	1390	Homo sapiens	DNA-directed RNA polymerase III subunit RPC1	1:Experimental evidence at protein level	14.32	1	0.999	16	16	16	18	18	18	85241110	85241110	85241110	10C(57.0214), 11K(229.1629), 12K(229.1629), 13K(229.1629), 15K(229.1629), 16K(229.1629), 17K(229.1629), 19C(57.0214), 19K(229.1629), 1K(229.1629), 22K(229.1629), 24K(229.1629), 2C(57.0214), 4C(57.0214), 5C(57.0214), 7C(57.0214), 7K(229.1629), 8K(229.1629), 9K(229.1629), N-term(229.1629)			3.70183e-05	3.91096e-05	3.98818e-05	3.79235e-05	4.0705e-05	3.88187e-05	-0.0107702	0.150805		1.01239	0.706601	0.150826
sp|O14818|PSA7_HUMAN	O14818	PSA7_HUMAN	PSMA7	248	Homo sapiens	Proteasome subunit alpha type-7	1:Experimental evidence at protein level	70.16	1	0.999	19	14	19	82	54	82	8691873088	8691873088	8691873088	10C(57.0214), 11K(229.1629), 11M(15.9949), 14K(229.1629), 15K(229.1629), 1K(229.1629), 22K(229.1629), 23K(229.1629), 2C(57.0214), 2K(229.1629), 3C(57.0214), 5S(229.1629), 6S(229.1629), 7K(229.1629), 7M(15.9949), 7S(229.1629), 8S(229.1629), 9C(57.0214), 9K(229.1629), N-term(229.1629)			0.000620705	0.000616739	0.000598174	0.000630438	0.000621436	0.000641479	0.0316951	0.988532		1.03145	0.100473	0.99795
sp|O14828|SCAM3_HUMAN	O14828	SCAM3_HUMAN	SCAMP3	347	Homo sapiens	Secretory carrier-associated membrane protein 3	1:Experimental evidence at protein level	25.07	1	0.999	8	8	8	12	12	12	197645516	197645516	197645516	1K(229.1629), 7K(229.1629), N-term(229.1629)			4.00139e-05	4.1645e-05	4.16567e-05	4.21432e-05	4.24347e-05	4.36835e-05	0.0271016	1.06671		1.04011	0.0843989	1.07366
sp|O14841|OPLA_HUMAN	O14841	OPLA_HUMAN	OPLAH	1288	Homo sapiens	5-oxoprolinase	1:Experimental evidence at protein level	14.98	1	0.999	15	15	15	18	18	18	98414282	98414282	98414282	10K(229.1629), 1K(229.1629), 4C(57.0214), 8C(57.0214), 8K(229.1629), N-term(229.1629)			3.87079e-05	3.8796e-05	3.81234e-05	3.90672e-05	4.15166e-05	4.06687e-05	0.0712912	0.95499		1.04865	0.0664125	1.17775
sp|O14867|BACH1_HUMAN	O14867	BACH1_HUMAN	BACH1	736	Homo sapiens	Transcription regulator protein BACH1	1:Experimental evidence at protein level	12.91	1	0.999	6	6	6	7	7	7	81617376	81617376	81617376	11K(229.1629), 13K(229.1629), 14K(229.1629), 15K(229.1629), 1K(229.1629), 26C(57.0214), 4C(57.0214), 6C(57.0214), N-term(229.1629)			7.41625e-06	7.22779e-06	7.86892e-06	8.08758e-06	8.58551e-06	8.50203e-06	0.197118	1.62122		1.11825	0.0222417	1.65283
sp|O14874|BCKD_HUMAN	O14874	BCKD_HUMAN	BCKDK	412	Homo sapiens	[3-methyl-2-oxobutanoate dehydrogenase [lipoamide]] kinase, mitochondrial	1:Experimental evidence at protein level	13.59	1	0.999	4	4	4	4	4	4	147993294	147993294	147993294	17C(57.0214), 17K(229.1629), 1K(229.1629), 7K(229.1629), 8K(229.1629), N-term(229.1629)			6.7733e-06	6.15776e-06	6.866e-06	7.35258e-06	7.44186e-06	7.06996e-06	0.118392	1.14974		1.10443	0.0504086	1.2975
sp|O14893|GEMI2_HUMAN	O14893	GEMI2_HUMAN	GEMIN2	280	Homo sapiens	Gem-associated protein 2	1:Experimental evidence at protein level	27.14	1	0.999	5	5	5	5	5	5	87236636	87236636	87236636	12K(229.1629), 13C(57.0214), 19K(229.1629), 7C(57.0214), 8C(57.0214), N-term(229.1629)			7.92854e-06	7.4562e-06	7.72132e-06	8.03566e-06	8.32614e-06	8.27713e-06	0.100282	1.36455		1.06634	0.0353786	1.45126
sp|O14907|TX1B3_HUMAN	O14907	TX1B3_HUMAN	TAX1BP3	124	Homo sapiens	Tax1-binding protein 3	1:Experimental evidence at protein level	51.61	1	0.999	5	5	5	7	7	7	198262004	198262004	198262004	17K(229.1629), N-term(229.1629), N-term(42.0106)			1.56321e-05	1.51589e-05	1.46298e-05	1.53809e-05	1.49087e-05	1.56025e-05	0.0209692	0.165595		1.01038	0.680577	0.167123
sp|O14908|GIPC1_HUMAN	O14908	GIPC1_HUMAN	GIPC1	333	Homo sapiens	PDZ domain-containing protein GIPC1	1:Experimental evidence at protein level	57.36	1	0.999	12	10	12	21	17	21	212062272	210064164	212062272	13K(229.1629), 15K(229.1629), 17K(229.1629), 1K(229.1629), 20K(229.1629), 22K(229.1629), 7S(229.1629), 8K(229.1629), N-term(229.1629)			5.07128e-05	4.91557e-05	5.22747e-05	4.99466e-05	5.30732e-05	5.1724e-05	0.0284848	0.272094		1.01709	0.534448	0.272094
sp|O14920|IKKB_HUMAN	O14920	IKKB_HUMAN	IKBKB	756	Homo sapiens	Inhibitor of nuclear factor kappa-B kinase subunit beta	1:Experimental evidence at protein level	30.29	1	0.999	16	16	16	22	22	22	132278274	132278274	132278274	11K(229.1629), 13K(229.1629), 22C(57.0214), 23K(229.1629), 26K(229.1629), 31C(57.0214), 36K(229.1629), 3K(229.1629), 7K(229.1629), 8C(57.0214), 9C(57.0214), 9K(229.1629), N-term(229.1629)			3.46562e-05	3.54259e-05	3.59299e-05	3.62902e-05	3.70238e-05	3.64601e-05	0.0415156	1.25146		1.03549	0.0438856	1.35768
sp|O14929|HAT1_HUMAN	O14929	HAT1_HUMAN	HAT1	419	Homo sapiens	Histone acetyltransferase type B catalytic subunit	1:Experimental evidence at protein level	50.12	1	0.999	12	12	12	40	40	40	377087112	377087112	377087112	10K(229.1629), 15S(229.1629), 16K(229.1629), 17S(229.1629), 18K(229.1629), 1C(57.0214), 21K(229.1629), 2S(229.1629), 31K(229.1629), 5K(229.1629), 6M(15.9949), 7C(57.0214), 7K(229.1629), 7S(229.1629), 8K(229.1629), 9M(15.9949), N-term(229.1629)			7.50982e-05	7.59334e-05	7.76198e-05	8.11807e-05	8.13556e-05	8.13041e-05	0.0985946	1.69116		1.06643	0.00242913	2.61455
sp|O14933|UB2L6_HUMAN	O14933	UB2L6_HUMAN	UBE2L6	153	Homo sapiens	Ubiquitin/ISG15-conjugating enzyme E2 L6	1:Experimental evidence at protein level	52.94	1	0.999	5	5	5	10	10	10	374568614	374568614	374568614	10K(229.1629), 15K(229.1629), 26K(229.1629), 2C(57.0214), 4S(229.1629), N-term(229.1629)			1.61461e-05	1.58603e-05	1.66276e-05	1.70792e-05	1.62637e-05	1.76666e-05	0.0810522	0.736521		1.04884	0.163331	0.786931
sp|O14936|CSKP_HUMAN	O14936	CSKP_HUMAN	CASK	926	Homo sapiens	Peripheral plasma membrane protein CASK	1:Experimental evidence at protein level	13.71	1	0.999	10	10	10	12	12	12	95406386	95406386	95406386	10K(229.1629), 11K(229.1629), 13K(229.1629), 15C(57.0214), 16K(229.1629), 18K(229.1629), 7K(229.1629), 8C(57.0214), 8S(229.1629), 9K(229.1629), N-term(229.1629)			1.99363e-05	2.07556e-05	2.13634e-05	2.12857e-05	2.19573e-05	2.17215e-05	0.0656232	0.890012		1.04688	0.101591	0.993144
sp|O14964|HGS_HUMAN	O14964	HGS_HUMAN	HGS	777	Homo sapiens	Hepatocyte growth factor-regulated tyrosine kinase substrate	1:Experimental evidence at protein level	37.19	1	0.999	22	22	22	38	38	38	561654960	561654960	561654960	10C(57.0214), 10K(229.1629), 10S(229.1629), 11K(229.1629), 13K(229.1629), 17K(229.1629), 1K(229.1629), 21K(229.1629), 25K(229.1629), 26K(229.1629), 2C(57.0214), 4K(229.1629), 5C(57.0214), 5M(15.9949), 6K(229.1629), 7C(57.0214), 7K(229.1629), 9K(229.1629), N-term(229.1629)			0.000138888	0.000138055	0.000137069	0.000136459	0.000136635	0.00013809	-0.014914	0.568323		0.993169	0.270176	0.568353
sp|O14965|AURKA_HUMAN	O14965	AURKA_HUMAN	AURKA	403	Homo sapiens	Aurora kinase A	1:Experimental evidence at protein level	26.55	1	0.999	7	7	7	8	8	8	141041682	141041682	141041682	16K(229.1629), 20K(229.1629), 2K(229.1629), 3K(229.1629), 4C(57.0214), 9C(57.0214), 9K(229.1629), N-term(229.1629)			1.242e-05	1.30615e-05	1.46925e-05	1.34987e-05	1.43873e-05	1.41243e-05	0.112854	0.328121		1.04571	0.446613	0.350069
sp|O14972|VP26C_HUMAN	O14972	VP26C_HUMAN	VPS26C	297	Homo sapiens	Vacuolar protein sorting-associated protein 26C	1:Experimental evidence at protein level	14.48	1	0.999	3	3	3	3	3	3	28113140	28113140	28113140	12K(229.1629), 19K(229.1629), N-term(229.1629)			3.27224e-06	3.07016e-06	3.41892e-06	3.31664e-06	3.45379e-06	3.39976e-06	0.0551535	0.507965		1.04189	0.278119	0.55577
sp|O14974|MYPT1_HUMAN	O14974	MYPT1_HUMAN	PPP1R12A	1030	Homo sapiens	Protein phosphatase 1 regulatory subunit 12A	1:Experimental evidence at protein level	39.9	1	0.999	43	43	43	58	58	58	529538768	529538768	529538768	10K(229.1629), 11K(229.1629), 12K(229.1629), 13C(57.0214), 14K(229.1629), 15K(229.1629), 16K(229.1629), 17K(229.1629), 19C(57.0214), 1K(229.1629), 22K(229.1629), 23K(229.1629), 26M(15.9949), 28K(229.1629), 2K(229.1629), 4K(229.1629), 5K(229.1629), 6K(229.1629), 7C(57.0214), 7K(229.1629), 8K(229.1629), 9K(229.1629), N-term(229.1629)			0.000209031	0.000204091	0.000201289	0.000204043	0.00020456	0.000210985	0.00330939	0.210334		1.00843	0.616107	0.210344
sp|O14976|GAK_HUMAN	O14976	GAK_HUMAN	GAK	1311	Homo sapiens	Cyclin-G-associated kinase	1:Experimental evidence at protein level	3.89	1	0.999	4	4	4	4	4	4	14764339	14764339	14764339	16K(229.1629), 4M(15.9949), 7K(229.1629), 9K(229.1629), N-term(229.1629)			5.63105e-06	5.94427e-06	5.84618e-06	5.76407e-06	6.28279e-06	6.30465e-06	0.103911	0.662941		1.05338	0.195024	0.709913
sp|O14979|HNRDL_HUMAN	O14979	HNRDL_HUMAN	HNRNPDL	420	Homo sapiens	Heterogeneous nuclear ribonucleoprotein D-like	1:Experimental evidence at protein level	38.33	1	0.999	22	19	20	120	92	99	3899947968	2244819264	3899947968	12K(229.1629), 13K(229.1629), 14K(229.1629), 15K(229.1629), 16K(229.1629), 16M(15.9949), 17K(229.1629), 19K(229.1629), 1K(229.1629), 28K(229.1629), 2K(229.1629), 32M(15.9949), 35K(229.1629), 36K(229.1629), 3C(57.0214), 4C(57.0214), 6K(229.1629), 6S(229.1629), 7K(229.1629), 7S(229.1629), 8K(229.1629), N-term(229.1629)			0.000772579	0.000779825	0.00079065	0.000776856	0.000768342	0.000757005	-0.021402	0.807384		0.982565	0.155231	0.809021
sp|O14980|XPO1_HUMAN	O14980	XPO1_HUMAN	XPO1	1071	Homo sapiens	Exportin-1	1:Experimental evidence at protein level	59.29	1	0.999	50	50	50	193	193	193	2365523968	2365523968	2365523968	10K(229.1629), 11K(229.1629), 11M(15.9949), 11S(229.1629), 12C(57.0214), 12K(229.1629), 13K(229.1629), 14K(229.1629), 15C(57.0214), 17C(57.0214), 17K(229.1629), 17M(15.9949), 18C(57.0214), 18K(229.1629), 19K(229.1629), 1K(229.1629), 22C(57.0214), 22K(229.1629), 23K(229.1629), 26K(229.1629), 2C(57.0214), 2M(15.9949), 2S(229.1629), 3C(57.0214), 3K(229.1629), 3M(15.9949), 3S(229.1629), 4S(229.1629),…			0.000762458	0.000782096	0.000786334	0.00074824	0.000745258	0.000755263	-0.0638458	1.30216		0.964766	0.0260041	1.58496
sp|O14981|BTAF1_HUMAN	O14981	BTAF1_HUMAN	BTAF1	1849	Homo sapiens	TATA-binding protein-associated factor 172	1:Experimental evidence at protein level	15.79	1	0.999	23	23	23	28	28	28	439769224	439769224	439769224	10K(229.1629), 11K(229.1629), 13K(229.1629), 14K(229.1629), 21K(229.1629), 23K(229.1629), 5C(57.0214), 6K(229.1629), 7K(229.1629), 8K(229.1629), 9K(229.1629), N-term(229.1629)			5.37843e-05	5.35784e-05	5.45057e-05	5.40265e-05	5.4947e-05	5.5087e-05	0.030854	0.767808		1.01354	0.168706	0.772869
sp|O15013|ARHGA_HUMAN	O15013	ARHGA_HUMAN	ARHGEF10	1369	Homo sapiens	Rho guanine nucleotide exchange factor 10	1:Experimental evidence at protein level	5.7	1	0.999	4	4	4	7	7	7	36929932	36929932	36929932	11K(229.1629), 15C(57.0214), 15K(229.1629), 16K(229.1629), 7K(229.1629), N-term(229.1629)			8.11099e-06	8.13225e-06	9.26281e-06	8.88574e-06	8.96581e-06	8.80524e-06	0.127838	0.377046		1.04512	0.373537	0.427666
sp|O15014|ZN609_HUMAN	O15014	ZN609_HUMAN	ZNF609	1411	Homo sapiens	Zinc finger protein 609	1:Experimental evidence at protein level	8.29	1	0.999	9	9	9	10	10	10	61592609	61592609	61592609	10K(229.1629), 12C(57.0214), 17K(229.1629), 18K(229.1629), 3C(57.0214), 5C(57.0214), 7C(57.0214), 8K(229.1629), N-term(229.1629)			1.7937e-05	1.68462e-05	1.71167e-05	1.62673e-05	1.78335e-05	1.75929e-05	0.0395913	0.0394247		0.996028	0.912472	0.0397805
sp|O15020|SPTN2_HUMAN	O15020	SPTN2_HUMAN	SPTBN2	2390	Homo sapiens	Spectrin beta chain, non-erythrocytic 2	1:Experimental evidence at protein level	7.28	1	0.999	15	6	6	22	6	6	512674304	31261367	512674304	12K(229.1629), 15K(229.1629), N-term(229.1629)			0.000165433	0.000168621	0.000165318	0.000166016	0.000162439	0.000161839	-0.0263464	0.820688		0.981821	0.148691	0.827715
sp|O15027|SC16A_HUMAN	O15027	SC16A_HUMAN	SEC16A	2357	Homo sapiens	Protein transport protein Sec16A	1:Experimental evidence at protein level	16.55	1	0.999	29	29	29	40	40	40	535974932	535974932	535974932	10K(229.1629), 11K(229.1629), 12K(229.1629), 13K(229.1629), 14C(57.0214), 14K(229.1629), 15C(57.0214), 15K(229.1629), 19K(229.1629), 1K(229.1629), 21K(229.1629), 24K(229.1629), 26K(229.1629), 28K(229.1629), 2K(229.1629), 32K(229.1629), 6S(229.1629), 7C(57.0214), 7K(229.1629), 7S(229.1629), 8K(229.1629), 9K(229.1629), N-term(229.1629)			0.000127172	0.000124716	0.000127448	0.00012591	0.000127701	0.000130832	0.00599103	0.420742		1.01347	0.368173	0.433948
sp|O15031|PLXB2_HUMAN	O15031	PLXB2_HUMAN	PLXNB2	1838	Homo sapiens	Plexin-B2	1:Experimental evidence at protein level	7.67	1	0.999	7	7	7	9	9	9	53815282	53815282	53815282	10C(57.0214), 16K(229.1629), 17K(229.1629), 23C(57.0214), 28K(229.1629), N-term(229.1629)			6.14151e-06	6.50803e-06	6.57543e-06	6.80317e-06	6.94418e-06	7.63556e-06	0.0935828	1.05112		1.11225	0.0684316	1.16474
sp|O15042|SR140_HUMAN	O15042	SR140_HUMAN	U2SURP	1029	Homo sapiens	U2 snRNP-associated SURP motif-containing protein	1:Experimental evidence at protein level	36.25	1	0.999	33	33	33	53	53	53	612764704	612764704	612764704	11K(229.1629), 12K(229.1629), 13K(229.1629), 14K(229.1629), 14S(229.1629), 15K(229.1629), 18K(229.1629), 19K(229.1629), 1K(229.1629), 20K(229.1629), 23K(229.1629), 2C(57.0214), 2K(229.1629), 3K(229.1629), 4C(57.0214), 5C(57.0214), 5K(229.1629), 5S(229.1629), 6S(229.1629), 6T(79.9663), 7K(229.1629), 8K(229.1629), 8S(229.1629), 9K(229.1629), N-term(229.1629)			0.000206581	0.000210516	0.000216489	0.000212462	0.000208815	0.000209773	-0.00510432	0.0946183		0.995995	0.797225	0.0984189
sp|O15047|SET1A_HUMAN	O15047	SET1A_HUMAN	SETD1A	1707	Homo sapiens	Histone-lysine N-methyltransferase SETD1A	1:Experimental evidence at protein level	4.75	1	0.999	6	6	6	7	7	7	32497657	32497657	32497657	10K(229.1629), 11K(229.1629), 14K(229.1629), 17K(229.1629), 2K(229.1629), 8S(229.1629), N-term(229.1629)			1.19688e-05	1.07968e-05	1.11425e-05	1.13465e-05	1.16314e-05	1.15946e-05	0.0573812	0.22647		1.01959	0.570684	0.243604
sp|O15066|KIF3B_HUMAN	O15066	KIF3B_HUMAN	KIF3B	747	Homo sapiens	Kinesin-like protein KIF3B	1:Experimental evidence at protein level	20.62	1	0.999	14	10	14	18	12	18	157506452	129150772	157506452	10K(229.1629), 11K(229.1629), 12K(229.1629), 13K(229.1629), 17K(229.1629), 2K(229.1629), 7K(229.1629), 8K(229.1629), N-term(229.1629)			6.5214e-05	6.43516e-05	6.87609e-05	7.00649e-05	7.19308e-05	6.96069e-05	0.103511	1.21015		1.06694	0.0440298	1.35625
sp|O15067|PUR4_HUMAN	O15067	PUR4_HUMAN	PFAS	1338	Homo sapiens	Phosphoribosylformylglycinamidine synthase	1:Experimental evidence at protein level	69.43	1	0.999	59	59	59	174	174	174	1078974464	1078974464	1078974464	10K(229.1629), 11C(57.0214), 11K(229.1629), 11S(229.1629), 12C(57.0214), 13C(57.0214), 13K(229.1629), 13S(229.1629), 15C(57.0214), 15M(15.9949), 15S(229.1629), 18K(229.1629), 19K(229.1629), 1C(57.0214), 1K(229.1629), 20K(229.1629), 21S(229.1629), 22K(229.1629), 23K(229.1629), 25K(229.1629), 25S(229.1629), 28K(229.1629), 29K(229.1629), 29S(229.1629), 2C(57.0214), 2S(229.1629), 30K(229.1629), 33C(5…			0.000539719	0.000523427	0.000547243	0.000525666	0.000536123	0.000540902	-0.00964472	0.109937		0.99522	0.773829	0.111355
sp|O15084|ANR28_HUMAN	O15084	ANR28_HUMAN	ANKRD28	1053	Homo sapiens	Serine/threonine-protein phosphatase 6 regulatory ankyrin repeat subunit A	1:Experimental evidence at protein level	13.77	1	0.999	10	8	10	12	9	12	106458168	90486848	106458168	12K(229.1629), 15K(229.1629), 19K(229.1629), 1C(57.0214), 2K(229.1629), 5C(57.0214), 5S(229.1629), 9K(229.1629), N-term(229.1629)			3.42944e-05	3.39399e-05	3.55668e-05	3.62173e-05	3.64651e-05	3.5995e-05	0.0787043	1.14192		1.04698	0.0337562	1.47165
sp|O15085|ARHGB_HUMAN	O15085	ARHGB_HUMAN	ARHGEF11	1522	Homo sapiens	Rho guanine nucleotide exchange factor 11	1:Experimental evidence at protein level	3.94	1	0.999	5	5	5	6	6	6	20986793	20986793	20986793	11K(229.1629), 7K(229.1629), 9K(229.1629), N-term(229.1629)			5.90063e-06	5.60863e-06	6.1031e-06	6.47139e-06	6.04221e-06	5.96419e-06	0.0342059	0.605435		1.04914	0.247482	0.606456
sp|O15091|MRPP3_HUMAN	O15091	MRPP3_HUMAN	PRORP	583	Homo sapiens	Mitochondrial ribonuclease P catalytic subunit	1:Experimental evidence at protein level	15.27	1	0.999	8	8	8	8	8	8	144660962	144660962	144660962	10K(229.1629), 11K(229.1629), 14C(57.0214), 14K(229.1629), 16K(229.1629), 7K(229.1629), 9K(229.1629), N-term(229.1629)			2.98138e-05	3.06604e-05	2.95294e-05	3.80669e-05	2.92987e-05	2.86684e-05	-0.0251451	0.239278		1.067	0.546147	0.26269
sp|O15111|IKKA_HUMAN	O15111	IKKA_HUMAN	CHUK	745	Homo sapiens	Inhibitor of nuclear factor kappa-B kinase subunit alpha	1:Experimental evidence at protein level	11.14	1	0.999	7	7	7	7	7	7	96710790	96710790	96710790	11K(229.1629), 11S(229.1629), 14K(229.1629), 15K(229.1629), 3K(229.1629), 5C(57.0214), 7K(229.1629), 9K(229.1629), N-term(229.1629)			1.95526e-05	2.11661e-05	2.35124e-05	2.25182e-05	2.29324e-05	2.21965e-05	0.0893368	0.369442		1.05318	0.385252	0.414255
sp|O15116|LSM1_HUMAN	O15116	LSM1_HUMAN	LSM1	133	Homo sapiens	U6 snRNA-associated Sm-like protein LSm1	1:Experimental evidence at protein level	59.4	1	0.999	7	7	7	18	18	18	119585716	119585716	119585716	14K(229.1629), 16K(229.1629), 17K(229.1629), 39K(229.1629), N-term(229.1629), N-term(42.0106)			1.70525e-05	1.74459e-05	1.71998e-05	1.76628e-05	1.77151e-05	1.94574e-05	0.0425837	0.667626		1.06068	0.1567	0.804931
sp|O15126|SCAM1_HUMAN	O15126	SCAM1_HUMAN	SCAMP1	338	Homo sapiens	Secretory carrier-associated membrane protein 1	1:Experimental evidence at protein level	23.96	1	0.999	6	6	6	8	8	8	98775129	98775129	98775129	11K(229.1629), 13K(229.1629), 23K(229.1629), 6S(229.1629), 8K(229.1629), N-term(229.1629)			1.45743e-05	1.34306e-05	1.48968e-05	1.53968e-05	1.55123e-05	1.53454e-05	0.0792088	0.89662		1.07815	0.0669721	1.17411
sp|O15143|ARC1B_HUMAN	O15143	ARC1B_HUMAN	ARPC1B	372	Homo sapiens	Actin-related protein 2/3 complex subunit 1B	1:Experimental evidence at protein level	63.17	1	0.999	20	19	20	68	56	68	1031244000	1031244000	1031244000	11C(57.0214), 11S(229.1629), 12C(57.0214), 13K(229.1629), 14K(229.1629), 15S(229.1629), 16C(57.0214), 17K(229.1629), 18K(229.1629), 19K(229.1629), 1C(57.0214), 20C(57.0214), 23K(229.1629), 3K(229.1629), 3S(229.1629), 4C(57.0214), 5C(57.0214), 5S(229.1629), 6C(57.0214), 6K(229.1629), 7K(229.1629), 8K(229.1629), 8S(229.1629), 9K(229.1629), N-term(229.1629), N-term(42.0106)			0.000401	0.000398448	0.00040499	0.00040969	0.00040545	0.000424422	0.0309294	0.77024		1.02916	0.125351	0.901873
sp|O15144|ARPC2_HUMAN	O15144	ARPC2_HUMAN	ARPC2	300	Homo sapiens	Actin-related protein 2/3 complex subunit 2	1:Experimental evidence at protein level	79.67	1	0.999	23	23	23	100	100	100	1488900160	1488900160	1488900160	10K(229.1629), 11K(229.1629), 11S(229.1629), 12K(229.1629), 19K(229.1629), 28K(229.1629), 28S(229.1629), 29K(229.1629), 2C(57.0214), 2S(229.1629), 34K(229.1629), 36K(229.1629), 3M(15.9949), 4S(229.1629), 5S(229.1629), 7K(229.1629), 8K(229.1629), 9K(229.1629), N-term(229.1629)			0.000412533	0.000435655	0.000408224	0.000428367	0.00043281	0.000440949	0.069226	0.68146		1.03639	0.175905	0.754722
sp|O15145|ARPC3_HUMAN	O15145	ARPC3_HUMAN	ARPC3	178	Homo sapiens	Actin-related protein 2/3 complex subunit 3	1:Experimental evidence at protein level	42.7	1	0.999	9	9	9	22	22	22	981637760	981637760	981637760	11K(229.1629), 13K(229.1629), 16K(229.1629), 3K(229.1629), 4C(57.0214), 4K(229.1629), 5S(229.1629), 6M(15.9949), 6S(229.1629), 7K(229.1629), 8K(229.1629), N-term(229.1629)			0.00014967	0.000152575	0.000145362	0.000147186	0.000149476	0.000148945	-0.00700344	0.104366		0.995529	0.777499	0.1093
sp|O15160|RPAC1_HUMAN	O15160	RPAC1_HUMAN	POLR1C	346	Homo sapiens	DNA-directed RNA polymerases I and III subunit RPAC1	1:Experimental evidence at protein level	60.4	1	0.999	14	14	14	29	29	29	398144720	398144720	398144720	13K(229.1629), 23C(57.0214), 24K(229.1629), 25K(229.1629), 6S(229.1629), 8S(229.1629), 9M(15.9949), N-term(229.1629), N-term(42.0106)			5.68098e-05	5.76751e-05	5.77358e-05	5.57636e-05	5.91817e-05	6.04768e-05	0.0372031	0.276099		1.01859	0.499049	0.301856
sp|O15164|TIF1A_HUMAN	O15164	TIF1A_HUMAN	TRIM24	1050	Homo sapiens	Transcription intermediary factor 1-alpha	1:Experimental evidence at protein level	5.24	1	0.999	4	3	3	4	3	3	50383655	17692751	50383655	10K(229.1629), N-term(229.1629)			5.7996e-06	6.31226e-06	6.82302e-06	6.64137e-06	6.67044e-06	6.35802e-06	0.0733235	0.300254		1.03881	0.475954	0.322435
sp|O15182|CETN3_HUMAN	O15182	CETN3_HUMAN	CETN3	167	Homo sapiens	Centrin-3	1:Experimental evidence at protein level	18.56	1	0.999	4	4	4	5	5	5	73931275	73931275	73931275	7K(229.1629), 8K(229.1629), 9K(229.1629), N-term(229.1629)			2.02007e-05	2.11842e-05	2.03973e-05	1.99383e-05	2.08563e-05	2.03297e-05	-0.00478785	0.211695		0.989352	0.613792	0.211979
sp|O15212|PFD6_HUMAN	O15212	PFD6_HUMAN	PFDN6	129	Homo sapiens	Prefoldin subunit 6	1:Experimental evidence at protein level	62.02	1	0.999	13	13	13	36	36	36	2194010752	2194010752	2194010752	10K(229.1629), 12K(229.1629), 14K(229.1629), 1K(229.1629), 26K(229.1629), 28K(229.1629), 2K(229.1629), 6K(229.1629), 7K(229.1629), 8K(229.1629), 9K(229.1629), N-term(229.1629)			0.000329495	0.000304133	0.000297862	0.000306414	0.000301559	0.000304019	-0.000545146	0.24264		0.979067	0.542326	0.265739
sp|O15213|WDR46_HUMAN	O15213	WDR46_HUMAN	WDR46	610	Homo sapiens	WD repeat-containing protein 46	1:Experimental evidence at protein level	10.82	1	0.999	5	5	5	5	5	5	140702324	140702324	140702324	14K(229.1629), 19K(229.1629), 7C(57.0214), N-term(229.1629)			9.95437e-06	1.19103e-05	1.13946e-05	1.08501e-05	1.12035e-05	1.20148e-05	-0.0243918	0.145073		1.02433	0.711568	0.147784
sp|O15226|NKRF_HUMAN	O15226	NKRF_HUMAN	NKRF	690	Homo sapiens	NF-kappa-B-repressing factor	1:Experimental evidence at protein level	20.29	1	0.999	12	12	12	15	15	15	128647994	128647994	128647994	10K(229.1629), 11K(229.1629), 13K(229.1629), 15K(229.1629), 1K(229.1629), 22K(229.1629), 25K(229.1629), 7C(57.0214), 7K(229.1629), 9K(229.1629), N-term(229.1629)			3.72052e-05	3.90548e-05	3.80884e-05	3.93982e-05	4.12855e-05	4.11096e-05	0.110124	1.42603		1.06511	0.036798	1.43418
sp|O15231|ZN185_HUMAN	O15231	ZN185_HUMAN	ZNF185	689	Homo sapiens	Zinc finger protein 185	1:Experimental evidence at protein level	40.78	1	0.999	22	22	22	30	30	30	305210744	305210744	305210744	12K(229.1629), 13K(229.1629), 14K(229.1629), 15K(229.1629), 19K(229.1629), 2K(229.1629), 3C(57.0214), 4C(57.0214), 5C(57.0214), 5K(229.1629), 6C(57.0214), 7K(229.1629), N-term(229.1629)			9.88614e-05	9.6225e-05	9.86275e-05	9.76869e-05	0.000103676	0.00010276	0.0592245	0.709568		1.03544	0.164871	0.782855
sp|O15234|CASC3_HUMAN	O15234	CASC3_HUMAN	CASC3	703	Homo sapiens	Protein CASC3	1:Experimental evidence at protein level	10.38	1	0.999	4	4	4	7	7	7	51597048	51597048	51597048	11K(229.1629), 7K(229.1629), N-term(229.1629)			1.26113e-05	1.15438e-05	1.18366e-05	1.15177e-05	1.1596e-05	1.25662e-05	-0.029625	0.0789967		0.991337	0.833658	0.0790118
sp|O15235|RT12_HUMAN	O15235	RT12_HUMAN	MRPS12	138	Homo sapiens	28S ribosomal protein S12, mitochondrial	1:Experimental evidence at protein level	43.48	1	0.999	5	5	5	7	7	7	155131354	155131354	155131354	11K(229.1629), 1K(229.1629), 4C(57.0214), 5C(57.0214), 8K(229.1629), N-term(229.1629)			3.58867e-05	3.68356e-05	3.77255e-05	3.67203e-05	3.71424e-05	3.65224e-05	-0.00452525	0.01187		0.999431	0.972024	0.0123229
sp|O15240|VGF_HUMAN	O15240	VGF_HUMAN	VGF	615	Homo sapiens	Neurosecretory protein VGF	1:Experimental evidence at protein level	20.98	1	0.999	6	6	6	6	6	6	34699711	34699711	34699711	18K(229.1629), 19K(229.1629), 5S(229.1629), N-term(229.1629)			3.30054e-06	2.86609e-06	3.11142e-06	3.01226e-06	3.34714e-06	3.35807e-06	0.105359	0.360046		1.04736	0.435994	0.36052
sp|O15258|RER1_HUMAN	O15258	RER1_HUMAN	RER1	196	Homo sapiens	Protein RER1	1:Experimental evidence at protein level	18.88	1	0.999	3	3	3	3	3	3	56352030	56352030	56352030	11K(229.1629), 18K(229.1629), N-term(229.1629)			7.63695e-06	7.45097e-06	7.28595e-06	7.23188e-06	7.53634e-06	7.03446e-06	-0.0430583	0.454515		0.974471	0.344382	0.46296
sp|O15260|SURF4_HUMAN	O15260	SURF4_HUMAN	SURF4	269	Homo sapiens	Surfeit locus protein 4	1:Experimental evidence at protein level	20.82	1	0.999	4	4	4	10	10	10	145505580	145505580	145505580	2C(57.0214), 6M(15.9949), N-term(229.1629)			1.27746e-05	1.50014e-05	1.48403e-05	1.63381e-05	1.59501e-05	1.52122e-05	0.104045	0.862524		1.1146	0.108141	0.966009
sp|O15269|SPTC1_HUMAN	O15269	SPTC1_HUMAN	SPTLC1	473	Homo sapiens	Serine palmitoyltransferase 1	1:Experimental evidence at protein level	12.05	1	0.999	5	5	5	5	5	5	37043166	37043166	37043166	20K(229.1629), 2K(229.1629), 6C(57.0214), 9C(57.0214), N-term(229.1629)			8.09492e-06	7.79991e-06	8.09421e-06	7.97031e-06	8.78019e-06	8.26763e-06	0.0305832	0.548143		1.0429	0.251486	0.599487
sp|O15270|SPTC2_HUMAN	O15270	SPTC2_HUMAN	SPTLC2	562	Homo sapiens	Serine palmitoyltransferase 2	1:Experimental evidence at protein level	7.83	1	0.999	4	4	4	6	6	6	47113983	47113983	47113983	11K(229.1629), 5C(57.0214), 8K(229.1629), N-term(229.1629)			7.67168e-06	7.82916e-06	8.15096e-06	8.29628e-06	8.95621e-06	8.5209e-06	0.122148	1.32893		1.0897	0.0419147	1.37763
sp|O15294|OGT1_HUMAN	O15294	OGT1_HUMAN	OGT	1046	Homo sapiens	UDP-N-acetylglucosamine--peptide N-acetylglucosaminyltransferase 110 kDa subunit	1:Experimental evidence at protein level	44.07	1	0.999	32	32	32	46	46	46	675710648	675710648	675710648	10C(57.0214), 10K(229.1629), 11C(57.0214), 11K(229.1629), 13C(57.0214), 13K(229.1629), 15C(57.0214), 15K(229.1629), 16C(57.0214), 16K(229.1629), 17K(229.1629), 17S(229.1629), 19K(229.1629), 1C(57.0214), 1K(229.1629), 20C(57.0214), 20K(229.1629), 21K(229.1629), 24K(229.1629), 25K(229.1629), 2C(57.0214), 2K(229.1629), 6K(229.1629), 8K(229.1629), 8S(229.1629), 9C(57.0214), 9K(229.1629), N-term(229.1…			0.000154645	0.000155934	0.000156612	0.000156952	0.0001562	0.000160355	0.00938235	0.625114		1.01352	0.207644	0.682682
sp|O15305|PMM2_HUMAN	O15305	PMM2_HUMAN	PMM2	246	Homo sapiens	Phosphomannomutase 2	1:Experimental evidence at protein level	48.37	1	0.999	12	11	12	18	17	18	748572160	684535120	748572160	11K(229.1629), 12K(229.1629), 14K(229.1629), 2C(57.0214), 8K(229.1629), 9K(229.1629), N-term(229.1629)			0.000114805	0.000112724	0.000108613	0.000105517	0.000104703	0.000104169	-0.106484	1.28462		0.935288	0.0175938	1.75464
sp|O15318|RPC7_HUMAN	O15318	RPC7_HUMAN	POLR3G	223	Homo sapiens	DNA-directed RNA polymerase III subunit RPC7	1:Experimental evidence at protein level	31.84	1	0.999	6	6	6	10	10	10	132673388	132673388	132673388	12K(229.1629), 14K(229.1629), 18K(229.1629), 23K(229.1629), 3K(229.1629), 7K(229.1629), N-term(229.1629)			3.46751e-05	3.56065e-05	3.53086e-05	3.70217e-05	3.53307e-05	3.61376e-05	0.0334783	0.748202		1.02746	0.159564	0.797065
sp|O15327|INP4B_HUMAN	O15327	INP4B_HUMAN	INPP4B	924	Homo sapiens	Inositol polyphosphate 4-phosphatase type II	1:Experimental evidence at protein level	8.23	1	0.999	5	5	5	6	6	6	52102817	52102817	52102817	13K(229.1629), 20K(229.1629), 23K(229.1629), 7K(229.1629), N-term(229.1629)			6.97158e-06	7.50537e-06	7.00164e-06	7.35196e-06	7.53677e-06	7.69679e-06	0.106253	0.806098		1.05154	0.138446	0.858718
sp|O15347|HMGB3_HUMAN	O15347	HMGB3_HUMAN	HMGB3	200	Homo sapiens	High mobility group protein B3	1:Experimental evidence at protein level	51	1	0.999	12	10	10	39	30	30	2029214272	1626410848	2029214272	10C(57.0214), 13K(229.1629), 14K(229.1629), 15K(229.1629), 1K(229.1629), 2K(229.1629), 7K(229.1629), 8K(229.1629), N-term(229.1629)			0.000530389	0.00051166	0.000499821	0.00051219	0.000513301	0.000516756	0.0046199	0.00433313		1.00024	0.989525	0.00457315
sp|O15355|PPM1G_HUMAN	O15355	PPM1G_HUMAN	PPM1G	546	Homo sapiens	Protein phosphatase 1G	1:Experimental evidence at protein level	61.17	1	0.999	26	26	26	92	92	92	1364800416	1364800416	1364800416	10K(229.1629), 11K(229.1629), 12K(229.1629), 15C(57.0214), 16K(229.1629), 18K(229.1629), 19K(229.1629), 1C(57.0214), 1K(229.1629), 20K(229.1629), 21C(57.0214), 21M(15.9949), 27K(229.1629), 34K(229.1629), 5C(57.0214), 5S(229.1629), 6S(229.1629), 7K(229.1629), 8K(229.1629), 8M(15.9949), 9K(229.1629), N-term(229.1629)			0.000469901	0.000449592	0.000450236	0.000451889	0.000460522	0.000465514	0.0325884	0.127041		1.00598	0.742632	0.129227
sp|O15357|SHIP2_HUMAN	O15357	SHIP2_HUMAN	INPPL1	1258	Homo sapiens	Phosphatidylinositol 3,4,5-trisphosphate 5-phosphatase 2	1:Experimental evidence at protein level	19.48	1	0.999	20	20	20	22	22	22	148800780	148800780	148800780	10K(229.1629), 11K(229.1629), 17K(229.1629), 18K(229.1629), 1K(229.1629), 21K(229.1629), 2K(229.1629), 35K(229.1629), 4C(57.0214), 6C(57.0214), 7K(229.1629), 8K(229.1629), 9C(57.0214), N-term(229.1629)			5.79154e-05	5.93949e-05	5.87539e-05	6.06947e-05	5.8401e-05	5.91514e-05	0.00972794	0.373761		1.0124	0.414301	0.382684
sp|O15371|EIF3D_HUMAN	O15371	EIF3D_HUMAN	EIF3D	548	Homo sapiens	Eukaryotic translation initiation factor 3 subunit D	1:Experimental evidence at protein level	57.85	1	0.999	21	21	21	81	81	81	1281940000	1281940000	1281940000	10K(229.1629), 10S(229.1629), 12C(57.0214), 12K(229.1629), 13C(57.0214), 14K(229.1629), 14S(229.1629), 15M(15.9949), 16C(57.0214), 16K(229.1629), 17C(57.0214), 18C(57.0214), 1C(57.0214), 20K(229.1629), 21K(229.1629), 21S(229.1629), 2C(57.0214), 3C(57.0214), 4C(57.0214), 4S(229.1629), 5S(229.1629), 6K(229.1629), 9K(229.1629), 9M(15.9949), N-term(229.1629)			0.000243306	0.000242448	0.000249557	0.000241768	0.000238375	0.000241911	-0.0091468	0.749384		0.981971	0.154485	0.811113
sp|O15372|EIF3H_HUMAN	O15372	EIF3H_HUMAN	EIF3H	352	Homo sapiens	Eukaryotic translation initiation factor 3 subunit H	1:Experimental evidence at protein level	78.69	1	0.999	26	26	26	79	79	79	1475235936	1475235936	1475235936	10K(229.1629), 10S(229.1629), 11K(229.1629), 12K(229.1629), 14C(57.0214), 14K(229.1629), 15S(229.1629), 17K(229.1629), 18K(229.1629), 19K(229.1629), 1K(229.1629), 20K(229.1629), 25K(229.1629), 26M(15.9949), 2K(229.1629), 2S(229.1629), 3K(229.1629), 3M(15.9949), 5S(229.1629), 6C(57.0214), 6K(229.1629), 6M(15.9949), 8K(229.1629), 8S(229.1629), 9K(229.1629), 9M(15.9949), 9S(229.1629), N-term(229.162…			0.000308445	0.00031646	0.000313613	0.000313859	0.000316309	0.000312875	0.00112937	0.221325		1.00482	0.587223	0.231197
sp|O15379|HDAC3_HUMAN	O15379	HDAC3_HUMAN	HDAC3	428	Homo sapiens	Histone deacetylase 3	1:Experimental evidence at protein level	11.68	1	0.999	4	3	3	10	3	3	225739436	12796382	225739436	16K(229.1629), 2C(57.0214), N-term(229.1629)			4.1582e-05	4.23746e-05	4.3338e-05	4.13739e-05	4.19719e-05	4.26469e-05	-0.013777	0.275487		0.989772	0.526825	0.278333
sp|O15381|NVL_HUMAN	O15381	NVL_HUMAN	NVL	856	Homo sapiens	Nuclear valosin-containing protein-like	1:Experimental evidence at protein level	6.31	1	0.999	4	3	3	4	3	3	64539508	17878098	64539508	10K(229.1629), 14K(229.1629), 17K(229.1629), N-term(229.1629)			3.88905e-06	4.1345e-06	4.4238e-06	4.60975e-06	4.48794e-06	4.53173e-06	0.132351	0.924568		1.09497	0.0678819	1.16825
sp|O15382|BCAT2_HUMAN	O15382	BCAT2_HUMAN	BCAT2	392	Homo sapiens	Branched-chain-amino-acid aminotransferase, mitochondrial	1:Experimental evidence at protein level	33.93	1	0.999	11	11	11	15	15	15	225041664	225041664	225041664	10K(229.1629), 12K(229.1629), 14C(57.0214), 16S(229.1629), 17K(229.1629), 1K(229.1629), 2C(57.0214), 6K(229.1629), 8K(229.1629), N-term(229.1629)			4.40794e-05	4.28867e-05	4.26905e-05	4.60902e-05	4.59526e-05	4.6784e-05	0.10393	2.14701		1.07073	0.00374645	2.42638
sp|O15392|BIRC5_HUMAN	O15392	BIRC5_HUMAN	BIRC5	142	Homo sapiens	Baculoviral IAP repeat-containing protein 5	1:Experimental evidence at protein level	48.59	1	0.999	5	5	5	5	5	5	61329194	61329194	61329194	10C(57.0214), 12K(229.1629), 13K(229.1629), 16K(229.1629), 17K(229.1629), 1K(229.1629), 20C(57.0214), 23C(57.0214), 25K(229.1629), 8C(57.0214), 9C(57.0214), N-term(229.1629)			1.79122e-05	1.85428e-05	1.80063e-05	1.70498e-05	1.69461e-05	1.81435e-05	-0.0787444	0.768198		0.957368	0.146586	0.833908
sp|O15397|IPO8_HUMAN	O15397	IPO8_HUMAN	IPO8	1037	Homo sapiens	Importin-8	1:Experimental evidence at protein level	26.23	1	0.999	18	17	17	34	30	30	279915504	160063348	279915504	11K(229.1629), 12C(57.0214), 12K(229.1629), 13K(229.1629), 16K(229.1629), 18K(229.1629), 20K(229.1629), 25K(229.1629), 2K(229.1629), 3C(57.0214), 4S(229.1629), 6S(229.1629), 8K(229.1629), N-term(229.1629)			5.08681e-05	5.27641e-05	5.42543e-05	5.59597e-05	5.4623e-05	5.5216e-05	0.0655316	0.999659		1.05011	0.0665005	1.17717
sp|O15400|STX7_HUMAN	O15400	STX7_HUMAN	STX7	261	Homo sapiens	Syntaxin-7	1:Experimental evidence at protein level	50.57	1	0.999	8	8	8	10	10	10	130594652	130594652	130594652	11K(229.1629), 14K(229.1629), 7K(229.1629), 9K(229.1629), N-term(229.1629)			2.13731e-05	2.31419e-05	2.33565e-05	2.44634e-05	2.26354e-05	2.33991e-05	0.0159476	0.457774		1.0387	0.346937	0.459749
sp|O15446|RPA34_HUMAN	O15446	RPA34_HUMAN	POLR1G	510	Homo sapiens	DNA-directed RNA polymerase I subunit RPA34	1:Experimental evidence at protein level	56.47	1	0.999	14	14	14	23	23	23	240170008	240170008	240170008	10K(229.1629), 12K(229.1629), 14K(229.1629), 18K(229.1629), 1K(229.1629), 20K(229.1629), 26C(57.0214), 29K(229.1629), 2C(57.0214), 2K(229.1629), 33K(229.1629), 3C(57.0214), N-term(229.1629)			3.84094e-05	3.72516e-05	3.84813e-05	3.92782e-05	3.80755e-05	3.7877e-05	-0.0125972	0.24159		1.00954	0.573061	0.241799
sp|O15460|P4HA2_HUMAN	O15460	P4HA2_HUMAN	P4HA2	535	Homo sapiens	Prolyl 4-hydroxylase subunit alpha-2	1:Experimental evidence at protein level	24.3	1	0.999	11	11	11	17	17	17	156887964	156887964	156887964	12K(229.1629), 14K(229.1629), 7K(229.1629), 8C(57.0214), 8S(229.1629), N-term(229.1629)			3.56045e-05	3.77176e-05	3.62773e-05	3.62628e-05	3.60471e-05	3.56672e-05	-0.00918388	0.317959		0.985198	0.450369	0.346431
sp|O15479|MAGB2_HUMAN	O15479	MAGB2_HUMAN	MAGEB2	319	Homo sapiens	Melanoma-associated antigen B2	1:Experimental evidence at protein level	62.07	1	0.999	16	15	16	48	46	48	770077808	649665320	770077808	10K(229.1629), 11K(229.1629), 12K(229.1629), 13K(229.1629), 15K(229.1629), 16K(229.1629), 17C(57.0214), 18C(57.0214), 18K(229.1629), 19S(229.1629), 1K(229.1629), 22K(229.1629), 3S(229.1629), 4S(229.1629), 7C(57.0214), 7K(229.1629), 8K(229.1629), N-term(229.1629)			0.000163066	0.00017081	0.000169509	0.000166161	0.000169863	0.000161733	-0.0287861	0.217635		0.988819	0.605844	0.217639
sp|O15498|YKT6_HUMAN	O15498	YKT6_HUMAN	YKT6	198	Homo sapiens	Synaptobrevin homolog YKT6	1:Experimental evidence at protein level	76.77	1	0.999	14	14	14	27	27	27	1698056736	1698056736	1698056736	10K(229.1629), 21S(229.1629), 3K(229.1629), 3S(229.1629), 6C(57.0214), 6S(229.1629), 7K(229.1629), 8K(229.1629), 9K(229.1629), 9S(229.1629), N-term(229.1629)			0.00034057	0.000339363	0.000317885	0.000334694	0.000338141	0.00032843	-0.0199849	0.0482052		1.00345	0.891384	0.0499349
sp|O15511|ARPC5_HUMAN	O15511	ARPC5_HUMAN	ARPC5	151	Homo sapiens	Actin-related protein 2/3 complex subunit 5	1:Experimental evidence at protein level	76.16	1	0.999	10	9	10	29	28	29	926714336	926714336	926714336	10K(229.1629), 11K(229.1629), 13K(229.1629), 15K(229.1629), 19K(229.1629), 1K(229.1629), 32C(57.0214), 33C(57.0214), 4S(229.1629), 7K(229.1629), 8K(229.1629), 9S(229.1629), N-term(229.1629)			0.000142093	0.000142628	0.000139449	0.000144037	0.000146259	0.000140062	0.019606	0.409994		1.01459	0.373738	0.427433
sp|O15514|RPB4_HUMAN	O15514	RPB4_HUMAN	POLR2D	142	Homo sapiens	DNA-directed RNA polymerase II subunit RPB4	1:Experimental evidence at protein level	55.63	1	0.999	5	5	5	17	17	17	101017320	101017320	101017320	11S(229.1629), 15K(229.1629), 16K(229.1629), 19K(229.1629), 1K(229.1629), N-term(229.1629)			2.33025e-05	2.10545e-05	2.22106e-05	2.27758e-05	2.19325e-05	2.37782e-05	0.0362527	0.309497		1.02883	0.488859	0.310817
sp|O15541|R113A_HUMAN	O15541	R113A_HUMAN	RNF113A	343	Homo sapiens	E3 ubiquitin-protein ligase RNF113A	1:Experimental evidence at protein level	7	1	0.999	3	3	3	3	3	3	115258410	115258410	115258410	10K(229.1629), 7K(229.1629), N-term(229.1629)			1.06672e-05	9.82961e-06	1.00161e-05	9.67883e-06	1.05553e-05	1.14099e-05	0.0756479	0.259772		1.03707	0.538039	0.269186
sp|O43143|DHX15_HUMAN	O43143	DHX15_HUMAN	DHX15	795	Homo sapiens	Pre-mRNA-splicing factor ATP-dependent RNA helicase DHX15	1:Experimental evidence at protein level	70.44	1	0.999	45	44	45	138	135	138	1125156032	1125156032	1125156032	10K(229.1629), 10S(229.1629), 11K(229.1629), 12K(229.1629), 12M(15.9949), 13K(229.1629), 13M(15.9949), 14C(57.0214), 14K(229.1629), 16K(229.1629), 16S(229.1629), 17K(229.1629), 19K(229.1629), 1K(229.1629), 21M(15.9949), 27K(229.1629), 29C(57.0214), 2C(57.0214), 30K(229.1629), 35K(229.1629), 3M(15.9949), 3S(229.1629), 4C(57.0214), 5C(57.0214), 5S(229.1629), 6K(229.1629), 6M(15.9949), 6S(229.1629),…			0.000443192	0.000445289	0.000460253	0.000461096	0.000466046	0.000466484	0.0657288	1.01385		1.03328	0.0568645	1.24516
sp|O43148|MCES_HUMAN	O43148	MCES_HUMAN	RNMT	476	Homo sapiens	mRNA cap guanine-N7 methyltransferase	1:Experimental evidence at protein level	44.12	1	0.999	25	25	25	39	39	39	384034008	384034008	384034008	10K(229.1629), 11K(229.1629), 12K(229.1629), 13C(57.0214), 14K(229.1629), 17K(229.1629), 18K(229.1629), 1K(229.1629), 21K(229.1629), 2C(57.0214), 3C(57.0214), 5C(57.0214), 7K(229.1629), 8K(229.1629), 9C(57.0214), 9K(229.1629), N-term(229.1629)			0.000224899	0.000222333	0.000221805	0.000219449	0.00022284	0.000223349	0.00329131	0.293707		0.994922	0.506282	0.295607
sp|O43149|ZZEF1_HUMAN	O43149	ZZEF1_HUMAN	ZZEF1	2961	Homo sapiens	Zinc finger ZZ-type and EF-hand domain-containing protein 1	1:Experimental evidence at protein level	3.88	1	0.999	10	10	10	15	15	15	1681112394	1681112394	1681112394	10K(229.1629), 12K(229.1629), 13K(229.1629), 16K(229.1629), 6C(57.0214), 7K(229.1629), 9K(229.1629), N-term(229.1629)			8.04409e-05	7.76898e-05	8.07933e-05	7.38118e-05	7.62351e-05	7.847e-05	-0.077474	0.950573		0.956442	0.105579	0.976424
sp|O43156|TTI1_HUMAN	O43156	TTI1_HUMAN	TTI1	1089	Homo sapiens	TELO2-interacting protein 1 homolog	1:Experimental evidence at protein level	18.46	1	0.999	12	12	12	18	18	18	78444602	78444602	78444602	10K(229.1629), 12K(229.1629), 13C(57.0214), 14K(229.1629), 17C(57.0214), 17K(229.1629), 19K(229.1629), 20C(57.0214), 22K(229.1629), 24K(229.1629), 9S(229.1629), N-term(229.1629)			1.42959e-05	1.29381e-05	1.46127e-05	1.48098e-05	1.49543e-05	1.51686e-05	0.064952	0.747386		1.07374	0.12117	0.916605
sp|O43159|RRP8_HUMAN	O43159	RRP8_HUMAN	RRP8	456	Homo sapiens	Ribosomal RNA-processing protein 8	1:Experimental evidence at protein level	24.12	1	0.999	9	9	9	11	11	11	83480620	83480620	83480620	12K(229.1629), 14K(229.1629), 33K(229.1629), 7K(229.1629), N-term(229.1629), N-term(42.0106)			1.71344e-05	1.90356e-05	1.77355e-05	1.83557e-05	1.9932e-05	1.92812e-05	0.120553	0.770162		1.06796	0.166863	0.77764
sp|O43164|PJA2_HUMAN	O43164	PJA2_HUMAN	PJA2	708	Homo sapiens	E3 ubiquitin-protein ligase Praja-2	1:Experimental evidence at protein level	10.17	1	0.999	4	4	4	4	4	4	28970542	28970542	28970542	1K(229.1629), 24K(229.1629), N-term(229.1629)			2.93396e-06	2.84461e-06	2.88471e-06	2.97743e-06	3.15863e-06	3.166e-06	0.130873	1.23469		1.07373	0.0333904	1.47638
sp|O43166|SI1L1_HUMAN	O43166	SI1L1_HUMAN	SIPA1L1	1804	Homo sapiens	Signal-induced proliferation-associated 1-like protein 1	1:Experimental evidence at protein level	6.76	1	0.999	7	7	7	8	8	8	29375529	29375529	29375529	11K(229.1629), 14C(57.0214), 22K(229.1629), 23K(229.1629), 29K(229.1629), N-term(229.1629)			8.45441e-06	8.29025e-06	8.75391e-06	8.26788e-06	8.99419e-06	8.19124e-06	-0.0321868	0.0169655		0.998225	0.960955	0.0172968
sp|O43169|CYB5B_HUMAN	O43169	CYB5B_HUMAN	CYB5B	150	Homo sapiens	Cytochrome b5 type B	1:Experimental evidence at protein level	46.67	1	0.999	4	4	4	7	7	7	207775484	207775484	207775484	15K(229.1629), 30S(229.1629), 31S(229.1629), 4M(15.9949), N-term(229.1629), N-term(42.0106)			8.48908e-06	9.06686e-06	9.34068e-06	9.52077e-06	9.46308e-06	8.89851e-06	0.061707	0.437219		1.03665	0.362559	0.440621
sp|O43172|PRP4_HUMAN	O43172	PRP4_HUMAN	PRPF4	522	Homo sapiens	U4/U6 small nuclear ribonucleoprotein Prp4	1:Experimental evidence at protein level	47.13	1	0.999	21	21	21	39	39	39	293534976	293534976	293534976	11C(57.0214), 11K(229.1629), 12K(229.1629), 13K(229.1629), 14K(229.1629), 16K(229.1629), 19K(229.1629), 1C(57.0214), 1K(229.1629), 23S(229.1629), 2K(229.1629), 3S(229.1629), 6C(57.0214), 6S(229.1629), 7C(57.0214), 7S(229.1629), 8K(229.1629), 8S(229.1629), N-term(229.1629)			0.00014392	0.000145116	0.000144892	0.000145292	0.000142229	0.000145374	0.00397335	0.108942		0.997619	0.769469	0.113809
sp|O43175|SERA_HUMAN	O43175	SERA_HUMAN	PHGDH	533	Homo sapiens	D-3-phosphoglycerate dehydrogenase	1:Experimental evidence at protein level	59.29	1	0.999	29	29	29	155	155	155	4743160192	4743160192	4743160192	10C(57.0214), 10K(229.1629), 10S(229.1629), 11C(57.0214), 11K(229.1629), 12C(57.0214), 12K(229.1629), 12M(15.9949), 13K(229.1629), 14K(229.1629), 15C(57.0214), 16K(229.1629), 17S(229.1629), 19K(229.1629), 1C(57.0214), 1C(57.0214), 1K(229.1629), 20C(57.0214), 20K(229.1629), 21C(57.0214), 22M(15.9949), 25C(57.0214), 26C(57.0214), 5C(57.0214), 5K(229.1629), 6M(15.9949), 7C(57.0214), 7K(229.1629), 7S…			0.00083881	0.000842566	0.000865492	0.000822616	0.000820433	0.000813617	-0.0384051	1.24051		0.964583	0.0265555	1.57585
sp|O43237|DC1L2_HUMAN	O43237	DC1L2_HUMAN	DYNC1LI2	492	Homo sapiens	Cytoplasmic dynein 1 light intermediate chain 2	1:Experimental evidence at protein level	42.28	1	0.999	17	17	17	29	29	29	533777928	533777928	533777928	12C(57.0214), 12K(229.1629), 13K(229.1629), 17K(229.1629), 18K(229.1629), 1K(229.1629), 23K(229.1629), 2K(229.1629), 33C(57.0214), 34C(57.0214), 35K(229.1629), 36K(229.1629), 5K(229.1629), 7K(229.1629), N-term(229.1629)			0.000106191	0.000104661	0.000104364	0.000103725	0.000107023	0.000108457	0.0321982	0.345217		1.01266	0.428514	0.368035
sp|O43242|PSMD3_HUMAN	O43242	PSMD3_HUMAN	PSMD3	534	Homo sapiens	26S proteasome non-ATPase regulatory subunit 3	1:Experimental evidence at protein level	70.79	1	0.999	38	38	38	113	113	113	1892964832	1892964832	1892964832	10K(229.1629), 11K(229.1629), 11M(15.9949), 11S(229.1629), 12K(229.1629), 13K(229.1629), 15K(229.1629), 16K(229.1629), 1K(229.1629), 24K(229.1629), 2K(229.1629), 40K(229.1629), 4C(57.0214), 5S(229.1629), 6M(15.9949), 6S(229.1629), 7K(229.1629), 7S(229.1629), 8K(229.1629), 9K(229.1629), N-term(229.1629)			0.000586288	0.000593699	0.000585268	0.000594904	0.000595769	0.000595718	0.0230208	0.93527		1.01197	0.0577547	1.23841
sp|O43251|RFOX2_HUMAN	O43251	RFOX2_HUMAN	RBFOX2	390	Homo sapiens	RNA binding protein fox-1 homolog 2	1:Experimental evidence at protein level	22.56	1	0.999	7	2	7	8	2	8	326597272	16295528	326597272	10K(229.1629), 1K(229.1629), 4S(229.1629), N-term(229.1629)			2.0076e-05	1.94158e-05	2.10757e-05	2.05606e-05	2.19066e-05	2.17325e-05	0.114382	0.874947		1.05997	0.132131	0.878997
sp|O43252|PAPS1_HUMAN	O43252	PAPS1_HUMAN	PAPSS1	624	Homo sapiens	Bifunctional 3'-phosphoadenosine 5'-phosphosulfate synthase 1	1:Experimental evidence at protein level	56.41	1	0.999	24	23	24	50	47	50	492108464	492108464	492108464	10K(229.1629), 11K(229.1629), 12K(229.1629), 13C(57.0214), 13K(229.1629), 14K(229.1629), 15S(229.1629), 16K(229.1629), 18C(57.0214), 20K(229.1629), 22C(57.0214), 2C(57.0214), 4C(57.0214), 4K(229.1629), 4S(229.1629), 6C(57.0214), 6S(229.1629), 7K(229.1629), 7S(229.1629), 8C(57.0214), 9C(57.0214), 9K(229.1629), N-term(229.1629), N-term(42.0106)			0.000147896	0.000145035	0.000152027	0.000147841	0.000145302	0.00014531	-0.025447	0.392862		0.985383	0.379876	0.420358
sp|O43264|ZW10_HUMAN	O43264	ZW10_HUMAN	ZW10	779	Homo sapiens	Centromere/kinetochore protein zw10 homolog	1:Experimental evidence at protein level	44.03	1	0.999	27	26	27	38	37	38	222373844	222373844	222373844	10S(229.1629), 13K(229.1629), 14C(57.0214), 14K(229.1629), 15K(229.1629), 16K(229.1629), 18K(229.1629), 19K(229.1629), 1K(229.1629), 20K(229.1629), 21K(229.1629), 2M(15.9949), 2S(229.1629), 5S(229.1629), 6C(57.0214), 7K(229.1629), 8K(229.1629), 9K(229.1629), N-term(229.1629), N-term(42.0106)			9.49081e-05	9.52603e-05	9.49907e-05	9.57409e-05	9.52843e-05	9.58468e-05	0.0113486	1.22657		1.00601	0.047984	1.3189
sp|O43290|SNUT1_HUMAN	O43290	SNUT1_HUMAN	SART1	800	Homo sapiens	U4/U6.U5 tri-snRNP-associated protein 1	1:Experimental evidence at protein level	57.5	1	0.999	39	39	39	69	69	69	622645232	622645232	622645232	10K(229.1629), 11K(229.1629), 12C(57.0214), 12K(229.1629), 13S(229.1629), 15K(229.1629), 16K(229.1629), 17K(229.1629), 18K(229.1629), 1K(229.1629), 20K(229.1629), 2K(229.1629), 2M(15.9949), 4K(229.1629), 5K(229.1629), 6K(229.1629), 7K(229.1629), 8C(57.0214), 8K(229.1629), 9C(57.0214), 9K(229.1629), N-term(229.1629)			0.000282181	0.000268611	0.000284483	0.000278744	0.000281605	0.000277	-0.0176801	0.0439486		1.00248	0.89935	0.0460713
sp|O43293|DAPK3_HUMAN	O43293	DAPK3_HUMAN	DAPK3	454	Homo sapiens	Death-associated protein kinase 3	1:Experimental evidence at protein level	13.66	1	0.999	4	2	4	5	2	5	120081916	37608296	120081916	10K(229.1629), 16K(229.1629), 27K(229.1629), 7K(229.1629), 9K(229.1629), N-term(229.1629)			1.18871e-05	1.12466e-05	1.21743e-05	1.13018e-05	1.21056e-05	1.23878e-05	0.0262777	0.141065		1.0138	0.722139	0.141379
sp|O43294|TGFI1_HUMAN	O43294	TGFI1_HUMAN	TGFB1I1	461	Homo sapiens	Transforming growth factor beta-1-induced transcript 1 protein	1:Experimental evidence at protein level	23.86	1	0.999	10	10	10	12	12	12	75329292	75329292	75329292	21C(57.0214), 24C(57.0214), 3K(229.1629), 6C(57.0214), 7K(229.1629), 9C(57.0214), N-term(229.1629), N-term(42.0106)			1.50352e-05	1.48171e-05	1.48615e-05	1.64534e-05	1.667e-05	1.56024e-05	0.146809	1.30553		1.08973	0.0158433	1.80015
sp|O43299|AP5Z1_HUMAN	O43299	AP5Z1_HUMAN	AP5Z1	807	Homo sapiens	AP-5 complex subunit zeta-1	1:Experimental evidence at protein level	5.08	1	0.999	4	4	4	4	4	4	59713887	59713887	59713887	15K(229.1629), 9K(229.1629), N-term(229.1629)			4.5827e-06	4.34384e-06	4.84785e-06	5.21483e-06	4.6158e-06	4.94767e-06	0.11055	0.666889		1.07288	0.213282	0.671046
sp|O43301|HS12A_HUMAN	O43301	HS12A_HUMAN	HSPA12A	675	Homo sapiens	Heat shock 70 kDa protein 12A	1:Experimental evidence at protein level	26.07	1	0.999	14	13	14	22	21	22	131011622	131011622	131011622	10K(229.1629), 11K(229.1629), 11S(229.1629), 13K(229.1629), 15K(229.1629), 17K(229.1629), 2C(57.0214), 3K(229.1629), 8K(229.1629), N-term(229.1629), N-term(42.0106)			4.4075e-05	4.44094e-05	4.50358e-05	4.26304e-05	4.45631e-05	4.3478e-05	-0.0305791	0.641852		0.978665	0.20402	0.690327
sp|O43310|CTIF_HUMAN	O43310	CTIF_HUMAN	CTIF	598	Homo sapiens	CBP80/20-dependent translation initiation factor	1:Experimental evidence at protein level	12.71	1	0.999	6	6	6	7	7	7	42201170	42201170	42201170	3C(57.0214), 8K(229.1629), 9K(229.1629), N-term(229.1629)			1.02034e-05	1.05555e-05	1.0698e-05	1.09889e-05	1.11089e-05	1.09281e-05	0.0580495	1.24252		1.04988	0.0286725	1.54254
sp|O43314|VIP2_HUMAN	O43314	VIP2_HUMAN	PPIP5K2	1243	Homo sapiens	Inositol hexakisphosphate and diphosphoinositol-pentakisphosphate kinase 2	1:Experimental evidence at protein level	4.91	1	0.999	5	4	5	5	4	5	42544172	42544172	42544172	10K(229.1629), 11K(229.1629), 15K(229.1629), 18K(229.1629), 7K(229.1629), N-term(229.1629)			5.55154e-06	5.39068e-06	5.76885e-06	5.65299e-06	5.82106e-06	5.89641e-06	0.0683921	0.744573		1.03946	0.168899	0.772373
sp|O43318|M3K7_HUMAN	O43318	M3K7_HUMAN	MAP3K7	606	Homo sapiens	Mitogen-activated protein kinase kinase kinase 7	1:Experimental evidence at protein level	10.89	1	0.999	5	5	5	7	7	7	79336818	79336818	79336818	11K(229.1629), 16K(229.1629), 17K(229.1629), 3K(229.1629), 7C(57.0214), 8K(229.1629), N-term(229.1629)			1.48943e-05	1.47435e-05	1.41519e-05	1.5325e-05	1.53238e-05	1.60478e-05	0.0558062	1.36571		1.06638	0.0428772	1.36777
sp|O43324|MCA3_HUMAN	O43324	MCA3_HUMAN	EEF1E1	174	Homo sapiens	Eukaryotic translation elongation factor 1 epsilon-1	1:Experimental evidence at protein level	64.94	1	0.999	10	10	10	23	23	23	386400240	386400240	386400240	10K(229.1629), 11K(229.1629), 12S(229.1629), 25K(229.1629), 3C(57.0214), 8K(229.1629), 9K(229.1629), 9S(229.1629), N-term(229.1629), N-term(42.0106)			6.54263e-05	7.00021e-05	7.05548e-05	6.96652e-05	6.96748e-05	6.9237e-05	-0.00696128	0.188147		1.01259	0.624243	0.204647
sp|O43347|MSI1H_HUMAN	O43347	MSI1H_HUMAN	MSI1	362	Homo sapiens	RNA-binding protein Musashi homolog 1	1:Experimental evidence at protein level	33.43	1	0.999	7	6	6	8	6	6	101969281	55065178	101969281	10K(229.1629), 15K(229.1629), 15S(229.1629), 20C(57.0214), 21K(229.1629), N-term(229.1629), N-term(42.0106)			1.85285e-05	1.82665e-05	1.90126e-05	1.71693e-05	1.7279e-05	1.75965e-05	-0.100726	1.87773		0.932575	0.00775238	2.11056
sp|O43353|RIPK2_HUMAN	O43353	RIPK2_HUMAN	RIPK2	540	Homo sapiens	Receptor-interacting serine/threonine-protein kinase 2	1:Experimental evidence at protein level	26.48	1	0.999	10	9	9	12	11	11	1583133976	1561687456	1583133976	13K(229.1629), 15K(229.1629), 1C(57.0214), 21K(229.1629), 25K(229.1629), N-term(229.1629)			4.33873e-05	4.06393e-05	4.00347e-05	4.35546e-05	4.20321e-05	4.22877e-05	0.0573608	0.456856		1.03073	0.325103	0.487979
sp|O43379|WDR62_HUMAN	O43379	WDR62_HUMAN	WDR62	1518	Homo sapiens	WD repeat-containing protein 62	1:Experimental evidence at protein level	6.92	1	0.999	9	9	9	9	9	9	82867163	82867163	82867163	11K(229.1629), 7K(229.1629), 7S(79.9663), 9K(229.1629), N-term(229.1629)			1.70947e-05	1.68712e-05	1.77912e-05	1.74459e-05	1.7478e-05	1.77719e-05	0.0319868	0.420236		1.01814	0.349864	0.456101
sp|O43390|HNRPR_HUMAN	O43390	HNRPR_HUMAN	HNRNPR	633	Homo sapiens	Heterogeneous nuclear ribonucleoprotein R	1:Experimental evidence at protein level	53.71	1	0.999	33	24	24	145	106	106	4518721152	1862793376	4518721152	10K(229.1629), 11K(229.1629), 11S(229.1629), 12K(229.1629), 12S(229.1629), 13K(229.1629), 15K(229.1629), 17K(229.1629), 18K(229.1629), 1K(229.1629), 22M(15.9949), 24K(229.1629), 25K(229.1629), 26K(229.1629), 2C(57.0214), 2K(229.1629), 2M(15.9949), 2S(229.1629), 3M(15.9949), 4S(229.1629), 5S(229.1629), 6K(229.1629), 7K(229.1629), 8C(57.0214), 8K(229.1629), 8S(229.1629), 9K(229.1629), 9S(229.1629),…			0.00119008	0.00117988	0.00123014	0.00111937	0.00117529	0.00114172	-0.0598436	1.14704		0.954527	0.0710651	1.14834
sp|O43395|PRPF3_HUMAN	O43395	PRPF3_HUMAN	PRPF3	683	Homo sapiens	U4/U6 small nuclear ribonucleoprotein Prp3	1:Experimental evidence at protein level	43.78	1	0.999	26	26	26	49	49	49	274008100	274008100	274008100	10K(229.1629), 11K(229.1629), 12K(229.1629), 13K(229.1629), 14K(229.1629), 16C(57.0214), 17C(57.0214), 18K(229.1629), 19K(229.1629), 1C(57.0214), 1K(229.1629), 20K(229.1629), 22K(229.1629), 24K(229.1629), 2K(229.1629), 34K(229.1629), 35K(229.1629), 3K(229.1629), 4K(229.1629), 6K(229.1629), 6S(229.1629), 7K(229.1629), N-term(229.1629)			0.000128462	0.000125142	0.000128682	0.000129944	0.000126793	0.000129248	0.00880032	0.340787		1.00968	0.45487	0.342112
sp|O43396|TXNL1_HUMAN	O43396	TXNL1_HUMAN	TXNL1	289	Homo sapiens	Thioredoxin-like protein 1	1:Experimental evidence at protein level	76.12	1	0.999	15	15	15	33	33	33	591718496	591718496	591718496	10C(57.0214), 11K(229.1629), 15K(229.1629), 17C(57.0214), 17K(229.1629), 1K(229.1629), 20K(229.1629), 25K(229.1629), 2C(57.0214), 2S(229.1629), 3C(57.0214), 4K(229.1629), 5C(57.0214), 5K(229.1629), 9S(229.1629), N-term(229.1629)			0.000102471	0.00010219	0.000101526	0.00010417	0.00010324	0.000100661	0.0147382	0.210926		1.00615	0.59435	0.225958
sp|O43399|TPD54_HUMAN	O43399	TPD54_HUMAN	TPD52L2	206	Homo sapiens	Tumor protein D54	1:Experimental evidence at protein level	56.31	1	0.999	12	12	12	16	16	16	489663936	489663936	489663936	10K(229.1629), 11K(229.1629), 12K(229.1629), 15K(229.1629), 1K(229.1629), 21K(229.1629), 5K(229.1629), 7K(229.1629), 8K(229.1629), N-term(229.1629), N-term(42.0106)			9.61474e-05	9.475e-05	9.2851e-05	9.69204e-05	9.81123e-05	9.91102e-05	0.0503072	1.32917		1.03663	0.0390229	1.40868
sp|O43414|ERI3_HUMAN	O43414	ERI3_HUMAN	ERI3	337	Homo sapiens	ERI1 exoribonuclease 3	1:Experimental evidence at protein level	18.99	1	0.999	6	6	6	11	11	11	257106832	257106832	257106832	11K(229.1629), 12K(229.1629), 19K(229.1629), 6C(57.0214), 7C(57.0214), 7K(229.1629), 8C(57.0214), 8K(229.1629), N-term(229.1629)			5.05378e-05	5.1816e-05	5.31103e-05	5.04468e-05	4.95059e-05	5.33409e-05	-0.0386366	0.200393		0.986038	0.625908	0.20349
sp|O43422|P52K_HUMAN	O43422	P52K_HUMAN	THAP12	761	Homo sapiens	52 kDa repressor of the inhibitor of the protein kinase	1:Experimental evidence at protein level	14.59	1	0.999	6	6	6	7	7	7	23864854	23864854	23864854	10K(229.1629), 11K(229.1629), 16K(229.1629), 18K(229.1629), 29C(57.0214), 4S(229.1629), 6S(229.1629), N-term(229.1629)			3.38144e-06	3.45797e-06	3.49037e-06	3.60993e-06	3.72489e-06	3.84829e-06	0.107271	1.4369		1.08261	0.0200932	1.69695
sp|O43427|FIBP_HUMAN	O43427	FIBP_HUMAN	FIBP	364	Homo sapiens	Acidic fibroblast growth factor intracellular-binding protein	1:Experimental evidence at protein level	15.11	1	0.999	5	5	5	5	5	5	80764976	80764976	80764976	13K(229.1629), 4C(57.0214), 6K(229.1629), 9K(229.1629), N-term(229.1629)			1.5169e-05	1.49838e-05	1.52594e-05	1.49402e-05	1.55799e-05	1.58051e-05	0.0385571	0.440991		1.0201	0.325039	0.488064
sp|O43432|IF4G3_HUMAN	O43432	IF4G3_HUMAN	EIF4G3	1585	Homo sapiens	Eukaryotic translation initiation factor 4 gamma 3	1:Experimental evidence at protein level	9.34	1	0.999	15	8	8	27	9	9	1097475440	59158688	1097475440	12K(229.1629), 13K(229.1629), 15K(229.1629), 7K(229.1629), 9K(229.1629), N-term(229.1629)			0.000194772	0.00020452	0.000201662	0.000194563	0.000199195	0.000196506	-0.037363	0.456042		0.982212	0.326521	0.486089
sp|O43447|PPIH_HUMAN	O43447	PPIH_HUMAN	PPIH	177	Homo sapiens	Peptidyl-prolyl cis-trans isomerase H	1:Experimental evidence at protein level	67.23	1	0.999	11	11	11	33	33	33	1229197056	1229197056	1229197056	10K(229.1629), 11K(229.1629), 11M(15.9949), 12K(229.1629), 13K(229.1629), 14K(229.1629), 19S(229.1629), 1K(229.1629), 3C(57.0214), 3K(229.1629), 8C(57.0214), 8K(229.1629), 8M(15.9949), 9K(229.1629), N-term(229.1629), N-term(42.0106)			0.000191808	0.000193602	0.000191719	0.000179336	0.000179096	0.000178179	-0.0989298	3.67163		0.929793	4.43889e-05	4.35273
sp|O43464|HTRA2_HUMAN	O43464	HTRA2_HUMAN	HTRA2	458	Homo sapiens	Serine protease HTRA2, mitochondrial	1:Experimental evidence at protein level	41.92	1	0.999	11	10	11	26	23	26	289922912	289922912	289922912	12K(229.1629), 15K(229.1629), 3S(229.1629), 5S(229.1629), N-term(229.1629)			6.77009e-05	6.81493e-05	6.33192e-05	7.07735e-05	7.01723e-05	7.28531e-05	0.0640341	1.17365		1.07345	0.0488175	1.31142
sp|O43482|MS18B_HUMAN	O43482	MS18B_HUMAN	OIP5	229	Homo sapiens	Protein Mis18-beta	1:Experimental evidence at protein level	20.52	1	0.999	3	3	3	3	3	3	40565890	40565890	40565890	18K(229.1629), 20K(229.1629), N-term(229.1629)			5.77544e-06	6.24209e-06	6.72507e-06	6.92318e-06	7.85601e-06	6.71727e-06	0.149406	0.950577		1.14693	0.108024	0.96648
sp|O43488|ARK72_HUMAN	O43488	ARK72_HUMAN	AKR7A2	359	Homo sapiens	Aflatoxin B1 aldehyde reductase member 2	1:Experimental evidence at protein level	33.7	1	0.999	10	6	10	22	12	22	258792544	258792544	258792544	12K(229.1629), 15K(229.1629), 4K(229.1629), 7K(229.1629), 8K(229.1629), 8M(15.9949), 9C(57.0214), 9S(229.1629), N-term(229.1629)			5.30313e-05	5.53682e-05	5.58687e-05	5.58472e-05	5.51542e-05	5.60016e-05	0.0124271	0.388085		1.01665	0.374274	0.426811
sp|O43491|E41L2_HUMAN	O43491	E41L2_HUMAN	EPB41L2	1005	Homo sapiens	Band 4.1-like protein 2	1:Experimental evidence at protein level	47.86	1	0.999	35	32	35	59	53	59	402495408	402495408	402495408	10K(229.1629), 11C(57.0214), 11K(229.1629), 13K(229.1629), 14K(229.1629), 15K(229.1629), 16K(229.1629), 18K(229.1629), 1K(229.1629), 25K(229.1629), 2C(57.0214), 2K(229.1629), 31C(57.0214), 32C(57.0214), 32K(229.1629), 36K(229.1629), 39K(229.1629), 3K(229.1629), 5K(229.1629), 6K(229.1629), 7K(229.1629), 8K(229.1629), 9K(229.1629), N-term(229.1629)			0.000207547	0.000211171	0.000213045	0.000216712	0.000217136	0.000215875	0.0373666	1.22856		1.02843	0.0224508	1.64877
sp|O43493|TGON2_HUMAN	O43493	TGON2_HUMAN	TGOLN2	437	Homo sapiens	Trans-Golgi network integral membrane protein 2	1:Experimental evidence at protein level	11.67	1	0.999	5	5	5	6	6	6	15658688	15658688	15658688	14K(229.1629), 9K(229.1629), N-term(229.1629)			7.77369e-06	7.78328e-06	8.68409e-06	8.01725e-06	7.93578e-06	7.8478e-06	0.027993	0.169668		0.981839	0.656401	0.18283
sp|O43502|RA51C_HUMAN	O43502	RA51C_HUMAN	RAD51C	376	Homo sapiens	DNA repair protein RAD51 homolog 3	1:Experimental evidence at protein level	9.04	1	0.999	2	2	2	5	5	5	26181802	26181802	26181802	16K(229.1629), 22K(229.1629), N-term(229.1629)			4.82142e-06	4.97688e-06	5.0169e-06	5.46551e-06	5.2808e-06	5.48607e-06	0.135116	2.21853		1.09566	0.00590913	2.22848
sp|O43513|MED7_HUMAN	O43513	MED7_HUMAN	MED7	233	Homo sapiens	Mediator of RNA polymerase II transcription subunit 7	1:Experimental evidence at protein level	27.9	1	0.999	3	3	3	3	3	3	20051480	20051480	20051480	12C(57.0214), 14K(229.1629), 18K(229.1629), 20K(229.1629), N-term(229.1629), N-term(42.0106)			1.09429e-06	1.07492e-06	1.08002e-06	1.1439e-06	1.13009e-06	1.22115e-06	0.0829107	1.01747		1.07569	0.0471258	1.32674
sp|O43516|WIPF1_HUMAN	O43516	WIPF1_HUMAN	WIPF1	503	Homo sapiens	WAS/WASL-interacting protein family member 1	1:Experimental evidence at protein level	8.35	1	0.999	4	4	4	4	4	4	69561717	69561717	69561717	7K(229.1629), 9K(229.1629), N-term(229.1629)			2.0942e-05	2.0648e-05	1.85016e-05	2.03857e-05	1.96034e-05	2.06061e-05	-0.0184481	0.0685622		1.00838	0.849098	0.0710421
sp|O43542|XRCC3_HUMAN	O43542	XRCC3_HUMAN	XRCC3	346	Homo sapiens	DNA repair protein XRCC3	1:Experimental evidence at protein level	22.25	1	0.999	4	4	4	4	4	4	41779565	41779565	41779565	12C(57.0214), 5C(57.0214), N-term(229.1629)			3.03604e-06	3.22295e-06	3.2878e-06	3.34602e-06	3.53209e-06	3.20664e-06	0.0540612	0.667473		1.05635	0.211741	0.674194
sp|O43572|AKA10_HUMAN	O43572	AKA10_HUMAN	AKAP10	662	Homo sapiens	A-kinase anchor protein 10, mitochondrial	1:Experimental evidence at protein level	12.08	1	0.999	5	5	5	6	6	6	97953268	97953268	97953268	14K(229.1629), 18K(229.1629), 19K(229.1629), 1K(229.1629), 22K(229.1629), 8C(57.0214), N-term(229.1629)			4.27495e-06	4.10014e-06	3.92875e-06	4.05434e-06	4.10089e-06	4.02346e-06	-0.0162072	0.142639		0.989828	0.704685	0.152005
sp|O43583|DENR_HUMAN	O43583	DENR_HUMAN	DENR	198	Homo sapiens	Density-regulated protein	1:Experimental evidence at protein level	69.7	1	0.999	12	12	12	40	40	40	859363360	859363360	859363360	12C(57.0214), 12K(229.1629), 13K(229.1629), 14C(57.0214), 14S(79.9663), 16K(229.1629), 17K(229.1629), 17M(15.9949), 18K(229.1629), 19K(229.1629), 20K(229.1629), 22K(229.1629), 26K(229.1629), 2C(57.0214), 30K(229.1629), 3C(57.0214), 4C(57.0214), 6S(79.9663), 7C(57.0214), 8K(229.1629), 8S(229.1629), N-term(229.1629), N-term(42.0106)			9.14168e-05	9.11536e-05	8.9022e-05	8.81553e-05	9.087e-05	9.50084e-05	-0.00449603	0.13547		1.00899	0.722091	0.141408
sp|O43592|XPOT_HUMAN	O43592	XPOT_HUMAN	XPOT	962	Homo sapiens	Exportin-T	1:Experimental evidence at protein level	50.42	1	0.999	36	36	36	76	76	76	460660624	460660624	460660624	10K(229.1629), 11C(57.0214), 12K(229.1629), 12S(229.1629), 13K(229.1629), 15K(229.1629), 15S(229.1629), 16K(229.1629), 16S(229.1629), 17C(57.0214), 17S(229.1629), 18S(229.1629), 19K(229.1629), 1K(229.1629), 22K(229.1629), 23K(229.1629), 2C(57.0214), 3C(57.0214), 3S(229.1629), 4C(57.0214), 6C(57.0214), 6S(229.1629), 7C(57.0214), 7K(229.1629), 7M(15.9949), 8K(229.1629), 9C(57.0214), 9K(229.1629), N…			0.000233214	0.000247248	0.000250153	0.000249315	0.000246634	0.000257496	0.0120085	0.527862		1.03125	0.28472	0.545582
sp|O43598|DNPH1_HUMAN	O43598	DNPH1_HUMAN	DNPH1	174	Homo sapiens	2'-deoxynucleoside 5'-phosphate N-hydrolase 1	1:Experimental evidence at protein level	70.69	1	0.999	8	8	8	23	23	23	476257616	476257616	476257616	11C(57.0214), 24S(229.1629), N-term(229.1629)			4.03582e-05	3.91965e-05	3.91608e-05	4.08374e-05	4.16101e-05	4.26405e-05	0.0862108	1.45665		1.05368	0.0314089	1.50295
sp|O43615|TIM44_HUMAN	O43615	TIM44_HUMAN	TIMM44	452	Homo sapiens	Mitochondrial import inner membrane translocase subunit TIM44	1:Experimental evidence at protein level	48.45	1	0.999	22	22	22	34	34	34	535581728	535581728	535581728	10K(229.1629), 11K(229.1629), 11M(15.9949), 12K(229.1629), 13K(229.1629), 15K(229.1629), 19K(229.1629), 1K(229.1629), 2S(229.1629), 3C(57.0214), 7K(229.1629), 8K(229.1629), 9K(229.1629), N-term(229.1629)			0.000161127	0.00015851	0.000158884	0.000157906	0.000161671	0.000161443	0.0230555	0.218378		1.00522	0.600707	0.221337
sp|O43617|TPPC3_HUMAN	O43617	TPPC3_HUMAN	TRAPPC3	180	Homo sapiens	Trafficking protein particle complex subunit 3	1:Experimental evidence at protein level	34.44	1	0.999	7	7	7	8	8	8	612326352	612326352	612326352	10K(229.1629), 13K(229.1629), 14K(229.1629), 8K(229.1629), N-term(229.1629)			3.8622e-05	3.72722e-05	3.80209e-05	3.98134e-05	4.12148e-05	4.13933e-05	0.116369	1.90051		1.07467	0.0110564	1.95639
sp|O43633|CHM2A_HUMAN	O43633	CHM2A_HUMAN	CHMP2A	222	Homo sapiens	Charged multivesicular body protein 2a	1:Experimental evidence at protein level	33.78	1	0.999	8	8	8	10	10	10	346515968	346515968	346515968	10K(229.1629), 1K(229.1629), 2K(229.1629), 5M(15.9949), 7K(229.1629), 8K(229.1629), 9K(229.1629), N-term(229.1629)			5.73267e-05	5.59186e-05	5.73812e-05	6.18844e-05	6.05822e-05	5.88103e-05	0.0796875	1.42184		1.06242	0.0246628	1.60796
sp|O43639|NCK2_HUMAN	O43639	NCK2_HUMAN	NCK2	380	Homo sapiens	Cytoplasmic protein NCK2	1:Experimental evidence at protein level	21.58	1	0.999	7	5	5	8	6	6	123947098	75271088	123947098	14K(229.1629), 1K(229.1629), 23K(229.1629), 9K(229.1629), N-term(229.1629), N-term(42.0106)			1.25618e-05	1.23484e-05	1.24894e-05	1.24462e-05	1.23202e-05	1.29085e-05	-0.00499304	0.175458		1.00736	0.653546	0.184724
sp|O43660|PLRG1_HUMAN	O43660	PLRG1_HUMAN	PLRG1	514	Homo sapiens	Pleiotropic regulator 1	1:Experimental evidence at protein level	41.25	1	0.999	17	17	17	25	25	25	866382320	866382320	866382320	11K(229.1629), 12K(229.1629), 19C(57.0214), 19K(229.1629), 1C(57.0214), 1K(229.1629), 21K(229.1629), 24K(229.1629), 2S(229.1629), 3S(229.1629), 5S(229.1629), 7C(57.0214), 7K(229.1629), 8K(229.1629), 8S(229.1629), 9S(229.1629), N-term(229.1629)			0.000109566	0.000112085	0.000112437	0.000116139	0.000115832	0.000111796	0.0474495	0.863912		1.02897	0.124882	0.903499
sp|O43663|PRC1_HUMAN	O43663	PRC1_HUMAN	PRC1	620	Homo sapiens	Protein regulator of cytokinesis 1	1:Experimental evidence at protein level	22.1	1	0.999	13	12	12	15	13	13	263833236	198751148	263833236	11C(57.0214), 11K(229.1629), 13K(229.1629), 14K(229.1629), 1K(229.1629), 5C(57.0214), 7C(57.0214), 7K(229.1629), 8K(229.1629), 9K(229.1629), N-term(229.1629)			3.85862e-05	3.94833e-05	4.07318e-05	4.00439e-05	4.19678e-05	4.0383e-05	0.0325051	0.627077		1.03025	0.23585	0.627365
sp|O43665|RGS10_HUMAN	O43665	RGS10_HUMAN	RGS10	181	Homo sapiens	Regulator of G-protein signaling 10	1:Experimental evidence at protein level	30.94	1	0.999	5	5	5	8	8	8	129675470	129675470	129675470	10K(229.1629), 12K(229.1629), 16K(229.1629), 17K(229.1629), N-term(229.1629)			1.56292e-05	1.64766e-05	1.60508e-05	1.83817e-05	1.81045e-05	1.84075e-05	0.195617	2.25136		1.1399	0.00103486	2.98512
sp|O43670|ZN207_HUMAN	O43670	ZN207_HUMAN	ZNF207	478	Homo sapiens	BUB3-interacting and GLEBS motif-containing protein ZNF207	1:Experimental evidence at protein level	21.13	1	0.999	10	10	10	27	27	27	1121990960	1121990960	1121990960	10M(15.9949), 11C(57.0214), 12K(229.1629), 16K(229.1629), 20K(229.1629), 3K(229.1629), 6C(57.0214), 7K(229.1629), 8K(229.1629), 9C(57.0214), 9S(229.1629), N-term(229.1629)			8.87956e-05	8.66702e-05	8.44803e-05	8.9351e-05	8.9603e-05	9.14796e-05	0.04801	1.05516		1.04034	0.0689353	1.16156
sp|O43676|NDUB3_HUMAN	O43676	NDUB3_HUMAN	NDUFB3	98	Homo sapiens	NADH dehydrogenase [ubiquinone] 1 beta subcomplex subunit 3	1:Experimental evidence at protein level	23.47	1	0.999	2	2	2	3	3	3	27271869	27271869	27271869	11K(229.1629), 12K(229.1629), N-term(229.1629), N-term(42.0106)			3.7921e-06	3.4206e-06	3.87879e-06	3.43558e-06	3.42669e-06	3.40573e-06	-0.146185	0.722262		0.925754	0.123033	0.909977
sp|O43678|NDUA2_HUMAN	O43678	NDUA2_HUMAN	NDUFA2	99	Homo sapiens	NADH dehydrogenase [ubiquinone] 1 alpha subcomplex subunit 2	1:Experimental evidence at protein level	28.28	1	0.999	3	3	3	3	3	3	109841492	109841492	109841492	1K(229.1629), 9K(229.1629), N-term(229.1629)			2.06142e-05	2.17059e-05	1.97779e-05	2.09903e-05	1.98928e-05	1.97403e-05	-0.0513879	0.287539		0.976255	0.511597	0.291072
sp|O43681|GET3_HUMAN	O43681	GET3_HUMAN	GET3	348	Homo sapiens	ATPase GET3	1:Experimental evidence at protein level	58.62	1	0.999	13	13	13	38	38	38	699922608	699922608	699922608	13K(229.1629), 16K(229.1629), 16S(229.1629), 17K(229.1629), 18K(229.1629), 20C(57.0214), 21K(229.1629), 3C(57.0214), 4K(229.1629), 5C(57.0214), 5S(229.1629), 6M(15.9949), 7K(229.1629), 7S(229.1629), N-term(229.1629), N-term(42.0106)			0.000111994	0.000114507	0.000118584	0.00011721	0.000116438	0.000114991	0.0241187	0.215822		1.0103	0.590451	0.228816
sp|O43683|BUB1_HUMAN	O43683	BUB1_HUMAN	BUB1	1085	Homo sapiens	Mitotic checkpoint serine/threonine-protein kinase BUB1	1:Experimental evidence at protein level	4.88	1	0.999	5	5	5	12	12	12	110187370	110187370	110187370	3K(229.1629), 5S(229.1629), 7K(229.1629), 8C(57.0214), 9K(229.1629), N-term(229.1629)			5.82496e-06	6.12815e-06	6.88626e-06	6.15964e-06	6.71787e-06	6.0312e-06	0.00739348	0.0201014		1.00368	0.954365	0.0202855
sp|O43684|BUB3_HUMAN	O43684	BUB3_HUMAN	BUB3	328	Homo sapiens	Mitotic checkpoint protein BUB3	1:Experimental evidence at protein level	66.46	1	0.999	15	15	15	37	37	37	990732384	990732384	990732384	10C(57.0214), 10K(229.1629), 11S(229.1629), 13K(229.1629), 14K(229.1629), 20S(229.1629), 28K(229.1629), 3C(57.0214), 5S(229.1629), 6S(229.1629), 7K(229.1629), 8K(229.1629), 8S(229.1629), 9S(229.1629), N-term(229.1629), N-term(42.0106)			0.00017748	0.000178859	0.000181224	0.000180722	0.000178349	0.000175952	-0.00412767	0.182822		0.995274	0.655214	0.183617
sp|O43707|ACTN4_HUMAN	O43707	ACTN4_HUMAN	ACTN4	911	Homo sapiens	Alpha-actinin-4	1:Experimental evidence at protein level	72.89	1	0.999	68	46	49	427	283	293	9216887808	3943063936	9216887808	10K(229.1629), 10S(229.1629), 11K(229.1629), 12K(229.1629), 12M(15.9949), 13K(229.1629), 14K(229.1629), 14S(229.1629), 15K(229.1629), 16K(229.1629), 17K(229.1629), 18K(229.1629), 19S(229.1629), 1K(229.1629), 20K(229.1629), 28K(229.1629), 2C(57.0214), 2S(229.1629), 3S(229.1629), 4S(229.1629), 5M(15.9949), 5S(229.1629), 6K(229.1629), 7K(229.1629), 7M(15.9949), 7S(229.1629), 8K(229.1629), 9K(229.162…			0.00281778	0.00280939	0.00268318	0.0028512	0.00294027	0.00295676	0.0656872	1.22322		1.05269	0.0553371	1.25698
sp|O43708|MAAI_HUMAN	O43708	MAAI_HUMAN	GSTZ1	216	Homo sapiens	Maleylacetoacetate isomerase	1:Experimental evidence at protein level	38.89	1	0.999	9	9	9	22	22	22	443959456	443959456	443959456	12S(229.1629), 13C(57.0214), 14K(229.1629), 16K(229.1629), 1M(15.9949), 20K(229.1629), 2K(229.1629), 3S(229.1629), 7K(229.1629), 8K(229.1629), 8M(15.9949), 9K(229.1629), N-term(229.1629)			8.70472e-05	8.44598e-05	8.77017e-05	8.58266e-05	8.56272e-05	8.30785e-05	-0.0237294	0.514026		0.981958	0.305426	0.515095
sp|O43709|BUD23_HUMAN	O43709	BUD23_HUMAN	BUD23	281	Homo sapiens	Probable 18S rRNA (guanine-N(7))-methyltransferase	1:Experimental evidence at protein level	26.33	1	0.999	5	5	5	9	9	9	152276152	152276152	152276152	16K(229.1629), 22K(229.1629), N-term(229.1629)			2.00734e-05	1.91128e-05	1.88648e-05	1.99947e-05	2.02059e-05	1.93783e-05	0.0650829	0.489567		1.02632	0.315646	0.500799
sp|O43719|HTSF1_HUMAN	O43719	HTSF1_HUMAN	HTATSF1	755	Homo sapiens	HIV Tat-specific factor 1	1:Experimental evidence at protein level	29.67	1	0.999	20	20	20	25	25	25	257980260	257980260	257980260	10K(229.1629), 17K(229.1629), 19K(229.1629), 1K(229.1629), 30K(229.1629), 31K(229.1629), 5C(57.0214), 6C(57.0214), 7C(57.0214), 7K(229.1629), 8C(57.0214), 8K(229.1629), 9K(229.1629), N-term(229.1629)			0.000101688	0.000100852	9.73797e-05	0.000101532	0.000104477	0.000102274	0.020204	0.784534		1.02789	0.153979	0.812539
sp|O43739|CYH3_HUMAN	O43739	CYH3_HUMAN	CYTH3	400	Homo sapiens	Cytohesin-3	1:Experimental evidence at protein level	13.75	1	0.999	5	2	4	5	2	4	180950928	26818690	180950928	16K(229.1629), 2K(229.1629), N-term(229.1629)			1.5232e-05	1.64658e-05	1.56649e-05	1.61078e-05	1.55068e-05	1.58803e-05	0.0197063	0.0363339		1.00279	0.917856	0.0372254
sp|O43741|AAKB2_HUMAN	O43741	AAKB2_HUMAN	PRKAB2	272	Homo sapiens	5'-AMP-activated protein kinase subunit beta-2	1:Experimental evidence at protein level	30.15	1	0.999	7	6	6	9	8	8	88734768	85758568	88734768	10K(229.1629), 11C(57.0214), 11K(229.1629), 14K(229.1629), 16K(229.1629), 19K(229.1629), 1K(229.1629), N-term(229.1629)			2.66764e-05	2.77873e-05	2.99032e-05	2.87126e-05	2.88693e-05	2.84054e-05	0.0472588	0.202693		1.01921	0.602323	0.220171
sp|O43747|AP1G1_HUMAN	O43747	AP1G1_HUMAN	AP1G1	822	Homo sapiens	AP-1 complex subunit gamma-1	1:Experimental evidence at protein level	43.07	1	0.999	29	28	29	57	55	57	393783736	393783736	393783736	10C(57.0214), 12K(229.1629), 13K(229.1629), 14K(229.1629), 14S(229.1629), 16C(57.0214), 18K(229.1629), 1K(229.1629), 20C(57.0214), 24K(229.1629), 27C(57.0214), 3C(57.0214), 4C(57.0214), 6C(57.0214), 6S(229.1629), 7K(229.1629), 7S(229.1629), 8K(229.1629), 8S(229.1629), 9C(57.0214), 9K(229.1629), N-term(229.1629)			0.000237352	0.000245376	0.000241535	0.000255161	0.000248416	0.000252016	0.0612836	1.56393		1.04326	0.0260666	1.58392
sp|O43760|SNG2_HUMAN	O43760	SNG2_HUMAN	SYNGR2	224	Homo sapiens	Synaptogyrin-2	1:Experimental evidence at protein level	12.5	1	0.999	3	3	3	3	3	3	234666088	234666088	234666088	N-term(229.1629)			2.71145e-05	3.09025e-05	3.03308e-05	3.25559e-05	2.9996e-05	2.93357e-05	-0.0160129	0.313276		1.04007	0.484787	0.314449
sp|O43765|SGTA_HUMAN	O43765	SGTA_HUMAN	SGTA	313	Homo sapiens	Small glutamine-rich tetratricopeptide repeat-containing protein alpha	1:Experimental evidence at protein level	37.06	1	0.999	11	11	11	24	24	24	551006944	551006944	551006944	10K(229.1629), 11C(57.0214), 12K(229.1629), 13C(57.0214), 13K(229.1629), 2K(229.1629), 3C(57.0214), 7M(15.9949), 8K(229.1629), 9K(229.1629), 9S(229.1629), N-term(229.1629)			9.6029e-05	9.36711e-05	9.5345e-05	9.63908e-05	9.92515e-05	9.94572e-05	0.0579316	1.24478		1.03527	0.0506229	1.29565
sp|O43768|ENSA_HUMAN	O43768	ENSA_HUMAN	ENSA	121	Homo sapiens	Alpha-endosulfine	1:Experimental evidence at protein level	80.99	1	0.999	14	13	14	32	26	32	852008192	768523616	852008192	11K(229.1629), 12K(229.1629), 14K(229.1629), 16K(229.1629), 17K(229.1629), 1K(229.1629), 20K(229.1629), 23K(229.1629), 2K(229.1629), 3K(229.1629), 3S(229.1629), 4S(229.1629), 7K(229.1629), 8K(229.1629), 9K(229.1629), 9M(15.9949), N-term(229.1629), N-term(42.0106)			0.000167727	0.000156879	0.000151062	0.00016207	0.000160965	0.000162274	0.0469612	0.237714		1.02027	0.547727	0.261436
sp|O43776|SYNC_HUMAN	O43776	SYNC_HUMAN	NARS1	548	Homo sapiens	Asparagine--tRNA ligase, cytoplasmic	1:Experimental evidence at protein level	58.03	1	0.999	29	29	29	107	107	107	1459530656	1459530656	1459530656	10C(57.0214), 10S(229.1629), 11K(229.1629), 12C(57.0214), 12K(229.1629), 13C(57.0214), 18K(229.1629), 19S(229.1629), 1K(229.1629), 20M(15.9949), 21K(229.1629), 23K(229.1629), 2K(229.1629), 2M(15.9949), 3C(57.0214), 3M(15.9949), 4C(57.0214), 5C(57.0214), 5S(229.1629), 6C(57.0214), 7K(229.1629), 8S(229.1629), 9K(229.1629), 9M(15.9949), 9S(229.1629), N-term(229.1629)			0.00032131	0.000318717	0.000324427	0.000320572	0.000328616	0.000325916	0.0205321	0.533196		1.01104	0.285614	0.544221
sp|O43795|MYO1B_HUMAN	O43795	MYO1B_HUMAN	MYO1B	1136	Homo sapiens	Unconventional myosin-Ib	1:Experimental evidence at protein level	21.21	1	0.999	22	19	22	30	26	30	248983836	248983836	248983836	10C(57.0214), 10K(229.1629), 11K(229.1629), 12K(229.1629), 15K(229.1629), 17K(229.1629), 18K(229.1629), 20K(229.1629), 4K(229.1629), 7C(57.0214), 7K(229.1629), 8K(229.1629), 8S(229.1629), 9K(229.1629), 9S(229.1629), N-term(229.1629)			0.00010549	0.000111247	0.000111034	0.000110352	0.000111261	0.000109331	-0.00888223	0.195744		1.00968	0.618978	0.208325
sp|O43805|SSNA1_HUMAN	O43805	SSNA1_HUMAN	SSNA1	119	Homo sapiens	Sjoegren syndrome nuclear autoantigen 1	1:Experimental evidence at protein level	35.29	1	0.999	4	4	4	6	6	6	67410713	67410713	67410713	11K(229.1629), 13K(229.1629), 7K(229.1629), 9K(229.1629), N-term(229.1629)			1.24761e-05	1.15315e-05	1.06807e-05	1.25096e-05	1.10864e-05	1.29286e-05	0.117465	0.330977		1.05294	0.466464	0.331182
sp|O43809|CPSF5_HUMAN	O43809	CPSF5_HUMAN	NUDT21	227	Homo sapiens	Cleavage and polyadenylation specificity factor subunit 5	1:Experimental evidence at protein level	76.65	1	0.999	15	15	15	42	42	42	1559913248	1559913248	1559913248	10K(229.1629), 13C(57.0214), 15K(229.1629), 17K(229.1629), 1K(229.1629), 21S(229.1629), 6K(229.1629), 7K(229.1629), 8K(229.1629), 9K(229.1629), N-term(229.1629)			0.000243009	0.000242711	0.000248695	0.000247069	0.00024811	0.000247181	0.0245569	0.514677		1.01082	0.250934	0.600441
sp|O43813|LANC1_HUMAN	O43813	LANC1_HUMAN	LANCL1	399	Homo sapiens	Glutathione S-transferase LANCL1	1:Experimental evidence at protein level	30.08	1	0.999	9	9	9	16	16	16	414038112	414038112	414038112	10C(57.0214), 11K(229.1629), 13C(57.0214), 16K(229.1629), 21K(229.1629), 3S(229.1629), 4S(229.1629), 5C(57.0214), 6C(57.0214), 6K(229.1629), 8K(229.1629), 8S(229.1629), 9C(57.0214), N-term(229.1629)			5.57557e-05	5.52968e-05	5.62661e-05	5.80144e-05	5.68532e-05	5.69225e-05	0.0298792	1.42616		1.02672	0.0335507	1.4743
sp|O43815|STRN_HUMAN	O43815	STRN_HUMAN	STRN	780	Homo sapiens	Striatin	1:Experimental evidence at protein level	50.26	1	0.999	25	23	25	43	40	43	606437936	316679480	606437936	10K(229.1629), 12K(229.1629), 12S(229.1629), 14C(57.0214), 14K(229.1629), 15S(229.1629), 16K(229.1629), 16S(229.1629), 18K(229.1629), 1K(229.1629), 21K(229.1629), 22K(229.1629), 29K(229.1629), 30K(229.1629), 39K(229.1629), 4K(229.1629), 7K(229.1629), 8K(229.1629), N-term(229.1629), N-term(42.0106)			0.000186799	0.000185582	0.000175529	0.000183939	0.000180173	0.000184796	-0.0128317	0.0281728		1.00182	0.935165	0.0291118
sp|O43818|U3IP2_HUMAN	O43818	U3IP2_HUMAN	RRP9	475	Homo sapiens	U3 small nucleolar RNA-interacting protein 2	1:Experimental evidence at protein level	47.58	1	0.999	17	17	17	27	27	27	354722392	354722392	354722392	15K(229.1629), 17K(229.1629), 18K(229.1629), 1K(229.1629), 27S(229.1629), 2C(57.0214), 2K(229.1629), 31C(57.0214), 3C(57.0214), 4C(57.0214), 6C(57.0214), 6K(229.1629), 8S(229.1629), 9K(229.1629), N-term(229.1629)			0.000104044	0.000108678	0.000103746	0.00010928	0.000106631	0.000105329	0.0354235	0.328051		1.01507	0.465878	0.331728
sp|O43823|AKAP8_HUMAN	O43823	AKAP8_HUMAN	AKAP8	692	Homo sapiens	A-kinase anchor protein 8	1:Experimental evidence at protein level	24.57	1	0.999	11	11	11	17	17	17	209945456	209945456	209945456	11K(229.1629), 13K(229.1629), 17S(229.1629), 20K(229.1629), 23C(57.0214), 2S(229.1629), 33K(229.1629), 4K(229.1629), 5K(229.1629), 6K(229.1629), 7K(229.1629), 9K(229.1629), N-term(229.1629)			4.37365e-05	4.2611e-05	4.44403e-05	4.44536e-05	4.48712e-05	4.48554e-05	0.0364436	0.792894		1.02594	0.108928	0.962859
sp|O43837|IDH3B_HUMAN	O43837	IDH3B_HUMAN	IDH3B	385	Homo sapiens	Isocitrate dehydrogenase [NAD] subunit beta, mitochondrial	1:Experimental evidence at protein level	39.22	1	0.999	14	14	14	25	25	25	323031216	323031216	323031216	10C(57.0214), 11K(229.1629), 12K(229.1629), 13K(229.1629), 19K(229.1629), 1K(229.1629), 24K(229.1629), 5C(57.0214), 7K(229.1629), 8K(229.1629), 9C(57.0214), 9K(229.1629), 9M(15.9949), N-term(229.1629)			8.16034e-05	7.93998e-05	8.18686e-05	8.30912e-05	8.43801e-05	8.79528e-05	0.0482735	1.07953		1.05168	0.064402	1.1911
sp|O43847|NRDC_HUMAN	O43847	NRDC_HUMAN	NRDC	1151	Homo sapiens	Nardilysin	1:Experimental evidence at protein level	39.18	1	0.999	36	36	36	57	57	57	571949904	571949904	571949904	10K(229.1629), 11K(229.1629), 12K(229.1629), 13K(229.1629), 14K(229.1629), 16C(57.0214), 16K(229.1629), 18K(229.1629), 1K(229.1629), 21S(229.1629), 23K(229.1629), 26C(57.0214), 27K(229.1629), 2C(57.0214), 2K(229.1629), 34K(229.1629), 4C(57.0214), 4K(229.1629), 5S(229.1629), 8C(57.0214), 8K(229.1629), 8S(229.1629), 9K(229.1629), N-term(229.1629)			0.000201468	0.000203106	0.000202515	0.000208724	0.000208143	0.000205854	0.0395434	1.89862		1.02575	0.00643139	2.19169
sp|O43852|CALU_HUMAN	O43852	CALU_HUMAN	CALU	315	Homo sapiens	Calumenin	1:Experimental evidence at protein level	72.38	1	0.999	27	27	27	147	147	147	1704628736	1704628736	1704628736	10K(229.1629), 10Y(79.9663), 11K(229.1629), 11S(229.1629), 12K(229.1629), 13K(229.1629), 13S(229.1629), 14K(229.1629), 15K(229.1629), 15M(15.9949), 16K(229.1629), 16S(229.1629), 17S(229.1629), 19K(229.1629), 22K(229.1629), 28K(229.1629), 29K(229.1629), 30S(229.1629), 3K(229.1629), 42K(229.1629), 4K(229.1629), 5K(229.1629), 6K(229.1629), 6S(229.1629), 7K(229.1629), 7S(229.1629), 7S(79.9663), 8M(15…			0.000544074	0.000550785	0.000526785	0.000562961	0.000556795	0.000583944	0.0492321	1.17292		1.0506	0.0659693	1.18066
sp|O43865|SAHH2_HUMAN	O43865	SAHH2_HUMAN	AHCYL1	530	Homo sapiens	S-adenosylhomocysteine hydrolase-like protein 1	1:Experimental evidence at protein level	47.92	1	0.999	24	12	22	59	28	50	1845127392	718012272	1845127392	10K(229.1629), 11K(229.1629), 12K(229.1629), 13K(229.1629), 14K(229.1629), 15C(57.0214), 16K(229.1629), 1K(229.1629), 20C(57.0214), 28K(229.1629), 2C(57.0214), 2K(229.1629), 3C(57.0214), 4C(57.0214), 5C(57.0214), 5K(229.1629), 6C(57.0214), 6K(229.1629), 6M(15.9949), 6S(229.1629), 7C(57.0214), 7K(229.1629), 8C(57.0214), 8K(229.1629), 9K(229.1629), N-term(229.1629), N-term(42.0106)			0.000423094	0.000431268	0.00043175	0.000419362	0.000418618	0.000424232	-0.0403892	1.06399		0.981417	0.074067	1.13037
sp|O43896|KIF1C_HUMAN	O43896	KIF1C_HUMAN	KIF1C	1103	Homo sapiens	Kinesin-like protein KIF1C	1:Experimental evidence at protein level	13.96	1	0.999	13	10	11	15	10	11	122126958	83162622	122126958	10K(229.1629), 11K(229.1629), 13C(57.0214), 14K(229.1629), 17K(229.1629), 9K(229.1629), N-term(229.1629)			3.68514e-05	3.67131e-05	3.94219e-05	3.99409e-05	4.02479e-05	3.92264e-05	0.116148	0.907167		1.0569	0.0828487	1.08171
sp|O43913|ORC5_HUMAN	O43913	ORC5_HUMAN	ORC5	435	Homo sapiens	Origin recognition complex subunit 5	1:Experimental evidence at protein level	37.47	1	0.999	11	11	11	14	14	14	161939420	161939420	161939420	10K(229.1629), 11C(57.0214), 12T(79.9663), 14C(57.0214), 19K(229.1629), 25K(229.1629), 33K(229.1629), 35K(229.1629), 36C(57.0214), 39S(79.9663), 7C(57.0214), 7K(229.1629), 9K(229.1629), N-term(229.1629)			3.73757e-05	3.77011e-05	3.86157e-05	3.87263e-05	3.86355e-05	3.7528e-05	0.0353208	0.303545		1.01053	0.497061	0.30359
sp|O43929|ORC4_HUMAN	O43929	ORC4_HUMAN	ORC4	436	Homo sapiens	Origin recognition complex subunit 4	1:Experimental evidence at protein level	22.02	1	0.999	9	9	9	12	12	12	149882930	149882930	149882930	11K(229.1629), 12K(229.1629), 14K(229.1629), 17K(229.1629), 20K(229.1629), 2S(229.1629), 4C(57.0214), 8K(229.1629), 9K(229.1629), N-term(229.1629)			2.53649e-05	2.85069e-05	2.69312e-05	2.91436e-05	2.68932e-05	2.62013e-05	-0.00203923	0.139383		1.01776	0.725457	0.139389
sp|O60216|RAD21_HUMAN	O60216	RAD21_HUMAN	RAD21	631	Homo sapiens	Double-strand-break repair protein rad21 homolog	1:Experimental evidence at protein level	56.1	1	0.999	25	23	25	56	50	56	628977688	628977688	628977688	11K(229.1629), 12C(57.0214), 12K(229.1629), 17K(229.1629), 19K(229.1629), 1C(57.0214), 1K(229.1629), 20K(229.1629), 21K(229.1629), 27K(229.1629), 2S(229.1629), 33K(229.1629), 33S(229.1629), 3S(229.1629), 6C(57.0214), 8K(229.1629), 9K(229.1629), N-term(229.1629)			0.000108519	0.000109278	0.000109429	0.000111679	0.000114029	0.000119302	0.061398	0.931501		1.05435	0.0594274	1.22601
sp|O60231|DHX16_HUMAN	O60231	DHX16_HUMAN	DHX16	1041	Homo sapiens	Pre-mRNA-splicing factor ATP-dependent RNA helicase DHX16	1:Experimental evidence at protein level	36.7	1	0.999	32	30	31	49	45	46	717447264	575165960	717447264	10K(229.1629), 11S(229.1629), 12K(229.1629), 13K(229.1629), 13S(229.1629), 15M(15.9949), 16K(229.1629), 19K(229.1629), 1K(229.1629), 22K(229.1629), 23K(229.1629), 2K(229.1629), 6K(229.1629), 7K(229.1629), 8K(229.1629), N-term(229.1629)			0.000160925	0.000160316	0.000161177	0.000162001	0.000169109	0.00016383	0.0258066	0.726661		1.02596	0.123686	0.90768
sp|O60232|ZNRD2_HUMAN	O60232	ZNRD2_HUMAN	ZNRD2	199	Homo sapiens	Protein ZNRD2	1:Experimental evidence at protein level	89.95	1	0.999	11	11	11	24	24	24	213729852	213729852	213729852	13C(57.0214), 15K(229.1629), 16K(229.1629), 17K(229.1629), 19C(57.0214), 1K(229.1629), 21C(57.0214), 21K(229.1629), 27K(229.1629), 2C(57.0214), 3C(57.0214), 4C(57.0214), 6C(57.0214), 6S(229.1629), 7C(57.0214), 9C(57.0214), N-term(229.1629), N-term(42.0106)			4.55803e-05	4.64354e-05	4.51249e-05	4.81986e-05	4.55536e-05	4.97316e-05	0.0805815	0.658702		1.04625	0.173711	0.760173
sp|O60234|GMFG_HUMAN	O60234	GMFG_HUMAN	GMFG	142	Homo sapiens	Glia maturation factor gamma	1:Experimental evidence at protein level	59.15	1	0.999	6	4	4	17	8	8	741267664	104707794	741267664	10K(229.1629), 13K(229.1629), 18K(229.1629), 5S(229.1629), 7K(229.1629), N-term(229.1629)			8.53454e-05	9.0124e-05	8.54152e-05	8.95918e-05	8.56456e-05	8.61968e-05	0.013142	0.0306492		1.00211	0.931614	0.0307641
sp|O60244|MED14_HUMAN	O60244	MED14_HUMAN	MED14	1454	Homo sapiens	Mediator of RNA polymerase II transcription subunit 14	1:Experimental evidence at protein level	7.98	1	0.999	10	10	10	10	10	10	91994682	91994682	91994682	12K(229.1629), 1K(229.1629), 8K(229.1629), 9C(57.0214), 9K(229.1629), N-term(229.1629)			2.06025e-05	1.9354e-05	2.03956e-05	2.07474e-05	2.02282e-05	2.14987e-05	0.0246754	0.591598		1.03516	0.255952	0.591841
sp|O60256|KPRB_HUMAN	O60256	KPRB_HUMAN	PRPSAP2	369	Homo sapiens	Phosphoribosyl pyrophosphate synthase-associated protein 2	1:Experimental evidence at protein level	58.81	1	0.999	18	15	18	45	33	45	398256816	171802872	398256816	10K(229.1629), 11S(229.1629), 12K(229.1629), 12S(229.1629), 13K(229.1629), 14K(229.1629), 15C(57.0214), 15S(229.1629), 15S(79.9663), 16K(229.1629), 17K(229.1629), 22K(229.1629), 23S(79.9663), 2K(229.1629), 2S(229.1629), 3C(57.0214), 7K(229.1629), 8S(229.1629), N-term(229.1629), N-term(42.0106)			0.000140989	0.000145845	0.00014307	0.000153476	0.000151114	0.000154026	0.101293	2.12764		1.06679	0.00455363	2.34164
sp|O60264|SMCA5_HUMAN	O60264	SMCA5_HUMAN	SMARCA5	1052	Homo sapiens	SWI/SNF-related matrix-associated actin-dependent regulator of chromatin subfamily A member 5	1:Experimental evidence at protein level	41.16	1	0.999	40	26	40	57	40	57	1190212448	890403696	1190212448	10K(229.1629), 11C(57.0214), 11K(229.1629), 12C(57.0214), 12K(229.1629), 13S(79.9663), 14K(229.1629), 14S(229.1629), 15K(229.1629), 16K(229.1629), 17K(229.1629), 18K(229.1629), 1C(57.0214), 1K(229.1629), 20K(229.1629), 21K(229.1629), 22K(229.1629), 2K(229.1629), 33K(229.1629), 35K(229.1629), 37K(229.1629), 3K(229.1629), 4C(57.0214), 5K(229.1629), 7K(229.1629), 8K(229.1629), 9C(57.0214), 9K(229.16…			0.000234792	0.000241171	0.000250315	0.000248298	0.000247036	0.000247211	0.0356818	0.45379		1.0224	0.29669	0.527696
sp|O60271|JIP4_HUMAN	O60271	JIP4_HUMAN	SPAG9	1321	Homo sapiens	C-Jun-amino-terminal kinase-interacting protein 4	1:Experimental evidence at protein level	37.17	1	0.999	38	35	38	54	51	54	229430828	206055596	229430828	11K(229.1629), 12K(229.1629), 13K(229.1629), 14K(229.1629), 15K(229.1629), 16K(229.1629), 18K(229.1629), 19K(229.1629), 19T(79.9663), 20K(229.1629), 22K(229.1629), 23K(229.1629), 24K(229.1629), 25K(229.1629), 29K(229.1629), 2K(229.1629), 30K(229.1629), 35K(229.1629), 3C(57.0214), 6C(57.0214), 7K(229.1629), 7S(229.1629), 8C(57.0214), 8K(229.1629), 9K(229.1629), N-term(229.1629)			0.000185727	0.000177772	0.000181963	0.000186505	0.000193267	0.000189382	0.0576509	1.21765		1.04343	0.0590926	1.22847
sp|O60282|KIF5C_HUMAN	O60282	KIF5C_HUMAN	KIF5C	957	Homo sapiens	Kinesin heavy chain isoform 5C	1:Experimental evidence at protein level	23.2	1	0.999	19	4	5	44	4	5	8053058544	5617009	8053058544	12K(229.1629), 15K(229.1629), 16K(229.1629), N-term(229.1629)			0.000385332	0.000378857	0.000380737	0.000369715	0.000374761	0.000374698	-0.0230688	1.53893		0.977506	0.0280711	1.55174
sp|O60287|NPA1P_HUMAN	O60287	NPA1P_HUMAN	URB1	2271	Homo sapiens	Nucleolar pre-ribosomal-associated protein 1	1:Experimental evidence at protein level	10.79	1	0.999	18	18	18	21	21	21	149746722	149746722	149746722	11K(229.1629), 12K(229.1629), 13C(57.0214), 14K(229.1629), 15K(229.1629), 18K(229.1629), 21K(229.1629), 22K(229.1629), 2C(57.0214), 5S(229.1629), 8C(57.0214), 8K(229.1629), 9K(229.1629), N-term(229.1629)			2.36452e-05	2.5486e-05	2.56849e-05	2.62118e-05	2.76486e-05	2.92909e-05	0.1175	1.14928		1.11141	0.0651603	1.18602
sp|O60293|ZC3H1_HUMAN	O60293	ZC3H1_HUMAN	ZFC3H1	1989	Homo sapiens	Zinc finger C3H1 domain-containing protein	1:Experimental evidence at protein level	6.79	1	0.999	10	10	10	13	13	13	56514506	56514506	56514506	10K(229.1629), 15K(229.1629), 18K(229.1629), 2K(229.1629), 4C(57.0214), 8K(229.1629), 9C(57.0214), N-term(229.1629)			1.25104e-05	1.27597e-05	1.27468e-05	1.27876e-05	1.34534e-05	1.24543e-05	0.00460816	0.27881		1.01785	0.499133	0.301784
sp|O60306|AQR_HUMAN	O60306	AQR_HUMAN	AQR	1485	Homo sapiens	RNA helicase aquarius	1:Experimental evidence at protein level	38.05	1	0.999	43	42	43	75	74	75	186317788	186317788	186317788	10K(229.1629), 11K(229.1629), 11S(229.1629), 12C(57.0214), 12K(229.1629), 13K(229.1629), 15K(229.1629), 15S(229.1629), 16S(229.1629), 17K(229.1629), 18C(57.0214), 18K(229.1629), 19C(57.0214), 1K(229.1629), 20C(57.0214), 20K(229.1629), 21K(229.1629), 23K(229.1629), 29K(229.1629), 2K(229.1629), 2S(229.1629), 7C(57.0214), 7K(229.1629), 8K(229.1629), 9K(229.1629), 9S(229.1629), N-term(229.1629)			0.000154141	0.000158947	0.00016445	0.000160445	0.000164571	0.000162191	0.0291462	0.399487		1.02025	0.372085	0.429357
sp|O60313|OPA1_HUMAN	O60313	OPA1_HUMAN	OPA1	960	Homo sapiens	Dynamin-like 120 kDa protein, mitochondrial	1:Experimental evidence at protein level	16.04	1	0.999	13	13	13	16	16	16	199797808	199797808	199797808	11K(229.1629), 12K(229.1629), 17K(229.1629), 18K(229.1629), 2K(229.1629), 8K(229.1629), 9C(57.0214), N-term(229.1629)			3.33424e-05	3.46782e-05	3.61528e-05	3.48673e-05	3.54064e-05	3.55278e-05	0.0299828	0.239163		1.01563	0.551913	0.25813
sp|O60318|GANP_HUMAN	O60318	GANP_HUMAN	MCM3AP	1980	Homo sapiens	Germinal-center associated nuclear protein	1:Experimental evidence at protein level	6.72	1	0.999	6	6	6	7	7	7	29148961	29148961	29148961	13K(229.1629), 14K(229.1629), 17K(229.1629), 22K(229.1629), 25K(229.1629), 28K(229.1629), 6K(229.1629), N-term(229.1629)			4.09174e-06	4.06311e-06	4.39173e-06	4.77959e-06	4.48135e-06	4.7034e-06	0.200989	1.55665		1.113	0.026678	1.57385
sp|O60333|KIF1B_HUMAN	O60333	KIF1B_HUMAN	KIF1B	1816	Homo sapiens	Kinesin-like protein KIF1B	1:Experimental evidence at protein level	9.58	1	0.999	12	8	12	22	14	22	738555696	689710899	738555696	12K(229.1629), 13C(57.0214), 18K(229.1629), 19K(229.1629), 21K(229.1629), 2C(57.0214), 7K(229.1629), N-term(229.1629)			3.87319e-05	3.88877e-05	4.12279e-05	4.26875e-05	4.1053e-05	4.31868e-05	0.134501	1.20393		1.06798	0.0595811	1.22489
sp|O60341|KDM1A_HUMAN	O60341	KDM1A_HUMAN	KDM1A	852	Homo sapiens	Lysine-specific histone demethylase 1A	1:Experimental evidence at protein level	36.03	1	0.999	23	23	23	35	35	35	343193752	343193752	343193752	10K(229.1629), 11K(229.1629), 12K(229.1629), 16K(229.1629), 17K(229.1629), 21K(229.1629), 24K(229.1629), 2K(229.1629), 3K(229.1629), 4C(57.0214), 5C(57.0214), 6C(57.0214), 7K(229.1629), 8C(57.0214), 8K(229.1629), 9K(229.1629), N-term(229.1629)			0.000133265	0.000141775	0.000140996	0.000136466	0.00013696	0.000138589	-0.0419017	0.171223		0.990334	0.656094	0.183034
sp|O60343|TBCD4_HUMAN	O60343	TBCD4_HUMAN	TBC1D4	1298	Homo sapiens	TBC1 domain family member 4	1:Experimental evidence at protein level	28.2	1	0.999	30	29	30	40	39	40	281449168	281449168	281449168	10C(57.0214), 10M(15.9949), 11K(229.1629), 12C(57.0214), 12K(229.1629), 13K(229.1629), 1C(57.0214), 2C(57.0214), 2K(229.1629), 30K(229.1629), 3K(229.1629), 4C(57.0214), 5C(57.0214), 5S(229.1629), 6C(57.0214), 7K(229.1629), 8K(229.1629), 9C(57.0214), 9K(229.1629), 9S(229.1629), N-term(229.1629), N-term(42.0106)			0.000103808	0.00010745	0.000106886	0.000111728	0.000109635	0.000109192	0.0366302	1.33569		1.03901	0.0396737	1.4015
sp|O60443|GSDME_HUMAN	O60443	GSDME_HUMAN	GSDME	496	Homo sapiens	Gasdermin-E	1:Experimental evidence at protein level	49.8	1	0.999	21	21	21	43	43	43	369001208	369001208	369001208	10K(229.1629), 14K(229.1629), 15K(229.1629), 15S(229.1629), 19K(229.1629), 1K(229.1629), 25K(229.1629), 28K(229.1629), 29K(229.1629), 3S(229.1629), 5C(57.0214), 6S(229.1629), 7K(229.1629), 8C(57.0214), 9K(229.1629), N-term(229.1629)			0.000135816	0.000142817	0.000133396	0.000142393	0.00014505	0.000145866	0.0949041	0.937006		1.05165	0.0781635	1.107
sp|O60488|ACSL4_HUMAN	O60488	ACSL4_HUMAN	ACSL4	711	Homo sapiens	Long-chain-fatty-acid--CoA ligase 4	1:Experimental evidence at protein level	25.74	1	0.999	13	11	11	24	18	18	189436348	136377432	189436348	10C(57.0214), 13K(229.1629), 15C(57.0214), 15K(229.1629), 16K(229.1629), 21K(229.1629), 3C(57.0214), 7C(57.0214), 7K(229.1629), 8K(229.1629), 9K(229.1629), N-term(229.1629)			5.81894e-05	5.69034e-05	5.75544e-05	5.79366e-05	5.83493e-05	6.0508e-05	0.0197881	0.658585		1.02402	0.191144	0.718639
sp|O60493|SNX3_HUMAN	O60493	SNX3_HUMAN	SNX3	162	Homo sapiens	Sorting nexin-3	1:Experimental evidence at protein level	69.14	1	0.999	9	8	8	18	17	17	746059520	402057288	746059520	10K(229.1629), 13K(229.1629), 16S(229.1629), 1C(57.0214), 1K(229.1629), 4K(229.1629), 9K(229.1629), N-term(229.1629)			0.000135458	0.000138489	0.000142762	0.000133053	0.000135891	0.000136806	-0.0273205	0.649802		0.9737	0.202803	0.692926
sp|O60502|OGA_HUMAN	O60502	OGA_HUMAN	OGA	916	Homo sapiens	Protein O-GlcNAcase	1:Experimental evidence at protein level	45.41	1	0.999	29	29	29	52	52	52	675463456	675463456	675463456	10C(57.0214), 10K(229.1629), 11K(229.1629), 12K(229.1629), 13K(229.1629), 14K(229.1629), 17K(229.1629), 19K(229.1629), 1K(229.1629), 21K(229.1629), 23K(229.1629), 25K(229.1629), 3C(57.0214), 45K(229.1629), 4C(57.0214), 4S(229.1629), 5C(57.0214), 6K(229.1629), 6S(79.9663), 7K(229.1629), 8C(57.0214), 8K(229.1629), N-term(229.1629)			0.000162457	0.000161012	0.000157542	0.000163509	0.000166575	0.000169356	0.0489993	1.28066		1.03831	0.0511995	1.29073
sp|O60504|VINEX_HUMAN	O60504	VINEX_HUMAN	SORBS3	671	Homo sapiens	Vinexin	1:Experimental evidence at protein level	16.24	1	0.999	9	9	9	12	12	12	450227464	450227464	450227464	10T(79.9663), 11K(229.1629), 1K(229.1629), 2C(57.0214), 2K(229.1629), 7C(57.0214), 8K(229.1629), 9K(229.1629), N-term(229.1629)			6.08038e-05	6.20917e-05	6.3901e-05	6.51284e-05	6.3664e-05	6.35242e-05	0.0360769	0.774336		1.02955	0.149906	0.824181
sp|O60506|HNRPQ_HUMAN	O60506	HNRPQ_HUMAN	SYNCRIP	623	Homo sapiens	Heterogeneous nuclear ribonucleoprotein Q	1:Experimental evidence at protein level	60.19	1	0.999	34	25	34	192	153	192	4518721152	1582081728	4518721152	10K(229.1629), 11K(229.1629), 11S(229.1629), 12K(229.1629), 13K(229.1629), 13S(229.1629), 15K(229.1629), 16K(229.1629), 16S(229.1629), 17K(229.1629), 17S(229.1629), 18K(229.1629), 18S(229.1629), 1K(229.1629), 21K(229.1629), 22M(15.9949), 24K(229.1629), 25K(229.1629), 26K(229.1629), 2K(229.1629), 2M(15.9949), 2S(229.1629), 37K(229.1629), 3C(57.0214), 4K(229.1629), 5C(57.0214), 6K(229.1629), 7K(229…			0.00105009	0.00102471	0.00106266	0.00101995	0.00104618	0.00101361	-0.0420159	0.5707		0.9816	0.267911	0.572009
sp|O60508|PRP17_HUMAN	O60508	PRP17_HUMAN	CDC40	579	Homo sapiens	Pre-mRNA-processing factor 17	1:Experimental evidence at protein level	14.68	1	0.999	7	7	7	8	8	8	155261464	155261464	155261464	11K(229.1629), 16K(229.1629), 18K(229.1629), 2K(229.1629), 4C(57.0214), 7K(229.1629), 9C(57.0214), N-term(229.1629)			2.58938e-05	2.5331e-05	2.76507e-05	2.72185e-05	2.66295e-05	2.8421e-05	0.0719824	0.56764		1.04302	0.265793	0.575457
sp|O60518|RNBP6_HUMAN	O60518	RNBP6_HUMAN	RANBP6	1105	Homo sapiens	Ran-binding protein 6	1:Experimental evidence at protein level	14.75	1	0.999	12	9	9	23	11	11	595800736	49475885	595800736	15K(229.1629), 19K(229.1629), 20K(229.1629), 23K(229.1629), 2C(57.0214), 9C(57.0214), 9K(229.1629), N-term(229.1629)			0.000158396	0.000155974	0.000148281	0.00015442	0.000148648	0.000156409	-0.0144432	0.0983734		0.993142	0.796411	0.0988629
sp|O60524|NEMF_HUMAN	O60524	NEMF_HUMAN	NEMF	1076	Homo sapiens	Nuclear export mediator factor NEMF	1:Experimental evidence at protein level	22.4	1	0.999	23	23	23	24	24	24	241983480	241983480	241983480	10K(229.1629), 12K(229.1629), 14K(229.1629), 15K(229.1629), 17K(229.1629), 19K(229.1629), 1K(229.1629), 2K(229.1629), 3K(229.1629), 4K(229.1629), 7K(229.1629), 8K(229.1629), 9K(229.1629), N-term(229.1629)			8.31721e-05	8.31485e-05	8.49749e-05	8.63771e-05	8.52849e-05	8.79477e-05	0.0545497	1.29388		1.03309	0.0476402	1.32203
sp|O60547|GMDS_HUMAN	O60547	GMDS_HUMAN	GMDS	372	Homo sapiens	GDP-mannose 4,6 dehydratase	1:Experimental evidence at protein level	52.96	1	0.999	14	14	14	20	20	20	384287752	384287752	384287752	11C(57.0214), 11K(229.1629), 12K(229.1629), 14K(229.1629), 17K(229.1629), 17S(229.1629), 20K(229.1629), 27S(229.1629), 2C(57.0214), 6K(229.1629), 7K(229.1629), 8C(57.0214), 9K(229.1629), 9S(229.1629), N-term(229.1629)			5.56325e-05	5.68509e-05	6.00158e-05	5.90945e-05	5.71134e-05	5.8763e-05	0.0477234	0.214654		1.01433	0.598523	0.222919
sp|O60551|NMT2_HUMAN	O60551	NMT2_HUMAN	NMT2	498	Homo sapiens	Glycylpeptide N-tetradecanoyltransferase 2	1:Experimental evidence at protein level	41.57	1	0.999	16	11	11	27	12	12	965662440	70427870	965662440	10K(229.1629), 11K(229.1629), 15K(229.1629), 19K(229.1629), 8C(57.0214), 8K(229.1629), N-term(229.1629)			7.89468e-05	8.30407e-05	8.6933e-05	8.33191e-05	8.53164e-05	8.52704e-05	0.0382271	0.258801		1.02003	0.52641	0.278676
sp|O60563|CCNT1_HUMAN	O60563	CCNT1_HUMAN	CCNT1	726	Homo sapiens	Cyclin-T1	1:Experimental evidence at protein level	19.83	1	0.999	12	10	12	21	18	21	326603144	282876236	326603144	10K(229.1629), 13K(229.1629), 16K(229.1629), 1K(229.1629), 26K(229.1629), 3S(229.1629), 5K(229.1629), 7K(229.1629), 9K(229.1629), N-term(229.1629)			5.67533e-05	5.9023e-05	5.67743e-05	5.71235e-05	5.80442e-05	5.77832e-05	0.0254126	0.0554018		1.00232	0.875878	0.0575562
sp|O60566|BUB1B_HUMAN	O60566	BUB1B_HUMAN	BUB1B	1050	Homo sapiens	Mitotic checkpoint serine/threonine-protein kinase BUB1 beta	1:Experimental evidence at protein level	10.76	1	0.999	9	9	9	11	11	11	122960708	122960708	122960708	15K(229.1629), 16C(57.0214), 1C(57.0214), 7K(229.1629), 9K(229.1629), N-term(229.1629)			2.45807e-05	2.21313e-05	2.34554e-05	2.32272e-05	2.41755e-05	2.67946e-05	0.0436269	0.441919		1.05743	0.353269	0.451894
sp|O60568|PLOD3_HUMAN	O60568	PLOD3_HUMAN	PLOD3	738	Homo sapiens	Multifunctional procollagen lysine hydroxylase and glycosyltransferase LH3	1:Experimental evidence at protein level	43.9	1	0.999	27	27	27	54	54	54	450752984	450752984	450752984	10S(229.1629), 15C(57.0214), 15K(229.1629), 16K(229.1629), 17K(229.1629), 18K(229.1629), 1K(229.1629), 20C(57.0214), 21K(229.1629), 23C(57.0214), 2K(229.1629), 2S(229.1629), 7K(229.1629), 8K(229.1629), 9C(57.0214), 9S(229.1629), N-term(229.1629)			0.000161134	0.000160386	0.000163092	0.000158103	0.000162484	0.000166241	0.0120394	0.10262		1.00457	0.781114	0.107286
sp|O60573|IF4E2_HUMAN	O60573	IF4E2_HUMAN	EIF4E2	245	Homo sapiens	Eukaryotic translation initiation factor 4E type 2	1:Experimental evidence at protein level	34.29	1	0.999	7	7	7	16	16	16	116167594	116167594	116167594	11K(229.1629), 13K(229.1629), 2K(229.1629), 8K(229.1629), N-term(229.1629)			3.66388e-05	3.74106e-05	3.58825e-05	3.57438e-05	3.57561e-05	3.74101e-05	-0.035182	0.182688		0.990704	0.655435	0.18347
sp|O60610|DIAP1_HUMAN	O60610	DIAP1_HUMAN	DIAPH1	1272	Homo sapiens	Protein diaphanous homolog 1	1:Experimental evidence at protein level	45.13	1	0.999	49	49	49	95	95	95	352833168	352833168	352833168	10C(57.0214), 10K(229.1629), 11K(229.1629), 12K(229.1629), 13K(229.1629), 14K(229.1629), 15K(229.1629), 15M(15.9949), 16K(229.1629), 18K(229.1629), 1K(229.1629), 1M(15.9949), 21C(57.0214), 21K(229.1629), 26K(229.1629), 2K(229.1629), 3C(57.0214), 3K(229.1629), 3S(229.1629), 5C(57.0214), 5S(229.1629), 6C(57.0214), 6K(229.1629), 7C(57.0214), 7K(229.1629), 7S(229.1629), 8K(229.1629), 8M(15.9949), 9K(…			0.000249937	0.000247562	0.000250457	0.000248414	0.000247629	0.000247822	-0.0122596	0.580939		0.994531	0.213216	0.67118
sp|O60613|SEP15_HUMAN	O60613	SEP15_HUMAN	SELENOF	165	Homo sapiens	Selenoprotein F	1:Experimental evidence at protein level	34.55	1	0.999	5	5	5	13	13	13	143101038	143101038	143101038	12K(229.1629), 13K(229.1629), 16K(229.1629), 2C(57.0214), 3C(57.0214), 7K(229.1629), N-term(229.1629)			2.83677e-05	2.81083e-05	2.80671e-05	2.78832e-05	2.78365e-05	2.81079e-05	-0.0116016	0.878911		0.991536	0.131207	0.882043
sp|O60645|EXOC3_HUMAN	O60645	EXOC3_HUMAN	EXOC3	745	Homo sapiens	Exocyst complex component 3	1:Experimental evidence at protein level	12.21	1	0.999	10	10	10	13	13	13	206971760	206971760	206971760	10K(229.1629), 11K(229.1629), 17K(229.1629), 1K(229.1629), 5S(229.1629), 7K(229.1629), N-term(229.1629)			3.34543e-05	3.54925e-05	3.5909e-05	3.46178e-05	3.47492e-05	3.5468e-05	-0.0305348	0.00272446		0.999801	0.993517	0.0028247
sp|O60664|PLIN3_HUMAN	O60664	PLIN3_HUMAN	PLIN3	434	Homo sapiens	Perilipin-3	1:Experimental evidence at protein level	80.18	1	0.999	25	25	25	91	91	91	1575182112	1575182112	1575182112	10C(57.0214), 10K(229.1629), 10S(229.1629), 11C(57.0214), 11K(229.1629), 11M(15.9949), 11S(229.1629), 12K(229.1629), 13M(15.9949), 14K(229.1629), 15K(229.1629), 15S(229.1629), 16K(229.1629), 18K(229.1629), 19K(229.1629), 19S(229.1629), 22K(229.1629), 25K(229.1629), 30K(229.1629), 3C(57.0214), 4K(229.1629), 4M(15.9949), 6M(15.9949), 7K(229.1629), 7S(229.1629), 8K(229.1629), 9K(229.1629), 9S(229.16…			0.000414136	0.000410246	0.000398668	0.000415547	0.000416802	0.000422853	0.0228729	0.876385		1.02629	0.106585	0.972305
sp|O60671|RAD1_HUMAN	O60671	RAD1_HUMAN	RAD1	282	Homo sapiens	Cell cycle checkpoint protein RAD1	1:Experimental evidence at protein level	30.85	1	0.999	6	6	6	10	10	10	233134052	233134052	233134052	10C(57.0214), 15C(57.0214), 21K(229.1629), 22K(229.1629), 6C(57.0214), 7K(229.1629), N-term(229.1629)			3.05042e-05	3.11185e-05	3.13649e-05	3.30601e-05	3.34659e-05	3.13201e-05	0.0873163	0.922817		1.05225	0.0835427	1.07809
sp|O60678|ANM3_HUMAN	O60678	ANM3_HUMAN	PRMT3	531	Homo sapiens	Protein arginine N-methyltransferase 3	1:Experimental evidence at protein level	26.55	1	0.999	14	14	14	19	19	19	195488744	195488744	195488744	10K(229.1629), 11K(229.1629), 12C(57.0214), 12K(229.1629), 13K(229.1629), 14K(229.1629), 15K(229.1629), 1K(229.1629), 21K(229.1629), 2K(229.1629), 3K(229.1629), 4S(229.1629), 7C(57.0214), 7K(229.1629), 9C(57.0214), 9K(229.1629), N-term(229.1629)			8.43533e-05	8.26542e-05	8.44213e-05	8.69605e-05	8.93058e-05	8.7164e-05	0.0472882	1.81431		1.04773	0.0134304	1.87191
sp|O60684|IMA7_HUMAN	O60684	IMA7_HUMAN	KPNA6	536	Homo sapiens	Importin subunit alpha-7	1:Experimental evidence at protein level	50.37	1	0.999	20	10	15	35	14	22	577287232	423010336	577287232	10C(57.0214), 10K(229.1629), 1K(229.1629), 20K(229.1629), 21K(229.1629), 26K(229.1629), 27K(229.1629), 2K(229.1629), 35K(229.1629), 3C(57.0214), 4C(57.0214), 5C(57.0214), 8K(229.1629), 9C(57.0214), N-term(229.1629)			7.96148e-05	8.20571e-05	8.54398e-05	8.61543e-05	8.51118e-05	8.58948e-05	0.0659413	0.739458		1.04067	0.12293	0.910341
sp|O60701|UGDH_HUMAN	O60701	UGDH_HUMAN	UGDH	494	Homo sapiens	UDP-glucose 6-dehydrogenase	1:Experimental evidence at protein level	70.45	1	0.999	27	27	27	63	63	63	558126720	558126720	558126720	11C(57.0214), 11K(229.1629), 12K(229.1629), 13K(229.1629), 13S(229.1629), 14K(229.1629), 15C(57.0214), 15K(229.1629), 17K(229.1629), 1K(229.1629), 21K(229.1629), 22K(229.1629), 28K(229.1629), 3K(229.1629), 5C(57.0214), 6C(57.0214), 6S(229.1629), 7K(229.1629), 7S(229.1629), 9C(57.0214), 9K(229.1629), N-term(229.1629)			0.000219045	0.000220991	0.000228454	0.000225434	0.000218264	0.000219397	-0.0104425	0.188609		0.991928	0.646215	0.189623
sp|O60711|LPXN_HUMAN	O60711	LPXN_HUMAN	LPXN	386	Homo sapiens	Leupaxin	1:Experimental evidence at protein level	19.17	1	0.999	5	5	5	5	5	5	55926348	55926348	55926348	10K(229.1629), 1K(229.1629), 20K(229.1629), 24K(229.1629), 2S(229.1629), 7K(229.1629), N-term(229.1629), N-term(42.0106)			7.63155e-06	7.88528e-06	7.28878e-06	7.63615e-06	8.37328e-06	7.60343e-06	0.000868771	0.363087		1.0354	0.427519	0.369045
sp|O60716|CTND1_HUMAN	O60716	CTND1_HUMAN	CTNND1	968	Homo sapiens	Catenin delta-1	1:Experimental evidence at protein level	31.4	1	0.999	25	25	25	38	38	38	230851464	230851464	230851464	11K(229.1629), 12K(229.1629), 13K(229.1629), 14C(57.0214), 15K(229.1629), 16C(57.0214), 1K(229.1629), 20S(229.1629), 2C(57.0214), 3S(229.1629), 4S(229.1629), 5C(57.0214), 6C(57.0214), 7C(57.0214), 7K(229.1629), 8C(57.0214), 8K(229.1629), N-term(229.1629)			9.62143e-05	9.68871e-05	9.99627e-05	9.77112e-05	0.000101275	9.86608e-05	0.0261714	0.413279		1.01564	0.385794	0.413644
sp|O60732|MAGC1_HUMAN	O60732	MAGC1_HUMAN	MAGEC1	1142	Homo sapiens	Melanoma-associated antigen C1	1:Experimental evidence at protein level	16.29	1	0.999	13	11	12	28	19	21	1798834448	347634564	1798834448	10K(229.1629), 12K(229.1629), 1K(229.1629), 32K(229.1629), 3S(229.1629), 4K(229.1629), 7K(229.1629), 9K(229.1629), 9S(229.1629), N-term(229.1629)			0.00011849	0.000120149	0.000118861	0.00011723	0.000116279	0.000116581	-0.0279427	1.67226		0.979274	0.0127364	1.89495
sp|O60739|EIF1B_HUMAN	O60739	EIF1B_HUMAN	EIF1B	113	Homo sapiens	Eukaryotic translation initiation factor 1b	1:Experimental evidence at protein level	81.42	1	0.999	10	5	10	32	14	32	292573976	38418838	292573976	13K(229.1629), 14K(229.1629), 15K(229.1629), 17K(229.1629), 18K(229.1629), 1K(229.1629), 3C(57.0214), 4C(57.0214), 8S(229.1629), N-term(229.1629), N-term(42.0106)			4.61701e-05	4.72609e-05	4.74045e-05	4.94056e-05	4.97525e-05	5.05369e-05	0.0741231	2.31314		1.06291	0.00453839	2.3431
sp|O60749|SNX2_HUMAN	O60749	SNX2_HUMAN	SNX2	519	Homo sapiens	Sorting nexin-2	1:Experimental evidence at protein level	47.78	1	0.999	21	19	19	36	29	29	550822400	519683720	550822400	10K(229.1629), 11K(229.1629), 12K(229.1629), 14K(229.1629), 1K(229.1629), 25K(229.1629), 2S(229.1629), 3K(229.1629), 6K(229.1629), 7K(229.1629), 8K(229.1629), 8S(229.1629), 9K(229.1629), N-term(229.1629)			0.000193154	0.000191934	0.000189596	0.000189091	0.00018756	0.00019563	-0.0215281	0.103997		0.995819	0.780377	0.107696
sp|O60762|DPM1_HUMAN	O60762	DPM1_HUMAN	DPM1	260	Homo sapiens	Dolichol-phosphate mannosyltransferase subunit 1	1:Experimental evidence at protein level	43.85	1	0.999	11	11	11	15	15	15	186635028	186635028	186635028	11K(229.1629), 12K(229.1629), 6S(229.1629), 8K(229.1629), N-term(229.1629)			4.65983e-05	4.55002e-05	5.04461e-05	4.7168e-05	4.76768e-05	4.51823e-05	0.0175317	0.185473		0.982339	0.643958	0.191142
sp|O60763|USO1_HUMAN	O60763	USO1_HUMAN	USO1	962	Homo sapiens	General vesicular transport factor p115	1:Experimental evidence at protein level	52.39	1	0.999	41	40	41	85	84	85	849656448	849656448	849656448	11K(229.1629), 12K(229.1629), 13K(229.1629), 15C(57.0214), 15K(229.1629), 16K(229.1629), 17K(229.1629), 18C(57.0214), 18K(229.1629), 19K(229.1629), 1C(57.0214), 1K(229.1629), 20K(229.1629), 21K(229.1629), 23K(229.1629), 27K(229.1629), 28K(229.1629), 29K(229.1629), 2K(229.1629), 3K(229.1629), 4K(229.1629), 5S(229.1629), 6K(229.1629), 7K(229.1629), 7S(229.1629), 8K(229.1629), 9K(229.1629), N-term(2…			0.000436107	0.000423143	0.000417256	0.000427663	0.000425326	0.000431136	0.0153281	0.155431		1.00597	0.684983	0.16432
sp|O60783|RT14_HUMAN	O60783	RT14_HUMAN	MRPS14	128	Homo sapiens	28S ribosomal protein S14, mitochondrial	1:Experimental evidence at protein level	21.88	1	0.999	2	2	2	3	3	3	27732052	27732052	27732052	9S(229.1629), N-term(229.1629)			1.69291e-06	1.70018e-06	1.84291e-06	1.98853e-06	2.10613e-06	1.97432e-06	0.226018	1.88271		1.15909	0.0124406	1.90516
sp|O60784|TOM1_HUMAN	O60784	TOM1_HUMAN	TOM1	492	Homo sapiens	Target of Myb protein 1	1:Experimental evidence at protein level	56.5	1	0.999	16	16	16	21	21	21	185233012	185233012	185233012	13S(229.1629), 14S(229.1629), 15C(57.0214), 17K(229.1629), 1K(229.1629), 3S(229.1629), 9K(229.1629), N-term(229.1629), N-term(42.0106)			3.8204e-05	3.57342e-05	3.89524e-05	3.72978e-05	3.9755e-05	3.82356e-05	0.00119131	0.261868		1.02124	0.544195	0.264246
sp|O60825|F262_HUMAN	O60825	F262_HUMAN	PFKFB2	505	Homo sapiens	6-phosphofructo-2-kinase/fructose-2,6-bisphosphatase 2	1:Experimental evidence at protein level	31.49	1	0.999	14	9	10	14	9	10	320980156	317954924	320980156	11K(229.1629), 12K(229.1629), 19K(229.1629), 22K(229.1629), 4S(229.1629), 8C(57.0214), 9K(229.1629), N-term(229.1629)			3.18227e-05	3.23197e-05	3.41464e-05	3.52286e-05	3.50006e-05	3.49704e-05	0.114963	1.09321		1.07031	0.0316982	1.49897
sp|O60826|CCD22_HUMAN	O60826	CCD22_HUMAN	CCDC22	627	Homo sapiens	Coiled-coil domain-containing protein 22	1:Experimental evidence at protein level	40.51	1	0.999	20	20	20	28	28	28	175896240	175896240	175896240	10K(229.1629), 10S(229.1629), 11K(229.1629), 12K(229.1629), 13K(229.1629), 14K(229.1629), N-term(229.1629)			4.97949e-05	5.14799e-05	5.22744e-05	5.11727e-05	5.01318e-05	5.28711e-05	-0.00863349	0.0672673		1.00408	0.856442	0.0673023
sp|O60828|PQBP1_HUMAN	O60828	PQBP1_HUMAN	PQBP1	265	Homo sapiens	Polyglutamine-binding protein 1	1:Experimental evidence at protein level	62.26	1	0.999	15	15	15	30	30	30	531655152	531655152	531655152	10K(229.1629), 1K(229.1629), 23S(229.1629), 33K(229.1629), 6C(57.0214), 7K(229.1629), 7S(229.1629), 8K(229.1629), 8M(15.9949), 9K(229.1629), N-term(229.1629)			0.000140333	0.000135752	0.000130206	0.000143512	0.00014157	0.000142117	0.0661068	0.868166		1.05146	0.0797845	1.09808
sp|O60831|PRAF2_HUMAN	O60831	PRAF2_HUMAN	PRAF2	178	Homo sapiens	PRA1 family protein 2	1:Experimental evidence at protein level	16.85	1	0.999	3	3	3	4	4	4	144933248	144933248	144933248	N-term(229.1629)			1.13649e-05	1.03782e-05	1.09839e-05	1.05355e-05	1.16916e-05	1.13489e-05	0.0471632	0.250041		1.02594	0.561295	0.250809
sp|O60832|DKC1_HUMAN	O60832	DKC1_HUMAN	DKC1	514	Homo sapiens	H/ACA ribonucleoprotein complex subunit DKC1	1:Experimental evidence at protein level	36.38	1	0.999	16	16	16	26	26	26	268194064	268194064	268194064	10K(229.1629), 11K(229.1629), 13K(229.1629), 18K(229.1629), 19K(229.1629), 1K(229.1629), 20K(229.1629), 23K(229.1629), 24K(229.1629), 3K(229.1629), 4M(15.9949), 7K(229.1629), 7S(229.1629), 8C(57.0214), 9K(229.1629), N-term(229.1629), N-term(42.0106)			7.29421e-05	7.30599e-05	7.43655e-05	7.49963e-05	7.55855e-05	7.3163e-05	0.0377389	0.563735		1.01533	0.260793	0.583704
sp|O60841|IF2P_HUMAN	O60841	IF2P_HUMAN	EIF5B	1220	Homo sapiens	Eukaryotic translation initiation factor 5B	1:Experimental evidence at protein level	55.08	1	0.999	68	67	68	183	180	183	1200254944	1200254944	1200254944	10K(229.1629), 10S(229.1629), 11K(229.1629), 12K(229.1629), 13K(229.1629), 14K(229.1629), 14S(229.1629), 15K(229.1629), 16K(229.1629), 17K(229.1629), 18K(229.1629), 19K(229.1629), 1C(57.0214), 1K(229.1629), 20K(229.1629), 21K(229.1629), 24K(229.1629), 25K(229.1629), 27K(229.1629), 28K(229.1629), 29K(229.1629), 2K(229.1629), 2S(229.1629), 30K(229.1629), 31K(229.1629), 3K(229.1629), 4C(57.0214), 4K…			0.000757601	0.000769082	0.000776205	0.000764919	0.000763939	0.000770086	-0.00783063	0.0775613		0.998287	0.830193	0.080821
sp|O60869|EDF1_HUMAN	O60869	EDF1_HUMAN	EDF1	148	Homo sapiens	Endothelial differentiation-related factor 1	1:Experimental evidence at protein level	63.51	1	0.999	15	15	15	31	31	31	1468862112	1468862112	1468862112	10K(229.1629), 1K(229.1629), 2K(229.1629), 4K(229.1629), 6K(229.1629), 8K(229.1629), 9K(229.1629), N-term(229.1629), N-term(42.0106)			0.000393733	0.000377445	0.000355382	0.000366087	0.000366305	0.000375155	-0.0432187	0.200041		0.983123	0.611114	0.213878
sp|O60870|KIN17_HUMAN	O60870	KIN17_HUMAN	KIN	393	Homo sapiens	DNA/RNA-binding protein KIN17	1:Experimental evidence at protein level	31.55	1	0.999	12	12	12	15	15	15	199449556	199449556	199449556	10K(229.1629), 11K(229.1629), 12K(229.1629), 13K(229.1629), 1K(229.1629), 3C(57.0214), 7K(229.1629), 9K(229.1629), N-term(229.1629)			4.91902e-05	5.20756e-05	5.23163e-05	4.9089e-05	5.20018e-05	5.2406e-05	-0.00204766	0.00643444		0.999445	0.985293	0.00643439
sp|O60879|DIAP2_HUMAN	O60879	DIAP2_HUMAN	DIAPH2	1101	Homo sapiens	Protein diaphanous homolog 2	1:Experimental evidence at protein level	21.71	1	0.999	20	19	20	34	32	34	182214960	182214960	182214960	10C(57.0214), 12K(229.1629), 14K(229.1629), 16K(229.1629), 1K(229.1629), 28K(229.1629), 2K(229.1629), 2S(229.1629), 3K(229.1629), 4C(57.0214), 5K(229.1629), 6C(57.0214), 6K(229.1629), 7K(229.1629), 8K(229.1629), 9K(229.1629), N-term(229.1629)			0.000146936	0.000146872	0.000149318	0.000148246	0.000148111	0.000147097	0.0114909	0.0411653		1.00074	0.90715	0.0423208
sp|O60884|DNJA2_HUMAN	O60884	DNJA2_HUMAN	DNAJA2	412	Homo sapiens	DnaJ homolog subfamily A member 2	1:Experimental evidence at protein level	67.48	1	0.999	23	23	23	67	67	67	1052589168	1052589168	1052589168	10K(229.1629), 12S(229.1629), 13K(229.1629), 14C(57.0214), 14K(229.1629), 15K(229.1629), 17C(57.0214), 17K(229.1629), 18K(229.1629), 25K(229.1629), 25M(15.9949), 27K(229.1629), 3S(229.1629), 4C(57.0214), 6C(57.0214), 6K(229.1629), 6M(15.9949), 7C(57.0214), 7K(229.1629), 8C(57.0214), 8K(229.1629), 9K(229.1629), N-term(229.1629), N-term(42.0106)			0.000320371	0.000311575	0.000314955	0.000317046	0.000312868	0.000317646	0.0095492	0.0244067		1.0007	0.944556	0.0247721
sp|O60885|BRD4_HUMAN	O60885	BRD4_HUMAN	BRD4	1362	Homo sapiens	Bromodomain-containing protein 4	1:Experimental evidence at protein level	10.21	1	0.999	12	10	12	13	11	13	77763211	59465898	77763211	11K(229.1629), 12K(229.1629), 13K(229.1629), 14K(229.1629), 15K(229.1629), 17K(229.1629), 1K(229.1629), 5S(229.1629), 8K(229.1629), 9K(229.1629), N-term(229.1629)			1.88337e-05	1.92008e-05	2.02061e-05	2.07758e-05	2.02736e-05	2.14008e-05	0.113735	1.23415		1.07228	0.0553468	1.25691
sp|O60888|CUTA_HUMAN	O60888	CUTA_HUMAN	CUTA	179	Homo sapiens	Protein CutA	1:Experimental evidence at protein level	40.78	1	0.999	5	5	5	25	25	25	280835536	280835536	280835536	12K(229.1629), 13S(229.1629), 14K(229.1629), 18K(229.1629), 2K(229.1629), 4C(57.0214), N-term(229.1629)			3.53659e-05	3.57577e-05	3.45917e-05	3.34586e-05	3.50782e-05	3.50131e-05	-0.0144658	0.486855		0.979516	0.31615	0.500107
sp|O60907|TBL1X_HUMAN	O60907	TBL1X_HUMAN	TBL1X	577	Homo sapiens	F-box-like/WD repeat-containing protein TBL1X	1:Experimental evidence at protein level	19.58	1	0.999	7	2	2	8	2	2	214377208	5856258	214377208	13K(229.1629), 4C(57.0214), N-term(229.1629)			3.77914e-05	3.737e-05	3.61674e-05	3.85175e-05	3.73218e-05	3.92137e-05	0.0436339	0.774279		1.03345	0.167022	0.777227
sp|O60921|HUS1_HUMAN	O60921	HUS1_HUMAN	HUS1	280	Homo sapiens	Checkpoint protein HUS1	1:Experimental evidence at protein level	21.07	1	0.999	5	5	5	9	9	9	69613852	69613852	69613852	14K(229.1629), 20K(229.1629), 3C(57.0214), 7K(229.1629), 9K(229.1629), N-term(229.1629)			1.11755e-05	1.09961e-05	1.12049e-05	1.14663e-05	1.15893e-05	1.19436e-05	0.052454	1.33809		1.04862	0.026313	1.57983
sp|O60925|PFD1_HUMAN	O60925	PFD1_HUMAN	PFDN1	122	Homo sapiens	Prefoldin subunit 1	1:Experimental evidence at protein level	54.92	1	0.999	9	9	9	15	15	15	1070039632	1070039632	1070039632	10K(229.1629), 1K(229.1629), 2K(229.1629), 7K(229.1629), 8K(229.1629), 9K(229.1629), N-term(229.1629), N-term(42.0106)			0.000149943	0.000140222	0.000127422	0.000137631	0.000132436	0.000149205	-0.0269041	0.0228027		1.00404	0.948621	0.0229071
sp|O60934|NBN_HUMAN	O60934	NBN_HUMAN	NBN	754	Homo sapiens	Nibrin	1:Experimental evidence at protein level	24.54	1	0.999	15	15	15	15	15	15	130461220	130461220	130461220	11K(229.1629), 12C(57.0214), 13K(229.1629), 17K(229.1629), 1K(229.1629), 21K(229.1629), 3K(229.1629), 4K(229.1629), 8K(229.1629), 9K(229.1629), N-term(229.1629)			3.4256e-05	3.64555e-05	3.65935e-05	3.4922e-05	3.67599e-05	3.73038e-05	0.0119975	0.207295		1.01566	0.620382	0.207341
sp|O60942|MCE1_HUMAN	O60942	MCE1_HUMAN	RNGTT	597	Homo sapiens	mRNA-capping enzyme	1:Experimental evidence at protein level	5.53	1	0.999	3	3	3	3	3	3	41329680	41329680	41329680	12K(229.1629), N-term(229.1629)			6.09115e-06	6.72351e-06	6.7554e-06	6.80047e-06	7.30864e-06	7.32938e-06	0.120388	1.04097		1.09547	0.0877528	1.05674
sp|O75044|SRGP2_HUMAN	O75044	SRGP2_HUMAN	SRGAP2	1071	Homo sapiens	SLIT-ROBO Rho GTPase-activating protein 2	1:Experimental evidence at protein level	24.84	1	0.999	21	7	21	32	11	32	298877284	82703589	298877284	10C(57.0214), 10K(229.1629), 11C(57.0214), 12K(229.1629), 13K(229.1629), 14K(229.1629), 15C(57.0214), 19K(229.1629), 1C(57.0214), 1K(229.1629), 20K(229.1629), 22K(229.1629), 2K(229.1629), 6C(57.0214), 8K(229.1629), 9C(57.0214), 9K(229.1629), N-term(229.1629)			7.86021e-05	8.68397e-05	8.31173e-05	8.03627e-05	8.5233e-05	8.62736e-05	0.036263	0.13505		1.01332	0.731533	0.135766
sp|O75083|WDR1_HUMAN	O75083	WDR1_HUMAN	WDR1	606	Homo sapiens	WD repeat-containing protein 1	1:Experimental evidence at protein level	61.88	1	0.999	31	31	31	117	117	117	3234879232	3234879232	3234879232	10K(229.1629), 11K(229.1629), 11S(229.1629), 12C(57.0214), 12S(229.1629), 14K(229.1629), 16K(229.1629), 18C(57.0214), 19K(229.1629), 1C(57.0214), 1K(229.1629), 21K(229.1629), 22K(229.1629), 23K(229.1629), 25K(229.1629), 26C(57.0214), 2C(57.0214), 2K(229.1629), 30K(229.1629), 3S(229.1629), 4S(229.1629), 5K(229.1629), 5S(229.1629), 7K(229.1629), 7S(229.1629), 8K(229.1629), 9C(57.0214), 9K(229.1629)…			0.000674554	0.000685472	0.000689297	0.000687556	0.000688871	0.00068401	0.0043797	0.304439		1.00542	0.470206	0.327711
sp|O75113|N4BP1_HUMAN	O75113	N4BP1_HUMAN	N4BP1	896	Homo sapiens	NEDD4-binding protein 1	1:Experimental evidence at protein level	13.95	1	0.999	9	9	9	10	10	10	37324889	37324889	37324889	12K(229.1629), 15K(229.1629), 16K(229.1629), 4C(57.0214), 7K(229.1629), N-term(229.1629)			1.32079e-05	1.34715e-05	1.38902e-05	1.43476e-05	1.48641e-05	1.49214e-05	0.141925	1.92649		1.08784	0.0116569	1.93342
sp|O75116|ROCK2_HUMAN	O75116	ROCK2_HUMAN	ROCK2	1388	Homo sapiens	Rho-associated protein kinase 2	1:Experimental evidence at protein level	48.13	1	0.999	62	56	62	91	81	91	413648696	275506264	413648696	10K(229.1629), 11C(57.0214), 11K(229.1629), 12K(229.1629), 13K(229.1629), 13S(229.1629), 14K(229.1629), 15K(229.1629), 15S(229.1629), 17K(229.1629), 18K(229.1629), 19K(229.1629), 1C(57.0214), 1K(229.1629), 23K(229.1629), 26K(229.1629), 2C(57.0214), 2K(229.1629), 36K(229.1629), 3K(229.1629), 4C(57.0214), 4S(229.1629), 6C(57.0214), 6K(229.1629), 6S(229.1629), 7C(57.0214), 7K(229.1629), 8K(229.1629)…			0.000400848	0.000397743	0.000399393	0.000396178	0.00039438	0.000407955	-0.0116567	0.012766		1.00044	0.969567	0.0134223
sp|O75122|CLAP2_HUMAN	O75122	CLAP2_HUMAN	CLASP2	1294	Homo sapiens	CLIP-associating protein 2	1:Experimental evidence at protein level	31.07	1	0.999	33	25	25	45	32	32	390767312	388736252	390767312	10K(229.1629), 12C(57.0214), 12K(229.1629), 14K(229.1629), 16S(229.1629), 17K(229.1629), 18C(57.0214), 20K(229.1629), 21K(229.1629), 28K(229.1629), 4T(79.9663), 7K(229.1629), 8K(229.1629), 9C(57.0214), 9K(229.1629), N-term(229.1629)			9.56357e-05	9.65164e-05	0.000100342	9.81145e-05	9.8318e-05	9.97245e-05	0.0266813	0.306053		1.01252	0.469785	0.328101
sp|O75127|PTCD1_HUMAN	O75127	PTCD1_HUMAN	PTCD1	700	Homo sapiens	Pentatricopeptide repeat-containing protein 1, mitochondrial	1:Experimental evidence at protein level	9.29	1	0.999	3	3	3	3	3	3	27444036	27444036	27444036	15K(229.1629), 8K(229.1629), N-term(229.1629)			3.09593e-06	3.11782e-06	3.25703e-06	3.08617e-06	2.95438e-06	3.11383e-06	-0.0147159	0.680142		0.966593	0.208817	0.680235
sp|O75131|CPNE3_HUMAN	O75131	CPNE3_HUMAN	CPNE3	537	Homo sapiens	Copine-3	1:Experimental evidence at protein level	73.37	1	0.999	28	27	28	93	90	93	1639658432	1639658432	1639658432	11K(229.1629), 11M(15.9949), 11S(229.1629), 12K(229.1629), 12S(229.1629), 13C(57.0214), 13K(229.1629), 15C(57.0214), 18K(229.1629), 18S(229.1629), 23K(229.1629), 24K(229.1629), 2C(57.0214), 32C(57.0214), 3C(57.0214), 3S(229.1629), 4C(57.0214), 5C(57.0214), 5S(229.1629), 6C(57.0214), 6M(15.9949), 7C(57.0214), 7K(229.1629), 8C(57.0214), 8K(229.1629), 8S(229.1629), 9K(229.1629), N-term(229.1629), N-…			0.00045577	0.000451117	0.000444948	0.000454806	0.000444335	0.000461106	0.0117493	0.181329		1.00622	0.654547	0.184059
sp|O75143|ATG13_HUMAN	O75143	ATG13_HUMAN	ATG13	517	Homo sapiens	Autophagy-related protein 13	1:Experimental evidence at protein level	9.86	1	0.999	3	3	3	7	7	7	484167857	484167857	484167857	10K(229.1629), 30K(229.1629), N-term(229.1629)			6.04903e-05	6.30099e-05	5.9002e-05	6.25602e-05	5.59875e-05	5.4196e-05	-0.111599	0.475894		0.94653	0.309761	0.508973
sp|O75146|HIP1R_HUMAN	O75146	HIP1R_HUMAN	HIP1R	1068	Homo sapiens	Huntingtin-interacting protein 1-related protein	1:Experimental evidence at protein level	31.18	1	0.999	28	27	28	43	42	43	237488624	211209472	237488624	10C(57.0214), 10K(229.1629), 11K(229.1629), 11S(229.1629), 12K(229.1629), 14K(229.1629), 16K(229.1629), 17K(229.1629), 1K(229.1629), 21K(229.1629), 23K(229.1629), 5K(229.1629), 7C(57.0214), 7K(229.1629), 7S(229.1629), 8K(229.1629), 9K(229.1629), N-term(229.1629)			0.000138094	0.000135699	0.000135684	0.000137086	0.000139889	0.000141146	0.0438683	0.896883		1.02111	0.116473	0.933774
sp|O75150|BRE1B_HUMAN	O75150	BRE1B_HUMAN	RNF40	1001	Homo sapiens	E3 ubiquitin-protein ligase BRE1B	1:Experimental evidence at protein level	31.77	1	0.999	28	25	25	37	33	33	195763144	181508116	195763144	10M(15.9949), 11K(229.1629), 12K(229.1629), 13K(229.1629), 14K(229.1629), 17K(229.1629), 1K(229.1629), 3K(229.1629), 6K(229.1629), 7K(229.1629), 8K(229.1629), N-term(229.1629)			0.000119398	0.00011751	0.000117619	0.000119007	0.000118584	0.000126714	0.0169228	0.465711		1.02758	0.295756	0.529066
sp|O75152|ZC11A_HUMAN	O75152	ZC11A_HUMAN	ZC3H11A	810	Homo sapiens	Zinc finger CCCH domain-containing protein 11A	1:Experimental evidence at protein level	22.84	1	0.999	17	10	17	25	14	25	359112240	359112240	359112240	10K(229.1629), 11K(229.1629), 13K(229.1629), 15K(229.1629), 16K(229.1629), 18K(229.1629), 1K(229.1629), 4K(229.1629), 6C(57.0214), 6K(229.1629), 7K(229.1629), 9K(229.1629), N-term(229.1629)			0.000106856	0.00010983	0.000115166	0.000113835	0.000111498	0.000107349	0.0217496	0.0301325		1.0025	0.932725	0.0302462
sp|O75153|CLU_HUMAN	O75153	CLU_HUMAN	CLUH	1309	Homo sapiens	Clustered mitochondria protein homolog	1:Experimental evidence at protein level	53.71	1	0.999	50	49	50	102	101	102	651831504	550778208	651831504	10C(57.0214), 10S(229.1629), 11K(229.1629), 13C(57.0214), 13S(229.1629), 14K(229.1629), 15K(229.1629), 16K(229.1629), 17K(229.1629), 18K(229.1629), 19S(229.1629), 1C(57.0214), 1K(229.1629), 20C(57.0214), 20K(229.1629), 21C(57.0214), 23K(229.1629), 26K(229.1629), 27K(229.1629), 28K(229.1629), 2C(57.0214), 2K(229.1629), 31K(229.1629), 32K(229.1629), 38K(229.1629), 3K(229.1629), 3S(229.1629), 4S(229…			0.000283114	0.000284246	0.000278659	0.000282919	0.000280822	0.000282603	-0.00260682	0.0190108		1.00038	0.955716	0.0196712
sp|O75165|DJC13_HUMAN	O75165	DJC13_HUMAN	DNAJC13	2243	Homo sapiens	DnaJ homolog subfamily C member 13	1:Experimental evidence at protein level	10.97	1	0.999	19	19	19	21	21	21	97636334	97636334	97636334	11K(229.1629), 12K(229.1629), 13K(229.1629), 14S(229.1629), 19K(229.1629), 1K(229.1629), 29C(57.0214), 36K(229.1629), 3C(57.0214), 3S(229.1629), 6S(229.1629), 7K(229.1629), 8K(229.1629), 9K(229.1629), N-term(229.1629)			4.2101e-05	4.31554e-05	4.65526e-05	4.53071e-05	4.71348e-05	4.74327e-05	0.127254	0.761794		1.06119	0.14723	0.832003
sp|O75170|PP6R2_HUMAN	O75170	PP6R2_HUMAN	PPP6R2	966	Homo sapiens	Serine/threonine-protein phosphatase 6 regulatory subunit 2	1:Experimental evidence at protein level	12.53	1	0.999	10	9	9	13	11	11	52262405	42907379	52262405	10C(57.0214), 10K(229.1629), 11K(229.1629), 1K(229.1629), 20C(57.0214), 23K(229.1629), 24K(229.1629), 6C(57.0214), N-term(229.1629)			2.34645e-05	2.29843e-05	2.32188e-05	2.61387e-05	2.45422e-05	2.54654e-05	0.133245	1.46702		1.09299	0.011071	1.95581
sp|O75175|CNOT3_HUMAN	O75175	CNOT3_HUMAN	CNOT3	753	Homo sapiens	CCR4-NOT transcription complex subunit 3	1:Experimental evidence at protein level	11.69	1	0.999	8	8	8	11	11	11	200515124	200515124	200515124	10K(229.1629), 14K(229.1629), 19K(229.1629), 1K(229.1629), 7K(229.1629), 9K(229.1629), N-term(229.1629)			3.85542e-05	3.98159e-05	3.92612e-05	3.82037e-05	3.69274e-05	4.02423e-05	-0.0393886	0.278348		0.980806	0.506277	0.295612
[truncated: 4,942 more rows]

## Sheet: Fig.1g
DMSO	CCM (50 uM)	CCM (200 uM)
117434	306746	498128
114659	330868	514372
[truncated: 1 more rows]
