# Supplementary material for: Pharmacological targeting of BMAL1 modulates circadian and immune pathways
Source: Nat Chem Biol. 2025 Mar 25;21(5):736–45. doi: 10.1038/s41589-025-01863-x (PMC12037410; doi:10.1038/s41589-025-01863-x)
Supplement: Supplementary file 5 — Statistical source data. [file 41589_2025_1863_MOESM5_ESM.xlsx]

## Sheet: Fig.3a
	DMSO												CCM
BMAL1	0.830709	1.13926	1.05665	1.05113	1.01096	1.04794	1.03361	0.992158	0.975129	0.977595	0.845936	1.20922	1.16189	1.28799	1.3856	0.690826	0.572221	0.681968	0.704843	0.929943	0.772105	0.630147	0.949597	0.973097
BMAL2	1.06916	1.04104	0.89844	1.11576	1.05772	1.03251	0.981448	1.05939	0.961785				0.906364	1.03227	1.04015	0.781598	0.6365	0.653451	0.684662	0.80278	0.861471
CLOCK	0.933539	1.09644	0.976977	1.03989	1.16393	0.833946	1.12638	0.921614	0.963313	1.12964	0.912108	0.970539	1.06949	1.09984	1.1149	0.781155	0.671202	0.808872	0.723647	0.983415	0.78002	0.625931	0.755527	0.867046
NPAS2	0.862493	1.12468	1.03089	0.995243	0.996084	1.03143	0.982713	0.999208	1.0184				1.51426	1.18399	1.18977	1.30831	1.01777	1.04574	1.09337	0.931584	1.02603
CRY1	0.930074	1.01008	1.06446	1.11219	0.977401	0.996619	1.0361	0.929221	1.03867	1.29585	0.780692	0.988477	0.707574	0.713127	0.710703	0.470089	0.423827	0.494451	0.424539	0.615827	0.507083	0.427373	0.549544	0.444655
CRY2	1.14622	0.907537	0.961322	1.03899	0.98963	0.998214	1.09405	0.964032	0.948138	1.18857	0.878218	0.958016	0.87946	0.816019	0.80688	0.661927	0.65786	0.808413	0.709044	0.603697	0.458335	0.628159	0.650454	0.601525
PER1	1.10105	0.919101	0.988168	1.0575	0.980103	0.966154	1.13213	0.900996	0.980351	1.05154	0.911807	1.04297	1.32725	1.04309	1.12684	1.45877	1.42714	1.79406	0.877306	1.66839	0.765885	0.876139	0.805896	0.965807
PER2	0.960386	0.961675	1.08274	1.08575	0.984321	0.989126	1.07385	0.995494	0.93544	1.10823	0.880872	1.02438	0.723477	0.664192	0.677791	0.811762	0.890392	0.854015	0.532393	0.83788	0.449182	0.710593	0.505935	0.689826
PER3	1.04038	1.00006	0.961125	1.0755	0.972496	0.966865	1.07661	0.98188	0.945985	1.53907	0.711923	0.91266	0.647634	0.793283	0.766082	0.872725	0.909732	0.751396	0.66581	0.655512	0.462246	0.536765	0.781835	0.662704
NR1D1	0.957725	1.03927	1.00469	1.08873	0.910268	0.974181	1.01068	1.02531	0.965011	0.960705	0.966621	1.07685	1.58082	1.67091	1.32838	1.48754	1.5992	1.84549	1.23491	1.18685	0.812206	1.1604	1.16356	1.34148
NR1D2	0.926855	1.05351	1.02411	0.965724	1.05565	0.958114	1.09086	0.957638	0.957261	1.04255	1.03202	0.929428	1.04288	1.21138	1.09249	1.23122	1.15676	1.07623	0.947615	0.812537	0.689421	0.854252	0.952985	0.985038
RORA	0.874482	1.02465	1.11603	1.12392	0.990796	1.01077	0.961014	1.17106	0.88857	0.98575	0.892568	1.13656	1.14363	1.10065	1.18621	1.27783	1.28066	1.25472	1.11972	0.970842	1.08294	1.00708	0.915659	1.26101
RORB	0.911319	0.955544	1.14836	1.04977	1.0132	0.961815	1.07127	0.995419	0.937765	0.880043	0.664744	1.70939	1.20273	1.22165	1.19291	1.17506	1.14256	1.19293	1.38902	1.11392	1.15612	1.07695	1.34919	1.0964
RORC	1.05817	0.967373	0.976898	1.29108	1.11762	0.821378	1.07357	0.972983	0.95734				1.56473	1.12739	1.09809	1.58521	1.55603	1.60674	0.993103	0.829856	0.590246
	Control						BMAL1-siRNA
BMAL1	0.91	1.02	0.96	1.05	1.01	1.05	0.19	0.15	0.17	0.17	0.14	0.19
BMAL2	0.92	0.98	0.91	1.12	1.06	1.03	0.98	0.77	1.04	1.07	0.92	1.13
CLOCK	1.09	1.03	0.88	1.04	1.16	0.83	1.17	0.93	1.27	1.49	1.42	1.63
NPAS2	0.96	0.94	1.08	1	1	1.03	1.29	0.59	0.82	0.89	0.95	1.15
CRY1	0.97	0.94	1.02	1.11	0.98	1	2.34	1.41	2.05	1.41	1.28	1.27
CRY2	0.98	0.98	1.02	1.04	0.99	1	1.98	1.37	1.43	1.57	1.57	2.9
PER1	0.99	1.03	0.98	1.06	0.98	0.97	0.52	0.37	0.43	0.51	0.43	0.97
PER2	0.98	0.96	1.01	1.09	0.98	0.99	1.07	0.65	0.75	1.07	0.88	1.43
PER3	0.97	0.99	1.02	1.08	0.97	0.97	0.16	0.14	0.11	0.12	0.12	0.09
NR1D1	1.01	1	1.03	1.09	0.91	0.97	0.22	0.1	0.11	0.22	0.23	0.3
NR1D2	1.06	1.01	0.95	0.97	1.06	0.96	0.42	0.29	0.26	0.32	0.29	0.29
RORA	0.88	1.01	1	1.12	0.99	1.01	1.06	1.11	1.12	1.13	1.18	1.03
RORB	0.97	0.99	1.01	1.05	1.01	0.96	0.68	0.44	0.71	0.58	0.53	0.69
RORC	0.97	0.93	0.93	1.29	1.12	0.82	4.74	3.24	3.67	2.01	1.52	3.15

## Sheet: Fig.3b
CCM concentration (μM)	Cry1			Per2
0	1.036	0.929	1.039	1.074	0.995	0.935
1	0.63	0.953	0.791	0.675	0.959	0.716
20	0.727	0.72	0.621	0.91	0.825	0.523
100	0.425	0.616	0.507	0.532	0.838	0.449

## Sheet: Fig.3c
	CRY1-DMSO					CRY1-CCM
Control	0.97	0.94	1.02	1.11	0.98	0.62	0.51	0.57	0.47	0.42
BMAL1-si	2.34	1.41	2.05	1.41	1.28	1.84	1.16	1.28	0.72	0.94
CLOCK-si	2.15	1.16	1.63	1.29	1.36	1.38	0.96	1.16	0.88	1.06
NPAS2-si	2.06	1.52	1.31	0.86	0.82	0.98	1.2	0.89	0.59	0.71
	PER2-DMSO					PER2-CCM
Control	0.98	0.96	1.01	1.09	0.98	0.96	0.71	0.73	0.81	0.89
BMAL1-si	1.07	0.65	0.75	1.07	0.88	0.87	0.55	0.59	0.75	0.74
CLOCK-si	0.93	0.61	0.81	0.85	1.05	0.62	0.56	0.62	0.74	0.97
NPAS2-si	1.09	0.95	0.98	0.56	0.74	0.92	0.72	0.73	0.49	0.54

## Sheet: Fig.3e
Date of experiment	Animal ID (within experiment)	10uM	30uM	50uM	100uM														2023-05-17							2023-05-31											2023-05-31							2023-05-31
2023-05-17	F1		y		y													Time (hours)	F1_V	F1_V	F1_30	F1_30	F1_100	F1_100		F4_V	F4_V	F4_10	F4_10	F4_30	F4_30	F4_30	F4_50	F4_50	F4_50		F5_V	F5_V	F5_V	F5_50	F5_50	F5_50		F7_V	F7_V	F7_V	F7_30	F7_30	F7_30
2023-05-31	F4	y	y	y														0	848	748	571	540	565	608		742	662	456	479	456	336	440	461	469	440		692	650	538	495	397	422		760	731	692	410	358	358
2023-05-31	F5			y														0.5	537	560	474	434	372	304		620	586	469	411	381	360	334	340	383	364		734	737	528	339	387	358		731	717	588	369	427	418
2023-05-31	F7		y															1	525	601	481	508	339	364		596	586	469	451	386	402	471	373	388	334		681	702	572	412	467	377		661	763	546	493	459	421
2023-05-31	F8		y															1.5	691	599	503	515	350	346		668	637	563	474	418	547	366	334	375	420		701	731	562	399	431	411		762	649	648	456	531	596
2023-06-16	F11			y														2	648	623	554	551	406	360		695	634	540	531	491	467	472	419	440	397		807	832	686	453	465	436		829	741	703	467	554	511
2023-06-16	F12		y															2.5	661	735	548	555	415	394		772	686	609	660	504	484	504	500	502	491		876	993	705	420	502	431		933	856	697	496	489	575
2023-06-16	M8			y														3	633	717	564	560	377	420		757	808	602	661	532	574	538	447	466	464		1052	1031	738	512	547	490		893	892	897	471	560	523
2023-06-16	M10		y															3.5	670	659	571	572	392	417		881	808	608	606	599	551	499	426	505	436		1044	1050	806	515	527	556		894	911	828	537	637	590
2023-10-20	(20-10-23) M1				y													4	721	699	576	539	410	403		805	740	673	612	590	551	520	480	467	510		1127	1021	927	464	555	500		1017	949	938	585	661	525
2023-10-20	(20-10-23) M2				y													4.5	646	611	574	557	472	431		903	784	632	605	524	502	547	505	540	466		1110	1118	767	516	591	539		858	875	844	566	651	557
2023-10-20	(20-10-23) M3				y													5	583	622	498	571	424	438		819	808	599	691	603	578	561	490	490	561		1159	1044	767	457	548	550		842	905	738	540	536	642
2024-07-24	(24-07-24) M2	y																5.5	606	611	510	561	380	413		797	791	569	720	540	568	512	519	481	470		1040	973	717	541	554	534		925	864	720	591	607	565
2024-07-24	(24-07-24) F2	y																6	584	590	496	498	379	403		840	712	631	592	563	529	548	469	454	450		1031	989	770	520	550	551		898	807	701	528	584	549
																		6.5	555	572	549	486	385	415		734	653	684	723	589	567	626	508	533	462		1075	981	710	505	508	532		726	791	761	541	520	585
Peritoneal macrophages isolated from Per2:Luc mice, male and female, 12-19 weeks old.																		7	545	548	492	567	420	391		739	671	644	653	564	578	513	451	476	534		1021	929	652	535	506	574		717	758	671	559	534	539
																		7.5	467	458	445	433	388	407		708	713	607	658	591	570	524	451	511	517		976	927	624	590	555	517		762	763	732	531	593	637
																		8	533	488	513	417	403	411		699	653	579	566	554	570	549	486	522	492		831	766	629	532	545	589		719	705	666	508	542	515
Concentration (μM)	% Change in viability																	8.5	415	479	531	416	378	409		609	577	600	595	523	563	577	521	531	446		782	784	707	547	575	504		622	726	600	537	517	490
0	0	0	0	0	0	0	0	0										9	521	494	457	460	374	389		697	541	591	549	462	525	480	423	432	460		758	720	557	501	444	502		728	724	543	493	579	514
10	2.22007						-1.28	-0.62										9.5	510	408	440	506	435	397		612	559	618	581	575	479	519	476	432	499		740	734	537	545	495	544		603	555	579	514	524	533
30	3.25127	-35.4111	-19.2834															10	424	435	441	507	350	415		533	562	468	524	487	538	474	463	438	487		751	711	530	486	485	475		570	601	554	474	547	481
50	12.3233	-7.73031	-19.6091															10.5	507	440	430	404	443	416		602	580	506	567	581	585	455	399	479	433		713	684	479	526	523	542		627	598	546	475	490	468
100				9.81896	-10.787	4.02345												11	370	360	380	440	366	369		458	485	521	535	505	521	493	431	459	436		656	638	543	452	475	491		496	565	558	501	468	526
																		11.5	373	346	398	407	382	367		590	509	509	524	569	502	410	406	376	485		651	632	503	409	474	468		526	490	546	449	452	497
																		12	437	401	397	370	344	386		537	488	517	433	446	534	465	387	442	387		592	633	465	441	413	455		594	541	491	478	410	460
																		12.5	353	392	430	374	403	407		476	491	543	461	467	501	419	435	439	416		582	573	475	394	441	463		517	544	437	428	463	430
																		13	341	367	423	399	367	339		517	485	463	476	496	395	399	408	412	484		593	513	473	443	483	464		475	515	397	484	429	457
																		13.5	410	311	408	370	328	328		534	414	538	438	484	471	386	359	355	370		544	568	458	408	383	402		530	529	442	448	431	333
Concentration (μM)	% Change in Amplitude																	14	347	352	360	323	316	332		462	464	426	403	423	393	466	400	355	350		514	492	420	403	358	372		545	527	520	336	390	424
0	0	0	0	0	0	0	0	0	0	0	0	0	0	0				14.5	362	346	347	376	363	347		436	379	374	379	423	414	360	403	391	351		570	517	437	309	358	359		516	445	417	397	424	370
10		-13.4897											0.827586	-23.7082				15	373	345	402	425	278	348		454	455	424	473	398	402	409	309	336	411		517	464	474	393	420	400		476	473	426	424	389	375
30	-23.6967	-29.912		-30.9645	-36.9231		-27.3381		-30.2594									15.5	348	382	399	362	405	324		410	445	410	374	400	429	325	318	330	350		597	511	449	405	375	381		515	478	410	337	384	411
50		-51.9062	-56.8837			-44.9524		-62.8571										16	339	368	333	366	384	344		457	396	394	379	407	343	311	356	327	315		554	447	407	340	327	362		485	499	401	406	396	352
100	-63.6651									-62.2642	-73.9683	-72.3333						16.5	327	451	363	343	368	303		398	420	328	354	317	364	350	289	328	301		523	505	390	325	322	323		467	475	398	394	404	384
																		17	356	423	336	344	332	360		403	421	367	348	377	325	314	281	377	323		506	456	391	315	308	382		483	440	367	343	394	325
																		17.5	324	294	273	296	289	335		383	418	356	330	356	340	328	314	337	298		476	464	407	294	320	331		517	548	394	342	421	327
Concentration (μM)	Change in period (hours)																	18	343	389	288	344	313	319		434	408	395	365	417	334	365	287	358	301		475	491	372	317	368	335		469	518	406	412	339	376
0	0	0	0	0	0	0	0	0	0	0	0	0	0	0				18.5	428	334	363	396	322	288		463	442	373	342	328	347	317	307	320	276		518	504	427	344	313	352		514	456	376	343	359	395
10		0.03											-0.37	0.84				19	325	376	355	363	325	311		458	415	362	400	380	321	329	307	307	339		593	503	449	374	324	359		587	487	408	344	377	384
30	-0.16	-0.12		-0.13	-0.33		-1.43		-0.41									19.5	326	391	367	372	334	388		419	491	365	418	359	354	309	342	331	361		543	581	444	312	265	359		475	518	379	327	373	329
50		0.24	0.1			-1.63		-0.57										20	363	407	400	334	317	328		563	508	406	403	330	403	375	340	288	279		628	573	443	371	381	302		485	509	469	390	362	396
100	-0.51									-1.69	-2.32	-2.51						20.5	469	410	381	365	383	343		475	458	429	380	391	416	346	384	349	321		644	552	437	356	386	381		523	555	460	388	377	390
																		21	426	392	384	335	328	302		537	473	464	443	450	384	389	369	352	385		672	692	481	378	353	361		591	517	476	365	398	407
																		21.5	399	428	389	362	336	332		560	565	438	502	419	403	419	386	383	318		672	601	510	382	366	418		534	587	503	443	481	434
Concentration (μM)	Phase delay (hours)																	22	419	400	374	377	363	362		592	606	393	464	388	403	417	343	366	348		742	621	564	324	472	376		588	573	409	401	393	439
0	0	0	0	0	0	0	0	0	0	0	0	0	0	0				22.5	409	459	421	385	360	396		629	601	514	414	420	423	508	359	351	373		767	686	614	412	441	411		650	571	497	403	455	453
10		-0.508824											0.0390805	-1.16842				23	483	479	468	439	364	377		617	622	490	440	387	433	415	361	419	356		812	798	598	441	419	438		666	645	492	435	460	455
30	-0.542601	-0.761765		-0.710692	-1.16206		-1.64035		-1.33974									23.5	486	439	394	452	377	340		633	573	540	499	433	375	442	408	395	364		864	743	653	412	429	381		604	652	525	388	492	437
50		-0.744118	-0.741848			-1.50142		-2.45522										24	484	528	440	449	328	311		638	619	602	519	451	504	431	395	364	423		942	817	596	383	453	371		635	663	576	449	476	436
100	-1.01345									-1.51969	-2.19255	-2.49112						24.5	493	454	435	397	391	327		650	626	528	475	492	517	575	439	443	384		871	806	669	388	471	411		717	660	556	460	496	433
																		25	488	450	491	436	427	334		687	698	635	589	470	475	521	404	388	400		855	894	646	424	474	396		619	654	596	489	489	536
																		25.5	494	539	527	488	408	394		651	733	674	598	525	460	488	443	418	424		944	875	677	426	442	435		673	636	569	491	494	475
																		26	528	564	433	494	411	374		659	715	682	585	499	505	520	448	452	384		966	810	647	445	507	460		691	767	598	534	573	546
																		26.5	492	586	504	472	407	429		667	796	591	550	496	484	512	350	452	454		919	875	748	452	446	425		700	710	621	498	544	504
																		27	487	525	453	485	386	434		633	706	723	644	515	517	557	405	412	442		931	892	738	415	506	486		610	700	617	520	519	540
																		27.5	510	476	430	442	364	384		628	720	670	570	593	577	528	411	457	445		893	898	748	455	454	471		672	668	640	501	571	569
																		28	463	489	433	457	411	402		639	651	668	607	541	538	523	454	452	500		879	843	717	462	529	476		615	767	633	505	585	566
																		28.5	564	510	480	464	352	494		613	695	674	647	533	510	476	406	437	487		895	963	689	434	422	457		619	766	620	499	570	571
																		29	553	553	476	533	368	422		640	698	754	601	583	508	530	430	514	485		918	876	740	447	493	474		712	793	665	513	592	541
																		29.5	450	468	446	379	369	361		641	749	604	611	565	535	521	347	418	473		1021	792	710	458	412	486		691	752	587	487	552	563
																		30	544	522	469	520	402	401		589	636	613	619	534	582	550	491	418	448		969	870	750	450	514	484		635	725	561	443	494	495
																		30.5	445	440	452	455	428	319		626	706	610	570	498	455	506	457	447	427		885	917	651	445	473	522		632	713	564	511	567	520
																		31	412	510	402	406	338	339		584	703	684	599	566	539	520	428	485	544		898	915	729	437	505	464		585	745	557	490	586	565
																		31.5	421	447	407	376	317	410		641	708	631	607	527	536	546	497	423	477		932	769	697	436	472	486		633	730	578	492	524	459
																		32	436	438	410	387	347	367		628	626	646	644	490	524	514	367	442	461		946	780	678	472	486	452		634	742	564	465	546	521
																		32.5	448	452	429	351	347	346		633	632	641	550	492	595	510	411	558	395		852	865	636	533	478	450		583	707	542	481	555	537
																		33	394	376	374	371	378	338		612	640	608	591	500	500	540	451	411	511		872	722	623	527	466	428		626	628	533	491	621	504
																		33.5	375	439	392	374	274	359		586	591	631	516	459	511	491	376	500	390		858	754	669	498	457	382		545	635	517	454	572	511
																		34	411	410	339	426	327	348		534	509	556	515	451	439	460	385	416	383		859	747	656	469	499	420		575	638	583	433	482	566
																		34.5	392	374	404	408	384	318		523	568	578	523	525	476	446	407	425	441		787	736	583	439	513	453		549	593	466	476	468	505
																		35	367	379	461	394	340	320		478	473	549	502	473	446	482	425	433	341		756	777	562	413	497	436		603	625	459	460	532	520
																		35.5	310	338	379	363	353	311		525	504	595	478	510	460	444	375	381	408		752	649	617	426	459	461		580	639	550	485	516	531
																		36	348	396	356	348	343	331		449	553	586	533	425	505	461	360	359	335		733	630	574	408	475	402		548	530	435	387	486	419
																		36.5	346	379	337	345	359	329		480	443	510	486	428	469	458	399	359	390		726	637	548	411	438	420		635	597	401	497	480	413
																		37	387	356	406	290	276	336		471	454	562	433	455	362	449	390	394	376		666	586	514	438	462	401		522	555	395	447	505	468
																		37.5	344	335	344	331	272	312		465	520	535	393	398	375	424	335	341	375		641	547	453	347	408	430		534	549	392	433	530	391
																		38	323	321	402	368	306	278		425	453	464	421	343	357	439	347	381	337		587	633	473	391	397	424		487	635	436	458	416	452
																		38.5	323	311	337	358	280	340		410	427	522	435	381	422	415	380	379	399		698	636	409	408	407	363		442	536	475	368	451	432
																		39	367	313	280	249	276	263		424	433	514	398	399	354	388	387	422	343		655	556	432	416	477	419		522	621	422	420	417	475
																		39.5	275	296	317	298	245	324		461	468	444	483	355	357	424	444	385	377		545	527	467	410	387	427		485	566	402	453	451	467
																		40	316	300	323	306	283	283		439	480	505	445	397	401	428	376	369	382		616	566	481	387	373	357		497	571	500	382	426	514
																		40.5	307	353	290	290	294	259		389	429	468	438	369	429	382	360	383	319		578	479	490	375	365	395		462	518	351	413	466	409
																		41	389	286	295	294	264	296		450	471	475	439	441	387	388	357	349	371		603	546	476	438	389	366		507	536	452	436	436	448
																		41.5	298	282	330	317	256	265		421	386	399	432	371	371	364	380	399	319		559	485	456	435	377	425		460	537	385	440	488	391
																		42	345	334	327	295	305	294		449	423	411	372	410	313	357	309	349	333		493	489	413	395	392	347		460	564	389	370	391	397
																		42.5	339	374	275	319	289	328		438	481	486	425	403	356	386	340	357	368		604	465	451	397	462	405		418	515	377	399	409	394
																		43	359	353	300	339	303	294		418	435	455	413	430	361	421	377	349	319		575	485	438	436	376	415		479	542	467	361	419	341
																		43.5	405	461	345	363	310	341		436	495	446	422	427	388	410	364	368	415		480	459	480	413	396	430		452	484	423	401	395	434
																		44	360	379	356	359	344	299		389	476	437	381	423	410	328	297	383	376		493	472	442	410	390	384		475	580	379	353	377	497
																		44.5	341	354	330	359	359	327		475	451	428	410	428	383	350	409	321	334		518	483	386	439	433	409		486	534	396	475	423	414
																		45	405	372	392	341	342	379		524	457	498	413	383	345	391	374	329	377		523	498	544	348	424	349		485	522	432	392	445	460
																		45.5	404	401	392	387	308	348		447	426	491	462	424	330	383	390	386	342		499	488	402	398	398	389		521	541	452	393	449	404
																		46	392	349	311	353	340	308		438	531	486	422	414	382	429	427	381	366		535	432	491	383	395	391		511	567	449	425	457	373
																		46.5	441	402	350	355	441	377		525	499	495	435	404	358	453	423	366	393		562	503	492	454	406	408		524	553	400	449	446	393
																		47	389	393	366	375	401	297		530	556	450	424	386	434	409	382	337	355		669	457	455	367	389	399		537	501	465	433	432	411
																		47.5	368	382	405	392	312	324		521	571	445	482	444	384	380	412	398	419		569	514	498	384	417	422		519	644	409	421	519	420
																		48	371	387	359	367	359	318		501	565	517	459	423	434	438	406	452	429		552	543	505	400	404	453		531	567	433	382	439	434
																		48.5	375	377	330	376	294	317		543	575	539	465	414	428	481	410	407	345		610	551	542	350	461	432		547	547	451	427	519	443
																		49	348	386	399	341	339	289		553	566	537	561	441	449	457	429	474	432		593	615	545	354	420	440		525	571	547	391	451	438
																		49.5	332	388	403	431	298	355		499	565	530	554	423	491	439	441	402	396		657	562	505	384	424	427		557	560	543	479	451	445
																		50	337	361	329	321	297	329		581	598	493	480	443	454	561	464	392	403		675	598	505	415	441	394		595	596	480	390	463	412
																		50.5	396	395	375	424	309	287		605	624	496	547	558	491	458	347	471	382		653	565	557	441	418	454		513	542	438	478	461	497
																		51	454	417	417	390	334	347		533	557	582	542	478	443	529	437	414	463		644	553	536	441	472	457		582	619	514	474	478	489
																		51.5	393	381	377	448	339	299		559	632	451	564	509	539	504	442	458	433		735	672	520	489	444	440		598	662	513	438	535	451
																		52	425	398	468	370	375	322		560	570	598	507	449	465	469	421	428	449		573	581	546	443	454	499		555	626	568	464	412	493
																		52.5	413	422	397	397	267	328		479	594	506	532	470	421	562	443	459	355		655	623	511	397	424	428		604	583	468	414	483	438
																		53	382	381	402	356	333	331		599	588	612	495	487	435	535	473	486	446		657	629	511	403	507	414		571	596	503	455	509	470
																		53.5	463	396	387	330	308	360		564	602	600	542	420	427	529	385	473	520		689	576	614	471	456	436		561	568	520	463	495	440
																		54	407	466	349	410	389	395		554	546	590	562	489	474	498	432	403	462		712	592	556	403	489	524		511	639	506	441	462	439
																		54.5	399	397	412	366	386	343		531	603	570	463	489	550	435	471	434	436		644	614	526	467	428	524		510	541	525	403	526	498
																		55	391	405	436	494	428	351		504	569	608	513	411	407	491	440	395	391		602	599	517	409	412	478		487	548	579	406	415	446
																		55.5	378	419	402	357	347	405		477	591	539	559	440	472	528	403	378	409		633	597	575	401	429	416		535	561	474	412	477	520
																		56	418	372	403	407	328	401		457	547	535	524	385	400	450	353	402	429		647	573	595	389	429	485		562	549	472	419	467	441
																		56.5	404	449	338	416	329	361		494	534	522	521	421	466	431	407	379	417		664	499	528	439	397	493		481	563	384	453	459	435
																		57	432	416	508	466	384	379		490	482	550	492	463	425	421	415	399	467		671	611	479	378	416	431		494	555	439	411	503	466
																		57.5	358	341	351	421	336	343		512	530	567	489	411	503	464	421	450	396		585	542	524	438	464	446		480	525	451	379	517	473
																		58	423	445	312	446	346	325		509	513	601	486	425	454	453	418	385	414		651	512	495	360	384	421		516	505	426	406	479	457
																		58.5	363	366	416	420	337	346		491	485	609	561	392	437	411	345	414	419		586	531	469	461	405	496		482	451	405	458	436	470
																		59	388	375	342	410	317	342		513	549	514	474	397	416	491	406	356	432		596	501	474	358	436	427		538	536	448	426	449	432
																		59.5	360	371	398	400	376	274		512	509	486	431	455	461	385	370	389	373		593	543	473	422	398	408		510	479	449	408	487	453
																		60	375	358	350	361	366	352		478	424	483	428	436	447	418	432	406	445		561	561	499	361	449	418		414	455	410	412	449	453
																		60.5	344	368	392	358	326	326		479	474	461	416	450	469	471	355	320	392		627	555	370	424	437	409		537	548	444	415	491	402
																		61	375	380	349	376	338	323		472	501	444	460	416	440	361	370	361	360		607	518	442	352	394	464		462	513	378	449	471	408
																		61.5	345	399	377	369	341	323		396	474	464	392	460	365	425	338	382	413		583	477	412	377	383	520		442	420	364	478	454	409
																		62	351	323	330	368	299	279		440	544	436	393	367	422	392	347	379	390		597	457	416	411	383	407		488	427	404	428	461	447
																		62.5	333	360	371	351	342	312		452	432	469	447	389	382	390	342	361	353		520	534	474	382	359	476		459	464	460	335	479	403
																		63	317	355	376	349	294	302		434	402	474	441	396	359	400	341	303	395		585	485	467	441	417	405		451	404	450	429	422	444
																		63.5	360	372	341	344	324	350		413	491	465	435	366	427	433	303	291	352		580	500	411	397	403	439		478	530	352	381	413	425
																		64	401	374	343	356	310	305		474	432	475	433	415	408	369	387	338	352		482	495	446	405	346	420		410	513	405	376	404	448
																		64.5	320	330	340	331	232	297		454	442	487	438	437	370	386	357	317	414		532	486	436	464	412	421		521	454	372	341	446	443
																		65	336	312	336	328	303	300		404	445	496	328	426	412	376	390	338	353		526	429	391	332	390	432		411	487	352	379	418	364
																		65.5	309	302	327	268	274	285		390	406	449	414	341	312	348	327	366	330		559	527	431	355	398	414		403	435	364	360	388	391
																		66	311	322	285	295	285	298		387	397	439	378	304	343	388	330	333	364		518	437	399	357	356	400		426	455	399	336	357	373
																		66.5	322	321	365	331	287	311		439	518	408	381	340	313	389	340	350	321		473	433	374	345	342	368		392	387	294	371	359	355
																		67	302	340	330	332	238	252		387	437	412	382	330	363	296	259	335	350		530	451	386	335	335	393		392	431	324	341	385	434
																		67.5	331	369	351	324	260	355		413	383	387	344	366	342	342	299	335	447		428	436	387	350	333	380		417	413	378	319	361	336
																		68	337	332	327	315	309	276		378	445	423	347	312	385	384	326	332	437		499	424	369	360	359	413		423	438	380	312	375	381
																		68.5	386	328	376	353	301	331		381	429	409	396	341	369	394	287	334	312		472	497	349	345	299	356		417	441	397	367	414	382
																		69	345	330	348	303	314	297		420	515	447	423	308	360	387	321	336	319		566	427	396	363	335	377		415	403	382	381	381	324
																		69.5	403	356	353	335	354	310		367	426	468	345	380	405	380	331	317	356		480	445	431	343	348	366		405	422	361	356	392	399
																		70	348	413	331	365	293	348		429	469	366	442	398	408	335	329	301	324		483	483	466	337	360	405		469	412	388	348	361	406
																		70.5	406	432	337	389	324	295		446	446	432	478	418	397	361	392	342	402		501	453	484	363	335	363		407	469	370	416	389	403
																		71	383	343	369	382	363	352		427	496	376	408	427	362	402	345	343	385		504	464	426	354	381	412		416	491	401	388	373	409
																		71.5	379	417	326	388	354	323		409	495	395	390	360	405	375	362	354	326		489	485	462	300	372	356		395	487	471	359	382	385
																		72	378	338	374	378	337	306		430	571	414	442	437	412	388	327	365	348		510	474	427	362	380	387		465	411	388	359	378	385
																		72.5	391	369	360	458	316	389		421	509	453	421	349	391	393	318	328	328		470	501	479	333	331	405		502	514	368	331	374	386
																		73	399	353	401	381	394	336		428	496	438	401	422	374	390	314	432	341		497	510	449	345	340	376		426	451	419	388	419	383
																		73.5	419	382	400	376	394	316		449	456	416	464	460	405	388	304	371	377		537	512	474	367	382	413		477	475	435	390	437	374
																		74	410	381	440	388	327	439		487	476	432	470	397	434	328	401	369	361		528	646	466	368	319	445		465	447	385	394	394	416
																		74.5	372	385	435	329	331	344		415	496	528	386	394	452	382	397	400	418		560	577	430	419	353	352		386	514	433	367	346	371
																		75	380	352	331	400	334	362		500	474	475	440	412	442	460	411	426	444		533	509	495	370	425	403		430	547	374	372	440	456
																		75.5	405	413	381	351	349	347		463	500	427	513	432	430	459	354	302	368		479	530	460	380	347	478		404	416	392	391	429	407
																		76	403	384	423	388	343	352		474	542	513	479	475	445	439	364	367	449		542	548	448	393	415	438		458	533	437	451	437	430
																		76.5	414	384	414	424	330	358		507	501	495	487	392	385	456	395	372	412		622	590	486	371	435	367		433	486	490	379	427	458
																		77	338	374	360	453	353	368		524	541	518	462	385	441	534	335	368	392		549	563	480	409	432	407		492	523	444	374	454	431
																		77.5	411	377	426	375	300	355		471	558	512	484	386	427	484	355	384	407		533	572	478	343	394	388		460	427	470	439	483	508
																		78	416	419	380	401	342	363		464	503	458	472	403	393	482	350	426	370		546	509	487	393	389	405		450	472	399	480	426	433
																		78.5	410	391	368	411	354	340		468	527	526	452	390	451	437	383	456	406		541	549	495	409	417	411		515	486	394	417	418	359
																		79	402	471	380	397	340	362		439	457	492	443	504	443	444	393	387	434		509	595	463	427	444	379		434	444	412	428	442	422
																		79.5	425	397	334	395	364	337		487	463	481	531	533	420	457	387	405	413		581	531	435	442	376	481		464	493	452	384	479	404
																		80	344	345	363	424	351	304		470	481	519	509	418	465	426	391	379	347		638	511	523	416	437	401		504	444	372	486	463	414
																		80.5	404	379	372	492	393	380		400	499	454	483	492	456	459	365	396	475		593	524	529	408	401	383		458	460	445	398	469	471
																		81	413	387	405	357	358	384		472	496	479	488	454	413	442	382	380	388		535	525	470	411	416	398		438	443	399	398	420	452
																		81.5	407	395	442	388	438	314		492	504	537	446	395	417	484	388	379	440		582	600	465	411	449	393		426	507	386	376	451	414
																		82	398	381	370	416	380	320		487	510	516	481	425	436	463	368	364	407		586	492	479	465	467	406		423	417	404	386	405	366
																		82.5	314	372	407	368	393	375		524	458	529	485	390	429	457	390	400	409		497	482	497	494	420	418		427	479	394	402	422	442
																		83	372	391	353	428	348	354		453	498	491	465	401	389	440	363	400	422		535	501	509	452	424	480		366	469	381	372	494	383
																		83.5	366	360	340	324	357	299		441	474	441	417	428	467	414	382	415	397		589	475	449	463	458	403		418	370	436	424	458	393
																		84	349	353	391	363	277	293		464	412	422	418	384	390	428	378	399	421		523	510	467	364	460	448		420	445	406	402	439	391
																		84.5	335	339	369	398	308	323		457	445	431	426	410	418	378	364	344	366		447	458	420	373	416	477		421	492	372	379	465	451
																		85	379	337	331	401	333	298		447	455	447	477	416	453	462	392	383	386		518	466	489	362	417	456		410	436	373	388	423	348
																		85.5	388	390	361	441	278	343		423	451	413	434	379	453	446	427	369	392		477	504	481	425	400	380		418	405	380	372	438	397
																		86	297	364	272	339	376	302		411	536	475	343	405	478	402	382	404	451		617	418	373	427	427	415		449	428	367	406	464	442
																		86.5	283	360	330	378	306	288		424	463	400	420	457	397	410	414	348	385		515	474	485	432	396	431		383	418	358	393	451	380
																		87	328	402	420	383	353	316		436	454	479	368	363	389	364	413	348	372		500	460	485	344	363	400		401	390	378	400	403	356
																		87.5	305	312	393	383	311	349		408	425	464	462	371	390	365	357	330	384		509	413	442	387	381	358		390	405	341	360	404	381
																		88	353	395	368	327	360	367		391	448	369	389	404	348	367	355	340	411		481	464	417	389	353	374		399	412	418	386	390	432
																		88.5	376	361	329	368	313	343		360	406	400	402	425	351	307	293	380	331		502	362	442	362	368	362		324	362	352	360	324	324
																		89	391	305	332	380	316	286		405	402	425	361	369	337	342	328	312	317		506	374	422	386	338	380		383	363	344	313	460	395
																		89.5	330	349	318	363	285	278		385	381	424	371	360	384	353	308	328	272		523	395	391	380	287	343		383	367	326	322	354	336
																		90	339	323	352	300	323	318		345	379	379	374	361	352	388	387	354	349		480	375	403	380	345	368		389	342	326	332	350	355
																		90.5	320	254	295	296	307	281		384	391	340	344	359	378	339	374	308	358		468	392	362	355	375	429		388	376	310	303	348	369
																			286	289	300	350	280	303		423	400	359	376	349	342	326	307	336	317		514	396	338	354	326	359		419	392	339	307	367	318
																			361	322	283	324	230	308		380	424	401	408	365	384	331	322	311	364		502	468	467	366	338	401		402	445	376	347	348	375
																			322	364	348	323	321	348		408	429	376	431	411	350	352	358	352	314		552	410	444	349	319	354		464	421	361	347	384	382
																			404	318	324	337	351	355		394	403	464	415	429	337	312	330	401	363		560	432	395	367	343	358		428	358	340	381	352	372
																			331	346	367	361	366	274		416	393	411	449	397	405	353	355	328	316		546	411	363	373	335	343		400	416	431	369	385	406
																			317	312	320	360	285	349		465	443	419	398	386	334	397	315	349	381		502	424	448	337	334	403		431	424	362	351	346	380
																			409	319	399	361	300	314		452	483	425	393	392	360	419	387	361	380		509	431	464	328	420	462		388	406	388	374	392	387
																			373	353	371	305	324	306		461	443	469	407	450	415	342	323	387	376		611	425	445	392	340	378		426	447	357	309	403	422
																			330	313	361	307	343	308		414	476	458	440	422	375	367	349	393	418		552	468	479	425	396	427		442	429	389	378	354	353
																			330	362	403	310	325	345		498	453	429	481	471	416	377	358	367	416		550	509	527	389	311	369		363	379	356	407	397	407
																			306	354	395	374	338	298		511	539	502	455	425	399	441	391	382	367		565	505	463	365	392	433		466	438	415	438	401	464
																			381	386	352	320	349	303		431	531	453	407	393	359	377	332	393	400		557	472	458	356	401	442		408	375	399	418	416	443
																			352	405	385	406	374	383		516	533	443	446	399	402	421	397	353	444		595	458	478	384	377	404		406	447	367	370	439	431
																										426	503	446	403	444	372	456	356	359	401		537	470	432	410	379	418		502	407	410	334	413	411
																										464	480	425	447	459	395	391	354	365	383		562	463	464	396	380	367		454	478	370	382	373	335
																										453	524	462	387	427	439	370	406	336	343		591	430	483	351	388	350		448	423	387	385	403	377
																										459	478	490	469	405	409	387	371	394	380		638	425	483	353	358	378		479	415	448	372	416	508
																										474	465	482	456	441	408	435	371	310	386		552	476	500	422	342	389		386	400	389	356	363	387
																										537	520	462	416	393	380	442	403	376	381		550	419	468	364	349	365		403	455	414	370	412	381
																										428	433	422	487	474	360	487	378	394	297		675	438	530	410	402	353		395	431	372	409	416	439
																										505	433	417	359	438	381	488	330	377	427		569	408	473	337	323	401		414	463	392	397	388	432
																										473	457	430	424	424	426	403	388	344	355		563	445	497	430	374	397		391	395	357	415	421	433
																										514	485	428	437	452	367	388	382	397	402		605	422	498	422	406	367		487	420	377	407	444	447
																										482	515	465	449	449	424	453	387	456	374		600	455	469	451	415	391		438	438	422	395	430	425
																										523	484	401	538	438	412	456	345	380	384		557	466	532	373	355	380		446	368	385	323	440	373
																										490	468	403	494	535	399	420	365	371	416		669	443	512	389	423	419		438	394	367	411	515	447
																										470	471	403	438	425	390	477	418	377	326		683	440	459	368	423	323		451	424	370	353	446	398
																										454	500	473	425	446	405	450	377	368	385		611	423	472	387	440	396		437	366	406	378	429	407
																										450	496	459	420	428	389	389	396	401	393		656	439	543	414	355	398		428	427	382	357	437	393
																										431	476	430	434	489	380	398	389	364	398		573	406	506	456	355	330		419	396	354	434	420	430
																										501	464	480	406	411	380	418	404	373	424		578	398	534	415	450	436		483	451	338	448	431	423
																										398	479	397	415	483	403	470	344	412	358		659	432	510	387	426	391		419	428	336	361	470	395
																										501	414	393	435	431	450	434	352	414	405		616	458	602	423	500	400		448	428	390	420	410	362
																										510	417	455	448	464	429	394	341	401	348		591	433	574	378	433	421		408	425	323	370	439	421
																										374	444	481	441	478	373	447	391	419	352		655	447	540	448	407	402		412	420	456	349	466	396
																										416	415	449	456	413	447	400	365	402	363		608	399	514	390	422	413		395	375	347	385	443	418
																										450	391	425	378	487	468	385	373	421	409		575	403	519	368	435	364		416	425	333	408	435	430
																										433	490	440	456	486	398	385	337	318	405		613	494	440	401	389	415		447	424	395	377	492	392
																										450	498	408	444	503	391	419	385	378	392		594	438	509	404	435	418		445	523	337	386	473	440
																										486	497	453	450	411	382	418	435	406	414		546	423	519	451	434	389		447	439	343	351	413	411
																										437	426	406	378	441	387	397	360	357	366		581	411	512	427	365	395		416	349	377	368	475	411
																										397	469	427	425	492	449	455	326	350	369		596	414	474	445	405	427		427	374	352	370	475	412
																										431	475	433	473	466	413	389	406	381	326		568	469	509	375	389	360		406	442	421	372	487	380
																										442	422	435	410	412	394	385	379	368	378		578	481	487	353	395	388		403	423	358	330	488	421
																										459	432	416	419	415	326	342	349	327	412		550	335	465	348	348	311		416	407	389	372	430	407

## Sheet: Fig.3f
Untreat	DMSO	100 μM CCM	200 μM CCM	Lysis buffer
0.708833	0.054526	-0.10905	0.545256	103.926
-0.27263	-0.59978	-0.27263	3.16249	97.7099
-0.43621	-0.43621	-0.43621	0.87241	98.3642

## Sheet: Fig.3g
Time (h)	Cry1_DMSO			Cry1_CCM			Cry2_DMSO			Cry2_CCM			Per2_DMSO			Per2_CCM			Per3_DMSO			Per3_CCM
12	1.16	0.96	0.9	0.87	0.7	0.72	1.01	0.97	1.02	1.12	0.98	0.84	1.03	0.91	1.06	1.3	1.18	1.05	1.09	0.95	0.97	0.63	0.58	0.58
16	0.29	0.22	0.25		0.19		0.33	0.21	0.3		0.2		0.18	0.14	0.16		0.12		0.25	0.19	0.21		0.16
20	0.23	0.2	0.21	0.1	0.11	0.12	0.5	0.42	0.41	0.3	0.34	0.3	0.4	0.4	0.36	0.12	0.13	0.11	0.35	0.37	0.35	0.1	0.14	0.11
24	0.37	0.3	0.31	0.13	0.11	0.12	1.54	1.2	1.24	0.65	0.56	0.57	1.57	1.53	1.59	0.54	0.6	0.58	1.09	1.16	1.27	0.27	0.39	0.42
28	0.5	0.45	0.51	0.22	0.21	0.21	1.56	1.52	1.72	1.43	0.96	0.93	1.86	1.87	1.69	1.38	1.12	1.06	1.08	1.12	1.1	0.87	0.57	0.61
32	0.4	0.41	0.44	0.25	0.26	0.21	1	1.09	1.17	0.92	0.9	0.64	1.24	1.13	1.17	1.16	1.11	0.94	0.99	1	1.01	0.89	0.92	0.81
36	0.27	0.24	0.22	0.2	0.24	0.23	0.52	0.35	0.34	0.48	0.53	0.51	0.47	0.35	0.41	0.77	0.66	0.52	0.5	0.37	0.45	0.48	0.55	0.48
40	0.13	0.11	0.1	0.1	0.1	0.11	0.52	0.34	0.44	0.4	0.33	0.4	0.34	0.28	0.24	0.13	0.13	0.15	0.48	0.46	0.44	0.24	0.27	0.28
