# Supplementary material for: Pharmacological targeting of BMAL1 modulates circadian and immune pathways
Source: Nat Chem Biol. 2025 Mar 25;21(5):736–45. doi: 10.1038/s41589-025-01863-x (PMC12037410; doi:10.1038/s41589-025-01863-x)
Supplement: Supplementary file 7 — Statistical source data. [file 41589_2025_1863_MOESM7_ESM.xlsx]

## Sheet: Fig.4c
Anxa1	Axl	C3	Cd44	Cd47	Clic4	Fcer1g	Fcgr1	Il1rl1	Mapk14	Mertk	Myd88	Nod1	Pld1	Pten	Rhoc	Scarb1	Serpinb2	Tlr3	Tlr9	Tnf
-0.517785	-0.437513	-0.29826	-0.17408	-0.18143	-0.32454	-0.151895	-0.421394	-1.73809	0.403388	-0.167316	-0.353405	-0.380806	0.349413	0.188211	-0.21794	0.12352	-2.32325	-0.752631	-0.276791	-0.463721
-0.465879	-0.511672	-0.264207	-0.176905	-0.137609	-0.495557	-0.209425	-0.292535	-0.766947	0.383841	-0.28688	-0.323956	-0.208082	0.576453	0.236346	-0.319472	0.259569	-1.32407	-0.756535	-0.68498	-0.76266
-0.424945	-0.392519	-0.284074	-0.226791	-0.146453	-0.461468	-0.170961	-0.239188	-0.603689	0.315592	-0.197265	-0.397629	-0.375215	0.30272	0.210854	-0.11545	0.280609	-1.48908	-0.9243	-0.558033	-0.886607
