# Supplementary material for: Pharmacological targeting of BMAL1 modulates circadian and immune pathways
Source: Nat Chem Biol. 2025 Mar 25;21(5):736–45. doi: 10.1038/s41589-025-01863-x (PMC12037410; doi:10.1038/s41589-025-01863-x)
Supplement: Supplementary file 8 — Statistical source data. [file 41589_2025_1863_MOESM8_ESM.xlsx]

## Sheet: Fig.5a
DMSO	CCM (μM)
	1	10	100
1	0.623778	0.55363	0.504183
1	0.851151	0.713536	0.707066
1	1.71067	0.983121	0.938305

## Sheet: Fig.5c
2h				24 h
DMSO	CCM			DMSO	CCM
1.09314	1.17501			1.03151	1.21636
1.06927	1.13349			0.96849	0.816615
0.837588	1.2379			1	0.964181
1.08604	0.833617			0.955789	1.02388
0.784443	0.939414			0.995442	1.27491
1.12952	1.2113			1.04877	1.22168

## Sheet: Fig.5e
										Label Free Qualification									Normalization (%)									Fold Change (CCM/DMSO)
Protein IDs	Majority protein IDs	Peptide counts (all)	Peptide counts (unique)	Protein names	Gene names	Fasta headers	Number of proteins	Unique peptides	Sequence coverage [%]	LFQ intensity CCM-1	LFQ intensity CCM-2	LFQ intensity CCM-3	LFQ intensity DMSO-1	LFQ intensity DMSO-2	LFQ intensity DMSO-3	LFQ intensity IgG-1	LFQ intensity IgG-2	LFQ intensity IgG-3	LFQ intensity CCM-1	LFQ intensity CCM-2	LFQ intensity CCM-3	LFQ intensity DMSO-1	LFQ intensity DMSO-2	LFQ intensity DMSO-3	LFQ intensity IgG-1	LFQ intensity IgG-2	LFQ intensity IgG-3	FC(CCM/DMSO)	p-vaule(CCM/DMSO)	log2FC	-log10(p value)	Peptide sequences identified
O00327	O00327	55	54	Aryl hydrocarbon receptor nuclear translocator-like protein 1	ARNTL	sp|O00327|BMAL1_HUMAN Basic helix-loop-helix ARNT-like protein 1 OS=Homo sapiens OX=9606 GN=BMAL1 PE=1 SV=2	1	54	71.2	2752400	2803500	2795600	2428900	1192900	1122600	0	0	0	3.81488	3.83807	2.48572	3.78034	3.83637	2.22082	0	0	0	1.03061	0.891813	0.0435015125896739	0.049726	AADGFLFVVGCDR;AADGFLFVVGCDRGK;AADGFLFVVGCDRGKILFVSESVFK;ADQRMDISSTISDFMSPGPTDLLSSSLGTSGVDCNR;AGAGKIGRMIAEEIMEIHR;ATAILAYLPQELLGTSCYEYFHQDDIGHLAECHR;CNRPSVKVEDKDFPSTCSK;DGSFITLR;DIAKVKEQLSSSDTAPR;DKMNSFIDELASLVPTCNAMSR;EKITTNCYK;EKITTNCYKFK;EQLSSSDTAPR;ERLIDAK;FKIKDGSFITLR;FVFVDQR;GATNPYTEANYKPTFLSDDELK;GATNPYTEANYKPTFLSDDELKHLILR;GKILFVSESVFK;GSSPSSCGSSPLNITSTPPPDASSPGGK;GSSPSSCGSSPLNITSTPPPDASSP…
P60709	P60709	30	1	Actin, cytoplasmic 1;Actin, cytoplasmic 1, N-terminally processed	ACTB	sp|P60709|ACTB_HUMAN Actin, cytoplasmic 1 OS=Homo sapiens OX=9606 GN=ACTB PE=1 SV=1	1	1	74.4	1148700	1407600	2093400	1120400	533450	1151600	60400	59929	160220	1.59212	1.92704	1.86136	1.74379	1.71557	2.27819	11.2119	7.79428	2.09746	0.937773	0.600771	-0.0926891108269038	0.221291	AGFAGDDAPR;AVFPSIVGRPR;CDVDIRKDLYANTVLSGGTTMYPGIADR;CPEALFQPSFLGMESCGIHETTFNSIMK;DDDIAALVVDNGSGMCK;DIKEKLCYVALDFEQEMATAASSSSLEK;DLYANTVLSGGTTMYPGIADR;DSYVGDEAQSKR;EITALAPSTMK;EKLCYVALDFEQEMATAASSSSLEK;FRCPEALFQPSFLGMESCGIHETTFNSIMK;GYSFTTTAER;GYSFTTTAEREIVR;HQGVMVGMGQK;HQGVMVGMGQKDSYVGDEAQSK;HQGVMVGMGQKDSYVGDEAQSKR;IIAPPER;IIAPPERK;IKIIAPPER;ILTERGYSFTTTAER;IWHHTFYNELR;KDLYANTVLSGGTTMYPGIADR;LCYV…
O15516	O15516	37	33	Circadian locomoter output cycles protein kaput	CLOCK	sp|O15516|CLOCK_HUMAN Circadian locomoter output cycles protein kaput OS=Homo sapiens OX=9606 GN=CLOCK PE=1 SV=1	1	33	35.1	1480500	1343300	1439700	1384100	587440	548020	0	0	0	2.052	1.83901	1.28012	2.15422	1.88921	1.08414	0	0	0	1.0085	0.97247	0.0122087268088131	0.0121238	CHEHLMQYGK;DQFNVLIK;DQFNVLIKELGSMLPGNAR;EALERFDHSPTPSASSR;EITAQSDASEIR;ELGIEESLPETAADK;ELGIEESLPETAADKSQDSGSDNR;ELGIEESLPETAADKSQDSGSDNRINTVSLK;ELGSMLPGNAR;EMCTVEEPNEEFTSR;EPSTYEYVK;FDHSPTPSASSR;FLFLDHR;FSQGQQLVTK;GTIDPKEPSTYEYVK;HKEITAQSDASEIR;HRTDSLPDPSKVQPQ;ILSTHLLESDSLTPEYLK;INTVSLKEALER;KHKEITAQSDASEIR;KMDKSTVLQK;KSSHTAVSDPSSTPTKIPTDTSTPPR;LATPQFIKEMCTVEEPNEEFTSR;MDKSTVLQK;MIEANIHR;MIEANIHRQ…
P62805	P62805	20	20	Histone H4	HIST1H4A	sp|P62805|H4_HUMAN Histone H4 OS=Homo sapiens OX=9606 GN=H4C1 PE=1 SV=2	1	20	63.1	2077100	2512900	4102100	1768500	1011700	1671100	245670	0	649030	2.8789	3.44023	3.64741	2.7525	3.25363	3.3059	45.6032	0	8.49655	1.07029	0.493032	0.0979975781183303	0.307125	DAVTYTEHAK;DAVTYTEHAKR;DAVTYTEHAKRK;DNIQGITKPAIR;DNIQGITKPAIRR;GVLKVFLENVIR;ISGLIYEETR;ISGLIYEETRGVLK;KTVTAMDVVYALK;KTVTAMDVVYALKR;KVLRDNIQGITKPAIR;RISGLIYEETR;RISGLIYEETRGVLK;TVTAMDVVYALK;TVTAMDVVYALKR;VFLENVIR;VFLENVIRDAVTYTEHAK;VFLENVIRDAVTYTEHAKR;VLRDNIQGITKPAIR;VLRDNIQGITKPAIRR
Q99878;Q96KK5;Q9BTM1;Q16777;Q6FI13;P20671;P0C0S8	Q99878;Q96KK5;Q9BTM1;Q16777;Q6FI13;P20671;P0C0S8	10;10;10;10;10;10;10	4;4;4;4;4;4;4	Histone H2A type 1-J;Histone H2A type 1-H;Histone H2A.J;Histone H2A type 2-C;Histone H2A type 2-A;Histone H2A type 1-D;Histone H2A type 1	HIST1H2AJ;HIST1H2AH;H2AFJ;HIST2H2AC;HIST2H2AA3;HIST1H2AD;HIST1H2AG	sp|Q99878|H2A1J_HUMAN Histone H2A type 1-J OS=Homo sapiens OX=9606 GN=H2AC14 PE=1 SV=3;sp|Q96KK5|H2A1H_HUMAN Histone H2A type 1-H OS=Homo sapiens OX=9606 GN=H2AC12 PE=1 SV=3;sp|Q9BTM1|H2AJ_HUMAN Histone H2A.J OS=Homo sapiens OX=9606 GN=H2AJ PE=1 SV=1;sp|Q1	7	4	40.6	3329400	4165300	6045500	3000000	1515600	2927500	0	0	1000400	4.61461	5.70241	5.37539	4.66921	4.87417	5.79141	0	0	13.0964	1.02332	0.813088	0.0332596969732906	0.0898623	AGLQFPVGR;AGLQFPVGRVHR;HLQLAIR;HLQLAIRNDEELNK;HLQLAIRNDEELNKLLGK;LLGKVTIAQGGVLPNIQAVLLPK;NDEELNKLLGK;NDEELNKLLGKVTIAQGGVLPNIQAVLLPK;SSRAGLQFPVGR;VTIAQGGVLPNIQAVLLPK
Q08211	Q08211	65	65	ATP-dependent RNA helicase A	DHX9	sp|Q08211|DHX9_HUMAN ATP-dependent RNA helicase A OS=Homo sapiens OX=9606 GN=DHX9 PE=1 SV=4	1	65	54.1	802870	742020	763660	803630	356590	418590	0	0	15650	1.11279	1.01585	0.679013	1.25077	1.14679	0.828087	0	0	0.204877	0.870414	0.488595	-0.200226594314087	0.311051	AAECNIVVTQPR;AAMEALVVEVTKQPAIISQLDPVNER;AENNSEVGASGYGVPGPTWDR;AIEPPPLDAVIEAEHTLR;ARFERLETHMTPEMFR;ARLNQYFQKEK;DAQSNAARDFVNYLVR;DFVNYLVR;DVVQAYPEVR;ELDALDANDELTPLGR;FESEILEAISQNSVVIIR;FESILPRPHASIMFCTVGVLLR;FSDHVALLSVFQAWDDAR;GANLKDYYSR;GDVKNFLYAWCGK;GDVKNFLYAWCGKR;GISHVIVDEIHER;GMTLVTPLQLLLFASKK;HLEMNPHFGSHR;ILAKLPIEPR;IQGEYKYTQVGPDHNR;ISAVSVAER;IVLMSATIDTSMFCEYFFNCPIIEVYGR;KFESEILEAISQNSVVIIR;KL…
Q99879;Q99877;Q93079;Q5QNW6;P62807;P58876;O60814;Q99880;P57053	Q99879;Q99877;Q93079;Q5QNW6;P62807;P58876;O60814;Q99880;P57053	14;14;14;14;14;14;13;12;12	5;5;5;5;5;5;5;5;5	Histone H2B type 1-M;Histone H2B type 1-N;Histone H2B type 1-H;Histone H2B type 2-F;Histone H2B type 1-C/E/F/G/I;Histone H2B type 1-D;Histone H2B type 1-K;Histone H2B type 1-L;Histone H2B type F-S	HIST1H2BM;HIST1H2BN;HIST1H2BH;HIST2H2BF;HIST1H2BC;HIST1H2BD;HIST1H2BK;HIST1H2BL;H2BFS	sp|Q99879|H2B1M_HUMAN Histone H2B type 1-M OS=Homo sapiens OX=9606 GN=H2BC14 PE=1 SV=3;sp|Q99877|H2B1N_HUMAN Histone H2B type 1-N OS=Homo sapiens OX=9606 GN=H2BC15 PE=1 SV=3;sp|Q93079|H2B1H_HUMAN Histone H2B type 1-H OS=Homo sapiens OX=9606 GN=H2BC9 PE=1 S	9	5	74.6	2601000	3197800	4862600	2228700	1401000	2217300	0	595790	793100	3.60504	4.37788	4.32361	3.46875	4.50561	4.38644	0	77.4876	10.3826	0.995609	0.967036	-0.00634939754516961	0.0145575	AMGIMNSFVNDIFER;AMGIMNSFVNDIFERIAGEASR;ESYSVYVYK;ESYSVYVYKVLK;HAVSEGTKAVTKYTSSK;IAGEASRLAHYNKR;KESYSVYVYK;KESYSVYVYKVLK;LLLPGELAK;LLLPGELAKHAVSEGTK;QVHPDTGISSK;SRKESYSVYVYK;STITSREIQTAVR;VLKQVHPDTGISSK
P62937;Q9Y536	P62937	14;1	14;1	Peptidyl-prolyl cis-trans isomerase A;Peptidyl-prolyl cis-trans isomerase A, N-terminally processed	PPIA	sp|P62937|PPIA_HUMAN Peptidyl-prolyl cis-trans isomerase A OS=Homo sapiens OX=9606 GN=PPIA PE=1 SV=2	2	14	86.1	1151800	1114500	1393700	1018400	500890	691890	0	0	135210	1.59642	1.52578	1.23922	1.58504	1.61086	1.36875	0	0	1.77005	0.955476	0.638515	-0.0657087275603834	0.194829	ALSTGEKGFGYK;ALSTGEKGFGYKGSCFHR;EGMNIVEAMER;GFGYKGSCFHR;HTGPGILSMANAGPNTNGSQFFICTAK;IIPGFMCQGGDFTR;KITIADCGQLE;MVNPTVFFDIAVDGEPLGR;SIYGEKFEDENFILK;TEWLDGKHVVFGK;TEWLDGKHVVFGKVK;VKEGMNIVEAMER;VNPTVFFDIAVDGEPLGR;VSFELFADKVPK
O15534	O15534	42	41	Period circadian protein homolog 1	PER1	sp|O15534|PER1_HUMAN Period circadian protein homolog 1 OS=Homo sapiens OX=9606 GN=PER1 PE=1 SV=2	1	41	41.6	883170	781140	849230	746710	319320	293410	0	0	0	1.22409	1.0694	0.755098	1.16218	1.02693	0.580447	0	0	0	1.10075	0.698592	0.138485569671454	0.155776	ALPCQSPDPELEAGSAPVQAPLALVPEEAERK;ARPQSRPRLPATGTFK;ARTQKELMTALR;ASSSQDLAMEEEEEGR;AVLSLHTQKEEQAFLSR;DMTSVLKQDRER;DVHLVKHQGQQLFIESR;EASSCSYQQINCLDSILR;ELGAVHSWVR;FSELLAPQDVGVFYGSTAPSRLPTWGTGASAGSGLR;FSELLAPQDVGVFYGSTAPSRLPTWGTGASAGSGLRDFTQEK;GLDSSSTAPSALGER;HQGQQLFIESR;HTPSCLFQDVDER;IHSGYEAPR;IHSGYEAPRIPPDKR;ILQLAGQPFDHSPIR;ILQLAGQPFDHSPIRFCAR;IRGGPDRDPGPR;IRVSDGAPAQPCCLLIAER;IVYISEQAAVLLR;KEASSCSYQ…
Q71DI3;P84243;P68431;Q6NXT2;Q16695	Q71DI3;P84243;P68431;Q6NXT2;Q16695	10;10;10;8;8	4;4;4;2;3	Histone H3.2;Histone H3.3;Histone H3.1;Histone H3.3C;Histone H3.1t	HIST2H3A;H3F3A;HIST1H3A;H3F3C;HIST3H3	sp|Q71DI3|H32_HUMAN Histone H3.2 OS=Homo sapiens OX=9606 GN=H3C15 PE=1 SV=3;sp|P84243|H33_HUMAN Histone H3.3 OS=Homo sapiens OX=9606 GN=H3-3A PE=1 SV=2;sp|P68431|H31_HUMAN Histone H3.1 OS=Homo sapiens OX=9606 GN=H3C1 PE=1 SV=2;sp|Q6NXT2|H3C_HUMAN Histone H	5	4	43.4	2225700	2587600	4532200	2273400	1339000	2059500	0	0	881460	3.08486	3.5425	4.02983	3.53832	4.30622	4.07426	0	0	11.5393	0.894149	0.301943	-0.161412953819334	0.520075	DIQLARR;EIAQDFKTDLR;KQLATKAAR;LVREIAQDFKTDLR;RVTIMPK;RVTIMPKDIQLAR;STELLIR;YQKSTELLIR;YRPGTVALR;YRPGTVALREIR
P68371;P04350;Q3ZCM7	P68371;P04350	28;20;6	6;4;1	Tubulin beta-4B chain;Tubulin beta-4A chain	TUBB4B;TUBB4A	sp|P68371|TBB4B_HUMAN Tubulin beta-4B chain OS=Homo sapiens OX=9606 GN=TUBB4B PE=1 SV=1;sp|P04350|TBB4A_HUMAN Tubulin beta-4A chain OS=Homo sapiens OX=9606 GN=TUBB4A PE=1 SV=2	3	6	74.8	453460	493210	699760	395860	184020	358860	0	0	29324	0.628504	0.675218	0.622196	0.616117	0.591808	0.709925	0	0	0.383885	1.00421	0.949249	0.00605630799066683	0.02262	ALTVPELTQQMFDAK;AVLVDLEPGTMDSVR;EIVHLQAGQCGNQIGAK;EVDEQMLNVQNK;FPGQLNADLR;FWEVISDEHGIDPTGTYHGDSDLQLER;GHYTEGAELVDSVLDVVR;GHYTEGAELVDSVLDVVRK;IMNTFSVVPSPK;INVYYNEATGGK;INVYYNEATGGKYVPR;IREEYPDRIMNTFSVVPSPK;ISEQFTAMFR;KLAVNMVPFPR;LAVNMVPFPR;LHFFMPGFAPLTSR;LTTPTYGDLNHLVSATMSGVTTCLR;LTTPTYGDLNHLVSATMSGVTTCLRFPGQLNADLR;LTTPTYGDLNHLVSATMSGVTTCLRFPGQLNADLRK;MREIVHLQAGQCGNQIGAK;MSATFIGNSTAIQELFKR;MSMKEVD…
P10412;P16402	P10412;P16402	16;14	3;1	Histone H1.4;Histone H1.3	HIST1H1E;HIST1H1D	sp|P10412|H14_HUMAN Histone H1.4 OS=Homo sapiens OX=9606 GN=H1-4 PE=1 SV=2;sp|P16402|H13_HUMAN Histone H1.3 OS=Homo sapiens OX=9606 GN=H1-3 PE=1 SV=2	2	3	39.7	1176900	1428100	2362200	994740	644660	1019500	0	0	328930	1.63121	1.95511	2.10036	1.54822	2.07323	2.01685	0	0	4.30607	1.00858	0.944223	0.0123271407840517	0.0249253	ALAAAGYDVEK;ALAAAGYDVEKNNSR;ASGPPVSELITK;ERSGVSLAALK;ERSGVSLAALKK;GTGASGSFKLNK;GTGASGSFKLNKK;KALAAAGYDVEK;KALAAAGYDVEKNNSR;KASGPPVSELITK;RKASGPPVSELITK;SETAPAAPAAPAPAEKTPVK;SETAPAAPAAPAPAEKTPVKK;SGVSLAALK;SGVSLAALKK;SLVSKGTLVQTK
Q5VTE0;P68104	Q5VTE0;P68104	20;20	11;11	Putative elongation factor 1-alpha-like 3;Elongation factor 1-alpha 1	EEF1A1P5;EEF1A1	sp|Q5VTE0|EF1A3_HUMAN Putative elongation factor 1-alpha-like 3 OS=Homo sapiens OX=9606 GN=EEF1A1P5 PE=5 SV=1;sp|P68104|EF1A1_HUMAN Elongation factor 1-alpha 1 OS=Homo sapiens OX=9606 GN=EEF1A1 PE=1 SV=1	2	11	51.7	613360	683110	944120	542550	226870	495810	0	0	100240	0.850129	0.935196	0.83947	0.844426	0.729614	0.98085	0	0	1.31226	1.02736	0.781845	0.0389438619584652	0.106879	DGNASGTTLLEALDCILPPTRPTDKPLRLPLQDVYK;EHALLAYTLGVK;FETSKYYVTIIDAPGHR;FETSKYYVTIIDAPGHRDFIK;GITIDISLWK;IGGIGTVPVGR;IGGIGTVPVGRVETGVLKPGMVVTFAPVNVTTEVK;KDGNASGTTLLEALDCILPPTRPTDKPLRLPLQDVYK;NMITGTSQADCAVLIVAAGVGEFEAGISKNGQTR;QTVAVGVIK;SGDAAIVDMVPGKPMCVESFSDYPPLGR;STTTGHLIYK;THINIVVIGHVDSGK;THINIVVIGHVDSGKSTTTGHLIYK;TIEKFEKEAAEMGK;VETGVLKPGMVVTFAPVNVTTEVK;YEEIVKEVSTYIK;YEEIVKEVSTYIKK;YYVTIIDAPGHR;YYV…
P04406	P04406	16	16	Glyceraldehyde-3-phosphate dehydrogenase	GAPDH	sp|P04406|G3P_HUMAN Glyceraldehyde-3-phosphate dehydrogenase OS=Homo sapiens OX=9606 GN=GAPDH PE=1 SV=3	1	16	67.5	749310	783910	1124500	720990	344850	662150	0	27475	129060	1.03856	1.07319	0.999856	1.12215	1.10904	1.30992	0	3.57336	1.68954	0.878711	0.103945	-0.186538841978271	0.983197	DGRGALQNIIPASTGAAK;GALQNIIPASTGAAK;GILGYTEHQVVSSDFNSDTHSSTFDAGAGIALNDHFVK;IISNASCTTNCLAPLAK;IKWGDAGAEYVVESTGVFTTMEK;LEKPAKYDDIKK;LISWYDNEFGYSNR;LISWYDNEFGYSNRVVDLMAHMASKE;LTGMAFRVPTANVSVVDLTCR;RVIISAPSADAPMFVMGVNHEKYDNSLK;TVDGPSGKLWR;VGVNGFGR;VIHDNFGIVEGLMTTVHAITATQK;VIISAPSADAPMFVMGVNHEKYDNSLK;VVDLMAHMASKE;WGDAGAEYVVESTGVFTTMEK
Q71U36	Q71U36	26	0	Tubulin alpha-1A chain	TUBA1A	sp|Q71U36|TBA1A_HUMAN Tubulin alpha-1A chain OS=Homo sapiens OX=9606 GN=TUBA1A PE=1 SV=1	1	0	65.6	851470	985950	1412500	737650	331190	734090	56417	0	80655	1.18015	1.34979	1.25593	1.14808	1.06511	1.45223	10.4726	0	1.05587	1.03286	0.768555	0.046649627317257	0.114325	AVCMLSNTTAIAEAWAR;AVFVDLEPTVIDEVR;AYHEQLSVAEITNACFEPANQMVK;DVNAAIATIK;EIIDLVLDRIR;FDGALNVDLTEFQTNLVPYPR;GHYTIGKEIIDLVLDR;GHYTIGKEIIDLVLDRIR;HGKYMACCLLYR;HGKYMACCLLYRGDVVPK;IHFPLATYAPVISAEK;KLADQCTGLQGFLVFHSFGGGTGSGFTSLLMER;LDHKFDLMYAK;LDHKFDLMYAKR;LIGQIVSSITASLR;LSVDYGKK;NLDIERPTYTNLNR;QLFHPEQLITGKEDAANNYAR;RNLDIERPTYTNLNR;TIGGGDDSFNTFFSETGAGK;TIQFVDWCPTGFK;TIQFVDWCPTGFKVGINYQPPTVVPGGDLAK;VGINYQP…
Q16526	Q16526	30	24	Cryptochrome-1	CRY1	sp|Q16526|CRY1_HUMAN Cryptochrome-1 OS=Homo sapiens OX=9606 GN=CRY1 PE=1 SV=1	1	24	55.8	680610	524470	635300	618640	253360	250150	0	0	0	0.943339	0.718014	0.564881	0.962852	0.814805	0.494866	0	0	0	0.97963	0.934536	-0.0296909361883988	0.0294039	CLIGVNYPKPMVNHAEASR;CLIGVNYPKPMVNHAEASRLNIER;CVYILDPWFAGSSNVGINR;ECIQGADTIR;EFFYTAATNNPR;FGCLSCR;FLLQCLEDLDANLR;FLLQCLEDLDANLRK;FQTLISKMEPLEIPVETITSEVIEK;GQPADVFPR;GVNAVHWFR;GVNAVHWFRK;ISHTLYDLDKIIELNGGQPPLTYKR;KAWVANFERPR;KLATEAGVEVIVR;LATEAGVEVIVR;LFKEWNITK;LFVIRGQPADVFPR;LFYFKLTDLYKK;LHDNPALKECIQGADTIR;LSIEYDSEPFGKER;MEPLEIPVETITSEVIEK;MKQIYQQLSR;MNANSLLASPTGLSPYLR;NSSPPLSLYGQLLWR;QIYQQLSR;RTD…
P48730	P48730	30	12	Casein kinase I isoform delta	CSNK1D	sp|P48730|KC1D_HUMAN Casein kinase I isoform delta OS=Homo sapiens OX=9606 GN=CSNK1D PE=1 SV=2	1	12	61	572150	538910	628560	546800	233150	212060	0	0	0	0.793011	0.737783	0.558888	0.851041	0.74981	0.419514	0	0	0	1.03431	0.88367	0.0486675188922791	0.0537101	DVKPDNFLMGLGK;DVKPDNFLMGLGKK;FDDKPDYSYLR;GAPVNISSSDLTGR;GAPVNISSSDLTGRQDTSR;GNLVYIIDFGLAK;GNLVYIIDFGLAKK;GTQEVAPPTPLTPTSHTANTSPRPVSGMER;GYPSEFATYLNFCR;IGSGSFGDIYLGTDIAAGEEVAIKLECVK;KGNLVYIIDFGLAK;KGNLVYIIDFGLAKK;KIGSGSFGDIYLGTDIAAGEEVAIKLECVK;KMSTPIEVLCK;LHRGAPVNISSSDLTGR;LHRGAPVNISSSDLTGRQDTSR;LRGTQEVAPPTPLTPTSHTANTSPRPVSGMER;MMQGGVGIPTIR;MSTPIEVLCK;MSTPIEVLCKGYPSEFATYLNFCR;QGFSYDYVFDWNMLK;SLRFD…
P14618;P30613	P14618	31;1	31;1	Pyruvate kinase PKM	PKM	sp|P14618|KPYM_HUMAN Pyruvate kinase PKM OS=Homo sapiens OX=9606 GN=PKM PE=1 SV=4	2	31	75.1	513210	569320	861720	470570	228480	468840	0	0	42172	0.711319	0.779415	0.766204	0.732396	0.734791	0.927496	0	0	0.55208	0.942478	0.536079	-0.0854686505642954	0.270771	AEGSDVANAVLDGADCIMLSGETAKGDYPLEAVR;AGKPVICATQMLESMIK;APIIAVTR;APIIAVTRNPQTAR;CCSGAIIVLTK;EAEAAIYHLQLFEELR;EAEAAIYHLQLFEELRR;FGVEQDVDMVFASFIR;FGVEQDVDMVFASFIRK;GADFLVTEVENGGSLGSK;GADFLVTEVENGGSLGSKK;GDLGIEIPAEKVFLAQK;GIFPVLCKDPVQEAWAEDVDLR;IISKIENHEGVR;ITLDNAYMEKCDENILWLDYK;IYVDDGLISLQVK;KGDVVIVLTGWRPGSGFTNTMR;KGVNLPGAAVDLPAVSEKDIQDLK;LAPITSDPTEATAVGAVEASFK;LNFSHGTHEYHAETIK;LNFSHGTHEYHAETIKNVR;MQH…
P08238;Q58FF7;Q58FF8;Q14568;Q58FG1;Q58FF6;P14625	P08238	31;11;5;4;1;1;1	23;8;2;0;0;0;1	Heat shock protein HSP 90-beta	HSP90AB1	sp|P08238|HS90B_HUMAN Heat shock protein HSP 90-beta OS=Homo sapiens OX=9606 GN=HSP90AB1 PE=1 SV=4	7	23	44.8	434130	468460	622390	392180	168620	328430	0	0	17278	0.601713	0.641335	0.553402	0.61039	0.542282	0.649726	0	0	0.226189	0.9967	0.963201	-0.00476911807751834	0.0162829	ADLINNLGTIAK;ALLFIPR;AQALRDNSTMGYMMAKK;CLELFSELAEDKENYKK;DNSTMGYMMAK;ELISNASDALDKIR;ELKIDIIPNPQER;EQVANSAFVER;GFEVVYMTEPIDEYCVQQLK;GVVDSEDLPLNISR;HFSVEGQLEFR;HLEINPDHPIVETLR;IDIIPNPQER;KHLEINPDHPIVETLR;LGIHEDSTNR;LVSSPCCIVTSTYGWTANMER;NPDDITQEEYGEFYK;RAPFDLFENK;RAPFDLFENKK;RLSELLR;RVFIMDSCDELIPEYLNFIR;SIYYITGESK;SIYYITGESKEQVANSAFVER;SLTNDWEDHLAVK;VFIMDSCDELIPEYLNFIR;VILHLKEDQTEYLEER;VILHLKEDQTEY…
P61978	P61978	22	22	Heterogeneous nuclear ribonucleoprotein K	HNRNPK	sp|P61978|HNRPK_HUMAN Heterogeneous nuclear ribonucleoprotein K OS=Homo sapiens OX=9606 GN=HNRNPK PE=1 SV=1	1	22	59.8	463310	511150	625080	432740	218150	327340	0	0	121600	0.642157	0.699778	0.555794	0.673517	0.70157	0.64757	0	0	1.59188	0.938235	0.403807	-0.0919780452573563	0.393826	ALRTDYNASVSVPDSSGPER;AQPYDPNFYDETYDYGGFTMMFDDRR;GGDLMAYDRR;GSDFDCELR;GSYGDLGGPIITTQVTIPK;GSYGDLGGPIITTQVTIPKDLAGSIIGK;HESGASIKIDEPLEGSEDR;IDEPLEGSEDRIITITGTQDQIQNAQYLLQNSVK;IILDLISESPIK;IILDLISESPIKGR;IIPTLEEGLQLPSPTATSQLPLESDAVECLNYQHYK;IITITGTQDQIQNAQYLLQNSVK;ILSISADIETIGEILKK;LFQECCPHSTDRVVLIGGKPDR;LLIHQSLAGGIIGVK;LLIHQSLAGGIIGVKGAK;NLPLPPPPPPR;NTDEMVELR;QYSGKFF;SRNTDEMVELR;TDYNASVSVPDSSGPER;V…
P11142;P54652;P48741	P11142	31;9;1	27;5;0	Heat shock cognate 71 kDa protein	HSPA8	sp|P11142|HSP7C_HUMAN Heat shock cognate 71 kDa protein OS=Homo sapiens OX=9606 GN=HSPA8 PE=1 SV=1	3	27	47.8	523660	488280	647820	440620	195310	332160	0	0	31978	0.725803	0.668469	0.576013	0.685782	0.628117	0.657105	0	0	0.418629	0.999635	0.996152	-0.000526214878602715	0.00167423	ARFEELNADLFR;DAGTIAGLNVLR;DAKLDKSQIHDIVLVGGSTR;ELEKVCNPIITK;FEELNADLFR;HWPFMVVNDAGRPK;IINEPTAAAIAYGLDK;IINEPTAAAIAYGLDKK;LDKSQIHDIVLVGGSTR;LIGDAAKNQVAMNPTNTVFDAK;LIGDAAKNQVAMNPTNTVFDAKR;LLQDFFNGKELNK;MKEIAEAYLGK;MVNHFIAEFK;MVNHFIAEFKR;NQVAMNPTNTVFDAK;NQVAMNPTNTVFDAKR;NSLESYAFNMK;NTTIPTKQTQTFTTYSDNQPGVLIQVYEGER;QATKDAGTIAGLNVLR;RFDDAVVQSDMK;RFDDAVVQSDMKHWPFMVVNDAGRPK;SFYPEEVSSMVLTK;SKGPAVGIDLGTTYS…
P07355;A6NMY6	P07355;A6NMY6	32;23	32;23	Annexin A2;Putative annexin A2-like protein	ANXA2;ANXA2P2	sp|P07355|ANXA2_HUMAN Annexin A2 OS=Homo sapiens OX=9606 GN=ANXA2 PE=1 SV=2;sp|A6NMY6|AXA2L_HUMAN Putative annexin A2-like protein OS=Homo sapiens OX=9606 GN=ANXA2P2 PE=5 SV=2	2	32	74.3	312350	252180	609060	280220	137200	317390	0	7959.3	13040	0.432923	0.345241	0.541549	0.436135	0.441235	0.627886	0	1.03518	0.170709	0.876737	0.506548	-0.189783439513021	0.295379	AEDGSVIDYELIDQDAR;AEDGSVIDYELIDQDARDLYDAGVKR;ASMKGLGTDEDSLIEIICSR;AYTNFDAERDALNIETAIK;DLYDAGVKR;GLGTDEDSLIEIICSR;GVDEVTIVNILTNR;KGTDVPKWISIMTER;KLMVALAK;LSLEGDHSTPPSAYGSVK;QDIAFAYQR;RAEDGSVIDYELIDQDAR;SALSGHLETVILGLLK;SALSGHLETVILGLLKTPAQYDASELK;SALSGHLETVILGLLKTPAQYDASELKASMK;SLYYYIQQDTK;SLYYYIQQDTKGDYQK;SNAQRQDIAFAYQR;SNAQRQDIAFAYQRR;STVHEILCK;SVPHLQKVFDRYK;SYSPYDMLESIR;SYSPYDMLESIRK;SYSPYDMLES…
P06748	P06748	14	14	Nucleophosmin	NPM1	sp|P06748|NPM_HUMAN Nucleophosmin OS=Homo sapiens OX=9606 GN=NPM1 PE=1 SV=2	1	14	52.7	1284800	1429200	2038900	1444600	652340	1001700	0	0	290340	1.78076	1.95661	1.8129	2.24838	2.09792	1.98164	0	0	3.80089	0.877105	0.0513648	-0.189178425450819	1.28933	ADKDYHFKVDNDENEHQLSLR;GGSLPKVEAK;GPSSVEDIKAK;LLSISGKR;MEDSMDMDMSPLRPQNYLFGCELK;MQASIEKGGSLPK;MQASIEKGGSLPKVEAK;MSVQPTVSLGGFEITPPVVLR;MTDQEAIQDLWQWR;MTDQEAIQDLWQWRK;TPKGPSSVEDIK;TPKGPSSVEDIKAK;TVSLGAGAKDELHIVEAEAMNYEGSPIK;TVSLGAGAKDELHIVEAEAMNYEGSPIKVTLATLK
P22626	P22626	24	24	Heterogeneous nuclear ribonucleoproteins A2/B1	HNRNPA2B1	sp|P22626|ROA2_HUMAN Heterogeneous nuclear ribonucleoproteins A2/B1 OS=Homo sapiens OX=9606 GN=HNRNPA2B1 PE=1 SV=2	1	24	64	490430	495200	683750	455340	202740	335690	0	0	139710	0.679745	0.677942	0.60796	0.708692	0.652012	0.664088	0	0	1.82897	0.97079	0.537276	-0.0427684160516841	0.269803	ALSRQEMQEVQSSR;AVAREESGKPGAHVTVK;EESGKPGAHVTVK;GFGFVTFDDHDPVDK;GFGFVTFDDHDPVDKIVLQK;GFGFVTFDDHDPVDKIVLQKYHTINGHNAEVR;GFGFVTFSSMAEVDAAMAARPHSIDGR;GGGGNFGPGPGSNFR;GGGGNFGPGPGSNFRGGSDGYGSGR;GGNFGFGDSR;IDTIEIITDR;KALSRQEMQEVQSSR;KLFIGGLSFETTEESLR;KLFVGGIKEDTEEHHLR;LFIGGLSFETTEESLR;LTDCVVMRDPASKR;NMGGPYGGGNYGPGGSGGSGGYGGR;RAVAREESGKPGAHVTVK;RGFGFVTFDDHDPVDKIVLQK;SGRGGNFGFGDSR;SRGFGFVTFSSMAEVDAAMAARPHS…
P06733;P13929	P06733	25;2	23;0	Alpha-enolase	ENO1	sp|P06733|ENOA_HUMAN Alpha-enolase OS=Homo sapiens OX=9606 GN=ENO1 PE=1 SV=2	2	23	66.8	311260	329530	490610	293070	139020	263580	0	0	28641	0.431412	0.451136	0.436229	0.456135	0.447088	0.521435	0	0	0.374944	0.92568	0.217875	-0.111414615433302	0.661792	AAVPSGASTGIYEALELR;AAVPSGASTGIYEALELRDNDKTR;AGAVEKGVPLYR;AGYTDKVVIGMDVAASEFFR;AVEHINKTIAPALVSK;DATNVGDEGGFAPNILENKEGLELLK;EIFDSRGNPTVEVDLFTSK;FGANAILGVSLAVCK;FGANAILGVSLAVCKAGAVEK;FTASAGIQVVGDDLTVTNPK;FTASAGIQVVGDDLTVTNPKR;GNPTVEVDLFTSK;IGAEVYHNLK;LAKYNQLLR;LAMQEFMILPVGAANFR;LAQANGWGVMVSHR;NFRNPLAK;SCNCLLLK;SFIKDYPVVSIEDPFDQDDWGAWQK;SGKYDLDFK;SGKYDLDFKSPDDPSR;TIAPALVSK;VNQIGSVTESLQACK;YGKDATNVGDE…
O15055	O15055	31	30	Period circadian protein homolog 2	PER2	sp|O15055|PER2_HUMAN Period circadian protein homolog 2 OS=Homo sapiens OX=9606 GN=PER2 PE=1 SV=2	1	30	35.8	395200	351560	381840	362160	154540	139070	0	0	0	0.547755	0.481295	0.339515	0.563667	0.497	0.275119	0	0	0	1.02454	0.923344	0.0349753953326947	0.0346364	ALHPSIQELTEQIHR;AVPAMEKDSLGVSFPEELACKNQPTCSYQQISCLDSVIR;AVPLLGYLPQDLIETPVLVQLHPSDRPLMLAIHK;AVPLLGYLPQDLIETPVLVQLHPSDRPLMLAIHKK;CVLQDPIWLLMADADSSVMMTYQLPSR;EVHQWMQTGGLPAAIDVAECVYCENKEK;EVLAAHTQKEEQSFLQK;EVLAAHTQKEEQSFLQKFK;FTESQKQELR;IFTTTHTPNCLFQDVDER;ILQSGGQPFDYSPIR;ILQSGGQPFDYSPIRFR;ILYISDQVASIFHCKR;KATVSPGPHAGEAEPPSRVNSR;KCEFPANVPALR;KISFIIGR;KLSIFQSHCHYYLQER;MNTGMEESEHFIK;NADMFAVAVSLVSGK;NLEA…
Q15785	Q15785	3	3	Mitochondrial import receptor subunit TOM34	TOMM34	sp|Q15785|TOM34_HUMAN Mitochondrial import receptor subunit TOM34 OS=Homo sapiens OX=9606 GN=TOMM34 PE=1 SV=2	1	3	16.2	5715000	0	6164700	4600700	0	0	0	0	0	7.9211	0	5.48138	7.16054	0	0	0	0	0	1.87171	0.567525	0.90436003058593	0.246015	TVLQIDDNVTSAVEGINR;VLQAQGSSDPEEESVLYSNR;YPMAYVDYKTVLQIDDNVTSAVEGINRMTR
P13639	P13639	38	37	Elongation factor 2	EEF2	sp|P13639|EF2_HUMAN Elongation factor 2 OS=Homo sapiens OX=9606 GN=EEF2 PE=1 SV=4	1	37	56.1	169760	213370	286320	172100	82369	154720	0	0	2276.1	0.235291	0.292109	0.254583	0.267857	0.264899	0.306079	0	0	0.0297968	0.932226	0.42411	-0.1012487543435	0.372522	ALLELQLEPEELYQTFQR;ARPFPDGLAEDIDKGEVSAR;ARPFPDGLAEDIDKGEVSARQELK;AYLPVNESFGFTADLR;CELLYEGPPDDEAAMGIK;CLYASVLTAQPR;DGAGFLINLIDSPGHVDFSSEVTAALR;EGALCEENMR;EGIPALDNFLDKL;ETVSEESNVLCLSK;FSVSPVVR;GGGQIIPTAR;GHVFEESQVAGTPMFVVK;GPLMMYISK;GVQYLNEIKDSVVAGFQWATK;IKPVLMMNK;IMGPNYTPGKKEDLYLKPIQR;IWCFGPDGTGPNILTDITK;KIWCFGPDGTGPNILTDITK;KRGHVFEESQVAGTPMFVVK;MVNFTVDQIR;NMSVIAHVDHGK;NMSVIAHVDHGKSTLTDSLVCK;RCLYA…
Q9NVI7;Q5T2N8	Q9NVI7	32;13	14;5	ATPase family AAA domain-containing protein 3A	ATAD3A	sp|Q9NVI7|ATD3A_HUMAN ATPase family AAA domain-containing protein 3A OS=Homo sapiens OX=9606 GN=ATAD3A PE=1 SV=2	2	14	49.4	435350	354820	360500	353310	176460	182580	0	0	0	0.603403	0.485758	0.320541	0.549892	0.567495	0.361194	0	0	0	0.953415	0.838085	-0.0688230193994917	0.0767118	AKAERENADIIR;AQYQDKLAR;ATEKISEDLR;ATLNAFLYR;DALNLAQMQEQTLQLEQQSK;DKWSNFDPTGLER;GLLLFVDEADAFLRK;HKNEMLRVEAEAR;INEMVHFDLPGQEERER;ITVLEALRHPIQVSR;ITVLEALRHPIQVSRR;KLALHSGMDYAIMTGGDVAPMGR;LALHSGMDYAIMTGGDVAPMGR;LAQFDYGRK;LFDWANTSR;LFDWANTSRR;LGKPSLVR;LKLAQFDYGR;LKLAQFDYGRK;LLSRPQDALEGVVLSPSLEAR;MCWLKAEGPGRGDEPSPS;MYFDKYVLKPATEGK;NILMYGPPGTGK;QQQLLNEENLR;QRYEDQLKQQQLLNEENLR;QTVLESIR;RGLLLFVDEADAFLR;RL…
Q15149	Q15149	71	71	Plectin	PLEC	sp|Q15149|PLEC_HUMAN Plectin OS=Homo sapiens OX=9606 GN=PLEC PE=1 SV=3	1	71	21.9	171300	186310	220410	165230	67426	134660	0	0	95033	0.237425	0.255064	0.195979	0.257164	0.216842	0.266395	0	0	1.24409	0.929857	0.49699	-0.104918633745926	0.303652	AAAGKAELELELGR;AALAHSEEVTASQVAATK;AGEVERDLDKADSMIR;AGLVGPEFHEK;AGTLSITEFADMLSGNAGGFR;AGVVGPELHEQLLSAEK;AQAEAQQPTFDALRDELR;AQLEPVASPAKKPK;AQVEQELTTLR;ATTAALLLEAQAATGFLVDPVRNQR;AVTGYKDPYTGQQISLFQAMQK;AVTGYRDPYTEQTISLFQAMKK;AVTGYRDPYTGQSVSLFQALKK;AYSDPSTGEPATYGELQQR;DLLPSDMAVALLEAQAGTGHIIDPATSAR;ELAEQELEKQR;ELIPTEEALR;FHKLQNVQIALDYLR;FLEGTSCIAGVFVDATKER;FLEVQYLTGGLIEPDTPGRVPLDEALQR;GIIRPGTAFELLEAQAA…
P02545	P02545	35	35	Prelamin-A/C;Lamin-A/C	LMNA	sp|P02545|LMNA_HUMAN Prelamin-A/C OS=Homo sapiens OX=9606 GN=LMNA PE=1 SV=1	1	35	59.6	266620	250670	311310	226070	96027	140150	6689.6	0	82762	0.36954	0.343174	0.276803	0.351856	0.308823	0.277256	1.24178	0	1.08345	1.055	0.649431	0.0772388704446212	0.187467	AAYEAELGDAR;AGQVVTIWAAGAGATHSPPTDLVWK;AQNTWGCGNSLR;ARLQLELSK;EAALSTALSEKR;EVSGIKAAYEAELGDAR;EVSGIKAAYEAELGDARK;IDSLSAQLSQLQK;IRIDSLSAQLSQLQK;ITESEEVVSR;KLLEGEEERLR;KQLQDEMLR;LADALQELR;LALDMEIHAYR;LALDMEIHAYRK;LAVYIDRVR;LKDLEALLNSK;LLAEKEREMAEMR;LQEKEDLQELNDR;LRDLEDSLAR;LRDLEDSLARER;LVEIDNGKQREFESR;MQQQLDEYQELLDIK;NSNLVGAAHEELQQSR;NTKKEGDLIAAQAR;SGAQASSTPLSPTR;SLETENAGLR;SVGGSGGGSFGDNLVTR;TALINSTG…
P09651;Q32P51;A0A2R8Y4L2	P09651;Q32P51	17;11;6	17;11;6	Heterogeneous nuclear ribonucleoprotein A1;Heterogeneous nuclear ribonucleoprotein A1, N-terminally processed;Heterogeneous nuclear ribonucleoprotein A1-like 2	HNRNPA1;HNRNPA1L2	sp|P09651|ROA1_HUMAN Heterogeneous nuclear ribonucleoprotein A1 OS=Homo sapiens OX=9606 GN=HNRNPA1 PE=1 SV=5;sp|Q32P51|RA1L2_HUMAN Heterogeneous nuclear ribonucleoprotein A1-like 2 OS=Homo sapiens OX=9606 GN=HNRNPA1L2 PE=2 SV=2	3	17	44.4	523990	500190	732710	542900	236860	381410	0	0	140870	0.72626	0.684774	0.651494	0.844971	0.761741	0.754535	0	0	1.84415	0.873491	0.0513051	-0.195135636624197	1.28984	AVSREDSQRPGAHLTVK;AVSREDSQRPGAHLTVKK;EDSQRPGAHLTVK;EDSQRPGAHLTVKK;GFAFVTFDDHDSVDKIVIQK;GFGFVTYATVEEVDAAMNARPHKVDGR;IEVIEIMTDR;KLFIGGLSFETTDESLR;LFIGGLSFETTDESLR;NQGGYGGSSSSSSYGSGR;RAVSREDSQRPGAHLTVK;RGFAFVTFDDHDSVDKIVIQK;SESPKEPEQLR;SHFEQWGTLTDCVVMRDPNTKR;SKSESPKEPEQLR;SRGFGFVTYATVEEVDAAMNARPHKVDGR;SSGPYGGGGQYFAKPR
Q06830;Q13162	Q06830	11;1	10;1	Peroxiredoxin-1	PRDX1	sp|Q06830|PRDX1_HUMAN Peroxiredoxin-1 OS=Homo sapiens OX=9606 GN=PRDX1 PE=1 SV=1	2	10	73.4	433340	412510	518490	390000	184170	284120	0	0	35885	0.600618	0.564738	0.461019	0.606997	0.592291	0.562068	0	0	0.469776	0.923365	0.363281	-0.115027522724842	0.439757	ATAVMPDGQFK;ATAVMPDGQFKDISLSDYK;ATAVMPDGQFKDISLSDYKGK;GLFIIDDKGILR;IGHPAPNFK;KLNCQVIGASVDSHFCHLAWVNTPK;KQGGLGPMNIPLVSDPKR;LNCQVIGASVDSHFCHLAWVNTPK;LVQAFQFTDKHGEVCPAGWKPGSDTIKPDVQK;QITVNDLPVGR;TIAQDYGVLKADEGISFR
Q00839	Q00839	30	30	Heterogeneous nuclear ribonucleoprotein U	HNRNPU	sp|Q00839|HNRPU_HUMAN Heterogeneous nuclear ribonucleoprotein U OS=Homo sapiens OX=9606 GN=HNRNPU PE=1 SV=6	1	30	36.4	273960	260340	417220	267190	121650	203570	0	0	52397	0.379714	0.356413	0.370974	0.415855	0.391226	0.402718	0	0	0.685937	0.915111	0.0253692	-0.127982109187247	1.59569	AVVVCPKDEDYKQR;DIDIHEVR;DLPEHAVLK;EDHGRGYFEYIEENKYSR;EKPYFPIPEEYTFIQNVPLEDR;EKPYFPIPEEYTFIQNVPLEDRVR;EVLAGRPLFPHVLCHNCAVEFNFGQK;GNFTLPEVAECFDEITYVELQKEEAQK;GYFEYIEENKYSR;HAAENPGKYNILGTNTIMDK;HLYTKDIDIHEVR;ISKEVLAGRPLFPHVLCHNCAVEFNFGQK;KAEVEGKDLPEHAVLK;KMCLFAGFQR;KQMADTGKLNTLLQR;LLEQYKEESK;LLEQYKEESKK;LSASSLTMESFAFLWAGGR;LSDKGLKAELMER;MCLFAGFQR;MKGNFTLPEVAECFDEITYVELQKEEAQK;MMVAGFKK;NFILDQTNVSAAAQ…
P19338	P19338	21	21	Nucleolin	NCL	sp|P19338|NUCL_HUMAN Nucleolin OS=Homo sapiens OX=9606 GN=NCL PE=1 SV=3	1	21	35.5	533210	637900	863500	553770	298130	440710	0	0	90414	0.739039	0.873303	0.767786	0.861889	0.958786	0.871847	0	0	1.18362	0.883977	0.111309	-0.177918528097135	0.953469	AAKEAMEDGEIDGNKVTLDWAKPK;AIRLELQGPR;ALELTGLKVFGNEIKLEKPK;EAMEDGEIDGNKVTLDWAKPK;GFGFVDFNSEEDAK;GIAYIEFKTEADAEKTFEEK;GLSEDTTEETLKESFDGSVR;GYAFIEFASFEDAKEALNSCNKR;KFGYVDFESAEDLEK;KFGYVDFESAEDLEKALELTGLK;KQKVEGTEPTTAFNLFVGNLNFNK;NDLAVVDVR;NLPYKVTQDELK;NLPYKVTQDELKEVFEDAAEIR;QKVEGTEPTTAFNLFVGNLNFNK;SISLYYTGEKGQNQDYR;SISLYYTGEKGQNQDYRGGK;TGISDVFAKNDLAVVDVR;TLVLSNLSYSATEETLQEVFEK;VFGNEIKLEKPK;VTQDELKEVF…
P23528;Q9Y281	P23528	11;3	10;2	Cofilin-1	CFL1	sp|P23528|COF1_HUMAN Cofilin-1 OS=Homo sapiens OX=9606 GN=CFL1 PE=1 SV=3	2	10	81.9	552020	527200	678400	494850	222360	349070	25442	0	66033	0.76511	0.721751	0.603203	0.770186	0.71511	0.690558	4.72274	0	0.864448	0.960573	0.623283	-0.0580329229141344	0.205315	ASGVAVSDGVIK;ASGVAVSDGVIKVFNDMK;ASGVAVSDGVIKVFNDMKVR;AVLFCLSEDKK;ESKKEDLVFIFWAPESAPLK;KAVLFCLSEDKK;LGGSAVISLEGKPL;LTGIKHELQANCYEEVKDR;MIYASSKDAIKK;NIILEEGKEILVGDVGQTVDDPYATFVK;YALYDATYETK
P07910;O60812;B2RXH8;P0DMR1;B7ZW38	P07910	13;6;6;5;5	13;6;6;5;5	Heterogeneous nuclear ribonucleoproteins C1/C2	HNRNPC	sp|P07910|HNRPC_HUMAN Heterogeneous nuclear ribonucleoproteins C1/C2 OS=Homo sapiens OX=9606 GN=HNRNPC PE=1 SV=4	5	13	37.6	419030	421510	563870	368630	186910	288940	0	0	105030	0.580784	0.577059	0.501368	0.573736	0.601102	0.571604	0	0	1.37496	0.950052	0.350932	-0.0739219042774351	0.454777	ASNVTNKTDPR;GFAFVQYVNER;IVGCSVHKGFAFVQYVNER;KSDVEAIFSK;KSDVEAIFSKYGK;LKGDDLQAIKK;MIAGQVLDINLAAEPK;MYSYPARVPPPPPIAR;SDVEAIFSKYGK;VDSLLENLEKIEKEQSK;VFIGNLNTLVVK;VFIGNLNTLVVKK;VPPPPPIAR
Q49AN0	Q49AN0	24	18	Cryptochrome-2	CRY2	sp|Q49AN0|CRY2_HUMAN Cryptochrome-2 OS=Homo sapiens OX=9606 GN=CRY2 PE=1 SV=2	1	18	41.7	338300	252920	293510	290670	123310	127040	0	0	0	0.46889	0.346254	0.260976	0.452399	0.396565	0.25132	0	0	0	0.978039	0.9291	-0.0320365601457363	0.0319376	AATVATAAAVAPAPAPGTDSASSVHWFR;AATVATAAAVAPAPAPGTDSASSVHWFRK;AWVANYERPR;CIIGVDYPRPIVNHAETSR;CVYILDPWFAASSSVGINR;EFFYTAATNNPR;FGCLSCR;FLLQSLEDLDTSLR;FLLQSLEDLDTSLRK;FQAIISR;GQPADVFPR;KAWVANYERPR;KLEAAEEPPGEELSKR;LFKEWGVTR;LHDNPALLAAVR;LTFEYDSEPFGK;LTFEYDSEPFGKER;MKQIYQQLSR;MNANSLLASPTGLSPYLR;QIYQQLSR;RFQAIISR;RTDPSGDYIRR;VAELPTPELPSKDA;YIYEPWNAPESIQK
Q15365	Q15365	15	12	Poly(rC)-binding protein 1	PCBP1	sp|Q15365|PCBP1_HUMAN Poly(rC)-binding protein 1 OS=Homo sapiens OX=9606 GN=PCBP1 PE=1 SV=2	1	12	70.2	361920	347460	421810	318030	152450	215840	0	0	73322	0.501628	0.475682	0.375055	0.494983	0.490279	0.426992	0	0	0.95987	0.957594	0.676219	-0.0625137665756567	0.169912	AFAMIIDKLEEDINSSMTNSTAASRPPVTLR;AITIAGVPQSVTECVK;ESTGAQVQVAGDMLPNSTER;GYWASLDASTQTTHELTIPNNLIGCIIGR;IANPVEGSSGR;IITLTGPTNAIFK;INISEGNCPER;LLMHGKEVGSIIGK;LVVPATQCGSLIGK;LVVPATQCGSLIGKGGCK;MDAGVTESGLNVTLTIR;QGANINEIR;QICLVMLETLSQSPQGR;QVTITGSAASISLAQYLINAR;VMTIPYQPMPASSPVICAGGQDR
Q15233	Q15233	17	17	Non-POU domain-containing octamer-binding protein	NONO	sp|Q15233|NONO_HUMAN Non-POU domain-containing octamer-binding protein OS=Homo sapiens OX=9606 GN=NONO PE=1 SV=4	1	17	56.7	248710	246970	299080	258120	127150	165950	0	0	58146	0.344717	0.338109	0.265929	0.401738	0.408914	0.328295	0	0	0.761198	0.833009	0.153554	-0.263595349059495	0.813738	AAPGAEFAPNKR;AGEVFIHKDKGFGFIR;AVVIVDDRGRPSGK;CSEGSFLLTTFPRPVTVEPMDQLDDEEGLPEKLVIK;EKLEMEMEAARHEHQVMLMR;EQPPRFAQPGSFEYEYAMR;FAQPGSFEYEYAMR;FGQAATMEGIGAIGGTPPAFNR;GAMPPAPVPAGTPAPPGPATMMPDGTLGLTPPTTER;GIVEFSGKPAAR;LFVGNLPPDITEEEMR;MGQMAMGGAMGINNR;MQSNKTFNLEK;RQQEGFKGTFPDAR;TFNLEKQNHTPR;TLAEIAKVELDNMPLR;TLAEIAKVELDNMPLRGK
P52272	P52272	28	28	Heterogeneous nuclear ribonucleoprotein M	HNRNPM	sp|P52272|HNRPM_HUMAN Heterogeneous nuclear ribonucleoprotein M OS=Homo sapiens OX=9606 GN=HNRNPM PE=1 SV=3	1	28	48.8	206770	214390	308580	211620	96481	143060	0	0	22829	0.286587	0.293506	0.274376	0.329366	0.310283	0.283012	0	0	0.298858	0.926092	0.19367	-0.110772960251308	0.712938	AAGVEAAAEVAATEIK;AFITNIPFDVK;AFITNIPFDVKWQSLKDLVK;AIEMERGNFGGSFAGSFGGAGGHAPGVAR;EKVGEVTYVELLMDAEGK;GCAVVEFKMEESMKK;GCGVVKFESPEVAER;GGNRFEPYANPTKR;GIGMGNIGPAGMGMEGIGFGINK;GIGTVTFEQSIEAVQAISMFNGQLLFDRPMHVK;GNFGGSFAGSFGGAGGHAPGVAR;INEILSNALK;KACQIFVR;LGSTVFVANLDYK;MAAPIDRVGQTIER;MGAGLGHGMDRVGSEIER;MGAGMGFGLER;MGGMEGPFGGGMENMGR;MGLAMGGGGGASFDR;MGLVMDR;MGPAIER;MGPAMGPALGAGIER;MGPLGLDHMASSIER;MVPAGMGAG…
Q99743	Q99743	22	18	Neuronal PAS domain-containing protein 2	NPAS2	sp|Q99743|NPAS2_HUMAN Neuronal PAS domain-containing protein 2 OS=Homo sapiens OX=9606 GN=NPAS2 PE=1 SV=3	1	18	25.7	402840	369710	429730	385630	194230	179180	0	0	0	0.558344	0.506143	0.382097	0.600195	0.624643	0.354468	0	0	0	0.915962	0.683609	-0.126641019334366	0.165192	CHQHLMQFGK;DQFNVLIK;EFPTYEYIK;ELSSMLPGNTR;EMCIVDEPLEEFTSR;ESSVISTQGPKPMR;EVCFIATVR;FLFLDHR;GSLNPKEFPTYEYIK;ILQANIR;LATPQFLK;LATPQFLKEMCIVDEPLEEFTSR;LLLSQPIQPMMPGSCDAR;LLLSQPIQPMMPGSCDARQPSEVSR;LMAEASTPALPR;RDQFNVLIK;RQELALEDPPSEALHSSALK;RQELALEDPPSEALHSSALKDK;RRDQFNVLIK;RVSSLSESSGLQQPPR;SAAVTQPQLGAGPQLPGQISSAQVTSQHLLR;VSSLSESSGLQQPPR
P07437;A6NNZ2;CON__ENSEMBL:ENSBTAP00000025008;Q9H4B7	P07437	27;5;3;3	6;0;0;0	Tubulin beta chain	TUBB	sp|P07437|TBB5_HUMAN Tubulin beta chain OS=Homo sapiens OX=9606 GN=TUBB PE=1 SV=2	4	6	70.7	409230	466570	660980	333480	161150	311340	0	0	0	0.567201	0.638747	0.587714	0.519029	0.518258	0.615917	0	0	0	1.08496	0.293816	0.117643211809678	0.531925	AILVDLEPGTMDSVR;ALTVPELTQQVFDAK;EVDEQMLNVQNK;FPGQLNADLR;FWEVISDEHGIDPTGTYHGDSDLQLDR;GHYTEGAELVDSVLDVVR;GHYTEGAELVDSVLDVVRK;IMNTFSVVPSPK;IREEYPDRIMNTFSVVPSPK;ISEQFTAMFR;ISVYYNEATGGK;ISVYYNEATGGKYVPR;KLAVNMVPFPR;LAVNMVPFPR;LHFFMPGFAPLTSR;LTTPTYGDLNHLVSATMSGVTTCLR;LTTPTYGDLNHLVSATMSGVTTCLRFPGQLNADLR;LTTPTYGDLNHLVSATMSGVTTCLRFPGQLNADLRK;MAVTFIGNSTAIQELFK;MAVTFIGNSTAIQELFKR;MSMKEVDEQMLNVQNK;NMMAACDPR;…
Q14103	Q14103	11	11	Heterogeneous nuclear ribonucleoprotein D0	HNRNPD	sp|Q14103|HNRPD_HUMAN Heterogeneous nuclear ribonucleoprotein D0 OS=Homo sapiens OX=9606 GN=HNRNPD PE=1 SV=1	1	11	26.8	514330	516710	562500	462760	189030	292630	0	0	86273	0.712871	0.70739	0.50015	0.720241	0.60792	0.578904	0	0	1.12941	1.007	0.959437	0.0100621339420409	0.0179835	DLKDYFSK;FGEVVDCTLK;FGEVVDCTLKLDPITGR;GFCFITFKEEEPVKK;HSEAATAQREEWK;IFVGGLSPDTPEEK;IFVGGLSPDTPEEKIR;KYHNVGLSKCEIK;MFIGGLSWDTTKK;MFIGGLSWDTTKKDLK;YHNVGLSKCEIK
P13010	P13010	29	29	X-ray repair cross-complementing protein 5	XRCC5	sp|P13010|XRCC5_HUMAN X-ray repair cross-complementing protein 5 OS=Homo sapiens OX=9606 GN=XRCC5 PE=1 SV=3	1	29	52.3	317890	309310	351120	290960	121610	157760	0	0	0	0.440602	0.423454	0.3122	0.452851	0.391098	0.312093	0	0	0	1.01749	0.912003	0.0250089318438696	0.0400037	AFREEAIKFSEEQR;ALHPREPLPPIQQHIWNMLNPPAEVTTK;ALQEKVEIK;CFSVLGFCK;DKPSGDTAAVFEEGGDVDDLLDMI;EPLPPIQQHIWNMLNPPAEVTTK;FFMGNQVLK;FSKSQLDIIIHSLK;FSKSQLDIIIHSLKK;HIEIFTDLSSR;HLMLPDFDLLEDIESK;IKTLFPLIEAK;IQPGSQQADFLDALIVSMDVIQHETIGK;IQPGSQQADFLDALIVSMDVIQHETIGKK;KKDQVTAQEIFQDNHEDGPTAK;KLKTEQGGAHFSVSSLAEGSVTSVGSVNPAENFR;KVITMFVQR;KYAPTEAQLNAVDALIDSMSLAK;LFQCLLHR;LGGHGPSFPLK;LGGHGPSFPLKGITEQQKEGLEIVK;LTIGSN…
P12956	P12956	25	25	X-ray repair cross-complementing protein 6	XRCC6	sp|P12956|XRCC6_HUMAN X-ray repair cross-complementing protein 6 OS=Homo sapiens OX=9606 GN=XRCC6 PE=1 SV=2	1	25	51.1	309590	257720	319330	216160	100070	138030	0	0	0	0.429098	0.352826	0.283934	0.336432	0.321825	0.273062	0	0	0	1.14446	0.385674	0.194668119291771	0.413779	AGDLRDTGIFLDLMHLK;ALKPPPIKLYR;AMFESQSEDELTPFDMSIQCIQSVYISK;CLEKEVAALCR;DIISIAEDEDLRVHFEESSKLEDLLR;DSLIFLVDASK;DTGIFLDLMHLK;FDDPGLMLMGFKPLVLLK;FTYRSDSFENPVLQQHFR;ILELDQFKGQQGQKR;IMATPEQVGK;IMLFTNEDNPHGNDSAK;KPGGFDISLFYR;KQELLEALTK;KQELLEALTKHFQD;LGSLVDEFKELVYPPDYNPEGK;NIYVLQELDNPGAK;NIYVLQELDNPGAKR;NLEALALDLMEPEQAVDLTLPK;NLEALALDLMEPEQAVDLTLPKVEAMNKR;QIILEKEETEELKR;SDSFENPVLQQHFR;SGLKKQELLEALTK;TF…
P04792	P04792	9	9	Heat shock protein beta-1	HSPB1	sp|P04792|HSPB1_HUMAN Heat shock protein beta-1 OS=Homo sapiens OX=9606 GN=HSPB1 PE=1 SV=2	1	9	71.2	315420	350370	449590	286880	125690	215210	0	0	25702	0.437178	0.479666	0.399756	0.446501	0.404219	0.425745	0	0	0.336469	1.03144	0.635403	0.0446634535985337	0.196951	AQLGGPEAAKSDETAAK;DGVVEITGKHEERQDEHGYISR;GPSWDPFRDWYPHSR;KYTLPPGVDPTQVSSSLSPEGTLTVEAPMPK;LATQSNEITIPVTFESR;LFDQAFGLPR;QLSSGVSEIR;RVPFSLLR;VSLDVNHFAPDELTVK
P21333	P21333	39	37	Filamin-A	FLNA	sp|P21333|FLNA_HUMAN Filamin-A OS=Homo sapiens OX=9606 GN=FLNA PE=1 SV=4	1	37	25	124660	143210	193090	121650	50385	106940	0	0	6946.2	0.172781	0.196058	0.171687	0.189336	0.162038	0.211557	0	0	0.0909338	0.9602	0.672047	-0.058593331487048	0.1726	AFGPGLQGGSAGSPAR;AGGPGLERAEAGVPAEFSIWTR;AGNNMLLVGVHGPR;AHVVPCFDASKVK;ALGALVDSCAPGLCPDWDSWDASKPVTNAR;ALTQTGGPHVK;ANLPQSFQVDTSK;ATCAPQHGAPGPGPADASK;AWGPGLEGGVVGK;AYGPGIEPTGNMVK;DAGEGLLAVQITDPEGKPK;DGSCGVAYVVQEPGDYEVSVK;EATTEFSVDAR;FGGEHVPNSPFQVTALAGDQPSVQPPLR;FLPREEGPYEVEVTYDGVPVPGSPFPLEAVAPTKPSKVK;FNEEHIPDSPFVVPVASPSGDAR;GAGSYTIMVLFADQATPTSPIR;GAGTGGLGLAVEGPSEAK;GTVEPQLEAR;IANLQTDLSDGLR;IQQNTFTR;I…
P26599;O95758	P26599	14;1	14;1	Polypyrimidine tract-binding protein 1	PTBP1	sp|P26599|PTBP1_HUMAN Polypyrimidine tract-binding protein 1 OS=Homo sapiens OX=9606 GN=PTBP1 PE=1 SV=2	2	14	34.5	264300	258150	339790	270820	102920	171680	0	0	0	0.366325	0.353414	0.302126	0.421505	0.330991	0.339631	0	0	0	0.935666	0.538633	-0.0959339817347472	0.268707	EGQEDQGLTKDYGNSPLHR;GQPIYIQFSNHK;GQPIYIQFSNHKELK;HQNVQLPR;IAIPGLAGAGNSVLLVSNLNPER;IDFSKLTSLNVK;ITLSKHQNVQLPR;KLPIDVTEGEVISLGLPFGK;MALIQMGSVEEAVQALIDLHNHDLGENHHLR;MDGIVPDIAVGTK;MDGIVPDIAVGTKR;NFQNIFPPSATLHLSNIPPSVSEEDLK;SAGVPSR;VLFSSNGGVVK
P36578	P36578	20	20	60S ribosomal protein L4	RPL4	sp|P36578|RL4_HUMAN 60S ribosomal protein L4 OS=Homo sapiens OX=9606 GN=RPL4 PE=1 SV=5	1	20	47.3	237850	303480	524520	242720	130010	236970	0	0	32451	0.329665	0.415472	0.46638	0.37777	0.418112	0.468793	0	0	0.424821	0.957968	0.729662	-0.0619511024620412	0.136878	AAAAAAALQAK;ACARPLISVYSEKGESSGK;APIRPDIVNFVHTNLR;APIRPDIVNFVHTNLRK;FCIWTESAFR;IEEVPELPLVVEDKVEGYKK;ILKSPEIQR;KLDELYGTWR;KLDELYGTWRK;MINTDLSR;NIPGITLLNVSK;NNRQPYAVSELAGHQTSAESWGTGR;NVTLPAVFK;NVTLPAVFKAPIRPDIVNFVHTNLR;NVTLPAVFKAPIRPDIVNFVHTNLRK;SGQGAFGNMCR;SNYNLPMHK;TKEAVLLLK;VDKAAAAAAALQAK;YAICSALAASALPALVMSK
P62241	P62241	11	11	40S ribosomal protein S8	RPS8	sp|P62241|RS8_HUMAN 40S ribosomal protein S8 OS=Homo sapiens OX=9606 GN=RPS8 PE=1 SV=2	1	11	53.8	255890	343490	475000	210510	159800	242450	0	0	46680	0.354668	0.470247	0.422349	0.327638	0.513917	0.479634	0	0	0.611095	0.944048	0.729138	-0.0830682943317143	0.13719	ADGYVLEGKELEFYLR;ALRLDVGNFSWGSECCTR;IIDVVYNASNNELVR;ISSLLEEQFQQGK;KYELGRPAANTK;LDVGNFSWGSECCTR;LTPEEEEILNK;LTPEEEEILNKKR;NCIVLIDSTPYR;NCIVLIDSTPYRQWYESHYALPLGR;QWYESHYALPLGR
P62424	P62424	15	15	60S ribosomal protein L7a	RPL7A	sp|P62424|RL7A_HUMAN 60S ribosomal protein L7a OS=Homo sapiens OX=9606 GN=RPL7A PE=1 SV=2	1	15	55.3	206890	282680	402500	206360	121620	187860	0	0	0	0.286754	0.386997	0.357885	0.321179	0.39113	0.371639	0	0	0	0.951739	0.656426	-0.071362484082666	0.182814	AAGKGDVPTKRPPVLR;AGVNTVTTLVENK;AGVNTVTTLVENKK;HWGGNVLGPK;KAQLVVIAHDVDPIELVVFLPALCRK;KMGVPYCIIK;KTCTTVAFTQVNSEDKGALAK;KVVNPLFEK;KVVNPLFEKRPK;LKVPPAINQFTQALDR;NFGIGQDIQPK;RHWGGNVLGPK;RLKVPPAINQFTQALDR;TCTTVAFTQVNSEDKGALAK;TNYNDRYDEIRR
P23396	P23396	18	18	40S ribosomal protein S3	RPS3	sp|P23396|RS3_HUMAN 40S ribosomal protein S3 OS=Homo sapiens OX=9606 GN=RPS3 PE=1 SV=2	1	18	72	97216	198900	300510	140490	84945	145150	0	0	10769	0.134743	0.2723	0.2672	0.218659	0.273183	0.287147	0	0	0.140979	0.865536	0.520595	-0.208334113162727	0.2835	DEILPTTPISEQK;ELAEDGYSGVEVR;ELTAVVQKR;FGFPEGSVELYAEK;FGFPEGSVELYAEKVATR;FIMESGAKGCEVVVSGK;FVADGIFKAELNEFLTR;FVDGLMIHSGDPVNYYVDTAVR;GGKPEPPAMPQPVPTA;GLCAIAQAESLR;IMLPWDPTGK;IRELTAVVQKR;KFVADGIFKAELNEFLTR;LLGGLAVR;LLGGLAVRR;TEIIILATR;VTPTRTEIIILATR;YKLLGGLAVR
P16403	P16403	15	2	Histone H1.2	HIST1H1C	sp|P16403|H12_HUMAN Histone H1.2 OS=Homo sapiens OX=9606 GN=H1-2 PE=1 SV=2	1	2	40.4	454650	590400	866880	427630	225170	384350	0	0	148080	0.630154	0.808274	0.770792	0.665564	0.724146	0.760351	0	0	1.93854	1.02751	0.762111	0.039158339700825	0.117982	ALAAAGYDVEK;ALAAAGYDVEKNNSR;ASGPPVSELITK;ERSGVSLAALK;ERSGVSLAALKK;GTGASGSFKLNK;GTGASGSFKLNKK;KALAAAGYDVEK;KALAAAGYDVEKNNSR;KASGPPVSELITK;SETAPAAPAAAPPAEKAPVK;SETAPAAPAAAPPAEKAPVKK;SGVSLAALK;SGVSLAALKK;SLVSKGTLVQTK
Q13263	Q13263	19	19	Transcription intermediary factor 1-beta	TRIM28	sp|Q13263|TIF1B_HUMAN Transcription intermediary factor 1-beta OS=Homo sapiens OX=9606 GN=TRIM28 PE=1 SV=5	1	19	34.5	371920	292750	361690	265750	111600	134040	0	0	0	0.515488	0.400783	0.321599	0.413614	0.358905	0.265168	0	0	0	1.19291	0.400751	0.254487416977555	0.397125	AASAAAASAAAASAASGSPGPGEGSAGGEKR;DIVENYFMR;FASWALESDNNTALLLSKK;FQWDLNAWTK;KLIYFQLHR;KLLASLVK;LIYFQLHR;LLPCLHSACSACLGPAAPAAANSSGDGGAAGDGTVVDCPVCK;LSPPYSSPQEFAQDVGR;MAILQIMK;MAILQIMKELNKR;MIVDPVEPHGEMK;QFNKLTEDKADVQSIIGLQR;QGSGSSQPMEVQEGYGFGSGDDPYSSAEPHVSGVKR;QQCFSKDIVENYFMR;VFPGSTTEDYNLIVIER;VLVNDAQKVTEGQQERLER;VSLERLDLDLTADSQPPVFK;VSLERLDLDLTADSQPPVFKVFPGSTTEDYNLIVIER
P23246	P23246	12	12	Splicing factor, proline- and glutamine-rich	SFPQ	sp|P23246|SFPQ_HUMAN Splicing factor, proline- and glutamine-rich OS=Homo sapiens OX=9606 GN=SFPQ PE=1 SV=2	1	12	19	189890	322260	356370	229630	90177	127980	0	0	20555	0.263191	0.441183	0.316869	0.357397	0.290009	0.25318	0	0	0.269089	1.13398	0.545131	0.181389990657283	0.263499	ALAEIAKAELDDTPMR;AVVIVDDRGR;FAQHGTFEYEYSQR;FATHAAALSVR;FGQGGAGPVGGQGPR;GFGFIKLESR;GIVEFASKPAAR;GMGPGTPAGYGR;LFVGNLPADITEDEFK;LFVGNLPADITEDEFKR;STGKGIVEFASKPAAR;YGEPGEVFINKGK
P17844	P17844	22	16	Probable ATP-dependent RNA helicase DDX5	DDX5	sp|P17844|DDX5_HUMAN Probable ATP-dependent RNA helicase DDX5 OS=Homo sapiens OX=9606 GN=DDX5 PE=1 SV=1	1	16	37.8	200840	133520	277610	174850	79459	128570	16796	20372	16585	0.278368	0.182793	0.246839	0.272137	0.25554	0.254347	3.1178	2.64955	0.217117	0.905342	0.438366	-0.143465308868254	0.358163	APILIATDVASR;ELAQQVQQVAAEYCR;FVINYDYPNSSEDYIHR;GDGPICLVLAPTR;GHNCPKPVLNFYEANFPANVMDVIAR;GLDVEDVKFVINYDYPNSSEDYIHR;GVEICIATPGR;HGKAPILIATDVASR;KIVDQIRPDR;LIDFLECGK;LIDFLECGKTNLRR;LLQLVEDRGSGR;LMEEIMSEKENK;MLDMGFEPQIR;NFYQEHPDLAR;NFYQEHPDLARR;QVSDLISVLR;STCIYGGAPKGPQIR;TLSYLLPAIVHINHQPFLER;TLSYLLPAIVHINHQPFLERGDGPICLVLAPTR;TTYLVLDEADR;TTYLVLDEADRMLDMGFEPQIR
P25398	P25398	7	7	40S ribosomal protein S12	RPS12	sp|P25398|RS12_HUMAN 40S ribosomal protein S12 OS=Homo sapiens OX=9606 GN=RPS12 PE=1 SV=3	1	7	60.6	321100	398530	476150	170640	95402	185120	0	0	29373	0.445051	0.545599	0.423372	0.265584	0.306813	0.366219	0	0	0.384526	1.5065	0.02923	0.59119654165919	1.53417	AEEGIAAGGVMDVNTALQEVLK;LGEWVGLCK;LVEALCAEHQINLIK;LVEALCAEHQINLIKVDDNK;LVEALCAEHQINLIKVDDNKK;QAHLCVLASNCDEPMYVK;TALIHDGLAR
P62979;P62987;P0CG47;P0CG48	P62979;P62987;P0CG47;P0CG48	7;5;5;5	7;5;5;5	Ubiquitin-40S ribosomal protein S27a;Ubiquitin;40S ribosomal protein S27a;Ubiquitin-60S ribosomal protein L40;Ubiquitin;60S ribosomal protein L40;Polyubiquitin-B;Ubiquitin;Polyubiquitin-C;Ubiquitin	RPS27A;UBA52;UBB;UBC	sp|P62979|RS27A_HUMAN Ubiquitin-40S ribosomal protein S27a OS=Homo sapiens OX=9606 GN=RPS27A PE=1 SV=2;sp|P62987|RL40_HUMAN Ubiquitin-60S ribosomal protein L40 OS=Homo sapiens OX=9606 GN=UBA52 PE=1 SV=2;sp|P0CG47|UBB_HUMAN Polyubiquitin-B OS=Homo sapiens O	4	7	51.3	325810	366220	471190	276930	144230	236680	0	0	60747	0.451579	0.501365	0.418961	0.431014	0.463844	0.468219	0	0	0.795248	1.00648	0.917484	0.00931440373522285	0.0374015	CCLTYCFNKPEDK;ECPSDECGAGVFMASHFDR;ESTLHLVLR;LIFAGKQLEDGR;TITLEVEPSDTIENVK;TITLEVEPSDTIENVKAK;TLSDYNIQKESTLHLVLR
Q9C0C6	Q9C0C6	14	14	CLOCK-interacting pacemaker	CIPC	sp|Q9C0C6|CIPC_HUMAN CLOCK-interacting pacemaker OS=Homo sapiens OX=9606 GN=CIPC PE=1 SV=2	1	14	42.9	220890	206900	221910	274180	122500	106050	0	0	0	0.306158	0.283252	0.197313	0.426734	0.39396	0.209796	0	0	0	0.763444	0.340742	-0.389405067961	0.467574	AGAVPSSPSTPAPPSAK;EQTQLFIEATK;FQNTLVVLHK;GLSLGPEEKGTSGVQKK;LAEDSALQGVPSLVAGGSPQTLQPVSSSHVAK;LGPSLSSSEPTK;LGPSLSSSEPTKAGAVPSSPSTPAPPSAK;LQASLTPGSSNTGSDLEAFSDHPAI;NAFPTLSPMVVMK;NYLPILNSYTK;QNQATQVELDQLK;QNQATQVELDQLKEQTQLFIEATK;RFQNTLVVLHK;SPDIFSEQR
P14174	P14174	2	2	Macrophage migration inhibitory factor	MIF	sp|P14174|MIF_HUMAN Macrophage migration inhibitory factor OS=Homo sapiens OX=9606 GN=MIF PE=1 SV=4	1	2	17.4	639770	566610	774350	536550	255950	381950	0	0	93256	0.886734	0.775705	0.688518	0.835087	0.823135	0.755603	0	0	1.22083	0.973954	0.754121	-0.0380738602745582	0.122559	LLCGLLAER;PMFIVNTNVPR
P52597	P52597	17	15	Heterogeneous nuclear ribonucleoprotein F;Heterogeneous nuclear ribonucleoprotein F, N-terminally processed	HNRNPF	sp|P52597|HNRPF_HUMAN Heterogeneous nuclear ribonucleoprotein F OS=Homo sapiens OX=9606 GN=HNRNPF PE=1 SV=3	1	15	63.9	197120	199920	259880	195130	87083	131490	0	0	60461	0.273212	0.273696	0.231074	0.303701	0.280059	0.260124	0	0	0.791504	0.921907	0.310331	-0.117306852895299	0.508175	ATENDIYNFFSPLNPVR;DLSYCLSGMYDHR;GLPWSCSVEDVQNFLSDCTIHDGAAGVHFIYTR;GLPYKATENDIYNFFSPLNPVR;HSGPNSADSANDGFVR;ITGEAFVQFASQELAEK;ITGEAFVQFASQELAEKALGK;LRGLPWSCSVEDVQNFLSDCTIHDGAAGVHFIYTR;MLGPEGGEGFVVK;MRPGAYSTGYGGYEEYSGLSDGYGFTTDLFGR;QSGEAFVELGSEDDVK;RYIGIVK;SYSDPPLKFMSVQRPGPYDRPGTAR;VHIEIGPDGR;VTGEADVEFATHEEAVAAMSKDR;YGDSEFTVQSTTGHCVHMR;YIEVFKSSQEEVR
P35579;P35580;P35749;Q7Z406	P35579	32;3;2;2	32;3;2;2	Myosin-9	MYH9	sp|P35579|MYH9_HUMAN Myosin-9 OS=Homo sapiens OX=9606 GN=MYH9 PE=1 SV=4	4	32	22	69654	96306	140410	77514	33073	68933	0	0	0	0.0965418	0.131846	0.124846	0.120643	0.106363	0.136369	0	0	0	0.972093	0.819073	-0.0408332784954637	0.0866776	AGKLDPHLVLDQLR;AGVLAHLEEERDLK;ALELDSNLYR;ANLQIDQINTDLNLER;DFSALESQLQDTQELLQEENRQK;ELEDATETADAMNR;EMEAELEDERKQR;HSQAVEELAEQLEQTKR;IAQLEEELEEEQGNTELINDR;IAQLEEQLDNETKER;IIGLDQVAGMSETALPGAFK;IMGIPEEEQMGLLR;INFDVNGYIVGANIETYLLEK;KAGKLDPHLVLDQLR;KANLQIDQINTDLNLER;KFDQLLAEEK;KLEGDSTDLSDQIAELQAQIAELK;KMEDSVGCLETAEEVKR;KVIQYLAYVASSHK;LQQELDDLLVDLDHQR;LQVELDNVTGLLSQSDSK;QGFPNRVVFQEFR;QLLQANPILEAFGNAK;RGDL…
P62081	P62081	11	11	40S ribosomal protein S7	RPS7	sp|P62081|RS7_HUMAN 40S ribosomal protein S7 OS=Homo sapiens OX=9606 GN=RPS7 PE=1 SV=1	1	11	51.5	205840	273200	400490	196400	129850	205160	0	0	0	0.285298	0.374018	0.356098	0.305677	0.417597	0.405864	0	0	0	0.899283	0.443827	-0.153153317452769	0.352787	AIIIFVPVPQLK;DVNFEFPEFQL;ELNITAAKEIEVGGGRK;HVVFIAQR;HVVFIAQRR;KAIIIFVPVPQLK;KLTGKDVNFEFPEFQL;LTGKDVNFEFPEFQL;TLTAVHDAILEDLVFPSEIVGK;TLTAVHDAILEDLVFPSEIVGKR;VHLDKAQQNNVEHKVETFSGVYK
P62701;P22090;Q8TD47	P62701	16;6;5	16;6;5	40S ribosomal protein S4, X isoform	RPS4X	sp|P62701|RS4X_HUMAN 40S ribosomal protein S4, X isoform OS=Homo sapiens OX=9606 GN=RPS4X PE=1 SV=2	3	16	61.2	162390	193650	314730	146990	76129	145110	0	0	0	0.225076	0.265112	0.279844	0.228776	0.244831	0.287068	0	0	0	1.0123	0.902356	0.0176395020989713	0.0446221	ECLPLIIFLR;ERHPGSFDVVHVK;FDTGNLCMVTGGANLGR;FIKIDGK;GIPHLVTHDAR;GNKPWISLPR;HWMLDKLTGVFAPRPSTGPHK;IGVITNR;ITPEEAKYK;LKYALTGDEVKK;LRECLPLIIFLR;LSNIFVIGK;LSNIFVIGKGNKPWISLPR;LTIAEERDKR;TDITYPAGFMDVISIDKTGENFR;YALTGDEVKK
P46777	P46777	18	18	60S ribosomal protein L5	RPL5	sp|P46777|RL5_HUMAN 60S ribosomal protein L5 OS=Homo sapiens OX=9606 GN=RPL5 PE=1 SV=3	1	18	52.9	169630	204570	296640	145940	92498	132990	0	0	0	0.23511	0.280062	0.263759	0.227141	0.297473	0.263091	0	0	0	0.988861	0.909575	-0.0161604788423226	0.0411617	DIICQIAYAR;GAVDGGLSIPHSTK;HIMGQNVADYMR;IEGDMIVCAAYAHELPK;IEGDMIVCAAYAHELPKYGVK;KHIMGQNVADYMR;LVIQDKNKYNTPK;NSVTPDMMEEMYK;NSVTPDMMEEMYKK;RFPGYDSESKEFNAEVHR;TTTGNKVFGALK;TTTGNKVFGALKGAVDGGLSIPHSTK;VFGALKGAVDGGLSIPHSTK;VGLTNYAAAYCTGLLLAR;VGLTNYAAAYCTGLLLARR;VTNRDIICQIAYAR;YLMEEDEDAYKK;YLMEEDEDAYKKQFSQYIK
Q00610;P53675	Q00610	29;6	29;6	Clathrin heavy chain 1	CLTC	sp|Q00610|CLH1_HUMAN Clathrin heavy chain 1 OS=Homo sapiens OX=9606 GN=CLTC PE=1 SV=5	2	29	21.8	89458	109110	159870	73730	41581	77697	0	0	0	0.123991	0.149375	0.142149	0.114754	0.133724	0.153706	0	0	0	1.03314	0.759342	0.0470421872303295	0.119563	ALEHFTDLYDIKR;ANVPNKVIQCFAETGQVQK;ESYVETELIFALAK;GQAGGKLHIIEVGTPPTGNQPFPK;GQCDLELINVCNENSLFK;IHEGCEEPATHNALAK;ISGETIFVTAPHEATAGIIGVNR;IVLDNSVFSEHR;IYIDSNNNPER;KFDVNTSAVQVLIEHIGNLDR;KFDVNTSAVQVLIEHIGNLDRAYEFAER;KFNALFAQGNYSEAAK;KVGYTPDWIFLLR;LASTLVHLGEYQAAVDGAR;LHIIEVGTPPTGNQPFPK;LKLLLPWLEAR;LLLPWLEAR;LLYNNVSNFGR;NNLAGAEELFAR;QLPLVKPYLR;SVDPTLALSVYLR;SVNESLNNLFITEEDYQALR;VGYTPDWIFLLR;VKQLPLVKPYLR;…
P60842;Q14240	P60842;Q14240	11;6	10;5	Eukaryotic initiation factor 4A-I;Eukaryotic initiation factor 4A-II;Eukaryotic initiation factor 4A-II, N-terminally processed	EIF4A1;EIF4A2	sp|P60842|IF4A1_HUMAN Eukaryotic initiation factor 4A-I OS=Homo sapiens OX=9606 GN=EIF4A1 PE=1 SV=1;sp|Q14240|IF4A2_HUMAN Eukaryotic initiation factor 4A-II OS=Homo sapiens OX=9606 GN=EIF4A2 PE=1 SV=2	2	10	37.4	202810	281580	451190	283570	138450	248540	0	0	44091	0.281099	0.385491	0.401178	0.441349	0.445255	0.491681	0	0	0.577202	0.774707	0.0650679	-0.368276703866117	1.18663	AEVQKLQMEAPHIIVGTPGR;DFTVSAMHGDMDQKER;GIDVQQVSLVINYDLPTNR;GIDVQQVSLVINYDLPTNRENYIHR;GIYAYGFEKPSAIQQR;GYDVIAQAQSGTGK;KGVAINMVTEEDKR;LQMEAPHIIVGTPGR;MFVLDEADEMLSR;TLRDIETFYNTSIEEMPLNVADLI;VLITTDLLAR
P62280	P62280	13	13	40S ribosomal protein S11	RPS11	sp|P62280|RS11_HUMAN 40S ribosomal protein S11 OS=Homo sapiens OX=9606 GN=RPS11 PE=1 SV=3	1	13	67.7	206630	270020	385350	180850	114710	173850	0	0	0	0.286393	0.369665	0.342636	0.281475	0.368907	0.343924	0	0	0	1.00441	0.969319	0.0063528855264724	0.0135333	AYQKQPTIFQNK;AYQKQPTIFQNKK;CPFTGNVSIR;DVQIGDIVTVGECRPLSK;DYLHYIR;EAIEGTYIDKK;FNVLKVTK;HKNMSVHLSPCFR;NIGLGFKTPK;NMSVHLSPCFR;RDYLHYIR;VLLGETGKEKLPR;YYKNIGLGFKTPK
P31943	P31943	14	8	Heterogeneous nuclear ribonucleoprotein H;Heterogeneous nuclear ribonucleoprotein H, N-terminally processed	HNRNPH1	sp|P31943|HNRH1_HUMAN Heterogeneous nuclear ribonucleoprotein H OS=Homo sapiens OX=9606 GN=HNRNPH1 PE=1 SV=4	1	8	40.8	391480	376150	589730	406500	186510	261510	0	0	128200	0.542599	0.51496	0.524362	0.632677	0.599816	0.51734	0	0	1.67829	0.904041	0.18755	-0.145540023604876	0.726882	ATENDIYNFFSPLNPVR;DLNYCFSGMSDHR;EGRPSGEAFVELESEDEVK;EGRPSGEAFVELESEDEVKLALKK;GLPWSCSADEVQR;HTGPNSPDTANDGFVR;MLGTEGGEGFVVK;MMLGTEGGEGFVVK;SNNVEMDWVLK;STGEAFVQFASQEIAEK;VHIEIGPDGR;YGDGGSTFQSTTGHCVHMR;YIEIFKSSR;YVELFLNSTAGASGGAYEHR
P26373	P26373	12	12	60S ribosomal protein L13	RPL13	sp|P26373|RL13_HUMAN 60S ribosomal protein L13 OS=Homo sapiens OX=9606 GN=RPL13 PE=1 SV=4	1	12	48.8	129530	169500	265770	116290	73046	124920	0	0	0	0.179531	0.23205	0.236311	0.180994	0.234916	0.247127	0	0	0	0.977159	0.862374	-0.0333340788066717	0.0643042	GFSLEELR;IAPRPASGPIRPIVR;KGDSSAEELKLATQLTGPVMPVR;LATQLTGPVMPVR;NKSTESLQANVQR;RIAPRPASGPIRPIVR;SKLILFPR;STESLQANVQR;TIGISVDPR;VATWFNQPAR;VITEEEKNFK;VITEEEKNFKAFASLR
P09874	P09874	20	20	Poly [ADP-ribose] polymerase 1	PARP1	sp|P09874|PARP1_HUMAN Poly [ADP-ribose] polymerase 1 OS=Homo sapiens OX=9606 GN=PARP1 PE=1 SV=4	1	20	34.6	246050	254060	284530	187220	88178	122910	0	0	0	0.34103	0.347815	0.252992	0.29139	0.28358	0.24315	0	0	0	1.15122	0.291924	0.203164364011028	0.53473	AESSDKLYRVEYAK;AMVEYEIDLQKMPLGK;GFSLLATEDKEALKK;GGAAVDPDSGLEHSAHVLEK;GIYFADMVSK;IAPPEAPVTGYMFGK;KFYPLEIDYGQDEEAVKK;KMEEVKEANIR;MIFDVESMKK;NREELGFRPEYSASQLK;QIQAAYSILSEVQQAVSQGSSDSQILDLSNR;SANYCHTSQGDPIGLILLGEVALGNMYELK;SDAYYCTGDVTAWTK;SKLPKPVQDLIK;SLQELFLAHILSPWGAEVKAEPVEVVAPR;TAEAGGVTGKGQDGIGSKAEK;TTNFAGILSQGLR;VGTVIGSNKLEQMPSKEDAIEHFMK;VVDRDSEEAEIIRK;VVSEDFLQDVSASTK
Q71UI9;P0C0S5	Q71UI9;P0C0S5	5;5	3;3	Histone H2A.V;Histone H2A.Z	H2AFV;H2AFZ	sp|Q71UI9|H2AV_HUMAN Histone H2A.V OS=Homo sapiens OX=9606 GN=H2AZ2 PE=1 SV=3;sp|P0C0S5|H2AZ_HUMAN Histone H2A.Z OS=Homo sapiens OX=9606 GN=H2AZ1 PE=1 SV=2	2	3	31.2	261560	256720	461790	214400	114670	212620	0	0	60145	0.362527	0.351457	0.410603	0.333693	0.368779	0.420622	0	0	0.787367	1.00133	0.987985	0.00191869173762835	0.00524959	AGLQFPVGR;ATIAGGGVIPHIHK;HLQLAIR;HLQLAIRGDEELDSLIK;HLQLAIRGDEELDSLIKATIAGGGVIPHIHK
P22061	P22061	10	10	Protein-L-isoaspartate(D-aspartate) O-methyltransferase	PCMT1	sp|P22061|PIMT_HUMAN Protein-L-isoaspartate(D-aspartate) O-methyltransferase OS=Homo sapiens OX=9606 GN=PCMT1 PE=1 SV=4	1	10	63.4	272460	263030	252510	227220	128450	118870	0	0	279140	0.377635	0.360095	0.224521	0.353646	0.413095	0.235158	0	0	3.65426	0.960427	0.861865	-0.0582515237792972	0.0645606	ALDVGSGSGILTACFAR;ELVDDSVNNVR;KDDPTLLSSGR;LILPVGPAGGNQMLEQYDKLQDGSIK;MGYAEEAPYDAIHVGAAAPVVPQALIDQLKPGGR;MKPLMGVIYVPLTDKEK;MKPLMGVIYVPLTDKEKQWSR;SGGASHSELIHNLR;SGGASHSELIHNLRK;VQLVVGDGR
P08865;A0A8I5KQE6	P08865;A0A8I5KQE6	10;7	10;7	40S ribosomal protein SA	RPSA	sp|P08865|RSSA_HUMAN 40S ribosomal protein SA OS=Homo sapiens OX=9606 GN=RPSA PE=1 SV=4;sp|A0A8I5KQE6|RPSA2_HUMAN 40S ribosomal protein SA OS=Homo sapiens OX=9606 GN=RPSA2 PE=3 SV=1	2	10	49.5	194020	185260	299100	114840	98726	150750	44027	0	0	0.268915	0.253626	0.265947	0.178737	0.317503	0.298225	8.17263	0	0	0.992476	0.965782	-0.0108953624179905	0.0151207	ADHQPLTEASYVNLPTIALCNTDSPLR;AIVAIENPADVSVISSR;FAAATGATPIAGR;FLAAGTHLGGTNLDFQMEQYIYK;FLAAGTHLGGTNLDFQMEQYIYKR;FTPGTFTNQIQAAFREPR;KSDGIYIINLKR;LLVVTDPR;SGALDVLQMKEEDVLK;YVDIAIPCNNK
Q02878	Q02878	7	7	60S ribosomal protein L6	RPL6	sp|Q02878|RL6_HUMAN 60S ribosomal protein L6 OS=Homo sapiens OX=9606 GN=RPL6 PE=1 SV=3	1	7	25.7	175790	239250	333440	171570	114110	161710	0	0	38143	0.243648	0.32754	0.29648	0.267032	0.366978	0.319907	0	0	0.499336	0.909585	0.489873	-0.136719853691403	0.309916	AIPQLQGYLR;HLTDAYFK;HQEGEIFDTEKEKYEITEQR;IDISNVKIPK;SVFALTNGIYPHKLVF;YYPTEDVPR;YYPTEDVPRK
Q8WYA1	Q8WYA1	18	17	Aryl hydrocarbon receptor nuclear translocator-like protein 2	ARNTL2	sp|Q8WYA1|BMAL2_HUMAN Basic helix-loop-helix ARNT-like protein 2 OS=Homo sapiens OX=9606 GN=BMAL2 PE=1 SV=2	1	17	38.2	209840	167480	202740	181420	87324	69399	0	0	0	0.290842	0.229285	0.180267	0.282362	0.280834	0.137291	0	0	0	0.999868	0.9996	-0.000190214054578314	0.000173601	ATAILGYLPQELLGTSCYEYFHQDDHNNLTDKHK;EQLSSFDISPR;FVYVDQR;FYTIHCTGYLR;ILNYDQASLTGQSLFDFLHPK;ILTDSYKFR;ISVKEEHGCLPNSK;KFYTIHCTGYLR;KLDKLTVLR;LQPYIVPQNSGEINVKPTEFITR;LQSSSYLDDSSPTGLMK;LSQNPLTYLLSTR;NSKKDNSNFTCLVAIGR;SQWFSFTNPWTK;TAEGFLFVVGCER;TGLQVHSNLHAGR;VKEQLSSFDISPR;VLREENQCIAPVVSSR
P09429;B2RPK0	P09429	9;4	6;2	High mobility group protein B1	HMGB1	sp|P09429|HMGB1_HUMAN High mobility group protein B1 OS=Homo sapiens OX=9606 GN=HMGB1 PE=1 SV=3	2	6	42.8	267920	246490	336960	247640	107910	114940	0	0	0	0.371342	0.337452	0.29961	0.385427	0.347038	0.227383	0	0	0	1.05059	0.770757	0.0711940546638961	0.113082	HPDASVNFSEFSKK;IKGEHPGLSIGDVAK;IKGEHPGLSIGDVAKK;KHPDASVNFSEFSKK;LGEMWNNTAADDKQPYEKK;MSSYAFFVQTCREEHK;MSSYAFFVQTCREEHKK;RPPSAFFLFCSEYRPK;YEKDIAAYR
P32969	P32969	12	12	60S ribosomal protein L9	RPL9	sp|P32969|RL9_HUMAN 60S ribosomal protein L9 OS=Homo sapiens OX=9606 GN=RPL9 PE=1 SV=1	1	12	71.9	193460	240590	360860	166780	89315	163280	0	0	0	0.268139	0.329374	0.320861	0.259577	0.287237	0.323013	0	0	0	1.05581	0.57486	0.0783541758270612	0.240438	DFNHINVELSLLGK;DFNHINVELSLLGKK;FLDGIYVSEKGTVQQADE;KFLDGIYVSEK;KFLDGIYVSEKGTVQQADE;MKTILSNQTVDIPENVDITLK;MRPGVACSVSQAQKDELILEGNDIELVSNSAALIQQATTVK;RDFNHINVELSLLGK;SVYAHFPINVVIQENGSLVEIR;TICSHVQNMIK;TILSNQTVDIPENVDITLK;TVIVKGPR
P56645	P56645	22	20	Period circadian protein homolog 3	PER3	sp|P56645|PER3_HUMAN Period circadian protein homolog 3 OS=Homo sapiens OX=9606 GN=PER3 PE=1 SV=4	1	20	20.9	129640	115820	123570	109780	43328	41851	0	0	0	0.179684	0.158561	0.109873	0.170862	0.139343	0.0827929	0	0	0	1.14025	0.607682	0.18935624493118	0.216324	ADDVQALQAGLQIPAIPK;DVLASSHFVDLLAPQDMR;ETFPNVAEEPIWR;EVVLKEDLEKLESMR;IFTTTHTPGCVFLEVDEK;IHSGYEAPR;IHSGYEAPRIPVNKR;ILMTYQVPER;ILMTYQVPERVK;ILSSPYSSYLQQESR;KISFIIGR;KKDVLASSHFVDLLAPQDMR;LVHISEQAALILNR;NKPSTLDALNYALR;NLGQQLYIESMTK;RNKPSTLDALNYALR;SLMVAIHQK;SYNIPALKR;TFTSFHQTLK;TGSAASGSSDSSIYLTSSVYSSK;TSPLNEDVFATK;YECAPVKPFFCR
P62753	P62753	9	9	40S ribosomal protein S6	RPS6	sp|P62753|RS6_HUMAN 40S ribosomal protein S6 OS=Homo sapiens OX=9606 GN=RPS6 PE=1 SV=1	1	9	43.4	208150	253980	355110	164830	95456	182360	0	0	27279	0.2885	0.347706	0.315748	0.256542	0.306986	0.360759	0	0	0.357114	1.02993	0.803078	0.0425506536059038	0.0952424	DIPGLTDTTVPR;GCIVDANLSVLNLVIVK;ISGGNDKQGFPMKQGVLTHGR;KGEKDIPGLTDTTVPR;KLFNLSKEDDVR;LFNLSKEDDVR;LIEVDDER;MATEVAADALGEEWKGYVVR;MKLNISFPATGCQK
Q02543	Q02543	15	15	60S ribosomal protein L18a	RPL18A	sp|Q02543|RL18A_HUMAN 60S ribosomal protein L18a OS=Homo sapiens OX=9606 GN=RPL18A PE=1 SV=2	1	15	64.8	122370	148600	203870	118740	61775	90427	0	0	0	0.169607	0.203437	0.181272	0.184807	0.198668	0.17889	0	0	0	0.985688	0.827335	-0.0207964571269312	0.0823184	AHSIQIMKVEEIAASK;CHTPPLYR;DLTTAGAVTQCYR;EYRDLTTAGAVTQCYR;FTTKRPNTFF;FWYFVSQLKK;IFAPNHVVAK;IKFPLPHR;KSSGEIVYCGQVFEKSPLR;NFGIWLR;QFHDSKIKFPLPHR;SRFWYFVSQLKK;SSGEIVYCGQVFEK;SSGEIVYCGQVFEKSPLR;VKNFGIWLR
Q07020	Q07020	9	9	60S ribosomal protein L18	RPL18	sp|Q07020|RL18_HUMAN 60S ribosomal protein L18 OS=Homo sapiens OX=9606 GN=RPL18 PE=1 SV=2	1	9	45.2	211040	280780	351830	208380	120290	192890	0	0	0	0.292505	0.384396	0.312832	0.324323	0.386853	0.38159	0	0	0	0.905714	0.373536	-0.142872974090137	0.427667	GCGTVLLSGPR;HFGKAPGTPHSHTKPYVR;ILTFDQLALDSPKGCGTVLLSGPR;TAVVVGTITDDVR;TAVVVGTITDDVRVQEVPK;TAVVVGTITDDVRVQEVPKLK;TNRPPLSLSR;TNSTFNQVVLKR;VQEVPKLK
P07737;CON__P02584	P07737	8;1	8;1	Profilin-1	PFN1	sp|P07737|PROF1_HUMAN Profilin-1 OS=Homo sapiens OX=9606 GN=PFN1 PE=1 SV=2	2	8	54.3	318170	322930	412360	395180	129530	215300	0	0	0	0.44099	0.4421	0.366652	0.615059	0.416568	0.425923	0	0	0	0.857426	0.374172	-0.221915407630502	0.426928	CSVIRDSLLQDGEFSMDLR;CYEMASHLR;DSLLQDGEFSMDLR;EGVHGGLINKK;STGGAPTFNVTVTK;TFVNITPAEVGVLVGK;TFVNITPAEVGVLVGKDR;TKSTGGAPTFNVTVTKTDK
P20700	P20700	20	17	Lamin-B1	LMNB1	sp|P20700|LMNB1_HUMAN Lamin-B1 OS=Homo sapiens OX=9606 GN=LMNB1 PE=1 SV=2	1	17	37	499290	488600	532720	438390	205930	238930	0	0	0	0.692026	0.668907	0.473671	0.682311	0.662271	0.47267	0	0	0	1.00955	0.954947	0.0137101211375653	0.0200206	AGGPTTPLSPTR;AKLQIELGK;ALYETELADAR;ALYETELADARR;DAALATALGDKK;EYEAALNSKDAALATALGDKK;KLLEGEEERLK;LALDMEISAYR;LALDMEISAYRK;LAQALHEMR;LAQALHEMREQHDAQVR;LAVYIDKVR;LLEGEEERLK;LQEKEELRELNDR;LSSEMNTSTVNSAREELMESR;LVEVDSGRQIEYEYK;LYKEELEQTYHAK;LYKEELEQTYHAKLENAR;MRIESLSSQLSNLQKESR;TTIPEEEEEEEEAAGVVVEEELFHQQGTPR
P62829	P62829	7	7	60S ribosomal protein L23	RPL23	sp|P62829|RL23_HUMAN 60S ribosomal protein L23 OS=Homo sapiens OX=9606 GN=RPL23 PE=1 SV=1	1	7	49.3	411750	419870	599270	351640	182560	276500	0	0	0	0.570693	0.574814	0.532845	0.547293	0.587113	0.546994	0	0	0	0.998187	0.959629	-0.00261791187224398	0.0178968	FRISLGLPVGAVINCADNTGAK;GSAITGPVAKECADLWPR;ISLGLPVGAVINCADNTGAK;KKVHPAVVIR;LNRLPAAGVGDMVMATVK;LNRLPAAGVGDMVMATVKK;LPAAGVGDMVMATVK
P39023;Q92901	P39023	15;3	15;3	60S ribosomal protein L3	RPL3	sp|P39023|RL3_HUMAN 60S ribosomal protein L3 OS=Homo sapiens OX=9606 GN=RPL3 PE=1 SV=2	2	15	39	91521	204880	282680	128340	81206	128470	0	0	14089	0.12685	0.280486	0.251347	0.199749	0.261158	0.254149	0	0	0.184441	0.921162	0.730973	-0.118473089690635	0.136098	AGMTHIVR;ALEKIDLK;ERLEQQVPVNQVFGQDEMIDVIGVTK;FIDTTSKFGHGR;HGSLGFLPR;IGQGYLIKDGK;IYKIGQGYLIKDGK;KVACIGAWHPAR;NNASTDYDLSDKSINPLGGFVHYGEVTNDFVMLK;SFPKDDPSKPVHLTAFLGYK;SINPLGGFVHYGEVTNDFVMLK;TVFAEHISDECK;TVFAEHISDECKR;TVFAEHISDECKRR;VACIGAWHPAR
P00558;P07205	P00558	12;2	12;2	Phosphoglycerate kinase 1	PGK1	sp|P00558|PGK1_HUMAN Phosphoglycerate kinase 1 OS=Homo sapiens OX=9606 GN=PGK1 PE=1 SV=3	2	12	53	114010	101210	158350	108670	45179	73411	0	0	0	0.15802	0.138559	0.140798	0.169134	0.145296	0.145227	0	0	0	0.951529	0.501172	-0.0716803331048956	0.300013	ACANPAAGSVILLENLR;AHSSMVGVNLPQK;ALESPERPFLAILGGAK;GCITIIGGGDTATCCAK;ITLPVDFVTADKFDENAK;LGDVYVNDAFGTAHR;QIVWNGPVGVFEWEAFAR;SLLGKDVLFLKDCVGPEVEK;SLSNKLTLDKLDVK;VADKIQLINNMLDKVNEMIIGGGMAFTFLK;VLNNMEIGTSLFDEEGAK;WNTEDKVSHVSTGGGASLELLEGK
Q13838;O00148	Q13838;O00148	12;9	12;9	Spliceosome RNA helicase DDX39B;ATP-dependent RNA helicase DDX39A	DDX39B;DDX39A	sp|Q13838|DX39B_HUMAN Spliceosome RNA helicase DDX39B OS=Homo sapiens OX=9606 GN=DDX39B PE=1 SV=1;sp|O00148|DX39A_HUMAN ATP-dependent RNA helicase DDX39A OS=Homo sapiens OX=9606 GN=DDX39A PE=1 SV=2	2	12	25	161440	169200	223450	138090	64667	107940	0	0	0	0.223759	0.231639	0.198682	0.214924	0.207969	0.213535	0	0	0	1.02774	0.593575	0.0394707499836388	0.226524	CIALAQLLVEQNFPAIAIHR;DFLLKPELLR;GLAITFVSDENDAK;GSYVSIHSSGFR;GSYVSIHSSGFRDFLLKPELLR;ILVATNLFGR;NCPHIVVGTPGR;QVMMFSATLSK;RDVQEIFR;RILVATNLFGR;YQQFKDFQR;YQQFKDFQRR
P62913	P62913	7	7	60S ribosomal protein L11	RPL11	sp|P62913|RL11_HUMAN 60S ribosomal protein L11 OS=Homo sapiens OX=9606 GN=RPL11 PE=1 SV=2	1	7	43.8	274670	296730	418910	202670	145090	232490	0	0	0	0.380698	0.406232	0.372476	0.315436	0.466609	0.45993	0	0	0	0.933518	0.613704	-0.0992507019627357	0.212041	AQDQGEKENPMR;AQDQGEKENPMRELR;GAKAEEILEK;IAVHCTVR;KLCLNICVGESGDRLTR;VLEQLTGQTPVFSK;WFQQKYDGIILPGK
P63241;Q6IS14;Q9GZV4	P63241;Q6IS14	7;5;3	7;5;3	Eukaryotic translation initiation factor 5A-1;Eukaryotic translation initiation factor 5A-1-like	EIF5A;EIF5AL1	sp|P63241|IF5A1_HUMAN Eukaryotic translation initiation factor 5A-1 OS=Homo sapiens OX=9606 GN=EIF5A PE=1 SV=2;sp|Q6IS14|IF5AL_HUMAN Eukaryotic translation initiation factor 5A-1-like OS=Homo sapiens OX=9606 GN=EIF5AL1 PE=2 SV=2	3	7	51.9	260830	225080	292230	236860	89099	143970	0	0	0	0.361515	0.308141	0.259838	0.368649	0.286542	0.284813	0	0	0	0.988819	0.934969	-0.0162216063410375	0.0292027	ADDLDFETGDAGASATFPMQCSALR;ADDLDFETGDAGASATFPMQCSALRK;KYEDICPSTHNMDVPNIK;KYEDICPSTHNMDVPNIKR;NDFQLIGIQDGYLSLLQDSGEVR;RNDFQLIGIQDGYLSLLQDSGEVR;VHLVGIDIFTGK
P62888	P62888	6	6	60S ribosomal protein L30	RPL30	sp|P62888|RL30_HUMAN 60S ribosomal protein L30 OS=Homo sapiens OX=9606 GN=RPL30 PE=1 SV=2	1	6	61.7	168450	240980	317980	166110	93004	156450	0	0	42622	0.233475	0.329908	0.282734	0.258534	0.299101	0.309502	0	0	0.557971	0.97576	0.836845	-0.0354015636150877	0.0773549	KSEIEYYAMLAK;LVILANNCPALR;SGKYVLGYK;TGVHHYSGNNIELGTACGK;TGVHHYSGNNIELGTACGKYYR;VCTLAIIDPGDSDIIR
Q14315	Q14315	22	19	Filamin-C	FLNC	sp|Q14315|FLNC_HUMAN Filamin-C OS=Homo sapiens OX=9606 GN=FLNC PE=1 SV=3	1	19	12.5	91814	121940	151930	88483	41512	86734	0	0	0	0.127256	0.166939	0.135089	0.137715	0.133503	0.171584	0	0	0	0.969474	0.80523	-0.0447259218847733	0.0940801	AFGPGLEGGLVNK;AFGPGLEPTGCIVDKPAEFTIDAR;DTVEVALEDKGDSTFR;EAGAGGLSIAVEGPSKAEIAFEDRK;ECPEGHVVTYTPMAPGNYLIAIK;EVRVEESTQVGGDPFPAVFGDFLGR;FVPQEMGPHTVAVK;GAGTGGLGLAIEGPSEAK;GVAGVPAEFSIWTR;HIGISFTPK;IQQNTFTR;ITESDLSQLTASIR;LGSFGSITR;LIALLEVLSQK;LIALLEVLSQKR;LSGGHSLHETSTVLVETVTK;SPFEVQVSPEAGVQK;TSQLNVGTSTDVSLK;VAVGQEQAFSVNTR;VHTPSGAVEECYVSELDSDKHTIR;VVTRGPGLSQAFVGQK;YGGPQHIVGSPFK
P15880	P15880	10	10	40S ribosomal protein S2	RPS2	sp|P15880|RS2_HUMAN 40S ribosomal protein S2 OS=Homo sapiens OX=9606 GN=RPS2 PE=1 SV=2	1	10	36.2	124020	141270	199140	88817	61279	103920	0	0	0	0.171894	0.193403	0.177067	0.138235	0.197073	0.205583	0	0	0	1.00272	0.983379	0.00392178649856542	0.00727898	AFVAIGDYNGHVGLGVK;ETVFTKSPYQEFTDHLVK;GCTATLGNFAK;GTGIVSAPVPK;IGKPHTVPCKVTGR;KLLMMAGIDDCYTSAR;LLMMAGIDDCYTSAR;LSIVPVRR;SPYQEFTDHLVK;TYSYLTPDLWK
P62917	P62917	11	11	60S ribosomal protein L8	RPL8	sp|P62917|RL8_HUMAN 60S ribosomal protein L8 OS=Homo sapiens OX=9606 GN=RPL8 PE=1 SV=2	1	11	36.2	135710	182020	259670	103730	85513	113720	0	0	0	0.188097	0.24919	0.230887	0.161446	0.27501	0.22497	0	0	0	1.0102	0.955059	0.0146465517589769	0.0199698	ASGNYATVISHNPETK;ASGNYATVISHNPETKK;AVVGVVAGGGR;AVVGVVAGGGRIDKPILK;DIIHDPGRGAPLAK;GIVKDIIHDPGR;GIVKDIIHDPGRGAPLAK;KVGLIAAR;RTELFIAAEGIHTGQFVYCGKK;VVFRDPYR;VVFRDPYRFK
P61247	P61247	14	14	40S ribosomal protein S3a	RPS3A	sp|P61247|RS3A_HUMAN 40S ribosomal protein S3a OS=Homo sapiens OX=9606 GN=RPS3A PE=1 SV=2	1	14	54.2	121160	143430	196550	102700	62494	110070	0	0	0	0.16793	0.19636	0.174764	0.159842	0.200981	0.217749	0	0	0	0.931696	0.530723	-0.102068976730643	0.275132	ACQSIYPLHDVFVR;APAMFNIR;EVQTNDLKEVVNK;GRVFEVSLADLQNDEVAFR;LFCVGFTK;LIPDSIGKDIEK;LIPDSIGKDIEKACQSIYPLHDVFVR;LITEDVQGK;LMELHGEGSSSGKATGDETGAKVER;MMEIMTR;NCLTNFHGMDLTR;VFEVSLADLQNDEVAFR;VFEVSLADLQNDEVAFRK;VVDPFSKKDWYDVK
P50914	P50914	4	4	60S ribosomal protein L14	RPL14	sp|P50914|RL14_HUMAN 60S ribosomal protein L14 OS=Homo sapiens OX=9606 GN=RPL14 PE=1 SV=4	1	4	16.3	243880	0	461050	278730	145810	224190	0	0	84944	0.338022	0	0.409945	0.433816	0.468925	0.44351	0	0	1.11201	0.555593	0.190908	-0.847899298916664	0.719175	ALVDGPCTQVR;LVAIVDVIDQNR;VAYVSFGPHAGK;VAYVSFGPHAGKLVAIVDVIDQNR
P29692	P29692	10	10	Elongation factor 1-delta	EEF1D	sp|P29692|EF1D_HUMAN Elongation factor 1-delta OS=Homo sapiens OX=9606 GN=EEF1D PE=1 SV=5	1	10	47.7	148940	170660	236490	144180	69252	119450	0	0	0	0.206434	0.233638	0.210277	0.224402	0.222714	0.236305	0	0	0	0.951606	0.311096	-0.0715631679497186	0.507105	ATAPQTQHVSPMR;ATNFLAHEK;FYEQMNGPVAGASR;GVVQELQQAISK;GVVQELQQAISKLEAR;IASLEVENQSLR;LVPVGYGIR;SIQLDGLVWGASK;SLAGSSGPGASSGTSGDHGELVVR;SSILLDVKPWDDETDMAQLEACVR
P26641	P26641	10	10	Elongation factor 1-gamma	EEF1G	sp|P26641|EF1G_HUMAN Elongation factor 1-gamma OS=Homo sapiens OX=9606 GN=EEF1G PE=1 SV=3	1	10	35.2	182760	206650	414380	133790	85040	228200	0	0	29421	0.253309	0.28291	0.368448	0.208231	0.273489	0.451443	0	0	0.385155	0.969463	0.911716	-0.0447418682708263	0.0401404	AAGTLYTYPENWR;ALIAAQYSGAQVR;EYFSWEGAFQHVGK;KAAAPAPEEEMDECEQALAAEPK;KFPAGKVPAFEGDDGFCVFESNAIAYYVSNEELR;KLDPGSEETQTLVR;STFVLDEFKR;VLSAPPHFHFGQTNR;VLSAPPHFHFGQTNRTPEFLR;WFLTCINQPQFR
P46776	P46776	5	5	60S ribosomal protein L27a	RPL27A	sp|P46776|RL27A_HUMAN 60S ribosomal protein L27a OS=Homo sapiens OX=9606 GN=RPL27A PE=1 SV=2	1	5	39.9	197990	195710	316120	178800	103100	156080	0	0	45348	0.274418	0.267932	0.28108	0.278285	0.331569	0.30877	0	0	0.593658	0.896374	0.116609	-0.157827578516768	0.933267	GKLPKQPVIVK;INFDKYHPGYFGK;NKTGAAPIIDVVR;NQSFCPTVNLDKLWTLVSEQTR;TGAAPIIDVVR
Q9BQE3	Q9BQE3	26	2	Tubulin alpha-1C chain	TUBA1C	sp|Q9BQE3|TBA1C_HUMAN Tubulin alpha-1C chain OS=Homo sapiens OX=9606 GN=TUBA1C PE=1 SV=1	1	2	65.9	0	475340	880920	0	231580	428930	0	0	0	0	0.650754	0.783275	0	0.744761	0.848543	0	0	0	0.900035	0.890059	-0.151947356760215	0.050581	AVCMLSNTTAVAEAWAR;AVFVDLEPTVIDEVR;DVNAAIATIK;EIIDLVLDRIR;FDGALNVDLTEFQTNLVPYPR;GHYTIGKEIIDLVLDR;GHYTIGKEIIDLVLDRIR;HGKYMACCLLYR;HGKYMACCLLYRGDVVPK;IHFPLATYAPVISAEK;IHFPLATYAPVISAEKAYHEQLTVAEITNACFEPANQMVK;KLADQCTGLQGFLVFHSFGGGTGSGFTSLLMER;LDHKFDLMYAK;LDHKFDLMYAKR;LISQIVSSITASLR;LSVDYGKK;NLDIERPTYTNLNR;QLFHPEQLITGKEDAANNYAR;RNLDIERPTYTNLNR;TIGGGDDSFNTFFSETGAGK;TIQFVDWCPTGFK;TIQFVDWCPTGFKVGINYQPPTV…
P29401	P29401	11	11	Transketolase	TKT	sp|P29401|TKT_HUMAN Transketolase OS=Homo sapiens OX=9606 GN=TKT PE=1 SV=3	1	11	31.5	217290	165040	292970	175020	114680	146850	0	0	0	0.301168	0.225944	0.260496	0.272401	0.368811	0.29051	0	0	0	0.845325	0.260824	-0.242421506303295	0.583653	GITGVEDKESWHGKPLPK;ILATPPQEDAPSVDIANIR;ILTVEDHYYEGGIGEAVSSAVVGEPGITVTHLAVNRVPR;KISSDLDGHPVPK;MFGIDRDAIAQAVR;NMAEQIIQEIYSQIQSK;SKDDQVTVIGAGVTLHEALAAAELLKK;TSRPENAIIYNNNEDFQVGQAK;TVPFCSTFAAFFTR;VLDPFTIKPLDR;VLDPFTIKPLDRK
P46781	P46781	14	14	40S ribosomal protein S9	RPS9	sp|P46781|RS9_HUMAN 40S ribosomal protein S9 OS=Homo sapiens OX=9606 GN=RPS9 PE=1 SV=3	1	14	36.1	114890	144660	201020	96547	53737	92246	0	0	0	0.15924	0.198044	0.178738	0.150266	0.172818	0.182488	0	0	0	1.06023	0.528353	0.084373179863188	0.277076	ELLTLDEKDPR;ELLTLDEKDPRR;HIDFSLR;KQVVNIPSFIVR;LDSQKHIDFSLR;LFEGNALLR;LFEGNALLRR;LIGEYGLR;LQTQVFK;QVVNIPSFIVR;RLFEGNALLR;RLFEGNALLRR;RLQTQVFK;SRLDQELK
P30050	P30050	6	6	60S ribosomal protein L12	RPL12	sp|P30050|RL12_HUMAN 60S ribosomal protein L12 OS=Homo sapiens OX=9606 GN=RPL12 PE=1 SV=1	1	6	60.6	145990	163330	226950	135850	71215	106700	0	0	0	0.202345	0.223603	0.201794	0.211437	0.229027	0.211082	0	0	0	0.963464	0.441973	-0.0536967618379238	0.354604	CTGGEVGATSALAPK;ELSGTIKEILGTAQSVGCNVDGRHPHDIIDDINSGAVECPAS;HSGNITFDEIVNIAR;IGPLGLSPK;NIKHSGNITFDEIVNIAR;QAQIEVVPSASALIIK
P62906	P62906	8	8	60S ribosomal protein L10a	RPL10A	sp|P62906|RL10A_HUMAN 60S ribosomal protein L10a OS=Homo sapiens OX=9606 GN=RPL10A PE=1 SV=2	1	8	41	165810	184240	264480	169850	76544	137030	0	0	0	0.229816	0.25223	0.235164	0.264355	0.246165	0.271083	0	0	0	0.917613	0.0996364	-0.124042841075699	1.00158	AGKFPSLLTHNENMVAK;AGKFPSLLTHNENMVAKVDEVK;AVDIPHMDIEALK;AVDIPHMDIEALKK;DTLYEAVREVLHGNQR;FSVCVLGDQQHCDEAK;ILGPGLNK;KYDAFLASESLIK
P09382	P09382	3	3	Galectin-1	LGALS1	sp|P09382|LEG1_HUMAN Galectin-1 OS=Homo sapiens OX=9606 GN=LGALS1 PE=1 SV=2	1	3	39.3	437610	423210	589870	450920	203120	292180	0	0	0	0.606536	0.579386	0.524486	0.701813	0.653234	0.578013	0	0	0	0.884819	0.16206	-0.17654532625829	0.790325	ACGLVASNLNLKPGECLR;FNAHGDANTIVCNSK;SFVLNLGKDSNNLCLHFNPR
P50990	P50990	20	20	T-complex protein 1 subunit theta	CCT8	sp|P50990|TCPQ_HUMAN T-complex protein 1 subunit theta OS=Homo sapiens OX=9606 GN=CCT8 PE=1 SV=4	1	20	47.8	137910	163860	217570	133230	64457	126830	0	0	0	0.191146	0.224329	0.193454	0.207359	0.207294	0.250905	0	0	0	0.914914	0.354449	-0.128291888297439	0.450447	AIADTGANVVVTGGK;ALAENSGVKANEVISK;ALHVPKAPGFAQMLK;DIDEVSSLLR;ELEVQHPAAK;FAEAFEAIPR;GSTDNLMDDIER;IAVYSCPFDGMITETK;IGLSVSEVIEGYEIACR;ILGSGISSSSVLHGMVFKK;KAHEILPNLVCCSAK;KFAEAFEAIPR;LATNAAVTVLR;LFVTNDAATILR;LFVTNDAATILRELEVQHPAAK;LIAQACVSIFPDSGHFNVDNIR;LVPGGGATEIELAK;MVINHLEK;TAEELMNFSKGEENLMDAQVK;VADMALHYANKYNIMLVR
Q9UMS4	Q9UMS4	14	14	Pre-mRNA-processing factor 19	PRPF19	sp|Q9UMS4|PRP19_HUMAN Pre-mRNA-processing factor 19 OS=Homo sapiens OX=9606 GN=PRPF19 PE=1 SV=1	1	14	32.5	179740	135440	182330	151610	66770	85026	0	0	0	0.249123	0.185421	0.16212	0.235966	0.214732	0.168205	0	0	0	0.964066	0.832325	-0.0527955519454901	0.0797068	FIASTGMDR;GKTVPEELVKPEELSK;IWDLKER;IWSVPNASCVQVVR;KVTSVVFHPSQDLVFSASPDATIR;LQDKATVLTTER;QELSHALYQHDAACR;QQLQTTRQELSHALYQHDAACR;SLICSISNEVPEHPCVSPVSNHVYER;SLICSISNEVPEHPCVSPVSNHVYERR;TLQLDNNFEVK;TVPEELVKPEELSK;TVPEELVKPEELSKYR;VAHPIRPKPPSATSIPAILK
P08708	P08708	9	9	40S ribosomal protein S17	RPS17	sp|P08708|RS17_HUMAN 40S ribosomal protein S17 OS=Homo sapiens OX=9606 GN=RPS17 PE=1 SV=2	1	9	56.3	170650	186150	277130	145120	81012	148110	0	0	0	0.236524	0.254844	0.246412	0.225865	0.260535	0.293003	0	0	0	0.946598	0.527892	-0.0791766449489453	0.277455	DNYVPEVSALDQEIIEVDPDTK;DNYVPEVSALDQEIIEVDPDTKEMLK;IAGYVTHLMK;IAGYVTHLMKR;LLDFGSLSNLQVTQPTVGMNFK;LLDFGSLSNLQVTQPTVGMNFKTPR;NKIAGYVTHLMK;VCEEIAIIPSK;VCEEIAIIPSKK
P18124	P18124	10	10	60S ribosomal protein L7	RPL7	sp|P18124|RL7_HUMAN 60S ribosomal protein L7 OS=Homo sapiens OX=9606 GN=RPL7 PE=1 SV=1	1	10	46	130670	183610	218490	140630	93657	140930	0	0	35396	0.181111	0.251367	0.194272	0.218877	0.301201	0.278799	0	0	0.463374	0.784539	0.154116	-0.350082180189101	0.812153	ASINMLR;FKEANNFLWPFK;IALTDNALIAR;IVEPYIAWGYPNLK;KAGNFYVPAEPK;KVLQLLR;SLGKYGIICMEDLIHEIYTVGKR;SVNELIYKR;TTHFVEGGDAGNREDQINR;YGIICMEDLIHEIYTVGKR
P61353	P61353	9	9	60S ribosomal protein L27	RPL27	sp|P61353|RL27_HUMAN 60S ribosomal protein L27 OS=Homo sapiens OX=9606 GN=RPL27 PE=1 SV=2	1	9	60.3	212190	173940	356040	186580	89535	161880	0	0	20028	0.294099	0.238129	0.316575	0.290393	0.287944	0.320244	0	0	0.26219	0.944603	0.551173	-0.0822194534990056	0.258712	DVFRDPALKR;GKFMKPGKVVLVLAGR;NIDDGTSDRPYSHALVAGIDRYPR;NKWFFQK;TVVNKDVFRDPALK;VVLVLAGR;VYNYNHLMPTR;YSVDIPLDK;YSVDIPLDKTVVNK
Q9Y230	Q9Y230	10	10	RuvB-like 2	RUVBL2	sp|Q9Y230|RUVB2_HUMAN RuvB-like 2 OS=Homo sapiens OX=9606 GN=RUVBL2 PE=1 SV=3	1	10	36.7	265090	194010	285140	206490	118050	137360	0	0	0	0.36742	0.265605	0.253534	0.321381	0.379649	0.271736	0	0	0	0.911379	0.579514	-0.133877032047302	0.236936	AAGVVLEMIR;ALESDMAPVLIMATNR;ATVTATTKVPEIR;EVVHTVSLHEIDVINSR;GLGLDDALEPR;LLIVSTTPYSEKDTK;QASQGMVGQLAAR;TAIAMGMAQALGPDTPFTAIAGSEIFSLEMSKTEALTQAFRR;TQGFLALFSGDTGEIKSEVR;TTEMETIYDLGTK
P60866	P60866	4	4	40S ribosomal protein S20	RPS20	sp|P60866|RS20_HUMAN 40S ribosomal protein S20 OS=Homo sapiens OX=9606 GN=RPS20 PE=1 SV=1	1	4	34.5	142960	239360	319160	138410	88793	159650	0	0	0	0.198145	0.32769	0.283783	0.215422	0.285558	0.315832	0	0	0	0.991194	0.962774	-0.0127611108167535	0.0164756	AFKDTGKTPVEPEVAIHR;DTGKTPVEPEVAIHR;LIDLHSPSEIVK;SLEKVCADLIR
O43390	O43390	14	8	Heterogeneous nuclear ribonucleoprotein R	HNRNPR	sp|O43390|HNRPR_HUMAN Heterogeneous nuclear ribonucleoprotein R OS=Homo sapiens OX=9606 GN=HNRNPR PE=1 SV=1	1	8	21.2	158510	139350	222880	150090	64702	104250	0	0	0	0.219698	0.190774	0.198175	0.2336	0.208082	0.206236	0	0	0	0.93939	0.34992	-0.090204231738119	0.456031	AGPIWDLR;DLYEDELVPLFEK;GFCFLEYEDHK;HLGVCISVANNR;LFVGSIPK;LKDYAFVHFEDR;LMMDPLSGQNR;NLATTVTEEILEK;NLATTVTEEILEKSFSEFGKLER;SAFLCGVMK;SFSEFGKLER;STAYEDYYYHPPPR;TGYTLDVTTGQR;TGYTLDVTTGQRK
P27635;Q96L21	P27635	11;5	11;5	60S ribosomal protein L10	RPL10	sp|P27635|RL10_HUMAN 60S ribosomal protein L10 OS=Homo sapiens OX=9606 GN=RPL10 PE=1 SV=5	2	11	49.5	123480	190960	264100	116170	85983	121310	0	0	0	0.171146	0.261429	0.234826	0.180807	0.276521	0.239985	0	0	0	0.957104	0.809237	-0.0632527268938946	0.0919245	AKVDEFPLCGHMVSDEYEQLSSEALEAAR;EHVIEALRR;FNADEFEDMVAEKR;GAFGKPQGTVAR;LHPFHVIR;LQNKEHVIEALRR;MLSCAGADRLQTGMR;TKLQNKEHVIEALR;VDEFPLCGHMVSDEYEQLSSEALEAAR;VHIGQVIMSIR;VRLHPFHVIR
Q15366;P57721	Q15366	10;3	7;0	Poly(rC)-binding protein 2	PCBP2	sp|Q15366|PCBP2_HUMAN Poly(rC)-binding protein 2 OS=Homo sapiens OX=9606 GN=PCBP2 PE=1 SV=1	2	7	42.5	213460	187570	273300	148570	87299	123220	0	0	0	0.29586	0.256788	0.243006	0.231235	0.280753	0.243763	0	0	0	1.0528	0.573292	0.0742300602936028	0.241624	AFAMIIDKLEEDISSSMTNSTAASRPPVTLR;AITIAGIPQSIIECVK;ESTGAQVQVAGDMLPNSTER;IANPVEGSTDR;IANPVEGSTDRQVTITGSAASISLAQYLINVR;IITLAGPTNAIFK;INISEGNCPER;LLMHGKEVGSIIGK;LVVPASQCGSLIGKGGCK;QVTITGSAASISLAQYLINVR
P62826	P62826	9	9	GTP-binding nuclear protein Ran	RAN	sp|P62826|RAN_HUMAN GTP-binding nuclear protein Ran OS=Homo sapiens OX=9606 GN=RAN PE=1 SV=3	1	9	40.7	132670	97912	154680	112390	55017	93323	0	0	0	0.183883	0.134044	0.137535	0.174924	0.176935	0.184619	0	0	0	0.848986	0.173576	-0.236186750971012	0.760511	AAQGEPQVQFK;GPIKFNVWDTAGQEK;KKNLQYYDISAK;LVLVGDGGTGK;LVLVGDGGTGKTTFVKR;NLQYYDISAK;SNYNFEKPFLWLAR;VCENIPIVLCGNKVDIK;VCENIPIVLCGNKVDIKDR
P18621	P18621	7	7	60S ribosomal protein L17	RPL17	sp|P18621|RL17_HUMAN 60S ribosomal protein L17 OS=Homo sapiens OX=9606 GN=RPL17 PE=1 SV=3	1	7	38	116940	131420	167780	85458	60299	103760	0	0	0	0.162081	0.179918	0.149183	0.133007	0.193922	0.205266	0	0	0	0.922935	0.601444	-0.115698425440837	0.220805	ETAQAIKGMHIR;GLDVDSLVIEHIQVNKAPK;KSAEFLLHMLK;NAESNAELKGLDVDSLVIEHIQVNKAPK;SAEFLLHMLK;YLKDVTLQK;YSLDPENPTK
P62750	P62750	6	6	60S ribosomal protein L23a	RPL23A	sp|P62750|RL23A_HUMAN 60S ribosomal protein L23a OS=Homo sapiens OX=9606 GN=RPL23A PE=1 SV=1	1	6	48.1	267840	318790	414530	255270	142520	208430	0	0	0	0.371231	0.436432	0.368582	0.397303	0.458344	0.412333	0	0	0	0.927654	0.348221	-0.108342067947162	0.458144	EAPAPPKAEAK;KIEDNNTLVFIVDVK;LAPDYDALDVANK;LAPDYDALDVANKIGII;NKLDHYAIIKFPLTTESAMK;VNTLIRPDGEKK
P78371	P78371	12	12	T-complex protein 1 subunit beta	CCT2	sp|P78371|TCPB_HUMAN T-complex protein 1 subunit beta OS=Homo sapiens OX=9606 GN=CCT2 PE=1 SV=4	1	12	37.8	130450	168980	257750	78487	42267	141310	0	0	0	0.180806	0.231338	0.22918	0.122157	0.135931	0.27955	0	0	0	1.19285	0.549621	0.254418140516204	0.259936	ASLSLAPVNIFK;DASLMVTNDGATILK;GATQQILDEAER;ILIANTGMDTDKIK;KLGGSLADSYLDEGFLLDKK;LALVTGGEIASTFDHPELVK;LGGSLADSYLDEGFLLDKK;LKGSGNLEAIHIIKK;LTSFIGAIAIGDLVK;MLPTIIADNAGYDSADLVAQLR;QLIYNYPEQLFGAAGVMAIEHADFAGVER;VLVDMSRVQDDEVGDGTTSVTVLAAELLR
P62249	P62249	10	10	40S ribosomal protein S16	RPS16	sp|P62249|RS16_HUMAN 40S ribosomal protein S16 OS=Homo sapiens OX=9606 GN=RPS16 PE=1 SV=2	1	10	58.9	89141	116250	172590	78082	38540	69019	0	0	0	0.123551	0.159149	0.153459	0.121527	0.123945	0.136539	0	0	0	1.14175	0.206408	0.191245831498352	0.685274	ALVAYYQKYVDEASKK;EIKDILIQYDR;FAGVDIR;GGGHVAQIYAIR;GPLQSVQVFGR;LLEPVLLLGK;LLEPVLLLGKER;PSKGPLQSVQVFGR;VKGGGHVAQIYAIR;VNGRPLEMIEPR
P62269	P62269	9	9	40S ribosomal protein S18	RPS18	sp|P62269|RS18_HUMAN 40S ribosomal protein S18 OS=Homo sapiens OX=9606 GN=RPS18 PE=1 SV=3	1	9	46.7	132760	159920	243800	90247	59074	127490	0	0	0	0.184008	0.218935	0.216776	0.140461	0.189982	0.252211	0	0	0	1.06362	0.736516	0.0889768370594471	0.132818	AGELTEDEVER;IPDWFLNR;KIAFAITAIK;QYKIPDWFLNR;SLVIPEKFQHILR;VITIMQNPR;VLNTNIDGR;VLNTNIDGRR;YAHVVLR
P55060	P55060	10	10	Exportin-2	CSE1L	sp|P55060|XPO2_HUMAN Exportin-2 OS=Homo sapiens OX=9606 GN=CSE1L PE=1 SV=3	1	10	13.9	229050	179770	244640	181750	74181	100230	0	0	0	0.317468	0.24611	0.217523	0.282876	0.238566	0.198283	0	0	0	1.08528	0.62303	0.11806341192763	0.205491	EHDPVGQMVNNPK;FFEGPVTGIFSGYVNSMLQEYAK;IHLAQSLHK;IIIPEIQK;IIIPEIQKVSGNVEKK;IVEDEPNKICEADRVAIK;LLTECPPMMDTEYTK;MELSDANLQTLTEYLKK;NLFEDQNTLTSICEK;VIVPNMEFR
P62318	P62318	4	4	Small nuclear ribonucleoprotein Sm D3	SNRPD3	sp|P62318|SMD3_HUMAN Small nuclear ribonucleoprotein Sm D3 OS=Homo sapiens OX=9606 GN=SNRPD3 PE=1 SV=1	1	4	38.9	220800	202410	354950	0	90376	161560	0	0	0	0.306033	0.277105	0.315606	0	0.290649	0.319611	0	0	0	1.47272	0.402141	0.558486578816356	0.395621	FLILPDMLK;SIGVPIKVLHEAEGHIVTCETNTGEVYR;SIGVPIKVLHEAEGHIVTCETNTGEVYRGK;VAQLEQVYIR
O14979	O14979	5	5	Heterogeneous nuclear ribonucleoprotein D-like	HNRNPDL	sp|O14979|HNRDL_HUMAN Heterogeneous nuclear ribonucleoprotein D-like OS=Homo sapiens OX=9606 GN=HNRNPDL PE=1 SV=3	1	5	23.8	179180	190330	244250	161810	76639	99980	0	0	0	0.248347	0.260567	0.217176	0.251841	0.246471	0.197788	0	0	0	1.04308	0.666215	0.060853185250948	0.176386	FGEVVDCTIKTDPVTGR;GFGFVLFKDAASVDKVLELK;RGFCFITYTDEEPVKK;VFVGGLSPDTSEEQIKEYFGAFGEIENIELPMDTK;YHQIGSGKCEIK
P62910	P62910	7	7	60S ribosomal protein L32	RPL32	sp|P62910|RL32_HUMAN 60S ribosomal protein L32 OS=Homo sapiens OX=9606 GN=RPL32 PE=1 SV=2	1	7	48.9	155820	182350	294450	116600	89146	184080	0	0	0	0.21597	0.249642	0.261812	0.181476	0.286693	0.364161	0	0	0	0.873959	0.557309	-0.194362076609456	0.253904	AALRPLVKPK;ELEVLLMCNK;FKGQILMPNIGYGSNKK;FLVHNVK;FLVHNVKELEVLLMCNK;HMLPSGFRK;SYCAEIAHNVSSK
P84090	P84090	4	4	Enhancer of rudimentary homolog	ERH	sp|P84090|ERH_HUMAN Enhancer of rudimentary homolog OS=Homo sapiens OX=9606 GN=ERH PE=1 SV=1	1	4	54.8	260570	290590	345070	230670	92479	154340	0	0	57995	0.361155	0.397826	0.306821	0.359015	0.297412	0.305327	0	0	0.759221	1.10818	0.349451	0.148197793795234	0.456614	ADTQTYQPYNKDWIKEK;IYVLLRR;SHTILLVQPTKRPEGR;TYADYESVNECMEGVCK
P83731	P83731	6	6	60S ribosomal protein L24	RPL24	sp|P83731|RL24_HUMAN 60S ribosomal protein L24 OS=Homo sapiens OX=9606 GN=RPL24 PE=1 SV=1	1	6	36.9	160260	222850	288750	134920	96930	151080	0	0	0	0.222123	0.305088	0.256744	0.20999	0.311727	0.298878	0	0	0	0.95535	0.775476	-0.0658990822005859	0.110432	AITGASLADIMAK;AITGASLADIMAKR;IVKPVKVSAPR;MKVELCSFSGYK;QINWTVLYR;TDGKVFQFLNAK
P62263	P62263	7	7	40S ribosomal protein S14	RPS14	sp|P62263|RS14_HUMAN 40S ribosomal protein S14 OS=Homo sapiens OX=9606 GN=RPS14 PE=1 SV=3	1	7	43	93946	108560	153000	74757	51107	63253	0	0	0	0.130211	0.148622	0.136041	0.116352	0.16436	0.125132	0	0	0	1.02225	0.857548	0.0317460207730726	0.0667416	ADRDESSPYAAMLAAQDVAQR;CKELGITALHIK;ELGITALHIK;IGRIEDVTPIPSDSTR;IGRIEDVTPIPSDSTRR;TKTPGPGAQSALR;VKADRDESSPYAAMLAAQDVAQR
P09211	P09211	7	7	Glutathione S-transferase P	GSTP1	sp|P09211|GSTP1_HUMAN Glutathione S-transferase P OS=Homo sapiens OX=9606 GN=GSTP1 PE=1 SV=2	1	7	45.7	188480	156260	177770	168410	74329	113160	0	0	0	0.261237	0.213924	0.158065	0.262114	0.239042	0.223862	0	0	0	0.873395	0.390765	-0.195294555491114	0.408085	ALPGQLKPFETLLSQNQGGK;ASCLYGQLPK;MLLADQGQSWKEEVVTVETWQEGSLK;MPPYTVVYFPVR;PPYTVVYFPVR;PPYTVVYFPVRGR;TLGLYGKDQQEAALVDMVNDGVEDLR
Q5T9A4	Q5T9A4	21	3	ATPase family AAA domain-containing protein 3B	ATAD3B	sp|Q5T9A4|ATD3B_HUMAN ATPase family AAA domain-containing protein 3B OS=Homo sapiens OX=9606 GN=ATAD3B PE=1 SV=1	1	3	25.6	0	449620	430480	0	153610	148950	0	0	0	0	0.615542	0.382764	0	0.49401	0.294665	0	0	0	1.2658	0.776191	0.340052867462137	0.110032	AKAERENADIIR;AQYQDKLAR;DKWSNFDPTGLER;EYEAAVEQLKSEQIR;ITVLEALRHPIQVSR;ITVLEALRHPIQVSRR;KLALHSGMDYAIMTGGDVAPMGR;LALHSGMDYAIMTGGDVAPMGR;LAQFDYGRK;LFDWANTSR;LFDWANTSRR;LGKPSLVR;LKEYEAAVEQLK;LKEYEAAVEQLKSEQIR;LKLAQFDYGR;LKLAQFDYGRK;QQQLLNEENLR;QRYEDQLKQQQLLNEENLR;QTVLESIR;TAGTLFGEGFR;VRDIAIATR
Q16658	Q16658	14	14	Fascin	FSCN1	sp|Q16658|FSCN1_HUMAN Fascin OS=Homo sapiens OX=9606 GN=FSCN1 PE=1 SV=3	1	14	42.2	106960	111850	161630	99184	52706	68662	0	0	0	0.148249	0.153126	0.143714	0.15437	0.169502	0.135833	0	0	0	0.968205	0.654996	-0.046616134426727	0.183762	ATKVGKDELFALEQSCAQVVLQAANER;FLIVAHDDGR;LINRPIIVFRGEHGFIGCR;LVARPEPATGYTLEFR;NASCYFDIEWR;QIWTLEQPPDEAGSAAVCLR;THTGKYWTLTATGGVQSTASSK;VGKDELFALEQSCAQVVLQAANER;YAHLSARPADEIAVDRDVPWGVDSLITLAFQDQR;YLAADKDGNVTCER;YLAPSGPSGTLK;YLAPSGPSGTLKAGK;YLKGDHAGVLK;YSVQTADHR
P49368	P49368	18	18	T-complex protein 1 subunit gamma	CCT3	sp|P49368|TCPG_HUMAN T-complex protein 1 subunit gamma OS=Homo sapiens OX=9606 GN=CCT3 PE=1 SV=4	1	18	49.5	88659	114270	173180	80095	20366	109270	0	0	0	0.122883	0.156439	0.153984	0.12466	0.065497	0.216166	0	0	0	1.06641	0.85178	0.0927570598763397	0.0696725	AMTGVEQWPYR;AVAQALEVIPR;EIQVQHPAAK;GASKEILSEVER;GISDLAQHYLMR;GVMINKDVTHPR;ILQMEEEYIQQLCEDIIQLKPDVVITEK;IVSRPEELREDDVGTGAGLLEIK;KIGDEYFTFITDCKDPK;MLLDPMGGIVMTNDGNAILR;MMGHRPVLVLSQNTKR;NLQDAMQVCR;NVLLDPQLVPGGGASEMAVAHALTEK;TAVETAVLLLR;TAVETAVLLLRIDDIVSGHK;TLIQNCGASTIR;VEKIPGGIIEDSCVLR;WSSLACNIALDAVK
P13489	P13489	9	9	Ribonuclease inhibitor	RNH1	sp|P13489|RINI_HUMAN Ribonuclease inhibitor OS=Homo sapiens OX=9606 GN=RNH1 PE=1 SV=2	1	9	35.1	110900	102440	126290	104620	39971	60523	0	0	0	0.15371	0.140243	0.112292	0.162831	0.128547	0.119731	0	0	0	0.988167	0.9323	-0.0171729052886512	0.0304443	ELCQGLGQPGSVLR;ELTVSNNDINEAGVR;LLCETLLEPGCQLESLWVK;LQLEYCSLSAASCEPLASVLR;LSLQNCCLTGAGCGVLSSTLR;SLDIQSLDIQCEELSDAR;VLWLADCDVSDSSCSSLAATLLANHSLR;VNPALAELNLR;WAELLPLLQQCQVVR
P62854;Q5JNZ5	P62854;Q5JNZ5	4;3	4;3	40S ribosomal protein S26;Putative 40S ribosomal protein S26-like 1	RPS26;RPS26P11	sp|P62854|RS26_HUMAN 40S ribosomal protein S26 OS=Homo sapiens OX=9606 GN=RPS26 PE=1 SV=3;sp|Q5JNZ5|RS26L_HUMAN Putative 40S ribosomal protein S26-like 1 OS=Homo sapiens OX=9606 GN=RPS26P11 PE=5 SV=1	2	4	44.3	231280	307030	449410	161840	130410	179380	0	0	0	0.320559	0.420333	0.399596	0.251888	0.419398	0.354864	0	0	0	1.11142	0.543521	0.152407886690676	0.264784	DISEASVFDAYVLPK;FRPAGAAPRPPPKPM;LHYCVSCAIHSK;NIVEAAAVR
Q9H0C8	Q9H0C8	11	11	Integrin-linked kinase-associated serine/threonine phosphatase 2C	ILKAP	sp|Q9H0C8|ILKAP_HUMAN Integrin-linked kinase-associated serine/threonine phosphatase 2C OS=Homo sapiens OX=9606 GN=ILKAP PE=1 SV=1	1	11	33.4	96088	111630	95862	86766	31707	44746	0	0	0	0.13318	0.152825	0.0852363	0.135043	0.10197	0.08852	0	0	0	1.14041	0.565767	0.189553128730658	0.247362	ASKFAAQNLHQNLIR;ASSVIFGLK;DGSTATCVLAVDNILYIANLGDSR;FAAQNLHQNLIR;FILLACDGLFK;GSADNVTVMVVR;KFPKGDVISVEK;VLGVLEVSR;VSYFAVFDGHGGIR;YNEESQKHAALSLSK;YNEESQKHAALSLSKEHNPTQYEER
P07900;Q58FG0	P07900	17;1	9;1	Heat shock protein HSP 90-alpha	HSP90AA1	sp|P07900|HS90A_HUMAN Heat shock protein HSP 90-alpha OS=Homo sapiens OX=9606 GN=HSP90AA1 PE=1 SV=5	2	9	25.3	118140	110610	167900	88163	41697	97789	0	0	0	0.163744	0.151428	0.149289	0.137217	0.134098	0.193454	0	0	0	0.99934	0.996129	-0.000952244599070004	0.00168439	ADLINNLGTIAK;ELISNSSDALDKIR;GVVDSEDLPLNISR;HFSVEGQLEFR;HIYYITGETK;HIYYITGETKDQVANSAFVER;HLEINPDHSIIETLR;KHLEINPDHSIIETLR;LVTSPCCIVTSTYGWTANMER;RAPFDLFENR;RVFIMDNCEELIPEYLNFIR;SLTNDWEDHLAVK;VFIMDNCEELIPEYLNFIR;VILHLKEDQTEYLEER;VILHLKEDQTEYLEERR;YIDQEELNK;YIDQEELNKTKPIWTR
P40429;Q6NVV1	P40429	11;3	11;3	60S ribosomal protein L13a	RPL13A	sp|P40429|RL13A_HUMAN 60S ribosomal protein L13a OS=Homo sapiens OX=9606 GN=RPL13A PE=1 SV=2	2	11	52.2	65349	86448	150200	78651	41866	67559	0	0	0	0.090575	0.11835	0.133551	0.122413	0.134641	0.13365	0	0	0	0.876561	0.28953	-0.190073823778227	0.538307	AEVQVLVLDGR;AEVQVLVLDGRGHLLGR;CEGINISGNFYR;IDKYTEVLKTHGLLV;LAHEVGWK;LAHEVGWKYQAVTATLEEK;MNTNPSRGPYHFR;MVVPAALK;RGQAALDRLK;VFDGIPPPYDKK;YQAVTATLEEK
P14866	P14866	13	13	Heterogeneous nuclear ribonucleoprotein L	HNRNPL	sp|P14866|HNRPL_HUMAN Heterogeneous nuclear ribonucleoprotein L OS=Homo sapiens OX=9606 GN=HNRNPL PE=1 SV=2	1	13	28.2	95043	107190	130560	88789	43011	50034	0	0	0	0.131731	0.146746	0.116088	0.138191	0.138323	0.0989812	0	0	0	1.05079	0.708077	0.0714685069309636	0.149919	AITHLNNNFMFGQK;ASLNGADIYSGCCTLK;IQHPSNVLHFFNAPLEVTEENFFEICDELGVK;IQHPSNVLHFFNAPLEVTEENFFEICDELGVKRPSSVK;LCFSTAQHAS;NGVQAMVEFDSVQSAQR;NPNGPYPYTLK;SDALETLGFLNHYQMK;SKPGAAMVEMADGYAVDR;SSSGLLEWESK;SSSGLLEWESKSDALETLGFLNHYQMK;VFNVFCLYGNVEK;VFNVFCLYGNVEKVK
P25205	P25205	12	12	DNA replication licensing factor MCM3	MCM3	sp|P25205|MCM3_HUMAN DNA replication licensing factor MCM3 OS=Homo sapiens OX=9606 GN=MCM3 PE=1 SV=3	1	12	17.3	117130	109630	130810	107850	46460	50148	0	0	0	0.162344	0.150086	0.116311	0.167858	0.149415	0.0992067	0	0	0	1.02944	0.876613	0.041860762356828	0.0571919	AGTVVLDDVELR;AILCLLLGGVER;GSSGVGLTAAVTTDQETGER;LIVNVNDLR;LIVNVNDLRR;LLNNAFEELVAFQR;SKDIFDQLAK;SLAPSIHGHDYVKK;TLTSCFLSCVVCVEGIVTK;TVDLQDAEEAVELVQYAYFK;TVDLQDAEEAVELVQYAYFKK;YVLCTAPR
P62277	P62277	10	10	40S ribosomal protein S13	RPS13	sp|P62277|RS13_HUMAN 40S ribosomal protein S13 OS=Homo sapiens OX=9606 GN=RPS13 PE=1 SV=2	1	10	58.3	89287	130970	201810	65415	51537	110100	0	0	0	0.123753	0.179302	0.179441	0.101812	0.165743	0.217808	0	0	0	0.994091	0.981296	-0.0085494712388285	0.00820001	GLAPDLPEDLYHLIK;GLAPDLPEDLYHLIKK;GLSQSALPYRR;GLTPSQIGVILR;KGLTPSQIGVILR;KGLTPSQIGVILRDSHGVAQVR;LILIESR;LTSDDVKEQIYK;SKGLAPDLPEDLYHLIK;VLPPNWKYESSTASALVA
P63244	P63244	10	10	Guanine nucleotide-binding protein subunit beta-2-like 1;Guanine nucleotide-binding protein subunit beta-2-like 1, N-terminally processed	GNB2L1	sp|P63244|RACK1_HUMAN Receptor of activated protein C kinase 1 OS=Homo sapiens OX=9606 GN=RACK1 PE=1 SV=3	1	10	34.7	72079	109240	146560	82341	36298	76787	0	0	0	0.0999029	0.149553	0.130315	0.128156	0.116734	0.151906	0	0	0	0.957092	0.765579	-0.0632711789386532	0.11601	DVLSVAFSSDNR;FSPNSSNPIIVSCGWDK;FVGHTKDVLSVAFSSDNR;IIVDELKQEVISTSSK;LTRDETNYGIPQR;LWDLTTGTTTR;LWDLTTGTTTRR;LWNTLGVCK;VWQVTIGTR;YTVQDESHSEWVSCVR
Q16778;P33778;P23527;P06899;Q8N257;Q96A08;Q6DRA6;Q6DN03;A0A2R8Y619	Q16778;P33778;P23527;P06899;Q8N257	13;13;13;12;9;5;5;5;3	4;4;4;4;3;0;4;4;0	Histone H2B type 2-E;Histone H2B type 1-B;Histone H2B type 1-O;Histone H2B type 1-J;Histone H2B type 3-B	HIST2H2BE;HIST1H2BB;HIST1H2BO;HIST1H2BJ;HIST3H2BB	sp|Q16778|H2B2E_HUMAN Histone H2B type 2-E OS=Homo sapiens OX=9606 GN=H2BC21 PE=1 SV=3;sp|P33778|H2B1B_HUMAN Histone H2B type 1-B OS=Homo sapiens OX=9606 GN=H2BC3 PE=1 SV=2;sp|P23527|H2B1O_HUMAN Histone H2B type 1-O OS=Homo sapiens OX=9606 GN=H2BC17 PE=1 S	9	4	74.6	251420	297370	308320	0	113210	164250	0	0	52089	0.348473	0.407108	0.274145	0	0.364083	0.324932	0	0	0.681905	1.49449	0.40332	0.579651285032423	0.39435	AMGIMNSFVNDIFER;AMGIMNSFVNDIFERIAGEASR;ESYSIYVYK;HAVSEGTKAVTKYTSSK;IAGEASRLAHYNKR;KESYSIYVYK;KESYSIYVYKVLK;LLLPGELAK;LLLPGELAKHAVSEGTK;QVHPDTGISSK;SRKESYSIYVYK;STITSREIQTAVR;VLKQVHPDTGISSK
P51991	P51991	9	9	Heterogeneous nuclear ribonucleoprotein A3	HNRNPA3	sp|P51991|ROA3_HUMAN Heterogeneous nuclear ribonucleoprotein A3 OS=Homo sapiens OX=9606 GN=HNRNPA3 PE=1 SV=2	1	9	36.8	180000	151890	228170	158540	71090	99949	0	0	0	0.249483	0.207942	0.202879	0.246752	0.228625	0.197727	0	0	0	0.980983	0.845746	-0.0277000421632037	0.0727601	AVSREDSVKPGAHLTVKK;GFAFVTFDDHDTVDKIVVQK;GFGFVTYSCVEEVDAAMCARPHKVDGR;IFVGGIKEDTEEYNLR;MEVKPPPGRPQPDSGR;RAVSREDSVKPGAHLTVK;SRGFGFVTYSCVEEVDAAMCARPHKVDGR;SSGSPYGGGYGSGGGSGGYGSR;WGTLTDCVVMRDPQTKR
Q9Y2W1	Q9Y2W1	4	4	Thyroid hormone receptor-associated protein 3	THRAP3	sp|Q9Y2W1|TR150_HUMAN Thyroid hormone receptor-associated protein 3 OS=Homo sapiens OX=9606 GN=THRAP3 PE=1 SV=2	1	4	6.4	60555	0	58410	0	0	0	0	0	0	0.0839304	0	0.0519356	0	0	0	0	0	0	#DIV/0!	0.137689	#DIV/0!	0.8611	DLVHSNKKEQEFR;FMSKVIGANKNQEEEK;MDSFDEDLARPSGLLAQER;SIFQHIQSAQSQR
O60506	O60506	13	7	Heterogeneous nuclear ribonucleoprotein Q	SYNCRIP	sp|O60506|HNRPQ_HUMAN Heterogeneous nuclear ribonucleoprotein Q OS=Homo sapiens OX=9606 GN=SYNCRIP PE=1 SV=2	1	7	23	150810	246400	224870	137300	101540	131150	0	0	37502	0.209026	0.337328	0.199945	0.213694	0.326553	0.259451	0	0	0.490944	0.933226	0.763059	-0.099702014967532	0.117442	AFSQFGKLER;AGPIWDLR;AIEALKEFNEDGALAVLQQFKDSDLSHVQNK;DLFEDELVPLFEK;GFCFLEYEDHK;GFCFLEYEDHKTAAQAR;GYAFVTFCTK;LFVGSIPK;LMMDPLTGLNR;NLANTVTEEILEK;SAFLCGVMK;TGYTLDVTTGQR;TGYTLDVTTGQRK
P22392;O60361;P15531	P22392;O60361;P15531	6;4;4	6;4;4	Nucleoside diphosphate kinase B;Putative nucleoside diphosphate kinase;Nucleoside diphosphate kinase A	NME2;NME2P1;NME1	sp|P22392|NDKB_HUMAN Nucleoside diphosphate kinase B OS=Homo sapiens OX=9606 GN=NME2 PE=1 SV=1;sp|O60361|NDK8_HUMAN Putative nucleoside diphosphate kinase OS=Homo sapiens OX=9606 GN=NME2P1 PE=5 SV=1;sp|P15531|NDKA_HUMAN Nucleoside diphosphate kinase A OS=H	3	6	44.1	136560	158620	266560	141130	61092	110740	0	0	0	0.189275	0.217155	0.237013	0.219655	0.196472	0.219075	0	0	0	1.01298	0.870486	0.018599234728484	0.0602384	DRPFFPGLVK;GDFCIQVGR;GLVGEIIKR;NIIHGSDSVK;TFIAIKPDGVQR;VMLGETNPADSKPGTIR
P46778	P46778	8	8	60S ribosomal protein L21	RPL21	sp|P46778|RL21_HUMAN 60S ribosomal protein L21 OS=Homo sapiens OX=9606 GN=RPL21 PE=1 SV=2	1	8	50	194830	223730	357600	189150	93399	138060	0	0	0	0.270038	0.306293	0.317962	0.294393	0.300371	0.273121	0	0	0	1.03043	0.624606	0.0432424823833091	0.204394	EKGTWVQLK;HGVVPLATYMR;KGDIVDIKGMGTVQK;KHGVVPLATYMR;TNGKEPELLEPIPYEFMA;VYNVTQHAVGIVVNK;VYNVTQHAVGIVVNKQVK;YMFSRPFRK
P46779	P46779	5	5	60S ribosomal protein L28	RPL28	sp|P46779|RL28_HUMAN 60S ribosomal protein L28 OS=Homo sapiens OX=9606 GN=RPL28 PE=1 SV=3	1	5	37.2	164450	177790	255450	143550	106060	147610	0	0	0	0.227931	0.243399	0.227135	0.223421	0.341089	0.292014	0	0	0	0.815465	0.201767	-0.29430544625664	0.69515	KTVGVEPAADGKGVVVVIK;NCSSFLIKR;NKQTYSTEPNNLK;SAHLQWMVVR;TVGVEPAADGKGVVVVIK
P61313	P61313	8	8	60S ribosomal protein L15	RPL15	sp|P61313|RL15_HUMAN 60S ribosomal protein L15 OS=Homo sapiens OX=9606 GN=RPL15 PE=1 SV=2	1	8	42.2	101580	140260	220770	131770	61348	101230	0	0	0	0.140792	0.19202	0.196299	0.205087	0.197295	0.200261	0	0	0	0.877983	0.244411	-0.187734930997074	0.611878	FFEVILIDPFHK;GATYGKPVHHGVNQLK;NTLQLHR;QGYVIYR;RNPDTQWITKPVHK;SLQSVAEER;VLNSYWVGEDSTYK;YIQELWR
Q13185;P83916	Q13185	7;1	6;1	Chromobox protein homolog 3	CBX3	sp|Q13185|CBX3_HUMAN Chromobox protein homolog 3 OS=Homo sapiens OX=9606 GN=CBX3 PE=1 SV=4	2	6	45.9	147110	112730	148120	142000	62518	79374	0	0	0	0.203897	0.15433	0.131702	0.221009	0.201058	0.157024	0	0	0	0.846032	0.355787	-0.241215113592071	0.448809	CPQIVIAFYEER;GLDPERIIGATDSSGELMFLMK;IIGATDSSGELMFLMK;KVEEAEPEEFVVEK;LTWHSCPEDEAQ;VVNGKVEYFLK;WKDSDEADLVLAK
P46782	P46782	6	6	40S ribosomal protein S5;40S ribosomal protein S5, N-terminally processed	RPS5	sp|P46782|RS5_HUMAN 40S ribosomal protein S5 OS=Homo sapiens OX=9606 GN=RPS5 PE=1 SV=4	1	6	31.9	199330	205640	334520	153910	80844	194610	0	0	0	0.276275	0.281527	0.29744	0.239546	0.259994	0.384993	0	0	0	0.966886	0.841961	-0.0485819906521776	0.074708	RQAVDVSPLRR;RVNQAIWLLCTGAR;TEWETAAPAVAETPDIK;TIAECLADELINAAK;TIAECLADELINAAKGSSNSYAIK;VNQAIWLLCTGAR
P23526	P23526	10	10	Adenosylhomocysteinase	AHCY	sp|P23526|SAHH_HUMAN Adenosylhomocysteinase OS=Homo sapiens OX=9606 GN=AHCY PE=1 SV=4	1	10	28.5	129540	127920	185590	112500	55152	85964	0	0	0	0.179545	0.175126	0.165018	0.175095	0.177369	0.170061	0	0	0	0.994574	0.85384	-0.00784957595103151	0.0686234	ALDIAENEMPGLMR;ESLIDGIKR;GISEETTTGVHNLYK;KALDIAENEMPGLMR;KLDEAVAEAHLGKLNVK;QAQYLGMSCDGPFKPDHYRY;SDKLPYKVADIGLAAWGR;SKFDNLYGCR;VADIGLAAWGR;VAVVAGYGDVGKGCAQALR
P63104	P63104	11	9	14-3-3 protein zeta/delta	YWHAZ	sp|P63104|1433Z_HUMAN 14-3-3 protein zeta/delta OS=Homo sapiens OX=9606 GN=YWHAZ PE=1 SV=1	1	9	51	152710	133310	183210	173780	63697	110660	0	0	0	0.211659	0.182505	0.162902	0.270472	0.204849	0.218916	0	0	0	0.802415	0.134994	-0.317579689047512	0.869684	DICNDVLSLLEK;EMQPTHPIR;FLIPNASQAESK;GIVDQSQQAYQEAFEISKK;LAEQAERYDDMAACMK;MDKNELVQK;NLLSVAYK;SVTEQGAELSNEER;SVTEQGAELSNEERNLLSVAYK;VVSSIEQKTEGAEK;YLAEVAAGDDKK
P22087;A6NHQ2	P22087	5;1	5;1	rRNA 2-O-methyltransferase fibrillarin	FBL	sp|P22087|FBRL_HUMAN rRNA 2-O-methyltransferase fibrillarin OS=Homo sapiens OX=9606 GN=FBL PE=1 SV=2	2	5	28.7	131290	159460	233720	126730	72966	91175	0	0	0	0.18197	0.218305	0.207814	0.197243	0.234659	0.18037	0	0	0	0.99317	0.945992	-0.00988728933174242	0.0241124	IVALNAHTFLR;LAAAILGGVDQIHIKPGAK;NVMVEPHRHEGVFICR;VLYLGAASGTTVSHVSDIVGPDGLVYAVEFSHR;VSISEGDDKIEYR
P17987	P17987	14	14	T-complex protein 1 subunit alpha	TCP1	sp|P17987|TCPA_HUMAN T-complex protein 1 subunit alpha OS=Homo sapiens OX=9606 GN=TCP1 PE=1 SV=1	1	14	43.5	119080	111430	278960	78373	32693	128480	0	0	0	0.165047	0.152551	0.248039	0.12198	0.105141	0.254169	0	0	0	1.17525	0.641082	0.232970573145936	0.193087	ASGATILSTLANLEGEETFEAAMLGQAEEVVQER;FATEAAITILR;IACLDFSLQK;ILATGANVILTTGGIDDMCLK;LGVQVVITDPEKLDQIR;LLEVEHPAAK;MLVDDIGDVTITNDGATILK;SLHDALCVVKR;SLLVIPNTLAVNAAQDSTDLVAK;SQNVMAAASIANIVK;SSLGPVGLDKMLVDDIGDVTITNDGATILK;SVVPGGGAVEAALSIYLENYATSMGSR;YINENLIVNTDELGRDCLINAAK;YPVNSVNILK
Q01469;A8MUU1	Q01469	8;1	8;1	Fatty acid-binding protein, epidermal	FABP5	sp|Q01469|FABP5_HUMAN Fatty acid-binding protein 5 OS=Homo sapiens OX=9606 GN=FABP5 PE=1 SV=3	2	8	73.3	177380	164560	191790	151500	58523	76550	0	0	0	0.245852	0.225287	0.170531	0.235795	0.18821	0.151437	0	0	0	1.11509	0.542335	0.157162156933388	0.265732	ATVQQLEGR;GFDEYMKELGVGIALR;GFDEYMKELGVGIALRK;KTQTVCNFTDGALVQHQEWDGKESTITR;LVVECVMNNVTCTR;NLTIKTESTLK;TTQFSCTLGEKFEETTADGR;TTQFSCTLGEKFEETTADGRK
P35232	P35232	10	10	Prohibitin	PHB	sp|P35232|PHB1_HUMAN Prohibitin 1 OS=Homo sapiens OX=9606 GN=PHB1 PE=1 SV=1	1	10	60.7	45103	139750	243740	0	62892	139520	0	0	0	0.0625136	0.191322	0.216723	0	0.202261	0.276009	0	0	0	0.983876	0.979777	-0.0234522997414147	0.00887282	AAELIANSLATAGDGLIELR;AATFGLILDDVSLTHLTFGKEFTEAVEAK;AVIFDRFR;FDAGELITQR;GVQDIVVGEGTHFLIPWVQKPIIFDCR;IFTSIGEDYDERVLPSITTEILK;ILFRPVASQLPR;NITYLPAGQSVLLQLPQ;NVPVITGSKDLQNVNITLR;VLPSITTEILK
P11940;Q13310;Q4VXU2;Q9H361;Q5JQF8;Q96DU9	P11940	11;5;3;3;2;1	11;5;3;3;2;1	Polyadenylate-binding protein 1	PABPC1	sp|P11940|PABP1_HUMAN Polyadenylate-binding protein 1 OS=Homo sapiens OX=9606 GN=PABPC1 PE=1 SV=2	6	11	17.8	75711	83280	138780	62842	34877	75728	0	0	0	0.104937	0.114013	0.123397	0.0978074	0.112164	0.149811	0	0	0	0.951537	0.740878	-0.0716687865844969	0.130253	ALDTMNFDVIK;ALYDTFSAFGNILSCK;EFSPFGTITSAK;FSPAGPILSIR;IMWSQRDPSLRK;IVATKPLYVALAQR;KEFSPFGTITSAK;KSGVGNIFIK;RSLGYAYVNFQQPADAER;SLGYAYVNFQQPADAER;YQGVNLYVK
P49674	P49674	25	7	Casein kinase I isoform epsilon	CSNK1E	sp|P49674|KC1E_HUMAN Casein kinase I isoform epsilon OS=Homo sapiens OX=9606 GN=CSNK1E PE=1 SV=1	1	7	49	153060	147590	172100	149890	61200	65922	0	0	0	0.212144	0.202055	0.153024	0.233289	0.196819	0.130412	0	0	0	1.01196	0.952461	0.0171485453743188	0.0211527	DVKPDNFLMGLGK;DVKPDNFLMGLGKK;FDDKPDYSYLR;GAPANVSSSDLTGR;GAPANVSSSDLTGRQEVSRIPASQTSVPFDHLGK;GNLVYIIDFGLAK;GNLVYIIDFGLAKK;GYPSEFSTYLNFCR;IPASQTSVPFDHLGK;KGNLVYIIDFGLAK;KGNLVYIIDFGLAKK;KMSTPIEVLCK;MMQGGVGIPSIK;MSTPIEVLCK;QEVSRIPASQTSVPFDHLGK;QGFSYDYVFDWNMLK;SAAEPVASTPASR;SLRFDDKPDYSYLR;THQHIPYRENK;THQHIPYRENKNLTGTAR;TKHPQLHIESK;TVLLLADQMISR;TVLLLADQMISRIEYIHSK;YASINTHLGIEQSR;YASINTHLGIEQSRR
P35268	P35268	4	4	60S ribosomal protein L22	RPL22	sp|P35268|RL22_HUMAN 60S ribosomal protein L22 OS=Homo sapiens OX=9606 GN=RPL22 PE=1 SV=2	1	4	40.6	132010	148420	199250	70653	57488	86658	0	0	0	0.182968	0.203191	0.177164	0.109964	0.184881	0.171434	0	0	0	1.20812	0.255109	0.272769625163942	0.593275	FTLDCTHPVEDGIMDAANFEQFLQER;ITVTSEVPFSKR;SKITVTSEVPFSKR;VVANSKESYELR
P61956;Q6EEV6;P55854	P61956;Q6EEV6;P55854	2;1;1	2;1;1	Small ubiquitin-related modifier 2;Small ubiquitin-related modifier 4;Small ubiquitin-related modifier 3	SUMO2;SUMO4;SUMO3	sp|P61956|SUMO2_HUMAN Small ubiquitin-related modifier 2 OS=Homo sapiens OX=9606 GN=SUMO2 PE=1 SV=3;sp|Q6EEV6|SUMO4_HUMAN Small ubiquitin-related modifier 4 OS=Homo sapiens OX=9606 GN=SUMO4 PE=1 SV=3;sp|P55854|SUMO3_HUMAN Small ubiquitin-related modifier 3	3	2	33.7	0	0	340550	304480	0	0	0	0	0	0	0	0.302802	0.473893	0	0	0	0	0	0.638967	0.776123	-0.646186970280263	0.11007	ADEKPKEGVKTENNDHINLK;VAGQDGSVVQFK
P33993	P33993	13	13	DNA replication licensing factor MCM7	MCM7	sp|P33993|MCM7_HUMAN DNA replication licensing factor MCM7 OS=Homo sapiens OX=9606 GN=MCM7 PE=1 SV=4	1	13	25.6	117220	81862	102640	88596	38251	53304	0	0	0	0.162469	0.112071	0.091263	0.137891	0.123015	0.10545	0	0	0	0.998491	0.994024	-0.00217861358961558	0.00260331	AGILTTLNAR;ALKDYALEKEK;ALLLLLVGGVDQSPR;CSILAAANPAYGR;EVVNKDVLDVYIEHR;FLQEFYQDDELGKK;IAQPGDHVSVTGIFLPILR;LAQHITYVHQHSR;LFADAVQELLPQYKER;LMEMSKDSLLGDKGQTAR;SLEQNIQLPAALLSR;SPQNQYPAELMR;TQRPADVIFATVR
P16104;Q96QV6	P16104;Q96QV6	8;7	1;1	Histone H2AX;Histone H2A type 1-A	H2AFX;HIST1H2AA	sp|P16104|H2AX_HUMAN Histone H2AX OS=Homo sapiens OX=9606 GN=H2AX PE=1 SV=2;sp|Q96QV6|H2A1A_HUMAN Histone H2A type 1-A OS=Homo sapiens OX=9606 GN=H2AC1 PE=1 SV=3	2	1	36.4	152010	166270	313460	103530	78560	154600	0	0	0	0.210689	0.227628	0.278715	0.161134	0.252649	0.305842	0	0	0	0.996397	0.986192	-0.00520805522175199	0.0060387	AGLQFPVGR;AGLQFPVGRVHR;HLQLAIR;HLQLAIRNDEELNK;HLQLAIRNDEELNKLLGGVTIAQGGVLPNIQAVLLPK;LLGGVTIAQGGVLPNIQAVLLPK;NDEELNKLLGGVTIAQGGVLPNIQAVLLPK;SSRAGLQFPVGR
Q92841	Q92841	17	11	Probable ATP-dependent RNA helicase DDX17	DDX17	sp|Q92841|DDX17_HUMAN Probable ATP-dependent RNA helicase DDX17 OS=Homo sapiens OX=9606 GN=DDX17 PE=1 SV=2	1	11	28.9	98383	183910	180200	132780	48035	65912	0	0	0	0.136361	0.251778	0.160226	0.206659	0.154481	0.130392	0	0	0	1.11562	0.673615	0.157850348664554	0.171589	APILIATDVASR;DMVGIAQTGSGK;ELAQQVQQVADDYGK;ELIKVLEEANQAINPK;GDGPICLVLAPTR;GVEICIATPGR;KIVDQIRPDR;LIDFLESGKTNLRR;LIQLMEEIMAEKENK;LMQLVDHR;LTPYEVDELRR;MLDMGFEPQIR;NFYVEHPEVAR;SGKAPILIATDVASR;SSQSSSQQFSGIGR;STCIYGGAPKGPQIR;TLAYLLPAIVHINHQPYLERGDGPICLVLAPTR
P62304	P62304	3	3	Small nuclear ribonucleoprotein E	SNRPE	sp|P62304|RUXE_HUMAN Small nuclear ribonucleoprotein E OS=Homo sapiens OX=9606 GN=SNRPE PE=1 SV=1	1	3	56.5	164100	167890	274120	164750	62941	122130	0	0	0	0.227446	0.229846	0.243735	0.256417	0.202418	0.241607	0	0	0	1.00083	0.991345	0.00120384906067815	0.00377497	IEGCIIGFDEYMNLVLDDAEEIHSK;IMLKGDNITLLQSVSN;VMVQPINLIFR
P17096	P17096	1	1	High mobility group protein HMG-I/HMG-Y	HMGA1	sp|P17096|HMGA1_HUMAN High mobility group protein HMG-I/HMG-Y OS=Homo sapiens OX=9606 GN=HMGA1 PE=1 SV=3	1	1	23.4	0	0	547150	0	0	342410	0	0	0	0	0	0.486502	0	0	0.677382	0	0	0	0.718209	0.83019	-0.477525199713312	0.0808226	KQPPVSPGTALVGSQKEPSEVPTPK
P62266	P62266	5	5	40S ribosomal protein S23	RPS23	sp|P62266|RS23_HUMAN 40S ribosomal protein S23 OS=Homo sapiens OX=9606 GN=RPS23 PE=1 SV=3	1	5	37.8	117000	137710	190900	107940	54781	85859	0	0	0	0.162164	0.188529	0.16974	0.167998	0.176176	0.169853	0	0	0	1.01246	0.80782	0.0178690761191593	0.0926854	ITAFVPNDGCLNFIEENDEVLVAGFGR;KGHAVGDIPGVR;KITAFVPNDGCLNFIEENDEVLVAGFGR;VANVSLLALYK;VANVSLLALYKGKK
P15311	P15311	11	6	Ezrin	EZR	sp|P15311|EZRI_HUMAN Ezrin OS=Homo sapiens OX=9606 GN=EZR PE=1 SV=4	1	6	28.8	89634	97994	168960	74249	33102	83830	0	0	0	0.124234	0.134156	0.150232	0.115561	0.106456	0.165839	0	0	0	1.05354	0.746194	0.0752470900279628	0.127148	APDFVFYAPR;EGILSDEIYCPPETAVLLGSYAVQAK;GMLKDNAMLEYLK;GTDLWLGVDALGLNIYEKDDKLTPK;IAQDLEMYGINYFEIK;IGFPWSEIR;ILQLCMGNHELYMR;LFFLQVK;QLLTLSSELSQARDENKR;RKPDTIEVQQMK;VTTMDAELEFAIQPNTTGK
Q09028	Q09028	5	4	Histone-binding protein RBBP4	RBBP4	sp|Q09028|RBBP4_HUMAN Histone-binding protein RBBP4 OS=Homo sapiens OX=9606 GN=RBBP4 PE=1 SV=3	1	4	21.9	258380	163610	215790	169010	62695	110950	0	0	0	0.35812	0.223987	0.191871	0.263047	0.201627	0.21949	0	0	0	1.13127	0.609374	0.177947857057144	0.215116	ADKEAAFDDAVEER;LMIWDTR;TIFTGHTAVVEDVSWHLLHESLFGSVADDQK;TPSSDVLVFDYTKHPSKPDPSGECNPDLR;YMPQNPCIIATK
P43243	P43243	9	9	Matrin-3	MATR3	sp|P43243|MATR3_HUMAN Matrin-3 OS=Homo sapiens OX=9606 GN=MATR3 PE=1 SV=2	1	9	18.3	0	120190	132980	95610	63969	87964	0	0	0	0	0.164543	0.11824	0.148808	0.205724	0.174017	0	0	0	0.535018	0.188124	-0.902340070137609	0.725556	DSFDDRGPSLNPVLDYDHGSR;GAPPSSNIEDFHGLLPK;GPLPLSSQHRGDADQASNILASFGLSAR;IGPYQPNVPVGIDYVIPK;LCSLFYTNEEVAK;SFQQSSLSR;VIHLSNLPHSGYSDSAVLK;VVHIMDFQR;YQLLQLVEPFGVISNHLILNK
Q96AE4;Q96I24	Q96AE4	12;2	10;1	Far upstream element-binding protein 1	FUBP1	sp|Q96AE4|FUBP1_HUMAN Far upstream element-binding protein 1 OS=Homo sapiens OX=9606 GN=FUBP1 PE=1 SV=3	2	10	25.3	114300	134370	155710	112290	45918	75261	0	0	0	0.158422	0.183956	0.13845	0.174768	0.147672	0.148887	0	0	0	1.02016	0.85146	0.0287922659680456	0.0698358	AGLVIGKGGETIKQLQER;FAVGIVIGR;GGETIKQLQER;GRPAPGFHHGDGPGNAVQEIMIPASK;IAQITGPPDRCQHAAEIITDLLR;IGGNEGIDVPIPR;IQFKPDDGTTPER;IQIAPDSGGLPER;ITGDPYKVQQAK;SCMLTGTPESVQSAK;SCMLTGTPESVQSAKR;SVMTEEYKVPDGMVGFIIGR
P42766	P42766	5	5	60S ribosomal protein L35	RPL35	sp|P42766|RL35_HUMAN 60S ribosomal protein L35 OS=Homo sapiens OX=9606 GN=RPL35 PE=1 SV=2	1	5	30.9	142020	185560	273380	125100	79321	115430	0	0	0	0.196842	0.254037	0.243077	0.194706	0.255096	0.228353	0	0	0	1.0233	0.841853	0.0332310182431018	0.0747636	KYKPLDLRPK;QLDDLKVELSQLR;VLTVINQTQKENLR;VLTVINQTQKENLRK;YKPLDLRPK
P31942	P31942	8	8	Heterogeneous nuclear ribonucleoprotein H3	HNRNPH3	sp|P31942|HNRH3_HUMAN Heterogeneous nuclear ribonucleoprotein H3 OS=Homo sapiens OX=9606 GN=HNRNPH3 PE=1 SV=2	1	8	38.7	102610	104740	145170	98891	35029	81819	0	0	0	0.142219	0.143392	0.129079	0.153914	0.112653	0.161861	0	0	0	0.967934	0.787993	-0.0470193310214065	0.103478	ATENDIANFFSPLNPIR;ATENDIANFFSPLNPIRVHIDIGADGR;ATGEADVEFVTHEDAVAAMSKDKNNMQHR;DGMDNQGGYGSVGR;GMGGHGYGGAGDASSGFHGGHFVHMR;STGEAFVQFASK;VHIDIGADGR;YIELFLNSTPGGGSGMGGSGMGGYGR
P63220	P63220	6	6	40S ribosomal protein S21	RPS21	sp|P63220|RS21_HUMAN 40S ribosomal protein S21 OS=Homo sapiens OX=9606 GN=RPS21 PE=1 SV=1	1	6	59	63668	127780	154550	89533	53397	72776	0	0	0	0.0882451	0.174934	0.137419	0.139349	0.171725	0.143971	0	0	0	0.880349	0.539152	-0.183852918520958	0.268289	DHASIQMNVAEVDKVTGR;IIGAKDHASIQMNVAEVDKVTGR;MQNDAGEFVDLYVPR;MQNDAGEFVDLYVPRK;TYAICGAIR;TYAICGAIRR
P04075;P09972	P04075	11;1	11;1	Fructose-bisphosphate aldolase A	ALDOA	sp|P04075|ALDOA_HUMAN Fructose-bisphosphate aldolase A OS=Homo sapiens OX=9606 GN=ALDOA PE=1 SV=2	2	11	42	100990	97050	169320	105970	37039	94469	0	0	0	0.139974	0.132864	0.150552	0.164932	0.119117	0.186886	0	0	0	0.899041	0.484881	-0.153541181035958	0.314365	ALANSLACQGK;ELSDIAHR;FSHEEIAMATVTALRR;GILAADESTGSIAK;GILAADESTGSIAKR;IGEHTPSALAIMENANVLAR;IVAPGKGILAADESTGSIAKR;LQSIGTENTEENRR;PYQYPALTPEQKK;YASICQQNGIVPIVEPEILPDGDHDLKR;YTPSGQAGAAASESLFVSNHAY
P12814;P35609;Q08043	P12814	13;5;5	5;0;0	Alpha-actinin-1	ACTN1	sp|P12814|ACTN1_HUMAN Alpha-actinin-1 OS=Homo sapiens OX=9606 GN=ACTN1 PE=1 SV=2	3	5	18	66674	97851	157130	85785	26686	86745	0	0	0	0.0924114	0.133961	0.139713	0.133516	0.0858221	0.171606	0	0	0	0.936414	0.788887	-0.094781686384849	0.102985	CQLEINFNTLQTK;EGLLLWCQR;ELPPDQAEYCIAR;ISIEMHGTLEDQLSHLR;KAGTQIENIEEDFRDGLK;KTFTAWCNSHLR;LAILGIHNEVSK;LLETIDQLYLEYAKR;LMLLLEVISGER;MLDAEDIVGTARPDEK;TFTAWCNSHLR;TINEVENQILTR;VGWEQLLTTIAR
P04083	P04083	10	10	Annexin A1	ANXA1	sp|P04083|ANXA1_HUMAN Annexin A1 OS=Homo sapiens OX=9606 GN=ANXA1 PE=1 SV=2	1	10	40.8	68903	65995	92825	56130	27481	52559	0	0	0	0.0955009	0.090349	0.0825359	0.0873608	0.0883789	0.103976	0	0	0	0.959494	0.595975	-0.0596547752383034	0.224772	AAMKGLGTDEDTLIEILASR;AAYLQETGKPLDETLKK;ALTGHLEEVVLALLK;DLAKDITSDTSGDFR;GGPGSAVSPYPTFNPSSDVAALHK;GVDEATIIDILTK;GVDEATIIDILTKR;QAWFIENEEQEYVQTVK;RKGTDVNVFNTILTTR;SSKGGPGSAVSPYPTFNPSSDVAALHK
P39019	P39019	5	5	40S ribosomal protein S19	RPS19	sp|P39019|RS19_HUMAN 40S ribosomal protein S19 OS=Homo sapiens OX=9606 GN=RPS19 PE=1 SV=2	1	5	37.2	99002	99689	189670	43639	40182	109430	0	0	0	0.137219	0.136477	0.168646	0.0679198	0.129225	0.216483	0	0	0	1.06942	0.839829	0.0968277658570285	0.0758089	DVNQQEFVR;HKELAPYDENWFYTR;LKVPEWVDTVKLAK;PGVTVKDVNQQEFVR;RVLQALEGLK
P38159;Q96E39;O75526	P38159;Q96E39	6;3;1	6;3;1	RNA-binding motif protein, X chromosome;RNA-binding motif protein, X chromosome, N-terminally processed;RNA binding motif protein, X-linked-like-1	RBMX;RBMXL1	sp|P38159|RBMX_HUMAN RNA-binding motif protein, X chromosome OS=Homo sapiens OX=9606 GN=RBMX PE=1 SV=3;sp|Q96E39|RMXL1_HUMAN RNA binding motif protein, X-linked-like-1 OS=Homo sapiens OX=9606 GN=RBMXL1 PE=1 SV=1	3	6	23.3	118890	106180	138130	120610	45239	61999	0	0	0	0.164784	0.145363	0.122819	0.187718	0.145489	0.122651	0	0	0	0.949784	0.752505	-0.0743281312591321	0.123491	AIKVEQATKPSFESGR;ALEAVFGKYGR;GFAFVTFESPADAKDAAR;GGHMDDGGYSMNFNMSSSR;IVEVLLMKDRETNK;LFIGGLNTETNEK
P22234	P22234	7	7	Multifunctional protein ADE2;Phosphoribosylaminoimidazole-succinocarboxamide synthase;Phosphoribosylaminoimidazole carboxylase	PAICS	sp|P22234|PUR6_HUMAN Bifunctional phosphoribosylaminoimidazole carboxylase/phosphoribosylaminoimidazole succinocarboxamide synthetase OS=Homo sapiens OX=9606 GN=PAICS PE=1 SV=3	1	7	23.1	123810	130970	224640	103220	41334	112960	0	0	0	0.171603	0.179302	0.19974	0.160652	0.13293	0.223466	0	0	0	1.06498	0.710276	0.0908226413983589	0.148573	ACGNFGIPCELR;ASILNTWISLK;ATAEVLNIGKK;IKAEYEGDGIPTVFVAVAGR;ITSCIFQLLQEAGIK;VTSAHKGPDETLR;VVVLMGSTSDLGHCEK
P49327	P49327	22	22	Fatty acid synthase;[Acyl-carrier-protein] S-acetyltransferase;[Acyl-carrier-protein] S-malonyltransferase;3-oxoacyl-[acyl-carrier-protein] synthase;3-oxoacyl-[acyl-carrier-protein] reductase;3-hydroxyacyl-[acyl-carrier-protein] dehydratase;Enoyl-[acyl-carrier-protein] reductase;Oleoyl-[acyl-carrier-protein] hydrolase	FASN	sp|P49327|FAS_HUMAN Fatty acid synthase OS=Homo sapiens OX=9606 GN=FASN PE=1 SV=3	1	22	15.8	17973	41412	117190	27834	6436.6	59744	0	0	0	0.0249109	0.0566942	0.1042	0.0433209	0.0207001	0.11819	0	0	0	1.01972	0.97598	0.0281796005901906	0.0105593	AAPLDSIHSLAAYYIDCIR;ACLDTAVENMPSLK;DLSRFDASFFGVHPK;DTSFEQHVLWHTGGK;EACPELDYFVVFSSVSCGR;FCFTPHTEEGCLSER;FDASFFGVHPK;GNAGQSNYGFANSAMER;HFLLEEDKPEEPTAHAFVSTLTR;HSQDLAFLSMLNDIAAVPATAMPFR;LHLSGIDANPNALFPPVEFPAPR;LLLEVTYEAIVDGGINPDSLR;LNSVQSSERPLFLVHPIEGSTTVFHSLASR;LSIPTYGLQCTR;QGVQVQVSTSNISSLEGAR;SLYQSAGVAPESFEYIEAHGTGTK;TGGMAFHSYFMEAIAPPLLQELK;VLFPATGYLSIVWK;VLLSLEHGLWAPNLHFHSPNPEIPALLDGR;VLQGDLVMNVY…
P50991	P50991	8	8	T-complex protein 1 subunit delta	CCT4	sp|P50991|TCPD_HUMAN T-complex protein 1 subunit delta OS=Homo sapiens OX=9606 GN=CCT4 PE=1 SV=4	1	8	24.5	45053	116280	162570	0	25055	93629	0	0	0	0.0624443	0.159191	0.14455	0	0.0805769	0.185224	0	0	0	1.37767	0.615257	0.462225619340099	0.210944	AFADAMEVIPSTLAENAGLNPISTVTELR;ALIAGGGAPEIELALR;GIHPTIISESFQK;LGGTIDDCELVEGLVLTQK;SILKIDDVVNTR;TLSGMESYCVR;VIDPATATSVDLR;VVSQYSSLLSPMSVNAVMK
Q93077;Q7L7L0;P04908	Q93077;Q7L7L0;P04908	8;8;8	2;2;2	Histone H2A type 1-C;Histone H2A type 3;Histone H2A type 1-B/E	HIST1H2AC(H2AC6);HIST3H2A(H2AC25);HIST1H2AB(H2AC4)	sp|Q93077|H2A1C_HUMAN Histone H2A type 1-C OS=Homo sapiens OX=9606 GN=H2AC6 PE=1 SV=3;sp|Q7L7L0|H2A3_HUMAN Histone H2A type 3 OS=Homo sapiens OX=9606 GN=H2AC25 PE=1 SV=3;sp|P04908|H2A1B_HUMAN Histone H2A type 1-B/E OS=Homo sapiens OX=9606 GN=H2AC4 PE=1 SV=	3	2	40	0	0	251050	219790	117130	169770	0	0	0	0	0	0.223223	0.342082	0.37669	0.335852	0	0	0	0.211661	0.0213644	-2.24017330718052	1.67031	AGLQFPVGR;AGLQFPVGRVHR;HLQLAIR;HLQLAIRNDEELNK;HLQLAIRNDEELNKLLGR;NDEELNKLLGR;SSRAGLQFPVGR;VTIAQGGVLPNIQAVLLPK
Q99623	Q99623	10	10	Prohibitin-2	PHB2	sp|Q99623|PHB2_HUMAN Prohibitin-2 OS=Homo sapiens OX=9606 GN=PHB2 PE=1 SV=2	1	10	48.8	124940	112240	165140	74789	39570	85636	0	0	0	0.173169	0.15366	0.146835	0.116402	0.127257	0.169412	0	0	0	1.14669	0.324389	0.19747584112086	0.488934	AKDFSLILDDVAITELSFSR;AQNLKDLAGRLPAGPR;ESVFTVEGGHR;FNASQLITQR;IGGVQQDTILAEGLHFR;IVQAEGEAEAAK;IYLTADNLVLNLQDESFTR;MLGEALSKNPGYIK;VLPSIVNEVLK;VLSRPNAQELPSMYQR
P47914	P47914	3	3	60S ribosomal protein L29	RPL29	sp|P47914|RL29_HUMAN 60S ribosomal protein L29 OS=Homo sapiens OX=9606 GN=RPL29 PE=1 SV=2	1	3	22.6	0	197640	280880	134290	95179	127460	0	0	0	0	0.270575	0.249746	0.209009	0.306096	0.252151	0	0	0	0.678158	0.418516	-0.560306982716511	0.378288	AQAAAPASVPAQAPK;LAYIAHPK;SQRYESLKGVDPK
Q9Y490;Q9Y4G6	Q9Y490	17;1	17;1	Talin-1	TLN1	sp|Q9Y490|TLN1_HUMAN Talin-1 OS=Homo sapiens OX=9606 GN=TLN1 PE=1 SV=3	2	17	10.9	31277	26558	108730	24437	23596	42565	0	0	0	0.0433505	0.0363586	0.0966779	0.0380338	0.0758847	0.0842054	0	0	0	0.890287	0.775647	-0.167658027016968	0.110336	AIAVTVQEMVTK;ASAGPQPLLVQSCK;ASVPTIQDQASAMQLSQCAK;AVAEQIPLLVQGVR;AVEGCVSASQAATEDGQLLR;AVSSAIAQLLGEVAQGNENYAGIAAR;FLPSELRDEH;GLAGAVSELLR;LAQAAQSSVATITR;LASEAKPAAVAAENEEIGSHIK;LLAALLEDEGGSGRPLLQAAK;LNEAAAGLNQAATELVQASR;NLGTALAELR;QVAASTAQLLVACK;TLAESALQLLYTAK;TMLESAGGLIQTAR;VVAPTISSPVCQEQLVEAGR
Q12906;Q96SI9	Q12906	9;1	9;1	Interleukin enhancer-binding factor 3	ILF3	sp|Q12906|ILF3_HUMAN Interleukin enhancer-binding factor 3 OS=Homo sapiens OX=9606 GN=ILF3 PE=1 SV=3	2	9	13.6	64449	79303	119870	72841	33388	38699	0	0	0	0.0893276	0.108568	0.106583	0.11337	0.107376	0.0765574	0	0	0	1.02414	0.862317	0.0344070336139082	0.064333	AYAALAALEKLFPDTPLALDANKK;EDITQSAQHALR;FVMEVEVDGQKFQGAGSNKK;GLKYELISETGGSHDKR;IFVNDDRHVMAK;LAAFGQLHK;LNQLKPGLQYK;QQREDITQSAQHALR;VLQDMGLPTGAEGR
Q86V81	Q86V81	4	4	THO complex subunit 4	ALYREF	sp|Q86V81|THOC4_HUMAN THO complex subunit 4 OS=Homo sapiens OX=9606 GN=ALYREF PE=1 SV=3	1	4	17.5	133310	123700	180900	103170	56600	73909	0	0	0	0.18477	0.169349	0.160848	0.160574	0.182026	0.146213	0	0	0	1.05351	0.525231	0.0752007490255943	0.27965	ADKMDMSLDDIIK;ADKMDMSLDDIIKLNR;QQLSAEELDAQLDAYNAR;SLGTADVHFER
P62244	P62244	8	8	40S ribosomal protein S15a	RPS15A	sp|P62244|RS15A_HUMAN 40S ribosomal protein S15a OS=Homo sapiens OX=9606 GN=RPS15A PE=1 SV=2	1	8	70.8	61364	63083	138230	47477	30807	59602	0	0	0	0.0850517	0.0863624	0.122908	0.0738933	0.0990753	0.117909	0	0	0	1.01184	0.951641	0.0169820868370616	0.0215267	FDVQLKDLEKWQNNLLPSR;FLTVMMK;HGYIGEFEIIDDHR;HGYIGEFEIIDDHRAGK;IVVNLTGRLNK;MNVLADALK;QFGFIVLTTSAGIMDHEEAR;QVLIRPCSK
P33992	P33992	9	9	DNA replication licensing factor MCM5	MCM5	sp|P33992|MCM5_HUMAN DNA replication licensing factor MCM5 OS=Homo sapiens OX=9606 GN=MCM5 PE=1 SV=5	1	9	20.8	70217	67954	75345	61115	19437	38345	0	0	0	0.0973221	0.0930309	0.0669935	0.0951195	0.0625094	0.0758571	0	0	0	1.10219	0.58457	0.140376252799833	0.233163	FAIGSQVSEHSIIKDFTK;IPGIIIAASAVR;LAALPNVYEVISK;LFQVSTLDAALSGTLSGVEGFTSQEDQEMLSR;NTLTNIAMRPGLEGYALPR;RGDINLLMLGDPGTAK;SFAGAVSPQEEEEFRR;SIAPSIFGGTDMKK;VLGIQVDTDGSGR
P78527	P78527	19	19	DNA-dependent protein kinase catalytic subunit	PRKDC	sp|P78527|PRKDC_HUMAN DNA-dependent protein kinase catalytic subunit OS=Homo sapiens OX=9606 GN=PRKDC PE=1 SV=3	1	19	7	50802	46704	67825	44958	16192	31027	0	0	0	0.0704125	0.0639391	0.060307	0.0699727	0.0520735	0.06138	0	0	0	1.06124	0.56356	0.0857464324799159	0.24906	AQEPESGLSEETQVK;CLMDQATDPNILGR;FNNYVDCMKK;INQVFHGSCITEGNELTK;ITAQSIEELCAVNLYGPDAQVDR;LGLPGDEVDNKVK;LQETLSAADRCGAALAGHQLIR;LYSLALHPNAFKR;MSPYKDILETHLR;NCISTVVHQGLIR;NILAFRDQNILLGTTYR;NLLIFENLIDLK;QITQSALLAEAR;SLGPPQGEEDSVPR;SLGTIQQCCDAIDHLCR;SQGCSEQVLTVLK;STVLTPMFVETQASQGTLQTR;TSALSDETKNNWEVSALSR;TYSVVPMTSR
P40227	P40227	8	7	T-complex protein 1 subunit zeta	CCT6A	sp|P40227|TCPZ_HUMAN T-complex protein 1 subunit zeta OS=Homo sapiens OX=9606 GN=CCT6A PE=1 SV=3	1	7	22.4	105950	103680	128780	75580	31548	72520	0	0	0	0.146849	0.141941	0.114506	0.117633	0.101458	0.143465	0	0	0	1.11237	0.439604	0.153632067142898	0.356938	ALQFLEEVKVSR;DGNVLLHEMQIQHPTASLIAK;GIDPFSLDALSKEGIVALR;GIDPFSLDALSKEGIVALRR;IITEGFEAAKEK;QADLYISEGLHPR;VATAQDDITGDGTTSNVLIIGELLK;VLAQNSGFDLQETLVK
P10809	P10809	8	8	60 kDa heat shock protein, mitochondrial	HSPD1	sp|P10809|CH60_HUMAN 60 kDa heat shock protein, mitochondrial OS=Homo sapiens OX=9606 GN=HSPD1 PE=1 SV=2	1	8	25.5	49433	104910	181850	0	0	93535	0	0	0	0.0685151	0.143625	0.161693	0	0	0.185038	0	0	0	2.0203	0.406839	1.01456960937617	0.390578	AAVEEGIVLGGGCALLR;ALMLQGVDLLADAVAVTMGPK;GIIDPTKVVR;IQEIIEQLDVTTSEYEKEKLNER;KPLVIIAEDVDGEALSTLVLNR;LVQDVANNTNEEAGDGTTTATVLAR;RGVMLAVDAVIAELKK;TVIIEQSWGSPK
Q92499	Q92499	6	6	ATP-dependent RNA helicase DDX1	DDX1	sp|Q92499|DDX1_HUMAN ATP-dependent RNA helicase DDX1 OS=Homo sapiens OX=9606 GN=DDX1 PE=1 SV=2	1	6	13.8	157070	158270	186870	0	63362	104320	0	0	0	0.217702	0.216676	0.166157	0	0.203772	0.206374	0	0	0	1.4642	0.4186	0.550109499872503	0.378201	FLICTDVAAR;FLVLDEADGLLSQGYSDFINR;GIDIHGVPYVINVTLPDEKQNYVHR;GKHYYEVSCHDQGLCR;LQVIVCSATLHSFDVK;MHNQIPQVTSDGKR
P18077	P18077	3	3	60S ribosomal protein L35a	RPL35A	sp|P18077|RL35A_HUMAN 60S ribosomal protein L35a OS=Homo sapiens OX=9606 GN=RPL35A PE=1 SV=2	1	3	30	0	164250	176890	159240	70681	100480	0	0	0	0	0.224863	0.157283	0.247841	0.22731	0.198777	0	0	0	0.567041	0.2265	-0.818473930086972	0.644932	AIFAGYKR;IEGVYARDETEFYLGKR;VMLYPSRI
O43175	O43175	9	9	D-3-phosphoglycerate dehydrogenase	PHGDH	sp|O43175|SERA_HUMAN D-3-phosphoglycerate dehydrogenase OS=Homo sapiens OX=9606 GN=PHGDH PE=1 SV=4	1	9	25.9	66649	70585	101980	60781	26182	41007	0	0	0	0.0923768	0.0966328	0.0906761	0.0945997	0.0842013	0.0811233	0	0	0	1.07603	0.21252	0.105715712938714	0.672601	AGTGVDNVDLEAATR;ALVDHENVISCPHLGASTK;GGIVDEGALLR;GTIQVITQGTSLK;NAGNCLSPAVIVGLLK;SATKVTADVINAAEKLQVVGR;SLTGVVNAQALTSAFSPHTKPWIGLAEALGTLMR;TLGILGLGR;VTADVINAAEKLQVVGR
P12268	P12268	13	13	Inosine-5-monophosphate dehydrogenase 2	IMPDH2	sp|P12268|IMDH2_HUMAN Inosine-5-monophosphate dehydrogenase 2 OS=Homo sapiens OX=9606 GN=IMPDH2 PE=1 SV=2	1	13	34.8	0	44556	102810	0	0	48826	83271	57359	126680	0	0.0609984	0.0914141	0	0	0.0965914	15.4574	7.46003	1.65839	1.57791	0.680235	0.658014651004326	0.167341	ALALGASTVMMGSLLAATTEAPGEYFFSDGIR;FGVPVIADGGIQNVGHIAK;FVPYLIAGIQHSCQDIGAK;HGFCGIPITDTGR;LPIVNEDDELVAIIAR;NLIDAGVDALR;RFGVPVIADGGIQNVGHIAK;TSSAQVEGGVHSLHSYEK;TSSAQVEGGVHSLHSYEKR;VAQGVSGAVQDK;VAQGVSGAVQDKGSIHK;YFSEADKIK;YIKDKYPNLQVIGGNVVTAAQAK
Q92945	Q92945	12	10	Far upstream element-binding protein 2	KHSRP	sp|Q92945|FUBP2_HUMAN Far upstream element-binding protein 2 OS=Homo sapiens OX=9606 GN=KHSRP PE=1 SV=4	1	10	22.6	84025	96479	105810	81554	39173	54306	0	0	0	0.11646	0.132082	0.0940816	0.126931	0.12598	0.107432	0	0	0	0.950827	0.666638	-0.0727454658561186	0.17611	AGLVIGKGGETIKQLQER;AINQQTGAFVEISR;GGETIKQLQER;HSVGVVIGR;IAHIMGPPDRCEHAAR;IGGDAATTVNNSTPDFGFGGQKR;IGGGIDVPVPR;IINDLLQSLR;MILIQDGSQNTNVDKPLR;MMLDDIVSR;SVSLTGAPESVQK;TSMTEEYRVPDGMVGLIIGR
Q9NR30;Q9BQ39	Q9NR30	10;1	10;1	Nucleolar RNA helicase 2	DDX21	sp|Q9NR30|DDX21_HUMAN Nucleolar RNA helicase 2 OS=Homo sapiens OX=9606 GN=DDX21 PE=1 SV=5	2	10	20.1	36473	67022	110160	59324	22672	48177	0	0	0	0.0505523	0.091755	0.0979494	0.092332	0.0729131	0.0953075	0	0	0	0.922104	0.701933	-0.116998278807245	0.153704	AAVIGDVIR;EGAFSNFPISEETIK;ELANQVSKDFSDITKK;GAVEALAAALAHISGATSVDQR;GLDIPEVDLVIQSSPPKDVESYIHR;GVTFLFPIQAK;IGVPSATEIIK;KLSVACFYGGTPYGGQFER;TAITVEHLAIK;TFSFAIPLIEKLHGELQDR
P0DMV9;P0DMV8	P0DMV9;P0DMV8	12;12	6;6	Heat shock 70 kDa protein 1B;Heat shock 70 kDa protein 1A	HSPA1B;HSPA1A	sp|P0DMV9|HS71B_HUMAN Heat shock 70 kDa protein 1B OS=Homo sapiens OX=9606 GN=HSPA1B PE=1 SV=1;sp|P0DMV8|HS71A_HUMAN Heat shock 70 kDa protein 1A OS=Homo sapiens OX=9606 GN=HSPA1A PE=1 SV=1	2	6	20.7	72477	35704	119840	91003	21966	48213	0	0	0	0.100455	0.0488798	0.106556	0.141637	0.0706426	0.0953787	0	0	0	0.831736	0.56713	-0.265802418685137	0.246317	AFYPEEISSMVLTK;DAGVIAGLNVLR;IINEPTAAAIAYGLDR;IINEPTAAAIAYGLDRTGKGER;LDKAQIHDLVLVGGSTR;LVNHFVEEFKR;NALESYAFNMK;NQVALNPQNTVFDAK;NQVALNPQNTVFDAKR;TTPSYVAFTDTER;TTPSYVAFTDTERLIGDAAK;VQVSYKGETK
Q92769;Q13547	Q92769;Q13547	4;2	4;2	Histone deacetylase 2;Histone deacetylase 1	HDAC2;HDAC1	sp|Q92769|HDAC2_HUMAN Histone deacetylase 2 OS=Homo sapiens OX=9606 GN=HDAC2 PE=1 SV=2;sp|Q13547|HDAC1_HUMAN Histone deacetylase 1 OS=Homo sapiens OX=9606 GN=HDAC1 PE=1 SV=1	2	4	14.8	147560	122170	65052	134300	46324	67282	0	0	0	0.204521	0.167254	0.0578414	0.209025	0.148978	0.133103	0	0	0	0.874795	0.701302	-0.192982870911033	0.154095	FNVGEDCPVFDGLFEFCQLSTGGSVAGAVK;MTHNLLLNYGLYR;TFNLPLLMLGGGGYTIR;YGEYFPGTGDLR
P25705	P25705	9	9	ATP synthase subunit alpha, mitochondrial	ATP5A1	sp|P25705|ATPA_HUMAN ATP synthase subunit alpha, mitochondrial OS=Homo sapiens OX=9606 GN=ATP5F1A PE=1 SV=1	1	9	23.1	18770	63400	140630	0	10949	62541	0	0	0	0.0260156	0.0867963	0.125042	0	0.035212	0.123723	0	0	0	1.49654	0.603703	0.581634825789887	0.219177	AVDSLVPIGR;EAYPGDVFYLHSR;EVAAFAQFGSDLDAATQQLLSR;ILGADTSVDLEETGR;TGAIVDVPVGEELLGR;TSIAIDTIINQKR;VGLKAPGIIPR;VLSIGDGIAR;VVDALGNAIDGKGPIGSK
Q02539;P22492;P16401	Q02539	12;4;3	5;0;0	Histone H1.1	HIST1H1A	sp|Q02539|H11_HUMAN Histone H1.1 OS=Homo sapiens OX=9606 GN=H1-1 PE=1 SV=3	3	5	43.7	0	97564	154520	60256	46827	67828	0	0	0	0	0.133568	0.137392	0.0937826	0.150596	0.134183	0	0	0	0.715764	0.498343	-0.482444050190397	0.302471	ALAAAGYDVEK;ALAAAGYDVEKNNSR;GGVSLAALKK;GTGASGSFKLNK;GTGASGSFKLNKK;KALAAAGYDVEK;KALAAAGYDVEKNNSR;KKPAGPSVSELIVQAASSSK;KKPAGPSVSELIVQAASSSKER;SETVPPAPAASAAPEKPLAGK;SETVPPAPAASAAPEKPLAGKK;SLVSKGTLVQTK
Q16629	Q16629	5	4	Serine/arginine-rich splicing factor 7	SRSF7	sp|Q16629|SRSF7_HUMAN Serine/arginine-rich splicing factor 7 OS=Homo sapiens OX=9606 GN=SRSF7 PE=1 SV=1	1	4	24.8	101310	97614	135510	82264	33130	58728	0	0	36503	0.140418	0.133636	0.12049	0.128036	0.106546	0.11618	0	0	0.477866	1.12482	0.162454	0.169690659937862	0.78927	AFSYYGPLR;NPPGFAFVEFEDPR;NPPGFAFVEFEDPRDAEDAVR;VRVELSTGMPRR;VYVGNLGTGAGKGELER
P62851	P62851	3	3	40S ribosomal protein S25	RPS25	sp|P62851|RS25_HUMAN 40S ribosomal protein S25 OS=Homo sapiens OX=9606 GN=RPS25 PE=1 SV=1	1	3	24	77984	111240	124600	71050	35117	75393	0	0	0	0.108087	0.152291	0.110789	0.110582	0.112936	0.149148	0	0	0	0.995975	0.980249	-0.0058191228016281	0.00866366	AALQELLSK;DKLNNLVLFDK;LITPAVVSER
Q01081;Q8WU68	Q01081	3;1	3;1	Splicing factor U2AF 35 kDa subunit	U2AF1	sp|Q01081|U2AF1_HUMAN Splicing factor U2AF 35 kDa subunit OS=Homo sapiens OX=9606 GN=U2AF1 PE=1 SV=3	2	3	22.5	0	141310	174650	116550	63897	82016	0	0	28218	0	0.193457	0.155291	0.181399	0.205493	0.16225	0	0	0.369406	0.635079	0.331275	-0.654992171589101	0.479811	AEYLASIFGTEKDKVNCSFYFK;GGFCNFMHLKPISR;WFNGQPIHAELSPVTDFR
P62847	P62847	4	4	40S ribosomal protein S24	RPS24	sp|P62847|RS24_HUMAN 40S ribosomal protein S24 OS=Homo sapiens OX=9606 GN=RPS24 PE=1 SV=1	1	4	34.6	0	0	192680	0	64004	170370	0	0	0	0	0	0.171323	0	0.205837	0.337039	0	0	0	0.315583	0.336509	-1.66390745177324	0.473003	KQMVIDVLHPGK;QMVIDVLHPGK;THFGGGKTTGFGMIYDSLDYAK;TTPDVIFVFGFR
P61513	P61513	3	3	60S ribosomal protein L37a	RPL37A	sp|P61513|RL37A_HUMAN 60S ribosomal protein L37a OS=Homo sapiens OX=9606 GN=RPL37A PE=1 SV=2	1	3	42.4	144720	127480	214860	0	70111	105330	0	0	0	0.200585	0.174524	0.191044	0	0.225477	0.208372	0	0	0	1.30495	0.577727	0.383997661795412	0.238277	AVGIWHCGSCMK;KIEISQHAK;TVAGGAWTYNTTSAVTVK
Q9NY12	Q9NY12	2	2	H/ACA ribonucleoprotein complex subunit 1	GAR1	sp|Q9NY12|GAR1_HUMAN H/ACA ribonucleoprotein complex subunit 1 OS=Homo sapiens OX=9606 GN=GAR1 PE=1 SV=1	1	2	14.3	90783	107490	108640	88041	61477	68275	0	0	0	0.125827	0.147157	0.0965979	0.137027	0.19771	0.135067	0	0	0	0.786672	0.256372	-0.346166080611947	0.591129	FYIDPYKLLPLQR;VVLLGEFLHPCEDDIVCK
P84103	P84103	4	3	Serine/arginine-rich splicing factor 3	SRSF3	sp|P84103|SRSF3_HUMAN Serine/arginine-rich splicing factor 3 OS=Homo sapiens OX=9606 GN=SRSF3 PE=1 SV=1	1	3	28.7	155050	194010	185600	149350	85574	93363	0	0	0	0.214902	0.265605	0.165027	0.232449	0.275206	0.184698	0	0	0	0.932379	0.70997	-0.101012164860304	0.14876	AFGYYGPLR;NPPGFAFVEFEDPR;NPPGFAFVEFEDPRDAADAVR;VYVGNLGNNGNKTELER
O60832	O60832	7	7	H/ACA ribonucleoprotein complex subunit 4	DKC1	sp|O60832|DKC1_HUMAN H/ACA ribonucleoprotein complex subunit DKC1 OS=Homo sapiens OX=9606 GN=DKC1 PE=1 SV=3	1	7	20	58085	61321	79596	51076	28805	35553	0	0	0	0.0805069	0.0839501	0.0707733	0.0794948	0.0926368	0.0703337	0	0	0	0.970161	0.766289	-0.0437045515702558	0.115608	ALETLTGALFQRPPLIAAVKR;EVVAEVVKAPQVVAEAAK;KSLPEEDVAEIQHAEEFLIKPESK;LDTSQWPLLLK;LHNAIEGGTQLSR;SLPEEDVAEIQHAEEFLIKPESK;TTHYTPLACGSNPLKR
P42677	P42677	3	2	40S ribosomal protein S27	RPS27	sp|P42677|RS27_HUMAN 40S ribosomal protein S27 OS=Homo sapiens OX=9606 GN=RPS27 PE=1 SV=3	1	2	31	168770	0	187160	135490	0	0	0	0	0	0.233918	0	0.166414	0.210877	0	0	0	0	0	1.89842	0.557682	0.924799167198409	0.253613	DLLHPSPEEEKR;DLLHPSPEEEKRK;LVQSPNSYFMDVK
P49915	P49915	5	5	GMP synthase [glutamine-hydrolyzing]	GMPS	sp|P49915|GUAA_HUMAN GMP synthase [glutamine-hydrolyzing] OS=Homo sapiens OX=9606 GN=GMPS PE=1 SV=1	1	5	16.9	159890	154760	207630	0	79142	108310	0	0	0	0.221611	0.211871	0.184615	0	0.254521	0.214267	0	0	0	1.3185	0.566468	0.398897450423263	0.246825	ELGLPEELVSRHPFPGPGLAIR;SYSYVCGISSKDEPDWESLIFLAR;VICAEEPYICKDFPETNNILK;VLVLLSGGVDSTVCTALLNR;VVYIFGPPVKEPPTDVTPTFLTTGVLSTLR
P60660;P14649	P60660;P14649	3;2	3;2	Myosin light polypeptide 6;Myosin light chain 6B	MYL6;MYL6B	sp|P60660|MYL6_HUMAN Myosin light polypeptide 6 OS=Homo sapiens OX=9606 GN=MYL6 PE=1 SV=2;sp|P14649|MYL6B_HUMAN Myosin light chain 6B OS=Homo sapiens OX=9606 GN=MYL6B PE=1 SV=1	2	3	26.5	66610	76148	120140	79802	36159	58703	0	0	0	0.0923227	0.104249	0.106823	0.124204	0.116287	0.116131	0	0	0	0.850745	0.0270011	-0.233200654472498	1.56862	ALGQNPTNAEVLK;ILYSQCGDVMR;VLDFEHFLPMLQTVAK
P37802;Q9UI15	P37802	7;1	7;1	Transgelin-2	TAGLN2	sp|P37802|TAGL2_HUMAN Transgelin-2 OS=Homo sapiens OX=9606 GN=TAGLN2 PE=1 SV=3	2	7	44.2	52437	67045	109000	62297	37255	53095	0	0	0	0.0726787	0.0917865	0.096918	0.0969592	0.119812	0.105037	0	0	0	0.812234	0.113147	-0.300033554183259	0.946358	ANRGPAYGLSR;GASQAGMTGYGMPR;IQASTMAFK;NFSDNQLQEGK;NVIGLQMGTNR;QMEQISQFLQAAER;YGINTTDIFQTVDLWEGK
P61254;Q9UNX3	P61254;Q9UNX3	6;3	6;3	60S ribosomal protein L26;60S ribosomal protein L26-like 1	RPL26;RPL26L1	sp|P61254|RL26_HUMAN 60S ribosomal protein L26 OS=Homo sapiens OX=9606 GN=RPL26 PE=1 SV=1;sp|Q9UNX3|RL26L_HUMAN 60S ribosomal protein L26-like 1 OS=Homo sapiens OX=9606 GN=RPL26L1 PE=1 SV=1	2	6	35.9	0	118880	239200	78636	58903	99318	0	0	0	0	0.16275	0.212686	0.122389	0.189432	0.196479	0	0	0	0.738612	0.552686	-0.437112313369809	0.257522	HFNAPSHIR;HFNAPSHIRR;KIMSSPLSK;KYVIYIER;SMPIRKDDEVQVVR;YKEETIEKMQE
P26368	P26368	5	5	Splicing factor U2AF 65 kDa subunit	U2AF2	sp|P26368|U2AF2_HUMAN Splicing factor U2AF 65 kDa subunit OS=Homo sapiens OX=9606 GN=U2AF2 PE=1 SV=4	1	5	20.2	66742	75237	77318	57622	22481	37260	0	0	0	0.0925057	0.103002	0.0687478	0.089683	0.0722989	0.0737106	0	0	0	1.12119	0.456597	0.165024795535862	0.340467	AFNLVKDSATGLSK;IFVEFTSVFDCQK;LGGLTQAPGNPVLAVQINQDKNFAFLEFR;SIEIPRPVDGVEVPGCGK;SVDETTQAMAFDGIIFQGQSLK
P62899	P62899	5	5	60S ribosomal protein L31	RPL31	sp|P62899|RL31_HUMAN 60S ribosomal protein L31 OS=Homo sapiens OX=9606 GN=RPL31 PE=1 SV=1	1	5	24.8	73177	82482	137740	68602	45658	64508	0	0	0	0.101425	0.11292	0.122472	0.106772	0.146836	0.127615	0	0	0	0.883517	0.320739	-0.178669795755225	0.493848	EMGTPDVR;EYTINIHK;EYTINIHKR;KFAMKEMGTPDVR;SAINEVVTR
P12004	P12004	4	4	Proliferating cell nuclear antigen	PCNA	sp|P12004|PCNA_HUMAN Proliferating cell nuclear antigen OS=Homo sapiens OX=9606 GN=PCNA PE=1 SV=1	1	4	26.8	97805	117150	167340	91261	0	0	0	0	0	0.13556	0.160382	0.148791	0.142039	0	0	0	0	0	3.13106	0.102834	1.64665297865339	0.987865	ATPLSSTVTLSMSADVPLVVEYK;LMDLDVEQLGIPEQEYSCVVK;NLAMGVNLTSMSK;YYLAPKIEDEEGS
P62861	P62861	2	2	40S ribosomal protein S30	FAU	sp|P62861|RS30_HUMAN FAU ubiquitin-like and ribosomal protein S30 OS=Homo sapiens OX=9606 GN=FAU PE=1 SV=2	1	2	8.3	91250	111800	140100	0	44121	81502	0	0	0	0.126474	0.153057	0.124571	0	0.141893	0.161234	0	0	0	1.33311	0.55019	0.414799540341443	0.259487	FVNVVPTFGK;FVNVVPTFGKK
P55072	P55072	7	7	Transitional endoplasmic reticulum ATPase	VCP	sp|P55072|TERA_HUMAN Transitional endoplasmic reticulum ATPase OS=Homo sapiens OX=9606 GN=VCP PE=1 SV=4	1	7	15.8	49575	53695	117570	51978	24924	65472	0	0	0	0.0687119	0.0735099	0.104538	0.0808987	0.0801556	0.129522	0	0	0	0.849209	0.50207	-0.235807729153779	0.299235	AVANETGAFFFLINGPEIMSK;KGDIFLVR;LADDVDLEQVANETHGHVGADLAALCSEAALQAIR;LGDVISIQPCPDVK;LIVDEAINEDNSVVSLSQPK;QAAPCVLFFDELDSIAK;WALSQSNPSALR
P31948	P31948	9	9	Stress-induced-phosphoprotein 1	STIP1	sp|P31948|STIP1_HUMAN Stress-induced-phosphoprotein 1 OS=Homo sapiens OX=9606 GN=STIP1 PE=1 SV=1	1	9	29.5	45275	75153	88490	54893	45931	56761	0	0	0	0.062752	0.102887	0.0786814	0.0854356	0.147714	0.112289	0	0	0	0.707275	0.191686	-0.499657806665431	0.71741	AAALEFLNRFEEAKR;ALSVGNIDDALQCYSEAIKLDPHNHVLYSNR;AMADPEVQQIMSDPAMR;LAYINPDLALEEK;LILEQMQKDPQALSEHLKNPVIAQK;LLEFQLALKDCEECIQLEPTFIK;LMDVGLIAIR;MEQVNELKEK;TYEEGLKHEANNPQLK
P21980	P21980	6	6	Protein-glutamine gamma-glutamyltransferase 2	TGM2	sp|P21980|TGM2_HUMAN Protein-glutamine gamma-glutamyltransferase 2 OS=Homo sapiens OX=9606 GN=TGM2 PE=1 SV=2	1	6	13.7	75313	61374	87755	39150	27244	50142	0	0	0	0.104385	0.0840227	0.0780279	0.0609331	0.0876167	0.0991948	0	0	0	1.07545	0.676229	0.104934410721462	0.169907	ALLVEPVINSYLLAERDLYLENPEIK;LVVNFESDKLK;MDLLPLHMGLHK;RGQPFWLTLHFEGR;VVSGMVNCNDDQGVLLGR;YLLNLNLEPFSEK
P63173	P63173	2	2	60S ribosomal protein L38	RPL38	sp|P63173|RL38_HUMAN 60S ribosomal protein L38 OS=Homo sapiens OX=9606 GN=RPL38 PE=1 SV=2	1	2	40	0	110820	137870	0	32634	81137	0	0	0	0	0.151716	0.122588	0	0.104951	0.160512	0	0	0	1.0333	0.9666	0.0472655450175833	0.0147534	KIEEIKDFLLTAR;YLYTLVITDKEKAEK
Q07666;Q5VWX1	Q07666	4;1	4;1	KH domain-containing, RNA-binding, signal transduction-associated protein 1	KHDRBS1	sp|Q07666|KHDR1_HUMAN KH domain-containing, RNA-binding, signal transduction-associated protein 1 OS=Homo sapiens OX=9606 GN=KHDRBS1 PE=1 SV=1	2	4	10.6	91833	89530	140160	88048	41730	61292	0	0	0	0.127282	0.122569	0.124624	0.137038	0.134204	0.121253	0	0	0	0.954091	0.299798	-0.0678006976480119	0.523171	ILGPQGNTIKR;QTPSRQPPLPHR;SGSMDPSGAHPSVR;VLIPVKQYPK
O75643	O75643	11	11	U5 small nuclear ribonucleoprotein 200 kDa helicase	SNRNP200	sp|O75643|U520_HUMAN U5 small nuclear ribonucleoprotein 200 kDa helicase OS=Homo sapiens OX=9606 GN=SNRNP200 PE=1 SV=2	1	11	9	52937	58030	81948	41530	31448	34205	0	0	0	0.0733717	0.0794447	0.0728646	0.0646374	0.101137	0.067667	0	0	0	0.966757	0.83834	-0.0487741519263467	0.0765797	DILCGAADEVLAVLKNEK;HLSDHLSELVEQTLSDLEQSK;LIILDEIHLLHDDRGPVLEALVAR;LTAIDILTTCAADIQR;LYDLNHNEIGELIR;MDTDLETMDLDQGGEALAPR;NIEMTQEDVR;RDEPTGEVLSLVGKLEGTR;SGGPVVVLVQLEREEEVTGPVIAPLFPQKR;TGNFQVTELGR;TICAEFAILR
P05388;Q8NHW5	P05388;Q8NHW5	8;5	8;5	60S acidic ribosomal protein P0;60S acidic ribosomal protein P0-like	RPLP0;RPLP0P6	sp|P05388|RLA0_HUMAN 60S acidic ribosomal protein P0 OS=Homo sapiens OX=9606 GN=RPLP0 PE=1 SV=1;sp|Q8NHW5|RLA0L_HUMAN 60S acidic ribosomal protein P0-like OS=Homo sapiens OX=9606 GN=RPLP0P6 PE=5 SV=1	2	8	34.4	40281	65991	110380	0	0	47012	0	0	0	0.0558302	0.0903435	0.098145	0	0	0.0930028	0	0	0	2.627	0.207902	1.39341849692734	0.682142	AGAIAPCEVTVPAQNTGLGPEK;GHLENNPALEK;GHLENNPALEKLLPHIR;GNVGFVFTKEDLTEIR;GTIEILSDVQLIK;IIQLLDDYPK;TSFFQALGITTK;VLALSVETDYTFPLAEKVK
Q9NW81	Q9NW81	4	4	ATP synthase subunit s-like protein	ATP5SL	sp|Q9NW81|DMAC2_HUMAN Distal membrane-arm assembly complex protein 2 OS=Homo sapiens OX=9606 GN=DMAC2 PE=1 SV=3	1	4	24.1	66079	82710	79738	96678	37246	36548	0	0	0	0.0915868	0.113232	0.0708995	0.15047	0.119783	0.0723021	0	0	0	0.804888	0.43679	-0.313139409802511	0.359727	GLACLHHLQNLR;LKELQSLSLQR;LYPLADSLQELSLAGCPR;SYTWLEKQHGPYGAGAFFILK
Q8NC51	Q8NC51	3	3	Plasminogen activator inhibitor 1 RNA-binding protein	SERBP1	sp|Q8NC51|PAIRB_HUMAN Plasminogen activator inhibitor 1 RNA-binding protein OS=Homo sapiens OX=9606 GN=SERBP1 PE=1 SV=2	1	3	11.5	113210	130900	179150	0	45172	81802	0	0	0	0.156911	0.179206	0.159292	0	0.145273	0.161827	0	0	0	1.61318	0.293005	0.68991128250106	0.533126	AKVEFNIR;SKSEEAHAEDSVMDHHFR;TDKSSASAPDVDDPEAFPALA
P21291	P21291	3	3	Cysteine and glycine-rich protein 1	CSRP1	sp|P21291|CSRP1_HUMAN Cysteine and glycine-rich protein 1 OS=Homo sapiens OX=9606 GN=CSRP1 PE=1 SV=3	1	3	25.4	91087	0	101130	89680	40414	60154	0	0	0	0.126248	0	0.0899204	0.139578	0.129971	0.119001	0	0	0	0.556346	0.204958	-0.845945875800341	0.688335	GFGFGQGAGALVHSE;NLDSTTVAVHGEEIYCK;TVYFAEEVQCEGNSFHK
Q9UKM9	Q9UKM9	5	5	RNA-binding protein Raly	RALY	sp|Q9UKM9|RALY_HUMAN RNA-binding protein Raly OS=Homo sapiens OX=9606 GN=RALY PE=1 SV=1	1	5	23.2	76976	98615	86813	68547	44380	60079	0	0	0	0.10669	0.135007	0.0771903	0.106687	0.142726	0.118853	0	0	0	0.865916	0.451806	-0.207700934573908	0.345048	KSDVETIFSK;LQASNVTNKNDPK;SSELQAIKTELTQIK;VFIGNLNTALVK;VLAGQTLDINMAGEPKPDRPK
P11586	P11586	16	16	C-1-tetrahydrofolate synthase, cytoplasmic;Methylenetetrahydrofolate dehydrogenase;Methenyltetrahydrofolate cyclohydrolase;Formyltetrahydrofolate synthetase;C-1-tetrahydrofolate synthase, cytoplasmic, N-terminally processed	MTHFD1	sp|P11586|C1TC_HUMAN C-1-tetrahydrofolate synthase, cytoplasmic OS=Homo sapiens OX=9606 GN=MTHFD1 PE=1 SV=4	1	16	28.7	25031	0	111850	0	10101	24369	0	0	0	0.0346934	0	0.0994521	0	0.0324848	0.0482087	0	0	0	1.66241	0.61181	0.733275456363048	0.213384	AAQAPSSFQLLYDLKLPVEDKIR;AYIQENLELVEKGFSNLKK;GALALAQAVQR;GCLELIKETGVPIAGR;GDLNDCFIPCTPK;GGAAGGGYSQVIPMEEFNLHLTGDIHAITAANNLVAAAIDAR;GVPTGFILPIR;IFHELTQTDKALFNR;IYGADDIELLPEAQHKAEVYTK;KITIGQAPTEKGHTR;LDIDPETITWQR;LKNQVTQLKEQVPGFTPR;QGFGNLPICMAK;THLSLSHNPEQK;TPVPSDIDISR;YSGLCPHVVVLVATVR
P07814	P07814	12	12	Bifunctional glutamate/proline--tRNA ligase;Glutamate--tRNA ligase;Proline--tRNA ligase	EPRS	sp|P07814|SYEP_HUMAN Bifunctional glutamate/proline--tRNA ligase OS=Homo sapiens OX=9606 GN=EPRS1 PE=1 SV=5	1	12	10.8	36898	39867	76305	31062	17784	37162	0	0	0	0.0511413	0.054579	0.0678471	0.048345	0.0571933	0.0735168	0	0	0	0.969352	0.848212	-0.0449071599138342	0.0714954	AALLNQHYQVNFK;AALLNQHYQVNFKGK;GFFICDQPYEPVSPYSCK;INEAVECLLSLK;LQAILEDIQVTLFTR;SLCIPFKPLCELQPGAK;SLIGVEYKPVSATGAEDKDKK;SLYDEVAAQGEVVR;SLYDEVAAQGEVVRK;TGQEYKPGNPPAEIGQNISSNSSASILESK;VAVQGDVVR;WEFKHPQPFLR
O75367;Q9P0M6	O75367	6;2	6;2	Core histone macro-H2A.1	H2AFY	sp|O75367|H2AY_HUMAN Core histone macro-H2A.1 OS=Homo sapiens OX=9606 GN=MACROH2A1 PE=1 SV=5	2	6	25.2	0	80881	122850	0	30620	53510	0	0	0	0	0.110728	0.109233	0	0.0984739	0.105858	0	0	0	1.07649	0.922159	0.106336654619431	0.035194	AASADSTTEGTPADGFTVLSTK;AGVIFPVGR;GVTIASGGVLPNIHPELLAK;HILLAVANDEELNQLLK;KGGKEFVEAVLELR;SIAFPSIGSGR
Q96PK6	Q96PK6	7	7	RNA-binding protein 14	RBM14	sp|Q96PK6|RBM14_HUMAN RNA-binding protein 14 OS=Homo sapiens OX=9606 GN=RBM14 PE=1 SV=2	1	7	17	0	103410	147920	81096	44960	59830	0	0	0	0	0.141571	0.131524	0.126218	0.144591	0.11836	0	0	0	0.701738	0.450041	-0.510995831375561	0.346748	AIEALHGHELRPGR;AQPSASLGVGYR;AQPSVSLGAAYR;ASYVAPLTAQPATYR;IFVGNVDGADTTPEELAALFAPYGTVMSCAVMK;IFVGNVSAACTSQELR;TQPMTAQAASYR
P33991	P33991	7	7	DNA replication licensing factor MCM4	MCM4	sp|P33991|MCM4_HUMAN DNA replication licensing factor MCM4 OS=Homo sapiens OX=9606 GN=MCM4 PE=1 SV=5	1	7	14.7	73236	93535	75987	85575	69958	35409	0	0	0	0.101507	0.128052	0.0675643	0.133189	0.224985	0.0700489	0	0	0	0.693851	0.416463	-0.527302312901768	0.380424	AGIICQLNAR;FIDPLAKEEENVGIDITEPLYMQR;GLQVDLQSDGAAAEDIVASEQSLGQK;LGEINVIGEPFLNVNCEHIK;LSNKVEAIDVEEAKR;NLNPEDIDQLITISGMVIR;SVYKTHIDVIHYR
P53999	P53999	3	3	Activated RNA polymerase II transcriptional coactivator p15	SUB1	sp|P53999|TCP4_HUMAN Activated RNA polymerase II transcriptional coactivator p15 OS=Homo sapiens OX=9606 GN=SUB1 PE=1 SV=3	1	3	42.5	117980	79154	144850	107380	56714	0	0	0	0	0.163523	0.108364	0.128794	0.167126	0.182392	0	0	0	0	1.14638	0.792338	0.197084171807154	0.101089	EYWMDPEGEMKPGRK;GISLNPEQWSQLKEQISDIDDAVR;QSSSSRDDNMFQIGK
P06576	P06576	9	9	ATP synthase subunit beta, mitochondrial	ATP5B	sp|P06576|ATPB_HUMAN ATP synthase subunit beta, mitochondrial OS=Homo sapiens OX=9606 GN=ATP5F1B PE=1 SV=3	1	9	33.3	0	75085	110760	0	0	62031	0	0	0	0	0.102793	0.0984829	0	0	0.122715	0	0	0	1.6402	0.646632	0.713871111796494	0.189343	AIAELGIYPAVDPLDSTSR;FLSQPFQVAEVFTGHMGK;IMDPNIVGSEHYDVAR;KGSITSVQAIYVPADDLTDPAPATTFAHLDATTVLSR;LVLEVAQHLGESTVR;SLQDIIAILGMDELSEEDKLTVSR;TVLIMELINNVAK;VALVYGQMNEPPGAR;VLDSGAPIKIPVGPETLGR
P46783;Q9NQ39	P46783	8;3	8;3	40S ribosomal protein S10	RPS10	sp|P46783|RS10_HUMAN 40S ribosomal protein S10 OS=Homo sapiens OX=9606 GN=RPS10 PE=1 SV=1	2	8	53.9	45617	69505	110000	0	25771	53308	0	0	0	0.063226	0.0951543	0.0978072	0	0.0828795	0.105458	0	0	0	1.36026	0.541528	0.443879129351804	0.266379	AEAGAGSATEFQFR;DVHMPKHPELADKNVPNLHVMK;DYLHLPPEIVPATLRR;GYVKEQFAWR;HPELADKNVPNLHVMK;IAIYELLFK;IAIYELLFKEGVMVAKK;SAVPPGADKKAEAGAGSATEFQFR
Q9UQ80	Q9UQ80	6	6	Proliferation-associated protein 2G4	PA2G4	sp|Q9UQ80|PA2G4_HUMAN Proliferation-associated protein 2G4 OS=Homo sapiens OX=9606 GN=PA2G4 PE=1 SV=3	1	6	23.1	0	71342	144310	39503	26121	66840	0	0	0	0	0.0976692	0.128314	0.0614825	0.0840051	0.132228	0	0	0	0.813721	0.714848	-0.297393101261343	0.145787	AAHLCAEAALR;FDAMPFTLR;FTVLLMPNGPMR;ITSGPFEPDLYKSEMEVQDAELK;LVKPGNQNTQVTEAWNK;SGEDEQQEQTIAEDLVVTK
P38919	P38919	7	6	Eukaryotic initiation factor 4A-III;Eukaryotic initiation factor 4A-III, N-terminally processed	EIF4A3	sp|P38919|IF4A3_HUMAN Eukaryotic initiation factor 4A-III OS=Homo sapiens OX=9606 GN=EIF4A3 PE=1 SV=4	1	6	28.5	60306	66018	105590	58499	24872	45835	0	0	0	0.0835853	0.0903805	0.093886	0.091048	0.0799883	0.0906744	0	0	0	1.02347	0.686952	0.0334618744099911	0.163074	ATTATMATSGSAR;DIEQYYSTQIDEMPMNVADLI;ETQALILAPTR;GIYAYGFEKPSAIQQR;GLDVPQVSLIINYDLPNNR;GLLALGDYMNVQCHACIGGTNVGEDIR;VLISTDVWAR
P62258	P62258	7	6	14-3-3 protein epsilon	YWHAE	sp|P62258|1433E_HUMAN 14-3-3 protein epsilon OS=Homo sapiens OX=9606 GN=YWHAE PE=1 SV=1	1	6	41.6	94039	76036	93973	68856	27170	42968	0	0	0	0.13034	0.104095	0.0835567	0.107168	0.0873787	0.0850027	0	0	0	1.13752	0.448127	0.185889051587495	0.348599	AASDIAMTELPPTHPIR;LAEQAERYDEMVESMKK;LICCDILDVLDKHLIPAANTGESK;LICCDILDVLDKHLIPAANTGESKVFYYK;MDDREDLVYQAK;NLLSVAYK;YLAEFATGNDRKEAAENSLVAYK
Q05639	Q05639	11	2	Elongation factor 1-alpha 2	EEF1A2	sp|Q05639|EF1A2_HUMAN Elongation factor 1-alpha 2 OS=Homo sapiens OX=9606 GN=EEF1A2 PE=1 SV=1	1	2	37.8	68935	72791	0	66159	36056	80872	0	0	0	0.0955452	0.0996529	0	0.10297	0.115956	0.159987	0	0	0	0.515152	0.171829	-0.956928881216246	0.764904	EGNASGVSLLEALDTILPPTRPTDKPLRLPLQDVYK;EHALLAYTLGVK;GITIDISLWK;IGGIGTVPVGR;NMITGTSQADCAVLIVAAGVGEFEAGISKNGQTR;QTVAVGVIK;STTTGHLIYK;THINIVVIGHVDSGK;THINIVVIGHVDSGKSTTTGHLIYK;TIEKFEKEAAEMGK;VETGILRPGMVVTFAPVNITTEVK
P39748	P39748	8	8	Flap endonuclease 1	FEN1	sp|P39748|FEN1_HUMAN Flap endonuclease 1 OS=Homo sapiens OX=9606 GN=FEN1 PE=1 SV=1	1	8	28.4	78053	80178	79913	99286	34188	34262	0	0	0	0.108183	0.109766	0.0710551	0.154529	0.109949	0.0677798	0	0	0	0.86982	0.634436	-0.201211384129216	0.197612	HLLSLMGIPYLDAPSEAEASCAALVK;KLPIQEFHLSR;KVAIDASMSIYQFLIAVR;LIADVAPSAIR;LIADVAPSAIRENDIK;RLDPNKYPVPENWLHK;VAIDASMSIYQFLIAVR;VYAAATEDMDCLTFGSPVLMR
Q14566	Q14566	5	5	DNA replication licensing factor MCM6	MCM6	sp|Q14566|MCM6_HUMAN DNA replication licensing factor MCM6 OS=Homo sapiens OX=9606 GN=MCM6 PE=1 SV=1	1	5	9.7	52244	59925	72103	51536	16571	35010	0	0	0	0.0724112	0.082039	0.0641108	0.0802107	0.0532923	0.0692595	0	0	0	1.07792	0.604338	0.108244536862672	0.21872	GVLLMLFGGVPK;LVFLACCVAPTNPR;MDLAAAAEPGAGSQHLEVRDEVAEK;TSILAAANPISGHYDR;VSGVDGYETEGIR
P10768	P10768	6	6	S-formylglutathione hydrolase	ESD	sp|P10768|ESTD_HUMAN S-formylglutathione hydrolase OS=Homo sapiens OX=9606 GN=ESD PE=1 SV=2	1	6	47.2	78725	71013	80754	52141	42211	34145	0	0	0	0.109114	0.0972188	0.0718029	0.0811524	0.135751	0.0675483	0	0	0	0.977799	0.933119	-0.032390510139951	0.0300629	FAVYLPPKAETGKCPALYWLSGLTCTEQNFISK;KIPVVFR;LQEGYDHSYYFIATFITDHIR;MYSYVTEELPQLINANFPVDPQR;SYPGSQLDILIDQGKDDQFLLDGQLLPDNFIAACTEK;VFEHDSVELNCK
P46063	P46063	8	8	ATP-dependent DNA helicase Q1	RECQL	sp|P46063|RECQ1_HUMAN ATP-dependent DNA helicase Q1 OS=Homo sapiens OX=9606 GN=RECQL PE=1 SV=3	1	8	20	72195	0	81665	43247	17429	19145	0	0	0	0.100064	0	0.0726129	0.0673097	0.0560516	0.0378741	0	0	0	1.07096	0.908193	0.0989031052589403	0.0418219	ANLLNNEAHAITMQVTK;IAVDEVHCCSQWGHDFRPDYK;ISSMVVMENVGQQK;LIYVTPEKIAK;LYEMVSYCQNISK;VAGVVAPTLPREDLEK;VKDILQNVFKLEK;WSANEIQVVVATVAFGMGIDKPDVR
P07195;Q6ZMR3;P07864	P07195	7;1;1	6;0;0	L-lactate dehydrogenase B chain	LDHB	sp|P07195|LDHB_HUMAN L-lactate dehydrogenase B chain OS=Homo sapiens OX=9606 GN=LDHB PE=1 SV=2	3	6	30.5	32480	38847	93695	42062	27991	48009	0	0	0	0.0450179	0.0531826	0.0833095	0.0654654	0.090019	0.0949752	0	0	0	0.724708	0.195223	-0.464528702707196	0.70947	GMYGIENEVFLSLPCILNAR;IVADKDYSVTANSK;IVVVTAGVR;LIAPVAEEEATVPNNK;LIAPVAEEEATVPNNKITVVGVGQVGMACAISILGK;LKDDEVAQLKK;VIGSGCNLDSAR
P48643	P48643	8	8	T-complex protein 1 subunit epsilon	CCT5	sp|P48643|TCPE_HUMAN T-complex protein 1 subunit epsilon OS=Homo sapiens OX=9606 GN=CCT5 PE=1 SV=1	1	8	29.8	51423	34418	116860	0	28974	70985	0	0	0	0.0712733	0.0471192	0.103907	0	0.0931804	0.140428	0	0	0	0.951589	0.936439	-0.0715893591588994	0.0285207	AFADALEVIPMALSENSGMNPIQTMTEVR;ASMGTLAFDEYGRPFLIIKDQDRK;DVDFELIKVEGK;FSELTAEKLGFAGLVQEISFGTTKDK;GVIVDKDFSHPQMPK;SLHDALCVIR;VAIEHLDKISDSVLVDIKDTEPLIQTAK;WVGGPEIELIAIATGGR
P62316	P62316	4	4	Small nuclear ribonucleoprotein Sm D2	SNRPD2	sp|P62316|SMD2_HUMAN Small nuclear ribonucleoprotein Sm D2 OS=Homo sapiens OX=9606 GN=SNRPD2 PE=1 SV=1	1	4	31.4	54106	66911	75003	54377	25425	42425	0	0	0	0.074992	0.091603	0.0666894	0.0846325	0.0817668	0.0839285	0	0	0	0.931916	0.484061	-0.101728498925629	0.3151	GDSVIVVLRNPLIAGK;MFLRGDSVIVVLRNPLIAGK;NNTQVLINCR;SLLNKPK
P41250	P41250	6	6	Glycine--tRNA ligase	GARS	sp|P41250|GARS_HUMAN Glycine--tRNA ligase OS=Homo sapiens OX=9606 GN=GARS1 PE=1 SV=3	1	6	15.3	39560	44738	103820	30958	0	63064	0	0	0	0.0548309	0.0612476	0.0923122	0.0481831	0	0.124758	0	0	0	1.20498	0.772073	0.269008760177263	0.112342	ATKVPLVAEKPLKEPK;LGDAVEQGVINNTVLGYFIGR;TFFSFPAVVAPFK;TFIGPGGNMPGYLRPETAQGIFLNFKR;TLYVEEVVPNVIEPSFGLGR;TVNVVQFEPSKGAIGK
P11021	P11021	5	4	78 kDa glucose-regulated protein	HSPA5	sp|P11021|BIP_HUMAN Endoplasmic reticulum chaperone BiP OS=Homo sapiens OX=9606 GN=HSPA5 PE=1 SV=2	1	4	10.6	54314	61982	68348	43178	19853	59530	0	0	0	0.0752802	0.0848551	0.060772	0.0672023	0.0638472	0.117767	0	0	0	0.887833	0.646549	-0.171640439999726	0.189399	IINEPTAAAIAYGLDK;IINEPTAAAIAYGLDKR;LYGSAGPPPTGEEDTAEKDEL;SQIFSTASDNQPTVTIK;TFAPEEISAMVLTK
P11387;Q969P6	P11387	6;1	6;1	DNA topoisomerase 1	TOP1	sp|P11387|TOP1_HUMAN DNA topoisomerase 1 OS=Homo sapiens OX=9606 GN=TOP1 PE=1 SV=2	2	6	10.2	53982	54070	53155	43712	22162	31561	0	0	0	0.0748201	0.0740233	0.0472631	0.0680334	0.071273	0.0624364	0	0	0	0.972062	0.851587	-0.0408801759467569	0.0697712	AVALYFIDKLALR;IANFKIEPPGLFR;LSPKAEEVATFFAK;SGDHLHNDSQIEADFR;TYNASITLQQQLK;YIMLNPSSR
Q99729	Q99729	4	4	Heterogeneous nuclear ribonucleoprotein A/B	HNRNPAB	sp|Q99729|ROAA_HUMAN Heterogeneous nuclear ribonucleoprotein A/B OS=Homo sapiens OX=9606 GN=HNRNPAB PE=1 SV=2	1	4	18.4	102040	96945	116940	58303	33406	34288	0	0	0	0.141429	0.13272	0.103978	0.0907429	0.107434	0.0678312	0	0	0	1.42149	0.0812553	0.507405129259082	1.09015	EYFGEFGEIEAIELPMDPK;FHTVSGSKCEIK;GFGFILFKDAASVEK;GFVFITFKEEEPVKK
P55795	P55795	8	3	Heterogeneous nuclear ribonucleoprotein H2	HNRNPH2	sp|P55795|HNRH2_HUMAN Heterogeneous nuclear ribonucleoprotein H2 OS=Homo sapiens OX=9606 GN=HNRNPH2 PE=1 SV=1	1	3	25.4	67142	66012	91093	77469	35539	45429	0	0	0	0.0930601	0.0903722	0.0809959	0.120573	0.114293	0.0898712	0	0	0	0.814283	0.116157	-0.296397667687144	0.934955	ATENDIYNFFSPLNPMR;DLNYCFSGMSDHR;GLPWSCSADEVMR;HTGPNSPDTANDGFVR;STGEAFVQFASQEIAEK;VHIEIGPDGR;YGDGGSSFQSTTGHCVHMR;YIEIFKSSR
P11388	P11388	4	4	DNA topoisomerase 2-alpha	TOP2A	sp|P11388|TOP2A_HUMAN DNA topoisomerase 2-alpha OS=Homo sapiens OX=9606 GN=TOP2A PE=1 SV=3	1	4	3.6	103500	0	116860	88747	55145	61763	0	0	0	0.143453	0	0.103907	0.138126	0.177346	0.122184	0	0	0	0.565191	0.238381	-0.82318865183684	0.622729	HVDYVADQIVTK;KEWLLGMLGAESAK;MEVSPLQPVNENMQVNK;TLAVSGLGVVGR
Q07955	Q07955	5	4	Serine/arginine-rich splicing factor 1	SRSF1	sp|Q07955|SRSF1_HUMAN Serine/arginine-rich splicing factor 1 OS=Homo sapiens OX=9606 GN=SRSF1 PE=1 SV=2	1	4	20.2	88604	0	93046	75658	62232	0	0	0	0	0.122807	0	0.0827324	0.117754	0.200138	0	0	0	0	0.646569	0.613186	-0.629124071991862	0.212408	EAGDVCYADVYR;IYVGNLPPDIR;LRVEFPR;SHEGETAYIR;TKDIEDVFYK
Q12905	Q12905	4	4	Interleukin enhancer-binding factor 2	ILF2	sp|Q12905|ILF2_HUMAN Interleukin enhancer-binding factor 2 OS=Homo sapiens OX=9606 GN=ILF2 PE=1 SV=2	1	4	22.6	0	0	141300	0	0	74452	0	0	0	0	0	0.125638	0	0	0.147287	0	0	0	0.853015	0.916347	-0.22935780660703	0.03794	INNVIDNLIVAPGTFEVQIEEVR;KILGQEGDASYLASEISTWDGVIVTPSEK;NQDLAPNSAEQASILSLVTK;VKPAPDETSFSEALLK
Q13151	Q13151	2	2	Heterogeneous nuclear ribonucleoprotein A0	HNRNPA0	sp|Q13151|ROA0_HUMAN Heterogeneous nuclear ribonucleoprotein A0 OS=Homo sapiens OX=9606 GN=HNRNPA0 PE=1 SV=1	1	2	11.1	99914	0	192360	0	0	92929	0	0	0	0.138483	0	0.171038	0	0	0.183839	0	0	0	1.68365	0.630873	0.751590186266211	0.200058	KAVPKEDIYSGGGGGGSR;LFIGGLNVQTSESGLR
P05204	P05204	1	1	Non-histone chromosomal protein HMG-17	HMGN2	sp|P05204|HMGN2_HUMAN Non-histone chromosomal protein HMG-17 OS=Homo sapiens OX=9606 GN=HMGN2 PE=1 SV=3	1	1	16.7	0	103240	215540	0	0	82692	0	0	0	0	0.141338	0.191649	0	0	0.163588	0	0	0	2.03553	0.514994	1.02540129800637	0.288197	LSAKPAPPKPEPKPK
Q14980	Q14980	8	8	Nuclear mitotic apparatus protein 1	NUMA1	sp|Q14980|NUMA1_HUMAN Nuclear mitotic apparatus protein 1 OS=Homo sapiens OX=9606 GN=NUMA1 PE=1 SV=2	1	8	6.1	76745	62509	0	0	23490	28673	0	0	0	0.10637	0.0855765	0	0	0.0755438	0.0567232	0	0	0	1.45121	0.642511	0.537251924208144	0.192119	ASMQPIQIAEGTGITTR;DLGKFQVATDALK;IATTTASAATAAAIGATPR;LQQLGEAHQAETEVLRR;NSLISSLEEEVSILNR;QSMAFSILNTPK;SLEAQVAHADQQLR;SQAPLESSLDSLGDVFLDSGR
P26640	P26640	6	6	Valine--tRNA ligase	VARS	sp|P26640|SYVC_HUMAN Valine--tRNA ligase OS=Homo sapiens OX=9606 GN=VARS1 PE=1 SV=4	1	6	7	59742	72554	94408	31736	0	53820	0	0	0	0.0828036	0.0993284	0.0839434	0.049394	0	0.106471	0	0	0	1.70709	0.304558	0.771539175123007	0.51633	GIEDNPMVVPLCNR;LLSPFMPFVTEELFQRLPR;LSAAVTEAFVR;NVIHPFLSR;SLPIVFDEFVDMDFGTGAVK;STLYVSPHPDAFPSLR
Q99832	Q99832	8	8	T-complex protein 1 subunit eta	CCT7	sp|Q99832|TCPH_HUMAN T-complex protein 1 subunit eta OS=Homo sapiens OX=9606 GN=CCT7 PE=1 SV=2	1	8	23.2	0	0	113450	0	14586	62956	0	0	0	0	0	0.100875	0	0.0469086	0.124544	0	0	0	0.588352	0.659331	-0.765248336096016	0.180896	EGTDSSQGIPQLVSNISACQVIAEAVR;GGAEQFMEETER;LLDVVHPAAK;QLCDNAGFDATNILNK;QVKPYVEEGLHPQIIIR;SQDAEVGDGTTSVTLLAAEFLK;TIPGKQQLLIGAYAK;TLVDIAKSQDAEVGDGTTSVTLLAAEFLK
Q12904	Q12904	6	6	Aminoacyl tRNA synthase complex-interacting multifunctional protein 1;Endothelial monocyte-activating polypeptide 2	AIMP1	sp|Q12904|AIMP1_HUMAN Aminoacyl tRNA synthase complex-interacting multifunctional protein 1 OS=Homo sapiens OX=9606 GN=AIMP1 PE=1 SV=2	1	6	29.2	50280	0	0	68306	30460	38391	0	0	0	0.069689	0	0	0.106312	0.0979593	0.0759481	0	0	0	0.248695	0.0480881	-2.00755092445944	1.31796	AILQATLREEK;GAEADQIIEYLKQQVSLLKEK;IGCIITAR;KHPDADSLYVEEVDVGEIAPR;MVILLCNLKPAK;TVVSGLVNHVPLEQMQNR
Q7KZF4	Q7KZF4	6	6	Staphylococcal nuclease domain-containing protein 1	SND1	sp|Q7KZF4|SND1_HUMAN Staphylococcal nuclease domain-containing protein 1 OS=Homo sapiens OX=9606 GN=SND1 PE=1 SV=1	1	6	10.3	46305	56478	83013	40613	0	40087	0	0	0	0.0641796	0.0773199	0.0738115	0.0632102	0	0.0793032	0	0	0	1.51081	0.378356	0.595325014953666	0.4221	LGTLSPAFSTR;MVLSGCAIIVR;QFLPFLQR;SSHYDELLAAEAR;TCATVTIGGINIAEALVSK;VLPAQATEYAFAFIQVPQDDDARTDAVDSVVR
P31689	P31689	3	3	DnaJ homolog subfamily A member 1	DNAJA1	sp|P31689|DNJA1_HUMAN DnaJ homolog subfamily A member 1 OS=Homo sapiens OX=9606 GN=DNAJA1 PE=1 SV=2	1	3	9.3	100360	81751	117720	96880	0	45849	0	0	0	0.139101	0.111919	0.104671	0.150784	0	0.0907021	0	0	0	1.47293	0.445783	0.558686026254463	0.350876	CVLNEGMPIYR;QISQAYEVLSDAK;TIVITSHPGQIVK
Q13148	Q13148	6	6	TAR DNA-binding protein 43	TARDBP	sp|Q13148|TADBP_HUMAN TAR DNA-binding protein 43 OS=Homo sapiens OX=9606 GN=TARDBP PE=1 SV=1	1	6	24.9	0	0	49747	0	27188	26789	0	0	0	0	0	0.0442328	0	0.0874366	0.0529961	0	0	0	0.314975	0.336628	-1.66668864002128	0.47285	AFAFVTFADDQIAQSLCGEDLIIK;FGGNPGGFGNQGGFGNSR;FTEYETQVK;GISVHISNAEPK;LVEGILHAPDAGWGNLVYVVNYPKDNKR;TSDLIVLGLPWK
P19105;O14950	P19105;O14950	2;2	2;2	Myosin regulatory light chain 12A;Myosin regulatory light chain 12B	MYL12A;MYL12B	sp|P19105|ML12A_HUMAN Myosin regulatory light chain 12A OS=Homo sapiens OX=9606 GN=MYL12A PE=1 SV=2;sp|O14950|ML12B_HUMAN Myosin regulatory light chain 12B OS=Homo sapiens OX=9606 GN=MYL12B PE=1 SV=2	2	2	17.5	47562	96271	109300	60606	0	63529	0	0	0	0.0659218	0.131798	0.0971848	0.0943273	0	0.125678	0	0	0	1.34044	0.586681	0.422708144214392	0.231598	GNFNYIEFTR;NAFACFDEEATGTIQEDYLR
O76021	O76021	7	7	Ribosomal L1 domain-containing protein 1	RSL1D1	sp|O76021|RL1D1_HUMAN Ribosomal L1 domain-containing protein 1 OS=Homo sapiens OX=9606 GN=RSL1D1 PE=1 SV=3	1	7	19.8	34779	38480	54861	38222	19085	29363	0	0	0	0.0482044	0.0526802	0.04878	0.0594888	0.0613773	0.0580882	0	0	0	0.836328	0.00453979	-0.257858968839669	2.34296	GLSEKLPEKWESVK;IGHVGMQIEHIIENIVAVTK;LLSSFDFFLTDAR;LTLPHSIR;RLLPSLIGR;SAALPIFSSFVSNWDEATKR;TVSQIISLQTLKK
P22314	P22314	5	5	Ubiquitin-like modifier-activating enzyme 1	UBA1	sp|P22314|UBA1_HUMAN Ubiquitin-like modifier-activating enzyme 1 OS=Homo sapiens OX=9606 GN=UBA1 PE=1 SV=3	1	5	8.9	80630	56171	77541	71667	29681	39088	0	0	0	0.111755	0.0768996	0.068946	0.111543	0.0954541	0.0773269	0	0	0	0.906011	0.616842	-0.142399174699981	0.209826	AAVATFLQSVQVPEFTPK;ALPAVQQNNLDEDLIR;KLAYVAAGDLAPINAFIGGLAAQEVMK;LAGTQPLEVLEAVQR;SLVASLAEPDFVVTDFAK
P27694	P27694	4	4	Replication protein A 70 kDa DNA-binding subunit;Replication protein A 70 kDa DNA-binding subunit, N-terminally processed	RPA1	sp|P27694|RFA1_HUMAN Replication protein A 70 kDa DNA-binding subunit OS=Homo sapiens OX=9606 GN=RPA1 PE=1 SV=2	1	4	8.1	75210	82295	97608	69732	34891	46265	0	0	0	0.104243	0.112664	0.0867887	0.108531	0.112209	0.091525	0	0	0	0.972555	0.787923	-0.0401481630484109	0.103516	ATVMDVKPVDYR;LFSLELVDESGEIR;VVILMELEVLK;VVPIASLTPYQSK
P27695	P27695	6	6	DNA-(apurinic or apyrimidinic site) lyase;DNA-(apurinic or apyrimidinic site) lyase, mitochondrial	APEX1	sp|P27695|APEX1_HUMAN DNA-(apurinic or apyrimidinic site) endonuclease OS=Homo sapiens OX=9606 GN=APEX1 PE=1 SV=2	1	6	25.5	0	43621	58367	43523	17347	40387	0	0	0	0	0.0597183	0.0518974	0.0677393	0.0557879	0.0798967	0	0	0	0.548685	0.200541	-0.865949193809468	0.697796	ALGSDHCPITLYLAL;GLDWVKEEAPDILCLQETK;ICSWNVDGLR;LDYFLLSHSLLPALCDSK;QGFGELLQAVPLADSFR;SKALGSDHCPITLYLAL
Q15029	Q15029	9	8	116 kDa U5 small nuclear ribonucleoprotein component	EFTUD2	sp|Q15029|U5S1_HUMAN 116 kDa U5 small nuclear ribonucleoprotein component OS=Homo sapiens OX=9606 GN=EFTUD2 PE=1 SV=1	1	8	14.4	37897	45248	62633	47220	0	37621	0	0	0	0.052526	0.0619458	0.0556905	0.0734933	0	0.0744248	0	0	0	1.15038	0.779925	0.202112294842176	0.107947	AFIPAIDSFGFETDLR;EGPLCDELIR;GGGQIIPTAR;IAVEPVNPSELPK;ILDAVVAQEPLHR;ISDGVVLFIDAAEGVMLNTER;LMEPYYFVEVQAPADCVSAVYTVLAR;SFVEFILEPLYK;VADPVVTFCETVVETSSLK
P00338	P00338	9	8	L-lactate dehydrogenase A chain	LDHA	sp|P00338|LDHA_HUMAN L-lactate dehydrogenase A chain OS=Homo sapiens OX=9606 GN=LDHA PE=1 SV=2	1	8	35.5	60043	0	54430	61897	19818	41074	0	0	0	0.0832208	0	0.0483968	0.0963366	0.0637347	0.0812558	0	0	0	0.545391	0.230867	-0.874638278060409	0.636639	ATLKDQLIYNLLKEEQTPQNK;FIIPNVVK;GYTSWAIGLSVADLAESIMK;IVSGKDYNVTANSK;LVIITAGAR;RVHPVSTMIK;SADTLWGIQKELQF;VIGSGCNLDSAR;VTLTSEEEAR
P63162;P14678	P63162;P14678	4;4	4;4	Small nuclear ribonucleoprotein-associated protein N;Small nuclear ribonucleoprotein-associated proteins B and B	SNRPN;SNRPB	sp|P63162|RSMN_HUMAN Small nuclear ribonucleoprotein-associated protein N OS=Homo sapiens OX=9606 GN=SNRPN PE=1 SV=1;sp|P14678|RSMB_HUMAN Small nuclear ribonucleoprotein-associated proteins B and B OS=Homo sapiens OX=9606 GN=SNRPB PE=1 SV=2	2	4	17.1	70003	58539	76342	61143	24743	37024	0	0	0	0.0970255	0.0801415	0.06788	0.0951631	0.0795735	0.0732438	0	0	0	0.988171	0.931377	-0.0171673691081022	0.0308746	AFDKHMNLILCDCDEFR;IFIGTFK;MLQHIDYR;RVLGLVLLR
P61289	P61289	5	5	Proteasome activator complex subunit 3	PSME3	sp|P61289|PSME3_HUMAN Proteasome activator complex subunit 3 OS=Homo sapiens OX=9606 GN=PSME3 PE=1 SV=1	1	5	22.8	0	0	89264	0	0	47903	0	0	0	0	0	0.0793696	0	0	0.0947655	0	0	0	0.837537	0.906889	-0.255774316116973	0.042446	ASLLKVDQEVK;MWVQLLIPR;NQYVTLHDMILK;SNQQLVDIIEK;TVESEAASYLDQISR
Q9Y3U8	Q9Y3U8	2	2	60S ribosomal protein L36	RPL36	sp|Q9Y3U8|RL36_HUMAN 60S ribosomal protein L36 OS=Homo sapiens OX=9606 GN=RPL36 PE=1 SV=3	1	2	21.9	67300	81881	123790	0	37839	48503	0	0	0	0.0932791	0.112097	0.110069	0	0.12169	0.0959524	0	0	0	1.44937	0.433754	0.535427755836875	0.362757	EVCGFAPYER;KREELSNVLAAMR
O43684	O43684	6	6	Mitotic checkpoint protein BUB3	BUB3	sp|O43684|BUB3_HUMAN Mitotic checkpoint protein BUB3 OS=Homo sapiens OX=9606 GN=BUB3 PE=1 SV=1	1	6	26.5	0	0	77393	47920	35220	27074	0	0	0	0	0	0.0688145	0.0745828	0.113267	0.0535599	0	0	0	0.285052	0.116825	-1.81070288787109	0.932463	AFPNKQGYVLSSIEGR;FSPNTSQFLLVSSWDTSVR;LYDVPANSMR;MHDLNTDQENLVGTHDAPIR;VAVEYLDPSPEVQKK;VLVWDLR
O14980	O14980	6	6	Exportin-1	XPO1	sp|O14980|XPO1_HUMAN Exportin-1 OS=Homo sapiens OX=9606 GN=XPO1 PE=1 SV=1	1	6	8.5	90023	109430	93302	92162	0	44825	0	0	0	0.124774	0.149813	0.08296	0.143441	0	0.0886763	0	0	0	1.54037	0.415897	0.623275299784026	0.381014	FLVTVIKDLLGLCEQKR;LLSEEVFDFSSGQITQVK;NVDILKDPETVK;TSESLCQNNMVILK;YMLLPNQVWDSIIQQATK;YYGLQILENVIK
Q92922	Q92922	4	2	SWI/SNF complex subunit SMARCC1	SMARCC1	sp|Q92922|SMRC1_HUMAN SWI/SNF complex subunit SMARCC1 OS=Homo sapiens OX=9606 GN=SMARCC1 PE=1 SV=3	1	2	6.2	134260	0	76098	62125	27361	52075	0	0	0	0.186087	0	0.067663	0.0966915	0.0879929	0.103019	0	0	0	0.881985	0.845787	-0.181174055131618	0.0727389	AAAAGGGGPGTAVGATGSGIAAAAAGLAVYR;SKTPEIYLAYR;SLVALLVETQMK;VREEVPLELVEAHVK
P08243	P08243	4	4	Asparagine synthetase [glutamine-hydrolyzing]	ASNS	sp|P08243|ASNS_HUMAN Asparagine synthetase [glutamine-hydrolyzing] OS=Homo sapiens OX=9606 GN=ASNS PE=1 SV=4	1	4	13.9	0	0	119360	0	0	63725	0	0	0	0	0	0.10613	0	0	0.126066	0	0	0	0.841859	0.909542	-0.248348695454748	0.0411772	AMTEDGFLAVCSEAK;IGCLLSGGLDSSLVAATLLK;ILQEYVEHQVDDAMMANAAQKFPFNTPK;LFPGFEIETVKNNLR
P42166;P42167	P42166;P42167	4;2	4;2	Lamina-associated polypeptide 2, isoform alpha;Thymopoietin;Thymopentin;Lamina-associated polypeptide 2, isoforms beta/gamma;Thymopoietin;Thymopentin	TMPO	sp|P42166|LAP2A_HUMAN Lamina-associated polypeptide 2, isoform alpha OS=Homo sapiens OX=9606 GN=TMPO PE=1 SV=2;sp|P42167|LAP2B_HUMAN Lamina-associated polypeptide 2, isoforms beta/gamma OS=Homo sapiens OX=9606 GN=TMPO PE=1 SV=2	2	4	9.5	77298	0	74488	48830	0	32487	0	0	0	0.107137	0	0.0662315	0.0759991	0	0.0642683	0	0	0	1.23598	0.79203	0.305657330021473	0.101258	AMQADISQAAQILSSDPSR;AYEAAASALQIATHTAFVAK;DVYVQLYLQHLTAR;YGVNPGPIVGTTR
O00299	O00299	4	4	Chloride intracellular channel protein 1	CLIC1	sp|O00299|CLIC1_HUMAN Chloride intracellular channel protein 1 OS=Homo sapiens OX=9606 GN=CLIC1 PE=1 SV=4	1	4	20.3	77821	0	105160	0	36468	52869	0	0	0	0.107861	0	0.0935037	0	0.117281	0.10459	0	0	0	0.907579	0.898359	-0.139905422851964	0.0465501	AEEQPQVELFVK;GFTIPEAFR;LAALNPESNTAGLDIFAK;LHIVQVVCKK
P07305	P07305	7	7	Histone H1.0;Histone H1.0, N-terminally processed	H1F0	sp|P07305|H10_HUMAN Histone H1.0 OS=Homo sapiens OX=9606 GN=H1-0 PE=1 SV=3	1	7	30.9	35233	0	95858	18217	18459	16574	0	0	0	0.0488336	0	0.0852327	0.028353	0.0593641	0.032788	0	0	0	1.11254	0.872939	0.153853059155847	0.0590159	LVTTGVLK;LVTTGVLKQTK;MTENSTSAPAAKPK;SHYKVGENADSQIK;STDHPKYSDMIVAAIQAEKNR;YSDMIVAAIQAEK;YSDMIVAAIQAEKNR
Q13247;Q13243;Q08170	Q13247;Q13243;Q08170	2;1;1	2;1;1	Serine/arginine-rich splicing factor 6;Serine/arginine-rich splicing factor 5;Serine/arginine-rich splicing factor 4	SRSF6;SRSF5;SRSF4	sp|Q13247|SRSF6_HUMAN Serine/arginine-rich splicing factor 6 OS=Homo sapiens OX=9606 GN=SRSF6 PE=1 SV=2;sp|Q13243|SRSF5_HUMAN Serine/arginine-rich splicing factor 5 OS=Homo sapiens OX=9606 GN=SRSF5 PE=1 SV=1;sp|Q08170|SRSF4_HUMAN Serine/arginine-rich splic	3	2	5.2	92440	120080	0	0	0	39382	0	0	0	0.128124	0.164393	0	0	0	0.0779086	0	0	0	3.75461	0.272167	1.90866412868874	0.565164	LIVENLSSR;TNEGVIEFR
P98179	P98179	2	2	RNA-binding protein 3	RBM3	sp|P98179|RBM3_HUMAN RNA-binding protein 3 OS=Homo sapiens OX=9606 GN=RBM3 PE=1 SV=1	1	2	12.7	0	0	119170	0	0	59585	0	0	0	0	0	0.105961	0	0	0.117876	0	0	0	0.898919	0.943686	-0.153736762800422	0.0251723	GFGFITFTNPEHASVAMR;SRGFGFITFTNPEHASVAMR
Q01130;Q9BRL6	Q01130;Q9BRL6	2;1	2;1	Serine/arginine-rich splicing factor 2;Serine/arginine-rich splicing factor 8	SRSF2;SRSF8	sp|Q01130|SRSF2_HUMAN Serine/arginine-rich splicing factor 2 OS=Homo sapiens OX=9606 GN=SRSF2 PE=1 SV=4;sp|Q9BRL6|SRSF8_HUMAN Serine/arginine-rich splicing factor 8 OS=Homo sapiens OX=9606 GN=SRSF8 PE=1 SV=1	2	2	11.3	59146	69536	109150	0	25316	0	0	0	0	0.0819775	0.0951967	0.0970514	0	0.0814162	0	0	0	0	3.36819	0.080007	1.75197484232979	1.09687	DAEDAMDAMDGAVLDGR;VGDVYIPR
Q14498;Q86U06	Q14498	5;2	5;2	RNA-binding protein 39	RBM39	sp|Q14498|RBM39_HUMAN RNA-binding protein 39 OS=Homo sapiens OX=9606 GN=RBM39 PE=1 SV=2	2	5	14.5	48315	54934	62535	0	19945	23950	0	0	0	0.0669655	0.0752062	0.0556034	0	0.0641431	0.0473798	0	0	0	1.7734	0.224505	0.82652097688901	0.648773	DLEEFFSTVGK;GIAYVEFVDVSSVPLAIGLTGQR;LYVGSLHFNITEDMLR;TVFCMQLAAR;VLGVPIIVQASQAEKNR
P52209	P52209	4	4	6-phosphogluconate dehydrogenase, decarboxylating	PGD	sp|P52209|6PGD_HUMAN 6-phosphogluconate dehydrogenase, decarboxylating OS=Homo sapiens OX=9606 GN=PGD PE=1 SV=3	1	4	12.2	83925	75358	0	0	0	46290	0	0	0	0.116322	0.103167	0	0	0	0.0915745	0	0	0	2.39683	0.422757	1.26112981014726	0.37391	GILFVGSGVSGGEEGAR;RIILLVK;TVSKVDDFLANEAK;VGTGEPCCDWVGDEGAGHFVK
Q86U42	Q86U42	4	4	Polyadenylate-binding protein 2	PABPN1	sp|Q86U42|PABP2_HUMAN Polyadenylate-binding protein 2 OS=Homo sapiens OX=9606 GN=PABPN1 PE=1 SV=3	1	4	15.4	57622	68601	63268	0	17397	27019	0	0	0	0.0798652	0.0939167	0.0562551	0	0.0559487	0.0534511	0	0	0	2.10272	0.132076	1.07225531235305	0.879176	AAAAAAAAAAGAAGGR;AAAAAAAAAAGAAGGRGSGPGR;GFAYIEFSDKESVR;TSLALDESLFR
P84098	P84098	6	6	60S ribosomal protein L19	RPL19	sp|P84098|RL19_HUMAN 60S ribosomal protein L19 OS=Homo sapiens OX=9606 GN=RPL19 PE=1 SV=1	1	6	27.6	29430	0	54644	27208	22049	45231	0	0	0	0.0407905	0	0.048587	0.0423466	0.0709096	0.0894795	0	0	0	0.440858	0.137169	-1.18161472109022	0.862743	HMYHSLYLK;ILMEHIHK;KLIKDGLIIR;KVWLDPNETNEIANANSR;MPEKVTWMR;VWLDPNETNEIANANSR
P42704	P42704	10	10	Leucine-rich PPR motif-containing protein, mitochondrial	LRPPRC	sp|P42704|LPPRC_HUMAN Leucine-rich PPR motif-containing protein, mitochondrial OS=Homo sapiens OX=9606 GN=LRPPRC PE=1 SV=3	1	10	10.4	0	0	67056	0	0	37608	0	0	0	0	0	0.0596232	0	0	0.0743991	0	0	0	0.801398	0.884345	-0.319409921863539	0.0533781	AGDMENAENILTVMR;AVKEEGFPIRPHYFWPLLVGR;DLPVTEAVFSALVTGHAR;LIASYCNVGDIEGASK;LLMSEDYFTQAMEVK;LVEKGETDLIQK;NTKLDDLFLKR;SGGLGGSHALLLLR;SYVSEKDVTSAK;TVLDQQQTPSR
P55769	P55769	3	3	NHP2-like protein 1;NHP2-like protein 1, N-terminally processed	NHP2L1	sp|P55769|NH2L1_HUMAN NHP2-like protein 1 OS=Homo sapiens OX=9606 GN=SNU13 PE=1 SV=3	1	3	27.3	45857	71421	0	0	33719	56064	0	0	0	0.0635587	0.0977773	0	0	0.10844	0.11091	0	0	0	0.735517	0.698545	-0.443169312162797	0.155805	AYPLADAHLTK;LLDLVQQSCNYK;QQIQSIQQSIER
Q15417	Q15417	6	6	Calponin-3	CNN3	sp|Q15417|CNN3_HUMAN Calponin-3 OS=Homo sapiens OX=9606 GN=CNN3 PE=1 SV=1	1	6	27.7	0	66874	79342	40561	0	32187	0	0	0	0	0.0915523	0.0705474	0.0631292	0	0.0636748	0	0	0	1.27835	0.752525	0.354281085149294	0.123479	AGQSVIGLQMGTNK;GMSVYGLGR;KVNESSLNWPQLENIGNFIK;LTLQPVDNSTISLQMGTNK;THFNKGPSYGLSAEVK;TKGFHTTIDIGVK
Q9Y265	Q9Y265	8	8	RuvB-like 1	RUVBL1	sp|Q9Y265|RUVB1_HUMAN RuvB-like 1 OS=Homo sapiens OX=9606 GN=RUVBL1 PE=1 SV=1	1	8	25.9	41549	0	69101	51704	0	30227	0	0	0	0.0575877	0	0.0614416	0.0804722	0	0.0597974	0	0	0	0.848575	0.831904	-0.236886015799163	0.079927	ALESSIAPIVIFASNR;AVLLAGPPGTGK;GLGLDESGLAK;ILADQQDKYMK;QAASGLVGQENAR;TALALAIAQELGSKVPFCPMVGSEVYSTEIK;TMLYTPQEMK;YSVQLLTPANLLAK
P12270	P12270	6	6	Nucleoprotein TPR	TPR	sp|P12270|TPR_HUMAN Nucleoprotein TPR OS=Homo sapiens OX=9606 GN=TPR PE=1 SV=3	1	6	4	103980	36564	52349	0	14542	16701	0	0	0	0.144118	0.0500571	0.0465464	0	0.0467671	0.0330392	0	0	0	3.01633	0.198491	1.59279281546512	0.70226	AAVLQQVLER;AAVLQQVLERTELNKLPK;ELMLHAADVEALQAAKEQVSK;ILLSQTTGVAIPLHASSLDDVSLASTPK;LSSQIEKLEHEISHLKK;NLDVQLLDTKR
P30041	P30041	2	2	Peroxiredoxin-6	PRDX6	sp|P30041|PRDX6_HUMAN Peroxiredoxin-6 OS=Homo sapiens OX=9606 GN=PRDX6 PE=1 SV=3	1	2	14.7	83049	0	0	94813	49407	0	0	0	0	0.115108	0	0	0.147567	0.158893	0	0	0	0	0.375604	0.375126	-1.41271677845465	0.425823	DFTPVCTTELGR;PGGLLLGDVAPNFEANTTVGR
Q02790	Q02790	4	4	Peptidyl-prolyl cis-trans isomerase FKBP4;Peptidyl-prolyl cis-trans isomerase FKBP4, N-terminally processed	FKBP4	sp|Q02790|FKBP4_HUMAN Peptidyl-prolyl cis-trans isomerase FKBP4 OS=Homo sapiens OX=9606 GN=FKBP4 PE=1 SV=3	1	4	13.3	58531	44506	54818	39337	19074	37332	0	0	0	0.0811251	0.0609299	0.0487418	0.0612242	0.061342	0.0738531	0	0	0	0.971375	0.864866	-0.0418992803880757	0.0630509	ELRFEIGEGENLDLPYGLER;LASHLNLAMCHLK;LQAFSAAIESCNK;RGEAHLAVNDFELAR
Q9Y2X3	Q9Y2X3	4	4	Nucleolar protein 58	NOP58	sp|Q9Y2X3|NOP58_HUMAN Nucleolar protein 58 OS=Homo sapiens OX=9606 GN=NOP58 PE=1 SV=1	1	4	10.6	0	48626	71491	0	32652	33923	0	0	0	0	0.0665703	0.0635667	0	0.105009	0.0671091	0	0	0	0.756092	0.728646	-0.403366296264373	0.137483	HAASTVQILGAEK;LNLSCIHSPVVNELMR;LSELLPEEVEAEVK;SQMDGLIPGVEPR
Q13155	Q13155	4	4	Aminoacyl tRNA synthase complex-interacting multifunctional protein 2	AIMP2	sp|Q13155|AIMP2_HUMAN Aminoacyl tRNA synthase complex-interacting multifunctional protein 2 OS=Homo sapiens OX=9606 GN=AIMP2 PE=1 SV=2	1	4	17.8	46229	61279	81127	0	0	43575	0	0	0	0.0640743	0.0838926	0.0721346	0	0	0.0862035	0	0	0	2.55328	0.202415	1.3523509912498	0.693757	LLCEHFR;SCENLAPFNTALK;SYGPAPGAGHVQEESNLSLQALESR;VLSTVHTHSSVK
O43143	O43143	5	5	Pre-mRNA-splicing factor ATP-dependent RNA helicase DHX15	DHX15	sp|O43143|DHX15_HUMAN ATP-dependent RNA helicase DHX15 OS=Homo sapiens OX=9606 GN=DHX15 PE=1 SV=2	1	5	8.2	0	74430	80832	0	14583	0	0	0	0	0	0.101897	0.0718723	0	0.0468989	0	0	0	0	3.70518	0.281884	1.88954422368186	0.54993	EAMNDPLLER;EVDDLGPEVGDIK;LQLPVWEYKDRFTDILVR;TLATDILMGVLK;YGVIILDEAHER
P43246	P43246	2	2	DNA mismatch repair protein Msh2	MSH2	sp|P43246|MSH2_HUMAN DNA mismatch repair protein Msh2 OS=Homo sapiens OX=9606 GN=MSH2 PE=1 SV=1	1	2	4.1	73937	56945	100030	58419	19190	0	0	0	0	0.102478	0.0779593	0.0889423	0.0909234	0.061715	0	0	0	0	1.76482	0.233086	0.81952234765092	0.632483	ALNLFQGSVEDTTGSQSLAALLNK;LNLVEAFVEDAELR
P55884	P55884	5	5	Eukaryotic translation initiation factor 3 subunit B	EIF3B	sp|P55884|EIF3B_HUMAN Eukaryotic translation initiation factor 3 subunit B OS=Homo sapiens OX=9606 GN=EIF3B PE=1 SV=3	1	5	7.5	0	43096	64474	0	19409	23036	0	0	0	0	0.0589996	0.0573274	0	0.0624193	0.0455716	0	0	0	1.07719	0.922704	0.107276445156955	0.0349374	FSHQGVQLIDFSPCER;GTQGVVTNFEIFR;GTYLATFHQR;NLFNVVDCK;VTLMQLPTRQEIR
O60884	O60884	2	2	DnaJ homolog subfamily A member 2	DNAJA2	sp|O60884|DNJA2_HUMAN DnaJ homolog subfamily A member 2 OS=Homo sapiens OX=9606 GN=DNAJA2 PE=1 SV=1	1	2	11.4	77688	0	90484	0	27828	0	0	0	0	0.107677	0	0.0804544	0	0.0894948	0	0	0	0	2.10215	0.496325	1.07186507124174	0.304234	IGLVEALCGFQFTFK;ITFTGEADQAPGVEPGDIVLLLQEKEHEVFQR
P39656	P39656	5	5	Dolichyl-diphosphooligosaccharide--protein glycosyltransferase 48 kDa subunit	DDOST	sp|P39656|OST48_HUMAN Dolichyl-diphosphooligosaccharide--protein glycosyltransferase 48 kDa subunit OS=Homo sapiens OX=9606 GN=DDOST PE=1 SV=4	1	5	19.7	25783	50103	62311	0	10748	26709	0	0	0	0.0357357	0.0685924	0.0554042	0	0.0345656	0.0528378	0	0	0	1.82753	0.255831	0.869895171718458	0.592046	ETHSLFFR;GVGMVADPDNPLVLDILTGSSTSYSFFPDKPITQYPHAVGK;SSLNPILFR;TLVLLDNLNVR;VIFSGSLDFFSDSFFNSAVQK
P62140;P36873;P62136	P62140;P36873;P62136	4;2;2	4;2;2	Serine/threonine-protein phosphatase PP1-beta catalytic subunit;Serine/threonine-protein phosphatase PP1-gamma catalytic subunit;Serine/threonine-protein phosphatase PP1-alpha catalytic subunit	PPP1CB;PPP1CC;PPP1CA	sp|P62140|PP1B_HUMAN Serine/threonine-protein phosphatase PP1-beta catalytic subunit OS=Homo sapiens OX=9606 GN=PPP1CB PE=1 SV=3;sp|P36873|PP1G_HUMAN Serine/threonine-protein phosphatase PP1-gamma catalytic subunit OS=Homo sapiens OX=9606 GN=PPP1CC PE=1 SV	3	4	16.8	0	85113	70385	43793	34534	33706	0	0	0	0	0.116522	0.0625832	0.0681595	0.111061	0.0666798	0	0	0	0.728364	0.5766	-0.457267668182203	0.239125	AHQVVEDGYEFFAKR;FLNRHDLDLICR;IVQMTEAEVR;TFTDCFNCLPIAAIVDEK
P62314	P62314	3	3	Small nuclear ribonucleoprotein Sm D1	SNRPD1	sp|P62314|SMD1_HUMAN Small nuclear ribonucleoprotein Sm D1 OS=Homo sapiens OX=9606 GN=SNRPD1 PE=1 SV=1	1	3	37.8	61087	0	79513	74997	32435	0	0	0	0	0.0846678	0	0.0706995	0.116725	0.104311	0	0	0	0	0.702903	0.654558	-0.508601803464968	0.184052	LSHETVTIELK;NGTQVHGTITGVDVSMNTHLK;NREPVQLETLSIR
P10599	P10599	2	2	Thioredoxin	TXN	sp|P10599|THIO_HUMAN Thioredoxin OS=Homo sapiens OX=9606 GN=TXN PE=1 SV=3	1	2	45.7	59229	0	69355	66193	0	0	0	0	0	0.0820925	0	0.0616674	0.103023	0	0	0	0	0	1.39542	0.764198	0.480696574155342	0.116794	TAFQEALDAAGDKLVVVDFSATWCGPCK;VGEFSGANKEKLEATINELV
Q15393	Q15393	3	3	Splicing factor 3B subunit 3	SF3B3	sp|Q15393|SF3B3_HUMAN Splicing factor 3B subunit 3 OS=Homo sapiens OX=9606 GN=SF3B3 PE=1 SV=4	1	3	3.7	68668	0	113130	0	0	31569	0	0	0	0.0951752	0	0.10059	0	0	0.0624523	0	0	0	3.13464	0.315238	1.64829997016554	0.501361	FLAVGLVDNTVR;ILALEKLGAVFNQVAFPLQYTPR;MFLYNLTLQR
Q92522	Q92522	3	3	Histone H1x	H1FX	sp|Q92522|H1X_HUMAN Histone H1.10 OS=Homo sapiens OX=9606 GN=H1-10 PE=1 SV=1	1	3	21.1	0	0	92848	0	21747	47830	0	0	0	0	0	0.0825564	0	0.0699383	0.094621	0	0	0	0.501681	0.527006	-0.995156916581556	0.278184	ALVQNDTLLQVK;GAPAAATAPAPTAHK;SVELEEALPVTTAEGMAK
Q9Y3I0	Q9Y3I0	4	4	tRNA-splicing ligase RtcB homolog	RTCB	sp|Q9Y3I0|RTCB_HUMAN RNA-splicing ligase RtcB homolog OS=Homo sapiens OX=9606 GN=RTCB PE=1 SV=1	1	4	13.7	0	79849	107620	0	36410	0	0	0	0	0	0.109315	0.095691	0	0.117095	0	0	0	0	1.75078	0.603314	0.807995774914839	0.219457	GLGHQVATDALVAMEK;GLPQLGTLGAGNHYAEIQVVDEIFNEYAAK;LRPIAVIKG;QIGNVAALPGIVHR
Q13561	Q13561	3	3	Dynactin subunit 2	DCTN2	sp|Q13561|DCTN2_HUMAN Dynactin subunit 2 OS=Homo sapiens OX=9606 GN=DCTN2 PE=1 SV=4	1	3	12.7	47835	43836	48069	43115	0	30412	0	0	0	0.0663002	0.0600127	0.0427408	0.0671043	0	0.0601634	0	0	0	1.32833	0.568404	0.409616200316783	0.245343	LLGPDAAINLTDPDGALAKR;LLHEVQELTTEVEKIK;VSALDLAVLDQVEAR
Q9HB71	Q9HB71	3	3	Calcyclin-binding protein	CACYBP	sp|Q9HB71|CYBP_HUMAN Calcyclin-binding protein OS=Homo sapiens OX=9606 GN=CACYBP PE=1 SV=2	1	3	21.9	0	0	86002	0	0	50601	0	0	0	0	0	0.0764692	0	0	0.100103	0	0	0	0.763906	0.860311	-0.3885324487259	0.0653445	ASEELQKDLEEVKVLLEK;IYITLTGVHQVPTENVQVHFTER;TDTVLILCR
Q14974	Q14974	3	3	Importin subunit beta-1	KPNB1	sp|Q14974|IMB1_HUMAN Importin subunit beta-1 OS=Homo sapiens OX=9606 GN=KPNB1 PE=1 SV=2	1	3	4.8	43335	51607	78121	0	0	43108	0	0	0	0.0600631	0.0706514	0.0694618	0	0	0.0852796	0	0	0	2.34729	0.251884	1.23099837900767	0.598799	AAVENLPTFLVELSR;LAATNALLNSLEFTK;VLANPGNSQVAR
P51610	P51610	4	4	Host cell factor 1;HCF N-terminal chain 1;HCF N-terminal chain 2;HCF N-terminal chain 3;HCF N-terminal chain 4;HCF N-terminal chain 5;HCF N-terminal chain 6;HCF C-terminal chain 1;HCF C-terminal chain 2;HCF C-terminal chain 3;HCF C-terminal chain 4;HCF C-terminal chain 5;HCF C-terminal chain 6	HCFC1	sp|P51610|HCFC1_HUMAN Host cell factor 1 OS=Homo sapiens OX=9606 GN=HCFC1 PE=1 SV=2	1	4	3.4	44362	0	52193	51396	30504	0	0	0	0	0.0614866	0	0.0464077	0.0799928	0.0981008	0	0	0	0	0.605829	0.544357	-0.723017449057872	0.264116	ASAVSPANLPAVLLQPR;LGDLWTLDIDTLTWNKPSLSGVAPLPR;LGHSFSLVGNK;VASSPVMVSNPATR
Q01844	Q01844	2	2	RNA-binding protein EWS	EWSR1	sp|Q01844|EWS_HUMAN RNA-binding protein EWS OS=Homo sapiens OX=9606 GN=EWSR1 PE=1 SV=1	1	2	5.5	0	0	0	52598	26704	32104	0	0	0	0	0	0	0.0818636	0.08588	0.0635106	0	0	0	0	0.00036244	#NUM!	3.44076	AAVEWFDGKDFQGSKLK;AGDWQCPNPGCGNQNFAWR
P05387	P05387	3	3	60S acidic ribosomal protein P2	RPLP2	sp|P05387|RLA2_HUMAN 60S acidic ribosomal protein P2 OS=Homo sapiens OX=9606 GN=RPLP2 PE=1 SV=1	1	3	38.3	37064	54857	66501	0	0	52349	0	0	0	0.0513714	0.0751007	0.0591298	0	0	0.103561	0	0	0	1.7922	0.480831	0.841732490623732	0.318007	ILDSVGIEADDDR;NIEDVIAQGIGK;YVASYLLAALGGNSSPSAK
Q13573	Q13573	5	5	SNW domain-containing protein 1	SNW1	sp|Q13573|SNW1_HUMAN SNW domain-containing protein 1 OS=Homo sapiens OX=9606 GN=SNW1 PE=1 SV=1	1	5	13.8	37588	35670	0	36767	23124	0	0	0	0	0.0520977	0.0488332	0	0.0572242	0.0743668	0	0	0	0	0.767005	0.734448	-0.382692730610043	0.134039	AADKLAPAQYIR;ALTSFLPAPTQLSQDQLEAEEK;ALTSFLPAPTQLSQDQLEAEEKAR;GLQTVHINENFAK;LLEDFGDGGAFPEIHVAQYPLDMGR
O75494	O75494	2	2	Serine/arginine-rich splicing factor 10	SRSF10	sp|O75494|SRS10_HUMAN Serine/arginine-rich splicing factor 10 OS=Homo sapiens OX=9606 GN=SRSF10 PE=1 SV=1	1	2	14.9	0	60690	0	43220	17205	38241	0	0	0	0	0.0830863	0	0.0672677	0.0553313	0.0756513	0	0	0	0.419098	0.246684	-1.25464078416383	0.607859	GFAYVQFEDVRDAEDALHNLDRK;YGPIVDVYVPLDFYTR
Q09666	Q09666	4	4	Neuroblast differentiation-associated protein AHNAK	AHNAK	sp|Q09666|AHNK_HUMAN Neuroblast differentiation-associated protein AHNAK OS=Homo sapiens OX=9606 GN=AHNAK PE=1 SV=2	1	4	5.4	0	45966	70548	36008	15192	0	0	0	0	0	0.0629287	0.0627282	0.0560429	0.0488575	0	0	0	0	1.19787	0.812825	0.260470050109347	0.0900031	FKMPEMHFK;FKMPEMNIK;ISMPDFDLHLKGPK;ISMPDVDLHLKGPK
P49773	P49773	3	3	Histidine triad nucleotide-binding protein 1	HINT1	sp|P49773|HINT1_HUMAN Adenosine 5-monophosphoramidase HINT1 OS=Homo sapiens OX=9606 GN=HINT1 PE=1 SV=2	1	3	50.8	0	0	74009	0	22484	28880	0	0	0	0	0	0.0658056	0	0.0723085	0.0571327	0	0	0	0.508382	0.532362	-0.976015631067269	0.273793	AQVARPGGDTIFGK;KHISQISVAEDDDESLLGHLMIVGKK;MVVNEGSDGGQSVYHVHLHVLGGR
P27708	P27708	5	5	CAD protein;Glutamine-dependent carbamoyl-phosphate synthase;Aspartate carbamoyltransferase;Dihydroorotase	CAD	sp|P27708|PYR1_HUMAN CAD protein OS=Homo sapiens OX=9606 GN=CAD PE=1 SV=3	1	5	3	0	37184	66020	0	16283	28515	0	0	0	0	0.0509059	0.0587021	0	0.0523661	0.0564106	0	0	0	1.00764	0.991964	0.010983403680271	0.00350398	AALVLEDGSVLR;LGYPVLVR;LSLDDLLQR;MAEIGEHVAPSEAANSLEQAQAAAER;MALLATVLGRF
P49736	P49736	7	7	DNA replication licensing factor MCM2	MCM2	sp|P49736|MCM2_HUMAN DNA replication licensing factor MCM2 OS=Homo sapiens OX=9606 GN=MCM2 PE=1 SV=4	1	7	10.6	42656	34613	49552	0	0	21854	0	0	0	0.059122	0.0473861	0.0440595	0	0	0.0432333	0	0	0	3.48268	0.0771055	1.80019722351502	1.11291	AGIVTSLQAR;ESMATGSIPITVR;IFASIAPSIYGHEDIKR;ISHLPLVEELR;QINIHNLSAFYDSELFR;QLHLNQLIR;TSGVVTSCTGVLPQLSMVK
Q07065	Q07065	4	4	Cytoskeleton-associated protein 4	CKAP4	sp|Q07065|CKAP4_HUMAN Cytoskeleton-associated protein 4 OS=Homo sapiens OX=9606 GN=CKAP4 PE=1 SV=2	1	4	11	0	0	53593	40453	0	24586	0	0	0	0	0	0.0476525	0.0629611	0	0.0486379	0	0	0	0.426998	0.438636	-1.22770004080905	0.357896	LQHVEDGVLSMQVASAR;SLGETQLVLYGDVEELKR;STLQTMESDIYTEVR;VQSLQATFGTFESILR
Q92804	Q92804	2	2	TATA-binding protein-associated factor 2N	TAF15	sp|Q92804|RBP56_HUMAN TATA-binding protein-associated factor 2N OS=Homo sapiens OX=9606 GN=TAF15 PE=1 SV=1	1	2	5.9	0	52918	50707	46879	0	31052	0	0	0	0	0.0724462	0.0450864	0.0729626	0	0.0614295	0	0	0	0.87455	0.864813	-0.193386514506801	0.0630778	AAIDWFDGKEFHGNIIK;SGDWVCPNPSCGNMNFAR
P28482	P28482	2	2	Mitogen-activated protein kinase 1	MAPK1	sp|P28482|MK01_HUMAN Mitogen-activated protein kinase 1 OS=Homo sapiens OX=9606 GN=MAPK1 PE=1 SV=3	1	2	9.2	0	0	83586	0	0	25863	0	0	0	0	0	0.074321	0	0	0.0511642	0	0	0	1.4526	0.810114	0.53863492817091	0.0914537	AAAAAAGAGPEMVR;VADPDHDHTGFLTEYVATR
P32119	P32119	5	4	Peroxiredoxin-2	PRDX2	sp|P32119|PRDX2_HUMAN Peroxiredoxin-2 OS=Homo sapiens OX=9606 GN=PRDX2 PE=1 SV=5	1	4	30.3	36250	0	56961	35437	13303	28280	0	0	0	0.0502432	0	0.0506472	0.0551542	0.0427824	0.0559457	0	0	0	0.655633	0.366132	-0.609038702291707	0.436363	ATAVVDGAFKEVK;KEGGLGPLNIPLLADVTR;KEGGLGPLNIPLLADVTRR;QITVNDLPVGR;RLSEDYGVLKTDEGIAYR
Q9NR56;Q9NUK0;Q5VZF2	Q9NR56;Q9NUK0;Q5VZF2	2;1;1	2;1;1	Muscleblind-like protein 1;Muscleblind-like protein 3;Muscleblind-like protein 2	MBNL1;MBNL3;MBNL2	sp|Q9NR56|MBNL1_HUMAN Muscleblind-like protein 1 OS=Homo sapiens OX=9606 GN=MBNL1 PE=1 SV=2;sp|Q9NUK0|MBNL3_HUMAN Muscleblind-like protein 3 OS=Homo sapiens OX=9606 GN=MBNL3 PE=1 SV=2;sp|Q5VZF2|MBNL2_HUMAN Muscleblind-like protein 2 OS=Homo sapiens OX=9606	3	2	4.9	53302	0	0	0	0	35388	0	0	0	0.0738776	0	0	0	0	0.0700073	0	0	0	1.05528	0.971489	0.0776314003191307	0.0125622	AVSVTPIRDTK;WLTLEVCR
Q15019	Q15019	5	5	Septin-2	SEPTIN2	sp|Q15019|SEPT2_HUMAN Septin-2 OS=Homo sapiens OX=9606 GN=SEPTIN2 PE=1 SV=1	1	5	22.7	0	0	0	49252	0	32909	0	0	0	0	0	0	0.0766559	0	0.0651032	0	0	0	0	0.118752	#NUM!	0.925361	ASIPFSVVGSNQLIEAK;STLINSLFLTDLYPER;TVQIEASTVEIEER;VHCCFYFISPFGHGLKPLDVAFMK;VIPGAAEKIER
P35244	P35244	1	1	Replication protein A 14 kDa subunit	RPA3	sp|P35244|RFA3_HUMAN Replication protein A 14 kDa subunit OS=Homo sapiens OX=9606 GN=RPA3 PE=1 SV=1	1	1	14	0	68572	0	34954	0	0	0	0	0	0	0.093877	0	0.0544025	0	0	0	0	0	1.7256	0.73441	0.787098812202946	0.134062	IIHDFPQFYPLGIVQHD
Q14839;Q8TDI0;Q12873	Q14839;Q8TDI0;Q12873	6;4;3	6;4;3	Chromodomain-helicase-DNA-binding protein 4;Chromodomain-helicase-DNA-binding protein 5;Chromodomain-helicase-DNA-binding protein 3	CHD4;CHD5;CHD3	sp|Q14839|CHD4_HUMAN Chromodomain-helicase-DNA-binding protein 4 OS=Homo sapiens OX=9606 GN=CHD4 PE=1 SV=2;sp|Q8TDI0|CHD5_HUMAN Chromodomain-helicase-DNA-binding protein 5 OS=Homo sapiens OX=9606 GN=CHD5 PE=1 SV=1;sp|Q12873|CHD3_HUMAN Chromodomain-helicase	3	6	4.5	50601	42739	37705	0	0	0	0	0	0	0.070134	0.0585109	0.0335256	0	0	0	0	0	0	#DIV/0!	0.00746267	#DIV/0!	2.12711	AYVSLFMR;FSWAQGTDTILADEMGLGK;IGVMSLIR;LANRAPEPTPQQVAQQQ;QEAIDRFNAPGAQQFCFLLSTR;YGIKPEWMMIHR
Q13283	Q13283	4	4	Ras GTPase-activating protein-binding protein 1	G3BP1	sp|Q13283|G3BP1_HUMAN Ras GTPase-activating protein-binding protein 1 OS=Homo sapiens OX=9606 GN=G3BP1 PE=1 SV=1	1	4	14.2	0	0	73556	0	0	49512	0	0	0	0	0	0.0654028	0	0	0.0979485	0	0	0	0.667726	0.795982	-0.582671962216826	0.0990967	FMQTFVLAPEGSVANK;FYVHNDIFR;INSGGKLPNFGFVVFDDSEPVQK;SSSPAPADIAQTVQEDLR
P18754	P18754	3	3	Regulator of chromosome condensation	RCC1	sp|P18754|RCC1_HUMAN Regulator of chromosome condensation OS=Homo sapiens OX=9606 GN=RCC1 PE=1 SV=1	1	3	13.3	0	54032	0	0	28675	45453	0	0	0	0	0.0739713	0	0	0.0922188	0.0899187	0	0	0	0.406129	0.4088	-1.29999011496335	0.38849	SMVPVQVQLDVPVVK;VVLSVSSGGQHTVLLVKDKEQS;VVQVSAGDSHTAALTDDGR
Q9UHX1	Q9UHX1	3	3	Poly(U)-binding-splicing factor PUF60	PUF60	sp|Q9UHX1|PUF60_HUMAN Poly(U)-binding-splicing factor PUF60 OS=Homo sapiens OX=9606 GN=PUF60 PE=1 SV=1	1	3	12.3	0	0	54032	33479	0	0	0	0	0	0	0	0.0480429	0.0521068	0	0	0	0	0	0.922008	0.957025	-0.11714848726927	0.0190767	AVTPPMPLLTPATPGGLPPAAAVAAAAATAK;VGRPSNIGQAQPIIDQLAEEAR;VYVGSIYYELGEDTIR
O00571;O15523	O00571;O15523	6;3	5;2	ATP-dependent RNA helicase DDX3X;ATP-dependent RNA helicase DDX3Y	DDX3X;DDX3Y	sp|O00571|DDX3X_HUMAN ATP-dependent RNA helicase DDX3X OS=Homo sapiens OX=9606 GN=DDX3X PE=1 SV=3;sp|O15523|DDX3Y_HUMAN ATP-dependent RNA helicase DDX3Y OS=Homo sapiens OX=9606 GN=DDX3Y PE=1 SV=2	2	5	11.9	0	53776	0	38364	0	39043	0	0	0	0	0.0736208	0	0.0597098	0	0.0772379	0	0	0	0.537583	0.567166	-0.895439429126976	0.24629	HTMMFSATFPK;HVINFDLPSDIEEYVHR;MLDMGFEPQIR;NINITKDLLDLLVEAK;VGNLGLATSFFNER;VVWVEESDKR
Q9Y266	Q9Y266	3	3	Nuclear migration protein nudC	NUDC	sp|Q9Y266|NUDC_HUMAN Nuclear migration protein nudC OS=Homo sapiens OX=9606 GN=NUDC PE=1 SV=1	1	3	13.6	0	34754	62795	25503	0	24019	0	0	0	0	0.0475792	0.0558346	0.0396929	0	0.0475163	0	0	0	1.18581	0.824245	0.245875888069133	0.0839436	LITQTFSHHNQLAQK;LVSSDPEINTK;WTQTLSELDLAVPFCVNFR
Q8N163	Q8N163	3	3	Cell cycle and apoptosis regulator protein 2	CCAR2	sp|Q8N163|CCAR2_HUMAN Cell cycle and apoptosis regulator protein 2 OS=Homo sapiens OX=9606 GN=CCAR2 PE=1 SV=2	1	3	4.2	0	41794	48587	0	13386	14942	0	0	0	0	0.0572171	0.0432014	0	0.0430494	0.0295594	0	0	0	1.38301	0.687265	0.467809776841762	0.162876	SPAPPLLHVAALGQK;VLLLSSPGLEELYR;VVTQNICQYR
P85037	P85037	2	2	Forkhead box protein K1	FOXK1	sp|P85037|FOXK1_HUMAN Forkhead box protein K1 OS=Homo sapiens OX=9606 GN=FOXK1 PE=1 SV=1	1	2	4.4	0	0	42962	0	19627	24693	0	0	0	0	0	0.0381999	0	0.0631204	0.0488496	0	0	0	0.341162	0.344575	-1.55147106297818	0.462716	FVQNVTSDLQLAAEFAAK;HLQLSFQEPHFYLR
P43358;P43362;P43363	P43358;P43362;P43363	2;1;1	2;1;1	Melanoma-associated antigen 4;Melanoma-associated antigen 9;Melanoma-associated antigen 10	MAGEA4;MAGEA9;MAGEA10	sp|P43358|MAGA4_HUMAN Melanoma-associated antigen 4 OS=Homo sapiens OX=9606 GN=MAGEA4 PE=1 SV=2;sp|P43362|MAGA9_HUMAN Melanoma-associated antigen 9 OS=Homo sapiens OX=9606 GN=MAGEA9 PE=1 SV=1;sp|P43363|MAGAA_HUMAN Melanoma-associated antigen 10 OS=Homo sap	3	2	10.1	37976	33604	60521	0	0	32116	0	0	0	0.0526355	0.0460048	0.0538126	0	0	0.0635344	0	0	0	2.39953	0.23677	1.26275397702077	0.625673	EALSNKVDELAHFLLR;KLLTQDWVQENYLEYR
Q14847	Q14847	4	4	LIM and SH3 domain protein 1	LASP1	sp|Q14847|LASP1_HUMAN LIM and SH3 domain protein 1 OS=Homo sapiens OX=9606 GN=LASP1 PE=1 SV=2	1	4	22.2	0	0	48373	0	15543	19082	0	0	0	0	0	0.0430111	0	0.0499863	0.0377495	0	0	0	0.490235	0.512793	-1.02845467040742	0.290058	IVYPTEKVNCLDKFWHK;LKQQSELQSQVR;QSFTMVADTPENLR;TGDTGMLPANYVEAI
P52907;P47755	P52907;P47755	2;1	2;1	F-actin-capping protein subunit alpha-1;F-actin-capping protein subunit alpha-2	CAPZA1;CAPZA2	sp|P52907|CAZA1_HUMAN F-actin-capping protein subunit alpha-1 OS=Homo sapiens OX=9606 GN=CAPZA1 PE=1 SV=3;sp|P47755|CAZA2_HUMAN F-actin-capping protein subunit alpha-2 OS=Homo sapiens OX=9606 GN=CAPZA2 PE=1 SV=3	2	2	9.8	33608	35802	55563	0	0	30625	0	0	0	0.0465813	0.0490139	0.0494042	0	0	0.0605848	0	0	0	2.39333	0.236325	1.25902022389965	0.626491	FITHAPPGEFNEVFNDVR;LLLNNDNLLR
P49207	P49207	2	2	60S ribosomal protein L34	RPL34	sp|P49207|RL34_HUMAN 60S ribosomal protein L34 OS=Homo sapiens OX=9606 GN=RPL34 PE=1 SV=3	1	2	10.3	0	0	0	0	26848	29626	0	0	0	0	0	0	0	0.0863431	0.0586085	0	0	0	0	0.13047	#NUM!	0.884489	AFLIEEQK;AFLIEEQKIVVK
Q15843	Q15843	2	2	NEDD8	NEDD8	sp|Q15843|NEDD8_HUMAN NEDD8 OS=Homo sapiens OX=9606 GN=NEDD8 PE=1 SV=1	1	2	40.7	0	0	58894	42790	0	0	0	0	0	0	0	0.052366	0.0665984	0	0	0	0	0	0.786294	0.87474	-0.346859151965095	0.0581209	ILGGSVLHLVLALR;TLTGKEIEIDIEPTDKVER
P52701	P52701	5	5	DNA mismatch repair protein Msh6	MSH6	sp|P52701|MSH6_HUMAN DNA mismatch repair protein Msh6 OS=Homo sapiens OX=9606 GN=MSH6 PE=1 SV=2	1	5	6.3	52214	0	45118	0	0	0	0	0	0	0.0723696	0	0.0401169	0	0	0	0	0	0	#DIV/0!	0.147732	#DIV/0!	0.830525	GGDGPMCRPVILLPEDTPPFLELK;GTQTYSVLEGDPSENYSK;LANLINAEERR;SVAPAAPTSCDFSPGDLVWAK;VHVQFFDDSPTR
P54136	P54136	3	3	Arginine--tRNA ligase, cytoplasmic	RARS	sp|P54136|SYRC_HUMAN Arginine--tRNA ligase, cytoplasmic OS=Homo sapiens OX=9606 GN=RARS1 PE=1 SV=2	1	3	7.3	0	0	74368	0	0	39489	0	0	0	0	0	0.0661248	0	0	0.0781202	0	0	0	0.846449	0.912349	-0.240505623107043	0.0398389	AAYPDLENPPLLVTPSQQAK;AYQCVVLLQGKNPDITK;LMDLLGEGLKR
Q9Y5B9	Q9Y5B9	4	4	FACT complex subunit SPT16	SUPT16H	sp|Q9Y5B9|SP16H_HUMAN FACT complex subunit SPT16 OS=Homo sapiens OX=9606 GN=SUPT16H PE=1 SV=1	1	4	5.6	63294	53606	0	47854	0	0	0	0	0	0.0877267	0.0733881	0	0.0744801	0	0	0	0	0	2.16319	0.476526	1.11316283304585	0.321913	ASNIKAPGEQTVPALNLQNAFR;AVTLDKDAYYR;AVTLDKDAYYRR;TYALFIGDTVLVDEDGPATVLTSVK
P61163;P42025	P61163;P42025	3;2	3;2	Alpha-centractin;Beta-centractin	ACTR1A;ACTR1B	sp|P61163|ACTZ_HUMAN Alpha-centractin OS=Homo sapiens OX=9606 GN=ACTR1A PE=1 SV=1;sp|P42025|ACTY_HUMAN Beta-centractin OS=Homo sapiens OX=9606 GN=ACTR1B PE=1 SV=1	2	3	13.6	0	0	0	21448	0	16891	0	0	0	0	0	0	0.0333817	0	0.0334151	0	0	0	0	0.116117	#NUM!	0.935106	AGFAGDQIPK;LYSTWIGGSILASLDTFKK;MESYDVIANQPVVIDNGSGVIK
P26038;P35241	P26038;P35241	11;6	6;1	Moesin;Radixin	MSN;RDX	sp|P26038|MOES_HUMAN Moesin OS=Homo sapiens OX=9606 GN=MSN PE=1 SV=3;sp|P35241|RADI_HUMAN Radixin OS=Homo sapiens OX=9606 GN=RDX PE=1 SV=1	2	6	29.5	0	32972	50264	0	0	10299	0	0	0	0	0.0451396	0.0446925	0	0	0.0203743	0	0	0	4.40909	0.231832	2.14048173451957	0.634827	AKFYPEDVSEELIQDITQR;APDFVFYAPR;AQMVQEDLEKTRAELK;EGILNDDIYCPPETAVLLASYAVQSK;GSELWLGVDALGLNIYEQNDRLTPK;IGFPWSEIR;ILALCMGNHELYMR;LFFLQVK;RKPDTIEVQQMK;SGYLAGDKLLPQR;VTTMDAELEFAIQPNTTGK
P62308;A8MWD9	P62308;A8MWD9	2;1	2;1	Small nuclear ribonucleoprotein G;Putative small nuclear ribonucleoprotein G-like protein 15	SNRPG;SNRPGP15	sp|P62308|RUXG_HUMAN Small nuclear ribonucleoprotein G OS=Homo sapiens OX=9606 GN=SNRPG PE=1 SV=1;sp|A8MWD9|RUXGL_HUMAN Putative small nuclear ribonucleoprotein G-like protein 15 OS=Homo sapiens OX=9606 GN=SNRPGP15 PE=5 SV=2	2	2	57.9	54601	33855	39405	0	0	17427	0	0	0	0.075678	0.0463484	0.0350372	0	0	0.0344755	0	0	0	4.55581	0.0706264	2.18770794301332	1.15103	GFDPFMNLVIDECVEMATSGQQNNIGMVVIR;GNSIIMLEALERV
P55209;Q99733	P55209;Q99733	3;2	3;2	Nucleosome assembly protein 1-like 1;Nucleosome assembly protein 1-like 4	NAP1L1;NAP1L4	sp|P55209|NP1L1_HUMAN Nucleosome assembly protein 1-like 1 OS=Homo sapiens OX=9606 GN=NAP1L1 PE=1 SV=1;sp|Q99733|NP1L4_HUMAN Nucleosome assembly protein 1-like 4 OS=Homo sapiens OX=9606 GN=NAP1L4 PE=1 SV=1	2	3	7.4	0	40676	57752	0	0	21457	0	0	0	0	0.0556866	0.0513505	0	0	0.0424479	0	0	0	2.52161	0.398564	1.33434539244007	0.399501	FYEEVHDLER;FYEEVHDLERK;NVDLLSDMVQEHDEPILK
P50402	P50402	3	3	Emerin	EMD	sp|P50402|EMD_HUMAN Emerin OS=Homo sapiens OX=9606 GN=EMD PE=1 SV=1	1	3	18.1	43546	0	39438	29909	0	0	0	0	0	0.0603556	0	0.0350665	0.0465504	0	0	0	0	0	2.04987	0.524447	1.03552952717735	0.280298	DSAYQSITHYRPVSASR;GYNDDYYEESYFTTR;RYNIPHGPVVGSTR
P30044	P30044	2	2	Peroxiredoxin-5, mitochondrial	PRDX5	sp|P30044|PRDX5_HUMAN Peroxiredoxin-5, mitochondrial OS=Homo sapiens OX=9606 GN=PRDX5 PE=1 SV=4	1	2	18.2	0	0	60818	0	0	37211	0	0	0	0	0	0.0540767	0	0	0.0736137	0	0	0	0.734601	0.841093	-0.44496755032469	0.0751558	ALNVEPDGTGLTCSLAPNIISQL;THLPGFVEQAEALKAK
O14929	O14929	2	2	Histone acetyltransferase type B catalytic subunit	HAT1	sp|O14929|HAT1_HUMAN Histone acetyltransferase type B catalytic subunit OS=Homo sapiens OX=9606 GN=HAT1 PE=1 SV=2	1	2	5.5	50495	49588	0	0	0	0	0	0	0	0.069987	0.0678873	0	0	0	0	0	0	0	#DIV/0!	0.116209	#DIV/0!	0.934761	LCQDLPCFSR;LLVTDMSDAEQYR
P62841	P62841	2	2	40S ribosomal protein S15	RPS15	sp|P62841|RS15_HUMAN 40S ribosomal protein S15 OS=Homo sapiens OX=9606 GN=RPS15 PE=1 SV=2	1	2	26.9	0	0	81749	0	0	31564	0	0	0	0	0	0.0726876	0	0	0.0624424	0	0	0	1.16408	0.920004	0.219184275209276	0.0362104	EAPPMEKPEVVK;TFNQVEIKPEMIGHYLGEFSITYKPVK
Q14204	Q14204	4	4	Cytoplasmic dynein 1 heavy chain 1	DYNC1H1	sp|Q14204|DYHC1_HUMAN Cytoplasmic dynein 1 heavy chain 1 OS=Homo sapiens OX=9606 GN=DYNC1H1 PE=1 SV=5	1	4	1.6	0	0	44269	0	0	22373	0	0	0	0	0	0.039362	0	0	0.04426	0	0	0	0.889336	0.938069	-0.169198698913033	0.0277653	FGNPLLVQDVESYDPVLNPVLNR;ILDDDTIITTLENLKR;KLVPLLLEDGGEAPAALEAALEEK;VLLTTQGVDMISK
O75937	O75937	3	3	DnaJ homolog subfamily C member 8	DNAJC8	sp|O75937|DNJC8_HUMAN DnaJ homolog subfamily C member 8 OS=Homo sapiens OX=9606 GN=DNAJC8 PE=1 SV=2	1	3	26.1	0	25687	33475	21917	0	12629	0	0	0	0	0.0351662	0.0297645	0.0341117	0	0.0249837	0	0	0	1.09875	0.902759	0.13585667704876	0.0444281	ALDVIQAGKEYVEHTVKER;EGKPTIVEEDDPELFK;LTRPGSSYFNLNPFEVLQIDPEVTDEEIKKR
Q16531	Q16531	4	4	DNA damage-binding protein 1	DDB1	sp|Q16531|DDB1_HUMAN DNA damage-binding protein 1 OS=Homo sapiens OX=9606 GN=DDB1 PE=1 SV=1	1	4	6.7	0	23379	0	14487	8455.5	0	0	0	0	0	0.0320065	0	0.0225476	0.0271929	0	0	0	0	0.64347	0.685751	-0.636055561061878	0.163834	EATADDLIKVVEELTR;IGRPSETGIIGIIDPECR;KTEPATGFIDGDLIESFLDISRPK;MQEVVANLQYDDGSGMKR
Q9GZT3	Q9GZT3	2	2	SRA stem-loop-interacting RNA-binding protein, mitochondrial	SLIRP	sp|Q9GZT3|SLIRP_HUMAN SRA stem-loop-interacting RNA-binding protein, mitochondrial OS=Homo sapiens OX=9606 GN=SLIRP PE=1 SV=1	1	2	22	0	0	44488	0	0	23982	0	0	0	0	0	0.0395568	0	0	0.0474431	0	0	0	0.833774	0.90457	-0.262272499137327	0.0435576	NALQQENHIIDGVK;SINQPVAFVR
O15294	O15294	2	2	UDP-N-acetylglucosamine--peptide N-acetylglucosaminyltransferase 110 kDa subunit	OGT	sp|O15294|OGT1_HUMAN UDP-N-acetylglucosamine--peptide N-acetylglucosaminyltransferase 110 kDa subunit OS=Homo sapiens OX=9606 GN=OGT PE=1 SV=3	1	2	2.9	50145	35642	0	0	0	0	0	0	0	0.0695019	0.0487949	0	0	0	0	0	0	0	#DIV/0!	0.128159	#DIV/0!	0.892252	ASSVGNVADSTEPTKR;IIFSPVAPKEEHVR
Q8WXF1	Q8WXF1	3	3	Paraspeckle component 1	PSPC1	sp|Q8WXF1|PSPC1_HUMAN Paraspeckle component 1 OS=Homo sapiens OX=9606 GN=PSPC1 PE=1 SV=1	1	3	10.7	0	0	21928	0	0	16791	0	0	0	0	0	0.0194974	0	0	0.0332173	0	0	0	0.586966	0.73968	-0.768650683091455	0.130956	LFVGNLPTDITEEDFKR;NLSPVVSNELLEQAFSQFGPVEK;TLAEIAKAELDGTILK
O94776	O94776	3	3	Metastasis-associated protein MTA2	MTA2	sp|O94776|MTA2_HUMAN Metastasis-associated protein MTA2 OS=Homo sapiens OX=9606 GN=MTA2 PE=1 SV=1	1	3	6.3	0	0	0	29476	14675	0	0	0	0	0	0	0	0.0458765	0.0471948	0	0	0	0	0	0.116196	#NUM!	0.934808	DITLFHAMDTLQR;LPLATIVKDLVAQAPLKPK;TLLADQGEIR
Q9NWH9	Q9NWH9	2	2	SAFB-like transcription modulator	SLTM	sp|Q9NWH9|SLTM_HUMAN SAFB-like transcription modulator OS=Homo sapiens OX=9606 GN=SLTM PE=1 SV=2	1	2	1.9	0	0	45828	0	12580	0	0	0	0	0	0	0.0407482	0	0.0404573	0	0	0	0	1.00719	0.996199	0.0103390470949221	0.0016537	AAATGAVAASAASGQAEGK;AAATGAVAASAASGQAEGKK
Q14152	Q14152	4	4	Eukaryotic translation initiation factor 3 subunit A	EIF3A	sp|Q14152|EIF3A_HUMAN Eukaryotic translation initiation factor 3 subunit A OS=Homo sapiens OX=9606 GN=EIF3A PE=1 SV=1	1	4	4.8	0	17399	36514	0	0	13027	0	0	0	0	0.0238197	0.0324666	0	0	0.025771	0	0	0	2.18409	0.476496	1.12703500732147	0.32194	AFKDIDIEDLEELDPDFIMAK;LTSLVPFVDAFQLER;NQLTAMSSVLAK;VLLATLSIPITPERTDIAR
P60174	P60174	3	3	Triosephosphate isomerase	TPI1	sp|P60174|TPIS_HUMAN Triosephosphate isomerase OS=Homo sapiens OX=9606 GN=TPI1 PE=1 SV=4	1	3	24.1	0	0	23728	0	0	14784	0	0	0	0	0	0.0210979	0	0	0.0292469	0	0	0	0.721373	0.832303	-0.471182921761849	0.0797186	HVFGESDELIGQK;KQSLGELIGTLNAAKVPADTEVVCAPPTAYIDFAR;SNVSDAVAQSTR
P61026;Q9H0U4;Q92928;P51153;P62820;Q92930;P61006;P59190	P61026;Q9H0U4;Q92928;P51153;P62820;Q92930;P61006;P59190	2;1;1;1;1;1;1;1	2;1;1;1;1;1;1;1	Ras-related protein Rab-10;Ras-related protein Rab-1B;Putative Ras-related protein Rab-1C;Ras-related protein Rab-13;Ras-related protein Rab-1A;Ras-related protein Rab-8B;Ras-related protein Rab-8A;Ras-related protein Rab-15	RAB10;RAB1B;RAB1C;RAB13;RAB1A;RAB8B;RAB8A;RAB15	sp|P61026|RAB10_HUMAN Ras-related protein Rab-10 OS=Homo sapiens OX=9606 GN=RAB10 PE=1 SV=1;sp|Q9H0U4|RAB1B_HUMAN Ras-related protein Rab-1B OS=Homo sapiens OX=9606 GN=RAB1B PE=1 SV=1;sp|Q92928|RAB1C_HUMAN Putative Ras-related protein Rab-1C OS=Homo sapien	8	2	11	0	0	23572	0	0	17760	0	0	0	0	0	0.0209592	0	0	0.0351342	0	0	0	0.596546	0.746437	-0.745294173186283	0.127007	AFLTLAEDILR;LLLIGDSGVGK

## Sheet: Fig.5f
ChIP-qPCR (Fold change anti-BMAL1/IgG)
	DMSO			CCM
CRY1	11.908	21.682	16.454	23.6	18.944	24.023
CRY2	30.952	51.968	43.007	76.179	41.596	55.055
PER1	28.542	45.998	41.229	44.8	39.181	44.443
PER2	30.621	63.648	41.006	57.827	44.546	50.911
PER3	4.106	5.052	5.159	5.511	3.374	5.382
