# Supplementary material for: Pharmacological targeting of BMAL1 modulates circadian and immune pathways
Source: Nat Chem Biol. 2025 Mar 25;21(5):736–45. doi: 10.1038/s41589-025-01863-x (PMC12037410; doi:10.1038/s41589-025-01863-x)
Supplement: Supplementary file 10 — Statistical source data. [file 41589_2025_1863_MOESM10_ESM.xlsx]

## Sheet: Extended Fig.1a
Temperature	DMSO	Hit01			Conc. (μM)	Hit01			DMSO			CCM
25.184	34694.3	32240.5			500	2.88477	2.74518	2.6056	0.674877	0.198494	0.317589	12.3893	12.1102	12.6684
25.782	34027.8	34279.1			300	1.6285	1.48891	1.6285	0.198494	0.198494	0.198494	10.7147	10.5751	11.1334
26.38	34202	34167.6			200	0.930569	0.790985	0.790985	0.198494	0.079395	0.198494	9.59825	9.7378	9.87736
26.978	33824.5	33955.1			100	0.372227	0.511814	0.511814	0.079395	0.079395	-0.0397	7.92359	7.92359	7.92359
27.576	33688.6	34013.9			75	0.232643	0.232643	0.093056	0.198494	0.198494	-0.0397	6.80716	6.94671	6.94671
28.174	33641.2	34064.2			50	0.232643	0.232643	0.093056	0.079395	0.079395	0.198494	5.55117	5.55117	5.83028
28.772	33482.8	33894.2			25	0.093056	-0.04653	-0.18612	0.079395	-0.0397	0.079395	3.59741	4.01607	4.15562
29.37	33636.4	33914.6			0	-0.04653	-0.04653	0.093056	-0.1588	-0.0397	0.079395	0.248096	0.108543	-0.31012
29.967	33354.3	33590.3
30.565	33410.7	33755.3
31.163	33225.1	33531.5
31.761	33286.3	33399.6
32.359	33084.5	33563
32.957	33203.6	33322.7
33.555	33212.5	33386.6
34.153	33343.7	33346.5
34.75	33329.8	33119.1
35.348	33477	33224.9
35.946	33529.6	33196.9
36.544	33931.5	33342.5
37.142	34393.7	33221.5
37.74	34799.9	33358.5
38.338	35115.9	33431.1
38.936	35964.2	33569.4
39.534	36908.9	33669.2
40.131	37857.4	33634.3
40.729	39288.4	33895.5
41.327	40923.5	34376.6
41.925	43172	34537
42.523	46035.3	35278.1
43.121	49431.9	36072.7
43.719	53450.4	37172.4
44.317	58259.7	38168.1
44.914	63950	40036.7
45.512	70758.7	42179.4
46.11	78642.1	44998.6
46.708	87168	48599.3
47.306	96544.2	52958.9
47.904	106787	58392.2
48.502	117743	64713.5
49.1	128881	72461.6
49.698	138808	81300.7
50.295	149806	90909.1
50.893	160267	101337
51.491	169850	112378
52.089	178395	124039
52.687	186680	135812
53.285	192941	147041
53.883	198172	157038
54.481	202331	167446
55.078	205337	177225
55.676	207099	184383
56.274	207920	191165
56.872	207973	196338
57.47	206973	200227
58.068	205509	202586
58.666	204390	204685
59.264	202784	204577
59.861	200674	204159
60.459	198830	203676
61.057	196167	202427
61.655	193996	200780
62.253	191675	198383
62.851	190105	196345
63.449	187777	194719
64.047	184897	192366
64.645	182781	190561
65.242	180722	188664
65.84	178436	186726
66.438	175916	184601
67.036	173773	182432
67.634	171341	180608
68.232	168971	178484
68.83	167064	176390
69.428	164664	174227
70.025	162459	172224
70.623	160166	170378
71.221	157825	168132
71.819	155683	165790
72.417	153184	164083
73.015	151165	161993
73.613	148849	159903
74.211	146498	157753
74.808	144206	154995
75.406	141995	152571
76.004	139613	150413
76.602	137690	148468
77.2	134406	146136
77.798	132559	143979
78.396	130218	141932
78.994	128066	139833
79.592	124527	137689
80.189	122404	135457
80.787	120505	133341
81.385	118652	130786
81.983	116718	128394
82.581	115126	126034
83.179	113107	124235
83.777	111241	122234
84.375	109628	120310
84.972	108277	118265
85.57	106516	116071
86.168	104965	114239
86.766	103171	112058
87.364	101583	110377
87.962	99754.2	107836
88.56	98136	105751
89.158	96378	103772
89.756	94741.9	101563
90.353	92494.2	99556.6
90.951	90975.6	97580.2
91.549	88803.5	95701.9
92.147	87129.7	93227.1
92.745	84747.4	91406
93.343	82384.4	89419.3
93.941	80565.9	87775.6
94.539	79037.3	85990.1

## Sheet: Extended Fig.1b
Hit01																A190																			A304
Time (s)	3.91 μM	7.81 μM	15.63 μM	31.25 μM	62.5 μM	125 μM	250 μM		Conc. (μM)	Response (RU)		Req vs C_X	Req vs C_Y			Time (s)	0.025 Μm	0.076 μM	0.23 μM	0.69 μM	2.06 μM	6.17 μM	18.52 μM	55.56 μM	166.67 μM	500 μM		Conc. (μM)	Response (RU)		Req vs C_X	Req vs C_Y			Time (s)	166.7 μM	55.6 μM	18.5 μM	6.2 μM	2.06 μM	0.69 μM	0.23 μM		Conc. (μM)	Response (RU)		Req vs C_X	Req vs C_Y
-58.108	0.170898	-0.14502	0.038574	-0.06689	-0.02926	-0.01953	0.030801		3.91	0.611711		0.488	0.234896			-57.947	-0.29385	-0.08389	-0.10303	-0.15088	-0.1377	-0.24356	-0.24951	-0.03418	-0.32901	-0.0542		0.0254	0.473287		2.54e-08	0.513843			-57.998	0.599365	0.326172	0.517334	-0.17042	0.278558	-0.22559	0.335199		167	29.5101		0.229	3.33382
-58.083	0.065433	-0.16845	0.026856	-0.10986	-0.03348	-0.04297	-0.0076		7.81	1.02541		3.01	0.525102			-57.922	-0.2333	-0.05459	-0.10108	-0.16162	-0.14746	-0.14394	-0.25928	-0.07812	-0.31924	-0.06934		0.0762	0.554554		5.08e-06	4.39505			-57.973	0.540771	0.29736	0.513424	-0.20947	0.212158	-0.21069	0.303955		55.6	23.2575		1.91	6.01021
-58.058	-0.03906	-0.08838	0.02002	-0.1167	-0.0327	-0.03271	0.00881		15.6	1.94397		5.53	0.807051			-57.897	-0.25341	-0.08251	-0.12256	-0.17334	-0.15723	-0.15234	-0.26904	-0.08203	-0.23778	-0.07617		0.229	0.569352		1.01e-05	7.62691			-57.948	0.524414	0.256735	0.500144	-0.24463	0.157469	-0.12476	0.268797		18.5	17.4452		3.59	8.2092
-58.033	-0.03125	0.00342	-0.00342	-0.10889	-0.03234	-0.02734	0.00525		31.3	3.38226		8.05	1.08109			-57.872	-0.21776	-0.05858	-0.16821	-0.16822	-0.13941	-0.09715	-0.19849	-0.07203	-0.21385	-0.06421		0.686	1.2567		1.52e-05	10.3598			-57.923	0.553955	0.243895	0.467772	-0.25562	0.134766	-0.08813	0.238281		6.17	11.9736		5.27	10.0481
-58.008	-0.00293	0.025879	-0.01416	-0.08057	-0.03977	-0.05762	0.014432		62.5	5.6064		10.6	1.34755			-57.847	-0.18408	-0.05225	-0.22705	-0.15967	-0.14453	-0.06348	-0.18604	-0.07324	-0.19971	-0.03613		2.06	2.02499		2.02e-05	12.701			-57.898	0.579102	0.239062	0.482471	-0.24854	0.122314	-0.08569	0.237549		2.06	7.39263		6.95	11.6086
-57.983	0.023438	0.075683	-0.00732	-0.07373	-0.03641	-0.06836	0.01584		125	8.49239		13.1	1.60674			-57.822	-0.18408	-0.03271	-0.22803	-0.15869	-0.13769	-0.07129	-0.19873	-0.07324	-0.19971	-0.02148		6.17	5.06116		2.53e-05	14.729			-57.873	0.61499	0.237305	0.487552	-0.16406	0.196533	-0.07642	0.167236		0.686	4.16473		8.63	12.9495
-57.958	-0.00293	0.095216	0.01709	-0.06104	-0.04649	-0.08935	0.014549		250	12.2108		15.6	1.85895			-57.797	-0.18385	-0.0442	-0.20166	-0.1626	-0.14941	-0.08277	-0.21826	-0.08105	-0.20729	-0.01074		18.5	12.3198		3.03e-05	16.5029			-57.848	0.606445	0.245703	0.38999	-0.0813	0.208252	-0.09668	0.116455		0.229	2.00335		10.3	14.1141
-57.933	0.00684	0.111816	0.074707	-0.03174	-0.0177	-0.08105	0.023809					18.1	2.10446			-57.772	-0.16162	-0.01904	-0.19775	-0.14893	-0.14844	-0.0957	-0.20557	-0.07422	-0.17578	-0.00781		55.6	22.7756		3.54e-05	18.0674			-57.823	0.622803	0.237305	0.376709	-0.08765	0.181639	-0.08179	0.117186					12	15.135
-57.908	-0.00781	0.102051	0.090332	-0.01807	-0.02031	-0.07715	0.029004					20.7	2.34354			-57.747	-0.17133	-0.03852	-0.17627	-0.14893	-0.15137	-0.12787	-0.20752	-0.06738	-0.16547	-0.00781		167	32.7767		4.04e-05	19.4577			-57.798	0.61499	0.241894	0.365673	-0.11499	0.169191	-0.09277	0.085206					13.7	16.0373
-57.883	0.00879	0.104003	0.089843	-0.00635	-0.00398	-0.06055	0.033614					23.2	2.57643			-57.722	-0.18834	-0.03697	-0.17676	-0.14258	-0.1499	-0.12242	-0.19238	-0.06592	-0.17272	-0.00146		500	39.4161		4.55e-05	20.7013			-57.773	0.60791	0.23838	0.336524	-0.09302	0.175537	-0.09277	0.104004					15.4	16.8405
-57.858	0.010742	0.104981	0.062012	-0.01318	-0.000781	-0.05078	0.043652					25.7	2.80337			-57.697	-0.20057	-0.07654	-0.16358	-0.12842	-0.1416	-0.12293	-0.18408	-0.05567	-0.17225	0.00488					5.05e-05	21.8203			-57.748	0.603271	0.225195	0.33335	-0.08057	0.203612	-0.09277	0.108642					17	17.5601
-57.833	0.00781	0.109863	0.071777	-0.01025	0.00215	-0.0459	0.053417					28.2	3.02458			-57.672	-0.19004	-0.09629	-0.15869	-0.12647	-0.14356	-0.12803	-0.18018	-0.04785	-0.15488	-4.77e-07					5.56e-05	22.8324			-57.723	0.603271	0.222802	0.34121	-0.06812	0.201904	-0.08813	0.108643					18.7	18.2085
-57.808	0.012695	0.118652	0.091309	-0.01514	0.011992	-0.04102	0.048613					30.7	3.24029			-57.647	-0.18059	-0.09953	-0.15039	-0.12402	-0.15088	-0.1469	-0.18066	-0.05713	-0.15031	0.00439					6.06e-05	23.7523			-57.698	0.622803	0.217187	0.322411	-0.07275	0.200439	-0.09277	0.120361					20.4	18.7958
-57.783	-0.02832	0.108886	0.10498	-0.01807	0.017891	-0.02149	0.047676					33.3	3.45069			-57.622	-0.15215	-0.10137	-0.1416	-0.12109	-0.13916	-0.14287	-0.17383	-0.0415	-0.13848	0.01123					6.57e-05	24.5921			-57.673	0.618164	0.222802	0.32705	-0.07031	0.195799	-0.09741	0.116453					22.1	19.3302
-57.758	-0.07129	0.097171	0.078616	-0.02783	0.014061	-0.03613	0.040916					35.8	3.65598			-57.597	-0.13533	-0.09334	-0.125	-0.12109	-0.13623	-0.12898	-0.16406	-0.05029	-0.1324	0.00928					7.07e-05	25.3618			-57.648	0.603271	0.221288	0.327977	-0.08057	0.200439	-0.11231	0.111816					23.8	19.8185
-57.733	-0.07031	0.09912	0.083496	-0.01953	0.023516	-0.02149	0.045488					38.3	3.85634			-57.572	-0.14404	-0.09912	-0.14111	-0.13525	-0.15332	-0.14063	-0.18018	-0.0625	-0.14111	0.00488					7.58e-05	26.0698			-57.623	0.596191	0.215332	0.307861	-0.06885	0.200438	-0.10523	0.109374					25.4	20.2665
-57.708	-0.06348	0.092285	0.088379	-0.04248	0.02578	-0.01172	0.047752					40.8	4.05194			-57.547	-0.13404	-0.09205	-0.13428	-0.14014	-0.1416	-0.12965	-0.17822	-0.06445	-0.12623	0.00977					8.08e-05	26.7232			-57.598	0.59082	0.210644	0.291454	-0.07666	0.192627	-0.10767	0.104004					27.1	20.679
-57.683	-0.05762	0.100098	0.091309	-0.03467	0.042969	-0.00684	0.052246					43.3	4.24296			-57.522	-0.13047	-0.08848	-0.12842	-0.13721	-0.1543	-0.129	-0.16943	-0.06348	-0.11582	0.015625					8.59e-05	27.3281			-57.573	0.596924	0.210304	0.284278	-0.06885	0.197266	-0.10767	0.110108					28.8	21.06
-57.658	-0.03418	0.11377	0.100098	-0.02979	0.043242	-0.00195	0.053496					45.9	4.42955			-57.497	-0.13067	-0.09551	-0.12305	-0.13965	-0.15478	-0.14092	-0.17188	-0.06592	-0.10625	0.00635					9.09e-05	27.8898			-57.548	0.598633	0.22334	0.297315	-0.06885	0.192625	-0.10449	0.119627					30.5	21.413
-57.633	-0.03516	0.113769	0.097167	-0.02588	0.06164	0.00195	0.060175					48.4	4.61186			-57.472	-0.12133	-0.09105	-0.125	-0.13477	-0.15186	-0.14135	-0.15527	-0.06104	-0.0891	0.00635					9.6e-05	28.4127			-57.523	0.591553	0.2083	0.291552	-0.06885	0.187988	-0.10449	0.104736					32.2	21.7409
-57.608	-0.03613	0.121582	0.102051	-0.00537	0.064648	-4.77e-07	0.058301					50.9	4.79005			-57.447	-0.13389	-0.08897	-0.13574	-0.14062	-0.15576	-0.15195	-0.16113	-0.06689	-0.09189	0.012208					0.000101	28.9006			-57.498	0.59082	0.213428	0.298144	-0.06494	0.184814	-0.09351	0.096191					33.9	22.0464
-57.583	-0.03418	0.121581	0.109863	0.00439	0.077658	0.00488	0.064475					53.4	4.96424			-57.422	-0.14121	-0.08457	-0.12647	-0.14307	-0.15332	-0.15244	-0.16358	-0.06934	-0.08262	0.00977					0.000106	29.357			-57.473	0.60791	0.210693	0.30664	-0.06421	0.177734	-0.09595	0.09375					35.5	22.3317
-57.558	-0.03906	0.121582	0.093262	-0.00732	0.056953	-0.00391	0.043769					55.9	5.13458			-57.397	-0.13662	-0.08975	-0.14551	-0.14551	-0.1626	-0.15176	-0.1709	-0.07178	-0.09658	0.00244					0.000111	29.7849			-57.448	0.596191	0.205468	0.309716	-0.06885	0.180906	-0.09277	0.08203					37.2	22.5987
-57.533	-0.03613	0.124511	0.086426	0.00928	0.065586	-0.00293	0.04459					58.5	5.30118			-57.372	-0.136	-0.08229	-0.1294	-0.14307	-0.16504	-0.14918	-0.17139	-0.06934	-0.094	0.00195					0.000116	30.1868			-57.423	0.579834	0.196581	0.30327	-0.06177	0.156738	-0.09741	0.073486					38.9	22.8492
-57.508	-0.02734	0.129394	0.07373	0.019042	0.066601	0.00977	0.056347					61	5.46418			-57.347	-0.13647	-0.07494	-0.13232	-0.12549	-0.15918	-0.14379	-0.16553	-0.05176	-0.08178	0.015625					0.000121	30.565			-57.398	0.586914	0.194336	0.306396	-0.05249	0.146484	-0.09985	0.073486					40.6	23.0845
-57.483	-0.02246	0.143066	0.080566	0.028809	0.078398	0.00976	0.058379					63.5	5.62368			-57.322	-0.13623	-0.08252	-0.14307	-0.13818	-0.16504	-0.16113	-0.16357	-0.0625	-0.09717	0.00195					0.000126	30.9216			-57.373	0.603271	0.215332	0.303955	-0.04614	0.141846	-0.09741	0.085205					42.3	23.3061
-57.458	-0.01074	0.145019	0.090332	0.047363	0.092423	0.024413	0.054826					66	5.7798			-57.297	-0.14125	-0.08656	-0.146	-0.14307	-0.16504	-0.16908	-0.16358	-0.06543	-0.10219	0.00195					0.000131	31.2583			-57.348	0.603271	0.215332	0.294678	-0.0564	0.156738	-0.09985	0.085205					43.9	23.5151
-57.433	-0.02441	0.143066	0.07666	0.038574	0.08418	0.010742	0.051465					68.5	5.93264			-57.272	-0.14447	-0.09467	-0.14941	-0.13477	-0.15674	-0.17231	-0.16699	-0.06885	-0.10541	-0.00146					0.000136	31.5768			-57.323	0.591553	0.212548	0.290429	-0.05395	0.149659	-0.10205	0.092286					45.6	23.7126
-57.408	-0.01953	0.141113	0.086426	0.040527	0.083867	0.00879	0.056035					71.1	6.0823			-57.247	-0.14758	-0.09289	-0.15478	-0.1333	-0.15527	-0.17053	-0.16064	-0.0625	-0.11047	0.00781					0.000141	31.8786			-57.298	0.599365	0.213477	0.296729	-0.05396	0.149658	-0.08105	0.096924					47.3	23.8994
-57.383	-0.02734	0.143067	0.080567	0.032715	0.081327	0.014649	0.062284					73.6	6.22889			-57.222	-0.1415	-0.08877	-0.14356	-0.12402	-0.15088	-0.16152	-0.13672	-0.05029	-0.10635	0.01709					0.000146	32.1648			-57.273	0.594727	0.212891	0.298584	-0.04932	0.149658	-0.08105	0.100098					49	24.0765
-57.358	-0.01563	0.140136	0.08252	0.042481	0.078242	0.011718	0.067012					76.1	6.3725			-57.197	-0.12744	-0.08936	-0.13623	-0.12158	-0.15137	-0.15918	-0.13428	-0.04004	-0.104	0.019531					0.000152	32.4367			-57.248	0.595459	0.206738	0.305614	-0.05713	0.153564	-0.08813	0.089111					50.7	24.2445
-57.333	-0.00488	0.1333	0.085449	0.038574	0.083712	0.00781	0.062716					78.6	6.51322			-57.172	-0.12758	-0.0973	-0.13623	-0.12158	-0.15137	-0.15932	-0.13428	-0.04492	-0.09633	0.019531					0.000157	32.6953			-57.223	0.595459	0.215332	0.300049	-0.05713	0.146484	-0.09277	0.09375					52.3	24.4042
-57.308	-0.01953	0.121582	0.081543	0.028809	0.077344	0.00977	0.065137					81.1	6.65113			-57.147	-0.13115	-0.10088	-0.13965	-0.125	-0.15479	-0.16289	-0.14258	-0.05127	-0.09307	0.00928					0.000162	32.9416			-57.198	0.595459	0.208299	0.283738	-0.06421	0.130127	-0.10449	0.077393					54	24.5562
-57.283	-0.02637	0.1333	0.091309	0.035645	0.093711	0.012695	0.06002					83.7	6.78631			-57.122	-0.13326	-0.10787	-0.13525	-0.13721	-0.16211	-0.17672	-0.15283	-0.05859	-0.10299	-0.00293					0.000167	33.1765			-57.173	0.603271	0.202148	0.2854	-0.06885	0.125488	-0.09277	0.077393					55.7	24.7009
-57.258	-0.03223	0.125488	0.087403	0.027832	0.088085	0.00488	0.060253					86.2	6.91885			-57.097	-0.12256	-0.10693	-0.13428	-0.13916	-0.16113	-0.17383	-0.15869	-0.05762	-0.10205	-0.00195					0.000172	33.4006			-57.148	0.603271	0.195801	0.279053	-0.07593	0.122314	-0.09277	0.077393					57.4	24.8389
-57.233	-0.02539	0.1333	0.087402	0.044434	0.090742	0.021484	0.059981					88.7	7.04883			-57.072	-0.12549	-0.10693	-0.13428	-0.13135	-0.15332	-0.17578	-0.15576	-0.05762	-0.10205	-0.00195					0.000177	33.6148			-57.123	0.600098	0.201709	0.277148	-0.07593	0.126954	-0.09595	0.082032					59.1	24.9707
-57.208	-0.03223	0.121582	0.080566	0.037598	0.084179	0.014649	0.060253					91.2	7.17632			-57.047	-0.12549	-0.10693	-0.13428	-0.13135	-0.15332	-0.18066	-0.15576	-0.05762	-0.10205	-0.00684					0.000182	33.8197			-57.098	0.603271	0.202344	0.277784	-0.07275	0.130127	-0.09277	0.085205					60.8	25.0967
-57.183	-0.02734	0.121582	0.087402	0.032715	0.095898	0.020508	0.055371					93.7	7.30138			-57.022	-0.13199	-0.1066	-0.13428	-0.13135	-0.15332	-0.18033	-0.15576	-0.05762	-0.10172	-0.00977					0.000187	34.0158			-57.073	0.60791	0.203613	0.279053	-0.06104	0.123047	-0.08496	0.085205					62.4	25.2172
-57.158	-0.01465	0.1333	0.095215	0.040527	0.093828	0.02246	0.058184					96.3	7.42409			-56.997	-0.12924	-0.09896	-0.12109	-0.12305	-0.14502	-0.17758	-0.14746	-0.04444	-0.09408	0.010252					0.000192	34.2037			-57.048	0.603271	0.203613	0.279053	-0.06568	0.118406	-0.0896	0.080565					64.1	25.3326
-57.133	-0.00586	0.125488	0.092285	0.054199	0.107616	0.019531	0.067089					98.8	7.54451			-56.972	-0.13721	-0.10693	-0.11963	-0.13135	-0.15332	-0.18359	-0.16065	-0.05762	-0.10205	0.00195					0.000197	34.384			-57.023	0.599365	0.196581	0.283739	-0.08057	0.118408	-0.10449	0.065674					65.8	25.4432
-57.108	-0.00781	0.125488	0.090332	0.062012	0.109102	0.031249	0.066621					101	7.66271			-56.947	-0.1294	-0.10693	-0.12256	-0.13135	-0.15332	-0.18066	-0.16357	-0.05762	-0.10205	-0.0166					0.000202	34.5571			-56.998	0.599365	0.203613	0.279053	-0.07275	0.118409	-0.10449	0.058595					67.5	25.5493
-57.083	-0.00683	0.113771	0.095215	0.04834	0.105741	0.017579	0.053495					104	7.77874			-56.922	-0.12916	-0.1067	-0.12256	-0.13818	-0.15332	-0.18043	-0.15186	-0.05762	-0.10182	-0.02148					0.000207	34.7233			-56.973	0.613525	0.207862	0.291114	-0.06567	0.125488	-0.08569	0.061035					69.2	25.6512
-57.058	-0.00293	0.121582	0.097168	0.066895	0.112422	0.029297	0.065059					106	7.89267			-56.897	-0.12354	-0.10107	-0.10889	-0.13721	-0.14746	-0.17481	-0.15283	-0.05176	-0.09619	-0.01563					0.000212	34.8832			-56.948	0.61499	0.225196	0.296729	-0.06885	0.130127	-0.08105	0.077393					70.8	25.7491
-57.033	0.00684	0.121582	0.093262	0.066895	0.110273	0.027343	0.074629					109	8.00456			-56.872	-0.13037	-0.10107	-0.1167	-0.13721	-0.14258	-0.17969	-0.15772	-0.05176	-0.09619	-0.01563					0.000217	35.037			-56.923	0.60791	0.227051	0.298584	-0.06104	0.137938	-0.08105	0.077391					72.5	25.8433
-57.008	2.98e-07	0.121582	0.096192	0.060059	0.113554	0.032227	0.068143					111	8.11445			-56.847	-0.13525	-0.10107	-0.10889	-0.13721	-0.14063	-0.1709	-0.15772	-0.05176	-0.09619	-0.01074					0.000222	35.1851			-56.898	0.603271	0.219921	0.293896	-0.05713	0.141846	-0.08887	0.06958					74.2	25.9339
-56.983	0	0.121581	0.098145	0.069824	0.127813	0.032226	0.064824					114	8.2224			-56.822	-0.13525	-0.09326	-0.10889	-0.13721	-0.13574	-0.16602	-0.15772	-0.05176	-0.09619	-0.01563					0.000227	35.3279			-56.873	0.603271	0.20752	0.300049	-0.06421	0.125489	-0.08105	0.077393					75.9	26.0212
-56.958	0.00879	0.115723	0.102051	0.060059	0.120506	0.029297	0.069237					116	8.32846			-56.797	-0.13539	-0.0934	-0.11572	-0.13721	-0.13574	-0.16322	-0.15772	-0.04395	-0.08852	-0.02051					0.000232	35.4655			-56.848	0.60791	0.210303	0.293555	-0.05249	0.126953	-0.07642	0.074951					77.6	26.1053
-56.933	0.015625	0.123535	0.10498	0.081543	0.131563	0.050781	0.08127					119	8.43269			-56.772	-0.13877	-0.09678	-0.12402	-0.13379	-0.13916	-0.17148	-0.16113	-0.04736	-0.09189	-0.02686					0.000237	35.5983			-56.823	0.642334	0.225785	0.31685	-0.0415	0.161381	-0.0686	0.093022					79.2	26.1864
-56.908	0.00684	0.109864	0.098145	0.071777	0.120117	0.041017	0.067871					121	8.53512			-56.747	-0.14098	-0.09898	-0.11475	-0.13428	-0.1416	-0.17662	-0.16357	-0.05664	-0.0941	-0.02441					0.000242	35.7265			-56.798	0.662598	0.251272	0.342336	-0.00244	0.188724	-0.0459	0.132084					80.9	26.2647
-56.883	0	0.121582	0.095215	0.069824	0.115118	0.039063	0.07459					124	8.6358			-56.722	-0.14232	-0.09545	-0.12305	-0.12793	-0.13818	-0.17309	-0.16699	-0.05811	-0.0974	-0.02295					0.000247	35.8504			-56.773	0.681396	0.284084	0.379055	0.020996	0.205078	-0.01465	0.150879					82.6	26.3403
-56.858	-0.00293	0.11377	0.095215	0.060059	0.110742	0.029297	0.062402					127	8.73478			-56.697	-0.12744	-0.08936	-0.10498	-0.12158	-0.13184	-0.16699	-0.16553	-0.05176	-0.09619	-0.01953					0.000253	35.9701			-56.748	0.689209	0.298145	0.393117	0.028812	0.208255	-0.00684	0.15552					84.3	26.4134
-56.833	0.015624	0.128416	0.10498	0.081543	0.115429	0.034178	0.074902					129	8.8321			-56.672	-0.13939	-0.09643	-0.10498	-0.1333	-0.13867	-0.16723	-0.15381	-0.05176	-0.08471	-0.01953					0.000258	36.0859			-56.723	0.708008	0.312551	0.407521	0.047607	0.227051	0.011963	0.174316					86	26.484
-56.808	0.010742	0.130371	0.116699	0.086426	0.131563	0.032227	0.074434					132	8.92781			-56.647	-0.1333	-0.10693	-0.11084	-0.12744	-0.14941	-0.18457	-0.15967	-0.0625	-0.09521	-0.02539					0.000263	36.198			-56.698	0.700928	0.318603	0.412109	0.040526	0.224608	0.00952	0.164793					87.7	26.5523
-56.783	0.00488	0.126466	0.103027	0.088379	0.12039	0.034181	0.073027					134	9.02193			-56.622	-0.1333	-0.10693	-0.11084	-0.13232	-0.14941	-0.18457	-0.15967	-0.05371	-0.09814	-0.02539					0.000268	36.3065			-56.673	0.688477	0.323778	0.399218	0.035886	0.21533	0.011963	0.150877					89.3	26.6184
-56.758	0.011718	0.128417	0.106933	0.093261	0.128046	0.036132	0.076777					137	9.11452			-56.597	-0.1333	-0.09521	-0.11084	-0.13525	-0.1377	-0.18457	-0.15967	-0.05371	-0.09814	-0.02539					0.000273	36.4116			-56.648	0.681396	0.309667	0.386571	0.020996	0.200439	-0.00293	0.135986					91	26.6825
-56.733	0.014648	0.124511	0.10498	0.089356	0.128125	0.041992	0.074902					139	9.2056			-56.572	-0.1333	-0.09521	-0.10303	-0.13525	-0.1377	-0.17285	-0.16455	-0.05371	-0.09814	-0.01367					0.000278	36.5135			-56.623	0.666504	0.288427	0.371677	0.01782	0.188718	-0.01782	0.121091					92.7	26.7445
-56.708	0.026367	0.138183	0.112793	0.101074	0.139843	0.040038	0.087597					142	9.29522			-56.547	-0.13346	-0.09537	-0.10791	-0.14209	-0.1377	-0.17301	-0.16748	-0.05371	-0.0983	-0.01367					0.000283	36.6122			-56.598	0.650146	0.280467	0.355907	0.00146	0.169189	-0.03418	0.104736					94.4	26.8046
-56.683	0.021484	0.138184	0.11084	0.096191	0.139727	0.041992	0.099199					144	9.38341			-56.522	-0.14404	-0.09912	-0.11475	-0.15088	-0.1416	-0.17676	-0.17139	-0.05762	-0.10205	-0.01758					0.000288	36.7081			-56.573	0.650146	0.271142	0.346581	0.00928	0.176268	-0.03418	0.111815					96.1	26.8629
-56.658	0.018554	0.147949	0.119629	0.101074	0.134688	0.039062	0.09416					147	9.4702			-56.497	-0.14893	-0.09912	-0.11475	-0.15088	-0.1416	-0.17676	-0.17139	-0.05762	-0.10205	-0.01758					0.000293	36.8011			-56.548	0.634521	0.262694	0.349853	-0.00317	0.165283	-0.0498	0.096191					97.7	26.9195
-56.633	0.024414	0.141114	0.11084	0.11084	0.141874	0.043946	0.101346					149	9.55563			-56.472	-0.14869	-0.09107	-0.11475	-0.15088	-0.1416	-0.17652	-0.17139	-0.05762	-0.0901	-0.01758					0.000298	36.8914			-56.523	0.634521	0.258301	0.345459	-0.00635	0.165283	-0.04199	0.093018					99.4	26.9744
-56.608	0.026367	0.152831	0.114746	0.112793	0.146484	0.043944	0.098145					152	9.63973			-56.447	-0.14014	-0.08545	-0.11572	-0.14502	-0.13574	-0.17773	-0.16553	-0.05176	-0.08447	-0.01172					0.000303	36.9791			-56.498	0.63916	0.261084	0.345802	-0.00171	0.169921	-0.03735	0.105467					101	27.0278
-56.583	0.03125	0.149902	0.121582	0.103027	0.139182	0.048828	0.098654					154	9.72252			-56.422	-0.14293	-0.08531	-0.12061	-0.14502	-0.14063	-0.18248	-0.15771	-0.05859	-0.08434	-0.01172					0.000308	37.0644			-56.473	0.625977	0.25537	0.333251	0.00146	0.161377	-0.05371	0.096924					103	27.0796
-56.558	0.016602	0.128418	0.10498	0.094238	0.12293	0.032227	0.082402					157	9.80405			-56.397	-0.13955	-0.08193	-0.11719	-0.13379	-0.14014	-0.1791	-0.1543	-0.06006	-0.08779	-0.0083					0.000313	37.1473			-56.448	0.622803	0.254395	0.337646	0.00146	0.161377	-0.0459	0.096924					104	27.1299
-56.533	0.00879	0.126465	0.100098	0.078613	0.125273	0.036133	0.081816					159	9.88433			-56.372	-0.13744	-0.07982	-0.11475	-0.13135	-0.1377	-0.17699	-0.15186	-0.05762	-0.09057	-0.00586					0.000318	37.2279			-56.423	0.622803	0.254395	0.337646	-0.00562	0.154295	-0.05054	0.096922					106	27.1789
-56.508	0.02246	0.1333	0.10205	0.078612	0.129023	0.036132	0.083613					162	9.9634			-56.347	-0.14307	-0.08545	-0.12061	-0.13721	-0.13574	-0.18262	-0.15772	-0.06348	-0.09619	-0.01074					0.000323	37.3063			-56.398	0.611084	0.247362	0.330614	-0.02197	0.14502	-0.07324	0.085205					108	27.2265
-56.483	0.026367	0.143066	0.100098	0.078613	0.134961	0.039062	0.089551					164	10.0413			-56.322	-0.14307	-0.08545	-0.10889	-0.14209	-0.13574	-0.1875	-0.15772	-0.06836	-0.09619	-0.01563					0.000328	37.3827			-56.373	0.611084	0.242676	0.325928	-0.02197	0.154296	-0.06543	0.078124					110	27.2729
-56.458	0.031249	0.141113	0.109863	0.073731	0.134493	0.048827	0.0842					167	10.118			-56.297	-0.13135	-0.08545	-0.10889	-0.14502	-0.13574	-0.19043	-0.15772	-0.07129	-0.10107	-0.01563					0.000333	37.457			-56.348	0.61499	0.226269	0.32124	-0.02979	0.141846	-0.07324	0.065674					111	27.318
-56.433	0.021484	0.13916	0.103027	0.067871	0.118554	0.037109	0.073144					169	10.1936			-56.272	-0.13135	-0.07861	-0.10889	-0.14502	-0.13574	-0.19043	-0.15772	-0.06348	-0.09619	-0.01563					0.000338	37.5294			-56.323	0.61499	0.223145	0.318115	-0.02197	0.141847	-0.08105	0.065675					113	27.3619
-56.408	0.038084	0.144041	0.117676	0.074707	0.12293	0.053709	0.07752					172	10.2681			-56.247	-0.13121	-0.08141	-0.11377	-0.14502	-0.14258	-0.19029	-0.146	-0.06348	-0.09605	-0.01562					0.000343	37.6			-56.298	0.62207	0.225928	0.320899	-0.01953	0.148926	-0.07397	0.084473					115	27.4047
-56.383	0.030274	0.14795	0.104981	0.073731	0.127148	0.043946	0.079784					174	10.3415			-56.222	-0.1276	-0.07779	-0.11328	-0.1416	-0.14404	-0.18668	-0.14941	-0.06006	-0.09244	-0.01221					0.000348	37.6687			-56.273	0.61499	0.226661	0.320166	-0.01807	0.153564	-0.06934	0.089111					116	27.4464
-56.358	0.036133	0.143066	0.103027	0.071777	0.121875	0.043945	0.081348					177	10.4138			-56.197	-0.11182	-0.06982	-0.09717	-0.12842	-0.13574	-0.17871	-0.146	-0.05176	-0.08447	-0.00391					0.000354	37.7358			-56.248	0.61499	0.234863	0.322021	-0.01807	0.141846	-0.06934	0.089111					118	27.487
-56.333	0.026368	0.14502	0.106934	0.074707	0.115351	0.029298	0.071894					179	10.4851			-56.172	-0.11182	-0.06982	-0.09717	-0.1333	-0.12402	-0.17871	-0.146	-0.05176	-0.09131	-0.00391					0.000359	37.8012			-56.223	0.60791	0.234863	0.322021	-0.02588	0.141846	-0.06934	0.072754					120	27.5267
-56.308	0.03125	0.131348	0.10498	0.077637	0.111719	0.027344	0.078027					182	10.5554			-56.147	-0.11856	-0.06973	-0.104	-0.1333	-0.12402	-0.1708	-0.146	-0.05176	-0.09609	-0.00879					0.000364	37.8649			-56.198	0.603271	0.234863	0.322021	-0.02588	0.141844	-0.06152	0.069578					121	27.5653
-56.283	0.036131	0.145995	0.109863	0.099121	0.118125	0.032225	0.080527					184	10.6247			-56.122	-0.12104	-0.05951	-0.10645	-0.13086	-0.12158	-0.1684	-0.14063	-0.0376	-0.09369	-0.00928					0.000369	37.9272			-56.173	0.591553	0.23955	0.314989	-0.04468	0.141845	-0.0686	0.05786					123	27.603
-56.258	0.035156	0.14502	0.109863	0.098145	0.124023	0.033203	0.088379					187	10.693			-56.097	-0.11963	-0.05811	-0.10498	-0.1294	-0.12012	-0.16699	-0.13721	-0.03613	-0.09229	-0.00781					0.000374	37.988			-56.148	0.595459	0.230175	0.305615	-0.04932	0.134033	-0.07324	0.061768					125	27.6398
-56.233	0.030273	0.149902	0.10498	0.093262	0.118789	0.02832	0.078262					190	10.7603			-56.072	-0.11963	-0.05811	-0.10498	-0.1294	-0.12012	-0.16699	-0.13916	-0.03613	-0.09229	-0.00781					0.000379	38.0473			-56.123	0.602539	0.227051	0.30249	-0.04932	0.134033	-0.07324	0.061768					126	27.6758
-56.208	0.01172	0.131349	0.098145	0.074707	0.115623	0.027345	0.07119					192	10.8268			-56.047	-0.11963	-0.05811	-0.10498	-0.1294	-0.12012	-0.17383	-0.14209	-0.04297	-0.09229	0.00391					0.000384	38.1052			-56.098	0.607178	0.227051	0.30249	-0.04932	0.134033	-0.06152	0.061768					128	27.7108
-56.183	0.024414	0.145996	0.103027	0.091309	0.120078	0.032227	0.080527					195	10.8923			-56.022	-0.11963	-0.04639	-0.09326	-0.1294	-0.12012	-0.17871	-0.14209	-0.04785	-0.09229	0.00391					0.000389	38.1619			-56.073	0.603271	0.220017	0.296922	-0.05395	0.130128	-0.07324	0.054688					130	27.7451
-56.158	0.023438	0.14502	0.097168	0.093262	0.120312	0.024414	0.086621					197	10.9569			-55.997	-0.11963	-0.04639	-0.1001	-0.12158	-0.11231	-0.17871	-0.14209	-0.04785	-0.08057	0.00391					0.000394	38.2172			-56.048	0.60083	0.216651	0.299903	-0.03296	0.134766	-0.0686	0.070313					131	27.7786
-56.133	0.023437	0.154784	0.103027	0.088378	0.121993	0.038085	0.081465					200	11.0206			-55.972	-0.10777	-0.05309	-0.10498	-0.12158	-0.11914	-0.17857	-0.14209	-0.04785	-0.08531	0.00391					0.000399	38.2713			-56.023	0.599365	0.221875	0.29878	-0.02979	0.137939	-0.06543	0.073486					133	27.8113
-56.108	0.026367	0.143067	0.098145	0.093262	0.127148	0.03125	0.086621					202	11.0835			-55.947	-0.10463	-0.05482	-0.10156	-0.11817	-0.12061	-0.16371	-0.13867	-0.04443	-0.0851	0.000487					0.000404	38.3242			-55.998	0.603271	0.218457	0.301708	-0.04468	0.130128	-0.07007	0.061036					135	27.8433
-56.083	0.02832	0.152831	0.109863	0.093262	0.127148	0.039062	0.08662					205	11.1455			-55.922	-0.10791	-0.05811	-0.10498	-0.12158	-0.12402	-0.16699	-0.14209	-0.04785	-0.08838	-0.00781					0.000409	38.3759			-55.973	0.610352	0.219581	0.314551	-0.03442	0.137207	-0.06616	0.064941					136	27.8746
-56.058	0.023438	0.152832	0.109863	0.099121	0.129805	0.037109	0.089277					207	11.2067			-55.897	-0.10791	-0.05811	-0.10986	-0.12158	-0.12402	-0.16699	-0.14209	-0.04004	-0.08838	-0.00781					0.000414	38.4265			-55.948	0.610352	0.222755	0.320167	-0.02979	0.141844	-0.06152	0.081297					138	27.9052
-56.033	0.022461	0.144043	0.112793	0.094238	0.123242	0.032227	0.082715					210	11.2671			-55.872	-0.10791	-0.05811	-0.11279	-0.12842	-0.12891	-0.16699	-0.14209	-0.04004	-0.09521	-0.00781					0.000419	38.476			-55.923	0.595459	0.220018	0.321337	-0.0415	0.130127	-0.07324	0.06958					140	27.9351
-56.008	0.036132	0.153808	0.114745	0.105956	0.12293	0.039062	0.094122					212	11.3267			-55.847	-0.10791	-0.05811	-0.11279	-0.12158	-0.13184	-0.17188	-0.14209	-0.04004	-0.1001	0					0.000424	38.5245			-55.898	0.603271	0.215332	0.310303	-0.04858	0.141846	-0.07324	0.0625					141	27.9644
-55.983	0.02832	0.157715	0.109863	0.098145	0.125273	0.029297	0.084746					215	11.3856			-55.822	-0.11279	-0.05811	-0.11279	-0.12158	-0.13184	-0.17481	-0.14209	-0.04492	-0.1001	0					0.000429	38.5719			-55.873	0.60083	0.218115	0.310645	-0.04858	0.146485	-0.05688	0.062501					143	27.9931
-55.958	0.030272	0.159667	0.109863	0.098145	0.128556	0.036132	0.095841					217	11.4436			-55.797	-0.11572	-0.05811	-0.11279	-0.12158	-0.13184	-0.17481	-0.13721	-0.04785	-0.09229	-0.00488					0.000434	38.6184			-55.848	0.599365	0.221875	0.305127	-0.04541	0.149658	-0.05371	0.065674					145	28.0212
-55.933	0.026367	0.152832	0.098145	0.092285	0.118554	0.030273	0.08291					220	11.5009			-55.772	-0.11563	-0.04629	-0.10498	-0.12158	-0.13184	-0.17471	-0.14209	-0.04785	-0.09219	-0.00781					0.000439	38.6638			-55.823	0.599365	0.223145	0.306396	-0.03833	0.149657	-0.05371	0.065673					146	28.0487
-55.908	0.039061	0.157713	0.114746	0.104004	0.121055	0.041991	0.087363					222	11.5575			-55.747	-0.11322	-0.04389	-0.10254	-0.11914	-0.1294	-0.17231	-0.13965	-0.04541	-0.08979	-0.00537					0.000444	38.7084			-55.798	0.591553	0.216991	0.301708	-0.04932	0.145021	-0.06152	0.057862					148	28.0756
-55.883	0.02832	0.159668	0.108887	0.098145	0.13203	0.036133	0.088573					225	11.6134			-55.722	-0.11865	-0.04736	-0.10791	-0.11768	-0.12793	-0.1709	-0.13818	-0.03223	-0.08838	-0.00391					0.000449	38.7521			-55.773	0.610352	0.223487	0.314551	-0.04224	0.148926	-0.06152	0.065674					150	28.102
-55.858	0.02832	0.157714	0.114746	0.098145	0.132109	0.043945	0.088652					227	11.6686			-55.697	-0.12346	-0.05022	-0.11279	-0.12256	-0.11621	-0.17082	-0.13818	-0.03223	-0.0883	-0.00391					0.000455	38.7949			-55.748	0.610352	0.229102	0.320167	-0.02588	0.153563	-0.06152	0.065672					152	28.1278
-55.833	0.041991	0.16162	0.116699	0.095215	0.128556	0.041015	0.097795					230	11.723			-55.672	-0.12158	-0.04834	-0.09912	-0.12354	-0.11426	-0.16895	-0.13623	-0.03711	-0.09326	-0.00879					0.00046	38.8368			-55.723	0.595459	0.231737	0.314989	-0.0376	0.141846	-0.07324	0.053955					153	28.1531
-55.808	0.023438	0.159668	0.109863	0.093262	0.123242	0.039063	0.077832					232	11.7768			-55.647	-0.12145	-0.0482	-0.09912	-0.12354	-0.11426	-0.17565	-0.13623	-0.04199	-0.09801	-0.01367					0.000465	38.8779			-55.698	0.603271	0.224609	0.307861	-0.04468	0.134766	-0.07788	0.065674					155	28.1779
-55.783	0.031249	0.159667	0.109863	0.101074	0.12293	0.043945	0.087285					235	11.8299			-55.622	-0.11807	-0.03701	-0.0957	-0.12012	-0.11768	-0.17715	-0.13281	-0.03857	-0.08291	-0.01025					0.00047	38.9182			-55.673	0.603271	0.215332	0.298584	-0.0415	0.141847	-0.08105	0.061036					157	28.2023
-55.758	0.028321	0.157715	0.102051	0.088379	0.125389	0.047852	0.081932					237	11.8824			-55.597	-0.104	-0.03467	-0.09814	-0.11768	-0.12012	-0.16699	-0.13037	-0.03613	-0.08545	-0.00781					0.000475	38.9578			-55.648	0.603271	0.219581	0.302833	-0.03442	0.148926	-0.07397	0.064941					158	28.2262
-55.733	0.033203	0.164549	0.112793	0.093262	0.131563	0.05078	0.093965					240	11.9342			-55.572	-0.10424	-0.04174	-0.10108	-0.11768	-0.12012	-0.16723	-0.13037	-0.03613	-0.08861	0.00391					0.00048	38.9966			-55.623	0.603271	0.218164	0.301415	-0.0415	0.141846	-0.07324	0.057862					160	28.2496
-55.708	0.031251	0.159669	0.114746	0.093262	0.13203	0.048829	0.082714					242	11.9854			-55.547	-0.10986	-0.05225	-0.10693	-0.12353	-0.12598	-0.17285	-0.13623	-0.04199	-0.09424	-0.00195					0.000485	39.0346			-55.598	0.60791	0.215674	0.301368	-0.02979	0.146484	-0.0686	0.0625					162	28.2725
-55.683	0.033203	0.157715	0.114746	0.091309	0.139609	0.043945	0.089316					245	12.036			-55.522	-0.10986	-0.05225	-0.10693	-0.12256	-0.12598	-0.17285	-0.14111	-0.03711	-0.09424	-0.00195					0.00049	39.072			-55.573	0.611084	0.210157	0.31294	-0.02979	0.142577	-0.07251	0.065673					163	28.2951
-55.658	0.022461	0.151856	0.108887	0.095215	0.131953	0.036133	0.083613					247	12.0859			-55.497	-0.10986	-0.05225	-0.10693	-0.12744	-0.12598	-0.17285	-0.14404	-0.04199	-0.09424	-0.00195					0.000495	39.1086			-55.548	0.596191	0.218456	0.308056	-0.0376	0.130127	-0.08496	0.057861					165	28.3172
-55.633	0.026367	0.152832	0.116699	0.093261	0.131564	0.045898	0.092989					250	12.1353			-55.472	-0.11465	-0.05215	-0.10693	-0.12744	-0.13086	-0.17275	-0.13623	-0.04199	-0.09414	-0.00195					0.0005	39.1446			-55.523	0.591553	0.213867	0.310303	-0.02979	0.130127	-0.07324	0.058594					167	28.3389
-55.608	0.019531	0.152833	0.114746	0.093262	0.127148	0.03711	0.079785									-55.447	-0.11518	-0.03803	-0.11133	-0.125	-0.13135	-0.17719	-0.13379	-0.03955	-0.09857	0.000488									-55.498	0.606445	0.211768	0.314552	-0.02978	0.14502	-0.06616	0.061036
-55.583	0.033202	0.152831	0.114746	0.091309	0.132618	0.037109	0.092091									-55.422	-0.11377	-0.03662	-0.10303	-0.12842	-0.12988	-0.18066	-0.13232	-0.03809	-0.09424	-0.00293									-55.473	0.606445	0.217383	0.320166	-0.02979	0.14502	-0.06152	0.065674
-55.558	0.018555	0.138184	0.10498	0.081543	0.128047	0.027344	0.08459									-55.397	-0.11363	-0.03648	-0.10303	-0.13135	-0.12988	-0.18053	-0.13232	-0.04297	-0.0941	-0.00586									-55.448	0.591553	0.220017	0.314988	-0.0415	0.130128	-0.07324	0.053956
-55.533	0.014648	0.144043	0.112793	0.08252	0.128008	0.035156	0.077715									-55.372	-0.10244	-0.03311	-0.09961	-0.12793	-0.11865	-0.16543	-0.12891	-0.03467	-0.09072	-0.00244									-55.423	0.596191	0.218116	0.310645	-0.03686	0.134766	-0.0686	0.058594
-55.508	0.019531	0.141113	0.109863	0.091308	0.132108	0.034179	0.084745									-55.347	-0.1001	-0.03076	-0.09717	-0.12549	-0.11621	-0.16797	-0.1333	-0.03223	-0.09326	0									-55.398	0.611084	0.219434	0.305127	-0.02197	0.137939	-0.06543	0.068848
-55.483	0.019531	0.152831	0.114746	0.093262	0.132031	0.036132	0.094434									-55.322	-0.10033	-0.03588	-0.09717	-0.11377	-0.11621	-0.17113	-0.12647	-0.03223	-0.09643	-8.94e-07									-55.373	0.596191	0.206738	0.30952	-0.03442	0.141847	-0.07788	0.057862
-55.458	0.033202	0.154784	0.114746	0.088379	0.131641	0.043945	0.092091									-55.297	-0.10586	-0.04434	-0.09521	-0.11963	-0.12207	-0.17666	-0.13232	-0.03809	-0.10195	-0.01269									-55.348	0.598633	0.207862	0.310645	-0.03052	0.148926	-0.07397	0.064941
-55.433	0.023438	0.140137	0.109863	0.086426	0.125117	0.032227	0.08459									-55.272	-0.11029	-0.03412	-0.09766	-0.11719	-0.10791	-0.17426	-0.12988	-0.03564	-0.08783	-0.01514									-55.323	0.603271	0.212013	0.316261	-0.02588	0.153564	-0.06934	0.06958
-55.408	0.021484	0.147949	0.119629	0.084473	0.12293	0.043945	0.094121									-55.247	-0.11377	-0.03271	-0.09912	-0.11572	-0.11328	-0.17285	-0.12842	-0.03418	-0.08643	-0.00586									-55.298	0.598633	0.20752	0.31665	-0.03296	0.146484	-0.05762	0.06958
-55.383	0.023438	0.14795	0.106934	0.086426	0.127148	0.03125	0.08662									-55.222	-0.11367	-0.03262	-0.09912	-0.12256	-0.11816	-0.17275	-0.12842	-0.04102	-0.08633	-0.00586									-55.273	0.607178	0.219238	0.322021	-0.0376	0.141846	-0.0647	0.081299
-55.358	0.025391	0.143066	0.106934	0.088379	0.124805	0.029296	0.08916									-55.197	-0.11127	-0.03705	-0.09668	-0.125	-0.11572	-0.17035	-0.12598	-0.03174	-0.08393	-0.00342									-55.248	0.595459	0.212207	0.314988	-0.04932	0.130128	-0.07324	0.069581
-55.333	0.023438	0.133301	0.10498	0.085449	0.125117	0.036134	0.079707									-55.172	-0.11002	-0.04068	-0.09522	-0.12354	-0.11426	-0.1691	-0.1294	-0.03027	-0.08951	-0.00195									-55.223	0.600098	0.210303	0.313086	-0.03687	0.146484	-0.0686	0.067139
-55.308	0.021484	0.143066	0.101074	0.081543	0.123437	0.036133	0.094629									-55.147	-0.11361	-0.04428	-0.09424	-0.12744	-0.11816	-0.1727	-0.13623	-0.03906	-0.09799	-0.00586									-55.198	0.596191	0.211622	0.316846	-0.03369	0.14502	-0.06543	0.065674
-55.283	0.036131	0.143065	0.119629	0.096191	0.139609	0.043944	0.099082									-55.122	-0.10973	-0.04039	-0.09521	-0.12354	-0.11426	-0.17565	-0.13232	-0.03027	-0.0941	-0.00195									-55.173	0.599365	0.203613	0.318115	-0.03369	0.141845	-0.06543	0.073485
-55.258	0.032227	0.14502	0.108887	0.090332	0.131953	0.036133	0.091425									-55.097	-0.10635	-0.03701	-0.0918	-0.1084	-0.11084	-0.17715	-0.12891	-0.02686	-0.09072	0.00635									-55.148	0.591553	0.198925	0.310986	-0.04614	0.134033	-0.07788	0.065674
-55.233	0.033203	0.143066	0.10498	0.100098	0.131563	0.034179	0.102754									-55.072	-0.09912	-0.03467	-0.08936	-0.10596	-0.10059	-0.17481	-0.12647	-0.02441	-0.08057	0.00391									-55.123	0.598633	0.200049	0.314552	-0.03052	0.141112	-0.06226	0.072753
-55.208	0.019532	0.129396	0.103027	0.086426	0.13203	0.032228	0.091503									-55.047	-0.104	-0.03467	-0.08936	-0.10596	-0.10059	-0.17481	-0.12549	-0.02441	-0.08057	0.00391									-55.098	0.591553	0.20498	0.313134	-0.0376	0.141846	-0.06934	0.065674
-55.183	0.03125	0.143066	0.098145	0.094238	0.139922	0.03418	0.099394									-55.022	-0.104	-0.03467	-0.08936	-0.11084	-0.10059	-0.17481	-0.13037	-0.02441	-0.08057	0.00391									-55.073	0.586914	0.195801	0.310303	-0.04468	0.141846	-0.06934	0.061035
-55.158	0.031249	0.145019	0.109863	0.091309	0.139297	0.043944	0.09877									-54.997	-0.104	-0.03467	-0.08643	-0.11377	-0.10059	-0.16797	-0.13037	-0.02441	-0.08545	0.00391									-55.048	0.58374	0.195801	0.310303	-0.04932	0.134766	-0.07642	0.057861
-55.133	0.019533	0.131349	0.096193	0.089357	0.128124	0.030275	0.087597									-54.972	-0.09619	-0.0415	-0.08936	-0.11377	-0.10059	-0.1709	-0.13037	-0.03125	-0.08838	0.00391									-55.023	0.595459	0.195801	0.308838	-0.04932	0.130127	-0.08105	0.06958
-55.108	0.027344	0.134277	0.094238	0.089356	0.134649	0.037109	0.094121									-54.947	-0.09605	-0.03453	-0.08936	-0.10596	-0.09375	-0.17076	-0.13037	-0.03613	-0.08824	0.00391									-54.998	0.593018	0.198584	0.305274	-0.04468	0.134766	-0.0686	0.074219
-55.083	0.019532	0.126465	0.100098	0.084473	0.125272	0.029297	0.084745									-54.922	-0.09779	-0.03139	-0.09277	-0.10254	-0.09326	-0.16762	-0.12695	-0.03272	-0.08021	0.00244									-54.973	0.591553	0.211621	0.316846	-0.02979	0.137939	-0.06543	0.077393
-55.058	0.02832	0.140137	0.109863	0.086426	0.134961	0.03125	0.094434									-54.897	-0.104	-0.03467	-0.10107	-0.11279	-0.09668	-0.1709	-0.13037	-0.03613	-0.08838	0.00781									-54.948	0.579834	0.19658	0.311082	-0.04858	0.137939	-0.07715	0.058594
-55.033	0.02832	0.138183	0.109863	0.103027	0.129688	0.037109	0.09209									-54.872	-0.10391	-0.03457	-0.10107	-0.11768	-0.09668	-0.1708	-0.13037	-0.02441	-0.08828	0.00781									-54.923	0.579834	0.191895	0.306396	-0.05322	0.133302	-0.08423	0.053956
-55.008	0.030274	0.128419	0.095216	0.093262	0.119923	0.029298	0.084278									-54.847	-0.1015	-0.03217	-0.09863	-0.11523	-0.09424	-0.16059	-0.12793	-0.02197	-0.08588	0.010254									-54.898	0.582275	0.196143	0.308204	-0.03833	0.137207	-0.08179	0.061035
-54.983	0.018555	0.121583	0.097168	0.081543	0.122266	0.026368	0.086621									-54.822	-0.1001	-0.03076	-0.08545	-0.11377	-0.09961	-0.15918	-0.11475	-0.02051	-0.08447	0.011719									-54.873	0.58374	0.19707	0.299853	-0.04614	0.134033	-0.08496	0.065674
-54.958	0.02832	0.121581	0.097168	0.091309	0.120312	0.024413	0.08662									-54.797	-0.1001	-0.03564	-0.08545	-0.11377	-0.10449	-0.16602	-0.12158	-0.02051	-0.08447	0.011719									-54.848	0.58374	0.195801	0.298584	-0.04932	0.141846	-0.0896	0.065674
-54.933	0.02832	0.133301	0.103027	0.098145	0.129688	0.026367	0.084278									-54.772	-0.10012	-0.03859	-0.08545	-0.11377	-0.10449	-0.17092	-0.12647	-0.02539	-0.09133	0.011719									-54.823	0.57666	0.193359	0.310303	-0.04932	0.134767	-0.08105	0.065675
-54.908	0.018555	0.118653	0.095215	0.086426	0.120234	0.024415	0.08459									-54.747	-0.09547	-0.03883	-0.09277	-0.10254	-0.10498	-0.17115	-0.12695	-0.02881	-0.09645	0.011231									-54.798	0.579102	0.188331	0.314551	-0.04224	0.137208	-0.07397	0.068116
-54.883	0.026367	0.128418	0.10498	0.096191	0.129766	0.034179	0.094122									-54.722	-0.09439	-0.03287	-0.0918	-0.10156	-0.09912	-0.1652	-0.12109	-0.02295	-0.09049	0.024902									-54.773	0.58374	0.193946	0.317725	-0.03296	0.141846	-0.06934	0.06958
-54.858	0.020508	0.120606	0.097168	0.083496	0.120312	0.024415	0.086621									-54.697	-0.08643	-0.0249	-0.0835	-0.09619	-0.0791	-0.15723	-0.11279	-0.01465	-0.08252	0.026366									-54.748	0.58374	0.202148	0.310303	-0.0376	0.141844	-0.06934	0.069578
-54.833	0.023437	0.126464	0.095215	0.091309	0.121876	0.036132	0.084278									-54.672	-0.08643	-0.01709	-0.08838	-0.09619	-0.08594	-0.15723	-0.11279	-0.01465	-0.08252	0.021484									-54.723	0.572021	0.188768	0.311083	-0.04932	0.130127	-0.08105	0.050781
-54.808	0.011719	0.118652	0.095215	0.081543	0.119258	0.021484	0.08459									-54.647	-0.08643	-0.01709	-0.0835	-0.09619	-0.09082	-0.16211	-0.11768	-0.02148	-0.0708	0.021484									-54.698	0.56958	0.186866	0.309181	-0.03686	0.134766	-0.07568	0.050782
-54.783	0.00977	0.111816	0.088379	0.089356	0.123437	0.027343	0.078027									-54.622	-0.08633	-0.01699	-0.0835	-0.08838	-0.09082	-0.16494	-0.12061	-0.02637	-0.07559	0.021485									-54.673	0.568115	0.190625	0.31294	-0.03833	0.130858	-0.07715	0.065673
-54.758	0.024413	0.126463	0.103026	0.09619	0.127891	0.032225	0.092246									-54.597	-0.08881	-0.01459	-0.08105	-0.08594	-0.08838	-0.15082	-0.10645	-0.01611	-0.07611	0.023926									-54.648	0.572021	0.184765	0.308056	-0.04932	0.118408	-0.08496	0.057861
-54.733	0.020508	0.130371	0.097168	0.093262	0.120312	0.024414	0.088574									-54.572	-0.09057	-0.01342	-0.07959	-0.09131	-0.08692	-0.14965	-0.10498	-0.01465	-0.07494	0.020507									-54.623	0.567383	0.184082	0.298584	-0.04932	0.118408	-0.08496	0.057861
-54.708	0.02832	0.13037	0.092285	0.091309	0.133595	0.038085	0.09502									-54.547	-0.09619	-0.02588	-0.08545	-0.10205	-0.08496	-0.15527	-0.11084	-0.02051	-0.08057	0.01172									-54.598	0.564209	0.184082	0.298584	-0.04932	0.118408	-0.0896	0.057861
-54.683	0.018555	0.120605	0.090332	0.086426	0.124141	0.02832	0.083613									-54.522	-0.08838	-0.01904	-0.08057	-0.10205	-0.08984	-0.16211	-0.11084	-0.02051	-0.07275	0.011719									-54.573	0.571289	0.188331	0.302833	-0.04224	0.12085	-0.07397	0.057862
-54.658	0.023437	0.128418	0.088379	0.098145	0.130078	0.034179	0.094434									-54.497	-0.08838	-0.01904	-0.08545	-0.10205	-0.09277	-0.16699	-0.11084	-0.02051	-0.07275	0.011719									-54.548	0.575928	0.193946	0.317725	-0.03296	0.122314	-0.06934	0.057861
-54.633	0.023437	0.128417	0.095214	0.093261	0.124728	0.029296	0.093966									-54.472	-0.08824	-0.01891	-0.08545	-0.10205	-0.09277	-0.16686	-0.11768	-0.02539	-0.07262	0.011719									-54.523	0.58374	0.194336	0.310303	-0.0376	0.122314	-0.06934	0.065674
-54.608	0.011719	0.111817	0.083496	0.087402	0.12539	0.017579	0.078027									-54.447	-0.08486	-0.01553	-0.08203	-0.09863	-0.08936	-0.15566	-0.11914	-0.0249	-0.07607	0.026855									-54.498	0.581299	0.190772	0.313087	-0.03296	0.126952	-0.0647	0.070311
-54.583	0.022459	0.12451	0.088379	0.094238	0.130077	0.034178	0.082714									-54.422	-0.08936	-0.01318	-0.08447	-0.10303	-0.08691	-0.15332	-0.10889	-0.02246	-0.07861	0.029297									-54.473	0.568115	0.187499	0.309814	-0.0415	0.130127	-0.07324	0.057129
-54.558	0.024414	0.13623	0.098145	0.105957	0.127813	0.032227	0.082402									-54.397	-0.08252	-0.01807	-0.0874	-0.09619	-0.08691	-0.15332	-0.10889	-0.02246	-0.07861	0.022461									-54.448	0.579834	0.195801	0.306396	-0.03369	0.130127	-0.08032	0.053955
-54.533	0.028321	0.123536	0.100098	0.098145	0.130156	0.032227	0.084746									-54.372	-0.08252	-0.021	-0.0874	-0.09619	-0.08691	-0.1582	-0.10889	-0.01074	-0.07861	0.017578									-54.423	0.579834	0.195801	0.304932	-0.03369	0.130127	-0.07715	0.065674
-54.508	0.030272	0.125487	0.10205	0.098144	0.12707	0.021483	0.088496									-54.347	-0.08268	-0.02115	-0.0874	-0.09619	-0.08691	-0.16129	-0.11377	-0.01758	-0.08365	0.017578									-54.398	0.575195	0.195801	0.298584	-0.03833	0.130127	-0.07715	0.065674
-54.483	0.026367	0.135253	0.100098	0.10791	0.122774	0.019531	0.093965									-54.322	-0.08633	-0.0248	-0.07959	-0.10498	-0.09766	-0.16494	-0.12061	-0.02637	-0.09023	0.013673									-54.373	0.572021	0.195801	0.306396	-0.02979	0.130127	-0.07715	0.065674
-54.458	0.028321	0.121583	0.098145	0.099121	0.124883	0.015626	0.082403									-54.297	-0.08393	-0.01459	-0.07715	-0.10547	-0.08838	-0.16254	-0.11816	-0.02393	-0.08783	0.016113									-54.348	0.572021	0.203613	0.306396	-0.02979	0.130127	-0.06543	0.065674
-54.433	0.015625	0.123535	0.090332	0.091309	0.117461	0.00586	0.073027									-54.272	-0.0874	-0.01318	-0.08252	-0.104	-0.08691	-0.16797	-0.1167	-0.02246	-0.07471	0.017578									-54.323	0.58374	0.201172	0.306396	-0.02979	0.123047	-0.06543	0.058594
-54.408	0.023437	0.112792	0.095215	0.093262	0.119258	0.021483	0.088496									-54.247	-0.09033	-0.01318	-0.0874	-0.104	-0.08691	-0.17285	-0.1167	-0.02246	-0.07471	0.017578									-54.298	0.575928	0.191455	0.305957	-0.03052	0.125489	-0.06616	0.061036
-54.383	0.021484	0.116699	0.093261	0.098144	0.122969	0.019531	0.081465									-54.222	-0.09033	-0.01318	-0.0874	-0.104	-0.08691	-0.17285	-0.10498	-0.02246	-0.07471	0.025391									-54.273	0.575928	0.193946	0.320166	-0.03296	0.130127	-0.06152	0.065674
-54.358	0.012695	0.109864	0.086426	0.091309	0.116484	0.012696	0.073027									-54.197	-0.09043	-0.02012	-0.0874	-0.104	-0.0918	-0.16123	-0.10498	-0.02246	-0.07481	0.02539									-54.248	0.58374	0.195801	0.31958	-0.02979	0.130127	-0.06152	0.065674
-54.333	0.016601	0.121581	0.083496	0.101074	0.128124	0.020507	0.087597									-54.172	-0.09268	-0.02725	-0.08203	-0.09863	-0.09717	-0.16348	-0.10742	-0.0249	-0.08389	0.018067									-54.223	0.58374	0.20752	0.310303	-0.02979	0.130127	-0.06152	0.061035
-54.308	0.02832	0.123535	0.083496	0.099121	0.129844	0.022461	0.087363									-54.147	-0.09033	-0.0249	-0.07959	-0.10303	-0.08691	-0.16113	-0.10498	-0.0293	-0.08643	0.017578									-54.198	0.572021	0.200486	0.303269	-0.0415	0.118408	-0.07788	0.057861
-54.283	0.022461	0.125488	0.077637	0.095215	0.123672	0.023438	0.088028									-54.122	-0.08936	-0.01318	-0.08447	-0.10791	-0.08691	-0.16113	-0.10498	-0.03418	-0.08643	0.017578									-54.173	0.572021	0.195801	0.298584	-0.02979	0.11377	-0.06934	0.057861
-54.258	0.01172	0.111818	0.073732	0.081544	0.122265	0.00781	0.074902									-54.097	-0.09424	-0.01318	-0.0874	-0.10791	-0.08691	-0.16797	-0.11182	-0.03418	-0.08643	0.017578									-54.148	0.567383	0.194336	0.306396	-0.02979	0.110596	-0.06934	0.057861
-54.233	0.011719	0.106933	0.078613	0.093262	0.120312	0.024413	0.079785									-54.072	-0.0941	-0.01305	-0.0874	-0.09619	-0.08691	-0.17271	-0.1167	-0.02246	-0.08629	0.017579									-54.123	0.580566	0.198584	0.309181	-0.02978	0.126954	-0.0647	0.062501
-54.208	0.023437	0.118652	0.080566	0.091309	0.129961	0.026367	0.08748									-54.047	-0.09072	-0.00967	-0.09082	-0.09277	-0.0835	-0.16934	-0.11328	-0.01904	-0.08291	0.01416									-54.098	0.58374	0.202344	0.31294	-0.02979	0.130127	-0.06152	0.065674
-54.183	0.018555	0.115723	0.080566	0.090332	0.127148	0.026367	0.079785									-54.022	-0.08838	-0.01221	-0.08154	-0.09521	-0.08789	-0.15918	-0.10303	-0.02148	-0.07275	0.011719									-54.073	0.58374	0.203613	0.325928	-0.02979	0.130127	-0.05371	0.058594
-54.158	0.020507	0.113769	0.078613	0.093262	0.12668	0.024413	0.091035									-53.997	-0.08854	-0.01529	-0.08154	-0.09815	-0.09277	-0.16422	-0.10303	-0.02441	-0.07779	0.023437									-54.048	0.584473	0.203613	0.324463	-0.02515	0.130126	-0.06079	0.065673
-54.133	0.016603	0.111817	0.080567	0.079591	0.125272	0.017579	0.079862									-53.972	-0.0873	-0.01895	-0.08545	-0.10205	-0.09668	-0.1708	-0.10693	-0.02832	-0.08438	0.019531									-54.023	0.572021	0.196484	0.313427	-0.0376	0.122314	-0.07324	0.057861
-54.108	0.018555	0.125487	0.08252	0.093262	0.128555	0.031249	0.079239									-53.947	-0.08979	-0.01654	-0.08301	-0.09961	-0.09424	-0.1684	-0.10449	-0.02588	-0.08197	0.021973									-53.998	0.572021	0.184082	0.310303	-0.0376	0.122316	-0.07324	0.057862
-54.083	0.01465	0.111818	0.073731	0.077637	0.118553	0.012697	0.079979									-53.922	-0.08838	-0.02197	-0.08154	-0.09814	-0.09277	-0.16699	-0.10791	-0.02441	-0.0874	0.023437									-53.973	0.579102	0.188331	0.314551	-0.02271	0.122314	-0.06616	0.064941
-54.058	0.019531	0.114746	0.090332	0.084473	0.121055	0.025391	0.084434									-53.897	-0.09326	-0.02686	-0.08643	-0.08643	-0.09277	-0.16699	-0.11084	-0.0166	-0.09229	0.018555									-53.948	0.58374	0.193946	0.317725	-0.02515	0.122314	-0.06152	0.06958
-54.033	0.019531	0.118652	0.08252	0.086426	0.129023	0.019531	0.086543									-53.872	-0.09643	-0.02709	-0.08936	-0.08643	-0.09277	-0.16723	-0.11084	-0.0166	-0.09252	0.015624									-53.923	0.57666	0.20752	0.310303	-0.02979	0.130125	-0.06152	0.077391
-54.008	0.019531	0.111816	0.088379	0.084472	0.122265	0.012695	0.082714									-53.847	-0.10205	-0.021	-0.0874	-0.09912	-0.08691	-0.16797	-0.1167	-0.0293	-0.09814	0.00977									-53.898	0.560303	0.200487	0.314989	-0.0415	0.110596	-0.06152	0.061035
-53.983	0.03125	0.121581	0.086426	0.091309	0.119844	0.024413	0.084199									-53.822	-0.10205	-0.021	-0.0874	-0.104	-0.0918	-0.17285	-0.12354	-0.03418	-0.09814	0.00977									-53.873	0.572021	0.194336	0.310303	-0.0415	0.098877	-0.0686	0.057861
-53.958	0.019532	0.109864	0.07666	0.07959	0.121055	0.012696	0.079551									-53.797	-0.10176	-0.0207	-0.09424	-0.104	-0.09473	-0.17256	-0.1167	-0.03418	-0.09785	0.00293									-53.848	0.567383	0.187988	0.310303	-0.0415	0.091065	-0.07324	0.057861
-53.933	0.00879	0.11377	0.08252	0.073731	0.11543	0.012695	0.071973									-53.772	-0.08291	-0.01357	-0.0918	-0.09668	-0.0874	-0.16543	-0.10938	-0.02686	-0.079	0.00537									-53.823	0.564209	0.187988	0.310303	-0.0415	0.098146	-0.07324	0.057862
-53.908	0.020507	0.115722	0.08252	0.083496	0.122461	0.014648	0.07998									-53.747	-0.08057	-0.01807	-0.08936	-0.09424	-0.0918	-0.16797	-0.10693	-0.02441	-0.08154	0.015625									-53.798	0.571289	0.192237	0.314551	-0.02734	0.114503	-0.06616	0.064942
-53.883	0.033202	0.128416	0.090331	0.098143	0.126681	0.031249	0.082247									-53.722	-0.0873	-0.02285	-0.08936	-0.08643	-0.09668	-0.1708	-0.10693	-0.0293	-0.08438	0.015625									-53.773	0.575928	0.195411	0.320166	-0.02588	0.122314	-0.06616	0.0625
-53.858	0.019531	0.1167	0.078613	0.086426	0.123242	0.019532	0.084668									-53.697	-0.08979	-0.01264	-0.08691	-0.08398	-0.09424	-0.1684	-0.10449	-0.02979	-0.08197	0.018066									-53.748	0.575928	0.187988	0.320557	-0.02588	0.122314	-0.06152	0.057861
-53.833	0.021484	0.111816	0.078613	0.086426	0.118553	0.017577	0.084862									-53.672	-0.08861	-0.01146	-0.08545	-0.0874	-0.09277	-0.16723	-0.10986	-0.02832	-0.08764	0.01953									-53.723	0.57666	0.195801	0.322021	-0.02588	0.122314	-0.06152	0.06958
-53.808	0.038086	0.128418	0.093262	0.101074	0.134649	0.036133	0.089238									-53.647	-0.09912	-0.01709	-0.07959	-0.09619	-0.09863	-0.16504	-0.12061	-0.02246	-0.09814	0.00684									-53.698	0.572021	0.195801	0.322021	-0.01807	0.122313	-0.06152	0.069579
-53.783	0.030274	0.120606	0.087402	0.093262	0.12668	0.023438	0.084199									-53.622	-0.09424	-0.02197	-0.07959	-0.09619	-0.09863	-0.16504	-0.12061	-0.02246	-0.09814	0.00195									-53.673	0.564941	0.191552	0.317773	-0.02515	0.115235	-0.0686	0.062501
-53.758	0.024415	0.114747	0.070802	0.084474	0.113554	0.017579	0.073026									-53.597	-0.09424	-0.0249	-0.08643	-0.09619	-0.09082	-0.16504	-0.12061	-0.02246	-0.09814	0.00195									-53.648	0.568115	0.190625	0.316846	-0.02905	0.118408	-0.06543	0.061035
-53.733	0.02832	0.118651	0.078613	0.086426	0.129023	0.01953	0.086543									-53.572	-0.0944	-0.02506	-0.09131	-0.09619	-0.0957	-0.17203	-0.11768	-0.0293	-0.0983	0.013671									-53.623	0.563477	0.194336	0.318115	-0.03369	0.113768	-0.06543	0.05786
-53.708	0.038086	0.123535	0.090332	0.096191	0.126875	0.027343	0.082442									-53.547	-0.09801	-0.02867	-0.09521	-0.10693	-0.10254	-0.18053	-0.12451	-0.03808	-0.0941	0.00977									-53.598	0.55249	0.198925	0.313427	-0.0415	0.102783	-0.07324	0.057861
-53.683	0.03125	0.114746	0.083496	0.087402	0.128203	0.022461	0.07791									-53.522	-0.09453	-0.0252	-0.09668	-0.09668	-0.09912	-0.17705	-0.12109	-0.02686	-0.09746	0.0083									-53.573	0.564209	0.20752	0.31958	-0.0415	0.110596	-0.07324	0.057861
-53.658	0.031249	0.118651	0.085449	0.091309	0.127617	0.032226	0.086114									-53.497	-0.08979	-0.02045	-0.09473	-0.0918	-0.09424	-0.17231	-0.11621	-0.02197	-0.0976	0.010253									-53.548	0.564209	0.205078	0.310303	-0.03442	0.110596	-0.08032	0.057861
-53.633	0.026368	0.108888	0.078615	0.086427	0.127148	0.019532	0.071972									-53.472	-0.09521	-0.01904	-0.09326	-0.09033	-0.09961	-0.15918	-0.11475	-0.02051	-0.09619	0.011719									-53.523	0.564209	0.195801	0.310303	-0.0376	0.110596	-0.07324	0.057861
-53.608	0.033203	0.106933	0.078613	0.086426	0.121992	0.014648	0.084395									-53.447	-0.1001	-0.02588	-0.09326	-0.09033	-0.09277	-0.15918	-0.10303	-0.02051	-0.09619	0.011719									-53.498	0.564209	0.200049	0.314552	-0.03052	0.117676	-0.06616	0.064942
-53.583	0.026368	0.111817	0.081543	0.089356	0.123241	0.019532	0.079784									-53.422	-0.08828	-0.01895	-0.09326	-0.09033	-0.09277	-0.16397	-0.10986	-0.02539	-0.09609	0.011719									-53.473	0.564209	0.205665	0.320166	-0.02588	0.122314	-0.06152	0.0625
-53.558	0.026367	0.109863	0.083496	0.091309	0.123242	0.019531	0.086621									-53.397	-0.08588	-0.01654	-0.08301	-0.08789	-0.09033	-0.16449	-0.11231	-0.02588	-0.09857	0.00732									-53.448	0.55249	0.200486	0.314988	-0.0376	0.110596	-0.07788	0.046143
-53.533	0.036132	0.111816	0.095215	0.091309	0.121172	0.017577	0.084551									-53.372	-0.08447	-0.02002	-0.08838	-0.09326	-0.08887	-0.16309	-0.11084	-0.02441	-0.08838	0.00391									-53.423	0.55249	0.195801	0.315674	-0.0376	0.110596	-0.08105	0.046143
-53.508	0.035156	0.116699	0.092285	0.096191	0.13203	0.027344	0.08955									-53.347	-0.08447	-0.02295	-0.09326	-0.09033	-0.0957	-0.16309	-0.11084	-0.02441	-0.08838	0.00391									-53.398	0.55249	0.17627	0.306396	-0.04468	0.110596	-0.08105	0.046143
-53.483	0.042969	0.128417	0.095215	0.105957	0.131367	0.029296	0.084004									-53.322	-0.08945	-0.02305	-0.09326	-0.09033	-0.10059	-0.17002	-0.11084	-0.03125	-0.08848	0.011718									-53.373	0.55249	0.173828	0.306396	-0.0415	0.122314	-0.08105	0.046143
-53.458	0.026369	0.106935	0.078613	0.091309	0.115429	0.019533	0.068066									-53.297	-0.09463	-0.01748	-0.0957	-0.09277	-0.10303	-0.17715	-0.11816	-0.03857	-0.09072	0.0044									-53.348	0.547852	0.164551	0.306396	-0.0415	0.122314	-0.08105	0.057861
-53.433	0.033203	0.106934	0.078613	0.098145	0.118437	0.017578	0.079863									-53.272	-0.09229	-0.01514	-0.09814	-0.09521	-0.10059	-0.16309	-0.11084	-0.03613	-0.08838	0.00391									-53.323	0.536865	0.167674	0.300243	-0.0376	0.107421	-0.08105	0.050048
-53.408	0.035155	0.120604	0.090332	0.098145	0.119922	0.01953	0.079395									-53.247	-0.08434	-0.015	-0.08936	-0.09814	-0.09766	-0.16295	-0.11084	-0.02441	-0.09508	0.00391									-53.298	0.529785	0.160302	0.286523	-0.04468	0.095701	-0.08813	0.035886
-53.383	0.033204	0.108887	0.08252	0.096192	0.122459	0.015626	0.079979									-53.222	-0.08795	-0.01861	-0.08594	-0.09473	-0.09717	-0.15973	-0.10742	-0.021	-0.09674	0.00732									-53.273	0.51416	0.14619	0.273875	-0.06567	0.079346	-0.11157	0.014893
-53.358	0.036133	0.123534	0.095215	0.096191	0.124805	0.022459	0.084278									-53.197	-0.09414	-0.0248	-0.0874	-0.09619	-0.09863	-0.16104	-0.10889	-0.02246	-0.09805	0.017579									-53.248	0.48999	0.121581	0.255612	-0.08838	0.048094	-0.12402	-0.00464
-53.333	0.028321	0.11377	0.085449	0.086426	0.129023	0.024415	0.086543									-53.172	-0.09174	-0.0224	-0.08496	-0.09375	-0.09619	-0.16352	-0.10645	-0.0249	-0.09564	0.013184									-53.223	0.478271	0.106737	0.24077	-0.1001	0.036377	-0.13574	-0.01636
-53.308	0.033203	0.111816	0.081543	0.101074	0.122461	0.022461	0.08291									-53.147	-0.09033	-0.021	-0.0835	-0.09229	-0.09473	-0.16504	-0.11182	-0.02637	-0.0874	0.00977									-53.198	0.482178	0.097362	0.231395	-0.11499	0.028566	-0.14356	-0.01636
-53.283	0.036131	0.126463	0.098145	0.11377	0.132773	0.025389	0.089316									-53.122	-0.0902	-0.02086	-0.09033	-0.0874	-0.08301	-0.15709	-0.10498	-0.02637	-0.0902	0.00977									-53.173	0.489258	0.098487	0.23252	-0.11255	0.035644	-0.13648	-0.01392
-53.258	0.038086	0.128418	0.087403	0.103027	0.126953	0.033203	0.086426									-53.097	-0.0917	-0.01748	-0.0918	-0.08887	-0.08643	-0.16055	-0.10156	-0.02295	-0.08682	0.013184									-53.148	0.482178	0.094628	0.242822	-0.11963	0.040283	-0.14819	-0.02417
-53.233	0.03125	0.118652	0.08252	0.098145	0.119844	0.02832	0.079317									-53.072	-0.09229	-0.0083	-0.08936	-0.08643	-0.08887	-0.16309	-0.09912	-0.02734	-0.08447	0.015625									-53.123	0.489258	0.089551	0.247024	-0.11499	0.052003	-0.13965	-0.01245
-53.208	0.033204	0.106935	0.083496	0.098145	0.122459	0.024415	0.079979									-53.047	-0.08057	-0.01123	-0.08154	-0.08643	-0.08887	-0.16309	-0.09912	-0.03223	-0.08447	0.010742									-53.098	0.490723	0.097022	0.252051	-0.10718	0.056641	-0.13501	-0.00781
-53.183	0.038086	0.123535	0.100098	0.101074	0.134961	0.027344	0.082715									-53.022	-0.0808	-0.01146	-0.08154	-0.09131	-0.08887	-0.16332	-0.09912	-0.03223	-0.07689	0.00781									-53.073	0.500977	0.105031	0.250783	-0.10156	0.066895	-0.12476	0.014161
-53.158	0.038085	0.118652	0.095215	0.103027	0.134492	0.041015	0.095918									-52.997	-0.09313	-0.01695	-0.0874	-0.1001	-0.09961	-0.16881	-0.10986	-0.03027	-0.08922	0.00195									-53.048	0.505615	0.11045	0.256202	-0.1001	0.071534	-0.12012	0.0188
-53.133	0.029298	0.106935	0.083497	0.099122	0.118242	0.024415	0.08455									-52.972	-0.09463	-0.02041	-0.08887	-0.09668	-0.09912	-0.16543	-0.09766	-0.02686	-0.09072	0.00537									-53.023	0.505615	0.121924	0.255958	-0.09302	0.078613	-0.11304	0.025879
-53.108	0.038086	0.111816	0.088379	0.096191	0.127148	0.027344	0.089551									-52.947	-0.09229	-0.02295	-0.08936	-0.09424	-0.09668	-0.16992	-0.09521	-0.02441	-0.08838	0.00781									-52.998	0.505615	0.127539	0.261573	-0.08838	0.083252	-0.11548	0.030518
-53.083	0.038085	0.109863	0.086426	0.105957	0.127148	0.029296	0.084667									-52.922	-0.09229	-0.02295	-0.08936	-0.09424	-0.09668	-0.16309	-0.10205	-0.03125	-0.08838	0.012695									-52.973	0.517334	0.129395	0.263428	-0.06494	0.083252	-0.12012	0.023438
-53.058	0.036133	0.126465	0.100098	0.10791	0.124805	0.029297	0.084278									-52.897	-0.09219	-0.02285	-0.08447	-0.09424	-0.09668	-0.16299	-0.10693	-0.03613	-0.08828	0.00781									-52.948	0.529785	0.132179	0.274024	-0.05249	0.087889	-0.10767	0.035155
-53.033	0.04004	0.118653	0.085449	0.109863	0.128047	0.031251	0.086543									-52.872	-0.09662	-0.02045	-0.08691	-0.0918	-0.08252	-0.16059	-0.10449	-0.03369	-0.08588	0.010254									-52.923	0.52124	0.126464	0.270751	-0.06812	0.079346	-0.10449	0.026611
-53.008	0.038086	0.111816	0.081543	0.10791	0.127813	0.027343	0.082403									-52.847	-0.09229	-0.01904	-0.08545	-0.09717	-0.08789	-0.16406	-0.10303	-0.02051	-0.08936	0.011719									-52.898	0.51416	0.11377	0.267334	-0.07275	0.074707	-0.10449	0.014893
-52.983	0.038086	0.11377	0.090332	0.105957	0.127148	0.019532	0.084668									-52.822	-0.09244	-0.01627	-0.08545	-0.09424	-0.09277	-0.16715	-0.10303	-0.02051	-0.09244	0.011718									-52.873	0.516602	0.118018	0.269142	-0.05395	0.078614	-0.09741	0.033692
-52.958	0.036132	0.123534	0.092285	0.105957	0.125272	0.02539	0.079862									-52.797	-0.09606	-0.02281	-0.08936	-0.09814	-0.09668	-0.17076	-0.104	-0.0293	-0.09606	0.00781									-52.848	0.516602	0.123633	0.277198	-0.05396	0.083252	-0.09277	0.03833
-52.933	0.038086	0.120605	0.097168	0.103027	0.136367	0.029297	0.079239									-52.772	-0.09756	-0.01943	-0.08594	-0.09473	-0.09326	-0.15957	-0.10352	-0.02881	-0.08096	0.019043									-52.823	0.513428	0.133301	0.279053	-0.04932	0.083252	-0.08569	0.03833
-52.908	0.031251	0.104982	0.081543	0.101074	0.123437	0.027345	0.07998									-52.747	-0.09801	-0.01695	-0.09033	-0.09229	-0.09082	-0.15709	-0.10107	-0.02637	-0.08531	0.014649									-52.798	0.513428	0.133301	0.279053	-0.0376	0.083252	-0.08887	0.033691
-52.883	0.043944	0.121581	0.098143	0.105956	0.139921	0.032225	0.084745									-52.722	-0.08268	-0.02018	-0.0918	-0.08887	-0.0874	-0.15348	-0.09766	-0.02295	-0.08658	0.013184									-52.773	0.518066	0.143555	0.290771	-0.0376	0.083984	-0.08813	0.03833
-52.858	0.045898	0.121581	0.098145	0.11084	0.139531	0.029296	0.094121									-52.697	-0.07471	-0.01709	-0.0835	-0.08057	-0.07129	-0.14551	-0.09619	-0.01465	-0.07861	0.021483									-52.748	0.52124	0.137207	0.290771	-0.0376	0.079346	-0.09277	0.05005
-52.833	0.033204	0.123536	0.100098	0.103027	0.143827	0.029297	0.084745									-52.672	-0.07494	-0.01732	-0.0835	-0.08545	-0.07617	-0.15258	-0.10108	-0.01465	-0.07885	0.021484									-52.723	0.52124	0.139991	0.29209	-0.03223	0.083984	-0.08813	0.054688
-52.808	0.046875	0.125488	0.102051	0.121582	0.140274	0.03125	0.097793									-52.647	-0.08047	-0.02285	-0.09424	-0.08252	-0.08496	-0.16299	-0.10693	-0.02051	-0.08438	0.010742									-52.698	0.532959	0.141309	0.289503	-0.03369	0.087157	-0.08032	0.05786
-52.783	0.038087	0.111818	0.088379	0.10791	0.134961	0.027345	0.079785									-52.622	-0.0849	-0.02045	-0.08301	-0.08008	-0.08252	-0.16059	-0.10449	-0.01709	-0.08197	0.010254									-52.673	0.525146	0.144238	0.293896	-0.06104	0.079346	-0.09277	0.050049
-52.758	0.038085	0.118652	0.095214	0.105956	0.134649	0.029296	0.079473									-52.597	-0.08838	-0.00732	-0.08154	-0.07861	-0.08105	-0.15918	-0.10303	-0.02051	-0.07275	0.011719									-52.648	0.525146	0.163086	0.28833	-0.05396	0.079346	-0.09741	0.042969
-52.733	0.036133	0.11084	0.087402	0.10791	0.122461	0.033204	0.07998									-52.572	-0.08838	-0.00732	-0.08154	-0.07861	-0.08105	-0.15918	-0.10303	-0.02051	-0.07764	0.023438									-52.623	0.532227	0.192237	0.283302	-0.05713	0.086425	-0.09351	0.053222
-52.708	0.042967	0.123534	0.092285	0.119629	0.1384	0.038084	0.093966									-52.547	-0.08838	-0.00732	-0.08154	-0.08545	-0.08789	-0.15234	-0.09814	-0.02051	-0.08057	0.023438									-52.598	0.537598	0.183349	0.296386	-0.06421	0.083984	-0.10303	0.046143
-52.683	0.038086	0.109863	0.086426	0.105957	0.134961	0.032227	0.084668									-52.522	-0.08545	-0.01416	-0.08154	-0.09033	-0.09277	-0.15527	-0.10303	-0.02539	-0.08057	0.023438									-52.573	0.54541	0.151516	0.312161	-0.04932	0.09424	-0.09741	0.050782
-52.658	0.036132	0.123534	0.091309	0.105957	0.133086	0.034179	0.084746									-52.497	-0.08848	-0.01914	-0.08154	-0.09033	-0.09277	-0.15537	-0.10303	-0.02832	-0.08066	0.023437									-52.548	0.548584	0.173145	0.322803	-0.04615	0.110593	-0.09277	0.053952
-52.633	0.047851	0.120604	0.106933	0.110839	0.136369	0.031249	0.097795									-52.472	-0.09072	-0.02139	-0.07617	-0.09277	-0.09521	-0.15762	-0.10547	-0.01904	-0.08975	0.020996									-52.523	0.529053	0.164549	0.312742	-0.06885	0.091065	-0.11231	0.034424
-52.608	0.03418	0.104982	0.088379	0.097168	0.134844	0.027345	0.082598									-52.447	-0.08838	-0.01904	-0.08057	-0.09033	-0.08106	-0.15527	-0.10791	-0.0166	-0.09229	0.016601									-52.498	0.547852	0.130078	0.305617	-0.05713	0.102783	-0.09277	0.046143
-52.583	0.042969	0.111816	0.095215	0.105957	0.132108	0.024414	0.089628									-52.422	-0.08838	-0.01904	-0.08545	-0.09033	-0.08105	-0.15527	-0.10303	-0.0166	-0.09229	0.011719									-52.473	0.537598	0.125488	0.310303	-0.05713	0.095703	-0.09985	0.046143
-52.558	0.042969	0.11377	0.099121	0.103027	0.139844	0.032227	0.086621									-52.397	-0.08838	-0.01904	-0.08545	-0.08252	-0.08105	-0.15527	-0.10303	-0.0166	-0.08057	0.019531									-52.448	0.525146	0.118358	0.303172	-0.06421	0.083253	-0.11231	0.031251
-52.533	0.042968	0.125488	0.106934	0.114746	0.139453	0.034179	0.095996									-52.372	-0.09537	-0.01627	-0.08545	-0.0874	-0.08594	-0.16227	-0.10303	-0.0166	-0.08072	0.019531									-52.423	0.516602	0.098927	0.287647	-0.06104	0.095703	-0.10449	0.034424
-52.508	0.04004	0.11377	0.097169	0.109864	0.136835	0.024415	0.088496									-52.347	-0.09229	-0.02295	-0.09424	-0.09424	-0.09277	-0.1709	-0.10693	-0.02734	-0.08447	0.010742									-52.398	0.525146	0.102051	0.290771	-0.06104	0.098877	-0.10449	0.034424
-52.483	0.038086	0.123535	0.093262	0.115723	0.134649	0.034179	0.094121									-52.322	-0.09219	-0.02285	-0.09717	-0.09424	-0.09277	-0.16299	-0.10693	-0.03223	-0.08437	0.00781									-52.373	0.525146	0.102051	0.28833	-0.06104	0.098877	-0.10449	0.034424
-52.458	0.038086	0.11084	0.097168	0.105957	0.127148	0.021485	0.08662									-52.297	-0.08979	-0.02045	-0.09473	-0.0918	-0.08252	-0.16059	-0.10449	-0.02979	-0.08881	0.010254									-52.348	0.525146	0.11377	0.281494	-0.06104	0.098877	-0.10449	0.046143
-52.433	0.036133	0.118652	0.100098	0.10791	0.130273	0.021484	0.084863									-52.272	-0.08838	-0.01904	-0.08154	-0.09033	-0.08105	-0.15918	-0.10986	-0.0166	-0.09229	0.011719									-52.323	0.529785	0.112305	0.293213	-0.06103	0.105958	-0.09277	0.041505
-52.408	0.054686	0.123534	0.10498	0.119629	0.134492	0.034178	0.100801									-52.247	-0.08824	-0.01891	-0.08154	-0.08545	-0.08789	-0.15904	-0.11475	-0.0166	-0.09215	0.011719									-52.298	0.549316	0.108741	0.320899	-0.0564	0.107422	-0.08813	0.047608
-52.383	0.04297	0.109864	0.093263	0.105958	0.13496	0.032228	0.084667									-52.222	-0.08486	-0.01553	-0.07813	-0.08691	-0.08936	-0.16055	-0.09961	-0.01318	-0.08877	0.015137									-52.273	0.568115	0.1125	0.355909	-0.05322	0.110596	-0.0896	0.049316
-52.358	0.050781	0.123534	0.103027	0.115723	0.133086	0.037109	0.092558									-52.197	-0.0874	-0.01318	-0.08252	-0.08447	-0.08691	-0.16113	-0.09717	-0.01074	-0.0835	0.017578									-52.248	0.591553	0.102051	0.361084	-0.0415	0.110597	-0.09277	0.046144
-52.333	0.05078	0.125487	0.106934	0.112793	0.136524	0.041015	0.094044									-52.172	-0.07861	-0.0083	-0.0874	-0.08447	-0.08691	-0.16113	-0.10205	-0.01563	-0.08643	0.022461									-52.223	0.613525	0.106299	0.380958	-0.03906	0.110596	-0.08569	0.053223
-52.308	0.042969	0.123535	0.097168	0.112793	0.138867	0.038086	0.094434									-52.147	-0.07885	-0.01342	-0.0874	-0.08447	-0.08691	-0.16137	-0.10498	-0.01855	-0.08666	0.017578									-52.198	0.622803	0.111915	0.359229	-0.0376	0.118408	-0.08105	0.057861
-52.283	0.049804	0.121581	0.10498	0.117676	0.146211	0.036132	0.095918									-52.122	-0.08447	-0.01904	-0.08545	-0.09033	-0.09277	-0.16211	-0.11084	-0.0166	-0.09229	0.01172									-52.173	0.622803	0.11377	0.300049	-0.04468	0.11377	-0.0686	0.057861
-52.258	0.036134	0.123536	0.09131	0.105958	0.133085	0.032228	0.084745									-52.097	-0.09098	-0.01871	-0.08545	-0.09717	-0.09961	-0.16666	-0.11084	-0.0166	-0.09195	0.011719									-52.148	0.622803	0.115234	0.306396	-0.04932	0.110596	-0.03491	0.057861
-52.233	0.040039	0.120604	0.106934	0.11084	0.136836	0.032226	0.098262									-52.072	-0.08783	-0.01557	-0.07715	-0.09375	-0.09619	-0.15863	-0.10254	-0.01514	-0.07221	0.020019									-52.123	0.622803	0.120117	0.286865	-0.04932	0.103516	-0.00293	0.058594
-52.208	0.045898	0.116699	0.100098	0.108887	0.141524	0.032226	0.094161									-52.047	-0.08656	-0.01723	-0.08057	-0.09229	-0.08301	-0.15736	-0.10107	-0.01855	-0.07777	0.016601									-52.098	0.622803	0.11377	0.275146	-0.03442	0.110596	0.00879	0.053955
-52.183	0.050781	0.117676	0.099121	0.11377	0.132773	0.037109	0.097129									-52.022	-0.08199	-0.02047	-0.08691	-0.10059	-0.08643	-0.16061	-0.10352	-0.02197	-0.0859	0.010254									-52.073	0.622803	0.105957	0.275146	-0.02515	0.110596	0.02832	0.065674
-52.158	0.042969	0.109863	0.093262	0.103027	0.134961	0.03125	0.086621									-51.997	-0.08088	-0.01936	-0.08594	-0.09082	-0.08545	-0.15949	-0.10742	-0.021	-0.08479	0.011231									-52.048	0.603271	0.105957	0.275146	0.013184	0.105957	0.043213	0.053955
-52.133	0.042968	0.123534	0.103027	0.103027	0.130272	0.037109	0.084862									-51.972	-0.08139	-0.01498	-0.08154	-0.08643	-0.08594	-0.15512	-0.10303	-0.0166	-0.08529	0.015625									-52.023	0.506348	0.105957	0.267334	0.035889	0.110596	0.047852	0.053955
-52.108	0.054688	0.123534	0.109863	0.120605	0.146211	0.043944	0.100801									-51.947	-0.08057	0.000488	-0.08447	-0.08252	-0.08496	-0.1582	-0.09912	-0.0127	-0.08447	0.027343									-51.998	0.501709	0.105957	0.275146	0.032717	0.122316	0.047852	0.061037
-52.083	0.050782	0.109864	0.098145	0.108887	0.139648	0.043946	0.095215									-51.922	-0.08057	-0.00635	-0.07764	-0.08252	-0.08496	-0.16309	-0.09912	-0.01953	-0.08447	0.020508									-51.973	0.482178	0.101271	0.282179	-0.0376	0.126953	0.040039	0.06958
-52.058	0.050781	0.114746	0.10498	0.11377	0.134649	0.039063	0.092168									-51.897	-0.08057	-0.01123	-0.07764	-0.08252	-0.08496	-0.15137	-0.09912	-0.02441	-0.08447	0.015625									-51.948	0.474365	0.098145	0.286865	-0.0376	0.122316	-0.0686	0.069581
-52.033	0.042969	0.106934	0.092285	0.10791	0.130273	0.029297	0.084863									-51.872	-0.0874	-0.01123	-0.07764	-0.07471	-0.08496	-0.15137	-0.09229	-0.0127	-0.07666	0.015625									-51.923	0.482178	0.102833	0.291553	-0.07275	0.130127	-0.07324	0.070313
-52.008	0.054686	0.123534	0.104979	0.107909	0.13496	0.043944	0.101269									-51.847	-0.09238	-0.01133	-0.07764	-0.08154	-0.08496	-0.15635	-0.09521	-0.0127	-0.07676	0.015625									-51.898	0.470459	0.105957	0.294678	-0.09229	0.133301	-0.09277	0.073486
-51.983	0.054688	0.121581	0.10498	0.117676	0.146211	0.039062	0.095918									-51.822	-0.09463	-0.00576	-0.08008	-0.08887	-0.07959	-0.16152	-0.09766	-0.02002	-0.08584	0.024903									-51.873	0.462646	0.101269	0.289989	-0.1001	0.122314	-0.13184	0.065674
-51.958	0.050782	0.111817	0.103027	0.115723	0.133085	0.03711	0.084745									-51.797	-0.08057	-0.00342	-0.07764	-0.08643	-0.07715	-0.15918	-0.09521	-0.02051	-0.08838	0.027343									-51.848	0.462646	0.086426	0.279053	-0.09302	0.115234	-0.14356	0.057861
-51.933	0.050781	0.120605	0.106934	0.112793	0.136524	0.043945	0.094043									-51.772	-0.08047	-0.00332	-0.08252	-0.08643	-0.08398	-0.15127	-0.10205	-0.02051	-0.08828	0.022461									-51.823	0.470459	0.09258	0.283742	-0.08838	0.118408	-0.12402	0.065674
-51.908	0.04297	0.108887	0.10498	0.101074	0.138867	0.036134	0.082715									-51.747	-0.07807	-0.0058	-0.0752	-0.08398	-0.08643	-0.14887	-0.10449	-0.01807	-0.08588	0.021973									-51.798	0.470459	0.102051	0.286865	-0.08838	0.118407	-0.12402	0.065673
-51.883	0.049804	0.118652	0.10498	0.112792	0.1384	0.039062	0.095919									-51.722	-0.0835	-0.00732	-0.07373	-0.0874	-0.08496	-0.14746	-0.10303	-0.00879	-0.07275	0.023438									-51.773	0.462646	0.097363	0.282177	-0.09155	0.122314	-0.13184	0.053223
-51.858	0.036133	0.102052	0.088379	0.104004	0.130156	0.025392	0.079863									-51.697	-0.08838	-0.00732	-0.07373	-0.09033	-0.08496	-0.1543	-0.09131	-0.00879	-0.07764	0.016602									-51.748	0.446289	0.094238	0.277588	-0.08838	0.115234	-0.13184	0.054688
-51.833	0.045897	0.10205	0.102051	0.105957	0.131641	0.039062	0.079395									-51.672	-0.08057	-0.00732	-0.08057	-0.09033	-0.07324	-0.15918	-0.09131	-0.01563	-0.08057	0.011719									-51.723	0.447754	0.094238	0.27124	-0.08057	0.110596	-0.13184	0.057861
-51.808	0.03418	0.104004	0.092285	0.101074	0.134179	0.027344	0.08291									-51.647	-0.08059	-0.00734	-0.08545	-0.07861	-0.07813	-0.1592	-0.09131	-0.02051	-0.08059	0.011719									-51.698	0.431396	0.08574	0.252488	-0.1001	0.094238	-0.14356	0.034424
-51.783	0.052733	0.106932	0.095215	0.117676	0.136524	0.034178	0.08916									-51.622	-0.08584	-0.01455	-0.08594	-0.0791	-0.08154	-0.15957	-0.09668	-0.021	-0.08096	0.019043									-51.673	0.431396	0.074707	0.249268	-0.1001	0.091066	-0.14356	0.029786
-51.758	0.04297	0.106934	0.093263	0.103028	0.13496	0.036134	0.08662									-51.597	-0.08643	-0.00537	-0.07178	-0.0835	-0.0791	-0.15723	-0.09717	-0.02344	-0.08545	0.021484									-51.648	0.438477	0.076514	0.259864	-0.10474	0.098145	-0.13648	0.033691
-51.733	0.042969	0.106933	0.088379	0.103027	0.130273	0.036132	0.084863									-51.572	-0.08633	-0.00527	-0.07178	-0.08838	-0.0791	-0.16201	-0.09717	-0.02637	-0.09023	0.014649									-51.623	0.436035	0.067823	0.268263	-0.08838	0.107422	-0.13892	0.028077
-51.708	0.05078	0.111815	0.10498	0.115723	0.134493	0.043944	0.089083									-51.547	-0.08393	-0.00287	-0.07617	-0.08594	-0.07666	-0.16254	-0.08691	-0.02393	-0.08783	0.012207									-51.598	0.439209	0.071973	0.273877	-0.08057	0.110596	-0.12402	0.034424
-51.683	0.039063	0.106934	0.093262	0.11377	0.134649	0.032227	0.084356									-51.522	-0.08252	-0.00146	-0.07959	-0.07666	-0.0752	-0.14941	-0.09229	-0.02246	-0.08643	0.013672									-51.573	0.439209	0.066895	0.275146	-0.08838	0.103516	-0.13574	0.034424
-51.658	0.047852	0.099122	0.091309	0.10791	0.125273	0.024415	0.084746									-51.497	-0.07787	-0.0017	-0.07959	-0.07666	-0.06348	-0.14965	-0.09717	-0.01074	-0.08666	0.02539									-51.548	0.438477	0.074268	0.266894	-0.0813	0.098145	-0.13648	0.040772
-51.633	0.049804	0.108886	0.095214	0.109862	0.129023	0.024413	0.091425									-51.472	-0.08838	-0.00732	-0.08545	-0.08252	-0.06934	-0.15527	-0.10303	-0.0166	-0.08057	0.014648									-51.523	0.435303	0.076758	0.269385	-0.07202	0.102783	-0.13184	0.050049
-51.608	0.045898	0.10498	0.100098	0.119629	0.134492	0.036132	0.089082									-51.447	-0.08824	-0.01207	-0.09033	-0.0874	-0.07617	-0.15514	-0.10303	-0.0166	-0.08727	0.011719									-51.498	0.416504	0.071924	0.273339	-0.08057	0.102782	-0.13892	0.08911
-51.583	0.047853	0.109864	0.086426	0.105957	0.13496	0.024415	0.084667									-51.422	-0.08486	-0.00381	-0.08984	-0.08691	-0.07764	-0.15859	-0.09961	-0.02002	-0.08877	0.015137									-51.473	0.40332	0.054687	0.248779	-0.09229	0.091065	-0.1521	0.139893
-51.558	0.050781	0.111816	0.088379	0.11377	0.132773	0.032227	0.084434									-51.397	-0.0874	-0.00146	-0.0874	-0.08447	-0.0752	-0.15332	-0.104	-0.02246	-0.08643	0.017578									-51.448	0.393066	0.05127	0.234619	-0.09229	0.091064	-0.17017	0.162598
-51.533	0.042969	0.101074	0.094238	0.103027	0.129023	0.024414	0.086543									-51.372	-0.09033	-0.0083	-0.07959	-0.08447	-0.0752	-0.15332	-0.10889	-0.02246	-0.08643	0.017578									-51.423	0.387695	0.062549	0.227832	-0.0813	0.090333	-0.18018	0.178223
-51.508	0.042968	0.108886	0.092285	0.112793	0.129805	0.024414	0.082442									-51.347	-0.09033	-0.01318	-0.07959	-0.08447	-0.06738	-0.15332	-0.10889	-0.02246	-0.0835	0.010742									-51.398	0.387695	0.063575	0.230323	-0.1001	0.087891	-0.19043	0.072754
-51.483	0.042969	0.104004	0.091309	0.105957	0.121367	0.024414	0.07791									-51.322	-0.08242	-0.01309	-0.08643	-0.07959	-0.06738	-0.15322	-0.09717	-0.02246	-0.08633	0.00586									-51.373	0.404053	0.059082	0.23999	-0.10791	0.083252	-0.18579	0.085938
-51.458	0.042968	0.108886	0.095215	0.11377	0.13496	0.024413	0.091503									-51.297	-0.08002	-0.01068	-0.08887	-0.08203	-0.06982	-0.15082	-0.09961	-0.02002	-0.08393	0.0083									-51.348	0.384521	0.056641	0.23999	-0.10791	0.083252	-0.19043	0.080566
-51.433	0.050781	0.106934	0.102051	0.115723	0.129844	0.024414	0.09127									-51.272	-0.07861	-0.00928	-0.0874	-0.08057	-0.07129	-0.1543	-0.10107	-0.01563	-0.08252	0.016602									-51.323	0.372803	0.048142	0.232957	-0.11499	0.071534	-0.21387	-0.00781
-51.408	0.040039	0.117676	0.094238	0.10498	0.135859	0.024414	0.091426									-51.247	-0.07861	-0.00928	-0.08057	-0.08057	-0.07129	-0.15723	-0.10107	-0.01855	-0.08252	0.013672									-51.298	0.38208	0.057959	0.228614	-0.11499	0.079346	-0.20923	-0.16016
-51.383	0.038086	0.115722	0.100097	0.112793	0.133517	0.036132	0.091036									-51.222	-0.08531	-0.01598	-0.0835	-0.08057	-0.07813	-0.15709	-0.10107	-0.01855	-0.08922	0.013672									-51.273	0.379883	0.067627	0.222656	-0.11719	0.078613	-0.21387	-0.18897
-51.358	0.038086	0.106935	0.086426	0.103027	0.128125	0.024415	0.086621									-51.197	-0.08682	-0.00576	-0.08008	-0.07715	-0.07959	-0.15371	-0.08984	-0.01514	-0.09072	0.01709									-51.248	0.392334	0.062598	0.238136	-0.10791	0.083253	-0.21387	-0.18433
-51.333	0.036132	0.106933	0.088379	0.103027	0.129961	0.024413	0.08455									-51.172	-0.07275	-0.00342	-0.07764	-0.07959	-0.07715	-0.1582	-0.0874	-0.01953	-0.08838	0.019531									-51.223	0.392334	0.069678	0.242774	-0.10327	0.080811	-0.19751	-0.17969
-51.308	0.042969	0.104004	0.097168	0.10791	0.127148	0.024414	0.081738									-51.147	-0.07285	-0.00352	-0.07764	-0.08252	-0.06543	-0.15147	-0.09424	-0.02441	-0.08848	0.019531									-51.198	0.399414	0.075246	0.249318	-0.1001	0.086427	-0.1919	-0.16943
-51.283	0.042968	0.110839	0.097168	0.105957	0.138399	0.036132	0.087129									-51.122	-0.0751	-0.01065	-0.08008	-0.08496	-0.06787	-0.15371	-0.10156	-0.02686	-0.08389	0.018067									-51.173	0.404053	0.072852	0.249854	-0.1001	0.091066	-0.19043	-0.15771
-51.258	0.04297	0.099122	0.08838	0.107911	0.133085	0.024415	0.077909									-51.097	-0.0775	-0.01109	-0.08447	-0.08252	-0.07227	-0.15123	-0.09912	-0.0127	-0.08434	0.015625									-51.148	0.39624	0.08921	0.255958	-0.0813	0.109863	-0.18335	-0.13892
-51.233	0.042969	0.105956	0.090332	0.10498	0.136836	0.024413	0.091426									-51.072	-0.07705	-0.00771	-0.07422	-0.07813	-0.07373	-0.14785	-0.0957	-0.00928	-0.08096	0.019043									-51.123	0.404053	0.088477	0.259132	-0.08374	0.114503	-0.17798	-0.125
-51.208	0.042968	0.111816	0.100098	0.101074	0.129611	0.024414	0.089083									-51.047	-0.07471	-0.00537	-0.07178	-0.08057	-0.07129	-0.14551	-0.09814	-0.00684	-0.07861	0.021484									-51.098	0.404053	0.098487	0.262305	-0.08374	0.112061	-0.18262	-0.12964
-51.183	0.03418	0.098145	0.086426	0.097168	0.127813	0.024414	0.072637									-51.022	-0.07461	-0.00527	-0.07178	-0.08057	-0.07129	-0.14541	-0.10107	-0.01172	-0.07852	0.021484									-51.073	0.404053	0.091505	0.266065	-0.07739	0.118408	-0.18262	-0.13672
-51.158	0.036133	0.104004	0.092285	0.099121	0.122344	0.024415	0.076933									-50.997	-0.07904	0.00494	-0.06934	-0.07813	-0.07373	-0.14789	-0.09863	-0.01221	-0.0683	0.019043									-51.048	0.396973	0.098145	0.265869	-0.06885	0.118409	-0.18262	-0.14136
-51.133	0.040038	0.101073	0.094237	0.103026	0.119257	0.024413	0.07873									-50.972	-0.08252	0.00635	-0.07275	-0.07666	-0.06738	-0.1416	-0.08545	-0.01074	-0.07373	0.017578									-51.023	0.411133	0.099952	0.273048	-0.05005	0.12085	-0.16382	-0.15064
-51.108	0.038086	0.10498	0.100098	0.096191	0.122969	0.022461	0.082441									-50.947	-0.07104	-0.000723	-0.06787	-0.06494	-0.06738	-0.14184	-0.08545	-0.01074	-0.07885	0.017577									-50.998	0.396973	0.089258	0.262352	-0.0564	0.110596	-0.17017	-0.18506
-51.083	0.042969	0.098145	0.091309	0.099121	0.116483	0.022461	0.077909									-50.922	-0.07666	-0.01123	-0.07373	-0.07764	-0.07324	-0.1543	-0.09131	-0.02344	-0.08447	0.01172									-50.973	0.400146	0.086426	0.25708	-0.05396	0.122314	-0.16773	-0.18042
-51.058	0.042969	0.095215	0.093262	0.103027	0.124883	0.024414	0.07459									-50.897	-0.07652	-0.01109	-0.07373	-0.08252	-0.07324	-0.15904	-0.09131	-0.02832	-0.08434	0.016602									-50.948	0.400146	0.08921	0.262306	-0.05176	0.126954	-0.17334	-0.16797
-51.033	0.042969	0.099122	0.092285	0.103027	0.117578	0.024415	0.077051									-50.872	-0.07314	-0.000879	-0.07715	-0.0791	-0.06982	-0.15566	-0.09473	-0.0249	-0.08584	0.015137									-50.923	0.411865	0.091504	0.2646	-0.05322	0.123047	-0.17481	-0.15308
-51.008	0.042967	0.104002	0.097167	0.107909	0.121798	0.024413	0.089083									-50.847	-0.06982	-0.00146	-0.07959	-0.07666	-0.07422	-0.15332	-0.09717	-0.02246	-0.08643	0.017578									-50.898	0.404785	0.086426	0.267334	-0.04614	0.118408	-0.17944	-0.16016
-50.983	0.03125	0.102052	0.093262	0.094238	0.116211	0.024415	0.075684									-50.822	-0.07471	-0.00146	-0.07959	-0.08154	-0.0791	-0.1416	-0.09717	-0.01465	-0.08643	0.017578									-50.873	0.407227	0.086426	0.267334	-0.0564	0.113768	-0.1709	-0.1648
-50.958	0.038086	0.099121	0.083496	0.103027	0.125194	0.019531	0.072948									-50.797	-0.07477	-0.00152	-0.07959	-0.08447	-0.0791	-0.14166	-0.09717	-0.01465	-0.08648	0.017578									-50.848	0.404053	0.087109	0.262646	-0.06104	0.110596	-0.17798	-0.17578
-50.933	0.043945	0.106934	0.095215	0.105957	0.125078	0.017578	0.084551									-50.772	-0.07611	-0.00287	-0.06934	-0.08594	-0.07373	-0.14984	-0.09863	-0.02295	-0.09467	0.016113									-50.823	0.411133	0.071144	0.261329	-0.05395	0.117676	-0.17554	-0.16235
-50.908	0.042969	0.104004	0.092285	0.101074	0.121797	0.024414	0.08127									-50.747	-0.07959	-0.00146	-0.06787	-0.07666	-0.0752	-0.15332	-0.08936	-0.02637	-0.08643	0.020508									-50.798	0.42041	0.084571	0.257666	-0.04224	0.122314	-0.15845	-0.16797
-50.883	0.031251	0.090333	0.078614	0.09131	0.120312	0.024415	0.065136									-50.722	-0.08252	-0.0083	-0.07275	-0.07666	-0.0752	-0.15332	-0.09424	-0.02637	-0.08643	0.017578									-50.773	0.415771	0.076172	0.258057	-0.05249	0.115234	-0.16309	-0.17725
-50.858	0.042969	0.104003	0.091309	0.103027	0.122344	0.024413	0.073027									-50.697	-0.08252	-0.01318	-0.07568	-0.07666	-0.0752	-0.15332	-0.09717	-0.01465	-0.08643	0.017578									-50.748	0.428223	0.068213	0.266212	-0.04468	0.126954	-0.14673	-0.17578
-50.833	0.042968	0.108886	0.095215	0.10498	0.126603	0.024413	0.07924									-50.672	-0.08238	-0.00133	-0.07568	-0.0835	-0.07519	-0.15807	-0.09717	-0.01953	-0.08629	0.010743									-50.723	0.431396	0.065625	0.269971	-0.04858	0.130127	-0.14819	-0.16089
-50.808	0.03125	0.093262	0.088379	0.089356	0.111719	0.024414	0.078027									-50.647	-0.06719	0.00215	-0.07227	-0.08496	-0.07178	-0.14971	-0.09375	-0.01904	-0.0877	0.00928									-50.698	0.426758	0.059861	0.261765	-0.06494	0.118409	-0.16309	-0.17261
-50.783	0.039061	0.100096	0.091309	0.102051	0.118125	0.024413	0.080527									-50.622	-0.06928	0.00689	-0.06641	-0.06836	-0.07373	-0.14496	-0.07715	-0.01416	-0.08588	0.014159									-50.673	0.430664	0.064796	0.252051	-0.0625	0.125489	-0.16309	-0.17261
-50.758	0.042969	0.105957	0.095215	0.103027	0.119257	0.024414	0.088496									-50.597	-0.07299	0.00807	-0.06982	-0.07178	-0.07715	-0.14379	-0.08252	-0.0127	-0.08471	0.015625									-50.648	0.435303	0.061133	0.265479	-0.04932	0.130127	-0.16309	-0.17261
-50.733	0.041016	0.104003	0.088379	0.101074	0.122969	0.022461	0.081465									-50.572	-0.07861	-0.00244	-0.07568	-0.08057	-0.07519	-0.14941	-0.09326	-0.01855	-0.09717	0.00977									-50.623	0.428223	0.061523	0.265869	-0.04932	0.137205	-0.15991	-0.1648
-50.708	0.029297	0.095215	0.091309	0.094238	0.116483	0.013672	0.080839									-50.547	-0.07852	-0.00527	-0.07568	-0.08057	-0.0752	-0.14932	-0.09326	-0.01855	-0.09414	0.021485									-50.598	0.419678	0.059862	0.252489	-0.06104	0.122314	-0.17481	-0.17651
-50.683	0.042969	0.10498	0.093262	0.102051	0.116094	0.029297	0.084356									-50.522	-0.07318	0.00494	-0.07324	-0.07813	-0.07275	-0.14203	-0.09082	-0.02295	-0.09174	0.01709									-50.573	0.438477	0.059425	0.252052	-0.04932	0.129394	-0.16773	-0.16235
-50.658	0.042969	0.092286	0.083496	0.096191	0.122344	0.021485	0.072051									-50.497	-0.07471	0.00635	-0.07861	-0.07666	-0.07617	-0.14551	-0.08936	-0.02637	-0.09033	0.013672									-50.548	0.435303	0.05791	0.250537	-0.05713	0.126221	-0.16626	-0.15625
-50.633	0.040038	0.105956	0.09912	0.104979	0.12414	0.031249	0.083613									-50.472	-0.07486	-0.000644	-0.0835	-0.07666	-0.0791	-0.14566	-0.08936	-0.01465	-0.09049	0.013672									-50.523	0.439941	0.050147	0.254493	-0.05713	0.123779	-0.16626	-0.13672
-50.608	0.038086	0.104003	0.097168	0.101074	0.121797	0.024414	0.08127									-50.447	-0.07848	-0.00914	-0.0874	-0.08057	-0.07129	-0.14928	-0.1001	-0.01855	-0.10094	0.00977									-50.498	0.436035	0.053906	0.258253	-0.05713	0.122314	-0.16309	-0.13355
-50.583	0.038087	0.087403	0.093262	0.091309	0.113476	0.024415	0.075878									-50.422	-0.0751	-0.00576	-0.08398	-0.07227	-0.07471	-0.15078	-0.10156	-0.02002	-0.09072	0.0083									-50.473	0.431396	0.053711	0.25708	-0.06421	0.130127	-0.16773	-0.12891
-50.558	0.043945	0.095215	0.088379	0.103027	0.113672	0.024414	0.078027									-50.397	-0.07959	-0.00342	-0.07471	-0.07471	-0.07715	-0.15137	-0.09131	-0.02051	-0.08838	0.00781									-50.448	0.431396	0.047363	0.247803	-0.06885	0.130126	-0.1709	-0.11865
-50.533	0.05078	0.111815	0.10498	0.10791	0.129766	0.027342	0.082402									-50.372	-0.08447	-0.00342	-0.07764	-0.07471	-0.07715	-0.15137	-0.09131	-0.02051	-0.08838	0.00781									-50.423	0.429932	0.049951	0.252832	-0.06567	0.12085	-0.18262	-0.13354
-50.508	0.042969	0.102051	0.097168	0.105957	0.120312	0.029297	0.08662									-50.347	-0.07275	0.0083	-0.07764	-0.07471	-0.07715	-0.13965	-0.09619	-0.0127	-0.09326	0.015625									-50.398	0.431396	0.041602	0.25376	-0.06567	0.122314	-0.17481	-0.13037
-50.483	0.054688	0.104003	0.103027	0.105957	0.121875	0.024413	0.081348									-50.322	-0.07266	0.00156	-0.07764	-0.07471	-0.07715	-0.13955	-0.09912	-0.0127	-0.09609	0.015625									-50.373	0.435303	0.037305	0.26118	-0.08374	0.114502	-0.17798	-0.14136
-50.458	0.04297	0.105958	0.095215	0.091309	0.119257	0.024415	0.071894									-50.297	-0.07025	-0.000918	-0.0752	-0.07227	-0.07471	-0.14398	-0.09668	-0.01025	-0.09369	0.01123									-50.348	0.428223	0.027832	0.251709	-0.08838	0.119141	-0.18262	-0.13672
-50.433	0.050781	0.104004	0.093262	0.101074	0.123242	0.024414	0.082715									-50.272	-0.07396	0.000254	-0.08057	-0.06787	-0.07813	-0.1477	-0.0835	-0.01563	-0.09252	0.00781									-50.323	0.428223	0.028175	0.254493	-0.08374	0.122315	-0.1709	-0.11719
-50.408	0.045898	0.109863	0.10498	0.101074	0.12293	0.032226	0.082402									-50.247	-0.08252	-0.01025	-0.09131	-0.07666	-0.0791	-0.14551	-0.08936	-0.02637	-0.09814	0.013673									-50.298	0.426758	0.022657	0.255811	-0.07349	0.134033	-0.16309	-0.11865
-50.383	0.047852	0.104004	0.095215	0.091309	0.113554	0.024415	0.084745									-50.222	-0.08238	-0.00523	-0.09131	-0.07666	-0.0791	-0.14537	-0.08936	-0.02637	-0.10484	0.013672									-50.273	0.423584	0.035645	0.247803	-0.06885	0.134033	-0.16309	0.089111
-50.358	0.049805	0.117675	0.106934	0.103027	0.128633	0.036132	0.088106									-50.197	-0.08584	-0.00186	-0.08008	-0.08008	-0.07568	-0.14199	-0.09277	-0.02295	-0.09853	0.012207									-50.248	0.423584	0.026172	0.240769	-0.08765	0.115235	-0.18189	0.128175
-50.333	0.033204	0.105958	0.090332	0.086426	0.117576	0.024415	0.079979									-50.172	-0.08057	0.000488	-0.08252	-0.08252	-0.08008	-0.14453	-0.09521	-0.02051	-0.09619	0.011718									-50.223	0.423584	0.016456	0.238868	-0.07349	0.117676	-0.17944	0.147705
-50.308	0.045898	0.116699	0.10498	0.089356	0.134492	0.024414	0.093965									-50.147	-0.08043	0.000625	-0.08545	-0.08252	-0.08496	-0.14732	-0.09521	-0.02051	-0.09605	0.011719									-50.198	0.415771	0.017383	0.233447	-0.07666	0.122314	-0.18262	0.222656
-50.283	0.034181	0.104982	0.093262	0.091309	0.123047	0.024415	0.084473									-50.122	-0.07691	0.00414	-0.08203	-0.0791	-0.06982	-0.14381	-0.09668	-0.00537	-0.09742	0.015137									-50.173	0.423584	0.014648	0.229736	-0.05249	0.122313	-0.17554	0.405516
-50.258	0.039063	0.106934	0.083496	0.081543	0.127813	0.027344	0.079473									-50.097	-0.07119	0.00303	-0.07617	-0.06152	-0.06396	-0.13809	-0.09375	-0.00439	-0.08291	0.020996									-50.148	0.411865	0.00908	0.225144	-0.06104	0.103516	-0.18262	0.439941
-50.233	0.033203	0.099122	0.083496	0.071777	0.122344	0.014649	0.083769									-50.072	-0.069	0.000332	-0.06201	-0.06592	-0.06152	-0.14273	-0.09131	-0.00488	-0.08072	0.02832									-50.123	0.407227	0.016113	0.220459	-0.06567	0.098877	-0.18262	0.448486
-50.208	0.046874	0.101073	0.097167	0.083495	0.12414	0.028319	0.083613									-50.047	-0.06592	-0.00342	-0.07275	-0.07471	-0.06543	-0.13965	-0.0835	-0.00879	-0.08447	0.019532									-50.098	0.404053	0.013672	0.220459	-0.06885	0.098877	-0.18262	0.468018
-50.183	0.049805	0.10498	0.093262	0.088379	0.12961	0.026367	0.089082									-50.022	-0.06875	0.0084	-0.07764	-0.07471	-0.06543	-0.13955	-0.0835	-0.00879	-0.08437	0.019532									-50.073	0.408691	0.00718	0.223243	-0.06421	0.103516	-0.18506	0.465576
-50.158	0.0459	0.095216	0.083496	0.074707	0.127813	0.020509	0.072637									-49.997	-0.06635	0.00592	-0.0752	-0.07227	-0.06982	-0.13715	-0.08105	-0.01318	-0.08881	0.021973									-50.048	0.411865	0.052784	0.23125	-0.05396	0.10913	-0.16773	0.48291
-50.133	0.036133	0.087403	0.087402	0.078613	0.122459	0.017579	0.06533									-49.972	-0.07201	0.00416	-0.07373	-0.06787	-0.07324	-0.13598	-0.08643	-0.00879	-0.09252	0.018555									-50.023	0.415771	0.060351	0.233447	-0.06421	0.102783	-0.17554	0.47583
-50.108	0.042967	0.092284	0.092285	0.086426	0.122266	0.036131	0.081738									-49.947	-0.08252	-0.00146	-0.07959	-0.07666	-0.0791	-0.13379	-0.09717	-0.01465	-0.09814	0.017578									-49.998	0.415771	0.059082	0.238525	-0.05713	0.095703	-0.17871	0.468018
-50.083	0.049804	0.087402	0.098144	0.086425	0.127657	0.036132	0.079318									-49.922	-0.08238	-0.00133	-0.06787	-0.07666	-0.07227	-0.13854	-0.08935	-0.01465	-0.09801	0.017579									-49.973	0.411133	0.056641	0.232178	-0.06177	0.091065	-0.18579	0.403076
-50.058	0.043945	0.087402	0.088379	0.07959	0.118437	0.024414	0.07791									-49.897	-0.07119	0.00205	-0.06445	-0.07324	-0.07178	-0.13809	-0.08594	-0.01123	-0.08291	0.01416									-49.948	0.41333	0.057959	0.234961	-0.05249	0.091065	-0.17798	0.328125
-50.033	0.047852	0.089354	0.097168	0.093262	0.131953	0.032226	0.074824									-49.872	-0.07568	0.00439	-0.06689	-0.0708	-0.06934	-0.13574	-0.0835	-0.01367	-0.08545	0.011718									-49.923	0.400146	0.054687	0.229248	-0.06811	0.079347	-0.17944	0.292237
-50.008	0.057617	0.085449	0.093262	0.086426	0.129961	0.041992	0.070879									-49.847	-0.08057	-0.00244	-0.06982	-0.0708	-0.06934	-0.13574	-0.0835	-0.0166	-0.08838	0.011719									-49.898	0.407227	0.055519	0.232521	-0.07275	0.091065	-0.1709	0.249268
-49.983	0.054687	0.094238	0.098145	0.091309	0.136524	0.037109	0.081348									-49.822	-0.08047	-0.00723	-0.06982	-0.06592	-0.06934	-0.14248	-0.08838	-0.0166	-0.08828	0.011719									-49.873	0.423584	0.072853	0.238136	-0.06568	0.091063	-0.15137	0.148436
-49.958	0.04297	0.079591	0.083497	0.081544	0.127148	0.029298	0.071972									-49.797	-0.07807	0.00299	-0.06738	-0.06836	-0.06689	-0.14496	-0.08887	-0.00244	-0.09271	0.01416									-49.848	0.412598	0.059862	0.24077	-0.04932	0.079346	-0.03418	0.066406
-49.933	0.050781	0.087402	0.095215	0.091309	0.133203	0.037109	0.072168									-49.772	-0.06998	0.00424	-0.06494	-0.0669	-0.06445	-0.13199	-0.0874	-0.000977	-0.08854	0.00879									-49.823	0.4104	0.025732	0.238868	0.067871	0.081787	0.00415	0.056397
-49.908	0.050781	0.092284	0.100098	0.101074	0.139531	0.053709	0.082402									-49.747	-0.07666	0.000488	-0.07373	-0.07568	-0.07324	-0.13574	-0.07959	-0.01172	-0.09229	0.011719									-49.798	0.423584	0.020606	0.238135	0.082766	0.076174	0.040772	0.043703
-49.883	0.054688	0.07959	0.090332	0.095215	0.131369	0.041016	0.07424									-49.722	-0.07666	-0.00439	-0.07373	-0.07861	-0.07324	-0.13574	-0.08643	-0.0166	-0.09229	0.011719									-49.773	0.428223	0.034865	0.247024	0.142088	0.091063	0.079102	0.041502
-49.858	0.038088	0.074709	0.075684	0.081543	0.127148	0.024416	0.068066									-49.697	-0.07652	-0.00719	-0.07373	-0.07861	-0.07813	-0.13561	-0.09131	-0.0166	-0.09215	0.00684									-49.748	0.419678	0.032517	0.242233	0.154542	0.074708	0.086914	0.019532
-49.833	0.043945	0.082519	0.083495	0.091308	0.122459	0.036132	0.073143									-49.672	-0.07988	0.00801	-0.07031	-0.0752	-0.07764	-0.13897	-0.08789	-0.01318	-0.08867	0.00732									-49.723	0.436035	0.055518	0.242774	0.154541	0.080811	0.099365	0.019531
-49.808	0.050781	0.085449	0.088379	0.098145	0.134492	0.039063	0.079317									-49.647	-0.08025	0.012519	-0.07227	-0.0625	-0.07276	-0.13934	-0.08301	-0.0083	-0.08904	0.020018									-49.698	0.43457	0.118847	0.246534	0.157715	0.079346	0.0979	0.018066
-49.783	0.050781	0.087403	0.086426	0.086426	0.123242	0.04004	0.075879									-49.622	-0.08447	0.00146	-0.08154	-0.06689	-0.07715	-0.14356	-0.0874	-0.01172	-0.09619	0.015626									-49.673	0.435303	0.120801	0.250928	0.149902	0.064453	0.098633	-0.00464
-49.758	0.050781	0.082519	0.088379	0.094238	0.132774	0.041991	0.075645									-49.597	-0.08447	-0.00342	-0.06982	-0.07373	-0.07715	-0.13574	-0.07959	-0.0166	-0.08447	0.015625									-49.648	0.454834	0.125488	0.245361	0.149903	0.059816	0.098633	-0.01953
-49.733	0.042969	0.074707	0.089356	0.086426	0.129023	0.042969	0.079707									-49.572	-0.07754	-0.00332	-0.07471	-0.07861	-0.06543	-0.14053	-0.08447	-0.0166	-0.09121	0.00879									-49.623	0.571289	0.180519	0.240334	0.152343	0.070068	0.098633	-0.00537
-49.708	0.054687	0.082519	0.085449	0.096191	0.122459	0.039062	0.079979									-49.547	-0.07807	-0.000918	-0.0752	-0.07617	-0.06982	-0.14106	-0.08496	-0.01416	-0.09369	0.00635									-49.598	0.568848	0.191162	0.253418	0.139648	0.064453	0.086914	-0.00781
-49.683	0.054688	0.087402	0.100098	0.096191	0.132617	0.053711	0.095996									-49.522	-0.07666	0.000488	-0.07373	-0.06299	-0.07324	-0.13965	-0.0835	-0.00586	-0.09229	0.00781									-49.573	0.615723	0.185254	0.254346	0.134277	0.072266	0.086914	0.00317
-49.658	0.050781	0.089356	0.090332	0.086426	0.124805	0.039063	0.086231									-49.497	-0.07666	-0.00439	-0.06592	-0.06299	-0.07324	-0.12793	-0.0835	-0.00879	-0.09229	0.00781									-49.548	0.606445	0.189795	0.246679	0.060058	0.050537	0.074463	-0.00928
-49.633	0.041016	0.072755	0.080566	0.088379	0.127342	0.027345	0.075096									-49.472	-0.07652	-0.00719	-0.06592	-0.06787	-0.07324	-0.13463	-0.09033	-0.00879	-0.08434	0.014648									-49.523	0.61499	0.193163	0.233447	0.020997	0.04419	0.072022	-0.01245
-49.608	0.041014	0.075682	0.095215	0.091309	0.132109	0.032225	0.081816									-49.447	-0.07217	-0.00381	-0.06934	-0.06738	-0.06201	-0.13613	-0.0918	-0.00537	-0.08779	0.015137									-49.498	0.61499	0.164894	0.234962	-0.000976	0.053467	0.067383	-0.01245
-49.583	0.042968	0.087401	0.109862	0.103026	0.131369	0.032226	0.083029									-49.422	-0.07494	-0.000723	-0.07178	-0.06494	-0.06445	-0.13402	-0.07764	-0.00293	-0.09057	0.017577									-49.473	0.622803	0.1125	0.258252	-0.02905	0.052002	0.060303	-0.01953
-49.558	0.038086	0.070801	0.093262	0.086426	0.123242	0.029297	0.06709									-49.397	-0.08043	-0.01109	-0.07764	-0.0708	-0.07324	-0.13951	-0.0835	-0.00879	-0.09605	0.01172									-49.448	0.615723	0.109863	0.28833	-0.0415	0.055176	0.00879	-0.03198
-49.533	0.036133	0.082519	0.088379	0.098145	0.118242	0.029296	0.072832									-49.372	-0.07705	-0.00772	-0.0791	-0.07422	-0.06982	-0.14102	-0.08008	-0.01221	-0.09756	0.015136									-49.423	0.622803	0.086426	0.349365	-0.04614	0.052001	-0.03662	-0.03198
-49.508	0.035156	0.074707	0.085449	0.093262	0.115429	0.026367	0.071972									-49.347	-0.07949	-0.00527	-0.07959	-0.07666	-0.07422	-0.1415	-0.08447	-0.01465	-0.09805	0.010742									-49.398	0.618164	0.04995	0.349023	-0.06567	0.052002	-0.06689	-0.03662
-49.483	0.042968	0.074706	0.090332	0.103027	0.114961	0.021484	0.066621									-49.322	-0.08002	0.00885	-0.07715	-0.0625	-0.07666	-0.13129	-0.08691	-0.000488	-0.09564	0.016113									-49.373	0.622803	0.035448	0.381884	-0.06421	0.044185	-0.10059	-0.0398
-49.458	0.031251	0.074708	0.078614	0.086427	0.101835	0.017579	0.065214									-49.297	-0.07877	0.00326	-0.06397	-0.06104	-0.0752	-0.13004	-0.08545	-0.00391	-0.08268	0.017577									-49.348	0.610352	0.020798	0.381394	-0.11963	0.020752	-0.13501	-0.07104
-49.433	0.03125	0.074707	0.087402	0.098145	0.105586	0.019531	0.071895									-49.272	-0.08238	-0.00523	-0.06787	-0.06494	-0.06738	-0.13365	-0.08936	-0.01074	-0.08629	0.013673									-49.323	0.575928	-0.01758	0.345455	-0.16333	-0.04492	-0.1709	-0.11011
-49.408	0.042969	0.082519	0.085449	0.096191	0.114961	0.027343	0.077364									-49.247	-0.07412	-0.00186	-0.07129	-0.06641	-0.06397	-0.13711	-0.09082	-0.00732	-0.08975	0.01709									-49.298	0.580566	-0.04717	0.348584	-0.14307	-0.05737	-0.16382	-0.09839
-49.383	0.031251	0.070802	0.073731	0.07959	0.103399	0.017579	0.060919									-49.222	-0.07666	0.000488	-0.07373	-0.06689	-0.06641	-0.12793	-0.0835	0.00293	-0.09229	0.026367									-49.273	0.564209	-0.03691	0.356399	-0.11572	-0.05029	-0.14746	-0.08667
-49.358	0.023438	0.062989	0.071777	0.07959	0.094023	0.00977	0.053496									-49.197	-0.07666	-0.00439	-0.07373	-0.05908	-0.06934	-0.12793	-0.0835	0.00293	-0.09229	0.023438									-49.248	0.555664	-0.02739	0.35274	-0.09302	-0.01904	-0.12476	-0.06396
-49.333	0.031249	0.074706	0.075683	0.081542	0.109492	0.023437	0.067011									-49.172	-0.07666	-0.00732	-0.07373	-0.05908	-0.06934	-0.12793	-0.0835	-0.00391	-0.09717	0.023438									-49.223	0.530518	-0.02436	0.341602	-0.09546	0.00586	-0.12647	-0.04688
-49.308	0.042969	0.074707	0.085449	0.089356	0.102461	0.019531	0.06291									-49.147	-0.07652	-0.00719	-0.07373	-0.06592	-0.06934	-0.12779	-0.0835	-0.00879	-0.09215	0.016602									-49.198	0.509521	-0.01519	0.310255	-0.07666	0.023193	-0.11694	-0.0249
-49.283	0.03125	0.070801	0.078613	0.084473	0.101836	0.022461	0.058379									-49.122	-0.07021	-0.00381	-0.07031	-0.06738	-0.07275	-0.12441	-0.08691	-0.00537	-0.08877	0.015137									-49.173	0.497803	-0.01084	0.320948	-0.06567	0.044192	-0.11694	-0.00464
-49.258	0.031249	0.0708	0.078613	0.094238	0.103399	0.01953	0.067754									-49.097	-0.07104	-0.0017	-0.06494	-0.06494	-0.0752	-0.12719	-0.08936	-0.00293	-0.08666	0.017578									-49.148	0.504883	0.00308	0.314602	-0.05395	0.059082	-0.10523	0.010254
-49.233	0.035157	0.062989	0.080566	0.086426	0.091094	0.00977	0.060332									-49.072	-0.07666	0.00439	-0.07373	-0.0708	-0.07324	-0.13574	-0.0835	-0.00879	-0.09229	0.011719									-49.123	0.506348	-0.00083	0.301172	-0.05249	0.068361	-0.10376	0.01172
-49.208	0.032226	0.071776	0.077636	0.098144	0.104142	0.023437	0.071427									-49.047	-0.0834	-0.00234	-0.07373	-0.05908	-0.07324	-0.13565	-0.0835	-0.00195	-0.08047	0.014649									-49.098	0.49707	0.00493	0.299122	-0.04932	0.078613	-0.09351	0.021973
-49.183	0.026367	0.058106	0.073731	0.086426	0.091016	0.00781	0.060254									-49.022	-0.08588	-0.00482	-0.07812	-0.06348	-0.0708	-0.12836	-0.08594	-0.00244	-0.0849	0.01416									-49.073	0.486816	-0.00317	0.291015	-0.0564	0.076172	-0.09521	0.019531
-49.158	0.026367	0.058105	0.073731	0.098145	0.096875	0.017577	0.055371									-48.997	-0.08447	-0.00342	-0.08154	-0.06689	-0.07617	-0.13184	-0.0874	-0.000977	-0.08838	0.015625									-49.048	0.49707	-0.00679	0.287403	-0.04297	0.091066	-0.0896	0.025148
-49.133	0.036132	0.061034	0.068848	0.098145	0.098711	0.017577	0.0533									-48.972	-0.08438	0.00449	-0.06982	-0.06689	-0.08105	-0.13174	-0.0874	-0.00781	-0.08828	0.015625									-49.023	0.50415	0.00679	0.28926	-0.0415	0.098145	-0.07324	0.026612
-49.108	0.035156	0.058105	0.077637	0.101074	0.095898	0.014648	0.06709									-48.947	-0.07725	0.00186	-0.06738	-0.06934	-0.07861	-0.12949	-0.08496	-0.01025	-0.08604	0.022949									-48.998	0.495361	0.00845	0.290918	-0.0376	0.107422	-0.08105	0.00854
-49.083	0.042968	0.069824	0.082519	0.103027	0.10715	0.021484	0.068575									-48.922	-0.08434	-0.00328	-0.06982	-0.07471	-0.06934	-0.12389	-0.07959	-0.00488	-0.09313	0.015626									-48.973	0.477539	-0.00991	0.273535	-0.0376	0.105957	-0.08496	-0.0022
-49.058	0.03125	0.056152	0.078613	0.086426	0.094023	0.00977	0.060332									-48.897	-0.08096	9.79e-05	-0.07129	-0.06348	-0.0708	-0.12734	-0.08301	-0.00147	-0.08096	0.019043									-48.948	0.479004	-0.00786	0.283888	-0.0376	0.103516	-0.07324	0.00464
-49.033	0.042969	0.062987	0.075684	0.098145	0.097461	0.011718	0.059863									-48.872	-0.0835	0.00244	-0.07178	-0.06104	-0.07129	-0.12988	-0.08545	0.000976	-0.07861	0.021484									-48.923	0.48291	-0.01104	0.287061	-0.03687	0.110596	-0.08032	0.010254
-49.008	0.035157	0.062989	0.065918	0.096191	0.091209	0.00781	0.050682									-48.847	-0.08633	0.00254	-0.07178	-0.06787	-0.07129	-0.12979	-0.08545	-0.00586	-0.07852	0.021484									-48.898	0.484619	-0.02876	0.283984	-0.04932	0.102785	-0.09741	-0.000731
-48.983	0.035155	0.062987	0.08252	0.096191	0.093555	0.017577	0.061817									-48.822	-0.08393	-0.00189	-0.06934	-0.07031	-0.06885	-0.12738	-0.08301	-0.0083	-0.08295	0.01709									-48.873	0.490723	-0.02983	0.278518	-0.04931	0.102785	-0.10059	-0.000731
-48.958	0.031251	0.062989	0.078614	0.086427	0.097656	0.021485	0.052246									-48.797	-0.07471	-0.00537	-0.07471	-0.06885	-0.06738	-0.13086	-0.06982	-0.00684	-0.07861	0.013672									-48.848	0.505615	-0.01997	0.289845	-0.05396	0.109863	-0.08887	0.01416
-48.933	0.02832	0.058106	0.075684	0.098145	0.092422	0.011719	0.054824									-48.772	-0.07494	0.00611	-0.07178	-0.07373	-0.07422	-0.12231	-0.07471	-0.01172	-0.07885	0.02539									-48.823	0.525146	-0.01553	0.292825	-0.05713	0.153564	-0.08813	0.03125
-48.908	0.021484	0.039552	0.057129	0.084473	0.079492	0.00391	0.039941									-48.747	-0.0874	0.000488	-0.07764	-0.08252	-0.08496	-0.12793	-0.0835	-0.00879	-0.08447	0.014649									-48.798	0.529053	-0.00801	0.303272	-0.05639	0.173833	-0.10913	0.046147
-48.883	0.024413	0.056151	0.071777	0.084473	0.093711	0.00879	0.046348									-48.722	-0.09215	0.000625	-0.07764	-0.0708	-0.07715	-0.12779	-0.0835	-0.00879	-0.09117	0.011719									-48.773	0.547852	0.02315	0.314898	-0.03442	0.212159	-0.08105	0.053956
-48.858	0.018555	0.050293	0.065918	0.086426	0.095898	0.00977	0.052441									-48.697	-0.08877	-0.000879	-0.07422	-0.06738	-0.07861	-0.12441	-0.08008	-0.00537	-0.09268	0.015137									-48.748	0.537598	0.040334	0.322805	-0.0415	0.239503	-0.09204	0.053956
-48.833	0.024413	0.056152	0.071777	0.098144	0.090743	0.00976	0.052168									-48.672	-0.07945	-0.00133	-0.07861	-0.06494	-0.0791	-0.12877	-0.08447	-0.00293	-0.0902	0.017578									-48.723	0.52832	0.060889	0.32627	-0.0415	0.249756	-0.09424	0.053955
-48.808	0.019531	0.05127	0.066895	0.089356	0.08418	0.00293	0.051465									-48.647	-0.079	0.00986	-0.06836	-0.06836	-0.07568	-0.13027	-0.08594	-0.00635	-0.0917	0.028808									-48.698	0.518066	0.072851	0.327979	-0.02979	0.251221	-0.09277	0.041504
-48.783	0.026367	0.062988	0.073731	0.091309	0.095586	0.012695	0.053106									-48.622	-0.07666	0.012207	-0.06592	-0.0708	-0.06152	-0.12012	-0.07178	-0.00879	-0.08057	0.024414									-48.673	0.506348	0.070459	0.302148	-0.02515	0.248777	-0.09985	0.031247
-48.758	0.016602	0.055176	0.063965	0.090332	0.08621	0.014649	0.052518									-48.597	-0.07656	0.00547	-0.0708	-0.0708	-0.06152	-0.1249	-0.07178	-0.00879	-0.08047	0.019531									-48.648	0.484619	0.063718	0.281247	-0.03443	0.222411	-0.08887	0.021971
-48.733	0.032226	0.062987	0.067871	0.090332	0.097773	0.016601	0.052363									-48.572	-0.07432	0.00283	-0.07129	-0.06836	-0.05908	-0.12559	-0.06934	-0.00635	-0.07822	0.021973									-48.623	0.471191	0.044382	0.260447	-0.0376	0.190185	-0.08813	0.011718
-48.708	0.030273	0.062988	0.07373	0.098144	0.095431	0.014648	0.057833									-48.547	-0.0835	0.000488	-0.07373	-0.0708	-0.06836	-0.12793	-0.07666	-0.00586	-0.08057	0.014649									-48.598	0.466553	0.049218	0.253564	-0.0376	0.161377	-0.08569	0.011719
-48.683	0.026367	0.046387	0.062012	0.081543	0.08418	0.012695	0.041699									-48.522	-0.08824	0.000625	-0.07373	-0.06787	-0.07324	-0.12779	-0.07178	-0.00879	-0.08727	0.011719									-48.573	0.471191	0.047363	0.255615	-0.02588	0.161377	-0.08105	0.026611
-48.658	0.024414	0.056152	0.071777	0.07959	0.093711	0.02246	0.053184									-48.497	-0.07705	0.004	-0.07031	-0.06738	-0.06982	-0.12441	-0.06836	-0.00537	-0.08096	0.015137									-48.548	0.458008	0.03789	0.264209	-0.0376	0.142578	-0.08496	0.021973
-48.633	0.020508	0.052246	0.067871	0.085449	0.08996	0.011719	0.04748									-48.472	-0.07471	0.00146	-0.06299	-0.06494	-0.06738	-0.11719	-0.07275	-0.00293	-0.07861	0.029297									-48.523	0.454834	0.035645	0.269775	-0.02979	0.133301	-0.08032	0.026611
-48.608	0.02539	0.050293	0.061035	0.089356	0.090742	0.00781	0.040449									-48.447	-0.07471	0.010254	-0.06787	-0.07178	-0.06738	-0.12207	-0.07764	0.00195	-0.0835	0.022461									-48.498	0.461914	0.035205	0.278613	-0.03052	0.129395	-0.08569	0.02588
-48.583	0.016602	0.05127	0.063965	0.084473	0.082304	0.014649	0.045682									-48.422	-0.07982	0.01002	-0.06787	-0.07666	-0.06055	-0.1223	-0.07764	-0.00293	-0.08666	0.017577									-48.473	0.466553	0.037696	0.281104	-0.01416	0.126953	-0.06934	0.035156
-48.558	0.026367	0.05127	0.078613	0.086426	0.097461	0.011719	0.054981									-48.397	-0.07652	-0.0023	-0.07861	-0.08252	-0.06933	-0.12779	-0.0835	-0.00879	-0.09215	0.01172									-48.448	0.466553	0.039551	0.292236	-0.02124	0.129395	-0.07397	0.030518
-48.533	0.011719	0.053223	0.070801	0.088379	0.083398	0.00781	0.043847									-48.372	-0.07314	-0.00381	-0.07031	-0.06738	-0.06592	-0.1293	-0.06836	-0.00537	-0.08877	0.015137									-48.423	0.478271	0.038086	0.282959	-0.02588	0.126952	-0.07715	0.030517
-48.508	0.028319	0.053221	0.070801	0.088379	0.085743	0.012694	0.050099									-48.347	-0.07754	-0.00137	-0.06787	-0.06494	-0.07031	-0.12979	-0.07275	-0.00293	-0.09316	0.025391									-48.398	0.464111	0.01577	0.27871	-0.03296	0.115237	-0.07642	0.018801
-48.483	0.018555	0.055177	0.070801	0.078613	0.08418	0.012696	0.047559									-48.322	-0.08002	0.00104	-0.06543	-0.0625	-0.07275	-0.11957	-0.0752	-0.00537	-0.08393	0.022949									-48.373	0.474365	0.021879	0.292631	-0.01807	0.122314	-0.06152	0.03833
-48.458	0.016601	0.055175	0.0708	0.086425	0.091093	0.014648	0.045682									-48.297	-0.07861	0.00244	-0.06396	-0.06592	-0.06348	-0.11816	-0.07373	0.000976	-0.08252	0.021484									-48.348	0.482178	0.025391	0.290771	-0.01807	0.117676	-0.06152	0.03833
-48.433	0.02832	0.062988	0.075684	0.086426	0.092422	0.011719	0.056778									-48.272	-0.07861	0.00342	-0.0708	-0.06885	-0.06348	-0.125	-0.0708	0.000977	-0.08252	0.021484									-48.323	0.485352	0.0208	0.303272	-0.02661	0.122314	-0.05371	0.039063
-48.408	0.014648	0.051271	0.062012	0.086426	0.079492	0.00391	0.043847									-48.247	-0.06713	-0.0017	-0.07568	-0.06885	-0.06348	-0.13012	-0.07373	-0.00586	-0.08275	0.014648									-48.298	0.489258	0.016455	0.308203	-0.0227	0.129395	-0.06152	0.041505
-48.383	0.031249	0.056151	0.078613	0.091309	0.093711	0.010741	0.06002									-48.222	-0.07945	-0.00719	-0.08154	-0.07373	-0.07617	-0.12389	-0.07959	-0.0166	-0.09313	0.00391									-48.273	0.493896	0.022071	0.304542	-0.03296	0.134033	-0.06152	0.03833
-48.358	0.023438	0.062012	0.070801	0.093262	0.089961	0.016602	0.052363									-48.197	-0.08096	-0.00869	-0.07813	-0.0752	-0.07764	-0.12051	-0.07617	-0.00146	-0.09268	0.019043									-48.248	0.493896	0.035645	0.318115	-0.0376	0.134033	-0.06616	0.03833
-48.333	0.023437	0.065918	0.0708	0.089355	0.095898	0.014648	0.050487									-48.172	-0.07861	-0.00928	-0.06396	-0.07275	-0.0752	-0.11816	-0.07373	0.000976	-0.09033	0.021484									-48.223	0.493896	0.035645	0.318115	-0.0376	0.126953	-0.06934	0.033691
-48.308	0.026367	0.067871	0.078613	0.101074	0.09543	0.024414	0.052949									-48.147	-0.07568	0.00244	-0.06885	-0.07275	-0.06836	-0.12305	-0.08057	-0.00391	-0.08936	0.021484									-48.198	0.486816	0.035645	0.31665	-0.0376	0.130127	-0.06934	0.030518
-48.283	0.024414	0.051271	0.066895	0.087402	0.081992	0.01465	0.041465									-48.122	-0.07854	0.00252	-0.07178	-0.07959	-0.07129	-0.1259	-0.07373	-0.00684	-0.09416	0.021484									-48.173	0.474365	0.030957	0.305615	-0.0376	0.122314	-0.07715	0.023438
-48.258	0.020508	0.055176	0.070801	0.083496	0.08996	0.016602	0.04748									-48.097	-0.0765	0.00455	-0.06982	-0.0708	-0.06934	-0.12387	-0.07178	-0.00488	-0.09213	0.018555									-48.148	0.474365	0.038086	0.30249	-0.0376	0.134034	-0.07715	0.0188
-48.233	0.013671	0.055175	0.070801	0.093262	0.091211	0.014648	0.040918									-48.072	-0.07275	0.00146	-0.07275	-0.06689	-0.06543	-0.12695	-0.06787	-0.00781	-0.08838	0.019531									-48.123	0.464111	0.034523	0.302833	-0.03296	0.131592	-0.07251	0.023438
-48.208	0.028319	0.06787	0.082518	0.098143	0.093556	0.017577	0.053028									-48.047	-0.07275	-0.00342	-0.06982	-0.07178	-0.05762	-0.12012	-0.07275	-0.0127	-0.08838	0.019531									-48.098	0.462646	0.043653	0.297315	-0.02979	0.130127	-0.06152	0.026611
-48.183	0.018555	0.058106	0.070801	0.091309	0.08418	0.021484	0.043652									-48.022	-0.07959	-0.00342	-0.06982	-0.07471	-0.06445	-0.12012	-0.07568	-0.000977	-0.08154	0.012695									-48.073	0.42749	0.014553	0.277487	-0.06494	0.094971	-0.09668	-0.00854
-48.158	0.024414	0.06787	0.080566	0.091309	0.09414	0.016601	0.053613									-47.997	-0.07262	-0.00816	-0.06982	-0.07471	-0.06934	-0.11998	-0.07568	-0.000976	-0.08434	0.015626									-48.048	0.404785	-0.01314	0.249804	-0.08765	0.079345	-0.11939	-0.03125
-48.133	0.031249	0.072752	0.085449	0.101074	0.100469	0.027342	0.059942									-47.972	-0.06924	-0.00771	-0.06641	-0.07129	-0.06592	-0.1166	-0.06445	0.00244	-0.08096	0.019043									-48.023	0.407959	-0.02744	0.237939	-0.09229	0.071533	-0.12402	-0.02417
-48.108	0.035157	0.060059	0.077637	0.093262	0.100313	0.019532	0.04709									-47.947	-0.07178	0.00244	-0.06396	-0.05713	-0.06836	-0.11328	-0.06885	-0.00195	-0.08545	0.021484									-47.998	0.395508	-0.04136	0.2333	-0.09693	0.066892	-0.14356	-0.03345
-48.083	0.023439	0.056153	0.075685	0.09131	0.089256	0.017579	0.045799									-47.922	-0.07494	0.00221	-0.06885	-0.06397	-0.07129	-0.1184	-0.07373	0.000976	-0.09057	0.021484									-47.973	0.388428	-0.05361	0.222508	-0.11646	0.052002	-0.15527	-0.05151
-48.058	0.03125	0.072754	0.080566	0.098145	0.100781	0.024414	0.052441									-47.897	-0.07266	-0.00332	-0.06592	-0.07471	-0.06543	-0.12881	-0.07959	-0.00488	-0.09609	0.00879									-47.948	0.375977	-0.07061	0.222118	-0.12744	0.037109	-0.16309	-0.05151
-48.033	0.03125	0.06787	0.083496	0.101074	0.100313	0.024413	0.059785									-47.872	-0.07025	-0.000918	-0.06348	-0.07227	-0.06299	-0.12934	-0.07715	-0.00732	-0.09369	0.018066									-47.923	0.372803	-0.06201	0.200928	-0.11572	0.040283	-0.16309	-0.05859
-48.008	0.031251	0.056153	0.071777	0.087402	0.08914	0.020509	0.048612									-47.847	-0.07568	-0.00635	-0.06885	-0.06787	-0.06152	-0.12793	-0.06396	-0.00879	-0.09229	0.014648									-47.898	0.372803	-0.06201	0.200928	-0.1228	0.027832	-0.16309	-0.06323
-47.983	0.031249	0.069823	0.073731	0.103027	0.096485	0.017577	0.048145									-47.822	-0.08072	0.000332	-0.07373	-0.0708	-0.06836	-0.12809	-0.06885	-0.00879	-0.09146	0.011719									-47.873	0.372803	-0.06445	0.200928	-0.12744	0.024658	-0.16309	-0.06323
-47.958	0.023438	0.058106	0.073731	0.08838	0.100975	0.019532	0.038963									-47.797	-0.08434	-0.00328	-0.07764	-0.07471	-0.07715	-0.1317	-0.07568	-0.01269	-0.09996	0.00781									-47.848	0.365723	-0.06592	0.200928	-0.11963	0.024658	-0.15601	-0.06323
-47.933	0.03125	0.072754	0.080566	0.091309	0.100391	0.029297	0.050098									-47.772	-0.08096	9.79e-05	-0.07422	-0.07129	-0.07373	-0.1166	-0.07227	-0.00928	-0.09658	0.01123									-47.823	0.372803	-0.0752	0.200928	-0.11963	0.01294	-0.15918	-0.07031
-47.908	0.019531	0.062989	0.078613	0.089356	0.088984	0.019532	0.040645									-47.747	-0.0668	0.00254	-0.07861	-0.06885	-0.07129	-0.121	-0.07666	-0.00195	-0.09414	0.013672									-47.798	0.372803	-0.07876	0.212988	-0.1228	0.010498	-0.15454	-0.05859
-47.883	0.03125	0.072754	0.07666	0.085449	0.100469	0.027343	0.051153									-47.722	-0.06928	5.85e-05	-0.07324	-0.07324	-0.06592	-0.12348	-0.0791	-0.00439	-0.09662	0.01709									-47.773	0.368164	-0.0895	0.204687	-0.14307	0.00439	-0.16309	-0.04126
-47.858	0.023438	0.062989	0.078613	0.091309	0.092969	0.021485	0.043652									-47.697	-0.0708	-0.00146	-0.07178	-0.07666	-0.06738	-0.12207	-0.07764	-0.00293	-0.09814	0.013672									-47.748	0.35083	-0.09624	0.197947	-0.15796	0.00586	-0.17798	-0.03198
-47.833	0.023437	0.0708	0.080566	0.091308	0.100391	0.024413	0.03838									-47.672	-0.0707	-0.00137	-0.07178	-0.06494	-0.06738	-0.12686	-0.06592	-0.00293	-0.08633	0.013672									-47.723	0.349365	-0.10088	0.195752	-0.15942	0.00903	-0.18652	-0.00464
-47.808	0.023438	0.056152	0.070801	0.081543	0.08418	0.012695	0.040723									-47.647	-0.07537	0.012519	-0.0625	-0.0625	-0.07178	-0.11981	-0.06348	-0.00537	-0.08416	0.01123									-47.698	0.349365	-0.10186	0.190868	-0.17041	-0.00342	-0.20142	-0.01245
-47.783	0.03125	0.056152	0.078613	0.084473	0.082422	0.012695	0.040918									-47.622	-0.08447	0.00146	-0.06982	-0.07178	-0.06934	-0.12402	-0.07471	-0.00488	-0.08838	0.00391									-47.673	0.351807	-0.10073	0.193457	-0.16333	0.000489	-0.19898	0.00708
-47.758	0.031249	0.072752	0.081543	0.101074	0.10078	0.027342	0.043652									-47.597	-0.07652	-0.00328	-0.06982	-0.07471	-0.06934	-0.12389	-0.07959	-0.00488	-0.09508	0.015625									-47.648	0.345459	-0.09512	0.196632	-0.15869	-0.00659	-0.19434	0.010254
-47.733	0.031249	0.06787	0.093262	0.101074	0.100781	0.037109	0.053418									-47.572	-0.07314	9.76e-05	-0.06641	-0.06348	-0.06592	-0.12051	-0.06836	-0.00146	-0.09658	0.019043									-47.623	0.338379	-0.09473	0.189209	-0.14697	-0.01367	-0.18262	0.00708
-47.708	0.042968	0.075683	0.088378	0.09912	0.108671	0.037109	0.060331									-47.547	-0.07568	0.00244	-0.0708	-0.06787	-0.06836	-0.125	-0.0708	0.000976	-0.09424	0.021484									-47.598	0.33374	-0.10352	0.189209	-0.14697	-0.00659	-0.19434	0.00708
-47.683	0.042969	0.077637	0.102051	0.114746	0.105274	0.039063	0.059863									-47.522	-0.07861	0.00342	-0.07568	-0.07275	-0.07129	-0.12988	-0.07373	-0.00586	-0.09912	0.014648									-47.573	0.336182	-0.1022	0.193458	-0.13989	-0.00659	-0.18018	0.025879
-47.658	0.042969	0.077638	0.092285	0.10498	0.107344	0.036134	0.055098									-47.497	-0.07373	-0.00146	-0.06787	-0.07275	-0.07129	-0.11816	-0.07373	-0.01074	-0.10205	0.00977									-47.548	0.345459	-0.09824	0.201319	-0.13452	-0.00342	-0.18262	0.038329
-47.633	0.036133	0.072754	0.088379	0.105957	0.100858	0.029297	0.060331									-47.472	-0.07863	-0.00148	-0.07275	-0.07275	-0.05957	-0.11818	-0.07373	-0.01074	-0.09035	0.00977									-47.523	0.330566	-0.09795	0.190868	-0.14697	-0.0144	-0.17871	0.023438
-47.608	0.049804	0.074706	0.090332	0.105957	0.100586	0.031249	0.057129									-47.447	-0.079	-0.00674	-0.07617	-0.07324	-0.06689	-0.11856	-0.07422	-0.01123	-0.09072	0.020996									-47.498	0.325928	-0.0918	0.181396	-0.13208	-0.01367	-0.18579	0.026612
-47.583	0.042969	0.077637	0.097168	0.114746	0.105274	0.032227	0.059864									-47.422	-0.07666	-0.00732	-0.07373	-0.07764	-0.06934	-0.12109	-0.06689	0.00293	-0.08838	0.023437									-47.473	0.338379	-0.09048	0.18418	-0.14233	-0.01367	-0.19043	0.042969
-47.558	0.035156	0.065918	0.093262	0.100098	0.096094	0.027344	0.050683									-47.397	-0.0834	-0.00723	-0.07373	-0.0708	-0.06934	-0.12393	-0.07178	-0.00195	-0.09512	0.018555									-47.448	0.470459	-0.00938	0.277014	-0.00562	0.11377	-0.05371	0.175049
-47.533	0.042969	0.084471	0.103027	0.11084	0.100391	0.034178	0.053028									-47.372	-0.08611	-0.00506	-0.05957	-0.06836	-0.0669	-0.12176	-0.06934	-0.00244	-0.09002	0.018065									-47.423	0.501709	0.052735	0.339112	0.01709	0.130127	-0.02954	0.19458
-47.508	0.031251	0.069825	0.095215	0.101074	0.100703	0.031251	0.057246									-47.347	-0.07861	-0.00439	-0.0708	-0.07275	-0.07031	-0.12598	-0.07861	-0.00684	-0.09424	0.021484									-47.398	0.501709	0.05127	0.336182	0.024176	0.134771	-0.03418	0.202398
-47.483	0.041015	0.065918	0.100098	0.097168	0.100313	0.027343	0.062715									-47.322	-0.08365	-0.00943	-0.07568	-0.07764	-0.0752	-0.12516	-0.08154	-0.01367	-0.09439	0.014648									-47.373	0.540039	0.085996	0.352841	0.047606	0.152099	0.00415	0.25244
-47.458	0.024415	0.065919	0.086427	0.087403	0.084179	0.028321	0.051464									-47.297	-0.09006	-0.01291	-0.07959	-0.08447	-0.0791	-0.13352	-0.07764	-0.02246	-0.10276	0.00586									-47.348	0.540039	0.09707	0.371728	0.045166	0.146484	-0.00757	0.260254
-47.433	0.032227	0.063965	0.088379	0.099121	0.093906	0.030273	0.049473									-47.272	-0.0833	-0.01103	-0.07275	-0.07764	-0.07715	-0.12676	-0.0708	-0.01563	-0.09893	0.012695									-47.323	0.561035	0.103369	0.380957	0.045166	0.139404	-0.0061	0.253906
-47.408	0.036133	0.072753	0.095215	0.098145	0.093047	0.036132	0.062285									-47.247	-0.0708	-0.00928	-0.07275	-0.06494	-0.0752	-0.12207	-0.06592	-0.00293	-0.09424	0.017577									-47.298	0.564209	0.094434	0.363721	0.04834	0.137939	-0.02881	0.245361
-47.383	0.049804	0.074706	0.097168	0.103027	0.100703	0.036132	0.067011									-47.222	-0.0708	-0.00928	-0.07568	-0.07178	-0.0752	-0.12207	-0.07275	-0.00293	-0.09424	0.010742									-47.273	0.564941	0.084961	0.375244	0.056153	0.141114	-0.05054	0.257081
-47.358	0.042968	0.072754	0.10498	0.101074	0.100508	0.045898	0.06291									-47.197	-0.0777	-0.00152	-0.06396	-0.07666	-0.0752	-0.11529	-0.07764	-0.00781	-0.08941	0.00586									-47.248	0.567383	0.096047	0.370705	0.056153	0.13794	-0.0271	0.271973
-47.333	0.036133	0.072754	0.098145	0.094239	0.10543	0.03711	0.069785									-47.172	-0.08393	-0.00287	-0.06543	-0.07812	-0.06494	-0.11957	-0.0791	-0.01221	-0.09564	0.0044									-47.223	0.58374	0.104102	0.373389	0.043701	0.130127	-0.02246	0.276611
-47.308	0.030273	0.066895	0.095215	0.098145	0.107539	0.041016	0.059199									-47.147	-0.0874	-0.0083	-0.0708	-0.06494	-0.07031	-0.11816	-0.07764	-0.01074	-0.09424	0.012695									-47.198	0.584473	0.134033	0.368896	0.052246	0.125488	-0.02173	0.198486
-47.283	0.026367	0.072754	0.093262	0.098145	0.100781	0.039062	0.063184									-47.122	-0.09033	-0.01318	-0.07568	-0.06982	-0.0752	-0.11816	-0.06592	0.000977	-0.09424	0.00977									-47.173	0.605713	0.225586	0.362549	0.060056	0.122312	-0.01465	0.096922
-47.258	0.040038	0.0708	0.10498	0.109863	0.112032	0.050781	0.062716									-47.097	-0.07885	-0.01342	-0.06787	-0.07275	-0.0752	-0.12523	-0.0708	-0.00586	-0.09936	0.00977									-47.148	0.654785	0.262546	0.340427	0.030277	0.099613	-0.02246	0.082035
-47.233	0.028321	0.061036	0.091309	0.098145	0.105742	0.034181	0.061308									-47.072	-0.08434	-0.01891	-0.07373	-0.07861	-0.08594	-0.13561	-0.07959	-0.0166	-0.09996	0.00391									-47.123	0.715088	0.298101	0.347662	0.035889	0.105225	0.00415	0.053223
-47.208	0.030272	0.069823	0.095214	0.105956	0.107539	0.043944	0.065058									-47.047	-0.0877	-0.01543	-0.07031	-0.0752	-0.07764	-0.13213	-0.07617	-0.01318	-0.09648	0.015137									-47.098	0.740723	0.334571	0.3646	0.02417	0.099609	0.00171	0.050049
-47.183	0.03418	0.065918	0.093262	0.104004	0.108477	0.041992	0.074785									-47.022	-0.08783	-0.00385	-0.07227	-0.07715	-0.07275	-0.11957	-0.07813	-0.0083	-0.09857	0.013183									-47.073	0.762695	0.336426	0.357178	0.0061	0.102051	0.00879	0.042969
-47.158	0.036133	0.064941	0.102051	0.096191	0.117461	0.048828	0.072051									-46.997	-0.07861	-0.00537	-0.07568	-0.08057	-0.07129	-0.11816	-0.08154	-0.00684	-0.10205	0.00977									-47.048	0.790039	0.345362	0.377832	0.070313	0.109864	0.019043	0.053223
-47.133	0.042968	0.074706	0.109863	0.109863	0.118868	0.060546	0.076388									-46.972	-0.07852	-0.00527	-0.07568	-0.07275	-0.07813	-0.1249	-0.07373	-0.01367	-0.10195	0.00977									-47.023	0.712646	0.347755	0.385108	0.171878	0.091067	0.00879	0.061038
-47.108	0.047853	0.074708	0.100098	0.098145	0.105859	0.048829	0.065332									-46.947	-0.07611	-0.00971	-0.07813	-0.07031	-0.08057	-0.12738	-0.07129	-0.01611	-0.09955	0.00732									-46.998	0.580566	0.364311	0.390434	0.21704	0.130858	0.072022	0.074217
-47.083	0.054686	0.077635	0.100096	0.105956	0.118047	0.065428	0.069708									-46.922	-0.07959	-0.01318	-0.06787	-0.07373	-0.0791	-0.11426	-0.06982	-0.01465	-0.09814	0.00586									-46.973	0.572021	0.347655	0.391845	0.231934	0.367676	0.136963	0.058594
-47.058	0.049805	0.069824	0.102051	0.098145	0.117383	0.055664	0.071973									-46.897	-0.08262	-0.01328	-0.06787	-0.07666	-0.0791	-0.11924	-0.07471	-0.01172	-0.09336	0.00586									-46.948	0.55249	0.345703	0.388428	0.235107	0.399658	0.176025	0.053955
-47.033	0.047852	0.076659	0.104004	0.109863	0.117109	0.065429	0.073652									-46.872	-0.08486	-0.01553	-0.07031	-0.0791	-0.06982	-0.12441	-0.08008	-0.01709	-0.10049	0.00342									-46.923	0.52124	0.055518	0.412207	0.239014	0.454346	0.089356	0.061036
-47.008	0.052735	0.069825	0.10498	0.101074	0.110546	0.070313	0.070019									-46.847	-0.07764	-0.01025	-0.06787	-0.06494	-0.07227	-0.12207	-0.06592	-0.01465	-0.09814	0.010742									-46.898	0.508789	-0.02627	0.512306	0.251466	0.552003	0.083008	0.065675
-46.983	0.050781	0.077636	0.10498	0.103027	0.116719	0.070312	0.067403									-46.822	-0.08252	-0.01318	-0.06689	-0.07178	-0.0752	-0.12207	-0.07275	-0.01465	-0.09814	0.00586									-46.873	0.510986	-0.04897	0.592872	0.267825	0.571535	0.05249	0.065676
-46.958	0.036135	0.059084	0.098146	0.09424	0.108593	0.05176	0.065136									-46.797	-0.08268	-0.01334	-0.07178	-0.07666	-0.0752	-0.12223	-0.07764	-0.01465	-0.10318	0.00586									-46.848	0.52124	-0.07822	0.661281	0.365479	0.607422	-0.07397	0.070313
-46.933	0.043945	0.072754	0.105957	0.094238	0.108359	0.063477	0.06002									-46.772	-0.08633	-0.01699	-0.07568	-0.08057	-0.0791	-0.121	-0.08154	-0.02539	-0.10977	0.00195									-46.823	0.520508	-0.06704	0.68418	0.387451	0.632568	-0.1084	0.057861
-46.908	0.049805	0.066895	0.095215	0.098145	0.100703	0.060547	0.052363									-46.747	-0.08881	-0.02143	-0.07812	-0.07813	-0.0835	-0.12348	-0.0791	-0.01611	-0.10736	-0.000488									-46.798	0.520508	-0.04824	0.699072	0.39209	0.629395	-0.10059	0.061035
-46.883	0.042968	0.072754	0.10498	0.098145	0.112227	0.058593	0.058028									-46.722	-0.09033	-0.01318	-0.07959	-0.07666	-0.08691	-0.12207	-0.07764	-0.01465	-0.10596	-0.00195									-46.773	0.517334	-0.03857	0.700928	0.418702	0.638673	-0.10059	0.057862
-46.858	0.043946	0.063965	0.109863	0.086426	0.100859	0.051758	0.061308									-46.697	-0.08238	-0.01305	-0.07959	-0.06982	-0.08691	-0.12682	-0.07666	-0.01953	-0.10484	0.00586									-46.748	0.529785	-0.01626	0.703712	0.4834	0.646486	-0.09595	0.047609
-46.833	0.045897	0.06787	0.109862	0.094237	0.108204	0.063476	0.064747									-46.672	-0.08584	-0.00967	-0.07617	-0.06934	-0.07568	-0.12637	-0.07812	-0.01904	-0.10635	0.00244									-46.723	0.520508	0.01128	0.713185	0.523438	0.771484	-0.07861	0.041504
-46.808	0.045898	0.064941	0.109863	0.096191	0.100781	0.055664	0.055371									-46.647	-0.08838	-0.01416	-0.07373	-0.06689	-0.07324	-0.11621	-0.07568	-0.0166	-0.104	-3.58e-07									-46.698	0.513428	0.055761	0.745948	0.552246	0.984131	-0.0647	0.021973
-46.783	0.047852	0.062988	0.109863	0.091309	0.1125	0.063476	0.063184									-46.622	-0.08861	-0.01928	-0.06885	-0.07373	-0.07813	-0.11645	-0.08057	-0.0166	-0.10424	-8.94e-07									-46.673	0.503174	0.089209	0.742774	0.556886	1.12305	-0.04517	0.00391
-46.758	0.042968	0.062988	0.109863	0.103027	0.11211	0.068359	0.057911									-46.597	-0.08252	-0.0249	-0.07959	-0.08447	-0.08691	-0.12207	-0.08936	-0.01074	-0.10303	-0.00586									-46.648	0.516602	0.098684	0.753224	0.566407	1.21851	-0.01538	0.014161
-46.733	0.04297	0.059083	0.109863	0.093262	0.100781	0.058595	0.060254									-46.572	-0.08225	-0.02951	-0.07959	-0.07666	-0.08691	-0.12863	-0.07764	-0.01758	-0.10568	0.00586									-46.623	0.501709	0.094825	0.742042	0.049074	1.27319	0.015869	0.01172
-46.708	0.044921	0.072753	0.111816	0.096191	0.100664	0.065429	0.060136									-46.547	-0.08232	-0.02568	-0.07275	-0.06982	-0.08691	-0.12676	-0.0708	-0.01563	-0.09893	0.00781									-46.598	0.501709	0.130176	0.428272	-0.26416	1.24097	0.036133	0.014893
-46.683	0.044922	0.069824	0.111816	0.093262	0.100313	0.0625	0.066621									-46.522	-0.08252	-0.00928	-0.06787	-0.06494	-0.0752	-0.12207	-0.06592	-0.01074	-0.09424	0.00976									-46.573	0.477539	0.132861	0.294238	-0.27734	1.16064	0.101074	0.017334
-46.658	0.03125	0.065919	0.098145	0.093262	0.089062	0.050782	0.065137									-46.497	-0.08258	-0.00934	-0.07275	-0.07178	-0.0752	-0.11041	-0.07275	-0.00293	-0.0943	0.00977									-46.548	0.486084	0.120069	0.225293	-0.30249	0.29175	0.103271	0.01636
-46.633	0.047851	0.061034	0.114746	0.091309	0.100508	0.05664	0.059981									-46.472	-0.08881	-0.01752	-0.07715	-0.07813	-0.07666	-0.11176	-0.0791	-0.00928	-0.10248	0.00146									-46.523	0.505615	0.118069	0.206692	-0.2876	-0.48633	0.129883	0.026614
-46.608	0.041016	0.065918	0.10791	0.094238	0.089062	0.049805	0.051465									-46.447	-0.09033	-0.021	-0.06787	-0.07666	-0.0752	-0.11035	-0.0708	-0.01074	-0.10596	-0.00195									-46.498	0.52124	0.107523	0.263529	-0.28686	-0.70581	0.150146	0.042237
-46.583	0.043945	0.065917	0.110839	0.089355	0.096563	0.05664	0.062872									-46.422	-0.08252	-0.01318	-0.07471	-0.06982	-0.08203	-0.11523	-0.07373	-0.01074	-0.09814	-0.00195									-46.473	0.536133	0.078956	0.318458	-0.26953	-0.98779	0.172119	0.056397
-46.558	0.036133	0.056152	0.114746	0.07959	0.089141	0.048828	0.058379									-46.397	-0.08252	-0.01318	-0.07959	-0.07275	-0.08691	-0.11816	-0.07373	-0.01758	-0.09814	0.00977									-46.448	0.55249	0.072851	0.335791	-0.27197	-1.06592	0.183838	0.077393
-46.533	0.038086	0.074706	0.116699	0.095215	0.100703	0.062499	0.060176									-46.372	-0.08922	-0.01793	-0.07959	-0.07275	-0.08691	-0.11022	-0.07373	-0.02246	-0.09801	0.00293									-46.423	0.557129	0.074707	0.325928	-0.27978	-1.0769	0.196289	0.077393
-46.508	0.042968	0.074707	0.112793	0.093262	0.100314	0.055664	0.069552									-46.347	-0.09096	-0.01771	-0.07617	-0.06934	-0.08838	-0.11391	-0.07031	-0.01904	-0.09975	0.00146									-46.398	0.572021	0.073585	0.323341	-0.28687	-1.08399	0.200928	0.093749
-46.483	0.031251	0.065919	0.11084	0.089356	0.100469	0.051759	0.056035									-46.322	-0.08252	-0.021	-0.06787	-0.06494	-0.08691	-0.12207	-0.07275	-0.01074	-0.10596	-0.00195									-46.373	0.572021	0.05703	0.321434	-0.27979	-0.86133	0.196289	0.089843
-46.458	0.023438	0.056153	0.103028	0.07959	0.093046	0.048829	0.050565									-46.297	-0.0874	-0.021	-0.07275	-0.07178	-0.08691	-0.12207	-0.07764	-0.01074	-0.09424	-0.00684									-46.348	0.579102	0.052392	0.315332	-0.28442	-0.84082	0.19165	0.080566
-46.433	0.03125	0.071777	0.116699	0.093262	0.100703	0.0625	0.060176									-46.272	-0.09023	-0.00918	-0.07568	-0.07666	-0.08691	-0.12197	-0.07764	-0.01074	-0.10098	-0.00977									-46.323	0.58374	0.046192	0.299853	-0.37744	-0.62378	0.188477	0.096924
-46.408	0.042969	0.064941	0.109863	0.086426	0.100976	0.058593	0.070215									-46.247	-0.08783	-0.01361	-0.07324	-0.07422	-0.08447	-0.11957	-0.0752	-0.01514	-0.10346	0.000488									-46.298	0.58374	0.031396	0.255273	-0.39624	-0.76441	0.181396	0.101562
-46.383	0.04785	0.075682	0.114746	0.099121	0.100858	0.073241	0.070097									-46.222	-0.08643	-0.01709	-0.07861	-0.07764	-0.08984	-0.125	-0.07861	-0.01855	-0.10205	0.00195									-46.273	0.58374	0.021874	0.218407	-0.50562	-0.98706	0.14624	0.096923
-46.358	0.049804	0.077636	0.116699	0.112793	0.112031	0.070312	0.071504									-46.197	-0.08643	-0.01709	-0.0835	-0.08057	-0.09473	-0.11816	-0.08154	-0.01074	-0.10205	-0.00488									-46.248	0.58374	-0.01939	0.155175	-0.63282	-1.00342	0.109619	0.092281
-46.333	0.04297	0.063966	0.114747	0.099122	0.108787	0.06836	0.072166									-46.172	-0.08156	-0.01711	-0.0835	-0.08057	-0.08301	-0.11818	-0.06982	-0.01563	-0.10891	-0.00977									-46.223	0.560303	-0.06309	0.145164	-0.6853	-1.31128	0.068115	0.065674
-46.308	0.045898	0.08252	0.129395	0.117676	0.108281	0.075195	0.07459									-46.147	-0.08672	-0.02227	-0.07227	-0.06934	-0.08838	-0.12334	-0.07715	-0.01904	-0.11406	-0.01025									-46.198	0.55249	-0.08086	0.089306	-0.71411	-1.68555	0.051025	0.057861
-46.283	0.047852	0.074708	0.116699	0.117676	0.1125	0.0625	0.076855									-46.122	-0.08197	-0.01264	-0.06738	-0.06445	-0.08643	-0.12152	-0.07715	-0.01416	-0.10932	-0.01025									-46.173	0.55249	-0.0957	0.014893	-0.72437	0.270752	0.036133	0.057861
-46.258	0.047851	0.082519	0.114746	0.117676	0.112227	0.068359	0.0717									-46.097	-0.08057	-0.01123	-0.07275	-0.06982	-0.08496	-0.12012	-0.06787	-0.0127	-0.10107	-0.01172									-46.148	0.55249	-0.10645	-0.01001	-0.75244	0.559814	0.032959	0.06958
-46.233	0.052735	0.070801	0.119629	0.108887	0.103711	0.066407	0.074902									-46.072	-0.08545	-0.01123	-0.07764	-0.07471	-0.08496	-0.11231	-0.06787	-0.0127	-0.104	0									-46.123	0.55249	-0.11279	-0.02173	-0.76026	0.930906	0.016602	0.077391
-46.208	0.047851	0.082519	0.114745	0.122558	0.113476	0.078124	0.074902									-46.047	-0.0807	-0.0182	-0.06982	-0.07471	-0.0918	-0.11244	-0.06787	-0.00781	-0.10414	-5.36e-07									-46.098	0.540771	-0.11983	-0.04292	-0.8064	0.997314	-0.00757	0.065674
-46.183	0.055664	0.08252	0.122559	0.125488	0.108359	0.073242	0.080527									-46.022	-0.08393	-0.02631	-0.07324	-0.07812	-0.08838	-0.1225	-0.07617	-0.01611	-0.10736	-0.00342									-46.073	0.55249	-0.13623	-0.0896	-0.81567	1.00122	-0.01782	0.065674
-46.158	0.049805	0.08252	0.116699	0.117676	0.111953	0.075196	0.076309									-45.997	-0.08936	-0.0249	-0.07666	-0.06885	-0.08691	-0.12598	-0.07764	-0.01953	-0.09814	-0.00879									-46.048	0.543213	-0.13198	-0.1293	-0.81103	1.00366	-0.01538	0.072755
-46.133	0.034181	0.070802	0.109863	0.104004	0.10078	0.061525	0.0583									-45.972	-0.0941	-0.02477	-0.07959	-0.07373	-0.08691	-0.11412	-0.07764	-0.02246	-0.10484	-0.01367									-46.023	0.549316	-0.12637	-0.15249	-0.81104	1.04419	-0.01074	0.077392
-46.108	0.047851	0.077636	0.109863	0.11377	0.1125	0.068359	0.068066									-45.947	-0.09072	-0.01455	-0.07617	-0.07324	-0.0835	-0.11563	-0.06934	-0.01904	-0.10635	-0.00244									-45.998	0.525879	-0.12876	-0.1666	-0.79151	1.03784	-0.02246	0.082029
-46.083	0.047851	0.075683	0.109863	0.115722	0.119923	0.068359	0.06963									-45.922	-0.08838	-0.01514	-0.07373	-0.07764	-0.08106	-0.11621	-0.07178	-0.0166	-0.104	-3.58e-07									-45.973	0.501709	-0.12735	-0.17691	-0.1228	1.02539	-0.03027	0.06958
-46.058	0.045898	0.067871	0.105957	0.11377	0.108281	0.058594	0.067754									-45.897	-0.09537	-0.01529	-0.06885	-0.08252	-0.07813	-0.11637	-0.07178	-0.0166	-0.10416	-5.96e-07									-45.948	0.500977	-0.13052	-0.18936	0.309326	1.00366	-0.02319	0.084473
-46.033	0.036133	0.066895	0.100098	0.105957	0.100976	0.060547	0.060449									-45.872	-0.09215	-0.01891	-0.07764	-0.07471	-0.08496	-0.11998	-0.07568	-0.01953	-0.11266	-0.00879									-45.923	0.493896	-0.14121	-0.2064	0.32251	0.993408	-0.03735	0.077393
-46.008	0.054686	0.077635	0.111816	0.117676	0.115429	0.067381	0.074902									-45.847	-0.08877	-0.02236	-0.07422	-0.07129	-0.08838	-0.1166	-0.0791	-0.021	-0.11221	-0.0083									-45.898	0.486816	-0.1377	-0.21167	0.364012	0.950438	-0.04907	0.077391
-45.983	0.049804	0.082519	0.109863	0.117676	0.124727	0.075195	0.076387									-45.822	-0.09117	-0.02477	-0.07178	-0.06885	-0.09082	-0.11315	-0.08154	-0.01855	-0.09801	-0.00586									-45.873	0.469727	-0.15655	-0.2271	0.357666	0.927734	-0.06616	0.06958
-45.958	0.036134	0.070802	0.107911	0.117677	0.113554	0.063478	0.073026									-45.797	-0.09086	-0.02152	-0.07324	-0.07031	-0.0874	-0.11479	-0.07813	-0.01514	-0.09477	0.00244									-45.848	0.466553	0.230957	-0.2561	0.36792	0.918457	-0.06934	0.06958
-45.933	0.045898	0.07959	0.10498	0.117676	0.115039	0.075195	0.074512									-45.772	-0.08416	-0.01482	-0.07715	-0.07422	-0.08838	-0.1159	-0.07617	-0.021	-0.09588	-0.00342									-45.823	0.447754	0.343897	-0.26279	0.369385	0.905762	-0.0835	0.05542
-45.908	0.03418	0.069825	0.10498	0.117676	0.112695	0.067384	0.075097									-45.747	-0.08838	-0.02588	-0.07373	-0.07861	-0.09277	-0.12012	-0.0835	-0.0166	-0.10693	-0.00781									-45.798	0.424316	0.379589	-0.28618	0.345947	0.899658	-0.10449	0.034424
-45.883	0.052733	0.082518	0.109863	0.117676	0.116993	0.075194	0.081349									-45.722	-0.09521	-0.03076	-0.07373	-0.06689	-0.08789	-0.125	-0.0835	-0.0166	-0.11182	-0.00781									-45.773	0.419678	0.445801	-0.26001	0.349121	0.744873	-0.10449	0.026611
-45.858	0.04297	0.067872	0.095215	0.105957	0.115351	0.063477	0.07873									-45.697	-0.09996	-0.03063	-0.08057	-0.07373	-0.09277	-0.11607	-0.0835	-0.02344	-0.10387	-0.00781									-45.748	0.411865	0.452148	0.220459	0.341309	0.480225	0.094727	0.021973
-45.833	0.041015	0.077636	0.10498	0.117675	0.111211	0.078125	0.07459									-45.672	-0.09658	-0.03213	-0.08203	-0.0752	-0.08936	-0.1127	-0.06836	-0.0249	-0.10049	-0.00928									-45.723	0.411865	0.455078	0.456299	0.324951	0.306641	0.172119	0.019531
-45.808	0.02832	0.069824	0.109863	0.117676	0.117383	0.070313	0.074902									-45.647	-0.09424	-0.021	-0.07959	-0.07275	-0.0918	-0.11035	-0.07275	-0.02246	-0.09814	-0.00977									-45.698	0.407227	0.453613	0.544678	0.310059	0.191162	0.227539	0.010254
-45.783	0.040039	0.06787	0.109863	0.117676	0.116992	0.065429	0.072559									-45.622	-0.09936	-0.02123	-0.07959	-0.06494	-0.08692	-0.11742	-0.07764	-0.02246	-0.10326	-0.00879									-45.673	0.404053	0.451172	0.599365	0.314697	0.126221	0.400146	0
-45.758	0.030274	0.067872	0.095215	0.105957	0.107539	0.063477	0.065058									-45.597	-0.09609	-0.02676	-0.07373	-0.07764	-0.09277	-0.12783	-0.0835	-0.0166	-0.11172	-0.01953									-45.648	0.404053	0.453613	0.5979	0.29834	0.105957	0.458008	-0.00928
-45.733	0.034179	0.065918	0.10498	0.115723	0.111406	0.073242	0.074785									-45.572	-0.09369	-0.02436	-0.07617	-0.08008	-0.09033	-0.12543	-0.08594	-0.01904	-0.10932	-0.01709									-45.623	0.404053	0.452148	0.589111	0.30542	0.076904	0.453369	-0.01245
-45.708	0.033203	0.074707	0.109863	0.10791	0.110624	0.065429	0.07205									-45.547	-0.09229	-0.02979	-0.07764	-0.07861	-0.0957	-0.11231	-0.0874	-0.02051	-0.11475	-0.01563									-45.598	0.396973	0.453613	0.579834	0.295166	0.074707	0.450928	-0.00781
-45.683	0.041992	0.074707	0.109863	0.117676	0.118867	0.067383	0.076387									-45.522	-0.09889	-0.03443	-0.07764	-0.0835	-0.10059	-0.11207	-0.07959	-0.02051	-0.10768	-0.00391									-45.573	0.399414	0.451172	0.577393	0.290527	0.072266	0.446289	-0.02417
-45.658	0.02832	0.074708	0.100098	0.105957	0.105859	0.063478	0.065332									-45.497	-0.09816	-0.02102	-0.07861	-0.08057	-0.09473	-0.11135	-0.07373	-0.02149	-0.10207	-0.00488									-45.548	0.404053	0.452148	0.586182	0.302979	0.074707	0.446289	-0.03198
-45.633	0.042967	0.074706	0.111816	0.120605	0.122265	0.078124	0.074902									-45.472	-0.09072	-0.02627	-0.08398	-0.06934	-0.0835	-0.11465	-0.07422	-0.01904	-0.10244	-0.01025									-45.523	0.411865	0.455078	0.579834	0.313232	0.064452	0.438477	-0.03125
-45.608	0.042968	0.082519	0.109863	0.122559	0.119844	0.080077	0.086153									-45.447	-0.08838	-0.02686	-0.08154	-0.06689	-0.08594	-0.11231	-0.07861	-0.0166	-0.1001	-0.0127									-45.498	0.407227	0.443016	0.594139	0.305421	0.050539	0.43457	0.068849
-45.583	0.031251	0.070802	0.110841	0.118653	0.118242	0.063478	0.072832									-45.422	-0.08824	-0.02672	-0.07373	-0.06689	-0.08887	-0.10436	-0.07178	-0.0166	-0.10484	-0.01563									-45.473	0.522705	0.454542	0.606641	0.307617	0.049561	0.43457	0.206299
-45.558	0.033203	0.074707	0.10791	0.115723	0.11543	0.070313	0.079785									-45.397	-0.08998	-0.02357	-0.07031	-0.07031	-0.08545	-0.10805	-0.06836	-0.02002	-0.10463	-0.01221									-45.448	0.719727	0.465282	0.61006	0.324219	0.066162	0.445557	0.217285
-45.533	0.03125	0.074706	0.114746	0.125488	0.127148	0.078124	0.074902									-45.372	-0.08424	-0.0149	-0.07861	-0.0708	-0.08887	-0.11598	-0.07178	-0.02832	-0.09986	-0.00781									-45.423	0.751709	0.483789	0.613916	0.341309	0.069093	0.458008	0.307862
-45.508	0.041015	0.082519	0.114746	0.127441	0.121876	0.076171	0.084278									-45.347	-0.08535	-0.01602	-0.07568	-0.06494	-0.08984	-0.11025	-0.0708	-0.02246	-0.09414	-0.00195									-45.398	0.782959	0.47129	0.639747	0.350586	0.059815	0.462646	0.332032
-45.483	0.031251	0.070802	0.116699	0.124512	0.119922	0.06836	0.079395									-45.322	-0.08807	-0.01873	-0.06152	-0.06738	-0.09229	-0.10809	-0.07129	-0.01318	-0.09881	-0.00635									-45.373	0.814209	0.348341	0.646436	0.349092	0.059785	0.423584	0.335176
-45.458	0.033204	0.062989	0.102052	0.112794	0.110546	0.070313	0.070019									-45.297	-0.09215	-0.02281	-0.07275	-0.07471	-0.08887	-0.119	-0.07568	-0.02051	-0.10777	-0.01562									-45.348	0.630615	0.183967	0.543098	0.153076	-0.13867	0.161865	0.148438
-45.433	0.02832	0.074707	0.109863	0.122559	0.120312	0.078125	0.072949									-45.272	-0.08877	-0.01943	-0.07422	-0.07129	-0.08545	-0.10879	-0.06738	-0.01709	-0.09268	-0.01221									-45.323	0.604004	0.059083	0.454832	0.124023	-0.16284	0.09082	0.124268
-45.408	0.02832	0.074706	0.109863	0.122559	0.121875	0.073241	0.072559									-45.247	-0.08365	-0.02213	-0.07178	-0.06885	-0.08301	-0.1066	-0.06982	-0.01465	-0.09049	-0.00293									-45.298	0.603271	-0.00273	0.439892	0.036616	-0.1753	-0.000488	0.124262
-45.383	0.031251	0.070802	0.098145	0.124512	0.115351	0.063477	0.074824									-45.222	-0.09033	-0.01709	-0.07568	-0.06104	-0.0918	-0.11523	-0.07373	-0.01855	-0.09424	-0.00977									-45.273	0.567383	-0.03033	0.404486	-0.12671	-0.20264	-0.10523	0.088378
-45.358	0.041015	0.0708	0.109863	0.120605	0.111406	0.073242	0.067949									-45.197	-0.09033	-0.01709	-0.08252	-0.06787	-0.09473	-0.11816	-0.07373	-0.01758	-0.10107	-0.00977									-45.248	0.58374	-0.05293	0.391161	-0.1853	-0.198	-0.13184	0.096924
-45.333	0.036133	0.074707	0.114746	0.125488	0.122343	0.068359	0.076932									-45.172	-0.09707	-0.01699	-0.0874	-0.07275	-0.10156	-0.11025	-0.07275	-0.02246	-0.10586	-0.00977									-45.223	0.588379	-0.04492	0.36499	-0.20166	-0.198	-0.13648	0.108643
-45.308	0.040039	0.074707	0.116699	0.122559	0.123555	0.080078	0.078145									-45.147	-0.08783	-0.02143	-0.07715	-0.07031	-0.09229	-0.10785	-0.0752	-0.02002	-0.10346	-0.00732									-45.198	0.58374	-0.0542	0.250977	-0.19775	-0.198	-0.13184	0.116455
-45.283	0.030273	0.06592	0.109863	0.105957	0.11543	0.063478	0.068066									-45.122	-0.08643	-0.01709	-0.07568	-0.06885	-0.09082	-0.10645	-0.07373	-0.02344	-0.10693	-0.0127									-45.173	0.59082	-0.04248	0.157959	-0.21411	-0.18628	-0.13184	0.116455
-45.258	0.036132	0.063964	0.111816	0.122559	0.113203	0.075195	0.069746									-45.097	-0.08643	-0.01709	-0.08057	-0.06885	-0.09082	-0.11328	-0.07861	-0.02637	-0.09814	-0.00586									-45.148	0.595459	-0.03467	0.102539	-0.22437	-0.18628	-0.1272	0.111816
-45.233	0.029297	0.070801	0.100098	0.115723	0.106641	0.066407	0.074902									-45.072	-0.09311	-0.01693	-0.0835	-0.06592	-0.09082	-0.11801	-0.08154	-0.02637	-0.09799	-0.00586									-45.123	0.502441	-0.03613	0.058838	-0.22901	-0.18628	-0.13184	0.120361
-45.208	0.027343	0.0708	0.105956	0.118652	0.113165	0.068359	0.07459									-45.047	-0.09424	-0.02002	-0.06787	-0.06494	-0.0918	-0.11426	-0.07764	-0.01074	-0.09424	-0.00195									-45.098	0.404785	-0.04526	0.057519	-0.22656	-0.18311	-0.13648	0.108643
-45.183	0.033203	0.062988	0.109863	0.11084	0.105859	0.067383	0.073144									-45.022	-0.09424	-0.0249	-0.06787	-0.06494	-0.09473	-0.11914	-0.06592	-0.01074	-0.09424	-0.00195									-45.073	0.366455	-0.03228	0.061231	-0.22046	-0.17383	-0.1272	0.113281
-45.158	0.038086	0.074706	0.109863	0.127441	0.122266	0.070311	0.079785									-44.997	-0.09898	-0.02477	-0.06787	-0.07178	-0.09473	-0.11022	-0.06592	-0.01758	-0.09313	0.000977									-45.048	0.356445	-0.03594	0.066846	-0.22437	-0.15894	-0.12402	0.111816
-45.133	0.045898	0.082519	0.109863	0.125488	0.127657	0.083007	0.074435									-44.972	-0.08682	-0.02627	-0.07129	-0.07324	-0.09033	-0.10684	-0.06934	-0.01904	-0.09463	0.00146									-45.023	0.346191	-0.03467	0.065674	-0.23608	-0.1543	-0.12866	0.108643
-45.108	0.029298	0.070802	0.11084	0.115723	0.118437	0.07129	0.073027									-44.947	-0.08447	-0.01514	-0.07373	-0.05908	-0.09277	-0.10449	-0.07178	-0.0166	-0.09229	0.00391									-44.998	0.344727	-0.02686	0.068115	-0.24072	-0.15893	-0.13184	0.101569
-45.083	0.042968	0.0708	0.112792	0.125487	0.119806	0.068358	0.074396									-44.922	-0.08453	-0.0152	-0.07373	-0.05908	-0.09277	-0.10455	-0.06397	-0.0166	-0.09723	-0.00293									-44.973	0.383057	0.00196	0.093021	-0.20386	-0.11743	-0.09741	0.14624
-45.058	0.030273	0.071777	0.106934	0.124512	0.119258	0.067383	0.060176									-44.897	-0.08588	-0.01654	-0.08008	-0.06738	-0.09424	-0.11273	-0.07031	-0.01514	-0.1015	-0.00928									-44.948	0.443848	0.115134	0.145415	-0.16968	-0.06055	-0.05298	0.164795
-45.033	0.03418	0.069824	0.10498	0.120605	0.115156	0.073242	0.067793									-44.872	-0.0835	-0.02197	-0.06982	-0.0708	-0.09277	-0.11621	-0.07178	-0.0166	-0.08838	-0.00781									-44.923	0.455566	0.303223	0.177002	-0.20947	-0.04956	-0.04199	0.125002
-45.008	0.029297	0.070801	0.109863	0.11377	0.118436	0.061524	0.073026									-44.847	-0.08861	-0.01928	-0.06982	-0.0708	-0.08789	-0.10863	-0.07178	-0.0166	-0.08861	0.00391									-44.898	0.458008	0.335647	0.18843	-0.22509	-0.03784	-0.16626	0.11182
-44.983	0.038085	0.0708	0.109863	0.122559	0.11543	0.075194	0.074902									-44.822	-0.0941	-0.02477	-0.07568	-0.08154	-0.09863	-0.11412	-0.07764	-0.02246	-0.0941	-0.00195									-44.873	0.489258	0.361773	0.206744	-0.21411	-0.01514	-0.15991	0.100831
-44.958	0.036132	0.072753	0.119628	0.122558	0.125078	0.075195	0.069902									-44.797	-0.09584	-0.0265	-0.07227	-0.07324	-0.09522	-0.11098	-0.07422	-0.02588	-0.09779	-0.00537									-44.848	0.494629	0.361915	0.216163	-0.20947	0.0083	-0.21387	0.089844
-44.933	0.046875	0.07666	0.111816	0.127441	0.121797	0.070313	0.07834									-44.772	-0.10195	-0.03262	-0.08252	-0.07666	-0.10352	-0.11904	-0.07275	-0.02246	-0.09805	-0.01367									-44.823	0.484619	0.355518	0.216113	-0.19849	0.116211	-0.21924	0.084473
-44.908	0.030273	0.062989	0.109863	0.11377	0.108398	0.06836	0.066895									-44.747	-0.09955	-0.03021	-0.07715	-0.07422	-0.104	-0.10785	-0.0752	-0.02002	-0.09564	-0.01123									-44.798	0.467285	0.198633	0.223291	-0.16724	0.201172	-0.22168	0.077393
-44.883	0.03125	0.065918	0.109863	0.122559	0.113476	0.063477	0.068066									-44.722	-0.08643	-0.02881	-0.07568	-0.07275	-0.10254	-0.10645	-0.07373	-0.01855	-0.09424	-0.00684									-44.773	0.443115	-0.02295	0.220459	-0.13525	0.20044	-0.20996	0.107911
-44.858	0.031249	0.061034	0.111816	0.130371	0.125078	0.075195	0.069902									-44.697	-0.09303	-0.01686	-0.07568	-0.07959	-0.10254	-0.11305	-0.07373	-0.02344	-0.094	-0.00977									-44.748	0.439941	-0.03335	0.225685	-0.10645	0.197264	-0.14429	0.201659
-44.833	0.038086	0.069824	0.111816	0.127441	0.121798	0.070312	0.078341									-44.672	-0.09238	-0.01816	-0.06982	-0.0669	-0.0918	-0.1124	-0.06787	-0.02051	-0.08848	-0.00391									-44.723	0.424316	-0.04932	0.249755	-0.09692	0.098877	-0.08887	0.238281
-44.808	0.02832	0.058106	0.098145	0.11377	0.105664	0.068359	0.074902									-44.647	-0.09449	-0.02516	-0.07715	-0.06934	-0.09912	-0.11451	-0.07519	-0.02295	-0.09547	-0.00635									-44.698	0.415039	-0.08613	0.329149	-0.11108	-0.14795	-0.06616	0.229736
-44.783	0.036133	0.053222	0.098145	0.127441	0.117461	0.063476	0.073027									-44.622	-0.08119	-0.01967	-0.07422	-0.06836	-0.09326	-0.10902	-0.06445	-0.01611	-0.08119	-0.00049									-44.673	0.35791	-0.14248	0.340672	-0.16652	-0.24488	-0.11548	0.167225
-44.758	0.038085	0.062987	0.109863	0.124512	0.123673	0.075194	0.07631									-44.597	-0.08447	-0.02295	-0.07764	-0.07471	-0.10156	-0.11231	-0.06787	-0.02441	-0.08447	-0.01074									-44.648	0.299316	-0.20333	0.280797	-0.23145	-0.32935	-0.19287	0.113276
-44.733	0.031251	0.061037	0.098145	0.116699	0.118047	0.061525	0.069707									-44.572	-0.08936	-0.02783	-0.06592	-0.07471	-0.09668	-0.10547	-0.07471	-0.02441	-0.09131	-0.00391									-44.623	0.290771	-0.25206	0.271135	-0.2688	-0.36987	-0.22559	0.085204
-44.708	0.023438	0.05127	0.090333	0.11084	0.108593	0.063477	0.060253									-44.547	-0.09219	-0.02285	-0.07275	-0.07471	-0.09668	-0.1083	-0.07959	-0.02441	-0.09609	-0.00391									-44.598	0.282959	-0.26792	0.328515	-0.27661	-0.38159	-0.24512	0.092285
-44.683	0.023438	0.064941	0.098145	0.122559	0.110625	0.06543	0.068144									-44.522	-0.08979	-0.02045	-0.0752	-0.06055	-0.09424	-0.1059	-0.06543	-0.01025	-0.09369	-0.00146									-44.573	0.266602	-0.27412	0.319384	-0.27979	-0.3894	-0.25293	0.089111
-44.658	0.03125	0.066894	0.106934	0.124512	0.118789	0.075194	0.06459									-44.497	-0.09537	-0.0192	-0.07373	-0.06592	-0.09277	-0.09684	-0.06397	-0.01563	-0.09244	-0.00488									-44.548	0.267334	-0.28936	0.300244	-0.27588	-0.39722	-0.25757	0.069581
-44.633	0.031251	0.061037	0.093262	0.108887	0.103905	0.061525	0.063377									-44.472	-0.09215	-0.02965	-0.06982	-0.07471	-0.09668	-0.10729	-0.06787	-0.02441	-0.08824	-0.01172									-44.523	0.279785	-0.2897	0.106056	-0.30249	-0.39258	-0.2561	0.07422
-44.608	0.036131	0.063963	0.098145	0.125488	0.118125	0.061522	0.072715									-44.447	-0.08877	-0.01943	-0.06641	-0.07129	-0.1001	-0.10879	-0.06934	-0.021	-0.08975	-0.0083									-44.498	0.29541	-0.28125	0.024661	-0.33057	-0.38159	-0.24512	-0.03589
-44.583	0.030274	0.058106	0.098145	0.122559	0.112499	0.067383	0.074902									-44.422	-0.08643	-0.01709	-0.0708	-0.06885	-0.10254	-0.10645	-0.06982	-0.02344	-0.09033	-0.00586									-44.473	0.325195	-0.28935	0.024366	-0.31104	-0.36987	-0.2334	-0.24292
-44.558	0.033203	0.064941	0.100098	0.122559	0.123828	0.075195	0.069629									-44.397	-0.09131	-0.01709	-0.07568	-0.06104	-0.09082	-0.10645	-0.05811	-0.02637	-0.09033	-0.00488									-44.448	0.411865	-0.28077	0.034429	-0.2478	-0.323	-0.18189	-0.20386
-44.533	0.023438	0.062989	0.102051	0.112793	0.112422	0.063477	0.071895									-44.372	-0.09414	-0.02188	-0.07568	-0.06592	-0.09082	-0.11318	-0.06494	-0.01465	-0.09707	-0.00977									-44.423	0.54541	-0.17295	-0.03647	-0.10008	-0.18235	-0.0459	-0.06321
-44.508	0.033203	0.061035	0.100098	0.117676	0.110546	0.075195	0.070019									-44.347	-0.09188	-0.02254	-0.07813	-0.06641	-0.08838	-0.1158	-0.06738	-0.01221	-0.08797	-0.00732									-44.398	0.681396	-0.02058	0.082204	0.035889	-0.06592	0.090088	0.057861
-44.483	0.031249	0.059081	0.098145	0.117676	0.113164	0.070312	0.067754									-44.322	-0.10053	-0.02436	-0.08301	-0.06836	-0.09521	-0.11762	-0.06934	-0.021	-0.08979	-0.00928									-44.373	0.661865	0.035645	0.138428	0.082767	-0.06909	0.086914	0.046146
-44.458	0.035157	0.064942	0.102051	0.122559	0.11711	0.060547	0.073653									-44.297	-0.09619	-0.02979	-0.06982	-0.07373	-0.09668	-0.10449	-0.06787	-0.0166	-0.08838	0.00391									-44.348	0.637695	0.049807	0.146242	0.130371	-0.05737	0.106445	0.046143
-44.433	0.023438	0.058106	0.090332	0.115723	0.110547	0.061523	0.074902									-44.272	-0.09605	-0.02672	-0.06982	-0.07861	-0.08887	-0.10924	-0.06006	-0.0166	-0.08824	-0.000976									-44.323	0.611084	0.066895	0.169678	0.123291	-0.0769	0.106445	0.053223
-44.408	0.03125	0.065917	0.098145	0.125488	0.108594	0.05957	0.074902									-44.247	-0.09283	-0.0235	-0.06641	-0.06348	-0.09229	-0.10895	-0.06348	-0.01807	-0.08502	-0.000489									-44.298	0.548584	0.071485	0.180616	0.142089	-0.07227	0.122803	0.062499
-44.383	0.031249	0.075683	0.098145	0.127441	0.118125	0.073241	0.072715									-44.222	-0.09424	-0.0249	-0.07471	-0.06494	-0.09863	-0.11035	-0.06982	-0.02246	-0.09326	-0.00195									-44.273	0.212646	0.054833	0.198144	0.132812	-0.06665	0.101807	0.048584
-44.358	0.032227	0.071778	0.102051	0.124512	0.111953	0.067383	0.078262									-44.197	-0.08936	-0.0249	-0.07959	-0.06982	-0.09863	-0.10254	-0.06982	-0.02246	-0.09814	-0.00879									-44.248	0.0354	0.050097	0.194384	0.127197	-0.073	0.098633	0.042236
-44.333	0.018556	0.053224	0.090333	0.108888	0.110741	0.053712	0.06826									-44.172	-0.09424	-0.02002	-0.07959	-0.07275	-0.09863	-0.10938	-0.07471	-0.02246	-0.09033	-0.01367									-44.223	-0.45459	0.039551	0.193115	0.122559	-0.08008	0.098633	0.046875
-44.308	0.036133	0.056152	0.103027	0.127441	0.113555	0.061523	0.073027									-44.147	-0.0941	-0.02477	-0.08447	-0.06494	-0.09863	-0.11412	-0.06592	-0.01074	-0.09508	-0.01367									-44.198	-0.38184	0.039551	0.173584	0.127197	-0.09644	0.093994	0.050049
-44.283	0.038086	0.071776	0.10498	0.129395	0.128438	0.075194	0.085957									-44.122	-0.09561	-0.02139	-0.07617	-0.06836	-0.08838	-0.11074	-0.0625	-0.01416	-0.09463	-0.00244									-44.173	-0.40772	0.049805	0.142334	0.117921	-0.08935	0.09082	0.030519
-44.258	0.019533	0.06299	0.098145	0.120605	0.107539	0.058596	0.067988									-44.097	-0.09619	-0.02393	-0.07373	-0.0708	-0.08887	-0.1084	-0.06006	-0.0166	-0.09229	0									-44.148	-0.62866	0.116994	0.115773	0.12256	-0.04175	0.103271	0.026613
-44.233	0.019531	0.061035	0.098145	0.116699	0.111406	0.054687	0.067949									-44.072	-0.09609	-0.02676	-0.07373	-0.0708	-0.08887	-0.11318	-0.06689	-0.0166	-0.09219	-0.00488									-44.123	-0.57715	0.224808	0.128372	0.14209	0.016113	0.117432	0.025879
-44.208	0.011719	0.056152	0.095215	0.125488	0.113554	0.065429	0.073026									-44.047	-0.08221	-0.02459	-0.07129	-0.06836	-0.09326	-0.10223	-0.06152	-0.00635	-0.0783	-0.00537									-44.098	-0.57251	0.27002	0.142334	0.13501	0.060547	0.133789	0.010986
-44.183	0.023438	0.069824	0.10498	0.122559	0.129101	0.075195	0.086621									-44.022	-0.09326	-0.01709	-0.08252	-0.07959	-0.10254	-0.10645	-0.06592	-0.01562	-0.08252	-0.00488									-44.073	-0.56787	0.27002	0.142334	0.14209	0.071533	0.172119	-0.00854
-44.158	0.023438	0.064941	0.103027	0.134277	0.123945	0.075195	0.084395									-43.997	-0.09814	-0.01709	-0.07568	-0.07275	-0.10254	-0.10645	-0.0708	-0.01855	-0.08936	-0.00977									-44.048	-0.32959	0.26333	0.149804	0.13037	0.064452	0.154053	-0.00317
-44.133	0.019532	0.065918	0.109863	0.127441	0.12293	0.066407	0.079473									-43.972	-0.09787	-0.01682	-0.07568	-0.07275	-0.09473	-0.11301	-0.07373	-0.02539	-0.09397	-0.00977									-44.023	-0.13184	0.236718	0.144189	0.122557	0.059813	0.09082	-0.00464
-44.108	0.011719	0.062989	0.097168	0.125488	0.11543	0.072266	0.074902									-43.947	-0.08818	-0.01689	-0.06885	-0.0708	-0.09473	-0.11113	-0.06689	-0.02344	-0.08721	-0.00293									-43.998	-0.33814	0.227829	0.1353	0.11084	0.048096	0.060303	-0.02417
-44.083	0.023437	0.074706	0.106933	0.127441	0.11367	0.075195	0.073143									-43.922	-0.08643	-0.01709	-0.06396	-0.06885	-0.09473	-0.09863	-0.06201	-0.01856	-0.08252	0.00195									-43.973	-0.5271	0.223145	0.130615	0.111572	0.040283	0.067383	-0.03589
-44.058	0.023438	0.074707	0.111816	0.132324	0.131563	0.078125	0.093965									-43.897	-0.08648	-0.00934	-0.06885	-0.06885	-0.09473	-0.09869	-0.05029	-0.01855	-0.07574	-0.00488									-43.948	-0.48193	0.22168	0.138428	0.106934	0.048096	0.067383	-0.0437
-44.033	0.019531	0.062989	0.103027	0.132324	0.120312	0.066407	0.084668									-43.872	-0.08783	-0.01557	-0.07324	-0.07031	-0.09619	-0.10004	-0.05859	-0.0083	-0.08002	-0.01123									-43.923	-0.46631	0.211084	0.134179	0.099854	0.028565	0.068115	-0.05078
-44.008	0.019531	0.0708	0.103027	0.138184	0.127891	0.076171	0.09127									-43.847	-0.09326	-0.01709	-0.06396	-0.06787	-0.08789	-0.10352	-0.06201	-0.01367	-0.07861	0.00195									-43.898	-0.44434	0.119873	0.125	0.114013	0.027832	0.070557	-0.06006
-43.983	0.023438	0.062988	0.108887	0.134277	0.131485	0.072266	0.083145									-43.822	-0.09814	-0.01709	-0.0708	-0.07275	-0.09082	-0.10645	-0.06201	-0.01855	-0.07861	-0.00293									-43.873	-0.33814	-0.16187	0.132324	0.106935	0.033204	0.061035	-0.0625
-43.958	0.01172	0.06299	0.093263	0.120607	0.120506	0.066408	0.078026									-43.797	-0.08666	-0.01732	-0.07568	-0.07275	-0.09082	-0.09496	-0.06201	-0.01856	-0.07104	-0.00586									-43.848	0.166504	-0.25088	0.135596	0.091309	0.032471	0.063477	-0.05542
-43.933	0.011719	0.067871	0.10791	0.137207	0.125273	0.083008	0.07791									-43.772	-0.09215	-0.02965	-0.08154	-0.08349	-0.09668	-0.10045	-0.06787	-0.02441	-0.08336	-0.01172									-43.823	0.560303	-0.25732	0.130615	0.07959	0.033203	0.070557	-0.05542
-43.908	0.023438	0.077636	0.109863	0.137207	0.134492	0.080077	0.091035									-43.747	-0.08877	-0.01943	-0.07812	-0.08301	-0.1001	-0.10391	-0.06934	-0.02588	-0.08486	-0.000488									-43.798	1.32202	-0.25732	0.128174	0.064698	0.020753	0.067383	-0.06323
-43.883	0.016603	0.063966	0.098145	0.133301	0.129844	0.080079	0.079551									-43.722	-0.09131	-0.01709	-0.06396	-0.06885	-0.10254	-0.10645	-0.06201	-0.01855	-0.08252	0.00195									-43.773	1.40259	-0.26089	0.123146	0.07495	-0.06201	0.074463	-0.05615
-43.858	0.020508	0.071778	0.102051	0.122559	0.124141	0.074219	0.079707									-43.697	-0.08643	-0.01709	-0.06885	-0.06885	-0.09082	-0.10645	-0.06201	-0.01855	-0.08252	-0.00488									-43.748	1.4353	-0.26231	0.128074	0.067862	-0.20191	0.048584	-0.05616
-43.833	0.018554	0.064941	0.10205	0.120605	0.122265	0.078125	0.079784									-43.672	-0.08643	-0.01709	-0.07178	-0.06885	-0.0957	-0.10645	-0.06885	-0.01855	-0.08252	-0.00977									-43.723	1.69922	-0.29942	0.111958	0.017822	-0.32227	-0.00146	-0.07739
-43.808	0.030273	0.062988	0.109863	0.132324	0.131563	0.080078	0.079317									-43.647	-0.09316	-0.01406	-0.07178	-0.07568	-0.09863	-0.10537	-0.07373	-0.02539	-0.0873	-0.00977									-43.698	1.6626	-0.35595	0.093013	-0.03687	-0.38159	-0.06226	-0.11792
-43.783	0.016602	0.067872	0.098145	0.118652	0.128008	0.075196	0.079668									-43.622	-0.0958	-0.01475	-0.07617	-0.07813	-0.09619	-0.10801	-0.05957	-0.01611	-0.07627	-0.01221									-43.673	1.61426	-0.39483	0.079052	-0.04932	-0.40112	-0.09277	-0.15698
-43.758	0.021484	0.072754	0.10498	0.125488	0.120312	0.078125	0.074902									-43.597	-0.09814	-0.01709	-0.07178	-0.08057	-0.09863	-0.11035	-0.06201	-0.01855	-0.07861	-0.01758									-43.648	1.58838	-0.40264	0.060985	-0.04932	-0.40893	-0.09277	-0.15308
-43.733	0.019531	0.06787	0.106934	0.125488	0.119844	0.080077	0.076387									-43.572	-0.09814	-0.01709	-0.07178	-0.08057	-0.09082	-0.11523	-0.06201	-0.02344	-0.08545	-0.00586									-43.623	1.58618	-0.37807	0.052834	-0.03906	-0.40966	-0.08569	-0.14599
-43.708	0.021485	0.056153	0.098146	0.125489	0.120389	0.06836	0.068143									-43.547	-0.09336	-0.02402	-0.07178	-0.07275	-0.09766	-0.10654	-0.06689	-0.02637	-0.09043	-0.00586									-43.598	1.55322	-0.34121	0.00913	-0.01807	-0.39258	-0.0498	-0.13355
-43.683	0.023438	0.069824	0.098145	0.125488	0.116992	0.082031	0.079395									-43.522	-0.10049	-0.03115	-0.08105	-0.08008	-0.10498	-0.10879	-0.07227	-0.02881	-0.08486	-0.0083									-43.573	1.54004	-0.06715	0.038101	0.158447	-0.22461	0.10791	0.03125
-43.658	0.013672	0.065919	0.100098	0.129395	0.115625	0.070313	0.072168									-43.497	-0.09814	-0.01709	-0.07568	-0.08057	-0.10254	-0.10645	-0.06982	-0.02637	-0.08252	-0.0127									-43.548	1.3479	0.245314	0.069288	0.193608	-0.18237	0.157227	0.068852
-43.633	0.021483	0.072752	0.100098	0.129395	0.119923	0.075194	0.071583									-43.472	-0.10303	-0.01709	-0.07568	-0.08057	-0.10254	-0.10645	-0.07666	-0.02637	-0.08252	-0.01758									-43.523	1.09863	0.300494	0.09859	0.220216	-0.15112	0.188477	0.089112
-43.608	0.023438	0.062989	0.090332	0.125488	0.120234	0.06836	0.071895									-43.447	-0.10586	-0.02188	-0.08057	-0.07568	-0.10742	-0.10635	-0.07373	-0.02539	-0.08926	-0.00977									-43.498	0.926758	0.328957	0.112892	0.227296	-0.14404	0.203369	0.064942
-43.583	0.021484	0.072754	0.100097	0.125488	0.120001	0.078125	0.07752									-43.422	-0.09551	-0.02227	-0.08105	-0.07812	-0.10791	-0.11065	-0.07129	-0.02783	-0.0916	-0.00732									-43.473	0.877441	0.373633	0.115577	0.239014	-0.12769	0.208008	0.00391
-43.558	0.011719	0.062988	0.098145	0.129395	0.1125	0.070313	0.068066									-43.397	-0.09072	-0.01748	-0.07617	-0.07324	-0.10303	-0.11074	-0.06641	-0.02295	-0.08682	-0.00244									-43.448	0.621094	0.397802	0.113868	0.22168	-0.11133	0.208008	-0.01563
-43.533	0.025391	0.072753	0.100098	0.129395	0.119922	0.065429	0.081348									-43.372	-0.09545	-0.01537	-0.07373	-0.0708	-0.0957	-0.09691	-0.06397	-0.02051	-0.08959	-1.25e-06									-43.423	0.411865	0.401563	0.126904	0.208494	-0.10498	0.208008	-0.01245
-43.508	0.015626	0.069825	0.090332	0.125488	0.120312	0.063477	0.071972									-43.347	-0.10586	-0.01992	-0.06787	-0.08154	-0.10645	-0.10244	-0.06494	-0.02637	-0.08633	-0.01074									-43.398	0.431396	0.386521	0.131394	0.196778	0.00122	0.196289	-0.02417
-43.483	0.023437	0.06787	0.102051	0.125488	0.121992	0.075195	0.079512									-43.322	-0.09174	-0.0224	-0.07227	-0.07031	-0.104	-0.10492	-0.06738	-0.01709	-0.08393	-0.01123									-43.373	0.516602	0.387551	0.340431	0.208497	0.277833	0.203369	-0.01709
-43.458	0.014649	0.061036	0.093262	0.11377	0.110546	0.066407	0.068066									-43.297	-0.09521	-0.021	-0.07568	-0.06885	-0.10254	-0.10645	-0.06592	-0.01855	-0.08252	0.00195									-43.348	0.62207	0.393164	0.449073	0.208496	0.321533	0.200928	-0.02417
-43.433	0.016602	0.066895	0.103027	0.125488	0.119805	0.080078	0.079278									-43.272	-0.0983	-0.02115	-0.07568	-0.07568	-0.09473	-0.09879	-0.0708	-0.01856	-0.08268	-0.00488									-43.323	0.70874	0.397802	0.470801	0.208496	0.345703	0.200928	-0.01953
-43.408	0.010742	0.067872	0.090332	0.112793	0.107617	0.062501	0.071973									-43.247	-0.10205	-0.0249	-0.07666	-0.08447	-0.10547	-0.10254	-0.07764	-0.0293	-0.08643	-0.01367									-43.298	0.752441	0.401563	0.48335	0.220214	0.360595	0.21582	-0.01636
-43.383	0.00879	0.06787	0.102051	0.118652	0.113203	0.068359	0.0717									-43.222	-0.10191	-0.01988	-0.07959	-0.07666	-0.11035	-0.1024	-0.07764	-0.03418	-0.09313	-0.01367									-43.273	0.74707	0.409862	0.67036	0.231933	0.372314	0.208008	-0.02417
-43.358	0.00977	0.061036	0.093262	0.11377	0.108594	0.061524	0.070996									-43.197	-0.09756	-0.02139	-0.07617	-0.07324	-0.10693	-0.10586	-0.07422	-0.01904	-0.08682	-0.01025									-43.248	0.751709	0.401513	0.686425	0.227296	0.379395	0.211182	-0.02881
-43.333	0.00781	0.06787	0.093261	0.125488	0.12	0.05664	0.072637									-43.172	-0.09996	-0.01891	-0.07373	-0.07764	-0.10449	-0.10826	-0.06006	-0.0166	-0.08434	-0.00781									-43.223	0.766602	0.393164	0.687354	0.231934	0.391846	0.20874	-0.02417
-43.308	0.013672	0.067871	0.088379	0.117676	0.112578	0.060547	0.072051									-43.147	-0.09648	-0.02031	-0.07715	-0.0791	-0.10596	-0.10479	-0.06348	-0.01318	-0.08574	-0.00928									-43.198	0.75708	0.39502	0.697021	0.231934	0.396484	0.204102	0.116455
-43.283	0.010742	0.069823	0.090332	0.129395	0.119649	0.067382	0.071309									-43.122	-0.09197	-0.01873	-0.07715	-0.07422	-0.10401	-0.08855	-0.06348	-0.0083	-0.08416	0.000487									-43.173	0.735352	0.401367	0.706299	0.232666	0.391845	0.199463	0.385986
-43.258	-0.00781	0.06299	0.085449	0.122559	0.105585	0.058596	0.055293									-43.097	-0.08936	-0.02295	-0.08154	-0.0835	-0.09668	-0.09277	-0.06787	-0.00977	-0.08838	-0.00391									-43.148	0.721924	0.382861	0.693652	0.224854	0.396485	0.193115	0.414063
-43.233	-4.47e-07	0.062988	0.078613	0.120605	0.103594	0.051757	0.05916									-43.072	-0.09229	-0.02295	-0.06982	-0.07471	-0.09668	-0.09766	-0.06494	-0.0127	-0.07666	-0.00391									-43.123	0.705566	0.378126	0.699659	0.223388	0.399657	0.196289	0.425048
-43.208	-0.00293	0.067871	0.083496	0.117675	0.112577	0.060547	0.058378									-43.047	-0.09215	-0.01109	-0.06982	-0.07471	-0.10352	-0.10045	-0.06787	-0.01269	-0.07652	-0.01074									-43.098	0.683838	0.35708	0.705957	0.215576	0.39502	0.203369	0.443848
-43.183	0.010742	0.069824	0.090332	0.129395	0.111953	0.0625	0.071426									-43.022	-0.096	-0.01494	-0.07129	-0.07129	-0.10498	-0.09746	-0.06445	-0.01611	-0.08037	-0.01221									-43.073	0.681396	0.272802	0.702979	0.220215	0.411377	0.200928	0.449219
-43.158	-0.00488	0.054201	0.088379	0.117676	0.108594	0.046876	0.058301									-42.997	-0.10791	-0.02686	-0.08154	-0.07861	-0.1123	-0.10352	-0.07178	-0.02832	-0.09229	-0.00781									-43.048	0.666504	0.175586	0.693896	0.220205	0.392568	0.18457	0.464101
-43.133	0.00488	0.06787	0.086426	0.125488	0.108282	0.05664	0.064825									-42.972	-0.10791	-0.02686	-0.08154	-0.07764	-0.11231	-0.1084	-0.07861	-0.02832	-0.09229	-0.00781									-43.023	0.58374	0.128601	0.635193	0.146707	0.341043	0.125977	0.397684
-43.108	-0.00293	0.055176	0.092285	0.117676	0.112578	0.043946	0.057402									-42.947	-0.09619	-0.02393	-0.08838	-0.08252	-0.11719	-0.1084	-0.0835	-0.0166	-0.09229	-0.01465									-42.998	0.436035	-0.01214	0.436098	0.00144	0.203592	-0.01465	0.257059
-43.083	0.010741	0.062987	0.089354	0.117675	0.112032	0.055663	0.066622									-42.922	-0.10098	-0.02676	-0.09326	-0.08252	-0.1123	-0.1083	-0.07178	-0.02344	-0.09219	-0.01953									-42.973	0.30249	-0.17911	0.249352	-0.13135	0.071533	-0.15991	0.131348
-43.058	-0.00293	0.05127	0.083496	0.117676	0.110742	0.048828	0.053613									-42.897	-0.1015	-0.02436	-0.08301	-0.08496	-0.10986	-0.1059	-0.06934	-0.02588	-0.08197	-0.01709									-42.948	0.290771	-0.24873	0.17827	-0.14771	0.059815	-0.17481	0.135986
-43.033	0.00195	0.062987	0.090332	0.117676	0.110078	0.063475	0.071504									-42.872	-0.1001	-0.02295	-0.08154	-0.08643	-0.1084	-0.10938	-0.06787	-0.02441	-0.08545	-0.02051									-42.923	0.266602	-0.26758	0.12207	-0.17041	0.052003	-0.18262	0.124269
-43.008	-0.00293	0.051271	0.090332	0.11377	0.108398	0.046876	0.055176									-42.847	-0.09922	-0.02305	-0.08154	-0.08643	-0.1084	-0.1124	-0.06787	-0.02441	-0.08848	-0.01172									-42.898	0.270508	-0.28042	0.029396	-0.16333	0.059814	-0.18262	0.131347
-42.983	0	0.062988	0.085449	0.108887	0.103399	0.051758	0.056035									-42.822	-0.10635	-0.03213	-0.08887	-0.08887	-0.11768	-0.10293	-0.0752	-0.02393	-0.09072	-0.01416									-42.873	0.268066	-0.27949	0.021044	-0.17358	0.052002	-0.13184	0.128174
-42.958	-0.00781	0.055176	0.083497	0.11084	0.091209	0.043946	0.050682									-42.797	-0.104	-0.03467	-0.08936	-0.07471	-0.1084	-0.10059	-0.06787	-0.02441	-0.09521	-0.01172									-42.848	0.275146	-0.26367	0.025147	-0.1665	0.063721	-0.0498	0.139893
-42.933	-0.00488	0.062988	0.088379	0.117676	0.107149	0.058594	0.054903									-42.772	-0.10391	-0.02285	-0.07764	-0.07471	-0.1084	-0.10732	-0.06787	-0.02441	-0.08828	-0.01855									-42.823	0.270508	-0.27295	0.032959	-0.1665	0.066895	-0.04663	0.159424
-42.908	-0.00293	0.051271	0.083496	0.11377	0.103711	0.048829	0.055371									-42.747	-0.10824	-0.02035	-0.0752	-0.0791	-0.10596	-0.10971	-0.07227	-0.02197	-0.08578	-0.01318									-42.798	0.267334	-0.27441	0.030518	-0.16651	0.110594	-0.01855	0.159422
-42.883	0.00488	0.051269	0.083496	0.11377	0.101835	0.05664	0.053495									-42.722	-0.10932	-0.02143	-0.07813	-0.08008	-0.10205	-0.1059	-0.07324	-0.01807	-0.08197	-0.00928									-42.773	0.263428	-0.28389	0.025926	-0.18286	0.160645	0.020508	0.159424
-42.858	0.00683	0.062987	0.085449	0.125488	0.105274	0.058593	0.062793									-42.697	-0.10791	-0.02295	-0.08154	-0.07861	-0.10547	-0.10449	-0.07178	-0.01172	-0.08057	-0.0127									-42.748	0.268066	-0.2627	0.029053	-0.18604	0.180906	0.02124	0.167235
-42.833	-0.00488	0.055177	0.081544	0.117677	0.107616	0.055665	0.048534									-42.672	-0.10109	-0.01516	-0.08154	-0.07861	-0.1084	-0.11135	-0.07178	-0.0166	-0.08547	-0.01563									-42.723	0.227539	-0.17451	0.02202	-0.18994	0.00903	0.016602	0.162598
-42.808	0.00879	0.062988	0.083496	0.124512	0.107617	0.055664	0.060254									-42.647	-0.10439	-0.01553	-0.08203	-0.07617	-0.10889	-0.10879	-0.06055	-0.01709	-0.08877	-0.01611									-42.698	0.150879	0.11836	0.010204	-0.19775	-0.09888	0.02832	0.164063
-42.783	0.00879	0.062988	0.095215	0.122559	0.113086	0.063476	0.064746									-42.622	-0.10205	-0.02002	-0.06787	-0.07666	-0.10547	-0.10645	-0.05811	-0.01953	-0.07471	-0.01367									-42.673	0.13916	0.195801	-0.0022	-0.20484	-0.15113	0.02832	0.159422
-42.758	-0.000976	0.05127	0.085449	0.120605	0.105663	0.051759	0.05537									-42.597	-0.10205	-0.0249	-0.07471	-0.07666	-0.11035	-0.11133	-0.06494	-0.02246	-0.08154	-0.00879									-42.648	0.118164	0.19658	0.00102	-0.22119	-0.16602	0.00488	0.105466
-42.733	0.00488	0.064941	0.095215	0.118652	0.105859	0.065429	0.058496									-42.572	-0.10131	-0.02514	-0.07959	-0.0835	-0.11035	-0.11449	-0.06982	-0.01465	-0.08666	-0.01367									-42.623	0.10791	0.16733	-0.02139	-0.22437	-0.17847	-0.04126	0.00464
-42.708	0.023436	0.06494	0.102049	0.137206	0.121954	0.070311	0.07459									-42.547	-0.11168	-0.03063	-0.08545	-0.08252	-0.11621	-0.11998	-0.07568	-0.02051	-0.09215	-0.01953									-42.598	0.11499	0.156152	-0.09165	-0.229	-0.17847	-0.03882	-0.05542
-42.683	0.015625	0.062988	0.097168	0.129395	0.1125	0.0625	0.06709									-42.522	-0.1083	-0.02236	-0.0791	-0.0791	-0.10596	-0.10488	-0.07715	-0.02393	-0.08096	-0.01611									-42.573	0.161865	0.158398	-0.09282	-0.21729	-0.17383	-0.04199	-0.03979
-42.658	0.015625	0.06787	0.095215	0.137207	0.119922	0.068359	0.064746									-42.497	-0.11084	-0.0249	-0.07959	-0.07666	-0.10645	-0.10254	-0.06982	-0.02637	-0.07861	-0.01367									-42.548	0.261963	0.191017	-0.04458	-0.16015	-0.11425	0.015137	0.00563
-42.633	0.01172	0.069825	0.090332	0.122559	0.108515	0.072266	0.071894									-42.472	-0.11367	-0.0248	-0.07959	-0.0835	-0.10645	-0.10928	-0.06982	-0.02637	-0.08535	-0.01074									-42.523	0.340088	0.258852	0.013979	-0.0852	-0.03466	0.05957	0.073493
-42.608	0.00977	0.062988	0.102051	0.132324	0.119844	0.065429	0.071504									-42.447	-0.11127	-0.02729	-0.07715	-0.08594	-0.11084	-0.11176	-0.06738	-0.01221	-0.08783	-0.01123									-42.498	0.38916	0.271641	0.082432	-0.04468	0.00586	0.061035	0.116456
-42.583	0.00488	0.059083	0.08545	0.120607	0.108593	0.051759	0.063183									-42.422	-0.10986	-0.02881	-0.07568	-0.07275	-0.11426	-0.11035	-0.0542	-0.01563	-0.08643	-0.00977									-42.473	0.387695	0.262403	0.12837	-0.03906	0.016113	0.041748	0.100098
-42.558	0.00488	0.059082	0.091309	0.118652	0.116172	0.068359	0.060996									-42.397	-0.09801	-0.02867	-0.08252	-0.07275	-0.10254	-0.1024	-0.06104	-0.01855	-0.09117	-0.0166									-42.448	0.392334	0.229248	0.150879	-0.03296	0.017578	0.037598	0.042969
-42.533	0.010742	0.060059	0.090332	0.125488	0.117305	0.0625	0.068965									-42.372	-0.10162	-0.01764	-0.07227	-0.07422	-0.09912	-0.10406	-0.0625	-0.01514	-0.09088	-0.01807									-42.423	0.392334	0.225097	0.147217	-0.0415	0.016855	-0.00684	0.027353
-42.508	0.00684	0.058105	0.100098	0.137207	0.127148	0.063476	0.074902									-42.347	-0.10777	-0.01891	-0.07373	-0.0708	-0.10742	-0.10826	-0.06396	-0.02344	-0.08043	-0.01953									-42.398	0.450195	0.250059	0.167784	0.016367	0.081797	0.043213	0.075937
-42.483	0.016601	0.069824	0.095215	0.132324	0.134297	0.063476	0.085957									-42.322	-0.1044	-0.02236	-0.0752	-0.06738	-0.10889	-0.10488	-0.06543	-0.0249	-0.07705	-0.01611									-42.373	0.51416	0.311148	0.220084	0.074951	0.141845	0.106445	0.135986
-42.458	1.79e-06	0.051271	0.078615	0.113771	0.127813	0.046877	0.067754									-42.297	-0.10205	-0.0249	-0.07568	-0.06494	-0.09863	-0.09082	-0.06592	-0.01074	-0.07471	-0.00879									-42.348	0.518066	0.33208	0.245898	0.068604	0.139404	0.10791	0.132813
-42.433	0.00391	0.053223	0.078613	0.115723	0.125273	0.048828	0.073027									-42.272	-0.10707	-0.01332	-0.06787	-0.07178	-0.09863	-0.09779	-0.05811	-0.01074	-0.08168	-0.01367									-42.323	0.46582	0.316407	0.238036	0.060059	0.11377	0.094727	0.166504
-42.408	0.011719	0.055175	0.090332	0.117676	0.136836	0.052733	0.086543									-42.247	-0.10541	-0.02143	-0.07129	-0.08008	-0.10693	-0.1059	-0.06152	-0.01416	-0.08197	-0.01709									-42.298	0.405518	0.297802	0.202831	0.021721	0.065178	0.051758	0.167961
-42.383	0.011718	0.064941	0.090332	0.127441	0.129805	0.058593	0.079512									-42.222	-0.104	-0.02295	-0.07666	-0.07861	-0.1084	-0.10449	-0.06689	-0.01758	-0.08057	-0.02051									-42.273	0.352539	0.251993	0.14921	-0.02662	0.00512	0.00806	0.127437
-42.358	2.98e-07	0.056153	0.083496	0.118652	0.133086	0.051758	0.073027									-42.197	-0.11084	-0.02295	-0.08154	-0.07178	-0.1084	-0.10449	-0.07178	-0.02051	-0.08545	-0.02344									-42.248	0.32666	0.217278	0.111565	-0.05713	-0.03467	-0.02954	0.096923
-42.333	0.011718	0.065917	0.093261	0.132323	0.136913	0.051757	0.08662									-42.172	-0.11572	-0.02295	-0.08154	-0.07471	-0.1084	-0.10449	-0.06006	-0.0127	-0.08838	-0.02344									-42.223	0.30957	0.191113	0.101025	-0.06494	-0.04565	-0.03027	0.09375
-42.308	0.016602	0.061035	0.091309	0.138184	0.13668	0.06543	0.081504									-42.147	-0.10387	-0.02184	-0.08154	-0.07471	-0.09668	-0.09752	-0.06006	-0.01953	-0.08824	-0.02344									-42.198	0.299316	0.191553	0.0458	-0.05957	-0.04492	-0.0686	0.082031
-42.283	0.032227	0.066895	0.099121	0.134277	0.138321	0.054688	0.083145									-42.122	-0.10072	-0.02357	-0.06641	-0.07129	-0.1001	-0.0973	-0.06152	-0.021	-0.0851	-0.01221									-42.173	0.34082	0.205127	0.032032	-0.04614	-0.03003	-0.0896	0.100097
-42.258	0.013673	0.053224	0.085449	0.120605	0.13496	0.046876	0.070019									-42.097	-0.10889	-0.02686	-0.07471	-0.07373	-0.1084	-0.10059	-0.06787	-0.02441	-0.07666	-0.02246									-42.148	0.36499	0.202441	0.04204	-0.05395	-0.03467	-0.09741	0.092286
-42.233	0.018554	0.051269	0.097168	0.132324	0.134961	0.051757	0.079785									-42.072	-0.11182	-0.02686	-0.07764	-0.07861	-0.1084	-0.10742	-0.06787	-0.02441	-0.0835	-0.02734									-42.123	0.369629	0.222023	0.049904	-0.05249	-0.0332	-0.08423	0.105469
-42.208	0.021484	0.061034	0.095214	0.13037	0.13289	0.063476	0.08455									-42.047	-0.11172	-0.01504	-0.07764	-0.07861	-0.10547	-0.11221	-0.06787	-0.03125	-0.08828	-0.02734									-42.098	0.368164	0.23081	0.077246	-0.05396	-0.03003	-0.09277	0.096924
-42.183	0.013672	0.069824	0.100098	0.137207	0.14375	0.055664	0.091504									-42.022	-0.10947	-0.01768	-0.08203	-0.07617	-0.10596	-0.10215	-0.06055	-0.03369	-0.08604	-0.02979									-42.073	0.380615	0.217724	0.088575	-0.05176	-0.03003	-0.09521	0.096924
-42.158	0.023438	0.074706	0.098145	0.137207	0.151094	0.063476	0.086153									-41.997	-0.11865	-0.02295	-0.08936	-0.07861	-0.1084	-0.10449	-0.06787	-0.02441	-0.08838	-0.02344									-42.048	0.361084	0.147998	0.098437	-0.05395	-0.04248	-0.07861	0.064942
-42.133	0.021485	0.062989	0.100098	0.137207	0.139921	0.051759	0.079862									-41.972	-0.11545	-0.02268	-0.08154	-0.07178	-0.1084	-0.10422	-0.06787	-0.0293	-0.09299	-0.02344									-42.023	0.365723	0.093849	0.096046	-0.04931	-0.04492	-0.04272	0.070318
-42.108	0.018554	0.062987	0.102051	0.137207	0.136836	0.063476	0.076777									-41.947	-0.10885	-0.01607	-0.07471	-0.06787	-0.1084	-0.1025	-0.06104	-0.02539	-0.0815	-0.0166									-41.998	0.399414	0.039121	0.112119	-0.01098	0.00049	0.00879	0.104006
-42.083	0.014648	0.062988	0.10791	0.137207	0.146679	0.063476	0.077831									-41.922	-0.10791	-0.02197	-0.07373	-0.06689	-0.11231	-0.10449	-0.05225	-0.02441	-0.08057	-0.01563									-41.973	0.407227	0.069728	0.133448	0.00146	0.0083	0.011963	0.128174
-42.058	0.03125	0.062988	0.103027	0.140137	0.154492	0.063477	0.072949									-41.897	-0.10791	-0.01514	-0.07373	-0.07373	-0.11231	-0.10449	-0.05713	-0.0166	-0.08057	-0.02246									-41.948	0.42041	0.089209	0.141211	0.0061	0.00269	0.025147	0.125732
-42.033	0.033203	0.0708	0.103027	0.149902	0.152149	0.075195	0.084278									-41.872	-0.10293	-0.01504	-0.06885	-0.07861	-0.10059	-0.09268	-0.06006	-0.0166	-0.0873	-0.02734									-41.923	0.416504	0.092969	0.155225	0.00928	0.00122	0.029053	0.131349
-42.008	0.026368	0.059083	0.10498	0.14209	0.144337	0.07129	0.074513									-41.847	-0.10564	-0.01287	-0.07129	-0.07617	-0.09814	-0.09734	-0.05762	-0.021	-0.09002	-0.01709									-41.898	0.426758	0.118019	0.151954	0.00928	0.016115	0.031494	0.15796
-41.983	0.014649	0.062989	0.101074	0.132324	0.141992	0.075196	0.071191									-41.822	-0.11475	-0.02197	-0.07568	-0.07275	-0.10742	-0.10645	-0.06201	-0.03027	-0.09424	-0.02148									-41.873	0.431396	0.126418	0.151076	0.013912	0.018306	0.036133	0.176509
-41.958	0.031249	0.062987	0.119627	0.148924	0.141874	0.083006	0.077909									-41.797	-0.11754	-0.02477	-0.08057	-0.07275	-0.11035	-0.10631	-0.06885	-0.03027	-0.08238	-0.02148									-41.848	0.400879	0.121531	0.146189	-0.01343	-0.01367	-0.00146	0.144531
-41.933	0.02832	0.062988	0.121582	0.156738	0.146016	0.083008	0.09084									-41.772	-0.11406	-0.01348	-0.08008	-0.07422	-0.10693	-0.10283	-0.07031	-0.03174	-0.07891	-0.02295									-41.823	0.372803	0.108253	0.120213	-0.03442	-0.03931	-0.01538	0.116455
-41.908	0.019531	0.058107	0.112793	0.140137	0.139531	0.08008	0.07459									-41.747	-0.10947	-0.00889	-0.0752	-0.07227	-0.10108	-0.09043	-0.05371	-0.02979	-0.0792	-0.021									-41.798	0.384521	0.096289	0.117041	-0.02978	0.012941	-0.01782	0.123536
-41.883	0.023438	0.056153	0.114746	0.130371	0.132225	0.072266	0.077049									-41.722	-0.1001	-0.01807	-0.06982	-0.06299	-0.1084	-0.09961	-0.05615	-0.02051	-0.08447	-0.01172									-41.773	0.391602	0.102394	0.121681	-0.02734	0.070802	-0.01221	0.135255
-41.858	0.026366	0.062987	0.121582	0.148926	0.134492	0.084959	0.083223									-41.697	-0.1001	-0.02295	-0.07666	-0.06299	-0.1084	-0.10449	-0.05615	-0.02051	-0.08447	-0.01855									-41.748	0.408691	0.110793	0.123733	-0.02124	0.092528	-0.0061	0.14453
-41.833	0.016603	0.051271	0.104982	0.137208	0.133007	0.083009	0.074902									-41.672	-0.1068	-0.02281	-0.08154	-0.06982	-0.1084	-0.10436	-0.06299	-0.02051	-0.09117	-0.02344									-41.723	0.392334	0.121093	0.134032	-0.02979	0.087158	-0.01465	0.128906
-41.808	0.02832	0.062988	0.114746	0.14502	0.144492	0.083008	0.072715									-41.647	-0.1083	-0.01943	-0.07812	-0.07129	-0.09814	-0.10098	-0.05664	-0.02393	-0.09268	-0.02002									-41.698	0.363525	0.119482	0.134864	0.00854	0.094238	-0.00293	0.143066
-41.783	0.030273	0.052246	0.116699	0.137207	0.138789	0.080078	0.07873									-41.622	-0.09814	-0.01221	-0.06885	-0.06885	-0.09863	-0.10352	-0.0542	-0.02637	-0.07861	-0.01758									-41.673	0.381348	0.126416	0.143262	0.025634	0.098876	0.00171	0.147704
-41.758	0.026367	0.058105	0.112793	0.148926	0.131564	0.078125	0.074435									-41.597	-0.10316	-0.01723	-0.07178	-0.06885	-0.09863	-0.10658	-0.0542	-0.02637	-0.07875	-0.01758									-41.648	0.372803	0.123534	0.139403	0.028809	0.087158	-0.01147	0.143799
-41.733	0.019532	0.058107	0.103027	0.137207	0.132031	0.078126	0.072949									-41.572	-0.10932	-0.02045	-0.0752	-0.06445	-0.10889	-0.09809	-0.0625	-0.02197	-0.08197	-0.021									-41.623	0.372803	0.125488	0.095459	0.02881	0.098878	-0.01465	0.13672
-41.708	0.033202	0.056152	0.114745	0.145019	0.132108	0.076171	0.073026									-41.547	-0.10791	-0.02393	-0.07373	-0.06982	-0.11231	-0.09668	-0.06396	-0.02051	-0.08057	-0.02441									-41.598	0.380615	0.127296	0.087989	0.035889	0.105957	-0.03882	0.13916
-41.683	0.030273	0.067871	0.121582	0.156738	0.139453	0.091797	0.074512									-41.522	-0.10791	-0.02686	-0.07373	-0.07471	-0.11231	-0.09668	-0.06396	-0.02539	-0.0874	-0.01563									-41.573	0.385254	0.126415	0.094923	0.045166	0.108154	-0.02954	0.160156
-41.658	0.026367	0.069825	0.119629	0.148926	0.131563	0.082032	0.071504									-41.497	-0.11475	-0.01904	-0.08057	-0.07471	-0.10449	-0.10352	-0.05225	-0.02832	-0.08447	-0.01563									-41.548	0.399414	0.127344	0.089502	0.040515	0.098864	-0.03418	0.155505
-41.633	0.016603	0.058107	0.103027	0.137207	0.127148	0.078126	0.060253									-41.472	-0.10777	-0.01891	-0.08545	-0.06787	-0.10449	-0.10826	-0.05225	-0.0166	-0.08434	-0.02246									-41.523	0.329102	0.075815	0.045786	-0.06104	0.016109	-0.11694	0.07275
-41.608	0.02832	0.06787	0.114746	0.14502	0.125273	0.076171	0.065215									-41.447	-0.1044	-0.01553	-0.07031	-0.06738	-0.10791	-0.10488	-0.05566	-0.01318	-0.08584	-0.02393									-41.498	0.314209	0.02431	0.039691	-0.11182	-0.0105	-0.13892	0.046141
-41.583	0.030272	0.071776	0.116698	0.156737	0.134493	0.091796	0.074435									-41.422	-0.10221	-0.02018	-0.06787	-0.06494	-0.11035	-0.09488	-0.05811	-0.01758	-0.08658	-0.02149									-41.473	0.299316	0.00752	0.024365	-0.11963	-0.03467	-0.15137	0.00244
-41.558	0.016602	0.067871	0.103027	0.14502	0.121172	0.075195	0.072832									-41.397	-0.10572	-0.02857	-0.07178	-0.06885	-0.11426	-0.10328	-0.06201	-0.02637	-0.0901	-0.01758									-41.448	0.282959	-0.01045	0.014208	-0.13135	-0.08789	-0.14429	-0.01245
-41.533	0.021484	0.064941	0.112793	0.140137	0.132031	0.075195	0.071973									-41.372	-0.09701	-0.01107	-0.06592	-0.06299	-0.10156	-0.10043	-0.05615	-0.02051	-0.08432	-0.01172									-41.423	0.282959	-0.05811	0.00952	-0.13135	-0.11523	-0.13184	-0.01245
-41.508	0.02832	0.074706	0.126465	0.153809	0.13203	0.070312	0.071972									-41.347	-0.09619	-0.00732	-0.06689	-0.06592	-0.10059	-0.09668	-0.05713	-0.0166	-0.08057	-0.01465									-41.398	0.27832	-0.05811	0.00708	-0.13843	-0.12451	-0.13184	-0.01245
-41.483	0.02832	0.074706	0.121582	0.161621	0.131758	0.068359	0.079512									-41.322	-0.09619	-0.01221	-0.06201	-0.0708	-0.10059	-0.08496	-0.05225	-0.00879	-0.06885	-0.01953									-41.373	0.282959	-0.05811	-0.00366	-0.14307	-0.12768	-0.1311	-0.01245
-41.458	0.026368	0.070801	0.112793	0.154785	0.131054	0.073243	0.070995									-41.297	-0.09643	-0.01537	-0.06201	-0.05908	-0.10059	-0.0852	-0.05225	-0.01563	-0.07592	-0.01953									-41.348	0.282959	-0.04531	-0.00576	-0.13599	-0.13232	-0.12866	0.00635
-41.433	0.026367	0.070801	0.126465	0.152832	0.132695	0.071289	0.084356									-41.272	-0.10875	-0.02086	-0.06787	-0.06494	-0.10644	-0.09752	-0.0581	-0.02637	-0.08629	-0.02539									-41.323	0.282959	0.00791	-0.000146	-0.13135	-0.11597	-0.12866	0.034424
-41.408	0.013672	0.07959	0.121582	0.158691	0.137109	0.073243	0.077051									-41.247	-0.11025	-0.01748	-0.07129	-0.06641	-0.10986	-0.09902	-0.06152	-0.02295	-0.08291	-0.02686									-41.298	0.282959	0.014648	0.00171	-0.13135	-0.12305	-0.13184	0.050047
-41.383	0.026366	0.084471	0.124512	0.163574	0.141329	0.078124	0.09299									-41.222	-0.09619	-0.02197	-0.07373	-0.06689	-0.11231	-0.09668	-0.05225	-0.01367	-0.08545	-0.01563									-41.273	0.286133	0.00127	-0.00532	-0.12427	-0.1394	-0.14356	0.039063
-41.358	0.026368	0.075685	0.129395	0.159668	0.128125	0.078126	0.079785									-41.197	-0.09619	-0.01904	-0.07373	-0.06689	-0.10059	-0.09668	-0.05225	-0.0166	-0.08838	-0.01563									-41.248	0.318848	-0.000634	-0.00723	-0.09546	-0.13477	-0.13892	0.039063
-41.333	0.024413	0.075683	0.129394	0.157714	0.137968	0.073241	0.087675									-41.172	-0.09609	-0.01895	-0.07373	-0.05908	-0.10059	-0.08486	-0.05225	-0.0166	-0.08047	-0.01563									-41.223	0.322021	0.012403	-0.00347	-0.09229	-0.14331	-0.15064	0.042236
-41.308	0.03125	0.089356	0.134277	0.17334	0.13457	0.075195	0.084278									-41.147	-0.10067	-0.01668	-0.05957	-0.05664	-0.10303	-0.0826	-0.04981	-0.01416	-0.0782	-0.01318									-41.198	0.314941	0.00439	-0.00464	-0.09937	-0.13623	-0.14746	0.037598
-41.283	0.035156	0.077638	0.124512	0.163574	0.134961	0.077149	0.074902									-41.122	-0.10736	-0.0185	-0.06152	-0.06543	-0.10791	-0.0893	-0.05176	-0.01611	-0.08002	-0.01514									-41.173	0.30249	-0.000293	0.020459	-0.11182	-0.15503	-0.13184	0.03833
-41.258	0.038085	0.079589	0.13623	0.163574	0.139376	0.075195	0.086154									-41.097	-0.10596	-0.01709	-0.06494	-0.06885	-0.09863	-0.09082	-0.05029	-0.02148	-0.07861	-0.0127									-41.148	0.30957	0.00293	0.036865	-0.11182	-0.1543	-0.10449	0.03833
-41.233	0.024415	0.075685	0.119629	0.157715	0.141875	0.076173	0.073027									-41.072	-0.11084	-0.01025	-0.06787	-0.06885	-0.09863	-0.09082	-0.05518	-0.02637	-0.07861	-0.01758									-41.123	0.330566	-0.00342	0.036865	-0.11646	-0.15112	-0.10449	0.03125
-41.208	0.028319	0.089354	0.121581	0.173339	0.1384	0.080077	0.0842									-41.047	-0.11363	-0.01305	-0.06787	-0.06885	-0.09863	-0.09752	-0.04639	-0.01465	-0.08531	-0.01758									-41.098	0.348633	-0.00586	0.0354	-0.10791	-0.15112	-0.10449	0.026611
-41.183	0.02832	0.070801	0.109863	0.161621	0.133203	0.075195	0.073144									-41.022	-0.10244	-0.00967	-0.06445	-0.06543	-0.10205	-0.09121	-0.04297	-0.01611	-0.08682	-0.01416									-41.073	0.346191	-0.01514	0.029053	-0.0813	-0.15576	-0.10449	-0.00464
-41.158	0.041016	0.070799	0.117676	0.166504	0.137578	0.078124	0.089238									-40.997	-0.10025	-0.01432	-0.06104	-0.05615	-0.10449	-0.08902	-0.04053	-0.0166	-0.07291	-0.0166									-41.048	0.379883	5e-05	0.049611	-0.02588	-0.1206	-0.06616	0.021244
-41.133	0.03125	0.074708	0.109863	0.164551	0.128124	0.078125	0.079784									-40.972	-0.104	-0.02295	-0.06982	-0.06299	-0.1084	-0.09277	-0.05127	-0.02051	-0.07666	-0.02344									-41.023	0.404053	-0.02089	0.066264	0.00147	-0.09643	-0.04199	0.050052
-41.108	0.031249	0.082519	0.121582	0.164551	0.141406	0.076171	0.08916									-40.947	-0.11084	-0.02295	-0.06982	-0.06299	-0.1084	-0.09277	-0.04834	-0.0127	-0.07666	-0.02344									-40.998	0.423584	0.000493	0.06812	0.01636	-0.0769	-0.05298	0.069583
-41.083	0.031251	0.070802	0.109864	0.161622	0.139765	0.080079	0.079707									-40.922	-0.11559	-0.02281	-0.06982	-0.06299	-0.09668	-0.09264	-0.04834	-0.01269	-0.08141	-0.01172									-40.973	0.439209	0.017677	0.069679	0.028809	-0.06128	-0.06543	0.078125
-41.058	0.03125	0.070801	0.115723	0.159668	0.137578	0.078125	0.089238									-40.897	-0.10049	-0.01162	-0.06641	-0.05859	-0.09814	-0.09609	-0.04492	-0.01611	-0.08096	-0.0083									-40.948	0.429932	0.036768	0.073144	0.035889	-0.06592	-0.07007	0.092285
-41.033	0.023438	0.074708	0.105957	0.163574	0.128125	0.070313	0.079785									-40.872	-0.10303	-0.01416	-0.06396	-0.06104	-0.09863	-0.08691	-0.04248	-0.01856	-0.07861	-0.0127									-40.923	0.39624	0.07373	0.064697	0.017822	-0.0769	-0.08105	0.10083
-41.008	0.031249	0.074706	0.119629	0.158691	0.141407	0.076171	0.091114									-40.847	-0.10586	-0.01699	-0.0708	-0.06104	-0.09863	-0.08682	-0.04736	-0.01855	-0.07852	-0.01758									-40.898	0.350098	0.078613	0.060303	0.013184	-0.0769	-0.09277	0.108643
-40.983	0.028321	0.070802	0.109863	0.156738	0.131953	0.06836	0.079707									-40.822	-0.10369	-0.01482	-0.06152	-0.05859	-0.09619	-0.08465	-0.04785	-0.01611	-0.07537	-0.01514									-40.873	0.33374	0.078613	0.060303	0.013183	-0.08399	-0.08569	0.104003
-40.958	0.026367	0.07373	0.119628	0.159668	0.130272	0.078125	0.087791									-40.797	-0.10791	-0.01904	-0.06592	-0.06299	-0.10742	-0.09375	-0.05225	-0.00879	-0.08447	-0.01953									-40.848	0.32666	0.071923	0.067773	-0.000977	-0.08398	-0.08813	0.09375
-40.933	0.036133	0.080566	0.122559	0.164551	0.140586	0.083008	0.092246									-40.772	-0.10814	-0.01439	-0.0708	-0.06787	-0.10449	-0.09691	-0.04736	-0.01367	-0.08471	-0.01953									-40.823	0.317383	0.069092	0.066407	-0.00317	-0.08154	-0.08569	0.096924
-40.908	0.041992	0.074707	0.126465	0.168457	0.151016	0.075196	0.086074									-40.747	-0.10889	-0.0249	-0.07959	-0.07666	-0.11035	-0.09473	-0.05811	-0.02246	-0.09033	-0.02539									-40.798	0.290771	0.064355	0.031885	-0.03369	-0.09326	-0.09277	0.085205
-40.883	0.034181	0.072755	0.112793	0.164551	0.139843	0.07129	0.082714									-40.722	-0.11365	-0.02479	-0.07959	-0.06494	-0.11035	-0.09461	-0.05811	-0.02246	-0.09021	-0.02246									-40.773	0.282959	0.055176	0.013428	-0.11182	-0.08862	-0.09277	0.085205
-40.858	0.036132	0.0708	0.112793	0.159668	0.134961	0.083007	0.09248									-40.697	-0.11065	-0.02178	-0.07666	-0.06885	-0.10742	-0.0916	-0.05518	-0.01855	-0.08232	-0.02246									-40.748	0.282959	0.052734	-0.0061	-0.13599	-0.08862	-0.10059	0.080565
-40.833	0.042968	0.072753	0.122558	0.157714	0.144492	0.083007	0.092246									-40.672	-0.10596	-0.01709	-0.06396	-0.06885	-0.10938	-0.08691	-0.04248	-0.01856	-0.08252	-0.01758									-40.723	0.275879	0.039208	0.00918	-0.15332	-0.10352	-0.10767	0.070313
-40.808	0.035156	0.074707	0.118652	0.168457	0.151094	0.075195	0.086153									-40.647	-0.10596	-0.02393	-0.06396	-0.06885	-0.11426	-0.09375	-0.04248	-0.01855	-0.08252	-0.01758									-40.698	0.282959	0.037842	0.025879	-0.15552	-0.09326	-0.10523	0.065674
-40.783	0.03125	0.062989	0.114746	0.158691	0.141992	0.07715	0.073144									-40.622	-0.10293	-0.02871	-0.0708	-0.06885	-0.11426	-0.09854	-0.04932	-0.01855	-0.08242	-0.0127									-40.673	0.290771	0.053321	0.036475	-0.15088	-0.08862	-0.10059	0.077392
-40.758	0.034178	0.077635	0.119629	0.158691	0.146679	0.077147	0.091503									-40.597	-0.10346	-0.01459	-0.07324	-0.06641	-0.1001	-0.09613	-0.05176	-0.01611	-0.0849	-0.01514									-40.648	0.299316	0.053271	0.027148	-0.15405	-0.0918	-0.11548	0.093751
-40.733	0.047851	0.077636	0.117676	0.164551	0.157735	0.083007	0.09084									-40.572	-0.10205	-0.01807	-0.07178	-0.06396	-0.10352	-0.08789	-0.05029	-0.01953	-0.08643	-0.01367									-40.623	0.30249	0.053907	0.027784	-0.15088	-0.0957	-0.11231	0.108643
-40.708	0.031252	0.066896	0.114748	0.15967	0.13496	0.071291	0.082714									-40.547	-0.10912	-0.02123	-0.06006	-0.06885	-0.10645	-0.09105	-0.05518	-0.01074	-0.08666	-0.01367									-40.598	0.30957	0.053711	0.029053	-0.15088	-0.10034	-0.11231	0.104004
-40.683	0.03125	0.068848	0.114746	0.157715	0.140703	0.083008	0.080645									-40.522	-0.11963	-0.02686	-0.0708	-0.07471	-0.1123	-0.09668	-0.05225	-0.0166	-0.08447	-0.01953									-40.573	0.314209	0.047363	0.029053	-0.15088	-0.10034	-0.11231	0.10083
-40.658	0.03125	0.077636	0.119629	0.156738	0.139844	0.078125	0.091504									-40.497	-0.11949	-0.01891	-0.07373	-0.07959	-0.1123	-0.09654	-0.05225	-0.02344	-0.08434	-0.02441									-40.548	0.30957	0.04458	0.024805	-0.1438	-0.10498	-0.11694	0.096192
-40.633	0.031249	0.077636	0.117676	0.168457	0.151367	0.08789	0.091309									-40.472	-0.11611	-0.01553	-0.07031	-0.06738	-0.10889	-0.09316	-0.04883	-0.0249	-0.08096	-0.02393									-40.523	0.29541	0.045509	0.019386	-0.13916	-0.10034	-0.12402	0.108643
-40.608	0.038086	0.08252	0.124512	0.163574	0.146211	0.083008	0.093965									-40.447	-0.10205	-0.02002	-0.06787	-0.06494	-0.10645	-0.09766	-0.04639	-0.02246	-0.07861	-0.01367									-40.498	0.30249	0.059082	0.02124	-0.13916	-0.10034	-0.12402	0.101563
-40.583	0.024415	0.072755	0.110841	0.157716	0.129844	0.083009	0.080528									-40.422	-0.10693	-0.0249	-0.07471	-0.06494	-0.10547	-0.09473	-0.05322	-0.01465	-0.08545	-0.02051									-40.473	0.30249	0.056641	0.02124	-0.13916	-0.10498	-0.08105	0.096924
-40.558	0.03125	0.074707	0.106934	0.153809	0.131953	0.072266	0.086543									-40.397	-0.11002	-0.02506	-0.07959	-0.06494	-0.11035	-0.09488	-0.05811	-0.02149	-0.07877	-0.02539									-40.448	0.274414	0.033302	0.00718	-0.1626	-0.13159	-0.08496	0.073486
-40.533	0.03125	0.072754	0.112793	0.151855	0.146875	0.070312	0.08291									-40.372	-0.11377	-0.02881	-0.07568	-0.07568	-0.11426	-0.09863	-0.0542	-0.03027	-0.08252	-0.0293									-40.423	0.236816	0.011083	-0.02285	-0.20165	-0.09106	-0.11231	0.050788
-40.508	0.042967	0.075682	0.129395	0.168457	0.151173	0.087889	0.089161									-40.347	-0.10586	-0.03359	-0.07568	-0.08057	-0.11914	-0.09854	-0.05908	-0.03027	-0.08242	-0.0293									-40.398	0.287598	0.023104	-0.01083	-0.16186	-0.0332	-0.0647	0.093754
-40.483	0.031251	0.079591	0.117676	0.156738	0.139648	0.089845	0.091309									-40.322	-0.11029	-0.0224	-0.07324	-0.07813	-0.10791	-0.09613	-0.05957	-0.01611	-0.0849	-0.01514									-40.373	0.310303	0.053912	0.00826	-0.13916	0.0044	-0.03735	0.116458
-40.458	0.040039	0.074707	0.114746	0.161621	0.144726	0.083008	0.094433									-40.297	-0.11367	-0.0209	-0.07666	-0.07373	-0.10645	-0.08779	-0.05811	-0.01953	-0.08633	-0.01367									-40.348	0.329834	0.072267	0.026613	-0.11963	0.028565	-0.01465	0.135986
-40.433	0.042969	0.08252	0.126465	0.161621	0.144609	0.084961	0.092363									-40.272	-0.11137	-0.01859	-0.06543	-0.07422	-0.10401	-0.08842	-0.04395	-0.02002	-0.08402	-0.01123									-40.323	0.322754	0.070801	0.036865	-0.11963	0.028565	-0.03809	0.128906
-40.408	0.038086	0.077636	0.123535	0.158691	0.153516	0.084961	0.091504									-40.247	-0.11221	-0.01943	-0.06641	-0.07519	-0.10498	-0.08926	-0.04492	-0.021	-0.08486	-0.01904									-40.298	0.310303	0.077832	0.032178	-0.12744	0.032471	-0.08423	0.112549
-40.383	0.038085	0.091308	0.129395	0.168457	0.151095	0.083007	0.102755									-40.222	-0.10986	-0.02393	-0.0708	-0.07275	-0.10254	-0.09375	-0.04248	-0.01855	-0.0708	-0.02148									-40.273	0.310303	0.062988	0.029053	-0.13452	0.025391	-0.11231	0.104736
-40.358	0.036134	0.079591	0.122559	0.156738	0.139922	0.087892	0.091582									-40.197	-0.10498	-0.021	-0.07568	-0.07275	-0.10938	-0.09863	-0.04932	-0.01855	-0.0708	-0.02148									-40.248	0.305664	0.074707	0.029053	-0.13135	0.028566	-0.11231	0.104737
-40.333	0.047851	0.081542	0.138183	0.16455	0.148243	0.091796	0.098927									-40.172	-0.10986	-0.021	-0.07568	-0.06104	-0.10254	-0.09863	-0.0542	-0.01758	-0.07764	-0.00977									-40.223	0.30957	0.078956	0.033301	-0.12427	0.035645	-0.10523	0.111816
-40.308	0.038086	0.077637	0.123535	0.156738	0.14668	0.077148	0.091504									-40.147	-0.10977	-0.0209	-0.07568	-0.06787	-0.10254	-0.09853	-0.0542	-0.02246	-0.08242	-0.01465									-40.198	0.307129	0.078858	0.033203	-0.11499	0.033203	-0.10767	0.101563
-40.283	0.049805	0.077636	0.129395	0.168457	0.151094	0.086913	0.102754									-40.122	-0.10723	-0.01836	-0.07324	-0.07031	-0.1001	-0.096	-0.04395	-0.02002	-0.07988	-0.01514									-40.173	0.30957	0.074463	0.027344	-0.11255	0.031007	-0.10523	0.118897
-40.258	0.043946	0.072755	0.119629	0.156738	0.139921	0.080079	0.091581									-40.097	-0.10732	-0.01846	-0.06152	-0.06543	-0.09521	-0.08828	-0.03906	-0.01514	-0.06729	-0.01025									-40.148	0.325928	0.090919	0.028663	-0.09619	0.032471	-0.10059	0.120361
-40.233	0.059569	0.074706	0.121582	0.156738	0.148555	0.089843	0.091426									-40.072	-0.10793	-0.01906	-0.06201	-0.06299	-0.09766	-0.08889	-0.0415	-0.01758	-0.06496	-0.00781									-40.123	0.325928	0.086426	0.02124	-0.07666	-0.00513	-0.11231	0.120361
-40.208	0.052734	0.084472	0.131347	0.16455	0.146212	0.083007	0.098849									-40.047	-0.1083	-0.01943	-0.0625	-0.06348	-0.10107	-0.08926	-0.04492	-0.00928	-0.06533	-0.000488									-40.098	0.318848	0.086426	0.02124	-0.07593	-0.03003	-0.12012	0.120361
-40.183	0.039063	0.070801	0.117676	0.152832	0.147656	0.083008	0.087598									-40.022	-0.09814	-0.01221	-0.06689	-0.04932	-0.09082	-0.08691	-0.03076	-0.00684	-0.06787	-0.00488									-40.073	0.314209	0.066895	0.029053	-0.06885	-0.04956	-0.07788	0.120361
-40.158	0.043945	0.080566	0.117676	0.164551	0.147422	0.08789	0.099082									-39.997	-0.09814	-0.01709	-0.07178	-0.0542	-0.09766	-0.09375	-0.0376	-0.00684	-0.0708	-0.00977									-40.048	0.322021	0.06377	0.033741	-0.06103	-0.04956	-0.02246	0.128175
-40.133	0.040039	0.074707	0.117676	0.156738	0.151484	0.089844	0.091425									-39.972	-0.10498	-0.01709	-0.06396	-0.05713	-0.10254	-0.08691	-0.04248	-0.00684	-0.0708	-0.00977									-40.023	0.329102	0.06089	0.041115	-0.05859	-0.03467	-0.01538	0.135255
-40.108	0.033203	0.072754	0.129395	0.159668	0.151094	0.083007	0.096895									-39.947	-0.10996	-0.01719	-0.06396	-0.05713	-0.10254	-0.08701	-0.04248	-0.01367	-0.07773	-0.00977									-39.998	0.33374	0.077491	0.038917	-0.04468	-0.01831	-0.01782	0.139893
-40.083	0.019532	0.070802	0.117677	0.161622	0.13496	0.083009	0.083691									-39.922	-0.11221	-0.01943	-0.06641	-0.06641	-0.10498	-0.08926	-0.04492	-0.021	-0.07314	-0.01709									-39.973	0.368164	0.099609	0.047119	-0.03442	-0.02295	-0.01074	0.139893
-40.058	0.03125	0.072754	0.117676	0.164551	0.140586	0.083008	0.097129									-39.897	-0.09814	-0.01709	-0.0708	-0.06104	-0.10254	-0.08691	-0.04248	-0.01856	-0.0708	-0.00586									-39.948	0.376709	0.105957	0.05249	-0.02271	-0.01831	-0.01074	0.139893
-40.033	0.023438	0.074707	0.121582	0.156738	0.139844	0.075196	0.091504									-39.872	-0.10303	-0.01611	-0.07568	-0.06104	-0.10254	-0.09375	-0.04248	-0.00684	-0.0708	-0.00586									-39.923	0.345459	0.098925	0.053271	-0.04932	-0.04957	-0.04199	0.108637
-40.008	0.033202	0.074706	0.123535	0.158691	0.153593	0.08789	0.091581									-39.847	-0.10586	-0.0209	-0.07568	-0.06104	-0.10742	-0.09854	-0.0376	-0.00684	-0.0707	-0.00586									-39.898	0.311035	0.073578	0.020111	-0.08374	-0.09106	-0.08813	0.074219
-39.983	0.035155	0.086425	0.133301	0.172363	0.150039	0.103515	0.102676									-39.822	-0.10346	-0.0185	-0.06641	-0.05859	-0.09619	-0.09613	-0.04004	-0.00928	-0.0683	-0.00342									-39.873	0.314209	0.081251	0.019972	-0.08765	-0.09253	-0.09277	0.077393
-39.958	0.021486	0.072755	0.124513	0.166505	0.142773	0.089845	0.099316									-39.797	-0.10229	-0.02221	-0.06787	-0.06397	-0.09473	-0.08324	-0.03858	-0.01074	-0.0642	-0.00195									-39.848	0.314209	0.08252	0.02124	-0.09229	-0.08081	-0.06934	0.070313
-39.933	0.02832	0.070801	0.124512	0.164551	0.159375	0.089844	0.099316									-39.772	-0.10791	-0.03076	-0.07373	-0.07471	-0.10059	-0.09375	-0.04932	-0.0166	-0.07275	-0.01465									-39.823	0.314209	0.08252	0.02124	-0.09229	-0.08081	0.011963	0.065674
-39.908	0.02832	0.080566	0.134277	0.164551	0.159141	0.099609	0.099082									-39.747	-0.11461	-0.01891	-0.07373	-0.07471	-0.10742	-0.09654	-0.04443	-0.00879	-0.07262	-0.01953									-39.798	0.307129	0.08252	0.02124	-0.09229	-0.08081	0.081543	0.053955
-39.883	0.035156	0.074707	0.138184	0.168457	0.159806	0.09375	0.102677									-39.722	-0.1083	-0.01553	-0.07031	-0.06445	-0.10889	-0.09316	-0.04102	-0.01221	-0.06924	-0.0083									-39.773	0.30249	0.078613	0.018799	-0.08765	-0.08081	0.086914	0.065674
-39.858	0.021486	0.072755	0.124512	0.156738	0.14668	0.085939	0.099316									-39.697	-0.10586	-0.01309	-0.06689	-0.06494	-0.09863	-0.09072	-0.03857	-0.01465	-0.07363	-0.00586									-39.748	0.30249	0.072266	0.00952	-0.09228	-0.08081	0.086914	0.104737
-39.833	0.031249	0.078613	0.124511	0.156738	0.159374	0.08789	0.099316									-39.672	-0.10367	-0.0109	-0.06934	-0.0625	-0.09619	-0.08072	-0.04297	-0.01221	-0.07633	-0.00342									-39.723	0.31665	0.065772	0.01377	-0.08521	-0.08545	0.093994	0.111816
-39.808	0.033203	0.080566	0.134277	0.156738	0.158984	0.099609	0.098926									-39.647	-0.10736	-0.02143	-0.07324	-0.06641	-0.1001	-0.09125	-0.05176	-0.01611	-0.0683	-0.00732									-39.698	0.337646	0.065039	0.019385	-0.08057	-0.08081	0.098633	0.116455
-39.783	0.023438	0.08252	0.124512	0.152832	0.156055	0.089845	0.098926									-39.622	-0.09424	-0.0249	-0.07178	-0.06494	-0.09863	-0.09473	-0.03857	-0.01953	-0.06689	-0.01074									-39.673	0.338379	0.066895	0.018799	-0.08521	-0.08789	0.110352	0.123534
-39.758	0.018555	0.072755	0.109863	0.14502	0.154491	0.085938	0.094433									-39.597	-0.09912	-0.0249	-0.07666	-0.06396	-0.10547	-0.09473	-0.03857	-0.01074	-0.06689	-0.01367									-39.648	0.30957	0.059764	0.000926	-0.09619	-0.08862	0.079834	0.128174
-39.733	0.026366	0.082519	0.117676	0.156738	0.158906	0.08789	0.101778									-39.572	-0.10205	-0.01807	-0.07959	-0.06885	-0.11035	-0.09473	-0.04346	-0.01074	-0.06689	-0.01367									-39.623	0.268066	0.047363	-0.01929	-0.09619	-0.08862	0.036133	0.128175
-39.708	0.024415	0.072755	0.12256	0.145021	0.147422	0.076173	0.08541									-39.547	-0.10205	-0.021	-0.07959	-0.06885	-0.11035	-0.09961	-0.04639	-0.01074	-0.07373	-0.00879									-39.598	0.255615	0.050147	-0.02139	-0.10327	-0.0769	0.025147	0.106201
-39.683	0.023438	0.074707	0.116699	0.137207	0.151484	0.082031	0.091426									-39.522	-0.10191	-0.02086	-0.06787	-0.07373	-0.10352	-0.1024	-0.03857	-0.01758	-0.07848	-0.01367									-39.573	0.244629	0.046876	-0.01196	-0.11963	-0.08862	0.00171	0.073486
-39.658	0.021484	0.072754	0.109863	0.147949	0.151094	0.078125	0.089082									-39.497	-0.10561	-0.01771	-0.06445	-0.07324	-0.10303	-0.09926	-0.03516	-0.01123	-0.07533	-0.01025									-39.548	0.23999	0.041992	0.013428	-0.13135	-0.08081	-0.01465	0.073485
-39.633	0.016603	0.070802	0.105957	0.149902	0.139843	0.07129	0.075878									-39.472	-0.11363	-0.02086	-0.07471	-0.07666	-0.10645	-0.1024	-0.03857	-0.01465	-0.07066	-0.01367									-39.523	0.232178	0.038768	0.012645	-0.15405	-0.0769	-0.11231	0.065674
-39.608	0.016601	0.080566	0.105957	0.14502	0.147422	0.081054	0.089316									-39.447	-0.09854	-0.00967	-0.07617	-0.06152	-0.10303	-0.0873	-0.04199	-0.01123	-0.07217	-0.01025									-39.498	0.232178	0.035645	-0.01001	-0.15869	-0.03467	-0.38648	0.057861
-39.583	0.018555	0.074707	0.109863	0.137207	0.139843	0.082031	0.091503									-39.422	-0.09619	-0.01416	-0.07373	-0.05908	-0.10059	-0.0918	-0.04443	-0.00879	-0.07275	-0.00781									-39.473	0.232178	0.035645	-0.02954	-0.15088	-0.01367	-0.49121	0.053223
-39.558	0.016602	0.074707	0.114746	0.153809	0.153125	0.080078	0.091113									-39.397	-0.09619	-0.01904	-0.07373	-0.06592	-0.10059	-0.09668	-0.04443	-0.01563	-0.07275	-0.00781									-39.448	0.220459	0.028614	-0.04829	-0.16724	-0.02222	-0.50293	0.03833
-39.533	0.020508	0.074708	0.106934	0.153809	0.138789	0.075196	0.079707									-39.372	-0.09625	-0.0191	-0.07373	-0.0708	-0.10742	-0.09674	-0.04443	-0.02051	-0.06109	-0.01465									-39.423	0.220459	0.023926	-0.05298	-0.17749	-0.02685	-0.50293	0.038331
-39.508	0.018554	0.072754	0.116699	0.146973	0.146368	0.083007	0.091192									-39.347	-0.10248	-0.02045	-0.08008	-0.07227	-0.10596	-0.09809	-0.03418	-0.01025	-0.06244	-0.021									-39.398	0.220459	0.028175	-0.05019	-0.18677	-0.02295	-0.50293	0.045412
-39.483	0.018555	0.070801	0.108887	0.137207	0.14375	0.070313	0.083691									-39.322	-0.104	-0.01904	-0.07373	-0.0708	-0.10449	-0.08887	-0.03271	-0.00879	-0.06104	-0.01172									-39.373	0.225098	0.036575	-0.04814	-0.1853	-0.01367	-0.48657	0.055422
-39.458	0.016601	0.072753	0.114745	0.153808	0.151173	0.080077	0.091114									-39.297	-0.09605	-0.02379	-0.07373	-0.0708	-0.10449	-0.08873	-0.0376	-0.01367	-0.06773	-0.01172									-39.348	0.23999	0.046779	-0.0355	-0.15088	0.00122	-0.47168	0.077393
-39.433	0.00879	0.074707	0.106934	0.151855	0.139766	0.070313	0.079707									-39.272	-0.09268	-0.02334	-0.07031	-0.06738	-0.10596	-0.09023	-0.03711	-0.01318	-0.06924	-0.01318									-39.323	0.266602	0.059422	-0.01357	-0.10938	0.0083	-0.44507	0.104004
-39.408	0.018555	0.072754	0.100098	0.147949	0.139844	0.078125	0.091504									-39.247	-0.09717	-0.00928	-0.07471	-0.06201	-0.09473	-0.09082	-0.03467	-0.01074	-0.06689	-0.01367									-39.298	0.262695	0.070508	-0.00249	-0.11182	-0.04175	-0.44434	0.11645
-39.383	0.018554	0.075683	0.109863	0.149902	0.151095	0.08789	0.091036									-39.222	-0.10229	-0.00951	-0.06787	-0.06494	-0.09473	-0.09105	-0.03467	-0.01074	-0.06713	-0.01367									-39.273	0.227539	0.043793	-0.01212	-0.14381	-0.1128	-0.47632	0.084467
-39.358	0.012696	0.063966	0.103027	0.149902	0.147422	0.076173	0.079551									-39.197	-0.10791	-0.02197	-0.07373	-0.0708	-0.10059	-0.09668	-0.04736	-0.0166	-0.06982	-0.01953									-39.248	0.178955	-0.00519	-0.05865	-0.18457	-0.16138	-0.50928	0.062497
-39.333	0.00879	0.074707	0.104981	0.144043	0.136719	0.070313	0.07959									-39.172	-0.10791	-0.02686	-0.07373	-0.07764	-0.10059	-0.10352	-0.04443	-0.00879	-0.07275	-0.00781									-39.223	0.181396	-0.03174	-0.08521	-0.20874	-0.17847	-0.55371	0.089111
-39.308	0.015625	0.069824	0.095215	0.14209	0.131953	0.072266	0.074824									-39.147	-0.10781	-0.02676	-0.07373	-0.08252	-0.10059	-0.1083	-0.04443	-0.01562	-0.07266	-0.01465									-39.198	0.200928	-0.03613	-0.09204	-0.20166	-0.17383	-0.5459	0.109375
-39.283	0.013672	0.065918	0.10498	0.140137	0.146406	0.078125	0.079512									-39.122	-0.10053	-0.01654	-0.07129	-0.06836	-0.10498	-0.09418	-0.04199	-0.01807	-0.07025	-0.01709									-39.173	0.197754	-0.03154	-0.07964	-0.19067	-0.18311	-0.57324	0.104736
-39.258	0.012696	0.072754	0.103027	0.149902	0.13961	0.071289	0.072715									-39.097	-0.10387	-0.015	-0.07666	-0.06689	-0.1084	-0.09264	-0.04053	-0.0166	-0.06871	-0.01563									-39.148	0.193115	-0.02295	-0.07251	-0.17822	-0.17847	-0.46387	0.100099
-39.233	0.011719	0.074707	0.097168	0.144043	0.139844	0.075196	0.079785									-39.072	-0.10049	-0.0165	-0.07813	-0.06348	-0.09717	-0.08926	-0.03027	-0.01807	-0.05361	-0.01221									-39.123	0.208008	-0.0187	-0.05654	-0.17114	-0.17847	-0.49268	0.104003
-39.208	0.023437	0.074706	0.095214	0.142089	0.141874	0.080077	0.079862									-39.047	-0.09801	-0.01695	-0.07568	-0.06592	-0.09473	-0.09166	-0.03076	-0.01855	-0.05797	-0.01465									-39.098	0.200928	0.00723	-0.05796	-0.17822	-0.19019	-0.53027	0.108643
-39.183	0.020508	0.074707	0.106934	0.157715	0.150039	0.083984	0.090957									-39.022	-0.09967	-0.01373	-0.07227	-0.06543	-0.09131	-0.09137	-0.02734	-0.00342	-0.05963	-0.01416									-39.073	0.196289	0.016113	-0.06226	-0.1853	-0.20264	-0.53027	0.108643
-39.158	0.00684	0.074708	0.093262	0.144043	0.134961	0.073244	0.079785									-38.997	-0.09619	-0.02197	-0.06689	-0.06689	-0.09766	-0.09277	-0.02881	-0.00488	-0.06104	-0.01562									-39.048	0.193115	0.016113	-0.0686	-0.18994	-0.198	-0.52246	0.05786
-39.133	0.023437	0.074706	0.10498	0.151855	0.142461	0.071288	0.079473									-38.972	-0.09619	-0.02686	-0.06982	-0.06689	-0.10059	-0.09277	-0.03564	-0.00488	-0.06104	-0.01563									-39.023	0.185303	0.011424	-0.07329	-0.19775	-0.21289	-0.53809	-0.000732
-39.108	0.015625	0.074708	0.095215	0.14209	0.133086	0.077149	0.083769									-38.947	-0.09619	-0.01514	-0.06982	-0.06201	-0.08887	-0.09961	-0.04053	-0.00488	-0.06104	-0.01563									-38.998	0.197021	0.017578	-0.0686	-0.18603	-0.21753	-0.53809	-0.02026
-39.083	0.020507	0.074706	0.109862	0.155761	0.148087	0.079101	0.090959									-38.922	-0.09643	-0.01537	-0.06983	-0.0669	-0.0957	-0.09691	-0.03272	-0.01172	-0.06127	-0.00391									-38.973	0.20166	0.00962	-0.06582	-0.1814	-0.21289	-0.52564	-0.01563
-39.058	0.00684	0.077637	0.098145	0.137207	0.134961	0.073242	0.082715									-38.897	-0.10875	-0.02086	-0.07568	-0.07275	-0.10644	-0.1024	-0.03857	-0.02246	-0.07164	-0.0166									-38.948	0.209473	0.00312	-0.06206	-0.17822	-0.20972	-0.51782	-0.01245
-39.033	0.023438	0.077636	0.10498	0.14502	0.139531	0.071288	0.096074									-38.872	-0.11025	-0.02432	-0.06445	-0.06934	-0.10303	-0.09902	-0.03516	-0.01904	-0.07119	-0.01807									-38.923	0.224365	-0.01367	-0.06323	-0.18286	-0.20972	-0.50293	-0.01245
-39.008	0.015625	0.064942	0.095215	0.137207	0.143827	0.075196	0.083768									-38.847	-0.10791	-0.02686	-0.06885	-0.06689	-0.10059	-0.09668	-0.03955	-0.00488	-0.05713	-0.01563									-38.898	0.219727	-0.02295	-0.07642	-0.18603	-0.20971	-0.49121	-0.01953
-38.983	0.023437	0.074706	0.11084	0.148926	0.148086	0.072265	0.090957									-38.822	-0.10098	-0.02676	-0.07373	-0.06592	-0.10059	-0.09658	-0.03271	-0.00488	-0.05703	-0.01563									-38.873	0.224365	-0.00942	-0.07997	-0.1516	-0.1831	-0.46387	-0.00219
-38.958	0.01465	0.065919	0.097169	0.137208	0.13496	0.058595	0.082714									-38.797	-0.1015	-0.02436	-0.07129	-0.06836	-0.10303	-0.10102	-0.03027	-0.00244	-0.06146	-0.01318									-38.848	0.254883	0.022856	-0.05405	-0.10791	-0.13159	-0.42163	0.046143
-38.933	0.02832	0.077637	0.10498	0.137207	0.145899	0.075195	0.083887									-38.772	-0.1	-0.02773	-0.06982	-0.06689	-0.09277	-0.09268	-0.02881	-0.00586	-0.06484	-0.00391									-38.823	0.248535	0.050488	-0.02886	-0.08838	-0.11987	-0.41309	0.057861
-38.908	0.00391	0.053225	0.083496	0.125488	0.133086	0.055666	0.072051									-38.747	-0.0976	-0.02045	-0.07227	-0.06445	-0.09033	-0.09027	-0.03125	-0.00635	-0.06244	-0.00147									-38.798	0.243896	0.055176	-0.03101	-0.09619	-0.12695	-0.40137	0.0625
-38.883	0.00391	0.066894	0.085449	0.125488	0.139765	0.060546	0.071894									-38.722	-0.09635	-0.0192	-0.07373	-0.06787	-0.08887	-0.08902	-0.03271	0.00293	-0.05338	-0.00488									-38.773	0.243896	0.055176	-0.01929	-0.12744	-0.11987	-0.40845	0.065673
-38.858	0.014648	0.069824	0.093262	0.137207	0.139375	0.058593	0.082246									-38.697	-0.09996	-0.02281	-0.07764	-0.07471	-0.09961	-0.09752	-0.03662	-0.00781	-0.05699	-0.01172									-38.748	0.234619	0.060204	-0.01133	-0.13208	-0.12451	-0.42236	0.061038
-38.833	0.00488	0.065919	0.083497	0.125489	0.139843	0.063478	0.070995									-38.672	-0.09658	-0.01943	-0.0625	-0.05957	-0.10107	-0.09707	-0.0332	-0.00928	-0.05361	-0.0083									-38.723	0.247803	0.068166	-0.00483	-0.1228	-0.11279	-0.40137	0.084473
-38.808	0.011719	0.063965	0.091309	0.133301	0.139609	0.063477	0.077598									-38.647	-0.10107	-0.01709	-0.06006	-0.05713	-0.09863	-0.09473	-0.01904	-0.00684	-0.05615	-0.00586									-38.698	0.243896	0.066212	-0.01704	-0.13916	-0.08936	-0.40137	0.077393
-38.783	0.00391	0.060059	0.090332	0.125488	0.132031	0.063477	0.071973									-38.622	-0.09838	-0.01244	-0.06006	-0.05713	-0.09082	-0.09496	-0.02588	-0.00684	-0.05932	-0.0127									-38.673	0.243896	0.055176	-0.03345	-0.13916	-0.07227	-0.40064	0.077393
-38.758	0.00879	0.071777	0.102051	0.13916	0.141407	0.065429	0.076466									-38.597	-0.10391	-0.02285	-0.07275	-0.06982	-0.09668	-0.10049	-0.03662	-0.0127	-0.06484	-0.02344									-38.648	0.243896	0.055176	-0.03491	-0.15088	-0.06909	-0.39356	0.077392
-38.733	0.00684	0.069825	0.087402	0.129395	0.131953	0.055665	0.074824									-38.572	-0.1015	-0.02045	-0.0752	-0.07227	-0.09424	-0.09711	-0.03418	-0.01025	-0.06244	-0.021									-38.623	0.233643	0.064989	-0.04316	-0.16187	-0.07227	-0.38965	0.067139
-38.708	-4.47e-07	0.065918	0.085449	0.13916	0.141796	0.065429	0.068066									-38.547	-0.1001	-0.02393	-0.06592	-0.06299	-0.09277	-0.10059	-0.03271	-0.01563	-0.06104	-0.01953									-38.598	0.232178	0.065625	-0.03081	-0.15869	-0.06592	-0.35059	0.065674
-38.683	0.011719	0.065918	0.098145	0.14502	0.139531	0.063477	0.079473									-38.522	-0.09326	-0.02686	-0.06592	-0.06299	-0.09961	-0.10059	-0.0249	-0.00879	-0.06787	-0.01953									-38.573	0.243896	0.073925	-0.02495	-0.15405	-0.05737	-0.30054	0.077393
-38.658	0.00879	0.067872	0.090332	0.137207	0.139922	0.063477	0.072051									-38.497	-0.09619	-0.02686	-0.06592	-0.06787	-0.10449	-0.10059	-0.02979	-0.00879	-0.06104	-0.01953									-38.548	0.258789	0.087549	-0.02061	-0.1438	-0.06201	-0.25293	0.104005
-38.633	0.02246	0.071776	0.102051	0.134277	0.139298	0.060546	0.083146									-38.472	-0.09605	-0.02672	-0.06592	-0.0708	-0.10449	-0.10533	-0.03271	-0.01367	-0.0609	-0.0127									-38.523	0.268066	0.099074	-0.00908	-0.13452	-0.08399	-0.26392	0.113279
-38.608	0.00684	0.058107	0.090332	0.132324	0.139844	0.058595	0.074902									-38.447	-0.09291	-0.01576	-0.06738	-0.06738	-0.08936	-0.0934	-0.0293	-0.01318	-0.05775	-0.01221									-38.498	0.254883	0.09487	-0.01328	-0.14771	-0.11206	-0.30054	0.100094
-38.583	0.016601	0.065917	0.090331	0.145019	0.139843	0.063476	0.084667									-38.422	-0.10303	-0.02588	-0.07373	-0.0708	-0.09766	-0.09668	-0.03271	-0.0166	-0.06104	-0.01562									-38.473	0.232178	0.075975	-0.03218	-0.17041	-0.1394	-0.20215	0.077393
-38.558	0.02832	0.075684	0.102051	0.14502	0.151172	0.075195	0.084278									-38.397	-0.10791	-0.03076	-0.07373	-0.0708	-0.10059	-0.09668	-0.03271	-0.0166	-0.06104	-0.01563									-38.448	0.217285	0.065772	-0.05264	-0.1853	-0.1543	0.146973	0.057861
-38.533	0.018555	0.067872	0.090332	0.133301	0.136719	0.060548	0.074707									-38.372	-0.10791	-0.03076	-0.06201	-0.05908	-0.10059	-0.09668	-0.03271	-0.00879	-0.06787	-0.02246									-38.423	0.212646	0.057031	-0.07065	-0.18994	-0.15894	0.266602	0.050049
-38.508	0.019531	0.062988	0.093262	0.14209	0.139454	0.063477	0.079395									-38.347	-0.10791	-0.03076	-0.06885	-0.06592	-0.09277	-0.09668	-0.03955	-0.00879	-0.07275	-0.02734									-38.398	0.212646	0.044922	-0.07251	-0.19458	-0.15894	0.286133	0.050049
-38.483	0.014649	0.061036	0.081543	0.132324	0.135156	0.053712	0.070215									-38.322	-0.10016	-0.0191	-0.07373	-0.0708	-0.09277	-0.10357	-0.03271	-0.01563	-0.065	-0.02734									-38.373	0.212646	0.023926	-0.07251	-0.19775	-0.15112	0.286133	0.042969
-38.458	0.021483	0.063963	0.100096	0.137206	0.151639	0.068358	0.080839									-38.297	-0.1015	-0.02045	-0.0752	-0.07227	-0.09424	-0.10981	-0.03418	-0.02197	-0.06635	-0.02881									-38.348	0.224365	0.026367	-0.07251	-0.18994	-0.11279	0.301025	0.03833
-38.433	0.035156	0.07959	0.102051	0.14502	0.150899	0.075195	0.084004									-38.272	-0.10693	-0.01904	-0.07373	-0.0708	-0.09277	-0.1084	-0.03271	-0.02051	-0.06982	-0.02734									-38.323	0.224365	0.037109	-0.08423	-0.18994	-0.09644	0.297852	0.03833
-38.408	0.018555	0.06299	0.093262	0.130371	0.144648	0.068361	0.067988									-38.247	-0.11168	-0.02379	-0.07373	-0.0708	-0.09961	-0.09654	-0.03271	-0.02051	-0.07262	-0.01953									-38.298	0.205566	0.036425	-0.09126	-0.20166	-0.10815	0.286133	0.021974
-38.383	0.022461	0.061035	0.089356	0.140137	0.137773	0.061523	0.077715									-38.222	-0.1084	-0.02344	-0.07031	-0.05957	-0.10107	-0.09326	-0.0293	-0.02197	-0.06934	-0.01611									-38.273	0.208008	0.035988	-0.07998	-0.18994	-0.10107	0.293213	0.0188
-38.358	0.019531	0.067871	0.100098	0.137207	0.133086	0.068359	0.073027									-38.197	-0.09635	-0.02311	-0.0752	-0.06445	-0.10107	-0.09293	-0.02637	-0.0249	-0.069	-0.02295									-38.248	0.212646	0.053321	-0.07436	-0.16333	-0.08862	0.290771	-0.01245
-38.333	0.01953	0.074706	0.10205	0.145018	0.151367	0.072265	0.084473									-38.172	-0.0935	-0.01537	-0.06201	-0.05908	-0.09277	-0.09008	-0.021	-0.00488	-0.06127	-0.01953									-38.223	0.212646	0.053711	-0.07397	-0.15869	-0.0957	0.211182	-0.01318
-38.308	0.02832	0.07959	0.097168	0.14209	0.148164	0.067383	0.079317									-38.147	-0.10205	-0.02783	-0.06787	-0.06494	-0.08691	-0.09863	-0.02686	-0.01074	-0.06689	-0.02539									-38.198	0.212646	0.047363	-0.08032	-0.15869	-0.10034	0.098633	0.018799
-38.283	0.016602	0.062989	0.091309	0.14209	0.132109	0.063478	0.079863									-38.122	-0.10229	-0.02123	-0.06787	-0.06494	-0.0918	-0.09887	-0.03369	-0.01074	-0.07396	-0.02539									-38.173	0.204834	0.050488	-0.08501	-0.1665	-0.09643	-0.06934	0.054688
-38.258	0.018554	0.074706	0.109863	0.144043	0.139765	0.075194	0.079707									-38.097	-0.10791	-0.02686	-0.08057	-0.05908	-0.10059	-0.09668	-0.04443	-0.0166	-0.07275	-0.03613									-38.148	0.209473	0.050147	-0.08535	-0.15015	-0.09888	-0.07178	0.074219
-38.233	0.026367	0.077636	0.109863	0.140137	0.15418	0.073242	0.082402									-38.072	-0.10777	-0.02672	-0.08545	-0.06592	-0.10059	-0.10338	-0.04443	-0.0166	-0.07262	-0.03906									-38.123	0.212646	0.051466	-0.08159	-0.13915	-0.10034	-0.06616	0.080572
-38.208	0.028321	0.077637	0.104981	0.144043	0.146679	0.060547	0.088573									-38.047	-0.11123	-0.02334	-0.07031	-0.06738	-0.09717	-0.10488	-0.04102	-0.02002	-0.06924	-0.03564									-38.098	0.24707	0.066898	-0.05688	-0.1001	-0.06128	-0.01001	0.116455
-38.183	0.02832	0.072754	0.103027	0.14209	0.141406	0.068359	0.095996									-38.022	-0.10221	-0.02604	-0.06787	-0.06494	-0.09473	-0.1027	-0.02686	-0.02246	-0.06705	-0.02149									-38.073	0.27124	0.094237	-0.02954	-0.06885	-0.04175	0.016602	0.128906
-38.158	0.018555	0.062989	0.109863	0.14209	0.143672	0.058595	0.086543									-37.997	-0.10586	-0.03262	-0.07178	-0.06885	-0.09863	-0.10635	-0.03076	-0.02637	-0.07559	-0.02539									-38.048	0.290771	0.112305	-0.01001	-0.04932	-0.02686	0.043945	0.143798
-38.133	0.026367	0.077636	0.109863	0.140137	0.146679	0.066406	0.082714									-37.972	-0.10336	-0.03012	-0.06934	-0.06641	-0.09521	-0.10385	-0.0332	-0.02393	-0.07602	-0.02295									-38.023	0.297852	0.110985	-0.00498	-0.05395	-0.03467	0.046387	0.13916
-38.108	0.031249	0.077636	0.10498	0.151855	0.153985	0.068359	0.095879									-37.947	-0.10443	-0.0185	-0.07227	-0.05957	-0.09619	-0.10004	-0.03223	-0.01221	-0.07221	-0.01904									-37.998	0.357178	0.11001	0.033106	-0.05249	-0.0332	0.064209	0.135986
-38.083	0.028322	0.070802	0.102052	0.137208	0.136913	0.067384	0.083691									-37.922	-0.10596	-0.02393	-0.07568	-0.06104	-0.09473	-0.09863	-0.03076	-0.01074	-0.0708	-0.02441									-37.973	0.345459	0.119531	0.040185	-0.05713	-0.03784	0.067383	0.139893
-38.058	0.023438	0.072754	0.106934	0.146973	0.136524	0.067383	0.091113									-37.897	-0.09814	-0.02881	-0.07568	-0.06104	-0.09473	-0.09375	-0.03076	-0.01074	-0.0708	-0.0293									-37.948	0.307129	0.134766	0.039307	-0.05713	-0.03003	0.079102	0.139893
-38.033	0.023438	0.074708	0.10498	0.137207	0.143672	0.063477	0.079707									-37.872	-0.09814	-0.02881	-0.07568	-0.06104	-0.09473	-0.09863	-0.0376	-0.01563	-0.06299	-0.0293									-37.923	0.30249	0.14502	0.050049	-0.06421	-0.03003	0.09082	0.121092
-38.008	0.026367	0.072754	0.098145	0.135254	0.141991	0.066406	0.082909									-37.847	-0.09824	-0.02891	-0.07275	-0.06787	-0.08301	-0.09873	-0.04248	-0.01855	-0.06309	-0.0293									-37.898	0.290771	0.137986	0.051805	-0.08057	-0.04883	0.086914	0.078125
-37.983	0.033202	0.075682	0.103027	0.149902	0.152149	0.073241	0.098926									-37.822	-0.10732	-0.03115	-0.07813	-0.06348	-0.09033	-0.10098	-0.03711	-0.021	-0.07217	-0.03662									-37.873	0.290771	0.133301	0.048584	-0.09229	-0.06982	0.091553	0.061035
-37.958	0.031251	0.078614	0.109864	0.14502	0.144531	0.070313	0.087402									-37.797	-0.10986	-0.03564	-0.07568	-0.06104	-0.09082	-0.10352	-0.03467	-0.01856	-0.07471	-0.0293									-37.848	0.286133	0.133301	0.036865	-0.09692	-0.09253	0.094727	0.057861
-37.933	0.026367	0.087402	0.10498	0.149902	0.139531	0.063477	0.084356									-37.772	-0.10986	-0.04053	-0.07568	-0.06104	-0.09082	-0.10645	-0.03467	-0.02539	-0.07471	-0.0293									-37.823	0.282959	0.129395	0.034424	-0.11963	-0.10034	0.125244	0.065674
-37.908	0.02832	0.074708	0.103027	0.137207	0.14414	0.06543	0.085058									-37.747	-0.10977	-0.02871	-0.07568	-0.06103	-0.09082	-0.09854	-0.03467	-0.01855	-0.06289	-0.0293									-37.798	0.282959	0.109863	0.025147	-0.11963	-0.08399	0.161865	0.065673
-37.883	0.038084	0.082517	0.114746	0.14502	0.151484	0.075193	0.106074									-37.722	-0.10736	-0.02631	-0.07324	-0.05859	-0.08838	-0.09613	-0.03223	-0.01611	-0.06049	-0.02686									-37.773	0.275146	0.087108	0.020458	-0.12744	-0.0769	0.141602	0.057861
-37.858	0.034179	0.097168	0.124512	0.159668	0.149609	0.084961	0.102246									-37.697	-0.11084	-0.02979	-0.07178	-0.06396	-0.09375	-0.09473	-0.0376	-0.01465	-0.05908	-0.03223									-37.748	0.275146	0.074707	0.015869	-0.12744	-0.06201	-0.00537	0.050781
-37.833	0.043945	0.09912	0.124511	0.159667	0.154962	0.083007	0.103693									-37.672	-0.10221	-0.03287	-0.0669	-0.05713	-0.09863	-0.09488	-0.04248	-0.01465	-0.05924	-0.03711									-37.723	0.268066	0.084961	0.00317	-0.12744	-0.05737	-0.09351	0.046143
-37.808	0.03125	0.089356	0.109863	0.14502	0.156445	0.070313	0.099316									-37.647	-0.10596	-0.03662	-0.07568	-0.06103	-0.09473	-0.10547	-0.03467	-0.01855	-0.06299	-0.0293									-37.698	0.263428	0.078613	-0.02319	-0.12744	-0.05737	-0.10059	0.057861
-37.783	0.042969	0.087402	0.119629	0.158691	0.156172	0.076171	0.110762									-37.622	-0.10596	-0.03662	-0.07568	-0.06104	-0.09473	-0.11035	-0.03467	-0.01855	-0.06787	-0.0293									-37.673	0.270508	0.082862	-0.02529	-0.12036	-0.05737	-0.08887	0.064942
-37.758	0.03418	0.097168	0.112793	0.151855	0.149609	0.071289	0.102245									-37.597	-0.10582	-0.02867	-0.07568	-0.06592	-0.09473	-0.11022	-0.03955	-0.02344	-0.07066	-0.0293									-37.648	0.268066	0.09629	-0.02212	-0.11109	-0.06909	-0.08105	0.069579
-37.733	0.036132	0.097167	0.124512	0.164551	0.154961	0.083007	0.106621									-37.572	-0.10928	-0.02529	-0.07715	-0.06543	-0.09131	-0.11172	-0.03906	-0.02295	-0.06729	-0.02588									-37.623	0.243896	0.074364	-0.03379	-0.1228	-0.07617	-0.08813	0.062499
-37.708	0.035157	0.087404	0.109864	0.151857	0.144726	0.070314	0.108105									-37.547	-0.10424	-0.02318	-0.07764	-0.05518	-0.0957	-0.11254	-0.03662	-0.0127	-0.05346	-0.02344									-37.598	0.236084	0.060937	-0.0394	-0.12744	-0.08862	-0.08105	0.057861
-37.683	0.042969	0.087402	0.114746	0.158691	0.156055	0.076172	0.110645									-37.522	-0.10973	-0.03551	-0.0835	-0.06103	-0.09473	-0.10631	-0.04248	-0.01855	-0.05895	-0.03418									-37.573	0.219727	0.039015	-0.05108	-0.1438	-0.10498	-0.0896	0.041504
-37.658	0.03125	0.08252	0.114746	0.148926	0.146484	0.06836	0.099121									-37.497	-0.10635	-0.03701	-0.08008	-0.05762	-0.09131	-0.10293	-0.03906	-0.02197	-0.0624	-0.03369									-37.548	0.221191	0.055322	-0.05674	-0.14233	-0.0957	-0.09277	0.042969
-37.633	0.02832	0.089356	0.10498	0.156738	0.139765	0.075195	0.099238									-37.472	-0.104	-0.03467	-0.07764	-0.05518	-0.08887	-0.10059	-0.03662	-0.02441	-0.06494	-0.03125									-37.523	0.212646	0.073438	-0.05425	-0.13916	-0.08081	-0.08105	0.046143
-37.608	0.038086	0.082519	0.112793	0.154785	0.154375	0.078125	0.110918									-37.447	-0.10391	-0.03457	-0.07764	-0.06201	-0.08887	-0.10049	-0.0249	-0.02441	-0.06484	-0.03125									-37.498	0.212646	0.074707	-0.05298	-0.13135	-0.08081	-0.08105	0.046143
-37.583	0.035156	0.087402	0.114746	0.149902	0.153593	0.075195	0.1033									-37.422	-0.1015	-0.03705	-0.07031	-0.06445	-0.09131	-0.09809	-0.0293	-0.02197	-0.05463	-0.02783									-37.473	0.224365	0.073242	-0.05298	-0.13135	-0.09253	-0.08105	0.046143
-37.558	0.042969	0.094238	0.116699	0.165527	0.157735	0.086914	0.110371									-37.397	-0.10498	-0.02686	-0.07373	-0.06299	-0.09277	-0.10352	-0.03271	-0.00879	-0.05322	-0.03125									-37.448	0.224365	0.066895	-0.05298	-0.13135	-0.09717	-0.08105	0.046143
-37.533	0.03125	0.089357	0.109863	0.148926	0.139766	0.072267	0.099238									-37.372	-0.10791	-0.02686	-0.07373	-0.06299	-0.09277	-0.1084	-0.03271	-0.00879	-0.05322	-0.03125									-37.423	0.217285	0.074707	-0.05298	-0.13135	-0.10034	-0.07324	0.085205
-37.508	0.03125	0.085449	0.117676	0.146973	0.154375	0.078125	0.108965									-37.347	-0.10801	-0.02695	-0.07373	-0.05127	-0.09277	-0.1085	-0.03271	-0.00879	-0.06016	-0.03125									-37.398	0.220459	0.074707	-0.05298	-0.06104	-0.10034	-0.08032	0.111816
-37.483	0.035156	0.084472	0.114746	0.149902	0.153125	0.075195	0.100879									-37.322	-0.09854	-0.0292	-0.07617	-0.05859	-0.09521	-0.10293	-0.04004	-0.01807	-0.06729	-0.03369									-37.373	0.21582	0.071923	-0.05576	-0.04614	-0.11987	-0.07788	0.108643
-37.458	0.023438	0.086427	0.104981	0.156739	0.146484	0.075196	0.091309									-37.297	-0.10303	-0.02686	-0.06592	-0.05908	-0.09277	-0.10059	-0.03271	-0.02051	-0.06494	-0.03125									-37.348	0.220459	0.070411	-0.02358	-0.0415	-0.11987	-0.07324	0.092285
-37.433	0.023438	0.081543	0.109863	0.153809	0.139844	0.075195	0.099316									-37.272	-0.10791	-0.03369	-0.06592	-0.05908	-0.08105	-0.10059	-0.03271	-0.02051	-0.06494	-0.02441									-37.323	0.217285	0.061084	0.034961	-0.05249	-0.12305	-0.09595	0.112549
-37.408	0.03125	0.087402	0.111816	0.148926	0.144336	0.083007	0.098926									-37.247	-0.10791	-0.03857	-0.0708	-0.05908	-0.08789	-0.10547	-0.03271	-0.02539	-0.06982	-0.02734									-37.298	0.161865	0.03828	0.000438	-0.10791	-0.17066	-0.1709	0.069577
-37.383	0.028321	0.08252	0.109863	0.14502	0.146601	0.06836	0.099238									-37.222	-0.10807	-0.03873	-0.07373	-0.05127	-0.09277	-0.10856	-0.03271	-0.0166	-0.06119	-0.02734									-37.273	0.138428	0.00205	-0.03335	-0.13135	-0.19874	-0.20142	0.046138
-37.358	0.026367	0.092285	0.10791	0.147949	0.139531	0.066406	0.099004									-37.197	-0.11182	-0.03467	-0.07764	-0.05518	-0.09668	-0.10059	-0.03662	-0.02051	-0.06494	-0.03125									-37.248	0.134521	-0.0252	-0.06622	-0.19385	-0.22925	-0.2334	0.018802
-37.333	0.023438	0.07959	0.098145	0.151856	0.13203	0.075196	0.091503									-37.172	-0.11172	-0.03457	-0.07764	-0.06201	-0.09668	-0.10049	-0.03662	-0.02051	-0.06484	-0.03809									-37.223	0.219727	-0.03076	-0.10913	-0.20483	-0.21753	-0.21851	0.03833
-37.308	0.03125	0.087402	0.114746	0.149902	0.144805	0.075195	0.099394									-37.147	-0.11606	-0.03207	-0.08203	-0.06445	-0.09912	-0.09799	-0.0293	-0.01807	-0.06234	-0.04053									-37.198	0.200928	0.00083	-0.13467	-0.20239	-0.21045	-0.2146	0.04541
-37.283	0.03125	0.094237	0.118652	0.153809	0.157852	0.075194	0.09877									-37.122	-0.11713	-0.02826	-0.08301	-0.06055	-0.09033	-0.10102	-0.03027	-0.01416	-0.05072	-0.03662									-37.173	0.20874	0.038477	-0.12437	-0.20166	-0.198	-0.17163	0.057861
-37.258	0.031251	0.080568	0.100098	0.151855	0.142461	0.07129	0.099004									-37.097	-0.10791	-0.03174	-0.08154	-0.05908	-0.08887	-0.10449	-0.02881	-0.01953	-0.05615	-0.03516									-37.148	0.20874	0.066895	-0.1311	-0.20166	-0.198	-0.14356	0.039061
-37.233	0.023438	0.07959	0.098145	0.151855	0.136719	0.063477	0.091309									-37.072	-0.10777	-0.03453	-0.06982	-0.04736	-0.08887	-0.10436	-0.02881	-0.0166	-0.0609	-0.03516									-37.123	0.196289	0.062205	-0.13823	-0.20239	-0.21289	-0.15845	0
-37.208	0.018555	0.074707	0.098145	0.14502	0.139843	0.070313	0.098339									-37.047	-0.1044	-0.01943	-0.06641	-0.04395	-0.08545	-0.10098	-0.01758	-0.01318	-0.05752	-0.02002									-37.098	0.193115	0.056641	-0.15064	-0.19775	-0.23633	-0.16309	-0.02417
-37.183	0.02832	0.087402	0.109863	0.146973	0.139453	0.068359	0.095996									-37.022	-0.10717	-0.01732	-0.06397	-0.04639	-0.08301	-0.09887	-0.01514	-0.01563	-0.05541	-0.01758									-37.073	0.193115	0.055176	-0.15064	-0.19775	-0.2605	-0.16309	-0.03198
-37.158	0.020508	0.077638	0.098145	0.148926	0.139648	0.075196	0.094238									-36.997	-0.11572	-0.02979	-0.06982	-0.05517	-0.0957	-0.09277	-0.02588	-0.02441	-0.06592	-0.03027									-37.048	0.197754	0.057959	-0.15566	-0.20483	-0.26367	-0.16309	-0.02734
-37.133	0.023438	0.08252	0.095215	0.148926	0.139454	0.072266	0.087208									-36.972	-0.11572	-0.03467	-0.07471	-0.05518	-0.10059	-0.09766	-0.02881	-0.02441	-0.06885	-0.03516									-37.023	0.212646	0.057813	-0.1519	-0.20166	-0.25342	-0.17798	-0.02417
-37.108	0.013673	0.074708	0.097168	0.146973	0.132226	0.06543	0.07998									-36.947	-0.104	-0.03467	-0.07764	-0.05518	-0.10059	-0.10059	-0.02881	-0.02441	-0.05713	-0.03516									-36.998	0.212646	0.037109	-0.15064	-0.20874	-0.22461	-0.18262	-0.01245
-37.083	0.0166	0.079588	0.106932	0.149901	0.148243	0.068358	0.095997									-36.922	-0.10387	-0.03453	-0.07764	-0.04736	-0.10059	-0.10045	-0.02881	-0.02441	-0.05699	-0.03516									-36.973	0.212646	0.0083	-0.15064	-0.21338	-0.18774	-0.18262	-0.01245
-37.058	0.023438	0.077637	0.10498	0.14209	0.138672	0.063477	0.086426									-36.897	-0.10051	-0.03117	-0.06641	-0.05078	-0.08545	-0.09709	-0.02539	-0.00928	-0.05363	-0.02393									-36.948	0.212646	-0.00732	-0.16235	-0.21338	-0.16602	-0.1897	-0.01245
-37.033	0.026367	0.070801	0.095215	0.148926	0.139297	0.072266	0.087051									-36.872	-0.10537	-0.0292	-0.06445	-0.05371	-0.0835	-0.10195	-0.03027	-0.00732	-0.05166	-0.02686									-36.923	0.200928	-0.01436	-0.16939	-0.2251	-0.16284	-0.20606	-0.03589
-37.008	0.00781	0.073732	0.081543	0.135254	0.128124	0.058595	0.075878									-36.847	-0.10791	-0.03369	-0.06885	-0.05127	-0.08105	-0.09668	-0.021	-0.01172	-0.04932	-0.02734									-36.898	0.174316	-0.02373	-0.17876	-0.24072	-0.17065	-0.21851	-0.0437
-36.983	0.019531	0.075683	0.098145	0.141113	0.127813	0.066406	0.075567									-36.822	-0.10807	-0.03873	-0.07373	-0.05127	-0.08594	-0.09684	-0.021	-0.0166	-0.05631	-0.02734									-36.873	0.150146	-0.02261	-0.18935	-0.23364	-0.16358	-0.2146	-0.03662
-36.958	0.016602	0.062989	0.090333	0.138184	0.132108	0.056641	0.079862									-36.797	-0.11172	-0.03457	-0.07764	-0.04346	-0.09277	-0.10049	-0.0249	-0.02051	-0.06484	-0.03125									-36.848	0.137695	-0.01231	-0.19224	-0.24536	-0.18237	-0.22876	-0.05078
-36.933	0.026367	0.074707	0.098145	0.153809	0.132031	0.070313	0.079785									-36.772	-0.10932	-0.03705	-0.0752	-0.04102	-0.08252	-0.09809	-0.02246	-0.01807	-0.06244	-0.02881									-36.823	0.096191	-0.03535	-0.22408	-0.26025	-0.25269	-0.26929	-0.08667
-36.908	0.024414	0.087402	0.100098	0.148926	0.139453	0.068359	0.09209									-36.747	-0.11279	-0.03857	-0.07373	-0.04639	-0.08105	-0.09668	-0.02783	-0.00879	-0.05322	-0.02734									-36.798	0.072022	-0.06592	-0.22095	-0.26734	-0.33081	-0.28735	-0.1062
-36.883	0.028321	0.077638	0.090332	0.137207	0.128046	0.060548	0.084589									-36.722	-0.11572	-0.03857	-0.07373	-0.05127	-0.08789	-0.10352	-0.03271	-0.00879	-0.05322	-0.03418									-36.773	0.064209	-0.0753	-0.18492	-0.26807	-0.36597	-0.26929	-0.11011
-36.858	0.026367	0.07373	0.100098	0.147949	0.127813	0.066406	0.094121									-36.697	-0.10424	-0.03881	-0.06885	-0.05127	-0.09277	-0.10863	-0.03271	-0.00879	-0.05346	-0.03906									-36.748	0.064209	-0.08154	-0.16626	-0.22583	-0.36597	-0.26074	-0.11011
-36.833	0.018555	0.07959	0.090333	0.151856	0.131836	0.058594	0.086426									-36.672	-0.10986	-0.03271	-0.07959	-0.05713	-0.09863	-0.10254	-0.03857	-0.01953	-0.05908	-0.0332									-36.723	0.057129	-0.08579	-0.15098	-0.19385	-0.37769	-0.32642	-0.11719
-36.808	0.023438	0.074707	0.090332	0.14502	0.131563	0.063477	0.079317									-36.647	-0.10973	-0.03258	-0.07959	-0.06201	-0.09863	-0.1024	-0.03564	-0.02246	-0.05211	-0.0332									-36.698	0.103271	-0.06797	-0.09409	-0.12354	-0.33398	-0.31616	-0.0874
-36.783	0.024414	0.075685	0.088379	0.135254	0.12832	0.053712	0.070215									-36.622	-0.10635	-0.0292	-0.07617	-0.05371	-0.09522	-0.10391	-0.03516	-0.01904	-0.05166	-0.03467									-36.673	0.142334	-0.03076	-0.01636	-0.07593	-0.28003	-0.27954	-0.0437
-36.758	0.031249	0.080565	0.10498	0.151855	0.128124	0.066405	0.08662									-36.597	-0.11084	-0.03369	-0.07373	-0.05127	-0.09277	-0.10449	-0.03271	-0.0166	-0.04932	-0.03516									-36.648	0.137695	-0.00342	-0.0022	-0.08057	-0.28003	-0.28418	-0.0437
-36.733	0.031249	0.075683	0.10498	0.151855	0.139336	0.071288	0.086114									-36.572	-0.11572	-0.03857	-0.07861	-0.05127	-0.09277	-0.10449	-0.03271	-0.02344	-0.05615	-0.03516									-36.623	0.149414	0.000832	0.00205	-0.07348	-0.27295	-0.28491	-0.03662
-36.708	0.030275	0.074708	0.098146	0.145021	0.131564	0.070314	0.079318									-36.547	-0.10791	-0.03857	-0.08154	-0.05127	-0.08594	-0.09668	-0.03271	-0.0166	-0.06104	-0.02734									-36.598	0.158691	0.00923	0.01045	-0.0564	-0.27539	-0.27564	-0.05859
-36.683	0.016602	0.067871	0.086426	0.135254	0.12039	0.056641	0.068144									-36.522	-0.10768	-0.03834	-0.08154	-0.05127	-0.08887	-0.09645	-0.021	-0.0166	-0.0608	-0.02734									-36.573	0.183838	0.025584	0.02925	-0.03589	-0.25806	-0.25757	-0.02246
-36.658	0.02832	0.077636	0.098145	0.137207	0.131953	0.072265	0.079707									-36.497	-0.1019	-0.02572	-0.07568	-0.04541	-0.08301	-0.09066	-0.02197	-0.01074	-0.05502	-0.02149									-36.548	0.20874	0.034278	0.047217	-0.104	-0.24487	-0.26074	-0.00391
-36.633	0.026367	0.07373	0.098145	0.151855	0.131719	0.070312	0.079473									-36.472	-0.0983	-0.02506	-0.07178	-0.03662	-0.0791	-0.08707	-0.02295	-0.00684	-0.04361	-0.01758									-36.523	0.216553	0.052052	0.057179	-0.13525	-0.24878	-0.25293	0.00708
-36.608	0.018555	0.08252	0.090332	0.144043	0.132031	0.070313	0.079785									-36.447	-0.10693	-0.02881	-0.07568	-0.04541	-0.08301	-0.09766	-0.02686	-0.01074	-0.04736	-0.02832									-36.498	0.216553	0.055176	0.060303	-0.19776	-0.17847	-0.24121	0.00708
-36.583	0.02832	0.084472	0.106933	0.149902	0.131641	0.068359	0.084278									-36.422	-0.10986	-0.02881	-0.07471	-0.04541	-0.08984	-0.10254	-0.02686	-0.01563	-0.04736	-0.0332									-36.473	0.212646	0.048143	0.033739	-0.20947	-0.1394	-0.25293	0.00708
-36.558	0.023438	0.069824	0.097168	0.14209	0.131836	0.060547	0.074707									-36.397	-0.10986	-0.02881	-0.07959	-0.04541	-0.09473	-0.10254	-0.03174	-0.01855	-0.05225	-0.0332									-36.448	0.212646	0.055176	-0.08179	-0.21729	-0.1394	-0.25293	-0.00928
-36.533	0.026367	0.070801	0.095215	0.137207	0.132031	0.067383	0.079785									-36.372	-0.10973	-0.02086	-0.07959	-0.05029	-0.09473	-0.09068	-0.03467	-0.01855	-0.05504	-0.0332									-36.423	0.217285	0.053711	-0.15064	-0.21729	-0.14404	-0.25293	-0.000733
-36.508	0.021484	0.087402	0.095215	0.148926	0.139571	0.067382	0.081465									-36.347	-0.10147	-0.02432	-0.07617	-0.0498	-0.09131	-0.09219	-0.03125	-0.00732	-0.03994	-0.02979									-36.398	0.209473	0.045458	-0.15254	-0.21582	-0.16211	-0.26074	-0.01099
-36.483	0.026368	0.08252	0.093262	0.140137	0.128125	0.066407	0.082715									-36.322	-0.10424	-0.02709	-0.07861	-0.04736	-0.08887	-0.09301	-0.021	-0.01172	-0.03783	-0.02051									-36.373	0.212646	0.046095	-0.1519	-0.22583	-0.15894	-0.25293	-0.01245
-36.458	0.031249	0.082519	0.10498	0.147948	0.127619	0.066406	0.082208									-36.297	-0.10986	-0.03271	-0.0874	-0.05322	-0.08691	-0.09863	-0.02686	-0.02246	-0.04346	-0.0293									-36.348	0.212646	0.052734	-0.15308	-0.25098	-0.16675	-0.2334	-0.01245
-36.433	0.018555	0.081543	0.090332	0.133301	0.132031	0.051758	0.079785									-36.272	-0.10986	-0.03271	-0.07568	-0.0415	-0.09375	-0.09863	-0.02686	-0.02246	-0.05029	-0.0293									-36.323	0.208008	0.043457	-0.16235	-0.26025	-0.16675	-0.19043	-0.01245
-36.408	0.024414	0.079589	0.103027	0.146973	0.132109	0.065429	0.084746									-36.247	-0.10986	-0.03271	-0.07568	-0.0415	-0.09863	-0.09863	-0.02686	-0.02246	-0.05518	-0.0293									-36.298	0.212646	0.043457	-0.16235	-0.26025	-0.17847	-0.13184	0.046143
-36.383	0.040038	0.089354	0.106934	0.148926	0.131486	0.067382	0.088029									-36.222	-0.10977	-0.03262	-0.07568	-0.04834	-0.09863	-0.09854	-0.03369	-0.01074	-0.05508	-0.03613									-36.273	0.212646	0.043457	-0.16235	-0.26489	-0.17383	-0.13184	0.096924
-36.358	0.026369	0.073732	0.093262	0.140137	0.128125	0.058595	0.082715									-36.197	-0.10434	-0.035	-0.07324	-0.05078	-0.09619	-0.09604	-0.02441	-0.0083	-0.05258	-0.03857									-36.248	0.224365	0.043457	-0.16235	-0.27979	-0.19019	-0.13184	0.128174
-36.333	0.026366	0.087402	0.10498	0.151855	0.127619	0.066406	0.082208									-36.172	-0.10346	-0.0224	-0.07617	-0.03906	-0.08057	-0.09125	-0.02051	-0.0044	-0.04877	-0.03467									-36.223	0.224365	0.043457	-0.16235	-0.27979	-0.19019	-0.13184	0.128174
-36.308	0.023438	0.074707	0.090332	0.137207	0.127148	0.060547	0.079785									-36.147	-0.10229	-0.02123	-0.07959	-0.0376	-0.08398	-0.09496	-0.01904	-0.00977	-0.0476	-0.0332									-36.198	0.217285	0.053711	-0.1648	-0.2876	-0.19019	-0.13184	0.128906
-36.283	0.02832	0.087402	0.092285	0.146973	0.125273	0.060546	0.084746									-36.122	-0.10791	-0.02686	-0.08545	-0.04346	-0.09277	-0.10059	-0.0249	-0.02051	-0.0415	-0.03906									-36.173	0.219727	0.051612	-0.1752	-0.28052	-0.18311	-0.12476	0.131348
-36.258	0.040038	0.089354	0.102051	0.148926	0.139298	0.062499	0.088029									-36.097	-0.11477	-0.02688	-0.08545	-0.04346	-0.09277	-0.10061	-0.0249	-0.02051	-0.04836	-0.03125									-36.148	0.224365	0.057227	-0.20327	-0.2876	-0.17847	-0.1272	0.135986
-36.233	0.026369	0.073732	0.088379	0.146973	0.128125	0.054689	0.081738									-36.072	-0.12002	-0.03408	-0.07813	-0.04395	-0.09326	-0.10098	-0.03027	-0.021	-0.05361	-0.03174									-36.123	0.224365	0.047363	-0.21948	-0.23682	-0.19019	-0.13184	0.131348
-36.208	0.026366	0.087402	0.098144	0.145019	0.139843	0.05957	0.079784									-36.047	-0.11768	-0.03662	-0.07568	-0.04639	-0.09082	-0.08691	-0.03076	-0.02344	-0.05127	-0.03613									-36.098	0.229004	0.061866	-0.22598	-0.22437	-0.2168	-0.1272	0.144531
-36.183	0.036133	0.087402	0.098145	0.157715	0.139609	0.073242	0.092246									-36.022	-0.11768	-0.03662	-0.07568	-0.04932	-0.09082	-0.0918	-0.03076	-0.01855	-0.05127	-0.04102									-36.073	0.220459	0.058594	-0.22925	-0.24072	-0.25977	-0.12402	0.135986
-36.158	0.040039	0.086426	0.098145	0.153809	0.131836	0.0625	0.086426									-35.997	-0.11768	-0.02881	-0.08057	-0.04932	-0.09766	-0.09473	-0.01904	-0.01855	-0.04834	-0.04102									-36.048	0.220459	0.055176	-0.23267	-0.25244	-0.27222	-0.12402	0.135986
-36.133	0.030273	0.089356	0.095215	0.148926	0.140742	0.055664	0.079707									-35.972	-0.10596	-0.02881	-0.0835	-0.04932	-0.10254	-0.09473	-0.02588	-0.01855	-0.05127	-0.04102									-36.023	0.21582	0.055176	-0.23267	-0.25244	-0.27222	-0.12402	0.112549
-36.108	0.026367	0.085449	0.10498	0.158691	0.138594	0.070312	0.091231									-35.947	-0.11293	-0.02895	-0.0835	-0.04443	-0.09082	-0.09486	-0.03076	-0.01855	-0.05141	-0.04102									-35.998	0.212646	0.055176	-0.23267	-0.25244	-0.2605	-0.12402	0.066406
-36.083	0.036133	0.092286	0.098145	0.149903	0.139921	0.063477	0.092557									-35.922	-0.12104	-0.03705	-0.0752	-0.05273	-0.09424	-0.10492	-0.03418	-0.02197	-0.05463	-0.0376									-35.973	0.212646	0.055176	-0.2146	-0.24072	-0.23315	-0.12402	0.034424
-36.058	0.038086	0.094238	0.098145	0.153809	0.139336	0.068359	0.098809									-35.897	-0.11963	-0.03857	-0.08057	-0.05127	-0.09277	-0.1084	-0.03271	-0.02051	-0.05322	-0.03906									-35.948	0.219727	0.056982	-0.19717	-0.23364	-0.18311	-0.10913	0.033691
-36.033	0.023438	0.093263	0.099121	0.148926	0.14375	0.055665	0.086621									-35.872	-0.11949	-0.03844	-0.08545	-0.05127	-0.09766	-0.10045	-0.03271	-0.01562	-0.05309	-0.03906									-35.923	0.224365	0.053321	-0.17202	-0.22119	-0.17529	-0.10449	0.038329
-36.008	0.033202	0.091308	0.099121	0.148926	0.14336	0.072265	0.084278									-35.847	-0.121	-0.03506	-0.08203	-0.04785	-0.09717	-0.09707	-0.02148	-0.01709	-0.05654	-0.03564									-35.898	0.228271	0.052928	-0.17339	-0.229	-0.17456	-0.11231	0.030518
-35.983	0.035157	0.094239	0.102051	0.148926	0.139766	0.062501	0.088496									-35.822	-0.12145	-0.03941	-0.07959	-0.04541	-0.09473	-0.09459	-0.01904	-0.01465	-0.05895	-0.0332									-35.873	0.228271	0.056641	-0.17163	-0.229	-0.17456	-0.11231	0.03833
-35.958	0.033203	0.092285	0.100097	0.151855	0.139843	0.066406	0.08662									-35.797	-0.11025	-0.0292	-0.07617	-0.03906	-0.0835	-0.09121	-0.01563	-0.01123	-0.04385	-0.02979									-35.848	0.228271	0.047363	-0.17798	-0.229	-0.18164	-0.10059	0.050049
-35.933	0.03125	0.090332	0.109863	0.151855	0.139375	0.068359	0.093965									-35.772	-0.10791	-0.02686	-0.07373	-0.03955	-0.08106	-0.08887	-0.01807	-0.01367	-0.0415	-0.02734									-35.823	0.228271	0.047363	-0.17798	-0.23608	-0.18628	-0.11231	0.050049
-35.908	0.029297	0.092286	0.100098	0.143066	0.139922	0.056642	0.08084									-35.747	-0.10814	-0.02709	-0.07373	-0.03955	-0.08106	-0.09398	-0.021	-0.0166	-0.04174	-0.03418									-35.798	0.236084	0.059082	-0.17798	-0.229	-0.18628	-0.12866	0.054688
-35.883	0.031249	0.094237	0.109863	0.14502	0.139454	0.070312	0.098927									-35.722	-0.11377	-0.03271	-0.08643	-0.04541	-0.08691	-0.09082	-0.02686	-0.02246	-0.05225	-0.03711									-35.773	0.240723	0.061866	-0.17519	-0.22437	-0.18164	-0.15381	0.054688
-35.858	0.038087	0.084473	0.100098	0.151855	0.132031	0.058595	0.091504									-35.697	-0.11363	-0.03258	-0.09131	-0.04541	-0.09375	-0.09068	-0.02686	-0.02246	-0.05504	-0.03711									-35.748	0.243896	0.065626	-0.16997	-0.22119	-0.17847	-0.17017	0.065674
-35.833	0.038085	0.090331	0.098144	0.151855	0.139648	0.063476	0.091309									-35.672	-0.11709	-0.03604	-0.07617	-0.04883	-0.09522	-0.0873	-0.01172	-0.00732	-0.05166	-0.03369									-35.723	0.243896	0.066895	-0.16235	-0.22583	-0.17847	-0.16309	0.065674
-35.808	0.03125	0.087402	0.10498	0.14502	0.134492	0.068359	0.093965									-35.647	-0.10791	-0.03857	-0.07373	-0.05127	-0.09277	-0.08496	-0.01611	-0.00488	-0.0415	-0.03613									-35.698	0.243896	0.066895	-0.16235	-0.229	-0.17847	-0.16309	0.065674
-35.783	0.036133	0.075685	0.091309	0.146973	0.133086	0.056642	0.08084									-35.622	-0.10791	-0.03857	-0.07373	-0.05127	-0.09277	-0.0918	-0.021	-0.01172	-0.0415	-0.03906									-35.673	0.243896	0.066895	-0.16235	-0.22901	-0.18555	-0.16309	0.065672
-35.758	0.047851	0.094237	0.103027	0.148926	0.139337	0.070312	0.09881									-35.597	-0.10807	-0.03873	-0.07861	-0.05127	-0.08105	-0.09684	-0.021	-0.0166	-0.04166	-0.02734									-35.648	0.225098	0.059861	-0.16939	-0.24072	-0.2019	-0.17481	0.053955
-35.733	0.030275	0.081544	0.090332	0.144043	0.136836	0.055665	0.086543									-35.572	-0.1166	-0.04238	-0.08545	-0.04346	-0.08496	-0.10049	-0.0249	-0.02051	-0.04531	-0.03125									-35.623	0.220459	0.055176	-0.17407	-0.24781	-0.20191	-0.17481	0.065672
-35.708	0.026367	0.077636	0.10498	0.140136	0.135155	0.070312	0.082909									-35.547	-0.11713	-0.03705	-0.08301	-0.04102	-0.08252	-0.09809	-0.02246	-0.01807	-0.04975	-0.02881									-35.598	0.208008	0.047704	-0.18154	-0.28833	-0.21436	-0.17944	0.053223
-35.683	0.036133	0.095215	0.109863	0.149902	0.151172	0.077148	0.100879									-35.522	-0.11572	-0.03857	-0.07373	-0.04639	-0.08594	-0.08496	-0.021	-0.00879	-0.05322	-0.02734									-35.573	0.181396	0.034572	-0.20249	-0.33057	-0.24097	-0.20606	0.029785
-35.658	0.038086	0.087403	0.098145	0.153809	0.139648	0.070313	0.091309									-35.497	-0.11572	-0.03857	-0.07373	-0.05127	-0.08887	-0.08496	-0.01318	-0.00879	-0.0415	-0.03418									-35.548	0.173584	0.019238	-0.2061	-0.34546	-0.23389	-0.21387	0.018797
-35.633	0.039063	0.094238	0.106934	0.144043	0.139765	0.063477	0.094355									-35.472	-0.11563	-0.03848	-0.07373	-0.05127	-0.08887	-0.0917	-0.01318	-0.00879	-0.04141	-0.03906									-35.523	0.161865	0.00908	-0.21626	-0.36182	-0.24805	-0.22559	0.00708
-35.608	0.039062	0.092285	0.10498	0.147949	0.15125	0.066406	0.090215									-35.447	-0.11322	-0.03607	-0.07129	-0.04883	-0.07861	-0.09418	-0.01758	-0.01123	-0.039	-0.03662									-35.498	0.173584	0.00195	-0.22095	-0.3501	-0.25269	-0.21387	0.00708
-35.583	0.03125	0.08252	0.104981	0.14502	0.143749	0.070313	0.084667									-35.422	-0.104	-0.02295	-0.07666	-0.05225	-0.07715	-0.09277	-0.021	-0.0127	-0.0376	-0.03516									-35.473	0.173584	-0.00732	-0.22095	-0.3501	-0.24097	-0.21387	0.00708
-35.558	0.047852	0.092285	0.103027	0.146973	0.151172	0.068359	0.095996									-35.397	-0.1107	-0.02281	-0.08154	-0.05518	-0.08398	-0.08482	-0.021	-0.01269	-0.03746	-0.03516									-35.448	0.181396	-0.00732	-0.22095	-0.34229	-0.24097	-0.21387	0
-35.533	0.038086	0.08252	0.098145	0.148926	0.139648	0.06836	0.091309									-35.372	-0.11244	-0.0265	-0.07813	-0.05176	-0.08545	-0.08168	-0.01758	-0.00928	-0.0392	-0.02002									-35.423	0.193115	-0.00732	-0.23267	-0.34229	-0.24097	-0.21851	-0.00464
-35.508	0.03125	0.089356	0.106934	0.144043	0.134766	0.063477	0.094238									-35.347	-0.11572	-0.03467	-0.08154	-0.04736	-0.08887	-0.08984	-0.021	-0.01953	-0.04541	-0.02832									-35.398	0.212646	-0.00732	-0.22485	-0.34229	-0.24097	-0.22168	0.00708
-35.483	0.036133	0.08252	0.102051	0.137207	0.139375	0.058594	0.087129									-35.322	-0.11572	-0.03467	-0.08643	-0.04736	-0.08887	-0.09277	-0.02588	-0.0127	-0.0376	-0.03125									-35.373	0.212646	-0.00879	-0.24439	-0.34229	-0.24097	-0.22168	0.00708
-35.458	0.024415	0.087403	0.098146	0.138185	0.130272	0.056642	0.080955									-35.297	-0.10391	-0.03457	-0.08936	-0.04736	-0.08887	-0.09268	-0.02881	-0.0127	-0.0375	-0.03125									-35.348	0.204834	-0.01982	-0.2647	-0.3501	-0.2605	-0.22949	-0.000732
-35.433	0.041016	0.092285	0.101074	0.143066	0.142461	0.063477	0.099004									-35.272	-0.1015	-0.03705	-0.0752	-0.05176	-0.08643	-0.09027	-0.01465	-0.01025	-0.04193	-0.02881									-35.323	0.204834	-0.01123	-0.26001	-0.3501	-0.28467	-0.22949	-0.000732
-35.408	0.03125	0.090333	0.098145	0.14209	0.139648	0.055665	0.091309									-35.247	-0.10498	-0.03857	-0.07373	-0.05518	-0.07324	-0.08887	-0.01318	-0.00879	-0.04541	-0.02734									-35.298	0.204834	-0.01123	-0.26001	-0.33057	-0.30273	-0.22949	-0.00537
-35.383	0.02832	0.087402	0.106934	0.137207	0.134493	0.058594	0.086154									-35.222	-0.10791	-0.03857	-0.07373	-0.04346	-0.07324	-0.08887	-0.01318	-0.00879	-0.04541	-0.02637									-35.273	0.216553	-0.0042	-0.25298	-0.30395	-0.30273	-0.21777	0.01099
-35.358	0.028321	0.075685	0.090332	0.130371	0.132773	0.044923	0.080527									-35.197	-0.10807	-0.02701	-0.07373	-0.04346	-0.07813	-0.08902	-0.01318	-0.00879	-0.03385	-0.03125									-35.248	0.243164	0.016462	-0.23232	-0.24927	-0.28076	-0.19116	0.0376
-35.333	0.022461	0.081543	0.08252	0.132324	0.129023	0.055664	0.079707									-35.172	-0.11182	-0.03076	-0.07764	-0.05225	-0.08496	-0.08105	-0.01709	-0.01172	-0.0376	-0.03516									-35.223	0.260254	0.037355	-0.21142	-0.23218	-0.25659	-0.17407	0.054688
-35.308	0.026367	0.077637	0.093262	0.128418	0.127148	0.055664	0.091504									-35.147	-0.11852	-0.03062	-0.07764	-0.05518	-0.08496	-0.08775	-0.02393	-0.0166	-0.03746	-0.03516									-35.198	0.244629	0.039063	-0.20972	-0.24072	-0.2605	-0.18262	0.050781
-35.283	0.03125	0.087402	0.093262	0.14209	0.13918	0.063476	0.09084									-35.122	-0.12002	-0.02725	-0.08105	-0.05176	-0.08154	-0.08926	-0.02539	-0.01318	-0.03896	-0.03174									-35.173	0.235352	0.033203	-0.20142	-0.24072	-0.2605	-0.18262	0.046143
-35.258	0.016603	0.070803	0.086426	0.125488	0.123241	0.046877	0.08662									-35.097	-0.11754	-0.0316	-0.07568	-0.04932	-0.0791	-0.08678	-0.02295	-0.01074	-0.03941	-0.0293									-35.148	0.232178	0.027832	-0.20142	-0.24072	-0.24878	-0.18262	0.046143
-35.233	0.02832	0.075683	0.088379	0.125488	0.133086	0.044921	0.084746									-35.072	-0.10244	-0.03311	-0.07227	-0.0459	-0.08252	-0.0834	-0.01172	-0.00732	-0.03604	-0.02588									-35.123	0.224365	0.010742	-0.1936	-0.24072	-0.24878	-0.19434	0.046143
-35.208	0.030272	0.089354	0.098144	0.137206	0.136408	0.063476	0.09881									-35.047	-0.1001	-0.02295	-0.06982	-0.04346	-0.07715	-0.08594	-0.01416	-0.00977	-0.03369	-0.02832									-35.098	0.224365	0.023926	-0.16235	-0.24072	-0.24878	-0.19434	0.046143
-35.183	0.023438	0.074707	0.090332	0.129395	0.124141	0.052734	0.086543									-35.022	-0.10033	-0.02318	-0.06982	-0.04346	-0.07715	-0.0891	-0.01709	-0.0127	-0.04076	-0.03125									-35.073	0.224365	0.035645	-0.14917	-0.24072	-0.24097	-0.20142	0.046143
-35.158	0.026367	0.082519	0.100098	0.137207	0.133516	0.0625	0.082246									-34.997	-0.10596	-0.02881	-0.07568	-0.05615	-0.08301	-0.08691	-0.02295	-0.01855	-0.04346	-0.03711									-35.048	0.224365	0.035645	-0.14282	-0.2478	-0.24097	-0.19898	0.046143
-35.133	0.026368	0.082521	0.083496	0.125488	0.128124	0.050782	0.084667									-34.972	-0.1127	-0.02871	-0.07568	-0.04932	-0.08301	-0.08682	-0.02295	-0.01855	-0.04336	-0.02539									-35.023	0.224365	0.035645	-0.14282	-0.25244	-0.20972	-0.18189	0.053955
-35.108	0.021484	0.082519	0.083496	0.125488	0.132773	0.05664	0.084434									-34.947	-0.10736	-0.02631	-0.07324	-0.04688	-0.08057	-0.08441	-0.00879	-0.00439	-0.04096	-0.02979									-34.998	0.224365	0.035645	-0.13501	-0.24072	-0.18237	-0.17481	0.053955
-35.083	0.015625	0.074707	0.08252	0.129395	0.126953	0.050781	0.091309									-34.922	-0.10619	-0.03002	-0.07666	-0.04541	-0.0791	-0.08324	-0.00733	-0.00293	-0.03979	-0.0332									-34.973	0.232178	0.035645	-0.13648	-0.25708	-0.17065	-0.16309	0.053955
-35.058	0.023438	0.07959	0.089356	0.124512	0.131563	0.043945	0.086153									-34.897	-0.11182	-0.03857	-0.08545	-0.05127	-0.08496	-0.0957	-0.01318	-0.01562	-0.04541	-0.03906									-34.948	0.232178	0.035645	-0.14282	-0.26025	-0.16357	-0.16309	0.065674
-35.033	0.011719	0.067872	0.075684	0.118652	0.122344	0.0459	0.073027									-34.872	-0.1167	-0.03857	-0.07373	-0.05127	-0.08008	-0.10059	-0.02002	-0.02051	-0.03369	-0.03906									-34.923	0.232178	0.033203	-0.14136	-0.24854	-0.15894	-0.16309	0.058594
-35.008	0.023437	0.081542	0.090332	0.122559	0.131953	0.047851	0.088496									-34.847	-0.11949	-0.03844	-0.07373	-0.05127	-0.08496	-0.10045	-0.0249	-0.02051	-0.04039	-0.03125									-34.898	0.232178	0.023926	-0.13501	-0.24853	-0.16602	-0.16309	0.053956
-34.983	0.023437	0.077636	0.090332	0.120605	0.12961	0.058593	0.086153									-34.822	-0.11611	-0.02334	-0.07031	-0.04492	-0.08154	-0.09707	-0.02148	-0.01709	-0.04189	-0.02783									-34.873	0.239258	0.039894	-0.13076	-0.24145	-0.15186	-0.15601	0.061036
-34.958	0.01172	0.082521	0.078614	0.125489	0.116211	0.046876	0.074707									-34.797	-0.11377	-0.02783	-0.07471	-0.04541	-0.0791	-0.08301	-0.01904	-0.01465	-0.03955	-0.02539									-34.848	0.243896	0.045508	-0.12515	-0.23682	-0.14722	-0.15137	0.065674
-34.933	0.014648	0.077637	0.085449	0.120605	0.124883	0.037109	0.075567									-34.772	-0.11377	-0.03271	-0.07959	-0.04541	-0.0791	-0.08301	-0.01904	-0.01953	-0.03955	-0.03223									-34.823	0.204834	0.023928	-0.14673	-0.27588	-0.1792	-0.19507	0.026611
-34.908	0.00488	0.075684	0.075684	0.118652	0.117461	0.041016	0.073027									-34.747	-0.10221	-0.03287	-0.07959	-0.04541	-0.08398	-0.08316	-0.01123	-0.02246	-0.04459	-0.03711									-34.798	0.178223	-0.00767	-0.17832	-0.30249	-0.19336	-0.21704	0.00708
-34.883	0.023437	0.079589	0.090332	0.122559	0.12414	0.047851	0.088496									-34.722	-0.10596	-0.03662	-0.0835	-0.04932	-0.09082	-0.08691	-0.01514	-0.01855	-0.05127	-0.04102									-34.773	0.154785	-0.02813	-0.19878	-0.31104	-0.20972	-0.2334	-0.01245
-34.858	0.023437	0.077636	0.090332	0.132324	0.12961	0.045898	0.086153									-34.697	-0.11279	-0.03662	-0.0835	-0.05615	-0.09082	-0.0918	-0.02002	-0.01855	-0.05127	-0.04102									-34.748	0.142334	-0.03936	-0.21148	-0.31885	-0.21289	-0.24121	-0.02026
-34.833	0.01172	0.082521	0.090333	0.120607	0.116405	0.04004	0.074902									-34.672	-0.11774	-0.03668	-0.0835	-0.06104	-0.09082	-0.09479	-0.02295	-0.01856	-0.03961	-0.0459									-34.723	0.142334	-0.03467	-0.22095	-0.31885	-0.20972	-0.24121	-0.01245
-34.808	0.011719	0.08252	0.090332	0.118652	0.129844	0.044922	0.080527									-34.647	-0.11908	-0.03021	-0.08496	-0.0625	-0.08447	-0.09613	-0.02441	-0.02002	-0.04096	-0.05029									-34.698	0.149414	-0.03042	-0.2167	-0.32349	-0.20264	-0.24121	-0.00537
-34.783	0.015625	0.07959	0.08252	0.129395	0.124023	0.052735	0.07959									-34.622	-0.11754	-0.02867	-0.07568	-0.06103	-0.08301	-0.09459	-0.01123	-0.02539	-0.03941	-0.03711									-34.673	0.173584	-0.02725	-0.21108	-0.33374	-0.198	-0.24121	-0.000732
-34.758	0.023438	0.074707	0.08252	0.126465	0.119257	0.047852	0.088496									-34.597	-0.11416	-0.03018	-0.07715	-0.0459	-0.07959	-0.09023	-0.01465	-0.02686	-0.04287	-0.03369									-34.648	0.185303	-0.03467	-0.20776	-0.3501	-0.198	-0.24121	-0.000732
-34.733	0.023437	0.077636	0.088379	0.132324	0.122774	0.053711	0.086153									-34.572	-0.10889	-0.03076	-0.07764	-0.04346	-0.07715	-0.09277	-0.01709	-0.0127	-0.04541	-0.03125									-34.623	0.193115	-0.03467	-0.20142	-0.35791	-0.198	-0.24121	-0.000732
-34.708	0.01172	0.077638	0.086427	0.120607	0.116405	0.04004	0.074902									-34.547	-0.11182	-0.03076	-0.07764	-0.04346	-0.08398	-0.09277	-0.01709	-0.0127	-0.04541	-0.03809									-34.598	0.193115	-0.03467	-0.20142	-0.35083	-0.198	-0.24121	-0.00781
-34.683	0.023438	0.075684	0.088379	0.118652	0.129844	0.056641	0.084434									-34.522	-0.11205	-0.031	-0.07764	-0.04834	-0.07715	-0.09301	-0.01709	-0.0127	-0.03783	-0.04297									-34.573	0.193115	-0.03613	-0.20142	-0.34619	-0.198	-0.24121	-0.000732
-34.658	0.015625	0.074707	0.08252	0.129395	0.123672	0.050781	0.083145									-34.497	-0.11758	-0.03652	-0.0835	-0.05713	-0.08301	-0.09854	-0.02295	-0.01855	-0.04824	-0.04883									-34.548	0.193115	-0.04248	-0.20288	-0.34619	-0.198	-0.24121	-0.000732
-34.633	0.00977	0.070802	0.081543	0.117676	0.110546	0.032228	0.077831									-34.472	-0.11518	-0.04096	-0.06934	-0.05469	-0.08545	-0.08441	-0.02051	-0.01611	-0.04877	-0.04639									-34.523	0.204834	-0.04248	-0.21314	-0.24463	-0.198	-0.24121	-0.000732
-34.608	0.00781	0.0708	0.081543	0.120605	0.12	0.043945	0.075567									-34.447	-0.11377	-0.04443	-0.07471	-0.05322	-0.08691	-0.08301	-0.01904	-0.01465	-0.04736	-0.04492									-34.498	0.209473	-0.0397	-0.22842	-0.18921	-0.19336	-0.23657	0.00391
-34.583	0.00195	0.074708	0.083497	0.11084	0.11746	0.041016	0.081815									-34.422	-0.11363	-0.0443	-0.07959	-0.06006	-0.08691	-0.08287	-0.01221	-0.01953	-0.04723	-0.0498									-34.473	0.212646	-0.03594	-0.23394	-0.10791	-0.19019	-0.22168	0.00708
-34.558	0.015625	0.074707	0.087402	0.117676	0.126485	0.050781	0.083028									-34.397	-0.11709	-0.0292	-0.07617	-0.05371	-0.0835	-0.08633	-0.01172	-0.00732	-0.04385	-0.0415									-34.448	0.200928	-0.02998	-0.2397	-0.11963	-0.2019	-0.2334	0.00317
-34.533	0.00391	0.074709	0.070801	0.112793	0.108594	0.032228	0.079785									-34.372	-0.11963	-0.02686	-0.07373	-0.05127	-0.08106	-0.08887	-0.00928	-0.00488	-0.0415	-0.03906									-34.423	0.189209	-0.03467	-0.2522	-0.11963	-0.20972	-0.2334	-0.00146
-34.508	0.00391	0.074706	0.087402	0.11084	0.110624	0.034179	0.079862									-34.347	-0.10791	-0.02686	-0.07373	-0.05127	-0.08105	-0.08887	-0.01611	-0.00488	-0.04834	-0.03906									-34.398	0.174316	-0.03467	-0.26392	-0.11963	-0.22144	-0.2334	-0.00464
-34.483	0.011718	0.082519	0.089356	0.114746	0.123672	0.047851	0.090957									-34.322	-0.10791	-0.03369	-0.07373	-0.05127	-0.08789	-0.08887	-0.021	-0.00488	-0.05322	-0.03906									-34.373	0.165039	-0.03467	-0.2522	-0.11963	-0.25269	-0.2334	-0.00464
-34.458	1.34e-06	0.070802	0.081544	0.108888	0.110546	0.039064	0.079784									-34.297	-0.10777	-0.03844	-0.07373	-0.05127	-0.08105	-0.08873	-0.01318	-0.00488	-0.04137	-0.03906									-34.348	0.161865	-0.03467	-0.23267	-0.13135	-0.2605	-0.22559	-0.00464
-34.433	0.011719	0.08252	0.086426	0.11377	0.115899	0.046875	0.079278									-34.272	-0.10455	-0.03522	-0.07715	-0.04785	-0.07764	-0.08551	-0.00977	-0.0083	-0.03814	-0.04248									-34.323	0.161865	-0.03467	-0.12329	-0.13135	-0.26758	-0.23267	-0.00464
-34.408	0.00391	0.082521	0.075684	0.112793	0.105664	0.032228	0.079785									-34.247	-0.10596	-0.03662	-0.0835	-0.04932	-0.0791	-0.08398	-0.01123	-0.00684	-0.03955	-0.03711									-34.298	0.168945	-0.02261	-0.06045	-0.12427	-0.26514	-0.24194	0.00244
-34.383	0.00391	0.082519	0.087402	0.11084	0.105741	0.034179	0.079862									-34.222	-0.10596	-0.03662	-0.07178	-0.04932	-0.0791	-0.08691	-0.01123	-0.00684	-0.03955	-0.03711									-34.273	0.161865	-0.02647	-0.06187	-0.12671	-0.2605	-0.25684	-0.01172
-34.358	0.011718	0.094237	0.089356	0.114746	0.123672	0.047851	0.090957									-34.197	-0.11074	-0.03359	-0.07178	-0.04443	-0.0791	-0.08682	-0.01123	-0.00684	-0.03945	-0.03711									-34.248	0.161865	-0.03857	-0.0647	-0.12354	-0.2019	-0.25684	-0.01636
-34.333	0.00293	0.082521	0.081544	0.108888	0.110235	0.034181	0.082403									-34.172	-0.11127	-0.03412	-0.07422	-0.04688	-0.06885	-0.08441	-0.01562	-0.00439	-0.03412	-0.03467									-34.223	0.161865	-0.03857	-0.05298	-0.12354	-0.13159	-0.25684	-0.01636
-34.308	0.00879	0.074707	0.078613	0.105957	0.100586	0.024414	0.07666									-34.147	-0.10986	-0.03271	-0.07568	-0.04541	-0.07227	-0.08301	-0.01904	-0.00293	-0.03564	-0.0332									-34.198	0.173584	-0.01982	-0.04595	-0.11182	-0.08862	-0.24512	0.014893
-34.283	0.00391	0.077637	0.073731	0.112793	0.108594	0.032227	0.079785									-34.122	-0.10229	-0.03295	-0.07568	-0.04541	-0.0752	-0.08324	-0.01904	-0.00781	-0.03588	-0.0332									-34.173	0.193115	0.0044	-0.04126	-0.09228	-0.06128	-0.21387	0.046144
-34.258	0.00391	0.075683	0.083496	0.11084	0.110624	0.034179	0.079862									-34.097	-0.11475	-0.03857	-0.08154	-0.05615	-0.08105	-0.07715	-0.0249	-0.0166	-0.0415	-0.04395									-34.148	0.208008	0.014992	-0.0292	-0.0852	-0.0542	-0.19898	0.061036
-34.233	0.015624	0.094237	0.087402	0.117676	0.123555	0.047851	0.09084									-34.072	-0.11953	-0.03848	-0.08154	-0.05908	-0.08105	-0.07705	-0.01807	-0.0166	-0.04141	-0.04688									-34.123	0.212646	0.011818	-0.02358	-0.08057	-0.04956	-0.17481	0.077393
-34.208	0.011721	0.082521	0.070803	0.114748	0.107539	0.031252	0.074824									-34.047	-0.11713	-0.04291	-0.07129	-0.05664	-0.07861	-0.08148	-0.01855	-0.01416	-0.04584	-0.04443									-34.098	0.212646	0.00439	-0.02173	-0.08057	-0.04956	-0.17481	0.077393
-34.183	0.00977	0.08252	0.081543	0.120605	0.103711	0.027344	0.070996									-34.022	-0.11596	-0.04662	-0.06982	-0.05518	-0.07715	-0.0852	-0.01709	-0.0127	-0.04955	-0.04297									-34.073	0.212646	0.00439	-0.02173	-0.08838	-0.04956	-0.17944	0.077393
-34.158	0.00781	0.085449	0.081543	0.120605	0.116094	0.043945	0.084356									-33.997	-0.12145	-0.04039	-0.08252	-0.06103	-0.08984	-0.09068	-0.02295	-0.00683	-0.05504	-0.05566									-34.048	0.212646	0.00439	-0.02173	-0.08838	-0.04956	-0.1709	0.077391
-34.133	0.013672	0.075684	0.083496	0.11084	0.122343	0.036133	0.076932									-33.972	-0.10635	-0.03701	-0.08398	-0.05762	-0.09131	-0.0873	-0.01953	-0.01025	-0.05166	-0.04541									-34.023	0.200928	-0.00264	-0.02876	-0.11182	-0.06128	-0.18262	0.065674
-34.108	0.015624	0.094237	0.087402	0.126465	0.123555	0.043944	0.09084									-33.947	-0.104	-0.03467	-0.08154	-0.04736	-0.07715	-0.08984	-0.01709	-0.0127	-0.04932	-0.04297									-33.998	0.212646	-0.00732	-0.03345	-0.1001	-0.06592	-0.18262	0.065674
-34.083	0.011721	0.079592	0.070803	0.109865	0.107539	0.029299	0.074824									-33.922	-0.10889	-0.03955	-0.08154	-0.0542	-0.07715	-0.09277	-0.01709	-0.0127	-0.0376	-0.04297									-33.973	0.200928	-0.00732	-0.03345	-0.1001	-0.06909	-0.18262	0.065674
-34.058	0.00977	0.077637	0.085449	0.115723	0.11543	0.027344	0.070996									-33.897	-0.11182	-0.04248	-0.08154	-0.05908	-0.07715	-0.09277	-0.01611	-0.0127	-0.0376	-0.04297									-33.948	0.204834	-0.01201	-0.02642	-0.10791	-0.0769	-0.19043	0.057861
-34.033	0.00488	0.089355	0.085449	0.11377	0.119844	0.039062	0.084199									-33.872	-0.11205	-0.04271	-0.08643	-0.05908	-0.07715	-0.09301	-0.021	-0.0127	-0.04467	-0.04297									-33.923	0.186035	-0.01045	-0.03657	-0.15478	-0.08862	-0.20215	0.046143
-34.008	0.00488	0.075685	0.07959	0.106934	0.108671	0.025392	0.073026									-33.847	-0.11768	-0.04834	-0.09521	-0.06494	-0.08301	-0.08691	-0.02686	-0.01855	-0.05518	-0.04102									-33.898	0.186035	-0.01235	-0.03848	-0.19238	-0.08399	-0.18579	0.062499
-33.983	0.011718	0.090331	0.086426	0.120605	0.116211	0.037108	0.087402									-33.822	-0.12441	-0.04824	-0.0835	-0.06982	-0.08301	-0.08682	-0.02686	-0.01855	-0.05508	-0.0459									-33.873	0.181396	-0.01328	-0.03941	-0.23291	-0.08862	-0.19043	0.057861
-33.958	0.014648	0.085449	0.083496	0.11377	0.113165	0.032227	0.082403									-33.797	-0.1269	-0.04584	-0.08105	-0.07031	-0.07275	-0.08441	-0.02441	-0.0083	-0.05268	-0.04639									-33.848	0.176758	-0.01792	-0.04404	-0.25317	-0.08154	-0.19507	0.053223
-33.933	0.00488	0.075684	0.087402	0.10791	0.105859	0.029297	0.073144									-33.772	-0.12535	-0.0443	-0.07959	-0.06885	-0.07813	-0.08287	-0.02783	-0.00684	-0.05602	-0.04492									-33.823	0.178223	-0.0189	-0.04502	-0.25171	-0.08008	-0.1936	0.054688
-33.908	0.026367	0.094237	0.092285	0.120605	0.127148	0.045897	0.091504									-33.747	-0.12197	-0.04775	-0.07617	-0.05371	-0.07959	-0.08633	-0.02734	-0.01025	-0.05557	-0.0415									-33.798	0.169678	-0.02344	-0.04956	-0.26025	-0.08862	-0.20923	0.034424
-33.883	0.031249	0.094238	0.098145	0.125488	0.126681	0.043945	0.091036									-33.722	-0.11182	-0.04248	-0.08057	-0.05127	-0.07715	-0.08887	-0.0249	-0.0127	-0.05322	-0.03906									-33.773	0.181396	-0.02686	-0.05688	-0.26025	-0.08862	-0.21387	0.027344
-33.858	0.021485	0.087403	0.091309	0.125488	0.118437	0.044923	0.079863									-33.697	-0.11184	-0.0425	-0.08545	-0.05127	-0.07715	-0.08889	-0.0249	-0.0127	-0.04543	-0.03906									-33.748	0.18457	-0.02832	-0.08423	-0.25244	-0.08081	-0.21387	0.018066
-33.833	0.030272	0.097167	0.095214	0.125487	0.119923	0.048827	0.087208									-33.672	-0.11221	-0.04287	-0.08594	-0.05176	-0.07764	-0.08145	-0.01367	-0.01318	-0.0458	-0.04639									-33.723	0.212646	-0.03467	-0.13745	-0.25244	-0.08081	-0.21387	0.014893
-33.808	0.018555	0.085449	0.097168	0.117676	0.11543	0.045898	0.082715									-33.647	-0.1167	-0.04053	-0.0835	-0.05615	-0.0752	-0.0791	-0.01123	-0.01074	-0.04346	-0.04883									-33.698	0.219727	-0.03042	-0.15811	-0.23364	-0.07373	-0.20679	0.021973
-33.783	0.03125	0.087402	0.097168	0.117676	0.126953	0.043945	0.096191									-33.622	-0.12158	-0.04053	-0.07568	-0.06104	-0.08008	-0.0791	-0.01123	-0.01074	-0.04346	-0.03711									-33.673	0.224365	-0.0248	-0.14468	-0.229	-0.06909	-0.19434	0.026611
-33.758	0.02832	0.094238	0.090332	0.125488	0.120312	0.043945	0.091503									-33.597	-0.10986	-0.04053	-0.07568	-0.06104	-0.07129	-0.0791	-0.01123	-0.01563	-0.05029	-0.03711									-33.648	0.224365	-0.02295	-0.14282	-0.22901	-0.07617	-0.19434	0.02661
-33.733	0.02832	0.09912	0.098145	0.125488	0.124805	0.05371	0.091113									-33.572	-0.10986	-0.04053	-0.07568	-0.06104	-0.07129	-0.08398	-0.01807	-0.01855	-0.04346	-0.03711									-33.623	0.212646	-0.02998	-0.14986	-0.24072	-0.11597	-0.20606	0.026611
-33.708	0.030274	0.089356	0.086427	0.125489	0.117188	0.043946	0.07959									-33.547	-0.11475	-0.04541	-0.07568	-0.06104	-0.07129	-0.08691	-0.02295	-0.00684	-0.04346	-0.03711									-33.598	0.212646	-0.03467	-0.14282	-0.24072	-0.15503	-0.20606	0.026611
-33.683	0.023438	0.090332	0.095215	0.125488	0.120234	0.050781	0.091426									-33.522	-0.11758	-0.04824	-0.08057	-0.06103	-0.07129	-0.08682	-0.02295	-0.00684	-0.04336	-0.04395									-33.573	0.212646	-0.03711	-0.14282	-0.229	-0.16602	-0.19434	0.026611
-33.658	0.03418	0.093261	0.093262	0.125488	0.118047	0.046875	0.089238									-33.497	-0.11518	-0.03412	-0.08105	-0.05078	-0.06885	-0.08441	-0.02051	-0.00439	-0.04584	-0.03857									-33.548	0.220459	-0.04639	-0.14282	-0.229	-0.17065	-0.19434	0.034425
-33.633	0.026368	0.099122	0.090332	0.124512	0.120312	0.043946	0.087597									-33.472	-0.11377	-0.03271	-0.07959	-0.04932	-0.06738	-0.08301	-0.01904	-0.00293	-0.04736	-0.03711									-33.523	0.227539	-0.03432	-0.13857	-0.21411	-0.16358	-0.18726	0.041503
-33.608	0.024413	0.09912	0.098145	0.122559	0.124805	0.055663	0.09209									-33.447	-0.114	-0.03295	-0.07959	-0.04932	-0.06738	-0.07836	-0.01904	-0.00293	-0.0476	-0.03711									-33.498	0.224365	-0.0334	-0.13765	-0.21729	-0.16675	-0.19043	0.03833
-33.583	0.028321	0.089356	0.086427	0.125489	0.115234	0.043946	0.084473									-33.422	-0.11963	-0.04541	-0.08545	-0.06006	-0.08008	-0.08887	-0.01709	-0.00879	-0.05322	-0.04785									-33.473	0.224365	-0.03467	-0.13892	-0.21729	-0.17139	-0.19507	0.03125
-33.558	0.023438	0.090332	0.095215	0.120605	0.120117	0.048828	0.091309									-33.397	-0.11949	-0.05016	-0.09228	-0.06299	-0.07715	-0.08873	-0.02197	-0.01562	-0.05309	-0.05078									-33.448	0.229004	-0.03189	-0.12441	-0.21265	-0.16211	-0.20068	0.03125
-33.533	0.023438	0.090332	0.090332	0.11377	0.117383	0.043945	0.091504									-33.372	-0.11611	-0.04678	-0.09375	-0.05957	-0.07373	-0.08535	-0.02148	-0.01709	-0.04971	-0.04736									-33.423	0.225098	-0.02812	-0.12065	-0.21655	-0.15894	-0.20606	0.034424
-33.508	0.031249	0.104003	0.095215	0.127441	0.125078	0.048827	0.099199									-33.347	-0.10904	-0.04459	-0.07959	-0.04541	-0.07129	-0.08316	-0.01904	-0.01465	-0.04264	-0.04492									-33.398	0.220459	-0.02686	-0.11939	-0.22119	-0.15894	-0.21387	0.034424
-33.483	0.026367	0.096191	0.104004	0.124512	0.127148	0.057617	0.094434									-33.322	-0.11754	-0.0482	-0.0835	-0.04932	-0.0752	-0.08678	-0.02295	-0.01855	-0.05113	-0.04883									-33.373	0.21582	-0.0166	-0.12183	-0.22119	-0.15894	-0.16309	0.034422
-33.458	0.040038	0.094238	0.10205	0.137206	0.126486	0.055663	0.095725									-33.297	-0.11432	-0.04498	-0.08008	-0.05274	-0.07178	-0.08356	-0.01953	-0.00733	-0.04791	-0.04541									-33.348	0.193848	-0.02998	-0.13814	-0.23291	-0.17065	-0.16309	0.029785
-33.433	0.023438	0.094238	0.098145	0.120605	0.108594	0.048828	0.091504									-33.272	-0.11572	-0.03467	-0.08154	-0.05908	-0.07812	-0.07715	-0.01611	-0.00879	-0.04932	-0.03516									-33.323	0.188477	-0.0187	-0.13857	-0.22583	-0.17065	-0.15601	0.033691
-33.408	0.02832	0.094238	0.100098	0.118652	0.122344	0.048827	0.096465									-33.247	-0.11572	-0.0415	-0.08154	-0.05908	-0.06934	-0.08203	-0.021	-0.01367	-0.04932	-0.04199									-33.298	0.197754	-0.01274	-0.12236	-0.21655	-0.16602	-0.14673	0.042969
-33.383	0.038085	0.10205	0.102051	0.122559	0.123557	0.055663	0.097678									-33.222	-0.11559	-0.04625	-0.08154	-0.05908	-0.06934	-0.08482	-0.021	-0.0166	-0.04918	-0.04688									-33.273	0.200928	-0.01641	-0.11675	-0.21338	-0.16284	-0.13574	0.046143
-33.358	0.019533	0.087404	0.097168	0.117676	0.120234	0.050783	0.08752									-33.197	-0.11709	-0.04287	-0.07813	-0.05566	-0.06592	-0.08145	-0.01758	-0.01318	-0.03799	-0.04346									-33.248	0.200928	-0.01758	-0.11548	-0.21338	-0.16284	-0.13574	0.046141
-33.333	0.034179	0.085449	0.093261	0.120605	0.118047	0.046875	0.090215									-33.172	-0.10986	-0.04053	-0.07568	-0.05322	-0.06348	-0.0791	-0.01514	-0.01074	-0.04053	-0.04102									-33.223	0.193115	-0.03154	-0.12017	-0.22119	-0.15894	-0.14356	0.03833
-33.308	0.02832	0.094238	0.095215	0.112793	0.108398	0.043945	0.096191									-33.147	-0.10986	-0.04053	-0.08057	-0.05322	-0.06348	-0.0791	-0.01514	-0.01074	-0.04346	-0.0459									-33.198	0.200195	-0.03042	-0.11904	-0.21411	-0.15186	-0.13648	0.053223
-33.283	0.018555	0.089356	0.090332	0.11377	0.119844	0.041016	0.091035									-33.122	-0.10986	-0.0376	-0.0835	-0.05322	-0.06348	-0.0791	-0.01514	0.000977	-0.04346	-0.04883									-33.173	0.204834	-0.01699	-0.11489	-0.20948	-0.15894	-0.13184	0.057858
-33.258	0.016603	0.083497	0.078613	0.106934	0.110624	0.03711	0.079862									-33.097	-0.10986	-0.04053	-0.0835	-0.04834	-0.06348	-0.08594	-0.02197	0.000977	-0.04346	-0.04883									-33.148	0.185303	-0.02686	-0.12964	-0.22901	-0.16675	-0.15137	0.031247
-33.233	0.023437	0.087401	0.078613	0.122559	0.112305	0.039062	0.087402									-33.072	-0.10967	-0.04033	-0.0835	-0.05322	-0.06348	-0.09063	-0.01514	0.000977	-0.0501	-0.04883									-33.123	0.165771	-0.04639	-0.14283	-0.23682	-0.18628	-0.1709	0.00708
-33.208	0.02832	0.08252	0.090332	0.117676	0.11504	0.043945	0.087208									-33.047	-0.10486	-0.03553	-0.07861	-0.04834	-0.05762	-0.0741	-0.01025	-0.000977	-0.05018	-0.04395									-33.098	0.142334	-0.06826	-0.1647	-0.27197	-0.21436	-0.20142	-0.01636
-33.183	0.018555	0.084473	0.085449	0.10791	0.103711	0.039063	0.091504									-33.022	-0.10205	-0.03271	-0.06787	-0.04541	-0.05957	-0.07129	-0.00732	-0.00293	-0.04736	-0.0332									-33.073	0.134521	-0.08232	-0.17876	-0.27979	-0.22534	-0.21387	-0.02417
-33.158	0.023438	0.082519	0.085449	0.117676	0.120117	0.039062	0.091309									-32.997	-0.10205	-0.03271	-0.07471	-0.04541	-0.05957	-0.07129	-0.00732	-0.00293	-0.04736	-0.0332									-33.048	0.134521	-0.08545	-0.18189	-0.26807	-0.22534	-0.21387	-0.02417
-33.133	0.030273	0.08252	0.086426	0.117676	0.116915	0.040039	0.091036									-32.972	-0.10229	-0.03295	-0.07959	-0.05029	-0.05957	-0.07152	-0.01221	-0.00293	-0.03588	-0.04004									-33.023	0.134521	-0.08545	-0.18189	-0.26807	-0.22534	-0.21387	-0.02417
-33.108	0.016603	0.083497	0.07666	0.115723	0.105742	0.030275	0.091582									-32.947	-0.11475	-0.03857	-0.08545	-0.05127	-0.06543	-0.07715	-0.021	-0.00879	-0.0415	-0.05078									-32.998	0.134521	-0.08545	-0.18189	-0.27271	-0.22534	-0.21387	-0.01245
-33.083	0.031249	0.087401	0.090331	0.117675	0.107422	0.043944	0.091309									-32.922	-0.11963	-0.04541	-0.08545	-0.05127	-0.06543	-0.08398	-0.021	-0.00879	-0.0415	-0.05078									-32.973	0.127441	-0.08545	-0.17163	-0.27588	-0.22534	-0.21387	-0.01245
-33.058	0.026367	0.094238	0.090332	0.112793	0.108203	0.043945	0.098926									-32.897	-0.11963	-0.05029	-0.08545	-0.05127	-0.05371	-0.08887	-0.01318	-0.00879	-0.04639	-0.05078									-32.948	0.122803	-0.07373	-0.17798	-0.27588	-0.22534	-0.21387	-0.01709
-33.033	0.014648	0.084473	0.080566	0.101074	0.103711	0.03418	0.089551									-32.872	-0.10777	-0.05016	-0.08545	-0.05127	-0.05859	-0.08873	-0.01318	-0.00586	-0.04918	-0.05078									-32.923	0.111084	-0.08076	-0.18501	-0.28296	-0.23706	-0.22559	-0.03906
-33.008	0.016601	0.082519	0.086426	0.117676	0.114962	0.032226	0.08713									-32.847	-0.1044	-0.03506	-0.08203	-0.04785	-0.05811	-0.08535	-0.00977	-0.00537	-0.0458	-0.03564									-32.898	0.118896	-0.08545	-0.1897	-0.28442	-0.23706	-0.21851	-0.04834
-32.983	0.016603	0.087403	0.07666	0.105957	0.101836	0.034181	0.089629									-32.822	-0.10205	-0.03271	-0.07959	-0.04541	-0.05566	-0.08301	-0.00732	-0.00293	-0.04346	-0.0332									-32.873	0.118896	-0.08691	-0.1897	-0.2876	-0.23706	-0.21704	-0.05151
-32.958	0.023437	0.097167	0.078612	0.113768	0.108398	0.036132	0.091309									-32.797	-0.10205	-0.03271	-0.06787	-0.04541	-0.05566	-0.08789	-0.00732	-0.00293	-0.04248	-0.0332									-32.848	0.118896	-0.09326	-0.1897	-0.2876	-0.24414	-0.21387	-0.05859
-32.933	0.026367	0.090332	0.090332	0.11084	0.117383	0.043945	0.091504									-32.772	-0.10205	-0.0376	-0.06787	-0.05225	-0.05566	-0.08301	-0.00732	-0.00293	-0.04736	-0.03809									-32.823	0.118896	-0.09048	-0.18691	-0.28296	-0.24414	-0.20923	-0.05859
-32.908	0.024414	0.104003	0.090332	0.11084	0.117148	0.043945	0.099082									-32.747	-0.10205	-0.04053	-0.07471	-0.05713	-0.0625	-0.08301	-0.01416	-0.00977	-0.04736	-0.04102									-32.798	0.111084	-0.09141	-0.18784	-0.2876	-0.24878	-0.21387	-0.05151
-32.883	0.020508	0.098145	0.08252	0.121582	0.12414	0.036133	0.091425									-32.722	-0.10205	-0.04053	-0.07959	-0.04541	-0.06738	-0.08301	-0.00732	-0.00293	-0.04736	-0.04102									-32.773	0.111084	-0.08545	-0.1897	-0.2876	-0.24097	-0.21387	-0.05151
-32.858	0.030273	0.108886	0.097168	0.119629	0.121797	0.050781	0.102754									-32.697	-0.09437	-0.04066	-0.07959	-0.04541	-0.06738	-0.08314	-0.00732	-0.00293	-0.0475	-0.04102									-32.748	0.111084	-0.08545	-0.1897	-0.2876	-0.24097	-0.21387	-0.0437
-32.833	0.023439	0.102052	0.087403	0.105958	0.108398	0.041017	0.091309									-32.672	-0.1025	-0.04391	-0.08301	-0.04883	-0.0708	-0.08639	-0.01074	-0.00635	-0.05074	-0.04443									-32.723	0.111084	-0.08545	-0.18189	-0.2876	-0.24097	-0.21387	-0.03198
-32.808	0.023438	0.097168	0.090332	0.11084	0.105664	0.043945	0.091504									-32.647	-0.1044	-0.04287	-0.08203	-0.05273	-0.05811	-0.08535	-0.00977	-0.00537	-0.04971	-0.05029									-32.698	0.122803	-0.08545	-0.18189	-0.2876	-0.24097	-0.21851	-0.03198
-32.783	0.03125	0.106933	0.095215	0.11084	0.116992	0.043945	0.098926									-32.622	-0.10182	-0.03248	-0.07959	-0.05322	-0.05566	-0.07789	-0.00732	-0.00293	-0.05397	-0.05273									-32.673	0.122803	-0.08545	-0.18189	-0.2876	-0.24097	-0.24048	-0.03198
-32.758	0.019532	0.099122	0.085449	0.117676	0.112305	0.032227	0.087402									-32.597	-0.09643	-0.03393	-0.07861	-0.04736	-0.0498	-0.07738	-0.00635	0.00293	-0.05346	-0.03906									-32.648	0.122803	-0.08545	-0.18189	-0.27979	-0.24097	-0.25293	-0.02417
-32.733	0.03125	0.094238	0.090332	0.112793	0.115039	0.043945	0.098926									-32.572	-0.10205	-0.04443	-0.0874	-0.05322	-0.05566	-0.08301	-0.01514	-0.00293	-0.04736	-0.04492									-32.623	0.122803	-0.08545	-0.18189	-0.27979	-0.24097	-0.25293	-0.02417
-32.708	0.023438	0.097169	0.08545	0.108887	0.10371	0.036134	0.091503									-32.547	-0.10205	-0.04443	-0.0874	-0.05322	-0.06055	-0.08301	-0.00732	-0.00781	-0.04736	-0.04492									-32.598	0.115723	-0.08545	-0.18189	-0.27979	-0.24097	-0.24976	-0.02417
-32.683	0.035156	0.097168	0.085449	0.11377	0.108398	0.036133	0.091309									-32.522	-0.10205	-0.04443	-0.07959	-0.04541	-0.06348	-0.08301	-0.00732	-0.01074	-0.05225	-0.04492									-32.573	0.111084	-0.07373	-0.18433	-0.28687	-0.24097	-0.25293	-0.02417
-32.658	0.038086	0.090332	0.086426	0.11084	0.120312	0.039063	0.086621									-32.497	-0.10889	-0.04443	-0.07959	-0.04541	-0.05566	-0.08789	-0.00732	-0.01074	-0.05518	-0.04492									-32.548	0.111084	-0.06592	-0.1936	-0.2915	-0.23633	-0.25293	-0.03125
-32.633	0.036132	0.106933	0.088379	0.122559	0.121876	0.048827	0.092091									-32.472	-0.11377	-0.04443	-0.07959	-0.05225	-0.05566	-0.09082	-0.00732	-0.01074	-0.05518	-0.04492									-32.523	0.122803	-0.06279	-0.18657	-0.27978	-0.22925	-0.24121	-0.02417
-32.608	0.04297	0.102052	0.090332	0.112793	0.112305	0.043946	0.087402									-32.447	-0.114	-0.04467	-0.07959	-0.05713	-0.05566	-0.09105	-0.00732	-0.01074	-0.05541	-0.0332									-32.498	0.144775	-0.06298	-0.1687	-0.25781	-0.20019	-0.21924	-0.00219
-32.583	0.038086	0.099121	0.090332	0.105957	0.11504	0.039063	0.094044									-32.422	-0.11963	-0.05029	-0.08545	-0.06299	-0.06836	-0.09668	-0.01318	-0.01172	-0.06104	-0.0459									-32.473	0.165771	-0.05088	-0.14731	-0.23682	-0.18164	-0.19824	0.018799
-32.558	0.03418	0.097168	0.080566	0.112793	0.103711	0.039063	0.082715									-32.397	-0.10777	-0.05016	-0.08545	-0.06299	-0.07324	-0.09654	-0.01318	-0.0166	-0.0609	-0.05078									-32.448	0.173584	-0.03779	-0.12251	-0.229	-0.17847	-0.19043	0.026611
-32.533	0.036133	0.097167	0.086426	0.117676	0.120312	0.041015	0.084668									-32.372	-0.1043	-0.03984	-0.08887	-0.05957	-0.06982	-0.08135	-0.00977	-0.01318	-0.04961	-0.04736									-32.423	0.173584	-0.03467	-0.11939	-0.229	-0.17847	-0.19043	0.026611
-32.508	0.036132	0.095214	0.088379	0.127441	0.122343	0.041015	0.096464									-32.347	-0.09955	-0.03803	-0.08887	-0.05469	-0.06494	-0.0766	0	-0.0083	-0.0517	-0.04248									-32.398	0.173584	-0.03467	-0.11939	-0.229	-0.17847	-0.19043	0.026611
-32.483	0.054687	0.110839	0.102051	0.129395	0.123555	0.055663	0.102559									-32.322	-0.09814	-0.03662	-0.07568	-0.05322	-0.06348	-0.08203	-0.00342	-0.00684	-0.05518	-0.04102									-32.373	0.173584	-0.03467	-0.11939	-0.229	-0.17847	-0.19043	0.026611
-32.458	0.038088	0.09424	0.090334	0.112795	0.115351	0.039064	0.099238									-32.297	-0.09814	-0.04346	-0.07568	-0.05322	-0.06348	-0.08691	-0.00342	-0.00684	-0.05518	-0.04102									-32.348	0.173584	-0.03467	-0.11939	-0.229	-0.18311	-0.19043	0.026611
-32.433	0.03418	0.097168	0.088379	0.120605	0.111523	0.046875	0.097363									-32.272	-0.09814	-0.04834	-0.07568	-0.05811	-0.05176	-0.08691	-0.00342	0.000977	-0.05518	-0.0459									-32.323	0.161865	-0.0417	-0.12642	-0.24072	-0.198	-0.20215	0.010254
-32.408	0.046875	0.108886	0.098145	0.125488	0.12793	0.048827	0.092285									-32.247	-0.10303	-0.04834	-0.07568	-0.04932	-0.05176	-0.0791	-0.00342	-0.00586	-0.04346	-0.04883									-32.298	0.193115	-0.03936	-0.12554	-0.229	-0.18628	-0.19043	0.018799
-32.383	0.043945	0.102051	0.098145	0.128418	0.12293	0.051758	0.099004									-32.222	-0.10596	-0.04834	-0.08057	-0.04932	-0.05859	-0.0791	-0.00342	-0.01074	-0.04834	-0.04883									-32.273	0.193115	-0.03467	-0.1272	-0.229	-0.17456	-0.19043	0.018799
-32.358	0.047852	0.106934	0.100098	0.118652	0.113555	0.048829	0.096465									-32.197	-0.10586	-0.04824	-0.0835	-0.04932	-0.06348	-0.079	-0.00342	-0.01074	-0.05117	-0.03711									-32.248	0.204834	-0.03467	-0.1272	-0.22901	-0.17456	-0.19751	0.018797
-32.333	0.054687	0.108886	0.10205	0.122558	0.11965	0.05078	0.110373									-32.172	-0.10346	-0.04584	-0.08105	-0.04688	-0.06104	-0.0766	-0.00586	-0.0083	-0.04877	-0.03467									-32.223	0.193115	-0.0417	-0.13423	-0.24072	-0.18628	-0.21387	0.00708
-32.308	0.038086	0.090332	0.085449	0.105957	0.117383	0.043945	0.094434									-32.147	-0.09447	-0.04467	-0.07959	-0.05225	-0.05957	-0.07543	-0.00733	-0.00684	-0.0476	-0.0332									-32.198	0.197754	-0.0436	-0.12832	-0.24072	-0.18164	-0.20923	0.023438
-32.283	0.036133	0.092284	0.095215	0.122559	0.117461	0.048827	0.092558									-32.122	-0.10693	-0.05518	-0.08545	-0.06299	-0.06543	-0.08594	-0.01318	-0.01269	-0.05322	-0.03906									-32.173	0.200928	-0.03984	-0.12456	-0.24072	-0.17847	-0.20606	0.026611
-32.258	0.054687	0.105956	0.102051	0.124512	0.131369	0.052733	0.110373									-32.097	-0.11182	-0.05029	-0.08545	-0.06299	-0.0625	-0.08887	-0.01318	-0.01758	-0.05322	-0.03906									-32.148	0.189209	-0.03857	-0.12329	-0.24072	-0.17847	-0.20606	0.026611
-32.233	0.040041	0.09424	0.095215	0.105957	0.115351	0.043947	0.096309									-32.072	-0.11182	-0.05029	-0.08545	-0.06299	-0.06543	-0.08887	-0.01318	-0.02051	-0.05322	-0.0459									-32.123	0.196289	-0.03857	-0.12329	-0.24072	-0.17847	-0.20606	0.026611
-32.208	0.045898	0.100097	0.093261	0.113769	0.111523	0.041992	0.094433									-32.047	-0.11168	-0.05016	-0.08545	-0.06299	-0.06543	-0.08873	-0.00537	-0.02051	-0.05992	-0.04297									-32.098	0.181396	-0.02686	-0.1311	-0.24072	-0.17847	-0.20606	0.026611
-32.183	0.045898	0.098145	0.093262	0.11377	0.124688	0.051758	0.093926									-32.022	-0.1083	-0.04678	-0.07031	-0.05957	-0.06201	-0.08535	-0.00879	-0.01709	-0.06143	-0.03955									-32.073	0.181396	-0.02686	-0.1311	-0.24072	-0.17847	-0.20606	0.026611
-32.158	0.03125	0.087404	0.078613	0.117676	0.1125	0.043947	0.087598									-31.997	-0.10596	-0.05127	-0.07471	-0.04932	-0.05957	-0.08301	-0.01123	-0.01465	-0.05127	-0.03711									-32.048	0.181396	-0.02832	-0.1311	-0.24072	-0.17847	-0.20606	0.026611
-32.133	0.047851	0.087402	0.095215	0.117676	0.125272	0.045898	0.092557									-31.972	-0.10611	-0.05631	-0.07959	-0.04932	-0.05957	-0.09	-0.01123	-0.00293	-0.05143	-0.03711									-32.023	0.193115	-0.03467	-0.1311	-0.24072	-0.17847	-0.20606	0.026611
-32.108	0.054687	0.105956	0.097168	0.117676	0.12707	0.055663	0.108027									-31.947	-0.09801	-0.05992	-0.0835	-0.05322	-0.06348	-0.08678	-0.01514	-0.00684	-0.05504	-0.04102									-31.998	0.193115	-0.03467	-0.1311	-0.24072	-0.17847	-0.20606	0.026611
-32.083	0.0625	0.104003	0.093261	0.128418	0.122775	0.053711	0.105685									-31.922	-0.09463	-0.05654	-0.08008	-0.05469	-0.06006	-0.0834	-0.01172	-0.00342	-0.05166	-0.04248									-31.973	0.193115	-0.03467	-0.1311	-0.24072	-0.17847	-0.20606	0.026611
-32.058	0.050781	0.090332	0.091309	0.118652	0.12793	0.051758	0.094238									-31.897	-0.09912	-0.0542	-0.07764	-0.05518	-0.06445	-0.08105	-0.00928	-0.00781	-0.04932	-0.04297									-31.948	0.193115	-0.03467	-0.12329	-0.24072	-0.17847	-0.20606	0.026611
-32.033	0.045898	0.098145	0.086426	0.125488	0.124883	0.051758	0.099004									-31.872	-0.104	-0.0542	-0.07764	-0.05518	-0.06934	-0.08105	-0.00928	-0.0127	-0.0542	-0.04297									-31.923	0.193115	-0.03467	-0.12329	-0.24072	-0.17847	-0.20606	0.026612
-32.008	0.036133	0.092286	0.095215	0.117676	0.11746	0.043946	0.096464									-31.847	-0.104	-0.0542	-0.07764	-0.05518	-0.06934	-0.08105	0.00244	-0.0127	-0.05713	-0.04297									-31.898	0.200195	-0.03286	-0.11904	-0.23364	-0.16357	-0.19898	0.033692
-31.983	0.049804	0.105957	0.097168	0.117676	0.126953	0.055664	0.105957									-31.822	-0.10391	-0.04238	-0.06982	-0.04346	-0.05762	-0.08096	-0.00244	-0.00488	-0.05703	-0.04297									-31.873	0.204834	-0.03652	-0.11343	-0.229	-0.15894	-0.19434	0.03833
-31.958	0.042969	0.101074	0.090332	0.129395	0.11965	0.052734	0.098654									-31.797	-0.1015	-0.04682	-0.06738	-0.04785	-0.05518	-0.07074	-0.00293	-0.00244	-0.04291	-0.02881									-31.848	0.204834	-0.03467	-0.11157	-0.229	-0.15894	-0.19434	0.03833
-31.933	0.028321	0.082521	0.083497	0.112794	0.120234	0.043947	0.08459									-31.772	-0.1001	-0.05029	-0.0708	-0.05127	-0.05371	-0.07422	-0.00146	-0.000977	-0.0415	-0.02734									-31.823	0.197754	-0.03467	-0.11157	-0.229	-0.15894	-0.19434	0.046143
-31.908	0.03418	0.093261	0.081543	0.116699	0.118359	0.046875	0.094433									-31.747	-0.10498	-0.05029	-0.07373	-0.05127	-0.05859	-0.07715	-0.00146	-0.00586	-0.04834	-0.03418									-31.798	0.193115	-0.03467	-0.11157	-0.229	-0.15894	-0.19898	0.057861
-31.883	0.039062	0.095215	0.093262	0.118652	0.116406	0.046875	0.099316									-31.722	-0.09619	-0.05029	-0.07373	-0.05127	-0.06152	-0.07715	-0.00146	-0.00879	-0.05322	-0.03906									-31.773	0.193115	-0.03467	-0.11157	-0.229	-0.15894	-0.20215	0.057861
-31.858	0.039062	0.106933	0.091309	0.118652	0.129844	0.05664	0.111777									-31.697	-0.09643	-0.05053	-0.07373	-0.05127	-0.06152	-0.07738	-0.00147	-0.00879	-0.05346	-0.03906									-31.748	0.193115	-0.03467	-0.11157	-0.229	-0.16602	-0.19043	0.058594
-31.833	0.042969	0.101074	0.090332	0.129395	0.124023	0.052735	0.105957									-31.672	-0.10207	-0.05617	-0.07959	-0.05713	-0.06738	-0.08303	-0.00732	-0.01465	-0.0591	-0.03711									-31.723	0.200928	-0.03467	-0.11157	-0.229	-0.17065	-0.19043	0.053955
-31.808	0.040039	0.094238	0.102051	0.124512	0.123751	0.055664	0.098848									-31.647	-0.10244	-0.06143	-0.08008	-0.05762	-0.06787	-0.0834	-0.01465	-0.01514	-0.05947	-0.0376									-31.698	0.200928	-0.03613	-0.11157	-0.23608	-0.17065	-0.19043	0.053955
-31.783	0.028321	0.087403	0.092285	0.118652	0.12039	0.048829	0.101347									-31.622	-0.1001	-0.06201	-0.07764	-0.05518	-0.06543	-0.08789	-0.01709	-0.0127	-0.05713	-0.03516									-31.673	0.200928	-0.04248	-0.11157	-0.24072	-0.17065	-0.20215	0.053955
-31.758	0.035156	0.101074	0.102051	0.125488	0.120234	0.050781	0.103144									-31.597	-0.1001	-0.06201	-0.08447	-0.06201	-0.06543	-0.09277	-0.00928	-0.0127	-0.05713	-0.03516									-31.648	0.200928	-0.04248	-0.11157	-0.24072	-0.17065	-0.19751	0.053955
-31.733	0.045898	0.097168	0.100098	0.125488	0.120312	0.058594	0.106152									-31.572	-0.09229	-0.06201	-0.08936	-0.06689	-0.06543	-0.09277	-0.00928	-0.000977	-0.04541	-0.03516									-31.623	0.200928	-0.04248	-0.11157	-0.229	-0.17065	-0.20215	0.049316
-31.708	0.045898	0.106933	0.098144	0.137207	0.131524	0.063476	0.105645									-31.547	-0.09912	-0.06201	-0.08936	-0.05908	-0.07227	-0.09277	-0.00928	-0.000977	-0.05029	-0.04004									-31.598	0.193115	-0.03467	-0.09985	-0.229	-0.17065	-0.20215	0.039063
-31.683	0.042969	0.09424	0.090333	0.129395	0.124218	0.052736	0.099316									-31.522	-0.104	-0.0542	-0.07764	-0.05908	-0.06934	-0.09277	-0.00928	-0.00781	-0.05322	-0.04297									-31.573	0.181396	-0.03467	-0.09985	-0.229	-0.17065	-0.20215	0.034424
-31.658	0.047851	0.09912	0.104004	0.129395	0.136524	0.060546	0.103809									-31.497	-0.10416	-0.05436	-0.07764	-0.05908	-0.06934	-0.08121	-0.00928	-0.0127	-0.05338	-0.04297									-31.548	0.181396	-0.03467	-0.09985	-0.229	-0.15894	-0.20215	0.046143
-31.633	0.040039	0.101075	0.094238	0.117676	0.126953	0.050782	0.10791									-31.472	-0.10781	-0.05801	-0.08154	-0.06787	-0.07324	-0.08486	-0.01318	-0.0166	-0.05703	-0.03516									-31.523	0.181396	-0.03467	-0.09985	-0.229	-0.16357	-0.20215	0.046143
-31.608	0.035156	0.094238	0.097168	0.125488	0.120234	0.043945	0.103144									-31.447	-0.10541	-0.05561	-0.0791	-0.06836	-0.0708	-0.08246	-0.00586	-0.01416	-0.05463	-0.03272									-31.498	0.181396	-0.03467	-0.1023	-0.22901	-0.16675	-0.20215	0.046141
-31.583	0.049804	0.094238	0.093262	0.125488	0.13496	0.058593	0.101269									-31.422	-0.10387	-0.0609	-0.07764	-0.06689	-0.06934	-0.08092	-0.00928	-0.0127	-0.05309	-0.03809									-31.473	0.173584	-0.0418	-0.11626	-0.23682	-0.17456	-0.20996	0.03833
-31.558	0.049804	0.10205	0.098144	0.137207	0.136251	0.058593	0.098654									-31.397	-0.10537	-0.0624	-0.07422	-0.06348	-0.06592	-0.07754	-0.00586	-0.00928	-0.05654	-0.03955									-31.448	0.173584	-0.0542	-0.11939	-0.2439	-0.17456	-0.20996	0.03833
-31.533	0.039063	0.090334	0.093262	0.120605	0.120312	0.047853	0.09541									-31.372	-0.10596	-0.06006	-0.07178	-0.04932	-0.06348	-0.08203	-0.00342	-0.00684	-0.05127	-0.03711									-31.423	0.173584	-0.0542	-0.11939	-0.24854	-0.17456	-0.20996	0.03833
-31.508	0.043945	0.090332	0.091309	0.118652	0.132774	0.049804	0.097129									-31.347	-0.10596	-0.06006	-0.07861	-0.04932	-0.05176	-0.08691	-0.00342	-0.00684	-0.05127	-0.03711									-31.398	0.173584	-0.0542	-0.11939	-0.24854	-0.17456	-0.20996	0.03833
-31.483	0.042969	0.094238	0.087402	0.117676	0.126953	0.055664	0.103027									-31.322	-0.10596	-0.04834	-0.0835	-0.04932	-0.05176	-0.08691	-0.0083	-0.00684	-0.05127	-0.03711									-31.373	0.173584	-0.04248	-0.11939	-0.24072	-0.17456	-0.20923	0.03833
-31.458	0.051758	0.094238	0.090332	0.126465	0.119766	0.055664	0.102677									-31.297	-0.10596	-0.04834	-0.07568	-0.04932	-0.05664	-0.08691	-0.01123	-0.00391	-0.05127	-0.03711									-31.348	0.173584	-0.04248	-0.10767	-0.24072	-0.17456	-0.21387	0.03833
-31.433	0.038087	0.082521	0.081544	0.112794	0.123242	0.041994	0.08955									-31.272	-0.09414	-0.04824	-0.07568	-0.04932	-0.05957	-0.08682	-0.01123	-0.00684	-0.05117	-0.03711									-31.323	0.173584	-0.04492	-0.11939	-0.24072	-0.16675	-0.21387	0.03833
-31.408	0.045898	0.090331	0.098145	0.120605	0.124688	0.040038	0.098809									-31.247	-0.09174	-0.05072	-0.07324	-0.05371	-0.05713	-0.0766	-0.00879	-0.00439	-0.04877	-0.03467									-31.298	0.173584	-0.0542	-0.10767	-0.24072	-0.16675	-0.21387	0.033691
-31.383	0.031251	0.077637	0.085449	0.105957	0.1125	0.041016	0.091503									-31.222	-0.09033	-0.05225	-0.07666	-0.05713	-0.05566	-0.0752	-0.00732	-0.00293	-0.04736	-0.0332									-31.273	0.173584	-0.0542	-0.10913	-0.24072	-0.16675	-0.21387	0.030518
-31.358	0.036132	0.087402	0.080566	0.11084	0.125273	0.041015	0.099394									-31.197	-0.09043	-0.05234	-0.07959	-0.05713	-0.05566	-0.08018	0.00439	-0.00293	-0.0543	-0.03809									-31.248	0.173584	-0.0542	-0.11548	-0.24536	-0.17383	-0.21387	0.030518
-31.333	0.049804	0.094237	0.082519	0.129394	0.126486	0.055663	0.098654									-31.172	-0.09951	-0.05459	-0.08203	-0.05957	-0.05811	-0.08535	0.00195	-0.01221	-0.06143	-0.04346									-31.223	0.173584	-0.0542	-0.11548	-0.24854	-0.17847	-0.21851	0.030517
-31.308	0.031251	0.077639	0.078614	0.112794	0.120234	0.039064	0.08459									-31.147	-0.10205	-0.05225	-0.07959	-0.04541	-0.05566	-0.08301	-0.00244	-0.01465	-0.05908	-0.0332									-31.198	0.161865	-0.06123	-0.12251	-0.26025	-0.19019	-0.2334	0.018799
-31.283	0.03418	0.085449	0.081543	0.116699	0.123242	0.035156	0.094433									-31.122	-0.10205	-0.05225	-0.07959	-0.05029	-0.0625	-0.08301	-0.00732	-0.01465	-0.05908	-0.0332									-31.173	0.161865	-0.0646	-0.12441	-0.2439	-0.18555	-0.22876	0.023438
-31.258	0.036132	0.090332	0.093262	0.118652	0.128125	0.051757	0.099316									-31.097	-0.09424	-0.05225	-0.07959	-0.05322	-0.06738	-0.08301	-0.00732	-0.00293	-0.04736	-0.0332									-31.148	0.161865	-0.06719	-0.12065	-0.24072	-0.18237	-0.22559	0.03833
-31.233	0.043945	0.100097	0.091309	0.118652	0.127891	0.053711	0.106895									-31.072	-0.09424	-0.05225	-0.07959	-0.05322	-0.06738	-0.07129	-0.00732	-0.00293	-0.04736	-0.04004									-31.123	0.161865	-0.06592	-0.11939	-0.24072	-0.18237	-0.22559	0.03833
-31.208	0.042969	0.094238	0.090332	0.129395	0.131836	0.055664	0.099121									-31.047	-0.09424	-0.05225	-0.07959	-0.05322	-0.05566	-0.07129	0.000488	-0.00293	-0.05225	-0.04492									-31.098	0.161865	-0.06592	-0.11939	-0.2478	-0.18237	-0.21387	0.03125
-31.183	0.049805	0.094238	0.099121	0.124512	0.128439	0.050781	0.098654									-31.022	-0.09424	-0.05908	-0.07959	-0.05322	-0.05566	-0.07129	0.000488	-0.00293	-0.05518	-0.0332									-31.073	0.161865	-0.06592	-0.12183	-0.25244	-0.18237	-0.21387	0.026611
-31.158	0.031251	0.089357	0.08252	0.105957	0.120312	0.032228	0.096386									-30.997	-0.0941	-0.05211	-0.06787	-0.05322	-0.05566	-0.07799	-0.00439	-0.00293	-0.05504	-0.0332									-31.048	0.161865	-0.06592	-0.1311	-0.25244	-0.18701	-0.21387	0.026612
-31.133	0.033203	0.087402	0.08252	0.11084	0.125273	0.048828	0.096464									-30.972	-0.09072	-0.04873	-0.06445	-0.04199	-0.05225	-0.07949	-0.00391	-0.00635	-0.05166	-0.02979									-31.023	0.161865	-0.06167	-0.11904	-0.25	-0.17139	-0.20679	0.033692
-31.108	0.042968	0.091308	0.090332	0.122559	0.131524	0.052734	0.102715									-30.947	-0.09342	-0.04654	-0.06885	-0.03955	-0.04981	-0.0773	-0.00147	-0.00879	-0.04166	-0.02734									-30.998	0.161865	-0.05605	-0.11343	-0.24854	-0.16675	-0.20215	0.03833
-31.083	0.035157	0.086427	0.08252	0.109864	0.130976	0.04004	0.098261									-30.922	-0.1001	-0.05029	-0.07764	-0.05029	-0.05859	-0.08105	-0.00537	-0.0127	-0.04541	-0.03125									-30.973	0.173584	-0.05664	-0.11157	-0.24854	-0.16675	-0.20923	0.03833
-31.058	0.044922	0.089355	0.080566	0.124511	0.12668	0.045898	0.093966									-30.897	-0.1001	-0.05029	-0.07764	-0.05518	-0.05371	-0.08105	-0.00537	-0.0127	-0.04541	-0.03125									-30.948	0.173584	-0.0542	-0.11157	-0.24854	-0.17383	-0.21387	0.03833
-31.033	0.031251	0.077638	0.078613	0.112793	0.12793	0.032228	0.099121									-30.872	-0.1001	-0.05029	-0.07764	-0.05518	-0.05371	-0.08105	-0.00537	-0.0127	-0.04541	-0.03125									-30.923	0.173584	-0.0542	-0.11157	-0.24854	-0.17847	-0.21387	0.03833
-31.008	0.03125	0.08252	0.075684	0.105957	0.125195	0.043945	0.096386									-30.847	-0.1	-0.0502	-0.07764	-0.05518	-0.05371	-0.08584	-0.00537	-0.0127	-0.05215	-0.03809									-30.898	0.165771	-0.05889	-0.11626	-0.25635	-0.18628	-0.22168	0.033691
-30.983	0.047851	0.087402	0.083496	0.118652	0.124805	0.043945	0.095996									-30.822	-0.10443	-0.04779	-0.08008	-0.05273	-0.05127	-0.07855	-0.00293	-0.01514	-0.05463	-0.04053									-30.873	0.165771	-0.06201	-0.11939	-0.25635	-0.18628	-0.22168	0.022705
-30.958	0.04004	0.08252	0.078614	0.11084	0.120234	0.032227	0.094355									-30.797	-0.10791	-0.05127	-0.08154	-0.05127	-0.0498	-0.07715	-0.0083	-0.0166	-0.05322	-0.03906									-30.848	0.158691	-0.06201	-0.11939	-0.25635	-0.18628	-0.22168	0.030518
-30.933	0.045898	0.090332	0.07666	0.120605	0.134649	0.046875	0.090215									-30.772	-0.09643	-0.04662	-0.08154	-0.05127	-0.0498	-0.07738	-0.00146	-0.0166	-0.05346	-0.03125									-30.823	0.154053	-0.06201	-0.12085	-0.25635	-0.18628	-0.22168	0.030518
-30.908	0.038086	0.08252	0.078613	0.117676	0.126953	0.041016	0.087402									-30.747	-0.10205	-0.05225	-0.0874	-0.06201	-0.0625	-0.08301	-0.00732	-0.02246	-0.04736	-0.03711									-30.798	0.158691	-0.06069	-0.12441	-0.25171	-0.18164	-0.22168	0.035157
-30.883	0.03125	0.089356	0.075684	0.112793	0.120117	0.043945	0.099121									-30.722	-0.10205	-0.05225	-0.0874	-0.05322	-0.06738	-0.08301	-0.00732	-0.01465	-0.05225	-0.03711									-30.773	0.161865	-0.06328	-0.12065	-0.24854	-0.17847	-0.20996	0.03833
-30.858	0.03125	0.08252	0.070801	0.117676	0.128125	0.043945	0.094434									-30.697	-0.10205	-0.05225	-0.07959	-0.05322	-0.06738	-0.08301	-0.00732	-0.01465	-0.05518	-0.03711									-30.748	0.161865	-0.06201	-0.11939	-0.25562	-0.18555	-0.20996	0.03833
-30.833	0.047851	0.087402	0.083496	0.122558	0.129688	0.043945	0.09209									-30.672	-0.10229	-0.05248	-0.07959	-0.05322	-0.06738	-0.07152	-0.00732	-0.01465	-0.05541	-0.04199									-30.723	0.161865	-0.06201	-0.11939	-0.24854	-0.18237	-0.20996	0.03125
-30.808	0.038086	0.079591	0.073731	0.122559	0.131524	0.043946	0.09588									-30.647	-0.10781	-0.06484	-0.08545	-0.05908	-0.07324	-0.07705	-0.01318	-0.02051	-0.06094	-0.05078									-30.698	0.161865	-0.0542	-0.11939	-0.24854	-0.18237	-0.20996	0.026611
-30.783	0.031251	0.074708	0.070801	0.109863	0.119141	0.033204	0.083496									-30.622	-0.11225	-0.06732	-0.08984	-0.05664	-0.0708	-0.07465	-0.00293	-0.0249	-0.05854	-0.03662									-30.673	0.157227	-0.0542	-0.10767	-0.24854	-0.18237	-0.20996	0.026611
-30.758	0.02832	0.069824	0.070801	0.10498	0.111954	0.036133	0.090958									-30.597	-0.11572	-0.06592	-0.09326	-0.06201	-0.06934	-0.08008	-0.00635	-0.02832	-0.05713	-0.03516									-30.648	0.154053	-0.0542	-0.11011	-0.24854	-0.18237	-0.20996	0.026611
-30.733	0.014649	0.065919	0.062012	0.101074	0.111211	0.027344	0.07752									-30.572	-0.11559	-0.06578	-0.09326	-0.05908	-0.06934	-0.08482	-0.00928	-0.02832	-0.05699	-0.03516									-30.623	0.154053	-0.0542	-0.11939	-0.24854	-0.18237	-0.20996	0.026611
-30.708	0.023438	0.062989	0.067871	0.098145	0.108398	0.019532	0.067871									-30.547	-0.11221	-0.0624	-0.08984	-0.05566	-0.06104	-0.08145	-0.00586	-0.0249	-0.05361	-0.03174									-30.598	0.154053	-0.0542	-0.11939	-0.24854	-0.18701	-0.20996	0.026611
-30.683	0.018555	0.062988	0.062988	0.101074	0.105196	0.024414	0.064669									-30.522	-0.10986	-0.06006	-0.07568	-0.05322	-0.06348	-0.0791	-0.00342	-0.02246	-0.05811	-0.0293									-30.573	0.149414	-0.05942	-0.12217	-0.25317	-0.19482	-0.21387	0.021973
-30.658	0.00488	0.062989	0.059082	0.087402	0.105742	0.017579	0.065214									-30.497	-0.10693	-0.06006	-0.07568	-0.05322	-0.06348	-0.0791	-0.01025	-0.01074	-0.05518	-0.0293									-30.548	0.154053	-0.06777	-0.12124	-0.24536	-0.19019	-0.21387	0.026611
-30.633	0.00879	0.062988	0.059082	0.091309	0.107422	0.021484	0.071777									-30.472	-0.10986	-0.06006	-0.07568	-0.05322	-0.06348	-0.0791	-0.01514	-0.01563	-0.05518	-0.03613									-30.523	0.154053	-0.06592	-0.11939	-0.25635	-0.19019	-0.21387	0.019531
-30.608	0.011719	0.062988	0.059082	0.098145	0.100703	0.016602	0.079707									-30.447	-0.10986	-0.05322	-0.07568	-0.05322	-0.06348	-0.0791	-0.01514	-0.01855	-0.05518	-0.04102									-30.498	0.154053	-0.06592	-0.11939	-0.24854	-0.19019	-0.21387	0.014893
-30.583	0.014648	0.0708	0.07373	0.101074	0.115429	0.027343	0.077832									-30.422	-0.10986	-0.05615	-0.07568	-0.05322	-0.06836	-0.0791	-0.01514	-0.01855	-0.05518	-0.04102									-30.473	0.154053	-0.06592	-0.11939	-0.24854	-0.17847	-0.21387	0.026611
-30.558	0.03125	0.0708	0.075683	0.105957	0.114767	0.027343	0.075216									-30.397	-0.11002	-0.05631	-0.08057	-0.05811	-0.06348	-0.08414	-0.01514	-0.01856	-0.05533	-0.0293									-30.448	0.146973	-0.06592	-0.11939	-0.24854	-0.17847	-0.21387	0.026611
-30.533	0.014649	0.059084	0.059082	0.089356	0.104687	0.02051	0.075878									-30.372	-0.11377	-0.06006	-0.0874	-0.06494	-0.06738	-0.0791	-0.01904	-0.02246	-0.05908	-0.0332									-30.423	0.142334	-0.06592	-0.11939	-0.25562	-0.17847	-0.21387	0.026611
-30.508	0.012695	0.0708	0.066895	0.095215	0.109336	0.02539	0.080527									-30.347	-0.10205	-0.06006	-0.0874	-0.06494	-0.06738	-0.0791	-0.00732	-0.02246	-0.06396	-0.03809									-30.398	0.142334	-0.06592	-0.12183	-0.26025	-0.17847	-0.21851	0.026611
-30.483	0.023438	0.062988	0.059082	0.091309	0.105469	0.021484	0.07666									-30.322	-0.10205	-0.06006	-0.0874	-0.05322	-0.06738	-0.0791	-0.00732	-0.02246	-0.06689	-0.04102									-30.373	0.142334	-0.06592	-0.1311	-0.26025	-0.18555	-0.22168	0.021974
-30.458	0.020508	0.070801	0.059082	0.098145	0.100586	0.024414	0.07959									-30.297	-0.10195	-0.0668	-0.0874	-0.05322	-0.06738	-0.079	-0.00732	-0.02246	-0.05508	-0.04102									-30.348	0.149414	-0.06167	-0.12686	-0.25317	-0.18311	-0.2146	0.025879
-30.433	0.023438	0.067871	0.070801	0.098145	0.112032	0.019531	0.074434									-30.272	-0.09955	-0.06928	-0.08398	-0.05762	-0.06494	-0.08344	-0.00488	-0.02686	-0.05268	-0.03857									-30.323	0.154053	-0.05752	-0.11343	-0.24854	-0.17847	-0.20996	0.030518
-30.408	0.011719	0.056153	0.059082	0.091309	0.100859	0.017579	0.073027									-30.247	-0.10484	-0.05992	-0.0874	-0.06104	-0.06348	-0.07897	-0.00342	-0.03027	-0.05113	-0.03711									-30.298	0.154053	-0.06201	-0.11157	-0.24854	-0.17847	-0.20996	0.030518
-30.383	0.011718	0.074707	0.059082	0.101074	0.108204	0.024414	0.079395									-30.222	-0.10635	-0.05654	-0.08398	-0.05762	-0.06006	-0.07559	-0.00488	-0.01514	-0.04775	-0.03369									-30.273	0.149414	-0.06201	-0.11157	-0.24854	-0.17847	-0.21704	0.030518
-30.358	0.00684	0.069825	0.059082	0.089356	0.100781	0.014649	0.074902									-30.197	-0.10424	-0.05443	-0.08154	-0.05518	-0.06445	-0.07348	-0.00537	-0.0127	-0.05248	-0.02344									-30.248	0.14624	-0.06201	-0.11157	-0.24854	-0.17529	-0.20996	0.030518
-30.333	0.023437	0.069824	0.059082	0.105957	0.100586	0.024413	0.088379									-30.172	-0.10986	-0.06006	-0.0874	-0.06103	-0.07519	-0.0791	-0.01123	-0.01855	-0.06299	-0.0293									-30.223	0.14624	-0.05029	-0.11157	-0.24146	-0.17847	-0.20996	0.038329
-30.308	0.020508	0.062988	0.070801	0.103027	0.100781	0.021484	0.083691									-30.147	-0.10191	-0.05992	-0.0874	-0.06103	-0.06348	-0.07896	-0.01123	-0.01855	-0.06285	-0.03613									-30.198	0.134521	-0.05732	-0.11861	-0.25635	-0.19019	-0.22168	0.019532
-30.283	0.02832	0.075683	0.070801	0.114746	0.116993	0.029296	0.095997									-30.122	-0.09854	-0.05654	-0.08398	-0.0498	-0.06006	-0.07559	-0.00781	-0.01514	-0.05947	-0.0376									-30.173	0.13916	-0.06167	-0.12197	-0.25171	-0.18555	-0.21704	0.019532
-30.258	0.018555	0.067872	0.059082	0.10498	0.107422	0.024414	0.086426									-30.097	-0.10107	-0.0542	-0.06982	-0.04736	-0.05762	-0.07324	-0.01221	-0.0127	-0.05713	-0.03516									-30.148	0.142334	-0.06719	-0.12456	-0.24854	-0.18237	-0.21387	0.022705
-30.233	0.011719	0.074707	0.056152	0.105957	0.100703	0.019531	0.079707									-30.072	-0.104	-0.0542	-0.06982	-0.04736	-0.05762	-0.08008	-0.00928	-0.0127	-0.05713	-0.03516									-30.123	0.142334	-0.06592	-0.12329	-0.24854	-0.18237	-0.21387	0.022705
-30.208	0.014648	0.077636	0.062012	0.108886	0.111523	0.015625	0.094433									-30.047	-0.104	-0.06104	-0.07471	-0.0542	-0.0625	-0.08496	-0.00928	-0.00977	-0.05713	-0.03516									-30.098	0.142334	-0.06592	-0.12329	-0.24854	-0.18237	-0.21387	0.022705
-30.183	0.026367	0.077636	0.078613	0.113769	0.11297	0.032226	0.093927									-30.022	-0.104	-0.06592	-0.07764	-0.05908	-0.06543	-0.08496	-0.00928	-0.0127	-0.04932	-0.03516									-30.073	0.134521	-0.07061	-0.12798	-0.26343	-0.19727	-0.22168	0.014893
-30.158	0.011719	0.070802	0.065918	0.112793	0.1125	0.021486	0.087597									-29.997	-0.104	-0.06592	-0.07764	-0.05908	-0.06543	-0.07324	-0.00928	-0.0127	-0.04932	-0.03516									-30.048	0.134521	-0.07373	-0.1311	-0.26807	-0.2019	-0.21387	0.014893
-30.133	0.013672	0.075683	0.063965	0.11084	0.112577	0.029297	0.089628									-29.972	-0.09229	-0.0542	-0.07764	-0.04736	-0.06543	-0.07324	-0.00928	-0.0127	-0.05615	-0.03516									-30.023	0.127441	-0.07373	-0.1311	-0.26807	-0.19019	-0.22095	0.010254
-30.108	0.023437	0.094238	0.070801	0.114746	0.111836	0.036132	0.09084									-29.947	-0.09229	-0.0542	-0.08447	-0.04736	-0.06543	-0.07324	-0.00928	-0.0127	-0.06104	-0.02344									-29.998	0.129883	-0.06948	-0.11514	-0.26099	-0.18311	-0.21851	0.02588
-30.083	0.011721	0.079592	0.070802	0.105958	0.112422	0.019533	0.079707									-29.922	-0.09238	-0.0543	-0.08936	-0.05225	-0.06543	-0.07822	-0.00928	-0.0127	-0.06113	-0.02832									-29.973	0.134521	-0.06387	-0.10952	-0.25635	-0.17847	-0.21387	0.030518
-30.058	0.014648	0.077636	0.078613	0.108886	0.115429	0.027343	0.08955									-29.897	-0.10147	-0.05654	-0.0918	-0.05762	-0.06787	-0.0834	1.79e-07	-0.02197	-0.06338	-0.03369									-29.948	0.134521	-0.06201	-0.11011	-0.25635	-0.17847	-0.21387	0.030518
-30.033	0.026367	0.089355	0.078613	0.11377	0.114923	0.032226	0.087091									-29.872	-0.104	-0.0542	-0.08936	-0.05518	-0.05762	-0.08105	-0.00439	-0.02441	-0.04932	-0.03125									-29.923	0.134521	-0.06201	-0.11939	-0.25635	-0.17847	-0.21387	0.030518
-30.008	0.011719	0.074708	0.077637	0.112793	0.108593	0.021485	0.076855									-29.847	-0.104	-0.0542	-0.08936	-0.05518	-0.05762	-0.08105	-0.00928	-0.02441	-0.0542	-0.03125									-29.898	0.134521	-0.06201	-0.11939	-0.26343	-0.17847	-0.21851	0.030518
-29.983	0.016601	0.087402	0.075684	0.11084	0.110625	0.029297	0.084746									-29.822	-0.10387	-0.05895	-0.07764	-0.05518	-0.06445	-0.07311	-0.00928	-0.02441	-0.05699	-0.03125									-29.873	0.134521	-0.06445	-0.11939	-0.26807	-0.17847	-0.22168	0.030518
-29.958	0.028319	0.094237	0.090332	0.114746	0.111837	0.031249	0.090841									-29.797	-0.10049	-0.0585	-0.07422	-0.05176	-0.06592	-0.06973	-0.00586	-0.021	-0.05361	-0.02783									-29.848	0.146973	-0.07095	-0.1166	-0.25562	-0.17383	-0.21704	0.035157
-29.933	0.01172	0.077639	0.078614	0.105958	0.1125	0.024416	0.091503									-29.772	-0.09814	-0.05615	-0.07178	-0.04932	-0.06348	-0.06738	-0.00342	-0.01855	-0.05127	-0.03223									-29.823	0.145508	-0.06719	-0.11284	-0.25244	-0.17065	-0.21387	0.03833
-29.908	0.02832	0.087402	0.080566	0.11084	0.112577	0.029296	0.091581									-29.747	-0.09805	-0.05605	-0.07861	-0.04932	-0.06348	-0.07412	-0.0083	-0.01855	-0.05117	-0.03711									-29.798	0.142334	-0.05811	-0.11157	-0.25244	-0.17529	-0.21387	0.03833
-29.883	0.035156	0.091308	0.08252	0.112793	0.120234	0.03125	0.091426									-29.722	-0.09564	-0.05365	-0.08105	-0.03516	-0.06104	-0.0766	-0.00879	-0.01611	-0.04877	-0.02686									-29.773	0.142334	-0.05811	-0.11157	-0.25244	-0.17847	-0.21387	0.03833
-29.858	0.033203	0.089355	0.092285	0.120605	0.122774	0.027344	0.093965									-29.697	-0.08252	-0.05225	-0.07959	-0.04053	-0.04785	-0.0752	-0.00732	-0.00293	-0.04736	-0.02539									-29.748	0.142334	-0.05811	-0.11157	-0.25708	-0.17847	-0.21387	0.03125
-29.833	0.019532	0.090333	0.078614	0.11377	0.113281	0.028321	0.095215									-29.672	-0.08756	-0.04459	-0.07959	-0.04541	-0.04785	-0.07535	-0.00732	-0.00781	-0.04752	-0.02539									-29.723	0.142334	-0.05811	-0.11304	-0.26026	-0.17847	-0.21387	0.02661
-29.808	0.03125	0.090332	0.078613	0.11377	0.108398	0.025391	0.092285									-29.647	-0.09424	-0.04834	-0.0835	-0.04932	-0.05176	-0.0791	-0.01123	-0.01465	-0.03955	-0.0293									-29.698	0.130615	-0.0666	-0.12642	-0.27197	-0.19019	-0.21387	0.014893
-29.783	0.02832	0.085449	0.081543	0.122559	0.12	0.032227	0.099004									-29.622	-0.09424	-0.05518	-0.07568	-0.04932	-0.05176	-0.0791	-0.00342	-0.01465	-0.04639	-0.0293									-29.673	0.123535	-0.07764	-0.1311	-0.27197	-0.19019	-0.22095	0.014893
-29.758	0.028321	0.087403	0.071777	0.114746	0.112577	0.029297	0.091581									-29.597	-0.09439	-0.06021	-0.08057	-0.04932	-0.05664	-0.07242	-0.00342	-0.01465	-0.05143	-0.03418									-29.648	0.125977	-0.07339	-0.12685	-0.26489	-0.19019	-0.21851	0.021973
-29.733	0.030273	0.091308	0.090332	0.116699	0.112422	0.03125	0.091426									-29.572	-0.09814	-0.06396	-0.0874	-0.05811	-0.06348	-0.0791	-0.00732	-0.01855	-0.05518	-0.04102									-29.623	0.130615	-0.06777	-0.12124	-0.26025	-0.17847	-0.21387	0.026611
-29.708	0.026367	0.089355	0.090332	0.120605	0.114962	0.039062	0.105684									-29.547	-0.09814	-0.06396	-0.0874	-0.06104	-0.06348	-0.0791	-0.00732	-0.01758	-0.05518	-0.04102									-29.598	0.130615	-0.06592	-0.11939	-0.26025	-0.17847	-0.21387	0.026611
-29.683	0.019532	0.082521	0.078614	0.11377	0.113281	0.029298	0.099121									-29.522	-0.10498	-0.06396	-0.0874	-0.05322	-0.06348	-0.0791	-0.01416	-0.02246	-0.05518	-0.04102									-29.573	0.130615	-0.06592	-0.11939	-0.26025	-0.17847	-0.21387	0.026611
-29.658	0.03125	0.085449	0.078613	0.11377	0.108398	0.024414	0.104004									-29.497	-0.10182	-0.06373	-0.0874	-0.05322	-0.06348	-0.07887	-0.01904	-0.02246	-0.04713	-0.04102									-29.548	0.130615	-0.06592	-0.11939	-0.26025	-0.17847	-0.21851	0.034424
-29.633	0.02832	0.078613	0.081543	0.122559	0.115117	0.032227	0.099004									-29.472	-0.09604	-0.06283	-0.08154	-0.04736	-0.05762	-0.07309	-0.01318	-0.0166	-0.04623	-0.03516									-29.523	0.130615	-0.06592	-0.11939	-0.26025	-0.17847	-0.22168	0.034424
-29.608	0.028321	0.087403	0.071777	0.114746	0.105742	0.029297	0.091582									-29.447	-0.09229	-0.05029	-0.07764	-0.04346	-0.06055	-0.06934	-0.00928	-0.0127	-0.04541	-0.03125									-29.498	0.130615	-0.06592	-0.11939	-0.26733	-0.17847	-0.22168	0.034424
-29.583	0.035155	0.094237	0.087402	0.124511	0.112305	0.031249	0.091309									-29.422	-0.09229	-0.05029	-0.07764	-0.04346	-0.05762	-0.06934	0.00244	-0.0127	-0.04541	-0.03809									-29.473	0.130615	-0.06592	-0.11939	-0.27197	-0.17847	-0.22168	0.029785
-29.558	0.030273	0.091309	0.08252	0.117676	0.111954	0.036133	0.102677									-29.397	-0.09229	-0.05029	-0.07764	-0.04346	-0.05762	-0.06934	0.00244	-0.0127	-0.04541	-0.03125									-29.448	0.130615	-0.06836	-0.11157	-0.27197	-0.17847	-0.22168	0.026611
-29.533	0.014649	0.089357	0.073731	0.108887	0.108593	0.027345	0.094433									-29.372	-0.09229	-0.05029	-0.08447	-0.04346	-0.05762	-0.07617	-0.00244	-0.01953	-0.04541	-0.03125									-29.423	0.130615	-0.07764	-0.11157	-0.27197	-0.17847	-0.22168	0.026611
-29.508	0.03125	0.089355	0.078613	0.108887	0.108398	0.029297	0.102051									-29.347	-0.09252	-0.05053	-0.08936	-0.05029	-0.05762	-0.07348	-0.00537	-0.02441	-0.04564	-0.03125									-29.398	0.120361	-0.07954	-0.11348	-0.27515	-0.18164	-0.22485	0.023438
-29.483	0.026367	0.08252	0.085449	0.11377	0.11543	0.032227	0.09541									-29.322	-0.09805	-0.05605	-0.09521	-0.06103	-0.06348	-0.079	-0.01123	-0.03027	-0.05117	-0.03711									-29.373	0.130615	-0.07891	-0.11528	-0.27661	-0.17065	-0.22168	0.026611
-29.458	0.024413	0.095214	0.083496	0.118652	0.113554	0.037109	0.097441									-29.297	-0.09564	-0.05365	-0.08105	-0.05859	-0.06104	-0.0766	-0.00879	-0.01611	-0.04877	-0.03467									-29.348	0.130615	-0.07764	-0.12329	-0.27979	-0.17529	-0.22168	0.026611
-29.433	0.039062	0.10205	0.095214	0.122558	0.119922	0.039062	0.098926									-29.272	-0.09424	-0.05225	-0.07959	-0.05713	-0.05957	-0.0752	-0.00732	-0.01465	-0.04248	-0.0332									-29.323	0.130615	-0.06592	-0.12329	-0.27979	-0.17847	-0.21387	0.03125
-29.408	0.03125	0.092286	0.085449	0.120605	0.127148	0.027345	0.106152									-29.247	-0.09912	-0.05225	-0.07959	-0.05713	-0.05957	-0.0752	-0.00732	-0.01465	-0.04736	-0.0332									-29.298	0.130615	-0.06592	-0.12329	-0.26807	-0.17847	-0.22095	0.026611
-29.383	0.042968	0.10205	0.085449	0.125488	0.12668	0.043945	0.110567									-29.222	-0.10205	-0.05908	-0.07959	-0.04541	-0.04785	-0.0752	-0.00732	-0.01953	-0.04736	-0.0332									-29.273	0.130615	-0.06592	-0.12329	-0.26807	-0.17847	-0.22559	0.026612
-29.358	0.036133	0.095215	0.071777	0.11377	0.113555	0.03418	0.099394									-29.197	-0.09033	-0.06396	-0.08447	-0.04541	-0.05469	-0.0752	-0.00732	-0.02246	-0.04736	-0.04004									-29.248	0.137695	-0.06167	-0.11904	-0.26099	-0.17139	-0.21851	0.033692
-29.333	0.038085	0.106933	0.078613	0.125488	0.125	0.036132	0.106934									-29.172	-0.09049	-0.06412	-0.0874	-0.04541	-0.05957	-0.07535	-0.00732	-0.02246	-0.04752	-0.04492									-29.223	0.137695	-0.05752	-0.11343	-0.25635	-0.16675	-0.21387	0.03833
-29.308	0.039063	0.102051	0.090332	0.125488	0.120117	0.043945	0.104004									-29.147	-0.09424	-0.06787	-0.09131	-0.04932	-0.06348	-0.06738	-0.01123	-0.02637	-0.05127	-0.04883									-29.198	0.134521	-0.06201	-0.11157	-0.25635	-0.16675	-0.21387	0.03833
-29.283	0.039063	0.102051	0.085449	0.122559	0.12	0.039063	0.110723									-29.122	-0.10107	-0.06787	-0.09131	-0.04932	-0.06348	-0.07227	0.000488	-0.02637	-0.05127	-0.04883									-29.173	0.134521	-0.06201	-0.09985	-0.25635	-0.16675	-0.21387	0.03833
-29.258	0.033203	0.094239	0.083496	0.122559	0.11746	0.041016	0.108183									-29.097	-0.10596	-0.06787	-0.0835	-0.0542	-0.06348	-0.0752	0.000488	-0.02637	-0.04346	-0.04102									-29.148	0.134521	-0.06201	-0.09985	-0.25635	-0.17383	-0.20215	0.03833
-29.233	0.046875	0.105957	0.090332	0.129395	0.130508	0.047851	0.114395									-29.072	-0.10596	-0.05615	-0.0835	-0.04932	-0.06836	-0.0752	-0.00635	-0.02637	-0.04346	-0.0459									-29.123	0.134521	-0.06201	-0.09985	-0.25635	-0.17847	-0.20215	0.03125
-29.208	0.038087	0.097169	0.078614	0.115723	0.115429	0.034181	0.101269									-29.047	-0.10605	-0.05625	-0.0835	-0.04932	-0.07129	-0.07529	-0.01123	-0.02637	-0.04355	-0.04883									-29.098	0.134521	-0.06201	-0.09985	-0.25635	-0.17847	-0.20679	0.026611
-29.183	0.038086	0.09912	0.078613	0.125488	0.120117	0.032226	0.106934									-29.022	-0.10816	-0.05836	-0.08594	-0.05176	-0.07373	-0.0774	-0.01367	-0.02881	-0.05055	-0.05127									-29.073	0.134521	-0.06201	-0.09985	-0.25635	-0.17847	-0.20996	0.026611
-29.158	0.042969	0.094238	0.090332	0.125488	0.125	0.043945	0.106934									-28.997	-0.10244	-0.05264	-0.08008	-0.0459	-0.06787	-0.07168	-0.00781	-0.02197	-0.04775	-0.04541									-29.048	0.134521	-0.06201	-0.09985	-0.25635	-0.17847	-0.20996	0.026611
-29.133	0.042969	0.102051	0.085449	0.125488	0.119844	0.041016	0.11838									-28.972	-0.09229	-0.05029	-0.08447	-0.04346	-0.06543	-0.06934	-0.00537	-0.02441	-0.04541	-0.04297									-29.023	0.134521	-0.06201	-0.09985	-0.26343	-0.16675	-0.20996	0.026611
-29.108	0.043946	0.095215	0.071777	0.115723	0.113555	0.029297	0.10916									-28.947	-0.09229	-0.05518	-0.08936	-0.04346	-0.05371	-0.07617	-0.00537	-0.02441	-0.04541	-0.04297									-28.998	0.134521	-0.06201	-0.10132	-0.26807	-0.16675	-0.20996	0.026612
-29.083	0.047851	0.097167	0.083496	0.129394	0.115234	0.043944	0.11084									-28.922	-0.09229	-0.05811	-0.08936	-0.05029	-0.05371	-0.08105	0.00244	-0.02441	-0.04541	-0.04297									-28.973	0.141602	-0.05776	-0.10342	-0.26099	-0.15967	-0.20288	0.041503
-29.058	0.042969	0.102051	0.078613	0.124512	0.119922	0.039063	0.105762									-28.897	-0.09229	-0.05811	-0.08936	-0.05518	-0.05371	-0.07324	0.00244	-0.02441	-0.05225	-0.03125									-28.948	0.127441	-0.05918	-0.10484	-0.26807	-0.16675	-0.21704	0.029785
-29.033	0.033204	0.097169	0.073731	0.112793	0.115429	0.027345	0.106152									-28.872	-0.09252	-0.05834	-0.07764	-0.05518	-0.05371	-0.07348	0.00244	-0.0293	-0.05736	-0.03125									-28.923	0.122803	-0.06445	-0.10767	-0.26807	-0.17383	-0.22168	0.026611
-29.008	0.042968	0.099121	0.090332	0.125488	0.117188	0.043945	0.11084									-28.847	-0.10498	-0.05615	-0.0835	-0.04932	-0.05957	-0.0791	-0.0083	-0.03809	-0.06299	-0.04394									-28.898	0.122803	-0.07373	-0.10767	-0.26807	-0.17847	-0.22168	0.026611
-28.983	0.042969	0.102051	0.085449	0.125488	0.119649	0.041016	0.118184									-28.822	-0.10986	-0.05615	-0.0835	-0.04932	-0.06641	-0.0791	-0.01123	-0.03809	-0.06299	-0.04883									-28.873	0.122803	-0.07373	-0.10767	-0.26025	-0.17847	-0.22168	0.026611
-28.958	0.039064	0.090334	0.066895	0.110841	0.108593	0.032228	0.102246									-28.797	-0.10977	-0.05605	-0.0835	-0.04932	-0.07129	-0.079	-0.01123	-0.03809	-0.05117	-0.04883									-28.848	0.122803	-0.07373	-0.10767	-0.26025	-0.17847	-0.22168	0.026611
-28.933	0.039062	0.10205	0.083496	0.122558	0.108671	0.037109	0.10037									-28.772	-0.10736	-0.06049	-0.08105	-0.04688	-0.06885	-0.0766	-0.00879	-0.02393	-0.04877	-0.04639									-28.823	0.122803	-0.07373	-0.10767	-0.26025	-0.17065	-0.22168	0.026611
-28.908	0.039062	0.10205	0.087402	0.129395	0.119805	0.039062	0.106622									-28.747	-0.10596	-0.06396	-0.08447	-0.04541	-0.05957	-0.0752	-0.00732	-0.02246	-0.04736	-0.04492									-28.798	0.118164	-0.07373	-0.11011	-0.26025	-0.17065	-0.22168	0.026611
-28.883	0.028321	0.094239	0.08252	0.116699	0.112305	0.024415	0.10791									-28.722	-0.10596	-0.06396	-0.0874	-0.04541	-0.05957	-0.0752	-0.00732	-0.02246	-0.04736	-0.04492									-28.773	0.11499	-0.07373	-0.11157	-0.26025	-0.17065	-0.21387	0.03833
-28.858	0.035156	0.094238	0.08252	0.117676	0.112422	0.036133	0.103144									-28.697	-0.10596	-0.06396	-0.0874	-0.04541	-0.05957	-0.06836	-0.01416	-0.02246	-0.04736	-0.0498									-28.748	0.119629	-0.07095	-0.10879	-0.25562	-0.17065	-0.20923	0.042969
-28.833	0.038086	0.105957	0.080566	0.120605	0.112032	0.039062	0.113497									-28.672	-0.09912	-0.06396	-0.0874	-0.05225	-0.05957	-0.07129	-0.01904	-0.02246	-0.05225	-0.05273									-28.723	0.122803	-0.06719	-0.10503	-0.25708	-0.17065	-0.21069	0.046143
-28.808	0.031251	0.094239	0.066895	0.11377	0.108398	0.029298	0.106934									-28.647	-0.10182	-0.06373	-0.0874	-0.05713	-0.05957	-0.07105	-0.01904	-0.0293	-0.05494	-0.05273									-28.698	0.122803	-0.06592	-0.10376	-0.26025	-0.17065	-0.21387	0.046143
-28.783	0.03418	0.089356	0.078613	0.120605	0.10371	0.032227	0.102246									-28.622	-0.09604	-0.05795	-0.08154	-0.05127	-0.05859	-0.06527	-0.01318	-0.02832	-0.04916	-0.04688									-28.673	0.122803	-0.06592	-0.10376	-0.26025	-0.17065	-0.21387	0.046143
-28.758	0.032226	0.095215	0.083496	0.118652	0.101835	0.032226	0.112089									-28.597	-0.09229	-0.04248	-0.06982	-0.04736	-0.05762	-0.06152	0.00244	-0.02441	-0.04541	-0.03125									-28.648	0.122803	-0.06738	-0.10376	-0.26025	-0.17065	-0.21387	0.039063
-28.733	0.039062	0.10205	0.095215	0.122559	0.119805	0.043945	0.11541									-28.572	-0.09244	-0.04264	-0.07666	-0.04736	-0.05762	-0.06168	0.00244	-0.02441	-0.04557	-0.03125									-28.623	0.122803	-0.07373	-0.10376	-0.26025	-0.17065	-0.20215	0.034424
-28.708	0.04004	0.09424	0.08252	0.109864	0.112305	0.036134	0.103027									-28.547	-0.09619	-0.04639	-0.08545	-0.04346	-0.06152	-0.07227	-0.00146	-0.02832	-0.05615	-0.03516									-28.598	0.122803	-0.06592	-0.10376	-0.24854	-0.17065	-0.20215	0.034424
-28.683	0.035156	0.101074	0.077637	0.117676	0.107539	0.036133	0.103144									-28.522	-0.09619	-0.05322	-0.08545	-0.04346	-0.06152	-0.07715	-0.00146	-0.02832	-0.06104	-0.03516									-28.573	0.122803	-0.06592	-0.10376	-0.24854	-0.17065	-0.20923	0.034424
-28.658	0.038086	0.097168	0.073731	0.120605	0.114962	0.036132	0.113497									-28.497	-0.09619	-0.05811	-0.08545	-0.04346	-0.06152	-0.07715	-0.00146	-0.02832	-0.05322	-0.04199									-28.548	0.115723	-0.06592	-0.10376	-0.25562	-0.17065	-0.21387	0.029785
-28.633	0.031251	0.087403	0.078613	0.120605	0.108593	0.032227	0.102246									-28.472	-0.09619	-0.05811	-0.08545	-0.04834	-0.06152	-0.07715	-0.0083	-0.02832	-0.05322	-0.04688									-28.523	0.111084	-0.06592	-0.09204	-0.26025	-0.17773	-0.21387	0.026611
-28.608	0.042968	0.095215	0.083496	0.118652	0.110625	0.032226	0.11209									-28.447	-0.09609	-0.05801	-0.08545	-0.05127	-0.06152	-0.07705	-0.01318	-0.02832	-0.05313	-0.04687									-28.498	0.111084	-0.06836	-0.09204	-0.26025	-0.18237	-0.21387	0.038331
-28.583	0.042968	0.10205	0.085449	0.125488	0.11965	0.043944	0.118185									-28.422	-0.09369	-0.04779	-0.07129	-0.04883	-0.04736	-0.07465	-0.01074	-0.01416	-0.05072	-0.04443									-28.473	0.118164	-0.07339	-0.09023	-0.25317	-0.16357	-0.20679	0.04541
-28.558	0.039063	0.090334	0.074708	0.110841	0.108398	0.032228	0.104004									-28.397	-0.09131	-0.04639	-0.06982	-0.03564	-0.0459	-0.07324	-0.00146	-0.01758	-0.04932	-0.04297									-28.448	0.11499	-0.07246	-0.09858	-0.25635	-0.16675	-0.20996	0.042236
-28.533	0.039063	0.097168	0.071777	0.11377	0.108282	0.032227	0.099004									-28.372	-0.09643	-0.0515	-0.06983	-0.03565	-0.0459	-0.06176	-0.00147	-0.02051	-0.04955	-0.03516									-28.423	0.11499	-0.07373	-0.09985	-0.25635	-0.17139	-0.20996	0.042236
-28.508	0.033203	0.087403	0.063965	0.11084	0.100859	0.024414	0.108183									-28.347	-0.10205	-0.06006	-0.08057	-0.0415	-0.05859	-0.07422	-0.00732	-0.02637	-0.05518	-0.04102									-28.398	0.126709	-0.07373	-0.09985	-0.25635	-0.17456	-0.20996	0.042236
-28.483	0.035156	0.094238	0.08252	0.129395	0.112305	0.036132	0.109863									-28.322	-0.10205	-0.06006	-0.0835	-0.0415	-0.06348	-0.0791	-0.01221	-0.02637	-0.04346	-0.04102									-28.373	0.126709	-0.06201	-0.09985	-0.25635	-0.17456	-0.20996	0.042236
-28.458	0.041992	0.091309	0.08252	0.124512	0.109492	0.036133	0.110957									-28.297	-0.10205	-0.06006	-0.0835	-0.0415	-0.06348	-0.0791	-0.01514	-0.01855	-0.05029	-0.0459									-28.348	0.126709	-0.06201	-0.09985	-0.24854	-0.17456	-0.19824	0.042969
-28.433	0.038086	0.097168	0.080566	0.120605	0.107149	0.036132	0.113497									-28.272	-0.10205	-0.06006	-0.0835	-0.0415	-0.06348	-0.0791	-0.01514	-0.01855	-0.05518	-0.04883									-28.323	0.126709	-0.06201	-0.09985	-0.24854	-0.17456	-0.20532	0.03833
-28.408	0.039063	0.090333	0.074707	0.125488	0.108398	0.032228	0.106934									-28.247	-0.10191	-0.05992	-0.0835	-0.0415	-0.05566	-0.07896	-0.01514	-0.01855	-0.05504	-0.04883									-28.298	0.126709	-0.05923	-0.09707	-0.25098	-0.16211	-0.20532	0.042969
-28.383	0.039063	0.090332	0.074707	0.125488	0.108398	0.032227	0.104004									-28.222	-0.0917	-0.05654	-0.08691	-0.04492	-0.05225	-0.07559	-0.01172	-0.01514	-0.05166	-0.04541									-28.273	0.126709	-0.05547	-0.09478	-0.25244	-0.16602	-0.20215	0.046143
-28.358	0.036133	0.097168	0.083496	0.122559	0.103399	0.027344	0.110723									-28.197	-0.09229	-0.0542	-0.08936	-0.04736	-0.0498	-0.07324	-0.00928	-0.01953	-0.04932	-0.04297									-28.248	0.126709	-0.05566	-0.09985	-0.25244	-0.17065	-0.20215	0.046143
-28.333	0.028321	0.087403	0.075684	0.122559	0.105742	0.029297	0.108183									-28.172	-0.09229	-0.0542	-0.07764	-0.04736	-0.0498	-0.07031	-0.00928	-0.02441	-0.04932	-0.04297									-28.223	0.126709	-0.06201	-0.08813	-0.25244	-0.17065	-0.20215	0.046143
-28.308	0.041992	0.094237	0.082519	0.124511	0.112305	0.036132	0.117676									-28.147	-0.09229	-0.0542	-0.07764	-0.04736	-0.0498	-0.07324	-0.00928	-0.02441	-0.0542	-0.0498									-28.198	0.126709	-0.06201	-0.08813	-0.25244	-0.17065	-0.20215	0.046143
-28.283	0.035156	0.102051	0.08252	0.117676	0.111954	0.041016	0.110489									-28.122	-0.09229	-0.04932	-0.07764	-0.03955	-0.05469	-0.07324	-0.00928	-0.02441	-0.05713	-0.05469									-28.173	0.126709	-0.06201	-0.08813	-0.25244	-0.17066	-0.20679	0.041503
-28.258	0.026368	0.090333	0.080566	0.120605	0.100781	0.027344	0.102246									-28.097	-0.09238	-0.0543	-0.07764	-0.03955	-0.05762	-0.07334	0.00244	-0.02441	-0.05723	-0.04297									-28.148	0.10791	-0.06904	-0.09517	-0.2688	-0.17065	-0.22168	0.026611
-28.233	0.03125	0.090332	0.078613	0.125488	0.108398	0.032226	0.102051									-28.072	-0.09463	-0.05654	-0.08008	-0.04199	-0.06006	-0.07559	-0.00684	-0.02686	-0.05947	-0.04541									-28.123	0.103271	-0.07617	-0.09985	-0.27197	-0.17065	-0.21387	0.026611
-28.208	0.03418	0.097168	0.086426	0.120605	0.108593	0.027344	0.107128									-28.047	-0.09205	-0.05397	-0.07764	-0.04443	-0.05762	-0.07301	-0.00928	-0.02441	-0.04518	-0.04297									-28.098	0.103271	-0.08545	-0.09985	-0.26025	-0.17529	-0.21387	0.026611
-28.183	0.032226	0.095214	0.088379	0.126464	0.120078	0.037109	0.111777									-28.022	-0.08652	-0.04844	-0.07178	-0.0415	-0.05176	-0.06748	-0.00342	-0.01855	-0.03965	-0.03711									-28.073	0.103271	-0.08545	-0.1023	-0.26025	-0.17847	-0.21387	0.026611
-28.158	0.042969	0.094238	0.08252	0.122559	0.112305	0.036133	0.10791									-27.997	-0.08096	-0.05068	-0.06641	-0.04394	-0.06103	-0.06973	-0.00586	-0.021	-0.04189	-0.03955									-28.048	0.103271	-0.08545	-0.11157	-0.26025	-0.17847	-0.21387	0.019532
-28.133	0.040039	0.094238	0.08252	0.117676	0.112305	0.036133	0.103027									-27.972	-0.08561	-0.05338	-0.06397	-0.0415	-0.06348	-0.06754	-0.00342	-0.02344	-0.03971	-0.03711									-28.023	0.110352	-0.06948	-0.09951	-0.25317	-0.17139	-0.20679	0.021973
-28.108	0.035156	0.103027	0.089356	0.129395	0.111953	0.036133	0.110488									-27.947	-0.09424	-0.06006	-0.07471	-0.04541	-0.06738	-0.07129	-0.00732	-0.01855	-0.05029	-0.04102									-27.998	0.11499	-0.06387	-0.0939	-0.24854	-0.16675	-0.20215	0.03833
-28.083	0.026369	0.089357	0.073731	0.120606	0.110546	0.032228	0.102246									-27.922	-0.09424	-0.06006	-0.07959	-0.04541	-0.05566	-0.07813	-0.00732	-0.01855	-0.05518	-0.04004									-27.973	0.110352	-0.06201	-0.09204	-0.24854	-0.17383	-0.20923	0.03833
-28.058	0.034179	0.097167	0.086425	0.125488	0.108593	0.032226	0.113964									-27.897	-0.09424	-0.06006	-0.07959	-0.03369	-0.05566	-0.08301	-0.01221	-0.01855	-0.05518	-0.04492									-27.948	0.107178	-0.06201	-0.09351	-0.25562	-0.17847	-0.21387	0.03833
-28.033	0.032226	0.095214	0.091309	0.125488	0.110313	0.043945	0.111777									-27.872	-0.09424	-0.06006	-0.07959	-0.03369	-0.05566	-0.07129	-0.01514	-0.01855	-0.04736	-0.04492									-27.923	0.107178	-0.06445	-0.09985	-0.26025	-0.17847	-0.21387	0.03833
-28.008	0.03125	0.094238	0.087402	0.125488	0.112305	0.036133	0.11084									-27.847	-0.09414	-0.05996	-0.07959	-0.03369	-0.05566	-0.07119	-0.01514	-0.01855	-0.04727	-0.04492									-27.898	0.11499	-0.07373	-0.09985	-0.26025	-0.17847	-0.21387	0.03833
-27.983	0.040039	0.094238	0.08252	0.122559	0.112305	0.036133	0.10791									-27.822	-0.08002	-0.05756	-0.07715	-0.03125	-0.05322	-0.06879	-0.0127	-0.01611	-0.04486	-0.04248									-27.873	0.11499	-0.07373	-0.09985	-0.26025	-0.17847	-0.21387	0.03833
-27.958	0.035156	0.101074	0.094238	0.129395	0.112032	0.036133	0.102755									-27.797	-0.07861	-0.04834	-0.08057	-0.03662	-0.05176	-0.06738	-0.00342	-0.02148	-0.04834	-0.04102									-27.848	0.10791	-0.07373	-0.09985	-0.26025	-0.17847	-0.20679	0.03833
-27.933	0.028321	0.087403	0.08252	0.122559	0.100859	0.032228	0.104277									-27.772	-0.07885	-0.04857	-0.0835	-0.0415	-0.05176	-0.0725	-0.00342	-0.01856	-0.0515	-0.04102									-27.823	0.103271	-0.07373	-0.09985	-0.26489	-0.17847	-0.20996	0.033691
-27.908	0.046875	0.10205	0.08252	0.129395	0.112305	0.032226	0.11084									-27.747	-0.08447	-0.06104	-0.08936	-0.04736	-0.05762	-0.08105	-0.00928	-0.02441	-0.05713	-0.05176									-27.798	0.103271	-0.07373	-0.09985	-0.26807	-0.17847	-0.20996	0.030518
-27.883	0.041992	0.099121	0.08252	0.124512	0.112422	0.043945	0.117793									-27.722	-0.08438	-0.06582	-0.08936	-0.04736	-0.05762	-0.08096	-0.00928	-0.02441	-0.05703	-0.05469									-27.773	0.10791	-0.07095	-0.09707	-0.26343	-0.17847	-0.20532	0.042969
-27.858	0.038086	0.097168	0.093262	0.132324	0.119844	0.043945	0.113496									-27.697	-0.08197	-0.06342	-0.0752	-0.04492	-0.06006	-0.07074	-0.00684	-0.02197	-0.05463	-0.04053									-27.748	0.111084	-0.06865	-0.09331	-0.24854	-0.17847	-0.20215	0.046141
-27.833	0.039064	0.090333	0.081544	0.125489	0.108398	0.032228	0.106934									-27.672	-0.08545	-0.06201	-0.07373	-0.04346	-0.06152	-0.06934	-0.000488	-0.02051	-0.05322	-0.03906									-27.723	0.099365	-0.08076	-0.09907	-0.26025	-0.19019	-0.21387	0.034424
-27.808	0.039063	0.090332	0.074707	0.125488	0.108398	0.032227	0.106934									-27.647	-0.08838	-0.06201	-0.07373	-0.04346	-0.06152	-0.06934	-0.00537	-0.02051	-0.05322	-0.03906									-27.698	0.099365	-0.08545	-0.09448	-0.26025	-0.17847	-0.21387	0.027344
-27.783	0.036133	0.097168	0.083496	0.130371	0.108282	0.043945	0.115606									-27.622	-0.08838	-0.06201	-0.07373	-0.04346	-0.06152	-0.06934	-0.00537	-0.02051	-0.05322	-0.03906									-27.673	0.099365	-0.08545	-0.10376	-0.26025	-0.17847	-0.22095	0.022705
-27.758	0.040039	0.087403	0.075684	0.122559	0.112577	0.036133	0.108183									-27.597	-0.08838	-0.06201	-0.07373	-0.04346	-0.06152	-0.06934	-0.00537	-0.02051	-0.0415	-0.03906									-27.648	0.092285	-0.08545	-0.10376	-0.26025	-0.17847	-0.22559	0.022706
-27.733	0.046875	0.094238	0.08252	0.124512	0.112422	0.043945	0.122676									-27.572	-0.08824	-0.05016	-0.07373	-0.03174	-0.06152	-0.0692	-0.00537	-0.02051	-0.0482	-0.03906									-27.623	0.094727	-0.0812	-0.09951	-0.26025	-0.17847	-0.21851	0.029786
-27.708	0.044921	0.10205	0.085449	0.132324	0.114962	0.046875	0.120333									-27.547	-0.07314	-0.04678	-0.07715	-0.02832	-0.05029	-0.06582	-0.00195	-0.02393	-0.04971	-0.04248									-27.598	0.099365	-0.07559	-0.0939	-0.26025	-0.17847	-0.21387	0.034424
-27.683	0.039063	0.090333	0.081544	0.125489	0.108398	0.03711	0.106934									-27.522	-0.0708	-0.04443	-0.07959	-0.03076	-0.04785	-0.06348	0.000488	-0.01465	-0.04736	-0.04492									-27.573	0.099365	-0.07373	-0.09204	-0.26025	-0.17847	-0.21387	0.034424
-27.658	0.039063	0.090332	0.074707	0.125488	0.105469	0.032227	0.106934									-27.497	-0.07764	-0.04443	-0.07178	-0.03369	-0.04785	-0.07031	0.000488	-0.01465	-0.04736	-0.04492									-27.548	0.099365	-0.07373	-0.09204	-0.26025	-0.17847	-0.21387	0.034424
-27.633	0.039063	0.102051	0.074707	0.130371	0.108282	0.043945	0.118535									-27.472	-0.08252	-0.04932	-0.07178	-0.03369	-0.04785	-0.0752	0.000488	-0.01465	-0.04736	-0.04492									-27.523	0.099365	-0.07373	-0.09204	-0.25244	-0.17847	-0.20606	0.034423
-27.608	0.033203	0.094239	0.080566	0.122559	0.100859	0.041016	0.113066									-27.447	-0.08252	-0.05225	-0.07178	-0.03369	-0.05469	-0.0752	-0.00439	-0.01465	-0.04736	-0.04492									-27.498	0.086914	-0.07842	-0.09673	-0.26025	-0.18628	-0.21387	0.026611
-27.583	0.046874	0.094237	0.082519	0.129394	0.112305	0.042968	0.122559									-27.422	-0.08238	-0.05211	-0.07178	-0.03369	-0.05957	-0.07506	-0.00732	-0.01465	-0.04723	-0.04492									-27.473	0.08374	-0.08398	-0.09985	-0.26025	-0.18628	-0.21851	0.019531
-27.558	0.046875	0.094238	0.08252	0.124512	0.112305	0.043945	0.122559									-27.397	-0.07924	-0.04897	-0.07324	-0.03027	-0.05615	-0.07191	-0.00391	-0.01611	-0.03627	-0.03369									-27.448	0.08374	-0.09326	-0.09985	-0.26025	-0.17847	-0.22168	0.014893
-27.533	0.041992	0.105957	0.077637	0.129395	0.111837	0.043945	0.117208									-27.372	-0.07461	-0.05215	-0.07959	-0.03369	-0.05957	-0.0751	-0.00732	-0.02246	-0.04434	-0.04199									-27.423	0.08374	-0.09326	-0.09985	-0.26489	-0.17847	-0.22168	0.014893
-27.508	0.023438	0.09131	0.070801	0.117676	0.100703	0.032228	0.099238									-27.347	-0.07236	-0.0499	-0.07715	-0.03027	-0.04541	-0.07285	-0.00488	-0.02002	-0.04502	-0.04248									-27.398	0.088379	-0.08267	-0.09707	-0.26343	-0.18091	-0.21704	0.019532
-27.483	0.03418	0.097168	0.073731	0.120605	0.108594	0.032226	0.113965									-27.322	-0.07471	-0.05225	-0.07959	-0.0376	-0.04785	-0.06348	-0.00732	-0.02246	-0.04736	-0.04492									-27.373	0.091553	-0.07891	-0.09478	-0.26025	-0.18237	-0.21387	0.022705
-27.458	0.039062	0.097167	0.078613	0.120605	0.108282	0.043945	0.118535									-27.297	-0.07471	-0.05908	-0.07959	-0.0376	-0.04785	-0.06348	0.00439	-0.01465	-0.04736	-0.04492									-27.348	0.091553	-0.0791	-0.09985	-0.26025	-0.18237	-0.21387	0.034424
-27.433	0.036133	0.087403	0.080567	0.118653	0.100859	0.036133	0.111113									-27.272	-0.07471	-0.05615	-0.07959	-0.0376	-0.04785	-0.06348	-0.00244	-0.01465	-0.04736	-0.04492									-27.323	0.091553	-0.08545	-0.09204	-0.26025	-0.18237	-0.21387	0.034424
-27.408	0.049804	0.094237	0.08252	0.122559	0.112305	0.036132	0.11084									-27.247	-0.07471	-0.05615	-0.07959	-0.0376	-0.04785	-0.06836	-0.00732	-0.01465	-0.04736	-0.04492									-27.298	0.084473	-0.08545	-0.09204	-0.26025	-0.18237	-0.22095	0.034424
-27.383	0.042969	0.105957	0.077637	0.117676	0.111837	0.043945	0.118185									-27.222	-0.07471	-0.05615	-0.07959	-0.0376	-0.04785	-0.07129	-0.00732	-0.01465	-0.04736	-0.04492									-27.273	0.079834	-0.08545	-0.09204	-0.26733	-0.18701	-0.22559	0.029786
-27.358	0.031251	0.094239	0.059082	0.117676	0.100586	0.032228	0.104004									-27.197	-0.07959	-0.05615	-0.07959	-0.0376	-0.04785	-0.07129	-0.00732	-0.01465	-0.0542	-0.04492									-27.248	0.086914	-0.0812	-0.08779	-0.26489	-0.18311	-0.21851	0.033692
-27.333	0.02832	0.089356	0.059082	0.117676	0.09582	0.029297	0.110957									-27.172	-0.08252	-0.05615	-0.07959	-0.0376	-0.05469	-0.07129	-0.00732	-0.02148	-0.05908	-0.0332									-27.223	0.091553	-0.07559	-0.08462	-0.26025	-0.17847	-0.21387	0.03833
-27.308	0.03418	0.093261	0.07373	0.120605	0.103399	0.039062	0.113653									-27.147	-0.08252	-0.05615	-0.07471	-0.0376	-0.05957	-0.07129	-0.00732	-0.02637	-0.05908	-0.0332									-27.198	0.091553	-0.07373	-0.09204	-0.26025	-0.17847	-0.21387	0.03833
-27.283	0.03125	0.087403	0.070801	0.112793	0.100781	0.036133	0.111035									-27.122	-0.08268	-0.05631	-0.07959	-0.0376	-0.05957	-0.07145	-0.00732	-0.01465	-0.05924	-0.04004									-27.173	0.086914	-0.07373	-0.09204	-0.26025	-0.17847	-0.21387	0.03833
-27.258	0.036132	0.087402	0.078613	0.118652	0.110624	0.036132	0.111113									-27.097	-0.08629	-0.05992	-0.0835	-0.0415	-0.06348	-0.07506	-0.00342	-0.01855	-0.05113	-0.04883									-27.148	0.08374	-0.07373	-0.09204	-0.26025	-0.17847	-0.21387	0.03833
-27.233	0.054687	0.094238	0.078613	0.125488	0.111836	0.036132	0.118184									-27.072	-0.08291	-0.04482	-0.08008	-0.03809	-0.06006	-0.06387	1.79e-07	-0.01514	-0.04775	-0.04541									-27.123	0.08374	-0.07373	-0.09204	-0.26025	-0.17847	-0.21387	0.03833
-27.208	0.038088	0.09424	0.063966	0.110841	0.100586	0.036135	0.106934									-27.047	-0.06885	-0.04736	-0.07764	-0.04053	-0.05762	-0.06152	-0.00244	-0.0127	-0.04541	-0.04297									-27.098	0.08374	-0.07617	-0.09204	-0.26489	-0.18555	-0.20679	0.038331
-27.183	0.03125	0.094238	0.059082	0.117676	0.100781	0.036133	0.115917									-27.022	-0.07568	-0.05029	-0.07764	-0.04346	-0.05762	-0.06836	-0.00537	-0.01758	-0.04541	-0.04297									-27.073	0.102539	-0.0812	-0.08779	-0.26099	-0.18311	-0.20288	0.03833
-27.158	0.047851	0.094238	0.075684	0.122559	0.112577	0.043945	0.115995									-26.997	-0.08057	-0.05029	-0.07764	-0.04346	-0.05469	-0.07324	-0.00537	-0.02051	-0.04541	-0.04297									-27.048	0.107178	-0.07559	-0.08218	-0.25635	-0.17847	-0.19824	0.038329
-27.133	0.051757	0.094238	0.08252	0.129395	0.111837	0.043945	0.122091									-26.972	-0.08057	-0.05029	-0.07764	-0.03174	-0.05762	-0.07324	-0.00537	-0.02051	-0.05029	-0.04297									-27.023	0.095459	-0.08076	-0.08736	-0.26807	-0.19019	-0.20996	0.026611
-27.108	0.035157	0.08252	0.065918	0.112793	0.108516	0.032228	0.110957									-26.947	-0.08057	-0.05029	-0.07764	-0.03174	-0.05762	-0.07324	-0.00537	-0.02051	-0.05322	-0.04297									-26.998	0.095459	-0.08545	-0.09204	-0.26807	-0.19019	-0.21704	0.026611
-27.083	0.045898	0.090332	0.062012	0.120605	0.108593	0.043945	0.1208									-26.922	-0.08043	-0.05016	-0.08252	-0.03174	-0.05762	-0.07311	-0.00537	-0.02051	-0.05309	-0.04297									-26.973	0.088379	-0.08545	-0.09204	-0.26807	-0.18311	-0.22168	0.026611
-27.058	0.050781	0.090331	0.074707	0.125488	0.108087	0.043945	0.118341									-26.897	-0.07705	-0.04678	-0.08203	-0.03516	-0.0542	-0.06973	-0.00195	-0.01709	-0.04971	-0.03174									-26.948	0.08374	-0.08545	-0.09351	-0.27515	-0.18628	-0.22168	0.034424
-27.033	0.038087	0.082521	0.063965	0.125488	0.100586	0.036134	0.118652									-26.872	-0.07471	-0.05127	-0.07178	-0.0376	-0.05176	-0.06738	-0.00635	-0.01465	-0.04736	-0.03418									-26.923	0.08374	-0.08545	-0.09985	-0.26807	-0.18628	-0.22168	0.029786
-27.008	0.03125	0.094238	0.070801	0.125488	0.1125	0.043945	0.118847									-26.847	-0.07471	-0.05615	-0.07178	-0.0376	-0.05176	-0.05566	-0.01123	-0.00684	-0.04736	-0.03711									-26.898	0.088379	-0.08267	-0.09707	-0.26343	-0.18164	-0.21704	0.03125
-26.983	0.036132	0.099121	0.075684	0.127441	0.117461	0.043945	0.120879									-26.822	-0.0668	-0.05605	-0.07178	-0.0376	-0.04004	-0.05557	-0.01123	-0.01367	-0.0541	-0.03711									-26.873	0.091553	-0.08037	-0.09331	-0.26025	-0.17847	-0.21387	0.034424
-26.958	0.054687	0.101073	0.082519	0.129394	0.119141	0.043944	0.134277									-26.797	-0.06439	-0.05365	-0.06934	-0.03516	-0.0376	-0.05316	0.00293	-0.01611	-0.05658	-0.03467									-26.848	0.091553	-0.08545	-0.09204	-0.26025	-0.17847	-0.21387	0.034424
-26.933	0.051758	0.094238	0.077637	0.124512	0.119766	0.055664	0.133927									-26.772	-0.06299	-0.05225	-0.06787	-0.03369	-0.03613	-0.05176	0.00439	-0.01465	-0.05518	-0.0332									-26.823	0.091553	-0.08545	-0.09204	-0.26025	-0.17847	-0.21387	0.034424
-26.908	0.038087	0.093263	0.073731	0.120605	0.111523	0.043947	0.125683									-26.747	-0.06299	-0.05225	-0.06787	-0.03369	-0.04297	-0.05664	0.00439	-0.01465	-0.05518	-0.0332									-26.798	0.091553	-0.08545	-0.09204	-0.26025	-0.17847	-0.21387	0.034424
-26.883	0.050781	0.098144	0.078613	0.125488	0.113281	0.043945	0.138184									-26.722	-0.06982	-0.04053	-0.06787	-0.02588	-0.04785	-0.05957	0.00439	-0.01465	-0.04736	-0.02148									-26.773	0.091553	-0.08545	-0.09448	-0.26025	-0.17847	-0.22095	0.034424
-26.858	0.045898	0.106934	0.078613	0.133301	0.119805	0.043945	0.132988									-26.697	-0.07494	-0.04076	-0.06787	-0.02588	-0.04785	-0.0598	0.00439	-0.01465	-0.0476	-0.02832									-26.748	0.091553	-0.08545	-0.10376	-0.26733	-0.18555	-0.22559	0.034424
-26.833	0.031251	0.09424	0.075684	0.122559	0.1125	0.043947	0.118847									-26.672	-0.08057	-0.04639	-0.06885	-0.03174	-0.05371	-0.06543	-0.00146	-0.02051	-0.05322	-0.03906									-26.723	0.086914	-0.08789	-0.10376	-0.27197	-0.19019	-0.21777	0.034424
-26.808	0.036132	0.09912	0.075683	0.122558	0.112577	0.043945	0.135527									-26.647	-0.08043	-0.04625	-0.07373	-0.03174	-0.05371	-0.06529	-0.0083	-0.00879	-0.05309	-0.03906									-26.698	0.083008	-0.09761	-0.1042	-0.27271	-0.19092	-0.21851	0.026612
-26.783	0.054687	0.112792	0.077637	0.129395	0.112305	0.055663	0.14209									-26.622	-0.07705	-0.04287	-0.07031	-0.02832	-0.05029	-0.06191	-0.00977	-0.00537	-0.04971	-0.03564									-26.673	0.087647	-0.09512	-0.10171	-0.26807	-0.18628	-0.21851	0.03833
-26.758	0.049805	0.105957	0.08252	0.13623	0.11965	0.055664	0.136739									-26.597	-0.07471	-0.04053	-0.06787	-0.03272	-0.05273	-0.05957	-0.00732	-0.00293	-0.0542	-0.0332									-26.648	0.087647	-0.09326	-0.08813	-0.26807	-0.17847	-0.22168	0.03833
-26.733	0.031251	0.094239	0.070801	0.117676	0.108398	0.041017	0.118652									-26.572	-0.07471	-0.04053	-0.06787	-0.0376	-0.05566	-0.06641	-0.00732	-0.00781	-0.05908	-0.0332									-26.623	0.087647	-0.09326	-0.08813	-0.26807	-0.17847	-0.22168	0.03833
-26.708	0.03125	0.102051	0.070801	0.117676	0.117304	0.036133	0.126582									-26.547	-0.07949	-0.04727	-0.06787	-0.0376	-0.05566	-0.07119	0.000488	-0.01074	-0.05898	-0.0332									-26.598	0.080566	-0.08154	-0.08813	-0.27271	-0.17847	-0.22168	0.03833
-26.683	0.039062	0.10498	0.078613	0.120605	0.115429	0.046875	0.12666									-26.522	-0.08002	-0.04975	-0.06543	-0.03516	-0.05322	-0.06879	0.00293	-0.0083	-0.05658	-0.03076									-26.573	0.080566	-0.07876	-0.08535	-0.27124	-0.17383	-0.21704	0.042969
-26.658	0.039062	0.106933	0.078613	0.128418	0.119805	0.046874	0.126153									-26.497	-0.06705	-0.04068	-0.06397	-0.03369	-0.04004	-0.06754	0.00439	-0.00684	-0.04361	-0.0293									-26.548	0.08374	-0.075	-0.08159	-0.26807	-0.17065	-0.21387	0.046143
-26.633	0.042969	0.094239	0.070801	0.11377	0.107617	0.043946	0.130566									-26.472	-0.0708	-0.04443	-0.06787	-0.0376	-0.04395	-0.05957	-0.00439	-0.01074	-0.04736	-0.03809									-26.523	0.08374	-0.07373	-0.08276	-0.26807	-0.17065	-0.21387	0.046143
-26.608	0.047851	0.105957	0.070801	0.118652	0.117461	0.048828	0.135527									-26.447	-0.0708	-0.04443	-0.06787	-0.0376	-0.04395	-0.05957	-0.00732	-0.01074	-0.04736	-0.0293									-26.498	0.08374	-0.07373	-0.09204	-0.26807	-0.17065	-0.20923	0.041504
-26.583	0.049804	0.105956	0.082519	0.137207	0.123556	0.055663	0.136739									-26.422	-0.0708	-0.04443	-0.06787	-0.04248	-0.04395	-0.05957	-0.00732	-0.01074	-0.05225	-0.0293									-26.473	0.08374	-0.07373	-0.09204	-0.26025	-0.17065	-0.22559	0.03833
-26.558	0.031251	0.09424	0.070802	0.125489	0.112305	0.055666	0.130371									-26.397	-0.0708	-0.04443	-0.07471	-0.04541	-0.04395	-0.05957	-0.00732	-0.01758	-0.05518	-0.0293									-26.448	0.08374	-0.0752	-0.09204	-0.26025	-0.17529	-0.22559	0.03833
-26.533	0.042969	0.102051	0.070801	0.122559	0.120234	0.052734	0.127558									-26.372	-0.0707	-0.04922	-0.07959	-0.04541	-0.04394	-0.05947	-0.00732	-0.02246	-0.05508	-0.0293									-26.423	0.08374	-0.08154	-0.09204	-0.26025	-0.17847	-0.21387	0.03833
-26.508	0.042968	0.10498	0.068847	0.120605	0.123241	0.050781	0.125683									-26.347	-0.0683	-0.04975	-0.07715	-0.04297	-0.0415	-0.05707	-0.00488	-0.02002	-0.05268	-0.02686									-26.398	0.08374	-0.08154	-0.09204	-0.26733	-0.17847	-0.21387	0.03125
-26.483	0.042968	0.10498	0.074707	0.133301	0.123047	0.063476	0.138184									-26.322	-0.06689	-0.04834	-0.07568	-0.02979	-0.04688	-0.0625	-0.00342	-0.01855	-0.05127	-0.03223									-26.373	0.08374	-0.08154	-0.09204	-0.27197	-0.17847	-0.21851	0.026612
-26.458	0.050781	0.109863	0.071777	0.133301	0.115938	0.058594	0.137911									-26.297	-0.06689	-0.04834	-0.06787	-0.02979	-0.04395	-0.06738	-0.00342	-0.00684	-0.05127	-0.03711									-26.348	0.086182	-0.07729	-0.08779	-0.26489	-0.17139	-0.2146	0.033692
-26.433	0.043945	0.103028	0.060059	0.133301	0.121367	0.044922	0.126738									-26.272	-0.06689	-0.04834	-0.06787	-0.02979	-0.04395	-0.06738	-0.00342	-0.00684	-0.05127	-0.03711									-26.323	0.087647	-0.07168	-0.08364	-0.26025	-0.16675	-0.20996	0.03833
-26.408	0.050781	0.106933	0.078613	0.133301	0.124688	0.051757	0.126153									-26.247	-0.07373	-0.04834	-0.06787	-0.02979	-0.04395	-0.06738	-0.00342	-0.00684	-0.05127	-0.03711									-26.298	0.087647	-0.06982	-0.08813	-0.26025	-0.16675	-0.20996	0.03833
-26.383	0.038087	0.09424	0.070801	0.125489	0.112305	0.055665	0.118652									-26.222	-0.07861	-0.04834	-0.06787	-0.02979	-0.04395	-0.05957	-0.00342	-0.00684	-0.04346	-0.0293									-26.273	0.087647	-0.07227	-0.08813	-0.26025	-0.16211	-0.20996	0.050049
-26.358	0.042969	0.102051	0.065918	0.122559	0.120312	0.055664	0.118848									-26.197	-0.07848	-0.0482	-0.06787	-0.02978	-0.04395	-0.05943	-0.00342	-0.00684	-0.04332	-0.0293									-26.248	0.087647	-0.08154	-0.08813	-0.26489	-0.16675	-0.20996	0.050049
-26.333	0.047851	0.106933	0.063965	0.134277	0.125272	0.068359	0.120878									-26.172	-0.06729	-0.03311	-0.06934	-0.02637	-0.04053	-0.05605	-0.00684	-0.00342	-0.04678	-0.02588									-26.223	0.087647	-0.08154	-0.08813	-0.26807	-0.16675	-0.20996	0.050049
-26.308	0.0625	0.108887	0.070801	0.141113	0.126953	0.075195	0.134277									-26.147	-0.06518	-0.031	-0.06982	-0.02393	-0.03809	-0.05883	0.00244	-0.000977	-0.04955	-0.02344									-26.198	0.087647	-0.08154	-0.08813	-0.26807	-0.16675	-0.20996	0.04541
-26.283	0.05957	0.11377	0.075684	0.148926	0.119766	0.070313	0.129043									-26.122	-0.0708	-0.03662	-0.07568	-0.02978	-0.04394	-0.06738	-0.00342	-0.01367	-0.05518	-0.0293									-26.173	0.080566	-0.08154	-0.08813	-0.26807	-0.16675	-0.20996	0.042237
-26.258	0.0459	0.104982	0.062012	0.135255	0.123241	0.066408	0.113964									-26.097	-0.0708	-0.03662	-0.07568	-0.03662	-0.04395	-0.06738	-0.00342	-0.01855	-0.05518	-0.0293									-26.148	0.080566	-0.07876	-0.08535	-0.26343	-0.16211	-0.2124	0.046875
-26.233	0.050781	0.106933	0.066895	0.133301	0.125	0.071288	0.126465									-26.072	-0.0708	-0.03662	-0.07568	-0.0415	-0.04883	-0.06738	-0.00342	-0.01855	-0.05518	-0.03613									-26.123	0.08374	-0.075	-0.08159	-0.26025	-0.15894	-0.21387	0.050049
-26.208	0.057617	0.102051	0.078613	0.133301	0.119806	0.068359	0.126154									-26.047	-0.07103	-0.04369	-0.07568	-0.0415	-0.05176	-0.06762	-0.00342	-0.01074	-0.05541	-0.04102									-26.098	0.08374	-0.07373	-0.08032	-0.26025	-0.15894	-0.21387	0.050049
-26.183	0.042969	0.102051	0.065918	0.137207	0.1125	0.055664	0.115918									-26.022	-0.07666	-0.0542	-0.06982	-0.04736	-0.05762	-0.07324	-0.00928	-0.0166	-0.06104	-0.04688									-26.073	0.08374	-0.07373	-0.07495	-0.26025	-0.16602	-0.21387	0.050049
-26.158	0.047851	0.106933	0.063965	0.13916	0.117461	0.068359	0.115996									-25.997	-0.08154	-0.0542	-0.06982	-0.04736	-0.05762	-0.07324	-0.01416	-0.0166	-0.0542	-0.04688									-26.048	0.091553	-0.07373	-0.08423	-0.25562	-0.17065	-0.21387	0.042969
-26.133	0.054687	0.108886	0.082519	0.141112	0.118674	0.075194	0.128928									-25.972	-0.07275	-0.04639	-0.06982	-0.04736	-0.05762	-0.07324	-0.01709	-0.0166	-0.05713	-0.04688									-26.023	0.08374	-0.07617	-0.08423	-0.26025	-0.17065	-0.21387	0.03833
-26.108	0.047852	0.102053	0.070801	0.124512	0.100703	0.063478	0.110957									-25.947	-0.07262	-0.04625	-0.06982	-0.04736	-0.0459	-0.07311	-0.01709	-0.02148	-0.05699	-0.04688									-25.998	0.091553	-0.08545	-0.08423	-0.26026	-0.17066	-0.20215	0.038328
-26.083	0.045898	0.10498	0.070801	0.120605	0.111523	0.073242	0.113964									-25.922	-0.06924	-0.04287	-0.07324	-0.04395	-0.04248	-0.06973	-0.01367	-0.021	-0.05361	-0.03174									-25.973	0.072754	-0.09248	-0.09126	-0.27197	-0.18237	-0.21387	0.026611
-26.058	0.050781	0.109863	0.078613	0.125488	0.116211	0.071289	0.118652									-25.897	-0.06676	-0.04039	-0.07568	-0.04639	-0.04688	-0.06725	-0.01123	-0.01855	-0.05113	-0.03418									-25.948	0.068115	-0.09717	-0.09595	-0.27197	-0.18237	-0.21851	0.026612
-26.033	0.057617	0.106934	0.078613	0.133301	0.112969	0.068359	0.12127									-25.872	-0.06338	-0.03701	-0.07227	-0.0459	-0.04834	-0.06387	-0.00781	-0.01514	-0.04775	-0.03369									-25.923	0.075195	-0.09292	-0.0917	-0.26489	-0.17212	-0.2146	0.041505
-26.008	0.04297	0.09424	0.065919	0.120607	0.10078	0.063478	0.107128									-25.847	-0.06104	-0.03955	-0.06982	-0.04346	-0.0459	-0.06836	-0.00537	-0.0127	-0.04541	-0.03125									-25.898	0.079834	-0.0873	-0.08608	-0.26025	-0.17065	-0.20996	0.046143
-25.983	0.047852	0.105956	0.063965	0.118652	0.117461	0.068359	0.123808									-25.822	-0.06104	-0.04248	-0.06982	-0.03564	-0.0459	-0.07324	0.00244	-0.0127	-0.04541	-0.03125									-25.873	0.079834	-0.08545	-0.08569	-0.26489	-0.17065	-0.20996	0.039063
-25.958	0.054687	0.105956	0.08252	0.125488	0.118674	0.075194	0.126975									-25.797	-0.06104	-0.04248	-0.06982	-0.03564	-0.0459	-0.06152	0.00244	-0.0127	-0.05225	-0.03125									-25.848	0.079834	-0.08545	-0.09204	-0.26807	-0.17065	-0.20996	0.034424
-25.933	0.045898	0.094238	0.067871	0.122559	0.100586	0.070313	0.11084									-25.772	-0.06104	-0.04248	-0.06982	-0.03564	-0.03809	-0.06152	0.00244	-0.0127	-0.05713	-0.03125									-25.823	0.075195	-0.08545	-0.09985	-0.26807	-0.17065	-0.20996	0.034424
-25.908	0.039063	0.102051	0.070801	0.117676	0.100586	0.063477	0.11084									-25.747	-0.06104	-0.04248	-0.06982	-0.03564	-0.03809	-0.06152	0.00244	-0.0127	-0.05713	-0.03125									-25.798	0.072022	-0.08691	-0.09985	-0.26807	-0.17065	-0.20996	0.034424
-25.883	0.039063	0.102051	0.070801	0.117676	0.112421	0.063477	0.118769									-25.722	-0.06104	-0.04248	-0.06982	-0.03564	-0.03809	-0.06152	-0.00439	-0.000977	-0.05713	-0.03125									-25.773	0.072022	-0.09326	-0.09204	-0.26807	-0.17065	-0.21704	0.034424
-25.858	0.053711	0.10205	0.068848	0.120605	0.110547	0.066406	0.116894									-25.697	-0.06104	-0.04248	-0.06299	-0.03564	-0.03809	-0.06152	-0.00928	-0.00781	-0.05713	-0.02344									-25.748	0.072022	-0.09326	-0.09204	-0.27515	-0.17065	-0.22168	0.034424
-25.833	0.055663	0.10205	0.066895	0.128418	0.108593	0.071288	0.126659									-25.672	-0.06094	-0.04238	-0.06592	-0.03564	-0.03809	-0.06631	-0.00928	-0.01269	-0.04531	-0.02344									-25.723	0.072022	-0.09326	-0.09204	-0.27979	-0.17065	-0.22168	0.034424
-25.808	0.055664	0.11377	0.083496	0.126465	0.121367	0.073242	0.128691									-25.647	-0.05869	-0.04014	-0.06348	-0.0332	-0.03564	-0.06699	-0.00684	-0.01025	-0.04307	-0.02783									-25.698	0.072022	-0.09326	-0.09204	-0.27978	-0.17773	-0.21387	0.029786
-25.783	0.062499	0.113768	0.090332	0.133301	0.124688	0.075194	0.130059									-25.622	-0.04932	-0.04248	-0.06592	-0.03564	-0.03809	-0.06934	-0.00928	-0.01269	-0.04541	-0.03516									-25.673	0.07666	-0.09048	-0.08926	-0.27515	-0.17773	-0.20923	0.031251
-25.758	0.066407	0.113771	0.077638	0.134279	0.112305	0.067384	0.122559									-25.597	-0.04932	-0.04248	-0.06592	-0.02393	-0.04297	-0.06152	0.00244	-0.0127	-0.04541	-0.03516									-25.648	0.079834	-0.08672	-0.0855	-0.27197	-0.17456	-0.20606	0.034424
-25.733	0.061523	0.11377	0.070801	0.129395	0.112305	0.0625	0.122559									-25.572	-0.05615	-0.04932	-0.06592	-0.02393	-0.0459	-0.06152	0.00244	-0.0127	-0.05029	-0.03516									-25.623	0.079834	-0.08789	-0.08423	-0.27197	-0.16284	-0.20606	0.034424
-25.708	0.054688	0.108887	0.078613	0.129395	0.123557	0.067383	0.133811									-25.547	-0.06104	-0.04248	-0.06592	-0.03076	-0.0459	-0.06152	0.00244	-0.0127	-0.05322	-0.03516									-25.598	0.079834	-0.09717	-0.08667	-0.27197	-0.16284	-0.20606	0.034424
-25.683	0.050781	0.090332	0.066895	0.117676	0.107422	0.055664	0.117676									-25.522	-0.06094	-0.04238	-0.06592	-0.03564	-0.0459	-0.06143	0.00244	-0.01758	-0.04531	-0.03516									-25.573	0.072754	-0.09717	-0.09595	-0.26416	-0.16748	-0.21314	0.034424
-25.658	0.050781	0.102051	0.078613	0.129395	0.100781	0.063477	0.111035									-25.497	-0.05854	-0.03998	-0.06348	-0.0332	-0.03174	-0.05902	0.00488	-0.01807	-0.04291	-0.0376									-25.548	0.068115	-0.09717	-0.09595	-0.26416	-0.17065	-0.21777	0.034424
-25.633	0.055663	0.104003	0.080566	0.129394	0.113554	0.063476	0.123807									-25.472	-0.05713	-0.03857	-0.06201	-0.03174	-0.03027	-0.05762	0.00635	-0.00879	-0.0415	-0.03906									-25.523	0.068115	-0.09717	-0.09595	-0.2688	-0.17065	-0.21777	0.034424
-25.608	0.05957	0.105956	0.08252	0.137207	0.116719	0.063476	0.129903									-25.447	-0.05713	-0.03857	-0.06201	-0.03174	-0.03027	-0.05762	0.00146	-0.00879	-0.0415	-0.03906									-25.498	0.075195	-0.09292	-0.0917	-0.26489	-0.16357	-0.21069	0.041505
-25.583	0.054689	0.09424	0.070801	0.125488	0.100586	0.05176	0.115723									-25.422	-0.05713	-0.03857	-0.0542	-0.03174	-0.03711	-0.05762	-0.00146	-0.00879	-0.0415	-0.02734									-25.473	0.079834	-0.0873	-0.08608	-0.26025	-0.15894	-0.20606	0.039063
-25.558	0.054688	0.102051	0.070801	0.125488	0.100391	0.060547	0.122363									-25.397	-0.05752	-0.03896	-0.0542	-0.03174	-0.04199	-0.06484	-0.00146	-0.00879	-0.04873	-0.02734									-25.448	0.079834	-0.08545	-0.08423	-0.26025	-0.15894	-0.21069	0.034424
-25.533	0.049805	0.097169	0.073731	0.120605	0.107617	0.050782	0.117871									-25.372	-0.06674	-0.04818	-0.0708	-0.0415	-0.05176	-0.07895	-0.01123	-0.01855	-0.06283	-0.03711									-25.423	0.079834	-0.08545	-0.08423	-0.26025	-0.15894	-0.20215	0.034424
-25.508	0.062499	0.108886	0.078613	0.134277	0.107422	0.055663	0.117676									-25.347	-0.06301	-0.04445	-0.07178	-0.0376	-0.04785	-0.07521	-0.00732	-0.01465	-0.0591	-0.0332									-25.398	0.075195	-0.08545	-0.08423	-0.25562	-0.15894	-0.20215	0.034424
-25.483	0.057617	0.102051	0.085449	0.129395	0.100586	0.063477	0.11084									-25.322	-0.05557	-0.04482	-0.07227	-0.03809	-0.04834	-0.07559	-0.00781	-0.01514	-0.05947	-0.03369									-25.373	0.072022	-0.08545	-0.08569	-0.26025	-0.16602	-0.20215	0.034424
-25.458	0.050781	0.099121	0.078613	0.124512	0.10078	0.063477	0.118847									-25.297	-0.05322	-0.04248	-0.06982	-0.04053	-0.0459	-0.07324	-0.01221	-0.0127	-0.05713	-0.03125									-25.348	0.072022	-0.08545	-0.09204	-0.26025	-0.17065	-0.20215	0.029785
-25.433	0.055664	0.099121	0.080566	0.130371	0.113086	0.063477	0.12334									-25.272	-0.05322	-0.03955	-0.06982	-0.04346	-0.0459	-0.07324	-0.01709	-0.0127	-0.05713	-0.03125									-25.323	0.072022	-0.08545	-0.09204	-0.26025	-0.16284	-0.20215	0.026612
-25.408	0.062501	0.105958	0.070801	0.125488	0.105469	0.051759	0.115723									-25.247	-0.05322	-0.04248	-0.06982	-0.04346	-0.0459	-0.07324	-0.01709	-0.01953	-0.05713	-0.03809									-25.298	0.079102	-0.0812	-0.08779	-0.25317	-0.15576	-0.19507	0.033691
-25.383	0.0625	0.105957	0.070801	0.125488	0.100391	0.060547	0.110645									-25.222	-0.05811	-0.04248	-0.06982	-0.04346	-0.0459	-0.07324	-0.01709	-0.02441	-0.04541	-0.04297									-25.273	0.075928	-0.08027	-0.07515	-0.25635	-0.15894	-0.20532	0.030518
-25.358	0.054688	0.108887	0.065918	0.120605	0.107617	0.050782	0.117871									-25.197	-0.06104	-0.04248	-0.06982	-0.03564	-0.03809	-0.07324	-0.01709	-0.02441	-0.04541	-0.04297									-25.248	0.061768	-0.08726	-0.08311	-0.26343	-0.16602	-0.20923	0.035156
-25.333	0.054687	0.108886	0.065918	0.134277	0.107422	0.055663	0.117676									-25.172	-0.06094	-0.04238	-0.06982	-0.03564	-0.03809	-0.07314	-0.00928	-0.02441	-0.05215	-0.04297									-25.223	0.064209	-0.09922	-0.098	-0.26733	-0.17529	-0.21387	0.030518
-25.308	0.0625	0.102051	0.070801	0.129395	0.100586	0.063477	0.11084									-25.147	-0.05854	-0.03998	-0.06738	-0.0332	-0.04248	-0.07074	-0.00684	-0.02197	-0.05463	-0.04053									-25.198	0.064209	-0.10107	-0.09985	-0.27197	-0.16675	-0.21387	0.030519
-25.283	0.057617	0.102051	0.070801	0.124512	0.100313	0.063477	0.110567									-25.122	-0.05713	-0.03857	-0.06592	-0.03174	-0.0459	-0.0625	-0.00537	-0.02051	-0.05322	-0.03906									-25.173	0.071289	-0.09683	-0.0956	-0.26489	-0.15967	-0.21143	0.037598
-25.258	0.043946	0.106935	0.063966	0.110841	0.101835	0.051759	0.112089									-25.097	-0.05713	-0.03857	-0.06592	-0.03857	-0.0459	-0.06543	-0.00537	-0.00879	-0.05322	-0.03125									-25.148	0.075928	-0.0834	-0.08999	-0.26025	-0.15503	-0.20996	0.035156
-25.233	0.0625	0.110839	0.067871	0.125488	0.108398	0.063476	0.118652									-25.072	-0.05713	-0.04541	-0.0708	-0.04346	-0.0459	-0.06543	-0.00537	-0.00879	-0.05322	-0.03125									-25.123	0.075928	-0.08154	-0.08813	-0.26489	-0.16211	-0.20996	0.030518
-25.208	0.0625	0.105957	0.062988	0.125488	0.105469	0.063477	0.11377									-25.047	-0.05713	-0.05029	-0.06201	-0.04346	-0.03418	-0.06543	-0.01025	-0.00879	-0.05322	-0.03125									-25.098	0.071289	-0.08154	-0.08813	-0.26807	-0.16675	-0.20996	0.030518
-25.183	0.05957	0.11377	0.058106	0.125488	0.112109	0.063477	0.118457									-25.022	-0.05713	-0.03857	-0.06201	-0.04346	-0.03418	-0.06543	-0.01318	-0.00879	-0.05029	-0.03613									-25.073	0.068115	-0.08154	-0.08813	-0.26807	-0.16675	-0.19824	0.030518
-25.158	0.049805	0.108887	0.054199	0.127441	0.107617	0.070313	0.113965									-24.997	-0.0642	-0.03881	-0.06201	-0.03174	-0.03906	-0.06566	-0.01318	-0.00879	-0.05346	-0.03906									-25.048	0.068115	-0.08154	-0.08813	-0.26807	-0.16675	-0.19824	0.03833
-25.133	0.054687	0.113769	0.059081	0.125488	0.106955	0.075195	0.115256									-24.972	-0.07471	-0.04443	-0.06787	-0.0376	-0.04785	-0.07129	-0.01904	-0.01953	-0.05908	-0.04492									-25.023	0.061035	-0.08398	-0.08813	-0.26343	-0.16675	-0.20532	0.03833
-25.108	0.050781	0.113771	0.047363	0.11377	0.089062	0.060549	0.099316									-24.947	-0.06299	-0.04443	-0.06787	-0.0376	-0.04785	-0.07129	-0.01904	-0.02246	-0.05908	-0.04492									-24.998	0.044678	-0.10029	-0.09517	-0.27978	-0.18311	-0.22168	0.026612
-25.083	0.050781	0.118652	0.047363	0.115723	0.105741	0.068359	0.104276									-24.922	-0.06285	-0.0443	-0.06787	-0.0376	-0.04785	-0.07799	-0.01904	-0.02246	-0.05895	-0.04492									-24.973	0.049316	-0.1022	-0.09707	-0.27515	-0.18164	-0.21704	0.03125
-25.058	0.050781	0.125488	0.059082	0.125488	0.112305	0.070313	0.118652									-24.897	-0.05947	-0.04092	-0.07129	-0.03418	-0.04443	-0.07949	-0.01563	-0.01904	-0.05557	-0.0415									-24.948	0.05249	-0.09844	-0.09331	-0.27197	-0.17847	-0.21387	0.029785
-25.033	0.050781	0.120605	0.056152	0.125488	0.10711	0.063477	0.113457									-24.872	-0.05699	-0.03844	-0.07373	-0.03174	-0.04199	-0.07701	-0.02002	-0.0166	-0.05309	-0.02734									-24.923	0.05249	-0.09717	-0.09204	-0.27661	-0.17847	-0.21387	0.026611
-25.008	0.04297	0.113771	0.043458	0.117677	0.100703	0.055665	0.110957									-24.847	-0.05361	-0.03506	-0.07031	-0.0332	-0.03857	-0.07363	-0.00977	-0.01318	-0.04971	-0.03076									-24.898	0.05249	-0.09717	-0.09204	-0.27979	-0.17847	-0.21387	0.019531
-24.983	0.041016	0.116699	0.054199	0.127441	0.103711	0.070312	0.113965									-24.822	-0.05127	-0.0376	-0.06006	-0.03369	-0.03613	-0.07129	-0.00732	-0.01074	-0.04736	-0.0332									-24.873	0.05249	-0.09717	-0.09351	-0.27979	-0.18555	-0.21851	0.014893
-24.958	0.039062	0.1333	0.059082	0.125488	0.105002	0.075195	0.115256									-24.797	-0.05127	-0.04053	-0.06006	-0.03369	-0.03613	-0.07129	-0.00732	-0.00293	-0.0542	-0.0332									-24.848	0.04541	-0.09863	-0.09985	-0.27979	-0.19019	-0.21387	0.014893
-24.933	0.039063	0.121582	0.042481	0.11377	0.089062	0.068359	0.099316									-24.772	-0.05127	-0.04053	-0.06006	-0.03369	-0.02441	-0.07129	-0.00732	-0.00977	-0.05908	-0.0332									-24.823	0.040772	-0.10498	-0.09985	-0.27979	-0.19019	-0.21387	0.026611
-24.908	0.041015	0.121581	0.040527	0.127441	0.105742	0.068359	0.115996									-24.747	-0.05127	-0.04053	-0.06006	-0.03369	-0.02441	-0.07129	-0.00732	-0.01465	-0.05908	-0.0332									-24.798	0.040772	-0.10498	-0.09985	-0.28687	-0.17847	-0.21387	0.026611
-24.883	0.042968	0.121581	0.059081	0.129393	0.111838	0.075194	0.122092									-24.722	-0.05127	-0.04053	-0.06006	-0.03369	-0.03125	-0.06348	-0.00732	-0.01465	-0.05908	-0.0332									-24.773	0.040772	-0.10498	-0.09204	-0.2915	-0.17847	-0.21387	0.026611
-24.858	0.03125	0.109865	0.044434	0.117676	0.100586	0.058596	0.11084									-24.697	-0.05143	-0.03287	-0.06006	-0.02197	-0.03613	-0.06363	-0.00732	-0.01465	-0.04752	-0.0332									-24.748	0.047852	-0.10073	-0.08779	-0.28442	-0.17139	-0.21387	0.026612
-24.833	0.03125	0.106934	0.039551	0.125488	0.10371	0.063477	0.106152									-24.672	-0.04736	-0.03662	-0.06885	-0.02588	-0.04004	-0.06738	-0.01123	-0.01855	-0.05127	-0.03711									-24.723	0.047852	-0.0834	-0.08462	-0.27979	-0.17383	-0.21387	0.026611
-24.808	0.042969	0.106934	0.044434	0.125488	0.101523	0.068359	0.111777									-24.647	-0.0542	-0.04346	-0.07178	-0.02588	-0.04004	-0.07422	-0.01123	-0.01855	-0.05127	-0.03711									-24.698	0.044678	-0.08398	-0.09204	-0.27979	-0.17847	-0.21387	0.026611
-24.783	0.035156	0.105957	0.05127	0.117676	0.100586	0.067383	0.11084									-24.622	-0.05908	-0.04834	-0.07178	-0.03271	-0.04004	-0.0791	-0.01123	-0.00684	-0.05615	-0.04199									-24.673	0.044678	-0.09326	-0.09204	-0.27979	-0.17847	-0.21387	0.014893
-24.758	0.035156	0.105957	0.046387	0.117676	0.097773	0.0625	0.110957									-24.597	-0.05908	-0.04834	-0.07178	-0.0376	-0.04004	-0.0791	-0.01123	-0.00684	-0.05908	-0.04492									-24.648	0.044678	-0.09326	-0.09204	-0.27979	-0.17847	-0.20215	0.014893
-24.733	0.042969	0.104003	0.042481	0.132324	0.107617	0.066406	0.111035									-24.572	-0.05908	-0.04834	-0.07178	-0.0376	-0.03711	-0.0791	-0.01807	-0.00684	-0.05908	-0.04492									-24.623	0.049316	-0.09048	-0.08926	-0.27515	-0.17847	-0.19751	0.019532
-24.708	0.042968	0.10205	0.059082	0.137207	0.111838	0.071288	0.122092									-24.547	-0.05908	-0.04834	-0.07178	-0.0376	-0.04004	-0.0791	-0.02295	-0.00684	-0.05908	-0.03711									-24.598	0.05249	-0.08672	-0.0855	-0.28833	-0.17847	-0.19434	0.018066
-24.683	0.03125	0.098145	0.047363	0.122559	0.100586	0.056641	0.11084									-24.522	-0.05898	-0.04824	-0.06006	-0.02979	-0.04004	-0.079	-0.02295	-0.01172	-0.05898	-0.03711									-24.573	0.05249	-0.08545	-0.08423	-0.2915	-0.17065	-0.19898	0.014893
-24.658	0.03125	0.098145	0.044434	0.125488	0.095391	0.063477	0.113457									-24.497	-0.05658	-0.04584	-0.06445	-0.02734	-0.0376	-0.0766	-0.00879	-0.01221	-0.05658	-0.03467									-24.548	0.05249	-0.08545	-0.08423	-0.29151	-0.17066	-0.20215	0.014891
-24.633	0.023439	0.099122	0.03174	0.117677	0.089062	0.055665	0.099316									-24.472	-0.05518	-0.03271	-0.06787	-0.02588	-0.03613	-0.06836	-0.00732	-0.01074	-0.05518	-0.04004									-24.523	0.037598	-0.09014	-0.09136	-0.29932	-0.17847	-0.20996	0.00708
-24.608	0.035156	0.09912	0.04834	0.117676	0.094023	0.060546	0.104277									-24.447	-0.05518	-0.03271	-0.06787	-0.02588	-0.03613	-0.07129	-0.00732	-0.01074	-0.05518	-0.04492									-24.498	0.032959	-0.09326	-0.09204	-0.29932	-0.17847	-0.20996	0.00708
-24.583	0.035155	0.105956	0.050293	0.117676	0.100586	0.075194	0.11084									-24.422	-0.06006	-0.03271	-0.06787	-0.02588	-0.03613	-0.07129	-0.00732	-0.01074	-0.06201	-0.04492									-24.473	0.032959	-0.09326	-0.09204	-0.3064	-0.18555	-0.20996	0.00708
-24.558	0.042969	0.105957	0.043457	0.129395	0.108907	0.070313	0.110371									-24.397	-0.06299	-0.03955	-0.06787	-0.02588	-0.03613	-0.07129	-0.00732	-0.01074	-0.06689	-0.04492									-24.448	0.0354	-0.08901	-0.08779	-0.30395	-0.18311	-0.20996	0.00708
-24.533	0.031252	0.105959	0.039551	0.117676	0.092891	0.05176	0.106074									-24.372	-0.06322	-0.04467	-0.06787	-0.02588	-0.03613	-0.07152	-0.01221	-0.01074	-0.06713	-0.04492									-24.423	0.036865	-0.0834	-0.08218	-0.29932	-0.17847	-0.20996	0.00708
-24.508	0.03125	0.104003	0.04248	0.117675	0.095898	0.066406	0.102245									-24.347	-0.06861	-0.05006	-0.07373	-0.03857	-0.04199	-0.07691	-0.021	-0.00879	-0.07252	-0.05078									-24.398	0.036865	-0.08398	-0.08032	-0.29224	-0.17847	-0.20996	0.018799
-24.483	0.03125	0.10205	0.047363	0.117676	0.095703	0.071288	0.106934									-24.322	-0.05135	-0.04451	-0.06787	-0.0376	-0.03613	-0.07137	-0.01514	-0.00977	-0.05916	-0.0332									-24.373	0.036865	-0.09326	-0.08179	-0.28296	-0.17847	-0.20996	0.018797
-24.458	0.03125	0.109863	0.044434	0.125488	0.09668	0.068359	0.104004									-24.297	-0.05299	-0.04615	-0.06982	-0.03955	-0.04492	-0.07301	-0.01709	-0.0166	-0.0608	-0.03516									-24.348	0.025147	-0.10029	-0.09517	-0.2915	-0.19019	-0.22168	0.00708
-24.433	0.042969	0.109863	0.05127	0.120605	0.096367	0.063477	0.098809									-24.272	-0.04736	-0.04053	-0.0708	-0.03369	-0.04395	-0.06738	-0.01123	-0.01074	-0.05518	-0.0293									-24.323	0.025147	-0.10498	-0.09985	-0.2915	-0.19482	-0.22168	0.00244
-24.408	0.030275	0.099122	0.043457	0.105957	0.089062	0.067384	0.099316									-24.247	-0.04736	-0.04053	-0.07568	-0.03369	-0.04395	-0.06738	-0.01123	-0.01074	-0.05518	-0.0293									-24.298	0.025147	-0.10498	-0.09985	-0.2915	-0.198	-0.21387	-0.000732
-24.383	0.02832	0.09912	0.043456	0.122558	0.105274	0.072265	0.103809									-24.222	-0.0476	-0.04564	-0.06787	-0.02197	-0.03223	-0.06762	-0.00342	-0.01074	-0.05541	-0.03613									-24.273	0.032959	-0.10498	-0.09985	-0.2915	-0.198	-0.22095	-0.000732
-24.358	0.023438	0.105958	0.039551	0.117676	0.097656	0.067384	0.099121									-24.197	-0.05322	-0.0542	-0.07373	-0.02783	-0.03809	-0.07324	-0.00928	-0.0166	-0.06104	-0.04687									-24.248	0.030518	-0.1022	-0.09707	-0.2915	-0.19336	-0.22095	0.00391
-24.333	0.023438	0.101074	0.039551	0.117676	0.092773	0.070313	0.105957									-24.172	-0.05338	-0.05436	-0.07373	-0.03272	-0.03809	-0.08023	-0.00928	-0.0166	-0.06607	-0.04688									-24.223	0.02124	-0.0999	-0.09331	-0.2915	-0.19019	-0.21777	0.00708
-24.308	0.03125	0.094238	0.039551	0.112793	0.092891	0.063477	0.099238									-24.147	-0.05713	-0.05811	-0.07764	-0.03955	-0.04199	-0.08887	-0.01318	-0.02051	-0.07275	-0.05078									-24.198	0.02124	-0.10498	-0.09204	-0.2915	-0.19018	-0.21777	0.00708
-24.283	0.029296	0.10498	0.037598	0.116699	0.102266	0.066406	0.101778									-24.122	-0.05713	-0.05811	-0.08252	-0.03955	-0.04199	-0.08887	-0.02002	-0.00879	-0.06104	-0.05078									-24.173	0.02832	-0.10073	-0.08779	-0.28442	-0.18311	-0.21533	0.014161
-24.258	0.015626	0.098146	0.023927	0.109864	0.088867	0.07129	0.092285									-24.097	-0.05713	-0.04639	-0.08545	-0.03955	-0.04199	-0.08887	-0.0249	-0.00879	-0.06104	-0.05078									-24.148	0.032959	-0.09512	-0.08218	-0.27979	-0.17847	-0.20215	0.011719
-24.233	0.027344	0.095215	0.035645	0.106934	0.08875	0.071289	0.087285									-24.072	-0.05713	-0.04639	-0.08545	-0.03955	-0.04199	-0.08105	-0.0249	-0.01563	-0.06104	-0.05078									-24.123	0.032959	-0.09326	-0.08032	-0.27979	-0.16675	-0.20215	0.00708
-24.208	0.024415	0.099122	0.029785	0.11084	0.094022	0.06836	0.096464									-24.047	-0.05699	-0.04625	-0.08545	-0.03174	-0.03418	-0.08092	-0.0249	-0.02051	-0.0609	-0.05566									-24.098	0.032959	-0.09326	-0.08276	-0.27979	-0.16675	-0.20215	0.01416
-24.183	0.02832	0.105957	0.031738	0.117676	0.095703	0.080078	0.103027									-24.022	-0.06031	-0.04273	-0.08203	-0.02832	-0.03076	-0.0774	-0.02148	-0.01709	-0.05738	-0.05518									-24.073	0.036133	-0.09326	-0.09204	-0.27979	-0.16675	-0.20215	0.018799
-24.158	0.023438	0.101074	0.031738	0.117676	0.088867	0.075195	0.103027									-23.997	-0.05947	-0.03701	-0.07617	-0.02246	-0.02979	-0.07168	-0.01563	-0.01123	-0.0585	-0.04932									-24.048	0.032959	-0.09326	-0.09204	-0.28687	-0.16675	-0.20215	0.018799
-24.133	0.035156	0.094238	0.039551	0.117676	0.088984	0.075195	0.106074									-23.972	-0.05713	-0.03467	-0.06201	-0.02002	-0.03027	-0.07422	-0.01318	-0.00879	-0.06104	-0.04688									-24.023	0.032959	-0.09326	-0.09204	-0.27979	-0.17383	-0.22876	0.018799
-24.108	0.038086	0.10498	0.042481	0.127441	0.088594	0.073242	0.101778									-23.947	-0.05713	-0.0415	-0.06201	-0.02002	-0.03027	-0.07715	-0.01318	-0.00879	-0.06104	-0.03516									-23.998	0.025147	-0.09326	-0.09204	-0.27978	-0.17847	-0.2334	0.026612
-24.083	0.026368	0.098146	0.030762	0.11377	0.077148	0.07129	0.095215									-23.922	-0.04932	-0.04639	-0.06201	-0.02686	-0.03027	-0.07715	-0.01807	-0.00879	-0.06104	-0.03516									-23.973	0.020508	-0.08901	-0.08779	-0.27271	-0.17139	-0.22632	0.033691
-24.058	0.027344	0.093262	0.035645	0.11377	0.076836	0.071289	0.094903									-23.897	-0.04932	-0.04639	-0.06201	-0.03174	-0.03027	-0.07715	-0.021	-0.00879	-0.06104	-0.03516									-23.948	0.017334	-0.0834	-0.07192	-0.26807	-0.16675	-0.22168	0.03833
-24.033	0.019532	0.090333	0.027832	0.11084	0.069531	0.063478	0.087598									-23.872	-0.04932	-0.04639	-0.06885	-0.03174	-0.03027	-0.07715	-0.021	-0.01367	-0.06104	-0.03516									-23.923	0.017334	-0.08154	-0.07642	-0.26807	-0.16675	-0.22632	0.03833
-24.008	0.024413	0.095214	0.032714	0.110839	0.069608	0.065429	0.101346									-23.847	-0.04922	-0.04629	-0.07373	-0.03174	-0.03027	-0.07705	-0.021	-0.0166	-0.06094	-0.03516									-23.898	0.029053	-0.08154	-0.07642	-0.26807	-0.15894	-0.22949	0.03833
-23.983	0.02832	0.09912	0.036621	0.117676	0.081055	0.067382	0.103027									-23.822	-0.05193	-0.04412	-0.07129	-0.0293	-0.03467	-0.07488	-0.01856	-0.01416	-0.05877	-0.03272									-23.873	0.041504	-0.0812	-0.07363	-0.26343	-0.16675	-0.21314	0.042969
-23.958	0.035156	0.094238	0.031738	0.117676	0.080588	0.070313	0.102561									-23.797	-0.05908	-0.04834	-0.07568	-0.03857	-0.04394	-0.0791	-0.02295	-0.01855	-0.06299	-0.04394									-23.848	0.044678	-0.08672	-0.06987	-0.26025	-0.16675	-0.20215	0.046143
-23.933	0.023438	0.090332	0.027832	0.105957	0.066406	0.051758	0.094238									-23.772	-0.05908	-0.04053	-0.07568	-0.02979	-0.04395	-0.06738	-0.02295	-0.01855	-0.06299	-0.04883									-23.823	0.032959	-0.09248	-0.07564	-0.27197	-0.17065	-0.21387	0.027344
-23.908	0.023438	0.090332	0.027832	0.117676	0.069531	0.051758	0.087598									-23.747	-0.05908	-0.04541	-0.08057	-0.02979	-0.04395	-0.06738	-0.02295	-0.01855	-0.06299	-0.04883									-23.798	0.032959	-0.09717	-0.08032	-0.27197	-0.17065	-0.21387	0.022705
-23.883	0.02832	0.095214	0.027831	0.122558	0.074491	0.068359	0.092557									-23.722	-0.05908	-0.04834	-0.07568	-0.02979	-0.04395	-0.06738	-0.02295	-0.00684	-0.06299	-0.04102									-23.773	0.032959	-0.09717	-0.08032	-0.27905	-0.17065	-0.21387	0.022705
-23.858	0.038086	0.108886	0.039551	0.124512	0.080742	0.075194	0.098809									-23.697	-0.05908	-0.04834	-0.07568	-0.02979	-0.04395	-0.06738	-0.02295	-0.00684	-0.06787	-0.04102									-23.748	0.032959	-0.09717	-0.08032	-0.28369	-0.17773	-0.21387	0.022705
-23.833	0.023439	0.09424	0.031738	0.117676	0.068476	0.062501	0.103144									-23.672	-0.04727	-0.04824	-0.07568	-0.02979	-0.04395	-0.06729	-0.02295	-0.00684	-0.06289	-0.0459									-23.723	0.025879	-0.09717	-0.08276	-0.28369	-0.18237	-0.21387	0.034424
-23.808	0.026367	0.097168	0.034668	0.120605	0.076367	0.058594	0.103223									-23.647	-0.04486	-0.04584	-0.07324	-0.02734	-0.0415	-0.07172	-0.02051	-0.01123	-0.06049	-0.04639									-23.698	0.02124	-0.09717	-0.09204	-0.28369	-0.18237	-0.21387	0.034424
-23.783	0.031249	0.09912	0.039551	0.125488	0.081055	0.063476	0.103027									-23.622	-0.04346	-0.04443	-0.07178	-0.02588	-0.02832	-0.0752	-0.01416	-0.01465	-0.05908	-0.04492									-23.673	0.02124	-0.09717	-0.09204	-0.28369	-0.18237	-0.21387	0.034424
-23.758	0.03125	0.094238	0.04834	0.122559	0.080588	0.063477	0.102561									-23.597	-0.04346	-0.04443	-0.07178	-0.03271	-0.02832	-0.0752	-0.01904	-0.01465	-0.05908	-0.04492									-23.648	0.02124	-0.09863	-0.09204	-0.28369	-0.18237	-0.22095	0.029785
-23.733	0.02832	0.09424	0.031738	0.105957	0.066406	0.04883	0.086426									-23.572	-0.04346	-0.04443	-0.07178	-0.0376	-0.03516	-0.0752	-0.01904	-0.01465	-0.05908	-0.04492									-23.623	0.02124	-0.10498	-0.09204	-0.28833	-0.18237	-0.22559	0.026611
-23.708	0.023438	0.094238	0.031738	0.105957	0.069336	0.051758	0.087402									-23.547	-0.04332	-0.0443	-0.07178	-0.0376	-0.04004	-0.07506	-0.01904	-0.00684	-0.06578	-0.04492									-23.598	0.02124	-0.10498	-0.09204	-0.2915	-0.18237	-0.22559	0.026611
-23.683	0.023438	0.089356	0.039551	0.101074	0.072461	0.051758	0.087598									-23.522	-0.03994	-0.04092	-0.0752	-0.03418	-0.03662	-0.07168	-0.01563	-0.00342	-0.06729	-0.0415									-23.573	0.02832	-0.10073	-0.08779	-0.2727	-0.17993	-0.21851	0.033692
-23.658	0.023437	0.095214	0.039551	0.099121	0.093711	0.05664	0.092246									-23.497	-0.0376	-0.04541	-0.06592	-0.02393	-0.03418	-0.06934	-0.01318	-0.000977	-0.06494	-0.03906									-23.548	0.02832	-0.09512	-0.08218	-0.26807	-0.16675	-0.21387	0.03833
-23.633	0.015625	0.094238	0.031738	0.098145	0.092773	0.0625	0.103027									-23.472	-0.04443	-0.05029	-0.06592	-0.02393	-0.03418	-0.06934	-0.01318	-0.00586	-0.06494	-0.03906									-23.523	0.025147	-0.09326	-0.07251	-0.26807	-0.16675	-0.21851	0.03833
-23.608	0.023438	0.094238	0.031738	0.109863	0.092891	0.055664	0.098262									-23.447	-0.04932	-0.05029	-0.06592	-0.02393	-0.03418	-0.06934	-0.01318	-0.00879	-0.06494	-0.03906									-23.498	0.025147	-0.09326	-0.08032	-0.26807	-0.16675	-0.22168	0.03125
-23.583	0.026367	0.097168	0.034668	0.112793	0.095431	0.058593	0.093966									-23.422	-0.04938	-0.05035	-0.06592	-0.02393	-0.03418	-0.06939	-0.01318	-0.00879	-0.05328	-0.03906									-23.473	0.025147	-0.09326	-0.08032	-0.26807	-0.16675	-0.22168	0.026611
-23.558	0.019531	0.099121	0.039551	0.101074	0.088867	0.048828	0.087402									-23.397	-0.05072	-0.0517	-0.06738	-0.02539	-0.03564	-0.07074	-0.01465	-0.01025	-0.05463	-0.04736									-23.448	0.029785	-0.09048	-0.07754	-0.27051	-0.16211	-0.21704	0.039063
-23.533	0.02832	0.094238	0.036621	0.094238	0.097656	0.055664	0.084473									-23.372	-0.04932	-0.05029	-0.06592	-0.02393	-0.03418	-0.06934	-0.01318	-0.00879	-0.05322	-0.05078									-23.423	0.025879	-0.08672	-0.07378	-0.28369	-0.15894	-0.21387	0.042236
-23.508	0.023438	0.094238	0.039551	0.102051	0.092773	0.055664	0.087402									-23.347	-0.04932	-0.03857	-0.06592	-0.02881	-0.03906	-0.05762	-0.01318	-0.00879	-0.05322	-0.03906									-23.398	0.02124	-0.08789	-0.07397	-0.28369	-0.17065	-0.21387	0.042236
-23.483	0.023438	0.097168	0.034668	0.099121	0.087617	0.055664	0.087129									-23.322	-0.04918	-0.03844	-0.06592	-0.03174	-0.04199	-0.06236	-0.01807	-0.00879	-0.05309	-0.03906									-23.373	0.013428	-0.10186	-0.08501	-0.2915	-0.21289	-0.22168	0.034424
-23.458	0.01172	0.083497	0.020996	0.087402	0.082304	0.056642	0.080839									-23.297	-0.0458	-0.03506	-0.0625	-0.02832	-0.03857	-0.06191	-0.01758	-0.00537	-0.04971	-0.03565									-23.348	0.02124	-0.10498	-0.08667	-0.27979	-0.22925	-0.22168	0.034424
-23.433	0.019531	0.090332	0.027832	0.105957	0.088867	0.058594	0.087402									-23.272	-0.0358	-0.03287	-0.06006	-0.01416	-0.02832	-0.05973	-0.01514	-0.00293	-0.04752	-0.0332									-23.323	0.02124	-0.10498	-0.08179	-0.27978	-0.22925	-0.22876	0.034425
-23.408	0.019531	0.090332	0.027832	0.105957	0.088867	0.051758	0.094238									-23.247	-0.03955	-0.03662	-0.06396	-0.01807	-0.03223	-0.06348	-0.01904	-0.01367	-0.05811	-0.03711									-23.298	0.020508	-0.10073	-0.07607	-0.27734	-0.22217	-0.22632	0.036866
-23.383	0.019531	0.102051	0.039551	0.105957	0.088673	0.051758	0.087208									-23.222	-0.03955	-0.03662	-0.06885	-0.01807	-0.03223	-0.06348	-0.01123	-0.00684	-0.06299	-0.03711									-23.273	0.032959	-0.09512	-0.07046	-0.27588	-0.21753	-0.22168	0.03833
-23.358	0.021484	0.094239	0.034668	0.096191	0.091016	0.058595	0.082715									-23.197	-0.03955	-0.0415	-0.07178	-0.01807	-0.03223	-0.06348	-0.01123	-0.00684	-0.06299	-0.03711									-23.248	0.02832	-0.09326	-0.0686	-0.27588	-0.21045	-0.22168	0.03833
-23.333	0.019531	0.094238	0.034668	0.105957	0.088867	0.063476	0.084473									-23.172	-0.04443	-0.04443	-0.06006	-0.01807	-0.03223	-0.06348	-0.01123	-0.00684	-0.06299	-0.03711									-23.223	0.025147	-0.09326	-0.07104	-0.27588	-0.19409	-0.22168	0.050049
-23.308	0.019531	0.094238	0.027832	0.105957	0.088867	0.060547	0.091309									-23.147	-0.0476	-0.04467	-0.06006	-0.0249	-0.03223	-0.06371	-0.01123	-0.00684	-0.06322	-0.03711									-23.198	0.025147	-0.09326	-0.08032	-0.27588	-0.18164	-0.22168	0.050049
-23.283	0.019531	0.102051	0.027832	0.103027	0.093945	0.063477	0.091504									-23.122	-0.05309	-0.05016	-0.06592	-0.03564	-0.03808	-0.0692	-0.02393	-0.01269	-0.06871	-0.04785									-23.173	0.017334	-0.09326	-0.08032	-0.27588	-0.17847	-0.22168	0.050049
-23.258	0.033202	0.10205	0.037597	0.103027	0.093556	0.068359	0.095997									-23.097	-0.04971	-0.04678	-0.0625	-0.03223	-0.03467	-0.06582	-0.02539	-0.00928	-0.06533	-0.04736									-23.148	0.017334	-0.09326	-0.08032	-0.27588	-0.17847	-0.22168	0.042969
-23.233	0.023438	0.090333	0.027832	0.105957	0.088867	0.063477	0.099121									-23.072	-0.04736	-0.04443	-0.06006	-0.02979	-0.03906	-0.07031	-0.02295	-0.00684	-0.06299	-0.04492									-23.123	0.017334	-0.09326	-0.08032	-0.27588	-0.17847	-0.22168	0.038331
-23.208	0.023438	0.102051	0.027832	0.105957	0.088867	0.058594	0.094238									-23.047	-0.03564	-0.03662	-0.06006	-0.02979	-0.04395	-0.06738	-0.02295	-0.00684	-0.06787	-0.03711									-23.098	0.014893	-0.09048	-0.07754	-0.27124	-0.18555	-0.21704	0.042969
-23.183	0.03125	0.102051	0.039551	0.105957	0.088555	0.051758	0.08709									-23.022	-0.03564	-0.03662	-0.05908	-0.02979	-0.04395	-0.06738	-0.02295	-0.00684	-0.0708	-0.03711									-23.073	0.02124	-0.08672	-0.07378	-0.26807	-0.18237	-0.21387	0.046143
-23.158	0.018556	0.09424	0.031738	0.093262	0.088086	0.055665	0.079785									-22.997	-0.03564	-0.03662	-0.06396	-0.02979	-0.04395	-0.06738	-0.02295	-0.00391	-0.0708	-0.03711									-23.048	0.02124	-0.08691	-0.07251	-0.26807	-0.18237	-0.21851	0.046143
-23.133	0.016601	0.094238	0.031738	0.091308	0.08621	0.060546	0.084745									-22.972	-0.03564	-0.03662	-0.06396	-0.02979	-0.04395	-0.06738	-0.02295	-0.00684	-0.0708	-0.03711									-23.023	0.02124	-0.09326	-0.07251	-0.26807	-0.17065	-0.21387	0.046143
-23.108	0.023438	0.094237	0.031738	0.098145	0.092773	0.067382	0.103027									-22.947	-0.03564	-0.03662	-0.06396	-0.02979	-0.03223	-0.06738	-0.02295	-0.00684	-0.0708	-0.03711									-22.998	0.02124	-0.09326	-0.07495	-0.28687	-0.17065	-0.22168	0.046143
-23.083	0.032227	0.105957	0.031738	0.109863	0.089844	0.0625	0.100098									-22.922	-0.03564	-0.04346	-0.06396	-0.01807	-0.04395	-0.06738	-0.02295	-0.00684	-0.05908	-0.04395									-22.973	0.013428	-0.09326	-0.08423	-0.2915	-0.17065	-0.21387	0.046143
-23.058	0.027344	0.103027	0.036621	0.109863	0.08461	0.055664	0.094864									-22.897	-0.03564	-0.04834	-0.06396	-0.01807	-0.03223	-0.06738	-0.02295	-0.00684	-0.05908	-0.04883									-22.948	0.02832	-0.10073	-0.07998	-0.28442	-0.16357	-0.20679	0.053223
-23.033	0.018556	0.097169	0.022949	0.098145	0.08418	0.054689	0.094434									-22.872	-0.04248	-0.04834	-0.06396	-0.01807	-0.03223	-0.06738	-0.02295	-0.00684	-0.05908	-0.04883									-22.923	0.025147	-0.09512	-0.07436	-0.26807	-0.16357	-0.20923	0.057861
-23.008	0.031249	0.10205	0.027831	0.105956	0.088867	0.05957	0.099121									-22.847	-0.04713	-0.04811	-0.06396	-0.0249	-0.03223	-0.06715	-0.02295	-0.01367	-0.05885	-0.04883									-22.898	0.018066	-0.09326	-0.07251	-0.27979	-0.16675	-0.21387	0.057861
-22.983	0.026367	0.102051	0.039551	0.105957	0.088867	0.056641	0.094238									-22.822	-0.04135	-0.04232	-0.05811	-0.02393	-0.02637	-0.06137	-0.02393	-0.0127	-0.05307	-0.04297									-22.873	0.013428	-0.09326	-0.07251	-0.27979	-0.16675	-0.21387	0.050781
-22.958	0.019531	0.102051	0.039551	0.101074	0.095392	0.063477	0.087091									-22.797	-0.03783	-0.03881	-0.0542	-0.02002	-0.02734	-0.05785	-0.0249	-0.00879	-0.04955	-0.03906									-22.848	0.013428	-0.09326	-0.07397	-0.27979	-0.16675	-0.21387	0.046143
-22.933	0.011719	0.101074	0.031738	0.086426	0.08125	0.055664	0.079785									-22.772	-0.04346	-0.04443	-0.06006	-0.01807	-0.03613	-0.06348	-0.03076	-0.01465	-0.05518	-0.04492									-22.823	0.013428	-0.09326	-0.08032	-0.27979	-0.16675	-0.21387	0.046143
-22.908	0.016601	0.09912	0.031738	0.091309	0.086211	0.060546	0.096465									-22.747	-0.04346	-0.04443	-0.06494	-0.01807	-0.03613	-0.06348	-0.03076	-0.01465	-0.05518	-0.04492									-22.798	0.013428	-0.0957	-0.08032	-0.27979	-0.17847	-0.21387	0.046143
-22.883	0.035155	0.105956	0.031737	0.109862	0.092773	0.067382	0.103027									-22.722	-0.04346	-0.04443	-0.06787	-0.01807	-0.03613	-0.06836	-0.01904	-0.01465	-0.06201	-0.04492									-22.773	0.00879	-0.10498	-0.08032	-0.27979	-0.16675	-0.21387	0.046143
-22.858	0.035156	0.105957	0.031738	0.106934	0.097305	0.0625	0.099746									-22.697	-0.04361	-0.04459	-0.06787	-0.01807	-0.03613	-0.07145	-0.01904	-0.01465	-0.06705	-0.04492									-22.748	0.00562	-0.10498	-0.08032	-0.27979	-0.18555	-0.21851	0.041504
-22.833	0.023439	0.104982	0.034668	0.093262	0.084179	0.058595	0.08662									-22.672	-0.03564	-0.04834	-0.06006	-0.02685	-0.04004	-0.06348	-0.02295	-0.00684	-0.0708	-0.03711									-22.723	0.00562	-0.10498	-0.08032	-0.26807	-0.17847	-0.22168	0.03833
-22.808	0.023438	0.106934	0.039551	0.098145	0.083984	0.063477	0.091309									-22.647	-0.03551	-0.0482	-0.06006	-0.02979	-0.04004	-0.06334	-0.02295	-0.00684	-0.06285	-0.03711									-22.698	0.00562	-0.10498	-0.08032	-0.26807	-0.17847	-0.22168	0.03833
-22.783	0.03125	0.102051	0.039551	0.093262	0.077148	0.063477	0.086426									-22.622	-0.03213	-0.04482	-0.05664	-0.02637	-0.03662	-0.05996	-0.02441	-0.00342	-0.05947	-0.03369									-22.673	0.00562	-0.10498	-0.08032	-0.26807	-0.17847	-0.22168	0.03833
-22.758	0.026367	0.102051	0.036621	0.094238	0.088556	0.068359	0.087091									-22.597	-0.02979	-0.04248	-0.0542	-0.02393	-0.03418	-0.05762	-0.0249	-0.00586	-0.05713	-0.03125									-22.648	0.013428	-0.10498	-0.08032	-0.26807	-0.17847	-0.22168	0.03833
-22.733	0.011719	0.09424	0.031738	0.086426	0.08125	0.055665	0.079785									-22.572	-0.03467	-0.0376	-0.0542	-0.02393	-0.03418	-0.05762	-0.0249	-0.00879	-0.05713	-0.03125									-22.623	0.013428	-0.10498	-0.08032	-0.2727	-0.17847	-0.22168	0.038331
-22.708	0.016601	0.110839	0.036621	0.103027	0.08328	0.060546	0.084745									-22.547	-0.0376	-0.04248	-0.0542	-0.02393	-0.03418	-0.05762	-0.0249	-0.00879	-0.05713	-0.03809									-22.598	0.018066	-0.1022	-0.07754	-0.27124	-0.18555	-0.22412	0.042969
-22.683	0.035156	0.112793	0.043457	0.109863	0.084493	0.067383	0.102559									-22.522	-0.0376	-0.04248	-0.06104	-0.02393	-0.03418	-0.05762	-0.0249	-0.00879	-0.05713	-0.04297									-22.573	0.013428	-0.11797	-0.07378	-0.26807	-0.18237	-0.22559	0.046143
-22.658	0.023439	0.09424	0.031738	0.098145	0.073242	0.055666	0.086426									-22.497	-0.0376	-0.04248	-0.06592	-0.01221	-0.03418	-0.06445	-0.0249	-0.00879	-0.06201	-0.04297									-22.548	0.013428	-0.1167	-0.07251	-0.26807	-0.18237	-0.22559	0.046143
-22.633	0.020508	0.094238	0.038574	0.093262	0.084961	0.0625	0.07959									-22.472	-0.0375	-0.04238	-0.05811	-0.01221	-0.03418	-0.06924	-0.0249	-0.00879	-0.06484	-0.04297									-22.523	0.013428	-0.12598	-0.06323	-0.26807	-0.18701	-0.21387	0.046143
-22.608	0.015625	0.094238	0.031738	0.086426	0.080195	0.055664	0.079707									-22.447	-0.0351	-0.03998	-0.05566	-0.00977	-0.03857	-0.06684	-0.02246	-0.01318	-0.06244	-0.04053									-22.498	0.013428	-0.13232	-0.07251	-0.26733	-0.19019	-0.22559	0.046143
-22.583	0.026367	0.10498	0.034668	0.094238	0.076366	0.058593	0.079784									-22.422	-0.03393	-0.03881	-0.0542	-0.0083	-0.04199	-0.06566	-0.021	-0.0166	-0.06127	-0.03906									-22.473	0.00635	-0.13232	-0.07251	-0.27197	-0.19019	-0.21387	0.046143
-22.558	0.026367	0.109863	0.039551	0.094238	0.080586	0.063477	0.086934									-22.397	-0.03174	-0.04932	-0.06006	-0.021	-0.04785	-0.07129	-0.02686	-0.02246	-0.06689	-0.04492									-22.448	0.00171	-0.13232	-0.07251	-0.27979	-0.19019	-0.22559	0.050781
-22.533	0.00781	0.095217	0.030762	0.08252	0.077148	0.059572	0.075684									-22.372	-0.03848	-0.05215	-0.06006	-0.02588	-0.04785	-0.07119	-0.02686	-0.02246	-0.0668	-0.04492									-22.423	0.00171	-0.14404	-0.07397	-0.27979	-0.19019	-0.23267	0.034424
-22.508	0.019531	0.102051	0.023926	0.094238	0.07246	0.056641	0.075878									-22.347	-0.04096	-0.04975	-0.05762	-0.02344	-0.0376	-0.06879	-0.03125	-0.02002	-0.06439	-0.04248									-22.398	0.00171	-0.14404	-0.08032	-0.27979	-0.19019	-0.23731	0.034424
-22.483	0.024414	0.095214	0.028809	0.099121	0.070274	0.05664	0.092246									-22.322	-0.03955	-0.04834	-0.05615	-0.02197	-0.03613	-0.05957	-0.03467	-0.01855	-0.06299	-0.0459									-22.373	0.00879	-0.15933	-0.07607	-0.2727	-0.19019	-0.23023	0.041505
-22.458	0.023438	0.094238	0.024902	0.098145	0.066406	0.055664	0.091309									-22.297	-0.03955	-0.04834	-0.05615	-0.01416	-0.03613	-0.05957	-0.03467	-0.01074	-0.06299	-0.04883									-22.348	0.013428	-0.16543	-0.07046	-0.26807	-0.19019	-0.21387	0.046143
-22.433	0.023438	0.089356	0.02002	0.093262	0.073242	0.050781	0.086426									-22.272	-0.03955	-0.04834	-0.05615	-0.01416	-0.03613	-0.05957	-0.03467	-0.01074	-0.06299	-0.04102									-22.323	0.00879	-0.18555	-0.08032	-0.26807	-0.19019	-0.21387	0.057861
-22.408	0.018555	0.08252	0.02002	0.098145	0.073242	0.043945	0.07959									-22.247	-0.03955	-0.04834	-0.06299	-0.01416	-0.03613	-0.05957	-0.03467	-0.01074	-0.05127	-0.04102									-22.298	0.00562	-0.19482	-0.08032	-0.26807	-0.19019	-0.22559	0.057861
-22.383	0.023438	0.08252	0.031738	0.098145	0.073359	0.055664	0.079707									-22.222	-0.03955	-0.04834	-0.06787	-0.01904	-0.03613	-0.05957	-0.03467	-0.01758	-0.05127	-0.04102									-22.273	0.00562	-0.19482	-0.0686	-0.26807	-0.19019	-0.22559	0.053223
-22.358	0.026367	0.085449	0.034668	0.101074	0.08418	0.058593	0.094434									-22.197	-0.03955	-0.04834	-0.06787	-0.02197	-0.03613	-0.05957	-0.03467	-0.02246	-0.05811	-0.04102									-22.248	0.00562	-0.19482	-0.0686	-0.26807	-0.19019	-0.22559	0.03833
-22.333	0.031249	0.090331	0.034668	0.11084	0.083518	0.063476	0.095725									-22.172	-0.03955	-0.04834	-0.06787	-0.02197	-0.03613	-0.05957	-0.03174	-0.02246	-0.06299	-0.04102									-22.223	0.00562	-0.18311	-0.08032	-0.26807	-0.19019	-0.22559	0.026611
-22.308	0.024414	0.073731	0.016113	0.094238	0.065625	0.048828	0.079785									-22.147	-0.03941	-0.05504	-0.06787	-0.02197	-0.03613	-0.05943	-0.03467	-0.02246	-0.06285	-0.04102									-22.198	0.00562	-0.18311	-0.08032	-0.26807	-0.19018	-0.23023	0.026612
-22.283	0.024413	0.071777	0.020996	0.099121	0.070586	0.048827	0.084746									-22.122	-0.03604	-0.05654	-0.06445	-0.01855	-0.03272	-0.05605	-0.03125	-0.01904	-0.05947	-0.0376									-22.173	0.012695	-0.17251	-0.07607	-0.26099	-0.19092	-0.22632	0.03369
-22.258	0.031249	0.090331	0.024901	0.105956	0.074219	0.063476	0.099121									-22.097	-0.03369	-0.0542	-0.05518	-0.01611	-0.02344	-0.06055	-0.02881	-0.0166	-0.05713	-0.03516									-22.148	0.00562	-0.14756	-0.07749	-0.26807	-0.198	-0.2334	0.03125
-22.233	0.03125	0.090332	0.02002	0.105957	0.080742	0.058594	0.098809									-22.072	-0.03369	-0.0542	-0.05811	-0.01611	-0.02637	-0.06543	-0.02881	-0.0166	-0.05713	-0.03516									-22.123	0.017334	-0.13701	-0.07329	-0.25635	-0.18628	-0.20996	0.053221
-22.208	0.023439	0.082521	0.012207	0.10498	0.073242	0.055665	0.086426									-22.047	-0.04076	-0.05443	-0.05811	-0.01611	-0.02637	-0.06566	-0.02881	-0.02149	-0.05736	-0.04199									-22.098	-0.0061	-0.13936	-0.07808	-0.26807	-0.198	-0.22168	0.046143
-22.183	0.035156	0.07959	0.02002	0.098145	0.073242	0.055664	0.07959									-22.022	-0.05127	-0.06006	-0.06396	-0.02197	-0.03223	-0.07129	-0.03467	-0.01855	-0.06299	-0.04102									-22.073	-0.00146	-0.14404	-0.09204	-0.27271	-0.20508	-0.2334	0.03833
-22.158	0.030273	0.074707	0.02002	0.098145	0.073242	0.055664	0.091309									-21.997	-0.03955	-0.06006	-0.06396	-0.01025	-0.03223	-0.07129	-0.03467	-0.01855	-0.06299	-0.04102									-22.048	-0.0061	-0.14404	-0.09204	-0.27588	-0.20972	-0.2334	0.0188
-22.133	0.023438	0.074707	0.02002	0.105957	0.073437	0.055664	0.091503									-21.972	-0.03955	-0.05713	-0.06396	-0.01025	-0.03223	-0.07129	-0.03467	-0.01855	-0.06299	-0.04102									-22.023	-0.00146	-0.14126	-0.08926	-0.27124	-0.20508	-0.22876	0.011719
-22.108	0.036133	0.079589	0.031738	0.11084	0.08086	0.055663	0.095996									-21.947	-0.03955	-0.06006	-0.06396	-0.01025	-0.03223	-0.07129	-0.03467	-0.01855	-0.05518	-0.04102									-21.998	-0.01001	-0.12725	-0.0855	-0.26807	-0.2019	-0.22559	0.014893
-22.083	0.028321	0.08252	0.02002	0.103027	0.069336	0.051759	0.091309									-21.922	-0.03941	-0.05992	-0.06396	-0.01709	-0.03223	-0.07115	-0.0415	-0.01855	-0.05504	-0.04102									-21.973	0.00171	-0.11279	-0.08423	-0.28687	-0.2019	-0.22559	0.019531
-22.058	0.023438	0.077637	0.0083	0.098145	0.069453	0.051758	0.096309									-21.897	-0.0359	-0.05641	-0.06055	-0.01855	-0.02881	-0.06764	-0.04297	-0.01514	-0.05152	-0.0376									-21.948	0.00879	-0.09326	-0.08423	-0.27979	-0.2019	-0.22559	0.029785
-22.033	0.026367	0.07373	0.011231	0.101074	0.072461	0.054687	0.094434									-21.872	-0.03018	-0.05068	-0.05469	-0.0127	-0.02295	-0.0668	-0.03711	-0.00928	-0.05068	-0.03174									-21.923	0.00635	-0.0752	-0.08423	-0.2915	-0.2019	-0.2334	0.041504
-22.008	0.031249	0.078613	0.0083	0.112792	0.088556	0.068359	0.09881									-21.847	-0.03271	-0.04834	-0.05225	-0.01025	-0.02051	-0.06738	-0.03467	-0.00684	-0.05127	-0.03418									-21.898	0.00952	-0.06592	-0.08423	-0.2915	-0.20654	-0.2334	0.046143
-21.983	0.035156	0.079591	0.000488	0.098145	0.078125	0.055665	0.086426									-21.822	-0.03564	-0.04834	-0.05908	-0.01025	-0.02734	-0.06738	-0.03467	-0.01367	-0.05127	-0.03711									-21.873	0.00952	-0.06592	-0.08423	-0.2915	-0.2168	-0.2334	0.046143
-21.958	0.035156	0.074707	-0.00244	0.098145	0.073242	0.055664	0.091309									-21.797	-0.03564	-0.04834	-0.06396	-0.01025	-0.03223	-0.06738	-0.03467	-0.01855	-0.05127	-0.03711									-21.848	0.00952	-0.06592	-0.08423	-0.27979	-0.21826	-0.2334	0.046143
-21.933	0.030273	0.077637	-0.00732	0.098145	0.072969	0.055664	0.091035									-21.772	-0.03564	-0.04834	-0.05615	-0.01025	-0.03223	-0.06738	-0.03467	-0.01855	-0.05127	-0.03711									-21.823	0.016602	-0.06167	-0.07998	-0.27271	-0.22217	-0.22632	0.053222
-21.908	0.016603	0.075685	-0.01416	0.099121	0.074492	0.048829	0.084746									-21.747	-0.02783	-0.04834	-0.05615	-0.01025	-0.03223	-0.05566	-0.02295	-0.01855	-0.05127	-0.03711									-21.798	0.00879	-0.06318	-0.08052	-0.2876	-0.21753	-0.22949	0.050049
-21.883	0.023437	0.082519	-0.01904	0.103026	0.076172	0.062499	0.091309									-21.722	-0.02783	-0.04834	-0.05615	-0.01025	-0.03223	-0.05566	-0.02295	-0.01855	-0.05127	-0.03711									-21.773	0.00562	-0.07373	-0.08813	-0.2876	-0.22534	-0.24121	0.042969
-21.858	0.03125	0.087402	-0.01904	0.098145	0.069336	0.055664	0.091309									-21.697	-0.02789	-0.03668	-0.05615	-0.01025	-0.03223	-0.05572	-0.02295	-0.00684	-0.05133	-0.03711									-21.748	0.029053	-0.07373	-0.08813	-0.2876	-0.22534	-0.24121	0.038331
-21.833	0.03125	0.105957	-0.02393	0.098145	0.081171	0.055664	0.094355									-21.672	-0.02924	-0.03803	-0.05762	-0.01172	-0.03369	-0.05707	-0.02441	-0.01318	-0.05268	-0.02686									-21.723	0.068115	-0.07095	-0.08535	-0.28296	-0.2207	-0.23657	0.042969
-21.808	0.03125	0.108887	-0.01611	0.10791	0.083711	0.066406	0.090059									-21.647	-0.02783	-0.04346	-0.05615	-0.00244	-0.02051	-0.05566	-0.02295	-0.01465	-0.05811	-0.02539									-21.698	0.08374	-0.06719	-0.08159	-0.28687	-0.21753	-0.2334	0.057861
-21.783	0.019532	0.102052	-0.02295	0.094238	0.077148	0.056642	0.083496									-21.622	-0.02783	-0.04834	-0.06104	-0.00244	-0.02051	-0.05566	-0.02295	-0.01465	-0.06299	-0.02539									-21.673	0.08374	-0.07373	-0.08032	-0.27979	-0.21753	-0.24048	0.057861
-21.758	0.03125	0.102051	-0.02295	0.094238	0.074219	0.051758	0.095215									-21.597	-0.02783	-0.04834	-0.06396	-0.00732	-0.02051	-0.05566	-0.02783	-0.01465	-0.06299	-0.02539									-21.648	0.080566	-0.07373	-0.08813	-0.27979	-0.21753	-0.24512	0.057861
-21.733	0.03125	0.102051	-0.02295	0.094238	0.069219	0.051758	0.092168									-21.572	-0.02783	-0.04834	-0.06396	-0.01025	-0.02051	-0.05566	-0.03076	-0.01465	-0.06299	-0.03223									-21.623	0.079102	-0.07373	-0.08813	-0.27979	-0.22925	-0.24512	0.050781
-21.708	0.023438	0.099122	-0.021	0.091309	0.078397	0.048829	0.084745									-21.547	-0.02783	-0.04834	-0.05225	-0.01025	-0.02051	-0.05566	-0.03076	-0.01465	-0.05127	-0.03711									-21.598	0.075928	-0.07373	-0.08813	-0.2915	-0.22925	-0.24512	0.046143
-21.683	0.023438	0.108887	-0.01904	0.101074	0.084961	0.067383	0.091309									-21.522	-0.02783	-0.04834	-0.05225	-0.01025	-0.02051	-0.05566	-0.03076	-0.01465	-0.05127	-0.03711									-21.573	0.075928	-0.07373	-0.08813	-0.2915	-0.22925	-0.24976	0.046143
-21.658	0.023438	0.102051	-0.01904	0.094238	0.080078	0.067383	0.091309									-21.497	-0.03467	-0.04834	-0.05225	-0.01025	-0.02539	-0.05566	-0.03076	-0.01465	-0.05127	-0.03711									-21.548	0.068848	-0.07373	-0.08813	-0.29614	-0.22925	-0.25293	0.046143
-21.633	0.035156	0.102051	-0.01904	0.094238	0.081055	0.070313	0.103027									-21.472	-0.03955	-0.04834	-0.05225	0.00146	-0.02832	-0.05566	-0.03076	-0.01465	-0.05127	-0.03711									-21.523	0.064209	-0.08545	-0.09985	-0.29932	-0.22925	-0.25293	0.046143
-21.608	0.035156	0.099121	-0.01904	0.105957	0.080586	0.063477	0.097676									-21.447	-0.03945	-0.04824	-0.05225	0.00146	-0.02832	-0.05557	-0.03076	-0.00684	-0.05117	-0.03711									-21.498	0.05957	-0.0812	-0.08633	-0.30395	-0.22217	-0.25366	0.053223
-21.583	0.023439	0.082521	-0.01904	0.091309	0.069453	0.05176	0.079707									-21.422	-0.03705	-0.04584	-0.0498	0.00391	-0.02588	-0.06	-0.02832	-0.01123	-0.04877	-0.03467									-21.473	0.064209	-0.07559	-0.08999	-0.29932	-0.22534	-0.24121	0.057861
-21.558	0.029297	0.097168	-0.01611	0.089356	0.067578	0.054688	0.082715									-21.397	-0.03564	-0.04443	-0.04834	-0.00146	-0.0166	-0.06348	-0.02686	-0.01465	-0.04736	-0.0332									-21.448	0.071289	-0.07373	-0.08813	-0.29932	-0.22534	-0.24121	0.057861
-21.533	0.027343	0.10205	-0.01123	0.094238	0.065117	0.05957	0.08709									-21.372	-0.03564	-0.04443	-0.04834	-0.00635	-0.0166	-0.06348	-0.02686	-0.01465	-0.04736	-0.02539									-21.423	0.056397	-0.07373	-0.08813	-0.29932	-0.22534	-0.24829	0.05786
-21.508	0.019532	0.09424	-0.01611	0.086427	0.057812	0.060548	0.084667									-21.347	-0.03551	-0.04918	-0.04834	-0.00635	-0.0166	-0.06334	-0.03369	-0.01465	-0.04723	-0.02539									-21.398	0.044678	-0.0832	-0.09517	-0.31885	-0.24878	-0.25757	0.034424
-21.483	0.021484	0.106933	-0.00635	0.091309	0.074492	0.060546	0.084746									-21.322	-0.03213	-0.04873	-0.05176	-0.00293	-0.01318	-0.05996	-0.03516	-0.01123	-0.04385	-0.02197									-21.373	0.032959	-0.09717	-0.09985	-0.31885	-0.24878	-0.25293	0.046143
-21.458	0.023437	0.113768	0.00537	0.109863	0.078125	0.067382	0.091309									-21.297	-0.0231	-0.04654	-0.0542	-0.000489	-0.01074	-0.05777	-0.03271	-0.00879	-0.04166	-0.02441									-21.348	0.013428	-0.09717	-0.11304	-0.31885	-0.24878	-0.25293	0.046143
-21.433	0.023438	0.11377	0.023926	0.10498	0.072774	0.067383	0.09084									-21.272	-0.02979	-0.03857	-0.04639	-0.00439	-0.01465	-0.06152	-0.03662	-0.0127	-0.05029	-0.03125									-21.323	0.00635	-0.10498	-0.10767	-0.31885	-0.24878	-0.26074	0.034425
-21.408	0.023439	0.09717	0.015137	0.086426	0.069453	0.050783	0.079707									-21.247	-0.02979	-0.03857	-0.04639	-0.00439	-0.02148	-0.05371	-0.03662	-0.0127	-0.05322	-0.03125									-21.298	0.00635	-0.09976	-0.1166	-0.31421	-0.25195	-0.2561	0.039063
-21.383	0.026367	0.093261	0.027832	0.097168	0.07246	0.054687	0.077831									-21.222	-0.02979	-0.03857	-0.04639	-0.00439	-0.02637	-0.05371	-0.03662	-0.0127	-0.04541	-0.03125									-21.273	0.00952	-0.08672	-0.11284	-0.31104	-0.2605	-0.25293	0.042236
-21.358	0.026367	0.109863	0.039551	0.099121	0.077148	0.05957	0.087402									-21.197	-0.03002	-0.03881	-0.04639	-0.0044	-0.02637	-0.05395	-0.03662	-0.0127	-0.04565	-0.03125									-21.248	0.00952	-0.08545	-0.11401	-0.31104	-0.2605	-0.26001	0.042236
-21.333	0.027344	0.109863	0.047363	0.094238	0.072266	0.05957	0.087402									-21.172	-0.03564	-0.04443	-0.05225	-0.01025	-0.03223	-0.06445	-0.03467	-0.01855	-0.05127	-0.03711									-21.223	0.00171	-0.08545	-0.12329	-0.31104	-0.27222	-0.26465	0.037598
-21.308	0.027344	0.109863	0.047363	0.094238	0.065313	0.071289	0.087285									-21.147	-0.03555	-0.04434	-0.05225	-0.00244	-0.03223	-0.06729	-0.03467	-0.01855	-0.05117	-0.03711									-21.198	0.00879	-0.0812	-0.10732	-0.31567	-0.27295	-0.24976	0.046143
-21.283	0.024415	0.104004	0.044434	0.091309	0.074492	0.06543	0.084746									-21.122	-0.03314	-0.04193	-0.0498	-0.00488	-0.02979	-0.06488	-0.03223	-0.021	-0.04877	-0.03467									-21.173	-0.09595	-0.07559	-0.10171	-0.31104	-0.28003	-0.25293	0.053955
-21.258	0.028319	0.113768	0.051269	0.109862	0.081055	0.067382	0.091309									-21.097	-0.03174	-0.04736	-0.04834	-0.00635	-0.02832	-0.06348	-0.03076	-0.01074	-0.04736	-0.0332									-21.148	-0.14673	-0.07373	-0.11157	-0.31885	-0.27539	-0.25293	0.053955
-21.233	0.035156	0.11377	0.046387	0.10498	0.077657	0.067383	0.095723									-21.072	-0.03174	-0.05225	-0.04834	-0.00635	-0.02832	-0.06348	-0.03076	-0.01074	-0.04736	-0.0332									-21.123	-0.14673	-0.08545	-0.11157	-0.31885	-0.28003	-0.25293	0.053955
-21.208	0.023439	0.09717	0.027832	0.086426	0.061523	0.063478	0.07959									-21.047	-0.03174	-0.04443	-0.04834	-0.00635	-0.02832	-0.06348	-0.03076	-0.01074	-0.04736	-0.04004									-21.098	-0.15845	-0.08545	-0.11157	-0.33057	-0.27295	-0.26465	0.053955
-21.183	0.023438	0.102051	0.027832	0.094238	0.061719	0.058594	0.079785									-21.022	-0.03174	-0.04443	-0.04541	-0.00635	-0.02832	-0.06348	-0.03564	-0.01074	-0.04736	-0.04492									-21.073	-0.16626	-0.08545	-0.11157	-0.33057	-0.28003	-0.26465	0.053955
-21.158	0.02832	0.106933	0.044434	0.099121	0.074492	0.05664	0.084746									-20.997	-0.03174	-0.04443	-0.04834	-0.00635	-0.0166	-0.06348	-0.03857	-0.01074	-0.0542	-0.04492									-21.048	-0.16626	-0.08545	-0.11157	-0.33057	-0.28003	-0.26465	0.046143
-21.133	0.030272	0.113768	0.051269	0.105956	0.076172	0.063476	0.086426									-20.972	-0.03174	-0.04443	-0.04834	-0.00635	-0.0166	-0.06348	-0.03857	-0.01074	-0.05908	-0.04492									-21.023	-0.15845	-0.08545	-0.10913	-0.32593	-0.28076	-0.26929	0.041504
-21.108	0.03125	0.11377	0.05127	0.105957	0.069453	0.075195	0.079707									-20.947	-0.03844	-0.0443	-0.04834	-0.01318	-0.0166	-0.06334	-0.03857	-0.01758	-0.05895	-0.0332									-20.998	-0.15381	-0.08267	-0.09707	-0.31812	-0.27856	-0.27564	0.047608
-21.083	0.034179	0.121582	0.062012	0.105957	0.072149	0.078125	0.094122									-20.922	-0.03994	-0.04092	-0.04492	-0.00293	-0.01318	-0.04824	-0.03516	-0.01904	-0.05557	-0.02979									-20.973	-0.15064	-0.09062	-0.10503	-0.30786	-0.28394	-0.27954	0.053955
-21.058	0.03125	0.11377	0.059082	0.109863	0.081055	0.075195	0.091309									-20.897	-0.0376	-0.03857	-0.04248	-0.000488	-0.01074	-0.0459	-0.03271	-0.00879	-0.0415	-0.02734									-20.948	-0.15064	-0.08936	-0.09058	-0.30322	-0.29175	-0.28418	0.053955
-21.033	0.03125	0.108887	0.059082	0.109863	0.081055	0.075195	0.091309									-20.872	-0.03775	-0.03873	-0.04248	-0.000489	-0.01074	-0.04605	-0.03272	-0.00879	-0.04166	-0.02734									-20.923	-0.15064	-0.08691	-0.09595	-0.32275	-0.28003	-0.2959	0.053955
-21.008	0.042969	0.102051	0.059082	0.10498	0.077658	0.070313	0.090842									-20.847	-0.0415	-0.04248	-0.04639	-0.00439	-0.02148	-0.0498	-0.03662	-0.0127	-0.04541	-0.03125									-20.898	-0.15064	-0.07764	-0.09595	-0.32275	-0.28467	-0.31543	0.049316
-20.983	0.02832	0.102053	0.044434	0.086426	0.061523	0.063478	0.07666									-20.822	-0.0415	-0.04248	-0.05322	-0.00439	-0.02637	-0.0498	-0.03174	-0.0127	-0.04541	-0.03125									-20.873	-0.15064	-0.07764	-0.09595	-0.33057	-0.29956	-0.31543	0.050781
-20.958	0.023438	0.102051	0.039551	0.086426	0.061718	0.063477	0.079784									-20.797	-0.03369	-0.04248	-0.05811	-0.00439	-0.02637	-0.0498	-0.03662	-0.0127	-0.04541	-0.03125									-20.848	-0.15527	-0.08823	-0.10654	-0.33984	-0.32373	-0.33179	0.049316
-20.933	0.02832	0.106934	0.056152	0.099121	0.06668	0.06543	0.084746									-20.772	-0.03355	-0.04723	-0.05811	-0.00439	-0.02637	-0.0565	-0.03662	-0.0127	-0.04527	-0.03125									-20.823	-0.14209	-0.08218	-0.09804	-0.29859	-0.33008	-0.31934	0.062499
-20.908	0.042968	0.125487	0.058106	0.105957	0.080078	0.075194	0.091309									-20.747	-0.03018	-0.04678	-0.05469	-0.000977	-0.02295	-0.05801	-0.0332	-0.00928	-0.04189	-0.02783									-20.798	-0.15772	-0.08203	-0.10278	-0.27978	-0.35034	-0.33496	0.053957
-20.883	0.038086	0.120605	0.05127	0.101074	0.072775	0.075195	0.085959									-20.722	-0.02783	-0.04443	-0.04053	0.00146	-0.0127	-0.05566	-0.03076	-0.00684	-0.03955	-0.02539									-20.773	-0.15064	-0.07842	-0.11382	-0.25317	-0.36523	-0.32642	0.065674
-20.858	0.019531	0.102053	0.039551	0.094238	0.061641	0.063478	0.079707									-20.697	-0.02783	-0.03271	-0.04053	0.00146	-0.0127	-0.05566	-0.03076	-0.01367	-0.03955	-0.03027									-20.748	-0.15064	-0.07373	-0.08813	-0.24072	-0.39404	-0.32788	0.053955
-20.833	0.034179	0.112793	0.042481	0.097168	0.07246	0.066406	0.082714									-20.672	-0.02783	-0.03271	-0.04053	-0.00537	-0.0127	-0.05566	-0.03076	-0.01855	-0.04639	-0.0332									-20.723	-0.15064	-0.07373	-0.08032	-0.2439	-0.35742	-0.33814	0.053955
-20.808	0.039063	0.114746	0.047363	0.102051	0.077148	0.083008	0.087402									-20.647	-0.02807	-0.03295	-0.04053	-0.01025	-0.01758	-0.0559	-0.03076	-0.01855	-0.0515	-0.02539									-20.698	-0.14282	-0.06758	-0.07417	-0.24927	-0.09717	-0.3584	0.061768
-20.783	0.039063	0.109863	0.052246	0.099121	0.071953	0.078125	0.08709									-20.622	-0.03369	-0.03857	-0.04639	-0.01611	-0.02637	-0.06152	-0.03662	-0.02441	-0.05713	-0.03125									-20.673	-0.14746	-0.05811	-0.07642	-0.21802	0.00195	-0.37085	0.057131
-20.758	0.031251	0.102052	0.039552	0.086427	0.057617	0.063478	0.07959									-20.597	-0.03857	-0.03857	-0.04639	-0.01611	-0.02637	-0.06152	-0.03662	-0.02441	-0.05713	-0.03125									-20.648	-0.13892	-0.05107	-0.07866	-0.20947	0.00439	-0.35523	0.070313
-20.733	0.02832	0.102051	0.039551	0.098145	0.057617	0.063477	0.08252									-20.572	-0.0415	-0.04541	-0.04639	-0.00439	-0.02637	-0.06152	-0.03662	-0.02441	-0.05713	-0.03125									-20.623	-0.13892	-0.04639	-0.11157	-0.17041	0.00903	-0.36939	0.068846
-20.708	0.035156	0.102051	0.05127	0.098145	0.06953	0.071289	0.075878									-20.547	-0.02969	-0.0502	-0.04639	-0.00439	-0.02637	-0.06143	-0.03662	-0.02441	-0.05703	-0.03125									-20.598	-0.15064	-0.05342	-0.09517	-0.07422	0.020752	-0.36621	0.053955
-20.683	0.040039	0.118652	0.05127	0.103027	0.071562	0.073242	0.08084									-20.522	-0.02729	-0.04779	-0.04395	-0.00195	-0.02393	-0.05902	-0.03418	-0.01025	-0.04291	-0.02881									-20.573	-0.16309	-0.06558	0.000584	0.047607	0.10913	-0.18726	0.041503
-20.658	0.046874	0.125487	0.05127	0.10498	0.072774	0.075194	0.095723									-20.497	-0.02588	-0.04639	-0.04248	-0.00537	-0.02246	-0.05762	-0.03271	-0.01367	-0.0415	-0.02734									-20.548	-0.16626	-0.07246	0.109179	0.067139	0.175537	-0.16309	0.03833
-20.633	0.038088	0.108889	0.039553	0.09424	0.069336	0.063478	0.07959									-20.472	-0.02588	-0.04639	-0.04248	-0.0083	-0.02246	-0.0498	-0.03271	-0.0166	-0.04639	-0.03418									-20.523	-0.16626	-0.07373	0.217285	0.063965	0.192627	-0.13184	0.042969
-20.608	0.03125	0.109863	0.039551	0.094238	0.069024	0.075195	0.079278									-20.447	-0.03271	-0.04639	-0.04248	-0.0083	-0.02246	-0.0498	-0.03955	-0.0166	-0.04932	-0.03906									-20.498	-0.17407	-0.07373	0.33374	-0.1814	0.192628	-0.10059	0.046144
-20.583	0.023439	0.102052	0.039551	0.083496	0.061523	0.067384	0.071777									-20.422	-0.0376	-0.04639	-0.04932	-0.0083	-0.02246	-0.05469	-0.04443	-0.0166	-0.04932	-0.03906									-20.473	-0.16626	-0.06904	0.222706	-0.45947	0.192627	-0.0708	0.049316
-20.558	0.023438	0.099121	0.034668	0.078613	0.056758	0.0625	0.071895									-20.397	-0.0376	-0.03857	-0.0542	-0.0083	-0.02246	-0.05762	-0.04443	-0.0166	-0.04932	-0.03906									-20.448	-0.16626	-0.05888	0.043899	-0.51025	0.204349	-0.0498	0.057864
-20.533	0.026367	0.097168	0.030762	0.081543	0.05293	0.058593	0.086621									-20.372	-0.0376	-0.03857	-0.04639	-0.0083	-0.02246	-0.05762	-0.04443	-0.0166	-0.04932	-0.03906									-20.423	-0.14673	-0.04004	-0.13647	-0.65088	0.223877	-0.0835	0.077393
-20.508	0.026366	0.10205	0.035644	0.098144	0.069336	0.063476	0.086426									-20.347	-0.03773	-0.03871	-0.04639	-0.000488	-0.02246	-0.05775	-0.04443	-0.0166	-0.04945	-0.03906									-20.398	-0.14673	-0.02295	-0.36939	-0.68994	0.091797	-0.17334	0.077393
-20.483	0.03125	0.11377	0.032715	0.098145	0.069063	0.071289	0.079317									-20.322	-0.04096	-0.04193	-0.0498	-0.00391	-0.02588	-0.06098	-0.04785	-0.02002	-0.05268	-0.04248									-20.373	-0.12256	-0.00845	-0.38613	-0.66578	0.154288	-0.1897	0.101554
-20.458	0.024415	0.106935	0.032715	0.086426	0.059843	0.064454	0.073026									-20.297	-0.03955	-0.04053	-0.04834	-0.00244	-0.02441	-0.05957	-0.04639	-0.01855	-0.05127	-0.0293									-20.348	-0.18115	-0.03394	-0.40235	-0.70947	0.145752	-0.26465	0.042969
-20.433	0.03125	0.108887	0.039551	0.094238	0.061523	0.071289	0.084473									-20.272	-0.03955	-0.04053	-0.04834	-0.00244	-0.02441	-0.05957	-0.04639	-0.01855	-0.05127	-0.0293									-20.323	-0.3374	-0.16287	-0.52884	-0.86891	-0.06764	-0.43115	-0.1133
-20.408	0.036133	0.102051	0.039551	0.094238	0.061523	0.068359	0.07959									-20.247	-0.03941	-0.04723	-0.04834	-0.00244	-0.01953	-0.05943	-0.05127	-0.01855	-0.05113	-0.0293									-20.298	-0.43189	-0.28204	-0.66119	-0.97119	-0.22779	-0.55054	-0.20777
-20.383	0.03125	0.102051	0.039551	0.094238	0.061523	0.075195	0.07959									-20.222	-0.03604	-0.04873	-0.0498	-0.00586	-0.021	-0.05605	-0.05078	-0.01514	-0.03994	-0.02588									-20.273	-0.44995	-0.32642	-0.71582	-0.96973	-0.2605	-0.59522	-0.21875
-20.358	0.03125	0.109863	0.039551	0.094238	0.064453	0.075195	0.07959									-20.197	-0.03369	-0.04639	-0.05029	-0.0083	-0.01856	-0.05371	-0.03662	-0.01953	-0.0376	-0.02344									-20.248	-0.44678	-0.32612	-0.7397	-0.95874	-0.97852	-0.6897	-0.21094
-20.333	0.03125	0.106934	0.034668	0.094238	0.057501	0.070313	0.079473									-20.172	-0.03369	-0.04639	-0.05029	-0.0083	-0.01855	-0.05371	-0.03662	-0.0166	-0.04443	-0.03027									-20.223	-0.43726	-0.34888	-0.771	-0.95703	-1.85498	-1.03955	-0.2085
-20.308	0.02832	0.099121	0.036621	0.088379	0.054961	0.060547	0.076933									-20.147	-0.02588	-0.04639	-0.05029	-0.0083	-0.01855	-0.04883	-0.03662	-0.0166	-0.04932	-0.03516									-20.198	-0.42798	-0.36465	-0.77358	-0.93994	-2.2168	-0.99902	-0.20386
-20.283	0.041991	0.117675	0.040527	0.102051	0.061523	0.067382	0.095215									-20.122	-0.02588	-0.04639	-0.05029	-0.0083	-0.01855	-0.05371	-0.03662	-0.0166	-0.04932	-0.03516									-20.173	-0.42798	-0.36279	-0.77173	-0.98609	-2.52222	-0.84912	-0.20386
-20.258	0.035156	0.112793	0.043457	0.102051	0.073242	0.079102	0.090332									-20.097	-0.02574	-0.04625	-0.05029	-0.0083	-0.01855	-0.05357	-0.03662	-0.0166	-0.04918	-0.03516									-20.148	-0.43579	-0.36748	-0.77642	-0.99536	-2.54956	-0.76782	-0.21167
-20.233	0.035156	0.105957	0.043457	0.097168	0.069961	0.079102	0.083145									-20.072	-0.02236	-0.04287	-0.04687	-0.00488	-0.01514	-0.0502	-0.0332	-0.01318	-0.0458	-0.03174									-20.123	-0.42871	-0.36636	-0.77383	-1.01025	-2.19556	-0.76538	-0.20459
-20.208	0.026369	0.097169	0.034668	0.081543	0.056835	0.065431	0.074902									-20.047	-0.0249	-0.04541	-0.03271	-0.00732	-0.0127	-0.04785	-0.03076	-0.01074	-0.04346	-0.0293									-20.098	-0.41235	-0.36074	-0.76187	-1.03687	-1.92456	-0.76074	-0.19995
-20.183	0.02832	0.11377	0.034668	0.094238	0.061523	0.063477	0.087402									-20.022	-0.02783	-0.04834	-0.03271	-0.01025	-0.0127	-0.04785	-0.03076	-0.01563	-0.04346	-0.0293									-20.073	-0.41162	-0.36592	-0.76313	-1.04932	-1.90039	-1.46851	-0.19995
-20.158	0.023438	0.11377	0.039551	0.094238	0.056641	0.071289	0.087402									-19.997	-0.02807	-0.03685	-0.03271	0.00146	-0.0127	-0.04808	-0.03076	-0.01855	-0.04369	-0.0293									-20.048	-0.42407	-0.36748	-0.77642	-1.05708	-1.68623	-2.7561	-0.19991
-20.133	0.03125	0.11377	0.039551	0.094238	0.057617	0.071289	0.087402									-19.972	-0.03369	-0.04248	-0.03857	-0.00439	-0.01855	-0.05371	-0.03662	-0.02441	-0.0542	-0.04004									-20.023	-0.12256	-0.18967	-0.58445	-0.75562	-1.58398	-3.4187	0.094482
-20.108	0.03125	0.118652	0.039551	0.103027	0.057305	0.068359	0.08709									-19.947	-0.03369	-0.04248	-0.03857	-0.00439	-0.01855	-0.05371	-0.03662	-0.02441	-0.05713	-0.04297									-19.998	0.310303	0.193422	-0.20373	-0.31809	-1.06907	-2.59277	0.527367
-20.083	0.023439	0.105958	0.039551	0.090332	0.049999	0.055665	0.076855									-19.922	-0.03369	-0.04248	-0.03857	-0.00439	-0.01855	-0.05371	-0.04346	-0.0127	-0.05713	-0.04297									-19.973	0.470459	0.447231	0.061733	-0.15942	-0.79639	-1.48413	0.678223
-20.058	0.035156	0.105957	0.044434	0.095215	0.06668	0.060547	0.088652									-19.897	-0.03369	-0.04248	-0.03857	-0.00439	-0.01855	-0.05371	-0.04053	-0.0127	-0.04541	-0.04297									-19.948	0.548584	0.530573	0.147516	-0.12354	-0.98633	-0.68335	0.714112
-20.033	0.035155	0.105956	0.04834	0.102051	0.069844	0.079101	0.094746									-19.872	-0.03369	-0.04248	-0.04541	-0.00439	-0.02344	-0.05371	-0.04053	-0.0127	-0.04541	-0.03516									-19.923	0.564209	0.552149	0.168116	-0.11255	-1.33862	-0.22949	0.718018
-20.008	0.023439	0.09424	0.03174	0.098146	0.053711	0.067385	0.083496									-19.847	-0.03369	-0.04248	-0.05029	-0.00439	-0.01855	-0.05859	-0.04053	-0.0127	-0.04541	-0.03516									-19.898	0.564209	0.548828	0.212646	-0.11572	-0.50659	-0.4209	0.710205
-19.983	0.023438	0.094238	0.043457	0.093262	0.053828	0.067383	0.07873									-19.822	-0.03369	-0.04248	-0.05029	-0.00439	-0.01855	-0.06152	-0.04053	-0.0127	-0.04541	-0.03516									-19.873	0.564209	0.548144	0.232957	-0.11499	0.477051	-0.1897	0.698486
-19.958	0.026367	0.108886	0.046387	0.089356	0.068554	0.065429	0.074902									-19.797	-0.04043	-0.04238	-0.05029	-0.00439	-0.01855	-0.06143	-0.04053	-0.0127	-0.04531	-0.03516									-19.848	0.564209	0.535645	0.242432	-0.01025	0.903564	-0.50049	0.698486
-19.933	0.02832	0.108887	0.046387	0.105957	0.068359	0.071289	0.07959									-19.772	-0.04291	-0.03998	-0.04785	-0.00879	-0.01611	-0.05902	-0.03809	-0.01025	-0.04291	-0.03271									-19.823	0.568848	0.544776	0.293556	0.033451	1.22852	-0.91626	0.703128
-19.908	0.03125	0.102051	0.039551	0.105957	0.061055	0.071289	0.079121									-19.747	-0.0415	-0.03857	-0.04639	-0.00439	-0.01465	-0.05762	-0.03662	-0.00879	-0.0415	-0.03125									-19.798	0.59082	0.588625	0.329592	0.050783	1.27002	-0.97778	0.7251
-19.883	0.019533	0.090334	0.035646	0.09424	0.057617	0.056642	0.075684									-19.722	-0.04156	-0.03863	-0.04639	-0.00439	-0.01465	-0.05768	-0.03662	-0.00879	-0.03375	-0.03125									-19.773	0.603271	0.620509	0.37173	0.083496	1.28711	0.279053	0.72583
-19.858	0.019531	0.098145	0.035645	0.094238	0.057617	0.051758	0.072754									-19.697	-0.03119	-0.04682	-0.04785	-0.00586	-0.01611	-0.05902	-0.03809	-0.01025	-0.0351	-0.03271									-19.748	0.610352	0.629737	0.3834	0.098389	1.28955	1.16113	0.74463
-19.833	0.026367	0.095215	0.035645	0.089356	0.057617	0.051758	0.067871									-19.672	-0.02979	-0.05029	-0.05127	-0.00439	-0.01465	-0.05762	-0.0415	-0.01563	-0.03369	-0.03125									-19.723	0.61499	0.635352	0.398291	0.114746	1.29419	1.97437	0.737549
-19.808	0.019531	0.090332	0.044434	0.08252	0.052617	0.051758	0.067754									-19.647	-0.02979	-0.05029	-0.0542	-0.00439	-0.01465	-0.05762	-0.04443	-0.02051	-0.04053	-0.03125									-19.698	0.697754	0.68688	0.442007	0.467043	1.37232	1.979	0.820315
[truncated: 7,988 more rows]

## Sheet: Extended Fig.1c
Conc. (μM)	Response (RU)		Req vs C_X	Req vs C_Y
[truncated: 100 more rows]
