# Supplementary material for: Pharmacological targeting of BMAL1 modulates circadian and immune pathways
Source: Nat Chem Biol. 2025 Mar 25;21(5):736–45. doi: 10.1038/s41589-025-01863-x (PMC12037410; doi:10.1038/s41589-025-01863-x)
Supplement: Supplementary file 11 — Statistical source data. [file 41589_2025_1863_MOESM11_ESM.xlsx]

## Sheet: Extended Fig.2a
Temperature (°C)	No89(Y340F)-DMSO				No89(Y340F)-A401
60	-0.9162	0.223682	0.169998	0.52252	0.488456	0.558509	-0.567813	-0.479152
59.5	0.368627	0.617361	1.96303	2.3066	3.05634	2.98957	1.87091	2.02306
58.8	0.896516	1.62661	2.05787	3.53417	7.88234	7.6492	7.30112	5.57606
57.7	0.98241	2.6126	2.7987	3.80259	17.1545	18.0258	16.292	15.2543
56	2.27976	3.8008	3.97795	5.52941	32.6494	31.4541	30.6934	29.0833
54.3	3.68448	4.75637	5.08384	6.25235	46.4542	49.0254	47.0092	43.5635
51.9	6.30603	7.61591	8.00243	9.59863	63.3261	61.5813	65.3489	60.9016
49.5	10.887	10.7618	13.0487	13.7376	76.6745	81.5125	75.6905	76.7883
46.5	24.0413	22.2035	26.3229	27.6524	86.9088	88.2639	84.2895	80.0491
44	30.197	33.5898	45.7796	48.6606	89.8292	102.891	91.8312	94.4877
42	49.6305	67.6055	71.4421	73.8525	93.1173	91.9308	91.0846	94.2983
40.1	63.1122	85.9922	89.9701	91.2317	97.4453	105.952	91.7151	96.0168
38.5	67.4713	95.9719	103.094	101.081	95.9271	104.063	103.606	96.4043
37.3	82.05	100.999	105.682	106.034	99.0149	104.983	93.9798	96.2412
36.4	81.4684	103.815	108.292	106.424	95.486	106.291	97.2077	97.9772
36	71.1648	106.693	101.85	102.867	95.1554	97.0534	98.5311	94.7624
Conc. (μM)	No89(Y340F)-DMSO				No89(Y340F)-A401
500	8.81409	9.62235	10.4456	9.67848	84.0152	80.3421	80.9815	78.419
250	10.3258	9.88615	11.3904	11.4652	88.4945	85.3969	88.346	86.1909
125	10.221	10.0265	11.2426	11.6935	88.2068	86.9478	87.3221	84.4905
62.5	10.3464	10.874	10.4867	11.5644	71.4184	71.5515	70.5399	69.9099
31.25	10.0845	10.7992	9.79073	11.1116	55.8819	56.4655	54.2506	55.157
15.625	9.56996	10.3015	12.2997	12.6009	45.265	47.1056	44.8649	47.1871
7.8125	13.5757	11.3249	11.1752	10.8834	44.999	46.5829	44.6824	43.677
3.90625	10.8422	9.9217	9.99654	12.2698	31.0442	30.9153	30.8184	30.8442
1.95312	10.4718	10.41	10.7636	10.8441	22.3113	21.8803	22.8754	22.0752
0.976563	9.89364	11.3156	10.8721	11.0274	18.2588	18.5847	17.6216	17.5556
0.488281	9.12841	12.0827	10.4175	11.7758	14.9127	15.7479	15.2592	15.154
0.244141	8.97499	11.3305	10.9788	11.6261	11.9347	12.1698	12.6905	12.3987
0.12207	8.60829	10.5073	11.3305	11.1079	9.21036	9.70635	10.3776	9.95177
0.061035	8.6719	10.12	9.53441	11.2314	8.29572	8.42564	8.23385	8.98763
0.030518	8.64945	10.8946	10.3109	10.7505	9.14849	9.07012	9.49496	9.66201
0	8.3819	10.9096	9.51196	10.5747	5.80546	5.85083	5.48579	5.88692

## Sheet: Extended Fig.2b
Temperature (°C)	No89(Y404F)-DMSO				No89(Y404F)-A401
60	-3.7207	1.78132	0.504605	1.43478	4.39418	1.36757	-1.7389	-4.02284
59.5	-2.41967	2.0245	3.93349	3.90917	10.8946	6.52638	1.72693	-1.41149
58.8	1.46518	5.98231	9.3504	11.0101	18.1058	12.1484	5.29657	-0.109805
57.7	5.35003	9.05858	9.27744	11.0588	26.1874	12.0126	7.62044	0.529058
56	7.21646	15.3874	14.743	19.8863	34.3409	19.7429	13.7455	8.39506
54.3	9.70301	18.6947	19.6431	22.5978	48.4038	30.2362	19.2877	12.7633
51.9	20.2389	26.8657	29.6015	36.7024	60.0791	37.3994	26.962	19.9984
49.5	30.3736	39.9307	42.1619	48.2597	82.6149	54.0418	37.5432	32.9513
46.5	42.5875	49.5425	53.8469	69.8301	94.5936	68.4961	52.1412	44.8741
44	62.6258	68.7236	70.7542	83.5942	104.688	83.709	66.7552	54.9043
42	64.5956	75.399	82.2263	98.7993	114.798	111.923	73.1598	63.9761
40.1	80.2079	84.9014	94.5922	106.289	125.003	92.9406	83.8927	75.8111
38.5	94.6834	90.5432	96.9146	117.859	125.083	96.2387	85.7134	81.8882
37.3	90.3426	91.9962	104.903	112.089	123.822	107.091	86.0488	83.0382
36.4	85.2844	89.8745	100.909	114.071	116.698	102.484	86.9672	84.2281
36	78.6576	87.1812	87.3271	92.0874	111.907	91.9823	79.7401	77.7436
Conc. (μM)	No89(Y404F)-DMSO				No89(Y404F)-A401
500	44.8933	37.34	51.8867	52.5	34.3667	28.8733	27.2	28.5933
250	44.0267	42.3267	50.3467	52.7867	48.36	44.0467	47.4333	47.58
125	45.8067	43.1667	57.4667	57.14	54.88	51.7867	53.0133	53.5267
62.5	43.58	47.6267	56.1533	58.42	61.8267	56.02	65.4467	56.08
31.25	44.18	47.38	55.5067	56.84	66.1867	57.74	63.0733	64.8533
15.625	40.4933	47.8267	56.4867	57.3667	63.6667	60.3267	59.3133	63.1533
7.8125	51.1667	49.3	59.8667	57.5533	65.68	59.8267	61.96	61.8733
3.90625	43.4267	51.7333	52.4	59.74	63.72	61.98	65.42	59.1267
1.95312	43.8467	50.82	52.16	57.3267	66.0667	65.72	70.0267	65.96
0.976563	49.6933	53.9467	52.72	52.6467	60.96	56.94	59.6733	63.7267
0.488281	41.02	51.5133	51.4933	55.5067	65.7267	57.0867	65.7867	60.78
0.244141	41.1867	49.02	46.84	56.32	62.82	53.8467	60.1	58.4733
0.12207	41.0067	49.6067	52.3533	55.5467	66.02	63.0133	60.9133	61.0733
0.061035	39.6067	50.3133	52.66	59.3533	61.1933	58.9333	62.1733	65.58
0.030518	38.12	52.1867	50.6533	56.3067	61.4933	63.2933	59.76	62.6733
0	39.8667	45.1933	42.3733	49.1333	61.9133	55.6933	59.8467	59.2133

## Sheet: Extended Fig.2c
	WT			Y340F			Y404F			Y340F/Y404F
	Mean	SD	N	Mean	SD	N	Mean	SD	N	Mean	SD	N
CCM	8.83	0.39	4	9.6	0.36	4	1.76	1.165	4	0.45	0.42	4

## Sheet: Extended Fig.2d
ARNT2(PASB)										ARNT(PASB)										BMAL2(PASB)										BMAL1(PASA)
Temperature (°C)	DMSO				CCM					Temperature (°C)	DMSO				CCM					Temperature (°C)	DMSO				CCM					Temperature (°C)	DMSO			CCM
61	-0.503199	-0.902711	0.913772	0.492138	0.72419	-0.510474	-0.890725	0.677009		66	1.66674	-1.43138	0.541052	-0.776408	-1.86762	-0.49806	0.934727	1.43096		61	-2.27742	0.0322522	1.56579	0.679377	0.534065	-0.597676	-0.653335	0.716946		58	-1.52674	-1.19248	2.71922	-0.139025	-1.75647	1.89549
60.5	0.340533	-0.01626	0.134683	1.45913	0.141994	0.938177	0.7145	1.43679		65.5	2.36972	2.57911	2.91804	3.70542	2.76388	3.11239	2.73552	4.0155		60.5	-1.03103	0.00104039	3.10349	3.11806	1.46702	1.25234	0.157702	1.907		57.5	-2.68309	3.26126	5.17646	0.0339087	0.552711	3.6757
59.8	0.680701	1.3521	2.63958	2.5807	2.04506	2.31837	2.42903	2.25978		64.8	5.29244	1.8839	2.95389	4.06206	2.16909	3.55095	6.00822	6.80213		59.8	0.444248	1.27656	3.02442	3.47387	2.74189	2.14289	1.15162	3.02018		56.8	1.9423	5.90821	8.35642	4.29623	2.81103	6.15781
58.7	1.35514	2.05277	3.08234	3.17944	3.00796	2.72062	3.26777	2.7439		63.7	6.18094	5.75448	5.56968	6.87865	4.81037	3.19807	4.95903	6.81927		58.7	-0.140453	3.57583	6.06445	5.99371	3.53437	3.29318	2.80815	2.94597		55.7	5.39328	10.3258	15.9359	8.41613	7.09369	12.536
57	2.60706	3.34734	4.87088	4.79021	4.52924	4.80264	4.46105	4.12698		62	11.0166	7.89553	8.30652	10.6468	7.79211	8.64559	9.89201	10.5357		57	3.21377	5.43397	6.16225	8.2035	5.21475	4.00615	4.902	5.99133		54	15.4481	22.0609	23.2534	16.1371	15.6794	20.725
55.3	4.05775	5.36325	7.4279	7.60004	6.67347	6.8065	7.17796	7.7089		60.3	11.9447	13.4372	14.9647	15.0471	13.3501	12.9832	13.2362	15.3901		55.3	5.98746	9.89934	11.0271	11.7679	8.82466	9.24608	8.80081	9.80798		52.3	24.8073	35.8287	38.2137	26.4521	28.0798	30.6738
52.9	8.5212	9.56283	11.4185	12.0356	10.4037	11.2575	10.6281	12.7304		57.9	26.8754	24.1133	24.8964	26.971	22.4183	22.5826	24.266	27.1724		52.9	17.3964	20.4219	22.7482	24.8373	20.1023	19.5298	18.7691	15.9491		49.9	51.0238	54.52	55.2879	44.7628	40.5717	50.0322
50.5	18.592	21.0782	23.0515	24.4767	20.3033	21.8368	20.5532	21.9142		55.5	34.6174	42.9587	43.8586	45.9371	38.508	39.0432	39.2969	41.7757		50.5	32.8754	43.4874	48.4334	52.724	42.3581	39.9621	37.6456	42.5039		47.5	52.65	74.6477	78.2703	64.4976	63.0837	62.4631
47.5	46.847	47.6383	51.6461	53.8019	43.7543	43.5955	42.4602	44.9522		52.5	58.386	65.2215	67.4401	67.2114	57.6112	58.9244	59.1532	61.2737		47.5	63.7022	74.9218	77.3314	87.9205	71.5501	70.7152	68.5127	72.3293		44.5	74.4309	87.2952	88.8491	74.7313	73.9988	83.8968
45	67.8184	75.5833	79.4623	83.4572	71.8497	68.9165	68.6824	72.7667		50	50.0508	80.6061	83.9908	80.7998	75.3458	72.0036	76.4396	78.4818		45	69.1373	89.5955	95.3073	105.813	88.6826	80.1137	79.2073	85.0144		42	87.7469	109.808	102.445	92.3706	81.73	87.6708
43	78.9215	93.0834	95.6571	103.234	88.5362	86.6308	83.1259	88.8694		48	64.562	93.1159	93.645	92.7359	82.1507	87.3882	87.5581	88.7725		43	72.7932	96.9823	100.969	116.277	96.2019	96.7055	91.7121	100.334		40	62.8674	106.619	107.098	97.5687	95.4732	89.5222
41.1	86.0388	98.115	99.3161	108.501	96.1593	97.5872	92.302	97.7002		46.1	68.3078	95.2637	97.4092	97.5273	87.611	82.1042	91.9674	89.2508		41.1	76.2098	103.054	104.33	116.205	102.001	98.7225	98.6695	100.607		38.1	62.8222	106.818	104.243	102.716	98.4436	98.8403
39.5	90.5706	98.8346	100.824	109.763	83.3043	97.151	98.2575	99.529		44.5	70.0836	95.8005	96.0539	102.467	89.1504	87.4869	95.3508	97.8512		39.5	75.9477	105.047	106.246	112.759	88.5527	89.5228	85.5074	88.5686		36.5	62.8764	120.206	104.162	97.8434	94.1304	93.0013
38.3	86.6913	101.074	101.668	110.566	100.59	103.646	95.9402	99.8239		43.3	71.4646	100.163	97.7158	106.824	86.4786	103.736	104.072	98.3723		38.3	68.0053	107.37	92.4982	100.667	93.1194	89.4883	85.6372	84.9481		35.3	71.549	117.234	100.458	99.4609	89.685	99.9186
37.4	81.9441	100.127	100.471	110.705	102.477	100.995	95.711	91.1786		42.4	76.4726	109.239	105.384	108.904	90.8549	102.106	103.63	103.41		37.4	69.4202	108.225	97.6524	94.9723	90.8003	86.1302	85.5418	83.1061		34.4	74.6838	115.373	94.9831	100.905	92.0959	94.5678
37	76.1982	95.9355	92.542	100.347	92.7146	92.7443	90.1675	85.3709		42	72.0496	96.498	95.8199	98.8153	83.1739	82.2545	85.3753	87.5181		37	65.3065	107.607	87.958	97.5878	81.5555	74.9082	76.5807	79.5598		34	56.7152	115.156	96.4918	107.06	89.1052	92.5231

## Sheet: Extended Fig.2e
	ARNT(PASB)			ARNT2(PASB)			BMAL1(PASB)			BMAL2(PASB)			BMAL1(PASA)
	Mean	SD	N	Mean	SD	N	Mean	SD	N	Mean	SD	N	Mean	SD	N
CCM	-0.26	0.35	4	-0.51	0.23	4	6.71	0.49	4	-0.6	0.51	4	-1	0.415	4

## Sheet: Extended Fig.2f
Protein	Protein.ID	Entry.Name	Gene	Length	Organism	Protein.Description	Protein.Existence	Coverage	Protein.Probability	Top.Peptide.Probability	Total.Peptides	Unique.Peptides	Razor.Peptides	Total.Spectral.Count	Unique.Spectral.Count	Razor.Spectral.Count	Total.Intensity	Unique.Intensity	Razor.Intensity	Razor.Assigned.Modifications	Razor.Observed.Modifications	Indistinguishable.Proteins	DMSO_0_1	DMSO_0_2	DMSO_0_3	cmp_200_1	cmp_200_2	cmp_200_3	deltaS	logpval
sp|A0AVT1|UBA6_HUMAN	A0AVT1	UBA6_HUMAN	UBA6	1052	Homo sapiens	Ubiquitin-like modifier-activating enzyme 6	1:Experimental evidence at protein level	65.68	1	0.999	54	54	54	110	110	110	1884465536	1884465536	1884465536	10C(57.0214), 10K(229.1629), 10S(229.1629), 11C(57.0214), 11K(229.1629), 12K(229.1629), 13K(229.1629), 14K(229.1629), 15K(229.1629), 16C(57.0214), 17C(57.0214), 17K(229.1629), 1C(57.0214), 1K(229.1629), 20K(229.1629), 22K(229.1629), 24K(229.1629), 27K(229.1629), 28K(229.1629), 2C(57.0214), 2K(229.1629), 37C(57.0214), 3C(57.0214), 3K(229.1629), 3S(229.1629), 44K(229.1629), 4S(229.1629), 5C(57.0214…			0.00062491	0.000641187	0.000637442	0.000622913	0.000619354	0.000631432	-0.0332632	0.734459
sp|A0FGR8|ESYT2_HUMAN	A0FGR8	ESYT2_HUMAN	ESYT2	921	Homo sapiens	Extended synaptotagmin-2	1:Experimental evidence at protein level	15.85	1	0.999	10	10	10	15	15	15	107141144	107141144	107141144	12K(229.1629), 13K(229.1629), 15K(229.1629), 18K(229.1629), 2C(57.0214), N-term(229.1629)			1.85805e-05	1.97033e-05	2.01151e-05	2.44395e-05	1.92105e-05	2.11005e-05	0.0988401	0.525001
sp|A0JNW5|UH1BL_HUMAN	A0JNW5	UH1BL_HUMAN	UHRF1BP1L	1464	Homo sapiens	UHRF1-binding protein 1-like	1:Experimental evidence at protein level	4.23	1	0.999	5	4	4	5	4	4	111344386	57053156	111344386	10K(229.1629), 19K(229.1629), 8K(229.1629), N-term(229.1629)			1.4549e-05	1.54739e-05	1.48339e-05	1.54554e-05	1.52995e-05	1.61337e-05	0.059213	0.837959
sp|A0MZ66|SHOT1_HUMAN	A0MZ66	SHOT1_HUMAN	SHTN1	631	Homo sapiens	Shootin-1	1:Experimental evidence at protein level	24.25	1	0.999	14	14	14	20	20	20	131516168	131516168	131516168	10K(229.1629), 13K(229.1629), 14K(229.1629), 20K(229.1629), 2C(57.0214), 7K(229.1629), 9K(229.1629), N-term(229.1629)			4.3817e-05	4.56146e-05	4.6591e-05	5.00703e-05	4.71463e-05	4.77469e-05	0.0659135	1.1585
sp|A1L0T0|HACL2_HUMAN	A1L0T0	HACL2_HUMAN	ILVBL	632	Homo sapiens	2-hydroxyacyl-CoA lyase 2	1:Experimental evidence at protein level	26.11	1	0.999	11	11	11	13	13	13	121253496	121253496	121253496	10C(57.0214), 10K(229.1629), 19K(229.1629), 24K(229.1629), 6K(229.1629), 8K(229.1629), 9C(57.0214), 9K(229.1629), N-term(229.1629)			2.97632e-05	3.10835e-05	3.18651e-05	3.35952e-05	3.13514e-05	3.14336e-05	0.0161581	0.564636
sp|A1L390|PKHG3_HUMAN	A1L390	PKHG3_HUMAN	PLEKHG3	1219	Homo sapiens	Pleckstrin homology domain-containing family G member 3	1:Experimental evidence at protein level	7.63	1	0.999	8	7	8	11	10	11	244318958	44661884	244318958	18K(229.1629), 19K(229.1629), 5C(57.0214), 6C(57.0214), 7K(229.1629), 9K(229.1629), N-term(229.1629)			1.87303e-05	1.94287e-05	1.99148e-05	2.05878e-05	1.87767e-05	1.93091e-05	-0.00890846	0.112273
sp|A1X283|SPD2B_HUMAN	A1X283	SPD2B_HUMAN	SH3PXD2B	911	Homo sapiens	SH3 and PX domain-containing protein 2B	1:Experimental evidence at protein level	30.41	1	0.999	22	20	22	25	22	25	202888304	202888304	202888304	10K(229.1629), 11K(229.1629), 13K(229.1629), 14K(229.1629), 17K(229.1629), 18K(229.1629), 19K(229.1629), 20K(229.1629), 24K(229.1629), 2K(229.1629), 4C(57.0214), 5K(229.1629), 7K(229.1629), 8C(57.0214), 8K(229.1629), 9K(229.1629), 9S(229.1629), N-term(229.1629)			9.64851e-05	9.57846e-05	0.000100357	0.000100834	9.94364e-05	0.000100369	0.0569338	0.710963
sp|A2RRP1|NBAS_HUMAN	A2RRP1	NBAS_HUMAN	NBAS	2371	Homo sapiens	Neuroblastoma-amplified sequence	1:Experimental evidence at protein level	6.33	1	0.999	10	10	10	12	12	12	56822254	56822254	56822254	12K(229.1629), 13K(229.1629), 16S(229.1629), 18K(229.1629), 1K(229.1629), 27K(229.1629), 9K(229.1629), N-term(229.1629)			9.33064e-06	9.12999e-06	9.53516e-06	1.1193e-05	9.35686e-06	9.89542e-06	0.0847852	0.567836
sp|A2RTX5|SYTC2_HUMAN	A2RTX5	SYTC2_HUMAN	TARS3	802	Homo sapiens	Threonine--tRNA ligase 2, cytoplasmic	1:Experimental evidence at protein level	7.11	1	0.999	6	3	3	21	3	3	1711727520	282757247	1711727520	8K(229.1629), N-term(229.1629)			4.9501e-05	5.32693e-05	5.31376e-05	5.43478e-05	4.81698e-05	4.99188e-05	-0.0901506	0.198853
sp|A2RUC4|TYW5_HUMAN	A2RUC4	TYW5_HUMAN	TYW5	315	Homo sapiens	tRNA wybutosine-synthesizing protein 5	1:Experimental evidence at protein level	11.11	1	0.999	3	3	3	3	3	3	44660992	44660992	44660992	13K(229.1629), N-term(229.1629)			4.93455e-06	5.06743e-06	4.89727e-06	5.60297e-06	4.86908e-06	5.22071e-06	0.081327	0.471417
sp|A3KN83|SBNO1_HUMAN	A3KN83	SBNO1_HUMAN	SBNO1	1393	Homo sapiens	Protein strawberry notch homolog 1	1:Experimental evidence at protein level	17.09	1	0.999	17	14	17	20	17	20	126991256	126991256	126991256	13K(229.1629), 14K(229.1629), 15K(229.1629), 19K(229.1629), 1K(229.1629), 20K(229.1629), 24K(229.1629), 2K(229.1629), 3C(57.0214), 7K(229.1629), 8K(229.1629), 9K(229.1629), N-term(229.1629)			3.95737e-05	3.87844e-05	3.96459e-05	3.99457e-05	3.74587e-05	3.96318e-05	0.00211799	0.137826
sp|A4D1E9|GTPBA_HUMAN	A4D1E9	GTPBA_HUMAN	GTPBP10	387	Homo sapiens	GTP-binding protein 10	1:Experimental evidence at protein level	31.01	1	0.999	9	9	9	10	10	10	88369510	88369510	88369510	11K(229.1629), 15K(229.1629), 18K(229.1629), 19K(229.1629), 22K(229.1629), 7K(229.1629), 8K(229.1629), 9K(229.1629), N-term(229.1629)			1.80285e-05	1.8579e-05	1.86282e-05	1.81558e-05	1.93294e-05	1.95894e-05	0.0571293	0.522683
sp|A5A3E0|POTEF_HUMAN	A5A3E0	POTEF_HUMAN	POTEF	1075	Homo sapiens	POTE ankyrin domain family member F	1:Experimental evidence at protein level	12.65	1	0.999	12	2	4	329	18	20	38143328768	83238261	38143328768	12M(15.9949), 14M(15.9949), 15S(229.1629), 16C(57.0214), 1C(57.0214), 23K(229.1629), 25K(229.1629), 28K(229.1629), 2C(57.0214), 2K(229.1629), 4C(57.0214), 5Y(79.9663), 9C(57.0214), N-term(229.1629)			0.00224115	0.00221896	0.00225383	0.00230239	0.00202428	0.00220685	-0.0222474	0.268754
sp|A5D8V6|VP37C_HUMAN	A5D8V6	VP37C_HUMAN	VPS37C	355	Homo sapiens	Vacuolar protein sorting-associated protein 37C	1:Experimental evidence at protein level	11.83	1	0.999	3	3	3	3	3	3	42317990	42317990	42317990	11K(229.1629), N-term(229.1629)			9.18197e-06	8.34664e-06	8.37762e-06	1.03538e-05	8.76235e-06	9.42708e-06	0.17027	0.714926
sp|A5YKK6|CNOT1_HUMAN	A5YKK6	CNOT1_HUMAN	CNOT1	2376	Homo sapiens	CCR4-NOT transcription complex subunit 1	1:Experimental evidence at protein level	28.7	1	0.999	56	56	56	86	86	86	510957520	510957520	510957520	10K(229.1629), 11K(229.1629), 12K(229.1629), 13K(229.1629), 14K(229.1629), 15C(57.0214), 15K(229.1629), 16K(229.1629), 17K(229.1629), 18K(229.1629), 19C(57.0214), 1K(229.1629), 20C(57.0214), 23K(229.1629), 24K(229.1629), 25K(229.1629), 2C(57.0214), 3S(229.1629), 4K(229.1629), 5C(57.0214), 7C(57.0214), 7K(229.1629), 8C(57.0214), 8K(229.1629), 9C(57.0214), 9K(229.1629), N-term(229.1629)			0.000221088	0.000222381	0.000229166	0.000231453	0.000214512	0.00022505	0.0172101	0.0322215
sp|A6ND36|FA83G_HUMAN	A6ND36	FA83G_HUMAN	FAM83G	823	Homo sapiens	Protein FAM83G	1:Experimental evidence at protein level	5.83	1	0.999	3	3	3	3	3	3	17726794	17726794	17726794	23K(229.1629), N-term(229.1629)			2.77196e-06	2.83755e-06	2.78237e-06	3.60058e-06	3.03501e-06	2.9472e-06	0.125388	0.71901
sp|A6NDG6|PGP_HUMAN	A6NDG6	PGP_HUMAN	PGP	321	Homo sapiens	Glycerol-3-phosphate phosphatase	1:Experimental evidence at protein level	75.08	1	0.999	17	17	17	38	38	38	614373792	614373792	614373792	10K(229.1629), 11C(57.0214), 11S(229.1629), 14K(229.1629), 15C(57.0214), 15K(229.1629), 18C(57.0214), 20S(229.1629), 21K(229.1629), 5C(57.0214), 7C(57.0214), 7K(229.1629), 8K(229.1629), N-term(229.1629), N-term(42.0106)			0.000172239	0.000174728	0.00016466	0.000170555	0.000162465	0.000175529	-0.0141731	0.0737657
sp|A6NDU8|CE051_HUMAN	A6NDU8	CE051_HUMAN	C5orf51	294	Homo sapiens	UPF0600 protein C5orf51	1:Experimental evidence at protein level	24.83	1	0.999	4	4	4	7	7	7	144835884	144835884	144835884	12C(57.0214), 14K(229.1629), 2C(57.0214), N-term(229.1629)			8.99205e-06	8.85387e-06	9.15119e-06	9.80866e-06	1.00443e-05	1.00175e-05	0.155799	2.92605
sp|A6NFI3|ZN316_HUMAN	A6NFI3	ZN316_HUMAN	ZNF316	1004	Homo sapiens	Zinc finger protein 316	1:Experimental evidence at protein level	9.76	1	0.999	6	5	5	7	5	5	31267694	26579264	31267694	26C(57.0214), 5C(57.0214), N-term(229.1629)			8.99546e-06	8.55028e-06	9.46974e-06	9.53174e-06	1.06258e-05	9.66312e-06	0.103292	0.988674
sp|A6NHL2|TBAL3_HUMAN	A6NHL2	TBAL3_HUMAN	TUBAL3	446	Homo sapiens	Tubulin alpha chain-like 3	1:Experimental evidence at protein level	14.35	1	0.999	6	2	2	101	9	9	7927856704	331308620	7927856704	11M(15.9949), 18K(229.1629), N-term(229.1629)			0.00059771	0.000600604	0.000613322	0.000562344	0.000567982	0.0005472	-0.0949609	2.24944
sp|A6NHR9|SMHD1_HUMAN	A6NHR9	SMHD1_HUMAN	SMCHD1	2005	Homo sapiens	Structural maintenance of chromosomes flexible hinge domain-containing protein 1	1:Experimental evidence at protein level	32.52	1	0.999	50	50	50	78	78	78	241935164	241935164	241935164	10C(57.0214), 10K(229.1629), 11C(57.0214), 11K(229.1629), 12K(229.1629), 13C(57.0214), 13K(229.1629), 14C(57.0214), 14K(229.1629), 15K(229.1629), 17C(57.0214), 17K(229.1629), 18K(229.1629), 19K(229.1629), 20K(229.1629), 24K(229.1629), 2C(57.0214), 2K(229.1629), 33K(229.1629), 34K(229.1629), 4C(57.0214), 4K(229.1629), 6C(57.0214), 7C(57.0214), 7K(229.1629), 8C(57.0214), 8S(229.1629), 9K(229.1629),…			0.000219653	0.000222524	0.000233114	0.000238701	0.000228225	0.000225168	0.0364953	0.410845
sp|A6NIH7|U119B_HUMAN	A6NIH7	U119B_HUMAN	UNC119B	251	Homo sapiens	Protein unc-119 homolog B	1:Experimental evidence at protein level	34.66	1	0.999	7	6	7	9	7	9	139114512	106756380	139114512	10K(229.1629), 17K(229.1629), 20K(229.1629), 3C(57.0214), 7C(57.0214), 8K(229.1629), N-term(229.1629)			3.37843e-05	3.50796e-05	3.44815e-05	3.71739e-05	3.52521e-05	3.40073e-05	0.0318838	0.413591
sp|A6NJ78|MET15_HUMAN	A6NJ78	MET15_HUMAN	METTL15	407	Homo sapiens	12S rRNA N4-methylcytidine (m4C) methyltransferase	1:Experimental evidence at protein level	16.22	1	0.999	4	2	4	5	2	5	58331504	53548612	58331504	15K(229.1629), 17C(57.0214), N-term(229.1629)			6.86309e-06	7.79116e-06	7.68493e-06	8.26045e-06	7.13933e-06	6.97819e-06	-0.106242	0.00847804
sp|A6NKD9|CC85C_HUMAN	A6NKD9	CC85C_HUMAN	CCDC85C	419	Homo sapiens	Coiled-coil domain-containing protein 85C	1:Experimental evidence at protein level	10.5	1	0.999	3	3	3	3	3	3	6518616	6518616	6518616	N-term(229.1629)			2.23764e-06	2.20158e-06	2.28661e-06	2.9936e-06	2.24431e-06	2.15609e-06	0.0042953	0.309425
sp|A6NKF1|SAC31_HUMAN	A6NKF1	SAC31_HUMAN	SAC3D1	404	Homo sapiens	SAC3 domain-containing protein 1	1:Experimental evidence at protein level	22.28	1	0.999	6	6	6	7	7	7	108595786	108595786	108595786	20S(79.9663), 3C(57.0214), N-term(229.1629)			1.46388e-05	1.43577e-05	1.4218e-05	1.57813e-05	1.35441e-05	1.48881e-05	0.0523339	0.179258
sp|A6NNZ2|TBB8B_HUMAN	A6NNZ2	TBB8B_HUMAN	TUBB8B	444	Homo sapiens	Tubulin beta 8B	1:Experimental evidence at protein level	40.32	1	0.999	13	3	3	241	5	5	21041294592	32374431	21041294592	14K(229.1629), 14S(229.1629), 17K(229.1629), 27C(57.0214), 37C(57.0214), 9C(57.0214), N-term(229.1629)			0.00116957	0.00119003	0.00119953	0.00110439	0.00115581	0.00115953	-0.042101	0.985494
sp|A8MPS7|YDJC_HUMAN	A8MPS7	YDJC_HUMAN	YDJC	323	Homo sapiens	Carbohydrate deacetylase	1:Experimental evidence at protein level	21.36	1	0.999	5	5	5	6	6	6	96186789	96186789	96186789	15K(229.1629), 8C(57.0214), 9C(57.0214), N-term(229.1629)			6.95232e-06	6.27873e-06	6.99821e-06	7.79567e-06	6.34865e-06	6.71637e-06	-0.049814	0.156483
sp|A8MYA2|CX049_HUMAN	A8MYA2	CX049_HUMAN	CXorf49	514	Homo sapiens	Uncharacterized protein CXorf49	2:Experimental evidence at transcript level	28.21	1	0.999	12	12	12	20	20	20	158206036	158206036	158206036	13S(229.1629), 14K(229.1629), 15K(229.1629), 18K(229.1629), 20K(229.1629), 21K(229.1629), 4C(57.0214), 9K(229.1629), N-term(229.1629)			5.03786e-05	4.98814e-05	5.02132e-05	5.68885e-05	4.96079e-05	4.91455e-05	-0.0174968	0.249354
sp|A9UHW6|MI4GD_HUMAN	A9UHW6	MI4GD_HUMAN	MIF4GD	222	Homo sapiens	MIF4G domain-containing protein	1:Experimental evidence at protein level	46.85	1	0.999	7	7	7	10	10	10	115988288	115988288	115988288	11K(229.1629), 13C(57.0214), 13K(229.1629), 15C(57.0214), 17K(229.1629), 26M(15.9949), 28M(15.9949), 2C(57.0214), 38C(57.0214), 4K(229.1629), 9C(57.0214), 9K(229.1629), N-term(229.1629)			3.32636e-05	3.28738e-05	3.30478e-05	3.48381e-05	3.45622e-05	3.39727e-05	0.06464	1.7253
sp|C9JLW8|MCRI1_HUMAN	C9JLW8	MCRI1_HUMAN	MCRIP1	97	Homo sapiens	Mapk-regulated corepressor-interacting protein 1	1:Experimental evidence at protein level	73.2	1	0.999	7	7	7	12	12	12	486317776	486317776	486317776	11K(229.1629), 3K(229.1629), 7K(229.1629), 9K(229.1629), N-term(229.1629)			9.01168e-05	8.84204e-05	7.97982e-05	8.45426e-05	8.46248e-05	9.15937e-05	-0.0632979	0.0711072
sp|E9PRG8|CK098_HUMAN	E9PRG8	CK098_HUMAN	C11orf98	123	Homo sapiens	Uncharacterized protein C11orf98	4:Protein predicted	46.34	1	0.999	7	7	7	9	9	9	667719408	667719408	667719408	10K(229.1629), 2K(229.1629), 3M(15.9949), 7K(229.1629), 8K(229.1629), N-term(229.1629)			9.52083e-05	8.84153e-05	9.65368e-05	9.97835e-05	9.64281e-05	9.58078e-05	0.0183661	0.592227
sp|L0R819|ASURF_HUMAN	L0R819	ASURF_HUMAN	ASDURF	96	Homo sapiens	ASNSD1 upstream open reading frame protein	1:Experimental evidence at protein level	38.54	1	0.999	4	3	4	6	4	6	247137632	186701424	247137632	10K(229.1629), 11K(229.1629), 7K(229.1629), 8K(229.1629), N-term(229.1629)			3.91512e-05	3.86474e-05	4.01374e-05	4.09816e-05	4.25036e-05	4.33768e-05	0.118528	1.51654
sp|O00116|ADAS_HUMAN	O00116	ADAS_HUMAN	AGPS	658	Homo sapiens	Alkyldihydroxyacetonephosphate synthase, peroxisomal	1:Experimental evidence at protein level	16.11	1	0.999	7	7	7	9	9	9	53991528	53991528	53991528	12K(229.1629), 14K(229.1629), 20K(229.1629), 22K(229.1629), 9K(229.1629), N-term(229.1629)			1.54194e-05	1.62163e-05	1.70591e-05	1.86477e-05	1.85851e-05	1.8865e-05	0.201552	1.50127
sp|O00139|KIF2A_HUMAN	O00139	KIF2A_HUMAN	KIF2A	706	Homo sapiens	Kinesin-like protein KIF2A	1:Experimental evidence at protein level	32.01	1	0.999	19	17	17	23	18	18	338578920	338578920	338578920	10K(229.1629), 11K(229.1629), 11S(229.1629), 22S(229.1629), 27K(229.1629), 2K(229.1629), 3C(57.0214), 7K(229.1629), 8C(57.0214), 8K(229.1629), 9K(229.1629), N-term(229.1629)			0.000109274	0.000110399	0.000115155	0.000118145	0.000112836	0.00011157	0.0315042	0.402958
sp|O00148|DX39A_HUMAN	O00148	DX39A_HUMAN	DDX39A	427	Homo sapiens	ATP-dependent RNA helicase DDX39A	1:Experimental evidence at protein level	66.51	1	0.999	27	14	14	104	42	42	4900732160	283821840	4900732160	11K(229.1629), 13S(229.1629), 15K(229.1629), 15S(229.1629), 16K(229.1629), 1C(57.0214), 1K(229.1629), 2C(57.0214), 2M(15.9949), 30K(229.1629), 31K(229.1629), 6C(57.0214), 6M(15.9949), 7C(57.0214), 7M(15.9949), 9K(229.1629), N-term(229.1629), N-term(42.0106)			0.000493279	0.000503144	0.000495371	0.000485906	0.000485958	0.000483422	-0.0278313	1.32688
sp|O00154|BACH_HUMAN	O00154	BACH_HUMAN	ACOT7	380	Homo sapiens	Cytosolic acyl coenzyme A thioester hydrolase	1:Experimental evidence at protein level	53.68	1	0.999	20	18	20	56	54	56	911256352	872552912	911256352	10S(229.1629), 11K(229.1629), 15K(229.1629), 16K(229.1629), 19K(229.1629), 1C(57.0214), 1K(229.1629), 20K(229.1629), 2C(57.0214), 2M(15.9949), 3C(57.0214), 4S(229.1629), 7K(229.1629), 7S(229.1629), 9K(229.1629), 9S(229.1629), N-term(229.1629)			0.000223448	0.000232628	0.000235694	0.00023393	0.00022894	0.000237667	0.00805214	0.257538
sp|O00159|MYO1C_HUMAN	O00159	MYO1C_HUMAN	MYO1C	1063	Homo sapiens	Unconventional myosin-Ic	1:Experimental evidence at protein level	51.08	1	0.999	45	44	45	90	89	90	635206624	635206624	635206624	10C(57.0214), 10K(229.1629), 10S(229.1629), 11K(229.1629), 13K(229.1629), 14K(229.1629), 14S(229.1629), 15K(229.1629), 16K(229.1629), 18K(229.1629), 1K(229.1629), 22K(229.1629), 24K(229.1629), 2K(229.1629), 2S(229.1629), 3C(57.0214), 3S(229.1629), 4C(57.0214), 7K(229.1629), 7S(229.1629), 8K(229.1629), 9C(57.0214), 9K(229.1629), 9S(229.1629), N-term(229.1629)			0.000338454	0.000347841	0.000353476	0.000349969	0.000343323	0.000345173	-0.0111059	0.0296486
sp|O00161|SNP23_HUMAN	O00161	SNP23_HUMAN	SNAP23	211	Homo sapiens	Synaptosomal-associated protein 23	1:Experimental evidence at protein level	39.34	1	0.999	6	6	6	6	6	6	185080662	185080662	185080662	10K(229.1629), 14K(229.1629), 18K(229.1629), 25K(229.1629), 7K(229.1629), 9K(229.1629), N-term(229.1629)			1.98165e-05	1.97533e-05	1.91118e-05	2.09075e-05	1.97661e-05	2.05963e-05	0.0602914	0.947931
sp|O00170|AIP_HUMAN	O00170	AIP_HUMAN	AIP	330	Homo sapiens	AH receptor-interacting protein	1:Experimental evidence at protein level	57.88	1	0.999	16	16	16	30	30	30	641658896	641658896	641658896	10K(229.1629), 11C(57.0214), 11K(229.1629), 12K(229.1629), 13C(57.0214), 14S(229.1629), 17K(229.1629), 19K(229.1629), 2C(57.0214), 2K(229.1629), 3C(57.0214), 3S(229.1629), 6K(229.1629), 7K(229.1629), 8K(229.1629), 8M(15.9949), 9C(57.0214), N-term(229.1629)			0.000156429	0.00016056	0.000160145	0.00015466	0.00015768	0.000154953	-0.0475499	0.918826
sp|O00178|GTPB1_HUMAN	O00178	GTPB1_HUMAN	GTPBP1	669	Homo sapiens	GTP-binding protein 1	1:Experimental evidence at protein level	33.63	1	0.999	14	14	14	25	25	25	306712356	306712356	306712356	10K(229.1629), 12K(229.1629), 13K(229.1629), 14K(229.1629), 18K(229.1629), 19K(229.1629), 20K(229.1629), 2C(57.0214), 2K(229.1629), 32K(229.1629), 40K(229.1629), 4C(57.0214), N-term(229.1629)			5.06858e-05	5.14257e-05	5.00803e-05	5.59127e-05	5.19551e-05	5.38967e-05	0.0886167	1.02027
sp|O00186|STXB3_HUMAN	O00186	STXB3_HUMAN	STXBP3	592	Homo sapiens	Syntaxin-binding protein 3	1:Experimental evidence at protein level	7.26	1	0.999	4	4	4	4	4	4	35570502	35570502	35570502	10K(229.1629), 17K(229.1629), 5C(57.0214), 7K(229.1629), 9K(229.1629), N-term(229.1629)			5.35575e-06	5.53759e-06	5.71106e-06	6.194e-06	5.42171e-06	5.83042e-06	0.0743416	0.467119
sp|O00193|SMAP_HUMAN	O00193	SMAP_HUMAN	SMAP	183	Homo sapiens	Small acidic protein	1:Experimental evidence at protein level	35.52	1	0.999	8	8	8	43	43	43	2164501120	2164501120	2164501120	10S(79.9663), 12S(229.1629), 13M(15.9949), 16K(229.1629), 17K(229.1629), 1K(229.1629), 23K(229.1629), 2S(229.1629), 3S(79.9663), 6K(229.1629), 7K(229.1629), 7S(229.1629), 8K(229.1629), N-term(229.1629)			0.000369118	0.000372366	0.000347307	0.000332594	0.000362906	0.000368717	-0.0244842	0.232674
sp|O00203|AP3B1_HUMAN	O00203	AP3B1_HUMAN	AP3B1	1094	Homo sapiens	AP-3 complex subunit beta-1	1:Experimental evidence at protein level	33.46	1	0.999	33	27	33	49	41	49	397566976	397566976	397566976	10K(229.1629), 11C(57.0214), 11K(229.1629), 13K(229.1629), 14K(229.1629), 16K(229.1629), 1K(229.1629), 30K(229.1629), 3K(229.1629), 3S(229.1629), 6K(229.1629), 7K(229.1629), 8K(229.1629), 8S(229.1629), 9K(229.1629), N-term(229.1629)			0.000209123	0.000210653	0.000213545	0.000214061	0.000207891	0.000211488	0.00570256	0.00587671
sp|O00213|APBB1_HUMAN	O00213	APBB1_HUMAN	APBB1	710	Homo sapiens	Amyloid-beta A4 precursor protein-binding family B member 1	1:Experimental evidence at protein level	10.7	1	0.999	6	6	6	10	10	10	51533610	51533610	51533610	10K(229.1629), 12K(229.1629), 14K(229.1629), 22K(229.1629), 7K(229.1629), 9K(229.1629), N-term(229.1629)			2.24094e-05	2.27816e-05	2.35449e-05	2.6486e-05	2.20456e-05	2.31019e-05	0.0201406	0.26006
sp|O00217|NDUS8_HUMAN	O00217	NDUS8_HUMAN	NDUFS8	210	Homo sapiens	NADH dehydrogenase [ubiquinone] iron-sulfur protein 8, mitochondrial	1:Experimental evidence at protein level	16.67	1	0.999	3	3	3	6	6	6	50695797	50695797	50695797	2C(57.0214), 6C(57.0214), N-term(229.1629)			2.93322e-06	3.07373e-06	3.04523e-06	3.95929e-06	3.52466e-06	3.51984e-06	0.210932	1.42284
sp|O00231|PSD11_HUMAN	O00231	PSD11_HUMAN	PSMD11	422	Homo sapiens	26S proteasome non-ATPase regulatory subunit 11	1:Experimental evidence at protein level	78.91	1	0.999	30	30	30	114	114	114	1401657248	1401657248	1401657248	10K(229.1629), 10S(229.1629), 11K(229.1629), 11S(229.1629), 12K(229.1629), 13K(229.1629), 14K(229.1629), 15K(229.1629), 16K(229.1629), 18K(229.1629), 1K(229.1629), 20C(57.0214), 20K(229.1629), 21K(229.1629), 22K(229.1629), 23C(57.0214), 23K(229.1629), 28K(229.1629), 2M(15.9949), 3S(229.1629), 4S(229.1629), 6S(229.1629), 7K(229.1629), 7S(229.1629), 8C(57.0214), 8K(229.1629), 9K(229.1629), 9S(229.1…			0.000711837	0.000720437	0.00071325	0.000713323	0.000703049	0.000710334	-0.00590908	0.7042
sp|O00232|PSD12_HUMAN	O00232	PSD12_HUMAN	PSMD12	456	Homo sapiens	26S proteasome non-ATPase regulatory subunit 12	1:Experimental evidence at protein level	65.35	1	0.999	30	30	30	105	105	105	1259277504	1259277504	1259277504	10K(229.1629), 10M(15.9949), 11K(229.1629), 12K(229.1629), 12S(229.1629), 13K(229.1629), 14K(229.1629), 16S(229.1629), 17M(15.9949), 18K(229.1629), 19K(229.1629), 1K(229.1629), 20K(229.1629), 23K(229.1629), 2C(57.0214), 2S(229.1629), 3S(229.1629), 5C(57.0214), 5K(229.1629), 5M(15.9949), 6C(57.0214), 6K(229.1629), 6S(229.1629), 7C(57.0214), 7K(229.1629), 8M(15.9949), 9K(229.1629), N-term(229.1629)			0.000391963	0.000407957	0.000400129	0.000404784	0.000387814	0.000390896	-0.0336778	0.324799
sp|O00233|PSMD9_HUMAN	O00233	PSMD9_HUMAN	PSMD9	223	Homo sapiens	26S proteasome non-ATPase regulatory subunit 9	1:Experimental evidence at protein level	43.95	1	0.999	11	11	11	31	31	31	539953248	539953248	539953248	10K(229.1629), 11C(57.0214), 11K(229.1629), 1K(229.1629), 2K(229.1629), 2M(15.9949), 4M(15.9949), 5C(57.0214), 7K(229.1629), 8S(229.1629), 9K(229.1629), N-term(229.1629)			0.000141063	0.000137572	0.000131757	0.000137878	0.000135614	0.000140675	0.00320227	0.148743
sp|O00244|ATOX1_HUMAN	O00244	ATOX1_HUMAN	ATOX1	68	Homo sapiens	Copper transport protein ATOX1	1:Experimental evidence at protein level	80.88	1	0.999	8	8	8	29	29	29	1162090000	1162090000	1162090000	11C(57.0214), 12C(57.0214), 14C(57.0214), 17K(229.1629), 18K(229.1629), 1K(229.1629), 2C(57.0214), 2K(229.1629), 3C(57.0214), 3S(229.1629), 4S(229.1629), 5S(229.1629), 6S(229.1629), 8K(229.1629), 8S(229.1629), 9C(57.0214), 9K(229.1629), N-term(229.1629)			0.000262354	0.000241267	0.000230542	0.000230624	0.000248284	0.000249734	0.0413572	0.0562899
sp|O00255|MEN1_HUMAN	O00255	MEN1_HUMAN	MEN1	615	Homo sapiens	Menin	1:Experimental evidence at protein level	4.55	1	0.9989	3	3	3	3	3	3	71107305	71107305	71107305	13K(229.1629), N-term(229.1629)			6.74382e-06	7.19402e-06	6.44471e-06	8.03333e-06	6.58355e-06	7.17532e-06	0.0894769	0.40395
sp|O00264|PGRC1_HUMAN	O00264	PGRC1_HUMAN	PGRMC1	195	Homo sapiens	Membrane-associated progesterone receptor component 1	1:Experimental evidence at protein level	56.92	1	0.999	7	6	7	11	9	11	402996448	240258152	402996448	11S(229.1629), 15K(229.1629), 31K(229.1629), 4K(229.1629), 6C(57.0214), 6T(79.9663), 8Y(79.9663), 9K(229.1629), N-term(229.1629)			6.13461e-05	6.06168e-05	5.95038e-05	5.64167e-05	6.40287e-05	6.28895e-05	0.0531012	0.0863331
sp|O00267|SPT5H_HUMAN	O00267	SPT5H_HUMAN	SUPT5H	1087	Homo sapiens	Transcription elongation factor SPT5	1:Experimental evidence at protein level	45.54	1	0.999	37	36	37	58	57	58	636060336	636060336	636060336	10S(229.1629), 11K(229.1629), 12K(229.1629), 13C(57.0214), 13K(229.1629), 14K(229.1629), 15K(229.1629), 18K(229.1629), 19K(229.1629), 1K(229.1629), 21K(229.1629), 23K(229.1629), 28K(229.1629), 31K(229.1629), 36K(229.1629), 4K(229.1629), 5C(57.0214), 5K(229.1629), 5S(229.1629), 6K(229.1629), 7C(57.0214), 7K(229.1629), 8K(229.1629), 9K(229.1629), N-term(229.1629)			0.000203768	0.000207628	0.000199925	0.000217342	0.000206321	0.000209962	0.0431973	0.851423
sp|O00273|DFFA_HUMAN	O00273	DFFA_HUMAN	DFFA	331	Homo sapiens	DNA fragmentation factor subunit alpha	1:Experimental evidence at protein level	79.76	1	0.999	18	18	18	40	40	40	682695040	682695040	682695040	11K(229.1629), 12K(229.1629), 17K(229.1629), 1K(229.1629), 22C(57.0214), 24C(57.0214), 27S(229.1629), 2C(57.0214), 30K(229.1629), 3C(57.0214), 3S(229.1629), 6S(229.1629), 8C(57.0214), 8S(229.1629), 9C(57.0214), 9K(229.1629), N-term(229.1629), N-term(42.0106)			0.000188439	0.00019739	0.000185619	0.000205665	0.000211634	0.000208368	0.145037	1.67607
sp|O00291|HIP1_HUMAN	O00291	HIP1_HUMAN	HIP1	1037	Homo sapiens	Huntingtin-interacting protein 1	1:Experimental evidence at protein level	5.21	1	0.999	5	4	4	5	4	4	127877740	67261808	127877740	7K(229.1629), N-term(229.1629)			1.28957e-05	1.31967e-05	1.29864e-05	1.38512e-05	1.27129e-05	1.24417e-05	-0.0307061	0.0174466
sp|O00299|CLIC1_HUMAN	O00299	CLIC1_HUMAN	CLIC1	241	Homo sapiens	Chloride intracellular channel protein 1	1:Experimental evidence at protein level	88.8	1	0.999	19	19	19	160	160	160	4278623104	4278623104	4278623104	10C(57.0214), 12C(57.0214), 12K(229.1629), 13C(57.0214), 17K(229.1629), 18K(229.1629), 18S(229.1629), 1K(229.1629), 22K(229.1629), 25S(229.1629), 2C(57.0214), 32C(57.0214), 3M(15.9949), 3S(229.1629), 4C(57.0214), 5S(229.1629), 7C(57.0214), 7K(229.1629), 8C(57.0214), 8K(229.1629), 8S(229.1629), 9K(229.1629), N-term(229.1629), N-term(42.0106)			0.000551061	0.000556206	0.000546414	0.000571153	0.000534674	0.000539319	-0.0310729	0.0809919
sp|O00303|EIF3F_HUMAN	O00303	EIF3F_HUMAN	EIF3F	357	Homo sapiens	Eukaryotic translation initiation factor 3 subunit F	1:Experimental evidence at protein level	71.43	1	0.999	17	17	17	68	68	68	978560608	978560608	978560608	10S(229.1629), 11K(229.1629), 12K(229.1629), 12S(229.1629), 13S(229.1629), 19K(229.1629), 28K(229.1629), 2C(57.0214), 36K(229.1629), 3M(15.9949), 4S(229.1629), 5M(15.9949), 7K(229.1629), 8C(57.0214), 8K(229.1629), 8S(229.1629), N-term(229.1629)			0.000237127	0.000243157	0.000243869	0.000243293	0.000236906	0.000247922	0.000808467	0.124698
sp|O00329|PK3CD_HUMAN	O00329	PK3CD_HUMAN	PIK3CD	1044	Homo sapiens	Phosphatidylinositol 4,5-bisphosphate 3-kinase catalytic subunit delta isoform	1:Experimental evidence at protein level	6.13	1	0.999	7	6	7	8	7	8	530944274	530944274	530944274	1K(229.1629), 2C(57.0214), 3C(57.0214), 7K(229.1629), 8K(229.1629), 9C(57.0214), N-term(229.1629)			1.72265e-05	1.86e-05	1.88774e-05	1.98629e-05	1.74727e-05	1.81017e-05	-0.0391829	0.0990622
sp|O00330|ODPX_HUMAN	O00330	ODPX_HUMAN	PDHX	501	Homo sapiens	Pyruvate dehydrogenase protein X component, mitochondrial	1:Experimental evidence at protein level	30.14	1	0.999	11	11	11	17	17	17	276049560	276049560	276049560	10K(229.1629), 15K(229.1629), 16K(229.1629), 17K(229.1629), 8K(229.1629), 9K(229.1629), N-term(229.1629)			5.82197e-05	5.51052e-05	5.70227e-05	5.54379e-05	5.39221e-05	5.63955e-05	-0.0406635	0.584788
sp|O00399|DCTN6_HUMAN	O00399	DCTN6_HUMAN	DCTN6	190	Homo sapiens	Dynactin subunit 6	1:Experimental evidence at protein level	36.32	1	0.999	5	5	5	6	6	6	106644680	106644680	106644680	14C(57.0214), 18K(229.1629), 20K(229.1629), 8C(57.0214), 9K(229.1629), N-term(229.1629)			1.75063e-05	1.69906e-05	1.77716e-05	1.90134e-05	1.83465e-05	1.87446e-05	0.0985984	1.85868
sp|O00401|WASL_HUMAN	O00401	WASL_HUMAN	WASL	505	Homo sapiens	Neural Wiskott-Aldrich syndrome protein	1:Experimental evidence at protein level	25.15	1	0.999	8	8	8	12	12	12	125517136	125517136	125517136	13S(229.1629), 14K(229.1629), 23K(229.1629), 24K(229.1629), 33K(229.1629), 6C(57.0214), 7S(229.1629), N-term(229.1629)			1.2611e-05	1.2407e-05	1.33632e-05	1.56633e-05	1.35193e-05	1.36651e-05	0.115804	0.817839
sp|O00410|IPO5_HUMAN	O00410	IPO5_HUMAN	IPO5	1097	Homo sapiens	Importin-5	1:Experimental evidence at protein level	77.03	1	0.999	60	57	60	221	209	221	1450844768	1450844768	1450844768	10M(15.9949), 11C(57.0214), 11K(229.1629), 11S(229.1629), 12C(57.0214), 12K(229.1629), 12S(229.1629), 13C(57.0214), 13K(229.1629), 13S(229.1629), 14C(57.0214), 14K(229.1629), 14M(15.9949), 15K(229.1629), 15M(15.9949), 15S(229.1629), 16C(57.0214), 16K(229.1629), 16M(15.9949), 16S(229.1629), 17C(57.0214), 17K(229.1629), 18K(229.1629), 1C(57.0214), 1K(229.1629), 20C(57.0214), 20K(229.1629), 22C(57.0…			0.000737767	0.000740683	0.000717062	0.000731292	0.000740355	0.000762677	0.00505234	0.466169
sp|O00411|RPOM_HUMAN	O00411	RPOM_HUMAN	POLRMT	1230	Homo sapiens	DNA-directed RNA polymerase, mitochondrial	1:Experimental evidence at protein level	7.15	1	0.999	7	7	7	8	8	8	43620672	43620672	43620672	14K(229.1629), 15C(57.0214), 17C(57.0214), 3C(57.0214), 4C(57.0214), 7C(57.0214), 8K(229.1629), N-term(229.1629)			1.05519e-05	1.05053e-05	1.11536e-05	1.25772e-05	1.07899e-05	1.12786e-05	0.0960829	0.577615
sp|O00422|SAP18_HUMAN	O00422	SAP18_HUMAN	SAP18	153	Homo sapiens	Histone deacetylase complex subunit SAP18	1:Experimental evidence at protein level	75.82	1	0.999	11	10	11	31	29	31	605964848	605964848	605964848	13K(229.1629), 14K(229.1629), 19K(229.1629), 1K(229.1629), 2C(57.0214), 5K(229.1629), 7K(229.1629), 7M(15.9949), N-term(229.1629)			0.000114211	0.00011015	0.000114854	0.000113296	0.000115164	0.000112556	-0.0116072	0.129524
sp|O00429|DNM1L_HUMAN	O00429	DNM1L_HUMAN	DNM1L	736	Homo sapiens	Dynamin-1-like protein	1:Experimental evidence at protein level	80.98	1	0.999	51	51	51	114	114	114	2029082992	2029082992	2029082992	10K(229.1629), 10S(229.1629), 10S(79.9663), 11C(57.0214), 11K(229.1629), 11M(15.9949), 11S(229.1629), 13K(229.1629), 14K(229.1629), 14M(15.9949), 14S(229.1629), 15K(229.1629), 16K(229.1629), 17M(15.9949), 19K(229.1629), 19M(15.9949), 1C(57.0214), 1K(229.1629), 22K(229.1629), 23K(229.1629), 26K(229.1629), 28K(229.1629), 2C(57.0214), 2K(229.1629), 3S(229.1629), 4M(15.9949), 5S(229.1629), 6C(57.0214…			0.000471081	0.000475667	0.000484286	0.000474643	0.000476294	0.000474293	-0.00310944	0.174986
sp|O00442|RTCA_HUMAN	O00442	RTCA_HUMAN	RTCA	366	Homo sapiens	RNA 3'-terminal phosphate cyclase	1:Experimental evidence at protein level	29.51	1	0.999	8	8	8	15	15	15	205587884	205587884	205587884	10K(229.1629), 13K(229.1629), 19K(229.1629), 24K(229.1629), 7C(57.0214), 9K(229.1629), N-term(229.1629)			2.93096e-05	2.98115e-05	3.05094e-05	3.1728e-05	2.91264e-05	2.8952e-05	-0.0335391	0.0196318
sp|O00443|P3C2A_HUMAN	O00443	P3C2A_HUMAN	PIK3C2A	1686	Homo sapiens	Phosphatidylinositol 4-phosphate 3-kinase C2 domain-containing subunit alpha	1:Experimental evidence at protein level	6.35	1	0.999	10	8	9	11	8	9	68059619	24058046	68059619	10K(229.1629), 11K(229.1629), 13K(229.1629), 19K(229.1629), 7K(229.1629), 9K(229.1629), N-term(229.1629)			1.45533e-05	1.48795e-05	1.63289e-05	1.98989e-05	1.58688e-05	1.65213e-05	0.151001	0.663053
sp|O00459|P85B_HUMAN	O00459	P85B_HUMAN	PIK3R2	728	Homo sapiens	Phosphatidylinositol 3-kinase regulatory subunit beta	1:Experimental evidence at protein level	11.26	1	0.999	6	4	6	7	5	7	94522208	41424809	94522208	11K(229.1629), 7K(229.1629), N-term(229.1629)			1.99114e-05	2.15499e-05	2.04492e-05	2.35909e-05	2.0413e-05	2.13736e-05	0.0637855	0.450111
sp|O00461|GOLI4_HUMAN	O00461	GOLI4_HUMAN	GOLIM4	696	Homo sapiens	Golgi integral membrane protein 4	1:Experimental evidence at protein level	10.34	1	0.999	6	6	6	8	8	8	60810180	60810180	60810180	14K(229.1629), N-term(229.1629)			9.16637e-06	9.41227e-06	9.41197e-06	9.57303e-06	8.74616e-06	9.02051e-06	-0.061288	0.325739
sp|O00468|AGRIN_HUMAN	O00468	AGRIN_HUMAN	AGRN	2068	Homo sapiens	Agrin	1:Experimental evidence at protein level	12.48	1	0.999	18	18	18	20	20	20	1104655778	1104655778	1104655778	12C(57.0214), 12S(229.1629), 13K(229.1629), 16K(229.1629), 1K(229.1629), 2K(229.1629), 5C(57.0214), 6C(57.0214), 9C(57.0214), N-term(229.1629)			2.85321e-05	2.62851e-05	2.70234e-05	2.92167e-05	2.65527e-05	2.77129e-05	0.0363496	0.208097
sp|O00469|PLOD2_HUMAN	O00469	PLOD2_HUMAN	PLOD2	737	Homo sapiens	Procollagen-lysine,2-oxoglutarate 5-dioxygenase 2	1:Experimental evidence at protein level	39.89	1	0.999	28	28	28	52	52	52	333383496	333383496	333383496	10K(229.1629), 10S(229.1629), 11C(57.0214), 11K(229.1629), 12K(229.1629), 13K(229.1629), 14K(229.1629), 15K(229.1629), 16K(229.1629), 19K(229.1629), 1K(229.1629), 23K(229.1629), 2C(57.0214), 2S(229.1629), 4K(229.1629), 7K(229.1629), 8K(229.1629), 9K(229.1629), N-term(229.1629)			0.000175677	0.000177482	0.000180108	0.000181917	0.000176098	0.000179294	0.0146505	0.250628
sp|O00470|MEIS1_HUMAN	O00470	MEIS1_HUMAN	MEIS1	390	Homo sapiens	Homeobox protein Meis1	1:Experimental evidence at protein level	6.92	1	0.999	3	2	3	3	2	3	15046378	7705582	15046378	8K(229.1629), N-term(229.1629)			3.1544e-06	3.17757e-06	3.12673e-06	3.62835e-06	3.50274e-06	3.38172e-06	0.151119	1.46656
sp|O00471|EXOC5_HUMAN	O00471	EXOC5_HUMAN	EXOC5	708	Homo sapiens	Exocyst complex component 5	1:Experimental evidence at protein level	32.49	1	0.999	19	18	18	25	24	24	157705300	151794320	157705300	10K(229.1629), 11K(229.1629), 15K(229.1629), 1K(229.1629), 22K(229.1629), 30K(229.1629), 4C(57.0214), 6C(57.0214), 7K(229.1629), 8K(229.1629), 8S(229.1629), 9K(229.1629), N-term(229.1629)			6.66025e-05	6.79284e-05	6.71929e-05	7.38397e-05	6.74373e-05	6.83202e-05	0.0240028	0.495566
sp|O00483|NDUA4_HUMAN	O00483	NDUA4_HUMAN	NDUFA4	81	Homo sapiens	Cytochrome c oxidase subunit NDUFA4	1:Experimental evidence at protein level	45.68	1	0.999	4	4	4	4	4	4	112840756	112840756	112840756	10K(229.1629), 7K(229.1629), 8K(229.1629), 9C(57.0214), N-term(229.1629)			1.59861e-05	1.61809e-05	1.7053e-05	1.63825e-05	1.65105e-05	1.70312e-05	0.0290928	0.236548
sp|O00487|PSDE_HUMAN	O00487	PSDE_HUMAN	PSMD14	310	Homo sapiens	26S proteasome non-ATPase regulatory subunit 14	1:Experimental evidence at protein level	54.52	1	0.999	13	13	13	49	49	49	1060112928	1060112928	1060112928	10S(229.1629), 12S(229.1629), 13K(229.1629), 15C(57.0214), 16K(229.1629), 26K(229.1629), 34K(229.1629), 4S(229.1629), 5M(15.9949), 7K(229.1629), 7M(15.9949), 8M(15.9949), 9K(229.1629), N-term(229.1629)			0.000271667	0.000263613	0.000254025	0.000248825	0.000249876	0.000250105	-0.0772053	0.931378
sp|O00499|BIN1_HUMAN	O00499	BIN1_HUMAN	BIN1	593	Homo sapiens	Myc box-dependent-interacting protein 1	1:Experimental evidence at protein level	40.64	1	0.999	17	16	17	35	34	35	330023032	330023032	330023032	10K(229.1629), 10S(229.1629), 12C(57.0214), 15K(229.1629), 18K(229.1629), 19K(229.1629), 1K(229.1629), 20K(229.1629), 21K(229.1629), 22K(229.1629), 22M(15.9949), 25K(229.1629), 2S(229.1629), 4C(57.0214), 5C(57.0214), 5K(229.1629), 6S(229.1629), 7K(229.1629), 8K(229.1629), N-term(229.1629)			0.000106998	0.000106236	0.000104324	0.000106124	0.000108278	0.000110754	0.0274675	0.710121
sp|O00505|IMA4_HUMAN	O00505	IMA4_HUMAN	KPNA3	521	Homo sapiens	Importin subunit alpha-4	1:Experimental evidence at protein level	44.91	1	0.999	17	11	11	38	27	27	548538512	427748640	548538512	11S(79.9663), 13K(229.1629), 14K(229.1629), 17C(57.0214), 18K(229.1629), 19C(57.0214), 1K(229.1629), 20C(57.0214), 23K(229.1629), 25K(229.1629), 30S(229.1629), 33K(229.1629), 5S(229.1629), 9K(229.1629), N-term(229.1629), N-term(42.0106)			0.000162589	0.000165014	0.000165614	0.000170281	0.000156112	0.00016203	-0.0263275	0.132042
sp|O00506|STK25_HUMAN	O00506	STK25_HUMAN	STK25	426	Homo sapiens	Serine/threonine-protein kinase 25	1:Experimental evidence at protein level	23.94	1	0.999	9	3	3	16	4	4	384110120	58685166	384110120	7K(229.1629), 9K(229.1629), N-term(229.1629)			3.95655e-05	4.24552e-05	4.36347e-05	4.52372e-05	4.11833e-05	4.26847e-05	0.00777912	0.27251
sp|O00512|BCL9_HUMAN	O00512	BCL9_HUMAN	BCL9	1426	Homo sapiens	B-cell CLL/lymphoma 9 protein	1:Experimental evidence at protein level	6.87	1	0.999	7	7	7	8	8	8	74215722	74215722	74215722	11K(229.1629), 12K(229.1629), 13K(229.1629), 14K(229.1629), N-term(229.1629)			1.62092e-05	1.59898e-05	1.52717e-05	1.83022e-05	1.54214e-05	1.6763e-05	0.0681277	0.453546
sp|O00541|PESC_HUMAN	O00541	PESC_HUMAN	PES1	588	Homo sapiens	Pescadillo homolog	1:Experimental evidence at protein level	50	1	0.999	29	29	29	51	51	51	751492640	751492640	751492640	10K(229.1629), 12K(229.1629), 13C(57.0214), 16K(229.1629), 19S(229.1629), 1K(229.1629), 21M(15.9949), 25K(229.1629), 2K(229.1629), 2M(15.9949), 3K(229.1629), 5K(229.1629), 7K(229.1629), 7S(229.1629), 8K(229.1629), 9C(57.0214), 9K(229.1629), N-term(229.1629)			0.000189723	0.000192712	0.000194963	0.000211893	0.00019549	0.000193726	0.0206506	0.517849
sp|O00560|SDCB1_HUMAN	O00560	SDCB1_HUMAN	SDCBP	298	Homo sapiens	Syntenin-1	1:Experimental evidence at protein level	15.44	1	0.999	4	4	4	4	4	4	88085956	88085956	88085956	10K(229.1629), 11K(229.1629), 7K(229.1629), N-term(229.1629), N-term(42.0106)			1.43417e-05	1.32136e-05	1.38331e-05	1.79336e-05	1.41337e-05	1.39532e-05	0.0310126	0.448219
sp|O00566|MPP10_HUMAN	O00566	MPP10_HUMAN	MPHOSPH10	681	Homo sapiens	U3 small nucleolar ribonucleoprotein protein MPP10	1:Experimental evidence at protein level	23.94	1	0.999	11	11	11	19	19	19	212024120	212024120	212024120	12K(229.1629), 13K(229.1629), 18K(229.1629), 19K(229.1629), 1K(229.1629), 20K(229.1629), 30K(229.1629), 32K(229.1629), 5S(229.1629), 7C(57.0214), 7K(229.1629), 8K(229.1629), N-term(229.1629)			4.54213e-05	4.42664e-05	4.77047e-05	5.09703e-05	4.78991e-05	4.79437e-05	0.0779726	1.02892
sp|O00567|NOP56_HUMAN	O00567	NOP56_HUMAN	NOP56	594	Homo sapiens	Nucleolar protein 56	1:Experimental evidence at protein level	44.78	1	0.999	20	20	20	41	41	41	394652848	394652848	394652848	10K(229.1629), 12K(229.1629), 13C(57.0214), 13K(229.1629), 15K(229.1629), 19C(57.0214), 21K(229.1629), 25K(229.1629), 27K(229.1629), 2S(229.1629), 3C(57.0214), 4K(229.1629), 6K(229.1629), 7S(229.1629), 8C(57.0214), 8K(229.1629), 9C(57.0214), 9K(229.1629), 9S(229.1629), N-term(229.1629)			0.000150194	0.00015278	0.000157804	0.000161965	0.000153991	0.000152053	0.011396	0.251835
sp|O00571|DDX3X_HUMAN	O00571	DDX3X_HUMAN	DDX3X	662	Homo sapiens	ATP-dependent RNA helicase DDX3X	1:Experimental evidence at protein level	73.11	1	0.999	38	13	37	97	39	92	1383746528	653075504	1383746528	10K(229.1629), 11K(229.1629), 12K(229.1629), 13C(57.0214), 14S(229.1629), 16C(57.0214), 17C(57.0214), 17K(229.1629), 18S(229.1629), 19S(229.1629), 1K(229.1629), 2C(57.0214), 2K(229.1629), 34K(229.1629), 4C(57.0214), 4K(229.1629), 5C(57.0214), 5S(229.1629), 6C(57.0214), 7K(229.1629), 8S(229.1629), 9K(229.1629), 9S(229.1629), N-term(229.1629), N-term(42.0106)			0.000404328	0.000400286	0.000418676	0.000419813	0.000408842	0.000407869	0.0160198	0.256239
sp|O00584|RNT2_HUMAN	O00584	RNT2_HUMAN	RNASET2	256	Homo sapiens	Ribonuclease T2	1:Experimental evidence at protein level	15.62	1	0.999	3	3	3	4	4	4	54402064	54402064	54402064	10K(229.1629), 12C(57.0214), 14K(229.1629), 16K(229.1629), 4K(229.1629), N-term(229.1629)			1.18183e-05	1.1835e-05	1.17475e-05	1.26671e-05	1.23863e-05	1.22282e-05	0.0677335	1.45887
sp|O00592|PODXL_HUMAN	O00592	PODXL_HUMAN	PODXL	558	Homo sapiens	Podocalyxin	1:Experimental evidence at protein level	14.7	1	0.999	9	9	9	11	11	11	148725964	148725964	148725964	13K(229.1629), 1K(229.1629), 21K(229.1629), 22K(229.1629), 2K(229.1629), 4K(229.1629), 6C(57.0214), 7K(229.1629), 9K(229.1629), N-term(229.1629)			4.45514e-05	4.43836e-05	4.37308e-05	4.22359e-05	4.37783e-05	4.65789e-05	-0.0198101	0.00582357
sp|O00622|CCN1_HUMAN	O00622	CCN1_HUMAN	CCN1	381	Homo sapiens	CCN family member 1	1:Experimental evidence at protein level	36.48	1	0.999	12	11	12	14	13	14	137445660	137445660	137445660	10K(229.1629), 11C(57.0214), 14K(229.1629), 16K(229.1629), 17K(229.1629), 1K(229.1629), 29K(229.1629), 2C(57.0214), 3C(57.0214), 4C(57.0214), 5C(57.0214), 6C(57.0214), 7C(57.0214), 7K(229.1629), 8C(57.0214), 8K(229.1629), 9K(229.1629), N-term(229.1629)			3.31663e-05	3.30382e-05	3.51212e-05	3.78771e-05	3.75559e-05	3.80647e-05	0.191608	1.65252
sp|O00625|PIR_HUMAN	O00625	PIR_HUMAN	PIR	290	Homo sapiens	Pirin	1:Experimental evidence at protein level	45.17	1	0.999	11	11	11	16	16	16	179280704	179280704	179280704	10K(229.1629), 12K(229.1629), 16K(229.1629), 1K(229.1629), 6K(229.1629), 7K(229.1629), 9K(229.1629), N-term(229.1629)			4.52614e-05	4.4811e-05	4.3942e-05	4.70677e-05	4.53702e-05	4.61532e-05	0.0425755	1.12756
sp|O00629|IMA3_HUMAN	O00629	IMA3_HUMAN	KPNA4	521	Homo sapiens	Importin subunit alpha-3	1:Experimental evidence at protein level	58.54	1	0.999	18	12	18	50	39	50	673143248	653895104	673143248	10C(57.0214), 14K(229.1629), 15K(229.1629), 16C(57.0214), 17C(57.0214), 17K(229.1629), 19C(57.0214), 1K(229.1629), 21K(229.1629), 23K(229.1629), 27C(57.0214), 33K(229.1629), 4S(229.1629), 7K(229.1629), 8C(57.0214), 9K(229.1629), N-term(229.1629)			0.000161503	0.000161179	0.000163554	0.000174336	0.000159036	0.00016547	0.0350087	0.352443
sp|O00712|NFIB_HUMAN	O00712	NFIB_HUMAN	NFIB	420	Homo sapiens	Nuclear factor 1 B-type	1:Experimental evidence at protein level	15.24	1	0.999	5	3	3	6	4	4	155203686	88621984	155203686	10K(229.1629), 14K(229.1629), 1K(229.1629), 3K(229.1629), 4K(229.1629), N-term(229.1629)			4.57268e-05	4.78161e-05	4.79634e-05	4.83688e-05	4.98621e-05	5.01311e-05	0.0604475	1.1561
sp|O00743|PPP6_HUMAN	O00743	PPP6_HUMAN	PPP6C	305	Homo sapiens	Serine/threonine-protein phosphatase 6 catalytic subunit	1:Experimental evidence at protein level	57.05	1	0.999	15	15	15	35	35	35	921573968	921573968	921573968	10K(229.1629), 11C(57.0214), 11K(229.1629), 12K(229.1629), 15K(229.1629), 17C(57.0214), 1C(57.0214), 27K(229.1629), 4C(57.0214), 4S(229.1629), 6S(229.1629), 7K(229.1629), 8K(229.1629), 9K(229.1629), N-term(229.1629)			0.000117113	0.000123203	0.000117549	0.000128096	0.000124009	0.000125985	0.0999958	1.26804
sp|O00754|MA2B1_HUMAN	O00754	MA2B1_HUMAN	MAN2B1	1011	Homo sapiens	Lysosomal alpha-mannosidase	1:Experimental evidence at protein level	16.72	1	0.999	13	13	13	17	17	17	116715194	116715194	116715194	10K(229.1629), 11K(229.1629), 11S(229.1629), 6K(229.1629), 8K(229.1629), 9C(57.0214), N-term(229.1629)			2.12145e-05	2.17879e-05	2.16422e-05	2.47816e-05	2.16855e-05	2.29371e-05	0.0838319	0.664244
sp|O00762|UBE2C_HUMAN	O00762	UBE2C_HUMAN	UBE2C	179	Homo sapiens	Ubiquitin-conjugating enzyme E2 C	1:Experimental evidence at protein level	55.31	1	0.999	7	7	7	11	11	11	159101064	159101064	159101064	14K(229.1629), 17C(57.0214), 17K(229.1629), 22K(229.1629), 5C(57.0214), 7S(229.1629), N-term(229.1629)			1.98588e-05	1.94473e-05	1.97827e-05	1.95568e-05	1.88102e-05	2.0665e-05	-0.016569	0.0107583
sp|O00764|PDXK_HUMAN	O00764	PDXK_HUMAN	PDXK	312	Homo sapiens	Pyridoxal kinase	1:Experimental evidence at protein level	75.32	1	0.999	18	18	18	56	56	56	348387792	348387792	348387792	12K(229.1629), 14K(229.1629), 18K(229.1629), 18S(229.1629), 19M(15.9949), 1K(229.1629), 22S(229.1629), 23K(229.1629), 26S(229.1629), 30K(229.1629), 31K(229.1629), 3S(229.1629), 5C(57.0214), 6S(229.1629), N-term(229.1629)			0.000118744	0.000119148	0.000117524	0.000126799	0.000121822	0.000125676	0.0818531	1.37589
sp|O14497|ARI1A_HUMAN	O14497	ARI1A_HUMAN	ARID1A	2285	Homo sapiens	AT-rich interactive domain-containing protein 1A	1:Experimental evidence at protein level	21.44	1	0.999	32	31	32	48	44	48	188164888	188164888	188164888	10K(229.1629), 11K(229.1629), 13K(229.1629), 14K(229.1629), 15C(57.0214), 15K(229.1629), 17K(229.1629), 1K(229.1629), 20K(229.1629), 21K(229.1629), 26K(229.1629), 2K(229.1629), 30K(229.1629), 6C(57.0214), 6S(229.1629), 7K(229.1629), 8C(57.0214), 8K(229.1629), 9C(57.0214), 9K(229.1629), N-term(229.1629)			8.52615e-05	8.64872e-05	8.77575e-05	9.49876e-05	8.48092e-05	8.80728e-05	0.0262106	0.343823
sp|O14530|TXND9_HUMAN	O14530	TXND9_HUMAN	TXNDC9	226	Homo sapiens	Thioredoxin domain-containing protein 9	1:Experimental evidence at protein level	53.98	1	0.999	9	9	9	18	18	18	512042720	512042720	512042720	10S(229.1629), 11K(229.1629), 12K(229.1629), 22K(229.1629), 2S(229.1629), 5C(57.0214), 7C(57.0214), 7K(229.1629), 8S(229.1629), 9K(229.1629), N-term(229.1629)			9.23047e-05	9.33416e-05	9.29792e-05	9.2739e-05	9.50505e-05	9.08119e-05	-0.00373184	0.00198009
sp|O14531|DPYL4_HUMAN	O14531	DPYL4_HUMAN	DPYSL4	572	Homo sapiens	Dihydropyrimidinase-related protein 4	1:Experimental evidence at protein level	25.35	1	0.999	11	10	10	13	12	12	163722614	152289466	163722614	10K(229.1629), 13K(229.1629), 15S(229.1629), 16K(229.1629), 1K(229.1629), 21K(229.1629), 4C(57.0214), 7K(229.1629), 9K(229.1629), N-term(229.1629)			3.03877e-05	2.98058e-05	3.27676e-05	3.17277e-05	3.15274e-05	3.24284e-05	0.0622563	0.371401
sp|O14556|G3PT_HUMAN	O14556	G3PT_HUMAN	GAPDHS	408	Homo sapiens	Glyceraldehyde-3-phosphate dehydrogenase, testis-specific	1:Experimental evidence at protein level	8.82	1	0.999	3	2	2	56	6	6	15028626688	1525426832	15028626688	13C(57.0214), 15K(229.1629), N-term(229.1629)			0.000347034	0.000346027	0.000336443	0.000344364	0.000305385	0.000329228	-0.0717988	0.563849
sp|O14561|ACPM_HUMAN	O14561	ACPM_HUMAN	NDUFAB1	156	Homo sapiens	Acyl carrier protein, mitochondrial	1:Experimental evidence at protein level	15.38	1	0.999	3	3	3	5	5	5	46061681	46061681	46061681	14K(229.1629), 15K(229.1629), 3C(57.0214), 9K(229.1629), N-term(229.1629)			9.22795e-06	5.75053e-06	5.58457e-06	7.41095e-06	4.96529e-06	5.45424e-06	-0.0763167	0.253498
sp|O14562|UBFD1_HUMAN	O14562	UBFD1_HUMAN	UBFD1	309	Homo sapiens	Ubiquitin domain-containing protein UBFD1	1:Experimental evidence at protein level	33.98	1	0.999	8	8	8	15	15	15	384124368	384124368	384124368	11K(229.1629), 18K(229.1629), 2K(229.1629), 7K(229.1629), 8K(229.1629), N-term(229.1629)			6.48578e-05	6.55543e-05	6.06871e-05	6.13048e-05	6.33737e-05	6.40884e-05	-0.0333952	0.165383
sp|O14578|CTRO_HUMAN	O14578	CTRO_HUMAN	CIT	2027	Homo sapiens	Citron Rho-interacting kinase	1:Experimental evidence at protein level	9.97	1	0.999	19	19	19	22	22	22	96193916	96193916	96193916	11K(229.1629), 12K(229.1629), 14C(57.0214), 18K(229.1629), 3C(57.0214), 8K(229.1629), 9K(229.1629), N-term(229.1629)			5.9863e-05	5.84693e-05	6.23029e-05	6.99855e-05	6.25683e-05	6.5747e-05	0.135261	1.03177
sp|O14579|COPE_HUMAN	O14579	COPE_HUMAN	COPE	308	Homo sapiens	Coatomer subunit epsilon	1:Experimental evidence at protein level	70.78	1	0.999	13	13	13	40	40	40	489494608	489494608	489494608	10C(57.0214), 10K(229.1629), 10S(229.1629), 11C(57.0214), 14K(229.1629), 15S(229.1629), 16S(229.1629), 1K(229.1629), 20K(229.1629), 22K(229.1629), 26K(229.1629), 29S(229.1629), 34K(229.1629), 7S(229.1629), 8S(229.1629), 9K(229.1629), N-term(229.1629)			8.72746e-05	8.99392e-05	9.09734e-05	9.14186e-05	8.79657e-05	8.75511e-05	-0.0320089	0.0900377
sp|O14617|AP3D1_HUMAN	O14617	AP3D1_HUMAN	AP3D1	1153	Homo sapiens	AP-3 complex subunit delta-1	1:Experimental evidence at protein level	30.27	1	0.999	30	30	30	41	41	41	218051436	218051436	218051436	10K(229.1629), 10S(229.1629), 11K(229.1629), 13K(229.1629), 14K(229.1629), 15K(229.1629), 17C(57.0214), 19C(57.0214), 1C(57.0214), 1K(229.1629), 20K(229.1629), 22K(229.1629), 2K(229.1629), 3C(57.0214), 3K(229.1629), 4S(229.1629), 5C(57.0214), 6C(57.0214), 6S(229.1629), 7K(229.1629), 8K(229.1629), 9K(229.1629), N-term(229.1629)			0.000120676	0.000126101	0.000127232	0.000130302	0.000122331	0.000125153	-0.0108845	0.151985
sp|O14618|CCS_HUMAN	O14618	CCS_HUMAN	CCS	274	Homo sapiens	Copper chaperone for superoxide dismutase	1:Experimental evidence at protein level	57.3	1	0.999	12	12	12	16	16	16	262037688	262037688	262037688	28S(229.1629), 3C(57.0214), 5C(57.0214), 7K(229.1629), 9K(229.1629), N-term(229.1629)			8.06519e-05	7.77376e-05	7.31394e-05	8.14826e-05	7.78271e-05	8.05365e-05	0.05103	0.467524
sp|O14639|ABLM1_HUMAN	O14639	ABLM1_HUMAN	ABLIM1	778	Homo sapiens	Actin-binding LIM protein 1	1:Experimental evidence at protein level	19.54	1	0.999	13	12	13	17	16	17	127535968	114493688	127535968	11K(229.1629), 20K(229.1629), 24K(229.1629), 7K(229.1629), 9K(229.1629), N-term(229.1629)			5.56604e-05	5.59314e-05	5.57062e-05	5.58298e-05	5.43884e-05	5.77384e-05	0.00319748	0.0745435
sp|O14641|DVL2_HUMAN	O14641	DVL2_HUMAN	DVL2	736	Homo sapiens	Segment polarity protein dishevelled homolog DVL-2	1:Experimental evidence at protein level	18.21	1	0.999	10	8	10	10	8	10	87640154	87640154	87640154	10S(229.1629), 12K(229.1629), 15K(229.1629), 2S(229.1629), 5K(229.1629), N-term(229.1629)			1.49136e-05	1.56988e-05	1.65301e-05	1.65465e-05	1.58966e-05	1.62644e-05	0.0510634	0.413915
sp|O14656|TOR1A_HUMAN	O14656	TOR1A_HUMAN	TOR1A	332	Homo sapiens	Torsin-1A	1:Experimental evidence at protein level	13.86	1	0.999	3	2	3	4	3	4	23305695	13405317	23305695	10K(229.1629), 26K(229.1629), N-term(229.1629)			4.21746e-06	5.3715e-06	4.8261e-06	5.40153e-06	5.04628e-06	6.08352e-06	0.162508	0.712901
sp|O14662|STX16_HUMAN	O14662	STX16_HUMAN	STX16	325	Homo sapiens	Syntaxin-16	1:Experimental evidence at protein level	22.15	1	0.999	4	4	4	6	6	6	43732908	43732908	43732908	19K(229.1629), 29K(229.1629), N-term(229.1629)			4.19847e-06	4.39175e-06	4.82586e-06	5.89043e-06	4.53471e-06	4.90309e-06	0.158895	0.595824
sp|O14672|ADA10_HUMAN	O14672	ADA10_HUMAN	ADAM10	748	Homo sapiens	Disintegrin and metalloproteinase domain-containing protein 10	1:Experimental evidence at protein level	6.02	1	0.999	3	3	3	5	5	5	70305592	70305592	70305592	12K(229.1629), 23C(57.0214), 25K(229.1629), 5K(229.1629), 8K(229.1629), N-term(229.1629)			2.00428e-05	2.12628e-05	2.12643e-05	2.0866e-05	2.08471e-05	2.32144e-05	-0.0271748	0.356584
sp|O14686|KMT2D_HUMAN	O14686	KMT2D_HUMAN	KMT2D	5537	Homo sapiens	Histone-lysine N-methyltransferase 2D	1:Experimental evidence at protein level	1.5	1	0.999	7	7	7	7	7	7	266207432	266207432	266207432	10K(229.1629), 11K(229.1629), 8K(229.1629), N-term(229.1629)			1.95989e-05	3.69193e-05	1.8369e-05	2.09779e-05	2.54885e-05	2.32785e-05	0.248221	0.0947607
sp|O14737|PDCD5_HUMAN	O14737	PDCD5_HUMAN	PDCD5	125	Homo sapiens	Programmed cell death protein 5	1:Experimental evidence at protein level	81.6	1	0.999	12	11	12	36	35	36	2064950880	2064950880	2064950880	11K(229.1629), 12K(229.1629), 13K(229.1629), 1K(229.1629), 2S(229.1629), 7K(229.1629), 8K(229.1629), N-term(229.1629), N-term(42.0106)			0.000255488	0.000244598	0.000239371	0.000269842	0.000245395	0.000252106	0.0436196	0.450232
sp|O14744|ANM5_HUMAN	O14744	ANM5_HUMAN	PRMT5	637	Homo sapiens	Protein arginine N-methyltransferase 5	1:Experimental evidence at protein level	64.36	1	0.999	28	28	28	80	80	80	1090981472	1090981472	1090981472	10K(229.1629), 11S(229.1629), 12S(229.1629), 13K(229.1629), 13S(229.1629), 16S(229.1629), 17K(229.1629), 1K(229.1629), 20K(229.1629), 21C(57.0214), 21K(229.1629), 26S(229.1629), 27K(229.1629), 2K(229.1629), 30K(229.1629), 31K(229.1629), 3C(57.0214), 4C(57.0214), 4S(229.1629), 5S(229.1629), 6C(57.0214), 6K(229.1629), 7C(57.0214), 7K(229.1629), 8K(229.1629), 8S(229.1629), 9K(229.1629), N-term(229.1…			0.000301855	0.000308007	0.000311994	0.000300373	0.000300201	0.000306639	-0.0362099	0.59056
sp|O14745|NHRF1_HUMAN	O14745	NHRF1_HUMAN	SLC9A3R1	358	Homo sapiens	Na(+)/H(+) exchange regulatory cofactor NHE-RF1	1:Experimental evidence at protein level	63.97	1	0.999	24	24	24	52	52	52	978655584	978655584	978655584	10K(229.1629), 11K(229.1629), 12K(229.1629), 13K(229.1629), 14K(229.1629), 1K(229.1629), 23K(229.1629), 2K(229.1629), 4K(229.1629), 4S(229.1629), 7K(229.1629), 7S(229.1629), 8C(57.0214), 8K(229.1629), 8S(229.1629), 9K(229.1629), N-term(229.1629)			0.000400893	0.00039691	0.000363394	0.000400525	0.000388522	0.000398306	0.00506385	0.262884
sp|O14757|CHK1_HUMAN	O14757	CHK1_HUMAN	CHEK1	476	Homo sapiens	Serine/threonine-protein kinase Chk1	1:Experimental evidence at protein level	21.01	1	0.999	8	8	8	9	9	9	148572104	148572104	148572104	12K(229.1629), 15K(229.1629), 1K(229.1629), 7K(229.1629), 9K(229.1629), N-term(229.1629), N-term(42.0106)			3.6626e-05	3.65675e-05	3.53418e-05	3.62545e-05	3.38575e-05	3.75942e-05	-0.0123999	0.0804794
sp|O14772|FPGT_HUMAN	O14772	FPGT_HUMAN	FPGT	607	Homo sapiens	Fucose-1-phosphate guanylyltransferase	1:Experimental evidence at protein level	8.57	1	0.999	4	4	4	4	4	4	26932467	26932467	26932467	15K(229.1629), 17K(229.1629), 3C(57.0214), 5C(57.0214), 8K(229.1629), N-term(229.1629)			4.07257e-06	4.66504e-06	4.33409e-06	4.39745e-06	4.04594e-06	4.14056e-06	-0.0659053	0.325456
sp|O14773|TPP1_HUMAN	O14773	TPP1_HUMAN	TPP1	563	Homo sapiens	Tripeptidyl-peptidase 1	1:Experimental evidence at protein level	22.74	1	0.999	7	7	7	11	11	11	194458148	194458148	194458148	10K(229.1629), 11S(229.1629), 17C(57.0214), 21S(229.1629), 2C(57.0214), 38K(229.1629), 5S(229.1629), 6C(57.0214), 7K(229.1629), 7S(229.1629), N-term(229.1629)			4.14791e-05	4.2971e-05	4.45432e-05	4.55618e-05	4.5202e-05	4.49375e-05	0.0730245	0.913622
sp|O14776|TCRG1_HUMAN	O14776	TCRG1_HUMAN	TCERG1	1098	Homo sapiens	Transcription elongation regulator 1	1:Experimental evidence at protein level	32.6	1	0.999	40	38	40	70	67	70	997309856	997309856	997309856	10K(229.1629), 11K(229.1629), 13K(229.1629), 15C(57.0214), 15K(229.1629), 16K(229.1629), 19K(229.1629), 1K(229.1629), 25K(229.1629), 2K(229.1629), 4K(229.1629), 5S(229.1629), 6C(57.0214), 6K(229.1629), 7K(229.1629), 8K(229.1629), 9K(229.1629), N-term(229.1629)			0.000442818	0.000437084	0.00044223	0.000436781	0.000440803	0.0004364	-0.0178868	0.512371
sp|O14777|NDC80_HUMAN	O14777	NDC80_HUMAN	NDC80	642	Homo sapiens	Kinetochore protein NDC80 homolog	1:Experimental evidence at protein level	39.41	1	0.999	24	24	24	30	30	30	249404136	249404136	249404136	10K(229.1629), 11K(229.1629), 11S(229.1629), 12K(229.1629), 14K(229.1629), 18K(229.1629), 19K(229.1629), 1K(229.1629), 24K(229.1629), 2K(229.1629), 3K(229.1629), 5C(57.0214), 5S(229.1629), 6S(229.1629), 7K(229.1629), 8C(57.0214), 8K(229.1629), 9K(229.1629), N-term(229.1629)			9.07404e-05	9.48859e-05	9.36052e-05	9.06012e-05	9.18819e-05	9.43356e-05	-0.026808	0.186707
sp|O14786|NRP1_HUMAN	O14786	NRP1_HUMAN	NRP1	923	Homo sapiens	Neuropilin-1	1:Experimental evidence at protein level	9.64	1	0.999	6	6	6	8	8	8	80565397	80565397	80565397	14K(229.1629), 16K(229.1629), 24K(229.1629), 4K(229.1629), N-term(229.1629)			9.8155e-06	1.01419e-05	9.86403e-06	1.18452e-05	9.99869e-06	1.05727e-05	0.100093	0.599474
sp|O14787|TNPO2_HUMAN	O14787	TNPO2_HUMAN	TNPO2	897	Homo sapiens	Transportin-2	1:Experimental evidence at protein level	34.89	1	0.999	23	14	14	47	26	26	804681192	236106064	804681192	10K(229.1629), 11K(229.1629), 12K(229.1629), 13C(57.0214), 13K(229.1629), 15S(229.1629), 17K(229.1629), 18K(229.1629), 19K(229.1629), 1C(57.0214), 20K(229.1629), 24K(229.1629), 25C(57.0214), 26K(229.1629), 28K(229.1629), 2C(57.0214), 2S(229.1629), 8K(229.1629), N-term(229.1629), N-term(42.0106)			0.00014056	0.000141153	0.00013961	0.000142464	0.000136416	0.000139954	-0.00623852	0.162926
sp|O14802|RPC1_HUMAN	O14802	RPC1_HUMAN	POLR3A	1390	Homo sapiens	DNA-directed RNA polymerase III subunit RPC1	1:Experimental evidence at protein level	14.32	1	0.999	16	16	16	18	18	18	85241110	85241110	85241110	10C(57.0214), 11K(229.1629), 12K(229.1629), 13K(229.1629), 15K(229.1629), 16K(229.1629), 17K(229.1629), 19C(57.0214), 19K(229.1629), 1K(229.1629), 22K(229.1629), 24K(229.1629), 2C(57.0214), 4C(57.0214), 5C(57.0214), 7C(57.0214), 7K(229.1629), 8K(229.1629), 9K(229.1629), N-term(229.1629)			3.70183e-05	3.91096e-05	3.98818e-05	4.48773e-05	4.02993e-05	3.91267e-05	0.0432345	0.594155
sp|O14818|PSA7_HUMAN	O14818	PSA7_HUMAN	PSMA7	248	Homo sapiens	Proteasome subunit alpha type-7	1:Experimental evidence at protein level	70.16	1	0.999	19	14	19	82	54	82	8691873088	8691873088	8691873088	10C(57.0214), 11K(229.1629), 11M(15.9949), 14K(229.1629), 15K(229.1629), 1K(229.1629), 22K(229.1629), 23K(229.1629), 2C(57.0214), 2K(229.1629), 3C(57.0214), 5S(229.1629), 6S(229.1629), 7K(229.1629), 7M(15.9949), 7S(229.1629), 8S(229.1629), 9C(57.0214), 9K(229.1629), N-term(229.1629)			0.000620705	0.000616739	0.000598174	0.000580668	0.000624645	0.000635977	0.0183773	0.0339724
sp|O14828|SCAM3_HUMAN	O14828	SCAM3_HUMAN	SCAMP3	347	Homo sapiens	Secretory carrier-associated membrane protein 3	1:Experimental evidence at protein level	25.07	1	0.999	8	8	8	12	12	12	197645516	197645516	197645516	1K(229.1629), 7K(229.1629), N-term(229.1629)			4.00139e-05	4.1645e-05	4.16567e-05	4.94146e-05	4.11475e-05	4.27165e-05	0.0366522	0.495694
sp|O14841|OPLA_HUMAN	O14841	OPLA_HUMAN	OPLAH	1288	Homo sapiens	5-oxoprolinase	1:Experimental evidence at protein level	14.98	1	0.999	15	15	15	18	18	18	98414282	98414282	98414282	10K(229.1629), 1K(229.1629), 4C(57.0214), 8C(57.0214), 8K(229.1629), N-term(229.1629)			3.87079e-05	3.8796e-05	3.81234e-05	4.13907e-05	3.76664e-05	4.00387e-05	0.0487674	0.398013
sp|O14867|BACH1_HUMAN	O14867	BACH1_HUMAN	BACH1	736	Homo sapiens	Transcription regulator protein BACH1	1:Experimental evidence at protein level	12.91	1	0.999	6	6	6	7	7	7	81617376	81617376	81617376	11K(229.1629), 13K(229.1629), 14K(229.1629), 15K(229.1629), 1K(229.1629), 26C(57.0214), 4C(57.0214), 6C(57.0214), N-term(229.1629)			7.41625e-06	7.22779e-06	7.86892e-06	9.41447e-06	8.45035e-06	8.09616e-06	0.188322	1.08745
sp|O14874|BCKD_HUMAN	O14874	BCKD_HUMAN	BCKDK	412	Homo sapiens	[3-methyl-2-oxobutanoate dehydrogenase [lipoamide]] kinase, mitochondrial	1:Experimental evidence at protein level	13.59	1	0.999	4	4	4	4	4	4	147993294	147993294	147993294	17C(57.0214), 17K(229.1629), 1K(229.1629), 7K(229.1629), 8K(229.1629), N-term(229.1629)			6.7733e-06	6.15776e-06	6.866e-06	8.43068e-06	6.17292e-06	6.5249e-06	-0.0539029	0.222916
sp|O14893|GEMI2_HUMAN	O14893	GEMI2_HUMAN	GEMIN2	280	Homo sapiens	Gem-associated protein 2	1:Experimental evidence at protein level	27.14	1	0.999	5	5	5	5	5	5	87236636	87236636	87236636	12K(229.1629), 13C(57.0214), 19K(229.1629), 7C(57.0214), 8C(57.0214), N-term(229.1629)			7.92854e-06	7.4562e-06	7.72132e-06	9.06773e-06	7.57153e-06	7.36085e-06	-0.0282636	0.194347
sp|O14907|TX1B3_HUMAN	O14907	TX1B3_HUMAN	TAX1BP3	124	Homo sapiens	Tax1-binding protein 3	1:Experimental evidence at protein level	51.61	1	0.999	5	5	5	7	7	7	198262004	198262004	198262004	17K(229.1629), N-term(229.1629), N-term(42.0106)			1.56321e-05	1.51589e-05	1.46298e-05	1.59537e-05	1.45146e-05	1.55224e-05	0.0341809	0.13457
sp|O14908|GIPC1_HUMAN	O14908	GIPC1_HUMAN	GIPC1	333	Homo sapiens	PDZ domain-containing protein GIPC1	1:Experimental evidence at protein level	57.36	1	0.999	12	10	12	21	17	21	212062272	210064164	212062272	13K(229.1629), 15K(229.1629), 17K(229.1629), 1K(229.1629), 20K(229.1629), 22K(229.1629), 7S(229.1629), 8K(229.1629), N-term(229.1629)			5.07128e-05	4.91557e-05	5.22747e-05	5.87664e-05	4.75986e-05	5.20155e-05	0.0365914	0.227171
sp|O14920|IKKB_HUMAN	O14920	IKKB_HUMAN	IKBKB	756	Homo sapiens	Inhibitor of nuclear factor kappa-B kinase subunit beta	1:Experimental evidence at protein level	30.29	1	0.999	16	16	16	22	22	22	132278274	132278274	132278274	11K(229.1629), 13K(229.1629), 22C(57.0214), 23K(229.1629), 26K(229.1629), 31C(57.0214), 36K(229.1629), 3K(229.1629), 7K(229.1629), 8C(57.0214), 9C(57.0214), 9K(229.1629), N-term(229.1629)			3.46562e-05	3.54259e-05	3.59299e-05	3.74396e-05	3.45721e-05	3.38743e-05	-0.0351955	0.0115878
sp|O14929|HAT1_HUMAN	O14929	HAT1_HUMAN	HAT1	419	Homo sapiens	Histone acetyltransferase type B catalytic subunit	1:Experimental evidence at protein level	50.12	1	0.999	12	12	12	40	40	40	377087112	377087112	377087112	10K(229.1629), 15S(229.1629), 16K(229.1629), 17S(229.1629), 18K(229.1629), 1C(57.0214), 21K(229.1629), 2S(229.1629), 31K(229.1629), 5K(229.1629), 6M(15.9949), 7C(57.0214), 7K(229.1629), 7S(229.1629), 8K(229.1629), 9M(15.9949), N-term(229.1629)			7.50982e-05	7.59334e-05	7.76198e-05	8.21526e-05	7.7195e-05	8.23448e-05	0.113571	0.969195
sp|O14933|UB2L6_HUMAN	O14933	UB2L6_HUMAN	UBE2L6	153	Homo sapiens	Ubiquitin/ISG15-conjugating enzyme E2 L6	1:Experimental evidence at protein level	52.94	1	0.999	5	5	5	10	10	10	374568614	374568614	374568614	10K(229.1629), 15K(229.1629), 26K(229.1629), 2C(57.0214), 4S(229.1629), N-term(229.1629)			1.61461e-05	1.58603e-05	1.66276e-05	2.06991e-05	1.57756e-05	1.69545e-05	0.0704808	0.404154
sp|O14936|CSKP_HUMAN	O14936	CSKP_HUMAN	CASK	926	Homo sapiens	Peripheral plasma membrane protein CASK	1:Experimental evidence at protein level	13.71	1	0.999	10	10	10	12	12	12	95406386	95406386	95406386	10K(229.1629), 11K(229.1629), 13K(229.1629), 15C(57.0214), 16K(229.1629), 18K(229.1629), 7K(229.1629), 8C(57.0214), 8S(229.1629), 9K(229.1629), N-term(229.1629)			1.99363e-05	2.07556e-05	2.13634e-05	2.31453e-05	2.15902e-05	2.13542e-05	0.0568767	0.87808
sp|O14964|HGS_HUMAN	O14964	HGS_HUMAN	HGS	777	Homo sapiens	Hepatocyte growth factor-regulated tyrosine kinase substrate	1:Experimental evidence at protein level	37.19	1	0.999	22	22	22	38	38	38	561654960	561654960	561654960	10C(57.0214), 10K(229.1629), 10S(229.1629), 11K(229.1629), 13K(229.1629), 17K(229.1629), 1K(229.1629), 21K(229.1629), 25K(229.1629), 26K(229.1629), 2C(57.0214), 4K(229.1629), 5C(57.0214), 5M(15.9949), 6K(229.1629), 7C(57.0214), 7K(229.1629), 9K(229.1629), N-term(229.1629)			0.000138888	0.000138055	0.000137069	0.000140138	0.000134416	0.000134416	-0.0385298	0.323493
sp|O14965|AURKA_HUMAN	O14965	AURKA_HUMAN	AURKA	403	Homo sapiens	Aurora kinase A	1:Experimental evidence at protein level	26.55	1	0.999	7	7	7	8	8	8	141041682	141041682	141041682	16K(229.1629), 20K(229.1629), 2K(229.1629), 3K(229.1629), 4C(57.0214), 9C(57.0214), 9K(229.1629), N-term(229.1629)			1.242e-05	1.30615e-05	1.46925e-05	1.49916e-05	1.37961e-05	1.41395e-05	0.114405	0.501356
sp|O14972|VP26C_HUMAN	O14972	VP26C_HUMAN	VPS26C	297	Homo sapiens	Vacuolar protein sorting-associated protein 26C	1:Experimental evidence at protein level	14.48	1	0.999	3	3	3	3	3	3	28113140	28113140	28113140	12K(229.1629), 19K(229.1629), N-term(229.1629)			3.27224e-06	3.07016e-06	3.41892e-06	3.8501e-06	3.05194e-06	3.21914e-06	-0.0236046	0.165554
sp|O14974|MYPT1_HUMAN	O14974	MYPT1_HUMAN	PPP1R12A	1030	Homo sapiens	Protein phosphatase 1 regulatory subunit 12A	1:Experimental evidence at protein level	39.9	1	0.999	43	43	43	58	58	58	529538768	529538768	529538768	10K(229.1629), 11K(229.1629), 12K(229.1629), 13C(57.0214), 14K(229.1629), 15K(229.1629), 16K(229.1629), 17K(229.1629), 19C(57.0214), 1K(229.1629), 22K(229.1629), 23K(229.1629), 26M(15.9949), 28K(229.1629), 2K(229.1629), 4K(229.1629), 5K(229.1629), 6K(229.1629), 7C(57.0214), 7K(229.1629), 8K(229.1629), 9K(229.1629), N-term(229.1629)			0.000209031	0.000204091	0.000201289	0.000217112	0.000204368	0.000208886	0.0335026	0.518717
sp|O14976|GAK_HUMAN	O14976	GAK_HUMAN	GAK	1311	Homo sapiens	Cyclin-G-associated kinase	1:Experimental evidence at protein level	3.89	1	0.999	4	4	4	4	4	4	14764339	14764339	14764339	16K(229.1629), 4M(15.9949), 7K(229.1629), 9K(229.1629), N-term(229.1629)			5.63105e-06	5.94427e-06	5.84618e-06	7.54353e-06	6.00589e-06	6.42976e-06	0.137271	0.698215
sp|O14979|HNRDL_HUMAN	O14979	HNRDL_HUMAN	HNRNPDL	420	Homo sapiens	Heterogeneous nuclear ribonucleoprotein D-like	1:Experimental evidence at protein level	38.33	1	0.999	22	19	20	120	92	99	3899947968	2244819264	3899947968	12K(229.1629), 13K(229.1629), 14K(229.1629), 15K(229.1629), 16K(229.1629), 16M(15.9949), 17K(229.1629), 19K(229.1629), 1K(229.1629), 28K(229.1629), 2K(229.1629), 32M(15.9949), 35K(229.1629), 36K(229.1629), 3C(57.0214), 4C(57.0214), 6K(229.1629), 6S(229.1629), 7K(229.1629), 7S(229.1629), 8K(229.1629), N-term(229.1629)			0.000772579	0.000779825	0.00079065	0.000728672	0.000805572	0.000777309	-0.00466089	0.161374
sp|O14980|XPO1_HUMAN	O14980	XPO1_HUMAN	XPO1	1071	Homo sapiens	Exportin-1	1:Experimental evidence at protein level	59.29	1	0.999	50	50	50	193	193	193	2365523968	2365523968	2365523968	10K(229.1629), 11K(229.1629), 11M(15.9949), 11S(229.1629), 12C(57.0214), 12K(229.1629), 13K(229.1629), 14K(229.1629), 15C(57.0214), 17C(57.0214), 17K(229.1629), 17M(15.9949), 18C(57.0214), 18K(229.1629), 19K(229.1629), 1K(229.1629), 22C(57.0214), 22K(229.1629), 23K(229.1629), 26K(229.1629), 2C(57.0214), 2M(15.9949), 2S(229.1629), 3C(57.0214), 3K(229.1629), 3M(15.9949), 3S(229.1629), 4S(229.1629),…			0.000762458	0.000782096	0.000786334	0.000702966	0.000750986	0.000762891	-0.0585597	0.788878
sp|O14981|BTAF1_HUMAN	O14981	BTAF1_HUMAN	BTAF1	1849	Homo sapiens	TATA-binding protein-associated factor 172	1:Experimental evidence at protein level	15.79	1	0.999	23	23	23	28	28	28	439769224	439769224	439769224	10K(229.1629), 11K(229.1629), 13K(229.1629), 14K(229.1629), 21K(229.1629), 23K(229.1629), 5C(57.0214), 6K(229.1629), 7K(229.1629), 8K(229.1629), 9K(229.1629), N-term(229.1629)			5.37843e-05	5.35784e-05	5.45057e-05	5.65459e-05	5.36112e-05	5.48198e-05	0.0275101	0.457446
sp|O15013|ARHGA_HUMAN	O15013	ARHGA_HUMAN	ARHGEF10	1369	Homo sapiens	Rho guanine nucleotide exchange factor 10	1:Experimental evidence at protein level	5.7	1	0.999	4	4	4	7	7	7	36929932	36929932	36929932	11K(229.1629), 15C(57.0214), 15K(229.1629), 16K(229.1629), 7K(229.1629), N-term(229.1629)			8.11099e-06	8.13225e-06	9.26281e-06	9.40676e-06	8.14997e-06	8.39717e-06	0.0462495	0.0989764
sp|O15014|ZN609_HUMAN	O15014	ZN609_HUMAN	ZNF609	1411	Homo sapiens	Zinc finger protein 609	1:Experimental evidence at protein level	8.29	1	0.999	9	9	9	10	10	10	61592609	61592609	61592609	10K(229.1629), 12C(57.0214), 17K(229.1629), 18K(229.1629), 3C(57.0214), 5C(57.0214), 7C(57.0214), 8K(229.1629), N-term(229.1629)			1.7937e-05	1.68462e-05	1.71167e-05	1.95998e-05	1.68048e-05	1.66974e-05	-0.0265313	0.141444
sp|O15020|SPTN2_HUMAN	O15020	SPTN2_HUMAN	SPTBN2	2390	Homo sapiens	Spectrin beta chain, non-erythrocytic 2	1:Experimental evidence at protein level	7.28	1	0.999	15	6	6	22	6	6	512674304	31261367	512674304	12K(229.1629), 15K(229.1629), N-term(229.1629)			0.000165433	0.000168621	0.000165318	0.000153098	0.000163125	0.000162786	-0.0232669	0.780122
sp|O15027|SC16A_HUMAN	O15027	SC16A_HUMAN	SEC16A	2357	Homo sapiens	Protein transport protein Sec16A	1:Experimental evidence at protein level	16.55	1	0.999	29	29	29	40	40	40	535974932	535974932	535974932	10K(229.1629), 11K(229.1629), 12K(229.1629), 13K(229.1629), 14C(57.0214), 14K(229.1629), 15C(57.0214), 15K(229.1629), 19K(229.1629), 1K(229.1629), 21K(229.1629), 24K(229.1629), 26K(229.1629), 28K(229.1629), 2K(229.1629), 32K(229.1629), 6S(229.1629), 7C(57.0214), 7K(229.1629), 7S(229.1629), 8K(229.1629), 9K(229.1629), N-term(229.1629)			0.000127172	0.000124716	0.000127448	0.000131231	0.000126469	0.000130291	0.0349576	0.744817
sp|O15031|PLXB2_HUMAN	O15031	PLXB2_HUMAN	PLXNB2	1838	Homo sapiens	Plexin-B2	1:Experimental evidence at protein level	7.67	1	0.999	7	7	7	9	9	9	53815282	53815282	53815282	10C(57.0214), 16K(229.1629), 17K(229.1629), 23C(57.0214), 28K(229.1629), N-term(229.1629)			6.14151e-06	6.50803e-06	6.57543e-06	8.68204e-06	6.50603e-06	6.87031e-06	0.0781539	0.531615
sp|O15042|SR140_HUMAN	O15042	SR140_HUMAN	U2SURP	1029	Homo sapiens	U2 snRNP-associated SURP motif-containing protein	1:Experimental evidence at protein level	36.25	1	0.999	33	33	33	53	53	53	612764704	612764704	612764704	11K(229.1629), 12K(229.1629), 13K(229.1629), 14K(229.1629), 14S(229.1629), 15K(229.1629), 18K(229.1629), 19K(229.1629), 1K(229.1629), 20K(229.1629), 23K(229.1629), 2C(57.0214), 2K(229.1629), 3K(229.1629), 4C(57.0214), 5C(57.0214), 5K(229.1629), 5S(229.1629), 6S(229.1629), 6T(79.9663), 7K(229.1629), 8K(229.1629), 8S(229.1629), 9K(229.1629), N-term(229.1629)			0.000206581	0.000210516	0.000216489	0.000211519	0.000208721	0.000207791	-0.0123583	0.223803
sp|O15047|SET1A_HUMAN	O15047	SET1A_HUMAN	SETD1A	1707	Homo sapiens	Histone-lysine N-methyltransferase SETD1A	1:Experimental evidence at protein level	4.75	1	0.999	6	6	6	7	7	7	32497657	32497657	32497657	10K(229.1629), 11K(229.1629), 14K(229.1629), 17K(229.1629), 2K(229.1629), 8S(229.1629), N-term(229.1629)			1.19688e-05	1.07968e-05	1.11425e-05	1.24827e-05	1.09124e-05	1.13319e-05	0.0243155	0.17615
sp|O15066|KIF3B_HUMAN	O15066	KIF3B_HUMAN	KIF3B	747	Homo sapiens	Kinesin-like protein KIF3B	1:Experimental evidence at protein level	20.62	1	0.999	14	10	14	18	12	18	157506452	129150772	157506452	10K(229.1629), 11K(229.1629), 12K(229.1629), 13K(229.1629), 17K(229.1629), 2K(229.1629), 7K(229.1629), 8K(229.1629), N-term(229.1629)			6.5214e-05	6.43516e-05	6.87609e-05	6.8887e-05	6.72555e-05	6.80433e-05	0.0612725	0.549147
sp|O15067|PUR4_HUMAN	O15067	PUR4_HUMAN	PFAS	1338	Homo sapiens	Phosphoribosylformylglycinamidine synthase	1:Experimental evidence at protein level	69.43	1	0.999	59	59	59	174	174	174	1078974464	1078974464	1078974464	10K(229.1629), 11C(57.0214), 11K(229.1629), 11S(229.1629), 12C(57.0214), 13C(57.0214), 13K(229.1629), 13S(229.1629), 15C(57.0214), 15M(15.9949), 15S(229.1629), 18K(229.1629), 19K(229.1629), 1C(57.0214), 1K(229.1629), 20K(229.1629), 21S(229.1629), 22K(229.1629), 23K(229.1629), 25K(229.1629), 25S(229.1629), 28K(229.1629), 29K(229.1629), 29S(229.1629), 2C(57.0214), 2S(229.1629), 30K(229.1629), 33C(5…			0.000539719	0.000523427	0.000547243	0.000556799	0.000521145	0.000535456	-0.0114413	0.0266563
sp|O15084|ANR28_HUMAN	O15084	ANR28_HUMAN	ANKRD28	1053	Homo sapiens	Serine/threonine-protein phosphatase 6 regulatory ankyrin repeat subunit A	1:Experimental evidence at protein level	13.77	1	0.999	10	8	10	12	9	12	106458168	90486848	106458168	12K(229.1629), 15K(229.1629), 19K(229.1629), 1C(57.0214), 2K(229.1629), 5C(57.0214), 5S(229.1629), 9K(229.1629), N-term(229.1629)			3.42944e-05	3.39399e-05	3.55668e-05	4.34138e-05	3.48222e-05	3.5624e-05	0.0548744	0.461905
sp|O15085|ARHGB_HUMAN	O15085	ARHGB_HUMAN	ARHGEF11	1522	Homo sapiens	Rho guanine nucleotide exchange factor 11	1:Experimental evidence at protein level	3.94	1	0.999	5	5	5	6	6	6	20986793	20986793	20986793	11K(229.1629), 7K(229.1629), 9K(229.1629), N-term(229.1629)			5.90063e-06	5.60863e-06	6.1031e-06	7.029e-06	6.42705e-06	6.20174e-06	0.123286	1.03976
sp|O15091|MRPP3_HUMAN	O15091	MRPP3_HUMAN	PRORP	583	Homo sapiens	Mitochondrial ribonuclease P catalytic subunit	1:Experimental evidence at protein level	15.27	1	0.999	8	8	8	8	8	8	144660962	144660962	144660962	10K(229.1629), 11K(229.1629), 14C(57.0214), 14K(229.1629), 16K(229.1629), 7K(229.1629), 9K(229.1629), N-term(229.1629)			2.98138e-05	3.06604e-05	2.95294e-05	3.13232e-05	2.72602e-05	2.90454e-05	-0.0376686	0.239823
sp|O15111|IKKA_HUMAN	O15111	IKKA_HUMAN	CHUK	745	Homo sapiens	Inhibitor of nuclear factor kappa-B kinase subunit alpha	1:Experimental evidence at protein level	11.14	1	0.999	7	7	7	7	7	7	96710790	96710790	96710790	11K(229.1629), 11S(229.1629), 14K(229.1629), 15K(229.1629), 3K(229.1629), 5C(57.0214), 7K(229.1629), 9K(229.1629), N-term(229.1629)			1.95526e-05	2.11661e-05	2.35124e-05	2.1484e-05	2.07623e-05	2.17426e-05	0.0215065	0.0216915
sp|O15116|LSM1_HUMAN	O15116	LSM1_HUMAN	LSM1	133	Homo sapiens	U6 snRNA-associated Sm-like protein LSm1	1:Experimental evidence at protein level	59.4	1	0.999	7	7	7	18	18	18	119585716	119585716	119585716	14K(229.1629), 16K(229.1629), 17K(229.1629), 39K(229.1629), N-term(229.1629), N-term(42.0106)			1.70525e-05	1.74459e-05	1.71998e-05	2.01722e-05	1.84922e-05	1.82497e-05	0.104524	1.00975
sp|O15126|SCAM1_HUMAN	O15126	SCAM1_HUMAN	SCAMP1	338	Homo sapiens	Secretory carrier-associated membrane protein 1	1:Experimental evidence at protein level	23.96	1	0.999	6	6	6	8	8	8	98775129	98775129	98775129	11K(229.1629), 13K(229.1629), 23K(229.1629), 6S(229.1629), 8K(229.1629), N-term(229.1629)			1.45743e-05	1.34306e-05	1.48968e-05	1.57624e-05	1.51838e-05	1.411e-05	0.0591074	0.473043
sp|O15143|ARC1B_HUMAN	O15143	ARC1B_HUMAN	ARPC1B	372	Homo sapiens	Actin-related protein 2/3 complex subunit 1B	1:Experimental evidence at protein level	63.17	1	0.999	20	19	20	68	56	68	1031244000	1031244000	1031244000	11C(57.0214), 11S(229.1629), 12C(57.0214), 13K(229.1629), 14K(229.1629), 15S(229.1629), 16C(57.0214), 17K(229.1629), 18K(229.1629), 19K(229.1629), 1C(57.0214), 20C(57.0214), 23K(229.1629), 3K(229.1629), 3S(229.1629), 4C(57.0214), 5C(57.0214), 5S(229.1629), 6C(57.0214), 6K(229.1629), 7K(229.1629), 8K(229.1629), 8S(229.1629), 9K(229.1629), N-term(229.1629), N-term(42.0106)			0.000401	0.000398448	0.00040499	0.000410089	0.0004144	0.000401337	0.0323341	0.704847
sp|O15144|ARPC2_HUMAN	O15144	ARPC2_HUMAN	ARPC2	300	Homo sapiens	Actin-related protein 2/3 complex subunit 2	1:Experimental evidence at protein level	79.67	1	0.999	23	23	23	100	100	100	1488900160	1488900160	1488900160	10K(229.1629), 11K(229.1629), 11S(229.1629), 12K(229.1629), 19K(229.1629), 28K(229.1629), 28S(229.1629), 29K(229.1629), 2C(57.0214), 2S(229.1629), 34K(229.1629), 36K(229.1629), 3M(15.9949), 4S(229.1629), 5S(229.1629), 7K(229.1629), 8K(229.1629), 9K(229.1629), N-term(229.1629)			0.000412533	0.000435655	0.000408224	0.000410225	0.000426612	0.000431549	0.0484178	0.137324
sp|O15145|ARPC3_HUMAN	O15145	ARPC3_HUMAN	ARPC3	178	Homo sapiens	Actin-related protein 2/3 complex subunit 3	1:Experimental evidence at protein level	42.7	1	0.999	9	9	9	22	22	22	981637760	981637760	981637760	11K(229.1629), 13K(229.1629), 16K(229.1629), 3K(229.1629), 4C(57.0214), 4K(229.1629), 5S(229.1629), 6M(15.9949), 6S(229.1629), 7K(229.1629), 8K(229.1629), N-term(229.1629)			0.00014967	0.000152575	0.000145362	0.000145339	0.000152441	0.000156662	0.0264697	0.224127
sp|O15160|RPAC1_HUMAN	O15160	RPAC1_HUMAN	POLR1C	346	Homo sapiens	DNA-directed RNA polymerases I and III subunit RPAC1	1:Experimental evidence at protein level	60.4	1	0.999	14	14	14	29	29	29	398144720	398144720	398144720	13K(229.1629), 23C(57.0214), 24K(229.1629), 25K(229.1629), 6S(229.1629), 8S(229.1629), 9M(15.9949), N-term(229.1629), N-term(42.0106)			5.68098e-05	5.76751e-05	5.77358e-05	6.23588e-05	5.62408e-05	5.89797e-05	0.0322711	0.377241
sp|O15164|TIF1A_HUMAN	O15164	TIF1A_HUMAN	TRIM24	1050	Homo sapiens	Transcription intermediary factor 1-alpha	1:Experimental evidence at protein level	5.24	1	0.999	4	3	3	4	3	3	50383655	17692751	50383655	10K(229.1629), N-term(229.1629)			5.7996e-06	6.31226e-06	6.82302e-06	6.90486e-06	6.36311e-06	6.66963e-06	0.07945	0.408563
sp|O15182|CETN3_HUMAN	O15182	CETN3_HUMAN	CETN3	167	Homo sapiens	Centrin-3	1:Experimental evidence at protein level	18.56	1	0.999	4	4	4	5	5	5	73931275	73931275	73931275	7K(229.1629), 8K(229.1629), 9K(229.1629), N-term(229.1629)			2.02007e-05	2.11842e-05	2.03973e-05	2.09497e-05	2.06992e-05	2.10326e-05	0.0385541	0.368659
sp|O15212|PFD6_HUMAN	O15212	PFD6_HUMAN	PFDN6	129	Homo sapiens	Prefoldin subunit 6	1:Experimental evidence at protein level	62.02	1	0.999	13	13	13	36	36	36	2194010752	2194010752	2194010752	10K(229.1629), 12K(229.1629), 14K(229.1629), 1K(229.1629), 26K(229.1629), 28K(229.1629), 2K(229.1629), 6K(229.1629), 7K(229.1629), 8K(229.1629), 9K(229.1629), N-term(229.1629)			0.000329495	0.000304133	0.000297862	0.00031303	0.000299535	0.000300494	-0.0173686	0.217596
sp|O15213|WDR46_HUMAN	O15213	WDR46_HUMAN	WDR46	610	Homo sapiens	WD repeat-containing protein 46	1:Experimental evidence at protein level	10.82	1	0.999	5	5	5	5	5	5	140702324	140702324	140702324	14K(229.1629), 19K(229.1629), 7C(57.0214), N-term(229.1629)			9.95437e-06	1.19103e-05	1.13946e-05	1.11873e-05	1.02245e-05	1.23419e-05	-0.0264872	0.0679386
sp|O15226|NKRF_HUMAN	O15226	NKRF_HUMAN	NKRF	690	Homo sapiens	NF-kappa-B-repressing factor	1:Experimental evidence at protein level	20.29	1	0.999	12	12	12	15	15	15	128647994	128647994	128647994	10K(229.1629), 11K(229.1629), 13K(229.1629), 15K(229.1629), 1K(229.1629), 22K(229.1629), 25K(229.1629), 7C(57.0214), 7K(229.1629), 9K(229.1629), N-term(229.1629)			3.72052e-05	3.90548e-05	3.80884e-05	4.15765e-05	3.91373e-05	4.32657e-05	0.126418	1.00352
sp|O15231|ZN185_HUMAN	O15231	ZN185_HUMAN	ZNF185	689	Homo sapiens	Zinc finger protein 185	1:Experimental evidence at protein level	40.78	1	0.999	22	22	22	30	30	30	305210744	305210744	305210744	12K(229.1629), 13K(229.1629), 14K(229.1629), 15K(229.1629), 19K(229.1629), 2K(229.1629), 3C(57.0214), 4C(57.0214), 5C(57.0214), 5K(229.1629), 6C(57.0214), 7K(229.1629), N-term(229.1629)			9.88614e-05	9.6225e-05	9.86275e-05	0.000107569	0.000100113	0.000102024	0.0488515	0.895438
sp|O15234|CASC3_HUMAN	O15234	CASC3_HUMAN	CASC3	703	Homo sapiens	Protein CASC3	1:Experimental evidence at protein level	10.38	1	0.999	4	4	4	7	7	7	51597048	51597048	51597048	11K(229.1629), 7K(229.1629), N-term(229.1629)			1.26113e-05	1.15438e-05	1.18366e-05	1.11202e-05	1.18315e-05	1.20679e-05	-0.000625402	0.309028
sp|O15235|RT12_HUMAN	O15235	RT12_HUMAN	MRPS12	138	Homo sapiens	28S ribosomal protein S12, mitochondrial	1:Experimental evidence at protein level	43.48	1	0.999	5	5	5	7	7	7	155131354	155131354	155131354	11K(229.1629), 1K(229.1629), 4C(57.0214), 5C(57.0214), 8K(229.1629), N-term(229.1629)			3.58867e-05	3.68356e-05	3.77255e-05	4.01899e-05	3.80418e-05	3.68683e-05	0.0464847	0.596012
sp|O15240|VGF_HUMAN	O15240	VGF_HUMAN	VGF	615	Homo sapiens	Neurosecretory protein VGF	1:Experimental evidence at protein level	20.98	1	0.999	6	6	6	6	6	6	34699711	34699711	34699711	18K(229.1629), 19K(229.1629), 5S(229.1629), N-term(229.1629)			3.30054e-06	2.86609e-06	3.11142e-06	7.24774e-06	3.65216e-06	3.75658e-06	0.271848	0.572307
sp|O15258|RER1_HUMAN	O15258	RER1_HUMAN	RER1	196	Homo sapiens	Protein RER1	1:Experimental evidence at protein level	18.88	1	0.999	3	3	3	3	3	3	56352030	56352030	56352030	11K(229.1629), 18K(229.1629), N-term(229.1629)			7.63695e-06	7.45097e-06	7.28595e-06	9.74389e-06	6.15889e-06	6.82778e-06	-0.126012	0.0343251
sp|O15260|SURF4_HUMAN	O15260	SURF4_HUMAN	SURF4	269	Homo sapiens	Surfeit locus protein 4	1:Experimental evidence at protein level	20.82	1	0.999	4	4	4	10	10	10	145505580	145505580	145505580	2C(57.0214), 6M(15.9949), N-term(229.1629)			1.27746e-05	1.50014e-05	1.48403e-05	1.76478e-05	1.54534e-05	1.5736e-05	0.0845476	0.976666
sp|O15269|SPTC1_HUMAN	O15269	SPTC1_HUMAN	SPTLC1	473	Homo sapiens	Serine palmitoyltransferase 1	1:Experimental evidence at protein level	12.05	1	0.999	5	5	5	5	5	5	37043166	37043166	37043166	20K(229.1629), 2K(229.1629), 6C(57.0214), 9C(57.0214), N-term(229.1629)			8.09492e-06	7.79991e-06	8.09421e-06	8.23025e-06	7.99051e-06	9.62374e-06	0.0240451	0.458373
sp|O15270|SPTC2_HUMAN	O15270	SPTC2_HUMAN	SPTLC2	562	Homo sapiens	Serine palmitoyltransferase 2	1:Experimental evidence at protein level	7.83	1	0.999	4	4	4	6	6	6	47113983	47113983	47113983	11K(229.1629), 5C(57.0214), 8K(229.1629), N-term(229.1629)			7.67168e-06	7.82916e-06	8.15096e-06	1.17877e-05	8.68902e-06	8.71663e-06	0.154912	0.672604
sp|O15294|OGT1_HUMAN	O15294	OGT1_HUMAN	OGT	1046	Homo sapiens	UDP-N-acetylglucosamine--peptide N-acetylglucosaminyltransferase 110 kDa subunit	1:Experimental evidence at protein level	44.07	1	0.999	32	32	32	46	46	46	675710648	675710648	675710648	10C(57.0214), 10K(229.1629), 11C(57.0214), 11K(229.1629), 13C(57.0214), 13K(229.1629), 15C(57.0214), 15K(229.1629), 16C(57.0214), 16K(229.1629), 17K(229.1629), 17S(229.1629), 19K(229.1629), 1C(57.0214), 1K(229.1629), 20C(57.0214), 20K(229.1629), 21K(229.1629), 24K(229.1629), 25K(229.1629), 2C(57.0214), 2K(229.1629), 6K(229.1629), 8K(229.1629), 8S(229.1629), 9C(57.0214), 9K(229.1629), N-term(229.1…			0.000154645	0.000155934	0.000156612	0.000166231	0.000153375	0.000153914	-0.0188138	0.176293
sp|O15305|PMM2_HUMAN	O15305	PMM2_HUMAN	PMM2	246	Homo sapiens	Phosphomannomutase 2	1:Experimental evidence at protein level	48.37	1	0.999	12	11	12	18	17	18	748572160	684535120	748572160	11K(229.1629), 12K(229.1629), 14K(229.1629), 2C(57.0214), 8K(229.1629), 9K(229.1629), N-term(229.1629)			0.000114805	0.000112724	0.000108613	0.000105224	0.000107286	0.00010538	-0.0971858	1.18621
sp|O15318|RPC7_HUMAN	O15318	RPC7_HUMAN	POLR3G	223	Homo sapiens	DNA-directed RNA polymerase III subunit RPC7	1:Experimental evidence at protein level	31.84	1	0.999	6	6	6	10	10	10	132673388	132673388	132673388	12K(229.1629), 14K(229.1629), 18K(229.1629), 23K(229.1629), 3K(229.1629), 7K(229.1629), N-term(229.1629)			3.46751e-05	3.56065e-05	3.53086e-05	3.64169e-05	3.43628e-05	3.61405e-05	0.0335964	0.239695
sp|O15327|INP4B_HUMAN	O15327	INP4B_HUMAN	INPP4B	924	Homo sapiens	Inositol polyphosphate 4-phosphatase type II	1:Experimental evidence at protein level	8.23	1	0.999	5	5	5	6	6	6	52102817	52102817	52102817	13K(229.1629), 20K(229.1629), 23K(229.1629), 7K(229.1629), N-term(229.1629)			6.97158e-06	7.50537e-06	7.00164e-06	8.03769e-06	7.22546e-06	7.8834e-06	0.171126	0.825764
sp|O15347|HMGB3_HUMAN	O15347	HMGB3_HUMAN	HMGB3	200	Homo sapiens	High mobility group protein B3	1:Experimental evidence at protein level	51	1	0.999	12	10	10	39	30	30	2029214272	1626410848	2029214272	10C(57.0214), 13K(229.1629), 14K(229.1629), 15K(229.1629), 1K(229.1629), 2K(229.1629), 7K(229.1629), 8K(229.1629), N-term(229.1629)			0.000530389	0.00051166	0.000499821	0.000495189	0.000514019	0.000508374	-0.00929662	0.308605
sp|O15355|PPM1G_HUMAN	O15355	PPM1G_HUMAN	PPM1G	546	Homo sapiens	Protein phosphatase 1G	1:Experimental evidence at protein level	61.17	1	0.999	26	26	26	92	92	92	1364800416	1364800416	1364800416	10K(229.1629), 11K(229.1629), 12K(229.1629), 15C(57.0214), 16K(229.1629), 18K(229.1629), 19K(229.1629), 1C(57.0214), 1K(229.1629), 20K(229.1629), 21C(57.0214), 21M(15.9949), 27K(229.1629), 34K(229.1629), 5C(57.0214), 5S(229.1629), 6S(229.1629), 7K(229.1629), 8K(229.1629), 8M(15.9949), 9K(229.1629), N-term(229.1629)			0.000469901	0.000449592	0.000450236	0.000457482	0.000458791	0.000458524	0.0263177	0.0842104
sp|O15357|SHIP2_HUMAN	O15357	SHIP2_HUMAN	INPPL1	1258	Homo sapiens	Phosphatidylinositol 3,4,5-trisphosphate 5-phosphatase 2	1:Experimental evidence at protein level	19.48	1	0.999	20	20	20	22	22	22	148800780	148800780	148800780	10K(229.1629), 11K(229.1629), 17K(229.1629), 18K(229.1629), 1K(229.1629), 21K(229.1629), 2K(229.1629), 35K(229.1629), 4C(57.0214), 6C(57.0214), 7K(229.1629), 8K(229.1629), 9C(57.0214), N-term(229.1629)			5.79154e-05	5.93949e-05	5.87539e-05	6.13345e-05	5.90494e-05	6.0022e-05	0.0308058	0.81735
sp|O15371|EIF3D_HUMAN	O15371	EIF3D_HUMAN	EIF3D	548	Homo sapiens	Eukaryotic translation initiation factor 3 subunit D	1:Experimental evidence at protein level	57.85	1	0.999	21	21	21	81	81	81	1281940000	1281940000	1281940000	10K(229.1629), 10S(229.1629), 12C(57.0214), 12K(229.1629), 13C(57.0214), 14K(229.1629), 14S(229.1629), 15M(15.9949), 16C(57.0214), 16K(229.1629), 17C(57.0214), 18C(57.0214), 1C(57.0214), 20K(229.1629), 21K(229.1629), 21S(229.1629), 2C(57.0214), 3C(57.0214), 4C(57.0214), 4S(229.1629), 5S(229.1629), 6K(229.1629), 9K(229.1629), 9M(15.9949), N-term(229.1629)			0.000243306	0.000242448	0.000249557	0.000259432	0.000248701	0.000242058	0.0316433	0.355048
sp|O15372|EIF3H_HUMAN	O15372	EIF3H_HUMAN	EIF3H	352	Homo sapiens	Eukaryotic translation initiation factor 3 subunit H	1:Experimental evidence at protein level	78.69	1	0.999	26	26	26	79	79	79	1475235936	1475235936	1475235936	10K(229.1629), 10S(229.1629), 11K(229.1629), 12K(229.1629), 14C(57.0214), 14K(229.1629), 15S(229.1629), 17K(229.1629), 18K(229.1629), 19K(229.1629), 1K(229.1629), 20K(229.1629), 25K(229.1629), 26M(15.9949), 2K(229.1629), 2S(229.1629), 3K(229.1629), 3M(15.9949), 5S(229.1629), 6C(57.0214), 6K(229.1629), 6M(15.9949), 8K(229.1629), 8S(229.1629), 9K(229.1629), 9M(15.9949), 9S(229.1629), N-term(229.162…			0.000308445	0.00031646	0.000313613	0.000309812	0.000310632	0.000313891	-0.0137831	0.196955
sp|O15379|HDAC3_HUMAN	O15379	HDAC3_HUMAN	HDAC3	428	Homo sapiens	Histone deacetylase 3	1:Experimental evidence at protein level	11.68	1	0.999	4	3	3	10	3	3	225739436	12796382	225739436	16K(229.1629), 2C(57.0214), N-term(229.1629)			4.1582e-05	4.23746e-05	4.3338e-05	4.48956e-05	4.27926e-05	4.09952e-05	0.0141592	0.133846
sp|O15381|NVL_HUMAN	O15381	NVL_HUMAN	NVL	856	Homo sapiens	Nuclear valosin-containing protein-like	1:Experimental evidence at protein level	6.31	1	0.999	4	3	3	4	3	3	64539508	17878098	64539508	10K(229.1629), 14K(229.1629), 17K(229.1629), N-term(229.1629)			3.88905e-06	4.1345e-06	4.4238e-06	5.34088e-06	4.50175e-06	4.81309e-06	0.219251	1.12326
sp|O15382|BCAT2_HUMAN	O15382	BCAT2_HUMAN	BCAT2	392	Homo sapiens	Branched-chain-amino-acid aminotransferase, mitochondrial	1:Experimental evidence at protein level	33.93	1	0.999	11	11	11	15	15	15	225041664	225041664	225041664	10K(229.1629), 12K(229.1629), 14C(57.0214), 16S(229.1629), 17K(229.1629), 1K(229.1629), 2C(57.0214), 6K(229.1629), 8K(229.1629), N-term(229.1629)			4.40794e-05	4.28867e-05	4.26905e-05	4.90922e-05	4.74496e-05	5.08447e-05	0.194965	1.83411
sp|O15392|BIRC5_HUMAN	O15392	BIRC5_HUMAN	BIRC5	142	Homo sapiens	Baculoviral IAP repeat-containing protein 5	1:Experimental evidence at protein level	48.59	1	0.999	5	5	5	5	5	5	61329194	61329194	61329194	10C(57.0214), 12K(229.1629), 13K(229.1629), 16K(229.1629), 17K(229.1629), 1K(229.1629), 20C(57.0214), 23C(57.0214), 25K(229.1629), 8C(57.0214), 9C(57.0214), N-term(229.1629)			1.79122e-05	1.85428e-05	1.80063e-05	2.00649e-05	1.8262e-05	1.85613e-05	0.0437952	0.550154
sp|O15397|IPO8_HUMAN	O15397	IPO8_HUMAN	IPO8	1037	Homo sapiens	Importin-8	1:Experimental evidence at protein level	26.23	1	0.999	18	17	17	34	30	30	279915504	160063348	279915504	11K(229.1629), 12C(57.0214), 12K(229.1629), 13K(229.1629), 16K(229.1629), 18K(229.1629), 20K(229.1629), 25K(229.1629), 2K(229.1629), 3C(57.0214), 4S(229.1629), 6S(229.1629), 8K(229.1629), N-term(229.1629)			5.08681e-05	5.27641e-05	5.42543e-05	5.75991e-05	5.20198e-05	5.59139e-05	0.0836519	0.568598
sp|O15400|STX7_HUMAN	O15400	STX7_HUMAN	STX7	261	Homo sapiens	Syntaxin-7	1:Experimental evidence at protein level	50.57	1	0.999	8	8	8	10	10	10	130594652	130594652	130594652	11K(229.1629), 14K(229.1629), 7K(229.1629), 9K(229.1629), N-term(229.1629)			2.13731e-05	2.31419e-05	2.33565e-05	2.59663e-05	2.21132e-05	2.38659e-05	0.0444429	0.440439
sp|O15446|RPA34_HUMAN	O15446	RPA34_HUMAN	POLR1G	510	Homo sapiens	DNA-directed RNA polymerase I subunit RPA34	1:Experimental evidence at protein level	56.47	1	0.999	14	14	14	23	23	23	240170008	240170008	240170008	10K(229.1629), 12K(229.1629), 14K(229.1629), 18K(229.1629), 1K(229.1629), 20K(229.1629), 26C(57.0214), 29K(229.1629), 2C(57.0214), 2K(229.1629), 33K(229.1629), 3C(57.0214), N-term(229.1629)			3.84094e-05	3.72516e-05	3.84813e-05	3.80908e-05	3.89092e-05	3.96211e-05	0.0186485	0.623226
sp|O15460|P4HA2_HUMAN	O15460	P4HA2_HUMAN	P4HA2	535	Homo sapiens	Prolyl 4-hydroxylase subunit alpha-2	1:Experimental evidence at protein level	24.3	1	0.999	11	11	11	17	17	17	156887964	156887964	156887964	12K(229.1629), 14K(229.1629), 7K(229.1629), 8C(57.0214), 8S(229.1629), N-term(229.1629)			3.56045e-05	3.77176e-05	3.62773e-05	3.36042e-05	3.62593e-05	3.81974e-05	-0.000715613	0.124085
sp|O15479|MAGB2_HUMAN	O15479	MAGB2_HUMAN	MAGEB2	319	Homo sapiens	Melanoma-associated antigen B2	1:Experimental evidence at protein level	62.07	1	0.999	16	15	16	48	46	48	770077808	649665320	770077808	10K(229.1629), 11K(229.1629), 12K(229.1629), 13K(229.1629), 15K(229.1629), 16K(229.1629), 17C(57.0214), 18C(57.0214), 18K(229.1629), 19S(229.1629), 1K(229.1629), 22K(229.1629), 3S(229.1629), 4S(229.1629), 7C(57.0214), 7K(229.1629), 8K(229.1629), N-term(229.1629)			0.000163066	0.00017081	0.000169509	0.000165236	0.000170382	0.000164661	-0.036839	0.125466
sp|O15498|YKT6_HUMAN	O15498	YKT6_HUMAN	YKT6	198	Homo sapiens	Synaptobrevin homolog YKT6	1:Experimental evidence at protein level	76.77	1	0.999	14	14	14	27	27	27	1698056736	1698056736	1698056736	10K(229.1629), 21S(229.1629), 3K(229.1629), 3S(229.1629), 6C(57.0214), 6S(229.1629), 7K(229.1629), 8K(229.1629), 9K(229.1629), 9S(229.1629), N-term(229.1629)			0.00034057	0.000339363	0.000317885	0.000310877	0.000330435	0.00032199	-0.0758112	0.541294
sp|O15511|ARPC5_HUMAN	O15511	ARPC5_HUMAN	ARPC5	151	Homo sapiens	Actin-related protein 2/3 complex subunit 5	1:Experimental evidence at protein level	76.16	1	0.999	10	9	10	29	28	29	926714336	926714336	926714336	10K(229.1629), 11K(229.1629), 13K(229.1629), 15K(229.1629), 19K(229.1629), 1K(229.1629), 32C(57.0214), 33C(57.0214), 4S(229.1629), 7K(229.1629), 8K(229.1629), 9S(229.1629), N-term(229.1629)			0.000142093	0.000142628	0.000139449	0.000142408	0.000139491	0.000141875	-0.00221814	0.0334914
sp|O15514|RPB4_HUMAN	O15514	RPB4_HUMAN	POLR2D	142	Homo sapiens	DNA-directed RNA polymerase II subunit RPB4	1:Experimental evidence at protein level	55.63	1	0.999	5	5	5	17	17	17	101017320	101017320	101017320	11S(229.1629), 15K(229.1629), 16K(229.1629), 19K(229.1629), 1K(229.1629), N-term(229.1629)			2.33025e-05	2.10545e-05	2.22106e-05	2.72872e-05	2.08306e-05	2.46929e-05	0.152851	0.413446
sp|O15541|R113A_HUMAN	O15541	R113A_HUMAN	RNF113A	343	Homo sapiens	E3 ubiquitin-protein ligase RNF113A	1:Experimental evidence at protein level	7	1	0.999	3	3	3	3	3	3	115258410	115258410	115258410	10K(229.1629), 7K(229.1629), N-term(229.1629)			1.06672e-05	9.82961e-06	1.00161e-05	1.06158e-05	1.04665e-05	1.09167e-05	0.0838933	0.74063
sp|O43143|DHX15_HUMAN	O43143	DHX15_HUMAN	DHX15	795	Homo sapiens	Pre-mRNA-splicing factor ATP-dependent RNA helicase DHX15	1:Experimental evidence at protein level	70.44	1	0.999	45	44	45	138	135	138	1125156032	1125156032	1125156032	10K(229.1629), 10S(229.1629), 11K(229.1629), 12K(229.1629), 12M(15.9949), 13K(229.1629), 13M(15.9949), 14C(57.0214), 14K(229.1629), 16K(229.1629), 16S(229.1629), 17K(229.1629), 19K(229.1629), 1K(229.1629), 21M(15.9949), 27K(229.1629), 29C(57.0214), 2C(57.0214), 30K(229.1629), 35K(229.1629), 3M(15.9949), 3S(229.1629), 4C(57.0214), 5C(57.0214), 5S(229.1629), 6K(229.1629), 6M(15.9949), 6S(229.1629),…			0.000443192	0.000445289	0.000460253	0.000491765	0.000462307	0.000462488	0.0546721	0.876275
sp|O43148|MCES_HUMAN	O43148	MCES_HUMAN	RNMT	476	Homo sapiens	mRNA cap guanine-N7 methyltransferase	1:Experimental evidence at protein level	44.12	1	0.999	25	25	25	39	39	39	384034008	384034008	384034008	10K(229.1629), 11K(229.1629), 12K(229.1629), 13C(57.0214), 14K(229.1629), 17K(229.1629), 18K(229.1629), 1K(229.1629), 21K(229.1629), 2C(57.0214), 3C(57.0214), 5C(57.0214), 7K(229.1629), 8K(229.1629), 9C(57.0214), 9K(229.1629), N-term(229.1629)			0.000224899	0.000222333	0.000221805	0.000218222	0.000223497	0.000220561	-0.0115431	0.536057
sp|O43149|ZZEF1_HUMAN	O43149	ZZEF1_HUMAN	ZZEF1	2961	Homo sapiens	Zinc finger ZZ-type and EF-hand domain-containing protein 1	1:Experimental evidence at protein level	3.88	1	0.999	10	10	10	15	15	15	1681112394	1681112394	1681112394	10K(229.1629), 12K(229.1629), 13K(229.1629), 16K(229.1629), 6C(57.0214), 7K(229.1629), 9K(229.1629), N-term(229.1629)			8.04409e-05	7.76898e-05	8.07933e-05	9.69891e-05	7.20569e-05	7.91124e-05	-0.0240247	0.142933
sp|O43156|TTI1_HUMAN	O43156	TTI1_HUMAN	TTI1	1089	Homo sapiens	TELO2-interacting protein 1 homolog	1:Experimental evidence at protein level	18.46	1	0.999	12	12	12	18	18	18	78444602	78444602	78444602	10K(229.1629), 12K(229.1629), 13C(57.0214), 14K(229.1629), 17C(57.0214), 17K(229.1629), 19K(229.1629), 20C(57.0214), 22K(229.1629), 24K(229.1629), 9S(229.1629), N-term(229.1629)			1.42959e-05	1.29381e-05	1.46127e-05	1.56289e-05	1.32927e-05	1.49781e-05	0.0672491	0.321694
sp|O43159|RRP8_HUMAN	O43159	RRP8_HUMAN	RRP8	456	Homo sapiens	Ribosomal RNA-processing protein 8	1:Experimental evidence at protein level	24.12	1	0.999	9	9	9	11	11	11	83480620	83480620	83480620	12K(229.1629), 14K(229.1629), 33K(229.1629), 7K(229.1629), N-term(229.1629), N-term(42.0106)			1.71344e-05	1.90356e-05	1.77355e-05	2.0397e-05	1.87013e-05	1.94419e-05	0.132525	0.965911
sp|O43164|PJA2_HUMAN	O43164	PJA2_HUMAN	PJA2	708	Homo sapiens	E3 ubiquitin-protein ligase Praja-2	1:Experimental evidence at protein level	10.17	1	0.999	4	4	4	4	4	4	28970542	28970542	28970542	1K(229.1629), 24K(229.1629), N-term(229.1629)			2.93396e-06	2.84461e-06	2.88471e-06	3.68879e-06	2.87098e-06	3.09854e-06	0.103159	0.514132
sp|O43166|SI1L1_HUMAN	O43166	SI1L1_HUMAN	SIPA1L1	1804	Homo sapiens	Signal-induced proliferation-associated 1-like protein 1	1:Experimental evidence at protein level	6.76	1	0.999	7	7	7	8	8	8	29375529	29375529	29375529	11K(229.1629), 14C(57.0214), 22K(229.1629), 23K(229.1629), 29K(229.1629), N-term(229.1629)			8.45441e-06	8.29025e-06	8.75391e-06	9.64984e-06	7.63641e-06	7.94965e-06	-0.0888129	0.0444278
sp|O43169|CYB5B_HUMAN	O43169	CYB5B_HUMAN	CYB5B	150	Homo sapiens	Cytochrome b5 type B	1:Experimental evidence at protein level	46.67	1	0.999	4	4	4	7	7	7	207775484	207775484	207775484	15K(229.1629), 30S(229.1629), 31S(229.1629), 4M(15.9949), N-term(229.1629), N-term(42.0106)			8.48908e-06	9.06686e-06	9.34068e-06	9.36363e-06	8.68692e-06	9.68385e-06	0.0464646	0.291717
sp|O43172|PRP4_HUMAN	O43172	PRP4_HUMAN	PRPF4	522	Homo sapiens	U4/U6 small nuclear ribonucleoprotein Prp4	1:Experimental evidence at protein level	47.13	1	0.999	21	21	21	39	39	39	293534976	293534976	293534976	11C(57.0214), 11K(229.1629), 12K(229.1629), 13K(229.1629), 14K(229.1629), 16K(229.1629), 19K(229.1629), 1C(57.0214), 1K(229.1629), 23S(229.1629), 2K(229.1629), 3S(229.1629), 6C(57.0214), 6S(229.1629), 7C(57.0214), 7S(229.1629), 8K(229.1629), 8S(229.1629), N-term(229.1629)			0.00014392	0.000145116	0.000144892	0.000148236	0.00014577	0.000145491	0.0087139	0.809106
sp|O43175|SERA_HUMAN	O43175	SERA_HUMAN	PHGDH	533	Homo sapiens	D-3-phosphoglycerate dehydrogenase	1:Experimental evidence at protein level	59.29	1	0.999	29	29	29	155	155	155	4743160192	4743160192	4743160192	10C(57.0214), 10K(229.1629), 10S(229.1629), 11C(57.0214), 11K(229.1629), 12C(57.0214), 12K(229.1629), 12M(15.9949), 13K(229.1629), 14K(229.1629), 15C(57.0214), 16K(229.1629), 17S(229.1629), 19K(229.1629), 1C(57.0214), 1C(57.0214), 1K(229.1629), 20C(57.0214), 20K(229.1629), 21C(57.0214), 22M(15.9949), 25C(57.0214), 26C(57.0214), 5C(57.0214), 5K(229.1629), 6M(15.9949), 7C(57.0214), 7K(229.1629), 7S…			0.00083881	0.000842566	0.000865492	0.000782538	0.000827794	0.000799604	-0.0755047	1.27579
sp|O43237|DC1L2_HUMAN	O43237	DC1L2_HUMAN	DYNC1LI2	492	Homo sapiens	Cytoplasmic dynein 1 light intermediate chain 2	1:Experimental evidence at protein level	42.28	1	0.999	17	17	17	29	29	29	533777928	533777928	533777928	12C(57.0214), 12K(229.1629), 13K(229.1629), 17K(229.1629), 18K(229.1629), 1K(229.1629), 23K(229.1629), 2K(229.1629), 33C(57.0214), 34C(57.0214), 35K(229.1629), 36K(229.1629), 5K(229.1629), 7K(229.1629), N-term(229.1629)			0.000106191	0.000104661	0.000104364	9.90754e-05	0.000105133	0.000105869	0.0064875	0.289578
sp|O43242|PSMD3_HUMAN	O43242	PSMD3_HUMAN	PSMD3	534	Homo sapiens	26S proteasome non-ATPase regulatory subunit 3	1:Experimental evidence at protein level	70.79	1	0.999	38	38	38	113	113	113	1892964832	1892964832	1892964832	10K(229.1629), 11K(229.1629), 11M(15.9949), 11S(229.1629), 12K(229.1629), 13K(229.1629), 15K(229.1629), 16K(229.1629), 1K(229.1629), 24K(229.1629), 2K(229.1629), 40K(229.1629), 4C(57.0214), 5S(229.1629), 6M(15.9949), 6S(229.1629), 7K(229.1629), 7S(229.1629), 8K(229.1629), 9K(229.1629), N-term(229.1629)			0.000586288	0.000593699	0.000585268	0.000592506	0.000592703	0.000584172	0.0152212	0.130691
sp|O43251|RFOX2_HUMAN	O43251	RFOX2_HUMAN	RBFOX2	390	Homo sapiens	RNA binding protein fox-1 homolog 2	1:Experimental evidence at protein level	22.56	1	0.999	7	2	7	8	2	8	326597272	16295528	326597272	10K(229.1629), 1K(229.1629), 4S(229.1629), N-term(229.1629)			2.0076e-05	1.94158e-05	2.10757e-05	3.08111e-05	2.13197e-05	2.18829e-05	0.124326	0.551378
sp|O43252|PAPS1_HUMAN	O43252	PAPS1_HUMAN	PAPSS1	624	Homo sapiens	Bifunctional 3'-phosphoadenosine 5'-phosphosulfate synthase 1	1:Experimental evidence at protein level	56.41	1	0.999	24	23	24	50	47	50	492108464	492108464	492108464	10K(229.1629), 11K(229.1629), 12K(229.1629), 13C(57.0214), 13K(229.1629), 14K(229.1629), 15S(229.1629), 16K(229.1629), 18C(57.0214), 20K(229.1629), 22C(57.0214), 2C(57.0214), 4C(57.0214), 4K(229.1629), 4S(229.1629), 6C(57.0214), 6S(229.1629), 7K(229.1629), 7S(229.1629), 8C(57.0214), 9C(57.0214), 9K(229.1629), N-term(229.1629), N-term(42.0106)			0.000147896	0.000145035	0.000152027	0.000147052	0.000144662	0.000149367	-0.00826054	0.201636
sp|O43264|ZW10_HUMAN	O43264	ZW10_HUMAN	ZW10	779	Homo sapiens	Centromere/kinetochore protein zw10 homolog	1:Experimental evidence at protein level	44.03	1	0.999	27	26	27	38	37	38	222373844	222373844	222373844	10S(229.1629), 13K(229.1629), 14C(57.0214), 14K(229.1629), 15K(229.1629), 16K(229.1629), 18K(229.1629), 19K(229.1629), 1K(229.1629), 20K(229.1629), 21K(229.1629), 2M(15.9949), 2S(229.1629), 5S(229.1629), 6C(57.0214), 7K(229.1629), 8K(229.1629), 9K(229.1629), N-term(229.1629), N-term(42.0106)			9.49081e-05	9.52603e-05	9.49907e-05	9.67952e-05	9.45483e-05	9.53274e-05	0.00510392	0.27942
sp|O43290|SNUT1_HUMAN	O43290	SNUT1_HUMAN	SART1	800	Homo sapiens	U4/U6.U5 tri-snRNP-associated protein 1	1:Experimental evidence at protein level	57.5	1	0.999	39	39	39	69	69	69	622645232	622645232	622645232	10K(229.1629), 11K(229.1629), 12C(57.0214), 12K(229.1629), 13S(229.1629), 15K(229.1629), 16K(229.1629), 17K(229.1629), 18K(229.1629), 1K(229.1629), 20K(229.1629), 2K(229.1629), 2M(15.9949), 4K(229.1629), 5K(229.1629), 6K(229.1629), 7K(229.1629), 8C(57.0214), 8K(229.1629), 9C(57.0214), 9K(229.1629), N-term(229.1629)			0.000282181	0.000268611	0.000284483	0.00030011	0.00027666	0.000281776	-0.00207365	0.369286
sp|O43293|DAPK3_HUMAN	O43293	DAPK3_HUMAN	DAPK3	454	Homo sapiens	Death-associated protein kinase 3	1:Experimental evidence at protein level	13.66	1	0.999	4	2	4	5	2	5	120081916	37608296	120081916	10K(229.1629), 16K(229.1629), 27K(229.1629), 7K(229.1629), 9K(229.1629), N-term(229.1629)			1.18871e-05	1.12466e-05	1.21743e-05	1.21431e-05	1.18881e-05	1.22907e-05	0.0307387	0.459087
sp|O43294|TGFI1_HUMAN	O43294	TGFI1_HUMAN	TGFB1I1	461	Homo sapiens	Transforming growth factor beta-1-induced transcript 1 protein	1:Experimental evidence at protein level	23.86	1	0.999	10	10	10	12	12	12	75329292	75329292	75329292	21C(57.0214), 24C(57.0214), 3K(229.1629), 6C(57.0214), 7K(229.1629), 9C(57.0214), N-term(229.1629), N-term(42.0106)			1.50352e-05	1.48171e-05	1.48615e-05	1.80747e-05	1.42429e-05	1.58708e-05	0.0947963	0.391012
sp|O43299|AP5Z1_HUMAN	O43299	AP5Z1_HUMAN	AP5Z1	807	Homo sapiens	AP-5 complex subunit zeta-1	1:Experimental evidence at protein level	5.08	1	0.999	4	4	4	4	4	4	59713887	59713887	59713887	15K(229.1629), 9K(229.1629), N-term(229.1629)			4.5827e-06	4.34384e-06	4.84785e-06	5.19696e-06	4.47184e-06	4.67501e-06	0.0287722	0.290906
sp|O43301|HS12A_HUMAN	O43301	HS12A_HUMAN	HSPA12A	675	Homo sapiens	Heat shock 70 kDa protein 12A	1:Experimental evidence at protein level	26.07	1	0.999	14	13	14	22	21	22	131011622	131011622	131011622	10K(229.1629), 11K(229.1629), 11S(229.1629), 13K(229.1629), 15K(229.1629), 17K(229.1629), 2C(57.0214), 3K(229.1629), 8K(229.1629), N-term(229.1629), N-term(42.0106)			4.4075e-05	4.44094e-05	4.50358e-05	4.6433e-05	4.35289e-05	4.78963e-05	0.0642844	0.423452
sp|O43310|CTIF_HUMAN	O43310	CTIF_HUMAN	CTIF	598	Homo sapiens	CBP80/20-dependent translation initiation factor	1:Experimental evidence at protein level	12.71	1	0.999	6	6	6	7	7	7	42201170	42201170	42201170	3C(57.0214), 8K(229.1629), 9K(229.1629), N-term(229.1629)			1.02034e-05	1.05555e-05	1.0698e-05	1.24092e-05	9.96329e-06	1.11956e-05	0.0849461	0.371617
sp|O43314|VIP2_HUMAN	O43314	VIP2_HUMAN	PPIP5K2	1243	Homo sapiens	Inositol hexakisphosphate and diphosphoinositol-pentakisphosphate kinase 2	1:Experimental evidence at protein level	4.91	1	0.999	5	4	5	5	4	5	42544172	42544172	42544172	10K(229.1629), 11K(229.1629), 15K(229.1629), 18K(229.1629), 7K(229.1629), N-term(229.1629)			5.55154e-06	5.39068e-06	5.76885e-06	6.4948e-06	5.18661e-06	5.90065e-06	0.0879836	0.277421
sp|O43318|M3K7_HUMAN	O43318	M3K7_HUMAN	MAP3K7	606	Homo sapiens	Mitogen-activated protein kinase kinase kinase 7	1:Experimental evidence at protein level	10.89	1	0.999	5	5	5	7	7	7	79336818	79336818	79336818	11K(229.1629), 16K(229.1629), 17K(229.1629), 3K(229.1629), 7C(57.0214), 8K(229.1629), N-term(229.1629)			1.48943e-05	1.47435e-05	1.41519e-05	1.65116e-05	1.47637e-05	1.50959e-05	0.0340825	0.609815
sp|O43324|MCA3_HUMAN	O43324	MCA3_HUMAN	EEF1E1	174	Homo sapiens	Eukaryotic translation elongation factor 1 epsilon-1	1:Experimental evidence at protein level	64.94	1	0.999	10	10	10	23	23	23	386400240	386400240	386400240	10K(229.1629), 11K(229.1629), 12S(229.1629), 25K(229.1629), 3C(57.0214), 8K(229.1629), 9K(229.1629), 9S(229.1629), N-term(229.1629), N-term(42.0106)			6.54263e-05	7.00021e-05	7.05548e-05	6.96952e-05	7.14525e-05	7.16918e-05	0.0295857	0.531634
sp|O43347|MSI1H_HUMAN	O43347	MSI1H_HUMAN	MSI1	362	Homo sapiens	RNA-binding protein Musashi homolog 1	1:Experimental evidence at protein level	33.43	1	0.999	7	6	6	8	6	6	101969281	55065178	101969281	10K(229.1629), 15K(229.1629), 15S(229.1629), 20C(57.0214), 21K(229.1629), N-term(229.1629), N-term(42.0106)			1.85285e-05	1.82665e-05	1.90126e-05	1.64334e-05	1.93847e-05	2.00149e-05	0.0651701	0.00232867
sp|O43353|RIPK2_HUMAN	O43353	RIPK2_HUMAN	RIPK2	540	Homo sapiens	Receptor-interacting serine/threonine-protein kinase 2	1:Experimental evidence at protein level	26.48	1	0.999	10	9	9	12	11	11	1583133976	1561687456	1583133976	13K(229.1629), 15K(229.1629), 1C(57.0214), 21K(229.1629), 25K(229.1629), N-term(229.1629)			4.33873e-05	4.06393e-05	4.00347e-05	4.0608e-05	4.05765e-05	4.27941e-05	-0.00111051	0.00711066
sp|O43379|WDR62_HUMAN	O43379	WDR62_HUMAN	WDR62	1518	Homo sapiens	WD repeat-containing protein 62	1:Experimental evidence at protein level	6.92	1	0.999	9	9	9	9	9	9	82867163	82867163	82867163	11K(229.1629), 7K(229.1629), 7S(79.9663), 9K(229.1629), N-term(229.1629)			1.70947e-05	1.68712e-05	1.77912e-05	1.88209e-05	1.68957e-05	1.73881e-05	0.0245503	0.271159
sp|O43390|HNRPR_HUMAN	O43390	HNRPR_HUMAN	HNRNPR	633	Homo sapiens	Heterogeneous nuclear ribonucleoprotein R	1:Experimental evidence at protein level	53.71	1	0.999	33	24	24	145	106	106	4518721152	1862793376	4518721152	10K(229.1629), 11K(229.1629), 11S(229.1629), 12K(229.1629), 12S(229.1629), 13K(229.1629), 15K(229.1629), 17K(229.1629), 18K(229.1629), 1K(229.1629), 22M(15.9949), 24K(229.1629), 25K(229.1629), 26K(229.1629), 2C(57.0214), 2K(229.1629), 2M(15.9949), 2S(229.1629), 3M(15.9949), 4S(229.1629), 5S(229.1629), 6K(229.1629), 7K(229.1629), 8C(57.0214), 8K(229.1629), 8S(229.1629), 9K(229.1629), 9S(229.1629),…			0.00119008	0.00117988	0.00123014	0.00114718	0.00119783	0.00113844	-0.0529569	0.736056
sp|O43395|PRPF3_HUMAN	O43395	PRPF3_HUMAN	PRPF3	683	Homo sapiens	U4/U6 small nuclear ribonucleoprotein Prp3	1:Experimental evidence at protein level	43.78	1	0.999	26	26	26	49	49	49	274008100	274008100	274008100	10K(229.1629), 11K(229.1629), 12K(229.1629), 13K(229.1629), 14K(229.1629), 16C(57.0214), 17C(57.0214), 18K(229.1629), 19K(229.1629), 1C(57.0214), 1K(229.1629), 20K(229.1629), 22K(229.1629), 24K(229.1629), 2K(229.1629), 34K(229.1629), 35K(229.1629), 3K(229.1629), 4K(229.1629), 6K(229.1629), 6S(229.1629), 7K(229.1629), N-term(229.1629)			0.000128462	0.000125142	0.000128682	0.000133135	0.000127198	0.000126175	-0.0142623	0.2175
sp|O43396|TXNL1_HUMAN	O43396	TXNL1_HUMAN	TXNL1	289	Homo sapiens	Thioredoxin-like protein 1	1:Experimental evidence at protein level	76.12	1	0.999	15	15	15	33	33	33	591718496	591718496	591718496	10C(57.0214), 11K(229.1629), 15K(229.1629), 17C(57.0214), 17K(229.1629), 1K(229.1629), 20K(229.1629), 25K(229.1629), 2C(57.0214), 2S(229.1629), 3C(57.0214), 4K(229.1629), 5C(57.0214), 5K(229.1629), 9S(229.1629), N-term(229.1629)			0.000102471	0.00010219	0.000101526	0.00010793	0.000102556	9.93506e-05	0.00514801	0.170207
sp|O43399|TPD54_HUMAN	O43399	TPD54_HUMAN	TPD52L2	206	Homo sapiens	Tumor protein D54	1:Experimental evidence at protein level	56.31	1	0.999	12	12	12	16	16	16	489663936	489663936	489663936	10K(229.1629), 11K(229.1629), 12K(229.1629), 15K(229.1629), 1K(229.1629), 21K(229.1629), 5K(229.1629), 7K(229.1629), 8K(229.1629), N-term(229.1629), N-term(42.0106)			9.61474e-05	9.475e-05	9.2851e-05	9.74159e-05	0.00010001	9.8632e-05	0.0579292	1.51917
sp|O43414|ERI3_HUMAN	O43414	ERI3_HUMAN	ERI3	337	Homo sapiens	ERI1 exoribonuclease 3	1:Experimental evidence at protein level	18.99	1	0.999	6	6	6	11	11	11	257106832	257106832	257106832	11K(229.1629), 12K(229.1629), 19K(229.1629), 6C(57.0214), 7C(57.0214), 7K(229.1629), 8C(57.0214), 8K(229.1629), N-term(229.1629)			5.05378e-05	5.1816e-05	5.31103e-05	5.04885e-05	5.36637e-05	5.14062e-05	-0.011455	0.00858021
sp|O43422|P52K_HUMAN	O43422	P52K_HUMAN	THAP12	761	Homo sapiens	52 kDa repressor of the inhibitor of the protein kinase	1:Experimental evidence at protein level	14.59	1	0.999	6	6	6	7	7	7	23864854	23864854	23864854	10K(229.1629), 11K(229.1629), 16K(229.1629), 18K(229.1629), 29C(57.0214), 4S(229.1629), 6S(229.1629), N-term(229.1629)			3.38144e-06	3.45797e-06	3.49037e-06	4.19129e-06	3.45412e-06	3.81228e-06	0.140727	0.662953
sp|O43427|FIBP_HUMAN	O43427	FIBP_HUMAN	FIBP	364	Homo sapiens	Acidic fibroblast growth factor intracellular-binding protein	1:Experimental evidence at protein level	15.11	1	0.999	5	5	5	5	5	5	80764976	80764976	80764976	13K(229.1629), 4C(57.0214), 6K(229.1629), 9K(229.1629), N-term(229.1629)			1.5169e-05	1.49838e-05	1.52594e-05	1.44653e-05	1.54964e-05	1.57513e-05	0.0308042	0.0838612
sp|O43432|IF4G3_HUMAN	O43432	IF4G3_HUMAN	EIF4G3	1585	Homo sapiens	Eukaryotic translation initiation factor 4 gamma 3	1:Experimental evidence at protein level	9.34	1	0.999	15	8	8	27	9	9	1097475440	59158688	1097475440	12K(229.1629), 13K(229.1629), 15K(229.1629), 7K(229.1629), 9K(229.1629), N-term(229.1629)			0.000194772	0.00020452	0.000201662	0.000209424	0.000196589	0.000199254	-0.0173298	0.105938
sp|O43447|PPIH_HUMAN	O43447	PPIH_HUMAN	PPIH	177	Homo sapiens	Peptidyl-prolyl cis-trans isomerase H	1:Experimental evidence at protein level	67.23	1	0.999	11	11	11	33	33	33	1229197056	1229197056	1229197056	10K(229.1629), 11K(229.1629), 11M(15.9949), 12K(229.1629), 13K(229.1629), 14K(229.1629), 19S(229.1629), 1K(229.1629), 3C(57.0214), 3K(229.1629), 8C(57.0214), 8K(229.1629), 8M(15.9949), 9K(229.1629), N-term(229.1629), N-term(42.0106)			0.000191808	0.000193602	0.000191719	0.000173308	0.000189509	0.000174404	-0.13723	0.906582
sp|O43464|HTRA2_HUMAN	O43464	HTRA2_HUMAN	HTRA2	458	Homo sapiens	Serine protease HTRA2, mitochondrial	1:Experimental evidence at protein level	41.92	1	0.999	11	10	11	26	23	26	289922912	289922912	289922912	12K(229.1629), 15K(229.1629), 3S(229.1629), 5S(229.1629), N-term(229.1629)			6.77009e-05	6.81493e-05	6.33192e-05	7.81616e-05	6.85727e-05	7.06805e-05	0.0621374	0.794168
sp|O43482|MS18B_HUMAN	O43482	MS18B_HUMAN	OIP5	229	Homo sapiens	Protein Mis18-beta	1:Experimental evidence at protein level	20.52	1	0.999	3	3	3	3	3	3	40565890	40565890	40565890	18K(229.1629), 20K(229.1629), N-term(229.1629)			5.77544e-06	6.24209e-06	6.72507e-06	8.30489e-06	6.59726e-06	7.20317e-06	0.206603	0.851067
sp|O43488|ARK72_HUMAN	O43488	ARK72_HUMAN	AKR7A2	359	Homo sapiens	Aflatoxin B1 aldehyde reductase member 2	1:Experimental evidence at protein level	33.7	1	0.999	10	6	10	22	12	22	258792544	258792544	258792544	12K(229.1629), 15K(229.1629), 4K(229.1629), 7K(229.1629), 8K(229.1629), 8M(15.9949), 9C(57.0214), 9S(229.1629), N-term(229.1629)			5.30313e-05	5.53682e-05	5.58687e-05	5.63056e-05	5.55446e-05	5.67869e-05	0.0242193	0.633646
sp|O43491|E41L2_HUMAN	O43491	E41L2_HUMAN	EPB41L2	1005	Homo sapiens	Band 4.1-like protein 2	1:Experimental evidence at protein level	47.86	1	0.999	35	32	35	59	53	59	402495408	402495408	402495408	10K(229.1629), 11C(57.0214), 11K(229.1629), 13K(229.1629), 14K(229.1629), 15K(229.1629), 16K(229.1629), 18K(229.1629), 1K(229.1629), 25K(229.1629), 2C(57.0214), 2K(229.1629), 31C(57.0214), 32C(57.0214), 32K(229.1629), 36K(229.1629), 39K(229.1629), 3K(229.1629), 5K(229.1629), 6K(229.1629), 7K(229.1629), 8K(229.1629), 9K(229.1629), N-term(229.1629)			0.000207547	0.000211171	0.000213045	0.000217164	0.000213103	0.000212531	0.0131385	0.777717
sp|O43493|TGON2_HUMAN	O43493	TGON2_HUMAN	TGOLN2	437	Homo sapiens	Trans-Golgi network integral membrane protein 2	1:Experimental evidence at protein level	11.67	1	0.999	5	5	5	6	6	6	15658688	15658688	15658688	14K(229.1629), 9K(229.1629), N-term(229.1629)			7.77369e-06	7.78328e-06	8.68409e-06	9.18879e-06	1.08268e-05	8.85786e-06	0.239497	0.959222
sp|O43502|RA51C_HUMAN	O43502	RA51C_HUMAN	RAD51C	376	Homo sapiens	DNA repair protein RAD51 homolog 3	1:Experimental evidence at protein level	9.04	1	0.999	2	2	2	5	5	5	26181802	26181802	26181802	16K(229.1629), 22K(229.1629), N-term(229.1629)			4.82142e-06	4.97688e-06	5.0169e-06	6.28845e-06	5.12832e-06	4.82339e-06	0.0432447	0.399221
sp|O43513|MED7_HUMAN	O43513	MED7_HUMAN	MED7	233	Homo sapiens	Mediator of RNA polymerase II transcription subunit 7	1:Experimental evidence at protein level	27.9	1	0.999	3	3	3	3	3	3	20051480	20051480	20051480	12C(57.0214), 14K(229.1629), 18K(229.1629), 20K(229.1629), N-term(229.1629), N-term(42.0106)			1.09429e-06	1.07492e-06	1.08002e-06	1.32803e-06	1.18689e-06	1.30763e-06	0.275895	1.32738
sp|O43516|WIPF1_HUMAN	O43516	WIPF1_HUMAN	WIPF1	503	Homo sapiens	WAS/WASL-interacting protein family member 1	1:Experimental evidence at protein level	8.35	1	0.999	4	4	4	4	4	4	69561717	69561717	69561717	7K(229.1629), 9K(229.1629), N-term(229.1629)			2.0942e-05	2.0648e-05	1.85016e-05	2.14265e-05	1.95618e-05	2.07771e-05	0.00898808	0.229631
sp|O43542|XRCC3_HUMAN	O43542	XRCC3_HUMAN	XRCC3	346	Homo sapiens	DNA repair protein XRCC3	1:Experimental evidence at protein level	22.25	1	0.999	4	4	4	4	4	4	41779565	41779565	41779565	12C(57.0214), 5C(57.0214), N-term(229.1629)			3.03604e-06	3.22295e-06	3.2878e-06	4.30368e-06	3.29477e-06	3.51382e-06	0.124659	0.644975
sp|O43572|AKA10_HUMAN	O43572	AKA10_HUMAN	AKAP10	662	Homo sapiens	A-kinase anchor protein 10, mitochondrial	1:Experimental evidence at protein level	12.08	1	0.999	5	5	5	6	6	6	97953268	97953268	97953268	14K(229.1629), 18K(229.1629), 19K(229.1629), 1K(229.1629), 22K(229.1629), 8C(57.0214), N-term(229.1629)			4.27495e-06	4.10014e-06	3.92875e-06	4.36462e-06	5.0366e-06	3.95015e-06	0.0901812	0.411985
sp|O43583|DENR_HUMAN	O43583	DENR_HUMAN	DENR	198	Homo sapiens	Density-regulated protein	1:Experimental evidence at protein level	69.7	1	0.999	12	12	12	40	40	40	859363360	859363360	859363360	12C(57.0214), 12K(229.1629), 13K(229.1629), 14C(57.0214), 14S(79.9663), 16K(229.1629), 17K(229.1629), 17M(15.9949), 18K(229.1629), 19K(229.1629), 20K(229.1629), 22K(229.1629), 26K(229.1629), 2C(57.0214), 30K(229.1629), 3C(57.0214), 4C(57.0214), 6S(79.9663), 7C(57.0214), 8K(229.1629), 8S(229.1629), N-term(229.1629), N-term(42.0106)			9.14168e-05	9.11536e-05	8.9022e-05	9.07813e-05	8.88328e-05	9.528e-05	-0.00590575	0.197723
sp|O43592|XPOT_HUMAN	O43592	XPOT_HUMAN	XPOT	962	Homo sapiens	Exportin-T	1:Experimental evidence at protein level	50.42	1	0.999	36	36	36	76	76	76	460660624	460660624	460660624	10K(229.1629), 11C(57.0214), 12K(229.1629), 12S(229.1629), 13K(229.1629), 15K(229.1629), 15S(229.1629), 16K(229.1629), 16S(229.1629), 17C(57.0214), 17S(229.1629), 18S(229.1629), 19K(229.1629), 1K(229.1629), 22K(229.1629), 23K(229.1629), 2C(57.0214), 3C(57.0214), 3S(229.1629), 4C(57.0214), 6C(57.0214), 6S(229.1629), 7C(57.0214), 7K(229.1629), 7M(15.9949), 8K(229.1629), 9C(57.0214), 9K(229.1629), N…			0.000233214	0.000247248	0.000250153	0.000250049	0.000244962	0.000246428	-0.004795	0.246385
sp|O43598|DNPH1_HUMAN	O43598	DNPH1_HUMAN	DNPH1	174	Homo sapiens	2'-deoxynucleoside 5'-phosphate N-hydrolase 1	1:Experimental evidence at protein level	70.69	1	0.999	8	8	8	23	23	23	476257616	476257616	476257616	11C(57.0214), 24S(229.1629), N-term(229.1629)			4.03582e-05	3.91965e-05	3.91608e-05	4.16263e-05	3.99856e-05	4.13496e-05	0.077149	1.01644
sp|O43615|TIM44_HUMAN	O43615	TIM44_HUMAN	TIMM44	452	Homo sapiens	Mitochondrial import inner membrane translocase subunit TIM44	1:Experimental evidence at protein level	48.45	1	0.999	22	22	22	34	34	34	535581728	535581728	535581728	10K(229.1629), 11K(229.1629), 11M(15.9949), 12K(229.1629), 13K(229.1629), 15K(229.1629), 19K(229.1629), 1K(229.1629), 2S(229.1629), 3C(57.0214), 7K(229.1629), 8K(229.1629), 9K(229.1629), N-term(229.1629)			0.000161127	0.00015851	0.000158884	0.000158289	0.000156625	0.000154963	-0.0206584	1.0656
sp|O43617|TPPC3_HUMAN	O43617	TPPC3_HUMAN	TRAPPC3	180	Homo sapiens	Trafficking protein particle complex subunit 3	1:Experimental evidence at protein level	34.44	1	0.999	7	7	7	8	8	8	612326352	612326352	612326352	10K(229.1629), 13K(229.1629), 14K(229.1629), 8K(229.1629), N-term(229.1629)			3.8622e-05	3.72722e-05	3.80209e-05	4.24338e-05	3.92649e-05	4.20977e-05	0.146947	1.17534
sp|O43633|CHM2A_HUMAN	O43633	CHM2A_HUMAN	CHMP2A	222	Homo sapiens	Charged multivesicular body protein 2a	1:Experimental evidence at protein level	33.78	1	0.999	8	8	8	10	10	10	346515968	346515968	346515968	10K(229.1629), 1K(229.1629), 2K(229.1629), 5M(15.9949), 7K(229.1629), 8K(229.1629), 9K(229.1629), N-term(229.1629)			5.73267e-05	5.59186e-05	5.73812e-05	6.05943e-05	6.08267e-05	6.07125e-05	0.0827881	1.85811
sp|O43639|NCK2_HUMAN	O43639	NCK2_HUMAN	NCK2	380	Homo sapiens	Cytoplasmic protein NCK2	1:Experimental evidence at protein level	21.58	1	0.999	7	5	5	8	6	6	123947098	75271088	123947098	14K(229.1629), 1K(229.1629), 23K(229.1629), 9K(229.1629), N-term(229.1629), N-term(42.0106)			1.25618e-05	1.23484e-05	1.24894e-05	1.27376e-05	1.25252e-05	1.26976e-05	0.0238494	0.968093
sp|O43660|PLRG1_HUMAN	O43660	PLRG1_HUMAN	PLRG1	514	Homo sapiens	Pleiotropic regulator 1	1:Experimental evidence at protein level	41.25	1	0.999	17	17	17	25	25	25	866382320	866382320	866382320	11K(229.1629), 12K(229.1629), 19C(57.0214), 19K(229.1629), 1C(57.0214), 1K(229.1629), 21K(229.1629), 24K(229.1629), 2S(229.1629), 3S(229.1629), 5S(229.1629), 7C(57.0214), 7K(229.1629), 8K(229.1629), 8S(229.1629), 9S(229.1629), N-term(229.1629)			0.000109566	0.000112085	0.000112437	0.000115689	0.000114339	0.000115164	0.0391029	1.41127
sp|O43663|PRC1_HUMAN	O43663	PRC1_HUMAN	PRC1	620	Homo sapiens	Protein regulator of cytokinesis 1	1:Experimental evidence at protein level	22.1	1	0.999	13	12	12	15	13	13	263833236	198751148	263833236	11C(57.0214), 11K(229.1629), 13K(229.1629), 14K(229.1629), 1K(229.1629), 5C(57.0214), 7C(57.0214), 7K(229.1629), 8K(229.1629), 9K(229.1629), N-term(229.1629)			3.85862e-05	3.94833e-05	4.07318e-05	4.51186e-05	3.95136e-05	4.01008e-05	0.0223859	0.414199
sp|O43665|RGS10_HUMAN	O43665	RGS10_HUMAN	RGS10	181	Homo sapiens	Regulator of G-protein signaling 10	1:Experimental evidence at protein level	30.94	1	0.999	5	5	5	8	8	8	129675470	129675470	129675470	10K(229.1629), 12K(229.1629), 16K(229.1629), 17K(229.1629), N-term(229.1629)			1.56292e-05	1.64766e-05	1.60508e-05	1.96785e-05	1.69124e-05	1.87372e-05	0.22326	1.05521
sp|O43670|ZN207_HUMAN	O43670	ZN207_HUMAN	ZNF207	478	Homo sapiens	BUB3-interacting and GLEBS motif-containing protein ZNF207	1:Experimental evidence at protein level	21.13	1	0.999	10	10	10	27	27	27	1121990960	1121990960	1121990960	10M(15.9949), 11C(57.0214), 12K(229.1629), 16K(229.1629), 20K(229.1629), 3K(229.1629), 6C(57.0214), 7K(229.1629), 8K(229.1629), 9C(57.0214), 9S(229.1629), N-term(229.1629)			8.87956e-05	8.66702e-05	8.44803e-05	8.47791e-05	9.38226e-05	9.09043e-05	0.0688125	0.441136
sp|O43676|NDUB3_HUMAN	O43676	NDUB3_HUMAN	NDUFB3	98	Homo sapiens	NADH dehydrogenase [ubiquinone] 1 beta subcomplex subunit 3	1:Experimental evidence at protein level	23.47	1	0.999	2	2	2	3	3	3	27271869	27271869	27271869	11K(229.1629), 12K(229.1629), N-term(229.1629), N-term(42.0106)			3.7921e-06	3.4206e-06	3.87879e-06	4.30222e-06	3.51985e-06	3.71225e-06	-0.0307066	0.20424
sp|O43678|NDUA2_HUMAN	O43678	NDUA2_HUMAN	NDUFA2	99	Homo sapiens	NADH dehydrogenase [ubiquinone] 1 alpha subcomplex subunit 2	1:Experimental evidence at protein level	28.28	1	0.999	3	3	3	3	3	3	109841492	109841492	109841492	1K(229.1629), 9K(229.1629), N-term(229.1629)			2.06142e-05	2.17059e-05	1.97779e-05	2.10679e-05	1.96109e-05	1.94254e-05	-0.0719778	0.363708
sp|O43681|GET3_HUMAN	O43681	GET3_HUMAN	GET3	348	Homo sapiens	ATPase GET3	1:Experimental evidence at protein level	58.62	1	0.999	13	13	13	38	38	38	699922608	699922608	699922608	13K(229.1629), 16K(229.1629), 16S(229.1629), 17K(229.1629), 18K(229.1629), 20C(57.0214), 21K(229.1629), 3C(57.0214), 4K(229.1629), 5C(57.0214), 5S(229.1629), 6M(15.9949), 7K(229.1629), 7S(229.1629), N-term(229.1629), N-term(42.0106)			0.000111994	0.000114507	0.000118584	0.000116564	0.000112858	0.000113123	-0.017546	0.136365
sp|O43683|BUB1_HUMAN	O43683	BUB1_HUMAN	BUB1	1085	Homo sapiens	Mitotic checkpoint serine/threonine-protein kinase BUB1	1:Experimental evidence at protein level	4.88	1	0.999	5	5	5	12	12	12	110187370	110187370	110187370	3K(229.1629), 5S(229.1629), 7K(229.1629), 8C(57.0214), 9K(229.1629), N-term(229.1629)			5.82496e-06	6.12815e-06	6.88626e-06	7.06755e-06	5.40201e-06	5.99131e-06	-0.0325816	0.0755449
sp|O43684|BUB3_HUMAN	O43684	BUB3_HUMAN	BUB3	328	Homo sapiens	Mitotic checkpoint protein BUB3	1:Experimental evidence at protein level	66.46	1	0.999	15	15	15	37	37	37	990732384	990732384	990732384	10C(57.0214), 10K(229.1629), 11S(229.1629), 13K(229.1629), 14K(229.1629), 20S(229.1629), 28K(229.1629), 3C(57.0214), 5S(229.1629), 6S(229.1629), 7K(229.1629), 8K(229.1629), 8S(229.1629), 9S(229.1629), N-term(229.1629), N-term(42.0106)			0.00017748	0.000178859	0.000181224	0.00016639	0.000176356	0.000180277	-0.0203369	0.441168
sp|O43707|ACTN4_HUMAN	O43707	ACTN4_HUMAN	ACTN4	911	Homo sapiens	Alpha-actinin-4	1:Experimental evidence at protein level	72.89	1	0.999	68	46	49	427	283	293	9216887808	3943063936	9216887808	10K(229.1629), 10S(229.1629), 11K(229.1629), 12K(229.1629), 12M(15.9949), 13K(229.1629), 14K(229.1629), 14S(229.1629), 15K(229.1629), 16K(229.1629), 17K(229.1629), 18K(229.1629), 19S(229.1629), 1K(229.1629), 20K(229.1629), 28K(229.1629), 2C(57.0214), 2S(229.1629), 3S(229.1629), 4S(229.1629), 5M(15.9949), 5S(229.1629), 6K(229.1629), 7K(229.1629), 7M(15.9949), 7S(229.1629), 8K(229.1629), 9K(229.162…			0.00281778	0.00280939	0.00268318	0.00280332	0.00290692	0.00294704	0.0492329	0.882086
sp|O43708|MAAI_HUMAN	O43708	MAAI_HUMAN	GSTZ1	216	Homo sapiens	Maleylacetoacetate isomerase	1:Experimental evidence at protein level	38.89	1	0.999	9	9	9	22	22	22	443959456	443959456	443959456	12S(229.1629), 13C(57.0214), 14K(229.1629), 16K(229.1629), 1M(15.9949), 20K(229.1629), 2K(229.1629), 3S(229.1629), 7K(229.1629), 8K(229.1629), 8M(15.9949), 9K(229.1629), N-term(229.1629)			8.70472e-05	8.44598e-05	8.77017e-05	8.86343e-05	8.46976e-05	8.49687e-05	-0.0348672	0.0652467
sp|O43709|BUD23_HUMAN	O43709	BUD23_HUMAN	BUD23	281	Homo sapiens	Probable 18S rRNA (guanine-N(7))-methyltransferase	1:Experimental evidence at protein level	26.33	1	0.999	5	5	5	9	9	9	152276152	152276152	152276152	16K(229.1629), 22K(229.1629), N-term(229.1629)			2.00734e-05	1.91128e-05	1.88648e-05	2.06255e-05	1.9164e-05	1.88539e-05	0.00386259	0.107193
sp|O43719|HTSF1_HUMAN	O43719	HTSF1_HUMAN	HTATSF1	755	Homo sapiens	HIV Tat-specific factor 1	1:Experimental evidence at protein level	29.67	1	0.999	20	20	20	25	25	25	257980260	257980260	257980260	10K(229.1629), 17K(229.1629), 19K(229.1629), 1K(229.1629), 30K(229.1629), 31K(229.1629), 5C(57.0214), 6C(57.0214), 7C(57.0214), 7K(229.1629), 8C(57.0214), 8K(229.1629), 9K(229.1629), N-term(229.1629)			0.000101688	0.000100852	9.73797e-05	9.88908e-05	0.00010172	0.000102423	0.0123751	0.239214
sp|O43739|CYH3_HUMAN	O43739	CYH3_HUMAN	CYTH3	400	Homo sapiens	Cytohesin-3	1:Experimental evidence at protein level	13.75	1	0.999	5	2	4	5	2	4	180950928	26818690	180950928	16K(229.1629), 2K(229.1629), N-term(229.1629)			1.5232e-05	1.64658e-05	1.56649e-05	1.47658e-05	1.58532e-05	1.53231e-05	-0.0318265	0.42066
sp|O43741|AAKB2_HUMAN	O43741	AAKB2_HUMAN	PRKAB2	272	Homo sapiens	5'-AMP-activated protein kinase subunit beta-2	1:Experimental evidence at protein level	30.15	1	0.999	7	6	6	9	8	8	88734768	85758568	88734768	10K(229.1629), 11C(57.0214), 11K(229.1629), 14K(229.1629), 16K(229.1629), 19K(229.1629), 1K(229.1629), N-term(229.1629)			2.66764e-05	2.77873e-05	2.99032e-05	3.02025e-05	2.88319e-05	2.77224e-05	0.0532408	0.266335
sp|O43747|AP1G1_HUMAN	O43747	AP1G1_HUMAN	AP1G1	822	Homo sapiens	AP-1 complex subunit gamma-1	1:Experimental evidence at protein level	43.07	1	0.999	29	28	29	57	55	57	393783736	393783736	393783736	10C(57.0214), 12K(229.1629), 13K(229.1629), 14K(229.1629), 14S(229.1629), 16C(57.0214), 18K(229.1629), 1K(229.1629), 20C(57.0214), 24K(229.1629), 27C(57.0214), 3C(57.0214), 4C(57.0214), 6C(57.0214), 6S(229.1629), 7K(229.1629), 7S(229.1629), 8K(229.1629), 8S(229.1629), 9C(57.0214), 9K(229.1629), N-term(229.1629)			0.000237352	0.000245376	0.000241535	0.000246123	0.000248753	0.000252508	0.0424846	1.20008
sp|O43760|SNG2_HUMAN	O43760	SNG2_HUMAN	SYNGR2	224	Homo sapiens	Synaptogyrin-2	1:Experimental evidence at protein level	12.5	1	0.999	3	3	3	3	3	3	234666088	234666088	234666088	N-term(229.1629)			2.71145e-05	3.09025e-05	3.03308e-05	3.20011e-05	2.78298e-05	3.08308e-05	0.0235888	0.170159
sp|O43765|SGTA_HUMAN	O43765	SGTA_HUMAN	SGTA	313	Homo sapiens	Small glutamine-rich tetratricopeptide repeat-containing protein alpha	1:Experimental evidence at protein level	37.06	1	0.999	11	11	11	24	24	24	551006944	551006944	551006944	10K(229.1629), 11C(57.0214), 12K(229.1629), 13C(57.0214), 13K(229.1629), 2K(229.1629), 3C(57.0214), 7M(15.9949), 8K(229.1629), 9K(229.1629), 9S(229.1629), N-term(229.1629)			9.6029e-05	9.36711e-05	9.5345e-05	9.77107e-05	9.56474e-05	9.56447e-05	0.00456907	0.601598
sp|O43768|ENSA_HUMAN	O43768	ENSA_HUMAN	ENSA	121	Homo sapiens	Alpha-endosulfine	1:Experimental evidence at protein level	80.99	1	0.999	14	13	14	32	26	32	852008192	768523616	852008192	11K(229.1629), 12K(229.1629), 14K(229.1629), 16K(229.1629), 17K(229.1629), 1K(229.1629), 20K(229.1629), 23K(229.1629), 2K(229.1629), 3K(229.1629), 3S(229.1629), 4S(229.1629), 7K(229.1629), 8K(229.1629), 9K(229.1629), 9M(15.9949), N-term(229.1629), N-term(42.0106)			0.000167727	0.000156879	0.000151062	0.000157849	0.000159284	0.000174876	0.0219527	0.302291
sp|O43776|SYNC_HUMAN	O43776	SYNC_HUMAN	NARS1	548	Homo sapiens	Asparagine--tRNA ligase, cytoplasmic	1:Experimental evidence at protein level	58.03	1	0.999	29	29	29	107	107	107	1459530656	1459530656	1459530656	10C(57.0214), 10S(229.1629), 11K(229.1629), 12C(57.0214), 12K(229.1629), 13C(57.0214), 18K(229.1629), 19S(229.1629), 1K(229.1629), 20M(15.9949), 21K(229.1629), 23K(229.1629), 2K(229.1629), 2M(15.9949), 3C(57.0214), 3M(15.9949), 4C(57.0214), 5C(57.0214), 5S(229.1629), 6C(57.0214), 7K(229.1629), 8S(229.1629), 9K(229.1629), 9M(15.9949), 9S(229.1629), N-term(229.1629)			0.00032131	0.000318717	0.000324427	0.000332985	0.00031501	0.000326616	0.0236282	0.227191
sp|O43795|MYO1B_HUMAN	O43795	MYO1B_HUMAN	MYO1B	1136	Homo sapiens	Unconventional myosin-Ib	1:Experimental evidence at protein level	21.21	1	0.999	22	19	22	30	26	30	248983836	248983836	248983836	10C(57.0214), 10K(229.1629), 11K(229.1629), 12K(229.1629), 15K(229.1629), 17K(229.1629), 18K(229.1629), 20K(229.1629), 4K(229.1629), 7C(57.0214), 7K(229.1629), 8K(229.1629), 8S(229.1629), 9K(229.1629), 9S(229.1629), N-term(229.1629)			0.00010549	0.000111247	0.000111034	0.000114159	0.000109319	0.00011138	0.00448999	0.425099
sp|O43805|SSNA1_HUMAN	O43805	SSNA1_HUMAN	SSNA1	119	Homo sapiens	Sjoegren syndrome nuclear autoantigen 1	1:Experimental evidence at protein level	35.29	1	0.999	4	4	4	6	6	6	67410713	67410713	67410713	11K(229.1629), 13K(229.1629), 7K(229.1629), 9K(229.1629), N-term(229.1629)			1.24761e-05	1.15315e-05	1.06807e-05	1.17558e-05	1.22228e-05	1.19748e-05	0.0544252	0.296669
sp|O43809|CPSF5_HUMAN	O43809	CPSF5_HUMAN	NUDT21	227	Homo sapiens	Cleavage and polyadenylation specificity factor subunit 5	1:Experimental evidence at protein level	76.65	1	0.999	15	15	15	42	42	42	1559913248	1559913248	1559913248	10K(229.1629), 13C(57.0214), 15K(229.1629), 17K(229.1629), 1K(229.1629), 21S(229.1629), 6K(229.1629), 7K(229.1629), 8K(229.1629), 9K(229.1629), N-term(229.1629)			0.000243009	0.000242711	0.000248695	0.000255504	0.000243187	0.000248241	0.0307281	0.421582
sp|O43813|LANC1_HUMAN	O43813	LANC1_HUMAN	LANCL1	399	Homo sapiens	Glutathione S-transferase LANCL1	1:Experimental evidence at protein level	30.08	1	0.999	9	9	9	16	16	16	414038112	414038112	414038112	10C(57.0214), 11K(229.1629), 13C(57.0214), 16K(229.1629), 21K(229.1629), 3S(229.1629), 4S(229.1629), 5C(57.0214), 6C(57.0214), 6K(229.1629), 8K(229.1629), 8S(229.1629), 9C(57.0214), N-term(229.1629)			5.57557e-05	5.52968e-05	5.62661e-05	5.26276e-05	5.86586e-05	6.03737e-05	0.0732233	0.220786
sp|O43815|STRN_HUMAN	O43815	STRN_HUMAN	STRN	780	Homo sapiens	Striatin	1:Experimental evidence at protein level	50.26	1	0.999	25	23	25	43	40	43	606437936	316679480	606437936	10K(229.1629), 12K(229.1629), 12S(229.1629), 14C(57.0214), 14K(229.1629), 15S(229.1629), 16K(229.1629), 16S(229.1629), 18K(229.1629), 1K(229.1629), 21K(229.1629), 22K(229.1629), 29K(229.1629), 30K(229.1629), 39K(229.1629), 4K(229.1629), 7K(229.1629), 8K(229.1629), N-term(229.1629), N-term(42.0106)			0.000186799	0.000185582	0.000175529	0.000179904	0.000183971	0.000177205	-0.0448327	0.211653
sp|O43818|U3IP2_HUMAN	O43818	U3IP2_HUMAN	RRP9	475	Homo sapiens	U3 small nucleolar RNA-interacting protein 2	1:Experimental evidence at protein level	47.58	1	0.999	17	17	17	27	27	27	354722392	354722392	354722392	15K(229.1629), 17K(229.1629), 18K(229.1629), 1K(229.1629), 27S(229.1629), 2C(57.0214), 2K(229.1629), 31C(57.0214), 3C(57.0214), 4C(57.0214), 6C(57.0214), 6K(229.1629), 8S(229.1629), 9K(229.1629), N-term(229.1629)			0.000104044	0.000108678	0.000103746	0.000109947	0.000103796	0.000109706	0.0764497	0.37815
sp|O43823|AKAP8_HUMAN	O43823	AKAP8_HUMAN	AKAP8	692	Homo sapiens	A-kinase anchor protein 8	1:Experimental evidence at protein level	24.57	1	0.999	11	11	11	17	17	17	209945456	209945456	209945456	11K(229.1629), 13K(229.1629), 17S(229.1629), 20K(229.1629), 23C(57.0214), 2S(229.1629), 33K(229.1629), 4K(229.1629), 5K(229.1629), 6K(229.1629), 7K(229.1629), 9K(229.1629), N-term(229.1629)			4.37365e-05	4.2611e-05	4.44403e-05	4.51397e-05	4.60278e-05	4.5554e-05	0.0587387	1.32835
sp|O43837|IDH3B_HUMAN	O43837	IDH3B_HUMAN	IDH3B	385	Homo sapiens	Isocitrate dehydrogenase [NAD] subunit beta, mitochondrial	1:Experimental evidence at protein level	39.22	1	0.999	14	14	14	25	25	25	323031216	323031216	323031216	10C(57.0214), 11K(229.1629), 12K(229.1629), 13K(229.1629), 19K(229.1629), 1K(229.1629), 24K(229.1629), 5C(57.0214), 7K(229.1629), 8K(229.1629), 9C(57.0214), 9K(229.1629), 9M(15.9949), N-term(229.1629)			8.16034e-05	7.93998e-05	8.18686e-05	0.000112886	8.48463e-05	8.25579e-05	0.0562218	0.482837
sp|O43847|NRDC_HUMAN	O43847	NRDC_HUMAN	NRDC	1151	Homo sapiens	Nardilysin	1:Experimental evidence at protein level	39.18	1	0.999	36	36	36	57	57	57	571949904	571949904	571949904	10K(229.1629), 11K(229.1629), 12K(229.1629), 13K(229.1629), 14K(229.1629), 16C(57.0214), 16K(229.1629), 18K(229.1629), 1K(229.1629), 21S(229.1629), 23K(229.1629), 26C(57.0214), 27K(229.1629), 2C(57.0214), 2K(229.1629), 34K(229.1629), 4C(57.0214), 4K(229.1629), 5S(229.1629), 8C(57.0214), 8K(229.1629), 8S(229.1629), 9K(229.1629), N-term(229.1629)			0.000201468	0.000203106	0.000202515	0.000203073	0.000201738	0.000207308	0.00396611	0.370664
sp|O43852|CALU_HUMAN	O43852	CALU_HUMAN	CALU	315	Homo sapiens	Calumenin	1:Experimental evidence at protein level	72.38	1	0.999	27	27	27	147	147	147	1704628736	1704628736	1704628736	10K(229.1629), 10Y(79.9663), 11K(229.1629), 11S(229.1629), 12K(229.1629), 13K(229.1629), 13S(229.1629), 14K(229.1629), 15K(229.1629), 15M(15.9949), 16K(229.1629), 16S(229.1629), 17S(229.1629), 19K(229.1629), 22K(229.1629), 28K(229.1629), 29K(229.1629), 30S(229.1629), 3K(229.1629), 42K(229.1629), 4K(229.1629), 5K(229.1629), 6K(229.1629), 6S(229.1629), 7K(229.1629), 7S(229.1629), 7S(79.9663), 8M(15…			0.000544074	0.000550785	0.000526785	0.000504245	0.000568884	0.000572695	0.0643321	0.120545
sp|O43865|SAHH2_HUMAN	O43865	SAHH2_HUMAN	AHCYL1	530	Homo sapiens	S-adenosylhomocysteine hydrolase-like protein 1	1:Experimental evidence at protein level	47.92	1	0.999	24	12	22	59	28	50	1845127392	718012272	1845127392	10K(229.1629), 11K(229.1629), 12K(229.1629), 13K(229.1629), 14K(229.1629), 15C(57.0214), 16K(229.1629), 1K(229.1629), 20C(57.0214), 28K(229.1629), 2C(57.0214), 2K(229.1629), 3C(57.0214), 4C(57.0214), 5C(57.0214), 5K(229.1629), 6C(57.0214), 6K(229.1629), 6M(15.9949), 6S(229.1629), 7C(57.0214), 7K(229.1629), 8C(57.0214), 8K(229.1629), 9K(229.1629), N-term(229.1629), N-term(42.0106)			0.000423094	0.000431268	0.00043175	0.000405001	0.000431345	0.000417857	-0.0455767	0.529174
sp|O43896|KIF1C_HUMAN	O43896	KIF1C_HUMAN	KIF1C	1103	Homo sapiens	Kinesin-like protein KIF1C	1:Experimental evidence at protein level	13.96	1	0.999	13	10	11	15	10	11	122126958	83162622	122126958	10K(229.1629), 11K(229.1629), 13C(57.0214), 14K(229.1629), 17K(229.1629), 9K(229.1629), N-term(229.1629)			3.68514e-05	3.67131e-05	3.94219e-05	4.04665e-05	3.77264e-05	3.85069e-05	0.0633975	0.442571
sp|O43913|ORC5_HUMAN	O43913	ORC5_HUMAN	ORC5	435	Homo sapiens	Origin recognition complex subunit 5	1:Experimental evidence at protein level	37.47	1	0.999	11	11	11	14	14	14	161939420	161939420	161939420	10K(229.1629), 11C(57.0214), 12T(79.9663), 14C(57.0214), 19K(229.1629), 25K(229.1629), 33K(229.1629), 35K(229.1629), 36C(57.0214), 39S(79.9663), 7C(57.0214), 7K(229.1629), 9K(229.1629), N-term(229.1629)			3.73757e-05	3.77011e-05	3.86157e-05	3.3756e-05	3.59588e-05	3.75647e-05	-0.0682637	0.734685
sp|O43929|ORC4_HUMAN	O43929	ORC4_HUMAN	ORC4	436	Homo sapiens	Origin recognition complex subunit 4	1:Experimental evidence at protein level	22.02	1	0.999	9	9	9	12	12	12	149882930	149882930	149882930	11K(229.1629), 12K(229.1629), 14K(229.1629), 17K(229.1629), 20K(229.1629), 2S(229.1629), 4C(57.0214), 8K(229.1629), 9K(229.1629), N-term(229.1629)			2.53649e-05	2.85069e-05	2.69312e-05	2.70887e-05	2.69372e-05	2.76225e-05	0.00840998	0.103362
sp|O60216|RAD21_HUMAN	O60216	RAD21_HUMAN	RAD21	631	Homo sapiens	Double-strand-break repair protein rad21 homolog	1:Experimental evidence at protein level	56.1	1	0.999	25	23	25	56	50	56	628977688	628977688	628977688	11K(229.1629), 12C(57.0214), 12K(229.1629), 17K(229.1629), 19K(229.1629), 1C(57.0214), 1K(229.1629), 20K(229.1629), 21K(229.1629), 27K(229.1629), 2S(229.1629), 33K(229.1629), 33S(229.1629), 3S(229.1629), 6C(57.0214), 8K(229.1629), 9K(229.1629), N-term(229.1629)			0.000108519	0.000109278	0.000109429	0.000121366	0.000109433	0.000113778	0.0582201	0.622481
sp|O60231|DHX16_HUMAN	O60231	DHX16_HUMAN	DHX16	1041	Homo sapiens	Pre-mRNA-splicing factor ATP-dependent RNA helicase DHX16	1:Experimental evidence at protein level	36.7	1	0.999	32	30	31	49	45	46	717447264	575165960	717447264	10K(229.1629), 11S(229.1629), 12K(229.1629), 13K(229.1629), 13S(229.1629), 15M(15.9949), 16K(229.1629), 19K(229.1629), 1K(229.1629), 22K(229.1629), 23K(229.1629), 2K(229.1629), 6K(229.1629), 7K(229.1629), 8K(229.1629), N-term(229.1629)			0.000160925	0.000160316	0.000161177	0.000184341	0.000159123	0.000167409	0.056985	0.482196
sp|O60232|ZNRD2_HUMAN	O60232	ZNRD2_HUMAN	ZNRD2	199	Homo sapiens	Protein ZNRD2	1:Experimental evidence at protein level	89.95	1	0.999	11	11	11	24	24	24	213729852	213729852	213729852	13C(57.0214), 15K(229.1629), 16K(229.1629), 17K(229.1629), 19C(57.0214), 1K(229.1629), 21C(57.0214), 21K(229.1629), 27K(229.1629), 2C(57.0214), 3C(57.0214), 4C(57.0214), 6C(57.0214), 6S(229.1629), 7C(57.0214), 9C(57.0214), N-term(229.1629), N-term(42.0106)			4.55803e-05	4.64354e-05	4.51249e-05	5.11168e-05	4.61346e-05	4.81428e-05	0.0789112	0.717301
sp|O60234|GMFG_HUMAN	O60234	GMFG_HUMAN	GMFG	142	Homo sapiens	Glia maturation factor gamma	1:Experimental evidence at protein level	59.15	1	0.999	6	4	4	17	8	8	741267664	104707794	741267664	10K(229.1629), 13K(229.1629), 18K(229.1629), 5S(229.1629), 7K(229.1629), N-term(229.1629)			8.53454e-05	9.0124e-05	8.54152e-05	8.33053e-05	8.86642e-05	8.51061e-05	-0.00523063	0.221987
sp|O60244|MED14_HUMAN	O60244	MED14_HUMAN	MED14	1454	Homo sapiens	Mediator of RNA polymerase II transcription subunit 14	1:Experimental evidence at protein level	7.98	1	0.999	10	10	10	10	10	10	91994682	91994682	91994682	12K(229.1629), 1K(229.1629), 8K(229.1629), 9C(57.0214), 9K(229.1629), N-term(229.1629)			2.06025e-05	1.9354e-05	2.03956e-05	2.17259e-05	1.81321e-05	1.94311e-05	-0.0698905	0.110223
sp|O60256|KPRB_HUMAN	O60256	KPRB_HUMAN	PRPSAP2	369	Homo sapiens	Phosphoribosyl pyrophosphate synthase-associated protein 2	1:Experimental evidence at protein level	58.81	1	0.999	18	15	18	45	33	45	398256816	171802872	398256816	10K(229.1629), 11S(229.1629), 12K(229.1629), 12S(229.1629), 13K(229.1629), 14K(229.1629), 15C(57.0214), 15S(229.1629), 15S(79.9663), 16K(229.1629), 17K(229.1629), 22K(229.1629), 23S(79.9663), 2K(229.1629), 2S(229.1629), 3C(57.0214), 7K(229.1629), 8S(229.1629), N-term(229.1629), N-term(42.0106)			0.000140989	0.000145845	0.00014307	0.00015158	0.000145454	0.000152197	0.0833613	1.11678
sp|O60264|SMCA5_HUMAN	O60264	SMCA5_HUMAN	SMARCA5	1052	Homo sapiens	SWI/SNF-related matrix-associated actin-dependent regulator of chromatin subfamily A member 5	1:Experimental evidence at protein level	41.16	1	0.999	40	26	40	57	40	57	1190212448	890403696	1190212448	10K(229.1629), 11C(57.0214), 11K(229.1629), 12C(57.0214), 12K(229.1629), 13S(79.9663), 14K(229.1629), 14S(229.1629), 15K(229.1629), 16K(229.1629), 17K(229.1629), 18K(229.1629), 1C(57.0214), 1K(229.1629), 20K(229.1629), 21K(229.1629), 22K(229.1629), 2K(229.1629), 33K(229.1629), 35K(229.1629), 37K(229.1629), 3K(229.1629), 4C(57.0214), 5K(229.1629), 7K(229.1629), 8K(229.1629), 9C(57.0214), 9K(229.16…			0.000234792	0.000241171	0.000250315	0.000261468	0.00024842	0.000250067	0.0522535	0.854374
sp|O60271|JIP4_HUMAN	O60271	JIP4_HUMAN	SPAG9	1321	Homo sapiens	C-Jun-amino-terminal kinase-interacting protein 4	1:Experimental evidence at protein level	37.17	1	0.999	38	35	38	54	51	54	229430828	206055596	229430828	11K(229.1629), 12K(229.1629), 13K(229.1629), 14K(229.1629), 15K(229.1629), 16K(229.1629), 18K(229.1629), 19K(229.1629), 19T(79.9663), 20K(229.1629), 22K(229.1629), 23K(229.1629), 24K(229.1629), 25K(229.1629), 29K(229.1629), 2K(229.1629), 30K(229.1629), 35K(229.1629), 3C(57.0214), 6C(57.0214), 7K(229.1629), 7S(229.1629), 8C(57.0214), 8K(229.1629), 9K(229.1629), N-term(229.1629)			0.000185727	0.000177772	0.000181963	0.000199919	0.000199166	0.000192869	0.130327	2.07326
sp|O60282|KIF5C_HUMAN	O60282	KIF5C_HUMAN	KIF5C	957	Homo sapiens	Kinesin heavy chain isoform 5C	1:Experimental evidence at protein level	23.2	1	0.999	19	4	5	44	4	5	8053058544	5617009	8053058544	12K(229.1629), 15K(229.1629), 16K(229.1629), N-term(229.1629)			0.000385332	0.000378857	0.000380737	0.000387267	0.00037402	0.000382338	0.00605117	0.0332013
sp|O60287|NPA1P_HUMAN	O60287	NPA1P_HUMAN	URB1	2271	Homo sapiens	Nucleolar pre-ribosomal-associated protein 1	1:Experimental evidence at protein level	10.79	1	0.999	18	18	18	21	21	21	149746722	149746722	149746722	11K(229.1629), 12K(229.1629), 13C(57.0214), 14K(229.1629), 15K(229.1629), 18K(229.1629), 21K(229.1629), 22K(229.1629), 2C(57.0214), 5S(229.1629), 8C(57.0214), 8K(229.1629), 9K(229.1629), N-term(229.1629)			2.36452e-05	2.5486e-05	2.56849e-05	3.03001e-05	2.6978e-05	3.02936e-05	0.249308	1.392
sp|O60293|ZC3H1_HUMAN	O60293	ZC3H1_HUMAN	ZFC3H1	1989	Homo sapiens	Zinc finger C3H1 domain-containing protein	1:Experimental evidence at protein level	6.79	1	0.999	10	10	10	13	13	13	56514506	56514506	56514506	10K(229.1629), 15K(229.1629), 18K(229.1629), 2K(229.1629), 4C(57.0214), 8K(229.1629), 9C(57.0214), N-term(229.1629)			1.25104e-05	1.27597e-05	1.27468e-05	1.51194e-05	1.32897e-05	1.33633e-05	0.0681467	0.771559
sp|O60306|AQR_HUMAN	O60306	AQR_HUMAN	AQR	1485	Homo sapiens	RNA helicase aquarius	1:Experimental evidence at protein level	38.05	1	0.999	43	42	43	75	74	75	186317788	186317788	186317788	10K(229.1629), 11K(229.1629), 11S(229.1629), 12C(57.0214), 12K(229.1629), 13K(229.1629), 15K(229.1629), 15S(229.1629), 16S(229.1629), 17K(229.1629), 18C(57.0214), 18K(229.1629), 19C(57.0214), 1K(229.1629), 20C(57.0214), 20K(229.1629), 21K(229.1629), 23K(229.1629), 29K(229.1629), 2K(229.1629), 2S(229.1629), 7C(57.0214), 7K(229.1629), 8K(229.1629), 9K(229.1629), 9S(229.1629), N-term(229.1629)			0.000154141	0.000158947	0.00016445	0.000168651	0.00016203	0.000162462	0.0315547	0.627321
sp|O60313|OPA1_HUMAN	O60313	OPA1_HUMAN	OPA1	960	Homo sapiens	Dynamin-like 120 kDa protein, mitochondrial	1:Experimental evidence at protein level	16.04	1	0.999	13	13	13	16	16	16	199797808	199797808	199797808	11K(229.1629), 12K(229.1629), 17K(229.1629), 18K(229.1629), 2K(229.1629), 8K(229.1629), 9C(57.0214), N-term(229.1629)			3.33424e-05	3.46782e-05	3.61528e-05	3.77736e-05	3.50889e-05	3.53589e-05	0.0280452	0.500355
sp|O60318|GANP_HUMAN	O60318	GANP_HUMAN	MCM3AP	1980	Homo sapiens	Germinal-center associated nuclear protein	1:Experimental evidence at protein level	6.72	1	0.999	6	6	6	7	7	7	29148961	29148961	29148961	13K(229.1629), 14K(229.1629), 17K(229.1629), 22K(229.1629), 25K(229.1629), 28K(229.1629), 6K(229.1629), N-term(229.1629)			4.09174e-06	4.06311e-06	4.39173e-06	5.14483e-06	4.30759e-06	4.51807e-06	0.142994	0.719329
sp|O60333|KIF1B_HUMAN	O60333	KIF1B_HUMAN	KIF1B	1816	Homo sapiens	Kinesin-like protein KIF1B	1:Experimental evidence at protein level	9.58	1	0.999	12	8	12	22	14	22	738555696	689710899	738555696	12K(229.1629), 13C(57.0214), 18K(229.1629), 19K(229.1629), 21K(229.1629), 2C(57.0214), 7K(229.1629), N-term(229.1629)			3.87319e-05	3.88877e-05	4.12279e-05	4.28517e-05	4.03771e-05	3.9783e-05	0.0542249	0.486057
sp|O60341|KDM1A_HUMAN	O60341	KDM1A_HUMAN	KDM1A	852	Homo sapiens	Lysine-specific histone demethylase 1A	1:Experimental evidence at protein level	36.03	1	0.999	23	23	23	35	35	35	343193752	343193752	343193752	10K(229.1629), 11K(229.1629), 12K(229.1629), 16K(229.1629), 17K(229.1629), 21K(229.1629), 24K(229.1629), 2K(229.1629), 3K(229.1629), 4C(57.0214), 5C(57.0214), 6C(57.0214), 7K(229.1629), 8C(57.0214), 8K(229.1629), 9K(229.1629), N-term(229.1629)			0.000133265	0.000141775	0.000140996	0.000138432	0.000141445	0.000141114	0.00120382	0.211926
sp|O60343|TBCD4_HUMAN	O60343	TBCD4_HUMAN	TBC1D4	1298	Homo sapiens	TBC1 domain family member 4	1:Experimental evidence at protein level	28.2	1	0.999	30	29	30	40	39	40	281449168	281449168	281449168	10C(57.0214), 10M(15.9949), 11K(229.1629), 12C(57.0214), 12K(229.1629), 13K(229.1629), 1C(57.0214), 2C(57.0214), 2K(229.1629), 30K(229.1629), 3K(229.1629), 4C(57.0214), 5C(57.0214), 5S(229.1629), 6C(57.0214), 7K(229.1629), 8K(229.1629), 9C(57.0214), 9K(229.1629), 9S(229.1629), N-term(229.1629), N-term(42.0106)			0.000103808	0.00010745	0.000106886	0.000106818	0.000106295	0.000109309	-0.000922172	0.411792
sp|O60443|GSDME_HUMAN	O60443	GSDME_HUMAN	GSDME	496	Homo sapiens	Gasdermin-E	1:Experimental evidence at protein level	49.8	1	0.999	21	21	21	43	43	43	369001208	369001208	369001208	10K(229.1629), 14K(229.1629), 15K(229.1629), 15S(229.1629), 19K(229.1629), 1K(229.1629), 25K(229.1629), 28K(229.1629), 29K(229.1629), 3S(229.1629), 5C(57.0214), 6S(229.1629), 7K(229.1629), 8C(57.0214), 9K(229.1629), N-term(229.1629)			0.000135816	0.000142817	0.000133396	0.00013891	0.000136088	0.000140998	0.0325033	0.152138
sp|O60488|ACSL4_HUMAN	O60488	ACSL4_HUMAN	ACSL4	711	Homo sapiens	Long-chain-fatty-acid--CoA ligase 4	1:Experimental evidence at protein level	25.74	1	0.999	13	11	11	24	18	18	189436348	136377432	189436348	10C(57.0214), 13K(229.1629), 15C(57.0214), 15K(229.1629), 16K(229.1629), 21K(229.1629), 3C(57.0214), 7C(57.0214), 7K(229.1629), 8K(229.1629), 9K(229.1629), N-term(229.1629)			5.81894e-05	5.69034e-05	5.75544e-05	6.1086e-05	5.83127e-05	5.90288e-05	0.0364908	0.878873
sp|O60493|SNX3_HUMAN	O60493	SNX3_HUMAN	SNX3	162	Homo sapiens	Sorting nexin-3	1:Experimental evidence at protein level	69.14	1	0.999	9	8	8	18	17	17	746059520	402057288	746059520	10K(229.1629), 13K(229.1629), 16S(229.1629), 1C(57.0214), 1K(229.1629), 4K(229.1629), 9K(229.1629), N-term(229.1629)			0.000135458	0.000138489	0.000142762	0.000133327	0.00013189	0.000136509	-0.0548015	0.884215
sp|O60502|OGA_HUMAN	O60502	OGA_HUMAN	OGA	916	Homo sapiens	Protein O-GlcNAcase	1:Experimental evidence at protein level	45.41	1	0.999	29	29	29	52	52	52	675463456	675463456	675463456	10C(57.0214), 10K(229.1629), 11K(229.1629), 12K(229.1629), 13K(229.1629), 14K(229.1629), 17K(229.1629), 19K(229.1629), 1K(229.1629), 21K(229.1629), 23K(229.1629), 25K(229.1629), 3C(57.0214), 45K(229.1629), 4C(57.0214), 4S(229.1629), 5C(57.0214), 6K(229.1629), 6S(79.9663), 7K(229.1629), 8C(57.0214), 8K(229.1629), N-term(229.1629)			0.000162457	0.000161012	0.000157542	0.000174267	0.000156831	0.000164615	0.0319284	0.359734
sp|O60504|VINEX_HUMAN	O60504	VINEX_HUMAN	SORBS3	671	Homo sapiens	Vinexin	1:Experimental evidence at protein level	16.24	1	0.999	9	9	9	12	12	12	450227464	450227464	450227464	10T(79.9663), 11K(229.1629), 1K(229.1629), 2C(57.0214), 2K(229.1629), 7C(57.0214), 8K(229.1629), 9K(229.1629), N-term(229.1629)			6.08038e-05	6.20917e-05	6.3901e-05	6.08204e-05	6.37042e-05	6.27016e-05	0.0141023	0.039449
sp|O60506|HNRPQ_HUMAN	O60506	HNRPQ_HUMAN	SYNCRIP	623	Homo sapiens	Heterogeneous nuclear ribonucleoprotein Q	1:Experimental evidence at protein level	60.19	1	0.999	34	25	34	192	153	192	4518721152	1582081728	4518721152	10K(229.1629), 11K(229.1629), 11S(229.1629), 12K(229.1629), 13K(229.1629), 13S(229.1629), 15K(229.1629), 16K(229.1629), 16S(229.1629), 17K(229.1629), 17S(229.1629), 18K(229.1629), 18S(229.1629), 1K(229.1629), 21K(229.1629), 22M(15.9949), 24K(229.1629), 25K(229.1629), 26K(229.1629), 2K(229.1629), 2M(15.9949), 2S(229.1629), 37K(229.1629), 3C(57.0214), 4K(229.1629), 5C(57.0214), 6K(229.1629), 7K(229…			0.00105009	0.00102471	0.00106266	0.0010443	0.001057	0.00101274	-0.00798089	0.170733
sp|O60508|PRP17_HUMAN	O60508	PRP17_HUMAN	CDC40	579	Homo sapiens	Pre-mRNA-processing factor 17	1:Experimental evidence at protein level	14.68	1	0.999	7	7	7	8	8	8	155261464	155261464	155261464	11K(229.1629), 16K(229.1629), 18K(229.1629), 2K(229.1629), 4C(57.0214), 7K(229.1629), 9C(57.0214), N-term(229.1629)			2.58938e-05	2.5331e-05	2.76507e-05	2.81383e-05	2.7165e-05	2.66259e-05	0.0691439	0.527199
sp|O60518|RNBP6_HUMAN	O60518	RNBP6_HUMAN	RANBP6	1105	Homo sapiens	Ran-binding protein 6	1:Experimental evidence at protein level	14.75	1	0.999	12	9	9	23	11	11	595800736	49475885	595800736	15K(229.1629), 19K(229.1629), 20K(229.1629), 23K(229.1629), 2C(57.0214), 9C(57.0214), 9K(229.1629), N-term(229.1629)			0.000158396	0.000155974	0.000148281	0.000147604	0.000154932	0.0001532	-0.0258874	0.23905
sp|O60524|NEMF_HUMAN	O60524	NEMF_HUMAN	NEMF	1076	Homo sapiens	Nuclear export mediator factor NEMF	1:Experimental evidence at protein level	22.4	1	0.999	23	23	23	24	24	24	241983480	241983480	241983480	10K(229.1629), 12K(229.1629), 14K(229.1629), 15K(229.1629), 17K(229.1629), 19K(229.1629), 1K(229.1629), 2K(229.1629), 3K(229.1629), 4K(229.1629), 7K(229.1629), 8K(229.1629), 9K(229.1629), N-term(229.1629)			8.31721e-05	8.31485e-05	8.49749e-05	8.86923e-05	8.64634e-05	8.54771e-05	0.0559904	1.21426
sp|O60547|GMDS_HUMAN	O60547	GMDS_HUMAN	GMDS	372	Homo sapiens	GDP-mannose 4,6 dehydratase	1:Experimental evidence at protein level	52.96	1	0.999	14	14	14	20	20	20	384287752	384287752	384287752	11C(57.0214), 11K(229.1629), 12K(229.1629), 14K(229.1629), 17K(229.1629), 17S(229.1629), 20K(229.1629), 27S(229.1629), 2C(57.0214), 6K(229.1629), 7K(229.1629), 8C(57.0214), 9K(229.1629), 9S(229.1629), N-term(229.1629)			5.56325e-05	5.68509e-05	6.00158e-05	6.03672e-05	5.67349e-05	5.93464e-05	0.0619771	0.316617
sp|O60551|NMT2_HUMAN	O60551	NMT2_HUMAN	NMT2	498	Homo sapiens	Glycylpeptide N-tetradecanoyltransferase 2	1:Experimental evidence at protein level	41.57	1	0.999	16	11	11	27	12	12	965662440	70427870	965662440	10K(229.1629), 11K(229.1629), 15K(229.1629), 19K(229.1629), 8C(57.0214), 8K(229.1629), N-term(229.1629)			7.89468e-05	8.30407e-05	8.6933e-05	8.60041e-05	8.41665e-05	8.32374e-05	0.0194284	0.227749
sp|O60563|CCNT1_HUMAN	O60563	CCNT1_HUMAN	CCNT1	726	Homo sapiens	Cyclin-T1	1:Experimental evidence at protein level	19.83	1	0.999	12	10	12	21	18	21	326603144	282876236	326603144	10K(229.1629), 13K(229.1629), 16K(229.1629), 1K(229.1629), 26K(229.1629), 3S(229.1629), 5K(229.1629), 7K(229.1629), 9K(229.1629), N-term(229.1629)			5.67533e-05	5.9023e-05	5.67743e-05	5.85084e-05	5.72127e-05	5.5325e-05	0.0110984	0.157104
sp|O60566|BUB1B_HUMAN	O60566	BUB1B_HUMAN	BUB1B	1050	Homo sapiens	Mitotic checkpoint serine/threonine-protein kinase BUB1 beta	1:Experimental evidence at protein level	10.76	1	0.999	9	9	9	11	11	11	122960708	122960708	122960708	15K(229.1629), 16C(57.0214), 1C(57.0214), 7K(229.1629), 9K(229.1629), N-term(229.1629)			2.45807e-05	2.21313e-05	2.34554e-05	3.45225e-05	2.27868e-05	2.48074e-05	0.0808523	0.412879
sp|O60568|PLOD3_HUMAN	O60568	PLOD3_HUMAN	PLOD3	738	Homo sapiens	Multifunctional procollagen lysine hydroxylase and glycosyltransferase LH3	1:Experimental evidence at protein level	43.9	1	0.999	27	27	27	54	54	54	450752984	450752984	450752984	10S(229.1629), 15C(57.0214), 15K(229.1629), 16K(229.1629), 17K(229.1629), 18K(229.1629), 1K(229.1629), 20C(57.0214), 21K(229.1629), 23C(57.0214), 2K(229.1629), 2S(229.1629), 7K(229.1629), 8K(229.1629), 9C(57.0214), 9S(229.1629), N-term(229.1629)			0.000161134	0.000160386	0.000163092	0.00016675	0.000158091	0.000165074	0.0348546	0.23667
sp|O60573|IF4E2_HUMAN	O60573	IF4E2_HUMAN	EIF4E2	245	Homo sapiens	Eukaryotic translation initiation factor 4E type 2	1:Experimental evidence at protein level	34.29	1	0.999	7	7	7	16	16	16	116167594	116167594	116167594	11K(229.1629), 13K(229.1629), 2K(229.1629), 8K(229.1629), N-term(229.1629)			3.66388e-05	3.74106e-05	3.58825e-05	3.55244e-05	3.61085e-05	3.43963e-05	-0.0445632	0.903835
sp|O60610|DIAP1_HUMAN	O60610	DIAP1_HUMAN	DIAPH1	1272	Homo sapiens	Protein diaphanous homolog 1	1:Experimental evidence at protein level	45.13	1	0.999	49	49	49	95	95	95	352833168	352833168	352833168	10C(57.0214), 10K(229.1629), 11K(229.1629), 12K(229.1629), 13K(229.1629), 14K(229.1629), 15K(229.1629), 15M(15.9949), 16K(229.1629), 18K(229.1629), 1K(229.1629), 1M(15.9949), 21C(57.0214), 21K(229.1629), 26K(229.1629), 2K(229.1629), 3C(57.0214), 3K(229.1629), 3S(229.1629), 5C(57.0214), 5S(229.1629), 6C(57.0214), 6K(229.1629), 7C(57.0214), 7K(229.1629), 7S(229.1629), 8K(229.1629), 8M(15.9949), 9K(…			0.000249937	0.000247562	0.000250457	0.00025327	0.000244707	0.00024629	-0.0212088	0.158682
sp|O60613|SEP15_HUMAN	O60613	SEP15_HUMAN	SELENOF	165	Homo sapiens	Selenoprotein F	1:Experimental evidence at protein level	34.55	1	0.999	5	5	5	13	13	13	143101038	143101038	143101038	12K(229.1629), 13K(229.1629), 16K(229.1629), 2C(57.0214), 3C(57.0214), 7K(229.1629), N-term(229.1629)			2.83677e-05	2.81083e-05	2.80671e-05	2.74808e-05	2.84318e-05	2.86167e-05	0.0165102	0.00395738
sp|O60645|EXOC3_HUMAN	O60645	EXOC3_HUMAN	EXOC3	745	Homo sapiens	Exocyst complex component 3	1:Experimental evidence at protein level	12.21	1	0.999	10	10	10	13	13	13	206971760	206971760	206971760	10K(229.1629), 11K(229.1629), 17K(229.1629), 1K(229.1629), 5S(229.1629), 7K(229.1629), N-term(229.1629)			3.34543e-05	3.54925e-05	3.5909e-05	3.41977e-05	3.39959e-05	3.41657e-05	-0.0549688	0.41232
sp|O60664|PLIN3_HUMAN	O60664	PLIN3_HUMAN	PLIN3	434	Homo sapiens	Perilipin-3	1:Experimental evidence at protein level	80.18	1	0.999	25	25	25	91	91	91	1575182112	1575182112	1575182112	10C(57.0214), 10K(229.1629), 10S(229.1629), 11C(57.0214), 11K(229.1629), 11M(15.9949), 11S(229.1629), 12K(229.1629), 13M(15.9949), 14K(229.1629), 15K(229.1629), 15S(229.1629), 16K(229.1629), 18K(229.1629), 19K(229.1629), 19S(229.1629), 22K(229.1629), 25K(229.1629), 30K(229.1629), 3C(57.0214), 4K(229.1629), 4M(15.9949), 6M(15.9949), 7K(229.1629), 7S(229.1629), 8K(229.1629), 9K(229.1629), 9S(229.16…			0.000414136	0.000410246	0.000398668	0.000410229	0.000410419	0.000428285	0.000605089	0.492
sp|O60671|RAD1_HUMAN	O60671	RAD1_HUMAN	RAD1	282	Homo sapiens	Cell cycle checkpoint protein RAD1	1:Experimental evidence at protein level	30.85	1	0.999	6	6	6	10	10	10	233134052	233134052	233134052	10C(57.0214), 15C(57.0214), 21K(229.1629), 22K(229.1629), 6C(57.0214), 7K(229.1629), N-term(229.1629)			3.05042e-05	3.11185e-05	3.13649e-05	3.1369e-05	3.32912e-05	3.60022e-05	0.0973687	0.712714
sp|O60678|ANM3_HUMAN	O60678	ANM3_HUMAN	PRMT3	531	Homo sapiens	Protein arginine N-methyltransferase 3	1:Experimental evidence at protein level	26.55	1	0.999	14	14	14	19	19	19	195488744	195488744	195488744	10K(229.1629), 11K(229.1629), 12C(57.0214), 12K(229.1629), 13K(229.1629), 14K(229.1629), 15K(229.1629), 1K(229.1629), 21K(229.1629), 2K(229.1629), 3K(229.1629), 4S(229.1629), 7C(57.0214), 7K(229.1629), 9C(57.0214), 9K(229.1629), N-term(229.1629)			8.43533e-05	8.26542e-05	8.44213e-05	8.43186e-05	8.7632e-05	8.1668e-05	-0.000593596	0.14224
sp|O60684|IMA7_HUMAN	O60684	IMA7_HUMAN	KPNA6	536	Homo sapiens	Importin subunit alpha-7	1:Experimental evidence at protein level	50.37	1	0.999	20	10	15	35	14	22	577287232	423010336	577287232	10C(57.0214), 10K(229.1629), 1K(229.1629), 20K(229.1629), 21K(229.1629), 26K(229.1629), 27K(229.1629), 2K(229.1629), 35K(229.1629), 3C(57.0214), 4C(57.0214), 5C(57.0214), 8K(229.1629), 9C(57.0214), N-term(229.1629)			7.96148e-05	8.20571e-05	8.54398e-05	9.44101e-05	8.10605e-05	8.23625e-05	0.00535858	0.301877
sp|O60701|UGDH_HUMAN	O60701	UGDH_HUMAN	UGDH	494	Homo sapiens	UDP-glucose 6-dehydrogenase	1:Experimental evidence at protein level	70.45	1	0.999	27	27	27	63	63	63	558126720	558126720	558126720	11C(57.0214), 11K(229.1629), 12K(229.1629), 13K(229.1629), 13S(229.1629), 14K(229.1629), 15C(57.0214), 15K(229.1629), 17K(229.1629), 1K(229.1629), 21K(229.1629), 22K(229.1629), 28K(229.1629), 3K(229.1629), 5C(57.0214), 6C(57.0214), 6S(229.1629), 7K(229.1629), 7S(229.1629), 9C(57.0214), 9K(229.1629), N-term(229.1629)			0.000219045	0.000220991	0.000228454	0.000224544	0.000220256	0.000215939	-0.00480565	0.272497
sp|O60711|LPXN_HUMAN	O60711	LPXN_HUMAN	LPXN	386	Homo sapiens	Leupaxin	1:Experimental evidence at protein level	19.17	1	0.999	5	5	5	5	5	5	55926348	55926348	55926348	10K(229.1629), 1K(229.1629), 20K(229.1629), 24K(229.1629), 2S(229.1629), 7K(229.1629), N-term(229.1629), N-term(42.0106)			7.63155e-06	7.88528e-06	7.28878e-06	7.98451e-06	7.18954e-06	7.27025e-06	-0.0699715	0.144772
sp|O60716|CTND1_HUMAN	O60716	CTND1_HUMAN	CTNND1	968	Homo sapiens	Catenin delta-1	1:Experimental evidence at protein level	31.4	1	0.999	25	25	25	38	38	38	230851464	230851464	230851464	11K(229.1629), 12K(229.1629), 13K(229.1629), 14C(57.0214), 15K(229.1629), 16C(57.0214), 1K(229.1629), 20S(229.1629), 2C(57.0214), 3S(229.1629), 4S(229.1629), 5C(57.0214), 6C(57.0214), 7C(57.0214), 7K(229.1629), 8C(57.0214), 8K(229.1629), N-term(229.1629)			9.62143e-05	9.68871e-05	9.99627e-05	0.000103523	9.73779e-05	0.000100279	0.0496411	0.551562
sp|O60732|MAGC1_HUMAN	O60732	MAGC1_HUMAN	MAGEC1	1142	Homo sapiens	Melanoma-associated antigen C1	1:Experimental evidence at protein level	16.29	1	0.999	13	11	12	28	19	21	1798834448	347634564	1798834448	10K(229.1629), 12K(229.1629), 1K(229.1629), 32K(229.1629), 3S(229.1629), 4K(229.1629), 7K(229.1629), 9K(229.1629), 9S(229.1629), N-term(229.1629)			0.00011849	0.000120149	0.000118861	0.000124229	0.00011398	0.000121046	0.026274	0.0626348
sp|O60739|EIF1B_HUMAN	O60739	EIF1B_HUMAN	EIF1B	113	Homo sapiens	Eukaryotic translation initiation factor 1b	1:Experimental evidence at protein level	81.42	1	0.999	10	5	10	32	14	32	292573976	38418838	292573976	13K(229.1629), 14K(229.1629), 15K(229.1629), 17K(229.1629), 18K(229.1629), 1K(229.1629), 3C(57.0214), 4C(57.0214), 8S(229.1629), N-term(229.1629), N-term(42.0106)			4.61701e-05	4.72609e-05	4.74045e-05	5.05383e-05	4.7762e-05	4.98193e-05	0.0760574	1.08552
sp|O60749|SNX2_HUMAN	O60749	SNX2_HUMAN	SNX2	519	Homo sapiens	Sorting nexin-2	1:Experimental evidence at protein level	47.78	1	0.999	21	19	19	36	29	29	550822400	519683720	550822400	10K(229.1629), 11K(229.1629), 12K(229.1629), 14K(229.1629), 1K(229.1629), 25K(229.1629), 2S(229.1629), 3K(229.1629), 6K(229.1629), 7K(229.1629), 8K(229.1629), 8S(229.1629), 9K(229.1629), N-term(229.1629)			0.000193154	0.000191934	0.000189596	0.00019204	0.000191995	0.000187271	0.000460695	0.229818
sp|O60762|DPM1_HUMAN	O60762	DPM1_HUMAN	DPM1	260	Homo sapiens	Dolichol-phosphate mannosyltransferase subunit 1	1:Experimental evidence at protein level	43.85	1	0.999	11	11	11	15	15	15	186635028	186635028	186635028	11K(229.1629), 12K(229.1629), 6S(229.1629), 8K(229.1629), N-term(229.1629)			4.65983e-05	4.55002e-05	5.04461e-05	4.84717e-05	4.83214e-05	4.86253e-05	0.0568654	0.230232
sp|O60763|USO1_HUMAN	O60763	USO1_HUMAN	USO1	962	Homo sapiens	General vesicular transport factor p115	1:Experimental evidence at protein level	52.39	1	0.999	41	40	41	85	84	85	849656448	849656448	849656448	11K(229.1629), 12K(229.1629), 13K(229.1629), 15C(57.0214), 15K(229.1629), 16K(229.1629), 17K(229.1629), 18C(57.0214), 18K(229.1629), 19K(229.1629), 1C(57.0214), 1K(229.1629), 20K(229.1629), 21K(229.1629), 23K(229.1629), 27K(229.1629), 28K(229.1629), 29K(229.1629), 2K(229.1629), 3K(229.1629), 4K(229.1629), 5S(229.1629), 6K(229.1629), 7K(229.1629), 7S(229.1629), 8K(229.1629), 9K(229.1629), N-term(2…			0.000436107	0.000423143	0.000417256	0.000406387	0.000432922	0.000424409	0.00430859	0.16598
sp|O60783|RT14_HUMAN	O60783	RT14_HUMAN	MRPS14	128	Homo sapiens	28S ribosomal protein S14, mitochondrial	1:Experimental evidence at protein level	21.88	1	0.999	2	2	2	3	3	3	27732052	27732052	27732052	9S(229.1629), N-term(229.1629)			1.69291e-06	1.70018e-06	1.84291e-06	2.26382e-06	2.0864e-06	2.28163e-06	0.413072	2.30304
sp|O60784|TOM1_HUMAN	O60784	TOM1_HUMAN	TOM1	492	Homo sapiens	Target of Myb protein 1	1:Experimental evidence at protein level	56.5	1	0.999	16	16	16	21	21	21	185233012	185233012	185233012	13S(229.1629), 14S(229.1629), 15C(57.0214), 17K(229.1629), 1K(229.1629), 3S(229.1629), 9K(229.1629), N-term(229.1629), N-term(42.0106)			3.8204e-05	3.57342e-05	3.89524e-05	4.50641e-05	3.65207e-05	4.02397e-05	0.0748933	0.449672
sp|O60825|F262_HUMAN	O60825	F262_HUMAN	PFKFB2	505	Homo sapiens	6-phosphofructo-2-kinase/fructose-2,6-bisphosphatase 2	1:Experimental evidence at protein level	31.49	1	0.999	14	9	10	14	9	10	320980156	317954924	320980156	11K(229.1629), 12K(229.1629), 19K(229.1629), 22K(229.1629), 4S(229.1629), 8C(57.0214), 9K(229.1629), N-term(229.1629)			3.18227e-05	3.23197e-05	3.41464e-05	3.36539e-05	3.36236e-05	3.3544e-05	0.0570569	0.450313
sp|O60826|CCD22_HUMAN	O60826	CCD22_HUMAN	CCDC22	627	Homo sapiens	Coiled-coil domain-containing protein 22	1:Experimental evidence at protein level	40.51	1	0.999	20	20	20	28	28	28	175896240	175896240	175896240	10K(229.1629), 10S(229.1629), 11K(229.1629), 12K(229.1629), 13K(229.1629), 14K(229.1629), N-term(229.1629)			4.97949e-05	5.14799e-05	5.22744e-05	5.45924e-05	5.0143e-05	5.25993e-05	0.0310349	0.343466
sp|O60828|PQBP1_HUMAN	O60828	PQBP1_HUMAN	PQBP1	265	Homo sapiens	Polyglutamine-binding protein 1	1:Experimental evidence at protein level	62.26	1	0.999	15	15	15	30	30	30	531655152	531655152	531655152	10K(229.1629), 1K(229.1629), 23S(229.1629), 33K(229.1629), 6C(57.0214), 7K(229.1629), 7S(229.1629), 8K(229.1629), 8M(15.9949), 9K(229.1629), N-term(229.1629)			0.000140333	0.000135752	0.000130206	0.000127507	0.000138667	0.000144089	0.0306563	0.0809852
sp|O60831|PRAF2_HUMAN	O60831	PRAF2_HUMAN	PRAF2	178	Homo sapiens	PRA1 family protein 2	1:Experimental evidence at protein level	16.85	1	0.999	3	3	3	4	4	4	144933248	144933248	144933248	N-term(229.1629)			1.13649e-05	1.03782e-05	1.09839e-05	1.58836e-05	9.06069e-06	9.33203e-06	-0.235132	0.0761783
sp|O60832|DKC1_HUMAN	O60832	DKC1_HUMAN	DKC1	514	Homo sapiens	H/ACA ribonucleoprotein complex subunit DKC1	1:Experimental evidence at protein level	36.38	1	0.999	16	16	16	26	26	26	268194064	268194064	268194064	10K(229.1629), 11K(229.1629), 13K(229.1629), 18K(229.1629), 19K(229.1629), 1K(229.1629), 20K(229.1629), 23K(229.1629), 24K(229.1629), 3K(229.1629), 4M(15.9949), 7K(229.1629), 7S(229.1629), 8C(57.0214), 9K(229.1629), N-term(229.1629), N-term(42.0106)			7.29421e-05	7.30599e-05	7.43655e-05	7.40704e-05	7.60201e-05	7.74974e-05	0.0573013	0.917742
sp|O60841|IF2P_HUMAN	O60841	IF2P_HUMAN	EIF5B	1220	Homo sapiens	Eukaryotic translation initiation factor 5B	1:Experimental evidence at protein level	55.08	1	0.999	68	67	68	183	180	183	1200254944	1200254944	1200254944	10K(229.1629), 10S(229.1629), 11K(229.1629), 12K(229.1629), 13K(229.1629), 14K(229.1629), 14S(229.1629), 15K(229.1629), 16K(229.1629), 17K(229.1629), 18K(229.1629), 19K(229.1629), 1C(57.0214), 1K(229.1629), 20K(229.1629), 21K(229.1629), 24K(229.1629), 25K(229.1629), 27K(229.1629), 28K(229.1629), 29K(229.1629), 2K(229.1629), 2S(229.1629), 30K(229.1629), 31K(229.1629), 3K(229.1629), 4C(57.0214), 4K…			0.000757601	0.000769082	0.000776205	0.000739606	0.000786562	0.00075255	-0.0313488	0.197758
sp|O60869|EDF1_HUMAN	O60869	EDF1_HUMAN	EDF1	148	Homo sapiens	Endothelial differentiation-related factor 1	1:Experimental evidence at protein level	63.51	1	0.999	15	15	15	31	31	31	1468862112	1468862112	1468862112	10K(229.1629), 1K(229.1629), 2K(229.1629), 4K(229.1629), 6K(229.1629), 8K(229.1629), 9K(229.1629), N-term(229.1629), N-term(42.0106)			0.000393733	0.000377445	0.000355382	0.000341119	0.00037323	0.000376513	-0.0162019	0.305955
sp|O60870|KIN17_HUMAN	O60870	KIN17_HUMAN	KIN	393	Homo sapiens	DNA/RNA-binding protein KIN17	1:Experimental evidence at protein level	31.55	1	0.999	12	12	12	15	15	15	199449556	199449556	199449556	10K(229.1629), 11K(229.1629), 12K(229.1629), 13K(229.1629), 1K(229.1629), 3C(57.0214), 7K(229.1629), 9K(229.1629), N-term(229.1629)			4.91902e-05	5.20756e-05	5.23163e-05	5.6423e-05	5.47239e-05	5.33304e-05	0.0715616	1.26101
sp|O60879|DIAP2_HUMAN	O60879	DIAP2_HUMAN	DIAPH2	1101	Homo sapiens	Protein diaphanous homolog 2	1:Experimental evidence at protein level	21.71	1	0.999	20	19	20	34	32	34	182214960	182214960	182214960	10C(57.0214), 12K(229.1629), 14K(229.1629), 16K(229.1629), 1K(229.1629), 28K(229.1629), 2K(229.1629), 2S(229.1629), 3K(229.1629), 4C(57.0214), 5K(229.1629), 6C(57.0214), 6K(229.1629), 7K(229.1629), 8K(229.1629), 9K(229.1629), N-term(229.1629)			0.000146936	0.000146872	0.000149318	0.000148812	0.000149388	0.000148186	0.0183078	0.506998
sp|O60884|DNJA2_HUMAN	O60884	DNJA2_HUMAN	DNAJA2	412	Homo sapiens	DnaJ homolog subfamily A member 2	1:Experimental evidence at protein level	67.48	1	0.999	23	23	23	67	67	67	1052589168	1052589168	1052589168	10K(229.1629), 12S(229.1629), 13K(229.1629), 14C(57.0214), 14K(229.1629), 15K(229.1629), 17C(57.0214), 17K(229.1629), 18K(229.1629), 25K(229.1629), 25M(15.9949), 27K(229.1629), 3S(229.1629), 4C(57.0214), 6C(57.0214), 6K(229.1629), 6M(15.9949), 7C(57.0214), 7K(229.1629), 8C(57.0214), 8K(229.1629), 9K(229.1629), N-term(229.1629), N-term(42.0106)			0.000320371	0.000311575	0.000314955	0.000322592	0.000317058	0.000319779	0.0219286	0.599324
sp|O60885|BRD4_HUMAN	O60885	BRD4_HUMAN	BRD4	1362	Homo sapiens	Bromodomain-containing protein 4	1:Experimental evidence at protein level	10.21	1	0.999	12	10	12	13	11	13	77763211	59465898	77763211	11K(229.1629), 12K(229.1629), 13K(229.1629), 14K(229.1629), 15K(229.1629), 17K(229.1629), 1K(229.1629), 5S(229.1629), 8K(229.1629), 9K(229.1629), N-term(229.1629)			1.88337e-05	1.92008e-05	2.02061e-05	2.23928e-05	1.87823e-05	2.02066e-05	0.0736558	0.365521
sp|O60888|CUTA_HUMAN	O60888	CUTA_HUMAN	CUTA	179	Homo sapiens	Protein CutA	1:Experimental evidence at protein level	40.78	1	0.999	5	5	5	25	25	25	280835536	280835536	280835536	12K(229.1629), 13S(229.1629), 14K(229.1629), 18K(229.1629), 2K(229.1629), 4C(57.0214), N-term(229.1629)			3.53659e-05	3.57577e-05	3.45917e-05	3.73592e-05	3.26398e-05	3.7097e-05	0.0689427	0.0998087
sp|O60907|TBL1X_HUMAN	O60907	TBL1X_HUMAN	TBL1X	577	Homo sapiens	F-box-like/WD repeat-containing protein TBL1X	1:Experimental evidence at protein level	19.58	1	0.999	7	2	2	8	2	2	214377208	5856258	214377208	13K(229.1629), 4C(57.0214), N-term(229.1629)			3.77914e-05	3.737e-05	3.61674e-05	3.81086e-05	3.63273e-05	3.7958e-05	0.0225245	0.179764
sp|O60921|HUS1_HUMAN	O60921	HUS1_HUMAN	HUS1	280	Homo sapiens	Checkpoint protein HUS1	1:Experimental evidence at protein level	21.07	1	0.999	5	5	5	9	9	9	69613852	69613852	69613852	14K(229.1629), 20K(229.1629), 3C(57.0214), 7K(229.1629), 9K(229.1629), N-term(229.1629)			1.11755e-05	1.09961e-05	1.12049e-05	1.2367e-05	1.07458e-05	1.20898e-05	0.11345	0.458658
sp|O60925|PFD1_HUMAN	O60925	PFD1_HUMAN	PFDN1	122	Homo sapiens	Prefoldin subunit 1	1:Experimental evidence at protein level	54.92	1	0.999	9	9	9	15	15	15	1070039632	1070039632	1070039632	10K(229.1629), 1K(229.1629), 2K(229.1629), 7K(229.1629), 8K(229.1629), 9K(229.1629), N-term(229.1629), N-term(42.0106)			0.000149943	0.000140222	0.000127422	0.000135683	0.000130555	0.000152702	-0.047477	0.0159926
sp|O60934|NBN_HUMAN	O60934	NBN_HUMAN	NBN	754	Homo sapiens	Nibrin	1:Experimental evidence at protein level	24.54	1	0.999	15	15	15	15	15	15	130461220	130461220	130461220	11K(229.1629), 12C(57.0214), 13K(229.1629), 17K(229.1629), 1K(229.1629), 21K(229.1629), 3K(229.1629), 4K(229.1629), 8K(229.1629), 9K(229.1629), N-term(229.1629)			3.4256e-05	3.64555e-05	3.65935e-05	3.9762e-05	3.52073e-05	3.52285e-05	-0.049393	0.214918
sp|O60942|MCE1_HUMAN	O60942	MCE1_HUMAN	RNGTT	597	Homo sapiens	mRNA-capping enzyme	1:Experimental evidence at protein level	5.53	1	0.999	3	3	3	3	3	3	41329680	41329680	41329680	12K(229.1629), N-term(229.1629)			6.09115e-06	6.72351e-06	6.7554e-06	7.33719e-06	6.50381e-06	6.76285e-06	0.00841655	0.45184
sp|O75044|SRGP2_HUMAN	O75044	SRGP2_HUMAN	SRGAP2	1071	Homo sapiens	SLIT-ROBO Rho GTPase-activating protein 2	1:Experimental evidence at protein level	24.84	1	0.999	21	7	21	32	11	32	298877284	82703589	298877284	10C(57.0214), 10K(229.1629), 11C(57.0214), 12K(229.1629), 13K(229.1629), 14K(229.1629), 15C(57.0214), 19K(229.1629), 1C(57.0214), 1K(229.1629), 20K(229.1629), 22K(229.1629), 2K(229.1629), 6C(57.0214), 8K(229.1629), 9C(57.0214), 9K(229.1629), N-term(229.1629)			7.86021e-05	8.68397e-05	8.31173e-05	8.65987e-05	8.11026e-05	8.59507e-05	0.0483609	0.223256
sp|O75083|WDR1_HUMAN	O75083	WDR1_HUMAN	WDR1	606	Homo sapiens	WD repeat-containing protein 1	1:Experimental evidence at protein level	61.88	1	0.999	31	31	31	117	117	117	3234879232	3234879232	3234879232	10K(229.1629), 11K(229.1629), 11S(229.1629), 12C(57.0214), 12S(229.1629), 14K(229.1629), 16K(229.1629), 18C(57.0214), 19K(229.1629), 1C(57.0214), 1K(229.1629), 21K(229.1629), 22K(229.1629), 23K(229.1629), 25K(229.1629), 26C(57.0214), 2C(57.0214), 2K(229.1629), 30K(229.1629), 3S(229.1629), 4S(229.1629), 5K(229.1629), 5S(229.1629), 7K(229.1629), 7S(229.1629), 8K(229.1629), 9C(57.0214), 9K(229.1629)…			0.000674554	0.000685472	0.000689297	0.000689561	0.00066644	0.000652341	-0.0406238	0.47127
sp|O75113|N4BP1_HUMAN	O75113	N4BP1_HUMAN	N4BP1	896	Homo sapiens	NEDD4-binding protein 1	1:Experimental evidence at protein level	13.95	1	0.999	9	9	9	10	10	10	37324889	37324889	37324889	12K(229.1629), 15K(229.1629), 16K(229.1629), 4C(57.0214), 7K(229.1629), N-term(229.1629)			1.32079e-05	1.34715e-05	1.38902e-05	1.56419e-05	1.40947e-05	1.43728e-05	0.0934308	0.932063
sp|O75116|ROCK2_HUMAN	O75116	ROCK2_HUMAN	ROCK2	1388	Homo sapiens	Rho-associated protein kinase 2	1:Experimental evidence at protein level	48.13	1	0.999	62	56	62	91	81	91	413648696	275506264	413648696	10K(229.1629), 11C(57.0214), 11K(229.1629), 12K(229.1629), 13K(229.1629), 13S(229.1629), 14K(229.1629), 15K(229.1629), 15S(229.1629), 17K(229.1629), 18K(229.1629), 19K(229.1629), 1C(57.0214), 1K(229.1629), 23K(229.1629), 26K(229.1629), 2C(57.0214), 2K(229.1629), 36K(229.1629), 3K(229.1629), 4C(57.0214), 4S(229.1629), 6C(57.0214), 6K(229.1629), 6S(229.1629), 7C(57.0214), 7K(229.1629), 8K(229.1629)…			0.000400848	0.000397743	0.000399393	0.000398937	0.00039392	0.000405182	-0.00164595	0.0017381
sp|O75122|CLAP2_HUMAN	O75122	CLAP2_HUMAN	CLASP2	1294	Homo sapiens	CLIP-associating protein 2	1:Experimental evidence at protein level	31.07	1	0.999	33	25	25	45	32	32	390767312	388736252	390767312	10K(229.1629), 12C(57.0214), 12K(229.1629), 14K(229.1629), 16S(229.1629), 17K(229.1629), 18C(57.0214), 20K(229.1629), 21K(229.1629), 28K(229.1629), 4T(79.9663), 7K(229.1629), 8K(229.1629), 9C(57.0214), 9K(229.1629), N-term(229.1629)			9.56357e-05	9.65164e-05	0.000100342	0.000133988	0.000107929	0.000102364	0.161234	0.664363
sp|O75127|PTCD1_HUMAN	O75127	PTCD1_HUMAN	PTCD1	700	Homo sapiens	Pentatricopeptide repeat-containing protein 1, mitochondrial	1:Experimental evidence at protein level	9.29	1	0.999	3	3	3	3	3	3	27444036	27444036	27444036	15K(229.1629), 8K(229.1629), N-term(229.1629)			3.09593e-06	3.11782e-06	3.25703e-06	3.32146e-06	3.21201e-06	3.28122e-06	0.0736974	0.85316
sp|O75131|CPNE3_HUMAN	O75131	CPNE3_HUMAN	CPNE3	537	Homo sapiens	Copine-3	1:Experimental evidence at protein level	73.37	1	0.999	28	27	28	93	90	93	1639658432	1639658432	1639658432	11K(229.1629), 11M(15.9949), 11S(229.1629), 12K(229.1629), 12S(229.1629), 13C(57.0214), 13K(229.1629), 15C(57.0214), 18K(229.1629), 18S(229.1629), 23K(229.1629), 24K(229.1629), 2C(57.0214), 32C(57.0214), 3C(57.0214), 3S(229.1629), 4C(57.0214), 5C(57.0214), 5S(229.1629), 6C(57.0214), 6M(15.9949), 7C(57.0214), 7K(229.1629), 8C(57.0214), 8K(229.1629), 8S(229.1629), 9K(229.1629), N-term(229.1629), N-…			0.00045577	0.000451117	0.000444948	0.000449105	0.000449032	0.000452231	-0.00644983	0.0487965
sp|O75143|ATG13_HUMAN	O75143	ATG13_HUMAN	ATG13	517	Homo sapiens	Autophagy-related protein 13	1:Experimental evidence at protein level	9.86	1	0.999	3	3	3	7	7	7	484167857	484167857	484167857	10K(229.1629), 30K(229.1629), N-term(229.1629)			6.04903e-05	6.30099e-05	5.9002e-05	5.07296e-05	5.0392e-05	5.71505e-05	-0.253875	1.33091
sp|O75146|HIP1R_HUMAN	O75146	HIP1R_HUMAN	HIP1R	1068	Homo sapiens	Huntingtin-interacting protein 1-related protein	1:Experimental evidence at protein level	31.18	1	0.999	28	27	28	43	42	43	237488624	211209472	237488624	10C(57.0214), 10K(229.1629), 11K(229.1629), 11S(229.1629), 12K(229.1629), 14K(229.1629), 16K(229.1629), 17K(229.1629), 1K(229.1629), 21K(229.1629), 23K(229.1629), 5K(229.1629), 7C(57.0214), 7K(229.1629), 7S(229.1629), 8K(229.1629), 9K(229.1629), N-term(229.1629)			0.000138094	0.000135699	0.000135684	0.000147409	0.000131905	0.000137984	0.0240909	0.205053
sp|O75150|BRE1B_HUMAN	O75150	BRE1B_HUMAN	RNF40	1001	Homo sapiens	E3 ubiquitin-protein ligase BRE1B	1:Experimental evidence at protein level	31.77	1	0.999	28	25	25	37	33	33	195763144	181508116	195763144	10M(15.9949), 11K(229.1629), 12K(229.1629), 13K(229.1629), 14K(229.1629), 17K(229.1629), 1K(229.1629), 3K(229.1629), 6K(229.1629), 7K(229.1629), 8K(229.1629), N-term(229.1629)			0.000119398	0.00011751	0.000117619	0.000149695	0.000117305	0.000117425	-0.00238644	0.344098
sp|O75152|ZC11A_HUMAN	O75152	ZC11A_HUMAN	ZC3H11A	810	Homo sapiens	Zinc finger CCCH domain-containing protein 11A	1:Experimental evidence at protein level	22.84	1	0.999	17	10	17	25	14	25	359112240	359112240	359112240	10K(229.1629), 11K(229.1629), 13K(229.1629), 15K(229.1629), 16K(229.1629), 18K(229.1629), 1K(229.1629), 4K(229.1629), 6C(57.0214), 6K(229.1629), 7K(229.1629), 9K(229.1629), N-term(229.1629)			0.000106856	0.00010983	0.000115166	0.000120624	0.000108589	0.000109153	-0.00892043	0.175903
sp|O75153|CLU_HUMAN	O75153	CLU_HUMAN	CLUH	1309	Homo sapiens	Clustered mitochondria protein homolog	1:Experimental evidence at protein level	53.71	1	0.999	50	49	50	102	101	102	651831504	550778208	651831504	10C(57.0214), 10S(229.1629), 11K(229.1629), 13C(57.0214), 13S(229.1629), 14K(229.1629), 15K(229.1629), 16K(229.1629), 17K(229.1629), 18K(229.1629), 19S(229.1629), 1C(57.0214), 1K(229.1629), 20C(57.0214), 20K(229.1629), 21C(57.0214), 23K(229.1629), 26K(229.1629), 27K(229.1629), 28K(229.1629), 2C(57.0214), 2K(229.1629), 31K(229.1629), 32K(229.1629), 38K(229.1629), 3K(229.1629), 3S(229.1629), 4S(229…			0.000283114	0.000284246	0.000278659	0.000298678	0.000279366	0.000282087	-0.00524444	0.282338
sp|O75165|DJC13_HUMAN	O75165	DJC13_HUMAN	DNAJC13	2243	Homo sapiens	DnaJ homolog subfamily C member 13	1:Experimental evidence at protein level	10.97	1	0.999	19	19	19	21	21	21	97636334	97636334	97636334	11K(229.1629), 12K(229.1629), 13K(229.1629), 14S(229.1629), 19K(229.1629), 1K(229.1629), 29C(57.0214), 36K(229.1629), 3C(57.0214), 3S(229.1629), 6S(229.1629), 7K(229.1629), 8K(229.1629), 9K(229.1629), N-term(229.1629)			4.2101e-05	4.31554e-05	4.65526e-05	4.94239e-05	4.63352e-05	4.65754e-05	0.110028	0.960632
sp|O75170|PP6R2_HUMAN	O75170	PP6R2_HUMAN	PPP6R2	966	Homo sapiens	Serine/threonine-protein phosphatase 6 regulatory subunit 2	1:Experimental evidence at protein level	12.53	1	0.999	10	9	9	13	11	11	52262405	42907379	52262405	10C(57.0214), 10K(229.1629), 11K(229.1629), 1K(229.1629), 20C(57.0214), 23K(229.1629), 24K(229.1629), 6C(57.0214), N-term(229.1629)			2.34645e-05	2.29843e-05	2.32188e-05	2.61419e-05	2.40224e-05	2.5267e-05	0.121958	1.084
sp|O75175|CNOT3_HUMAN	O75175	CNOT3_HUMAN	CNOT3	753	Homo sapiens	CCR4-NOT transcription complex subunit 3	1:Experimental evidence at protein level	11.69	1	0.999	8	8	8	11	11	11	200515124	200515124	200515124	10K(229.1629), 14K(229.1629), 19K(229.1629), 1K(229.1629), 7K(229.1629), 9K(229.1629), N-term(229.1629)			3.85542e-05	3.98159e-05	3.92612e-05	4.02656e-05	3.61886e-05	3.74926e-05	-0.0664973	0.379438
sp|O75179|ANR17_HUMAN	O75179	ANR17_HUMAN	ANKRD17	2603	Homo sapiens	Ankyrin repeat domain-containing protein 17	1:Experimental evidence at protein level	20.05	1	0.999	37	22	37	50	26	50	197756424	93630534	197756424	10K(229.1629), 10S(229.1629), 11C(57.0214), 11K(229.1629), 12K(229.1629), 13K(229.1629), 17K(229.1629), 19K(229.1629), 1K(229.1629), 21K(229.1629), 23K(229.1629), 26K(229.1629), 2C(57.0214), 2K(229.1629), 3C(57.0214), 43K(229.1629), 5C(57.0214), 6C(57.0214), 7C(57.0214), 7K(229.1629), 8C(57.0214), 8K(229.1629), 9C(57.0214), N-term(229.1629)			0.00014101	0.000145445	0.000144665	0.000157873	0.000149208	0.000146734	0.044603	0.848301
sp|O75190|DNJB6_HUMAN	O75190	DNJB6_HUMAN	DNAJB6	326	Homo sapiens	DnaJ homolog subfamily B member 6	1:Experimental evidence at protein level	26.38	1	0.999	6	4	6	11	4	11	116166944	66082294	116166944	10K(229.1629), 5K(229.1629), 7K(229.1629), N-term(229.1629)			2.46441e-05	2.53075e-05	2.59212e-05	2.82481e-05	2.65041e-05	2.64501e-05	0.0666545	1.12463
sp|O75191|XYLB_HUMAN	O75191	XYLB_HUMAN	XYLB	536	Homo sapiens	Xylulose kinase	1:Experimental evidence at protein level	22.01	1	0.999	7	7	7	7	7	7	161897732	161897732	161897732	10C(57.0214), 17K(229.1629), 18K(229.1629), 22K(229.1629), 6C(57.0214), 8K(229.1629), N-term(229.1629)			1.77799e-05	1.87268e-05	1.9364e-05	2.05347e-05	1.81615e-05	2.01466e-05	0.105432	0.483995
sp|O75208|COQ9_HUMAN	O75208	COQ9_HUMAN	COQ9	318	Homo sapiens	Ubiquinone biosynthesis protein COQ9, mitochondrial	1:Experimental evidence at protein level	20.13	1	0.999	4	4	4	7	7	7	85856610	85856610	85856610	13C(57.0214), 18K(229.1629), 9K(229.1629), N-term(229.1629)			2.78193e-05	2.88361e-05	2.86206e-05	2.86435e-05	2.88927e-05	2.96019e-05	0.0136556	0.666225
sp|O75223|GGCT_HUMAN	O75223	GGCT_HUMAN	GGCT	188	Homo sapiens	Gamma-glutamylcyclotransferase	1:Experimental evidence at protein level	81.91	1	0.999	12	12	12	41	41	41	1023396992	1023396992	1023396992	10K(229.1629), 11K(229.1629), 13K(229.1629), 13S(229.1629), 17K(229.1629), 17S(229.1629), 1K(229.1629), 26K(229.1629), 2S(229.1629), 3C(57.0214), 4M(15.9949), 7K(229.1629), 8C(57.0214), 9K(229.1629), 9S(229.1629), N-term(229.1629)			0.000157088	0.000154043	0.00015216	0.000160926	0.000153726	0.000159716	0.0521757	0.60728
sp|O75306|NDUS2_HUMAN	O75306	NDUS2_HUMAN	NDUFS2	463	Homo sapiens	NADH dehydrogenase [ubiquinone] iron-sulfur protein 2, mitochondrial	1:Experimental evidence at protein level	17.28	1	0.999	6	6	6	8	8	8	134272940	134272940	134272940	21K(229.1629), 5C(57.0214), 8K(229.1629), N-term(229.1629)			1.73814e-05	1.98661e-05	2.00844e-05	2.03143e-05	2.03295e-05	2.00238e-05	0.0321863	0.484381
sp|O75312|ZPR1_HUMAN	O75312	ZPR1_HUMAN	ZPR1	459	Homo sapiens	Zinc finger protein ZPR1	1:Experimental evidence at protein level	24.62	1	0.999	11	11	11	14	14	14	307914992	307914992	307914992	10K(229.1629), 14K(229.1629), 7K(229.1629), 8K(229.1629), 9K(229.1629), N-term(229.1629)			6.07997e-05	6.07186e-05	5.71138e-05	6.51466e-05	6.0455e-05	5.99863e-05	-0.00627781	0.487073
sp|O75323|NIPS2_HUMAN	O75323	NIPS2_HUMAN	NIPSNAP2	286	Homo sapiens	Protein NipSnap homolog 2	1:Experimental evidence at protein level	48.95	1	0.999	11	10	10	17	15	15	587387632	484131784	587387632	10K(229.1629), 14K(229.1629), 19S(229.1629), 1K(229.1629), 2C(57.0214), 3K(229.1629), 8K(229.1629), 9K(229.1629), N-term(229.1629)			0.000110178	0.000108682	0.000109864	0.000104132	0.000107246	0.000105602	-0.057079	1.50909
sp|O75330|HMMR_HUMAN	O75330	HMMR_HUMAN	HMMR	724	Homo sapiens	Hyaluronan mediated motility receptor	1:Experimental evidence at protein level	20.3	1	0.999	13	13	13	16	16	16	124197112	124197112	124197112	10K(229.1629), 11K(229.1629), 12K(229.1629), 15K(229.1629), 20K(229.1629), 2K(229.1629), 6C(57.0214), 8K(229.1629), 9K(229.1629), N-term(229.1629)			3.7834e-05	3.72568e-05	3.81191e-05	4.07436e-05	3.8938e-05	3.92079e-05	0.0514621	1.21983
sp|O75340|PDCD6_HUMAN	O75340	PDCD6_HUMAN	PDCD6	191	Homo sapiens	Programmed cell death protein 6	1:Experimental evidence at protein level	53.4	1	0.999	7	7	7	22	22	22	324870664	324870664	324870664	13K(229.1629), 2S(229.1629), N-term(229.1629), N-term(42.0106)			4.51255e-05	4.48036e-05	4.45369e-05	4.82167e-05	4.56637e-05	4.87324e-05	0.105919	1.00392
sp|O75347|TBCA_HUMAN	O75347	TBCA_HUMAN	TBCA	108	Homo sapiens	Tubulin-specific chaperone A	1:Experimental evidence at protein level	61.11	1	0.999	14	14	14	35	35	35	2766707744	2766707744	2766707744	10K(229.1629), 11K(229.1629), 12K(229.1629), 13K(229.1629), 15K(229.1629), 1K(229.1629), 2M(15.9949), 6C(57.0214), 6K(229.1629), 7K(229.1629), 9K(229.1629), N-term(229.1629)			0.000390212	0.000387505	0.000335198	0.000365738	0.000368167	0.000396934	-0.0738551	0.102891
sp|O75348|VATG1_HUMAN	O75348	VATG1_HUMAN	ATP6V1G1	118	Homo sapiens	V-type proton ATPase subunit G 1	1:Experimental evidence at protein level	63.56	1	0.999	7	6	7	17	13	17	194390396	194390396	194390396	12C(57.0214), 14K(229.1629), 15C(57.0214), 15K(229.1629), 3C(57.0214), 4S(229.1629), 9K(229.1629), N-term(229.1629), N-term(42.0106)			4.53668e-05	4.61119e-05	4.39044e-05	4.79844e-05	4.51947e-05	4.69406e-05	0.049201	0.683564
sp|O75351|VPS4B_HUMAN	O75351	VPS4B_HUMAN	VPS4B	444	Homo sapiens	Vacuolar protein sorting-associated protein 4B	1:Experimental evidence at protein level	38.29	1	0.999	14	9	14	26	16	26	566957968	357692888	566957968	12K(229.1629), 14C(57.0214), 16C(57.0214), 17K(229.1629), 1K(229.1629), 33K(229.1629), 3K(229.1629), 3S(229.1629), 7K(229.1629), 8K(229.1629), N-term(229.1629)			0.000111158	0.000114387	0.000117661	0.000110929	0.000110288	0.000111453	-0.0442942	0.700742
sp|O75352|MPU1_HUMAN	O75352	MPU1_HUMAN	MPDU1	247	Homo sapiens	Mannose-P-dolichol utilization defect 1 protein	1:Experimental evidence at protein level	13.77	1	0.999	3	3	3	6	6	6	44039792	44039792	44039792	10K(229.1629), 14K(229.1629), 9K(229.1629), N-term(229.1629), N-term(42.0106)			8.60849e-06	9.36875e-06	1.00036e-05	1.06091e-05	8.297e-06	9.83241e-06	0.0696893	0.114269
sp|O75367|H2AY_HUMAN	O75367	H2AY_HUMAN	MACROH2A1	372	Homo sapiens	Core histone macro-H2A.1	1:Experimental evidence at protein level	58.6	1	0.999	17	15	17	33	29	33	509456232	362887048	509456232	11K(229.1629), 12S(229.1629), 13K(229.1629), 14K(229.1629), 15C(57.0214), 15K(229.1629), 17K(229.1629), 1K(229.1629), 20K(229.1629), 21K(229.1629), 22K(229.1629), 2C(57.0214), 2K(229.1629), 30K(229.1629), 39K(229.1629), 4S(229.1629), 5C(57.0214), 6S(229.1629), 7K(229.1629), 7S(229.1629), 9K(229.1629), N-term(229.1629)			0.000143397	0.000145366	0.000145541	0.000153933	0.000148488	0.000157767	0.0826166	1.11347
sp|O75368|SH3L1_HUMAN	O75368	SH3L1_HUMAN	SH3BGRL	114	Homo sapiens	SH3 domain-binding glutamic acid-rich-like protein	1:Experimental evidence at protein level	69.3	1	0.999	9	9	9	24	24	24	409487904	409487904	409487904	10K(229.1629), 12K(229.1629), 13K(229.1629), 18K(229.1629), 1K(229.1629), 7K(229.1629), N-term(229.1629)			0.000110633	0.000105619	9.89116e-05	9.47623e-05	0.000104559	0.000110999	-0.0145604	0.0989082
sp|O75369|FLNB_HUMAN	O75369	FLNB_HUMAN	FLNB	2602	Homo sapiens	Filamin-B	1:Experimental evidence at protein level	77.71	1	0.999	150	131	131	557	473	473	8672932864	2479311872	8672932864	10K(229.1629), 10S(229.1629), 11C(57.0214), 11K(229.1629), 11M(15.9949), 11S(229.1629), 12K(229.1629), 12S(229.1629), 13C(57.0214), 13K(229.1629), 13M(15.9949), 14C(57.0214), 14K(229.1629), 14S(229.1629), 15K(229.1629), 15S(229.1629), 16C(57.0214), 16K(229.1629), 16S(229.1629), 17C(57.0214), 17K(229.1629), 17S(229.1629), 18K(229.1629), 19K(229.1629), 19S(229.1629), 1C(57.0214), 1K(229.1629), 20K(…			0.003809	0.00379589	0.00374171	0.00369814	0.00367078	0.00367845	-0.0453406	1.56327
sp|O75381|PEX14_HUMAN	O75381	PEX14_HUMAN	PEX14	377	Homo sapiens	Peroxisomal membrane protein PEX14	1:Experimental evidence at protein level	10.61	1	0.999	4	4	4	4	4	4	44973820	44973820	44973820	12K(229.1629), 7K(229.1629), 9K(229.1629), N-term(229.1629)			1.28718e-05	1.16644e-05	1.24456e-05	1.37991e-05	1.15515e-05	1.17926e-05	-0.0777527	0.0220852
sp|O75390|CISY_HUMAN	O75390	CISY_HUMAN	CS	466	Homo sapiens	Citrate synthase, mitochondrial	1:Experimental evidence at protein level	60.52	1	0.999	22	22	22	96	96	96	2202893248	2202893248	2202893248	10K(229.1629), 10M(15.9949), 10S(229.1629), 11K(229.1629), 15K(229.1629), 15M(15.9949), 15S(229.1629), 17K(229.1629), 22S(229.1629), 25S(229.1629), 2K(229.1629), 30K(229.1629), 33S(229.1629), 3C(57.0214), 3S(229.1629), 4K(229.1629), 5S(229.1629), 7C(57.0214), 7K(229.1629), 7M(15.9949), 7S(229.1629), 8M(15.9949), 9K(229.1629), 9S(229.1629), N-term(229.1629)			0.000539627	0.000536395	0.000552398	0.000526733	0.000539636	0.000525661	-0.034891	0.84752
sp|O75391|SPAG7_HUMAN	O75391	SPAG7_HUMAN	SPAG7	227	Homo sapiens	Sperm-associated antigen 7	1:Experimental evidence at protein level	63.88	1	0.999	12	12	12	20	20	20	467757664	467757664	467757664	10K(229.1629), 11M(15.9949), 13K(229.1629), 14S(229.1629), 20K(229.1629), 22K(229.1629), 23C(57.0214), 2K(229.1629), 4C(57.0214), 7K(229.1629), 9K(229.1629), N-term(229.1629), N-term(42.0106)			5.01112e-05	4.74029e-05	4.7843e-05	5.63883e-05	5.20355e-05	5.21411e-05	0.124111	1.29808
sp|O75396|SC22B_HUMAN	O75396	SC22B_HUMAN	SEC22B	215	Homo sapiens	Vesicle-trafficking protein SEC22b	1:Experimental evidence at protein level	52.09	1	0.999	12	12	12	21	21	21	672132544	672132544	672132544	10K(229.1629), 13K(229.1629), 1K(229.1629), 5M(15.9949), 9K(229.1629), N-term(229.1629)			7.70716e-05	8.0057e-05	8.4992e-05	8.26696e-05	8.1088e-05	7.97174e-05	0.0184611	0.0614041
sp|O75400|PR40A_HUMAN	O75400	PR40A_HUMAN	PRPF40A	957	Homo sapiens	Pre-mRNA-processing factor 40 homolog A	1:Experimental evidence at protein level	33.75	1	0.999	36	32	36	66	60	66	557882400	557882400	557882400	10K(229.1629), 11K(229.1629), 12K(229.1629), 13K(229.1629), 14K(229.1629), 17K(229.1629), 1K(229.1629), 20K(229.1629), 21K(229.1629), 23K(229.1629), 2K(229.1629), 3K(229.1629), 4K(229.1629), 4M(15.9949), 5K(229.1629), 5M(15.9949), 6K(229.1629), 7C(57.0214), 7K(229.1629), 8K(229.1629), 9K(229.1629), N-term(229.1629)			0.000264981	0.000258057	0.000262705	0.000251307	0.000268389	0.000263927	0.00669365	0.0423674
sp|O75410|TACC1_HUMAN	O75410	TACC1_HUMAN	TACC1	805	Homo sapiens	Transforming acidic coiled-coil-containing protein 1	1:Experimental evidence at protein level	15.16	1	0.999	11	10	11	13	12	13	100405622	100405622	100405622	15K(229.1629), 18K(229.1629), 20K(229.1629), 2K(229.1629), 7K(229.1629), 9K(229.1629), N-term(229.1629), N-term(42.0106)			2.12247e-05	2.19187e-05	2.08837e-05	2.67083e-05	2.14028e-05	2.37328e-05	0.161134	0.640558
sp|O75419|CDC45_HUMAN	O75419	CDC45_HUMAN	CDC45	566	Homo sapiens	Cell division control protein 45 homolog	1:Experimental evidence at protein level	23.5	1	0.999	14	14	14	18	18	18	120776660	120776660	120776660	12C(57.0214), 13K(229.1629), 14K(229.1629), 3S(229.1629), 8K(229.1629), 9K(229.1629), N-term(229.1629)			5.03882e-05	5.28145e-05	5.10371e-05	5.58881e-05	4.87041e-05	5.14735e-05	0.0122855	0.0943657
sp|O75420|GGYF1_HUMAN	O75420	GGYF1_HUMAN	GIGYF1	1035	Homo sapiens	GRB10-interacting GYF protein 1	1:Experimental evidence at protein level	5.12	1	0.999	3	3	3	3	3	3	3073534	3073534	3073534	8K(229.1629), N-term(229.1629)			8.04846e-07	7.71328e-07	8.24679e-07	1.0038e-06	8.62898e-07	9.08933e-07	0.175461	1.09439
sp|O75427|LRCH4_HUMAN	O75427	LRCH4_HUMAN	LRCH4	683	Homo sapiens	Leucine-rich repeat and calponin homology domain-containing protein 4	1:Experimental evidence at protein level	12.01	1	0.999	4	4	4	6	6	6	17703703	17703703	17703703	17C(57.0214), 20C(57.0214), 22K(229.1629), 9C(57.0214), N-term(229.1629)			1.33632e-06	1.35259e-06	1.50601e-06	1.84164e-06	1.24972e-06	1.49072e-06	0.140286	0.269809
sp|O75436|VP26A_HUMAN	O75436	VP26A_HUMAN	VPS26A	327	Homo sapiens	Vacuolar protein sorting-associated protein 26A	1:Experimental evidence at protein level	67.89	1	0.999	19	18	19	39	38	39	450450320	450450320	450450320	10K(229.1629), 11C(57.0214), 11K(229.1629), 12M(15.9949), 13K(229.1629), 18K(229.1629), 19K(229.1629), 1K(229.1629), 20K(229.1629), 5K(229.1629), 7K(229.1629), 8K(229.1629), 9S(229.1629), N-term(229.1629), N-term(42.0106)			8.56054e-05	9.07744e-05	8.5932e-05	9.81673e-05	9.01264e-05	9.45081e-05	0.137244	1.08585
sp|O75439|MPPB_HUMAN	O75439	MPPB_HUMAN	PMPCB	489	Homo sapiens	Mitochondrial-processing peptidase subunit beta	1:Experimental evidence at protein level	44.38	1	0.999	18	17	18	31	30	31	372175352	341173112	372175352	10K(229.1629), 11K(229.1629), 14C(57.0214), 19K(229.1629), 21S(229.1629), 2C(57.0214), 3C(57.0214), 6S(229.1629), 8C(57.0214), 8K(229.1629), 9C(57.0214), N-term(229.1629)			0.000117022	0.000113177	0.000118018	0.0001255	0.000116383	0.000114574	-0.00790068	0.287903
sp|O75446|SAP30_HUMAN	O75446	SAP30_HUMAN	SAP30	220	Homo sapiens	Histone deacetylase complex subunit SAP30	1:Experimental evidence at protein level	25	1	0.999	6	6	6	7	7	7	135046064	135046064	135046064	18K(229.1629), 7K(229.1629), 9C(57.0214), 9K(229.1629), N-term(229.1629)			2.91197e-05	2.9862e-05	3.07289e-05	3.21454e-05	2.86933e-05	3.00982e-05	0.0113659	0.132277
sp|O75448|MED24_HUMAN	O75448	MED24_HUMAN	MED24	989	Homo sapiens	Mediator of RNA polymerase II transcription subunit 24	1:Experimental evidence at protein level	18.91	1	0.999	12	12	12	15	15	15	55475155	55475155	55475155	14C(57.0214), 14K(229.1629), 14S(229.1629), 15C(57.0214), 15K(229.1629), 16K(229.1629), 17K(229.1629), 21K(229.1629), 6K(229.1629), 7K(229.1629), N-term(229.1629)			1.29416e-05	1.28557e-05	1.33274e-05	1.53059e-05	1.31805e-05	1.3969e-05	0.110214	0.67564
sp|O75449|KTNA1_HUMAN	O75449	KTNA1_HUMAN	KATNA1	491	Homo sapiens	Katanin p60 ATPase-containing subunit A1	1:Experimental evidence at protein level	21.38	1	0.999	7	6	7	8	7	8	77097556	14852760	77097556	10K(229.1629), 11K(229.1629), 16C(57.0214), 29C(57.0214), N-term(229.1629), N-term(42.0106)			7.64565e-06	7.80617e-06	8.072e-06	9.08899e-06	7.61953e-06	8.29017e-06	0.0867863	0.434582
sp|O75475|PSIP1_HUMAN	O75475	PSIP1_HUMAN	PSIP1	530	Homo sapiens	PC4 and SFRS1-interacting protein	1:Experimental evidence at protein level	33.21	1	0.999	18	17	17	30	26	26	768741504	207495208	768741504	10K(229.1629), 11K(229.1629), 14K(229.1629), 15K(229.1629), 17K(229.1629), 18K(229.1629), 1C(57.0214), 1K(229.1629), 20K(229.1629), 2K(229.1629), 2M(15.9949), 3C(57.0214), 3K(229.1629), 7K(229.1629), 8K(229.1629), 9K(229.1629), N-term(229.1629)			0.000127128	0.000125287	0.000126386	0.000123541	0.000129766	0.000126628	0.00276207	0.0673965
sp|O75477|ERLN1_HUMAN	O75477	ERLN1_HUMAN	ERLIN1	348	Homo sapiens	Erlin-1	1:Experimental evidence at protein level	32.47	1	0.999	9	8	9	11	10	11	681529304	564432768	681529304	14K(229.1629), 16C(57.0214), 19K(229.1629), 4C(57.0214), 7K(229.1629), 9K(229.1629), N-term(229.1629)			4.1611e-05	4.3126e-05	4.66832e-05	4.44928e-05	4.23639e-05	4.40723e-05	0.031313	0.0327904
sp|O75489|NDUS3_HUMAN	O75489	NDUS3_HUMAN	NDUFS3	264	Homo sapiens	NADH dehydrogenase [ubiquinone] iron-sulfur protein 3, mitochondrial	1:Experimental evidence at protein level	31.82	1	0.999	6	6	6	8	8	8	88180305	88180305	88180305	15K(229.1629), 17K(229.1629), 9S(229.1629), N-term(229.1629)			6.5082e-06	6.55455e-06	6.9782e-06	7.5919e-06	6.90579e-06	7.29533e-06	0.154476	1.07767
sp|O75494|SRS10_HUMAN	O75494	SRS10_HUMAN	SRSF10	262	Homo sapiens	Serine/arginine-rich splicing factor 10	1:Experimental evidence at protein level	28.63	1	0.999	8	6	8	14	10	14	282847928	164871592	282847928	N-term(229.1629)			7.38131e-05	7.49066e-05	7.85754e-05	7.74579e-05	7.81882e-05	7.95295e-05	0.061858	0.695021
sp|O75521|ECI2_HUMAN	O75521	ECI2_HUMAN	ECI2	394	Homo sapiens	Enoyl-CoA delta isomerase 2	1:Experimental evidence at protein level	36.55	1	0.999	10	10	10	11	11	11	172769356	172769356	172769356	10K(229.1629), 12K(229.1629), 17K(229.1629), 23K(229.1629), 6C(57.0214), 7C(57.0214), 9C(57.0214), 9K(229.1629), N-term(229.1629)			2.0966e-05	2.07855e-05	2.06028e-05	1.87988e-05	1.9308e-05	1.97374e-05	-0.10638	1.69692
sp|O75525|KHDR3_HUMAN	O75525	KHDR3_HUMAN	KHDRBS3	346	Homo sapiens	KH domain-containing, RNA-binding, signal transduction-associated protein 3	1:Experimental evidence at protein level	28.03	1	0.999	13	10	10	19	12	12	1457756976	697866752	1457756976	15S(79.9663), 17T(79.9663), 29K(229.1629), 2K(229.1629), 4K(229.1629), 5S(229.1629), 8K(229.1629), 9K(229.1629), N-term(229.1629)			0.00020717	0.000200835	0.000209258	0.000183871	0.000217448	0.000204382	-0.0195427	0.133412
sp|O75528|TADA3_HUMAN	O75528	TADA3_HUMAN	TADA3	432	Homo sapiens	Transcriptional adapter 3	1:Experimental evidence at protein level	10.42	1	0.999	4	4	4	4	4	4	48072892	48072892	48072892	11K(229.1629), N-term(229.1629)			5.99312e-06	6.02957e-06	6.08947e-06	6.45952e-06	5.7263e-06	5.76609e-06	-0.0644615	0.0737347
sp|O75530|EED_HUMAN	O75530	EED_HUMAN	EED	441	Homo sapiens	Polycomb protein EED	1:Experimental evidence at protein level	22	1	0.999	9	9	9	12	12	12	167089678	167089678	167089678	10K(229.1629), 11K(229.1629), 13K(229.1629), 2C(57.0214), 8C(57.0214), 8K(229.1629), 9C(57.0214), 9K(229.1629), N-term(229.1629)			4.0701e-05	4.20886e-05	4.59367e-05	4.67344e-05	4.2592e-05	4.37431e-05	0.0556229	0.292338
sp|O75531|BAF_HUMAN	O75531	BAF_HUMAN	BANF1	89	Homo sapiens	Barrier-to-autointegration factor	1:Experimental evidence at protein level	67.42	1	0.999	6	6	6	13	13	13	514842840	514842840	514842840	10K(229.1629), 12K(229.1629), 24K(229.1629), 26K(229.1629), 2C(57.0214), 3C(57.0214), 5C(57.0214), 7M(15.9949), 8K(229.1629), N-term(229.1629)			4.06536e-05	3.69396e-05	3.82956e-05	3.94593e-05	3.656e-05	3.90312e-05	0.0274522	0.0689997
sp|O75533|SF3B1_HUMAN	O75533	SF3B1_HUMAN	SF3B1	1304	Homo sapiens	Splicing factor 3B subunit 1	1:Experimental evidence at protein level	62.81	1	0.999	61	61	61	170	170	170	1046263840	1046263840	1046263840	10K(229.1629), 11C(57.0214), 11K(229.1629), 11M(15.9949), 12K(229.1629), 12M(15.9949), 13K(229.1629), 13S(229.1629), 14K(229.1629), 15K(229.1629), 16K(229.1629), 18K(229.1629), 1K(229.1629), 20K(229.1629), 21S(229.1629), 23K(229.1629), 27K(229.1629), 2C(57.0214), 2K(229.1629), 30K(229.1629), 31K(229.1629), 36K(229.1629), 3C(57.0214), 3M(15.9949), 3S(229.1629), 5C(57.0214), 6C(57.0214), 6K(229.162…			0.000632578	0.000643506	0.000657641	0.000646742	0.000632372	0.000630498	-0.025181	0.374599
sp|O75534|CSDE1_HUMAN	O75534	CSDE1_HUMAN	CSDE1	798	Homo sapiens	Cold shock domain-containing protein E1	1:Experimental evidence at protein level	69.55	1	0.999	50	50	50	126	126	126	1031685664	1031685664	1031685664	10C(57.0214), 10K(229.1629), 11M(15.9949), 12C(57.0214), 12M(15.9949), 13K(229.1629), 13S(229.1629), 14C(57.0214), 14K(229.1629), 15K(229.1629), 16K(229.1629), 17K(229.1629), 19K(229.1629), 1C(57.0214), 1K(229.1629), 20S(229.1629), 21K(229.1629), 22K(229.1629), 23K(229.1629), 2K(229.1629), 3K(229.1629), 3S(79.9663), 41K(229.1629), 4C(57.0214), 4S(229.1629), 5C(57.0214), 6C(57.0214), 6K(229.1629),…			0.000734499	0.000754796	0.000765159	0.000748493	0.000749659	0.000730374	-0.0120997	0.319321
sp|O75554|WBP4_HUMAN	O75554	WBP4_HUMAN	WBP4	376	Homo sapiens	WW domain-binding protein 4	1:Experimental evidence at protein level	22.87	1	0.999	5	5	5	6	6	6	85058286	85058286	85058286	11K(229.1629), 12S(229.1629), 17K(229.1629), 18K(229.1629), 29K(229.1629), 3K(229.1629), N-term(229.1629)			1.4366e-05	1.58141e-05	1.6047e-05	1.48684e-05	1.51165e-05	1.45008e-05	-0.0889582	0.411413
sp|O75569|PRKRA_HUMAN	O75569	PRKRA_HUMAN	PRKRA	313	Homo sapiens	Interferon-inducible double-stranded RNA-dependent protein kinase activator A	1:Experimental evidence at protein level	49.84	1	0.999	13	13	13	20	20	20	290192624	290192624	290192624	10K(229.1629), 11S(79.9663), 12K(229.1629), 15K(229.1629), 18K(229.1629), 19K(229.1629), 4S(229.1629), 6C(57.0214), 7S(229.1629), 8C(57.0214), 9K(229.1629), N-term(229.1629)			6.03985e-05	6.20417e-05	6.12131e-05	6.64113e-05	6.52296e-05	5.82168e-05	0.0916872	0.296513
sp|O75586|MED6_HUMAN	O75586	MED6_HUMAN	MED6	246	Homo sapiens	Mediator of RNA polymerase II transcription subunit 6	1:Experimental evidence at protein level	19.11	1	0.999	4	4	4	5	5	5	81711790	81711790	81711790	10K(229.1629), 14K(229.1629), 17K(229.1629), 5K(229.1629), 7K(229.1629), 9K(229.1629), N-term(229.1629)			1.45864e-05	1.28882e-05	1.44637e-05	1.39185e-05	1.41565e-05	1.31947e-05	-0.0554289	0.12947
sp|O75592|MYCB2_HUMAN	O75592	MYCB2_HUMAN	MYCBP2	4678	Homo sapiens	E3 ubiquitin-protein ligase MYCBP2	1:Experimental evidence at protein level	2.71	1	0.999	11	11	11	15	15	15	74831307	74831307	74831307	11C(57.0214), 11K(229.1629), 12K(229.1629), 22K(229.1629), 25K(229.1629), 6K(229.1629), 8C(57.0214), 8K(229.1629), N-term(229.1629)			1.39168e-05	1.37649e-05	1.39502e-05	1.50199e-05	1.36182e-05	1.53122e-05	0.110042	0.557943
sp|O75607|NPM3_HUMAN	O75607	NPM3_HUMAN	NPM3	178	Homo sapiens	Nucleoplasmin-3	1:Experimental evidence at protein level	68.54	1	0.999	9	9	9	27	27	27	362112232	362112232	362112232	14C(57.0214), 15K(229.1629), 17C(57.0214), 17S(229.1629), 23K(229.1629), 26C(57.0214), 3C(57.0214), 6M(15.9949), N-term(229.1629), N-term(42.0106)			4.535e-05	4.51866e-05	4.90797e-05	5.35632e-05	4.41822e-05	4.78419e-05	0.0771721	0.252992
sp|O75608|LYPA1_HUMAN	O75608	LYPA1_HUMAN	LYPLA1	230	Homo sapiens	Acyl-protein thioesterase 1	1:Experimental evidence at protein level	77.83	1	0.999	10	10	10	31	31	31	570620544	570620544	570620544	10C(57.0214), 11C(57.0214), 11K(229.1629), 13S(229.1629), 18K(229.1629), 18M(15.9949), 1K(229.1629), 23K(229.1629), 26K(229.1629), 3C(57.0214), 3S(229.1629), 40K(229.1629), 7C(57.0214), 7K(229.1629), 8S(229.1629), 9C(57.0214), N-term(229.1629)			4.94822e-05	4.74981e-05	4.56248e-05	4.70034e-05	4.44093e-05	4.93022e-05	-0.0151059	0.127957
sp|O75616|ERAL1_HUMAN	O75616	ERAL1_HUMAN	ERAL1	437	Homo sapiens	GTPase Era, mitochondrial	1:Experimental evidence at protein level	21.51	1	0.999	7	7	7	12	12	12	93584796	93584796	93584796	11K(229.1629), 12K(229.1629), 14K(229.1629), 16K(229.1629), 17K(229.1629), 7K(229.1629), N-term(229.1629)			2.35571e-05	2.4766e-05	2.53604e-05	2.89523e-05	2.39011e-05	2.60648e-05	0.0737437	0.446464
sp|O75643|U520_HUMAN	O75643	U520_HUMAN	SNRNP200	2136	Homo sapiens	U5 small nuclear ribonucleoprotein 200 kDa helicase	1:Experimental evidence at protein level	62.13	1	0.999	111	109	111	305	303	305	2040585888	2040585888	2040585888	10C(57.0214), 10K(229.1629), 10S(229.1629), 11C(57.0214), 11K(229.1629), 11M(15.9949), 12C(57.0214), 12K(229.1629), 12M(15.9949), 13K(229.1629), 14K(229.1629), 14S(229.1629), 15C(57.0214), 15K(229.1629), 15S(229.1629), 16K(229.1629), 16S(229.1629), 17K(229.1629), 17M(15.9949), 17S(229.1629), 18C(57.0214), 18K(229.1629), 19K(229.1629), 1C(57.0214), 1K(229.1629), 1M(15.9949), 20K(229.1629), 21K(229…			0.00135998	0.00138883	0.00142729	0.00138994	0.0013989	0.00136969	0.00115259	0.0953643
sp|O75663|TIPRL_HUMAN	O75663	TIPRL_HUMAN	TIPRL	272	Homo sapiens	TIP41-like protein	1:Experimental evidence at protein level	70.96	1	0.999	15	15	15	38	38	38	504176440	504176440	504176440	10K(229.1629), 10S(229.1629), 12K(229.1629), 13M(15.9949), 15K(229.1629), 18S(229.1629), 1C(57.0214), 23K(229.1629), 25K(229.1629), 2S(229.1629), 3C(57.0214), 4K(229.1629), 5K(229.1629), 5S(229.1629), 7K(229.1629), 8K(229.1629), 9K(229.1629), 9S(229.1629), N-term(229.1629)			0.000183812	0.000181336	0.000181359	0.000174247	0.000182178	0.000179009	-0.0188154	0.609298
sp|O75683|SURF6_HUMAN	O75683	SURF6_HUMAN	SURF6	361	Homo sapiens	Surfeit locus protein 6	1:Experimental evidence at protein level	34.35	1	0.999	10	10	10	15	15	15	454916624	454916624	454916624	11K(229.1629), 1K(229.1629), 20C(57.0214), 3S(79.9663), 7K(229.1629), 9K(229.1629), N-term(229.1629)			6.10341e-05	6.11943e-05	6.1528e-05	6.46273e-05	6.09055e-05	6.16891e-05	0.0116185	0.381573
sp|O75688|PPM1B_HUMAN	O75688	PPM1B_HUMAN	PPM1B	479	Homo sapiens	Protein phosphatase 1B	1:Experimental evidence at protein level	31.32	1	0.999	11	10	11	22	21	22	316657840	316657840	316657840	11C(57.0214), 13K(229.1629), 15K(229.1629), 18C(57.0214), 19K(229.1629), 21K(229.1629), 7K(229.1629), 9C(57.0214), N-term(229.1629)			7.04142e-05	6.69226e-05	6.71521e-05	7.89277e-05	6.62754e-05	7.25246e-05	0.111037	0.45457
sp|O75691|UTP20_HUMAN	O75691	UTP20_HUMAN	UTP20	2785	Homo sapiens	Small subunit processome component 20 homolog	1:Experimental evidence at protein level	16.77	1	0.999	40	40	40	47	47	47	444456040	444456040	444456040	10K(229.1629), 11K(229.1629), 12K(229.1629), 12S(229.1629), 13K(229.1629), 14K(229.1629), 15K(229.1629), 16K(229.1629), 1K(229.1629), 20K(229.1629), 21K(229.1629), 2K(229.1629), 4C(57.0214), 5C(57.0214), 5S(229.1629), 6C(57.0214), 7K(229.1629), 8C(57.0214), 8K(229.1629), 9K(229.1629), N-term(229.1629)			0.000123541	0.000128192	0.000129549	0.0001303	0.000129369	0.000127056	0.0131879	0.354361
sp|O75694|NU155_HUMAN	O75694	NU155_HUMAN	NUP155	1391	Homo sapiens	Nuclear pore complex protein Nup155	1:Experimental evidence at protein level	23.22	1	0.999	23	23	23	35	35	35	195557736	195557736	195557736	10K(229.1629), 11C(57.0214), 12K(229.1629), 13K(229.1629), 14K(229.1629), 15C(57.0214), 16C(57.0214), 16K(229.1629), 17K(229.1629), 1C(57.0214), 1K(229.1629), 21K(229.1629), 27C(57.0214), 29K(229.1629), 2K(229.1629), 5S(229.1629), 6C(57.0214), 6S(229.1629), 7K(229.1629), 9S(229.1629), N-term(229.1629)			7.06871e-05	7.10321e-05	7.54893e-05	7.76468e-05	7.49243e-05	7.68574e-05	0.113713	0.994607
sp|O75717|WDHD1_HUMAN	O75717	WDHD1_HUMAN	WDHD1	1129	Homo sapiens	WD repeat and HMG-box DNA-binding protein 1	1:Experimental evidence at protein level	23.56	1	0.999	20	19	20	27	26	27	261558928	261558928	261558928	10K(229.1629), 11K(229.1629), 13K(229.1629), 17C(57.0214), 18K(229.1629), 19K(229.1629), 1C(57.0214), 22K(229.1629), 2K(229.1629), 33K(229.1629), 3K(229.1629), 5K(229.1629), 6C(57.0214), 6S(229.1629), 7K(229.1629), 8K(229.1629), 9C(57.0214), 9K(229.1629), N-term(229.1629)			9.28912e-05	9.2489e-05	9.22705e-05	9.0798e-05	9.10065e-05	9.53623e-05	-0.0233128	0.034386
sp|O75718|CRTAP_HUMAN	O75718	CRTAP_HUMAN	CRTAP	401	Homo sapiens	Cartilage-associated protein	1:Experimental evidence at protein level	32.42	1	0.999	12	12	12	17	17	17	311232200	311232200	311232200	10K(229.1629), 11K(229.1629), 15K(229.1629), 17K(229.1629), 2S(229.1629), 5C(57.0214), 6C(57.0214), 8K(229.1629), N-term(229.1629)			7.29571e-05	7.41715e-05	7.57366e-05	7.55383e-05	7.70629e-05	7.89176e-05	0.0551713	1.05889
sp|O75746|CMC1_HUMAN	O75746	CMC1_HUMAN	SLC25A12	678	Homo sapiens	Calcium-binding mitochondrial carrier protein Aralar1	1:Experimental evidence at protein level	12.98	1	0.999	8	5	5	9	5	5	54294450	35901516	54294450	13K(229.1629), 7K(229.1629), 9K(229.1629), N-term(229.1629)			1.29898e-05	1.35402e-05	1.41927e-05	1.60271e-05	1.43418e-05	1.40403e-05	0.0829772	0.751526
sp|O75787|RENR_HUMAN	O75787	RENR_HUMAN	ATP6AP2	350	Homo sapiens	Renin receptor	1:Experimental evidence at protein level	17.43	1	0.999	4	4	4	4	4	4	30167376	30167376	30167376	14K(229.1629), 8S(229.1629), 9M(15.9949), N-term(229.1629)			4.06933e-06	3.9763e-06	4.2312e-06	5.79041e-06	3.63223e-06	4.47897e-06	0.138376	0.318983
sp|O75792|RNH2A_HUMAN	O75792	RNH2A_HUMAN	RNASEH2A	299	Homo sapiens	Ribonuclease H2 subunit A	1:Experimental evidence at protein level	44.48	1	0.999	11	11	11	19	19	19	344969760	344969760	344969760	12C(57.0214), 13K(229.1629), 14C(57.0214), 16K(229.1629), 1K(229.1629), 7K(229.1629), 8K(229.1629), 9C(57.0214), N-term(229.1629)			3.9666e-05	3.91094e-05	4.11888e-05	4.16853e-05	3.99111e-05	3.91992e-05	0.00888749	0.103045
sp|O75794|CD123_HUMAN	O75794	CD123_HUMAN	CDC123	336	Homo sapiens	Cell division cycle protein 123 homolog	1:Experimental evidence at protein level	21.13	1	0.999	7	7	7	8	8	8	116502948	116502948	116502948	11K(229.1629), 15K(229.1629), 1C(57.0214), 1K(229.1629), 2C(57.0214), 3C(57.0214), 7K(229.1629), N-term(229.1629)			1.42515e-05	1.39418e-05	1.6429e-05	1.77413e-05	1.58822e-05	1.63713e-05	0.200059	0.843812
sp|O75808|CAN15_HUMAN	O75808	CAN15_HUMAN	CAPN15	1086	Homo sapiens	Calpain-15	1:Experimental evidence at protein level	3.87	1	0.999	5	5	5	5	5	5	55321618	55321618	55321618	8K(229.1629), 9K(229.1629), N-term(229.1629)			4.91418e-06	4.79616e-06	4.80264e-06	5.14307e-06	4.72442e-06	5.20022e-06	0.0988044	0.465295
sp|O75818|RPP40_HUMAN	O75818	RPP40_HUMAN	RPP40	363	Homo sapiens	Ribonuclease P protein subunit p40	1:Experimental evidence at protein level	39.12	1	0.999	10	10	10	16	16	16	131383518	131383518	131383518	13K(229.1629), 14K(229.1629), 16K(229.1629), 18K(229.1629), 20C(57.0214), 21K(229.1629), 2C(57.0214), 4C(57.0214), 7K(229.1629), 8C(57.0214), 9C(57.0214), 9K(229.1629), N-term(229.1629)			1.8198e-05	1.8498e-05	1.74391e-05	1.97269e-05	1.84761e-05	1.88702e-05	0.0523283	0.937252
sp|O75821|EIF3G_HUMAN	O75821	EIF3G_HUMAN	EIF3G	320	Homo sapiens	Eukaryotic translation initiation factor 3 subunit G	1:Experimental evidence at protein level	65.62	1	0.999	22	22	22	77	77	77	891792832	891792832	891792832	10S(79.9663), 12K(229.1629), 12M(15.9949), 13K(229.1629), 13S(229.1629), 14K(229.1629), 16K(229.1629), 1C(57.0214), 1K(229.1629), 23K(229.1629), 24C(57.0214), 24M(15.9949), 25K(229.1629), 2K(229.1629), 30K(229.1629), 31K(229.1629), 5C(57.0214), 5M(15.9949), 6K(229.1629), 6S(229.1629), 7K(229.1629), 8K(229.1629), 9T(79.9663), N-term(229.1629)			0.000204989	0.000204123	0.000204723	0.000196248	0.000203058	0.00020573	-0.0117821	0.389388
sp|O75822|EIF3J_HUMAN	O75822	EIF3J_HUMAN	EIF3J	258	Homo sapiens	Eukaryotic translation initiation factor 3 subunit J	1:Experimental evidence at protein level	66.67	1	0.999	18	18	18	40	40	40	1515424448	1515424448	1515424448	10K(229.1629), 11K(229.1629), 12K(229.1629), 13K(229.1629), 18S(229.1629), 1K(229.1629), 25M(15.9949), 26K(229.1629), 3C(57.0214), 4K(229.1629), 6S(229.1629), 7K(229.1629), 8K(229.1629), 9C(57.0214), 9K(229.1629), N-term(229.1629), N-term(42.0106)			0.000163221	0.000161368	0.000158535	0.000169477	0.000162652	0.000167007	0.049547	0.99703
sp|O75832|PSD10_HUMAN	O75832	PSD10_HUMAN	PSMD10	226	Homo sapiens	26S proteasome non-ATPase regulatory subunit 10	1:Experimental evidence at protein level	55.31	1	0.999	9	9	9	14	14	14	655084888	655084888	655084888	10C(57.0214), 11C(57.0214), 12C(57.0214), 14K(229.1629), 17K(229.1629), 18C(57.0214), 18K(229.1629), 21K(229.1629), 27K(229.1629), 2S(229.1629), 3C(57.0214), 4C(57.0214), 7K(229.1629), 8K(229.1629), 8M(15.9949), N-term(229.1629), N-term(42.0106)			7.58984e-05	7.35702e-05	7.51697e-05	7.22382e-05	7.11814e-05	7.02794e-05	-0.0786509	1.79423
sp|O75843|AP1G2_HUMAN	O75843	AP1G2_HUMAN	AP1G2	785	Homo sapiens	AP-1 complex subunit gamma-like 2	1:Experimental evidence at protein level	5.22	1	0.999	4	3	3	5	3	3	100844035	36471699	100844035	10K(229.1629), 3C(57.0214), N-term(229.1629)			2.97866e-05	3.18176e-05	2.8928e-05	2.87504e-05	3.00155e-05	2.9685e-05	-0.00493031	0.286522
sp|O75844|FACE1_HUMAN	O75844	FACE1_HUMAN	ZMPSTE24	475	Homo sapiens	CAAX prenyl protease 1 homolog	1:Experimental evidence at protein level	29.26	1	0.999	10	10	10	14	14	14	185268696	185268696	185268696	11K(229.1629), 13K(229.1629), 16K(229.1629), 18S(229.1629), 20K(229.1629), 8K(229.1629), N-term(229.1629)			2.92511e-05	3.15316e-05	3.33973e-05	3.45303e-05	3.2684e-05	3.32987e-05	0.0786697	0.669835
sp|O75874|IDHC_HUMAN	O75874	IDHC_HUMAN	IDH1	414	Homo sapiens	Isocitrate dehydrogenase [NADP] cytoplasmic	1:Experimental evidence at protein level	77.29	1	0.999	27	26	27	71	69	71	990561232	990561232	990561232	10K(229.1629), 11K(229.1629), 12K(229.1629), 12S(229.1629), 13K(229.1629), 16K(229.1629), 1C(57.0214), 1K(229.1629), 23K(229.1629), 24K(229.1629), 27C(57.0214), 2K(229.1629), 31K(229.1629), 5M(15.9949), 7K(229.1629), 7S(229.1629), 8K(229.1629), 8S(229.1629), 9C(57.0214), 9K(229.1629), 9M(15.9949), N-term(229.1629)			0.000272594	0.00027806	0.0002821	0.000276602	0.00027544	0.000276899	-0.00758723	0.160246
sp|O75884|RBBP9_HUMAN	O75884	RBBP9_HUMAN	RBBP9	186	Homo sapiens	Serine hydrolase RBBP9	1:Experimental evidence at protein level	65.59	1	0.999	8	8	8	10	10	10	221255036	221255036	221255036	12K(229.1629), 13K(229.1629), 14C(57.0214), 17K(229.1629), 20K(229.1629), 22K(229.1629), 3C(57.0214), 4C(57.0214), 6C(57.0214), 9K(229.1629), N-term(229.1629)			3.85877e-05	3.95203e-05	3.64942e-05	4.2541e-05	3.8536e-05	3.96433e-05	0.0389386	0.604359
sp|O75886|STAM2_HUMAN	O75886	STAM2_HUMAN	STAM2	525	Homo sapiens	Signal transducing adapter molecule 2	1:Experimental evidence at protein level	45.14	1	0.999	17	15	15	21	19	19	293104976	293104976	293104976	10K(229.1629), 12K(229.1629), 13K(229.1629), 14K(229.1629), 16K(229.1629), 18C(57.0214), 20K(229.1629), 24K(229.1629), 25K(229.1629), 27C(57.0214), 2K(229.1629), 37K(229.1629), 7K(229.1629), 9K(229.1629), N-term(229.1629)			5.53586e-05	5.5607e-05	5.21511e-05	5.27641e-05	5.5656e-05	5.75793e-05	0.00773055	0.207022
sp|O75896|TUSC2_HUMAN	O75896	TUSC2_HUMAN	TUSC2	110	Homo sapiens	Tumor suppressor candidate 2	1:Experimental evidence at protein level	49.09	1	0.999	4	4	4	5	5	5	40058110	40058110	40058110	17Y(79.9663), 24K(229.1629), 9K(229.1629), N-term(229.1629)			6.82363e-06	6.80178e-06	7.2737e-06	7.7837e-06	6.59411e-06	8.34976e-06	0.189917	0.442753
sp|O75909|CCNK_HUMAN	O75909	CCNK_HUMAN	CCNK	580	Homo sapiens	Cyclin-K	1:Experimental evidence at protein level	15.17	1	0.999	6	5	6	8	6	8	134652010	108778552	134652010	14K(229.1629), 16K(229.1629), 7K(229.1629), N-term(229.1629)			2.46252e-05	2.42656e-05	2.3742e-05	2.64342e-05	2.33532e-05	2.5388e-05	0.0652341	0.345848
sp|O75915|PRAF3_HUMAN	O75915	PRAF3_HUMAN	ARL6IP5	188	Homo sapiens	PRA1 family protein 3	1:Experimental evidence at protein level	28.72	1	0.999	6	6	6	10	10	10	293853608	293853608	293853608	3M(15.9949), 7K(229.1629), N-term(229.1629), N-term(42.0106)			2.38689e-05	2.28644e-05	2.25037e-05	2.42976e-05	2.24425e-05	2.281e-05	-0.0034404	0.0509875
sp|O75934|SPF27_HUMAN	O75934	SPF27_HUMAN	BCAS2	225	Homo sapiens	Pre-mRNA-splicing factor SPF27	1:Experimental evidence at protein level	72.89	1	0.999	16	16	16	32	32	32	327598672	327598672	327598672	10K(229.1629), 11K(229.1629), 12C(57.0214), 12K(229.1629), 12S(229.1629), 13K(229.1629), 15K(229.1629), 16K(229.1629), 1K(229.1629), 4S(229.1629), 8K(229.1629), 8S(229.1629), 9C(57.0214), 9K(229.1629), N-term(229.1629)			0.00013937	0.000135775	0.000138493	0.000151304	0.000136708	0.000143793	0.0541794	0.54515
sp|O75935|DCTN3_HUMAN	O75935	DCTN3_HUMAN	DCTN3	186	Homo sapiens	Dynactin subunit 3	1:Experimental evidence at protein level	43.01	1	0.999	8	8	8	11	11	11	334562944	334562944	334562944	11K(229.1629), 12C(57.0214), 1K(229.1629), 20K(229.1629), 7K(229.1629), 8K(229.1629), N-term(229.1629)			0.000119941	0.000114492	0.000120143	0.000114929	0.000113809	0.0001148	-0.0632013	0.741454
sp|O75937|DNJC8_HUMAN	O75937	DNJC8_HUMAN	DNAJC8	253	Homo sapiens	DnaJ homolog subfamily C member 8	1:Experimental evidence at protein level	64.82	1	0.999	19	19	19	62	62	62	1801106272	1801106272	1801106272	10K(229.1629), 11K(229.1629), 13K(229.1629), 16K(229.1629), 17K(229.1629), 1K(229.1629), 24S(229.1629), 26K(229.1629), 27K(229.1629), 29K(229.1629), 30K(229.1629), 3K(229.1629), 3S(229.1629), 4K(229.1629), 4S(229.1629), 6S(229.1629), 7K(229.1629), 8K(229.1629), 9K(229.1629), N-term(229.1629), N-term(42.0106)			0.000303343	0.00030147	0.00029956	0.000295886	0.000293718	0.000292492	-0.0375804	2.12501
sp|O75940|SPF30_HUMAN	O75940	SPF30_HUMAN	SMNDC1	238	Homo sapiens	Survival of motor neuron-related-splicing factor 30	1:Experimental evidence at protein level	54.62	1	0.999	11	11	11	21	21	21	586341968	586341968	586341968	10K(229.1629), 11K(229.1629), 12K(229.1629), 1K(229.1629), 21K(229.1629), 27K(229.1629), 2K(229.1629), 6C(57.0214), 6K(229.1629), 8K(229.1629), N-term(229.1629)			7.77318e-05	7.60106e-05	7.41624e-05	8.24409e-05	8.00987e-05	8.2242e-05	0.113675	1.84948
sp|O75943|RAD17_HUMAN	O75943	RAD17_HUMAN	RAD17	681	Homo sapiens	Cell cycle checkpoint protein RAD17	1:Experimental evidence at protein level	4.85	1	0.999	4	4	4	5	5	5	55934617	55934617	55934617	10K(229.1629), 1K(229.1629), 7K(229.1629), 8K(229.1629), N-term(229.1629)			1.2173e-05	1.33057e-05	1.27719e-05	1.62706e-05	1.20552e-05	1.26723e-05	-0.0112914	0.250366
sp|O75947|ATP5H_HUMAN	O75947	ATP5H_HUMAN	ATP5PD	161	Homo sapiens	ATP synthase subunit d, mitochondrial	1:Experimental evidence at protein level	72.05	1	0.999	9	9	9	14	14	14	252893356	252893356	252893356	10K(229.1629), 14K(229.1629), 16K(229.1629), 17K(229.1629), 1K(229.1629), 21K(229.1629), 2C(57.0214), 7K(229.1629), 9K(229.1629), N-term(229.1629)			4.4432e-05	4.3394e-05	4.68692e-05	4.60812e-05	4.80663e-05	4.7605e-05	0.0995149	0.864169
sp|O75953|DNJB5_HUMAN	O75953	DNJB5_HUMAN	DNAJB5	348	Homo sapiens	DnaJ homolog subfamily B member 5	1:Experimental evidence at protein level	42.82	1	0.999	12	12	12	17	17	17	145381528	145381528	145381528	11K(229.1629), 12K(229.1629), 14K(229.1629), 15K(229.1629), 16K(229.1629), 18K(229.1629), 2K(229.1629), 6C(57.0214), 7K(229.1629), 8K(229.1629), 9K(229.1629), N-term(229.1629)			3.3104e-05	3.31912e-05	3.27863e-05	3.31309e-05	3.1469e-05	3.41611e-05	0.00117184	0.0434754
sp|O75962|TRIO_HUMAN	O75962	TRIO_HUMAN	TRIO	3097	Homo sapiens	Triple functional domain protein	1:Experimental evidence at protein level	8.78	1	0.999	22	18	22	24	19	24	115081732	98365466	115081732	10C(57.0214), 11K(229.1629), 12K(229.1629), 14K(229.1629), 15K(229.1629), 17K(229.1629), 25K(229.1629), 5K(229.1629), 6C(57.0214), 6S(229.1629), 7K(229.1629), 8K(229.1629), 9K(229.1629), N-term(229.1629)			5.57687e-05	5.70936e-05	5.54771e-05	5.93482e-05	5.6328e-05	5.74409e-05	0.0426204	0.679118
sp|O75964|ATP5L_HUMAN	O75964	ATP5L_HUMAN	ATP5MG	103	Homo sapiens	ATP synthase subunit g, mitochondrial	1:Experimental evidence at protein level	32.04	1	0.999	3	3	3	3	3	3	138676464	138676464	138676464	11K(229.1629), 9K(229.1629), N-term(229.1629)			1.41972e-05	1.41201e-05	1.45698e-05	1.87993e-05	1.42009e-05	1.41001e-05	0.000370858	0.336536
sp|O76003|GLRX3_HUMAN	O76003	GLRX3_HUMAN	GLRX3	335	Homo sapiens	Glutaredoxin-3	1:Experimental evidence at protein level	68.06	1	0.999	19	19	19	67	67	67	1373243680	1373243680	1373243680	11K(229.1629), 12C(57.0214), 12K(229.1629), 13K(229.1629), 14K(229.1629), 14S(229.1629), 25K(229.1629), 3K(229.1629), 3S(229.1629), 4S(229.1629), 6S(229.1629), 7C(57.0214), 8K(229.1629), 8S(229.1629), 9K(229.1629), N-term(229.1629), N-term(42.0106)			0.000269007	0.000264431	0.000260931	0.000256638	0.00025467	0.000269041	-0.0431554	0.372137
sp|O76021|RL1D1_HUMAN	O76021	RL1D1_HUMAN	RSL1D1	490	Homo sapiens	Ribosomal L1 domain-containing protein 1	1:Experimental evidence at protein level	52.24	1	0.999	34	34	34	80	80	80	1508917568	1508917568	1508917568	10C(57.0214), 10K(229.1629), 10S(79.9663), 11K(229.1629), 12K(229.1629), 13K(229.1629), 15K(229.1629), 17K(229.1629), 19K(229.1629), 1K(229.1629), 20K(229.1629), 2K(229.1629), 4K(229.1629), 4S(229.1629), 5C(57.0214), 5K(229.1629), 5S(79.9663), 6M(15.9949), 7C(57.0214), 7K(229.1629), 8K(229.1629), 9C(57.0214), 9K(229.1629), N-term(229.1629)			0.000589748	0.000577923	0.000602776	0.000585298	0.000596064	0.000589543	-0.000501821	0.00621913
sp|O76031|CLPX_HUMAN	O76031	CLPX_HUMAN	CLPX	633	Homo sapiens	ATP-dependent Clp protease ATP-binding subunit clpX-like, mitochondrial	1:Experimental evidence at protein level	37.76	1	0.999	22	22	22	33	33	33	291524048	291524048	291524048	10K(229.1629), 11K(229.1629), 12K(229.1629), 13K(229.1629), 14K(229.1629), 15K(229.1629), 16C(57.0214), 1K(229.1629), 21K(229.1629), 27K(229.1629), 4K(229.1629), 6K(229.1629), 7K(229.1629), 8K(229.1629), 9K(229.1629), N-term(229.1629)			0.000118333	0.00011626	0.000117865	0.000131162	0.000116898	0.000120732	0.0346752	0.482646
sp|O76054|S14L2_HUMAN	O76054	S14L2_HUMAN	SEC14L2	403	Homo sapiens	SEC14-like protein 2	1:Experimental evidence at protein level	12.66	1	0.999	4	3	4	4	3	4	61076861	52643354	61076861	8K(229.1629), 9K(229.1629), N-term(229.1629)			1.03536e-05	1.06691e-05	1.06055e-05	1.17246e-05	1.00332e-05	1.22248e-05	0.144723	0.446153
sp|O76070|SYUG_HUMAN	O76070	SYUG_HUMAN	SNCG	127	Homo sapiens	Gamma-synuclein	1:Experimental evidence at protein level	70.08	1	0.999	8	7	8	10	9	10	184925212	184925212	184925212	13K(229.1629), 15K(229.1629), 17K(229.1629), 1K(229.1629), 2K(229.1629), 9K(229.1629), N-term(229.1629)			4.19419e-05	4.34057e-05	4.40548e-05	4.31408e-05	4.07015e-05	4.54081e-05	-0.00883091	0.0108794
sp|O76071|CIAO1_HUMAN	O76071	CIAO1_HUMAN	CIAO1	339	Homo sapiens	Probable cytosolic iron-sulfur protein assembly protein CIAO1	1:Experimental evidence at protein level	43.36	1	0.999	11	11	11	19	19	19	231704016	231704016	231704016	11C(57.0214), 12K(229.1629), 14C(57.0214), 15C(57.0214), 18K(229.1629), 19K(229.1629), 21K(229.1629), 27K(229.1629), 2K(229.1629), 4S(229.1629), 7C(57.0214), 7S(229.1629), 8C(57.0214), N-term(229.1629)			5.73429e-05	5.68853e-05	5.63727e-05	6.10836e-05	5.56575e-05	5.71533e-05	0.00678092	0.244732
sp|O76094|SRP72_HUMAN	O76094	SRP72_HUMAN	SRP72	671	Homo sapiens	Signal recognition particle subunit SRP72	1:Experimental evidence at protein level	58.12	1	0.999	32	32	32	81	81	81	708699552	708699552	708699552	10K(229.1629), 10S(229.1629), 11K(229.1629), 13C(57.0214), 13K(229.1629), 13S(229.1629), 14C(57.0214), 15K(229.1629), 16C(57.0214), 16K(229.1629), 17K(229.1629), 19K(229.1629), 1K(229.1629), 20K(229.1629), 21C(57.0214), 21K(229.1629), 2K(229.1629), 34K(229.1629), 3C(57.0214), 3K(229.1629), 4C(57.0214), 6K(229.1629), 8C(57.0214), 8K(229.1629), 9K(229.1629), 9S(229.1629), N-term(229.1629), N-term(4…			0.000315546	0.00031843	0.000333874	0.00032394	0.000331854	0.000320687	0.0247468	0.161237
sp|O94760|DDAH1_HUMAN	O94760	DDAH1_HUMAN	DDAH1	285	Homo sapiens	N(G),N(G)-dimethylarginine dimethylaminohydrolase 1	1:Experimental evidence at protein level	65.26	1	0.999	17	16	17	28	27	28	373071192	373071192	373071192	10K(229.1629), 10S(229.1629), 11C(57.0214), 12K(229.1629), 15S(229.1629), 16K(229.1629), 19K(229.1629), 1K(229.1629), 21K(229.1629), 26K(229.1629), 2K(229.1629), 3C(57.0214), 5M(15.9949), 6M(15.9949), 6S(229.1629), 7K(229.1629), 8K(229.1629), 8M(15.9949), 9K(229.1629), N-term(229.1629), N-term(42.0106)			0.000105771	0.000105075	0.000100377	0.000103267	0.000104133	0.000106651	-0.0129949	0.178368
sp|O94761|RECQ4_HUMAN	O94761	RECQ4_HUMAN	RECQL4	1208	Homo sapiens	ATP-dependent DNA helicase Q4	1:Experimental evidence at protein level	5.88	1	0.999	3	3	3	4	4	4	7407310	7407310	7407310	13K(229.1629), 2C(57.0214), N-term(229.1629)			1.13089e-06	1.35887e-06	1.25797e-06	1.75074e-06	1.29525e-06	1.51574e-06	0.268925	0.785078
sp|O94763|RMP_HUMAN	O94763	RMP_HUMAN	URI1	535	Homo sapiens	Unconventional prefoldin RPB5 interactor 1	1:Experimental evidence at protein level	27.85	1	0.999	11	11	11	17	17	17	155724748	155724748	155724748	12K(229.1629), 14K(229.1629), 18K(229.1629), 5C(57.0214), 6K(229.1629), 7K(229.1629), 9K(229.1629), N-term(229.1629), N-term(42.0106)			4.20187e-05	4.03726e-05	4.00584e-05	4.4167e-05	4.01537e-05	4.15934e-05	0.0429757	0.350044
sp|O94776|MTA2_HUMAN	O94776	MTA2_HUMAN	MTA2	668	Homo sapiens	Metastasis-associated protein MTA2	1:Experimental evidence at protein level	51.5	1	0.999	31	28	31	53	50	53	830903248	795993168	830903248	10S(229.1629), 11K(229.1629), 14C(57.0214), 15K(229.1629), 16K(229.1629), 18K(229.1629), 1C(57.0214), 21K(229.1629), 22S(229.1629), 2K(229.1629), 3C(57.0214), 4C(57.0214), 4S(229.1629), 7K(229.1629), 7S(229.1629), 8K(229.1629), 9K(229.1629), N-term(229.1629)			0.000238893	0.000242149	0.000245587	0.000259945	0.000237415	0.0002377	-0.0267489	0.126867
sp|O94804|STK10_HUMAN	O94804	STK10_HUMAN	STK10	968	Homo sapiens	Serine/threonine-protein kinase 10	1:Experimental evidence at protein level	6.82	1	0.999	7	7	7	7	7	7	109552446	109552446	109552446	11K(229.1629), 12K(229.1629), 7K(229.1629), 8K(229.1629), 9K(229.1629), N-term(229.1629)			2.58262e-05	2.50028e-05	2.51677e-05	2.85002e-05	2.53624e-05	2.54132e-05	0.0140046	0.393844
sp|O94808|GFPT2_HUMAN	O94808	GFPT2_HUMAN	GFPT2	682	Homo sapiens	Glutamine--fructose-6-phosphate aminotransferase [isomerizing] 2	1:Experimental evidence at protein level	39.15	1	0.999	24	17	17	37	19	19	607059584	126540620	607059584	10K(229.1629), 14K(229.1629), 16K(229.1629), 19K(229.1629), 3K(229.1629), 7K(229.1629), 8K(229.1629), 9K(229.1629), N-term(229.1629)			0.000129427	0.000137835	0.000138799	0.000139955	0.000137553	0.000142915	0.0220301	0.604442
sp|O94811|TPPP_HUMAN	O94811	TPPP_HUMAN	TPPP	219	Homo sapiens	Tubulin polymerization-promoting protein	1:Experimental evidence at protein level	23.29	1	0.999	3	3	3	4	4	4	38384341	38384341	38384341	16K(229.1629), 9K(229.1629), N-term(229.1629)			2.1364e-06	2.21995e-06	2.14189e-06	2.90291e-06	2.26609e-06	2.50733e-06	0.227265	0.779476
sp|O94822|LTN1_HUMAN	O94822	LTN1_HUMAN	LTN1	1766	Homo sapiens	E3 ubiquitin-protein ligase listerin	1:Experimental evidence at protein level	23.1	1	0.999	33	33	33	42	42	42	1108581176	1108581176	1108581176	10K(229.1629), 11K(229.1629), 13K(229.1629), 14K(229.1629), 16C(57.0214), 16K(229.1629), 16S(229.1629), 18C(57.0214), 18K(229.1629), 1C(57.0214), 1K(229.1629), 21K(229.1629), 23K(229.1629), 24K(229.1629), 2C(57.0214), 2K(229.1629), 30K(229.1629), 3C(57.0214), 4C(57.0214), 6C(57.0214), 7C(57.0214), 7K(229.1629), 8K(229.1629), 9C(57.0214), 9K(229.1629), 9S(229.1629), N-term(229.1629)			0.000115934	0.000120658	0.000127158	0.000122809	0.000121969	0.000123559	0.0254903	0.163725
sp|O94826|TOM70_HUMAN	O94826	TOM70_HUMAN	TOMM70	608	Homo sapiens	Mitochondrial import receptor subunit TOM70	1:Experimental evidence at protein level	44.57	1	0.999	23	23	23	37	37	37	524922000	524922000	524922000	10K(229.1629), 11K(229.1629), 12K(229.1629), 13K(229.1629), 14K(229.1629), 15K(229.1629), 15M(15.9949), 16C(57.0214), 17K(229.1629), 19K(229.1629), 1C(57.0214), 20K(229.1629), 4K(229.1629), 4S(229.1629), 5K(229.1629), 6C(57.0214), 7K(229.1629), 8K(229.1629), 9K(229.1629), N-term(229.1629), N-term(42.0106)			0.000203304	0.000206419	0.000208824	0.000196475	0.000205989	0.000208847	-0.00300708	0.222557
sp|O94829|IPO13_HUMAN	O94829	IPO13_HUMAN	IPO13	963	Homo sapiens	Importin-13	1:Experimental evidence at protein level	6.85	1	0.999	5	5	5	6	6	6	67368404	67368404	67368404	11K(229.1629), 13K(229.1629), 25K(229.1629), 5C(57.0214), 8K(229.1629), N-term(229.1629)			1.03179e-05	1.16947e-05	1.10327e-05	1.21618e-05	1.02113e-05	1.17559e-05	0.0915928	0.191371
sp|O94842|TOX4_HUMAN	O94842	TOX4_HUMAN	TOX4	621	Homo sapiens	TOX high mobility group box family member 4	1:Experimental evidence at protein level	16.1	1	0.999	8	6	8	11	8	11	177314200	86394502	177314200	11K(229.1629), 13K(229.1629), 14K(229.1629), 3C(57.0214), 8K(229.1629), N-term(229.1629)			2.69169e-05	2.66772e-05	2.69727e-05	2.85203e-05	2.48931e-05	2.7948e-05	0.0542333	0.0777036
sp|O94851|MICA2_HUMAN	O94851	MICA2_HUMAN	MICAL2	1124	Homo sapiens	[F-actin]-monooxygenase MICAL2	1:Experimental evidence at protein level	9.96	1	0.999	8	5	5	12	6	6	68786053	68786053	68786053	11K(229.1629), 12K(229.1629), 9K(229.1629), N-term(229.1629)			2.21147e-05	2.24848e-05	2.3265e-05	2.57163e-05	2.27112e-05	2.38757e-05	0.0865954	0.644101
sp|O94855|SC24D_HUMAN	O94855	SC24D_HUMAN	SEC24D	1032	Homo sapiens	Protein transport protein Sec24D	1:Experimental evidence at protein level	20.06	1	0.999	18	17	17	25	24	24	329576720	329576720	329576720	11C(57.0214), 11K(229.1629), 15K(229.1629), 16K(229.1629), 18K(229.1629), 1K(229.1629), 2C(57.0214), 3C(57.0214), 3K(229.1629), 4C(57.0214), 6C(57.0214), 6K(229.1629), 7K(229.1629), 8C(57.0214), 8K(229.1629), 9K(229.1629), N-term(229.1629)			8.86085e-05	8.81263e-05	9.03301e-05	9.86199e-05	8.60522e-05	8.79472e-05	-0.0108074	0.164644
sp|O94864|ST65G_HUMAN	O94864	ST65G_HUMAN	SUPT7L	414	Homo sapiens	STAGA complex 65 subunit gamma	1:Experimental evidence at protein level	17.87	1	0.999	3	3	3	6	6	6	69958210	69958210	69958210	10C(57.0214), 25C(57.0214), 26K(229.1629), 2K(229.1629), 9S(79.9663), N-term(229.1629)			2.6664e-06	2.74593e-06	2.82587e-06	3.01303e-06	2.36812e-06	2.86316e-06	0.0603129	0.00317651
sp|O94874|UFL1_HUMAN	O94874	UFL1_HUMAN	UFL1	794	Homo sapiens	E3 UFM1-protein ligase 1	1:Experimental evidence at protein level	25.69	1	0.999	17	17	17	22	22	22	321049708	321049708	321049708	11K(229.1629), 12K(229.1629), 13K(229.1629), 18K(229.1629), 1C(57.0214), 1K(229.1629), 3S(229.1629), 4S(229.1629), 8K(229.1629), N-term(229.1629)			5.94062e-05	5.81901e-05	6.12661e-05	6.77448e-05	5.8971e-05	6.13458e-05	0.046352	0.438315
sp|O94880|PHF14_HUMAN	O94880	PHF14_HUMAN	PHF14	888	Homo sapiens	PHD finger protein 14	1:Experimental evidence at protein level	8.78	1	0.999	5	5	5	5	5	5	32310196	32310196	32310196	10K(229.1629), 1K(229.1629), 21C(57.0214), 22K(229.1629), 8K(229.1629), N-term(229.1629)			8.42109e-06	7.75071e-06	8.18385e-06	9.87316e-06	7.57089e-06	8.94487e-06	0.12828	0.376463
sp|O94888|UBXN7_HUMAN	O94888	UBXN7_HUMAN	UBXN7	489	Homo sapiens	UBX domain-containing protein 7	1:Experimental evidence at protein level	33.33	1	0.999	10	10	10	21	21	21	237997708	237997708	237997708	10K(229.1629), 10S(229.1629), 14K(229.1629), 15K(229.1629), 16C(57.0214), 17K(229.1629), 18K(229.1629), 2C(57.0214), 30S(229.1629), 35K(229.1629), 7K(229.1629), 8K(229.1629), 8S(229.1629), N-term(229.1629)			3.2247e-05	3.11476e-05	3.1945e-05	3.57929e-05	3.24719e-05	3.34317e-05	0.0656253	0.809319
sp|O94903|PLPHP_HUMAN	O94903	PLPHP_HUMAN	PLPBP	275	Homo sapiens	Pyridoxal phosphate homeostasis protein	1:Experimental evidence at protein level	38.55	1	0.999	9	9	9	23	23	23	545167408	545167408	545167408	13K(229.1629), 17K(229.1629), 18K(229.1629), 2K(229.1629), 2M(15.9949), 5C(57.0214), 6S(229.1629), 9K(229.1629), 9M(15.9949), N-term(229.1629)			9.32027e-05	9.76127e-05	9.92584e-05	0.000104103	0.000102792	0.000101006	0.0745897	1.20691
sp|O94905|ERLN2_HUMAN	O94905	ERLN2_HUMAN	ERLIN2	339	Homo sapiens	Erlin-2	1:Experimental evidence at protein level	23.89	1	0.999	7	6	6	9	8	8	318718308	161110500	318718308	10K(229.1629), 12K(229.1629), 1K(229.1629), 3K(229.1629), 8K(229.1629), N-term(229.1629)			4.86857e-05	4.90756e-05	5.10482e-05	4.80198e-05	4.8297e-05	4.73823e-05	-0.0313768	0.876089
sp|O94906|PRP6_HUMAN	O94906	PRP6_HUMAN	PRPF6	941	Homo sapiens	Pre-mRNA-processing factor 6	1:Experimental evidence at protein level	41.98	1	0.999	33	33	33	51	51	51	362149736	362149736	362149736	10K(229.1629), 10S(229.1629), 11K(229.1629), 12K(229.1629), 13K(229.1629), 14K(229.1629), 17K(229.1629), 1K(229.1629), 21K(229.1629), 22K(229.1629), 4C(57.0214), 4M(15.9949), 5C(57.0214), 5S(229.1629), 6C(57.0214), 7C(57.0214), 7K(229.1629), 8K(229.1629), 9K(229.1629), N-term(229.1629)			0.000200423	0.000199669	0.000201732	0.00020752	0.000195371	0.000198936	-0.0107415	7.60725e-05
sp|O94913|PCF11_HUMAN	O94913	PCF11_HUMAN	PCF11	1555	Homo sapiens	Pre-mRNA cleavage complex 2 protein Pcf11	1:Experimental evidence at protein level	2.25	1	0.999	3	3	3	3	3	3	18957312	18957312	18957312	11K(229.1629), 6K(229.1629), N-term(229.1629)			6.79001e-06	6.74407e-06	6.93687e-06	8.94454e-06	7.52578e-06	7.04245e-06	0.148427	0.664212
sp|O94915|FRYL_HUMAN	O94915	FRYL_HUMAN	FRYL	3013	Homo sapiens	Protein furry homolog-like	1:Experimental evidence at protein level	20.48	1	0.999	52	50	52	63	61	63	387297416	387297416	387297416	10K(229.1629), 11K(229.1629), 12K(229.1629), 13K(229.1629), 15K(229.1629), 16K(229.1629), 17K(229.1629), 18K(229.1629), 1C(57.0214), 1K(229.1629), 20K(229.1629), 21K(229.1629), 25K(229.1629), 2K(229.1629), 3S(229.1629), 5S(229.1629), 7C(57.0214), 7K(229.1629), 8C(57.0214), 8M(15.9949), 9K(229.1629), N-term(229.1629), N-term(42.0106)			0.000139017	0.000148047	0.000148605	0.000156434	0.000144852	0.000149336	0.0125164	0.4705
sp|O94916|NFAT5_HUMAN	O94916	NFAT5_HUMAN	NFAT5	1531	Homo sapiens	Nuclear factor of activated T-cells 5	1:Experimental evidence at protein level	7.71	1	0.999	8	8	8	9	9	9	74374306	74374306	74374306	10K(229.1629), 13K(229.1629), 14K(229.1629), 16K(229.1629), 17C(57.0214), 1K(229.1629), 28K(229.1629), 2C(57.0214), 4C(57.0214), 8K(229.1629), 9K(229.1629), N-term(229.1629)			1.94251e-05	1.87737e-05	1.92497e-05	2.14503e-05	1.84518e-05	2.02875e-05	0.075756	0.391507
sp|O94919|ENDD1_HUMAN	O94919	ENDD1_HUMAN	ENDOD1	500	Homo sapiens	Endonuclease domain-containing 1 protein	1:Experimental evidence at protein level	30.2	1	0.999	9	9	9	10	10	10	89155835	89155835	89155835	13C(57.0214), 18K(229.1629), 22K(229.1629), 33K(229.1629), 6C(57.0214), N-term(229.1629)			1.36115e-05	1.38745e-05	1.48243e-05	1.49311e-05	1.36413e-05	1.3765e-05	-0.0114354	0.005349
sp|O94925|GLSK_HUMAN	O94925	GLSK_HUMAN	GLS	669	Homo sapiens	Glutaminase kidney isoform, mitochondrial	1:Experimental evidence at protein level	43.35	1	0.999	23	23	23	56	56	56	553107952	553107952	553107952	10K(229.1629), 10S(229.1629), 11C(57.0214), 11M(15.9949), 12C(57.0214), 13K(229.1629), 14K(229.1629), 15K(229.1629), 18K(229.1629), 1C(57.0214), 1K(229.1629), 21K(229.1629), 22K(229.1629), 26K(229.1629), 2K(229.1629), 4C(57.0214), 5C(57.0214), 7K(229.1629), 8C(57.0214), 8K(229.1629), 8S(229.1629), 9K(229.1629), 9S(229.1629), N-term(229.1629)			0.000130972	0.000132918	0.000136168	0.000135029	0.000133071	0.000134397	0.0159612	0.183176
sp|O94927|HAUS5_HUMAN	O94927	HAUS5_HUMAN	HAUS5	633	Homo sapiens	HAUS augmin-like complex subunit 5	1:Experimental evidence at protein level	4.58	1	0.999	3	3	3	5	5	5	36909190	36909190	36909190	13K(229.1629), N-term(229.1629)			4.53763e-06	4.47171e-06	4.49883e-06	4.95103e-06	4.20967e-06	4.56244e-06	0.0202558	0.113441
sp|O94966|UBP19_HUMAN	O94966	UBP19_HUMAN	USP19	1318	Homo sapiens	Ubiquitin carboxyl-terminal hydrolase 19	1:Experimental evidence at protein level	19.12	1	0.999	15	15	15	22	22	22	91676494	91676494	91676494	10K(229.1629), 11C(57.0214), 12S(229.1629), 14K(229.1629), 15C(57.0214), 18K(229.1629), 19C(57.0214), 1K(229.1629), 29K(229.1629), 4C(57.0214), 4K(229.1629), 8C(57.0214), 8K(229.1629), 9K(229.1629), N-term(229.1629)			2.04651e-05	2.17575e-05	2.22051e-05	2.57183e-05	2.19855e-05	2.36755e-05	0.121885	0.817278
sp|O94967|WDR47_HUMAN	O94967	WDR47_HUMAN	WDR47	919	Homo sapiens	WD repeat-containing protein 47	1:Experimental evidence at protein level	5.98	1	0.999	5	5	5	5	5	5	20644208	20644208	20644208	13K(229.1629), 2C(57.0214), 7K(229.1629), 9K(229.1629), N-term(229.1629)			8.82976e-06	8.89361e-06	8.83908e-06	9.78963e-06	8.52713e-06	8.67104e-06	-0.0276917	0.121214
sp|O94973|AP2A2_HUMAN	O94973	AP2A2_HUMAN	AP2A2	939	Homo sapiens	AP-2 complex subunit alpha-2	1:Experimental evidence at protein level	19.81	1	0.999	14	6	6	18	7	7	217230920	39341962	217230920	11C(57.0214), 11K(229.1629), 16S(229.1629), 17K(229.1629), 2C(57.0214), 4C(57.0214), 9K(229.1629), N-term(229.1629)			5.62058e-05	5.74173e-05	6.00259e-05	5.97265e-05	5.80817e-05	6.03393e-05	0.0568864	0.481179
sp|O94979|SC31A_HUMAN	O94979	SC31A_HUMAN	SEC31A	1220	Homo sapiens	Protein transport protein Sec31A	1:Experimental evidence at protein level	37.87	1	0.999	41	39	41	79	75	79	873506848	873506848	873506848	10K(229.1629), 11K(229.1629), 11S(229.1629), 11S(79.9663), 12K(229.1629), 13K(229.1629), 15K(229.1629), 16K(229.1629), 18C(57.0214), 18K(229.1629), 19C(57.0214), 1K(229.1629), 20K(229.1629), 21K(229.1629), 25K(229.1629), 2S(229.1629), 30S(229.1629), 36K(229.1629), 3C(57.0214), 4C(57.0214), 4S(229.1629), 5S(229.1629), 6C(57.0214), 6K(229.1629), 7K(229.1629), 7M(15.9949), 8K(229.1629), 9C(57.0214),…			0.000408178	0.00041302	0.000413015	0.000404333	0.000396973	0.000396015	-0.0571526	1.63205
sp|O94992|HEXI1_HUMAN	O94992	HEXI1_HUMAN	HEXIM1	359	Homo sapiens	Protein HEXIM1	1:Experimental evidence at protein level	38.16	1	0.999	11	10	11	19	18	19	365822608	365822608	365822608	25K(229.1629), 29C(57.0214), 34C(57.0214), 7K(229.1629), N-term(229.1629)			9.06427e-05	8.74446e-05	8.24093e-05	8.40651e-05	9.01482e-05	8.9772e-05	0.0378969	0.138249
sp|O95059|RPP14_HUMAN	O95059	RPP14_HUMAN	RPP14	124	Homo sapiens	Ribonuclease P protein subunit p14	1:Experimental evidence at protein level	26.61	1	0.999	3	3	3	4	4	4	109750602	109750602	109750602	18K(229.1629), 2C(57.0214), 8C(57.0214), 8K(229.1629), N-term(229.1629)			1.23295e-05	1.40298e-05	1.27544e-05	1.66364e-05	1.3181e-05	1.37851e-05	0.112111	0.525302
sp|O95067|CCNB2_HUMAN	O95067	CCNB2_HUMAN	CCNB2	398	Homo sapiens	G2/mitotic-specific cyclin-B2	1:Experimental evidence at protein level	18.59	1	0.999	7	6	6	8	7	7	156398700	105531306	156398700	13K(229.1629), 21K(229.1629), 7K(229.1629), N-term(229.1629)			1.34853e-05	1.42916e-05	1.46104e-05	1.41427e-05	1.43961e-05	1.50647e-05	0.0105056	0.393324
sp|O95071|UBR5_HUMAN	O95071	UBR5_HUMAN	UBR5	2799	Homo sapiens	E3 ubiquitin-protein ligase UBR5	1:Experimental evidence at protein level	27.87	1	0.999	60	60	60	83	83	83	246352968	246352968	246352968	10C(57.0214), 10K(229.1629), 11K(229.1629), 12C(57.0214), 14K(229.1629), 15C(57.0214), 15K(229.1629), 16K(229.1629), 16S(229.1629), 17K(229.1629), 1C(57.0214), 20K(229.1629), 23K(229.1629), 24K(229.1629), 27C(57.0214), 2C(57.0214), 2S(229.1629), 3K(229.1629), 3S(79.9663), 4C(57.0214), 4K(229.1629), 5C(57.0214), 6S(229.1629), 7K(229.1629), 8K(229.1629), 9K(229.1629), 9S(229.1629), N-term(229.1629)…			0.000205835	0.000203514	0.00020773	0.000217789	0.000203127	0.000209808	0.0275772	0.400781
sp|O95104|SCAF4_HUMAN	O95104	SCAF4_HUMAN	SCAF4	1147	Homo sapiens	SR-related and CTD-associated factor 4	1:Experimental evidence at protein level	16.13	1	0.999	10	7	10	23	14	23	278933248	63849970	278933248	10C(57.0214), 10K(229.1629), 13C(57.0214), 14T(79.9663), 20K(229.1629), 24K(229.1629), 25K(229.1629), 26K(229.1629), 2K(229.1629), 36K(229.1629), 6K(229.1629), 7K(229.1629), 8K(229.1629), 9K(229.1629), 9S(229.1629), N-term(229.1629)			4.44101e-05	4.46646e-05	4.34121e-05	4.73366e-05	4.33037e-05	4.45366e-05	0.00410425	0.269821
sp|O95139|NDUB6_HUMAN	O95139	NDUB6_HUMAN	NDUFB6	128	Homo sapiens	NADH dehydrogenase [ubiquinone] 1 beta subcomplex subunit 6	1:Experimental evidence at protein level	20.31	1	0.999	2	2	2	4	4	4	47865101	47865101	47865101	18K(229.1629), 8K(229.1629), N-term(229.1629)			8.26425e-06	9.35515e-06	1.04214e-05	1.14479e-05	9.77038e-06	1.04108e-05	0.154254	0.679356
sp|O95155|UBE4B_HUMAN	O95155	UBE4B_HUMAN	UBE4B	1302	Homo sapiens	Ubiquitin conjugation factor E4 B	1:Experimental evidence at protein level	35.48	1	0.999	36	35	36	55	54	55	694673328	673930744	694673328	10C(57.0214), 10K(229.1629), 11C(57.0214), 11S(229.1629), 13C(57.0214), 13K(229.1629), 15C(57.0214), 15K(229.1629), 16K(229.1629), 17M(15.9949), 19K(229.1629), 1K(229.1629), 21M(15.9949), 23C(57.0214), 24K(229.1629), 2C(57.0214), 2K(229.1629), 5K(229.1629), 7K(229.1629), 7M(15.9949), 8K(229.1629), 9K(229.1629), N-term(229.1629)			0.000129952	0.000132191	0.000134439	0.00013564	0.000130551	0.0001328	0.00663119	0.152679
sp|O95159|ZFPL1_HUMAN	O95159	ZFPL1_HUMAN	ZFPL1	310	Homo sapiens	Zinc finger protein-like 1	1:Experimental evidence at protein level	15.16	1	0.999	4	4	4	4	4	4	133945116	133945116	133945116	19C(57.0214), 1C(57.0214), 2C(57.0214), 6C(57.0214), N-term(229.1629)			1.32366e-05	1.41232e-05	1.42929e-05	1.59725e-05	1.28995e-05	1.31649e-05	-0.10137	0.040439
sp|O95163|ELP1_HUMAN	O95163	ELP1_HUMAN	ELP1	1332	Homo sapiens	Elongator complex protein 1	1:Experimental evidence at protein level	37.84	1	0.999	32	32	32	46	46	46	231519548	231519548	231519548	10C(57.0214), 10K(229.1629), 10S(229.1629), 11C(57.0214), 11K(229.1629), 12C(57.0214), 12K(229.1629), 13K(229.1629), 14K(229.1629), 15K(229.1629), 16K(229.1629), 17K(229.1629), 18S(229.1629), 19K(229.1629), 1K(229.1629), 21K(229.1629), 21S(229.1629), 22K(229.1629), 33K(229.1629), 44K(229.1629), 4S(229.1629), 5S(229.1629), 6K(229.1629), 8C(57.0214), 9K(229.1629), N-term(229.1629)			9.52893e-05	9.87878e-05	9.99039e-05	0.000114244	0.000102013	0.000100337	0.0463512	0.653917
sp|O95197|RTN3_HUMAN	O95197	RTN3_HUMAN	RTN3	1032	Homo sapiens	Reticulon-3	1:Experimental evidence at protein level	2.62	1	0.999	3	2	3	4	3	4	632339832	198400888	632339832	8K(229.1629), N-term(229.1629)			6.68352e-05	6.66819e-05	7.1843e-05	6.77931e-05	6.7191e-05	6.37033e-05	0.00765858	0.44642
sp|O95202|LETM1_HUMAN	O95202	LETM1_HUMAN	LETM1	739	Homo sapiens	Mitochondrial proton/calcium exchanger protein	1:Experimental evidence at protein level	14.07	1	0.999	7	7	7	9	9	9	236714192	236714192	236714192	12K(229.1629), 15K(229.1629), 17K(229.1629), 23K(229.1629), 2K(229.1629), 4K(229.1629), 8K(229.1629), 9K(229.1629), N-term(229.1629)			2.74117e-05	2.75818e-05	2.77563e-05	2.61728e-05	2.65904e-05	2.79513e-05	-0.0528096	0.477439
sp|O95218|ZRAB2_HUMAN	O95218	ZRAB2_HUMAN	ZRANB2	330	Homo sapiens	Zinc finger Ran-binding domain-containing protein 2	1:Experimental evidence at protein level	44.85	1	0.999	16	16	16	33	33	33	656407824	656407824	656407824	10C(57.0214), 10K(229.1629), 11K(229.1629), 11S(79.9663), 12K(229.1629), 13K(229.1629), 14K(229.1629), 16K(229.1629), 1C(57.0214), 20K(229.1629), 2C(57.0214), 2K(229.1629), 2S(79.9663), 3C(57.0214), 4C(57.0214), 5K(229.1629), 6C(57.0214), 7C(57.0214), 7S(79.9663), 8C(57.0214), 8K(229.1629), 9K(229.1629), N-term(229.1629)			0.000133212	0.000133184	0.000125347	0.000133783	0.00013752	0.000139066	0.0462175	0.895987
sp|O95219|SNX4_HUMAN	O95219	SNX4_HUMAN	SNX4	450	Homo sapiens	Sorting nexin-4	1:Experimental evidence at protein level	20	1	0.999	9	9	9	9	9	9	121259764	121259764	121259764	10K(229.1629), 11K(229.1629), 14C(57.0214), 15K(229.1629), 16K(229.1629), 7K(229.1629), 8C(57.0214), 9M(15.9949), N-term(229.1629)			2.50327e-05	2.54853e-05	2.79847e-05	2.84252e-05	2.55526e-05	2.85283e-05	0.157505	0.425265
sp|O95229|ZWINT_HUMAN	O95229	ZWINT_HUMAN	ZWINT	277	Homo sapiens	ZW10 interactor	1:Experimental evidence at protein level	33.94	1	0.999	5	5	5	5	5	5	52013368	52013368	52013368	12K(229.1629), 23K(229.1629), 37K(229.1629), 3C(57.0214), 9K(229.1629), N-term(229.1629), N-term(42.0106)			1.15512e-05	1.07754e-05	1.02232e-05	1.15602e-05	1.01578e-05	1.14051e-05	0.0819415	0.118249
sp|O95232|LC7L3_HUMAN	O95232	LC7L3_HUMAN	LUC7L3	432	Homo sapiens	Luc7-like protein 3	1:Experimental evidence at protein level	45.14	1	0.999	21	20	20	59	54	54	632872096	493864240	632872096	10K(229.1629), 13S(229.1629), 14K(229.1629), 16K(229.1629), 18K(229.1629), 25K(229.1629), 4C(57.0214), 4S(229.1629), 5S(229.1629), 6C(57.0214), 6K(229.1629), 7C(57.0214), 7K(229.1629), 8K(229.1629), 9K(229.1629), N-term(229.1629), N-term(42.0106)			0.000160555	0.000164404	0.000164915	0.000157381	0.000168881	0.00017833	0.0387574	0.29616
sp|O95239|KIF4A_HUMAN	O95239	KIF4A_HUMAN	KIF4A	1232	Homo sapiens	Chromosome-associated kinesin KIF4A	1:Experimental evidence at protein level	46.92	1	0.999	47	28	47	81	45	81	260806368	239142216	260806368	10K(229.1629), 11C(57.0214), 11K(229.1629), 11S(229.1629), 12C(57.0214), 12K(229.1629), 13K(229.1629), 14K(229.1629), 15K(229.1629), 16C(57.0214), 16K(229.1629), 17C(57.0214), 17K(229.1629), 18K(229.1629), 1K(229.1629), 21S(229.1629), 27K(229.1629), 2K(229.1629), 2S(229.1629), 36K(229.1629), 3C(57.0214), 4C(57.0214), 5S(229.1629), 7K(229.1629), 8K(229.1629), 9K(229.1629), N-term(229.1629)			0.000228355	0.000227314	0.000235014	0.00024932	0.000231117	0.000235545	0.0447268	0.582381
sp|O95248|MTMR5_HUMAN	O95248	MTMR5_HUMAN	SBF1	1868	Homo sapiens	Myotubularin-related protein 5	1:Experimental evidence at protein level	8.67	1	0.999	12	11	12	14	13	14	74350185	45269982	74350185	10K(229.1629), 12K(229.1629), 14K(229.1629), 16K(229.1629), 2C(57.0214), 6C(57.0214), 7C(57.0214), 7K(229.1629), N-term(229.1629)			1.88642e-05	1.8778e-05	2.02505e-05	2.03198e-05	1.94922e-05	1.87494e-05	0.0472437	0.123785
sp|O95260|ATE1_HUMAN	O95260	ATE1_HUMAN	ATE1	518	Homo sapiens	Arginyl-tRNA--protein transferase 1	1:Experimental evidence at protein level	27.22	1	0.999	10	10	10	11	11	11	188356760	188356760	188356760	11C(57.0214), 12C(57.0214), 15K(229.1629), 18K(229.1629), 25K(229.1629), 26K(229.1629), 3C(57.0214), 4K(229.1629), 5C(57.0214), 6K(229.1629), 7K(229.1629), 8K(229.1629), 9C(57.0214), 9K(229.1629), N-term(229.1629)			2.61569e-05	2.63619e-05	2.58203e-05	2.89641e-05	2.50927e-05	2.6217e-05	0.00330773	0.198917
sp|O95292|VAPB_HUMAN	O95292	VAPB_HUMAN	VAPB	243	Homo sapiens	Vesicle-associated membrane protein-associated protein B/C	1:Experimental evidence at protein level	38.68	1	0.999	8	7	7	13	9	9	195560340	195560340	195560340	11K(229.1629), 12K(229.1629), 14K(229.1629), 19K(229.1629), 1C(57.0214), 20K(229.1629), 6S(229.1629), 8K(229.1629), N-term(229.1629)			5.3962e-05	5.29464e-05	5.47665e-05	5.49064e-05	5.43784e-05	5.39777e-05	0.0110899	0.359306
sp|O95299|NDUAA_HUMAN	O95299	NDUAA_HUMAN	NDUFA10	355	Homo sapiens	NADH dehydrogenase [ubiquinone] 1 alpha subcomplex subunit 10, mitochondrial	1:Experimental evidence at protein level	14.93	1	0.999	4	4	4	6	6	6	68879792	68879792	68879792	11K(229.1629), 12K(229.1629), 5S(229.1629), 9C(57.0214), N-term(229.1629)			3.74161e-06	3.90745e-06	3.96309e-06	4.14305e-06	4.0072e-06	4.13682e-06	0.0822952	1.24877
sp|O95302|FKBP9_HUMAN	O95302	FKBP9_HUMAN	FKBP9	570	Homo sapiens	Peptidyl-prolyl cis-trans isomerase FKBP9	1:Experimental evidence at protein level	27.89	1	0.999	13	10	13	22	17	22	137880480	137880480	137880480	10K(229.1629), 12K(229.1629), 15C(57.0214), 17K(229.1629), 21K(229.1629), 2K(229.1629), 6C(57.0214), 7K(229.1629), 8K(229.1629), N-term(229.1629)			6.64697e-05	6.68288e-05	6.57394e-05	6.68157e-05	6.2537e-05	6.77471e-05	0.00749073	0.137546
sp|O95336|6PGL_HUMAN	O95336	6PGL_HUMAN	PGLS	258	Homo sapiens	6-phosphogluconolactonase	1:Experimental evidence at protein level	75.19	1	0.999	11	11	11	26	26	26	388465936	388465936	388465936	10K(229.1629), 11K(229.1629), 21K(229.1629), 25C(57.0214), 26K(229.1629), 26S(229.1629), 2C(57.0214), 6C(57.0214), 8K(229.1629), N-term(229.1629), N-term(42.0106)			8.19464e-05	8.14641e-05	7.54873e-05	8.35756e-05	7.96471e-05	8.15704e-05	0.00188148	0.332017
sp|O95340|PAPS2_HUMAN	O95340	PAPS2_HUMAN	PAPSS2	614	Homo sapiens	Bifunctional 3'-phosphoadenosine 5'-phosphosulfate synthase 2	1:Experimental evidence at protein level	43.65	1	0.999	17	16	16	27	24	24	204991800	197424752	204991800	11K(229.1629), 13K(229.1629), 14K(229.1629), 18C(57.0214), 18K(229.1629), 19K(229.1629), 21C(57.0214), 2K(229.1629), 34K(229.1629), 4S(229.1629), 7K(229.1629), N-term(229.1629)			5.55273e-05	5.49509e-05	5.65863e-05	6.18475e-05	5.7624e-05	5.81913e-05	0.0676047	0.986466
sp|O95347|SMC2_HUMAN	O95347	SMC2_HUMAN	SMC2	1197	Homo sapiens	Structural maintenance of chromosomes protein 2	1:Experimental evidence at protein level	62.07	1	0.999	70	70	70	129	129	129	1519794688	1519794688	1519794688	10K(229.1629), 11K(229.1629), 12C(57.0214), 12K(229.1629), 13K(229.1629), 14K(229.1629), 15K(229.1629), 16S(229.1629), 19K(229.1629), 1K(229.1629), 21K(229.1629), 26K(229.1629), 2K(229.1629), 32K(229.1629), 37C(57.0214), 38K(229.1629), 4C(57.0214), 4K(229.1629), 5C(57.0214), 5K(229.1629), 6C(57.0214), 6S(229.1629), 7K(229.1629), 8C(57.0214), 8K(229.1629), 9K(229.1629), N-term(229.1629)			0.000686679	0.000675535	0.000689085	0.000672605	0.000674027	0.000670442	-0.0298772	0.982336
sp|O95352|ATG7_HUMAN	O95352	ATG7_HUMAN	ATG7	703	Homo sapiens	Ubiquitin-like modifier-activating enzyme ATG7	1:Experimental evidence at protein level	39.26	1	0.999	20	20	20	32	32	32	303135232	303135232	303135232	10C(57.0214), 10K(229.1629), 11K(229.1629), 12K(229.1629), 13K(229.1629), 14K(229.1629), 15K(229.1629), 16K(229.1629), 18K(229.1629), 1C(57.0214), 2C(57.0214), 31K(229.1629), 7C(57.0214), 8C(57.0214), 8K(229.1629), 9C(57.0214), 9K(229.1629), N-term(229.1629)			0.000100782	0.000102212	0.000100479	0.000103813	9.88962e-05	9.7384e-05	-0.0272518	0.203767
sp|O95372|LYPA2_HUMAN	O95372	LYPA2_HUMAN	LYPLA2	231	Homo sapiens	Acyl-protein thioesterase 2	1:Experimental evidence at protein level	61.9	1	0.999	12	12	12	31	31	31	846418064	846418064	846418064	10C(57.0214), 11K(229.1629), 14M(15.9949), 17S(229.1629), 18K(229.1629), 1K(229.1629), 23S(229.1629), 24K(229.1629), 25K(229.1629), 3C(57.0214), 3M(15.9949), 7C(57.0214), 7K(229.1629), 8K(229.1629), 8S(229.1629), N-term(229.1629)			0.000147493	0.000142217	0.000138583	0.000140586	0.000137435	0.000145331	-0.0166431	0.181073
sp|O95373|IPO7_HUMAN	O95373	IPO7_HUMAN	IPO7	1038	Homo sapiens	Importin-7	1:Experimental evidence at protein level	53.28	1	0.999	49	48	49	173	169	173	1668431104	1668431104	1668431104	10K(229.1629), 10S(229.1629), 11C(57.0214), 11K(229.1629), 12C(57.0214), 12K(229.1629), 13C(57.0214), 13K(229.1629), 13M(15.9949), 14K(229.1629), 15K(229.1629), 16K(229.1629), 16S(229.1629), 17K(229.1629), 17S(229.1629), 18K(229.1629), 19C(57.0214), 19M(15.9949), 19S(229.1629), 1K(229.1629), 20K(229.1629), 21K(229.1629), 22C(57.0214), 22K(229.1629), 22M(15.9949), 24C(57.0214), 24K(229.1629), 26K(…			0.000445556	0.000459757	0.000449545	0.000479407	0.000458068	0.000465675	0.0508579	0.961961
sp|O95376|ARI2_HUMAN	O95376	ARI2_HUMAN	ARIH2	493	Homo sapiens	E3 ubiquitin-protein ligase ARIH2	1:Experimental evidence at protein level	26.17	1	0.999	10	10	10	15	15	15	134151386	134151386	134151386	12S(229.1629), 14C(57.0214), 16K(229.1629), 19K(229.1629), 1C(57.0214), 6C(57.0214), 7K(229.1629), 8K(229.1629), 9C(57.0214), N-term(229.1629)			4.40161e-05	4.32925e-05	4.67854e-05	4.77328e-05	4.47299e-05	4.80304e-05	0.116951	0.642883
sp|O95394|AGM1_HUMAN	O95394	AGM1_HUMAN	PGM3	542	Homo sapiens	Phosphoacetylglucosamine mutase	1:Experimental evidence at protein level	51.85	1	0.999	21	21	21	31	31	31	427541352	427541352	427541352	10K(229.1629), 10S(229.1629), 10S(79.9663), 11K(229.1629), 12K(229.1629), 12S(229.1629), 17K(229.1629), 19C(57.0214), 20K(229.1629), 2K(229.1629), 3C(57.0214), 4C(57.0214), 4K(229.1629), 5C(57.0214), 7K(229.1629), 7S(229.1629), 8K(229.1629), 9K(229.1629), N-term(229.1629), N-term(42.0106)			0.000128296	0.000128335	0.000124551	0.000127621	0.000125202	0.000123658	-0.0352254	0.387011
sp|O95396|MOCS3_HUMAN	O95396	MOCS3_HUMAN	MOCS3	460	Homo sapiens	Adenylyltransferase and sulfurtransferase MOCS3	1:Experimental evidence at protein level	23.91	1	0.999	8	8	8	8	8	8	302993887	302993887	302993887	3S(229.1629), 7C(57.0214), 7K(229.1629), N-term(229.1629)			6.34826e-06	6.52249e-06	6.43643e-06	7.51018e-06	6.67977e-06	7.12192e-06	0.146006	0.988865
sp|O95400|CD2B2_HUMAN	O95400	CD2B2_HUMAN	CD2BP2	341	Homo sapiens	CD2 antigen cytoplasmic tail-binding protein 2	1:Experimental evidence at protein level	60.12	1	0.999	11	11	11	25	25	25	278995148	278995148	278995148	11K(229.1629), 12K(229.1629), 13K(229.1629), 15S(229.1629), 17S(229.1629), 19K(229.1629), 1K(229.1629), 33C(57.0214), 4C(57.0214), 8S(79.9663), N-term(229.1629)			5.1301e-05	5.13011e-05	5.31183e-05	5.22371e-05	5.32294e-05	5.31905e-05	0.0521805	0.605872
sp|O95425|SVIL_HUMAN	O95425	SVIL_HUMAN	SVIL	2214	Homo sapiens	Supervillin	1:Experimental evidence at protein level	20.19	1	0.999	35	35	35	44	44	44	184752988	184752988	184752988	10K(229.1629), 11K(229.1629), 12C(57.0214), 13K(229.1629), 14K(229.1629), 14S(229.1629), 15K(229.1629), 17C(57.0214), 18C(57.0214), 18K(229.1629), 19K(229.1629), 1K(229.1629), 22C(57.0214), 29C(57.0214), 2C(57.0214), 2K(229.1629), 31K(229.1629), 3K(229.1629), 4K(229.1629), 7K(229.1629), 8K(229.1629), 9C(57.0214), 9K(229.1629), N-term(229.1629)			0.000118085	0.000119544	0.000128687	0.000124245	0.000117956	0.000120932	0.0166615	0.0986435
sp|O95433|AHSA1_HUMAN	O95433	AHSA1_HUMAN	AHSA1	338	Homo sapiens	Activator of 90 kDa heat shock protein ATPase homolog 1	1:Experimental evidence at protein level	73.96	1	0.999	22	22	22	94	94	94	2105523264	2105523264	2105523264	10K(229.1629), 11K(229.1629), 11M(15.9949), 12K(229.1629), 12M(15.9949), 14K(229.1629), 15C(57.0214), 17K(229.1629), 19K(229.1629), 1C(57.0214), 1C(57.0214), 22K(229.1629), 25K(229.1629), 26K(229.1629), 2K(229.1629), 36M(15.9949), 37K(229.1629), 3M(15.9949), 6S(229.1629), 7C(57.0214), 7K(229.1629), 7M(15.9949), 8K(229.1629), 8S(229.1629), 9K(229.1629), 9S(229.1629), N-term(229.1629)			0.000584055	0.000608277	0.000575246	0.000581738	0.00060258	0.000608376	0.0450486	0.2604
sp|O95453|PARN_HUMAN	O95453	PARN_HUMAN	PARN	639	Homo sapiens	Poly(A)-specific ribonuclease PARN	1:Experimental evidence at protein level	9.86	1	0.999	6	6	6	7	7	7	101995318	101995318	101995318	10K(229.1629), 11K(229.1629), 13K(229.1629), 7S(229.1629), 8K(229.1629), N-term(229.1629)			2.68509e-05	2.65104e-05	2.75135e-05	2.9928e-05	2.68687e-05	2.74695e-05	0.0328581	0.454305
sp|O95456|PSMG1_HUMAN	O95456	PSMG1_HUMAN	PSMG1	288	Homo sapiens	Proteasome assembly chaperone 1	1:Experimental evidence at protein level	49.31	1	0.999	13	13	13	28	28	28	570313472	570313472	570313472	10C(57.0214), 10K(229.1629), 14K(229.1629), 1K(229.1629), 23S(229.1629), 25C(57.0214), 29K(229.1629), 4C(57.0214), 5C(57.0214), 6C(57.0214), 8C(57.0214), N-term(229.1629), N-term(42.0106)			6.35098e-05	6.28245e-05	6.38989e-05	6.92721e-05	6.20299e-05	7.00031e-05	0.125295	0.547887
sp|O95466|FMNL1_HUMAN	O95466	FMNL1_HUMAN	FMNL1	1100	Homo sapiens	Formin-like protein 1	1:Experimental evidence at protein level	15.27	1	0.999	15	14	15	18	17	18	564924112	564924112	564924112	11K(229.1629), 12K(229.1629), 14K(229.1629), 15K(229.1629), 18K(229.1629), 3C(57.0214), 8K(229.1629), 9K(229.1629), N-term(229.1629)			5.43392e-05	5.12972e-05	5.50765e-05	5.78446e-05	5.28463e-05	5.26482e-05	-0.0401903	0.158021
sp|O95470|SGPL1_HUMAN	O95470	SGPL1_HUMAN	SGPL1	568	Homo sapiens	Sphingosine-1-phosphate lyase 1	1:Experimental evidence at protein level	8.98	1	0.999	5	5	5	6	6	6	116649992	116649992	116649992	1K(229.1629), 7K(229.1629), N-term(229.1629)			1.93971e-05	2.04124e-05	2.04201e-05	2.05903e-05	2.35612e-05	2.12543e-05	0.0583075	0.729335
sp|O95478|NSA2_HUMAN	O95478	NSA2_HUMAN	NSA2	260	Homo sapiens	Ribosome biogenesis protein NSA2 homolog	1:Experimental evidence at protein level	21.92	1	0.999	4	4	4	5	5	5	59442943	59442943	59442943	11K(229.1629), 13C(57.0214), 19K(229.1629), 4C(57.0214), 7K(229.1629), N-term(229.1629)			4.55687e-06	5.34599e-06	5.63095e-06	5.93916e-06	5.63843e-06	5.36709e-06	0.0768359	0.546368
sp|O95479|G6PE_HUMAN	O95479	G6PE_HUMAN	H6PD	791	Homo sapiens	GDH/6PGL endoplasmic bifunctional protein	1:Experimental evidence at protein level	8.98	1	0.999	6	6	6	8	8	8	55990511	55990511	55990511	15K(229.1629), N-term(229.1629)			1.46116e-05	1.44283e-05	1.50115e-05	1.50238e-05	1.36808e-05	1.42518e-05	-0.0359719	0.33803
sp|O95486|SC24A_HUMAN	O95486	SC24A_HUMAN	SEC24A	1093	Homo sapiens	Protein transport protein Sec24A	1:Experimental evidence at protein level	16.65	1	0.999	14	13	14	19	18	19	138424902	138424902	138424902	10S(229.1629), 11K(229.1629), 12S(229.1629), 14K(229.1629), 17K(229.1629), 3C(57.0214), 8K(229.1629), N-term(229.1629)			3.83146e-05	3.92135e-05	4.02547e-05	4.2476e-05	3.83456e-05	4.24973e-05	0.115298	0.502867
sp|O95487|SC24B_HUMAN	O95487	SC24B_HUMAN	SEC24B	1268	Homo sapiens	Protein transport protein Sec24B	1:Experimental evidence at protein level	13.25	1	0.999	13	12	12	18	17	17	77953000	77953000	77953000	19C(57.0214), 20K(229.1629), 6S(229.1629), 9K(229.1629), N-term(229.1629), N-term(42.0106)			2.88715e-05	2.88904e-05	2.85014e-05	3.29454e-05	2.83588e-05	2.89e-05	0.00142093	0.337194
sp|O95551|TYDP2_HUMAN	O95551	TYDP2_HUMAN	TDP2	362	Homo sapiens	Tyrosyl-DNA phosphodiesterase 2	1:Experimental evidence at protein level	10.22	1	0.999	3	3	3	4	4	4	97681652	97681652	97681652	11K(229.1629), 17K(229.1629), 9K(229.1629), N-term(229.1629)			1.49469e-05	1.57664e-05	1.53778e-05	1.49726e-05	1.55657e-05	1.60346e-05	0.0175269	0.154109
sp|O95571|ETHE1_HUMAN	O95571	ETHE1_HUMAN	ETHE1	254	Homo sapiens	Persulfide dioxygenase ETHE1, mitochondrial	1:Experimental evidence at protein level	59.06	1	0.999	11	11	11	19	19	19	334024420	334024420	334024420	10K(229.1629), 22S(229.1629), 2S(229.1629), 5C(57.0214), 5S(229.1629), 6C(57.0214), 7C(57.0214), 7S(229.1629), 8C(57.0214), 9C(57.0214), 9K(229.1629), N-term(229.1629)			4.56133e-05	4.5742e-05	4.6797e-05	5.13699e-05	4.60705e-05	5.0025e-05	0.129129	0.732814
sp|O95573|ACSL3_HUMAN	O95573	ACSL3_HUMAN	ACSL3	720	Homo sapiens	Long-chain-fatty-acid--CoA ligase 3	1:Experimental evidence at protein level	33.75	1	0.999	18	16	18	32	26	32	269179824	240439888	269179824	10S(229.1629), 11K(229.1629), 13K(229.1629), 14K(229.1629), 15C(57.0214), 15K(229.1629), 16C(57.0214), 16K(229.1629), 17K(229.1629), 18K(229.1629), 21K(229.1629), 2K(229.1629), 3C(57.0214), 5C(57.0214), 7C(57.0214), 7K(229.1629), 8C(57.0214), 8K(229.1629), N-term(229.1629)			8.3618e-05	8.72905e-05	9.03786e-05	9.54967e-05	0.000101546	9.1404e-05	0.129626	1.14363
sp|O95602|RPA1_HUMAN	O95602	RPA1_HUMAN	POLR1A	1720	Homo sapiens	DNA-directed RNA polymerase I subunit RPA1	1:Experimental evidence at protein level	37.67	1	0.999	43	43	43	67	67	67	266124100	266124100	266124100	10K(229.1629), 11C(57.0214), 11K(229.1629), 12K(229.1629), 13K(229.1629), 14K(229.1629), 15K(229.1629), 16K(229.1629), 19K(229.1629), 1K(229.1629), 20K(229.1629), 23K(229.1629), 24K(229.1629), 28K(229.1629), 2C(57.0214), 2K(229.1629), 3C(57.0214), 4C(57.0214), 4S(229.1629), 5C(57.0214), 7K(229.1629), 8C(57.0214), 8K(229.1629), 8S(229.1629), 9K(229.1629), 9S(229.1629), N-term(229.1629)			0.000142728	0.00014533	0.000144557	0.000147402	0.000146608	0.000149166	0.0281176	1.50726
sp|O95613|PCNT_HUMAN	O95613	PCNT_HUMAN	PCNT	3336	Homo sapiens	Pericentrin	1:Experimental evidence at protein level	1.8	1	0.999	5	5	5	5	5	5	90246561	90246561	90246561	12K(229.1629), N-term(229.1629)			7.83465e-06	7.78714e-06	8.86908e-06	1.05907e-05	8.97465e-06	8.35569e-06	0.195987	0.646889
sp|O95625|ZBT11_HUMAN	O95625	ZBT11_HUMAN	ZBTB11	1053	Homo sapiens	Zinc finger and BTB domain-containing protein 11	1:Experimental evidence at protein level	1.99	1	0.999	2	2	2	3	3	3	35897923	35897923	35897923	12K(229.1629), 9K(229.1629), N-term(229.1629)			5.31317e-06	5.37736e-06	5.62274e-06	5.94774e-06	5.5571e-06	5.51964e-06	0.0474349	0.627953
sp|O95628|CNOT4_HUMAN	O95628	CNOT4_HUMAN	CNOT4	575	Homo sapiens	CCR4-NOT transcription complex subunit 4	1:Experimental evidence at protein level	8.17	1	0.999	3	3	3	4	4	4	14503018	14503018	14503018	4C(57.0214), N-term(229.1629)			3.67029e-06	3.30604e-06	3.3745e-06	4.43341e-06	3.44035e-06	3.73178e-06	0.145191	0.537093
sp|O95630|STABP_HUMAN	O95630	STABP_HUMAN	STAMBP	424	Homo sapiens	STAM-binding protein	1:Experimental evidence at protein level	30.66	1	0.999	12	11	12	13	12	13	783890744	783890744	783890744	10K(229.1629), 11K(229.1629), 12K(229.1629), 2C(57.0214), 3K(229.1629), 5C(57.0214), 6S(229.1629), 7K(229.1629), 8K(229.1629), 9C(57.0214), N-term(229.1629)			8.33921e-05	8.51569e-05	8.47021e-05	8.43537e-05	8.58576e-05	8.85265e-05	0.0195484	0.566778
sp|O95639|CPSF4_HUMAN	O95639	CPSF4_HUMAN	CPSF4	269	Homo sapiens	Cleavage and polyadenylation specificity factor subunit 4	1:Experimental evidence at protein level	36.06	1	0.999	8	8	8	9	9	9	97106628	97106628	97106628	11K(229.1629), 12K(229.1629), 15K(229.1629), 1K(229.1629), 22K(229.1629), 2C(57.0214), 2K(229.1629), 4C(57.0214), 5C(57.0214), 6C(57.0214), 7K(229.1629), N-term(229.1629), N-term(42.0106)			2.84762e-05	2.85953e-05	3.07935e-05	3.15644e-05	2.91923e-05	2.97874e-05	0.0589237	0.358681
sp|O95644|NFAC1_HUMAN	O95644	NFAC1_HUMAN	NFATC1	943	Homo sapiens	Nuclear factor of activated T-cells, cytoplasmic 1	1:Experimental evidence at protein level	7.1	1	0.999	5	4	5	5	4	5	43280832	43280832	43280832	12K(229.1629), 21K(229.1629), 5C(57.0214), N-term(229.1629)			7.68623e-06	7.92398e-06	7.74598e-06	8.73443e-06	7.84731e-06	8.19428e-06	0.0811698	0.693962
sp|O95671|ASML_HUMAN	O95671	ASML_HUMAN	ASMTL	621	Homo sapiens	Probable bifunctional dTTP/UTP pyrophosphatase/methyltransferase protein	1:Experimental evidence at protein level	29.95	1	0.999	14	14	14	21	21	21	193283396	193283396	193283396	10C(57.0214), 12K(229.1629), 15C(57.0214), 15K(229.1629), 19M(15.9949), 21K(229.1629), 25K(229.1629), 4C(57.0214), 5C(57.0214), 6C(57.0214), 6K(229.1629), 7K(229.1629), 9K(229.1629), N-term(229.1629), N-term(42.0106)			5.64669e-05	5.70853e-05	5.7547e-05	5.89904e-05	5.79634e-05	5.917e-05	0.0473619	1.55197
sp|O95684|CEP43_HUMAN	O95684	CEP43_HUMAN	CEP43	399	Homo sapiens	Centrosomal protein 43	1:Experimental evidence at protein level	35.09	1	0.999	12	12	12	20	20	20	365723960	365723960	365723960	10K(229.1629), 12K(229.1629), 13K(229.1629), 15K(229.1629), 16K(229.1629), 1K(229.1629), 22K(229.1629), 25K(229.1629), 4C(57.0214), 9K(229.1629), N-term(229.1629), N-term(42.0106)			6.53372e-05	6.49413e-05	6.51872e-05	7.06372e-05	6.6651e-05	6.84036e-05	0.0694834	1.01531
sp|O95707|RPP29_HUMAN	O95707	RPP29_HUMAN	POP4	220	Homo sapiens	Ribonuclease P protein subunit p29	1:Experimental evidence at protein level	39.09	1	0.999	7	7	7	8	8	8	85306021	85306021	85306021	12K(229.1629), 16K(229.1629), 18K(229.1629), 1C(57.0214), 2K(229.1629), 2S(229.1629), 3C(57.0214), 5K(229.1629), 7K(229.1629), N-term(229.1629)			1.19392e-05	1.20011e-05	1.15612e-05	1.52995e-05	1.39093e-05	1.30213e-05	0.220339	1.14408
sp|O95714|HERC2_HUMAN	O95714	HERC2_HUMAN	HERC2	4834	Homo sapiens	E3 ubiquitin-protein ligase HERC2	1:Experimental evidence at protein level	4.53	1	0.999	14	11	14	16	13	16	66310245	66310245	66310245	11K(229.1629), 12K(229.1629), 15C(57.0214), 15K(229.1629), 17K(229.1629), 1K(229.1629), 31K(229.1629), 3K(229.1629), 4C(57.0214), 5C(57.0214), 6C(57.0214), 7K(229.1629), 8K(229.1629), N-term(229.1629)			1.69831e-05	1.69733e-05	1.86859e-05	1.96127e-05	1.84797e-05	1.94781e-05	0.197758	1.08134
sp|O95721|SNP29_HUMAN	O95721	SNP29_HUMAN	SNAP29	258	Homo sapiens	Synaptosomal-associated protein 29	1:Experimental evidence at protein level	61.63	1	0.999	14	14	14	23	23	23	289925280	289925280	289925280	10K(229.1629), 11K(229.1629), 13K(229.1629), 1K(229.1629), 2K(229.1629), 3K(229.1629), 7K(229.1629), 8S(229.1629), 9K(229.1629), N-term(229.1629)			9.32498e-05	8.97156e-05	9.22609e-05	9.11825e-05	9.19904e-05	9.28755e-05	-0.00423512	0.0812226
sp|O95747|OXSR1_HUMAN	O95747	OXSR1_HUMAN	OXSR1	527	Homo sapiens	Serine/threonine-protein kinase OSR1	1:Experimental evidence at protein level	56.93	1	0.999	23	20	23	41	37	41	586786544	586786544	586786544	10K(229.1629), 11K(229.1629), 12K(229.1629), 15K(229.1629), 1C(57.0214), 20K(229.1629), 22C(57.0214), 22K(229.1629), 24K(229.1629), 25K(229.1629), 5C(57.0214), 7C(57.0214), 8K(229.1629), N-term(229.1629)			0.000103751	0.000103566	0.000105243	0.000108656	0.00010448	0.000108138	0.059747	0.837425
sp|O95758|PTBP3_HUMAN	O95758	PTBP3_HUMAN	PTBP3	552	Homo sapiens	Polypyrimidine tract-binding protein 3	1:Experimental evidence at protein level	18.12	1	0.999	6	2	2	20	7	7	3111186072	28700652	3111186072	N-term(229.1629)			0.00024139	0.000236096	0.000262642	0.000242429	0.00023924	0.00023011	-0.0129115	0.429532
sp|O95777|LSM8_HUMAN	O95777	LSM8_HUMAN	LSM8	96	Homo sapiens	U6 snRNA-associated Sm-like protein LSm8	1:Experimental evidence at protein level	98.96	1	0.999	7	7	7	33	33	33	1007601376	1007601376	1007601376	13S(229.1629), 6S(229.1629), 7K(229.1629), N-term(229.1629), N-term(42.0106)			9.48919e-05	8.93607e-05	8.2863e-05	9.8285e-05	8.72929e-05	9.18851e-05	0.0401912	0.296367
sp|O95782|AP2A1_HUMAN	O95782	AP2A1_HUMAN	AP2A1	977	Homo sapiens	AP-2 complex subunit alpha-1	1:Experimental evidence at protein level	24.36	1	0.999	20	12	20	25	14	25	284223832	225857296	284223832	11K(229.1629), 12K(229.1629), 12S(229.1629), 14K(229.1629), 1K(229.1629), 21K(229.1629), 27K(229.1629), 2S(229.1629), 4C(57.0214), 7K(229.1629), 7M(15.9949), 8C(57.0214), 9K(229.1629), N-term(229.1629)			8.68371e-05	8.79667e-05	9.28914e-05	9.21148e-05	8.89739e-05	9.46387e-05	0.0664745	0.466513
sp|O95785|WIZ_HUMAN	O95785	WIZ_HUMAN	WIZ	1651	Homo sapiens	Protein Wiz	1:Experimental evidence at protein level	3.82	1	0.999	6	5	5	8	6	6	245196460	175796928	245196460	11K(229.1629), N-term(229.1629)			2.10832e-05	2.13071e-05	2.135e-05	2.16354e-05	2.27273e-05	2.10138e-05	0.0220595	0.408901
sp|O95786|DDX58_HUMAN	O95786	DDX58_HUMAN	DDX58	925	Homo sapiens	Antiviral innate immune response receptor RIG-I	1:Experimental evidence at protein level	4.54	1	0.999	4	4	4	5	5	5	96792345	96792345	96792345	10K(229.1629), 4C(57.0214), 8K(229.1629), 8S(229.1629), N-term(229.1629)			5.01853e-06	5.73018e-06	5.75188e-06	6.75166e-06	4.87391e-06	5.04154e-06	-0.184714	0.0279422
sp|O95793|STAU1_HUMAN	O95793	STAU1_HUMAN	STAU1	577	Homo sapiens	Double-stranded RNA-binding protein Staufen homolog 1	1:Experimental evidence at protein level	48.35	1	0.999	28	26	28	47	44	47	546206672	441295408	546206672	11K(229.1629), 12K(229.1629), 13K(229.1629), 14K(229.1629), 15K(229.1629), 16K(229.1629), 17K(229.1629), 1K(229.1629), 21K(229.1629), 22K(229.1629), 2K(229.1629), 3K(229.1629), 4S(229.1629), 5C(57.0214), 6K(229.1629), 7K(229.1629), 8K(229.1629), 9C(57.0214), 9K(229.1629), N-term(229.1629)			0.000282591	0.000281163	0.00028674	0.000287041	0.000288174	0.000275892	0.0225362	0.0154061
sp|O95801|TTC4_HUMAN	O95801	TTC4_HUMAN	TTC4	387	Homo sapiens	Tetratricopeptide repeat protein 4	1:Experimental evidence at protein level	47.03	1	0.999	12	12	12	23	23	23	191686580	191686580	191686580	10K(229.1629), 11K(229.1629), 16C(57.0214), 17K(229.1629), 20K(229.1629), 24K(229.1629), 25S(229.1629), 2C(57.0214), 3K(229.1629), 4C(57.0214), 6C(57.0214), 7C(57.0214), 9C(57.0214), 9K(229.1629), N-term(229.1629), N-term(42.0106)			4.36782e-05	4.29165e-05	4.38879e-05	4.72373e-05	4.20596e-05	4.25758e-05	-0.0368821	0.09345
sp|O95810|CAVN2_HUMAN	O95810	CAVN2_HUMAN	CAVIN2	425	Homo sapiens	Caveolae-associated protein 2	1:Experimental evidence at protein level	17.65	1	0.999	6	6	6	7	7	7	126683634	126683634	126683634	11K(229.1629), 14K(229.1629), 16K(229.1629), 17K(229.1629), 9K(229.1629), N-term(229.1629)			5.85199e-05	4.15238e-05	5.48214e-05	7.21329e-05	4.96681e-05	5.24378e-05	-0.0641317	0.296524
sp|O95816|BAG2_HUMAN	O95816	BAG2_HUMAN	BAG2	211	Homo sapiens	BAG family molecular chaperone regulator 2	1:Experimental evidence at protein level	64.93	1	0.999	15	15	15	54	54	54	1147406560	1147406560	1147406560	10K(229.1629), 13S(229.1629), 14K(229.1629), 15K(229.1629), 16M(15.9949), 19S(229.1629), 23S(229.1629), 7K(229.1629), 8C(57.0214), 8K(229.1629), 9K(229.1629), 9S(229.1629), N-term(229.1629)			0.000235586	0.000245504	0.000240268	0.000237006	0.000238141	0.000251778	-0.0128249	0.120333
sp|O95817|BAG3_HUMAN	O95817	BAG3_HUMAN	BAG3	575	Homo sapiens	BAG family molecular chaperone regulator 3	1:Experimental evidence at protein level	59.3	1	0.999	28	28	28	50	50	50	829462560	829462560	829462560	10K(229.1629), 11K(229.1629), 14K(229.1629), 15K(229.1629), 15S(229.1629), 17K(229.1629), 1K(229.1629), 23K(229.1629), 28K(229.1629), 2C(57.0214), 2M(15.9949), 3S(79.9663), 4S(229.1629), 5K(229.1629), 6S(229.1629), 7K(229.1629), 7S(79.9663), 8K(229.1629), 8S(79.9663), 9C(57.0214), N-term(229.1629), N-term(42.0106)			0.000258355	0.00026856	0.00024914	0.000276603	0.000264462	0.000269674	0.0618639	0.771876
sp|O95819|M4K4_HUMAN	O95819	M4K4_HUMAN	MAP4K4	1239	Homo sapiens	Mitogen-activated protein kinase kinase kinase kinase 4	1:Experimental evidence at protein level	11.86	1	0.999	13	6	12	16	6	14	457654384	50103048	457654384	11K(229.1629), 13K(229.1629), 21C(57.0214), 6C(57.0214), 7K(229.1629), 7S(229.1629), 8C(57.0214), N-term(229.1629)			3.49842e-05	3.60898e-05	3.54091e-05	3.88483e-05	3.61532e-05	3.53066e-05	0.0300056	0.449067
sp|O95825|QORL1_HUMAN	O95825	QORL1_HUMAN	CRYZL1	349	Homo sapiens	Quinone oxidoreductase-like protein 1	1:Experimental evidence at protein level	48.71	1	0.999	13	13	13	18	18	18	304494968	304494968	304494968	10K(229.1629), 11K(229.1629), 12K(229.1629), 12S(229.1629), 15K(229.1629), 20K(229.1629), 21K(229.1629), 29C(57.0214), 2C(57.0214), 33K(229.1629), 4K(229.1629), 6C(57.0214), 7K(229.1629), N-term(229.1629)			7.74267e-05	7.85082e-05	7.26278e-05	7.64385e-05	8.04502e-05	7.94034e-05	0.0363689	0.508924
sp|O95831|AIFM1_HUMAN	O95831	AIFM1_HUMAN	AIFM1	613	Homo sapiens	Apoptosis-inducing factor 1, mitochondrial	1:Experimental evidence at protein level	21.21	1	0.999	11	11	11	15	15	15	80719780	80719780	80719780	11K(229.1629), 13K(229.1629), 16K(229.1629), 19K(229.1629), N-term(229.1629)			2.05481e-05	2.11918e-05	2.22654e-05	2.33924e-05	2.18577e-05	2.27065e-05	0.099599	0.915531
sp|O95834|EMAL2_HUMAN	O95834	EMAL2_HUMAN	EML2	649	Homo sapiens	Echinoderm microtubule-associated protein-like 2	1:Experimental evidence at protein level	10.79	1	0.999	4	4	4	5	5	5	77337065	77337065	77337065	12K(229.1629), 17C(57.0214), 1C(57.0214), 22C(57.0214), 24K(229.1629), 2S(229.1629), N-term(229.1629)			1.21229e-05	1.25432e-05	1.39018e-05	1.35117e-05	1.32607e-05	1.21855e-05	0.0802546	0.0670213
sp|O95861|BPNT1_HUMAN	O95861	BPNT1_HUMAN	BPNT1	308	Homo sapiens	3'(2'),5'-bisphosphate nucleotidase 1	1:Experimental evidence at protein level	57.79	1	0.999	16	16	16	34	34	34	594163040	594163040	594163040	11C(57.0214), 11K(229.1629), 12K(229.1629), 13K(229.1629), 15K(229.1629), 16K(229.1629), 17K(229.1629), 1K(229.1629), 26K(229.1629), 3C(57.0214), 4C(57.0214), 4S(229.1629), 5C(57.0214), 7C(57.0214), 7K(229.1629), 8K(229.1629), N-term(229.1629)			0.000127465	0.000124449	0.000126965	0.000133839	0.000121467	0.000123679	-0.0378314	0.00284425
sp|O95864|FADS2_HUMAN	O95864	FADS2_HUMAN	FADS2	444	Homo sapiens	Acyl-CoA 6-desaturase	1:Experimental evidence at protein level	22.3	1	0.999	9	8	9	12	11	12	116820986	116820986	116820986	14K(229.1629), 22K(229.1629), 7K(229.1629), 9K(229.1629), N-term(229.1629)			2.07884e-05	2.33061e-05	2.36457e-05	2.314e-05	2.37234e-05	2.36544e-05	0.0213997	0.383966
sp|O95865|DDAH2_HUMAN	O95865	DDAH2_HUMAN	DDAH2	285	Homo sapiens	N(G),N(G)-dimethylarginine dimethylaminohydrolase 2	1:Experimental evidence at protein level	32.63	1	0.999	5	4	4	7	6	6	104864770	81475206	104864770	12S(229.1629), 14K(229.1629), 23C(57.0214), 23K(229.1629), N-term(229.1629)			1.25507e-05	1.27031e-05	1.24866e-05	1.19019e-05	1.25798e-05	1.21254e-05	-0.0497308	0.718479
sp|O95881|TXD12_HUMAN	O95881	TXD12_HUMAN	TXNDC12	172	Homo sapiens	Thioredoxin domain-containing protein 12	1:Experimental evidence at protein level	66.86	1	0.999	8	8	8	27	27	27	862684304	862684304	862684304	14K(229.1629), 15K(229.1629), 26K(229.1629), 3C(57.0214), 4S(229.1629), 5S(229.1629), 6C(57.0214), 6K(229.1629), 7K(229.1629), 8S(229.1629), 9K(229.1629), N-term(229.1629)			0.000150509	0.000146342	0.000148114	0.000144443	0.0001427	0.000145064	-0.0362146	1.29414
sp|O95905|ECD_HUMAN	O95905	ECD_HUMAN	ECD	644	Homo sapiens	Protein ecdysoneless homolog	1:Experimental evidence at protein level	9.16	1	0.999	4	4	4	5	5	5	40385370	40385370	40385370	14K(229.1629), 17K(229.1629), 1K(229.1629), 27K(229.1629), 28K(229.1629), 3C(57.0214), N-term(229.1629)			3.02414e-06	3.03977e-06	3.24727e-06	3.60354e-06	3.22137e-06	3.25785e-06	0.0999552	0.797021
sp|O95926|SYF2_HUMAN	O95926	SYF2_HUMAN	SYF2	243	Homo sapiens	Pre-mRNA-splicing factor SYF2	1:Experimental evidence at protein level	29.63	1	0.999	5	5	5	7	7	7	107548704	107548704	107548704	10K(229.1629), 12K(229.1629), 1K(229.1629), 28K(229.1629), 2K(229.1629), 6K(229.1629), N-term(229.1629), N-term(42.0106)			1.94859e-05	1.96574e-05	1.98294e-05	2.30742e-05	2.07934e-05	1.99663e-05	0.0810489	0.653049
sp|O95983|MBD3_HUMAN	O95983	MBD3_HUMAN	MBD3	291	Homo sapiens	Methyl-CpG-binding domain protein 3	1:Experimental evidence at protein level	40.89	1	0.999	12	12	12	23	23	23	353503240	353503240	353503240	13C(57.0214), 14K(229.1629), 15K(229.1629), 16K(229.1629), 1K(229.1629), 2K(229.1629), 5S(229.1629), 6S(229.1629), 8K(229.1629), N-term(229.1629)			8.01094e-05	7.85833e-05	8.26097e-05	7.98511e-05	7.83205e-05	7.86221e-05	-0.0270365	0.480433
sp|O95985|TOP3B_HUMAN	O95985	TOP3B_HUMAN	TOP3B	862	Homo sapiens	DNA topoisomerase 3-beta-1	1:Experimental evidence at protein level	9.98	1	0.999	5	5	5	8	8	8	28461003	28461003	28461003	11K(229.1629), 13C(57.0214), 14K(229.1629), 15K(229.1629), 16C(57.0214), 19K(229.1629), 27K(229.1629), 5K(229.1629), N-term(229.1629)			6.43794e-06	6.65294e-06	6.49742e-06	7.31936e-06	6.84601e-06	7.10748e-06	0.129471	1.42839
sp|O95989|NUDT3_HUMAN	O95989	NUDT3_HUMAN	NUDT3	172	Homo sapiens	Diphosphoinositol polyphosphate phosphohydrolase 1	1:Experimental evidence at protein level	47.67	1	0.999	6	5	6	10	8	10	280980172	268302716	280980172	3C(57.0214), 5C(57.0214), 8K(229.1629), N-term(229.1629)			2.02017e-05	1.96702e-05	1.88096e-05	2.22582e-05	1.96312e-05	2.35534e-05	0.178326	0.741716
sp|O95999|BCL10_HUMAN	O95999	BCL10_HUMAN	BCL10	233	Homo sapiens	B-cell lymphoma/leukemia 10	1:Experimental evidence at protein level	31.76	1	0.999	8	8	8	8	8	8	272080192	272080192	272080192	10K(229.1629), 11K(229.1629), 17K(229.1629), 18K(229.1629), 1K(229.1629), 7K(229.1629), 8K(229.1629), N-term(229.1629), N-term(42.0106)			2.00977e-05	2.07126e-05	2.10493e-05	2.54907e-05	2.08982e-05	2.27251e-05	0.133782	0.681872
sp|O96000|NDUBA_HUMAN	O96000	NDUBA_HUMAN	NDUFB10	172	Homo sapiens	NADH dehydrogenase [ubiquinone] 1 beta subcomplex subunit 10	1:Experimental evidence at protein level	20.93	1	0.999	3	3	3	4	4	4	132227094	132227094	132227094	10K(229.1629), N-term(229.1629)			1.01694e-05	9.99593e-06	1.16444e-05	1.23342e-05	1.07555e-05	1.02182e-05	0.0808371	0.238294
sp|O96005|CLPT1_HUMAN	O96005	CLPT1_HUMAN	CLPTM1	669	Homo sapiens	Cleft lip and palate transmembrane protein 1	1:Experimental evidence at protein level	5.68	1	0.999	4	4	4	4	4	4	21311743	21311743	21311743	12K(229.1629), 4C(57.0214), N-term(229.1629)			1.97117e-06	2.23296e-06	2.39193e-06	2.47121e-06	2.37845e-06	2.22612e-06	0.091065	0.472471
sp|O96007|MOC2B_HUMAN	O96007	MOC2B_HUMAN	MOCS2	188	Homo sapiens	Molybdopterin synthase catalytic subunit	1:Experimental evidence at protein level	36.17	1	0.999	5	5	5	11	11	11	104951608	104951608	104951608	10K(229.1629), 15K(229.1629), 1K(229.1629), 8S(229.1629), N-term(229.1629)			1.65938e-05	1.67899e-05	1.70533e-05	1.91136e-05	1.85692e-05	1.86505e-05	0.151622	2.98606
sp|O96008|TOM40_HUMAN	O96008	TOM40_HUMAN	TOMM40	361	Homo sapiens	Mitochondrial import receptor subunit TOM40 homolog	1:Experimental evidence at protein level	18.28	1	0.999	4	4	4	5	5	5	114679406	114679406	114679406	11K(229.1629), 3C(57.0214), N-term(229.1629)			9.72006e-06	1.00856e-05	1.01775e-05	1.04112e-05	9.75598e-06	1.11818e-05	0.0458325	0.411861
sp|O96013|PAK4_HUMAN	O96013	PAK4_HUMAN	PAK4	591	Homo sapiens	Serine/threonine-protein kinase PAK 4	1:Experimental evidence at protein level	18.78	1	0.999	9	7	9	10	8	10	182589964	182589964	182589964	11S(229.1629), 12K(229.1629), 23K(229.1629), 2K(229.1629), 5T(79.9663), 7C(57.0214), 8K(229.1629), N-term(229.1629)			4.67255e-05	4.68548e-05	4.8096e-05	5.26915e-05	4.71274e-05	4.8009e-05	0.0351105	0.447337
sp|O96017|CHK2_HUMAN	O96017	CHK2_HUMAN	CHEK2	543	Homo sapiens	Serine/threonine-protein kinase Chk2	1:Experimental evidence at protein level	12.34	1	0.999	4	4	4	6	6	6	23133566	23133566	23133566	11K(229.1629), 14K(229.1629), 16K(229.1629), 1K(229.1629), N-term(229.1629)			5.03109e-06	4.67439e-06	4.68931e-06	5.28844e-06	4.72822e-06	4.87319e-06	0.0554905	0.328121
sp|O96019|ACL6A_HUMAN	O96019	ACL6A_HUMAN	ACTL6A	429	Homo sapiens	Actin-like protein 6A	1:Experimental evidence at protein level	61.31	1	0.999	22	18	22	51	43	51	788426080	729730576	788426080	10K(229.1629), 12C(57.0214), 12K(229.1629), 13K(229.1629), 14K(229.1629), 15K(229.1629), 15M(15.9949), 17C(57.0214), 18K(229.1629), 18S(229.1629), 19C(57.0214), 19K(229.1629), 19S(229.1629), 20K(229.1629), 26K(229.1629), 28K(229.1629), 2K(229.1629), 30K(229.1629), 3S(79.9663), 4S(229.1629), 5M(15.9949), 8C(57.0214), 8K(229.1629), 8S(229.1629), 9M(15.9949), 9S(229.1629), N-term(229.1629), N-term(4…			0.000284269	0.000285011	0.000285746	0.000266508	0.000279507	0.000281582	-0.0281296	0.718372
sp|O96028|NSD2_HUMAN	O96028	NSD2_HUMAN	NSD2	1365	Homo sapiens	Histone-lysine N-methyltransferase NSD2	1:Experimental evidence at protein level	5.49	1	0.999	7	7	7	7	7	7	51250802	51250802	51250802	10K(229.1629), 13K(229.1629), 18C(57.0214), 1K(229.1629), 3K(229.1629), 4C(57.0214), 7K(229.1629), 8K(229.1629), N-term(229.1629)			7.17902e-06	6.84326e-06	7.03695e-06	7.26926e-06	7.39377e-06	7.07901e-06	0.0468588	0.785454
sp|O96033|MOC2A_HUMAN	O96033	MOC2A_HUMAN	MOCS2	88	Homo sapiens	Molybdopterin synthase sulfur carrier subunit	1:Experimental evidence at protein level	37.5	1	0.999	3	3	3	3	3	3	57936257	57936257	57936257	11K(229.1629), 14K(229.1629), 5C(57.0214), N-term(229.1629)			1.13516e-05	1.07885e-05	1.10828e-05	1.06646e-05	1.04383e-05	1.12884e-05	-0.0554991	0.378101
sp|P00338|LDHA_HUMAN	P00338	LDHA_HUMAN	LDHA	332	Homo sapiens	L-lactate dehydrogenase A chain	1:Experimental evidence at protein level	87.05	1	0.999	32	29	30	647	557	578	15871517696	15871517696	15871517696	10K(229.1629), 10S(229.1629), 11K(229.1629), 11M(15.9949), 12K(229.1629), 12S(229.1629), 13C(57.0214), 13K(229.1629), 14K(229.1629), 15C(57.0214), 15K(229.1629), 16K(229.1629), 17K(229.1629), 17S(229.1629), 19M(15.9949), 1K(229.1629), 20K(229.1629), 21K(229.1629), 27K(229.1629), 2K(229.1629), 2Y(79.9663), 35K(229.1629), 3M(15.9949), 4K(229.1629), 4S(229.1629), 5K(229.1629), 5M(15.9949), 5S(229.16…			0.00329632	0.00339825	0.0032393	0.0031344	0.00343773	0.00344889	0.0605983	0.088846
sp|P00367|DHE3_HUMAN	P00367	DHE3_HUMAN	GLUD1	558	Homo sapiens	Glutamate dehydrogenase 1, mitochondrial	1:Experimental evidence at protein level	63.08	1	0.999	30	5	30	70	13	70	1050973856	311660016	1050973856	10K(229.1629), 10S(229.1629), 11K(229.1629), 11S(229.1629), 12K(229.1629), 13C(57.0214), 14M(15.9949), 14S(229.1629), 16K(229.1629), 1C(57.0214), 1K(229.1629), 20K(229.1629), 23C(57.0214), 23K(229.1629), 27K(229.1629), 28K(229.1629), 2K(229.1629), 2S(229.1629), 3K(229.1629), 4S(229.1629), 5C(57.0214), 5S(229.1629), 6K(229.1629), 6M(15.9949), 6S(229.1629), 7K(229.1629), 8K(229.1629), 9K(229.1629),…			0.000333794	0.000330968	0.000332027	0.000345052	0.000328031	0.00033383	0.00781131	0.24368
sp|P00374|DYR_HUMAN	P00374	DYR_HUMAN	DHFR	187	Homo sapiens	Dihydrofolate reductase	1:Experimental evidence at protein level	55.08	1	0.999	9	6	9	12	9	12	231129128	157380272	231129128	10K(229.1629), 14K(229.1629), 16K(229.1629), 18K(229.1629), 7K(229.1629), 8K(229.1629), N-term(229.1629)			5.29108e-05	5.3316e-05	5.35429e-05	6.0358e-05	5.14477e-05	5.40127e-05	0.0187315	0.278855
sp|P00387|NB5R3_HUMAN	P00387	NB5R3_HUMAN	CYB5R3	301	Homo sapiens	NADH-cytochrome b5 reductase 3	1:Experimental evidence at protein level	50.83	1	0.999	11	11	11	27	27	27	479814504	479814504	479814504	11K(229.1629), 12C(57.0214), 13K(229.1629), 14S(229.1629), 19K(229.1629), 22K(229.1629), 27K(229.1629), 4K(229.1629), 7K(229.1629), N-term(229.1629)			7.79962e-05	8.03505e-05	8.65514e-05	8.16826e-05	8.51631e-05	8.0395e-05	0.0237227	0.0937168
sp|P00390|GSHR_HUMAN	P00390	GSHR_HUMAN	GSR	522	Homo sapiens	Glutathione reductase, mitochondrial	1:Experimental evidence at protein level	68.39	1	0.999	23	23	23	83	83	83	1120324448	1120324448	1120324448	10C(57.0214), 10K(229.1629), 11C(57.0214), 11K(229.1629), 12C(57.0214), 12S(229.1629), 13K(229.1629), 13S(229.1629), 14K(229.1629), 15K(229.1629), 18K(229.1629), 1K(229.1629), 22K(229.1629), 23C(57.0214), 23K(229.1629), 26K(229.1629), 29K(229.1629), 3C(57.0214), 3S(229.1629), 4M(15.9949), 5C(57.0214), 5K(229.1629), 5M(15.9949), 6K(229.1629), 6M(15.9949), 7K(229.1629), 7S(229.1629), 8K(229.1629), …			0.000358504	0.000359637	0.000327074	0.000356756	0.000366437	0.000384353	0.031576	0.697396
sp|P00403|COX2_HUMAN	P00403	COX2_HUMAN	MT-CO2	227	Homo sapiens	Cytochrome c oxidase subunit 2	1:Experimental evidence at protein level	29.07	1	0.999	5	5	5	10	10	10	397369312	397369312	397369312	16K(229.1629), 20K(229.1629), 5S(229.1629), N-term(229.1629)			2.58279e-05	2.59442e-05	2.96548e-05	3.08612e-05	2.78759e-05	2.71072e-05	0.103611	0.360856
sp|P00441|SODC_HUMAN	P00441	SODC_HUMAN	SOD1	154	Homo sapiens	Superoxide dismutase [Cu-Zn]	1:Experimental evidence at protein level	89.61	1	0.999	13	13	13	124	124	124	10384198528	10384198528	10384198528	11S(229.1629), 12K(229.1629), 14K(229.1629), 14S(229.1629), 16S(229.1629), 1K(229.1629), 20C(57.0214), 21C(57.0214), 23S(229.1629), 26S(229.1629), 28S(229.1629), 32C(57.0214), 3C(57.0214), 5K(229.1629), 6K(229.1629), 7K(229.1629), 8K(229.1629), N-term(229.1629)			0.00115962	0.00105713	0.00100848	0.00105728	0.00106598	0.00109209	0.0120371	0.0229014
sp|P00491|PNPH_HUMAN	P00491	PNPH_HUMAN	PNP	289	Homo sapiens	Purine nucleoside phosphorylase	1:Experimental evidence at protein level	84.43	1	0.999	19	19	19	92	92	92	1467142976	1467142976	1467142976	10K(229.1629), 11K(229.1629), 11S(229.1629), 14S(229.1629), 17K(229.1629), 19K(229.1629), 21C(57.0214), 22K(229.1629), 2C(57.0214), 3M(15.9949), 4M(15.9949), 5S(229.1629), 7M(15.9949), 7S(229.1629), 8M(15.9949), 9C(57.0214), 9M(15.9949), 9S(229.1629), N-term(229.1629), N-term(42.0106)			0.000285269	0.000297168	0.000279312	0.000314982	0.000290733	0.000300272	0.0739451	0.757822
sp|P00492|HPRT_HUMAN	P00492	HPRT_HUMAN	HPRT1	218	Homo sapiens	Hypoxanthine-guanine phosphoribosyltransferase	1:Experimental evidence at protein level	76.15	1	0.999	13	13	13	45	45	45	1238106368	1238106368	1238106368	10K(229.1629), 11C(57.0214), 12K(229.1629), 13K(229.1629), 14K(229.1629), 16K(229.1629), 19C(57.0214), 3C(57.0214), 5K(229.1629), 6C(57.0214), 7S(229.1629), 9M(15.9949), N-term(229.1629)			0.000108969	0.000115531	0.000114066	0.000119533	0.000119047	0.000124391	0.0675315	1.42956
sp|P00505|AATM_HUMAN	P00505	AATM_HUMAN	GOT2	430	Homo sapiens	Aspartate aminotransferase, mitochondrial	1:Experimental evidence at protein level	72.33	1	0.999	30	30	30	126	126	126	3991882624	3991882624	3991882624	10C(57.0214), 12C(57.0214), 13K(229.1629), 14S(229.1629), 15K(229.1629), 15S(229.1629), 16C(57.0214), 17K(229.1629), 18C(57.0214), 1K(229.1629), 20K(229.1629), 23K(229.1629), 27K(229.1629), 2C(57.0214), 3S(229.1629), 4K(229.1629), 4S(229.1629), 5K(229.1629), 5S(229.1629), 6K(229.1629), 6M(15.9949), 7K(229.1629), 8C(57.0214), 8K(229.1629), 8M(15.9949), 8S(229.1629), 9K(229.1629), N-term(229.1629)			0.00117384	0.00119475	0.00112742	0.00111414	0.00117384	0.00121322	-8.60326e-06	0.0162492
sp|P00533|EGFR_HUMAN	P00533	EGFR_HUMAN	EGFR	1210	Homo sapiens	Epidermal growth factor receptor	1:Experimental evidence at protein level	4.71	1	0.999	3	3	3	3	3	3	35685180	35685180	35685180	19K(229.1629), N-term(229.1629)			4.81644e-06	4.7094e-06	4.51843e-06	4.76768e-06	3.62311e-06	4.44496e-06	-0.0833732	0.445194
sp|P00558|PGK1_HUMAN	P00558	PGK1_HUMAN	PGK1	417	Homo sapiens	Phosphoglycerate kinase 1	1:Experimental evidence at protein level	85.37	1	0.999	38	32	38	362	323	362	11450622976	11450622976	11450622976	10K(229.1629), 10M(15.9949), 10S(229.1629), 11K(229.1629), 11S(229.1629), 12K(229.1629), 13K(229.1629), 14C(57.0214), 14K(229.1629), 15C(57.0214), 15M(15.9949), 16K(229.1629), 16M(15.9949), 17K(229.1629), 18K(229.1629), 19C(57.0214), 19K(229.1629), 1K(229.1629), 21S(229.1629), 25K(229.1629), 26K(229.1629), 2C(57.0214), 2K(229.1629), 2S(229.1629), 30K(229.1629), 3M(15.9949), 3S(229.1629), 4K(229.1…			0.0027801	0.00279632	0.00278476	0.00271833	0.00268314	0.00266701	-0.0536302	1.79236
sp|P00568|KAD1_HUMAN	P00568	KAD1_HUMAN	AK1	194	Homo sapiens	Adenylate kinase isoenzyme 1	1:Experimental evidence at protein level	78.35	1	0.999	15	13	15	40	36	40	508480432	467055848	508480432	10S(229.1629), 11K(229.1629), 12K(229.1629), 12M(15.9949), 13S(229.1629), 15C(57.0214), 16C(57.0214), 1K(229.1629), 22K(229.1629), 23K(229.1629), 7K(229.1629), 7S(229.1629), 8K(229.1629), 9K(229.1629), N-term(229.1629)			0.000156895	0.000151477	0.000150117	0.000150858	0.000149498	0.00014766	-0.0189726	0.640686
sp|P00761|TRYP_PIG	P00761	TRYP_PIG		231	Sus scrofa	Trypsin	1:Experimental evidence at protein level	28.57	1	0.999	7	6	7	286	284	286	26683619328	26683619328	26683619328	17M(15.9949), 20K(229.1629), 2K(229.1629), 2S(229.1629), 37M(15.9949), 3S(229.1629), 40K(229.1629), 5S(229.1629), 8K(229.1629), 9S(229.1629), N-term(229.1629)			0.000741177	0.000719816	0.000746125	0.000842006	0.000719714	0.000749791	0.0166704	0.350998
sp|P00813|ADA_HUMAN	P00813	ADA_HUMAN	ADA	363	Homo sapiens	Adenosine deaminase	1:Experimental evidence at protein level	43.53	1	0.999	12	12	12	15	15	15	404384144	404384144	404384144	10K(229.1629), 11K(229.1629), 20K(229.1629), 30K(229.1629), 7K(229.1629), 8K(229.1629), 9K(229.1629), N-term(229.1629), N-term(42.0106)			8.25445e-05	8.33977e-05	8.1053e-05	8.62022e-05	8.64687e-05	9.1344e-05	0.0670068	1.21532
sp|P00918|CAH2_HUMAN	P00918	CAH2_HUMAN	CA2	260	Homo sapiens	Carbonic anhydrase 2	1:Experimental evidence at protein level	54.62	1	0.999	11	10	11	20	18	20	238235628	238235628	238235628	11S(229.1629), 12K(229.1629), 13K(229.1629), 16K(229.1629), 18K(229.1629), 24K(229.1629), 6K(229.1629), 9K(229.1629), N-term(229.1629)			6.71765e-05	6.72667e-05	6.65028e-05	6.60794e-05	6.54836e-05	6.71834e-05	-0.023755	0.552654
sp|P00966|ASSY_HUMAN	P00966	ASSY_HUMAN	ASS1	412	Homo sapiens	Argininosuccinate synthase	1:Experimental evidence at protein level	69.17	1	0.999	22	22	22	42	42	42	536166528	536166528	536166528	10K(229.1629), 11K(229.1629), 13K(229.1629), 13S(229.1629), 14M(15.9949), 15C(57.0214), 16K(229.1629), 1K(229.1629), 21K(229.1629), 23K(229.1629), 5C(57.0214), 6S(229.1629), 7K(229.1629), 7S(229.1629), 8K(229.1629), 8S(229.1629), 9K(229.1629), N-term(229.1629)			0.000175125	0.000177092	0.000180988	0.000176281	0.00017323	0.000175489	-0.0131152	0.594928
sp|P01009|A1AT_HUMAN	P01009	A1AT_HUMAN	SERPINA1	418	Homo sapiens	Alpha-1-antitrypsin	1:Experimental evidence at protein level	9.57	1	0.999	4	3	4	5	4	5	242944716	242712899	242944716	10K(229.1629), 15K(229.1629), 7K(229.1629), 8K(229.1629), 9C(57.0214), N-term(229.1629)			1.45132e-05	1.52763e-05	1.46028e-05	1.5901e-05	1.49884e-05	1.53126e-05	0.0684665	0.770717
sp|P01023|A2MG_HUMAN	P01023	A2MG_HUMAN	A2M	1474	Homo sapiens	Alpha-2-macroglobulin	1:Experimental evidence at protein level	4	1	0.999	6	4	6	13	10	13	223912400	180329024	223912400	10K(229.1629), 12K(229.1629), 13K(229.1629), 3K(229.1629), 4S(229.1629), 7K(229.1629), 8K(229.1629), 9K(229.1629), N-term(229.1629)			6.72567e-05	7.22768e-05	6.66804e-05	6.45307e-05	7.5226e-05	7.2762e-05	0.113508	0.216413
sp|P01033|TIMP1_HUMAN	P01033	TIMP1_HUMAN	TIMP1	207	Homo sapiens	Metalloproteinase inhibitor 1	1:Experimental evidence at protein level	34.3	1	0.999	5	5	5	10	10	10	405742744	405742744	405742744	14C(57.0214), 19C(57.0214), 19K(229.1629), 20K(229.1629), 3S(229.1629), 5C(57.0214), 6C(57.0214), 7C(57.0214), 9C(57.0214), 9K(229.1629), N-term(229.1629)			3.49066e-05	3.66277e-05	3.73036e-05	3.98429e-05	3.78434e-05	3.71908e-05	0.0471054	0.872718
sp|P01034|CYTC_HUMAN	P01034	CYTC_HUMAN	CST3	146	Homo sapiens	Cystatin-C	1:Experimental evidence at protein level	30.14	1	0.999	3	3	3	5	5	5	109117538	109117538	109117538	11K(229.1629), 17K(229.1629), 8C(57.0214), N-term(229.1629)			2.34979e-05	2.24962e-05	2.19078e-05	2.60753e-05	2.40864e-05	2.46724e-05	0.133215	1.40045
sp|P01040|CYTA_HUMAN	P01040	CYTA_HUMAN	CSTA	98	Homo sapiens	Cystatin-A	1:Experimental evidence at protein level	35.71	1	0.999	3	3	3	5	5	5	109474080	109474080	109474080	18K(229.1629), 20K(229.1629), 2K(229.1629), 8K(229.1629), N-term(229.1629)			8.56475e-06	7.98935e-06	8.49544e-06	9.2971e-06	9.56403e-06	1.03827e-05	0.17093	1.50858
sp|P01116|RASK_HUMAN	P01116	RASK_HUMAN	KRAS	189	Homo sapiens	GTPase KRas	1:Experimental evidence at protein level	33.86	1	0.999	6	2	6	10	3	10	196484964	84129190	196484964	11K(229.1629), 12K(229.1629), 13K(229.1629), 15K(229.1629), 23S(229.1629), 26K(229.1629), 2K(229.1629), 7M(15.9949), N-term(229.1629)			2.02763e-05	1.98046e-05	2.09088e-05	2.18006e-05	2.03753e-05	2.05271e-05	0.0177319	0.435881
sp|P01137|TGFB1_HUMAN	P01137	TGFB1_HUMAN	TGFB1	390	Homo sapiens	Transforming growth factor beta-1 proprotein	1:Experimental evidence at protein level	9.74	1	0.999	3	3	3	4	4	4	113254769	113254769	113254769	8K(229.1629), N-term(229.1629)			1.4897e-05	1.48429e-05	1.41723e-05	1.40674e-05	1.3539e-05	1.51637e-05	-0.0774165	0.277561
sp|P02533|K1C14_HUMAN	P02533	K1C14_HUMAN	KRT14	472	Homo sapiens	Keratin, type I cytoskeletal 14	1:Experimental evidence at protein level	51.27	1	0.999	25	9	21	43	17	35	3821410880	254503160	3821410880	11K(229.1629), 12K(229.1629), 13K(229.1629), 15M(15.9949), 16K(229.1629), 18K(229.1629), 1K(229.1629), 2K(229.1629), 3S(229.1629), 5M(15.9949), 6M(15.9949), 7K(229.1629), 7M(15.9949), 8M(15.9949), 9K(229.1629), N-term(229.1629)			0.000297008	0.000320934	0.000358621	0.000315075	0.000614381	0.00062207	0.936857	0.709275
sp|P02538|K2C6A_HUMAN	P02538	K2C6A_HUMAN	KRT6A	564	Homo sapiens	Keratin, type II cytoskeletal 6A	1:Experimental evidence at protein level	38.48	1	0.999	28	2	11	62	3	15	9164501312	18343620	9164501312	10K(229.1629), 11K(229.1629), 12K(229.1629), 17K(229.1629), 2K(229.1629), 9K(229.1629), N-term(229.1629)			0.000285408	0.000298548	0.000378186	0.000326205	0.000642214	0.000759971	1.10509	0.73882
sp|P02545|LMNA_HUMAN	P02545	LMNA_HUMAN	LMNA	664	Homo sapiens	Prelamin-A/C	1:Experimental evidence at protein level	69.88	1	0.999	54	52	54	228	225	228	4399194880	4399194880	4399194880	11K(229.1629), 11S(79.9663), 12K(229.1629), 13K(229.1629), 13M(15.9949), 13S(229.1629), 15K(229.1629), 16K(229.1629), 17K(229.1629), 17S(229.1629), 1K(229.1629), 25K(229.1629), 2K(229.1629), 2S(229.1629), 2S(79.9663), 3M(15.9949), 3S(229.1629), 4C(57.0214), 4K(229.1629), 4M(15.9949), 4S(229.1629), 4S(79.9663), 5K(229.1629), 5M(15.9949), 5S(229.1629), 6S(229.1629), 7C(57.0214), 7K(229.1629), 8K(22…			0.00186684	0.00180127	0.00179392	0.00190918	0.00180822	0.00184201	0.0322672	0.356676
sp|P02751|FINC_HUMAN	P02751	FINC_HUMAN	FN1	2477	Homo sapiens	Fibronectin	1:Experimental evidence at protein level	22.77	1	0.999	37	37	37	59	59	59	420196200	420196200	420196200	10K(229.1629), 11K(229.1629), 12K(229.1629), 13C(57.0214), 13K(229.1629), 14K(229.1629), 16K(229.1629), 18K(229.1629), 21K(229.1629), 22K(229.1629), 3K(229.1629), 4C(57.0214), 5C(57.0214), 5K(229.1629), 6C(57.0214), 6K(229.1629), 7K(229.1629), 7S(229.1629), 8C(57.0214), 9K(229.1629), N-term(229.1629)			0.000156017	0.000155177	0.000154032	0.000168533	0.000160799	0.000166076	0.0979253	1.38944
sp|P02765|FETUA_HUMAN	P02765	FETUA_HUMAN	AHSG	367	Homo sapiens	Alpha-2-HS-glycoprotein	1:Experimental evidence at protein level	5.45	1	0.999	3	3	3	5	5	5	158466586	158466586	158466586	13K(229.1629), 1C(57.0214), 1C(57.0214), 7K(229.1629), N-term(229.1629)			1.25484e-05	1.31675e-05	1.23172e-05	1.031e-05	1.22271e-05	1.42502e-05	-0.0374142	0.12322
sp|P02769|ALBU_BOVIN	P02769	ALBU_BOVIN	ALB	607	Bos taurus	Albumin	1:Experimental evidence at protein level	73.48	1	0.999	47	43	47	197	179	197	3331430080	2684165248	3331430080	10C(57.0214), 10K(229.1629), 11C(57.0214), 11K(229.1629), 12K(229.1629), 12S(229.1629), 13K(229.1629), 14C(57.0214), 14K(229.1629), 15K(229.1629), 16K(229.1629), 17K(229.1629), 18K(229.1629), 19K(229.1629), 1C(57.0214), 1C(57.0214), 1K(229.1629), 21C(57.0214), 21K(229.1629), 22K(229.1629), 27K(229.1629), 2C(57.0214), 2K(229.1629), 30C(57.0214), 31K(229.1629), 3C(57.0214), 3M(15.9949), 4C(57.0214)…			0.00135873	0.00143134	0.00133268	0.00132923	0.00142332	0.00144506	0.0670044	0.208504
sp|P02786|TFR1_HUMAN	P02786	TFR1_HUMAN	TFRC	760	Homo sapiens	Transferrin receptor protein 1	1:Experimental evidence at protein level	42.11	1	0.999	28	27	28	51	49	51	400644456	284084392	400644456	10K(229.1629), 11K(229.1629), 12K(229.1629), 13K(229.1629), 14K(229.1629), 16K(229.1629), 20K(229.1629), 4S(229.1629), 5K(229.1629), 6S(229.1629), 7K(229.1629), 8K(229.1629), 9C(57.0214), 9K(229.1629), N-term(229.1629)			0.000198558	0.000202824	0.000217042	0.000222731	0.000213089	0.000209442	0.0712276	0.570784
sp|P02792|FRIL_HUMAN	P02792	FRIL_HUMAN	FTL	175	Homo sapiens	Ferritin light chain	1:Experimental evidence at protein level	33.71	1	0.999	5	5	5	7	7	7	143115854	143115854	143115854	13S(229.1629), 14S(229.1629), 19K(229.1629), 1K(229.1629), 6C(57.0214), 9K(229.1629), N-term(229.1629)			1.78385e-05	1.77353e-05	1.72975e-05	1.76398e-05	1.73952e-05	1.79726e-05	-0.0077879	0.0672937
sp|P02794|FRIH_HUMAN	P02794	FRIH_HUMAN	FTH1	183	Homo sapiens	Ferritin heavy chain	1:Experimental evidence at protein level	66.12	1	0.999	10	10	10	26	26	26	657509392	657509392	657509392	11C(57.0214), 11K(229.1629), 14M(15.9949), 15K(229.1629), 16C(57.0214), 19K(229.1629), 1K(229.1629), 1M(15.9949), 22K(229.1629), 24K(229.1629), 4C(57.0214), 5K(229.1629), 5S(229.1629), 6C(57.0214), 6S(229.1629), 7K(229.1629), 7S(229.1629), N-term(229.1629), N-term(42.0106)			0.000141955	0.000141227	0.000137099	0.000135299	0.000139903	0.000143681	-0.0135891	0.0556269
sp|P04004|VTNC_HUMAN	P04004	VTNC_HUMAN	VTN	478	Homo sapiens	Vitronectin	1:Experimental evidence at protein level	4.81	1	0.999	2	2	2	4	4	4	311816712	311816712	311816712	8K(229.1629), N-term(229.1629)			2.17766e-05	2.26978e-05	2.2755e-05	2.37119e-05	2.25006e-05	2.18492e-05	-0.0125916	0.162284
sp|P04040|CATA_HUMAN	P04040	CATA_HUMAN	CAT	527	Homo sapiens	Catalase	1:Experimental evidence at protein level	37	1	0.999	18	18	18	22	22	22	273582632	273582632	273582632	10K(229.1629), 11C(57.0214), 12C(57.0214), 12K(229.1629), 13K(229.1629), 14M(15.9949), 16K(229.1629), 1K(229.1629), 5K(229.1629), 7K(229.1629), 7S(229.1629), 8K(229.1629), 9K(229.1629), N-term(229.1629)			9.65295e-05	0.000101918	9.57266e-05	9.80436e-05	0.000102856	0.000104791	0.091589	0.617344
sp|P04049|RAF1_HUMAN	P04049	RAF1_HUMAN	RAF1	648	Homo sapiens	RAF proto-oncogene serine/threonine-protein kinase	1:Experimental evidence at protein level	12.04	1	0.999	8	4	5	9	4	5	375931168	61112758	375931168	11K(229.1629), 6C(57.0214), 7C(57.0214), 7K(229.1629), 9K(229.1629), N-term(229.1629), N-term(42.0106)			5.98563e-05	5.8302e-05	5.96964e-05	6.03239e-05	5.75525e-05	5.52918e-05	-0.052767	0.399179
sp|P04062|GLCM_HUMAN	P04062	GLCM_HUMAN	GBA	536	Homo sapiens	Lysosomal acid glucosylceramidase	1:Experimental evidence at protein level	16.6	1	0.999	7	7	7	8	8	8	101551578	101551578	101551578	13C(57.0214), 13K(229.1629), 17K(229.1629), 8K(229.1629), N-term(229.1629)			1.11088e-05	1.0252e-05	1.05741e-05	1.14896e-05	1.16129e-05	1.20165e-05	0.135193	1.51703
sp|P04075|ALDOA_HUMAN	P04075	ALDOA_HUMAN	ALDOA	364	Homo sapiens	Fructose-bisphosphate aldolase A	1:Experimental evidence at protein level	91.48	1	0.999	35	6	35	515	212	515	19383998464	4310232384	19383998464	11K(229.1629), 11S(229.1629), 12K(229.1629), 12M(15.9949), 12S(229.1629), 13S(229.1629), 14K(229.1629), 14S(229.1629), 15K(229.1629), 18K(229.1629), 18S(229.1629), 1C(57.0214), 1C(57.0214), 1K(229.1629), 25C(57.0214), 27K(229.1629), 28K(229.1629), 2K(229.1629), 2S(229.1629), 30K(229.1629), 31K(229.1629), 3K(229.1629), 3S(229.1629), 4C(57.0214), 4S(229.1629), 5C(57.0214), 5K(229.1629), 5S(229.1629…			0.00325872	0.00324589	0.00307986	0.00301474	0.00317874	0.00326711	-0.0301568	0.165231
sp|P04080|CYTB_HUMAN	P04080	CYTB_HUMAN	CSTB	98	Homo sapiens	Cystatin-B	1:Experimental evidence at protein level	88.78	1	0.999	7	7	7	31	31	31	1128973056	1128973056	1128973056	10K(229.1629), 12K(229.1629), 15S(229.1629), 21K(229.1629), 2K(229.1629), 3C(57.0214), 4S(229.1629), 6K(229.1629), 7S(229.1629), 9K(229.1629), N-term(229.1629), N-term(42.0106)			0.000113486	0.000111278	0.000109699	0.000117945	0.000120939	0.000115858	0.0839456	1.61267
sp|P04083|ANXA1_HUMAN	P04083	ANXA1_HUMAN	ANXA1	346	Homo sapiens	Annexin A1	1:Experimental evidence at protein level	74.28	1	0.999	29	29	29	173	173	173	5862588928	5862588928	5862588928	12K(229.1629), 13K(229.1629), 15K(229.1629), 15S(229.1629), 15S(79.9663), 16K(229.1629), 16S(229.1629), 17K(229.1629), 19K(229.1629), 1C(57.0214), 1C(57.0214), 1K(229.1629), 1M(15.9949), 20K(229.1629), 24K(229.1629), 2M(15.9949), 4S(229.1629), 5M(15.9949), 5S(229.1629), 6C(57.0214), 7C(57.0214), 7K(229.1629), 8K(229.1629), 8S(229.1629), 8T(79.9663), 9K(229.1629), N-term(229.1629), N-term(42.0106)			0.00130801	0.00129462	0.00132448	0.00131973	0.00135128	0.00133992	0.0347799	1.03724
sp|P04114|APOB_HUMAN	P04114	APOB_HUMAN	APOB	4563	Homo sapiens	Apolipoprotein B-100	1:Experimental evidence at protein level	0.75	1	0.999	3	3	3	3	3	3	40077214	40077214	40077214	12K(229.1629), 15K(229.1629), 7K(229.1629), N-term(229.1629)			6.99734e-06	6.48661e-06	6.48728e-06	7.19928e-06	6.63471e-06	7.15792e-06	0.141927	0.613079
sp|P04150|GCR_HUMAN	P04150	GCR_HUMAN	NR3C1	777	Homo sapiens	Glucocorticoid receptor	1:Experimental evidence at protein level	5.28	1	0.999	5	5	5	5	5	5	54772602	54772602	54772602	10C(57.0214), 13K(229.1629), 16K(229.1629), 3K(229.1629), 7C(57.0214), 7K(229.1629), 9K(229.1629), N-term(229.1629)			6.23825e-06	6.17383e-06	6.26116e-06	6.72052e-06	6.04737e-06	6.21949e-06	-0.00434624	0.182598
sp|P04179|SODM_HUMAN	P04179	SODM_HUMAN	SOD2	222	Homo sapiens	Superoxide dismutase [Mn], mitochondrial	1:Experimental evidence at protein level	42.34	1	0.999	8	8	8	21	21	21	1159081696	1159081696	1159081696	14K(229.1629), 15K(229.1629), 20K(229.1629), 7K(229.1629), 8K(229.1629), N-term(229.1629)			0.000217675	0.000218168	0.000208466	0.000208383	0.000217581	0.000222653	-0.00062447	0.0978036
sp|P04181|OAT_HUMAN	P04181	OAT_HUMAN	OAT	439	Homo sapiens	Ornithine aminotransferase, mitochondrial	1:Experimental evidence at protein level	70.62	1	0.999	20	20	20	56	56	56	778900704	778900704	778900704	10S(229.1629), 14C(57.0214), 15C(57.0214), 16K(229.1629), 18K(229.1629), 1K(229.1629), 20K(229.1629), 23K(229.1629), 30M(15.9949), 38C(57.0214), 7K(229.1629), 8K(229.1629), 9K(229.1629), N-term(229.1629)			0.000163384	0.000165486	0.000172249	0.000167376	0.000169835	0.000170974	0.0374289	0.317907
sp|P04183|KITH_HUMAN	P04183	KITH_HUMAN	TK1	234	Homo sapiens	Thymidine kinase, cytosolic	1:Experimental evidence at protein level	75.64	1	0.999	15	15	15	29	29	29	908746160	908746160	908746160	10C(57.0214), 10K(229.1629), 11C(57.0214), 11K(229.1629), 12S(79.9663), 14C(57.0214), 14K(229.1629), 15K(229.1629), 18K(229.1629), 19K(229.1629), 1K(229.1629), 27C(57.0214), 2C(57.0214), 35K(229.1629), 3C(57.0214), 5C(57.0214), 6M(15.9949), 7K(229.1629), 8C(57.0214), 8K(229.1629), 9C(57.0214), N-term(229.1629), N-term(42.0106)			0.00012009	0.000121422	0.000120114	0.000120187	0.000128795	0.000130092	0.100673	0.698565
sp|P04264|K2C1_HUMAN	P04264	K2C1_HUMAN	KRT1	644	Homo sapiens	Keratin, type II cytoskeletal 1	1:Experimental evidence at protein level	59.94	1	0.999	44	36	44	158	130	158	3791520256	3704525120	3791520256	10K(229.1629), 10S(229.1629), 11K(229.1629), 11S(229.1629), 12K(229.1629), 14K(229.1629), 16S(229.1629), 1K(229.1629), 22M(15.9949), 2K(229.1629), 2M(15.9949), 35M(15.9949), 3S(229.1629), 4C(57.0214), 4S(229.1629), 5M(15.9949), 6M(15.9949), 6S(229.1629), 7K(229.1629), 7M(15.9949), 7S(229.1629), 8K(229.1629), 9K(229.1629), 9S(229.1629), N-term(229.1629)			0.000691836	0.000776684	0.000801016	0.000740184	0.00127107	0.00129635	0.71064	0.713781
sp|P04350|TBB4A_HUMAN	P04350	TBB4A_HUMAN	TUBB4A	444	Homo sapiens	Tubulin beta-4A chain	1:Experimental evidence at protein level	79.73	1	0.999	27	2	2	770	4	4	23230716928	97013998	23230716928	12K(229.1629), 17K(229.1629), N-term(229.1629)			0.00235925	0.00236558	0.00246144	0.00242242	0.00229543	0.00236391	-0.00101762	0.284083
sp|P04406|G3P_HUMAN	P04406	G3P_HUMAN	GAPDH	335	Homo sapiens	Glyceraldehyde-3-phosphate dehydrogenase	1:Experimental evidence at protein level	92.84	1	0.999	31	30	31	1954	1904	1954	32505071616	29379077120	32505071616	10K(229.1629), 10S(229.1629), 10S(79.9663), 11C(57.0214), 11K(229.1629), 12M(15.9949), 12S(229.1629), 13C(57.0214), 13M(15.9949), 14S(229.1629), 14T(79.9663), 15K(229.1629), 15M(15.9949), 16M(15.9949), 17K(229.1629), 17S(229.1629), 18K(229.1629), 19M(15.9949), 21K(229.1629), 21S(229.1629), 22K(229.1629), 23K(229.1629), 24K(229.1629), 24S(229.1629), 27K(229.1629), 28K(229.1629), 2K(229.1629), 31S(…			0.00606271	0.00601609	0.00611235	0.00659413	0.00597245	0.00614819	0.0201982	0.350951
sp|P04424|ARLY_HUMAN	P04424	ARLY_HUMAN	ASL	464	Homo sapiens	Argininosuccinate lyase	1:Experimental evidence at protein level	42.24	1	0.999	17	17	17	28	28	28	300056904	300056904	300056904	11K(229.1629), 12K(229.1629), 1C(57.0214), 21K(229.1629), 3C(57.0214), 8K(229.1629), 9C(57.0214), 9K(229.1629), 9M(15.9949), N-term(229.1629)			0.000122051	0.000117801	0.000123528	0.00012915	0.000121626	0.00012592	0.0450223	0.724264
sp|P04632|CPNS1_HUMAN	P04632	CPNS1_HUMAN	CAPNS1	268	Homo sapiens	Calpain small subunit 1	1:Experimental evidence at protein level	59.33	1	0.999	12	10	12	68	65	68	2353308064	1599193168	2353308064	10M(15.9949), 10S(229.1629), 11M(15.9949), 13K(229.1629), 16C(57.0214), 17C(57.0214), 18M(15.9949), 23K(229.1629), 24K(229.1629), 2M(15.9949), 2S(229.1629), 4S(229.1629), 5C(57.0214), 6M(15.9949), 6S(229.1629), 7K(229.1629), 7S(229.1629), 8M(15.9949), 9C(57.0214), 9K(229.1629), N-term(229.1629), N-term(42.0106)			0.00013332	0.000134359	0.000135414	0.000149848	0.000136158	0.000142828	0.0881871	0.797801
sp|P04792|HSPB1_HUMAN	P04792	HSPB1_HUMAN	HSPB1	205	Homo sapiens	Heat shock protein beta-1	1:Experimental evidence at protein level	90.24	1	0.999	19	19	19	275	275	275	7258156544	7258156544	7258156544	10K(229.1629), 11K(229.1629), 12S(229.1629), 13S(229.1629), 14S(229.1629), 16K(229.1629), 18S(229.1629), 1K(229.1629), 28M(15.9949), 28S(229.1629), 29M(15.9949), 2K(229.1629), 2S(229.1629), 30K(229.1629), 31K(229.1629), 37S(229.1629), 3S(229.1629), 3S(79.9663), 4S(229.1629), 5S(229.1629), 6S(229.1629), 7K(229.1629), 8S(229.1629), 9K(229.1629), N-term(229.1629)			0.00102635	0.00102001	0.00101617	0.000985511	0.000990855	0.000983637	-0.0496372	2.94825
sp|P04818|TYSY_HUMAN	P04818	TYSY_HUMAN	TYMS	313	Homo sapiens	Thymidylate synthase	1:Experimental evidence at protein level	63.58	1	0.999	16	16	16	43	43	43	602934784	602934784	602934784	10C(57.0214), 11K(229.1629), 11M(15.9949), 13K(229.1629), 14C(57.0214), 21K(229.1629), 25C(57.0214), 2S(229.1629), 3M(15.9949), 4C(57.0214), 5K(229.1629), 7K(229.1629), 7S(229.1629), 9K(229.1629), N-term(229.1629)			0.000158184	0.000161627	0.000165668	0.00015703	0.000152532	0.000158148	-0.0416272	0.991126
sp|P04843|RPN1_HUMAN	P04843	RPN1_HUMAN	RPN1	607	Homo sapiens	Dolichyl-diphosphooligosaccharide--protein glycosyltransferase subunit 1	1:Experimental evidence at protein level	60.79	1	0.999	33	33	33	66	66	66	783238256	783238256	783238256	10K(229.1629), 11K(229.1629), 11S(229.1629), 13S(229.1629), 14K(229.1629), 14S(229.1629), 17K(229.1629), 18K(229.1629), 25K(229.1629), 2K(229.1629), 3C(57.0214), 5S(229.1629), 6S(229.1629), 7C(57.0214), 7K(229.1629), 8K(229.1629), 9C(57.0214), 9K(229.1629), N-term(229.1629)			0.000277673	0.000287605	0.000301649	0.000296827	0.000295966	0.000291389	0.0413437	0.302645
sp|P04844|RPN2_HUMAN	P04844	RPN2_HUMAN	RPN2	631	Homo sapiens	Dolichyl-diphosphooligosaccharide--protein glycosyltransferase subunit 2	1:Experimental evidence at protein level	49.45	1	0.999	18	18	18	43	43	43	412957544	412957544	412957544	12K(229.1629), 12S(229.1629), 13K(229.1629), 13S(229.1629), 14K(229.1629), 17K(229.1629), 18K(229.1629), 18S(229.1629), 19K(229.1629), 21S(229.1629), 24C(57.0214), 24K(229.1629), 26K(229.1629), 31K(229.1629), 33K(229.1629), 3K(229.1629), 6S(229.1629), N-term(229.1629)			7.75096e-05	7.88727e-05	8.63757e-05	8.6556e-05	8.18111e-05	8.43034e-05	0.0960662	0.439609
sp|P04899|GNAI2_HUMAN	P04899	GNAI2_HUMAN	GNAI2	355	Homo sapiens	Guanine nucleotide-binding protein G(i) subunit alpha-2	1:Experimental evidence at protein level	43.66	1	0.999	12	6	12	20	8	20	398888904	81281428	398888904	10C(57.0214), 11K(229.1629), 15K(229.1629), 16K(229.1629), 18K(229.1629), 6C(57.0214), 7C(57.0214), 8K(229.1629), 9C(57.0214), 9K(229.1629), N-term(229.1629)			6.4911e-05	6.67783e-05	6.88127e-05	7.17891e-05	6.55436e-05	6.90904e-05	0.0491048	0.380829
sp|P05023|AT1A1_HUMAN	P05023	AT1A1_HUMAN	ATP1A1	1023	Homo sapiens	Sodium/potassium-transporting ATPase subunit alpha-1	1:Experimental evidence at protein level	38.12	1	0.999	32	16	32	46	26	46	538173488	243740368	538173488	10K(229.1629), 11K(229.1629), 12K(229.1629), 13K(229.1629), 14K(229.1629), 15C(57.0214), 15K(229.1629), 16K(229.1629), 17K(229.1629), 18K(229.1629), 19K(229.1629), 1K(229.1629), 28K(229.1629), 2C(57.0214), 2K(229.1629), 2S(229.1629), 3S(229.1629), 4S(229.1629), 5C(57.0214), 5S(229.1629), 7C(57.0214), 7K(229.1629), 7S(229.1629), 8K(229.1629), 9C(57.0214), 9K(229.1629), N-term(229.1629)			0.000190755	0.000197236	0.000202981	0.000198457	0.000196651	0.000195944	-0.00428977	0.00226422
sp|P05026|AT1B1_HUMAN	P05026	AT1B1_HUMAN	ATP1B1	303	Homo sapiens	Sodium/potassium-transporting ATPase subunit beta-1	1:Experimental evidence at protein level	33.66	1	0.999	8	8	8	12	12	12	156062436	156062436	156062436	11K(229.1629), 12S(229.1629), 14K(229.1629), 16K(229.1629), 25K(229.1629), 5K(229.1629), 7K(229.1629), 8C(57.0214), N-term(229.1629)			2.11431e-05	2.15176e-05	2.17954e-05	2.36489e-05	2.23054e-05	2.19274e-05	0.0518785	0.825583
sp|P05067|A4_HUMAN	P05067	A4_HUMAN	APP	770	Homo sapiens	Amyloid-beta precursor protein	1:Experimental evidence at protein level	10.78	1	0.999	5	5	5	6	6	6	55256519	55256519	55256519	12C(57.0214), 12K(229.1629), 16K(229.1629), 1C(57.0214), 32C(57.0214), 33K(229.1629), 3C(57.0214), 7C(57.0214), 9K(229.1629), N-term(229.1629)			5.42894e-06	5.47348e-06	5.65845e-06	6.3964e-06	5.58624e-06	6.04285e-06	0.142772	0.783422
sp|P05091|ALDH2_HUMAN	P05091	ALDH2_HUMAN	ALDH2	517	Homo sapiens	Aldehyde dehydrogenase, mitochondrial	1:Experimental evidence at protein level	58.22	1	0.999	23	20	21	56	51	53	861839488	715884448	861839488	10S(229.1629), 12K(229.1629), 13K(229.1629), 14C(57.0214), 14K(229.1629), 15C(57.0214), 15K(229.1629), 17K(229.1629), 18T(79.9663), 1K(229.1629), 20K(229.1629), 21K(229.1629), 22K(229.1629), 26K(229.1629), 27K(229.1629), 29C(57.0214), 30C(57.0214), 31C(57.0214), 31K(229.1629), 8K(229.1629), 9K(229.1629), N-term(229.1629)			0.000219907	0.000221966	0.000222377	0.000213064	0.000217898	0.000218318	-0.0266831	1.09611
sp|P05114|HMGN1_HUMAN	P05114	HMGN1_HUMAN	HMGN1	100	Homo sapiens	Non-histone chromosomal protein HMG-14	1:Experimental evidence at protein level	18	1	0.999	3	3	3	4	4	4	86995708	86995708	86995708	10K(229.1629), 1K(229.1629), 4K(229.1629), 8K(229.1629), 9K(229.1629), N-term(229.1629)			3.04113e-05	3.39369e-05	2.7432e-05	2.81905e-05	2.92009e-05	3.30964e-05	-0.0585932	0.0620728
sp|P05121|PAI1_HUMAN	P05121	PAI1_HUMAN	SERPINE1	402	Homo sapiens	Plasminogen activator inhibitor 1	1:Experimental evidence at protein level	14.68	1	0.999	5	5	5	5	5	5	439074388	439074388	439074388	10K(229.1629), 23K(229.1629), 9K(229.1629), N-term(229.1629)			7.83114e-06	8.16888e-06	8.77852e-06	8.45784e-06	8.59769e-06	8.53573e-06	0.0633761	0.364543
sp|P05141|ADT2_HUMAN	P05141	ADT2_HUMAN	SLC25A5	298	Homo sapiens	ADP/ATP translocase 2	1:Experimental evidence at protein level	47.65	1	0.999	17	6	17	43	14	43	866094176	405594680	866094176	10K(229.1629), 11K(229.1629), 12C(57.0214), 12K(229.1629), 13C(57.0214), 13K(229.1629), 15K(229.1629), 16K(229.1629), 1K(229.1629), 2M(15.9949), 5C(57.0214), 5M(15.9949), 7K(229.1629), 8K(229.1629), 9K(229.1629), 9S(229.1629), N-term(229.1629), N-term(42.0106)			0.000360077	0.000376787	0.000390168	0.000369872	0.000391494	0.000364808	-0.026722	0.00787492
sp|P05161|ISG15_HUMAN	P05161	ISG15_HUMAN	ISG15	165	Homo sapiens	Ubiquitin-like protein ISG15	1:Experimental evidence at protein level	31.52	1	0.999	5	5	5	6	6	6	234808500	234808500	234808500	20K(229.1629), 7K(229.1629), 9K(229.1629), N-term(229.1629)			2.54077e-05	2.73161e-05	2.6507e-05	2.53713e-05	2.62537e-05	2.58972e-05	-0.0335778	0.373692
sp|P05165|PCCA_HUMAN	P05165	PCCA_HUMAN	PCCA	728	Homo sapiens	Propionyl-CoA carboxylase alpha chain, mitochondrial	1:Experimental evidence at protein level	13.46	1	0.999	8	8	8	8	8	8	60665640	60665640	60665640	10C(57.0214), 13K(229.1629), 9K(229.1629), N-term(229.1629)			1.69695e-05	1.70884e-05	1.71707e-05	2.49761e-05	1.64694e-05	1.77757e-05	0.0568875	0.376901
sp|P05166|PCCB_HUMAN	P05166	PCCB_HUMAN	PCCB	539	Homo sapiens	Propionyl-CoA carboxylase beta chain, mitochondrial	1:Experimental evidence at protein level	26.9	1	0.999	10	10	10	17	17	17	124916814	124916814	124916814	11K(229.1629), 14K(229.1629), 15K(229.1629), 2C(57.0214), 3C(57.0214), 8K(229.1629), N-term(229.1629)			2.01169e-05	2.24877e-05	2.20602e-05	2.53763e-05	2.07821e-05	2.21055e-05	0.00296015	0.306374
sp|P05198|IF2A_HUMAN	P05198	IF2A_HUMAN	EIF2S1	315	Homo sapiens	Eukaryotic translation initiation factor 2 subunit 1	1:Experimental evidence at protein level	80.95	1	0.999	27	27	27	97	97	97	2262144352	2262144352	2262144352	10K(229.1629), 10S(229.1629), 11K(229.1629), 11M(15.9949), 13K(229.1629), 14M(15.9949), 15K(229.1629), 16S(229.1629), 17K(229.1629), 3C(57.0214), 3M(15.9949), 4S(229.1629), 5C(57.0214), 5S(229.1629), 7C(57.0214), 7K(229.1629), 7M(15.9949), 7S(229.1629), 8K(229.1629), 9K(229.1629), 9M(15.9949), N-term(229.1629)			0.000528029	0.000527437	0.000544689	0.000540597	0.000529717	0.000527076	0.00460464	0.044675
sp|P05204|HMGN2_HUMAN	P05204	HMGN2_HUMAN	HMGN2	90	Homo sapiens	Non-histone chromosomal protein HMG-17	1:Experimental evidence at protein level	50	1	0.999	6	3	6	18	9	18	4065177184	286950962	4065177184	10K(229.1629), 12K(229.1629), 1K(229.1629), 2K(229.1629), 5K(229.1629), 7K(229.1629), 9K(229.1629), N-term(229.1629)			0.000241784	0.000257719	0.000231119	0.00016013	0.000248355	0.000236156	-0.033981	0.38693
sp|P05230|FGF1_HUMAN	P05230	FGF1_HUMAN	FGF1	155	Homo sapiens	Fibroblast growth factor 1	1:Experimental evidence at protein level	29.03	1	0.999	4	4	4	5	5	5	61415789	61415789	61415789	12K(229.1629), 14K(229.1629), 7K(229.1629), N-term(229.1629), N-term(42.0106)			9.93466e-06	1.07523e-05	1.15566e-05	1.15527e-05	1.04611e-05	1.15086e-05	0.0980761	0.291013
sp|P05386|RLA1_HUMAN	P05386	RLA1_HUMAN	RPLP1	114	Homo sapiens	60S acidic ribosomal protein P1	1:Experimental evidence at protein level	94.74	1	0.999	5	4	4	48	45	45	1185191200	1185191200	1185191200	11S(229.1629), 12C(57.0214), 16K(229.1629), 26K(229.1629), 2S(229.1629), 32K(229.1629), 43K(229.1629), 4S(229.1629), 8C(57.0214), N-term(229.1629), N-term(42.0106)			8.7656e-05	8.04814e-05	7.88259e-05	8.98467e-05	8.77917e-05	8.46308e-05	0.125429	0.710262
sp|P05387|RLA2_HUMAN	P05387	RLA2_HUMAN	RPLP2	115	Homo sapiens	60S acidic ribosomal protein P2	1:Experimental evidence at protein level	93.04	1	0.999	10	9	10	89	86	89	4528601856	4528601856	4528601856	12K(229.1629), 13S(229.1629), 14S(229.1629), 16K(229.1629), 17K(229.1629), 18S(229.1629), 19K(229.1629), 1K(229.1629), 33K(229.1629), 34K(229.1629), 3S(229.1629), 4S(229.1629), 7S(79.9663), 8K(229.1629), N-term(229.1629)			0.000658121	0.000630663	0.000622188	0.000655099	0.000616698	0.000634986	0.00985731	0.0303083
sp|P05388|RLA0_HUMAN	P05388	RLA0_HUMAN	RPLP0	317	Homo sapiens	60S acidic ribosomal protein P0	1:Experimental evidence at protein level	58.04	1	0.999	14	5	14	135	63	135	6276819200	4823593088	6276819200	10K(229.1629), 11K(229.1629), 12K(229.1629), 13K(229.1629), 14K(229.1629), 16S(229.1629), 17K(229.1629), 1C(57.0214), 1C(57.0214), 22K(229.1629), 26K(229.1629), 2M(15.9949), 2S(229.1629), 31K(229.1629), 5M(15.9949), 5S(229.1629), 6C(57.0214), 7C(57.0214), 7K(229.1629), 7S(229.1629), 9K(229.1629), N-term(229.1629)			0.00100571	0.000996866	0.00101677	0.000939661	0.000988444	0.000987525	-0.0263253	0.811146
sp|P05423|RPC4_HUMAN	P05423	RPC4_HUMAN	POLR3D	398	Homo sapiens	DNA-directed RNA polymerase III subunit RPC4	1:Experimental evidence at protein level	29.9	1	0.999	8	8	8	12	12	12	132364947	132364947	132364947	13K(229.1629), 14K(229.1629), 16K(229.1629), 29K(229.1629), 2K(229.1629), 32K(229.1629), 3C(57.0214), 4K(229.1629), 6K(229.1629), 7K(229.1629), 9S(229.1629), N-term(229.1629)			2.26249e-05	2.46624e-05	2.29263e-05	2.61904e-05	2.32554e-05	2.49849e-05	0.124049	0.582272
sp|P05455|LA_HUMAN	P05455	LA_HUMAN	SSB	408	Homo sapiens	Lupus La protein	1:Experimental evidence at protein level	71.57	1	0.999	41	41	41	123	123	123	1927070080	1927070080	1927070080	10C(57.0214), 10K(229.1629), 11K(229.1629), 11M(15.9949), 12K(229.1629), 13K(229.1629), 14K(229.1629), 15K(229.1629), 17K(229.1629), 18K(229.1629), 19S(229.1629), 1K(229.1629), 20K(229.1629), 25K(229.1629), 26M(15.9949), 2C(57.0214), 2K(229.1629), 2S(229.1629), 3S(79.9663), 4K(229.1629), 5K(229.1629), 6M(15.9949), 7K(229.1629), 8K(229.1629), 8M(15.9949), 8S(229.1629), 9K(229.1629), 9S(229.1629), …			0.000878795	0.000855929	0.00085501	0.000850657	0.000867746	0.00085409	-0.00310252	0.238669
sp|P05556|ITB1_HUMAN	P05556	ITB1_HUMAN	ITGB1	798	Homo sapiens	Integrin beta-1	1:Experimental evidence at protein level	29.7	1	0.999	22	21	22	33	32	33	691693232	576172880	691693232	10K(229.1629), 12K(229.1629), 15C(57.0214), 16K(229.1629), 17K(229.1629), 19K(229.1629), 1K(229.1629), 20K(229.1629), 21K(229.1629), 26K(229.1629), 2C(57.0214), 2K(229.1629), 3C(57.0214), 4C(57.0214), 5C(57.0214), 5S(229.1629), 7K(229.1629), 8C(57.0214), 8K(229.1629), 8S(229.1629), 9C(57.0214), 9K(229.1629), N-term(229.1629)			0.000248079	0.00024513	0.000260039	0.000260766	0.000259336	0.000256195	0.0640228	0.640375
sp|P05783|K1C18_HUMAN	P05783	K1C18_HUMAN	KRT18	430	Homo sapiens	Keratin, type I cytoskeletal 18	1:Experimental evidence at protein level	72.09	1	0.999	31	28	30	66	63	65	1133756208	594807280	1133756208	11K(229.1629), 12K(229.1629), 12M(15.9949), 17M(15.9949), 17S(229.1629), 18K(229.1629), 19K(229.1629), 1K(229.1629), 21M(15.9949), 25K(229.1629), 26K(229.1629), 2K(229.1629), 5K(229.1629), 7K(229.1629), 8K(229.1629), 9K(229.1629), N-term(229.1629)			0.000414144	0.000423781	0.000426688	0.000416088	0.000556214	0.000500185	0.239143	0.637955
sp|P05787|K2C8_HUMAN	P05787	K2C8_HUMAN	KRT8	483	Homo sapiens	Keratin, type II cytoskeletal 8	1:Experimental evidence at protein level	65.84	1	0.999	33	22	24	95	43	46	12992443392	719417296	12992443392	10K(229.1629), 11K(229.1629), 11S(229.1629), 12K(229.1629), 13K(229.1629), 16K(229.1629), 18K(229.1629), 2K(229.1629), 4S(229.1629), 9K(229.1629), 9S(229.1629), N-term(229.1629)			0.0005499	0.000548064	0.000554724	0.000550829	0.000612113	0.000608564	0.146239	0.737111
sp|P06132|DCUP_HUMAN	P06132	DCUP_HUMAN	UROD	367	Homo sapiens	Uroporphyrinogen decarboxylase	1:Experimental evidence at protein level	76.02	1	0.999	17	17	17	77	77	77	780533824	780533824	780533824	11C(57.0214), 14C(57.0214), 14K(229.1629), 15K(229.1629), 15M(15.9949), 16S(229.1629), 25K(229.1629), 26K(229.1629), 26S(229.1629), 27K(229.1629), 29K(229.1629), 30K(229.1629), 38K(229.1629), 5C(57.0214), 6C(57.0214), 9C(57.0214), 9M(15.9949), 9S(229.1629), N-term(229.1629), N-term(42.0106)			0.000114653	0.000111906	0.000115689	0.000123974	0.000119741	0.000123799	0.110724	1.9958
sp|P06280|AGAL_HUMAN	P06280	AGAL_HUMAN	GLA	429	Homo sapiens	Alpha-galactosidase A	1:Experimental evidence at protein level	25.64	1	0.999	9	9	9	13	13	13	202382988	202382988	202382988	10K(229.1629), 11K(229.1629), 15K(229.1629), 17K(229.1629), 18K(229.1629), 3S(229.1629), 4C(57.0214), 6K(229.1629), 7K(229.1629), 8C(57.0214), N-term(229.1629)			3.25067e-05	3.1327e-05	3.22494e-05	3.19678e-05	3.17737e-05	3.10338e-05	-0.0214401	0.401114
sp|P06396|GELS_HUMAN	P06396	GELS_HUMAN	GSN	782	Homo sapiens	Gelsolin	1:Experimental evidence at protein level	68.29	1	0.999	42	42	42	170	170	170	1925977696	1925977696	1925977696	11K(229.1629), 11M(15.9949), 11S(229.1629), 12K(229.1629), 13K(229.1629), 14M(15.9949), 14S(229.1629), 15K(229.1629), 16C(57.0214), 16S(229.1629), 17K(229.1629), 17S(229.1629), 18K(229.1629), 19K(229.1629), 1K(229.1629), 20K(229.1629), 22K(229.1629), 24K(229.1629), 25K(229.1629), 28K(229.1629), 29C(57.0214), 2S(229.1629), 31S(229.1629), 32K(229.1629), 33S(229.1629), 35K(229.1629), 3K(229.1629), 3…			0.000784472	0.000774055	0.000758578	0.000748466	0.000750421	0.000744679	-0.0484991	1.1181
sp|P06400|RB_HUMAN	P06400	RB_HUMAN	RB1	928	Homo sapiens	Retinoblastoma-associated protein	1:Experimental evidence at protein level	31.57	1	0.999	25	25	25	38	38	38	323875184	323875184	323875184	10K(229.1629), 11K(229.1629), 12K(229.1629), 13K(229.1629), 14K(229.1629), 15C(57.0214), 17K(229.1629), 19K(229.1629), 1K(229.1629), 22K(229.1629), 24K(229.1629), 25K(229.1629), 2C(57.0214), 4C(57.0214), 5S(229.1629), 6C(57.0214), 7K(229.1629), 8K(229.1629), 9K(229.1629), N-term(229.1629)			0.000111636	0.000118803	0.00012498	0.000126367	0.00011162	0.000115493	-0.0407658	0.0373516
sp|P06454|PTMA_HUMAN	P06454	PTMA_HUMAN	PTMA	111	Homo sapiens	Prothymosin alpha	1:Experimental evidence at protein level	45.05	1	0.999	9	9	9	155	155	155	8091276800	8091276800	8091276800	13K(229.1629), 14K(229.1629), 15K(229.1629), 17K(229.1629), 1K(229.1629), 2K(229.1629), 8S(229.1629), N-term(229.1629), N-term(42.0106)			0.000467315	0.000389284	0.000373474	0.000424584	0.000444192	0.000455611	0.190359	0.404315
sp|P06493|CDK1_HUMAN	P06493	CDK1_HUMAN	CDK1	297	Homo sapiens	Cyclin-dependent kinase 1	1:Experimental evidence at protein level	75.42	1	0.999	19	17	19	82	76	82	3522970464	3416202368	3522970464	11K(229.1629), 12K(229.1629), 15S(229.1629), 16K(229.1629), 17K(229.1629), 1K(229.1629), 20K(229.1629), 2K(229.1629), 2S(229.1629), 3K(229.1629), 3T(79.9663), 4S(229.1629), 5S(229.1629), 5T(79.9663), 6S(229.1629), 6Y(79.9663), 8K(229.1629), 8M(15.9949), 8S(229.1629), 9K(229.1629), N-term(229.1629)			0.000473039	0.000491491	0.000497019	0.000486546	0.000483316	0.000473401	-0.0241979	0.290345
sp|P06576|ATPB_HUMAN	P06576	ATPB_HUMAN	ATP5F1B	529	Homo sapiens	ATP synthase subunit beta, mitochondrial	1:Experimental evidence at protein level	78.45	1	0.999	28	28	28	155	155	155	1809668000	1809668000	1809668000	10K(229.1629), 10S(229.1629), 11K(229.1629), 11M(15.9949), 12S(229.1629), 13K(229.1629), 13M(15.9949), 15M(15.9949), 16M(15.9949), 16S(229.1629), 18K(229.1629), 19K(229.1629), 1K(229.1629), 20K(229.1629), 20M(15.9949), 27K(229.1629), 2M(15.9949), 2S(229.1629), 30K(229.1629), 36S(229.1629), 3K(229.1629), 3S(229.1629), 5M(15.9949), 6S(229.1629), 7S(229.1629), 8M(15.9949), 9K(229.1629), 9S(229.1629)…			0.000551192	0.000581993	0.000587755	0.000585672	0.000575447	0.000563924	-0.0163177	0.0350556
sp|P06702|S10A9_HUMAN	P06702	S10A9_HUMAN	S100A9	114	Homo sapiens	Protein S100-A9	1:Experimental evidence at protein level	27.19	1	0.999	3	3	3	3	3	3	48863393	48863393	48863393	13S(229.1629), 15K(229.1629), 1K(229.1629), 8K(229.1629), N-term(229.1629)			6.54051e-06	6.35764e-06	8.47631e-06	7.96062e-06	6.71261e-06	2.96367e-05	0.283477	0.384707
sp|P06703|S10A6_HUMAN	P06703	S10A6_HUMAN	S100A6	90	Homo sapiens	Protein S100-A6	1:Experimental evidence at protein level	84.44	1	0.999	8	8	8	23	23	23	2139864576	2139864576	2139864576	17K(229.1629), 25K(229.1629), 27K(229.1629), 2C(57.0214), 2K(229.1629), 2M(15.9949), 4K(229.1629), 7K(229.1629), 8S(229.1629), 9K(229.1629), N-term(229.1629), N-term(42.0106)			0.000266135	0.000216455	0.00019753	0.000247984	0.000207443	0.00025318	0.196182	0.139109
sp|P06730|IF4E_HUMAN	P06730	IF4E_HUMAN	EIF4E	217	Homo sapiens	Eukaryotic translation initiation factor 4E	1:Experimental evidence at protein level	74.19	1	0.999	12	11	12	31	30	31	2195273328	2195273328	2195273328	11K(229.1629), 13K(229.1629), 14K(229.1629), 15K(229.1629), 17S(229.1629), 20K(229.1629), 22C(57.0214), 23S(229.1629), 24C(57.0214), 30K(229.1629), 35K(229.1629), 6M(15.9949), 7K(229.1629), 7S(229.1629), 8C(57.0214), N-term(229.1629), N-term(42.0106)			0.000138841	0.000140554	0.000145069	0.000153908	0.000137694	0.000140679	0.00128042	0.178371
sp|P06733|ENOA_HUMAN	P06733	ENOA_HUMAN	ENO1	434	Homo sapiens	Alpha-enolase	1:Experimental evidence at protein level	78.34	1	0.999	35	31	35	1632	1228	1632	41310613504	41310613504	41310613504	10K(229.1629), 10M(15.9949), 10S(229.1629), 11K(229.1629), 12K(229.1629), 12S(229.1629), 13K(229.1629), 14C(57.0214), 14K(229.1629), 15K(229.1629), 17C(57.0214), 19K(229.1629), 1K(229.1629), 20K(229.1629), 21K(229.1629), 22K(229.1629), 25K(229.1629), 25S(229.1629), 26K(229.1629), 2C(57.0214), 2M(15.9949), 2Y(79.9663), 30K(229.1629), 3K(229.1629), 3M(15.9949), 3S(229.1629), 3T(79.9663), 41K(229.16…			0.00673662	0.00661391	0.00670291	0.00674028	0.00646448	0.00649993	-0.0443634	0.503986
sp|P06737|PYGL_HUMAN	P06737	PYGL_HUMAN	PYGL	847	Homo sapiens	Glycogen phosphorylase, liver form	1:Experimental evidence at protein level	60.57	1	0.999	48	41	48	104	87	104	975218976	975218976	975218976	10K(229.1629), 11K(229.1629), 12K(229.1629), 12S(229.1629), 13K(229.1629), 14K(229.1629), 14M(15.9949), 15K(229.1629), 16K(229.1629), 17K(229.1629), 18K(229.1629), 19K(229.1629), 24M(15.9949), 25K(229.1629), 2K(229.1629), 30M(15.9949), 4C(57.0214), 5C(57.0214), 6C(57.0214), 7C(57.0214), 7K(229.1629), 8K(229.1629), 8S(229.1629), 9K(229.1629), N-term(229.1629), N-term(42.0106)			0.000549401	0.000546962	0.000566841	0.000560489	0.000566305	0.000570341	0.0437187	0.687723
sp|P06744|G6PI_HUMAN	P06744	G6PI_HUMAN	GPI	558	Homo sapiens	Glucose-6-phosphate isomerase	1:Experimental evidence at protein level	64.87	1	0.999	32	31	32	211	208	211	4373252352	3799330176	4373252352	10K(229.1629), 10M(15.9949), 10S(229.1629), 11K(229.1629), 11M(15.9949), 12S(229.1629), 13S(229.1629), 14K(229.1629), 14M(15.9949), 14S(229.1629), 15K(229.1629), 16K(229.1629), 16S(229.1629), 17K(229.1629), 17S(229.1629), 18K(229.1629), 18S(229.1629), 19M(15.9949), 1K(229.1629), 22K(229.1629), 23K(229.1629), 25K(229.1629), 26K(229.1629), 27K(229.1629), 28S(229.1629), 29S(229.1629), 2K(229.1629), …			0.00127152	0.00127221	0.00127685	0.00127297	0.00119432	0.00124167	-0.0350572	0.611323
sp|P06746|DPOLB_HUMAN	P06746	DPOLB_HUMAN	POLB	335	Homo sapiens	DNA polymerase beta	1:Experimental evidence at protein level	28.36	1	0.999	6	6	6	8	8	8	28129557	28129557	28129557	10K(229.1629), 15K(229.1629), 1K(229.1629), 23K(229.1629), 28K(229.1629), 37K(229.1629), 5C(57.0214), N-term(229.1629)			7.85673e-06	8.12754e-06	8.64569e-06	9.49699e-06	8.7008e-06	9.47145e-06	0.220767	1.34896
sp|P06748|NPM_HUMAN	P06748	NPM_HUMAN	NPM1	294	Homo sapiens	Nucleophosmin	1:Experimental evidence at protein level	81.29	1	0.999	24	23	24	460	432	460	21738273792	16328085504	21738273792	10S(229.1629), 10S(79.9663), 11M(15.9949), 11S(229.1629), 13Y(79.9663), 16S(229.1629), 17Y(79.9663), 19K(229.1629), 1C(57.0214), 1M(15.9949), 20M(15.9949), 21C(57.0214), 22S(79.9663), 22Y(79.9663), 24K(229.1629), 25S(229.1629), 26K(229.1629), 28K(229.1629), 2K(229.1629), 2S(229.1629), 31K(229.1629), 32K(229.1629), 35K(229.1629), 36K(229.1629), 37K(229.1629), 3K(229.1629), 3S(229.1629), 4S(229.162…			0.00218418	0.00213337	0.00215458	0.00214565	0.00215777	0.00210532	-0.00599392	0.41519
sp|P06753|TPM3_HUMAN	P06753	TPM3_HUMAN	TPM3	285	Homo sapiens	Tropomyosin alpha-3 chain	1:Experimental evidence at protein level	59.65	1	0.999	25	7	15	140	38	72	17055404800	4590286720	17055404800	10K(229.1629), 13K(229.1629), 14K(229.1629), 15S(229.1629), 16K(229.1629), 19K(229.1629), 1K(229.1629), 2K(229.1629), 2S(229.1629), 3K(229.1629), 4K(229.1629), 7K(229.1629), 8K(229.1629), 9K(229.1629), N-term(229.1629)			0.0021394	0.00209375	0.00189782	0.0020262	0.0020441	0.00209206	-0.0346276	0.0445125
sp|P06756|ITAV_HUMAN	P06756	ITAV_HUMAN	ITGAV	1048	Homo sapiens	Integrin alpha-V	1:Experimental evidence at protein level	23.28	1	0.999	18	18	18	24	24	24	135030720	135030720	135030720	10K(229.1629), 11K(229.1629), 13K(229.1629), 14K(229.1629), 15S(229.1629), 2C(57.0214), 2S(229.1629), 30K(229.1629), 31K(229.1629), 6C(57.0214), 6S(229.1629), 7K(229.1629), 8K(229.1629), 9K(229.1629), N-term(229.1629)			4.67038e-05	4.81224e-05	5.1701e-05	5.30392e-05	5.06007e-05	5.07146e-05	0.0756931	0.661934
sp|P06865|HEXA_HUMAN	P06865	HEXA_HUMAN	HEXA	529	Homo sapiens	Beta-hexosaminidase subunit alpha	1:Experimental evidence at protein level	31.76	1	0.999	14	13	14	24	22	24	391396676	391396676	391396676	11K(229.1629), 12C(57.0214), 12K(229.1629), 19K(229.1629), 7K(229.1629), 9K(229.1629), N-term(229.1629)			7.87848e-05	8.21593e-05	8.12989e-05	8.16873e-05	8.36423e-05	8.66962e-05	0.0409969	0.827796
sp|P07093|GDN_HUMAN	P07093	GDN_HUMAN	SERPINE2	398	Homo sapiens	Glia-derived nexin	1:Experimental evidence at protein level	23.12	1	0.999	7	7	7	9	9	9	133626882	133626882	133626882	10K(229.1629), 11C(57.0214), 12K(229.1629), 14K(229.1629), 19K(229.1629), 9K(229.1629), N-term(229.1629)			1.13353e-05	1.07266e-05	1.10478e-05	1.31404e-05	1.1369e-05	1.22247e-05	0.146039	0.883677
sp|P07099|HYEP_HUMAN	P07099	HYEP_HUMAN	EPHX1	455	Homo sapiens	Epoxide hydrolase 1	1:Experimental evidence at protein level	17.36	1	0.999	6	6	6	7	7	7	116801386	116801386	116801386	20K(229.1629), 2K(229.1629), 8S(229.1629), 9K(229.1629), N-term(229.1629)			1.49201e-05	1.6258e-05	1.74264e-05	1.81727e-05	1.56808e-05	1.66317e-05	0.0327876	0.241118
sp|P07108|ACBP_HUMAN	P07108	ACBP_HUMAN	DBI	87	Homo sapiens	Acyl-CoA-binding protein	1:Experimental evidence at protein level	80.46	1	0.999	7	7	7	30	30	30	2260118816	2260118816	2260118816	10K(229.1629), 14M(15.9949), 16K(229.1629), 20K(229.1629), 2K(229.1629), 4K(229.1629), 4S(229.1629), 5K(229.1629), 7K(229.1629), 8K(229.1629), 9K(229.1629), N-term(229.1629), N-term(42.0106)			0.000315742	0.000272654	0.000259068	0.000237836	0.000233464	0.000259704	-0.1971	0.863517
sp|P07195|LDHB_HUMAN	P07195	LDHB_HUMAN	LDHB	334	Homo sapiens	L-lactate dehydrogenase B chain	1:Experimental evidence at protein level	72.75	1	0.999	26	24	26	713	644	713	22702407680	22702407680	22702407680	10K(229.1629), 10S(229.1629), 11K(229.1629), 11M(15.9949), 12S(229.1629), 13C(57.0214), 13K(229.1629), 14K(229.1629), 15C(57.0214), 15K(229.1629), 16K(229.1629), 17K(229.1629), 18K(229.1629), 18M(15.9949), 19K(229.1629), 1K(229.1629), 1M(15.9949), 20K(229.1629), 20M(15.9949), 23K(229.1629), 27S(229.1629), 2K(229.1629), 2M(15.9949), 2T(79.9663), 34K(229.1629), 3M(15.9949), 3S(229.1629), 4M(15.9949…			0.00428116	0.00451555	0.00425476	0.00436214	0.00442733	0.00451376	0.0484372	0.360465
sp|P07203|GPX1_HUMAN	P07203	GPX1_HUMAN	GPX1	203	Homo sapiens	Glutathione peroxidase 1	1:Experimental evidence at protein level	69.46	1	0.999	12	12	12	25	25	25	614914048	614914048	614914048	14M(15.9949), 17K(229.1629), 18K(229.1629), 19K(229.1629), 1C(57.0214), 20C(57.0214), 21C(57.0214), 8C(57.0214), 9C(57.0214), 9K(229.1629), N-term(229.1629)			6.799e-05	6.80917e-05	6.88389e-05	7.3744e-05	6.77184e-05	6.95989e-05	0.0315845	0.432994
sp|P07205|PGK2_HUMAN	P07205	PGK2_HUMAN	PGK2	417	Homo sapiens	Phosphoglycerate kinase 2	1:Experimental evidence at protein level	29.02	1	0.999	11	5	5	49	10	10	2496479552	651754852	2496479552	19K(229.1629), 2C(57.0214), 5M(15.9949), 6S(229.1629), 7K(229.1629), N-term(229.1629)			0.000517344	0.000498847	0.000481066	0.000465477	0.000501297	0.000492762	-0.0177073	0.34641
sp|P07237|PDIA1_HUMAN	P07237	PDIA1_HUMAN	P4HB	508	Homo sapiens	Protein disulfide-isomerase	1:Experimental evidence at protein level	79.53	1	0.999	42	42	42	294	294	294	6836004352	6836004352	6836004352	10K(229.1629), 11K(229.1629), 12K(229.1629), 15K(229.1629), 16K(229.1629), 17K(229.1629), 18S(229.1629), 1K(229.1629), 1M(15.9949), 20K(229.1629), 20S(229.1629), 25K(229.1629), 27M(15.9949), 2K(229.1629), 2S(229.1629), 30K(229.1629), 34K(229.1629), 37K(229.1629), 3C(57.0214), 3S(229.1629), 4C(57.0214), 5C(57.0214), 5K(229.1629), 5S(229.1629), 6K(229.1629), 6M(15.9949), 7K(229.1629), 7S(229.1629),…			0.00231028	0.00229682	0.00221797	0.00222223	0.00229655	0.00232509	-0.00017086	0.0511855
sp|P07305|H10_HUMAN	P07305	H10_HUMAN	H1-0	194	Homo sapiens	Histone H1.0	1:Experimental evidence at protein level	39.18	1	0.999	12	12	12	41	41	41	2038753536	2038753536	2038753536	10K(229.1629), 11K(229.1629), 12K(229.1629), 13K(229.1629), 14K(229.1629), 1K(229.1629), 2K(229.1629), 2S(229.1629), 4M(15.9949), 5K(229.1629), 5S(229.1629), 7K(229.1629), 8K(229.1629), 9K(229.1629), N-term(229.1629), N-term(42.0106)			0.000340308	0.000341943	0.000352509	0.000354953	0.000338606	0.000326418	-0.0141462	0.201836
sp|P07311|ACYP1_HUMAN	P07311	ACYP1_HUMAN	ACYP1	99	Homo sapiens	Acylphosphatase-1	1:Experimental evidence at protein level	82.83	1	0.999	9	9	9	15	15	15	441433752	441433752	441433752	10K(229.1629), 13K(229.1629), 16K(229.1629), 1K(229.1629), 4S(229.1629), 7K(229.1629), 8K(229.1629), N-term(229.1629), N-term(42.0106)			9.79165e-05	9.70198e-05	9.70336e-05	0.000103251	9.5698e-05	9.99116e-05	0.0421687	0.394003
sp|P07339|CATD_HUMAN	P07339	CATD_HUMAN	CTSD	412	Homo sapiens	Cathepsin D	1:Experimental evidence at protein level	36.41	1	0.999	12	12	12	20	20	20	250978264	250978264	250978264	10K(229.1629), 11K(229.1629), 16C(57.0214), 17K(229.1629), 18K(229.1629), 6C(57.0214), 9K(229.1629), N-term(229.1629)			6.8572e-05	7.04568e-05	6.83339e-05	7.2876e-05	7.53552e-05	7.08089e-05	0.0878248	1.1055
sp|P07355|ANXA2_HUMAN	P07355	ANXA2_HUMAN	ANXA2	339	Homo sapiens	Annexin A2	1:Experimental evidence at protein level	82.01	1	0.999	35	10	35	494	142	494	21320351744	8840366336	21320351744	10K(229.1629), 10S(229.1629), 11K(229.1629), 12S(229.1629), 13C(57.0214), 14C(57.0214), 15S(229.1629), 16K(229.1629), 17K(229.1629), 18K(229.1629), 19K(229.1629), 1K(229.1629), 2K(229.1629), 2M(15.9949), 2S(229.1629), 3M(15.9949), 3S(229.1629), 3Y(79.9663), 4K(229.1629), 4S(229.1629), 4S(79.9663), 5K(229.1629), 5M(15.9949), 5S(229.1629), 5T(79.9663), 6C(57.0214), 6S(229.1629), 7K(229.1629), 7M(15…			0.00325513	0.00322909	0.00314748	0.00324192	0.00292582	0.00301353	-0.0996746	0.606301
sp|P07384|CAN1_HUMAN	P07384	CAN1_HUMAN	CAPN1	714	Homo sapiens	Calpain-1 catalytic subunit	1:Experimental evidence at protein level	73.81	1	0.999	42	40	40	113	109	109	1274969888	1274969888	1274969888	10C(57.0214), 10K(229.1629), 11C(57.0214), 11K(229.1629), 11S(229.1629), 12K(229.1629), 13K(229.1629), 13S(229.1629), 14K(229.1629), 14S(229.1629), 15C(57.0214), 16C(57.0214), 16K(229.1629), 16M(15.9949), 17K(229.1629), 19C(57.0214), 19K(229.1629), 1K(229.1629), 22K(229.1629), 25K(229.1629), 28K(229.1629), 2M(15.9949), 2S(229.1629), 31K(229.1629), 4C(57.0214), 4S(229.1629), 5S(229.1629), 6C(57.02…			0.000357349	0.00036319	0.000349874	0.000368741	0.000369737	0.000383235	0.0491665	1.30366
sp|P07437|TBB5_HUMAN	P07437	TBB5_HUMAN	TUBB	444	Homo sapiens	Tubulin beta chain	1:Experimental evidence at protein level	82.43	1	0.999	30	6	30	984	157	984	27812543488	8101281152	27812543488	10C(57.0214), 11M(15.9949), 12K(229.1629), 12S(229.1629), 13S(229.1629), 14K(229.1629), 14S(229.1629), 15K(229.1629), 16S(229.1629), 17K(229.1629), 17M(15.9949), 17S(229.1629), 18S(229.1629), 1K(229.1629), 1M(15.9949), 21C(57.0214), 21S(229.1629), 23C(57.0214), 23S(229.1629), 24S(229.1629), 25M(15.9949), 26K(229.1629), 26M(15.9949), 27C(57.0214), 2M(15.9949), 2S(229.1629), 31S(229.1629), 32K(229.…			0.00335899	0.00333791	0.00351547	0.00344796	0.00333503	0.00338648	0.0117628	0.0764104
sp|P07602|SAP_HUMAN	P07602	SAP_HUMAN	PSAP	524	Homo sapiens	Prosaposin	1:Experimental evidence at protein level	22.9	1	0.999	12	12	12	21	21	21	406364344	406364344	406364344	10K(229.1629), 13K(229.1629), 14K(229.1629), 15K(229.1629), 16K(229.1629), 4C(57.0214), 5C(57.0214), 5S(229.1629), 6C(57.0214), 6S(229.1629), 7C(57.0214), 8C(57.0214), 8K(229.1629), 9K(229.1629), N-term(229.1629)			9.60984e-05	9.07294e-05	8.92833e-05	7.91314e-05	9.35703e-05	9.56272e-05	0.0444799	0.168581
sp|P07686|HEXB_HUMAN	P07686	HEXB_HUMAN	HEXB	556	Homo sapiens	Beta-hexosaminidase subunit beta	1:Experimental evidence at protein level	13.67	1	0.999	8	7	7	12	10	10	179605576	164231932	179605576	10K(229.1629), 11K(229.1629), 12K(229.1629), 1K(229.1629), 7K(229.1629), 9K(229.1629), N-term(229.1629)			4.77107e-05	4.82616e-05	4.88736e-05	5.05995e-05	5.03605e-05	5.06799e-05	0.0682482	1.80873
sp|P07711|CATL1_HUMAN	P07711	CATL1_HUMAN	CTSL	333	Homo sapiens	Procathepsin L	1:Experimental evidence at protein level	16.82	1	0.999	4	3	4	5	4	5	197931304	51598046	197931304	14K(229.1629), 18S(229.1629), 23K(229.1629), 7K(229.1629), N-term(229.1629)			5.92018e-06	6.30848e-06	6.74695e-06	7.69135e-06	6.37195e-06	7.90577e-06	0.285945	0.7919
sp|P07737|PROF1_HUMAN	P07737	PROF1_HUMAN	PFN1	140	Homo sapiens	Profilin-1	1:Experimental evidence at protein level	93.57	1	0.999	16	16	16	329	329	329	13692486656	13692486656	13692486656	10K(229.1629), 10S(229.1629), 11K(229.1629), 11M(15.9949), 12K(229.1629), 12M(15.9949), 14K(229.1629), 16C(57.0214), 16K(229.1629), 17C(57.0214), 17K(229.1629), 1C(57.0214), 1C(57.0214), 1K(229.1629), 25K(229.1629), 26K(229.1629), 2C(57.0214), 2K(229.1629), 2S(229.1629), 3K(229.1629), 4M(15.9949), 4S(229.1629), 6M(15.9949), 6S(229.1629), 7Y(79.9663), 8K(229.1629), N-term(229.1629), N-term(42.0106)			0.00205528	0.00212568	0.00210729	0.00204086	0.00197185	0.00195439	-0.095844	1.44088
sp|P07741|APT_HUMAN	P07741	APT_HUMAN	APRT	180	Homo sapiens	Adenine phosphoribosyltransferase	1:Experimental evidence at protein level	83.89	1	0.999	13	13	13	69	69	69	2103692416	2103692416	2103692416	13S(229.1629), 14M(15.9949), 16C(57.0214), 16K(229.1629), 18C(57.0214), 18K(229.1629), 2K(229.1629), 7K(229.1629), 7S(229.1629), 8C(57.0214), 8S(229.1629), 9S(229.1629), N-term(229.1629)			0.000243263	0.000241999	0.00023261	0.000250675	0.000237886	0.000254301	0.0508164	0.607167
sp|P07814|SYEP_HUMAN	P07814	SYEP_HUMAN	EPRS1	1512	Homo sapiens	Bifunctional glutamate/proline--tRNA ligase	1:Experimental evidence at protein level	74.6	1	0.999	97	96	97	366	365	366	2491563520	2491563520	2491563520	10C(57.0214), 10K(229.1629), 10M(15.9949), 10S(229.1629), 10S(79.9663), 11C(57.0214), 11K(229.1629), 11M(15.9949), 12C(57.0214), 12K(229.1629), 13K(229.1629), 13S(229.1629), 14K(229.1629), 14M(15.9949), 15K(229.1629), 16K(229.1629), 16S(229.1629), 17C(57.0214), 17K(229.1629), 17M(15.9949), 18K(229.1629), 18S(229.1629), 19K(229.1629), 19S(229.1629), 1K(229.1629), 20K(229.1629), 20S(229.1629), 22K(…			0.00180292	0.00184724	0.00190515	0.00182075	0.00190768	0.00181224	-0.0208369	0.0389928
sp|P07858|CATB_HUMAN	P07858	CATB_HUMAN	CTSB	339	Homo sapiens	Cathepsin B	1:Experimental evidence at protein level	38.05	1	0.999	10	10	10	35	35	35	955920208	955920208	955920208	10K(229.1629), 11K(229.1629), 12S(229.1629), 14C(57.0214), 18K(229.1629), 2C(57.0214), 5C(57.0214), 6C(57.0214), 7S(229.1629), 8C(57.0214), 8K(229.1629), 9S(229.1629), N-term(229.1629)			0.000204977	0.000207219	0.00021044	0.000205815	0.000211139	0.000205312	-0.00980818	0.0166837
sp|P07900|HS90A_HUMAN	P07900	HS90A_HUMAN	HSP90AA1	732	Homo sapiens	Heat shock protein HSP 90-alpha	1:Experimental evidence at protein level	83.74	1	0.999	65	32	42	1249	464	610	32599480320	8929925632	32599480320	10K(229.1629), 10M(15.9949), 10S(229.1629), 11K(229.1629), 11M(15.9949), 11S(229.1629), 12K(229.1629), 13S(229.1629), 13S(79.9663), 14K(229.1629), 14S(229.1629), 15K(229.1629), 16C(57.0214), 16K(229.1629), 17C(57.0214), 17K(229.1629), 17S(229.1629), 19K(229.1629), 19M(15.9949), 1C(57.0214), 1C(57.0214), 1K(229.1629), 20K(229.1629), 21K(229.1629), 22K(229.1629), 23M(15.9949), 29M(15.9949), 2K(229.…			0.00695945	0.00671899	0.00683126	0.00664222	0.00678819	0.00660392	-0.0404849	0.812842
sp|P07902|GALT_HUMAN	P07902	GALT_HUMAN	GALT	379	Homo sapiens	Galactose-1-phosphate uridylyltransferase	1:Experimental evidence at protein level	21.11	1	0.999	7	7	7	7	7	7	144787040	144787040	144787040	12K(229.1629), 13K(229.1629), 3C(57.0214), 8K(229.1629), 8S(229.1629), N-term(229.1629)			1.79441e-05	1.69767e-05	1.66531e-05	1.88332e-05	1.64821e-05	1.71701e-05	0.0163432	0.137919
sp|P07910|HNRPC_HUMAN	P07910	HNRPC_HUMAN	HNRNPC	306	Homo sapiens	Heterogeneous nuclear ribonucleoproteins C1/C2	1:Experimental evidence at protein level	71.24	1	0.999	27	14	27	142	81	142	6584362240	6496817280	6584362240	10K(229.1629), 11K(229.1629), 11S(79.9663), 12K(229.1629), 13K(229.1629), 14K(229.1629), 14S(229.1629), 16K(229.1629), 1K(229.1629), 2K(229.1629), 2S(229.1629), 3K(229.1629), 3S(229.1629), 4C(57.0214), 4S(79.9663), 5S(229.1629), 6K(229.1629), 6S(229.1629), 7K(229.1629), 7S(229.1629), 8K(229.1629), 9K(229.1629), 9S(229.1629), N-term(229.1629), N-term(42.0106)			0.00166431	0.00159904	0.00173846	0.00162612	0.0016888	0.00155461	-0.0334921	0.32385
sp|P07919|QCR6_HUMAN	P07919	QCR6_HUMAN	UQCRH	91	Homo sapiens	Cytochrome b-c1 complex subunit 6, mitochondrial	1:Experimental evidence at protein level	51.65	1	0.999	5	2	5	8	3	8	123229370	36801296	123229370	3C(57.0214), 4C(57.0214), 7C(57.0214), 7K(229.1629), 8K(229.1629), N-term(229.1629)			1.85684e-05	1.70832e-05	1.74111e-05	1.82219e-05	1.72828e-05	1.71759e-05	-0.0106662	0.0798101
sp|P07942|LAMB1_HUMAN	P07942	LAMB1_HUMAN	LAMB1	1786	Homo sapiens	Laminin subunit beta-1	1:Experimental evidence at protein level	20.77	1	0.999	36	36	36	44	44	44	676504208	676504208	676504208	10K(229.1629), 11C(57.0214), 11K(229.1629), 12C(57.0214), 12K(229.1629), 13K(229.1629), 14C(57.0214), 15K(229.1629), 17C(57.0214), 17K(229.1629), 18K(229.1629), 1K(229.1629), 20K(229.1629), 22K(229.1629), 2C(57.0214), 2K(229.1629), 4C(57.0214), 5C(57.0214), 5K(229.1629), 7C(57.0214), 7K(229.1629), 8C(57.0214), 8K(229.1629), 9K(229.1629), N-term(229.1629)			0.000152431	0.000150525	0.00014679	0.000155349	0.000150133	0.000152431	0.0181618	0.5349
sp|P07951|TPM2_HUMAN	P07951	TPM2_HUMAN	TPM2	284	Homo sapiens	Tropomyosin beta chain	1:Experimental evidence at protein level	74.65	1	0.999	34	14	34	144	33	144	17055404800	1652081312	17055404800	10K(229.1629), 11K(229.1629), 12K(229.1629), 13K(229.1629), 14K(229.1629), 16K(229.1629), 1C(57.0214), 1C(57.0214), 1K(229.1629), 2K(229.1629), 2M(15.9949), 3K(229.1629), 5S(229.1629), 6M(15.9949), 6S(229.1629), 7K(229.1629), 8K(229.1629), 9K(229.1629), N-term(229.1629)			0.002242	0.00218647	0.00200521	0.00214402	0.00214879	0.00217425	-0.0250798	0.0500874
sp|P07954|FUMH_HUMAN	P07954	FUMH_HUMAN	FH	510	Homo sapiens	Fumarate hydratase, mitochondrial	1:Experimental evidence at protein level	64.12	1	0.999	22	22	22	84	84	84	1298124384	1298124384	1298124384	10K(229.1629), 11K(229.1629), 12K(229.1629), 13C(57.0214), 14K(229.1629), 14S(229.1629), 15K(229.1629), 16S(229.1629), 18M(15.9949), 19K(229.1629), 20K(229.1629), 20M(15.9949), 21K(229.1629), 22C(57.0214), 23K(229.1629), 26K(229.1629), 2K(229.1629), 30K(229.1629), 3S(229.1629), 7K(229.1629), 7M(15.9949), 9K(229.1629), N-term(229.1629)			0.000468142	0.000460565	0.000459652	0.000438469	0.000435444	0.000443358	-0.0709289	2.54917
sp|P07992|ERCC1_HUMAN	P07992	ERCC1_HUMAN	ERCC1	297	Homo sapiens	DNA excision repair protein ERCC-1	1:Experimental evidence at protein level	18.86	1	0.999	5	5	5	8	8	8	122078450	122078450	122078450	11K(229.1629), 16K(229.1629), 4C(57.0214), 9K(229.1629), N-term(229.1629)			1.65193e-05	1.68664e-05	1.71819e-05	1.85098e-05	1.70463e-05	1.8358e-05	0.122263	0.905157
sp|P07996|TSP1_HUMAN	P07996	TSP1_HUMAN	THBS1	1170	Homo sapiens	Thrombospondin-1	1:Experimental evidence at protein level	25.13	1	0.999	24	23	24	32	31	32	487707760	487707760	487707760	10K(229.1629), 12C(57.0214), 12K(229.1629), 14K(229.1629), 15K(229.1629), 17K(229.1629), 18K(229.1629), 1C(57.0214), 1K(229.1629), 20C(57.0214), 2C(57.0214), 4C(57.0214), 4S(229.1629), 6C(57.0214), 7C(57.0214), 7K(229.1629), 8K(229.1629), 9K(229.1629), N-term(229.1629)			9.73118e-05	9.92688e-05	9.43128e-05	0.000103912	9.51254e-05	9.63133e-05	-0.0148787	0.177194
sp|P08047|SP1_HUMAN	P08047	SP1_HUMAN	SP1	785	Homo sapiens	Transcription factor Sp1	1:Experimental evidence at protein level	23.57	1	0.999	12	11	11	15	13	13	168156668	168156668	168156668	10C(57.0214), 11K(229.1629), 12K(229.1629), 15K(229.1629), 17K(229.1629), 1K(229.1629), 28K(229.1629), 29C(57.0214), 3C(57.0214), 44C(57.0214), 4C(57.0214), 5C(57.0214), 6C(57.0214), 6S(229.1629), 7C(57.0214), 7K(229.1629), 8C(57.0214), 8K(229.1629), 9C(57.0214), 9K(229.1629), N-term(229.1629), N-term(42.0106)			4.01075e-05	4.00377e-05	3.77468e-05	4.99565e-05	3.99095e-05	4.18193e-05	0.0628106	0.566413
sp|P08133|ANXA6_HUMAN	P08133	ANXA6_HUMAN	ANXA6	673	Homo sapiens	Annexin A6	1:Experimental evidence at protein level	74.59	1	0.999	51	51	51	160	160	160	3062236160	3062236160	3062236160	10K(229.1629), 11K(229.1629), 11S(229.1629), 12C(57.0214), 12K(229.1629), 13K(229.1629), 14K(229.1629), 14T(79.9663), 15K(229.1629), 16K(229.1629), 17S(229.1629), 1C(57.0214), 1M(15.9949), 20K(229.1629), 23K(229.1629), 25K(229.1629), 2K(229.1629), 2M(15.9949), 2S(229.1629), 35K(229.1629), 3K(229.1629), 3M(15.9949), 4C(57.0214), 4K(229.1629), 4S(229.1629), 5M(15.9949), 6C(57.0214), 6K(229.1629), 6…			0.00116147	0.00114815	0.00113906	0.00110606	0.0011232	0.00111756	-0.0389639	1.783
sp|P08134|RHOC_HUMAN	P08134	RHOC_HUMAN	RHOC	193	Homo sapiens	Rho-related GTP-binding protein RhoC	1:Experimental evidence at protein level	73.58	1	0.999	11	3	4	45	7	8	2972307904	260588432	2972307904	10S(229.1629), 12K(229.1629), 24K(229.1629), 2K(229.1629), 2S(229.1629), 9C(57.0214), N-term(229.1629)			0.000220204	0.000225963	0.000228433	0.000231725	0.000226553	0.00021875	0.00376331	0.0619089
sp|P08174|DAF_HUMAN	P08174	DAF_HUMAN	CD55	381	Homo sapiens	Complement decay-accelerating factor	1:Experimental evidence at protein level	11.81	1	0.999	5	5	5	6	6	6	128596814	128596814	128596814	12K(229.1629), 2C(57.0214), 3C(57.0214), 5C(57.0214), 7K(229.1629), 8C(57.0214), 8K(229.1629), 9K(229.1629), N-term(229.1629)			2.39608e-05	2.24121e-05	2.27945e-05	2.53722e-05	2.34653e-05	2.32903e-05	0.0418438	0.524329
sp|P08195|4F2_HUMAN	P08195	4F2_HUMAN	SLC3A2	630	Homo sapiens	4F2 cell-surface antigen heavy chain	1:Experimental evidence at protein level	36.19	1	0.999	21	21	21	36	36	36	599323648	599323648	599323648	11K(229.1629), 13K(229.1629), 16K(229.1629), 18K(229.1629), 19K(229.1629), 21K(229.1629), 23K(229.1629), 29K(229.1629), 2C(57.0214), 2K(229.1629), 32K(229.1629), 3K(229.1629), 4S(229.1629), 8K(229.1629), 9K(229.1629), N-term(229.1629), N-term(42.0106)			0.000122296	0.00011929	0.000128516	0.000132519	0.000128761	0.000124055	0.0743129	0.62333
sp|P08236|BGLR_HUMAN	P08236	BGLR_HUMAN	GUSB	651	Homo sapiens	Beta-glucuronidase	1:Experimental evidence at protein level	21.51	1	0.999	11	11	11	14	14	14	212484588	212484588	212484588	13K(229.1629), 32K(229.1629), 3K(229.1629), 9K(229.1629), N-term(229.1629)			4.67269e-05	4.76743e-05	4.29834e-05	4.80372e-05	4.53139e-05	4.77657e-05	0.0317235	0.295173
sp|P08237|PFKAM_HUMAN	P08237	PFKAM_HUMAN	PFKM	780	Homo sapiens	ATP-dependent 6-phosphofructokinase, muscle type	1:Experimental evidence at protein level	60.64	1	0.999	35	33	34	102	93	95	1125517856	1125517856	1125517856	10C(57.0214), 10K(229.1629), 11K(229.1629), 11S(229.1629), 12K(229.1629), 13K(229.1629), 14S(229.1629), 15S(229.1629), 18C(57.0214), 19C(57.0214), 19K(229.1629), 1C(57.0214), 1C(57.0214), 1K(229.1629), 21K(229.1629), 28S(229.1629), 2S(229.1629), 38C(57.0214), 3K(229.1629), 41C(57.0214), 6C(57.0214), 7C(57.0214), 7K(229.1629), 7M(15.9949), 8K(229.1629), 9K(229.1629), N-term(229.1629), N-term(42.01…			0.000581034	0.000596816	0.000599344	0.00059248	0.000588341	0.000589962	-0.0166635	0.126339
sp|P08238|HS90B_HUMAN	P08238	HS90B_HUMAN	HSP90AB1	724	Homo sapiens	Heat shock protein HSP 90-beta	1:Experimental evidence at protein level	84.81	1	0.999	70	27	70	1592	585	1592	32599480320	14700158464	32599480320	10K(229.1629), 10M(15.9949), 11K(229.1629), 11M(15.9949), 11S(229.1629), 12K(229.1629), 12S(229.1629), 12S(79.9663), 13K(229.1629), 13S(229.1629), 14K(229.1629), 14M(15.9949), 15C(57.0214), 15K(229.1629), 16C(57.0214), 16K(229.1629), 17C(57.0214), 17K(229.1629), 17S(229.1629), 18S(229.1629), 19M(15.9949), 1C(57.0214), 1K(229.1629), 20K(229.1629), 21K(229.1629), 22K(229.1629), 23K(229.1629), 24M(1…			0.0077689	0.00752258	0.00768632	0.00743229	0.00768004	0.00745081	-0.0448959	0.57019
sp|P08240|SRPRA_HUMAN	P08240	SRPRA_HUMAN	SRPRA	638	Homo sapiens	Signal recognition particle receptor subunit alpha	1:Experimental evidence at protein level	38.4	1	0.999	18	17	18	26	25	26	266170792	266170792	266170792	10K(229.1629), 11C(57.0214), 11K(229.1629), 12K(229.1629), 13K(229.1629), 14K(229.1629), 15C(57.0214), 15K(229.1629), 17K(229.1629), 18K(229.1629), 1K(229.1629), 21K(229.1629), 5S(229.1629), 7C(57.0214), 7K(229.1629), 8K(229.1629), 9K(229.1629), N-term(229.1629)			9.34347e-05	9.53823e-05	0.000100382	0.000100542	0.000100289	0.000100619	0.0760088	0.728492
sp|P08243|ASNS_HUMAN	P08243	ASNS_HUMAN	ASNS	561	Homo sapiens	Asparagine synthetase [glutamine-hydrolyzing]	1:Experimental evidence at protein level	75.94	1	0.999	35	35	35	152	152	152	2931742976	2931742976	2931742976	10C(57.0214), 10K(229.1629), 10M(15.9949), 11C(57.0214), 11K(229.1629), 11S(229.1629), 12K(229.1629), 14M(15.9949), 15K(229.1629), 16K(229.1629), 19K(229.1629), 1K(229.1629), 20K(229.1629), 21K(229.1629), 24K(229.1629), 25K(229.1629), 26K(229.1629), 2M(15.9949), 2S(229.1629), 3C(57.0214), 3S(229.1629), 4C(57.0214), 5S(229.1629), 6K(229.1629), 6M(15.9949), 7C(57.0214), 7K(229.1629), 7S(229.1629), …			0.000910395	0.000890016	0.000919754	0.000887022	0.000885812	0.000882808	-0.0394921	0.881934
sp|P08397|HEM3_HUMAN	P08397	HEM3_HUMAN	HMBS	361	Homo sapiens	Porphobilinogen deaminase	1:Experimental evidence at protein level	47.09	1	0.999	16	16	16	36	36	36	391607616	391607616	391607616	11K(229.1629), 12K(229.1629), 16C(57.0214), 17K(229.1629), 19K(229.1629), 1K(229.1629), 20K(229.1629), 2K(229.1629), 8K(229.1629), N-term(229.1629)			0.000120359	0.000119966	0.000116291	0.000118155	0.000120163	0.000123631	0.00235874	0.358013
sp|P08559|ODPA_HUMAN	P08559	ODPA_HUMAN	PDHA1	390	Homo sapiens	Pyruvate dehydrogenase E1 component subunit alpha, somatic form, mitochondrial	1:Experimental evidence at protein level	54.36	1	0.999	17	15	17	27	21	27	870613376	870613376	870613376	12C(57.0214), 13C(57.0214), 13K(229.1629), 23C(57.0214), 24K(229.1629), 26S(229.1629), 3C(57.0214), 6C(57.0214), 7C(57.0214), 7K(229.1629), 8C(57.0214), 8K(229.1629), 9K(229.1629), N-term(229.1629)			0.000118181	0.000121299	0.000122855	0.000116579	0.000115126	0.000117193	-0.0572607	1.18662
sp|P08572|CO4A2_HUMAN	P08572	CO4A2_HUMAN	COL4A2	1712	Homo sapiens	Collagen alpha-2(IV) chain	1:Experimental evidence at protein level	6.19	1	0.999	8	8	8	11	11	11	238727672	238727672	238727672	10K(229.1629), 1K(229.1629), 21K(229.1629), 6C(57.0214), 7C(57.0214), 7K(229.1629), N-term(229.1629)			4.98325e-05	4.95903e-05	5.06054e-05	4.99094e-05	5.05531e-05	4.98284e-05	0.00222287	0.0804198
sp|P08574|CY1_HUMAN	P08574	CY1_HUMAN	CYC1	325	Homo sapiens	Cytochrome c1, heme protein, mitochondrial	1:Experimental evidence at protein level	28.92	1	0.999	7	7	7	8	8	8	236897764	236897764	236897764	15C(57.0214), 24K(229.1629), 3C(57.0214), 7K(229.1629), N-term(229.1629)			4.59642e-05	4.78469e-05	5.11595e-05	5.03537e-05	5.14771e-05	5.40084e-05	0.105506	0.881292
sp|P08579|RU2B_HUMAN	P08579	RU2B_HUMAN	SNRPB2	225	Homo sapiens	U2 small nuclear ribonucleoprotein B''	1:Experimental evidence at protein level	55.11	1	0.999	11	9	9	25	17	17	3613102032	611734208	3613102032	10K(229.1629), 11K(229.1629), 17K(229.1629), 19K(229.1629), 4S(229.1629), 6K(229.1629), 7M(15.9949), 7S(229.1629), 8K(229.1629), N-term(229.1629), N-term(42.0106)			0.000697249	0.000692278	0.000680911	0.00066396	0.000694066	0.000688226	-0.00846764	0.305697
sp|P08621|RU17_HUMAN	P08621	RU17_HUMAN	SNRNP70	437	Homo sapiens	U1 small nuclear ribonucleoprotein 70 kDa	1:Experimental evidence at protein level	47.83	1	0.999	20	20	20	46	46	46	986443616	986443616	986443616	10K(229.1629), 11K(229.1629), 16K(229.1629), 36K(229.1629), 4S(229.1629), 6M(15.9949), 6S(229.1629), 7K(229.1629), 9K(229.1629), N-term(229.1629), N-term(42.0106)			0.000312801	0.000314577	0.000318623	0.000296369	0.00033409	0.000322562	0.0361615	0.0684191
sp|P08648|ITA5_HUMAN	P08648	ITA5_HUMAN	ITGA5	1049	Homo sapiens	Integrin alpha-5	1:Experimental evidence at protein level	10.96	1	0.999	9	9	9	9	9	9	250141780	250141780	250141780	11K(229.1629), 18K(229.1629), N-term(229.1629)			1.87736e-05	1.99663e-05	2.02221e-05	2.06074e-05	1.86467e-05	1.88847e-05	-0.0803486	0.131518
sp|P08651|NFIC_HUMAN	P08651	NFIC_HUMAN	NFIC	508	Homo sapiens	Nuclear factor 1 C-type	1:Experimental evidence at protein level	29.72	1	0.999	11	10	11	16	15	16	242922872	223070336	242922872	10K(229.1629), 11K(229.1629), 12S(229.1629), 13K(229.1629), 14K(229.1629), 1K(229.1629), 3K(229.1629), 3S(229.1629), 5C(57.0214), 7C(57.0214), 7K(229.1629), 9S(79.9663), N-term(229.1629), N-term(42.0106)			8.2695e-05	8.47628e-05	8.15483e-05	8.38218e-05	8.68099e-05	8.82592e-05	0.07006	0.931411
sp|P08670|VIME_HUMAN	P08670	VIME_HUMAN	VIM	466	Homo sapiens	Vimentin	1:Experimental evidence at protein level	86.91	1	0.999	50	40	50	1114	972	1114	25341294080	21969169408	25341294080	10K(229.1629), 11S(229.1629), 12K(229.1629), 12M(15.9949), 13K(229.1629), 13M(15.9949), 14K(229.1629), 14S(229.1629), 15K(229.1629), 19K(229.1629), 1K(229.1629), 1M(15.9949), 25S(229.1629), 26K(229.1629), 26S(229.1629), 27K(229.1629), 2K(229.1629), 2M(15.9949), 2S(229.1629), 3S(229.1629), 4K(229.1629), 4S(229.1629), 5M(15.9949), 5S(229.1629), 5S(79.9663), 6S(229.1629), 7C(57.0214), 7K(229.1629), …			0.00510824	0.00505792	0.00522271	0.00492712	0.0049432	0.00494283	-0.0474893	1.24169
sp|P08708|RS17_HUMAN	P08708	RS17_HUMAN	RPS17	135	Homo sapiens	40S ribosomal protein S17	1:Experimental evidence at protein level	65.93	1	0.999	13	13	13	120	120	120	3052851328	3052851328	3052851328	10K(229.1629), 11K(229.1629), 12K(229.1629), 13K(229.1629), 19M(15.9949), 22K(229.1629), 23K(229.1629), 26K(229.1629), 27K(229.1629), 2C(57.0214), 3C(57.0214), 6S(229.1629), 6S(79.9663), 8S(229.1629), 9K(229.1629), 9M(15.9949), 9S(229.1629), N-term(229.1629)			0.000282961	0.000282634	0.000296874	0.000312456	0.000291887	0.000289633	0.0448098	0.520633
sp|P08754|GNAI3_HUMAN	P08754	GNAI3_HUMAN	GNAI3	354	Homo sapiens	Guanine nucleotide-binding protein G(i) subunit alpha-3	1:Experimental evidence at protein level	33.05	1	0.999	10	4	4	17	5	5	398888904	41947634	398888904	12C(57.0214), 13K(229.1629), 23K(229.1629), 7C(57.0214), 8S(229.1629), N-term(229.1629)			6.06715e-05	6.2252e-05	6.4284e-05	6.68108e-05	6.07526e-05	6.43126e-05	0.0469815	0.30274
sp|P08758|ANXA5_HUMAN	P08758	ANXA5_HUMAN	ANXA5	320	Homo sapiens	Annexin A5	1:Experimental evidence at protein level	83.12	1	0.999	31	29	31	287	278	287	9923230720	9923230720	9923230720	10K(229.1629), 10M(15.9949), 10S(229.1629), 11K(229.1629), 12K(229.1629), 13K(229.1629), 14M(15.9949), 15K(229.1629), 15S(229.1629), 16K(229.1629), 1K(229.1629), 20S(229.1629), 25K(229.1629), 2M(15.9949), 30K(229.1629), 35K(229.1629), 3S(229.1629), 4S(229.1629), 5S(229.1629), 6C(57.0214), 6M(15.9949), 7K(229.1629), 8K(229.1629), 8S(229.1629), 9K(229.1629), 9M(15.9949), 9S(229.1629), N-term(229.16…			0.00175666	0.00177883	0.00176989	0.00165438	0.00167035	0.00166015	-0.0923435	3.51067
sp|P08779|K1C16_HUMAN	P08779	K1C16_HUMAN	KRT16	473	Homo sapiens	Keratin, type I cytoskeletal 16	1:Experimental evidence at protein level	48.2	1	0.999	22	11	11	33	16	16	3821410880	219876164	3821410880	11K(229.1629), 15M(15.9949), 16K(229.1629), 1K(229.1629), 5M(15.9949), 6M(15.9949), 7K(229.1629), 9K(229.1629), N-term(229.1629)			0.000300676	0.000322521	0.000371243	0.000324258	0.000592146	0.000679674	0.876559	0.703473
sp|P08865|RSSA_HUMAN	P08865	RSSA_HUMAN	RPSA	295	Homo sapiens	40S ribosomal protein SA	1:Experimental evidence at protein level	62.71	1	0.999	17	17	17	167	167	167	5725176192	5725176192	5725176192	10K(229.1629), 10S(229.1629), 11K(229.1629), 12S(229.1629), 15K(229.1629), 15S(229.1629), 16K(229.1629), 17M(15.9949), 1K(229.1629), 20C(57.0214), 21K(229.1629), 23K(229.1629), 24S(229.1629), 29K(229.1629), 2S(229.1629), 4S(229.1629), 7K(229.1629), 7M(15.9949), 8C(57.0214), 8K(229.1629), 8M(15.9949), 9M(15.9949), N-term(229.1629), N-term(42.0106)			0.000686405	0.000704076	0.000684954	0.000678566	0.000727042	0.000703657	0.0358131	0.285091
sp|P09001|RM03_HUMAN	P09001	RM03_HUMAN	MRPL3	348	Homo sapiens	39S ribosomal protein L3, mitochondrial	1:Experimental evidence at protein level	17.82	1	0.999	6	6	6	8	8	8	149405210	149405210	149405210	10K(229.1629), 2C(57.0214), 5K(229.1629), 7K(229.1629), 9K(229.1629), N-term(229.1629)			1.91475e-05	2.01133e-05	2.01183e-05	2.07465e-05	2.05362e-05	1.97237e-05	0.0300188	0.532482
sp|P09012|SNRPA_HUMAN	P09012	SNRPA_HUMAN	SNRPA	282	Homo sapiens	U1 small nuclear ribonucleoprotein A	1:Experimental evidence at protein level	48.23	1	0.999	15	13	15	40	32	40	3807051424	1069400000	3807051424	10K(229.1629), 12M(15.9949), 13K(229.1629), 19K(229.1629), 1K(229.1629), 2K(229.1629), 3K(229.1629), 7K(229.1629), 7M(15.9949), 8K(229.1629), N-term(229.1629), N-term(42.0106)			0.000546476	0.000549492	0.000529061	0.000527115	0.000550043	0.000542599	-0.0102718	0.0659454
sp|P09104|ENOG_HUMAN	P09104	ENOG_HUMAN	ENO2	434	Homo sapiens	Gamma-enolase	1:Experimental evidence at protein level	76.27	1	0.999	22	18	18	429	118	118	7903118848	779167952	7903118848	10K(229.1629), 10S(229.1629), 12S(229.1629), 13K(229.1629), 14C(57.0214), 14K(229.1629), 15K(229.1629), 20K(229.1629), 20S(79.9663), 21K(229.1629), 25K(229.1629), 25S(229.1629), 26K(229.1629), 30K(229.1629), 39K(229.1629), 3K(229.1629), 3M(15.9949), 5M(15.9949), 6S(229.1629), 7M(15.9949), 7S(229.1629), 9K(229.1629), 9S(229.1629), N-term(229.1629)			0.000662486	0.00069128	0.000704951	0.000779529	0.000710028	0.000743078	0.104244	1.08261
sp|P09110|THIK_HUMAN	P09110	THIK_HUMAN	ACAA1	424	Homo sapiens	3-ketoacyl-CoA thiolase, peroxisomal	1:Experimental evidence at protein level	13.68	1	0.999	4	4	4	4	4	4	56436777	56436777	56436777	17K(229.1629), N-term(229.1629)			3.36589e-06	3.18061e-06	3.40783e-06	4.79412e-06	4.49133e-06	4.24285e-06	0.416155	2.0719
sp|P09132|SRP19_HUMAN	P09132	SRP19_HUMAN	SRP19	144	Homo sapiens	Signal recognition particle 19 kDa protein	1:Experimental evidence at protein level	64.58	1	0.999	8	8	8	23	23	23	163404092	163404092	163404092	12K(229.1629), 13K(229.1629), 14C(57.0214), 15K(229.1629), 1K(229.1629), 25K(229.1629), 3C(57.0214), 7C(57.0214), N-term(229.1629)			3.8055e-05	3.75182e-05	3.73428e-05	3.94824e-05	3.85351e-05	3.93677e-05	0.0694222	1.72775
sp|P09211|GSTP1_HUMAN	P09211	GSTP1_HUMAN	GSTP1	210	Homo sapiens	Glutathione S-transferase P	1:Experimental evidence at protein level	70	1	0.999	16	16	16	262	262	262	4682961728	4682961728	4682961728	10K(229.1629), 10M(15.9949), 11K(229.1629), 11S(229.1629), 13K(229.1629), 15K(229.1629), 18K(229.1629), 1M(15.9949), 20K(229.1629), 26K(229.1629), 2S(229.1629), 3C(57.0214), 3S(229.1629), 5S(229.1629), 7K(229.1629), 9S(229.1629), N-term(229.1629)			0.000746822	0.000752114	0.00079063	0.000778353	0.000776845	0.000762475	0.0466756	0.238858
sp|P09234|RU1C_HUMAN	P09234	RU1C_HUMAN	SNRPC	159	Homo sapiens	U1 small nuclear ribonucleoprotein C	1:Experimental evidence at protein level	28.93	1	0.999	4	4	4	14	14	14	944580720	944580720	944580720	12K(229.1629), 14S(229.1629), 1K(229.1629), 2M(15.9949), 3C(57.0214), 4C(57.0214), 5S(229.1629), 6C(57.0214), 9K(229.1629), N-term(229.1629)			0.000162432	0.000161242	0.000152292	0.000156069	0.000154215	0.000156399	-0.0470462	0.359614
sp|P09382|LEG1_HUMAN	P09382	LEG1_HUMAN	LGALS1	135	Homo sapiens	Galectin-1	1:Experimental evidence at protein level	91.11	1	0.999	11	11	11	200	200	200	7754632704	7754632704	7754632704	10K(229.1629), 12C(57.0214), 12K(229.1629), 14S(229.1629), 15C(57.0214), 15K(229.1629), 16C(57.0214), 16K(229.1629), 26K(229.1629), 2C(57.0214), 2S(229.1629), 6C(57.0214), 7S(229.1629), 8K(229.1629), 9M(15.9949), N-term(229.1629), N-term(42.0106)			0.00102628	0.000991087	0.000951065	0.00103008	0.00100572	0.00100585	0.0213353	0.417841
sp|P09417|DHPR_HUMAN	P09417	DHPR_HUMAN	QDPR	244	Homo sapiens	Dihydropteridine reductase	1:Experimental evidence at protein level	80.74	1	0.999	13	13	13	32	32	32	356574448	356574448	356574448	11K(229.1629), 13K(229.1629), 16K(229.1629), 17K(229.1629), 18K(229.1629), 22K(229.1629), 27K(229.1629), 2C(57.0214), 6C(57.0214), 7C(57.0214), 7K(229.1629), 9S(229.1629), N-term(229.1629), N-term(42.0106)			6.80282e-05	6.83199e-05	6.72843e-05	7.11872e-05	6.92928e-05	6.86531e-05	0.0265725	0.907565
sp|P09429|HMGB1_HUMAN	P09429	HMGB1_HUMAN	HMGB1	215	Homo sapiens	High mobility group protein B1	1:Experimental evidence at protein level	67.44	1	0.999	19	9	19	148	77	148	9306239488	3479649856	9306239488	10C(57.0214), 10K(229.1629), 10S(229.1629), 11C(57.0214), 13K(229.1629), 14K(229.1629), 15K(229.1629), 16K(229.1629), 18K(229.1629), 19K(229.1629), 1K(229.1629), 2K(229.1629), 2S(229.1629), 3K(229.1629), 3S(229.1629), 4K(229.1629), 4M(15.9949), 5M(15.9949), 5S(229.1629), 6K(229.1629), 6M(15.9949), 6S(229.1629), 7K(229.1629), 7S(229.1629), 8K(229.1629), 9K(229.1629), 9S(229.1629), N-term(229.1629)			0.00223479	0.00219512	0.00210905	0.00202645	0.00217468	0.00210607	-0.0597484	0.609277
sp|P09455|RET1_HUMAN	P09455	RET1_HUMAN	RBP1	135	Homo sapiens	Retinol-binding protein 1	1:Experimental evidence at protein level	85.19	1	0.999	15	15	15	33	33	33	1298929824	1298929824	1298929824	10K(229.1629), 11K(229.1629), 13K(229.1629), 14C(57.0214), 15M(15.9949), 17K(229.1629), 1C(57.0214), 1K(229.1629), 6C(57.0214), 6K(229.1629), 7K(229.1629), 9K(229.1629), N-term(229.1629)			0.000160939	0.000159912	0.000161007	0.000177618	0.000174606	0.000175049	0.121246	2.84122
sp|P09486|SPRC_HUMAN	P09486	SPRC_HUMAN	SPARC	303	Homo sapiens	SPARC	1:Experimental evidence at protein level	31.35	1	0.999	8	8	8	13	13	13	130293132	130293132	130293132	10K(229.1629), 12C(57.0214), 14C(57.0214), 19K(229.1629), 1C(57.0214), 20C(57.0214), 29K(229.1629), 2C(57.0214), 5C(57.0214), 7K(229.1629), 9C(57.0214), N-term(229.1629)			2.38669e-05	2.60179e-05	2.38755e-05	2.6342e-05	2.52778e-05	2.65761e-05	0.141834	0.782593
sp|P09493|TPM1_HUMAN	P09493	TPM1_HUMAN	TPM1	284	Homo sapiens	Tropomyosin alpha-1 chain	1:Experimental evidence at protein level	67.25	1	0.999	28	10	10	120	21	21	17055404800	892072960	17055404800	11K(229.1629), 13K(229.1629), 16K(229.1629), 1K(229.1629), 3K(229.1629), 4K(229.1629), 7K(229.1629), 9K(229.1629), N-term(229.1629)			0.00189163	0.00184972	0.00166758	0.00183519	0.00177989	0.00183856	-0.0113751	0.0697763
sp|P09496|CLCA_HUMAN	P09496	CLCA_HUMAN	CLTA	248	Homo sapiens	Clathrin light chain A	1:Experimental evidence at protein level	25.4	1	0.999	9	8	9	27	22	27	3612883840	3612883840	3612883840	10K(229.1629), 1K(229.1629), 2C(57.0214), 5S(229.1629), 6M(15.9949), 7K(229.1629), N-term(229.1629)			0.000452916	0.00042322	0.000402585	0.000449283	0.000435548	0.00045383	0.0862169	0.516636
sp|P09497|CLCB_HUMAN	P09497	CLCB_HUMAN	CLTB	229	Homo sapiens	Clathrin light chain B	1:Experimental evidence at protein level	30.57	1	0.999	9	9	9	14	14	14	795425552	795425552	795425552	10K(229.1629), 13K(229.1629), 3K(229.1629), 5C(57.0214), 7K(229.1629), 9K(229.1629), N-term(229.1629)			0.00018127	0.00016528	0.000157973	0.000184467	0.000173816	0.000174431	0.0777436	0.507596
sp|P09525|ANXA4_HUMAN	P09525	ANXA4_HUMAN	ANXA4	319	Homo sapiens	Annexin A4	1:Experimental evidence at protein level	67.71	1	0.999	21	20	20	35	33	33	1755468016	489704960	1755468016	12K(229.1629), 13K(229.1629), 16K(229.1629), 4S(229.1629), 6C(57.0214), 7K(229.1629), 8C(57.0214), N-term(229.1629)			0.000196127	0.00019988	0.000190713	0.000199621	0.000196043	0.000195005	-0.000623916	0.160542
sp|P09543|CN37_HUMAN	P09543	CN37_HUMAN	CNP	421	Homo sapiens	2',3'-cyclic-nucleotide 3'-phosphodiesterase	1:Experimental evidence at protein level	20.9	1	0.999	7	6	6	14	12	12	222927940	215751084	222927940	13K(229.1629), 14K(229.1629), 17K(229.1629), 22C(57.0214), 23K(229.1629), 2K(229.1629), 3C(57.0214), 7K(229.1629), N-term(229.1629)			5.10745e-05	5.12076e-05	5.55454e-05	5.09734e-05	5.37535e-05	5.01186e-05	-0.00661138	0.208549
sp|P09622|DLDH_HUMAN	P09622	DLDH_HUMAN	DLD	509	Homo sapiens	Dihydrolipoyl dehydrogenase, mitochondrial	1:Experimental evidence at protein level	50.1	1	0.999	17	17	17	76	76	76	767738496	767738496	767738496	10K(229.1629), 11K(229.1629), 13C(57.0214), 13K(229.1629), 14M(15.9949), 15K(229.1629), 17K(229.1629), 19K(229.1629), 24S(229.1629), 25K(229.1629), 27S(229.1629), 28C(57.0214), 2C(57.0214), 33K(229.1629), 6K(229.1629), 6S(229.1629), 7K(229.1629), 8C(57.0214), 8M(15.9949), 9K(229.1629), 9S(229.1629), N-term(229.1629)			0.000155191	0.000165763	0.000161276	0.00016892	0.000161197	0.000162836	0.0138879	0.38704
sp|P09651|ROA1_HUMAN	P09651	ROA1_HUMAN	HNRNPA1	372	Homo sapiens	Heterogeneous nuclear ribonucleoprotein A1	1:Experimental evidence at protein level	64.52	1	0.999	28	9	23	342	154	300	8169391616	2207270688	8169391616	10S(229.1629), 11S(229.1629), 12C(57.0214), 12K(229.1629), 12S(229.1629), 13K(229.1629), 13S(229.1629), 14K(229.1629), 14S(229.1629), 15K(229.1629), 15M(15.9949), 16K(229.1629), 17M(15.9949), 1K(229.1629), 20K(229.1629), 23K(229.1629), 2S(229.1629), 3S(229.1629), 3S(79.9663), 5K(229.1629), 7K(229.1629), 7M(15.9949), 8K(229.1629), 8S(229.1629), 9C(57.0214), 9S(229.1629), N-term(229.1629)			0.00218096	0.00223806	0.00227201	0.00211501	0.00225429	0.00216459	-0.0481556	0.454332
sp|P09661|RU2A_HUMAN	P09661	RU2A_HUMAN	SNRPA1	255	Homo sapiens	U2 small nuclear ribonucleoprotein A'	1:Experimental evidence at protein level	52.16	1	0.999	14	14	14	37	37	37	901604720	901604720	901604720	12K(229.1629), 13K(229.1629), 1K(229.1629), 6S(229.1629), 7K(229.1629), N-term(229.1629)			0.000206977	0.000215527	0.000204764	0.000245925	0.000207148	0.000218215	0.0762779	0.480622
sp|P09669|COX6C_HUMAN	P09669	COX6C_HUMAN	COX6C	75	Homo sapiens	Cytochrome c oxidase subunit 6C	1:Experimental evidence at protein level	24	1	0.999	4	4	4	4	4	4	227933900	227933900	227933900	1K(229.1629), 7K(229.1629), 8K(229.1629), 9K(229.1629), N-term(229.1629)			3.53521e-05	3.76777e-05	3.67183e-05	3.44483e-05	3.8008e-05	3.53961e-05	-0.0529121	0.189179
sp|P09874|PARP1_HUMAN	P09874	PARP1_HUMAN	PARP1	1014	Homo sapiens	Poly [ADP-ribose] polymerase 1	1:Experimental evidence at protein level	49.51	1	0.999	48	48	48	81	81	81	540256848	540256848	540256848	10K(229.1629), 11K(229.1629), 12K(229.1629), 13C(57.0214), 13K(229.1629), 14K(229.1629), 14S(229.1629), 15K(229.1629), 15S(229.1629), 16C(57.0214), 16K(229.1629), 17K(229.1629), 18K(229.1629), 19K(229.1629), 1K(229.1629), 20K(229.1629), 23K(229.1629), 2C(57.0214), 2K(229.1629), 3K(229.1629), 4C(57.0214), 4K(229.1629), 6C(57.0214), 6K(229.1629), 6S(229.1629), 7K(229.1629), 7S(229.1629), 8K(229.162…			0.000300113	0.000292339	0.000308851	0.000301998	0.00031091	0.00030544	0.025387	0.431542
sp|P09884|DPOLA_HUMAN	P09884	DPOLA_HUMAN	POLA1	1462	Homo sapiens	DNA polymerase alpha catalytic subunit	1:Experimental evidence at protein level	25.38	1	0.999	28	28	28	34	34	34	111313404	111313404	111313404	10K(229.1629), 11K(229.1629), 12K(229.1629), 13K(229.1629), 15K(229.1629), 17K(229.1629), 19K(229.1629), 22K(229.1629), 27K(229.1629), 2C(57.0214), 3C(57.0214), 5C(57.0214), 6C(57.0214), 7C(57.0214), 7K(229.1629), 8C(57.0214), 8K(229.1629), 9K(229.1629), N-term(229.1629)			8.71833e-05	9.19853e-05	9.10041e-05	9.8065e-05	8.92852e-05	9.42315e-05	0.0502777	0.552148
sp|P09960|LKHA4_HUMAN	P09960	LKHA4_HUMAN	LTA4H	611	Homo sapiens	Leukotriene A-4 hydrolase	1:Experimental evidence at protein level	70.21	1	0.999	35	35	35	137	137	137	2250658048	2250658048	2250658048	10K(229.1629), 11K(229.1629), 11M(15.9949), 12K(229.1629), 13K(229.1629), 13S(229.1629), 14K(229.1629), 14S(229.1629), 15K(229.1629), 15S(229.1629), 16C(57.0214), 16K(229.1629), 21K(229.1629), 22K(229.1629), 24K(229.1629), 2K(229.1629), 2S(229.1629), 35C(57.0214), 3M(15.9949), 3S(229.1629), 4M(15.9949), 4S(229.1629), 5C(57.0214), 5S(229.1629), 6S(229.1629), 7C(57.0214), 7K(229.1629), 8K(229.1629)…			0.000831568	0.000836504	0.000787659	0.000812993	0.000801478	0.00083309	-0.0325904	0.0510871
sp|P09972|ALDOC_HUMAN	P09972	ALDOC_HUMAN	ALDOC	364	Homo sapiens	Fructose-bisphosphate aldolase C	1:Experimental evidence at protein level	73.63	1	0.999	23	17	17	174	82	82	12671921792	2224720960	12671921792	11K(229.1629), 12K(229.1629), 12M(15.9949), 14K(229.1629), 14S(229.1629), 15K(229.1629), 1K(229.1629), 21S(229.1629), 25C(57.0214), 28K(229.1629), 3K(229.1629), 3S(229.1629), 8M(15.9949), N-term(229.1629)			0.000733967	0.000739963	0.00071046	0.000700378	0.000716367	0.000734138	-0.0350165	0.349042
sp|P0C7V8|DC8L2_HUMAN	P0C7V8	DC8L2_HUMAN	DCAF8L2	631	Homo sapiens	DDB1- and CUL4-associated factor 8-like protein 2	2:Experimental evidence at transcript level	14.26	1	0.999	9	5	9	11	6	11	213738748	118475882	213738748	10K(229.1629), 13C(57.0214), 14K(229.1629), 3C(57.0214), 5C(57.0214), 6C(57.0214), 7K(229.1629), 9K(229.1629), N-term(229.1629)			3.27734e-05	3.39897e-05	3.41658e-05	3.13907e-05	3.31497e-05	3.39506e-05	-0.036101	0.37999
sp|P0C870|JMJD7_HUMAN	P0C870	JMJD7_HUMAN	JMJD7	316	Homo sapiens	Bifunctional peptidase and (3S)-lysyl hydroxylase JMJD7	1:Experimental evidence at protein level	22.15	1	0.999	5	5	5	7	7	7	39495941	39495941	39495941	12K(229.1629), 17S(229.1629), 20K(229.1629), 9K(229.1629), N-term(229.1629)			5.13141e-06	5.51443e-06	5.54824e-06	6.33255e-06	5.55568e-06	5.58792e-06	0.0191019	0.634327
sp|P0CG12|DERPC_HUMAN	P0CG12	DERPC_HUMAN	DERPC	524	Homo sapiens	Decreased expression in renal and prostate cancer protein	1:Experimental evidence at protein level	14.69	1	0.999	5	5	5	5	5	5	137808744	137808744	137808744	19M(15.9949), 22M(15.9949), N-term(229.1629)			1.77453e-05	1.74696e-05	1.62814e-05	2.13813e-05	1.66089e-05	1.808e-05	0.0495472	0.402767
sp|P0CG38|POTEI_HUMAN	P0CG38	POTEI_HUMAN	POTEI	1075	Homo sapiens	POTE ankyrin domain family member I	3:Protein inferred from homology	12.84	1	0.999	12	2	3	235	9	13	34899010816	24329406	34899010816	12M(15.9949), 14M(15.9949), 17M(15.9949), 18K(229.1629), 19M(15.9949), 23K(229.1629), 28K(229.1629), 2C(57.0214), 3K(229.1629), 5K(229.1629), 7C(57.0214), N-term(229.1629)			0.00211804	0.00209673	0.00213861	0.00215645	0.00190385	0.00207055	-0.0327117	0.373599
sp|P0CG39|POTEJ_HUMAN	P0CG39	POTEJ_HUMAN	POTEJ	1038	Homo sapiens	POTE ankyrin domain family member J	3:Protein inferred from homology	12.24	1	0.999	11	3	3	150	5	5	14591797312	32133999	14591797312	14M(15.9949), 17M(15.9949), 19M(15.9949), 23K(229.1629), 25K(229.1629), 28K(229.1629), 2C(57.0214), 2K(229.1629), 3K(229.1629), 4C(57.0214), 5K(229.1629), 7C(57.0214), N-term(229.1629)			0.000580456	0.000596439	0.000599731	0.000557636	0.000546325	0.000549968	-0.117025	2.08953
sp|P0DPB6|RPAC2_HUMAN	P0DPB6	RPAC2_HUMAN	POLR1D	133	Homo sapiens	DNA-directed RNA polymerases I and III subunit RPAC2	1:Experimental evidence at protein level	34.59	1	0.999	5	5	5	8	8	8	391424712	391424712	391424712	15K(229.1629), 1K(229.1629), 21K(229.1629), 9C(57.0214), N-term(229.1629)			2.24887e-05	2.24284e-05	2.29862e-05	2.42958e-05	2.26023e-05	2.41831e-05	0.104796	0.73435
sp|P10070|GLI2_HUMAN	P10070	GLI2_HUMAN	GLI2	1586	Homo sapiens	Zinc finger protein GLI2	1:Experimental evidence at protein level	6.31	1	0.999	5	5	5	5	5	5	56650390	56650390	56650390	13K(229.1629), 18C(57.0214), 30K(229.1629), N-term(229.1629)			8.44514e-06	7.74798e-06	8.12557e-06	9.39769e-06	7.48728e-06	7.37012e-06	-0.118027	0.00975059
sp|P10109|ADX_HUMAN	P10109	ADX_HUMAN	FDX1	184	Homo sapiens	Adrenodoxin, mitochondrial	1:Experimental evidence at protein level	33.7	1	0.999	6	6	6	6	6	6	187400128	187400128	187400128	3C(57.0214), 6C(57.0214), 7K(229.1629), 8K(229.1629), 9K(229.1629), N-term(229.1629)			3.31315e-05	3.12695e-05	3.00899e-05	3.10317e-05	3.22766e-05	3.27808e-05	0.0457339	0.195674
sp|P10155|RO60_HUMAN	P10155	RO60_HUMAN	RO60	538	Homo sapiens	60 kDa SS-A/Ro ribonucleoprotein	1:Experimental evidence at protein level	37.73	1	0.999	16	16	16	23	23	23	230287928	230287928	230287928	12K(229.1629), 14K(229.1629), 18C(57.0214), 20K(229.1629), 4C(57.0214), 6C(57.0214), 7K(229.1629), 8K(229.1629), 9K(229.1629), N-term(229.1629), N-term(42.0106)			5.27797e-05	5.16825e-05	4.96031e-05	5.25524e-05	5.15524e-05	5.4909e-05	0.02408	0.533015
sp|P10253|LYAG_HUMAN	P10253	LYAG_HUMAN	GAA	952	Homo sapiens	Lysosomal alpha-glucosidase	1:Experimental evidence at protein level	27.73	1	0.999	17	17	17	31	31	31	1312897576	1312897576	1312897576	12K(229.1629), 17K(229.1629), 17S(229.1629), 27K(229.1629), 2S(229.1629), 6S(229.1629), 7K(229.1629), 8K(229.1629), N-term(229.1629)			6.595e-05	7.0041e-05	6.42588e-05	7.18471e-05	6.4901e-05	6.63293e-05	0.00827364	0.126299
sp|P10398|ARAF_HUMAN	P10398	ARAF_HUMAN	ARAF	606	Homo sapiens	Serine/threonine-protein kinase A-Raf	1:Experimental evidence at protein level	18.81	1	0.999	10	7	10	12	8	12	1041535472	964641794	1041535472	10K(229.1629), 13K(229.1629), 5C(57.0214), 8K(229.1629), 9C(57.0214), N-term(229.1629)			5.18068e-05	5.065e-05	5.30396e-05	5.30564e-05	5.08603e-05	4.88988e-05	-0.0266018	0.250128
sp|P10412|H14_HUMAN	P10412	H14_HUMAN	H1-4	219	Homo sapiens	Histone H1.4	1:Experimental evidence at protein level	52.51	1	0.999	19	7	19	93	22	93	13099828480	5366416896	13099828480	10K(229.1629), 11K(229.1629), 12K(229.1629), 13K(229.1629), 16K(229.1629), 17T(79.9663), 1K(229.1629), 20K(229.1629), 21K(229.1629), 2K(229.1629), 2S(229.1629), 3K(229.1629), 3S(229.1629), 4S(229.1629), 5S(229.1629), 7K(229.1629), 7S(229.1629), 8K(229.1629), 9K(229.1629), N-term(229.1629), N-term(42.0106)			0.0016452	0.00158825	0.00158886	0.00156706	0.00162309	0.00154802	-0.019927	0.402774
sp|P10515|ODP2_HUMAN	P10515	ODP2_HUMAN	DLAT	647	Homo sapiens	Dihydrolipoyllysine-residue acetyltransferase component of pyruvate dehydrogenase complex, mitochondrial	1:Experimental evidence at protein level	42.04	1	0.999	21	21	21	49	49	49	1236221280	1236221280	1236221280	10K(229.1629), 10M(15.9949), 12C(57.0214), 14K(229.1629), 14S(229.1629), 15K(229.1629), 16M(15.9949), 1K(229.1629), 22K(229.1629), 30K(229.1629), 5K(229.1629), 5S(229.1629), 6C(57.0214), 8K(229.1629), 9C(57.0214), 9K(229.1629), 9M(15.9949), N-term(229.1629)			0.00021732	0.000216177	0.000212423	0.000216473	0.000214167	0.000212001	-0.0134802	0.216128
sp|P10586|PTPRF_HUMAN	P10586	PTPRF_HUMAN	PTPRF	1907	Homo sapiens	Receptor-type tyrosine-protein phosphatase F	1:Experimental evidence at protein level	2.83	1	0.999	4	4	4	4	4	4	20568468	20568468	20568468	10C(57.0214), 14K(229.1629), N-term(229.1629)			4.07316e-06	3.70323e-06	3.66669e-06	4.43002e-06	3.89091e-06	4.34406e-06	0.230261	0.882511
sp|P10599|THIO_HUMAN	P10599	THIO_HUMAN	TXN	105	Homo sapiens	Thioredoxin	1:Experimental evidence at protein level	88.57	1	0.999	10	10	10	195	195	195	7682131008	7682131008	7682131008	10S(229.1629), 11C(57.0214), 12K(229.1629), 13K(229.1629), 14C(57.0214), 15K(229.1629), 1C(57.0214), 1C(57.0214), 21C(57.0214), 24C(57.0214), 24K(229.1629), 27C(57.0214), 28K(229.1629), 2K(229.1629), 2M(15.9949), 2S(229.1629), 3K(229.1629), 5S(229.1629), 8S(229.1629), 9K(229.1629), N-term(229.1629)			0.000460623	0.000444584	0.000441479	0.000450978	0.00044586	0.000464535	0.0205988	0.236556
sp|P10606|COX5B_HUMAN	P10606	COX5B_HUMAN	COX5B	129	Homo sapiens	Cytochrome c oxidase subunit 5B, mitochondrial	1:Experimental evidence at protein level	24.81	1	0.999	4	4	4	7	7	7	423600240	423600240	423600240	11K(229.1629), 12K(229.1629), 1K(229.1629), N-term(229.1629)			2.65818e-05	2.53715e-05	2.62122e-05	2.67579e-05	2.57029e-05	2.62081e-05	-0.000222926	0.13098
sp|P10619|PPGB_HUMAN	P10619	PPGB_HUMAN	CTSA	480	Homo sapiens	Lysosomal protective protein	1:Experimental evidence at protein level	9.38	1	0.999	4	4	4	5	5	5	194277728	194277728	194277728	11K(229.1629), 13K(229.1629), 4C(57.0214), 8K(229.1629), N-term(229.1629)			1.70227e-05	1.75067e-05	1.6993e-05	1.84863e-05	1.78258e-05	1.89743e-05	0.118993	1.35035
sp|P10620|MGST1_HUMAN	P10620	MGST1_HUMAN	MGST1	155	Homo sapiens	Microsomal glutathione S-transferase 1	1:Experimental evidence at protein level	37.42	1	0.999	5	5	5	5	5	5	82273172	82273172	82273172	13K(229.1629), 14K(229.1629), 1K(229.1629), 25K(229.1629), 8C(57.0214), 9C(57.0214), N-term(229.1629)			8.60496e-06	9.93509e-06	9.82021e-06	1.0555e-05	1.03427e-05	1.02662e-05	0.0747927	0.811025
sp|P10636|TAU_HUMAN	P10636	TAU_HUMAN	MAPT	758	Homo sapiens	Microtubule-associated protein tau	1:Experimental evidence at protein level	4.62	1	0.999	3	3	3	3	3	3	55025665	55025665	55025665	12K(229.1629), 16K(229.1629), 3S(229.1629), 7K(229.1629), N-term(229.1629)			7.41139e-06	6.24946e-06	6.89057e-06	8.53526e-06	6.92937e-06	7.25918e-06	0.0751834	0.526296
sp|P10644|KAP0_HUMAN	P10644	KAP0_HUMAN	PRKAR1A	381	Homo sapiens	cAMP-dependent protein kinase type I-alpha regulatory subunit	1:Experimental evidence at protein level	48.29	1	0.999	18	14	18	28	24	28	663129536	316598048	663129536	10K(229.1629), 17K(229.1629), 18K(229.1629), 1K(229.1629), 2C(57.0214), 3K(229.1629), 4S(229.1629), 5C(57.0214), 7K(229.1629), 8K(229.1629), 9K(229.1629), 9S(79.9663), N-term(229.1629)			0.000148416	0.000145296	0.000152922	0.000147318	0.00014999	0.000149845	0.0138224	0.0235422
sp|P10768|ESTD_HUMAN	P10768	ESTD_HUMAN	ESD	282	Homo sapiens	S-formylglutathione hydrolase	1:Experimental evidence at protein level	70.57	1	0.999	15	15	15	86	86	86	1864140608	1864140608	1864140608	11C(57.0214), 12C(57.0214), 12K(229.1629), 13K(229.1629), 14C(57.0214), 15K(229.1629), 18K(229.1629), 19C(57.0214), 1C(57.0214), 1C(57.0214), 1K(229.1629), 1M(15.9949), 20K(229.1629), 22K(229.1629), 24K(229.1629), 34C(57.0214), 37K(229.1629), 3S(229.1629), 5S(229.1629), 6S(229.1629), 7K(229.1629), 8K(229.1629), 8S(229.1629), 9C(57.0214), 9K(229.1629), N-term(229.1629)			0.00028615	0.000287001	0.000289959	0.000293364	0.000294367	0.000291076	0.0316361	1.57035
sp|P10809|CH60_HUMAN	P10809	CH60_HUMAN	HSPD1	573	Homo sapiens	60 kDa heat shock protein, mitochondrial	1:Experimental evidence at protein level	81.5	1	0.999	52	52	52	738	738	738	11995163392	11995163392	11995163392	10M(15.9949), 11K(229.1629), 11S(229.1629), 12K(229.1629), 12M(15.9949), 13C(57.0214), 13K(229.1629), 13M(15.9949), 13S(229.1629), 14K(229.1629), 14M(15.9949), 14S(229.1629), 15K(229.1629), 16K(229.1629), 16S(229.1629), 17K(229.1629), 18K(229.1629), 18M(15.9949), 19K(229.1629), 1C(57.0214), 1C(57.0214), 1K(229.1629), 20K(229.1629), 20M(15.9949), 21K(229.1629), 23K(229.1629), 25K(229.1629), 28K(22…			0.00244513	0.00244386	0.00249078	0.00235322	0.00230255	0.00226974	-0.0866794	2.01012
sp|P10915|HPLN1_HUMAN	P10915	HPLN1_HUMAN	HAPLN1	354	Homo sapiens	Hyaluronan and proteoglycan link protein 1	2:Experimental evidence at transcript level	35.88	1	0.999	8	7	8	11	10	11	267646900	113029427	267646900	12C(57.0214), 22K(229.1629), 3C(57.0214), 5C(57.0214), 6C(57.0214), 7K(229.1629), 8K(229.1629), 9K(229.1629), N-term(229.1629)			5.88408e-05	6.06557e-05	6.51306e-05	6.18294e-05	5.82601e-05	6.16564e-05	0.0236081	0.161645
sp|P11021|BIP_HUMAN	P11021	BIP_HUMAN	HSPA5	654	Homo sapiens	Endoplasmic reticulum chaperone BiP	1:Experimental evidence at protein level	78.13	1	0.999	47	43	44	455	363	367	7293229056	5300724608	7293229056	10K(229.1629), 10M(15.9949), 11K(229.1629), 11M(15.9949), 12K(229.1629), 13K(229.1629), 13S(229.1629), 14K(229.1629), 15K(229.1629), 16K(229.1629), 17K(229.1629), 18K(229.1629), 1K(229.1629), 2K(229.1629), 2M(15.9949), 34C(57.0214), 3K(229.1629), 3M(15.9949), 3S(229.1629), 47M(15.9949), 49K(229.1629), 4K(229.1629), 4S(229.1629), 5S(229.1629), 6K(229.1629), 6M(15.9949), 6S(229.1629), 6S(79.9663), …			0.00213291	0.0021145	0.00213067	0.00219067	0.00206746	0.00210576	-0.0169668	0.0413741
sp|P11047|LAMC1_HUMAN	P11047	LAMC1_HUMAN	LAMC1	1609	Homo sapiens	Laminin subunit gamma-1	1:Experimental evidence at protein level	23.12	1	0.999	29	28	29	40	39	40	205702284	205702284	205702284	10C(57.0214), 10K(229.1629), 11K(229.1629), 13K(229.1629), 14K(229.1629), 15K(229.1629), 17K(229.1629), 27K(229.1629), 2C(57.0214), 2K(229.1629), 4C(57.0214), 6C(57.0214), 7C(57.0214), 7K(229.1629), 8C(57.0214), 8K(229.1629), N-term(229.1629)			0.00010963	0.00010885	0.000107412	0.000115495	0.000111635	0.000113989	0.0665466	1.57943
sp|P11142|HSP7C_HUMAN	P11142	HSP7C_HUMAN	HSPA8	646	Homo sapiens	Heat shock cognate 71 kDa protein	1:Experimental evidence at protein level	88.54	1	0.999	57	38	57	1015	765	1015	20160596992	19895824384	20160596992	10K(229.1629), 10M(15.9949), 11K(229.1629), 11M(15.9949), 12K(229.1629), 12M(15.9949), 12S(229.1629), 13K(229.1629), 13S(229.1629), 14C(57.0214), 14K(229.1629), 14S(229.1629), 15K(229.1629), 16C(57.0214), 16K(229.1629), 16S(229.1629), 17K(229.1629), 1C(57.0214), 1C(57.0214), 1K(229.1629), 20S(229.1629), 22K(229.1629), 23K(229.1629), 24K(229.1629), 24S(229.1629), 27K(229.1629), 2C(57.0214), 2K(229…			0.00515582	0.00506485	0.00500287	0.00489614	0.00492586	0.00487827	-0.0488759	1.31324
sp|P11166|GTR1_HUMAN	P11166	GTR1_HUMAN	SLC2A1	492	Homo sapiens	Solute carrier family 2, facilitated glucose transporter member 1	1:Experimental evidence at protein level	12.2	1	0.999	7	7	7	10	10	10	260882488	260882488	260882488	13K(229.1629), 13S(229.1629), 1K(229.1629), N-term(229.1629)			3.38155e-05	3.57451e-05	3.7003e-05	3.99417e-05	3.57872e-05	3.69361e-05	0.047288	0.578261
sp|P11171|EPB41_HUMAN	P11171	EPB41_HUMAN	EPB41	864	Homo sapiens	Protein 4.1	1:Experimental evidence at protein level	8.68	1	0.999	6	5	6	7	6	7	144998686	144998686	144998686	11C(57.0214), 11K(229.1629), 15K(229.1629), 20K(229.1629), 4S(229.1629), 6K(229.1629), 7K(229.1629), N-term(229.1629)			4.5433e-06	5.02748e-06	4.92196e-06	5.10509e-06	4.65161e-06	4.95373e-06	0.00928202	0.134715
sp|P11172|UMPS_HUMAN	P11172	UMPS_HUMAN	UMPS	480	Homo sapiens	Uridine 5'-monophosphate synthase	1:Experimental evidence at protein level	52.92	1	0.999	23	23	23	57	57	57	755129152	755129152	755129152	10K(229.1629), 14C(57.0214), 15K(229.1629), 15M(15.9949), 15S(229.1629), 16S(229.1629), 17K(229.1629), 1C(57.0214), 1K(229.1629), 20K(229.1629), 2S(229.1629), 36K(229.1629), 4K(229.1629), 5C(57.0214), 6S(229.1629), 7K(229.1629), 8K(229.1629), 9K(229.1629), N-term(229.1629)			0.000302706	0.000321572	0.000322194	0.000307076	0.000307961	0.000308351	-0.0623927	0.453556
sp|P11177|ODPB_HUMAN	P11177	ODPB_HUMAN	PDHB	359	Homo sapiens	Pyruvate dehydrogenase E1 component subunit beta, mitochondrial	1:Experimental evidence at protein level	52.92	1	0.999	14	14	14	33	33	33	612822032	612822032	612822032	11K(229.1629), 12K(229.1629), 15M(15.9949), 16K(229.1629), 21C(57.0214), 27K(229.1629), 2M(15.9949), 5C(57.0214), 5M(15.9949), 5S(229.1629), 7K(229.1629), 7M(15.9949), 8K(229.1629), N-term(229.1629)			0.00011586	0.000118402	0.000122805	0.000123248	0.00011845	0.000115984	0.000583528	0.0232632
sp|P11182|ODB2_HUMAN	P11182	ODB2_HUMAN	DBT	482	Homo sapiens	Lipoamide acyltransferase component of branched-chain alpha-keto acid dehydrogenase complex, mitochondrial	1:Experimental evidence at protein level	13.49	1	0.999	5	5	5	5	5	5	74182849	74182849	74182849	10K(229.1629), 11K(229.1629), 17K(229.1629), 9K(229.1629), N-term(229.1629)			1.37205e-05	1.3216e-05	1.43335e-05	1.54906e-05	1.50135e-05	1.50531e-05	0.133726	1.51174
sp|P11216|PYGB_HUMAN	P11216	PYGB_HUMAN	PYGB	843	Homo sapiens	Glycogen phosphorylase, brain form	1:Experimental evidence at protein level	58.24	1	0.999	42	34	36	77	60	62	618180048	496653920	618180048	10K(229.1629), 10M(15.9949), 11C(57.0214), 12K(229.1629), 13K(229.1629), 14K(229.1629), 16K(229.1629), 17K(229.1629), 1K(229.1629), 20K(229.1629), 25K(229.1629), 2C(57.0214), 2K(229.1629), 4C(57.0214), 4S(229.1629), 5C(57.0214), 6C(57.0214), 6K(229.1629), 7K(229.1629), 8K(229.1629), 9C(57.0214), 9K(229.1629), N-term(229.1629), N-term(42.0106)			0.0002773	0.000288125	0.000284049	0.000292083	0.000285502	0.00029281	0.0402426	0.806548
sp|P11233|RALA_HUMAN	P11233	RALA_HUMAN	RALA	206	Homo sapiens	Ras-related protein Ral-A	1:Experimental evidence at protein level	34.95	1	0.999	5	2	5	9	3	9	882316912	146609744	882316912	11K(229.1629), 14K(229.1629), 15K(229.1629), 2K(229.1629), N-term(229.1629)			5.92612e-05	5.8283e-05	5.71498e-05	5.9078e-05	6.20003e-05	5.95438e-05	0.0308744	0.809972
sp|P11279|LAMP1_HUMAN	P11279	LAMP1_HUMAN	LAMP1	417	Homo sapiens	Lysosome-associated membrane glycoprotein 1	1:Experimental evidence at protein level	14.15	1	0.999	6	6	6	11	11	11	197094512	197094512	197094512	11K(229.1629), 7K(229.1629), 8K(229.1629), N-term(229.1629)			6.28149e-05	6.47034e-05	6.4714e-05	7.35921e-05	6.8037e-05	6.74159e-05	0.0724793	1.03425
sp|P11310|ACADM_HUMAN	P11310	ACADM_HUMAN	ACADM	421	Homo sapiens	Medium-chain specific acyl-CoA dehydrogenase, mitochondrial	1:Experimental evidence at protein level	44.89	1	0.999	14	14	14	25	25	25	336450904	336450904	336450904	11C(57.0214), 11K(229.1629), 12K(229.1629), 1K(229.1629), 25K(229.1629), 31K(229.1629), 8C(57.0214), 8K(229.1629), 9K(229.1629), 9S(229.1629), N-term(229.1629)			0.000127692	0.000127675	0.000125481	0.00013003	0.000125319	0.000124532	-0.0268618	0.0579195
sp|P11387|TOP1_HUMAN	P11387	TOP1_HUMAN	TOP1	765	Homo sapiens	DNA topoisomerase 1	1:Experimental evidence at protein level	47.45	1	0.999	37	32	37	63	52	63	465631280	458251232	465631280	10C(57.0214), 10K(229.1629), 11K(229.1629), 12K(229.1629), 13K(229.1629), 16C(57.0214), 16K(229.1629), 17C(57.0214), 1C(57.0214), 1K(229.1629), 24K(229.1629), 2K(229.1629), 3S(229.1629), 4K(229.1629), 5C(57.0214), 5K(229.1629), 6C(57.0214), 7K(229.1629), 8K(229.1629), 9K(229.1629), N-term(229.1629)			0.000360325	0.000353718	0.000363764	0.000359279	0.000365455	0.00036361	0.0130959	0.421446
sp|P11388|TOP2A_HUMAN	P11388	TOP2A_HUMAN	TOP2A	1531	Homo sapiens	DNA topoisomerase 2-alpha	1:Experimental evidence at protein level	14.7	1	0.999	19	14	19	26	20	26	142921492	104939034	142921492	10K(229.1629), 11K(229.1629), 15K(229.1629), 16K(229.1629), 17K(229.1629), 1K(229.1629), 21K(229.1629), 2K(229.1629), 6K(229.1629), 7K(229.1629), 8K(229.1629), N-term(229.1629)			7.06215e-05	7.02621e-05	7.44686e-05	7.43952e-05	7.14989e-05	7.3514e-05	0.057912	0.344349
sp|P11413|G6PD_HUMAN	P11413	G6PD_HUMAN	G6PD	515	Homo sapiens	Glucose-6-phosphate 1-dehydrogenase	1:Experimental evidence at protein level	83.3	1	0.999	42	42	42	173	173	173	2970455744	2970455744	2970455744	10K(229.1629), 10M(15.9949), 11K(229.1629), 11M(15.9949), 11S(229.1629), 12C(57.0214), 12S(229.1629), 13K(229.1629), 15C(57.0214), 15K(229.1629), 16K(229.1629), 16M(15.9949), 18K(229.1629), 1C(57.0214), 1K(229.1629), 20M(15.9949), 27K(229.1629), 28K(229.1629), 2K(229.1629), 2S(229.1629), 31K(229.1629), 3S(229.1629), 4C(57.0214), 4M(15.9949), 5C(57.0214), 5K(229.1629), 5S(229.1629), 6C(57.0214), 6…			0.00123609	0.00124613	0.00125703	0.0011452	0.00123701	0.00121071	-0.0416095	0.673951
sp|P11441|UBL4A_HUMAN	P11441	UBL4A_HUMAN	UBL4A	157	Homo sapiens	Ubiquitin-like protein 4A	1:Experimental evidence at protein level	45.86	1	0.999	7	7	7	13	13	13	365249400	365249400	365249400	10K(229.1629), 11K(229.1629), 12K(229.1629), 15K(229.1629), 3S(229.1629), 5S(229.1629), 6K(229.1629), N-term(229.1629)			9.79186e-05	9.81314e-05	9.48842e-05	9.7067e-05	9.79337e-05	9.64108e-05	-0.012602	0.0464385
sp|P11474|ERR1_HUMAN	P11474	ERR1_HUMAN	ESRRA	423	Homo sapiens	Steroid hormone receptor ERR1	1:Experimental evidence at protein level	18.68	1	0.999	5	4	5	6	4	6	25286978	23905946	25286978	19K(229.1629), 21C(57.0214), N-term(229.1629)			5.34799e-06	5.34728e-06	5.39784e-06	6.37694e-06	5.63599e-06	5.19143e-06	0.0756709	0.4021
sp|P11498|PYC_HUMAN	P11498	PYC_HUMAN	PC	1178	Homo sapiens	Pyruvate carboxylase, mitochondrial	1:Experimental evidence at protein level	5.94	1	0.999	4	4	4	4	4	4	21647447	21647447	21647447	14K(229.1629), 16K(229.1629), 24K(229.1629), N-term(229.1629)			3.24266e-06	3.22774e-06	3.40071e-06	4.13781e-06	3.1692e-06	3.52766e-06	0.121534	0.427325
sp|P11586|C1TC_HUMAN	P11586	C1TC_HUMAN	MTHFD1	935	Homo sapiens	C-1-tetrahydrofolate synthase, cytoplasmic	1:Experimental evidence at protein level	79.25	1	0.999	58	57	58	254	252	254	3389852800	3389852800	3389852800	10C(57.0214), 10K(229.1629), 10M(15.9949), 11K(229.1629), 12K(229.1629), 13C(57.0214), 13K(229.1629), 13M(15.9949), 14K(229.1629), 14M(15.9949), 15K(229.1629), 16K(229.1629), 1C(57.0214), 1K(229.1629), 20C(57.0214), 20K(229.1629), 20M(15.9949), 21K(229.1629), 22C(57.0214), 22K(229.1629), 22S(229.1629), 23K(229.1629), 25K(229.1629), 25M(15.9949), 28K(229.1629), 2C(57.0214), 2M(15.9949), 2S(229.162…			0.00127003	0.00128873	0.0013345	0.00125754	0.00127526	0.00125131	-0.0353447	0.723089
sp|P11717|MPRI_HUMAN	P11717	MPRI_HUMAN	IGF2R	2491	Homo sapiens	Cation-independent mannose-6-phosphate receptor	1:Experimental evidence at protein level	22.44	1	0.999	45	45	45	57	57	57	294789776	294789776	294789776	10C(57.0214), 10K(229.1629), 11C(57.0214), 11K(229.1629), 12K(229.1629), 13K(229.1629), 16K(229.1629), 17C(57.0214), 17K(229.1629), 18C(57.0214), 19K(229.1629), 1K(229.1629), 21C(57.0214), 22C(57.0214), 23K(229.1629), 24C(57.0214), 24K(229.1629), 28K(229.1629), 2C(57.0214), 2K(229.1629), 3C(57.0214), 3K(229.1629), 4C(57.0214), 5C(57.0214), 6C(57.0214), 7C(57.0214), 7K(229.1629), 8C(57.0214), 8K(2…			0.000174598	0.000180901	0.00019357	0.000201648	0.00019352	0.000187924	0.0972885	0.742675
sp|P11766|ADHX_HUMAN	P11766	ADHX_HUMAN	ADH5	374	Homo sapiens	Alcohol dehydrogenase class-3	1:Experimental evidence at protein level	62.03	1	0.999	19	19	19	81	81	81	2819508416	2819508416	2819508416	10K(229.1629), 10S(229.1629), 12S(229.1629), 13C(57.0214), 13K(229.1629), 15K(229.1629), 15S(229.1629), 16C(57.0214), 16K(229.1629), 17K(229.1629), 18K(229.1629), 20K(229.1629), 22C(57.0214), 22K(229.1629), 2C(57.0214), 2K(229.1629), 37S(229.1629), 3S(229.1629), 44K(229.1629), 5M(15.9949), 6C(57.0214), 7C(57.0214), 7K(229.1629), 7S(229.1629), 8K(229.1629), 9K(229.1629), 9S(229.1629), N-term(229.1…			0.000659893	0.000650731	0.000642609	0.000662283	0.00066767	0.000646047	0.025387	0.387168
sp|P11802|CDK4_HUMAN	P11802	CDK4_HUMAN	CDK4	303	Homo sapiens	Cyclin-dependent kinase 4	1:Experimental evidence at protein level	16.17	1	0.999	4	3	3	6	4	4	620933140	189760444	620933140	12K(229.1629), 16K(229.1629), 3K(229.1629), N-term(229.1629)			9.96997e-05	0.000101808	0.000103143	0.000104154	9.70727e-05	9.89222e-05	-0.0414841	0.244172
sp|P11908|PRPS2_HUMAN	P11908	PRPS2_HUMAN	PRPS2	318	Homo sapiens	Ribose-phosphate pyrophosphokinase 2	1:Experimental evidence at protein level	53.14	1	0.999	16	6	16	37	17	37	1572146144	810953440	1572146144	10K(229.1629), 11S(229.1629), 12C(57.0214), 13K(229.1629), 16C(57.0214), 1K(229.1629), 20K(229.1629), 21K(229.1629), 2C(57.0214), 7C(57.0214), 7K(229.1629), 8K(229.1629), 8M(15.9949), N-term(229.1629)			0.000381627	0.000385012	0.00037435	0.000370116	0.000383962	0.000368583	-0.0441861	0.441225
sp|P11940|PABP1_HUMAN	P11940	PABP1_HUMAN	PABPC1	636	Homo sapiens	Polyadenylate-binding protein 1	1:Experimental evidence at protein level	71.07	1	0.999	41	9	41	152	35	152	5255694912	934118160	5255694912	10K(229.1629), 10M(15.9949), 11K(229.1629), 11S(229.1629), 12K(229.1629), 13K(229.1629), 14K(229.1629), 14S(229.1629), 15C(57.0214), 15K(229.1629), 16K(229.1629), 16M(15.9949), 19S(229.1629), 1K(229.1629), 22S(229.1629), 26K(229.1629), 2K(229.1629), 2M(15.9949), 2S(229.1629), 30K(229.1629), 30S(229.1629), 34S(229.1629), 3C(57.0214), 3M(15.9949), 41K(229.1629), 4M(15.9949), 4S(229.1629), 5K(229.16…			0.00112905	0.00110484	0.00115932	0.00113939	0.00110152	0.00110685	-0.0286483	0.311569
sp|P12004|PCNA_HUMAN	P12004	PCNA_HUMAN	PCNA	261	Homo sapiens	Proliferating cell nuclear antigen	1:Experimental evidence at protein level	75.48	1	0.999	15	15	15	138	138	138	3366661120	3366661120	3366661120	11M(15.9949), 11S(229.1629), 12M(15.9949), 12S(229.1629), 13C(57.0214), 13K(229.1629), 13S(229.1629), 15K(229.1629), 17S(229.1629), 18C(57.0214), 18M(15.9949), 19K(229.1629), 1C(57.0214), 1K(229.1629), 21K(229.1629), 23K(229.1629), 2M(15.9949), 3S(229.1629), 4M(15.9949), 5S(229.1629), 6M(15.9949), 7K(229.1629), 7T(79.9663), 8K(229.1629), 9K(229.1629), N-term(229.1629)			0.000571551	0.000578643	0.000573875	0.000555676	0.000548366	0.000568157	-0.0464931	1.08509
sp|P12081|HARS1_HUMAN	P12081	HARS1_HUMAN	HARS1	509	Homo sapiens	Histidine--tRNA ligase, cytoplasmic	1:Experimental evidence at protein level	66.21	1	0.999	29	24	29	50	44	50	712330320	712330320	712330320	11K(229.1629), 12K(229.1629), 12S(229.1629), 13K(229.1629), 14K(229.1629), 15K(229.1629), 17K(229.1629), 1K(229.1629), 22C(57.0214), 22K(229.1629), 24K(229.1629), 25K(229.1629), 2K(229.1629), 30S(229.1629), 3C(57.0214), 4C(57.0214), 5C(57.0214), 5M(15.9949), 6C(57.0214), 7K(229.1629), 7M(15.9949), 8C(57.0214), 8K(229.1629), 9C(57.0214), 9K(229.1629), N-term(229.1629)			0.00031978	0.000316778	0.000311458	0.000321604	0.000306357	0.00030818	-0.0396957	0.28696
sp|P12109|CO6A1_HUMAN	P12109	CO6A1_HUMAN	COL6A1	1028	Homo sapiens	Collagen alpha-1(VI) chain	1:Experimental evidence at protein level	28.02	1	0.999	20	20	20	34	34	34	269665800	269665800	269665800	10K(229.1629), 12S(229.1629), 13K(229.1629), 15K(229.1629), 17C(57.0214), 18C(57.0214), 18K(229.1629), 19K(229.1629), 21K(229.1629), 29K(229.1629), 2K(229.1629), 3S(229.1629), 6C(57.0214), 8S(229.1629), 9C(57.0214), 9K(229.1629), N-term(229.1629)			5.97093e-05	5.92171e-05	5.622e-05	6.52682e-05	5.88748e-05	6.27569e-05	0.0837598	0.795386
sp|P12110|CO6A2_HUMAN	P12110	CO6A2_HUMAN	COL6A2	1019	Homo sapiens	Collagen alpha-2(VI) chain	1:Experimental evidence at protein level	5.59	1	0.999	5	5	5	6	6	6	98950808	98950808	98950808	11K(229.1629), 16K(229.1629), 4C(57.0214), 7K(229.1629), N-term(229.1629)			1.58528e-05	1.63589e-05	1.46144e-05	1.59129e-05	1.62428e-05	1.51598e-05	0.00545727	0.0944142
sp|P12111|CO6A3_HUMAN	P12111	CO6A3_HUMAN	COL6A3	3177	Homo sapiens	Collagen alpha-3(VI) chain	1:Experimental evidence at protein level	3.21	1	0.999	7	7	7	10	10	10	56227900	56227900	56227900	11K(229.1629), 16K(229.1629), 17K(229.1629), 27K(229.1629), 7K(229.1629), 8K(229.1629), N-term(229.1629)			7.39175e-06	7.83902e-06	7.62703e-06	8.82206e-06	7.90429e-06	8.41029e-06	0.141034	1.06964
sp|P12236|ADT3_HUMAN	P12236	ADT3_HUMAN	SLC25A6	298	Homo sapiens	ADP/ATP translocase 3	1:Experimental evidence at protein level	56.38	1	0.999	17	3	6	38	3	9	866094176	57330218	866094176	10K(229.1629), 11K(229.1629), 12C(57.0214), 13K(229.1629), 16S(229.1629), 18C(57.0214), 8S(229.1629), 9K(229.1629), N-term(229.1629), N-term(42.0106)			0.000323466	0.000339375	0.000347787	0.000331938	0.000350619	0.000328238	-0.0319678	0.00183416
sp|P12268|IMDH2_HUMAN	P12268	IMDH2_HUMAN	IMPDH2	514	Homo sapiens	Inosine-5'-monophosphate dehydrogenase 2	1:Experimental evidence at protein level	77.04	1	0.999	34	32	34	214	210	214	4402761856	3679011712	4402761856	10K(229.1629), 10M(15.9949), 11M(15.9949), 12C(57.0214), 12K(229.1629), 12S(229.1629), 13C(57.0214), 13K(229.1629), 14K(229.1629), 15K(229.1629), 16K(229.1629), 17C(57.0214), 18K(229.1629), 18M(15.9949), 19K(229.1629), 1K(229.1629), 20K(229.1629), 27K(229.1629), 29K(229.1629), 2K(229.1629), 2M(15.9949), 33C(57.0214), 3M(15.9949), 3S(229.1629), 4C(57.0214), 4S(229.1629), 5C(57.0214), 5S(229.1629),…			0.00118857	0.00119817	0.00123717	0.00117718	0.00121545	0.0012136	0.0184544	0.109744
sp|P12270|TPR_HUMAN	P12270	TPR_HUMAN	TPR	2363	Homo sapiens	Nucleoprotein TPR	1:Experimental evidence at protein level	51.8	1	0.999	128	127	128	245	244	245	832825472	832825472	832825472	10K(229.1629), 11K(229.1629), 12K(229.1629), 12M(15.9949), 13K(229.1629), 14K(229.1629), 15K(229.1629), 16K(229.1629), 16S(229.1629), 18K(229.1629), 19K(229.1629), 1K(229.1629), 21K(229.1629), 22K(229.1629), 24K(229.1629), 26K(229.1629), 27K(229.1629), 28K(229.1629), 2C(57.0214), 2K(229.1629), 2S(229.1629), 3C(57.0214), 3K(229.1629), 4S(229.1629), 6K(229.1629), 6S(229.1629), 7K(229.1629), 8C(57.0…			0.0012678	0.00122855	0.00120071	0.00124269	0.00123826	0.0012738	0.0165145	0.345704
sp|P12277|KCRB_HUMAN	P12277	KCRB_HUMAN	CKB	381	Homo sapiens	Creatine kinase B-type	1:Experimental evidence at protein level	64.83	1	0.999	18	17	18	60	57	60	1107224832	1107224832	1107224832	10K(229.1629), 11K(229.1629), 11S(229.1629), 13K(229.1629), 13S(229.1629), 15K(229.1629), 16C(57.0214), 17K(229.1629), 18C(57.0214), 18S(229.1629), 19K(229.1629), 20S(229.1629), 21K(229.1629), 21S(229.1629), 22S(229.1629), 2C(57.0214), 2K(229.1629), 30M(15.9949), 5K(229.1629), 7S(229.1629), 8K(229.1629), N-term(229.1629)			0.000156651	0.000153809	0.000159313	0.000157394	0.000153709	0.000156132	-0.00479418	0.164151
sp|P12429|ANXA3_HUMAN	P12429	ANXA3_HUMAN	ANXA3	323	Homo sapiens	Annexin A3	1:Experimental evidence at protein level	65.33	1	0.999	19	19	19	31	31	31	435848320	435848320	435848320	11K(229.1629), 13C(57.0214), 13K(229.1629), 16K(229.1629), 17C(57.0214), 24K(229.1629), 2S(229.1629), 3K(229.1629), 4S(229.1629), 7K(229.1629), 8K(229.1629), N-term(229.1629), N-term(42.0106)			0.000143319	0.000145766	0.000140515	0.000145626	0.000139688	0.000141991	-0.0134375	0.121308
sp|P12532|KCRU_HUMAN	P12532	KCRU_HUMAN	CKMT1A	417	Homo sapiens	Creatine kinase U-type, mitochondrial	1:Experimental evidence at protein level	25.66	1	0.999	5	4	5	7	5	7	68348131	54529854	68348131	10K(229.1629), 19C(57.0214), 21K(229.1629), 7C(57.0214), N-term(229.1629)			7.46886e-06	8.8356e-06	8.24567e-06	8.29356e-06	8.45248e-06	7.95664e-06	0.00835356	0.039543
sp|P12814|ACTN1_HUMAN	P12814	ACTN1_HUMAN	ACTN1	892	Homo sapiens	Alpha-actinin-1	1:Experimental evidence at protein level	82.4	1	0.999	67	43	67	448	282	448	9216887808	4999380992	9216887808	10C(57.0214), 10K(229.1629), 10S(229.1629), 11C(57.0214), 11K(229.1629), 11M(15.9949), 11S(229.1629), 12K(229.1629), 12M(15.9949), 13K(229.1629), 13M(15.9949), 14K(229.1629), 14S(229.1629), 15K(229.1629), 16K(229.1629), 17K(229.1629), 18K(229.1629), 19S(229.1629), 1C(57.0214), 1C(57.0214), 1K(229.1629), 1M(15.9949), 20K(229.1629), 26K(229.1629), 2C(57.0214), 2K(229.1629), 2M(15.9949), 2S(229.1629…			0.00244236	0.00246004	0.00233807	0.00247443	0.0025539	0.00252105	0.0457507	1.01878
sp|P12931|SRC_HUMAN	P12931	SRC_HUMAN	SRC	536	Homo sapiens	Proto-oncogene tyrosine-protein kinase Src	1:Experimental evidence at protein level	17.54	1	0.999	8	5	8	9	5	9	107103718	88253792	107103718	12C(57.0214), 13K(229.1629), 14K(229.1629), 15K(229.1629), 20K(229.1629), 3K(229.1629), 8K(229.1629), N-term(229.1629)			2.62988e-05	2.72871e-05	2.59626e-05	2.71641e-05	2.60485e-05	2.54017e-05	-0.013795	0.181391
sp|P12955|PEPD_HUMAN	P12955	PEPD_HUMAN	PEPD	493	Homo sapiens	Xaa-Pro dipeptidase	1:Experimental evidence at protein level	53.55	1	0.999	20	20	20	33	33	33	719263040	719263040	719263040	10C(57.0214), 11K(229.1629), 12C(57.0214), 14K(229.1629), 15C(57.0214), 16C(57.0214), 16K(229.1629), 17C(57.0214), 1K(229.1629), 20K(229.1629), 26K(229.1629), 2C(57.0214), 3S(229.1629), 4S(229.1629), 7K(229.1629), 8C(57.0214), 9K(229.1629), N-term(229.1629), N-term(42.0106)			0.000191639	0.000186821	0.000182342	0.000205094	0.000197445	0.000198383	0.0866339	1.67532
sp|P12956|XRCC6_HUMAN	P12956	XRCC6_HUMAN	XRCC6	609	Homo sapiens	X-ray repair cross-complementing protein 6	1:Experimental evidence at protein level	75.53	1	0.999	51	51	51	288	288	288	5003089152	5003089152	5003089152	10K(229.1629), 10S(229.1629), 11K(229.1629), 12K(229.1629), 13K(229.1629), 13S(229.1629), 14K(229.1629), 15S(229.1629), 16K(229.1629), 16M(15.9949), 17K(229.1629), 17S(229.1629), 18K(229.1629), 19K(229.1629), 1K(229.1629), 20C(57.0214), 20K(229.1629), 21K(229.1629), 22K(229.1629), 23S(229.1629), 25K(229.1629), 27S(229.1629), 28K(229.1629), 2K(229.1629), 2M(15.9949), 2S(229.1629), 3K(229.1629), 3S…			0.00197443	0.00196604	0.00194696	0.00190263	0.00193484	0.00191211	-0.0401286	1.64768
sp|P13010|XRCC5_HUMAN	P13010	XRCC5_HUMAN	XRCC5	732	Homo sapiens	X-ray repair cross-complementing protein 5	1:Experimental evidence at protein level	82.38	1	0.999	53	53	53	327	327	327	6245047936	6245047936	6245047936	10K(229.1629), 10S(229.1629), 11K(229.1629), 12K(229.1629), 13K(229.1629), 13M(15.9949), 14K(229.1629), 15K(229.1629), 15S(229.1629), 16K(229.1629), 17S(229.1629), 18M(15.9949), 19K(229.1629), 19M(15.9949), 19S(229.1629), 1C(57.0214), 1C(57.0214), 1K(229.1629), 20K(229.1629), 21K(229.1629), 21M(15.9949), 22K(229.1629), 23K(229.1629), 23M(15.9949), 25S(229.1629), 27M(15.9949), 28K(229.1629), 28M(1…			0.00160623	0.00160548	0.00163858	0.00160989	0.00160779	0.00159343	0.00140408	0.441132
sp|P13051|UNG_HUMAN	P13051	UNG_HUMAN	UNG	313	Homo sapiens	Uracil-DNA glycosylase	1:Experimental evidence at protein level	13.1	1	0.999	3	3	3	3	3	3	35413900	35413900	35413900	1K(229.1629), 8K(229.1629), N-term(229.1629)			6.30739e-06	7.22046e-06	7.00036e-06	8.38519e-06	7.05572e-06	7.44734e-06	0.0892957	0.731346
sp|P13073|COX41_HUMAN	P13073	COX41_HUMAN	COX4I1	169	Homo sapiens	Cytochrome c oxidase subunit 4 isoform 1, mitochondrial	1:Experimental evidence at protein level	40.24	1	0.999	7	7	7	13	13	13	456373088	456373088	456373088	10K(229.1629), 10M(15.9949), 11K(229.1629), 2K(229.1629), 4S(229.1629), 5S(229.1629), 7K(229.1629), N-term(229.1629)			7.86326e-05	8.07222e-05	8.42437e-05	8.28706e-05	8.5482e-05	7.84879e-05	0.0378942	0.153867
sp|P13284|GILT_HUMAN	P13284	GILT_HUMAN	IFI30	250	Homo sapiens	Gamma-interferon-inducible lysosomal thiol reductase	1:Experimental evidence at protein level	16	1	0.999	2	2	2	3	3	3	25682858	25682858	25682858	20C(57.0214), 4C(57.0214), N-term(229.1629)			4.6097e-06	4.60781e-06	4.28224e-06	9.0066e-06	4.07475e-06	4.67589e-06	0.0211604	0.339582
sp|P13489|RINI_HUMAN	P13489	RINI_HUMAN	RNH1	461	Homo sapiens	Ribonuclease inhibitor	1:Experimental evidence at protein level	80.91	1	0.999	25	25	25	73	73	73	1614939520	1614939520	1614939520	10C(57.0214), 10K(229.1629), 10S(229.1629), 11C(57.0214), 11S(229.1629), 12K(229.1629), 12S(229.1629), 13C(57.0214), 14C(57.0214), 15S(229.1629), 17S(229.1629), 19K(229.1629), 21C(57.0214), 22K(229.1629), 24C(57.0214), 2C(57.0214), 32C(57.0214), 3C(57.0214), 4C(57.0214), 6C(57.0214), 7C(57.0214), 7K(229.1629), 7S(229.1629), 8C(57.0214), 8K(229.1629), 9K(229.1629), N-term(229.1629), N-term(42.0106)			0.000372859	0.00036613	0.000353785	0.000343362	0.00036585	0.000356358	-0.0390283	0.453871
sp|P13591|NCAM1_HUMAN	P13591	NCAM1_HUMAN	NCAM1	858	Homo sapiens	Neural cell adhesion molecule 1	1:Experimental evidence at protein level	5.01	1	0.999	4	4	4	4	4	4	105167092	105167092	105167092	11K(229.1629), 12K(229.1629), 13K(229.1629), 2K(229.1629), 4C(57.0214), 7K(229.1629), N-term(229.1629)			1.57955e-05	1.67173e-05	1.6468e-05	1.93205e-05	1.60551e-05	1.60694e-05	-0.0353529	0.273981
sp|P13639|EF2_HUMAN	P13639	EF2_HUMAN	EEF2	858	Homo sapiens	Elongation factor 2	1:Experimental evidence at protein level	76.57	1	0.999	65	63	65	776	750	776	11847514112	11847514112	11847514112	10C(57.0214), 10K(229.1629), 11C(57.0214), 11K(229.1629), 11M(15.9949), 11S(229.1629), 12C(57.0214), 12K(229.1629), 12S(229.1629), 13K(229.1629), 13M(15.9949), 13S(229.1629), 14K(229.1629), 14M(15.9949), 15M(15.9949), 16C(57.0214), 18K(229.1629), 18S(229.1629), 19K(229.1629), 19S(229.1629), 1C(57.0214), 1C(57.0214), 1K(229.1629), 20K(229.1629), 21K(229.1629), 24K(229.1629), 25K(229.1629), 27S(229…			0.00421014	0.00418695	0.00415444	0.00398962	0.00409037	0.00406601	-0.0422856	1.54599
sp|P13645|K1C10_HUMAN	P13645	K1C10_HUMAN	KRT10	584	Homo sapiens	Keratin, type I cytoskeletal 10	1:Experimental evidence at protein level	63.18	1	0.999	41	29	41	196	159	196	4152949952	1601032832	4152949952	10K(229.1629), 11M(15.9949), 11S(229.1629), 12K(229.1629), 13K(229.1629), 15S(229.1629), 16K(229.1629), 17K(229.1629), 17S(229.1629), 18K(229.1629), 19K(229.1629), 1K(229.1629), 26M(15.9949), 2C(57.0214), 2K(229.1629), 3M(15.9949), 4S(229.1629), 5C(57.0214), 5M(15.9949), 5S(229.1629), 6K(229.1629), 6M(15.9949), 7C(57.0214), 7K(229.1629), 7M(15.9949), 8K(229.1629), 8S(229.1629), 9K(229.1629), N-te…			0.000796028	0.000858998	0.00073843	0.000736159	0.00293381	0.00131935	0.728937	0.496847
sp|P13647|K2C5_HUMAN	P13647	K2C5_HUMAN	KRT5	590	Homo sapiens	Keratin, type II cytoskeletal 5	1:Experimental evidence at protein level	36.44	1	0.999	27	12	17	62	18	25	10015224832	1344751976	10015224832	10K(229.1629), 11M(15.9949), 12K(229.1629), 3S(229.1629), 4S(229.1629), 5M(15.9949), 6M(15.9949), 7K(229.1629), 9K(229.1629), N-term(229.1629)			0.000236279	0.000252239	0.000286018	0.000260877	0.000580636	0.000483931	0.940014	0.722454
[truncated: 4,488 more rows]
