# Supplementary material for: Pharmacological targeting of BMAL1 modulates circadian and immune pathways
Source: Nat Chem Biol. 2025 Mar 25;21(5):736–45. doi: 10.1038/s41589-025-01863-x (PMC12037410; doi:10.1038/s41589-025-01863-x)
Supplement: Supplementary file 12 — Statistical source data. [file 41589_2025_1863_MOESM12_ESM.xlsx]

## Sheet: Extended Fig.5a
Time (Days)	Veh		30μM		100μM
0	848	748	571	540	565	608
0.020833	537	560	474	434	372	304
0.041667	525	601	481	508	339	364
0.0625	691	599	503	515	350	346
0.083333	648	623	554	551	406	360
0.104167	661	735	548	555	415	394
0.125	633	717	564	560	377	420
0.145833	670	659	571	572	392	417
0.166667	721	699	576	539	410	403
0.1875	646	611	574	557	472	431
0.208333	583	622	498	571	424	438
0.229167	606	611	510	561	380	413
0.25	584	590	496	498	379	403
0.270833	555	572	549	486	385	415
0.291667	545	548	492	567	420	391
0.3125	467	458	445	433	388	407
0.333333	533	488	513	417	403	411
0.354167	415	479	531	416	378	409
0.375	521	494	457	460	374	389
0.395833	510	408	440	506	435	397
0.416667	424	435	441	507	350	415
0.4375	507	440	430	404	443	416
0.458333	370	360	380	440	366	369
0.479167	373	346	398	407	382	367
0.5	437	401	397	370	344	386
0.520833	353	392	430	374	403	407
0.541667	341	367	423	399	367	339
0.5625	410	311	408	370	328	328
0.583333	347	352	360	323	316	332
0.604167	362	346	347	376	363	347
0.625	373	345	402	425	278	348
0.645833	348	382	399	362	405	324
0.666667	339	368	333	366	384	344
0.6875	327	451	363	343	368	303
0.708333	356	423	336	344	332	360
0.729167	324	294	273	296	289	335
0.75	343	389	288	344	313	319
0.770833	428	334	363	396	322	288
0.791667	325	376	355	363	325	311
0.8125	326	391	367	372	334	388
0.833333	363	407	400	334	317	328
0.854167	469	410	381	365	383	343
0.875	426	392	384	335	328	302
0.895833	399	428	389	362	336	332
0.916667	419	400	374	377	363	362
0.9375	409	459	421	385	360	396
0.958333	483	479	468	439	364	377
0.979167	486	439	394	452	377	340
1	484	528	440	449	328	311
1.02083	493	454	435	397	391	327
1.04167	488	450	491	436	427	334
1.0625	494	539	527	488	408	394
1.08333	528	564	433	494	411	374
1.10417	492	586	504	472	407	429
1.125	487	525	453	485	386	434
1.14583	510	476	430	442	364	384
1.16667	463	489	433	457	411	402
1.1875	564	510	480	464	352	494
1.20833	553	553	476	533	368	422
1.22917	450	468	446	379	369	361
1.25	544	522	469	520	402	401
1.27083	445	440	452	455	428	319
1.29167	412	510	402	406	338	339
1.3125	421	447	407	376	317	410
1.33333	436	438	410	387	347	367
1.35417	448	452	429	351	347	346
1.375	394	376	374	371	378	338
1.39583	375	439	392	374	274	359
1.41667	411	410	339	426	327	348
1.4375	392	374	404	408	384	318
1.45833	367	379	461	394	340	320
1.47917	310	338	379	363	353	311
1.5	348	396	356	348	343	331
1.52083	346	379	337	345	359	329
1.54167	387	356	406	290	276	336
1.5625	344	335	344	331	272	312
1.58333	323	321	402	368	306	278
1.60417	323	311	337	358	280	340
1.625	367	313	280	249	276	263
1.64583	275	296	317	298	245	324
1.66667	316	300	323	306	283	283
1.6875	307	353	290	290	294	259
1.70833	389	286	295	294	264	296
1.72917	298	282	330	317	256	265
1.75	345	334	327	295	305	294
1.77083	339	374	275	319	289	328
1.79167	359	353	300	339	303	294
1.8125	405	461	345	363	310	341
1.83333	360	379	356	359	344	299
1.85417	341	354	330	359	359	327
1.875	405	372	392	341	342	379
1.89583	404	401	392	387	308	348
1.91667	392	349	311	353	340	308
1.9375	441	402	350	355	441	377
1.95833	389	393	366	375	401	297
1.97917	368	382	405	392	312	324
2	371	387	359	367	359	318
2.02083	375	377	330	376	294	317
2.04167	348	386	399	341	339	289
2.0625	332	388	403	431	298	355
2.08333	337	361	329	321	297	329
2.10417	396	395	375	424	309	287
2.125	454	417	417	390	334	347
2.14583	393	381	377	448	339	299
2.16667	425	398	468	370	375	322
2.1875	413	422	397	397	267	328
2.20833	382	381	402	356	333	331
2.22917	463	396	387	330	308	360
2.25	407	466	349	410	389	395
2.27083	399	397	412	366	386	343
2.29167	391	405	436	494	428	351
2.3125	378	419	402	357	347	405
2.33333	418	372	403	407	328	401
2.35417	404	449	338	416	329	361
2.375	432	416	508	466	384	379
2.39583	358	341	351	421	336	343
2.41667	423	445	312	446	346	325
2.4375	363	366	416	420	337	346
2.45833	388	375	342	410	317	342
2.47917	360	371	398	400	376	274
2.5	375	358	350	361	366	352
2.52083	344	368	392	358	326	326
2.54167	375	380	349	376	338	323
2.5625	345	399	377	369	341	323
2.58333	351	323	330	368	299	279
2.60417	333	360	371	351	342	312
2.625	317	355	376	349	294	302
2.64583	360	372	341	344	324	350
2.66667	401	374	343	356	310	305
2.6875	320	330	340	331	232	297
2.70833	336	312	336	328	303	300
2.72917	309	302	327	268	274	285
2.75	311	322	285	295	285	298
2.77083	322	321	365	331	287	311
2.79167	302	340	330	332	238	252
2.8125	331	369	351	324	260	355
2.83333	337	332	327	315	309	276
2.85417	386	328	376	353	301	331
2.875	345	330	348	303	314	297
2.89583	403	356	353	335	354	310
2.91667	348	413	331	365	293	348
2.9375	406	432	337	389	324	295
2.95833	383	343	369	382	363	352
2.97917	379	417	326	388	354	323
3	378	338	374	378	337	306
3.02083	391	369	360	458	316	389
3.04167	399	353	401	381	394	336
3.0625	419	382	400	376	394	316
3.08333	410	381	440	388	327	439
3.10417	372	385	435	329	331	344
3.125	380	352	331	400	334	362
3.14583	405	413	381	351	349	347
3.16667	403	384	423	388	343	352
3.1875	414	384	414	424	330	358
3.20833	338	374	360	453	353	368
3.22917	411	377	426	375	300	355
3.25	416	419	380	401	342	363
3.27083	410	391	368	411	354	340
3.29167	402	471	380	397	340	362
3.3125	425	397	334	395	364	337
3.33333	344	345	363	424	351	304
3.35417	404	379	372	492	393	380
3.375	413	387	405	357	358	384
3.39583	407	395	442	388	438	314
3.41667	398	381	370	416	380	320
3.4375	314	372	407	368	393	375
3.45833	372	391	353	428	348	354
3.47917	366	360	340	324	357	299
3.5	349	353	391	363	277	293
3.52083	335	339	369	398	308	323
3.54167	379	337	331	401	333	298
3.5625	388	390	361	441	278	343
3.58333	297	364	272	339	376	302
3.60417	283	360	330	378	306	288
3.625	328	402	420	383	353	316
3.64583	305	312	393	383	311	349
3.66667	353	395	368	327	360	367
3.6875	376	361	329	368	313	343
3.70833	391	305	332	380	316	286
3.72917	330	349	318	363	285	278
3.75	339	323	352	300	323	318
3.77083	320	254	295	296	307	281
3.79167	286	289	300	350	280	303
3.8125	361	322	283	324	230	308
3.83333	322	364	348	323	321	348
3.85417	404	318	324	337	351	355
3.875	331	346	367	361	366	274
3.89583	317	312	320	360	285	349
3.91667	409	319	399	361	300	314
3.9375	373	353	371	305	324	306
3.95833	330	313	361	307	343	308
3.97917	330	362	403	310	325	345
4	306	354	395	374	338	298
4.02083	381	386	352	320	349	303
4.04167	352	405	385	406	374	383

## Sheet: Extended Fig.5b
Time (h)	Bmal1_DMSO			Bmal1_CCM			Clock_DMSO			Clock_CCM			NR1D1_DMSO			NR1D1_CCM			NR1D2_DMSO			NR1D2_CCM			Per1_DMSO			Per1_CCM			RORA_DMSO			RORA_CCM			RORB_DMSO			RORB_CCM			RORC_DMSO			RORC_CCM
12	0.95	1	1.05	0.98	1.2	1.08	1.05	0.98	0.97	0.85	0.94	0.85	0.96	0.95	1.1	0.98	0.92	0.84	1.07	0.97	0.96	0.8	0.84	0.67	1.12	0.97	0.93	0.97	0.94	0.89	0.96	0.97	1.08	0.99	1.14	0.96	0.92	0.93	1.17	1.39	2.11	1.71	0.88	1.04	1.09	3.29	4.7	3.52
16	0.57	0.54	0.64		0.63		0.65	0.63	0.65		0.6		0.65	0.49	0.61		0.47		0.86	0.75	0.79		0.52		0.51	0.38	0.46		0.48		0.37	0.36	0.37		0.43		0.45	0.41	0.42		0.57		0.43	0.45	0.39		0.6
20	0.42	0.39	0.39	0.56	0.56	0.55	0.71	0.67	0.72	0.69	0.69	0.67	2.02	1.84	1.92	2.37	2.41	2.56	1.68	1.61	1.64	1.23	1.44	1.41	0.82	0.83	0.69	0.79	1	0.85	0.54	0.57	0.6	0.66	0.69	0.67	0.7	0.69	0.74	1.08	1.18	1.07	0.65	0.3	0.39	0.7	0.93	0.64
24	0.26	0.21	0.22	0.39	0.32	0.29	0.83	0.72	0.68	0.91	0.7	0.7	2.14	2.12	2.17	2.25	2.33	2.95	3.1	2.82	2.94	2.3	2.47	2.67	1.32	1.54	1.51	1.3	1.1	1.32	0.69	0.65	0.67	0.78	0.8	0.89	0.8	0.77	0.82	0.89	1.06	1.05	0.62	0.97	1.1	0.59	0.53	0.88
28	0.37	0.32	0.35	0.45	0.36	0.36	0.95	0.98	1.05	0.95	0.82	0.87	0.88	0.83	1.03	1.37	0.94	1.04	2.01	2.07	2.31	2.15	1.68	1.71	0.97	0.88	1.19	1.31	0.69	0.87	0.49	0.5	0.55	0.52	0.48	0.51	0.56	0.5	0.55	0.97	0.72	0.79	0.97	0.63	0.92	0.83	0.69	0.46
32	0.25	0.25	0.27	0.19	0.18	0.13	0.64	0.73	0.72	0.81	0.68	0.65	0.62	0.65	0.62	0.85	0.76	0.67	1.49	1.65	1.73	2.13	1.96	1.57	0.79	0.8	0.9	1.06	0.98	0.8	0.8	0.88	0.85	1.2	0.97	1.04	0.81	0.79	0.86	0.93	0.94	0.89	0.95	0.79	0.95	1.18	1.25	0.98
36	0.68	0.54	0.55	0.55	0.71	0.5	0.59	0.52	0.45	0.42	0.45	0.38	1	0.77	0.99	0.75	0.98	0.74	0.94	0.85	0.71	0.77	0.81	0.56	0.63	0.54	0.51	0.65	0.83	0.64	0.76	0.79	0.72	1	1.15	0.94	1.29	1.37	1.35	2.82	3.34	2.55	2.32	1.88	2.41	6.24	7.34	5.72
40	0.51	0.45	0.39	0.71	0.73	0.83	0.58	0.48	0.47	0.5	0.51	0.6	3.74	3.2	3.39	2.5	3.03	3.41	2.14	1.9	1.67	1.21	1.26	1.38	0.77	0.56	0.74	1.04	0.93	1.12	1.25	1.17	1.2	1.61	1.76	2.21	1.84	1.79	1.58	2.68	2.84	3.31	1.9	1.54	1.89	3.48	3.84	3.6
