# Supplementary material for: Pharmacological targeting of BMAL1 modulates circadian and immune pathways
Source: Nat Chem Biol. 2025 Mar 25;21(5):736–45. doi: 10.1038/s41589-025-01863-x (PMC12037410; doi:10.1038/s41589-025-01863-x)
Supplement: Supplementary file 13 — Statistical source data. [file 41589_2025_1863_MOESM13_ESM.zip]

Archive with 9 entries (8 files):
- PCA/
- PCA/CCM_FPKM_PCA_reorder.Rmd
- __MACOSX/PCA/._CCM_FPKM_PCA_reorder.Rmd
- PCA/gene_fpkm.csv
- __MACOSX/PCA/._gene_fpkm.csv
- PCA/README.txt
- __MACOSX/PCA/._README.txt
- PCA/CCM_metadata.csv
- __MACOSX/PCA/._CCM_metadata.csv
