# Supplementary material for: Pharmacological targeting of BMAL1 modulates circadian and immune pathways
Source: Nat Chem Biol. 2025 Mar 25;21(5):736–45. doi: 10.1038/s41589-025-01863-x (PMC12037410; doi:10.1038/s41589-025-01863-x)
Supplement: Supplementary file 13 — Statistical source data. [file 41589_2025_1863_MOESM13_ESM.zip › PCA/CCM_FPKM_PCA_reorder.Rmd]

---
title: "CCM_FPKM_PCA"
author: "Laura Bailey"
date: "2024-07-30"
output: html_document
---


library(ggplot2)
library(dplyr)

# Load the data
CCM_fpkm <- read.csv("gene_fpkm.csv", header = TRUE, sep = ",")
CCM_metadata <- read.csv("CCM_metadata.csv", header = TRUE, sep = ",") 

# Subset WT samples
CCM_fpkm_WT <- CCM_fpkm[, grep("^WT_", names(CCM_fpkm))]

# Transpose the FPKM data
T_fpkm_WT <- t(CCM_fpkm_WT) 

# Identify and remove columns with zero variance
non_constant_columns <- apply(T_fpkm_WT, 2, var) != 0
T_fpkm_WT <- T_fpkm_WT[, non_constant_columns]

# Perform PCA with scaling
pca_FPKM_WT <- prcomp(T_fpkm_WT, scale. = TRUE)

# Calculate the percentage of variance explained by each principal component
explained_variance <- pca_FPKM_WT$sdev^2 / sum(pca_FPKM_WT$sdev^2) * 100
explained_variance <- round(explained_variance, 2)  # Round to 2 decimal places

# Create a data frame with PCA results
pca_data <- as.data.frame(pca_FPKM_WT$x)

# Add sample names as a column (assuming sample names are in the row names of the transposed FPKM data)
pca_data$Sample <- rownames(T_fpkm_WT)

# Join with metadata
pca_data <- left_join(pca_data, CCM_metadata, by = c("Sample" = "Samples"))

# Create labels with the percentage of variance explained
x_label <- paste0("PC1: ", explained_variance[1], "% variance")
y_label <- paste0("PC2: ", explained_variance[2], "% variance")

# Reorder Treatment levels in your dataset
pca_data$Treatment <- factor(pca_data$Treatment, levels = c("Vehicle", "LPS", "CCM", "LPS + CCM"))

# Plot PCA using ggplot2 with explained variance in axis labels
ggplot(pca_data, aes(x = PC1, y = PC2, color = Treatment, shape = Genotype)) +
  geom_point(size = 4) +
  labs(title = "PCA of FPKM Data", x = x_label, y = y_label) +
  theme_bw() + 
  theme(
    plot.title = element_text(size = 22, face = "bold", hjust = 0.5),        
    axis.title.x = element_text(size = 18, face = "bold"),                   
    axis.title.y = element_text(size = 18, face = "bold"),                  
    axis.text.x = element_text(size = 14, face = "bold"),                    
    axis.text.y = element_text(size = 14, face = "bold"),                  
    legend.title = element_text(size = 16, face = "bold"),                   
    legend.text = element_text(size = 14, face = "bold")                    
  ) +
  scale_x_continuous(expand = expansion(mult = 0.1)) +
  scale_y_continuous(expand = expansion(mult = 0.1)) +
  guides(shape = FALSE)

ggsave("WT_FPKM_pca_300dpi.png", plot = last_plot(), width = 10, height = 8, dpi = 300) 

ggsave("WT_FPKM_pca_300dpi.tiff", plot = last_plot(), width = 10, height = 8, dpi = 300)

ggsave("WT_FPKM_wbackground_pca_600dpi.png", plot = last_plot(), width = 10, height = 8, dpi = 600) 

ggsave("WT_FPKM_pca_600dpi.tiff", plot = last_plot(), width = 10, height = 8, dpi = 600)
