# Supplementary material for: Pharmacological targeting of BMAL1 modulates circadian and immune pathways
Source: Nat Chem Biol. 2025 Mar 25;21(5):736–45. doi: 10.1038/s41589-025-01863-x (PMC12037410; doi:10.1038/s41589-025-01863-x)
Supplement: Supplementary file 13 — Statistical source data. [file 41589_2025_1863_MOESM13_ESM.zip › PCA/gene_fpkm.csv]

gene_id	CRE_L6	CRE_L1	CRE_L2	CRE_L3	CRE_L4	CRE_L5	CRE_A6	CRE_A1	CRE_A2	CRE_A3	CRE_A4	CRE_A5	CRE_L_A6	CRE_L_A1	CRE_L_A2	CRE_L_A3	CRE_L_A4	CRE_L_A5	CRE_C6	CRE_C1	CRE_C2	CRE_C3	CRE_C4	CRE_C5	WT_L1	WT_L2	WT_L3	WT_A1	WT_A2	WT_A3	WT_L_A1	WT_L_A2	WT_L_A3	WT_C1	WT_C2	WT_C3	gene_name	gene_chr	gene_start	gene_end	gene_strand	gene_length	gene_biotype	gene_description	tf_family
ENSMUSG00000024661	47760.3537	26516.76438	27615.34365	29368.7162	27685.23487	26468.83384	26880.17225	15227.5066	15106.5438	17963.75756	14306.07858	14950.28933	45024.29928	23804.28697	38139.98935	29447.2838	26565.31646	54418.68228	25723.79695	13534.02589	12388.61234	13952.75385	14617.412	11867.91568	27669.81461	27896.91241	28578.87436	15025.86957	15405.58052	14246.32482	27927.38319	26720.84423	27048.58782	14668.59095	11903.53637	12972.12819	Fth1	19	9982703	9985092	+	866	protein_coding	ferritin heavy polypeptide 1 [Source:MGI Symbol;Acc:MGI:95588]	-
ENSMUSG00000076258	10612.39344	12299.48833	23473.46949	19873.23524	12348.43714	19213.57038	9524.684538	10038.36204	18236.25844	21073.10105	10120.15305	18985.82589	6319.405455	13473.56571	16428.56022	18424.98943	12060.63853	17207.74663	9728.646215	10119.68765	16145.8427	21519.51747	11503.7125	18287.13847	13764.1589	13116.86182	11315.81356	11006.94888	11488.00045	9383.5215	12145.47267	12889.05731	13197.92114	8990.839158	8542.310624	8298.795541	Gm23935	16	11144125	11144181	+	57	miRNA	predicted gene, 23935 [Source:MGI Symbol;Acc:MGI:5453712]	-
ENSMUSG00000002985	19642.40076	7523.012655	6346.553588	9680.634049	7352.556994	7547.864312	32799.34364	8946.104949	8709.379271	12168.25263	9424.373267	10259.47093	18616.27291	7256.532395	9069.724031	8980.745769	6632.510261	11055.95653	26824.20997	8366.580602	7823.348293	10524.24276	10085.86927	9158.846196	7399.373638	6736.525873	7244.828523	8840.191638	9647.367778	8058.194908	7313.545365	5942.499804	7124.275988	9380.541931	7041.319975	8154.222623	Apoe	7	19696109	19699188	-	2138	protein_coding	apolipoprotein E [Source:MGI Symbol;Acc:MGI:88057]	-
ENSMUSG00000069516	7151.281581	4948.329457	8529.68963	4943.590265	4518.152097	4873.202439	6848.968787	5821.967012	10561.914	6318.375906	5741.342919	6256.424133	6011.102569	4591.340755	10691.67847	4840.756618	4611.973002	7396.550643	7503.076136	5398.067671	9844.587954	6154.680724	6375.787709	5714.855171	8558.37545	8320.925745	8042.214825	10296.10425	11186.12197	10003.12063	8407.279599	8198.917512	8523.261108	10412.69755	8990.790728	9708.799756	Lyz2	10	117277331	117282321	-	1316	protein_coding	lysozyme 2 [Source:MGI Symbol;Acc:MGI:96897]	-
ENSMUSG00000050708	8038.093789	3210.339939	3161.700584	3739.020077	3038.744818	2968.545077	14671.40575	4192.297185	4456.787947	5220.210282	4224.60543	4464.257945	8724.142704	3307.256524	4907.675305	4021.94904	3198.276026	5923.070623	11536.2033	4077.760614	4055.83523	4203.183166	4360.732092	3820.747552	3313.714258	3150.877997	3263.978334	4281.281383	4580.114089	4054.510543	3522.852174	3210.535184	3370.041087	4851.911463	3935.475694	3573.153194	Ftl1	7	45457944	45459884	-	1340	protein_coding	ferritin light polypeptide 1 [Source:MGI Symbol;Acc:MGI:95589]	-
ENSMUSG00000038642	4234.698515	3730.422562	3574.70534	3880.474317	3213.877285	3266.509171	3546.1506	4053.2323	4211.166516	4238.13506	3724.791991	3855.193325	4011.380764	3479.070726	3615.814781	3656.472629	3117.665238	5797.846466	4144.305236	4028.321403	4054.33257	4237.159277	3889.97726	3731.907498	3506.868229	3330.905381	3741.066725	3832.067192	3885.443962	3945.46389	3139.589586	2990.043769	3476.214465	3993.210517	3456.467383	3976.980701	Ctss	3	95526786	95556403	+	1358	protein_coding	cathepsin S [Source:MGI Symbol;Acc:MGI:107341]	-
ENSMUSG00000007891	6271.117521	1985.703567	1766.379708	1886.224701	1615.783432	1639.343385	18165.21018	3697.226327	3569.598335	3963.515656	3257.817861	3527.164289	7161.135981	2023.766177	2429.542628	1862.426112	1679.157478	3178.599775	12815.0412	3474.57443	3428.653563	3680.621056	3620.992112	3098.426584	1775.626156	1745.32848	1845.139283	3400.295376	3720.465021	3320.890609	1791.917549	1682.243487	1972.592555	3673.39369	3019.727906	3267.76496	Ctsd	7	142375911	142388038	-	2351	protein_coding	cathepsin D [Source:MGI Symbol;Acc:MGI:88562]	-
ENSMUSG00000064351	1117.374187	3939.518982	3886.857799	4304.901291	3656.92931	3795.548415	361.7096418	3741.100291	4009.887624	4159.077376	3956.40175	4027.937955	715.3005865	3592.485518	3084.379553	4106.184556	3751.709664	2456.942628	696.6457388	3708.436857	3808.771085	4249.716142	3524.505596	3825.504906	3978.688399	3732.650967	3835.258247	3855.372783	3903.210833	3929.194091	3605.816754	3613.39698	3746.467487	3406.770091	3547.294101	3766.948959	mt-Co1	MT	5328	6872	+	1545	protein_coding	mitochondrially encoded cytochrome c oxidase I [Source:MGI Symbol;Acc:MGI:102504]	-
ENSMUSG00000004207	3812.043112	2617.824233	2352.600318	2555.240299	2229.140396	2200.42251	6389.347076	4180.290748	4083.648539	4559.822794	3676.074108	3920.072884	3701.436331	2624.561336	2446.822731	2471.220285	2155.327087	2507.4012	6415.286802	4041.208469	3941.989269	4196.939035	3668.643514	3700.578076	2420.684403	2357.209144	2555.37564	3858.439474	4012.400232	3882.290389	2356.753884	2164.926732	2510.547731	3929.873174	3555.251404	3943.217274	Psap	10	60277627	60302597	+	2744	protein_coding	prosaposin [Source:MGI Symbol;Acc:MGI:97783]	-
ENSMUSG00000049775	6956.235803	3197.011433	3606.922363	3711.232249	3350.3491	3352.628179	5054.492484	1682.746173	1886.402709	1879.658887	1798.467794	1833.410564	7829.219733	2835.193008	4529.166785	3585.950884	3199.947716	6977.394162	5044.650845	2026.833997	2240.296581	2145.089843	2372.602392	2096.95512	3426.737889	3504.123287	3404.710275	1893.078013	1944.451535	1837.687215	3223.378831	3239.114833	3166.734571	2642.842135	2241.293172	2001.00809	Tmsb4x	X	167207093	167209315	-	1371	protein_coding	thymosin, beta 4, X chromosome [Source:MGI Symbol;Acc:MGI:99510]	-
ENSMUSG00000060802	3893.465512	3834.452885	3906.24989	4672.58956	3765.888504	3909.351606	1112.318396	1527.122808	1512.070152	1649.348163	1509.569321	1501.444614	3017.448833	3276.713222	3593.033648	4012.946518	3180.291218	5442.329602	1360.504132	1514.491795	1473.738352	1697.405933	1616.875341	1506.717598	3930.293527	3826.292053	4005.803386	1465.113767	1652.111795	1583.127051	3266.520204	3083.951697	3323.099065	1625.577854	1508.406271	1507.016541	B2m	2	122147686	122153083	+	860	protein_coding	beta-2 microglobulin [Source:MGI Symbol;Acc:MGI:88127]	-
ENSMUSG00000007892	6354.269929	1631.444761	1747.935035	1667.817764	1531.758545	1617.852254	12098.05364	1736.995955	1822.590739	1840.400589	1765.769319	1845.404294	7244.428666	1503.462898	2580.922975	1526.016254	1530.600414	3700.171837	8713.031341	1742.618049	1875.956494	1836.557158	2211.643802	1776.326539	1600.531015	1739.685937	1632.368818	1825.816282	1993.826001	1779.670258	1569.569569	1557.635619	1649.685521	2242.805262	1907.936464	1771.551358	Rplp1	9	61913284	61914542	-	499	protein_coding	ribosomal protein, large, P1 [Source:MGI Symbol;Acc:MGI:1927099]	-
ENSMUSG00000029304	3035.413696	2650.975511	2860.83796	1927.10476	2487.316009	2344.789748	2470.040371	2742.548122	2101.776889	1714.375037	2316.246942	2263.532992	2524.143625	2307.127994	2532.482865	1574.678767	2116.016351	2908.403992	3143.551093	2953.161586	2832.308567	1824.23876	3000.78111	2452.438655	2396.866797	2845.725045	2468.937279	2035.983976	3032.19026	2529.260196	2066.378851	2468.830521	2101.248133	2725.418109	2943.675123	2764.048224	Spp1	5	104435118	104441050	+	1648	protein_coding	secreted phosphoprotein 1 [Source:MGI Symbol;Acc:MGI:98389]	-
ENSMUSG00000035042	8317.304487	3896.059469	4376.560207	4902.803799	3878.114853	4019.632784	7.824917722	1.499171478	0.918347691	2.1884268	5.439795587	1.858399729	6929.14093	3416.58813	4853.305782	4420.770388	3454.289952	4772.905295	9.938951231	1.641330262	27.57849583	2.825757539	5.039421104	3.907122408	4466.377277	4336.738908	4037.53899	1.697500233	1.741251621	2.891329321	3866.051393	3476.279294	3603.59705	2.58432219	2.760208876	3.089956508	Ccl5	11	83525778	83530518	-	960	protein_coding	chemokine (C-C motif) ligand 5 [Source:MGI Symbol;Acc:MGI:98262]	-
ENSMUSG00000050335	3381.234264	1392.03217	1382.62278	1303.250855	1159.606386	1152.85083	6584.314627	2557.780652	2656.608854	2465.330156	2321.080487	2268.02666	3139.654886	1330.602393	1598.43603	1183.516299	1068.699395	1689.440983	6351.891235	2560.263196	2608.811079	2272.739915	2436.703717	2250.315404	1342.804755	1290.837274	1411.724358	2523.166295	2638.512152	2415.796513	1205.348077	1136.485771	1321.193782	2891.886405	2545.293574	2372.811552	Lgals3	14	47367751	47386160	+	1858	protein_coding	lectin, galactose binding, soluble 3 [Source:MGI Symbol;Acc:MGI:96778]	-
ENSMUSG00000037742	1977.027314	2028.583491	2099.181329	2116.542376	1922.132256	1906.478418	2007.312202	2135.446965	2278.45709	2281.611426	2162.374259	2203.590868	2042.919669	1801.121746	1999.015027	1980.834597	1809.719004	2360.293692	2197.017241	2187.625349	2244.940747	2341.56163	2209.598353	2126.971799	1992.601314	2014.949924	1928.810815	2239.256785	2337.045438	2180.884944	1823.141251	1882.223457	1849.332782	2290.252385	2254.193996	2137.368836	Eef1a1	9	78478449	78489151	-	2493	protein_coding	eukaryotic translation elongation factor 1 alpha 1 [Source:MGI Symbol;Acc:MGI:1096881]	-
ENSMUSG00000021939	2107.576018	1904.695778	1798.848598	1963.612143	1640.081899	1645.699046	2463.645855	2225.599111	2260.368283	2303.832041	2018.359984	2072.577014	1969.391944	1757.392	1700.509521	1824.513291	1574.097442	1514.17242	2598.801519	2282.099634	2293.723969	2350.74305	2116.190632	2099.895097	1813.749203	1761.020302	1817.177265	2181.762366	2209.442027	2082.313883	1637.476874	1567.585774	1675.88284	2264.228188	2049.833496	2179.457959	Ctsb	14	63122462	63145923	+	6051	protein_coding	cathepsin B [Source:MGI Symbol;Acc:MGI:88561]	-
ENSMUSG00000029816	1469.384435	1705.450778	1586.595971	1571.584886	1378.768802	1361.58727	1488.986158	2541.19922	2467.929858	2419.210925	2133.860988	2168.018676	1184.900934	1551.207149	1245.296918	1404.752698	1230.88534	1041.582919	2025.851035	2618.271209	2518.641931	2443.710379	2174.240621	2255.981145	1504.775845	1491.355439	1600.899949	2277.426492	2246.478576	2191.486438	1284.614645	1232.263231	1370.641652	2403.94298	2264.541342	2377.671077	Gpnmb	6	49036546	49070929	+	6514	protein_coding	glycoprotein (transmembrane) nmb [Source:MGI Symbol;Acc:MGI:1934765]	-
ENSMUSG00000040026	8047.391272	2077.306914	2390.889289	1945.661386	2999.358926	2931.331176	15.16977468	2.879671559	1.234800579	2.561553218	3.182689306	1.758478548	10067.71964	2282.167778	4043.33187	2315.378038	2924.840145	7072.943742	12.93872341	2.211688715	13.37289656	2.32891499	4.194581153	3.35253526	1849.240396	2364.861155	2471.092223	0.694806951	2.600446302	2.685929069	2335.204716	2823.097924	2612.799203	1.324541654	1.216835286	2.479422256	Saa3	7	46711998	46715700	-	2606	protein_coding	serum amyloid A 3 [Source:MGI Symbol;Acc:MGI:98223]	-
ENSMUSG00000028691	3594.998005	2004.128301	2248.01658	2336.584359	1774.897636	1790.679395	1867.326664	856.1683079	937.7033097	885.2386267	818.7990708	805.9342663	4429.485358	2082.50905	3045.259337	2620.21662	2178.680311	4393.043052	1610.54223	778.6543208	850.2324276	728.5080164	778.2103667	708.4511111	2208.608485	2074.85933	1827.805278	842.6622471	936.6764853	806.3945525	2358.971627	2175.870663	2145.19733	813.1939443	754.9710982	728.2630857	Prdx1	4	116685544	116700822	+	3043	protein_coding	peroxiredoxin 1 [Source:MGI Symbol;Acc:MGI:99523]	-
ENSMUSG00000029580	3275.88654	2295.44176	2285.558301	2253.909705	2015.154534	2012.261849	1519.542428	865.0154673	834.1929002	793.4527421	830.7504176	823.9293116	2603.406515	1846.634654	1817.760701	1828.712904	1642.022557	2081.336262	1658.56567	1029.89677	1015.167621	862.3315052	1053.284514	912.15776	2063.641502	2128.289658	2257.989515	869.2079827	920.6684154	872.7903884	1716.801582	1711.300145	1705.901028	1137.056467	1088.821404	982.6029491	Actb	5	142903115	142906754	-	2679	protein_coding	actin, beta [Source:MGI Symbol;Acc:MGI:87904]	-
ENSMUSG00000030579	2423.328535	952.4607929	979.4643091	992.5617403	902.0189167	921.4905587	3160.824517	1285.312371	1366.435276	1434.156721	1293.154405	1322.903953	2061.614233	944.0566687	1287.541653	958.2185928	915.4133149	1404.772081	3008.643509	1315.260766	1345.71022	1364.187534	1470.321616	1245.592967	925.5050924	946.7275689	949.9783068	1329.767898	1401.343838	1246.741354	930.0983002	874.5062501	970.513316	1546.691815	1253.944976	1275.762577	Tyrobp	7	30413760	30417585	+	667	protein_coding	TYRO protein tyrosine kinase binding protein [Source:MGI Symbol;Acc:MGI:1277211]	-
ENSMUSG00000016256	3314.687379	1429.014994	1521.958926	1611.238594	1447.142736	1434.952629	2543.518689	751.3484209	748.5763669	823.2415718	669.8740646	712.9360589	3465.344591	1324.397983	1708.110939	1507.852092	1312.434141	2056.009614	2116.144742	743.5533621	728.0755438	739.4518134	764.5042499	670.2572237	1490.897198	1484.847951	1487.112964	719.2720393	742.2930479	694.1633033	1361.141195	1284.018583	1339.441758	807.8199888	700.4557958	711.2566477	Ctsz	2	174427493	174439039	-	1441	protein_coding	cathepsin Z [Source:MGI Symbol;Acc:MGI:1891190]	-
ENSMUSG00000073411	2228.905804	1438.112007	1472.764872	1674.122736	1425.670802	1461.254428	1559.691356	1046.379007	1018.761302	1210.529671	960.455262	995.6271744	1992.762741	1437.547582	1501.366941	1629.187717	1260.06407	1542.572355	1564.857208	925.3215816	887.183598	1000.258111	939.509303	918.6871949	1465.457567	1448.430632	1582.787002	936.0670534	982.9415853	952.2098881	1380.499221	1293.457142	1396.924681	956.5856584	815.5953243	938.7999602	H2-D1	17	35262730	35267499	+	2579	protein_coding	histocompatibility 2, D region locus 1 [Source:MGI Symbol;Acc:MGI:95896]	-
ENSMUSG00000000982	3669.609801	2578.115419	3219.397416	3064.779868	2230.799981	2249.200282	48.83531212	66.7665328	57.54659161	114.0864695	82.07733351	82.38496356	1960.375952	1513.542943	2246.98182	2085.866796	1367.734658	2004.346411	48.76890351	78.00435037	69.7526058	121.0685232	77.10778974	77.98818364	3099.753289	3085.640624	2585.626243	79.3644147	56.73843401	60.18323808	1754.657463	1635.845225	1377.700882	74.72795417	62.26685297	69.09207613	Ccl3	11	83647844	83649355	-	766	protein_coding	chemokine (C-C motif) ligand 3 [Source:MGI Symbol;Acc:MGI:98260]	-
ENSMUSG00000036905	2166.601536	906.886292	897.7119592	1066.358909	928.2597626	939.3432305	2881.759583	936.8719404	976.1765854	1103.857843	1033.796447	1090.925654	1812.656926	813.61329	1011.809768	927.0973722	803.0175818	1155.516334	2782.955891	1032.399275	1074.102101	1176.084232	1307.425835	1139.217675	901.1952008	927.2677554	969.2447982	995.5339599	1084.531236	993.2936342	817.0722349	744.1301079	812.1175979	1264.202827	1051.767345	1108.659119	C1qb	4	136880129	136886187	-	1088	protein_coding	complement component 1, q subcomponent, beta polypeptide [Source:MGI Symbol;Acc:MGI:88224]	-
ENSMUSG00000005413	1341.834266	1375.047324	1357.841233	1687.993841	1349.126462	1460.801994	424.1973983	594.0814039	617.2555213	791.5734184	571.8336805	643.294615	1691.945525	1778.810277	2210.451765	2386.994014	1840.558245	2676.494991	384.808823	413.3020465	414.7699575	489.9026422	388.4327745	401.6459358	1539.622299	1403.659843	1205.405742	648.4690019	681.1079054	516.6356716	2091.38506	1845.30661	1754.716203	448.5540897	397.0818281	370.5536661	Hmox1	8	75093621	75100589	+	1751	protein_coding	heme oxygenase 1 [Source:MGI Symbol;Acc:MGI:96163]	-
ENSMUSG00000022126	1856.656258	2598.208512	2780.219379	2669.790159	2180.464162	2208.186103	0.694270591	1.116968891	1.798182898	2.44160318	3.064467385	1.773754624	1603.791513	2198.858498	2050.007388	2369.164419	1895.990763	1533.541079	1.541350825	1.264664447	17.74268108	1.735365744	1.657619512	2.842521198	2683.916099	2548.366228	2388.464341	1.535925995	1.601827335	1.686996172	2235.113998	2144.856025	1976.50917	1.137754602	1.473923904	1.455617565	Acod1	14	103046977	103056573	+	2623	protein_coding	aconitate decarboxylase 1 [Source:MGI Symbol;Acc:MGI:103206]	-
ENSMUSG00000058715	2697.193597	1334.60086	1479.793443	1566.294088	1360.61514	1418.125294	1151.45284	524.8815471	582.4299754	627.2660906	549.9985545	569.5523627	2332.981569	1164.090738	1689.693444	1442.209873	1225.798018	1821.325571	1173.477011	563.2433443	594.6647279	647.8539333	649.5558788	586.2188281	1465.729162	1457.984026	1423.771654	566.8692615	590.6277252	531.3303063	1282.256174	1226.037208	1259.207739	700.4796168	594.3835471	576.9132292	Fcer1g	1	171229572	171234365	-	874	protein_coding	Fc receptor, IgE, high affinity I, gamma polypeptide [Source:MGI Symbol;Acc:MGI:95496]	-
ENSMUSG00000064341	827.4936223	1063.6435	1073.11302	1013.682006	986.1695461	1006.773409	415.5449799	1072.421205	1057.107436	1070.379487	1121.596307	1103.65801	557.6358129	937.0006612	1059.045634	954.0124269	1046.287164	1011.888169	656.3372672	1189.361905	1183.439968	1218.548446	1267.452102	1209.938333	1118.236138	1076.988817	987.5401339	1090.278798	1142.537232	1098.828619	993.9796893	1067.446598	1024.920412	1224.638325	1201.595138	1174.427071	mt-Nd1	MT	2751	3707	+	957	protein_coding	mitochondrially encoded NADH dehydrogenase 1 [Source:MGI Symbol;Acc:MGI:101787]	-
ENSMUSG00000025492	3399.42914	1672.563612	1795.526909	1932.201332	1826.086958	1921.739745	284.4865054	100.4501749	73.92292564	86.31260256	123.6909273	111.4975343	2694.882	1448.20765	1990.282375	1722.908058	1659.196854	2538.547665	290.2823734	98.40336808	95.6608845	82.66622924	202.0510363	136.2812392	1699.598228	1811.767886	1810.307918	75.51121979	106.6157414	123.5295143	1546.251388	1588.12637	1547.617914	114.4433456	130.5102679	128.5690481	Ifitm3	7	141009586	141010770	-	678	protein_coding	interferon induced transmembrane protein 3 [Source:MGI Symbol;Acc:MGI:1913391]	-
ENSMUSG00000035692	4160.306128	1942.211686	1942.285433	2058.88418	1719.327732	1815.51623	19.67207149	3.943398898	3.790006344	5.96130598	7.517177843	5.321281514	3828.258056	1498.098574	1720.48238	1626.985507	1279.228172	2628.163141	18.61046558	4.771787227	16.38512134	5.899348534	13.64906499	10.52790242	1792.199533	1879.0483	1994.3733	4.67037101	6.155260984	8.141217134	1362.994754	1302.067953	1447.155405	9.036507313	10.63000036	7.1870747	Isg15	4	156199424	156200818	-	756	protein_coding	ISG15 ubiquitin-like modifier [Source:MGI Symbol;Acc:MGI:1855694]	-
ENSMUSG00000064370	611.9416068	971.342151	973.560155	927.2897471	877.4628307	881.1951838	343.0428011	1158.840083	1132.419033	1158.172926	1182.478643	1151.764446	401.8846429	890.1112059	899.5676014	814.9625276	914.9232855	685.5698143	529.8967693	1251.132233	1217.722715	1334.700706	1289.783112	1263.900454	964.5386394	952.2051398	895.6971529	1145.23891	1203.862735	1177.87605	881.7621625	931.7726465	909.7688439	1250.940803	1230.541177	1240.056048	mt-Cytb	MT	14145	15288	+	1144	protein_coding	mitochondrially encoded cytochrome b [Source:MGI Symbol;Acc:MGI:102501]	-
ENSMUSG00000051439	2186.986486	1442.141844	1700.713127	1580.243465	1593.329945	1568.186039	317.4132713	220.5760259	227.6661039	238.3181158	240.129399	260.7378491	2249.289056	1418.282462	1972.312845	1597.248686	1560.367572	2260.006999	290.1057572	195.5616321	185.926029	163.8785819	243.4348631	212.938535	1519.37573	1633.171154	1545.029789	239.1474034	255.752394	246.7114148	1524.969631	1607.996412	1513.370677	221.7044805	227.9184363	179.6756813	Cd14	18	36725074	36726736	-	1572	protein_coding	CD14 antigen [Source:MGI Symbol;Acc:MGI:88318]	-
ENSMUSG00000027398	2893.706822	1754.698613	2550.590247	1438.982179	1835.304975	1864.094518	1.472200121	1.185950319	0.809032051	0.995059161	2.5505072	1.027253251	2228.089398	1287.897136	1948.92376	1103.217942	1339.197043	1956.599348	2.247268487	1.000208986	12.32795923	0.795641382	2.071256163	2.518564076	1963.400922	2443.269982	1890.622085	0.783324701	0.900251692	1.054724451	1360.842456	1775.967941	1268.423649	0.942731699	1.389512596	1.432301614	Il1b	2	129364570	129371139	-	1907	protein_coding	interleukin 1 beta [Source:MGI Symbol;Acc:MGI:96543]	-
ENSMUSG00000005054	1765.193393	1041.883105	993.579857	1211.496396	936.3583999	959.9679248	1038.00587	625.4112939	630.4342677	644.0458241	569.6316628	584.8257588	1660.726509	929.5722625	1217.585757	1109.379321	941.737618	1720.316346	1077.855333	668.6690951	671.1045349	664.1328453	670.3232999	582.8870979	1058.428879	1016.921853	972.9102203	614.1403827	639.166011	611.479981	968.7384009	880.1673221	966.3558907	755.6678086	646.6196198	628.0187058	Cstb	10	78425669	78427622	+	603	protein_coding	cystatin B [Source:MGI Symbol;Acc:MGI:109514]	-
ENSMUSG00000006519	2521.428524	704.0995752	730.024067	725.5977368	682.5055948	667.6874615	2963.98855	564.2145152	550.054028	615.6430719	498.6268838	543.7810387	2662.370113	636.6277044	981.3808274	700.0786834	617.1135378	1290.899586	2425.466631	561.6756704	545.2721126	522.2689166	605.4893834	494.8844395	716.3456869	710.280995	745.7877154	542.5029938	556.9251288	528.2964533	669.8041289	620.0802316	683.8384447	658.2089207	532.2261417	552.091624	Cyba	8	122424776	122432930	-	1039	protein_coding	cytochrome b-245, alpha polypeptide [Source:MGI Symbol;Acc:MGI:1316658]	-
ENSMUSG00000038274	2267.820135	544.559618	582.3939696	552.5979818	524.3784666	544.2845956	3857.581152	555.5632553	597.1716431	666.6468614	554.4468955	594.8596023	2547.93681	513.3196392	866.3257458	517.8326263	519.0692468	1298.617312	2685.916567	562.2984426	578.3096935	577.6921474	703.3790497	559.342311	541.0587824	572.6947394	555.5834313	601.4635589	647.3541027	554.5429273	524.0357467	504.278084	532.0463843	701.9540207	603.4605551	549.8835024	Fau	19	6057888	6059524	+	815	protein_coding	Finkel-Biskis-Reilly murine sarcoma virus (FBR-MuSV) ubiquitously expressed (fox derived) [Source:MGI Symbol;Acc:MGI:102547]	-
ENSMUSG00000068220	2090.072164	546.032052	516.7716296	449.2839138	527.0280319	542.6198896	3322.245949	643.7258753	639.5849275	598.0402172	632.803685	638.7733047	1905.914864	495.4608636	745.6631846	443.8123144	478.3267096	909.1782553	2712.949202	677.0351006	670.5287555	587.9943341	843.1996944	704.1621729	475.04446	546.3730664	550.7044954	606.162357	698.5894622	617.9751797	461.0239826	509.5967424	526.9144416	806.5962094	707.3927829	668.6771182	Lgals1	15	78926725	78930465	+	903	protein_coding	lectin, galactose binding, soluble 1 [Source:MGI Symbol;Acc:MGI:96777]	-
ENSMUSG00000027447	1726.846161	657.5531486	686.3258234	699.9137299	645.3171184	652.1660474	2180.383412	625.2062718	662.6379112	719.8622694	604.7924394	642.1314197	1717.111856	627.3773078	876.6527601	694.9713118	628.8269409	1174.239542	1891.506407	640.8434602	640.1254902	631.0593686	736.6037993	631.065079	647.9059139	640.4554597	689.6463187	627.440423	638.8499862	625.7139307	620.7242147	587.9017469	633.4889116	752.9130436	618.3760002	613.7516916	Cst3	2	148871722	148875692	-	1266	protein_coding	cystatin C [Source:MGI Symbol;Acc:MGI:102519]	-
ENSMUSG00000018774	1029.936548	719.3005638	689.4266712	757.9850586	627.2320711	623.351158	1006.032285	811.075793	837.9188441	910.7791255	765.7717017	779.7260495	808.7364287	677.5199275	694.2817959	723.9386143	589.6832909	447.0030417	1185.16395	812.8429891	845.0958591	881.6738445	831.4458683	778.4132295	703.8179531	664.8316566	719.7981204	843.3933799	824.1018313	777.5656712	629.4820094	568.2729368	657.9641836	940.1136796	793.4161504	833.0345754	Cd68	11	69664213	69666153	-	1257	protein_coding	CD68 antigen [Source:MGI Symbol;Acc:MGI:88342]	-
ENSMUSG00000030144	1406.96481	855.9335126	849.2281802	1016.599495	823.8476845	855.8859551	1008.669516	500.7899748	556.6737689	597.4538937	507.7222595	539.5354934	1619.720244	873.4481832	1211.209512	1132.642645	882.536354	1617.423964	701.8928004	364.2401478	353.7346927	418.3778135	430.7569866	380.0098042	875.0947299	809.6035761	793.6097863	511.9182273	527.4206217	487.229518	904.2492382	820.1554437	865.2106535	382.853802	324.233068	333.7403288	Clec4d	6	123262111	123275265	+	1599	protein_coding	C-type lectin domain family 4, member d [Source:MGI Symbol;Acc:MGI:1298389]	-
ENSMUSG00000067274	1376.867343	586.3701826	621.3187291	598.4679513	591.6020336	609.2984944	1892.924879	601.7134439	650.1038107	696.9672773	659.1868028	693.4335608	1379.016246	543.205663	795.5942446	589.8950329	557.0124159	978.9730149	1549.875675	625.8518664	649.571178	612.214267	772.4028592	667.1868604	562.8907311	573.3756904	602.8406617	640.8822256	675.9879025	640.0221184	572.3032431	577.1324935	607.2383608	748.027747	679.842891	634.9135062	Rplp0	5	115559467	115563727	+	1659	protein_coding	ribosomal protein, large, P0 [Source:MGI Symbol;Acc:MGI:1927636]	-
ENSMUSG00000046805	402.4947724	870.8072785	855.9362088	1028.145945	816.7478227	838.4037547	308.8855571	724.9616806	776.3590628	839.9181572	714.3401236	754.2074284	362.3042298	791.9639191	596.9674519	983.0425823	784.3412078	580.8607368	348.4689215	723.4742271	726.4223249	873.0492046	613.0281067	733.4534995	867.9988366	816.6475936	821.3339185	761.7018345	654.7483883	682.6558876	773.0775575	723.8797061	736.3560916	658.2189952	625.3463093	679.6672103	Mpeg1	19	12460779	12465284	+	4335	protein_coding	macrophage expressed gene 1 [Source:MGI Symbol;Acc:MGI:1333743]	-
ENSMUSG00000028692	1330.610807	765.3324883	812.1908991	801.3254325	706.8832772	698.7630086	944.9706919	544.9912762	550.2071476	554.8566831	506.6747787	523.1854371	1350.795977	761.6173703	896.3619536	799.5862572	705.1701975	1156.956609	964.9597579	537.34357	553.4725314	502.6863305	548.9088243	511.6275434	763.537683	774.0628412	753.0416862	514.7890645	566.1759648	522.9534771	754.3175824	712.8413917	730.2227325	572.4292038	530.3392113	521.1605752	Akr1a1	4	116636510	116651680	-	2750	protein_coding	aldo-keto reductase family 1, member A1 (aldehyde reductase) [Source:MGI Symbol;Acc:MGI:1929955]	-
ENSMUSG00000063457	1817.717201	404.7068367	448.1340886	395.7875541	402.5167738	430.9327955	3685.26149	481.9377371	489.2256804	564.7015171	511.655694	530.6659558	2022.977361	389.5935703	668.6754676	372.5456677	396.3727356	880.7299516	2529.098099	477.2445404	503.5309333	486.6415178	655.0093137	510.421752	403.9446926	430.5329226	439.8387675	501.0230316	543.0015865	489.1754076	391.922072	385.2829721	421.4173295	652.4548522	524.0992391	495.2787996	Rps15	10	80292453	80294114	+	630	protein_coding	ribosomal protein S15 [Source:MGI Symbol;Acc:MGI:98117]	-
ENSMUSG00000064368	813.6947092	664.8076689	552.3103057	582.5251518	552.0654609	491.5415907	541.6723566	743.3711717	715.6529614	689.5890768	821.734054	693.7014624	610.1893105	566.5764666	747.3668357	575.3912493	642.9973121	1085.941579	750.1683187	768.3442957	758.9647435	862.0733727	1018.931346	687.0101604	694.9061487	612.5693674	563.500133	764.6491735	833.232833	801.4434494	637.7305625	615.6745677	667.8530896	894.5993785	691.5143215	800.117119	mt-Nd6	MT	13552	14070	-	519	protein_coding	mitochondrially encoded NADH dehydrogenase 6 [Source:MGI Symbol;Acc:MGI:102495]	-
ENSMUSG00000061232	1380.317048	999.2528534	1044.842173	1222.973207	1033.084641	1029.62103	507.8995675	312.520098	311.8269304	372.1018512	311.6250998	333.2108702	1303.627647	940.3045251	1036.811932	1119.36415	860.293664	1299.630251	507.5717082	294.803478	300.4671003	332.4268534	338.0446964	328.5245092	1043.983055	1045.824857	1092.078835	307.1642292	341.055499	328.0181879	945.2821156	884.3106247	950.3455483	326.0561205	285.0207842	310.196873	H2-K1	17	33996017	34000333	-	2608	protein_coding	histocompatibility 2, K1, K region [Source:MGI Symbol;Acc:MGI:95904]	-
ENSMUSG00000093674	2013.126014	426.8315583	470.673551	397.0433052	423.7267537	432.8124088	3267.23609	463.6136453	448.0907727	512.8635746	465.2099159	487.0474841	2061.135011	408.6632947	608.806225	392.7604769	405.9541196	1104.364761	2410.409129	454.1999863	467.7595705	454.5487202	607.6141963	496.2293488	407.5786256	453.2704899	451.1849364	467.5876782	502.7646479	456.24109	412.7431588	404.4706461	424.8954152	592.8395085	516.0654619	476.2045003	Rpl41	10	128548114	128549305	-	1168	protein_coding	ribosomal protein L41 [Source:MGI Symbol;Acc:MGI:1915195]	-
ENSMUSG00000024953	2424.645333	999.8983474	1018.83707	1242.919665	1000.843631	1050.215462	399.5744178	111.0906791	116.1059387	126.0362747	111.6831338	124.1774695	2328.548621	872.2457595	1271.270927	1123.379606	876.3931472	2190.236041	310.584252	104.5256103	113.9051248	110.5717776	130.2356687	106.1109918	1050.24549	1000.761774	990.9814133	110.024045	124.9534994	115.7166449	931.680296	834.9842899	892.5653674	116.8100813	98.00762816	106.6323124	Prdx5	19	6906697	6910106	-	2139	protein_coding	peroxiredoxin 5 [Source:MGI Symbol;Acc:MGI:1859821]	-
ENSMUSG00000027907	1313.273249	536.6538103	527.3339291	416.7045568	521.2116214	516.1917627	1561.958077	677.8585354	678.0317356	528.1069944	657.5596351	633.0239592	1035.624698	476.9082587	635.3733318	363.5513788	484.9360189	525.5314984	1649.149221	652.4072248	674.3949028	481.6487745	764.3432012	608.6092369	452.7078265	553.6782386	587.23001	610.790038	698.9835458	749.1231805	438.8834859	442.4856403	552.9613824	696.6697593	673.5224897	690.3934291	S100a11	3	93520488	93526287	+	511	protein_coding	S100 calcium binding protein A11 [Source:MGI Symbol;Acc:MGI:1338798]	-
ENSMUSG00000057863	1710.58196	451.0936552	482.9325002	477.5874041	421.8968842	444.6882691	2697.730001	447.704831	470.7311193	487.5769938	470.6747415	464.2602769	1714.804626	410.7730649	752.5979552	402.2520415	414.2662566	1091.701205	2165.254867	433.1650324	466.3459931	454.7422567	589.0411558	460.6438351	465.3211142	474.2213452	422.0562316	455.0305236	506.9891671	457.7287112	441.3479228	439.4524741	461.9940113	580.6437142	515.0342065	464.2435393	Rpl36	17	56613416	56614243	+	383	protein_coding	ribosomal protein L36 [Source:MGI Symbol;Acc:MGI:1860603]	-
ENSMUSG00000060126	1088.636611	552.1822332	581.9953701	574.3742422	528.6327615	546.8899326	1218.861948	592.0521521	618.1297985	657.9731493	608.0309334	618.2784743	1090.717614	518.9814987	732.0479899	558.6473759	522.2947756	902.7558	1132.743164	599.4681112	628.1908913	600.7332728	703.5355636	593.8569803	544.157528	585.7776614	576.6279623	610.3583189	666.9891422	617.2338422	532.2892335	538.3211624	543.80344	699.5666691	618.5362299	612.4237753	Tpt1	14	75845093	75848525	+	2380	protein_coding	tumor protein, translationally-controlled 1 [Source:MGI Symbol;Acc:MGI:104890]	-
ENSMUSG00000028081	1194.583003	501.6452656	515.1348721	517.722203	498.0091356	505.9260643	1766.085459	547.8300078	551.3921211	581.2181806	549.0299319	570.5552349	1388.024471	464.2364958	674.2073505	488.3027546	466.3170307	1074.243889	1474.502203	534.5910719	554.3387458	567.8359358	659.4895039	545.1107316	484.2967273	520.6795097	508.0339716	546.6749981	597.5851865	547.4109502	475.564242	467.4906583	496.45357	619.8233004	573.6484441	549.9713625	Rps3a1	3	86137940	86142702	-	977	protein_coding	ribosomal protein S3A1 [Source:MGI Symbol;Acc:MGI:1202063]	-
ENSMUSG00000028599	961.6424011	1198.921324	1272.887582	1205.252683	1081.991258	1086.812892	149.2320134	189.8090429	211.4787804	214.210592	170.8122299	187.9186685	1039.321564	1199.310716	1048.072284	1225.182616	1105.366492	921.6410379	136.6220832	163.9493036	179.0022434	174.0508686	129.2056098	157.8443708	1154.452538	1157.435436	1132.762274	201.8030484	183.3169432	176.50233	1172.912445	1141.502148	1120.726311	147.05333	141.7524611	152.7572418	Tnfrsf1b	4	145213463	145246870	-	3818	protein_coding	tumor necrosis factor receptor superfamily, member 1b [Source:MGI Symbol;Acc:MGI:1314883]	-
ENSMUSG00000034892	1407.197879	448.8953504	512.974852	480.1587106	414.0769812	471.2861145	2022.318147	460.0796871	526.2967131	477.5238349	537.3212231	482.8779032	1423.003951	429.0373244	719.3314781	397.1811576	465.1017301	1042.540507	1639.121132	470.7764501	508.295416	569.0576837	651.1344079	444.0200602	466.2272205	484.2966085	400.0885637	520.6647178	558.3087915	509.2541741	448.3752205	428.866544	499.6461026	626.7617704	522.4005285	515.9012893	Rps29	12	69157722	69159186	-	693	protein_coding	ribosomal protein S29 [Source:MGI Symbol;Acc:MGI:107681]	-
ENSMUSG00000024610	1345.987244	591.9828971	597.125938	856.0230492	654.3636609	722.5669174	1095.764279	350.8334663	320.9449326	443.5371863	382.2789683	433.6235022	1283.283494	529.3711774	610.1882214	676.4218555	591.8140171	889.6863144	1073.478417	377.8331234	334.7042798	490.8604773	516.0975252	487.9787049	670.5045755	602.1642005	729.5241902	326.2410849	344.5415283	404.0122307	543.4707196	457.476833	690.4802661	431.9029534	373.7016663	470.2514135	Cd74	18	60803848	60812646	+	1410	protein_coding	CD74 antigen (invariant polypeptide of major histocompatibility complex, class II antigen-associated) [Source:MGI Symbol;Acc:MGI:96534]	-
ENSMUSG00000056201	1076.975806	680.8254055	700.313866	712.5158387	711.0769929	704.780798	693.7646472	393.1654079	401.1267811	424.329401	414.434724	423.7325993	907.911183	604.1638235	738.5793957	665.3948313	644.8020912	1081.674868	752.190386	439.2244698	462.0520104	427.3220231	492.4447098	442.6317824	677.2536747	698.7077818	728.988325	405.4963172	438.6951292	419.292416	609.5461867	640.5190795	633.1707054	519.159407	480.7854282	451.4278376	Cfl1	19	5490455	5495201	+	2354	protein_coding	cofilin 1, non-muscle [Source:MGI Symbol;Acc:MGI:101757]	-
ENSMUSG00000022108	562.6099441	536.6728096	519.6726073	592.2721456	495.4882628	501.3263797	513.3984794	640.1314833	692.9155185	778.9158064	643.9301221	663.9597591	469.4703727	495.4785352	516.3387541	540.4388283	469.4406782	629.6334607	607.2436035	632.9208283	651.6805863	716.9066857	659.0539546	652.30792	515.9980552	512.2599144	540.2826563	660.0616571	660.4615422	634.1525046	467.8292515	453.1468814	479.1745746	673.0523231	582.1859088	636.9996651	Itm2b	14	73362226	73385289	-	2732	protein_coding	integral membrane protein 2B [Source:MGI Symbol;Acc:MGI:1309517]	-
ENSMUSG00000034994	582.575242	496.8984654	560.5439339	520.0709154	504.8390969	500.4926245	716.0015148	622.6625879	681.8184576	700.9082245	629.9026838	665.4299701	528.7003476	485.8779311	522.3003034	499.4413923	474.0567573	414.5009743	765.4385105	606.5593208	646.5747422	641.9136271	616.9911356	633.6439497	503.3982164	524.116419	508.474736	663.7477845	651.7843416	628.8221483	487.3094379	495.2718037	485.3420257	651.6499626	636.0911728	604.6979833	Eef2	10	81176631	81182498	+	3324	protein_coding	eukaryotic translation elongation factor 2 [Source:MGI Symbol;Acc:MGI:95288]	-
ENSMUSG00000018930	2439.915325	1139.812254	1198.112093	1050.792616	917.9644456	975.3033441	25.6375633	25.46644536	22.04034459	38.71140898	23.50457131	24.59315434	1662.410903	810.8144889	1044.14509	844.3465541	654.096995	1320.239231	42.75739882	31.60149748	29.47433672	39.56931358	23.79952153	23.70263173	1075.176172	1155.58113	1184.296832	34.43010573	20.67254995	19.26029123	776.8326388	736.720483	723.3370823	37.20879169	25.99779448	21.44891502	Ccl4	11	83662584	83664683	+	660	protein_coding	chemokine (C-C motif) ligand 4 [Source:MGI Symbol;Acc:MGI:98261]	-
ENSMUSG00000031447	602.21953	549.6114369	524.1045797	578.9639375	514.7948103	508.8535883	615.845623	596.5685687	575.0428895	658.1352176	566.4325468	588.7639193	591.5824172	525.308152	502.7243896	562.0242355	494.8503986	513.2228852	654.4008269	593.8589622	586.2414815	638.2665182	584.2499626	585.0861924	521.7417039	523.4864419	537.3732834	559.9022076	577.439325	563.4062407	497.5549204	484.5072159	509.3390693	589.7421138	552.6947187	584.3563801	Lamp1	8	13159161	13175338	+	2675	protein_coding	lysosomal-associated membrane protein 1 [Source:MGI Symbol;Acc:MGI:96745]	-
ENSMUSG00000046718	2154.442709	807.4224806	882.2330438	991.0045836	863.5251805	885.8582295	352.50074	73.48572863	77.42189704	99.25433737	88.44850359	95.99613373	2089.882999	706.1373404	886.7832621	859.5788395	692.3237174	1412.182722	297.9166912	76.86901508	87.76478524	96.94676239	115.3224016	92.14236332	826.1700841	895.1981967	921.4950457	83.3648693	97.2111527	89.54225138	724.1646213	702.3129915	720.6380256	112.2871753	98.8569989	94.48450938	Bst2	8	71534255	71537456	-	903	protein_coding	bone marrow stromal cell antigen 2 [Source:MGI Symbol;Acc:MGI:1916800]	-
ENSMUSG00000072620	1666.901125	969.4141101	979.6806648	1061.132766	843.7543282	838.6103944	170.6342781	75.15420753	72.50531626	91.22970285	72.21267106	76.41722867	1623.559016	811.8852883	900.8084264	894.7499175	681.0009276	1211.961543	149.8617614	83.70285954	80.73289238	88.03321563	82.51009334	76.30983916	992.651473	938.2170426	956.6524903	85.28306457	78.32917243	77.91600669	795.0930929	739.9940119	754.9540779	96.04776033	86.82649485	67.93550608	Slfn2	11	83065112	83070678	+	1664	protein_coding	schlafen 2 [Source:MGI Symbol;Acc:MGI:1313258]	-
ENSMUSG00000058427	974.2206699	1022.346701	1197.91051	1394.192346	1085.29055	1169.467728	3.448999547	7.70505374	5.499428339	14.87807975	14.70583037	13.88777952	648.0674506	790.989465	1055.265301	1119.462183	858.7180962	1147.762276	5.122129409	10.60690675	12.59148389	15.27426492	20.81754838	15.30629074	1344.577588	1296.124514	1118.988986	10.41921484	8.389029712	10.34858093	995.2162774	817.7468286	881.213727	10.69284768	10.62877781	14.4435066	Cxcl2	5	90903871	90905938	+	2068	protein_coding	chemokine (C-X-C motif) ligand 2 [Source:MGI Symbol;Acc:MGI:1340094]	-
ENSMUSG00000049723	432.0112637	522.4590451	618.0106842	401.9368032	485.6602468	494.0210508	328.2873768	619.2310048	671.2666064	503.2557373	549.9495431	560.1944771	439.7770072	518.4409771	542.5932967	382.1511591	510.9208792	461.6837379	415.581088	625.6275447	657.8309552	435.8516069	503.4641911	553.94054	480.9807566	547.370554	566.7095001	544.4573083	635.494382	640.4666781	474.5625459	543.59183	557.2232888	560.0596994	625.8760199	582.7996241	Mmp12	9	7344381	7369499	+	7237	protein_coding	matrix metallopeptidase 12 [Source:MGI Symbol;Acc:MGI:97005]	-
ENSMUSG00000019505	997.0630664	558.299697	598.6715993	666.6265818	590.3123686	626.1371323	597.5108588	355.4129615	359.8826414	398.3497318	365.9363387	403.1555918	904.9197316	527.1504349	689.5596815	653.757372	559.1693818	991.751884	629.3023097	341.5493523	378.1765917	376.7760593	395.6923365	347.6112901	590.8444757	619.3309025	567.945546	345.0536592	362.1556126	333.4413812	584.9069349	540.0575783	601.0376142	386.5408098	342.794845	354.4725777	Ubb	11	62551171	62553213	+	1675	protein_coding	ubiquitin B [Source:MGI Symbol;Acc:MGI:98888]	-
ENSMUSG00000027712	716.8659201	643.7779874	600.483466	736.017151	600.4660319	602.716021	493.1428851	404.6063632	389.7804552	410.0562086	395.4669627	402.239668	736.2714	572.4239315	602.4857004	675.6138887	569.3004573	912.7089305	522.9232779	446.853294	411.0576263	433.2373631	440.0248921	411.0852428	618.475529	592.1364631	583.1211798	372.5266314	399.4616442	382.3507306	528.2981252	522.7351884	549.0377362	420.5228594	405.499147	381.0647367	Anxa5	3	36448923	36475894	-	1777	protein_coding	annexin A5 [Source:MGI Symbol;Acc:MGI:106008]	-
ENSMUSG00000003970	1245.301931	364.788272	393.9873916	380.424745	370.7798944	379.8388966	1921.907412	372.320253	389.8497448	416.8218281	389.5800626	404.3610106	1312.651942	352.631377	568.7427642	370.6214231	358.6677963	790.6636867	1437.855026	369.1286349	384.2701441	364.782493	469.2926579	374.9221903	371.5015272	382.8302636	381.2085581	382.9513892	409.5312445	389.0996466	368.3257256	377.1250225	378.5745246	463.1126531	406.296993	371.4134071	Rpl8	15	76904078	76906314	+	1359	protein_coding	ribosomal protein L8 [Source:MGI Symbol;Acc:MGI:1350927]	-
ENSMUSG00000057841	1187.313033	369.4831719	394.7594242	361.6399145	346.7761652	361.496677	1879.615215	394.8685569	418.6978856	439.1720213	408.5213052	413.1321017	1207.424544	345.3026129	527.4107587	325.6732399	331.350435	680.3542455	1483.091573	416.460306	420.2243349	415.2859445	492.3247533	399.8499376	359.5502812	381.0306448	360.1254166	440.8682501	456.663286	402.8149516	333.1189119	331.2189544	343.3852438	507.9361643	460.421053	400.5039584	Rpl32	6	115805505	115808747	-	963	protein_coding	ribosomal protein L32 [Source:MGI Symbol;Acc:MGI:98038]	-
ENSMUSG00000017404	1345.275993	417.4884712	433.8410887	425.4971663	392.5443173	411.2360525	1752.618232	346.5236169	364.0754377	357.5199473	357.0339418	355.7379695	1339.263064	370.5850177	577.3544994	408.3839479	361.8673591	781.1979305	1285.203413	353.4683919	345.4342705	368.3222974	417.5844911	328.563054	410.9411935	409.0019434	392.0712991	354.1164869	394.4491639	356.6128634	380.699942	371.4989109	401.6766384	424.0460867	382.4533234	345.9151559	Rpl19	11	98026710	98030492	+	1022	protein_coding	ribosomal protein L19 [Source:MGI Symbol;Acc:MGI:98020]	-
ENSMUSG00000064367	76.55669734	526.3162169	495.2035713	531.5211675	479.8066768	479.9899084	89.10671856	625.565933	647.6767926	649.9516133	669.5608047	639.3547137	56.5248072	480.3536984	318.732342	497.6500978	514.6018275	228.9528264	67.56004316	631.9348838	650.8075458	753.1740366	518.429187	648.888269	538.1500016	505.0358697	486.2179887	651.4033056	591.1091028	656.2281002	495.9349076	507.1587126	507.9451167	484.2992187	599.2201512	673.6395021	mt-Nd5	MT	11742	13565	+	1824	protein_coding	mitochondrially encoded NADH dehydrogenase 5 [Source:MGI Symbol;Acc:MGI:102496]	-
ENSMUSG00000034708	727.4959442	496.9500231	473.7455822	524.4782623	465.6299831	440.5402788	821.3563083	440.1120629	431.9755274	466.8448762	415.9217341	416.9904361	669.0279663	472.3654868	440.2215284	489.0193449	419.8873265	440.6231714	805.613372	447.4993485	430.9192451	454.3711581	449.5144675	409.4389095	487.0251466	486.9879839	521.7462099	453.8655007	434.7740218	434.312388	443.4918489	412.2238481	448.1156954	498.0921845	438.7074534	459.8322801	Grn	11	102430315	102437048	+	3474	protein_coding	granulin [Source:MGI Symbol;Acc:MGI:95832]	-
ENSMUSG00000032294	664.5439325	412.150571	426.3760434	427.5837497	470.6364645	453.5960732	846.3559368	414.8191676	453.085316	467.2325309	451.6712498	477.4598913	724.7768892	449.2949065	530.6854005	492.2685147	517.0788963	553.7352126	763.0779797	409.0551748	424.9600561	422.9629211	465.6136877	439.5559871	395.8469196	417.6799456	423.7511801	456.6493994	457.2768017	436.5466623	456.6819219	463.6252544	481.8444459	459.1498638	434.2111192	421.0799154	Pkm	9	59656368	59679375	+	5001	protein_coding	pyruvate kinase, muscle [Source:MGI Symbol;Acc:MGI:97591]	-
ENSMUSG00000064345	301.6253963	468.0228774	451.0815667	457.4784713	430.8090778	433.276034	187.8674705	541.8310259	549.182536	544.9072557	568.6044523	576.3545671	192.9514614	434.6972891	439.7657618	413.9670909	482.4105579	495.340987	271.8678538	585.5059968	568.3201282	619.4242135	609.8189945	615.6651027	487.4914164	462.5704625	437.4013778	541.455694	571.2589288	585.542025	446.4687953	470.4862371	466.0364514	563.8962008	576.1363873	602.9597498	mt-Nd2	MT	3914	4951	+	1038	protein_coding	mitochondrially encoded NADH dehydrogenase 2 [Source:MGI Symbol;Acc:MGI:102500]	-
ENSMUSG00000107176	930.0560724	379.2629702	420.1337261	401.1108205	379.8057885	394.4445508	1107.495769	401.9663018	427.6764737	453.4063854	419.0253889	411.1790161	959.3609225	352.2184417	556.2671811	397.1692216	367.9998779	613.2014157	1025.7466	395.9288049	429.7743186	416.9580351	463.6321705	400.5391842	385.4015203	400.2831595	394.087523	425.4853223	429.1415917	392.9521308	367.6382288	369.2913383	388.4362976	466.745216	440.1443643	416.9412559	Gm9794	6	66875321	66875743	-	423	processed_pseudogene	predicted pseudogene 9794 [Source:MGI Symbol;Acc:MGI:3642653]	-
ENSMUSG00000056737	1024.899931	415.3442833	493.7951986	415.1455468	405.4173331	408.4685563	1221.818659	362.0165038	386.5121717	350.4296608	339.8426666	345.4731077	999.6865206	381.1178545	521.4401828	377.7201832	363.6599672	581.7841446	1154.666457	376.5314299	401.7257912	330.2665554	402.6270224	347.3238856	427.061916	442.6819741	452.2393653	355.5644352	380.7742315	360.2154832	378.4175916	379.8460395	392.4696283	438.7914013	388.9617019	365.9331884	Capg	6	72544391	72562983	+	2529	protein_coding	capping protein (actin filament), gelsolin-like [Source:MGI Symbol;Acc:MGI:1098259]	-
ENSMUSG00000015568	514.3315846	401.1119726	509.9320613	380.0232644	368.1248623	335.7610676	793.1342795	482.483606	532.5568201	420.8143869	454.8458973	402.7629608	565.2038179	376.0589226	437.6408379	346.1825424	388.8111191	411.6843411	731.5764699	540.2108751	578.2984159	505.227358	465.709181	473.231123	414.3386907	455.3264927	414.7727176	513.5248715	512.4029686	479.2825196	395.8630428	446.5086222	389.5712752	529.4608023	547.291071	502.2648129	Lpl	8	68880491	68907448	+	10478	protein_coding	lipoprotein lipase [Source:MGI Symbol;Acc:MGI:96820]	-
ENSMUSG00000023944	676.1377707	511.0502438	562.167573	585.0424432	566.9799773	539.7269333	577.1686257	318.5816159	314.3854154	307.0468563	333.4276841	320.0371158	789.3155421	541.4759512	597.6907223	645.1783554	591.7527549	676.0877826	524.7359123	321.0752047	317.0975646	308.2808353	348.0223308	307.4576996	534.269341	558.2347466	540.7978508	309.4706882	334.7782718	330.0802617	563.9996779	586.8668447	573.2597152	323.2783729	332.8998484	336.0055711	Hsp90ab1	17	45567775	45573271	-	2999	protein_coding	heat shock protein 90 alpha (cytosolic), class B member 1 [Source:MGI Symbol;Acc:MGI:96247]	-
ENSMUSG00000024608	1052.974667	333.910115	364.0265401	356.3830396	324.4040668	335.4577497	1538.831954	357.4242684	369.9401768	378.2473128	364.0094429	383.003483	1114.534996	310.430564	511.8444667	316.8557726	304.3651874	808.0711922	1152.419789	339.9605928	359.8065196	372.3455334	425.7494098	366.3319733	339.4811696	357.1809366	345.5647493	366.5815531	392.1447721	357.7138974	317.7172515	312.2649776	338.8328454	416.3752877	373.2206244	358.6563608	Rps14	18	60774510	60778546	+	1384	protein_coding	ribosomal protein S14 [Source:MGI Symbol;Acc:MGI:98107]	-
ENSMUSG00000031320	877.9778509	338.3607801	358.9538034	353.2630355	324.0149359	329.4480747	1276.853044	370.5476024	405.6990957	405.7927867	389.7457468	398.5033155	995.2068121	307.6225236	477.81942	341.4006262	325.5011892	690.4298763	1057.813686	374.3561357	395.251558	394.1008093	431.4669676	396.5889044	340.7822434	356.3922478	342.7119363	402.6818864	423.7796776	399.9781417	330.7554845	332.3813086	345.4789866	454.8594439	414.631419	376.316265	Rps4x	X	102184941	102189394	-	1631	protein_coding	ribosomal protein S4, X-linked [Source:MGI Symbol;Acc:MGI:98158]	-
ENSMUSG00000008682	691.0684757	373.6626986	384.6860683	396.721218	351.2284691	365.1900766	857.5728216	421.3661842	458.8428288	481.6567734	441.3558456	458.7144584	685.5043816	343.7702599	467.4122179	378.5135415	346.7457981	526.1500852	824.5833202	428.4264569	452.0588466	462.5165562	486.2840797	437.9237481	371.0508241	381.3743914	372.8707966	462.2580598	473.8562723	442.3227469	360.0214232	353.2764968	362.9386216	522.0507056	452.8653035	432.6657383	Rpl10	X	74270812	74273135	+	2053	protein_coding	ribosomal protein L10 [Source:MGI Symbol;Acc:MGI:105943]	-
ENSMUSG00000028367	1136.514027	508.6697253	551.3727456	620.4764487	497.8172831	527.2109026	624.0621749	241.644353	218.264421	249.5777813	217.6527156	223.1369435	1180.289683	506.1625808	718.7847606	582.2775435	506.7720796	1241.864613	541.3185379	215.2165435	223.105184	212.8744333	243.5848671	212.3887478	543.7022021	553.8193195	519.1257603	214.0583864	254.5638494	218.8573507	502.1731462	486.407817	502.8642975	241.0508803	220.9992573	213.0224767	Txn1	4	57943373	57956411	-	1051	protein_coding	thioredoxin 1 [Source:MGI Symbol;Acc:MGI:98874]	-
ENSMUSG00000056071	902.3540821	348.3044928	287.7226909	499.4798565	486.7449268	394.4855605	999.9323629	323.565023	253.1684026	536.1280518	486.7740455	311.0149431	854.9492983	273.5172598	346.130822	434.9416105	460.4927903	559.9866205	934.5286231	346.9730469	360.3811548	683.2464829	722.2510351	459.9604266	377.3338225	373.2825941	359.9284888	268.4781977	402.4514463	253.8474438	271.3183729	289.5037162	332.6496074	444.6256801	417.833315	404.9330508	S100a9	3	90692632	90695721	-	522	protein_coding	S100 calcium binding protein A9 (calgranulin B) [Source:MGI Symbol;Acc:MGI:1338947]	-
ENSMUSG00000024401	1451.570162	1063.923497	1143.059833	1055.95645	784.4016178	899.6587957	7.870200308	11.9484215	9.332519306	16.35343911	12.93227792	15.11104485	952.3448123	743.5744842	981.9439403	738.5644845	482.2650119	717.9906184	13.17231456	15.30594098	19.50644549	19.07585776	16.30910342	15.32172945	1089.418012	1119.031844	1006.489277	13.50543199	10.66750989	12.29641395	763.8879022	617.8560657	567.0093689	15.55378461	12.7747212	14.56846577	Tnf	17	35199381	35202007	-	1639	protein_coding	tumor necrosis factor [Source:MGI Symbol;Acc:MGI:104798]	-
ENSMUSG00000000290	359.7528662	491.9845404	553.6497911	462.8025679	456.9655015	465.4106425	244.9874554	481.4470889	525.790763	426.5419904	423.1054639	438.0613938	320.028801	489.6841594	477.6171421	462.6289885	477.5765274	329.3466887	352.4743288	496.6040178	533.5761094	430.6485372	416.7310393	464.6132199	476.1981749	489.359949	504.0700419	453.4231508	467.430859	472.9594621	481.8354486	490.0150907	514.3010939	458.0828524	456.2982344	487.672868	Itgb2	10	77530252	77565708	+	3052	protein_coding	integrin beta 2 [Source:MGI Symbol;Acc:MGI:96611]	-
ENSMUSG00000025132	946.4314879	511.3882897	534.1400756	529.6175494	513.5449045	497.5451593	736.8364426	307.8091366	306.3978815	319.7945664	305.9867304	306.1280979	852.7940128	465.7386854	532.0421472	497.825507	471.8101915	395.9291769	712.3708343	317.1774512	321.2146269	305.9459154	340.3105121	301.9007293	513.0011619	531.9084172	538.82849	320.8561113	327.3334624	312.4644353	481.3325491	473.6630592	463.3033882	371.9943047	336.5684133	329.2080402	Arhgdia	11	120578104	120581624	-	2258	protein_coding	Rho GDP dissociation inhibitor (GDI) alpha [Source:MGI Symbol;Acc:MGI:2178103]	-
ENSMUSG00000021190	477.3552562	328.5736385	280.9807544	304.620985	293.6419794	291.7765244	938.6594058	553.1657872	510.6756379	566.6418729	523.0005795	546.7858026	484.0613058	304.8698249	284.2121743	282.4239796	267.5229368	347.5308367	872.1174627	571.3199286	538.9848874	576.9768176	576.0455644	566.309791	279.2349668	286.2557499	314.4157441	506.1176472	533.7588242	534.5904431	266.673192	252.4818888	292.6042315	554.3970635	485.1070557	566.9790924	Lgmn	12	102394084	102439813	-	2323	protein_coding	legumain [Source:MGI Symbol;Acc:MGI:1330838]	-
ENSMUSG00000015340	338.2303514	821.5148059	882.4184389	963.6322706	783.2088238	818.4437758	68.16999862	150.5277902	172.6569556	166.9353667	151.9193602	157.4836419	374.3848678	766.1247392	604.733244	931.8591339	821.7535136	489.8485697	76.58519502	150.2613224	164.5089737	179.7734359	130.4851049	160.7661555	849.3783799	829.2652257	784.1532909	164.0683076	151.0847899	154.6959884	825.0999988	807.0856475	761.9575158	133.9860706	146.6526911	149.7520203	Cybb	X	9435252	9487771	-	5808	protein_coding	cytochrome b-245, beta polypeptide [Source:MGI Symbol;Acc:MGI:88574]	-
ENSMUSG00000069792	1529.798015	599.4677551	670.4721538	608.8107618	633.0439723	701.9005919	370.8483378	167.1228628	126.8663737	158.9367645	126.8905414	120.8277727	1314.178502	487.8959066	724.4950251	494.8408391	565.389876	1128.098459	392.0081404	166.3275173	138.2969534	170.4566102	183.2560285	139.9719943	587.2926672	680.540309	602.0479249	123.4005172	158.8449529	111.0964812	505.6149467	603.9849042	506.1414593	154.6840893	125.1835758	143.9840637	Wfdc17	11	83703991	83706268	+	533	protein_coding	WAP four-disulfide core domain 17 [Source:MGI Symbol;Acc:MGI:3649773]	-
ENSMUSG00000030695	800.7832636	419.1546561	456.3392555	447.6959964	438.0314188	433.5744929	650.8407877	342.1969072	362.6851894	384.1461305	338.9344297	346.1632354	787.2862391	453.685362	604.7801439	501.0634246	500.0647696	624.6446035	638.540971	332.7185861	339.314497	321.9595573	358.4379174	313.7352086	436.1153726	436.3917193	420.2667349	347.6872342	369.2183517	331.8086816	461.2699402	455.2889803	467.5499804	370.9955404	333.4279969	323.8758621	Aldoa	7	126795234	126800751	-	2911	protein_coding	aldolase A, fructose-bisphosphate [Source:MGI Symbol;Acc:MGI:87994]	-
ENSMUSG00000064363	356.0247273	417.9488097	395.6798362	417.4456637	389.3445069	390.9891946	147.7363188	511.4279112	521.8987256	527.4109614	542.8184993	518.7335789	199.4231724	391.0328008	462.1200871	383.2850443	419.6610164	241.0872839	267.8683174	534.804603	502.0988471	576.3986498	615.4517201	536.7206957	437.3012155	409.5891538	402.2634691	515.2122622	549.2554988	526.7193026	410.2475382	409.912883	434.5824775	542.5983966	500.592832	521.5818522	mt-Nd4	MT	10167	11544	+	1378	protein_coding	mitochondrially encoded NADH dehydrogenase 4 [Source:MGI Symbol;Acc:MGI:102498]	-
ENSMUSG00000024679	686.3589267	810.0496988	856.3253709	951.2990395	833.3122858	850.0082714	67.78725334	90.09100958	97.35861723	100.484128	104.2847268	99.48093453	567.4391929	716.942428	734.6800977	931.5346373	784.9568712	882.7983227	73.49571166	92.75295973	94.02108108	96.01143731	105.7291247	93.11842337	814.5265254	832.928366	804.0488528	91.60304809	97.62184333	98.09869925	745.4540048	719.9185646	733.7796232	87.47514519	82.4721776	92.7478919	Ms4a6d	19	11586604	11604849	-	1735	protein_coding	membrane-spanning 4-domains, subfamily A, member 6D [Source:MGI Symbol;Acc:MGI:1916024]	-
ENSMUSG00000028843	899.9619419	335.583942	352.6341256	325.0332638	322.5229903	309.3692598	1122.458208	379.3344695	412.6188749	397.2960694	340.6761143	368.2659335	851.802358	317.4098232	448.0066329	312.4606841	296.6684119	415.4142591	1166.205296	419.1973692	422.8326014	355.1707537	422.9263009	358.190998	326.2723415	354.0047236	361.4796278	380.8244939	424.7101691	363.6126444	325.8544896	316.14386	328.5284114	483.9797833	420.5310305	393.0055318	Sh3bgrl3	4	134127406	134128789	-	821	protein_coding	SH3 domain binding glutamic acid-rich protein-like 3 [Source:MGI Symbol;Acc:MGI:1920973]	-
ENSMUSG00000019122	1031.873998	711.6708015	972.8321609	739.1478488	774.3798675	763.5654432	153.0517618	83.84388155	85.98991582	78.309026	98.56260171	92.22746194	1003.335507	595.7903879	772.3617559	645.3174079	722.4081994	813.8344934	130.941554	81.50053713	87.04725028	65.94016223	95.96048257	91.09327035	746.0943512	847.1476053	810.2872824	92.83756061	102.7605057	105.2248186	673.0795882	767.5813698	687.7797738	99.51900584	110.5741949	84.50231545	Ccl9	11	83572919	83578636	-	3045	protein_coding	chemokine (C-C motif) ligand 9 [Source:MGI Symbol;Acc:MGI:104533]	-
ENSMUSG00000015837	679.9063394	663.2743623	651.3571727	946.6230912	533.6186679	574.4013574	218.4996709	191.7397691	197.1546914	227.746495	178.6440618	187.395697	713.0269757	662.9155246	847.3881357	1063.993728	582.8868298	715.0370349	195.8114543	162.6112357	162.6659747	182.5710752	160.1489874	163.2315985	822.829008	614.804431	518.0836491	196.7265864	189.7197494	168.2445907	794.4603045	567.7967804	567.4001287	174.432708	152.0636224	151.864002	Sqstm1	11	50199366	50210827	-	3356	protein_coding	sequestosome 1 [Source:MGI Symbol;Acc:MGI:107931]	-
ENSMUSG00000015656	682.1165909	491.3164423	548.1228969	548.4005785	556.2160277	556.8302668	460.4017451	260.8011625	267.7945425	274.9272411	281.571563	279.5684675	776.5363686	547.2399132	651.2561219	630.9720865	615.1678953	650.1291287	406.6275347	244.3370525	254.5002308	265.2124655	291.7978458	265.4860662	510.5256918	535.8506286	534.8290747	257.7495509	271.7007726	276.5958396	562.3580677	605.2850103	596.5379046	252.1001424	261.1613078	261.4745906	Hspa8	9	40800984	40810087	+	4301	protein_coding	heat shock protein 8 [Source:MGI Symbol;Acc:MGI:105384]	-
ENSMUSG00000049517	920.765976	348.5594398	364.1910467	364.523363	332.7447341	352.3045193	1066.779912	324.4128707	346.9094615	368.6498143	336.5425587	348.6301336	909.5265206	321.1231078	497.040215	346.5871735	330.9967706	654.8394321	925.2901611	328.9418782	347.5923277	352.888059	415.7748795	352.7322574	361.4086831	369.5816167	346.656716	353.6012577	371.7955971	336.7916836	335.7873132	337.5553639	346.4844644	417.433076	358.0663371	334.8352034	Rps23	13	90922958	90924950	+	1268	protein_coding	ribosomal protein S23 [Source:MGI Symbol;Acc:MGI:1913725]	-
ENSMUSG00000040713	316.9761822	341.9193476	335.4990458	382.4149518	294.6123868	289.2780229	452.3124893	559.8309244	617.3162728	702.4676084	526.2000406	557.9142396	325.5729916	335.6889522	379.4614937	408.1646453	339.7417301	360.2034871	438.9062773	492.7370145	499.487286	555.050334	445.1849633	464.4102475	351.5570065	320.1716193	312.2080485	563.5336646	554.8032442	509.0902539	360.3469716	319.8783944	336.1571949	482.9218402	424.9589861	460.9156844	Creg1	1	165763746	165775308	+	2362	protein_coding	cellular repressor of E1A-stimulated genes 1 [Source:MGI Symbol;Acc:MGI:1344382]	-
ENSMUSG00000050578	623.1796748	938.1240452	1069.807163	1057.094092	1120.921228	1140.653937	15.49920784	21.59460727	13.19287368	12.87971691	19.76670952	16.62053321	507.0162191	652.3049555	545.0335047	764.0480596	767.7119691	889.1986761	15.66969655	21.08162633	22.86084579	12.7459839	24.45646691	19.59390176	944.705178	1065.665076	957.8637782	12.49786928	16.39471299	17.24667429	626.5216169	734.094761	606.8446368	17.16407939	19.24137438	20.78855961	Mmp13	9	7272514	7283331	+	2673	protein_coding	matrix metallopeptidase 13 [Source:MGI Symbol;Acc:MGI:1340026]	-
ENSMUSG00000075010	1318.087981	850.0729075	895.8043664	1008.304477	777.4194818	854.1949921	6.503827717	3.537933432	2.862382414	4.488704489	4.321915516	4.361347568	1025.86595	643.6031681	805.5691383	786.6206485	591.5801796	1052.688062	7.140818142	4.092667665	8.836636505	5.314389701	5.368313127	5.049432824	870.3720106	925.4849413	884.0099663	3.644848984	3.813762763	4.336177682	663.0708606	611.1067237	658.7827166	3.595578699	3.441299378	4.691552841	AW112010	19	11047617	11050566	-	770	lincRNA	expressed sequence AW112010 [Source:MGI Symbol;Acc:MGI:2147706]	-
ENSMUSG00000004730	301.7979351	654.0416109	742.1071754	792.2842894	692.2967245	666.6627235	87.19641782	205.2355567	230.1507508	236.9879296	229.3161513	228.4826268	270.6226237	607.7046582	562.3619719	789.0758735	717.0580924	470.7124891	107.4294487	229.2110427	244.4045632	271.0000907	225.7012588	248.9671444	686.1135018	686.7549801	622.364676	229.5487241	220.7575565	223.1130683	677.8595583	689.9620732	623.4516235	225.5287319	231.028133	233.7436385	Adgre1	17	57358691	57483527	+	3238	protein_coding	adhesion G protein-coupled receptor E1 [Source:MGI Symbol;Acc:MGI:106912]	-
ENSMUSG00000024781	169.6365454	259.6586858	259.6444332	277.2611836	216.864131	212.8346638	330.7298986	623.900015	721.45939	709.5145088	597.2016747	605.3508927	169.0918639	281.4303213	258.9785881	318.600186	277.2929135	191.1140011	351.0800861	629.6451417	643.2770082	704.8993177	517.289268	596.940541	271.7021152	242.3668412	231.6524247	664.5159774	617.8137581	592.5686017	302.1481459	283.4286145	267.4312207	585.7680906	584.4780282	580.117028	Lipa	19	34492318	34527474	-	2969	protein_coding	lysosomal acid lipase A [Source:MGI Symbol;Acc:MGI:96789]	-
ENSMUSG00000036896	611.4705084	331.7432139	308.8159117	364.0471861	325.0383448	320.1509876	774.694238	410.3229118	411.5871702	462.5846054	430.5039678	459.5620368	511.8865455	296.291785	340.9083902	318.7325712	274.1157043	418.97203	831.8747507	447.2270428	438.4712539	508.4533124	534.0691598	475.9670721	316.125742	321.163969	328.3495124	421.1840039	464.4416488	422.9167246	295.2909854	268.7480183	290.0427094	524.887457	425.777644	452.624737	C1qc	4	136889804	136893065	-	1931	protein_coding	complement component 1, q subcomponent, C chain [Source:MGI Symbol;Acc:MGI:88225]	-
ENSMUSG00000044533	867.65313	305.4110758	318.3871721	298.6619334	327.4492385	332.8112494	1233.53563	325.2815903	336.5789452	379.0341331	349.489818	370.7671734	904.3888091	300.3162009	422.2781348	297.9631193	305.4536617	557.5055812	1038.842711	325.558353	338.637443	323.8589802	415.6523729	345.688943	306.5907601	325.487006	341.596357	339.0300647	363.8467542	344.7008606	296.6764998	323.1677582	316.3931226	407.5971591	360.8789512	342.7449371	Rps2	17	24718116	24721929	+	1830	protein_coding	ribosomal protein S2 [Source:MGI Symbol;Acc:MGI:105110]	-
ENSMUSG00000018293	846.6923794	455.9142073	445.2387901	446.7629727	475.1794754	437.6867076	479.9401182	284.7846977	275.8663005	280.6634256	283.5585754	269.5840965	768.0187427	439.8772713	578.7689828	442.4338337	446.0124659	607.8354002	584.5401947	303.5837785	288.0699221	284.0721239	353.1209989	273.7097644	463.0191127	461.5181442	483.1450658	292.1723754	317.0942773	293.6166748	449.4595442	442.9408719	463.633809	353.9365078	335.62996	310.0629295	Pfn1	11	70651850	70654644	-	2405	protein_coding	profilin 1 [Source:MGI Symbol;Acc:MGI:97549]	-
ENSMUSG00000025503	539.931623	286.2730889	308.0828098	356.3022685	275.3607388	267.7917945	954.5388235	410.7751552	483.2632349	544.9277358	429.2290112	447.3170715	629.9138993	298.3777177	451.2516008	389.636083	320.2816534	454.4704107	768.9265364	369.2139576	395.1422729	436.6362252	402.8457562	378.1346172	317.3638908	290.9252326	272.4233919	471.7450362	437.4045228	395.8792842	350.6352746	315.5364635	311.6415175	439.5019435	359.2400462	342.2247565	Taldo1	7	141392199	141402968	+	2171	protein_coding	transaldolase 1 [Source:MGI Symbol;Acc:MGI:1274789]	-
ENSMUSG00000036887	874.3758239	289.0792339	240.5037889	296.8467611	291.3367092	294.3685403	1403.450977	334.9412672	290.0000724	330.4144345	344.6516643	369.8635913	709.1815269	263.9847095	336.6161179	257.0770578	244.9061248	437.9507626	1209.234747	366.9270218	341.636437	383.6988216	517.553945	408.2466438	266.9003107	290.1139968	287.7106169	305.9417727	402.9567576	342.4726395	257.4662182	242.1310591	263.5629327	426.7329604	375.7921704	392.2573882	C1qa	4	136895917	136898803	-	1040	protein_coding	complement component 1, q subcomponent, alpha polypeptide [Source:MGI Symbol;Acc:MGI:88223]	-
ENSMUSG00000026728	483.5817513	388.2779338	349.9263997	322.1787701	338.6609599	337.710401	453.7161449	441.0574137	422.0240385	413.818108	408.5375473	420.1337239	437.2470433	396.1232127	373.4956683	323.251786	323.1370989	437.0610705	528.7476451	455.9334508	445.1242399	367.0131298	470.8640376	414.0015137	322.463236	358.0045227	391.110235	419.3012873	447.4502002	434.1025287	315.0737694	346.0244949	372.0733727	490.5694472	474.9112798	431.3651347	Vim	2	13573927	13582826	+	4743	protein_coding	vimentin [Source:MGI Symbol;Acc:MGI:98932]	-
ENSMUSG00000025232	609.4723108	288.795601	290.5905397	299.6349398	254.1557896	255.6493323	1099.28048	420.6521515	432.2381004	482.6281118	415.4585365	418.5879441	594.5709301	277.6060643	326.2428379	285.481124	253.8788652	379.9296066	961.4393379	418.0172664	415.6700731	457.9184195	452.1097449	398.0647123	283.0560909	265.9645482	270.6531995	422.6401381	404.1838946	401.8889813	259.7640622	243.0585948	266.7225854	435.5946319	377.3739367	398.3915829	Hexa	9	59539540	59565109	+	1996	protein_coding	hexosaminidase A [Source:MGI Symbol;Acc:MGI:96073]	-
ENSMUSG00000062825	625.6126262	534.7023849	510.3071541	490.9106716	480.913054	460.4598847	393.9489324	319.4235984	294.0039344	280.4016455	297.8464451	299.0417112	522.1779977	451.5799039	435.5741932	425.8543487	394.9952102	417.2918072	435.4475201	356.7129168	342.4848768	291.9578268	353.146826	336.9895766	495.4779076	483.9766172	530.1736303	299.6319949	317.3707548	311.0872467	403.8087329	383.9577479	421.598605	363.115572	356.0458014	350.4828213	Actg1	11	120345690	120348542	-	2658	protein_coding	actin, gamma, cytoplasmic 1 [Source:MGI Symbol;Acc:MGI:87906]	-
ENSMUSG00000002944	179.5907449	336.6263649	352.7735347	274.5597476	310.4839396	289.788127	229.176893	537.0100242	638.7402369	502.0029662	543.2415363	512.7100431	200.8760545	346.5496076	302.0717004	298.0954192	341.6187774	247.0451555	237.2172064	500.2503208	526.1101177	411.935975	374.7406002	450.3859106	316.8681021	351.2677715	351.661282	582.3261151	637.0786506	600.3375935	348.5839677	386.5359708	368.8622698	465.9529466	547.2874449	473.2396348	Cd36	5	17781690	17888801	-	3590	protein_coding	CD36 molecule [Source:MGI Symbol;Acc:MGI:107899]	-
ENSMUSG00000076281	234.8729744	452.5976588	700.25681	573.3786875	345.3956383	589.3612921	207.666078	304.7939606	532.8349972	558.8105107	301.7991855	615.5541558	133.508566	419.7044878	445.7015794	513.4833119	372.3718857	390.8440721	188.6716166	337.5411596	435.4021088	614.6589815	349.1670851	528.0383147	407.2236361	369.5864645	346.6285339	339.8971226	359.8421557	283.7075544	370.0402209	363.5211611	335.6707167	241.5976565	295.6924366	273.6036528	Gm24270	9	56223715	56223771	-	57	miRNA	predicted gene, 24270 [Source:MGI Symbol;Acc:MGI:5454047]	-
ENSMUSG00000037902	399.3183821	374.188068	358.9471348	385.6497369	376.4428025	352.0854999	460.7992618	369.2313213	374.3402854	368.1983782	340.559469	346.9671716	478.533316	406.2631842	360.9050161	425.4637064	406.2957779	340.8906704	473.9429692	400.8723437	390.3746314	391.0741001	356.2396834	365.5348574	347.9426471	375.0448558	372.2974128	380.1257563	367.903765	355.622781	399.2565775	414.9451774	406.6326515	408.853393	385.8062006	391.8137439	Sirpa	2	129592835	129632228	+	4911	protein_coding	signal-regulatory protein alpha [Source:MGI Symbol;Acc:MGI:108563]	-
ENSMUSG00000018585	946.9383254	245.0352882	272.2167024	261.0856631	242.3780434	257.6802758	1489.228278	288.9240326	300.8242226	290.4992714	262.9934446	293.3026394	1001.536348	233.2895248	416.1534595	230.4674806	258.4820723	550.378267	1184.789996	273.6242374	296.4486536	271.4511982	338.906051	262.1071252	257.54302	256.4683304	260.9929166	275.6163039	307.8145244	283.1518329	249.8951089	234.1241384	288.9369427	331.8433354	265.9355573	288.4871749	Atox1	11	55446641	55461239	-	541	protein_coding	antioxidant 1 copper chaperone [Source:MGI Symbol;Acc:MGI:1333855]	-
ENSMUSG00000024621	263.8940876	336.9030629	376.9121988	374.812071	361.4003948	348.9934402	280.9271909	372.543345	428.7963703	461.9709942	409.4273989	433.6291396	267.6001785	367.7413453	374.2984529	421.4183517	415.6128742	286.3031817	312.8930752	388.940894	407.3186638	454.5040527	384.3172498	438.4857054	339.9210108	347.6874969	334.8754459	442.7330801	394.7308418	402.8895184	411.1270558	405.9806879	386.4155995	422.0039082	401.4827717	393.7187717	Csf1r	18	61105572	61132149	+	4885	protein_coding	colony stimulating factor 1 receptor [Source:MGI Symbol;Acc:MGI:1339758]	-
ENSMUSG00000003429	719.1990235	288.3666474	302.2674382	298.8808045	277.2017541	280.9024489	925.1851571	329.5552772	346.4793129	361.8481899	334.2376137	341.6472962	714.8924959	280.6002501	421.1648058	272.5537497	286.0864769	323.6317395	875.1496323	334.4538724	336.8320996	350.0207477	407.5371403	330.3465662	291.7630029	303.7952504	282.5742414	351.1961175	371.1942589	341.1637802	286.203833	259.2977531	288.4457593	409.605	348.1174493	336.0729575	Rps11	7	45122379	45124439	-	865	protein_coding	ribosomal protein S11 [Source:MGI Symbol;Acc:MGI:1351329]	-
ENSMUSG00000032399	496.025893	318.457552	343.5362039	330.4286283	315.0743621	317.357634	587.704711	343.4104693	362.485149	380.1166188	367.7486125	370.1395857	485.7618592	292.2944776	410.8089419	311.228885	304.8421488	454.5290762	608.1164597	360.7285201	375.2516703	368.8812375	409.9350856	359.5310423	317.8530957	330.2134791	314.7587716	357.9382653	393.9099049	359.1785025	305.8106035	312.0811961	310.1774914	412.5689181	387.4045719	361.0432332	Rpl4	9	64173375	64178666	+	2007	protein_coding	ribosomal protein L4 [Source:MGI Symbol;Acc:MGI:1915141]	-
ENSMUSG00000006333	942.5415988	278.5799024	292.8033411	290.2445359	285.3236297	287.7256072	1321.66702	240.7573944	253.9446205	279.2650035	255.2595595	255.7182994	1094.034997	266.5743942	402.9138743	276.501059	274.7249986	589.4662052	963.2255654	241.4253706	245.6337974	252.0609604	297.4026867	243.0742362	272.7404806	290.7595793	294.7916744	253.1487526	272.2170011	244.8084538	266.8938532	280.9289227	282.8078758	295.8439873	260.446651	242.1093897	Rps9	7	3703993	3706897	+	2522	protein_coding	ribosomal protein S9 [Source:MGI Symbol;Acc:MGI:1924096]	-
ENSMUSG00000106106	214.0307015	345.5919042	621.9399435	470.6398509	343.3951142	556.3776173	113.2323614	279.4493153	493.2890099	476.8266127	271.0010087	475.784376	126.7531312	371.5846352	486.5684018	488.0411178	390.955584	444.1235746	160.1774152	291.6014793	457.3035653	518.7955199	278.4913017	499.636813	322.4770609	440.6355461	350.8636848	264.6797064	338.9847174	317.4457129	313.6188409	409.2192795	408.268279	204.3181035	272.0684526	257.6832126	CT010467.1	17	39846353	39848827	-	2466	rRNA	18s RNA, related sequence 5	-
ENSMUSG00000037563	801.7476129	247.1337732	266.581358	261.1532074	244.6591045	254.5792045	1068.465188	284.6497286	291.3643025	331.2785019	281.953386	301.1294897	845.0644618	240.4049581	382.1986098	240.9280674	252.7867122	485.4855784	914.5527684	281.7077891	296.3594977	288.073372	343.5597902	290.7105019	261.6863651	269.0791641	261.2559939	297.1653382	308.3623467	291.8536692	251.1794021	242.7986631	252.3608647	358.5638316	303.2176625	282.3081469	Rps16	7	28350652	28353155	+	1266	protein_coding	ribosomal protein S16 [Source:MGI Symbol;Acc:MGI:98118]	-
ENSMUSG00000028270	599.5273171	834.3370532	890.5854983	941.3575893	722.3060255	785.7009866	1.085694611	1.838638651	1.82209526	1.898978484	3.011651536	1.793573852	445.9884187	643.3662103	570.1986434	754.3328899	560.5974258	606.2519	2.024695409	2.109516594	7.887763441	2.704613397	3.5049082	3.327015708	836.5631993	838.1862091	815.3062399	1.619237106	2.298425205	1.998568688	613.4702194	599.2567494	597.875031	2.543771894	3.021417623	2.941657662	Gbp2	3	142620602	142638008	+	2516	protein_coding	guanylate binding protein 2 [Source:MGI Symbol;Acc:MGI:102772]	-
ENSMUSG00000046330	861.9895091	215.518526	235.2527816	232.5467126	208.3443314	227.6282021	1449.91538	233.7796155	258.0127147	250.0544226	241.6476571	241.1500424	1059.961223	212.9929589	375.3452143	217.7406404	225.3744374	608.1546262	1126.409694	234.0577389	238.5618674	253.6313554	295.4650731	230.623628	224.6560194	237.5607039	217.3259786	249.6087812	270.4617353	235.1436202	226.372183	204.2274406	232.7691712	302.5131213	247.7583512	234.0633918	Rpl37a	1	72711290	72713813	+	1410	protein_coding	ribosomal protein L37a [Source:MGI Symbol;Acc:MGI:98068]	-
ENSMUSG00000056501	962.8198665	392.9960717	441.0989655	400.2650101	452.2268489	422.9005538	408.6009583	149.8260127	143.5260205	193.4662416	149.7135231	172.024085	1122.795598	424.7974705	615.3615603	439.7623382	402.8295459	920.6989183	325.8026206	126.7665713	108.0268116	97.03160218	157.8805979	125.3644933	394.4922713	434.3605508	480.8629808	136.7029443	155.6612863	148.3110183	440.8093289	418.9056541	449.0608892	136.2447008	116.9454385	126.5209282	Cebpb	2	167688915	167690418	+	1504	protein_coding	CCAAT/enhancer binding protein (C/EBP), beta [Source:MGI Symbol;Acc:MGI:88373]	C/EBP
ENSMUSG00000064372	218.787304	311.7037181	376.8082797	393.4189663	313.2488463	321.1943665	112.1182241	368.2399877	428.9643185	335.8186759	411.1129097	374.3557803	137.1396447	348.9284956	328.3689756	382.1348944	358.2122881	275.586904	171.373366	391.753171	421.1944068	436.451941	349.1510499	437.6204669	387.8372967	364.1046533	370.2882382	412.8050317	385.0280308	442.499096	352.1607161	330.1919289	397.1817644	346.678185	368.261976	386.6304085	mt-Tp	MT	15356	15422	-	67	Mt_tRNA	mitochondrially encoded tRNA proline [Source:MGI Symbol;Acc:MGI:102478]	-
ENSMUSG00000028581	411.6065445	258.7684396	245.2080544	256.0965362	247.15184	225.5029448	843.2312219	378.2688486	375.4771692	384.7969503	360.9950937	354.2676211	467.5251303	249.3979484	230.5630272	246.0505389	241.6139165	193.000225	711.5316408	368.3045494	352.4227297	367.0627333	362.9611845	348.9210147	258.1594239	250.5270897	256.32112	391.7574806	362.5842554	380.9264321	243.7890714	231.3752691	254.4838368	388.1668303	360.4044298	382.8396896	Laptm5	4	130913125	130936141	+	3788	protein_coding	lysosomal-associated protein transmembrane 5 [Source:MGI Symbol;Acc:MGI:108046]	-
ENSMUSG00000024659	401.99277	357.007544	387.0989221	347.0071941	310.169901	305.328501	305.1994308	342.7925878	340.5774106	255.7769839	295.625701	288.5448933	303.3577176	276.9448718	286.2931967	254.3719042	237.0948057	360.0751195	461.4372814	440.6947903	447.7404658	317.2652553	395.9371841	383.1587437	346.4146609	358.018179	375.9029261	287.8286949	348.2791958	340.6971567	247.2866787	255.0781153	262.4281773	426.5337952	433.3775002	413.9824741	Anxa1	19	20373428	20390944	-	2608	protein_coding	annexin A1 [Source:MGI Symbol;Acc:MGI:96819]	-
ENSMUSG00000028495	551.0293864	298.5994913	308.8927934	307.9707241	280.3149938	291.3931093	741.1739102	286.6223574	300.504673	289.4780431	291.6934526	289.0507048	591.9590606	270.068114	389.0839897	287.5652023	264.8669032	491.6061881	633.9753789	288.0601604	292.8316246	299.8744367	324.7264053	276.5280816	286.5497631	294.1533587	282.5188609	294.3475393	333.9670877	299.4465395	272.7807876	282.5458565	277.6306241	324.7809612	317.1127533	276.1065353	Rps6	4	86854660	86857412	-	1586	protein_coding	ribosomal protein S6 [Source:MGI Symbol;Acc:MGI:98159]	-
ENSMUSG00000047945	1037.856243	707.8281669	660.3193381	798.6767745	736.176097	741.9040183	18.67402247	10.92053349	7.168261603	9.775017026	14.86498659	13.51315764	749.0398966	546.4744892	542.3530083	609.2229215	494.8176881	712.0464764	22.72120136	12.40080316	14.86501689	11.91715012	21.78641959	18.41076691	676.7158262	666.7536005	733.2801563	7.2765119	9.514209411	12.50677139	498.4904252	450.6562289	491.364362	10.21547593	13.18066344	17.16445536	Marcksl1	4	129513581	129515985	+	1605	protein_coding	MARCKS-like 1 [Source:MGI Symbol;Acc:MGI:97143]	-
ENSMUSG00000057322	906.4205452	213.7784864	256.7270331	227.5679213	210.6329037	244.3136696	1334.024662	191.2806876	203.324212	231.8205902	218.3947454	221.3137459	1008.736861	207.723188	388.3869877	205.7571786	221.1275187	578.7960241	1017.454211	199.3695084	202.7131855	213.6045776	280.1493494	207.0201696	246.6116053	243.5509333	212.7835304	220.3200794	224.3917118	205.2180477	238.3309897	198.7197913	242.2554269	279.619266	224.4900871	209.2197799	Rpl38	11	114668524	114672331	+	542	protein_coding	ribosomal protein L38 [Source:MGI Symbol;Acc:MGI:1914921]	-
ENSMUSG00000035885	740.5167656	300.5112562	309.8937615	322.0687126	295.2394325	306.7622422	609.8084337	249.3615342	255.1827052	258.2745171	253.641845	265.4111734	643.0349576	281.9723699	393.8006527	296.8482934	295.0486168	374.2104982	651.1767171	259.7470523	271.9443184	276.2923869	312.0917996	260.0155429	307.4249762	313.0893412	310.9526453	259.4735524	268.5007408	258.9302467	279.6562714	274.0463589	308.2967735	316.6088473	261.9114006	276.8852516	Cox8a	19	7215158	7217616	-	545	protein_coding	cytochrome c oxidase subunit 8A [Source:MGI Symbol;Acc:MGI:105959]	-
ENSMUSG00000024644	687.5781067	391.5385972	386.935171	375.2549791	369.9731735	367.4533003	547.6894089	222.4348809	225.5832909	224.1164392	198.5103319	212.9439356	681.4978387	368.2440013	377.3222492	365.3873811	346.5287079	475.6536866	478.1342997	222.7457325	233.336134	220.7138117	224.7532261	200.3448644	365.1273298	385.8034807	383.3273829	217.0834968	228.6211431	210.2482941	347.3738847	347.7627773	357.1589644	233.1611463	213.8347754	214.0162214	Cndp2	18	84667470	84685633	-	2119	protein_coding	CNDP dipeptidase 2 (metallopeptidase M20 family) [Source:MGI Symbol;Acc:MGI:1913304]	-
ENSMUSG00000021996	607.2758695	431.7561148	446.0967931	487.8738621	392.6702602	404.6908733	243.3460791	175.1667535	190.1781842	187.547082	163.5418046	165.4093325	665.5746207	421.661742	585.869562	524.5259637	447.6868749	835.9850122	222.8554351	150.2527832	148.9784794	143.9455352	146.6377277	131.7084662	456.9234535	434.3152178	391.5474949	180.1656614	174.4321901	163.9204235	474.6086227	428.7056491	426.4116893	156.6309283	140.1519226	135.2271113	Esd	14	74732297	74750765	+	3366	protein_coding	esterase D/formylglutathione hydrolase [Source:MGI Symbol;Acc:MGI:95421]	-
ENSMUSG00000025351	693.6019096	257.1944776	253.6798711	254.9363924	228.2215494	232.5565761	1068.845147	281.5980791	282.6216266	274.7177169	250.6786845	260.1486475	776.6453304	237.0266112	308.00618	242.4547818	220.1948787	384.4054911	882.117036	282.643462	284.9302667	265.0939823	290.6002992	256.1895416	248.0545999	245.8920847	252.2158013	263.3384391	277.3650716	265.3770935	227.8611262	221.2945999	243.8537221	299.3255793	263.3260061	272.1619853	Cd63	10	128900989	128912822	+	3682	protein_coding	CD63 antigen [Source:MGI Symbol;Acc:MGI:99529]	-
ENSMUSG00000021477	510.3676734	307.0725106	223.1065505	211.6608626	259.3010675	256.0163115	557.1051131	456.882434	342.0210415	303.5892656	350.1415044	347.6870084	433.7184681	281.0560628	253.6427314	195.5086333	235.011433	312.6588103	593.0053208	426.8888459	343.1330751	261.6781192	434.369864	354.1491917	194.9840101	235.0494221	261.666041	301.2127705	405.6380229	371.7404039	197.3787546	207.6063325	234.8360236	337.0003096	318.5016994	349.777255	Ctsl	13	64359337	64370890	-	6489	protein_coding	cathepsin L [Source:MGI Symbol;Acc:MGI:88564]	-
ENSMUSG00000039001	810.7136774	213.0191482	244.727243	210.7016379	181.0692182	211.4393109	1252.174189	217.0229187	262.1440491	226.7806296	235.1951126	257.5253469	862.2565572	185.2145672	337.2277195	197.3314671	202.1778071	562.6516678	910.914551	216.5404135	255.7232811	264.7449223	272.2090679	253.8958966	204.1681024	219.2020252	216.8155524	211.6356669	279.1022417	252.7856789	186.9132854	201.9562006	232.9655974	261.234329	241.4369955	244.966585	Rps21	2	180257377	180258445	+	810	protein_coding	ribosomal protein S21 [Source:MGI Symbol;Acc:MGI:1913731]	-
ENSMUSG00000012848	830.1259218	271.8253716	304.5696906	296.8477946	273.6702889	283.2523528	836.9333549	207.58671	221.6236725	244.9552847	213.1481612	224.4756229	768.6058884	236.9920601	358.863798	258.5689867	232.5064886	558.2496543	705.3035593	203.9302782	219.0395027	211.7288037	261.1643401	222.95889	297.3136968	303.9532216	293.5986836	228.9438991	238.841165	219.9504	247.0931584	238.0946804	247.0342872	266.329947	224.6370684	211.6359262	Rps5	7	12922290	12926686	+	1734	protein_coding	ribosomal protein S5 [Source:MGI Symbol;Acc:MGI:1097682]	-
ENSMUSG00000041697	778.8886392	268.8591191	293.2830905	273.5543436	272.0712431	281.5510406	763.2115208	218.9266285	216.6358656	243.9067135	213.9817027	234.5563941	732.7333847	267.8932652	407.2036293	261.3927276	259.6178002	571.5649091	710.8013101	223.2150089	215.909034	210.832705	265.2797503	225.7122705	286.3357582	286.5531389	285.7448156	219.2402959	236.2535347	211.5079207	262.0961881	259.8799021	271.8919659	280.2707499	225.302968	215.2954718	Cox6a1	5	115345642	115348981	-	702	protein_coding	cytochrome c oxidase subunit 6A1 [Source:MGI Symbol;Acc:MGI:103099]	-
ENSMUSG00000006304	401.4485666	389.9733924	393.069811	412.7056183	372.163648	371.7795913	234.6880479	232.6028124	249.8483922	252.248109	237.9589873	239.1932144	376.763114	341.362271	379.4128417	382.7836014	347.6483404	416.8022253	280.9988696	255.6441888	268.1581538	271.0533481	266.1903262	243.3119195	393.9180647	386.0094976	386.6182253	256.3923945	257.8036672	256.5002809	339.9704231	355.9089549	338.2751095	289.2026704	267.6445318	251.9337928	Arpc2	1	74236084	74268209	+	2033	protein_coding	actin related protein 2/3 complex, subunit 2 [Source:MGI Symbol;Acc:MGI:1923959]	-
ENSMUSG00000021242	684.5769053	350.6581769	342.3446399	382.488104	326.7095873	335.3872537	503.741669	210.0242121	218.0851161	234.1626283	204.236827	211.5430849	687.597212	331.6077232	358.8466521	371.6289659	310.5743314	505.8499421	450.4506347	214.0588735	214.345997	234.2295667	229.7852713	205.1993674	338.6808822	341.3326507	352.6388051	212.748368	222.070463	207.9637749	309.1224813	297.3222253	332.3732374	234.8035873	203.4332471	207.8035386	Npc2	12	84754562	84773152	-	5438	protein_coding	NPC intracellular cholesterol transporter 2 [Source:MGI Symbol;Acc:MGI:1915213]	-
ENSMUSG00000047675	721.4548682	218.1511725	221.4022545	219.8980263	212.9923408	218.2411581	1127.619029	236.9887095	248.854134	250.1937979	237.8367174	250.0599643	769.4576344	199.5401229	335.0927016	213.0138158	216.8980204	444.3744413	872.1650768	228.5389978	248.1554479	241.0537617	296.7904662	244.3191011	213.2863746	227.1057242	224.5062716	247.4980254	266.8301378	253.482575	209.8168823	214.9775448	224.8135054	286.8755172	264.084084	238.7026232	Rps8	4	117153827	117156243	-	1726	protein_coding	ribosomal protein S8 [Source:MGI Symbol;Acc:MGI:98166]	-
ENSMUSG00000026238	352.608396	280.0783219	303.633074	318.9757521	288.6335386	285.2539455	381.7773561	274.6850128	306.273352	320.6125901	327.499595	325.9130951	315.9357744	250.5561597	262.3560461	265.9140236	243.8548681	367.273367	390.4694977	302.962457	337.8954176	342.0077988	364.959887	350.2291808	283.6363595	307.9880196	320.0228984	315.2876401	321.5949531	320.826978	241.9988743	248.5754432	265.0916292	377.1422664	383.1992702	346.8539062	Ptma	1	86526726	86530712	+	1462	protein_coding	prothymosin alpha [Source:MGI Symbol;Acc:MGI:97803]	-
ENSMUSG00000016559	451.5943031	395.0265145	382.0801231	458.6963577	379.9509688	376.1533757	272.9924863	207.3105443	212.6715508	253.5022596	223.8539538	225.8878405	467.9150238	377.8186569	382.3894903	445.0694868	359.9201835	498.6344795	239.6705544	205.6121449	209.2899615	225.6743596	217.5655342	207.498633	411.4566636	364.7849201	399.8353511	220.1274495	223.7667732	222.8445777	378.4385389	332.4250249	363.3958016	222.2468756	200.7464446	205.8359083	H3f3b	11	116021912	116027962	-	2976	protein_coding	H3 histone, family 3B [Source:MGI Symbol;Acc:MGI:1101768]	-
ENSMUSG00000040659	382.7738095	366.0906954	406.1849741	387.2748983	370.3191498	363.0081312	236.6207795	234.3985683	262.1514316	269.0047395	232.5308673	249.2937844	377.2618505	349.8781477	351.16717	376.9169426	335.8651578	290.0552186	285.6053811	260.0760525	280.1839176	263.8787128	254.5475767	267.9389208	348.6756735	367.999057	397.3345716	249.660625	256.0426733	239.9101662	341.9313989	338.7658651	347.7918605	282.5119122	265.6350176	261.1341607	Efhd2	4	141858142	141874920	-	2381	protein_coding	EF hand domain containing 2 [Source:MGI Symbol;Acc:MGI:106504]	-
ENSMUSG00000032518	681.469731	182.1404729	189.1839292	176.6132492	185.8487977	192.3392241	1490.655428	226.5012316	236.6173523	244.4766917	236.1410318	249.6938841	793.9318748	173.1623696	280.5448205	177.1611019	178.7832092	357.4785809	1012.500831	234.1801946	241.9834247	231.7921937	287.9370231	239.7338402	166.7776736	190.2067334	183.9625909	233.773092	256.6191288	231.54111	182.8457309	184.6274667	195.1115474	278.8331582	254.3463178	234.2086083	Rpsa	9	120127689	120132369	+	3170	protein_coding	ribosomal protein SA [Source:MGI Symbol;Acc:MGI:105381]	-
ENSMUSG00000020641	582.4954697	945.0415928	890.9463886	852.3635291	621.3761566	651.490082	1.032710822	1.71926734	1.128709688	1.586786527	2.480183618	1.43638576	404.4096456	583.011153	353.6069869	557.3149753	408.7148755	313.701276	1.473559833	2.11391142	7.022947765	1.813681925	2.436827515	3.112772009	821.9223413	757.5744845	833.691517	1.722952947	1.730015638	2.802447877	491.9871843	470.6188438	455.2140605	1.857923019	2.294720137	2.073168257	Rsad2	12	26442746	26456452	-	4335	protein_coding	radical S-adenosyl methionine domain containing 2 [Source:MGI Symbol;Acc:MGI:1929628]	-
ENSMUSG00000037966	680.8295839	324.9744039	353.0605357	444.1935022	319.8053954	326.58312	492.7719658	190.7044337	208.4988521	244.3412021	195.9875398	202.3587721	711.0195683	331.0984479	483.5686127	451.8391249	343.5461901	443.1449265	375.506303	144.2565882	143.407368	166.5473367	169.2640907	152.1720081	371.8794945	340.5298044	302.3158918	200.5284776	206.0078419	169.8509848	362.581891	333.0899083	341.0653526	164.3889421	137.2904896	138.1319878	Ninj1	13	49187485	49196244	+	1570	protein_coding	ninjurin 1 [Source:MGI Symbol;Acc:MGI:1196617]	-
ENSMUSG00000016528	747.7426958	571.4553549	582.287814	619.207325	531.7873027	503.2676517	97.01204382	63.40086114	66.9255317	76.40632256	68.25287753	67.43255019	635.7552153	471.7614019	497.3396469	531.8393149	450.0411817	478.6316435	91.97375701	64.75441177	69.13273452	69.61022077	71.82085986	70.30507668	545.2491048	539.420718	569.6859938	69.55973769	69.15670736	62.59620706	468.0409966	456.8477522	458.9929481	73.22400159	66.09466801	65.39410789	Mapkapk2	1	131053700	131097826	-	3041	protein_coding	MAP kinase-activated protein kinase 2 [Source:MGI Symbol;Acc:MGI:109298]	-
ENSMUSG00000003363	459.8282402	268.6773429	254.7064175	256.3734599	230.4918355	219.6084523	588.5993741	340.0954143	308.3386921	326.151982	278.8404111	285.1649855	411.3064283	258.6073544	258.2203501	234.9730276	216.8325578	224.1974061	576.6891576	328.3180492	308.8225689	303.8916193	305.648146	282.0699642	252.3778017	250.9498726	270.1177168	301.9584317	303.9036769	299.2138055	228.8556212	218.5247394	252.4102665	323.0856181	280.2759336	320.2361936	Pld3	7	27532000	27553218	-	2924	protein_coding	phospholipase D family, member 3 [Source:MGI Symbol;Acc:MGI:1333782]	-
ENSMUSG00000000740	659.445359	201.8200721	223.6490783	198.5613034	211.7364289	209.0236457	1056.677766	223.9224912	237.2713165	246.2202543	230.5985024	239.3040878	686.2185945	192.3168006	288.9609579	191.8684229	192.4873401	439.3412434	871.8778702	226.0371926	238.6062119	233.2231385	286.2046056	236.2186827	198.551252	218.4119075	212.2760495	235.8925693	262.3482148	227.7990617	190.0678163	198.7609233	202.4327204	282.7552004	249.1192479	228.8926885	Rpl13	8	123102350	123105244	+	2595	protein_coding	ribosomal protein L13 [Source:MGI Symbol;Acc:MGI:105922]	-
ENSMUSG00000033880	445.2705501	531.3133023	555.5819188	634.6543901	540.9071815	529.0011246	74.91852124	117.4422455	103.4897529	125.6744204	115.3620156	113.0053253	271.3376761	466.3724603	387.2766305	552.4933123	452.7175947	296.0312541	107.244321	115.1325226	110.8113167	122.7383389	131.7047943	114.2985687	532.9133148	547.441282	557.6941438	115.0190065	118.3176335	124.2139909	452.3433449	420.3960159	451.7400081	134.4269044	125.4812917	128.1566788	Lgals3bp	11	118392751	118402092	-	2847	protein_coding	lectin, galactoside-binding, soluble, 3 binding protein [Source:MGI Symbol;Acc:MGI:99554]	-
ENSMUSG00000064339	509.5207016	293.5657635	324.0806813	488.7901212	396.2744104	397.9863301	252.7187923	187.6333455	186.6602634	232.3136291	231.0386001	216.8109983	403.1437335	231.6539757	306.4657583	379.8844284	325.9591011	549.6191575	256.8380549	231.4134787	234.433039	328.3301506	300.618497	278.9042786	341.9242393	344.5357233	354.8462057	189.5649227	189.7665005	209.756065	259.309239	245.5425578	299.5873242	224.3259277	218.9266497	274.4468962	mt-Rnr2	MT	1094	2675	+	1582	Mt_rRNA	mitochondrially encoded 16S rRNA [Source:MGI Symbol;Acc:MGI:102492]	-
ENSMUSG00000061787	638.3548082	231.512344	250.0450417	231.4564075	230.7309567	238.0193732	784.0328578	221.7792047	235.0739421	244.9637211	243.1707681	255.3055784	631.2675301	212.9312545	343.5855402	222.8496679	225.6202311	387.5924075	668.2631031	226.0731388	241.5695897	237.362731	298.5018068	236.967565	232.5954409	246.6597654	232.307707	238.1652341	257.9141694	243.5102775	231.0351431	216.694157	237.4581241	299.1329563	258.863082	238.2095821	Rps17	7	81342732	81345254	-	1274	protein_coding	ribosomal protein S17 [Source:MGI Symbol;Acc:MGI:1309526]	-
ENSMUSG00000003283	669.3150712	524.3672219	605.6603208	569.2244814	544.1439194	548.8885592	73.8831098	52.60408851	55.01657716	59.07254086	54.91801281	55.9003963	591.0257152	473.7544857	503.8494437	500.9839453	466.2447779	486.127887	83.33297023	56.5290197	63.19422231	59.0115098	57.28671743	59.71376	539.3844972	549.5369759	560.8845428	58.18455227	57.31526186	56.84109716	468.4593832	482.1297454	480.5420585	64.17729858	58.908912	57.11122688	Hck	2	153108468	153151441	+	2092	protein_coding	hemopoietic cell kinase [Source:MGI Symbol;Acc:MGI:96052]	-
ENSMUSG00000045128	665.5338349	183.4466669	203.5828454	185.948568	182.1358926	191.2812323	1174.123539	216.9802248	236.6770528	265.470716	224.3411961	238.1125335	680.7546416	180.90723	295.83154	187.3410935	184.5905617	370.2583661	917.3039478	215.7667994	230.2481857	223.7581564	276.9819991	231.5766943	193.6291322	202.5397752	193.756315	233.049179	248.4943021	227.5531187	192.0764129	178.1322374	189.8586942	281.6295426	239.2286842	218.5430099	Rpl18a	8	70894722	70897412	-	1739	protein_coding	ribosomal protein L18A [Source:MGI Symbol;Acc:MGI:1924058]	-
ENSMUSG00000008475	388.1842693	364.0147839	383.5842463	407.07149	353.5918698	349.0808671	264.8395223	206.2555828	217.8469208	217.6491506	203.5325978	199.3000664	404.523655	325.4116547	344.9542231	376.272683	319.7580279	433.5245041	275.4757184	224.2326467	232.0540428	222.6398296	217.6174299	228.4684343	367.4897516	367.4842472	370.649421	210.8201812	218.7064307	212.3062447	329.7208716	322.382029	327.5595635	232.8437366	223.2660585	215.7060522	Arpc5	1	152766542	152775597	+	2276	protein_coding	actin related protein 2/3 complex, subunit 5 [Source:MGI Symbol;Acc:MGI:1915021]	-
ENSMUSG00000031827	421.5927417	152.3003717	155.6573781	144.8460999	163.8534564	148.2859348	983.2285162	307.8212886	304.2285659	319.2990604	293.7794368	325.5528371	372.5171548	149.0749914	184.9661555	133.6253671	151.3171974	174.8773693	945.9925953	348.4530505	338.6582308	326.9192971	358.8171425	322.9735002	148.2324256	153.921182	169.1026537	310.4567677	335.2997431	319.3726387	143.6556467	150.3608383	155.1039122	409.3462717	338.9684836	356.5790948	Cotl1	8	119809222	119840544	-	1596	protein_coding	coactosin-like 1 (Dictyostelium) [Source:MGI Symbol;Acc:MGI:1919292]	-
ENSMUSG00000079523	856.2912149	229.0489088	223.2726046	184.6662361	220.1802709	236.6825751	1013.232815	200.9279175	184.2337895	164.4606392	185.2519729	198.4303483	829.3411679	215.1172439	285.5871293	162.1310431	186.9727428	299.469521	888.7548442	207.7483787	205.7779964	136.9623855	240.5388222	199.350174	214.4650914	253.961679	273.5433812	167.4441191	222.3514736	209.3957677	193.784014	210.209001	218.6962123	259.8059217	241.2654336	214.7730284	Tmsb10	6	72957347	72958748	-	1276	protein_coding	thymosin, beta 10 [Source:MGI Symbol;Acc:MGI:109146]	-
ENSMUSG00000081895	296.182615	311.9995491	213.5435511	351.6461708	306.5408306	139.0857665	856.6693433	209.9534666	274.8093415	390.8717245	291.967407	364.3133162	604.4316334	164.9568091	264.4865448	281.5928894	160.8798753	216.2907234	429.0640238	227.5728923	223.8206328	304.6174393	111.663779	219.8908917	302.1030496	150.5674946	296.4683235	357.2396886	199.680478	209.3988351	297.5916682	312.7124119	189.9338232	396.3558645	275.037632	213.1565609	Rpl17-ps10	7	72648757	72649311	-	555	processed_pseudogene	ribosomal protein L17, pseudogene 10 [Source:MGI Symbol;Acc:MGI:3642871]	-
ENSMUSG00000024737	637.2000612	458.1196228	470.4056105	512.6138569	416.3937559	431.411285	265.9391583	155.4642032	141.8513527	140.9594679	131.1420398	141.6339217	561.1671465	397.0041686	369.7071468	442.1499835	354.2625386	339.6532704	217.1758203	132.1811342	121.2626157	117.3869202	117.2242289	123.1641414	447.0438236	456.2927481	443.8719771	134.6458874	134.7536277	143.2530475	372.1887155	364.3155982	372.2091374	116.4519606	114.9311451	119.0948514	Slc15a3	19	10839727	10859362	+	5491	protein_coding	solute carrier family 15, member 3 [Source:MGI Symbol;Acc:MGI:1929691]	-
ENSMUSG00000041736	950.602035	371.9654008	361.2614692	420.5331856	368.6357304	384.6783475	350.9447284	103.0937657	105.315519	117.9376727	110.3364818	109.8044118	915.7623395	325.412452	393.3301596	419.3095842	331.044945	589.7562519	319.7441506	97.64636941	110.8470882	102.4124637	126.2352863	103.5830368	354.8577571	381.0893662	399.7031913	100.310258	108.539973	103.266375	319.8533406	312.0836827	345.8418783	120.2517519	105.2712004	99.53903474	Tspo	15	83563592	83574203	+	1051	protein_coding	translocator protein [Source:MGI Symbol;Acc:MGI:88222]	-
ENSMUSG00000022831	604.9743802	372.3254455	422.7365387	434.4672916	385.7578254	394.239508	226.4018918	95.57377206	108.0456971	107.8962211	97.42841812	103.1438908	732.9476334	386.9660422	503.793529	470.0168101	409.785991	553.8053443	217.5674619	101.9633018	111.0196963	107.1980215	104.1540152	100.8133821	407.4665984	397.6087276	374.8037692	111.7952364	110.1637761	100.4325581	436.9716106	406.3415887	400.9752481	122.890472	109.8628543	100.1135004	Hcls1	16	36934983	36963212	+	2525	protein_coding	hematopoietic cell specific Lyn substrate 1 [Source:MGI Symbol;Acc:MGI:104568]	-
ENSMUSG00000020120	402.735104	592.7177651	600.5033917	600.2123163	526.8054152	515.6751182	34.77600256	64.1642719	63.87081578	63.85788678	63.29570445	58.89798076	356.7814214	489.9538849	429.5289509	514.7235143	451.3416939	424.9006041	40.46568173	76.02566901	78.56067549	78.18177594	62.53538309	70.1831568	599.8786059	571.2960203	577.839075	61.30072173	61.6646162	61.32718594	478.9995995	480.6855988	457.3311978	65.19491115	67.85099088	71.36894818	Plek	11	16971206	17052381	-	4486	protein_coding	pleckstrin [Source:MGI Symbol;Acc:MGI:1860485]	-
ENSMUSG00000060938	629.0988903	208.8971764	228.0947473	222.2772026	191.4339033	205.4300099	916.9991718	215.1403026	221.4718836	230.6266671	217.520912	221.736128	694.4787685	187.3348289	306.9007244	197.9215862	195.0589479	451.8584349	736.6368568	214.7345274	225.2725646	217.2830962	262.5962661	212.1740901	203.5004787	216.6806299	203.7735676	223.1672051	244.8833079	221.5002715	202.5978462	185.033278	201.6095754	261.4762598	229.1696604	208.2943063	Rpl26	11	68901583	68906989	+	1444	protein_coding	ribosomal protein L26 [Source:MGI Symbol;Acc:MGI:106022]	-
ENSMUSG00000002111	619.6330875	355.4281487	360.5726148	395.2304586	354.3488175	340.4169628	289.7722721	146.4952382	155.1738398	169.0996826	149.2438167	154.1918088	613.1288005	355.3173166	410.2505254	383.7998208	334.2192507	405.2981923	293.9736813	142.5356137	148.6367576	145.8514207	159.9359659	147.7319775	354.4708916	351.2385056	383.4037907	153.0668608	158.3843103	146.6389313	350.554376	325.4829543	351.3405762	173.6551108	153.7059994	142.7626997	Spi1	2	91082390	91115756	+	2695	protein_coding	spleen focus forming virus (SFFV) proviral integration oncogene [Source:MGI Symbol;Acc:MGI:98282]	ETS
ENSMUSG00000025362	592.3054072	201.660413	213.1325222	201.328146	198.2420366	206.8230416	810.0368586	221.746437	233.593393	236.8021913	232.811977	238.0292295	592.5816515	188.1548143	284.0291048	182.2252118	193.6951312	449.6131586	703.0671131	220.2703704	238.1970724	228.1947486	274.3835393	227.9393389	198.5595431	217.9361999	205.8524676	218.7400559	258.9566197	234.1462185	188.4342977	199.0150546	202.8144382	281.265541	243.6992707	228.1682346	Rps26	10	128624534	128626747	-	1544	protein_coding	ribosomal protein S26 [Source:MGI Symbol;Acc:MGI:1351628]	-
ENSMUSG00000056054	607.5355804	238.4061005	206.6457991	352.4786226	315.4404405	281.3332789	477.9001361	176.4195863	140.6898077	247.4507099	238.5800838	153.3849229	585.3087351	197.5627737	271.6942882	281.0513081	329.7761231	467.374856	467.0962398	186.3543426	193.5099657	361.5997963	387.0204816	234.7074643	275.3891943	250.7292095	231.864923	143.6923348	222.4418769	137.6650973	207.1659503	191.2639127	239.7282938	226.3038582	194.6007894	216.6769513	S100a8	3	90668978	90670035	+	694	protein_coding	S100 calcium binding protein A8 (calgranulin A) [Source:MGI Symbol;Acc:MGI:88244]	-
ENSMUSG00000064349	667.5906176	237.7429064	252.3552926	235.9971898	169.7849629	141.4342293	646.1125818	246.0977595	205.0419936	176.1009719	238.9243552	183.3886078	571.3896908	219.6299939	313.3282103	165.7726442	178.978938	448.183694	667.7015003	235.5976452	240.5528826	270.2974237	277.8930487	190.591337	242.0744992	222.9673019	160.4821891	251.7101355	248.4813123	212.1070047	242.8448342	197.4974274	203.1626244	309.9824666	215.222248	211.8191608	mt-Tc	MT	5192	5257	-	66	Mt_tRNA	mitochondrially encoded tRNA cysteine [Source:MGI Symbol;Acc:MGI:102490]	-
ENSMUSG00000030142	413.7820666	593.7594005	621.2667094	692.9957814	573.3302457	587.5345272	1.268453811	2.256845108	1.713509166	2.497890526	3.155410129	2.268698632	317.5923339	492.4605059	533.0698612	659.2527926	519.1438031	588.0728028	1.856587336	1.653596524	5.508094789	2.472555933	2.95400385	2.892842529	642.3188727	588.160862	545.9191586	1.914602478	2.038261063	2.333420116	523.5001392	492.6022904	452.8368836	1.991508847	1.854812245	2.673753757	Clec4e	6	123281789	123289870	-	4965	protein_coding	C-type lectin domain family 4, member e [Source:MGI Symbol;Acc:MGI:1861232]	-
ENSMUSG00000073982	646.0566613	331.618644	334.0143973	379.926498	334.665702	325.1818297	371.1074935	139.4681941	141.7721883	163.938124	148.7268056	145.0260044	655.8007618	308.2402185	388.0880589	366.3164175	329.4220791	385.0473198	319.6788095	133.3310121	138.1606043	139.8132754	154.3038577	123.3421233	343.8667296	327.0289905	342.5416693	152.3446688	150.1068927	141.4467341	333.6214259	303.2512543	324.4681	162.358103	139.7707063	135.7633213	Rhog	7	102239123	102256054	-	1420	protein_coding	ras homolog family member G [Source:MGI Symbol;Acc:MGI:1928370]	-
ENSMUSG00000074896	909.8684786	680.5756453	606.5721568	672.6518096	517.3521369	532.0545896	3.174265486	1.561151142	0.757834198	1.883596485	2.904647298	1.703976829	619.4593436	454.6322421	369.7044795	482.3693886	353.2984161	463.7369791	4.633768725	2.875236362	6.848701674	2.265985551	7.492508429	5.032921953	597.5472316	599.5817093	658.2712693	1.297039337	2.459570166	4.610566252	385.734268	357.0334318	394.5188001	3.688301359	5.028509608	3.568146322	Ifit3	19	34583531	34588731	+	1745	protein_coding	interferon-induced protein with tetratricopeptide repeats 3 [Source:MGI Symbol;Acc:MGI:1101055]	-
ENSMUSG00000060591	791.7005351	357.3758137	404.3524643	346.8405754	371.6522735	434.0273013	173.1871681	86.63478184	85.33483033	86.80849457	89.49892695	92.82151712	726.1869486	366.8197811	570.7783713	330.1757867	457.4470043	496.4104026	172.952411	80.7779798	79.44238265	83.88430712	107.2375566	96.93097127	351.8925737	389.4268602	400.4120141	84.31349756	88.21862553	84.56922348	374.2342335	371.9253581	425.5678391	88.98371102	80.51202184	86.36090975	Ifitm2	7	140954837	140955987	-	655	protein_coding	interferon induced transmembrane protein 2 [Source:MGI Symbol;Acc:MGI:1933382]	-
ENSMUSG00000024308	595.185205	482.2974185	499.9507156	537.6966406	455.6322643	452.172142	118.421232	65.6381354	68.15388107	74.95687348	64.64999781	67.42669033	519.7832686	392.1929106	388.4126995	458.3910582	371.8064024	450.6749148	118.6393817	67.54447247	70.87718863	72.85962626	73.7705106	67.48876251	490.9558193	475.3106812	482.2162436	65.88113767	67.15081361	66.19911454	398.1884641	354.3039333	383.0351347	74.04972151	68.58567718	69.82475976	Tapbp	17	33915899	33929288	+	3296	protein_coding	TAP binding protein [Source:MGI Symbol;Acc:MGI:1201689]	-
ENSMUSG00000010095	392.9780021	350.3250087	361.9183852	385.1014733	346.1481564	346.1158806	155.0241735	149.9620568	141.9475635	166.8148578	144.8895399	149.8689274	395.8538859	363.8433501	450.9547705	422.8697142	367.5756785	488.5685585	137.3163986	120.3066123	113.6333888	125.7534102	130.1470706	120.0255561	388.5979275	344.7551688	342.8715595	150.0123942	141.8210659	143.8330094	405.412562	354.3091526	369.8310824	128.4484575	115.6085014	116.5890337	Slc3a2	19	8706882	8723369	-	3529	protein_coding	solute carrier family 3 (activators of dibasic and neutral amino acid transport), member 2 [Source:MGI Symbol;Acc:MGI:96955]	-
ENSMUSG00000006699	305.963162	316.9097202	336.2181768	354.0019053	312.3497319	301.8505848	164.5216972	193.2445177	214.8153342	200.1701484	198.4745378	196.6449482	261.8956525	281.0167994	294.2216478	318.978613	294.0983197	360.8808473	190.4527377	218.9853899	232.098069	228.869018	216.1311476	213.8581311	333.2225594	319.9141013	315.7933872	209.0569403	210.7056945	205.1640969	289.4363536	285.1685363	277.2475894	225.881382	221.2829337	217.8480917	Cdc42	4	137319696	137357720	-	2966	protein_coding	cell division cycle 42 [Source:MGI Symbol;Acc:MGI:106211]	-
ENSMUSG00000059326	220.4240519	308.6147445	323.9652641	295.9169323	308.9165129	270.56282	119.8699886	235.7902645	242.5510717	246.946816	223.2889593	224.211703	137.800801	294.2240088	282.8761139	280.6037857	272.8865304	155.5267895	186.3830093	255.9897745	237.8987219	210.6204884	218.6073282	209.0175714	346.8401391	326.548129	338.108205	269.5680557	251.6943801	246.0842359	343.3177886	301.8997884	299.8932884	291.6132946	259.555419	247.8411543	Csf2ra	19	61224402	61228418	-	1849	protein_coding	colony stimulating factor 2 receptor, alpha, low-affinity (granulocyte-macrophage) [Source:MGI Symbol;Acc:MGI:1339754]	-
ENSMUSG00000000682	665.7259844	248.1515134	290.3299918	289.9177022	244.8778267	267.8495132	559.975731	139.9539453	154.4495251	130.6311846	145.1402916	149.3866412	647.3322098	216.3718056	323.5230238	257.1032414	226.0130549	482.9635067	508.3166216	150.4553953	160.2097297	142.4285416	176.9313863	137.4184413	270.7728195	278.0952898	277.8886748	143.5796321	164.956423	163.7555052	242.4470683	231.2640339	261.9443086	177.9311649	167.1335503	156.4249405	Cd52	4	134082448	134095082	-	1187	protein_coding	CD52 antigen [Source:MGI Symbol;Acc:MGI:1346088]	-
ENSMUSG00000031818	625.27233	187.1899928	200.2424251	199.9905384	188.3278652	177.7137346	909.6057631	175.2911432	173.8201111	201.890912	177.0132193	181.9045382	705.7923161	178.9182745	267.1621532	186.2853463	176.6145465	398.6625329	696.3286834	184.3996929	177.7592856	179.5235127	208.1912644	176.0031072	197.7131317	196.7198378	201.6126193	180.1321537	193.4510815	175.8577053	186.6669816	184.6754507	189.9515084	222.7171038	189.7318829	176.7119579	Cox4i1	8	120668222	120674207	+	1550	protein_coding	cytochrome c oxidase subunit 4I1 [Source:MGI Symbol;Acc:MGI:88473]	-
ENSMUSG00000025794	570.1876442	168.0272413	174.2232172	165.2592414	163.6448164	162.9147994	1033.705483	186.6719498	187.0292112	195.5743169	191.3028053	195.0793322	696.9975562	163.5169875	273.3767734	166.2441003	168.2405115	351.991405	764.0735201	189.3936791	191.8502144	188.5087689	230.4141605	182.9953891	161.6625974	173.9417949	167.3679016	193.8707716	218.3942904	189.343124	167.4524216	168.5339086	174.3641354	232.3732569	200.2525222	185.8254418	Rpl14	9	120571444	120574654	+	1651	protein_coding	ribosomal protein L14 [Source:MGI Symbol;Acc:MGI:1914365]	-
ENSMUSG00000063229	513.8741156	266.2773718	256.9602049	216.9642148	296.7403928	289.3597414	372.1001614	183.3324312	170.1035175	156.5071736	177.5691583	182.8134267	565.5591364	287.2576527	347.5494738	242.8237346	322.015836	410.198063	363.8422604	181.3945277	176.7729464	142.6998152	207.9705049	182.8433097	218.4656465	252.9781523	276.1800387	156.5324283	183.2524087	192.5679257	247.7994263	285.9218662	307.3133324	182.1904711	182.8258682	181.3213209	Ldha	7	46841475	46855627	+	3310	protein_coding	lactate dehydrogenase A [Source:MGI Symbol;Acc:MGI:96759]	-
ENSMUSG00000034459	730.276812	644.4302665	626.9556814	597.8417767	498.5243586	506.9588321	1.742679741	0.696688983	0.647269156	1.046158167	2.216784169	1.172201105	574.6542897	438.5424947	352.1307616	417.3299197	374.1422236	457.1287106	2.770404009	1.373846509	5.468513395	1.298336627	3.239463162	3.444421753	576.5028411	560.309982	595.3146483	0.988504152	1.513885323	3.347217286	397.4725598	396.8191676	381.5283232	1.475595174	1.89720065	1.968312985	Ifit1	19	34640871	34650009	+	2656	protein_coding	interferon-induced protein with tetratricopeptide repeats 1 [Source:MGI Symbol;Acc:MGI:99450]	-
ENSMUSG00000003814	303.537085	222.0608287	247.4981911	204.8901885	243.4717931	238.8396443	347.0364183	231.3542841	251.1374819	282.1776342	262.4256943	264.2450072	313.5792744	204.2603668	238.6657674	207.766277	233.426651	230.1903633	342.6130561	246.6746612	266.864731	268.4469662	293.349593	256.9488875	213.9047921	236.2004556	240.6075513	252.990405	250.1755031	256.8534052	206.9259166	236.8477406	221.3121444	276.1354502	276.5487964	256.2114432	Calr	8	84841850	84846934	-	2880	protein_coding	calreticulin [Source:MGI Symbol;Acc:MGI:88252]	-
ENSMUSG00000033379	602.6305427	245.8211103	245.443028	253.3365176	218.5131114	224.1569656	624.4488512	166.3550926	174.7323271	180.5289478	161.5323016	168.4440253	673.3101915	226.5341163	306.0985439	251.9927012	222.5154784	381.96401	493.5923883	169.3380762	167.0237976	168.109327	178.8786264	159.3718999	257.0639977	234.3606562	234.753729	168.6189082	181.8811397	165.4198562	235.658336	219.0951179	233.3188978	190.297449	167.149377	160.8255305	Atp6v0b	4	117884326	117887333	-	2051	protein_coding	ATPase, H+ transporting, lysosomal V0 subunit B [Source:MGI Symbol;Acc:MGI:1890510]	-
ENSMUSG00000040212	494.4716113	212.8801131	235.2885397	206.2778952	198.1599696	210.0150867	534.1215377	206.4165354	228.7997676	224.6049243	209.4770957	220.9624723	415.8558442	198.3381748	274.5921238	199.2835668	198.531259	295.255803	540.1187455	223.4706359	233.7628745	221.9070897	261.221519	221.2354343	221.2894333	217.0637393	216.5835258	221.303734	234.1600484	214.432335	193.1015092	191.8705128	199.9319841	274.922446	234.0695659	222.4816676	Emp3	7	45918023	45921404	-	1071	protein_coding	epithelial membrane protein 3 [Source:MGI Symbol;Acc:MGI:1098729]	-
ENSMUSG00000028494	295.671609	212.8024403	195.2886875	207.8208125	199.8695019	203.1010619	501.6978379	335.4768169	282.36995	310.795521	285.4525992	283.8074955	298.6084147	210.9495742	190.7399707	207.4927862	198.3290093	231.3827538	418.5940442	284.2230672	229.4721946	237.1973673	254.971662	242.2941213	184.2354758	192.098883	220.0559644	283.6513866	301.5453739	276.5275724	186.5523607	186.7733398	205.1428103	253.3183478	232.3362195	222.2059163	Plin2	4	86648386	86670060	-	3512	protein_coding	perilipin 2 [Source:MGI Symbol;Acc:MGI:87920]	-
ENSMUSG00000073702	564.5274923	172.7948076	197.5784189	183.5897791	170.5333618	183.8654153	819.3635903	187.4157639	213.7992993	230.7341433	200.1099293	207.216766	569.1634932	170.3367987	267.3485413	175.001644	173.6478251	283.7031378	640.4520786	197.8453198	202.5474931	203.3895312	241.5458578	200.5268565	177.1706341	192.0539224	181.8983835	206.2330006	221.8689937	197.529544	172.0084369	168.9807838	182.5191353	259.3489618	206.7681829	205.2004144	Rpl31	1	39367842	39371911	+	1662	protein_coding	ribosomal protein L31 [Source:MGI Symbol;Acc:MGI:2149632]	-
ENSMUSG00000040385	391.5889864	224.3722108	231.768895	240.9601474	235.5204404	226.4220186	386.3779884	215.1054039	220.9788283	229.5552158	211.8464266	224.4761056	369.3704719	233.4299909	262.6349078	241.9267771	232.5619898	265.9379418	398.4327053	222.2702332	225.7695643	219.3227685	246.064338	220.5828672	216.5027781	243.2186831	247.7058299	220.3262569	229.9545562	216.3633592	223.5973299	232.1293315	232.2799185	241.5217222	221.7013524	222.0738047	Ppp1ca	19	4192158	4195419	+	1379	protein_coding	protein phosphatase 1 catalytic subunit alpha [Source:MGI Symbol;Acc:MGI:103016]	-
ENSMUSG00000048758	679.6672671	172.8757891	191.5654339	184.3200714	168.7419574	180.2477495	901.7081569	161.8237875	170.215663	168.1325691	175.0101199	168.1355651	649.1593827	164.6455007	264.1126228	174.1605956	159.5263511	361.7507349	698.0754066	163.6880549	168.8889424	169.8670155	219.5287267	167.1651904	166.574579	182.0343299	182.9220678	166.3128114	183.7229015	171.4478574	174.7795868	171.7524491	180.7311834	212.5414904	182.0517814	169.124623	Rpl29	9	106429454	106431568	+	1126	protein_coding	ribosomal protein L29 [Source:MGI Symbol;Acc:MGI:99687]	-
ENSMUSG00000099974	901.2294822	442.5786801	488.3783636	516.3862806	383.9457757	410.5097078	52.05071854	24.41954534	19.97166798	17.9046409	20.28938822	19.33516015	772.7235836	316.9278091	454.5815249	366.9500839	284.4899008	653.0210545	46.00451767	20.08394851	19.60983987	16.14306328	19.76237773	18.5511846	481.2042411	478.3176425	461.3802142	16.78486132	21.25427427	25.12451414	329.7418328	328.3184001	335.9055592	20.58187575	18.47305038	16.131315	Bcl2a1d	9	88723285	88731914	-	863	protein_coding	B cell leukemia/lymphoma 2 related protein A1d [Source:MGI Symbol;Acc:MGI:1278325]	-
ENSMUSG00000062997	600.9805254	178.408932	192.7442612	179.0397491	179.7451022	181.2458967	805.7374316	169.7737922	180.3365503	200.6906437	183.8757657	184.774104	614.8494409	165.5039276	275.46297	171.5369216	165.2311909	363.1573742	629.4773183	182.0993242	187.3656692	173.3916534	223.8833465	171.9468662	178.8788962	191.3522479	182.3188284	180.9937395	196.3677678	178.9315808	170.9223053	174.8349731	179.8164898	228.830625	200.6051015	180.2425736	Rpl35	2	39001580	39005624	-	1241	protein_coding	ribosomal protein L35 [Source:MGI Symbol;Acc:MGI:1913739]	-
ENSMUSG00000038467	664.3173943	326.5825629	351.9384272	388.5432084	329.4666914	335.4597023	308.1911652	96.96804675	104.9498796	113.9095009	97.90021856	104.4444485	610.4231478	286.4800684	326.8934138	334.2968255	261.0779102	427.6270097	256.8986985	106.803026	102.123832	103.2303033	114.4408339	103.669652	335.8645943	337.1105636	358.9829017	96.92025666	106.070105	101.5304918	280.7473215	270.0340431	274.0162739	118.4394621	108.5233757	105.5693005	Chmp4b	2	154651705	154694785	+	2027	protein_coding	charged multivesicular body protein 4B [Source:MGI Symbol;Acc:MGI:1922858]	-
ENSMUSG00000027399	431.7759776	572.9678878	737.577746	484.7252181	546.9705163	534.3831704	0.076877396	1.53627646	0.491274145	1.012783067	1.348682856	0.86833863	208.4615344	386.1556769	408.9765821	341.5561523	346.2988148	280.8012938	0.573469959	1.218328654	4.24235686	0.95497241	0.542894813	1.112265553	680.4796497	801.705252	595.1348967	1.238298042	1.304544055	0.794762123	404.8246244	499.6114033	352.6702705	0.801446113	0.814212793	0.729039665	Il1a	2	129299610	129309972	-	1974	protein_coding	interleukin 1 alpha [Source:MGI Symbol;Acc:MGI:96542]	-
ENSMUSG00000045932	298.8190841	758.9799558	709.8538968	696.1095017	495.2685462	523.80412	0.618308042	1.26962465	1.324553431	1.527298529	2.490153435	1.505448813	178.6422656	464.5159801	267.9071676	441.4475378	322.6061338	302.9817468	0.88539556	2.196271606	6.741878278	1.966991562	3.727020588	4.123412272	669.9940475	633.5697523	667.0540222	1.40629847	1.886748396	3.093611292	395.9893367	382.6698621	361.7529187	2.133358383	3.108341772	2.468057449	Ifit2	19	34550694	34576419	+	3927	protein_coding	interferon-induced protein with tetratricopeptide repeats 2 [Source:MGI Symbol;Acc:MGI:99449]	-
ENSMUSG00000081534	301.7542072	243.6985425	256.1085881	273.6088364	232.9915702	246.2600833	232.8745437	199.9954074	219.3458939	231.5435156	186.7585219	207.4483849	333.5088087	279.06971	338.6962611	331.0075451	293.1461299	275.6933893	242.5777928	180.4059636	187.8484313	188.6770159	179.1299493	176.3998686	259.3510903	250.5878295	217.1497276	201.6514271	203.3767934	179.1140883	314.7857692	296.8086003	278.519069	191.045343	168.7676491	176.0591607	Slc48a1	15	97778520	97792692	+	2751	protein_coding	solute carrier family 48 (heme transporter), member 1 [Source:MGI Symbol;Acc:MGI:1914989]	-
ENSMUSG00000071415	462.5828521	181.7796115	195.5929858	191.115673	169.1871621	176.4992385	621.813698	185.4761884	206.9052913	213.113764	197.7923415	198.9210318	518.0015026	174.5060643	264.7573141	172.0424243	170.7643007	330.16581	547.9699857	189.6153739	195.536025	196.6162258	231.1668199	191.1598806	189.4885171	196.8644713	191.4675964	199.4035301	219.3833466	199.9314097	181.508573	180.5283054	186.3878017	239.3802226	206.1774028	197.9397412	Rpl23	11	97777527	97782437	-	1770	protein_coding	ribosomal protein L23 [Source:MGI Symbol;Acc:MGI:1929455]	-
ENSMUSG00000062070	346.6713496	294.3294009	310.7433799	292.4751498	316.3396789	309.2472626	158.3834694	136.7922393	143.439034	138.3952501	141.0684958	143.621153	388.1862698	292.7266637	357.1189864	325.3083958	345.3742028	478.2574334	184.6718936	142.4488037	150.7342926	133.0382938	157.3399167	139.8349275	282.8859491	307.9462614	289.9753401	141.6903343	153.151624	146.5316647	300.4892837	319.018284	313.1554208	151.7705946	153.9735348	142.3994358	Pgk1	X	106187100	106203699	+	2244	protein_coding	phosphoglycerate kinase 1 [Source:MGI Symbol;Acc:MGI:97555]	-
ENSMUSG00000071528	615.9890103	226.307448	227.7624338	246.9284079	211.6941009	227.8465274	530.0333497	149.9799534	142.5835782	137.7274224	137.5291429	143.311888	606.8484175	189.0533225	309.3299665	207.4940383	206.4168766	534.2469658	445.3187632	153.0928698	152.7225143	150.6096886	182.4585088	140.5792759	230.5527549	231.4441694	219.9362606	147.4817406	156.335883	145.4549148	198.3179423	201.1778189	217.0260789	172.5034238	162.0377031	151.069724	Usmg5	19	47083471	47090625	-	341	protein_coding	upregulated during skeletal muscle growth 5 [Source:MGI Symbol;Acc:MGI:1891435]	-
ENSMUSG00000021025	514.0798615	465.7608504	519.246382	372.4237864	423.3757973	437.1357651	27.05215297	33.01103761	38.90599957	48.42864421	42.42126307	44.95466907	477.5018168	424.8214159	453.1871513	369.1037655	359.9800574	416.8244916	34.65397039	33.04337458	35.51648134	48.52009239	45.05406499	44.32136433	418.6989532	456.8233021	486.7026849	39.67159964	38.19119888	37.1289473	372.1886279	406.5179409	375.0985807	37.69774437	38.01617894	38.10788007	Nfkbia	12	55489410	55492647	-	1610	protein_coding	nuclear factor of kappa light polypeptide gene enhancer in B cells inhibitor, alpha [Source:MGI Symbol;Acc:MGI:104741]	-
ENSMUSG00000059498	221.251801	154.0424082	158.0847077	118.0578522	156.4524967	178.5070995	340.2271166	305.1144584	324.5618485	317.5967814	307.9257562	314.4720647	209.9922942	161.7888701	175.8154091	120.6416826	164.8200819	181.5911652	365.3106046	287.0556452	285.7197409	274.4933325	314.711745	290.4980862	119.538623	162.5489795	171.4929398	302.9425146	309.4825897	325.2238591	131.7272953	172.9357992	175.4816268	297.1323273	268.5182574	285.4935405	Fcgr3	1	171051174	171064935	-	1736	protein_coding	Fc receptor, IgG, low affinity III [Source:MGI Symbol;Acc:MGI:95500]	-
ENSMUSG00000001750	435.0367873	295.2897611	293.9527629	296.4077594	266.2568681	257.0598237	360.3101155	170.4139697	170.129765	175.6881733	145.988966	153.3557619	417.3923132	271.75402	245.5588365	264.2467792	227.6782929	200.8237902	321.8632861	172.2428558	166.2021895	159.4433129	152.089395	151.3985949	308.8020881	275.5595094	303.9932003	181.4717624	168.5549256	163.0776107	270.614975	231.0084617	252.5530631	185.0878431	161.9695063	164.0114173	Tcirg1	19	3896050	3907133	-	4470	protein_coding	T cell, immune regulator 1, ATPase, H+ transporting, lysosomal V0 protein A3 [Source:MGI Symbol;Acc:MGI:1350931]	-
ENSMUSG00000031207	179.1478948	383.2544233	389.0931387	414.8871015	374.9271709	379.8324023	68.01076047	141.4784057	148.9351813	140.2756843	140.0320384	146.4341374	166.0727173	345.0036521	249.368026	376.4332931	344.5859468	182.2013047	74.43090802	154.8439923	158.9973597	158.5227474	129.5572008	152.8128626	372.9381408	381.7350334	375.0361701	142.6111254	144.5752297	149.4516107	347.8438346	342.5991389	325.057976	134.4065621	156.7853739	156.4536997	Msn	X	96096042	96168552	+	6327	protein_coding	moesin [Source:MGI Symbol;Acc:MGI:97167]	-
ENSMUSG00000030342	259.9601181	216.7213743	226.7844679	202.4579736	190.6081319	183.4400479	206.5113789	267.0092717	286.7401386	251.2221683	243.6417252	241.2603751	225.3156631	187.2920683	211.3933808	172.9178606	174.0353766	228.4068748	279.8031194	291.1894684	312.9137721	266.7153708	267.8886302	255.6758542	204.0547787	196.9586056	203.768654	251.3141897	266.7383453	254.8050078	176.3579364	176.1964811	187.0622234	300.3293304	282.7808358	276.4849809	Cd9	6	125460266	125494791	-	2044	protein_coding	CD9 antigen [Source:MGI Symbol;Acc:MGI:88348]	-
ENSMUSG00000031799	282.2370516	378.0033981	384.3840704	410.9521465	337.5150126	351.6916514	67.78387852	99.79051543	97.0455481	83.33665638	103.1863177	103.4046538	247.4611942	352.1250509	408.301896	419.6487823	357.5895732	441.2397813	89.88848759	105.1593244	108.1805814	91.26811827	115.8055999	112.6625795	390.8603668	359.1246901	341.6019652	85.68407892	103.3792181	106.4386263	387.8152589	358.2879273	345.3197102	102.0569841	106.4983861	110.746992	Tpm4	8	72134975	72153142	+	2203	protein_coding	tropomyosin 4 [Source:MGI Symbol;Acc:MGI:2449202]	-
ENSMUSG00000021998	255.8116665	344.2407297	381.9148933	381.3733078	336.8991217	329.6662032	114.7271377	133.951945	143.5822701	135.4236155	137.6864086	140.6111833	258.1087566	304.1586429	295.5415096	356.3691107	316.7722024	229.362351	131.1325589	148.7711871	155.6966784	148.9122459	133.3117286	148.7045591	362.5217873	356.4232598	332.739073	142.2918615	143.0792589	144.5960946	322.8903434	323.6490184	300.6416144	147.3339824	156.4758253	148.3512872	Lcp1	14	75131101	75230842	+	9504	protein_coding	lymphocyte cytosolic protein 1 [Source:MGI Symbol;Acc:MGI:104808]	-
ENSMUSG00000025508	646.454544	152.8861751	152.3054702	152.5302103	152.1469422	146.4576574	1072.289298	140.854313	144.6238055	140.6436952	151.8398541	146.7979618	717.2792094	144.8632182	252.7011798	143.13376	140.7168016	401.5495881	729.7626648	141.1257184	139.6282721	142.4843072	191.8433061	139.2788508	154.973883	163.3303896	152.7863603	146.9637589	162.4417144	145.4546871	149.8770654	140.8068039	154.9401623	179.4318714	155.0147561	146.0981615	Rplp2	7	141447370	141451585	+	2072	protein_coding	ribosomal protein, large P2 [Source:MGI Symbol;Acc:MGI:1914436]	-
ENSMUSG00000027533	346.9359212	137.5570015	122.7620455	127.0991601	107.5580627	113.155646	612.4057906	312.2052071	293.895977	291.1173469	278.9412423	277.5877139	266.4432235	117.147478	125.7073378	104.5834136	93.54586618	84.04851868	641.456294	306.0890947	280.751375	299.0209047	298.0893417	276.3366002	126.6146012	119.4077012	136.9346957	281.1812926	286.5986256	266.9181794	100.6910013	96.19064886	116.2286842	309.4899153	245.693564	288.5444918	Fabp5	3	10012548	10016607	+	3567	protein_coding	fatty acid binding protein 5, epidermal [Source:MGI Symbol;Acc:MGI:101790]	-
ENSMUSG00000021024	637.2802058	303.9070053	340.2222066	325.8042076	323.199102	333.1574352	187.8502914	68.18644248	70.30048321	68.6768078	66.83962773	69.22623148	731.2605322	280.5106007	404.6681394	319.2312322	306.9011537	601.006919	165.9122019	70.46393364	71.5399226	70.90514425	79.15353583	69.31717345	316.9879733	333.7314329	322.501974	68.92712992	73.00305537	68.16455059	297.6240317	304.8561346	303.5813429	76.07824946	75.22682086	67.85537946	Psma6	12	55384222	55418454	+	1234	protein_coding	proteasome (prosome, macropain) subunit, alpha type 6 [Source:MGI Symbol;Acc:MGI:1347006]	-
ENSMUSG00000079293	102.1095949	138.689723	132.874965	119.1982851	124.7832963	122.0053463	219.1199879	368.8809412	368.3862295	293.8054902	319.1243236	316.8769204	98.42362598	132.7661792	118.3190703	111.3497766	123.3616482	145.1706907	241.8421512	363.55128	360.4580602	306.1626467	291.858029	332.331181	135.7102047	132.9852768	140.9144433	341.8852124	369.5793453	412.2753312	129.6907262	126.4626849	149.3008916	347.3454419	342.1795873	366.1326737	Clec7a	6	129461591	129472779	-	2638	polymorphic_pseudogene	C-type lectin domain family 7, member a [Source:MGI Symbol;Acc:MGI:1861431]	-
ENSMUSG00000063316	589.3749582	193.6755733	225.9179066	209.880404	193.9594669	212.5146607	534.2601409	153.765184	157.8002521	160.4420148	172.5391842	157.0185753	502.7054133	199.3759032	269.7066563	197.4766384	184.7167024	339.9293313	496.4811502	174.0727399	179.2406137	153.4211772	193.170675	156.6549043	216.8092472	197.8147435	195.4352179	156.6492288	187.5125189	168.2728277	175.0218946	181.9466547	184.718655	216.2734732	168.1258599	157.5832975	Rpl27	11	101442298	101445529	+	1535	protein_coding	ribosomal protein L27 [Source:MGI Symbol;Acc:MGI:98036]	-
ENSMUSG00000078812	471.7865768	234.2130878	255.0764809	228.757122	248.8142106	248.4169375	345.5209777	155.4546848	147.2076191	153.2038345	162.8775143	163.7382198	411.0738294	214.6314717	287.1180699	221.3811357	226.43774	311.9882324	340.173598	162.7905392	166.6867432	149.7345432	199.2120199	172.1720514	227.4137169	255.5601393	250.2880242	153.0535338	171.4765289	165.4950342	219.9824112	227.0614476	235.7951402	190.9120688	180.5191111	176.293437	Eif5a	11	69916714	69921958	-	2377	protein_coding	eukaryotic translation initiation factor 5A [Source:MGI Symbol;Acc:MGI:106248]	-
ENSMUSG00000017760	297.1842886	178.6168486	182.8935722	187.9019418	165.313613	164.6773262	420.7969636	242.8834942	245.9637012	261.2726921	213.9243473	228.5417813	289.2160182	181.5487002	201.1708818	189.1120432	165.4628333	182.9510248	418.2044577	240.155098	242.4775748	253.1105134	238.200367	223.3253486	176.9196045	172.6620144	183.2552388	235.8571267	232.2257047	222.9857587	173.8198708	161.2247464	177.2700376	257.5623978	217.0217168	232.6979307	Ctsa	2	164832873	164841032	+	4715	protein_coding	cathepsin A [Source:MGI Symbol;Acc:MGI:97748]	-
ENSMUSG00000052681	289.7480744	364.4700458	337.4899728	396.2409519	338.1466052	317.235918	89.26977121	113.1552175	116.0709964	121.2539819	119.9710813	114.8305147	262.2078196	301.8369283	270.0997934	336.5982862	290.3676462	407.1205183	94.82178631	124.3236683	124.9217066	131.9089845	123.9103573	124.5055752	361.4697497	345.2897946	374.1971918	114.9716986	118.7108426	124.1407753	295.000711	290.1614816	301.2959376	121.7684367	120.4523247	125.677439	Rap1b	10	117813871	117846035	-	2884	protein_coding	RAS related protein 1b [Source:MGI Symbol;Acc:MGI:894315]	-
ENSMUSG00000020638	324.3166298	655.6736626	655.0549588	622.8618158	471.5492118	473.0832065	0.583256229	1.296425011	0.974158877	1.538391818	2.053826258	1.050373587	199.5505324	416.9240754	265.8278562	391.4344766	292.6522545	255.2834528	0.912895849	1.504021864	4.924300694	1.778171239	2.581638934	2.801871204	604.4521436	587.3320717	646.8138865	1.217839866	1.399955858	2.135529452	349.7534468	339.6822764	334.7909376	1.684212939	1.919971395	1.537985739	Cmpk2	12	26469204	26479837	+	4163	protein_coding	cytidine monophosphate (UMP-CMP) kinase 2, mitochondrial [Source:MGI Symbol;Acc:MGI:99830]	-
ENSMUSG00000036751	577.809689	180.1391151	190.0956475	199.125834	173.2270871	179.6887935	618.9200458	147.230981	143.5112832	155.6427328	144.6273337	147.0908871	592.5249281	166.3318652	251.466342	173.6740504	171.5587996	399.9959445	506.8551056	148.6421482	152.7201657	152.8068369	173.0767068	153.3129636	179.593422	198.8811197	181.3061655	141.5542567	155.8272637	144.0337967	172.6048234	167.0172889	183.9257462	177.3920395	154.7987106	149.0894941	Cox6b1	7	30616861	30626151	-	708	protein_coding	cytochrome c oxidase, subunit 6B1 [Source:MGI Symbol;Acc:MGI:107460]	-
ENSMUSG00000034855	696.3729949	637.150929	673.0221524	573.0297025	482.2259163	539.9986283	0.303242411	0.319539214	0.11744411	0.150467665	0.841176206	0.652410729	307.7336875	304.0521336	265.285855	307.5554782	247.3158002	236.2862616	0.466771952	0.902217625	3.757391609	0.408334172	1.16929707	1.09683114	587.5354725	601.7245904	629.5724611	0.160805232	0.341044914	0.375120338	267.4080054	280.7119446	236.2192292	0.526883202	0.906593953	0.326042225	Cxcl10	5	92346638	92348889	-	2252	protein_coding	chemokine (C-X-C motif) ligand 10 [Source:MGI Symbol;Acc:MGI:1352450]	-
ENSMUSG00000029819	431.7473108	181.9238628	209.3934114	189.105658	165.49584	161.7630992	546.0265961	177.448626	204.6714684	184.5732085	170.057214	166.1318968	367.2035952	178.8888314	215.3589084	185.0613949	150.3989259	276.0995622	520.5850865	190.9156777	183.2519212	160.3558593	191.9384469	160.3391714	186.7293513	192.5217415	193.612448	184.4257025	210.5665602	194.739403	154.6414416	169.5575734	174.3973591	235.1737163	207.6800153	170.6670447	Npy	6	49822710	49829507	+	566	protein_coding	neuropeptide Y [Source:MGI Symbol;Acc:MGI:97374]	-
ENSMUSG00000066362	499.2611846	159.1127795	162.0682865	158.3662393	130.4954482	151.6884707	804.6169761	148.3725951	166.5725671	129.494822	166.1558381	147.1439698	588.9542063	140.288298	241.1112994	128.9349739	155.5079525	380.2896958	624.7805976	146.8237518	159.5496794	175.1111496	202.3831136	150.9993522	159.8027886	153.3714274	131.6784585	162.2196009	177.1867418	164.7221204	136.4422766	131.4699473	158.6463645	191.2072613	160.2734485	163.499631	Rps13-ps1	8	87047689	87048226	+	538	processed_pseudogene	ribosomal protein S13, pseudogene 1 [Source:MGI Symbol;Acc:MGI:3647042]	-
ENSMUSG00000079197	860.6801122	333.8685788	376.01812	402.6627441	316.8528036	342.1897158	85.68534929	24.03919279	26.66331936	25.52924484	23.71248763	25.26451919	786.180109	262.3405068	367.88269	333.6690374	261.0781094	632.7840629	86.68076457	28.93630579	34.88843996	30.00066346	31.01849828	27.9015345	354.0856106	362.6175483	330.1284906	27.25238469	24.61250682	19.83994092	292.340521	273.4063025	273.1798428	35.16084612	27.80217081	30.05251699	Psme2	14	55587441	55591113	-	1764	protein_coding	proteasome (prosome, macropain) activator subunit 2 (PA28 beta) [Source:MGI Symbol;Acc:MGI:1096365]	-
ENSMUSG00000038612	303.2080477	297.9547657	269.6660061	311.355822	265.8095842	264.2393778	172.2461453	160.1104612	152.5026768	171.2606413	151.4672164	155.6570487	305.0724115	275.9011392	230.8747221	287.3581903	243.9497537	293.9577259	149.1803746	148.9374146	145.6017864	158.0323491	140.9041714	147.543791	294.8895387	275.7118918	304.6037474	162.1945414	150.7621601	153.3176159	262.0037138	252.1371591	265.0724952	149.8824029	138.6932876	145.6722169	Mcl1	3	95658788	95663176	+	3418	protein_coding	myeloid cell leukemia sequence 1 [Source:MGI Symbol;Acc:MGI:101769]	-
ENSMUSG00000023010	346.1860168	295.1297369	304.9918335	334.8230454	295.799305	289.9567642	153.2145347	128.8484694	133.2723501	142.6691805	126.6084359	131.6816592	320.1088374	266.2715275	273.4171819	304.9497144	261.1836228	324.5006658	177.7738084	129.9115676	129.0399762	129.4988745	135.0377916	126.3348291	305.1519099	300.4381071	306.521143	132.9028724	136.6701495	128.0890687	270.087631	252.53411	262.073436	137.1000913	128.277984	129.5277306	Tmbim6	15	99392882	99410049	+	4578	protein_coding	transmembrane BAX inhibitor motif containing 6 [Source:MGI Symbol;Acc:MGI:99682]	-
ENSMUSG00000007041	421.0256842	194.8656683	197.5726138	199.3199281	198.3270906	200.1573534	433.2932694	158.2862222	166.3010769	164.9437084	157.7208104	168.7441294	438.5539113	190.9887895	240.6625014	195.1703776	187.6268152	336.8134751	390.7673393	170.1709088	177.2793443	162.5474155	193.3830556	172.1869306	185.3280139	199.9233931	205.2061261	165.6171433	180.462551	168.5338161	182.921353	188.4432732	194.7640429	203.6428647	184.7198716	173.4602633	Clic1	17	35049966	35058749	+	1799	protein_coding	chloride intracellular channel 1 [Source:MGI Symbol;Acc:MGI:2148924]	-
ENSMUSG00000099764	537.0957022	152.5466947	167.7798516	169.3606798	160.1435917	171.6327731	666.8390293	150.9879845	161.9254348	193.4742362	157.000552	161.931149	541.0865308	152.9366269	240.3230105	163.2549738	157.6375554	305.9695932	540.583307	157.4172266	154.0655515	147.9467151	185.5058442	161.7567121	165.1904301	167.6830346	184.8805591	161.7188394	173.4268397	149.5543132	148.9568686	151.7114523	156.1718152	194.5672022	171.5679277	154.310316	Rps10-ps2	16	20822145	20822640	-	496	processed_pseudogene	ribosomal protein S10, pseudogene 2 [Source:MGI Symbol;Acc:MGI:3645627]	-
ENSMUSG00000036908	292.8510885	238.002889	261.4277222	273.2118118	244.0247149	243.5742666	197.7742049	174.825693	187.0597637	220.2128229	187.5460676	198.4386279	251.4737669	219.9159728	220.6058092	256.0692813	212.7923706	194.2239472	232.3316347	179.9743763	183.7706004	200.049048	182.9396149	191.2112117	249.9254858	243.5127628	254.2921173	190.3717731	175.9429932	179.0329452	223.1888765	209.097328	219.3219	197.9023728	172.6565195	178.6280251	Unc93b1	19	3935186	3949340	+	2841	protein_coding	unc-93 homolog B1, TLR signaling regulator [Source:MGI Symbol;Acc:MGI:1859307]	-
ENSMUSG00000034993	291.6322771	198.9122318	180.1165853	200.508134	165.1171532	175.0443093	383.2304847	239.2542024	227.4633682	237.8832642	200.5165432	209.0930898	284.9898927	202.9857135	198.2250523	205.0249311	169.0905104	140.8908815	390.4397445	223.3063644	217.3425198	203.9108363	204.5491049	195.5028881	189.2843651	180.017998	193.1731046	215.4176482	217.8070269	209.7165899	182.1086575	175.3770874	193.8519929	216.7616587	205.3082644	214.1474379	Vat1	11	101458745	101466230	-	2766	protein_coding	vesicle amine transport 1 [Source:MGI Symbol;Acc:MGI:1349450]	-
ENSMUSG00000028478	349.6634243	176.8265745	187.9500898	191.0366996	185.2844851	181.289887	426.3499951	177.9302377	181.5634608	199.9233774	174.8983167	183.0511586	378.4951362	170.5077366	235.2784354	186.0215903	169.81408	313.8366385	433.7201091	186.3629729	187.0188519	182.7897939	208.6532971	184.4924142	184.3541947	182.0744794	193.3234289	182.1983583	192.9369543	173.5356303	169.4467134	168.7488311	180.2156664	212.538652	192.4363329	185.5523982	Clta	4	44004452	44032846	+	1800	protein_coding	clathrin, light polypeptide (Lca) [Source:MGI Symbol;Acc:MGI:894297]	-
ENSMUSG00000018567	432.7614684	205.1906956	216.5202072	227.3765127	200.1348821	209.3377972	375.1927945	166.8554162	167.9321266	179.4598794	159.1749297	168.4961734	387.2552875	190.0516049	262.8672504	210.5566487	193.4196413	279.3604375	353.1673071	162.3078684	169.0266611	177.8796657	189.6269167	159.1044905	211.6370961	208.1552117	207.0469277	166.0678102	179.1946676	165.4681346	189.5080334	181.2254936	197.3945415	185.5310809	164.4523438	163.9871594	Gabarap	11	69991143	69994951	+	1844	protein_coding	gamma-aminobutyric acid receptor associated protein [Source:MGI Symbol;Acc:MGI:1861742]	-
ENSMUSG00000043716	409.788186	178.7835019	188.8702875	180.9372594	174.5568452	177.0703889	436.8279225	174.3435442	187.4454613	189.0112204	183.7185895	181.7300856	417.6897441	167.9457688	226.6877711	168.7843919	168.8981104	289.5990311	408.0278243	177.172235	191.3162624	184.1532711	211.6683637	187.9214978	173.3316716	184.7727862	175.6409588	185.4299473	194.2487128	184.1587908	162.8491616	168.8984756	159.6871837	205.1099006	185.946943	182.4496084	Rpl7	1	16101295	16104662	-	2687	protein_coding	ribosomal protein L7 [Source:MGI Symbol;Acc:MGI:98073]	-
ENSMUSG00000020585	176.0604073	248.5555839	250.6038553	286.4512436	242.0202738	248.1751783	98.94524137	196.4686508	198.8976387	218.9071826	196.27373	208.8836116	145.6152837	214.5054897	209.1720499	248.088721	223.5849906	310.5101376	117.1159563	202.3211056	197.0994092	227.584141	200.6572299	203.9940036	255.8510213	252.1362074	248.0110925	198.7342254	195.4164164	194.374699	220.0495376	210.4210798	213.298279	192.4334251	181.3525603	189.2725834	Laptm4a	12	8921664	8938742	+	1773	protein_coding	lysosomal-associated protein transmembrane 4A [Source:MGI Symbol;Acc:MGI:108017]	-
ENSMUSG00000030789	249.6817136	276.6188689	345.0561871	255.5959037	258.9595518	236.5374771	159.8919711	179.7668063	188.6576403	129.840807	136.3043513	142.9636998	229.4011158	260.2536986	243.3970479	214.4973354	240.9688254	140.235778	182.0217292	182.781784	196.8701065	122.5708492	141.0921565	148.2541083	298.5767122	311.9874333	298.8709935	150.1066622	160.9510622	171.2607937	276.4897511	264.9776359	269.2956557	156.9313268	171.0531917	179.7353716	Itgax	7	128129547	128150657	+	4803	protein_coding	integrin alpha X [Source:MGI Symbol;Acc:MGI:96609]	-
ENSMUSG00000028822	345.7359211	219.6665312	222.2107051	228.0972637	205.6209868	210.0727429	305.7225787	167.3945529	172.470035	190.6649479	159.1574839	175.1561112	364.3650838	199.0127825	228.5648945	220.2717509	175.8677781	284.1115739	303.1904066	178.7247447	179.9619471	174.4283976	181.4734065	171.3701256	212.0602823	218.7098554	229.2542991	173.0470053	183.8797285	169.9677988	185.644828	186.4221567	207.2221853	190.4807361	167.4980399	170.5534581	Tmem50a	4	134897849	134915024	-	1270	protein_coding	transmembrane protein 50A [Source:MGI Symbol;Acc:MGI:1919067]	-
ENSMUSG00000040747	152.0031848	250.0617755	258.0157122	256.5476826	242.8798066	246.2383185	64.24801108	206.3678264	197.4774387	204.0899877	190.0677143	184.3665068	118.5329208	232.1810377	227.536541	261.5580405	246.5723286	252.5990795	94.78451068	211.6343081	206.0151932	215.5073838	191.4670956	189.5059948	245.4180146	256.9751181	238.0424388	195.5146077	198.245606	192.7995487	243.9403873	259.5685378	236.5149908	197.2201749	193.9808987	194.8663118	Cd53	3	106759921	106790149	-	1742	protein_coding	CD53 antigen [Source:MGI Symbol;Acc:MGI:88341]	-
ENSMUSG00000048076	257.0372603	253.0574459	260.029396	284.288105	245.6565138	254.5696936	135.7740195	163.8457149	160.1802353	173.0438366	158.9125541	167.5568738	231.7954688	235.117459	251.3744106	264.7694459	239.9196569	286.9837784	163.1894007	163.5780728	171.1053683	168.5728952	177.2810148	165.0343981	253.888632	255.6336203	262.0557082	160.3727362	168.9054397	168.1492714	237.4182813	240.4415421	229.5190792	177.7479235	174.2564751	164.5500805	Arf1	11	59211412	59228270	-	2089	protein_coding	ADP-ribosylation factor 1 [Source:MGI Symbol;Acc:MGI:99431]	-
ENSMUSG00000025473	86.43169303	106.1898541	99.22733128	108.1976701	109.7517144	101.1626537	291.8145123	315.5713016	337.1821064	322.0566433	312.2332003	315.9057981	106.0923251	132.4062797	105.585724	134.5342638	126.3676053	79.99295118	282.4669684	289.4606108	302.2889643	256.6087974	281.3896156	278.7614044	95.24507999	94.77106152	114.3697106	345.726898	332.837742	331.0199929	119.7179007	116.2246551	133.4001495	317.9428064	310.1633479	280.4766895	Adam8	7	139978932	139992562	-	4638	protein_coding	a disintegrin and metallopeptidase domain 8 [Source:MGI Symbol;Acc:MGI:107825]	-
ENSMUSG00000030403	360.494224	355.8651259	386.1919573	422.7800298	384.1670775	369.9356263	46.82573707	43.50453396	43.87856144	47.73984265	47.46141867	47.38628992	346.2345951	342.02323	345.7291994	405.149707	333.8347836	384.1087518	45.82127967	41.16413912	43.25006425	46.69876231	48.90658693	47.29753072	368.6759315	365.4057862	374.0497787	44.45370626	45.86895799	47.5593915	359.3406582	339.6885876	343.2290443	45.14738864	45.84619505	47.28136025	Vasp	7	19256929	19271817	-	2617	protein_coding	vasodilator-stimulated phosphoprotein [Source:MGI Symbol;Acc:MGI:109268]	-
ENSMUSG00000063856	285.7742573	97.18712491	91.33051328	86.10271322	92.71543583	89.7209048	753.8828475	231.4612563	233.6184755	232.0238964	226.0034436	231.9081371	295.8168515	103.694905	129.3697549	85.98568662	98.94262774	147.468767	671.3395125	234.0581675	237.001393	223.1916045	253.1773573	232.1061245	80.41489628	90.93759098	108.8131437	220.0506894	236.7399394	237.9294553	93.81905199	102.7459929	111.0892753	277.1664691	235.4045149	240.6047719	Gpx1	9	108338903	108340343	+	1441	protein_coding	glutathione peroxidase 1 [Source:MGI Symbol;Acc:MGI:104887]	-
ENSMUSG00000022564	437.9698545	269.4474454	265.2284775	279.2953978	260.9407911	250.4916077	242.6113382	133.7100566	125.0765564	145.8527702	126.992035	130.9399922	360.8570827	264.7749743	252.7224988	261.8644263	248.514649	202.1717529	215.1943941	118.076479	111.3946422	120.1845405	129.9430161	113.2151269	273.7124967	272.4873396	278.6606496	130.3031948	133.6337022	126.5200608	244.8456007	223.7807023	258.0848058	122.7750095	104.4267751	120.2502783	Grina	15	76246764	76249904	+	2067	protein_coding	glutamate receptor, ionotropic, N-methyl D-aspartate-associated protein 1 (glutamate binding) [Source:MGI Symbol;Acc:MGI:1913418]	-
ENSMUSG00000090733	505.5525542	94.7619832	127.6942994	142.3803878	95.03238048	133.121829	689.1583889	167.5556671	187.9874453	157.9582139	161.791811	168.9381884	412.6434456	131.7171987	173.1826262	134.1858762	167.6549636	336.0019671	551.3624999	147.4141017	162.0886397	174.1273151	211.4578941	151.0842928	165.379111	165.0266481	145.6483276	153.2470009	189.6800604	172.0165578	159.2110423	118.8999497	169.7971452	161.0598627	171.7582847	171.6012185	Rps27	3	90212522	90213651	-	1043	protein_coding	ribosomal protein S27 [Source:MGI Symbol;Acc:MGI:1888676]	-
ENSMUSG00000030432	453.6420584	136.7472331	148.3237	131.0284286	135.5638921	137.2797599	734.9030763	156.6308287	163.9130844	176.5351415	161.6634903	168.8054342	468.884341	133.3638341	223.6191405	128.8241133	133.7987993	242.8611477	584.9113083	150.0183371	159.3670031	158.8254819	196.096439	156.094305	143.484248	148.7198828	140.700344	169.0365811	180.1735049	163.291786	134.4497648	130.5910258	138.6559431	200.4535125	172.4589523	157.0331061	Rpl28	7	4792874	4795066	+	1840	protein_coding	ribosomal protein L28 [Source:MGI Symbol;Acc:MGI:101839]	-
ENSMUSG00000062933	280.4823815	214.3571128	442.1177987	490.3949978	133.4235288	155.9388859	386.9777492	142.3469874	191.0762935	152.1381634	145.2353588	99.94754844	505.3768469	308.5065046	229.3707671	168.4276168	191.2517795	171.326285	170.6295495	109.6711847	124.7972602	98.14986822	133.9124289	118.3688891	163.3988887	216.8405765	151.22864	135.1533519	364.5621926	163.0432662	134.8515651	145.5144473	217.1288588	151.6747178	156.5589736	149.9662222	Gm10123	9	96895658	96896147	+	490	processed_pseudogene	predicted pseudogene 10123 [Source:MGI Symbol;Acc:MGI:3704342]	-
ENSMUSG00000026547	480.3958998	273.4871197	289.6465636	270.5693046	254.8085534	252.3381514	207.8809103	112.9223605	111.5779212	95.71544493	115.7735554	107.6164345	396.0811123	239.8079137	270.254428	225.0597842	210.0163633	237.4403663	234.4607965	128.2592675	135.9828069	99.95118348	142.9193282	125.735357	281.9626272	285.1021878	282.8556393	105.6004948	123.6005201	118.7107871	215.1503819	226.1094638	232.1237695	143.0805453	143.5251239	131.5861069	Tagln2	1	172500047	172507380	+	2082	protein_coding	transgelin 2 [Source:MGI Symbol;Acc:MGI:1312985]	-
ENSMUSG00000032412	259.8018837	285.861383	281.5598122	316.9628355	269.3069572	273.9122537	152.5817765	135.4175966	135.7294054	136.2362835	130.5561656	136.1340834	252.2623273	231.2544431	252.1570211	275.6676921	235.0325342	374.1601308	148.7891694	131.7548027	133.241903	132.9121063	140.7409695	124.3207586	303.2178256	281.7757111	266.7480928	134.8526207	145.9930539	137.8568476	232.4450423	229.1381068	223.1694689	130.9549195	123.0266476	128.5808342	Atp1b3	9	96332655	96364442	-	2389	protein_coding	ATPase, Na+/K+ transporting, beta 3 polypeptide [Source:MGI Symbol;Acc:MGI:107788]	-
ENSMUSG00000064337	399.3525461	198.8019906	205.1219476	328.9133609	252.8932067	279.7734625	221.9133258	120.400177	135.5654284	168.8233969	135.2594199	137.3990984	332.0239206	166.6794788	224.1491581	250.6481322	218.7193125	349.3822783	216.4149523	141.1987261	141.0807157	187.2838575	181.3430123	168.1195207	226.9565007	227.60759	245.8344119	125.6564919	129.3853192	133.8659807	188.3563502	171.0208006	201.0499949	159.2220138	132.6378563	163.0259195	mt-Rnr1	MT	70	1024	+	955	Mt_rRNA	mitochondrially encoded 12S rRNA [Source:MGI Symbol;Acc:MGI:102493]	-
ENSMUSG00000079477	256.3081662	214.8448229	214.9523605	216.0884771	205.4670836	208.6575904	249.0891259	186.8917875	187.1487037	185.1228936	173.288814	186.5151454	235.0705611	193.2994497	199.0349563	210.363638	190.4759102	184.3990946	241.0597453	195.8078207	196.4424055	189.8503892	195.8811911	195.8315034	210.946585	210.5954846	212.2423066	178.2396924	184.885329	187.1874441	191.6920805	184.2278287	198.7005912	193.2106945	183.7101825	198.2860995	Rab7	6	87999106	88045270	-	2610	protein_coding	RAB7, member RAS oncogene family [Source:MGI Symbol;Acc:MGI:105068]	-
ENSMUSG00000029614	402.1562937	171.7345856	178.0564125	173.7429581	159.9421312	164.6978647	480.0128643	159.602423	173.5852617	169.1568034	164.6654047	169.1930562	413.1905869	149.7735405	215.6511478	163.4304202	159.9019655	256.0399492	415.3694052	162.8234834	171.6610087	173.7223143	190.2880208	166.4335815	172.230435	175.2862313	166.2854169	167.5876026	186.1811339	167.1093865	152.657071	152.3712674	161.5157795	195.4781018	178.5717089	164.5087622	Rpl6	5	121204481	121209241	+	3140	protein_coding	ribosomal protein L6 [Source:MGI Symbol;Acc:MGI:108057]	-
ENSMUSG00000075705	322.0918583	127.0825411	133.4182646	138.206173	134.9925344	133.2976848	580.8466169	198.491257	213.6406692	241.3453506	185.7456434	212.1700541	349.7377281	136.1066949	188.1342505	146.5268406	149.2263487	245.7468215	490.4262212	180.2977464	186.6019465	203.3942372	194.9605186	171.913992	130.3093775	126.0995805	132.9645081	210.6447559	208.4384357	185.6590368	139.3895276	135.4019315	147.5009847	210.3041977	163.8816919	173.557802	Msrb1	17	24736642	24742778	+	1258	protein_coding	methionine sulfoxide reductase B1 [Source:MGI Symbol;Acc:MGI:1351642]	-
ENSMUSG00000024772	568.0861425	383.0124643	430.7064411	438.0063419	389.0087305	381.9344803	38.78891042	20.21323626	16.65667067	19.20625323	23.10477281	21.92371731	468.7177654	307.8911527	369.6443191	368.7096489	308.6162318	303.6495025	39.24020435	20.50316328	20.79005338	18.49064976	26.86727086	23.91419723	403.4809214	392.9685859	375.6782591	16.56723574	20.27846509	19.26127828	316.1825633	307.917211	301.9296502	19.00173574	22.08899883	21.70438364	Ehd1	19	6276725	6300096	+	3705	protein_coding	EH-domain containing 1 [Source:MGI Symbol;Acc:MGI:1341878]	-
ENSMUSG00000020460	459.756294	88.85691109	101.7072382	184.0617288	88.94145883	90.39191792	940.2021737	82.36537588	94.77795237	173.945779	86.32535654	134.3564686	703.7995678	86.10819525	184.1732948	176.0206745	144.5246713	430.7329349	661.6764438	146.9364689	92.67449536	112.7077686	187.0073313	91.41425466	95.4493756	129.7035232	132.3358317	175.167333	121.583102	89.1648326	171.6176498	158.0858831	173.7287695	110.3470704	156.553489	165.8981409	Rps27a	11	29545846	29548109	-	1972	protein_coding	ribosomal protein S27A [Source:MGI Symbol;Acc:MGI:1925544]	-
ENSMUSG00000030122	511.065089	157.6901463	130.8857735	159.1927956	155.1013872	136.9266093	761.4981977	147.5968912	130.5267597	140.8574376	139.6483657	138.5869373	528.6759624	153.1505273	178.98043	149.3592589	130.8922	240.247081	609.5160352	150.3913339	134.083059	145.4894907	186.8172477	131.1795791	147.2437671	146.5135002	164.2344239	132.8083361	148.315815	143.0438147	140.8787876	127.9845966	155.6080718	164.1884702	144.0823499	159.638651	Ptms	6	124913681	124920103	-	1619	protein_coding	parathymosin [Source:MGI Symbol;Acc:MGI:1916452]	-
ENSMUSG00000035004	238.4591187	395.5780559	374.4738811	443.2963424	376.5868644	372.6410832	28.7115337	63.19266256	60.03080521	66.74239226	62.04971432	59.09082875	180.4108243	343.1785564	318.245682	398.4184314	349.5549765	234.9003542	35.91266633	61.08250782	58.47650067	64.66575195	56.64916427	58.71790487	390.2650422	382.1326386	361.6204337	63.60227691	59.09545109	58.44502167	349.8808506	347.308953	328.1642222	60.6371617	56.96047549	54.47269453	Igsf6	7	121064067	121074572	-	2175	protein_coding	immunoglobulin superfamily, member 6 [Source:MGI Symbol;Acc:MGI:1891393]	-
ENSMUSG00000026864	251.1925513	246.6914581	268.5290712	243.6824698	256.0452414	270.4269294	139.3757925	151.9641197	153.6309477	168.5051411	159.3084615	163.6502257	196.8627845	202.0516129	215.0022684	211.8036323	205.4405495	287.9879724	147.7416729	159.3404423	162.1626552	175.8030685	178.7921946	181.7887123	250.1567895	265.4548387	304.6134508	152.9262131	151.9336712	156.5331397	189.4136809	213.0558438	210.1051935	166.9831299	178.6981368	165.788097	Hspa5	2	34771970	34777547	+	4229	protein_coding	heat shock protein 5 [Source:MGI Symbol;Acc:MGI:95835]	-
ENSMUSG00000028639	197.7541663	200.5694095	205.0370353	200.3474102	209.3363857	203.1563803	168.1247602	195.4465379	194.3834737	196.7785093	195.8513524	201.8458708	181.3604179	189.9239025	205.8296031	194.2844072	195.4877928	168.9304686	199.3208019	207.6208204	209.5016217	192.4699494	210.7418567	206.9320403	200.4513931	213.9501957	213.6359699	187.9881464	213.1828823	201.7717045	186.964117	196.1130698	195.2035744	223.093512	221.5904718	209.6854197	Ybx1	4	119277981	119294604	-	2531	protein_coding	Y box protein 1 [Source:MGI Symbol;Acc:MGI:99146]	CSD
ENSMUSG00000032562	199.3313855	188.2511853	192.9654615	191.9749974	200.1976147	190.0528689	185.7093225	187.2930064	196.6775602	217.3089935	191.7726296	199.272243	178.8962183	185.3020331	192.7659921	198.5789997	193.7534566	173.288058	225.3318105	202.0700866	201.4287371	200.3875906	215.1451201	205.0095035	186.8216084	199.7701642	207.6667686	197.453251	200.4515944	191.2255229	190.7152455	191.9916131	198.0317622	226.9810147	215.989796	209.7082747	Gnai2	9	107614125	107635367	-	3779	protein_coding	guanine nucleotide binding protein (G protein), alpha inhibiting 2 [Source:MGI Symbol;Acc:MGI:95772]	-
ENSMUSG00000026796	247.4512733	201.2246896	199.9874756	181.5103957	180.7358392	176.5179754	291.314963	214.2150282	213.8932413	181.0384049	179.6863986	189.651115	237.2088552	196.2950847	174.724559	177.5030097	160.7490342	120.6144393	301.7684357	209.67787	208.2997672	158.0311628	184.4692897	182.5075229	189.5813573	196.0091139	208.3190189	201.926954	203.312562	202.0486416	181.2733673	176.2250639	188.1408463	206.3609744	198.6848309	203.879295	Fam129b	2	32876114	32925254	+	4672	protein_coding	family with sequence similarity 129, member B [Source:MGI Symbol;Acc:MGI:2442910]	-
ENSMUSG00000029840	187.4389042	323.4064981	367.6565733	346.4653901	294.2470337	292.6361718	65.51183028	122.867162	125.2626251	112.6857968	112.1186152	109.1586236	161.3955235	259.6477898	234.328956	302.8506327	264.4721577	218.7127031	68.03612841	123.4741081	123.8560973	120.1244479	99.70592272	112.7954185	364.542881	353.3522981	317.9707681	119.1565146	118.3651798	119.6251	286.1927876	292.0889907	257.9514168	103.6815989	119.3156163	117.1754524	Mtpn	6	35508906	35539888	-	3960	protein_coding	myotrophin [Source:MGI Symbol;Acc:MGI:99445]	-
ENSMUSG00000025017	36.323253	372.4515382	388.3645609	411.1907109	350.9842217	349.5059857	7.921488061	104.8248871	114.828931	104.3641884	98.95031614	100.9986221	31.94675335	303.6696702	174.0168954	348.1162778	303.7886774	102.8903257	13.51261892	130.4052337	139.206593	134.2605255	97.34936509	130.5087846	369.7879013	368.19752	382.1718461	111.1327112	104.8173907	106.7904997	312.8151202	312.820832	293.2408503	116.9697438	133.9227772	130.3169254	Pik3ap1	19	41274218	41385070	-	2615	protein_coding	phosphoinositide-3-kinase adaptor protein 1 [Source:MGI Symbol;Acc:MGI:1933177]	-
ENSMUSG00000011752	129.9450006	218.5413607	213.3018439	194.2369006	220.6598455	205.3596313	88.02012607	212.4783444	201.3603955	194.8174466	195.0336324	190.7655352	132.8134367	231.7287952	221.1108253	207.5624412	246.3430894	168.5116747	121.1784932	207.8920827	194.35768	179.6448237	179.6352655	181.0690565	192.3624554	205.4710576	225.2703921	197.7790185	209.0149642	211.571734	227.5598868	235.1812021	243.073074	199.0234305	201.2539759	205.3806609	Pgam1	19	41911871	41918664	+	1831	protein_coding	phosphoglycerate mutase 1 [Source:MGI Symbol;Acc:MGI:97552]	-
ENSMUSG00000049130	196.3687529	228.1399589	247.699924	239.8092167	225.7205252	226.4120823	162.2076565	184.7405929	196.339163	176.7706074	184.9306384	195.5705181	149.4360859	186.5965017	176.3323782	198.9861097	184.4229222	167.9413827	163.6692189	208.9070905	195.7491754	168.7247284	193.4970906	197.4733899	210.5701586	232.1760126	223.5505846	188.3234499	204.2521661	194.9844796	194.7219827	188.5500808	172.8566715	200.163208	204.8410571	193.7269523	C5ar1	7	16246743	16259540	-	2570	protein_coding	complement component 5a receptor 1 [Source:MGI Symbol;Acc:MGI:88232]	-
ENSMUSG00000036438	183.6740585	139.9615358	137.1969706	143.0634739	137.0725497	142.998158	221.0133956	221.0872807	228.005637	215.4847536	216.9025515	217.3774015	173.0302564	139.8956306	165.2796352	140.7190911	140.9522317	240.283896	269.0348117	258.5991702	258.2217538	248.0390438	262.6953649	246.6696224	147.5405637	146.8264327	143.7346849	218.8660604	229.8956431	227.8443942	132.1217978	136.8912582	140.5487792	262.6218525	247.9033822	247.0313526	Calm2	17	87433412	87446935	-	1467	protein_coding	calmodulin 2 [Source:MGI Symbol;Acc:MGI:103250]	-
ENSMUSG00000090841	542.1879635	150.9974487	161.3476882	146.8695311	148.2200854	146.8523905	685.092301	125.8312165	129.5587749	125.9934172	120.3243144	124.0547591	568.2485393	137.407935	211.8331362	129.3215622	137.0345351	302.4950054	547.1891284	133.3079044	141.6619979	124.9222485	161.8872472	133.5371295	145.7030203	155.9766666	156.3809475	119.5511721	133.6073463	126.5383073	134.4771579	133.8619543	139.5212495	160.6333527	142.2717178	135.0627595	Myl6	10	128490860	128494145	-	3187	protein_coding	myosin, light polypeptide 6, alkali, smooth muscle and non-muscle [Source:MGI Symbol;Acc:MGI:109318]	-
ENSMUSG00000022587	503.4024376	269.8440031	273.5136005	313.7657927	296.120202	292.1549423	166.5144898	71.30007025	68.12470144	90.96381139	91.00376849	89.02569028	415.7010461	244.3474891	253.6605003	284.0747427	248.1920556	348.1584938	187.2968951	77.64860065	76.76729164	99.92774572	124.9126934	103.1489986	257.7472031	275.3178577	290.4397471	64.86149585	73.27166125	78.83848972	221.84496	217.9644775	246.4391709	88.78722877	81.59802318	91.1444354	Ly6e	15	74955051	74959905	+	3784	protein_coding	lymphocyte antigen 6 complex, locus E [Source:MGI Symbol;Acc:MGI:106651]	-
ENSMUSG00000048234	74.43217396	309.5793171	272.8855436	295.5007548	291.7517786	293.2283534	17.27173417	141.4681777	137.165809	146.0722279	124.6938344	139.1993244	83.14517488	340.9660607	238.3664815	311.6236083	303.2797774	287.9401603	28.17822845	123.8403498	119.6002129	118.0566607	99.64748214	116.0955095	274.3652617	272.2275198	322.1845022	136.3423255	139.4513611	137.9319208	299.7192749	286.1178332	328.6764211	107.7153281	112.1035306	119.538945	Rnf149	1	39551296	39577405	-	2838	protein_coding	ring finger protein 149 [Source:MGI Symbol;Acc:MGI:2677438]	-
ENSMUSG00000062328	482.0468094	76.15851514	225.9183979	78.24409725	80.44375834	252.9391507	575.5957463	174.3626241	143.9589991	124.39191	119.7704671	82.19557419	265.2676433	168.8279729	192.7501179	89.79247504	236.9538176	273.8366909	514.1605861	161.4734581	197.5978635	136.7487432	387.1855757	186.7450808	97.47572456	211.8086619	113.0670693	87.08723774	232.8291757	185.7717612	73.95948777	76.3226917	164.4982059	119.2340291	167.759978	180.9184832	Rpl17	18	75000477	75003381	+	775	protein_coding	ribosomal protein L17 [Source:MGI Symbol;Acc:MGI:2448270]	-
ENSMUSG00000113948	388.0024108	150.6474035	113.6219911	151.3237838	137.4057645	112.093923	610.9815852	157.7134558	161.4970573	165.7089572	160.960858	156.5994727	481.682044	127.8076202	208.448857	137.6464452	102.2491528	244.7611032	553.5078413	152.511339	156.5809281	137.5218082	144.0647548	144.7945697	151.0509387	146.4368691	152.0340052	163.4810776	174.2944457	160.5470069	141.0267907	126.0929002	143.1217165	194.5880631	156.4910498	156.1463598	Rpl17-ps3	12	67510756	67511311	+	556	processed_pseudogene	ribosomal protein L17, pseudogene 3 [Source:MGI Symbol;Acc:MGI:3642206]	-
ENSMUSG00000008668	417.7445764	140.5302198	145.6429523	135.9858227	136.1485076	142.8931203	575.1618658	147.0816442	161.0511249	161.414366	152.9981849	157.9018796	442.2046198	128.5251419	198.7320898	124.0966474	133.6373333	288.6733714	454.0259049	149.7973524	161.7898831	153.587514	190.3409702	158.4716087	136.8692808	144.3494942	141.2984645	155.5712511	171.8992649	157.2590853	129.068047	132.2785896	139.6648152	187.2270225	164.4975572	157.5315196	Rps18	17	33951999	33956001	-	2491	protein_coding	ribosomal protein S18 [Source:MGI Symbol;Acc:MGI:98146]	-
ENSMUSG00000039105	327.8071273	188.5767475	184.5885641	189.8373871	175.5313782	193.0018156	283.4561037	146.6376512	148.7092148	152.289875	148.0007821	150.1282625	339.0163476	172.3183571	224.1458768	188.1442962	174.2857626	337.9426496	268.5097506	155.5949121	158.2499561	159.1623283	167.9068905	145.4069168	187.6168919	187.1122234	185.5992016	142.1014585	152.452291	143.0812055	170.978862	174.6457233	181.6608451	168.5645309	144.70854	154.8711485	Atp6v1g1	4	63544772	63550750	+	1135	protein_coding	ATPase, H+ transporting, lysosomal V1 subunit G1 [Source:MGI Symbol;Acc:MGI:1913540]	-
ENSMUSG00000022193	524.9843049	171.1224914	193.7821532	183.622924	176.2281081	180.9941368	470.5448214	98.85526719	102.2338564	105.0482556	95.90384892	101.6374291	598.5658791	172.6977606	268.1229648	186.938953	180.8693136	371.2492714	335.6693818	103.224789	100.1874866	88.93936136	113.6557236	96.72457351	184.6263242	179.8654868	172.0593717	102.3157723	105.1315412	97.81606066	190.7443238	172.2003148	179.2114424	115.4664706	96.784231	96.83240834	Psmb5	14	54614119	54618022	-	899	protein_coding	proteasome (prosome, macropain) subunit, beta type 5 [Source:MGI Symbol;Acc:MGI:1194513]	-
ENSMUSG00000035530	406.7409779	193.5767914	174.2063117	218.2185157	192.2236657	177.2531787	351.7946659	131.8323582	118.4589731	129.3714961	128.9225148	122.3523778	396.311573	176.185548	230.0011347	196.9509254	174.6500997	311.6677163	314.3798944	131.9256976	117.7111218	129.5416999	152.7022857	116.9493153	195.7852675	189.9685664	189.6112892	128.1405006	139.6913314	134.1225919	177.9530483	165.9929801	178.2652586	145.8454468	131.6224813	128.6367306	Eif1	11	100319885	100322096	+	2098	protein_coding	eukaryotic translation initiation factor 1 [Source:MGI Symbol;Acc:MGI:105125]	-
ENSMUSG00000044811	236.3210371	118.3369422	117.6595483	121.0669143	105.7092104	108.3289549	423.5479648	213.5021754	215.3557748	208.5740998	198.8091567	202.8112136	240.6458451	121.8115933	152.7088969	122.4014913	112.2951625	197.7115193	381.6557273	206.5454066	215.0390384	207.930678	215.5356278	198.1073624	116.4665821	113.2886244	126.0155528	204.9248908	210.6554584	205.2690994	118.2775951	108.0177164	128.6672107	234.516333	194.7105108	214.0431049	Cd300c2	11	114996721	115001880	-	1275	protein_coding	CD300C molecule 2 [Source:MGI Symbol;Acc:MGI:2153249]	-
ENSMUSG00000019173	275.5549205	242.72826	248.0377808	266.4959502	242.2242781	242.1317813	136.1930377	126.3216451	126.8374616	136.9467258	123.5847817	128.6380525	213.4825364	224.0887985	212.2023005	241.7195874	208.1833408	205.1808092	149.4459054	132.7490717	132.0032347	129.1964481	139.8521783	135.4327794	234.5659054	246.3539703	256.8857228	126.3918131	132.8377348	130.1608139	211.9342575	208.6495009	217.5475525	145.3472538	137.4457553	136.9300546	Rab5c	11	100715009	100738215	-	2194	protein_coding	RAB5C, member RAS oncogene family [Source:MGI Symbol;Acc:MGI:105306]	-
ENSMUSG00000019872	129.4173341	164.7346744	158.8780297	189.794077	149.8444909	152.070044	120.3391852	209.7823681	231.4396281	264.4367568	209.379057	222.1037809	133.6781006	165.3840364	155.677842	188.0224989	162.9131381	198.538681	134.7393357	210.8198466	210.5220157	256.5663065	203.3475225	212.7829985	164.9296063	147.9558879	157.5457446	226.2018389	215.4999715	203.1814031	154.8862897	148.2502418	151.0199473	215.5257779	189.3871638	192.930979	Smpdl3a	10	57794335	57811830	+	2065	protein_coding	sphingomyelin phosphodiesterase, acid-like 3A [Source:MGI Symbol;Acc:MGI:1931437]	-
ENSMUSG00000060036	272.3454323	132.0989044	141.4712346	134.0910017	132.2448111	129.679097	422.9092635	171.9274809	184.7223841	184.8163954	181.0396222	182.4554302	269.3523053	122.840404	178.7871172	127.5188457	132.4146179	188.2504685	365.1273296	184.2752026	190.8146142	193.3121361	214.7013391	187.2033134	138.4302178	140.7302394	133.4403084	189.5925089	197.9312845	185.5011958	126.3904894	132.3560511	132.4305292	215.6894233	194.676709	188.6980335	Rpl3	15	80077791	80091868	-	3175	protein_coding	ribosomal protein L3 [Source:MGI Symbol;Acc:MGI:1351605]	-
ENSMUSG00000001025	426.8864646	113.3547324	118.8896278	97.77551309	123.6852098	130.7242366	757.7252684	129.9480396	142.0126958	113.5542375	147.0774286	147.9618535	441.2304553	102.8900643	170.345383	89.6246696	111.2117151	260.4130925	609.1358473	144.2333265	152.5787929	135.7826721	211.4678158	156.9346078	94.86783716	120.0817212	113.3625016	126.2963353	139.6994756	143.8997526	91.83675847	107.3202299	106.1244908	181.6464265	162.1269773	159.5255201	S100a6	3	90612882	90624181	+	1367	protein_coding	S100 calcium binding protein A6 (calcyclin) [Source:MGI Symbol;Acc:MGI:1339467]	-
ENSMUSG00000029373	497.7015191	156.2125122	131.3890714	133.4959032	226.0893884	208.3895766	468.2124517	106.293545	82.10869009	105.0867843	160.5531902	133.1825342	364.647714	133.0999952	185.6220353	125.1724275	202.8971721	366.7874457	407.1000406	123.8204501	108.1041597	97.12225446	244.6568653	178.272951	127.0192701	147.7318521	158.0919924	71.94952442	123.0657666	128.7716446	127.5120378	121.2937657	151.9265408	111.3083448	109.2309939	165.3430758	Pf4	5	90772435	90773383	+	721	protein_coding	platelet factor 4 [Source:MGI Symbol;Acc:MGI:1888711]	-
ENSMUSG00000035242	326.4426576	148.877483	157.8432976	157.5609233	149.1129126	151.4091125	362.3633801	146.7858503	153.8171351	169.7710078	146.5489888	155.7079653	344.9429422	140.6464997	202.5645725	160.2743687	146.8788099	286.3851292	335.1012746	147.5596498	157.8250455	148.7199027	171.7815119	157.0567987	148.2979943	153.8207908	157.8549411	152.9829503	157.7182543	141.9431673	155.1993143	143.7356093	153.1234269	183.3492125	159.1191305	148.2272079	Oaz1	10	80826656	80829290	+	2558	protein_coding	ornithine decarboxylase antizyme 1 [Source:MGI Symbol;Acc:MGI:109433]	-
ENSMUSG00000112023	129.2722143	262.6193152	219.4380683	306.5412369	197.8769643	206.0316723	72.11129444	175.8700257	154.9024108	160.3618479	147.4380339	133.6492958	115.4870506	236.5943932	174.9436471	274.453305	187.1983772	194.5810994	72.48938638	179.7815786	158.0434903	171.9774102	121.9985558	140.8925171	278.6609047	217.3430479	227.0350769	184.0961213	150.0299007	142.2189092	245.9116592	186.8830848	198.6837199	168.3423636	148.4477387	136.6328674	Lilr4b	10	51480632	51486703	+	5439	protein_coding	leukocyte immunoglobulin-like receptor, subfamily B, member 4B [Source:MGI Symbol;Acc:MGI:102702]	-
ENSMUSG00000021281	271.5219177	346.9271065	399.3724504	366.2317587	303.2051254	300.2848616	42.0647846	58.73273262	63.6357461	67.93380808	56.76576417	56.06608265	239.2457072	299.1630009	302.3520041	328.3252218	256.5658904	187.288974	38.5152274	48.21242983	50.34652009	55.36968767	42.71584404	46.83407348	374.7455329	353.1013292	322.730891	60.32528916	57.63330599	53.45599578	314.8178312	292.354871	261.1507661	48.08292944	44.8251588	46.25285246	Tnfaip2	12	111442469	111455018	+	4984	protein_coding	tumor necrosis factor, alpha-induced protein 2 [Source:MGI Symbol;Acc:MGI:104960]	-
ENSMUSG00000000957	468.0484024	311.9730454	306.2323898	337.4067378	335.2206379	319.5459812	92.02115972	32.97027359	23.79321763	31.49174119	35.47786147	35.39836957	487.3475827	277.6027478	269.0541897	318.4864499	290.6969161	302.4452478	64.48390654	28.98388641	26.27981253	29.19938742	39.01387871	31.94259643	295.5335118	305.1470798	339.0600499	27.24354959	29.91933312	33.72739449	275.5402155	269.1206755	284.9701928	24.63212723	22.40479371	38.23012706	Mmp14	14	54431612	54445364	+	5960	protein_coding	matrix metallopeptidase 14 (membrane-inserted) [Source:MGI Symbol;Acc:MGI:101900]	-
ENSMUSG00000031838	302.3945222	116.8028749	111.5784343	85.29060205	95.10619998	98.11742282	526.8144649	208.8491921	200.4076184	176.8184953	181.4635175	180.0074705	272.7724111	115.766434	148.5453851	81.35389206	99.84802382	150.3858736	545.7382147	201.831051	215.0158138	169.4780782	212.1812235	184.8327975	92.06401471	102.5951554	106.4331771	166.3930911	199.0429491	188.5470154	102.5843633	105.6101233	113.6057103	206.1685034	183.4106007	191.4581099	Ifi30	8	70762774	70766663	-	981	processed_transcript	interferon gamma inducible protein 30 [Source:MGI Symbol;Acc:MGI:2137648]	-
ENSMUSG00000030220	261.6933561	227.0563784	249.6117759	264.342518	237.9584335	237.5013863	113.2613466	91.62899938	96.99301027	106.1223849	94.32803128	94.63692006	261.1790108	213.9881119	288.3101739	265.2942029	261.9971653	381.1228384	123.9652575	98.50107055	108.0580887	112.7777838	116.8267657	104.8285849	241.4435659	234.6880599	222.9242316	94.06027456	103.3783891	92.77940784	241.542245	242.7733589	230.5485177	117.2617845	103.954163	100.962201	Arhgdib	6	136923655	136941899	-	1707	protein_coding	Rho, GDP dissociation inhibitor (GDI) beta [Source:MGI Symbol;Acc:MGI:101940]	-
ENSMUSG00000028656	142.8135682	212.9238501	229.2447085	225.5417935	211.8318526	204.8192811	84.30405189	163.9980077	175.9190412	168.8640986	160.9940648	161.8326447	104.2221038	181.0769904	168.3680449	203.1732308	188.4462296	116.0344684	117.9795447	185.7388721	195.4389089	192.2961548	178.3524131	183.9364592	212.1029723	218.659834	210.4746769	170.469056	170.4341041	165.87096	186.5243536	190.2473981	184.2512622	193.6302484	190.6532556	183.3642363	Cap1	4	122859047	122886056	-	3494	protein_coding	CAP, adenylate cyclase-associated protein 1 (yeast) [Source:MGI Symbol;Acc:MGI:88262]	-
ENSMUSG00000031897	776.3598483	271.4706855	304.5744149	320.1285288	260.4963087	266.4656942	132.931118	26.92102481	27.89622499	31.08307195	29.06729483	28.60082632	651.051977	208.4860224	282.807455	240.8820115	189.5912068	465.4509051	115.9061829	29.23234782	32.53987239	31.68601326	37.49737857	29.00118268	294.2022885	282.1255619	280.8637419	28.80606455	30.8962101	27.25067747	201.7775857	189.9995813	206.6814212	36.46190951	33.06995891	31.93651863	Psmb10	8	105935735	105938444	-	1705	protein_coding	proteasome (prosome, macropain) subunit, beta type 10 [Source:MGI Symbol;Acc:MGI:1096380]	-
ENSMUSG00000024835	322.1412671	196.9465415	205.9203061	219.6982098	193.0397749	184.0425923	254.408792	128.1970387	131.3686306	141.7269148	124.1100074	127.0517898	308.0165443	191.3286382	229.7587884	217.7737521	192.892815	196.1561234	239.4075096	127.6295614	126.8599622	125.1807278	136.6765615	126.6387835	211.2446415	200.6323004	198.2961562	130.5329015	130.1831803	132.1120634	203.1892259	192.5760138	194.8519053	139.8667987	122.718003	126.4935629	Coro1b	19	4148619	4154035	+	2372	protein_coding	coronin, actin binding protein 1B [Source:MGI Symbol;Acc:MGI:1345963]	-
ENSMUSG00000001175	257.2948671	240.4108904	262.9559421	257.7241969	233.249863	232.3622241	115.6550834	111.767507	116.168446	114.2711432	109.6308995	109.464441	235.6268263	209.6643257	247.841711	240.5625739	212.2124505	286.2130992	122.7493803	115.5579916	124.9370039	119.8897762	123.1016873	119.3119589	242.0834283	245.8447678	240.479326	113.0897308	117.2181286	111.3898258	212.8063788	220.4168439	216.0415235	126.5099705	129.1180763	115.7944796	Calm1	12	100199435	100209814	+	4706	protein_coding	calmodulin 1 [Source:MGI Symbol;Acc:MGI:88251]	-
ENSMUSG00000014294	510.469808	116.8539251	116.5738416	122.0715247	119.2751991	116.7760737	831.7395061	102.8003299	113.6696093	117.117612	107.229537	106.4126871	609.823975	102.3203934	192.3139979	113.1150705	102.8637193	337.3574286	583.2610565	99.38596048	101.9502971	107.3901739	132.9689867	98.84093393	119.1048697	120.9781377	118.7948039	93.46143472	116.7372472	92.90230544	120.2071513	107.5855584	115.6764706	131.6912128	104.0418065	101.1001764	Ndufa2	18	36742332	36744557	-	572	protein_coding	NADH:ubiquinone oxidoreductase subunit A2 [Source:MGI Symbol;Acc:MGI:1343103]	-
ENSMUSG00000064348	412.9225174	149.430908	142.3964779	122.8139944	132.5408721	114.1541346	272.5195417	175.9188744	150.246856	128.8596608	138.4511354	128.1017874	355.6885488	155.0411458	178.9083805	125.1561537	133.6280039	252.2000989	293.8266222	185.71731	181.8387678	215.645302	179.4030319	141.7355295	163.8875881	164.0850919	109.0166117	179.7915739	183.8952606	155.2429607	166.1603379	165.3033851	125.6614759	207.6320094	152.9554676	151.8133422	mt-Tn	MT	5089	5159	-	71	Mt_tRNA	mitochondrially encoded tRNA asparagine [Source:MGI Symbol;Acc:MGI:102479]	-
ENSMUSG00000044080	392.7737063	121.5766513	124.5432506	110.9708208	101.9650519	107.2819718	661.6910601	162.2734314	164.5086238	148.6754956	141.7906373	135.3396378	387.1192661	116.6060091	166.3404534	103.7937205	107.5298189	199.5758992	552.1499327	158.8702138	154.8582512	147.6742298	156.272976	133.8643246	120.0592639	106.6529987	111.7060629	145.6491074	150.5730352	139.4619891	109.292273	99.822402	114.9596003	176.2040801	137.3284439	145.6644661	S100a1	3	90511034	90514392	-	694	protein_coding	S100 calcium binding protein A1 [Source:MGI Symbol;Acc:MGI:1338917]	-
ENSMUSG00000016319	204.4188179	166.9771183	176.2791367	166.8126692	175.1248295	170.5410255	150.8801102	163.4437809	159.6652909	162.3036748	165.911627	173.271766	171.9533372	149.0491859	183.7617322	156.8291767	161.9167556	230.1746262	198.9550548	181.9832931	186.4973002	178.0476905	196.0674843	181.5781962	160.3588858	173.8847911	177.899884	157.5533225	179.4785487	176.8187871	149.3912507	168.1940036	166.9668644	195.9219037	193.0755195	184.6769718	Slc25a5	X	36795651	36798807	+	1646	protein_coding	solute carrier family 25 (mitochondrial carrier, adenine nucleotide translocator), member 5 [Source:MGI Symbol;Acc:MGI:1353496]	-
ENSMUSG00000049988	484.29346	259.2354902	265.6319389	273.5983819	279.1895074	268.6250594	141.6339529	56.34103417	57.05195621	57.33415782	57.70141193	56.56423419	471.3650476	241.337313	276.7760905	263.1724245	251.2836033	261.5852972	138.6781987	61.06912811	58.03442495	58.08750853	68.49165224	60.14423241	236.0752217	248.112243	270.9792044	58.29832416	58.27329363	55.06330987	230.1197332	238.747801	243.4939348	68.49057218	58.05406395	57.86111946	Lrrc25	8	70616155	70621483	+	2039	protein_coding	leucine rich repeat containing 25 [Source:MGI Symbol;Acc:MGI:2445284]	-
ENSMUSG00000050621	273.0022718	315.9288193	234.8544921	230.6578869	237.2133751	193.095834	375.9409506	84.79652881	93.34734177	102.8337865	157.1534529	118.1331919	484.4227028	117.8774868	354.3113048	177.4544429	78.10901552	174.473286	263.1169107	130.936856	124.0861024	191.4128663	120.266588	143.3409927	124.4493985	93.33242629	86.48610281	164.9691848	119.5899364	125.5217416	80.77126456	156.2113469	113.4860904	230.9245999	83.51041354	117.6365927	Rps27rt	9	114982366	114982739	-	374	protein_coding	ribosomal protein S27, retrogene [Source:MGI Symbol;Acc:MGI:3704345]	-
ENSMUSG00000001131	691.2199945	191.9813414	121.1580614	107.4157919	230.282106	295.2173446	462.958277	87.57708285	42.19435337	35.94591188	113.8119395	112.8630678	523.0756027	173.5483096	219.9477064	79.05415161	191.6402966	438.070421	319.3394592	73.96492559	63.55861545	53.90038659	168.7507826	121.3603216	122.8210214	179.824779	168.4103762	35.27538021	65.52906026	101.564596	111.8518468	150.3560015	174.4041313	58.50913537	66.08847482	107.8549443	Timp1	X	20870166	20874735	+	888	protein_coding	tissue inhibitor of metalloproteinase 1 [Source:MGI Symbol;Acc:MGI:98752]	-
ENSMUSG00000059291	374.6521745	128.4712716	143.4460309	139.395467	126.9889141	137.4502594	469.1662446	131.4258574	140.0546628	145.1151002	133.7756182	135.2312195	371.2245471	122.5675226	189.1668557	128.7238814	122.1924606	261.6748627	435.0870014	137.5408046	138.4350098	137.9693792	163.734177	137.9211348	133.0096415	136.6854282	131.8049406	141.0198685	155.385624	133.1957032	127.3838048	126.1223373	128.0218317	165.8872293	147.7292339	133.5747099	Rpl11	4	136028265	136053428	-	2697	protein_coding	ribosomal protein L11 [Source:MGI Symbol;Acc:MGI:1914275]	-
ENSMUSG00000078153	498.2725561	272.79527	302.0456254	311.2649882	264.8765113	294.2395363	84.30887781	30.02948705	26.59587578	29.99883009	32.1134886	29.08867718	517.0306639	229.1119583	326.4101108	274.0407628	230.7369139	479.1547523	66.17514458	25.7609277	34.02834605	30.10296106	41.70366178	30.76786315	289.6381192	299.7776157	265.3553307	29.52879736	33.57344983	42.91861548	221.1039588	216.5988007	217.8102743	35.44029184	35.34312934	29.36988364	Psme2b	11	48945354	48946190	-	837	protein_coding	protease (prosome, macropain) activator subunit 2B [Source:MGI Symbol;Acc:MGI:1341073]	-
ENSMUSG00000033940	348.8354431	148.7536028	148.4753985	161.7579614	142.6486664	153.3954048	397.129462	121.2480603	130.9136084	137.738403	122.0805267	128.3299139	416.9341783	135.3159643	206.1168323	153.9849308	146.6109532	281.6911937	334.1444482	128.1065961	128.6992323	130.5451433	148.5943263	123.231659	147.2844071	150.6701906	147.9953558	131.583397	135.122673	124.5389735	140.223507	139.0533652	150.5715493	152.0322318	127.8981493	126.1161579	Brk1	6	113604772	113616951	+	1095	protein_coding	BRICK1, SCAR/WAVE actin-nucleating complex subunit [Source:MGI Symbol;Acc:MGI:1915406]	-
ENSMUSG00000061477	286.4510412	141.0271027	142.3446001	141.5172307	130.4883667	131.0716465	337.8170961	153.8943897	160.5718405	168.6193973	155.8809911	157.8948057	281.5716637	128.3531797	195.3221367	129.4050188	132.1910563	222.7615017	318.2203303	156.0860707	157.9510122	154.6381166	180.4941236	159.4043516	138.3833342	139.1510399	138.6297776	162.1737526	175.5792607	158.7327008	130.1949563	131.2593601	134.7015898	184.7931167	170.7824084	155.2741292	Rps7	12	28630854	28635953	-	2015	protein_coding	ribosomal protein S7 [Source:MGI Symbol;Acc:MGI:1333818]	-
ENSMUSG00000023913	200.0915716	214.4985319	184.9163753	233.716269	216.9106593	217.9276889	106.7777016	143.1773269	114.7311844	147.1124383	145.0994013	147.9705392	198.450564	220.436059	247.3685191	261.8222038	239.9764153	347.2772305	113.8988328	118.5861486	94.84574619	127.3309643	142.2293959	125.6367596	191.9118644	185.9682712	190.0442279	98.3400938	121.2274655	122.2878897	214.8670782	205.5275529	219.762622	86.02159022	82.63196681	109.7351866	Pla2g7	17	43568098	43612201	+	2905	protein_coding	phospholipase A2, group VII (platelet-activating factor acetylhydrolase, plasma) [Source:MGI Symbol;Acc:MGI:1351327]	-
ENSMUSG00000001794	309.3066893	159.2014027	172.4657508	170.4257213	163.0119237	165.4318802	278.0865537	137.475209	139.2714871	146.704139	131.8293619	140.4914712	276.5489237	154.3538698	194.4604808	163.4975419	155.6635396	215.4426641	293.3719047	136.1470949	144.3560616	142.2788247	156.9036584	141.8793614	160.8875938	162.3341224	167.4574654	139.637726	141.7001002	140.7870468	153.3467965	156.0883006	165.4594622	158.9631907	140.0862132	142.3674577	Capns1	7	30186936	30198811	-	2477	protein_coding	calpain, small subunit 1 [Source:MGI Symbol;Acc:MGI:88266]	-
ENSMUSG00000071866	279.0767102	173.2821902	129.0081813	124.9105671	184.5668233	187.095992	169.7521282	136.2514635	130.9980572	142.7472156	145.6693266	154.0767816	195.7533616	123.4052395	199.6189125	169.4163627	152.2462854	268.8092133	254.9095221	163.7803908	162.8913338	163.8341924	177.8762975	157.1889556	176.6428781	175.3134437	187.6051711	145.4391875	109.249869	139.5911033	162.3069368	174.6547752	155.4512159	183.8480477	172.8410737	151.1276424	Ppia	11	6415443	6419817	+	3508	protein_coding	peptidylprolyl isomerase A [Source:MGI Symbol;Acc:MGI:97749]	-
ENSMUSG00000029622	228.5048382	181.6463882	190.9731167	189.7737535	192.4491826	190.1234477	171.6785882	137.459014	148.7626308	158.6945841	135.1368965	145.6303194	184.0216994	167.3513434	198.4420277	189.5893984	173.9678943	177.5822184	197.3503529	151.9579478	151.5969212	144.7758665	155.4249581	153.000689	175.6373518	186.0287098	185.6257261	142.5435581	147.6005051	136.4657303	168.9983382	177.7248408	173.6511107	169.6986615	157.1205213	143.7774949	Arpc1b	5	145114215	145130705	+	5115	protein_coding	actin related protein 2/3 complex, subunit 1B [Source:MGI Symbol;Acc:MGI:1343142]	-
ENSMUSG00000026341	157.0966483	240.9161344	239.0481964	243.0976595	227.1612778	219.4205005	63.22892756	117.062738	123.7895406	117.6364199	119.4658628	114.8328484	136.9027375	206.2936487	177.2589155	216.7434798	206.2964563	249.99302	84.26404865	134.7551377	140.4946628	136.1084574	128.5004239	133.4032355	232.7117827	244.45448	246.564331	122.7214593	129.0575089	125.9369053	199.6941962	211.5615333	209.0611336	143.3417706	141.283423	139.930277	Actr3	1	125392905	125435727	-	4631	protein_coding	ARP3 actin-related protein 3 [Source:MGI Symbol;Acc:MGI:1921367]	-
ENSMUSG00000064373	51.42991922	151.8996534	117.2916069	169.874626	122.7100865	126.7399265	31.87836738	223.8855179	221.5977502	260.8644887	229.8689132	232.451903	39.76862006	127.6847086	96.16709455	157.5076103	117.8054592	129.6116322	58.61016339	244.8225945	234.0447413	298.9406713	231.3252258	253.7051016	139.4821995	123.1929648	130.5415276	224.1512622	216.0043549	220.7541393	117.278638	106.2021207	121.41752	230.271386	206.2987139	245.975359	Selenop	15	3268547	3280508	+	2842	protein_coding	selenoprotein P [Source:MGI Symbol;Acc:MGI:894288]	-
ENSMUSG00000059796	239.3785491	183.3932039	163.6837241	188.4936555	160.8474085	169.3522172	208.918333	146.9779059	147.0509008	136.0416559	137.3748101	134.2846279	217.651205	165.6843878	184.1891086	177.2245357	155.3140893	213.8756111	221.9618521	157.4318478	153.2422635	139.2932064	159.7020169	138.7983391	177.712962	169.6507916	173.798263	141.5549648	152.8706819	147.607986	158.2365996	155.3394532	160.6063613	163.2279901	155.2851622	148.8891817	Eif4a1	11	69666936	69672423	-	4334	protein_coding	eukaryotic translation initiation factor 4A1 [Source:MGI Symbol;Acc:MGI:95303]	-
ENSMUSG00000075706	374.1703625	99.92245372	93.52461563	93.16546805	94.05087093	94.15455675	754.5546758	136.1925484	138.7876919	156.4739085	130.1927875	137.3901959	428.7280487	104.279515	155.1413776	87.52718296	95.09949272	186.6859803	531.682494	131.4667658	134.0885596	134.4148932	153.9310853	130.8314454	90.05069635	97.07013039	101.7972065	135.5111941	144.418953	131.461712	94.86928172	94.82636851	103.3834151	159.1731823	129.7133342	132.4540866	Gpx4	10	80047166	80056439	+	1724	protein_coding	glutathione peroxidase 4 [Source:MGI Symbol;Acc:MGI:104767]	-
ENSMUSG00000061983	356.4456595	100.3025822	115.7271112	99.53300073	98.16500846	99.05230174	839.8237328	118.7757142	125.3700903	123.5551982	125.557788	115.4894662	406.105204	96.46119419	162.7824423	98.55468252	102.3813177	246.7052427	466.0477475	113.6763868	119.7039354	117.7020531	135.5284004	111.3873317	103.9538396	103.5185688	128.2426322	140.7353589	135.7804328	138.4831454	97.11958436	101.7879747	121.7934915	154.9983556	132.5682469	133.6496333	Rps12	10	23785183	23787275	-	2027	protein_coding	ribosomal protein S12 [Source:MGI Symbol;Acc:MGI:98105]	-
ENSMUSG00000052270	371.2937882	305.5256432	346.4925073	389.3645469	328.8041972	342.1483464	1.990626282	1.943370434	1.836695382	2.405439255	2.40978599	2.510256714	304.3386365	278.7805531	329.4415605	354.3121461	295.7492795	397.2697445	2.308482081	1.791705549	4.30782533	2.341494006	4.016416257	3.035343515	345.8781082	333.243582	331.6231846	1.432047521	1.603555046	1.645093441	295.4311227	286.5854656	282.293309	2.108518373	2.34626134	1.948927464	Fpr2	17	17887824	17893952	+	1296	protein_coding	formyl peptide receptor 2 [Source:MGI Symbol;Acc:MGI:1278319]	-
ENSMUSG00000025498	538.0388974	337.9382984	357.3424668	402.5352709	341.8852113	330.8028451	6.892518692	2.858589682	2.334782265	3.67928508	4.325261197	3.288793139	404.220912	269.8178406	247.4295321	331.8456915	243.0769439	255.0885617	8.415702026	2.800217775	4.689722716	3.129358033	6.308736782	4.506354493	336.0670649	346.0972238	374.8502094	2.757239078	3.409917855	5.422574149	257.0294949	237.983133	261.2747172	4.475428995	5.48743943	4.487929782	Irf7	7	141262706	141266481	-	3776	protein_coding	interferon regulatory factor 7 [Source:MGI Symbol;Acc:MGI:1859212]	IRF
ENSMUSG00000025393	263.7371391	195.4992042	205.3888639	201.9993012	193.0375572	194.7592746	186.1759699	113.5607609	115.5232411	113.6041881	114.588472	115.3560305	266.1523529	174.737893	205.6862822	191.3748952	180.6424643	210.8136459	197.0240841	125.1197539	125.7957183	118.8146815	134.2564907	122.0144418	191.2155805	197.7952415	197.5835525	111.6442604	123.3263183	121.3651585	178.7904297	182.6491906	186.6185232	128.6499247	129.2723152	129.3328508	Atp5b	10	128083273	128090391	+	4237	protein_coding	ATP synthase, H+ transporting mitochondrial F1 complex, beta subunit [Source:MGI Symbol;Acc:MGI:107801]	-
ENSMUSG00000033307	472.7968431	130.568093	145.8258814	124.1919474	156.6461287	165.5126637	385.7046285	99.14367387	84.01956862	108.0691491	104.7327087	105.1327468	493.7885496	142.5638827	239.4548187	126.1347237	165.2028794	337.6162035	378.4647711	99.7390772	92.09277664	92.20371954	129.2585184	100.3866317	124.0603453	148.4400003	143.4844989	87.67759591	104.607752	98.59711401	139.3196591	136.2768686	158.0389154	116.8925048	102.7967503	101.9075828	Mif	10	75859353	75860240	-	745	protein_coding	macrophage migration inhibitory factor (glycosylation-inhibiting factor) [Source:MGI Symbol;Acc:MGI:96982]	-
ENSMUSG00000004285	430.1995679	135.1610961	148.4369399	153.6654399	132.6737608	139.5563643	476.3967126	113.1964122	113.8301898	129.3889996	103.6965737	111.6911503	429.1671717	128.5212728	175.516695	142.2672546	128.8346888	227.9978126	378.2813934	114.0585161	116.3659929	122.6235585	130.4847428	111.8805214	152.6823707	146.3887761	151.3008287	107.907572	120.5324556	105.7335563	135.8127912	125.358863	134.4366442	131.4094379	117.0778418	112.9759682	Atp6v1f	6	29467718	29470512	+	1063	protein_coding	ATPase, H+ transporting, lysosomal V1 subunit F [Source:MGI Symbol;Acc:MGI:1913394]	-
ENSMUSG00000025877	214.2709814	229.0015102	253.7433585	274.9306947	203.6557435	207.0070808	143.8631853	117.7652883	122.2095804	109.3312277	98.25247307	100.5270922	183.900012	200.2330954	173.8468573	242.98271	170.8088951	154.8510422	158.8197173	120.2738136	128.3270103	105.1559859	99.34214262	105.3480416	253.9657301	241.4909589	240.9968671	113.3019167	121.0443013	110.520983	199.2510508	183.5518115	192.4497496	121.3434571	118.484905	119.154623	Hk3	13	55005985	55021385	-	3682	protein_coding	hexokinase 3 [Source:MGI Symbol;Acc:MGI:2670962]	-
ENSMUSG00000032231	365.9787565	158.6597511	160.2523211	126.9002476	153.5733149	150.0552033	357.7105244	118.2713525	121.2898298	98.3500699	116.3380566	116.0179141	378.2444505	149.8274521	179.9798168	122.418887	141.7394587	225.9911706	350.5057306	132.4640972	142.1547721	104.563645	146.16166	130.3724435	134.1542957	151.5820369	158.7255968	109.945481	134.2153878	129.2316017	132.0050898	148.2924704	151.3849103	145.374711	145.989291	133.4042932	Anxa2	9	69453620	69491795	+	3731	protein_coding	annexin A2 [Source:MGI Symbol;Acc:MGI:88246]	-
ENSMUSG00000009927	351.714515	132.0985711	136.6644403	132.9782067	124.0741496	130.5905513	450.6154436	125.3774369	130.8333201	135.3020231	126.977317	132.0358741	374.0422818	110.9131377	181.6395422	127.0089625	123.87239	233.1184953	385.9069234	116.8452256	130.2504846	130.485787	152.800499	130.4265176	130.035164	135.0696902	126.3159012	129.4751323	142.3011117	126.3322138	121.4682097	124.7438969	126.2949888	158.2535642	132.949279	124.8465622	Rps25	9	44407139	44410427	+	2691	protein_coding	ribosomal protein S25 [Source:MGI Symbol;Acc:MGI:1922867]	-
ENSMUSG00000018286	590.2770074	172.441705	178.5984134	188.8093888	157.6205281	166.9121518	371.5670591	66.19967826	71.18371974	71.57187402	65.55651093	66.0016877	620.5248024	157.8074533	223.4064881	178.7482427	148.2385587	308.1262897	283.1802011	65.0551549	72.41495801	68.32905235	77.44777321	64.23905448	188.1493888	172.8022113	176.8350709	70.70499544	75.82831035	69.86036136	163.5979283	150.6071721	156.0936111	82.49471428	74.64978524	67.35305046	Psmb6	11	70525367	70527858	+	1872	protein_coding	proteasome (prosome, macropain) subunit, beta type 6 [Source:MGI Symbol;Acc:MGI:104880]	-
ENSMUSG00000037805	293.5841858	107.3615895	114.1879152	105.4991498	106.7071815	108.5273085	497.1865501	153.2278879	151.5715676	160.7008776	151.7198438	152.0284028	292.4251929	100.0226958	159.3272225	99.97304695	103.3997691	206.3183197	410.3166943	156.8376722	158.0500977	147.4487136	174.5210078	145.3919468	111.5282871	113.7176479	108.8407746	155.2585431	166.8126293	152.5356818	102.7440877	101.8337765	110.9721916	187.0410869	161.910315	152.9867694	Rpl10a	17	28328471	28331033	+	2431	protein_coding	ribosomal protein L10A [Source:MGI Symbol;Acc:MGI:1343877]	-
ENSMUSG00000033220	316.6756699	227.696794	262.6511933	260.3970414	246.1258164	238.5359277	102.8008605	71.42684862	73.2026398	77.28211309	70.23854658	74.40503928	273.2950511	209.7069729	262.2207607	254.3330951	233.7880276	226.1629991	120.9892246	79.85689619	80.54265914	74.59084927	80.40147964	76.12351899	239.0626066	249.0918719	240.1599509	72.57547455	73.80258238	73.00009989	222.5472261	228.3785168	224.7530916	87.11427864	79.55715178	75.95659561	Rac2	15	78559167	78572783	-	3103	protein_coding	Rac family small GTPase 2 [Source:MGI Symbol;Acc:MGI:97846]	-
ENSMUSG00000025428	213.6019697	176.9423512	181.3789102	188.203247	169.7750888	169.9350318	188.133849	133.6404289	136.1087946	142.8803896	131.6451967	138.0519535	223.0177432	164.0576085	175.9629836	174.1432105	165.9225964	200.8296149	196.2287982	142.2646047	145.2082381	142.3204666	144.1889141	145.5424755	174.9667363	178.3738416	182.8197505	132.3490665	138.2589364	136.4516569	160.4647963	165.4356726	164.7015543	145.0044705	145.3520928	140.0011295	Atp5a1	18	77773729	77782869	+	3135	protein_coding	ATP synthase, H+ transporting, mitochondrial F1 complex, alpha subunit 1 [Source:MGI Symbol;Acc:MGI:88115]	-
ENSMUSG00000025809	129.3309752	229.9276822	229.4503534	242.7986846	219.2734452	232.6107639	56.22520016	126.9071458	122.0239024	118.3868824	128.6036457	128.1660158	99.28684075	202.9562214	177.5796975	223.8260713	205.1262653	186.1296875	64.41398385	133.7432584	135.5848702	134.0145548	132.1557895	139.7364684	224.3488793	224.5985606	220.1697178	113.8488435	123.2470852	126.4578847	201.0570975	206.008474	196.7724585	119.1272227	132.5640039	140.6314374	Itgb1	8	128685654	128733200	+	4081	protein_coding	integrin beta 1 (fibronectin receptor beta) [Source:MGI Symbol;Acc:MGI:96610]	-
ENSMUSG00000004266	318.97218	234.9384072	268.3617795	262.1435137	229.4357731	233.0602663	113.9253048	73.10123388	77.43224557	82.02859149	72.37529604	74.75734191	302.5325916	214.3028766	229.642251	235.2537598	216.7043717	216.0158126	123.8572313	79.64512086	82.99943332	84.5399214	79.01781693	79.45250853	231.3923543	240.3528744	247.4217166	71.93879168	74.97489471	71.68249907	215.8970859	210.7103131	216.6504676	85.69334245	79.76283732	75.46865174	Ptpn6	6	124720707	124738714	-	2802	protein_coding	protein tyrosine phosphatase, non-receptor type 6 [Source:MGI Symbol;Acc:MGI:96055]	-
ENSMUSG00000039062	173.8709989	192.9483686	186.2736349	184.2845882	167.7798064	162.4841289	151.3706263	164.6918465	158.5838772	139.7861567	127.902328	125.3163391	158.2866652	188.5370274	148.7927566	184.7328286	156.1048382	108.9798771	178.1641491	169.1398512	157.0940705	136.3118611	129.4450821	132.3694861	187.606936	173.4939042	199.7875627	140.3978427	135.8411853	142.9500213	167.0046052	152.3284907	175.4572215	153.7359889	154.6167822	163.3064969	Anpep	7	79821803	79861059	-	4135	protein_coding	alanyl (membrane) aminopeptidase [Source:MGI Symbol;Acc:MGI:5000466]	-
ENSMUSG00000030744	318.6877763	125.5807688	132.8102794	130.0085527	128.8203228	130.5199707	368.8960055	129.8590828	136.5881894	141.1648902	128.5833458	141.4169746	306.1825565	117.8995558	173.2050223	127.0325887	123.0493269	258.8271726	336.369489	131.7211036	136.5807888	130.8277547	152.50212	135.7156568	123.875422	130.7368821	127.4293954	128.1360872	145.3811941	136.9680652	124.7875118	123.9963834	123.4945272	155.0678532	137.4303682	128.9641221	Rps3	7	99477896	99483738	-	4483	protein_coding	ribosomal protein S3 [Source:MGI Symbol;Acc:MGI:1350917]	-
ENSMUSG00000025130	198.5486617	135.7451931	144.7012183	125.9142375	157.9898094	161.4170201	245.2442411	149.4575226	143.504907	150.9383066	153.5763332	159.4165144	199.7293124	145.103223	164.3465765	141.9025152	158.8358015	199.7914491	214.9087191	144.9614771	148.5652038	147.9473631	171.3758581	158.8576462	130.6745392	146.2405315	144.8106565	141.9389452	149.1314235	155.3970325	135.3471777	154.4152653	154.0491948	150.1697654	152.1667927	153.8916203	P4hb	11	120560298	120573253	-	2861	protein_coding	prolyl 4-hydroxylase, beta polypeptide [Source:MGI Symbol;Acc:MGI:97464]	-
ENSMUSG00000020719	101.8259096	178.059405	173.9847437	194.26113	167.5819125	160.0808019	84.18186704	160.7067322	161.6902578	168.2706763	161.6174766	156.3906549	103.4968164	162.295006	136.1971413	182.3955892	160.4949998	181.1902381	95.78497433	161.6603728	160.7663629	177.7275225	150.5937756	157.225477	181.8416658	164.5180164	175.2112797	160.7260826	153.723976	164.551848	168.9467514	163.0697028	155.6716865	156.7610052	153.748982	160.9317052	Ddx5	11	106780355	106789185	-	5775	protein_coding	DEAD (Asp-Glu-Ala-Asp) box polypeptide 5 [Source:MGI Symbol;Acc:MGI:105037]	-
ENSMUSG00000051695	189.9770955	174.0193191	178.5139711	183.431023	185.663955	173.0948376	108.6755256	128.3880623	129.8091989	142.8182838	137.3954928	132.5096951	193.1991352	173.5788929	197.853507	191.5303775	171.5794653	191.629836	137.1514515	129.2444909	124.1527619	129.0913452	143.7599705	128.7522593	179.2564287	183.7086954	189.28601	129.1213292	137.4115235	134.5962228	176.3063264	165.6419217	178.4731135	139.7953139	130.2943211	134.2187633	Pcbp1	6	86524492	86526321	-	1830	protein_coding	poly(rC) binding protein 1 [Source:MGI Symbol;Acc:MGI:1345635]	-
ENSMUSG00000024248	228.1945704	97.31831021	113.2628637	96.10186686	90.0860414	92.20186522	457.7156173	150.5706663	163.9478814	170.7855488	139.4444549	158.5000813	313.2556115	96.77909566	144.8549562	103.9098873	101.3849887	194.472693	393.8628678	145.037772	154.0845649	158.4993054	161.7722414	146.2385561	95.19236923	99.43136438	101.4360228	161.9654973	170.1576079	153.0176394	102.8023166	101.3730078	105.93178	172.9451411	153.1549632	147.7200163	Cox7a2l	17	83501919	83514333	-	1147	protein_coding	cytochrome c oxidase subunit 7A2 like [Source:MGI Symbol;Acc:MGI:106015]	-
ENSMUSG00000063524	305.1415256	148.2941038	161.4356815	128.9192346	174.4981745	168.2080651	232.3313805	108.600646	118.5892644	121.9279297	118.3485552	127.3165281	302.7479303	159.6139377	217.9851106	150.2903434	184.4551462	231.813189	231.0329118	110.6277892	116.3193926	107.6590997	135.5524477	120.4222609	131.8001637	151.6982107	154.6354572	118.0097702	124.5829169	117.8696319	153.5482515	173.0280788	175.1762298	122.8806901	116.9284977	110.2449006	Eno1	4	150236721	150248879	+	5379	protein_coding	enolase 1, alpha non-neuron [Source:MGI Symbol;Acc:MGI:95393]	-
ENSMUSG00000001525	278.0871245	151.5584422	151.4491048	122.5429136	164.1829531	158.9856885	272.9737489	114.5727753	121.1920841	106.554914	120.216222	123.8183997	280.7162174	143.3044129	164.8002689	119.3558789	144.1063904	144.8690356	275.3638305	139.949675	147.565353	121.0751444	159.2165095	141.2953775	132.9393728	159.2731292	160.9307867	119.5410243	132.9823478	128.5770797	123.1949863	151.9237177	154.4216321	159.4504603	174.136053	145.8871948	Tubb5	17	35833921	35838306	-	3327	protein_coding	tubulin, beta 5 class I [Source:MGI Symbol;Acc:MGI:107812]	-
ENSMUSG00000030560	145.6561348	276.5463021	286.2139672	310.6402404	311.6632813	298.2572265	18.60369453	37.63858498	35.77002205	39.62621922	42.99122197	42.73927881	139.7513276	265.6896163	226.886507	315.0598223	301.9333361	254.882054	23.55610797	43.6926542	42.50528583	43.99141236	46.89366118	47.56120182	273.7974696	305.5695688	294.1074594	41.29960391	44.70392255	43.48249006	278.688863	296.2193169	267.4678572	44.40613982	50.03603138	45.74885283	Ctsc	7	88278085	88310888	+	5808	protein_coding	cathepsin C [Source:MGI Symbol;Acc:MGI:109553]	-
ENSMUSG00000027187	43.8417719	116.2317649	131.618989	151.1111958	111.8559718	114.3379213	45.32933121	211.0888519	259.9967782	323.8751711	220.4867779	230.9082895	45.99366407	136.0385259	161.4913449	197.9432822	160.8223919	128.8314933	45.5819733	155.5618883	163.8840679	219.7392291	140.0893006	158.2849019	145.2457483	122.8767303	96.02144157	239.1182111	215.6565013	186.2489672	173.7089054	158.5573136	134.5057506	152.5196873	139.2120706	139.048921	Cat	2	103453849	103485160	-	2613	protein_coding	catalase [Source:MGI Symbol;Acc:MGI:88271]	-
ENSMUSG00000067212	384.6551659	217.1554424	232.061497	277.1512826	213.8260151	218.2639699	156.9300763	63.46292433	63.33642809	65.85879602	58.87158493	59.86474137	336.543665	203.8126698	205.9483788	244.3943037	180.0510003	314.5879727	141.9305396	61.97531022	64.85894025	59.41068563	64.10014871	59.65924468	227.6379632	224.8678107	231.5666076	59.68181272	61.56713092	60.38952073	198.36167	177.0419777	195.1133663	68.32719647	58.65590699	60.56966657	H2-T23	17	36029773	36032855	-	2889	protein_coding	histocompatibility 2, T region locus 23 [Source:MGI Symbol;Acc:MGI:95957]	-
ENSMUSG00000028961	216.0965284	164.0466959	185.164792	200.1648658	161.5704696	158.7669501	186.3230123	114.4803736	130.4575073	147.7351519	116.3650395	123.9577494	262.9126806	175.343141	217.6151961	225.7185991	190.107632	235.368876	148.938074	93.37545585	98.93765797	105.7425389	93.44884546	98.99042657	188.3427467	171.1465123	149.9784957	125.7735243	122.0525126	108.4268482	203.2208831	184.9786156	175.1705861	103.7068185	94.64752425	89.65399565	Pgd	4	149149991	149166771	-	6447	protein_coding	phosphogluconate dehydrogenase [Source:MGI Symbol;Acc:MGI:97553]	-
ENSMUSG00000026390	410.3701535	238.3569043	229.1158368	284.6489182	296.173586	226.0818291	1.300765543	0.293715228	0.366384949	1.144179576	0.718102886	0.781408106	477.3757714	210.2786159	286.0139968	290.1826695	297.7040686	316.1205096	3.276375383	0.516968547	1.925933597	1.695827725	1.129334021	0.736623141	271.5410339	421.954243	244.9769434	0.493818249	1.220404084	1.086656576	293.7661589	476.8264581	251.8591427	0.560349927	0.722108722	1.006967439	Marco	1	120474538	120505024	-	1925	protein_coding	macrophage receptor with collagenous structure [Source:MGI Symbol;Acc:MGI:1309998]	-
ENSMUSG00000016496	199.7369992	399.9603437	375.6660818	363.2313145	318.0478736	313.5709899	6.703742907	23.33016874	17.50083684	19.44055528	16.02943631	15.75236279	125.3935321	322.6950499	207.8972679	285.0656437	249.8401214	179.8748972	6.697343809	21.31644823	18.19571542	18.43199257	14.39663514	15.04103472	377.2385409	359.9903122	357.5185031	18.82153764	16.95126266	15.07131352	275.195964	271.085217	255.2688368	15.48620312	14.77561641	15.43905534	Cd274	19	29367455	29388095	+	3622	protein_coding	CD274 antigen [Source:MGI Symbol;Acc:MGI:1926446]	-
ENSMUSG00000026981	331.3222871	329.6323774	365.7605192	322.4141535	350.8823137	376.4482834	12.36530208	8.413468734	5.511081645	4.309894131	7.760647852	8.361465638	261.1772209	264.9612094	189.4610982	265.3584627	258.2070095	242.0853479	14.41880647	10.17339151	9.881731031	5.299771799	9.481738832	9.743401033	313.0736117	356.3275873	391.3403512	5.127769447	8.823463863	9.818777674	221.1504902	242.4037351	270.8208182	9.328366779	13.00433742	10.03404697	Il1rn	2	24336853	24351494	+	5535	protein_coding	interleukin 1 receptor antagonist [Source:MGI Symbol;Acc:MGI:96547]	-
ENSMUSG00000027248	157.2912337	136.9048793	144.0804393	139.0640926	144.668303	147.4063183	175.662744	142.6235861	149.8518745	162.0644416	156.8399809	161.2454213	152.3380421	128.8671113	146.165696	141.2071115	144.9121479	213.8939149	184.6960576	151.2640458	159.5713744	166.6736315	171.902947	162.0421026	133.3146363	144.9673061	142.9002124	148.4325785	154.9508997	158.6532714	126.6631646	138.0927107	134.2450548	165.4951292	163.489173	155.008239	Pdia3	2	121413775	121438687	+	3139	protein_coding	protein disulfide isomerase associated 3 [Source:MGI Symbol;Acc:MGI:95834]	-
ENSMUSG00000023004	311.8613623	119.1252712	138.6356744	112.3943676	129.3022243	142.4085164	336.6959344	107.2413042	116.7256649	106.3366466	122.0289078	116.6801007	312.7874285	115.8483815	149.8555678	102.4862024	121.1611273	193.827327	364.6213756	122.4936868	151.4140294	126.3364585	147.6256949	132.224646	119.165694	137.301141	134.5759197	109.8954106	130.0656605	132.2670025	108.6153764	121.6445668	131.0067616	157.802758	173.7110759	139.5970149	Tuba1b	15	98931425	98934565	-	1875	protein_coding	tubulin, alpha 1B [Source:MGI Symbol;Acc:MGI:107804]	-
ENSMUSG00000032802	170.9376156	187.8757602	195.6087919	228.1091587	147.048507	153.8333748	124.2031213	119.9883992	127.84963	120.1006225	100.2901321	107.5623466	204.4722088	218.7129658	272.373925	280.3489522	198.1002474	187.621821	105.5758195	96.590356	90.79085592	88.84271376	83.1280538	83.06538185	226.5374173	177.7667244	142.4089003	117.4686213	114.0995427	108.8273889	259.0793081	203.6933922	195.3337144	87.05890553	82.88906292	82.37106726	Srxn1	2	152105516	152111376	+	2820	protein_coding	sulfiredoxin 1 homolog (S. cerevisiae) [Source:MGI Symbol;Acc:MGI:104971]	-
ENSMUSG00000020267	304.4351022	112.1922351	118.5558097	110.5317349	108.2724448	113.3307514	363.204966	134.512817	136.9433337	138.8831735	124.7072404	129.5363783	316.8242649	110.7391488	163.3843854	103.4969269	106.7813834	259.2698449	354.6865662	131.3381221	132.2007125	127.2315896	152.5696297	132.7669745	110.1403354	113.0589237	111.0945599	127.4422957	144.394791	123.9569507	114.6557915	117.8585154	110.4185996	159.0383835	140.0321339	130.1772939	Hint1	11	54866383	54870501	+	872	protein_coding	histidine triad nucleotide binding protein 1 [Source:MGI Symbol;Acc:MGI:1321133]	-
ENSMUSG00000041203	417.5572648	145.9144251	151.6723337	154.4534454	146.8830968	145.3176286	339.6002725	88.09828715	93.43933225	97.37333124	88.66008303	93.15510418	411.7155511	120.2869937	199.240465	147.9577803	133.7041265	298.806317	288.3860899	94.88264189	96.46937835	90.2747179	110.1207358	87.57904363	149.4556595	146.8806813	148.8600268	100.2190086	99.37249016	91.15784643	143.6063114	132.4773823	138.421214	113.3683572	91.64643945	91.07268795	Trir	8	85026823	85030286	+	902	protein_coding	telomerase RNA component interacting RNase [Source:MGI Symbol;Acc:MGI:1922833]	-
ENSMUSG00000033685	155.5715314	111.2325189	113.4938429	94.97343352	104.4745881	96.31670979	217.1571837	179.9263179	193.7872621	173.601045	176.7209026	179.6832114	123.5484334	107.4220823	117.9410941	94.68247031	103.3633884	64.84329966	264.9300747	184.0451454	194.930406	158.329206	184.8722061	174.551013	104.2851429	112.3660998	122.5222881	194.1887804	194.6828571	200.5546183	106.8380299	107.2514858	114.6406326	209.9778861	194.2992714	205.5597694	Ucp2	7	100493337	100502020	+	6989	protein_coding	uncoupling protein 2 (mitochondrial, proton carrier) [Source:MGI Symbol;Acc:MGI:109354]	-
ENSMUSG00000008348	296.2274718	150.553672	160.9983335	196.215661	168.8683245	152.3474736	209.536558	108.1126871	103.413632	135.5998371	110.9793071	113.6389461	248.0838051	147.0206784	190.8228252	194.1431839	152.0105744	222.162654	195.8454423	109.6469649	100.5310631	130.9582595	126.594213	111.358572	172.9515405	159.0806904	164.4860296	110.0920533	107.8004273	109.5297546	151.191479	129.6943553	156.0531396	131.6058861	96.84888544	109.1954609	Ubc	5	125385965	125390202	-	2893	protein_coding	ubiquitin C [Source:MGI Symbol;Acc:MGI:98889]	-
ENSMUSG00000023992	213.9730823	89.2129903	88.86545517	93.2909148	73.67679584	77.04086931	461.8646923	157.2246453	175.9840858	183.0944458	152.3727619	160.3384196	215.1439223	85.65335382	110.5368753	84.44118177	74.18942866	115.6816521	432.8243067	168.4512684	180.9574059	185.9123689	175.7295848	161.7984039	84.49899539	83.83974988	84.87725223	169.7912081	169.3688378	147.8223187	81.56788977	75.36696015	82.86354383	202.5620802	172.3346099	158.191205	Trem2	17	48346401	48354147	+	4946	protein_coding	triggering receptor expressed on myeloid cells 2 [Source:MGI Symbol;Acc:MGI:1913150]	-
ENSMUSG00000019832	190.2952708	241.3843291	263.4430031	267.2208125	236.2605689	241.0775917	44.6379283	54.98213455	64.43432077	73.43509105	65.25073318	68.99115619	201.4532702	234.8465901	238.8655582	263.6573031	231.11053	270.1694417	38.02701611	54.72553562	61.910025	64.61354939	56.40804767	66.17813606	251.3683384	255.4053471	242.9114612	66.98074168	62.81326346	60.74494956	248.8770596	237.2112677	228.9763778	62.39612629	62.45683774	56.01498542	Rab32	10	10545002	10558265	-	2339	protein_coding	RAB32, member RAS oncogene family [Source:MGI Symbol;Acc:MGI:1915094]	-
ENSMUSG00000020644	99.67729919	115.275871	104.104049	144.7028477	115.3648804	108.123996	119.7926102	182.7889377	177.3533552	230.9288605	188.7272806	201.309449	123.3533478	116.2090804	115.3123953	147.9571742	130.405233	193.2114515	121.5542262	177.2900304	164.4662069	207.7138652	170.8047734	172.1044464	120.0364587	108.0916502	125.638809	183.0348077	183.7156932	187.5233883	126.1306643	116.5798262	141.3260342	176.0919182	154.407478	178.2070093	Id2	12	25093799	25097140	-	2438	protein_coding	inhibitor of DNA binding 2 [Source:MGI Symbol;Acc:MGI:96397]	bHLH
ENSMUSG00000071644	284.4084165	131.7179006	136.367896	132.4097843	136.8937263	133.1188608	332.0829418	122.1346996	116.3899735	116.9304134	125.139913	120.6059379	287.4450836	127.1611935	168.1614917	131.4756369	136.5878093	200.1166213	290.0359609	121.3654085	121.1706351	112.629464	141.4963456	118.9465873	129.2298376	143.0650704	130.8309681	118.0763752	131.9731166	125.5088345	131.586206	136.9396198	136.8246179	136.5628448	131.470872	121.4896533	Eef1g	19	8967041	8978479	+	2600	protein_coding	eukaryotic translation elongation factor 1 gamma [Source:MGI Symbol;Acc:MGI:1914410]	-
ENSMUSG00000062382	245.399072	100.8132917	102.7839838	129.0446508	95.72594369	95.47594719	433.9873592	144.2819021	156.7874063	158.7040905	135.9700337	142.9012945	243.2264804	105.9593637	162.4839182	132.0561159	104.1301594	201.8966626	358.0154668	133.7870991	128.4607251	142.8602007	142.4559541	128.7730446	112.2000122	100.9518903	100.4954225	146.533735	154.0425292	134.2002759	110.7859098	110.4873334	111.1561128	149.9088781	127.5831196	126.7972082	Ftl1-ps1	13	74399694	74407346	+	1223	protein_coding	ferritin light polypeptide 1, pseudogene 1 [Source:MGI Symbol;Acc:MGI:3779109]	-
ENSMUSG00000028268	230.8932417	376.342591	396.7309142	407.2288258	306.8980315	320.6025834	0.604235143	0.850109926	1.201586933	1.203888794	1.771939541	1.328552405	188.0851049	271.3049619	225.8359665	292.0127375	221.8091082	277.3626276	1.337335458	1.955785169	4.27484045	2.112332056	2.156946866	2.40968159	380.2256024	379.5261027	361.2624408	1.317100742	1.480579169	1.318318343	251.2512302	247.6333825	237.879046	2.048323547	2.20855515	2.275828655	Gbp3	3	142560026	142573209	+	3265	protein_coding	guanylate binding protein 3 [Source:MGI Symbol;Acc:MGI:1926263]	-
ENSMUSG00000026822	467.9193718	232.7481517	255.7063918	259.9597969	336.3420434	308.2493291	30.31648248	16.75453337	12.95700013	29.44134204	24.73044698	16.29720414	384.4483415	209.4190523	289.2275304	243.0715731	284.2906741	335.9048436	28.54581727	16.4090212	19.9043948	32.11303074	32.4169675	21.13580179	235.8973933	249.8758402	254.5995172	14.47912258	21.1165625	11.65560992	200.14624	222.3179085	227.56192	21.46655068	17.00808819	17.8369137	Lcn2	2	32384633	32388252	-	2623	protein_coding	lipocalin 2 [Source:MGI Symbol;Acc:MGI:96757]	-
ENSMUSG00000046364	337.7393546	113.7331779	113.9309501	110.4749384	108.6001018	114.0692775	399.2757824	116.2525721	121.770123	110.2188991	118.3794017	125.1974554	314.5478071	93.98069724	168.548463	108.6735756	106.0932726	245.7934952	362.5549851	114.6645416	119.5922349	120.1008246	150.9991272	118.5761186	109.0397251	118.4764971	112.990818	122.190644	131.8708256	121.0586109	106.5143636	110.2469934	116.1021836	139.5457833	123.3339375	115.5737743	Rpl27a	7	109519147	109522367	+	2774	protein_coding	ribosomal protein L27A [Source:MGI Symbol;Acc:MGI:1347076]	-
ENSMUSG00000001123	326.6390334	289.0508929	309.5387545	317.0868017	281.3931047	284.68593	31.10393976	30.25802878	26.71244383	33.09249372	30.01927439	30.92200358	215.4574052	233.1004625	210.5392482	257.9127473	232.7583659	212.1988204	37.87558424	33.35454093	32.49313827	36.25346315	37.21021882	32.77065085	290.5047877	295.2464776	301.2728017	27.9183317	31.54244421	32.5092925	229.4089124	229.7675365	230.0591298	37.06626053	33.33670501	33.5891416	Lgals9	11	78962974	78984946	-	2137	protein_coding	lectin, galactose binding, soluble 9 [Source:MGI Symbol;Acc:MGI:109496]	-
ENSMUSG00000054364	147.1368672	76.90179048	83.24428221	82.17692587	80.20169008	66.08073359	375.3198664	217.788779	186.4937799	213.539534	161.7022251	197.7974323	152.6005245	85.72063399	117.2587918	86.03786261	77.84235901	105.5525033	315.8296081	212.6569137	167.4110051	178.2177883	170.8370027	161.7811318	90.6535429	85.394185	77.66019914	203.6325808	194.8692021	177.1434904	86.24152459	79.85394599	79.74018243	196.2491039	159.6844663	169.8301956	Rhob	12	8497661	8500009	-	2349	protein_coding	ras homolog family member B [Source:MGI Symbol;Acc:MGI:107949]	-
ENSMUSG00000038650	172.0458348	86.62299263	81.7351379	85.60339322	80.6221282	78.47872928	375.9967941	188.2625163	184.7514467	191.2547971	161.4101259	168.1788962	160.4184395	86.46878226	94.5292844	89.45179051	81.43387257	114.8755554	368.4489219	189.1189708	182.7396444	173.5978109	176.2319442	166.3567007	79.92990701	81.81996226	86.98789484	181.7472621	180.3827681	171.5315939	80.62276155	80.41989779	83.38210528	204.2161179	175.3482896	173.7510541	Rnh1	7	141160326	141172857	-	2594	protein_coding	ribonuclease/angiogenin inhibitor 1 [Source:MGI Symbol;Acc:MGI:1195456]	-
ENSMUSG00000083596	294.5468494	116.7668128	120.8731529	125.1335102	110.1059067	108.8991488	415.0510345	113.9742788	119.7388493	117.7216645	131.5461956	116.7503247	299.1242989	111.5843041	167.3678639	122.3446749	110.0165516	193.1642133	325.6133933	114.8662904	124.9804479	112.1378631	135.5996131	109.6669656	120.3308562	113.7093672	127.6956702	124.7410799	129.6424238	127.2611742	112.7507891	113.9699588	111.0454096	146.2797545	136.4337437	119.911823	Rpl21-ps15	X	151215167	151215649	-	483	processed_pseudogene	ribosomal protein L21, pseudogene 15 [Source:MGI Symbol;Acc:MGI:3705426]	-
ENSMUSG00000035493	168.2294856	166.2168319	192.8789163	135.5448574	191.5434256	173.6916552	91.2306568	69.7739179	74.81209512	62.94528083	73.61335686	76.45682657	264.1973983	227.9209175	223.8549479	171.2238903	270.756298	248.1993547	96.25490248	83.22725788	89.59299972	74.20437849	90.98899794	80.26366758	169.5833226	183.6088895	196.2241192	90.73741188	86.66685053	89.23374408	248.8697573	267.3148183	271.2079925	98.0941757	95.64490754	94.6908102	Tgfbi	13	56609523	56639562	+	3771	protein_coding	transforming growth factor, beta induced [Source:MGI Symbol;Acc:MGI:99959]	-
ENSMUSG00000040552	118.7438117	165.5612981	137.9350983	159.6127871	128.3654984	120.6863717	114.3016877	175.6679737	181.0124096	162.3819081	149.955062	151.7821347	87.50815423	128.344102	84.57707713	129.4726601	112.5010467	91.16103283	136.2868342	203.7332415	198.5903725	192.3617798	166.3895803	168.336644	131.9243158	136.1424954	150.4601173	187.6069634	173.4410579	159.5912166	111.5671375	108.3144684	109.9005794	194.8962345	182.8488995	169.492541	C3ar1	6	122847138	122856161	-	4305	protein_coding	complement component 3a receptor 1 [Source:MGI Symbol;Acc:MGI:1097680]	-
ENSMUSG00000017652	495.7581782	320.645376	377.0300534	398.7740281	259.6934439	274.5738974	0.957942916	0.588551507	0.491798646	0.726256086	1.037189446	0.667588587	373.8710223	212.4427767	246.2628158	257.6502117	165.228343	228.7110305	1.614336456	1.046977674	3.15023956	1.174434297	1.195643738	1.302691229	378.0974152	338.3156135	326.2252278	0.943609446	0.862183596	1.015718845	221.2573663	186.7768737	192.3731373	1.023990411	0.752472641	1.181348813	Cd40	2	165055627	165072948	+	3406	protein_coding	CD40 antigen [Source:MGI Symbol;Acc:MGI:88336]	-
ENSMUSG00000020849	211.2047222	188.0032665	189.4526637	208.2177059	186.6477385	185.7763811	125.9905567	96.31526236	100.1428118	90.42682462	99.96384488	96.22675964	206.5812839	167.5371269	179.2199374	191.0093449	175.7171723	239.6296325	121.5722817	101.1924914	101.7893581	100.1749623	105.2835404	98.07438332	182.6785264	197.5647077	193.4410312	97.14354914	102.2496026	101.1789033	168.2841383	174.2175569	174.7786442	104.002954	105.7227239	102.5429816	Ywhae	11	75732869	75765845	+	2568	protein_coding	tyrosine 3-monooxygenase/tryptophan 5-monooxygenase activation protein, epsilon polypeptide [Source:MGI Symbol;Acc:MGI:894689]	-
ENSMUSG00000008036	394.4213004	102.0065773	108.5827943	101.2467738	104.3899169	101.6915239	607.7971335	90.99784637	88.52073178	92.90838605	86.67500386	90.23457507	468.922636	94.81034283	152.740599	99.68173246	100.5019541	229.9888497	475.1031091	94.00089959	93.13001834	88.8957917	116.9439685	93.93874104	96.21046428	104.9703398	110.8388823	84.53674166	97.6921958	90.70247651	98.76488025	101.9933693	104.44041	111.5313338	95.64330328	93.51674226	Ap2s1	7	16738410	16749294	+	1472	protein_coding	adaptor-related protein complex 2, sigma 1 subunit [Source:MGI Symbol;Acc:MGI:2141861]	-
ENSMUSG00000026536	250.0206698	342.9543983	319.8985605	333.8979705	291.2743451	317.9661814	7.183966563	7.227698265	6.939312973	5.751961577	8.145800346	7.211901535	214.8386767	282.4258269	227.5490087	272.7742436	230.6954238	275.0191205	7.247889233	8.40918609	10.99581466	9.01537799	9.228664368	10.01965886	314.2186107	344.0468446	342.5853852	7.176733009	9.693745111	9.915946129	253.5521285	240.6600276	257.0223888	8.29903879	10.70773963	8.885006815	Ifi211	1	173896345	173913046	-	1785	protein_coding	interferon activated gene 211 [Source:MGI Symbol;Acc:MGI:3041120]	-
ENSMUSG00000024190	62.01789454	117.4564905	109.2963414	211.7833751	174.7360113	150.1756	75.65291628	167.8081025	156.0557732	187.1042487	156.5746132	166.5940709	74.09442145	148.1478859	107.8934949	212.2265752	190.3243515	166.431007	72.88426822	153.6072187	128.8933444	134.4745414	134.9541091	144.213405	130.997731	143.8956373	160.4739501	176.6021253	160.1262591	159.9392526	162.2453456	146.9951027	182.3856954	145.2896428	139.933666	141.6985265	Dusp1	17	26505590	26508519	-	2697	protein_coding	dual specificity phosphatase 1 [Source:MGI Symbol;Acc:MGI:105120]	-
ENSMUSG00000041827	406.4763231	305.7495339	332.378484	326.7166145	279.9505313	243.4955145	0.989206925	0.35475574	0.490161038	0.428763612	1.099345193	0.590181076	339.5185628	259.3511203	241.7954994	288.8702286	223.7079864	171.5934228	1.984276423	0.588271421	2.458458407	0.70519061	1.608450783	1.332970087	340.6815387	310.7447997	332.5253061	0.694274124	0.623628503	1.542453625	276.0499759	255.3170644	273.9765199	0.758270048	1.165933549	1.103622928	Oasl1	5	114923240	114937915	+	2608	protein_coding	2'-5' oligoadenylate synthetase-like 1 [Source:MGI Symbol;Acc:MGI:2180849]	-
ENSMUSG00000017009	524.6638033	252.628184	254.9386582	289.0159579	238.7457061	236.9716382	44.23981751	20.09994672	17.87803373	22.63012417	24.62412377	23.80180036	490.0474343	214.405571	247.4866951	254.1841264	187.1483844	258.7520368	39.62008708	22.33617377	21.45730841	25.65188293	29.74168344	23.65218288	231.7635899	241.0992621	259.573434	22.00241108	19.77775374	22.39582104	207.9898733	182.8310198	188.6318121	25.45280092	21.16538548	24.37688811	Sdc4	2	164424247	164443887	-	2547	protein_coding	syndecan 4 [Source:MGI Symbol;Acc:MGI:1349164]	-
ENSMUSG00000023048	211.0179444	127.4452601	128.927552	136.3226815	116.2903465	117.9115591	255.5174312	128.533319	130.3512825	138.0360305	118.6208947	121.7190935	262.0027257	146.4936479	188.5369042	159.965209	145.7039805	218.4344658	218.2993069	115.7149448	120.2671334	113.7686449	122.5946855	110.4600036	135.865358	132.8494815	122.3959231	131.945686	130.6471991	122.6388485	145.6382392	144.1251357	142.4999816	128.0550852	107.0688273	109.9208321	Prr13	15	102459028	102462806	+	1562	protein_coding	proline rich 13 [Source:MGI Symbol;Acc:MGI:1913401]	-
ENSMUSG00000058546	226.8874407	123.2171259	135.9924215	134.4626013	122.8708571	133.9000161	205.86496	124.7682871	145.8253731	139.6219132	132.1962131	109.405395	219.0920578	118.125379	170.9662847	112.3219221	123.613901	214.0980425	207.7328914	124.7871995	139.6559336	142.5494112	164.4836682	137.4417812	122.2888477	143.1292884	138.7104795	133.1812855	155.6441922	146.6606427	96.23281993	113.4279217	102.0481194	155.3273018	143.6524524	138.5620484	Rpl23a	11	78180932	78183584	-	847	protein_coding	ribosomal protein L23A [Source:MGI Symbol;Acc:MGI:3040672]	-
ENSMUSG00000023175	251.2552111	137.9068741	137.3698444	130.0076114	147.2337734	153.2060198	218.1805932	118.5547355	111.6597391	121.6247557	114.8993208	124.0556244	229.6141257	137.8288317	179.9076637	133.8240281	143.4481373	226.1126874	205.669595	116.3493906	117.7940284	118.9508056	140.4198931	124.163847	128.5239288	141.3629024	144.2216454	112.1186115	123.1074598	115.7806846	128.5594672	140.5359411	144.8509365	129.0364792	120.0688616	123.5186562	Bsg	10	79704491	79711969	+	1814	protein_coding	basigin [Source:MGI Symbol;Acc:MGI:88208]	-
ENSMUSG00000007458	148.4345437	209.6074495	218.4008768	241.0006843	208.209448	205.8640919	52.13200035	90.19064915	92.79143634	97.75548632	88.36272274	89.78621435	130.6384697	183.7267211	180.7226916	219.9945798	194.0395752	230.8305214	66.72343604	91.69076163	94.28326557	96.40033425	89.4200094	93.75448387	213.7629221	215.4147524	206.8150934	92.36789435	94.04045307	92.76370846	194.5798212	190.851723	185.2017892	95.7355163	95.33739973	92.93420014	M6pr	6	122308720	122317680	+	4170	protein_coding	mannose-6-phosphate receptor, cation dependent [Source:MGI Symbol;Acc:MGI:96904]	-
ENSMUSG00000002015	215.2028719	136.5078862	135.3376607	138.5871047	129.306179	126.6032031	207.279497	132.6115823	134.6287168	130.8434723	124.6981854	133.096682	218.8683768	137.0636817	161.4331852	131.3048733	132.7432367	212.5173351	206.559269	130.9605942	138.2568092	126.2049379	139.3314821	127.4319633	131.7581895	129.7027944	133.4755694	125.4395578	134.756962	132.0996257	129.1366847	124.4824602	136.0165245	133.3815166	122.1932246	135.4773221	Bcap31	X	73686178	73716175	-	1219	protein_coding	B cell receptor associated protein 31 [Source:MGI Symbol;Acc:MGI:1350933]	-
ENSMUSG00000089929	537.5389871	194.9956389	209.6550148	219.8137212	166.408254	166.8674912	190.5772773	57.06236182	53.95433191	51.38789382	53.95537765	58.87363242	509.4024509	140.6055613	240.1813255	143.3656465	134.8543759	324.5427084	152.9101142	52.58008842	45.48525729	52.6191309	54.23020811	47.5335261	209.5768879	200.9736966	169.5330159	60.33709517	59.61118387	54.21069375	137.324741	129.7972042	153.5799261	53.55959947	40.67454699	43.85710898	Bcl2a1b	9	89199209	89207827	+	817	protein_coding	B cell leukemia/lymphoma 2 related protein A1b [Source:MGI Symbol;Acc:MGI:1278326]	-
ENSMUSG00000026628	154.9891652	122.8790446	124.8839909	108.3121641	86.25511948	83.50689455	210.4786399	182.8356842	196.3780377	204.6333422	151.8353344	162.9878174	132.446613	109.2423132	111.3620779	96.71457759	87.67491046	71.14634463	200.6465958	180.1252281	184.5915153	186.5819113	136.7774334	144.8281803	123.8833139	115.3690906	107.8397671	203.7000279	187.1108118	172.1701345	112.7480402	101.4522514	96.77540825	190.5790251	165.0050068	157.8801684	Atf3	1	191170296	191218039	-	2154	protein_coding	activating transcription factor 3 [Source:MGI Symbol;Acc:MGI:109384]	TF_bZIP
ENSMUSG00000019362	321.8740478	90.7399527	96.38833731	92.38900976	90.051693	93.00903659	647.796022	102.9672136	102.9026478	104.6264208	105.6375889	104.2066769	399.5335346	90.14619918	147.7283673	97.55221228	96.30771426	164.8222716	468.7474556	103.1917686	107.4132819	101.5854548	126.0062387	105.9638329	84.36720416	86.74110599	91.39548846	97.73486188	108.2521892	99.7843298	93.04968023	93.99955812	103.3952642	127.5379782	110.0087506	105.0831551	D8Ertd738e	8	84246238	84249719	-	616	protein_coding	DNA segment, Chr 8, ERATO Doi 738, expressed [Source:MGI Symbol;Acc:MGI:1289231]	-
ENSMUSG00000071715	334.2745199	189.0265945	185.2148454	203.4794252	189.1949291	177.6225084	164.9782833	70.50983024	73.47508932	73.75927927	71.17039492	67.45222545	324.296566	165.8580052	192.8012362	176.4570106	165.7255519	175.7925815	164.7207289	79.17387163	80.97165495	77.48047924	91.31211248	74.93070108	194.0928281	182.7338457	189.1887004	74.57796401	74.56675926	75.15713719	175.7396085	165.7697629	169.3963154	94.42844059	82.36273328	84.79463434	Ncf4	15	78244801	78262580	+	2020	protein_coding	neutrophil cytosolic factor 4 [Source:MGI Symbol;Acc:MGI:109186]	-
ENSMUSG00000046721	239.9244712	115.9555904	111.7791364	117.1228838	110.2633335	113.7611025	368.9320342	115.5519788	147.3631615	129.6775041	127.7207749	121.9268256	274.3411342	108.6555092	151.1071689	110.4807322	106.0117061	167.5913571	330.371389	128.0785287	117.8252899	120.4733383	135.2311905	114.9502177	105.2540398	114.0201418	112.2940515	127.8280931	129.7928281	125.3634499	112.6871257	118.7348706	100.9327426	137.8213397	134.3759459	122.0221965	Rpl14-ps1	7	45324965	45325617	+	653	processed_pseudogene	ribosomal protein L14, pseudogene 1 [Source:MGI Symbol;Acc:MGI:3710579]	-
ENSMUSG00000018965	87.79390519	84.42991555	89.85826549	86.25054398	82.15790581	81.96797728	175.4665733	192.6432173	211.2402721	184.9668785	187.2891606	188.8669129	84.00068923	80.52985502	83.35905328	85.201258	78.38776089	99.56496395	201.4614346	203.5583981	215.5318022	178.8807529	195.4217577	192.6488396	82.00709746	85.26805339	88.36222489	204.9265851	212.7125252	216.7864882	76.64310811	81.71280269	80.66041163	218.4878747	214.4561847	209.0179155	Ywhah	5	33018816	33027966	+	3709	protein_coding	tyrosine 3-monooxygenase/tryptophan 5-monooxygenase activation protein, eta polypeptide [Source:MGI Symbol;Acc:MGI:109194]	-
ENSMUSG00000024965	185.9729481	146.6473762	170.3507324	154.2251565	159.0720341	154.2276025	181.6437543	112.5160936	117.486027	119.9149935	108.9270239	107.3518575	215.8718197	156.595788	179.2785071	176.5753404	161.7718956	139.5828205	175.0648392	107.4215978	110.8036951	107.5614398	109.1144286	103.6840449	158.6144025	152.1303352	151.8179356	119.4921179	113.426301	106.8267488	173.1745952	163.4831485	158.1848563	123.9063939	104.7279642	105.7974278	Fermt3	19	6998958	7019469	-	2587	protein_coding	fermitin family member 3 [Source:MGI Symbol;Acc:MGI:2147790]	-
ENSMUSG00000033161	121.6269748	137.8396479	154.5824454	142.2047596	136.3983502	142.6893938	131.6237288	137.1533736	148.8977745	141.549834	140.1110222	148.5111608	134.3853735	151.0652105	146.5792288	153.7265802	150.0260237	112.0079738	126.8116833	136.849636	140.1980009	135.1874481	133.1214212	144.7459427	137.1444866	140.6724528	143.3313713	138.8422403	143.5463209	143.9302107	148.8525205	149.382914	157.832152	131.8431331	140.8070265	141.9630102	Atp1a1	3	101576219	101604684	-	4568	protein_coding	ATPase, Na+/K+ transporting, alpha 1 polypeptide [Source:MGI Symbol;Acc:MGI:88105]	-
ENSMUSG00000073489	226.3106669	324.0945011	318.8197813	310.9652413	266.0362446	276.1217057	15.10741222	21.49251491	23.14824172	22.42844566	22.28503734	21.47426827	181.996391	243.7186064	200.3291547	251.1922842	205.804358	253.3148686	17.77950124	27.28248519	27.53451624	26.23649682	25.57194649	27.45029063	300.8925497	297.1712172	309.0283139	23.45324668	24.2194902	27.14572841	218.6373942	225.4889956	220.1479203	27.77713283	28.22765021	25.30379191	Ifi204	1	173747293	173766943	-	3561	protein_coding	interferon activated gene 204 [Source:MGI Symbol;Acc:MGI:96429]	-
ENSMUSG00000041841	306.2250239	99.87529236	105.775325	102.1770524	97.93923737	100.5068765	426.4757575	108.2944093	119.9916147	123.6693383	121.8234507	116.3908194	297.8520081	94.78317077	129.8309645	94.85000731	98.47181883	194.8764487	385.041829	94.57706515	115.7760034	117.1030146	142.5141439	114.0560129	97.81055236	108.0624421	102.5460076	122.7898822	126.3600714	116.3578653	98.96255615	94.67339367	99.46913363	142.8623342	117.317207	112.4566566	Rpl37	15	5116645	5119140	+	1684	protein_coding	ribosomal protein L37 [Source:MGI Symbol;Acc:MGI:1914531]	-
ENSMUSG00000052776	422.5844523	259.9150688	261.8491784	291.889825	237.3292066	247.9298751	33.32996061	14.17935585	13.42297909	14.30913172	16.92116786	15.5329625	385.351444	226.6226212	220.0328208	257.4784932	207.2963585	268.5961895	35.9040871	16.01414063	19.3672171	15.7570633	21.32790355	18.32103462	249.4449232	261.5282252	269.0638947	16.06546639	17.0407729	18.50237358	212.4117044	201.6653959	208.4222191	21.05845562	19.24236583	17.37263674	Oas1a	5	120896256	120907521	-	1885	protein_coding	2'-5' oligoadenylate synthetase 1A [Source:MGI Symbol;Acc:MGI:2180860]	-
ENSMUSG00000021361	216.7450198	108.6252388	116.4327736	111.5700119	105.3291992	113.0154357	270.0559098	144.7527621	135.3286803	141.5842781	140.262563	140.5006648	218.4502667	106.723678	149.2056745	113.2635805	115.4961512	182.0185357	247.9743082	130.247864	133.6179957	138.4383295	140.8352302	123.6633331	102.5725852	108.7261818	109.7780832	135.5028632	137.8090111	130.144204	117.8617148	118.9767601	117.1938179	143.783809	134.5004031	128.0514073	Tmem14c	13	41016292	41022586	+	914	protein_coding	transmembrane protein 14C [Source:MGI Symbol;Acc:MGI:1913404]	-
ENSMUSG00000020372	257.541587	116.8723282	121.1386356	116.1184524	115.500224	116.542243	294.3662833	116.3758374	122.2530854	130.2853747	117.3885172	122.4254963	262.2280833	109.2235228	152.4994205	111.6402549	110.9333432	188.4371357	273.2534503	116.1657015	120.3954709	119.9714514	137.2573414	123.7149628	118.0718466	123.6227779	117.1758484	122.0847208	131.2283519	120.5636955	112.7288355	110.9037293	115.2235876	134.7973253	127.1443296	117.9155789	Rack1	11	48800332	48806434	+	5119	protein_coding	receptor for activated C kinase 1 [Source:MGI Symbol;Acc:MGI:101849]	-
ENSMUSG00000091649	372.7807445	322.5418589	334.3034559	375.3181227	291.0422802	295.4848657	2.050756487	2.952036501	2.829503697	2.661600163	3.199879757	3.043166488	252.5236344	229.8533216	195.3008608	263.0082841	190.2572601	206.5828859	5.941516883	4.41268022	7.58872186	3.844480023	4.241182318	3.979238049	315.3017266	321.7462825	335.811483	3.326182888	3.090753424	2.887931754	213.0183867	214.6564385	219.0505435	4.889258197	5.503296386	4.018514484	Phf11b	14	59320964	59341351	-	1184	protein_coding	PHD finger protein 11B [Source:MGI Symbol;Acc:MGI:3645789]	-
ENSMUSG00000000555	207.9239393	253.2438331	265.4626793	255.539421	238.0788412	212.7861413	47.16033194	46.51334611	44.75981594	40.27359023	43.55936052	44.78189113	193.8164153	232.6490052	206.4226252	242.4061643	221.7408631	141.9613781	45.06023058	50.77867138	48.85993474	42.74418603	46.19269987	44.00793766	265.6657655	258.4857458	243.0228218	51.84607778	48.42049641	47.97416622	253.3082058	235.1923275	227.2912947	53.65306062	51.0476238	52.41092351	Itga5	15	103344286	103366763	-	4933	protein_coding	integrin alpha 5 (fibronectin receptor alpha) [Source:MGI Symbol;Acc:MGI:96604]	-
ENSMUSG00000058135	195.581146	130.3311744	120.808097	162.7253762	113.8599117	111.9061664	207.2349993	153.2932279	141.4592109	172.6932001	122.4513389	124.1575181	178.525032	131.297725	160.5015867	182.7137525	132.6641671	141.7391194	218.0400527	127.801726	117.2884408	140.1514872	120.1904986	101.9488977	143.9107456	124.9987866	109.7956634	135.6463639	130.2905159	118.9610604	134.2533189	111.5136682	127.0219962	137.8183119	103.7177215	114.7080384	Gstm1	3	108012255	108017973	-	1473	protein_coding	glutathione S-transferase, mu 1 [Source:MGI Symbol;Acc:MGI:95860]	-
ENSMUSG00000037242	142.2353398	296.9578489	309.4074589	330.2642135	240.8971853	244.0056308	17.58401991	43.39919588	46.22704044	38.33495752	40.54868932	39.564599	113.7441157	240.5078542	177.4638287	261.5747188	186.1950526	134.6599534	24.70563034	51.3645885	56.85705089	46.85294136	41.9034832	47.89259853	313.1753871	286.1742476	286.6769854	45.66616572	45.30215925	46.39715526	231.8305591	204.8974808	209.803766	49.35440573	55.22455762	52.12126489	Clic4	4	135213969	135272814	-	6572	protein_coding	chloride intracellular channel 4 (mitochondrial) [Source:MGI Symbol;Acc:MGI:1352754]	-
ENSMUSG00000031444	527.601173	270.4486617	335.6618652	219.7978503	257.5487488	258.4199734	28.42298931	11.55609714	10.76595374	9.268521676	9.673455612	9.683676791	432.963407	210.3362185	245.1939682	173.9758183	195.6169794	195.6776393	28.74930267	11.56956111	13.54338641	8.148502025	11.32385944	9.982491704	256.172864	292.691966	289.6246291	8.5361906	10.68665675	10.00156074	190.507708	210.9590292	206.3070872	9.834849097	11.42052556	10.07674147	F10	8	13037308	13056676	+	2731	protein_coding	coagulation factor X [Source:MGI Symbol;Acc:MGI:103107]	-
ENSMUSG00000042406	197.5298585	138.9368572	123.6958878	168.7512582	136.0036436	137.9862433	184.9324889	113.6994319	102.6493063	142.2666031	114.8591275	122.2577232	247.2116627	142.4071653	156.2870167	171.9842204	138.6304247	219.1356972	167.2394537	106.8985848	94.22545805	126.2359378	110.6604739	105.9358057	141.6232864	129.7755205	138.2285961	118.8874067	110.3978195	111.5204176	150.397164	129.4986325	150.0576084	119.3341768	103.6980988	104.1895999	Atf4	15	80255184	80257541	+	2358	protein_coding	activating transcription factor 4 [Source:MGI Symbol;Acc:MGI:88096]	TF_bZIP
ENSMUSG00000084319	248.4838177	116.5215578	111.362873	126.3292106	104.0192485	113.407821	270.0320763	123.4000107	135.9791587	116.1502526	117.9824644	115.122629	248.2899188	103.8443524	145.7727559	106.5816783	103.6136808	199.8390594	259.2481998	122.5579858	124.3791186	126.5071191	140.0580751	117.6598543	125.343319	111.8979172	104.2384979	129.4330299	137.1891919	125.4096229	106.077955	119.6728072	123.3158286	129.5516795	129.3973785	121.4407905	Tpt1-ps3	6	99877816	99878334	-	519	processed_pseudogene	tumor protein, translationally-controlled, pseudogene 3 [Source:MGI Symbol;Acc:MGI:2664997]	-
ENSMUSG00000052837	295.8830445	197.5390539	233.2781352	179.1799834	201.982797	215.4710827	91.31080156	69.85150622	71.11148118	75.23689296	74.29394878	76.40927095	244.0752427	176.7701623	203.6373907	151.3357371	155.4284344	172.0916898	110.7641899	70.29799602	73.52859685	68.33821074	88.55768144	82.02136703	182.6524776	213.6943013	244.1257443	66.7688343	73.86406677	70.12223437	159.2498464	159.9023671	165.9898341	79.86528784	74.72097279	82.44245042	Junb	8	84974484	84978718	-	2301	protein_coding	jun B proto-oncogene [Source:MGI Symbol;Acc:MGI:96647]	TF_bZIP
ENSMUSG00000020077	228.4231874	237.0401679	254.1987854	285.3492714	244.8229145	249.5473483	19.6951067	20.92520376	20.87610052	24.41100792	25.38920988	23.57596999	221.6820435	216.8371313	269.5057594	266.5876656	227.2391362	387.7496725	20.50938533	22.86627491	22.40422272	21.77484739	29.96393706	24.89143691	255.300118	251.3948352	249.9734393	21.62328772	25.40771823	25.55415793	228.7261206	218.722822	231.9568059	26.04993493	24.48903405	24.34116039	Srgn	10	62493833	62527451	-	2196	protein_coding	serglycin [Source:MGI Symbol;Acc:MGI:97756]	-
ENSMUSG00000025888	251.6508921	261.1460496	275.1021371	274.0345219	222.4561048	226.6090916	35.98755706	39.45142921	47.31975117	39.88372122	40.56173565	37.83251725	196.4863987	207.7859186	202.0519781	218.7019137	187.3013419	270.8867415	44.39967616	46.78336567	52.56151207	43.45990332	46.40956438	42.80857124	251.4308932	259.2428415	257.8427032	42.15213225	45.69146862	42.2963246	199.1663782	199.1578381	191.7846405	52.86485449	50.05536646	44.86902063	Casp1	9	5298517	5307265	+	1497	protein_coding	caspase 1 [Source:MGI Symbol;Acc:MGI:96544]	-
ENSMUSG00000069682	269.2763755	106.491661	106.3887244	98.84913588	101.2992913	100.6130925	370.4279828	111.6233503	118.7748963	106.29851	111.9907523	111.0598271	284.7808963	87.79218478	162.2718733	81.68902735	91.35911775	199.8815378	329.4219159	114.0782349	120.7530928	110.3482266	147.1653611	121.6663061	92.85648357	102.6991406	97.70653352	117.336919	129.1320206	119.8580229	110.1577094	96.42102338	110.2910945	147.4470383	126.2819611	120.9021667	Gm10275	10	29698746	29699380	-	635	transcribed_processed_pseudogene	predicted pseudogene 10275 [Source:MGI Symbol;Acc:MGI:3704354]	-
ENSMUSG00000030830	91.32397619	217.4180142	292.0585234	275.9909991	239.6877495	235.5399107	29.80137225	61.1966342	76.86104639	74.3269219	68.1264094	74.59093604	87.09118682	189.5242816	171.8443183	241.6568564	223.5235442	103.8448353	29.62829183	63.98098962	70.25553899	77.10433249	52.67595397	71.9935637	268.933625	255.5489281	228.5446254	75.73846879	61.82201571	65.75727996	237.0611488	227.4033056	201.3578869	58.87356445	61.25418253	63.86798413	Itgal	7	127296260	127335138	+	6569	protein_coding	integrin alpha L [Source:MGI Symbol;Acc:MGI:96606]	-
ENSMUSG00000033916	376.3384114	139.9843677	155.6057619	158.961433	140.7638932	142.5785074	277.0656727	68.91691652	78.37409968	78.85189365	70.1440079	69.96328391	414.2391136	119.3067258	183.9128882	136.2641663	121.7954534	254.0418355	251.2760785	75.4723472	78.03716413	80.36332768	89.74976333	77.74551956	148.2870413	149.7093582	146.6840779	74.8341468	74.29945046	74.18835571	129.7796332	121.3375894	124.891352	88.0328864	80.52355072	73.44998438	Chmp2a	7	13032010	13034807	-	1162	protein_coding	charged multivesicular body protein 2A [Source:MGI Symbol;Acc:MGI:1916203]	-
ENSMUSG00000029713	315.7673733	148.6439672	153.6416542	155.3730877	148.9710969	145.4253187	230.8457369	87.02673431	87.43577029	93.82707156	88.29485966	89.39752944	302.0665098	137.4059949	176.3264622	149.7666104	136.3328381	167.7737103	212.4160037	86.96475571	89.64379377	89.34843794	104.4493236	89.89726131	150.9205736	151.8223908	153.3594448	88.64390789	95.28370563	87.80926426	139.67443	134.9427675	144.453284	102.1389552	91.42438744	90.98448079	Gnb2	5	137528127	137533510	-	3402	protein_coding	guanine nucleotide binding protein (G protein), beta 2 [Source:MGI Symbol;Acc:MGI:95784]	-
ENSMUSG00000067038	242.5343616	96.64610347	112.621548	103.8872712	92.3645085	103.8718161	351.4349012	116.1185913	121.4449756	136.5015855	105.9199065	133.6242072	281.7373071	90.5670364	147.9043549	85.44314342	96.02822141	234.9018693	350.1173406	109.7904103	109.1301216	102.6603356	125.7001506	122.1327806	96.78172132	108.7836059	105.3080027	109.6846304	129.1334608	109.1182901	94.4398608	91.24822667	105.4408326	135.3800887	120.645328	107.9670216	Rps12-ps3	19	59322290	59322783	+	494	protein_coding	ribosomal protein S12, pseudogene 3 [Source:MGI Symbol;Acc:MGI:3704503]	-
ENSMUSG00000024300	94.71641751	92.58935345	108.3771463	92.32713078	93.48314997	89.34968585	189.9420341	169.8067313	185.7596482	185.4659174	165.4821007	167.1060365	102.7834227	95.8924148	90.35987295	98.8812251	100.3214462	63.06342197	198.0344415	175.9612361	180.4227311	174.8377902	148.5352254	166.2961776	92.92600191	98.31630976	101.0734824	184.4658372	172.9908748	172.7215086	102.6026066	105.0256788	102.2625281	177.591149	174.5618437	167.8996278	Myo1f	17	33555719	33607764	+	4914	protein_coding	myosin IF [Source:MGI Symbol;Acc:MGI:107711]	-
ENSMUSG00000020376	126.6638987	129.9945921	134.4724135	135.8182043	136.9343499	140.8167123	89.36849275	122.3970552	136.0050532	148.8518086	132.2014507	133.1008816	134.1960084	138.6850626	167.52944	153.3890886	146.9445636	203.651275	97.77846846	128.4409406	129.0864883	139.9125327	140.4201964	134.1136679	129.403469	131.1665567	138.3202121	128.1877797	128.9527828	122.824612	142.2643263	147.3284002	145.9111681	140.4998917	122.4833613	120.0432728	Rnf130	11	50025346	50104758	+	1558	protein_coding	ring finger protein 130 [Source:MGI Symbol;Acc:MGI:1891717]	-
ENSMUSG00000001348	413.4786618	196.237612	190.2040508	177.6879688	175.362364	209.8721923	119.5732464	47.47552181	37.91373561	34.50293238	37.90675291	43.32209255	430.2746509	192.2883008	255.5266435	157.6952124	181.3871557	205.9253902	114.3979345	42.24138115	43.35889857	39.1156378	48.64391014	45.0659319	189.0975559	191.2403572	216.1310149	28.60942921	43.30896855	49.95701841	195.3609689	173.1650063	227.1202632	39.37424359	36.50617531	46.54330821	Acp5	9	22126727	22135711	-	2030	protein_coding	acid phosphatase 5, tartrate resistant [Source:MGI Symbol;Acc:MGI:87883]	-
ENSMUSG00000073421	348.1958291	139.6169828	163.3611678	196.030371	161.7540471	174.4492939	226.7532848	61.13385532	55.57882862	81.08050788	73.59137025	78.31870358	364.5645635	124.1359729	165.1867525	161.5590481	144.4576666	221.2687769	210.1254185	67.40309026	62.21445814	94.25998994	91.14703137	92.99273835	157.2997367	149.3437284	170.5412649	58.01434311	60.63346956	67.84805931	136.4179214	114.1416474	163.8523129	71.51621408	66.18066334	85.93875542	H2-Ab1	17	34263209	34269418	+	1637	protein_coding	histocompatibility 2, class II antigen A, beta 1 [Source:MGI Symbol;Acc:MGI:103070]	-
ENSMUSG00000079641	283.4466859	107.708061	114.4759038	109.9640734	93.47023487	107.153801	362.0343151	108.3561357	117.8866408	113.1164702	110.4293232	109.1163769	253.2731771	93.40855973	142.8986399	93.14434724	96.99358028	210.5906685	312.610712	109.6196084	118.3795808	119.6593392	133.3667675	114.2591078	99.76901637	118.3194935	98.49226337	115.8498532	120.3497671	113.3318339	96.27142663	93.90420111	104.4747612	134.4957053	116.8379245	113.1170623	Rpl39	X	37082520	37085402	-	1434	protein_coding	ribosomal protein L39 [Source:MGI Symbol;Acc:MGI:1914498]	-
ENSMUSG00000067288	306.3455905	87.23088349	103.4279292	86.52320959	88.67923508	95.7183602	445.3685576	98.86807685	111.4663329	130.912131	105.2288327	112.0894006	309.7285244	88.8888309	152.15229	80.19632744	89.52439854	217.7120799	360.8289436	106.3536692	102.3980233	109.8268865	137.4729816	102.2944323	95.78902159	97.07769617	88.09824586	114.2797971	111.0018977	95.9242638	91.77533842	84.81450978	90.00450124	136.7989983	105.7202282	106.3454598	Rps28	17	33819027	33824562	-	1464	protein_coding	ribosomal protein S28 [Source:MGI Symbol;Acc:MGI:1859516]	-
ENSMUSG00000063065	161.0183246	94.21294159	89.25267009	90.74670125	88.60037252	85.09491107	298.6372111	151.4448812	158.5693909	162.0850223	144.996944	150.0630294	181.3239953	104.1362292	111.1426103	97.64065374	90.23677225	124.7331777	278.3321329	149.6016863	154.5041064	138.3427128	146.3674243	143.163903	89.4069453	90.95136707	95.59030444	148.1545913	153.9108882	141.2674844	94.3767488	89.8966502	101.1104674	157.1094246	133.6477031	147.0055718	Mapk3	7	126759601	126765819	+	2257	protein_coding	mitogen-activated protein kinase 3 [Source:MGI Symbol;Acc:MGI:1346859]	-
ENSMUSG00000020152	108.1790473	213.7885434	213.4458817	237.5634811	192.1915366	195.6150867	45.4043161	86.51307548	91.79523992	88.77640822	87.18627028	87.27260905	101.0093952	162.6148304	140.8014455	196.9338031	165.3358965	190.8020872	49.45715567	98.68299829	104.0549041	104.5558636	90.02205846	100.7570406	204.8524687	207.8513026	204.9414392	88.09778302	91.49411469	89.38259114	168.604062	169.4662446	159.8793036	95.99725297	102.6968404	99.65104446	Actr2	11	20062304	20112913	-	5204	protein_coding	ARP2 actin-related protein 2 [Source:MGI Symbol;Acc:MGI:1913963]	-
ENSMUSG00000066152	225.6897828	264.4227249	262.0177949	269.8220548	232.050323	241.3735418	14.07083239	21.4399114	21.03210452	21.46792417	20.82676289	20.99242655	188.4092847	264.4585918	265.3465609	284.1646461	240.7732683	267.9622627	16.66504266	20.02892878	22.54854145	20.08305157	19.12762896	20.02474647	251.9853795	245.7638324	242.0622039	19.26004527	23.97811886	19.5694498	248.2370244	228.8259828	244.8467459	19.3308781	19.61501519	19.02613711	Slc31a2	4	62262562	62298411	+	2033	protein_coding	solute carrier family 31, member 2 [Source:MGI Symbol;Acc:MGI:1333844]	-
ENSMUSG00000025044	160.0357308	229.037182	233.530395	212.9732133	233.6576346	230.3249659	40.42679797	49.53666591	51.95323344	43.79880348	50.88333385	50.70242714	171.9986721	218.7517363	183.6495654	216.2954656	231.4097824	241.1990514	46.90449124	59.52450266	61.18992907	52.28379221	54.58762847	57.75422229	200.1723819	229.2032367	230.0169469	50.16152432	56.49438986	56.28255727	201.4956279	228.6496368	215.4986593	55.66232409	60.39329945	58.07774121	Msr1	8	39581685	39642673	-	6344	protein_coding	macrophage scavenger receptor 1 [Source:MGI Symbol;Acc:MGI:98257]	-
ENSMUSG00000019087	127.1269845	131.4066202	128.7962703	137.6360312	126.4398978	129.0266672	117.9544168	135.4987164	138.6516852	148.911752	134.001574	135.9035634	127.9042848	128.5648972	126.1853933	134.2199967	127.1740187	139.3137058	128.8778029	137.9066845	141.8913102	146.1554846	139.1932066	135.2908764	123.7882814	131.6374972	131.1659794	130.4296499	135.6248418	134.3875311	124.6984598	126.7913482	129.5436742	135.5887262	132.5431409	138.405334	Atp6ap1	X	74297097	74304721	+	3026	protein_coding	ATPase, H+ transporting, lysosomal accessory protein 1 [Source:MGI Symbol;Acc:MGI:109629]	-
ENSMUSG00000071655	290.2966159	102.4778492	106.8120016	112.2476791	100.2857981	110.431557	407.5955326	89.27650373	92.78407234	101.6242268	91.61004069	98.65609135	349.9391189	102.4581251	150.2890702	116.2762778	98.49108493	217.3062236	313.2917935	90.81186237	93.400248	93.29143533	108.6009224	90.19895634	106.1853607	107.934546	106.2310256	96.55194831	96.44831327	87.53557194	111.2992333	103.5714384	107.82808	108.0356933	92.85771765	90.03464328	Ubxn1	19	8871559	8875663	+	1068	protein_coding	UBX domain protein 1 [Source:MGI Symbol;Acc:MGI:1289301]	-
ENSMUSG00000078920	315.4603953	316.2533895	316.8955601	326.760446	250.0204417	265.0151658	2.362557716	3.512587091	3.850153199	4.275058342	5.155002407	3.366611721	227.9885057	227.9388454	200.2813124	224.959393	189.5943641	272.1180011	6.147004319	4.342694322	7.107781149	4.294790461	6.710733104	6.27032397	302.5727155	297.0519909	311.9661141	4.063567075	4.567167451	5.140231384	205.9977721	199.7465938	202.5970374	5.583106432	6.358692161	4.857372587	Ifi47	11	49076587	49096974	+	2473	protein_coding	interferon gamma inducible protein 47 [Source:MGI Symbol;Acc:MGI:99448]	-
ENSMUSG00000060419	286.6692103	90.40757192	98.59294495	88.75107994	93.4975486	97.4697255	404.6826135	106.5300471	107.852752	133.0824742	106.3433962	120.8889395	315.7247166	88.7237324	138.3736645	86.26657507	91.07227594	192.2608911	324.5371831	108.3172194	102.9592233	94.45908286	121.3661667	119.3853763	94.19497519	92.36133377	98.01086494	97.10265881	108.3872309	103.7150015	91.87362415	89.14334919	95.54277894	135.9960379	113.7697335	100.896539	Rps16-ps2	5	129128077	129128517	-	441	processed_pseudogene	ribosomal protein S16, pseudogene 2 [Source:MGI Symbol;Acc:MGI:3704259]	-
ENSMUSG00000085939	278.407296	106.000219	101.5189291	99.80692875	96.65119565	95.05541688	355.8894527	119.2483827	116.675287	111.3374741	104.268539	107.7834362	292.2235492	89.37124265	129.0283151	106.2522107	94.3294491	158.6642759	335.9124864	122.0261175	116.6934496	113.8688605	113.7637012	108.6305275	98.25588599	96.35372691	98.18970474	110.1402818	116.5345085	117.0036571	91.24672177	97.75009834	98.66470063	121.2634599	109.1196542	106.1679337	Cd63-ps	18	50134726	50135600	+	875	transcribed_processed_pseudogene	CD63 antigen, pseudogene [Source:MGI Symbol;Acc:MGI:105972]	-
ENSMUSG00000058558	215.7440389	102.8765994	114.9124627	104.5145849	97.98290398	102.8090131	269.4830044	112.5165346	125.1351809	126.9575685	114.9475173	121.6772163	228.8892349	99.85590404	146.9341668	107.364105	102.446744	198.92358	252.0044978	113.3945891	121.9154405	114.1602136	138.0991451	118.4972466	106.2615702	114.3530143	106.2507982	121.81585	129.0927263	120.2197799	98.11393741	100.8559256	102.302109	139.8515011	123.9351331	116.8501799	Rpl5	5	107900502	107909005	+	3920	protein_coding	ribosomal protein L5 [Source:MGI Symbol;Acc:MGI:102854]	-
ENSMUSG00000028745	194.0965978	123.9176802	134.789717	128.3648918	128.7003565	132.2937971	185.7964242	113.3950896	114.6044471	116.2824151	115.0288391	117.3936824	176.5437309	125.6400076	144.8061329	129.3418569	125.1640927	157.8705127	179.8561022	117.9979272	120.7227569	113.6987007	127.4054818	117.2318706	123.0842229	130.1700643	137.2909093	117.7564676	115.6507307	116.3162081	123.7710119	123.1466697	129.7977381	131.8124546	120.7453365	119.420315	Capzb	4	139192899	139291818	+	3299	protein_coding	capping protein (actin filament) muscle Z-line, beta [Source:MGI Symbol;Acc:MGI:104652]	-
ENSMUSG00000059070	336.6462138	90.45163724	94.2443552	93.16887733	94.20569764	96.76409626	472.6468714	88.81562017	95.89158082	104.388236	95.36797211	97.79804576	354.674071	85.92714777	143.7081677	95.53972065	90.84304162	208.079684	369.1966406	90.67368427	92.65993237	90.59217301	118.3344185	97.51412715	89.60774871	97.71216432	92.33763917	92.48150331	97.75434625	90.77236195	90.72258055	89.87518336	91.54900041	113.4345939	94.35676387	88.48013423	Rpl18	7	45715457	45720836	+	4043	protein_coding	ribosomal protein L18 [Source:MGI Symbol;Acc:MGI:98003]	-
ENSMUSG00000015092	385.253713	108.160794	120.2971215	121.3504231	117.4278863	111.0708103	407.4480983	76.80753578	71.99511192	80.73813858	71.9960797	76.28494737	414.152515	106.6721594	165.5085911	114.7027164	105.2686332	201.2592054	346.3379724	71.24959371	70.67433937	72.96500683	94.64771287	74.01369278	108.6323231	111.2055163	114.2637686	73.38219178	76.90965725	75.10908242	112.0173748	102.7591003	111.6807053	87.39140028	71.57433226	75.48751413	Edf1	2	25557847	25562082	+	1317	protein_coding	endothelial differentiation-related factor 1 [Source:MGI Symbol;Acc:MGI:1891227]	-
ENSMUSG00000019132	62.33623112	105.321689	110.4758066	115.0774817	102.429182	98.89100519	99.04743613	155.1583711	169.6680724	167.717552	159.9228673	153.4431537	81.50512681	114.8123948	102.1498642	123.3725074	111.8470827	114.9183028	99.48081135	160.8202657	160.9695273	162.5634956	147.3535888	152.4913174	109.0254748	108.3359798	108.7780388	175.7885463	164.9255656	160.6405351	117.6069104	115.4943034	111.4323095	166.4146195	167.1995469	158.1725653	BC005537	13	24801657	24816197	+	5849	protein_coding	cDNA sequence BC005537 [Source:MGI Symbol;Acc:MGI:2441726]	-
ENSMUSG00000031328	119.9688202	161.9299752	178.2176595	160.8282868	168.0014923	167.9620219	94.5326746	106.2342984	112.1712856	98.82617005	104.6455996	108.0709449	116.1647617	161.0491127	115.5548674	164.510774	163.5972668	66.65720392	97.44401547	114.5409583	120.8972275	112.3194294	98.40185648	121.8778883	162.1422964	165.231732	160.3118573	115.3385193	103.7469557	111.7887948	162.9524756	169.0925863	153.2183684	105.491984	124.6986698	120.0884551	Flna	X	74223461	74249820	-	9400	protein_coding	filamin, alpha [Source:MGI Symbol;Acc:MGI:95556]	-
ENSMUSG00000045551	260.4697184	265.6616138	240.5139749	313.2598069	295.2908258	302.8693879	1.776599465	2.872818887	2.29725646	3.199142579	3.325554793	3.408332184	184.863875	230.9437599	244.3791186	306.5918111	260.5481191	316.6448583	2.381806122	2.662039858	3.327258216	2.326702915	3.515202911	3.282086468	241.9351301	264.403783	242.4575206	1.743655828	2.354464509	1.792601391	220.1951534	216.5123877	212.3646684	1.493631635	2.362260878	2.196086465	Fpr1	17	17876471	17883940	-	1324	protein_coding	formyl peptide receptor 1 [Source:MGI Symbol;Acc:MGI:107443]	-
ENSMUSG00000033467	284.1236128	129.4217386	140.8036811	131.123042	125.1048416	124.6166619	215.7574151	99.19028487	101.1644445	108.1383633	90.78668882	96.91903744	232.4944264	119.7059959	152.4979134	120.7348766	107.7602	129.5736476	250.4203301	100.2930508	103.5715028	93.49459556	103.9211793	89.15849996	137.8005306	133.4128526	141.1516615	101.2822881	100.7221908	98.2942656	125.1038423	115.6737187	121.5306589	116.4294079	96.40921244	100.5255482	Crlf2	5	109554709	109558993	-	1495	protein_coding	cytokine receptor-like factor 2 [Source:MGI Symbol;Acc:MGI:1889506]	-
ENSMUSG00000032484	153.1705692	107.018995	80.63022234	156.2222365	141.4519024	128.1220549	162.8085842	120.8450687	99.95711104	215.5405715	165.7024477	114.0767948	131.6075438	90.0365948	84.32294562	137.1180658	141.930535	126.3600385	145.9701612	112.1460215	118.3219843	221.5016401	199.0753519	145.3110776	107.7034546	110.4605663	102.7112276	104.0911217	146.3307594	93.3257653	95.61519452	88.94666708	102.1312299	134.966608	128.6828618	122.1421838	Ngp	9	110419747	110423012	+	1222	protein_coding	neutrophilic granule protein [Source:MGI Symbol;Acc:MGI:105983]	-
ENSMUSG00000030605	247.3926376	104.5066349	75.9821849	63.48613947	85.22920806	74.44882996	407.9533094	173.1005129	111.0938545	96.47281475	114.9938893	107.2998894	216.3662966	107.3059531	93.66398752	59.19404138	77.00593592	69.07086092	382.9187442	157.1507565	118.2316342	89.01831091	152.5288307	109.1998222	89.2408767	88.32207256	99.96118971	120.2643113	135.0540254	134.5219876	89.33604099	77.24465113	95.27755105	143.248652	111.5227185	158.2244605	Mfge8	7	79133768	79149060	-	4694	protein_coding	milk fat globule-EGF factor 8 protein [Source:MGI Symbol;Acc:MGI:102768]	-
ENSMUSG00000019804	152.0750275	124.2864179	124.366313	122.8571213	127.3700897	121.0094558	116.1529317	117.751121	114.1792798	118.4667176	116.4910224	112.2977551	150.7595902	125.9586412	146.5326743	122.6710778	124.5499911	210.8897315	152.7913911	116.0320904	121.3119283	116.5893182	135.4788819	116.2162038	121.4338705	130.1826073	129.8246656	113.0225208	121.0193357	114.7314776	126.3339783	123.7831635	127.3789507	135.1204734	124.4769565	123.819106	Snx3	10	42502030	42535381	+	1413	protein_coding	sorting nexin 3 [Source:MGI Symbol;Acc:MGI:1860188]	-
ENSMUSG00000030707	202.1039763	102.5705825	106.7378367	113.9923591	113.565685	101.5691317	329.82251	94.15668017	110.2254818	121.8921741	106.3146539	110.5258993	211.93039	95.30201615	123.9851148	112.8920986	101.6942628	144.0745628	276.891408	114.5172175	126.5402407	116.3751509	131.7409661	120.3951026	98.65677702	101.3015614	102.2762896	112.0199698	110.5515785	102.2519389	97.99146064	97.83591436	95.82431719	140.3348036	127.3211645	110.0711054	Coro1a	7	126699773	126707787	-	2783	protein_coding	coronin, actin binding protein 1A [Source:MGI Symbol;Acc:MGI:1345961]	-
ENSMUSG00000027995	239.298063	271.3259369	258.4823976	259.4732345	232.0720866	243.3170709	13.8966989	18.33283919	18.47176855	25.23972772	21.45427012	24.75641748	234.8886494	222.1009971	227.481709	212.8466945	202.74326	211.6697332	14.48706128	18.20120786	18.36417791	24.14859029	20.34850456	23.90296131	247.2020378	254.3693053	251.252393	21.61205782	19.60629526	18.96577232	217.2180586	209.1220178	227.5740796	19.01576791	19.08218418	18.77762633	Tlr2	3	83836272	83841767	-	3014	protein_coding	toll-like receptor 2 [Source:MGI Symbol;Acc:MGI:1346060]	-
ENSMUSG00000080921	428.4369473	69.21010477	87.24870901	73.12588981	87.19794217	77.93971951	621.9857774	70.46407589	81.1250242	92.74713855	77.39803056	73.74064431	398.0324236	72.91539034	130.0067565	80.30853198	74.12040795	206.3455355	409.9906357	71.25003715	64.70839034	64.32662662	101.2017103	73.65952517	76.14121106	81.63130513	97.15866443	76.08201355	72.11578847	73.84427936	84.7585562	94.84220769	78.20550428	107.1921349	79.94472441	66.46142682	Rpl38-ps2	6	140746960	140747172	-	213	processed_pseudogene	ribosomal protein L38, pseudogene 2 [Source:MGI Symbol;Acc:MGI:3646625]	-
ENSMUSG00000023456	247.6729667	111.1931422	114.9910706	93.014549	128.5661283	129.4159606	215.6169691	84.61516439	89.25018577	82.81163126	86.08641277	86.01189044	318.9743098	134.326467	189.8960715	118.2175566	162.6150256	240.9276476	201.3698205	89.27139658	94.75905227	83.3891354	99.12056362	90.07154126	91.82601862	109.1826483	116.7974386	83.51232528	95.00104462	85.7878081	128.6883459	142.6091006	143.2515338	99.71755673	96.94565333	88.98445311	Tpi1	6	124810586	124814296	-	2753	protein_coding	triosephosphate isomerase 1 [Source:MGI Symbol;Acc:MGI:98797]	-
ENSMUSG00000034957	29.15497662	22.09449531	25.22948289	32.59986083	26.49282546	25.48831081	335.2909059	199.7313693	223.1793921	266.7890341	201.859486	236.1791661	45.44266018	30.38966253	44.64184894	43.59188597	35.63671246	44.55114275	310.9523375	188.1820997	200.1802797	215.5195195	182.6469505	193.4834665	28.47547971	25.12188493	26.58156021	221.868518	218.8822486	202.219462	36.14294884	30.14238979	37.15300625	218.2990952	178.8824638	184.709382	Cebpa	7	35119293	35121928	+	2636	protein_coding	CCAAT/enhancer binding protein (C/EBP), alpha [Source:MGI Symbol;Acc:MGI:99480]	C/EBP
ENSMUSG00000025534	117.299208	104.460526	104.4418923	96.8739113	92.13072286	89.91563868	179.5678995	146.7526697	154.4956432	150.5542271	139.7702975	144.5338685	120.3879865	96.52792044	99.73190236	91.75744432	90.46917949	102.519575	184.7957767	157.6369961	162.2296899	153.6354808	147.2188922	147.0922588	98.23016094	104.0037829	100.9935229	148.5001669	148.0219091	143.4398305	90.94622529	95.27643449	96.521833	163.0264476	152.07594	149.3291973	Gusb	5	129989011	130003049	-	4548	protein_coding	glucuronidase, beta [Source:MGI Symbol;Acc:MGI:95872]	-
ENSMUSG00000000346	99.92609695	133.4190201	134.1504247	151.1675722	125.4649094	131.5487272	71.87477194	118.5748633	130.8588459	136.511094	122.0279662	128.4911897	92.35007463	121.3351795	120.3846114	143.5754172	129.1822364	137.5401983	91.20367358	129.9719092	135.5577933	144.2771354	129.9207194	134.8440281	137.0667709	130.8628595	138.7613292	128.323213	130.2229022	128.9489529	121.8158998	119.1561481	123.737355	135.7640923	131.6511972	134.5950874	Dazap2	15	100615349	100620761	+	2900	protein_coding	DAZ associated protein 2 [Source:MGI Symbol;Acc:MGI:1344344]	-
ENSMUSG00000025647	195.0110369	160.9993216	162.3279055	178.5519907	161.3016468	160.6357718	106.3718744	88.61344786	94.23133069	95.65382363	90.0042612	90.93953691	164.8364884	154.8064868	151.4744598	175.4914572	154.1756838	117.8328565	113.9681532	91.36929726	91.53295875	84.27286591	95.34043063	90.09646169	158.0859066	162.9540861	169.9940753	89.40751402	94.89249665	89.64184681	152.9778456	139.1142985	152.1039193	93.01392395	88.23577365	90.05160864	Shisa5	9	109038565	109057777	+	3297	protein_coding	shisa family member 5 [Source:MGI Symbol;Acc:MGI:1915044]	-
ENSMUSG00000020250	117.903469	206.1334968	221.3238051	242.3652216	177.911982	180.7514348	34.41601185	66.69835122	70.55647425	69.78386234	59.52878198	61.36350684	132.5568773	207.4426987	205.5488129	253.3306002	193.1696635	154.0409927	35.31744607	54.76611228	54.81944827	55.8411444	46.59002848	49.15029432	239.8507228	210.0483062	171.6379643	67.38895457	64.66902602	59.43814353	240.0799611	202.3837116	186.688495	49.82865203	51.86852442	49.20263741	Txnrd1	10	82833951	82897712	+	7086	protein_coding	thioredoxin reductase 1 [Source:MGI Symbol;Acc:MGI:1354175]	-
ENSMUSG00000003380	255.6444853	86.34480069	89.48291758	83.47729613	75.7723208	83.53228221	443.3108045	110.9001589	115.889087	138.9008808	107.0688591	118.0831394	276.5586064	85.87471068	127.9090371	87.30011521	81.13174634	183.8703046	325.082912	101.0628817	100.435901	104.5458275	118.7778281	102.4162509	79.84598788	82.15919471	86.18328824	109.2879554	109.7571606	98.12476223	85.79446166	80.30131642	85.09557694	119.3174967	98.6013412	93.29710902	Rabac1	7	24969752	24972754	-	1523	protein_coding	Rab acceptor 1 (prenylated) [Source:MGI Symbol;Acc:MGI:1201692]	-
ENSMUSG00000018920	300.9818352	179.4605354	180.4855393	205.9915209	159.0697131	169.2982081	101.1204197	46.32990704	51.23048649	52.79648884	48.68986186	53.18460162	322.6783551	168.1920593	199.2033776	195.109319	156.6921233	247.435535	81.58193891	44.32012054	44.25199667	51.60968173	50.84967391	45.89333406	189.0132349	180.3352305	180.9804145	54.85643475	52.91004683	51.95845664	178.511568	155.7432127	171.8214801	51.65445731	42.04457716	46.10128706	Cxcl16	11	70453983	70459984	-	3021	protein_coding	chemokine (C-X-C motif) ligand 16 [Source:MGI Symbol;Acc:MGI:1932682]	-
ENSMUSG00000017707	68.40396653	122.3971445	116.6672829	137.5641739	113.2769392	116.3338882	70.48353918	137.3080448	151.3207408	152.9780928	152.8742554	152.2521307	66.63143655	108.66292	96.16847266	123.7167765	108.0771775	111.3324235	77.49012824	144.6530275	150.920706	165.1870805	143.5995802	154.1764797	118.2882196	116.5985026	117.545488	153.2701252	145.1474408	149.8777123	104.8128799	104.9450971	105.9241575	146.2389274	150.0467645	150.3141466	Serinc3	2	163623272	163645131	-	3840	protein_coding	serine incorporator 3 [Source:MGI Symbol;Acc:MGI:1349457]	-
ENSMUSG00000022817	61.17063351	46.91311937	49.29501788	42.7144235	45.56601726	46.14225853	241.3445441	178.9530088	207.7238893	211.7045577	188.2930652	215.7184844	55.19623303	44.63255306	46.30529564	37.23377961	42.83040132	39.5587103	231.5856665	188.548139	205.292035	207.1552692	192.7902146	204.2229358	41.89604102	46.97746504	48.25931416	208.3311665	204.8859804	197.4336473	43.56768303	43.42492741	47.42074022	201.2532327	189.1989824	196.8683222	Itgb5	16	33829665	33949338	+	3553	protein_coding	integrin beta 5 [Source:MGI Symbol;Acc:MGI:96614]	-
ENSMUSG00000026177	120.386693	147.8214398	138.1585629	168.5012912	143.8229443	135.2672045	73.33848375	105.3391235	113.158282	141.787878	102.561976	105.879658	121.0173372	164.3664851	170.5871368	205.7081153	173.675705	130.3022794	74.07188742	86.93699363	84.92607309	110.3978659	82.96540515	82.59472353	158.2842881	136.8882539	131.4824428	121.761852	105.2943753	94.54746971	187.5610211	158.5981083	156.8319289	93.16479221	77.17080166	81.33198546	Slc11a1	1	74375195	74386062	+	3705	protein_coding	solute carrier family 11 (proton-coupled divalent metal ion transporters), member 1 [Source:MGI Symbol;Acc:MGI:1345275]	-
ENSMUSG00000095597	211.2459287	101.6441866	99.19568538	99.69159325	95.38597628	95.13509682	238.8233511	102.7213742	112.3346595	122.8407849	113.7210723	117.9488542	232.0619962	86.97381244	132.1371678	96.23181682	90.49623371	157.0325096	241.335715	111.8477202	111.2863148	119.1483988	127.9800718	120.7839662	105.0217304	101.5878562	111.5126505	116.1218797	119.2960134	110.8564975	90.79275798	96.44438968	101.5597068	144.1545377	123.2449841	112.7424565	Gm6472	X	152909505	152910155	-	651	transcribed_processed_pseudogene	predicted pseudogene 6472 [Source:MGI Symbol;Acc:MGI:3648396]	-
ENSMUSG00000046711	177.480023	138.3780173	116.7428397	145.2489733	131.9787018	122.6033004	131.3314105	113.8302006	112.4731749	107.5081484	117.1893846	111.9577162	141.0185537	135.9417381	118.716024	136.5582474	112.836344	108.4276236	162.8981225	117.3123273	114.552931	97.53917755	123.7162496	109.9743406	118.0837795	124.5487854	140.0229611	108.2991835	126.393275	118.3152663	111.7071368	115.7646884	126.5153416	122.2327554	132.0556325	115.2266917	Hmga1	17	27556497	27563674	+	2125	protein_coding	high mobility group AT-hook 1 [Source:MGI Symbol;Acc:MGI:96160]	HMGI/HMGY
ENSMUSG00000027611	221.8234999	179.507223	231.77528	233.2173873	189.1761717	196.5310174	28.31881657	24.21957551	23.15809717	20.87175434	18.42727407	19.82465283	240.1634969	205.8776599	275.0393504	279.4129619	227.4208752	240.7004956	26.67440032	20.82446542	21.88352997	16.7070801	18.2268313	16.8688817	239.468965	231.1264592	184.6538957	19.96993545	21.9552442	20.69788977	259.6294016	236.6965878	209.7923603	18.27000107	16.3833305	18.03261689	Procr	2	155751117	155755471	+	2031	protein_coding	protein C receptor, endothelial [Source:MGI Symbol;Acc:MGI:104596]	-
ENSMUSG00000015947	314.8428521	227.0264711	231.8420305	220.1551267	226.000967	225.8084061	55.30388845	29.97846623	31.20892362	28.80710134	33.83542226	28.79330977	248.516962	199.2664919	147.1507263	197.2040291	176.8266742	189.361914	51.06407766	33.72950204	34.41830142	27.47339812	36.36703262	33.58647802	195.9142122	227.4948066	248.6908903	35.17827185	36.38354832	38.61126632	164.5026955	178.9824709	185.7310938	40.48324414	39.58031412	33.12478185	Fcgr1	3	96282909	96293969	-	2589	protein_coding	Fc receptor, IgG, high affinity I [Source:MGI Symbol;Acc:MGI:95498]	-
ENSMUSG00000032786	196.4057386	171.5717927	198.4732018	134.2802114	164.1622016	152.6778238	71.42903759	67.50954609	60.13080081	49.42843792	50.46004101	54.05326599	244.0064503	209.6464477	227.4927565	157.4477438	197.8456212	199.8919656	73.40721998	63.13131588	57.30789207	40.57927645	48.11599173	48.25350351	161.4966307	186.5457753	179.8493433	55.06931971	65.68945257	58.22322234	206.8121602	218.265783	215.860858	55.1100765	55.681736	55.40984849	Alas1	9	106233455	106248654	-	6174	protein_coding	aminolevulinic acid synthase 1 [Source:MGI Symbol;Acc:MGI:87989]	-
ENSMUSG00000062006	283.9810294	96.6794199	103.3261175	108.3196353	93.55682653	97.09393944	373.0165435	88.62298588	98.66869358	89.19415767	97.66957994	93.00643133	285.9250924	88.57701854	135.3394853	94.70675777	93.94241777	174.1427487	286.8469397	92.26513668	96.14494042	94.32275265	115.6303097	96.34705771	100.7574899	100.2545399	92.17251723	93.73609558	105.0915357	96.37479022	89.25013131	85.72741073	91.76820089	108.8876728	98.56443389	96.23276288	Rpl34	3	130726831	130730398	-	2643	protein_coding	ribosomal protein L34 [Source:MGI Symbol;Acc:MGI:1915686]	-
ENSMUSG00000038900	226.3854963	92.66827855	98.65636768	88.81891359	88.75335182	94.78112487	275.0629861	103.5003321	112.72552	106.3648649	109.9378366	113.4132444	218.101922	85.84650743	133.6056757	84.24864922	87.12212801	180.7257137	270.2200649	107.5351991	117.8427589	108.3777226	133.1487101	114.3929417	88.55863955	97.86800298	94.04337253	108.700404	124.9626571	110.7868903	88.72828258	91.45041201	93.66963648	134.3095545	124.4987788	113.8225841	Rpl12	2	32961559	32965345	+	3598	protein_coding	ribosomal protein L12 [Source:MGI Symbol;Acc:MGI:98002]	-
ENSMUSG00000006818	283.7544907	221.8199323	232.779682	248.4617876	225.1309196	229.583099	8.453632982	7.06700909	7.518558794	8.058259125	6.947141024	7.340272592	286.5996333	204.1861772	241.9769454	250.2375083	215.9080341	336.558135	9.210587655	6.707847264	8.276196348	7.350667906	7.511021346	7.299145448	226.341464	223.5501341	221.941154	7.824874507	7.34013905	7.02207253	219.1309137	212.5521554	208.1278537	6.632132573	6.77112214	6.80543167	Sod2	17	13006846	13040063	+	10008	protein_coding	superoxide dismutase 2, mitochondrial [Source:MGI Symbol;Acc:MGI:98352]	-
ENSMUSG00000027342	88.68684589	110.0280093	106.1419642	121.256163	86.67475452	89.45715003	105.6601011	131.4987553	152.8314227	140.5817139	128.0805204	128.3243232	95.52414275	91.00608245	95.22637095	105.7074089	82.43826703	124.9171109	133.1482551	157.9996341	173.1402503	149.4298902	137.085012	137.9500097	111.7630558	100.7881882	103.5758221	152.1903264	161.1740149	137.1747198	93.61939189	89.23578979	87.39313777	181.5767243	178.4452414	144.3407406	Pcna	2	132249162	132253314	-	2400	protein_coding	proliferating cell nuclear antigen [Source:MGI Symbol;Acc:MGI:97503]	-
ENSMUSG00000058818	262.0060299	191.0998422	193.9988924	187.8839122	191.9074389	179.9153823	84.83875468	50.34250108	51.45540523	49.87682377	46.18247394	43.43951602	263.6076684	174.5267365	190.830057	196.724668	175.4657346	191.1461476	82.72204757	48.76402274	52.89418877	48.81672926	46.63771224	45.74192088	175.2341384	172.2890292	183.4065989	51.07814015	47.67429827	45.64360046	175.736455	184.1010449	178.1317783	51.01041308	44.28462762	44.01212712	Pirb	7	3711409	3720391	-	4471	protein_coding	paired Ig-like receptor B [Source:MGI Symbol;Acc:MGI:894311]	-
ENSMUSG00000000278	90.34917371	141.5837507	134.3260057	154.1716721	129.2533808	130.1578261	53.95044499	129.7382323	125.2211089	128.0919968	119.4133478	122.9111769	73.81630816	127.9338159	125.1713672	145.7443261	117.0254093	121.2976438	80.3194313	123.8814437	126.752676	125.832235	121.9076128	121.6512602	143.2073192	135.5894557	140.9601233	123.3662544	125.754144	124.4990304	125.7005601	120.5298379	126.3355389	126.3167777	118.821234	121.79328	Scpep1	11	88924020	88955465	-	2097	protein_coding	serine carboxypeptidase 1 [Source:MGI Symbol;Acc:MGI:1921867]	-
ENSMUSG00000000386	192.5009519	392.2813279	331.0323143	343.1219922	265.422012	252.3818803	0.240564301	0.448138823	0.139753836	0.402863757	0.743961476	0.341960569	118.7871547	243.030347	122.8030905	221.2424348	168.6079096	105.0859561	0.405898552	0.569667014	3.030700231	0.61952439	1.326700096	1.317270641	391.6397467	320.0721076	336.5683806	0.454460652	0.405829932	0.977781118	213.0339025	190.0682636	179.732344	0.750464246	1.182101278	0.775954654	Mx1	16	97447035	97462907	-	3785	protein_coding	MX dynamin-like GTPase 1 [Source:MGI Symbol;Acc:MGI:97243]	-
ENSMUSG00000067870	266.302631	93.80524211	87.19644863	98.0840308	79.43547986	85.76659851	395.6495195	95.86538701	99.9395519	98.07020665	98.87459144	100.1326365	307.5013872	83.32781367	127.8314578	80.95624819	77.87770873	127.3477927	314.0248675	86.33095511	90.81049646	93.90303234	111.7846273	88.70060318	100.6432524	99.64430633	91.60613358	97.3592726	103.6235199	88.6488088	92.21139483	81.74417644	91.54721189	115.6672936	109.5177334	90.44059406	Rpl31-ps8	15	90764279	90764656	-	378	processed_pseudogene	ribosomal protein L31, pseudogene 8 [Source:MGI Symbol;Acc:MGI:3647726]	-
ENSMUSG00000000078	86.75882903	177.0575984	167.9872156	211.9232688	177.9346394	162.4056572	32.74625168	89.18648526	81.69634445	114.7825604	99.27133228	102.2521919	73.35454324	148.6161593	103.3788116	189.2922694	150.2746845	128.9580343	35.68782831	89.41786427	81.6509981	117.7784913	85.97243193	101.442684	172.110753	175.1088	184.855476	99.28565848	86.59111508	96.9538505	154.1471216	146.5462051	147.8805948	82.10628016	87.26452541	96.45709222	Klf6	13	5861482	5870394	+	4391	protein_coding	Kruppel-like factor 6 [Source:MGI Symbol;Acc:MGI:1346318]	zf-C2H2
ENSMUSG00000026879	113.6389175	72.78475775	79.41347553	66.77415351	72.63751544	67.01519638	261.6913384	130.0389982	151.0220887	145.8882626	136.2092624	141.0678757	130.1141131	69.47767092	81.82386398	70.42090181	72.91008604	70.97985135	262.427628	151.1502551	163.6214605	148.9747664	157.8390747	148.2953944	67.62362513	73.90161881	76.31399086	145.8656519	145.05178	141.668009	69.03822936	74.15509273	74.16443164	172.5353871	163.5752379	154.254685	Gsn	2	35256380	35307892	+	3157	protein_coding	gelsolin [Source:MGI Symbol;Acc:MGI:95851]	-
ENSMUSG00000036067	398.2777847	253.7753644	311.1834563	317.4350562	243.342545	253.1429445	7.490913373	3.649715854	4.132135609	4.959856604	4.289094511	3.954635948	275.7245939	183.5609605	198.7934536	213.0370845	160.3136996	113.8044697	7.378313431	4.145227207	6.207675578	5.140534277	5.511658859	5.441735838	279.4268264	264.2969008	256.3651358	3.904973025	3.658171694	3.532876903	183.4057538	162.425725	167.6934857	5.30770571	5.42484599	4.042817991	Slc2a6	2	27021363	27027998	-	3211	protein_coding	solute carrier family 2 (facilitated glucose transporter), member 6 [Source:MGI Symbol;Acc:MGI:2443286]	-
ENSMUSG00000014867	176.3348279	157.1041668	163.333248	174.8580215	163.1638007	168.3529039	89.98514453	78.53368695	78.08502452	85.31746835	77.25744433	83.05607767	169.6262749	145.5959131	166.398426	177.8029887	157.259159	151.7622932	92.73801018	72.81999365	76.01355395	80.53581965	81.7789213	79.0759449	153.1236437	160.0644952	153.9990142	78.44751659	74.934765	78.4191133	150.4187434	153.7688022	146.7469267	73.99374391	72.36802878	77.95864572	Surf4	2	26920040	26933928	-	3281	protein_coding	surfeit gene 4 [Source:MGI Symbol;Acc:MGI:98445]	-
ENSMUSG00000025225	322.2623245	240.4565241	273.5085385	247.2698452	225.7880555	220.151684	24.59286633	13.00241327	12.67872665	14.64002346	14.10320978	14.51807275	269.7169808	196.737487	208.6314322	206.161134	169.6124021	138.2844811	23.06050163	13.8931695	14.22947792	13.88159889	15.62150526	14.56120133	259.4552252	255.3657399	241.2930429	13.51531552	14.80764282	14.0042971	193.5488214	183.110581	179.74169	14.13524858	15.10934011	14.16255258	Nfkb2	19	46304737	46312090	+	3289	protein_coding	nuclear factor of kappa light polypeptide gene enhancer in B cells 2, p49/p100 [Source:MGI Symbol;Acc:MGI:1099800]	RHD
ENSMUSG00000005142	99.51283441	108.159505	103.0457673	103.0130667	97.3937783	93.94956789	131.4014682	147.7770753	146.5108976	144.2384763	138.2845619	140.3972901	88.43237457	107.9165373	93.11786651	99.22944677	97.87189244	49.29696122	151.2610259	148.7291006	143.0396198	142.7645649	136.6078656	138.0920437	99.43459681	99.74683269	103.5448348	145.935106	141.9185567	142.1634728	99.93064579	93.17405432	102.4437087	141.3636754	133.9713805	148.6241993	Man2b1	8	85083270	85098282	+	8026	protein_coding	mannosidase 2, alpha B1 [Source:MGI Symbol;Acc:MGI:107286]	-
ENSMUSG00000005779	318.9092199	120.5525153	136.7098666	135.4466123	125.9789029	122.2209273	249.9967811	59.51459386	59.39934999	64.19279143	58.80824632	64.40495023	364.8899585	110.0507232	160.9460157	129.0953491	109.4448932	254.4560615	211.6183512	65.09885359	66.39758711	61.95657948	74.45300095	60.58284139	127.1317782	128.495581	127.141149	59.04853022	65.71827636	60.3510952	114.1264619	110.2781116	113.8497298	74.270539	64.99204041	62.59352956	Psmb4	3	94884093	94886961	-	1951	protein_coding	proteasome (prosome, macropain) subunit, beta type 4 [Source:MGI Symbol;Acc:MGI:1098257]	-
ENSMUSG00000031584	125.1914214	166.6074949	187.1401183	207.4242288	183.5060746	181.4088236	40.96970631	58.97767656	63.88018536	77.47852168	62.01771312	61.68150085	152.7155717	174.5847446	198.5352924	228.1012371	197.5236243	217.9737751	37.8752545	50.49899504	47.25937788	56.14577071	50.92093137	47.6852051	180.2577851	183.680852	160.1702076	61.44038605	59.86058683	56.63065278	200.5346717	200.3533736	178.3861133	43.89373851	42.7926522	44.17213436	Gsr	8	33652523	33698163	+	2754	protein_coding	glutathione reductase [Source:MGI Symbol;Acc:MGI:95804]	-
ENSMUSG00000047215	245.8099556	98.08695958	100.2454769	102.8587857	91.69029185	102.0318136	287.5039454	95.40978363	96.21636958	98.18053735	102.1635092	96.41807967	244.8567033	86.08422945	133.4813303	95.06901654	94.07341667	173.9922037	251.3434514	92.97030244	97.17145238	102.6866476	117.517961	96.47224988	97.82245143	100.8997601	97.1571746	96.0282291	106.9706514	101.3840099	89.42246806	91.79469761	96.69968761	113.4573714	96.55069393	96.27907327	Rpl9	5	65388364	65391444	-	3081	protein_coding	ribosomal protein L9 [Source:MGI Symbol;Acc:MGI:1298373]	-
ENSMUSG00000002233	352.0228115	132.3869767	146.4616203	119.9620592	131.8181747	127.7527867	241.1869609	72.43039313	74.04901926	60.27314325	65.31077201	67.17426548	296.3794814	123.1013491	143.1032627	100.5039497	109.4185088	145.0192067	208.9947114	75.03712194	79.8471932	56.40740364	79.48141122	67.65167902	132.355363	130.9042093	146.7114226	63.39572356	73.65925407	73.29404062	115.5198261	107.1369977	123.4159337	79.73384656	76.30076679	84.1888259	Rhoc	3	104788375	104794459	+	1618	protein_coding	ras homolog family member C [Source:MGI Symbol;Acc:MGI:106028]	-
ENSMUSG00000032487	117.4786815	324.8715861	437.522946	364.9064599	297.4409386	311.0902143	1.905233374	3.782064539	2.396526551	1.746055698	6.573028113	5.308349598	55.77950314	159.0934718	135.5561455	194.5044134	128.9094964	125.4439831	1.712521536	5.975332416	6.94248848	4.296674034	9.125611373	8.878726563	389.3460266	396.2398797	324.4257693	1.82845731	3.373585106	5.199671791	163.5793594	146.7917951	125.3268396	3.014633669	4.04991346	7.547675336	Ptgs2	1	150100031	150108227	+	4580	protein_coding	prostaglandin-endoperoxide synthase 2 [Source:MGI Symbol;Acc:MGI:97798]	-
ENSMUSG00000029465	239.0737085	122.5163735	123.0798285	126.5715076	118.0603941	120.8992305	195.8487295	86.81454363	91.28947938	91.43637819	89.69858448	97.45971573	222.5830235	104.9643707	131.8079316	116.4851138	109.1474674	159.2306475	189.3254388	92.41842226	98.71404359	92.12332338	106.369251	93.42149735	115.7564119	124.3350623	120.3991857	92.15586587	99.87669628	94.6984768	104.4100281	106.2698667	107.2519406	107.4768202	93.92462525	94.96829499	Arpc3	5	122391878	122414184	+	2762	protein_coding	actin related protein 2/3 complex, subunit 3 [Source:MGI Symbol;Acc:MGI:1928375]	-
ENSMUSG00000040466	274.2998899	116.7982713	137.5507739	146.2622264	120.9948239	117.7797644	197.6591638	73.55286005	81.71247809	96.30884652	73.55812733	77.88507917	278.9336166	123.0733105	195.3134172	154.356632	130.0919725	212.1186801	155.6439109	62.58530343	65.44077539	71.41365432	67.23691767	59.93145277	136.877511	129.675454	110.9526269	77.72785632	76.00108109	66.50066475	146.2368797	131.2850121	120.3656815	72.71288915	57.75778793	55.45650566	Blvrb	7	27447978	27466144	+	2782	protein_coding	biliverdin reductase B (flavin reductase (NADPH)) [Source:MGI Symbol;Acc:MGI:2385271]	-
ENSMUSG00000101389	79.56355792	241.9954719	182.800302	242.3668846	272.6729717	294.524636	13.34218246	38.11973956	28.57862862	37.53325916	45.07390433	39.4171133	66.28228299	210.1564406	97.42631343	238.4947071	274.7932266	222.8122759	12.38036582	37.10042918	30.15606553	37.56371549	27.10317934	44.37404047	199.76555	211.860848	221.6213551	33.95000465	33.45148594	46.33825897	187.7996884	199.7751289	210.1746138	21.54766661	27.8510683	41.49023035	Ms4a4a	19	11375523	11392790	+	836	protein_coding	membrane-spanning 4-domains, subfamily A, member 4A [Source:MGI Symbol;Acc:MGI:3643932]	-
ENSMUSG00000027940	189.4056824	156.8749881	154.6239582	169.3234963	149.2567964	146.4231438	130.4577702	71.82507848	74.83213133	76.17931849	75.62338671	75.16022792	188.7038082	132.8469661	137.1744211	150.0302965	132.215692	154.8461079	112.7378797	79.9048095	81.7571798	79.21739302	82.07070704	76.90806779	150.7801256	153.5599286	155.9550921	78.65316882	80.79401332	75.87304288	134.65603	139.7587166	135.3501481	87.85384404	85.47236994	79.75479987	Tpm3	3	90072649	90100902	+	6085	protein_coding	tropomyosin 3, gamma [Source:MGI Symbol;Acc:MGI:1890149]	-
ENSMUSG00000020572	124.1147304	214.244732	218.8095358	247.4985597	191.133783	193.8670028	20.71856475	45.22685666	48.68587395	56.92250723	47.2270342	49.15702833	107.464915	179.247968	178.8704324	222.5148075	182.693627	203.9742617	18.87889431	39.07769664	43.84974527	48.6166834	37.44710966	44.02229979	230.9376732	204.2711489	198.5705124	51.1153348	45.59856007	48.20258527	196.5146056	181.4009435	175.1347661	39.44180512	37.01025983	40.66107555	Nampt	12	32819545	32853349	+	5054	protein_coding	nicotinamide phosphoribosyltransferase [Source:MGI Symbol;Acc:MGI:1929865]	-
ENSMUSG00000041959	257.4838032	101.6361186	96.77345482	94.79230444	94.96014182	96.98814331	294.7471758	88.29632296	93.65327938	81.80564444	86.72413388	87.48296763	257.5266165	93.2074509	119.2273789	83.99441685	83.7879083	173.681996	280.538949	91.51763314	101.4844742	83.23157631	118.055971	92.20091807	90.63435667	100.7478963	97.40767753	85.34187088	100.4586164	96.38594171	71.77459674	83.16767724	85.86831562	116.4706433	111.3581429	90.87216472	S100a10	3	93555080	93564643	+	1212	protein_coding	S100 calcium binding protein A10 (calpactin) [Source:MGI Symbol;Acc:MGI:1339468]	-
ENSMUSG00000024870	180.1319283	112.4711348	113.663748	109.6571586	108.03136	111.4877137	187.7721813	101.9039783	99.13951183	106.1986185	97.54140278	101.0750221	164.9022786	105.1583605	123.383799	104.3570425	108.4955599	86.22657035	198.4687336	111.492766	108.7209426	112.302623	115.3520414	106.6646754	103.2983947	110.0537614	112.7337764	101.4861538	104.6366686	97.37829995	106.567072	107.7969718	110.5356272	122.2888646	111.2378849	100.6898844	Rab1b	19	5099207	5106996	-	1835	protein_coding	RAB1B, member RAS oncogene family [Source:MGI Symbol;Acc:MGI:1923558]	-
ENSMUSG00000040249	40.64699653	68.03733429	73.32317017	70.48940686	68.27037305	73.50075618	91.35166944	169.2460023	203.2906739	199.6875553	162.2895499	191.4502991	45.71156864	79.63965347	53.96463254	80.81338569	79.95573067	30.32825758	96.73719959	171.8990206	184.5383854	201.3038699	118.9203474	184.9505133	68.91335474	62.64893249	69.50739668	200.6991978	150.108534	161.0132071	79.36070857	77.11037168	77.79907445	144.0849472	161.7409147	161.6197328	Lrp1	10	127538161	127621148	-	17717	protein_coding	low density lipoprotein receptor-related protein 1 [Source:MGI Symbol;Acc:MGI:96828]	-
ENSMUSG00000022488	88.8443663	150.9325717	148.8919724	153.7292821	135.9632628	134.838308	58.72074275	101.6051786	112.4113278	102.3410832	95.99531441	97.87197382	80.67551596	141.5667515	104.1625994	144.7357901	131.2417434	66.2184266	69.01988757	109.2277525	116.2402429	113.9738212	90.1552989	103.4145062	144.9708838	144.549039	146.2235998	110.3027166	105.9770799	103.4723321	136.1518485	133.7621372	134.6087008	104.3293358	109.5242587	105.1822876	Nckap1l	15	103453794	103498810	+	5935	protein_coding	NCK associated protein 1 like [Source:MGI Symbol;Acc:MGI:1926063]	-
ENSMUSG00000021948	128.9635905	181.6007711	196.8771846	188.4519684	185.2514305	173.1934125	46.3835693	64.95482605	65.62011683	69.20697294	63.26804103	63.52095771	122.6745074	165.1648222	147.3892675	178.5151389	165.4642019	116.7186982	47.83881435	63.57396775	61.39700079	58.82485354	52.05938224	58.64602698	194.7579607	192.2524185	185.7228631	67.98165915	67.24609043	64.78144971	175.5885511	170.8009908	162.7719598	62.9355983	62.54201192	58.63911291	Prkcd	14	30595354	30626210	-	5544	protein_coding	protein kinase C, delta [Source:MGI Symbol;Acc:MGI:97598]	-
ENSMUSG00000068749	283.0622316	176.6927164	178.9923846	191.3758147	163.1420031	158.167945	81.33477206	41.9061148	43.34656717	42.68370135	41.66383938	41.25768218	273.1035683	139.8462513	179.0849865	168.5901236	139.3559522	266.1364745	86.98032892	41.77907795	44.73934227	42.91551962	47.79479903	40.82492408	177.6303279	179.0013666	166.1583599	42.0455773	44.56281742	40.86668411	145.8672257	147.775067	136.1720766	48.74853483	44.09702658	41.24234228	Psma5	3	108256926	108279974	+	1321	protein_coding	proteasome (prosome, macropain) subunit, alpha type 5 [Source:MGI Symbol;Acc:MGI:1347009]	-
ENSMUSG00000025967	211.0284851	81.59869364	84.93674435	79.41854635	73.08475549	80.1575695	332.0111578	98.53728305	99.54714877	102.9808545	103.2049686	105.1521631	247.8333313	71.84169652	111.4929894	76.06869427	76.42251201	181.832075	290.0011764	95.55661837	103.3744098	99.92862872	116.2734031	100.0288372	78.14873978	82.30127686	80.30106329	102.6187608	106.9329675	105.8108567	76.00800718	73.93894075	79.61893626	112.170127	103.177041	97.08764852	Eef1b2	1	63176825	63180486	+	2532	protein_coding	eukaryotic translation elongation factor 1 beta 2 [Source:MGI Symbol;Acc:MGI:1929520]	-
ENSMUSG00000011884	75.40340722	99.03513567	86.79791872	82.8830318	85.69795941	85.87452431	74.06932058	144.0488164	142.6993479	160.2148615	142.0296232	141.2765971	68.91123181	99.98935089	94.35315252	91.62831535	97.64563043	71.79692955	96.41618286	142.6571821	135.281179	140.3881619	136.2227229	132.7865637	88.7929657	94.60382949	100.5497351	146.2560548	150.2528625	140.8636582	102.4268683	102.2421686	101.7391876	153.4752974	152.900605	142.815643	Gltp	5	114669398	114690984	-	1762	protein_coding	glycolipid transfer protein [Source:MGI Symbol;Acc:MGI:1929253]	-
ENSMUSG00000056888	80.88865928	125.3232788	135.9311607	143.9113428	107.651313	102.9170432	40.76659348	112.6273219	140.9839281	141.1192837	116.066669	120.1572925	67.03789374	113.7218443	121.8385782	132.2402922	108.3937499	107.3368681	57.38230354	112.4101563	129.7194949	121.9933138	101.3630708	109.3003644	130.4270015	123.2451194	116.3257856	135.7706818	129.1230292	114.867791	117.0802918	112.075314	110.8648688	129.9581491	119.9297751	99.41600923	Glipr1	10	111985448	112002631	-	1543	protein_coding	GLI pathogenesis-related 1 (glioma) [Source:MGI Symbol;Acc:MGI:1920940]	-
ENSMUSG00000006273	98.08543568	107.5853615	115.679596	112.4738003	99.1502241	97.22033764	119.2307116	131.29569	131.1036972	125.3277716	114.1509603	113.0094967	99.26695335	97.89521418	88.36434985	104.8365626	91.88822536	104.5392671	130.1064429	138.5507784	132.2807903	124.8221143	107.632064	115.6266087	105.7835384	109.5960693	110.0496169	126.7381512	128.3901727	119.6957969	98.83660271	100.0258307	96.36828269	129.2985011	128.2545868	122.8607837	Atp6v1b2	8	69088646	69113711	+	5305	protein_coding	ATPase, H+ transporting, lysosomal V1 subunit B2 [Source:MGI Symbol;Acc:MGI:109618]	-
ENSMUSG00000072940	287.6875392	66.47615583	86.26882683	88.11714365	72.2289621	63.08281194	368.5502373	93.98887305	101.5954931	99.55829205	84.59872577	87.28752564	232.9971714	70.84305819	125.5732364	75.9019924	78.39358654	208.6289056	319.5866159	79.57366561	90.14124503	95.89786359	112.8538715	88.43438036	76.36765332	79.87765672	69.64221591	86.22223404	93.15360021	81.79528744	82.28093692	79.62844481	68.02599083	112.1478118	87.70612185	80.55739512	Gm10443	6	86334031	86334240	+	210	processed_pseudogene	predicted pseudogene 10443 [Source:MGI Symbol;Acc:MGI:3704272]	-
ENSMUSG00000035385	388.072583	257.6587761	256.921077	205.5975698	236.2175396	275.2566736	10.00149254	8.717251174	4.958109151	7.831141201	10.3925796	11.65030079	207.7477756	157.2587557	161.8061228	123.2768868	135.2385167	237.2481495	18.18978177	14.31969941	11.34494948	12.24205941	21.30971866	13.58591323	224.5785421	297.5742996	260.1419106	6.245050651	9.567661971	10.32191532	126.1813895	159.9931196	143.4772521	11.1216494	14.963292	16.77541684	Ccl2	11	82035571	82037453	+	1138	protein_coding	chemokine (C-C motif) ligand 2 [Source:MGI Symbol;Acc:MGI:98259]	-
ENSMUSG00000005610	89.49188669	185.0859393	191.4050758	206.1786413	181.9741112	183.501724	31.69171215	59.36349958	63.71016781	60.0276112	62.59501161	62.33793288	98.05191043	164.9527525	141.2193573	196.1641273	168.19825	167.5279934	33.748363	60.77019473	62.85082621	63.80264414	56.49474718	62.17409627	180.0938522	181.3062366	178.988193	62.5077271	61.9636746	64.35321659	165.6489465	167.135344	159.662321	56.27508625	62.6550492	61.92636787	Eif4g2	7	111067750	111083030	-	10166	protein_coding	eukaryotic translation initiation factor 4, gamma 2 [Source:MGI Symbol;Acc:MGI:109207]	-
ENSMUSG00000037894	116.6982404	91.05436695	92.0366914	84.74079043	86.17277717	91.83840209	126.9760058	113.7112883	126.1114762	138.0597762	126.0925591	126.4933022	130.3562804	88.06287986	105.2247222	79.92975139	86.55063638	132.4843532	141.9590011	122.6911881	128.7872409	123.0751382	127.6320028	122.2360115	85.54698007	93.04428021	100.9269484	130.8043723	133.6782654	121.1119301	86.05278556	92.02068002	94.37452992	146.0703847	141.9605877	112.3364975	H2afz	3	137864487	137866922	+	1776	protein_coding	H2A histone family, member Z [Source:MGI Symbol;Acc:MGI:1888388]	-
ENSMUSG00000046229	359.471871	70.40691982	70.91356963	73.40380821	76.02190025	76.07475078	568.3351427	51.94193217	52.5019012	73.93160335	56.931721	60.92981642	415.5358836	65.3361538	127.527025	78.8069467	67.98482228	194.8624757	395.2409359	55.34154541	56.66152467	54.76218536	80.27976582	52.73278099	66.72439026	75.59191655	83.72983779	52.42345909	68.39262855	51.35724327	74.02704983	63.01580828	74.13057633	76.79094956	61.18138096	56.80499233	Scand1	2	156311847	156312704	-	759	protein_coding	SCAN domain-containing 1 [Source:MGI Symbol;Acc:MGI:1343132]	-
ENSMUSG00000031596	101.1226501	251.0261899	264.090726	253.6109472	237.7405359	245.9614716	1.553276862	3.803668474	3.860377815	3.253138923	3.396391256	3.492420083	103.8237568	239.2933008	167.024947	238.5369596	229.8584605	146.3004027	2.027013849	4.039848401	5.700971797	3.905775581	2.919472574	4.481556561	268.7354687	270.7560342	234.2589954	3.736296808	4.198848269	3.756299238	242.2379482	245.5935207	213.582247	4.101360706	4.921700071	4.006007117	Slc7a2	8	40862396	40922308	+	9135	protein_coding	solute carrier family 7 (cationic amino acid transporter, y+ system), member 2 [Source:MGI Symbol;Acc:MGI:99828]	-
ENSMUSG00000026656	175.523915	211.6035926	229.8444939	178.8012366	233.367446	226.8573268	13.60299718	24.89223878	19.64978562	20.2082908	23.60947551	24.05214449	154.0203598	192.0677944	193.5781261	163.3240521	214.2377446	194.3363463	18.72750835	22.64471791	22.48634601	19.37605591	26.48910375	24.07178461	199.9158135	224.2731708	220.7720663	18.66957078	22.98715485	25.17152182	195.7277817	217.0902093	199.0556462	17.61771463	17.70585019	26.4126052	Fcgr2b	1	170958617	170976547	-	5790	protein_coding	Fc receptor, IgG, low affinity IIb [Source:MGI Symbol;Acc:MGI:95499]	-
ENSMUSG00000021660	189.2476327	119.8359812	121.0810485	131.251058	115.2055802	120.2137134	156.5119898	78.06086005	77.76857641	81.0402751	79.69706271	78.85453505	211.6397817	107.892533	138.5806414	119.1560893	108.446955	216.661588	138.9812196	83.00190392	83.39599317	83.52262982	96.41811883	85.98639411	121.4819121	121.6951248	118.6994618	79.73077573	86.92754154	80.10739555	102.6508978	104.6993503	112.4857899	92.44296932	84.48067348	80.59406827	Btf3	13	98309896	98317006	-	1739	protein_coding	basic transcription factor 3 [Source:MGI Symbol;Acc:MGI:1202875]	-
ENSMUSG00000059923	144.8823798	123.9930767	124.9569543	134.0853507	124.5217116	122.2393101	95.41995523	87.02421617	90.94287587	97.18207	92.75700827	86.39841747	147.9816596	129.3033448	125.9620527	129.5125836	123.8308847	112.9246127	102.5160151	95.41543041	94.41317181	95.25229151	90.05172764	87.21710565	124.4261798	131.7519161	137.7903937	94.05719167	95.7485042	92.82879465	129.4841805	125.6972543	124.7031997	100.4813814	94.8932364	93.66938197	Grb2	11	115644045	115708597	-	2916	protein_coding	growth factor receptor bound protein 2 [Source:MGI Symbol;Acc:MGI:95805]	-
ENSMUSG00000020400	244.4054664	202.358753	217.346583	207.3449926	209.470696	201.8516407	29.84519981	20.3480167	21.13730701	23.97537066	20.19568077	21.22226202	221.6424113	188.8912111	194.5394828	200.7467219	176.5027725	138.8980687	28.62861207	20.42210184	21.46943945	20.38433262	20.08983867	19.64614855	204.2611271	207.5754658	208.4084837	23.68857817	21.58708927	20.94905685	184.6576925	185.5244839	182.9430703	23.12386866	21.59079446	21.32822858	Tnip1	11	54910785	54962917	-	3539	protein_coding	TNFAIP3 interacting protein 1 [Source:MGI Symbol;Acc:MGI:1926194]	-
ENSMUSG00000050737	201.8624566	194.3105983	215.5492416	225.173975	220.8525789	223.7268432	2.412808129	1.647525002	1.457768912	1.258523647	1.458708859	1.486119106	242.531316	222.4701873	233.1494328	284.7684556	234.7706911	224.1359462	2.900319578	1.307983467	2.374454473	1.076065976	1.635727847	1.582523846	200.4102597	185.583593	190.4032945	1.416382794	1.471085682	1.483831755	227.0843861	206.5506179	212.244375	1.28968862	1.03874311	1.367257366	Ptges	2	30889471	30929863	-	3931	protein_coding	prostaglandin E synthase [Source:MGI Symbol;Acc:MGI:1927593]	-
ENSMUSG00000044147	116.5488284	123.7288534	134.1000059	134.8622994	128.2605559	128.1530661	67.86479943	94.12194482	105.6614694	117.2953322	101.762017	111.1476681	106.6772703	115.1705921	112.3516638	122.3357549	109.1519282	121.1554602	85.76142304	100.0138113	98.69209577	99.36016166	97.96568756	104.4251675	120.4625973	125.7954607	139.5282465	98.02860969	96.86559634	98.83721067	121.5736633	118.8265297	117.5667938	96.94467732	103.5578313	97.05080845	Arf6	12	69372150	69373783	+	1534	protein_coding	ADP-ribosylation factor 6 [Source:MGI Symbol;Acc:MGI:99435]	-
ENSMUSG00000029455	110.5524773	86.05848031	86.13256089	88.57361241	80.06339497	74.18290935	159.7789747	124.2989553	140.3599315	152.1534079	123.8302278	126.6259006	107.5280201	83.81504109	92.26283541	92.20225279	78.30740047	73.92907804	171.2462296	122.0739593	128.399625	134.401241	119.1379808	118.8344051	88.71817705	85.85984125	87.2135132	133.1772715	132.0891508	120.8620682	88.86268125	83.92534693	84.44093298	135.0902266	119.8946476	122.194988	Aldh2	5	121566027	121593824	-	5126	protein_coding	aldehyde dehydrogenase 2, mitochondrial [Source:MGI Symbol;Acc:MGI:99600]	-
ENSMUSG00000055302	119.2838351	102.1248011	110.4618562	112.2851952	106.3148211	101.6170527	126.9851314	98.09072741	102.6855375	106.2000416	98.85453774	104.3081241	146.2959357	107.0714257	127.7957326	111.8511926	105.8338124	190.7797873	125.9010146	99.63721772	100.890158	102.9771704	106.5914669	95.14763639	104.1543381	105.1609933	102.7590888	97.56506191	99.8695301	101.3246772	105.8967641	108.1803178	107.1184041	103.2637984	106.0679343	98.89167737	Mrfap1	5	36794867	36796772	-	1648	protein_coding	Morf4 family associated protein 1 [Source:MGI Symbol;Acc:MGI:1914818]	-
ENSMUSG00000078453	245.1309299	180.898239	180.0798513	197.2946592	175.5890759	186.0558817	45.84295231	25.21333849	24.25272766	27.56390941	29.72009532	28.42258409	255.5879895	145.6803273	186.4957222	182.8127256	159.3764829	300.7710738	47.47418924	29.214108	32.62994115	26.0805665	33.72178794	30.79782741	186.5229691	172.3683235	179.5780265	24.47658164	30.03338176	27.96094494	143.9352166	159.040508	146.804531	32.99352045	31.63339233	30.09300577	Abracl	10	18011260	18023288	-	1056	protein_coding	ABRA C-terminal like [Source:MGI Symbol;Acc:MGI:1920362]	-
ENSMUSG00000028416	217.4532637	108.4098471	107.3497025	108.9980368	107.2993625	108.5603749	240.4021715	77.11929864	78.61982071	83.8215766	80.57339926	77.92426544	202.2059313	99.73855887	126.6671334	105.7651839	100.9090189	168.2138459	194.7455519	78.19676208	79.99095155	83.29968675	95.69372249	80.4637348	107.7984354	114.476461	108.3522445	81.07063132	85.76866917	77.88986042	98.45066272	101.6688962	97.56254534	90.43586751	84.10940661	79.96707383	Bag1	4	40936398	40948294	-	1349	protein_coding	BCL2-associated athanogene 1 [Source:MGI Symbol;Acc:MGI:108047]	-
ENSMUSG00000059534	260.0015725	72.28598972	74.55124811	73.97189753	74.94991615	71.3058922	456.6971489	79.82868084	78.04697363	88.60082345	77.14778593	81.8833982	284.7471507	69.79795512	112.5823873	73.03633081	76.09231758	132.6798652	339.9135167	80.09028991	76.03053533	75.02986583	95.0560478	72.21584084	71.64629336	75.37009305	76.871645	78.05400613	80.22264038	81.69426025	84.88501003	72.91764973	71.4414197	93.33728267	80.92810933	70.65870978	Uqcr10	11	4701973	4704342	-	584	protein_coding	ubiquinol-cytochrome c reductase, complex III subunit X [Source:MGI Symbol;Acc:MGI:1913402]	-
ENSMUSG00000073412	354.6521019	115.9856745	124.6254292	139.3819671	119.9423453	117.8533546	243.5409222	44.09267162	46.20505973	55.11467418	57.7366256	48.63712628	327.4909718	88.89851788	147.1652916	130.3471183	103.4648181	247.56571	186.0737286	47.36023603	55.38799393	56.83598418	73.19111645	43.75793395	119.4182835	124.6371867	109.0594717	48.42988615	48.98864865	46.23703588	96.19383319	85.21786944	92.33261145	60.99487721	50.03376058	55.41353949	Lst1	17	35185095	35188439	-	415	protein_coding	leukocyte specific transcript 1 [Source:MGI Symbol;Acc:MGI:1096324]	-
ENSMUSG00000017781	131.582898	110.679177	111.1906029	110.8152561	102.0346858	101.882906	127.6088067	84.06522497	101.9973127	96.25596929	90.08331872	93.71928392	151.8543624	113.8461948	110.3569632	128.6561839	111.928869	126.6877678	121.6120201	102.3825543	106.2160898	103.8384206	99.65166292	98.1861576	111.9363227	112.5954789	112.1793732	100.9373352	93.66124457	91.08355641	113.4078014	114.6544962	110.3884197	110.2446751	97.84111917	101.0412199	Pitpna	11	75588097	75628804	+	4129	protein_coding	phosphatidylinositol transfer protein, alpha [Source:MGI Symbol;Acc:MGI:99887]	-
ENSMUSG00000040952	245.1188212	71.75168085	78.13644477	71.45077604	73.23547637	76.15479298	372.2961274	79.70591214	88.09551605	94.61128013	87.03126536	91.26587185	252.8902063	70.44176347	117.3781033	72.57287099	70.5342742	155.5913361	289.8679494	84.61199016	87.53137871	86.49047679	104.9747437	88.70124892	68.91233784	75.21704538	74.46710849	88.84248816	94.71556999	86.15573745	72.59302504	75.84118873	76.04263116	107.0845456	91.06038076	83.92201329	Rps19	7	24884371	24889806	+	4685	protein_coding	ribosomal protein S19 [Source:MGI Symbol;Acc:MGI:1333780]	-
ENSMUSG00000044701	476.6938023	251.5259805	326.9444351	339.2707786	206.8939852	208.4746197	1.189077219	0.352400739	0.77713262	0.829709065	1.203480731	0.719504879	209.1387204	121.5321657	169.0514224	170.4762267	82.89744124	108.1884113	1.97990363	1.380819108	2.34957907	0.810589324	1.289547993	0.582414272	333.0431193	284.9173957	255.3592883	0.753705621	0.53099025	0.393997949	139.9406742	101.4726062	99.45677575	1.021271129	0.97855545	1.006803063	Il27	7	126589010	126594941	-	1021	protein_coding	interleukin 27 [Source:MGI Symbol;Acc:MGI:2384409]	-
ENSMUSG00000050732	355.4665051	114.3861628	116.0458477	123.5640847	108.6046408	114.4770822	263.3567105	43.4376989	46.94183299	49.83825035	44.57400655	46.00138897	394.5431995	96.04359619	148.3844896	113.9599312	105.1989451	248.8094066	187.2603991	44.10273738	46.16465823	47.45069242	55.55456014	45.12833388	113.9279676	115.0930694	113.1526834	47.89139557	49.88980049	45.84959753	104.2375802	99.61607883	105.1748488	54.84385511	45.93932421	47.00960605	Vamp8	6	72385223	72390703	-	2311	protein_coding	vesicle-associated membrane protein 8 [Source:MGI Symbol;Acc:MGI:1336882]	-
ENSMUSG00000068240	263.1083444	74.01012015	82.67429238	73.5630231	93.72567701	78.96442001	261.2069697	82.70939241	91.22253731	128.0112021	87.0570461	100.7804447	231.96819	83.14760646	123.6981062	77.79733832	73.73580511	137.4064227	256.856512	78.56994485	76.935068	73.62022062	102.42874	89.39641283	81.1047446	85.8563151	107.9874657	82.36019647	88.38476694	81.81125062	85.23643035	91.08636803	83.49760607	110.649654	92.99813824	77.85350107	Gm11808	4	3973092	3973595	-	504	protein_coding	predicted gene 11808 [Source:MGI Symbol;Acc:MGI:3649356]	-
ENSMUSG00000032046	89.29495202	66.77851284	61.40047934	71.58562133	60.7482086	58.03459165	212.1519573	136.6301232	148.5908035	163.8450561	140.8627195	147.0145945	87.52070569	63.43232492	59.86326378	66.47646052	56.80180374	55.68634246	196.1188035	138.4082336	136.458722	151.9258852	133.7898208	136.4804108	62.0415104	64.05895379	70.66699976	156.212514	147.7940888	141.6287803	60.13150812	55.15087501	60.85246236	159.1072232	133.6110168	137.735703	Abhd12	2	150832493	150904741	-	2823	protein_coding	abhydrolase domain containing 12 [Source:MGI Symbol;Acc:MGI:1923442]	-
ENSMUSG00000020440	299.3413208	111.0064655	120.0980797	125.8315325	106.582223	102.5007237	268.8157843	56.19787306	57.57996682	59.89900769	56.56756496	59.12209335	340.8525107	95.47281571	140.7332536	108.4258704	89.21818722	190.0382938	203.5262026	57.88165912	58.68931984	54.80281399	64.85119103	55.9361088	117.1660599	115.4297162	117.4495805	56.28069291	60.07995501	55.39412815	103.7620893	95.69356207	100.412703	64.97306868	58.17729788	56.5990154	Arf5	6	28423560	28426602	+	1907	protein_coding	ADP-ribosylation factor 5 [Source:MGI Symbol;Acc:MGI:99434]	-
ENSMUSG00000022216	344.8760996	156.3721412	165.5319885	188.2394736	153.2769296	153.9485073	105.5902858	31.64518983	34.72177418	36.52374044	35.22909719	34.69659462	293.3602435	122.3601242	155.7881371	163.7228327	124.2146007	228.1266755	96.52597548	34.21957142	37.96965804	35.94601391	41.55571021	34.29091036	160.5374676	160.5961537	157.56616	34.16004693	35.7091544	34.09022214	131.3571661	121.3069386	120.8873151	43.24786149	39.68339247	35.15345058	Psme1	14	55578123	55581529	+	2209	protein_coding	proteasome (prosome, macropain) activator subunit 1 (PA28 alpha) [Source:MGI Symbol;Acc:MGI:1096367]	-
ENSMUSG00000022312	163.3679235	93.80560867	103.865444	99.22557929	89.25564051	96.18855752	163.429517	98.87835702	105.0881442	108.2564446	100.2364319	102.2974319	152.3256542	91.91748198	111.0128721	94.40089232	93.79739878	119.1881364	174.860667	96.22906896	103.7114961	102.0823777	111.4032281	102.6355632	100.4588204	98.27188987	94.99586806	104.8266066	109.7790774	102.0153567	93.36601737	87.94866801	94.12219199	115.0719014	103.8556239	99.53329672	Eif3h	15	51786558	51865523	-	1612	protein_coding	eukaryotic translation initiation factor 3, subunit H [Source:MGI Symbol;Acc:MGI:1915385]	-
ENSMUSG00000037405	134.7365824	250.2424751	271.264271	275.6575974	222.8495409	213.9310237	2.123191464	6.448598676	5.611188644	7.173428601	7.174776263	6.498883024	91.70514224	206.6547502	187.6589699	242.5967966	176.8279067	110.737719	3.913143293	6.933055108	8.093104531	7.265857046	6.425832507	6.819323067	276.3948554	258.1219106	247.1924034	7.122233392	7.025451617	6.024852162	214.7302088	193.8025168	183.9679143	7.083949777	7.990449759	7.275108791	Icam1	9	21015985	21028817	+	4360	protein_coding	intercellular adhesion molecule 1 [Source:MGI Symbol;Acc:MGI:96392]	-
ENSMUSG00000106037	263.9936486	77.46585557	84.95782378	83.3003272	68.5310301	79.48240445	373.2495348	74.27769502	76.56790229	84.02775438	73.09783122	82.80336636	269.7953448	73.5520413	124.2348067	72.8736174	75.10908034	179.5863117	311.7521922	75.73987651	79.66986788	82.52197582	102.4772015	71.9179334	79.80617255	86.83480907	75.4708703	82.81446221	82.78357962	73.82735837	67.15974421	65.89008659	75.56945017	96.54024889	72.56631769	75.54681051	Gm4332	3	119709516	119709861	+	346	processed_pseudogene	predicted gene 4332 [Source:MGI Symbol;Acc:MGI:3782515]	-
ENSMUSG00000015950	182.7431005	140.4459874	165.125796	175.0489666	142.0071931	147.1031958	116.520255	63.97306907	74.12968749	79.29701	67.07604894	74.39448289	158.6616494	115.2376843	142.3872359	160.443236	122.1448711	123.5939735	81.89677051	61.35443781	65.83590179	71.6726242	63.5456378	63.71151524	158.4861705	151.2275008	136.5711214	73.82558114	68.06980681	65.63961723	133.9839177	124.0091883	114.5060031	68.96679209	57.89541916	58.37895789	Ncf1	5	134220053	134229625	-	3663	protein_coding	neutrophil cytosolic factor 1 [Source:MGI Symbol;Acc:MGI:97283]	-
ENSMUSG00000046223	231.6306519	161.1186932	195.0834358	155.000692	162.6896356	156.5605162	74.95017357	57.09601816	49.3023222	48.02470203	52.09800409	52.01129876	188.8630664	123.8571794	143.7512772	116.6150353	121.4856546	154.7951339	82.62043279	61.58776318	50.71674201	44.46748209	55.92667118	54.06181172	175.1573522	193.9492377	177.537048	49.66015201	52.18737675	54.50730519	126.8154005	141.3285501	132.9798238	55.41065684	53.59788697	56.09120306	Plaur	7	24462484	24475968	+	2617	protein_coding	plasminogen activator, urokinase receptor [Source:MGI Symbol;Acc:MGI:97612]	-
ENSMUSG00000016427	214.3594621	87.82467976	103.3512368	94.36421507	80.38027013	93.91622526	223.1066437	92.12774195	86.58331071	106.2656518	83.08995647	87.99677952	217.8126225	90.26084521	119.8096904	86.02431993	89.05214122	179.04542	200.8937806	81.64386177	86.19249082	86.90910448	99.89627357	81.44026963	90.21954271	94.28407645	90.61483767	93.12618619	94.66981655	88.9990588	91.86266071	79.44666358	89.60489974	102.6327476	80.13990386	87.40869903	Ndufa1	X	37187588	37191163	-	419	protein_coding	NADH:ubiquinone oxidoreductase subunit A1 [Source:MGI Symbol;Acc:MGI:1929511]	-
ENSMUSG00000013160	184.7294755	105.4824213	103.6147853	105.3578771	101.895148	96.54791701	192.2552754	90.53079806	89.43979208	91.31838123	82.17962246	85.14215588	192.092823	101.8469638	121.1448214	97.29224415	97.06587803	148.867127	184.9886793	90.46949576	91.61216436	89.36688272	95.37568812	82.17218469	101.8175599	101.4198332	100.2426737	85.8122817	90.28124952	85.65946096	96.63504156	92.10399907	98.8584153	97.53984826	83.51112611	86.16039483	Atp6v0d1	8	105524465	105566047	-	1793	protein_coding	ATPase, H+ transporting, lysosomal V0 subunit D1 [Source:MGI Symbol;Acc:MGI:1201778]	-
ENSMUSG00000029430	185.8610474	139.1567529	143.7813781	144.6230041	127.2839501	131.9031136	94.43167845	63.13323359	61.65632299	60.76562164	69.36700789	67.75544785	167.7900046	116.0122527	147.4948816	124.8451554	115.3355402	217.2031296	96.90276907	70.22127607	69.64500773	64.2933419	81.61666419	69.65011308	146.578683	141.9848604	135.3153459	61.53598727	70.78976987	68.900086	117.72434	114.1081973	119.5551624	76.05613749	77.57027286	70.08369058	Ran	5	129020069	129024323	+	2646	protein_coding	RAN, member RAS oncogene family [Source:MGI Symbol;Acc:MGI:1333112]	-
ENSMUSG00000024675	219.017703	251.5509368	246.1429332	330.3456102	262.9872008	253.5278826	0.99668405	0.763223466	0.276920377	0.735375267	1.4912061	0.899014214	124.8452079	163.5151025	109.4547372	257.707939	162.9155649	216.3454741	2.03187186	1.184042991	3.014063111	1.47046942	4.074408521	3.265414112	245.361702	252.702794	263.1088676	0.542889852	0.748243399	1.378430287	145.5030428	142.1519887	144.9966911	1.375806812	2.083898136	2.247609599	Ms4a4c	19	11404770	11427246	+	1751	protein_coding	membrane-spanning 4-domains, subfamily A, member 4C [Source:MGI Symbol;Acc:MGI:1927656]	-
ENSMUSG00000026385	246.0941395	89.0612194	91.8110735	84.25735437	85.85624669	84.98417952	261.7844016	70.88306854	70.89489179	67.86595375	70.2443365	72.32491374	266.6687035	80.70728149	120.8434265	74.90996266	82.51659055	190.1269136	261.6269162	87.53761395	88.70575766	72.65367592	91.53481434	77.00855034	85.8139742	89.50387751	88.60898279	70.7649886	80.15833666	76.04127158	77.89333858	83.22932752	87.47664315	94.49140365	85.99281163	82.36785931	Dbi	1	120113280	120121078	-	1422	protein_coding	diazepam binding inhibitor [Source:MGI Symbol;Acc:MGI:94865]	-
ENSMUSG00000031722	505.9689691	135.0451102	123.4666918	93.83520158	220.0021455	177.3293573	18.5206551	5.024798193	3.183910301	6.245363753	6.790280332	4.683096526	584.1660191	151.5738773	180.0495619	115.8483467	222.7838288	282.504002	27.03700181	6.119084045	6.165005008	7.414951922	12.3354085	7.889484485	92.50011361	135.5093595	170.789238	4.199709998	5.907514502	4.383411174	120.6494985	163.2967322	168.5564724	7.074737665	6.599752232	6.546960362	Hp	8	109575128	109579172	-	1606	protein_coding	haptoglobin [Source:MGI Symbol;Acc:MGI:96211]	-
ENSMUSG00000027808	100.7199488	165.2553118	169.7185766	195.9366311	178.2529419	170.6342188	25.49013372	51.0434516	53.8987043	59.49588726	53.42987254	54.5701476	90.56409877	140.8399187	134.8541609	188.5715907	169.3330654	179.0282799	32.0911849	52.54415077	55.11921367	61.15499835	54.37891591	58.4397432	161.5454503	162.4322356	174.3128447	52.37425716	51.84103719	53.60135734	153.9382499	170.9766938	150.6897073	53.17339221	53.47251497	51.42755161	Serp1	3	58519817	58525892	-	4611	protein_coding	stress-associated endoplasmic reticulum protein 1 [Source:MGI Symbol;Acc:MGI:92638]	-
ENSMUSG00000001128	202.948376	93.92437501	81.83644044	85.9264848	113.5145423	114.7223657	236.8564677	85.95315602	68.60945976	96.15154232	103.0154838	95.61514463	184.2100333	89.68389634	99.51263374	94.69620273	109.4984266	147.4323078	210.5787636	83.59916443	65.90246926	80.80655707	116.9035166	97.41237413	78.21062725	91.35338425	93.25573929	74.15807468	83.79868305	86.31698432	77.08689558	90.58114515	99.4306763	79.14001273	74.76773397	84.53992427	Cfp	X	20925454	20931555	-	1736	protein_coding	complement factor properdin [Source:MGI Symbol;Acc:MGI:97545]	-
ENSMUSG00000019210	265.7636641	141.5835369	153.465885	147.8968726	133.9587403	134.0691897	110.2169344	53.62625482	51.48109684	48.34635181	45.40559305	46.488985	267.7794193	118.9468604	154.543932	131.8454228	116.1963366	175.944454	101.8511949	53.45074284	53.49682319	48.29412959	51.3673599	48.0679699	147.5277544	145.9585266	145.2584576	48.08620286	51.8617488	49.91695177	125.9790937	121.7044082	120.4602647	54.49357596	49.77029498	49.28566605	Atp6v1e1	6	120794305	120822793	-	4110	protein_coding	ATPase, H+ transporting, lysosomal V1 subunit E1 [Source:MGI Symbol;Acc:MGI:894326]	-
ENSMUSG00000039208	168.4502284	74.53544665	82.05943588	74.57944627	81.93582676	74.71618188	231.0786203	95.92968995	103.5034593	100.0321941	93.03458724	93.76226983	178.6717621	83.18510228	102.3568009	83.69225933	76.01741599	114.5145648	233.2478777	97.30984908	108.244297	80.91159638	105.0630855	96.09841133	78.95514168	88.78173565	85.71374113	95.49955071	102.7766336	91.46232605	81.97323763	86.4107678	86.00761311	107.4592877	105.3938396	94.01696042	Metrnl	11	121701544	121716306	+	1586	protein_coding	meteorin, glial cell differentiation regulator-like [Source:MGI Symbol;Acc:MGI:2384806]	-
ENSMUSG00000031765	319.8895751	87.88297185	94.08586442	68.21937946	91.02737347	100.666925	254.1851769	54.90659675	51.79304089	67.7706364	61.5527432	61.25998615	392.7823439	88.82717076	157.6903635	68.6870984	101.4856955	219.1103692	182.1604773	53.37893871	49.46263368	62.32549315	72.59174646	54.03860958	76.54829828	95.22189049	102.2694992	54.24008234	60.95098293	58.69424752	93.24747791	94.77724379	109.1042744	66.89046087	54.42121166	54.85049697	Mt1	8	94179082	94180327	+	1246	protein_coding	metallothionein 1 [Source:MGI Symbol;Acc:MGI:97171]	-
ENSMUSG00000012405	150.072394	95.67082761	98.87330526	95.55186022	93.00349865	100.6492566	123.650748	96.44026097	98.55322702	103.5605479	102.4789635	101.210533	132.6627778	87.61454458	106.201693	86.03568281	90.34657454	116.0013705	145.6316874	99.19451587	101.9252289	96.97674046	107.2850597	103.7470417	94.29951361	101.8509509	101.1937817	100.6007416	104.9352394	104.1710183	92.13280476	90.63354695	91.7577936	112.578107	108.3788139	100.3659064	Rpl15	14	18267823	18271391	-	2473	protein_coding	ribosomal protein L15 [Source:MGI Symbol;Acc:MGI:1913730]	-
ENSMUSG00000010376	245.9330043	79.75240887	90.18602434	86.78039775	79.19246575	85.59515444	319.3374251	66.72646314	73.12989829	69.14109733	71.70166727	72.90385016	273.9837169	83.06006091	118.2611352	86.67634342	81.45396961	173.2769511	262.5200855	68.46194792	74.43553221	73.87176417	86.34584862	70.84375216	83.00069671	86.44813866	85.06153193	68.38462475	70.61591329	72.51102626	79.00265955	79.19465195	85.84435737	83.68773578	74.06392429	70.68802287	Nedd8	14	55662263	55672124	-	1261	protein_coding	neural precursor cell expressed, developmentally down-regulated gene 8 [Source:MGI Symbol;Acc:MGI:97301]	-
ENSMUSG00000029379	168.9081777	160.0011516	221.2974648	171.5651237	161.4665085	174.1441906	0.151842747	0.102859107	0.088211785	0.135618769	0.38054602	0.150007041	194.4919812	158.5143416	334.8113323	225.5975003	193.8375668	361.8523565	0.208042704	0.106685726	1.620976298	0.131442046	0.385148018	0.313838222	222.2707541	218.1969436	128.1644769	0.194110947	0.142070504	0.218501035	230.1038694	214.288346	158.3135167	0.092510601	0.074510039	0.243489601	Cxcl3	5	90786103	90789600	+	3498	protein_coding	chemokine (C-X-C motif) ligand 3 [Source:MGI Symbol;Acc:MGI:3037818]	-
ENSMUSG00000029771	134.4638695	125.3083546	132.0285217	132.7829195	105.4077541	100.6708166	86.24754667	83.40804736	94.67105671	91.37954657	85.72373227	86.68944593	111.2076056	113.3789074	110.2252992	122.2601674	101.825388	93.00324705	91.32504166	83.37285674	88.23942541	83.55253704	77.10152892	80.47743808	124.3992338	126.310675	122.7602694	99.80483295	94.64917959	91.2139429	118.8578387	112.0864362	114.3639075	95.94811042	93.44320677	80.85058845	Irf5	6	29526625	29541871	+	2905	protein_coding	interferon regulatory factor 5 [Source:MGI Symbol;Acc:MGI:1350924]	IRF
ENSMUSG00000081051	252.9213911	61.09797192	63.50278687	63.42944414	60.04506131	65.26482248	455.9824222	75.30946955	80.02595925	89.59507863	71.44590283	84.72013475	235.5662126	57.67608099	95.20890801	70.07625039	61.79436027	121.4856025	348.5628171	72.62264137	77.04801152	71.17564522	98.08545002	82.86954404	64.03710448	63.59247	74.11054939	77.4904061	76.91392103	73.56045578	61.15366732	66.60153638	61.47854645	91.48073112	82.29753092	67.42351818	Gm15427	1	95498621	95499151	+	531	processed_pseudogene	predicted pseudogene 15427 [Source:MGI Symbol;Acc:MGI:3642341]	-
ENSMUSG00000017778	223.0319318	85.51266984	98.43371317	93.45936004	89.44458057	102.3527431	183.9588406	68.53355327	73.9355149	83.73957946	74.91849334	73.45835512	242.4769485	81.81426431	125.4750436	88.68409024	85.34562167	205.5306135	180.3068651	74.60800407	79.63620732	76.71201871	89.47540139	77.00496671	89.98226917	94.95190836	97.8643376	71.96240302	74.258783	75.04807432	88.55755829	85.17516153	90.92366871	89.07879324	84.42059899	75.30739394	Cox7c	13	86044816	86046904	-	1131	protein_coding	cytochrome c oxidase subunit 7C [Source:MGI Symbol;Acc:MGI:103226]	-
ENSMUSG00000022283	84.68083106	116.4869607	112.6447739	120.4856977	114.212638	110.0658686	65.88854823	93.60488755	96.24957819	97.96691079	97.86347852	95.61648801	81.50418958	108.4060441	107.1360283	117.1988585	105.029647	119.9720849	73.84898859	96.02297175	96.73043932	96.02742273	97.95356482	95.07185482	107.582148	115.3659754	120.3446536	93.77261224	99.72410967	99.89752319	110.1187566	108.1987624	109.9809469	96.8167292	107.243393	103.7556256	Pabpc1	15	36595661	36609668	-	6540	protein_coding	poly(A) binding protein, cytoplasmic 1 [Source:MGI Symbol;Acc:MGI:1349722]	-
ENSMUSG00000019970	51.81083023	94.20930843	74.61462025	118.2744353	87.72027616	84.78477674	47.72745692	129.3862606	116.7873042	151.7271621	123.3849617	143.964832	55.76093708	96.21869731	78.86272654	122.9245044	105.2120742	117.0946065	46.90266113	111.5492143	95.7023857	132.9276389	95.15516589	107.7729288	104.6809954	81.88628619	89.41873504	142.170405	119.6679882	134.6704274	117.2211262	82.90201707	107.5723768	104.8166558	89.27969778	107.7993934	Sgk1	10	21882184	21999903	+	4903	protein_coding	serum/glucocorticoid regulated kinase 1 [Source:MGI Symbol;Acc:MGI:1340062]	-
ENSMUSG00000002602	99.68250588	167.2203539	177.5847419	219.5808931	186.17445	184.2363281	35.36852069	41.03434587	42.86328091	48.38739955	53.65981552	54.18575018	77.70654207	131.8785934	89.83866729	172.3742844	135.6658758	84.31429596	31.82638635	45.07371949	46.62388541	58.04628053	47.42244981	57.42051582	200.0610986	202.2169956	207.6874355	51.17571401	52.19799618	62.83850031	147.6013699	139.5126343	151.5294034	50.2509449	60.17468066	59.00236309	Axl	7	25757273	25788705	-	5033	protein_coding	AXL receptor tyrosine kinase [Source:MGI Symbol;Acc:MGI:1347244]	-
ENSMUSG00000071714	56.70294993	115.1787754	116.2269011	124.2234261	113.4634708	109.4220447	39.44374841	115.1840827	118.4877765	106.7673475	100.9919856	100.1478653	45.97626912	117.6233899	91.17925956	118.5280264	114.0912514	68.27299493	46.33201724	109.7690186	104.5697334	98.2231138	92.01929642	97.37046027	119.4103147	114.1220638	116.5496038	116.9389049	103.1383307	115.8780717	125.5385862	113.0662563	119.3555691	101.1009977	97.6927217	107.5408651	Csf2rb2	15	78282507	78305721	-	4740	protein_coding	colony stimulating factor 2 receptor, beta 2, low-affinity (granulocyte-macrophage) [Source:MGI Symbol;Acc:MGI:1339760]	-
ENSMUSG00000027775	98.65978472	133.340417	136.1875038	160.3471188	134.3837241	134.8527076	52.05699053	73.21397591	78.40914172	82.46318562	76.76345338	77.5184906	94.72876027	117.946365	112.0258173	138.1513389	118.9113628	128.8876296	58.10596701	83.43471426	82.84598107	90.59654699	79.2255931	86.62695798	140.6574368	138.316636	136.2747255	74.13496523	76.67856169	77.20129468	119.087148	116.0010468	119.266725	78.29425807	81.23815848	80.30857728	Mfsd1	3	67582741	67604237	+	3042	protein_coding	major facilitator superfamily domain containing 1 [Source:MGI Symbol;Acc:MGI:1914118]	-
ENSMUSG00000020163	274.1583886	62.89619186	63.72805139	54.41368864	60.26860577	59.55862554	489.596516	67.43765792	69.52508073	77.65605684	66.85302607	71.5459167	290.117886	54.9197355	108.9917669	54.84490072	64.70419017	141.1251602	344.5033552	68.63426189	71.3790192	70.36636135	90.85467507	63.51062337	57.65666905	61.49365637	64.44323787	70.83069093	71.46789128	69.91121727	60.88408668	60.27629683	60.50262435	85.93489185	70.47882514	70.33193664	Uqcr11	10	80402997	80406830	-	641	protein_coding	ubiquinol-cytochrome c reductase, complex III subunit XI [Source:MGI Symbol;Acc:MGI:1913844]	-
ENSMUSG00000052310	138.7837738	148.0562342	153.1953266	150.9500443	148.7790913	141.9393669	67.62898689	65.5547789	66.1023871	63.58514025	62.71980898	65.24283392	140.9972444	126.5779098	126.2297009	139.2914798	129.3000609	115.9002632	65.05681921	65.0393012	69.94544373	64.86381411	63.60880817	65.20739144	139.9886619	140.6918555	149.320186	65.46817028	63.84987421	60.68111738	124.2567448	126.3800604	127.0539864	67.120511	62.09034396	66.61646196	Slc39a1	3	90248172	90253612	+	2364	protein_coding	solute carrier family 39 (zinc transporter), member 1 [Source:MGI Symbol;Acc:MGI:1353474]	-
ENSMUSG00000060586	199.3078083	100.1252181	97.63062688	146.2818687	107.297657	127.5603303	141.5021976	61.38499429	54.84024928	76.44230145	66.2461593	82.52003883	188.5833552	92.09781669	99.98923439	122.380705	98.88183219	178.2607219	166.0210063	70.4978197	65.01987419	97.54882644	95.84037604	97.12431511	107.1374084	91.92222488	113.0267133	57.34798083	54.03094875	69.98987544	93.34965919	72.80949897	120.0879595	73.06556039	62.51744694	87.46470414	H2-Eb1	17	34305877	34316199	+	1184	protein_coding	histocompatibility 2, class II antigen E beta [Source:MGI Symbol;Acc:MGI:95901]	-
ENSMUSG00000024338	377.1160613	147.4371161	157.1647635	168.4032279	141.6294091	149.1790126	87.77552575	20.00773965	23.05536045	24.67088957	22.23074358	22.20873979	358.9896996	122.4735619	155.9212692	138.7639121	122.1776719	245.3144922	74.50519195	22.41484263	23.6894967	24.48485718	27.58643798	22.67033798	153.7225155	153.0178887	148.5082903	21.40901853	25.62752504	24.30392762	120.9512351	115.1188305	115.2642875	27.89990343	24.52989769	22.55340845	Psmb8	17	34197721	34201454	+	2736	protein_coding	proteasome (prosome, macropain) subunit, beta type 8 (large multifunctional peptidase 7) [Source:MGI Symbol;Acc:MGI:1346527]	-
ENSMUSG00000056612	287.0214973	85.43090215	83.87659217	80.32503889	83.80490799	88.74047993	281.1366225	61.9151062	58.75826358	62.09235675	62.61875686	65.39549606	321.905601	89.9547328	138.9395864	88.5949634	94.17933112	163.3150942	222.6049386	58.20466743	51.68511487	53.73322242	75.46533276	58.98169341	84.10457439	86.59349184	89.36602558	55.21647474	68.72625871	58.61176076	89.08236666	92.78746254	97.75681448	61.30872494	59.98317596	61.61603444	Ppp1r14b	19	6975048	6977324	+	919	protein_coding	protein phosphatase 1, regulatory inhibitor subunit 14B [Source:MGI Symbol;Acc:MGI:107682]	-
ENSMUSG00000079419	97.87655014	206.4444582	204.5406056	258.6228116	201.1337509	216.1954499	9.623549955	13.81536141	16.10557863	18.21542471	18.00673799	18.92421509	94.28961063	171.2727294	141.9457345	244.7466744	179.5443535	156.0454759	8.322587687	16.74788958	18.40413303	21.39679028	19.56645872	22.04537455	208.9277828	211.9995637	202.8344324	16.73762831	15.97773405	18.03355518	180.9571636	173.2488656	160.9299556	18.87240332	19.07093538	18.02307981	Ms4a6c	19	11469366	11482192	+	2050	protein_coding	membrane-spanning 4-domains, subfamily A, member 6C [Source:MGI Symbol;Acc:MGI:2385644]	-
ENSMUSG00000048277	179.7229237	100.9269744	100.7566496	105.3919074	92.44749396	93.69531289	170.7682017	79.53133631	82.00596679	86.37321819	78.78622862	83.35715583	171.2056918	88.64587453	110.0024624	95.87817597	85.22038751	122.8210351	173.1007448	83.28058383	87.42993469	84.21611795	90.70268364	83.98896621	98.51481594	96.96530872	104.734647	84.87501163	86.26127459	80.63558465	90.51478185	89.82762282	90.36724218	93.75633421	82.30485483	85.56293803	Syngr2	11	117809668	117814283	+	1776	protein_coding	synaptogyrin 2 [Source:MGI Symbol;Acc:MGI:1328324]	-
ENSMUSG00000030341	150.563159	132.5849097	141.7134724	143.0173472	128.3610248	132.5025974	70.63593669	70.62315215	74.97630149	78.33772907	71.94604212	71.47541972	121.7258725	128.2338645	123.5833633	125.2660458	122.8349908	118.77816	80.35994035	69.00728681	67.01590427	71.5318573	66.80460015	69.09837064	134.8910052	132.4901778	137.4959254	72.66078443	68.63074597	66.96251363	119.234483	122.4631579	125.5961562	70.63487294	65.11711551	66.13041341	Tnfrsf1a	6	125349362	125362484	+	2591	protein_coding	tumor necrosis factor receptor superfamily, member 1a [Source:MGI Symbol;Acc:MGI:1314884]	-
ENSMUSG00000035199	128.9793193	98.51379054	102.2500392	94.53651788	95.44183638	98.41910994	106.9763896	89.96811119	93.26642348	92.60890363	89.54337584	92.74259167	126.7745	87.37285317	107.3986264	92.16542124	89.40790539	123.6923896	130.0925749	102.2539527	105.5936266	94.60332534	107.1674361	100.3657681	96.83233362	102.0212359	102.0987242	86.38965585	92.29932495	91.44572164	92.05988992	91.7266096	91.91412662	105.4486985	100.3744269	98.06934099	Arl6ip5	6	97210689	97233315	+	1442	protein_coding	ADP-ribosylation factor-like 6 interacting protein 5 [Source:MGI Symbol;Acc:MGI:1929501]	-
ENSMUSG00000030096	24.68739065	95.53606939	89.0526794	104.1935789	87.55469383	85.74446208	22.11650058	138.8965318	145.8462532	146.5358706	125.8793422	135.3392862	20.7564222	97.35838006	55.86274028	105.0343459	84.66733619	31.63886644	29.68759791	139.3057647	133.8724723	150.5539342	101.9447457	133.2503208	92.48497662	85.53831186	93.36405076	146.7941946	122.7729051	132.2926124	89.80036641	84.94994413	85.16675672	120.7879755	123.6714316	132.1557942	Slc6a6	6	91684053	91759066	+	8457	protein_coding	solute carrier family 6 (neurotransmitter transporter, taurine), member 6 [Source:MGI Symbol;Acc:MGI:98488]	-
ENSMUSG00000028465	70.90880919	116.836066	131.3636825	124.0667836	121.2691079	120.3070654	65.22518784	95.79908307	103.9118705	94.16391455	92.46055987	96.5501884	59.89594239	108.2609456	78.19272821	112.4077302	109.9566398	42.15335487	77.48497193	102.4254813	109.8717971	98.40256101	82.33243289	103.2355157	117.5293916	118.5709153	121.7769276	95.41518159	91.73510304	93.29703788	108.8125289	113.7874697	108.5586145	93.51953087	108.237163	102.7151823	Tln1	4	43531519	43562691	-	9801	protein_coding	talin 1 [Source:MGI Symbol;Acc:MGI:1099832]	-
ENSMUSG00000027404	205.0564563	91.75728011	96.23700556	100.6871121	90.35930886	95.75329453	196.8757363	70.25903114	69.24415951	77.54524742	76.25300507	79.62926392	208.3646508	83.50699946	112.7025013	92.16054844	88.83559376	135.7864613	184.4704267	72.1024178	77.96270017	72.96981246	87.50354422	73.89079526	91.77787444	99.36367265	98.44277852	75.07028694	79.38232577	74.04164576	91.03254781	93.63981326	88.71123517	90.72649491	82.70184476	74.55432	Snrpb	2	130171414	130179403	-	1976	protein_coding	small nuclear ribonucleoprotein B [Source:MGI Symbol;Acc:MGI:98342]	-
ENSMUSG00000025290	237.091613	75.24471781	82.12077381	81.42727159	69.22382031	74.91836995	336.9026421	66.15635041	69.96822945	69.30349207	71.6904007	72.11608636	262.1993089	66.72459986	113.6483457	71.74847591	69.06034525	167.5937593	250.6430391	69.16387648	71.99270606	72.61299012	89.79726665	69.06620598	77.94558236	79.26331784	74.54051177	70.79429785	79.51719746	73.17542014	69.77353063	68.15191662	74.49754207	87.11346922	73.97744002	70.04923813	Rps24	14	24487125	24496959	+	6256	protein_coding	ribosomal protein S24 [Source:MGI Symbol;Acc:MGI:98147]	-
ENSMUSG00000033213	351.0453484	179.7740709	212.8232735	201.0732073	170.1381893	190.8740112	2.081441123	0.854533083	0.439707623	1.098526525	1.744905337	0.785124134	316.1046815	142.1934648	202.9442678	146.1624645	128.6171568	276.3128145	0.806576202	1.171917131	1.885345001	1.108374401	1.374430959	0.950580234	205.4278849	193.4283046	202.3343925	0.790191297	1.389527478	1.036610895	147.5453072	136.1099894	155.8307603	0.657545564	0.866620505	1.147451813	AA467197	2	122636986	122641191	+	1203	protein_coding	expressed sequence AA467197 [Source:MGI Symbol;Acc:MGI:3034182]	-
ENSMUSG00000102037	374.6238643	166.9062866	174.0361196	187.6613952	161.6930925	164.6172697	14.36030336	4.330416827	2.798773916	3.97190543	4.125852288	4.911952167	383.5794742	141.2602729	197.2221326	158.7479355	132.8309062	286.0427343	11.4525942	6.581775485	3.887694013	2.863125538	4.374181067	4.244671534	163.4977425	180.2688497	169.91487	4.145299713	4.137217988	4.764392531	132.9881103	151.8634538	148.3562292	6.321896614	3.871883705	4.877050274	Bcl2a1a	9	88956900	88962419	+	819	protein_coding	B cell leukemia/lymphoma 2 related protein A1a [Source:MGI Symbol;Acc:MGI:102687]	-
ENSMUSG00000025743	123.9085983	148.5180992	158.595447	151.642979	159.1232135	156.4700558	50.00675015	55.05627954	53.45767999	50.57054167	58.15670593	57.03134948	104.5706877	145.7315874	105.7516115	141.0104333	140.7781507	74.11719746	63.45609317	63.77288765	63.23661368	58.8376474	64.35209878	68.58614952	139.2242768	153.9884051	164.8421301	50.37608527	57.11988637	62.22486112	131.7704942	137.9842148	140.2752893	60.66075668	71.0449926	71.69605924	Sdc3	4	130792537	130826319	+	5989	protein_coding	syndecan 3 [Source:MGI Symbol;Acc:MGI:1349163]	-
ENSMUSG00000079426	139.3105613	108.4079745	115.1178247	113.9118773	112.3245495	108.3725684	101.8680814	72.34999521	75.62658521	78.55962828	75.10962912	72.91735621	149.3168903	103.5422022	119.023637	112.1289403	107.8478367	145.9212045	111.3774527	78.41046937	79.71657685	78.2881286	82.28021163	77.27448159	107.6964185	112.2573188	113.0513066	77.3687597	80.11821563	75.61879895	105.5597835	103.8408142	107.099218	88.23962202	85.21300013	81.55489015	Arpc4	6	113378115	113390448	+	2321	protein_coding	actin related protein 2/3 complex, subunit 4 [Source:MGI Symbol;Acc:MGI:1915339]	-
ENSMUSG00000024425	62.957274	96.96941182	92.12182112	96.62415961	91.40125803	96.94678503	61.35510592	106.4480835	110.2965201	115.7930551	115.9939208	116.4550145	68.43231179	85.37496757	92.05894235	90.29410898	90.363744	98.17032365	65.55686586	108.4782758	111.4806136	115.2427044	105.7517066	115.7319783	88.94432968	92.20948059	100.1799114	109.8568609	115.1321037	112.5496234	87.38802956	90.34980625	93.93876782	114.2079514	107.8043293	118.3953696	Ndfip1	18	38418975	38464399	+	930	protein_coding	Nedd4 family interacting protein 1 [Source:MGI Symbol;Acc:MGI:1929601]	-
ENSMUSG00000084106	145.2152241	88.86765289	95.8917317	96.52053475	87.41128842	94.47768877	147.157314	89.18592033	90.68451543	94.69634379	92.39787474	88.6908296	131.4041286	81.5279259	108.2349519	92.81273441	86.78531926	117.2397597	139.4844996	89.67835305	94.28263165	91.02799837	96.77200582	94.92346993	88.1685737	97.76939232	93.45458533	89.11082403	103.3373971	94.17948314	81.04858573	81.71503413	87.57408852	102.2177424	92.77787697	89.13149871	Gm6136	1	86908793	86909683	-	891	processed_pseudogene	predicted pseudogene 6136 [Source:MGI Symbol;Acc:MGI:3646897]	-
ENSMUSG00000026223	132.6605202	88.90458634	86.10013447	91.41432491	87.16188682	90.11601305	171.7078401	94.3608809	93.24012494	107.2060188	90.72192211	95.64831929	141.8648361	89.67226494	92.70628637	91.32229026	86.87856828	110.0846128	142.5667959	89.07274504	90.0700388	98.98928464	99.11005764	93.92610409	83.30752691	90.16129185	93.97002048	92.29603834	99.09871104	90.1599377	83.57371317	81.18090276	91.55022428	93.31760855	88.11684051	92.96729525	Itm2c	1	85894281	85908675	+	2491	protein_coding	integral membrane protein 2C [Source:MGI Symbol;Acc:MGI:1927594]	-
ENSMUSG00000034484	95.63467107	160.4185552	166.5240101	163.9778709	140.1521738	143.1974714	34.94232328	63.78420867	64.33634614	64.89215185	65.46639241	63.84627548	68.15959752	115.9737328	102.3014651	120.9807847	109.3341022	125.3657451	46.87668226	74.13472569	73.49625093	70.57791443	76.03860808	72.69170635	148.7938276	157.5435435	164.4689471	64.60563892	68.51948215	70.58243269	112.6241202	122.025058	117.1835869	73.71561496	76.77954162	73.95724797	Snx2	18	53176365	53220860	+	2013	protein_coding	sorting nexin 2 [Source:MGI Symbol;Acc:MGI:1915054]	-
ENSMUSG00000045799	84.48047479	92.06947582	94.2695648	99.25064966	105.3953222	103.9735165	43.5846788	89.49135862	102.1989788	122.7334293	127.6904398	116.6054732	70.79839165	79.3091929	84.22963955	84.13352381	71.20601967	110.3219465	74.3616448	99.59049031	115.6622254	100.9883324	122.2948123	112.4488888	92.05029642	88.11569182	120.2734648	106.0264034	98.82779468	104.1596898	83.52224416	87.78912394	81.50225887	126.3803108	122.4317473	109.6126014	Gm9800	14	8800000	8800335	-	336	processed_pseudogene	predicted gene 9800 [Source:MGI Symbol;Acc:MGI:3710580]	-
ENSMUSG00000021457	109.377712	174.7906801	191.6940048	179.2061768	163.260776	155.8727958	27.07033611	39.53014181	39.75831439	40.98306537	36.22474431	37.48139825	113.3727907	177.0814517	142.3840874	180.0744822	166.1759747	89.18402618	25.22857412	35.37960929	34.26629566	36.44583554	27.78693617	33.19978128	182.3132933	174.079865	163.542936	41.52910204	37.79988968	36.27837746	183.8778828	178.0884255	164.6317358	31.96539363	33.71862602	32.81446089	Syk	13	52583173	52648792	+	9362	protein_coding	spleen tyrosine kinase [Source:MGI Symbol;Acc:MGI:99515]	-
ENSMUSG00000015355	97.20381989	109.895317	113.2431948	116.9476489	92.73563486	104.2705537	51.1809487	92.64134019	98.76447094	100.9149804	92.79382173	93.79434361	79.64850809	105.0019061	112.1751031	105.9847099	94.90206046	113.9466343	67.59807289	90.53290303	90.20482984	100.0775198	89.02506949	92.48408561	112.5181418	114.5577226	107.8574868	97.4623066	99.09614842	93.17551116	100.1731809	104.6493695	100.368146	99.73270437	91.84737842	85.61481639	Cd48	1	171682009	171705258	+	1189	protein_coding	CD48 antigen [Source:MGI Symbol;Acc:MGI:88339]	-
ENSMUSG00000023067	256.5589378	215.4231582	258.81118	256.6799633	166.6862413	173.4464372	26.71639897	17.51916683	19.66447856	16.69946304	18.79040002	16.52102314	159.2900775	131.2902592	147.0243189	146.9655734	103.0969345	110.7041737	26.30827736	20.0031883	22.35464903	15.52888075	21.07067519	19.33700117	253.0561603	217.9502911	199.2746211	16.79185895	18.59016343	17.83220521	135.9855049	110.455125	105.9600256	19.93608229	20.78437933	20.49196215	Cdkn1a	17	29090976	29100727	+	3553	protein_coding	cyclin-dependent kinase inhibitor 1A (P21) [Source:MGI Symbol;Acc:MGI:104556]	-
ENSMUSG00000020048	89.67119053	86.58519296	94.87831661	81.48722667	98.31676112	99.82843899	135.5340487	91.78600884	95.91267016	102.0593512	99.28515802	100.2078285	103.7649413	80.86348008	90.48007361	89.06472903	92.2627632	128.3744189	106.3283281	95.29176819	102.1942614	105.2189863	101.600987	98.8352219	86.92143812	93.01462883	100.5107886	94.13716568	95.04051638	101.6155595	81.01007475	95.83903627	87.8720211	95.76616977	104.1057704	94.86938603	Hsp90b1	10	86690209	86705509	-	4032	protein_coding	heat shock protein 90, beta (Grp94), member 1 [Source:MGI Symbol;Acc:MGI:98817]	-
ENSMUSG00000076609	285.0967162	65.28658251	106.3347509	68.189857	61.09592659	158.0222338	138.3489668	54.29867049	44.99213199	33.82162399	30.5071243	74.04009181	169.8525645	49.68028228	287.9550561	45.30735105	40.31992402	189.2732067	283.7673804	35.85335593	123.1434787	47.96621692	64.69183577	107.8202421	186.7637901	94.18033457	39.43601509	53.69035823	53.33091735	24.87734152	165.1965272	46.0746477	34.31674058	145.1072832	54.05423225	35.0561581	Igkc	6	70726435	70726966	+	532	IG_C_gene	immunoglobulin kappa constant [Source:MGI Symbol;Acc:MGI:96495]	-
ENSMUSG00000020458	72.22455915	107.5903888	108.5795176	119.8253835	102.6292713	100.9664912	49.2105288	91.93358068	96.67359839	93.00407462	94.56008566	93.01083688	61.83717686	97.36701472	94.30843959	113.6261811	94.33824008	106.2383435	65.9967046	99.6267661	99.89235982	95.72536345	91.97605733	98.20347453	113.0345217	106.9900878	106.7480346	95.99176445	98.04059738	93.94208452	101.4722058	98.21021458	93.11886674	100.2863525	102.9036077	99.36859643	Rtn4	11	29692947	29744331	+	6991	protein_coding	reticulon 4 [Source:MGI Symbol;Acc:MGI:1915835]	-
ENSMUSG00000040613	24.77379633	50.1154439	49.26969435	47.79156969	41.54100929	41.8497175	59.36568132	153.4776206	169.7644898	171.98492	153.3289533	152.795462	23.63713216	53.95011691	41.20083875	47.78902683	48.99194362	37.40393153	76.16092803	152.8012038	157.4528493	159.9375435	140.6877149	148.5512049	45.36272523	48.44917733	57.51837726	170.9981236	162.6222491	157.1421156	49.21861297	52.21988975	56.74452519	156.7044218	146.0732641	141.7624065	Apobec1	6	122577792	122602444	-	2702	protein_coding	apolipoprotein B mRNA editing enzyme, catalytic polypeptide 1 [Source:MGI Symbol;Acc:MGI:103298]	-
ENSMUSG00000032359	129.6886118	83.53034099	83.0034909	91.49311153	73.60735114	72.81782803	165.4001885	96.33389439	104.7491994	114.8289756	94.47575637	100.4118525	127.1996259	75.18300857	84.73600363	82.97993477	71.40819941	88.80144697	153.810532	96.83812061	99.35191466	109.7289128	99.55515548	94.09679434	81.81195649	78.33644249	83.16883056	102.8687405	102.4070975	98.06886551	71.52843273	70.55032346	76.06848837	105.6455986	86.98491429	97.4056532	Ctsh	9	90054152	90076089	+	4499	protein_coding	cathepsin H [Source:MGI Symbol;Acc:MGI:107285]	-
ENSMUSG00000001289	221.0099962	66.61540287	67.24392935	64.89206473	63.59820069	67.40419593	381.5127921	69.24642021	71.6548362	74.38240581	72.50000162	69.86290617	278.333329	64.42410325	99.17787355	68.48629576	66.17708632	136.1924706	267.3460179	67.61145392	69.17976562	73.48632498	82.43479971	66.51282182	68.24821997	63.62211328	68.03268787	70.7575898	75.57824708	65.73711626	65.43844068	63.21945177	62.63377476	80.47493215	66.46781889	68.47354507	Pfdn5	15	102326116	102331873	+	1394	protein_coding	prefoldin 5 [Source:MGI Symbol;Acc:MGI:1928753]	-
ENSMUSG00000021178	146.495879	96.16723389	109.9872475	112.5343492	102.650428	102.7124517	142.9630831	63.89787707	67.97958325	68.91008063	67.14284685	66.23528689	188.3869792	98.10730332	127.0118074	119.7242763	107.5928273	166.2123717	132.8969904	64.88990497	66.00048605	64.81697652	73.30883075	65.92705203	105.2662197	103.8397993	99.72643846	66.27246985	65.93291465	66.03252747	109.3942942	104.9109551	102.5037865	72.17198838	65.14779295	62.5534459	Psmc1	12	100110154	100123405	+	1933	protein_coding	protease (prosome, macropain) 26S subunit, ATPase 1 [Source:MGI Symbol;Acc:MGI:106054]	-
ENSMUSG00000021270	77.53328953	118.058	127.3314886	138.6467519	128.089141	124.916761	45.82405198	63.90043402	64.38853147	59.66781292	67.67367171	68.04111788	84.97845318	119.594361	121.3700617	150.0558527	133.8316955	151.5851849	43.93675616	70.88426531	71.97703816	68.96179344	75.04096229	73.34299855	123.9700107	124.7065592	121.9957319	59.43050081	67.86531992	71.43882402	126.8046973	132.8608612	130.8652269	68.0333614	80.40313686	73.01752042	Hsp90aa1	12	110690605	110702728	-	3931	protein_coding	heat shock protein 90, alpha (cytosolic), class A member 1 [Source:MGI Symbol;Acc:MGI:96250]	-
ENSMUSG00000042228	109.1143573	165.6690912	167.4433634	175.0780112	162.733668	157.2585627	18.94621062	41.88488767	44.15644778	48.24477296	44.48563501	44.454942	96.58929729	142.0767975	131.8714213	159.9190206	150.8944803	137.2679219	24.87519227	42.29998674	44.79469377	49.06021287	43.43681007	45.53977146	152.2576819	162.1343989	163.8613198	43.14392931	43.33711972	41.28398146	144.5901978	150.3121942	145.2703508	41.21717885	42.59680213	42.06823009	Lyn	4	3678115	3813122	+	4073	protein_coding	LYN proto-oncogene, Src family tyrosine kinase [Source:MGI Symbol;Acc:MGI:96892]	-
ENSMUSG00000020733	132.3590101	108.4890863	110.7782812	93.32694731	115.2018444	108.3949998	71.42385347	78.95599364	76.57445433	85.33819358	76.1455023	79.14028608	133.1510019	118.019864	112.441826	105.4213039	109.3256925	95.87023709	80.691245	74.03420403	74.40901098	81.13699692	76.61974617	70.90591787	99.78428304	105.8412131	125.8321446	80.46885951	75.54770668	76.42121342	108.4870284	121.074803	126.3984082	77.75789156	69.59322808	74.21044884	Slc9a3r1	11	115163341	115181181	+	1925	protein_coding	solute carrier family 9 (sodium/hydrogen exchanger), member 3 regulator 1 [Source:MGI Symbol;Acc:MGI:1349482]	-
ENSMUSG00000028249	57.14299582	112.5372762	110.387934	119.9952137	98.18344306	101.9716348	34.85068169	96.59865878	99.14962661	104.3112207	91.81393111	93.24046571	54.03512971	95.12885923	82.10992866	102.4686551	90.94812315	124.9373657	44.52881267	101.2305479	102.8948009	111.9758523	89.73343549	94.93568718	107.9006897	106.8792525	109.1730193	98.07997674	100.9185399	96.85640041	91.65248808	93.66341454	93.08964328	99.52420183	96.32915577	98.60861858	Sdcbp	4	6365650	6408423	+	6904	protein_coding	syndecan binding protein [Source:MGI Symbol;Acc:MGI:1337026]	-
ENSMUSG00000038633	104.3215633	97.47749454	88.50607446	104.3535951	92.75828335	92.29015171	115.1494623	89.96516714	90.7303417	93.05057468	87.06241736	85.63819178	106.2572227	89.02967828	94.0308199	98.06505123	91.8621052	122.2066969	109.6952195	98.0537213	95.41475644	103.384917	97.22296929	90.77767547	94.05372486	89.35226842	93.64502361	84.78547412	84.86428877	85.82628689	85.89022062	85.44360753	88.29549108	97.12641959	88.78997007	91.65761447	Degs1	1	182275772	182282804	-	2591	protein_coding	delta(4)-desaturase, sphingolipid 1 [Source:MGI Symbol;Acc:MGI:1097711]	-
ENSMUSG00000067719	239.3903174	78.97109152	81.89189293	75.82616538	67.52055541	72.17659815	287.5505706	64.70765102	80.02998908	63.05520377	64.45324145	67.58589077	219.09615	71.95411437	105.5663663	70.0965594	67.96179739	184.5333485	205.157486	61.59391641	72.12993456	77.07710542	83.13775212	72.23966792	81.36257393	71.8613409	71.45592318	65.77584504	68.57177728	61.96809935	75.20152588	74.11596489	87.78931626	79.47508905	66.072802	65.2980908	Gm10221	5	24581554	24581862	-	309	processed_pseudogene	predicted gene 10221 [Source:MGI Symbol;Acc:MGI:3708709]	-
ENSMUSG00000036781	207.6780767	85.5391711	85.51172375	87.03805358	79.89190871	82.88524093	175.8398029	72.75390995	75.52059248	71.63256605	73.78546264	73.00702972	203.92779	78.13572595	122.9775865	76.77317739	84.00813458	144.3166418	181.2396989	73.98689972	71.62551491	71.16514001	93.58388855	70.35062586	82.89909736	84.48126457	81.42564917	74.22402978	78.8407729	74.19353158	78.78650058	87.95277392	81.90855129	83.27994781	75.6462259	74.50448423	Rps27l	9	66946086	66949516	+	816	protein_coding	ribosomal protein S27-like [Source:MGI Symbol;Acc:MGI:1915191]	-
ENSMUSG00000029064	118.5423348	124.6717626	124.4249888	129.134069	122.5300662	123.8411697	55.52178137	67.79089234	67.77354319	69.36645387	65.89293161	66.23398515	105.6084316	113.6752482	117.6558184	124.58323	113.7311425	133.9385767	65.57027029	70.08665618	71.45458913	72.02712463	72.88935273	69.12731717	121.7388466	123.5925159	121.6311183	65.67273627	68.46626601	70.84999797	112.5482919	115.3738	114.2125174	70.50468166	70.48208017	71.07126481	Gnb1	4	155491361	155559269	+	4268	protein_coding	guanine nucleotide binding protein (G protein), beta 1 [Source:MGI Symbol;Acc:MGI:95781]	-
ENSMUSG00000001270	120.3818346	47.9317194	55.0286396	43.68576474	43.13421659	43.32676636	347.1254231	91.79234984	101.0886685	94.59797641	88.97323694	95.29023435	140.2149951	45.15809661	58.8658629	39.90298097	37.59102333	60.7436635	347.8763856	112.2925923	118.5712182	98.02378448	112.3658368	108.0267748	44.85844703	49.22829759	52.06556474	97.17871222	101.1403602	91.667971	42.56204548	42.10136517	43.71599747	139.3271221	126.8819231	107.2634818	Ckb	12	111669361	111672338	-	2895	protein_coding	creatine kinase, brain [Source:MGI Symbol;Acc:MGI:88407]	-
ENSMUSG00000031007	66.83458106	101.0153179	102.6609456	112.8372687	92.88945644	101.7574906	54.80721129	89.70487153	93.86930562	96.93168373	89.27395625	88.99073163	75.29674601	93.91898648	88.75249762	103.6300004	93.3068269	147.1857422	60.93786416	95.94961577	98.54582377	103.6534303	89.06253696	94.48904053	103.1244275	105.1432693	100.1327945	91.70910347	95.01618902	94.8519661	90.10240529	88.66853597	95.79636482	96.57795803	95.82210177	94.36954208	Atp6ap2	X	12587801	12617049	+	2618	protein_coding	ATPase, H+ transporting, lysosomal accessory protein 2 [Source:MGI Symbol;Acc:MGI:1917745]	-
ENSMUSG00000020869	93.44580828	147.6770073	149.9324192	145.5381971	144.330329	146.6978687	29.75365375	52.95571827	55.36982109	53.89893764	57.17923763	61.08411673	76.75016783	140.075926	130.0259301	149.8063261	139.2504007	81.68319743	34.28559106	53.12347398	56.61800905	52.51685044	56.77467817	57.21833513	140.140994	146.8123748	148.4483348	54.13440377	58.17475094	59.82370999	144.526456	141.8021507	142.3308047	55.54250597	57.41967168	58.73020988	Lrrc59	11	94629767	94645216	+	3073	protein_coding	leucine rich repeat containing 59 [Source:MGI Symbol;Acc:MGI:2138133]	-
ENSMUSG00000028238	33.91178068	36.14383978	31.50088855	25.65971485	24.29920269	28.50375001	126.9475651	197.5007811	190.3941696	148.5040289	153.7073316	152.368492	33.3738644	34.85170275	29.01556666	23.20901291	26.44078357	29.24832316	133.2272487	170.1202366	166.2767443	127.8796183	132.093504	141.6719582	32.80890772	32.31571642	38.68289812	162.9000223	177.2205049	192.9749873	29.06743017	30.42090087	33.00155534	142.7111133	139.1946566	163.5456996	Atp6v0d2	4	19876841	19922605	-	2716	protein_coding	ATPase, H+ transporting, lysosomal V0 subunit D2 [Source:MGI Symbol;Acc:MGI:1924415]	-
ENSMUSG00000020737	283.2176189	119.6830647	118.9742936	117.1749658	98.18106873	109.8155412	172.6939271	44.34430238	46.6447125	43.80335689	44.45584459	43.51136759	264.2766893	94.25623628	118.7142438	96.13844615	83.72576738	166.0408892	141.4002397	46.03812598	49.01554513	44.41657329	50.59516927	46.69975542	110.8173559	115.3929527	117.9860321	43.45516339	50.51826165	45.52467539	93.96274129	93.54453331	95.05672092	56.26771133	55.95166522	45.05933288	Jpt1	11	115497353	115514387	-	2149	protein_coding	Jupiter microtubule associated homolog 1 [Source:MGI Symbol;Acc:MGI:1096361]	-
ENSMUSG00000001924	112.3028573	127.3114256	143.6325813	136.110159	140.7665024	138.5978928	60.69924291	57.84251806	59.44810104	59.10066393	57.66822103	60.06911956	108.2487243	127.4557615	117.3511264	136.7533556	136.398862	84.28482814	60.89194231	59.57770176	62.32513237	60.5667274	58.53814301	60.95758786	127.6366792	135.5175934	134.6908387	56.96142442	57.93787886	59.94427377	128.8713377	128.1963576	132.7560262	57.84710864	57.92514653	62.03694657	Uba1	X	20658326	20683179	+	4819	protein_coding	ubiquitin-like modifier activating enzyme 1 [Source:MGI Symbol;Acc:MGI:98890]	-
ENSMUSG00000020708	208.4885278	102.7471487	103.2974077	104.3334521	100.4158741	99.44224028	192.0355444	51.76888923	51.54341704	51.31413682	50.75734662	56.18643926	237.9764116	92.8051099	129.3941386	102.7095233	94.93452749	171.925478	163.6907057	52.85770067	56.53904861	50.43114493	62.22696179	52.10772622	99.25834273	101.1355964	101.8736898	48.871121	57.23464166	53.73244534	96.89676357	95.36935565	98.88959241	57.88004735	55.90401645	53.91501595	Psmc5	11	106256154	106263120	+	1394	protein_coding	protease (prosome, macropain) 26S subunit, ATPase 5 [Source:MGI Symbol;Acc:MGI:105047]	-
ENSMUSG00000028234	212.0185485	71.08647275	75.94357778	74.54111843	67.03940221	72.15810975	271.5985702	70.48625561	71.44745036	78.35979834	71.27575303	72.95558612	204.715316	67.69091609	111.5827013	65.69279328	66.18627758	157.3005798	236.87008	69.25092509	66.76139412	69.71141031	86.78461004	67.79445969	74.18065396	77.69700038	71.5607146	71.33938886	81.59798532	68.85948499	66.66550049	65.49999633	70.06467589	84.68116598	73.93207497	69.58070962	Rps20	4	3831334	3835665	-	4080	protein_coding	ribosomal protein S20 [Source:MGI Symbol;Acc:MGI:1914677]	-
ENSMUSG00000031591	37.36735094	92.57245912	87.8498884	96.2517243	82.69348682	84.58622818	22.56195102	113.5503939	116.9633626	121.8871888	108.6486606	113.4581573	31.57733575	87.5451089	74.80607978	91.08894404	89.9787133	81.60450474	35.20598054	116.1881409	121.0332132	128.1292646	104.0332515	115.1239141	89.68842005	90.08776317	86.12616979	115.9040473	113.5590916	116.9436469	82.39643656	85.89393807	86.7901327	110.550787	107.6757763	114.0140616	Asah1	8	41340197	41374773	-	3390	protein_coding	N-acylsphingosine amidohydrolase 1 [Source:MGI Symbol;Acc:MGI:1277124]	-
ENSMUSG00000055839	247.1672163	70.69867559	76.66614972	79.94263048	74.13322045	75.8876369	316.4839484	58.05497887	61.9589086	60.13553252	59.29162034	61.55567898	265.037105	67.43616742	105.799608	74.68635283	72.47921514	143.5543974	244.4864878	58.01566734	63.58433385	59.69302315	72.75908907	58.30622533	74.13372265	73.9977575	78.29930774	58.02423303	65.05304744	54.95989552	70.36560515	72.88253812	75.66114178	73.91769086	63.17038931	60.46246431	Elob	17	23824738	23829136	-	1398	protein_coding	elongin B [Source:MGI Symbol;Acc:MGI:1914923]	-
ENSMUSG00000032330	265.417862	80.80233076	90.38416589	88.49253601	81.25758236	88.40357053	210.7543325	53.19699275	61.68494745	61.48893017	60.25536289	57.84570243	246.5602756	75.79606862	116.1524756	74.12916786	78.53621801	172.7359724	189.6423846	61.80245347	61.03570155	59.17774334	72.91537422	62.41058696	80.21669205	85.41371882	85.35947206	54.56935776	59.10524282	58.2527219	76.43507112	71.9010529	82.05637745	73.43512428	60.97154922	62.37989056	Cox7a2	9	79755361	79759878	-	944	protein_coding	cytochrome c oxidase subunit 7A2 [Source:MGI Symbol;Acc:MGI:1316715]	-
ENSMUSG00000028452	140.2080033	108.8252082	112.1338137	117.6898597	106.4897005	101.4911151	111.0875047	67.98257232	73.51324992	70.3481838	67.70473269	64.06450363	136.9689817	94.92473269	116.8598119	116.3997702	105.4199666	105.8762789	103.1118138	70.81819467	72.62262215	71.37034858	74.53781272	62.42249355	102.1367339	109.1362466	99.70722298	70.05089945	70.14715783	69.67405792	112.876819	103.1566366	105.6955945	68.04249115	71.08257731	65.64178075	Vcp	4	42979963	43000507	-	4851	protein_coding	valosin containing protein [Source:MGI Symbol;Acc:MGI:99919]	-
ENSMUSG00000025283	114.269958	80.96191887	70.70123311	74.02588724	59.1207706	59.30151629	167.0738151	119.4766632	118.878023	128.2487223	109.7048898	109.0685729	100.2228687	63.53126565	60.99395587	56.49904757	47.96367626	87.4696224	142.713395	106.7422098	98.42852883	108.9625754	93.97708839	93.34715721	73.46108647	74.06359916	75.63071387	123.2023721	115.8775996	107.543203	57.54224238	56.74284887	53.65426771	110.2393541	102.318937	91.20121761	Sat1	X	155213132	155216449	-	2774	protein_coding	spermidine/spermine N1-acetyl transferase 1 [Source:MGI Symbol;Acc:MGI:98233]	-
ENSMUSG00000060703	167.0872893	113.5770161	132.202548	127.5223235	130.5425323	122.6908382	54.24659849	47.11049092	45.64337239	48.6006558	49.68557756	45.13510228	168.3614668	116.757023	153.7058185	129.7801837	133.0237635	205.5492007	55.00102096	48.66187581	47.93330607	48.18566394	49.68281434	43.03929631	118.5767672	119.7467091	124.6504057	46.87139982	46.1794194	47.11988494	122.9939284	131.7083422	123.9786007	49.10062788	45.71719183	46.54931336	Cd302	2	60251993	60284488	-	1354	protein_coding	CD302 antigen [Source:MGI Symbol;Acc:MGI:1913455]	-
ENSMUSG00000031438	46.67145102	52.27743233	52.46793824	54.34210178	48.93506225	50.18391031	107.3988987	132.2545237	140.8825952	140.2562622	124.8766008	126.3843098	59.15299658	64.75173821	69.13032217	71.10601088	69.50122403	83.94289786	110.0843794	131.2784902	131.1523888	118.2245543	111.0743981	118.5539739	48.78567497	47.85571808	51.33384466	129.8933973	129.7966628	126.8364247	64.93212227	63.67017367	66.0729681	120.7798896	117.200979	121.7781867	Rnf128	X	139563316	139673145	+	3464	protein_coding	ring finger protein 128 [Source:MGI Symbol;Acc:MGI:1914139]	-
ENSMUSG00000079435	201.1056617	60.05749135	65.82023112	63.2653091	57.3467409	66.19726795	338.1269949	65.40709812	70.95526039	65.86650674	70.40895543	70.66080305	242.3751883	51.5641316	96.92272328	53.42390623	59.57004066	143.4632351	256.697628	66.59484182	73.08108541	74.73230855	88.41660376	71.11417669	60.43596925	67.3761573	59.14978905	72.97370587	79.11000749	72.7006205	60.91480885	62.66307801	60.67116793	85.38141564	74.2012389	74.03695138	Rpl36a	X	134585654	134588062	+	1655	protein_coding	ribosomal protein L36A [Source:MGI Symbol;Acc:MGI:1201789]	-
ENSMUSG00000049037	133.0270057	167.1973455	149.476309	193.3668427	181.956584	165.1412297	20.45491387	20.65244112	19.21103206	23.24993913	26.61774176	22.36310359	96.6037591	157.3629499	134.7866801	196.0942078	176.6463804	176.9336129	24.23701952	26.42806756	21.69638439	26.61908975	32.30941959	30.35760346	157.6911293	159.5869144	170.7692448	17.43260829	22.50221711	25.94886168	148.72741	152.0949072	151.5384137	21.99349487	23.44832844	26.50452914	Clec4a1	6	122921848	122934619	+	1558	protein_coding	C-type lectin domain family 4, member a1 [Source:MGI Symbol;Acc:MGI:3036291]	-
ENSMUSG00000022285	119.2594634	139.8440068	132.7605193	140.6267112	122.9039961	121.2667109	45.08825683	63.28286457	65.14693402	62.78411313	62.69837248	61.75729408	106.3889856	112.7872726	113.2428356	127.6781581	104.1868606	121.9776564	54.05671551	66.33624149	66.8020217	63.56366906	64.9488347	63.32556846	130.3458279	128.0412511	131.7201619	62.71159998	63.20371056	60.85852285	109.7173321	108.9705944	108.0658636	61.07594221	63.42905012	62.58395554	Ywhaz	15	36770770	36796929	-	4118	protein_coding	tyrosine 3-monooxygenase/tryptophan 5-monooxygenase activation protein, zeta polypeptide [Source:MGI Symbol;Acc:MGI:109484]	-
ENSMUSG00000024858	128.0833659	100.2025572	107.9628665	111.221402	107.0156032	106.4724489	106.6462099	64.97366696	71.31105234	80.38300015	70.58608751	72.71429775	133.0167411	103.4497603	109.4980044	117.9128742	112.4424001	100.9475072	94.20935279	65.13443245	66.6236803	71.35079516	66.47172072	70.13556814	102.9621741	104.4634402	106.4952724	74.40279542	70.20015953	67.95303568	109.9937985	107.50629	109.6539785	70.66645625	64.44086296	65.93132055	Grk2	19	4286001	4306222	-	4476	protein_coding	G protein-coupled receptor kinase 2 [Source:MGI Symbol;Acc:MGI:87940]	-
ENSMUSG00000031246	75.43210309	120.0610169	130.7904539	126.7084475	125.6795204	133.1474386	38.19207503	60.90716938	67.48435404	60.6709533	61.47494888	60.16248428	83.37605895	114.1281436	108.6760459	122.5777491	122.0296375	170.7092342	40.52770279	68.98710526	70.8077563	71.50495935	63.10465766	67.93327121	123.1215438	124.3663725	128.1177445	63.42549889	65.01418537	67.32992475	114.6308467	119.7040573	115.7790977	66.44952144	69.18948462	66.6388233	Sh3bgrl	X	109095365	109197873	+	3298	protein_coding	SH3-binding domain glutamic acid-rich protein like [Source:MGI Symbol;Acc:MGI:1930849]	-
ENSMUSG00000074622	17.38493374	32.12915364	31.66161024	49.28416348	52.7426982	46.07319726	84.63227494	148.5454068	146.660372	179.6738014	139.9840351	157.5370108	38.01599844	46.05228193	42.51539812	61.21900869	70.31733579	55.04261729	76.17072529	140.5722809	123.8336462	143.1716014	121.8124233	127.5686815	35.89089674	39.12180624	44.96540688	168.3198764	146.0943569	138.5164634	57.50984185	55.18986576	66.27844294	144.4432597	129.6592993	128.3262177	Mafb	2	160363703	160367065	-	3363	protein_coding	v-maf musculoaponeurotic fibrosarcoma oncogene family, protein B (avian) [Source:MGI Symbol;Acc:MGI:104555]	TF_bZIP
ENSMUSG00000028333	115.0507499	67.97768018	69.54244365	69.47254553	81.35679797	79.18623018	175.5010154	79.34675813	78.55404865	74.70172422	88.58221911	81.52190337	146.8386753	77.04198457	103.189266	75.08639876	81.92820984	132.9698357	173.0275165	82.22961914	83.87832974	74.75513603	96.21159101	82.44741333	66.68467336	76.95128381	79.62385536	79.29581506	90.09356334	88.28414895	76.73535653	81.37765586	84.78132595	96.15449097	101.4597471	90.7454097	Anp32b	4	46450902	46472657	+	1716	protein_coding	acidic (leucine-rich) nuclear phosphoprotein 32 family, member B [Source:MGI Symbol;Acc:MGI:1914878]	-
ENSMUSG00000045817	11.13766347	31.6057399	33.57412773	47.49942713	39.19831573	33.37935142	27.27738509	164.436845	171.0530539	185.6781048	154.7980358	171.8262577	11.19421209	34.19424143	28.06783601	41.92886266	42.92886968	32.92565494	39.16978523	163.9578074	150.4715455	150.5695821	123.5006034	155.4447827	41.67371569	36.39009542	37.67956737	190.3252008	164.9972227	164.247733	41.67416527	38.92662858	41.35990817	158.2563916	156.541645	160.3113082	Zfp36l2	17	84183931	84187947	-	3530	protein_coding	zinc finger protein 36, C3H type-like 2 [Source:MGI Symbol;Acc:MGI:107945]	-
ENSMUSG00000101188	80.90646808	111.9091699	109.3474173	111.7585951	96.11890734	106.7901232	57.18882993	89.12737962	81.86413703	84.24034771	79.94970507	82.60033026	68.3570678	102.0544498	99.20043725	103.2788735	91.22621826	112.7228438	67.98020246	90.38593403	89.20301977	79.31090041	82.70721672	81.11867742	107.5621666	106.9038775	105.4901301	81.01916819	87.05562622	81.34611684	95.88028322	92.39389586	92.05060629	92.48725833	91.51508973	84.6614626	Eif4a-ps4	1	60703932	60705149	+	1218	processed_pseudogene	eukaryotic translation initiation factor 4A, pseudogene 4 [Source:MGI Symbol;Acc:MGI:1195958]	-
ENSMUSG00000025854	140.6767802	113.2475282	125.8547702	126.5207922	108.4232974	103.8447219	80.41454968	64.80008656	60.17448858	63.00920929	56.38780523	59.30954257	139.1293869	114.2485925	132.7613121	128.285295	107.0836974	80.11795207	81.55865394	62.5627223	59.62056404	54.54618333	55.90455632	56.20217502	125.3470032	120.9705157	118.3064882	60.06935573	63.70225836	62.59326432	127.4835719	113.3353856	113.2941699	62.99628477	57.94770114	61.60544788	Fam20c	5	138754514	138810077	+	6590	protein_coding	family with sequence similarity 20, member C [Source:MGI Symbol;Acc:MGI:2136853]	-
ENSMUSG00000015733	96.29887855	139.9791461	142.7964295	146.0889487	131.8936235	132.0440076	35.78761567	50.86783727	53.86974544	55.32108995	50.67653375	53.11983118	92.91047729	119.7864796	105.6571538	131.0942979	121.4336426	136.7019849	42.03583483	59.55780472	60.45619621	60.1154282	56.38311968	58.19086811	136.2314044	133.689123	143.1563165	54.05102042	55.09619591	55.63509239	117.9718167	119.7688929	117.1534872	59.65364185	62.06886132	56.90975924	Capza2	6	17636234	17666972	+	5890	protein_coding	capping protein (actin filament) muscle Z-line, alpha 2 [Source:MGI Symbol;Acc:MGI:106222]	-
ENSMUSG00000004707	99.87538264	121.5072363	126.546743	171.9736681	106.8223572	102.4960173	62.96014655	55.17707456	58.18331062	75.21987327	53.41196329	55.21746931	119.6952313	113.7681082	123.1300817	182.3501885	116.2998423	138.3053184	55.94375465	53.67779237	52.86237064	70.10076587	47.52606589	52.27055307	138.9392244	121.4321305	99.74413577	58.0513939	56.62671686	50.48165732	126.8408049	114.6829254	105.7484356	54.95027138	50.41434414	48.20675185	Ly9	1	171588624	171607410	-	3307	protein_coding	lymphocyte antigen 9 [Source:MGI Symbol;Acc:MGI:96885]	-
ENSMUSG00000020476	233.3579224	150.4299301	155.9899247	161.8685777	134.5881281	127.2555003	72.93472614	33.08365263	32.24316395	34.56418007	32.29887155	32.38709562	197.0797376	117.6304173	119.4012873	131.4589744	102.478575	142.2052712	65.48704266	33.90035204	35.47345424	32.69054454	35.05684246	34.33568741	152.6787685	152.3379082	154.8417911	34.03683331	33.37348789	31.99656332	110.8604827	112.6734082	105.0786031	37.1205951	33.9034335	32.32439879	Dbnl	11	5788488	5800962	+	2346	protein_coding	drebrin-like [Source:MGI Symbol;Acc:MGI:700006]	-
ENSMUSG00000040152	42.33144677	118.9622169	92.47654581	107.4351332	153.7925886	145.9117181	25.47591333	112.7790545	69.55791937	87.00932851	122.8652661	125.9293029	28.64460639	106.9523883	47.01993873	88.24083304	110.6423929	65.00473041	23.62001231	87.81224295	62.95087293	75.65658299	106.2674626	114.9234693	103.5348336	112.5254256	112.3257425	80.62730124	90.75855906	119.8469551	79.52869268	86.25621491	95.88342264	54.88393634	68.41000662	109.6981839	Thbs1	2	118111876	118127133	+	6073	protein_coding	thrombospondin 1 [Source:MGI Symbol;Acc:MGI:98737]	-
ENSMUSG00000078853	262.956188	209.3860827	202.8064758	208.1831712	175.5356675	183.7772938	8.143186863	6.507637106	6.540161598	7.088768348	7.773397313	5.951377266	191.6924177	151.0057274	127.9295789	149.1177234	123.5360159	139.8049074	8.317866946	7.197962478	8.585291357	6.571595262	8.38925528	7.578409245	199.3872004	191.0222816	204.3739396	6.134059528	6.345534818	6.923374041	129.8915681	120.1977557	137.0153595	7.32630279	6.165724161	6.187720292	Igtp	11	58199556	58207591	+	2022	protein_coding	interferon gamma induced GTPase [Source:MGI Symbol;Acc:MGI:107729]	-
ENSMUSG00000003873	223.8748583	81.45691186	80.61480719	92.53820565	80.2951406	81.71621723	208.7126185	60.46694532	58.17755931	66.13657283	56.78568341	62.72723361	238.2860584	77.93842892	120.4802636	90.24932023	81.63940173	156.9404854	168.6449249	57.72501086	55.79399152	60.59466652	63.22023879	57.09032891	82.47828976	81.84175293	82.92310849	60.28854464	61.54699788	54.29139232	85.97155308	74.2068215	80.92492491	65.34097332	54.65751054	55.08716753	Bax	7	45461697	45466898	-	1576	protein_coding	BCL2-associated X protein [Source:MGI Symbol;Acc:MGI:99702]	-
ENSMUSG00000071662	229.2076897	112.70925	122.8051562	133.7401066	104.3492148	106.9625874	114.4289043	40.03054321	39.81481602	39.50684564	38.39855709	35.98917772	247.8214303	92.41490753	145.9323505	112.6756845	88.13446058	195.6297858	108.6197029	40.93970509	45.0237228	36.97343614	45.15283682	39.73434141	124.9564107	117.7174512	111.0433212	41.61613473	44.60588284	38.6514711	104.269808	94.11105767	98.45033202	44.57192028	40.33654189	38.91171219	Polr2g	19	8793129	8798557	-	868	protein_coding	polymerase (RNA) II (DNA directed) polypeptide G [Source:MGI Symbol;Acc:MGI:1914960]	-
ENSMUSG00000036299	174.5638372	93.11995146	94.38618201	94.98145661	88.63791583	91.45188761	158.9306897	60.87507597	62.43711752	68.02955001	58.23964532	61.77751287	205.6142429	84.26633695	112.5875394	88.31981085	83.38186464	163.1168637	140.9437987	59.08887951	65.02933889	65.56427185	68.98839728	62.60570451	91.04000898	96.12783904	91.0861109	60.9176142	62.74061442	55.97995857	84.39466517	86.40385628	89.05660732	63.25745906	62.39998722	61.09609032	BC031181	18	75005900	75009933	+	1047	protein_coding	cDNA sequence BC031181 [Source:MGI Symbol;Acc:MGI:3039614]	-
ENSMUSG00000060216	123.7483947	79.51062288	81.46703908	82.3794075	84.15045838	81.43746695	159.2237612	68.50946415	76.2309282	80.46720906	78.19178936	79.33270787	148.405421	90.31364591	99.54827023	92.97985935	91.46394416	114.1733731	129.9432535	71.38716304	67.8244007	73.95335163	79.38408324	71.30594696	80.6554311	82.09848628	85.37036306	83.29386027	81.73403513	78.40413764	97.30103499	90.7388246	93.82669068	85.72516807	74.05302675	72.41818408	Arrb2	11	70432635	70440828	+	2845	protein_coding	arrestin, beta 2 [Source:MGI Symbol;Acc:MGI:99474]	-
ENSMUSG00000028773	444.8721793	173.083555	165.5213163	212.5496702	132.171102	134.5447119	10.23384799	4.559188386	5.248976353	6.834705737	5.038935802	4.930583799	295.7556303	111.9027651	160.0853928	146.3693994	92.72565011	179.8221607	18.76563727	7.557445727	7.84359205	8.547629946	10.194021	5.669108055	181.6765814	165.7160641	163.7926311	5.225193102	5.215006003	6.012083156	117.1383783	93.830232	100.6375621	9.305689708	8.022820931	8.029433558	Fabp3	4	130308595	130315463	+	823	protein_coding	fatty acid binding protein 3, muscle and heart [Source:MGI Symbol;Acc:MGI:95476]	-
ENSMUSG00000010358	412.9674347	150.9974893	151.8700038	158.4877421	131.3134361	134.4161915	42.17884796	7.55972316	9.8013808	8.515476606	9.486615146	9.520192078	362.0819651	122.8417556	151.2236812	126.4479363	106.5730819	196.2722487	34.83456433	8.835662006	9.496173151	10.1434748	12.65903704	10.17075716	142.1551295	144.2744519	147.8543402	9.724340263	10.28090285	10.36543126	118.0614717	103.9534001	109.2061319	12.2836794	11.04219796	9.948686698	Ifi35	11	101448407	101458698	+	1727	protein_coding	interferon-induced protein 35 [Source:MGI Symbol;Acc:MGI:1917360]	-
ENSMUSG00000030738	119.5090029	114.5904273	119.4103678	129.2401264	107.4926361	113.081869	79.83289524	61.57479174	62.91322513	63.48550929	60.09321324	63.27781488	129.1491198	105.9471803	116.3376331	116.6283089	104.9283474	104.0008813	78.76351004	61.42421819	61.65475314	64.65266243	62.1803979	64.04650613	113.6774345	114.8006718	109.8446666	62.1562603	65.3292055	61.46934699	109.5772715	104.6175356	108.7845652	61.02550119	63.16089321	62.40368326	Eif3c	7	126546455	126566411	-	3511	protein_coding	eukaryotic translation initiation factor 3, subunit C [Source:MGI Symbol;Acc:MGI:1926966]	-
ENSMUSG00000115338	309.3732135	164.6430104	173.9693012	176.9222332	147.3934495	150.1147002	20.46169472	9.055419862	10.3360852	11.75213348	10.01058136	10.23338307	244.8331837	128.1083315	157.3462112	140.4851483	117.5526142	223.4659663	18.45192559	9.368485	11.35635431	11.62460375	11.95067162	11.08198334	165.5519729	163.719223	162.490427	11.26263034	11.38827738	10.55470895	120.1238502	119.3160685	114.6275992	12.77745233	10.18570399	9.927744029	Pnp	14	50931082	50965237	+	3979	protein_coding	purine-nucleoside phosphorylase [Source:MGI Symbol;Acc:MGI:97365]	-
ENSMUSG00000005873	158.427228	75.42448038	72.3131512	70.79539324	69.80445355	68.56647436	215.337226	71.59435553	73.58459205	74.91301515	70.28678521	73.51705127	195.1728541	70.87695259	89.08425667	70.96740975	71.89078638	131.7987092	186.529526	73.87508525	78.44681661	74.76657947	84.62090573	76.73705109	66.33177759	71.34062145	75.50707899	69.9803367	74.29305557	72.37836253	70.86517507	68.04582105	73.74054812	80.06188368	76.82191004	76.97669917	Reep5	18	34344889	34373415	-	2894	protein_coding	receptor accessory protein 5 [Source:MGI Symbol;Acc:MGI:1270152]	-
ENSMUSG00000070493	173.6104515	82.12339483	73.61040744	83.7835228	79.37318545	81.04820386	192.7882823	59.82716423	64.30457521	68.03944898	67.46683455	68.51406648	200.4884033	70.033684	105.3148242	85.79146826	77.81033173	173.9037855	179.6436981	64.07093017	64.01221498	62.77706883	71.83180287	61.08330554	76.73787994	80.70333992	81.88851655	60.22921348	70.36603693	59.88869531	75.15461575	84.04266849	76.68757137	71.6421829	66.64274443	60.43542825	Chchd2	5	129881156	129887470	-	2269	protein_coding	coiled-coil-helix-coiled-coil-helix domain containing 2 [Source:MGI Symbol;Acc:MGI:1261428]	-
ENSMUSG00000020097	54.77346154	98.86301863	92.62144302	107.9446026	85.08037925	87.5066571	46.67799517	100.8925914	101.3217208	106.8300436	96.05369156	98.97133927	53.72749623	94.86666053	66.96363316	103.8885975	84.60318014	48.34184906	54.84951231	97.65884822	93.4177659	108.0189922	79.75065594	97.79076134	98.07593919	91.99326198	91.03830906	101.8150121	94.36501913	96.86482217	89.42746724	85.43394	88.11659536	86.09956482	91.02252145	95.20470338	Sgpl1	10	61098642	61147703	-	6143	protein_coding	sphingosine phosphate lyase 1 [Source:MGI Symbol;Acc:MGI:1261415]	-
ENSMUSG00000029380	210.5888927	164.3333117	177.5334536	248.680526	230.1090911	138.9802184	0.242809568	0.383787898	0.376155214	0.325299055	1.146836905	0.39179439	161.7751973	144.9703279	192.1836686	229.7645873	186.2217327	93.71380104	0.991873642	0.442295313	1.767931515	0.490436563	1.306422079	0.731870734	198.5558986	185.0925896	158.1060651	0.289706706	0.385522521	0.750907557	154.4384813	140.3953345	140.6885546	0.517763333	0.370682477	0.892844463	Cxcl1	5	90891241	90893115	+	1875	protein_coding	chemokine (C-X-C motif) ligand 1 [Source:MGI Symbol;Acc:MGI:108068]	-
ENSMUSG00000030654	67.5266689	117.6644028	112.2889545	123.3378979	97.77973918	107.1981198	37.8778524	79.31612883	88.30345953	81.70976206	76.77648642	78.71574146	52.64557491	97.48440414	74.84338722	110.0243991	93.50912951	96.7482726	42.28659347	83.18096651	85.03681046	84.86187652	74.58666039	80.20501195	110.8398158	115.0160413	115.5659768	82.70925119	88.62761042	81.63753376	90.11830533	91.79045319	94.74961793	79.21282968	84.07842501	80.93876071	Arl6ip1	7	118118891	118129662	-	2482	protein_coding	ADP-ribosylation factor-like 6 interacting protein 1 [Source:MGI Symbol;Acc:MGI:1858943]	-
ENSMUSG00000030921	95.71842648	206.571218	218.2657301	216.2538477	169.8134851	174.1605315	5.8694237	12.85316701	12.57763279	13.22112634	13.6744071	13.30851083	86.20772847	159.1095611	113.9053214	165.0199946	141.9831989	122.5700113	7.611903495	14.83709267	15.78732581	15.74741578	14.30041195	15.68866661	200.5666492	199.3297617	195.3055299	13.69782074	13.80299101	16.35116405	150.2395426	150.4386666	147.2895764	13.92401189	16.39938593	14.90284049	Trim30a	7	104409025	104465193	-	4111	protein_coding	tripartite motif-containing 30A [Source:MGI Symbol;Acc:MGI:98178]	-
ENSMUSG00000071713	73.1120438	116.0461564	132.7492181	113.6890723	115.7642852	118.0371484	41.71881794	75.63459754	74.82268416	66.7229249	67.06335874	65.92046944	66.35534528	112.6063219	94.26762961	103.2609214	112.9493813	71.44216419	48.7133454	75.84191559	74.05913618	65.90009639	70.04099577	70.96692136	120.0088373	121.4367277	116.6767824	71.16266836	66.57872484	74.15799934	112.8772511	114.6962465	112.5839768	65.84894507	66.96477391	73.32986338	Csf2rb	15	78325752	78353847	+	7277	protein_coding	colony stimulating factor 2 receptor, beta, low-affinity (granulocyte-macrophage) [Source:MGI Symbol;Acc:MGI:1339759]	-
ENSMUSG00000043091	125.0056751	76.83794858	72.34111491	72.93732171	77.74685957	77.94178494	151.4242005	70.70612984	70.06266075	71.60810794	77.07694625	77.61121612	138.0295527	79.91914742	90.86699537	81.4978894	87.36417098	129.1775956	146.2679389	78.43392773	80.76819316	72.05364454	87.81450604	79.22332689	70.96692613	75.51034408	77.64582912	71.41327316	82.09948198	79.41660049	78.1844447	81.81440087	92.02690833	84.86634814	85.947998	81.66291651	Tuba1c	15	99029891	99038110	+	2287	protein_coding	tubulin, alpha 1C [Source:MGI Symbol;Acc:MGI:1095409]	-
ENSMUSG00000036594	158.3876689	85.57758613	90.43569997	127.9763104	89.59518762	106.274294	111.4685734	57.81832856	53.2308429	73.14093496	68.08196675	75.58200015	138.3087316	77.61272569	82.83057047	109.5053734	86.06670261	110.3424807	124.7838806	62.13139863	57.69790678	91.68697145	87.54430901	85.55252544	97.12714657	81.9385288	102.9313868	53.16539327	54.07427802	65.49261385	78.11889564	64.76207909	106.5565532	67.95912355	64.44044866	81.80938772	H2-Aa	17	34282744	34287827	-	1874	protein_coding	histocompatibility 2, class II antigen A, alpha [Source:MGI Symbol;Acc:MGI:95895]	-
ENSMUSG00000026426	101.8708392	119.2094724	112.864014	131.0130394	115.284479	112.0111442	39.44071252	62.0871066	62.1232853	69.65724829	62.68924936	58.91644961	90.37880149	111.8574603	110.4824229	125.6188885	109.4507791	91.70428298	54.65650137	62.94627994	59.19278041	66.11773908	64.28847501	56.66506771	123.4914309	121.9995388	121.6286065	65.99995105	62.49124704	61.97681988	116.8070651	104.4956746	113.7321869	64.51397188	59.48111467	62.66171346	Arl8a	1	135146824	135156269	+	2299	protein_coding	ADP-ribosylation factor-like 8A [Source:MGI Symbol;Acc:MGI:1915974]	-
ENSMUSG00000033777	39.23610177	61.74312767	56.71575341	63.26916845	55.52385695	52.12992477	77.53517662	123.7950999	129.8762127	125.5583305	110.8657224	119.0627493	48.70843029	69.21986688	52.45091575	70.36453292	64.90243938	49.23277603	76.6321884	126.8522533	124.2732291	138.3198612	96.97287054	112.3355259	59.11358412	57.56516487	56.73380392	132.7184352	120.2413583	116.0831103	68.91331707	68.88417116	64.75264	113.6817726	112.14095	112.2729311	Tlr13	X	106143204	106160493	+	4304	protein_coding	toll-like receptor 13 [Source:MGI Symbol;Acc:MGI:3045213]	-
ENSMUSG00000013698	86.5761008	87.31051652	90.81611968	91.09570831	80.12612356	78.81344432	101.3278727	88.40934873	95.19419485	82.67280431	81.74984182	82.76542327	85.30732088	77.02081337	79.49833968	88.36317003	74.10713862	61.39849187	110.1579202	95.96811658	102.3823976	92.11166502	83.4515803	90.7730116	84.63433546	84.87186371	83.30091275	88.05956486	89.28032837	84.88239352	79.25847987	77.86376592	79.43511685	94.88565493	97.80323593	93.68544079	Pea15a	1	172196728	172206804	-	3861	protein_coding	phosphoprotein enriched in astrocytes 15A [Source:MGI Symbol;Acc:MGI:104799]	-
ENSMUSG00000079017	353.7542607	112.0417559	128.2402069	121.4816348	130.9080294	113.9653939	88.49700781	18.87263076	22.08794792	23.7124041	29.96690848	24.85736545	279.6599157	95.1008324	116.3252243	95.96206172	99.46096861	117.3288256	95.87847964	21.85206323	24.68160614	23.13817206	41.92789541	26.18058106	106.3869037	131.4860401	168.6702735	24.2465116	30.54178314	34.75351235	90.33928444	98.14286207	117.4016016	46.05136433	37.34095554	31.08259823	Ifi27l2a	12	103442167	103443680	-	463	protein_coding	interferon, alpha-inducible protein 27 like 2A [Source:MGI Symbol;Acc:MGI:1924183]	-
ENSMUSG00000004296	58.02485343	185.1774937	347.1649322	308.4855788	193.0337241	204.3463673	0	0.026131248	0.022410111	0.051680709	0.234256576	0.124489829	31.72440454	74.3310489	125.8496303	161.8706669	94.65644757	79.30518272	0.041107913	0.063241259	2.040030145	0.0233749	0.108965365	0.116273312	352.791463	332.8984081	195.8188973	0.092052207	0.022968185	0.061353112	147.245417	136.7065562	86.02333437	0.018279505	0	0.08958785	Il12b	11	44400063	44414033	+	1967	protein_coding	interleukin 12b [Source:MGI Symbol;Acc:MGI:96540]	-
ENSMUSG00000047459	188.3601049	75.04360806	82.59235552	84.50703672	73.50726031	75.45150971	168.9770502	63.21863697	69.85631515	70.42369898	63.93416839	66.70434006	181.6251649	71.12930368	113.9573685	77.99544821	78.75444931	134.5967449	166.7672239	61.19094281	67.86746125	64.4791628	78.56618778	62.9234749	74.86985782	84.72946884	78.68973817	60.60978696	69.08850616	68.37426342	77.6524409	76.27613773	76.00360709	79.18112854	64.104258	65.43458713	Dynlrb1	2	155236533	155250277	+	1009	protein_coding	dynein light chain roadblock-type 1 [Source:MGI Symbol;Acc:MGI:1914318]	-
ENSMUSG00000021486	197.8131395	89.04488389	92.65532934	91.29868522	93.56985342	92.27172823	132.7447302	57.28308919	57.30813001	59.1936483	56.70102414	57.86215098	178.4369683	88.31893197	118.1900526	91.9046636	85.42816096	143.8454435	129.5053367	59.73359636	59.40899631	57.07666893	68.39351416	58.31004221	86.76399892	92.4945651	94.46204998	57.18944291	63.6243419	57.62552424	83.82239046	87.02256912	88.9930033	67.677602	61.47799821	58.2872599	Prelid1	13	55320500	55325272	+	2726	protein_coding	PRELI domain containing 1 [Source:MGI Symbol;Acc:MGI:1913744]	-
ENSMUSG00000042043	173.8534383	85.99768637	84.88597264	85.76899988	70.99482271	79.4676638	144.1775372	62.30130968	61.69122344	62.88212564	59.84682634	61.20708993	188.3643255	71.7636215	116.3429506	82.79345777	81.24304938	176.461316	152.4461345	60.22933241	62.81669834	61.455753	74.86807322	66.10299787	87.64760523	77.71158672	83.33414025	60.0020633	71.86209908	60.01837307	81.54975295	71.65407421	79.74272715	72.35492524	62.13273644	69.02465871	Tbca	13	94788910	94842922	+	811	protein_coding	tubulin cofactor A [Source:MGI Symbol;Acc:MGI:107549]	-
ENSMUSG00000036752	166.1376872	99.96638467	92.33435382	94.45741733	109.2033117	98.40722858	113.5626048	52.65562875	53.96084364	47.59848577	58.48056108	52.45570927	163.2524443	95.54834809	105.586448	86.87128791	96.82202155	102.3523676	125.3163693	63.5680359	63.31528404	55.46918559	74.20186464	61.29592654	92.91859815	99.29870759	104.4198435	56.75677661	59.74023889	61.45820778	87.06272146	93.26794979	103.563989	69.19078167	75.74841166	66.39169098	Tubb4b	2	25222160	25224702	-	2088	protein_coding	tubulin, beta 4B class IVB [Source:MGI Symbol;Acc:MGI:1915472]	-
ENSMUSG00000009549	136.4231204	70.41910974	73.16025007	77.0351947	63.51658639	73.15614905	168.8364649	72.30433245	77.16887175	82.45900028	72.83408318	74.82265844	159.3462907	62.01902745	91.62803934	70.45663056	68.06548686	162.6863997	146.9676334	74.6026351	83.18203432	81.22214308	81.96739466	74.3736839	72.14649477	75.68293879	72.61212148	73.75247872	81.81263749	76.28017889	70.05335576	69.40146973	75.65339336	85.39123304	78.04543135	72.15897771	Srp14	2	118475850	118479711	-	1195	protein_coding	signal recognition particle 14 [Source:MGI Symbol;Acc:MGI:107169]	-
ENSMUSG00000036636	114.9359794	153.1984535	156.9081644	170.3270938	128.8759546	129.9208101	38.27600745	42.31697572	42.07285585	44.30516562	36.76081859	37.93038743	100.1475456	135.0985555	107.8331631	160.9669047	116.165322	78.76134426	34.95088591	38.92602091	41.99274808	40.86005808	32.34380757	36.25810171	171.105355	146.7216894	141.7391629	42.03272799	39.15007705	37.68020343	142.2283311	123.8761394	120.1820802	37.19939104	35.91895077	37.99600331	Clcn7	17	25133391	25162104	+	5291	protein_coding	chloride channel, voltage-sensitive 7 [Source:MGI Symbol;Acc:MGI:1347048]	-
ENSMUSG00000060519	207.2379614	185.5115169	182.3477547	180.8428673	148.731639	153.6569996	20.97757381	15.90077045	17.41934736	14.45262801	15.37783941	15.45951289	172.0365432	145.323761	123.8525901	141.2281639	118.5230709	113.8721098	24.14143501	17.49379103	20.42993357	15.07411968	16.1592948	17.687973	171.7001953	170.057171	172.9681196	16.98081767	18.02725769	17.22988865	130.0961428	127.7474525	125.2994122	18.62458031	18.65034906	17.41667303	Tor3a	1	156653617	156674356	-	3892	protein_coding	torsin family 3, member A [Source:MGI Symbol;Acc:MGI:1353652]	-
ENSMUSG00000043263	122.4526617	225.4536857	213.511757	215.5285071	175.9571872	184.4084842	2.502882671	3.912614755	4.014114069	3.869059451	4.719980516	3.609608389	93.51078307	168.8151468	109.2550657	171.687241	137.3567897	139.1092896	2.348041787	5.377497986	5.804087187	4.653582059	5.861427293	5.54525683	197.8682917	201.2668515	213.5316961	4.288018631	4.534400246	6.271676451	140.8350027	146.746651	148.0715437	4.977245958	5.596781571	4.711436084	Ifi209	1	173630917	173647928	+	3547	protein_coding	interferon activated gene 209 [Source:MGI Symbol;Acc:MGI:2138243]	-
ENSMUSG00000064267	174.744752	115.6293307	123.9659915	111.1941681	101.6493553	102.0657965	93.46856532	52.38113919	53.23581406	48.61682477	42.86383976	46.73382422	191.8772936	112.4611945	139.0821598	110.0473155	111.2801541	108.1743734	80.01958062	49.27409364	46.64040047	43.96533914	40.50199483	43.08444751	118.7699363	114.2192267	104.6742731	46.16870312	45.17842043	47.57714874	117.4932314	110.0722428	118.5447926	41.62717411	35.47811301	44.75136073	Hvcn1	5	122206804	122242297	+	3563	protein_coding	hydrogen voltage-gated channel 1 [Source:MGI Symbol;Acc:MGI:1921346]	-
ENSMUSG00000086922	171.1970729	102.8759756	124.1320463	125.7414935	105.6546278	111.5475242	74.88105294	36.99311142	42.47190489	42.04747514	48.88108289	45.34846431	171.2504522	100.4770157	128.2488402	114.4813387	95.31110578	200.4327353	82.62990508	47.27636484	41.26079123	45.97842775	52.92439807	45.07415561	108.3464248	120.7138928	113.768446	44.60584553	49.26756213	46.51085389	94.28861053	95.7512464	103.8216906	49.07833699	49.78086416	44.67652372	Gm13835	6	31141979	31142663	-	685	processed_pseudogene	predicted gene 13835 [Source:MGI Symbol;Acc:MGI:3650921]	-
ENSMUSG00000054404	176.6714707	204.5847305	203.1087012	193.2398336	157.1838707	160.7080941	15.59301091	13.29286593	12.23611922	12.21821227	13.44293462	11.51308545	131.5336316	146.5222375	114.1899283	143.9897956	121.1736693	106.4957273	16.02869386	15.84276849	16.03049331	15.58295117	15.54196456	15.74864111	195.1570507	179.072597	180.2354043	13.43831989	13.83348093	17.48731805	134.9983432	138.3255401	122.2044011	14.94273854	16.05456953	15.36277979	Slfn5	11	82951349	82964840	+	6326	protein_coding	schlafen 5 [Source:MGI Symbol;Acc:MGI:1329004]	-
ENSMUSG00000034947	121.4825418	100.9141093	106.4698754	95.07226106	92.9447256	90.39930675	99.55056882	69.79480652	76.19300767	72.01439996	67.00780708	65.6156611	118.8662095	91.20648665	83.38795324	88.03257711	82.25458941	81.32515369	110.9560204	72.92745669	78.62965261	70.65263818	69.63980621	66.13482952	95.75736746	97.89458262	97.74212692	72.54496426	74.01601638	70.25016067	84.28547349	87.74420451	86.51219741	80.65416974	79.50038341	73.30303653	Tmem106a	11	101582242	101591788	+	3138	protein_coding	transmembrane protein 106A [Source:MGI Symbol;Acc:MGI:1922056]	-
ENSMUSG00000037266	59.12816228	79.98338023	73.2552542	60.99814818	60.32071919	54.06021806	88.58851628	106.0694356	129.122592	105.0151441	100.4852058	87.54289078	76.92212456	84.41872107	73.61302574	65.12328926	59.8393146	74.47928884	86.17101049	101.9729078	109.5562691	84.87269046	82.01099706	82.68784383	76.43846302	69.57325486	65.97842752	124.0271694	116.7435206	101.9072812	83.22725962	76.72664357	66.01653682	116.0269304	100.0311403	85.24194355	Rsrp1	4	134923592	134927671	+	3349	protein_coding	arginine/serine rich protein 1 [Source:MGI Symbol;Acc:MGI:106498]	-
ENSMUSG00000003072	197.1088999	62.03797596	66.92733507	61.69535005	63.22710123	62.33233886	309.4940423	60.03795201	63.24024183	68.10456848	64.15692526	63.57659409	216.4466847	60.68466563	94.55716205	59.05237998	63.71947253	115.3091415	237.7128163	58.90723197	59.36219054	57.06762324	74.76945603	62.63416552	58.38272907	66.99055561	64.44514975	61.02078983	62.26092483	61.27969846	62.42590757	62.32868752	64.46506351	72.32185786	63.64946663	60.3392682	Atp5d	10	80138632	80145818	+	1928	protein_coding	ATP synthase, H+ transporting, mitochondrial F1 complex, delta subunit [Source:MGI Symbol;Acc:MGI:1913293]	-
ENSMUSG00000033355	181.3143633	166.9958397	173.1540368	180.6986148	148.6317772	153.3931291	6.30239523	3.642151529	4.178460447	4.690834758	6.823206765	4.744108177	174.9304008	141.6452006	164.9476499	155.5117334	138.5629974	218.6018021	8.158020561	5.623387436	6.201722024	4.940900964	9.986105532	8.650396112	173.8826338	164.9946077	164.3657851	4.651995006	6.338971238	9.004396945	144.8607294	142.0503351	138.041754	8.166401175	10.21263057	6.532766234	Rtp4	16	23520291	23614222	+	2131	protein_coding	receptor transporter protein 4 [Source:MGI Symbol;Acc:MGI:1915025]	-
ENSMUSG00000053338	221.551696	165.2225276	175.5750987	170.2100515	158.4022792	158.2191472	0	0.298548877	0.320043726	0.213218362	0.198250053	0.152388566	194.7585106	154.7796059	167.4319188	175.0819339	153.4682721	192.5669716	0.508794983	0.200702737	1.118919055	0.133528832	0.370513885	0.332104943	175.5012484	171.9451463	151.4357212	0.19719267	0.306146121	0.233652607	154.2633669	149.6615263	141.760734	0.295860784	0.294361539	0.227453116	Tarm1	7	3486500	3502624	-	2066	protein_coding	T cell-interacting, activating receptor on myeloid cells 1 [Source:MGI Symbol;Acc:MGI:2442280]	-
ENSMUSG00000016252	243.3892445	51.67423275	58.00752937	54.01635346	52.4265213	50.83494959	400.1310864	48.61940432	51.68686731	56.13461882	49.12799445	50.85884505	272.2530601	51.45338641	94.35725795	52.88132589	50.5272355	139.0256496	277.6198771	49.98963429	53.0554319	51.08423265	60.94210694	51.42058759	54.79683553	57.53987575	54.42531153	53.74772946	55.41817631	49.06984177	53.78055505	55.45087676	57.29901545	67.20210302	52.76545531	51.81543252	Atp5e	2	174461072	174464105	-	1756	protein_coding	ATP synthase, H+ transporting, mitochondrial F1 complex, epsilon subunit [Source:MGI Symbol;Acc:MGI:1855697]	-
ENSMUSG00000057113	96.90999377	79.72648752	78.15413757	81.3496062	84.95566263	87.69300387	97.26049304	76.91701982	73.27484166	78.79449039	87.14239147	85.87238336	100.1550814	75.14742066	84.04142292	80.27487523	83.58426738	145.8814205	96.18156386	77.51578028	77.57722595	80.77711022	95.08632553	87.12419902	77.52896651	77.78307854	79.79408831	71.66232376	81.21944175	86.05448904	69.08468651	74.04880258	77.619323	81.55824854	85.28131102	81.70668566	Npm1	11	33152287	33163206	-	2665	protein_coding	nucleophosmin 1 [Source:MGI Symbol;Acc:MGI:106184]	-
ENSMUSG00000034024	108.4922618	93.3141164	99.19059479	100.0662352	96.92134821	95.1349625	62.9695326	65.16986108	66.92265755	65.65031927	70.7202209	67.19977524	100.858055	91.32171245	107.8196917	99.36900576	94.84347143	129.9613987	73.42792788	69.60053829	70.07334097	71.20632534	75.0453458	67.11915805	95.06855635	100.9372689	92.96244975	66.45721156	69.84368242	70.37005214	95.53745188	97.87186297	89.75190696	73.9083365	70.96056967	67.61850018	Cct2	10	117051001	117063814	-	2557	protein_coding	chaperonin containing Tcp1, subunit 2 (beta) [Source:MGI Symbol;Acc:MGI:107186]	-
ENSMUSG00000006998	101.9813533	92.12627194	96.54640767	99.69660688	95.07361366	93.96313792	101.6592189	67.66797347	70.17104259	71.18602137	67.3512086	68.27397728	119.4692633	91.09434275	92.13241059	101.6134382	93.3329635	97.58037982	91.6925634	69.67342348	70.6530561	67.19135764	67.7673089	67.797275	94.46667369	95.96760049	91.3624057	70.37745722	68.5060595	68.94808959	94.53854947	93.88326881	91.56018629	68.10941424	69.01026454	67.12596733	Psmd2	16	20651652	20663414	+	4038	protein_coding	proteasome (prosome, macropain) 26S subunit, non-ATPase, 2 [Source:MGI Symbol;Acc:MGI:1096584]	-
ENSMUSG00000024672	152.9107609	103.8425329	94.05810016	138.1790337	93.26204698	97.62058289	98.4897333	48.30668994	53.5640263	65.55625787	54.73928596	55.15520057	140.0585708	82.3477584	98.23110673	119.8439383	81.39251567	177.1919716	97.98261619	53.65425537	56.62437112	69.08638223	65.85927325	55.95244622	109.0586088	95.64951046	96.80827675	55.97087375	51.53972059	51.57355285	86.42375154	70.62603547	79.63382469	64.18426921	50.28741606	55.78497099	Ms4a7	19	11321039	11336146	-	4453	protein_coding	membrane-spanning 4-domains, subfamily A, member 7 [Source:MGI Symbol;Acc:MGI:1918846]	-
ENSMUSG00000051391	75.02691479	109.3955793	111.8651166	111.5722099	104.7413754	104.495335	42.6572264	71.63313897	71.97975808	69.08908333	63.20635215	66.37607553	78.94914419	113.8442991	101.1950039	117.7608473	101.1827596	88.30910032	48.04510465	71.07132804	68.2086377	61.56929462	58.77229212	59.89696621	104.4336794	110.1617734	103.3999089	71.08513701	70.82333471	65.05833817	111.6905684	107.0923899	102.5346137	66.53128077	64.75622793	62.3175531	Ywhag	5	135908409	135934616	-	5500	protein_coding	tyrosine 3-monooxygenase/tryptophan 5-monooxygenase activation protein, gamma polypeptide [Source:MGI Symbol;Acc:MGI:108109]	-
ENSMUSG00000006589	153.6730325	53.41966256	60.35802389	48.59327705	54.01359094	55.10011806	287.9135126	69.89149364	73.69526982	73.20487629	66.31973699	72.62752042	180.0707691	51.52529167	84.94547749	54.05932133	54.3580909	108.4552702	245.1813109	69.83610199	77.40281881	66.24879342	78.96547925	67.52243924	51.66669327	57.51935119	54.73745921	75.03336425	76.92919887	68.44849512	57.99633372	56.56202763	57.60741775	88.47572601	81.82198838	69.34202248	Aprt	8	122574635	122576909	-	1615	protein_coding	adenine phosphoribosyl transferase [Source:MGI Symbol;Acc:MGI:88061]	-
ENSMUSG00000030591	174.509911	86.94741951	76.39088367	84.91884489	70.47715915	72.22435126	179.3818233	67.33976468	67.28181082	70.74128255	58.26565483	61.74711808	154.8938111	69.77170423	85.41461809	75.37695169	61.49468404	105.7078507	162.3797917	73.61189467	73.53635393	70.65968386	73.95900261	68.91962302	81.33366105	76.69157227	82.32844121	64.20552619	65.49910348	62.54492531	66.20954956	65.1990381	71.04020476	79.50968926	70.02588506	69.07735144	Psmd8	7	29174188	29180701	-	3057	protein_coding	proteasome (prosome, macropain) 26S subunit, non-ATPase, 8 [Source:MGI Symbol;Acc:MGI:1888669]	-
ENSMUSG00000045763	68.74774921	68.4866542	69.69768768	83.49404733	66.9028273	65.3559411	82.60087815	94.61314584	105.0125328	107.7279877	99.46545101	104.7185638	51.15133233	58.94320384	57.6133074	65.0754374	50.75333435	54.79755648	99.13208953	105.4276594	103.6901491	97.70129819	102.0693052	97.42642083	64.67172444	65.5758203	73.56729183	101.7767851	112.0127985	100.1574948	57.23977229	54.38729453	59.81228392	119.6259235	118.3608846	103.2258578	Basp1	15	25363277	25413764	-	2009	protein_coding	brain abundant, membrane attached signal protein 1 [Source:MGI Symbol;Acc:MGI:1917600]	-
ENSMUSG00000028793	110.8723254	141.3692299	142.9871503	163.2562519	146.5848415	138.5531966	23.19668358	32.26827904	34.25769437	41.5189536	37.34678603	39.30562625	93.03452066	124.605304	110.3241767	144.9558398	122.7379108	117.1323621	27.47863576	34.49175776	34.12492883	35.71652936	39.25492438	39.86491224	136.7446746	142.2034856	154.6816022	34.50165282	35.17372844	36.90760693	125.8664793	122.6323376	123.2916786	32.36271218	33.45677173	37.47932574	Rnf19b	4	129058271	129085886	+	2872	protein_coding	ring finger protein 19B [Source:MGI Symbol;Acc:MGI:1922484]	-
ENSMUSG00000078193	200.5022158	51.69902923	66.58239937	52.65232608	45.77206137	54.38885023	306.9222069	60.40963207	58.74123298	60.91742598	60.05706906	63.59583897	232.9549465	52.41284167	97.73784927	45.30406672	60.50618095	134.4076009	240.215612	57.02627766	60.08327278	59.30700568	79.88532478	59.31031089	65.9805686	63.57968088	63.34954659	58.18547614	63.45283768	61.28996672	52.48637526	49.01408914	56.55541752	72.15397255	58.76514694	60.65375969	Gm2000	1	156366040	156366484	+	445	protein_coding	predicted gene 2000 [Source:MGI Symbol;Acc:MGI:3780170]	-
ENSMUSG00000005087	102.952177	110.9053023	113.904865	119.6685717	99.43512327	100.9859535	43.98594227	66.19971067	66.4983478	66.74047472	67.02746949	67.34585586	96.07739123	90.85392204	93.99396399	101.8716557	89.50607187	106.506775	44.84491072	71.70123659	63.70643319	66.95913888	68.26524109	69.42970133	109.3339174	109.9130035	105.8184444	65.82239194	63.44047673	66.87711061	94.41262679	93.76197261	90.57836138	62.10545026	64.79361552	63.41658316	Cd44	2	102811141	102901665	-	6776	protein_coding	CD44 antigen [Source:MGI Symbol;Acc:MGI:88338]	-
ENSMUSG00000030057	85.98857412	80.52285658	83.79119669	95.32848211	87.19679332	90.80364735	68.55511418	71.05615688	66.73084566	76.17499892	72.95219937	73.5351907	90.12561121	82.2984245	96.74983356	94.68541229	87.77255579	168.3293147	76.78434086	70.74758273	73.94443902	75.91892566	86.38143144	74.77508344	82.65086674	82.55964473	80.76440604	69.04807709	73.94320524	72.37184281	83.15286589	80.63423459	84.73036543	78.37793093	75.08884174	75.11763717	Cnbp	6	87842615	87851106	-	3036	protein_coding	cellular nucleic acid binding protein [Source:MGI Symbol;Acc:MGI:88431]	-
ENSMUSG00000000594	102.9028516	72.04939302	70.34911062	65.69235799	67.43103284	62.97968392	128.9576501	92.15164053	91.50454667	88.64208755	85.59891573	85.94108742	89.99849705	71.76604747	67.06129424	59.4137293	64.16948487	56.3029088	133.40701	96.18275292	94.0607972	89.09364835	94.64744247	86.21914284	62.53999794	66.09368584	74.58558627	86.37631423	89.99558864	92.76524653	64.14493502	64.28847008	73.60295112	94.18900247	86.97343645	95.1051914	Gm2a	11	55098115	55113029	+	4127	protein_coding	GM2 ganglioside activator protein [Source:MGI Symbol;Acc:MGI:95762]	-
ENSMUSG00000022180	69.90232443	127.1879457	122.7652306	139.5236133	117.1661588	118.0799452	29.01707751	62.5839371	56.86893306	66.63322712	65.53967506	71.26330097	58.577791	115.3370499	70.00711737	125.4460697	104.0419271	52.95871599	36.3180072	65.49925215	57.6908616	73.43687341	61.80136662	72.3919591	120.6286893	117.5216195	123.7679882	59.56569581	58.99823295	59.34012943	103.808503	98.4780745	105.2667475	56.7964939	60.62415171	59.12119433	Slc7a8	14	54722209	54781946	-	5005	protein_coding	solute carrier family 7 (cationic amino acid transporter, y+ system), member 8 [Source:MGI Symbol;Acc:MGI:1355323]	-
ENSMUSG00000053113	184.940524	195.4688708	198.203354	106.7637732	170.5698522	165.0203206	1.154836237	2.649126454	1.814459361	3.094335526	2.550163598	3.787358676	152.3421045	203.0496296	177.6152399	114.8797988	142.9968338	106.1951085	2.293483109	2.596056238	2.851457021	3.880572941	5.496852236	3.575812563	143.6038324	177.0974289	185.074399	2.567877672	2.312835082	2.643779386	138.7241345	191.3978342	149.5964089	2.487429055	2.088574901	4.155061365	Socs3	11	117966079	117970047	-	2891	protein_coding	suppressor of cytokine signaling 3 [Source:MGI Symbol;Acc:MGI:1201791]	-
ENSMUSG00000041028	92.29001408	119.1877121	117.0359375	136.7064358	105.145721	111.3012245	40.94906438	53.95922535	55.25343041	56.14172928	54.2377915	53.10578339	94.59581903	101.9961291	107.2880596	120.0219108	100.6698664	120.347998	49.04084238	52.51594454	56.54149774	57.7423439	54.04023536	54.99747462	122.2980391	119.4859909	112.1265273	54.08861231	54.63269052	56.00318939	106.8238076	102.3561218	98.43451338	54.86225113	55.23598216	51.71789414	Ghitm	14	37120092	37135272	-	3756	protein_coding	growth hormone inducible transmembrane protein [Source:MGI Symbol;Acc:MGI:1913342]	-
ENSMUSG00000015745	102.1317181	50.15827956	48.53870724	54.15164304	46.46140814	44.57281465	259.2148647	88.4593999	90.35323581	98.98818784	85.00012085	91.94760309	113.5710682	47.26884886	57.61739451	52.77648306	47.22074322	60.64238871	214.7684602	82.66310012	87.47443935	87.59610222	96.42531743	81.60678794	49.54792861	48.3744749	55.6299607	94.97248078	94.41291451	87.08482963	47.23825556	46.4802116	55.27612076	103.331502	85.27872944	87.52820294	Plekho1	3	95988429	95996001	-	2172	protein_coding	pleckstrin homology domain containing, family O member 1 [Source:MGI Symbol;Acc:MGI:1914470]	-
ENSMUSG00000049401	240.3057515	127.7393443	126.9148409	139.3185557	120.6295656	117.83691	83.58342933	23.62813784	22.24537105	26.05754702	23.71383758	26.19555514	240.4039644	109.4751254	116.2524466	118.5887907	99.46313474	155.0681494	62.11746579	22.48441651	23.76942808	24.12976402	27.97271838	24.73255024	127.684473	120.2724022	126.8239926	23.52814276	24.67302108	25.91379484	106.3020878	99.11285699	110.4001692	27.06439471	23.97582883	21.90219229	Ogfr	2	180589245	180595836	+	2580	protein_coding	opioid growth factor receptor [Source:MGI Symbol;Acc:MGI:1919325]	-
ENSMUSG00000024587	76.81311382	89.9973999	87.41601868	93.44659205	81.48104365	86.83868099	71.61129454	73.33116238	74.89697643	73.03625006	74.69628126	74.70813428	90.57368104	87.2908386	90.40392728	92.16951854	84.61799856	118.3592297	68.63206548	72.92642247	74.53953576	76.67147394	75.26848803	74.93889165	89.17551423	84.54913071	84.77236188	70.99575441	78.18681802	77.61157811	86.70285815	81.13325089	88.72273787	75.38147136	75.7713027	71.32686026	Nars	18	64499665	64516557	-	2632	protein_coding	asparaginyl-tRNA synthetase [Source:MGI Symbol;Acc:MGI:1917473]	-
ENSMUSG00000006932	16.92368327	70.62809878	64.18063685	70.78120845	62.73330997	66.13446189	15.98815892	127.07483	120.8568202	125.5688602	110.1468625	114.087855	16.95885645	74.93015771	52.18004885	75.34860871	67.61908061	59.31948397	25.3697499	118.7252405	111.6544642	117.009431	89.85858597	102.011884	66.30534331	62.98792538	65.04550265	122.242685	117.0705833	102.6754101	68.66016523	69.11543097	66.40199531	100.235759	99.31146336	100.9108926	Ctnnb1	9	120929216	120960507	+	5192	protein_coding	catenin (cadherin associated protein), beta 1 [Source:MGI Symbol;Acc:MGI:88276]	-
ENSMUSG00000020358	82.87475022	97.04754107	97.34427094	94.82041601	97.96196708	99.97818278	45.76681067	65.20171895	62.68267662	66.12630932	68.57082373	69.86268968	80.70554953	95.8455687	98.60642786	93.82775095	88.64209003	110.322444	63.01325841	68.44289435	69.06243785	63.08398948	70.74789765	67.93875524	87.46637656	100.6137946	103.3820174	62.53049024	70.26852091	70.05777793	90.76624141	91.00162578	92.59611567	72.00204505	80.10204165	71.2816155	Hnrnpab	11	51600100	51606847	-	2782	protein_coding	heterogeneous nuclear ribonucleoprotein A/B [Source:MGI Symbol;Acc:MGI:1330294]	-
ENSMUSG00000032381	93.4109192	70.25028596	66.87629477	67.26115111	64.85628233	68.47279904	101.7009834	77.55621663	78.27877222	81.37941742	76.17778261	79.30112543	106.7398592	66.228591	86.82769978	70.67663887	75.1216667	112.5232951	108.3122886	81.55934481	90.61024214	82.94656684	85.95618552	81.15502091	66.02755086	72.19465462	69.48420836	78.59608604	88.97234087	84.28245245	69.6253234	73.16491572	73.69812422	92.41217189	83.90100803	79.32237121	Fam96a	9	66126611	66138955	+	1240	protein_coding	family with sequence similarity 96, member A [Source:MGI Symbol;Acc:MGI:1915500]	-
ENSMUSG00000042129	91.8634847	173.7048155	188.2345979	175.1867677	131.9960388	135.2093512	5.108519255	12.49142895	14.33615638	15.37699476	13.86000692	13.99797487	85.90515336	166.2533909	145.6324708	180.370485	143.6244224	86.8324514	5.294617911	12.42289575	13.70216138	15.89698273	10.50344944	13.69426386	183.9805277	158.2956123	139.8594697	15.8376827	13.37838555	12.5630796	183.0378895	164.1239141	145.8118674	11.75229871	13.21718607	11.86085321	Rassf4	6	116633008	116673952	-	9209	protein_coding	Ras association (RalGDS/AF-6) domain family member 4 [Source:MGI Symbol;Acc:MGI:2386853]	-
ENSMUSG00000059089	217.7683211	134.7094839	128.0007293	123.4283033	135.9468682	134.4000085	68.80973778	32.77988227	30.35811794	31.2144213	32.65100236	30.07975582	188.9481633	113.9788792	92.03240814	105.7256858	111.9337644	113.163555	73.648884	33.77299747	28.61479835	28.40705409	34.59294628	31.50219869	109.8761053	132.542167	140.7334837	26.66985503	30.46665772	32.54046624	85.34184922	100.34871	97.47774572	32.74953847	28.98262552	30.28184658	Fcgr4	1	171018920	171029761	+	1256	protein_coding	Fc receptor, IgG, low affinity IV [Source:MGI Symbol;Acc:MGI:2179523]	-
ENSMUSG00000024474	89.06268078	85.3825607	94.48218353	90.07389789	79.0941254	86.30860359	88.76508353	69.0657527	71.46548605	73.08431606	71.74399744	70.75194818	88.48101097	82.42453857	92.09945282	89.34501843	79.92308832	98.3785832	87.30045815	70.79827273	74.73407896	76.38500322	75.21356131	72.96707218	88.89489653	89.5252336	87.47602845	69.94109175	73.15463668	68.36203925	84.92631084	81.8000666	82.21556397	74.05523062	71.86209567	66.19995315	Ik	18	36744656	36757639	+	1996	protein_coding	IK cytokine [Source:MGI Symbol;Acc:MGI:1345142]	-
ENSMUSG00000062647	151.3864734	62.07924894	80.45777891	70.11385147	78.2137634	95.75473988	56.15226887	67.01357834	63.33659943	85.61703083	66.49138128	84.3605571	70.2333851	63.36801862	88.49666374	92.958398	68.99979977	180.5806187	100.2909123	65.25935717	65.06999186	67.74137811	87.2674911	73.94216182	58.12373035	95.61106892	86.00453515	85.8058886	78.58660667	63.94338935	75.40680107	65.46121815	88.89735878	67.99499752	74.4639776	68.83205744	Rpl7a	2	26910764	26913318	+	1781	protein_coding	ribosomal protein L7A [Source:MGI Symbol;Acc:MGI:1353472]	-
ENSMUSG00000025969	73.23414348	152.2278146	166.4029888	174.4349939	140.0541655	142.3459358	14.20549771	31.46426243	33.2484982	30.31136427	28.14986266	32.0482886	64.13892911	138.4639275	103.293317	153.669948	127.463819	69.70160271	16.66075028	32.2351375	33.18952603	32.62596929	25.19457374	31.5504146	162.0281447	149.6951182	145.4753854	31.29524158	28.79256367	29.7406733	144.4637598	134.6002726	124.4183347	27.11410048	29.49268675	30.8381298	Nrp2	1	62703285	62818695	+	11842	protein_coding	neuropilin 2 [Source:MGI Symbol;Acc:MGI:1100492]	-
ENSMUSG00000020612	78.18308186	80.96214248	79.07884555	79.93450945	79.26153701	80.68140833	80.44366404	79.21168674	82.83619441	78.7180801	80.99746548	83.65316045	79.27845689	77.43513384	73.35169071	81.3212681	75.70366665	91.71685849	70.679343	80.65607142	82.52959881	80.3904239	82.22772036	82.01999606	78.44290679	81.69521353	82.52206547	80.39260532	81.45916999	84.9509636	73.90963347	78.42019295	76.83889449	77.72807366	81.04791999	82.51571103	Prkar1a	11	109649405	109669656	+	4321	protein_coding	protein kinase, cAMP dependent regulatory, type I, alpha [Source:MGI Symbol;Acc:MGI:104878]	-
ENSMUSG00000007564	111.5360957	99.20557714	101.6663696	105.0650427	89.17223038	88.63745026	77.03473453	62.70187228	65.09364742	64.31355908	61.49472819	62.84594016	106.3780458	88.09251131	89.15207582	93.75199439	82.65248406	79.56132601	88.44500584	65.78996899	66.78692127	65.37536634	63.48269115	62.61185241	95.42863498	94.16836347	96.52383178	64.49605105	65.76102533	63.7549669	87.8107509	84.984509	85.69638932	68.51733083	66.22240826	64.52591849	Ppp2r1a	17	20945311	20965916	+	3411	protein_coding	protein phosphatase 2, regulatory subunit A, alpha [Source:MGI Symbol;Acc:MGI:1926334]	-
ENSMUSG00000004980	79.67494973	83.3443794	82.86717121	84.32633176	80.51943271	78.86079181	75.01364476	69.78524825	77.47596219	71.40414713	73.36783842	70.64867756	85.15474464	83.24009677	85.22864819	85.65207941	84.4726116	112.0780328	73.46599617	73.01752147	78.25043014	71.82383497	73.96710951	74.32367399	83.59503588	82.52542914	85.10757181	75.61404438	78.21136635	75.79257271	84.0619898	85.46154705	82.95862547	79.21304531	79.56843785	73.90201431	Hnrnpa2b1	6	51460932	51469894	-	6584	protein_coding	heterogeneous nuclear ribonucleoprotein A2/B1 [Source:MGI Symbol;Acc:MGI:104819]	-
ENSMUSG00000019874	77.95404289	62.58543938	57.27136956	47.97883381	49.18173213	53.30258054	131.4206787	94.61742364	96.41328335	74.92721561	74.54439883	76.12005289	144.8490802	84.83728692	85.92983827	64.82400405	71.61066629	129.0363137	123.747018	96.92901775	85.34922013	65.98823951	66.18660855	76.51708525	42.15494463	50.24408887	55.46857005	84.77542495	96.60953424	85.82873375	63.34837706	70.46078734	72.28338641	92.62210729	89.97158753	71.02812659	Fabp7	10	57784881	57788450	+	1250	protein_coding	fatty acid binding protein 7, brain [Source:MGI Symbol;Acc:MGI:101916]	-
ENSMUSG00000000171	102.9044027	76.16190994	80.08819811	73.4305239	72.11999418	76.05692295	82.35011753	74.53232692	72.11901543	75.47810114	68.12546603	75.13522447	119.5636149	75.43371316	88.74204477	77.96079503	80.30131579	136.5441087	84.60335691	73.93670373	68.91514435	69.35982155	76.5854789	71.86423638	73.07315753	82.36425589	76.11446699	69.20542513	73.29106872	73.95136654	78.60469685	81.08247321	85.71601621	75.03689422	72.05780538	69.28524946	Sdhd	9	50596357	50603812	-	1231	protein_coding	succinate dehydrogenase complex, subunit D, integral membrane protein [Source:MGI Symbol;Acc:MGI:1914175]	-
ENSMUSG00000105504	83.53258456	230.9992829	243.569695	230.6699004	181.0955557	182.822645	0	0.069700389	0.066416588	0.11232138	0.354845789	0.105414018	48.40353249	145.5517313	110.3166811	149.3677974	115.309194	86.69837658	0.146197253	0.081218534	1.721799555	0.221682942	0.119948916	0.351489824	232.0407131	219.0385345	214.4119869	0.102305272	0.074877599	0.157587307	131.8864159	131.6012486	117.6980343	0.097514565	0.202895877	0.141605586	Gbp5	3	142493978	142522344	+	6637	protein_coding	guanylate binding protein 5 [Source:MGI Symbol;Acc:MGI:2429943]	-
ENSMUSG00000029390	73.90216554	87.77062303	89.52192708	88.13646027	86.36115938	93.54367674	53.53797239	74.66957085	74.52026282	76.0978159	71.60031698	74.71148462	72.67684342	79.4021918	83.46348524	90.63667995	88.68305703	94.23399231	55.51674851	72.6420168	75.9452388	78.29251073	74.83363509	75.51851757	86.10507389	88.66886119	91.01920949	72.36935433	73.58701166	72.90879806	87.40532042	90.13532775	87.04186652	73.70438331	72.26713066	74.11624375	Tmed2	5	124540695	124550506	+	2527	protein_coding	transmembrane p24 trafficking protein 2 [Source:MGI Symbol;Acc:MGI:1929269]	-
ENSMUSG00000052459	30.98265523	69.93854726	70.60392842	78.06100942	63.07827578	64.81143393	35.96797509	102.621739	110.9821057	111.3214557	94.3064496	97.50177703	32.84846759	69.60601859	57.24109103	82.02061115	70.53962059	60.45328301	44.65721775	106.1121815	107.1366637	110.1610874	81.22920823	96.89507164	70.99366776	70.81891681	66.8830336	104.7634381	98.84087579	98.74430823	72.2110564	69.94955499	65.82177365	91.01977846	95.46020581	100.1170934	Atp6v1a	16	44085402	44139705	-	6044	protein_coding	ATPase, H+ transporting, lysosomal V1 subunit A [Source:MGI Symbol;Acc:MGI:1201780]	-
ENSMUSG00000031400	68.88654834	82.83533345	96.06577791	86.59713733	86.77525864	88.27238127	49.00042928	78.61888866	87.31697553	91.5563695	77.37891049	79.62866615	60.03069141	86.39526802	89.70930894	88.89693282	92.86206532	63.51282403	54.02869021	70.07347104	75.4654422	76.89444199	69.32082858	71.16730028	80.70672454	90.22497008	78.9493011	79.93682913	84.85622148	76.91491076	87.22682083	93.7129227	90.90411164	77.03644103	72.91605649	68.47569299	G6pdx	X	74409483	74429194	-	3080	protein_coding	glucose-6-phosphate dehydrogenase X-linked [Source:MGI Symbol;Acc:MGI:105979]	-
ENSMUSG00000056629	199.6265575	49.5232321	57.55872244	49.29500028	50.14473516	50.7533783	345.1704645	48.76425906	55.11748314	64.03967376	54.51861499	51.39082845	228.3719174	49.48082264	87.59548597	48.33401348	47.56831589	123.2540234	264.0426955	51.03407453	56.90569037	54.85510762	65.11789914	50.91634632	51.46950676	54.43265527	51.42915124	56.39558339	54.65021596	51.93736819	50.59590769	51.61828166	52.58326749	71.04386269	52.93966375	48.77261219	Fkbp2	19	6977741	6980461	-	663	protein_coding	FK506 binding protein 2 [Source:MGI Symbol;Acc:MGI:95542]	-
ENSMUSG00000038179	82.08533836	175.1937911	171.5155875	199.1954679	132.3292118	135.8873935	10.54367526	27.88433681	30.36626894	28.30316178	22.72984284	23.0816165	65.12695185	144.1840364	96.32470984	172.4991965	108.0767102	80.08354451	11.55384724	24.66893167	25.57730113	26.48003835	15.83478394	22.36627025	185.7577327	161.7346309	156.5872574	28.01845843	22.25854011	22.92167641	137.533696	119.1124926	116.1357063	21.36765144	20.31029386	23.0428779	Slamf7	1	171632403	171653035	-	4577	protein_coding	SLAM family member 7 [Source:MGI Symbol;Acc:MGI:1922595]	-
ENSMUSG00000037960	105.098324	70.39541354	79.01491233	92.83711476	69.83274061	70.16349711	89.28635523	70.01836959	75.47736148	84.51828859	69.53509864	74.43960776	98.27588338	75.70957524	97.04465385	102.0516244	73.45193596	120.8557581	96.07854351	68.55652209	70.40100732	66.36831954	70.87831785	65.06687594	80.82241042	74.16159014	73.36662965	78.4274989	78.02989202	66.04667371	81.3262145	72.71126426	77.20095081	78.99561868	64.0267238	64.60579007	Card19	13	49202950	49216037	-	1477	protein_coding	caspase recruitment domain family, member 19 [Source:MGI Symbol;Acc:MGI:1915730]	-
ENSMUSG00000003541	221.0840547	135.576092	123.2359086	139.01197	167.174877	174.8546621	51.32330891	33.17605695	19.17568441	35.53314535	35.26375004	38.44578333	141.5487222	83.30792873	91.87127251	83.42982797	96.51946569	130.8520232	47.25727115	32.3362455	21.01778837	32.1564424	53.90182274	44.24550083	122.3929443	135.728564	142.7443393	22.77341898	24.40673287	30.51717904	75.22914529	77.92034993	82.48792212	24.09768925	25.27240862	37.44595244	Ier3	17	35821684	35822923	+	1131	protein_coding	immediate early response 3 [Source:MGI Symbol;Acc:MGI:104814]	-
ENSMUSG00000028837	165.0316252	91.55158019	100.1831537	101.6140894	89.11209633	88.06895367	102.6621643	48.8813861	47.52220477	48.63274905	47.71116396	50.20621038	143.4539438	81.78725157	102.7593866	88.88854592	83.53483039	111.2522678	100.8054449	48.83524345	54.41223477	48.26971153	58.56824998	52.8083638	91.83747783	97.63417511	96.05861775	51.16938686	53.13342469	53.29100409	87.54308987	83.72028639	83.61182988	58.86117621	55.59804208	54.51967602	Psmb2	4	126677630	126709714	+	1204	protein_coding	proteasome (prosome, macropain) subunit, beta type 2 [Source:MGI Symbol;Acc:MGI:1347045]	-
ENSMUSG00000024014	154.6258539	146.2041998	152.0374933	147.534372	131.7535124	131.4131917	35.86802637	31.38956245	27.67157743	35.0413753	32.95463732	34.83577461	131.3739584	122.0035871	106.2425512	116.4235705	97.37581125	94.32392462	28.35285043	25.30665229	22.18864808	24.81928776	28.93625239	25.83603567	138.4527484	142.8969136	152.4037963	31.50478066	29.85063942	34.88999696	114.3997785	108.74531	107.3277327	23.56616972	24.98009788	28.55714614	Pim1	17	29490812	29496111	+	2638	protein_coding	proviral integration site 1 [Source:MGI Symbol;Acc:MGI:97584]	-
ENSMUSG00000025630	59.03019742	65.11053239	63.29129676	64.8075671	62.00659874	57.80417734	59.4544375	79.71212547	89.35829387	88.11760016	85.99211388	82.66414383	54.44608443	56.98898517	74.69737176	67.8606812	66.62203182	120.1167988	77.97367375	98.27474156	98.23069934	108.1866341	101.3595146	100.3909187	60.57088995	65.81464455	59.73189792	84.87940134	89.20021721	82.85740178	64.25137232	68.20806004	64.09497703	104.7710907	101.6393235	93.50969934	Hprt	X	52988137	53021659	+	1289	protein_coding	hypoxanthine guanine phosphoribosyl transferase [Source:MGI Symbol;Acc:MGI:96217]	-
ENSMUSG00000056091	86.77167643	109.0991028	127.9746035	166.2557234	101.7811152	107.0951684	48.19904409	40.28767704	48.96357682	53.20952755	45.50722808	45.27036018	91.68245482	88.79840344	94.18672009	145.6123486	95.9997473	79.69526128	49.97337264	47.3571065	50.23088058	50.24609694	45.27394361	54.91476597	131.657515	121.1866098	109.3758216	49.36453439	44.59168769	42.50130216	112.9523207	97.01964417	88.74411341	54.7165223	48.40053175	44.04360701	St3gal5	6	72097592	72154571	+	2618	protein_coding	ST3 beta-galactoside alpha-2,3-sialyltransferase 5 [Source:MGI Symbol;Acc:MGI:1339963]	-
ENSMUSG00000028618	74.3471353	70.80486582	68.16125238	75.69310247	70.67316872	69.19053186	76.80063096	82.15026363	82.90857248	91.30576986	83.54549872	85.03805763	70.70961133	69.33756369	73.05170284	70.74617471	67.10300762	105.280064	83.96621069	83.85809413	88.01839438	84.30869291	85.29014824	84.36447664	67.3280253	69.55140572	71.96480566	85.42543323	82.35832673	84.73928125	68.33468795	66.85940199	65.86974972	91.58582514	80.79381572	86.00976137	Tmem59	4	107178399	107200996	+	2056	protein_coding	transmembrane protein 59 [Source:MGI Symbol;Acc:MGI:1929278]	-
ENSMUSG00000063882	171.3147704	56.02053668	57.11735584	61.77419549	49.74864649	55.53466749	280.3866552	55.59694479	58.86927931	60.56623973	59.60002394	60.80075198	205.8403962	50.88224129	80.67162557	54.28091694	51.93055594	137.1601659	213.3586407	55.71151042	60.78839535	60.77181033	74.20902495	57.94469686	55.75751738	56.29544565	52.00077997	58.91620317	60.81008085	58.34080828	52.06867419	48.74097102	58.03419137	69.58621994	56.85393063	57.10151184	Uqcrh	4	116066965	116075071	-	1237	protein_coding	ubiquinol-cytochrome c reductase hinge protein [Source:MGI Symbol;Acc:MGI:1913826]	-
ENSMUSG00000020368	64.0776036	86.43118444	89.58419021	89.68246513	87.5823712	88.41193567	47.4540594	74.42235688	77.04962567	77.85752955	76.6061987	79.15407115	62.73641385	80.85367966	77.20561853	93.98745776	86.01188061	88.05413389	55.27307047	75.46434047	75.73678771	83.6977857	75.77502074	77.68231609	83.32464916	85.72780886	82.40439099	73.6343023	71.9119541	75.26847649	83.04512059	87.62972436	80.71525958	68.81629635	74.53093304	73.502937	Canx	11	50293961	50325673	-	4693	protein_coding	calnexin [Source:MGI Symbol;Acc:MGI:88261]	-
ENSMUSG00000042286	44.9853969	60.74116585	60.71234148	64.68701136	59.70804504	61.07394658	96.64708217	95.74080103	105.3471914	118.7040113	100.8833008	113.3333114	42.64482073	57.52449545	47.26888794	64.51546992	60.23092588	28.37684087	91.07670628	100.0073531	100.5287652	109.4356299	88.62266012	107.1520503	61.25719388	55.4446018	53.70196929	111.3891029	96.52232513	97.91301307	65.49584862	55.34894373	54.36921297	94.06939762	89.01520566	95.18662812	Stab1	14	31139013	31168641	-	10288	protein_coding	stabilin 1 [Source:MGI Symbol;Acc:MGI:2178742]	-
ENSMUSG00000034422	83.32135491	192.6977031	194.5242638	207.7367517	152.0487178	153.7534888	4.076831616	6.716376594	6.787838769	6.659815924	6.189322548	5.969358201	74.33051232	158.3835239	108.2373785	169.9442638	131.1061522	83.93823477	3.892644572	8.421362637	8.511496276	7.801411715	6.998407683	7.771112928	203.8051544	182.6763725	154.9445467	8.026005828	6.748119965	7.919214816	159.4443541	150.4543002	123.3827788	7.101519073	8.448874766	6.858022474	Parp14	16	35832874	35871544	-	9306	protein_coding	poly (ADP-ribose) polymerase family, member 14 [Source:MGI Symbol;Acc:MGI:1919489]	-
ENSMUSG00000020671	58.80393215	123.0927226	129.5897944	153.1732985	119.1156654	119.6683854	10.75640166	39.76818911	40.69276259	45.55660628	41.09837024	42.49975743	53.78684599	115.8457506	114.7093515	155.8954296	119.1407328	110.1508996	18.16053501	41.18190504	41.30739129	46.34489401	37.40030649	44.12734696	136.5583661	119.9715232	117.8183634	40.62790195	41.29459379	41.00585521	128.9348266	117.167611	119.4539645	38.5145535	38.53032261	42.34513539	Rab10	12	3247428	3309969	-	3513	protein_coding	RAB10, member RAS oncogene family [Source:MGI Symbol;Acc:MGI:105066]	-
ENSMUSG00000060636	192.6069859	50.85143124	57.71091391	58.5779781	53.4825586	56.32418187	288.2761073	54.72382848	57.15737688	63.95541481	56.91901826	59.72475456	219.7098142	49.19356303	77.06516543	53.31715153	52.7727542	118.3317863	207.0786036	51.99023974	58.58446972	53.45024826	67.53432872	58.04008906	53.94661005	59.07522369	59.3158808	56.67962584	58.10667517	55.29812609	50.30568324	51.44556421	53.78060999	68.16915373	59.01148608	56.20759353	Rpl35a	16	33056453	33060189	+	3526	protein_coding	ribosomal protein L35A [Source:MGI Symbol;Acc:MGI:1928894]	-
ENSMUSG00000056116	196.9153155	137.7189675	137.0964692	144.1230191	135.3182313	133.4205706	29.02655389	14.72447608	15.98473731	15.85086502	14.33666103	15.1136268	182.0888944	123.3552237	118.1101352	127.6366395	113.8960509	167.2248657	27.82941872	14.02820425	17.43902708	15.42041587	16.50247573	14.96594189	133.5957121	137.4337589	144.5391937	14.79719008	15.66820439	15.95419332	114.9070911	109.643507	121.497951	15.83992491	15.2813892	16.25925017	H2-T22	17	36037128	36042747	-	3414	protein_coding	histocompatibility 2, T region locus 22 [Source:MGI Symbol;Acc:MGI:95956]	-
ENSMUSG00000018326	79.02034147	91.42102863	90.26950439	92.18880657	95.15404536	83.95993654	60.91328886	66.76550107	65.67788076	66.25772007	70.28760124	64.40883632	71.88794569	85.62525844	83.75684175	89.21886127	86.67659003	84.50670252	58.93497528	65.99854933	65.96675974	68.53260032	67.66658931	67.66612364	92.46763464	95.57154247	92.61763457	67.96693224	69.81147994	69.03566349	85.3396891	88.5078978	87.13267248	69.82779686	71.85089875	70.44603668	Ywhab	2	163994960	164018588	+	3382	protein_coding	tyrosine 3-monooxygenase/tryptophan 5-monooxygenase activation protein, beta polypeptide [Source:MGI Symbol;Acc:MGI:1891917]	-
ENSMUSG00000026895	160.6082386	62.19573994	67.33176728	58.44583313	61.40720123	61.80388697	214.4148081	55.3999455	59.64460265	65.56671327	61.84204316	61.75620879	187.6390618	56.33013651	86.57170817	59.79531483	59.01622855	127.3207836	174.208984	56.97249072	61.14447721	61.41137272	68.45771181	59.12980016	56.4389589	58.90487581	61.98199799	57.30624091	60.92003033	60.27070361	61.45119595	60.6170179	58.75979308	73.28967035	62.56074039	59.52432863	Ndufa8	2	36036326	36049406	-	861	protein_coding	NADH:ubiquinone oxidoreductase subunit A8 [Source:MGI Symbol;Acc:MGI:1915625]	-
ENSMUSG00000028849	91.32194176	78.43895145	83.7717157	81.47261651	85.94918741	79.45152777	100.1248724	67.26215452	68.6437238	68.17889325	64.55836268	66.33293279	105.0845809	88.17331512	93.42525084	92.85741837	84.54008013	69.0003198	91.39842356	65.21796983	62.47511563	60.51979797	64.96114029	61.28565686	75.54441293	78.61180423	82.18948813	67.81324405	64.40275376	65.29758641	88.46047551	86.6853778	91.45142416	70.42490262	66.2533393	64.81158057	Map7d1	4	126232167	126256343	-	3652	protein_coding	MAP7 domain containing 1 [Source:MGI Symbol;Acc:MGI:2384297]	-
ENSMUSG00000087260	171.0947848	77.75905449	75.36402402	86.89373268	75.35717183	76.63591507	135.9623713	53.31894939	55.10086146	57.99602538	49.86599948	54.72806654	160.5022662	72.74174092	100.5853678	80.91968288	77.07933708	128.5854438	109.6722374	56.66283275	51.70852328	55.28853925	57.94800279	50.76111355	83.34240804	82.04533719	78.29581358	51.61629666	54.73539398	54.78906948	69.82774472	69.96666174	75.49121465	67.31541569	60.44163343	52.16144492	Lamtor5	3	107278858	107284082	+	884	protein_coding	late endosomal/lysosomal adaptor, MAPK and MTOR activator 5 [Source:MGI Symbol;Acc:MGI:1915826]	-
ENSMUSG00000018927	120.3722958	49.5871385	57.98437222	36.4151367	59.70314368	62.49782624	159.0267401	92.31985059	77.2824116	72.58442812	94.01050634	98.35785345	107.1506445	52.82490733	55.39561614	31.80674564	55.09104183	59.93134875	152.3037172	76.53156532	69.78677035	52.17719071	90.27140024	86.92239115	42.32073443	63.09717341	59.48397678	72.5779858	118.4958236	104.2769457	48.66200988	64.51668836	63.95508919	83.64978634	103.5042406	73.28563165	Ccl6	11	83587882	83593087	-	1795	protein_coding	chemokine (C-C motif) ligand 6 [Source:MGI Symbol;Acc:MGI:98263]	-
ENSMUSG00000029561	121.6087748	167.6075185	173.7435329	178.5116442	150.5123488	146.9839315	3.678427819	3.459471409	3.706816661	4.226361464	5.606566854	4.044786652	98.91773138	150.0868778	126.9850929	162.4840649	135.4283859	130.0503783	4.617629775	4.911549277	6.042292734	4.5733171	7.258505356	6.537635695	168.962156	163.1708327	165.3798184	4.303671754	5.287590467	6.992740371	144.7129766	139.7932691	140.1928027	6.583056702	7.476148419	5.962445784	Oasl2	5	114896936	114912234	+	6374	protein_coding	2'-5' oligoadenylate synthetase-like 2 [Source:MGI Symbol;Acc:MGI:1344390]	-
ENSMUSG00000032691	62.25980909	179.1366086	183.7617173	208.2543981	177.8878857	160.7858556	1.739377144	8.767294589	6.377955273	10.18981716	9.578343548	9.924542738	37.12629954	144.947468	110.4869717	172.555345	128.4181285	80.14513525	3.049412726	9.709619492	7.837465427	9.746474702	9.803901513	10.31645492	198.2133077	180.7374567	171.7975816	8.591406978	7.739463198	8.606655508	153.9869625	128.7345441	122.936481	8.171366923	9.229657904	8.202139059	Nlrp3	11	59541568	59566956	+	4057	protein_coding	NLR family, pyrin domain containing 3 [Source:MGI Symbol;Acc:MGI:2653833]	-
ENSMUSG00000047187	97.84178623	81.96668958	87.12599634	89.71847919	82.57641035	81.07957183	81.85431555	58.62944272	61.48150505	65.61010978	62.07136654	62.76359295	112.2912959	76.26186617	95.25977976	83.47630875	81.06615511	121.4745153	80.70762944	61.72150217	63.96302673	66.58573058	66.49247393	64.59196703	82.8460996	82.81007983	81.76205525	58.93368521	62.97020344	64.57473063	79.6112659	79.80861068	78.24057966	64.91595673	60.09823259	63.00824544	Rab2a	4	8535644	8607778	+	2133	protein_coding	RAB2A, member RAS oncogene family [Source:MGI Symbol;Acc:MGI:1928750]	-
ENSMUSG00000026880	69.50655383	93.4089927	91.12284494	101.9287474	88.38731346	88.6587876	62.1893537	73.94569185	75.00110184	84.10798649	74.4699289	71.90602101	61.41509476	81.5203105	68.10011122	91.94129546	77.53432593	55.13044412	60.29406758	73.35245595	71.89740666	79.38475623	66.28578595	71.54961943	88.84654844	88.29145732	88.73834066	71.78298354	73.11329093	67.2350461	79.22587463	73.92031696	78.11514735	70.81776511	64.69036976	66.20950422	Stom	2	35313986	35336976	-	2827	protein_coding	stomatin [Source:MGI Symbol;Acc:MGI:95403]	-
ENSMUSG00000027195	100.0457858	109.5224356	121.0078198	117.4467708	105.1733252	109.9809828	42.93553071	42.90109322	42.90862265	42.09268858	43.47688724	42.91682123	91.75686347	92.86958701	100.4378417	113.0834856	104.4774989	111.1439069	44.77997476	49.06225528	50.53887165	50.04714612	49.03916746	50.75889932	112.6653745	115.3246065	109.1813297	40.20778836	45.17842043	43.40258157	100.2039724	99.33238921	98.13044982	49.41493285	51.00108476	49.38093855	Hsd17b12	2	94032689	94157964	-	2407	protein_coding	hydroxysteroid (17-beta) dehydrogenase 12 [Source:MGI Symbol;Acc:MGI:1926967]	-
[truncated: 53,836 more rows]
