# Supplementary material for: Pharmacological targeting of BMAL1 modulates circadian and immune pathways
Source: Nat Chem Biol. 2025 Mar 25;21(5):736–45. doi: 10.1038/s41589-025-01863-x (PMC12037410; doi:10.1038/s41589-025-01863-x)
Supplement: Supplementary file 13 — Statistical source data. [file 41589_2025_1863_MOESM13_ESM.zip › PCA/README.txt]

CCM_FPKM_PCA_reorder.Rmd -> R script to produce PCA plot

CCM_metadata.csv -> CCM metadata for PCA plot

gene_fpkm.csv -> the FPKM list with the annotation of each gene. (FPKM (short for the expected number of Fragments Per Kilobase of transcript sequence per Millions base pairs sequenced) is the most common method of estimating gene expression levels, which takes the effects into consideration of both sequencing depth and gene length on counting of fragments)
