# Supplementary material for: Pharmacological targeting of BMAL1 modulates circadian and immune pathways
Source: Nat Chem Biol. 2025 Mar 25;21(5):736–45. doi: 10.1038/s41589-025-01863-x (PMC12037410; doi:10.1038/s41589-025-01863-x)
Supplement: Supplementary file 13 — Statistical source data. [file 41589_2025_1863_MOESM13_ESM.zip › PCA/CCM_metadata.csv]

Samples	Genotype	Treatment
WT_C1	WT	Vehicle
WT_L1	WT	LPS
WT_A1	WT	CCM
WT_L_A1	WT	LPS + CCM
WT_C2	WT	Vehicle
WT_L2	WT	LPS
WT_A2	WT	CCM
WT_L_A2	WT	LPS + CCM
WT_C3	WT	Vehicle
WT_L3	WT	LPS
WT_A3	WT	CCM
WT_L_A3	WT	LPS + CCM
CRE_C1	CRE	Vehicle
CRE_L1	CRE	LPS
CRE_A1	CRE	CCM
CRE_L_A1	CRE	LPS + CCM
CRE_C2	CRE	Vehicle
CRE_L2	CRE	LPS
CRE_A2	CRE	CCM
CRE_L_A2	CRE	LPS + CCM
CRE_C3	CRE	Vehicle
CRE_L3	CRE	LPS
CRE_A3	CRE	CCM
CRE_L_A3	CRE	LPS + CCM
CRE_C4	CRE	Vehicle
CRE_L4	CRE	LPS
CRE_A4	CRE	CCM
CRE_L_A4	CRE	LPS + CCM
CRE_C5	CRE	Vehicle
CRE_L5	CRE	LPS
CRE_A5	CRE	CCM
CRE_L_A5	CRE	LPS + CCM
CRE_C6	CRE	Vehicle
CRE_L6	CRE	LPS
CRE_A6	CRE	CCM
CRE_L_A6	CRE	LPS + CCM
