# Supplementary material for: Pharmacological targeting of BMAL1 modulates circadian and immune pathways
Source: Nat Chem Biol. 2025 Mar 25;21(5):736–45. doi: 10.1038/s41589-025-01863-x (PMC12037410; doi:10.1038/s41589-025-01863-x)
Supplement: Supplementary file 14 — Statistical source data. [file 41589_2025_1863_MOESM14_ESM.xlsx]

## Sheet: Extended Fig.7
ChIP-qPCR (Fold change anti-BMAL1/IgG)
	DMSO			CCM
CRY1	27.642	35.921	36.61	59.37	48.346	51.375
CRY2	46.428	51.954	45.177	56.755	52.362	71.66
PER1	108.649	137.942	128.451	144.159	102.503	152.855
PER2	71.732	85.325	80.075	76.167	64.151	89.958
PER3	46.352	61.451	58.618	55.753	40.564	52.23
