# Supplementary material for: Pharmacological targeting of BMAL1 modulates circadian and immune pathways
Source: Nat Chem Biol. 2025 Mar 25;21(5):736–45. doi: 10.1038/s41589-025-01863-x (PMC12037410; doi:10.1038/s41589-025-01863-x)
Supplement: Supplementary file 15 — Statistical source data. [file 41589_2025_1863_MOESM15_ESM.zip]

Archive with 91 entries (86 files):
- Alternative splicing - Novogene analysis/
- Alternative splicing - Novogene analysis/WT_L_AvsWT_L/
- Alternative splicing - Novogene analysis/Novogene file key.txt
- __MACOSX/Alternative splicing - Novogene analysis/._Novogene file key.txt
- Alternative splicing - Novogene analysis/CRE_L_AvsCRE_L/
- Alternative splicing - Novogene analysis/WT_AvsWT_C/
- Alternative splicing - Novogene analysis/All_AS_basalvLPS.xlsx
- __MACOSX/Alternative splicing - Novogene analysis/._All_AS_basalvLPS.xlsx
- Alternative splicing - Novogene analysis/AS.README.pdf
- __MACOSX/Alternative splicing - Novogene analysis/._AS.README.pdf
- Alternative splicing - Novogene analysis/CRE_AvsCRE_C/
- Alternative splicing - Novogene analysis/WT_L_AvsWT_L/WT_L_AvsWT_L_MXE_significant.xls
- __MACOSX/Alternative splicing - Novogene analysis/WT_L_AvsWT_L/._WT_L_AvsWT_L_MXE_significant.xls
- Alternative splicing - Novogene analysis/WT_L_AvsWT_L/WT_L_AvsWT_L_A3SS.xls
- __MACOSX/Alternative splicing - Novogene analysis/WT_L_AvsWT_L/._WT_L_AvsWT_L_A3SS.xls
- Alternative splicing - Novogene analysis/WT_L_AvsWT_L/WT_L_AvsWT_L_SE_significant.xls
- __MACOSX/Alternative splicing - Novogene analysis/WT_L_AvsWT_L/._WT_L_AvsWT_L_SE_significant.xls
- Alternative splicing - Novogene analysis/WT_L_AvsWT_L/WT_L_AvsWT_L_RI.xls
- __MACOSX/Alternative splicing - Novogene analysis/WT_L_AvsWT_L/._WT_L_AvsWT_L_RI.xls
- Alternative splicing - Novogene analysis/WT_L_AvsWT_L/WT_L_AvsWT_L_A5SS.xls
- __MACOSX/Alternative splicing - Novogene analysis/WT_L_AvsWT_L/._WT_L_AvsWT_L_A5SS.xls
- Alternative splicing - Novogene analysis/WT_L_AvsWT_L/WT_L_AvsWT_L_RI_significant.xls
- __MACOSX/Alternative splicing - Novogene analysis/WT_L_AvsWT_L/._WT_L_AvsWT_L_RI_significant.xls
- Alternative splicing - Novogene analysis/WT_L_AvsWT_L/WT_L_AvsWT_L_SE.xls
- __MACOSX/Alternative splicing - Novogene analysis/WT_L_AvsWT_L/._WT_L_AvsWT_L_SE.xls
- Alternative splicing - Novogene analysis/WT_L_AvsWT_L/WT_L_AvsWT_L_A5SS_significant.xls
- __MACOSX/Alternative splicing - Novogene analysis/WT_L_AvsWT_L/._WT_L_AvsWT_L_A5SS_significant.xls
- Alternative splicing - Novogene analysis/WT_L_AvsWT_L/WT_L_AvsWT_L_A3SS_significant.xls
- __MACOSX/Alternative splicing - Novogene analysis/WT_L_AvsWT_L/._WT_L_AvsWT_L_A3SS_significant.xls
- Alternative splicing - Novogene analysis/WT_L_AvsWT_L/WT_L_AvsWT_L_MXE.xls
- __MACOSX/Alternative splicing - Novogene analysis/WT_L_AvsWT_L/._WT_L_AvsWT_L_MXE.xls
- Alternative splicing - Novogene analysis/CRE_L_AvsCRE_L/CRE_L_AvsCRE_L_MXE_significant.xls
- __MACOSX/Alternative splicing - Novogene analysis/CRE_L_AvsCRE_L/._CRE_L_AvsCRE_L_MXE_significant.xls
- Alternative splicing - Novogene analysis/CRE_L_AvsCRE_L/CRE_L_AvsCRE_L_RI_significant.xls
- __MACOSX/Alternative splicing - Novogene analysis/CRE_L_AvsCRE_L/._CRE_L_AvsCRE_L_RI_significant.xls
- Alternative splicing - Novogene analysis/CRE_L_AvsCRE_L/CRE_L_AvsCRE_L_SE.xls
- __MACOSX/Alternative splicing - Novogene analysis/CRE_L_AvsCRE_L/._CRE_L_AvsCRE_L_SE.xls
- Alternative splicing - Novogene analysis/CRE_L_AvsCRE_L/CRE_L_AvsCRE_L_A3SS_significant.xls
- __MACOSX/Alternative splicing - Novogene analysis/CRE_L_AvsCRE_L/._CRE_L_AvsCRE_L_A3SS_significant.xls
- Alternative splicing - Novogene analysis/CRE_L_AvsCRE_L/CRE_L_AvsCRE_L_A5SS_significant.xls
- __MACOSX/Alternative splicing - Novogene analysis/CRE_L_AvsCRE_L/._CRE_L_AvsCRE_L_A5SS_significant.xls
- Alternative splicing - Novogene analysis/CRE_L_AvsCRE_L/CRE_L_AvsCRE_L_MXE.xls
- __MACOSX/Alternative splicing - Novogene analysis/CRE_L_AvsCRE_L/._CRE_L_AvsCRE_L_MXE.xls
- Alternative splicing - Novogene analysis/CRE_L_AvsCRE_L/CRE_L_AvsCRE_L_A3SS.xls
- __MACOSX/Alternative splicing - Novogene analysis/CRE_L_AvsCRE_L/._CRE_L_AvsCRE_L_A3SS.xls
- Alternative splicing - Novogene analysis/CRE_L_AvsCRE_L/CRE_L_AvsCRE_L_A5SS.xls
- __MACOSX/Alternative splicing - Novogene analysis/CRE_L_AvsCRE_L/._CRE_L_AvsCRE_L_A5SS.xls
- Alternative splicing - Novogene analysis/CRE_L_AvsCRE_L/CRE_L_AvsCRE_L_SE_significant.xls
- __MACOSX/Alternative splicing - Novogene analysis/CRE_L_AvsCRE_L/._CRE_L_AvsCRE_L_SE_significant.xls
- Alternative splicing - Novogene analysis/CRE_L_AvsCRE_L/CRE_L_AvsCRE_L_RI.xls
- __MACOSX/Alternative splicing - Novogene analysis/CRE_L_AvsCRE_L/._CRE_L_AvsCRE_L_RI.xls
- Alternative splicing - Novogene analysis/WT_AvsWT_C/WT_AvsWT_C_A5SS.xls
- __MACOSX/Alternative splicing - Novogene analysis/WT_AvsWT_C/._WT_AvsWT_C_A5SS.xls
- Alternative splicing - Novogene analysis/WT_AvsWT_C/WT_AvsWT_C_SE.xls
- __MACOSX/Alternative splicing - Novogene analysis/WT_AvsWT_C/._WT_AvsWT_C_SE.xls
- Alternative splicing - Novogene analysis/WT_AvsWT_C/WT_AvsWT_C_RI_significant.xls
- __MACOSX/Alternative splicing - Novogene analysis/WT_AvsWT_C/._WT_AvsWT_C_RI_significant.xls
- Alternative splicing - Novogene analysis/WT_AvsWT_C/WT_AvsWT_C_A3SS.xls
- __MACOSX/Alternative splicing - Novogene analysis/WT_AvsWT_C/._WT_AvsWT_C_A3SS.xls
- Alternative splicing - Novogene analysis/WT_AvsWT_C/WT_AvsWT_C_MXE_significant.xls
- __MACOSX/Alternative splicing - Novogene analysis/WT_AvsWT_C/._WT_AvsWT_C_MXE_significant.xls
- Alternative splicing - Novogene analysis/WT_AvsWT_C/WT_AvsWT_C_MXE.xls
- __MACOSX/Alternative splicing - Novogene analysis/WT_AvsWT_C/._WT_AvsWT_C_MXE.xls
- Alternative splicing - Novogene analysis/WT_AvsWT_C/WT_AvsWT_C_A5SS_significant.xls
- __MACOSX/Alternative splicing - Novogene analysis/WT_AvsWT_C/._WT_AvsWT_C_A5SS_significant.xls
- Alternative splicing - Novogene analysis/WT_AvsWT_C/WT_AvsWT_C_A3SS_significant.xls
- __MACOSX/Alternative splicing - Novogene analysis/WT_AvsWT_C/._WT_AvsWT_C_A3SS_significant.xls
- Alternative splicing - Novogene analysis/WT_AvsWT_C/WT_AvsWT_C_SE_significant.xls
- __MACOSX/Alternative splicing - Novogene analysis/WT_AvsWT_C/._WT_AvsWT_C_SE_significant.xls
- Alternative splicing - Novogene analysis/WT_AvsWT_C/WT_AvsWT_C_RI.xls
- __MACOSX/Alternative splicing - Novogene analysis/WT_AvsWT_C/._WT_AvsWT_C_RI.xls
- Alternative splicing - Novogene analysis/CRE_AvsCRE_C/CRE_AvsCRE_C_SE_significant.xls
- __MACOSX/Alternative splicing - Novogene analysis/CRE_AvsCRE_C/._CRE_AvsCRE_C_SE_significant.xls
- Alternative splicing - Novogene analysis/CRE_AvsCRE_C/CRE_AvsCRE_C_RI.xls
- __MACOSX/Alternative splicing - Novogene analysis/CRE_AvsCRE_C/._CRE_AvsCRE_C_RI.xls
- Alternative splicing - Novogene analysis/CRE_AvsCRE_C/CRE_AvsCRE_C_A3SS.xls
- __MACOSX/Alternative splicing - Novogene analysis/CRE_AvsCRE_C/._CRE_AvsCRE_C_A3SS.xls
- Alternative splicing - Novogene analysis/CRE_AvsCRE_C/CRE_AvsCRE_C_A5SS.xls
- __MACOSX/Alternative splicing - Novogene analysis/CRE_AvsCRE_C/._CRE_AvsCRE_C_A5SS.xls
- Alternative splicing - Novogene analysis/CRE_AvsCRE_C/CRE_AvsCRE_C_A5SS_significant.xls
- __MACOSX/Alternative splicing - Novogene analysis/CRE_AvsCRE_C/._CRE_AvsCRE_C_A5SS_significant.xls
- Alternative splicing - Novogene analysis/CRE_AvsCRE_C/CRE_AvsCRE_C_MXE.xls
- __MACOSX/Alternative splicing - Novogene analysis/CRE_AvsCRE_C/._CRE_AvsCRE_C_MXE.xls
- Alternative splicing - Novogene analysis/CRE_AvsCRE_C/CRE_AvsCRE_C_MXE_significant.xls
- __MACOSX/Alternative splicing - Novogene analysis/CRE_AvsCRE_C/._CRE_AvsCRE_C_MXE_significant.xls
- Alternative splicing - Novogene analysis/CRE_AvsCRE_C/CRE_AvsCRE_C_RI_significant.xls
- __MACOSX/Alternative splicing - Novogene analysis/CRE_AvsCRE_C/._CRE_AvsCRE_C_RI_significant.xls
- Alternative splicing - Novogene analysis/CRE_AvsCRE_C/CRE_AvsCRE_C_A3SS_significant.xls
- __MACOSX/Alternative splicing - Novogene analysis/CRE_AvsCRE_C/._CRE_AvsCRE_C_A3SS_significant.xls
- Alternative splicing - Novogene analysis/CRE_AvsCRE_C/CRE_AvsCRE_C_SE.xls
- __MACOSX/Alternative splicing - Novogene analysis/CRE_AvsCRE_C/._CRE_AvsCRE_C_SE.xls
