# Supplementary material for: Pharmacological targeting of BMAL1 modulates circadian and immune pathways
Source: Nat Chem Biol. 2025 Mar 25;21(5):736–45. doi: 10.1038/s41589-025-01863-x (PMC12037410; doi:10.1038/s41589-025-01863-x)
Supplement: Supplementary file 15 — Statistical source data. [file 41589_2025_1863_MOESM15_ESM.zip › Alternative splicing - Novogene analysis/Novogene file key.txt]

Novogene files:

CRE = Bmal1 KO

WT = Wild-type

A = CCM 100uM

C = DMSO (0.1%)

L = Lipopolysaccharide (100nM)
