# Supplementary material for: Pharmacological targeting of BMAL1 modulates circadian and immune pathways
Source: Nat Chem Biol. 2025 Mar 25;21(5):736–45. doi: 10.1038/s41589-025-01863-x (PMC12037410; doi:10.1038/s41589-025-01863-x)
Supplement: Supplementary file 15 — Statistical source data. [file 41589_2025_1863_MOESM15_ESM.zip › Alternative splicing - Novogene analysis/All_AS_basalvLPS.xlsx]

## Sheet: Sheet1
Type of AS	Basal (AvsC) ENSMUS	Basal (AvsC) name	Stimulated (L_AvsL) ENSMUS	Stimulated (L_AvsL) name
RI	ENSMUSG00000044551	9930012K11Rik	ENSMUSG00000041679	Lrrc29
	ENSMUSG00000027318	Adam33	ENSMUSG00000015536	Mocs2
	ENSMUSG00000025507	Pidd1	ENSMUSG00000028716	Pdzk1ip1
	ENSMUSG00000036112	Metap2	ENSMUSG00000049676	Catsperg1
			ENSMUSG00000049676	Catsperg1
			ENSMUSG00000033669	Zfp7
			ENSMUSG00000038900	Rpl12
			ENSMUSG00000002109	Ddb2
			ENSMUSG00000034863	Ano8
MXE	ENSMUSG00000040648	Ppip5k2	ENSMUSG00000063108	Zfp26
			ENSMUSG00000025584	Pde8a
			ENSMUSG00000073643	Wdfy1
			ENSMUSG00000000392	Fap
			ENSMUSG00000076441	Ass1
A5SS	ENSMUSG00000059540	Tcea2	ENSMUSG00000041215	Yeats2
	ENSMUSG00000039748	Exo1	ENSMUSG00000037816	Fbxw17
	ENSMUSG00000039748	Exo1	ENSMUSG00000038412	Higd1a
	ENSMUSG00000038538	Ubn2	ENSMUSG00000035696	Rnf38
	ENSMUSG00000033961	Zfp446	ENSMUSG00000034917	Tjp3
	ENSMUSG00000042744	Hectd4	ENSMUSG00000028295	Smim8
	ENSMUSG00000070420	Zscan25	ENSMUSG00000036792	Mbd5
			ENSMUSG00000041459	Tardbp
			ENSMUSG00000035310	Lin54
			ENSMUSG00000022861	Dgkg
			ENSMUSG00000097277	2900076A07Rik
SE	ENSMUSG00000024985	Tcf7l2	ENSMUSG00000023971	Rrp36
	ENSMUSG00000024985	Tcf7l2	ENSMUSG00000024457	Trim26
	ENSMUSG00000037013	Ss18	ENSMUSG00000000386	Mx1
	ENSMUSG00000061613	U2af1	ENSMUSG00000016940	Kctd2
	ENSMUSG00000023861	Mpc1	ENSMUSG00000020485	Supt4a
	ENSMUSG00000023045	Soat2	ENSMUSG00000036644	Tbc1d9b
	ENSMUSG00000033728	Lrrc14	ENSMUSG00000020160	Meis1
	ENSMUSG00000021276	Cinp	ENSMUSG00000061536	Sec22c
	ENSMUSG00000020954	Strn3	ENSMUSG00000025893	Kbtbd3
	ENSMUSG00000063894	Zkscan8	ENSMUSG00000042323	Pbrm1
	ENSMUSG00000020776	Fbf1	ENSMUSG00000053453	Thoc7
	ENSMUSG00000042709	Atpaf2	ENSMUSG00000034308	Sdr42e1
	ENSMUSG00000038708	Golga4	ENSMUSG00000052760	A630001G21Rik
	ENSMUSG00000051705	Senp8	ENSMUSG00000089945	Pakap
	ENSMUSG00000051705	Senp8	ENSMUSG00000025261	Huwe1
	ENSMUSG00000058192	Zfp846	ENSMUSG00000032966	Fkbp1a
	ENSMUSG00000010067	Rassf1	ENSMUSG00000005087	Cd44
	ENSMUSG00000084925	1810062O18Rik	ENSMUSG00000005087	Cd44
	ENSMUSG00000053453	Thoc7	ENSMUSG00000053192	Mllt11
	ENSMUSG00000033545	Znrf1	ENSMUSG00000047592	Nxpe5
	ENSMUSG00000012889	Podnl1	ENSMUSG00000047592	Nxpe5
	ENSMUSG00000089945	Pakap	ENSMUSG00000052751	Repin1
	ENSMUSG00000031898	Dpep3	ENSMUSG00000087177	E130307A14Rik
	ENSMUSG00000085614	1700123M08Rik	ENSMUSG00000038005	Hpf1
	ENSMUSG00000031105	Slc25a14	ENSMUSG00000015214	Mtmr1
	ENSMUSG00000031105	Slc25a14	ENSMUSG00000049119	Fam110b
	ENSMUSG00000087366	Junos	ENSMUSG00000039662	Icmt
	ENSMUSG00000030314	Atg7	ENSMUSG00000102644	Thap6
	ENSMUSG00000085396	Firre	ENSMUSG00000023206	Il15ra
	ENSMUSG00000026767	Mindy3	ENSMUSG00000062593	Gm49339
	ENSMUSG00000026767	Mindy3	ENSMUSG00000029422	Rsrc2
	ENSMUSG00000060227	Casc4	ENSMUSG00000022779	Top3b
	ENSMUSG00000032534	Cep63	ENSMUSG00000022779	Top3b
	ENSMUSG00000041939	Mvk	ENSMUSG00000038301	Snx10
	ENSMUSG00000053333	Dis3l2	ENSMUSG00000035614	Togaram1
	ENSMUSG00000043183	Simc1	ENSMUSG00000030279	C2cd5
	ENSMUSG00000066800	Rnasel	ENSMUSG00000054715	Zscan22
	ENSMUSG00000066800	Rnasel	ENSMUSG00000047603	Zfp235
	ENSMUSG00000029221	Slc30a9	ENSMUSG00000029060	Mib2
	ENSMUSG00000020516	Rps6kb1	ENSMUSG00000031090	Nadsyn1
	ENSMUSG00000049606	Zfp644	ENSMUSG00000037876	Jmjd1c
	ENSMUSG00000023044	Csad	ENSMUSG00000039801	Cplane1
	ENSMUSG00000046006	Gapt	ENSMUSG00000027130	Slc12a6
	ENSMUSG00000039747	Orai2
	ENSMUSG00000022773	Ypel1
	ENSMUSG00000063889	Crem
	ENSMUSG00000074529	Zfp972
	ENSMUSG00000039382	Wdr45
	ENSMUSG00000022601	Zbtb11
	ENSMUSG00000029127	Zbtb49
	ENSMUSG00000029127	Zbtb49
	ENSMUSG00000091625	Lsm5
	ENSMUSG00000091625	Lsm5
	ENSMUSG00000024163	Mapk8ip3
	ENSMUSG00000011158	Brf1
	ENSMUSG00000053091	Lins1
	ENSMUSG00000035476	Tab3
	ENSMUSG00000030990	Pgap2
	ENSMUSG00000030990	Pgap2
A3SS	ENSMUSG00000032966	Fkbp1a	ENSMUSG00000046311	Zfp62
	ENSMUSG00000039988	Ankrd13c	ENSMUSG00000074794	Arrdc3
	ENSMUSG00000037339	Fam53a	ENSMUSG00000032332	Col12a1
	ENSMUSG00000038685	Rtel1	ENSMUSG00000031562	Dctd
	ENSMUSG00000026017	Carf	ENSMUSG00000024073	Birc6
	ENSMUSG00000043059	Zfp513	ENSMUSG00000038533	Cbfa2t2
	ENSMUSG00000022552	Sharpin	ENSMUSG00000028184	Adgrl2
	ENSMUSG00000025507	Pidd1	ENSMUSG00000053477	Tcf4
			ENSMUSG00000052752	Traf7
			ENSMUSG00000055897	Ppp4r1l-ps
			ENSMUSG00000026333	Gin1
			ENSMUSG00000039745	Htatip2
