# Supplementary material for: Pharmacological targeting of BMAL1 modulates circadian and immune pathways
Source: Nat Chem Biol. 2025 Mar 25;21(5):736–45. doi: 10.1038/s41589-025-01863-x (PMC12037410; doi:10.1038/s41589-025-01863-x)
Supplement: Supplementary file 15 — Statistical source data. [file 41589_2025_1863_MOESM15_ESM.zip › Alternative splicing - Novogene analysis/WT_L_AvsWT_L/WT_L_AvsWT_L_MXE_significant.xls]

GeneID	geneSymbol	chr	strand	1stExonStart_0base	1stExonEnd	2ndExonStart_0base	2ndExonEnd	upstreamES	upstreamEE	downstreamES	downstreamEE	IJC_SAMPLE_1	SJC_SAMPLE_1	IJC_SAMPLE_2	SJC_SAMPLE_2	IncFormLen	SkipFormLen	PValue	FDR	IncLevel1	IncLevel2	IncLevelDifference
ENSMUSG00000063108	Zfp26	9	-	20440191	20440275	20441328	20441455	20439521	20439604	20444258	20444985	0,0,0	9,12,12	8,10,2	7,10,14	276	233	1.53313338231e-05	0.0164321235916	0.0,0.0,0.0	0.491,0.458,0.108	-0.352
ENSMUSG00000025584	Pde8a	7	+	81309698	81309895	81314740	81314784	81308938	81308981	81315109	81315187	1,2,2	0,1,0	0,0,1	3,4,0	346	193	6.11806684092e-07	0.000819668005012	1.0,0.527,1.0	0.0,0.0,1.0	0.509
ENSMUSG00000073643	Wdfy1	1	-	79722213	79722268	79729655	79729710	79718973	79719274	79733799	79733873	2,0,1	4,5,3	1,8,8	1,0,1	204	204	7.95422299138e-08	0.000142088936703	0.333,0.0,0.25	0.5,1.0,0.889	-0.602
ENSMUSG00000000392	Fap	2	-	62552273	62552326	62553782	62553857	62548569	62548642	62554744	62554839	2,2,2	0,0,0	2,0,0	3,3,2	224	202	1.29218813427e-09	3.46241810578e-06	1.0,1.0,1.0	0.375,0.0,0.0	0.875
ENSMUSG00000076441	Ass1	2	+	31510109	31510241	31514678	31514835	31501487	31501552	31518725	31518791	0,6,323	1494,1629,1713	688,464,711	1166,1892,1851	281	306	0	0.0	0.0,0.004,0.17	0.391,0.211,0.295	-0.241
