# Supplementary material for: Pharmacological targeting of BMAL1 modulates circadian and immune pathways
Source: Nat Chem Biol. 2025 Mar 25;21(5):736–45. doi: 10.1038/s41589-025-01863-x (PMC12037410; doi:10.1038/s41589-025-01863-x)
Supplement: Supplementary file 15 — Statistical source data. [file 41589_2025_1863_MOESM15_ESM.zip › Alternative splicing - Novogene analysis/WT_L_AvsWT_L/WT_L_AvsWT_L_A3SS.xls]

GeneID	geneSymbol	chr	strand	longExonStart_0base	longExonEnd	shortES	shortEE	flankingES	flankingEE	IJC_SAMPLE_1	SJC_SAMPLE_1	IJC_SAMPLE_2	SJC_SAMPLE_2	IncFormLen	SkipFormLen	PValue	FDR	IncLevel1	IncLevel2	IncLevelDifference
ENSMUSG00000024985	Tcf7l2	19	+	55917338	55917479	55917353	55917479	55912558	55912645	2,3,0	2,8,7	5,5,5	9,7,7	164	149	0.143873181364	1.0	0.476,0.254,0.0	0.335,0.394,0.394	-0.131
ENSMUSG00000025224	Gbf1	19	+	46268390	46268516	46268419	46268516	46267992	46268116	33,61,35	0,0,1	33,53,45	1,0,0	178	149	1	1.0	1.0,1.0,0.967	0.965,1.0,1.0	0.001
ENSMUSG00000025199	Chuk	19	-	44078888	44079266	44078888	44078985	44081945	44081995	10,22,25	89,101,95	28,21,16	76,123,115	430	149	1	1.0	0.037,0.07,0.084	0.113,0.056,0.046	-0.008
ENSMUSG00000025159	Mms19	19	-	41945732	41947103	41945732	41945815	41947689	41947746	126,124,111	3,0,0	109,119,163	0,0,3	1437	149	1	1.0	0.813,1.0,1.0	1.0,1.0,0.849	-0.012
ENSMUSG00000025159	Mms19	19	-	41950751	41950851	41950751	41950846	41952406	41952562	43,60,64	0,1,1	48,69,61	1,0,0	154	149	1	1.0	1.0,0.983,0.984	0.979,1.0,1.0	-0.004
ENSMUSG00000025159	Mms19	19	-	41953916	41954017	41953916	41954014	41954465	41954547	31,39,40	27,35,34	29,35,47	13,32,39	152	149	1	1.0	0.53,0.522,0.536	0.686,0.517,0.542	-0.052
ENSMUSG00000025159	Mms19	19	-	41955418	41955596	41955418	41955573	41955822	41955961	2,2,7	71,54,49	4,3,4	39,68,91	172	149	1	1.0	0.024,0.031,0.11	0.082,0.037,0.037	0.003
ENSMUSG00000025159	Mms19	19	-	41955822	41955983	41955822	41955961	41956508	41956586	2,6,3	47,54,34	4,4,6	45,49,68	171	149	1	1.0	0.036,0.088,0.071	0.072,0.066,0.071	-0.005
ENSMUSG00000025159	Mms19	19	-	41962949	41963078	41962949	41963034	41963400	41963470	53,50,81	0,0,3	68,74,71	0,0,0	193	149	1	1.0	1.0,1.0,0.954	1.0,1.0,1.0	-0.015
ENSMUSG00000025159	Mms19	19	-	41963400	41963470	41963400	41963458	41964317	41964403	5,2,8	0,0,0	0,9,8	0,1,0	161	149	1	1.0	1.0,1.0,1.0	NA,0.893,1.0	0.053
ENSMUSG00000025157	Zdhhc16	19	+	41938719	41938836	41938807	41938836	41938363	41938452	4,8,9	65,92,91	4,7,1	50,99,122	237	149	1	1.0	0.037,0.052,0.059	0.048,0.043,0.005	0.017
ENSMUSG00000048612	Myof	19	-	37981877	37983010	37981877	37981908	37983088	37983151	407,433,409	4,0,0	344,466,544	0,2,0	1251	149	1	1.0	0.924,1.0,1.0	1.0,0.965,1.0	-0.014
ENSMUSG00000041180	Hectd2	19	+	36601428	36601528	36601431	36601528	36599595	36599719	0,0,0	0,2,0	0,1,0	0,0,0	152	149	1	1.0	NA,0.0,NA	NA,1.0,NA	-1.0
ENSMUSG00000024805	Pcgf5	19	+	36437302	36437362	36437305	36437362	36437154	36437210	132,162,144	3,1,11	224,253,288	5,12,6	152	149	1	1.0	0.977,0.994,0.928	0.978,0.954,0.979	-0.004
ENSMUSG00000024781	Lipa	19	-	34524737	34524846	34524737	34524842	34527365	34527474	857,938,832	75,63,62	744,957,956	56,90,62	153	149	1	1.0	0.918,0.935,0.929	0.928,0.912,0.938	0.001
ENSMUSG00000025231	Sufu	19	+	46453158	46453315	46453161	46453315	46450890	46450963	17,11,23	12,19,16	12,11,18	19,20,15	152	149	0.65654821372	1.0	0.581,0.362,0.585	0.382,0.35,0.541	0.085
ENSMUSG00000024672	Ms4a7	19	-	11322298	11322418	11322298	11322400	11324421	11324628	31,27,50	2034,1875,2248	48,80,69	2592,3212,3249	167	149	1	1.0	0.013,0.013,0.019	0.016,0.022,0.019	-0.004
ENSMUSG00000024735	Prpf19	19	+	10898925	10899124	10898982	10899124	10897816	10897893	8,35,24	185,240,212	20,41,22	206,273,249	206	149	1	1.0	0.03,0.095,0.076	0.066,0.098,0.06	-0.008
ENSMUSG00000036098	Myrf	19	-	10215016	10215105	10215016	10215102	10215741	10215810	0,16,3	0,4,0	4,11,7	3,1,7	152	149	1	1.0	NA,0.797,1.0	0.567,0.915,0.495	0.24
ENSMUSG00000010110	Stx5a	19	+	8754876	8755642	8754908	8755642	8749905	8750027	0,0,2	75,107,93	0,0,0	83,118,113	181	149	1	1.0	0.0,0.0,0.017	0.0,0.0,0.0	0.006
ENSMUSG00000024962	Vegfb	19	-	6985360	6985596	6985360	6985495	6985804	6985840	12,22,26	12,4,14	39,27,44	3,6,19	250	149	0.245009274333	1.0	0.373,0.766,0.525	0.886,0.728,0.58	-0.177
ENSMUSG00000024958	Gpr137	19	-	6940351	6940482	6940351	6940401	6941091	6941507	87,94,106	2,0,0	78,113,93	0,0,0	230	149	1	1.0	0.966,1.0,1.0	1.0,1.0,1.0	-0.011
ENSMUSG00000024958	Gpr137	19	-	6940351	6940482	6940351	6940401	6941923	6942450	46,46,56	3,0,0	39,67,48	0,0,0	230	149	1	1.0	0.909,1.0,1.0	1.0,1.0,1.0	-0.03
ENSMUSG00000024948	Map4k2	19	+	6341743	6341834	6341766	6341834	6341458	6341516	36,38,32	1,1,1	21,32,21	0,1,3	172	149	1	1.0	0.969,0.971,0.965	1.0,0.965,0.858	0.027
ENSMUSG00000024948	Map4k2	19	+	6341743	6341834	6341769	6341834	6341458	6341516	36,39,32	2,1,1	21,32,22	0,3,0	175	149	1	1.0	0.939,0.971,0.965	1.0,0.901,1.0	-0.009
ENSMUSG00000024948	Map4k2	19	+	6341766	6341834	6341769	6341834	6341458	6341516	1,2,1	2,1,1	0,1,4	0,3,0	152	149	1	1.0	0.329,0.662,0.495	NA,0.246,1.0	-0.128
ENSMUSG00000024948	Map4k2	19	+	6343460	6343523	6343487	6343523	6343254	6343386	24,24,30	0,0,0	18,33,33	1,2,0	176	149	1	1.0	1.0,1.0,1.0	0.938,0.933,1.0	0.043
ENSMUSG00000024948	Map4k2	19	+	6353260	6353333	6353277	6353333	6353119	6353190	2,0,0	28,40,49	0,2,2	33,52,42	166	149	1	1.0	0.06,0.0,0.0	0.0,0.033,0.041	-0.005
ENSMUSG00000024947	Men1	19	+	6337478	6337519	6337481	6337519	6337152	6337281	45,61,57	0,1,0	44,92,72	0,0,0	152	149	1	1.0	1.0,0.984,1.0	1.0,1.0,1.0	-0.005
ENSMUSG00000024947	Men1	19	+	6338282	6338961	6338825	6338961	6337600	6337688	54,53,59	0,0,0	41,61,73	0,1,0	692	149	1	1.0	1.0,1.0,1.0	1.0,0.929,1.0	0.024
ENSMUSG00000024799	Tm7sf2	19	-	6066498	6066693	6066498	6066563	6066967	6067022	44,30,61	2,0,2	40,57,97	1,2,11	279	149	0.603500303512	1.0	0.922,1.0,0.942	0.955,0.938,0.825	0.049
ENSMUSG00000024826	Dpf2	19	-	5902362	5902491	5902362	5902434	5902630	5902768	231,295,246	0,0,1	227,318,361	2,1,0	206	149	1	1.0	1.0,1.0,0.994	0.988,0.996,1.0	0.003
ENSMUSG00000024909	Efemp2	19	+	5476019	5476272	5476065	5476272	5475407	5475456	0,1,0	31,37,21	1,0,4	32,66,72	195	149	1	1.0	0.0,0.02,0.0	0.023,0.0,0.041	-0.015
ENSMUSG00000047423	AI837181	19	+	5425936	5427313	5425950	5427313	5425156	5425308	12,19,19	81,88,91	20,23,20	113,134,190	163	149	1	1.0	0.119,0.165,0.16	0.139,0.136,0.088	0.027
ENSMUSG00000024889	Rce1	19	-	4623500	4623576	4623500	4623563	4623825	4623897	2,21,0	92,120,125	5,5,14	109,116,131	162	149	1	1.0	0.02,0.139,0.0	0.04,0.038,0.089	-0.003
ENSMUSG00000024889	Rce1	19	-	4624013	4624181	4624013	4624151	4624659	4624763	23,26,36	0,1,0	18,45,58	1,0,0	179	149	1	1.0	1.0,0.956,1.0	0.937,1.0,1.0	0.006
ENSMUSG00000024889	Rce1	19	-	4624013	4624181	4624013	4624151	4624684	4624763	90,98,140	3,5,2	80,134,158	5,4,2	179	149	1	1.0	0.961,0.942,0.983	0.93,0.965,0.985	0.002
ENSMUSG00000024889	Rce1	19	-	4625012	4625096	4625012	4625092	4625192	4625295	106,93,94	33,34,23	99,100,143	34,24,46	153	149	1	1.0	0.758,0.727,0.799	0.739,0.802,0.752	-0.003
ENSMUSG00000024858	Grk2	19	-	4289897	4290020	4289897	4290005	4290073	4290168	0,2,1	842,1013,898	2,1,1	752,1054,1144	164	149	1	1.0	0.0,0.002,0.001	0.002,0.001,0.001	-0.0
ENSMUSG00000034616	Ssh3	19	-	4265609	4265715	4265609	4265703	4265809	4265998	2,16,11	166,152,192	12,8,13	165,220,211	161	149	1	1.0	0.011,0.089,0.05	0.063,0.033,0.054	0.0
ENSMUSG00000024913	Lrp5	19	-	3593515	3597480	3593515	3593626	3600672	3600798	67,80,108	0,1,0	50,81,100	0,0,0	4003	149	1	1.0	1.0,0.749,1.0	1.0,1.0,1.0	-0.084
ENSMUSG00000024913	Lrp5	19	-	3610038	3610238	3610038	3610209	3612197	3612521	25,29,36	0,3,0	23,34,29	0,0,0	178	149	1	1.0	1.0,0.89,1.0	1.0,1.0,1.0	-0.037
ENSMUSG00000024539	Ptpn2	18	-	67675719	67675886	67675719	67675829	67677709	67677862	152,185,201	1,0,1	201,271,260	3,2,1	206	149	1	1.0	0.991,1.0,0.993	0.98,0.99,0.995	0.006
ENSMUSG00000024516	Sec11c	18	+	65812664	65814957	65814837	65814957	65809444	65809554	505,553,596	0,0,0	556,721,872	0,1,0	2322	149	1	1.0	1.0,1.0,1.0	1.0,0.979,1.0	0.007
ENSMUSG00000038524	Fchsd1	18	-	37967759	37967901	37967759	37967895	37968213	37968281	0,0,6	18,14,6	1,0,0	10,35,12	155	149	1	1.0	0.0,0.0,0.49	0.088,0.0,0.0	0.134
ENSMUSG00000038524	Fchsd1	18	-	37968213	37968333	37968213	37968281	37968749	37968795	1,0,0	11,15,8	0,0,0	13,26,12	201	149	1	1.0	0.063,0.0,0.0	0.0,0.0,0.0	0.021
ENSMUSG00000006050	Sra1	18	-	36667790	36667899	36667790	36667893	36668651	36668848	282,323,317	2,1,10	306,389,442	2,1,0	155	149	1	1.0	0.993,0.997,0.968	0.993,0.997,1.0	-0.011
ENSMUSG00000024260	Sap130	18	+	31682006	31682184	31682009	31682184	31680368	31680671	29,22,32	31,40,36	31,19,58	16,30,39	152	149	0.381890065471	1.0	0.478,0.35,0.466	0.655,0.383,0.593	-0.112
ENSMUSG00000033628	Pik3c3	18	+	30311146	30311325	30311219	30311325	30304974	30305042	0,0,0	38,47,45	0,1,0	21,47,41	222	149	1	1.0	0.0,0.0,0.0	0.0,0.014,0.0	-0.005
ENSMUSG00000033382	Trappc8	18	-	20865949	20866206	20865949	20866203	20867759	20867853	5,6,12	43,69,54	2,11,10	84,51,69	152	149	1	1.0	0.102,0.079,0.179	0.023,0.175,0.124	0.013
ENSMUSG00000041225	Arhgap12	18	-	6061846	6062250	6061846	6061972	6064340	6064421	0,0,0	32,33,26	0,2,0	25,38,36	427	149	1	1.0	0.0,0.0,0.0	0.0,0.018,0.0	-0.006
ENSMUSG00000024231	Cul2	18	+	3414129	3414224	3414173	3414224	3405684	3405787	46,96,69	1,0,9	95,133,165	3,1,5	193	149	1	1.0	0.973,1.0,0.855	0.961,0.99,0.962	-0.028
ENSMUSG00000024908	Ppp6r3	19	-	3473768	3473866	3473768	3473815	3478277	3478364	72,111,93	16,19,25	76,86,134	13,28,20	200	149	1	1.0	0.77,0.813,0.735	0.813,0.696,0.833	-0.008
ENSMUSG00000024908	Ppp6r3	19	-	3473768	3473866	3473768	3473815	3484830	3484916	26,66,27	1,1,3	47,28,35	2,0,1	200	149	1	1.0	0.951,0.98,0.87	0.946,1.0,0.963	-0.036
ENSMUSG00000024908	Ppp6r3	19	-	3526701	3526934	3526701	3526929	3544107	3544255	60,104,60	2,5,9	68,79,96	1,15,7	154	149	1	1.0	0.967,0.953,0.866	0.985,0.836,0.93	0.012
ENSMUSG00000005371	Fbxo11	17	-	88014405	88014550	88014405	88014547	88015398	88015480	36,29,28	26,4,18	30,67,39	9,19,21	152	149	1	1.0	0.576,0.877,0.604	0.766,0.776,0.645	-0.043
ENSMUSG00000024070	Prkd3	17	-	78962526	78962579	78962526	78962576	78966174	78966451	33,54,30	0,2,0	23,36,36	1,0,2	152	149	1	1.0	1.0,0.964,1.0	0.958,1.0,0.946	0.02
ENSMUSG00000001870	Ltbp1	17	+	75276395	75276623	75276554	75276623	75273866	75274034	6,9,3	0,7,1	6,18,23	0,3,2	308	149	0.247015063254	1.0	1.0,0.383,0.592	1.0,0.744,0.848	-0.206
ENSMUSG00000039193	Nlrc4	17	-	74445129	74447124	74445129	74447110	74447957	74448218	29,38,33	3,9,7	51,37,24	2,5,3	163	149	0.425200430278	1.0	0.898,0.794,0.812	0.959,0.871,0.88	-0.069
ENSMUSG00000024069	Slc30a6	17	+	74410285	74410428	74410333	74410428	74409352	74409388	0,0,5	65,57,39	4,1,1	46,60,78	197	149	1	1.0	0.0,0.0,0.088	0.062,0.012,0.01	0.001
ENSMUSG00000024053	Emilin2	17	-	71255118	71255247	71255118	71255214	71255979	71256012	231,224,259	18,18,21	167,256,290	18,13,13	182	149	1	1.0	0.913,0.911,0.91	0.884,0.942,0.948	-0.013
ENSMUSG00000024053	Emilin2	17	-	71256323	71256692	71256323	71256689	71273373	71275287	187,239,249	11,14,10	216,365,354	26,15,21	152	149	1	1.0	0.943,0.944,0.961	0.891,0.96,0.943	0.018
ENSMUSG00000024044	Epb41l3	17	+	69262125	69262346	69262179	69262346	69259012	69259188	23,37,35	3,6,9	30,38,60	10,6,12	203	149	1	1.0	0.849,0.819,0.741	0.688,0.823,0.786	0.037
ENSMUSG00000061950	Ppp4r1	17	+	65803159	65803295	65803210	65803295	65783623	65783668	30,22,50	95,91,92	31,29,49	57,75,110	200	149	1	1.0	0.19,0.153,0.288	0.288,0.224,0.249	-0.043
ENSMUSG00000019487	Trip10	17	+	57262353	57262472	57262356	57262472	57261639	57261788	68,48,43	92,64,73	34,85,82	63,112,86	152	149	1	1.0	0.42,0.424,0.366	0.346,0.427,0.483	-0.015
ENSMUSG00000005823	Gpr108	17	-	57242940	57243134	57242940	57243113	57244246	57244368	111,115,112	62,66,61	95,151,147	62,103,95	170	149	1	1.0	0.611,0.604,0.617	0.573,0.562,0.576	0.04
ENSMUSG00000002372	Ranbp3	17	+	56701022	56702890	56702762	56702890	56696717	56696789	118,129,126	1,0,2	136,185,181	0,0,5	1889	149	1	1.0	0.903,1.0,0.832	1.0,1.0,0.741	-0.002
ENSMUSG00000042625	Safb2	17	-	56566878	56567018	56566878	56567015	56567532	56567624	28,29,17	152,200,161	22,47,34	123,172,254	152	149	1	1.0	0.153,0.124,0.094	0.149,0.211,0.116	-0.035
ENSMUSG00000042625	Safb2	17	-	56566878	56567018	56566878	56567015	56568894	56569022	1,2,0	7,10,4	0,3,1	5,19,7	152	149	1	1.0	0.123,0.164,0.0	0.0,0.134,0.123	0.01
ENSMUSG00000002833	Hdgfl2	17	+	56096820	56097016	56096847	56097016	56096204	56096276	11,23,15	27,14,17	19,23,29	32,42,42	176	149	0.762367789875	1.0	0.256,0.582,0.428	0.335,0.317,0.369	0.082
ENSMUSG00000002833	Hdgfl2	17	+	56096820	56097016	56096850	56097016	56096204	56096276	11,24,15	3,2,2	21,23,29	1,0,7	179	149	1	1.0	0.753,0.909,0.862	0.946,1.0,0.775	-0.066
ENSMUSG00000002833	Hdgfl2	17	+	56096847	56097016	56096850	56097016	56096204	56096276	27,15,17	3,2,2	34,42,42	1,0,7	152	149	0.746453449073	1.0	0.898,0.88,0.893	0.971,1.0,0.855	-0.052
ENSMUSG00000002833	Hdgfl2	17	+	56100344	56100592	56100347	56100592	56099858	56099985	56,64,83	20,34,33	59,86,86	9,27,32	152	149	0.501170029265	1.0	0.733,0.649,0.711	0.865,0.757,0.725	-0.085
ENSMUSG00000023994	Nfya	17	-	48392339	48392506	48392339	48392488	48392867	48392951	21,13,5	0,0,0	11,8,24	0,3,0	167	149	1	1.0	1.0,1.0,1.0	1.0,0.704,1.0	0.099
ENSMUSG00000023994	Nfya	17	-	48392339	48392500	48392339	48392488	48393179	48393285	13,8,3	90,100,102	5,4,13	103,112,101	161	149	1	1.0	0.118,0.069,0.026	0.043,0.032,0.106	0.011
ENSMUSG00000023994	Nfya	17	-	48392339	48392506	48392339	48392488	48393179	48393285	82,75,106	90,100,102	70,93,117	103,112,101	167	149	1	1.0	0.448,0.401,0.481	0.377,0.426,0.508	0.006
ENSMUSG00000023994	Nfya	17	-	48392339	48392506	48392339	48392500	48393179	48393285	69,67,103	0,0,0	66,89,104	1,0,0	155	149	1	1.0	1.0,1.0,1.0	0.984,1.0,1.0	0.005
ENSMUSG00000023994	Nfya	17	-	48398981	48399068	48398981	48399065	48400437	48400580	45,35,40	33,30,22	33,50,60	21,27,24	152	149	0.578958851729	1.0	0.572,0.534,0.641	0.606,0.645,0.71	-0.071
ENSMUSG00000023993	Treml1	17	+	48366619	48367021	48366722	48367021	48365995	48366048	28,54,58	0,0,0	34,85,72	0,0,2	252	149	1	1.0	1.0,1.0,1.0	1.0,1.0,0.955	0.015
ENSMUSG00000023992	Trem2	17	+	48351690	48351930	48351745	48351930	48351100	48351191	432,442,455	1797,1757,2026	463,624,606	1745,2571,2501	204	149	1	1.0	0.149,0.155,0.141	0.162,0.151,0.15	-0.006
ENSMUSG00000051682	Treml4	17	+	48269681	48269766	48269684	48269766	48269385	48269436	2,0,2	46,50,38	0,3,5	32,63,48	152	149	1	1.0	0.041,0.0,0.049	0.0,0.045,0.093	-0.016
ENSMUSG00000051682	Treml4	17	+	48269681	48269766	48269708	48269766	48269385	48269436	8,10,10	5,4,8	6,10,11	6,4,0	176	149	0.418401762641	1.0	0.575,0.679,0.514	0.458,0.679,1.0	-0.123
ENSMUSG00000051682	Treml4	17	+	48269684	48269766	48269708	48269766	48269385	48269436	52,60,46	5,4,8	38,70,54	6,4,0	173	149	0.813203082127	1.0	0.9,0.928,0.832	0.845,0.938,1.0	-0.041
ENSMUSG00000034165	Ccnd3	17	+	47593608	47593852	47593644	47593852	47578708	47578792	36,54,52	0,0,0	39,66,57	0,0,6	185	149	1	1.0	1.0,1.0,1.0	1.0,1.0,0.884	0.039
ENSMUSG00000034729	Mrps10	17	+	47372572	47372645	47372575	47372645	47372426	47372491	48,52,47	46,51,53	40,51,48	44,59,52	152	149	1	1.0	0.506,0.5,0.465	0.471,0.459,0.475	0.022
ENSMUSG00000034729	Mrps10	17	+	47372575	47375109	47374972	47375109	47372426	47372491	59,65,65	6,1,3	61,82,54	2,8,8	2546	149	0.485244513048	1.0	0.365,0.792,0.559	0.641,0.375,0.283	0.139
ENSMUSG00000023971	Rrp36	17	-	46672524	46672847	46672524	46672591	46674196	46674287	70,84,71	0,1,0	79,115,123	1,2,1	405	149	1	1.0	1.0,0.969,1.0	0.967,0.955,0.978	0.023
ENSMUSG00000023972	Ptk7	17	-	46567924	46569029	46567924	46568076	46571602	46571683	0,0,0	10,6,15	0,2,0	7,0,17	1102	149	1	1.0	0.0,0.0,0.0	0.0,1.0,0.0	-0.333
ENSMUSG00000032842	Abcc10	17	-	46313630	46314051	46313630	46313820	46314215	46314314	5,0,0	0,1,3	0,0,6	0,2,4	380	149	1	1.0	1.0,0.0,0.0	NA,0.0,0.37	0.148
ENSMUSG00000012296	Tjap1	17	-	46263688	46263813	46263688	46263810	46264882	46264978	19,25,7	42,61,54	9,31,18	62,58,80	152	149	1	1.0	0.307,0.287,0.113	0.125,0.344,0.181	0.019
ENSMUSG00000067148	Polr1c	17	-	46245615	46245796	46245615	46245748	46246106	46246214	1,1,1	92,114,82	0,1,0	90,148,104	197	149	1	1.0	0.008,0.007,0.009	0.0,0.005,0.0	0.006
ENSMUSG00000023952	Gtpbp2	17	+	46167222	46167394	46167341	46167394	46166591	46166650	403,484,459	8,22,21	556,763,846	19,20,22	268	149	1	1.0	0.966,0.924,0.924	0.942,0.955,0.955	-0.013
ENSMUSG00000023942	Slc29a1	17	-	45592178	45592261	45592178	45592257	45593331	45593634	107,120,115	0,0,2	78,140,127	0,0,2	153	149	1	1.0	1.0,1.0,0.982	1.0,1.0,0.984	-0.001
ENSMUSG00000023942	Slc29a1	17	-	45592178	45592343	45592178	45592261	45595481	45595502	0,2,7	31,32,49	0,5,1	27,34,64	231	149	1	1.0	0.0,0.039,0.084	0.0,0.087,0.01	0.009
ENSMUSG00000023947	Nfkbie	17	+	45562001	45563166	45562069	45563166	45560407	45560647	538,552,444	51,48,69	582,715,682	59,59,78	217	149	1	1.0	0.879,0.888,0.815	0.871,0.893,0.857	-0.013
ENSMUSG00000056492	Adgrf5	17	+	43439675	43440160	43439950	43440160	43437515	43437686	2,6,5	0,5,0	0,3,2	2,0,0	424	149	1	1.0	1.0,0.297,1.0	0.0,1.0,1.0	0.099
ENSMUSG00000024457	Trim26	17	+	36837464	36837572	36837496	36837572	36837140	36837264	61,50,59	57,67,47	82,101,102	74,93,124	181	149	1	1.0	0.468,0.381,0.508	0.477,0.472,0.404	0.001
ENSMUSG00000024457	Trim26	17	+	36837464	36837572	36837496	36837572	36837183	36837283	16,8,15	4,1,0	24,16,17	1,0,0	181	149	1	1.0	0.767,0.868,1.0	0.952,1.0,1.0	-0.106
ENSMUSG00000045409	Trim39	17	-	36258872	36260945	36258872	36260921	36261490	36261606	1,10,11	16,11,16	1,12,4	20,20,27	173	149	0.454142522531	1.0	0.051,0.439,0.372	0.041,0.341,0.113	0.122
ENSMUSG00000024422	Dhx16	17	+	35887398	35887539	35887423	35887539	35886089	35886242	61,61,90	0,0,4	43,78,93	0,5,1	174	149	1	1.0	1.0,1.0,0.951	1.0,0.93,0.988	0.011
ENSMUSG00000024387	Csnk2b	17	-	35117695	35117922	35117695	35117885	35117995	35118071	2,1,2	704,755,864	3,1,3	666,1028,1071	186	149	1	1.0	0.002,0.001,0.002	0.004,0.001,0.002	-0.001
ENSMUSG00000040482	Dxo	17	+	34838812	34839137	34838986	34839137	34838547	34838683	72,119,100	0,0,0	93,116,113	0,1,0	323	149	1	1.0	1.0,1.0,1.0	1.0,0.982,1.0	0.006
ENSMUSG00000015461	Atf6b	17	+	34648218	34648297	34648229	34648297	34647200	34647316	24,26,46	1,0,0	40,40,53	0,0,0	160	149	1	1.0	0.957,1.0,1.0	1.0,1.0,1.0	-0.014
ENSMUSG00000015461	Atf6b	17	+	34648218	34648297	34648229	34648297	34647659	34647739	469,549,479	0,0,0	422,555,626	1,1,0	160	149	1	1.0	1.0,1.0,1.0	0.997,0.998,1.0	0.002
ENSMUSG00000024338	Psmb8	17	+	34200140	34200915	34200710	34200915	34199570	34199682	1806,1863,1922	3,3,7	2223,3118,3532	0,9,12	719	149	1	1.0	0.992,0.992,0.983	1.0,0.986,0.984	-0.001
ENSMUSG00000059208	Hnrnpm	17	-	33666493	33666685	33666493	33666529	33668984	33669078	315,427,449	0,1,0	361,688,593	0,0,0	305	149	1	1.0	1.0,0.995,1.0	1.0,1.0,1.0	-0.002
ENSMUSG00000073423	Zfp414	17	+	33629780	33630079	33629796	33630079	33629621	33629698	3,4,2	27,49,24	0,3,9	30,41,40	165	149	1	1.0	0.091,0.069,0.07	0.0,0.062,0.169	-0.0
ENSMUSG00000043557	Mdga1	17	-	29832912	29833021	29832912	29832969	29833221	29833352	6,4,11	0,0,4	17,7,10	0,0,0	201	149	1	1.0	1.0,1.0,0.671	1.0,1.0,1.0	-0.11
ENSMUSG00000023067	Cdkn1a	17	+	29098396	29098837	29098402	29098837	29093768	29093861	1376,1226,1164	0,0,31	2509,3056,3093	0,23,0	155	149	1	1.0	1.0,1.0,0.973	1.0,0.992,1.0	-0.006
ENSMUSG00000071172	Srsf3	17	+	29038489	29041293	29041206	29041293	29036240	29036448	1267,1353,1416	0,0,0	1399,1775,2004	0,4,0	2866	149	1	1.0	1.0,1.0,1.0	1.0,0.958,1.0	0.014
ENSMUSG00000005936	Kctd20	17	+	28962646	28962912	28962809	28962912	28961413	28961687	8,5,15	69,95,71	8,8,4	72,109,81	312	149	1	1.0	0.052,0.025,0.092	0.05,0.034,0.023	0.021
ENSMUSG00000004865	Srpk1	17	-	28599470	28600456	28599470	28599869	28600868	28600894	104,97,82	9,0,6	85,122,149	1,3,1	736	149	0.102861252983	1.0	0.701,1.0,0.735	0.945,0.892,0.968	-0.123
ENSMUSG00000004865	Srpk1	17	-	28599470	28600456	28599470	28599869	28602687	28602853	36,40,33	1,0,0	41,42,70	1,5,3	736	149	0.0167495077167	1.0	0.879,1.0,1.0	0.892,0.63,0.825	0.177
ENSMUSG00000037805	Rpl10a	17	+	28328790	28328885	28328810	28328885	28328583	28328618	8,13,8	527,565,692	9,14,13	515,833,930	169	149	1	1.0	0.013,0.02,0.01	0.015,0.015,0.012	0.0
ENSMUSG00000007570	Fance	17	+	28318032	28318156	28318061	28318156	28317467	28317611	31,45,26	2,2,3	34,43,39	3,3,10	178	149	0.892624406773	1.0	0.928,0.95,0.879	0.905,0.923,0.766	0.054
ENSMUSG00000007570	Fance	17	+	28326093	28326567	28326151	28326567	28320789	28320856	2,10,7	11,11,7	3,12,9	6,10,11	207	149	0.77726510169	1.0	0.116,0.396,0.419	0.265,0.463,0.371	-0.056
ENSMUSG00000024220	Zfp523	17	+	28197750	28197973	28197773	28197973	28195147	28195225	0,3,0	14,28,17	0,3,0	37,38,40	172	149	1	1.0	0.0,0.085,0.0	0.0,0.064,0.0	0.007
ENSMUSG00000024220	Zfp523	17	+	28201260	28201440	28201350	28201440	28201007	28201133	21,49,23	0,0,0	35,44,31	0,0,1	239	149	1	1.0	1.0,1.0,1.0	1.0,1.0,0.951	0.016
ENSMUSG00000024220	Zfp523	17	+	28202100	28202348	28202114	28202348	28201260	28201440	0,0,0	3,20,10	0,1,2	16,12,18	163	149	1	1.0	0.0,0.0,0.0	0.0,0.071,0.092	-0.054
ENSMUSG00000067629	Syngap1	17	+	26959401	26959845	26959608	26959845	26958076	26958221	2,1,1	0,0,1	0,0,2	0,0,0	356	149	1	1.0	1.0,1.0,0.295	NA,NA,1.0	-0.235
ENSMUSG00000025728	Pigq	17	-	25931673	25932231	25931673	25931827	25934757	25934878	83,70,82	0,3,0	102,96,133	0,0,0	553	149	1	1.0	1.0,0.863,1.0	1.0,1.0,1.0	-0.046
ENSMUSG00000025735	Rhbdl1	17	-	25835276	25835377	25835276	25835353	25835469	25835582	5,0,1	6,1,0	0,2,3	0,0,0	173	149	1	1.0	0.418,0.0,1.0	NA,1.0,1.0	-0.527
ENSMUSG00000025736	Jmjd8	17	+	25829941	25830061	25829997	25830061	25829605	25829853	26,39,32	0,0,0	33,52,46	0,1,0	205	149	1	1.0	1.0,1.0,1.0	1.0,0.974,1.0	0.009
ENSMUSG00000025737	Wdr24	17	+	25827234	25827532	25827427	25827532	25825951	25826624	16,12,21	0,0,0	13,15,18	2,0,0	342	149	1	1.0	1.0,1.0,1.0	0.739,1.0,1.0	0.087
ENSMUSG00000032855	Pkd1	17	+	24591014	24591217	24591174	24591217	24587927	24588021	30,27,32	0,0,1	19,20,27	0,0,0	309	149	1	1.0	1.0,1.0,0.939	1.0,1.0,1.0	-0.02
ENSMUSG00000032855	Pkd1	17	+	24591014	24591217	24591174	24591217	24590818	24590937	43,48,58	0,0,0	38,38,56	0,1,0	309	149	1	1.0	1.0,1.0,1.0	1.0,0.948,1.0	0.017
ENSMUSG00000036473	Tbc1d24	17	-	24183693	24183852	24183693	24183848	24185203	24186201	14,14,13	0,0,0	16,24,20	0,1,0	153	149	1	1.0	1.0,1.0,1.0	1.0,0.959,1.0	0.014
ENSMUSG00000036473	Tbc1d24	17	-	24183693	24183852	24183693	24183848	24189943	24190053	1,0,1	2,2,0	0,1,2	0,0,3	153	149	1	1.0	0.327,0.0,1.0	NA,1.0,0.394	-0.255
ENSMUSG00000036473	Tbc1d24	17	-	24185203	24186287	24185203	24186201	24189943	24190053	25,20,32	7,5,1	20,29,26	1,1,7	235	149	0.806824062958	1.0	0.694,0.717,0.953	0.927,0.948,0.702	-0.071
ENSMUSG00000023904	Hcfc1r1	17	+	23674534	23674675	23674546	23674675	23673968	23674068	226,282,251	4,0,0	247,331,370	1,1,0	161	149	1	1.0	0.981,1.0,1.0	0.996,0.997,1.0	-0.004
ENSMUSG00000014767	Tbp	17	+	15502961	15503128	15502964	15503128	15501153	15501202	0,0,0	0,0,13	0,1,0	7,8,5	152	149	1	1.0	NA,NA,0.0	0.0,0.109,0.0	-0.036
ENSMUSG00000014767	Tbp	17	+	15502961	15503128	15502964	15503128	15501311	15501357	0,0,0	5,1,5	0,1,0	8,23,13	152	149	1	1.0	0.0,0.0,0.0	0.0,0.041,0.0	-0.014
ENSMUSG00000116953	9030025P20Rik	17	+	14985773	14986832	14986717	14986832	14984817	14984915	9,4,2	3,0,12	4,1,5	0,5,4	1093	149	1	1.0	0.29,1.0,0.022	1.0,0.027,0.146	0.046
ENSMUSG00000023886	Smoc2	17	+	14347173	14347257	14347206	14347257	14344326	14344374	0,3,0	6,21,15	0,1,1	7,32,30	182	149	1	1.0	0.0,0.105,0.0	0.0,0.025,0.027	0.018
ENSMUSG00000094724	Rnaset2b	17	+	6984138	6985113	6985055	6985113	6981107	6981168	2933,2542,2460	2,1,0	2602,3395,3360	0,0,0	1066	149	1	1.0	0.995,0.997,1.0	1.0,1.0,1.0	-0.003
ENSMUSG00000000386	Mx1	16	-	97451474	97451551	97451474	97451549	97452772	97452877	659,745,708	5,8,3	1329,1634,1851	7,17,3	151	149	1	1.0	0.992,0.989,0.996	0.995,0.99,0.998	-0.002
ENSMUSG00000000386	Mx1	16	-	97451474	97451551	97451474	97451549	97454024	97454223	257,217,196	1,2,0	349,305,493	1,3,0	151	149	1	1.0	0.996,0.991,1.0	0.997,0.99,1.0	0.0
ENSMUSG00000000386	Mx1	16	-	97457299	97457492	97457299	97457469	97458069	97458173	245,273,249	0,0,0	514,539,653	16,35,34	172	149	1	1.0	1.0,1.0,1.0	0.965,0.93,0.943	0.054
ENSMUSG00000000386	Mx1	16	-	97457299	97457492	97457299	97457469	97458679	97458732	458,428,410	0,0,0	891,961,1169	1,0,0	172	149	1	1.0	1.0,1.0,1.0	0.999,1.0,1.0	0.0
ENSMUSG00000000386	Mx1	16	-	97457299	97457492	97457299	97457469	97460755	97460946	614,615,634	52,44,77	865,1168,1301	80,96,86	172	149	1	1.0	0.911,0.924,0.877	0.904,0.913,0.929	-0.011
ENSMUSG00000039456	Morc3	16	+	93862413	93862715	93862640	93862715	93860492	93860597	181,224,176	1,1,0	209,263,336	0,3,1	376	149	1	1.0	0.986,0.989,1.0	1.0,0.972,0.993	0.003
ENSMUSG00000022946	Dopey2	16	+	93798902	93798985	93798905	93798985	93793086	93793231	37,33,53	14,16,17	34,39,34	14,14,46	152	149	0.486563027767	1.0	0.722,0.669,0.753	0.704,0.732,0.42	0.096
ENSMUSG00000047407	Tgif1	17	-	70844210	70845272	70844210	70845240	70846171	70846398	385,400,400	0,0,0	410,553,583	0,3,1	181	149	1	1.0	1.0,1.0,1.0	1.0,0.993,0.998	0.003
ENSMUSG00000022744	Cldnd1	16	+	58731268	58731412	58731301	58731412	58729437	58729747	2,2,0	147,150,177	4,0,0	152,229,245	182	149	1	1.0	0.011,0.011,0.0	0.021,0.0,0.0	0.0
ENSMUSG00000022751	Nit2	16	-	57157483	57157632	57157483	57157539	57159417	57159516	8,5,7	57,60,53	10,11,10	52,58,62	242	149	1	1.0	0.08,0.049,0.075	0.106,0.105,0.09	-0.032
ENSMUSG00000055447	Cd47	16	+	49910868	49911081	49910873	49911081	49898039	49898132	30,30,40	0,0,0	28,49,59	0,0,1	154	149	1	1.0	1.0,1.0,1.0	1.0,1.0,0.983	0.006
ENSMUSG00000055447	Cd47	16	+	49910868	49911081	49910873	49911081	49906780	49906812	1045,1256,1265	15,18,8	1160,1504,1819	10,31,20	154	149	1	1.0	0.985,0.985,0.994	0.991,0.979,0.989	0.002
ENSMUSG00000022661	Cd200	16	-	45394592	45394865	45394592	45394860	45396968	45397295	174,196,231	15,7,19	246,253,388	10,18,23	154	149	1	1.0	0.918,0.964,0.922	0.96,0.932,0.942	-0.01
ENSMUSG00000022667	Cd200r1	16	+	44791468	44792630	44792488	44792630	44789972	44790224	32,24,2	4,5,2	20,20,17	0,2,5	1169	149	0.352564484405	1.0	0.505,0.38,0.113	1.0,0.56,0.302	-0.288
ENSMUSG00000043065	Spice1	16	+	44357743	44357903	44357759	44357903	44356144	44356192	1,0,0	5,6,10	0,0,0	3,1,6	165	149	1	1.0	0.153,0.0,0.0	0.0,0.0,0.0	0.051
ENSMUSG00000022827	Rabl3	16	+	37563615	37563766	37563668	37563766	37556820	37556950	12,13,9	0,0,0	5,13,20	1,0,0	202	149	1	1.0	1.0,1.0,1.0	0.787,1.0,1.0	0.071
ENSMUSG00000022827	Rabl3	16	+	37563615	37563766	37563668	37563766	37559994	37560109	21,41,35	0,1,3	34,40,81	0,0,3	202	149	1	1.0	1.0,0.968,0.896	1.0,1.0,0.952	-0.029
ENSMUSG00000061751	Kalrn	16	-	34013136	34013681	34013136	34013676	34013957	34014214	7,5,17	0,0,0	11,12,8	0,0,5	154	149	1	1.0	1.0,1.0,1.0	1.0,1.0,0.608	0.131
ENSMUSG00000061751	Kalrn	16	-	34013957	34014214	34013957	34014211	34016391	34016630	3,3,7	2,2,6	5,12,9	8,13,3	152	149	1	1.0	0.595,0.595,0.534	0.38,0.475,0.746	0.041
ENSMUSG00000022770	Dlg1	16	+	31838044	31838226	31838049	31838226	31836189	31836304	1,0,0	65,70,56	4,0,4	32,54,71	154	149	1	1.0	0.015,0.0,0.0	0.108,0.0,0.052	-0.048
ENSMUSG00000022770	Dlg1	16	+	31846833	31846933	31846836	31846933	31842769	31842839	24,24,18	13,12,16	25,31,39	12,19,19	152	149	1	1.0	0.644,0.662,0.524	0.671,0.615,0.668	-0.041
ENSMUSG00000022538	Lsg1	16	-	30582055	30582160	30582055	30582142	30582530	30582651	3,3,0	69,84,45	0,1,0	84,77,142	167	149	1	1.0	0.037,0.031,0.0	0.0,0.011,0.0	0.019
ENSMUSG00000071266	Zfp946	17	+	22451078	22451152	22451096	22451152	22446796	22446893	0,5,0	9,12,24	0,0,0	3,11,15	167	149	1	1.0	0.0,0.271,0.0	0.0,0.0,0.0	0.09
ENSMUSG00000097313	Gm26569	16	-	29908389	29909702	29908389	29908503	29910515	29910595	0,5,8	0,0,0	12,0,5	0,1,0	1348	149	1	1.0	NA,1.0,1.0	1.0,0.0,1.0	0.333
ENSMUSG00000022884	Eif4a2	16	+	23108584	23108633	23108587	23108633	23107758	23107820	75,79,65	95,123,108	65,81,73	104,126,125	152	149	1	1.0	0.436,0.386,0.371	0.38,0.387,0.364	0.021
ENSMUSG00000022884	Eif4a2	16	+	23108584	23108633	23108587	23108633	23107770	23107880	0,0,0	0,5,0	0,0,1	0,0,0	152	149	1	1.0	NA,0.0,NA	NA,NA,1.0	-1.0
ENSMUSG00000022884	Eif4a2	16	+	23109984	23110343	23110233	23110343	23108718	23108851	214,282,228	3,4,14	199,325,358	14,13,21	398	149	0.758749852403	1.0	0.964,0.963,0.859	0.842,0.903,0.865	0.059
ENSMUSG00000022884	Eif4a2	16	+	23110579	23111263	23111125	23111263	23110233	23110343	345,355,431	0,0,0	396,468,627	0,0,8	695	149	1	1.0	1.0,1.0,1.0	1.0,1.0,0.944	0.019
ENSMUSG00000022855	Senp2	16	+	22035532	22036646	22036469	22036646	22032103	22032164	37,40,24	154,172,160	27,26,26	129,223,192	1086	149	1	1.0	0.032,0.031,0.02	0.028,0.016,0.018	0.007
ENSMUSG00000033653	Vps8	16	+	21560197	21560240	21560199	21560240	21559333	21559423	43,32,40	0,0,0	21,32,34	0,1,4	151	149	1	1.0	1.0,1.0,1.0	1.0,0.969,0.893	0.046
ENSMUSG00000022843	Clcn2	16	-	20709569	20709724	20709569	20709680	20709879	20709949	0,0,2	0,0,0	0,0,0	0,1,0	193	149	1	1.0	NA,NA,1.0	NA,0.0,NA	1.0
ENSMUSG00000006998	Psmd2	16	+	20652151	20652300	20652243	20652300	20651703	20651851	2,1,3	810,820,839	5,4,6	736,1070,994	241	149	1	1.0	0.002,0.001,0.002	0.004,0.002,0.004	-0.002
ENSMUSG00000006998	Psmd2	16	+	20659956	20660102	20659976	20660102	20659678	20659780	762,979,790	0,0,0	753,1082,1080	2,0,0	169	149	1	1.0	1.0,1.0,1.0	0.997,1.0,1.0	0.001
ENSMUSG00000003234	Abcf3	16	+	20551473	20551554	20551478	20551554	20550420	20550687	101,100,109	2,0,0	85,118,112	1,0,0	154	149	1	1.0	0.98,1.0,1.0	0.988,1.0,1.0	-0.003
ENSMUSG00000072214	Sept5	16	-	18623320	18623453	18623320	18623417	18624110	18624212	0,0,0	7,9,13	0,0,2	10,23,26	185	149	1	1.0	0.0,0.0,0.0	0.0,0.0,0.058	-0.019
ENSMUSG00000013539	Tango2	16	-	18303682	18303855	18303682	18303836	18307969	18308040	7,5,2	49,77,83	3,3,0	60,69,90	168	149	1	1.0	0.112,0.054,0.021	0.042,0.037,0.0	0.036
ENSMUSG00000022721	Trmt2a	16	+	18251358	18251660	18251548	18251660	18250819	18251001	30,27,32	0,0,6	15,24,30	0,4,0	339	149	1	1.0	1.0,1.0,0.701	1.0,0.725,1.0	-0.008
ENSMUSG00000003526	Prodh	16	-	18077443	18077883	18077443	18077590	18079186	18079268	8,2,2	1,0,0	1,0,8	0,0,0	442	149	1	1.0	0.729,1.0,1.0	1.0,NA,1.0	-0.09
ENSMUSG00000022761	Lztr1	16	+	17519332	17519526	17519386	17519526	17518516	17518574	4,2,1	58,44,83	4,0,6	53,59,101	203	149	1	1.0	0.048,0.032,0.009	0.052,0.0,0.042	-0.002
ENSMUSG00000022761	Lztr1	16	+	17525238	17525344	17525252	17525344	17524307	17524457	54,81,67	0,0,0	61,80,126	0,1,0	163	149	1	1.0	1.0,1.0,1.0	1.0,0.987,1.0	0.004
ENSMUSG00000022677	Fopnl	16	-	14304453	14304587	14304453	14304564	14313815	14314013	18,41,32	0,0,0	31,41,29	0,0,1	172	149	1	1.0	1.0,1.0,1.0	1.0,1.0,0.962	0.013
ENSMUSG00000022678	Nde1	16	+	14191589	14192918	14191717	14192918	14190086	14190232	29,70,36	89,93,95	16,56,50	49,115,66	277	149	1	1.0	0.149,0.288,0.169	0.149,0.208,0.29	-0.014
ENSMUSG00000071669	Snx29	16	+	11420700	11420783	11420703	11420783	11418822	11418898	5,3,5	2,0,0	0,3,4	0,0,0	152	149	1	1.0	0.71,1.0,1.0	NA,1.0,1.0	-0.097
ENSMUSG00000062203	Gspt1	16	-	11238871	11239099	11238871	11239096	11240665	11240707	222,190,232	133,119,157	217,361,334	118,165,170	152	149	0.840932734506	1.0	0.621,0.61,0.592	0.643,0.682,0.658	-0.053
ENSMUSG00000062203	Gspt1	16	-	11238871	11239099	11238871	11239096	11240804	11240840	7,9,5	1,9,0	6,12,10	0,0,0	152	149	0.0794508480834	1.0	0.873,0.495,1.0	1.0,1.0,1.0	-0.211
ENSMUSG00000022536	Glyr1	16	-	5021337	5021448	5021337	5021430	5026507	5026607	139,217,166	54,69,66	127,215,208	64,73,94	167	149	1	1.0	0.697,0.737,0.692	0.639,0.724,0.664	0.033
ENSMUSG00000022515	Anks3	16	-	4942210	4942294	4942210	4942265	4942692	4942778	46,70,63	0,0,1	48,81,86	0,1,0	178	149	1	1.0	1.0,1.0,0.981	1.0,0.985,1.0	-0.001
ENSMUSG00000022521	Crebbp	16	-	4101557	4101668	4101557	4101638	4107427	4107516	1,0,0	13,14,24	1,1,1	20,23,23	179	149	1	1.0	0.06,0.0,0.0	0.04,0.035,0.035	-0.017
ENSMUSG00000009575	Cbx5	15	-	103215021	103215125	103215021	103215121	103239732	103239816	0,0,0	0,1,1	0,0,1	0,0,3	153	149	1	1.0	NA,0.0,0.0	NA,NA,0.245	-0.245
ENSMUSG00000056851	Pcbp2	15	+	102484153	102484240	102484165	102484240	102483159	102483288	33,48,51	695,848,728	49,66,65	728,1131,1130	161	149	1	1.0	0.042,0.05,0.061	0.059,0.051,0.051	-0.003
ENSMUSG00000056851	Pcbp2	15	+	102489751	102489807	102489754	102489807	102484153	102484240	4,15,29	0,0,1	21,27,25	0,0,0	152	149	1	1.0	1.0,1.0,0.966	1.0,1.0,1.0	-0.011
ENSMUSG00000056851	Pcbp2	15	+	102489751	102489807	102489754	102489807	102488204	102488277	109,142,150	15,32,25	105,185,169	28,53,31	152	149	1	1.0	0.877,0.813,0.855	0.786,0.774,0.842	0.048
ENSMUSG00000056851	Pcbp2	15	+	102489751	102489807	102489754	102489807	102488775	102488814	612,658,760	205,226,251	622,871,972	221,308,333	152	149	1	1.0	0.745,0.741,0.748	0.734,0.735,0.741	0.008
ENSMUSG00000001280	Sp1	15	+	102408215	102409719	102409157	102409719	102407771	102407932	315,338,254	3,0,0	213,375,383	0,0,0	1091	149	1	1.0	0.935,1.0,1.0	1.0,1.0,1.0	-0.022
ENSMUSG00000036678	Aaas	15	-	102338816	102338898	102338816	102338887	102339185	102339418	31,42,42	1,0,0	30,56,52	0,0,0	160	149	1	1.0	0.967,1.0,1.0	1.0,1.0,1.0	-0.011
ENSMUSG00000036678	Aaas	15	-	102345576	102345960	102345576	102345675	102346486	102346533	2,5,0	23,29,35	5,4,2	22,27,50	434	149	1	1.0	0.029,0.056,0.0	0.072,0.048,0.014	-0.016
ENSMUSG00000046897	Zfp740	15	+	102208235	102208361	102208271	102208361	102207770	102207920	23,23,33	21,18,3	25,28,23	11,11,13	185	149	1	1.0	0.469,0.507,0.899	0.647,0.672,0.588	-0.011
ENSMUSG00000037003	Tns2	15	+	102112407	102112576	102112428	102112576	102111081	102112293	0,0,0	1,2,0	0,1,1	0,1,0	170	149	1	1.0	0.0,0.0,NA	NA,0.467,1.0	-0.734
ENSMUSG00000009739	Pou6f1	15	-	100587788	100587910	100587788	100587905	100591840	100592033	1,7,2	1,0,2	6,18,21	0,1,0	154	149	1	1.0	0.492,1.0,0.492	1.0,0.946,1.0	-0.321
ENSMUSG00000023021	Cers5	15	-	99738664	99738821	99738664	99738730	99739405	99739512	150,219,210	5,6,5	169,250,280	8,4,12	240	149	1	1.0	0.949,0.958,0.963	0.929,0.975,0.935	0.01
ENSMUSG00000037570	Mcrs1	15	-	99249875	99250014	99249875	99250006	99250462	99250582	74,92,95	0,0,1	82,118,142	0,0,0	157	149	1	1.0	1.0,1.0,0.989	1.0,1.0,1.0	-0.004
ENSMUSG00000023755	Rhebl1	15	-	98878452	98878593	98878452	98878534	98879007	98879055	1,0,2	5,9,3	0,0,0	2,7,9	208	149	1	1.0	0.125,0.0,0.323	0.0,0.0,0.0	0.149
ENSMUSG00000023755	Rhebl1	15	-	98878452	98879055	98878452	98878534	98879258	98879315	13,8,11	0,2,0	3,9,14	0,0,0	670	149	1	1.0	1.0,0.471,1.0	1.0,1.0,1.0	-0.176
ENSMUSG00000052369	Tmem106c	15	+	97966068	97966310	97966246	97966310	97964839	97965030	1,0,0	81,86,69	1,2,1	73,112,98	327	149	1	1.0	0.006,0.0,0.0	0.006,0.008,0.005	-0.004
ENSMUSG00000022475	Hdac7	15	-	97807593	97807788	97807593	97807767	97807964	97808161	39,25,35	4,2,4	23,26,38	0,2,4	170	149	1	1.0	0.895,0.916,0.885	1.0,0.919,0.893	-0.039
ENSMUSG00000022475	Hdac7	15	-	97809923	97810039	97809923	97809967	97810852	97810964	33,39,40	3,0,0	26,43,60	0,0,0	221	149	1	1.0	0.881,1.0,1.0	1.0,1.0,1.0	-0.04
ENSMUSG00000022469	Rapgef3	15	-	97750005	97750187	97750005	97750154	97750259	97750394	2,0,0	0,0,2	0,1,1	0,0,0	182	149	1	1.0	1.0,NA,0.0	NA,1.0,1.0	-0.5
ENSMUSG00000022469	Rapgef3	15	-	97750005	97750187	97750005	97750154	97750268	97750705	2,4,1	0,0,1	5,1,7	0,0,0	182	149	1	1.0	1.0,1.0,0.45	1.0,1.0,1.0	-0.183
ENSMUSG00000036167	Pphln1	15	+	93410671	93410783	93410691	93410783	93399207	93399493	0,0,0	4,3,21	1,0,1	1,15,15	169	149	1	1.0	0.0,0.0,0.0	0.469,0.0,0.056	-0.175
ENSMUSG00000075470	Alg10b	15	+	90227323	90233471	90227472	90233471	90225656	90225854	62,69,69	0,6,7	75,82,71	3,1,14	298	149	1	1.0	1.0,0.852,0.831	0.926,0.976,0.717	0.021
ENSMUSG00000036529	Sbf1	15	-	89305343	89305472	89305343	89305468	89305543	89305657	61,60,91	0,0,1	66,79,103	1,2,0	153	149	1	1.0	1.0,1.0,0.989	0.985,0.975,1.0	0.01
ENSMUSG00000015377	Dennd6b	15	-	89186955	89187050	89186955	89186998	89187147	89187243	2,1,3	5,5,3	1,2,0	12,6,8	201	149	0.151596987946	1.0	0.229,0.129,0.426	0.058,0.198,0.0	0.176
ENSMUSG00000036046	5031439G07Rik	15	-	84950611	84953321	84950611	84950774	84953901	84954042	644,688,711	0,0,3	542,734,814	0,0,0	2696	149	1	1.0	1.0,1.0,0.929	1.0,1.0,1.0	-0.024
ENSMUSG00000022439	Parvg	15	+	84328761	84328966	84328863	84328966	84328294	84328359	0,3,3	33,51,51	0,1,6	36,59,76	251	149	1	1.0	0.0,0.034,0.034	0.0,0.01,0.045	0.004
ENSMUSG00000024236	Svil	18	+	5114507	5114686	5114530	5114686	5108574	5108708	0,0,0	23,33,41	0,0,1	36,46,50	172	149	1	1.0	0.0,0.0,0.0	0.0,0.0,0.017	-0.006
ENSMUSG00000022463	Srebf2	15	+	82197617	82197786	82197653	82197786	82196159	82196292	319,366,338	3,0,4	304,450,447	4,5,5	185	149	1	1.0	0.988,1.0,0.986	0.984,0.986,0.986	0.006
ENSMUSG00000022391	Rangap1	15	-	81724485	81724632	81724485	81724625	81729711	81730003	110,191,134	2,0,0	116,180,216	0,0,0	156	149	1	1.0	0.981,1.0,1.0	1.0,1.0,1.0	-0.006
ENSMUSG00000022394	L3mbtl2	15	+	81686939	81688315	81686991	81688315	81686210	81686321	68,53,61	0,3,1	30,70,75	0,2,4	201	149	1	1.0	1.0,0.929,0.978	1.0,0.963,0.933	0.004
ENSMUSG00000060036	Rpl3	15	-	80080895	80081211	80080895	80081031	80081614	80081783	201,178,212	1314,1585,1761	196,248,300	1482,2155,2281	329	149	1	1.0	0.065,0.048,0.052	0.057,0.05,0.056	0.001
ENSMUSG00000009585	Apobec3	15	+	79897694	79897971	79897743	79897971	79895410	79895558	324,410,355	0,0,0	438,748,716	3,0,0	198	149	1	1.0	1.0,1.0,1.0	0.991,1.0,1.0	0.003
ENSMUSG00000042524	Sun2	15	-	79735845	79735925	79735845	79735919	79737065	79737159	100,123,104	44,35,29	82,119,126	34,53,64	155	149	0.590462787097	1.0	0.686,0.772,0.775	0.699,0.683,0.654	0.066
ENSMUSG00000039738	Slx4	16	-	3984990	3987181	3984990	3987176	3987914	3988081	0,1,0	6,16,26	1,0,1	12,26,22	154	149	1	1.0	0.0,0.057,0.0	0.075,0.0,0.042	-0.02
ENSMUSG00000022440	C1qtnf6	15	-	78523345	78525398	78523345	78525187	78527227	78527468	39,33,39	1,0,0	35,54,23	0,0,1	360	149	1	1.0	0.942,1.0,1.0	1.0,1.0,0.905	0.012
ENSMUSG00000044309	Apol7c	15	-	77530409	77530512	77530409	77530493	77533239	77533316	12,12,17	0,0,1	52,28,50	1,1,0	168	149	1	1.0	1.0,1.0,0.938	0.979,0.961,1.0	-0.001
ENSMUSG00000033576	Apol6	15	+	77050606	77051405	77050661	77051405	77047030	77047131	2,1,0	0,0,0	2,8,9	0,0,1	204	149	1	1.0	1.0,1.0,NA	1.0,1.0,0.868	0.044
ENSMUSG00000063236	1110038F14Rik	15	+	76949543	76949690	76949546	76949690	76949067	76949152	188,219,187	1,0,0	274,392,372	1,3,2	152	149	1	1.0	0.995,1.0,1.0	0.996,0.992,0.995	0.004
ENSMUSG00000033728	Lrrc14	15	+	76711355	76711530	76711421	76711530	76710963	76711083	4,8,3	0,2,1	5,13,8	0,1,0	215	149	1	1.0	1.0,0.735,0.675	1.0,0.9,1.0	-0.163
ENSMUSG00000033728	Lrrc14	15	+	76713400	76713985	76713815	76713985	76712866	76713220	178,207,201	0,0,0	171,243,243	0,1,0	564	149	1	1.0	1.0,1.0,1.0	1.0,0.985,1.0	0.005
ENSMUSG00000033762	Recql4	15	-	76708124	76708226	76708124	76708223	76708326	76708434	0,1,0	0,0,0	0,0,0	0,1,2	152	149	1	1.0	NA,1.0,NA	NA,0.0,0.0	1.0
ENSMUSG00000115987	Vps28	15	-	76623170	76623494	76623170	76623272	76624085	76624175	488,472,518	1,0,0	443,665,744	1,1,0	371	149	1	1.0	0.995,1.0,1.0	0.994,0.996,1.0	0.002
ENSMUSG00000115987	Vps28	15	-	76624591	76624718	76624591	76624620	76625133	76625205	55,53,51	417,394,444	32,71,79	374,522,577	247	149	1	1.0	0.074,0.075,0.065	0.049,0.076,0.076	0.004
ENSMUSG00000034022	Cpsf1	15	-	76602508	76602648	76602508	76602587	76602790	76602937	103,107,102	0,5,10	106,150,146	5,2,3	210	149	1	1.0	1.0,0.938,0.879	0.938,0.982,0.972	-0.025
ENSMUSG00000022550	Adck5	15	+	76593430	76593631	76593435	76593631	76593233	76593309	59,48,54	13,11,4	33,58,59	11,13,0	154	149	1	1.0	0.815,0.809,0.929	0.744,0.812,1.0	-0.001
ENSMUSG00000022550	Adck5	15	+	76594152	76594447	76594363	76594447	76593937	76594051	45,74,86	0,0,2	75,87,93	0,0,0	360	149	1	1.0	1.0,1.0,0.947	1.0,1.0,1.0	-0.018
ENSMUSG00000022556	Hsf1	15	+	76498421	76498691	76498436	76498691	76497767	76497915	21,16,15	0,0,0	29,32,24	2,0,0	164	149	1	1.0	1.0,1.0,1.0	0.929,1.0,1.0	0.024
ENSMUSG00000022556	Hsf1	15	+	76500130	76500336	76500266	76500336	76499947	76500053	68,82,73	13,6,16	79,91,99	10,13,9	285	149	1	1.0	0.732,0.877,0.705	0.805,0.785,0.852	-0.043
ENSMUSG00000022556	Hsf1	15	+	76500416	76500972	76500424	76500972	76500266	76500336	72,50,73	1,0,0	60,75,106	1,0,0	157	149	1	1.0	0.986,1.0,1.0	0.983,1.0,1.0	0.001
ENSMUSG00000022558	Mroh1	15	+	76414218	76414332	76414261	76414332	76412901	76412980	123,122,170	2,0,0	83,173,158	1,0,1	192	149	1	1.0	0.979,1.0,1.0	0.985,1.0,0.992	0.001
ENSMUSG00000022553	Maf1	15	+	76352419	76352552	76352466	76352552	76351995	76352041	25,50,51	0,5,0	36,45,67	1,0,0	196	149	1	1.0	1.0,0.884,1.0	0.965,1.0,1.0	-0.027
ENSMUSG00000022562	Oplah	15	-	76302381	76302494	76302381	76302439	76302630	76302769	6,4,4	0,4,0	1,0,5	0,0,0	204	149	1	1.0	1.0,0.422,1.0	1.0,NA,1.0	-0.193
ENSMUSG00000022568	Scrib	15	-	76048933	76049093	76048933	76049071	76049202	76049301	70,86,101	0,0,0	67,75,93	0,0,3	171	149	1	1.0	1.0,1.0,1.0	1.0,1.0,0.964	0.012
ENSMUSG00000022570	Tsta3	15	-	75926966	75927198	75926966	75927095	75928428	75928543	15,13,16	138,111,146	5,21,12	108,159,226	252	149	1	1.0	0.06,0.065,0.061	0.027,0.072,0.03	0.019
ENSMUSG00000022570	Tsta3	15	-	75926966	75927123	75926966	75927095	75928891	75929049	6,3,6	1,2,0	1,5,6	0,0,0	177	149	1	1.0	0.835,0.558,1.0	1.0,1.0,1.0	-0.202
ENSMUSG00000022570	Tsta3	15	-	75928428	75928543	75928428	75928512	75928891	75929049	172,141,176	0,1,0	133,169,232	2,0,3	180	149	1	1.0	1.0,0.992,1.0	0.982,1.0,0.985	0.008
ENSMUSG00000022575	Gsdmd	15	+	75864243	75864436	75864354	75864436	75863404	75863628	668,851,842	32,21,19	902,1267,1523	49,36,45	260	149	1	1.0	0.923,0.959,0.962	0.913,0.953,0.951	0.009
ENSMUSG00000000934	Top1mt	15	-	75666252	75666380	75666252	75666321	75667419	75667605	0,0,1	23,16,13	2,1,3	19,26,11	208	149	1	1.0	0.0,0.0,0.052	0.07,0.027,0.163	-0.069
ENSMUSG00000005125	Ndrg1	15	-	66960471	66960615	66960471	66960552	66969503	66969616	0,1,0	8,20,9	0,0,1	13,43,22	212	149	1	1.0	0.0,0.034,0.0	0.0,0.0,0.031	0.001
ENSMUSG00000022387	Brd1	15	-	88700772	88701270	88700772	88700877	88707033	88707294	163,194,165	48,33,56	135,208,203	37,39,53	542	149	1	1.0	0.483,0.618,0.448	0.501,0.595,0.513	-0.02
ENSMUSG00000022346	Myc	15	+	61987506	61988278	61987509	61988278	61985921	61985951	16,20,15	4,8,3	18,27,21	10,1,6	152	149	1	1.0	0.797,0.71,0.831	0.638,0.964,0.774	-0.013
ENSMUSG00000022351	Sqle	15	+	59322835	59322932	59322866	59322932	59321313	59321494	122,158,142	1,0,1	133,160,179	5,2,8	180	149	1	1.0	0.99,1.0,0.992	0.957,0.985,0.949	0.03
ENSMUSG00000022338	Eny2	15	+	44433853	44433973	44433898	44433973	44432437	44432508	11,10,4	237,295,303	7,4,13	284,346,384	194	149	1	1.0	0.034,0.025,0.01	0.019,0.009,0.025	0.005
ENSMUSG00000022338	Eny2	15	+	44433853	44433973	44433900	44433973	44432437	44432508	11,12,4	19,15,17	7,6,13	19,20,23	196	149	1	1.0	0.306,0.378,0.152	0.219,0.186,0.301	0.043
ENSMUSG00000022338	Eny2	15	+	44433898	44433973	44433900	44433973	44432437	44432508	237,297,303	19,15,17	284,348,384	19,20,23	151	149	1	1.0	0.925,0.951,0.946	0.937,0.945,0.943	-0.001
ENSMUSG00000022303	Dcstamp	15	+	39759313	39759622	39759481	39759622	39754183	39755225	60,63,83	18,20,18	101,133,96	24,39,19	317	149	1	1.0	0.61,0.597,0.684	0.664,0.616,0.704	-0.031
ENSMUSG00000037458	Azin1	15	-	38492243	38492359	38492243	38492356	38493473	38493636	176,195,232	33,30,15	221,277,308	24,22,31	152	149	1	1.0	0.839,0.864,0.938	0.9,0.925,0.907	-0.03
ENSMUSG00000037458	Azin1	15	-	38497263	38497550	38497263	38497398	38498668	38498841	4,5,14	197,288,258	9,16,20	208,300,356	301	149	1	1.0	0.01,0.009,0.026	0.021,0.026,0.027	-0.01
ENSMUSG00000037487	Ubr5	15	-	37973302	37975671	37973302	37973458	37976059	37976235	131,170,148	1,0,1	141,152,173	3,0,3	2362	149	1	1.0	0.892,1.0,0.903	0.748,1.0,0.784	0.088
ENSMUSG00000037487	Ubr5	15	-	38037815	38038027	38037815	38038009	38040752	38040902	31,39,18	29,31,8	33,34,36	24,35,37	167	149	0.909534931392	1.0	0.488,0.529,0.667	0.551,0.464,0.465	0.068
ENSMUSG00000048307	Ankrd46	15	-	36483980	36486127	36483980	36484139	36495876	36495993	147,197,179	0,0,0	139,209,233	0,0,1	2137	149	1	1.0	1.0,1.0,1.0	1.0,1.0,0.942	0.019
ENSMUSG00000022255	Mtdh	15	+	34114023	34118110	34117879	34118110	34099483	34099585	1270,1293,1257	1,0,1	1650,1863,1922	0,0,0	4005	149	1	1.0	0.979,1.0,0.979	1.0,1.0,1.0	-0.014
ENSMUSG00000022255	Mtdh	15	+	34136673	34136827	34136686	34136827	34134290	34134398	12,5,3	929,978,933	6,6,7	1045,1408,1354	162	149	1	1.0	0.012,0.005,0.003	0.005,0.004,0.005	0.002
ENSMUSG00000073411	H2-D1	17	+	35266466	35266514	35266481	35266514	35266186	35266303	411,409,469	6878,7391,7929	422,461,568	7381,10213,11702	164	149	1	1.0	0.051,0.048,0.051	0.049,0.039,0.042	0.007
ENSMUSG00000056069	Otulinl	15	-	27658044	27658314	27658044	27658191	27659889	27660018	122,206,211	0,5,0	129,174,234	0,0,0	272	149	1	1.0	1.0,0.958,1.0	1.0,1.0,1.0	-0.014
ENSMUSG00000056069	Otulinl	15	-	27658044	27658314	27658044	27658191	27664343	27664435	59,125,111	0,0,4	63,86,131	0,0,0	272	149	1	1.0	1.0,1.0,0.938	1.0,1.0,1.0	-0.021
ENSMUSG00000056069	Otulinl	15	-	27659889	27660018	27659889	27659990	27664343	27664435	16,22,28	5,0,0	13,26,38	0,1,0	177	149	1	1.0	0.729,1.0,1.0	1.0,0.956,1.0	-0.076
ENSMUSG00000022195	6030458C11Rik	15	-	12817857	12818284	12817857	12818127	12821403	12821553	57,49,55	1,2,0	46,80,104	0,1,0	306	149	1	1.0	0.965,0.923,1.0	1.0,0.975,1.0	-0.029
ENSMUSG00000022241	Tars	15	-	11388080	11388460	11388080	11388218	11389575	11389742	140,171,145	0,0,1	139,185,185	0,0,0	391	149	1	1.0	1.0,1.0,0.982	1.0,1.0,1.0	-0.006
ENSMUSG00000022241	Tars	15	-	11393156	11393280	11393156	11393276	11394223	11394414	184,198,185	1,0,0	128,186,243	0,0,0	153	149	1	1.0	0.994,1.0,1.0	1.0,1.0,1.0	-0.002
ENSMUSG00000054263	Lifr	15	+	7185066	7185733	7185565	7185733	7184716	7184818	1,6,2	0,0,0	0,0,0	1,0,2	648	149	1	1.0	1.0,1.0,1.0	0.0,NA,0.0	1.0
ENSMUSG00000050310	Rictor	15	+	6764279	6764347	6764289	6764347	6759487	6759657	6,14,3	0,0,0	16,11,12	0,2,0	159	149	1	1.0	1.0,1.0,1.0	1.0,0.838,1.0	0.054
ENSMUSG00000021144	Mta1	12	+	113131315	113131467	113131362	113131467	113130884	113131000	95,113,136	5,7,12	96,162,168	3,14,6	196	149	1	1.0	0.935,0.925,0.896	0.961,0.898,0.955	-0.019
ENSMUSG00000072825	Cep170b	12	+	112740773	112741011	112740878	112741011	112737838	112739509	15,17,7	3,1,3	18,22,33	1,0,5	254	149	0.378130749348	1.0	0.746,0.909,0.578	0.913,1.0,0.795	-0.158
ENSMUSG00000021281	Tnfaip2	12	+	111448487	111448639	111448538	111448639	111448246	111448369	45,62,44	1720,1793,1545	56,57,101	1976,2442,2473	200	149	1	1.0	0.019,0.025,0.021	0.021,0.017,0.03	-0.001
ENSMUSG00000037904	Ankrd9	12	-	110976426	110977770	110976426	110977548	110977947	110978127	10,9,9	10,17,10	3,5,13	5,16,16	371	149	0.978561355686	1.0	0.287,0.175,0.265	0.194,0.112,0.246	0.058
ENSMUSG00000021275	Tecpr2	12	+	110926163	110926476	110926195	110926476	110918868	110919026	6,6,16	0,0,0	8,5,11	0,1,1	181	149	1	1.0	1.0,1.0,1.0	1.0,0.805,0.901	0.098
ENSMUSG00000021275	Tecpr2	12	+	110931289	110931732	110931399	110931732	110929031	110929164	0,0,0	9,8,4	2,0,1	7,13,10	259	149	1	1.0	0.0,0.0,0.0	0.141,0.0,0.054	-0.065
ENSMUSG00000036552	Ermard	17	+	15063601	15064232	15063984	15064232	15061068	15061182	67,72,89	3,4,5	62,83,97	0,1,3	532	149	0.11398951902	1.0	0.862,0.834,0.833	1.0,0.959,0.901	-0.11
ENSMUSG00000067212	H2-T23	17	-	36030821	36031913	36030821	36031097	36032152	36032422	5575,5832,6103	0,0,0	6163,8450,9655	2,0,0	965	149	1	1.0	1.0,1.0,1.0	0.998,1.0,1.0	0.001
ENSMUSG00000021111	Papola	12	+	105828280	105828381	105828283	105828381	105826943	105827086	152,202,171	33,20,14	114,233,241	10,25,14	152	149	1	1.0	0.819,0.908,0.923	0.918,0.901,0.944	-0.038
ENSMUSG00000041341	Atg2b	12	-	105636446	105636555	105636446	105636552	105637910	105638137	11,27,15	0,2,2	9,15,12	0,0,0	152	149	1	1.0	1.0,0.93,0.88	1.0,1.0,1.0	-0.063
ENSMUSG00000021189	Atxn3	12	-	101948003	101948048	101948003	101948045	101948274	101948439	31,41,41	1,12,1	34,30,62	5,15,7	152	149	0.514575477696	1.0	0.968,0.77,0.976	0.87,0.662,0.897	0.095
ENSMUSG00000037321	Tap1	17	+	34192836	34192965	34192941	34192965	34191328	34191526	1901,1953,1999	1,0,9	2366,3217,3822	10,2,10	254	149	1	1.0	0.999,1.0,0.992	0.993,0.999,0.996	0.001
ENSMUSG00000037321	Tap1	17	+	34193127	34193316	34193157	34193316	34191328	34191526	285,260,257	4,5,2	327,445,534	6,5,0	179	149	1	1.0	0.983,0.977,0.991	0.978,0.987,1.0	-0.005
ENSMUSG00000037321	Tap1	17	+	34193127	34193316	34193157	34193316	34192836	34192857	284,260,257	0,0,6	325,451,534	6,0,1	179	149	1	1.0	1.0,1.0,0.973	0.978,1.0,0.998	-0.001
ENSMUSG00000037321	Tap1	17	+	34193127	34193316	34193157	34193316	34192836	34192965	1506,1526,1633	48,25,57	1928,2521,3136	70,46,132	179	149	1	1.0	0.963,0.981,0.96	0.958,0.979,0.952	0.005
ENSMUSG00000022555	Dgat1	15	-	76504485	76504593	76504485	76504571	76504665	76504706	1,0,0	14,18,48	4,0,0	18,43,34	171	149	1	1.0	0.059,0.0,0.0	0.162,0.0,0.0	-0.034
ENSMUSG00000051166	Eml5	12	-	98798790	98798948	98798790	98798929	98800902	98801111	2,0,0	1,0,0	0,1,0	0,0,0	168	149	1	1.0	0.639,NA,NA	NA,1.0,NA	-0.361
ENSMUSG00000012609	Ttll5	12	+	85918930	85919237	85918972	85919237	85917674	85917832	10,9,4	0,0,2	8,5,8	0,0,0	191	149	1	1.0	1.0,1.0,0.609	1.0,1.0,1.0	-0.13
ENSMUSG00000012609	Ttll5	12	+	85939325	85939510	85939328	85939510	85933281	85933674	4,3,4	0,0,3	3,6,10	0,0,0	152	149	1	1.0	1.0,1.0,0.567	1.0,1.0,1.0	-0.144
ENSMUSG00000019969	Psen1	12	+	83699511	83699651	83699600	83699651	83699354	83699421	697,776,803	7,21,1	749,1080,998	9,9,14	238	149	1	1.0	0.984,0.959,0.998	0.981,0.987,0.978	-0.002
ENSMUSG00000013236	Ptprs	17	-	56428851	56429157	56428851	56428966	56434452	56434597	28,40,49	0,0,0	25,32,42	0,7,0	340	149	0.775621352688	1.0	1.0,1.0,1.0	1.0,0.667,1.0	0.111
ENSMUSG00000040913	Fbxw4	19	-	45579120	45579262	45579120	45579207	45579652	45579793	30,47,37	6,5,7	41,39,63	2,0,5	204	149	0.08003751481	1.0	0.785,0.873,0.794	0.937,1.0,0.902	-0.129
ENSMUSG00000021112	Mpp5	12	+	78796865	78797390	78797102	78797390	78794244	78794333	21,35,32	1,1,2	39,36,67	1,8,15	386	149	0.0289716660023	1.0	0.89,0.931,0.861	0.938,0.635,0.633	0.159
ENSMUSG00000052609	Plekhg3	12	+	76572046	76572069	76572049	76572069	76566167	76566266	0,0,1	0,0,0	0,0,0	0,0,2	152	149	1	1.0	NA,NA,1.0	NA,NA,0.0	1.0
ENSMUSG00000052609	Plekhg3	12	+	76572394	76573360	76573246	76573360	76572046	76572069	27,19,19	0,1,4	14,8,22	0,0,0	1001	149	0.127915450722	1.0	1.0,0.739,0.414	1.0,1.0,1.0	-0.282
ENSMUSG00000024384	Iws1	18	+	32083265	32083458	32083268	32083458	32079670	32080577	45,49,36	3,1,5	30,62,66	4,2,5	152	149	1	1.0	0.936,0.98,0.876	0.88,0.968,0.928	0.005
ENSMUSG00000063450	Syne2	12	+	76024015	76024157	76024018	76024157	76023022	76023144	0,0,2	7,3,3	0,0,6	4,1,10	152	149	0.00722865792351	0.678820280191	0.0,0.0,0.395	0.0,0.0,0.37	0.008
ENSMUSG00000063450	Syne2	12	+	76107427	76107675	76107483	76107675	76105988	76106117	0,0,0	10,7,1	0,5,0	18,27,13	205	149	1	1.0	0.0,0.0,0.0	0.0,0.119,0.0	-0.04
ENSMUSG00000063450	Syne2	12	+	76108863	76108910	76108866	76108910	76108143	76108215	1,0,0	12,13,10	0,0,2	10,7,14	152	149	1	1.0	0.076,0.0,0.0	0.0,0.0,0.123	-0.016
ENSMUSG00000021109	Hif1a	12	+	73941687	73941852	73941729	73941852	73940347	73940631	224,259,255	115,126,128	190,352,391	118,169,162	191	149	1	1.0	0.603,0.616,0.608	0.557,0.619,0.653	-0.001
ENSMUSG00000005078	Jkamp	12	+	72089314	72089406	72089332	72089406	72085856	72086183	51,67,55	20,20,24	65,71,105	17,38,30	167	149	1	1.0	0.695,0.749,0.672	0.773,0.625,0.757	-0.013
ENSMUSG00000020982	Nemf	12	-	69353793	69353942	69353793	69353892	69354646	69354772	51,42,39	0,0,2	65,53,62	2,3,4	199	149	1	1.0	1.0,1.0,0.936	0.961,0.93,0.921	0.041
ENSMUSG00000035133	Arhgap5	12	+	52542488	52542636	52542491	52542636	52516106	52519967	28,18,24	1,0,2	10,11,9	0,0,5	152	149	1	1.0	0.965,1.0,0.922	1.0,1.0,0.638	0.083
ENSMUSG00000020952	Scfd1	12	+	51387049	51387138	51387066	51387138	51384104	51384175	165,212,182	2,1,2	176,273,270	0,0,3	166	149	1	1.0	0.987,0.995,0.988	1.0,1.0,0.988	-0.006
ENSMUSG00000020952	Scfd1	12	+	51444794	51445017	51444983	51445017	51442530	51442583	6,7,6	109,132,117	11,8,9	125,177,198	338	149	1	1.0	0.024,0.023,0.022	0.037,0.02,0.02	-0.003
ENSMUSG00000024483	Ankhd1	18	+	36614714	36614817	36614762	36614817	36613832	36613976	15,19,19	11,9,6	30,13,24	8,23,14	197	149	0.78991788145	1.0	0.508,0.615,0.705	0.739,0.299,0.565	0.075
ENSMUSG00000024483	Ankhd1	18	+	36655422	36655677	36655473	36655677	36654092	36654266	49,42,34	22,14,19	48,45,69	26,15,17	200	149	1	1.0	0.624,0.691,0.571	0.579,0.691,0.751	-0.045
ENSMUSG00000054309	Cpsf3	12	+	21286425	21286544	21286447	21286544	21285524	21285711	18,19,14	0,2,0	17,30,21	0,0,0	171	149	1	1.0	1.0,0.892,1.0	1.0,1.0,1.0	-0.036
ENSMUSG00000045679	Pqlc3	12	-	16992277	16993573	16992277	16992319	16995613	16995671	119,133,145	4,8,5	123,163,166	7,4,13	1403	149	1	1.0	0.76,0.638,0.755	0.651,0.812,0.576	0.038
ENSMUSG00000022472	Desi1	15	-	81998109	81998299	81998109	81998232	81999504	81999614	0,0,2	67,82,46	2,0,0	33,57,100	216	149	1	1.0	0.0,0.0,0.029	0.04,0.0,0.0	-0.004
ENSMUSG00000055762	Eef1d	15	-	75901131	75901255	75901131	75901252	75909244	75909319	187,217,236	6,11,18	188,281,288	13,12,19	152	149	1	1.0	0.968,0.951,0.928	0.934,0.958,0.937	0.006
ENSMUSG00000037336	Mfsd2b	12	-	4869534	4869672	4869534	4869658	4870498	4870623	0,0,0	0,5,4	0,1,0	6,7,6	163	149	1	1.0	NA,0.0,0.0	0.0,0.116,0.0	-0.039
ENSMUSG00000079179	Rab10os	12	+	3238028	3238112	3238063	3238112	3237590	3237660	96,77,116	18,14,29	79,142,144	13,29,30	184	149	1	1.0	0.812,0.817,0.764	0.831,0.799,0.795	-0.011
ENSMUSG00000024397	Aif1	17	-	35171762	35171939	35171762	35171804	35172127	35172194	10,4,4	433,535,556	2,3,8	559,829,884	284	149	1	1.0	0.012,0.004,0.004	0.002,0.002,0.005	0.004
ENSMUSG00000022983	Scaf4	16	-	90242526	90242718	90242526	90242652	90242871	90242958	29,63,33	18,25,24	42,56,32	11,28,48	215	149	1	1.0	0.528,0.636,0.488	0.726,0.581,0.316	0.01
ENSMUSG00000021720	Rnf180	13	-	105252251	105252350	105252251	105252347	105270904	105271039	8,5,10	20,15,10	7,31,20	29,31,21	152	149	0.869363852801	1.0	0.282,0.246,0.495	0.191,0.495,0.483	-0.049
ENSMUSG00000021711	Trappc13	13	-	104144403	104144554	104144403	104144551	104147243	104147344	59,56,46	40,50,52	42,53,64	39,49,54	152	149	1	1.0	0.591,0.523,0.464	0.514,0.515,0.537	0.004
ENSMUSG00000032621	Srek1	13	-	103758185	103758488	103758185	103758300	103759168	103759299	20,15,2	20,22,63	22,19,13	35,59,34	337	149	1	1.0	0.307,0.232,0.014	0.217,0.125,0.145	0.022
ENSMUSG00000042015	Wdr41	13	+	94978469	94978585	94978473	94978585	94976437	94976589	84,58,87	0,4,1	58,88,100	0,1,1	153	149	1	1.0	1.0,0.934,0.988	1.0,0.988,0.99	-0.019
ENSMUSG00000042167	Papd4	13	-	93174639	93174718	93174639	93174706	93175518	93175610	95,166,133	78,76,79	167,221,203	72,106,80	161	149	0.520740508037	1.0	0.53,0.669,0.609	0.682,0.659,0.701	-0.078
ENSMUSG00000042167	Papd4	13	-	93174639	93174718	93174639	93174706	93184078	93184316	8,8,10	0,0,0	5,13,22	0,1,3	161	149	1	1.0	1.0,1.0,1.0	1.0,0.923,0.872	0.068
ENSMUSG00000021706	Zfyve16	13	-	92508121	92508346	92508121	92508291	92508890	92509046	17,36,38	0,0,0	20,38,35	2,0,0	204	149	1	1.0	1.0,1.0,1.0	0.88,1.0,1.0	0.04
ENSMUSG00000014850	Msh3	13	-	92235573	92235731	92235573	92235728	92249826	92249938	13,12,10	1,1,4	12,20,15	2,0,1	152	149	0.649285138265	1.0	0.927,0.922,0.71	0.855,1.0,0.936	-0.077
ENSMUSG00000014850	Msh3	13	-	92351230	92351451	92351230	92351360	92353224	92353342	9,14,2	0,1,2	8,8,14	8,0,0	240	149	0.686602949454	1.0	1.0,0.897,0.383	0.383,1.0,1.0	-0.034
ENSMUSG00000017778	Cox7c	13	-	86045726	86045869	86045726	86045853	86046263	86046460	57,51,97	1,0,0	70,99,112	0,0,0	165	149	1	1.0	0.981,1.0,1.0	1.0,1.0,1.0	-0.006
ENSMUSG00000021548	Ccnh	13	+	85197350	85197561	85197530	85197561	85196251	85196325	78,127,139	6,1,2	89,119,142	1,4,11	329	149	1	1.0	0.855,0.983,0.969	0.976,0.931,0.854	0.015
ENSMUSG00000021548	Ccnh	13	+	85202332	85202496	85202440	85202496	85197350	85197561	50,108,98	3,7,11	77,94,123	2,6,5	257	149	1	1.0	0.906,0.899,0.838	0.957,0.901,0.934	-0.05
ENSMUSG00000021585	Cast	13	-	74704100	74704205	74704100	74704202	74713645	74713744	114,143,141	45,41,31	137,177,180	29,42,56	152	149	1	1.0	0.713,0.774,0.817	0.822,0.805,0.759	-0.027
ENSMUSG00000113204	Gm46430	13	-	74611263	74611387	74611263	74611321	74612723	74612948	0,2,0	0,2,0	0,2,0	0,2,0	215	149	1	1.0	NA,0.409,NA	NA,0.409,NA	0.0
ENSMUSG00000057649	Brd9	13	+	73942630	73942806	73942690	73942806	73941943	73942054	6,15,11	42,33,44	10,9,3	54,75,58	209	149	0.322440216294	1.0	0.092,0.245,0.151	0.117,0.079,0.036	0.085
ENSMUSG00000057649	Brd9	13	+	73942630	73942806	73942693	73942806	73941943	73942054	6,16,12	9,9,4	10,9,4	5,18,15	212	149	0.197455890977	1.0	0.319,0.555,0.678	0.584,0.26,0.158	0.183
ENSMUSG00000057649	Brd9	13	+	73942690	73942806	73942693	73942806	73941943	73942054	42,34,45	9,9,4	54,75,59	5,18,15	152	149	1	1.0	0.821,0.787,0.917	0.914,0.803,0.794	0.005
ENSMUSG00000021519	Mterf3	13	-	66928169	66928322	66928169	66928287	66929884	66930223	99,99,93	0,0,3	79,90,123	2,3,13	184	149	1	1.0	1.0,1.0,0.962	0.97,0.96,0.885	0.049
ENSMUSG00000021555	Naa35	13	+	59625418	59625597	59625463	59625597	59624504	59624603	78,63,84	0,0,1	59,93,103	2,2,0	194	149	1	1.0	1.0,1.0,0.985	0.958,0.973,1.0	0.018
ENSMUSG00000021557	Agtpbp1	13	-	59473687	59474712	59473687	59473817	59475659	59475813	60,48,47	8,1,1	37,65,62	0,7,1	1044	149	0.826078624973	1.0	0.517,0.873,0.87	1.0,0.57,0.898	-0.069
ENSMUSG00000024725	Ostf1	19	-	18584641	18586625	18584641	18584743	18589704	18589754	1545,1534,1824	1,0,3	1519,2073,2220	0,0,0	2031	149	1	1.0	0.991,1.0,0.978	1.0,1.0,1.0	-0.01
ENSMUSG00000015937	H2afy	13	-	56096123	56096234	56096123	56096231	56104301	56104499	215,233,239	325,377,400	229,336,360	343,540,589	152	149	1	1.0	0.393,0.377,0.369	0.396,0.379,0.375	-0.004
ENSMUSG00000015937	H2afy	13	-	56096123	56096234	56096123	56096231	56104888	56104995	2,2,1	1,3,1	0,2,1	2,0,0	152	149	0.0428815757464	1.0	0.662,0.395,0.495	0.0,1.0,1.0	-0.149
ENSMUSG00000015937	H2afy	13	-	56096123	56096234	56096123	56096231	56128276	56128481	0,0,1	0,0,0	1,1,1	0,0,3	152	149	1	1.0	NA,NA,1.0	1.0,1.0,0.246	0.251
ENSMUSG00000021493	Pdlim7	13	-	55506305	55507366	55506305	55506367	55507487	55507624	127,135,179	0,0,0	136,214,284	0,0,1	1148	149	1	1.0	1.0,1.0,1.0	1.0,1.0,0.974	0.009
ENSMUSG00000034675	Dbn1	13	-	55474455	55474561	55474455	55474558	55474859	55475536	1,4,1	2,12,9	1,2,1	3,4,16	152	149	0.801419588869	1.0	0.329,0.246,0.098	0.246,0.329,0.058	0.013
ENSMUSG00000034675	Dbn1	13	-	55476145	55476773	55476145	55476316	55477550	55477680	0,0,2	17,18,20	2,4,2	17,23,36	606	149	1	1.0	0.0,0.0,0.024	0.028,0.041,0.013	-0.019
ENSMUSG00000074886	Grk6	13	+	55451702	55451843	55451717	55451843	55451519	55451583	35,58,59	0,0,1	19,50,65	0,0,0	164	149	1	1.0	1.0,1.0,0.982	1.0,1.0,1.0	-0.006
ENSMUSG00000074886	Grk6	13	+	55452134	55452325	55452236	55452325	55451702	55451843	80,80,97	0,0,1	65,87,124	0,1,0	251	149	1	1.0	1.0,1.0,0.983	1.0,0.981,1.0	0.001
ENSMUSG00000021481	Zfp346	13	+	55115479	55115624	55115482	55115624	55113677	55113770	6,5,19	0,0,0	4,8,11	0,0,5	152	149	1	1.0	1.0,1.0,1.0	1.0,1.0,0.683	0.106
ENSMUSG00000021481	Zfp346	13	+	55122281	55122515	55122329	55122515	55115479	55115624	4,2,9	4,4,0	2,5,16	9,8,9	197	149	0.28177356985	1.0	0.431,0.274,1.0	0.144,0.321,0.573	0.222
ENSMUSG00000025877	Hk3	13	-	55011147	55011443	55011147	55011308	55012026	55012260	1704,1735,1881	29,31,1	2025,2939,2978	35,44,44	284	149	1	1.0	0.969,0.967,0.999	0.968,0.972,0.973	0.007
ENSMUSG00000025875	Tspan17	13	+	54793194	54793365	54793263	54793365	54792739	54792886	288,297,295	0,0,0	296,393,345	0,3,3	218	149	1	1.0	1.0,1.0,1.0	1.0,0.989,0.987	0.008
ENSMUSG00000025875	Tspan17	13	+	54795410	54795458	54795414	54795458	54795052	54795178	116,128,164	0,5,7	89,159,199	4,6,5	153	149	1	1.0	1.0,0.961,0.958	0.956,0.963,0.975	0.008
ENSMUSG00000025875	Tspan17	13	+	54796597	54796768	54796721	54796768	54796156	54796218	11,11,14	0,0,0	17,12,7	3,0,0	273	149	1	1.0	1.0,1.0,1.0	0.756,1.0,1.0	0.081
ENSMUSG00000025872	Thoc3	13	-	54466179	54466455	54466179	54466384	54467825	54467982	1,0,1	60,73,81	0,2,0	46,93,97	220	149	1	1.0	0.011,0.0,0.008	0.0,0.014,0.0	0.002
ENSMUSG00000001228	Uhrf1	17	+	56313040	56313251	56313064	56313251	56312863	56312967	6,11,21	0,1,0	12,31,15	3,0,0	173	149	1	1.0	1.0,0.905,1.0	0.775,1.0,1.0	0.043
ENSMUSG00000035139	Secisbp2	13	+	51654385	51654635	51654495	51654635	51652606	51652755	81,84,69	0,2,1	49,111,94	1,0,1	259	149	1	1.0	1.0,0.96,0.975	0.966,1.0,0.982	-0.004
ENSMUSG00000021392	Nol8	13	+	49675385	49676834	49676754	49676834	49672551	49672823	29,35,18	0,1,0	14,39,34	0,0,0	1518	149	1	1.0	1.0,0.775,1.0	1.0,1.0,1.0	-0.075
ENSMUSG00000038683	Pak1ip1	13	+	41008885	41009364	41009218	41009364	41008210	41008285	176,219,189	3,1,1	190,227,246	0,4,3	482	149	1	1.0	0.948,0.985,0.983	1.0,0.946,0.962	0.003
ENSMUSG00000038683	Pak1ip1	13	+	41009447	41011282	41011182	41011282	41009218	41009364	275,338,372	0,0,0	359,437,432	1,2,0	1884	149	1	1.0	1.0,1.0,1.0	0.966,0.945,1.0	0.03
ENSMUSG00000021432	Slc35b3	13	-	38939874	38940045	38939874	38939972	38943058	38943166	0,0,0	34,30,64	0,4,5	31,46,62	222	149	1	1.0	0.0,0.0,0.0	0.0,0.055,0.051	-0.035
ENSMUSG00000021431	Snrnp48	13	+	38214604	38216513	38216324	38216513	38211066	38211141	196,149,163	17,14,17	204,211,247	16,31,21	1869	149	1	1.0	0.479,0.459,0.433	0.504,0.352,0.484	0.01
ENSMUSG00000021428	Riok1	13	+	38043908	38045315	38045272	38045315	38043050	38043141	41,39,29	0,0,0	59,55,67	1,0,0	1513	149	1	1.0	1.0,1.0,1.0	0.853,1.0,1.0	0.049
ENSMUSG00000021417	Eci2	13	-	34993067	34993328	34993067	34993220	34994013	34994132	32,36,41	6,7,10	27,66,62	6,18,18	257	149	1	1.0	0.756,0.749,0.704	0.723,0.68,0.666	0.047
ENSMUSG00000021417	Eci2	13	-	34993067	34993230	34993067	34993220	34994013	34994144	33,36,26	6,7,10	46,40,65	6,18,18	159	149	1	1.0	0.838,0.828,0.709	0.878,0.676,0.772	0.016
ENSMUSG00000022546	Gpt	15	+	76697541	76698083	76697839	76698083	76697158	76697430	4,1,2	0,0,1	1,3,4	0,0,0	447	149	1	1.0	1.0,1.0,0.4	1.0,1.0,1.0	-0.2
ENSMUSG00000021356	Irf4	13	+	30753444	30753589	30753447	30753589	30752690	30752779	0,1,0	0,0,0	0,3,1	0,1,0	152	149	1	1.0	NA,1.0,NA	NA,0.746,1.0	0.127
ENSMUSG00000015176	Nolc1	19	+	46078857	46079021	46078872	46079021	46078702	46078758	0,2,0	8,15,20	2,0,1	10,18,16	164	149	1	1.0	0.0,0.108,0.0	0.154,0.0,0.054	-0.033
ENSMUSG00000015176	Nolc1	19	+	46078857	46079021	46078875	46079021	46078702	46078758	0,2,0	78,94,85	4,1,1	65,96,100	167	149	1	1.0	0.0,0.019,0.0	0.052,0.009,0.009	-0.017
ENSMUSG00000015176	Nolc1	19	+	46078872	46079021	46078875	46079021	46078702	46078758	8,15,20	78,94,85	12,19,16	65,96,100	152	149	1	1.0	0.091,0.135,0.187	0.153,0.162,0.136	-0.013
ENSMUSG00000015176	Nolc1	19	+	46079907	46080085	46079910	46080085	46079130	46079258	34,60,54	29,42,38	40,54,41	39,50,59	152	149	0.323849610022	1.0	0.535,0.583,0.582	0.501,0.514,0.405	0.093
ENSMUSG00000025616	Usp16	16	+	87469674	87469862	87469677	87469862	87466252	87466356	55,81,59	1,4,1	71,58,97	6,5,8	152	149	1	1.0	0.982,0.952,0.983	0.921,0.919,0.922	0.052
ENSMUSG00000021326	Trim27	13	+	21190091	21190124	21190096	21190124	21189854	21189970	56,109,131	1,6,0	76,153,143	0,0,2	154	149	1	1.0	0.982,0.946,1.0	1.0,1.0,0.986	-0.019
ENSMUSG00000024906	Mus81	19	-	5483107	5483221	5483107	5483191	5483454	5483558	2,0,0	37,30,27	6,3,2	35,35,31	179	149	0.875497956697	1.0	0.043,0.0,0.0	0.125,0.067,0.051	-0.067
ENSMUSG00000024906	Mus81	19	-	5483634	5483763	5483634	5483665	5483929	5484025	27,43,46	6,1,3	49,44,57	1,1,8	247	149	1	1.0	0.731,0.963,0.902	0.967,0.964,0.811	-0.049
ENSMUSG00000024906	Mus81	19	-	5485487	5486114	5485487	5485625	5486279	5486348	19,16,21	0,0,4	25,36,30	0,0,0	638	149	1	1.0	1.0,1.0,0.551	1.0,1.0,1.0	-0.15
ENSMUSG00000061474	Mrps36	13	-	100739013	100739201	100739013	100739195	100741167	100741231	192,261,174	3,14,18	149,255,325	21,34,9	155	149	1	1.0	0.984,0.947,0.903	0.872,0.878,0.972	0.037
ENSMUSG00000041297	Cdk13	13	-	17719355	17719805	17719355	17719625	17721087	17721293	35,58,70	27,26,39	71,78,69	20,38,34	329	149	0.620255325187	1.0	0.37,0.503,0.448	0.617,0.482,0.479	-0.086
ENSMUSG00000021302	Ggps1	13	-	14059318	14059457	14059318	14059450	14063205	14063413	13,5,10	0,3,6	11,21,10	6,8,7	156	149	0.452344720181	1.0	1.0,0.614,0.614	0.637,0.715,0.577	0.1
ENSMUSG00000039242	B3galnt2	13	+	13991368	13991552	13991409	13991552	13990788	13990867	25,21,30	4,1,2	19,23,34	3,3,0	190	149	1	1.0	0.831,0.943,0.922	0.832,0.857,1.0	0.002
ENSMUSG00000021156	Zmynd11	13	-	9695128	9695184	9695128	9695181	9695738	9695826	62,83,72	1,1,0	52,119,131	3,4,3	152	149	1	1.0	0.984,0.988,1.0	0.944,0.967,0.977	0.028
ENSMUSG00000041215	Yeats2	16	+	20221660	20221753	20221673	20221753	20219617	20219691	4,1,0	9,15,17	2,1,0	8,9,10	162	149	1	1.0	0.29,0.058,0.0	0.187,0.093,0.0	0.023
ENSMUSG00000007670	Khsrp	17	-	57023504	57023936	57023504	57023593	57024010	57024171	127,122,120	0,1,0	125,143,163	0,0,3	492	149	1	1.0	1.0,0.974,1.0	1.0,1.0,0.943	0.01
ENSMUSG00000101892	9130401M01Rik	15	-	58025273	58026436	58025273	58025406	58027561	58027737	3,0,2	0,0,2	2,2,2	0,0,0	1179	149	1	1.0	1.0,NA,0.112	1.0,1.0,1.0	-0.444
ENSMUSG00000039307	Hexdc	11	+	121220863	121221161	121221082	121221161	121219840	121219923	10,13,14	3,6,6	1,8,9	2,4,5	368	149	0.505597406136	1.0	0.574,0.467,0.486	0.168,0.447,0.422	0.163
ENSMUSG00000025144	Cenpx	11	-	120712439	120712712	120712439	120712539	120713692	120713732	19,35,25	0,0,0	12,22,27	0,0,2	322	149	1	1.0	1.0,1.0,1.0	1.0,1.0,0.862	0.046
ENSMUSG00000025144	Cenpx	11	-	120711702	120711895	120711702	120711756	120713692	120713738	123,134,141	0,3,5	101,174,189	2,3,6	288	149	1	1.0	1.0,0.959,0.936	0.963,0.968,0.942	0.007
ENSMUSG00000025137	Pcyt2	11	-	120613640	120613774	120613640	120613725	120614330	120614397	2,2,1	113,57,96	3,1,1	81,107,102	198	149	1	1.0	0.013,0.026,0.008	0.027,0.007,0.007	0.002
ENSMUSG00000025792	Slc25a10	11	+	120497013	120497461	120497383	120497461	120496635	120496706	301,355,278	3,2,2	268,385,355	3,3,1	519	149	1	1.0	0.966,0.981,0.976	0.962,0.974,0.99	-0.001
ENSMUSG00000025793	Hgs	11	+	120479086	120479297	120479089	120479297	120478694	120478754	52,53,62	130,170,168	80,62,99	161,177,195	152	149	1	1.0	0.282,0.234,0.266	0.328,0.256,0.332	-0.045
ENSMUSG00000061306	Slc38a10	11	-	120108466	120108553	120108466	120108490	120109431	120109536	0,6,8	0,8,0	1,11,10	3,10,10	212	149	1	1.0	NA,0.345,1.0	0.19,0.436,0.413	0.326
ENSMUSG00000061306	Slc38a10	11	-	120138985	120139129	120138985	120139092	120140592	120140686	123,246,200	3,2,2	138,254,286	6,2,5	186	149	1	1.0	0.97,0.99,0.988	0.949,0.99,0.979	0.01
ENSMUSG00000025372	Baiap2	11	+	119996888	119997090	119997008	119997090	119996522	119996747	55,55,82	3,1,3	70,84,112	2,5,2	269	149	1	1.0	0.91,0.968,0.938	0.951,0.903,0.969	-0.002
ENSMUSG00000033857	Engase	11	+	118479085	118479287	118479089	118479287	118478882	118478953	7,2,5	0,4,0	6,9,9	0,0,0	153	149	1	1.0	1.0,0.327,1.0	1.0,1.0,1.0	-0.224
ENSMUSG00000033857	Engase	11	+	118486444	118486553	118486447	118486553	118485756	118485905	3,0,1	2,7,7	0,0,3	0,8,6	152	149	1	1.0	0.595,0.0,0.123	NA,0.0,0.329	0.075
ENSMUSG00000033857	Engase	11	+	118486705	118486936	118486821	118486936	118486447	118486553	0,0,1	2,10,8	2,0,0	1,6,11	265	149	1	1.0	0.0,0.0,0.066	0.529,0.0,0.0	-0.154
ENSMUSG00000025575	Cant1	11	-	118417573	118417806	118417573	118417654	118418929	118419023	35,70,68	15,45,29	36,110,81	15,26,60	301	149	1	1.0	0.536,0.435,0.537	0.543,0.677,0.401	-0.038
ENSMUSG00000025575	Cant1	11	-	118417573	118417806	118417573	118417654	118418971	118419052	34,65,62	2,4,6	34,104,78	3,6,11	301	149	1	1.0	0.894,0.889,0.836	0.849,0.896,0.778	0.032
ENSMUSG00000017715	Pgs1	11	+	118014573	118014722	118014646	118014722	118005369	118005891	280,375,388	14,17,17	260,472,546	13,30,25	222	149	1	1.0	0.931,0.937,0.939	0.931,0.913,0.936	0.009
ENSMUSG00000050106	Tmc8	11	+	117784109	117784195	117784112	117784195	117783770	117783920	14,1,2	2,0,1	7,2,4	2,2,2	152	149	0.0838774149235	1.0	0.873,1.0,0.662	0.774,0.495,0.662	0.201
ENSMUSG00000090266	Mettl23	11	+	116845762	116845945	116845818	116845945	116843674	116843774	2,9,3	0,0,0	7,4,2	0,1,0	205	149	1	1.0	1.0,1.0,1.0	1.0,0.744,1.0	0.085
ENSMUSG00000015869	Prpsap1	11	-	116479651	116479839	116479651	116479824	116485868	116485935	0,2,0	74,60,92	2,0,6	59,101,128	164	149	1	1.0	0.0,0.029,0.0	0.03,0.0,0.041	-0.014
ENSMUSG00000021171	Esyt2	12	+	116339546	116339667	116339593	116339667	116334200	116334256	29,46,81	1,0,0	36,51,44	0,0,0	196	149	1	1.0	0.957,1.0,1.0	1.0,1.0,1.0	-0.014
ENSMUSG00000021171	Esyt2	12	+	116342044	116342252	116342075	116342252	116339546	116339667	0,0,0	28,28,50	1,0,0	37,26,52	180	149	1	1.0	0.0,0.0,0.0	0.022,0.0,0.0	-0.007
ENSMUSG00000063268	Parp10	15	-	76240286	76240981	76240286	76240931	76241155	76241228	30,35,28	306,323,390	27,34,45	346,564,521	199	149	1	1.0	0.068,0.075,0.051	0.055,0.043,0.061	0.012
ENSMUSG00000063268	Parp10	15	-	76240286	76240981	76240286	76240931	76241325	76241547	12,21,12	0,0,4	17,15,25	0,2,8	199	149	0.170073154468	1.0	1.0,1.0,0.692	1.0,0.849,0.701	0.047
ENSMUSG00000063268	Parp10	15	-	76241657	76242639	76241657	76242322	76242731	76242986	543,555,499	2,7,2	672,865,877	8,5,9	466	149	1	1.0	0.989,0.962,0.988	0.964,0.982,0.969	0.008
ENSMUSG00000020740	Gga3	11	-	115586315	115586485	115586315	115586420	115586995	115587201	46,76,73	2,4,10	77,89,100	2,8,0	214	149	0.924139515969	1.0	0.941,0.93,0.836	0.964,0.886,1.0	-0.048
ENSMUSG00000020740	Gga3	11	-	115586315	115586485	115586315	115586420	115587405	115587716	19,33,40	0,2,1	40,35,46	0,1,0	214	149	1	1.0	1.0,0.92,0.965	1.0,0.961,1.0	-0.025
ENSMUSG00000050312	Nsun3	16	-	62776287	62776631	62776287	62776383	62785787	62785897	37,29,43	15,19,6	31,67,59	16,12,19	397	149	1	1.0	0.481,0.364,0.729	0.421,0.677,0.538	-0.021
ENSMUSG00000050312	Nsun3	16	-	62776287	62776631	62776287	62776383	62786670	62786777	23,20,24	0,0,0	16,47,28	0,1,0	397	149	1	1.0	1.0,1.0,1.0	1.0,0.946,1.0	0.018
ENSMUSG00000018861	Fdxr	11	-	115271876	115271999	115271876	115271975	115272186	115272282	5,4,4	0,0,0	8,17,6	1,0,0	173	149	1	1.0	1.0,1.0,1.0	0.873,1.0,1.0	0.042
ENSMUSG00000045980	Tmem104	11	+	115205474	115205583	115205477	115205583	115205061	115205161	120,166,121	5,2,3	91,132,177	0,3,7	152	149	1	1.0	0.959,0.988,0.975	1.0,0.977,0.961	-0.005
ENSMUSG00000047798	Cd300lf	11	-	115124247	115124377	115124247	115124356	115126110	115126452	5,4,8	0,1,3	14,5,14	1,7,6	170	149	0.207526559237	1.0	1.0,0.778,0.7	0.925,0.385,0.672	0.165
ENSMUSG00000024845	Tmem134	19	+	4127549	4127639	4127576	4127639	4127056	4127121	231,267,282	0,1,0	195,305,378	0,1,0	176	149	1	1.0	1.0,0.996,1.0	1.0,0.996,1.0	0.0
ENSMUSG00000024845	Tmem134	19	+	4127549	4127639	4127576	4127639	4127056	4127132	69,79,73	0,0,1	75,102,100	0,0,0	176	149	1	1.0	1.0,1.0,0.984	1.0,1.0,1.0	-0.005
ENSMUSG00000024845	Tmem134	19	+	4130856	4131075	4131030	4131075	4127759	4127836	2,1,11	126,123,154	3,10,13	147,175,228	323	149	1	1.0	0.007,0.004,0.032	0.009,0.026,0.026	-0.006
ENSMUSG00000024845	Tmem134	19	+	4131361	4131727	4131396	4131727	4131228	4131282	341,360,402	0,0,1	318,451,553	0,0,0	184	149	1	1.0	1.0,1.0,0.997	1.0,1.0,1.0	-0.001
ENSMUSG00000034652	Cd300a	11	+	114894657	114894778	114894669	114894778	114893237	114893594	117,154,140	9,27,21	65,98,139	6,6,13	161	149	1	1.0	0.923,0.841,0.861	0.909,0.938,0.908	-0.043
ENSMUSG00000020614	Fam20a	11	-	109675842	109675977	109675842	109675952	109677153	109677334	0,0,0	1,9,3	0,1,0	4,4,12	174	149	1	1.0	0.0,0.0,0.0	0.0,0.176,0.0	-0.059
ENSMUSG00000018433	Nol11	11	-	107173209	107173461	107173209	107173401	107173603	107173729	67,63,70	10,10,1	41,101,79	2,10,15	209	149	1	1.0	0.827,0.818,0.98	0.936,0.878,0.79	0.007
ENSMUSG00000040356	Skiv2l	17	-	34846026	34846173	34846026	34846147	34846521	34846667	119,126,125	0,0,0	145,154,177	0,1,2	175	149	1	1.0	1.0,1.0,1.0	1.0,0.992,0.987	0.007
ENSMUSG00000040356	Skiv2l	17	-	34846866	34847324	34846866	34846995	34847407	34847461	140,170,139	1,0,0	150,185,235	1,0,0	478	149	1	1.0	0.978,1.0,1.0	0.979,1.0,1.0	-0.0
ENSMUSG00000024019	Cmtr1	17	+	29698637	29699288	29699219	29699288	29697948	29698071	418,510,552	0,0,0	595,804,749	1,1,0	731	149	1	1.0	1.0,1.0,1.0	0.992,0.994,1.0	0.005
ENSMUSG00000020719	Ddx5	11	-	106782468	106782693	106782468	106782684	106783958	106784018	1545,1908,1692	0,0,0	1695,2174,2580	7,0,0	158	149	1	1.0	1.0,1.0,1.0	0.996,1.0,1.0	0.001
ENSMUSG00000040699	Limd2	11	-	106159347	106159442	106159347	106159414	106159812	106159927	96,121,115	0,0,0	86,139,175	0,0,1	177	149	1	1.0	1.0,1.0,1.0	1.0,1.0,0.993	0.002
ENSMUSG00000040699	Limd2	11	-	106159347	106159442	106159347	106159414	106160050	106160142	522,629,573	13,16,10	547,789,1015	16,21,28	177	149	1	1.0	0.971,0.971,0.98	0.966,0.969,0.968	0.006
ENSMUSG00000019590	Cyb561	11	-	105935751	105935953	105935751	105935909	105936181	105936285	0,3,0	0,1,0	0,0,0	0,1,0	193	149	1	1.0	NA,0.698,NA	NA,0.0,NA	0.698
ENSMUSG00000034793	G6pc3	11	+	102192748	102193226	102193084	102193226	102192472	102192563	61,51,47	0,0,1	47,71,75	1,2,0	485	149	1	1.0	1.0,1.0,0.935	0.935,0.916,1.0	0.028
ENSMUSG00000017309	Cd300lg	11	+	102046853	102047187	102047105	102047187	102042971	102043304	0,0,2	0,0,0	0,0,0	0,0,1	401	149	1	1.0	NA,NA,1.0	NA,NA,0.0	1.0
ENSMUSG00000017724	Etv4	11	-	101774080	101774245	101774080	101774227	101775317	101775444	6,6,4	0,1,0	0,4,3	0,3,0	167	149	1	1.0	1.0,0.843,1.0	NA,0.543,1.0	0.176
ENSMUSG00000017724	Etv4	11	-	101775317	101775444	101775317	101775441	101777092	101777146	2,14,0	0,1,0	0,1,3	0,0,0	152	149	1	1.0	1.0,0.932,NA	NA,1.0,1.0	-0.034
ENSMUSG00000006920	Ezh1	11	-	101217242	101217368	101217242	101217363	101218653	101218720	4,4,0	21,41,45	11,12,11	22,32,48	154	149	0.00212145807024	0.297004129834	0.156,0.086,0.0	0.326,0.266,0.181	-0.177
ENSMUSG00000001751	Naglu	11	+	101073846	101074103	101073932	101074103	101072216	101072302	317,307,384	0,2,0	269,380,448	7,9,10	235	149	1	1.0	1.0,0.99,1.0	0.961,0.964,0.966	0.033
ENSMUSG00000019302	Atp6v0a1	11	+	101026659	101026763	101026680	101026763	101021053	101021182	26,34,26	71,135,85	26,46,43	78,134,115	170	149	1	1.0	0.243,0.181,0.211	0.226,0.231,0.247	-0.023
ENSMUSG00000019302	Atp6v0a1	11	+	101027266	101029258	101029175	101029258	101026680	101026763	214,243,203	2,1,0	263,328,268	1,0,2	2058	149	1	1.0	0.886,0.946,1.0	0.95,1.0,0.907	-0.008
ENSMUSG00000004040	Stat3	11	-	100889477	100889590	100889477	100889540	100889885	100889928	286,377,399	33,25,38	362,547,713	30,55,41	199	149	1	1.0	0.866,0.919,0.887	0.9,0.882,0.929	-0.013
ENSMUSG00000020918	Kat2a	11	-	100708845	100708985	100708845	100708982	100709075	100709177	23,22,13	20,43,45	12,26,19	21,30,42	152	149	1	1.0	0.53,0.334,0.221	0.359,0.459,0.307	-0.013
ENSMUSG00000063952	Brpf3	17	+	28817470	28817798	28817485	28817798	28817064	28817193	1,14,3	17,26,27	0,3,3	21,32,38	164	149	0.137613365341	1.0	0.051,0.329,0.092	0.0,0.078,0.067	0.109
ENSMUSG00000063952	Brpf3	17	+	28831313	28831411	28831317	28831411	28828343	28828441	32,32,23	0,0,1	5,37,54	1,0,0	153	149	1	1.0	1.0,1.0,0.957	0.83,1.0,1.0	0.042
ENSMUSG00000020914	Top2a	11	-	98995243	98995378	98995243	98995375	98995680	98995724	18,45,34	14,8,20	22,26,42	12,15,20	152	149	1	1.0	0.558,0.846,0.625	0.642,0.63,0.673	0.028
ENSMUSG00000017221	Psmd3	11	+	98693310	98693497	98693382	98693497	98690915	98691019	7,7,4	344,436,394	6,6,3	370,496,487	221	149	1	1.0	0.014,0.011,0.007	0.011,0.008,0.004	0.003
ENSMUSG00000001441	Npepps	11	-	97236064	97236221	97236064	97236169	97238093	97238258	6,3,4	129,153,169	5,21,13	174,230,210	201	149	1	1.0	0.033,0.014,0.017	0.021,0.063,0.044	-0.021
ENSMUSG00000022540	Rogdi	16	-	5011611	5011758	5011611	5011692	5012240	5012295	1,0,6	9,6,12	0,1,2	14,3,18	215	149	0.618247903498	1.0	0.071,0.0,0.257	0.0,0.188,0.071	0.023
ENSMUSG00000038517	Tbkbp1	11	-	97146454	97146633	97146454	97146630	97147372	97147553	42,45,50	18,14,17	34,51,57	21,21,31	152	149	0.559289818753	1.0	0.696,0.759,0.742	0.613,0.704,0.643	0.079
ENSMUSG00000018678	Sp2	11	-	96963364	96963444	96963364	96963441	96977620	96977711	5,2,5	24,34,30	8,10,5	25,25,30	152	149	0.281039706887	1.0	0.17,0.055,0.14	0.239,0.282,0.14	-0.099
ENSMUSG00000018669	Cdk5rap3	11	-	96912216	96912436	96912216	96912395	96913005	96913054	0,0,0	38,30,39	1,0,3	11,39,24	190	149	1	1.0	0.0,0.0,0.0	0.067,0.0,0.089	-0.052
ENSMUSG00000018669	Cdk5rap3	11	-	96913664	96913877	96913664	96913796	96916050	96916196	0,1,0	0,0,0	0,0,4	0,3,0	230	149	1	1.0	NA,1.0,NA	NA,0.0,1.0	0.5
ENSMUSG00000018669	Cdk5rap3	11	-	96913664	96913877	96913664	96913796	96916150	96916196	0,1,0	40,40,44	0,1,2	23,35,50	230	149	1	1.0	0.0,0.016,0.0	0.0,0.018,0.025	-0.009
ENSMUSG00000018381	Abi3	11	-	95833208	95833334	95833208	95833331	95833639	95833800	237,271,260	6,5,6	199,245,340	12,8,8	152	149	1	1.0	0.975,0.982,0.977	0.942,0.968,0.977	0.016
ENSMUSG00000038909	Kat7	11	-	95306048	95306196	95306048	95306144	95310034	95310246	149,190,199	12,3,3	129,157,281	3,7,6	201	149	1	1.0	0.902,0.979,0.98	0.97,0.943,0.972	-0.008
ENSMUSG00000021282	Eif5	12	+	111539407	111539687	111539546	111539687	111538354	111538548	547,621,609	6,8,12	496,717,834	9,17,20	288	149	1	1.0	0.979,0.976,0.963	0.966,0.956,0.956	0.013
ENSMUSG00000020865	Abcc3	11	-	94359828	94359943	94359828	94359940	94361171	94361349	44,45,47	18,22,17	35,50,58	11,10,19	152	149	0.524168883298	1.0	0.706,0.667,0.73	0.757,0.831,0.75	-0.078
ENSMUSG00000069769	Msi2	11	-	88348783	88348992	88348783	88348938	88366784	88366847	18,15,14	10,15,9	23,47,50	33,31,41	203	149	0.946661488635	1.0	0.569,0.423,0.533	0.338,0.527,0.472	0.063
ENSMUSG00000018377	Vezf1	11	+	88076172	88076374	88076190	88076374	88074661	88074725	2,3,7	68,68,52	11,6,8	70,64,118	167	149	1	1.0	0.026,0.038,0.107	0.123,0.077,0.057	-0.029
ENSMUSG00000020485	Supt4a	11	+	87742707	87742851	87742795	87742851	87738166	87738273	11,5,7	444,430,438	3,9,3	356,461,549	237	149	1	1.0	0.015,0.007,0.01	0.005,0.012,0.003	0.004
ENSMUSG00000020526	Znhit3	11	-	84913221	84913436	84913221	84913302	84914210	84914285	2,2,1	37,29,42	0,0,2	50,52,45	283	149	1	1.0	0.028,0.035,0.012	0.0,0.0,0.023	0.017
ENSMUSG00000020526	Znhit3	11	-	84914210	84914383	84914210	84914285	84916098	84916130	1,0,0	22,26,57	0,1,0	44,32,35	247	149	1	1.0	0.027,0.0,0.0	0.0,0.019,0.0	0.003
ENSMUSG00000020682	Mmp28	11	-	83443758	83443896	83443758	83443854	83444210	83444360	2,0,0	0,0,0	6,0,0	0,0,3	191	149	1	1.0	1.0,NA,NA	1.0,NA,0.0	0.5
ENSMUSG00000020682	Mmp28	11	-	83443758	83443926	83443758	83443854	83444210	83444360	2,1,0	0,0,0	3,0,0	0,0,3	221	149	1	1.0	1.0,1.0,NA	1.0,NA,0.0	0.5
ENSMUSG00000020682	Mmp28	11	-	83443758	83443926	83443758	83443896	83444210	83444360	2,1,0	2,0,0	0,0,0	3,0,0	179	149	1	1.0	0.454,1.0,NA	0.0,NA,NA	0.727
ENSMUSG00000017686	Rhot1	11	+	80243369	80243490	80243401	80243490	80242572	80242681	80,99,105	3,1,2	93,114,134	4,5,7	181	149	1	1.0	0.956,0.988,0.977	0.95,0.949,0.94	0.027
ENSMUSG00000020716	Nf1	11	+	79565417	79565551	79565420	79565551	79564823	79564946	30,15,21	0,5,1	14,19,46	4,7,0	152	149	1	1.0	1.0,0.746,0.954	0.774,0.727,1.0	0.066
ENSMUSG00000017677	Wsb1	11	-	79248390	79248659	79248390	79248513	79250980	79251149	622,700,644	4,0,0	695,902,895	0,0,0	295	149	1	1.0	0.987,1.0,1.0	1.0,1.0,1.0	-0.004
ENSMUSG00000064043	Trerf1	17	+	47317767	47317921	47317770	47317921	47316613	47316660	14,19,8	8,2,6	16,15,19	1,3,13	152	149	0.908502050575	1.0	0.632,0.903,0.567	0.94,0.831,0.589	-0.086
ENSMUSG00000064043	Trerf1	17	+	47353696	47353945	47353732	47353945	47348649	47348856	19,12,18	12,6,14	11,12,29	12,19,22	185	149	0.373111186615	1.0	0.56,0.617,0.509	0.425,0.337,0.515	0.136
ENSMUSG00000022962	Gart	16	-	91621403	91621748	91621403	91621744	91621846	91621962	72,76,98	0,0,0	73,83,96	0,0,1	153	149	1	1.0	1.0,1.0,1.0	1.0,1.0,0.989	0.004
ENSMUSG00000002058	Unc119	11	+	78347796	78348259	78348086	78348259	78347217	78347331	73,100,106	2,0,2	66,137,113	0,4,1	439	149	1	1.0	0.925,1.0,0.947	1.0,0.921,0.975	-0.008
ENSMUSG00000002058	Unc119	11	+	78348464	78349164	78348530	78349164	78348086	78348259	3,9,6	67,88,117	2,7,9	90,77,108	215	149	1	1.0	0.03,0.066,0.034	0.015,0.059,0.055	0.0
ENSMUSG00000010277	2610507B11Rik	11	+	78263553	78263639	78263589	78263639	78262698	78262828	0,0,0	88,108,91	1,0,0	87,117,116	185	149	1	1.0	0.0,0.0,0.0	0.009,0.0,0.0	-0.003
ENSMUSG00000002064	Sdf2	11	+	78254850	78255496	78254854	78255496	78251015	78251212	298,328,341	0,0,2	301,355,445	0,4,0	153	149	1	1.0	1.0,1.0,0.994	1.0,0.989,1.0	0.002
ENSMUSG00000017286	Glod4	11	-	76239451	76239572	76239451	76239504	76240872	76240922	158,214,192	1,0,0	125,181,200	0,0,0	217	149	1	1.0	0.991,1.0,1.0	1.0,1.0,1.0	-0.003
ENSMUSG00000000753	Serpinf1	11	-	75413906	75414049	75413906	75414044	75414920	75415124	130,116,128	0,7,2	75,155,146	0,0,0	154	149	1	1.0	1.0,0.941,0.984	1.0,1.0,1.0	-0.025
ENSMUSG00000078789	Dph1	11	-	75180560	75180689	75180560	75180661	75180787	75180944	0,1,2	39,36,47	1,0,1	39,49,48	177	149	1	1.0	0.0,0.023,0.035	0.021,0.0,0.017	0.007
ENSMUSG00000020745	Pafah1b1	11	-	74673948	74679614	74673948	74677742	74682234	74682336	546,588,647	0,0,0	553,856,782	0,1,0	2021	149	1	1.0	1.0,1.0,1.0	1.0,0.984,1.0	0.005
ENSMUSG00000020745	Pafah1b1	11	-	74673948	74679614	74673948	74677742	74683458	74683687	88,127,117	0,2,0	137,197,144	0,0,0	2021	149	1	1.0	1.0,0.824,1.0	1.0,1.0,1.0	-0.059
ENSMUSG00000040447	Spns2	11	-	72453553	72453714	72453553	72453600	72454053	72454217	0,1,0	2,0,0	0,0,0	1,1,2	263	149	1	1.0	0.0,1.0,NA	0.0,0.0,0.0	0.5
ENSMUSG00000040463	Mybbp1a	11	+	72447552	72447882	72447729	72447882	72447148	72447300	193,273,240	0,0,2	192,300,318	0,0,0	326	149	1	1.0	1.0,1.0,0.982	1.0,1.0,1.0	-0.006
ENSMUSG00000070390	Nlrp1b	11	-	71172064	71172395	71172064	71172235	71172958	71173129	0,0,0	0,2,0	1,3,0	0,0,0	309	149	1	1.0	NA,0.0,NA	1.0,1.0,NA	-1.0
ENSMUSG00000040599	Mis12	11	+	71024549	71024711	71024557	71024711	71019610	71019723	3,5,6	0,3,0	6,11,5	0,0,0	157	149	1	1.0	1.0,0.613,1.0	1.0,1.0,1.0	-0.129
ENSMUSG00000018449	Rpain	11	+	70974899	70975040	70974993	70975040	70974068	70974132	75,89,89	0,1,0	64,73,68	0,3,1	243	149	1	1.0	1.0,0.982,1.0	1.0,0.937,0.977	0.023
ENSMUSG00000021178	Psmc1	12	+	100115419	100115605	100115468	100115605	100114837	100114962	981,1104,1065	3,0,0	895,1254,1296	0,1,0	198	149	1	1.0	0.996,1.0,1.0	1.0,0.999,1.0	-0.001
ENSMUSG00000040712	Camta2	11	-	70683278	70683365	70683278	70683350	70683889	70684025	18,18,4	94,138,111	16,17,15	107,149,133	164	149	1	1.0	0.148,0.106,0.032	0.12,0.094,0.093	-0.007
ENSMUSG00000040712	Camta2	11	-	70683278	70683417	70683278	70683350	70683889	70684025	13,6,11	94,138,111	6,12,11	107,149,133	216	149	1	1.0	0.087,0.029,0.064	0.037,0.053,0.054	0.012
ENSMUSG00000040712	Camta2	11	-	70683278	70683417	70683278	70683365	70683889	70684025	8,0,8	13,12,1	3,7,6	13,12,10	201	149	1	1.0	0.313,0.0,0.856	0.146,0.302,0.308	0.138
ENSMUSG00000060216	Arrb2	11	+	70439817	70439905	70439850	70439905	70439661	70439741	189,198,192	847,1002,938	116,185,212	776,1036,1005	182	149	1	1.0	0.154,0.139,0.144	0.109,0.128,0.147	0.018
ENSMUSG00000000318	Clec10a	11	+	70168582	70168696	70168585	70168696	70167816	70168004	0,1,0	0,0,0	0,1,0	0,3,0	152	149	1	1.0	NA,1.0,NA	NA,0.246,NA	0.754
ENSMUSG00000020886	Dlg4	11	+	70030594	70030654	70030603	70030654	70030398	70030452	17,41,27	0,4,2	23,37,30	4,4,5	158	149	0.581653408537	1.0	1.0,0.906,0.927	0.844,0.897,0.85	0.081
ENSMUSG00000018572	Phf23	11	+	69998300	69999132	69998501	69999132	69997745	69997838	352,435,437	56,36,39	354,568,574	59,71,72	350	149	1	1.0	0.728,0.837,0.827	0.719,0.773,0.772	0.043
ENSMUSG00000018567	Gabarap	11	+	69992581	69992700	69992675	69992700	69992364	69992443	3911,4239,4562	0,0,3	4400,5816,6193	0,2,0	243	149	1	1.0	1.0,1.0,0.999	1.0,0.999,1.0	0.0
ENSMUSG00000018752	Tnfsfm13	11	-	69684217	69684336	69684217	69684333	69684484	69684532	74,50,73	75,61,63	61,90,85	81,85,100	152	149	1	1.0	0.492,0.446,0.532	0.425,0.509,0.455	0.027
ENSMUSG00000059796	Eif4a1	11	-	69669077	69670747	69669077	69669246	69670927	69670976	1072,1005,1062	0,1,0	1193,1311,1442	3,0,0	1650	149	1	1.0	1.0,0.989,1.0	0.973,1.0,1.0	0.005
ENSMUSG00000018761	Mpdu1	11	-	69657935	69658056	69657935	69658021	69658565	69658698	11,19,13	175,193,217	7,29,17	229,289,284	184	149	1	1.0	0.048,0.074,0.046	0.024,0.075,0.046	0.008
ENSMUSG00000020776	Fbf1	11	-	116152476	116152947	116152476	116152944	116153952	116154052	5,22,14	5,8,4	8,16,13	2,2,4	152	149	0.303975803945	1.0	0.495,0.729,0.774	0.797,0.887,0.761	-0.149
ENSMUSG00000059552	Trp53	11	+	69591253	69591872	69591349	69591872	69590655	69590762	4,18,13	124,187,158	4,7,34	124,198,171	245	149	1	1.0	0.019,0.055,0.048	0.019,0.021,0.108	-0.009
ENSMUSG00000018474	Chd3	11	-	69361048	69361242	69361048	69361224	69361384	69361535	2,21,12	22,36,43	13,10,17	14,26,40	167	149	0.510702903594	1.0	0.075,0.342,0.199	0.453,0.255,0.275	-0.122
ENSMUSG00000018474	Chd3	11	-	69361384	69361535	69361384	69361523	69361670	69361721	17,26,37	0,4,2	29,26,37	0,1,1	161	149	1	1.0	1.0,0.857,0.945	1.0,0.96,0.972	-0.043
ENSMUSG00000049299	Trappc1	11	+	69324823	69324962	69324853	69324962	69324394	69324465	215,298,338	0,0,3	235,363,356	0,3,0	179	149	1	1.0	1.0,1.0,0.989	1.0,0.99,1.0	-0.0
ENSMUSG00000049299	Trappc1	11	+	69325438	69325793	69325557	69325793	69324823	69324962	293,396,413	0,5,0	328,546,554	1,4,1	268	149	1	1.0	1.0,0.978,1.0	0.995,0.987,0.997	-0.0
ENSMUSG00000020898	Ctc1	11	+	69022376	69022614	69022392	69022614	69021029	69021193	5,7,16	3,0,0	6,7,5	2,3,0	165	149	0.477558798581	1.0	0.601,1.0,1.0	0.73,0.678,1.0	0.064
ENSMUSG00000020898	Ctc1	11	+	69031410	69031604	69031413	69031604	69031099	69031189	4,0,4	3,0,3	4,17,9	10,2,6	152	149	1	1.0	0.567,NA,0.567	0.282,0.893,0.595	-0.023
ENSMUSG00000046207	Pik3r6	11	+	68539849	68540009	68539898	68540009	68534192	68534283	6,8,9	0,3,0	10,15,6	0,0,0	198	149	1	1.0	1.0,0.667,1.0	1.0,1.0,1.0	-0.111
ENSMUSG00000046207	Pik3r6	11	+	68539849	68540009	68539898	68540009	68536103	68536226	7,16,9	81,121,87	20,16,11	89,158,131	198	149	1	1.0	0.061,0.091,0.072	0.145,0.071,0.059	-0.017
ENSMUSG00000023007	Prpf40b	15	+	99315111	99315286	99315190	99315286	99314842	99314980	0,2,7	15,15,18	2,4,2	5,14,6	228	149	0.500998595882	1.0	0.0,0.08,0.203	0.207,0.157,0.179	-0.087
ENSMUSG00000023007	Prpf40b	15	+	99315479	99315569	99315482	99315569	99315190	99315286	3,8,9	10,5,20	4,8,6	2,13,10	152	149	0.923589097889	1.0	0.227,0.611,0.306	0.662,0.376,0.37	-0.088
ENSMUSG00000071068	Treml2	17	+	48307879	48308273	48308056	48308273	48302611	48302932	14,4,24	4,4,3	16,31,43	6,5,11	326	149	1	1.0	0.615,0.314,0.785	0.549,0.739,0.641	-0.072
ENSMUSG00000018217	Pmp22	11	+	63133124	63133244	63133127	63133244	63131511	63131654	150,120,167	2,4,3	146,154,179	0,6,4	152	149	1	1.0	0.987,0.967,0.982	1.0,0.962,0.978	-0.001
ENSMUSG00000018217	Pmp22	11	+	63133124	63133244	63133127	63133244	63132568	63132697	5,0,1	1,0,0	7,2,8	0,1,0	152	149	1	1.0	0.831,NA,1.0	1.0,0.662,1.0	0.028
ENSMUSG00000018501	Ncor1	11	-	62327105	62327249	62327105	62327246	62329440	62329652	63,67,71	33,31,27	82,112,91	14,43,33	152	149	0.51142080918	1.0	0.652,0.679,0.72	0.852,0.719,0.73	-0.083
ENSMUSG00000018501	Ncor1	11	-	62327105	62327249	62327105	62327246	62329975	62330139	9,2,3	0,0,0	2,3,0	2,0,0	152	149	1	1.0	1.0,1.0,1.0	0.495,1.0,NA	0.252
ENSMUSG00000018501	Ncor1	11	-	62338858	62339068	62338858	62339065	62340407	62340629	68,82,83	19,44,41	37,70,63	31,50,62	152	149	0.0267798646319	1.0	0.778,0.646,0.665	0.539,0.578,0.499	0.158
ENSMUSG00000018501	Ncor1	11	-	62373075	62373574	62373075	62373454	62376634	62376761	32,49,25	14,18,18	29,44,45	26,20,43	269	149	0.402764776483	1.0	0.559,0.601,0.435	0.382,0.549,0.367	0.099
ENSMUSG00000018501	Ncor1	11	-	62373075	62373622	62373075	62373454	62376634	62376761	79,92,66	14,18,18	64,116,98	26,20,43	317	149	0.454055105656	1.0	0.726,0.706,0.633	0.536,0.732,0.517	0.093
ENSMUSG00000018501	Ncor1	11	-	62373075	62373622	62373075	62373574	62376634	62376761	48,56,42	1,13,1	38,75,55	3,3,2	197	149	1	1.0	0.973,0.765,0.969	0.905,0.95,0.954	-0.034
ENSMUSG00000018501	Ncor1	11	-	62384717	62384845	62384717	62384842	62389690	62389792	27,14,11	29,34,30	18,14,14	18,32,45	152	149	1	1.0	0.477,0.288,0.264	0.495,0.3,0.234	0.0
ENSMUSG00000021483	Cdk20	13	+	64436765	64438032	64437388	64438032	64436492	64436614	22,28,67	0,0,0	13,25,37	0,0,1	772	149	1	1.0	1.0,1.0,1.0	1.0,1.0,0.877	0.041
ENSMUSG00000042709	Atpaf2	11	-	60405775	60405877	60405775	60405856	60407293	60407391	3,1,3	35,42,49	0,1,4	53,46,51	170	149	1	1.0	0.07,0.02,0.051	0.0,0.019,0.064	0.019
ENSMUSG00000019373	Cops3	11	-	59830146	59830307	59830146	59830239	59832883	59832933	8,4,1	81,96,87	7,14,14	76,110,125	217	149	1	1.0	0.064,0.028,0.008	0.059,0.08,0.071	-0.037
ENSMUSG00000032633	Flcn	11	-	59795140	59795575	59795140	59795264	59795749	59795863	50,15,43	59,59,45	28,38,56	48,59,83	460	149	1	1.0	0.215,0.076,0.236	0.159,0.173,0.179	0.005
ENSMUSG00000005417	Mprip	11	+	59735829	59736064	59735943	59736064	59731507	59731592	111,164,187	1,2,1	127,165,220	0,4,0	263	149	1	1.0	0.984,0.979,0.991	1.0,0.959,1.0	-0.002
ENSMUSG00000020472	Zkscan17	11	-	59503383	59503810	59503383	59503763	59504147	59504254	24,26,22	0,1,5	13,30,50	1,5,1	196	149	1	1.0	1.0,0.952,0.77	0.908,0.82,0.974	0.007
ENSMUSG00000036819	Jmjd4	11	+	59453791	59454059	59453827	59454059	59453510	59453645	8,10,16	0,1,0	9,8,9	0,1,0	185	149	1	1.0	1.0,0.89,1.0	1.0,0.866,1.0	0.008
ENSMUSG00000036819	Jmjd4	11	+	59453791	59454059	59453877	59454059	59453510	59453645	14,10,18	2,1,15	12,16,14	5,6,8	235	149	0.656811174526	1.0	0.816,0.864,0.432	0.603,0.628,0.526	0.118
ENSMUSG00000036819	Jmjd4	11	+	59453827	59454059	59453877	59454059	59453510	59453645	6,1,2	2,1,15	3,9,5	5,6,8	199	149	0.366440610695	1.0	0.692,0.428,0.091	0.31,0.529,0.319	0.018
ENSMUSG00000009894	Snap47	11	-	59442791	59442912	59442791	59442841	59449914	59449999	3,0,0	0,0,2	0,2,0	1,2,2	220	149	1	1.0	1.0,NA,0.0	0.0,0.404,0.0	0.365
ENSMUSG00000036860	Mrpl55	11	+	59204171	59204255	59204174	59204255	59202537	59202719	3,11,3	0,0,2	0,1,1	0,0,0	152	149	1	1.0	1.0,1.0,0.595	NA,1.0,1.0	-0.135
ENSMUSG00000036860	Mrpl55	11	+	59204534	59204757	59204555	59204757	59204171	59204255	23,29,43	80,143,118	39,28,56	100,149,153	170	149	1	1.0	0.201,0.151,0.242	0.255,0.141,0.243	-0.015
ENSMUSG00000037275	Gemin5	11	-	58122281	58122378	58122281	58122375	58124931	58125418	13,17,21	4,11,10	5,17,22	5,14,8	152	149	0.900588287892	1.0	0.761,0.602,0.673	0.495,0.543,0.729	0.09
ENSMUSG00000037275	Gemin5	11	-	58137667	58137766	58137667	58137763	58139018	58139141	10,19,17	2,3,6	3,20,20	1,4,4	152	149	1	1.0	0.831,0.861,0.735	0.746,0.831,0.831	0.006
ENSMUSG00000035762	Tmem161b	13	+	84282710	84282862	84282748	84282862	84272170	84272327	31,20,24	0,0,2	8,30,22	0,5,1	187	149	1	1.0	1.0,1.0,0.905	1.0,0.827,0.946	0.044
ENSMUSG00000002475	Abhd3	18	-	10644412	10645223	10644412	10645181	10647725	10647891	2,1,1	0,1,0	0,0,4	1,0,0	191	149	1	1.0	1.0,0.438,1.0	0.0,NA,1.0	0.313
ENSMUSG00000002475	Abhd3	18	-	10644412	10645235	10644412	10645181	10647725	10647891	15,8,9	0,1,0	7,6,17	1,0,0	203	149	1	1.0	1.0,0.854,1.0	0.837,1.0,1.0	0.006
ENSMUSG00000018593	Sparc	11	-	55407219	55407279	55407219	55407276	55409927	55409997	300,467,552	77,140,101	352,634,714	71,174,129	152	149	1	1.0	0.792,0.766,0.843	0.829,0.781,0.844	-0.018
ENSMUSG00000020400	Tnip1	11	-	54910786	54911571	54910786	54911497	54915496	54915587	507,590,508	523,563,598	454,644,737	511,796,854	223	149	1	1.0	0.393,0.412,0.362	0.373,0.351,0.366	0.026
ENSMUSG00000063652	Slc22a21	11	-	53960282	53960621	53960282	53960437	53969499	53969603	1,4,2	0,0,1	2,4,8	0,1,0	333	149	1	1.0	1.0,1.0,0.472	1.0,0.642,1.0	-0.057
ENSMUSG00000020389	Cdkl3	11	+	52004909	52005092	52004912	52005092	52004240	52004417	0,0,1	3,1,0	0,0,0	0,1,2	152	149	1	1.0	0.0,0.0,1.0	NA,0.0,0.0	0.333
ENSMUSG00000001054	Rmnd5b	11	-	51624474	51624646	51624474	51624577	51625668	51625834	4,3,4	59,50,96	8,5,8	72,86,76	218	149	1	1.0	0.044,0.039,0.028	0.071,0.038,0.067	-0.022
ENSMUSG00000020368	Canx	11	-	50311603	50311784	50311603	50311780	50325492	50325673	296,366,283	13,4,17	269,396,426	12,12,15	153	149	1	1.0	0.957,0.989,0.942	0.956,0.97,0.965	-0.001
ENSMUSG00000020366	Mapk9	11	+	49869171	49869310	49869211	49869310	49866982	49867041	133,171,136	4,7,6	150,198,214	5,15,6	189	149	1	1.0	0.963,0.951,0.947	0.959,0.912,0.966	0.008
ENSMUSG00000020366	Mapk9	11	+	49883141	49883310	49883146	49883310	49882130	49882199	58,52,61	109,128,104	50,82,89	130,207,171	154	149	1	1.0	0.34,0.282,0.362	0.271,0.277,0.335	0.034
ENSMUSG00000046311	Zfp62	11	+	49214525	49214654	49214554	49214654	49213589	49213642	2,2,3	0,0,0	8,3,7	4,10,4	178	149	3.26840633447e-08	5.49092264191e-05	1.0,1.0,1.0	0.626,0.201,0.594	0.526
ENSMUSG00000058163	Gm5431	11	-	48894334	48895567	48894334	48894738	48900298	48900390	602,640,680	0,1,1	937,1178,1245	1,9,1	978	149	1	1.0	1.0,0.99,0.99	0.993,0.952,0.995	0.013
ENSMUSG00000058163	Gm5431	11	-	48894334	48895567	48894334	48894738	48901860	48902010	735,793,803	16,17,16	1116,1495,1483	17,24,25	978	149	1	1.0	0.875,0.877,0.884	0.909,0.905,0.9	-0.026
ENSMUSG00000006169	Clint1	11	+	45907839	45908044	45907893	45908044	45906180	45906467	40,22,16	157,159,169	40,33,40	182,258,311	203	149	1	1.0	0.158,0.092,0.065	0.139,0.086,0.086	0.001
ENSMUSG00000074794	Arrdc3	13	+	80891449	80891642	80891487	80891642	80891061	80891224	10,12,10	28,21,27	0,2,1	13,36,6	187	149	2.27452841378e-05	0.00955301933788	0.222,0.313,0.228	0.0,0.042,0.117	0.201
ENSMUSG00000057098	Ebf1	11	+	44907903	44908037	44907906	44908037	44883813	44883931	0,0,1	0,0,0	0,0,0	0,0,1	152	149	1	1.0	NA,NA,1.0	NA,NA,0.0	1.0
ENSMUSG00000057098	Ebf1	11	+	44907903	44908037	44907906	44908037	44883813	44883955	0,2,2	0,0,1	0,0,0	0,1,1	152	149	1	1.0	NA,1.0,0.662	NA,0.0,0.0	0.831
ENSMUSG00000016477	E2f3	13	-	29918575	29918795	29918575	29918777	29920113	29920225	22,16,27	6,0,2	33,26,20	2,5,6	167	149	0.739637605578	1.0	0.766,1.0,0.923	0.936,0.823,0.748	0.061
ENSMUSG00000020328	Nudcd2	11	+	40736492	40736644	40736567	40736644	40736017	40736066	107,126,162	9,2,9	111,167,177	4,10,10	224	149	1	1.0	0.888,0.977,0.923	0.949,0.917,0.922	0.0
ENSMUSG00000020287	Mpg	11	+	32229848	32230053	32229879	32230053	32227751	32227949	25,37,16	0,0,3	28,44,49	0,2,0	180	149	1	1.0	1.0,1.0,0.815	1.0,0.948,1.0	-0.044
ENSMUSG00000040767	Snrnp25	11	+	32207556	32207662	32207573	32207662	32206959	32207043	15,10,14	0,0,0	2,11,15	1,1,0	166	149	1	1.0	1.0,1.0,1.0	0.642,0.908,1.0	0.15
ENSMUSG00000020460	Rps27a	11	-	29546702	29547260	29546702	29546788	29547680	29547745	2251,2327,2430	3,4,9	171,1433,1981	7,5,7	621	149	1	1.0	0.994,0.993,0.985	0.854,0.986,0.985	0.049
ENSMUSG00000020464	Pnpt1	11	+	29133851	29133926	29133855	29133926	29132844	29132905	92,124,80	5,5,1	135,168,213	2,4,5	153	149	1	1.0	0.947,0.96,0.987	0.985,0.976,0.976	-0.014
ENSMUSG00000020464	Pnpt1	11	+	29153231	29154215	29154143	29154215	29148277	29148331	196,213,178	0,0,1	272,320,351	0,0,0	1061	149	1	1.0	1.0,1.0,0.962	1.0,1.0,1.0	-0.013
ENSMUSG00000004018	Fancl	11	+	26470806	26470948	26470876	26470948	26469651	26469768	0,0,0	24,20,22	0,0,3	24,25,25	219	149	1	1.0	0.0,0.0,0.0	0.0,0.0,0.075	-0.025
ENSMUSG00000042208	0610010F05Rik	11	-	23622435	23622529	23622435	23622525	23624935	23625122	45,30,33	0,0,0	36,37,33	3,0,6	153	149	1	1.0	1.0,1.0,1.0	0.921,1.0,0.843	0.079
ENSMUSG00000042302	Ehbp1	11	-	22146462	22146700	22146462	22146625	22151066	22151189	0,2,6	0,4,3	0,1,0	0,0,0	224	149	1	1.0	NA,0.25,0.571	NA,1.0,NA	-0.59
ENSMUSG00000020128	Vps54	11	+	21264629	21264871	21264665	21264871	21263198	21263354	76,69,74	54,64,61	77,119,118	85,103,92	185	149	1	1.0	0.531,0.465,0.494	0.422,0.482,0.508	0.026
ENSMUSG00000020134	Peli1	11	+	21140563	21142657	21142555	21142657	21136045	21136185	430,346,346	0,0,0	404,589,579	0,1,0	2141	149	1	1.0	1.0,1.0,1.0	1.0,0.976,1.0	0.008
ENSMUSG00000021477	Ctsl	13	-	64366867	64367092	64366867	64366924	64367859	64368006	11187,13143,15135	1,4,8	11020,18035,21594	1,5,3	317	149	1	1.0	1.0,0.999,0.999	1.0,0.999,1.0	-0.0
ENSMUSG00000034175	Rhbdd3	11	+	5100384	5100587	5100396	5100587	5099747	5099898	2,9,3	34,26,45	7,4,2	33,39,34	161	149	1	1.0	0.052,0.243,0.058	0.164,0.087,0.052	0.017
ENSMUSG00000034175	Rhbdd3	11	+	5105180	5105347	5105184	5105347	5104020	5104404	6,5,0	15,6,16	3,2,4	7,32,26	153	149	0.660586196751	1.0	0.28,0.448,0.0	0.294,0.057,0.13	0.082
ENSMUSG00000009079	Ewsr1	11	-	5078472	5078591	5078472	5078579	5078919	5079528	352,371,339	0,0,0	357,446,535	0,1,5	161	149	1	1.0	1.0,1.0,1.0	1.0,0.998,0.99	0.004
ENSMUSG00000009079	Ewsr1	11	-	5078472	5078591	5078472	5078579	5082283	5082433	26,15,16	11,2,5	10,19,33	16,2,3	161	149	1	1.0	0.686,0.874,0.748	0.366,0.898,0.911	0.044
ENSMUSG00000051427	Ccdc157	11	-	4151671	4151930	4151671	4151796	4152908	4153056	4,2,0	0,0,0	2,1,4	0,2,0	283	149	1	1.0	1.0,1.0,NA	1.0,0.208,1.0	0.264
ENSMUSG00000003581	Rnf215	11	+	4137211	4137368	4137308	4137368	4136711	4136797	48,46,64	0,0,0	36,57,70	0,0,2	246	149	1	1.0	1.0,1.0,1.0	1.0,1.0,0.955	0.015
ENSMUSG00000034570	Inpp5j	11	-	3494381	3495261	3494381	3495166	3495346	3495451	0,2,3	2,3,7	0,0,1	6,0,2	244	149	1	1.0	0.0,0.289,0.207	0.0,NA,0.234	0.048
ENSMUSG00000020454	Eif4enif1	11	+	3234461	3234645	3234584	3234645	3229868	3230101	42,88,66	1,1,0	45,94,104	2,0,3	272	149	1	1.0	0.958,0.98,1.0	0.925,1.0,0.95	0.021
ENSMUSG00000023764	Sfi1	11	-	3133071	3135542	3133071	3133207	3135653	3135830	21,42,38	0,0,2	29,46,33	1,0,1	2484	149	1	1.0	1.0,1.0,0.533	0.635,1.0,0.664	0.078
ENSMUSG00000023764	Sfi1	11	-	3134625	3135542	3134625	3134730	3135653	3135830	12,30,31	0,0,0	22,27,21	0,0,4	961	149	1	1.0	1.0,1.0,1.0	1.0,1.0,0.449	0.184
ENSMUSG00000025245	Lztfl1	9	-	123715299	123715424	123715299	123715420	123717030	123717184	10,14,10	0,0,0	25,17,29	0,2,0	153	149	1	1.0	1.0,1.0,1.0	1.0,0.892,1.0	0.036
ENSMUSG00000021240	Abcd4	12	-	84605871	84605982	84605871	84605963	84606099	84606308	0,1,0	12,21,5	0,0,0	16,23,6	168	149	1	1.0	0.0,0.041,0.0	0.0,0.0,0.0	0.014
ENSMUSG00000021240	Abcd4	12	-	84612324	84612450	84612324	84612445	84612779	84612896	7,4,11	0,0,1	11,10,13	0,0,1	154	149	1	1.0	1.0,1.0,0.914	1.0,1.0,0.926	-0.004
ENSMUSG00000021240	Abcd4	12	-	84612324	84612583	84612324	84612445	84612779	84612896	2,3,1	0,0,1	1,2,2	0,0,1	287	149	1	1.0	1.0,1.0,0.342	1.0,1.0,0.509	-0.056
ENSMUSG00000021240	Abcd4	12	-	84612324	84612583	84612324	84612450	84612779	84612896	2,3,0	7,4,10	1,1,2	11,9,13	282	149	1	1.0	0.131,0.284,0.0	0.046,0.055,0.075	0.08
ENSMUSG00000021240	Abcd4	12	-	84612324	84612450	84612324	84612445	84613904	84614044	0,0,2	0,0,0	2,2,5	0,1,0	154	149	1	1.0	NA,NA,1.0	1.0,0.659,1.0	0.114
ENSMUSG00000021240	Abcd4	12	-	84612324	84612896	84612324	84612445	84613904	84614044	9,21,19	0,0,0	16,26,18	0,1,0	600	149	1	1.0	1.0,1.0,1.0	1.0,0.866,1.0	0.045
ENSMUSG00000021240	Abcd4	12	-	84612324	84612896	84612324	84612450	84613904	84614044	9,21,18	0,0,1	16,25,18	2,1,5	595	149	0.00239885127601	0.322405611496	1.0,1.0,0.818	0.667,0.862,0.474	0.272
ENSMUSG00000036768	Kif15	9	+	122979385	122979595	122979469	122979595	122977839	122978049	0,0,0	3,2,2	1,0,0	0,3,2	233	149	1	1.0	0.0,0.0,0.0	1.0,0.0,0.0	-0.333
ENSMUSG00000046603	Tcaim	9	+	122818773	122819026	122818849	122819026	122814431	122814588	1,9,8	0,3,0	3,16,15	0,1,0	225	149	1	1.0	1.0,0.665,1.0	1.0,0.914,1.0	-0.083
ENSMUSG00000037949	Ano10	9	-	122252935	122253127	122252935	122253051	122257055	122257238	85,83,113	2,0,0	100,135,101	0,0,3	225	149	1	1.0	0.966,1.0,1.0	1.0,1.0,0.957	0.003
ENSMUSG00000037949	Ano10	9	-	122261083	122261653	122261083	122261479	122263669	122263789	91,94,113	2,0,0	106,190,153	0,4,0	323	149	1	1.0	0.955,1.0,1.0	1.0,0.956,1.0	-0.0
ENSMUSG00000038145	Snrk	9	+	122133960	122134076	122133986	122134076	122132627	122132750	1,0,2	2,1,0	2,3,4	1,0,0	175	149	0.180405469285	1.0	0.299,0.0,1.0	0.63,1.0,1.0	-0.444
ENSMUSG00000010660	Plcd1	9	-	119073762	119073980	119073762	119073922	119074164	119074323	0,0,1	7,12,26	0,2,2	11,10,17	207	149	1	1.0	0.0,0.0,0.027	0.0,0.126,0.078	-0.059
ENSMUSG00000038708	Golga4	9	+	118566907	118566979	118566958	118566979	118565556	118565667	2,0,5	91,120,138	2,5,0	77,104,120	200	149	1	1.0	0.016,0.0,0.026	0.019,0.035,0.0	-0.004
ENSMUSG00000035021	Baz1a	12	-	54927563	54927710	54927563	54927624	54929526	54929665	69,59,98	9,14,0	84,101,112	6,11,8	235	149	1	1.0	0.829,0.728,1.0	0.899,0.853,0.899	-0.031
ENSMUSG00000035021	Baz1a	12	-	54927563	54927713	54927563	54927624	54929526	54929665	32,21,28	9,14,0	22,45,31	6,11,8	238	149	0.966652941306	1.0	0.69,0.484,1.0	0.697,0.719,0.708	0.017
ENSMUSG00000035021	Baz1a	12	-	54927563	54927713	54927563	54927710	54929526	54929665	0,1,0	37,39,70	0,2,0	62,58,81	152	149	1	1.0	0.0,0.025,0.0	0.0,0.033,0.0	-0.003
ENSMUSG00000004698	Hdac9	12	-	34433080	34433231	34433080	34433222	34437136	34437378	3,2,2	0,0,0	3,3,5	0,4,0	158	149	1	1.0	1.0,1.0,1.0	1.0,0.414,1.0	0.195
ENSMUSG00000056167	Cnot10	9	-	114597478	114598835	114597478	114597606	114601341	114601455	73,46,60	0,0,1	42,69,91	0,0,0	1378	149	1	1.0	1.0,1.0,0.866	1.0,1.0,1.0	-0.045
ENSMUSG00000032504	Pdcd6ip	9	-	113685306	113685438	113685306	113685423	113687624	113687725	5,7,2	436,456,488	1,4,11	409,623,713	164	149	1	1.0	0.01,0.014,0.004	0.002,0.006,0.014	0.002
ENSMUSG00000024308	Tapbp	17	+	33926626	33926706	33926629	33926706	33920248	33920509	4,9,9	0,0,0	5,17,11	0,2,0	152	149	1	1.0	1.0,1.0,1.0	1.0,0.893,1.0	0.036
ENSMUSG00000032496	Ltf	9	+	111024383	111024562	111024385	111024562	111023556	111023612	51,60,62	0,1,0	60,74,101	2,0,0	151	149	1	1.0	1.0,0.983,1.0	0.967,1.0,1.0	0.005
ENSMUSG00000044791	Setd2	9	+	110592398	110592579	110592401	110592579	110590387	110590436	23,20,35	7,16,12	23,32,32	14,10,7	152	149	1	1.0	0.763,0.551,0.741	0.617,0.758,0.818	-0.046
ENSMUSG00000054792	Klhl18	9	-	110436010	110436248	110436010	110436233	110437346	110437483	10,11,10	8,19,21	6,14,15	16,30,22	164	149	0.90606923942	1.0	0.532,0.345,0.302	0.254,0.298,0.383	0.081
ENSMUSG00000032480	Dhx30	9	-	110098728	110098859	110098728	110098852	110107940	110107969	8,0,5	0,1,0	3,5,5	0,0,0	156	149	1	1.0	1.0,0.0,1.0	1.0,1.0,1.0	-0.333
ENSMUSG00000032480	Dhx30	9	-	110112970	110113090	110112970	110113025	110115035	110115161	38,32,37	14,16,13	26,32,46	13,18,11	214	149	1	1.0	0.654,0.582,0.665	0.582,0.553,0.744	0.007
ENSMUSG00000032480	Dhx30	9	-	110112970	110113090	110112970	110113025	110115490	110115582	13,11,11	2,0,0	9,21,25	2,5,1	214	149	0.138524583587	1.0	0.819,1.0,1.0	0.758,0.745,0.946	0.123
ENSMUSG00000032480	Dhx30	9	-	110115035	110115211	110115035	110115161	110115490	110115582	0,0,0	30,32,17	3,1,0	18,18,22	199	149	1	1.0	0.0,0.0,0.0	0.111,0.04,0.0	-0.05
ENSMUSG00000032478	Nme6	9	+	109835269	109835414	109835317	109835414	109833195	109833295	0,0,0	85,70,57	0,0,1	47,82,75	197	149	1	1.0	0.0,0.0,0.0	0.0,0.0,0.01	-0.003
ENSMUSG00000032478	Nme6	9	+	109841926	109842087	109841961	109842087	109841475	109841515	89,88,106	0,0,0	63,134,115	0,1,0	184	149	1	1.0	1.0,1.0,1.0	1.0,0.991,1.0	0.003
ENSMUSG00000025648	Pfkfb4	9	+	108998841	108998975	108998858	108998975	108992015	108992112	1,1,1	26,50,46	0,1,1	20,48,24	166	149	1	1.0	0.033,0.018,0.019	0.0,0.018,0.036	0.005
ENSMUSG00000025648	Pfkfb4	9	+	109008311	109008470	109008348	109008470	109007691	109007748	1,1,0	37,42,32	0,0,0	26,57,44	186	149	1	1.0	0.021,0.019,0.0	0.0,0.0,0.0	0.013
ENSMUSG00000025648	Pfkfb4	9	+	109010341	109010656	109010448	109010656	109008348	109008470	0,3,1	39,57,53	2,0,0	30,54,40	256	149	1	1.0	0.0,0.03,0.011	0.037,0.0,0.0	0.001
ENSMUSG00000064145	Arih2	9	-	108605333	108605472	108605333	108605417	108607287	108607356	4,14,5	98,137,104	3,5,6	96,130,162	204	149	1	1.0	0.029,0.069,0.034	0.022,0.027,0.026	0.019
ENSMUSG00000064145	Arih2	9	-	108644025	108644368	108644025	108644365	108644932	108644994	56,57,75	28,44,19	53,94,81	30,37,44	152	149	1	1.0	0.662,0.559,0.795	0.634,0.713,0.643	0.009
ENSMUSG00000022961	Son	16	+	91678100	91679195	91678153	91679195	91677588	91677704	175,205,221	90,137,136	224,249,318	161,197,160	202	149	1	1.0	0.589,0.525,0.545	0.506,0.482,0.594	0.026
ENSMUSG00000019039	Dalrd3	9	+	108570563	108570814	108570621	108570814	108570149	108570445	68,74,86	7,8,5	79,96,93	1,3,7	207	149	0.869847105058	1.0	0.875,0.869,0.925	0.983,0.958,0.905	-0.059
ENSMUSG00000019039	Dalrd3	9	+	108571435	108571519	108571445	108571519	108571044	108571173	1,0,4	34,34,31	0,2,4	37,57,54	159	149	1	1.0	0.027,0.0,0.108	0.0,0.032,0.065	0.013
ENSMUSG00000032604	Qars	9	+	108512430	108512582	108512482	108512582	108511531	108511618	0,0,0	220,251,230	1,0,1	187,234,266	201	149	1	1.0	0.0,0.0,0.0	0.004,0.0,0.003	-0.002
ENSMUSG00000032604	Qars	9	+	108513668	108513806	108513723	108513806	108513285	108513378	212,186,245	2,0,1	187,273,334	2,5,2	204	149	1	1.0	0.987,1.0,0.994	0.986,0.976,0.992	0.009
ENSMUSG00000032604	Qars	9	+	108514966	108515936	108515795	108515936	108514745	108514873	239,329,291	0,0,2	219,302,333	0,0,0	978	149	1	1.0	1.0,1.0,0.957	1.0,1.0,1.0	-0.014
ENSMUSG00000006676	Usp19	9	+	108493560	108493863	108493563	108493863	108493349	108493483	125,188,157	30,32,39	158,206,261	18,34,50	152	149	1	1.0	0.803,0.852,0.798	0.896,0.856,0.837	-0.045
ENSMUSG00000006676	Usp19	9	+	108495033	108495254	108495039	108495254	108494811	108494927	128,127,155	22,35,27	101,159,181	23,23,38	155	149	1	1.0	0.848,0.777,0.847	0.808,0.869,0.821	-0.009
ENSMUSG00000006676	Usp19	9	+	108498122	108498241	108498131	108498241	108497895	108498036	150,159,163	9,1,6	132,163,195	9,12,4	158	149	1	1.0	0.94,0.993,0.962	0.933,0.928,0.979	0.018
ENSMUSG00000032590	Apeh	9	-	108088260	108089569	108088260	108088349	108090088	108090186	109,121,152	0,3,0	131,202,162	0,0,0	1369	149	1	1.0	1.0,0.814,1.0	1.0,1.0,1.0	-0.062
ENSMUSG00000032562	Gnai2	9	-	107614124	107615098	107614124	107614715	107615611	107615825	6205,7079,7629	184,289,210	6103,9092,10181	171,250,261	532	149	1	1.0	0.904,0.873,0.911	0.909,0.911,0.916	-0.016
ENSMUSG00000032577	Mapkapk3	9	-	107262422	107263764	107262422	107262487	107289119	107289396	107,173,159	1,1,0	139,195,216	0,2,0	1426	149	1	1.0	0.918,0.948,1.0	1.0,0.911,1.0	-0.015
ENSMUSG00000040325	Dcaf1	9	+	106865012	106865104	106865030	106865104	106864515	106864620	0,0,0	9,23,6	1,1,0	6,23,19	167	149	1	1.0	0.0,0.0,0.0	0.129,0.037,0.0	-0.055
ENSMUSG00000041506	Rrp9	9	+	106482911	106483211	106483118	106483211	106481759	106481886	64,86,68	0,0,0	80,89,102	0,1,0	356	149	1	1.0	1.0,1.0,1.0	1.0,0.974,1.0	0.009
ENSMUSG00000042210	Abhd14a	9	-	106440620	106440910	106440620	106440856	106443826	106443942	1,3,0	3,0,8	0,4,5	7,0,12	203	149	0.668873934702	1.0	0.197,1.0,0.0	0.0,1.0,0.234	-0.012
ENSMUSG00000023262	Acy1	9	-	106434964	106435169	106434964	106435014	106435467	106435524	4,0,2	0,0,0	3,8,0	0,0,2	304	149	1	1.0	1.0,NA,1.0	1.0,1.0,0.0	0.333
ENSMUSG00000023262	Acy1	9	-	106437628	106437737	106437628	106437733	106438132	106438319	0,0,5	1,0,5	0,5,2	0,1,4	153	149	1	1.0	0.0,NA,0.493	NA,0.83,0.327	-0.332
ENSMUSG00000023345	Poc1a	9	+	106329872	106330016	106329900	106330016	106307940	106308033	28,38,30	2,4,1	13,58,47	4,8,6	177	149	0.445070084388	1.0	0.922,0.889,0.962	0.732,0.859,0.868	0.105
ENSMUSG00000032786	Alas1	9	-	106238074	106238239	106238074	106238236	106238642	106238822	3443,4062,4133	4,20,4	2708,4158,4174	4,1,20	152	149	1	1.0	0.999,0.995,0.999	0.998,1.0,0.995	0.0
ENSMUSG00000032786	Alas1	9	-	106241115	106241785	106241115	106241338	106243161	106243395	2720,3232,3357	1,0,3	2140,3472,3711	0,0,0	596	149	1	1.0	0.999,1.0,0.996	1.0,1.0,1.0	-0.002
ENSMUSG00000032786	Alas1	9	-	106243161	106243395	106243161	106243392	106246758	106246978	3036,3538,3622	0,8,3	2323,3771,4008	5,13,13	152	149	1	1.0	1.0,0.998,0.999	0.998,0.996,0.997	0.002
ENSMUSG00000023277	Twf2	9	+	106211718	106211897	106211723	106211897	106206888	106206966	365,369,367	9,10,10	206,353,441	14,5,5	154	149	1	1.0	0.975,0.973,0.973	0.934,0.986,0.988	0.004
ENSMUSG00000040667	Nup88	11	-	70944481	70944580	70944481	70944562	70944672	70944738	0,2,0	99,113,92	1,0,3	93,103,118	167	149	1	1.0	0.0,0.016,0.0	0.01,0.0,0.022	-0.005
ENSMUSG00000040667	Nup88	11	-	70944844	70944985	70944844	70944970	70945202	70945361	25,47,43	89,81,74	36,54,51	61,86,84	164	149	0.821294370601	1.0	0.203,0.345,0.346	0.349,0.363,0.356	-0.058
ENSMUSG00000040667	Nup88	11	-	70947701	70947803	70947701	70947799	70950145	70950236	161,162,188	0,0,0	146,217,208	0,0,8	153	149	1	1.0	1.0,1.0,1.0	1.0,1.0,0.962	0.013
ENSMUSG00000037286	Stag1	9	+	100953485	100953596	100953492	100953596	100947081	100947287	2,2,1	0,0,0	6,3,2	0,0,2	156	149	1	1.0	1.0,1.0,1.0	1.0,1.0,0.489	0.17
ENSMUSG00000037784	Dzip1l	9	+	99663525	99663716	99663528	99663716	99662940	99663157	0,0,2	1,0,4	0,0,3	0,0,0	152	149	1	1.0	0.0,NA,0.329	NA,NA,1.0	-0.836
ENSMUSG00000032469	Dbr1	9	+	99582316	99582462	99582390	99582462	99582021	99582102	46,33,57	0,0,0	44,70,64	0,0,1	223	149	1	1.0	1.0,1.0,1.0	1.0,1.0,0.977	0.008
ENSMUSG00000006740	Kif5b	18	-	6210699	6211252	6210699	6210804	6212516	6212618	284,365,300	0,0,1	280,447,462	0,0,0	597	149	1	1.0	1.0,1.0,0.987	1.0,1.0,1.0	-0.004
ENSMUSG00000032413	Rasa2	9	-	96566015	96568487	96566015	96566122	96569019	96569094	16,18,27	0,0,1	18,18,19	0,0,0	2514	149	1	1.0	1.0,1.0,0.615	1.0,1.0,1.0	-0.128
ENSMUSG00000032411	Tfdp2	9	+	96297623	96297770	96297626	96297770	96294964	96295127	1,3,0	2,3,3	1,1,3	2,8,6	152	149	1	1.0	0.329,0.495,0.0	0.329,0.109,0.329	0.019
ENSMUSG00000032839	Trpc1	9	-	95726424	95726556	95726424	95726535	95732006	95732209	1,0,0	0,0,0	0,1,0	1,0,0	170	149	1	1.0	1.0,NA,NA	0.0,1.0,NA	0.5
ENSMUSG00000020268	Lyrm7	11	-	54848578	54849396	54848578	54848660	54850344	54850415	0,1,2	0,1,2	2,0,1	2,2,0	885	149	1	1.0	NA,0.144,0.144	0.144,0.0,1.0	-0.237
ENSMUSG00000020268	Lyrm7	11	-	54850344	54850415	54850344	54850412	54853226	54853299	0,1,0	0,0,1	0,1,0	0,0,0	152	149	1	1.0	NA,1.0,0.0	NA,1.0,NA	-0.5
ENSMUSG00000032359	Ctsh	9	+	90061501	90061624	90061518	90061624	90060478	90060510	12,13,10	1223,1500,1463	7,26,20	1391,1820,2330	166	149	1	1.0	0.009,0.008,0.006	0.004,0.013,0.008	-0.001
ENSMUSG00000024050	Wiz	17	-	32357456	32357984	32357456	32357981	32358942	32359494	34,41,59	0,2,2	53,74,45	0,1,0	152	149	1	1.0	1.0,0.953,0.967	1.0,0.986,1.0	-0.022
ENSMUSG00000066456	Hmgn3	9	-	83109947	83111106	83109947	83110429	83112219	83112270	117,107,134	4,8,3	197,258,258	7,9,7	826	149	1	1.0	0.841,0.707,0.89	0.835,0.838,0.869	-0.035
ENSMUSG00000021504	B4galt7	13	+	55604019	55604382	55604119	55604382	55600064	55600192	163,104,156	6,4,7	98,183,166	3,2,4	249	149	1	1.0	0.942,0.94,0.93	0.951,0.982,0.961	-0.027
ENSMUSG00000032332	Col12a1	9	-	79598990	79601179	79598990	79600007	79602199	79602370	132,285,274	3,3,2	156,283,313	5,15,27	1321	149	0.00014127988038	0.0395583665064	0.832,0.915,0.939	0.779,0.68,0.567	0.22
ENSMUSG00000049624	Slc17a5	9	-	78574649	78574753	78574649	78574737	78577029	78577263	11,1,5	32,36,40	10,20,1	40,39,49	165	149	1	1.0	0.237,0.024,0.101	0.184,0.317,0.018	-0.052
ENSMUSG00000049624	Slc17a5	9	-	78577029	78577263	78577029	78577185	78578510	78578707	52,46,50	0,0,0	40,59,67	0,1,0	227	149	1	1.0	1.0,1.0,1.0	1.0,0.975,1.0	0.008
ENSMUSG00000032344	Mb21d1	9	-	78435440	78435727	78435440	78435683	78437302	78437522	1,1,0	38,32,29	2,1,0	17,34,59	193	149	1	1.0	0.02,0.024,0.0	0.083,0.022,0.0	-0.02
ENSMUSG00000018661	Cog1	11	+	113660942	113661052	113660964	113661052	113659268	113659377	126,103,122	0,1,3	92,135,120	1,3,1	171	149	1	1.0	1.0,0.989,0.973	0.988,0.975,0.991	0.003
ENSMUSG00000034563	Ccpg1	9	+	73005640	73005892	73005654	73005892	73001676	73001875	46,48,85	1,0,0	46,72,83	2,0,0	163	149	1	1.0	0.977,1.0,1.0	0.955,1.0,1.0	0.007
ENSMUSG00000038535	Zfp280d	9	+	72360285	72360341	72360292	72360341	72351524	72351570	16,16,8	0,0,0	6,20,15	1,0,2	156	149	1	1.0	1.0,1.0,1.0	0.851,1.0,0.878	0.09
ENSMUSG00000032212	Sltm	9	+	70573456	70573925	70573510	70573925	70572148	70572176	59,67,51	26,19,23	43,61,62	32,56,45	203	149	0.00955930515156	0.753476057378	0.625,0.721,0.619	0.497,0.444,0.503	0.174
ENSMUSG00000032217	Rnf111	9	-	70429551	70429679	70429551	70429655	70430930	70431026	16,29,19	93,73,69	21,38,33	80,116,88	173	149	1	1.0	0.129,0.255,0.192	0.184,0.22,0.244	-0.024
ENSMUSG00000032217	Rnf111	9	-	70429551	70429679	70429551	70429655	70431936	70432029	2,9,0	1,0,1	7,11,11	1,0,0	173	149	1	1.0	0.633,1.0,0.0	0.858,1.0,1.0	-0.408
ENSMUSG00000032217	Rnf111	9	-	70450285	70450541	70450285	70450538	70453500	70453817	52,35,50	34,45,44	50,57,65	32,55,32	152	149	0.742549652266	1.0	0.6,0.433,0.527	0.605,0.504,0.666	-0.072
ENSMUSG00000032366	Tpm1	9	-	67022592	67024565	67022592	67023441	67031028	67031098	26,25,14	136,205,260	20,15,50	194,262,366	1273	149	1	1.0	0.022,0.014,0.006	0.012,0.007,0.016	0.002
ENSMUSG00000041064	Pif1	9	+	65591686	65591859	65591719	65591859	65589947	65590054	0,0,1	0,3,2	0,3,0	0,0,5	182	149	1	1.0	NA,0.0,0.29	NA,1.0,0.0	-0.355
ENSMUSG00000032400	Zwilch	9	-	64162563	64162763	64162563	64162759	64164346	64164465	10,12,20	0,0,0	3,6,8	2,0,0	153	149	1	1.0	1.0,1.0,1.0	0.594,1.0,1.0	0.135
ENSMUSG00000051705	Senp8	9	-	59739939	59740051	59739939	59740032	59750261	59750371	0,0,2	0,0,1	0,0,0	0,6,0	168	149	1	1.0	NA,NA,0.639	NA,0.0,NA	0.639
ENSMUSG00000032340	Neo1	9	-	58906870	58907094	58906870	58907046	58908403	58908499	0,0,0	3,1,6	0,0,1	1,2,6	197	149	1	1.0	0.0,0.0,0.0	0.0,0.0,0.112	-0.037
ENSMUSG00000032340	Neo1	9	-	58930955	58931175	58930955	58931115	58955958	58956079	8,2,3	0,7,1	1,1,3	0,0,4	209	149	0.370251739522	1.0	1.0,0.169,0.681	1.0,1.0,0.348	-0.166
ENSMUSG00000035597	Prpf39	12	+	65055614	65055764	65055637	65055764	65055433	65055533	3,4,1	19,12,27	2,1,1	11,27,24	172	149	1	1.0	0.12,0.224,0.031	0.136,0.031,0.035	0.058
ENSMUSG00000035597	Prpf39	12	+	65056250	65056519	65056304	65056519	65055637	65055764	68,78,88	0,0,0	69,83,110	0,0,1	203	149	1	1.0	1.0,1.0,1.0	1.0,1.0,0.988	0.004
ENSMUSG00000035597	Prpf39	12	+	65057728	65057913	65057731	65057913	65056250	65056519	61,45,66	4,0,2	70,66,86	0,0,0	152	149	1	1.0	0.937,1.0,0.97	1.0,1.0,1.0	-0.031
ENSMUSG00000055720	Ubl7	9	+	57911709	57911825	57911716	57911825	57911031	57911059	1,9,0	3,8,0	0,0,1	7,4,6	156	149	1	1.0	0.241,0.518,NA	0.0,0.0,0.137	0.334
ENSMUSG00000055720	Ubl7	9	+	57920384	57920561	57920503	57920561	57920038	57920123	2,0,5	128,129,138	2,4,4	134,175,212	268	149	1	1.0	0.009,0.0,0.02	0.008,0.013,0.01	-0.001
ENSMUSG00000032316	Clk3	9	-	57753270	57753430	57753270	57753400	57753500	57753595	9,3,7	74,107,146	7,4,20	112,131,128	179	149	1	1.0	0.092,0.023,0.038	0.049,0.025,0.115	-0.012
ENSMUSG00000032299	Commd4	9	-	57155901	57156033	57155901	57155982	57156171	57156291	3,9,9	134,114,143	8,3,10	121,185,202	200	149	1	1.0	0.016,0.056,0.045	0.047,0.012,0.036	0.007
ENSMUSG00000032299	Commd4	9	-	57155901	57156064	57155901	57155982	57156171	57156291	8,17,18	134,114,143	13,6,12	121,185,202	231	149	1	1.0	0.037,0.088,0.075	0.065,0.02,0.037	0.026
ENSMUSG00000032299	Commd4	9	-	57155901	57156064	57155901	57156033	57156171	57156291	5,8,9	0,0,0	5,3,4	0,0,2	180	149	1	1.0	1.0,1.0,1.0	1.0,1.0,0.623	0.126
ENSMUSG00000032295	Man2c1	9	+	57141563	57141915	57141805	57141915	57141305	57141385	98,114,90	2,0,0	94,171,153	0,0,1	391	149	1	1.0	0.949,1.0,1.0	1.0,1.0,0.983	-0.011
ENSMUSG00000032313	Tmem266	9	+	55435190	55438345	55437106	55438345	55430274	55430464	6,3,3	0,2,0	3,7,10	0,0,0	2065	149	1	1.0	1.0,0.098,1.0	1.0,1.0,1.0	-0.301
ENSMUSG00000032309	Fbxo22	9	+	55218314	55218479	55218433	55218479	55214902	55214998	287,357,338	7,2,10	271,382,403	2,5,5	268	149	1	1.0	0.958,0.99,0.949	0.987,0.977,0.978	-0.015
ENSMUSG00000061559	Wdr61	9	-	54730633	54730661	54730633	54730656	54731386	54731437	104,121,127	5,0,2	144,182,178	0,5,0	154	149	1	1.0	0.953,1.0,0.984	1.0,0.972,1.0	-0.012
ENSMUSG00000032060	Cryab	9	+	50753080	50753477	50753185	50753477	50751324	50751576	1,15,0	0,0,1	5,20,9	1,0,0	254	149	1	1.0	1.0,1.0,0.0	0.746,1.0,1.0	-0.249
ENSMUSG00000032060	Cryab	9	+	50753080	50753477	50753185	50753477	50751876	50751947	0,7,0	2,0,0	3,15,8	0,0,1	254	149	1	1.0	0.0,1.0,NA	1.0,1.0,0.824	-0.441
ENSMUSG00000042396	Rbm7	9	-	48488700	48490938	48488700	48489988	48493406	48493494	525,456,487	26,22,23	450,689,727	51,58,53	1099	149	0.0285419950129	1.0	0.732,0.738,0.742	0.545,0.617,0.65	0.133
ENSMUSG00000042396	Rbm7	9	-	48488700	48490938	48488700	48489988	48494018	48494181	194,144,143	0,3,0	144,209,206	0,0,1	1099	149	1	1.0	1.0,0.867,1.0	1.0,1.0,0.965	-0.033
ENSMUSG00000035382	Pcsk7	9	+	45925910	45926067	45925917	45926067	45919791	45919894	93,117,104	2,2,0	95,139,161	0,0,7	156	149	1	1.0	0.978,0.982,1.0	1.0,1.0,0.956	0.001
ENSMUSG00000043923	Ccdc84	9	-	44412916	44413043	44412916	44413022	44413136	44413201	0,18,7	15,16,33	4,9,9	16,34,20	170	149	1	1.0	0.0,0.496,0.157	0.18,0.188,0.283	0.001
ENSMUSG00000032120	C2cd2l	9	-	44313877	44314014	44313877	44314011	44314154	44314256	7,10,10	24,43,26	5,6,4	15,17,41	152	149	0.89659936486	1.0	0.222,0.186,0.274	0.246,0.257,0.087	0.031
ENSMUSG00000059495	Arhgef12	9	-	43008015	43008111	43008015	43008108	43010178	43010253	14,10,10	11,27,4	17,28,15	9,6,20	152	149	0.417915120478	1.0	0.555,0.266,0.71	0.649,0.821,0.424	-0.121
ENSMUSG00000015656	Hspa8	9	+	40801917	40802127	40801988	40802127	40801301	40801348	6229,7679,7366	0,4,2	5530,7912,8411	5,1,3	220	149	1	1.0	1.0,0.999,1.0	0.999,1.0,0.999	0.0
ENSMUSG00000015656	Hspa8	9	+	40802417	40802891	40802738	40802891	40801917	40802127	8229,10418,9677	0,0,0	7140,10324,11755	0,0,4	470	149	1	1.0	1.0,1.0,1.0	1.0,1.0,0.999	0.0
ENSMUSG00000055817	Mta3	17	+	83788917	83789042	83788920	83789042	83784276	83784335	20,29,35	43,45,44	14,29,27	39,40,47	152	149	1	1.0	0.313,0.387,0.438	0.26,0.415,0.36	0.034
ENSMUSG00000002280	Narfl	17	+	25776948	25777109	25776965	25777109	25775045	25775141	0,6,2	97,113,100	0,1,2	115,102,130	166	149	1	1.0	0.0,0.045,0.018	0.0,0.009,0.014	0.013
ENSMUSG00000002280	Narfl	17	+	25781192	25781378	25781240	25781378	25780879	25780952	3,8,12	70,95,72	5,7,10	68,91,107	197	149	1	1.0	0.031,0.06,0.112	0.053,0.055,0.066	0.01
ENSMUSG00000000884	Gnb1l	16	+	18544110	18544273	18544114	18544273	18540971	18541097	5,4,6	0,0,2	1,6,2	0,0,1	153	149	1	1.0	1.0,1.0,0.745	1.0,1.0,0.661	0.028
ENSMUSG00000047412	Zbtb44	9	+	31064178	31064342	31064232	31064342	31062040	31062125	38,44,48	5,0,2	21,34,23	3,7,2	203	149	0.279732390677	1.0	0.848,1.0,0.946	0.837,0.781,0.894	0.094
ENSMUSG00000001833	Sept7	9	+	25303716	25306265	25306125	25306265	25301411	25301537	412,489,463	0,0,0	443,612,694	1,0,0	2558	149	1	1.0	1.0,1.0,1.0	0.963,1.0,1.0	0.012
ENSMUSG00000073468	Sft2d1	17	+	8321799	8323335	8323276	8323335	8320599	8320681	329,294,384	0,0,3	348,408,499	0,0,5	1626	149	1	1.0	1.0,1.0,0.921	1.0,1.0,0.901	0.007
ENSMUSG00000057982	Zfp809	9	+	22236027	22236294	22236201	22236294	22235019	22235146	4,6,7	11,10,6	14,8,21	8,16,15	323	149	0.399210340072	1.0	0.144,0.217,0.35	0.447,0.187,0.392	-0.105
ENSMUSG00000032178	Ilf3	9	+	21388508	21388753	21388523	21388753	21387699	21387797	0,0,1	37,29,30	7,10,0	38,39,32	164	149	0.0847047339434	1.0	0.0,0.0,0.029	0.143,0.189,0.0	-0.101
ENSMUSG00000032178	Ilf3	9	+	21388508	21388753	21388523	21388753	21388111	21388150	1,2,0	36,44,51	4,4,7	54,75,61	164	149	1	1.0	0.025,0.04,0.0	0.063,0.046,0.094	-0.046
ENSMUSG00000032178	Ilf3	9	+	21397968	21399250	21399124	21399250	21397468	21397668	74,139,108	9,11,7	100,152,177	8,9,12	1305	149	0.969206243281	1.0	0.484,0.591,0.638	0.588,0.659,0.627	-0.054
ENSMUSG00000032178	Ilf3	9	+	21399112	21399250	21399124	21399250	21397968	21398136	2,0,0	51,89,75	3,0,3	67,81,97	161	149	1	1.0	0.035,0.0,0.0	0.04,0.0,0.028	-0.011
ENSMUSG00000003308	Keap1	9	-	21233387	21234073	21233387	21234061	21237070	21237756	231,340,290	0,0,0	323,462,491	1,0,0	161	149	1	1.0	1.0,1.0,1.0	0.997,1.0,1.0	0.001
ENSMUSG00000019471	Cdc37	9	-	21142421	21142677	21142421	21142530	21142946	21143225	48,84,90	634,601,728	105,118,116	675,902,868	296	149	1	1.0	0.037,0.066,0.059	0.073,0.062,0.063	-0.012
ENSMUSG00000111497	Gm38431	9	-	21080083	21080171	21080083	21080168	21080704	21080817	108,104,119	4,6,7	120,136,154	4,17,12	152	149	1	1.0	0.964,0.944,0.943	0.967,0.887,0.926	0.024
ENSMUSG00000003299	Mrpl4	9	+	21007327	21007540	21007363	21007540	21006826	21006856	4,2,6	0,0,0	8,7,4	1,0,6	185	149	0.218008858271	1.0	1.0,1.0,1.0	0.866,1.0,0.349	0.262
ENSMUSG00000003299	Mrpl4	9	+	21007327	21007540	21007433	21007540	21006826	21006856	11,5,12	5,0,0	21,16,15	0,0,3	255	149	1	1.0	0.562,1.0,1.0	1.0,1.0,0.745	-0.061
ENSMUSG00000003299	Mrpl4	9	+	21007363	21007540	21007433	21007540	21006826	21006856	7,3,6	5,0,0	14,9,17	0,0,3	219	149	1	1.0	0.488,1.0,1.0	1.0,1.0,0.794	-0.102
ENSMUSG00000003299	Mrpl4	9	+	21007327	21007540	21007363	21007540	21006826	21006944	8,1,6	4,6,3	12,4,6	4,4,0	185	149	0.183179049039	1.0	0.617,0.118,0.617	0.707,0.446,1.0	-0.267
ENSMUSG00000003299	Mrpl4	9	+	21007327	21007540	21007433	21007540	21006826	21006944	15,4,12	128,157,181	25,13,17	128,183,228	255	149	1	1.0	0.064,0.015,0.037	0.102,0.04,0.042	-0.023
ENSMUSG00000003299	Mrpl4	9	+	21007363	21007540	21007433	21007540	21006826	21006944	11,9,9	128,157,181	17,13,11	128,183,228	219	149	1	1.0	0.055,0.038,0.033	0.083,0.046,0.032	-0.012
ENSMUSG00000004099	Dnmt1	9	-	20940475	20940554	20940475	20940551	20941372	20941583	23,36,28	11,13,14	9,27,19	13,17,21	152	149	0.064213967651	1.0	0.672,0.731,0.662	0.404,0.609,0.47	0.194
ENSMUSG00000084786	Ubl5	9	+	20645601	20645659	20645621	20645659	20645405	20645489	12,17,10	1112,1188,1500	16,13,14	1396,1824,1846	169	149	1	1.0	0.009,0.012,0.006	0.01,0.006,0.007	0.001
ENSMUSG00000084786	Ubl5	9	+	20645601	20645659	20645621	20645659	20645405	20645493	4,6,0	1,0,1	4,6,4	1,0,0	169	149	1	1.0	0.779,1.0,0.0	0.779,1.0,1.0	-0.333
ENSMUSG00000039048	Foxred1	9	-	35204207	35205141	35204207	35205123	35205304	35205409	0,0,2	47,41,51	1,0,3	56,72,109	167	149	1	1.0	0.0,0.0,0.034	0.016,0.0,0.024	-0.002
ENSMUSG00000039048	Foxred1	9	-	35207891	35207986	35207891	35207982	35209037	35209156	61,51,59	0,2,2	59,124,93	0,11,2	153	149	1	1.0	1.0,0.961,0.966	1.0,0.917,0.978	0.011
ENSMUSG00000039048	Foxred1	9	-	35209415	35209529	35209415	35209507	35209939	35210165	6,7,15	0,0,0	7,15,9	0,0,2	171	149	1	1.0	1.0,1.0,1.0	1.0,1.0,0.797	0.068
ENSMUSG00000039048	Foxred1	9	-	35209415	35209529	35209415	35209507	35209944	35210165	61,71,84	1,0,1	69,121,105	0,6,0	171	149	1	1.0	0.982,1.0,0.987	1.0,0.946,1.0	0.008
ENSMUSG00000001774	Chordc1	9	+	18305292	18305351	18305295	18305351	18304282	18304386	205,187,248	0,0,0	120,240,220	0,0,1	152	149	1	1.0	1.0,1.0,1.0	1.0,1.0,0.995	0.002
ENSMUSG00000021286	Zfyve21	12	+	111825575	111825632	111825578	111825632	111825016	111825108	0,0,2	0,0,1	0,0,0	2,0,8	152	149	1	1.0	NA,NA,0.662	0.0,NA,0.0	0.662
ENSMUSG00000049723	Mmp12	9	+	7348666	7348832	7348677	7348832	7347490	7347538	1119,1565,1646	13,23,12	1200,1956,2143	14,10,25	160	149	1	1.0	0.988,0.984,0.992	0.988,0.995,0.988	-0.002
ENSMUSG00000022561	Gpaa1	15	+	76332159	76332631	76332483	76332631	76331895	76332075	149,139,150	0,0,0	104,187,172	0,2,3	473	149	1	1.0	1.0,1.0,1.0	1.0,0.967,0.948	0.028
ENSMUSG00000033538	Casp4	9	+	5321257	5321512	5321425	5321512	5308859	5308914	986,1163,1047	49,58,51	1204,1678,1864	44,105,97	317	149	1	1.0	0.904,0.904,0.906	0.928,0.883,0.9	0.001
ENSMUSG00000011148	Adssl1	12	+	112632999	112633135	112633068	112633135	112632694	112632745	0,4,0	73,73,98	1,0,1	74,102,148	218	149	1	1.0	0.0,0.036,0.0	0.009,0.0,0.005	0.007
ENSMUSG00000053253	Ndfip2	14	+	105298002	105304836	105304730	105304836	105294798	105294892	150,177,152	1,0,1	155,213,262	4,0,1	6877	149	0.214648149176	1.0	0.765,1.0,0.767	0.456,1.0,0.85	0.075
ENSMUSG00000062054	Iah1	12	+	21317897	21318046	21317929	21318046	21317375	21317428	255,294,249	3,15,5	255,342,404	10,4,8	181	149	1	1.0	0.986,0.942,0.976	0.955,0.986,0.977	-0.005
ENSMUSG00000041164	Zmiz2	11	+	6396231	6396434	6396327	6396434	6395757	6395872	205,223,237	29,24,24	172,257,304	40,45,38	245	149	0.724787686877	1.0	0.811,0.85,0.857	0.723,0.776,0.83	0.063
ENSMUSG00000002825	Qtrt1	9	+	21412370	21412531	21412392	21412531	21412232	21412301	0,0,4	16,14,19	0,1,0	18,18,36	171	149	1	1.0	0.0,0.0,0.155	0.0,0.046,0.0	0.036
ENSMUSG00000040785	Ttc3	16	+	94439184	94439349	94439187	94439349	94435475	94435546	15,6,16	0,5,1	7,9,17	0,0,0	152	149	0.828984744863	1.0	1.0,0.541,0.94	1.0,1.0,1.0	-0.173
ENSMUSG00000040785	Ttc3	16	+	94459717	94460102	94459761	94460102	94457930	94458032	0,1,0	12,12,19	0,0,0	18,21,38	193	149	1	1.0	0.0,0.06,0.0	0.0,0.0,0.0	0.02
ENSMUSG00000036138	Acaa1a	9	+	119344465	119346568	119346469	119346568	119344172	119344252	919,946,869	0,0,1	1027,1224,1248	0,0,5	2153	149	1	1.0	1.0,1.0,0.984	1.0,1.0,0.945	0.013
ENSMUSG00000036138	Acaa1a	9	+	119348580	119348771	119348585	119348771	119347729	119347810	665,764,825	0,1,0	762,925,1196	0,3,1	154	149	1	1.0	1.0,0.999,1.0	1.0,0.997,0.999	0.001
ENSMUSG00000035024	Ncapd3	9	+	27048154	27050369	27050296	27050369	27045904	27045992	8,5,2	0,0,0	2,9,7	0,0,7	2291	149	0.394076044267	1.0	1.0,1.0,1.0	1.0,1.0,0.061	0.313
ENSMUSG00000020659	Cbll1	12	-	31492078	31492179	31492078	31492176	31494581	31494749	20,33,14	1,0,4	25,33,22	6,1,0	152	149	1	1.0	0.951,1.0,0.774	0.803,0.97,1.0	-0.016
ENSMUSG00000020659	Cbll1	12	-	31492078	31492179	31492078	31492176	31494590	31494749	9,13,6	1,0,0	13,16,11	1,1,0	152	149	1	1.0	0.898,1.0,1.0	0.927,0.94,1.0	0.01
ENSMUSG00000044551	9930012K11Rik	14	-	70155849	70155956	70155849	70155953	70156160	70156276	3,0,0	0,2,0	0,0,0	1,0,0	152	149	1	1.0	1.0,0.0,NA	0.0,NA,NA	0.5
ENSMUSG00000034327	Kctd9	14	+	67729223	67729409	67729350	67729409	67728649	67728746	3,4,4	30,51,28	2,1,1	24,43,50	276	149	1	1.0	0.051,0.041,0.072	0.043,0.012,0.011	0.033
ENSMUSG00000048922	Cdca2	14	-	67693625	67693754	67693625	67693751	67694964	67695050	5,2,3	0,0,0	1,4,2	1,2,0	152	149	1	1.0	1.0,1.0,1.0	0.495,0.662,1.0	0.281
ENSMUSG00000034522	Zfp395	14	+	65385395	65385660	65385398	65385660	65358675	65358755	0,2,0	0,0,0	0,0,0	1,0,2	152	149	1	1.0	NA,1.0,NA	0.0,NA,0.0	1.0
ENSMUSG00000021972	Hmbox1	14	-	64825600	64825695	64825600	64825692	64826771	64826867	27,22,50	22,24,9	22,31,39	13,29,35	152	149	0.606330804675	1.0	0.546,0.473,0.845	0.624,0.512,0.522	0.069
ENSMUSG00000062078	Qk	17	-	10213358	10214194	10213358	10213433	10216159	10216459	330,418,398	65,63,82	379,462,483	61,111,77	910	149	1	1.0	0.454,0.521,0.443	0.504,0.405,0.507	0.001
ENSMUSG00000021932	Rnaseh2b	14	+	62348520	62348628	62348561	62348628	62346567	62346642	155,160,119	2,1,0	158,236,238	0,0,0	190	149	1	1.0	0.984,0.992,1.0	1.0,1.0,1.0	-0.008
ENSMUSG00000040040	Ift88	14	+	57437176	57437283	57437226	57437283	57434794	57434857	0,1,2	3,0,1	0,0,0	1,3,11	199	149	1	1.0	0.0,1.0,0.6	0.0,0.0,0.0	0.533
ENSMUSG00000023852	Chd1	17	+	15760305	15760450	15760327	15760450	15758581	15758732	0,1,0	53,72,59	0,0,1	72,88,90	171	149	1	1.0	0.0,0.012,0.0	0.0,0.0,0.01	0.001
ENSMUSG00000040472	Rabggta	14	-	55719090	55719345	55719090	55719142	55719429	55719531	74,115,101	0,0,0	72,117,122	2,0,0	352	149	1	1.0	1.0,1.0,1.0	0.938,1.0,1.0	0.021
ENSMUSG00000040472	Rabggta	14	-	55719090	55719531	55719090	55719142	55719623	55719706	87,127,83	0,0,1	71,108,96	0,0,0	538	149	1	1.0	1.0,1.0,0.958	1.0,1.0,1.0	-0.014
ENSMUSG00000007591	Tssk4	14	+	55651427	55651852	55651488	55651852	55650900	55651115	0,0,0	0,0,2	0,1,0	0,0,0	210	149	1	1.0	NA,NA,0.0	NA,1.0,NA	-1.0
ENSMUSG00000007591	Tssk4	14	+	55651458	55651852	55651488	55651852	55650900	55651115	0,0,0	0,0,2	0,1,0	0,0,0	179	149	1	1.0	NA,NA,0.0	NA,1.0,NA	-1.0
ENSMUSG00000002320	Tm9sf1	14	-	55637858	55638132	55637858	55638070	55640384	55640570	175,181,191	0,0,0	122,258,269	0,0,3	211	149	1	1.0	1.0,1.0,1.0	1.0,1.0,0.984	0.005
ENSMUSG00000002320	Tm9sf1	14	-	55642593	55642955	55642593	55642749	55643179	55643251	197,249,250	0,1,5	240,246,327	1,2,0	355	149	1	1.0	1.0,0.991,0.955	0.99,0.981,1.0	-0.008
ENSMUSG00000089682	Bcl2l2	14	+	54884373	54884813	54884624	54884813	54883796	54883884	196,227,222	0,3,0	247,282,276	2,5,2	400	149	1	1.0	1.0,0.966,1.0	0.979,0.955,0.981	0.017
ENSMUSG00000022844	Pdia5	16	-	35410293	35410454	35410293	35410435	35410926	35410997	5,12,16	0,0,0	17,25,16	1,0,0	168	149	1	1.0	1.0,1.0,1.0	0.938,1.0,1.0	0.021
ENSMUSG00000038425	Poli	18	-	70525375	70525528	70525375	70525459	70526556	70526721	3,4,3	0,0,0	1,5,2	0,0,3	218	149	1	1.0	1.0,1.0,1.0	1.0,1.0,0.313	0.229
ENSMUSG00000060373	Hnrnpc	14	-	52075254	52075415	52075254	52075412	52075612	52075726	103,165,155	46,47,41	140,161,181	57,62,84	152	149	0.880072983401	1.0	0.687,0.775,0.787	0.707,0.718,0.679	0.048
ENSMUSG00000060373	Hnrnpc	14	-	52075254	52075436	52075254	52075412	52075612	52075726	297,349,326	46,47,41	281,388,462	57,62,84	173	149	1	1.0	0.848,0.865,0.873	0.809,0.844,0.826	0.036
ENSMUSG00000060373	Hnrnpc	14	-	52075254	52075436	52075254	52075415	52075612	52075726	291,343,318	97,159,147	269,376,453	128,149,172	170	149	1	1.0	0.724,0.654,0.655	0.648,0.689,0.698	-0.001
ENSMUSG00000023249	Parp3	9	-	106474396	106474535	106474396	106474520	106474679	106474868	4,10,3	38,58,59	6,6,15	51,64,82	164	149	1	1.0	0.087,0.135,0.044	0.097,0.078,0.143	-0.017
ENSMUSG00000038807	Rap1gap2	11	-	74392219	74392346	74392219	74392341	74393044	74393162	4,2,8	1,0,0	9,8,11	0,0,0	154	149	1	1.0	0.795,1.0,1.0	1.0,1.0,1.0	-0.068
ENSMUSG00000035953	Pip4p1	14	-	50929005	50929307	50929005	50929058	50929583	50929690	225,264,273	47,72,59	281,369,393	59,65,80	398	149	1	1.0	0.642,0.579,0.634	0.641,0.68,0.648	-0.038
ENSMUSG00000006289	Osgep	14	-	50919615	50919819	50919615	50919791	50919929	50920049	7,0,2	65,91,65	5,6,2	42,99,61	177	149	1	1.0	0.083,0.0,0.025	0.091,0.049,0.027	-0.02
ENSMUSG00000006281	Tep1	14	-	50824504	50824609	50824504	50824554	50824731	50824949	190,196,177	0,1,0	185,282,288	0,0,0	204	149	1	1.0	1.0,0.993,1.0	1.0,1.0,1.0	-0.002
ENSMUSG00000006281	Tep1	14	-	50844254	50844430	50844254	50844357	50844533	50844728	78,71,74	0,0,1	84,131,120	0,0,0	222	149	1	1.0	1.0,1.0,0.98	1.0,1.0,1.0	-0.007
ENSMUSG00000006288	Ttc5	14	-	50775290	50775450	50775290	50775382	50777261	50777412	5,4,1	18,38,32	3,2,1	26,37,61	217	149	1	1.0	0.16,0.067,0.021	0.073,0.036,0.011	0.043
ENSMUSG00000053411	Cbx7	15	-	79918752	79918927	79918752	79918825	79921371	79921438	0,0,0	5,3,0	0,1,1	1,1,0	251	149	1	1.0	0.0,0.0,NA	0.0,0.372,1.0	-0.457
ENSMUSG00000053411	Cbx7	15	-	79918752	79919104	79918752	79918825	79921371	79921438	6,1,0	5,3,0	2,3,4	1,1,0	428	149	1	1.0	0.295,0.104,NA	0.41,0.511,1.0	-0.441
ENSMUSG00000020840	Blmh	11	+	76949959	76951185	76951043	76951185	76946241	76946439	133,152,157	1,3,1	162,205,222	4,4,0	1233	149	1	1.0	0.941,0.86,0.95	0.83,0.861,1.0	0.02
ENSMUSG00000037572	Wdhd1	14	-	47266980	47267173	47266980	47267062	47268071	47268213	4,19,6	0,0,0	4,3,9	0,0,3	260	149	1	1.0	1.0,1.0,1.0	1.0,1.0,0.632	0.123
ENSMUSG00000037628	Cdkn3	14	+	46769832	46769936	46769835	46769936	46768865	46768897	16,26,18	0,6,2	19,24,20	2,1,6	152	149	1	1.0	1.0,0.809,0.898	0.903,0.959,0.766	0.026
ENSMUSG00000005986	Ankrd13d	19	-	4281917	4282042	4281917	4282034	4282168	4282304	3,9,12	2,0,0	11,19,3	0,0,5	157	149	1	1.0	0.587,1.0,1.0	1.0,1.0,0.363	0.075
ENSMUSG00000034940	Synrg	11	+	83977079	83977201	83977082	83977201	83971551	83971592	11,5,16	3,5,0	0,10,12	4,5,10	152	149	0.0507656012334	1.0	0.782,0.495,1.0	0.0,0.662,0.541	0.358
ENSMUSG00000034940	Synrg	11	+	84019359	84019953	84019590	84019953	84008617	84009550	0,0,2	35,21,46	0,0,0	35,24,35	380	149	1	1.0	0.0,0.0,0.017	0.0,0.0,0.0	0.006
ENSMUSG00000021792	Fam213a	14	-	41004040	41004220	41004040	41004203	41013625	41013771	1,0,3	1,0,0	1,3,4	4,4,0	166	149	1	1.0	0.473,NA,1.0	0.183,0.402,1.0	0.208
ENSMUSG00000041408	Wapl	14	+	34694986	34695105	34695004	34695105	34691681	34692734	50,57,79	24,16,14	69,61,101	32,30,30	167	149	0.735863890029	1.0	0.65,0.761,0.834	0.658,0.645,0.75	0.064
ENSMUSG00000041408	Wapl	14	+	34739230	34739438	34739311	34739438	34737855	34738020	191,257,279	0,0,0	236,285,226	6,0,0	230	149	1	1.0	1.0,1.0,1.0	0.962,1.0,1.0	0.013
ENSMUSG00000021906	Oxnad1	14	+	32099388	32099631	32099533	32099631	32096486	32096628	14,21,21	0,0,0	14,18,11	0,3,1	294	149	0.87866734689	1.0	1.0,1.0,1.0	1.0,0.753,0.848	0.133
ENSMUSG00000021906	Oxnad1	14	+	32100954	32101094	32100985	32101094	32099533	32099631	0,0,0	6,8,17	0,0,1	7,11,5	180	149	1	1.0	0.0,0.0,0.0	0.0,0.0,0.142	-0.047
ENSMUSG00000038437	Mllt6	11	+	97664954	97665034	97665000	97665034	97663571	97663680	149,195,163	0,0,0	174,198,251	0,2,0	195	149	1	1.0	1.0,1.0,1.0	1.0,0.987,1.0	0.004
ENSMUSG00000021901	Bap1	14	+	31257288	31257767	31257625	31257767	31256660	31256791	278,293,280	2,15,7	252,337,433	4,8,6	486	149	1	1.0	0.977,0.857,0.925	0.951,0.928,0.957	-0.026
ENSMUSG00000021902	Phf7	14	-	31240858	31241009	31240858	31240983	31241725	31241827	0,0,1	8,21,4	0,0,0	4,7,9	175	149	1	1.0	0.0,0.0,0.176	0.0,0.0,0.0	0.059
ENSMUSG00000021910	Nisch	14	-	31187058	31187244	31187058	31187141	31187649	31187718	349,401,382	2,0,0	291,448,383	0,4,1	252	149	1	1.0	0.99,1.0,1.0	1.0,0.985,0.996	0.003
ENSMUSG00000042323	Pbrm1	14	+	31025497	31025650	31025500	31025650	31022719	31022859	17,8,18	0,4,1	13,20,32	3,1,2	152	149	1	1.0	1.0,0.662,0.946	0.809,0.951,0.94	-0.031
ENSMUSG00000042323	Pbrm1	14	+	31082549	31082735	31082552	31082735	31074770	31074982	29,47,26	1,2,2	26,48,53	0,0,1	152	149	1	1.0	0.966,0.958,0.927	1.0,1.0,0.981	-0.043
ENSMUSG00000007817	Zmiz1	14	+	25646716	25647007	25646734	25647007	25645658	25645857	71,60,59	44,68,57	58,61,92	29,55,69	167	149	0.936470634909	1.0	0.59,0.44,0.48	0.641,0.497,0.543	-0.057
ENSMUSG00000025290	Rps24	14	+	24493382	24495845	24495774	24495845	24491906	24492116	6205,6730,7385	0,0,0	6474,9174,9205	0,1,0	2541	149	1	1.0	1.0,1.0,1.0	1.0,0.998,1.0	0.001
ENSMUSG00000021819	Zswim8	14	+	20719379	20720036	20719812	20720036	20718996	20719225	325,346,270	1,5,0	316,376,382	5,0,0	582	149	1	1.0	0.988,0.947,1.0	0.942,1.0,1.0	-0.002
ENSMUSG00000021819	Zswim8	14	+	20722459	20723006	20722827	20723006	20722142	20722319	122,126,138	1,2,0	182,161,188	0,1,0	517	149	1	1.0	0.972,0.948,1.0	1.0,0.979,1.0	-0.02
ENSMUSG00000021819	Zswim8	14	+	20722827	20723006	20722895	20723006	20722459	20722579	187,185,199	11,6,9	205,224,293	14,5,10	217	149	1	1.0	0.921,0.955,0.938	0.91,0.969,0.953	-0.006
ENSMUSG00000036561	Ppp6r2	15	+	89256662	89256849	89256708	89256849	89253018	89253250	3,5,4	1,1,0	0,7,0	0,0,0	195	149	1	1.0	0.696,0.793,1.0	NA,1.0,NA	-0.17
ENSMUSG00000036561	Ppp6r2	15	+	89256662	89256849	89256708	89256849	89253034	89253261	5,14,19	1,0,0	14,13,26	3,0,1	195	149	1	1.0	0.793,1.0,1.0	0.781,1.0,0.952	0.02
ENSMUSG00000021733	Slc4a7	14	+	14757284	14757431	14757378	14757431	14750434	14750522	90,89,71	1,0,0	95,133,96	0,0,0	243	149	1	1.0	0.982,1.0,1.0	1.0,1.0,1.0	-0.006
ENSMUSG00000021733	Slc4a7	14	+	14791051	14791164	14791066	14791164	14786291	14786423	2,1,0	85,67,76	0,4,4	78,94,80	164	149	1	1.0	0.021,0.013,0.0	0.0,0.037,0.043	-0.015
ENSMUSG00000033111	3830406C13Rik	14	+	12285384	12285468	12285387	12285468	12284253	12284333	8,0,0	0,2,4	10,10,4	1,1,1	152	149	0.00314199655184	0.364038221179	1.0,0.0,0.0	0.907,0.907,0.797	-0.537
ENSMUSG00000034947	Tmem106a	11	+	101582500	101582704	101582624	101582704	101582241	101582325	281,348,289	110,167,157	295,434,479	146,219,237	273	149	1	1.0	0.582,0.532,0.501	0.524,0.52,0.525	0.015
ENSMUSG00000007035	Msh5	17	-	35039200	35039418	35039200	35039339	35041469	35041515	0,2,0	0,0,0	0,0,1	0,3,0	228	149	1	1.0	NA,1.0,NA	NA,0.0,1.0	0.5
ENSMUSG00000033885	Pxk	14	+	8155282	8155345	8155285	8155345	8152080	8152150	65,85,78	61,73,94	79,101,113	65,90,97	152	149	1	1.0	0.511,0.533,0.449	0.544,0.524,0.533	-0.036
ENSMUSG00000098090	2700099C18Rik	17	+	94771112	94771238	94771133	94771238	94766856	94766947	0,0,0	0,4,0	0,0,1	0,1,11	170	149	1	1.0	NA,0.0,NA	NA,0.0,0.074	-0.037
ENSMUSG00000020594	Pum2	12	+	8718987	8719113	8719002	8719113	8713843	8713937	61,76,64	19,13,13	63,86,106	16,9,32	164	149	1	1.0	0.745,0.842,0.817	0.782,0.897,0.751	-0.009
ENSMUSG00000020594	Pum2	12	+	8718987	8719113	8719005	8719113	8713843	8713937	62,78,64	2,3,0	66,90,106	7,8,9	167	149	0.288443965398	1.0	0.965,0.959,1.0	0.894,0.909,0.913	0.069
ENSMUSG00000020594	Pum2	12	+	8719002	8719113	8719005	8719113	8713843	8713937	20,15,13	2,3,0	19,13,32	7,8,9	152	149	0.0101835212251	0.777650711735	0.907,0.831,1.0	0.727,0.614,0.777	0.207
ENSMUSG00000032407	U2surp	9	-	95500687	95500873	95500687	95500819	95502539	95502584	0,2,0	70,69,73	0,0,0	60,97,110	203	149	1	1.0	0.0,0.021,0.0	0.0,0.0,0.0	0.007
ENSMUSG00000022248	Rad1	15	+	10492764	10492863	10492787	10492863	10490255	10490514	18,19,21	0,0,0	24,24,24	0,0,3	172	149	1	1.0	1.0,1.0,1.0	1.0,1.0,0.874	0.042
ENSMUSG00000021704	Mtx3	13	+	92846817	92846953	92846860	92846953	92845620	92845697	1,1,0	5,8,7	1,0,1	5,11,6	192	149	1	1.0	0.134,0.088,0.0	0.134,0.0,0.115	-0.009
ENSMUSG00000031851	Ntpcr	8	+	125745235	125745445	125745239	125745445	125737322	125737419	49,61,60	0,1,0	57,58,52	7,3,1	153	149	1	1.0	1.0,0.983,1.0	0.888,0.95,0.981	0.055
ENSMUSG00000038775	Vill	9	+	119067410	119068456	119068311	119068456	119066700	119066880	71,78,49	0,3,0	44,79,77	0,0,0	1050	149	1	1.0	1.0,0.787,1.0	1.0,1.0,1.0	-0.071
ENSMUSG00000038775	Vill	9	+	119070556	119070814	119070622	119070814	119070277	119070349	56,52,70	4,0,4	45,44,89	0,2,1	215	149	1	1.0	0.907,1.0,0.924	1.0,0.938,0.984	-0.03
ENSMUSG00000037300	Ttc13	8	-	124673447	124673735	124673447	124673527	124674361	124674441	62,87,75	2,0,2	63,70,87	0,0,0	357	149	1	1.0	0.928,1.0,0.94	1.0,1.0,1.0	-0.044
ENSMUSG00000037300	Ttc13	8	-	124676340	124676450	124676340	124676447	124679001	124679086	37,61,53	5,13,8	41,62,54	4,4,9	152	149	1	1.0	0.879,0.821,0.867	0.909,0.938,0.855	-0.045
ENSMUSG00000019478	Rab4a	8	+	123830232	123830387	123830270	123830387	123828995	123829058	0,7,11	0,4,0	1,0,10	0,0,0	187	149	1	1.0	NA,0.582,1.0	1.0,NA,1.0	-0.209
ENSMUSG00000001472	Tcf25	8	+	123403146	123403806	123403149	123403806	123400624	123400697	117,145,168	88,133,145	107,138,183	90,119,174	152	149	1	1.0	0.566,0.517,0.532	0.538,0.532,0.508	0.012
ENSMUSG00000001065	Zfp276	8	+	123267504	123267699	123267599	123267699	123265313	123265431	19,16,17	37,54,44	14,12,9	29,49,58	244	149	0.907836768565	1.0	0.239,0.153,0.191	0.228,0.13,0.087	0.046
ENSMUSG00000001062	Vps9d1	8	-	123243687	123243795	123243687	123243792	123245113	123245210	0,2,0	43,51,62	3,5,1	45,41,64	152	149	1	1.0	0.0,0.037,0.0	0.061,0.107,0.015	-0.049
ENSMUSG00000001062	Vps9d1	8	-	123247966	123248071	123247966	123248054	123248153	123248206	3,13,6	33,53,43	6,8,5	27,45,76	166	149	1	1.0	0.075,0.18,0.111	0.166,0.138,0.056	0.002
ENSMUSG00000000738	Spg7	8	+	123090074	123090234	123090123	123090234	123088944	123089047	7,3,3	93,89,94	2,3,2	78,117,124	198	149	1	1.0	0.054,0.025,0.023	0.019,0.019,0.012	0.017
ENSMUSG00000006589	Aprt	8	-	122576118	122576252	122576118	122576231	122576514	122576621	6,8,6	12,4,4	7,8,12	9,8,0	170	149	0.459220080746	1.0	0.305,0.637,0.568	0.405,0.467,1.0	-0.121
ENSMUSG00000006585	Cdt1	8	+	122569086	122569475	122569323	122569475	122568025	122568271	60,57,83	1,0,0	56,112,122	0,0,0	386	149	1	1.0	0.959,1.0,1.0	1.0,1.0,1.0	-0.014
ENSMUSG00000014444	Piezo1	8	-	122502121	122502311	122502121	122502308	122506028	122506167	240,215,335	27,46,27	281,344,446	55,65,46	152	149	1	1.0	0.897,0.821,0.924	0.834,0.838,0.905	0.022
ENSMUSG00000049482	Ctu2	8	+	122481085	122481224	122481132	122481224	122480901	122481005	79,121,98	3,1,4	78,89,107	0,11,3	196	149	1	1.0	0.952,0.989,0.949	1.0,0.86,0.964	0.022
ENSMUSG00000025316	Banp	8	+	121978554	121978754	121978578	121978754	121975899	121975991	29,32,39	0,0,0	23,29,45	0,0,2	173	149	1	1.0	1.0,1.0,1.0	1.0,1.0,0.951	0.016
ENSMUSG00000025316	Banp	8	+	121978554	121978754	121978601	121978754	121975899	121975991	33,35,50	2,1,0	24,32,45	0,4,0	196	149	1	1.0	0.926,0.964,1.0	1.0,0.859,1.0	0.01
ENSMUSG00000025316	Banp	8	+	121978578	121978754	121978601	121978754	121975899	121975991	4,3,11	2,1,0	1,3,2	0,4,0	172	149	1	1.0	0.634,0.722,1.0	1.0,0.394,1.0	-0.013
ENSMUSG00000025316	Banp	8	+	122007090	122007162	122007099	122007162	122005551	122005682	14,12,26	17,11,14	4,6,22	13,12,9	158	149	0.590137573674	1.0	0.437,0.507,0.637	0.225,0.32,0.697	0.113
ENSMUSG00000037466	Tedc1	12	+	113157470	113157727	113157577	113157727	113157160	113157363	0,0,3	3,5,4	0,0,0	1,2,0	256	149	1	1.0	0.0,0.0,0.304	0.0,0.0,NA	0.101
ENSMUSG00000031816	Mthfsd	8	-	121104391	121104558	121104391	121104505	121105573	121105687	1,2,2	22,26,12	4,3,0	22,35,30	202	149	1	1.0	0.032,0.054,0.109	0.118,0.059,0.0	0.006
ENSMUSG00000031818	Cox4i1	8	+	120672724	120672892	120672728	120672892	120669308	120669382	3298,3686,3750	0,0,7	3349,4691,5199	7,7,4	153	149	1	1.0	1.0,1.0,0.998	0.998,0.998,0.999	0.001
ENSMUSG00000031826	Usp10	8	+	119941109	119942138	119941112	119942138	119931848	119931917	4,0,0	0,2,0	0,0,3	0,3,0	152	149	1	1.0	1.0,0.0,NA	NA,0.0,1.0	0.0
ENSMUSG00000031826	Usp10	8	+	119941109	119942138	119941112	119942138	119936530	119936588	35,31,45	5,9,20	30,63,43	7,12,19	152	149	1	1.0	0.873,0.772,0.688	0.808,0.837,0.689	-0.0
ENSMUSG00000074063	Osgin1	8	+	119442915	119443283	119443191	119443283	119442432	119442569	217,183,250	4,3,0	204,262,268	2,5,2	425	149	1	1.0	0.95,0.955,1.0	0.973,0.948,0.979	0.002
ENSMUSG00000074063	Osgin1	8	+	119444956	119446256	119444958	119446256	119443191	119443283	133,122,139	5,6,6	133,168,130	7,8,8	151	149	1	1.0	0.963,0.953,0.958	0.949,0.954,0.941	0.01
ENSMUSG00000021012	Zc3h14	12	+	98785317	98785406	98785329	98785406	98784915	98785052	84,82,128	7,10,11	95,127,119	1,6,9	161	149	0.896638706138	1.0	0.917,0.884,0.915	0.989,0.951,0.924	-0.049
ENSMUSG00000031959	Wdr59	8	-	111458922	111459049	111458922	111459046	111460582	111460655	23,26,24	1,0,0	27,38,44	2,6,5	152	149	0.245919812539	1.0	0.958,1.0,1.0	0.93,0.861,0.896	0.09
ENSMUSG00000033596	Rfwd3	8	-	111283274	111285365	111283274	111283389	111288057	111288149	25,32,29	33,28,56	26,27,43	24,35,48	2125	149	1	1.0	0.05,0.074,0.035	0.071,0.051,0.059	-0.007
ENSMUSG00000002804	Nudt14	12	-	112938355	112938593	112938355	112938557	112938794	112938859	22,30,30	6,5,6	21,6,44	3,6,2	185	149	1	1.0	0.747,0.829,0.801	0.849,0.446,0.947	0.045
ENSMUSG00000003316	Glg1	8	-	111160620	111160810	111160620	111160741	111161425	111161533	12,3,14	142,170,154	10,11,13	129,163,181	218	149	1	1.0	0.055,0.012,0.059	0.05,0.044,0.047	-0.005
ENSMUSG00000031753	Cog4	8	+	110868201	110868367	110868253	110868367	110866560	110866727	73,117,134	1,0,2	75,120,161	0,0,0	201	149	1	1.0	0.982,1.0,0.98	1.0,1.0,1.0	-0.013
ENSMUSG00000033763	Mtss1l	8	+	110731961	110732178	110732057	110732178	110730022	110730120	1,2,4	0,0,4	0,0,5	0,1,4	245	149	1	1.0	1.0,1.0,0.378	NA,0.0,0.432	0.577
ENSMUSG00000031729	Ist1	8	-	109675375	109676850	109675375	109675424	109677485	109677686	682,694,763	18,8,13	727,919,1010	10,10,26	1575	149	1	1.0	0.782,0.891,0.847	0.873,0.897,0.786	-0.012
ENSMUSG00000031729	Ist1	8	-	109675375	109676850	109675375	109675424	109678854	109678965	323,327,378	2,0,0	370,416,504	3,4,0	1575	149	1	1.0	0.939,1.0,1.0	0.921,0.908,1.0	0.037
ENSMUSG00000031729	Ist1	8	-	109675375	109676850	109675375	109675424	109679423	109679507	322,325,377	0,0,0	370,409,502	0,5,1	1575	149	1	1.0	1.0,1.0,1.0	1.0,0.886,0.979	0.045
ENSMUSG00000031729	Ist1	8	-	109675375	109676850	109675375	109675424	109682106	109682194	322,325,378	0,0,5	370,409,501	8,6,0	1575	149	0.603961024635	1.0	1.0,1.0,0.877	0.814,0.866,1.0	0.066
ENSMUSG00000003848	Nob1	8	-	107416105	107417091	107416105	107416250	107418055	107418226	117,76,97	0,0,4	114,123,134	0,2,0	990	149	1	1.0	1.0,1.0,0.785	1.0,0.902,1.0	-0.039
ENSMUSG00000003847	Nfat5	8	+	107361743	107361824	107361746	107361824	107358633	107358766	12,11,9	10,1,7	11,10,7	5,8,7	152	149	0.748875975162	1.0	0.541,0.915,0.558	0.683,0.551,0.495	0.095
ENSMUSG00000003847	Nfat5	8	+	107367048	107369551	107369397	107369551	107366178	107366327	592,644,536	0,1,0	646,682,843	0,0,0	2498	149	1	1.0	1.0,0.975,1.0	1.0,1.0,1.0	-0.008
ENSMUSG00000040651	Fam208a	14	+	27480641	27483555	27480915	27483555	27479923	27480091	63,45,75	2,2,12	57,50,80	2,0,0	423	149	0.00250047955807	0.323138896735	0.917,0.888,0.688	0.909,1.0,1.0	-0.139
ENSMUSG00000031907	Zfp90	8	+	106418996	106419197	106419070	106419197	106415338	106415770	2,2,5	31,28,16	4,8,11	13,40,13	223	149	0.118096776602	1.0	0.041,0.046,0.173	0.171,0.118,0.361	-0.13
ENSMUSG00000031907	Zfp90	8	+	106419420	106419610	106419514	106419610	106419070	106419197	14,30,13	13,13,12	9,27,19	9,23,15	243	149	0.93265873346	1.0	0.398,0.586,0.399	0.38,0.419,0.437	0.049
ENSMUSG00000031903	Pla2g15	8	+	106161083	106161308	106161208	106161308	106160580	106160679	136,162,206	7,1,3	96,142,174	2,5,3	274	149	1	1.0	0.914,0.989,0.974	0.963,0.939,0.969	0.002
ENSMUSG00000031897	Psmb10	8	-	105937240	105937591	105937240	105937381	105937678	105937766	1915,2185,2388	0,0,0	2826,3794,4010	2,0,0	359	149	1	1.0	1.0,1.0,1.0	0.998,1.0,1.0	0.001
ENSMUSG00000036270	Edc4	8	+	105888117	105888308	105888120	105888308	105887953	105888045	10,3,8	35,35,42	5,10,7	30,45,63	152	149	1	1.0	0.219,0.078,0.157	0.14,0.179,0.098	0.012
ENSMUSG00000036270	Edc4	8	+	105888595	105888755	105888598	105888755	105888387	105888518	28,12,13	28,25,13	26,21,14	18,29,31	152	149	1	1.0	0.495,0.32,0.495	0.586,0.415,0.307	0.001
ENSMUSG00000036270	Edc4	8	+	105889624	105889729	105889672	105889729	105889103	105889540	65,65,73	3,12,13	62,80,85	4,16,13	197	149	1	1.0	0.942,0.804,0.809	0.921,0.791,0.832	0.004
ENSMUSG00000036270	Edc4	8	+	105889630	105889729	105889672	105889729	105889103	105889540	18,11,15	3,12,13	8,15,16	4,16,13	191	149	0.749981450399	1.0	0.824,0.417,0.474	0.609,0.422,0.49	0.065
ENSMUSG00000008450	Nutf2	8	+	105876353	105876608	105876509	105876608	105875533	105875658	195,209,239	0,0,0	163,264,290	0,0,1	305	149	1	1.0	1.0,1.0,1.0	1.0,1.0,0.993	0.002
ENSMUSG00000013155	Enkd1	8	-	105704350	105704760	105704350	105704514	105706565	105706738	8,18,14	0,0,0	5,16,21	0,0,2	395	149	1	1.0	1.0,1.0,1.0	1.0,1.0,0.798	0.067
ENSMUSG00000005698	Ctcf	8	+	105680070	105680259	105680073	105680259	105677214	105677350	64,59,67	46,58,55	47,88,63	41,55,59	152	149	1	1.0	0.577,0.499,0.544	0.529,0.611,0.511	-0.01
ENSMUSG00000039199	Zdhhc1	8	-	105472990	105473240	105472990	105473069	105473483	105473566	1,0,4	0,0,2	0,4,1	0,0,4	320	149	1	1.0	1.0,NA,0.482	NA,1.0,0.104	0.189
ENSMUSG00000014778	Fhod1	8	-	105337317	105337481	105337317	105337429	105337674	105337769	0,1,0	33,31,33	1,3,0	14,26,54	201	149	1	1.0	0.0,0.023,0.0	0.05,0.079,0.0	-0.035
ENSMUSG00000031889	D230025D16Rik	8	+	105249328	105249462	105249418	105249462	105248742	105248786	4,8,2	48,60,68	0,6,3	43,46,57	239	149	1	1.0	0.049,0.077,0.018	0.0,0.075,0.032	0.012
ENSMUSG00000020743	Mif4gd	11	-	115609060	115609153	115609060	115609096	115609279	115609435	170,123,154	9,5,5	123,178,207	4,15,25	206	149	1	1.0	0.932,0.947,0.957	0.957,0.896,0.857	0.042
ENSMUSG00000020743	Mif4gd	11	-	115609538	115609648	115609538	115609589	115611902	115612034	212,308,303	0,0,7	195,279,404	0,4,3	208	149	1	1.0	1.0,1.0,0.969	1.0,0.98,0.99	-0.0
ENSMUSG00000017405	Nek8	11	-	78172450	78172683	78172450	78172603	78172924	78173130	4,14,15	0,1,0	9,7,10	0,0,0	229	149	1	1.0	1.0,0.901,1.0	1.0,1.0,1.0	-0.033
ENSMUSG00000062270	Morf4l1	9	-	90103654	90103771	90103654	90103768	90107234	90107302	38,45,27	0,0,0	36,60,73	0,0,5	152	149	1	1.0	1.0,1.0,1.0	1.0,1.0,0.935	0.022
ENSMUSG00000060470	Adgrg3	8	+	95040233	95040534	95040259	95040534	95039849	95039943	2,0,4	2,0,5	1,2,10	4,4,6	175	149	1	1.0	0.46,NA,0.405	0.176,0.299,0.587	0.079
ENSMUSG00000034361	Cpne2	8	+	94568590	94568827	94568593	94568827	94563956	94564090	256,290,339	26,17,14	226,254,319	8,19,22	152	149	1	1.0	0.906,0.944,0.96	0.965,0.929,0.934	-0.006
ENSMUSG00000031770	Herpud1	8	+	94389520	94389595	94389523	94389595	94389355	94389433	117,104,130	1,7,8	111,126,153	1,2,6	152	149	1	1.0	0.991,0.936,0.941	0.991,0.984,0.962	-0.023
ENSMUSG00000020836	Coro6	11	+	77469375	77469601	77469378	77469601	77469056	77469287	0,0,0	0,0,1	2,0,0	0,0,0	152	149	1	1.0	NA,NA,0.0	1.0,NA,NA	-1.0
ENSMUSG00000056608	Chd9	8	+	91034904	91035065	91034907	91035065	91033338	91034244	2,8,10	0,1,0	10,4,7	0,3,0	152	149	1	1.0	1.0,0.887,1.0	1.0,0.567,1.0	0.107
ENSMUSG00000036810	Cnep1r1	8	+	88130340	88130401	88130346	88130401	88129694	88129804	0,1,1	108,91,160	0,0,4	107,145,149	155	149	1	1.0	0.0,0.01,0.006	0.0,0.0,0.025	-0.003
ENSMUSG00000034708	Grn	11	+	102434702	102435156	102435058	102435156	102434399	102434509	3760,4169,4450	0,0,0	4421,5746,6737	0,0,1	505	149	1	1.0	1.0,1.0,1.0	1.0,1.0,0.999	0.0
ENSMUSG00000052456	Asna1	8	-	85019759	85020050	85019759	85019908	85024177	85024325	18,3,6	321,344,378	4,11,15	284,431,523	291	149	1	1.0	0.028,0.004,0.008	0.007,0.013,0.014	0.002
ENSMUSG00000052926	Rnaseh2a	8	-	84957666	84957864	84957666	84957853	84957965	84958089	72,96,107	0,3,2	93,111,126	0,1,2	160	149	1	1.0	1.0,0.968,0.98	1.0,0.99,0.983	-0.008
ENSMUSG00000003824	Syce2	8	+	84872701	84872832	84872719	84872832	84872110	84872253	0,0,0	5,15,9	1,0,7	4,22,17	167	149	0.414967433656	1.0	0.0,0.0,0.0	0.182,0.0,0.269	-0.15
ENSMUSG00000001909	Trmt1	8	+	84689631	84689908	84689707	84689908	84689282	84689349	54,71,75	11,16,10	38,67,99	6,15,14	225	149	1	1.0	0.765,0.746,0.832	0.807,0.747,0.824	-0.012
ENSMUSG00000001909	Trmt1	8	+	84690772	84690947	84690784	84690947	84690516	84690572	2,2,2	0,0,0	1,4,9	1,0,0	161	149	1	1.0	1.0,1.0,1.0	0.481,1.0,1.0	0.173
ENSMUSG00000001909	Trmt1	8	+	84690772	84690947	84690801	84690947	84690516	84690572	3,2,3	4,5,0	2,10,11	0,5,9	178	149	0.70677735109	1.0	0.386,0.251,1.0	1.0,0.626,0.506	-0.165
ENSMUSG00000001909	Trmt1	8	+	84690772	84690947	84690810	84690947	84690516	84690572	6,3,7	28,40,42	4,14,12	32,64,59	187	149	1	1.0	0.146,0.056,0.117	0.091,0.148,0.139	-0.02
ENSMUSG00000001909	Trmt1	8	+	84690784	84690947	84690801	84690947	84690516	84690572	1,0,1	4,5,0	2,6,2	0,5,9	166	149	0.0120097308938	0.87723251746	0.183,0.0,1.0	1.0,0.519,0.166	-0.167
ENSMUSG00000001909	Trmt1	8	+	84690784	84690947	84690810	84690947	84690516	84690572	4,1,5	28,40,42	4,10,3	32,64,59	175	149	1	1.0	0.108,0.021,0.092	0.096,0.117,0.041	-0.011
ENSMUSG00000001909	Trmt1	8	+	84690801	84690947	84690810	84690947	84690516	84690572	7,6,4	28,40,42	2,9,10	32,64,59	158	149	1	1.0	0.191,0.124,0.082	0.056,0.117,0.138	0.029
ENSMUSG00000036686	Cc2d1a	8	-	84138717	84138829	84138717	84138826	84139289	84139423	35,39,39	31,37,35	19,39,38	26,25,41	152	149	1	1.0	0.525,0.508,0.522	0.417,0.605,0.476	0.019
ENSMUSG00000042535	Gtpbp1	15	+	79707694	79708043	79707868	79708043	79706991	79707172	150,182,157	4,0,7	168,233,217	0,4,3	323	149	1	1.0	0.945,1.0,0.912	1.0,0.964,0.971	-0.026
ENSMUSG00000063253	Scoc	8	-	83437552	83437636	83437552	83437633	83437984	83438056	42,67,47	6,1,3	37,50,83	3,0,6	152	149	1	1.0	0.873,0.985,0.939	0.924,1.0,0.931	-0.019
ENSMUSG00000061132	Blnk	19	-	40937650	40937727	40937650	40937718	40939366	40939398	437,560,565	1,0,0	521,703,709	0,0,0	158	149	1	1.0	0.998,1.0,1.0	1.0,1.0,1.0	-0.001
ENSMUSG00000031715	Smarca5	8	-	80726210	80726717	80726210	80726366	80727615	80727795	1,0,0	83,110,93	1,2,3	92,124,112	500	149	1	1.0	0.004,0.0,0.0	0.003,0.005,0.008	-0.004
ENSMUSG00000000740	Rpl13	8	+	123102844	123103356	123103182	123103356	123102652	123102762	4719,5941,5600	0,0,1	4640,7343,7664	0,2,1	487	149	1	1.0	1.0,1.0,0.999	1.0,0.999,1.0	0.0
ENSMUSG00000036977	Anapc10	8	+	79713104	79713279	79713152	79713279	79711819	79711844	41,23,31	23,23,31	20,28,30	33,38,48	197	149	0.0878480252937	1.0	0.574,0.431,0.431	0.314,0.358,0.321	0.148
ENSMUSG00000036990	Otud4	8	+	79661037	79661135	79661040	79661135	79659397	79659462	37,40,27	12,17,10	12,37,59	0,16,0	152	149	0.0221389157714	1.0	0.751,0.698,0.726	1.0,0.694,1.0	-0.173
ENSMUSG00000037134	Prmt9	8	+	77562413	77562516	77562448	77562516	77560806	77560974	39,55,49	0,0,2	51,48,39	6,4,4	184	149	0.171241981415	1.0	1.0,1.0,0.952	0.873,0.907,0.888	0.095
ENSMUSG00000022792	Yars2	16	+	16306462	16306618	16306497	16306618	16304535	16304703	44,50,71	3,6,7	39,48,63	1,20,9	184	149	0.729290419268	1.0	0.922,0.871,0.891	0.969,0.66,0.85	0.068
ENSMUSG00000028923	Necap2	4	-	141071580	141071717	141071580	141071695	141072528	141072637	0,0,1	1,1,2	1,0,0	2,11,6	171	149	1	1.0	0.0,0.0,0.303	0.303,0.0,0.0	0.0
ENSMUSG00000028923	Necap2	4	-	141073507	141073779	141073507	141073589	141074959	141075060	537,625,568	1,0,0	582,794,911	0,0,0	339	149	1	1.0	0.996,1.0,1.0	1.0,1.0,1.0	-0.001
ENSMUSG00000028923	Necap2	4	-	141073674	141073779	141073674	141073762	141074959	141075060	579,650,604	0,0,0	589,832,959	1,0,0	166	149	1	1.0	1.0,1.0,1.0	0.998,1.0,1.0	0.001
ENSMUSG00000027012	Dync1i2	2	+	71262647	71263303	71262650	71263303	71260821	71260947	591,699,684	17,25,31	735,1057,997	36,54,36	152	149	1	1.0	0.971,0.965,0.956	0.952,0.95,0.964	0.009
ENSMUSG00000043411	Usp48	4	+	137615712	137615841	137615715	137615841	137613681	137613861	32,32,40	21,21,18	34,33,42	16,28,13	152	149	1	1.0	0.599,0.599,0.685	0.676,0.536,0.76	-0.03
ENSMUSG00000043411	Usp48	4	+	137625156	137625287	137625159	137625287	137623273	137623388	25,7,16	36,56,56	26,19,17	42,57,41	152	149	0.750500734099	1.0	0.405,0.109,0.219	0.378,0.246,0.289	-0.06
ENSMUSG00000043411	Usp48	4	+	137637759	137637890	137637764	137637890	137634897	137635008	29,41,46	8,2,4	24,31,38	1,4,5	154	149	1	1.0	0.778,0.952,0.918	0.959,0.882,0.88	-0.024
ENSMUSG00000043411	Usp48	4	+	137637759	137637890	137637764	137637890	137636933	137636987	11,29,9	4,4,0	10,25,14	0,0,0	154	149	0.355170926617	1.0	0.727,0.875,1.0	1.0,1.0,1.0	-0.133
ENSMUSG00000043411	Usp48	4	+	137655158	137655249	137655222	137655249	137652957	137653006	3,1,0	75,79,87	0,0,2	65,81,112	213	149	1	1.0	0.027,0.009,0.0	0.0,0.0,0.012	0.008
ENSMUSG00000028763	Hspg2	4	+	137540194	137540349	137540212	137540349	137539970	137540106	7,14,16	0,4,0	16,15,36	0,0,0	167	149	1	1.0	1.0,0.757,1.0	1.0,1.0,1.0	-0.081
ENSMUSG00000031921	Terf2	8	-	107076609	107076999	107076609	107076996	107079368	107079469	19,18,15	6,12,10	16,24,25	7,8,11	152	149	0.913611165582	1.0	0.756,0.595,0.595	0.691,0.746,0.69	-0.06
ENSMUSG00000002871	Tpra1	6	+	88908183	88908316	88908250	88908316	88907940	88908072	72,116,109	1,0,2	68,83,101	3,3,0	216	149	1	1.0	0.98,1.0,0.974	0.94,0.95,1.0	0.021
ENSMUSG00000002871	Tpra1	6	+	88910150	88910401	88910340	88910401	88909680	88909760	118,155,112	3,0,0	86,145,107	0,0,0	339	149	1	1.0	0.945,1.0,1.0	1.0,1.0,1.0	-0.018
ENSMUSG00000086290	Snhg12	4	+	132310450	132311024	132310833	132311024	132310150	132310215	33,35,24	2,1,0	20,21,60	0,0,1	532	149	1	1.0	0.822,0.907,1.0	1.0,1.0,0.944	-0.072
ENSMUSG00000010057	Nprl2	9	+	107544150	107544287	107544176	107544287	107543506	107543615	48,69,62	0,0,3	23,66,51	0,2,2	175	149	1	1.0	1.0,1.0,0.946	1.0,0.966,0.956	0.008
ENSMUSG00000028906	Epb41	4	-	131935738	131935867	131935738	131935852	131957642	131957819	38,85,58	0,1,0	74,52,78	0,0,0	164	149	1	1.0	1.0,0.987,1.0	1.0,1.0,1.0	-0.004
ENSMUSG00000028906	Epb41	4	-	131967787	131967975	131967787	131967972	131974683	131974856	74,63,63	9,4,7	54,60,66	2,1,1	152	149	0.241170072314	1.0	0.89,0.939,0.898	0.964,0.983,0.985	-0.068
ENSMUSG00000028581	Laptm5	4	+	130926740	130926847	130926770	130926847	130926104	130926198	1,0,0	2841,3169,3217	1,1,1	3022,4155,4338	179	149	1	1.0	0.0,0.0,0.0	0.0,0.0,0.0	0.0
ENSMUSG00000028581	Laptm5	4	+	130926751	130926847	130926770	130926847	130926104	130926198	1,0,0	2841,3169,3217	0,1,1	3022,4155,4338	168	149	1	1.0	0.0,0.0,0.0	0.0,0.0,0.0	0.0
ENSMUSG00000022999	Lmbr1l	15	-	98908519	98908759	98908519	98908596	98908848	98908921	28,32,31	0,1,0	25,44,67	0,0,0	312	149	1	1.0	1.0,0.939,1.0	1.0,1.0,1.0	-0.02
ENSMUSG00000028907	Utp11	4	-	124682412	124683348	124682412	124682506	124683752	124683855	272,342,322	0,0,0	291,415,446	1,0,0	991	149	1	1.0	1.0,1.0,1.0	0.978,1.0,1.0	0.007
ENSMUSG00000030894	Tpp1	7	-	105750179	105751729	105750179	105750330	105751981	105752053	455,625,542	0,0,3	453,729,760	6,0,3	1548	149	1	1.0	1.0,1.0,0.946	0.879,1.0,0.961	0.035
ENSMUSG00000031562	Dctd	8	+	48138178	48138878	48138781	48138878	48137257	48137374	2,0,3	2,1,2	6,2,11	0,1,0	752	149	4.0814506872e-06	0.00342841857725	0.165,0.0,0.229	1.0,0.284,1.0	-0.63
ENSMUSG00000064141	Zfp69	4	-	120934332	120934431	120934332	120934428	120935066	120935193	0,0,6	0,0,0	1,1,1	0,1,0	152	149	1	1.0	NA,NA,1.0	1.0,0.495,1.0	0.168
ENSMUSG00000006392	Med8	4	+	118411657	118411802	118411697	118411802	118410884	118411003	304,281,351	23,19,31	267,414,427	44,30,55	189	149	1	1.0	0.912,0.921,0.899	0.827,0.916,0.86	0.043
ENSMUSG00000005981	Trap1	16	-	4040358	4040490	4040358	4040431	4043952	4044098	0,1,0	137,184,184	1,1,5	216,239,250	208	149	1	1.0	0.0,0.004,0.0	0.003,0.003,0.014	-0.005
ENSMUSG00000009640	Dmap1	4	-	117675949	117676517	117675949	117676135	117676608	117676767	48,97,104	0,0,0	81,98,114	0,1,0	531	149	1	1.0	1.0,1.0,1.0	1.0,0.965,1.0	0.012
ENSMUSG00000051323	Pcdh19	X	-	133625268	133625441	133625268	133625438	133632894	133632953	0,0,1	1,1,1	0,0,0	0,2,0	152	149	1	1.0	0.0,0.0,0.495	NA,0.0,NA	0.165
ENSMUSG00000026466	Tor1aip1	1	-	156018217	156018530	156018217	156018259	156022299	156022380	16,10,16	605,727,710	23,13,19	832,1145,1222	420	149	1	1.0	0.009,0.005,0.008	0.01,0.004,0.005	0.001
ENSMUSG00000003068	Stk11	10	+	80126032	80126369	80126232	80126369	80125478	80125568	265,316,321	0,3,7	303,352,431	0,14,19	349	149	1	1.0	1.0,0.978,0.951	1.0,0.915,0.906	0.036
ENSMUSG00000003068	Stk11	10	+	80127903	80128100	80127957	80128100	80127044	80127102	387,391,406	5,2,5	293,467,534	2,0,2	203	149	1	1.0	0.983,0.993,0.983	0.991,1.0,0.995	-0.009
ENSMUSG00000028688	Toe1	4	-	116805131	116805400	116805131	116805294	116805485	116805745	1,2,11	41,42,44	4,16,11	44,72,71	255	149	1	1.0	0.014,0.027,0.127	0.05,0.115,0.083	-0.027
ENSMUSG00000003810	Mast2	4	-	116306761	116308337	116306761	116308334	116308646	116308840	40,27,61	14,13,11	38,69,41	13,14,18	152	149	1	1.0	0.737,0.671,0.845	0.741,0.829,0.691	-0.003
ENSMUSG00000003810	Mast2	4	-	116391602	116391634	116391602	116391631	116430405	116430548	29,38,42	0,1,1	33,47,41	2,4,2	152	149	1	1.0	1.0,0.974,0.976	0.942,0.92,0.953	0.045
ENSMUSG00000032193	Ldlr	9	+	21738854	21739557	21739385	21739557	21737873	21737993	338,336,391	3,1,0	317,438,426	1,2,3	680	149	1	1.0	0.961,0.987,1.0	0.986,0.98,0.969	0.004
ENSMUSG00000034610	Tut4	4	+	108549225	108549413	108549240	108549413	108548054	108548170	3,5,6	16,10,13	9,2,9	11,20,22	164	149	1	1.0	0.146,0.312,0.295	0.426,0.083,0.271	-0.009
ENSMUSG00000071647	Eml3	19	+	8931043	8931304	8931046	8931304	8930798	8930970	32,23,36	20,22,24	31,32,38	17,21,14	152	149	0.579150201797	1.0	0.611,0.506,0.595	0.641,0.599,0.727	-0.085
ENSMUSG00000069565	Dazap1	10	+	80277571	80277682	80277574	80277682	80274803	80274869	37,46,38	209,205,167	35,58,65	189,195,258	152	149	1	1.0	0.148,0.18,0.182	0.154,0.226,0.198	-0.023
ENSMUSG00000023051	Tarbp2	15	+	102521120	102521213	102521137	102521213	102519121	102519291	29,34,34	7,0,2	26,51,49	0,4,7	166	149	1	1.0	0.788,1.0,0.938	1.0,0.92,0.863	-0.019
ENSMUSG00000023051	Tarbp2	15	+	102521120	102521213	102521137	102521213	102520474	102520577	84,80,68	0,8,1	61,98,120	3,12,10	166	149	0.841594274748	1.0	1.0,0.9,0.984	0.948,0.88,0.915	0.047
ENSMUSG00000020211	Sf3a2	10	+	80803800	80803888	80803819	80803888	80803582	80803723	9,22,4	115,133,171	3,11,9	152,189,244	168	149	1	1.0	0.065,0.128,0.02	0.017,0.049,0.032	0.038
ENSMUSG00000002845	Tmem39a	16	+	38585175	38585518	38585379	38585518	38581969	38582124	46,90,67	2,2,5	111,147,112	2,2,0	353	149	1	1.0	0.907,0.95,0.85	0.959,0.969,1.0	-0.074
ENSMUSG00000040950	Mgl2	11	+	70135048	70135162	70135051	70135162	70134118	70134263	0,0,0	0,3,0	0,0,1	0,1,0	152	149	1	1.0	NA,0.0,NA	NA,0.0,1.0	-0.5
ENSMUSG00000040675	Mthfd1l	10	+	4155541	4156111	4155649	4156111	4148008	4148126	21,19,37	8,0,4	15,14,42	6,10,15	257	149	0.03465381747	1.0	0.603,1.0,0.843	0.592,0.448,0.619	0.262
ENSMUSG00000023150	Ivns1abp	1	+	151355166	151356236	151356128	151356236	151354633	151354759	51,105,66	28,55,43	78,81,85	24,43,52	1111	149	1	1.0	0.196,0.204,0.171	0.304,0.202,0.18	-0.038
ENSMUSG00000028556	Dock7	4	-	98946628	98946763	98946628	98946754	98955315	98955447	50,55,57	0,2,0	32,70,58	0,0,1	158	149	1	1.0	1.0,0.963,1.0	1.0,1.0,0.982	-0.006
ENSMUSG00000032235	Ice2	9	+	69407116	69407366	69407264	69407366	69400476	69400581	10,7,17	3,1,2	8,22,18	1,1,0	297	149	0.0504376367619	1.0	0.626,0.778,0.81	0.801,0.917,1.0	-0.168
ENSMUSG00000035203	Epn1	7	+	5083662	5083982	5083729	5083982	5082017	5082121	211,208,196	30,13,22	187,262,216	23,29,22	216	149	1	1.0	0.829,0.917,0.86	0.849,0.862,0.871	0.008
ENSMUSG00000035203	Epn1	7	+	5095887	5095974	5095890	5095974	5095642	5095753	155,126,145	93,111,97	114,145,183	101,129,144	152	149	1	1.0	0.62,0.527,0.594	0.525,0.524,0.555	0.046
ENSMUSG00000020654	Adcy3	12	+	4208576	4208661	4208579	4208661	4206912	4206978	7,8,12	0,1,2	2,12,16	1,0,3	152	149	1	1.0	1.0,0.887,0.855	0.662,1.0,0.839	0.08
ENSMUSG00000036817	Sun1	5	+	139226678	139226885	139226705	139226885	139226577	139226604	3,1,1	33,48,22	1,0,2	32,33,50	176	149	1	1.0	0.071,0.017,0.037	0.026,0.0,0.033	0.022
ENSMUSG00000036817	Sun1	5	+	139238827	139238939	139238830	139238939	139237878	139237922	49,56,48	8,14,24	22,23,45	19,15,18	152	149	0.130454029096	1.0	0.857,0.797,0.662	0.532,0.6,0.71	0.158
ENSMUSG00000033565	Rbfox2	15	-	77116920	77117067	77116920	77117064	77132716	77132941	10,6,5	0,0,1	8,16,11	0,2,5	152	149	0.326658112894	1.0	1.0,1.0,0.831	1.0,0.887,0.683	0.087
ENSMUSG00000057230	Aak1	6	+	86963992	86964225	86963995	86964225	86956258	86956572	1,0,0	0,0,0	0,6,3	0,5,1	152	149	1	1.0	1.0,NA,NA	NA,0.541,0.746	0.357
ENSMUSG00000039976	Tbc1d16	11	-	119156642	119156810	119156642	119156807	119157739	119157887	1,0,0	1,2,0	0,2,0	4,0,0	152	149	1	1.0	0.495,0.0,NA	0.0,1.0,NA	-0.253
ENSMUSG00000031171	Ftsj1	X	-	8245551	8245655	8245551	8245649	8246335	8246419	0,2,7	16,41,33	3,5,0	16,33,37	155	149	1	1.0	0.0,0.045,0.169	0.153,0.127,0.0	-0.022
ENSMUSG00000057135	Scimp	11	-	70798012	70798076	70798012	70798072	70800689	70800813	41,103,66	0,0,0	83,157,137	0,1,0	153	149	1	1.0	1.0,1.0,1.0	1.0,0.994,1.0	0.002
ENSMUSG00000030123	Plxnd1	6	-	115967748	115967888	115967748	115967786	115967970	115968070	256,267,322	2,0,1	241,301,307	1,0,3	251	149	1	1.0	0.987,1.0,0.995	0.993,1.0,0.984	0.002
ENSMUSG00000022390	Zc3h7b	15	+	81768983	81769181	81768998	81769181	81768832	81768866	46,29,38	0,1,0	47,53,70	0,0,0	164	149	1	1.0	1.0,0.963,1.0	1.0,1.0,1.0	-0.012
ENSMUSG00000052760	A630001G21Rik	1	-	85723097	85723387	85723097	85723181	85725120	85725289	57,87,70	95,97,125	72,122,147	139,156,166	355	149	1	1.0	0.201,0.273,0.19	0.179,0.247,0.271	-0.011
ENSMUSG00000052760	A630001G21Rik	1	-	85723097	85723387	85723097	85723181	85726458	85726615	47,60,54	0,2,0	54,80,117	0,2,0	355	149	1	1.0	1.0,0.926,1.0	1.0,0.944,1.0	-0.006
ENSMUSG00000052760	A630001G21Rik	1	-	85726458	85726615	85726458	85726502	85727513	85727698	98,91,116	0,0,0	149,187,188	1,0,0	262	149	1	1.0	1.0,1.0,1.0	0.988,1.0,1.0	0.004
ENSMUSG00000052760	A630001G21Rik	1	-	85726458	85726615	85726458	85726502	85735922	85736029	94,83,113	1,0,0	144,174,173	0,0,0	262	149	1	1.0	0.982,1.0,1.0	1.0,1.0,1.0	-0.006
ENSMUSG00000052760	A630001G21Rik	1	-	85726458	85726615	85726458	85726502	85736471	85736581	190,171,196	17,18,23	230,304,324	12,15,23	262	149	0.62970456462	1.0	0.864,0.844,0.829	0.916,0.92,0.889	-0.063
ENSMUSG00000028393	Alad	4	-	62510867	62511612	62510867	62510923	62511701	62511785	28,22,38	1,0,0	35,46,61	0,0,0	838	149	1	1.0	0.833,1.0,1.0	1.0,1.0,1.0	-0.056
ENSMUSG00000037697	Ddhd1	14	-	45610491	45610754	45610491	45610690	45614162	45614269	218,190,208	35,21,11	201,355,410	39,49,59	213	149	0.94415593382	1.0	0.813,0.864,0.93	0.783,0.835,0.829	0.053
ENSMUSG00000037697	Ddhd1	14	-	45622840	45622942	45622840	45622893	45629579	45629753	62,64,48	0,0,0	77,140,102	0,2,0	198	149	1	1.0	1.0,1.0,1.0	1.0,0.981,1.0	0.006
ENSMUSG00000027247	Arhgap1	2	+	91654045	91654207	91654072	91654207	91651763	91651823	6,7,8	70,88,87	9,14,10	95,127,141	176	149	1	1.0	0.068,0.063,0.072	0.074,0.085,0.057	-0.004
ENSMUSG00000041679	Lrrc29	8	-	105315075	105316068	105315075	105316022	105323264	105323366	1,5,3	0,0,0	0,0,2	2,0,9	195	149	1	1.0	1.0,1.0,1.0	0.0,NA,0.145	0.927
ENSMUSG00000028345	Tex10	4	-	48459863	48460102	48459863	48459999	48462768	48462881	74,96,86	6,2,0	56,110,104	2,3,1	252	149	1	1.0	0.879,0.966,1.0	0.943,0.956,0.984	-0.013
ENSMUSG00000028327	Stra6l	4	+	45859935	45860036	45859970	45860036	45858146	45858222	28,31,17	0,3,0	17,38,41	2,6,0	184	149	1	1.0	1.0,0.893,1.0	0.873,0.837,1.0	0.061
ENSMUSG00000035601	Trmt10b	4	+	45301201	45301344	45301235	45301344	45300433	45300627	0,0,0	25,35,23	0,0,1	36,36,40	183	149	1	1.0	0.0,0.0,0.0	0.0,0.0,0.02	-0.007
ENSMUSG00000027291	Vps39	2	-	120325385	120325741	120325385	120325527	120326005	120326149	0,0,0	39,40,71	1,0,0	49,43,54	363	149	1	1.0	0.0,0.0,0.0	0.008,0.0,0.0	-0.003
ENSMUSG00000028454	Pigo	4	-	43019646	43019853	43019646	43019781	43020266	43021794	25,29,26	0,0,0	32,9,24	0,2,0	221	149	1	1.0	1.0,1.0,1.0	1.0,0.752,1.0	0.083
ENSMUSG00000058818	Pirb	7	-	3716033	3716336	3716033	3716217	3716593	3717426	328,255,370	11,43,28	261,369,440	19,23,25	268	149	1	1.0	0.943,0.767,0.88	0.884,0.899,0.907	-0.033
ENSMUSG00000058818	Pirb	7	-	3716033	3716336	3716033	3716217	3717117	3717426	146,91,96	0,0,0	75,130,179	5,0,0	268	149	1	1.0	1.0,1.0,1.0	0.893,1.0,1.0	0.036
ENSMUSG00000028447	Dctn3	4	-	41714797	41715259	41714797	41715238	41716395	41716454	34,36,21	7,18,10	26,28,31	12,15,25	170	149	0.399898177901	1.0	0.81,0.637,0.648	0.655,0.621,0.521	0.099
ENSMUSG00000078671	Chd2	7	-	73475343	73475579	73475343	73475493	73478658	73478730	0,0,2	14,21,9	0,3,3	21,25,20	235	149	1	1.0	0.0,0.0,0.123	0.0,0.071,0.087	-0.012
ENSMUSG00000023991	Foxp4	17	-	47875519	47875724	47875519	47875688	47875839	47875923	45,38,46	165,182,195	34,57,63	190,252,229	185	149	1	1.0	0.18,0.144,0.16	0.126,0.154,0.181	0.008
ENSMUSG00000023991	Foxp4	17	-	47878283	47878497	47878283	47878494	47878606	47878754	159,103,150	43,44,67	110,199,199	52,67,95	152	149	1	1.0	0.784,0.696,0.687	0.675,0.744,0.672	0.025
ENSMUSG00000023991	Foxp4	17	-	47880262	47880349	47880262	47880343	47880769	47880892	175,193,180	0,0,2	149,187,254	0,0,1	155	149	1	1.0	1.0,1.0,0.989	1.0,1.0,0.996	-0.002
ENSMUSG00000036553	Sh3tc1	5	-	35699710	35699907	35699710	35699795	35700256	35700407	306,305,350	0,0,7	282,364,415	2,0,6	261	149	1	1.0	1.0,1.0,0.966	0.988,1.0,0.975	0.001
ENSMUSG00000025899	Alkbh8	9	+	3349357	3349490	3349419	3349490	3347803	3347908	0,0,0	14,6,14	0,0,1	7,14,13	211	149	1	1.0	0.0,0.0,0.0	0.0,0.0,0.052	-0.017
ENSMUSG00000040044	Orc3	4	-	34577952	34578032	34577952	34578029	34579742	34579876	27,47,39	19,25,38	51,27,65	16,41,27	152	149	0.991862791198	1.0	0.582,0.648,0.502	0.758,0.392,0.702	-0.04
ENSMUSG00000039205	Ciz1	2	+	32370031	32370125	32370046	32370125	32367302	32367532	92,71,90	22,16,10	90,102,108	17,14,33	164	149	1	1.0	0.792,0.801,0.891	0.828,0.869,0.748	0.013
ENSMUSG00000004393	Ddx56	11	-	6266810	6266971	6266810	6266917	6267417	6267579	149,173,158	2,4,5	120,177,176	4,0,5	203	149	1	1.0	0.982,0.969,0.959	0.957,1.0,0.963	-0.003
ENSMUSG00000024006	Stk38	17	-	29000008	29000144	29000008	29000141	29007407	29007726	0,0,1	0,0,0	0,1,1	0,2,0	152	149	1	1.0	NA,NA,1.0	NA,0.329,1.0	0.336
ENSMUSG00000024006	Stk38	17	-	29000008	29000144	29000008	29000141	29007710	29007995	31,45,34	130,143,141	37,44,55	133,152,136	152	149	1	1.0	0.189,0.236,0.191	0.214,0.221,0.284	-0.034
ENSMUSG00000042032	Mat2b	11	-	40685226	40685341	40685226	40685313	40687600	40687795	147,172,199	11,9,5	175,186,229	1,2,8	177	149	1	1.0	0.918,0.941,0.971	0.993,0.987,0.96	-0.037
ENSMUSG00000073684	Faap20	4	+	155250539	155250650	155250544	155250650	155249988	155250062	0,1,2	6,12,5	0,4,3	13,5,10	154	149	0.238686040224	1.0	0.0,0.075,0.279	0.0,0.436,0.225	-0.102
ENSMUSG00000066026	Dhrs3	4	+	144919229	144919504	144919384	144919504	144918650	144918794	38,45,41	117,118,144	19,61,40	87,141,174	304	149	1	1.0	0.137,0.157,0.122	0.097,0.175,0.101	0.014
ENSMUSG00000034278	Dnajc17	2	-	119180486	119180680	119180486	119180564	119180925	119180969	2,3,0	21,24,36	0,5,10	37,57,58	265	149	1	1.0	0.051,0.066,0.0	0.0,0.047,0.088	-0.006
ENSMUSG00000049488	Tmem67	4	-	12075454	12075529	12075454	12075525	12075622	12075692	26,37,27	0,0,2	56,98,76	0,0,0	153	149	1	1.0	1.0,1.0,0.929	1.0,1.0,1.0	-0.024
ENSMUSG00000068040	Tm9sf4	2	+	153198349	153198433	153198353	153198433	153195489	153195565	276,340,393	0,0,3	330,418,523	1,2,4	153	149	1	1.0	1.0,1.0,0.992	0.997,0.995,0.992	0.003
ENSMUSG00000024830	Rps6kb2	19	-	4158065	4158363	4158065	4158128	4158609	4158919	12,13,11	67,85,68	7,12,3	58,77,81	384	149	1	1.0	0.065,0.056,0.059	0.045,0.057,0.014	0.021
ENSMUSG00000024830	Rps6kb2	19	-	4162602	4162723	4162602	4162718	4162821	4162862	55,79,51	1,1,0	57,85,51	0,0,0	154	149	1	1.0	0.982,0.987,1.0	1.0,1.0,1.0	-0.01
ENSMUSG00000026275	Ppp1r7	1	+	93351325	93351636	93351505	93351636	93350948	93351014	0,1,4	81,118,112	4,10,0	118,168,184	329	149	1	1.0	0.0,0.004,0.016	0.015,0.026,0.0	-0.007
ENSMUSG00000041235	Chd7	4	+	8863908	8864049	8863941	8864049	8862489	8862711	20,13,6	0,2,0	7,19,26	1,0,0	182	149	1	1.0	1.0,0.842,1.0	0.851,1.0,1.0	-0.003
ENSMUSG00000042198	Chchd7	4	+	3939378	3939526	3939423	3939526	3938913	3939131	45,95,68	17,13,14	57,72,90	5,30,29	194	149	1	1.0	0.67,0.849,0.789	0.897,0.648,0.704	0.02
ENSMUSG00000015536	Mocs2	13	+	114825210	114826281	114826157	114826281	114818269	114818323	24,39,18	0,0,0	18,33,22	0,0,2	1096	149	1	1.0	1.0,1.0,1.0	1.0,1.0,0.599	0.134
ENSMUSG00000015536	Mocs2	13	+	114826157	114826281	114826204	114826281	114825210	114825361	465,523,493	5,3,1	450,632,712	2,2,0	196	149	1	1.0	0.986,0.993,0.997	0.994,0.996,1.0	-0.005
ENSMUSG00000028180	Zranb2	3	+	157536447	157536586	157536477	157536586	157536333	157536386	0,0,1	95,139,131	0,0,0	113,160,170	179	149	1	1.0	0.0,0.0,0.006	0.0,0.0,0.0	0.002
ENSMUSG00000027655	Dhx35	2	+	158815409	158815534	158815429	158815534	158806922	158807000	0,0,1	14,22,13	2,1,1	18,24,28	169	149	1	1.0	0.0,0.0,0.064	0.089,0.035,0.031	-0.03
ENSMUSG00000068245	Phf11d	14	-	59352650	59353381	59352650	59352782	59354307	59354375	774,890,914	0,1,0	1166,1442,1607	0,0,0	748	149	1	1.0	1.0,0.994,1.0	1.0,1.0,1.0	-0.002
ENSMUSG00000068245	Phf11d	14	-	59355139	59356450	59355139	59355189	59359475	59359583	925,1052,1105	0,0,0	1448,1874,2102	0,0,1	1410	149	1	1.0	1.0,1.0,1.0	1.0,1.0,0.996	0.001
ENSMUSG00000021701	Plk2	13	+	110398372	110398808	110398678	110398808	110397973	110398121	945,751,801	0,1,7	1088,1186,1272	0,0,6	455	149	1	1.0	1.0,0.996,0.974	1.0,1.0,0.986	-0.005
ENSMUSG00000028034	Fubp1	3	+	152217831	152217884	152217834	152217884	152217408	152217448	63,93,90	125,128,121	81,119,118	90,145,144	152	149	0.739715592666	1.0	0.331,0.416,0.422	0.469,0.446,0.445	-0.064
ENSMUSG00000028034	Fubp1	3	+	152232254	152232771	152232394	152232771	152231876	152232022	24,7,9	167,192,206	15,17,14	153,210,201	289	149	1	1.0	0.069,0.018,0.022	0.048,0.04,0.035	-0.005
ENSMUSG00000028034	Fubp1	3	+	152232394	152234570	152234523	152234570	152231876	152232022	449,454,510	9,9,12	451,535,513	3,2,4	2278	149	0.00570857664238	0.59940054745	0.765,0.767,0.735	0.908,0.946,0.893	-0.16
ENSMUSG00000023015	Racgap1	15	-	99639613	99639819	99639613	99639805	99642882	99642967	29,81,34	1,2,0	39,69,67	0,2,0	163	149	1	1.0	0.964,0.974,1.0	1.0,0.969,1.0	-0.01
ENSMUSG00000036825	Ssx2ip	3	+	146432972	146433146	146432975	146433146	146432480	146432617	18,9,15	6,2,1	6,14,14	0,6,5	152	149	1	1.0	0.746,0.815,0.936	1.0,0.696,0.733	0.023
ENSMUSG00000037355	Uvssa	5	+	33410858	33411042	33410962	33411042	33409426	33409549	12,4,1	1,0,1	7,4,10	0,0,0	253	149	1	1.0	0.876,1.0,0.371	1.0,1.0,1.0	-0.251
ENSMUSG00000004591	Pkn2	3	-	142810360	142810487	142810360	142810434	142810690	142810865	44,49,49	0,0,2	64,74,63	0,0,0	202	149	1	1.0	1.0,1.0,0.948	1.0,1.0,1.0	-0.017
ENSMUSG00000040253	Gbp7	3	+	142534498	142534712	142534516	142534712	142530341	142530439	0,18,5	148,207,158	2,10,11	253,389,395	167	149	1	1.0	0.0,0.072,0.027	0.007,0.022,0.024	0.015
ENSMUSG00000028152	Tspan5	3	+	138896788	138896914	138896852	138896914	138894347	138894518	28,47,54	6,14,18	47,62,63	7,8,7	213	149	0.0636585923863	1.0	0.766,0.701,0.677	0.824,0.844,0.863	-0.129
ENSMUSG00000028741	Mrto4	4	-	139349613	139349847	139349613	139349717	139350435	139350494	9,7,4	87,93,96	12,11,16	86,105,149	279	149	1	1.0	0.052,0.039,0.022	0.069,0.053,0.054	-0.021
ENSMUSG00000037894	H2afz	3	+	137865519	137865633	137865557	137865633	137865132	137865210	1859,2248,2294	0,0,0	1699,2646,3113	0,0,4	187	149	1	1.0	1.0,1.0,1.0	1.0,1.0,0.998	0.001
ENSMUSG00000037894	H2afz	3	+	137866010	137866140	137866079	137866140	137865519	137865633	1815,2209,2459	1,6,12	1906,2702,3157	1,11,5	218	149	1	1.0	0.999,0.996,0.993	0.999,0.994,0.998	-0.001
ENSMUSG00000026708	Cenpl	1	+	161078228	161078480	161078328	161078480	161074756	161074930	8,25,10	2,0,5	4,23,20	3,12,4	249	149	0.181905567756	1.0	0.705,1.0,0.545	0.444,0.534,0.749	0.174
ENSMUSG00000032815	Fanca	8	-	123269289	123269462	123269289	123269362	123269859	123269965	25,42,38	16,10,20	31,39,49	15,32,22	249	149	0.800463489331	1.0	0.483,0.715,0.532	0.553,0.422,0.571	0.061
ENSMUSG00000001911	Nfix	8	-	84726468	84726605	84726468	84726602	84727123	84727244	0,12,11	2,0,4	4,13,14	1,0,9	152	149	1	1.0	0.0,1.0,0.729	0.797,1.0,0.604	-0.224
ENSMUSG00000027365	Trpm7	2	-	126799168	126799363	126799168	126799234	126801122	126801148	51,71,76	0,0,0	75,88,70	0,1,1	278	149	1	1.0	1.0,1.0,1.0	1.0,0.979,0.974	0.016
ENSMUSG00000027365	Trpm7	2	-	126805016	126805087	126805016	126805084	126807288	126807379	35,41,36	9,20,20	56,59,66	17,20,17	152	149	0.703664886571	1.0	0.792,0.668,0.638	0.764,0.743,0.792	-0.067
ENSMUSG00000037475	Thoc2	X	-	41802946	41802992	41802946	41802986	41803455	41803532	1,0,5	0,0,0	2,5,0	7,2,5	155	149	1	1.0	1.0,NA,1.0	0.215,0.706,0.0	0.693
ENSMUSG00000037475	Thoc2	X	-	41812458	41812575	41812458	41812494	41813949	41814008	8,7,17	27,38,25	20,20,19	51,55,41	230	149	1	1.0	0.161,0.107,0.306	0.203,0.191,0.231	-0.017
ENSMUSG00000037475	Thoc2	X	-	41872564	41872686	41872564	41872679	41873881	41873952	18,24,9	0,0,0	12,34,31	2,0,0	156	149	1	1.0	1.0,1.0,1.0	0.851,1.0,1.0	0.05
ENSMUSG00000020231	Dip2a	10	-	76279705	76279816	76279705	76279786	76279856	76279966	1,0,0	8,22,24	0,1,0	7,21,34	179	149	1	1.0	0.094,0.0,0.0	0.0,0.038,0.0	0.019
ENSMUSG00000020231	Dip2a	10	-	76286361	76286488	76286361	76286442	76287312	76287449	3,0,0	26,34,35	0,1,0	16,23,41	195	149	1	1.0	0.081,0.0,0.0	0.0,0.032,0.0	0.016
ENSMUSG00000020828	Pld2	11	+	70555298	70555381	70555331	70555381	70555050	70555164	5,2,5	55,54,55	0,5,2	83,60,83	182	149	1	1.0	0.069,0.029,0.069	0.0,0.064,0.019	0.028
ENSMUSG00000022221	Ripk3	14	-	55788237	55788462	55788237	55788364	55788616	55788857	4,13,7	0,2,1	11,22,10	0,5,0	247	149	1	1.0	1.0,0.797,0.809	1.0,0.726,1.0	-0.04
ENSMUSG00000053754	Chd8	14	-	52212562	52212743	52212562	52212719	52212823	52213023	28,30,16	39,34,39	32,63,35	39,72,46	173	149	0.887201758808	1.0	0.382,0.432,0.261	0.414,0.43,0.396	-0.055
ENSMUSG00000019878	Hsf2	10	+	57504549	57504730	57504581	57504730	57502622	57502710	0,0,0	65,77,61	2,1,1	40,79,66	181	149	1	1.0	0.0,0.0,0.0	0.04,0.01,0.012	-0.021
ENSMUSG00000062906	Hdac10	15	-	89124174	89124428	89124174	89124253	89124531	89124588	2,5,4	1,6,2	2,6,8	5,8,2	324	149	0.92241584569	1.0	0.479,0.277,0.479	0.155,0.256,0.648	0.059
ENSMUSG00000062906	Hdac10	15	-	89124174	89124588	89124174	89124253	89124712	89124804	10,16,15	0,0,2	12,25,25	0,1,0	484	149	1	1.0	1.0,1.0,0.698	1.0,0.885,1.0	-0.062
ENSMUSG00000020329	Polrmt	10	-	79737263	79737713	79737263	79737362	79737799	79737886	52,23,66	0,0,0	39,74,53	0,0,1	500	149	1	1.0	1.0,1.0,1.0	1.0,1.0,0.94	0.02
ENSMUSG00000059713	Rcan3	4	-	135412307	135416598	135412307	135412490	135418379	135418551	455,509,608	0,3,0	373,557,568	0,0,5	4257	149	1	1.0	1.0,0.856,1.0	1.0,1.0,0.799	0.019
ENSMUSG00000025173	Wdr45b	11	-	121335383	121335574	121335383	121335500	121336975	121337070	176,227,224	0,0,0	160,260,261	0,1,1	223	149	1	1.0	1.0,1.0,1.0	1.0,0.994,0.994	0.004
ENSMUSG00000030357	Fkbp4	6	-	128433525	128433793	128433525	128433609	128434304	128434461	116,195,130	0,0,0	103,162,156	1,0,0	333	149	1	1.0	1.0,1.0,1.0	0.979,1.0,1.0	0.007
ENSMUSG00000019578	Ubxn6	17	-	56069690	56070985	56069690	56069775	56072400	56072529	199,231,228	0,2,0	211,281,331	0,1,0	1359	149	1	1.0	1.0,0.927,1.0	1.0,0.969,1.0	-0.014
ENSMUSG00000026773	Pfkfb3	2	-	11486218	11486391	11486218	11486343	11488725	11488782	0,1,0	244,259,323	0,0,0	176,272,439	197	149	1	1.0	0.0,0.003,0.0	0.0,0.0,0.0	0.001
ENSMUSG00000074358	Ccdc61	7	-	18892038	18892199	18892038	18892099	18892273	18892352	4,1,1	20,25,28	2,0,4	12,33,41	249	149	1	1.0	0.107,0.023,0.021	0.091,0.0,0.055	0.002
ENSMUSG00000074358	Ccdc61	7	-	18899557	18899713	18899557	18899682	18900918	18901076	44,56,29	0,2,1	29,40,40	0,0,0	180	149	1	1.0	1.0,0.959,0.96	1.0,1.0,1.0	-0.027
ENSMUSG00000035086	Becn1	11	-	101294000	101294228	101294000	101294147	101294969	101295164	20,12,10	322,298,316	15,21,18	280,368,380	230	149	1	1.0	0.039,0.025,0.02	0.034,0.036,0.03	-0.005
ENSMUSG00000035086	Becn1	11	-	101294000	101294228	101294000	101294147	101295034	101295164	20,12,10	2,3,2	14,20,17	3,1,4	230	149	1	1.0	0.866,0.722,0.764	0.751,0.928,0.734	-0.02
ENSMUSG00000035086	Becn1	11	-	101294000	101295164	101294000	101294147	101295294	101295431	627,597,674	0,2,0	602,779,821	0,1,2	1166	149	1	1.0	1.0,0.974,1.0	1.0,0.99,0.981	0.001
ENSMUSG00000035215	Lsm7	10	-	80853757	80853829	80853757	80853825	80854617	80854708	135,175,229	0,1,1	154,242,217	0,3,5	153	149	1	1.0	1.0,0.994,0.996	1.0,0.987,0.977	0.009
ENSMUSG00000031660	Brd7	8	-	88334104	88334219	88334104	88334216	88337080	88337137	12,10,35	159,203,200	15,22,34	130,198,223	152	149	1	1.0	0.069,0.046,0.146	0.102,0.098,0.13	-0.023
ENSMUSG00000031660	Brd7	8	-	88334104	88334219	88334104	88334216	88339408	88339520	0,2,1	0,0,0	1,0,0	0,1,0	152	149	1	1.0	NA,1.0,1.0	1.0,0.0,NA	0.5
ENSMUSG00000004032	Gstm5	3	+	107897237	107897369	107897287	107897369	107896625	107896690	1,0,2	18,31,23	0,1,0	26,26,33	199	149	1	1.0	0.04,0.0,0.061	0.0,0.028,0.0	0.024
ENSMUSG00000061136	Prpf40a	2	-	53188447	53188540	53188447	53188527	53189968	53190100	1,4,1	0,0,3	1,1,4	4,6,0	162	149	0.0260064685288	1.0	1.0,1.0,0.235	0.187,0.133,1.0	0.305
ENSMUSG00000037816	Fbxw17	13	+	50432170	50432346	50432175	50432346	50431539	50431750	108,123,107	22,12,32	126,203,203	28,48,31	154	149	1	1.0	0.826,0.908,0.764	0.813,0.804,0.864	0.006
ENSMUSG00000032067	Pts	9	-	50524722	50524964	50524722	50524779	50525261	50525284	9,5,14	32,67,42	3,20,10	33,45,76	334	149	1	1.0	0.111,0.032,0.129	0.039,0.165,0.055	0.004
ENSMUSG00000032067	Pts	9	-	50526869	50527016	50526869	50526949	50528145	50528646	0,5,0	1,4,0	3,3,3	0,6,7	216	149	1	1.0	0.0,0.463,NA	1.0,0.256,0.228	-0.263
ENSMUSG00000006301	Tmbim1	1	-	74289870	74290068	74289870	74289924	74290751	74290847	1,0,1	279,277,307	4,2,0	221,327,306	293	149	1	1.0	0.002,0.0,0.002	0.009,0.003,0.0	-0.003
ENSMUSG00000035047	Kri1	9	-	21281661	21281911	21281661	21281739	21282048	21282098	65,128,102	0,0,0	83,138,141	0,1,0	321	149	1	1.0	1.0,1.0,1.0	1.0,0.985,1.0	0.005
ENSMUSG00000024073	Birc6	17	+	74594321	74594453	74594363	74594453	74593088	74593249	12,9,3	23,14,13	6,10,6	27,19,18	191	149	1	1.0	0.289,0.334,0.153	0.148,0.291,0.206	0.044
ENSMUSG00000024073	Birc6	17	+	74613376	74613596	74613394	74613596	74611998	74612345	30,25,37	2,0,0	42,39,52	11,3,15	167	149	2.18923164469e-05	0.00955301933788	0.93,1.0,1.0	0.773,0.921,0.756	0.16
ENSMUSG00000032913	Lrig2	3	-	104462658	104462808	104462658	104462787	104463858	104464308	17,16,9	4,0,4	2,6,11	3,7,3	170	149	0.0588854986898	1.0	0.788,1.0,0.664	0.369,0.429,0.763	0.297
ENSMUSG00000032913	Lrig2	3	-	104462658	104462845	104462658	104462787	104463858	104464308	1,2,4	4,0,4	3,0,6	3,7,3	207	149	0.711094132637	1.0	0.153,1.0,0.419	0.419,0.0,0.59	0.188
ENSMUSG00000032913	Lrig2	3	-	104462658	104462845	104462658	104462808	104463858	104464308	0,0,2	16,14,7	1,0,6	0,6,11	186	149	1	1.0	0.0,0.0,0.186	1.0,0.0,0.304	-0.373
ENSMUSG00000078762	Haus5	7	-	30659062	30659413	30659062	30659126	30659539	30659597	7,19,4	0,0,1	15,8,13	0,0,0	436	149	1	1.0	1.0,1.0,0.578	1.0,1.0,1.0	-0.141
ENSMUSG00000028273	Pdlim5	3	-	142277816	142278001	142277816	142277998	142303942	142303979	20,42,42	0,0,1	15,51,49	2,0,0	152	149	1	1.0	1.0,1.0,0.976	0.88,1.0,1.0	0.032
ENSMUSG00000028273	Pdlim5	3	-	142312122	142312541	142312122	142312214	142314405	142314448	102,123,114	0,0,1	123,203,184	4,1,1	476	149	1	1.0	1.0,1.0,0.973	0.906,0.985,0.983	0.033
ENSMUSG00000040351	Ankib1	5	-	3694778	3694893	3694778	3694875	3700355	3700407	52,55,70	0,19,5	72,114,139	8,10,7	167	149	1	1.0	1.0,0.721,0.926	0.889,0.91,0.947	-0.033
ENSMUSG00000040351	Ankib1	5	-	3694778	3694893	3694778	3694875	3701804	3701983	6,5,10	0,0,0	4,7,9	0,1,0	167	149	1	1.0	1.0,1.0,1.0	1.0,0.862,1.0	0.046
ENSMUSG00000059890	Ube4a	9	-	44952941	44953172	44952941	44953115	44959978	44960139	62,71,75	6,19,3	74,84,106	9,16,13	206	149	1	1.0	0.882,0.73,0.948	0.856,0.792,0.855	0.019
ENSMUSG00000059890	Ube4a	9	-	44959978	44960139	44959978	44960127	44963336	44963432	66,64,66	0,5,1	65,73,92	3,8,0	161	149	1	1.0	1.0,0.922,0.984	0.952,0.894,1.0	0.02
ENSMUSG00000030409	Dmpk	7	+	19092417	19092632	19092546	19092632	19091938	19092254	1,2,3	3,2,6	5,11,3	5,1,4	278	149	0.0875714255624	1.0	0.152,0.349,0.211	0.349,0.855,0.287	-0.26
ENSMUSG00000030409	Dmpk	7	+	19092417	19092632	19092542	19092632	19092207	19092254	0,2,3	4,4,7	5,9,3	4,8,6	274	149	0.0596873433229	1.0	0.0,0.214,0.189	0.405,0.38,0.214	-0.199
ENSMUSG00000030409	Dmpk	7	+	19092542	19092632	19092546	19092632	19092207	19092254	5,4,7	3,2,6	4,10,6	5,1,4	153	149	0.76999542248	1.0	0.619,0.661,0.532	0.438,0.907,0.594	-0.042
ENSMUSG00000007050	Lsm2	17	+	34984979	34985139	34985108	34985139	34982619	34982687	5,2,2	78,108,89	1,1,0	82,86,147	278	149	1	1.0	0.033,0.01,0.012	0.006,0.006,0.0	0.014
ENSMUSG00000033916	Chmp2a	7	-	13032434	13032821	13032434	13032565	13033828	13034042	1121,1229,1234	6,37,13	1379,1768,1746	14,14,14	405	149	1	1.0	0.986,0.924,0.972	0.973,0.979,0.979	-0.016
ENSMUSG00000039354	Smarcal1	1	+	72611294	72613024	72612808	72613024	72601368	72601434	35,50,42	0,1,0	42,50,66	0,0,0	1663	149	1	1.0	1.0,0.818,1.0	1.0,1.0,1.0	-0.061
ENSMUSG00000027865	Gdap2	3	+	100201973	100202117	100202010	100202117	100196542	100196597	39,33,52	3,1,0	30,38,55	0,9,4	186	149	0.399356689029	1.0	0.912,0.964,1.0	1.0,0.772,0.917	0.062
ENSMUSG00000030598	Fbxo17	7	+	28737338	28738144	28737664	28738144	28736067	28736203	0,0,0	0,1,1	0,0,1	0,3,4	475	149	1	1.0	NA,0.0,0.0	NA,0.0,0.073	-0.036
ENSMUSG00000063273	Naa15	3	+	51448298	51448436	51448340	51448436	51446646	51446766	6,0,0	65,76,54	1,0,0	67,67,100	191	149	1	1.0	0.067,0.0,0.0	0.012,0.0,0.0	0.018
ENSMUSG00000035969	Rusc2	4	+	43426227	43427088	43426447	43427088	43425296	43426128	351,294,355	2,0,1	374,488,472	0,0,0	369	149	1	1.0	0.986,1.0,0.993	1.0,1.0,1.0	-0.007
ENSMUSG00000038374	Rbm8a	3	+	96630301	96630361	96630305	96630361	96629939	96630028	330,380,349	0,1,0	333,429,536	2,0,0	153	149	1	1.0	1.0,0.997,1.0	0.994,1.0,1.0	0.001
ENSMUSG00000038374	Rbm8a	3	+	96630301	96630361	96630305	96630361	96629939	96630065	2,8,7	0,0,0	4,7,22	0,1,0	153	149	1	1.0	1.0,1.0,1.0	1.0,0.872,1.0	0.043
ENSMUSG00000038374	Rbm8a	3	+	96630476	96630554	96630479	96630554	96630301	96630361	223,304,274	289,288,307	224,289,380	300,404,456	152	149	1	1.0	0.431,0.509,0.467	0.423,0.412,0.45	0.041
ENSMUSG00000025484	Bet1l	7	-	140854764	140854937	140854764	140854821	140855073	140855165	14,7,10	97,139,103	16,18,31	113,138,155	265	149	1	1.0	0.075,0.028,0.052	0.074,0.068,0.101	-0.029
ENSMUSG00000054312	Mrps21	3	-	95870493	95870642	95870493	95870615	95871321	95871367	3,2,3	0,0,0	6,5,13	2,0,0	176	149	1	1.0	1.0,1.0,1.0	0.717,1.0,1.0	0.094
ENSMUSG00000054312	Mrps21	3	-	95870493	95870642	95870493	95870615	95871452	95871519	3,3,14	147,178,166	9,7,14	121,241,224	176	149	1	1.0	0.017,0.014,0.067	0.059,0.024,0.05	-0.012
ENSMUSG00000066037	Hnrnpr	4	+	136314086	136314255	136314089	136314255	136310967	136311089	0,16,5	5,12,1	8,14,6	3,12,0	152	149	0.285519843081	1.0	0.0,0.567,0.831	0.723,0.534,1.0	-0.286
ENSMUSG00000028106	Rprd2	3	-	95786319	95786451	95786319	95786397	95787283	95787384	0,0,0	20,29,19	0,0,2	36,26,22	203	149	1	1.0	0.0,0.0,0.0	0.0,0.0,0.063	-0.021
ENSMUSG00000028107	Tars2	3	-	95742073	95742223	95742073	95742146	95742315	95742417	3,0,7	67,49,97	0,3,6	52,42,53	226	149	1	1.0	0.029,0.0,0.045	0.0,0.045,0.069	-0.013
ENSMUSG00000028107	Tars2	3	-	95748486	95748633	95748486	95748554	95750338	95750417	51,58,62	0,0,1	35,71,65	0,0,0	228	149	1	1.0	1.0,1.0,0.976	1.0,1.0,1.0	-0.008
ENSMUSG00000028107	Tars2	3	-	95750837	95751027	95750837	95750984	95751505	95751630	2,0,0	18,39,23	0,1,0	29,37,24	192	149	1	1.0	0.079,0.0,0.0	0.0,0.021,0.0	0.019
ENSMUSG00000041718	Alg13	X	+	144319898	144320061	144320002	144320061	144318022	144318121	39,47,44	1,0,3	54,59,73	5,7,4	253	149	0.172555100031	1.0	0.958,1.0,0.896	0.864,0.832,0.915	0.081
ENSMUSG00000028108	Ecm1	3	-	95737012	95737057	95737012	95737054	95737632	95737713	121,198,182	46,34,57	151,239,293	40,78,92	152	149	1	1.0	0.721,0.851,0.758	0.787,0.75,0.757	0.012
ENSMUSG00000028108	Ecm1	3	-	95737807	95737942	95737807	95737867	95738011	95738113	25,22,43	1,2,7	31,53,58	0,2,3	224	149	0.46197428525	1.0	0.943,0.88,0.803	1.0,0.946,0.928	-0.083
ENSMUSG00000028108	Ecm1	3	-	95737807	95737942	95737807	95737888	95738011	95738116	4,5,10	183,235,242	2,11,9	194,317,322	203	149	1	1.0	0.016,0.015,0.029	0.008,0.025,0.02	0.002
ENSMUSG00000028108	Ecm1	3	-	95737807	95737942	95737807	95737888	95738238	95738301	7,3,12	0,0,1	2,8,9	0,0,0	203	149	1	1.0	1.0,1.0,0.898	1.0,1.0,1.0	-0.034
ENSMUSG00000028108	Ecm1	3	-	95738011	95738116	95738011	95738113	95738238	95738301	196,231,268	38,73,85	166,299,354	55,106,109	152	149	1	1.0	0.835,0.756,0.756	0.747,0.734,0.761	0.035
ENSMUSG00000060261	Gtf2i	5	-	134243506	134243599	134243506	134243587	134243900	134243956	48,36,46	18,33,26	32,34,33	21,41,23	161	149	0.566733473759	1.0	0.712,0.502,0.621	0.585,0.434,0.57	0.082
ENSMUSG00000014791	Elmo3	8	+	105306840	105306953	105306853	105306953	105306595	105306765	1,1,0	6,0,0	0,1,1	0,0,0	162	149	1	1.0	0.133,1.0,NA	NA,1.0,1.0	-0.433
ENSMUSG00000026307	Scly	1	+	91302768	91302869	91302772	91302869	91300527	91300640	87,104,105	0,4,0	80,155,141	1,0,0	153	149	1	1.0	1.0,0.962,1.0	0.987,1.0,1.0	-0.008
ENSMUSG00000028292	Rars2	4	+	34630472	34630570	34630476	34630570	34625400	34625484	47,53,48	0,1,0	22,41,52	0,0,1	153	149	1	1.0	1.0,0.981,1.0	1.0,1.0,0.981	0.0
ENSMUSG00000034269	Setd5	6	+	113110316	113110525	113110373	113110525	113109884	113109990	16,20,9	21,34,22	8,19,24	21,39,50	206	149	1	1.0	0.355,0.298,0.228	0.216,0.261,0.258	0.049
ENSMUSG00000034269	Setd5	6	+	113110316	113110525	113110373	113110525	113110084	113110221	11,19,16	0,3,0	8,22,29	1,2,1	206	149	1	1.0	1.0,0.821,1.0	0.853,0.888,0.954	0.042
ENSMUSG00000000127	Fer	17	+	63981479	63981686	63981482	63981686	63973064	63973157	18,22,23	15,8,16	29,32,30	9,11,20	152	149	0.693734093096	1.0	0.541,0.729,0.585	0.76,0.74,0.595	-0.08
ENSMUSG00000028114	Mettl14	3	-	123368296	123371485	123368296	123369690	123372556	123372673	70,115,80	0,2,0	69,89,84	0,1,0	1944	149	1	1.0	1.0,0.815,1.0	1.0,0.872,1.0	-0.019
ENSMUSG00000039795	Zfand1	3	-	10340993	10341149	10340993	10341145	10344800	10344922	17,8,1	0,0,0	16,18,19	1,0,0	153	149	1	1.0	1.0,1.0,1.0	0.94,1.0,1.0	0.02
ENSMUSG00000041264	Uspl1	5	+	149193839	149194440	149193897	149194440	149188344	149188473	27,30,48	10,0,0	16,56,34	5,4,3	207	149	0.742301089918	1.0	0.66,1.0,1.0	0.697,0.91,0.891	0.054
ENSMUSG00000042404	Dennd4b	3	+	90269233	90269478	90269254	90269478	90269015	90269157	48,91,90	0,0,0	39,79,79	0,1,0	170	149	1	1.0	1.0,1.0,1.0	1.0,0.986,1.0	0.005
ENSMUSG00000031785	Adgrg1	8	+	95003235	95003673	95003250	95003673	95002438	95002513	0,2,0	11,8,9	0,0,0	10,13,16	164	149	1	1.0	0.0,0.185,0.0	0.0,0.0,0.0	0.062
ENSMUSG00000042520	Ubap2l	3	-	90002278	90002476	90002278	90002473	90003244	90003312	96,122,144	26,34,35	124,159,170	38,36,18	152	149	1	1.0	0.784,0.779,0.801	0.762,0.812,0.903	-0.038
ENSMUSG00000027944	Hax1	3	-	89997386	89997574	89997386	89997565	89997737	89998003	397,455,483	22,39,33	384,578,660	27,46,39	158	149	1	1.0	0.944,0.917,0.932	0.931,0.922,0.941	-0.0
ENSMUSG00000042613	Pbxip1	3	+	89443100	89443248	89443121	89443248	89439516	89439601	40,17,42	90,148,115	23,56,45	127,198,165	170	149	1	1.0	0.28,0.091,0.242	0.137,0.199,0.193	0.028
ENSMUSG00000064068	Mtx1	3	-	89210583	89210676	89210583	89210673	89212682	89212762	165,191,205	1,3,1	176,235,267	0,2,3	152	149	1	1.0	0.994,0.984,0.995	1.0,0.991,0.989	-0.002
ENSMUSG00000028048	Gba	3	+	89207783	89207987	89207823	89207987	89207226	89207451	7,0,13	401,356,404	3,1,0	380,502,593	189	149	1	1.0	0.014,0.0,0.025	0.006,0.002,0.0	0.01
ENSMUSG00000068917	Clk2	3	+	89168694	89168923	89168697	89168923	89167034	89167204	80,85,76	15,15,15	85,111,100	14,6,16	152	149	0.880972185089	1.0	0.839,0.847,0.832	0.856,0.948,0.86	-0.049
ENSMUSG00000068917	Clk2	3	+	89169614	89169702	89169617	89169702	89168694	89168923	38,46,46	23,30,25	38,30,46	17,32,30	152	149	1	1.0	0.618,0.6,0.643	0.687,0.479,0.6	0.032
ENSMUSG00000068917	Clk2	3	+	89169614	89170115	89170048	89170115	89168694	89168923	63,68,66	31,19,11	60,54,68	18,42,33	583	149	0.322038036205	1.0	0.342,0.478,0.605	0.46,0.247,0.345	0.124
ENSMUSG00000059743	Fdps	3	-	89094451	89094577	89094451	89094529	89094859	89094932	1,1,0	289,310,405	1,3,1	339,532,519	197	149	1	1.0	0.003,0.002,0.0	0.002,0.004,0.001	-0.001
ENSMUSG00000068922	Msto1	3	-	88912857	88912927	88912857	88912923	88913566	88913702	53,73,69	0,0,6	48,78,93	0,0,0	153	149	1	1.0	1.0,1.0,0.918	1.0,1.0,1.0	-0.027
ENSMUSG00000028057	Rit1	3	+	88717572	88717658	88717601	88717658	88717325	88717470	67,36,60	297,370,345	48,69,76	262,405,437	178	149	1	1.0	0.159,0.075,0.127	0.133,0.125,0.127	-0.008
ENSMUSG00000028060	Khdc4	3	+	88700260	88700514	88700361	88700514	88699950	88700008	70,73,77	5,4,8	77,108,127	2,0,2	250	149	0.0710222887193	1.0	0.893,0.916,0.852	0.958,1.0,0.974	-0.09
ENSMUSG00000028060	Khdc4	3	+	88700260	88700514	88700364	88700514	88699950	88700008	70,79,78	3,0,6	78,108,128	0,0,9	253	149	1	1.0	0.932,1.0,0.884	1.0,1.0,0.893	-0.026
ENSMUSG00000028060	Khdc4	3	+	88700361	88700514	88700364	88700514	88699950	88700008	5,10,9	3,0,6	3,0,3	0,0,9	152	149	1	1.0	0.62,1.0,0.595	1.0,NA,0.246	0.115
ENSMUSG00000028060	Khdc4	3	+	88709829	88709942	88709857	88709942	88708779	88708941	50,43,46	31,20,20	25,47,46	19,25,15	177	149	1	1.0	0.576,0.644,0.659	0.526,0.613,0.721	0.006
ENSMUSG00000041355	Ssr2	3	+	88583736	88583885	88583799	88583885	88580973	88581038	85,97,84	1,3,4	73,139,135	2,0,5	212	149	1	1.0	0.984,0.958,0.937	0.962,1.0,0.95	-0.011
ENSMUSG00000028064	Sema4a	3	-	88451344	88451467	88451344	88451450	88451687	88451786	11,17,14	401,398,448	10,16,8	367,445,368	166	149	1	1.0	0.024,0.037,0.027	0.024,0.031,0.019	0.005
ENSMUSG00000028064	Sema4a	3	-	88451344	88451497	88451344	88451450	88451687	88451786	27,41,33	401,398,448	25,24,31	367,445,368	196	149	1	1.0	0.049,0.073,0.053	0.049,0.039,0.06	0.009
ENSMUSG00000028064	Sema4a	3	-	88451344	88451497	88451344	88451467	88451687	88451786	19,30,22	3,6,3	19,18,26	4,10,3	179	149	0.949697767275	1.0	0.841,0.806,0.859	0.798,0.6,0.878	0.077
ENSMUSG00000001416	Cct3	3	+	88300799	88300991	88300928	88300991	88299341	88299403	505,744,646	0,1,0	595,761,831	0,2,0	278	149	1	1.0	1.0,0.997,1.0	1.0,0.995,1.0	0.001
ENSMUSG00000001416	Cct3	3	+	88313090	88313374	88313241	88313374	88311672	88311822	8,4,7	669,794,791	2,0,0	770,963,1104	300	149	1	1.0	0.006,0.002,0.004	0.001,0.0,0.0	0.004
ENSMUSG00000001416	Cct3	3	+	88321013	88321507	88321443	88321507	88320459	88320705	621,726,848	2,2,1	596,936,835	1,0,0	579	149	1	1.0	0.988,0.989,0.995	0.994,1.0,1.0	-0.007
ENSMUSG00000021945	Zmym2	14	+	56956179	56956294	56956225	56956294	56950176	56950328	37,31,40	1,6,5	50,45,50	7,3,3	195	149	1	1.0	0.966,0.798,0.859	0.845,0.92,0.927	-0.023
ENSMUSG00000028073	Pear1	3	-	87759093	87759194	87759093	87759166	87759476	87759581	0,2,0	0,0,0	1,2,7	2,0,0	177	149	1	1.0	NA,1.0,NA	0.296,1.0,1.0	0.235
ENSMUSG00000041530	Ago1	4	-	126460366	126460585	126460366	126460503	126460905	126461087	6,3,3	40,63,54	2,2,1	45,46,61	231	149	1	1.0	0.088,0.03,0.035	0.028,0.027,0.01	0.029
ENSMUSG00000007987	Ift22	5	+	136911688	136911891	136911806	136911891	136911301	136911391	379,473,529	0,1,2	436,660,801	0,1,3	267	149	1	1.0	1.0,0.996,0.993	1.0,0.997,0.993	-0.0
ENSMUSG00000003644	Rps6ka1	4	-	133865360	133865431	133865360	133865398	133865762	133865905	181,205,201	0,0,0	192,257,227	0,0,4	182	149	1	1.0	1.0,1.0,1.0	1.0,1.0,0.979	0.007
ENSMUSG00000004565	Pnpla6	8	+	3516506	3516568	3516509	3516568	3515636	3515690	1,0,1	0,0,0	0,0,0	0,1,0	152	149	1	1.0	1.0,NA,1.0	NA,0.0,NA	1.0
ENSMUSG00000004565	Pnpla6	8	+	3523998	3524166	3524010	3524166	3523757	3523867	5,10,4	9,21,24	1,3,10	13,20,21	161	149	0.810448350109	1.0	0.34,0.306,0.134	0.066,0.122,0.306	0.095
ENSMUSG00000040054	Baz2a	10	+	128096379	128096523	128096438	128096523	128091634	128091776	3,8,3	3,8,0	1,6,9	0,7,0	208	149	0.250391735914	1.0	0.417,0.417,1.0	1.0,0.38,1.0	-0.182
ENSMUSG00000040054	Baz2a	10	+	128096379	128096523	128096438	128096523	128092782	128092850	7,9,2	4,0,4	3,12,6	2,3,4	208	149	1	1.0	0.556,1.0,0.264	0.518,0.741,0.518	0.014
ENSMUSG00000040054	Baz2a	10	+	128113459	128113681	128113462	128113681	128112581	128112767	9,12,8	33,24,27	17,10,18	22,30,25	152	149	0.353285687447	1.0	0.211,0.329,0.225	0.431,0.246,0.414	-0.109
ENSMUSG00000035439	Haus8	8	-	71256458	71256554	71256458	71256551	71257355	71257425	36,41,64	2,3,9	28,47,50	4,2,0	152	149	1	1.0	0.946,0.931,0.875	0.873,0.958,1.0	-0.026
ENSMUSG00000063849	Ppcdc	9	-	57415085	57415472	57415085	57415254	57420162	57420291	46,41,13	6,9,8	32,42,54	5,16,8	367	149	1	1.0	0.757,0.649,0.397	0.722,0.516,0.733	-0.056
ENSMUSG00000078681	Tm2d3	7	+	65695142	65695327	65695169	65695327	65693850	65693943	41,35,49	1,4,2	28,49,45	2,11,2	176	149	0.904223552487	1.0	0.972,0.881,0.954	0.922,0.79,0.95	0.048
ENSMUSG00000006932	Ctnnb1	9	+	120957106	120957226	120957109	120957226	120955913	120955972	566,624,596	2,1,2	573,681,650	1,14,1	152	149	1	1.0	0.996,0.998,0.997	0.998,0.979,0.998	0.005
ENSMUSG00000035401	Emsy	7	-	98593330	98593810	98593330	98593666	98594751	98595312	25,25,10	0,0,0	37,41,38	4,2,0	293	149	1	1.0	1.0,1.0,1.0	0.825,0.912,1.0	0.088
ENSMUSG00000001105	Ift20	11	+	78538811	78538962	78538833	78538962	78538509	78538738	2,8,6	76,92,82	2,6,2	94,131,100	171	149	1	1.0	0.022,0.07,0.06	0.018,0.038,0.017	0.026
ENSMUSG00000027776	Il12a	3	+	68695189	68695346	68695304	68695346	68694160	68694274	152,157,135	0,0,2	338,449,288	0,2,1	264	149	1	1.0	1.0,1.0,0.974	1.0,0.992,0.994	-0.004
ENSMUSG00000022679	Mpv17l	16	+	13946528	13946587	13946557	13946587	13944665	13944736	0,1,4	13,10,10	0,3,2	2,6,23	178	149	1	1.0	0.0,0.077,0.251	0.0,0.295,0.068	-0.012
ENSMUSG00000057132	Rpgrip1	14	+	52152065	52152318	52152202	52152318	52150357	52150493	0,0,0	0,1,1	3,0,0	1,0,0	286	149	1	1.0	NA,0.0,0.0	0.61,NA,NA	-0.61
ENSMUSG00000027763	Mbnl1	3	+	60615619	60615773	60615724	60615773	60613262	60613520	198,232,230	10,12,9	253,321,378	4,16,18	254	149	1	1.0	0.921,0.919,0.937	0.974,0.922,0.925	-0.015
ENSMUSG00000029722	Agfg2	5	-	137661363	137661492	137661363	137661489	137663435	137663604	39,36,47	0,1,0	35,35,22	3,1,5	152	149	0.829750747588	1.0	1.0,0.972,1.0	0.92,0.972,0.812	0.089
ENSMUSG00000050708	Ftl1	7	-	45458534	45458681	45458534	45458660	45459083	45459230	166,145,208	65016,69956,71281	142,233,242	60448,80473,87590	170	149	1	1.0	0.002,0.002,0.003	0.002,0.003,0.002	0.0
ENSMUSG00000037907	Ankrd13b	11	-	77470486	77471878	77470486	77471823	77472013	77472179	3,5,8	0,3,0	2,10,7	6,0,1	204	149	0.308955435229	1.0	1.0,0.549,1.0	0.196,1.0,0.836	0.172
ENSMUSG00000037907	Ankrd13b	11	-	77470486	77471878	77470486	77471823	77472301	77472378	3,6,9	5,0,5	4,10,6	0,4,2	204	149	0.581743508643	1.0	0.305,1.0,0.568	1.0,0.646,0.687	-0.153
ENSMUSG00000037907	Ankrd13b	11	-	77473010	77473200	77473010	77473168	77473280	77473411	1,0,2	4,16,21	0,2,2	12,27,10	181	149	1	1.0	0.171,0.0,0.073	0.0,0.057,0.141	0.015
ENSMUSG00000027797	Dclk1	3	+	55476912	55477889	55477804	55477889	55463000	55463095	0,0,0	3,2,2	3,0,0	0,4,1	1041	149	1	1.0	0.0,0.0,0.0	1.0,0.0,0.0	-0.333
ENSMUSG00000034771	Tle2	10	+	81576528	81576642	81576597	81576642	81576235	81576299	0,2,2	5,1,5	0,0,0	5,0,3	218	149	1	1.0	0.0,0.578,0.215	0.0,NA,0.0	0.264
ENSMUSG00000034771	Tle2	10	+	81586854	81586928	81586857	81586928	81586212	81586337	2,0,0	1,0,2	0,1,0	1,0,2	152	149	1	1.0	0.662,NA,0.0	0.0,1.0,0.0	-0.002
ENSMUSG00000034771	Tle2	10	+	81586854	81586928	81586857	81586928	81586212	81586373	0,0,0	8,3,4	1,0,3	5,1,2	152	149	0.533690571585	1.0	0.0,0.0,0.0	0.164,0.0,0.595	-0.253
ENSMUSG00000054405	Dnajc8	4	+	132541720	132541838	132541781	132541838	132538186	132538288	0,0,1	223,274,249	1,2,2	281,384,373	210	149	1	1.0	0.0,0.0,0.003	0.003,0.004,0.004	-0.003
ENSMUSG00000054405	Dnajc8	4	+	132544009	132544122	132544055	132544122	132541781	132541838	1,2,4	223,265,243	3,0,3	293,387,356	195	149	1	1.0	0.003,0.006,0.012	0.008,0.0,0.006	0.002
ENSMUSG00000027751	Supt20	3	+	54695122	54695207	54695127	54695207	54693112	54693208	69,60,36	0,0,0	43,78,67	7,2,9	154	149	0.33944034209	1.0	1.0,1.0,1.0	0.856,0.974,0.878	0.097
ENSMUSG00000027751	Supt20	3	+	54701486	54701616	54701489	54701616	54698592	54698659	17,28,12	14,13,22	9,30,48	9,23,29	152	149	1	1.0	0.543,0.679,0.348	0.495,0.561,0.619	-0.035
ENSMUSG00000027751	Supt20	3	+	54715153	54715256	54715156	54715256	54714687	54714796	43,47,53	7,2,1	63,44,92	0,2,1	152	149	1	1.0	0.858,0.958,0.981	1.0,0.956,0.989	-0.049
ENSMUSG00000027751	Supt20	3	+	54716637	54717645	54717575	54717645	54715533	54715689	245,208,235	10,18,19	252,251,259	14,21,22	1087	149	1	1.0	0.771,0.613,0.629	0.712,0.621,0.617	0.021
ENSMUSG00000027751	Supt20	3	+	54722520	54722640	54722556	54722640	54720405	54720461	34,31,59	20,20,11	46,48,48	4,25,9	185	149	0.382018962156	1.0	0.578,0.555,0.812	0.903,0.607,0.811	-0.125
ENSMUSG00000058440	Nrf1	6	+	30089911	30090146	30089914	30090146	30088832	30088988	19,8,18	12,11,8	17,24,47	12,20,21	152	149	1	1.0	0.608,0.416,0.688	0.581,0.541,0.687	-0.032
ENSMUSG00000005982	Naa60	16	+	3900642	3900877	3900692	3900877	3899871	3899968	122,172,166	7,8,12	131,169,158	9,12,16	199	149	1	1.0	0.929,0.942,0.912	0.916,0.913,0.881	0.024
ENSMUSG00000027710	Acad9	3	+	36087719	36087799	36087759	36087799	36085413	36085542	61,92,48	3,0,2	82,86,86	0,0,0	189	149	1	1.0	0.941,1.0,0.95	1.0,1.0,1.0	-0.036
ENSMUSG00000020737	Jpt1	11	-	115500665	115500723	115500665	115500684	115502004	115502102	1,1,8	1048,1100,1158	1,1,2	1319,1811,1869	188	149	1	1.0	0.001,0.001,0.005	0.001,0.0,0.001	0.002
ENSMUSG00000037722	Gnpnat1	14	-	45380936	45381016	45380936	45380998	45381555	45381683	0,0,1	30,50,31	0,0,0	39,54,51	167	149	1	1.0	0.0,0.0,0.028	0.0,0.0,0.0	0.009
ENSMUSG00000038822	Hace1	10	+	45700953	45701024	45701010	45701024	45700576	45700675	26,29,38	0,0,0	24,24,42	0,0,2	206	149	1	1.0	1.0,1.0,1.0	1.0,1.0,0.938	0.021
ENSMUSG00000035722	Abca7	10	+	80007299	80007451	80007323	80007451	80007135	80007228	49,56,71	13,22,14	59,85,89	13,14,14	173	149	0.569866156209	1.0	0.765,0.687,0.814	0.796,0.839,0.846	-0.072
ENSMUSG00000072772	Grcc10	6	-	124739182	124739515	124739182	124739413	124740518	124740695	9,12,16	407,359,425	13,6,19	366,519,547	251	149	1	1.0	0.013,0.019,0.022	0.021,0.007,0.02	0.002
ENSMUSG00000001127	Araf	X	+	20858741	20858873	20858765	20858873	20858393	20858512	78,86,117	3,0,3	61,117,122	0,2,4	173	149	1	1.0	0.957,1.0,0.971	1.0,0.981,0.963	-0.005
ENSMUSG00000033526	Ppip5k1	2	-	121347480	121347683	121347480	121347642	121348466	121348568	0,0,1	7,6,3	1,2,0	5,4,4	190	149	1	1.0	0.0,0.0,0.207	0.136,0.282,0.0	-0.07
ENSMUSG00000037270	4932438A13Rik	3	+	36936988	36937168	36936991	36937168	36930997	36931135	5,5,13	3,1,10	10,5,20	5,10,10	152	149	0.788770418616	1.0	0.62,0.831,0.56	0.662,0.329,0.662	0.119
ENSMUSG00000037270	4932438A13Rik	3	+	36949882	36950059	36949885	36950059	36949141	36949212	5,15,27	4,0,0	11,21,12	10,4,12	152	149	0.00271412177633	0.329354754083	0.551,1.0,1.0	0.519,0.837,0.495	0.233
ENSMUSG00000037270	4932438A13Rik	3	+	37026089	37026343	37026230	37026343	37022383	37022474	37,31,26	0,2,0	43,65,45	2,0,4	290	149	1	1.0	1.0,0.888,1.0	0.917,1.0,0.853	0.039
ENSMUSG00000037270	4932438A13Rik	3	+	37026089	37026343	37026230	37026343	37022969	37023032	67,54,56	11,10,1	84,102,90	7,5,6	290	149	0.704778298225	1.0	0.758,0.735,0.966	0.86,0.913,0.885	-0.066
ENSMUSG00000022897	Dyrk1a	16	+	94663741	94663861	94663768	94663861	94659496	94659693	18,21,8	36,26,19	31,21,16	36,42,34	176	149	1	1.0	0.297,0.406,0.263	0.422,0.297,0.285	-0.013
ENSMUSG00000027673	Ndufb5	3	+	32747596	32747789	32747727	32747789	32746447	32746514	0,5,0	315,270,280	1,0,2	232,369,457	280	149	1	1.0	0.0,0.01,0.0	0.002,0.0,0.002	0.002
ENSMUSG00000027699	Ect2	3	-	27148992	27149072	27148992	27149069	27150028	27150180	8,6,3	0,0,0	5,16,17	0,1,0	152	149	1	1.0	1.0,1.0,1.0	1.0,0.94,1.0	0.02
ENSMUSG00000039936	Pik3cd	4	-	149654022	149654138	149654022	149654135	149654224	149654403	22,37,17	206,207,190	22,62,60	171,271,294	152	149	0.900146923589	1.0	0.095,0.149,0.081	0.112,0.183,0.167	-0.046
ENSMUSG00000039936	Pik3cd	4	-	149655126	149655257	149655126	149655248	149655335	149655500	37,27,25	167,242,204	29,35,57	167,307,338	158	149	1	1.0	0.173,0.095,0.104	0.141,0.097,0.137	-0.001
ENSMUSG00000039936	Pik3cd	4	-	149655335	149655503	149655335	149655500	149655580	149655631	174,250,205	14,34,22	194,295,308	27,42,41	152	149	1	1.0	0.924,0.878,0.901	0.876,0.873,0.88	0.025
ENSMUSG00000039936	Pik3cd	4	-	149657245	149657467	149657245	149657455	149658381	149658471	157,202,185	0,0,2	140,285,253	1,4,4	161	149	1	1.0	1.0,1.0,0.988	0.992,0.985,0.983	0.009
ENSMUSG00000052337	Immt	6	+	71852729	71852867	71852762	71852867	71851771	71851880	70,75,100	77,82,123	113,157,133	106,151,132	182	149	1	1.0	0.427,0.428,0.4	0.466,0.46,0.452	-0.041
ENSMUSG00000052337	Immt	6	+	71852729	71852867	71852765	71852867	71851771	71851880	70,76,101	20,14,17	113,157,133	15,12,22	185	149	0.501568863354	1.0	0.738,0.814,0.827	0.859,0.913,0.83	-0.074
ENSMUSG00000052337	Immt	6	+	71852762	71852867	71852765	71852867	71851771	71851880	77,83,124	20,14,17	106,151,132	15,12,22	152	149	1	1.0	0.791,0.853,0.877	0.874,0.925,0.855	-0.044
ENSMUSG00000025269	Apex2	X	-	150585864	150586066	150585864	150586045	150587042	150587126	0,2,0	18,23,27	0,1,0	14,33,28	170	149	1	1.0	0.0,0.071,0.0	0.0,0.026,0.0	0.015
ENSMUSG00000027615	Hps3	3	-	20002322	20002417	20002322	20002413	20003224	20003431	15,15,21	73,84,73	20,33,20	53,81,93	153	149	0.742181044196	1.0	0.167,0.148,0.219	0.269,0.284,0.173	-0.064
ENSMUSG00000027615	Hps3	3	-	20030313	20030805	20030313	20030409	20035048	20035302	208,221,168	5,5,0	170,216,271	5,4,5	545	149	1	1.0	0.919,0.924,1.0	0.903,0.937,0.937	0.022
ENSMUSG00000026171	Rnf25	1	-	74595208	74595301	74595208	74595298	74595630	74595768	61,50,66	23,31,28	31,67,77	12,24,15	152	149	0.363849629682	1.0	0.722,0.613,0.698	0.717,0.732,0.834	-0.083
ENSMUSG00000026171	Rnf25	1	-	74598692	74598845	74598692	74598792	74599065	74599140	0,1,2	64,66,80	2,1,0	97,94,112	202	149	1	1.0	0.0,0.011,0.018	0.015,0.008,0.0	0.002
ENSMUSG00000001034	Mapk7	11	-	61492903	61493185	61492903	61493069	61493523	61494266	3,14,23	13,16,16	15,15,12	15,16,9	265	149	0.828249300971	1.0	0.115,0.33,0.447	0.36,0.345,0.428	-0.08
ENSMUSG00000001034	Mapk7	11	-	61492903	61493069	61492903	61493061	61493646	61494266	45,76,60	0,0,0	60,65,89	0,0,3	157	149	1	1.0	1.0,1.0,1.0	1.0,1.0,0.966	0.011
ENSMUSG00000001034	Mapk7	11	-	61492903	61493185	61492903	61493061	61493646	61494266	4,8,26	0,0,0	22,21,11	0,0,3	273	149	1	1.0	1.0,1.0,1.0	1.0,1.0,0.667	0.111
ENSMUSG00000001034	Mapk7	11	-	61492903	61493185	61492903	61493069	61493646	61494266	4,8,20	45,76,54	16,18,11	54,62,89	265	149	1	1.0	0.048,0.056,0.172	0.143,0.14,0.065	-0.024
ENSMUSG00000016308	Ube2a	X	+	36882598	36882687	36882607	36882687	36881656	36881746	428,490,473	2,0,0	450,653,657	3,1,2	158	149	1	1.0	0.995,1.0,1.0	0.993,0.998,0.997	0.002
ENSMUSG00000019822	Smpd2	10	-	41488930	41489013	41488930	41488975	41489274	41489351	10,2,6	0,0,0	3,3,2	2,0,0	187	149	1	1.0	1.0,1.0,1.0	0.544,1.0,1.0	0.152
ENSMUSG00000019822	Smpd2	10	-	41488930	41489024	41488930	41488975	41489274	41489351	32,23,32	0,0,0	35,22,16	2,0,0	198	149	1	1.0	1.0,1.0,1.0	0.929,1.0,1.0	0.024
ENSMUSG00000044258	Ctla2a	13	-	60935957	60936116	60935957	60936075	60936469	60936557	2,0,9	14,11,16	3,4,14	10,19,46	190	149	0.82721682022	1.0	0.101,0.0,0.306	0.19,0.142,0.193	-0.039
ENSMUSG00000044258	Ctla2a	13	-	60935546	60936075	60935546	60935669	60936490	60936571	195,198,299	7,6,8	237,330,486	6,15,23	555	149	1	1.0	0.882,0.899,0.909	0.914,0.855,0.85	0.024
ENSMUSG00000020230	Prmt2	10	-	76208411	76208673	76208411	76208583	76209337	76209474	19,7,12	69,50,56	8,11,16	54,77,88	239	149	1	1.0	0.147,0.08,0.118	0.085,0.082,0.102	0.025
ENSMUSG00000020230	Prmt2	10	-	76225287	76225470	76225287	76225465	76226189	76226315	70,63,86	0,0,0	71,92,92	0,1,2	154	149	1	1.0	1.0,1.0,1.0	1.0,0.989,0.978	0.011
ENSMUSG00000052488	Cherp	8	-	72468374	72468519	72468374	72468486	72469863	72470015	21,8,34	97,124,86	15,26,21	87,124,118	182	149	1	1.0	0.151,0.05,0.245	0.124,0.147,0.127	0.016
ENSMUSG00000062753	AI413582	17	-	27564148	27564254	27564148	27564215	27564384	27564410	648,614,678	50,77,34	655,797,979	39,57,75	188	149	1	1.0	0.911,0.863,0.94	0.93,0.917,0.912	-0.015
ENSMUSG00000062753	AI413582	17	-	27564148	27564339	27564148	27564254	27564561	27564750	13,13,13	10,9,0	5,21,14	0,7,11	234	149	1	1.0	0.453,0.479,1.0	1.0,0.656,0.448	-0.057
ENSMUSG00000062753	AI413582	17	-	27564148	27564410	27564148	27564254	27564561	27564750	477,466,445	10,9,0	457,558,705	0,7,11	305	149	1	1.0	0.959,0.962,1.0	1.0,0.975,0.969	-0.008
ENSMUSG00000062753	AI413582	17	-	27564148	27564410	27564148	27564339	27564561	27564750	466,454,433	2,1,1	452,537,693	0,0,2	220	149	1	1.0	0.994,0.997,0.997	1.0,1.0,0.996	-0.003
ENSMUSG00000032612	Usp4	9	+	108384381	108384515	108384396	108384515	108384084	108384155	7,0,1	170,204,207	0,0,2	199,271,236	164	149	1	1.0	0.036,0.0,0.004	0.0,0.0,0.008	0.011
ENSMUSG00000031283	Chrdl1	X	-	143327921	143328067	143327921	143328064	143365896	143365990	0,1,0	0,0,0	0,0,1	0,2,0	152	149	1	1.0	NA,1.0,NA	NA,0.0,1.0	0.5
ENSMUSG00000031342	Gpm6b	X	+	166385390	166388988	166386951	166388988	166383934	166384000	21,24,36	0,0,2	23,43,40	0,0,5	1710	149	0.500471638439	1.0	1.0,1.0,0.611	1.0,1.0,0.411	0.067
ENSMUSG00000027678	Ncoa3	2	+	166068328	166068548	166068331	166068548	166067561	166067645	74,75,49	34,35,35	49,81,87	28,52,55	152	149	1	1.0	0.681,0.677,0.578	0.632,0.604,0.608	0.031
ENSMUSG00000005506	Celf1	2	+	91006619	91006695	91006631	91006695	91004700	91004862	95,105,100	9,16,13	111,112,168	10,22,22	161	149	1	1.0	0.907,0.859,0.877	0.911,0.825,0.876	0.01
ENSMUSG00000005506	Celf1	2	+	91009201	91009315	91009204	91009315	91008171	91008300	25,30,43	50,65,49	29,49,32	44,72,77	152	149	1	1.0	0.329,0.311,0.462	0.392,0.4,0.289	0.007
ENSMUSG00000005506	Celf1	2	+	91013490	91019490	91016565	91019490	91013237	91013402	666,729,684	59,48,74	624,844,829	53,75,99	3224	149	1	1.0	0.343,0.412,0.299	0.352,0.342,0.279	0.027
ENSMUSG00000031353	Rbbp7	X	+	162769763	162769937	162769790	162769937	162768851	162768997	159,197,165	0,1,1	178,229,213	1,4,0	176	149	1	1.0	1.0,0.994,0.993	0.993,0.98,1.0	0.005
ENSMUSG00000057375	Yipf1	4	+	107344487	107344678	107344511	107344678	107340985	107341102	0,0,0	125,176,196	0,0,3	159,244,216	173	149	1	1.0	0.0,0.0,0.0	0.0,0.0,0.012	-0.004
ENSMUSG00000010721	Lmbr1	5	-	29323801	29323905	29323801	29323824	29346766	29346906	16,11,6	2,0,0	12,1,6	0,0,0	230	149	1	1.0	0.838,1.0,1.0	1.0,1.0,1.0	-0.054
ENSMUSG00000040928	S100pbp	4	-	129181966	129182532	129181966	129182100	129183600	129183717	77,123,71	0,2,0	73,118,163	2,0,0	581	149	1	1.0	1.0,0.94,1.0	0.903,1.0,1.0	0.012
ENSMUSG00000027550	Lrrcc1	3	+	14551171	14551527	14551387	14551527	14550250	14550455	0,2,2	27,25,26	5,0,2	36,25,29	365	149	1	1.0	0.0,0.032,0.03	0.054,0.0,0.027	-0.006
ENSMUSG00000040296	Ddx58	4	-	40227965	40228200	40227965	40228113	40229494	40229676	15,29,18	333,438,347	33,29,38	461,677,784	236	149	1	1.0	0.028,0.04,0.032	0.043,0.026,0.03	0.0
ENSMUSG00000040464	Gtpbp10	5	-	5555237	5555406	5555237	5555382	5556064	5556156	1,0,0	17,6,5	0,0,0	14,16,12	173	149	1	1.0	0.048,0.0,0.0	0.0,0.0,0.0	0.016
ENSMUSG00000037652	Phc3	3	-	30935951	30936020	30935951	30935999	30936284	30937156	0,0,0	8,3,2	0,0,1	0,5,4	170	149	1	1.0	0.0,0.0,0.0	NA,0.0,0.18	-0.09
ENSMUSG00000005699	Pard6a	8	+	105702607	105703493	105702610	105703493	105702173	105702396	7,14,4	7,9,4	2,3,4	0,6,6	152	149	1	1.0	0.495,0.604,0.495	1.0,0.329,0.395	-0.043
ENSMUSG00000046722	Cdc42se1	3	+	95232447	95232659	95232548	95232659	95231784	95232092	6,1,3	366,540,424	2,1,3	296,512,597	250	149	1	1.0	0.01,0.001,0.004	0.004,0.001,0.003	0.002
ENSMUSG00000039701	Usp53	3	-	122961154	122961432	122961154	122961237	122962883	122963018	2,4,4	0,0,0	6,6,8	0,1,0	344	149	1	1.0	1.0,1.0,1.0	1.0,0.722,1.0	0.093
ENSMUSG00000070565	Rasal2	1	-	157158658	157158858	157158658	157158837	157161124	157161326	0,1,0	0,0,2	0,2,0	0,0,0	170	149	1	1.0	NA,1.0,0.0	NA,1.0,NA	-0.5
ENSMUSG00000034707	Gns	10	+	121374357	121374564	121374389	121374564	121371143	121371203	866,964,946	12,1,9	989,1378,1513	3,9,4	181	149	1	1.0	0.983,0.999,0.989	0.996,0.992,0.997	-0.005
ENSMUSG00000034707	Gns	10	+	121378021	121378189	121378094	121378189	121376635	121376734	1516,1700,1685	9,10,5	1690,2441,2640	5,20,7	222	149	1	1.0	0.991,0.991,0.996	0.996,0.988,0.996	-0.001
ENSMUSG00000026270	Capn10	1	+	92943678	92943941	92943830	92943941	92943299	92943466	51,44,32	0,0,0	35,61,47	0,0,1	301	149	1	1.0	1.0,1.0,1.0	1.0,1.0,0.959	0.014
ENSMUSG00000021376	Tpmt	13	-	47041398	47041595	47041398	47041579	47043126	47043343	0,2,0	1,1,0	0,0,0	0,1,1	165	149	1	1.0	0.0,0.644,NA	NA,0.0,0.0	0.322
ENSMUSG00000025646	Atrip	9	-	109061109	109061201	109061109	109061198	109061531	109061668	14,15,18	1,0,1	12,16,27	0,0,0	152	149	1	1.0	0.932,1.0,0.946	1.0,1.0,1.0	-0.041
ENSMUSG00000039956	Mrap	16	+	90747374	90747623	90747523	90747623	90738323	90738669	0,0,2	0,0,1	0,2,0	0,0,0	298	149	1	1.0	NA,NA,0.5	NA,1.0,NA	-0.5
ENSMUSG00000030982	Vsp35l	7	+	118743594	118743694	118743609	118743694	118740746	118740775	32,53,86	0,0,0	29,28,99	0,1,2	164	149	1	1.0	1.0,1.0,1.0	1.0,0.962,0.978	0.02
ENSMUSG00000039656	Rxrb	17	+	34036860	34036964	34036872	34036964	34036624	34036757	34,27,35	28,25,52	16,27,34	35,52,46	161	149	0.244395615475	1.0	0.529,0.5,0.384	0.297,0.325,0.406	0.128
ENSMUSG00000046432	Bex3	X	+	136271262	136271978	136271267	136271978	136270809	136270882	43,43,38	2,6,0	32,66,74	0,3,0	154	149	1	1.0	0.954,0.874,1.0	1.0,0.955,1.0	-0.042
ENSMUSG00000028797	Tmem234	4	+	129602194	129602261	129602221	129602261	129600982	129601134	315,374,381	0,1,2	256,430,458	0,2,0	176	149	1	1.0	1.0,0.997,0.994	1.0,0.995,1.0	-0.001
ENSMUSG00000028797	Tmem234	4	+	129602194	129602261	129602221	129602261	129601406	129601533	117,122,126	1,1,0	90,151,122	1,6,8	176	149	1	1.0	0.99,0.99,1.0	0.987,0.955,0.928	0.037
ENSMUSG00000028797	Tmem234	4	+	129602194	129602261	129602221	129602261	129601869	129601961	115,127,147	0,0,2	127,192,157	0,1,0	176	149	1	1.0	1.0,1.0,0.984	1.0,0.994,1.0	-0.003
ENSMUSG00000058135	Gstm1	3	-	108014944	108015118	108014944	108015040	108016327	108016428	23,34,33	730,840,810	30,31,37	858,1103,973	227	149	1	1.0	0.02,0.026,0.026	0.022,0.018,0.024	0.003
ENSMUSG00000058135	Gstm1	3	-	108014944	108015145	108014944	108015040	108016327	108016428	18,19,13	730,840,810	32,32,31	858,1103,973	254	149	1	1.0	0.014,0.013,0.009	0.021,0.017,0.018	-0.007
ENSMUSG00000058135	Gstm1	3	-	108014944	108015145	108014944	108015118	108016327	108016428	6,6,4	11,21,24	11,6,14	9,5,20	176	149	0.015601218131	1.0	0.316,0.195,0.124	0.509,0.504,0.372	-0.25
ENSMUSG00000025647	Shisa5	9	+	109051363	109051453	109051366	109051453	109040869	109041026	389,425,432	822,850,943	385,591,659	884,1307,1429	152	149	1	1.0	0.317,0.329,0.31	0.299,0.307,0.311	0.013
ENSMUSG00000025647	Shisa5	9	+	109051363	109051453	109051366	109051453	109051095	109051135	3,0,0	0,0,0	0,0,1	4,0,0	152	149	1	1.0	1.0,NA,NA	0.0,NA,1.0	0.5
ENSMUSG00000025647	Shisa5	9	+	109051363	109051453	109051366	109051453	109051199	109051233	3,0,2	2,0,3	0,0,1	0,0,0	152	149	1	1.0	0.595,NA,0.395	NA,NA,1.0	-0.505
ENSMUSG00000025647	Shisa5	9	+	109055977	109056505	109056286	109056505	109051366	109051453	1085,1153,1370	12,17,12	1246,1769,1973	10,21,39	458	149	1	1.0	0.967,0.957,0.974	0.976,0.965,0.943	0.005
ENSMUSG00000049047	Armcx3	X	+	134757235	134757342	134757263	134757342	134756646	134756885	3,4,2	0,0,2	2,2,3	2,0,0	177	149	1	1.0	1.0,1.0,0.457	0.457,1.0,1.0	0.0
ENSMUSG00000063362	Alg11	8	+	22064999	22065931	22065125	22065931	22061885	22062116	56,46,40	0,5,0	47,85,43	0,0,2	275	149	1	1.0	1.0,0.833,1.0	1.0,1.0,0.921	-0.029
ENSMUSG00000002767	Mrpl2	17	+	46648658	46648769	46648669	46648769	46648471	46648587	152,170,182	0,0,2	148,216,170	2,2,1	160	149	1	1.0	1.0,1.0,0.988	0.986,0.99,0.994	0.006
ENSMUSG00000034349	Smc4	3	+	69009483	69009660	69009533	69009660	69007928	69008120	40,53,33	0,0,1	39,52,74	0,0,0	199	149	1	1.0	1.0,1.0,0.961	1.0,1.0,1.0	-0.013
ENSMUSG00000034349	Smc4	3	+	69027492	69027718	69027562	69027718	69025823	69025985	49,93,60	0,1,0	44,73,114	0,0,1	219	149	1	1.0	1.0,0.984,1.0	1.0,1.0,0.987	-0.001
ENSMUSG00000006763	Saal1	7	-	46702401	46702517	46702401	46702492	46702620	46702680	28,25,23	8,2,1	20,32,32	4,3,3	174	149	1	1.0	0.75,0.915,0.952	0.811,0.901,0.901	0.001
ENSMUSG00000002395	Use1	8	+	71367497	71367693	71367643	71367693	71367216	71367369	30,37,56	248,244,231	33,44,60	249,307,369	295	149	1	1.0	0.058,0.071,0.109	0.063,0.068,0.076	0.01
ENSMUSG00000002395	Use1	8	+	71367643	71367848	71367769	71367848	71367216	71367369	258,262,251	2,0,1	261,319,385	10,5,11	275	149	1	1.0	0.986,1.0,0.993	0.934,0.972,0.95	0.041
ENSMUSG00000061689	Dlgap4	2	+	156748022	156748420	156748331	156748420	156745834	156746196	48,65,85	169,207,209	45,52,66	164,293,304	458	149	1	1.0	0.085,0.093,0.117	0.082,0.055,0.066	0.031
ENSMUSG00000031209	Heph	X	+	96497847	96498056	96497973	96498056	96486226	96486358	3,0,0	0,0,2	2,4,0	0,0,0	275	149	1	1.0	1.0,NA,0.0	1.0,1.0,NA	-0.5
ENSMUSG00000064302	Clasp1	1	+	118543101	118543346	118543104	118543346	118539265	118539369	25,17,24	2,1,0	24,37,36	1,0,3	152	149	1	1.0	0.925,0.943,1.0	0.959,1.0,0.922	-0.004
ENSMUSG00000032563	Mrpl3	9	+	105054424	105054605	105054444	105054605	105053269	105053512	23,33,29	2,3,3	25,35,38	0,6,5	169	149	1	1.0	0.91,0.907,0.895	1.0,0.837,0.87	0.002
ENSMUSG00000041268	Dmxl2	9	-	54396239	54396370	54396239	54396367	54398046	54398123	20,6,17	9,4,4	16,21,13	4,7,7	152	149	1	1.0	0.685,0.595,0.806	0.797,0.746,0.645	-0.034
ENSMUSG00000041268	Dmxl2	9	-	54396239	54396370	54396239	54396367	54399941	54400133	0,1,2	1,0,0	1,2,0	0,0,0	152	149	1	1.0	0.0,1.0,1.0	1.0,1.0,NA	-0.333
ENSMUSG00000028249	Sdcbp	4	+	6385025	6385187	6385028	6385187	6380989	6381099	1206,1445,1441	325,416,428	1503,1918,2128	444,602,631	152	149	1	1.0	0.784,0.773,0.767	0.768,0.757,0.768	0.01
ENSMUSG00000003868	Ruvbl2	7	-	45422091	45422206	45422091	45422134	45422384	45422514	115,94,119	0,0,1	86,131,135	1,0,0	221	149	1	1.0	1.0,1.0,0.988	0.983,1.0,1.0	0.002
ENSMUSG00000025266	Gnl3l	X	-	151014020	151014150	151014020	151014089	151017200	151017322	3,0,1	14,17,10	1,0,1	9,20,28	210	149	1	1.0	0.132,0.0,0.066	0.073,0.0,0.025	0.033
ENSMUSG00000074272	Ceacam1	7	-	25464848	25466437	25464848	25464880	25471797	25472073	20,15,11	1,0,0	16,24,33	0,0,0	1706	149	1	1.0	0.636,1.0,1.0	1.0,1.0,1.0	-0.121
ENSMUSG00000025261	Huwe1	X	+	151908727	151908956	151908730	151908956	151907275	151907444	87,109,70	4,1,3	87,91,111	2,3,2	152	149	1	1.0	0.955,0.991,0.958	0.977,0.967,0.982	-0.007
ENSMUSG00000005442	Cic	7	+	25291051	25291342	25291054	25291342	25290798	25290965	70,88,142	84,87,103	86,106,150	50,86,117	152	149	0.785007919526	1.0	0.45,0.498,0.575	0.628,0.547,0.557	-0.07
ENSMUSG00000005442	Cic	7	+	25292413	25292568	25292416	25292568	25292063	25292314	138,172,175	38,59,65	116,182,210	61,76,70	152	149	1	1.0	0.781,0.741,0.725	0.651,0.701,0.746	0.05
ENSMUSG00000040842	Szrd1	4	-	141118526	141118781	141118526	141118778	141120323	141120373	129,134,143	46,53,52	129,212,238	52,43,62	152	149	0.858423083461	1.0	0.733,0.713,0.729	0.709,0.829,0.79	-0.051
ENSMUSG00000040842	Szrd1	4	-	141118526	141118781	141118526	141118778	141139691	141139775	121,153,134	27,32,0	128,198,219	0,52,21	152	149	1	1.0	0.815,0.824,1.0	1.0,0.789,0.911	-0.02
ENSMUSG00000047248	C2cd3	7	+	100379967	100380125	100380025	100380125	100374263	100374533	10,20,4	0,1,1	11,6,13	0,0,0	207	149	1	1.0	1.0,0.935,0.742	1.0,1.0,1.0	-0.108
ENSMUSG00000047248	C2cd3	7	+	100413325	100413448	100413329	100413448	100410331	100410450	13,15,6	0,0,0	12,24,19	0,0,1	153	149	1	1.0	1.0,1.0,1.0	1.0,1.0,0.949	0.017
ENSMUSG00000037370	Enpp1	10	-	24651244	24651399	24651244	24651396	24652834	24652886	0,1,0	14,14,28	2,6,1	28,20,33	152	149	0.697446749951	1.0	0.0,0.065,0.0	0.065,0.227,0.029	-0.085
ENSMUSG00000037370	Enpp1	10	-	24664554	24664627	24664554	24664601	24664910	24664976	15,19,12	0,1,0	8,32,24	0,2,0	175	149	1	1.0	1.0,0.942,1.0	1.0,0.932,1.0	0.003
ENSMUSG00000021176	Efcab11	12	-	99878356	99878402	99878356	99878398	99882761	99882857	7,4,2	0,0,0	7,8,6	0,2,0	153	149	1	1.0	1.0,1.0,1.0	1.0,0.796,1.0	0.068
ENSMUSG00000042747	Krtcap2	3	+	89246777	89246932	89246780	89246932	89245965	89246515	370,445,419	36,32,19	284,443,540	31,52,30	152	149	1	1.0	0.91,0.932,0.956	0.9,0.893,0.946	0.02
ENSMUSG00000042747	Krtcap2	3	+	89246777	89246932	89246780	89246932	89246433	89246593	90,106,85	0,0,4	56,100,91	0,0,9	152	149	1	1.0	1.0,1.0,0.954	1.0,1.0,0.908	0.015
ENSMUSG00000079487	Med12	X	+	101293936	101294012	101293957	101294012	101293792	101293870	3,0,0	74,58,90	0,0,0	76,74,85	170	149	1	1.0	0.034,0.0,0.0	0.0,0.0,0.0	0.011
ENSMUSG00000051675	Trim32	4	+	65613128	65616238	65613131	65616238	65604985	65605069	6,9,12	5,0,3	3,4,13	5,5,9	152	149	0.043722495992	1.0	0.541,1.0,0.797	0.37,0.44,0.586	0.314
ENSMUSG00000039458	Mtmr12	15	+	12266606	12266768	12266611	12266768	12265543	12265711	24,48,24	0,4,11	34,33,54	0,0,3	154	149	0.0847641615028	1.0	1.0,0.921,0.679	1.0,1.0,0.946	-0.115
ENSMUSG00000026456	Cyb5r1	1	+	134407816	134408487	134408403	134408487	134407573	134407703	89,72,80	145,162,174	71,66,76	187,201,215	736	149	1	1.0	0.111,0.083,0.085	0.071,0.062,0.067	0.026
ENSMUSG00000059291	Rpl11	4	-	136051613	136051720	136051613	136051716	136052566	136052717	4563,5546,5168	0,1,2	4509,6886,7019	1,2,0	153	149	1	1.0	1.0,1.0,1.0	1.0,1.0,1.0	0.0
ENSMUSG00000036826	Igflr1	7	+	30567142	30567500	30567145	30567500	30566748	30566936	2,3,1	0,0,3	0,6,0	0,0,0	152	149	1	1.0	1.0,1.0,0.246	NA,1.0,NA	-0.251
ENSMUSG00000054414	Slc30a7	3	-	115938972	115946711	115938972	115939692	115954051	115954201	1089,1117,1036	0,0,0	1154,1499,1474	0,0,3	7168	149	1	1.0	1.0,1.0,1.0	1.0,1.0,0.911	0.03
ENSMUSG00000022098	Bmp1	14	-	70486146	70486930	70486146	70486272	70490019	70490200	135,80,133	12,36,19	110,190,206	22,50,40	807	149	1	1.0	0.675,0.291,0.564	0.48,0.412,0.487	0.05
ENSMUSG00000022098	Bmp1	14	-	70507998	70508214	70507998	70508177	70508455	70508573	10,0,4	55,64,75	4,12,5	60,80,82	186	149	1	1.0	0.127,0.0,0.041	0.051,0.107,0.047	-0.012
ENSMUSG00000026860	Sh3glb2	2	-	30345698	30346453	30345698	30345939	30346610	30346700	121,101,116	0,2,0	74,119,138	0,0,0	663	149	1	1.0	1.0,0.919,1.0	1.0,1.0,1.0	-0.027
ENSMUSG00000029217	Tec	5	-	72783717	72783774	72783717	72783758	72785916	72786045	0,0,0	18,32,35	0,1,1	10,22,28	165	149	1	1.0	0.0,0.0,0.0	0.0,0.039,0.031	-0.023
ENSMUSG00000029217	Tec	5	-	72786737	72786819	72786737	72786778	72789139	72789244	6,21,14	5,9,7	13,21,23	2,7,4	190	149	0.131570315552	1.0	0.485,0.647,0.611	0.836,0.702,0.818	-0.204
ENSMUSG00000105504	Gbp5	3	+	142503722	142503922	142503820	142503922	142501261	142501389	1044,1210,1073	18,21,8	1936,2462,2620	37,47,47	247	149	1	1.0	0.972,0.972,0.988	0.969,0.969,0.971	0.008
ENSMUSG00000085795	Zfp703	8	+	26978234	26978395	26978261	26978395	26977324	26977611	4,3,6	0,2,1	1,3,8	1,0,4	176	149	0.491597578289	1.0	1.0,0.559,0.836	0.458,1.0,0.629	0.103
ENSMUSG00000028673	Fuca1	4	+	135936922	135937022	135936972	135937022	135934689	135934880	494,615,675	0,0,0	496,664,846	0,2,0	199	149	1	1.0	1.0,1.0,1.0	1.0,0.996,1.0	0.001
ENSMUSG00000031403	Dkc1	X	+	75097234	75097369	75097282	75097369	75096833	75096901	4,0,0	35,21,21	0,0,0	17,31,20	197	149	1	1.0	0.08,0.0,0.0	0.0,0.0,0.0	0.027
ENSMUSG00000025268	Maged2	X	-	150808720	150809152	150808720	150808783	150809246	150809326	39,82,80	1,1,1	67,89,67	0,0,1	518	149	1	1.0	0.918,0.959,0.958	1.0,1.0,0.951	-0.039
ENSMUSG00000031400	G6pdx	X	-	74412318	74412480	74412318	74412477	74413863	74414081	7,9,5	567,730,626	9,15,10	500,787,729	152	149	1	1.0	0.012,0.012,0.008	0.017,0.018,0.013	-0.005
ENSMUSG00000004221	Ikbkg	X	+	74437163	74437282	74437166	74437282	74432804	74433006	0,0,0	0,0,1	0,1,0	0,0,0	152	149	1	1.0	NA,NA,0.0	NA,1.0,NA	-1.0
ENSMUSG00000004221	Ikbkg	X	+	74437163	74437282	74437166	74437282	74433802	74434014	207,225,194	33,31,46	181,211,248	60,45,33	152	149	1	1.0	0.86,0.877,0.805	0.747,0.821,0.88	0.031
ENSMUSG00000031399	Fam3a	X	-	74387033	74387105	74387033	74387084	74387437	74387496	0,0,0	36,61,56	0,2,0	48,57,69	170	149	1	1.0	0.0,0.0,0.0	0.0,0.03,0.0	-0.01
ENSMUSG00000031399	Fam3a	X	-	74387627	74387806	74387627	74387751	74390473	74390497	0,0,0	43,57,74	0,1,0	55,57,52	204	149	1	1.0	0.0,0.0,0.0	0.0,0.013,0.0	-0.004
ENSMUSG00000026074	Map4k4	1	+	40000530	40000749	40000623	40000749	39997020	39997182	77,59,78	1,0,0	50,81,105	0,1,1	242	149	1	1.0	0.979,1.0,1.0	1.0,0.98,0.985	0.005
ENSMUSG00000026074	Map4k4	1	+	40003756	40003987	40003762	40003987	39997020	39997182	0,11,3	0,0,0	0,1,2	2,0,0	155	149	1	1.0	NA,1.0,1.0	0.0,1.0,1.0	0.333
ENSMUSG00000026074	Map4k4	1	+	40000530	40000749	40000623	40000749	39999887	39999974	151,186,159	124,119,127	110,173,241	108,139,144	242	149	1	1.0	0.428,0.49,0.435	0.385,0.434,0.507	0.009
ENSMUSG00000026074	Map4k4	1	+	40003756	40003987	40003762	40003987	40000530	40000749	49,66,52	2,4,1	53,78,66	1,0,4	155	149	1	1.0	0.959,0.941,0.98	0.981,1.0,0.941	-0.014
ENSMUSG00000026074	Map4k4	1	+	40006670	40006822	40006673	40006822	40004806	40004913	149,150,167	19,33,28	94,145,171	9,22,18	152	149	1	1.0	0.885,0.817,0.854	0.911,0.866,0.903	-0.041
ENSMUSG00000028689	Ccdc163	4	+	116711285	116711378	116711310	116711378	116710100	116710280	1,0,0	0,2,0	1,0,3	0,0,0	174	149	1	1.0	1.0,0.0,NA	1.0,NA,1.0	-0.5
ENSMUSG00000028689	Ccdc163	4	+	116711285	116711378	116711310	116711378	116710100	116710284	4,0,1	2,8,5	1,1,4	3,16,10	174	149	1	1.0	0.631,0.0,0.146	0.222,0.051,0.255	0.083
ENSMUSG00000028689	Ccdc163	4	+	116714015	116714149	116714087	116714149	116710100	116710284	7,2,7	0,0,0	2,3,9	0,1,0	221	149	1	1.0	1.0,1.0,1.0	1.0,0.669,1.0	0.11
ENSMUSG00000028689	Ccdc163	4	+	116714015	116714149	116714087	116714149	116712722	116712826	15,1,3	1,7,11	4,4,10	2,12,19	221	149	0.958819460483	1.0	0.91,0.088,0.155	0.574,0.183,0.262	0.045
ENSMUSG00000008682	Rpl10	X	+	74271360	74271718	74271659	74271718	74270978	74271024	309,305,275	3768,4361,4586	312,384,438	3862,5517,5693	448	149	1	1.0	0.027,0.023,0.02	0.026,0.023,0.025	-0.001
ENSMUSG00000025156	Gps1	11	+	120787008	120787069	120787011	120787069	120786771	120786849	159,145,174	4,0,19	133,165,216	2,8,14	152	149	1	1.0	0.975,1.0,0.9	0.985,0.953,0.938	-0.0
ENSMUSG00000031392	Irak1	X	-	74017129	74017511	74017129	74017430	74017900	74018017	77,76,93	6,0,0	71,82,106	1,6,0	230	149	1	1.0	0.893,1.0,1.0	0.979,0.899,1.0	0.005
ENSMUSG00000031392	Irak1	X	-	74017129	74017511	74017129	74017430	74018129	74018366	198,183,183	6,4,0	152,210,283	10,0,0	230	149	1	1.0	0.955,0.967,1.0	0.908,1.0,1.0	0.005
ENSMUSG00000031392	Irak1	X	-	74022472	74022664	74022472	74022661	74022848	74022952	68,79,98	32,27,36	68,88,94	39,27,52	152	149	1	1.0	0.676,0.741,0.727	0.631,0.762,0.639	0.037
ENSMUSG00000031392	Irak1	X	-	74022848	74023065	74022848	74022952	74023365	74023533	2,7,11	0,0,4	10,6,15	0,0,1	262	149	1	1.0	1.0,1.0,0.61	1.0,1.0,0.895	-0.095
ENSMUSG00000020964	Sel1l	12	-	91813831	91814693	91813831	91814004	91814973	91815139	158,177,139	0,1,13	171,228,280	1,4,3	838	149	1	1.0	1.0,0.969,0.655	0.968,0.91,0.943	-0.066
ENSMUSG00000031388	Naa10	X	-	73919501	73919546	73919501	73919540	73919753	73919869	16,38,29	0,1,0	35,46,33	2,1,1	155	149	1	1.0	1.0,0.973,1.0	0.944,0.978,0.969	0.027
ENSMUSG00000031375	Bgn	X	+	73492923	73493056	73492962	73493056	73492722	73492833	0,0,1	197,328,388	0,0,0	266,514,597	188	149	1	1.0	0.0,0.0,0.002	0.0,0.0,0.0	0.001
ENSMUSG00000022800	Fyttd1	16	+	32898373	32898470	32898400	32898470	32895084	32895197	85,107,92	0,0,0	92,140,129	0,0,2	176	149	1	1.0	1.0,1.0,1.0	1.0,1.0,0.982	0.006
ENSMUSG00000000838	Fmr1	X	+	68712230	68712413	68712305	68712413	68710583	68710779	40,70,48	4,18,3	54,59,89	5,28,13	224	149	0.84876268724	1.0	0.869,0.721,0.914	0.878,0.584,0.82	0.074
ENSMUSG00000000838	Fmr1	X	+	68715513	68717963	68715564	68717963	68713240	68713323	1,4,0	95,87,71	2,0,2	99,120,150	200	149	1	1.0	0.008,0.033,0.0	0.015,0.0,0.01	0.005
ENSMUSG00000034893	Cog3	14	-	75707089	75708049	75707089	75707188	75713200	75713276	61,65,59	0,0,0	65,90,104	0,0,2	1010	149	1	1.0	1.0,1.0,1.0	1.0,1.0,0.885	0.038
ENSMUSG00000022973	Synj1	16	-	90973909	90974075	90973909	90974066	90976598	90976751	86,92,83	0,0,0	110,105,121	0,5,3	158	149	1	1.0	1.0,1.0,1.0	1.0,0.952,0.974	0.025
ENSMUSG00000041538	H2-Ob	17	+	34242436	34242718	34242514	34242718	34241007	34241277	6,2,7	0,0,0	1,1,6	0,0,1	227	149	1	1.0	1.0,1.0,1.0	1.0,1.0,0.798	0.067
ENSMUSG00000029238	Clock	5	-	76229357	76229563	76229357	76229560	76230164	76230359	20,10,7	7,19,3	7,13,13	6,4,11	152	149	1	1.0	0.737,0.34,0.696	0.534,0.761,0.537	-0.02
ENSMUSG00000029238	Clock	5	-	76254373	76254463	76254373	76254441	76262674	76262766	13,23,8	0,0,0	10,21,27	1,0,0	171	149	1	1.0	1.0,1.0,1.0	0.897,1.0,1.0	0.034
ENSMUSG00000044072	Eml6	11	-	29749258	29749421	29749258	29749348	29749804	29749977	3,4,2	0,0,0	0,2,4	0,0,1	222	149	1	1.0	1.0,1.0,1.0	NA,1.0,0.729	0.135
ENSMUSG00000036733	Rbm42	7	-	30645666	30645842	30645666	30645821	30645918	30645987	203,191,259	2,0,0	178,306,363	3,7,0	170	149	1	1.0	0.989,1.0,1.0	0.981,0.975,1.0	0.011
ENSMUSG00000036733	Rbm42	7	-	30645666	30645842	30645666	30645821	30647559	30647634	16,20,33	76,101,140	17,27,18	87,83,128	170	149	1	1.0	0.156,0.148,0.171	0.146,0.222,0.11	-0.001
ENSMUSG00000004947	Dtx2	5	+	136028498	136028572	136028501	136028572	136026469	136026607	158,170,233	0,0,10	147,226,233	0,4,2	152	149	1	1.0	1.0,1.0,0.958	1.0,0.982,0.991	-0.005
ENSMUSG00000035632	Cnot3	7	+	3653144	3653419	3653196	3653419	3652032	3652128	3,0,4	8,11,13	0,1,6	7,11,14	201	149	1	1.0	0.218,0.0,0.186	0.0,0.063,0.241	0.033
ENSMUSG00000035632	Cnot3	7	+	3653144	3653419	3653199	3653419	3652032	3652128	5,0,4	52,56,49	1,1,6	31,71,74	204	149	1	1.0	0.066,0.0,0.056	0.023,0.01,0.056	0.011
ENSMUSG00000035632	Cnot3	7	+	3653196	3653419	3653199	3653419	3652032	3652128	10,11,13	52,56,49	8,11,14	31,71,74	152	149	1	1.0	0.159,0.161,0.206	0.202,0.132,0.156	0.012
ENSMUSG00000090733	Rps27	3	-	90212670	90212753	90212670	90212740	90212933	90213044	2259,1942,2891	0,0,1	2491,3275,2886	0,0,0	162	149	1	1.0	1.0,1.0,1.0	1.0,1.0,1.0	0.0
ENSMUSG00000039480	Nt5dc1	10	-	34398113	34398198	34398113	34398195	34399737	34399817	31,20,24	5,5,10	24,42,29	2,0,12	152	149	0.427715877471	1.0	0.859,0.797,0.702	0.922,1.0,0.703	-0.089
ENSMUSG00000003873	Bax	7	-	45461696	45461966	45461696	45461962	45463398	45463503	1295,1335,1462	66,52,76	1229,1750,1868	76,83,69	153	149	1	1.0	0.95,0.962,0.949	0.94,0.954,0.963	0.001
ENSMUSG00000032491	Nradd	9	-	110622071	110622261	110622071	110622114	110623086	110623235	47,93,101	3,0,1	37,81,136	1,0,0	296	149	1	1.0	0.887,1.0,0.981	0.949,1.0,1.0	-0.027
ENSMUSG00000028796	Phc2	4	+	128748007	128748284	128748032	128748284	128747100	128747242	340,465,433	0,5,2	392,630,622	0,15,5	174	149	1	1.0	1.0,0.988,0.995	1.0,0.973,0.991	0.006
ENSMUSG00000020024	Cep83	10	+	94750229	94750403	94750258	94750403	94748940	94749055	2,1,2	43,83,70	0,2,0	43,59,62	178	149	1	1.0	0.037,0.01,0.023	0.0,0.028,0.0	0.014
ENSMUSG00000021816	Ppp3cb	14	-	20509415	20509500	20509415	20509497	20515522	20515600	66,66,68	59,74,51	60,110,94	55,83,115	152	149	1	1.0	0.523,0.466,0.567	0.517,0.565,0.445	0.01
ENSMUSG00000002617	Zfp40	17	-	23191344	23191508	23191344	23191435	23191676	23191802	2,3,4	2,0,0	1,5,1	3,0,4	222	149	0.00451038866254	0.505163530204	0.402,1.0,1.0	0.183,1.0,0.144	0.358
ENSMUSG00000038412	Higd1a	9	-	121852490	121852609	121852490	121852605	121856720	121856872	14,3,15	0,0,0	9,21,12	0,0,3	153	149	1	1.0	1.0,1.0,1.0	1.0,1.0,0.796	0.068
ENSMUSG00000040563	Plppr2	9	+	21940684	21940873	21940759	21940873	21939298	21939378	8,6,13	1,0,0	5,6,21	0,0,0	224	149	1	1.0	0.842,1.0,1.0	1.0,1.0,1.0	-0.053
ENSMUSG00000032567	Aste1	9	+	105396797	105397858	105397624	105397858	105396544	105396705	42,35,47	0,0,0	50,74,74	0,2,0	976	149	1	1.0	1.0,1.0,1.0	1.0,0.85,1.0	0.05
ENSMUSG00000085396	Firre	X	-	50627206	50627309	50627206	50627250	50630890	50630995	5,5,11	0,6,7	10,17,11	2,0,0	208	149	0.00117693269847	0.20813125615	1.0,0.374,0.53	0.782,1.0,1.0	-0.293
ENSMUSG00000039176	Polg	7	-	79456040	79456188	79456040	79456148	79456434	79456512	4,1,6	52,71,61	8,13,6	35,74,80	189	149	0.71405888713	1.0	0.057,0.011,0.072	0.153,0.122,0.056	-0.064
ENSMUSG00000031314	Taf1	X	+	101540759	101541001	101540822	101541001	101539067	101539187	8,24,19	1,8,12	12,10,30	0,5,10	212	149	0.673749795427	1.0	0.849,0.678,0.527	1.0,0.584,0.678	-0.069
ENSMUSG00000064147	Rab44	17	+	29139114	29140550	29140327	29140550	29137978	29138083	72,73,106	0,0,1	84,142,112	0,1,1	1362	149	1	1.0	1.0,1.0,0.921	1.0,0.94,0.925	0.019
ENSMUSG00000024944	Arl2	19	-	6135978	6137640	6135978	6136059	6137729	6137840	238,270,298	0,0,0	224,340,340	0,2,2	1730	149	1	1.0	1.0,1.0,1.0	1.0,0.936,0.936	0.043
ENSMUSG00000085525	Gm13166	4	+	146278352	146278434	146278355	146278434	146272882	146272975	5,6,1	0,1,0	0,2,4	0,1,0	152	149	1	1.0	1.0,0.855,1.0	NA,0.662,1.0	0.121
ENSMUSG00000037601	Nme1	11	-	93960667	93960835	93960667	93960780	93963226	93963328	2,7,4	347,488,537	5,2,6	361,645,624	204	149	1	1.0	0.004,0.01,0.005	0.01,0.002,0.007	0.0
ENSMUSG00000037032	Apbb1	7	-	105565532	105565653	105565532	105565647	105566050	105566178	0,1,0	0,1,3	0,0,0	0,1,0	155	149	1	1.0	NA,0.49,0.0	NA,0.0,NA	0.245
ENSMUSG00000037032	Apbb1	7	-	105565532	105565951	105565532	105565647	105566050	105566178	0,1,0	0,1,3	2,0,0	0,1,0	453	149	1	1.0	NA,0.248,0.0	1.0,0.0,NA	-0.376
ENSMUSG00000000355	Mcts1	X	+	38611754	38611833	38611765	38611833	38605938	38606072	1,1,2	93,106,148	0,2,1	151,146,154	160	149	1	1.0	0.01,0.009,0.012	0.0,0.013,0.006	0.004
ENSMUSG00000068036	Afdn	17	+	13807276	13807392	13807279	13807392	13803938	13804134	1,6,3	0,5,3	7,3,4	1,2,7	152	149	1	1.0	1.0,0.541,0.495	0.873,0.595,0.359	0.07
ENSMUSG00000068036	Afdn	17	+	13808931	13809095	13808934	13809095	13807276	13807392	2,6,4	2,0,1	3,2,13	4,4,4	152	149	0.0280897588423	1.0	0.495,1.0,0.797	0.424,0.329,0.761	0.259
ENSMUSG00000031095	Cul4b	X	-	38545495	38545616	38545495	38545600	38546691	38546884	0,1,0	30,49,58	0,0,0	39,54,39	165	149	1	1.0	0.0,0.018,0.0	0.0,0.0,0.0	0.006
ENSMUSG00000032180	Tmed1	9	-	21508930	21509351	21508930	21509114	21509993	21510187	79,93,103	0,0,0	112,145,194	0,1,0	386	149	1	1.0	1.0,1.0,1.0	1.0,0.982,1.0	0.006
ENSMUSG00000060862	Zbtb40	4	-	136988547	136988765	136988547	136988762	136991497	136991662	0,0,2	3,3,19	0,3,2	4,4,7	152	149	0.496674430189	1.0	0.0,0.0,0.094	0.0,0.424,0.219	-0.183
ENSMUSG00000015697	Setdb1	3	-	95337148	95339032	95337148	95337265	95339906	95340062	211,260,290	0,0,0	199,326,321	0,0,2	1916	149	1	1.0	1.0,1.0,1.0	1.0,1.0,0.926	0.025
ENSMUSG00000015697	Setdb1	3	-	95339906	95340065	95339906	95340062	95340161	95340312	26,47,38	3,5,2	27,42,52	11,6,3	152	149	0.883098215586	1.0	0.895,0.902,0.949	0.706,0.873,0.944	0.074
ENSMUSG00000045672	Col27a1	4	+	63312689	63313479	63313425	63313479	63309521	63309629	0,0,2	5,3,7	0,0,5	3,5,15	885	149	1	1.0	0.0,0.0,0.046	0.0,0.0,0.053	-0.002
ENSMUSG00000045672	Col27a1	4	+	63318191	63318315	63318261	63318315	63317983	63318037	0,0,0	9,5,18	0,1,0	10,10,16	219	149	1	1.0	0.0,0.0,0.0	0.0,0.064,0.0	-0.021
ENSMUSG00000045672	Col27a1	4	+	63324393	63324484	63324430	63324484	63323918	63323981	1,0,0	10,4,4	0,4,0	2,6,4	186	149	1	1.0	0.074,0.0,0.0	0.0,0.348,0.0	-0.091
ENSMUSG00000045672	Col27a1	4	+	63328531	63328703	63328534	63328703	63327829	63327895	16,3,4	0,0,0	6,9,11	0,2,3	152	149	0.679365398053	1.0	1.0,1.0,1.0	1.0,0.815,0.782	0.134
ENSMUSG00000046679	C87436	6	+	86447310	86447421	86447340	86447421	86445433	86446268	15,14,23	0,1,0	1,6,28	0,0,0	179	149	1	1.0	1.0,0.921,1.0	1.0,1.0,1.0	-0.026
ENSMUSG00000020687	Cdc27	11	-	104526050	104526184	104526050	104526166	104526862	104526977	16,2,5	40,59,23	5,9,5	35,37,56	167	149	1	1.0	0.263,0.029,0.162	0.113,0.178,0.074	0.03
ENSMUSG00000028552	Eps15	4	+	109382784	109382966	109382846	109382966	109379866	109380029	143,136,138	0,1,1	103,165,202	0,3,0	211	149	1	1.0	1.0,0.99,0.99	1.0,0.975,1.0	0.002
ENSMUSG00000037190	Cyb561d2	9	-	107541002	107541069	107541002	107541040	107541496	107541650	6,4,7	98,125,105	3,5,7	87,153,140	178	149	1	1.0	0.049,0.026,0.053	0.028,0.027,0.04	0.011
ENSMUSG00000021546	Hnrnpk	13	-	58391238	58392476	58391238	58392416	58393195	58393365	547,583,734	206,226,190	550,753,868	194,282,266	209	149	1	1.0	0.654,0.648,0.734	0.669,0.656,0.699	0.004
ENSMUSG00000021546	Hnrnpk	13	-	58393195	58393365	58393195	58393241	58393691	58393774	1380,1407,1663	1,2,0	1472,2045,2209	3,3,0	273	149	1	1.0	0.999,0.997,1.0	0.996,0.997,1.0	0.001
ENSMUSG00000052949	Rnf157	11	-	116347855	116347967	116347855	116347918	116349333	116349442	8,9,20	0,1,0	7,24,24	0,0,0	198	149	1	1.0	1.0,0.871,1.0	1.0,1.0,1.0	-0.043
ENSMUSG00000018740	Slc25a35	11	+	68971183	68971336	68971195	68971336	68970723	68970789	2,6,6	0,0,0	8,5,4	0,2,0	161	149	1	1.0	1.0,1.0,1.0	1.0,0.698,1.0	0.101
ENSMUSG00000028759	Hp1bp3	4	+	138223489	138223649	138223528	138223649	138222088	138222188	241,275,242	26,26,17	258,313,377	11,19,30	188	149	1	1.0	0.88,0.893,0.919	0.949,0.929,0.909	-0.032
ENSMUSG00000031065	Cdk16	X	+	20693906	20694171	20694037	20694171	20693323	20693531	11,7,28	163,159,182	9,21,23	139,221,212	280	149	1	1.0	0.035,0.023,0.076	0.033,0.048,0.055	-0.001
ENSMUSG00000032580	Rbm5	9	-	107749707	107749799	107749707	107749796	107750007	107750092	65,53,87	2,0,1	74,107,102	2,1,8	152	149	1	1.0	0.97,1.0,0.988	0.973,0.991,0.926	0.023
ENSMUSG00000032580	Rbm5	9	-	107749707	107749799	107749707	107749796	107750462	107750548	26,24,36	0,7,6	15,33,44	1,1,10	152	149	1	1.0	1.0,0.771,0.855	0.936,0.97,0.812	-0.031
ENSMUSG00000032580	Rbm5	9	-	107749707	107749799	107749707	107749796	107751718	107751791	1,0,1	0,0,1	0,0,1	0,0,0	152	149	1	1.0	1.0,NA,0.495	NA,NA,1.0	-0.252
ENSMUSG00000032580	Rbm5	9	-	107765494	107765650	107765494	107765646	107767542	107767708	104,98,109	0,0,0	130,169,215	1,0,0	153	149	1	1.0	1.0,1.0,1.0	0.992,1.0,1.0	0.003
ENSMUSG00000018189	Uchl5	1	+	143799920	143800034	143799923	143800034	143798390	143798493	27,47,39	38,31,35	40,45,58	18,46,51	152	149	1	1.0	0.411,0.598,0.522	0.685,0.49,0.527	-0.057
ENSMUSG00000009687	Fxyd5	7	-	31032729	31035283	31032729	31033018	31035385	31035415	1123,1382,1353	3,4,3	1190,1794,1943	1,12,7	2414	149	1	1.0	0.959,0.955,0.965	0.987,0.902,0.945	0.015
ENSMUSG00000009687	Fxyd5	7	-	31032729	31035283	31032729	31033018	31036435	31036516	83,78,72	0,1,0	73,94,153	0,0,0	2414	149	1	1.0	1.0,0.828,1.0	1.0,1.0,1.0	-0.057
ENSMUSG00000009687	Fxyd5	7	-	31037820	31037931	31037820	31037928	31039037	31039094	321,358,319	718,896,881	320,477,563	746,1192,1232	152	149	1	1.0	0.305,0.281,0.262	0.296,0.282,0.309	-0.013
ENSMUSG00000009687	Fxyd5	7	-	31040182	31040257	31040182	31040221	31041396	31041457	1026,1197,1213	32,37,34	1003,1537,1676	29,33,57	185	149	1	1.0	0.963,0.963,0.966	0.965,0.974,0.959	-0.002
ENSMUSG00000009687	Fxyd5	7	-	31040182	31040272	31040182	31040221	31041396	31041457	280,349,305	32,37,34	285,389,500	29,33,57	200	149	1	1.0	0.867,0.875,0.87	0.88,0.898,0.867	-0.011
ENSMUSG00000009687	Fxyd5	7	-	31040182	31040272	31040182	31040257	31041396	31041457	0,1,0	746,849,908	7,4,23	725,1152,1199	164	149	1	1.0	0.0,0.001,0.0	0.009,0.003,0.017	-0.009
ENSMUSG00000009687	Fxyd5	7	-	31041396	31041469	31041396	31041457	31042046	31042078	29,34,39	0,9,0	25,45,44	0,0,0	161	149	1	1.0	1.0,0.778,1.0	1.0,1.0,1.0	-0.074
ENSMUSG00000020736	Nt5c	11	-	115490419	115490769	115490419	115490744	115490852	115490967	12,11,15	236,271,254	15,9,7	287,325,321	174	149	1	1.0	0.042,0.034,0.048	0.043,0.023,0.018	0.013
ENSMUSG00000040111	Gramd1b	9	-	40413296	40413374	40413296	40413371	40455293	40455764	32,35,30	1,2,3	37,68,76	3,0,6	152	149	1	1.0	0.969,0.945,0.907	0.924,1.0,0.925	-0.009
ENSMUSG00000036499	Eea1	10	+	95993229	95993463	95993423	95993463	95990399	95990465	0,2,2	80,59,83	0,7,2	59,93,94	343	149	1	1.0	0.0,0.015,0.01	0.0,0.032,0.009	-0.005
ENSMUSG00000015733	Capza2	6	+	17650002	17650054	17650039	17650054	17648519	17648583	2204,2556,2310	0,0,2	2463,3429,3851	0,0,0	186	149	1	1.0	1.0,1.0,0.999	1.0,1.0,1.0	-0.0
ENSMUSG00000015733	Capza2	6	+	17660728	17660827	17660748	17660827	17657172	17657252	4,18,7	1407,1729,1619	16,34,18	1745,2374,2622	169	149	1	1.0	0.003,0.009,0.004	0.008,0.012,0.006	-0.003
ENSMUSG00000031516	Dctn6	8	-	34104985	34105098	34104985	34105039	34106341	34106406	0,6,6	14,0,3	11,6,2	2,10,16	208	149	0.889263667445	1.0	0.0,1.0,0.589	0.798,0.301,0.082	0.136
ENSMUSG00000038533	Cbfa2t2	2	+	154531221	154531412	154531224	154531412	154528836	154528905	15,4,9	6,7,14	8,25,23	0,5,1	152	149	7.73738612431e-05	0.0236341976161	0.71,0.359,0.387	1.0,0.831,0.958	-0.444
ENSMUSG00000027282	Mtch2	2	+	90852815	90852866	90852839	90852866	90849597	90849704	2,0,0	298,406,322	0,1,1	312,444,489	173	149	1	1.0	0.006,0.0,0.0	0.0,0.002,0.002	0.001
ENSMUSG00000027282	Mtch2	2	+	90853023	90853113	90853050	90853113	90852839	90852866	0,3,2	274,378,303	1,1,0	273,401,469	176	149	1	1.0	0.0,0.007,0.006	0.003,0.002,0.0	0.003
ENSMUSG00000024201	Kdm4b	17	+	56394768	56394889	56394789	56394889	56393717	56394106	21,26,12	3,11,13	15,23,32	1,7,9	170	149	0.40205254302	1.0	0.86,0.674,0.447	0.929,0.742,0.757	-0.149
ENSMUSG00000024201	Kdm4b	17	+	56396203	56396382	56396221	56396382	56394789	56394889	24,47,35	0,4,4	24,29,27	6,6,12	167	149	0.00934392785102	0.753476057378	1.0,0.913,0.886	0.781,0.812,0.667	0.18
ENSMUSG00000006335	Tfpt	7	-	3628827	3629112	3628827	3629086	3629551	3629579	0,0,0	63,112,77	1,1,1	69,106,135	175	149	1	1.0	0.0,0.0,0.0	0.012,0.008,0.006	-0.009
ENSMUSG00000028842	Ago3	4	-	126346630	126346830	126346630	126346772	126347767	126347869	50,42,53	6,5,1	33,47,45	6,4,0	207	149	1	1.0	0.857,0.858,0.974	0.798,0.894,1.0	-0.001
ENSMUSG00000022617	Chkb	15	-	89427323	89427427	89427323	89427399	89427560	89427669	93,104,104	12,11,8	105,126,135	16,19,16	177	149	1	1.0	0.867,0.888,0.916	0.847,0.848,0.877	0.033
ENSMUSG00000022617	Chkb	15	-	89428133	89428229	89428133	89428193	89428410	89428544	107,125,122	0,0,0	136,133,139	0,1,0	185	149	1	1.0	1.0,1.0,1.0	1.0,0.991,1.0	0.003
ENSMUSG00000022617	Chkb	15	-	89428410	89428578	89428410	89428544	89428713	89428827	11,19,17	44,43,44	18,14,20	33,48,42	183	149	1	1.0	0.169,0.265,0.239	0.308,0.192,0.279	-0.035
ENSMUSG00000062202	Btbd9	17	-	30215523	30220570	30215523	30220144	30228799	30228878	96,88,98	0,0,0	73,116,123	0,0,1	575	149	1	1.0	1.0,1.0,1.0	1.0,1.0,0.97	0.01
ENSMUSG00000056962	Jmjd6	11	-	116839837	116839931	116839837	116839926	116840409	116840545	1,0,8	1,1,3	9,5,4	0,3,4	154	149	0.731223524166	1.0	0.492,0.0,0.721	1.0,0.617,0.492	-0.299
ENSMUSG00000056962	Jmjd6	11	-	116839837	116839931	116839837	116839926	116840447	116840545	0,3,5	3,15,5	1,3,1	4,10,5	154	149	1	1.0	0.0,0.162,0.492	0.195,0.225,0.162	0.024
ENSMUSG00000054737	Zfp182	X	-	21060502	21060552	21060502	21060528	21061942	21062316	3,0,0	0,3,0	1,0,1	0,3,0	173	149	1	1.0	1.0,0.0,NA	1.0,0.0,1.0	-0.167
ENSMUSG00000038241	Cep250	2	+	155974249	155974483	155974252	155974483	155973342	155973489	0,0,1	4,13,17	1,2,3	1,3,3	152	149	0.00274462295069	0.329354754083	0.0,0.0,0.055	0.495,0.395,0.495	-0.443
ENSMUSG00000016494	Cd34	1	+	194959779	194961279	194959935	194961279	194959065	194959230	7,21,10	5,2,6	5,8,6	5,3,1	305	149	0.97689343332	1.0	0.406,0.837,0.449	0.328,0.566,0.746	0.017
ENSMUSG00000037474	Dtl	1	-	191568290	191568411	191568290	191568404	191568494	191568556	2,1,1	0,0,0	0,1,0	0,1,0	156	149	1	1.0	1.0,1.0,1.0	NA,0.489,NA	0.511
ENSMUSG00000018076	Med13l	5	+	118751839	118752009	118751866	118752009	118751530	118751754	14,14,15	30,26,32	9,18,10	46,50,40	176	149	0.254919579951	1.0	0.283,0.313,0.284	0.142,0.234,0.175	0.11
ENSMUSG00000018076	Med13l	5	+	118759101	118763916	118762700	118763916	118757076	118757234	147,164,170	0,0,1	148,202,217	0,0,0	3748	149	1	1.0	1.0,1.0,0.871	1.0,1.0,1.0	-0.043
ENSMUSG00000028149	Rap1gds1	3	-	138955321	138955461	138955321	138955458	138956193	138956319	103,146,103	15,33,25	105,146,184	24,39,45	152	149	1	1.0	0.871,0.813,0.802	0.811,0.786,0.8	0.03
ENSMUSG00000004100	Ppan	9	+	20889337	20889684	20889633	20889684	20888406	20888577	88,66,112	2,0,0	72,88,90	0,0,0	445	149	1	1.0	0.936,1.0,1.0	1.0,1.0,1.0	-0.021
ENSMUSG00000004100	Ppan	9	+	20891082	20891365	20891286	20891365	20890904	20891012	64,47,59	0,1,0	53,82,77	0,0,0	353	149	1	1.0	1.0,0.952,1.0	1.0,1.0,1.0	-0.016
ENSMUSG00000029070	Mxra8	4	+	155840905	155841208	155840914	155841208	155840777	155840798	0,9,14	0,0,6	2,14,18	0,13,0	158	149	1	1.0	NA,1.0,0.688	1.0,0.504,1.0	0.009
ENSMUSG00000025283	Sat1	X	-	155213896	155213958	155213896	155213937	155214032	155214134	7,7,16	477,665,515	25,18,23	678,1002,1042	170	149	1	1.0	0.013,0.009,0.027	0.031,0.016,0.019	-0.006
ENSMUSG00000021235	Coq6	12	+	84368142	84368709	84368585	84368709	84366884	84367019	32,36,24	1,1,5	22,30,56	1,1,1	592	149	0.208649482002	1.0	0.89,0.901,0.547	0.847,0.883,0.934	-0.109
ENSMUSG00000021235	Coq6	12	+	84370255	84371031	84370923	84371031	84366884	84367019	16,8,4	0,0,2	6,18,14	0,0,0	817	149	1	1.0	1.0,1.0,0.267	1.0,1.0,1.0	-0.244
ENSMUSG00000021235	Coq6	12	+	84370255	84371031	84370923	84371031	84368585	84368709	48,15,19	0,0,0	18,34,38	0,0,4	817	149	1	1.0	1.0,1.0,1.0	1.0,1.0,0.634	0.122
ENSMUSG00000021235	Coq6	12	+	84371403	84371558	84371450	84371558	84370923	84371031	0,0,2	0,0,0	0,3,1	1,0,0	196	149	1	1.0	NA,NA,1.0	0.0,1.0,1.0	0.333
ENSMUSG00000021235	Coq6	12	+	84371403	84371558	84371450	84371558	84371107	84371170	0,0,4	22,16,22	4,4,5	20,26,28	196	149	0.29969552175	1.0	0.0,0.0,0.121	0.132,0.105,0.12	-0.079
ENSMUSG00000071533	Pcnp	16	-	56024223	56024438	56024223	56024386	56029602	56029696	223,273,265	59,28,36	246,346,348	39,35,38	201	149	1	1.0	0.737,0.878,0.845	0.824,0.88,0.872	-0.039
ENSMUSG00000037373	Ctbp1	5	-	33247753	33248686	33247753	33248683	33249106	33249224	275,332,354	56,43,49	242,404,422	45,67,84	152	149	1	1.0	0.828,0.883,0.876	0.841,0.855,0.831	0.02
ENSMUSG00000078619	Smarcd2	11	-	106265887	106266000	106265887	106265983	106266536	106266692	1,0,0	116,136,113	0,0,0	97,160,167	166	149	1	1.0	0.008,0.0,0.0	0.0,0.0,0.0	0.003
ENSMUSG00000056050	Mia3	1	-	183338058	183338169	183338058	183338157	183338262	183338340	104,120,107	0,0,0	91,115,163	0,1,0	161	149	1	1.0	1.0,1.0,1.0	1.0,0.991,1.0	0.003
ENSMUSG00000026020	Nop58	1	+	59692551	59692728	59692611	59692728	59692336	59692389	1,2,0	6,6,1	0,0,0	4,3,9	209	149	1	1.0	0.106,0.192,0.0	0.0,0.0,0.0	0.099
ENSMUSG00000026020	Nop58	1	+	59705592	59705756	59705727	59705756	59704708	59704750	126,157,186	0,0,0	143,195,240	1,0,0	284	149	1	1.0	1.0,1.0,1.0	0.987,1.0,1.0	0.004
ENSMUSG00000031626	Sorbs2	8	+	45745716	45745841	45745785	45745841	45745419	45745446	0,0,0	0,1,0	0,0,1	1,0,0	218	149	1	1.0	NA,0.0,NA	0.0,NA,1.0	-0.5
ENSMUSG00000031626	Sorbs2	8	+	45823728	45823835	45823758	45823835	45819718	45819768	0,1,0	0,0,0	1,1,1	0,0,3	179	149	1	1.0	NA,1.0,NA	1.0,1.0,0.217	0.261
ENSMUSG00000032127	Vps11	9	-	44355698	44356429	44355698	44355850	44358068	44358316	179,208,212	2,4,0	216,236,285	1,1,0	728	149	1	1.0	0.948,0.914,1.0	0.978,0.98,1.0	-0.032
ENSMUSG00000032127	Vps11	9	-	44356227	44356453	44356227	44356429	44358068	44358316	1,0,0	107,138,139	0,1,0	129,150,181	173	149	1	1.0	0.008,0.0,0.0	0.0,0.006,0.0	0.001
ENSMUSG00000026933	Camsap1	2	-	25935461	25935564	25935461	25935561	25935849	25936058	31,16,27	3,3,5	34,54,46	2,5,7	152	149	1	1.0	0.91,0.839,0.841	0.943,0.914,0.866	-0.044
ENSMUSG00000021288	Klc1	12	+	111789324	111789486	111789348	111789486	111787487	111787596	87,118,98	52,66,74	121,119,146	57,49,62	173	149	0.281413461123	1.0	0.59,0.606,0.533	0.646,0.677,0.67	-0.088
ENSMUSG00000026608	Kctd3	1	-	188974065	188974204	188974065	188974198	188974286	188974471	48,43,32	0,0,0	28,38,40	1,7,0	155	149	1	1.0	1.0,1.0,1.0	0.964,0.839,1.0	0.066
ENSMUSG00000025487	Psmd13	7	+	140886387	140886845	140886801	140886845	140883499	140883578	302,416,465	0,0,3	369,503,473	0,0,1	563	149	1	1.0	1.0,1.0,0.976	1.0,1.0,0.992	-0.005
ENSMUSG00000029625	Cpsf4	5	+	145178757	145178928	145178832	145178928	145177229	145177302	12,15,1	39,41,44	8,6,14	27,64,69	224	149	1	1.0	0.17,0.196,0.015	0.165,0.059,0.119	0.013
ENSMUSG00000029625	Cpsf4	5	+	145178757	145178928	145178835	145178928	145177229	145177302	14,15,3	34,36,25	8,8,16	24,34,26	227	149	1	1.0	0.213,0.215,0.073	0.18,0.134,0.288	-0.034
ENSMUSG00000029625	Cpsf4	5	+	145178783	145178928	145178832	145178928	145177229	145177302	5,7,0	39,41,44	3,0,10	27,64,69	198	149	1	1.0	0.088,0.114,0.0	0.077,0.0,0.098	0.009
ENSMUSG00000029625	Cpsf4	5	+	145178783	145178928	145178835	145178928	145177229	145177302	7,7,2	34,36,25	3,2,12	24,34,26	201	149	1	1.0	0.132,0.126,0.056	0.085,0.042,0.255	-0.023
ENSMUSG00000029625	Cpsf4	5	+	145178832	145178928	145178835	145178928	145177229	145177302	41,41,46	34,36,25	27,66,71	24,34,26	152	149	0.635289037844	1.0	0.542,0.528,0.643	0.524,0.656,0.728	-0.065
ENSMUSG00000036781	Rps27l	9	+	66948638	66948717	66948640	66948717	66947586	66947697	17,13,17	2,0,0	33,40,23	0,0,2	151	149	1	1.0	0.893,1.0,1.0	1.0,1.0,0.919	-0.009
ENSMUSG00000025949	Pikfyve	1	+	65192530	65192566	65192533	65192566	65192144	65192294	1,7,1	0,2,1	7,3,2	2,0,0	152	149	1	1.0	1.0,0.774,0.495	0.774,1.0,1.0	-0.168
ENSMUSG00000099083	Atf7	15	-	102547153	102547872	102547153	102547267	102553783	102553921	2,4,0	0,0,0	13,2,1	0,0,5	754	149	1	1.0	1.0,1.0,NA	1.0,1.0,0.038	0.321
ENSMUSG00000025967	Eef1b2	1	+	63178422	63178565	63178438	63178565	63177722	63177876	0,0,0	1451,1533,1787	1,4,1	1468,2086,2226	165	149	1	1.0	0.0,0.0,0.0	0.001,0.002,0.0	-0.001
ENSMUSG00000025967	Eef1b2	1	+	63178022	63178565	63178438	63178565	63177753	63177876	20,20,24	1451,1533,1787	19,49,12	1468,2086,2226	565	149	1	1.0	0.004,0.003,0.004	0.003,0.006,0.001	0.0
ENSMUSG00000021413	Prpf4b	13	+	34901392	34902131	34901997	34902131	34900363	34900450	280,346,336	0,0,0	343,401,496	0,1,0	754	149	1	1.0	1.0,1.0,1.0	1.0,0.988,1.0	0.004
ENSMUSG00000038324	Trpc4ap	2	-	155643391	155643468	155643391	155643450	155644927	155645059	0,2,0	294,457,408	1,1,0	369,482,463	167	149	1	1.0	0.0,0.004,0.0	0.002,0.002,0.0	0.0
ENSMUSG00000038324	Trpc4ap	2	-	155650418	155650585	155650418	155650561	155653492	155653678	389,413,450	21,21,16	371,435,445	19,24,14	173	149	1	1.0	0.941,0.944,0.96	0.944,0.94,0.965	-0.001
ENSMUSG00000026111	Unc50	1	+	37431292	37431576	37431296	37431576	37430176	37430337	19,27,17	0,0,0	12,28,25	0,1,0	153	149	1	1.0	1.0,1.0,1.0	1.0,0.965,1.0	0.012
ENSMUSG00000026111	Unc50	1	+	37431292	37431576	37431296	37431576	37430201	37430427	31,23,38	3,0,3	33,47,52	0,4,6	153	149	1	1.0	0.91,1.0,0.925	1.0,0.92,0.894	0.007
ENSMUSG00000032657	Fam189b	3	+	89185433	89185609	89185436	89185609	89184888	89184996	1,6,2	0,0,2	0,8,8	0,4,3	152	149	1	1.0	1.0,1.0,0.495	NA,0.662,0.723	0.139
ENSMUSG00000038766	Gabpb2	3	-	95203730	95204808	95203730	95203925	95206462	95206602	31,38,24	0,0,0	11,38,39	0,0,1	1032	149	1	1.0	1.0,1.0,1.0	1.0,1.0,0.849	0.05
ENSMUSG00000038178	Slc43a2	11	+	75560820	75560991	75560898	75560991	75545753	75545830	4,5,19	127,94,98	2,7,8	70,83,81	227	149	1	1.0	0.02,0.034,0.113	0.018,0.052,0.061	0.012
ENSMUSG00000110195	Pde2a	7	+	101503286	101503410	101503298	101503410	101502811	101502942	7,7,4	59,47,52	5,10,8	38,41,52	161	149	1	1.0	0.099,0.121,0.066	0.109,0.184,0.125	-0.044
ENSMUSG00000033793	Atp6v1h	1	+	5093362	5095728	5095614	5095728	5089008	5089111	452,467,432	7,0,3	456,602,631	0,1,0	2401	149	0.454450021803	1.0	0.8,1.0,0.899	1.0,0.974,1.0	-0.092
ENSMUSG00000018008	Cyth4	15	+	78604859	78605913	78605846	78605913	78604635	78604700	77,121,109	451,647,486	98,132,119	383,597,750	1136	149	1	1.0	0.022,0.024,0.029	0.032,0.028,0.02	-0.002
ENSMUSG00000018008	Cyth4	15	+	78611421	78611597	78611448	78611597	78609761	78609874	21,28,33	424,597,560	28,24,40	430,580,739	176	149	1	1.0	0.04,0.038,0.048	0.052,0.034,0.044	-0.001
ENSMUSG00000026670	Uap1	1	-	170147995	170148046	170147995	170148043	170149270	170149459	1,5,4	7,8,7	3,15,2	0,6,4	152	149	0.043275602184	1.0	0.123,0.38,0.359	1.0,0.71,0.329	-0.392
ENSMUSG00000029599	Ddx54	5	+	120620257	120620758	120620626	120620758	120619763	120619859	206,239,214	0,0,0	219,314,325	0,2,0	518	149	1	1.0	1.0,1.0,1.0	1.0,0.978,1.0	0.007
ENSMUSG00000029599	Ddx54	5	+	120624537	120625844	120625701	120625844	120623891	120623965	385,384,403	0,0,0	327,438,503	0,0,1	1313	149	1	1.0	1.0,1.0,1.0	1.0,1.0,0.983	0.006
ENSMUSG00000036622	Atp13a2	4	+	140999127	140999283	140999234	140999283	140996667	140996799	526,547,705	3,3,1	419,616,719	2,2,0	256	149	1	1.0	0.99,0.991,0.998	0.992,0.994,1.0	-0.002
ENSMUSG00000036622	Atp13a2	4	+	141002456	141002783	141002623	141002783	141001883	141002090	220,280,312	0,0,0	174,249,319	0,0,1	316	149	1	1.0	1.0,1.0,1.0	1.0,1.0,0.993	0.002
ENSMUSG00000036622	Atp13a2	4	+	141006042	141006848	141006752	141006848	141005265	141005362	620,706,872	10,0,5	612,768,918	5,17,15	859	149	1	1.0	0.915,1.0,0.968	0.955,0.887,0.914	0.042
ENSMUSG00000036622	Atp13a2	4	+	141006678	141006848	141006752	141006848	141006351	141006503	206,246,291	84,92,84	181,222,262	48,120,91	223	149	1	1.0	0.621,0.641,0.698	0.716,0.553,0.658	0.011
ENSMUSG00000038712	Mindy1	3	+	95282919	95283625	95283230	95283625	95282682	95282744	81,70,72	8,4,12	58,79,120	6,9,11	460	149	1	1.0	0.766,0.85,0.66	0.758,0.74,0.779	-0.0
ENSMUSG00000038712	Mindy1	3	+	95295272	95295425	95295299	95295425	95294794	95294986	156,167,150	25,17,43	165,227,186	36,53,33	176	149	1	1.0	0.841,0.893,0.747	0.795,0.784,0.827	0.025
ENSMUSG00000020476	Dbnl	11	+	5797274	5797335	5797283	5797335	5797023	5797175	108,94,77	182,193,184	122,182,192	274,330,353	158	149	1	1.0	0.359,0.315,0.283	0.296,0.342,0.339	-0.007
ENSMUSG00000020476	Dbnl	11	+	5797274	5797335	5797286	5797335	5797023	5797175	109,95,78	336,380,336	126,184,195	390,527,689	161	149	1	1.0	0.231,0.188,0.177	0.23,0.244,0.208	-0.029
ENSMUSG00000020476	Dbnl	11	+	5797283	5797335	5797286	5797335	5797023	5797175	183,194,185	336,380,336	278,332,356	390,527,689	152	149	1	1.0	0.348,0.334,0.351	0.411,0.382,0.336	-0.032
ENSMUSG00000028744	Pqlc2	4	-	139298529	139300411	139298529	139298969	139301011	139301104	140,169,171	0,0,1	91,184,185	0,1,0	1591	149	1	1.0	1.0,1.0,0.941	1.0,0.945,1.0	-0.001
ENSMUSG00000026096	Osgepl1	1	+	53317901	53318289	53317906	53318289	53314855	53315099	13,12,9	0,1,0	0,7,7	0,0,0	154	149	1	1.0	1.0,0.921,1.0	NA,1.0,1.0	-0.026
ENSMUSG00000047539	Fbxo28	1	-	182317809	182318005	182317809	182317958	182326253	182326392	95,65,101	14,0,2	51,119,100	0,4,2	196	149	1	1.0	0.838,1.0,0.975	1.0,0.958,0.974	-0.04
ENSMUSG00000038375	Trp53inp2	2	+	155385880	155386169	155386000	155386169	155385289	155385464	129,145,131	40,30,31	112,193,194	22,33,39	269	149	0.853031739661	1.0	0.641,0.728,0.701	0.738,0.764,0.734	-0.055
ENSMUSG00000024542	Cep192	18	+	67877955	67878660	67878538	67878660	67871461	67871557	51,36,37	0,0,0	38,45,68	0,2,1	732	149	1	1.0	1.0,1.0,1.0	1.0,0.821,0.933	0.082
ENSMUSG00000026822	Lcn2	2	-	32384632	32385520	32384632	32384884	32385705	32385825	3266,3959,4257	0,2,3	3881,5586,6003	0,0,1	785	149	1	1.0	1.0,0.997,0.996	1.0,1.0,0.999	-0.002
ENSMUSG00000028582	Cc2d1b	4	+	108625333	108625533	108625407	108625533	108624845	108625004	2,0,6	52,88,69	4,4,10	70,110,88	223	149	1	1.0	0.025,0.0,0.055	0.037,0.024,0.071	-0.017
ENSMUSG00000028582	Cc2d1b	4	+	108625980	108626153	108626037	108626153	108624845	108625004	41,35,38	0,0,0	45,51,45	1,0,0	206	149	1	1.0	1.0,1.0,1.0	0.97,1.0,1.0	0.01
ENSMUSG00000028582	Cc2d1b	4	+	108625980	108626153	108626037	108626153	108625654	108625814	137,162,124	0,2,1	140,156,158	0,4,6	206	149	1	1.0	1.0,0.983,0.989	1.0,0.966,0.95	0.019
ENSMUSG00000037613	Tnfrsf23	7	-	143670831	143671015	143670831	143670943	143679944	143680073	0,1,3	11,5,14	0,2,0	24,16,27	221	149	1	1.0	0.0,0.119,0.126	0.0,0.078,0.0	0.056
ENSMUSG00000074643	Cpne1	2	-	156073798	156074035	156073798	156073992	156074175	156074309	109,91,84	0,1,0	107,155,181	0,0,0	192	149	1	1.0	1.0,0.986,1.0	1.0,1.0,1.0	-0.005
ENSMUSG00000074643	Cpne1	2	-	156074175	156074365	156074175	156074309	156077398	156077453	2,0,0	0,0,0	0,0,0	0,3,0	205	149	1	1.0	1.0,NA,NA	NA,0.0,NA	1.0
ENSMUSG00000060288	Ppih	4	-	119300009	119300202	119300009	119300183	119310758	119310847	9,9,2	0,0,5	9,16,8	22,13,0	168	149	0.0868085243332	1.0	1.0,1.0,0.262	0.266,0.522,1.0	0.158
ENSMUSG00000032187	Smarca4	9	+	21686012	21686275	21686021	21686275	21678928	21679147	6,6,3	121,136,150	5,4,1	128,203,187	158	149	1	1.0	0.045,0.04,0.019	0.036,0.018,0.005	0.015
ENSMUSG00000032187	Smarca4	9	+	21699799	21699908	21699802	21699908	21678928	21679147	0,2,0	0,0,0	2,0,1	0,0,1	152	149	1	1.0	NA,1.0,NA	1.0,NA,0.495	0.252
ENSMUSG00000032187	Smarca4	9	+	21699799	21699908	21699802	21699908	21686021	21686275	132,186,158	57,68,57	189,222,238	55,100,98	152	149	1	1.0	0.694,0.728,0.731	0.771,0.685,0.704	-0.002
ENSMUSG00000028439	Fam219a	4	-	41517690	41520398	41517690	41520395	41520911	41520966	263,270,271	57,29,38	293,359,380	46,57,54	152	149	1	1.0	0.819,0.901,0.875	0.862,0.861,0.873	-0.0
ENSMUSG00000031879	Fam96b	8	-	104640967	104641093	104640967	104641088	104641310	104641390	380,335,471	1,0,0	428,608,643	0,1,0	154	149	1	1.0	0.997,1.0,1.0	1.0,0.998,1.0	-0.0
ENSMUSG00000063445	Nmral1	16	-	4711316	4711680	4711316	4711603	4713639	4713830	2,3,6	35,28,32	0,1,0	26,41,26	226	149	1	1.0	0.036,0.066,0.11	0.0,0.016,0.0	0.065
ENSMUSG00000037366	Pafah2	4	+	134410778	134410972	134410903	134410972	134402969	134403104	9,0,2	0,0,0	4,2,0	0,0,4	274	149	1	1.0	1.0,NA,1.0	1.0,1.0,0.0	0.333
ENSMUSG00000037366	Pafah2	4	+	134410778	134410972	134410903	134410972	134404092	134404243	6,0,1	0,0,0	6,2,0	0,0,4	274	149	1	1.0	1.0,NA,1.0	1.0,1.0,0.0	0.333
ENSMUSG00000038733	Wdr26	1	-	181203023	181203224	181203023	181203160	181209002	181209107	2,1,4	97,108,99	1,2,5	81,143,123	213	149	1	1.0	0.014,0.006,0.027	0.009,0.01,0.028	0.0
ENSMUSG00000038733	Wdr26	1	-	181203023	181203224	181203023	181203160	181209050	181209107	1,4,5	105,95,105	2,6,7	101,122,135	213	149	1	1.0	0.007,0.029,0.032	0.014,0.033,0.035	-0.005
ENSMUSG00000045205	Dpy19l4	4	-	11292553	11292688	11292553	11292686	11295935	11296059	40,32,19	0,2,0	29,48,35	0,2,0	151	149	1	1.0	1.0,0.94,1.0	1.0,0.959,1.0	-0.006
ENSMUSG00000040782	Cop1	1	+	159319723	159319840	159319747	159319840	159308882	159308964	353,372,452	0,2,0	349,488,425	3,2,4	173	149	1	1.0	1.0,0.994,1.0	0.99,0.995,0.989	0.007
ENSMUSG00000038705	Gmeb2	2	-	181264969	181265108	181264969	181265103	181265814	181265912	46,13,18	1,1,0	24,28,25	0,2,0	154	149	1	1.0	0.978,0.926,1.0	1.0,0.931,1.0	-0.009
ENSMUSG00000028641	P3h1	4	+	119241661	119241804	119241682	119241804	119241481	119241534	0,3,1	44,64,60	1,1,2	52,68,66	170	149	1	1.0	0.0,0.039,0.014	0.017,0.013,0.026	-0.001
ENSMUSG00000028641	P3h1	4	+	119246861	119247206	119247130	119247206	119246638	119246752	10,18,9	25,62,56	10,4,7	22,60,64	418	149	1	1.0	0.125,0.094,0.054	0.139,0.023,0.038	0.024
ENSMUSG00000036391	Sec24a	11	-	51729451	51729578	51729451	51729575	51731802	51731905	23,12,26	5,11,2	20,23,24	0,5,11	152	149	0.947702968647	1.0	0.818,0.517,0.927	1.0,0.818,0.681	-0.079
ENSMUSG00000026925	Inpp5e	2	-	26401600	26401785	26401600	26401698	26402099	26402223	1,0,1	24,23,29	0,3,3	18,54,40	236	149	1	1.0	0.026,0.0,0.021	0.0,0.034,0.045	-0.011
ENSMUSG00000019948	Actr6	10	-	89725767	89725953	89725767	89725903	89726636	89726760	0,0,2	13,24,13	0,3,0	11,18,17	199	149	1	1.0	0.0,0.0,0.103	0.0,0.111,0.0	-0.003
ENSMUSG00000051811	Cox6b2	7	-	4752060	4752172	4752060	4752161	4752723	4752849	1,0,0	2,6,8	0,0,0	1,4,7	160	149	1	1.0	0.318,0.0,0.0	0.0,0.0,0.0	0.106
ENSMUSG00000041477	Dcp1b	6	+	119217802	119217979	119217901	119217979	119214769	119215606	51,42,39	0,0,1	64,78,55	0,1,0	248	149	1	1.0	1.0,1.0,0.959	1.0,0.979,1.0	-0.007
ENSMUSG00000020806	Rhbdf2	11	-	116605242	116606232	116605242	116605438	116610303	116610479	98,75,84	0,0,2	84,80,143	0,0,0	943	149	1	1.0	1.0,1.0,0.869	1.0,1.0,1.0	-0.044
ENSMUSG00000027829	Ccnl1	3	-	65948690	65950544	65948690	65948790	65951433	65951554	974,984,992	0,0,0	990,1151,1535	0,0,2	1903	149	1	1.0	1.0,1.0,1.0	1.0,1.0,0.984	0.005
ENSMUSG00000028821	Syf2	4	+	134934931	134935464	134935373	134935464	134934455	134934581	317,298,357	0,1,0	404,483,573	0,0,4	591	149	1	1.0	1.0,0.987,1.0	1.0,1.0,0.973	0.005
ENSMUSG00000049676	Catsperg1	7	-	29185187	29185593	29185187	29185251	29189809	29189866	2,0,2	0,1,0	1,0,3	0,0,0	491	149	1	1.0	1.0,0.0,1.0	1.0,NA,1.0	-0.333
ENSMUSG00000042699	Dhx9	1	-	153469599	153469741	153469599	153469736	153471619	153471811	107,197,125	1,0,0	111,201,163	0,0,0	154	149	1	1.0	0.99,1.0,1.0	1.0,1.0,1.0	-0.003
ENSMUSG00000042699	Dhx9	1	-	153478865	153478981	153478865	153478978	153481131	153481249	57,81,67	4,16,10	57,90,99	17,12,4	152	149	1	1.0	0.933,0.832,0.868	0.767,0.88,0.96	0.009
ENSMUSG00000062729	Ppox	1	-	171279429	171280001	171279429	171279574	171280139	171280255	69,95,76	0,0,0	78,90,123	0,0,1	576	149	1	1.0	1.0,1.0,1.0	1.0,1.0,0.97	0.01
ENSMUSG00000062729	Ppox	1	-	171279429	171280001	171279429	171279574	171280387	171280522	45,62,39	0,0,0	59,56,71	0,0,1	576	149	1	1.0	1.0,1.0,1.0	1.0,1.0,0.948	0.017
ENSMUSG00000062729	Ppox	1	-	171280139	171280288	171280139	171280255	171280387	171280522	1,5,4	19,41,36	5,1,6	23,29,25	182	149	1	1.0	0.041,0.091,0.083	0.151,0.027,0.164	-0.042
ENSMUSG00000043019	Edem3	1	+	151805846	151805946	151805849	151805946	151796782	151796907	0,0,0	0,0,1	1,0,0	0,0,0	152	149	1	1.0	NA,NA,0.0	1.0,NA,NA	-1.0
ENSMUSG00000043019	Edem3	1	+	151805846	151805946	151805849	151805946	151804277	151804443	0,1,0	0,0,0	0,1,2	0,0,2	152	149	1	1.0	NA,1.0,NA	NA,1.0,0.495	0.252
ENSMUSG00000043019	Edem3	1	+	151805846	151805946	151805849	151805946	151804664	151804819	6,0,0	33,45,51	0,1,1	28,30,52	152	149	1	1.0	0.151,0.0,0.0	0.0,0.032,0.019	0.033
ENSMUSG00000053286	Trmt1l	1	+	151448225	151448497	151448253	151448497	151443246	151443326	10,2,4	34,57,59	3,9,0	50,49,63	177	149	1	1.0	0.198,0.029,0.054	0.048,0.134,0.0	0.033
ENSMUSG00000034789	Rab24	13	-	55320502	55320844	55320502	55320553	55320926	55320994	328,320,360	0,0,2	326,416,471	0,0,0	440	149	1	1.0	1.0,1.0,0.984	1.0,1.0,1.0	-0.005
ENSMUSG00000038736	Nudcd1	15	-	44400019	44400227	44400019	44400224	44401281	44401464	9,6,8	12,10,19	7,15,10	7,4,14	152	149	0.140111232835	1.0	0.424,0.37,0.292	0.495,0.786,0.412	-0.202
ENSMUSG00000070425	Xntrpc	7	+	102071186	102071361	102071218	102071361	102065712	102065804	2,2,0	0,1,0	0,1,1	1,0,0	181	149	1	1.0	1.0,0.622,NA	0.0,1.0,1.0	0.144
ENSMUSG00000028484	Psip1	4	-	83461870	83462473	83461870	83462174	83463594	83463713	36,18,49	0,0,0	33,41,61	0,0,1	448	149	1	1.0	1.0,1.0,1.0	1.0,1.0,0.953	0.016
ENSMUSG00000028484	Psip1	4	-	83461870	83462553	83461870	83462174	83463594	83463713	24,23,41	0,0,0	38,57,54	0,0,1	528	149	1	1.0	1.0,1.0,1.0	1.0,1.0,0.938	0.021
ENSMUSG00000028484	Psip1	4	-	83461870	83462553	83461870	83462473	83463594	83463713	1,5,7	13,0,15	12,18,10	7,2,17	229	149	0.409518375578	1.0	0.048,1.0,0.233	0.527,0.854,0.277	-0.126
ENSMUSG00000026843	Fubp3	2	+	31592462	31592496	31592465	31592496	31583154	31583260	61,52,66	3,3,4	53,51,75	8,3,3	152	149	1	1.0	0.952,0.944,0.942	0.867,0.943,0.961	0.022
ENSMUSG00000032966	Fkbp1a	2	+	151543905	151544140	151544012	151544140	151542817	151542865	1,5,1	1,1,4	5,5,7	3,1,4	256	149	0.370389718708	1.0	0.368,0.744,0.127	0.492,0.744,0.505	-0.167
ENSMUSG00000038070	Cntln	4	+	85063177	85063355	85063180	85063355	85049603	85050136	4,7,0	0,0,0	0,0,4	0,2,0	152	149	1	1.0	1.0,1.0,NA	NA,0.0,1.0	0.5
ENSMUSG00000028099	Polr3c	3	-	96716666	96716805	96716666	96716747	96719233	96719326	3,2,4	87,99,130	4,6,9	111,146,165	207	149	1	1.0	0.024,0.014,0.022	0.025,0.029,0.038	-0.011
ENSMUSG00000028099	Polr3c	3	-	96723513	96724052	96723513	96723699	96725833	96725999	144,217,207	0,0,1	197,204,259	0,0,0	502	149	1	1.0	1.0,1.0,0.984	1.0,1.0,1.0	-0.005
ENSMUSG00000038147	Cd84	1	+	171884584	171884679	171884587	171884679	171851802	171852135	5,4,10	4,3,1	4,12,8	1,5,1	152	149	0.835354631413	1.0	0.551,0.567,0.907	0.797,0.702,0.887	-0.12
ENSMUSG00000038147	Cd84	1	+	171884584	171884679	171884587	171884679	171873304	171873439	359,450,518	79,87,92	429,557,700	73,122,140	152	149	1	1.0	0.817,0.835,0.847	0.852,0.817,0.831	-0.0
ENSMUSG00000025271	Pfkfb1	X	+	150589795	150590084	150589952	150590084	150588944	150589044	0,4,0	0,0,1	1,2,3	4,5,0	306	149	1	1.0	NA,1.0,0.0	0.109,0.163,1.0	0.076
ENSMUSG00000029175	Slc35f6	5	+	30655494	30656100	30655887	30656100	30654747	30654820	402,409,364	0,0,0	339,424,461	0,1,0	542	149	1	1.0	1.0,1.0,1.0	1.0,0.991,1.0	0.003
ENSMUSG00000006315	Tmem147	7	-	30727986	30728129	30727986	30728108	30728204	30728289	3,2,4	265,240,321	1,8,0	248,336,288	170	149	1	1.0	0.01,0.007,0.011	0.004,0.02,0.0	0.001
ENSMUSG00000006315	Tmem147	7	-	30728656	30728741	30728656	30728716	30729201	30729271	0,0,0	200,229,231	3,1,0	181,243,264	174	149	1	1.0	0.0,0.0,0.0	0.014,0.004,0.0	-0.006
ENSMUSG00000026365	Cfh	1	-	140108757	140108943	140108757	140108940	140112432	140112606	8,23,3	16,12,26	0,17,9	13,22,12	152	149	0.954103252021	1.0	0.329,0.653,0.102	0.0,0.431,0.424	0.076
ENSMUSG00000035585	Tsen34	7	+	3700527	3701004	3700614	3701004	3695351	3695621	191,233,248	0,0,2	184,233,353	0,0,0	236	149	1	1.0	1.0,1.0,0.987	1.0,1.0,1.0	-0.004
ENSMUSG00000041740	Rnf10	5	-	115241769	115242061	115241769	115242058	115242392	115242551	333,418,415	20,43,47	284,505,443	25,46,47	152	149	1	1.0	0.942,0.905,0.896	0.918,0.915,0.902	0.003
ENSMUSG00000041740	Rnf10	5	-	115248914	115249173	115248914	115249170	115249396	115249522	42,59,45	343,427,408	58,59,64	344,563,472	152	149	1	1.0	0.107,0.119,0.098	0.142,0.093,0.117	-0.009
ENSMUSG00000041740	Rnf10	5	-	115248914	115249173	115248914	115249170	115249969	115250130	0,4,0	2,3,0	2,1,7	6,1,3	152	149	1	1.0	0.0,0.567,NA	0.246,0.495,0.696	-0.195
ENSMUSG00000025085	Ablim1	19	-	57046924	57047071	57046924	57047065	57049461	57049509	0,0,1	0,0,0	0,1,0	0,1,0	155	149	1	1.0	NA,NA,1.0	NA,0.49,NA	0.51
ENSMUSG00000040940	Arhgef1	7	+	24912056	24912352	24912309	24912352	24908310	24908424	264,292,306	0,4,0	261,347,394	0,0,0	402	149	1	1.0	1.0,0.964,1.0	1.0,1.0,1.0	-0.012
ENSMUSG00000040940	Arhgef1	7	+	24916800	24916941	24916803	24916941	24916017	24916053	213,236,267	16,20,22	168,253,279	21,31,11	152	149	1	1.0	0.929,0.92,0.922	0.887,0.889,0.961	0.011
ENSMUSG00000040940	Arhgef1	7	+	24918519	24919351	24919183	24919351	24917894	24918000	156,189,195	13,2,10	195,219,251	14,8,23	813	149	0.67594391981	1.0	0.687,0.945,0.781	0.719,0.834,0.667	0.064
ENSMUSG00000039137	Whrn	4	-	63416411	63416593	63416411	63416590	63418087	63418622	0,3,7	4,0,1	0,8,4	0,0,0	152	149	1	1.0	0.0,1.0,0.873	NA,1.0,1.0	-0.376
ENSMUSG00000039137	Whrn	4	-	63429085	63429417	63429085	63429118	63431849	63432059	0,2,0	0,0,0	0,1,1	0,0,1	448	149	1	1.0	NA,1.0,NA	NA,1.0,0.25	0.375
ENSMUSG00000026977	March7	2	+	60233898	60234997	60233933	60234997	60232199	60232367	123,112,96	1,0,2	118,153,170	1,1,5	184	149	1	1.0	0.99,1.0,0.975	0.99,0.992,0.965	0.006
ENSMUSG00000038126	Mphosph9	5	-	124320844	124320998	124320844	124320954	124324873	124325137	1,2,0	0,2,0	3,1,0	0,0,0	193	149	1	1.0	1.0,0.436,NA	1.0,1.0,NA	-0.282
ENSMUSG00000062908	Acadm	3	-	153938896	153939167	153938896	153938966	153941882	153941970	114,126,110	4,0,0	93,105,173	0,0,1	350	149	1	1.0	0.924,1.0,1.0	1.0,1.0,0.987	-0.021
ENSMUSG00000025185	Loxl4	19	-	42604131	42604318	42604131	42604315	42604806	42605026	0,0,0	4,2,5	2,2,1	2,1,1	152	149	0.00755930576025	0.678820280191	0.0,0.0,0.0	0.495,0.662,0.495	-0.551
ENSMUSG00000035949	Fbxw2	2	-	34822557	34823067	34822557	34822975	34825961	34826070	164,187,157	28,31,22	122,179,167	25,25,33	241	149	1	1.0	0.784,0.789,0.815	0.751,0.816,0.758	0.021
ENSMUSG00000031982	Arv1	8	+	124728328	124728482	124728368	124728482	124725255	124725375	16,13,19	5,3,8	12,25,28	3,7,1	189	149	0.335200754658	1.0	0.716,0.774,0.652	0.759,0.738,0.957	-0.104
ENSMUSG00000038421	Fcrla	1	-	170920833	170921118	170920833	170920984	170921517	170921784	0,1,1	0,0,1	5,9,1	0,0,0	283	149	1	1.0	NA,1.0,0.345	1.0,1.0,1.0	-0.328
ENSMUSG00000030826	Bcat2	7	+	45585110	45585230	45585125	45585230	45584916	45585027	130,222,209	0,0,0	147,196,183	0,0,2	164	149	1	1.0	1.0,1.0,1.0	1.0,1.0,0.988	0.004
ENSMUSG00000053819	Camk2d	3	+	126801723	126801761	126801726	126801761	126798237	126798280	94,115,90	8,7,3	119,172,207	3,8,6	152	149	1	1.0	0.92,0.942,0.967	0.975,0.955,0.971	-0.024
ENSMUSG00000004266	Ptpn6	6	-	124720706	124721222	124720706	124720908	124721575	124721667	2069,2308,2445	1,1,12	2175,3020,3324	3,2,6	463	149	1	1.0	0.999,0.999,0.985	0.996,0.998,0.994	-0.002
ENSMUSG00000060771	Tsga10	1	-	37841184	37841352	37841184	37841308	37842454	37842520	9,15,14	0,0,2	9,17,32	1,1,0	193	149	1	1.0	1.0,1.0,0.844	0.874,0.929,1.0	0.014
ENSMUSG00000047554	Tmem41b	7	-	109979388	109979489	109979388	109979482	109980988	109981117	1,6,1	64,87,69	2,0,0	72,101,76	156	149	1	1.0	0.015,0.062,0.014	0.026,0.0,0.0	0.022
ENSMUSG00000038543	BC028528	3	-	95884969	95885071	95884969	95885068	95888140	95888296	101,96,90	65,74,75	129,135,76	54,65,72	152	149	0.782724752364	1.0	0.604,0.56,0.541	0.701,0.671,0.509	-0.059
ENSMUSG00000028453	Fancg	4	-	43003226	43003344	43003226	43003312	43003782	43003932	34,22,16	0,0,4	10,28,22	0,0,0	181	149	1	1.0	1.0,1.0,0.767	1.0,1.0,1.0	-0.078
ENSMUSG00000028453	Fancg	4	-	43004743	43005033	43004743	43005008	43005210	43005277	13,21,18	0,0,1	6,15,21	0,1,1	174	149	1	1.0	1.0,1.0,0.939	1.0,0.928,0.947	0.021
ENSMUSG00000010609	Psen2	1	-	180229385	180229487	180229385	180229484	180229841	180229925	180,192,215	4,12,16	162,225,289	11,17,14	152	149	1	1.0	0.978,0.94,0.929	0.935,0.928,0.953	0.01
ENSMUSG00000053291	Rab4b	7	-	27174715	27174840	27174715	27174778	27175778	27175893	11,7,14	218,210,266	2,21,9	203,259,321	211	149	1	1.0	0.034,0.023,0.036	0.007,0.054,0.019	0.004
ENSMUSG00000038777	Sema6c	3	+	95169528	95169713	95169581	95169713	95169163	95169381	0,0,0	0,0,2	0,1,0	1,2,0	202	149	1	1.0	NA,NA,0.0	0.0,0.269,NA	-0.135
ENSMUSG00000079845	Xlr4a	X	-	73081473	73081601	73081473	73081588	73081984	73082067	1,0,1	0,2,0	1,2,2	0,0,0	162	149	1	1.0	1.0,0.0,1.0	1.0,1.0,1.0	-0.333
ENSMUSG00000079845	Xlr4a	X	-	73081473	73081601	73081473	73081588	73082020	73082067	0,2,0	0,0,1	2,0,1	0,0,0	162	149	1	1.0	NA,1.0,0.0	1.0,NA,1.0	-0.5
ENSMUSG00000059689	Zfp637	6	+	117844982	117845955	117845024	117845955	117843252	117843392	4,1,6	20,26,32	0,5,6	22,37,44	191	149	1	1.0	0.135,0.029,0.128	0.0,0.095,0.096	0.034
ENSMUSG00000015748	Prpf3	3	-	95835353	95835525	95835353	95835467	95835643	95835743	0,0,0	44,51,59	0,2,1	48,63,74	207	149	1	1.0	0.0,0.0,0.0	0.0,0.022,0.01	-0.011
ENSMUSG00000015748	Prpf3	3	-	95840669	95840749	95840669	95840744	95844185	95844352	62,60,60	0,0,1	68,52,44	0,0,3	154	149	1	1.0	1.0,1.0,0.983	1.0,1.0,0.934	0.016
ENSMUSG00000033581	Igf2bp2	16	-	22063581	22065167	22063581	22063713	22068142	22068259	160,228,204	0,1,1	169,237,309	0,1,0	1603	149	1	1.0	1.0,0.955,0.95	1.0,0.957,1.0	-0.017
ENSMUSG00000046169	Adamts6	13	+	104313630	104313719	104313635	104313719	104312714	104312926	0,0,8	4,0,0	0,0,1	0,0,1	154	149	1	1.0	0.0,NA,1.0	NA,NA,0.492	0.008
ENSMUSG00000025165	Sectm1a	11	-	121068683	121068846	121068683	121068737	121069034	121069088	2,1,2	0,2,0	1,2,8	1,1,0	258	149	1	1.0	1.0,0.224,1.0	0.366,0.536,1.0	0.107
ENSMUSG00000026781	Acbd5	2	+	23075489	23075610	23075545	23075610	23069450	23069619	125,114,95	0,1,0	103,130,154	0,0,0	205	149	1	1.0	1.0,0.988,1.0	1.0,1.0,1.0	-0.004
ENSMUSG00000026781	Acbd5	2	+	23099561	23099764	23099564	23099764	23094288	23094517	60,60,63	17,38,18	29,55,67	16,49,26	152	149	0.47641103367	1.0	0.776,0.608,0.774	0.64,0.524,0.716	0.093
ENSMUSG00000028854	Slc9a1	4	+	133419924	133419995	133419946	133419995	133419453	133419543	96,76,63	1,2,1	81,108,134	1,0,1	171	149	1	1.0	0.988,0.971,0.982	0.986,1.0,0.992	-0.012
ENSMUSG00000028911	Srsf4	4	+	131886106	131886304	131886130	131886304	131885308	131885492	0,2,4	35,20,15	4,2,0	20,41,31	173	149	1	1.0	0.0,0.079,0.187	0.147,0.04,0.0	0.026
ENSMUSG00000024013	Fgd2	17	+	29368122	29368330	29368183	29368330	29367920	29367979	15,1,12	16,20,11	3,5,11	17,13,20	210	149	0.861857718026	1.0	0.399,0.034,0.436	0.111,0.214,0.281	0.088
ENSMUSG00000063052	Lrrc40	3	+	158041585	158041659	158041619	158041659	158040440	158040622	30,19,13	0,0,0	22,23,20	1,1,0	183	149	1	1.0	1.0,1.0,1.0	0.947,0.949,1.0	0.035
ENSMUSG00000029415	Sdad1	5	-	92298191	92298261	92298191	92298258	92300061	92300163	45,52,52	0,5,0	51,79,71	3,0,1	152	149	1	1.0	1.0,0.911,1.0	0.943,1.0,0.986	-0.006
ENSMUSG00000031506	Ptpn7	1	+	135136098	135137461	135137323	135137461	135134830	135134915	145,216,221	2,0,2	141,264,216	0,0,0	1374	149	1	1.0	0.887,1.0,0.923	1.0,1.0,1.0	-0.063
ENSMUSG00000027589	Pcmtd2	2	+	181851581	181851709	181851585	181851709	181846467	181846639	1,4,0	17,20,17	1,0,0	10,13,18	153	149	1	1.0	0.054,0.163,0.0	0.089,0.0,0.0	0.043
ENSMUSG00000026339	Ccdc93	1	+	121462232	121462283	121462235	121462283	121461886	121461979	69,65,61	7,4,7	60,77,103	10,9,9	152	149	1	1.0	0.906,0.941,0.895	0.855,0.893,0.918	0.025
ENSMUSG00000026339	Ccdc93	1	+	121494395	121497068	121496983	121497068	121492904	121492987	82,76,87	0,0,0	63,79,114	0,3,2	2737	149	0.202166571855	1.0	1.0,1.0,1.0	1.0,0.589,0.756	0.218
ENSMUSG00000066235	Pomgnt2	9	-	121995066	121995117	121995066	121995113	121995875	121996009	0,0,1	0,0,2	0,0,0	0,0,2	153	149	1	1.0	NA,NA,0.327	NA,NA,0.0	0.327
ENSMUSG00000003721	Insig2	1	-	121307139	121307318	121307139	121307306	121312200	121312414	1,0,0	52,77,76	2,2,2	72,76,86	161	149	1	1.0	0.017,0.0,0.0	0.025,0.024,0.021	-0.018
ENSMUSG00000029547	Ints1	5	-	139771536	139771729	139771536	139771723	139771815	139771921	0,0,0	21,29,25	1,0,1	31,28,24	155	149	1	1.0	0.0,0.0,0.0	0.03,0.0,0.039	-0.023
ENSMUSG00000025437	Usp33	3	+	152374890	152374985	152374914	152374985	152374619	152374789	18,49,17	23,19,19	30,43,40	18,21,35	173	149	0.991561844088	1.0	0.403,0.69,0.435	0.589,0.638,0.496	-0.065
ENSMUSG00000041570	Camsap2	1	-	136274800	136274900	136274800	136274873	136276537	136276758	4,7,2	20,39,26	0,3,2	33,55,34	176	149	0.364102943835	1.0	0.145,0.132,0.061	0.0,0.044,0.047	0.082
ENSMUSG00000028184	Adgrl2	3	-	148820972	148821054	148820972	148821025	148822954	148823051	6,2,3	9,15,5	11,6,7	3,0,0	178	149	8.88292511769e-08	9.94887613181e-05	0.358,0.1,0.334	0.754,1.0,1.0	-0.654
ENSMUSG00000028184	Adgrl2	3	-	148820972	148821054	148820972	148821025	148822987	148823051	0,0,1	2,1,0	7,2,3	0,2,4	178	149	0.000425131933388	0.0892777060115	0.0,0.0,1.0	1.0,0.456,0.386	-0.281
ENSMUSG00000028184	Adgrl2	3	-	148852566	148852860	148852566	148852662	148858732	148859533	130,92,140	0,2,5	141,160,178	3,6,0	347	149	1	1.0	1.0,0.952,0.923	0.953,0.92,1.0	0.001
ENSMUSG00000041351	Rap1gap	4	+	137728228	137728363	137728259	137728363	137727676	137727779	1,0,0	2,2,4	5,0,0	1,1,2	180	149	1	1.0	0.293,0.0,0.0	0.805,0.0,0.0	-0.171
ENSMUSG00000040374	Pex2	3	-	5560499	5561764	5560499	5561760	5562668	5562732	75,60,61	7,4,9	56,108,86	13,15,11	153	149	1	1.0	0.913,0.936,0.868	0.808,0.875,0.884	0.05
ENSMUSG00000039308	Ndst2	14	-	20727177	20727373	20727177	20727360	20727486	20727615	1,0,1	22,56,47	0,0,1	59,49,66	162	149	1	1.0	0.04,0.0,0.019	0.0,0.0,0.014	0.015
ENSMUSG00000039308	Ndst2	14	-	20728075	20728261	20728075	20728186	20728450	20728605	62,108,128	0,1,0	75,107,154	0,5,0	224	149	1	1.0	1.0,0.986,1.0	1.0,0.934,1.0	0.017
ENSMUSG00000026767	Mindy3	2	-	12403997	12404168	12403997	12404166	12405859	12405920	91,122,97	0,2,0	95,133,144	1,0,0	151	149	1	1.0	1.0,0.984,1.0	0.989,1.0,1.0	-0.002
ENSMUSG00000029428	Stx2	5	-	128996361	128996461	128996361	128996457	128999509	128999587	148,170,167	1,3,0	233,280,311	1,0,2	153	149	1	1.0	0.993,0.982,1.0	0.996,1.0,0.993	-0.005
ENSMUSG00000031010	Usp9x	X	+	13116608	13116757	13116623	13116757	13114507	13114644	35,54,42	29,36,33	70,67,75	40,35,47	164	149	0.744810482577	1.0	0.523,0.577,0.536	0.614,0.635,0.592	-0.068
ENSMUSG00000015290	Ubl4a	X	-	74367700	74368010	74367700	74367909	74368152	74368258	0,0,1	186,250,222	4,1,0	249,299,296	250	149	1	1.0	0.0,0.0,0.003	0.009,0.002,0.0	-0.003
ENSMUSG00000027953	Slc50a1	3	-	89269049	89269298	89269049	89269211	89269826	89270139	15,7,13	100,108,92	14,11,14	81,74,140	236	149	1	1.0	0.087,0.039,0.082	0.098,0.086,0.059	-0.012
ENSMUSG00000020782	Llgl2	11	+	115854731	115854859	115854811	115854859	115854546	115854575	0,1,0	1,8,3	3,1,1	4,9,4	229	149	0.625799725641	1.0	0.0,0.075,0.0	0.328,0.067,0.14	-0.153
ENSMUSG00000073436	Eme2	17	-	24894570	24894755	24894570	24894707	24894854	24895059	11,17,3	0,0,1	7,7,8	3,4,1	197	149	0.00563721628725	0.59940054745	1.0,1.0,0.694	0.638,0.57,0.858	0.209
ENSMUSG00000037966	Ninj1	13	+	49194838	49195057	49194893	49195057	49193735	49193964	47,38,50	2157,2264,2334	70,39,54	2246,2873,2691	204	149	1	1.0	0.016,0.012,0.015	0.022,0.01,0.014	-0.001
ENSMUSG00000027185	Nat10	2	-	103725663	103726239	103725663	103725762	103726715	103726888	53,56,30	0,0,1	37,51,51	0,0,4	626	149	1	1.0	1.0,1.0,0.877	1.0,1.0,0.752	0.042
ENSMUSG00000034928	Rnf44	13	-	54683042	54683219	54683042	54683216	54683594	54683762	56,46,38	46,47,68	49,37,57	48,63,64	152	149	1	1.0	0.544,0.49,0.354	0.5,0.365,0.466	0.019
ENSMUSG00000034928	Rnf44	13	-	54683960	54684089	54683960	54684086	54684337	54684488	0,6,5	56,80,80	0,6,9	78,68,111	152	149	1	1.0	0.0,0.068,0.058	0.0,0.08,0.074	-0.009
ENSMUSG00000034928	Rnf44	13	-	54683960	54684150	54683960	54684086	54684337	54684488	13,28,5	56,80,80	11,14,21	78,68,111	213	149	1	1.0	0.14,0.197,0.042	0.09,0.126,0.117	0.015
ENSMUSG00000034928	Rnf44	13	-	54683960	54684150	54683960	54684089	54684337	54684488	13,28,5	0,6,5	11,14,21	0,6,9	210	149	1	1.0	1.0,0.768,0.415	1.0,0.623,0.623	-0.021
ENSMUSG00000048000	Gigyf2	1	+	87406983	87407201	87407001	87407201	87403666	87403846	37,25,33	8,12,5	21,38,52	15,8,15	167	149	0.880947862161	1.0	0.805,0.65,0.855	0.555,0.809,0.756	0.063
ENSMUSG00000048000	Gigyf2	1	+	87407534	87407723	87407537	87407723	87407292	87407455	22,42,45	2,5,5	39,63,43	8,1,0	152	149	0.787906929173	1.0	0.915,0.892,0.898	0.827,0.984,1.0	-0.035
ENSMUSG00000048000	Gigyf2	1	+	87440359	87440612	87440387	87440612	87436768	87436891	0,0,0	42,46,55	0,0,1	46,67,75	177	149	1	1.0	0.0,0.0,0.0	0.0,0.0,0.011	-0.004
ENSMUSG00000026826	Nr4a2	2	-	57108560	57108739	57108560	57108618	57109062	57109265	5,4,5	2,0,5	8,19,15	0,0,2	270	149	0.0154788384345	1.0	0.58,1.0,0.356	1.0,1.0,0.805	-0.29
ENSMUSG00000026826	Nr4a2	2	-	57112950	57113289	57112950	57113072	57114717	57115038	0,2,0	2,2,2	1,1,2	3,0,1	366	149	1	1.0	0.0,0.289,0.0	0.119,1.0,0.449	-0.426
ENSMUSG00000010453	Kansl3	1	-	36365481	36365632	36365481	36365585	36367749	36368034	7,20,9	1,0,0	27,22,20	0,0,0	196	149	1	1.0	0.842,1.0,1.0	1.0,1.0,1.0	-0.053
ENSMUSG00000010453	Kansl3	1	-	36365481	36365652	36365481	36365585	36367749	36368034	16,46,25	1,0,0	40,49,33	0,0,0	216	149	1	1.0	0.917,1.0,1.0	1.0,1.0,1.0	-0.028
ENSMUSG00000010453	Kansl3	1	-	36365481	36365652	36365481	36365632	36367749	36368034	10,27,18	1,1,2	15,27,19	2,0,6	169	149	1	1.0	0.898,0.96,0.888	0.869,1.0,0.736	0.047
ENSMUSG00000010453	Kansl3	1	-	36365481	36365652	36365481	36365585	36367768	36368034	34,43,28	3,0,0	28,47,34	0,2,0	216	149	1	1.0	0.887,1.0,1.0	1.0,0.942,1.0	-0.018
ENSMUSG00000036916	Zfp280c	X	-	48578379	48578556	48578379	48578529	48588702	48588749	4,8,9	0,1,10	2,6,6	1,7,11	176	149	0.0533067987396	1.0	1.0,0.871,0.432	0.629,0.421,0.316	0.312
ENSMUSG00000039697	Ncoa7	10	-	30690756	30691787	30690756	30691754	30694068	30694253	19,27,37	6,1,2	31,47,29	4,11,2	182	149	1	1.0	0.722,0.957,0.938	0.864,0.778,0.922	0.018
ENSMUSG00000022749	Tbc1d23	16	-	57212370	57212575	57212370	57212490	57214163	57214269	135,145,115	6,7,18	163,213,212	27,25,11	234	149	1	1.0	0.935,0.93,0.803	0.794,0.844,0.925	0.035
ENSMUSG00000026222	Sp100	1	+	85673624	85673771	85673681	85673771	85666913	85667003	186,200,224	0,3,0	251,369,318	0,0,0	206	149	1	1.0	1.0,0.98,1.0	1.0,1.0,1.0	-0.007
ENSMUSG00000026222	Sp100	1	+	85673624	85673771	85673681	85673771	85670001	85670082	778,911,881	34,39,34	956,1437,1481	54,59,100	206	149	1	1.0	0.943,0.944,0.949	0.928,0.946,0.915	0.016
ENSMUSG00000026222	Sp100	1	+	85674654	85675266	85675194	85675266	85673624	85673771	46,27,30	508,649,652	61,62,39	736,1038,1048	689	149	1	1.0	0.019,0.009,0.01	0.018,0.013,0.008	-0.0
ENSMUSG00000040225	Prrc2c	1	-	162723109	162723287	162723109	162723281	162724703	162724869	40,24,46	18,12,19	31,95,78	17,34,30	155	149	1	1.0	0.681,0.658,0.699	0.637,0.729,0.714	-0.014
ENSMUSG00000026004	Kansl1l	1	-	66773421	66773619	66773421	66773514	66777966	66778108	5,1,2	4,9,4	4,7,6	11,14,4	254	149	0.773119695428	1.0	0.423,0.061,0.227	0.176,0.227,0.468	-0.053
ENSMUSG00000015522	Arnt	3	+	95493697	95493860	95493700	95493860	95491022	95491170	51,57,55	9,19,21	67,71,68	8,22,25	152	149	1	1.0	0.847,0.746,0.72	0.891,0.76,0.727	-0.022
ENSMUSG00000001729	Akt1	12	-	112662179	112662334	112662179	112662308	112671515	112671654	1,0,0	293,353,310	0,0,0	241,368,457	175	149	1	1.0	0.003,0.0,0.0	0.0,0.0,0.0	0.001
ENSMUSG00000033792	Atp7a	X	+	106088334	106088517	106088337	106088517	106086088	106086814	21,29,23	34,37,39	15,23,27	28,38,36	152	149	1	1.0	0.377,0.434,0.366	0.344,0.372,0.424	0.012
ENSMUSG00000030881	Arfip2	7	-	105638208	105638344	105638208	105638327	105639008	105639105	0,0,0	88,65,72	1,0,0	38,99,117	166	149	1	1.0	0.0,0.0,0.0	0.023,0.0,0.0	-0.008
ENSMUSG00000030881	Arfip2	7	-	105639008	105639105	105639008	105639093	105639324	105639465	95,66,75	0,0,1	38,98,123	3,0,0	161	149	1	1.0	1.0,1.0,0.986	0.921,1.0,1.0	0.022
ENSMUSG00000030881	Arfip2	7	-	105639008	105639189	105639008	105639093	105639324	105639465	15,12,13	0,0,1	4,9,16	3,0,0	245	149	1	1.0	1.0,1.0,0.888	0.448,1.0,1.0	0.147
ENSMUSG00000030881	Arfip2	7	-	105639008	105639189	105639008	105639105	105639324	105639465	8,4,5	88,58,67	3,4,4	37,93,111	233	149	1	1.0	0.055,0.042,0.046	0.049,0.027,0.023	0.015
ENSMUSG00000026104	Stat1	1	+	52147882	52147999	52147900	52147999	52147293	52147377	0,0,0	1567,1838,1748	5,2,3	1911,2873,2971	167	149	1	1.0	0.0,0.0,0.0	0.002,0.001,0.001	-0.001
ENSMUSG00000068882	Ssb	2	+	69870677	69870833	69870680	69870833	69870384	69870580	363,397,453	16,15,31	412,550,536	33,30,41	152	149	1	1.0	0.957,0.963,0.935	0.924,0.947,0.928	0.019
ENSMUSG00000035242	Oaz1	10	+	80828710	80828796	80828718	80828796	80828460	80828633	2604,2749,3152	16,14,6	2595,3515,3814	8,16,16	157	149	1	1.0	0.994,0.995,0.998	0.997,0.995,0.996	-0.0
ENSMUSG00000029177	Cenpa	5	+	30673266	30673443	30673292	30673443	30672981	30673059	0,3,0	45,74,62	1,0,1	25,64,62	175	149	1	1.0	0.0,0.033,0.0	0.033,0.0,0.014	-0.005
ENSMUSG00000030761	Myo7a	7	-	98064112	98064309	98064112	98064237	98064733	98064924	0,0,0	27,45,28	1,0,0	29,28,30	221	149	1	1.0	0.0,0.0,0.0	0.023,0.0,0.0	-0.008
ENSMUSG00000030761	Myo7a	7	-	98065611	98065895	98065611	98065781	98066340	98066467	3,12,17	19,25,29	3,12,6	14,29,27	263	149	1	1.0	0.082,0.214,0.249	0.108,0.19,0.112	0.045
ENSMUSG00000009995	Taz	X	+	74288447	74288513	74288450	74288513	74288177	74288219	13,18,25	51,59,66	12,20,17	53,71,85	152	149	1	1.0	0.2,0.23,0.271	0.182,0.216,0.164	0.046
ENSMUSG00000097290	1300002E11Rik	16	+	21800714	21800836	21800774	21800836	21795849	21795975	2,3,5	0,4,4	2,12,14	6,2,7	209	149	1	1.0	1.0,0.348,0.471	0.192,0.811,0.588	0.076
ENSMUSG00000039988	Ankrd13c	3	+	157972999	157975294	157975227	157975294	157972231	157972317	59,53,86	0,2,3	79,89,107	5,1,0	2377	149	1	1.0	1.0,0.624,0.642	0.498,0.848,1.0	-0.027
ENSMUSG00000026280	Atg4b	1	+	93775627	93778364	93778284	93778364	93775132	93775234	198,202,177	1,4,3	200,237,210	0,8,0	2806	149	0.73788354652	1.0	0.913,0.728,0.758	1.0,0.611,1.0	-0.071
ENSMUSG00000029192	Tbc1d14	5	-	36505024	36505134	36505024	36505107	36507577	36508431	41,72,46	0,0,0	38,68,67	0,1,0	176	149	1	1.0	1.0,1.0,1.0	1.0,0.983,1.0	0.006
ENSMUSG00000029192	Tbc1d14	5	-	36507577	36508431	36507577	36507706	36512453	36512548	17,39,38	1,2,2	24,54,37	0,0,0	874	149	0.340765626072	1.0	0.743,0.769,0.764	1.0,1.0,1.0	-0.241
ENSMUSG00000030720	Cln3	7	-	126582999	126583100	126582999	126583096	126583302	126583447	62,47,48	142,139,135	47,52,69	132,199,212	153	149	1	1.0	0.298,0.248,0.257	0.257,0.203,0.241	0.034
ENSMUSG00000037503	Fam168b	1	-	34819591	34819790	34819591	34819769	34819866	34820009	28,42,28	125,122,119	29,23,47	129,181,172	170	149	1	1.0	0.164,0.232,0.171	0.165,0.1,0.193	0.036
ENSMUSG00000037503	Fam168b	1	-	34819866	34820009	34819866	34819963	34824019	34824055	76,64,70	0,0,0	78,75,100	0,1,0	195	149	1	1.0	1.0,1.0,1.0	1.0,0.983,1.0	0.006
ENSMUSG00000037503	Fam168b	1	-	34819866	34819963	34819866	34819920	34828766	34828847	46,53,48	0,0,0	37,67,49	2,0,0	192	149	1	1.0	1.0,1.0,1.0	0.935,1.0,1.0	0.022
ENSMUSG00000037503	Fam168b	1	-	34819866	34820009	34819866	34819920	34828766	34828847	239,284,233	0,0,0	243,295,293	2,0,0	238	149	1	1.0	1.0,1.0,1.0	0.987,1.0,1.0	0.004
ENSMUSG00000037503	Fam168b	1	-	34819866	34820009	34819866	34819963	34828766	34828847	193,236,193	0,5,8	207,228,246	1,0,2	195	149	1	1.0	1.0,0.973,0.949	0.994,1.0,0.989	-0.02
ENSMUSG00000031278	Acsl4	X	-	142351378	142351618	142351378	142351615	142360386	142360436	79,106,91	36,27,32	85,137,154	28,42,57	152	149	1	1.0	0.683,0.794,0.736	0.748,0.762,0.726	-0.008
ENSMUSG00000031278	Acsl4	X	-	142351378	142351908	142351378	142351615	142360386	142360436	53,55,51	36,27,32	69,84,67	28,42,57	442	149	1	1.0	0.332,0.407,0.349	0.454,0.403,0.284	-0.018
ENSMUSG00000031278	Acsl4	X	-	142351378	142351908	142351378	142351618	142360386	142360436	47,49,44	73,100,84	64,81,54	80,134,141	439	149	1	1.0	0.179,0.143,0.151	0.214,0.17,0.115	-0.009
ENSMUSG00000019792	Trmt11	10	-	30590842	30591102	30590842	30590935	30594114	30594188	9,3,8	0,1,0	7,11,18	3,1,2	316	149	0.0766326247136	1.0	1.0,0.586,1.0	0.524,0.838,0.809	0.138
ENSMUSG00000026335	Pam	1	-	97825836	97826040	97825836	97826037	97831454	97831508	86,73,91	5,11,4	62,90,123	9,24,8	152	149	0.793127397904	1.0	0.944,0.867,0.957	0.871,0.786,0.938	0.058
ENSMUSG00000035521	Gnptg	17	-	25235344	25235480	25235344	25235459	25235533	25235627	0,0,1	98,80,95	0,0,0	110,123,132	170	149	1	1.0	0.0,0.0,0.009	0.0,0.0,0.0	0.003
ENSMUSG00000043372	Hexim2	11	+	103134031	103134141	103134034	103134141	103133344	103133457	0,0,0	5,0,0	0,0,2	0,1,0	152	149	1	1.0	0.0,NA,NA	NA,0.0,1.0	-0.5
ENSMUSG00000026082	Rev1	1	-	38074314	38075023	38074314	38074443	38079289	38079398	16,9,6	9,13,8	15,25,21	13,7,12	729	149	0.345251752412	1.0	0.267,0.124,0.133	0.191,0.422,0.263	-0.117
ENSMUSG00000026082	Rev1	1	-	38079289	38079398	38079289	38079395	38083703	38083820	7,15,6	5,0,2	6,8,11	0,0,1	152	149	0.184253530625	1.0	0.578,1.0,0.746	1.0,1.0,0.915	-0.197
ENSMUSG00000028949	Smarcd3	5	-	24593636	24593831	24593636	24593772	24593921	24594019	5,0,1	0,0,4	1,0,5	0,0,1	208	149	1	1.0	1.0,NA,0.152	1.0,NA,0.782	-0.315
ENSMUSG00000030166	Rad52	6	+	119922471	119922823	119922474	119922823	119920806	119921028	12,9,1	1,1,2	3,13,21	2,3,0	152	149	1	1.0	0.922,0.898,0.329	0.595,0.809,1.0	-0.085
ENSMUSG00000029169	Dhx15	5	-	52157454	52157577	52157454	52157569	52160229	52160421	275,332,328	2,0,0	280,431,408	0,7,2	157	149	1	1.0	0.992,1.0,1.0	1.0,0.983,0.995	0.005
ENSMUSG00000041939	Mvk	5	+	114450240	114450421	114450276	114450421	114446158	114446306	12,21,13	48,48,42	15,27,27	42,60,70	185	149	1	1.0	0.168,0.261,0.2	0.223,0.266,0.237	-0.032
ENSMUSG00000033880	Lgals3bp	11	-	118398120	118398571	118398120	118398252	118399727	118399801	3583,3886,4320	0,0,0	3977,6177,6434	0,0,4	468	149	1	1.0	1.0,1.0,1.0	1.0,1.0,0.998	0.001
ENSMUSG00000007613	Tgfbr1	4	+	47393246	47393489	47393258	47393489	47383748	47383994	43,43,29	37,26,35	38,43,40	33,41,27	161	149	1	1.0	0.518,0.605,0.434	0.516,0.493,0.578	-0.01
ENSMUSG00000001517	Foxm1	6	+	128372530	128372603	128372533	128372603	128371967	128372012	1,0,2	3,10,4	1,1,0	1,7,14	152	149	1	1.0	0.246,0.0,0.329	0.495,0.123,0.0	-0.014
ENSMUSG00000039449	Prpf18	2	-	4643650	4643784	4643650	4643764	4645568	4645673	1,0,1	75,56,56	0,4,0	51,94,63	169	149	1	1.0	0.012,0.0,0.015	0.0,0.036,0.0	-0.003
ENSMUSG00000027165	B230118H07Rik	2	-	101583520	101583587	101583520	101583583	101585243	101585315	13,13,13	0,0,0	19,12,18	1,0,0	153	149	1	1.0	1.0,1.0,1.0	0.949,1.0,1.0	0.017
ENSMUSG00000037470	Uggt1	1	-	36174078	36174210	36174078	36174130	36174895	36175102	132,165,168	1,1,0	129,187,202	1,0,2	229	149	1	1.0	0.988,0.991,1.0	0.988,1.0,0.985	0.002
ENSMUSG00000026705	Klhl20	1	-	161098262	161099285	161098262	161098396	161101450	161101634	18,42,40	0,1,0	32,24,59	0,0,0	1038	149	1	1.0	1.0,0.858,1.0	1.0,1.0,1.0	-0.047
ENSMUSG00000039221	Rpl22l1	3	+	28806499	28806592	28806502	28806592	28805564	28805581	12,20,3	0,0,2	8,5,9	2,1,2	152	149	0.420026624064	1.0	1.0,1.0,0.595	0.797,0.831,0.815	0.051
ENSMUSG00000039221	Rpl22l1	3	+	28806669	28806858	28806736	28806858	28806499	28806592	26,83,66	591,793,682	68,91,91	667,1014,896	216	149	1	1.0	0.029,0.067,0.063	0.066,0.058,0.065	-0.01
ENSMUSG00000034160	Ogt	X	+	101642975	101643156	101643005	101643156	101640217	101640322	89,87,85	22,23,32	91,85,61	20,38,30	179	149	1	1.0	0.771,0.759,0.689	0.791,0.651,0.629	0.049
ENSMUSG00000027835	Pdcd10	3	-	75533540	75533594	75533540	75533590	75541159	75541378	295,335,341	2,0,0	333,468,534	0,0,0	153	149	1	1.0	0.993,1.0,1.0	1.0,1.0,1.0	-0.002
ENSMUSG00000068735	Trp53i11	2	+	93197461	93197748	93197608	93197748	93196896	93196978	3,2,3	1,2,0	8,6,15	0,10,0	296	149	0.781448854015	1.0	0.602,0.335,1.0	1.0,0.232,1.0	-0.098
ENSMUSG00000068735	Trp53i11	2	+	93197461	93197748	93197611	93197748	93196896	93196978	3,3,3	2,13,0	8,6,15	9,5,8	299	149	1	1.0	0.428,0.103,1.0	0.307,0.374,0.483	0.122
ENSMUSG00000068735	Trp53i11	2	+	93197608	93197748	93197611	93197748	93196896	93196978	1,3,0	2,13,0	0,10,0	9,5,8	152	149	1	1.0	0.329,0.184,NA	0.0,0.662,0.0	0.036
ENSMUSG00000026219	Trip12	1	-	84745012	84745185	84745012	84745170	84747177	84747329	214,253,263	21,27,20	251,343,379	43,30,30	164	149	1	1.0	0.903,0.895,0.923	0.841,0.912,0.92	0.016
ENSMUSG00000026219	Trip12	1	-	84758973	84759127	84758973	84759046	84760762	84760919	209,208,201	2,9,2	280,314,430	5,3,13	230	149	1	1.0	0.985,0.937,0.985	0.973,0.985,0.955	-0.002
ENSMUSG00000020919	Stat5b	11	-	100804869	100805026	100804869	100804998	100808395	100808533	59,88,60	8,12,1	42,73,105	4,3,7	177	149	1	1.0	0.861,0.861,0.981	0.898,0.953,0.927	-0.025
ENSMUSG00000042498	D330045A20Rik	X	+	139513142	139513307	139513145	139513307	139511544	139511649	0,1,3	0,3,5	0,1,0	0,0,0	152	149	1	1.0	NA,0.246,0.37	NA,1.0,NA	-0.692
ENSMUSG00000027184	Caprin1	2	-	103773733	103773795	103773733	103773744	103775416	103775525	481,568,617	0,0,1	509,768,914	0,0,0	200	149	1	1.0	1.0,1.0,0.998	1.0,1.0,1.0	-0.001
ENSMUSG00000015094	Npdc1	2	+	25407840	25408014	25407843	25408014	25407595	25407736	30,30,31	3,0,0	24,45,28	0,3,4	152	149	1	1.0	0.907,1.0,1.0	1.0,0.936,0.873	0.033
ENSMUSG00000089832	Shkbp1	7	-	27342645	27342760	27342645	27342757	27343242	27343421	120,144,138	0,10,7	125,150,207	3,8,15	152	149	1	1.0	1.0,0.934,0.951	0.976,0.948,0.931	0.01
ENSMUSG00000089832	Shkbp1	7	-	27351979	27352128	27351979	27352070	27352594	27352756	2,0,0	80,84,77	0,2,0	86,114,112	207	149	1	1.0	0.018,0.0,0.0	0.0,0.012,0.0	0.002
ENSMUSG00000042185	Nfrkb	9	+	31396793	31397137	31396999	31397137	31396322	31396497	4,2,11	9,11,2	2,4,6	9,36,25	355	149	0.221976365259	1.0	0.157,0.071,0.698	0.085,0.045,0.092	0.235
ENSMUSG00000042185	Nfrkb	9	+	31396793	31397137	31397035	31397137	31396322	31396497	5,5,14	21,14,14	3,7,7	16,14,17	391	149	1	1.0	0.083,0.12,0.276	0.067,0.16,0.136	0.039
ENSMUSG00000042185	Nfrkb	9	+	31396999	31397137	31397035	31397137	31396322	31396497	10,14,5	21,14,14	10,39,26	16,14,17	185	149	0.082533585094	1.0	0.277,0.446,0.223	0.335,0.692,0.552	-0.211
ENSMUSG00000042185	Nfrkb	9	+	31397719	31398644	31398559	31398644	31397035	31397137	19,25,35	3,4,0	27,41,35	0,0,1	989	149	0.00964269954382	0.753476057378	0.488,0.485,1.0	1.0,1.0,0.841	-0.289
ENSMUSG00000026193	Fn1	1	-	71597280	71597672	71597280	71597387	71598373	71598463	383,593,650	21,40,27	388,667,791	22,34,39	434	149	1	1.0	0.862,0.836,0.892	0.858,0.871,0.874	-0.004
ENSMUSG00000026193	Fn1	1	-	71597280	71597747	71597280	71597387	71598373	71598463	519,824,919	21,40,27	534,1002,1107	22,34,39	509	149	1	1.0	0.879,0.858,0.909	0.877,0.896,0.893	-0.007
ENSMUSG00000026193	Fn1	1	-	71597280	71597747	71597280	71597672	71598373	71598463	208,271,330	72,40,61	205,386,391	59,51,75	224	149	1	1.0	0.658,0.818,0.783	0.698,0.834,0.776	-0.016
ENSMUSG00000027947	Il6ra	3	-	89878848	89878895	89878848	89878892	89885901	89886043	12,21,17	28,35,24	12,14,15	22,30,16	152	149	1	1.0	0.296,0.37,0.41	0.348,0.314,0.479	-0.022
ENSMUSG00000027947	Il6ra	3	-	89878848	89878895	89878848	89878892	89886541	89886708	0,0,1	0,0,0	0,2,0	0,1,0	152	149	1	1.0	NA,NA,1.0	NA,0.662,NA	0.338
ENSMUSG00000026632	Tatdn3	1	-	191049281	191049362	191049281	191049359	191052859	191052972	2,8,0	0,12,0	0,2,3	1,8,2	152	149	1	1.0	1.0,0.395,NA	0.0,0.197,0.595	0.433
ENSMUSG00000049658	Bdp1	13	-	100093413	100093545	100093413	100093542	100097537	100097597	12,24,11	4,5,8	13,15,20	3,5,9	152	149	1	1.0	0.746,0.825,0.574	0.809,0.746,0.685	-0.032
ENSMUSG00000024566	Atp9b	18	-	80738652	80738856	80738652	80738781	80739746	80739804	161,170,176	0,7,5	179,222,300	7,8,6	224	149	1	1.0	1.0,0.942,0.959	0.944,0.949,0.971	0.012
ENSMUSG00000024566	Atp9b	18	-	80754244	80754402	80754244	80754389	80756453	80756543	2,0,0	132,167,141	0,1,0	132,226,211	162	149	1	1.0	0.014,0.0,0.0	0.0,0.004,0.0	0.003
ENSMUSG00000021670	Hmgcr	13	-	96664761	96665897	96664761	96664846	96666112	96666224	195,139,198	0,0,3	177,193,252	0,2,6	1200	149	1	1.0	1.0,1.0,0.891	1.0,0.923,0.839	0.043
ENSMUSG00000043085	Tmem82	4	-	141614944	141615135	141614944	141615110	141616203	141616621	0,3,2	0,0,0	1,1,2	0,1,0	174	149	1	1.0	NA,1.0,1.0	1.0,0.461,1.0	0.18
ENSMUSG00000032518	Rpsa	9	+	120130044	120130363	120130117	120130363	120129157	120129276	9,23,10	3567,4147,4254	3,7,6	3126,5158,5175	222	149	1	1.0	0.002,0.004,0.002	0.001,0.001,0.001	0.002
ENSMUSG00000060279	Ap2a1	7	-	44909219	44909374	44909219	44909321	44909698	44909828	4,2,2	174,148,159	3,1,3	113,195,243	202	149	1	1.0	0.017,0.01,0.009	0.019,0.004,0.009	0.001
ENSMUSG00000059498	Fcgr3	1	-	171057690	171057948	171057690	171057945	171058585	171058606	692,959,1124	72,104,114	705,1171,1321	66,138,199	152	149	1	1.0	0.904,0.9,0.906	0.913,0.893,0.867	0.012
ENSMUSG00000025915	Sgk3	1	+	9885988	9886142	9886046	9886142	9885666	9885753	5,2,6	212,234,218	3,0,11	315,350,377	207	149	1	1.0	0.017,0.006,0.019	0.007,0.0,0.021	0.005
ENSMUSG00000003235	Eif2b5	16	+	20508937	20509323	20508960	20509323	20508708	20508819	0,0,0	105,118,111	4,0,1	104,161,155	172	149	1	1.0	0.0,0.0,0.0	0.032,0.0,0.006	-0.013
ENSMUSG00000026641	Usf1	1	+	171414372	171414529	171414436	171414529	171411312	171411440	15,7,17	106,134,150	21,19,17	107,180,185	213	149	1	1.0	0.09,0.035,0.073	0.121,0.069,0.06	-0.017
ENSMUSG00000026641	Usf1	1	+	171414372	171414529	171414436	171414529	171411680	171411862	9,3,12	1,1,0	11,9,10	4,0,2	213	149	0.218158027604	1.0	0.863,0.677,1.0	0.658,1.0,0.778	0.035
ENSMUSG00000029518	Rab35	5	+	115640079	115640203	115640083	115640203	115637715	115637766	82,138,119	1,4,0	121,177,141	1,1,9	153	149	1	1.0	0.988,0.971,1.0	0.992,0.994,0.938	0.012
ENSMUSG00000026197	Zfand2b	1	+	75168830	75168906	75168833	75168906	75168645	75168707	73,61,76	15,19,21	63,69,91	17,25,23	152	149	1	1.0	0.827,0.759,0.78	0.784,0.73,0.795	0.019
ENSMUSG00000020167	Tcf3	10	-	80410397	80410624	80410397	80410621	80413204	80413337	28,35,37	0,0,1	30,50,63	4,0,0	152	149	1	1.0	1.0,1.0,0.973	0.88,1.0,1.0	0.031
ENSMUSG00000020167	Tcf3	10	-	80415364	80415523	80415364	80415520	80415852	80415926	32,35,48	20,27,20	44,57,49	17,35,33	152	149	1	1.0	0.611,0.56,0.702	0.717,0.615,0.593	-0.017
ENSMUSG00000020167	Tcf3	10	-	80418765	80418818	80418765	80418815	80419466	80419599	5,16,25	35,24,45	13,9,23	20,41,41	152	149	1	1.0	0.123,0.395,0.353	0.389,0.177,0.355	-0.017
ENSMUSG00000026083	Eif5b	1	+	38050186	38051284	38051122	38051284	38049175	38049340	203,193,219	0,1,1	171,267,288	0,9,0	1085	149	1	1.0	1.0,0.964,0.968	1.0,0.803,1.0	0.043
ENSMUSG00000040943	Tet2	3	-	133469275	133469767	133469275	133469639	133471339	133471477	3,2,3	44,54,59	1,4,4	56,53,113	277	149	1	1.0	0.035,0.02,0.027	0.01,0.039,0.019	0.005
ENSMUSG00000037242	Clic4	4	-	135223463	135226149	135223463	135223570	135238861	135238971	1861,1898,1929	0,1,0	2532,3115,3460	0,0,2	2728	149	1	1.0	1.0,0.99,1.0	1.0,1.0,0.99	0.0
ENSMUSG00000031169	Porcn	X	-	8204195	8204388	8204195	8204317	8205564	8205733	2,0,3	1,0,0	0,0,2	0,0,1	220	149	1	1.0	0.575,NA,1.0	NA,NA,0.575	0.213
ENSMUSG00000038838	Vars2	17	-	35660403	35660597	35660403	35660509	35660723	35660799	0,0,0	7,7,4	0,1,0	7,8,12	237	149	1	1.0	0.0,0.0,0.0	0.0,0.073,0.0	-0.024
ENSMUSG00000017652	Cd40	2	+	165062211	165062364	165062285	165062364	165055626	165055758	17,20,21	2138,2251,2053	45,72,49	3654,4415,4868	223	149	1	1.0	0.005,0.006,0.007	0.008,0.011,0.007	-0.003
ENSMUSG00000017652	Cd40	2	+	165069628	165069848	165069816	165069848	165066502	165066564	2005,1942,2079	42,25,34	3373,4460,4459	52,64,58	337	149	1	1.0	0.955,0.972,0.964	0.966,0.969,0.971	-0.005
ENSMUSG00000021916	Glt8d1	14	+	31004694	31004790	31004717	31004790	31001403	31001428	0,0,0	0,1,0	2,2,6	0,0,0	172	149	1	1.0	NA,0.0,NA	1.0,1.0,1.0	-1.0
ENSMUSG00000021916	Glt8d1	14	+	31010080	31010409	31010296	31010409	31009734	31009852	66,71,52	0,0,0	51,74,97	0,3,0	365	149	1	1.0	1.0,1.0,1.0	1.0,0.91,1.0	0.03
ENSMUSG00000021916	Glt8d1	14	+	31011120	31011233	31011122	31011233	31010863	31011030	64,91,97	0,1,0	78,94,127	0,0,0	151	149	1	1.0	1.0,0.989,1.0	1.0,1.0,1.0	-0.004
ENSMUSG00000027469	Tpx2	2	+	152867183	152867357	152867186	152867357	152854920	152855002	11,17,16	1,6,1	10,26,41	10,5,3	152	149	0.724426466352	1.0	0.915,0.735,0.94	0.495,0.836,0.931	0.109
ENSMUSG00000027469	Tpx2	2	+	152867183	152867357	152867186	152867357	152854920	152855015	4,7,4	0,0,0	8,0,10	0,0,5	152	149	1	1.0	1.0,1.0,1.0	1.0,NA,0.662	0.169
ENSMUSG00000038866	Zcchc2	1	+	106027387	106027531	106027402	106027531	106023663	106023758	32,40,30	74,66,61	24,26,46	74,126,99	164	149	0.312322858426	1.0	0.282,0.355,0.309	0.228,0.158,0.297	0.088
ENSMUSG00000037112	Sik2	9	-	50892800	50894081	50892800	50893389	50895343	50895961	127,104,132	0,0,1	138,126,147	2,3,2	841	149	0.743580410303	1.0	1.0,1.0,0.959	0.924,0.882,0.929	0.075
ENSMUSG00000038608	Dock10	1	-	80648212	80648332	80648212	80648329	80758325	80758527	66,72,50	2,2,1	91,105,94	2,5,9	152	149	1	1.0	0.97,0.972,0.98	0.978,0.954,0.911	0.026
ENSMUSG00000000902	Smarcb1	10	-	75911518	75911826	75911518	75911656	75916799	75916911	6,10,6	4,0,2	9,6,2	0,0,1	319	149	0.0404517076721	1.0	0.412,1.0,0.584	1.0,1.0,0.483	-0.162
ENSMUSG00000000204	Slfn4	11	+	83176070	83176799	83176076	83176799	83175562	83175644	29,23,7	5,20,22	17,29,33	0,46,32	155	149	0.764990533012	1.0	0.848,0.525,0.234	1.0,0.377,0.498	-0.089
ENSMUSG00000000204	Slfn4	11	+	83176070	83176799	83176076	83176799	83175827	83175913	20,16,21	4,4,5	28,47,45	20,27,28	155	149	0.00768762193162	0.678820280191	0.828,0.794,0.801	0.574,0.626,0.607	0.205
ENSMUSG00000026116	Tmem131	1	-	36807883	36808985	36807883	36808476	36810280	36810466	91,118,125	0,0,0	115,143,157	0,0,1	658	149	1	1.0	1.0,1.0,1.0	1.0,1.0,0.973	0.009
ENSMUSG00000062070	Pgk1	X	+	106200116	106200336	106200156	106200336	106199646	106199761	1,4,0	1893,2205,2200	0,0,0	1718,2518,2713	189	149	1	1.0	0.0,0.001,0.0	0.0,0.0,0.0	0.0
ENSMUSG00000025758	Plk4	3	+	40805007	40805920	40805011	40805920	40801957	40802072	5,9,5	0,0,0	15,15,11	0,1,0	153	149	1	1.0	1.0,1.0,1.0	1.0,0.936,1.0	0.021
ENSMUSG00000041769	Ppp2r2d	7	+	138872873	138873051	138873000	138873051	138846619	138846704	41,87,83	0,0,0	59,79,85	0,1,0	276	149	1	1.0	1.0,1.0,1.0	1.0,0.977,1.0	0.008
ENSMUSG00000041769	Ppp2r2d	7	+	138872873	138873051	138873000	138873051	138870389	138870502	88,179,151	1,3,0	107,142,155	0,0,0	276	149	1	1.0	0.979,0.97,1.0	1.0,1.0,1.0	-0.017
ENSMUSG00000062963	Ufc1	1	-	171289517	171289947	171289517	171289594	171290148	171290216	377,365,428	3,0,2	302,549,612	1,2,0	502	149	1	1.0	0.974,1.0,0.985	0.989,0.988,1.0	-0.006
ENSMUSG00000062963	Ufc1	1	-	171289517	171289947	171289517	171289594	171294633	171294827	8,15,5	4,0,0	8,10,10	0,0,1	502	149	1	1.0	0.372,1.0,1.0	1.0,1.0,0.748	-0.125
ENSMUSG00000072946	Ptgr2	12	+	84310902	84310958	84310918	84310958	84308344	84308432	0,0,0	40,47,34	0,1,0	24,37,69	165	149	1	1.0	0.0,0.0,0.0	0.0,0.024,0.0	-0.008
ENSMUSG00000026626	Ppp2r5a	1	-	191358924	191359079	191358924	191359055	191362248	191362341	3,4,8	461,555,480	5,3,12	539,776,878	173	149	1	1.0	0.006,0.006,0.014	0.008,0.003,0.012	0.001
ENSMUSG00000037773	Pced1a	2	-	130422224	130422704	130422224	130422375	130422812	130422892	57,72,69	0,1,2	65,81,105	0,0,0	478	149	1	1.0	1.0,0.957,0.915	1.0,1.0,1.0	-0.043
ENSMUSG00000038642	Ctss	3	+	95529433	95529560	95529436	95529560	95526785	95526925	1225,1452,1517	10102,11291,12750	1315,1774,2120	10953,14515,17754	152	149	1	1.0	0.106,0.112,0.104	0.105,0.107,0.105	0.002
ENSMUSG00000037936	Scarb1	5	-	125283898	125284064	125283898	125284045	125284680	125284732	0,0,1	141,182,229	0,1,1	134,177,203	168	149	1	1.0	0.0,0.0,0.004	0.0,0.005,0.004	-0.002
ENSMUSG00000034544	Rsrc1	3	+	66996464	66996590	66996470	66996590	66994516	66994712	78,70,70	2,0,3	82,94,84	0,1,2	155	149	1	1.0	0.974,1.0,0.957	1.0,0.989,0.976	-0.011
ENSMUSG00000043822	Adamtsl5	10	-	80342306	80343020	80342306	80342393	80343598	80343726	106,94,152	0,0,5	118,134,167	0,0,0	776	149	1	1.0	1.0,1.0,0.854	1.0,1.0,1.0	-0.049
ENSMUSG00000043822	Adamtsl5	10	-	80347556	80347855	80347556	80347625	80348355	80348412	1,16,12	33,30,23	5,5,10	21,33,33	379	149	1	1.0	0.012,0.173,0.17	0.086,0.056,0.106	0.036
ENSMUSG00000044162	Tnip3	6	+	65590571	65590652	65590604	65590652	65577076	65577170	146,197,137	0,0,1	152,242,295	0,0,0	182	149	1	1.0	1.0,1.0,0.991	1.0,1.0,1.0	-0.003
ENSMUSG00000028270	Gbp2	3	+	142625512	142625622	142625552	142625622	142624574	142624702	3608,3909,3843	0,1,1	4486,6599,6824	1,6,3	189	149	1	1.0	1.0,1.0,1.0	1.0,0.999,0.999	0.001
ENSMUSG00000006019	Dhx34	7	-	16217987	16219184	16217987	16218950	16221683	16221993	2,0,4	0,3,0	3,0,10	0,0,0	383	149	1	1.0	1.0,0.0,1.0	1.0,NA,1.0	-0.333
ENSMUSG00000006019	Dhx34	7	-	16217987	16219184	16217987	16218950	16221997	16222037	3,0,4	4,3,2	3,0,10	0,7,19	383	149	1	1.0	0.226,0.0,0.438	1.0,0.0,0.17	-0.169
ENSMUSG00000024677	Ms4a6b	19	+	11526620	11526897	11526699	11526897	11523909	11523966	22,40,17	400,535,522	35,46,46	463,775,820	228	149	1	1.0	0.035,0.047,0.021	0.047,0.037,0.035	-0.005
ENSMUSG00000024677	Ms4a6b	19	+	11526620	11528675	11528573	11528675	11523909	11523966	721,882,631	5,0,2	830,971,1128	7,4,4	2102	149	1	1.0	0.911,1.0,0.957	0.894,0.945,0.952	0.026
ENSMUSG00000010358	Ifi35	11	+	101457189	101457522	101457415	101457522	101456565	101456664	1190,1191,1301	0,0,0	1485,1956,2143	4,2,4	375	149	1	1.0	1.0,1.0,1.0	0.993,0.997,0.995	0.005
ENSMUSG00000028676	Srsf10	4	+	135863522	135863576	135863525	135863576	135863039	135863202	180,228,213	37,77,55	157,236,233	40,82,84	152	149	1	1.0	0.827,0.744,0.792	0.794,0.738,0.731	0.033
ENSMUSG00000024456	Diaph1	18	-	37860414	37860522	37860414	37860513	37889697	37889812	0,0,1	1,0,1	0,1,2	0,1,0	158	149	1	1.0	0.0,NA,0.485	NA,0.485,1.0	-0.5
ENSMUSG00000078532	Nkain1	4	-	130533847	130534062	130533847	130534045	130537260	130537341	0,0,0	5,0,7	1,1,0	6,5,9	166	149	1	1.0	0.0,NA,0.0	0.13,0.152,0.0	-0.094
ENSMUSG00000018672	Copz2	11	+	96855255	96855333	96855259	96855333	96854583	96854639	27,44,60	0,0,0	39,58,40	0,5,0	153	149	1	1.0	1.0,1.0,1.0	1.0,0.919,1.0	0.027
ENSMUSG00000026655	Fam107b	2	+	3778417	3778568	3778419	3778568	3772795	3772979	36,36,28	0,0,0	51,46,51	1,0,0	151	149	1	1.0	1.0,1.0,1.0	0.981,1.0,1.0	0.006
ENSMUSG00000026553	Copa	1	+	172110649	172110815	172110676	172110815	172110488	172110574	4,5,7	344,330,426	7,7,6	375,513,635	176	149	1	1.0	0.01,0.013,0.014	0.016,0.011,0.008	0.001
ENSMUSG00000066800	Rnasel	1	+	153753606	153755213	153753634	153755213	153752844	153752947	16,20,8	4,3,0	4,14,12	5,0,1	177	149	1	1.0	0.771,0.849,1.0	0.402,1.0,0.91	0.103
ENSMUSG00000006219	Fblim1	4	-	141595894	141595976	141595894	141595948	141601566	141601709	2,0,0	9,4,3	1,1,1	11,4,10	177	149	1	1.0	0.158,0.0,0.0	0.071,0.174,0.078	-0.055
ENSMUSG00000006219	Fblim1	4	-	141595894	141595948	141595894	141595913	141601982	141602090	13,10,2	0,0,2	10,12,17	0,0,0	184	149	1	1.0	1.0,1.0,0.447	1.0,1.0,1.0	-0.184
ENSMUSG00000037997	Parp11	6	+	127470701	127470830	127470704	127470830	127468031	127468152	83,82,97	14,25,18	84,145,156	23,28,39	152	149	1	1.0	0.853,0.763,0.841	0.782,0.835,0.797	0.014
ENSMUSG00000040818	Dennd6a	14	+	26628671	26628746	26628692	26628746	26627318	26627421	115,89,101	1,0,0	100,112,96	0,0,0	170	149	1	1.0	0.99,1.0,1.0	1.0,1.0,1.0	-0.003
ENSMUSG00000030142	Clec4e	6	-	123286207	123286518	123286207	123286359	123288893	123288989	9236,10025,9285	281,259,262	10827,14536,13833	233,391,398	308	149	1	1.0	0.941,0.949,0.945	0.957,0.947,0.944	-0.004
ENSMUSG00000030142	Clec4e	6	-	123286431	123288989	123286431	123286518	123289711	123289870	12065,12809,11191	0,1,0	14393,18059,16685	0,0,0	2620	149	1	1.0	1.0,0.999,1.0	1.0,1.0,1.0	-0.0
ENSMUSG00000071074	Yipf3	17	+	46251113	46251487	46251363	46251487	46250793	46250925	279,292,339	0,0,1	307,410,422	0,0,0	399	149	1	1.0	1.0,1.0,0.992	1.0,1.0,1.0	-0.003
ENSMUSG00000037509	Arhgef4	1	+	34807023	34807291	34807058	34807291	34806314	34806494	0,0,0	3,1,0	0,0,1	2,3,1	184	149	1	1.0	0.0,0.0,NA	0.0,0.0,0.447	-0.149
ENSMUSG00000015968	Cacna1d	14	-	30082410	30082539	30082410	30082487	30095317	30095428	7,2,4	2,0,0	0,3,2	0,0,0	201	149	1	1.0	0.722,1.0,1.0	NA,1.0,1.0	-0.093
ENSMUSG00000015968	Cacna1d	14	-	30128771	30129848	30128771	30128798	30130116	30130204	0,0,0	9,10,7	0,0,2	4,4,6	1199	149	1	1.0	0.0,0.0,0.0	0.0,0.0,0.04	-0.013
ENSMUSG00000040383	Aqr	2	-	114158869	114159159	114158869	114159010	114161563	114161684	0,5,1	44,65,55	0,5,0	43,72,75	298	149	1	1.0	0.0,0.037,0.009	0.0,0.034,0.0	0.004
ENSMUSG00000029221	Slc30a9	5	+	67342093	67344569	67344529	67344569	67339950	67340006	105,135,114	1,0,0	117,130,146	0,2,0	2585	149	1	1.0	0.858,1.0,1.0	1.0,0.789,1.0	0.023
ENSMUSG00000030374	Strn4	7	+	16831345	16831580	16831464	16831580	16831024	16831138	5,3,7	23,24,35	4,1,11	15,32,48	268	149	1	1.0	0.108,0.065,0.1	0.129,0.017,0.113	0.005
ENSMUSG00000030374	Strn4	7	+	16831345	16831580	16831485	16831580	16831024	16831138	9,6,10	103,133,130	4,3,20	122,136,151	289	149	1	1.0	0.043,0.023,0.038	0.017,0.011,0.064	0.004
ENSMUSG00000030374	Strn4	7	+	16831464	16831580	16831485	16831580	16831024	16831138	27,27,38	103,133,130	15,34,57	122,136,151	170	149	1	1.0	0.187,0.151,0.204	0.097,0.18,0.249	0.005
ENSMUSG00000041483	Zfp281	1	+	136625267	136630053	136625271	136630053	136624900	136625051	6,3,17	24,23,19	12,12,15	27,30,30	153	149	0.982152214589	1.0	0.196,0.113,0.466	0.302,0.28,0.327	-0.045
ENSMUSG00000025473	Adam8	7	-	139984728	139985430	139984728	139984843	139985828	139985906	922,946,1089	0,0,0	661,891,1281	0,0,1	736	149	1	1.0	1.0,1.0,1.0	1.0,1.0,0.996	0.001
ENSMUSG00000025473	Adam8	7	-	139986302	139986486	139986302	139986468	139986732	139986808	7,2,3	768,833,1057	3,0,2	631,963,1186	167	149	1	1.0	0.008,0.002,0.003	0.004,0.0,0.002	0.002
ENSMUSG00000025473	Adam8	7	-	139987178	139987737	139987178	139987268	139987818	139987967	1082,1279,1481	0,0,5	937,1325,1639	4,5,1	618	149	1	1.0	1.0,1.0,0.986	0.983,0.985,0.997	0.007
ENSMUSG00000025473	Adam8	7	-	139991345	139991449	139991345	139991446	139992431	139992562	193,232,228	356,419,444	154,211,279	254,392,473	152	149	1	1.0	0.347,0.352,0.335	0.373,0.345,0.366	-0.017
ENSMUSG00000053477	Tcf4	18	+	69564033	69564163	69564036	69564163	69519964	69520026	15,19,12	4,9,16	16,20,49	0,3,2	152	149	5.0426385133e-05	0.0185724885926	0.786,0.674,0.424	1.0,0.867,0.96	-0.314
ENSMUSG00000053477	Tcf4	18	+	69654960	69655037	69654963	69655037	69652393	69652472	64,58,71	1,4,3	106,111,147	6,2,1	152	149	1	1.0	0.984,0.934,0.959	0.945,0.982,0.993	-0.014
ENSMUSG00000039068	Zzz3	3	+	152449012	152449128	152449015	152449128	152448778	152448926	29,48,37	1,3,0	45,69,43	0,2,2	152	149	1	1.0	0.966,0.94,1.0	1.0,0.971,0.955	-0.007
ENSMUSG00000037266	Rsrp1	4	+	134926025	134926818	134926734	134926818	134925292	134925432	2047,2150,1792	105,154,114	2023,2253,2231	54,131,140	858	149	1	1.0	0.772,0.708,0.732	0.867,0.749,0.735	-0.046
ENSMUSG00000037266	Rsrp1	4	+	134926025	134926818	134926734	134926818	134925776	134925821	2060,2166,1822	77,55,88	2046,2282,2246	53,102,116	858	149	1	1.0	0.823,0.872,0.782	0.87,0.795,0.771	0.014
ENSMUSG00000022995	Enah	1	-	181921657	181922500	181921657	181921768	181923559	181923840	2,2,17	10,9,18	1,9,21	11,14,54	881	149	1	1.0	0.033,0.036,0.138	0.015,0.098,0.062	0.011
ENSMUSG00000052752	Traf7	17	-	24514712	24514866	24514712	24514829	24516504	24516596	2,7,8	72,80,90	0,6,13	71,110,116	186	149	1	1.0	0.022,0.066,0.066	0.0,0.042,0.082	0.01
ENSMUSG00000052752	Traf7	17	-	24516504	24516599	24516504	24516596	24518741	24518794	61,88,80	59,66,77	51,70,85	69,74,101	152	149	0.534985165057	1.0	0.503,0.567,0.505	0.42,0.481,0.452	0.074
ENSMUSG00000052752	Traf7	17	-	24514712	24514866	24514712	24514829	24518741	24518799	1,1,1	0,0,0	0,4,2	3,6,8	186	149	1.45439216226e-14	4.88675766519e-11	1.0,1.0,1.0	0.0,0.348,0.167	0.828
ENSMUSG00000052752	Traf7	17	-	24518741	24518799	24518741	24518794	24519113	24519246	7,14,10	1,0,3	13,22,24	0,0,0	154	149	1	1.0	0.871,1.0,0.763	1.0,1.0,1.0	-0.122
ENSMUSG00000052752	Traf7	17	-	24518741	24518799	24518741	24518794	24519130	24519246	116,156,129	1,7,3	114,144,197	5,11,3	154	149	1	1.0	0.991,0.956,0.977	0.957,0.927,0.985	0.018
ENSMUSG00000030742	Lat	7	-	126368494	126368582	126368494	126368540	126368801	126368836	72,105,103	7,7,0	93,139,193	2,2,17	191	149	1	1.0	0.889,0.921,1.0	0.973,0.982,0.899	-0.015
ENSMUSG00000030742	Lat	7	-	126368494	126368582	126368494	126368540	126368941	126368969	28,30,27	0,0,0	17,48,53	0,0,1	191	149	1	1.0	1.0,1.0,1.0	1.0,1.0,0.976	0.008
ENSMUSG00000057594	Arl16	11	-	120466653	120466767	120466653	120466732	120467181	120467240	27,50,34	0,4,2	20,53,61	0,3,0	184	149	1	1.0	1.0,0.91,0.932	1.0,0.935,1.0	-0.031
ENSMUSG00000055204	Ankrd17	5	-	90278242	90278391	90278242	90278388	90282850	90283603	17,20,14	1,2,0	10,15,27	1,1,6	152	149	0.585372555763	1.0	0.943,0.907,1.0	0.907,0.936,0.815	0.064
ENSMUSG00000055204	Ankrd17	5	-	90278242	90278391	90278242	90278388	90285040	90285143	39,52,32	0,9,3	50,73,72	12,8,15	152	149	0.457374928161	1.0	1.0,0.85,0.913	0.803,0.899,0.825	0.079
ENSMUSG00000028066	Pmf1	3	-	88399134	88399304	88399134	88399235	88399710	88399816	2,0,0	72,65,54	0,1,0	58,70,91	218	149	1	1.0	0.019,0.0,0.0	0.0,0.01,0.0	0.003
ENSMUSG00000037339	Fam53a	5	-	33600355	33608227	33600355	33600880	33610431	33610486	254,251,255	0,3,0	188,323,291	1,0,11	7496	149	0.0333496667116	1.0	1.0,0.624,1.0	0.789,1.0,0.345	0.163
ENSMUSG00000038685	Rtel1	2	+	181351575	181351953	181351802	181351953	181351251	181351367	13,10,24	0,0,0	10,27,18	2,0,0	376	149	1	1.0	1.0,1.0,1.0	0.665,1.0,1.0	0.112
ENSMUSG00000038685	Rtel1	2	+	181355309	181355552	181355327	181355552	181354352	181354442	2,0,7	0,0,1	1,2,2	0,2,3	167	149	1	1.0	1.0,NA,0.862	1.0,0.472,0.373	0.316
ENSMUSG00000038685	Rtel1	2	+	181355309	181355552	181355327	181355552	181355008	181355125	10,5,7	3,4,0	1,6,6	3,3,3	167	149	0.258936843623	1.0	0.748,0.527,1.0	0.229,0.641,0.641	0.255
ENSMUSG00000038685	Rtel1	2	+	181356345	181356616	181356357	181356616	181356157	181356258	2,1,0	4,4,1	0,1,2	7,7,6	161	149	1	1.0	0.316,0.188,0.0	0.0,0.117,0.236	0.05
ENSMUSG00000009563	Tor2a	2	+	32758670	32758936	32758756	32758936	32757318	32757539	95,120,110	5,0,5	67,106,132	1,0,4	235	149	1	1.0	0.923,1.0,0.933	0.977,1.0,0.954	-0.025
ENSMUSG00000048495	Tyw5	1	-	57393349	57394091	57393349	57393487	57396726	57396796	35,57,70	0,0,0	52,85,78	0,0,2	753	149	1	1.0	1.0,1.0,1.0	1.0,1.0,0.885	0.038
ENSMUSG00000001017	Chtop	3	-	90503095	90503282	90503095	90503279	90506107	90506261	177,144,158	101,76,98	201,252,218	109,122,137	152	149	1	1.0	0.632,0.65,0.612	0.644,0.669,0.609	-0.009
ENSMUSG00000001017	Chtop	3	-	90503095	90503282	90503095	90503279	90507544	90507626	2,4,4	0,0,1	0,4,2	0,0,0	152	149	1	1.0	1.0,1.0,0.797	NA,1.0,1.0	-0.068
ENSMUSG00000001017	Chtop	3	-	90506107	90507258	90506107	90506261	90507544	90507626	321,300,320	170,154,205	344,449,384	186,290,296	1146	149	1	1.0	0.197,0.202,0.169	0.194,0.168,0.144	0.021
ENSMUSG00000016181	Diexf	1	-	193113756	193114002	193113756	193113980	193114604	193114717	17,21,23	5,0,0	21,31,33	0,0,1	171	149	1	1.0	0.748,1.0,1.0	1.0,1.0,0.966	-0.073
ENSMUSG00000026648	Dclre1c	2	+	3436988	3437090	3437001	3437090	3436437	3436493	33,55,41	1,0,1	38,47,30	0,0,0	162	149	1	1.0	0.968,1.0,0.974	1.0,1.0,1.0	-0.019
ENSMUSG00000026648	Dclre1c	2	+	3436988	3437090	3437029	3437090	3436437	3436493	40,69,48	5,3,2	50,63,45	1,8,0	190	149	1	1.0	0.863,0.947,0.95	0.975,0.861,1.0	-0.025
ENSMUSG00000026648	Dclre1c	2	+	3437001	3437090	3437029	3437090	3436437	3436493	8,14,8	5,3,2	12,16,15	1,8,0	177	149	0.52807136617	1.0	0.574,0.797,0.771	0.91,0.627,1.0	-0.132
ENSMUSG00000062627	Mysm1	4	-	94968979	94969058	94968979	94969053	94970511	94970535	6,11,15	0,1,1	9,10,21	1,3,12	154	149	0.00045954970147	0.0908286468788	1.0,0.914,0.936	0.897,0.763,0.629	0.187
ENSMUSG00000014361	Mertk	2	+	128778914	128779010	128778919	128779010	128777412	128777498	141,114,125	1,2,1	131,239,201	0,1,0	154	149	1	1.0	0.993,0.982,0.992	1.0,0.996,1.0	-0.01
ENSMUSG00000001482	Def8	8	+	123446097	123446184	123446122	123446184	123443307	123443445	0,7,0	1,0,0	1,5,2	0,0,0	174	149	1	1.0	0.0,1.0,NA	1.0,1.0,1.0	-0.5
ENSMUSG00000035247	Hectd1	12	-	51745380	51745540	51745380	51745531	51746093	51746187	0,1,0	126,146,156	1,1,0	121,215,192	158	149	1	1.0	0.0,0.006,0.0	0.008,0.004,0.0	-0.002
ENSMUSG00000028041	Adam15	3	-	89347151	89347485	89347151	89347228	89347868	89347945	315,404,358	0,0,4	230,367,421	0,4,3	406	149	1	1.0	1.0,1.0,0.97	1.0,0.971,0.981	0.006
ENSMUSG00000029146	Snx17	5	+	31195745	31196041	31195950	31196041	31195414	31195479	251,272,287	0,0,0	270,361,411	0,1,0	354	149	1	1.0	1.0,1.0,1.0	1.0,0.993,1.0	0.002
ENSMUSG00000038252	Ncapd2	6	-	125186099	125186281	125186099	125186261	125186753	125186812	5,10,16	0,0,0	5,5,10	0,0,1	169	149	1	1.0	1.0,1.0,1.0	1.0,1.0,0.898	0.034
ENSMUSG00000004815	Dgkq	5	-	108656045	108656131	108656045	108656085	108656423	108656523	24,16,23	0,3,2	10,41,41	0,3,5	195	149	1	1.0	1.0,0.803,0.898	1.0,0.913,0.862	-0.025
ENSMUSG00000028134	Ptbp2	3	-	119718741	119720460	119718741	119720457	119720606	119720684	18,14,6	15,14,17	11,16,22	12,11,11	152	149	0.310242427473	1.0	0.541,0.495,0.257	0.473,0.588,0.662	-0.143
ENSMUSG00000028134	Ptbp2	3	-	119726065	119726220	119726065	119726205	119740314	119740510	10,12,5	7,0,8	2,1,4	2,5,17	164	149	0.00671750323086	0.663847378109	0.565,1.0,0.362	0.476,0.154,0.176	0.374
ENSMUSG00000024392	Bag6	17	+	35142922	35143010	35142925	35143010	35142726	35142839	104,132,127	99,109,106	91,190,164	105,148,152	152	149	1	1.0	0.507,0.543,0.54	0.459,0.557,0.514	0.02
ENSMUSG00000024392	Bag6	17	+	35146245	35146353	35146266	35146353	35146025	35146169	233,297,288	23,31,18	326,372,422	12,16,15	170	149	1	1.0	0.899,0.894,0.933	0.96,0.953,0.961	-0.049
ENSMUSG00000028218	Fam92a	4	-	12168964	12169058	12168964	12169033	12170983	12171218	0,0,1	13,1,17	0,0,1	12,25,17	174	149	1	1.0	0.0,0.0,0.048	0.0,0.0,0.048	0.0
ENSMUSG00000058729	Lin9	1	+	180665782	180665940	180665808	180665940	180661476	180661602	10,8,9	0,0,0	16,26,18	0,1,0	175	149	1	1.0	1.0,1.0,1.0	1.0,0.957,1.0	0.014
ENSMUSG00000005763	Cd247	1	+	165858442	165858478	165858445	165858478	165857415	165857496	35,37,19	1,2,2	45,64,42	7,5,3	152	149	1	1.0	0.972,0.948,0.903	0.863,0.926,0.932	0.034
ENSMUSG00000026434	Nucks1	1	+	131929612	131929762	131929615	131929762	131928063	131928216	105,127,128	29,31,33	111,138,118	25,29,41	152	149	1	1.0	0.78,0.801,0.792	0.813,0.823,0.738	-0.0
ENSMUSG00000037447	Arid5a	1	+	36316208	36316327	36316211	36316327	36307753	36307836	11,24,21	1,7,0	28,58,50	2,4,10	152	149	1	1.0	0.915,0.771,1.0	0.932,0.934,0.831	-0.004
ENSMUSG00000037447	Arid5a	1	+	36317203	36317662	36317609	36317662	36316211	36316327	21,29,28	2,13,0	32,70,65	15,10,12	555	149	0.373098031056	1.0	0.738,0.375,1.0	0.364,0.653,0.593	0.168
ENSMUSG00000039463	Slc9a8	2	+	167459648	167459754	167459660	167459754	167457326	167457465	54,50,73	0,1,0	74,115,86	2,0,0	161	149	1	1.0	1.0,0.979,1.0	0.972,1.0,1.0	0.002
ENSMUSG00000020647	Ncoa1	12	-	4259211	4259395	4259211	4259309	4263433	4263608	38,45,38	0,0,1	66,70,110	0,0,0	235	149	1	1.0	1.0,1.0,0.96	1.0,1.0,1.0	-0.013
ENSMUSG00000059995	Atxn7l3	11	-	102293066	102293152	102293066	102293095	102293275	102293321	5,19,13	125,118,129	17,28,17	87,157,163	206	149	1	1.0	0.028,0.104,0.068	0.124,0.114,0.07	-0.036
ENSMUSG00000059995	Atxn7l3	11	-	102293066	102293152	102293066	102293095	102293645	102293668	1,12,4	0,4,3	4,11,6	1,0,0	206	149	0.0290295922216	1.0	1.0,0.685,0.491	0.743,1.0,1.0	-0.189
ENSMUSG00000059995	Atxn7l3	11	-	102293275	102293342	102293275	102293321	102293645	102293668	24,31,32	112,114,117	27,28,49	101,164,155	170	149	1	1.0	0.158,0.192,0.193	0.19,0.13,0.217	0.002
ENSMUSG00000060073	Psma3	12	+	70983318	70983442	70983323	70983442	70978732	70978815	1191,1344,1417	47,45,29	1213,1837,2040	55,45,71	154	149	1	1.0	0.961,0.967,0.979	0.955,0.975,0.965	0.004
ENSMUSG00000060073	Psma3	12	+	70983318	70983442	70983323	70983442	70978732	70978839	50,59,53	2,2,4	60,92,78	3,3,0	154	149	1	1.0	0.96,0.966,0.928	0.951,0.967,1.0	-0.021
ENSMUSG00000060073	Psma3	12	+	70984492	70984745	70984671	70984745	70983318	70983442	1240,1406,1477	0,0,4	1386,1987,2014	0,0,1	328	149	1	1.0	1.0,1.0,0.994	1.0,1.0,0.999	-0.002
ENSMUSG00000029440	Psmd9	5	+	123246193	123246282	123246196	123246282	123241831	123241933	99,103,86	0,2,2	106,107,125	2,0,0	152	149	1	1.0	1.0,0.981,0.977	0.981,1.0,1.0	-0.008
ENSMUSG00000038034	Igsf8	1	+	172319292	172319423	172319331	172319423	172318553	172318967	1255,1286,1359	3,0,0	1599,2136,2044	2,0,2	188	149	1	1.0	0.997,1.0,1.0	0.998,1.0,0.999	0.0
ENSMUSG00000057110	Cntrl	2	+	35147231	35147411	35147234	35147411	35145056	35145236	37,35,24	6,6,3	24,56,26	3,3,8	152	149	1	1.0	0.858,0.851,0.887	0.887,0.948,0.761	0.0
ENSMUSG00000020630	Rnaseh1	12	+	28657632	28657717	28657636	28657717	28655584	28655684	3,6,10	2,0,0	8,2,9	2,0,1	153	149	1	1.0	0.594,1.0,1.0	0.796,1.0,0.898	-0.033
ENSMUSG00000020630	Rnaseh1	12	+	28657632	28657717	28657636	28657717	28657271	28657326	73,105,66	0,4,0	63,94,147	4,3,2	153	149	1	1.0	1.0,0.962,1.0	0.939,0.968,0.986	0.023
ENSMUSG00000116048	Sept2	1	+	93489123	93489154	93489127	93489154	93478992	93479068	149,210,145	0,4,3	122,221,238	6,15,12	153	149	1	1.0	1.0,0.981,0.979	0.952,0.935,0.951	0.041
ENSMUSG00000116048	Sept2	1	+	93489123	93489154	93489127	93489154	93479060	93479180	4,19,17	2,6,2	26,42,32	0,0,2	153	149	0.0274155108279	1.0	0.661,0.755,0.892	1.0,1.0,0.94	-0.211
ENSMUSG00000038000	Acd	8	-	105700003	105700160	105700003	105700048	105700281	105700358	11,14,21	43,51,28	14,23,23	40,69,56	261	149	1	1.0	0.127,0.135,0.3	0.167,0.16,0.19	0.015
ENSMUSG00000074578	Zfas1	2	+	167065158	167065480	167065433	167065480	167063635	167063727	333,383,361	0,0,0	352,567,547	0,0,3	424	149	1	1.0	1.0,1.0,1.0	1.0,1.0,0.985	0.005
ENSMUSG00000074578	Zfas1	2	+	167065433	167065862	167065686	167065862	167065158	167065217	244,290,306	0,0,2	281,438,429	0,0,0	402	149	1	1.0	1.0,1.0,0.983	1.0,1.0,1.0	-0.006
ENSMUSG00000026584	Scyl3	1	+	163934631	163934817	163934692	163934817	163933478	163933693	17,38,33	5,8,3	42,42,46	12,16,24	210	149	0.0797806092835	1.0	0.707,0.771,0.886	0.713,0.651,0.576	0.141
ENSMUSG00000026584	Scyl3	1	+	163941020	163941218	163941106	163941218	163939880	163939983	0,11,5	15,39,42	3,1,9	20,45,58	235	149	1	1.0	0.0,0.152,0.07	0.087,0.014,0.09	0.01
ENSMUSG00000026584	Scyl3	1	+	163946163	163946348	163946202	163946348	163944795	163944935	36,37,64	1,2,0	50,73,46	0,0,2	188	149	1	1.0	0.966,0.936,1.0	1.0,1.0,0.948	-0.015
ENSMUSG00000057133	Chd6	2	-	161041984	161042132	161041984	161042129	161052387	161052905	1,6,8	1,0,0	0,3,2	1,0,0	152	149	1	1.0	0.495,1.0,1.0	0.0,1.0,1.0	0.165
ENSMUSG00000036932	Aifm1	X	-	48483154	48484635	48483154	48483262	48485457	48485534	55,64,63	0,0,0	38,70,65	0,0,1	1522	149	1	1.0	1.0,1.0,1.0	1.0,1.0,0.864	0.045
ENSMUSG00000027329	Spef1	2	-	131171901	131172025	131171901	131171949	131172203	131172258	8,1,10	0,0,2	1,10,10	1,0,0	225	149	1	1.0	1.0,1.0,0.768	0.398,1.0,1.0	0.123
ENSMUSG00000062743	Zfp677	17	+	21392460	21392551	21392465	21392551	21383747	21384020	4,5,2	2,1,1	6,6,1	3,7,6	154	149	0.0414772658786	1.0	0.659,0.829,0.659	0.659,0.453,0.139	0.299
ENSMUSG00000026110	Mgat4a	1	-	37466536	37466583	37466536	37466579	37490259	37490393	48,63,57	2,1,0	87,120,98	4,0,3	153	149	1	1.0	0.959,0.984,1.0	0.955,1.0,0.97	0.006
ENSMUSG00000045576	St7l	3	+	104874826	104874942	104874887	104874942	104873521	104873576	52,93,61	0,0,0	44,69,67	0,1,1	210	149	1	1.0	1.0,1.0,1.0	1.0,0.98,0.979	0.014
ENSMUSG00000045576	St7l	3	+	104919350	104919501	104919446	104919501	104895695	104895798	54,87,87	1,0,0	85,94,63	0,1,5	245	149	1	1.0	0.97,1.0,1.0	1.0,0.983,0.885	0.034
ENSMUSG00000032000	Birc3	9	-	7850919	7851171	7850919	7851086	7854366	7854606	640,766,681	14,27,8	811,1166,1157	30,18,16	234	149	1	1.0	0.967,0.948,0.982	0.945,0.976,0.979	-0.001
ENSMUSG00000000134	Tfe3	X	+	7766554	7766855	7766573	7766855	7765506	7765620	192,212,250	46,46,49	172,342,322	31,60,77	168	149	1	1.0	0.787,0.803,0.819	0.831,0.835,0.788	-0.015
ENSMUSG00000000134	Tfe3	X	+	7766554	7766855	7766619	7766855	7765506	7765620	258,277,338	0,4,13	222,450,398	0,0,5	214	149	1	1.0	1.0,0.98,0.948	1.0,1.0,0.982	-0.018
ENSMUSG00000000134	Tfe3	X	+	7766554	7767684	7767438	7767684	7765506	7765620	414,468,540	0,2,1	371,692,590	0,0,1	1033	149	1	1.0	1.0,0.971,0.987	1.0,1.0,0.988	-0.01
ENSMUSG00000000134	Tfe3	X	+	7766573	7766855	7766619	7766855	7765506	7765620	112,111,137	0,4,13	81,168,153	0,0,5	195	149	1	1.0	1.0,0.955,0.89	1.0,1.0,0.959	-0.038
ENSMUSG00000028256	Odf2l	3	+	145145875	145148616	145148530	145148616	145144311	145144416	21,37,16	20,22,9	23,25,36	17,25,32	2804	149	1	1.0	0.053,0.082,0.086	0.067,0.05,0.056	0.016
ENSMUSG00000026201	Stk16	1	+	75212599	75213006	75212885	75213006	75211924	75212144	142,156,154	0,0,5	109,171,214	0,0,0	435	149	1	1.0	1.0,1.0,0.913	1.0,1.0,1.0	-0.029
ENSMUSG00000026201	Stk16	1	+	75213112	75213228	75213132	75213228	75212885	75213006	4,4,1	38,59,47	9,9,6	57,83,49	169	149	0.907565715611	1.0	0.085,0.056,0.018	0.122,0.087,0.097	-0.049
ENSMUSG00000005804	Bloc1s6	2	+	122744125	122744213	122744129	122744213	122742588	122742730	77,139,109	8,15,13	128,192,182	18,22,22	153	149	1	1.0	0.904,0.9,0.891	0.874,0.895,0.89	0.012
ENSMUSG00000026199	Ankzf1	1	+	75195568	75195712	75195599	75195712	75195062	75195256	4,0,2	22,23,23	1,5,3	21,10,19	180	149	1	1.0	0.131,0.0,0.067	0.038,0.293,0.116	-0.083
ENSMUSG00000054499	Dedd2	7	-	25218800	25219167	25218800	25219031	25219763	25219927	21,35,31	1,0,0	22,49,26	0,2,0	285	149	1	1.0	0.917,1.0,1.0	1.0,0.928,1.0	-0.004
ENSMUSG00000054499	Dedd2	7	-	25218800	25219167	25218800	25219031	25219786	25219859	32,47,42	11,1,15	36,62,34	4,9,13	285	149	1	1.0	0.603,0.961,0.594	0.825,0.783,0.578	-0.009
ENSMUSG00000033124	Atg9a	1	-	75186189	75187186	75186189	75186938	75187684	75187826	13,20,12	89,120,122	24,15,19	72,122,145	397	149	1	1.0	0.052,0.059,0.036	0.111,0.044,0.047	-0.018
ENSMUSG00000020817	Rabep1	11	+	70935120	70935182	70935126	70935182	70934404	70934594	1,1,0	66,95,81	0,0,0	80,100,126	155	149	1	1.0	0.014,0.01,0.0	0.0,0.0,0.0	0.008
ENSMUSG00000027998	Plrg1	3	+	83070596	83070736	83070622	83070736	83069692	83069801	129,145,115	0,0,0	98,138,208	0,0,4	175	149	1	1.0	1.0,1.0,1.0	1.0,1.0,0.978	0.007
ENSMUSG00000070327	Rnf213	11	+	119418073	119418299	119418076	119418299	119416446	119416644	325,324,277	0,0,2	479,511,515	0,0,0	152	149	1	1.0	1.0,1.0,0.993	1.0,1.0,1.0	-0.002
ENSMUSG00000055436	Srsf11	3	-	158012779	158012896	158012779	158012875	158013951	158014041	22,43,27	183,168,227	32,19,21	209,275,265	170	149	1	1.0	0.095,0.183,0.094	0.118,0.057,0.065	0.044
ENSMUSG00000068329	Htra2	6	-	83052697	83052803	83052697	83052726	83053037	83053070	209,220,270	8,8,15	224,265,274	5,14,7	226	149	1	1.0	0.945,0.948,0.922	0.967,0.926,0.963	-0.014
ENSMUSG00000029279	Brdt	5	+	107370154	107370329	107370157	107370329	107369302	107369364	1,3,0	0,0,0	0,0,0	0,0,5	152	149	1	1.0	1.0,1.0,NA	NA,NA,0.0	1.0
ENSMUSG00000028613	Lrp8	4	+	107847440	107847566	107847443	107847566	107843215	107843344	5,0,1	3,21,3	3,1,4	2,2,1	152	149	0.0295541364617	1.0	0.62,0.0,0.246	0.595,0.329,0.797	-0.285
ENSMUSG00000028613	Lrp8	4	+	107847440	107847566	107847443	107847566	107846238	107846619	0,4,0	1,0,0	0,0,1	3,4,7	152	149	1	1.0	0.0,1.0,NA	0.0,0.0,0.123	0.459
ENSMUSG00000039220	Ppp1r10	17	+	35924012	35924123	35924036	35924123	35923307	35923425	1,0,1	49,48,28	0,0,1	49,68,54	173	149	1	1.0	0.017,0.0,0.03	0.0,0.0,0.016	0.01
ENSMUSG00000026159	Agfg1	1	+	82883180	82883361	82883243	82883361	82882227	82882437	253,336,311	1,3,6	245,424,356	7,10,5	212	149	1	1.0	0.994,0.987,0.973	0.961,0.968,0.98	0.015
ENSMUSG00000026159	Agfg1	1	+	82894475	82894567	82894481	82894567	82893423	82893582	163,164,163	43,34,32	188,302,248	49,66,47	155	149	1	1.0	0.785,0.823,0.83	0.787,0.815,0.835	0.0
ENSMUSG00000027575	Arfgap1	2	+	180971013	180971114	180971050	180971114	180967601	180967814	4,1,2	45,78,72	4,2,5	59,79,106	186	149	1	1.0	0.066,0.01,0.022	0.052,0.02,0.036	-0.003
ENSMUSG00000027276	Jag1	2	-	137084574	137085155	137084574	137084706	137085245	137085355	166,157,178	10,6,12	189,198,180	8,1,7	598	149	0.384517263529	1.0	0.805,0.867,0.787	0.855,0.98,0.865	-0.08
ENSMUSG00000026150	Mff	1	+	82735415	82735507	82735418	82735507	82731112	82731282	126,169,151	155,169,157	131,157,212	165,239,211	152	149	1	1.0	0.443,0.495,0.485	0.438,0.392,0.496	0.032
ENSMUSG00000029472	Anapc5	5	-	122788301	122788464	122788301	122788440	122791607	122791755	370,477,514	0,0,0	365,579,618	0,1,0	173	149	1	1.0	1.0,1.0,1.0	1.0,0.998,1.0	0.001
ENSMUSG00000029472	Anapc5	5	-	122791607	122791755	122791607	122791735	122791826	122791934	322,403,385	10,8,15	324,433,514	6,20,11	169	149	1	1.0	0.966,0.978,0.958	0.979,0.95,0.976	-0.001
ENSMUSG00000029472	Anapc5	5	-	122799338	122800593	122799338	122799474	122802129	122802219	186,160,186	0,0,0	186,273,218	0,1,0	1268	149	1	1.0	1.0,1.0,1.0	1.0,0.97,1.0	0.01
ENSMUSG00000029472	Anapc5	5	-	122800450	122800608	122800450	122800593	122802129	122802219	20,24,27	89,87,99	27,28,42	66,166,118	164	149	1	1.0	0.17,0.2,0.199	0.271,0.133,0.244	-0.026
ENSMUSG00000029472	Anapc5	5	-	122800450	122800632	122800450	122800593	122802129	122802219	212,303,305	89,87,99	240,342,346	66,166,118	188	149	1	1.0	0.654,0.734,0.709	0.742,0.62,0.699	0.012
ENSMUSG00000029472	Anapc5	5	-	122800450	122800632	122800450	122800608	122802129	122802219	197,288,292	5,9,14	220,324,315	7,10,11	173	149	1	1.0	0.971,0.965,0.947	0.964,0.965,0.961	-0.002
ENSMUSG00000037174	Elf2	3	-	51264868	51265042	51264868	51265006	51266752	51266866	14,35,25	67,73,62	17,23,26	70,92,117	185	149	0.700039334214	1.0	0.144,0.279,0.245	0.164,0.168,0.152	0.061
ENSMUSG00000074796	Slc4a11	2	-	130687158	130687484	130687158	130687291	130687562	130687688	0,2,0	0,0,1	1,0,0	0,0,0	342	149	1	1.0	NA,1.0,0.0	1.0,NA,NA	-0.5
ENSMUSG00000027018	Hat1	2	+	71434033	71434206	71434054	71434206	71421632	71421739	1,0,0	131,175,197	0,0,0	240,233,282	170	149	1	1.0	0.007,0.0,0.0	0.0,0.0,0.0	0.002
ENSMUSG00000045751	Mms22l	4	+	24580050	24580202	24580053	24580202	24578752	24578903	1,3,0	5,0,5	0,0,2	4,1,4	152	149	0.701575117	1.0	0.164,1.0,0.0	0.0,0.0,0.329	0.278
ENSMUSG00000028608	0610037L13Rik	4	+	107891954	107892036	107891959	107892036	107891464	107891521	136,198,117	2,4,3	168,201,192	2,9,7	154	149	1	1.0	0.985,0.98,0.974	0.988,0.956,0.964	0.01
ENSMUSG00000044811	Cd300c2	11	-	115000628	115001073	115000628	115000985	115001486	115001880	321,330,334	782,887,1138	242,336,366	806,1102,1453	237	149	1	1.0	0.205,0.19,0.156	0.159,0.161,0.137	0.031
ENSMUSG00000025995	Wdr75	1	+	45818821	45819658	45819488	45819658	45818169	45818264	66,61,56	0,0,2	53,103,102	0,0,0	816	149	1	1.0	1.0,1.0,0.836	1.0,1.0,1.0	-0.055
ENSMUSG00000037692	Ahdc1	4	+	133060661	133060892	133060675	133060892	133055012	133055203	0,2,0	2,1,2	1,0,0	0,3,5	163	149	1	1.0	0.0,0.646,0.0	1.0,0.0,0.0	-0.118
ENSMUSG00000037692	Ahdc1	4	+	133060661	133060892	133060780	133060892	133055012	133055203	0,2,3	3,1,5	2,3,3	2,2,1	268	149	0.15665661536	1.0	0.0,0.527,0.25	0.357,0.455,0.625	-0.22
ENSMUSG00000037692	Ahdc1	4	+	133060675	133060892	133060780	133060892	133055012	133055203	2,1,5	3,1,5	1,6,8	2,2,1	254	149	0.156469278977	1.0	0.281,0.37,0.37	0.227,0.638,0.824	-0.223
ENSMUSG00000023118	Sympk	7	+	19047449	19047610	19047520	19047610	19045847	19045961	85,68,86	0,0,2	65,101,104	0,3,0	220	149	1	1.0	1.0,1.0,0.967	1.0,0.958,1.0	0.003
ENSMUSG00000023118	Sympk	7	+	19047449	19047610	19047520	19047610	19046754	19046902	223,237,280	1,0,0	193,305,305	0,0,1	220	149	1	1.0	0.993,1.0,1.0	1.0,1.0,0.995	-0.001
ENSMUSG00000026814	Eng	2	+	32678383	32678572	32678455	32678572	32677922	32677961	13,8,12	237,279,239	12,13,20	289,391,476	221	149	1	1.0	0.036,0.019,0.033	0.027,0.022,0.028	0.004
ENSMUSG00000031310	Zmym3	X	-	101416908	101416981	101416908	101416975	101417286	101417330	28,22,22	14,19,6	23,25,20	7,16,12	155	149	1	1.0	0.658,0.527,0.779	0.76,0.6,0.616	-0.004
ENSMUSG00000018659	Pnpo	11	-	96940015	96940955	96940015	96940069	96942409	96942534	19,13,24	0,2,0	29,42,25	0,0,0	1035	149	1	1.0	1.0,0.483,1.0	1.0,1.0,1.0	-0.172
ENSMUSG00000045128	Rpl18a	8	-	70895599	70896045	70895599	70895709	70896132	70896312	3445,3683,3827	1,2,1	3423,4897,5259	1,0,0	485	149	1	1.0	0.999,0.998,0.999	0.999,1.0,1.0	-0.001
ENSMUSG00000002227	Mov10	3	-	104817935	104818156	104817935	104818121	104818257	104818563	30,14,23	2,0,0	29,48,45	0,5,11	184	149	0.0369658530912	1.0	0.924,1.0,1.0	1.0,0.886,0.768	0.09
ENSMUSG00000002227	Mov10	3	-	104817935	104818156	104817935	104818121	104818356	104818563	26,15,25	2,6,8	34,42,46	5,8,6	184	149	1	1.0	0.913,0.669,0.717	0.846,0.81,0.861	-0.073
ENSMUSG00000027361	Gabpb1	2	-	126646562	126646748	126646562	126646745	126650067	126650181	31,24,53	5,0,10	28,62,79	5,4,21	152	149	1	1.0	0.859,1.0,0.839	0.846,0.938,0.787	0.042
ENSMUSG00000033439	Trmt13	3	-	116582493	116582883	116582493	116582724	116583276	116583476	37,57,32	0,0,0	29,32,23	0,0,2	308	149	1	1.0	1.0,1.0,1.0	1.0,1.0,0.848	0.051
ENSMUSG00000033439	Trmt13	3	-	116582493	116582923	116582493	116582724	116583276	116583476	42,63,38	0,0,0	33,40,25	0,0,2	348	149	1	1.0	1.0,1.0,1.0	1.0,1.0,0.843	0.052
ENSMUSG00000033439	Trmt13	3	-	116582493	116582883	116582493	116582724	116585195	116585270	38,57,32	1,7,0	29,32,23	0,2,0	308	149	0.62774692315	1.0	0.948,0.798,1.0	1.0,0.886,1.0	-0.047
ENSMUSG00000033439	Trmt13	3	-	116582493	116582923	116582493	116582724	116585195	116585270	46,69,37	1,7,0	36,47,28	0,2,0	348	149	0.706400940336	1.0	0.952,0.808,1.0	1.0,0.91,1.0	-0.05
ENSMUSG00000033439	Trmt13	3	-	116582493	116582923	116582493	116582883	116585195	116585270	9,12,5	1,0,0	7,15,5	0,0,0	189	149	1	1.0	0.876,1.0,1.0	1.0,1.0,1.0	-0.041
ENSMUSG00000033439	Trmt13	3	-	116588471	116588639	116588471	116588524	116589490	116589597	15,4,7	6,5,6	9,16,18	0,8,6	264	149	0.171707774981	1.0	0.585,0.311,0.397	1.0,0.53,0.629	-0.289
ENSMUSG00000032554	Trf	9	-	103217362	103217533	103217362	103217518	103219222	103219255	919,1129,1379	9,0,0	894,1469,1772	0,0,0	164	149	1	1.0	0.989,1.0,1.0	1.0,1.0,1.0	-0.004
ENSMUSG00000026017	Carf	1	+	60109221	60109449	60109326	60109449	60108082	60108200	0,1,0	3,0,1	0,2,4	0,0,0	254	149	1	1.0	0.0,1.0,0.0	NA,1.0,1.0	-0.667
ENSMUSG00000029207	Apbb2	5	-	66310999	66311083	66310999	66311080	66312158	66312246	32,68,51	1,1,3	37,65,70	1,2,3	152	149	1	1.0	0.969,0.985,0.943	0.973,0.97,0.958	-0.001
ENSMUSG00000029207	Apbb2	5	-	66399621	66400284	66399621	66400281	66451467	66452283	30,20,22	21,65,36	19,36,20	36,43,44	152	149	1	1.0	0.583,0.232,0.375	0.341,0.451,0.308	0.03
ENSMUSG00000027610	Gss	2	-	155566802	155567887	155566802	155566884	155571518	155571585	140,126,129	0,0,0	127,131,115	0,1,0	1152	149	1	1.0	1.0,1.0,1.0	1.0,0.944,1.0	0.019
ENSMUSG00000002458	Rgs19	2	-	181688421	181689295	181688421	181688718	181689701	181689776	974,1142,1204	0,4,0	971,1294,1364	0,0,0	726	149	1	1.0	1.0,0.983,1.0	1.0,1.0,1.0	-0.006
ENSMUSG00000002297	Dbf4	5	-	8404870	8404916	8404870	8404913	8405801	8405838	13,31,17	0,1,6	10,27,50	0,3,0	152	149	1	1.0	1.0,0.968,0.735	1.0,0.898,1.0	-0.065
ENSMUSG00000024914	Drap1	19	-	5423559	5423674	5423559	5423653	5423771	5423891	42,41,53	374,356,459	51,74,53	377,534,574	170	149	1	1.0	0.09,0.092,0.092	0.106,0.108,0.075	-0.005
ENSMUSG00000074129	Rpl13a	7	-	45126114	45126253	45126114	45126237	45126477	45126537	25,23,35	3310,3783,4429	37,24,50	3553,4875,4979	165	149	1	1.0	0.007,0.005,0.007	0.009,0.004,0.009	-0.001
ENSMUSG00000074129	Rpl13a	7	-	45126708	45126827	45126708	45126794	45126990	45127092	1,2,8	4319,5075,5618	6,3,6	4657,6373,7117	182	149	1	1.0	0.0,0.0,0.001	0.001,0.0,0.001	-0.0
ENSMUSG00000074129	Rpl13a	7	-	45126990	45127092	45126990	45127087	45127208	45127274	5330,6906,6965	11,0,0	5535,8162,8926	5,6,5	154	149	1	1.0	0.998,1.0,1.0	0.999,0.999,0.999	0.0
ENSMUSG00000006576	Slc4a3	1	+	75552138	75552252	75552152	75552252	75551636	75551820	0,0,2	0,0,0	1,5,1	0,0,1	163	149	1	1.0	NA,NA,1.0	1.0,1.0,0.478	0.174
ENSMUSG00000058835	Abi1	2	-	22953434	22953611	22953434	22953608	22957017	22957118	186,242,237	238,226,255	246,306,389	231,365,395	152	149	1	1.0	0.434,0.512,0.477	0.511,0.451,0.491	-0.01
ENSMUSG00000031328	Flna	X	-	74228320	74228541	74228320	74228524	74228759	74228921	2,2,4	954,1102,1078	3,2,4	871,1308,1340	166	149	1	1.0	0.002,0.002,0.003	0.003,0.001,0.003	0.0
ENSMUSG00000031328	Flna	X	-	74240204	74240328	74240204	74240326	74240412	74240550	635,836,645	0,0,0	636,906,937	1,0,0	151	149	1	1.0	1.0,1.0,1.0	0.998,1.0,1.0	0.001
ENSMUSG00000030538	Cib1	7	-	80228397	80228548	80228397	80228533	80230315	80230424	277,326,394	0,0,3	272,350,471	0,0,0	164	149	1	1.0	1.0,1.0,0.992	1.0,1.0,1.0	-0.003
ENSMUSG00000005682	Pan2	10	+	128308064	128308234	128308118	128308234	128304094	128304493	13,15,14	0,0,1	14,15,14	0,0,0	203	149	1	1.0	1.0,1.0,0.911	1.0,1.0,1.0	-0.03
ENSMUSG00000005682	Pan2	10	+	128315486	128315657	128315513	128315657	128315097	128315236	3,7,3	8,5,6	8,9,11	8,4,6	176	149	0.163610066087	1.0	0.241,0.542,0.297	0.458,0.656,0.608	-0.214
ENSMUSG00000005682	Pan2	10	+	128318162	128319038	128318944	128319038	128317889	128318033	20,26,32	0,0,2	33,25,41	2,1,0	931	149	1	1.0	1.0,1.0,0.719	0.725,0.8,1.0	0.065
ENSMUSG00000026790	Odf2	2	+	29893000	29893154	29893037	29893154	29892185	29892276	42,42,25	0,1,1	27,35,58	0,1,1	186	149	1	1.0	1.0,0.971,0.952	1.0,0.966,0.979	-0.007
ENSMUSG00000029119	Man2b2	5	-	36810291	36810408	36810291	36810358	36812946	36813160	294,310,360	0,0,0	309,468,484	1,0,0	199	149	1	1.0	1.0,1.0,1.0	0.996,1.0,1.0	0.001
ENSMUSG00000108414	Snhg1	19	+	8725013	8725256	8725221	8725256	8724402	8724721	88,128,148	0,0,0	75,129,144	1,0,0	357	149	1	1.0	1.0,1.0,1.0	0.969,1.0,1.0	0.01
ENSMUSG00000027981	Rnpc3	3	-	113608339	113608411	113608339	113608408	113609037	113609170	35,53,29	1,2,0	44,46,41	2,0,2	152	149	1	1.0	0.972,0.963,1.0	0.956,1.0,0.953	0.009
ENSMUSG00000009555	Cdk9	2	-	32710476	32710791	32710476	32710567	32712030	32712112	239,222,211	269,310,318	189,281,305	278,354,417	373	149	1	1.0	0.262,0.222,0.21	0.214,0.241,0.226	0.004
ENSMUSG00000033285	Wdr3	3	-	100157323	100157442	100157323	100157435	100159765	100159920	36,59,39	0,1,0	30,52,63	0,1,0	156	149	1	1.0	1.0,0.983,1.0	1.0,0.98,1.0	0.001
ENSMUSG00000033285	Wdr3	3	-	100159765	100159975	100159765	100159920	100161019	100161222	41,72,84	1,2,0	37,67,65	0,6,5	204	149	1	1.0	0.968,0.963,1.0	1.0,0.891,0.905	0.045
ENSMUSG00000026342	Slc35f5	1	+	125589810	125589965	125589838	125589965	125587364	125587455	80,86,74	0,2,2	69,90,97	0,0,2	177	149	1	1.0	1.0,0.973,0.969	1.0,1.0,0.976	-0.011
ENSMUSG00000008305	Tle1	4	-	72138491	72138688	72138491	72138685	72139688	72139833	3,13,3	1,4,0	7,5,10	0,0,0	152	149	0.515431804426	1.0	0.746,0.761,1.0	1.0,1.0,1.0	-0.164
ENSMUSG00000026821	Ralgds	2	+	28542854	28542950	28542890	28542950	28542289	28542483	269,274,295	73,58,76	355,449,396	58,102,125	185	149	1	1.0	0.748,0.792,0.758	0.831,0.78,0.718	-0.01
ENSMUSG00000026821	Ralgds	2	+	28543553	28543747	28543638	28543747	28542890	28542950	465,460,478	5,5,4	487,699,655	4,3,10	234	149	1	1.0	0.983,0.983,0.987	0.987,0.993,0.977	-0.001
ENSMUSG00000028622	Mrpl37	4	-	107061882	107062068	107061882	107062066	107064384	107064500	102,141,109	0,0,4	91,102,154	0,0,0	151	149	1	1.0	1.0,1.0,0.964	1.0,1.0,1.0	-0.012
ENSMUSG00000032827	Ppp1r9a	6	+	5134638	5134932	5134688	5134932	5134016	5134174	0,1,1	0,0,0	0,0,1	4,1,0	199	149	1	1.0	NA,1.0,1.0	0.0,0.0,1.0	0.667
ENSMUSG00000052423	B4galt3	1	+	171271706	171272001	171271827	171272001	171271202	171271373	89,77,63	0,1,3	53,76,84	6,7,5	270	149	0.0391872617808	1.0	1.0,0.977,0.921	0.83,0.857,0.903	0.103
ENSMUSG00000052423	B4galt3	1	+	171271706	171272001	171271909	171272001	171271202	171271373	107,95,87	1,0,0	78,102,127	2,2,0	352	149	1	1.0	0.978,1.0,1.0	0.943,0.956,1.0	0.026
ENSMUSG00000052423	B4galt3	1	+	171271827	171272001	171271909	171272001	171271202	171271373	18,19,27	1,0,0	31,33,48	2,2,0	231	149	1	1.0	0.921,1.0,1.0	0.909,0.914,1.0	0.033
ENSMUSG00000054434	Tmem120b	5	+	123101610	123101684	123101624	123101684	123099836	123099953	0,2,0	9,7,31	0,0,1	23,38,42	163	149	1	1.0	0.0,0.207,0.0	0.0,0.0,0.021	0.062
ENSMUSG00000075702	Selenom	11	+	3516485	3516920	3516841	3516920	3516260	3516296	140,155,128	3,10,3	120,130,209	1,2,2	505	149	0.308446502346	1.0	0.932,0.821,0.926	0.973,0.95,0.969	-0.071
ENSMUSG00000028470	Hint2	4	-	43654226	43654422	43654226	43654411	43654512	43654585	0,0,3	59,58,63	1,0,0	65,92,78	160	149	1	1.0	0.0,0.0,0.042	0.014,0.0,0.0	0.009
ENSMUSG00000028470	Hint2	4	-	43654512	43654614	43654512	43654585	43654715	43654820	1,0,0	84,75,75	0,2,6	73,122,116	178	149	1	1.0	0.01,0.0,0.0	0.0,0.014,0.042	-0.015
ENSMUSG00000030780	BC017158	7	-	128274632	128274723	128274632	128274703	128276085	128276143	0,2,0	18,29,30	0,0,0	28,33,33	169	149	1	1.0	0.0,0.057,0.0	0.0,0.0,0.0	0.019
ENSMUSG00000051736	Fam229b	10	-	39122176	39122335	39122176	39122332	39132246	39132378	1,0,0	0,0,1	1,3,2	0,0,0	152	149	1	1.0	1.0,NA,0.0	1.0,1.0,1.0	-0.5
ENSMUSG00000058503	Fam133b	5	+	3559096	3559159	3559137	3559159	3558660	3558693	23,45,61	0,2,4	33,64,55	0,1,2	190	149	1	1.0	1.0,0.946,0.923	1.0,0.98,0.956	-0.022
ENSMUSG00000018398	Sept8	11	+	53534948	53535135	53534954	53535135	53534432	53534628	43,69,50	15,21,16	46,86,73	25,26,18	155	149	1	1.0	0.734,0.76,0.75	0.639,0.761,0.796	0.016
ENSMUSG00000028795	Ccdc28b	4	-	129620682	129620876	129620682	129620853	129620983	129621150	34,22,21	1,0,0	23,18,29	4,0,4	172	149	0.55496100567	1.0	0.967,1.0,1.0	0.833,1.0,0.863	0.09
ENSMUSG00000026815	Gfi1b	2	-	28611418	28611683	28611418	28611584	28612780	28612918	0,1,1	2,0,3	1,4,1	2,6,4	248	149	0.24636653235	1.0	0.0,1.0,0.167	0.231,0.286,0.131	0.173
ENSMUSG00000022488	Nckap1l	15	+	103464505	103464662	103464545	103464662	103464365	103464414	1100,1227,1154	7,1,2	1025,1600,1777	1,2,0	189	149	1	1.0	0.992,0.999,0.998	0.999,0.998,1.0	-0.003
ENSMUSG00000033467	Crlf2	5	-	109555506	109555660	109555506	109555627	109556018	109556181	40,38,39	585,574,652	39,37,42	616,806,873	182	149	1	1.0	0.053,0.051,0.047	0.049,0.036,0.038	0.009
ENSMUSG00000068823	Csde1	3	+	103044577	103044841	103044628	103044841	103043805	103043931	11,8,14	544,646,540	11,14,22	541,698,842	200	149	1	1.0	0.015,0.009,0.019	0.015,0.015,0.019	-0.002
ENSMUSG00000068823	Csde1	3	+	103044577	103044841	103044758	103044841	103043805	103043931	526,564,566	2,0,0	514,744,843	2,0,2	330	149	1	1.0	0.992,1.0,1.0	0.991,1.0,0.995	0.002
ENSMUSG00000068823	Csde1	3	+	103044628	103044841	103044758	103044841	103043805	103043931	1059,1202,1092	2,0,0	1044,1428,1663	2,0,2	279	149	1	1.0	0.996,1.0,1.0	0.996,1.0,0.998	0.001
ENSMUSG00000025939	Ube2w	1	-	16585275	16585431	16585275	16585352	16597950	16598053	108,100,138	9,11,17	83,133,159	16,6,15	228	149	1	1.0	0.887,0.856,0.841	0.772,0.935,0.874	0.001
ENSMUSG00000027411	Vps16	2	+	130441607	130441705	130441616	130441705	130441394	130441503	92,84,65	15,16,16	101,78,107	12,15,13	158	149	1	1.0	0.853,0.832,0.793	0.888,0.831,0.886	-0.042
ENSMUSG00000027752	Exosc8	3	-	54732111	54732229	54732111	54732217	54732699	54732745	1,0,4	100,95,153	0,3,1	113,140,175	161	149	1	1.0	0.009,0.0,0.024	0.0,0.019,0.005	0.003
ENSMUSG00000026177	Slc11a1	1	+	74379782	74380267	74380196	74380267	74376792	74376915	122,90,113	0,0,0	151,130,107	0,1,0	563	149	1	1.0	1.0,1.0,1.0	1.0,0.972,1.0	0.009
ENSMUSG00000026177	Slc11a1	1	+	74379782	74380267	74380196	74380267	74377156	74377276	1761,1709,1665	8,10,1	1463,1738,1896	4,5,11	563	149	1	1.0	0.983,0.978,0.998	0.99,0.989,0.979	0.0
ENSMUSG00000090231	Cfb	17	-	34856879	34856945	34856879	34856929	34857003	34857136	42,26,31	1620,1832,1785	41,44,41	2062,2679,2963	165	149	1	1.0	0.023,0.013,0.015	0.018,0.015,0.012	0.002
ENSMUSG00000090231	Cfb	17	-	34857003	34857136	34857003	34857132	34857218	34857319	1717,1680,1881	15,10,13	2073,2845,3001	18,44,47	153	149	1	1.0	0.991,0.994,0.993	0.991,0.984,0.984	0.006
ENSMUSG00000026090	2010300C02Rik	1	-	37611676	37612399	37611676	37612396	37613336	37613481	2,0,0	0,0,2	2,0,1	0,0,0	152	149	1	1.0	1.0,NA,0.0	1.0,NA,1.0	-0.5
ENSMUSG00000023044	Csad	15	-	102203136	102203260	102203136	102203215	102203695	102203893	4,3,4	0,0,0	4,6,9	0,1,0	194	149	1	1.0	1.0,1.0,1.0	1.0,0.822,1.0	0.059
ENSMUSG00000033852	Gm28042	2	+	120031501	120031651	120031574	120031651	120031306	120031402	3,0,0	4,3,0	0,0,5	1,5,3	222	149	1	1.0	0.335,0.0,NA	0.0,0.0,0.528	-0.009
ENSMUSG00000049339	Retreg2	1	+	75144303	75144439	75144391	75144439	75143922	75143953	333,366,417	9,4,4	312,441,484	1,9,9	237	149	1	1.0	0.959,0.983,0.985	0.995,0.969,0.971	-0.003
ENSMUSG00000022299	Slc25a32	15	-	39098128	39098242	39098128	39098197	39099872	39100033	33,47,27	3,4,7	50,56,37	1,1,1	194	149	0.0237143040372	1.0	0.894,0.9,0.748	0.975,0.977,0.966	-0.125
ENSMUSG00000037995	Igsf9	1	+	172494405	172494556	172494477	172494556	172494097	172494214	6,19,5	0,0,0	24,27,31	0,0,1	221	149	1	1.0	1.0,1.0,1.0	1.0,1.0,0.954	0.015
ENSMUSG00000035851	Ythdc1	5	+	86831772	86831836	86831796	86831836	86831663	86831700	33,32,31	86,74,85	43,55,65	83,134,81	173	149	0.591742339737	1.0	0.248,0.271,0.239	0.309,0.261,0.409	-0.074
ENSMUSG00000027882	Stxbp3	3	-	108826005	108826082	108826005	108826076	108827025	108827107	185,210,223	0,2,0	209,297,296	0,0,0	155	149	1	1.0	1.0,0.99,1.0	1.0,1.0,1.0	-0.003
ENSMUSG00000073139	Tmem185a	X	-	70467153	70467361	70467153	70467356	70470117	70470294	55,49,51	0,0,0	40,39,53	0,1,0	154	149	1	1.0	1.0,1.0,1.0	1.0,0.974,1.0	0.009
ENSMUSG00000073139	Tmem185a	X	-	70467153	70467361	70467153	70467203	70476977	70477180	56,46,47	1,0,1	50,52,82	0,8,4	307	149	1	1.0	0.965,1.0,0.958	1.0,0.759,0.909	0.085
ENSMUSG00000030603	Psmc4	7	-	28042338	28042726	28042338	28042507	28042808	28042976	613,678,608	0,0,3	570,847,774	2,0,0	368	149	1	1.0	1.0,1.0,0.988	0.991,1.0,1.0	-0.001
ENSMUSG00000030603	Psmc4	7	-	28049103	28049700	28049103	28049202	28049982	28050056	11,2,1	278,390,298	0,1,1	287,449,481	647	149	1	1.0	0.009,0.001,0.001	0.0,0.001,0.0	0.003
ENSMUSG00000053332	Gas5	1	+	161035982	161036244	161036207	161036244	161035751	161035804	260,306,299	0,0,0	250,347,321	1,0,0	374	149	1	1.0	1.0,1.0,1.0	0.99,1.0,1.0	0.003
ENSMUSG00000053332	Gas5	1	+	161036207	161036579	161036548	161036579	161035982	161036014	397,437,409	51,85,89	302,404,413	59,83,83	490	149	1	1.0	0.703,0.61,0.583	0.609,0.597,0.602	0.029
ENSMUSG00000053332	Gas5	1	+	161036819	161037164	161037123	161037164	161035982	161036014	202,165,191	0,0,0	157,226,222	0,0,3	453	149	1	1.0	1.0,1.0,1.0	1.0,1.0,0.961	0.013
ENSMUSG00000053332	Gas5	1	+	161036819	161037315	161037287	161037315	161036207	161036244	234,208,237	0,2,1	208,271,295	0,0,0	617	149	1	1.0	1.0,0.962,0.983	1.0,1.0,1.0	-0.018
ENSMUSG00000053332	Gas5	1	+	161038224	161038535	161038456	161038535	161037994	161038037	205,201,228	0,0,0	244,242,209	0,1,0	381	149	1	1.0	1.0,1.0,1.0	1.0,0.99,1.0	0.003
ENSMUSG00000025486	Sirt3	7	-	140877956	140878145	140877956	140878137	140881762	140881869	3,5,7	1,2,2	1,1,2	2,0,1	157	149	0.353984081838	1.0	0.74,0.703,0.769	0.322,1.0,0.655	0.078
ENSMUSG00000026798	Coq4	2	+	29795380	29795510	29795383	29795510	29790456	29790559	18,17,22	0,2,1	18,12,22	3,1,8	152	149	0.028713086179	1.0	1.0,0.893,0.956	0.855,0.922,0.729	0.114
ENSMUSG00000026798	Coq4	2	+	29795829	29796029	29795935	29796029	29795380	29795510	2,0,0	23,25,21	0,2,1	8,12,20	255	149	1	1.0	0.048,0.0,0.0	0.0,0.089,0.028	-0.023
ENSMUSG00000072258	Taf1a	1	+	183400581	183400801	183400602	183400801	183397779	183397893	0,0,0	16,9,7	0,2,0	14,5,35	170	149	1	1.0	0.0,0.0,0.0	0.0,0.26,0.0	-0.087
ENSMUSG00000046711	Hmga1	17	+	27560915	27561011	27560927	27561011	27559532	27559670	0,3,0	375,465,462	0,0,0	368,522,649	161	149	1	1.0	0.0,0.006,0.0	0.0,0.0,0.0	0.002
ENSMUSG00000046711	Hmga1	17	+	27561460	27561511	27561464	27561511	27560927	27561011	702,798,815	3,0,3	695,1013,1231	0,6,4	153	149	1	1.0	0.996,1.0,0.996	1.0,0.994,0.997	0.0
ENSMUSG00000031229	Atrx	X	-	105832446	105832591	105832446	105832577	105836309	105836427	1,0,0	10,28,24	0,0,0	28,38,22	163	149	1	1.0	0.084,0.0,0.0	0.0,0.0,0.0	0.028
ENSMUSG00000031229	Atrx	X	-	105879908	105880018	105879908	105880015	105884306	105884420	10,15,5	3,2,0	6,11,10	6,1,1	152	149	0.413989194082	1.0	0.766,0.88,1.0	0.495,0.915,0.907	0.11
ENSMUSG00000031229	Atrx	X	-	105879908	105880018	105879908	105880015	105887714	105887839	10,2,0	6,0,5	3,7,6	1,3,5	152	149	0.660630039716	1.0	0.62,1.0,0.0	0.746,0.696,0.541	-0.121
ENSMUSG00000002718	Cse1l	2	+	166929784	166929987	166929894	166929987	166928957	166929023	114,176,111	0,0,0	108,98,177	0,3,2	259	149	1	1.0	1.0,1.0,1.0	1.0,0.949,0.981	0.023
ENSMUSG00000027624	Epb41l1	2	+	156510732	156510881	156510735	156510881	156509131	156509307	28,43,51	5,5,10	22,32,44	9,3,3	152	149	1	1.0	0.846,0.894,0.833	0.706,0.913,0.935	0.006
ENSMUSG00000027624	Epb41l1	2	+	156510732	156510881	156510756	156510881	156509131	156509307	35,47,62	7,3,21	24,35,54	15,9,20	173	149	0.21440813236	1.0	0.812,0.931,0.718	0.579,0.77,0.699	0.138
ENSMUSG00000027624	Epb41l1	2	+	156510735	156510881	156510756	156510881	156509131	156509307	12,9,21	7,3,21	11,6,13	15,9,20	170	149	0.115459462495	1.0	0.6,0.724,0.467	0.391,0.369,0.363	0.223
ENSMUSG00000002981	Clptm1	7	-	19634055	19635013	19634055	19634223	19635307	19635403	554,546,522	1,0,0	462,683,699	0,0,0	939	149	1	1.0	0.989,1.0,1.0	1.0,1.0,1.0	-0.004
ENSMUSG00000002981	Clptm1	7	-	19662144	19662342	19662144	19662233	19664933	19664955	3,5,1	2,0,0	1,4,11	0,0,0	258	149	1	1.0	0.464,1.0,1.0	1.0,1.0,1.0	-0.179
ENSMUSG00000039844	Rapgef1	2	+	29710152	29710308	29710155	29710308	29707197	29707400	0,0,1	0,0,0	0,0,0	0,2,0	152	149	1	1.0	NA,NA,1.0	NA,0.0,NA	1.0
ENSMUSG00000039844	Rapgef1	2	+	29733419	29733762	29733576	29733762	29732826	29732919	9,14,3	182,151,164	15,11,8	182,204,207	306	149	1	1.0	0.024,0.043,0.009	0.039,0.026,0.018	-0.002
ENSMUSG00000005069	Pex5	6	-	124404132	124404243	124404132	124404222	124404629	124404720	24,23,41	0,0,0	22,23,23	0,0,2	170	149	1	1.0	1.0,1.0,1.0	1.0,1.0,0.91	0.03
ENSMUSG00000005069	Pex5	6	-	124413568	124413790	124413568	124413701	124414006	124414042	8,1,1	69,85,93	1,0,2	70,124,140	238	149	1	1.0	0.068,0.007,0.007	0.009,0.0,0.009	0.021
ENSMUSG00000026289	Atg16l1	1	+	87785875	87786346	87786240	87786346	87781670	87781742	72,110,56	7,0,0	92,92,115	1,1,0	514	149	1	1.0	0.749,1.0,1.0	0.964,0.964,1.0	-0.06
ENSMUSG00000060733	Ipmk	10	+	71372704	71372880	71372707	71372880	71363449	71363535	0,0,0	0,1,0	2,0,1	0,0,0	152	149	1	1.0	NA,0.0,NA	1.0,NA,1.0	-1.0
ENSMUSG00000060733	Ipmk	10	+	71372704	71372880	71372707	71372880	71366008	71366105	11,9,16	28,30,11	14,16,15	22,30,41	152	149	1	1.0	0.278,0.227,0.588	0.384,0.343,0.264	0.034
ENSMUSG00000021149	Gtpbp4	13	-	8987755	8987959	8987755	8987947	8989052	8989145	1,0,0	126,135,131	4,0,2	121,175,165	161	149	1	1.0	0.007,0.0,0.0	0.03,0.0,0.011	-0.011
ENSMUSG00000028382	Ptbp3	4	-	59485606	59485746	59485606	59485731	59488110	59488188	271,358,323	0,14,2	301,458,541	9,8,9	164	149	1	1.0	1.0,0.959,0.993	0.968,0.981,0.982	0.007
ENSMUSG00000033365	Ipo13	4	-	117894743	117894925	117894743	117894845	117895211	117895301	327,329,340	3,9,13	326,415,427	7,9,14	229	149	1	1.0	0.986,0.96,0.944	0.968,0.968,0.952	0.001
ENSMUSG00000033411	Ctdspl2	2	+	121977330	121977469	121977334	121977469	121969069	121969279	28,31,21	1,0,0	17,25,23	0,2,0	153	149	1	1.0	0.965,1.0,1.0	1.0,0.924,1.0	0.014
ENSMUSG00000033411	Ctdspl2	2	+	121978891	121979041	121978894	121979041	121977330	121977469	27,16,19	0,0,1	6,12,25	0,0,0	152	149	1	1.0	1.0,1.0,0.949	1.0,1.0,1.0	-0.017
ENSMUSG00000025932	Eya1	1	-	14274064	14274210	14274064	14274207	14274533	14274603	0,0,7	0,0,6	0,0,1	1,1,4	152	149	1	1.0	NA,NA,0.534	0.0,0.0,0.197	0.468
ENSMUSG00000028522	Mier1	4	+	103118238	103118315	103118241	103118315	103115559	103115660	4,0,2	0,2,2	3,14,12	1,1,3	152	149	0.414065264294	1.0	1.0,0.0,0.495	0.746,0.932,0.797	-0.327
ENSMUSG00000028522	Mier1	4	+	103118238	103118315	103118280	103118315	103115559	103115660	6,0,2	2,10,0	3,17,21	1,0,4	191	149	0.071812286314	1.0	0.701,0.0,1.0	0.701,1.0,0.804	-0.268
ENSMUSG00000028522	Mier1	4	+	103118241	103118315	103118280	103118315	103115559	103115660	2,2,2	2,10,0	1,4,12	1,0,4	188	149	0.110150539552	1.0	0.442,0.137,1.0	0.442,1.0,0.704	-0.189
ENSMUSG00000036155	Mgat5	1	+	127306633	127307016	127306636	127307016	127249789	127249839	3,7,7	10,0,4	8,13,18	2,1,4	152	149	0.242144742908	1.0	0.227,1.0,0.632	0.797,0.927,0.815	-0.227
ENSMUSG00000038776	Ephx1	1	-	180993878	180994087	180993878	180994045	180994627	180994757	21,32,35	3,0,6	28,53,75	1,4,1	191	149	1	1.0	0.845,1.0,0.82	0.956,0.912,0.983	-0.062
ENSMUSG00000022185	Acin1	14	-	54646450	54646603	54646450	54646567	54646702	54646833	233,259,261	46,26,42	233,325,365	46,38,46	185	149	1	1.0	0.803,0.889,0.833	0.803,0.873,0.865	-0.005
ENSMUSG00000022185	Acin1	14	-	54646702	54646836	54646702	54646833	54648087	54648130	134,142,145	26,46,36	152,218,202	20,30,41	152	149	0.486122646474	1.0	0.835,0.752,0.798	0.882,0.877,0.828	-0.067
ENSMUSG00000055897	Ppp4r1l-ps	2	-	173592116	173592333	173592116	173592221	173592801	173593014	3,3,2	0,0,2	0,2,1	8,0,18	261	149	5.52752636686e-05	0.0185724885926	1.0,1.0,0.363	0.0,1.0,0.031	0.444
ENSMUSG00000055897	Ppp4r1l-ps	2	-	173615482	173616423	173615482	173615576	173659322	173659367	2,2,7	7,1,7	0,15,1	1,3,7	996	149	1	1.0	0.041,0.23,0.13	0.0,0.428,0.021	-0.016
ENSMUSG00000040865	Ino80d	1	-	63093284	63093531	63093284	63093440	63093639	63093730	6,8,2	0,0,5	7,19,10	2,1,5	240	149	0.230146198803	1.0	1.0,1.0,0.199	0.685,0.922,0.554	0.013
ENSMUSG00000026269	Rnpepl1	1	+	92915813	92915965	92915823	92915965	92915058	92915199	150,176,200	1,2,0	145,287,303	0,0,2	159	149	1	1.0	0.993,0.988,1.0	1.0,1.0,0.993	-0.004
ENSMUSG00000026269	Rnpepl1	1	+	92917146	92917746	92917633	92917746	92916710	92916946	243,244,268	0,1,4	287,328,417	0,15,15	636	149	0.11291279243	1.0	1.0,0.983,0.94	1.0,0.837,0.867	0.073
ENSMUSG00000026269	Rnpepl1	1	+	92918872	92919103	92918905	92919103	92918017	92918126	231,236,243	4,9,1	256,329,355	14,12,16	182	149	1	1.0	0.979,0.955,0.995	0.937,0.957,0.948	0.029
[truncated: 1,361 more rows]
