# Supplementary material for: Pharmacological targeting of BMAL1 modulates circadian and immune pathways
Source: Nat Chem Biol. 2025 Mar 25;21(5):736–45. doi: 10.1038/s41589-025-01863-x (PMC12037410; doi:10.1038/s41589-025-01863-x)
Supplement: Supplementary file 15 — Statistical source data. [file 41589_2025_1863_MOESM15_ESM.zip › Alternative splicing - Novogene analysis/WT_L_AvsWT_L/WT_L_AvsWT_L_SE_significant.xls]

GeneID	geneSymbol	chr	strand	exonStart_0base	exonEnd	upstreamES	upstreamEE	downstreamES	downstreamEE	IJC_SAMPLE_1	SJC_SAMPLE_1	IJC_SAMPLE_2	SJC_SAMPLE_2	IncFormLen	SkipFormLen	PValue	FDR	IncLevel1	IncLevel2	IncLevelDifference
ENSMUSG00000023971	Rrp36	17	-	46672524	46672591	46670110	46670185	46674196	46674255	1,0,2	0,18,18	2,8,6	0,0,0	216	149	2.7748186382e-07	0.000694232260183	1.0,0.0,0.071	1.0,1.0,1.0	-0.643
ENSMUSG00000024457	Trim26	17	+	36854283	36854301	36852462	36852693	36856201	36856224	126,0,0	46,55,39	124,166,222	50,65,66	167	149	6.26891926481e-06	0.00774138618926	0.71,0.0,0.0	0.689,0.695,0.75	-0.475
ENSMUSG00000000386	Mx1	16	-	97458069	97458173	97457299	97457469	97460755	97460946	0,0,5	52,44,77	23,34,41	80,96,86	253	149	8.14486811329e-10	4.17040518452e-06	0.0,0.0,0.037	0.145,0.173,0.219	-0.167
ENSMUSG00000016940	Kctd2	11	+	115429634	115429782	115429352	115429405	115429885	115430201	3,11,4	0,0,0	7,2,5	3,12,4	297	149	2.33446595388e-12	2.78906429063e-08	1.0,1.0,1.0	0.539,0.077,0.385	0.666
ENSMUSG00000020485	Supt4a	11	+	87742707	87742851	87738166	87738273	87743245	87743623	5,2,1	0,0,0	2,0,0	0,7,7	293	149	8.31787425049e-07	0.00168598436573	1.0,1.0,1.0	1.0,0.0,0.0	0.667
ENSMUSG00000036644	Tbc1d9b	11	+	50164161	50164212	50163824	50163896	50168168	50168225	2,1,0	134,208,179	20,50,26	151,208,203	200	149	9.65359259086e-07	0.00182107402969	0.011,0.004,0.0	0.09,0.152,0.087	-0.105
ENSMUSG00000020160	Meis1	11	-	18883987	18884082	18880661	18881922	18884386	18884476	6,8,2	1,0,0	3,0,6	1,5,4	244	149	1.75794508617e-06	0.00286401217175	0.786,1.0,1.0	0.647,0.0,0.478	0.554
ENSMUSG00000061536	Sec22c	9	-	121700552	121700677	121695533	121695742	121704923	121704959	0,3,4	10,9,3	5,11,15	0,4,2	274	149	1.63568880381e-05	0.0162850994739	0.0,0.153,0.42	1.0,0.599,0.803	-0.61
ENSMUSG00000025893	Kbtbd3	9	+	4313701	4313806	4309834	4309934	4316826	4317071	13,10,10	4,7,11	10,14,17	0,0,3	254	149	2.93489204359e-05	0.0266480858285	0.656,0.456,0.348	1.0,1.0,0.769	-0.436
ENSMUSG00000042323	Pbrm1	14	+	31022719	31022859	31019137	31019293	31023066	31023179	13,41,11	0,1,0	6,10,34	5,5,3	289	149	3.40916812913e-05	0.028416605601	1.0,0.955,1.0	0.382,0.508,0.854	0.404
ENSMUSG00000053453	Thoc7	14	-	13957061	13957180	13954538	13954656	13960867	13961160	5,5,1	4,2,3	13,7,7	0,1,0	268	149	1.04656941347e-06	0.00187555704588	0.41,0.582,0.156	1.0,0.796,1.0	-0.549
ENSMUSG00000034308	Sdr42e1	8	-	117671208	117671343	117664986	117665080	117673599	117673689	12,12,4	1,2,1	4,0,6	5,10,6	284	149	6.47959337308e-06	0.00774138618926	0.863,0.759,0.677	0.296,0.0,0.344	0.553
ENSMUSG00000052760	A630001G21Rik	1	-	85726458	85726502	85723097	85723181	85736471	85736581	1,4,8	0,0,1	3,2,2	4,4,3	193	149	3.1346151963e-07	0.000702192986661	1.0,1.0,0.861	0.367,0.279,0.34	0.625
ENSMUSG00000089945	Pakap	4	+	57883023	57883202	57854561	57857037	57892868	57894718	6,8,1	24,14,15	26,45,43	21,31,34	328	149	2.43708915398e-05	0.022986881436	0.102,0.206,0.029	0.36,0.397,0.365	-0.262
ENSMUSG00000025261	Huwe1	X	+	151804445	151804540	151803260	151803569	151806271	151806407	1,12,1	2,0,0	0,0,0	8,2,8	244	149	9.33372689116e-06	0.010791594814	0.234,1.0,1.0	0.0,0.0,0.0	0.745
ENSMUSG00000032966	Fkbp1a	2	+	151544012	151544140	151542817	151542865	151545424	151545515	1,3,5	0,1,0	3,1,5	2,2,7	277	149	6.20343536928e-06	0.00774138618926	1.0,0.617,1.0	0.447,0.212,0.278	0.56
ENSMUSG00000005087	Cd44	2	-	102842260	102842377	102834233	102834335	102853014	102853236	2,0,0	3,3,2	3,7,3	3,0,0	266	149	2.04210404275e-06	0.00318230839566	0.272,0.0,0.0	0.359,1.0,1.0	-0.696
ENSMUSG00000005087	Cd44	2	-	102842835	102842949	102842260	102842377	102853014	102853236	4,11,10	0,0,0	16,28,11	4,8,3	263	149	8.4670829148e-07	0.00168598436573	1.0,1.0,1.0	0.694,0.665,0.675	0.322
ENSMUSG00000053192	Mllt11	3	-	95229985	95230147	95229045	95229205	95230370	95230398	3,2,0	5,5,3	3,1,4	0,1,0	311	149	3.62661899311e-06	0.00519941111804	0.223,0.161,0.0	1.0,0.324,1.0	-0.647
ENSMUSG00000047592	Nxpe5	5	+	138244310	138244376	138240914	138240997	138251111	138251876	1,3,2	0,0,0	0,0,0	3,1,3	215	149	7.81597009336e-14	1.93790028468e-09	1.0,1.0,1.0	0.0,0.0,0.0	1.0
ENSMUSG00000047592	Nxpe5	5	+	138248716	138248929	138240914	138240997	138251111	138251875	3,8,9	0,0,0	2,4,2	3,1,3	362	149	4.1021633348e-06	0.00565498993253	1.0,1.0,1.0	0.215,0.622,0.215	0.649
ENSMUSG00000052751	Repin1	6	+	48594790	48594976	48593882	48594052	48596292	48599081	15,15,13	4,5,4	18,26,10	0,0,0	335	149	1.45852095068e-07	0.000402125445494	0.625,0.572,0.591	1.0,1.0,1.0	-0.404
ENSMUSG00000087177	E130307A14Rik	10	-	39640275	39640511	39621411	39622727	39681472	39681549	2,0,0	1,5,2	2,5,8	0,1,0	385	149	7.63685559235e-10	4.17040518452e-06	0.436,0.0,0.0	1.0,0.659,1.0	-0.741
ENSMUSG00000038005	Hpf1	8	+	60900083	60900234	60890444	60890536	60905547	60905720	7,9,3	0,0,1	3,7,2	4,3,1	300	149	1.23185720732e-05	0.0133794624317	1.0,1.0,0.598	0.271,0.537,0.498	0.431
ENSMUSG00000015214	Mtmr1	X	+	71376886	71376910	71369798	71369904	71383199	71383275	7,4,7	0,0,0	2,7,0	3,3,3	173	149	3.18450819502e-05	0.0271759863633	1.0,1.0,1.0	0.365,0.668,0.0	0.656
ENSMUSG00000049119	Fam110b	4	+	5678902	5678998	5644089	5644410	5729570	5729657	6,1,6	0,0,0	0,1,2	2,3,4	245	149	3.94451138419e-11	3.5344794258e-07	1.0,1.0,1.0	0.0,0.169,0.233	0.866
ENSMUSG00000039662	Icmt	4	+	152299136	152299245	152298684	152298773	152299670	152299840	8,20,19	20,22,50	4,2,1	19,39,46	258	149	3.12567823322e-05	0.0271759863633	0.188,0.344,0.18	0.108,0.029,0.012	0.188
ENSMUSG00000102644	Thap6	5	+	91963234	91963522	91962388	91962978	91963682	91963785	12,11,5	2,5,2	2,20,17	0,0,0	437	149	1.29790648231e-05	0.0136822247468	0.672,0.429,0.46	1.0,1.0,1.0	-0.48
ENSMUSG00000023206	Il15ra	2	+	11723412	11723610	11720012	11720105	11724095	11724128	147,138,168	1,1,0	257,391,444	19,24,35	347	149	2.90538583303e-07	0.000694232260183	0.984,0.983,1.0	0.853,0.875,0.845	0.131
ENSMUSG00000062593	Gm49339	10	+	51493169	51493205	51491433	51491718	51494792	51494845	9,22,18	0,0,0	18,30,36	7,7,10	185	149	3.91380386988e-08	0.000116898798587	1.0,1.0,1.0	0.674,0.775,0.744	0.269
ENSMUSG00000029422	Rsrc2	5	-	123745496	123745589	123744954	123745111	123746771	123746870	24,36,23	0,0,0	31,41,54	6,12,10	242	149	9.35407196145e-10	4.19085809053e-06	1.0,1.0,1.0	0.761,0.678,0.769	0.264
ENSMUSG00000022779	Top3b	16	+	16875068	16875155	16870773	16870829	16877831	16878016	7,7,11	5,9,3	1,13,13	0,0,0	236	149	4.6131264364e-09	1.52305060284e-05	0.469,0.329,0.698	1.0,1.0,1.0	-0.501
ENSMUSG00000022779	Top3b	16	+	16875071	16875155	16870756	16870829	16877831	16878016	7,7,10	5,9,3	1,18,14	0,0,0	233	149	2.0438118975e-09	8.13936733669e-06	0.472,0.332,0.681	1.0,1.0,1.0	-0.505
ENSMUSG00000038301	Snx10	6	+	51544540	51544649	51523981	51524034	51575902	51575989	1,2,0	1,2,2	5,6,8	0,0,0	258	149	1.07745366705e-05	0.0120681544795	0.366,0.366,0.0	1.0,1.0,1.0	-0.756
ENSMUSG00000035614	Togaram1	12	+	64990940	64991090	64986392	64986490	64992544	64992640	4,20,10	2,7,5	4,14,28	0,2,0	299	149	1.55700922013e-05	0.0159446641337	0.499,0.587,0.499	1.0,0.777,1.0	-0.397
ENSMUSG00000030279	C2cd5	6	-	143019327	143019429	143017882	143018073	143020323	143020374	0,10,1	9,3,4	3,14,4	1,1,0	251	149	2.68857483798e-06	0.00401516247262	0.0,0.664,0.129	0.64,0.893,1.0	-0.58
ENSMUSG00000054715	Zscan22	7	+	12903600	12904085	12897814	12897943	12906233	12907537	9,6,5	0,0,1	10,6,14	1,3,8	634	149	2.97395076486e-05	0.0266480858285	1.0,1.0,0.54	0.702,0.32,0.291	0.409
ENSMUSG00000047603	Zfp235	7	+	24138292	24138502	24137045	24137172	24140299	24140944	2,9,2	0,1,0	0,0,2	2,3,3	359	149	2.93572499643e-10	2.10444510644e-06	1.0,0.789,1.0	0.0,0.0,0.217	0.857
ENSMUSG00000029060	Mib2	4	-	155655251	155655270	155655104	155655170	155655521	155656305	6,3,4	4,2,5	8,14,2	0,0,1	168	149	5.32835209444e-06	0.00707328873218	0.571,0.571,0.415	1.0,1.0,0.639	-0.361
ENSMUSG00000031090	Nadsyn1	7	-	143821171	143821232	143819092	143819209	143822658	143822748	4,3,10	2,6,6	11,17,2	0,0,1	210	149	1.73850767071e-06	0.00286401217175	0.587,0.262,0.542	1.0,1.0,0.587	-0.399
ENSMUSG00000037876	Jmjd1c	10	+	67216982	67217107	67215269	67215375	67218116	67218181	3,8,2	0,0,0	1,3,3	4,5,4	274	149	1.08135722598e-13	1.93790028468e-09	1.0,1.0,1.0	0.12,0.246,0.29	0.781
ENSMUSG00000039801	Cplane1	15	+	8225338	8225416	8223142	8223150	8226912	8226919	9,4,11	0,0,0	8,10,13	4,9,4	227	149	4.67428062922e-09	1.52305060284e-05	1.0,1.0,1.0	0.568,0.422,0.681	0.443
ENSMUSG00000027130	Slc12a6	2	+	112316240	112316285	112265824	112267092	112333382	112333477	94,84,81	17,19,22	108,115,129	15,0,0	194	149	1.90235102734e-05	0.0184281258167	0.809,0.772,0.739	0.847,1.0,1.0	-0.176
