# Supplementary material for: Pharmacological targeting of BMAL1 modulates circadian and immune pathways
Source: Nat Chem Biol. 2025 Mar 25;21(5):736–45. doi: 10.1038/s41589-025-01863-x (PMC12037410; doi:10.1038/s41589-025-01863-x)
Supplement: Supplementary file 15 — Statistical source data. [file 41589_2025_1863_MOESM15_ESM.zip › Alternative splicing - Novogene analysis/WT_L_AvsWT_L/WT_L_AvsWT_L_RI.xls]

GeneID	geneSymbol	chr	strand	riExonStart_0base	riExonEnd	upstreamES	upstreamEE	downstreamES	downstreamEE	IJC_SAMPLE_1	SJC_SAMPLE_1	IJC_SAMPLE_2	SJC_SAMPLE_2	IncFormLen	SkipFormLen	PValue	FDR	IncLevel1	IncLevel2	IncLevelDifference
ENSMUSG00000024982	Zdhhc6	19	-	55300802	55302604	55300802	55301869	55302557	55302604	22,28,18	0,0,1	12,16,13	0,0,0	837	149	1	1.0	1.0,1.0,0.762	1.0,1.0,1.0	-0.079
ENSMUSG00000024975	Pdcd4	19	+	53929082	53929861	53929082	53929192	53929716	53929861	22,27,20	0,0,0	20,12,16	0,1,0	673	149	1	1.0	1.0,1.0,1.0	1.0,0.727,1.0	0.091
ENSMUSG00000025159	Mms19	19	-	41945732	41947103	41945732	41945815	41946916	41947103	62,49,51	61,48,52	61,58,66	54,74,92	1250	149	1	1.0	0.108,0.108,0.105	0.119,0.085,0.079	0.013
ENSMUSG00000025159	Mms19	19	-	41949454	41949837	41949454	41949581	41949768	41949837	39,16,24	30,24,39	17,17,36	19,56,60	336	149	0.52780595595	1.0	0.366,0.228,0.214	0.284,0.119,0.21	0.065
ENSMUSG00000025006	Sorbs1	19	-	40376644	40377016	40376644	40376803	40376983	40377016	0,8,3	1,0,0	2,3,0	0,0,0	329	149	1	1.0	0.0,1.0,1.0	1.0,1.0,NA	-0.333
ENSMUSG00000048612	Myof	19	-	37981877	37983010	37981877	37981908	37982959	37983010	6,2,13	433,458,469	4,2,6	365,474,567	1200	149	1	1.0	0.002,0.001,0.003	0.001,0.001,0.001	0.001
ENSMUSG00000024695	Zfp91	19	-	12775994	12776462	12775994	12776073	12776411	12776462	16,15,17	162,159,182	18,12,33	133,223,190	487	149	1	1.0	0.029,0.028,0.028	0.04,0.016,0.05	-0.007
ENSMUSG00000010110	Stx5a	19	+	8743079	8743423	8743079	8743135	8743352	8743423	20,20,15	103,102,100	15,16,20	66,114,116	366	149	1	1.0	0.073,0.074,0.058	0.085,0.054,0.066	-0.0
ENSMUSG00000010110	Stx5a	19	+	8748654	8748888	8748654	8748711	8748806	8748888	43,24,37	92,144,121	20,44,48	74,137,163	244	149	1	1.0	0.222,0.092,0.157	0.142,0.164,0.152	0.004
ENSMUSG00000024948	Map4k2	19	+	6341743	6341967	6341743	6341834	6341902	6341967	6,20,6	34,34,25	3,16,15	12,25,14	217	149	0.351946075221	1.0	0.108,0.288,0.141	0.147,0.305,0.424	-0.113
ENSMUSG00000024948	Map4k2	19	+	6343801	6344079	6343801	6343883	6343971	6344079	6,5,7	41,22,40	5,7,5	21,33,37	237	149	1	1.0	0.084,0.125,0.099	0.13,0.118,0.078	-0.006
ENSMUSG00000024948	Map4k2	19	+	6345576	6345836	6345576	6345610	6345727	6345836	8,20,5	34,35,28	0,4,5	35,55,44	266	149	0.011622038646	0.941516919157	0.116,0.242,0.091	0.0,0.039,0.06	0.117
ENSMUSG00000024948	Map4k2	19	+	6346083	6346293	6346083	6346125	6346208	6346293	11,19,17	23,25,27	9,18,12	22,38,27	232	149	0.802078367625	1.0	0.235,0.328,0.288	0.208,0.233,0.222	0.063
ENSMUSG00000024948	Map4k2	19	+	6352774	6353190	6352774	6352861	6353119	6353190	14,14,12	27,26,34	22,9,13	27,45,46	407	149	1	1.0	0.16,0.165,0.114	0.23,0.068,0.094	0.016
ENSMUSG00000024947	Men1	19	+	6335038	6335905	6335038	6335082	6335444	6335905	72,107,69	1,0,4	79,95,84	6,0,6	511	149	0.486416744777	1.0	0.955,1.0,0.834	0.793,1.0,0.803	0.064
ENSMUSG00000024947	Men1	19	+	6338282	6338961	6338282	6338419	6338825	6338961	4,2,3	67,80,83	0,2,12	55,67,92	555	149	1	1.0	0.016,0.007,0.01	0.0,0.008,0.034	-0.003
ENSMUSG00000024773	Atg2a	19	+	6258550	6258985	6258550	6258633	6258863	6258985	6,0,5	38,31,48	3,4,3	27,50,44	379	149	1	1.0	0.058,0.0,0.039	0.042,0.03,0.026	-0.0
ENSMUSG00000024807	Syvn1	19	+	6048454	6048743	6048454	6048607	6048694	6048743	4,3,6	130,129,132	6,6,15	141,181,185	236	149	1	1.0	0.019,0.014,0.028	0.026,0.02,0.049	-0.011
ENSMUSG00000024807	Syvn1	19	+	6050521	6051310	6050521	6050685	6051154	6051310	25,9,12	2,0,1	11,26,15	3,0,1	618	149	1	1.0	0.751,1.0,0.743	0.469,1.0,0.783	0.081
ENSMUSG00000024818	Slc25a45	19	+	5884344	5885766	5884344	5884603	5884722	5885766	9,16,9	81,76,75	6,14,8	88,83,120	268	149	1	1.0	0.058,0.105,0.063	0.037,0.086,0.036	0.022
ENSMUSG00000024858	Grk2	19	-	4287557	4287985	4287557	4287694	4287822	4287985	14,28,32	1080,1254,1195	30,41,57	934,1299,1467	277	149	1	1.0	0.007,0.012,0.014	0.017,0.017,0.02	-0.007
ENSMUSG00000024858	Grk2	19	-	4291238	4291641	4291238	4291330	4291589	4291641	85,90,113	640,730,754	62,121,170	604,840,966	408	149	1	1.0	0.046,0.043,0.052	0.036,0.05,0.06	-0.002
ENSMUSG00000040663	Clcf1	19	+	4220177	4223490	4220177	4220344	4222073	4223490	209,249,225	18,43,42	252,290,294	33,68,55	1878	149	1	1.0	0.479,0.315,0.298	0.377,0.253,0.298	0.055
ENSMUSG00000037916	Ndufv1	19	-	4011101	4011424	4011101	4011272	4011345	4011424	11,6,9	176,225,220	12,12,22	171,262,293	222	149	1	1.0	0.04,0.018,0.027	0.045,0.03,0.048	-0.013
ENSMUSG00000024843	Chka	19	+	3889879	3892213	3889879	3889988	3892106	3892213	88,82,130	21,26,26	133,130,149	21,28,17	2267	149	0.466916027688	1.0	0.216,0.172,0.247	0.294,0.234,0.366	-0.086
ENSMUSG00000024913	Lrp5	19	-	3593515	3597480	3593515	3593626	3597243	3597480	9,10,8	24,29,45	12,8,8	29,49,48	3766	149	1	1.0	0.015,0.013,0.007	0.016,0.006,0.007	0.002
ENSMUSG00000044906	4930503L19Rik	18	-	70467334	70468517	70467334	70467485	70467758	70468517	35,31,38	15,13,15	33,54,41	2,7,25	422	149	0.224199707504	1.0	0.452,0.457,0.472	0.853,0.731,0.367	-0.19
ENSMUSG00000044906	4930503L19Rik	18	-	70467334	70468517	70467334	70467485	70468053	70468517	66,100,96	0,0,0	83,99,124	0,0,1	717	149	1	1.0	1.0,1.0,1.0	1.0,1.0,0.963	0.012
ENSMUSG00000044906	4930503L19Rik	18	-	70467334	70468517	70467334	70467485	70468220	70468517	91,142,144	1,5,0	111,143,187	0,0,0	884	149	1	1.0	0.939,0.827,1.0	1.0,1.0,1.0	-0.078
ENSMUSG00000024516	Sec11c	18	+	65812664	65814957	65812664	65812741	65814837	65814957	355,399,396	4,6,7	375,503,550	4,6,7	2245	149	1	1.0	0.855,0.815,0.79	0.862,0.848,0.839	-0.03
ENSMUSG00000024516	Sec11c	18	+	65812664	65814957	65812664	65812814	65814837	65814957	189,238,207	238,320,327	214,266,263	256,424,487	2172	149	1	1.0	0.052,0.049,0.042	0.054,0.041,0.036	0.004
ENSMUSG00000036452	Arhgap26	18	+	39357552	39357828	39357552	39357663	39357798	39357828	1,1,0	0,2,0	2,5,4	0,1,0	284	149	1	1.0	1.0,0.208,NA	1.0,0.724,1.0	-0.304
ENSMUSG00000038524	Fchsd1	18	-	37963127	37963421	37963127	37963211	37963292	37963421	2,1,0	15,17,22	5,1,6	21,27,38	230	149	1	1.0	0.08,0.037,0.0	0.134,0.023,0.093	-0.044
ENSMUSG00000024454	Hdac3	18	-	37940952	37941766	37940952	37941110	37941378	37941766	0,2,3	116,158,152	0,2,2	142,183,193	417	149	1	1.0	0.0,0.005,0.007	0.0,0.004,0.004	0.001
ENSMUSG00000024454	Hdac3	18	-	37940952	37941766	37940952	37941110	37941707	37941766	8,12,12	0,3,1	11,6,11	0,3,1	746	149	0.874930479621	1.0	1.0,0.444,0.706	1.0,0.285,0.687	0.059
ENSMUSG00000024454	Hdac3	18	-	37941378	37941766	37941378	37941458	37941707	37941766	8,16,12	84,101,124	13,13,10	112,137,143	398	149	1	1.0	0.034,0.056,0.035	0.042,0.034,0.026	0.008
ENSMUSG00000024454	Hdac3	18	-	37943677	37944209	37943677	37943751	37944128	37944209	16,23,43	81,100,113	47,15,51	99,116,143	526	149	1	1.0	0.053,0.061,0.097	0.119,0.035,0.092	-0.012
ENSMUSG00000044595	Dnd1	18	-	36765095	36766010	36765095	36765557	36765892	36766010	2,0,0	0,2,2	0,1,0	0,0,0	484	149	1	1.0	1.0,0.0,0.0	NA,1.0,NA	-0.667
ENSMUSG00000038773	Kdm3b	18	+	34794449	34795780	34794449	34794563	34795674	34795780	0,0,1	41,55,39	1,1,2	55,65,71	1260	149	1	1.0	0.0,0.0,0.003	0.002,0.002,0.003	-0.001
ENSMUSG00000014504	Srp19	18	+	34331749	34334364	34331749	34331825	34334292	34334364	45,66,49	179,205,216	52,52,69	150,234,272	2616	149	1	1.0	0.014,0.018,0.013	0.019,0.012,0.014	0.0
ENSMUSG00000024792	Zfpl1	19	-	6082180	6082471	6082180	6082327	6082398	6082471	12,17,26	77,98,86	17,31,41	80,124,159	220	149	1	1.0	0.095,0.105,0.17	0.126,0.145,0.149	-0.017
ENSMUSG00000024908	Ppp6r3	19	-	3483527	3487091	3483527	3484916	3486975	3487091	0,0,4	111,111,121	1,2,4	139,142,160	2208	149	1	1.0	0.0,0.0,0.002	0.0,0.001,0.002	-0.0
ENSMUSG00000035842	Ddx11	17	+	66149030	66149313	66149030	66149099	66149212	66149313	0,8,1	0,4,4	1,0,5	2,7,6	262	149	1	1.0	NA,0.532,0.124	0.221,0.0,0.322	0.147
ENSMUSG00000035842	Ddx11	17	+	66149030	66150052	66149030	66149099	66149967	66150052	4,12,2	0,2,0	4,2,10	0,0,0	1017	149	1	1.0	1.0,0.468,1.0	1.0,1.0,1.0	-0.177
ENSMUSG00000035842	Ddx11	17	+	66149030	66150052	66149030	66149313	66149967	66150052	4,6,1	0,7,8	4,2,5	2,3,4	803	149	0.53964722375	1.0	1.0,0.137,0.023	0.271,0.11,0.188	0.197
ENSMUSG00000034116	Vav1	17	+	57279099	57279401	57279099	57279284	57279356	57279401	893,931,987	19,18,26	762,1135,1346	14,23,13	221	149	1	1.0	0.969,0.972,0.962	0.973,0.971,0.986	-0.009
ENSMUSG00000005823	Gpr108	17	-	57237205	57237497	57237205	57237323	57237423	57237497	6,1,9	147,141,148	7,12,24	151,223,223	249	149	1	1.0	0.024,0.004,0.035	0.027,0.031,0.061	-0.019
ENSMUSG00000002372	Ranbp3	17	+	56701022	56702890	56701022	56701088	56702762	56702890	29,32,20	1,6,10	46,54,35	12,5,6	1823	149	1	1.0	0.703,0.304,0.14	0.239,0.469,0.323	0.039
ENSMUSG00000042625	Safb2	17	-	56562938	56563431	56562938	56563243	56563361	56563431	99,96,71	109,169,137	106,122,117	121,157,192	267	149	1	1.0	0.336,0.241,0.224	0.328,0.302,0.254	-0.028
ENSMUSG00000001229	Dpp9	17	-	56205452	56205870	56205452	56205621	56205696	56205870	4,0,3	107,114,115	8,4,4	97,175,185	224	149	1	1.0	0.024,0.0,0.017	0.052,0.015,0.014	-0.013
ENSMUSG00000002833	Hdgfl2	17	+	56098973	56099387	56098973	56099075	56099176	56099387	17,8,13	90,106,102	23,34,24	72,78,112	250	149	0.0909011294909	1.0	0.101,0.043,0.071	0.16,0.206,0.113	-0.088
ENSMUSG00000003199	Mpnd	17	+	56012270	56012492	56012270	56012343	56012415	56012492	7,33,16	102,129,122	14,11,17	93,168,146	221	149	1	1.0	0.044,0.147,0.081	0.092,0.042,0.073	0.022
ENSMUSG00000038781	Stap2	17	-	55999742	56000015	55999742	55999808	55999912	56000015	0,0,0	3,0,0	2,0,0	0,1,0	253	149	1	1.0	0.0,NA,NA	1.0,0.0,NA	-0.5
ENSMUSG00000038781	Stap2	17	-	55999742	56000156	55999742	56000015	56000086	56000156	0,0,0	3,0,1	0,0,1	1,4,1	220	149	1	1.0	0.0,NA,0.0	0.0,0.0,0.404	-0.135
ENSMUSG00000038781	Stap2	17	-	56000479	56001001	56000479	56000614	56000900	56001001	2,0,0	3,0,1	0,2,1	1,1,1	435	149	1	1.0	0.186,NA,0.0	0.0,0.407,0.255	-0.128
ENSMUSG00000064120	Mocs1	17	+	49454029	49455435	49454029	49454201	49455256	49455435	1676,1915,1654	3,0,0	2178,2638,2526	0,0,0	1204	149	1	1.0	0.986,1.0,1.0	1.0,1.0,1.0	-0.005
ENSMUSG00000033475	Tomm6	17	-	47686739	47687288	47686739	47687062	47687187	47687288	7,14,4	32,43,39	10,17,21	34,56,83	274	149	1	1.0	0.106,0.15,0.053	0.138,0.142,0.121	-0.031
ENSMUSG00000034729	Mrps10	17	+	47372426	47372645	47372426	47372491	47372572	47372645	2,1,2	48,51,45	6,3,2	40,50,47	230	149	1	1.0	0.026,0.013,0.028	0.089,0.037,0.027	-0.029
ENSMUSG00000034729	Mrps10	17	+	47372426	47372645	47372426	47372491	47372575	47372645	2,2,4	46,51,53	6,4,3	44,59,52	233	149	1	1.0	0.027,0.024,0.046	0.08,0.042,0.036	-0.02
ENSMUSG00000034729	Mrps10	17	+	47372575	47375109	47372575	47372645	47374972	47375109	13,15,13	110,118,115	17,24,2	117,118,119	2476	149	1	1.0	0.007,0.008,0.007	0.009,0.012,0.001	0.0
ENSMUSG00000023977	Ubr2	17	-	46980319	46981442	46980319	46980418	46981353	46981442	39,19,49	38,27,48	35,33,37	34,36,52	1084	149	1	1.0	0.124,0.088,0.123	0.124,0.112,0.089	0.003
ENSMUSG00000002769	Gnmt	17	-	46726060	46726411	46726060	46726182	46726268	46726411	0,3,3	0,0,0	5,6,7	0,2,0	235	149	1	1.0	NA,1.0,1.0	1.0,0.655,1.0	0.115
ENSMUSG00000002763	Pex6	17	+	46723673	46724027	46723673	46723735	46723918	46724027	25,20,18	60,85,62	14,31,34	42,88,71	332	149	1	1.0	0.158,0.096,0.115	0.13,0.137,0.177	-0.025
ENSMUSG00000023971	Rrp36	17	-	46672524	46672847	46672524	46672591	46672705	46672847	2,2,2	80,78,95	3,1,6	76,132,148	263	149	1	1.0	0.014,0.014,0.012	0.022,0.004,0.022	-0.003
ENSMUSG00000040327	Cul9	17	-	46521335	46521984	46521335	46521515	46521850	46521984	3,2,0	26,25,20	3,7,9	13,31,27	484	149	1	1.0	0.034,0.024,0.0	0.066,0.065,0.093	-0.055
ENSMUSG00000032842	Abcc10	17	-	46304156	46304475	46304156	46304254	46304329	46304475	3,1,0	7,5,7	0,3,1	3,7,2	224	149	1	1.0	0.222,0.117,0.0	0.0,0.222,0.25	-0.044
ENSMUSG00000032842	Abcc10	17	-	46323351	46324914	46323351	46323579	46323692	46324914	3,12,6	1,0,8	6,0,3	0,4,2	262	149	0.43286591445	1.0	0.63,1.0,0.299	1.0,0.0,0.46	0.156
ENSMUSG00000023952	Gtpbp2	17	+	46164193	46164833	46164193	46164378	46164724	46164833	52,67,64	254,246,230	78,46,77	387,382,437	495	149	1	1.0	0.058,0.076,0.077	0.057,0.035,0.05	0.023
ENSMUSG00000023952	Gtpbp2	17	+	46165777	46166446	46165777	46165997	46166310	46166446	58,49,54	222,252,247	55,124,82	286,386,469	462	149	1	1.0	0.078,0.059,0.066	0.058,0.094,0.053	-0.001
ENSMUSG00000023942	Slc29a1	17	-	45589413	45589820	45589413	45589548	45589680	45589820	9,5,14	156,271,298	13,14,4	168,247,272	281	149	1	1.0	0.03,0.01,0.024	0.039,0.029,0.008	-0.004
ENSMUSG00000023947	Nfkbie	17	+	45558494	45559430	45558494	45558597	45559207	45559430	123,137,146	312,346,378	88,183,153	326,456,488	759	149	1	1.0	0.072,0.072,0.07	0.05,0.073,0.058	0.011
ENSMUSG00000023938	Aars2	17	+	45519512	45520843	45519512	45519596	45520285	45520843	6,13,2	0,0,2	7,14,4	3,0,1	838	149	0.114541657161	1.0	1.0,1.0,0.151	0.293,1.0,0.416	0.147
ENSMUSG00000023960	Enpp5	17	+	44082743	44086567	44082743	44082920	44085204	44086567	2,0,8	0,0,0	2,0,1	5,7,8	2433	149	1	1.0	1.0,NA,1.0	0.024,0.0,0.008	0.989
ENSMUSG00000056492	Adgrf5	17	+	43439675	43440160	43439675	43439795	43439950	43440160	0,2,3	0,5,5	0,2,5	2,7,0	304	149	1	1.0	NA,0.164,0.227	0.0,0.123,1.0	-0.179
ENSMUSG00000024446	Rpp21	17	-	36257441	36257706	36257441	36257524	36257605	36257706	9,10,17	170,192,203	12,25,25	190,218,263	230	149	1	1.0	0.033,0.033,0.051	0.039,0.069,0.058	-0.016
ENSMUSG00000024426	Atat1	17	-	35908562	35908966	35908562	35908664	35908852	35908966	2,0,0	10,9,6	0,0,2	11,24,14	337	149	1	1.0	0.081,0.0,0.0	0.0,0.0,0.059	0.007
ENSMUSG00000024426	Atat1	17	-	35909087	35909350	35909087	35909148	35909258	35909350	3,0,0	7,10,19	0,0,2	8,18,11	259	149	1	1.0	0.198,0.0,0.0	0.0,0.0,0.095	0.034
ENSMUSG00000035929	H2-Q4	17	+	35379819	35380636	35379819	35380173	35380360	35380636	414,380,395	1002,1000,1107	551,541,683	968,1374,1664	336	149	1	1.0	0.155,0.144,0.137	0.202,0.149,0.154	-0.023
ENSMUSG00000024403	Atp6v1g2	17	+	35237116	35238767	35237116	35237217	35237624	35238767	4,6,3	9,0,4	3,10,6	9,5,6	556	149	0.87460081215	1.0	0.106,1.0,0.167	0.082,0.349,0.211	0.21
ENSMUSG00000043807	Ly6g5b	17	-	35115117	35115428	35115117	35115246	35115342	35115428	0,0,2	0,0,1	3,0,0	0,0,0	245	149	1	1.0	NA,NA,0.549	1.0,NA,NA	-0.451
ENSMUSG00000040482	Dxo	17	+	34838547	34838907	34838547	34838683	34838812	34838907	8,0,5	68,114,93	9,19,12	86,105,105	278	149	1	1.0	0.059,0.0,0.028	0.053,0.088,0.058	-0.037
ENSMUSG00000040482	Dxo	17	+	34838812	34839137	34838812	34838907	34838986	34839137	6,5,9	81,91,104	8,13,9	99,119,102	228	149	1	1.0	0.046,0.035,0.054	0.05,0.067,0.055	-0.012
ENSMUSG00000015452	Ager	17	+	34597874	34598247	34597874	34597945	34598140	34598247	0,0,9	4,0,0	0,0,7	0,3,1	344	149	1	1.0	0.0,NA,1.0	NA,0.0,0.752	0.124
ENSMUSG00000015452	Ager	17	+	34598379	34598794	34598379	34598572	34598729	34598794	0,0,4	0,0,2	3,1,0	1,2,0	306	149	1	1.0	NA,NA,0.493	0.594,0.196,NA	0.098
ENSMUSG00000015452	Ager	17	+	34599995	34600860	34599995	34600137	34600350	34600860	0,4,0	1,1,1	0,0,3	0,9,2	362	149	1	1.0	0.0,0.622,0.0	NA,0.0,0.382	0.016
ENSMUSG00000015452	Ager	17	+	34599995	34600860	34599995	34600621	34600710	34600860	0,2,13	0,0,0	3,0,8	0,0,2	238	149	1	1.0	NA,1.0,1.0	1.0,NA,0.715	0.143
ENSMUSG00000024338	Psmb8	17	+	34200140	34200915	34200140	34200270	34200710	34200915	76,71,35	2351,2636,2610	91,104,138	2966,4104,4513	589	149	1	1.0	0.008,0.007,0.003	0.008,0.006,0.008	-0.001
ENSMUSG00000061232	H2-K1	17	-	33996826	33997157	33996826	33996859	33997037	33997157	181,173,182	5245,5482,6203	254,196,229	5819,8001,9454	327	149	1	1.0	0.015,0.014,0.013	0.02,0.011,0.011	0.0
ENSMUSG00000079553	Kifc1	17	-	33884588	33885218	33884588	33884986	33885167	33885218	0,3,1	13,19,15	4,0,0	5,18,22	330	149	1	1.0	0.0,0.067,0.029	0.265,0.0,0.0	-0.056
ENSMUSG00000042099	Kank3	17	+	33822285	33822917	33822285	33822375	33822674	33822917	12,6,12	10,4,11	6,10,4	6,6,15	448	149	0.65306662035	1.0	0.285,0.333,0.266	0.25,0.357,0.081	0.065
ENSMUSG00000059208	Hnrnpm	17	-	33666493	33666685	33666493	33666529	33666646	33666685	176,248,218	220,295,369	198,337,229	272,462,488	266	149	1	1.0	0.309,0.32,0.249	0.29,0.29,0.208	0.03
ENSMUSG00000024026	Glo1	17	-	30592865	30594226	30592865	30593074	30594114	30594226	319,349,392	9,2,17	263,392,390	5,16,12	1189	149	1	1.0	0.816,0.956,0.743	0.868,0.754,0.803	0.03
ENSMUSG00000004865	Srpk1	17	-	28599470	28600456	28599470	28599869	28600242	28600456	23,18,12	19,56,48	24,20,42	37,52,54	522	149	1	1.0	0.257,0.084,0.067	0.156,0.099,0.182	-0.01
ENSMUSG00000037805	Rpl10a	17	+	28328966	28329522	28328966	28329047	28329373	28329522	429,425,469	1825,2282,2422	430,504,524	2079,3066,3031	475	149	1	1.0	0.069,0.055,0.057	0.061,0.049,0.051	0.007
ENSMUSG00000037805	Rpl10a	17	+	28328966	28329522	28328966	28329280	28329373	28329522	219,204,231	33,31,44	181,256,282	39,51,49	242	149	1	1.0	0.803,0.802,0.764	0.741,0.756,0.78	0.031
ENSMUSG00000007570	Fance	17	+	28318061	28318407	28318061	28318156	28318328	28318407	8,5,0	24,28,31	3,5,4	24,35,31	321	149	1	1.0	0.134,0.077,0.0	0.055,0.062,0.057	0.012
ENSMUSG00000002250	Ppard	17	+	28298276	28299034	28298276	28298479	28298583	28299034	33,16,24	83,82,81	39,29,46	86,114,92	253	149	1	1.0	0.19,0.103,0.149	0.211,0.13,0.227	-0.042
ENSMUSG00000024220	Zfp523	17	+	28201260	28202348	28201260	28201440	28202100	28202348	31,19,17	0,0,0	23,28,41	0,0,2	809	149	1	1.0	1.0,1.0,1.0	1.0,1.0,0.791	0.07
ENSMUSG00000024220	Zfp523	17	+	28201260	28202348	28201260	28201440	28202114	28202348	31,19,17	3,20,10	23,29,41	16,12,18	823	149	1	1.0	0.652,0.147,0.235	0.207,0.304,0.292	0.077
ENSMUSG00000024190	Dusp1	17	-	26506984	26507719	26506984	26507204	26507573	26507719	409,393,639	776,778,1019	285,393,574	587,889,981	518	149	1	1.0	0.132,0.127,0.153	0.123,0.113,0.144	0.011
ENSMUSG00000024188	Luc7l	17	+	26253973	26255125	26253973	26254044	26255030	26255125	102,67,91	28,23,27	63,88,103	30,23,39	1135	149	1	1.0	0.324,0.277,0.307	0.216,0.334,0.257	0.034
ENSMUSG00000025728	Pigq	17	-	25931673	25932231	25931673	25931827	25932104	25932231	20,13,11	70,72,55	36,22,28	75,87,96	426	149	1	1.0	0.091,0.059,0.065	0.144,0.081,0.093	-0.034
ENSMUSG00000025731	Mettl26	17	+	25876660	25877169	25876660	25876739	25876949	25877169	12,17,12	11,10,8	14,18,13	18,14,8	359	149	0.900975364092	1.0	0.312,0.414,0.384	0.244,0.348,0.403	0.038
ENSMUSG00000073434	Wdr90	17	-	25849562	25849970	25849562	25849684	25849867	25849970	0,0,0	1,3,7	0,0,4	1,0,0	332	149	1	1.0	0.0,0.0,0.0	0.0,NA,1.0	-0.5
ENSMUSG00000073434	Wdr90	17	-	25850417	25850938	25850417	25850515	25850746	25850938	0,2,0	2,1,0	0,1,0	0,1,1	380	149	1	1.0	0.0,0.44,NA	NA,0.282,0.0	0.079
ENSMUSG00000073434	Wdr90	17	-	25854529	25855234	25854529	25854765	25855117	25855234	0,0,0	2,0,1	0,1,0	0,0,2	501	149	1	1.0	0.0,NA,0.0	NA,1.0,0.0	-0.5
ENSMUSG00000073434	Wdr90	17	-	25860371	25860817	25860371	25860542	25860708	25860817	0,2,0	4,0,0	0,0,2	0,0,2	315	149	1	1.0	0.0,1.0,NA	NA,NA,0.321	0.179
ENSMUSG00000025736	Jmjd8	17	+	25829605	25829853	25829605	25829702	25829784	25829853	1,3,4	25,38,23	4,3,3	35,37,36	231	149	1	1.0	0.025,0.048,0.101	0.069,0.05,0.051	0.001
ENSMUSG00000025736	Jmjd8	17	+	25829941	25830206	25829941	25830061	25830138	25830206	0,6,0	17,19,34	0,0,2	22,36,34	226	149	1	1.0	0.0,0.172,0.0	0.0,0.0,0.037	0.045
ENSMUSG00000025737	Wdr24	17	+	25827234	25827532	25827234	25827356	25827427	25827532	20,12,22	23,20,39	14,17,17	23,38,26	220	149	1	1.0	0.371,0.289,0.276	0.292,0.233,0.307	0.035
ENSMUSG00000019214	Chtf18	17	-	25722843	25723313	25722843	25722942	25723219	25723313	0,0,1	4,6,4	4,0,1	5,5,6	426	149	1	1.0	0.0,0.0,0.08	0.219,0.0,0.055	-0.065
ENSMUSG00000067722	BC003965	17	+	25184553	25187662	25184553	25184640	25184719	25187662	16,29,13	37,46,58	27,32,34	40,62,65	228	149	0.841215164897	1.0	0.22,0.292,0.128	0.306,0.252,0.255	-0.058
ENSMUSG00000024170	Telo2	17	-	25101639	25103771	25101639	25101704	25103579	25103771	10,27,17	0,0,3	28,19,15	0,4,0	2024	149	1	1.0	1.0,1.0,0.294	1.0,0.259,1.0	0.012
ENSMUSG00000024170	Telo2	17	-	25106771	25107130	25106771	25106908	25106988	25107130	5,5,0	6,12,10	3,6,3	13,16,11	229	149	1	1.0	0.352,0.213,0.0	0.131,0.196,0.151	0.029
ENSMUSG00000044533	Rps2	17	+	24720272	24720731	24720272	24720452	24720533	24720731	47,15,25	3965,5125,4502	34,24,46	3904,5925,6624	230	149	1	1.0	0.008,0.002,0.004	0.006,0.003,0.004	0.0
ENSMUSG00000019320	Noxo1	17	+	24699543	24700015	24699543	24699657	24699897	24700015	7,2,7	2,3,3	6,2,10	0,1,2	389	149	0.0354788011757	1.0	0.573,0.203,0.472	1.0,0.434,0.657	-0.281
ENSMUSG00000024118	Tedc2	17	-	24219730	24220310	24219730	24220133	24220251	24220310	3,7,12	14,16,11	7,3,11	8,14,17	267	149	1	1.0	0.107,0.196,0.378	0.328,0.107,0.265	-0.006
ENSMUSG00000024118	Tedc2	17	-	24220251	24220615	24220251	24220310	24220516	24220615	0,0,0	16,11,14	1,3,2	11,11,25	355	149	1	1.0	0.0,0.0,0.0	0.037,0.103,0.032	-0.057
ENSMUSG00000024118	Tedc2	17	-	24220251	24220615	24220251	24220310	24220521	24220615	2,0,0	0,1,1	3,9,2	0,0,2	360	149	0.00106368952413	0.20926716116	1.0,0.0,0.0	1.0,1.0,0.293	-0.431
ENSMUSG00000023908	Pkmyt1	17	+	23732336	23734316	23732336	23732824	23733822	23734316	29,16,16	15,19,22	21,23,25	29,30,40	1147	149	1	1.0	0.201,0.099,0.086	0.086,0.091,0.075	0.045
ENSMUSG00000023908	Pkmyt1	17	+	23735199	23735720	23735199	23735372	23735562	23735720	1,4,5	28,37,25	0,6,0	29,51,68	339	149	1	1.0	0.015,0.045,0.081	0.0,0.049,0.0	0.031
ENSMUSG00000041319	Thoc6	17	-	23668975	23669306	23668975	23669110	23669195	23669306	5,5,4	117,124,115	4,7,3	115,145,212	234	149	1	1.0	0.026,0.025,0.022	0.022,0.03,0.009	0.004
ENSMUSG00000014767	Tbp	17	+	15501153	15501357	15501153	15501202	15501311	15501357	9,1,6	0,0,0	10,17,10	0,5,1	258	149	0.282100744561	1.0	1.0,1.0,1.0	1.0,0.663,0.852	0.162
ENSMUSG00000116953	9030025P20Rik	17	+	14985773	14986832	14985773	14985910	14986717	14986832	5,2,1	2,16,7	3,1,2	2,4,5	956	149	1	1.0	0.28,0.019,0.022	0.189,0.038,0.059	0.012
ENSMUSG00000094724	Rnaset2b	17	+	6984138	6985113	6984138	6984191	6985055	6985113	225,193,232	2009,1610,1443	224,251,260	1721,2127,2030	1013	149	1	1.0	0.016,0.017,0.023	0.019,0.017,0.018	0.001
ENSMUSG00000038141	Tmem181a	17	+	6288985	6290678	6288985	6289073	6290556	6290678	3,7,4	99,101,121	10,13,6	94,146,142	1632	149	1	1.0	0.003,0.006,0.003	0.01,0.008,0.004	-0.003
ENSMUSG00000039456	Morc3	16	+	93862413	93862715	93862413	93862503	93862640	93862715	37,55,48	25,12,21	40,68,80	26,36,39	286	149	0.775654259579	1.0	0.435,0.705,0.544	0.445,0.496,0.517	0.075
ENSMUSG00000039456	Morc3	16	+	93862413	93862715	93862413	93862536	93862640	93862715	5,6,7	143,182,139	12,12,13	161,233,266	253	149	1	1.0	0.02,0.019,0.029	0.042,0.029,0.028	-0.01
ENSMUSG00000022946	Dopey2	16	+	93739153	93740674	93739153	93739335	93739968	93740674	1,2,2	18,40,28	0,2,1	28,31,25	782	149	1	1.0	0.01,0.009,0.013	0.0,0.012,0.008	0.004
ENSMUSG00000022948	Setd4	16	-	93585178	93586317	93585178	93585302	93586236	93586317	6,4,10	16,11,0	7,10,7	12,8,8	1083	149	1	1.0	0.049,0.048,1.0	0.074,0.147,0.107	0.256
ENSMUSG00000064061	Dzip3	16	-	48935498	48937073	48935498	48935586	48936969	48937073	6,2,0	18,4,1	2,2,2	1,6,7	1532	149	1	1.0	0.031,0.046,0.0	0.163,0.031,0.027	-0.048
ENSMUSG00000043065	Spice1	16	+	44369879	44370378	44369879	44370019	44370237	44370378	2,9,4	10,6,6	8,4,4	0,6,2	367	149	0.14454253787	1.0	0.075,0.378,0.213	1.0,0.213,0.448	-0.332
ENSMUSG00000068284	Usf3	16	+	44198903	44199167	44198903	44199021	44199118	44199167	0,2,0	0,0,0	0,0,0	1,0,0	246	149	1	1.0	NA,1.0,NA	0.0,NA,NA	1.0
ENSMUSG00000022833	Ccdc14	16	+	34705160	34706897	34705160	34705255	34706386	34706897	0,0,1	0,1,0	3,0,1	1,4,5	1280	149	1	1.0	NA,0.0,1.0	0.259,0.0,0.023	0.406
ENSMUSG00000038084	Opa1	16	+	29614125	29615164	29614125	29614198	29615048	29615164	26,8,7	54,52,45	13,13,39	42,75,88	999	149	1	1.0	0.067,0.022,0.023	0.044,0.025,0.062	-0.006
ENSMUSG00000022884	Eif4a2	16	+	23108587	23108851	23108587	23108633	23108718	23108851	59,57,58	242,276,230	39,46,83	237,296,302	234	149	1	1.0	0.134,0.116,0.138	0.095,0.09,0.149	0.018
ENSMUSG00000022884	Eif4a2	16	+	23109984	23110343	23109984	23110153	23110233	23110343	121,145,105	203,186,170	87,146,216	164,254,247	229	149	1	1.0	0.279,0.337,0.287	0.257,0.272,0.363	0.004
ENSMUSG00000022884	Eif4a2	16	+	23110579	23111263	23110579	23110723	23111125	23111263	142,154,193	185,230,217	198,198,303	242,320,289	551	149	1	1.0	0.172,0.153,0.194	0.181,0.143,0.221	-0.009
ENSMUSG00000022884	Eif4a2	16	+	23111125	23111592	23111125	23111263	23111502	23111592	112,144,177	252,316,242	139,170,213	299,333,368	388	149	1	1.0	0.146,0.149,0.219	0.151,0.164,0.182	0.006
ENSMUSG00000005958	Ephb3	16	+	21221864	21222304	21221864	21222058	21222148	21222304	2,0,0	0,1,0	0,0,0	0,1,3	239	149	1	1.0	1.0,0.0,NA	NA,0.0,0.0	0.5
ENSMUSG00000022843	Clcn2	16	-	20710271	20710639	20710271	20710427	20710554	20710639	0,0,6	0,0,0	0,0,0	1,4,1	276	149	1	1.0	NA,NA,1.0	0.0,0.0,0.0	1.0
ENSMUSG00000022843	Clcn2	16	-	20712879	20713459	20712879	20713008	20713327	20713459	0,1,0	0,0,0	0,0,2	2,2,3	468	149	1	1.0	NA,1.0,NA	0.0,0.0,0.175	0.942
ENSMUSG00000006998	Psmd2	16	+	20659678	20660102	20659678	20659780	20659956	20660102	16,3,12	633,863,695	18,8,9	673,933,941	325	149	1	1.0	0.011,0.002,0.008	0.012,0.004,0.004	0.0
ENSMUSG00000006998	Psmd2	16	+	20659678	20660102	20659678	20659780	20659976	20660102	145,119,107	0,0,0	98,157,148	2,0,0	345	149	1	1.0	1.0,1.0,1.0	0.955,1.0,1.0	0.015
ENSMUSG00000005262	Ufd1	16	+	18826254	18827106	18826254	18826302	18827017	18827106	89,66,64	229,266,237	86,68,56	204,253,300	864	149	1	1.0	0.063,0.041,0.044	0.068,0.044,0.031	0.002
ENSMUSG00000075704	Txnrd2	16	+	18477650	18479070	18477650	18477857	18478857	18479070	2,7,0	20,24,42	3,0,0	27,38,39	1149	149	1	1.0	0.013,0.036,0.0	0.014,0.0,0.0	0.012
ENSMUSG00000022721	Trmt2a	16	+	18250819	18251660	18250819	18251001	18251358	18251660	39,4,14	7,0,3	12,27,36	0,0,0	506	149	0.00280792509445	0.346473539915	0.621,1.0,0.579	1.0,1.0,1.0	-0.267
ENSMUSG00000022721	Trmt2a	16	+	18250819	18251660	18250819	18251001	18251548	18251660	60,31,43	0,0,6	27,51,66	0,4,0	696	149	0.890674928817	1.0	1.0,1.0,0.605	1.0,0.732,1.0	-0.042
ENSMUSG00000022721	Trmt2a	16	+	18251358	18251660	18251358	18251474	18251548	18251660	27,28,30	92,78,92	15,28,35	43,84,102	223	149	1	1.0	0.164,0.193,0.179	0.189,0.182,0.187	-0.007
ENSMUSG00000003526	Prodh	16	-	18077443	18077883	18077443	18077590	18077790	18077883	0,0,4	4,3,9	0,0,2	3,0,8	349	149	1	1.0	0.0,0.0,0.159	0.0,NA,0.096	0.005
ENSMUSG00000012017	Scarf2	16	+	17804305	17804924	17804305	17804409	17804485	17804924	0,1,1	5,7,2	1,3,0	6,4,1	225	149	1	1.0	0.0,0.086,0.249	0.099,0.332,0.0	-0.032
ENSMUSG00000012017	Scarf2	16	+	17804485	17804924	17804485	17804603	17804808	17804924	5,4,5	3,2,2	0,0,0	0,16,0	354	149	1	1.0	0.412,0.457,0.513	NA,0.0,NA	0.461
ENSMUSG00000012114	Med15	16	-	17682274	17685504	17682274	17683188	17685452	17685504	10,21,25	238,250,230	6,20,9	177,322,338	2413	149	1	1.0	0.003,0.005,0.007	0.002,0.004,0.002	0.002
ENSMUSG00000022761	Lztr1	16	+	17523276	17524222	17523276	17523433	17524095	17524222	3,2,3	86,82,107	8,7,14	77,82,120	811	149	1	1.0	0.006,0.004,0.005	0.019,0.015,0.021	-0.013
ENSMUSG00000022681	Ntan1	16	+	13826882	13827125	13826882	13826985	13827059	13827125	4,8,9	122,127,115	15,16,13	118,118,146	223	149	1	1.0	0.021,0.04,0.05	0.078,0.083,0.056	-0.035
ENSMUSG00000022685	Parn	16	-	13664655	13665981	13664655	13664737	13665901	13665981	0,0,4	0,0,0	2,2,6	1,0,0	1313	149	1	1.0	NA,NA,1.0	0.185,1.0,1.0	0.272
ENSMUSG00000022503	Nubp1	16	+	10419652	10421128	10419652	10419685	10420973	10421128	49,36,45	0,0,2	60,47,58	0,0,0	1437	149	1	1.0	1.0,1.0,0.7	1.0,1.0,1.0	-0.1
ENSMUSG00000022536	Glyr1	16	-	5029502	5030241	5029502	5029553	5030184	5030241	59,56,41	205,266,264	88,68,99	196,303,359	780	149	1	1.0	0.052,0.039,0.029	0.079,0.041,0.05	-0.017
ENSMUSG00000022536	Glyr1	16	-	5048749	5049857	5048749	5048786	5049805	5049857	23,36,21	107,122,137	53,33,49	82,134,159	1168	149	1	1.0	0.027,0.036,0.019	0.076,0.03,0.038	-0.021
ENSMUSG00000022515	Anks3	16	-	4947648	4948363	4947648	4947758	4948225	4948363	20,14,11	42,26,44	17,23,23	22,29,39	616	149	0.845936462579	1.0	0.103,0.115,0.057	0.157,0.161,0.125	-0.056
ENSMUSG00000004071	Cdip1	16	-	4768744	4769795	4768744	4769018	4769639	4769795	51,63,42	44,43,36	70,61,81	45,44,53	770	149	1	1.0	0.183,0.221,0.184	0.231,0.212,0.228	-0.028
ENSMUSG00000014303	Glis2	16	+	4611532	4611869	4611532	4611666	4611750	4611869	0,1,0	3,0,0	4,0,1	0,4,13	233	149	1	1.0	0.0,1.0,NA	1.0,0.0,0.047	0.151
ENSMUSG00000060992	Copz1	15	+	103290674	103291420	103290674	103290756	103291328	103291420	5,14,15	345,410,437	14,27,20	358,464,551	721	149	1	1.0	0.003,0.007,0.007	0.008,0.012,0.007	-0.003
ENSMUSG00000036678	Aaas	15	-	102339185	102339418	102339185	102339253	102339324	102339418	2,8,7	43,28,33	0,0,3	25,48,35	220	149	0.213611548314	1.0	0.031,0.162,0.126	0.0,0.0,0.055	0.088
ENSMUSG00000001289	Pfdn5	15	+	102326432	102326849	102326432	102326535	102326817	102326849	43,72,42	875,1019,944	46,49,80	807,1083,1261	431	149	1	1.0	0.017,0.024,0.015	0.019,0.015,0.021	0.0
ENSMUSG00000058290	Espl1	15	+	102322575	102322972	102322575	102322746	102322867	102322972	1,0,0	8,9,20	0,3,1	5,9,3	270	149	1	1.0	0.065,0.0,0.0	0.0,0.155,0.155	-0.082
ENSMUSG00000037003	Tns2	15	+	102115560	102115766	102115560	102115629	102115736	102115766	2,3,0	0,3,9	0,0,4	0,0,0	256	149	1	1.0	1.0,0.368,0.0	NA,NA,1.0	-0.544
ENSMUSG00000023755	Rhebl1	15	-	98878452	98879055	98878452	98878534	98879007	98879055	7,0,7	5,9,3	2,1,4	2,7,9	622	149	0.75974921461	1.0	0.251,0.0,0.359	0.193,0.033,0.096	0.096
ENSMUSG00000003355	Fkbp11	15	-	98726483	98727298	98726483	98726554	98727210	98727298	4,0,2	2,0,0	5,2,1	0,0,0	805	149	1	1.0	0.27,NA,1.0	1.0,1.0,1.0	-0.365
ENSMUSG00000003360	Ddx23	15	-	98650143	98650818	98650143	98650289	98650592	98650818	10,2,7	136,131,137	8,15,12	135,207,223	452	149	1	1.0	0.024,0.005,0.017	0.019,0.023,0.017	-0.004
ENSMUSG00000022475	Hdac7	15	-	97800694	97802125	97800694	97800802	97802075	97802125	21,12,17	25,18,33	23,34,29	24,21,23	1422	149	0.960317591471	1.0	0.081,0.065,0.051	0.091,0.145,0.117	-0.052
ENSMUSG00000022469	Rapgef3	15	-	97748582	97749546	97748582	97748670	97749495	97749546	0,0,0	2,0,2	0,2,1	3,0,0	974	149	1	1.0	0.0,NA,0.0	0.0,1.0,1.0	-0.667
ENSMUSG00000033237	Arid2	15	+	96391103	96392478	96391103	96391189	96392354	96392478	14,4,11	49,41,34	21,8,16	45,59,48	1314	149	1	1.0	0.031,0.011,0.035	0.05,0.015,0.036	-0.008
ENSMUSG00000036529	Sbf1	15	-	89301842	89302377	89301842	89301970	89302181	89302377	29,35,30	69,106,91	39,38,30	64,111,120	360	149	1	1.0	0.148,0.12,0.12	0.201,0.124,0.094	-0.01
ENSMUSG00000015377	Dennd6b	15	-	89185361	89185647	89185361	89185464	89185537	89185647	0,7,7	5,11,13	9,5,4	18,22,11	222	149	1	1.0	0.0,0.299,0.265	0.251,0.132,0.196	-0.005
ENSMUSG00000015377	Dennd6b	15	-	89185361	89186047	89185361	89185647	89185993	89186047	11,13,6	3,6,11	8,10,6	14,19,15	495	149	0.115379679367	1.0	0.525,0.395,0.141	0.147,0.137,0.107	0.223
ENSMUSG00000015377	Dennd6b	15	-	89186171	89186819	89186171	89186261	89186362	89186819	1,7,1	0,6,7	2,2,1	7,13,10	250	149	0.592885504176	1.0	1.0,0.41,0.078	0.146,0.084,0.056	0.401
ENSMUSG00000015377	Dennd6b	15	-	89186362	89186819	89186362	89186427	89186753	89186819	12,9,14	1,0,1	18,17,27	1,3,1	475	149	0.356690516275	1.0	0.79,1.0,0.815	0.85,0.64,0.894	0.074
ENSMUSG00000015377	Dennd6b	15	-	89186362	89187243	89186362	89186819	89187147	89187243	9,16,19	0,0,0	14,11,22	0,1,0	477	149	1	1.0	1.0,1.0,1.0	1.0,0.775,1.0	0.075
ENSMUSG00000015377	Dennd6b	15	-	89186955	89187243	89186955	89186998	89187147	89187243	5,9,6	5,5,3	5,9,11	12,6,8	298	149	0.606553882408	1.0	0.333,0.474,0.5	0.172,0.429,0.407	0.1
ENSMUSG00000015377	Dennd6b	15	-	89186955	89187243	89186955	89187050	89187147	89187243	4,8,3	1,0,0	5,7,11	1,0,0	246	149	1	1.0	0.708,1.0,1.0	0.752,1.0,1.0	-0.015
ENSMUSG00000053137	Mapk11	15	-	89145095	89145446	89145095	89145175	89145374	89145446	3,4,2	1,7,2	2,0,1	9,18,5	348	149	0.0172438292608	1.0	0.562,0.197,0.3	0.087,0.0,0.079	0.298
ENSMUSG00000053137	Mapk11	15	-	89146002	89146168	89146002	89146050	89146138	89146168	0,0,1	7,4,4	2,0,6	7,3,5	237	149	0.128008164121	1.0	0.0,0.0,0.136	0.152,0.0,0.43	-0.149
ENSMUSG00000015363	Trabd	15	+	89084902	89085446	89084902	89085042	89085273	89085446	4,12,5	54,95,127	6,3,5	102,142,111	380	149	1	1.0	0.028,0.047,0.015	0.023,0.008,0.017	0.014
ENSMUSG00000015363	Trabd	15	+	89085525	89087071	89085525	89085637	89085755	89087071	7,10,8	93,156,133	22,5,9	92,118,161	267	149	1	1.0	0.04,0.035,0.032	0.118,0.023,0.03	-0.021
ENSMUSG00000036046	5031439G07Rik	15	-	84950611	84953321	84950611	84950774	84953129	84953321	105,76,51	335,386,439	90,104,102	298,380,455	2504	149	1	1.0	0.018,0.012,0.007	0.018,0.016,0.013	-0.003
ENSMUSG00000022463	Srebf2	15	+	82169737	82171283	82169737	82170154	82171101	82171283	4,13,29	263,281,294	14,18,17	294,449,416	1096	149	1	1.0	0.002,0.006,0.013	0.006,0.005,0.006	0.001
ENSMUSG00000022394	L3mbtl2	15	+	81667158	81668763	81667158	81667396	81668629	81668763	13,10,3	45,57,40	6,19,8	48,57,56	1382	149	1	1.0	0.03,0.019,0.008	0.013,0.035,0.015	-0.002
ENSMUSG00000055024	Ep300	15	+	81639740	81640141	81639740	81639891	81639994	81640141	0,0,6	74,72,71	10,4,8	70,73,68	252	149	1	1.0	0.0,0.0,0.048	0.078,0.031,0.065	-0.042
ENSMUSG00000042303	Sgsm3	15	+	81008288	81008908	81008288	81008434	81008683	81008908	13,7,19	16,31,32	11,9,6	27,18,22	398	149	1	1.0	0.233,0.078,0.182	0.132,0.158,0.093	0.037
ENSMUSG00000060036	Rpl3	15	-	80079689	80080552	80079689	80079850	80080365	80080552	308,373,401	1505,1908,1791	341,363,379	1628,2199,2435	664	149	1	1.0	0.044,0.042,0.048	0.045,0.036,0.034	0.006
ENSMUSG00000060036	Rpl3	15	-	80080895	80081783	80080895	80081031	80081614	80081783	229,259,245	1314,1585,1761	254,295,352	1482,2155,2281	732	149	1	1.0	0.034,0.032,0.028	0.034,0.027,0.03	0.001
ENSMUSG00000060036	Rpl3	15	-	80080895	80081783	80080895	80081211	80081614	80081783	104,133,129	76,52,96	116,136,146	58,89,94	552	149	1	1.0	0.27,0.408,0.266	0.351,0.292,0.295	0.002
ENSMUSG00000009585	Apobec3	15	+	79905443	79906602	79905443	79905600	79906340	79906602	31,27,23	193,219,205	37,55,65	269,430,411	889	149	1	1.0	0.026,0.02,0.018	0.023,0.021,0.026	-0.002
ENSMUSG00000022420	Dnal4	15	-	79761452	79762525	79761452	79762049	79762426	79762525	184,234,260	0,0,0	253,218,322	0,0,1	526	149	1	1.0	1.0,1.0,1.0	1.0,1.0,0.989	0.004
ENSMUSG00000042524	Sun2	15	-	79727862	79728581	79727862	79728084	79728415	79728581	44,45,30	168,163,200	46,25,36	102,219,207	480	149	1	1.0	0.075,0.079,0.044	0.123,0.034,0.051	-0.003
ENSMUSG00000042524	Sun2	15	-	79727862	79729076	79727862	79728581	79729032	79729076	21,12,17	148,194,196	12,14,29	148,233,246	600	149	1	1.0	0.034,0.015,0.021	0.02,0.015,0.028	0.002
ENSMUSG00000005354	Txn2	15	-	77915046	77915857	77915046	77915236	77915704	77915857	1356,1562,1579	3,7,3	1280,1919,2024	8,9,6	617	149	1	1.0	0.991,0.982,0.992	0.975,0.981,0.988	0.007
ENSMUSG00000022443	Myh9	15	-	77791047	77791779	77791047	77791146	77791715	77791779	30,17,17	543,633,606	29,40,33	511,653,644	718	149	1	1.0	0.011,0.006,0.006	0.012,0.013,0.011	-0.004
ENSMUSG00000033728	Lrrc14	15	+	76712866	76713985	76712866	76713220	76713400	76713985	10,11,15	28,58,46	0,24,4	23,39,42	329	149	1	1.0	0.139,0.079,0.129	0.0,0.218,0.041	0.029
ENSMUSG00000033728	Lrrc14	15	+	76712866	76713985	76712866	76713220	76713815	76713985	160,160,170	0,0,0	148,228,205	0,1,0	744	149	1	1.0	1.0,1.0,1.0	1.0,0.979,1.0	0.007
ENSMUSG00000033762	Recql4	15	-	76704986	76705443	76704986	76705116	76705190	76705443	1,2,0	3,2,1	0,0,8	0,1,2	223	149	1	1.0	0.182,0.401,0.0	NA,0.0,0.728	-0.17
ENSMUSG00000033762	Recql4	15	-	76705190	76705856	76705190	76705443	76705593	76705856	0,2,0	2,3,2	5,0,10	1,0,1	299	149	1	1.0	0.0,0.249,0.0	0.714,NA,0.833	-0.691
ENSMUSG00000033762	Recql4	15	-	76709767	76710198	76709767	76709908	76710100	76710198	1,0,0	3,0,1	0,0,1	0,2,1	341	149	1	1.0	0.127,NA,0.0	NA,0.0,0.304	-0.088
ENSMUSG00000115987	Vps28	15	-	76622470	76622708	76622470	76622562	76622654	76622708	19,10,13	284,343,378	12,24,21	341,491,523	241	149	1	1.0	0.04,0.018,0.021	0.021,0.029,0.024	0.002
ENSMUSG00000115987	Vps28	15	-	76623170	76623494	76623170	76623272	76623388	76623494	1,4,4	466,504,480	6,13,7	420,591,659	265	149	1	1.0	0.001,0.004,0.005	0.008,0.012,0.006	-0.005
ENSMUSG00000115987	Vps28	15	-	76623170	76624175	76623170	76623272	76624085	76624175	107,120,90	1,0,0	102,122,144	1,1,0	962	149	1	1.0	0.943,1.0,1.0	0.94,0.95,1.0	0.018
ENSMUSG00000115987	Vps28	15	-	76623170	76624175	76623170	76623494	76624085	76624175	109,122,90	488,468,516	100,112,147	439,653,738	740	149	1	1.0	0.043,0.05,0.034	0.044,0.033,0.039	0.004
ENSMUSG00000034022	Cpsf1	15	-	76596008	76596571	76596008	76596147	76596219	76596571	25,17,21	114,113,118	9,30,23	91,140,128	221	149	1	1.0	0.129,0.092,0.107	0.063,0.126,0.108	0.01
ENSMUSG00000034022	Cpsf1	15	-	76596008	76596571	76596008	76596147	76596415	76596571	61,48,39	4,0,0	52,69,49	0,0,0	417	149	1	1.0	0.845,1.0,1.0	1.0,1.0,1.0	-0.052
ENSMUSG00000034022	Cpsf1	15	-	76596219	76596571	76596219	76596349	76596415	76596571	46,38,20	149,136,159	45,46,35	102,147,175	215	149	1	1.0	0.176,0.162,0.08	0.234,0.178,0.122	-0.039
ENSMUSG00000034022	Cpsf1	15	-	76596008	76596698	76596008	76596571	76596650	76596698	13,28,12	126,183,137	26,24,20	99,128,185	228	149	1	1.0	0.063,0.091,0.054	0.146,0.109,0.066	-0.038
ENSMUSG00000034022	Cpsf1	15	-	76596776	76597093	76596776	76596843	76596916	76597093	30,11,13	90,156,118	13,19,31	86,132,161	222	149	1	1.0	0.183,0.045,0.069	0.092,0.088,0.114	0.001
ENSMUSG00000034022	Cpsf1	15	-	76597430	76597730	76597430	76597572	76597645	76597730	15,19,7	103,98,111	15,8,8	103,100,117	222	149	1	1.0	0.089,0.115,0.041	0.089,0.051,0.044	0.02
ENSMUSG00000034022	Cpsf1	15	-	76599455	76599914	76599455	76599662	76599739	76599914	11,5,6	95,83,87	5,14,11	74,123,118	226	149	1	1.0	0.071,0.038,0.043	0.043,0.07,0.058	-0.006
ENSMUSG00000034022	Cpsf1	15	-	76600212	76600609	76600212	76600391	76600467	76600609	24,14,15	100,128,111	17,21,14	106,118,136	225	149	1	1.0	0.137,0.068,0.082	0.096,0.105,0.064	0.007
ENSMUSG00000022550	Adck5	15	+	76593937	76594447	76593937	76594051	76594152	76594447	13,6,4	33,56,64	9,7,5	50,68,63	250	149	1	1.0	0.19,0.06,0.036	0.097,0.058,0.045	0.029
ENSMUSG00000022550	Adck5	15	+	76593937	76594447	76593937	76594051	76594363	76594447	25,24,26	0,0,2	34,27,34	0,0,0	461	149	1	1.0	1.0,1.0,0.808	1.0,1.0,1.0	-0.064
ENSMUSG00000022550	Adck5	15	+	76594152	76594447	76594152	76594284	76594363	76594447	15,19,22	44,42,68	25,21,34	40,53,67	228	149	0.878686995678	1.0	0.182,0.228,0.175	0.29,0.206,0.249	-0.053
ENSMUSG00000022550	Adck5	15	+	76594528	76594752	76594528	76594610	76594673	76594752	13,21,11	79,88,67	8,11,18	59,62,91	212	149	1	1.0	0.104,0.144,0.103	0.087,0.111,0.122	0.01
ENSMUSG00000022550	Adck5	15	+	76595013	76595453	76595013	76595266	76595336	76595453	40,18,21	65,79,78	15,19,21	43,68,87	219	149	1	1.0	0.295,0.134,0.155	0.192,0.16,0.141	0.03
ENSMUSG00000022556	Hsf1	15	+	76497767	76498048	76497767	76497829	76497951	76498048	30,23,18	84,125,99	20,34,23	132,123,130	271	149	1	1.0	0.164,0.092,0.091	0.077,0.132,0.089	0.016
ENSMUSG00000022556	Hsf1	15	+	76500130	76500336	76500130	76500196	76500266	76500336	19,6,6	54,56,62	21,12,11	53,61,81	219	149	1	1.0	0.193,0.068,0.062	0.212,0.118,0.085	-0.031
ENSMUSG00000022558	Mroh1	15	+	76407891	76408528	76407891	76408043	76408387	76408528	10,7,12	87,68,87	13,13,14	76,99,102	493	149	1	1.0	0.034,0.03,0.04	0.049,0.038,0.04	-0.008
ENSMUSG00000022558	Mroh1	15	+	76421139	76423835	76421139	76421213	76423715	76423835	16,22,17	70,77,83	33,11,27	72,104,106	2651	149	1	1.0	0.013,0.016,0.011	0.025,0.006,0.014	-0.002
ENSMUSG00000022558	Mroh1	15	+	76432148	76433396	76432148	76432295	76433273	76433396	18,14,19	5,9,1	35,7,24	7,5,5	1127	149	1	1.0	0.322,0.171,0.715	0.398,0.156,0.388	0.089
ENSMUSG00000022558	Mroh1	15	+	76434062	76434787	76434062	76434158	76434682	76434787	46,22,62	125,177,187	54,54,66	104,187,236	673	149	1	1.0	0.075,0.027,0.068	0.103,0.06,0.058	-0.017
ENSMUSG00000022558	Mroh1	15	+	76446515	76447365	76446515	76446681	76447168	76447365	40,24,26	108,119,97	35,36,30	105,119,155	636	149	1	1.0	0.08,0.045,0.059	0.072,0.066,0.043	0.001
ENSMUSG00000022553	Maf1	15	+	76353137	76353460	76353137	76353259	76353340	76353460	8,7,5	181,237,291	7,4,5	185,217,247	230	149	1	1.0	0.028,0.019,0.011	0.024,0.012,0.013	0.003
ENSMUSG00000022562	Oplah	15	-	76296602	76297018	76296602	76296781	76296920	76297018	3,1,2	6,1,0	5,1,1	7,5,3	288	149	0.671691914048	1.0	0.206,0.341,1.0	0.27,0.094,0.147	0.345
ENSMUSG00000022562	Oplah	15	-	76297618	76298040	76297618	76297768	76297905	76298040	1,0,0	2,3,1	1,0,0	1,1,0	286	149	1	1.0	0.207,0.0,0.0	0.343,0.0,NA	-0.103
ENSMUSG00000071724	Smpd5	15	+	76295894	76296141	76295894	76295984	76296077	76296141	0,0,1	2,0,0	0,0,3	1,0,2	242	149	1	1.0	0.0,NA,1.0	0.0,NA,0.48	0.26
ENSMUSG00000022568	Scrib	15	-	76047921	76048152	76047921	76047996	76048114	76048152	4,2,3	0,0,0	2,8,4	0,0,1	267	149	1	1.0	1.0,1.0,1.0	1.0,1.0,0.691	0.103
ENSMUSG00000022568	Scrib	15	-	76048709	76049093	76048709	76048857	76048933	76049093	2,4,2	53,60,64	3,7,9	62,68,53	225	149	1	1.0	0.024,0.042,0.02	0.031,0.064,0.101	-0.037
ENSMUSG00000022570	Tsta3	15	-	75925582	75925859	75925582	75925662	75925792	75925859	18,19,22	144,154,187	13,14,42	154,175,204	279	149	1	1.0	0.063,0.062,0.059	0.043,0.041,0.099	0.0
ENSMUSG00000022332	Khdrbs3	15	+	69092900	69094516	69092900	69093049	69094459	69094516	13,4,11	0,0,2	6,16,16	0,0,1	1559	149	1	1.0	1.0,1.0,0.345	1.0,1.0,0.605	-0.087
ENSMUSG00000037487	Ubr5	15	-	37973302	37975671	37973302	37973458	37975586	37975671	32,29,47	110,146,112	44,32,60	122,147,153	2277	149	1	1.0	0.019,0.013,0.027	0.023,0.014,0.025	-0.001
ENSMUSG00000036606	Plxnb2	15	-	89155548	89156385	89155548	89156177	89156255	89156385	435,482,472	56,49,61	277,457,519	45,67,64	227	149	1	1.0	0.836,0.866,0.835	0.802,0.817,0.842	0.025
ENSMUSG00000036606	Plxnb2	15	-	89157185	89157539	89157185	89157250	89157391	89157539	12,18,9	206,313,323	7,25,14	162,260,347	290	149	1	1.0	0.029,0.029,0.014	0.022,0.047,0.02	-0.006
ENSMUSG00000022283	Pabpc1	15	-	36597972	36598312	36597972	36598127	36598201	36598312	36,39,62	1590,1927,1912	61,69,86	1568,2400,2703	223	149	1	1.0	0.015,0.013,0.021	0.025,0.019,0.021	-0.005
ENSMUSG00000048307	Ankrd46	15	-	36483980	36486127	36483980	36484139	36485794	36486127	22,15,8	63,82,69	18,15,24	54,107,62	1804	149	1	1.0	0.028,0.015,0.009	0.027,0.011,0.031	-0.006
ENSMUSG00000022255	Mtdh	15	+	34114023	34118110	34114023	34114108	34117879	34118110	520,517,448	3,3,0	690,777,812	0,1,0	3920	149	1	1.0	0.868,0.868,1.0	1.0,0.967,1.0	-0.077
ENSMUSG00000022241	Tars	15	-	11388080	11388460	11388080	11388218	11388297	11388460	10,4,8	131,136,149	17,10,8	134,135,159	228	149	1	1.0	0.048,0.019,0.034	0.077,0.046,0.032	-0.018
ENSMUSG00000022241	Tars	15	-	11391813	11392034	11391813	11391892	11391969	11392034	3,4,2	127,149,169	3,3,1	114,166,163	226	149	1	1.0	0.015,0.017,0.008	0.017,0.012,0.004	0.002
ENSMUSG00000071644	Eef1g	19	+	8969161	8969506	8969161	8969225	8969363	8969506	5,3,2	1271,1632,1524	3,3,5	1271,1856,1903	287	149	1	1.0	0.002,0.001,0.001	0.001,0.001,0.001	0.0
ENSMUSG00000006360	Crip1	12	+	113153617	113153879	113153617	113153664	113153774	113153879	2,2,0	554,553,730	5,1,1	499,897,854	259	149	1	1.0	0.002,0.002,0.0	0.006,0.001,0.001	-0.001
ENSMUSG00000007411	Mark3	12	+	111627075	111627598	111627075	111627312	111627478	111627598	3,4,2	85,53,72	7,10,2	72,71,98	315	149	1	1.0	0.016,0.034,0.013	0.044,0.062,0.01	-0.018
ENSMUSG00000007411	Mark3	12	+	111628189	111629115	111628189	111628302	111628961	111629115	56,67,61	97,55,56	50,74,77	32,81,112	808	149	1	1.0	0.096,0.183,0.167	0.224,0.144,0.113	-0.012
ENSMUSG00000021281	Tnfaip2	12	+	111448246	111448639	111448246	111448369	111448487	111448639	272,282,252	0,10,3	330,380,446	0,6,11	267	149	1	1.0	1.0,0.94,0.979	1.0,0.972,0.958	-0.004
ENSMUSG00000021281	Tnfaip2	12	+	111448246	111448639	111448246	111448369	111448538	111448639	294,319,279	1720,1793,1545	369,403,502	1976,2442,2473	318	149	1	1.0	0.074,0.077,0.078	0.08,0.072,0.087	-0.003
ENSMUSG00000021276	Cinp	12	-	110878695	110879814	110878695	110879039	110879684	110879814	44,39,32	7,7,5	33,40,42	1,0,4	794	149	0.00836980162129	0.825970937698	0.541,0.511,0.546	0.861,1.0,0.663	-0.309
ENSMUSG00000033088	Triobp	15	+	78991328	78993432	78991328	78991438	78992903	78993432	15,5,14	190,204,212	11,14,6	221,366,344	1614	149	1	1.0	0.007,0.002,0.006	0.005,0.004,0.002	0.001
ENSMUSG00000021262	Evl	12	+	108683194	108683410	108683194	108683261	108683347	108683410	58,104,74	569,661,654	81,111,117	643,1073,1053	235	149	1	1.0	0.061,0.091,0.067	0.074,0.062,0.066	0.006
ENSMUSG00000067212	H2-T23	17	-	36030821	36031913	36030821	36031097	36031637	36031913	171,161,114	2178,2010,2377	225,226,261	2404,3357,3860	689	149	1	1.0	0.017,0.017,0.01	0.02,0.014,0.014	-0.001
ENSMUSG00000024312	Wdr46	17	+	33940884	33941272	33940884	33941091	33941191	33941272	5,0,7	50,79,71	0,4,5	47,88,96	249	149	1	1.0	0.056,0.0,0.056	0.0,0.026,0.03	0.019
ENSMUSG00000037321	Tap1	17	+	34192836	34192965	34192836	34192857	34192941	34192965	1642,1693,1742	23,20,37	2045,2799,3349	41,41,64	233	149	1	1.0	0.979,0.982,0.968	0.97,0.978,0.971	0.003
ENSMUSG00000021037	Ahsa1	12	+	87269874	87270454	87269874	87269957	87270336	87270454	12,11,8	413,476,466	13,10,31	387,532,665	528	149	1	1.0	0.008,0.006,0.005	0.009,0.005,0.013	-0.003
ENSMUSG00000034126	Pomt2	12	-	87111336	87111583	87111336	87111442	87111523	87111583	6,3,0	20,28,15	8,2,0	13,23,29	230	149	1	1.0	0.163,0.065,0.0	0.285,0.053,0.0	-0.037
ENSMUSG00000010608	Rbm25	12	+	83660594	83664259	83660594	83660678	83663978	83664259	315,267,245	89,90,68	340,315,381	89,98,128	3449	149	1	1.0	0.133,0.114,0.135	0.142,0.122,0.114	0.001
ENSMUSG00000013236	Ptprs	17	-	56428851	56429157	56428851	56428966	56429098	56429157	20,25,43	0,3,0	18,28,33	0,3,0	281	149	1	1.0	1.0,0.815,1.0	1.0,0.832,1.0	-0.006
ENSMUSG00000052609	Plekhg3	12	+	76572394	76573360	76572394	76572658	76573246	76573360	7,0,0	16,9,3	2,0,3	0,11,4	737	149	1	1.0	0.081,0.0,0.0	1.0,0.0,0.132	-0.35
ENSMUSG00000052609	Plekhg3	12	+	76572394	76573360	76572394	76572745	76573246	76573360	3,0,0	2,9,0	1,0,2	6,1,4	650	149	1	1.0	0.256,0.0,NA	0.037,0.0,0.103	0.081
ENSMUSG00000024384	Iws1	18	+	32086272	32087152	32086272	32086423	32087069	32087152	2,2,0	48,36,64	3,0,8	38,60,68	795	149	1	1.0	0.008,0.01,0.0	0.015,0.0,0.022	-0.006
ENSMUSG00000021066	Atl1	12	+	69932216	69934920	69932216	69932321	69934869	69934920	3,3,2	1,0,0	6,5,4	0,0,0	2697	149	1	1.0	0.142,1.0,1.0	1.0,1.0,1.0	-0.286
ENSMUSG00000034761	Map4k5	12	-	69807197	69809282	69807197	69807253	69809211	69809282	16,13,20	29,33,33	12,24,21	19,32,34	2107	149	1	1.0	0.038,0.027,0.041	0.043,0.05,0.042	-0.01
ENSMUSG00000020974	Pole2	12	-	69212222	69213043	69212222	69212271	69212986	69213043	2,0,4	0,7,16	2,6,0	4,1,3	864	149	1	1.0	1.0,0.0,0.041	0.079,0.509,0.0	0.151
ENSMUSG00000012076	Brms1l	12	+	55868161	55869736	55868161	55868520	55869397	55869736	118,140,147	0,0,1	120,146,210	0,2,0	1026	149	1	1.0	1.0,1.0,0.955	1.0,0.914,1.0	0.014
ENSMUSG00000001627	Ifrd1	12	-	40217157	40217482	40217157	40217242	40217377	40217482	5,0,2	268,293,265	4,3,3	322,368,417	284	149	1	1.0	0.01,0.0,0.004	0.006,0.004,0.004	0.0
ENSMUSG00000002997	Prkar2b	12	-	31958475	31960522	31958475	31958721	31960381	31960522	1823,1765,1805	8,6,11	1540,1440,1476	1,1,18	1809	149	1	1.0	0.949,0.96,0.931	0.992,0.992,0.871	-0.005
ENSMUSG00000020669	Sh3yl1	12	+	30941966	30942868	30941966	30942129	30942789	30942868	0,0,0	1,0,0	0,0,7	3,5,2	809	149	1	1.0	0.0,NA,NA	0.0,0.0,0.392	-0.131
ENSMUSG00000045679	Pqlc3	12	-	16992277	16993573	16992277	16992319	16993452	16993573	14,9,6	91,131,94	4,8,8	92,99,101	1282	149	1	1.0	0.018,0.008,0.007	0.005,0.009,0.009	0.003
ENSMUSG00000045679	Pqlc3	12	-	16997633	16997856	16997633	16997703	16997773	16997856	4,10,4	172,170,162	10,7,6	132,216,235	219	149	1	1.0	0.016,0.038,0.017	0.049,0.022,0.017	-0.006
ENSMUSG00000020608	Smc6	12	+	11291525	11294599	11291525	11291730	11294484	11294599	25,33,24	99,79,57	24,29,34	82,101,114	2903	149	1	1.0	0.013,0.021,0.021	0.015,0.015,0.015	0.003
ENSMUSG00000055762	Eef1d	15	-	75896242	75896740	75896242	75896464	75896639	75896740	10,11,14	468,549,603	18,16,3	514,663,677	324	149	1	1.0	0.01,0.009,0.011	0.016,0.011,0.002	0.0
ENSMUSG00000036820	Amdhd2	17	-	24157739	24158062	24157739	24157847	24157917	24158062	0,1,3	108,118,109	1,5,3	115,182,155	219	149	1	1.0	0.0,0.006,0.018	0.006,0.018,0.013	-0.004
ENSMUSG00000037336	Mfsd2b	12	-	4865136	4866529	4865136	4866268	4866448	4866529	1,0,1	5,3,8	0,1,0	7,9,11	329	149	1	1.0	0.083,0.0,0.054	0.0,0.048,0.0	0.03
ENSMUSG00000037336	Mfsd2b	12	-	4869534	4870623	4869534	4869658	4870498	4870623	2,9,4	0,5,4	2,6,7	6,7,6	989	149	1	1.0	1.0,0.213,0.131	0.048,0.114,0.149	0.344
ENSMUSG00000037336	Mfsd2b	12	-	4869534	4870623	4869534	4869672	4870498	4870623	2,9,4	0,0,0	2,6,7	0,1,0	975	149	1	1.0	1.0,1.0,1.0	1.0,0.478,1.0	0.174
ENSMUSG00000020658	Efr3b	12	-	3999589	4000956	3999589	3999717	4000879	4000956	0,0,0	2,2,7	0,0,2	2,1,2	1311	149	1	1.0	0.0,0.0,0.0	0.0,0.0,0.102	-0.034
ENSMUSG00000079179	Rab10os	12	+	3235525	3237412	3235525	3235929	3237284	3237412	57,51,97	93,67,70	54,73,98	70,102,124	1504	149	1	1.0	0.057,0.07,0.121	0.071,0.066,0.073	0.013
ENSMUSG00000036372	Tmem258	19	+	10206423	10207300	10206423	10206533	10207163	10207300	112,88,85	761,860,873	112,109,120	710,1056,1062	779	149	1	1.0	0.027,0.019,0.018	0.029,0.019,0.021	-0.002
ENSMUSG00000021728	Emb	13	+	117249271	117249786	117249271	117249464	117249700	117249786	0,2,0	270,376,371	2,0,1	306,345,444	385	149	1	1.0	0.0,0.002,0.0	0.003,0.0,0.001	-0.001
ENSMUSG00000022983	Scaf4	16	-	90242526	90242958	90242526	90242652	90242871	90242958	30,48,31	18,25,24	43,45,33	11,28,48	368	149	1	1.0	0.403,0.437,0.343	0.613,0.394,0.218	-0.014
ENSMUSG00000022983	Scaf4	16	-	90242526	90242958	90242526	90242718	90242871	90242958	18,27,19	17,42,21	21,20,18	20,31,17	302	149	1	1.0	0.343,0.241,0.309	0.341,0.241,0.343	-0.011
ENSMUSG00000021639	Gtf2h2	13	-	100486070	100486524	100486070	100486125	100486473	100486524	0,1,2	50,38,59	1,2,4	41,49,39	497	149	1	1.0	0.0,0.008,0.01	0.007,0.012,0.03	-0.01
ENSMUSG00000021661	Ankra2	13	+	98272771	98273918	98272771	98272852	98273377	98273918	40,33,53	37,27,15	56,44,35	20,40,44	674	149	1	1.0	0.193,0.213,0.439	0.382,0.196,0.15	0.039
ENSMUSG00000041747	Utp15	13	-	98257835	98259289	98257835	98258014	98259104	98259289	33,41,16	30,31,43	43,34,29	33,43,42	1239	149	1	1.0	0.117,0.137,0.043	0.135,0.087,0.077	-0.001
ENSMUSG00000058070	Eml1	12	+	108537333	108539564	108537333	108537464	108538102	108539564	1,0,0	7,5,12	0,0,0	7,6,22	787	149	1	1.0	0.026,0.0,0.0	0.0,0.0,0.0	0.009
ENSMUSG00000038679	Trps1	15	-	50830828	50831958	50830828	50831006	50831606	50831958	159,150,170	11,9,19	145,184,225	10,21,23	749	149	1	1.0	0.742,0.768,0.64	0.743,0.635,0.661	0.037
ENSMUSG00000038679	Trps1	15	-	50846013	50846942	50846013	50846591	50846729	50846942	61,57,61	0,3,4	55,80,87	5,2,11	287	149	0.517025247407	1.0	1.0,0.908,0.888	0.851,0.954,0.804	0.062
ENSMUSG00000014850	Msh3	13	-	92342245	92345101	92342245	92342412	92344955	92345101	13,5,7	7,5,12	13,0,17	14,14,10	2692	149	1	1.0	0.093,0.052,0.031	0.049,0.0,0.086	0.014
ENSMUSG00000038812	Trmt112	19	+	6910583	6911028	6910583	6910673	6910751	6911028	41,40,40	293,272,320	23,32,78	306,468,439	227	149	1	1.0	0.084,0.088,0.076	0.047,0.043,0.104	0.018
ENSMUSG00000060950	Trmt61a	12	+	111678104	111678962	111678104	111678161	111678602	111678962	77,83,71	9,11,16	43,74,76	9,9,6	590	149	0.983689969202	1.0	0.684,0.656,0.528	0.547,0.675,0.762	-0.039
ENSMUSG00000021572	Cep72	13	-	74048895	74050364	74048895	74049034	74050299	74050364	2,8,1	0,0,0	2,3,6	1,0,0	1414	149	1	1.0	1.0,1.0,1.0	0.174,1.0,1.0	0.275
ENSMUSG00000057649	Brd9	13	+	73941943	73942806	73941943	73942054	73942630	73942806	33,25,23	1,11,5	58,41,36	4,3,1	725	149	0.102318475659	1.0	0.871,0.318,0.486	0.749,0.737,0.881	-0.231
ENSMUSG00000057649	Brd9	13	+	73941943	73942806	73941943	73942054	73942690	73942806	38,29,29	42,33,44	64,47,38	54,75,58	785	149	1	1.0	0.147,0.143,0.111	0.184,0.106,0.111	0.0
ENSMUSG00000057649	Brd9	13	+	73941943	73942806	73941943	73942054	73942693	73942806	38,30,30	9,9,4	64,47,39	5,18,15	788	149	1	1.0	0.444,0.387,0.586	0.708,0.331,0.33	0.016
ENSMUSG00000034525	Ice1	13	-	70618984	70620769	70618984	70619061	70620657	70620769	7,7,2	16,8,2	10,16,6	6,9,13	1745	149	1	1.0	0.036,0.07,0.079	0.125,0.132,0.038	-0.037
ENSMUSG00000021461	Fancc	13	-	63330538	63331893	63330538	63330620	63331840	63331893	11,14,17	4,7,10	12,18,27	22,7,8	1369	149	1	1.0	0.23,0.179,0.156	0.056,0.219,0.269	0.007
ENSMUSG00000021555	Naa35	13	+	59607245	59607431	59607245	59607312	59607387	59607431	2,0,0	37,45,58	0,0,0	35,48,53	224	149	1	1.0	0.035,0.0,0.0	0.0,0.0,0.0	0.012
ENSMUSG00000021557	Agtpbp1	13	-	59473687	59474712	59473687	59473817	59474531	59474712	6,1,7	35,42,42	0,1,4	33,37,62	863	149	1	1.0	0.029,0.004,0.028	0.0,0.005,0.011	0.015
ENSMUSG00000024725	Ostf1	19	-	18584641	18586625	18584641	18584743	18586546	18586625	173,146,172	1455,1563,1706	118,178,200	1533,2083,2200	1952	149	1	1.0	0.009,0.007,0.008	0.006,0.006,0.007	0.002
ENSMUSG00000058569	Tmed9	13	+	55593168	55593601	55593168	55593357	55593500	55593601	7,2,4	844,1035,906	3,7,7	862,1115,1236	292	149	1	1.0	0.004,0.001,0.002	0.002,0.003,0.003	-0.0
ENSMUSG00000035711	Dok3	13	-	55527331	55528554	55527331	55527637	55528448	55528554	173,203,242	166,227,196	172,224,350	149,242,219	960	149	1	1.0	0.139,0.122,0.161	0.152,0.126,0.199	-0.018
ENSMUSG00000021493	Pdlim7	13	-	55506305	55507366	55506305	55506367	55507329	55507366	69,71,94	41,51,71	86,112,161	27,72,88	1111	149	1	1.0	0.184,0.157,0.151	0.299,0.173,0.197	-0.059
ENSMUSG00000021493	Pdlim7	13	-	55507329	55507624	55507329	55507366	55507487	55507624	2,2,4	63,67,96	4,6,3	57,110,130	270	149	1	1.0	0.017,0.016,0.022	0.037,0.029,0.013	-0.008
ENSMUSG00000021485	Mxd3	13	-	55328369	55329374	55328369	55328484	55329268	55329374	0,0,1	0,1,0	0,1,2	0,0,0	933	149	1	1.0	NA,0.0,1.0	NA,1.0,1.0	-0.5
ENSMUSG00000021486	Prelid1	13	+	55324330	55324605	55324330	55324444	55324526	55324605	13,11,12	1059,1337,1398	21,19,10	1101,1742,1840	231	149	1	1.0	0.008,0.005,0.006	0.012,0.007,0.003	-0.001
ENSMUSG00000021488	Nsd1	13	+	55213203	55214150	55213203	55213317	55214060	55214150	60,57,42	15,25,29	47,44,62	35,38,54	892	149	0.174011907886	1.0	0.401,0.276,0.195	0.183,0.162,0.161	0.122
ENSMUSG00000021453	Gadd45g	13	+	51847351	51847769	51847351	51847453	51847555	51847769	95,60,110	205,200,257	96,122,160	306,255,393	251	149	1	1.0	0.216,0.151,0.203	0.157,0.221,0.195	-0.001
ENSMUSG00000023903	Mmp25	17	-	23631790	23632633	23631790	23631873	23632548	23632633	0,0,0	9,11,11	2,4,0	8,17,26	824	149	1	1.0	0.0,0.0,0.0	0.043,0.041,0.0	-0.028
ENSMUSG00000023903	Mmp25	17	-	23639752	23640274	23639752	23640042	23640138	23640274	0,0,0	8,19,11	0,0,2	15,15,21	245	149	1	1.0	0.0,0.0,0.0	0.0,0.0,0.055	-0.018
ENSMUSG00000038518	Jarid2	13	+	44910536	44913286	44910536	44910607	44913180	44913286	33,52,27	0,0,1	39,31,48	0,0,0	2722	149	1	1.0	1.0,1.0,0.596	1.0,1.0,1.0	-0.135
ENSMUSG00000038683	Pak1ip1	13	+	41008885	41009364	41008885	41008938	41009218	41009364	49,46,51	133,166,174	43,57,39	141,197,213	429	149	1	1.0	0.113,0.088,0.092	0.096,0.091,0.06	0.015
ENSMUSG00000038683	Pak1ip1	13	+	41009447	41011282	41009447	41009545	41011182	41011282	52,86,104	215,254,252	99,115,118	232,280,309	1786	149	1	1.0	0.02,0.027,0.033	0.034,0.033,0.031	-0.006
ENSMUSG00000017843	Ppp2r5c	12	+	110567727	110569055	110567727	110567855	110568953	110569055	16,8,7	178,208,211	11,1,15	193,262,263	1247	149	1	1.0	0.011,0.005,0.004	0.007,0.0,0.007	0.002
ENSMUSG00000021431	Snrnp48	13	+	38217373	38220776	38217373	38217495	38220687	38220776	266,257,285	42,63,54	279,369,388	40,57,79	3341	149	1	1.0	0.22,0.154,0.191	0.237,0.224,0.18	-0.025
ENSMUSG00000021428	Riok1	13	+	38043908	38045315	38043908	38043978	38045272	38045315	4,2,1	28,24,26	14,8,6	39,41,52	1443	149	1	1.0	0.015,0.009,0.004	0.036,0.02,0.012	-0.013
ENSMUSG00000021428	Riok1	13	+	38058687	38060092	38058687	38058741	38059939	38060092	15,38,41	36,59,50	41,39,34	35,63,62	1347	149	1	1.0	0.044,0.067,0.083	0.115,0.064,0.057	-0.014
ENSMUSG00000022546	Gpt	15	+	76697158	76697430	76697158	76697248	76697321	76697430	0,1,2	0,0,2	2,1,0	0,2,1	222	149	1	1.0	NA,1.0,0.402	1.0,0.251,0.0	0.284
ENSMUSG00000022546	Gpt	15	+	76697541	76698083	76697541	76697675	76697839	76698083	3,1,0	1,0,0	1,0,4	0,0,0	313	149	1	1.0	0.588,1.0,NA	1.0,NA,1.0	-0.206
ENSMUSG00000022546	Gpt	15	+	76698714	76699151	76698714	76698889	76698995	76699151	0,17,5	3,1,9	1,10,5	9,10,11	255	149	0.650458422251	1.0	0.0,0.909,0.245	0.061,0.369,0.21	0.171
ENSMUSG00000024327	Slc39a7	17	-	34030089	34030421	34030089	34030254	34030367	34030421	28,25,45	475,650,608	31,29,38	476,655,685	262	149	1	1.0	0.032,0.021,0.04	0.036,0.025,0.031	0.0
ENSMUSG00000015176	Nolc1	19	+	46078702	46079021	46078702	46078758	46078857	46079021	17,23,40	0,2,0	14,21,27	0,0,1	248	149	1	1.0	1.0,0.874,1.0	1.0,1.0,0.942	-0.023
ENSMUSG00000015176	Nolc1	19	+	46078702	46079021	46078702	46078758	46078872	46079021	17,23,40	8,15,20	16,21,27	10,18,16	263	149	0.843151903404	1.0	0.546,0.465,0.531	0.475,0.398,0.489	0.06
ENSMUSG00000015176	Nolc1	19	+	46078702	46079021	46078702	46078758	46078875	46079021	17,23,40	78,94,85	18,22,27	65,96,100	266	149	1	1.0	0.109,0.121,0.209	0.134,0.114,0.131	0.02
ENSMUSG00000024906	Mus81	19	-	5483454	5483665	5483454	5483558	5483634	5483665	9,9,8	17,31,30	6,4,6	29,24,38	225	149	0.510636028853	1.0	0.26,0.161,0.15	0.121,0.099,0.095	0.085
ENSMUSG00000024906	Mus81	19	-	5485487	5486114	5485487	5485625	5486028	5486114	0,4,0	37,16,35	2,0,3	30,52,33	552	149	1	1.0	0.0,0.063,0.0	0.018,0.0,0.024	0.007
ENSMUSG00000003062	Stard3nl	13	-	19370249	19370533	19370249	19370367	19370479	19370533	14,8,9	221,261,261	10,20,19	199,299,334	261	149	1	1.0	0.035,0.017,0.019	0.028,0.037,0.031	-0.008
ENSMUSG00000021302	Ggps1	13	-	14053909	14054455	14053909	14054041	14054139	14054455	108,128,91	0,0,0	83,115,120	1,0,6	247	149	1	1.0	1.0,1.0,1.0	0.98,1.0,0.923	0.032
ENSMUSG00000041215	Yeats2	16	+	20171190	20174539	20171190	20171302	20174494	20174539	5,0,2	15,2,8	16,4,5	8,14,10	3341	149	1	1.0	0.015,0.0,0.011	0.082,0.013,0.022	-0.03
ENSMUSG00000007670	Khsrp	17	-	57023504	57023936	57023504	57023593	57023826	57023936	7,19,6	129,124,134	6,11,16	112,144,182	382	149	1	1.0	0.021,0.056,0.017	0.02,0.029,0.033	0.004
ENSMUSG00000033799	Fam208b	13	-	3599938	3600334	3599938	3600062	3600191	3600334	1,2,1	21,15,17	5,0,5	14,28,16	278	149	1	1.0	0.025,0.067,0.031	0.161,0.0,0.143	-0.06
ENSMUSG00000039307	Hexdc	11	+	121220863	121221590	121220863	121221161	121221500	121221590	3,0,3	3,4,1	1,4,1	0,5,0	488	149	0.628064581335	1.0	0.234,0.0,0.478	1.0,0.196,1.0	-0.495
ENSMUSG00000025158	Rfng	11	-	120782382	120783160	120782382	120782548	120783006	120783160	18,10,5	0,1,4	3,10,12	7,2,5	607	149	0.0868537639181	1.0	1.0,0.711,0.235	0.095,0.551,0.371	0.31
ENSMUSG00000025144	Cenpx	11	-	120711702	120711895	120711702	120711756	120711843	120711895	4,14,3	209,207,215	5,13,8	162,261,294	236	149	1	1.0	0.012,0.041,0.009	0.019,0.03,0.017	-0.001
ENSMUSG00000025138	Sirt7	11	-	120618371	120620269	120618371	120619049	120620162	120620269	107,90,61	182,221,213	79,91,153	155,258,262	1262	149	1	1.0	0.065,0.046,0.033	0.057,0.04,0.065	-0.006
ENSMUSG00000025138	Sirt7	11	-	120620423	120620883	120620423	120620504	120620646	120620883	49,42,37	143,180,186	57,59,42	112,197,240	291	149	1	1.0	0.149,0.107,0.092	0.207,0.133,0.082	-0.025
ENSMUSG00000025138	Sirt7	11	-	120620423	120621055	120620423	120620883	120620956	120621055	22,29,31	148,145,161	32,34,41	171,184,194	222	149	1	1.0	0.091,0.118,0.114	0.112,0.11,0.124	-0.008
ENSMUSG00000025137	Pcyt2	11	-	120612000	120612601	120612000	120612083	120612462	120612601	90,120,107	53,59,70	94,94,129	53,74,112	528	149	0.887854783712	1.0	0.324,0.365,0.301	0.334,0.264,0.245	0.049
ENSMUSG00000025792	Slc25a10	11	+	120497013	120497461	120497013	120497106	120497383	120497461	37,30,22	192,211,217	36,52,38	183,278,217	426	149	1	1.0	0.063,0.047,0.034	0.064,0.061,0.058	-0.013
ENSMUSG00000025375	Aatk	11	-	120007312	120009475	120007312	120008444	120009274	120009475	18,15,13	6,13,0	2,4,12	3,5,4	979	149	0.267929452057	1.0	0.313,0.149,1.0	0.092,0.109,0.313	0.316
ENSMUSG00000025372	Baiap2	11	+	120000551	120002621	120000551	120000586	120001073	120002621	12,7,10	4,9,15	13,16,26	16,18,12	636	149	1	1.0	0.413,0.154,0.135	0.16,0.172,0.337	0.011
ENSMUSG00000025583	Rptor	11	+	119856266	119857453	119856266	119856384	119857312	119857453	0,0,2	59,59,32	0,2,4	43,80,80	1077	149	1	1.0	0.0,0.0,0.009	0.0,0.003,0.007	-0.0
ENSMUSG00000025583	Rptor	11	+	119894255	119895005	119894255	119894383	119894918	119895005	2,7,0	63,81,79	7,0,6	63,99,70	684	149	1	1.0	0.007,0.018,0.0	0.024,0.0,0.018	-0.006
ENSMUSG00000025578	Cbx8	11	-	119039931	119040159	119039931	119039998	119040093	119040159	0,0,0	0,6,0	0,0,2	1,1,1	244	149	1	1.0	NA,0.0,NA	0.0,0.0,0.55	-0.183
ENSMUSG00000033857	Engase	11	+	118485756	118486553	118485756	118485905	118486444	118486553	2,4,2	3,0,1	0,3,0	0,0,1	688	149	1	1.0	0.126,1.0,0.302	NA,1.0,0.0	-0.024
ENSMUSG00000033857	Engase	11	+	118485756	118486553	118485756	118485905	118486447	118486553	2,4,2	2,7,7	0,3,2	0,8,6	691	149	1	1.0	0.177,0.11,0.058	NA,0.075,0.067	0.044
ENSMUSG00000024002	Brd4	17	-	32198030	32198562	32198030	32198274	32198356	32198562	51,48,74	91,76,78	51,39,65	73,119,135	231	149	0.495503679675	1.0	0.266,0.289,0.38	0.311,0.175,0.237	0.071
ENSMUSG00000024002	Brd4	17	-	32198895	32199270	32198895	32199058	32199157	32199270	130,106,179	79,66,94	96,141,177	57,121,112	248	149	1	1.0	0.497,0.491,0.534	0.503,0.412,0.487	0.04
ENSMUSG00000059248	Sept9	11	+	117356612	117359470	117356612	117356709	117359418	117359470	45,30,60	274,389,363	21,39,48	224,346,384	2858	149	1	1.0	0.008,0.004,0.009	0.005,0.006,0.006	0.001
ENSMUSG00000090266	Mettl23	11	+	116848900	116849300	116848900	116849138	116849215	116849300	5,5,5	48,58,78	8,6,5	36,85,84	226	149	1	1.0	0.064,0.054,0.041	0.128,0.044,0.038	-0.017
ENSMUSG00000020812	1810032O08Rik	11	+	116674299	116675798	116674299	116674375	116675507	116675798	14,35,43	10,7,4	27,35,68	9,16,25	1281	149	0.708134688911	1.0	0.14,0.368,0.556	0.259,0.203,0.24	0.121
ENSMUSG00000054517	Trim65	11	-	116127437	116127931	116127437	116127615	116127697	116127931	1,1,1	10,27,10	1,0,0	15,18,18	231	149	1	1.0	0.061,0.023,0.061	0.041,0.0,0.0	0.035
ENSMUSG00000057948	Unc13d	11	-	116069880	116070111	116069880	116069937	116070020	116070111	3,11,1	58,101,65	6,2,0	52,67,83	232	149	1	1.0	0.032,0.065,0.01	0.069,0.019,0.0	0.006
ENSMUSG00000020752	Recql5	11	-	115893946	115894718	115893946	115894037	115894206	115894718	8,21,10	30,30,30	14,12,9	23,20,38	318	149	1	1.0	0.111,0.247,0.135	0.222,0.219,0.1	-0.016
ENSMUSG00000020781	Tsen54	11	+	115814914	115815238	115814914	115815079	115815174	115815238	6,7,7	58,49,59	0,4,10	36,35,69	244	149	1	1.0	0.059,0.08,0.068	0.0,0.065,0.081	0.02
ENSMUSG00000063268	Parp10	15	-	76241657	76242639	76241657	76242322	76242402	76242639	32,61,40	229,209,237	99,75,64	260,347,385	229	149	1	1.0	0.083,0.16,0.099	0.199,0.123,0.098	-0.026
ENSMUSG00000016940	Kctd2	11	+	115429279	115431274	115429279	115429405	115430312	115431274	30,33,36	56,77,53	30,37,33	30,61,76	1056	149	1	1.0	0.07,0.057,0.087	0.124,0.079,0.058	-0.016
ENSMUSG00000047798	Cd300lf	11	-	115124247	115126452	115124247	115124377	115126103	115126452	66,79,105	0,0,0	92,93,98	0,1,3	1875	149	0.897587309944	1.0	1.0,1.0,1.0	1.0,0.881,0.722	0.132
ENSMUSG00000047798	Cd300lf	11	-	115124247	115126452	115124247	115124356	115126110	115126452	68,81,111	0,1,3	94,94,103	1,7,6	1903	149	0.043456115649	1.0	1.0,0.864,0.743	0.88,0.513,0.573	0.214
ENSMUSG00000047798	Cd300lf	11	-	115124247	115126452	115124247	115124377	115126110	115126452	66,80,110	3,3,7	93,93,99	13,4,10	1882	149	0.284940536666	1.0	0.635,0.679,0.554	0.362,0.648,0.439	0.14
ENSMUSG00000024845	Tmem134	19	+	4127549	4127836	4127549	4127639	4127759	4127836	3,17,16	225,249,272	9,20,30	202,286,331	269	149	1	1.0	0.007,0.036,0.032	0.024,0.037,0.048	-0.011
ENSMUSG00000018433	Nol11	11	-	107180041	107181101	107180041	107180118	107180912	107181101	2,4,2	57,66,49	9,6,6	40,68,69	943	149	1	1.0	0.006,0.009,0.006	0.034,0.014,0.014	-0.014
ENSMUSG00000040356	Skiv2l	17	-	34845003	34845314	34845003	34845100	34845167	34845314	60,30,33	102,80,102	30,76,47	91,114,153	216	149	1	1.0	0.289,0.206,0.182	0.185,0.315,0.175	0.001
ENSMUSG00000040356	Skiv2l	17	-	34845648	34845912	34845648	34845755	34845827	34845912	13,27,11	100,103,122	17,35,27	104,133,117	221	149	1	1.0	0.081,0.15,0.057	0.099,0.151,0.135	-0.032
ENSMUSG00000040356	Skiv2l	17	-	34846026	34846667	34846026	34846147	34846521	34846667	87,50,62	0,0,0	62,67,68	0,1,2	523	149	1	1.0	1.0,1.0,1.0	1.0,0.95,0.906	0.048
ENSMUSG00000040356	Skiv2l	17	-	34846026	34846667	34846026	34846173	34846521	34846667	55,32,37	87,108,103	33,45,37	116,132,148	497	149	1	1.0	0.159,0.082,0.097	0.079,0.093,0.07	0.032
ENSMUSG00000040356	Skiv2l	17	-	34846866	34847324	34846866	34846995	34847142	34847324	44,34,23	76,98,74	48,48,56	74,132,121	296	149	1	1.0	0.226,0.149,0.135	0.246,0.155,0.189	-0.027
ENSMUSG00000024019	Cmtr1	17	+	29698637	29699288	29698637	29698729	29699219	29699288	77,60,58	371,452,454	81,87,52	537,712,739	639	149	1	1.0	0.046,0.03,0.029	0.034,0.028,0.016	0.009
ENSMUSG00000020719	Ddx5	11	-	106782468	106784018	106782468	106782684	106783958	106784018	2361,2719,2239	0,0,0	3045,3173,3407	7,0,0	1423	149	1	1.0	1.0,1.0,1.0	0.979,1.0,1.0	0.007
ENSMUSG00000020719	Ddx5	11	-	106782468	106784018	106782468	106782693	106783958	106784018	2208,2544,2111	1392,1733,1564	2905,3002,3195	1556,2003,2368	1414	149	1	1.0	0.143,0.134,0.125	0.164,0.136,0.124	-0.007
ENSMUSG00000020708	Psmc5	11	+	106262403	106262691	106262403	106262502	106262580	106262691	38,22,34	408,494,583	17,20,60	474,635,726	227	149	1	1.0	0.058,0.028,0.037	0.023,0.02,0.051	0.01
ENSMUSG00000034255	Arhgap27	11	-	103338306	103338755	103338306	103338397	103338687	103338755	4,2,7	40,37,28	4,5,10	36,44,43	439	149	1	1.0	0.033,0.018,0.078	0.036,0.037,0.073	-0.006
ENSMUSG00000034255	Arhgap27	11	-	103338687	103339108	103338687	103338755	103339024	103339108	1,3,5	28,45,30	2,2,0	26,39,41	418	149	1	1.0	0.013,0.023,0.056	0.027,0.018,0.0	0.016
ENSMUSG00000022564	Grina	15	+	76248448	76248900	76248448	76248649	76248771	76248900	42,50,66	1640,1707,2001	44,29,60	1829,2635,2716	271	149	1	1.0	0.014,0.016,0.018	0.013,0.006,0.012	0.006
ENSMUSG00000056938	Acbd4	11	+	103103525	103104172	103103525	103103644	103104092	103104172	23,8,2	17,11,10	6,4,5	10,12,27	597	149	0.3009549146	1.0	0.252,0.154,0.048	0.13,0.077,0.044	0.068
ENSMUSG00000018677	Slc25a39	11	-	102403632	102403872	102403632	102403713	102403790	102403872	18,15,20	385,413,418	17,13,23	295,434,428	226	149	1	1.0	0.03,0.023,0.031	0.037,0.019,0.034	-0.002
ENSMUSG00000034793	G6pc3	11	+	102192748	102193226	102192748	102192867	102193084	102193226	0,0,0	55,52,66	2,0,2	51,88,83	366	149	1	1.0	0.0,0.0,0.0	0.016,0.0,0.01	-0.009
ENSMUSG00000019302	Atp6v0a1	11	+	101027266	101029258	101027266	101027393	101029175	101029258	90,85,88	140,160,137	139,117,102	171,202,184	1931	149	1	1.0	0.047,0.039,0.047	0.059,0.043,0.041	-0.003
ENSMUSG00000017221	Psmd3	11	+	98690462	98691019	98690462	98690653	98690915	98691019	29,31,38	316,389,423	35,46,42	364,490,498	411	149	1	1.0	0.032,0.028,0.032	0.034,0.033,0.03	-0.002
ENSMUSG00000020883	Fbxl20	11	-	98095132	98097059	98095132	98095193	98096928	98097059	30,15,24	15,29,22	6,28,20	31,28,36	1884	149	1	1.0	0.137,0.039,0.079	0.015,0.073,0.042	0.042
ENSMUSG00000006058	Snf8	11	+	96046279	96047430	96046279	96046354	96047194	96047430	97,101,80	366,390,432	124,107,116	392,505,564	989	149	1	1.0	0.038,0.038,0.027	0.045,0.031,0.03	-0.001
ENSMUSG00000021282	Eif5	12	+	111539407	111540302	111539407	111539687	111540129	111540302	112,100,124	39,45,40	164,122,200	50,65,74	591	149	1	1.0	0.42,0.359,0.439	0.453,0.321,0.405	0.013
ENSMUSG00000020863	Luc7l3	11	-	94291138	94293278	94291138	94293032	94293137	94293278	56,100,74	4,8,2	73,81,89	0,7,14	254	149	1	1.0	0.891,0.88,0.956	1.0,0.872,0.789	0.022
ENSMUSG00000054079	Utp18	11	-	93869805	93870580	93869805	93869896	93870479	93870580	0,0,2	98,91,95	4,10,2	90,119,115	732	149	1	1.0	0.0,0.0,0.004	0.009,0.017,0.004	-0.009
ENSMUSG00000034121	Mks1	11	+	87856562	87856936	87856562	87856660	87856807	87856936	0,1,0	5,0,4	0,0,0	1,3,0	296	149	1	1.0	0.0,1.0,0.0	0.0,0.0,NA	0.333
ENSMUSG00000034121	Mks1	11	+	87857860	87859313	87857860	87857978	87858602	87859313	0,0,2	6,1,7	0,4,6	1,5,7	773	149	0.510557571405	1.0	0.0,0.0,0.052	0.0,0.134,0.142	-0.075
ENSMUSG00000034156	Tspoap1	11	+	87781681	87782049	87781681	87781753	87781944	87782049	0,2,0	0,0,0	2,2,3	4,0,0	340	149	1	1.0	NA,1.0,NA	0.18,1.0,1.0	0.273
ENSMUSG00000018068	Ints2	11	-	86242912	86244629	86242912	86243038	86244402	86244629	7,8,2	14,20,17	2,0,6	19,24,20	1513	149	1	1.0	0.047,0.038,0.011	0.01,0.0,0.029	0.019
ENSMUSG00000020527	Myo19	11	+	84905539	84907402	84905539	84905643	84907235	84907402	2,0,0	6,14,8	6,2,0	2,6,15	1741	149	1	1.0	0.028,0.0,0.0	0.204,0.028,0.0	-0.068
ENSMUSG00000038762	Abcf1	17	-	35963125	35963392	35963125	35963236	35963320	35963392	4,11,11	219,233,256	2,15,11	202,265,313	233	149	1	1.0	0.012,0.029,0.027	0.006,0.035,0.022	0.002
ENSMUSG00000017686	Rhot1	11	+	80242020	80242681	80242020	80242119	80242572	80242681	7,11,6	79,107,85	3,6,6	75,90,124	602	149	1	1.0	0.021,0.025,0.017	0.01,0.016,0.012	0.008
ENSMUSG00000022960	Donson	16	-	91682515	91682821	91682515	91682620	91682742	91682821	2,10,0	10,12,10	4,10,1	11,11,10	271	149	1	1.0	0.099,0.314,0.0	0.167,0.333,0.052	-0.046
ENSMUSG00000002058	Unc119	11	+	78347796	78348259	78347796	78347899	78348086	78348259	5,14,22	75,82,108	9,8,17	72,114,95	336	149	1	1.0	0.029,0.07,0.083	0.053,0.03,0.074	0.008
ENSMUSG00000037593	BC030499	11	+	78292953	78293411	78292953	78292994	78293383	78293411	1,4,0	0,1,0	5,4,0	1,0,0	538	149	1	1.0	1.0,0.526,NA	0.581,1.0,NA	-0.027
ENSMUSG00000010277	2610507B11Rik	11	+	78272777	78273299	78272777	78272969	78273096	78273299	20,20,16	132,139,138	29,18,27	158,180,174	276	149	1	1.0	0.076,0.072,0.059	0.09,0.051,0.077	-0.004
ENSMUSG00000020832	Eral1	11	-	78074279	78074627	78074279	78074360	78074477	78074627	10,20,12	22,35,41	20,8,17	31,51,55	266	149	1	1.0	0.203,0.242,0.141	0.265,0.081,0.148	0.031
ENSMUSG00000037791	Phf12	11	+	78024812	78025086	78024812	78024867	78024960	78025086	46,24,27	3,0,0	43,30,34	5,0,0	242	149	1	1.0	0.904,1.0,1.0	0.841,1.0,1.0	0.021
ENSMUSG00000037791	Phf12	11	+	78024812	78025086	78024812	78024929	78025023	78025086	52,37,50	9,10,11	39,65,66	10,4,9	243	149	0.596826809015	1.0	0.78,0.694,0.736	0.705,0.909,0.818	-0.074
ENSMUSG00000022537	Tmem44	16	-	30540738	30543488	30540738	30540909	30543401	30543488	0,0,2	0,1,0	0,0,2	0,0,0	2641	149	1	1.0	NA,0.0,1.0	NA,NA,1.0	-0.5
ENSMUSG00000011877	Git1	11	+	77503355	77504018	77503355	77503428	77503920	77504018	10,3,7	101,86,147	6,17,12	72,107,141	641	149	1	1.0	0.022,0.008,0.011	0.019,0.036,0.019	-0.011
ENSMUSG00000011877	Git1	11	+	77505503	77505753	77505503	77505590	77505679	77505753	3,4,4	107,97,121	1,0,8	76,112,126	238	149	1	1.0	0.017,0.025,0.02	0.008,0.0,0.038	0.005
ENSMUSG00000020745	Pafah1b1	11	-	74673948	74679614	74673948	74677742	74679457	74679614	77,110,107	518,712,639	128,184,131	661,767,771	1864	149	1	1.0	0.012,0.012,0.013	0.015,0.019,0.013	-0.003
ENSMUSG00000020745	Pafah1b1	11	-	74684405	74686064	74684405	74684508	74685895	74686064	85,115,87	343,470,421	93,99,60	380,507,606	1536	149	1	1.0	0.023,0.023,0.02	0.023,0.019,0.01	0.005
ENSMUSG00000040463	Mybbp1a	11	+	72442569	72442853	72442569	72442644	72442745	72442853	0,6,5	143,146,136	3,3,4	111,198,169	250	149	1	1.0	0.0,0.024,0.021	0.016,0.009,0.014	0.002
ENSMUSG00000040463	Mybbp1a	11	+	72445893	72446257	72445893	72446061	72446157	72446257	2,8,2	176,188,164	4,4,8	168,231,190	245	149	1	1.0	0.007,0.025,0.007	0.014,0.01,0.025	-0.003
ENSMUSG00000040463	Mybbp1a	11	+	72447552	72447882	72447552	72447639	72447729	72447882	9,10,8	177,206,209	2,9,15	190,229,254	239	149	1	1.0	0.031,0.029,0.023	0.007,0.024,0.036	0.005
ENSMUSG00000040599	Mis12	11	+	71019610	71020189	71019610	71019723	71020005	71020189	83,117,101	0,5,3	97,108,132	2,0,5	431	149	1	1.0	1.0,0.89,0.921	0.944,1.0,0.901	-0.011
ENSMUSG00000018442	Derl2	11	-	71013442	71015800	71013442	71013638	71015726	71015800	107,137,130	1,0,1	138,167,144	1,0,2	2237	149	1	1.0	0.877,1.0,0.896	0.902,1.0,0.827	0.015
ENSMUSG00000040746	Rnf167	11	+	70649674	70650017	70649674	70649765	70649911	70650017	24,15,18	53,40,49	17,12,44	51,42,68	295	149	1	1.0	0.186,0.159,0.157	0.144,0.126,0.246	-0.005
ENSMUSG00000040746	Rnf167	11	+	70649674	70650219	70649674	70650017	70650125	70650219	12,4,2	59,55,64	5,5,17	81,74,68	257	149	1	1.0	0.105,0.04,0.018	0.035,0.038,0.127	-0.012
ENSMUSG00000018920	Cxcl16	11	-	70458744	70459167	70458744	70458827	70459028	70459167	93,95,95	2067,2148,2142	77,87,169	2182,2770,3359	350	149	1	1.0	0.019,0.018,0.019	0.015,0.013,0.021	0.002
ENSMUSG00000060216	Arrb2	11	+	70437943	70438391	70437943	70438028	70438318	70438391	289,246,253	697,764,860	224,252,286	570,862,955	439	149	1	1.0	0.123,0.099,0.091	0.118,0.09,0.092	0.004
ENSMUSG00000020831	0610010K14Rik	11	-	70235205	70235800	70235205	70235464	70235695	70235800	9,3,5	9,17,12	10,11,10	7,21,24	380	149	0.937080416617	1.0	0.282,0.065,0.14	0.359,0.17,0.14	-0.061
ENSMUSG00000020886	Dlg4	11	+	70030866	70031258	70030866	70030991	70031088	70031258	2,0,1	24,33,33	0,2,4	27,39,51	246	149	1	1.0	0.048,0.0,0.018	0.0,0.03,0.045	-0.003
ENSMUSG00000020888	Dvl2	11	+	70004804	70005300	70004804	70004874	70005154	70005300	2,2,4	18,35,13	6,2,2	15,20,34	429	149	1	1.0	0.037,0.019,0.097	0.122,0.034,0.02	-0.008
ENSMUSG00000018567	Gabarap	11	+	69992364	69992700	69992364	69992443	69992581	69992700	36,22,31	2654,2841,3100	28,42,36	2981,3990,4217	287	149	1	1.0	0.007,0.004,0.005	0.005,0.005,0.004	0.001
ENSMUSG00000018567	Gabarap	11	+	69992364	69992700	69992364	69992443	69992675	69992700	1285,1415,1482	0,0,3	1445,1861,2004	0,2,0	381	149	1	1.0	1.0,1.0,0.995	1.0,0.997,1.0	-0.001
ENSMUSG00000059796	Eif4a1	11	-	69667694	69668111	69667694	69667774	69668021	69668111	218,182,217	2791,3449,3563	240,227,242	3155,4366,4914	396	149	1	1.0	0.029,0.019,0.022	0.028,0.019,0.018	0.002
ENSMUSG00000059796	Eif4a1	11	-	69668195	69668548	69668195	69668333	69668404	69668548	237,169,200	2192,2466,2549	233,231,259	2467,3331,3816	220	149	1	1.0	0.068,0.044,0.05	0.06,0.045,0.044	0.004
ENSMUSG00000059796	Eif4a1	11	-	69668195	69668753	69668195	69668548	69668643	69668753	91,62,85	2294,2506,2579	50,91,108	2433,3516,3659	244	149	1	1.0	0.024,0.015,0.02	0.012,0.016,0.018	0.004
ENSMUSG00000059796	Eif4a1	11	-	69669077	69670747	69669077	69669246	69670614	69670747	561,431,469	3,4,6	645,581,571	7,1,9	1517	149	1	1.0	0.948,0.914,0.885	0.901,0.983,0.862	0.0
ENSMUSG00000069835	Sat2	11	+	69622051	69622332	69622051	69622115	69622255	69622332	7,10,10	0,0,1	4,4,3	0,0,1	289	149	1	1.0	1.0,1.0,0.838	1.0,1.0,0.607	0.077
ENSMUSG00000020776	Fbf1	11	-	116147903	116148228	116147903	116148043	116148120	116148228	4,3,7	8,16,10	7,2,10	15,7,25	226	149	1	1.0	0.248,0.11,0.316	0.235,0.159,0.209	0.024
ENSMUSG00000059552	Trp53	11	+	69587371	69588547	69587371	69587632	69588363	69588547	7,14,9	145,175,136	5,5,19	126,184,244	880	149	1	1.0	0.008,0.013,0.011	0.007,0.005,0.013	0.002
ENSMUSG00000023025	Larp4	15	+	99987402	99990429	99987402	99987478	99990292	99990429	1,5,1	48,60,64	1,2,3	47,52,67	2963	149	1	1.0	0.001,0.004,0.001	0.001,0.002,0.002	0.0
ENSMUSG00000020897	Aurkb	11	+	69048173	69048644	69048173	69048365	69048505	69048644	0,0,4	13,23,15	6,3,10	12,25,21	289	149	0.0467383259817	1.0	0.0,0.0,0.121	0.205,0.058,0.197	-0.113
ENSMUSG00000020898	Ctc1	11	+	69021029	69022614	69021029	69021193	69022376	69022614	0,2,0	5,6,14	0,1,0	6,7,4	1332	149	1	1.0	0.0,0.036,0.0	0.0,0.016,0.0	0.007
ENSMUSG00000020898	Ctc1	11	+	69021029	69022614	69021029	69021193	69022392	69022614	0,3,2	3,0,0	0,1,1	2,3,0	1348	149	1	1.0	0.0,1.0,1.0	0.0,0.036,1.0	0.321
ENSMUSG00000020899	Pfas	11	-	68992915	68993458	68992915	68993038	68993296	68993458	1,0,1	12,14,12	0,1,3	8,10,5	407	149	1	1.0	0.03,0.0,0.03	0.0,0.035,0.18	-0.052
ENSMUSG00000032892	Rangrf	11	-	68972483	68973028	68972483	68972741	68972942	68973028	0,2,6	19,21,20	0,1,1	9,15,26	350	149	1	1.0	0.0,0.039,0.113	0.0,0.028,0.016	0.036
ENSMUSG00000023007	Prpf40b	15	+	99304424	99305433	99304424	99304490	99305407	99305433	0,0,1	0,0,3	0,2,0	3,1,0	1066	149	1	1.0	NA,NA,0.045	0.0,0.218,NA	-0.064
ENSMUSG00000023007	Prpf40b	15	+	99309684	99310035	99309684	99309799	99309943	99310035	11,25,14	5,11,7	9,19,17	3,13,5	293	149	1	1.0	0.528,0.536,0.504	0.604,0.426,0.634	-0.032
ENSMUSG00000023007	Prpf40b	15	+	99314842	99315286	99314842	99314980	99315190	99315286	9,10,16	15,15,18	10,25,15	5,14,6	359	149	0.0156319099455	1.0	0.199,0.217,0.27	0.454,0.426,0.509	-0.234
ENSMUSG00000018599	Mief2	11	+	60730282	60730792	60730282	60730435	60730629	60730792	23,30,21	25,34,22	35,40,34	15,55,37	343	149	1	1.0	0.286,0.277,0.293	0.503,0.24,0.285	-0.057
ENSMUSG00000021483	Cdk20	13	+	64436765	64438032	64436765	64436828	64437388	64438032	10,7,15	20,29,56	2,5,7	13,40,27	709	149	1	1.0	0.095,0.048,0.053	0.031,0.026,0.052	0.029
ENSMUSG00000021483	Cdk20	13	+	64437388	64438032	64437388	64437512	64437876	64438032	9,4,5	18,16,43	3,11,5	10,33,40	513	149	1	1.0	0.127,0.068,0.033	0.08,0.088,0.035	0.008
ENSMUSG00000020538	Srebf1	11	-	60203098	60203607	60203098	60203265	60203345	60203607	25,15,16	60,97,110	20,18,10	65,76,150	229	149	1	1.0	0.213,0.091,0.086	0.167,0.134,0.042	0.016
ENSMUSG00000036819	Jmjd4	11	+	59450674	59453645	59450674	59450840	59453510	59453645	3,6,6	6,12,20	9,11,6	9,19,13	2819	149	1	1.0	0.026,0.026,0.016	0.05,0.03,0.024	-0.012
ENSMUSG00000049755	Zfp672	11	-	58319323	58319954	58319323	58319590	58319866	58319954	15,10,7	10,3,4	15,13,19	3,3,8	425	149	0.358180973525	1.0	0.345,0.539,0.38	0.637,0.603,0.454	-0.143
ENSMUSG00000017747	Ghdc	11	-	100768013	100768289	100768013	100768147	100768217	100768289	3,5,5	43,53,42	1,10,3	40,45,48	219	149	1	1.0	0.045,0.06,0.075	0.017,0.131,0.041	-0.003
ENSMUSG00000044894	Uqcrq	11	-	53430535	53430827	53430535	53430702	53430787	53430827	754,843,897	38,50,49	788,1119,1282	42,64,69	234	149	1	1.0	0.927,0.915,0.921	0.923,0.918,0.922	-0.0
ENSMUSG00000020385	Clk4	11	+	51275411	51275864	51275411	51275578	51275769	51275864	12,21,12	40,38,46	3,17,20	31,60,46	340	149	1	1.0	0.116,0.195,0.103	0.041,0.11,0.16	0.034
ENSMUSG00000024335	Brd2	17	-	34113931	34114478	34113931	34114177	34114349	34114478	54,32,98	511,567,563	57,43,62	630,828,863	321	149	1	1.0	0.047,0.026,0.075	0.04,0.024,0.032	0.017
ENSMUSG00000020377	Ltc4s	11	-	50237193	50237440	50237193	50237264	50237340	50237440	0,1,2	15,14,17	0,0,0	13,13,20	225	149	1	1.0	0.0,0.045,0.072	0.0,0.0,0.0	0.039
ENSMUSG00000020362	Cnot6	11	-	49685086	49685352	49685086	49685155	49685247	49685352	0,10,6	4,34,23	9,11,15	13,22,10	241	149	0.0331753387918	1.0	0.0,0.154,0.139	0.3,0.236,0.481	-0.241
ENSMUSG00000020362	Cnot6	11	-	49685086	49685352	49685086	49685155	49685262	49685352	1,12,7	40,65,39	9,11,15	30,47,74	256	149	0.845641115737	1.0	0.014,0.097,0.095	0.149,0.12,0.106	-0.056
ENSMUSG00000021565	Slc6a19	13	-	73689044	73689611	73689044	73689157	73689500	73689611	0,0,0	1,0,1	0,1,0	3,1,0	492	149	1	1.0	0.0,NA,0.0	0.0,0.232,NA	-0.116
ENSMUSG00000006169	Clint1	11	+	45906180	45910625	45906180	45906467	45908940	45910625	98,88,89	0,0,2	92,129,158	0,0,3	2622	149	1	1.0	1.0,1.0,0.717	1.0,1.0,0.75	-0.011
ENSMUSG00000037353	Letmd1	15	+	100475022	100475407	100475022	100475209	100475305	100475407	0,0,0	55,87,56	1,1,1	79,83,60	245	149	1	1.0	0.0,0.0,0.0	0.008,0.007,0.01	-0.008
ENSMUSG00000037353	Letmd1	15	+	100475501	100476886	100475501	100475654	100476789	100476886	0,0,6	72,55,49	2,0,0	33,91,64	1284	149	1	1.0	0.0,0.0,0.014	0.007,0.0,0.0	0.002
ENSMUSG00000020460	Rps27a	11	-	29546702	29547260	29546702	29546788	29547205	29547260	113,168,169	3530,3524,3846	151,181,182	0,1978,2919	566	149	0.156922683161	1.0	0.008,0.012,0.011	1.0,0.024,0.016	-0.336
ENSMUSG00000020463	Ppp4r3b	11	+	29218455	29220797	29218455	29218685	29220543	29220797	829,941,944	0,0,0	820,1199,1225	0,2,0	2007	149	1	1.0	1.0,1.0,1.0	1.0,0.978,1.0	0.007
ENSMUSG00000020464	Pnpt1	11	+	29153231	29154215	29153231	29153338	29154143	29154215	74,95,75	132,152,119	113,130,120	207,263,290	954	149	1	1.0	0.081,0.089,0.09	0.079,0.072,0.061	0.016
ENSMUSG00000020134	Peli1	11	+	21140563	21142657	21140563	21140693	21142555	21142657	152,113,100	294,299,276	153,191,224	343,481,466	2011	149	1	1.0	0.037,0.027,0.026	0.032,0.029,0.034	-0.002
ENSMUSG00000020877	Scrn2	11	+	97032754	97033229	97032754	97032970	97033063	97033229	0,0,1	3,0,0	2,0,1	0,4,1	242	149	1	1.0	0.0,NA,1.0	1.0,0.0,0.381	0.04
ENSMUSG00000071866	Ppia	11	+	6418100	6418314	6418100	6418131	6418225	6418314	63,42,62	5807,7539,5694	75,108,72	6014,7534,9766	243	149	1	1.0	0.007,0.003,0.007	0.008,0.009,0.005	-0.002
ENSMUSG00000034570	Inpp5j	11	-	3501045	3501428	3501045	3501162	3501319	3501428	2,0,2	1,1,2	0,0,0	0,2,0	306	149	1	1.0	0.493,0.0,0.327	NA,0.0,NA	0.273
ENSMUSG00000023764	Sfi1	11	-	3134625	3135542	3134625	3134730	3135282	3135542	11,18,23	8,6,9	13,12,1	0,14,12	701	149	0.364121010879	1.0	0.226,0.389,0.352	1.0,0.154,0.017	-0.068
ENSMUSG00000093803	Ppp2r3d	9	-	124439587	124440122	124439587	124439674	124440047	124440122	98,63,125	52,46,25	97,113,167	42,45,68	522	149	1	1.0	0.35,0.281,0.588	0.397,0.418,0.412	-0.003
ENSMUSG00000021240	Abcd4	12	-	84608974	84609473	84608974	84609096	84609378	84609473	6,12,7	10,7,14	11,0,4	6,16,19	431	149	0.316199087142	1.0	0.172,0.372,0.147	0.388,0.0,0.068	0.078
ENSMUSG00000021240	Abcd4	12	-	84612324	84612896	84612324	84612445	84612779	84612896	3,7,3	0,0,1	5,7,3	0,0,1	483	149	1	1.0	1.0,1.0,0.481	1.0,1.0,0.481	0.0
ENSMUSG00000021240	Abcd4	12	-	84612324	84612896	84612324	84612450	84612779	84612896	3,7,2	7,4,10	5,6,3	11,9,13	478	149	1	1.0	0.118,0.353,0.059	0.124,0.172,0.067	0.056
ENSMUSG00000036768	Kif15	9	+	123017244	123017718	123017244	123017410	123017586	123017718	1,0,1	3,5,8	0,0,0	1,3,5	325	149	1	1.0	0.133,0.0,0.054	0.0,0.0,0.0	0.062
ENSMUSG00000014606	Slc25a11	11	-	70645169	70645440	70645169	70645269	70645349	70645440	14,8,12	321,404,369	8,26,11	340,509,491	229	149	1	1.0	0.028,0.013,0.021	0.015,0.032,0.014	0.0
ENSMUSG00000016559	H3f3b	11	-	116023624	116024019	116023624	116023778	116023881	116024019	386,401,509	6298,6597,7055	341,431,658	6673,8728,10253	252	149	1	1.0	0.035,0.035,0.041	0.029,0.028,0.037	0.006
ENSMUSG00000022437	Samm50	15	+	84200292	84200717	84200292	84200423	84200629	84200717	11,6,2	221,299,232	21,4,14	241,342,345	355	149	1	1.0	0.02,0.008,0.004	0.035,0.005,0.017	-0.008
ENSMUSG00000025188	Hps1	19	-	42756257	42757906	42756257	42756340	42757792	42757906	11,22,22	51,66,49	21,30,38	54,72,76	1601	149	1	1.0	0.02,0.03,0.04	0.035,0.037,0.044	-0.009
ENSMUSG00000056167	Cnot10	9	-	114597478	114598835	114597478	114597606	114598704	114598835	36,17,33	5,2,0	14,15,27	3,3,3	1247	149	0.260179995987	1.0	0.462,0.504,1.0	0.358,0.374,0.518	0.239
ENSMUSG00000056724	Nbeal2	9	-	110628393	110628749	110628393	110628503	110628618	110628749	13,5,5	25,31,26	11,14,10	10,16,21	264	149	0.0547144982394	1.0	0.227,0.083,0.098	0.383,0.331,0.212	-0.173
ENSMUSG00000032480	Dhx30	9	-	110084728	110085053	110084728	110084868	110084949	110085053	5,0,6	61,67,52	7,12,17	54,60,74	230	149	0.2555402558	1.0	0.05,0.0,0.07	0.077,0.115,0.13	-0.067
ENSMUSG00000032480	Dhx30	9	-	110085684	110086031	110085684	110085878	110085949	110086031	16,21,14	68,87,82	10,26,26	95,81,126	220	149	1	1.0	0.137,0.141,0.104	0.067,0.179,0.123	0.004
ENSMUSG00000032480	Dhx30	9	-	110086931	110087195	110086931	110087036	110087119	110087195	4,6,9	60,74,61	15,10,5	61,71,79	232	149	1	1.0	0.041,0.049,0.087	0.136,0.083,0.039	-0.027
ENSMUSG00000032480	Dhx30	9	-	110092315	110093159	110092315	110092436	110092857	110093159	2,0,2	61,59,93	2,1,1	56,88,88	570	149	1	1.0	0.008,0.0,0.006	0.009,0.003,0.003	-0.0
ENSMUSG00000032480	Dhx30	9	-	110115035	110115582	110115035	110115161	110115490	110115582	2,4,3	30,32,17	8,2,8	18,18,22	478	149	1	1.0	0.02,0.038,0.052	0.122,0.033,0.102	-0.049
ENSMUSG00000025651	Uqcrc1	9	+	108947335	108947758	108947335	108947479	108947597	108947758	9,15,13	508,577,607	10,22,15	551,694,760	267	149	1	1.0	0.01,0.014,0.012	0.01,0.017,0.011	-0.001
ENSMUSG00000019039	Dalrd3	9	+	108571781	108572297	108571781	108571864	108572186	108572297	94,58,77	3,1,1	90,106,115	2,3,1	471	149	1	1.0	0.908,0.948,0.961	0.934,0.918,0.973	-0.003
ENSMUSG00000062867	Impdh2	9	+	108561596	108561857	108561596	108561698	108561782	108561857	4,7,2	94,103,105	7,3,9	96,112,160	233	149	1	1.0	0.026,0.042,0.012	0.045,0.017,0.035	-0.006
ENSMUSG00000032604	Qars	9	+	108508382	108508986	108508382	108508530	108508876	108508986	9,10,16	188,215,243	22,14,4	177,249,268	495	149	1	1.0	0.014,0.014,0.019	0.036,0.017,0.004	-0.003
ENSMUSG00000032604	Qars	9	+	108508382	108509224	108508382	108508986	108509148	108509224	1,5,12	182,199,198	6,11,3	144,261,237	311	149	1	1.0	0.003,0.012,0.028	0.02,0.02,0.006	-0.001
ENSMUSG00000032604	Qars	9	+	108512482	108512778	108512482	108512582	108512699	108512778	17,11,10	135,180,169	16,19,15	154,190,219	266	149	1	1.0	0.066,0.033,0.032	0.055,0.053,0.037	-0.005
ENSMUSG00000032604	Qars	9	+	108513892	108514208	108513892	108513980	108514064	108514208	4,14,2	214,213,161	2,3,17	166,203,281	233	149	1	1.0	0.012,0.04,0.008	0.008,0.009,0.037	0.002
ENSMUSG00000032604	Qars	9	+	108514966	108515232	108514966	108515033	108515106	108515232	11,19,28	177,296,223	22,14,22	181,263,274	222	149	1	1.0	0.04,0.041,0.078	0.075,0.034,0.051	-0.0
ENSMUSG00000032604	Qars	9	+	108514966	108515936	108514966	108515232	108515795	108515936	41,19,37	125,211,159	19,28,41	154,213,177	712	149	1	1.0	0.064,0.018,0.046	0.025,0.027,0.046	0.01
ENSMUSG00000006676	Usp19	9	+	108493560	108494238	108493560	108493863	108494015	108494238	8,9,0	168,205,164	2,7,3	163,192,246	301	149	1	1.0	0.023,0.021,0.0	0.006,0.018,0.006	0.005
ENSMUSG00000006676	Usp19	9	+	108497895	108498241	108497895	108498036	108498122	108498241	19,26,30	142,155,158	14,24,28	125,156,189	235	149	1	1.0	0.078,0.096,0.107	0.066,0.089,0.086	0.013
ENSMUSG00000006676	Usp19	9	+	108497895	108498241	108497895	108498036	108498131	108498241	27,30,35	9,1,6	21,31,34	9,12,4	244	149	0.459335333304	1.0	0.647,0.948,0.781	0.588,0.612,0.838	0.113
ENSMUSG00000032590	Apeh	9	-	108088260	108089569	108088260	108088349	108089517	108089569	5,7,12	129,101,133	2,25,4	127,165,155	1317	149	1	1.0	0.004,0.008,0.01	0.002,0.017,0.003	-0.0
ENSMUSG00000032590	Apeh	9	-	108091242	108091889	108091242	108091303	108091767	108091889	6,6,6	114,115,151	6,16,1	133,178,150	613	149	1	1.0	0.013,0.013,0.01	0.011,0.021,0.002	0.001
ENSMUSG00000032590	Apeh	9	-	108091970	108092179	108091970	108092011	108092087	108092179	8,14,14	108,139,130	10,16,19	134,177,136	225	149	1	1.0	0.047,0.063,0.067	0.047,0.056,0.085	-0.004
ENSMUSG00000032590	Apeh	9	-	108092275	108092717	108092275	108092413	108092553	108092717	16,8,0	111,134,107	2,4,5	98,119,170	289	149	1	1.0	0.069,0.03,0.0	0.01,0.017,0.015	0.019
ENSMUSG00000032590	Apeh	9	-	108092806	108093074	108092806	108092882	108092980	108093074	4,2,4	132,153,115	3,10,3	122,174,229	247	149	1	1.0	0.018,0.008,0.021	0.015,0.034,0.008	-0.003
ENSMUSG00000070284	Gmppb	9	+	108050848	108051242	108050848	108050976	108051059	108051242	0,1,7	103,127,122	9,8,10	108,167,210	232	149	1	1.0	0.0,0.005,0.036	0.051,0.03,0.03	-0.023
ENSMUSG00000032579	Hemk1	9	-	107336571	107337378	107336571	107336663	107337000	107337378	1,4,5	2,8,8	5,11,3	2,3,1	486	149	0.00673951357688	0.708397760414	0.133,0.133,0.161	0.434,0.529,0.479	-0.338
ENSMUSG00000032577	Mapkapk3	9	-	107262422	107263764	107262422	107262487	107263624	107263764	17,30,19	73,107,113	14,22,46	89,114,136	1286	149	1	1.0	0.026,0.031,0.019	0.018,0.022,0.038	-0.001
ENSMUSG00000041506	Rrp9	9	+	106482911	106483211	106482911	106483036	106483118	106483211	2,14,10	60,50,75	5,12,8	73,79,124	231	149	1	1.0	0.021,0.153,0.079	0.042,0.089,0.04	0.027
ENSMUSG00000023495	Pcbp4	9	+	106462188	106462414	106462188	106462252	106462361	106462414	4,0,0	9,23,16	0,0,0	4,16,31	258	149	1	1.0	0.204,0.0,0.0	0.0,0.0,0.0	0.068
ENSMUSG00000023262	Acy1	9	-	106434529	106434829	106434529	106434598	106434684	106434829	1,0,0	0,4,3	2,0,2	4,2,15	235	149	1	1.0	1.0,0.0,0.0	0.241,0.0,0.078	0.227
ENSMUSG00000023262	Acy1	9	-	106434964	106435169	106434964	106435014	106435095	106435169	3,0,1	1,1,1	0,0,0	5,12,8	230	149	0.503963889446	1.0	0.66,0.0,0.393	0.0,0.0,0.0	0.351
ENSMUSG00000023262	Acy1	9	-	106436125	106436800	106436125	106436220	106436695	106436800	0,0,0	4,3,5	1,0,2	0,5,3	624	149	1	1.0	0.0,0.0,0.0	1.0,0.0,0.137	-0.379
ENSMUSG00000032786	Alas1	9	-	106241115	106241785	106241115	106241338	106241635	106241785	14,20,21	2482,3034,3017	35,40,26	1919,3076,3041	446	149	1	1.0	0.002,0.002,0.002	0.006,0.004,0.003	-0.002
ENSMUSG00000023277	Twf2	9	+	106212731	106213063	106212731	106212836	106212937	106213063	2,5,0	202,246,295	12,4,8	182,282,309	250	149	1	1.0	0.006,0.012,0.0	0.038,0.008,0.015	-0.014
ENSMUSG00000023277	Twf2	9	+	106214100	106214477	106214100	106214251	106214355	106214477	11,18,20	216,285,267	33,12,17	205,322,321	253	149	1	1.0	0.029,0.036,0.042	0.087,0.021,0.03	-0.01
ENSMUSG00000040667	Nup88	11	-	70943878	70944238	70943878	70943997	70944111	70944238	5,0,2	125,162,166	2,2,8	123,178,187	263	149	1	1.0	0.022,0.0,0.007	0.009,0.006,0.024	-0.003
ENSMUSG00000022559	Fbxl6	15	-	76537916	76538735	76537916	76538075	76538324	76538735	28,48,43	30,28,35	34,58,57	27,84,62	398	149	0.610192480245	1.0	0.259,0.391,0.315	0.32,0.205,0.256	0.061
ENSMUSG00000006740	Kif5b	18	-	6210699	6211252	6210699	6210804	6211191	6211252	9,21,16	0,0,1	16,13,18	0,0,2	536	149	1	1.0	1.0,1.0,0.816	1.0,1.0,0.714	0.034
ENSMUSG00000032413	Rasa2	9	-	96566015	96568487	96566015	96566122	96568363	96568487	1,0,4	10,33,15	0,4,0	29,26,27	2390	149	1	1.0	0.006,0.0,0.016	0.0,0.01,0.0	0.004
ENSMUSG00000032359	Ctsh	9	+	90067026	90068473	90067026	90067108	90068404	90068473	61,87,72	988,1165,1267	98,102,114	1140,1506,1761	1445	149	1	1.0	0.006,0.008,0.006	0.009,0.007,0.007	-0.001
ENSMUSG00000097195	Snhg5	9	-	88521917	88522381	88521917	88521975	88522306	88522381	20,36,33	25,44,29	24,37,49	33,45,46	480	149	1	1.0	0.199,0.203,0.261	0.184,0.203,0.248	0.009
ENSMUSG00000066456	Hmgn3	9	-	83109947	83111106	83109947	83110429	83110992	83111106	29,26,25	21,19,14	77,66,91	28,49,52	712	149	1	1.0	0.224,0.223,0.272	0.365,0.22,0.268	-0.045
ENSMUSG00000066456	Hmgn3	9	-	83109947	83111106	83109947	83110429	83111033	83111106	44,33,38	25,28,53	89,82,109	53,79,66	753	149	1	1.0	0.258,0.189,0.124	0.249,0.17,0.246	-0.031
ENSMUSG00000037742	Eef1a1	9	-	78478957	78479534	78478957	78479192	78479277	78479534	44,52,64	14014,16444,16598	33,54,58	15188,20443,20694	234	149	1	1.0	0.002,0.002,0.002	0.001,0.002,0.002	0.0
ENSMUSG00000037742	Eef1a1	9	-	78479277	78479774	78479277	78479534	78479623	78479774	52,72,110	12077,14418,14589	62,66,99	13161,18501,18564	238	149	1	1.0	0.003,0.003,0.005	0.003,0.002,0.003	0.001
ENSMUSG00000024054	Smchd1	17	-	71358136	71358457	71358136	71358207	71358347	71358457	1,0,5	36,40,69	7,0,2	53,69,68	289	149	1	1.0	0.014,0.0,0.036	0.064,0.0,0.015	-0.01
ENSMUSG00000032228	Tcf12	9	-	71868071	71870147	71868071	71868278	71870073	71870147	4,4,2	38,26,16	0,7,5	14,30,30	1944	149	1	1.0	0.008,0.012,0.009	0.0,0.018,0.013	-0.001
ENSMUSG00000033543	Gtf2a2	9	+	70016818	70017191	70016818	70016923	70017072	70017191	33,50,30	4,0,10	32,35,50	2,4,7	298	149	1	1.0	0.805,1.0,0.6	0.889,0.814,0.781	-0.026
ENSMUSG00000049659	Aftph	11	-	20696750	20698373	20696750	20696831	20698312	20698373	212,205,180	22,28,25	286,313,369	32,55,56	1630	149	1	1.0	0.468,0.401,0.397	0.45,0.342,0.376	0.033
ENSMUSG00000032376	Usp3	9	-	66520272	66520727	66520272	66520386	66520608	66520727	19,29,19	108,103,92	12,12,18	90,115,90	371	149	1	1.0	0.066,0.102,0.077	0.051,0.04,0.074	0.027
ENSMUSG00000025237	Parp6	9	+	59623917	59624433	59623917	59624012	59624372	59624433	11,25,15	33,42,36	13,13,9	20,53,39	509	149	1	1.0	0.089,0.148,0.109	0.16,0.067,0.063	0.019
ENSMUSG00000025237	Parp6	9	+	59641023	59641810	59641023	59641096	59641740	59641810	7,14,5	0,7,1	11,7,10	0,1,0	793	149	0.0090165636423	0.825970937698	1.0,0.273,0.484	1.0,0.568,1.0	-0.27
ENSMUSG00000025236	Adpgk	9	+	59310227	59313236	59310227	59310348	59313039	59313236	175,179,151	24,37,38	182,196,199	29,53,44	2840	149	1	1.0	0.277,0.202,0.173	0.248,0.162,0.192	0.017
ENSMUSG00000032323	Cyp11a1	9	+	58018193	58019496	58018193	58018393	58019292	58019496	4,4,10	4,5,12	1,10,7	4,9,6	1048	149	1	1.0	0.124,0.102,0.106	0.034,0.136,0.142	0.007
ENSMUSG00000032316	Clk3	9	-	57758283	57761040	57758283	57758350	57758626	57761040	26,21,23	82,124,84	30,37,32	109,159,144	425	149	1	1.0	0.1,0.056,0.088	0.088,0.075,0.072	0.003
ENSMUSG00000032316	Clk3	9	-	57758283	57761040	57758283	57758350	57760823	57761040	134,130,150	21,26,2	173,173,179	19,11,15	2622	149	1	1.0	0.266,0.221,0.81	0.341,0.472,0.404	0.027
ENSMUSG00000032316	Clk3	9	-	57758626	57761040	57758626	57758723	57760823	57761040	117,113,130	87,98,85	149,142,155	112,137,157	2249	149	1	1.0	0.082,0.071,0.092	0.081,0.064,0.061	0.013
ENSMUSG00000032308	Ulk3	9	+	57593750	57594046	57593750	57593853	57593981	57594046	10,7,5	27,18,22	10,8,5	13,30,27	277	149	1	1.0	0.166,0.173,0.109	0.293,0.125,0.091	-0.02
ENSMUSG00000000088	Cox5a	9	+	57528955	57530362	57528955	57529072	57530240	57530362	24,34,12	1216,1460,1424	43,34,46	1198,2014,1994	1317	149	1	1.0	0.002,0.003,0.001	0.004,0.002,0.003	-0.001
ENSMUSG00000022295	Atp6v1c1	15	+	38679319	38681165	38679319	38679411	38681066	38681165	0,4,0	369,443,470	1,4,1	417,570,582	1804	149	1	1.0	0.0,0.001,0.0	0.0,0.001,0.0	0.0
ENSMUSG00000022295	Atp6v1c1	15	+	38689124	38690659	38689124	38689222	38690532	38690659	134,112,200	318,417,466	139,176,198	401,567,558	1459	149	1	1.0	0.041,0.027,0.042	0.034,0.031,0.035	0.003
ENSMUSG00000032299	Commd4	9	-	57155901	57156555	57155901	57155982	57156171	57156555	33,54,54	134,114,143	38,42,53	121,185,202	338	149	1	1.0	0.098,0.173,0.143	0.122,0.091,0.104	0.032
ENSMUSG00000032299	Commd4	9	-	57156171	57156555	57156171	57156291	57156515	57156555	11,24,40	111,142,145	27,46,29	134,210,185	373	149	1	1.0	0.038,0.063,0.099	0.074,0.08,0.059	-0.004
ENSMUSG00000032295	Man2c1	9	+	57137281	57137585	57137281	57137374	57137468	57137585	13,10,5	64,73,68	14,10,8	74,96,114	243	149	1	1.0	0.111,0.077,0.043	0.104,0.06,0.041	0.009
ENSMUSG00000032295	Man2c1	9	+	57139499	57139964	57139499	57139708	57139869	57139964	22,16,23	44,94,76	17,18,33	50,79,95	310	149	1	1.0	0.194,0.076,0.127	0.14,0.099,0.143	0.005
ENSMUSG00000032295	Man2c1	9	+	57141563	57141915	57141563	57141712	57141805	57141915	12,21,9	59,78,66	14,18,25	58,99,104	242	149	1	1.0	0.111,0.142,0.077	0.129,0.101,0.129	-0.01
ENSMUSG00000032322	Pstpip1	9	+	56123747	56124673	56123747	56123793	56124593	56124673	382,476,476	248,273,240	232,322,399	179,235,228	949	149	1	1.0	0.195,0.215,0.237	0.169,0.177,0.216	0.028
ENSMUSG00000032322	Pstpip1	9	+	56127484	56127860	56127484	56127537	56127726	56127860	90,114,128	304,304,313	59,84,98	222,341,340	338	149	1	1.0	0.115,0.142,0.153	0.105,0.098,0.113	0.031
ENSMUSG00000032313	Tmem266	9	+	55435190	55438345	55435190	55435253	55437106	55438345	0,0,3	6,4,0	0,2,10	0,2,0	2002	149	1	1.0	0.0,0.0,1.0	NA,0.069,1.0	-0.201
ENSMUSG00000032030	Cul5	9	-	53632272	53633839	53632272	53632337	53633731	53633839	23,8,17	33,24,45	19,18,9	18,31,66	1543	149	1	1.0	0.063,0.031,0.035	0.093,0.053,0.013	-0.01
ENSMUSG00000032030	Cul5	9	-	53642517	53642826	53642517	53642598	53642680	53642826	1,0,0	13,20,16	1,0,0	25,28,39	231	149	1	1.0	0.047,0.0,0.0	0.025,0.0,0.0	0.007
ENSMUSG00000047534	Mis18bp1	12	-	65152687	65153893	65152687	65152830	65153805	65153893	2,0,0	2,7,0	4,4,2	1,0,4	1124	149	1	1.0	0.117,0.0,NA	0.347,1.0,0.062	-0.411
ENSMUSG00000037971	1110032A03Rik	9	-	50764223	50764926	50764223	50764290	50764695	50764926	0,2,4	16,23,9	2,5,4	11,21,28	554	149	1	1.0	0.0,0.023,0.107	0.047,0.06,0.037	-0.005
ENSMUSG00000037971	1110032A03Rik	9	-	50764223	50764926	50764223	50764290	50764764	50764926	13,5,11	1,0,4	5,13,18	0,2,0	623	149	0.0988983792806	1.0	0.757,1.0,0.397	1.0,0.609,1.0	-0.152
ENSMUSG00000040219	Ttc12	9	-	49471861	49472543	49471861	49471883	49472382	49472543	15,11,10	5,32,19	18,8,13	19,15,13	648	149	1	1.0	0.408,0.073,0.108	0.179,0.109,0.187	0.038
ENSMUSG00000042396	Rbm7	9	-	48488700	48490938	48488700	48489988	48490847	48490938	196,156,158	300,289,347	153,227,222	344,448,549	1008	149	1	1.0	0.088,0.074,0.063	0.062,0.07,0.056	0.012
ENSMUSG00000034908	Sidt2	9	-	45945143	45945359	45945143	45945210	45945285	45945359	2,2,2	78,118,108	4,1,8	64,96,117	224	149	1	1.0	0.017,0.011,0.012	0.04,0.007,0.044	-0.017
ENSMUSG00000042790	Rnf214	9	-	45866565	45867632	45866565	45866661	45867499	45867632	2,2,2	44,44,16	3,3,5	38,78,58	987	149	1	1.0	0.007,0.007,0.019	0.012,0.006,0.013	0.001
ENSMUSG00000032115	Hyou1	9	+	44387031	44387329	44387031	44387092	44387249	44387329	8,10,13	151,212,159	11,28,12	146,222,262	306	149	1	1.0	0.025,0.022,0.038	0.035,0.058,0.022	-0.01
ENSMUSG00000032115	Hyou1	9	+	44388277	44388604	44388277	44388365	44388481	44388604	0,3,4	135,186,160	4,11,4	109,204,197	265	149	1	1.0	0.0,0.009,0.014	0.02,0.029,0.011	-0.012
ENSMUSG00000032120	C2cd2l	9	-	44313877	44315054	44313877	44314014	44314879	44315054	3,7,24	0,0,0	8,14,7	0,2,2	1014	149	0.0637603448134	1.0	1.0,1.0,1.0	1.0,0.507,0.34	0.384
ENSMUSG00000015656	Hspa8	9	+	40801917	40802623	40801917	40802127	40802417	40802623	37,34,78	5687,7351,6895	22,69,58	5065,7195,8247	439	149	1	1.0	0.002,0.002,0.004	0.001,0.003,0.002	0.001
ENSMUSG00000015656	Hspa8	9	+	40802417	40802891	40802417	40802623	40802738	40802891	11,14,17	7690,9722,8866	12,34,17	6749,10114,10983	264	149	1	1.0	0.001,0.001,0.001	0.001,0.002,0.001	-0.0
ENSMUSG00000032103	Pus3	9	+	35564783	35565855	35564783	35565197	35565289	35565855	5,7,5	11,4,19	1,13,11	8,9,9	241	149	0.758103739026	1.0	0.219,0.52,0.14	0.072,0.472,0.43	-0.032
ENSMUSG00000020741	Cluh	11	+	74664030	74664926	74664030	74664131	74664773	74664926	12,18,16	34,48,38	11,18,19	24,45,62	791	149	1	1.0	0.062,0.066,0.073	0.079,0.07,0.055	-0.001
ENSMUSG00000020741	Cluh	11	+	74665006	74665426	74665006	74665069	74665181	74665426	18,12,19	45,48,40	12,9,14	28,51,37	261	149	1	1.0	0.186,0.125,0.213	0.197,0.092,0.178	0.019
ENSMUSG00000017119	Nbr1	11	+	101574998	101575416	101574998	101575115	101575223	101575416	191,183,164	10,1,2	138,173,227	3,8,4	257	149	1	1.0	0.917,0.991,0.979	0.964,0.926,0.971	0.009
ENSMUSG00000001833	Sept7	9	+	25303716	25306265	25303716	25303852	25306125	25306265	27,36,24	433,549,558	25,39,51	476,691,763	2422	149	1	1.0	0.004,0.004,0.003	0.003,0.003,0.004	0.0
ENSMUSG00000073468	Sft2d1	17	+	8321799	8323335	8321799	8321835	8323276	8323335	62,40,52	314,269,334	81,68,70	285,351,467	1590	149	1	1.0	0.018,0.014,0.014	0.026,0.018,0.014	-0.004
ENSMUSG00000032198	Dock6	9	-	21800179	21801332	21800179	21800399	21801170	21801332	6,3,5	11,14,23	4,6,4	16,14,21	920	149	1	1.0	0.081,0.034,0.034	0.039,0.065,0.03	0.005
ENSMUSG00000032185	Carm1	9	+	21587507	21589467	21587507	21587585	21587850	21589467	11,13,23	33,28,35	10,16,4	34,58,54	414	149	0.262605666866	1.0	0.107,0.143,0.191	0.096,0.09,0.026	0.076
ENSMUSG00000032185	Carm1	9	+	21587850	21589467	21587850	21587919	21588048	21589467	21,11,15	41,30,33	5,30,6	26,48,57	278	149	0.767598106429	1.0	0.215,0.164,0.196	0.093,0.251,0.053	0.059
ENSMUSG00000032178	Ilf3	9	+	21397968	21399250	21397968	21398136	21399112	21399250	20,39,13	1,0,0	13,22,38	1,0,0	1125	149	1	1.0	0.726,1.0,1.0	0.633,1.0,1.0	0.031
ENSMUSG00000032178	Ilf3	9	+	21397968	21399250	21397968	21398136	21399124	21399250	21,39,13	51,89,75	15,22,41	67,81,97	1137	149	1	1.0	0.051,0.054,0.022	0.029,0.034,0.052	0.004
ENSMUSG00000032177	Pde4a	9	+	21191326	21192431	21191326	21191518	21192394	21192431	0,4,0	6,14,16	1,1,3	13,23,30	1025	149	1	1.0	0.0,0.04,0.0	0.011,0.006,0.014	0.003
ENSMUSG00000079677	Fdx1l	9	-	21073074	21073318	21073074	21073181	21073263	21073318	45,66,47	139,160,144	25,49,75	98,183,172	231	149	1	1.0	0.173,0.21,0.174	0.141,0.147,0.22	0.016
ENSMUSG00000084786	Ubl5	9	+	20645192	20645489	20645192	20645259	20645405	20645489	79,96,84	1468,1757,1860	77,101,130	1787,2516,2490	295	149	1	1.0	0.026,0.027,0.022	0.021,0.02,0.026	0.003
ENSMUSG00000063108	Zfp26	9	-	20444258	20444985	20444258	20444367	20444893	20444985	31,26,25	9,12,5	28,33,39	11,16,14	675	149	0.867214128095	1.0	0.432,0.324,0.525	0.36,0.313,0.381	0.076
ENSMUSG00000020785	Camkk1	11	+	73037194	73037625	73037194	73037268	73037537	73037625	2,0,2	0,0,2	2,1,0	0,0,1	418	149	1	1.0	1.0,NA,0.263	1.0,1.0,0.0	-0.035
ENSMUSG00000039048	Foxred1	9	-	35209037	35210165	35209037	35209156	35209944	35210165	29,38,28	0,1,0	33,40,61	4,0,2	937	149	0.177042361269	1.0	1.0,0.858,1.0	0.567,1.0,0.829	0.154
ENSMUSG00000049723	Mmp12	9	+	7347405	7348832	7347405	7347538	7348526	7348832	1148,1094,1086	23,18,18	1228,1417,1283	18,30,22	1137	149	1	1.0	0.867,0.888,0.888	0.899,0.861,0.884	-0.0
ENSMUSG00000022561	Gpaa1	15	+	76332159	76332631	76332159	76332271	76332483	76332631	41,38,21	105,83,90	17,24,26	52,128,147	361	149	1	1.0	0.139,0.159,0.088	0.119,0.072,0.068	0.042
ENSMUSG00000022561	Gpaa1	15	+	76332159	76332631	76332159	76332287	76332483	76332631	32,34,20	0,0,0	16,21,22	0,3,0	345	149	1	1.0	1.0,1.0,1.0	1.0,0.751,1.0	0.083
ENSMUSG00000022561	Gpaa1	15	+	76332902	76333373	76332902	76333099	76333176	76333373	25,28,34	92,109,90	19,25,29	71,118,129	226	149	1	1.0	0.152,0.145,0.199	0.15,0.123,0.129	0.031
ENSMUSG00000033166	Dis3	14	-	99087733	99088908	99087733	99087850	99088761	99088908	11,13,2	13,24,35	8,8,11	29,37,43	1060	149	1	1.0	0.106,0.071,0.008	0.037,0.029,0.035	0.028
ENSMUSG00000002825	Qtrt1	9	+	21412232	21412531	21412232	21412301	21412392	21412531	8,6,16	16,14,19	7,7,10	18,18,36	240	149	0.407559096123	1.0	0.237,0.21,0.343	0.194,0.194,0.147	0.085
ENSMUSG00000002825	Qtrt1	9	+	21419438	21419712	21419438	21419548	21419624	21419712	4,7,6	30,23,15	11,8,9	32,27,40	225	149	1	1.0	0.081,0.168,0.209	0.185,0.164,0.13	-0.007
ENSMUSG00000032128	Robo3	9	-	37416696	37417502	37416696	37416920	37417325	37417502	0,6,7	2,1,0	6,13,5	10,3,9	554	149	0.523387900863	1.0	0.0,0.617,1.0	0.139,0.538,0.13	0.27
ENSMUSG00000032128	Robo3	9	-	37416696	37417801	37416696	37417502	37417690	37417801	0,1,0	3,1,4	2,6,1	5,6,4	337	149	0.0744160168074	1.0	0.0,0.307,0.0	0.15,0.307,0.1	-0.083
ENSMUSG00000032128	Robo3	9	-	37421818	37422340	37421818	37421940	37422114	37422340	1,4,1	0,0,0	3,0,6	0,0,3	323	149	1	1.0	1.0,1.0,1.0	1.0,NA,0.48	0.26
ENSMUSG00000036138	Acaa1a	9	+	119344465	119346568	119344465	119344508	119346469	119346568	431,303,209	532,654,663	398,375,259	580,813,942	2110	149	1	1.0	0.054,0.032,0.022	0.046,0.032,0.019	0.004
ENSMUSG00000022020	Naa16	14	-	79339533	79341095	79339533	79339677	79340986	79341095	27,34,37	0,3,0	23,41,28	0,2,2	1458	149	0.500225383166	1.0	1.0,0.537,1.0	1.0,0.677,0.589	0.09
ENSMUSG00000022109	Med4	14	+	73516635	73517338	73516635	73516722	73517206	73517338	29,13,18	35,41,48	19,10,31	46,68,57	633	149	1	1.0	0.163,0.069,0.081	0.089,0.033,0.113	0.026
ENSMUSG00000022106	Rcbtb2	14	+	73154314	73154894	73154314	73154408	73154830	73154894	3,4,0	24,50,57	9,2,1	35,60,59	571	149	1	1.0	0.032,0.02,0.0	0.063,0.009,0.004	-0.008
ENSMUSG00000022106	Rcbtb2	14	+	73154314	73154894	73154314	73154410	73154830	73154894	3,4,0	3,5,0	9,2,1	1,1,2	569	149	1	1.0	0.208,0.173,NA	0.702,0.344,0.116	-0.197
ENSMUSG00000022106	Rcbtb2	14	+	73176994	73178563	73176994	73177134	73178432	73178563	1,8,6	42,58,62	12,2,4	44,93,58	1447	149	1	1.0	0.002,0.014,0.01	0.027,0.002,0.007	-0.003
ENSMUSG00000033589	Reep4	14	+	70546929	70547235	70546929	70547006	70547114	70547235	23,26,19	80,68,86	11,28,34	66,108,104	257	149	1	1.0	0.143,0.181,0.114	0.088,0.131,0.159	0.02
ENSMUSG00000033589	Reep4	14	+	70547666	70548075	70547666	70547780	70547939	70548075	5,8,19	117,125,154	17,5,9	126,154,156	308	149	1	1.0	0.02,0.03,0.056	0.061,0.015,0.027	0.001
ENSMUSG00000044551	9930012K11Rik	14	-	70156160	70156518	70156160	70156276	70156415	70156518	0,0,3	0,0,0	4,4,1	2,0,0	288	149	1	1.0	NA,NA,1.0	0.509,1.0,1.0	0.164
ENSMUSG00000056919	Cep162	9	-	87238353	87239933	87238353	87238384	87239814	87239933	4,0,0	1,3,4	0,0,0	4,1,18	1579	149	1	1.0	0.274,0.0,0.0	0.0,0.0,0.0	0.091
ENSMUSG00000022035	Ccdc25	14	+	65851616	65854177	65851616	65851668	65854101	65854177	21,25,20	113,119,128	34,42,27	148,210,200	2582	149	1	1.0	0.011,0.012,0.009	0.013,0.011,0.008	0.0
ENSMUSG00000094870	Zfp131	13	-	119775766	119776449	119775766	119775989	119776091	119776449	36,45,45	89,86,83	52,84,92	79,107,120	251	149	0.291110572727	1.0	0.194,0.237,0.243	0.281,0.318,0.313	-0.079
ENSMUSG00000114797	Gm49336	14	-	60240773	60242657	60240773	60240798	60242546	60242657	13,2,10	67,83,57	25,20,23	66,84,98	1897	149	1	1.0	0.015,0.002,0.014	0.029,0.018,0.018	-0.011
ENSMUSG00000040040	Ift88	14	+	57479896	57481511	57479896	57480005	57481395	57481511	11,9,4	0,0,0	10,8,16	2,0,0	1539	149	1	1.0	1.0,1.0,1.0	0.326,1.0,1.0	0.225
ENSMUSG00000047153	Khnyn	14	+	55885773	55887618	55885773	55885991	55886491	55887618	9,11,16	33,19,34	8,13,5	32,43,38	649	149	1	1.0	0.059,0.117,0.098	0.054,0.065,0.029	0.042
ENSMUSG00000022220	Adcy4	14	-	55772660	55773559	55772660	55772786	55773421	55773559	0,0,1	1,0,2	2,0,0	0,0,2	784	149	1	1.0	0.0,NA,0.087	1.0,NA,0.0	-0.457
ENSMUSG00000040472	Rabggta	14	-	55718445	55718751	55718445	55718562	55718662	55718751	14,9,11	48,78,55	14,6,17	49,69,67	249	149	1	1.0	0.149,0.065,0.107	0.146,0.049,0.132	-0.002
ENSMUSG00000040472	Rabggta	14	-	55719090	55719345	55719090	55719142	55719239	55719345	16,28,17	41,57,47	16,23,22	41,66,54	246	149	1	1.0	0.191,0.229,0.18	0.191,0.174,0.198	0.012
ENSMUSG00000040472	Rabggta	14	-	55719090	55719531	55719090	55719142	55719429	55719531	29,48,23	0,0,0	21,27,31	2,0,0	436	149	1	1.0	1.0,1.0,1.0	0.782,1.0,1.0	0.073
ENSMUSG00000040472	Rabggta	14	-	55719090	55719531	55719090	55719345	55719429	55719531	17,28,9	61,95,87	6,12,16	57,102,107	233	149	1	1.0	0.151,0.159,0.062	0.063,0.07,0.087	0.051
ENSMUSG00000040472	Rabggta	14	-	55721594	55721900	55721594	55721705	55721843	55721900	0,0,1	31,45,55	3,1,0	29,32,41	287	149	1	1.0	0.0,0.0,0.009	0.051,0.016,0.0	-0.019
ENSMUSG00000040472	Rabggta	14	-	55721843	55722176	55721843	55721900	55722052	55722176	2,3,0	2,0,3	2,2,3	0,0,3	301	149	0.0298035768725	1.0	0.331,1.0,0.0	1.0,1.0,0.331	-0.333
ENSMUSG00000007589	Tinf2	14	-	55680014	55680707	55680014	55680456	55680610	55680707	2,9,17	20,27,33	4,28,11	16,25,48	303	149	1	1.0	0.047,0.141,0.202	0.109,0.355,0.101	-0.058
ENSMUSG00000002329	Mdp1	14	-	55659987	55660228	55659987	55660098	55660167	55660228	37,22,31	28,25,13	26,19,37	7,38,41	218	149	0.970747056702	1.0	0.475,0.376,0.62	0.717,0.255,0.381	0.039
ENSMUSG00000079197	Psme2	14	-	55587653	55588094	55587653	55587740	55588039	55588094	29,63,43	3421,3555,3821	117,48,48	4276,5639,5355	448	149	1	1.0	0.003,0.006,0.004	0.009,0.003,0.003	-0.001
ENSMUSG00000079197	Psme2	14	-	55589480	55589705	55589480	55589511	55589618	55589705	18,28,15	3168,3326,3317	31,43,34	3473,5303,5442	256	149	1	1.0	0.003,0.005,0.003	0.005,0.005,0.004	-0.001
ENSMUSG00000022216	Psme1	14	+	55579594	55580041	55579594	55579627	55579770	55580041	36,50,35	1435,1713,1483	40,58,39	1826,2423,2668	292	149	1	1.0	0.013,0.015,0.012	0.011,0.012,0.007	0.003
ENSMUSG00000022216	Psme1	14	+	55579770	55580041	55579770	55579833	55579930	55580041	103,105,76	1482,1665,1599	114,149,139	1955,2417,2850	246	149	1	1.0	0.04,0.037,0.028	0.034,0.036,0.029	0.002
ENSMUSG00000022216	Psme1	14	+	55580594	55580811	55580594	55580663	55580743	55580811	26,29,31	1901,2102,2045	40,58,40	2311,3173,3235	229	149	1	1.0	0.009,0.009,0.01	0.011,0.012,0.008	-0.001
ENSMUSG00000040701	Ap1g2	14	-	55101070	55101522	55101070	55101175	55101394	55101522	48,37,50	68,60,68	36,37,53	84,114,92	368	149	0.498069983525	1.0	0.222,0.2,0.229	0.148,0.116,0.189	0.066
ENSMUSG00000040701	Ap1g2	14	-	55103202	55103507	55103202	55103258	55103408	55103507	16,12,10	51,44,48	19,11,8	58,78,71	299	149	1	1.0	0.135,0.12,0.094	0.14,0.066,0.053	0.03
ENSMUSG00000040701	Ap1g2	14	-	55104581	55104927	55104581	55104658	55104830	55104927	7,1,6	35,41,35	11,11,10	50,63,64	321	149	1	1.0	0.085,0.011,0.074	0.093,0.075,0.068	-0.022
ENSMUSG00000060373	Hnrnpc	14	-	52098014	52098544	52098014	52098040	52098315	52098544	80,62,91	0,0,0	54,136,116	4,0,0	424	149	1	1.0	1.0,1.0,1.0	0.826,1.0,1.0	0.058
ENSMUSG00000023249	Parp3	9	-	106473432	106473833	106473432	106473519	106473680	106473833	17,24,42	60,69,67	11,26,21	48,127,113	310	149	0.257465750236	1.0	0.12,0.143,0.232	0.099,0.09,0.082	0.075
ENSMUSG00000023249	Parp3	9	-	106474396	106474868	106474396	106474520	106474679	106474868	23,19,17	38,58,59	14,21,25	51,64,82	308	149	1	1.0	0.226,0.137,0.122	0.117,0.137,0.129	0.034
ENSMUSG00000023249	Parp3	9	-	106474396	106474868	106474396	106474535	106474679	106474868	21,15,16	2,6,2	10,15,22	2,0,12	293	149	1	1.0	0.842,0.56,0.803	0.718,1.0,0.482	0.002
ENSMUSG00000035953	Pip4p1	14	-	50929005	50929307	50929005	50929058	50929201	50929307	58,44,35	177,212,199	67,59,48	191,283,337	292	149	1	1.0	0.143,0.096,0.082	0.152,0.096,0.068	0.002
ENSMUSG00000006289	Osgep	14	-	50916799	50917503	50916799	50916865	50917453	50917503	17,24,13	0,0,0	47,32,18	3,0,0	737	149	1	1.0	1.0,1.0,1.0	0.76,1.0,1.0	0.08
ENSMUSG00000036023	Parp2	14	+	50814869	50815427	50814869	50814955	50815351	50815427	58,64,74	1,0,1	67,57,88	1,5,1	545	149	1	1.0	0.941,1.0,0.953	0.948,0.757,0.96	0.076
ENSMUSG00000036023	Parp2	14	+	50814869	50815427	50814869	50814966	50815351	50815427	57,56,59	34,48,45	67,51,74	41,63,57	534	149	1	1.0	0.319,0.246,0.268	0.313,0.184,0.266	0.023
ENSMUSG00000036023	Parp2	14	+	50814869	50816299	50814869	50815427	50816196	50816299	9,9,16	43,70,67	11,11,19	67,72,84	918	149	1	1.0	0.033,0.02,0.037	0.026,0.024,0.035	0.002
ENSMUSG00000020840	Blmh	11	+	76949959	76951185	76949959	76950069	76951043	76951185	1,6,0	96,111,107	7,6,10	116,150,134	1123	149	1	1.0	0.001,0.007,0.0	0.008,0.005,0.01	-0.005
ENSMUSG00000021832	Psmc6	14	+	45330829	45331026	45330829	45330909	45330986	45331026	14,8,4	405,437,456	7,11,11	386,563,632	226	149	1	1.0	0.022,0.012,0.006	0.012,0.013,0.011	0.001
ENSMUSG00000021901	Bap1	14	+	31251749	31251954	31251749	31251779	31251899	31251954	16,6,30	87,70,122	20,15,18	79,115,138	269	149	1	1.0	0.092,0.045,0.12	0.123,0.067,0.067	0.0
ENSMUSG00000021901	Bap1	14	+	31256660	31257767	31256660	31256791	31257288	31257767	27,25,32	67,72,83	39,26,27	56,88,102	646	149	1	1.0	0.085,0.074,0.082	0.138,0.064,0.058	-0.006
ENSMUSG00000021901	Bap1	14	+	31256660	31257767	31256660	31256791	31257625	31257767	238,246,229	2,15,7	235,275,358	4,8,6	983	149	1	1.0	0.947,0.713,0.832	0.899,0.839,0.9	-0.049
ENSMUSG00000021901	Bap1	14	+	31257880	31258530	31257880	31258041	31258457	31258530	43,18,23	0,0,0	43,47,37	0,5,0	565	149	1	1.0	1.0,1.0,1.0	1.0,0.713,1.0	0.096
ENSMUSG00000042286	Stab1	14	-	31139506	31140267	31139506	31139653	31139743	31140267	62,42,50	540,585,596	63,52,67	533,672,685	239	149	1	1.0	0.067,0.043,0.05	0.069,0.046,0.057	-0.004
ENSMUSG00000042286	Stab1	14	-	31139743	31140267	31139743	31139848	31139925	31140267	82,62,84	502,545,560	77,84,83	508,687,597	226	149	1	1.0	0.097,0.07,0.09	0.091,0.075,0.084	0.002
ENSMUSG00000042286	Stab1	14	-	31139743	31140267	31139743	31139848	31140147	31140267	189,167,164	11,6,2	156,166,209	5,9,0	448	149	1	1.0	0.851,0.903,0.965	0.912,0.86,1.0	-0.018
ENSMUSG00000042286	Stab1	14	-	31139925	31140267	31139925	31140075	31140147	31140267	117,109,86	433,442,479	87,81,127	454,535,585	221	149	1	1.0	0.154,0.143,0.108	0.114,0.093,0.128	0.023
ENSMUSG00000042286	Stab1	14	-	31140355	31140720	31140355	31140465	31140554	31140720	83,40,62	380,421,440	57,46,88	409,478,474	238	149	1	1.0	0.12,0.056,0.081	0.08,0.057,0.104	0.005
ENSMUSG00000042286	Stab1	14	-	31142957	31143267	31142957	31143014	31143117	31143267	88,112,144	343,308,305	119,118,146	285,413,399	252	149	1	1.0	0.132,0.177,0.218	0.198,0.145,0.178	0.002
ENSMUSG00000021957	Tkt	14	+	30558720	30559865	30558720	30558838	30559751	30559865	12,14,11	821,998,1005	16,24,26	835,1273,1229	1062	149	1	1.0	0.002,0.002,0.002	0.003,0.003,0.003	-0.001
ENSMUSG00000021957	Tkt	14	+	30568163	30569139	30568163	30568357	30568974	30569139	101,168,178	992,1244,1139	146,147,172	946,1337,1422	766	149	1	1.0	0.019,0.026,0.03	0.029,0.021,0.023	0.001
ENSMUSG00000059183	Mtfmt	9	+	65440345	65441688	65440345	65440448	65441612	65441688	57,63,60	14,18,12	58,105,77	8,7,16	1313	149	0.183616147876	1.0	0.316,0.284,0.362	0.451,0.63,0.353	-0.157
ENSMUSG00000021866	Anxa11	14	+	25872511	25874031	25872511	25872898	25873943	25874031	14,29,28	176,187,224	33,18,28	203,291,343	1194	149	1	1.0	0.01,0.019,0.015	0.02,0.008,0.01	0.002
ENSMUSG00000021866	Anxa11	14	+	25874209	25874784	25874209	25874304	25874670	25874784	11,15,17	147,184,171	51,22,60	186,260,258	515	149	1	1.0	0.021,0.023,0.028	0.073,0.024,0.063	-0.029
ENSMUSG00000022489	Pde1b	15	+	103526983	103528344	103526983	103527092	103528221	103528344	92,74,102	15,24,24	155,87,110	19,24,27	1278	149	1	1.0	0.417,0.264,0.331	0.487,0.297,0.322	-0.031
ENSMUSG00000021819	Zswim8	14	+	20713882	20714867	20713882	20714568	20714670	20714867	176,174,162	18,22,33	181,223,214	17,21,20	251	149	0.829224411103	1.0	0.853,0.824,0.745	0.863,0.863,0.864	-0.056
ENSMUSG00000021819	Zswim8	14	+	20718759	20719225	20718759	20718918	20718996	20719225	16,10,14	130,136,139	25,11,19	108,170,140	227	149	1	1.0	0.075,0.046,0.062	0.132,0.041,0.082	-0.024
ENSMUSG00000021819	Zswim8	14	+	20719379	20720036	20719379	20719672	20719812	20720036	52,37,31	106,140,104	51,45,24	72,124,137	289	149	1	1.0	0.202,0.12,0.133	0.268,0.158,0.083	-0.018
ENSMUSG00000021819	Zswim8	14	+	20721170	20722029	20721170	20721659	20721869	20722029	12,9,16	121,97,89	18,16,6	105,156,152	359	149	1	1.0	0.04,0.037,0.069	0.066,0.041,0.016	0.008
ENSMUSG00000021819	Zswim8	14	+	20722459	20723006	20722459	20722579	20722827	20723006	13,17,23	108,108,125	24,20,17	142,142,171	397	149	1	1.0	0.043,0.056,0.065	0.06,0.05,0.036	0.006
ENSMUSG00000021819	Zswim8	14	+	20722459	20723006	20722459	20722579	20722895	20723006	92,94,97	11,6,9	87,102,139	14,5,10	465	149	1	1.0	0.728,0.834,0.775	0.666,0.867,0.817	-0.004
ENSMUSG00000039367	Sec24c	14	+	20690703	20690874	20690703	20690725	20690835	20690874	270,305,227	1,1,2	235,390,362	0,0,0	259	149	1	1.0	0.994,0.994,0.985	1.0,1.0,1.0	-0.009
ENSMUSG00000021810	Ecd	14	-	20336881	20338496	20336881	20337074	20338408	20338496	21,29,18	0,0,0	14,53,34	0,5,0	1483	149	0.433173098873	1.0	1.0,1.0,1.0	1.0,0.516,1.0	0.161
ENSMUSG00000053453	Thoc7	14	-	13953410	13954656	13953410	13953538	13954538	13954656	16,19,18	151,107,96	15,34,17	106,152,192	1149	149	1	1.0	0.014,0.023,0.024	0.018,0.028,0.011	0.001
ENSMUSG00000053453	Thoc7	14	-	13953410	13954656	13953410	13953538	13954565	13954656	23,28,26	1,0,3	30,42,28	3,0,1	1176	149	1	1.0	0.745,1.0,0.523	0.559,1.0,0.78	-0.024
ENSMUSG00000022982	Sod1	16	+	90220753	90224425	90220753	90220929	90224355	90224425	242,238,231	0,0,0	187,256,314	0,2,0	3575	149	1	1.0	1.0,1.0,1.0	1.0,0.842,1.0	0.053
ENSMUSG00000021748	Pdhb	14	-	8171422	8172817	8171422	8171530	8172763	8172817	143,102,106	209,267,267	118,97,132	226,330,368	1382	149	1	1.0	0.069,0.04,0.041	0.053,0.031,0.037	0.01
ENSMUSG00000031985	Gnpat	8	+	124886682	124886946	124886682	124886779	124886852	124886946	2,1,0	57,81,87	3,3,2	51,56,102	222	149	1	1.0	0.023,0.008,0.0	0.038,0.035,0.013	-0.018
ENSMUSG00000038775	Vill	9	+	119067410	119068456	119067410	119067556	119068311	119068456	34,30,12	20,63,48	21,33,24	35,60,73	904	149	1	1.0	0.219,0.073,0.04	0.09,0.083,0.051	0.036
ENSMUSG00000037300	Ttc13	8	-	124673447	124673735	124673447	124673527	124673656	124673735	6,5,1	65,114,95	11,5,3	96,92,94	278	149	1	1.0	0.047,0.023,0.006	0.058,0.028,0.017	-0.009
ENSMUSG00000001065	Zfp276	8	+	123264815	123265070	123264815	123264926	123264994	123265070	40,49,60	15,22,28	32,49,48	10,22,16	217	149	1	1.0	0.647,0.605,0.595	0.687,0.605,0.673	-0.039
ENSMUSG00000001062	Vps9d1	8	-	123245113	123245712	123245113	123245210	123245481	123245712	17,19,30	2,6,15	16,19,13	2,4,4	420	149	0.582024537237	1.0	0.751,0.529,0.415	0.739,0.628,0.536	-0.069
ENSMUSG00000001062	Vps9d1	8	-	123245113	123245712	123245113	123245210	123245506	123245712	17,20,30	35,35,51	16,19,16	48,47,65	445	149	0.736301962827	1.0	0.14,0.161,0.165	0.1,0.119,0.076	0.057
ENSMUSG00000001062	Vps9d1	8	-	123248153	123248676	123248153	123248206	123248613	123248676	64,44,62	38,57,42	83,79,99	33,46,65	556	149	0.46093428169	1.0	0.311,0.171,0.283	0.403,0.315,0.29	-0.081
ENSMUSG00000024319	Vps52	17	+	33959994	33960319	33959994	33960095	33960186	33960319	2,7,2	88,95,116	1,2,8	79,125,132	240	149	1	1.0	0.014,0.044,0.011	0.008,0.01,0.036	0.005
ENSMUSG00000024319	Vps52	17	+	33962066	33962546	33962066	33962185	33962422	33962546	23,18,16	59,77,78	7,14,20	59,114,103	386	149	1	1.0	0.131,0.083,0.073	0.044,0.045,0.07	0.043
ENSMUSG00000033862	Cdk10	8	+	123227659	123228396	123227659	123227741	123228328	123228396	20,10,6	37,57,30	14,18,15	40,44,44	736	149	1	1.0	0.099,0.034,0.039	0.066,0.076,0.065	-0.012
ENSMUSG00000033862	Cdk10	8	+	123230593	123230931	123230593	123230717	123230791	123230931	40,18,15	22,33,17	11,16,28	14,9,92	223	149	0.699784449623	1.0	0.548,0.267,0.371	0.344,0.543,0.169	0.043
ENSMUSG00000006589	Aprt	8	-	122576118	122576621	122576118	122576231	122576514	122576621	65,42,51	12,4,4	48,65,71	9,8,0	432	149	0.806726152812	1.0	0.651,0.784,0.815	0.648,0.737,1.0	-0.045
ENSMUSG00000006589	Aprt	8	-	122576118	122576621	122576118	122576252	122576514	122576621	62,41,48	3,7,3	44,64,70	3,7,11	411	149	0.894798483993	1.0	0.882,0.68,0.853	0.842,0.768,0.698	0.036
ENSMUSG00000006585	Cdt1	8	+	122569086	122569475	122569086	122569245	122569323	122569475	1,3,3	30,42,49	1,3,1	41,47,70	227	149	1	1.0	0.021,0.045,0.039	0.016,0.04,0.009	0.013
ENSMUSG00000006585	Cdt1	8	+	122569903	122570339	122569903	122570101	122570193	122570339	12,16,9	31,28,39	16,3,21	25,51,80	241	149	0.945767859996	1.0	0.193,0.261,0.125	0.284,0.035,0.14	0.04
ENSMUSG00000049482	Ctu2	8	+	122478892	122479412	122478892	122479194	122479276	122479412	6,4,2	59,66,46	0,9,6	61,81,92	231	149	1	1.0	0.062,0.038,0.027	0.0,0.067,0.04	0.007
ENSMUSG00000049482	Ctu2	8	+	122480901	122481224	122480901	122481005	122481085	122481224	12,14,10	60,92,66	16,16,11	60,76,92	229	149	1	1.0	0.115,0.09,0.09	0.148,0.12,0.072	-0.015
ENSMUSG00000049482	Ctu2	8	+	122480901	122481224	122480901	122481005	122481132	122481224	31,43,42	3,1,4	34,29,26	0,11,3	276	149	0.673567285784	1.0	0.848,0.959,0.85	1.0,0.587,0.824	0.082
ENSMUSG00000049482	Ctu2	8	+	122481330	122481529	122481330	122481397	122481470	122481529	27,11,24	64,52,84	19,16,15	58,68,73	222	149	1	1.0	0.221,0.124,0.161	0.18,0.136,0.121	0.023
ENSMUSG00000061410	Zcchc14	8	-	121609079	121609315	121609079	121609134	121609220	121609315	2,2,0	2,4,10	0,0,0	0,15,0	235	149	1	1.0	0.388,0.241,0.0	NA,0.0,NA	0.21
ENSMUSG00000031812	Map1lc3b	8	+	121593489	121596092	121593489	121593545	121595985	121596092	207,204,254	461,555,459	179,257,324	508,550,619	2589	149	1	1.0	0.025,0.021,0.031	0.02,0.026,0.029	0.001
ENSMUSG00000031812	Map1lc3b	8	+	121593489	121596092	121593489	121593650	121595985	121596092	193,191,237	11,1,15	168,236,304	4,5,13	2484	149	1	1.0	0.513,0.92,0.487	0.716,0.739,0.584	-0.04
ENSMUSG00000031816	Mthfsd	8	-	121098707	121099152	121098707	121098771	121098998	121099152	36,58,74	11,27,11	54,60,79	35,33,46	376	149	0.0624404483042	1.0	0.565,0.46,0.727	0.379,0.419,0.405	0.183
ENSMUSG00000031816	Mthfsd	8	-	121101423	121103004	121101423	121101536	121102913	121103004	8,20,4	31,61,30	2,17,9	30,38,55	1526	149	1	1.0	0.025,0.031,0.013	0.006,0.042,0.016	0.002
ENSMUSG00000031819	Emc8	8	-	120658527	120659074	120658527	120658622	120659004	120659074	10,13,8	102,88,105	10,32,12	85,135,149	531	149	1	1.0	0.027,0.04,0.021	0.032,0.062,0.022	-0.009
ENSMUSG00000031835	Mbtps1	8	-	119515577	119518279	119515577	119515709	119518138	119518279	37,42,29	82,77,93	51,29,32	59,118,92	2578	149	1	1.0	0.025,0.031,0.018	0.048,0.014,0.02	-0.003
ENSMUSG00000031835	Mbtps1	8	-	119538843	119541694	119538843	119538960	119541584	119541694	11,6,10	49,61,68	13,17,16	52,82,86	2773	149	1	1.0	0.012,0.005,0.008	0.013,0.011,0.01	-0.003
ENSMUSG00000074063	Osgin1	8	+	119442432	119443107	119442432	119442569	119442915	119443107	30,33,84	144,120,156	41,21,62	130,170,173	495	149	1	1.0	0.059,0.076,0.139	0.087,0.036,0.097	0.018
ENSMUSG00000074063	Osgin1	8	+	119442915	119443283	119442915	119443107	119443191	119443283	24,18,30	180,149,160	15,23,26	148,241,146	233	149	1	1.0	0.079,0.072,0.107	0.061,0.058,0.102	0.012
ENSMUSG00000074064	Mlycd	8	+	119401480	119402590	119401480	119401593	119402433	119402590	3,4,11	39,48,14	4,7,6	11,27,26	989	149	1	1.0	0.011,0.012,0.106	0.052,0.038,0.034	0.002
ENSMUSG00000031756	Cenpn	8	+	116936193	116937274	116936193	116936251	116937161	116937274	0,4,1	6,1,2	0,3,2	3,7,6	1059	149	1	1.0	0.0,0.36,0.066	0.0,0.057,0.045	0.108
ENSMUSG00000021012	Zc3h14	12	+	98785317	98785741	98785317	98785406	98785634	98785741	2,0,2	93,97,109	2,7,0	98,118,129	377	149	1	1.0	0.008,0.0,0.007	0.008,0.023,0.0	-0.005
ENSMUSG00000033545	Znrf1	8	+	111621595	111626030	111621595	111621687	111622798	111626030	2111,2237,2462	186,187,214	1882,2690,3073	171,239,305	1260	149	1	1.0	0.573,0.586,0.576	0.565,0.571,0.544	0.018
ENSMUSG00000002804	Nudt14	12	-	112938355	112938859	112938355	112938557	112938794	112938859	3,7,9	6,5,6	6,0,18	3,6,2	386	149	1	1.0	0.162,0.351,0.367	0.436,0.0,0.776	-0.111
ENSMUSG00000002804	Nudt14	12	-	112938355	112938859	112938355	112938593	112938794	112938859	2,0,6	21,23,27	2,0,4	17,6,30	350	149	1	1.0	0.039,0.0,0.086	0.048,0.0,0.054	0.008
ENSMUSG00000033763	Mtss1l	8	+	110737571	110738095	110737571	110737748	110737929	110738095	0,0,0	0,5,5	0,0,1	8,2,0	330	149	1	1.0	NA,0.0,0.0	0.0,0.0,1.0	-0.333
ENSMUSG00000010936	Vac14	8	+	110710317	110711711	110710317	110710492	110711592	110711711	21,8,26	119,132,109	27,40,39	155,164,188	1249	149	1	1.0	0.021,0.007,0.028	0.02,0.028,0.024	-0.005
ENSMUSG00000010936	Vac14	8	+	110712747	110715577	110712747	110712827	110715426	110715577	231,249,216	134,148,168	243,298,270	127,202,207	2748	149	1	1.0	0.085,0.084,0.065	0.094,0.074,0.066	0.0
ENSMUSG00000031729	Ist1	8	-	109675375	109676850	109675375	109675424	109676757	109676850	339,337,384	218,236,216	384,423,517	241,327,358	1482	149	1	1.0	0.135,0.126,0.152	0.138,0.115,0.127	0.011
ENSMUSG00000003848	Nob1	8	-	107416105	107417091	107416105	107416250	107416993	107417091	51,16,33	79,64,67	48,45,64	67,111,80	892	149	1	1.0	0.097,0.04,0.076	0.107,0.063,0.118	-0.025
ENSMUSG00000041438	Utp4	8	+	106917581	106918805	106917581	106917677	106918619	106918805	43,46,32	51,79,90	22,62,45	63,99,74	1091	149	1	1.0	0.103,0.074,0.046	0.046,0.079,0.077	0.007
ENSMUSG00000033106	Slc7a6os	8	-	106202230	106204540	106202230	106202351	106204330	106204540	36,42,55	35,57,63	39,65,45	53,42,66	2128	149	1	1.0	0.067,0.049,0.058	0.049,0.098,0.046	-0.006
ENSMUSG00000031904	Slc7a6	8	+	106179101	106179660	106179101	106179287	106179486	106179660	70,76,97	3,2,2	65,119,116	0,3,4	348	149	1	1.0	0.909,0.942,0.954	1.0,0.944,0.925	-0.021
ENSMUSG00000031904	Slc7a6	8	+	106192338	106193274	106192338	106192483	106193150	106193274	6,5,17	32,54,22	11,11,7	42,61,53	816	149	1	1.0	0.033,0.017,0.124	0.046,0.032,0.024	0.024
ENSMUSG00000031897	Psmb10	8	-	105936695	105936981	105936695	105936754	105936865	105936981	128,133,169	1917,2169,2246	137,255,256	2906,3822,4132	260	149	1	1.0	0.037,0.034,0.041	0.026,0.037,0.034	0.005
ENSMUSG00000031897	Psmb10	8	-	105937240	105937591	105937240	105937381	105937493	105937591	22,55,49	1687,1843,2102	56,75,107	2347,3188,3397	261	149	1	1.0	0.007,0.017,0.013	0.013,0.013,0.018	-0.002
ENSMUSG00000031896	Ctrl	8	-	105932823	105933059	105932823	105932905	105932979	105933059	1,5,5	1,0,0	2,9,11	0,2,1	223	149	1	1.0	0.401,1.0,1.0	1.0,0.75,0.88	-0.076
ENSMUSG00000036270	Edc4	8	+	105887781	105888045	105887781	105887854	105887953	105888045	13,23,22	42,51,49	29,19,24	32,64,64	248	149	1	1.0	0.157,0.213,0.212	0.353,0.151,0.184	-0.035
ENSMUSG00000008450	Nutf2	8	+	105876353	105876608	105876353	105876425	105876509	105876608	2,0,0	235,327,329	2,6,0	227,350,396	233	149	1	1.0	0.005,0.0,0.0	0.006,0.011,0.0	-0.004
ENSMUSG00000036672	Cenpt	8	-	105844672	105845178	105844672	105844995	105845073	105845178	3,3,6	23,47,39	7,4,6	37,76,77	227	149	1	1.0	0.079,0.04,0.092	0.11,0.033,0.049	0.006
ENSMUSG00000036672	Cenpt	8	-	105845259	105846391	105845259	105845436	105846164	105846391	16,14,11	1,2,0	11,25,5	0,4,1	877	149	0.105844905174	1.0	0.731,0.543,1.0	1.0,0.515,0.459	0.1
ENSMUSG00000036672	Cenpt	8	-	105845259	105846391	105845259	105845436	105846315	105846391	19,16,11	37,37,52	16,31,8	32,41,51	1028	149	1	1.0	0.069,0.059,0.03	0.068,0.099,0.022	-0.01
ENSMUSG00000036672	Cenpt	8	-	105846164	105846391	105846164	105846221	105846315	105846391	5,4,5	0,0,1	5,10,4	0,0,0	243	149	1	1.0	1.0,1.0,0.754	1.0,1.0,1.0	-0.082
ENSMUSG00000036672	Cenpt	8	-	105849186	105849521	105849186	105849323	105849424	105849521	7,15,13	54,46,37	2,8,11	42,46,68	250	149	0.717607294291	1.0	0.072,0.163,0.173	0.028,0.094,0.088	0.066
ENSMUSG00000036672	Cenpt	8	-	105849625	105849923	105849625	105849713	105849832	105849923	20,9,10	35,49,42	13,11,14	42,68,51	268	149	1	1.0	0.241,0.093,0.117	0.147,0.083,0.132	0.03
ENSMUSG00000013155	Enkd1	8	-	105704112	105704514	105704112	105704249	105704350	105704514	0,10,2	7,1,8	0,0,0	3,20,3	250	149	0.238596188152	1.0	0.0,0.856,0.13	0.0,0.0,0.0	0.329
ENSMUSG00000013155	Enkd1	8	-	105704350	105704760	105704350	105704514	105704634	105704760	0,10,2	10,12,11	0,0,1	4,12,12	269	149	0.160403875339	1.0	0.0,0.316,0.091	0.0,0.0,0.044	0.121
ENSMUSG00000013155	Enkd1	8	-	105704634	105706738	105704634	105704760	105706565	105706738	4,10,3	8,18,14	0,0,4	5,16,20	1954	149	1	1.0	0.037,0.041,0.016	0.0,0.0,0.015	0.026
ENSMUSG00000020372	Rack1	11	+	48801662	48802420	48801662	48801834	48802272	48802420	250,291,297	2877,3221,3302	277,342,416	2977,4275,4565	587	149	1	1.0	0.022,0.022,0.022	0.023,0.02,0.023	0.0
ENSMUSG00000050357	Carmil2	8	+	105695651	105696897	105695651	105695774	105696860	105696897	6,8,4	5,2,0	2,2,4	1,3,1	1235	149	0.518228594776	1.0	0.126,0.326,1.0	0.194,0.074,0.326	0.286
ENSMUSG00000014786	Slc9a5	8	+	105356530	105357173	105356530	105356751	105356970	105357173	6,8,1	3,0,0	0,4,4	1,0,0	368	149	1	1.0	0.447,1.0,1.0	0.0,1.0,1.0	0.149
ENSMUSG00000014778	Fhod1	8	-	105331641	105332192	105331641	105331824	105332036	105332192	15,31,27	21,22,40	16,31,46	28,32,56	361	149	1	1.0	0.228,0.368,0.218	0.191,0.286,0.253	0.028
ENSMUSG00000031889	D230025D16Rik	8	+	105238422	105239750	105238422	105238466	105239670	105239750	11,8,6	32,31,56	16,25,17	37,50,79	1353	149	1	1.0	0.036,0.028,0.012	0.045,0.052,0.023	-0.015
ENSMUSG00000031878	Nae1	8	-	104527377	104530116	104527377	104527449	104530055	104530116	17,22,12	9,3,14	27,17,7	0,10,18	2755	149	1	1.0	0.093,0.284,0.044	1.0,0.084,0.021	-0.228
ENSMUSG00000017405	Nek8	11	-	78170612	78171298	78170612	78170794	78170872	78171298	0,0,1	1,2,3	1,2,4	5,5,4	227	149	0.0875894489985	1.0	0.0,0.0,0.18	0.116,0.208,0.396	-0.18
ENSMUSG00000017405	Nek8	11	-	78170872	78171298	78170872	78170952	78171089	78171298	3,0,0	0,2,2	7,5,0	0,3,10	286	149	0.154355805467	1.0	1.0,0.0,0.0	1.0,0.465,0.0	-0.155
ENSMUSG00000017405	Nek8	11	-	78170872	78172683	78170872	78171298	78172450	78172683	10,20,7	0,0,0	19,11,17	0,1,0	1301	149	1	1.0	1.0,1.0,1.0	1.0,0.557,1.0	0.148
ENSMUSG00000031796	Cfap20	8	-	95422782	95424696	95422782	95422894	95424616	95424696	9,19,35	41,40,46	34,37,40	44,44,52	1871	149	1	1.0	0.017,0.036,0.057	0.058,0.063,0.058	-0.023
ENSMUSG00000031787	Katnb1	8	+	95095888	95096406	95095888	95096019	95096355	95096406	7,8,7	17,24,38	4,5,3	34,60,47	485	149	1	1.0	0.112,0.093,0.054	0.035,0.025,0.019	0.06
ENSMUSG00000031787	Katnb1	8	+	95097954	95098180	95097954	95098031	95098105	95098180	11,2,5	20,21,28	7,9,14	23,54,36	223	149	1	1.0	0.269,0.06,0.107	0.169,0.1,0.206	-0.013
ENSMUSG00000031783	Polr2c	8	+	94862520	94862884	94862520	94862689	94862809	94862884	5,24,11	138,167,150	12,12,26	167,188,278	269	149	1	1.0	0.02,0.074,0.039	0.038,0.034,0.049	0.004
ENSMUSG00000031765	Mt1	8	+	94179822	94180327	94179822	94179888	94180101	94180327	83,92,128	2067,2457,2784	39,64,123	1740,2972,3422	362	149	1	1.0	0.016,0.015,0.019	0.009,0.009,0.015	0.006
ENSMUSG00000036810	Cnep1r1	8	+	88129694	88130401	88129694	88129804	88130340	88130401	26,34,46	0,0,0	40,45,53	0,0,4	685	149	1	1.0	1.0,1.0,1.0	1.0,1.0,0.742	0.086
ENSMUSG00000036810	Cnep1r1	8	+	88129694	88130401	88129694	88129804	88130346	88130401	25,35,45	108,91,160	38,39,43	107,145,149	691	149	1	1.0	0.048,0.077,0.057	0.071,0.055,0.059	-0.001
ENSMUSG00000031652	N4bp1	8	-	86846814	86848554	86846814	86846922	86848446	86848554	244,239,206	249,348,314	229,285,279	254,365,438	1673	149	1	1.0	0.08,0.058,0.055	0.074,0.065,0.054	0.0
ENSMUSG00000005142	Man2b1	8	+	85085354	85086943	85085354	85085548	85086810	85086943	105,56,91	1061,1219,1158	75,83,132	1075,1514,1588	1411	149	1	1.0	0.01,0.005,0.008	0.007,0.006,0.009	0.0
ENSMUSG00000034708	Grn	11	+	102434702	102435156	102434702	102434826	102435058	102435156	177,168,171	3380,3785,4060	229,221,222	3954,5052,6047	381	149	1	1.0	0.02,0.017,0.016	0.022,0.017,0.014	0.0
ENSMUSG00000005150	Wdr83	8	-	85076023	85076284	85076023	85076132	85076216	85076284	9,3,26	48,53,77	11,11,18	50,66,70	233	149	1	1.0	0.107,0.035,0.178	0.123,0.096,0.141	-0.013
ENSMUSG00000005150	Wdr83	8	-	85079580	85080225	85079580	85079707	85079788	85080225	5,6,14	36,30,64	10,2,12	42,64,57	230	149	1	1.0	0.083,0.115,0.124	0.134,0.02,0.12	0.016
ENSMUSG00000005150	Wdr83	8	-	85079580	85080225	85079580	85079691	85080060	85080225	28,20,39	1,0,4	35,25,45	0,1,0	518	149	0.594741640695	1.0	0.89,1.0,0.737	1.0,0.878,1.0	-0.084
ENSMUSG00000005150	Wdr83	8	-	85079788	85080225	85079788	85079837	85080119	85080225	21,20,37	33,29,43	44,20,31	49,66,45	431	149	1	1.0	0.18,0.193,0.229	0.237,0.095,0.192	0.026
ENSMUSG00000008167	Fbxw9	8	+	85064383	85064672	85064383	85064496	85064580	85064672	11,21,11	15,10,18	18,9,27	14,22,8	233	149	0.976979599825	1.0	0.319,0.573,0.281	0.451,0.207,0.683	-0.056
ENSMUSG00000052926	Rnaseh2a	8	-	84957666	84958089	84957666	84957853	84957965	84958089	17,21,23	0,3,2	22,26,21	0,1,2	261	149	1	1.0	1.0,0.8,0.868	1.0,0.937,0.857	-0.042
ENSMUSG00000052926	Rnaseh2a	8	-	84957666	84958089	84957666	84957864	84957965	84958089	10,19,13	65,94,97	12,17,12	83,102,117	250	149	1	1.0	0.084,0.108,0.074	0.079,0.09,0.058	0.013
ENSMUSG00000052926	Rnaseh2a	8	-	84965130	84965443	84965130	84965218	84965316	84965443	18,3,9	97,100,84	7,9,8	82,125,117	247	149	1	1.0	0.101,0.018,0.061	0.049,0.042,0.04	0.016
ENSMUSG00000052926	Rnaseh2a	8	-	84965859	84966287	84965859	84965993	84966085	84966287	44,64,56	1,0,0	39,82,78	0,0,0	241	149	1	1.0	0.965,1.0,1.0	1.0,1.0,1.0	-0.012
ENSMUSG00000001909	Trmt1	8	+	84690516	84690947	84690516	84690572	84690772	84690947	54,41,31	0,0,1	55,94,70	1,0,3	349	149	1	1.0	1.0,1.0,0.93	0.959,1.0,0.909	0.021
ENSMUSG00000001909	Trmt1	8	+	84690516	84690947	84690516	84690572	84690784	84690947	56,43,32	0,0,0	55,98,76	1,0,0	361	149	1	1.0	1.0,1.0,1.0	0.958,1.0,1.0	0.014
ENSMUSG00000001909	Trmt1	8	+	84690516	84690947	84690516	84690572	84690801	84690947	57,43,33	4,5,0	56,104,78	0,5,9	378	149	1	1.0	0.849,0.772,1.0	1.0,0.891,0.774	-0.015
ENSMUSG00000001909	Trmt1	8	+	84690516	84690947	84690516	84690572	84690810	84690947	60,44,37	28,40,42	58,108,79	32,64,59	387	149	0.991477951159	1.0	0.452,0.298,0.253	0.411,0.394,0.34	-0.047
ENSMUSG00000001909	Trmt1	8	+	84695427	84696975	84695427	84695540	84696826	84696975	131,105,88	70,76,85	111,85,146	75,71,72	1435	149	1	1.0	0.163,0.125,0.097	0.133,0.111,0.174	-0.011
ENSMUSG00000001909	Trmt1	8	+	84697114	84697348	84697114	84697201	84697268	84697348	13,13,17	110,66,78	23,29,23	90,82,105	216	149	0.895458753087	1.0	0.075,0.12,0.131	0.15,0.196,0.131	-0.05
ENSMUSG00000001909	Trmt1	8	+	84699340	84699786	84699340	84699470	84699602	84699786	21,8,23	63,58,79	8,2,16	50,63,78	281	149	0.862053018143	1.0	0.15,0.068,0.134	0.078,0.017,0.098	0.053
ENSMUSG00000005481	Ddx39	8	+	83721733	83722361	83721733	83721852	83722229	83722361	73,63,73	245,271,292	105,91,109	259,389,430	526	149	1	1.0	0.078,0.062,0.066	0.103,0.062,0.067	-0.009
ENSMUSG00000000740	Rpl13	8	+	123102844	123103356	123102844	123102986	123103182	123103356	13,19,11	4105,4661,4906	34,28,29	4122,6291,6961	345	149	1	1.0	0.001,0.002,0.001	0.004,0.002,0.002	-0.001
ENSMUSG00000000740	Rpl13	8	+	123103897	123105244	123103897	123103954	123105043	123105244	60,71,58	3469,4117,4468	48,78,85	3738,5629,5672	1238	149	1	1.0	0.002,0.002,0.002	0.002,0.002,0.002	0.0
ENSMUSG00000028923	Necap2	4	-	141073507	141073779	141073507	141073589	141073674	141073779	5,10,10	508,512,540	22,18,24	457,665,796	234	149	1	1.0	0.006,0.012,0.012	0.03,0.017,0.019	-0.012
ENSMUSG00000046671	Mtfr1l	4	-	134530274	134530789	134530274	134530486	134530679	134530789	19,22,20	129,96,146	24,34,22	105,159,171	342	149	1	1.0	0.06,0.091,0.056	0.091,0.085,0.053	-0.007
ENSMUSG00000012126	Ubxn11	4	+	134123841	134124954	134123841	134123919	134124833	134124954	0,1,15	0,2,1	7,8,11	1,0,6	1063	149	1	1.0	NA,0.065,0.678	0.495,1.0,0.204	-0.195
ENSMUSG00000002871	Tpra1	6	+	88910150	88910401	88910150	88910261	88910340	88910401	24,48,30	77,89,95	21,43,25	60,67,70	228	149	1	1.0	0.169,0.261,0.171	0.186,0.295,0.189	-0.023
ENSMUSG00000086290	Snhg12	4	+	132310150	132310504	132310150	132310215	132310450	132310504	5,2,11	25,25,14	12,5,13	14,15,50	384	149	1	1.0	0.072,0.03,0.234	0.25,0.115,0.092	-0.04
ENSMUSG00000086290	Snhg12	4	+	132310150	132311024	132310150	132310215	132310833	132311024	13,12,21	2,1,0	18,11,23	0,0,1	767	149	1	1.0	0.558,0.7,1.0	1.0,1.0,0.817	-0.186
ENSMUSG00000086290	Snhg12	4	+	132310150	132311024	132310150	132310504	132310833	132311024	8,12,11	30,25,11	8,6,10	14,15,30	478	149	1	1.0	0.077,0.13,0.238	0.151,0.111,0.094	0.03
ENSMUSG00000010057	Nprl2	9	+	107544597	107544840	107544597	107544634	107544746	107544840	9,16,11	23,19,19	8,22,10	13,41,31	261	149	1	1.0	0.183,0.325,0.248	0.26,0.234,0.156	0.035
ENSMUSG00000010057	Nprl2	9	+	107544913	107545387	107544913	107545031	107545244	107545387	14,15,7	26,22,33	11,12,21	19,36,38	362	149	1	1.0	0.181,0.219,0.08	0.192,0.121,0.185	-0.006
ENSMUSG00000003153	Slc2a3	6	-	122737057	122739993	122737057	122737298	122739832	122739993	6,11,7	11,10,8	5,8,27	7,16,28	2683	149	1	1.0	0.029,0.058,0.046	0.038,0.027,0.051	0.006
ENSMUSG00000028845	Tekt2	4	-	126324229	126324719	126324229	126324435	126324593	126324719	2,0,2	0,0,1	6,10,12	0,0,2	307	149	1	1.0	1.0,NA,0.493	1.0,1.0,0.744	-0.168
ENSMUSG00000028849	Map7d1	4	-	126233892	126234236	126233892	126233997	126234097	126234236	20,20,11	538,620,656	5,8,11	415,518,679	249	149	1	1.0	0.022,0.019,0.01	0.007,0.009,0.01	0.008
ENSMUSG00000028849	Map7d1	4	-	126236895	126237278	126236895	126237059	126237155	126237278	300,272,374	110,106,129	220,369,451	87,125,135	245	149	1	1.0	0.624,0.609,0.638	0.606,0.642,0.67	-0.016
ENSMUSG00000022999	Lmbr1l	15	-	98908519	98908759	98908519	98908596	98908675	98908759	9,5,9	21,46,27	4,9,14	23,38,43	228	149	1	1.0	0.219,0.066,0.179	0.102,0.134,0.175	0.018
ENSMUSG00000022999	Lmbr1l	15	-	98908519	98908921	98908519	98908596	98908848	98908921	11,10,9	0,1,0	8,12,14	0,0,0	401	149	1	1.0	1.0,0.788,1.0	1.0,1.0,1.0	-0.071
ENSMUSG00000022999	Lmbr1l	15	-	98908519	98908921	98908519	98908759	98908848	98908921	5,5,3	22,27,25	5,5,1	22,37,54	238	149	1	1.0	0.125,0.104,0.07	0.125,0.078,0.011	0.028
ENSMUSG00000055692	Tmem191c	16	+	17276633	17276887	17276633	17276757	17276836	17276887	1,0,2	3,0,2	0,2,1	1,5,0	228	149	1	1.0	0.179,NA,0.395	0.0,0.207,1.0	-0.115
ENSMUSG00000055692	Tmem191c	16	+	17276633	17277039	17276633	17276887	17276961	17277039	1,1,2	1,0,2	1,0,0	1,3,1	223	149	0.233175872724	1.0	0.401,1.0,0.401	0.401,0.0,0.0	0.467
ENSMUSG00000055692	Tmem191c	16	+	17276961	17277250	17276961	17277039	17277193	17277250	1,3,3	0,1,2	1,0,2	0,2,3	303	149	0.023750452304	1.0	1.0,0.596,0.425	1.0,0.0,0.247	0.258
ENSMUSG00000055692	Tmem191c	16	+	17277341	17277592	17277341	17277401	17277527	17277592	0,2,1	0,3,0	1,0,0	0,1,3	275	149	1	1.0	NA,0.265,1.0	1.0,0.0,0.0	0.299
ENSMUSG00000055692	Tmem191c	16	+	17277668	17277891	17277668	17277741	17277850	17277891	1,0,1	1,8,3	1,0,0	0,1,3	258	149	1	1.0	0.366,0.0,0.161	1.0,0.0,0.0	-0.158
ENSMUSG00000020640	Itsn2	12	+	4711952	4712640	4711952	4712036	4712466	4712640	29,42,42	43,57,43	63,41,44	32,73,69	579	149	1	1.0	0.148,0.159,0.201	0.336,0.126,0.141	-0.032
ENSMUSG00000028907	Utp11	4	-	124679701	124682323	124679701	124679812	124682192	124682323	17,33,28	231,232,252	22,32,11	233,305,359	2529	149	1	1.0	0.004,0.008,0.007	0.006,0.006,0.002	0.002
ENSMUSG00000028907	Utp11	4	-	124682412	124683348	124682412	124682506	124683234	124683348	10,22,18	187,233,192	13,28,32	215,282,290	877	149	1	1.0	0.009,0.016,0.016	0.01,0.017,0.018	-0.001
ENSMUSG00000030894	Tpp1	7	-	105750179	105751729	105750179	105750330	105751589	105751729	85,70,71	529,704,664	68,74,85	579,817,883	1408	149	1	1.0	0.017,0.01,0.011	0.012,0.009,0.01	0.002
ENSMUSG00000030894	Tpp1	7	-	105751981	105752196	105751981	105752053	105752170	105752196	20,33,22	168,250,248	16,40,42	204,308,336	266	149	1	1.0	0.063,0.069,0.047	0.042,0.068,0.065	0.001
ENSMUSG00000028633	Ctps	4	-	120542530	120542765	120542530	120542627	120542709	120542765	8,0,0	12,21,34	7,0,0	15,38,27	231	149	1	1.0	0.301,0.0,0.0	0.231,0.0,0.0	0.023
ENSMUSG00000025077	Dclre1a	19	-	56540181	56541623	56540181	56540322	56541504	56541623	9,3,12	15,14,10	5,16,23	13,28,25	1331	149	1	1.0	0.063,0.023,0.118	0.041,0.06,0.093	0.003
ENSMUSG00000054115	Skp2	15	-	9111984	9116968	9111984	9113867	9116860	9116968	9,14,4	2,5,3	7,16,0	9,8,6	3142	149	0.771560945508	1.0	0.176,0.117,0.059	0.036,0.087,0.0	0.076
ENSMUSG00000022614	Lmf2	15	-	89354426	89354817	89354426	89354455	89354563	89354817	10,6,9	57,93,89	10,21,24	51,109,131	257	149	1	1.0	0.092,0.036,0.055	0.102,0.1,0.096	-0.038
ENSMUSG00000009640	Dmap1	4	-	117675731	117676517	117675731	117675803	117675949	117676517	6,0,3	41,24,53	10,2,4	47,77,51	295	149	1	1.0	0.069,0.0,0.028	0.097,0.013,0.038	-0.017
ENSMUSG00000009640	Dmap1	4	-	117675949	117676517	117675949	117676135	117676349	117676517	15,35,17	31,37,41	10,27,14	42,44,56	363	149	0.559786236926	1.0	0.166,0.28,0.145	0.089,0.201,0.093	0.069
ENSMUSG00000003068	Stk11	10	+	80126032	80126369	80126032	80126165	80126232	80126369	17,45,23	207,280,290	27,46,35	253,306,370	216	149	1	1.0	0.054,0.1,0.052	0.069,0.094,0.061	-0.006
ENSMUSG00000030008	Pradc1	6	-	85447935	85448591	85447935	85448045	85448490	85448591	9,4,9	5,11,10	2,2,4	6,7,19	594	149	0.150358244323	1.0	0.311,0.084,0.184	0.077,0.067,0.05	0.128
ENSMUSG00000032193	Ldlr	9	+	21738854	21739557	21738854	21738980	21739385	21739557	25,9,16	347,309,416	13,6,14	331,441,446	554	149	1	1.0	0.019,0.008,0.01	0.01,0.004,0.008	0.005
ENSMUSG00000034610	Tut4	4	+	108557321	108559415	108557321	108557474	108558714	108559415	7,1,0	24,27,29	2,3,6	18,29,43	1389	149	1	1.0	0.03,0.004,0.0	0.012,0.011,0.015	-0.001
ENSMUSG00000071647	Eml3	19	+	8939027	8939285	8939027	8939116	8939187	8939285	14,15,7	89,83,87	12,19,10	48,95,74	220	149	1	1.0	0.096,0.109,0.052	0.145,0.119,0.084	-0.03
ENSMUSG00000028521	Slc35d1	4	-	103213870	103214092	103213870	103213957	103214058	103214092	1,0,0	3,8,0	0,0,0	14,11,11	250	149	1	1.0	0.166,0.0,NA	0.0,0.0,0.0	0.083
ENSMUSG00000042390	Gatad2b	3	+	90354307	90355785	90354307	90354510	90355674	90355785	28,24,12	39,40,49	5,17,26	28,64,48	1313	149	1	1.0	0.075,0.064,0.027	0.02,0.029,0.058	0.02
ENSMUSG00000054619	Mettl7a1	15	+	100304922	100305344	100304922	100305074	100305173	100305344	80,85,91	0,0,0	73,82,77	0,1,0	248	149	1	1.0	1.0,1.0,1.0	1.0,0.98,1.0	0.007
ENSMUSG00000020654	Adcy3	12	+	4210771	4211605	4210771	4210891	4211481	4211605	0,4,2	8,10,16	3,2,0	6,25,12	739	149	1	1.0	0.0,0.075,0.025	0.092,0.016,0.0	-0.003
ENSMUSG00000032182	Yipf2	9	-	21588681	21589760	21588681	21589558	21589634	21589760	28,29,22	9,9,10	32,43,49	16,17,14	225	149	1	1.0	0.673,0.681,0.593	0.57,0.626,0.699	0.017
ENSMUSG00000040860	Crocc	4	-	141017853	141018381	141017853	141018033	141018249	141018381	0,0,0	2,3,10	0,1,0	0,2,7	365	149	1	1.0	0.0,0.0,0.0	NA,0.17,0.0	-0.085
ENSMUSG00000040860	Crocc	4	-	141019707	141020489	141019707	141019932	141020273	141020489	0,4,2	2,3,1	0,3,1	2,6,13	490	149	0.874244991059	1.0	0.0,0.288,0.378	0.0,0.132,0.023	0.17
ENSMUSG00000028402	Mpdz	4	-	81283332	81284699	81283332	81283437	81284576	81284699	0,4,0	0,0,3	2,0,0	0,0,4	1288	149	1	1.0	NA,1.0,0.0	1.0,NA,0.0	0.0
ENSMUSG00000022390	Zc3h7b	15	+	81779108	81780609	81779108	81779270	81780403	81780609	0,0,4	41,44,45	0,0,0	29,54,57	1282	149	1	1.0	0.0,0.0,0.01	0.0,0.0,0.0	0.003
ENSMUSG00000022390	Zc3h7b	15	+	81780403	81782059	81780403	81780609	81781958	81782059	12,8,16	30,40,50	12,8,18	35,58,39	1498	149	1	1.0	0.038,0.02,0.031	0.033,0.014,0.044	-0.001
ENSMUSG00000007564	Ppp2r1a	17	+	20958939	20959523	20958939	20959010	20959388	20959523	0,0,4	663,734,758	0,4,0	746,1088,1043	527	149	1	1.0	0.0,0.0,0.001	0.0,0.001,0.0	0.0
ENSMUSG00000028393	Alad	4	-	62510867	62511612	62510867	62510923	62511523	62511612	4,0,6	20,36,55	7,6,14	30,47,40	749	149	1	1.0	0.038,0.0,0.021	0.044,0.025,0.065	-0.025
ENSMUSG00000066150	Slc31a1	4	+	62387866	62391769	62387866	62388035	62388597	62391769	13,3,8	884,942,1048	6,17,7	926,1246,1363	711	149	1	1.0	0.003,0.001,0.002	0.001,0.003,0.001	0.0
ENSMUSG00000030138	Bms1	6	-	118413078	118413919	118413078	118413221	118413730	118413919	10,5,4	56,60,50	8,9,8	49,55,69	658	149	1	1.0	0.039,0.019,0.018	0.036,0.036,0.026	-0.007
ENSMUSG00000026927	Sdccag3	2	-	26385497	26386063	26385497	26385609	26385989	26386063	42,50,40	132,143,156	54,61,69	166,200,171	529	149	1	1.0	0.082,0.09,0.067	0.084,0.079,0.102	-0.009
ENSMUSG00000026927	Sdccag3	2	-	26386654	26387671	26386654	26387311	26387555	26387671	20,31,23	201,163,167	10,37,18	182,252,210	393	149	1	1.0	0.036,0.067,0.05	0.02,0.053,0.031	0.016
ENSMUSG00000027247	Arhgap1	2	+	91651497	91651823	91651497	91651654	91651763	91651823	6,6,14	6,11,22	17,8,34	10,16,16	258	149	0.267703674712	1.0	0.366,0.24,0.269	0.495,0.224,0.551	-0.132
ENSMUSG00000027247	Arhgap1	2	+	91669384	91669729	91669384	91669461	91669651	91669729	0,1,0	132,141,130	2,1,5	116,165,192	339	149	1	1.0	0.0,0.003,0.0	0.008,0.003,0.011	-0.006
ENSMUSG00000028102	Pex11b	3	+	96643574	96644726	96643574	96644015	96644435	96644726	236,203,248	2,2,1	163,274,268	7,0,0	569	149	1	1.0	0.969,0.964,0.985	0.859,1.0,1.0	0.02
ENSMUSG00000041679	Lrrc29	8	-	105313044	105313564	105313044	105313262	105313420	105313564	12,5,9	1,5,6	5,4,12	0,1,0	307	149	1.88047416727e-05	0.00640694393037	0.853,0.327,0.421	1.0,0.66,1.0	-0.353
ENSMUSG00000024382	Ercc3	18	+	32245488	32245919	32245488	32245624	32245751	32245919	4,5,7	71,103,94	6,5,6	82,102,105	276	149	1	1.0	0.03,0.026,0.039	0.038,0.026,0.03	0.0
ENSMUSG00000051517	Arhgef39	4	-	43497086	43497710	43497086	43497316	43497581	43497710	1,2,0	3,0,3	3,6,6	0,4,2	414	149	0.0217614843558	1.0	0.107,1.0,0.0	1.0,0.351,0.519	-0.254
ENSMUSG00000051517	Arhgef39	4	-	43498895	43499337	43498895	43499016	43499242	43499337	0,0,1	2,10,5	0,2,0	2,5,12	375	149	1	1.0	0.0,0.0,0.074	0.0,0.137,0.0	-0.021
ENSMUSG00000036002	Fam214b	4	-	43035835	43037206	43035835	43036804	43037062	43037206	11,37,25	262,320,361	13,16,31	217,369,366	407	149	1	1.0	0.015,0.041,0.025	0.021,0.016,0.03	0.005
ENSMUSG00000028455	Stoml2	4	-	43028937	43029358	43028937	43029066	43029278	43029358	0,1,4	221,292,276	4,4,4	207,302,417	361	149	1	1.0	0.0,0.001,0.006	0.008,0.005,0.004	-0.003
ENSMUSG00000058818	Pirb	7	-	3716033	3717426	3716033	3716217	3716593	3717426	230,186,202	11,43,28	158,210,199	19,23,25	525	149	1	1.0	0.856,0.551,0.672	0.702,0.722,0.693	-0.013
ENSMUSG00000058818	Pirb	7	-	3716033	3717426	3716033	3716336	3716593	3717426	144,137,133	242,206,301	97,121,111	200,280,352	406	149	1	1.0	0.179,0.196,0.14	0.151,0.137,0.104	0.041
ENSMUSG00000058818	Pirb	7	-	3716033	3717426	3716033	3716217	3717117	3717426	1456,1678,1624	0,0,0	1458,1952,1849	5,0,0	1049	149	1	1.0	1.0,1.0,1.0	0.976,1.0,1.0	0.008
ENSMUSG00000058818	Pirb	7	-	3716033	3717426	3716033	3716336	3717117	3717426	1370,1629,1555	60,42,27	1397,1863,1761	14,41,91	930	149	1	1.0	0.785,0.861,0.902	0.941,0.879,0.756	-0.009
ENSMUSG00000058818	Pirb	7	-	3716593	3717426	3716593	3716890	3717117	3717426	489,465,476	739,1161,911	498,578,550	758,1185,1159	376	149	1	1.0	0.208,0.137,0.172	0.207,0.162,0.158	-0.003
ENSMUSG00000040687	Madd	2	-	91157984	91158488	91157984	91158143	91158404	91158488	6,1,2	41,64,48	3,6,4	43,58,60	410	149	1	1.0	0.05,0.006,0.015	0.025,0.036,0.024	-0.005
ENSMUSG00000040687	Madd	2	-	91157984	91158488	91157984	91158143	91158407	91158488	7,2,5	4,2,2	3,6,4	2,5,2	413	149	1	1.0	0.387,0.265,0.474	0.351,0.302,0.419	0.018
ENSMUSG00000040687	Madd	2	-	91157984	91158488	91157984	91158143	91158416	91158488	8,2,10	2,11,6	4,9,4	6,5,13	422	149	0.848475546328	1.0	0.585,0.06,0.37	0.191,0.389,0.098	0.112
ENSMUSG00000078671	Chd2	7	-	73441585	73441799	73441585	73441679	73441768	73441799	63,66,40	0,3,0	81,96,91	0,0,0	238	149	1	1.0	1.0,0.932,1.0	1.0,1.0,1.0	-0.023
ENSMUSG00000036553	Sh3tc1	5	-	35699710	35700407	35699710	35699795	35700256	35700407	134,138,135	0,0,7	137,157,179	2,0,6	610	149	1	1.0	1.0,1.0,0.825	0.944,1.0,0.879	0.001
ENSMUSG00000036553	Sh3tc1	5	-	35699710	35700407	35699710	35699907	35700256	35700407	14,11,16	186,178,231	20,26,29	165,233,265	498	149	1	1.0	0.022,0.018,0.02	0.035,0.032,0.032	-0.013
ENSMUSG00000028423	Nfx1	4	+	41015202	41016150	41015202	41015433	41016076	41016150	15,27,8	17,25,16	17,14,17	25,35,31	792	149	1	1.0	0.142,0.169,0.086	0.113,0.07,0.094	0.04
ENSMUSG00000040044	Orc3	4	-	34597307	34598756	34597307	34597441	34598607	34598756	51,35,20	57,38,66	86,44,70	59,99,79	1315	149	1	1.0	0.092,0.095,0.033	0.142,0.048,0.091	-0.02
ENSMUSG00000024953	Prdx5	19	-	6907241	6908116	6907241	6907280	6907981	6908116	711,683,653	21,14,27	737,888,1037	12,9,31	850	149	1	1.0	0.856,0.895,0.809	0.915,0.945,0.854	-0.051
ENSMUSG00000039205	Ciz1	2	+	32363197	32363656	32363197	32363298	32363622	32363656	189,156,169	0,2,0	158,238,266	0,0,0	473	149	1	1.0	1.0,0.961,1.0	1.0,1.0,1.0	-0.013
ENSMUSG00000039205	Ciz1	2	+	32370863	32371408	32370863	32371101	32371248	32371408	154,130,170	36,70,41	122,133,165	46,60,75	296	149	0.635265871015	1.0	0.683,0.483,0.676	0.572,0.527,0.525	0.073
ENSMUSG00000039205	Ciz1	2	+	32370863	32371408	32370863	32371113	32371248	32371408	141,123,157	14,19,13	115,126,156	10,20,24	284	149	1	1.0	0.841,0.773,0.864	0.858,0.768,0.773	0.026
ENSMUSG00000039205	Ciz1	2	+	32374341	32375572	32374341	32374466	32375484	32375572	51,42,26	142,140,127	46,66,66	110,173,177	1167	149	1	1.0	0.044,0.037,0.025	0.051,0.046,0.045	-0.012
ENSMUSG00000039205	Ciz1	2	+	32376265	32377362	32376265	32376427	32377292	32377362	18,9,37	129,178,168	30,47,48	142,182,216	1014	149	1	1.0	0.02,0.007,0.031	0.03,0.037,0.032	-0.014
ENSMUSG00000040359	Ufl1	4	-	25269027	25270618	25269027	25269174	25270559	25270618	0,0,0	25,42,32	5,3,2	28,23,43	1534	149	1	1.0	0.0,0.0,0.0	0.017,0.013,0.004	-0.011
ENSMUSG00000019971	Cep290	10	+	100510486	100510749	100510486	100510587	100510661	100510749	0,1,0	1,2,3	0,1,0	0,12,4	223	149	1	1.0	0.0,0.25,0.0	NA,0.053,0.0	0.057
ENSMUSG00000019971	Cep290	10	+	100541549	100542524	100541549	100541816	100542416	100542524	2,0,0	4,6,13	0,0,0	14,15,5	749	149	1	1.0	0.09,0.0,0.0	0.0,0.0,0.0	0.03
ENSMUSG00000024830	Rps6kb2	19	-	4158609	4158919	4158609	4158717	4158802	4158919	23,28,16	4,4,0	25,29,21	0,1,0	234	149	0.216979912604	1.0	0.785,0.817,1.0	1.0,0.949,1.0	-0.116
ENSMUSG00000024830	Rps6kb2	19	-	4158609	4158919	4158609	4158717	4158828	4158919	28,32,18	30,57,40	25,36,27	35,55,54	260	149	1	1.0	0.348,0.243,0.205	0.29,0.273,0.223	0.003
ENSMUSG00000028245	Nsmaf	4	-	6417164	6417877	6417164	6417207	6417745	6417877	1,12,6	26,33,34	29,0,5	41,57,68	687	149	1	1.0	0.008,0.073,0.037	0.133,0.0,0.016	-0.01
ENSMUSG00000028245	Nsmaf	4	-	6418471	6421136	6418471	6418523	6420049	6421136	10,7,8	0,0,1	15,7,13	0,0,0	1675	149	1	1.0	1.0,1.0,0.416	1.0,1.0,1.0	-0.195
ENSMUSG00000028245	Nsmaf	4	-	6420049	6421136	6420049	6420140	6421056	6421136	8,3,1	34,61,49	2,2,13	35,45,73	1065	149	1	1.0	0.032,0.007,0.003	0.008,0.006,0.024	0.001
ENSMUSG00000015536	Mocs2	13	+	114825210	114826281	114825210	114825234	114826157	114826281	264,318,316	0,0,1	303,445,389	4,11,21	1072	149	2.59233637556e-06	0.00147141012677	1.0,1.0,0.978	0.913,0.849,0.72	0.165
ENSMUSG00000015536	Mocs2	13	+	114825210	114826281	114825210	114825265	114826157	114826281	218,258,259	3,8,12	240,340,330	4,5,6	1041	149	0.579211755081	1.0	0.912,0.822,0.755	0.896,0.907,0.887	-0.067
ENSMUSG00000015536	Mocs2	13	+	114825210	114826281	114825210	114825361	114826157	114826281	22,29,19	368,390,377	17,28,19	356,486,562	945	149	1	1.0	0.009,0.012,0.008	0.007,0.009,0.005	0.003
ENSMUSG00000015536	Mocs2	13	+	114825210	114826281	114825210	114825361	114826204	114826281	119,162,135	5,3,1	111,174,169	2,2,0	992	149	0.73058596098	1.0	0.781,0.89,0.953	0.893,0.929,1.0	-0.066
ENSMUSG00000028180	Zranb2	3	+	157541699	157543244	157541699	157541869	157543157	157543244	89,72,81	94,143,139	51,88,94	115,155,160	1437	149	1	1.0	0.089,0.05,0.057	0.044,0.056,0.057	0.013
ENSMUSG00000027655	Dhx35	2	+	158826304	158827999	158826304	158826417	158827902	158827999	22,12,4	9,17,23	18,32,21	9,20,10	1634	149	0.375245853761	1.0	0.182,0.06,0.016	0.154,0.127,0.161	-0.061
ENSMUSG00000068245	Phf11d	14	-	59348731	59349388	59348731	59349051	59349221	59349388	519,538,553	341,375,427	711,927,978	548,581,612	319	149	1	1.0	0.416,0.401,0.377	0.377,0.427,0.427	-0.012
ENSMUSG00000068245	Phf11d	14	-	59352650	59353381	59352650	59352782	59353317	59353381	114,118,106	867,928,1041	174,161,203	1214,1682,1779	684	149	1	1.0	0.028,0.027,0.022	0.03,0.02,0.024	0.001
ENSMUSG00000068245	Phf11d	14	-	59355139	59356450	59355139	59355189	59356316	59356450	106,87,60	596,774,759	163,109,121	880,1225,1419	1276	149	1	1.0	0.02,0.013,0.009	0.021,0.01,0.01	0.0
ENSMUSG00000021701	Plk2	13	+	110396275	110396720	110396275	110396392	110396590	110396720	88,50,73	591,447,467	64,106,79	714,803,755	347	149	1	1.0	0.06,0.046,0.063	0.037,0.054,0.043	0.012
ENSMUSG00000021701	Plk2	13	+	110398372	110398808	110398372	110398470	110398678	110398808	358,224,370	691,645,604	202,328,431	923,1060,994	357	149	0.862974368985	1.0	0.178,0.127,0.204	0.084,0.114,0.153	0.053
ENSMUSG00000039103	Nexn	3	-	152236981	152238022	152236981	152237579	152237664	152238022	1,0,2	0,1,0	1,4,3	0,0,1	234	149	1	1.0	1.0,0.0,1.0	1.0,1.0,0.656	-0.219
ENSMUSG00000028034	Fubp1	3	+	152213976	152215630	152213976	152214067	152215591	152215630	9,5,5	183,164,192	22,9,11	132,217,226	1673	149	1	1.0	0.004,0.003,0.002	0.015,0.004,0.004	-0.005
ENSMUSG00000028034	Fubp1	3	+	152231876	152234570	152231876	152232022	152232394	152234570	18,13,3	167,192,206	22,11,32	153,210,201	521	149	1	1.0	0.03,0.019,0.004	0.039,0.015,0.044	-0.015
ENSMUSG00000028034	Fubp1	3	+	152231876	152234570	152231876	152232022	152234523	152234570	300,275,307	9,9,12	320,336,344	3,2,4	2650	149	0.00104669452618	0.20926716116	0.652,0.632,0.59	0.857,0.904,0.829	-0.239
ENSMUSG00000028034	Fubp1	3	+	152232394	152236826	152232394	152234570	152236606	152236826	206,158,224	0,0,1	247,274,235	0,0,0	2185	149	1	1.0	1.0,1.0,0.939	1.0,1.0,1.0	-0.02
ENSMUSG00000025330	Padi4	4	-	140757501	140757925	140757501	140757613	140757821	140757925	0,0,1	6,8,9	0,2,0	1,10,16	357	149	1	1.0	0.0,0.0,0.044	0.0,0.077,0.0	-0.011
ENSMUSG00000039233	Tbce	13	-	14005787	14006007	14005787	14005852	14005942	14006007	6,2,8	59,69,43	3,5,7	69,73,69	239	149	1	1.0	0.06,0.018,0.104	0.026,0.041,0.059	0.019
ENSMUSG00000030871	Ears2	7	-	122044301	122044666	122044301	122044432	122044512	122044666	0,5,0	21,20,25	3,4,1	11,27,25	229	149	1	1.0	0.0,0.14,0.0	0.151,0.088,0.025	-0.041
ENSMUSG00000030871	Ears2	7	-	122046623	122048574	122046623	122046732	122048101	122048574	21,50,34	8,8,11	38,43,64	10,6,2	1518	149	0.244540681607	1.0	0.205,0.38,0.233	0.272,0.413,0.759	-0.209
ENSMUSG00000026708	Cenpl	1	+	161082907	161086338	161082907	161083450	161085987	161086338	39,39,27	9,13,18	32,38,30	12,11,13	2686	149	1	1.0	0.194,0.143,0.077	0.129,0.161,0.113	0.004
ENSMUSG00000027365	Trpm7	2	-	126799168	126799363	126799168	126799234	126799312	126799363	1,2,12	56,60,61	4,8,7	70,82,65	227	149	1	1.0	0.012,0.021,0.114	0.036,0.06,0.066	-0.005
ENSMUSG00000030180	Kdm5a	6	+	120427728	120428377	120427728	120427872	120428217	120428377	0,0,4	30,28,39	0,0,1	29,36,35	494	149	1	1.0	0.0,0.0,0.03	0.0,0.0,0.009	0.007
ENSMUSG00000037475	Thoc2	X	-	41822692	41823546	41822692	41822871	41823361	41823546	10,10,0	16,31,30	11,9,5	36,40,53	639	149	1	1.0	0.127,0.07,0.0	0.067,0.05,0.022	0.019
ENSMUSG00000098754	Prn	2	+	131953008	131956130	131953008	131953582	131954820	131956130	0,4,10	0,0,0	3,8,17	0,2,0	1387	149	1	1.0	NA,1.0,1.0	1.0,0.301,1.0	0.233
ENSMUSG00000020231	Dip2a	10	-	76279705	76279966	76279705	76279786	76279856	76279966	4,0,2	8,22,24	0,5,7	7,21,34	219	149	1	1.0	0.254,0.0,0.054	0.0,0.139,0.123	0.015
ENSMUSG00000032477	Cdc25a	9	+	109889710	109891856	109889710	109889841	109891744	109891856	8,7,8	13,29,17	3,7,4	15,25,33	2052	149	1	1.0	0.043,0.017,0.033	0.014,0.02,0.009	0.017
ENSMUSG00000031993	Snx19	9	+	30432234	30433430	30432234	30432373	30433329	30433430	13,15,25	31,35,55	27,11,21	26,49,80	1105	149	1	1.0	0.054,0.055,0.058	0.123,0.029,0.034	-0.006
ENSMUSG00000062006	Rpl34	3	-	130729050	130729302	130729050	130729150	130729228	130729302	28,22,32	2817,3086,3260	29,35,37	3116,4454,4476	227	149	1	1.0	0.006,0.005,0.006	0.006,0.005,0.005	0.0
ENSMUSG00000053754	Chd8	14	-	52204432	52205506	52204432	52204584	52204789	52205506	22,21,10	73,79,82	18,14,21	83,97,84	354	149	1	1.0	0.113,0.101,0.049	0.084,0.057,0.095	0.009
ENSMUSG00000053754	Chd8	14	-	52204432	52205804	52204432	52205506	52205595	52205804	3,1,2	86,85,93	1,2,4	93,128,135	238	149	1	1.0	0.021,0.007,0.013	0.007,0.01,0.018	0.002
ENSMUSG00000036661	Dennd3	15	+	73568421	73568745	73568421	73568525	73568607	73568745	3,4,0	19,7,22	3,6,6	12,17,30	231	149	0.891511441403	1.0	0.092,0.269,0.0	0.139,0.185,0.114	-0.026
ENSMUSG00000026878	Rab14	2	-	35180204	35183831	35180204	35182447	35183743	35183831	140,106,153	0,5,2	130,178,208	0,0,4	1445	149	0.642241851786	1.0	1.0,0.686,0.887	1.0,1.0,0.843	-0.09
ENSMUSG00000062906	Hdac10	15	-	89124174	89124588	89124174	89124253	89124531	89124588	11,10,11	1,6,2	4,15,18	5,8,2	427	149	0.586470014306	1.0	0.793,0.368,0.657	0.218,0.396,0.758	0.149
ENSMUSG00000062906	Hdac10	15	-	89124174	89124588	89124174	89124428	89124531	89124588	9,5,7	0,0,0	3,9,10	1,0,0	252	149	1	1.0	1.0,1.0,1.0	0.639,1.0,1.0	0.12
ENSMUSG00000062906	Hdac10	15	-	89127593	89128018	89127593	89127691	89127921	89128018	6,2,1	4,18,11	4,5,3	9,6,18	379	149	1	1.0	0.371,0.042,0.035	0.149,0.247,0.061	-0.003
ENSMUSG00000020329	Polrmt	10	-	79736366	79736614	79736366	79736443	79736522	79736614	0,1,2	16,17,16	2,1,4	8,19,37	228	149	1	1.0	0.0,0.037,0.076	0.14,0.033,0.066	-0.042
ENSMUSG00000020329	Polrmt	10	-	79737263	79737509	79737263	79737362	79737456	79737509	4,0,2	26,45,40	8,19,6	19,42,44	243	149	0.00339107633462	0.400994776569	0.086,0.0,0.03	0.205,0.217,0.077	-0.128
ENSMUSG00000020329	Polrmt	10	-	79737263	79737713	79737263	79737362	79737599	79737713	6,1,3	0,1,1	13,22,13	0,0,0	386	149	1	1.0	1.0,0.279,0.537	1.0,1.0,1.0	-0.395
ENSMUSG00000020329	Polrmt	10	-	79737263	79737886	79737263	79737362	79737799	79737886	13,4,9	0,0,0	24,21,14	0,0,1	586	149	1	1.0	1.0,1.0,1.0	1.0,1.0,0.781	0.073
ENSMUSG00000020329	Polrmt	10	-	79737263	79737886	79737263	79737713	79737799	79737886	7,4,6	46,23,63	13,1,2	28,54,41	235	149	1	1.0	0.088,0.099,0.057	0.227,0.012,0.03	-0.008
ENSMUSG00000020329	Polrmt	10	-	79738030	79738804	79738030	79738210	79738681	79738804	0,8,9	0,0,0	13,8,4	2,4,0	620	149	1	1.0	NA,1.0,1.0	0.61,0.325,1.0	0.355
ENSMUSG00000059070	Rpl18	7	+	45719528	45720018	45719528	45719636	45719919	45720018	5,23,13	3200,3812,3883	14,13,33	3037,4877,5015	432	149	1	1.0	0.001,0.002,0.001	0.002,0.001,0.002	-0.0
ENSMUSG00000036775	Decr2	17	-	26083844	26084135	26083844	26083938	26084010	26084135	4,0,1	34,49,56	0,6,5	36,66,41	221	149	1	1.0	0.073,0.0,0.012	0.0,0.058,0.076	-0.016
ENSMUSG00000030357	Fkbp4	6	-	128433525	128433793	128433525	128433609	128433702	128433793	0,0,1	136,193,169	0,0,3	84,165,201	242	149	1	1.0	0.0,0.0,0.004	0.0,0.0,0.009	-0.002
ENSMUSG00000019578	Ubxn6	17	-	56069690	56070985	56069690	56069775	56070887	56070985	42,66,48	0,0,0	64,78,87	0,0,2	1261	149	1	1.0	1.0,1.0,1.0	1.0,1.0,0.837	0.054
ENSMUSG00000015083	C8g	2	-	25498655	25499115	25498655	25498943	25499013	25499115	0,0,0	1,1,1	2,0,0	0,0,1	219	149	1	1.0	0.0,0.0,0.0	1.0,NA,0.0	-0.5
ENSMUSG00000035086	Becn1	11	-	101289782	101290499	101289782	101289925	101290438	101290499	52,51,34	263,289,326	82,46,55	250,371,399	662	149	1	1.0	0.043,0.038,0.023	0.069,0.027,0.03	-0.007
ENSMUSG00000035086	Becn1	11	-	101294000	101295164	101294000	101294147	101294965	101295164	176,137,159	0,0,3	150,184,157	2,0,1	967	149	1	1.0	1.0,1.0,0.891	0.92,1.0,0.96	0.004
ENSMUSG00000035086	Becn1	11	-	101294000	101295164	101294000	101294147	101294969	101295164	178,137,159	322,298,316	150,186,157	280,368,380	971	149	1	1.0	0.078,0.066,0.072	0.076,0.072,0.06	0.003
ENSMUSG00000035086	Becn1	11	-	101294000	101295164	101294000	101294228	101294969	101295164	158,125,149	0,0,0	136,166,140	1,1,1	890	149	1	1.0	1.0,1.0,1.0	0.958,0.965,0.959	0.039
ENSMUSG00000035086	Becn1	11	-	101294000	101295164	101294000	101294147	101295034	101295164	309,284,298	2,3,2	279,355,355	3,1,4	1036	149	1	1.0	0.957,0.932,0.955	0.93,0.981,0.927	0.002
ENSMUSG00000035086	Becn1	11	-	101295533	101296316	101295533	101295624	101296193	101296316	88,122,101	0,0,0	115,157,144	1,0,0	718	149	1	1.0	1.0,1.0,1.0	0.96,1.0,1.0	0.013
ENSMUSG00000035086	Becn1	11	-	101295533	101296316	101295533	101295624	101296257	101296316	104,134,110	217,228,261	121,171,168	204,290,355	782	149	1	1.0	0.084,0.101,0.074	0.102,0.101,0.083	-0.009
ENSMUSG00000035215	Lsm7	10	-	80854617	80855193	80854617	80854708	80855013	80855193	20,21,34	0,0,0	22,30,27	1,0,0	454	149	1	1.0	1.0,1.0,1.0	0.878,1.0,1.0	0.041
ENSMUSG00000014601	Strip1	3	-	107615760	107616608	107615760	107615827	107616507	107616608	16,24,18	77,72,71	28,36,60	89,120,98	829	149	1	1.0	0.036,0.057,0.044	0.054,0.051,0.099	-0.022
ENSMUSG00000032067	Pts	9	-	50524722	50526949	50524722	50524779	50526869	50526949	32,78,50	0,1,0	44,58,61	0,0,0	2239	149	1	1.0	1.0,0.838,1.0	1.0,1.0,1.0	-0.054
ENSMUSG00000003575	Crtc1	8	-	70391860	70392163	70391860	70391911	70392019	70392163	37,36,15	3,5,0	20,22,14	4,0,8	257	149	0.479023783306	1.0	0.877,0.807,1.0	0.744,1.0,0.504	0.145
ENSMUSG00000003575	Crtc1	8	-	70392921	70397954	70392921	70393055	70397745	70397954	23,41,27	16,26,22	49,44,49	6,11,12	4839	149	0.127333962803	1.0	0.042,0.046,0.036	0.201,0.11,0.112	-0.1
ENSMUSG00000006301	Tmbim1	1	-	74291430	74291734	74291430	74291468	74291694	74291734	3,6,1	258,288,346	8,11,4	255,309,362	375	149	1	1.0	0.005,0.008,0.001	0.012,0.014,0.004	-0.005
ENSMUSG00000006301	Tmbim1	1	-	74291694	74292888	74291694	74291734	74292834	74292888	18,24,9	0,0,0	35,13,20	1,1,0	1249	149	1	1.0	1.0,1.0,1.0	0.807,0.608,1.0	0.195
ENSMUSG00000035047	Kri1	9	-	21280163	21280489	21280163	21280259	21280362	21280489	32,20,8	69,88,67	19,25,29	77,108,99	252	149	1	1.0	0.215,0.118,0.066	0.127,0.12,0.148	0.001
ENSMUSG00000035047	Kri1	9	-	21281661	21281911	21281661	21281739	21281814	21281911	0,7,3	73,89,100	8,2,4	81,139,118	224	149	1	1.0	0.0,0.05,0.02	0.062,0.009,0.022	-0.008
ENSMUSG00000024073	Birc6	17	+	74561150	74562101	74561150	74561262	74562018	74562101	8,6,7	11,22,21	10,6,16	23,28,26	905	149	1	1.0	0.107,0.043,0.052	0.067,0.034,0.092	0.003
ENSMUSG00000024073	Birc6	17	+	74618435	74619838	74618435	74618563	74619706	74619838	1,0,8	23,21,29	4,8,9	29,28,31	1292	149	1	1.0	0.005,0.0,0.031	0.016,0.032,0.032	-0.015
ENSMUSG00000032913	Lrig2	3	-	104465486	104467363	104465486	104465768	104467042	104467363	5,4,6	14,14,28	9,20,1	25,18,18	1423	149	1	1.0	0.036,0.029,0.022	0.036,0.104,0.006	-0.02
ENSMUSG00000078762	Haus5	7	-	30659062	30659413	30659062	30659126	30659288	30659413	0,0,0	5,15,6	1,2,0	18,14,11	311	149	1	1.0	0.0,0.0,0.0	0.026,0.064,0.0	-0.03
ENSMUSG00000030409	Dmpk	7	+	19088000	19088264	19088000	19088100	19088187	19088264	9,18,14	3,0,0	22,10,36	0,0,0	236	149	1	1.0	0.654,1.0,1.0	1.0,1.0,1.0	-0.115
ENSMUSG00000030409	Dmpk	7	+	19088000	19088264	19088000	19088109	19088187	19088264	9,18,13	0,0,3	18,10,36	0,0,1	227	149	1	1.0	1.0,1.0,0.74	1.0,1.0,0.959	-0.073
ENSMUSG00000030409	Dmpk	7	+	19091938	19092254	19091938	19092036	19092207	19092254	0,2,2	7,3,13	0,1,2	6,4,18	320	149	1	1.0	0.0,0.237,0.067	0.0,0.104,0.049	0.05
ENSMUSG00000033916	Chmp2a	7	-	13032434	13032821	13032434	13032565	13032641	13032821	18,20,10	763,887,904	21,12,25	957,1194,1366	225	149	1	1.0	0.015,0.015,0.007	0.014,0.007,0.012	0.001
ENSMUSG00000033916	Chmp2a	7	-	13032434	13032821	13032434	13032565	13032791	13032821	905,1040,1040	10,7,7	1140,1438,1409	19,12,9	375	149	1	1.0	0.973,0.983,0.983	0.96,0.979,0.984	0.005
ENSMUSG00000028687	Mutyh	4	+	116816312	116816507	116816312	116816354	116816435	116816507	0,0,1	4,1,0	0,1,0	0,3,6	230	149	1	1.0	0.0,0.0,1.0	NA,0.178,0.0	0.244
ENSMUSG00000028687	Mutyh	4	+	116817887	116818282	116817887	116818037	116818240	116818282	2,3,10	0,0,0	0,0,3	0,2,1	352	149	1	1.0	1.0,1.0,1.0	NA,0.0,0.559	0.72
ENSMUSG00000039354	Smarcal1	1	+	72611294	72613024	72611294	72611435	72612808	72613024	2,0,4	31,25,55	6,13,16	27,38,59	1522	149	1	1.0	0.006,0.0,0.007	0.021,0.032,0.026	-0.022
ENSMUSG00000023944	Hsp90ab1	17	-	45568857	45569387	45568857	45569126	45569239	45569387	56,63,57	2881,3667,3627	55,56,95	2717,4122,4099	262	149	1	1.0	0.011,0.01,0.009	0.011,0.008,0.013	-0.001
ENSMUSG00000023944	Hsp90ab1	17	-	45571412	45571619	45571412	45571481	45571518	45571619	3892,4762,4632	0,0,1	3765,5511,5758	0,0,0	186	149	1	1.0	1.0,1.0,1.0	1.0,1.0,1.0	0.0
ENSMUSG00000023944	Hsp90ab1	17	-	45571412	45571911	45571412	45571619	45571764	45571911	9,11,10	3839,4993,4388	13,26,24	3550,5257,5657	294	149	1	1.0	0.001,0.001,0.001	0.002,0.003,0.002	-0.001
ENSMUSG00000035969	Rusc2	4	+	43426227	43427088	43426227	43426365	43426447	43427088	190,146,185	82,91,133	190,249,232	140,169,182	231	149	0.836144103074	1.0	0.599,0.509,0.473	0.467,0.487,0.451	0.059
ENSMUSG00000038374	Rbm8a	3	+	96631431	96633791	96631431	96631568	96631688	96633791	4,3,2	402,444,469	0,4,0	355,492,553	269	149	1	1.0	0.005,0.004,0.002	0.0,0.004,0.0	0.002
ENSMUSG00000015291	Gdi1	X	+	74307671	74308261	74307671	74307870	74308129	74308261	262,258,293	100,138,152	243,339,376	138,175,256	408	149	0.971434945297	1.0	0.489,0.406,0.413	0.391,0.414,0.349	0.051
ENSMUSG00000015291	Gdi1	X	+	74309075	74310134	74309075	74309175	74309962	74310134	62,70,78	237,236,260	111,83,143	206,293,344	936	149	1	1.0	0.04,0.045,0.046	0.079,0.043,0.062	-0.018
ENSMUSG00000025484	Bet1l	7	-	140854764	140855165	140854764	140854821	140855073	140855165	32,22,44	97,139,103	37,54,77	113,138,155	401	149	1	1.0	0.109,0.056,0.137	0.108,0.127,0.156	-0.03
ENSMUSG00000025484	Bet1l	7	-	140854764	140855165	140854764	140854937	140855073	140855165	18,15,34	0,0,0	21,37,46	0,1,0	285	149	1	1.0	1.0,1.0,1.0	1.0,0.951,1.0	0.016
ENSMUSG00000028107	Tars2	3	-	95748486	95750417	95748486	95748554	95750338	95750417	37,74,52	0,0,1	48,63,39	0,0,0	1933	149	1	1.0	1.0,1.0,0.8	1.0,1.0,1.0	-0.067
ENSMUSG00000028107	Tars2	3	-	95748486	95750417	95748486	95748633	95750338	95750417	28,56,35	42,40,45	39,39,18	26,47,44	1854	149	1	1.0	0.051,0.101,0.059	0.108,0.063,0.032	0.003
ENSMUSG00000005774	Rfx5	3	+	94956486	94956802	94956486	94956606	94956720	94956802	11,13,15	17,15,14	13,20,16	21,25,24	263	149	1	1.0	0.268,0.329,0.378	0.26,0.312,0.274	0.043
ENSMUSG00000005774	Rfx5	3	+	94957781	94961349	94957781	94957885	94958249	94961349	12,11,9	10,20,11	10,19,8	24,29,30	513	149	0.723018284153	1.0	0.258,0.138,0.192	0.108,0.16,0.072	0.083
ENSMUSG00000074240	Cib3	8	-	72205562	72207274	72205562	72205758	72207126	72207274	0,4,0	0,0,0	3,0,6	1,1,0	1517	149	1	1.0	NA,1.0,NA	0.228,0.0,1.0	0.591
ENSMUSG00000028114	Mettl14	3	-	123368296	123371485	123368296	123369690	123371274	123371485	33,33,15	40,37,35	20,42,25	39,44,24	1733	149	1	1.0	0.066,0.071,0.036	0.042,0.076,0.082	-0.009
ENSMUSG00000041264	Uspl1	5	+	149213351	149215434	149213351	149213522	149214022	149215434	152,165,189	20,14,10	149,211,177	20,21,27	649	149	0.516256297121	1.0	0.636,0.73,0.813	0.631,0.698,0.601	0.083
ENSMUSG00000001016	Ilf2	3	+	90486850	90487097	90486850	90486912	90486982	90487097	10,10,26	66,75,80	18,24,28	59,68,59	219	149	0.307150599883	1.0	0.093,0.083,0.181	0.172,0.194,0.244	-0.084
ENSMUSG00000027933	Ints3	3	-	90392527	90392891	90392527	90392600	90392790	90392891	11,1,4	62,61,59	4,2,3	50,65,86	339	149	1	1.0	0.072,0.007,0.029	0.034,0.013,0.015	0.015
ENSMUSG00000042404	Dennd4b	3	+	90277734	90278129	90277734	90277904	90277987	90278129	15,8,5	84,113,116	12,14,10	75,113,152	232	149	1	1.0	0.103,0.043,0.027	0.093,0.074,0.041	-0.012
ENSMUSG00000026127	Imp4	1	+	34443768	34444091	34443768	34443923	34443996	34444091	9,12,10	144,165,181	1,4,7	142,176,241	222	149	1	1.0	0.04,0.047,0.036	0.005,0.015,0.019	0.028
ENSMUSG00000027944	Hax1	3	-	89997386	89998003	89997386	89997565	89997737	89998003	42,33,30	22,39,33	34,57,84	27,46,39	321	149	0.697144423537	1.0	0.47,0.282,0.297	0.369,0.365,0.5	-0.062
ENSMUSG00000027944	Hax1	3	-	89997386	89998003	89997386	89997574	89997737	89998003	35,18,14	390,440,467	22,38,55	372,559,631	312	149	1	1.0	0.041,0.019,0.014	0.027,0.031,0.04	-0.008
ENSMUSG00000027944	Hax1	3	-	89997386	89998003	89997386	89997574	89997801	89998003	304,265,280	7,8,4	258,396,467	5,7,5	376	149	1	1.0	0.945,0.929,0.965	0.953,0.957,0.974	-0.015
ENSMUSG00000064068	Mtx1	3	-	89210106	89210448	89210106	89210183	89210265	89210448	32,15,36	120,123,128	22,53,42	118,174,211	231	149	1	1.0	0.147,0.073,0.154	0.107,0.164,0.114	-0.004
ENSMUSG00000064068	Mtx1	3	-	89212682	89212946	89212682	89212762	89212876	89212946	19,30,40	207,250,237	25,20,26	223,291,319	263	149	1	1.0	0.049,0.064,0.087	0.06,0.037,0.044	0.02
ENSMUSG00000005625	Psmd4	3	-	95032704	95033546	95032704	95032984	95033481	95033546	77,99,97	427,469,495	76,89,132	460,603,585	646	149	1	1.0	0.04,0.046,0.043	0.037,0.033,0.049	0.003
ENSMUSG00000005625	Psmd4	3	-	95033632	95034026	95033632	95033764	95033908	95034026	2,7,10	181,209,192	5,3,19	174,260,292	293	149	1	1.0	0.006,0.017,0.026	0.014,0.006,0.032	-0.001
ENSMUSG00000005625	Psmd4	3	-	95033632	95034026	95033632	95033764	95033917	95034026	12,18,15	359,401,424	12,18,25	292,454,529	302	149	1	1.0	0.016,0.022,0.017	0.02,0.019,0.023	-0.002
ENSMUSG00000005625	Psmd4	3	-	95034941	95035924	95034941	95035010	95035809	95035924	28,43,37	0,0,0	43,37,40	0,0,3	948	149	1	1.0	1.0,1.0,1.0	1.0,1.0,0.677	0.108
ENSMUSG00000068917	Clk2	3	+	89168694	89170115	89168694	89168923	89169614	89170115	37,37,40	37,44,46	42,30,37	38,30,45	840	149	1	1.0	0.151,0.13,0.134	0.164,0.151,0.127	-0.009
ENSMUSG00000068917	Clk2	3	+	89168694	89170115	89168694	89168923	89170048	89170115	63,61,60	31,19,11	64,54,59	18,42,33	1274	149	0.523221835361	1.0	0.192,0.273,0.389	0.294,0.131,0.173	0.085
ENSMUSG00000068917	Clk2	3	+	89169614	89170115	89169614	89169702	89170048	89170115	29,25,21	50,89,49	22,25,25	43,72,70	495	149	1	1.0	0.149,0.078,0.114	0.133,0.095,0.097	0.005
ENSMUSG00000068922	Msto1	3	-	88910625	88911014	88910625	88910810	88910882	88911014	9,2,0	58,68,62	6,5,0	37,74,76	221	149	1	1.0	0.095,0.019,0.0	0.099,0.044,0.0	-0.01
ENSMUSG00000028057	Rit1	3	+	88717325	88717658	88717325	88717470	88717572	88717658	6,16,13	58,35,45	13,20,16	39,58,59	251	149	1	1.0	0.058,0.213,0.146	0.165,0.17,0.139	-0.019
ENSMUSG00000028057	Rit1	3	+	88717325	88717658	88717325	88717470	88717601	88717658	12,7,22	297,370,345	19,24,23	262,405,437	280	149	1	1.0	0.021,0.01,0.033	0.037,0.031,0.027	-0.01
ENSMUSG00000028057	Rit1	3	+	88725994	88726471	88725994	88726068	88726279	88726471	8,14,17	338,368,385	21,10,5	282,474,458	360	149	1	1.0	0.01,0.016,0.018	0.03,0.009,0.004	0.0
ENSMUSG00000028064	Sema4a	3	-	88451344	88451786	88451344	88451450	88451687	88451786	85,57,65	401,398,448	80,61,80	367,445,368	386	149	1	1.0	0.076,0.052,0.053	0.078,0.05,0.077	-0.008
ENSMUSG00000028064	Sema4a	3	-	88451344	88451786	88451344	88451467	88451687	88451786	77,47,54	3,6,3	74,55,75	4,10,3	369	149	1	1.0	0.912,0.76,0.879	0.882,0.69,0.91	0.023
ENSMUSG00000028064	Sema4a	3	-	88451344	88451786	88451344	88451497	88451687	88451786	66,34,44	8,17,12	62,47,56	7,10,7	339	149	0.32092056688	1.0	0.784,0.468,0.617	0.796,0.674,0.779	-0.127
ENSMUSG00000032383	Ppib	9	+	66062988	66065671	66062988	66063082	66065486	66065671	95,155,155	942,1182,1173	119,110,166	1052,1298,1565	2553	149	1	1.0	0.006,0.008,0.008	0.007,0.005,0.006	0.001
ENSMUSG00000001418	Glmp	3	+	88325676	88326312	88325676	88325931	88326114	88326312	21,40,15	473,470,652	34,38,34	478,795,764	332	149	1	1.0	0.02,0.037,0.01	0.031,0.021,0.02	-0.002
ENSMUSG00000001416	Cct3	3	+	88299341	88300991	88299341	88299403	88300799	88300991	57,30,36	497,734,633	63,54,45	584,744,819	1545	149	1	1.0	0.011,0.004,0.005	0.01,0.007,0.005	-0.001
ENSMUSG00000001416	Cct3	3	+	88299341	88300991	88299341	88299403	88300928	88300991	64,40,50	0,1,0	75,71,58	0,2,0	1674	149	1	1.0	1.0,0.781,1.0	1.0,0.76,1.0	0.007
ENSMUSG00000001416	Cct3	3	+	88300799	88300991	88300799	88300850	88300928	88300991	15,23,22	493,737,615	19,22,34	564,766,870	227	149	1	1.0	0.02,0.02,0.023	0.022,0.019,0.025	-0.001
ENSMUSG00000001416	Cct3	3	+	88321013	88321507	88321013	88321145	88321443	88321507	28,25,27	622,722,853	31,15,21	603,919,888	447	149	1	1.0	0.015,0.011,0.01	0.017,0.005,0.008	0.002
ENSMUSG00000028071	Sh2d2a	3	+	87847636	87848539	87847636	87847791	87848357	87848539	1,2,0	2,0,0	2,0,0	0,5,0	715	149	1	1.0	0.094,1.0,NA	1.0,0.0,NA	0.047
ENSMUSG00000028073	Pear1	3	-	87752471	87752836	87752471	87752600	87752707	87752836	1,0,0	2,2,1	0,0,2	0,5,1	256	149	1	1.0	0.225,0.0,0.0	NA,0.0,0.538	-0.194
ENSMUSG00000025579	Gaa	11	+	119273974	119274311	119273974	119274140	119274214	119274311	4,8,2	118,143,119	1,6,1	93,141,144	223	149	1	1.0	0.022,0.036,0.011	0.007,0.028,0.005	0.01
ENSMUSG00000004565	Pnpla6	8	+	3523257	3523867	3523257	3523341	3523757	3523867	2,2,0	15,27,22	2,1,3	13,29,23	565	149	1	1.0	0.034,0.019,0.0	0.039,0.009,0.033	-0.009
ENSMUSG00000040054	Baz2a	10	+	128115024	128116169	128115024	128115085	128116060	128116169	36,39,38	37,24,46	34,60,98	37,52,66	1124	149	1	1.0	0.114,0.177,0.099	0.109,0.133,0.164	-0.005
ENSMUSG00000002332	Dhrs1	14	-	55743657	55745088	55743657	55743801	55744917	55745088	14,4,1	133,158,185	8,2,0	126,183,188	1265	149	1	1.0	0.012,0.003,0.001	0.007,0.001,0.0	0.003
ENSMUSG00000027804	Ppid	3	+	79595201	79597873	79595201	79595308	79597684	79597873	167,159,87	35,68,80	173,186,164	42,85,95	2525	149	1	1.0	0.22,0.121,0.06	0.196,0.114,0.092	-0.0
ENSMUSG00000036620	Mgat4b	11	+	50230960	50231324	50230960	50231101	50231190	50231324	38,77,67	307,280,331	44,67,105	193,308,317	238	149	1	1.0	0.072,0.147,0.112	0.125,0.12,0.172	-0.029
ENSMUSG00000026349	Ccnt2	1	+	127791604	127795800	127791604	127791733	127795254	127795800	41,34,59	0,0,0	50,46,42	0,0,1	3670	149	1	1.0	1.0,1.0,1.0	1.0,1.0,0.63	0.123
ENSMUSG00000027776	Il12a	3	+	68695189	68695346	68695189	68695231	68695304	68695346	16,36,22	136,112,104	56,68,53	288,392,252	222	149	1	1.0	0.073,0.177,0.124	0.115,0.104,0.124	0.01
ENSMUSG00000027776	Il12a	3	+	68695189	68695580	68695189	68695231	68695436	68695580	28,35,28	0,0,3	74,82,70	0,1,4	354	149	1	1.0	1.0,1.0,0.797	1.0,0.972,0.88	-0.018
ENSMUSG00000027776	Il12a	3	+	68695189	68695580	68695189	68695346	68695436	68695580	23,16,23	144,138,117	54,51,57	323,462,283	239	149	1	1.0	0.091,0.067,0.109	0.094,0.064,0.112	-0.001
ENSMUSG00000021820	Camk2g	14	-	20764860	20765479	20764860	20764955	20765395	20765479	5,5,2	12,17,7	10,0,8	11,17,17	589	149	1	1.0	0.095,0.069,0.067	0.187,0.0,0.106	-0.021
ENSMUSG00000037907	Ankrd13b	11	-	77470484	77472378	77470484	77471823	77472301	77472378	35,46,56	5,0,5	37,38,35	0,4,2	627	149	0.82394462663	1.0	0.625,1.0,0.727	1.0,0.693,0.806	-0.049
ENSMUSG00000037907	Ankrd13b	11	-	77472448	77472877	77472448	77472612	77472724	77472877	4,8,11	15,23,16	12,3,3	25,25,20	261	149	0.730813092684	1.0	0.132,0.166,0.282	0.215,0.064,0.079	0.074
ENSMUSG00000037907	Ankrd13b	11	-	77473010	77473411	77473010	77473168	77473280	77473411	7,1,4	4,16,21	7,1,4	12,27,10	261	149	1	1.0	0.5,0.034,0.098	0.25,0.021,0.186	0.058
ENSMUSG00000037907	Ankrd13b	11	-	77473010	77473411	77473010	77473200	77473280	77473411	6,1,6	0,0,2	7,1,2	0,2,0	229	149	1	1.0	1.0,1.0,0.661	1.0,0.245,1.0	0.139
ENSMUSG00000034771	Tle2	10	+	81580256	81580667	81580256	81580298	81580483	81580667	7,7,13	0,0,0	3,12,14	0,0,1	334	149	1	1.0	1.0,1.0,1.0	1.0,1.0,0.862	0.046
ENSMUSG00000034771	Tle2	10	+	81580256	81580667	81580256	81580331	81580483	81580667	4,7,10	2,4,0	3,10,12	2,3,0	301	149	0.815655827624	1.0	0.497,0.464,1.0	0.426,0.623,1.0	-0.029
ENSMUSG00000034771	Tle2	10	+	81580256	81581755	81580256	81580667	81581644	81581755	0,4,10	0,1,0	3,7,9	0,0,0	1126	149	1	1.0	NA,0.346,1.0	1.0,1.0,1.0	-0.327
ENSMUSG00000034771	Tle2	10	+	81582412	81582886	81582412	81582457	81582736	81582886	0,0,0	8,8,16	2,1,2	7,12,11	428	149	1	1.0	0.0,0.0,0.0	0.09,0.028,0.06	-0.059
ENSMUSG00000034771	Tle2	10	+	81587091	81587800	81587091	81587341	81587552	81587800	6,4,11	3,3,3	2,2,4	7,0,4	360	149	0.38566460556	1.0	0.453,0.356,0.603	0.106,1.0,0.293	0.004
ENSMUSG00000054405	Dnajc8	4	+	132544055	132544751	132544055	132544122	132544656	132544751	28,24,22	185,240,241	19,22,22	256,304,286	683	149	1	1.0	0.032,0.021,0.02	0.016,0.016,0.017	0.008
ENSMUSG00000034432	Cops8	1	+	90604374	90605512	90604374	90604445	90605463	90605512	28,27,38	177,227,233	34,22,47	193,320,319	1167	149	1	1.0	0.02,0.015,0.02	0.022,0.009,0.018	0.002
ENSMUSG00000027710	Acad9	3	+	36074349	36075343	36074349	36074456	36075242	36075343	0,2,2	27,30,34	6,0,0	31,46,36	935	149	1	1.0	0.0,0.011,0.009	0.03,0.0,0.0	-0.003
ENSMUSG00000027710	Acad9	3	+	36087759	36088614	36087759	36087799	36088487	36088614	24,11,31	38,66,46	16,17,18	74,64,61	837	149	1	1.0	0.101,0.029,0.107	0.037,0.045,0.05	0.035
ENSMUSG00000021123	Rdh12	12	+	79211387	79212757	79211387	79211543	79212652	79212757	8,9,15	10,5,4	6,21,14	2,8,8	1258	149	0.780839973864	1.0	0.087,0.176,0.308	0.262,0.237,0.172	-0.033
ENSMUSG00000000148	Brat1	5	+	140710137	140711653	140710137	140710292	140711505	140711653	4,4,9	28,13,10	6,15,13	21,23,18	1362	149	1	1.0	0.015,0.033,0.09	0.03,0.067,0.073	-0.011
ENSMUSG00000000148	Brat1	5	+	140712504	140713172	140712504	140712877	140713052	140713172	1,0,0	14,19,6	1,2,7	11,29,26	324	149	1	1.0	0.032,0.0,0.0	0.04,0.031,0.11	-0.05
ENSMUSG00000000148	Brat1	5	+	140712504	140713172	140712504	140712901	140713052	140713172	1,0,0	2,7,9	1,0,4	1,0,0	300	149	1	1.0	0.199,0.0,0.0	0.332,NA,1.0	-0.6
ENSMUSG00000025766	D3Ertd751e	3	+	41756048	41758939	41756048	41756129	41758623	41758939	21,41,28	0,2,0	31,56,47	1,1,2	2643	149	0.178904997084	1.0	1.0,0.536,1.0	0.636,0.759,0.57	0.19
ENSMUSG00000038822	Hace1	10	+	45700953	45709994	45700953	45701024	45709880	45709994	30,36,50	15,22,25	101,51,48	16,19,36	9005	149	1	1.0	0.032,0.026,0.032	0.095,0.043,0.022	-0.023
ENSMUSG00000032399	Rpl4	9	+	64175193	64175722	64175193	64175300	64175583	64175722	160,158,187	2130,2300,2424	229,213,218	2130,3030,3102	432	149	1	1.0	0.025,0.023,0.026	0.036,0.024,0.024	-0.003
ENSMUSG00000026200	Glb1l	1	-	75208686	75209222	75208686	75208837	75209055	75209222	8,2,5	18,15,23	4,6,14	10,17,20	367	149	0.59394401109	1.0	0.153,0.051,0.081	0.14,0.125,0.221	-0.067
ENSMUSG00000024130	Abca3	17	+	24366085	24366933	24366085	24366213	24366767	24366933	12,21,3	59,62,55	11,12,11	55,88,81	703	149	1	1.0	0.041,0.067,0.011	0.041,0.028,0.028	0.007
ENSMUSG00000024924	Vldlr	19	+	27217019	27217696	27217019	27217132	27217542	27217696	0,0,3	0,0,0	4,1,2	0,1,0	559	149	1	1.0	NA,NA,1.0	1.0,0.21,1.0	0.263
ENSMUSG00000024924	Vldlr	19	+	27245534	27247090	27245534	27245681	27247009	27247090	2,0,0	0,4,1	2,0,0	2,2,12	1477	149	1	1.0	1.0,0.0,0.0	0.092,0.0,0.0	0.303
ENSMUSG00000046111	Cep295	9	-	15317458	15317767	15317458	15317593	15317673	15317767	1,1,3	7,0,13	6,3,8	1,10,9	229	149	0.137950223321	1.0	0.085,1.0,0.131	0.796,0.163,0.366	-0.036
ENSMUSG00000037326	Capn15	17	-	25959806	25960563	25959806	25959985	25960064	25960563	7,1,10	13,9,22	12,6,11	15,15,30	228	149	0.933452653357	1.0	0.26,0.068,0.229	0.343,0.207,0.193	-0.062
ENSMUSG00000037326	Capn15	17	-	25959806	25960563	25959806	25959985	25960336	25960563	60,60,77	3,1,1	58,40,59	0,1,0	500	149	1	1.0	0.856,0.947,0.958	1.0,0.923,1.0	-0.054
ENSMUSG00000037326	Capn15	17	-	25960064	25960563	25960064	25960231	25960336	25960563	49,57,66	1,0,1	41,33,46	0,0,1	254	149	1	1.0	0.966,1.0,0.975	1.0,1.0,0.964	-0.008
ENSMUSG00000037326	Capn15	17	-	25962670	25963145	25962670	25962894	25962961	25963145	8,10,6	40,18,38	9,7,6	23,45,40	216	149	1	1.0	0.121,0.277,0.098	0.213,0.097,0.094	0.031
ENSMUSG00000062127	Cttnbp2nl	3	-	105007947	105011423	105007947	105008055	105011192	105011423	12,10,7	66,61,73	7,2,5	64,79,86	3286	149	1	1.0	0.008,0.007,0.004	0.005,0.001,0.003	0.003
ENSMUSG00000033191	Tie1	4	-	118478861	118479903	118478861	118479152	118479612	118479903	0,0,0	0,3,2	0,0,2	5,0,1	609	149	1	1.0	NA,0.0,0.0	0.0,NA,0.329	-0.165
ENSMUSG00000019929	Dcn	10	+	97509964	97513737	97509964	97510058	97513598	97513737	0,8,0	9,33,20	0,0,0	15,28,46	3689	149	1	1.0	0.0,0.01,0.0	0.0,0.0,0.0	0.003
ENSMUSG00000027615	Hps3	3	-	20012696	20014203	20012696	20012930	20014022	20014203	177,179,158	46,39,61	189,221,218	35,53,50	1241	149	0.862023643733	1.0	0.316,0.355,0.237	0.393,0.334,0.344	-0.054
ENSMUSG00000027615	Hps3	3	-	20028959	20029318	20028959	20029045	20029146	20029318	0,0,3	56,56,43	2,0,1	62,69,81	250	149	1	1.0	0.0,0.0,0.04	0.019,0.0,0.007	0.005
ENSMUSG00000027615	Hps3	3	-	20030313	20030805	20030313	20030409	20030558	20030805	93,75,62	2,4,7	51,90,106	6,10,6	298	149	0.937952672267	1.0	0.959,0.904,0.816	0.81,0.818,0.898	0.051
ENSMUSG00000032553	Srprb	9	-	103197537	103198866	103197537	103197620	103198788	103198866	31,22,25	153,166,217	34,21,41	128,204,212	1317	149	1	1.0	0.022,0.015,0.013	0.029,0.012,0.021	-0.004
ENSMUSG00000001034	Mapk7	11	-	61489848	61490504	61489848	61489928	61490345	61490504	393,424,482	0,1,0	442,411,605	3,0,1	566	149	1	1.0	1.0,0.991,1.0	0.975,1.0,0.994	0.007
ENSMUSG00000001034	Mapk7	11	-	61492903	61494266	61492903	61493069	61493505	61494266	38,43,48	3,3,4	49,38,41	11,6,7	585	149	0.0592427745365	1.0	0.763,0.785,0.753	0.532,0.617,0.599	0.184
ENSMUSG00000001034	Mapk7	11	-	61492903	61494266	61492903	61493069	61493523	61494266	41,49,56	13,16,16	55,41,45	15,16,9	603	149	1	1.0	0.438,0.431,0.464	0.475,0.388,0.553	-0.028
ENSMUSG00000001034	Mapk7	11	-	61492903	61494266	61492903	61493185	61493523	61494266	38,41,36	0,6,3	40,26,34	0,0,1	487	149	0.0524562385263	1.0	1.0,0.676,0.786	1.0,1.0,0.912	-0.15
ENSMUSG00000001034	Mapk7	11	-	61492903	61494266	61492903	61493061	61493646	61494266	75,92,82	0,0,0	101,83,96	0,0,3	734	149	1	1.0	1.0,1.0,1.0	1.0,1.0,0.867	0.044
ENSMUSG00000001034	Mapk7	11	-	61492903	61494266	61492903	61493069	61493646	61494266	75,92,76	45,76,54	95,80,96	54,62,89	726	149	1	1.0	0.255,0.199,0.224	0.265,0.209,0.181	0.008
ENSMUSG00000001034	Mapk7	11	-	61492903	61494266	61492903	61493185	61493646	61494266	72,84,56	1,0,0	80,65,85	1,3,0	610	149	1	1.0	0.946,1.0,1.0	0.951,0.841,1.0	0.051
ENSMUSG00000026360	Rgs2	1	-	144002779	144003053	144002779	144002841	144002951	144003053	22,20,34	63,59,96	21,45,59	107,142,146	259	149	1	1.0	0.167,0.163,0.169	0.101,0.154,0.189	0.018
ENSMUSG00000044258	Ctla2a	13	-	60935546	60936075	60935546	60935669	60935957	60936075	25,14,42	197,219,307	26,43,51	254,384,554	437	149	1	1.0	0.041,0.021,0.045	0.034,0.037,0.03	0.002
ENSMUSG00000003778	Brd8	18	-	34608417	34609949	34608417	34608627	34609804	34609949	104,118,154	27,31,27	107,150,144	35,45,36	1326	149	0.985012803045	1.0	0.302,0.3,0.391	0.256,0.272,0.31	0.052
ENSMUSG00000052488	Cherp	8	-	72469863	72470227	72469863	72470015	72470089	72470227	7,13,12	96,96,80	17,7,20	86,76,97	223	149	1	1.0	0.046,0.083,0.091	0.117,0.058,0.121	-0.025
ENSMUSG00000062753	AI413582	17	-	27563768	27564410	27563768	27564016	27564384	27564410	27,40,19	1,0,1	35,32,44	0,0,0	517	149	1	1.0	0.886,1.0,0.846	1.0,1.0,1.0	-0.089
ENSMUSG00000062753	AI413582	17	-	27564148	27564410	27564148	27564215	27564384	27564410	187,206,225	50,77,34	220,260,313	39,57,75	318	149	1	1.0	0.637,0.556,0.756	0.726,0.681,0.662	-0.04
ENSMUSG00000062753	AI413582	17	-	27564148	27564410	27564148	27564254	27564384	27564410	20,41,18	481,449,471	19,33,32	454,570,698	279	149	1	1.0	0.022,0.046,0.02	0.022,0.03,0.024	0.004
ENSMUSG00000031342	Gpm6b	X	+	166385390	166388988	166385390	166385481	166386951	166388988	20,24,35	0,0,0	23,38,38	0,2,0	1619	149	1	1.0	1.0,1.0,1.0	1.0,0.636,1.0	0.121
ENSMUSG00000005506	Celf1	2	+	91013237	91019497	91013237	91013402	91013490	91019497	18,11,9	31,37,22	22,16,12	33,27,54	237	149	1	1.0	0.267,0.157,0.205	0.295,0.271,0.123	-0.02
ENSMUSG00000005506	Celf1	2	+	91013237	91019497	91013237	91013402	91016565	91019497	653,703,671	59,48,74	613,833,787	53,75,99	3312	149	1	1.0	0.332,0.397,0.29	0.342,0.333,0.263	0.027
ENSMUSG00000040928	S100pbp	4	-	129180188	129181840	129180188	129180271	129181741	129181840	33,45,27	19,31,24	28,60,60	26,32,24	1619	149	1	1.0	0.138,0.118,0.094	0.09,0.147,0.187	-0.025
ENSMUSG00000040928	S100pbp	4	-	129181741	129182532	129181741	129181840	129181966	129182532	22,32,29	17,9,8	30,51,30	14,28,12	275	149	1	1.0	0.412,0.658,0.663	0.537,0.497,0.575	0.041
ENSMUSG00000040928	S100pbp	4	-	129181966	129182532	129181966	129182100	129182208	129182532	28,48,26	0,2,0	33,42,35	0,6,7	257	149	0.0184653948693	1.0	1.0,0.933,1.0	1.0,0.802,0.744	0.129
ENSMUSG00000040928	S100pbp	4	-	129181966	129182532	129181966	129182100	129182331	129182532	46,78,39	10,3,4	43,69,97	5,13,7	380	149	1	1.0	0.643,0.911,0.793	0.771,0.675,0.845	0.019
ENSMUSG00000027087	Itgav	2	+	83803239	83806916	83803239	83803336	83806632	83806916	3436,3595,3639	25,23,17	3527,4591,4423	23,45,36	3445	149	1	1.0	0.856,0.871,0.903	0.869,0.815,0.842	0.035
ENSMUSG00000027366	Sppl2a	2	-	126919638	126920414	126919638	126919740	126920317	126920414	11,28,15	1044,1200,1186	11,11,7	1191,1789,1584	726	149	1	1.0	0.002,0.005,0.003	0.002,0.001,0.001	0.002
ENSMUSG00000025262	Fam120c	X	+	151467299	151467856	151467299	151467438	151467798	151467856	4,2,0	0,0,2	2,0,2	0,0,1	509	149	1	1.0	1.0,1.0,0.0	1.0,NA,0.369	-0.018
ENSMUSG00000029029	Wrap73	4	+	154152792	154154640	154152792	154152870	154154534	154154640	11,4,14	38,43,52	11,18,17	28,64,54	1813	149	1	1.0	0.023,0.008,0.022	0.031,0.023,0.025	-0.009
ENSMUSG00000029029	Wrap73	4	+	154155240	154156292	154155240	154155366	154156100	154156292	15,14,4	42,33,46	6,16,13	31,38,61	883	149	1	1.0	0.057,0.067,0.014	0.032,0.066,0.035	0.002
ENSMUSG00000027330	Cdc25b	2	+	131192556	131193148	131192556	131192688	131193067	131193148	2,0,2	1,6,8	0,2,4	2,3,4	528	149	1	1.0	0.361,0.0,0.066	0.0,0.158,0.22	0.016
ENSMUSG00000058407	Txndc9	1	-	37987393	37990457	37987393	37987779	37990202	37990457	27,53,66	340,333,414	49,82,59	345,509,528	2572	149	1	1.0	0.005,0.009,0.009	0.008,0.009,0.006	0.0
ENSMUSG00000058407	Txndc9	1	-	37993991	37995841	37993991	37994110	37995632	37995841	109,126,83	396,408,356	72,128,123	368,477,530	1671	149	1	1.0	0.024,0.027,0.02	0.017,0.023,0.02	0.004
ENSMUSG00000066621	Tecpr1	5	-	144196131	144196458	144196131	144196251	144196351	144196458	12,13,16	59,39,44	18,18,23	67,67,82	249	149	1	1.0	0.109,0.166,0.179	0.138,0.138,0.144	0.011
ENSMUSG00000066621	Tecpr1	5	-	144214055	144214419	144214055	144214156	144214244	144214419	3,1,1	69,64,48	3,3,4	43,56,114	237	149	1	1.0	0.027,0.01,0.013	0.042,0.033,0.022	-0.016
ENSMUSG00000066621	Tecpr1	5	-	144216902	144217408	144216902	144217025	144217225	144217408	1,1,3	60,47,39	8,0,5	35,32,53	349	149	1	1.0	0.007,0.009,0.032	0.089,0.0,0.039	-0.027
ENSMUSG00000027360	Hdc	2	-	126604240	126606482	126604240	126604375	126606359	126606482	11,27,17	136,157,171	31,20,35	199,284,333	2133	149	1	1.0	0.006,0.012,0.007	0.011,0.005,0.007	0.001
ENSMUSG00000020413	Hus1	11	-	8993136	8996932	8993136	8996346	8996783	8996932	12,35,62	0,1,0	45,80,58	0,0,0	586	149	1	1.0	1.0,0.899,1.0	1.0,1.0,1.0	-0.034
ENSMUSG00000030094	Xpc	6	-	91496087	91498190	91496087	91496169	91498029	91498190	16,16,15	18,14,14	12,9,9	10,21,18	2009	149	1	1.0	0.062,0.078,0.074	0.082,0.031,0.036	0.022
ENSMUSG00000039701	Usp53	3	-	122961154	122961432	122961154	122961237	122961318	122961432	1,0,3	4,2,4	0,0,0	9,11,7	230	149	0.910997562283	1.0	0.139,0.0,0.327	0.0,0.0,0.0	0.155
ENSMUSG00000038618	Rassf7	7	+	141217885	141218168	141217885	141218017	141218089	141218168	1,4,1	2,3,7	2,0,0	2,1,0	221	149	1	1.0	0.252,0.473,0.088	0.403,0.0,NA	0.069
ENSMUSG00000033434	Gtpbp6	5	-	110104267	110104658	110104267	110104420	110104509	110104658	20,27,22	48,43,64	35,33,43	54,72,95	238	149	1	1.0	0.207,0.282,0.177	0.289,0.223,0.221	-0.022
ENSMUSG00000024186	Rgs11	17	+	26203295	26203512	26203295	26203392	26203461	26203512	5,2,2	0,3,0	2,3,0	0,0,0	218	149	1	1.0	1.0,0.313,1.0	1.0,1.0,NA	-0.229
ENSMUSG00000025647	Shisa5	9	+	109055977	109056505	109055977	109056093	109056286	109056505	14,8,30	1110,1234,1301	30,21,30	1180,1711,2006	342	149	1	1.0	0.005,0.003,0.01	0.011,0.005,0.006	-0.001
ENSMUSG00000027676	Ccdc39	3	-	33830024	33830760	33830024	33830157	33830656	33830760	1,1,0	0,0,0	0,0,2	1,0,0	648	149	1	1.0	1.0,1.0,NA	0.0,NA,1.0	0.5
ENSMUSG00000058586	Serhl	15	+	83101643	83101985	83101643	83101793	83101871	83101985	4,10,3	39,39,46	3,1,5	32,77,63	227	149	1	1.0	0.063,0.144,0.041	0.058,0.008,0.05	0.044
ENSMUSG00000006763	Saal1	7	-	46699635	46701961	46699635	46699718	46701780	46701961	8,22,4	16,33,23	23,24,32	23,33,41	2211	149	1	1.0	0.033,0.043,0.012	0.063,0.047,0.05	-0.024
ENSMUSG00000002395	Use1	8	+	71367643	71367848	71367643	71367693	71367769	71367848	27,32,35	305,323,305	18,24,33	290,386,472	225	149	1	1.0	0.055,0.062,0.071	0.039,0.04,0.044	0.022
ENSMUSG00000002395	Use1	8	+	71368849	71369303	71368849	71368877	71369131	71369303	116,109,85	74,80,62	106,119,146	72,113,97	403	149	1	1.0	0.367,0.335,0.336	0.352,0.28,0.358	0.016
ENSMUSG00000061689	Dlgap4	2	+	156748022	156748420	156748022	156748102	156748331	156748420	50,69,90	1,0,3	46,64,70	1,0,0	378	149	1	1.0	0.952,1.0,0.922	0.948,1.0,1.0	-0.025
ENSMUSG00000061689	Dlgap4	2	+	156748943	156749356	156748943	156749020	156749249	156749356	654,725,773	1,2,4	690,1081,1083	0,0,0	378	149	1	1.0	0.996,0.993,0.987	1.0,1.0,1.0	-0.008
ENSMUSG00000041268	Dmxl2	9	-	54367553	54369262	54367553	54367771	54369209	54369262	169,167,124	19,19,21	164,205,191	24,26,36	1587	149	1	1.0	0.455,0.452,0.357	0.391,0.425,0.332	0.039
ENSMUSG00000074272	Ceacam1	7	-	25464848	25466437	25464848	25464880	25466316	25466437	9,5,6	7,22,10	7,2,4	5,12,15	1585	149	1	1.0	0.108,0.021,0.053	0.116,0.015,0.024	0.009
ENSMUSG00000031311	Nono	X	+	101444687	101445334	101444687	101444790	101445294	101445334	47,58,56	525,604,620	48,45,62	595,927,1100	653	149	1	1.0	0.02,0.021,0.02	0.018,0.011,0.013	0.006
ENSMUSG00000075376	Rc3h2	2	-	37389584	37389890	37389584	37389774	37389856	37389890	19,15,10	0,0,0	6,22,29	0,1,0	231	149	1	1.0	1.0,1.0,1.0	1.0,0.934,1.0	0.022
ENSMUSG00000040562	Gstm2	3	-	107985617	107986109	107985617	107985682	107986033	107986109	9,11,1	51,64,74	15,6,13	72,94,117	500	149	1	1.0	0.05,0.049,0.004	0.058,0.019,0.032	-0.002
ENSMUSG00000079487	Med12	X	+	101293957	101294175	101293957	101294012	101294087	101294175	74,57,101	21,22,16	55,82,99	12,15,18	224	149	0.88530351978	1.0	0.701,0.633,0.808	0.753,0.784,0.785	-0.06
ENSMUSG00000078122	F630028O10Rik	X	+	96240412	96243636	96240412	96240513	96241037	96243636	19,20,22	28,14,10	16,23,21	27,14,10	673	149	1	1.0	0.131,0.24,0.328	0.116,0.267,0.317	-0.0
ENSMUSG00000057421	Las1l	X	-	95947769	95950446	95947769	95947855	95950336	95950446	4,13,10	34,36,36	17,12,6	32,39,58	2630	149	1	1.0	0.007,0.02,0.015	0.029,0.017,0.006	-0.003
ENSMUSG00000057421	Las1l	X	-	95953221	95955211	95953221	95953303	95955141	95955211	0,1,4	18,22,29	6,4,2	7,26,20	1987	149	1	1.0	0.0,0.003,0.01	0.06,0.011,0.007	-0.022
ENSMUSG00000038335	Tsr1	11	+	74907823	74908120	74907823	74907964	74908045	74908120	26,39,10	32,52,44	30,43,36	34,31,67	230	149	0.497450532909	1.0	0.345,0.327,0.128	0.364,0.473,0.258	-0.098
ENSMUSG00000042066	Tmcc2	1	-	132358902	132361215	132358902	132359038	132360274	132361215	13,28,24	11,7,11	14,36,24	11,21,10	1385	149	1	1.0	0.113,0.301,0.19	0.12,0.156,0.205	0.041
ENSMUSG00000030815	Phkg2	7	+	127577534	127578029	127577534	127577646	127577974	127578029	64,50,66	5,1,3	69,72,74	4,9,5	477	149	0.53288019243	1.0	0.8,0.94,0.873	0.843,0.714,0.822	0.078
ENSMUSG00000030815	Phkg2	7	+	127577534	127578029	127577534	127577688	127577974	127578029	39,40,44	0,1,0	47,37,47	1,0,2	435	149	1	1.0	1.0,0.932,1.0	0.942,1.0,0.889	0.034
ENSMUSG00000030815	Phkg2	7	+	127577534	127578029	127577534	127577710	127577974	127578029	34,29,35	71,78,89	38,33,33	67,93,100	413	149	1	1.0	0.147,0.118,0.124	0.17,0.113,0.106	0.0
ENSMUSG00000026520	Pycr2	1	+	180906162	180906687	180906162	180906384	180906594	180906687	1,12,2	98,144,105	6,5,11	89,153,127	359	149	1	1.0	0.004,0.033,0.008	0.027,0.013,0.035	-0.01
ENSMUSG00000026860	Sh3glb2	2	-	30345698	30346453	30345698	30345939	30346352	30346453	22,19,11	78,69,80	7,18,23	50,79,83	562	149	1	1.0	0.07,0.068,0.035	0.036,0.057,0.068	0.004
ENSMUSG00000025332	Kdm5c	X	+	152244872	152245283	152244872	152244996	152245101	152245283	0,1,0	148,151,126	3,1,4	96,163,165	254	149	1	1.0	0.0,0.004,0.0	0.018,0.004,0.014	-0.011
ENSMUSG00000025268	Maged2	X	-	150808720	150809152	150808720	150808783	150809109	150809152	3,9,4	39,78,68	3,7,8	67,83,80	475	149	1	1.0	0.024,0.035,0.018	0.014,0.026,0.03	0.002
ENSMUSG00000001962	Fam50a	X	+	74314863	74315572	74314863	74314963	74315426	74315572	16,2,18	115,157,154	13,10,19	94,146,140	612	149	1	1.0	0.033,0.003,0.028	0.033,0.016,0.032	-0.006
ENSMUSG00000001962	Fam50a	X	+	74318814	74319098	74318814	74318869	74319049	74319098	5,2,6	195,190,215	3,3,7	168,230,221	329	149	1	1.0	0.011,0.005,0.012	0.008,0.006,0.014	0.0
ENSMUSG00000028689	Ccdc163	4	+	116709239	116709619	116709239	116709273	116709437	116709619	7,2,4	11,2,7	4,7,7	4,17,10	313	149	1	1.0	0.233,0.323,0.214	0.323,0.164,0.25	0.011
ENSMUSG00000008682	Rpl10	X	+	74271659	74271907	74271659	74271718	74271799	74271907	172,146,173	6158,7456,7338	160,199,235	6291,9139,9437	230	149	1	1.0	0.018,0.013,0.015	0.016,0.014,0.016	0.0
ENSMUSG00000020964	Sel1l	12	-	91813831	91814693	91813831	91814004	91814618	91814693	11,8,9	126,181,137	6,15,15	165,184,237	763	149	1	1.0	0.017,0.009,0.013	0.007,0.016,0.012	0.001
ENSMUSG00000031387	Renbp	X	-	73929115	73930517	73929115	73930262	73930407	73930517	17,17,18	609,654,628	21,27,21	614,773,781	294	149	1	1.0	0.014,0.013,0.014	0.017,0.017,0.013	-0.002
ENSMUSG00000031388	Naa10	X	-	73919501	73919869	73919501	73919540	73919753	73919869	7,4,2	0,1,0	7,2,2	2,1,1	362	149	0.050580376212	1.0	1.0,0.622,1.0	0.59,0.452,0.452	0.376
ENSMUSG00000031388	Naa10	X	-	73919501	73919869	73919501	73919546	73919753	73919869	5,3,2	14,37,29	2,1,2	30,45,33	356	149	1	1.0	0.13,0.033,0.028	0.027,0.009,0.025	0.043
ENSMUSG00000002014	Ssr4	X	+	73787183	73788953	73787183	73787306	73788834	73788953	68,65,61	533,575,640	77,60,73	559,826,879	1677	149	1	1.0	0.011,0.01,0.008	0.012,0.006,0.007	0.001
ENSMUSG00000002014	Ssr4	X	+	73789799	73790424	73789799	73789874	73790358	73790424	110,117,100	2,0,0	81,101,136	0,2,0	633	149	1	1.0	0.928,1.0,1.0	1.0,0.922,1.0	0.002
ENSMUSG00000022800	Fyttd1	16	+	32898373	32898939	32898373	32898470	32898877	32898939	39,50,37	81,76,77	39,46,26	67,113,89	556	149	1	1.0	0.114,0.15,0.114	0.135,0.098,0.073	0.024
ENSMUSG00000014856	Tmem208	8	+	105328321	105328692	105328321	105328458	105328607	105328692	38,31,33	187,177,214	25,39,34	204,227,216	298	149	1	1.0	0.092,0.081,0.072	0.058,0.079,0.073	0.012
ENSMUSG00000014856	Tmem208	8	+	105328321	105328692	105328321	105328484	105328607	105328692	30,25,23	3,7,6	18,29,27	5,15,15	272	149	0.0891096476079	1.0	0.846,0.662,0.677	0.664,0.514,0.496	0.17
ENSMUSG00000034893	Cog3	14	-	75707089	75708049	75707089	75707188	75707921	75708049	25,17,16	44,83,51	23,25,39	34,57,73	882	149	1	1.0	0.088,0.033,0.05	0.103,0.069,0.083	-0.028
ENSMUSG00000021500	Ddx46	13	+	55659019	55660799	55659019	55659098	55660716	55660799	22,22,22	71,82,77	32,24,42	77,90,85	1767	149	1	1.0	0.025,0.022,0.024	0.034,0.022,0.04	-0.008
ENSMUSG00000004947	Dtx2	5	+	136026469	136028572	136026469	136026607	136028498	136028572	99,152,161	155,166,233	100,132,191	140,226,233	2040	149	1	1.0	0.045,0.063,0.048	0.05,0.041,0.056	0.003
ENSMUSG00000004947	Dtx2	5	+	136026469	136028572	136026469	136026607	136028501	136028572	102,156,161	0,0,10	107,132,191	0,4,2	2043	149	1	1.0	1.0,1.0,0.54	1.0,0.706,0.874	-0.013
ENSMUSG00000035632	Cnot3	7	+	3655570	3656156	3655570	3655952	3656032	3656156	0,0,3	111,96,80	4,2,0	64,111,126	229	149	1	1.0	0.0,0.0,0.024	0.039,0.012,0.0	-0.009
ENSMUSG00000019338	Zfp687	3	-	95006831	95008213	95006831	95007966	95008071	95008213	2,3,4	27,44,44	9,1,6	37,57,38	254	149	1	1.0	0.042,0.038,0.051	0.125,0.01,0.085	-0.03
ENSMUSG00000019338	Zfp687	3	-	95008379	95008917	95008379	95008492	95008584	95008917	0,0,0	20,30,24	0,0,4	17,36,16	241	149	1	1.0	0.0,0.0,0.0	0.0,0.0,0.134	-0.045
ENSMUSG00000019338	Zfp687	3	-	95008584	95009238	95008584	95008917	95009075	95009238	1,9,3	16,28,37	7,1,6	23,50,20	307	149	1	1.0	0.029,0.135,0.038	0.129,0.01,0.127	-0.021
ENSMUSG00000019338	Zfp687	3	-	95009342	95010222	95009342	95009519	95010043	95010222	0,0,0	16,15,35	2,6,6	10,32,24	673	149	1	1.0	0.0,0.0,0.0	0.042,0.04,0.052	-0.045
ENSMUSG00000052142	Rasal3	17	-	32392045	32392788	32392045	32392203	32392397	32392788	2,4,3	27,29,44	5,11,16	27,72,53	343	149	1	1.0	0.031,0.057,0.029	0.074,0.062,0.116	-0.045
ENSMUSG00000052142	Rasal3	17	-	32403055	32403581	32403055	32403399	32403520	32403581	28,47,34	0,11,18	10,58,58	20,14,15	270	149	0.244453609355	1.0	1.0,0.702,0.51	0.216,0.696,0.681	0.206
ENSMUSG00000006390	Elovl1	4	+	118431408	118431733	118431408	118431514	118431596	118431733	44,18,33	592,636,738	46,23,46	590,777,846	231	149	1	1.0	0.046,0.018,0.028	0.048,0.019,0.034	-0.003
ENSMUSG00000035967	Ints6l	X	+	56493038	56496734	56493038	56493133	56496515	56496734	225,186,151	0,6,2	101,132,130	0,5,5	3531	149	0.556950844001	1.0	1.0,0.567,0.761	1.0,0.527,0.523	0.093
ENSMUSG00000038412	Higd1a	9	-	121848562	121850322	121848562	121849689	121850187	121850322	6,16,16	269,281,335	4,14,16	229,319,323	647	149	1	1.0	0.005,0.013,0.011	0.004,0.01,0.011	0.001
ENSMUSG00000031146	Plp2	X	-	7669414	7669758	7669414	7669510	7669602	7669758	2,8,10	408,548,592	8,3,8	409,624,725	241	149	1	1.0	0.003,0.009,0.01	0.012,0.003,0.007	0.0
ENSMUSG00000032567	Aste1	9	+	105396544	105397858	105396544	105396705	105396797	105397858	7,3,12	1,0,8	12,14,10	1,1,4	241	149	0.560242929471	1.0	0.812,1.0,0.481	0.881,0.896,0.607	-0.03
ENSMUSG00000032567	Aste1	9	+	105396544	105397858	105396544	105396705	105397624	105397858	48,38,51	0,0,0	61,87,80	0,2,0	1068	149	1	1.0	1.0,1.0,1.0	1.0,0.859,1.0	0.047
ENSMUSG00000026469	Xpr1	1	-	155330337	155332386	155330337	155330487	155332162	155332386	7,0,0	45,26,24	0,0,0	48,42,52	1824	149	1	1.0	0.013,0.0,0.0	0.0,0.0,0.0	0.004
ENSMUSG00000039176	Polg	7	-	79449381	79450037	79449381	79449534	79449948	79450037	192,312,264	0,0,0	245,302,356	1,0,0	563	149	1	1.0	1.0,1.0,1.0	0.985,1.0,1.0	0.005
ENSMUSG00000039176	Polg	7	-	79451859	79452229	79451859	79452028	79452106	79452229	28,64,47	47,52,56	41,43,49	66,59,54	227	149	1	1.0	0.281,0.447,0.355	0.29,0.324,0.373	0.032
ENSMUSG00000039176	Polg	7	-	79454038	79454711	79454038	79454174	79454593	79454711	51,51,46	54,51,36	45,54,88	34,59,84	568	149	1	1.0	0.199,0.208,0.251	0.258,0.194,0.216	-0.003
ENSMUSG00000024944	Arl2	19	-	6135978	6137640	6135978	6136059	6137477	6137640	84,111,126	110,135,111	89,143,113	110,143,212	1567	149	1	1.0	0.068,0.073,0.097	0.071,0.087,0.048	0.011
ENSMUSG00000054199	Gon4l	3	+	88898104	88899074	88898104	88898360	88898889	88899074	0,2,6	1,0,0	4,2,4	0,0,1	678	149	1	1.0	0.0,1.0,1.0	1.0,1.0,0.468	-0.156
ENSMUSG00000032180	Tmed1	9	-	21508930	21509351	21508930	21509114	21509253	21509351	0,2,0	86,85,132	2,5,0	105,134,209	288	149	1	1.0	0.0,0.012,0.0	0.01,0.019,0.0	-0.006
ENSMUSG00000032180	Tmed1	9	-	21508930	21509351	21508930	21509114	21509288	21509351	20,15,22	0,3,0	14,27,22	3,2,0	323	149	1	1.0	1.0,0.698,1.0	0.683,0.862,1.0	0.051
ENSMUSG00000029617	Ccz1	5	-	143998162	143998605	143998162	143998274	143998543	143998605	7,5,13	218,223,234	22,10,13	226,279,343	418	149	1	1.0	0.011,0.008,0.019	0.034,0.013,0.013	-0.007
ENSMUSG00000029617	Ccz1	5	-	144011030	144011529	144011030	144011078	144011451	144011529	27,32,14	161,210,231	14,13,31	158,312,312	522	149	1	1.0	0.046,0.042,0.017	0.025,0.012,0.028	0.013
ENSMUSG00000029617	Ccz1	5	-	144012993	144014877	144012993	144013091	144014698	144014877	0,2,1	222,206,202	9,0,6	213,294,287	1756	149	1	1.0	0.0,0.001,0.0	0.004,0.0,0.002	-0.002
ENSMUSG00000015697	Setdb1	3	-	95337148	95339032	95337148	95337265	95338345	95339032	20,9,23	27,47,45	35,46,21	19,59,34	1229	149	1	1.0	0.082,0.023,0.058	0.183,0.086,0.07	-0.059
ENSMUSG00000041096	Tspyl2	X	-	152340085	152340380	152340085	152340197	152340302	152340380	12,4,24	18,12,14	13,8,13	15,20,16	254	149	1	1.0	0.281,0.164,0.501	0.337,0.19,0.323	0.032
ENSMUSG00000028552	Eps15	4	+	109361162	109361867	109361162	109361324	109361669	109361867	18,13,19	134,149,128	10,9,13	102,159,172	494	149	1	1.0	0.039,0.026,0.043	0.029,0.017,0.022	0.013
ENSMUSG00000021546	Hnrnpk	13	-	58393691	58393868	58393691	58393774	58393852	58393868	44,36,78	382,221,502	32,59,92	521,649,798	227	149	1	1.0	0.07,0.097,0.093	0.039,0.056,0.07	0.032
ENSMUSG00000021546	Hnrnpk	13	-	58393852	58394159	58393852	58393868	58394075	58394159	64,76,80	399,226,512	70,111,158	528,651,839	356	149	1	1.0	0.063,0.123,0.061	0.053,0.067,0.073	0.018
ENSMUSG00000089661	Mia	7	-	27180168	27180833	27180168	27180279	27180699	27180833	0,2,0	2,0,0	1,1,0	0,3,0	569	149	1	1.0	0.0,1.0,NA	1.0,0.08,NA	-0.04
ENSMUSG00000028759	Hp1bp3	4	+	138225888	138228787	138225888	138226048	138228643	138228787	182,270,210	203,248,209	194,217,301	193,364,336	2744	149	1	1.0	0.046,0.056,0.052	0.052,0.031,0.046	0.008
ENSMUSG00000031065	Cdk16	X	+	20696017	20696467	20696017	20696141	20696346	20696467	23,32,19	126,126,123	14,28,40	101,107,139	354	149	1	1.0	0.071,0.097,0.061	0.055,0.099,0.108	-0.011
ENSMUSG00000031065	Cdk16	X	+	20696730	20696964	20696730	20696836	20696921	20696964	36,18,19	87,85,112	27,24,39	108,158,122	234	149	1	1.0	0.209,0.119,0.097	0.137,0.088,0.169	0.01
ENSMUSG00000032580	Rbm5	9	-	107751718	107751953	107751718	107751791	107751875	107751953	16,20,24	80,135,80	7,23,20	101,150,157	233	149	1	1.0	0.113,0.087,0.161	0.042,0.089,0.075	0.052
ENSMUSG00000032580	Rbm5	9	-	107756908	107760391	107756908	107756992	107760321	107760391	245,213,171	18,10,20	255,256,318	11,9,15	3478	149	0.14962344055	1.0	0.368,0.477,0.268	0.498,0.549,0.476	-0.137
ENSMUSG00000009687	Fxyd5	7	-	31032729	31033018	31032729	31032880	31032972	31033018	1718,1944,2128	129,124,163	1831,2562,2818	179,186,136	241	149	1	1.0	0.892,0.906,0.89	0.863,0.895,0.928	0.001
ENSMUSG00000009687	Fxyd5	7	-	31032729	31035283	31032729	31033018	31035208	31035283	113,98,92	1226,1434,1530	81,133,181	1363,1996,2120	2339	149	1	1.0	0.006,0.004,0.004	0.004,0.004,0.005	0.0
ENSMUSG00000033819	Ppp1r16a	15	+	76692836	76693138	76692836	76692940	76693013	76693138	7,6,5	44,50,37	2,3,4	22,38,52	222	149	1	1.0	0.096,0.075,0.083	0.058,0.05,0.049	0.032
ENSMUSG00000033819	Ppp1r16a	15	+	76693013	76693724	76693013	76693138	76693594	76693724	13,10,18	1,2,0	10,22,15	0,0,0	605	149	1	1.0	0.762,0.552,1.0	1.0,1.0,1.0	-0.229
ENSMUSG00000057897	Camk2b	11	-	5972631	5972888	5972631	5972726	5972812	5972888	3,3,5	1,0,0	2,1,0	0,0,0	235	149	1	1.0	0.655,1.0,1.0	1.0,1.0,NA	-0.115
ENSMUSG00000020116	Pno1	11	-	17209076	17209394	17209076	17209137	17209310	17209394	6,12,8	234,257,285	4,13,9	232,301,305	322	149	1	1.0	0.012,0.021,0.013	0.008,0.02,0.013	0.002
ENSMUSG00000040111	Gramd1b	9	-	40293232	40298079	40293232	40294427	40297985	40298079	646,693,786	0,4,3	877,887,1035	5,3,0	3707	149	1	1.0	1.0,0.874,0.913	0.876,0.922,1.0	-0.004
ENSMUSG00000000787	Ddx3x	X	+	13287224	13287563	13287224	13287383	13287463	13287563	6,9,7	389,450,440	3,6,14	365,577,554	229	149	1	1.0	0.01,0.013,0.01	0.005,0.007,0.016	0.002
ENSMUSG00000000787	Ddx3x	X	+	13288278	13288671	13288278	13288364	13288572	13288671	10,14,22	363,294,373	6,16,54	298,421,368	357	149	1	1.0	0.011,0.019,0.024	0.008,0.016,0.058	-0.009
ENSMUSG00000074797	Itpa	2	+	130671400	130671620	130671400	130671458	130671555	130671620	2,1,0	232,255,222	1,3,2	221,348,282	246	149	1	1.0	0.005,0.002,0.0	0.003,0.005,0.004	-0.002
ENSMUSG00000059540	Tcea2	2	+	181685791	181686752	181685791	181685922	181686189	181686752	0,2,2	5,4,4	0,4,0	1,3,5	416	149	1	1.0	0.0,0.152,0.152	0.0,0.323,0.0	-0.006
ENSMUSG00000059540	Tcea2	2	+	181686189	181686752	181686189	181686246	181686597	181686752	10,5,10	0,0,0	3,0,19	0,1,1	500	149	1	1.0	1.0,1.0,1.0	1.0,0.0,0.85	0.383
ENSMUSG00000022617	Chkb	15	-	89428133	89428827	89428133	89428229	89428410	89428827	52,60,36	84,95,76	35,36,48	95,96,98	330	149	1	1.0	0.218,0.222,0.176	0.143,0.145,0.181	0.049
ENSMUSG00000022617	Chkb	15	-	89428133	89428827	89428133	89428229	89428713	89428827	104,140,138	1,3,2	135,155,169	1,0,5	633	149	1	1.0	0.961,0.917,0.942	0.969,1.0,0.888	-0.012
ENSMUSG00000022617	Chkb	15	-	89428410	89428827	89428410	89428544	89428713	89428827	56,83,108	44,43,44	105,125,128	33,48,42	318	149	0.192819930269	1.0	0.374,0.475,0.535	0.599,0.55,0.588	-0.118
ENSMUSG00000022617	Chkb	15	-	89428410	89428827	89428410	89428578	89428713	89428827	52,77,96	9,13,5	94,118,112	7,7,4	284	149	0.325479127694	1.0	0.752,0.757,0.91	0.876,0.898,0.936	-0.097
ENSMUSG00000041945	Mfsd9	1	-	40784376	40786210	40784376	40784506	40786166	40786210	0,0,0	14,3,7	0,0,4	0,12,6	1809	149	1	1.0	0.0,0.0,0.0	NA,0.0,0.052	-0.026
ENSMUSG00000070034	Sp110	1	-	85579056	85579745	85579056	85579199	85579643	85579745	176,164,155	619,691,778	275,280,273	880,1178,1409	593	149	1	1.0	0.067,0.056,0.048	0.073,0.056,0.046	-0.001
ENSMUSG00000070034	Sp110	1	-	85584902	85586295	85584902	85585052	85586214	85586295	152,142,108	299,333,313	246,277,310	434,533,504	1311	149	1	1.0	0.055,0.046,0.038	0.061,0.056,0.065	-0.014
ENSMUSG00000026672	Optn	2	-	5020641	5021481	5020641	5021228	5021322	5021481	59,89,64	9,9,1	65,120,101	9,13,11	243	149	1	1.0	0.801,0.858,0.975	0.816,0.85,0.849	0.04
ENSMUSG00000062202	Btbd9	17	-	30215523	30220570	30215523	30220144	30220344	30220570	43,51,57	8,1,0	35,57,72	4,6,3	349	149	0.811332397723	1.0	0.696,0.956,1.0	0.789,0.802,0.911	0.05
ENSMUSG00000056962	Jmjd6	11	-	116839837	116840545	116839837	116839926	116840409	116840545	35,13,28	1,1,3	32,41,27	0,3,4	632	149	1	1.0	0.892,0.754,0.688	1.0,0.763,0.614	-0.014
ENSMUSG00000056962	Jmjd6	11	-	116839837	116840545	116839837	116839931	116840409	116840545	35,13,26	1,0,6	31,41,26	8,5,3	627	149	0.237854889176	1.0	0.893,1.0,0.507	0.479,0.661,0.673	0.196
ENSMUSG00000056962	Jmjd6	11	-	116839837	116840545	116839837	116839926	116840447	116840545	82,36,58	3,15,5	61,100,86	4,10,5	670	149	0.648095180497	1.0	0.859,0.348,0.721	0.772,0.69,0.793	-0.109
ENSMUSG00000056962	Jmjd6	11	-	116839837	116840545	116839837	116839931	116840447	116840545	82,36,56	0,3,3	60,100,85	0,3,0	665	149	1	1.0	1.0,0.729,0.807	1.0,0.882,1.0	-0.115
ENSMUSG00000038241	Cep250	2	+	155969994	155970895	155969994	155970236	155970712	155970895	3,0,0	4,14,10	1,1,2	5,7,8	625	149	1	1.0	0.152,0.0,0.0	0.046,0.033,0.056	0.006
ENSMUSG00000038241	Cep250	2	+	155988311	155989620	155988311	155988432	155989498	155989620	9,21,4	48,68,37	22,24,10	39,54,60	1215	149	1	1.0	0.022,0.036,0.013	0.065,0.052,0.02	-0.022
ENSMUSG00000052331	Ankrd44	1	-	54657615	54659006	54657615	54657699	54658918	54659006	4,6,2	10,13,15	1,1,10	14,14,13	1368	149	1	1.0	0.042,0.048,0.014	0.008,0.008,0.077	0.004
ENSMUSG00000018076	Med13l	5	+	118749608	118751034	118749608	118749828	118750845	118751034	7,14,11	50,37,29	16,24,16	39,42,68	1166	149	1	1.0	0.018,0.046,0.046	0.05,0.068,0.029	-0.012
ENSMUSG00000018076	Med13l	5	+	118759101	118763916	118759101	118759263	118762700	118763916	107,117,109	4,1,0	97,130,150	0,0,0	3586	149	0.233480712991	1.0	0.526,0.829,1.0	1.0,1.0,1.0	-0.215
ENSMUSG00000004100	Ppan	9	+	20889337	20889684	20889337	20889439	20889633	20889684	36,23,40	40,27,61	27,31,38	30,56,38	343	149	1	1.0	0.281,0.27,0.222	0.281,0.194,0.303	-0.002
ENSMUSG00000004100	Ppan	9	+	20891082	20891365	20891082	20891206	20891286	20891365	15,12,23	70,67,59	17,28,24	44,66,70	229	149	0.805280076896	1.0	0.122,0.104,0.202	0.201,0.216,0.182	-0.057
ENSMUSG00000001305	Rrp15	1	-	186737587	186739863	186737587	186737685	186739603	186739863	40,58,67	54,66,68	39,35,58	50,78,75	2067	149	1	1.0	0.051,0.06,0.066	0.053,0.031,0.053	0.013
ENSMUSG00000037400	Atp11b	3	+	35837485	35839214	35837485	35837589	35839048	35839214	19,13,4	56,56,82	18,23,32	67,105,97	1608	149	1	1.0	0.03,0.021,0.004	0.024,0.02,0.03	-0.006
ENSMUSG00000073758	Sh3d21	4	-	126152023	126152258	126152023	126152118	126152205	126152258	1,0,5	3,3,0	4,1,2	2,2,4	236	149	0.552244379786	1.0	0.174,0.0,1.0	0.558,0.24,0.24	0.045
ENSMUSG00000073758	Sh3d21	4	-	126161967	126162266	126161967	126162023	126162175	126162266	0,0,4	3,0,0	0,1,2	4,0,2	301	149	1	1.0	0.0,NA,1.0	0.0,1.0,0.331	0.056
ENSMUSG00000027009	Itga4	2	+	79288821	79289391	79288821	79288867	79289236	79289391	0,1,1	127,152,107	1,0,0	202,179,165	518	149	1	1.0	0.0,0.002,0.003	0.001,0.0,0.0	0.001
ENSMUSG00000021235	Coq6	12	+	84368142	84368709	84368142	84368201	84368585	84368709	6,13,3	31,24,14	10,2,10	10,25,43	533	149	1	1.0	0.051,0.132,0.057	0.218,0.022,0.061	-0.02
ENSMUSG00000021235	Coq6	12	+	84370255	84371031	84370255	84370354	84370923	84371031	20,10,5	0,0,3	9,20,21	0,3,5	718	149	0.165723223591	1.0	1.0,1.0,0.257	1.0,0.58,0.466	0.07
ENSMUSG00000021235	Coq6	12	+	84370255	84371031	84370255	84370386	84370923	84371031	16,8,4	33,9,24	6,17,12	12,23,23	686	149	1	1.0	0.095,0.162,0.035	0.098,0.138,0.102	-0.015
ENSMUSG00000021235	Coq6	12	+	84370255	84371558	84370255	84371031	84371450	84371558	10,9,5	0,0,0	0,20,7	1,0,0	568	149	1	1.0	1.0,1.0,1.0	0.0,1.0,1.0	0.333
ENSMUSG00000027936	Crtc2	3	+	90257116	90257411	90257116	90257218	90257294	90257411	14,6,9	94,117,105	13,21,15	89,158,144	225	149	1	1.0	0.09,0.033,0.054	0.088,0.081,0.065	-0.019
ENSMUSG00000027936	Crtc2	3	+	90258464	90259492	90258464	90258526	90259385	90259492	68,45,45	3,0,14	45,65,66	0,1,5	1008	149	0.410521834881	1.0	0.77,1.0,0.322	1.0,0.906,0.661	-0.158
ENSMUSG00000028684	Urod	4	-	116991231	116991493	116991231	116991298	116991392	116991493	1,0,0	84,96,107	0,3,0	81,127,111	243	149	1	1.0	0.007,0.0,0.0	0.0,0.014,0.0	-0.002
ENSMUSG00000028684	Urod	4	-	116992563	116993023	116992563	116992725	116992825	116993023	2,6,1	60,101,81	0,3,5	63,84,96	249	149	1	1.0	0.02,0.034,0.007	0.0,0.021,0.03	0.003
ENSMUSG00000078619	Smarcd2	11	-	106264939	106265344	106264939	106265037	106265182	106265344	15,6,25	132,185,178	12,7,6	143,202,202	294	149	1	1.0	0.054,0.016,0.066	0.041,0.017,0.015	0.021
ENSMUSG00000078619	Smarcd2	11	-	106266890	106267180	106266890	106267013	106267137	106267180	1,1,0	69,68,90	8,0,4	92,106,126	273	149	1	1.0	0.008,0.008,0.0	0.045,0.0,0.017	-0.015
ENSMUSG00000026509	Capn2	1	-	182489964	182491035	182489964	182490048	182490866	182491035	3,4,7	147,139,189	5,2,8	128,202,221	967	149	1	1.0	0.003,0.004,0.006	0.006,0.002,0.006	-0.0
ENSMUSG00000026509	Capn2	1	-	182490866	182492195	182490866	182491035	182492061	182492195	1,4,8	145,133,166	1,1,10	110,184,196	1175	149	1	1.0	0.001,0.004,0.006	0.001,0.001,0.006	0.001
ENSMUSG00000020706	Ftsj3	11	-	106250154	106250433	106250154	106250254	106250347	106250433	4,1,8	76,107,138	5,10,1	85,111,130	242	149	1	1.0	0.031,0.006,0.034	0.035,0.053,0.005	-0.007
ENSMUSG00000032127	Vps11	9	-	44353836	44354291	44353836	44353998	44354102	44354291	13,6,14	110,130,143	6,18,13	112,170,139	253	149	1	1.0	0.065,0.026,0.055	0.031,0.059,0.052	0.001
ENSMUSG00000032127	Vps11	9	-	44355698	44356429	44355698	44355850	44356227	44356429	28,22,27	75,80,90	41,24,49	96,125,114	526	149	1	1.0	0.096,0.072,0.078	0.108,0.052,0.109	-0.008
ENSMUSG00000032127	Vps11	9	-	44355698	44356429	44355698	44355850	44356294	44356429	75,78,89	16,10,9	92,92,107	12,17,12	593	149	1	1.0	0.541,0.662,0.713	0.658,0.576,0.691	-0.003
ENSMUSG00000063659	Zbtb18	1	+	177447088	177450764	177447088	177447776	177447888	177450764	52,85,85	8,26,30	82,77,111	23,18,37	261	149	1	1.0	0.788,0.651,0.618	0.671,0.709,0.631	0.015
ENSMUSG00000039244	E130309D02Rik	5	-	143311710	143314399	143311710	143311876	143314177	143314399	18,40,31	95,88,71	8,23,18	79,113,128	2450	149	1	1.0	0.011,0.027,0.026	0.006,0.012,0.008	0.013
ENSMUSG00000025487	Psmd13	7	+	140886387	140886845	140886387	140886422	140886801	140886845	2,0,6	0,0,4	1,8,6	0,0,1	528	149	1	1.0	1.0,NA,0.297	1.0,1.0,0.629	-0.228
ENSMUSG00000029625	Cpsf4	5	+	145177229	145178928	145177229	145177302	145178757	145178928	29,37,26	3,5,1	41,59,61	2,3,0	1604	149	0.079061574373	1.0	0.473,0.407,0.707	0.656,0.646,1.0	-0.238
ENSMUSG00000029625	Cpsf4	5	+	145177229	145178928	145177229	145177302	145178832	145178928	38,47,26	39,41,44	47,62,75	27,64,69	1679	149	1	1.0	0.08,0.092,0.05	0.134,0.079,0.088	-0.026
ENSMUSG00000029625	Cpsf4	5	+	145177229	145178928	145177229	145177302	145178835	145178928	40,47,28	34,36,25	47,64,77	24,34,26	1682	149	0.4377029379	1.0	0.094,0.104,0.09	0.148,0.143,0.208	-0.07
ENSMUSG00000099083	Atf7	15	-	102547153	102547872	102547153	102547267	102547772	102547872	2,1,0	32,34,27	11,2,1	30,22,44	654	149	1	1.0	0.014,0.007,0.0	0.077,0.02,0.005	-0.027
ENSMUSG00000045031	Cetn4	3	-	37310292	37312446	37310292	37310439	37312356	37312446	0,0,0	1,0,0	0,2,0	0,0,0	2066	149	1	1.0	0.0,NA,NA	NA,1.0,NA	-1.0
ENSMUSG00000010048	Ifrd2	9	+	107590297	107590662	107590297	107590422	107590504	107590662	8,3,3	19,44,30	6,8,5	21,37,30	231	149	1	1.0	0.214,0.042,0.061	0.156,0.122,0.097	-0.019
ENSMUSG00000038766	Gabpb2	3	-	95203730	95204808	95203730	95203925	95204640	95204808	9,3,6	13,17,18	6,9,18	10,25,21	864	149	1	1.0	0.107,0.03,0.054	0.094,0.058,0.129	-0.03
ENSMUSG00000039515	Ptpa	2	+	30438228	30439764	30438228	30438353	30439663	30439764	40,32,44	155,266,194	30,53,38	185,256,311	1459	149	1	1.0	0.026,0.012,0.023	0.016,0.021,0.012	0.004
ENSMUSG00000068264	Ap5s1	2	+	131212446	131213514	131212446	131212736	131212825	131213514	80,96,86	0,0,0	46,80,84	0,5,4	238	149	1	1.0	1.0,1.0,1.0	1.0,0.909,0.929	0.054
ENSMUSG00000033793	Atp6v1h	1	+	5093362	5095728	5093362	5093452	5095614	5095728	27,19,21	532,558,421	21,12,26	532,709,680	2311	149	1	1.0	0.003,0.002,0.003	0.003,0.001,0.002	0.001
ENSMUSG00000045752	Tssc4	7	+	143069935	143071087	143069935	143070292	143070791	143071087	198,205,276	2,6,1	162,243,225	4,0,0	648	149	1	1.0	0.958,0.887,0.984	0.903,1.0,1.0	-0.025
ENSMUSG00000027405	Nop56	2	+	130275662	130276174	130275662	130275824	130275975	130276174	11,4,9	130,132,147	13,19,22	120,166,162	300	149	1	1.0	0.04,0.015,0.03	0.051,0.054,0.063	-0.028
ENSMUSG00000028716	Pdzk1ip1	4	+	115088707	115089212	115088707	115088776	115089038	115089212	2,3,6	0,3,1	6,5,4	2,0,0	411	149	0.160494555022	1.0	1.0,0.266,0.685	0.521,1.0,1.0	-0.19
ENSMUSG00000028716	Pdzk1ip1	4	+	115088722	115089212	115088722	115088806	115089038	115089212	2,3,6	0,0,0	6,5,4	1,3,10	381	149	6.07008164843e-08	8.61344585912e-05	1.0,1.0,1.0	0.701,0.395,0.135	0.59
ENSMUSG00000026659	Dusp12	1	-	170880129	170881041	170880129	170880226	170880914	170881041	8,11,2	5,1,0	0,8,14	0,6,0	837	149	1	1.0	0.222,0.662,1.0	NA,0.192,1.0	0.032
ENSMUSG00000026628	Atf3	1	-	191177230	191177474	191177230	191177340	191177446	191177474	1152,1007,975	1,0,1	1009,1463,1406	0,0,0	255	149	1	1.0	0.999,1.0,0.998	1.0,1.0,1.0	-0.001
ENSMUSG00000007029	Vars	17	+	35004771	35005061	35004771	35004893	35004976	35005061	0,3,5	59,66,71	4,2,4	52,84,94	232	149	1	1.0	0.0,0.028,0.043	0.047,0.015,0.027	-0.006
ENSMUSG00000007029	Vars	17	+	35011599	35011898	35011599	35011694	35011807	35011898	9,8,8	51,90,69	3,6,5	82,89,116	262	149	1	1.0	0.091,0.048,0.062	0.02,0.037,0.024	0.04
ENSMUSG00000007029	Vars	17	+	35013121	35013390	35013121	35013192	35013264	35013390	12,16,4	95,110,89	3,6,8	77,166,142	221	149	1	1.0	0.078,0.089,0.029	0.026,0.024,0.037	0.036
ENSMUSG00000007029	Vars	17	+	35013642	35013896	35013642	35013747	35013827	35013896	6,3,0	79,116,95	5,0,4	91,115,109	229	149	1	1.0	0.047,0.017,0.0	0.035,0.0,0.023	0.002
ENSMUSG00000029599	Ddx54	5	+	120620257	120620758	120620257	120620379	120620626	120620758	9,7,9	0,0,1	8,7,11	0,0,0	396	149	1	1.0	1.0,1.0,0.772	1.0,1.0,1.0	-0.076
ENSMUSG00000029599	Ddx54	5	+	120624537	120625844	120624537	120624729	120625701	120625844	57,55,40	242,345,311	81,65,77	273,423,412	1121	149	1	1.0	0.03,0.021,0.017	0.038,0.02,0.024	-0.005
ENSMUSG00000029599	Ddx54	5	+	120625925	120626505	120625925	120626039	120626400	120626505	8,2,16	250,269,251	12,16,26	246,330,362	510	149	1	1.0	0.009,0.002,0.018	0.014,0.014,0.021	-0.007
ENSMUSG00000036622	Atp13a2	4	+	140993947	140994391	140993947	140994062	140994311	140994391	20,23,20	163,182,179	17,33,25	133,153,202	398	149	1	1.0	0.044,0.045,0.04	0.046,0.075,0.044	-0.012
ENSMUSG00000036622	Atp13a2	4	+	141002456	141002783	141002456	141002546	141002623	141002783	49,65,55	205,260,265	40,46,66	156,221,286	226	149	1	1.0	0.136,0.142,0.12	0.145,0.121,0.132	0.0
ENSMUSG00000028744	Pqlc2	4	-	139298529	139300411	139298529	139298969	139300225	139300411	57,59,48	74,54,91	26,54,55	70,120,84	1405	149	1	1.0	0.076,0.104,0.053	0.038,0.046,0.065	0.028
ENSMUSG00000053746	Ptrh1	2	+	32776303	32776806	32776303	32776523	32776706	32776806	0,0,1	42,87,44	2,2,1	43,59,63	332	149	1	1.0	0.0,0.0,0.01	0.02,0.015,0.007	-0.011
ENSMUSG00000064127	Med14	X	-	12706298	12706692	12706298	12706445	12706531	12706692	0,0,0	16,36,12	4,0,3	11,32,26	235	149	1	1.0	0.0,0.0,0.0	0.187,0.0,0.068	-0.085
ENSMUSG00000031711	Zfp330	8	-	82764854	82766773	82764854	82764972	82766668	82766773	8,20,30	1,0,0	22,34,35	3,0,0	1845	149	1	1.0	0.392,1.0,1.0	0.372,1.0,1.0	0.007
ENSMUSG00000024542	Cep192	18	+	67877955	67878660	67877955	67878075	67878538	67878660	14,13,11	28,24,21	19,9,29	31,44,35	612	149	1	1.0	0.109,0.117,0.113	0.13,0.047,0.168	-0.002
ENSMUSG00000037376	Trmt6	2	-	132808203	132809016	132808203	132808289	132808660	132809016	2,7,0	59,62,61	6,2,8	61,62,84	520	149	1	1.0	0.01,0.031,0.0	0.027,0.009,0.027	-0.007
ENSMUSG00000029166	Mapre3	5	+	30862497	30863405	30862497	30862643	30863203	30863405	32,44,27	11,36,16	15,20,22	21,10,32	709	149	0.312002805867	1.0	0.379,0.204,0.262	0.131,0.296,0.126	0.097
ENSMUSG00000026822	Lcn2	2	-	32384632	32385520	32384632	32384884	32385418	32385520	46,61,43	2934,3810,4076	43,69,75	3788,5380,5807	683	149	1	1.0	0.003,0.003,0.002	0.002,0.003,0.003	0.0
ENSMUSG00000028582	Cc2d1b	4	+	108625980	108626590	108625980	108626153	108626479	108626590	15,12,8	0,0,1	24,12,36	0,0,3	475	149	1	1.0	1.0,1.0,0.715	1.0,1.0,0.79	-0.025
ENSMUSG00000028582	Cc2d1b	4	+	108626300	108626590	108626300	108626376	108626479	108626590	12,8,7	105,123,116	17,13,21	94,149,111	252	149	1	1.0	0.063,0.037,0.034	0.097,0.049,0.101	-0.038
ENSMUSG00000074643	Cpne1	2	-	156073798	156074309	156073798	156073992	156074175	156074309	34,30,26	0,1,0	29,57,36	0,0,0	332	149	1	1.0	1.0,0.931,1.0	1.0,1.0,1.0	-0.023
ENSMUSG00000074643	Cpne1	2	-	156073798	156074309	156073798	156074035	156074175	156074309	11,11,11	86,72,69	13,26,10	91,124,155	289	149	1	1.0	0.062,0.073,0.076	0.069,0.098,0.032	0.004
ENSMUSG00000074643	Cpne1	2	-	156078146	156078421	156078146	156078233	156078331	156078421	10,13,6	81,128,115	5,8,11	135,160,138	247	149	1	1.0	0.069,0.058,0.031	0.022,0.029,0.046	0.02
ENSMUSG00000074643	Cpne1	2	-	156078751	156078974	156078751	156078823	156078899	156078974	8,14,7	80,112,129	4,7,15	122,177,156	225	149	1	1.0	0.062,0.076,0.035	0.021,0.026,0.06	0.022
ENSMUSG00000026987	Baz2b	2	-	59920294	59922217	59920294	59920538	59922142	59922217	22,28,37	21,19,24	30,38,43	24,40,28	1753	149	1	1.0	0.082,0.111,0.116	0.096,0.075,0.115	0.008
ENSMUSG00000033032	Afap1l1	18	-	61743277	61743760	61743277	61743430	61743666	61743760	0,5,0	0,2,1	0,0,1	0,2,2	385	149	1	1.0	NA,0.492,0.0	NA,0.0,0.162	0.165
ENSMUSG00000027778	Ift80	3	-	68990741	68994582	68990741	68990961	68994498	68994582	5,27,9	1,7,2	17,16,9	3,3,7	3686	149	1	1.0	0.168,0.135,0.154	0.186,0.177,0.049	0.015
ENSMUSG00000004319	Clcn3	8	-	60922789	60927418	60922789	60923188	60927231	60927418	73,64,51	41,35,27	91,75,87	22,27,39	4192	149	1	1.0	0.06,0.061,0.063	0.128,0.09,0.073	-0.036
ENSMUSG00000047675	Rps8	4	-	117155007	117155677	117155007	117155107	117155570	117155677	65,75,104	2220,2808,2802	80,66,102	2463,3415,3907	612	149	1	1.0	0.007,0.006,0.009	0.008,0.005,0.006	0.001
ENSMUSG00000028641	P3h1	4	+	119241481	119241804	119241481	119241534	119241661	119241804	2,0,0	0,3,1	1,1,4	0,0,2	276	149	0.0002111429578	0.0599223714236	1.0,0.0,0.0	1.0,1.0,0.519	-0.506
ENSMUSG00000028641	P3h1	4	+	119241481	119241804	119241481	119241534	119241682	119241804	2,0,0	44,64,60	2,2,4	52,68,66	297	149	1	1.0	0.022,0.0,0.0	0.019,0.015,0.03	-0.014
ENSMUSG00000026925	Inpp5e	2	-	26399232	26399574	26399232	26399348	26399412	26399574	19,11,20	22,29,18	24,15,36	20,26,24	213	149	0.631547871632	1.0	0.377,0.21,0.437	0.456,0.288,0.512	-0.077
ENSMUSG00000051811	Cox6b2	7	-	4752723	4753023	4752723	4752849	4752952	4753023	0,0,0	2,4,3	0,1,0	0,2,5	252	149	1	1.0	0.0,0.0,0.0	NA,0.228,0.0	-0.114
ENSMUSG00000041477	Dcp1b	6	+	119214769	119217979	119214769	119215606	119217802	119217979	51,33,65	28,33,19	81,63,54	38,40,24	2345	149	1	1.0	0.104,0.06,0.179	0.119,0.091,0.125	0.003
ENSMUSG00000041477	Dcp1b	6	+	119214769	119217979	119214769	119215606	119217901	119217979	74,42,85	0,0,1	107,101,85	0,1,0	2444	149	1	1.0	1.0,1.0,0.838	1.0,0.86,1.0	-0.007
ENSMUSG00000020806	Rhbdf2	11	-	116605242	116606232	116605242	116605438	116606107	116606232	84,65,75	318,359,307	78,68,130	291,360,421	818	149	1	1.0	0.046,0.032,0.043	0.047,0.033,0.053	-0.004
ENSMUSG00000027829	Ccnl1	3	-	65947896	65948403	65947896	65948008	65948261	65948403	109,130,137	288,290,282	91,140,192	323,405,421	402	149	1	1.0	0.123,0.142,0.153	0.095,0.114,0.145	0.021
ENSMUSG00000027829	Ccnl1	3	-	65948690	65950544	65948690	65948790	65950479	65950544	813,848,839	163,187,187	795,918,1260	221,297,344	1838	149	0.755418509325	1.0	0.288,0.269,0.267	0.226,0.2,0.229	0.056
ENSMUSG00000028821	Syf2	4	+	134934455	134935049	134934455	134934581	134934931	134935049	23,26,38	298,276,346	31,31,42	370,451,543	499	149	1	1.0	0.023,0.027,0.032	0.024,0.02,0.023	0.005
ENSMUSG00000028821	Syf2	4	+	134934931	134935464	134934931	134935049	134935373	134935464	19,23,14	352,334,377	36,33,30	369,459,574	473	149	1	1.0	0.017,0.021,0.012	0.03,0.022,0.016	-0.006
ENSMUSG00000049676	Catsperg1	7	-	29185187	29185593	29185187	29185251	29185436	29185593	0,0,1	0,2,2	0,0,2	0,0,0	334	149	1	1.0	NA,0.0,0.182	NA,NA,1.0	-0.909
ENSMUSG00000049676	Catsperg1	7	-	29189946	29190789	29189946	29190027	29190212	29190789	0,3,5	2,4,1	2,1,6	0,0,1	334	149	2.03180040075e-05	0.00640694393037	0.0,0.251,0.69	1.0,1.0,0.728	-0.596
ENSMUSG00000049676	Catsperg1	7	-	29190212	29190789	29190212	29190635	29190726	29190789	1,1,0	3,0,5	1,2,3	0,0,1	240	149	7.48192021582e-06	0.00303338422464	0.171,1.0,0.0	1.0,1.0,0.651	-0.493
ENSMUSG00000049676	Catsperg1	7	-	29198112	29198408	29198112	29198220	29198348	29198408	0,1,0	0,0,0	1,0,0	5,1,0	277	149	1	1.0	NA,1.0,NA	0.097,0.0,NA	0.952
ENSMUSG00000042699	Dhx9	1	-	153464617	153465068	153464617	153464712	153464854	153465068	13,10,10	112,176,147	14,12,20	133,215,198	291	149	1	1.0	0.056,0.028,0.034	0.051,0.028,0.049	-0.003
ENSMUSG00000086370	Ftx	X	-	103569567	103572561	103569567	103570875	103572499	103572561	59,26,47	2,1,2	38,33,25	0,2,0	1773	149	0.0256511546688	1.0	0.713,0.686,0.664	1.0,0.581,1.0	-0.173
ENSMUSG00000055923	Aasdh	5	-	76888029	76888834	76888029	76888136	76888592	76888834	6,5,4	1,4,3	6,0,8	3,4,2	605	149	0.834866823552	1.0	0.596,0.235,0.247	0.33,0.0,0.496	0.084
ENSMUSG00000062729	Ppox	1	-	171277446	171277804	171277446	171277596	171277693	171277804	2,4,2	44,38,54	2,5,8	53,67,64	246	149	1	1.0	0.027,0.06,0.022	0.022,0.043,0.07	-0.009
ENSMUSG00000062729	Ppox	1	-	171278134	171279313	171278134	171278195	171279122	171279313	99,94,87	17,34,31	91,101,123	26,40,44	1076	149	1	1.0	0.446,0.277,0.28	0.326,0.259,0.279	0.046
ENSMUSG00000062729	Ppox	1	-	171279429	171280001	171279429	171279574	171279868	171280001	47,67,39	27,25,31	60,58,71	19,32,41	443	149	1	1.0	0.369,0.474,0.297	0.515,0.379,0.368	-0.041
ENSMUSG00000062729	Ppox	1	-	171279429	171280522	171279429	171279574	171280387	171280522	81,88,79	0,0,0	87,83,114	0,0,1	962	149	1	1.0	1.0,1.0,1.0	1.0,1.0,0.946	0.018
ENSMUSG00000062729	Ppox	1	-	171279429	171280522	171279429	171280001	171280387	171280522	36,26,40	0,0,0	28,27,45	0,0,2	535	149	1	1.0	1.0,1.0,1.0	1.0,1.0,0.862	0.046
ENSMUSG00000031918	Mtmr2	9	+	13799149	13800082	13799149	13799335	13799875	13800082	33,26,14	83,87,77	40,17,29	95,115,160	689	149	1	1.0	0.079,0.061,0.038	0.083,0.031,0.038	0.009
ENSMUSG00000053286	Trmt1l	1	+	151433793	151436707	151433793	151433904	151435727	151436707	4,2,2	40,68,43	12,14,18	49,78,87	1972	149	1	1.0	0.007,0.002,0.004	0.018,0.013,0.015	-0.011
ENSMUSG00000034789	Rab24	13	-	55320502	55320844	55320502	55320553	55320744	55320844	122,149,159	188,165,193	141,159,215	187,225,275	340	149	1	1.0	0.221,0.284,0.265	0.248,0.236,0.255	0.01
ENSMUSG00000034789	Rab24	13	-	55321101	55321458	55321101	55321180	55321389	55321458	15,13,8	233,232,305	33,20,30	241,305,359	358	149	1	1.0	0.026,0.023,0.011	0.054,0.027,0.034	-0.018
ENSMUSG00000006471	Ndor1	2	-	25249793	25250197	25249793	25250003	25250095	25250197	6,1,10	13,25,22	9,18,15	31,26,29	241	149	0.416422499304	1.0	0.222,0.024,0.219	0.152,0.3,0.242	-0.076
ENSMUSG00000040146	Rgl3	9	-	21976738	21976977	21976738	21976860	21976944	21976977	1,0,1	3,0,10	1,3,4	0,2,0	233	149	1	1.0	0.176,NA,0.06	1.0,0.49,1.0	-0.712
ENSMUSG00000040146	Rgl3	9	-	21976738	21977276	21976738	21976977	21977189	21977276	0,10,0	3,0,9	0,3,4	1,2,2	361	149	0.178605481697	1.0	0.0,1.0,0.0	0.0,0.382,0.452	0.055
ENSMUSG00000040146	Rgl3	9	-	21976738	21977429	21976738	21977276	21977381	21977429	0,0,0	0,1,6	0,0,1	5,9,6	254	149	1	1.0	NA,0.0,0.0	0.0,0.0,0.089	-0.03
ENSMUSG00000028099	Polr3c	3	-	96723513	96724052	96723513	96723699	96723796	96724052	12,17,24	71,111,105	21,14,13	99,132,137	246	149	1	1.0	0.093,0.085,0.122	0.114,0.06,0.054	0.024
ENSMUSG00000021809	Nudt13	14	+	20306231	20307799	20306231	20306366	20307692	20307799	23,24,36	37,44,48	38,47,59	46,55,34	1475	149	1	1.0	0.059,0.052,0.07	0.077,0.079,0.149	-0.041
ENSMUSG00000029175	Slc35f6	5	+	30655494	30656100	30655494	30655666	30655887	30656100	57,25,44	265,257,241	51,41,23	185,266,303	370	149	1	1.0	0.08,0.038,0.068	0.1,0.058,0.03	-0.001
ENSMUSG00000038619	Ensa	3	+	95628540	95632102	95628540	95628707	95631431	95632102	4233,4699,5260	60,59,51	4519,6095,6930	55,104,92	2873	149	1	1.0	0.785,0.805,0.842	0.81,0.752,0.796	0.025
ENSMUSG00000035585	Tsen34	7	+	3694597	3695227	3694597	3694844	3694977	3695227	7,14,12	328,373,317	11,11,21	239,332,415	282	149	1	1.0	0.011,0.019,0.02	0.024,0.017,0.026	-0.006
ENSMUSG00000040940	Arhgef1	7	+	24912056	24912352	24912056	24912155	24912309	24912352	36,18,16	184,212,238	16,18,27	196,278,263	303	149	1	1.0	0.088,0.04,0.032	0.039,0.031,0.048	0.014
ENSMUSG00000040940	Arhgef1	7	+	24918519	24919351	24918519	24918531	24919183	24919351	157,167,199	3,6,1	176,212,237	11,6,15	801	149	0.0557563248838	1.0	0.907,0.838,0.974	0.749,0.868,0.746	0.119
ENSMUSG00000040940	Arhgef1	7	+	24923658	24923970	24923658	24923734	24923802	24923970	9,3,4	251,256,292	1,4,10	266,326,427	217	149	1	1.0	0.024,0.008,0.009	0.003,0.008,0.016	0.005
ENSMUSG00000040940	Arhgef1	7	+	24924795	24925062	24924795	24924883	24924975	24925062	2,0,0	255,279,282	0,1,1	218,300,372	241	149	1	1.0	0.005,0.0,0.0	0.0,0.002,0.002	0.0
ENSMUSG00000039137	Whrn	4	-	63429085	63429417	63429085	63429118	63429232	63429417	0,1,0	1,0,0	0,0,1	0,0,0	263	149	1	1.0	0.0,1.0,NA	NA,NA,1.0	-0.5
ENSMUSG00000037720	Tmem33	5	+	67260695	67261033	67260695	67260806	67260963	67261033	42,46,34	223,290,263	34,57,60	166,268,339	306	149	1	1.0	0.084,0.072,0.059	0.091,0.094,0.079	-0.016
ENSMUSG00000037720	Tmem33	5	+	67286095	67291461	67286095	67286216	67287009	67291461	491,632,655	29,36,41	606,621,753	33,39,41	942	149	1	1.0	0.728,0.735,0.716	0.744,0.716,0.744	-0.008
ENSMUSG00000032594	Ip6k1	9	+	108044724	108045313	108044724	108044900	108045245	108045313	46,23,40	14,19,4	51,31,65	5,16,22	494	149	1	1.0	0.498,0.267,0.751	0.755,0.369,0.471	-0.026
ENSMUSG00000030365	Clec2i	6	+	128892827	128893741	128892827	128892898	128893615	128893741	2,3,0	0,2,0	2,1,0	2,0,0	866	149	1	1.0	1.0,0.205,NA	0.147,1.0,NA	0.029
ENSMUSG00000030365	Clec2i	6	+	128892827	128893741	128892827	128892910	128893615	128893741	2,3,0	0,0,3	2,1,0	0,0,0	854	149	1	1.0	1.0,1.0,0.0	1.0,1.0,NA	-0.333
ENSMUSG00000062908	Acadm	3	-	153938896	153939167	153938896	153938966	153939069	153939167	13,4,9	102,122,109	9,6,11	79,128,143	252	149	1	1.0	0.07,0.019,0.047	0.063,0.027,0.044	0.001
ENSMUSG00000014075	Tctex1d2	16	+	32425240	32426921	32425240	32425310	32426857	32426921	9,19,19	69,51,56	9,19,11	63,94,104	1696	149	1	1.0	0.011,0.032,0.029	0.012,0.017,0.009	0.011
ENSMUSG00000028542	Slc6a9	4	+	117864404	117864888	117864404	117864642	117864753	117864888	0,7,1	23,7,6	1,9,2	8,6,14	260	149	0.800615826064	1.0	0.0,0.364,0.087	0.067,0.462,0.076	-0.051
ENSMUSG00000014353	Tmem87b	2	+	128845460	128846799	128845460	128845534	128846728	128846799	40,39,43	61,71,50	34,44,48	67,79,84	1343	149	1	1.0	0.068,0.057,0.087	0.053,0.058,0.06	0.014
ENSMUSG00000046032	Snx12	X	-	101211958	101213864	101211958	101212346	101213773	101213864	1102,1321,1355	66,64,82	1208,1710,1684	57,94,125	1576	149	1	1.0	0.612,0.661,0.61	0.667,0.632,0.56	0.008
ENSMUSG00000053819	Camk2d	3	+	126770784	126771846	126770784	126770857	126771773	126771846	17,9,21	0,0,2	17,33,25	1,2,0	1065	149	1	1.0	1.0,1.0,0.595	0.704,0.698,1.0	0.064
ENSMUSG00000004266	Ptpn6	6	-	124720706	124721222	124720706	124720908	124721079	124721222	255,281,299	1459,1532,1678	274,316,335	1594,2082,2392	320	149	1	1.0	0.075,0.079,0.077	0.074,0.066,0.061	0.01
ENSMUSG00000022621	Rabl2	15	-	89583909	89584390	89583909	89584007	89584278	89584390	1,2,10	3,5,3	9,8,6	13,16,12	420	149	1	1.0	0.106,0.124,0.542	0.197,0.151,0.151	0.091
ENSMUSG00000022621	Rabl2	15	-	89583909	89584390	89583909	89584007	89584343	89584390	4,9,14	0,0,0	13,12,9	1,0,3	485	149	0.730326915126	1.0	1.0,1.0,1.0	0.8,1.0,0.48	0.24
ENSMUSG00000028453	Fancg	4	-	43003226	43003932	43003226	43003312	43003782	43003932	9,5,6	0,0,4	5,5,11	0,0,0	619	149	1	1.0	1.0,1.0,0.265	1.0,1.0,1.0	-0.245
ENSMUSG00000028453	Fancg	4	-	43003226	43003932	43003226	43003344	43003782	43003932	4,1,3	29,18,13	4,2,4	9,25,15	587	149	1	1.0	0.034,0.014,0.055	0.101,0.02,0.063	-0.027
ENSMUSG00000028453	Fancg	4	-	43006983	43007403	43006983	43007114	43007267	43007403	3,0,0	11,10,10	1,4,0	3,9,27	302	149	1	1.0	0.119,0.0,0.0	0.141,0.18,0.0	-0.067
ENSMUSG00000034190	Chmp7	14	-	69719128	69719867	69719128	69719189	69719747	69719867	13,29,27	0,0,2	31,32,32	0,2,0	707	149	1	1.0	1.0,1.0,0.74	1.0,0.771,1.0	-0.01
ENSMUSG00000053291	Rab4b	7	-	27175778	27176238	27175778	27175893	27176157	27176238	70,63,70	252,249,254	86,77,91	245,337,344	413	149	1	1.0	0.091,0.084,0.09	0.112,0.076,0.087	-0.003
ENSMUSG00000024334	H2-Oa	17	+	34093832	34094589	34093832	34094081	34094307	34094589	0,0,2	3,4,8	7,4,2	7,5,18	375	149	0.0554564657171	1.0	0.0,0.0,0.09	0.284,0.241,0.042	-0.159
ENSMUSG00000021773	Comtd1	14	-	21847872	21848120	21847872	21847927	21848001	21848120	34,24,13	88,86,108	27,28,19	62,89,124	223	149	1	1.0	0.205,0.157,0.074	0.225,0.174,0.093	-0.019
ENSMUSG00000033581	Igf2bp2	16	-	22063581	22065167	22063581	22063713	22065092	22065167	14,15,24	143,209,181	2,26,27	176,253,269	1528	149	1	1.0	0.009,0.007,0.013	0.001,0.01,0.01	0.003
ENSMUSG00000024013	Fgd2	17	+	29364910	29365610	29364910	29364991	29365461	29365610	46,46,40	8,11,5	43,46,44	5,12,13	619	149	0.937257699964	1.0	0.581,0.502,0.658	0.674,0.48,0.449	0.046
ENSMUSG00000024013	Fgd2	17	+	29373217	29373414	29373217	29373297	29373383	29373414	17,14,6	17,15,7	16,16,19	14,22,29	235	149	1	1.0	0.388,0.372,0.352	0.42,0.316,0.293	0.028
ENSMUSG00000026869	Psmd5	2	-	34856447	34857829	34856447	34856557	34857637	34857829	23,8,7	163,195,173	13,14,15	118,211,177	1229	149	1	1.0	0.017,0.005,0.005	0.013,0.008,0.01	-0.001
ENSMUSG00000026869	Psmd5	2	-	34865526	34866095	34865526	34865655	34865981	34866095	12,2,9	132,163,123	2,5,11	128,150,148	475	149	1	1.0	0.028,0.004,0.022	0.005,0.01,0.023	0.005
ENSMUSG00000037318	Traf3ip3	1	-	193194519	193194849	193194519	193194549	193194824	193194849	0,2,1	9,17,12	4,0,3	5,10,1	424	149	0.324563043885	1.0	0.0,0.04,0.028	0.219,0.0,0.513	-0.221
ENSMUSG00000037318	Traf3ip3	1	-	193194824	193195136	193194824	193194849	193195072	193195136	0,3,0	8,15,10	1,4,0	5,9,1	372	149	1	1.0	0.0,0.074,0.0	0.074,0.151,0.0	-0.05
ENSMUSG00000037318	Traf3ip3	1	-	193194824	193195422	193194824	193195136	193195274	193195422	0,0,0	4,12,7	1,3,1	4,5,6	287	149	0.823495551527	1.0	0.0,0.0,0.0	0.115,0.238,0.08	-0.144
ENSMUSG00000031154	Otud5	X	+	7867514	7867823	7867514	7867579	7867666	7867823	2,0,0	313,247,294	5,0,3	379,464,527	236	149	1	1.0	0.004,0.0,0.0	0.008,0.0,0.004	-0.003
ENSMUSG00000031506	Ptpn7	1	+	135136098	135137461	135136098	135136175	135137323	135137461	22,44,30	133,178,199	51,39,48	95,202,174	1297	149	1	1.0	0.019,0.028,0.017	0.058,0.022,0.031	-0.016
ENSMUSG00000026339	Ccdc93	1	+	121494395	121497068	121494395	121494433	121496983	121497068	22,26,11	67,55,77	23,21,45	50,65,76	2699	149	1	1.0	0.018,0.025,0.008	0.025,0.018,0.032	-0.008
ENSMUSG00000029547	Ints1	5	-	139775331	139775674	139775331	139775430	139775620	139775674	57,112,71	3,0,0	68,86,85	0,0,0	339	149	1	1.0	0.893,1.0,1.0	1.0,1.0,1.0	-0.036
ENSMUSG00000002010	Idh3g	X	-	73780573	73781030	73780573	73780707	73780897	73781030	7,12,7	176,189,184	15,5,17	137,277,237	339	149	1	1.0	0.017,0.027,0.016	0.046,0.008,0.031	-0.008
ENSMUSG00000002010	Idh3g	X	-	73782005	73782716	73782005	73782103	73782674	73782716	13,22,16	32,56,43	13,21,5	27,63,60	720	149	1	1.0	0.078,0.075,0.071	0.091,0.065,0.017	0.017
ENSMUSG00000035245	Eogt	6	-	97147876	97148258	97147876	97148008	97148190	97148258	31,22,38	0,0,1	21,44,42	0,1,4	331	149	1	1.0	1.0,1.0,0.945	1.0,0.952,0.825	0.056
ENSMUSG00000039308	Ndst2	14	-	20724460	20724820	20724460	20724563	20724710	20724820	9,9,7	36,52,55	5,22,22	40,79,105	296	149	1	1.0	0.112,0.08,0.06	0.059,0.123,0.095	-0.008
ENSMUSG00000039308	Ndst2	14	-	20724460	20724820	20724460	20724563	20724747	20724820	22,20,22	6,9,10	17,50,55	7,6,6	333	149	0.114067929768	1.0	0.621,0.499,0.496	0.521,0.789,0.804	-0.166
ENSMUSG00000002835	Chaf1a	17	+	56063327	56065425	56063327	56063420	56064973	56065425	16,35,28	0,0,0	13,33,39	1,0,2	1702	149	1	1.0	1.0,1.0,1.0	0.532,1.0,0.631	0.279
ENSMUSG00000036281	Snapc4	2	-	26372730	26373080	26372730	26372825	26372973	26373080	0,4,6	16,17,16	7,0,9	22,18,16	297	149	1	1.0	0.0,0.106,0.158	0.138,0.0,0.22	-0.031
ENSMUSG00000036281	Snapc4	2	-	26373318	26374185	26373318	26373466	26374020	26374185	19,21,13	30,14,10	23,15,15	14,22,16	703	149	1	1.0	0.118,0.241,0.216	0.258,0.126,0.166	0.008
ENSMUSG00000027953	Slc50a1	3	-	89269826	89270139	89269826	89269950	89270061	89270139	31,30,25	121,118,123	29,31,51	90,97,170	260	149	1	1.0	0.128,0.127,0.104	0.156,0.155,0.147	-0.033
ENSMUSG00000020782	Llgl2	11	+	115854546	115855105	115854546	115854575	115855062	115855105	10,15,10	0,1,1	18,10,17	1,0,0	636	149	1	1.0	1.0,0.778,0.701	0.808,1.0,1.0	-0.11
ENSMUSG00000073436	Eme2	17	-	24894570	24895055	24894570	24894707	24894820	24895055	31,29,30	33,27,32	36,46,30	27,21,24	262	149	0.285478225544	1.0	0.348,0.379,0.348	0.431,0.555,0.416	-0.109
ENSMUSG00000027185	Nat10	2	-	103725663	103726239	103725663	103725762	103726119	103726239	28,30,6	26,39,30	15,17,23	27,32,37	506	149	1	1.0	0.241,0.185,0.056	0.141,0.135,0.155	0.017
ENSMUSG00000027185	Nat10	2	-	103734374	103734990	103734374	103734525	103734865	103734990	8,21,6	20,30,21	4,8,8	15,33,33	489	149	0.823563314016	1.0	0.109,0.176,0.08	0.075,0.069,0.069	0.051
ENSMUSG00000027185	Nat10	2	-	103734374	103734990	103734374	103734525	103734917	103734990	13,39,23	2,0,0	11,13,19	1,2,0	541	149	1	1.0	0.642,1.0,1.0	0.752,0.642,1.0	0.083
ENSMUSG00000034928	Rnf44	13	-	54683960	54684488	54683960	54684086	54684337	54684488	40,36,14	56,80,80	17,59,58	78,68,111	400	149	1	1.0	0.21,0.144,0.061	0.075,0.244,0.163	-0.022
ENSMUSG00000034928	Rnf44	13	-	54683960	54684488	54683960	54684089	54684337	54684488	40,36,14	0,6,5	17,59,58	0,6,9	397	149	1	1.0	1.0,0.692,0.512	1.0,0.787,0.707	-0.097
ENSMUSG00000034928	Rnf44	13	-	54683960	54684488	54683960	54684150	54684337	54684488	33,23,11	6,15,2	12,49,42	6,4,5	336	149	0.371495886621	1.0	0.709,0.405,0.709	0.47,0.845,0.788	-0.093
ENSMUSG00000035941	Ibtk	9	-	85715298	85717652	85715298	85715416	85717550	85717652	0,6,0	26,32,41	4,0,7	50,50,49	2283	149	1	1.0	0.0,0.012,0.0	0.005,0.0,0.009	-0.001
ENSMUSG00000068744	Psrc1	3	+	108384235	108384431	108384235	108384285	108384373	108384431	0,2,3	0,8,0	0,3,1	0,0,5	237	149	1	1.0	NA,0.136,1.0	NA,1.0,0.112	0.012
ENSMUSG00000026791	Slc2a8	2	-	32981360	32981883	32981360	32981567	32981720	32981883	2,14,1	1,20,9	4,4,0	9,10,14	302	149	0.598246089666	1.0	0.497,0.257,0.052	0.18,0.165,0.0	0.154
ENSMUSG00000006179	Prss16	13	-	22002925	22003325	22002925	22003071	22003145	22003325	2,0,2	1,2,0	1,0,0	1,5,3	223	149	0.351120909332	1.0	0.572,0.0,1.0	0.401,0.0,0.0	0.39
ENSMUSG00000026048	Ercc5	1	+	44173337	44174031	44173337	44173579	44173911	44174031	0,0,0	5,12,4	1,0,4	5,16,2	481	149	1	1.0	0.0,0.0,0.0	0.058,0.0,0.383	-0.147
ENSMUSG00000026126	Ptpn18	1	+	34463106	34463364	34463106	34463183	34463268	34463364	0,1,0	0,0,5	2,3,0	0,0,0	234	149	1	1.0	NA,1.0,0.0	1.0,1.0,NA	-0.5
ENSMUSG00000062031	Pgghg	7	+	140944950	140945349	140944950	140945082	140945237	140945349	4,6,2	13,14,5	4,7,11	11,14,17	304	149	1	1.0	0.131,0.174,0.164	0.151,0.197,0.241	-0.04
ENSMUSG00000084997	Gm15471	3	+	103804251	103805032	103804251	103804323	103804927	103805032	3,4,2	0,0,0	1,10,10	0,0,2	753	149	1	1.0	1.0,1.0,1.0	1.0,1.0,0.497	0.168
ENSMUSG00000068882	Ssb	2	+	69867271	69867552	69867271	69867379	69867451	69867552	11,12,17	240,278,271	20,27,23	283,347,402	221	149	1	1.0	0.03,0.028,0.041	0.045,0.05,0.037	-0.011
ENSMUSG00000026409	Pfkfb2	1	-	130697696	130698743	130697696	130698085	130698678	130698743	1,1,0	4,3,3	0,1,0	10,7,3	742	149	1	1.0	0.048,0.063,0.0	0.0,0.028,0.0	0.028
ENSMUSG00000028678	Kif2c	4	-	117177920	117178246	117177920	117177969	117178144	117178246	1,0,0	1,6,6	0,0,0	6,2,4	324	149	1	1.0	0.315,0.0,0.0	0.0,0.0,0.0	0.105
ENSMUSG00000029177	Cenpa	5	+	30672981	30673443	30672981	30673059	30673266	30673443	5,9,9	0,0,0	0,0,2	0,0,1	356	149	1	1.0	1.0,1.0,1.0	NA,NA,0.456	0.544
ENSMUSG00000029177	Cenpa	5	+	30672981	30673443	30672981	30673059	30673292	30673443	5,12,9	45,74,62	1,0,2	25,64,62	382	149	1	1.0	0.042,0.059,0.054	0.015,0.0,0.012	0.043
ENSMUSG00000059409	Ppp2r5d	17	-	46682990	46684377	46682990	46684126	46684260	46684377	7,12,8	90,85,105	1,11,5	90,104,100	283	149	1	1.0	0.039,0.069,0.039	0.006,0.053,0.026	0.021
ENSMUSG00000009995	Taz	X	+	74282749	74283400	74282749	74283116	74283271	74283400	3,6,4	153,110,146	3,7,0	108,140,173	304	149	1	1.0	0.01,0.026,0.013	0.013,0.024,0.0	0.004
ENSMUSG00000009995	Taz	X	+	74288177	74288513	74288177	74288219	74288447	74288513	62,55,41	13,18,25	36,47,71	12,18,16	377	149	1	1.0	0.653,0.547,0.393	0.542,0.508,0.637	-0.031
ENSMUSG00000009995	Taz	X	+	74288177	74288513	74288177	74288219	74288450	74288513	62,55,41	51,59,66	36,49,72	53,71,85	380	149	1	1.0	0.323,0.268,0.196	0.21,0.213,0.249	0.038
ENSMUSG00000006728	Cdk4	10	+	127065154	127066003	127065154	127065264	127065952	127066003	62,43,64	178,213,284	72,74,90	192,248,286	837	149	1	1.0	0.058,0.035,0.039	0.063,0.05,0.053	-0.011
ENSMUSG00000039988	Ankrd13c	3	+	157972999	157975294	157972999	157973045	157975227	157975294	2,6,1	63,44,97	0,12,6	82,93,108	2331	149	1	1.0	0.002,0.009,0.001	0.0,0.008,0.004	0.0
ENSMUSG00000106864	Gtf3c2	5	-	31159433	31159861	31159433	31159521	31159699	31159861	20,10,25	75,93,100	10,23,13	93,100,99	327	149	1	1.0	0.108,0.047,0.102	0.047,0.095,0.056	0.02
ENSMUSG00000106864	Gtf3c2	5	-	31167988	31168478	31167988	31168100	31168250	31168478	0,1,1	77,108,79	0,1,2	77,94,107	299	149	1	1.0	0.0,0.005,0.006	0.0,0.005,0.009	-0.001
ENSMUSG00000026280	Atg4b	1	+	93775627	93778364	93775627	93775700	93778284	93778364	41,26,11	115,153,130	39,22,18	139,190,142	2733	149	1	1.0	0.019,0.009,0.005	0.015,0.006,0.007	0.002
ENSMUSG00000029014	Dnajc2	5	-	21761540	21763515	21761540	21761725	21763445	21763515	59,50,42	103,168,142	56,66,51	152,229,244	1869	149	1	1.0	0.044,0.023,0.023	0.029,0.022,0.016	0.008
ENSMUSG00000029192	Tbc1d14	5	-	36507577	36508431	36507577	36507706	36508359	36508431	1,0,3	23,44,36	4,6,2	26,63,48	802	149	1	1.0	0.008,0.0,0.015	0.028,0.017,0.008	-0.01
ENSMUSG00000030720	Cln3	7	-	126575202	126575412	126575202	126575258	126575343	126575412	79,60,61	273,301,303	64,81,106	258,332,410	234	149	1	1.0	0.156,0.113,0.114	0.136,0.134,0.141	-0.009
ENSMUSG00000032609	Klhdc8b	9	-	108448825	108449291	108448825	108448927	108449066	108449291	6,0,0	7,0,11	0,2,0	5,10,16	288	149	1	1.0	0.307,NA,0.0	0.0,0.094,0.0	0.122
ENSMUSG00000068874	Selenbp1	3	+	94937207	94938075	94937207	94937393	94937954	94938075	1,0,0	5,11,12	0,0,0	8,8,24	710	149	1	1.0	0.04,0.0,0.0	0.0,0.0,0.0	0.013
ENSMUSG00000019792	Trmt11	10	-	30590842	30591102	30590842	30590935	30591020	30591102	0,2,2	11,11,8	0,0,2	13,8,17	234	149	1	1.0	0.0,0.104,0.137	0.0,0.0,0.07	0.057
ENSMUSG00000073702	Rpl31	1	+	39367928	39368255	39367928	39368006	39368148	39368255	47,35,59	55,38,47	18,58,72	32,47,44	291	149	1	1.0	0.304,0.32,0.391	0.224,0.387,0.456	-0.017
ENSMUSG00000073702	Rpl31	1	+	39370953	39371366	39370953	39371066	39371301	39371366	3,5,20	1785,1858,2242	12,3,18	1912,2589,2539	384	149	1	1.0	0.001,0.001,0.003	0.002,0.0,0.003	0.0
ENSMUSG00000041560	Nop53	7	-	15937837	15938230	15937837	15937889	15938173	15938230	15,15,17	73,78,96	37,30,40	89,103,88	433	149	0.737477488665	1.0	0.066,0.062,0.057	0.125,0.091,0.135	-0.055
ENSMUSG00000000085	Scmh1	4	+	120529133	120530184	120529133	120529248	120529753	120530184	84,112,118	1,0,0	102,113,146	0,0,0	654	149	1	1.0	0.95,1.0,1.0	1.0,1.0,1.0	-0.017
ENSMUSG00000026082	Rev1	1	-	38074314	38075023	38074314	38074443	38074898	38075023	12,6,4	1,0,0	17,25,17	0,2,0	604	149	1	1.0	0.747,1.0,1.0	1.0,0.755,1.0	-0.003
ENSMUSG00000058254	Tspan7	X	+	10590135	10595354	10590135	10590219	10595278	10595354	2,0,0	2,5,6	0,0,0	0,4,6	5208	149	1	1.0	0.028,0.0,0.0	NA,0.0,0.0	0.009
ENSMUSG00000015750	Aph1a	3	+	95895142	95895570	95895142	95895216	95895447	95895570	3,8,3	386,434,333	11,28,8	360,588,614	380	149	1	1.0	0.003,0.007,0.004	0.012,0.018,0.005	-0.007
ENSMUSG00000030166	Rad52	6	+	119918586	119919077	119918586	119918786	119918925	119919077	11,21,20	4,9,4	22,23,19	7,6,12	288	149	1	1.0	0.587,0.547,0.721	0.619,0.665,0.45	0.04
ENSMUSG00000041939	Mvk	5	+	114445387	114446306	114445387	114445479	114446158	114446306	8,6,6	102,98,66	9,3,7	82,94,126	828	149	1	1.0	0.014,0.011,0.016	0.019,0.006,0.01	0.002
ENSMUSG00000033880	Lgals3bp	11	-	118398120	118398571	118398120	118398252	118398379	118398571	83,43,38	2846,3269,3572	77,77,68	3290,4905,5432	276	149	1	1.0	0.016,0.007,0.006	0.012,0.008,0.007	0.001
ENSMUSG00000053553	3110082I17Rik	5	-	139359738	139361388	139359738	139360730	139361306	139361388	21,15,10	35,16,36	14,11,9	27,61,45	725	149	1	1.0	0.11,0.162,0.054	0.096,0.036,0.039	0.052
ENSMUSG00000027582	Zgpat	2	+	181379773	181382314	181379773	181380179	181382193	181382314	303,269,324	0,0,0	264,432,295	0,0,1	2163	149	1	1.0	1.0,1.0,1.0	1.0,1.0,0.953	0.016
ENSMUSG00000039449	Prpf18	2	-	4637147	4638995	4637147	4637216	4638848	4638995	13,11,6	43,54,45	12,7,18	35,58,55	1781	149	1	1.0	0.025,0.017,0.011	0.028,0.01,0.027	-0.004
ENSMUSG00000027680	Fxr1	3	+	34058023	34058231	34058023	34058081	34058168	34058231	103,120,139	172,209,206	130,156,164	152,260,219	236	149	1	1.0	0.274,0.266,0.299	0.351,0.275,0.321	-0.036
ENSMUSG00000026889	Rbm18	2	-	36134134	36136611	36134134	36134263	36136481	36136611	18,19,22	70,69,66	37,21,34	57,76,112	2367	149	1	1.0	0.016,0.017,0.021	0.039,0.017,0.019	-0.007
ENSMUSG00000037470	Uggt1	1	-	36162204	36163410	36162204	36162363	36163220	36163410	10,6,6	115,132,106	4,13,8	76,85,172	1006	149	1	1.0	0.013,0.007,0.008	0.008,0.022,0.007	-0.003
ENSMUSG00000026705	Klhl20	1	-	161098262	161099285	161098262	161098396	161099141	161099285	7,8,14	13,29,23	12,8,9	27,18,41	894	149	1	1.0	0.082,0.044,0.092	0.069,0.069,0.035	0.015
ENSMUSG00000031532	Saraf	8	+	34167718	34168611	34167718	34167857	34168456	34168611	11,16,15	507,642,623	6,10,9	531,787,786	748	149	1	1.0	0.004,0.005,0.005	0.002,0.003,0.002	0.002
ENSMUSG00000032085	Tagln	9	-	45930832	45931477	45930832	45930935	45931299	45931477	49,34,61	124,231,252	49,76,66	161,341,402	513	149	1	1.0	0.103,0.041,0.066	0.081,0.061,0.046	0.007
ENSMUSG00000068735	Trp53i11	2	+	93198894	93199458	93198894	93198991	93199356	93199458	0,0,0	6,6,2	0,2,0	9,19,13	514	149	1	1.0	0.0,0.0,0.0	0.0,0.03,0.0	-0.01
ENSMUSG00000039263	Npepl1	2	+	174120543	174121124	174120543	174120667	174120947	174121124	86,77,106	150,201,190	66,102,130	127,227,198	429	149	1	1.0	0.166,0.117,0.162	0.153,0.135,0.186	-0.01
ENSMUSG00000027184	Caprin1	2	-	103775416	103775765	103775416	103775525	103775609	103775765	5,11,6	305,391,409	12,7,22	326,531,536	233	149	1	1.0	0.01,0.018,0.009	0.023,0.008,0.026	-0.007
ENSMUSG00000015094	Npdc1	2	+	25408606	25409001	25408606	25408686	25408904	25409001	0,0,0	10,8,12	0,2,0	12,36,31	367	149	1	1.0	0.0,0.0,0.0	0.0,0.022,0.0	-0.007
ENSMUSG00000089832	Shkbp1	7	-	27355400	27355626	27355400	27355446	27355572	27355626	18,20,28	94,80,91	24,29,31	77,129,99	275	149	1	1.0	0.094,0.119,0.143	0.144,0.109,0.145	-0.014
ENSMUSG00000042185	Nfrkb	9	+	31397719	31398644	31397719	31397793	31398559	31398644	7,7,5	13,18,35	2,3,2	31,32,33	915	149	1	1.0	0.081,0.06,0.023	0.01,0.015,0.01	0.043
ENSMUSG00000042185	Nfrkb	9	+	31402234	31403074	31402234	31402278	31403013	31403074	5,3,4	11,16,13	2,1,2	23,19,22	884	149	1	1.0	0.071,0.031,0.049	0.014,0.009,0.015	0.038
ENSMUSG00000026193	Fn1	1	-	71597280	71597747	71597280	71597387	71597641	71597747	482,719,824	0,0,0	498,864,957	0,1,0	403	149	1	1.0	1.0,1.0,1.0	1.0,0.997,1.0	0.001
ENSMUSG00000026193	Fn1	1	-	71597280	71598463	71597280	71597387	71598373	71598463	384,641,723	21,40,27	420,771,839	22,34,39	1135	149	1	1.0	0.706,0.678,0.779	0.715,0.749,0.739	-0.013
ENSMUSG00000026193	Fn1	1	-	71597280	71598463	71597280	71597672	71598373	71598463	73,88,134	72,40,61	91,155,123	59,51,75	850	149	1	1.0	0.151,0.278,0.278	0.213,0.348,0.223	-0.026
ENSMUSG00000026193	Fn1	1	-	71597280	71598463	71597280	71597747	71598373	71598463	13,7,22	148,190,218	6,17,17	120,248,285	775	149	1	1.0	0.017,0.007,0.019	0.01,0.013,0.011	0.003
ENSMUSG00000038235	F11r	1	+	171460362	171460645	171460362	171460431	171460537	171460645	0,0,0	38,90,73	0,1,1	77,119,130	255	149	1	1.0	0.0,0.0,0.0	0.0,0.005,0.004	-0.003
ENSMUSG00000013858	Tmem259	10	-	79977962	79978320	79977962	79978062	79978187	79978320	60,65,68	232,222,220	57,78,75	238,302,340	274	149	1	1.0	0.123,0.137,0.144	0.115,0.123,0.107	0.02
ENSMUSG00000013858	Tmem259	10	-	79978187	79978605	79978187	79978320	79978391	79978605	14,14,21	243,237,336	12,19,31	209,373,341	220	149	1	1.0	0.038,0.038,0.041	0.037,0.033,0.058	-0.004
ENSMUSG00000013858	Tmem259	10	-	79977962	79978605	79977962	79978320	79978547	79978605	89,108,133	9,6,8	101,116,169	8,9,17	376	149	1	1.0	0.797,0.877,0.868	0.833,0.836,0.798	0.025
ENSMUSG00000013858	Tmem259	10	-	79978391	79978605	79978391	79978475	79978547	79978605	97,141,173	233,242,308	136,138,203	165,318,342	221	149	1	1.0	0.219,0.282,0.275	0.357,0.226,0.286	-0.031
ENSMUSG00000057335	Cep170	1	-	176733661	176736895	176733661	176735981	176736843	176736895	22,15,18	35,76,35	25,33,25	85,84,87	1011	149	1	1.0	0.085,0.028,0.07	0.042,0.055,0.041	0.015
ENSMUSG00000057335	Cep170	1	-	176769232	176769870	176769232	176769526	176769712	176769870	16,24,21	7,9,17	26,39,20	11,20,21	335	149	1	1.0	0.504,0.543,0.355	0.513,0.464,0.298	0.042
ENSMUSG00000025962	Fastkd2	1	+	63735462	63735968	63735462	63735571	63735844	63735968	7,3,12	23,35,21	6,5,5	37,33,27	422	149	1	1.0	0.097,0.029,0.168	0.054,0.051,0.061	0.043
ENSMUSG00000039294	Cybc1	11	-	121225803	121227284	121225803	121225900	121227242	121227284	55,40,47	0,3,0	61,38,58	0,2,0	1491	149	1	1.0	1.0,0.571,1.0	1.0,0.655,1.0	-0.028
ENSMUSG00000021670	Hmgcr	13	-	96664761	96665897	96664761	96664846	96665809	96665897	19,14,28	143,113,163	26,24,25	114,162,168	1112	149	1	1.0	0.017,0.016,0.022	0.03,0.019,0.02	-0.005
ENSMUSG00000034917	Tjp3	10	-	81279194	81279571	81279194	81279351	81279504	81279571	0,4,3	10,3,3	1,4,0	3,4,6	302	149	1	1.0	0.0,0.397,0.33	0.141,0.33,0.0	0.085
ENSMUSG00000034917	Tjp3	10	-	81283495	81283739	81283495	81283605	81283682	81283739	0,0,0	4,7,11	1,0,0	7,2,3	226	149	1	1.0	0.0,0.0,0.0	0.086,0.0,0.0	-0.029
ENSMUSG00000043085	Tmem82	4	-	141614944	141616621	141614944	141615110	141616203	141616621	7,12,9	0,0,0	10,16,6	0,1,0	1242	149	1	1.0	1.0,1.0,1.0	1.0,0.657,1.0	0.114
ENSMUSG00000043085	Tmem82	4	-	141614944	141616621	141614944	141615135	141616203	141616621	7,12,8	0,3,1	10,15,5	1,0,1	1217	149	0.0571977760643	1.0	1.0,0.329,0.495	0.55,1.0,0.38	-0.035
ENSMUSG00000060279	Ap2a1	7	-	44902748	44903056	44902748	44902838	44902973	44903056	17,15,9	43,58,40	19,10,8	57,85,70	284	149	1	1.0	0.172,0.119,0.106	0.149,0.058,0.057	0.044
ENSMUSG00000025915	Sgk3	1	+	9885666	9886142	9885666	9885753	9885988	9886142	13,6,8	4,0,3	6,2,3	0,0,7	384	149	0.327358685148	1.0	0.558,1.0,0.509	1.0,1.0,0.143	-0.025
ENSMUSG00000025915	Sgk3	1	+	9885666	9886142	9885666	9885753	9886046	9886142	14,8,11	212,234,218	9,2,7	315,350,377	442	149	1	1.0	0.022,0.011,0.017	0.01,0.002,0.006	0.011
ENSMUSG00000058388	Phtf1	3	+	103997432	103998803	103997432	103997705	103998671	103998803	18,10,9	10,24,25	12,6,27	14,20,25	1115	149	1	1.0	0.194,0.053,0.046	0.103,0.039,0.126	0.008
ENSMUSG00000026197	Zfand2b	1	+	75168833	75169279	75168833	75168906	75169184	75169279	20,33,20	175,157,216	17,21,32	159,208,261	427	149	1	1.0	0.038,0.068,0.031	0.036,0.034,0.041	0.009
ENSMUSG00000026197	Zfand2b	1	+	75170538	75170753	75170538	75170599	75170685	75170753	8,18,12	179,167,192	9,20,6	166,218,288	235	149	1	1.0	0.028,0.064,0.038	0.033,0.055,0.013	0.01
ENSMUSG00000029860	Zyx	6	+	42350032	42350476	42350032	42350119	42350256	42350476	185,248,228	287,331,282	189,302,371	241,497,573	286	149	1	1.0	0.251,0.281,0.296	0.29,0.24,0.252	0.015
ENSMUSG00000029860	Zyx	6	+	42356161	42357433	42356161	42356331	42357312	42357433	442,497,523	0,0,0	469,623,722	1,0,0	1130	149	1	1.0	1.0,1.0,1.0	0.984,1.0,1.0	0.005
ENSMUSG00000029860	Zyx	6	+	42357851	42358392	42357851	42357985	42358168	42358392	2069,2139,2551	13,9,21	2151,3185,3700	15,18,15	332	149	1	1.0	0.986,0.991,0.982	0.985,0.988,0.991	-0.002
ENSMUSG00000026083	Eif5b	1	+	38033067	38034103	38033067	38033157	38034028	38034103	7,3,1	176,221,233	5,1,11	183,249,308	1020	149	1	1.0	0.006,0.002,0.001	0.004,0.001,0.005	-0.0
ENSMUSG00000026083	Eif5b	1	+	38050186	38051284	38050186	38050325	38051122	38051284	29,20,25	160,171,191	35,34,11	163,192,296	946	149	1	1.0	0.028,0.018,0.02	0.033,0.027,0.006	0.0
ENSMUSG00000037242	Clic4	4	-	135223463	135226149	135223463	135223570	135226023	135226149	14,6,10	1406,1483,1523	20,25,36	1891,2427,2650	2602	149	1	1.0	0.001,0.0,0.0	0.001,0.001,0.001	-0.001
ENSMUSG00000025145	Lrrc45	11	+	120718441	120719132	120718441	120718553	120719039	120719132	76,26,40	3,2,9	61,50,49	4,7,2	635	149	1	1.0	0.856,0.753,0.51	0.782,0.626,0.852	-0.047
ENSMUSG00000017210	Med24	11	-	98705118	98705602	98705118	98705267	98705521	98705602	10,5,11	81,85,68	14,11,24	60,81,75	403	149	1	1.0	0.044,0.021,0.056	0.079,0.048,0.106	-0.037
ENSMUSG00000017210	Med24	11	-	98716413	98718142	98716413	98716525	98717909	98718142	65,77,84	50,64,53	84,82,77	45,72,44	1533	149	1	1.0	0.112,0.105,0.133	0.154,0.1,0.145	-0.016
ENSMUSG00000017652	Cd40	2	+	165069628	165069848	165069628	165069715	165069816	165069848	111,110,108	2556,2364,2649	166,226,221	4089,5377,5364	250	149	1	1.0	0.025,0.027,0.024	0.024,0.024,0.024	0.001
ENSMUSG00000021916	Glt8d1	14	+	31009734	31010165	31009734	31009852	31010080	31010165	3,7,7	64,64,50	5,10,7	45,74,92	377	149	1	1.0	0.018,0.041,0.052	0.042,0.051,0.029	-0.004
ENSMUSG00000021916	Glt8d1	14	+	31010080	31010409	31010080	31010165	31010296	31010409	2,7,2	52,76,60	7,0,5	42,71,92	280	149	1	1.0	0.02,0.047,0.017	0.081,0.0,0.028	-0.008
ENSMUSG00000021916	Glt8d1	14	+	31010863	31011233	31010863	31011030	31011120	31011233	9,0,2	64,90,97	0,0,3	77,94,127	239	149	1	1.0	0.081,0.0,0.013	0.0,0.0,0.015	0.026
ENSMUSG00000021916	Glt8d1	14	+	31010863	31011233	31010863	31011030	31011122	31011233	9,1,2	0,1,0	1,0,3	0,0,0	241	149	1	1.0	1.0,0.382,1.0	1.0,NA,1.0	-0.206
ENSMUSG00000037112	Sik2	9	-	50892800	50894081	50892800	50893389	50893957	50894081	109,81,117	0,1,3	117,109,124	0,2,0	717	149	1	1.0	1.0,0.944,0.89	1.0,0.919,1.0	-0.028
ENSMUSG00000037112	Sik2	9	-	50892800	50895961	50892800	50893389	50895343	50895961	131,138,159	0,0,1	144,150,152	2,3,2	2103	149	0.0464176266124	1.0	1.0,1.0,0.918	0.836,0.78,0.843	0.153
ENSMUSG00000037112	Sik2	9	-	50892800	50895961	50892800	50894081	50895343	50895961	33,60,47	29,26,20	28,49,32	22,25,27	1411	149	1	1.0	0.107,0.196,0.199	0.118,0.171,0.111	0.034
ENSMUSG00000020477	Mrps24	11	-	5707297	5707555	5707297	5707409	5707486	5707555	20,22,19	209,266,231	16,45,43	181,315,340	226	149	1	1.0	0.059,0.052,0.051	0.055,0.086,0.077	-0.019
ENSMUSG00000000902	Smarcb1	10	-	75904383	75906196	75904383	75904574	75906029	75906196	7,6,8	115,165,141	2,6,6	120,166,153	1604	149	1	1.0	0.006,0.003,0.005	0.002,0.003,0.004	0.002
ENSMUSG00000026116	Tmem131	1	-	36807883	36808985	36807883	36808476	36808826	36808985	7,4,7	103,71,89	9,8,8	96,117,113	499	149	1	1.0	0.02,0.017,0.023	0.027,0.02,0.021	-0.003
ENSMUSG00000026116	Tmem131	1	-	36815454	36815996	36815454	36815521	36815886	36815996	0,2,1	70,66,91	1,1,4	87,123,105	514	149	1	1.0	0.0,0.009,0.003	0.003,0.002,0.011	-0.001
ENSMUSG00000062963	Ufc1	1	-	171289517	171289947	171289517	171289594	171289854	171289947	9,15,3	3,0,5	15,13,12	2,0,3	409	149	0.348267284681	1.0	0.522,1.0,0.179	0.732,1.0,0.593	-0.208
ENSMUSG00000062963	Ufc1	1	-	171289517	171289947	171289517	171289594	171289883	171289947	9,15,6	362,381,453	16,13,12	301,536,585	438	149	1	1.0	0.008,0.013,0.004	0.018,0.008,0.007	-0.003
ENSMUSG00000079110	Capn3	2	+	120502386	120502593	120502386	120502444	120502528	120502593	0,0,1	0,0,0	0,0,0	0,0,2	233	149	1	1.0	NA,NA,1.0	NA,NA,0.0	1.0
ENSMUSG00000026399	Cd55	1	-	130448327	130449563	130448327	130448408	130449416	130449563	10,22,13	3,3,10	24,20,38	7,9,10	1157	149	1	1.0	0.3,0.486,0.143	0.306,0.223,0.329	0.024
ENSMUSG00000067071	Hes6	1	-	91411482	91412802	91411482	91412482	91412720	91412802	21,22,22	60,83,69	22,29,37	54,75,77	387	149	1	1.0	0.119,0.093,0.109	0.136,0.13,0.156	-0.034
ENSMUSG00000067071	Hes6	1	-	91412720	91412979	91412720	91412802	91412892	91412979	1,0,4	63,118,62	1,1,0	74,88,77	239	149	1	1.0	0.01,0.0,0.039	0.008,0.007,0.0	0.011
ENSMUSG00000037773	Pced1a	2	-	130422224	130422704	130422224	130422375	130422465	130422704	14,5,11	52,29,38	11,16,27	36,50,60	239	149	0.923598277929	1.0	0.144,0.097,0.153	0.16,0.166,0.219	-0.05
ENSMUSG00000030427	Lilra6	7	-	3911409	3912788	3911409	3911712	3912479	3912788	21,11,13	0,0,0	17,17,22	0,1,0	916	149	1	1.0	1.0,1.0,1.0	1.0,0.734,1.0	0.089
ENSMUSG00000043822	Adamtsl5	10	-	80342306	80343020	80342306	80342393	80342908	80343020	74,61,96	13,9,8	85,90,119	21,13,27	664	149	0.349164596141	1.0	0.561,0.603,0.729	0.476,0.608,0.497	0.104
ENSMUSG00000043822	Adamtsl5	10	-	80344832	80345416	80344832	80344941	80345042	80345416	4,3,4	44,56,54	5,4,10	49,58,92	250	149	1	1.0	0.051,0.031,0.042	0.057,0.039,0.061	-0.011
ENSMUSG00000010358	Ifi35	11	+	101457189	101457522	101457189	101457337	101457415	101457522	51,52,41	964,985,1051	53,80,64	1110,1569,1666	227	149	1	1.0	0.034,0.033,0.025	0.03,0.032,0.025	0.002
ENSMUSG00000026709	Dars2	1	-	161044958	161045476	161044958	161045069	161045257	161045476	0,5,4	15,25,15	1,1,2	8,20,18	337	149	1	1.0	0.0,0.081,0.105	0.052,0.022,0.047	0.022
ENSMUSG00000026553	Copa	1	+	172091163	172092354	172091163	172091240	172092244	172092354	83,70,54	280,378,365	92,53,103	316,414,509	1153	149	1	1.0	0.037,0.023,0.019	0.036,0.016,0.025	0.001
ENSMUSG00000066800	Rnasel	1	+	153759543	153760814	153759543	153759676	153760774	153760814	10,14,8	7,18,16	16,13,1	13,8,5	1247	149	1	1.0	0.146,0.085,0.056	0.128,0.163,0.023	-0.009
ENSMUSG00000030142	Clec4e	6	-	123286207	123286518	123286207	123286359	123286431	123286518	333,302,245	6978,7343,7211	425,535,458	8149,10623,10938	221	149	1	1.0	0.031,0.027,0.022	0.034,0.033,0.027	-0.005
ENSMUSG00000030142	Clec4e	6	-	123286207	123288989	123286207	123286359	123288893	123288989	1961,1659,1204	281,259,262	2510,2625,2044	233,391,398	2683	149	1	1.0	0.279,0.262,0.203	0.374,0.272,0.222	-0.041
ENSMUSG00000030142	Clec4e	6	-	123286207	123288989	123286207	123286518	123288893	123288989	1736,1461,1057	9009,9824,9133	2235,2291,1756	10544,14195,13541	2524	149	1	1.0	0.011,0.009,0.007	0.012,0.009,0.008	-0.001
ENSMUSG00000071074	Yipf3	17	+	46251113	46251487	46251113	46251227	46251363	46251487	25,25,41	243,223,265	14,55,50	224,321,380	285	149	1	1.0	0.051,0.055,0.075	0.032,0.082,0.064	0.001
ENSMUSG00000026803	Ttf1	2	+	29069891	29071376	29069891	29070077	29071297	29071376	3,0,0	10,17,10	1,2,0	11,14,28	1369	149	1	1.0	0.032,0.0,0.0	0.01,0.015,0.0	0.002
ENSMUSG00000026047	Kdelc1	1	-	44112644	44113175	44112644	44112882	44113002	44113175	3,8,9	18,37,34	13,10,14	14,21,16	269	149	0.0119431321669	0.941516919157	0.085,0.107,0.128	0.34,0.209,0.326	-0.185
ENSMUSG00000029221	Slc30a9	5	+	67342093	67344569	67342093	67342229	67344529	67344569	62,61,37	83,69,72	44,56,64	39,74,69	2449	149	1	1.0	0.043,0.051,0.03	0.064,0.044,0.053	-0.012
ENSMUSG00000023110	Prmt5	14	-	54516105	54516615	54516105	54516191	54516496	54516615	0,2,2	42,57,55	1,5,1	42,41,43	454	149	1	1.0	0.0,0.011,0.012	0.008,0.038,0.008	-0.01
ENSMUSG00000025473	Adam8	7	-	139984728	139985430	139984728	139984843	139985336	139985430	119,77,86	763,933,1055	84,46,71	575,853,1093	642	149	1	1.0	0.035,0.019,0.019	0.033,0.012,0.015	0.004
ENSMUSG00000025473	Adam8	7	-	139986302	139986808	139986302	139986468	139986732	139986808	68,62,55	768,833,1057	82,30,60	631,963,1186	413	149	1	1.0	0.031,0.026,0.018	0.045,0.011,0.018	0.0
ENSMUSG00000025473	Adam8	7	-	139986302	139986808	139986302	139986486	139986732	139986808	62,60,52	1,0,0	79,30,59	0,0,0	395	149	1	1.0	0.959,1.0,1.0	1.0,1.0,1.0	-0.014
ENSMUSG00000025473	Adam8	7	-	139987178	139987737	139987178	139987268	139987559	139987737	141,106,129	865,1112,1115	120,110,134	676,1002,1297	440	149	1	1.0	0.052,0.031,0.038	0.057,0.036,0.034	-0.002
ENSMUSG00000026170	Cyp27a1	1	+	74735553	74736036	74735553	74735751	74735863	74736036	3,4,0	10,25,12	4,13,8	7,9,9	261	149	0.000505035607073	0.119440921073	0.146,0.084,0.0	0.246,0.452,0.337	-0.268
ENSMUSG00000037266	Rsrp1	4	+	134925292	134926818	134925292	134925432	134926025	134926818	1495,1489,1114	4,8,3	1402,1500,1477	0,7,12	742	149	1	1.0	0.987,0.974,0.987	1.0,0.977,0.961	0.003
ENSMUSG00000037266	Rsrp1	4	+	134925292	134926818	134925292	134925432	134926734	134926818	3535,3629,2900	105,154,114	3423,3742,3693	54,131,140	1451	149	1	1.0	0.776,0.708,0.723	0.867,0.746,0.73	-0.045
ENSMUSG00000026554	Dcaf8	1	+	172186295	172187460	172186295	172186368	172187352	172187460	21,18,30	0,1,0	35,27,33	0,3,0	1133	149	1	1.0	1.0,0.703,1.0	1.0,0.542,1.0	0.054
ENSMUSG00000029502	Golga3	5	+	110181602	110184607	110181602	110181913	110184337	110184607	3,2,0	77,126,56	0,5,5	82,148,134	2573	149	1	1.0	0.002,0.001,0.0	0.0,0.002,0.002	-0.0
ENSMUSG00000052752	Traf7	17	-	24509955	24510572	24509955	24510075	24510455	24510572	45,61,54	0,1,0	64,66,69	0,0,0	529	149	1	1.0	1.0,0.945,1.0	1.0,1.0,1.0	-0.018
ENSMUSG00000019467	Arhgef25	10	-	127183197	127183829	127183197	127183409	127183648	127183829	2,0,0	2,0,3	0,0,0	3,1,8	388	149	1	1.0	0.277,NA,0.0	0.0,0.0,0.0	0.139
ENSMUSG00000037339	Fam53a	5	-	33600355	33608227	33600355	33600880	33607463	33608227	18,26,7	56,66,44	28,35,17	31,62,66	6732	149	1	1.0	0.007,0.009,0.004	0.02,0.012,0.006	-0.006
ENSMUSG00000038685	Rtel1	2	+	181351575	181351953	181351575	181351699	181351802	181351953	7,1,3	7,8,17	2,14,1	5,13,15	252	149	1	1.0	0.372,0.069,0.094	0.191,0.389,0.038	-0.028
ENSMUSG00000038685	Rtel1	2	+	181354352	181355552	181354352	181354442	181355309	181355552	18,24,13	1,0,4	29,31,21	0,0,1	1016	149	0.0924306911027	1.0	0.725,1.0,0.323	1.0,1.0,0.755	-0.236
ENSMUSG00000038685	Rtel1	2	+	181354352	181355552	181354352	181354442	181355327	181355552	19,24,16	0,0,1	30,33,22	0,2,3	1034	149	0.142648389531	1.0	1.0,1.0,0.697	1.0,0.704,0.514	0.16
ENSMUSG00000048495	Tyw5	1	-	57393349	57394091	57393349	57393487	57394046	57394091	11,10,10	21,37,44	4,10,7	39,50,55	708	149	1	1.0	0.099,0.054,0.046	0.021,0.04,0.026	0.037
ENSMUSG00000001017	Chtop	3	-	90506107	90507626	90506107	90506261	90507544	90507626	418,425,409	170,154,205	491,595,517	186,290,296	1432	149	1	1.0	0.204,0.223,0.172	0.215,0.176,0.154	0.018
ENSMUSG00000001017	Chtop	3	-	90506107	90507626	90506107	90507258	90507544	90507626	97,125,89	0,0,0	148,146,136	1,0,3	435	149	1	1.0	1.0,1.0,1.0	0.981,1.0,0.939	0.027
ENSMUSG00000028670	Lypla2	4	-	135969427	135969674	135969427	135969529	135969600	135969674	9,18,20	279,362,336	29,33,26	300,402,470	220	149	1	1.0	0.021,0.033,0.039	0.061,0.053,0.036	-0.019
ENSMUSG00000020516	Rps6kb1	11	-	86511588	86511887	86511588	86511666	86511824	86511887	6,3,0	53,59,71	5,1,0	75,100,90	307	149	1	1.0	0.052,0.024,0.0	0.031,0.005,0.0	0.013
ENSMUSG00000038884	A230050P20Rik	9	+	20869603	20871235	20869603	20869653	20871196	20871235	170,158,173	28,44,39	282,303,379	47,66,81	1692	149	1	1.0	0.348,0.24,0.281	0.346,0.288,0.292	-0.019
ENSMUSG00000038884	A230050P20Rik	9	+	20872867	20873264	20872867	20872971	20873109	20873264	13,18,26	35,29,39	39,35,46	37,78,70	287	149	1	1.0	0.162,0.244,0.257	0.354,0.189,0.254	-0.045
ENSMUSG00000028999	Rint1	5	+	23809783	23810194	23809783	23809894	23809968	23810194	3,0,1	12,9,8	0,1,0	7,20,13	223	149	1	1.0	0.143,0.0,0.077	0.0,0.032,0.0	0.063
ENSMUSG00000028041	Adam15	3	-	89343387	89343977	89343387	89343583	89343672	89343977	21,8,10	307,427,380	10,14,12	289,410,438	238	149	1	1.0	0.041,0.012,0.016	0.021,0.021,0.017	0.003
ENSMUSG00000028041	Adam15	3	-	89347151	89347485	89347151	89347228	89347406	89347485	1,1,2	263,368,356	4,7,1	235,370,392	327	149	1	1.0	0.002,0.001,0.003	0.008,0.009,0.001	-0.004
ENSMUSG00000029433	Diablo	5	-	123517736	123518065	123517736	123517833	123517954	123518065	4,5,12	91,124,133	23,18,13	147,173,166	270	149	1	1.0	0.024,0.022,0.047	0.079,0.054,0.041	-0.027
ENSMUSG00000049606	Zfp644	5	-	106635609	106638635	106635609	106636323	106636416	106638635	16,14,6	7,9,6	17,12,15	13,14,17	242	149	0.448378754319	1.0	0.585,0.489,0.381	0.446,0.345,0.352	0.104
ENSMUSG00000043716	Rpl7	1	-	16102691	16103334	16102691	16102829	16103167	16103334	3,10,8	3065,3762,3657	2,0,6	3141,4851,5059	487	149	1	1.0	0.0,0.001,0.001	0.0,0.0,0.0	0.001
ENSMUSG00000043716	Rpl7	1	-	16103167	16103684	16103167	16103334	16103509	16103684	11,7,5	2602,3104,2459	2,13,9	2749,4160,4082	324	149	1	1.0	0.002,0.001,0.001	0.0,0.001,0.001	0.001
ENSMUSG00000029146	Snx17	5	+	31195745	31196041	31195745	31195856	31195950	31196041	19,14,25	289,296,330	34,22,26	283,401,417	243	149	1	1.0	0.039,0.028,0.044	0.069,0.033,0.037	-0.009
ENSMUSG00000029146	Snx17	5	+	31195950	31196264	31195950	31196041	31196176	31196264	24,11,8	298,349,350	23,11,24	267,379,407	284	149	1	1.0	0.041,0.016,0.012	0.043,0.015,0.03	-0.006
ENSMUSG00000004815	Dgkq	5	-	108649586	108649925	108649586	108649733	108649824	108649925	2,8,4	18,34,25	7,2,2	31,28,44	240	149	1	1.0	0.065,0.127,0.09	0.123,0.042,0.027	0.03
ENSMUSG00000004815	Dgkq	5	-	108649824	108650379	108649824	108649925	108650200	108650379	18,27,12	28,29,39	30,29,38	22,29,33	424	149	0.111929854941	1.0	0.184,0.247,0.098	0.324,0.26,0.288	-0.114
ENSMUSG00000004815	Dgkq	5	-	108650489	108650968	108650489	108650638	108650816	108650968	2,22,12	14,10,17	12,15,4	13,27,12	327	149	1	1.0	0.061,0.501,0.243	0.296,0.202,0.132	0.058
ENSMUSG00000004815	Dgkq	5	-	108655289	108655593	108655289	108655364	108655439	108655593	1,3,3	18,40,20	2,2,1	30,19,29	224	149	1	1.0	0.036,0.048,0.091	0.042,0.065,0.022	0.015
ENSMUSG00000029291	Rufy3	5	+	88614940	88616579	88614940	88615114	88616461	88616579	2,2,6	105,109,117	8,8,6	169,181,225	1496	149	1	1.0	0.002,0.002,0.005	0.005,0.004,0.003	-0.001
ENSMUSG00000043929	Klhl15	X	+	94234989	94235420	94234989	94235125	94235220	94235420	0,0,0	0,1,1	2,3,4	3,3,2	244	149	1	1.0	NA,0.0,0.0	0.289,0.379,0.55	-0.406
ENSMUSG00000003039	Fam32a	8	+	72219940	72221981	72219940	72220082	72221927	72221981	79,108,105	512,631,602	88,132,119	475,660,753	1994	149	1	1.0	0.011,0.013,0.013	0.014,0.015,0.012	-0.001
ENSMUSG00000037447	Arid5a	1	+	36317203	36317662	36317203	36317324	36317609	36317662	3,1,1	16,19,10	8,1,4	45,50,65	434	149	1	1.0	0.06,0.018,0.033	0.058,0.007,0.021	0.008
ENSMUSG00000037447	Arid5a	1	+	36316208	36318181	36316208	36316327	36318083	36318181	20,12,12	3,4,5	30,36,28	4,6,7	1905	149	0.591376569369	1.0	0.343,0.19,0.158	0.37,0.319,0.238	-0.079
ENSMUSG00000013033	Adgrl1	8	+	83937196	83937557	83937196	83937325	83937460	83937557	0,1,0	0,2,6	0,0,2	0,2,1	284	149	1	1.0	NA,0.208,0.0	NA,0.0,0.512	-0.152
ENSMUSG00000060073	Psma3	12	+	70984492	70984745	70984492	70984594	70984671	70984745	67,69,85	504,642,631	96,106,120	661,879,861	226	149	1	1.0	0.081,0.066,0.082	0.087,0.074,0.084	-0.005
ENSMUSG00000075232	Amd1	10	-	40290117	40290615	40290117	40290273	40290377	40290615	0,3,0	87,147,135	2,1,0	64,137,117	253	149	1	1.0	0.0,0.012,0.0	0.018,0.004,0.0	-0.003
ENSMUSG00000057110	Cntrl	2	+	35175537	35176322	35175537	35175600	35176127	35176322	58,38,41	33,39,42	67,52,85	49,59,47	676	149	1	1.0	0.279,0.177,0.177	0.232,0.163,0.285	-0.016
ENSMUSG00000033669	Zfp7	15	+	76888230	76892395	76888230	76888347	76890006	76892395	13,10,17	1,0,0	4,7,7	1,3,1	1808	149	6.11918432347e-06	0.002894374185	0.517,1.0,1.0	0.248,0.161,0.366	0.581
ENSMUSG00000041859	Mcm3	1	-	20805262	20805900	20805262	20805339	20805796	20805900	0,1,0	55,73,52	0,4,5	35,50,85	606	149	1	1.0	0.0,0.003,0.0	0.0,0.019,0.014	-0.01
ENSMUSG00000027349	Fam98b	2	+	117257633	117259355	117257633	117257779	117259220	117259355	7,11,14	230,302,260	23,13,30	247,370,352	1590	149	1	1.0	0.003,0.003,0.005	0.009,0.003,0.008	-0.003
ENSMUSG00000074578	Zfas1	2	+	167065158	167065480	167065158	167065217	167065433	167065480	83,84,51	227,274,300	106,102,127	256,427,398	365	149	1	1.0	0.13,0.111,0.065	0.145,0.089,0.115	-0.014
ENSMUSG00000074578	Zfas1	2	+	167065433	167065862	167065433	167065480	167065686	167065862	27,24,8	200,257,283	37,21,52	252,358,343	355	149	1	1.0	0.054,0.038,0.012	0.058,0.024,0.06	-0.013
ENSMUSG00000022978	Mis18a	16	-	90719311	90720750	90719311	90719978	90720653	90720750	4,10,0	9,23,31	5,6,2	18,30,44	824	149	1	1.0	0.074,0.073,0.0	0.048,0.035,0.008	0.019
ENSMUSG00000022978	Mis18a	16	-	90726292	90727404	90726292	90726359	90727025	90727404	0,1,0	25,54,41	0,2,0	18,52,64	815	149	1	1.0	0.0,0.003,0.0	0.0,0.007,0.0	-0.001
ENSMUSG00000097471	5830432E09Rik	7	-	135651789	135652283	135651789	135651886	135652011	135652283	33,37,44	11,10,19	45,54,32	5,11,13	274	149	0.450050850436	1.0	0.62,0.668,0.557	0.83,0.727,0.572	-0.095
ENSMUSG00000002486	Tchp	5	+	114719578	114720268	114719578	114719764	114720124	114720268	1,5,7	6,13,10	6,4,10	12,6,9	509	149	0.793847881163	1.0	0.047,0.101,0.17	0.128,0.163,0.245	-0.073
ENSMUSG00000036932	Aifm1	X	-	48483154	48484635	48483154	48483262	48484526	48484635	14,10,8	57,52,61	4,4,8	41,52,66	1413	149	1	1.0	0.025,0.02,0.014	0.01,0.008,0.013	0.009
ENSMUSG00000026207	Speg	1	+	75426763	75427211	75426763	75426880	75427043	75427211	4,3,0	4,12,1	7,0,3	10,4,9	312	149	1	1.0	0.323,0.107,0.0	0.251,0.0,0.137	0.014
ENSMUSG00000003233	Dvl3	16	+	20522255	20523531	20522255	20522325	20523409	20523531	0,4,4	18,23,38	4,5,2	20,21,43	1233	149	1	1.0	0.0,0.021,0.013	0.024,0.028,0.006	-0.008
ENSMUSG00000026176	Ctdsp1	1	+	74393277	74393901	74393277	74393426	74393796	74393901	23,16,7	166,169,207	22,30,38	139,221,255	519	149	1	1.0	0.038,0.026,0.01	0.043,0.038,0.041	-0.016
ENSMUSG00000073725	Lmbrd1	1	+	24743882	24744358	24743882	24743947	24744255	24744358	20,18,24	234,289,291	41,35,33	294,407,405	457	149	1	1.0	0.027,0.02,0.026	0.043,0.027,0.026	-0.008
ENSMUSG00000000134	Tfe3	X	+	7766554	7767684	7766554	7766855	7767438	7767684	31,26,32	219,274,279	22,30,21	207,295,369	732	149	1	1.0	0.028,0.019,0.023	0.021,0.02,0.011	0.006
ENSMUSG00000000134	Tfe3	X	+	7769429	7770830	7769429	7769547	7770773	7770830	16,17,17	242,241,292	17,18,17	230,309,320	1375	149	1	1.0	0.007,0.008,0.006	0.008,0.006,0.006	0.0
ENSMUSG00000000134	Tfe3	X	+	7770994	7772596	7770994	7771070	7772448	7772596	24,26,32	280,263,279	27,21,36	246,355,371	1527	149	1	1.0	0.008,0.01,0.011	0.011,0.006,0.009	0.001
ENSMUSG00000000134	Tfe3	X	+	7772448	7775201	7772448	7772596	7773493	7775201	56,40,47	261,293,347	61,52,30	260,435,418	1046	149	1	1.0	0.03,0.019,0.019	0.032,0.017,0.01	0.003
ENSMUSG00000028256	Odf2l	3	+	145126092	145127890	145126092	145126225	145127830	145127890	2,1,2	0,3,2	0,0,0	4,4,1	1754	149	1	1.0	1.0,0.028,0.078	0.0,0.0,0.0	0.369
ENSMUSG00000028256	Odf2l	3	+	145145875	145148616	145145875	145145953	145148530	145148616	19,34,15	1,1,0	23,25,36	1,0,0	2726	149	1	1.0	0.509,0.65,1.0	0.557,1.0,1.0	-0.133
ENSMUSG00000030216	Wbp11	6	-	136825515	136826109	136825515	136825547	136826000	136826109	2,2,0	63,73,59	0,2,8	71,89,134	602	149	1	1.0	0.008,0.007,0.0	0.0,0.006,0.015	-0.002
ENSMUSG00000026201	Stk16	1	+	75212599	75213006	75212599	75212733	75212885	75213006	28,30,28	70,78,59	21,28,24	60,111,111	301	149	0.805150926052	1.0	0.165,0.16,0.19	0.148,0.111,0.097	0.053
ENSMUSG00000026199	Ankzf1	1	+	75194840	75195712	75194840	75194943	75195062	75195712	5,9,1	28,34,43	3,9,1	22,21,39	268	149	1	1.0	0.09,0.128,0.013	0.07,0.192,0.014	-0.015
ENSMUSG00000026199	Ankzf1	1	+	75195062	75195712	75195062	75195256	75195568	75195712	29,17,22	2,0,1	21,35,15	0,2,0	461	149	1	1.0	0.824,1.0,0.877	1.0,0.85,1.0	-0.05
ENSMUSG00000026199	Ankzf1	1	+	75195062	75195712	75195062	75195256	75195599	75195712	31,17,23	22,23,23	22,38,18	21,10,19	492	149	0.704561426114	1.0	0.299,0.183,0.232	0.241,0.535,0.223	-0.095
ENSMUSG00000026199	Ankzf1	1	+	75195800	75196381	75195800	75195948	75196152	75196381	21,16,3	21,18,29	8,21,18	6,21,29	353	149	0.676696633876	1.0	0.297,0.273,0.042	0.36,0.297,0.208	-0.084
ENSMUSG00000026199	Ankzf1	1	+	75197643	75198376	75197643	75198124	75198264	75198376	21,25,20	26,25,39	26,15,36	32,26,38	289	149	1	1.0	0.294,0.34,0.209	0.295,0.229,0.328	-0.003
ENSMUSG00000004317	Clcn5	X	-	7161597	7163516	7161597	7161996	7163329	7163516	6,9,0	21,45,25	8,16,13	18,21,38	1482	149	1	1.0	0.028,0.02,0.0	0.043,0.071,0.033	-0.033
ENSMUSG00000054203	Ifi205	1	-	174027192	174028482	174027192	174027326	174028197	174028482	60,65,46	1457,1670,1690	97,117,123	2409,3110,3598	1020	149	1	1.0	0.006,0.006,0.004	0.006,0.005,0.005	0.0
ENSMUSG00000033124	Atg9a	1	-	75180864	75182737	75180864	75181931	75182591	75182737	27,14,61	128,128,128	51,79,58	100,106,135	809	149	1	1.0	0.037,0.02,0.081	0.086,0.121,0.073	-0.047
ENSMUSG00000020817	Rabep1	11	+	70934404	70935182	70934404	70934594	70935126	70935182	2,8,1	66,95,81	0,2,4	80,100,126	681	149	1	1.0	0.007,0.018,0.003	0.0,0.004,0.007	0.006
ENSMUSG00000041263	Rusc1	3	-	89089176	89089561	89089176	89089351	89089484	89089561	4,3,1	30,40,34	3,6,9	27,45,41	282	149	1	1.0	0.066,0.038,0.015	0.055,0.066,0.104	-0.035
ENSMUSG00000041263	Rusc1	3	-	89089668	89089975	89089668	89089767	89089920	89089975	15,24,20	0,4,0	27,38,50	1,1,1	302	149	1	1.0	1.0,0.747,1.0	0.93,0.949,0.961	-0.031
ENSMUSG00000068329	Htra2	6	-	83052697	83053070	83052697	83052803	83053000	83053070	97,100,108	1,3,2	104,127,150	1,4,0	346	149	1	1.0	0.977,0.935,0.959	0.978,0.932,1.0	-0.013
ENSMUSG00000068329	Htra2	6	-	83052697	83053070	83052697	83052726	83053037	83053070	231,211,263	8,8,15	224,290,290	5,14,7	460	149	1	1.0	0.903,0.895,0.85	0.936,0.87,0.931	-0.03
ENSMUSG00000068329	Htra2	6	-	83052697	83053070	83052697	83052803	83053037	83053070	121,115,127	99,124,134	117,151,160	117,126,145	383	149	1	1.0	0.322,0.265,0.269	0.28,0.318,0.3	-0.014
ENSMUSG00000025982	Sf3b1	1	-	55014482	55016490	55014482	55014562	55016375	55016490	210,268,142	200,237,251	352,320,250	242,310,269	1962	149	1	1.0	0.074,0.079,0.041	0.099,0.073,0.066	-0.015
ENSMUSG00000053931	Cnn3	3	+	121449948	121450358	121449948	121450070	121450291	121450358	0,0,1	41,58,45	0,0,1	31,72,65	370	149	1	1.0	0.0,0.0,0.009	0.0,0.0,0.006	0.001
ENSMUSG00000025151	Maged1	X	-	94536873	94537356	94536873	94536988	94537293	94537356	0,0,1	85,104,100	0,1,4	79,111,143	454	149	1	1.0	0.0,0.0,0.003	0.0,0.003,0.009	-0.003
ENSMUSG00000025151	Maged1	X	-	94537293	94537584	94537293	94537356	94537541	94537584	0,2,4	89,134,93	2,4,3	73,120,151	334	149	1	1.0	0.0,0.007,0.019	0.012,0.015,0.009	-0.003
ENSMUSG00000025151	Maged1	X	-	94537675	94538065	94537675	94537755	94537973	94538065	1,15,17	91,123,102	2,11,7	55,105,150	367	149	1	1.0	0.004,0.047,0.063	0.015,0.041,0.019	0.013
ENSMUSG00000025979	Mob4	1	+	55150145	55151082	55150145	55150225	55150970	55151082	3,13,16	120,114,131	10,3,7	114,149,178	894	149	1	1.0	0.004,0.019,0.02	0.014,0.003,0.007	0.006
ENSMUSG00000029775	Klhdc10	6	+	30447940	30449630	30447940	30447988	30449490	30449630	8,16,11	50,67,59	27,23,16	64,80,100	1651	149	1	1.0	0.014,0.021,0.017	0.037,0.025,0.014	-0.008
ENSMUSG00000039220	Ppp1r10	17	+	35927909	35928329	35927909	35928010	35928181	35928329	1,4,3	57,48,33	8,6,1	44,64,59	320	149	1	1.0	0.008,0.037,0.041	0.078,0.042,0.008	-0.014
ENSMUSG00000031508	Ankrd10	8	-	11611582	11615910	11611582	11612947	11615814	11615910	110,90,85	15,40,12	81,111,84	29,23,19	3016	149	1	1.0	0.266,0.1,0.259	0.121,0.193,0.179	0.044
ENSMUSG00000027276	Jag1	2	-	137084574	137085155	137084574	137084706	137084921	137085155	26,11,33	78,84,102	39,12,20	79,112,102	364	149	1	1.0	0.12,0.051,0.117	0.168,0.042,0.074	0.001
ENSMUSG00000029472	Anapc5	5	-	122791607	122791934	122791607	122791735	122791826	122791934	45,55,70	10,8,15	49,66,64	6,20,11	240	149	1	1.0	0.736,0.81,0.743	0.835,0.672,0.783	-0.0
ENSMUSG00000029472	Anapc5	5	-	122791607	122791934	122791607	122791755	122791826	122791934	16,17,11	294,365,327	13,21,14	291,388,464	220	149	1	1.0	0.036,0.031,0.022	0.029,0.035,0.02	0.002
ENSMUSG00000029472	Anapc5	5	-	122799338	122800593	122799338	122799474	122800450	122800593	98,73,87	267,323,333	122,107,100	269,418,383	1125	149	1	1.0	0.046,0.029,0.033	0.057,0.033,0.033	-0.005
ENSMUSG00000026198	Abcb6	1	-	75174325	75174554	75174325	75174389	75174477	75174554	1,0,2	28,22,28	0,2,1	22,43,26	237	149	1	1.0	0.022,0.0,0.043	0.0,0.028,0.024	0.004
ENSMUSG00000026198	Abcb6	1	-	75174701	75175038	75174701	75174827	75174972	75175038	0,0,2	35,41,27	5,0,1	23,34,39	294	149	1	1.0	0.0,0.0,0.036	0.099,0.0,0.013	-0.025
ENSMUSG00000026198	Abcb6	1	-	75177664	75178102	75177664	75177766	75177921	75178102	4,0,4	46,44,31	3,2,1	36,41,26	304	149	1	1.0	0.041,0.0,0.059	0.039,0.023,0.019	0.006
ENSMUSG00000037174	Elf2	3	-	51264869	51266866	51264869	51265006	51266752	51266866	84,90,109	67,73,62	96,98,145	70,92,117	1895	149	1	1.0	0.09,0.088,0.121	0.097,0.077,0.089	0.012
ENSMUSG00000001240	Ramp2	11	+	101247585	101248250	101247585	101247688	101247810	101248250	2,5,1	0,1,0	0,5,7	0,0,0	271	149	1	1.0	1.0,0.733,1.0	NA,1.0,1.0	-0.089
ENSMUSG00000028608	0610037L13Rik	4	+	107894872	107897118	107894872	107894938	107896870	107897118	131,165,109	121,107,131	139,100,135	143,145,170	2081	149	1	1.0	0.072,0.099,0.056	0.065,0.047,0.054	0.02
ENSMUSG00000028608	0610037L13Rik	4	+	107896661	107897118	107896661	107896748	107896870	107897118	42,44,36	2,0,0	25,27,22	1,1,0	271	149	1	1.0	0.92,1.0,1.0	0.932,0.937,1.0	0.017
ENSMUSG00000025995	Wdr75	1	+	45817262	45818264	45817262	45817443	45818169	45818264	36,30,22	31,37,33	15,35,32	41,51,53	875	149	1	1.0	0.165,0.121,0.102	0.059,0.105,0.093	0.044
ENSMUSG00000025995	Wdr75	1	+	45818821	45819658	45818821	45818917	45819488	45819658	34,42,20	29,46,47	24,44,43	33,37,63	720	149	1	1.0	0.195,0.159,0.081	0.131,0.197,0.124	-0.006
ENSMUSG00000037890	Wdr19	5	+	65245795	65247529	65245795	65245908	65247460	65247529	4,15,12	1,1,1	4,16,16	5,8,4	1701	149	0.0918754332702	1.0	0.259,0.568,0.512	0.065,0.149,0.259	0.289
ENSMUSG00000029578	Wipi2	5	+	142658191	142659162	142658191	142658288	142659064	142659162	22,31,12	57,70,61	22,25,24	53,62,84	925	149	1	1.0	0.059,0.067,0.031	0.063,0.061,0.044	-0.004
ENSMUSG00000019087	Atp6ap1	X	+	74300577	74301358	74300577	74300771	74301323	74301358	143,126,115	756,965,934	99,147,116	854,1096,1370	701	149	1	1.0	0.039,0.027,0.026	0.024,0.028,0.018	0.007
ENSMUSG00000018659	Pnpo	11	-	96940015	96940955	96940015	96940069	96940855	96940955	0,2,4	31,19,27	4,3,0	37,42,31	935	149	1	1.0	0.0,0.016,0.023	0.017,0.011,0.0	0.004
ENSMUSG00000030695	Aldoa	7	-	126797336	126797776	126797336	126797548	126797643	126797776	121,119,124	5105,6145,6200	98,106,109	4995,7379,7168	244	149	1	1.0	0.014,0.012,0.012	0.012,0.009,0.009	0.003
ENSMUSG00000056211	R3hdm1	1	+	128181985	128184654	128181985	128182212	128184399	128184654	42,25,34	13,12,16	58,63,43	2,13,16	2336	149	0.263265485975	1.0	0.171,0.117,0.119	0.649,0.236,0.146	-0.208
ENSMUSG00000027406	Idh3b	2	-	130283937	130284248	130283937	130284036	130284170	130284248	11,22,18	225,348,328	3,19,21	244,358,394	283	149	1	1.0	0.025,0.032,0.028	0.006,0.027,0.027	0.008
ENSMUSG00000027639	Samhd1	2	-	157099400	157101443	157099400	157099503	157101320	157101443	50,74,72	527,566,562	123,103,74	748,1040,1036	1966	149	1	1.0	0.007,0.01,0.01	0.012,0.007,0.005	0.001
ENSMUSG00000045128	Rpl18a	8	-	70895378	70895709	70895378	70895507	70895599	70895709	15,4,25	2884,2921,3508	31,23,10	2886,4134,3814	241	149	1	1.0	0.003,0.001,0.004	0.007,0.003,0.002	-0.001
ENSMUSG00000045128	Rpl18a	8	-	70895599	70896045	70895599	70895709	70895915	70896045	33,46,47	2822,2900,3338	36,50,85	2947,4079,4125	355	149	1	1.0	0.005,0.007,0.006	0.005,0.005,0.009	-0.0
ENSMUSG00000032410	Xrn1	9	+	96038618	96039844	96038618	96038729	96039699	96039844	13,6,9	0,0,0	25,14,16	0,1,1	1119	149	1	1.0	1.0,1.0,1.0	1.0,0.651,0.681	0.223
ENSMUSG00000027610	Gss	2	-	155566802	155567887	155566802	155566884	155567692	155567887	27,29,8	128,108,123	10,13,11	56,105,77	957	149	1	1.0	0.032,0.04,0.01	0.027,0.019,0.022	0.005
ENSMUSG00000027610	Gss	2	-	155566802	155567887	155566802	155566884	155567782	155567887	84,78,59	0,0,0	57,67,67	0,1,0	1047	149	1	1.0	1.0,1.0,1.0	1.0,0.905,1.0	0.032
ENSMUSG00000027610	Gss	2	-	155578288	155578787	155578288	155578428	155578711	155578787	75,59,34	55,67,62	48,46,23	45,68,62	432	149	0.990730159917	1.0	0.32,0.233,0.159	0.269,0.189,0.113	0.047
ENSMUSG00000024914	Drap1	19	-	5423330	5423653	5423330	5423419	5423559	5423653	3,20,15	654,671,825	7,7,12	721,1050,1002	289	149	1	1.0	0.002,0.015,0.009	0.005,0.003,0.006	0.004
ENSMUSG00000024914	Drap1	19	-	5424181	5424433	5424181	5424275	5424360	5424433	28,18,9	621,742,688	9,20,13	595,919,1036	234	149	1	1.0	0.028,0.015,0.008	0.01,0.014,0.008	0.006
ENSMUSG00000074129	Rpl13a	7	-	45126990	45127274	45126990	45127087	45127208	45127274	165,219,216	11,0,0	137,223,261	5,6,5	270	149	1	1.0	0.892,1.0,1.0	0.938,0.954,0.966	0.011
ENSMUSG00000074129	Rpl13a	7	-	45126990	45127274	45126990	45127092	45127208	45127274	48,57,60	5213,6744,6809	35,54,69	5434,7994,8740	265	149	1	1.0	0.005,0.005,0.005	0.004,0.004,0.004	0.001
ENSMUSG00000071646	Mta2	19	+	8946266	8946750	8946266	8946384	8946647	8946750	29,25,49	115,161,182	11,44,26	105,224,202	412	149	1	1.0	0.084,0.053,0.089	0.037,0.066,0.044	0.026
ENSMUSG00000006576	Slc4a3	1	+	75550754	75551382	75550754	75550935	75551246	75551382	4,4,2	1,0,2	2,2,8	2,4,0	460	149	0.582413622076	1.0	0.564,1.0,0.245	0.245,0.139,1.0	0.142
ENSMUSG00000005682	Pan2	10	+	128313140	128313743	128313140	128313260	128313614	128313743	8,9,10	7,5,7	3,18,12	2,8,2	503	149	0.391802862357	1.0	0.253,0.348,0.297	0.308,0.4,0.64	-0.15
ENSMUSG00000005682	Pan2	10	+	128314182	128314554	128314182	128314316	128314447	128314554	8,5,8	7,3,11	15,11,18	5,5,3	280	149	0.0223184397224	1.0	0.378,0.47,0.279	0.615,0.539,0.761	-0.263
ENSMUSG00000005682	Pan2	10	+	128318162	128319038	128318162	128318342	128318944	128319038	7,6,14	11,29,17	13,2,8	14,23,23	751	149	1	1.0	0.112,0.039,0.14	0.156,0.017,0.065	0.018
ENSMUSG00000005682	Pan2	10	+	128318162	128319038	128318162	128318365	128318944	128319038	7,6,12	0,0,2	13,2,5	0,0,3	728	149	1	1.0	1.0,1.0,0.551	1.0,1.0,0.254	0.099
ENSMUSG00000026790	Odf2	2	+	29914230	29914510	29914230	29914302	29914393	29914510	0,0,0	31,59,50	0,2,2	35,59,71	240	149	1	1.0	0.0,0.0,0.0	0.0,0.021,0.017	-0.013
ENSMUSG00000026999	Nup35	2	+	80655948	80657353	80655948	80656077	80657188	80657353	15,4,5	32,55,45	4,8,7	31,48,43	1260	149	1	1.0	0.053,0.009,0.013	0.015,0.019,0.019	0.007
ENSMUSG00000108414	Snhg1	19	+	8724402	8724721	8724402	8724483	8724671	8724721	39,78,67	55,73,100	30,72,88	53,95,100	337	149	1	1.0	0.239,0.321,0.229	0.2,0.251,0.28	0.019
ENSMUSG00000108414	Snhg1	19	+	8725013	8725256	8725013	8725046	8725221	8725256	35,44,41	58,80,116	33,34,30	61,94,108	324	149	1	1.0	0.217,0.202,0.14	0.199,0.143,0.113	0.035
ENSMUSG00000108414	Snhg1	19	+	8725781	8726102	8725781	8725826	8726066	8726102	55,57,34	65,57,88	48,73,64	80,91,89	389	149	1	1.0	0.245,0.277,0.129	0.187,0.235,0.216	0.004
ENSMUSG00000108414	Snhg1	19	+	8725781	8726102	8725781	8725924	8726066	8726102	41,49,22	0,0,0	40,53,55	0,1,0	291	149	1	1.0	1.0,1.0,1.0	1.0,0.964,1.0	0.012
ENSMUSG00000108414	Snhg1	19	+	8726066	8726443	8726066	8726102	8726238	8726443	22,27,18	80,73,81	15,26,26	98,130,117	285	149	1	1.0	0.126,0.162,0.104	0.074,0.095,0.104	0.04
ENSMUSG00000034083	Ccdc174	6	+	91885347	91888250	91885347	91885406	91888069	91888250	0,0,2	34,33,33	0,2,6	23,43,52	2812	149	1	1.0	0.0,0.0,0.003	0.0,0.002,0.006	-0.002
ENSMUSG00000027981	Rnpc3	3	-	113605066	113608411	113605066	113607299	113608339	113608411	0,16,7	1,2,1	14,12,10	0,4,2	1189	149	0.541499554715	1.0	0.0,0.501,0.467	1.0,0.273,0.385	-0.23
ENSMUSG00000009555	Cdk9	2	-	32709466	32709944	32709466	32709615	32709772	32709944	92,103,86	391,462,494	89,116,177	348,411,496	306	149	1	1.0	0.103,0.098,0.078	0.111,0.121,0.148	-0.034
ENSMUSG00000026821	Ralgds	2	+	28548112	28548505	28548112	28548145	28548383	28548505	10,7,3	308,282,279	25,18,14	339,421,389	387	149	1	1.0	0.012,0.009,0.004	0.028,0.016,0.014	-0.011
ENSMUSG00000026821	Ralgds	2	+	28549289	28550563	28549289	28549532	28550448	28550563	74,63,45	323,348,333	114,109,91	410,487,461	1065	149	1	1.0	0.031,0.025,0.019	0.037,0.03,0.027	-0.006
ENSMUSG00000032827	Ppp1r9a	6	+	5134016	5134932	5134016	5134174	5134688	5134932	5,3,1	0,0,0	4,4,2	4,1,0	663	149	0.00927519792079	0.825970937698	1.0,1.0,1.0	0.183,0.473,1.0	0.448
ENSMUSG00000031161	Hdac6	X	-	7938385	7939665	7938385	7938492	7939442	7939665	6,3,5	3,11,14	8,4,3	10,13,12	1099	149	1	1.0	0.213,0.036,0.046	0.098,0.04,0.033	0.041
ENSMUSG00000031161	Hdac6	X	-	7939442	7939665	7939442	7939532	7939605	7939665	1,8,1	8,15,10	0,1,1	4,10,4	222	149	1	1.0	0.077,0.264,0.063	0.0,0.063,0.144	0.066
ENSMUSG00000075702	Selenom	11	+	3516485	3516920	3516485	3516520	3516841	3516920	28,24,11	128,140,140	17,14,29	113,137,215	470	149	1	1.0	0.065,0.052,0.024	0.046,0.031,0.041	0.008
ENSMUSG00000030780	BC017158	7	-	128274632	128276143	128274632	128274703	128276085	128276143	45,66,50	18,29,30	40,44,43	28,33,33	1531	149	0.942007605911	1.0	0.196,0.181,0.14	0.122,0.115,0.113	0.056
ENSMUSG00000030780	BC017158	7	-	128276085	128276412	128276085	128276143	128276227	128276412	13,7,21	16,35,25	12,5,10	29,31,32	233	149	0.390065038762	1.0	0.342,0.113,0.349	0.209,0.093,0.167	0.112
ENSMUSG00000030780	BC017158	7	-	128276227	128276565	128276227	128276412	128276494	128276565	2,0,2	30,20,21	8,4,4	20,37,38	231	149	0.489195231609	1.0	0.041,0.0,0.058	0.205,0.065,0.064	-0.078
ENSMUSG00000058503	Fam133b	5	+	3558660	3559159	3558660	3558693	3559096	3559159	14,14,6	18,40,47	18,10,25	30,45,44	552	149	1	1.0	0.174,0.086,0.033	0.139,0.057,0.133	-0.012
ENSMUSG00000058503	Fam133b	5	+	3558660	3559159	3558660	3558693	3559137	3559159	19,19,20	0,2,4	21,29,36	0,1,2	593	149	0.124992212084	1.0	1.0,0.705,0.557	1.0,0.879,0.819	-0.145
ENSMUSG00000021238	Aldh6a1	12	-	84442070	84443788	84442070	84442145	84443728	84443788	18,7,12	28,30,14	23,18,11	16,19,46	1732	149	1	1.0	0.052,0.02,0.069	0.11,0.075,0.02	-0.021
ENSMUSG00000017760	Ctsa	2	+	164834029	164834431	164834029	164834208	164834319	164834431	45,64,46	2097,2265,2656	41,53,53	2186,2924,3239	260	149	1	1.0	0.012,0.016,0.01	0.011,0.01,0.009	0.003
ENSMUSG00000017760	Ctsa	2	+	164834697	164834924	164834697	164834748	164834837	164834924	107,82,96	1822,1921,2176	79,105,159	1844,2484,2785	238	149	1	1.0	0.035,0.026,0.027	0.026,0.026,0.035	0.0
ENSMUSG00000017760	Ctsa	2	+	164834697	164834924	164834697	164834762	164834837	164834924	98,79,89	0,1,0	73,99,151	0,0,0	224	149	1	1.0	1.0,0.981,1.0	1.0,1.0,1.0	-0.006
ENSMUSG00000018507	Trpv2	11	+	62589650	62591005	62589650	62589824	62590906	62591005	61,64,51	0,0,0	62,102,85	0,5,1	1231	149	0.467960762997	1.0	1.0,1.0,1.0	1.0,0.712,0.911	0.126
ENSMUSG00000022488	Nckap1l	15	+	103473516	103473858	103473516	103473598	103473799	103473858	35,57,29	744,707,796	72,78,82	700,983,1013	350	149	1	1.0	0.02,0.033,0.015	0.042,0.033,0.033	-0.013
ENSMUSG00000022488	Nckap1l	15	+	103475601	103476097	103475601	103475734	103475977	103476097	26,39,22	873,980,944	53,85,69	933,1310,1475	392	149	1	1.0	0.011,0.015,0.009	0.021,0.024,0.017	-0.009
ENSMUSG00000031098	Syt8	7	+	142438893	142439280	142438893	142438992	142439121	142439280	3,1,0	1,0,0	0,5,1	0,0,0	278	149	1	1.0	0.617,1.0,NA	NA,1.0,1.0	-0.192
ENSMUSG00000031098	Syt8	7	+	142438893	142439521	142438893	142439280	142439353	142439521	1,1,3	4,0,2	0,3,1	1,1,2	222	149	0.779837895042	1.0	0.144,1.0,0.502	0.0,0.668,0.251	0.242
ENSMUSG00000031641	Cbr4	8	+	61489939	61491678	61489939	61490060	61491544	61491678	2,16,4	33,42,34	9,3,12	26,37,63	1633	149	1	1.0	0.005,0.034,0.011	0.031,0.007,0.017	-0.002
ENSMUSG00000027411	Vps16	2	+	130437914	130438225	130437914	130438012	130438096	130438225	4,0,6	83,83,108	4,2,3	95,122,130	233	149	1	1.0	0.03,0.0,0.034	0.026,0.01,0.015	0.004
ENSMUSG00000034438	Gbp8	5	-	105017678	105018842	105017678	105017885	105018561	105018842	2,4,2	3,7,5	8,4,6	5,4,9	825	149	0.945521237252	1.0	0.107,0.094,0.067	0.224,0.153,0.107	-0.072
ENSMUSG00000026277	Stk25	1	-	93626050	93627133	93626050	93626208	93627024	93627133	111,126,155	95,108,124	106,237,249	118,152,145	965	149	1	1.0	0.153,0.153,0.162	0.122,0.194,0.21	-0.019
ENSMUSG00000026177	Slc11a1	1	+	74379782	74380267	74379782	74379889	74380196	74380267	134,96,125	1403,1417,1400	165,145,120	1165,1473,1642	456	149	1	1.0	0.03,0.022,0.028	0.044,0.031,0.023	-0.006
ENSMUSG00000026177	Slc11a1	1	+	74383624	74384173	74383624	74383744	74384023	74384173	311,270,326	1352,1263,1251	294,273,341	1076,1338,1402	428	149	1	1.0	0.074,0.069,0.083	0.087,0.066,0.078	-0.002
ENSMUSG00000023411	Nfatc4	14	+	55830268	55831708	55830268	55830596	55831652	55831708	0,2,0	3,1,4	0,0,2	0,2,9	1205	149	1	1.0	0.0,0.198,0.0	NA,0.0,0.027	0.053
ENSMUSG00000023411	Nfatc4	14	+	55832222	55833624	55832222	55832804	55833556	55833624	4,7,10	4,0,2	6,7,11	7,4,13	901	149	0.229738494867	1.0	0.142,1.0,0.453	0.124,0.224,0.123	0.375
ENSMUSG00000003437	Paf1	7	+	28395417	28395695	28395417	28395539	28395628	28395695	6,14,0	84,97,131	8,1,15	83,176,180	238	149	1	1.0	0.043,0.083,0.0	0.057,0.004,0.05	0.005
ENSMUSG00000090231	Cfb	17	-	34856879	34857136	34856879	34856929	34857003	34857136	84,62,76	1620,1832,1785	113,119,128	2062,2679,2963	223	149	1	1.0	0.033,0.022,0.028	0.035,0.029,0.028	-0.003
ENSMUSG00000090231	Cfb	17	-	34856879	34857136	34856879	34856945	34857003	34857136	71,55,69	29,19,23	101,114,126	29,38,38	207	149	1	1.0	0.638,0.676,0.683	0.715,0.683,0.705	-0.035
ENSMUSG00000028693	Nasp	4	-	116604162	116604814	116604162	116604351	116604740	116604814	29,9,12	100,101,106	24,22,24	106,107,128	538	149	1	1.0	0.074,0.024,0.03	0.059,0.054,0.049	-0.011
ENSMUSG00000026754	Golga1	2	-	39047022	39047766	39047022	39047134	39047585	39047766	1,4,10	0,0,1	3,10,6	0,0,0	600	149	1	1.0	1.0,1.0,0.713	1.0,1.0,1.0	-0.096
ENSMUSG00000026754	Golga1	2	-	39047022	39047766	39047022	39047134	39047596	39047766	1,4,10	20,27,11	3,12,6	21,28,9	611	149	1	1.0	0.012,0.035,0.181	0.034,0.095,0.14	-0.014
ENSMUSG00000049339	Retreg2	1	+	75146429	75147909	75146429	75146719	75146830	75147909	453,622,579	46,42,49	481,593,780	46,45,65	260	149	1	1.0	0.849,0.895,0.871	0.857,0.883,0.873	0.001
ENSMUSG00000028469	Npr2	4	+	43643605	43644187	43643605	43643683	43644082	43644187	0,0,0	0,2,1	0,0,2	0,3,0	548	149	1	1.0	NA,0.0,0.0	NA,0.0,1.0	-0.5
ENSMUSG00000028469	Npr2	4	+	43650148	43650492	43650148	43650323	43650393	43650492	2,0,0	0,5,5	0,0,0	0,0,3	219	149	1	1.0	1.0,0.0,0.0	NA,NA,0.0	0.333
ENSMUSG00000028392	Bspry	4	+	62495997	62497298	62495997	62496571	62496981	62497298	1,0,0	0,0,0	0,0,0	1,0,0	559	149	1	1.0	1.0,NA,NA	0.0,NA,NA	1.0
ENSMUSG00000032586	Traip	9	+	107962830	107963417	107962830	107962920	107963328	107963417	0,0,0	4,4,8	0,4,0	7,5,3	557	149	1	1.0	0.0,0.0,0.0	0.0,0.176,0.0	-0.059
ENSMUSG00000021203	Otub2	12	+	103402816	103403428	103402816	103402901	103403233	103403428	8,4,11	1,1,0	30,16,12	2,4,8	481	149	0.00276962325545	0.346473539915	0.712,0.553,1.0	0.823,0.553,0.317	0.191
ENSMUSG00000007038	Neu1	17	+	34932565	34934185	34932565	34932828	34934002	34934185	209,250,221	245,235,324	179,255,289	179,306,356	1323	149	1	1.0	0.088,0.107,0.071	0.101,0.086,0.084	-0.002
ENSMUSG00000030603	Psmc4	7	-	28042338	28042726	28042338	28042507	28042649	28042726	70,40,42	451,556,508	50,92,50	462,678,666	291	149	1	1.0	0.074,0.036,0.041	0.053,0.065,0.037	-0.001
ENSMUSG00000053332	Gas5	1	+	161035751	161036014	161035751	161035804	161035982	161036014	44,63,78	193,229,226	31,48,62	176,249,236	327	149	1	1.0	0.094,0.111,0.136	0.074,0.081,0.107	0.026
ENSMUSG00000053332	Gas5	1	+	161035982	161036244	161035982	161036014	161036207	161036244	99,121,120	186,207,192	117,152,135	130,215,175	342	149	0.915600710985	1.0	0.188,0.203,0.214	0.282,0.235,0.252	-0.055
ENSMUSG00000053332	Gas5	1	+	161036207	161036579	161036207	161036244	161036548	161036579	257,268,266	226,238,188	220,269,291	131,201,219	453	149	1	1.0	0.272,0.27,0.318	0.356,0.306,0.304	-0.035
ENSMUSG00000053332	Gas5	1	+	161035982	161037315	161035982	161036014	161036819	161037315	399,412,456	6,4,4	363,401,531	0,2,9	954	149	1	1.0	0.912,0.941,0.947	1.0,0.969,0.902	-0.024
ENSMUSG00000053332	Gas5	1	+	161035982	161037315	161035982	161036244	161036819	161037315	348,331,372	0,2,4	284,315,446	0,3,1	724	149	1	1.0	1.0,0.971,0.95	1.0,0.956,0.989	-0.008
ENSMUSG00000053332	Gas5	1	+	161036819	161037164	161036819	161036852	161037123	161037164	272,225,271	181,195,177	227,298,303	125,215,188	420	149	1	1.0	0.348,0.29,0.352	0.392,0.33,0.364	-0.032
ENSMUSG00000053332	Gas5	1	+	161036819	161037315	161036819	161036852	161037287	161037315	312,270,318	116,111,114	278,342,384	92,101,135	584	149	1	1.0	0.407,0.383,0.416	0.435,0.463,0.421	-0.038
ENSMUSG00000053332	Gas5	1	+	161036819	161037315	161036819	161037164	161037287	161037315	112,115,113	179,207,213	101,126,157	153,224,217	272	149	1	1.0	0.255,0.233,0.225	0.266,0.236,0.284	-0.024
ENSMUSG00000053332	Gas5	1	+	161037287	161037547	161037287	161037315	161037504	161037547	34,69,74	311,329,334	61,68,72	277,333,350	338	149	1	1.0	0.046,0.085,0.089	0.088,0.083,0.083	-0.011
ENSMUSG00000053332	Gas5	1	+	161037504	161038037	161037504	161037547	161037994	161038037	60,72,86	259,265,279	58,114,107	272,299,305	596	149	1	1.0	0.055,0.064,0.072	0.051,0.087,0.081	-0.009
ENSMUSG00000053332	Gas5	1	+	161038224	161038535	161038224	161038272	161038456	161038535	30,26,42	100,99,131	24,24,28	135,144,98	333	149	1	1.0	0.118,0.105,0.125	0.074,0.069,0.113	0.031
ENSMUSG00000018559	Ctdnep1	11	+	69984253	69984534	69984253	69984320	69984415	69984534	20,10,10	444,427,470	2,16,17	381,547,660	244	149	1	1.0	0.027,0.014,0.013	0.003,0.018,0.015	0.006
ENSMUSG00000046711	Hmga1	17	+	27556667	27557066	27556667	27556749	27556951	27557066	164,164,212	5,18,9	150,206,274	4,3,19	351	149	1	1.0	0.933,0.795,0.909	0.941,0.967,0.86	-0.044
ENSMUSG00000056737	Capg	6	+	72555476	72555905	72555476	72555649	72555750	72555905	95,73,97	3988,4279,4511	82,131,139	4410,6019,6889	250	149	1	1.0	0.014,0.01,0.013	0.011,0.013,0.012	0.0
ENSMUSG00000002981	Clptm1	7	-	19634055	19635013	19634055	19634223	19634877	19635013	5,11,5	517,481,464	3,6,5	413,591,702	803	149	1	1.0	0.002,0.004,0.002	0.001,0.002,0.001	0.001
ENSMUSG00000002981	Clptm1	7	-	19638116	19639017	19638116	19638237	19638931	19639017	5,10,8	337,392,422	21,10,4	340,554,512	843	149	1	1.0	0.003,0.004,0.003	0.011,0.003,0.001	-0.002
ENSMUSG00000057738	Sptan1	2	+	30029619	30030196	30029619	30029674	30029999	30030196	19,16,15	258,268,282	21,11,22	262,373,380	474	149	1	1.0	0.023,0.018,0.016	0.025,0.009,0.018	0.002
ENSMUSG00000026289	Atg16l1	1	+	87785875	87786346	87785875	87785996	87786240	87786346	21,19,9	40,82,50	18,20,33	66,63,69	393	149	1	1.0	0.166,0.081,0.064	0.094,0.107,0.153	-0.014
ENSMUSG00000030677	Kif22	7	-	127032881	127033392	127032881	127033035	127033161	127033392	0,0,1	7,6,11	0,0,0	3,7,12	275	149	1	1.0	0.0,0.0,0.047	0.0,0.0,0.0	0.016
ENSMUSG00000021149	Gtpbp4	13	-	8984765	8985319	8984765	8984887	8985208	8985319	0,2,1	0,0,0	4,4,0	0,1,0	470	149	1	1.0	NA,1.0,1.0	1.0,0.559,NA	0.22
ENSMUSG00000002984	Tomm40	7	-	19703065	19703391	19703065	19703142	19703268	19703391	0,4,9	138,218,194	11,15,8	152,235,244	275	149	1	1.0	0.0,0.01,0.025	0.038,0.033,0.017	-0.018
ENSMUSG00000039201	Tbc1d25	X	-	8156315	8156778	8156315	8156504	8156650	8156778	0,4,0	13,12,16	0,6,10	19,11,25	295	149	0.244595052616	1.0	0.0,0.144,0.0	0.0,0.216,0.168	-0.08
ENSMUSG00000031601	Cnot7	8	-	40499294	40500913	40499294	40499439	40500751	40500913	14,2,4	104,116,95	8,7,10	97,110,111	1461	149	1	1.0	0.014,0.002,0.004	0.008,0.006,0.009	-0.001
ENSMUSG00000026269	Rnpepl1	1	+	92916710	92917746	92916710	92916946	92917146	92917746	14,15,32	169,200,193	27,23,40	217,242,314	349	149	1	1.0	0.034,0.031,0.066	0.05,0.039,0.052	-0.003
ENSMUSG00000026269	Rnpepl1	1	+	92916710	92917746	92916710	92916946	92917633	92917746	88,54,106	0,1,4	94,108,143	0,15,15	836	149	0.0419608547633	1.0	1.0,0.906,0.825	1.0,0.562,0.63	0.18
ENSMUSG00000026269	Rnpepl1	1	+	92917146	92917746	92917146	92917260	92917633	92917746	78,47,83	169,189,218	74,87,109	178,196,334	522	149	1	1.0	0.116,0.066,0.098	0.106,0.112,0.085	-0.008
ENSMUSG00000026269	Rnpepl1	1	+	92918017	92919103	92918017	92918126	92918872	92919103	72,72,83	184,187,184	81,121,119	210,263,307	895	149	1	1.0	0.061,0.06,0.07	0.06,0.071,0.061	-0.0
ENSMUSG00000026269	Rnpepl1	1	+	92918017	92919103	92918017	92918126	92918905	92919103	119,121,143	4,9,1	127,187,167	14,12,16	928	149	0.049178197176	1.0	0.827,0.683,0.958	0.593,0.714,0.626	0.178
ENSMUSG00000026269	Rnpepl1	1	+	92918017	92919103	92918017	92918126	92918937	92919103	153,165,184	1,0,0	177,237,226	0,2,6	960	149	1	1.0	0.96,1.0,1.0	1.0,0.948,0.854	0.053
ENSMUSG00000040859	Bsdc1	4	+	129465229	129466990	129465229	129465346	129466822	129466990	18,17,20	69,75,66	46,33,38	46,113,103	1625	149	1	1.0	0.023,0.02,0.027	0.084,0.026,0.033	-0.024
ENSMUSG00000040859	Bsdc1	4	+	129465229	129466990	129465229	129465346	129466913	129466990	75,84,83	2,2,4	93,115,134	5,9,4	1716	149	0.461002202797	1.0	0.765,0.785,0.643	0.618,0.526,0.744	0.102
ENSMUSG00000039231	Suv39h1	X	-	8063695	8064057	8063695	8063825	8063910	8064057	1,2,6	34,30,25	1,8,5	40,50,52	234	149	1	1.0	0.018,0.041,0.133	0.016,0.092,0.058	0.009
ENSMUSG00000037262	Kin	2	+	10090112	10090363	10090112	10090156	10090240	10090363	7,18,0	22,26,28	4,4,0	36,47,36	233	149	0.106536455097	1.0	0.169,0.307,0.0	0.066,0.052,0.0	0.119
ENSMUSG00000036591	Arhgap21	2	-	20855353	20855706	20855353	20855395	20855580	20855706	2,1,2	28,36,32	2,0,1	25,35,18	334	149	1	1.0	0.031,0.012,0.027	0.034,0.0,0.024	0.004
ENSMUSG00000028086	Fbxw7	3	+	84967439	84969301	84967439	84967563	84969164	84969301	37,4,18	13,14,9	20,35,37	10,15,24	1750	149	1	1.0	0.195,0.024,0.146	0.146,0.166,0.116	-0.021
ENSMUSG00000061878	Sphk1	11	+	116534848	116535174	116534848	116535001	116535079	116535174	1,6,0	14,5,10	4,1,5	1,23,21	227	149	0.90145620614	1.0	0.045,0.441,0.0	0.724,0.028,0.135	-0.134
ENSMUSG00000021532	Fastkd3	13	+	68585177	68587834	68585177	68585263	68587659	68587834	53,13,10	22,26,33	21,25,5	26,51,45	2545	149	1	1.0	0.124,0.028,0.017	0.045,0.028,0.006	0.03
ENSMUSG00000021532	Fastkd3	13	+	68585177	68587834	68585177	68585263	68587720	68587834	61,31,26	3,2,1	33,36,27	2,3,1	2606	149	1	1.0	0.538,0.47,0.598	0.485,0.407,0.607	0.036
ENSMUSG00000026972	Arrdc1	2	-	24925755	24926448	24925755	24926194	24926271	24926448	101,95,86	98,90,137	94,107,133	99,121,154	226	149	1	1.0	0.405,0.41,0.293	0.385,0.368,0.363	-0.003
ENSMUSG00000018287	Spag7	11	-	70664319	70664667	70664319	70664476	70664577	70664667	14,8,21	211,270,241	15,17,23	223,322,299	250	149	1	1.0	0.038,0.017,0.049	0.039,0.031,0.044	-0.003
ENSMUSG00000018287	Spag7	11	-	70664987	70665364	70664987	70665046	70665296	70665364	37,53,60	0,1,0	62,66,72	0,1,2	399	149	1	1.0	1.0,0.952,1.0	1.0,0.961,0.931	0.02
ENSMUSG00000018287	Spag7	11	-	70664987	70665364	70664987	70665076	70665296	70665364	13,16,19	218,212,181	25,14,25	210,363,311	369	149	1	1.0	0.024,0.03,0.041	0.046,0.015,0.031	0.001
ENSMUSG00000036833	Pnpla7	2	+	25002614	25003032	25002614	25002715	25002888	25003032	5,8,9	31,42,30	4,5,2	31,47,29	322	149	1	1.0	0.069,0.081,0.122	0.056,0.047,0.031	0.046
ENSMUSG00000040549	Ckap5	2	+	91559048	91560911	91559048	91559162	91560806	91560911	0,0,0	24,32,19	1,0,0	28,25,54	1793	149	1	1.0	0.0,0.0,0.0	0.003,0.0,0.0	-0.001
ENSMUSG00000026965	Anapc2	2	+	25272914	25273932	25272914	25273537	25273799	25273932	31,58,27	286,323,253	60,49,54	264,372,365	411	149	1	1.0	0.038,0.061,0.037	0.076,0.046,0.051	-0.012
ENSMUSG00000026944	Abca2	2	+	25446437	25446707	25446437	25446541	25446614	25446707	10,0,0	23,33,26	6,0,5	20,35,43	222	149	1	1.0	0.226,0.0,0.0	0.168,0.0,0.072	-0.005
ENSMUSG00000047617	Paxx	2	-	25459484	25459859	25459484	25459701	25459774	25459859	6,7,14	30,17,12	11,4,13	15,30,26	222	149	1	1.0	0.118,0.217,0.439	0.33,0.082,0.251	0.037
ENSMUSG00000047617	Paxx	2	-	25459774	25460357	25459774	25459859	25460008	25460357	11,12,27	27,18,5	8,14,3	16,34,20	298	149	0.124870680603	1.0	0.169,0.25,0.73	0.2,0.171,0.07	0.236
ENSMUSG00000047617	Paxx	2	-	25460008	25460357	25460008	25460074	25460166	25460357	22,11,26	17,24,13	11,12,17	18,32,22	241	149	0.249455096077	1.0	0.444,0.221,0.553	0.274,0.188,0.323	0.144
ENSMUSG00000047617	Paxx	2	-	25460444	25460715	25460444	25460494	25460654	25460715	9,14,14	20,17,13	14,12,13	29,15,6	309	149	1	1.0	0.178,0.284,0.342	0.189,0.278,0.511	-0.058
ENSMUSG00000024787	Snx15	19	-	6123829	6124188	6123829	6123950	6124152	6124188	16,4,19	61,79,57	6,28,23	65,100,73	351	149	1	1.0	0.1,0.021,0.124	0.038,0.106,0.118	-0.006
ENSMUSG00000024299	Adamts10	17	+	33538067	33538410	33538067	33538173	33538263	33538410	9,13,10	4,7,5	8,19,6	1,3,6	239	149	0.454071092579	1.0	0.584,0.537,0.555	0.833,0.798,0.384	-0.113
ENSMUSG00000024299	Adamts10	17	+	33549479	33550670	33549479	33549609	33550465	33550670	36,31,39	6,10,9	41,32,39	11,12,17	1005	149	0.551118762112	1.0	0.471,0.315,0.391	0.356,0.283,0.254	0.095
ENSMUSG00000015790	Surf1	2	-	26915595	26916006	26915595	26915729	26915954	26916006	14,22,18	87,112,114	20,26,27	65,154,178	374	149	1	1.0	0.06,0.073,0.059	0.109,0.063,0.057	-0.012
ENSMUSG00000015790	Surf1	2	-	26915595	26916006	26915595	26915749	26915954	26916006	9,20,10	13,9,16	19,19,18	9,13,7	354	149	0.236213672886	1.0	0.226,0.483,0.208	0.471,0.381,0.52	-0.152
ENSMUSG00000015790	Surf1	2	-	26915595	26916006	26915595	26915769	26915954	26916006	8,14,8	3,11,7	19,19,15	4,9,12	334	149	0.602547882719	1.0	0.543,0.362,0.338	0.679,0.485,0.358	-0.093
ENSMUSG00000015790	Surf1	2	-	26915595	26916006	26915595	26915784	26915954	26916006	6,13,8	0,0,0	19,18,15	0,1,0	319	149	1	1.0	1.0,1.0,1.0	1.0,0.894,1.0	0.035
ENSMUSG00000003038	Hmgn2	4	-	133966428	133966795	133966428	133966479	133966759	133966795	128,134,164	2,2,4	66,95,131	0,1,3	429	149	1	1.0	0.957,0.959,0.934	1.0,0.971,0.938	-0.02
ENSMUSG00000003038	Hmgn2	4	-	133966428	133966795	133966428	133966479	133966765	133966795	129,134,165	268,292,199	67,95,130	140,198,271	435	149	1	1.0	0.142,0.136,0.221	0.141,0.141,0.141	0.025
ENSMUSG00000027968	Larp7	3	-	127546046	127546569	127546046	127546403	127546475	127546569	3,1,0	29,65,43	12,0,4	59,63,52	221	149	1	1.0	0.065,0.01,0.0	0.121,0.0,0.049	-0.032
ENSMUSG00000027968	Larp7	3	-	127546920	127547190	127546920	127547004	127547089	127547190	5,4,13	35,48,43	9,4,2	33,42,56	234	149	1	1.0	0.083,0.05,0.161	0.148,0.057,0.022	0.022
ENSMUSG00000035772	Mrps2	2	+	28468242	28468950	28468242	28468359	28468820	28468950	18,12,12	92,76,88	11,12,18	55,112,91	610	149	1	1.0	0.046,0.037,0.032	0.047,0.026,0.046	-0.001
ENSMUSG00000026034	Clk1	1	-	58417012	58417383	58417012	58417179	58417266	58417383	54,66,48	29,46,31	66,90,29	33,45,67	236	149	0.821907850279	1.0	0.54,0.475,0.494	0.558,0.558,0.215	0.059
ENSMUSG00000026034	Clk1	1	-	58419666	58421308	58419666	58419733	58421082	58421308	168,224,164	25,36,18	199,143,211	43,32,30	1498	149	0.65395891976	1.0	0.401,0.382,0.475	0.315,0.308,0.412	0.074
ENSMUSG00000047793	Sned1	1	+	93283201	93283687	93283201	93283385	93283574	93283687	0,0,2	0,0,0	0,0,0	0,1,0	338	149	1	1.0	NA,NA,1.0	NA,0.0,NA	1.0
ENSMUSG00000026785	Pkn3	2	+	30079925	30080686	30079925	30080071	30080574	30080686	24,19,5	6,5,11	11,17,15	0,2,6	652	149	0.109119688124	1.0	0.478,0.465,0.094	1.0,0.66,0.364	-0.329
ENSMUSG00000039648	Kyat1	2	-	30185125	30185753	30185125	30185569	30185666	30185753	1,0,1	4,0,0	0,0,0	0,1,1	246	149	1	1.0	0.132,NA,1.0	NA,0.0,0.0	0.566
ENSMUSG00000031232	Magt1	X	-	105968083	105971479	105968083	105971026	105971435	105971479	160,203,234	15,16,24	197,340,309	25,25,30	558	149	1	1.0	0.74,0.772,0.722	0.678,0.784,0.733	0.013
ENSMUSG00000039483	Asb6	2	-	30824640	30825560	30824640	30824727	30825451	30825560	97,115,78	96,121,123	82,128,125	108,127,123	873	149	1	1.0	0.147,0.14,0.098	0.115,0.147,0.148	-0.008
ENSMUSG00000026848	Tor1b	2	+	30953751	30955953	30953751	30954017	30955767	30955953	156,176,123	4,5,1	170,179,210	3,6,0	1899	149	0.869067659916	1.0	0.754,0.734,0.906	0.816,0.701,1.0	-0.041
ENSMUSG00000026848	Tor1b	2	+	30953751	30955953	30953751	30954008	30955777	30955953	163,193,151	0,7,0	185,199,240	0,2,0	1918	149	0.598246550087	1.0	1.0,0.682,1.0	1.0,0.885,1.0	-0.068
ENSMUSG00000026848	Tor1b	2	+	30953751	30955953	30953751	30954017	30955777	30955953	162,182,137	118,117,91	182,194,225	84,127,125	1909	149	1	1.0	0.097,0.108,0.105	0.145,0.107,0.123	-0.022
ENSMUSG00000021918	Nek4	14	+	30975760	30977579	30975760	30975827	30977445	30977579	21,11,9	9,4,30	17,13,10	0,14,18	1767	149	0.812067689335	1.0	0.164,0.188,0.025	1.0,0.073,0.045	-0.247
ENSMUSG00000021918	Nek4	14	+	30979989	30982516	30979989	30980078	30982313	30982516	6,13,3	7,12,14	4,6,10	13,6,9	2384	149	1	1.0	0.051,0.063,0.013	0.019,0.059,0.065	-0.005
ENSMUSG00000028248	Pnisr	4	+	21869515	21870405	21869515	21869615	21870351	21870405	38,34,35	40,52,58	46,62,33	55,84,86	885	149	1	1.0	0.138,0.099,0.092	0.123,0.111,0.061	0.011
ENSMUSG00000031256	Cstf2	X	+	134069844	134073277	134069844	134069907	134073135	134073277	2,3,0	30,17,16	15,1,15	14,31,34	3377	149	1	1.0	0.003,0.008,0.0	0.045,0.001,0.019	-0.018
ENSMUSG00000031256	Cstf2	X	+	134069844	134073277	134069844	134069907	134073213	134073277	20,25,10	0,1,1	30,25,44	4,3,4	3455	149	0.0151271946091	1.0	1.0,0.519,0.301	0.244,0.264,0.322	0.33
ENSMUSG00000027889	Ampd2	3	-	108075248	108075704	108075248	108075359	108075530	108075704	35,33,27	35,47,79	34,35,44	48,62,57	320	149	1	1.0	0.318,0.246,0.137	0.248,0.208,0.264	-0.006
ENSMUSG00000027889	Ampd2	3	-	108079184	108079773	108079184	108079326	108079586	108079773	20,14,25	42,54,59	18,25,43	47,80,75	409	149	1	1.0	0.148,0.086,0.134	0.122,0.102,0.173	-0.01
ENSMUSG00000027889	Ampd2	3	-	108080266	108080774	108080266	108080335	108080643	108080774	10,18,22	38,38,33	11,11,9	21,43,37	457	149	1	1.0	0.079,0.134,0.179	0.146,0.077,0.073	0.032
ENSMUSG00000039356	Exosc2	2	+	31675838	31676736	31675838	31675904	31676664	31676736	31,12,12	0,0,1	16,25,21	0,2,0	909	149	1	1.0	1.0,1.0,0.663	1.0,0.672,1.0	-0.003
ENSMUSG00000039356	Exosc2	2	+	31675838	31676736	31675838	31675904	31676667	31676736	31,12,12	40,60,51	16,25,21	38,73,78	912	149	1	1.0	0.112,0.032,0.037	0.064,0.053,0.042	0.007
ENSMUSG00000002550	Uck1	2	-	32258276	32258667	32258276	32258419	32258570	32258667	8,6,7	33,55,50	4,13,26	45,55,50	300	149	1	1.0	0.107,0.051,0.065	0.042,0.105,0.205	-0.043
ENSMUSG00000002546	Golga2	2	+	32299031	32299310	32299031	32299125	32299203	32299310	2,2,2	91,79,80	14,8,18	73,129,96	227	149	0.183215430404	1.0	0.014,0.016,0.016	0.112,0.039,0.11	-0.072
ENSMUSG00000026309	Ilkap	1	-	91387214	91388464	91387214	91387341	91388344	91388464	80,32,62	59,59,95	46,71,82	66,97,99	1152	149	1	1.0	0.149,0.066,0.078	0.083,0.086,0.097	0.009
ENSMUSG00000026309	Ilkap	1	-	91387214	91388464	91387214	91387341	91388354	91388464	84,37,66	9,4,13	52,78,89	10,13,16	1162	149	0.855907412332	1.0	0.545,0.543,0.394	0.4,0.435,0.416	0.077
ENSMUSG00000039157	Fam102a	2	+	32558317	32560155	32558317	32558347	32560038	32560155	2,4,8	8,18,5	3,5,2	9,3,9	1840	149	1	1.0	0.02,0.018,0.115	0.026,0.119,0.018	-0.003
ENSMUSG00000023505	Cdca3	6	+	124831361	124832439	124831361	124831488	124832145	124832439	5,11,6	32,24,36	4,7,5	13,44,49	806	149	1	1.0	0.028,0.078,0.03	0.054,0.029,0.019	0.011
ENSMUSG00000027425	Kat14	2	+	144406622	144407676	144406622	144406711	144407311	144407676	261,420,369	0,0,0	206,291,360	0,1,0	749	149	1	1.0	1.0,1.0,1.0	1.0,0.983,1.0	0.006
ENSMUSG00000003166	Dgcr2	16	-	17858359	17859526	17858359	17858570	17859403	17859526	4,1,7	15,33,20	8,6,6	0,26,19	982	149	0.681897090447	1.0	0.039,0.005,0.05	1.0,0.034,0.046	-0.329
ENSMUSG00000003166	Dgcr2	16	-	17858359	17859526	17858359	17858579	17859403	17859526	2,0,0	40,54,45	6,3,1	39,55,66	973	149	1	1.0	0.008,0.0,0.0	0.023,0.008,0.002	-0.008
ENSMUSG00000038900	Rpl12	2	+	32962984	32963853	32962984	32963066	32963740	32963853	159,148,139	3,0,0	128,172,192	10,13,20	823	149	3.15249615301e-09	8.94678408224e-06	0.906,1.0,1.0	0.699,0.705,0.635	0.289
ENSMUSG00000032525	Nktr	9	+	121727315	121729680	121727315	121727390	121729635	121729680	33,37,25	0,5,0	48,33,24	0,2,2	2394	149	0.374984566526	1.0	1.0,0.315,1.0	1.0,0.507,0.428	0.127
ENSMUSG00000026873	Phf19	2	-	34911163	34911802	34911163	34911245	34911616	34911802	0,1,2	6,8,6	1,2,0	6,5,9	520	149	1	1.0	0.0,0.035,0.087	0.046,0.103,0.0	-0.009
ENSMUSG00000020092	Pald1	10	-	61340930	61341352	61340930	61341002	61341211	61341352	0,1,0	5,2,6	2,2,4	5,2,9	358	149	0.212373664486	1.0	0.0,0.172,0.0	0.143,0.294,0.156	-0.14
ENSMUSG00000036067	Slc2a6	2	-	27023087	27023643	27023087	27023249	27023534	27023643	92,68,95	1233,1293,1428	218,210,240	2023,2603,2660	434	149	1	1.0	0.025,0.018,0.022	0.036,0.027,0.03	-0.009
ENSMUSG00000038886	Man2a2	7	-	80369592	80370929	80369592	80369745	80370731	80370929	0,5,5	7,17,4	2,2,6	10,8,21	1135	149	1	1.0	0.0,0.037,0.141	0.026,0.032,0.036	0.028
ENSMUSG00000017664	Slc35c2	2	-	165283248	165283600	165283248	165283407	165283527	165283600	109,116,153	4,2,1	98,100,100	0,0,0	269	149	1	1.0	0.938,0.97,0.988	1.0,1.0,1.0	-0.035
ENSMUSG00000027569	Mrgbp	2	+	180583400	180584871	180583400	180583522	180584405	180584871	7,16,12	68,103,54	16,14,9	68,103,117	1032	149	1	1.0	0.015,0.022,0.031	0.033,0.019,0.011	0.002
ENSMUSG00000027569	Mrgbp	2	+	180584405	180584871	180584405	180584487	180584693	180584871	83,90,81	1,11,7	87,92,114	4,11,12	355	149	1	1.0	0.972,0.774,0.829	0.901,0.778,0.799	0.032
ENSMUSG00000027569	Mrgbp	2	+	180584405	180584871	180584405	180584487	180584796	180584871	101,137,115	40,56,38	108,127,146	29,43,62	458	149	1	1.0	0.451,0.443,0.496	0.548,0.49,0.434	-0.027
ENSMUSG00000000600	Krit1	5	+	3822086	3823785	3822086	3822243	3823633	3823785	71,71,36	42,37,34	93,107,96	49,89,69	1539	149	1	1.0	0.141,0.157,0.093	0.155,0.104,0.119	0.004
ENSMUSG00000028680	Plk3	4	-	117129959	117130405	117129959	117130089	117130242	117130405	24,32,21	43,54,44	30,47,37	75,73,100	302	149	1	1.0	0.216,0.226,0.191	0.165,0.241,0.154	0.024
ENSMUSG00000042594	Sh2b3	5	-	121818464	121818854	121818464	121818649	121818759	121818854	68,53,71	2,4,3	74,68,89	2,0,2	259	149	1	1.0	0.951,0.884,0.932	0.955,1.0,0.962	-0.05
ENSMUSG00000042594	Sh2b3	5	-	121818464	121818854	121818464	121818679	121818759	121818854	54,39,50	67,124,91	57,43,63	94,147,150	229	149	1	1.0	0.344,0.17,0.263	0.283,0.16,0.215	0.04
ENSMUSG00000033416	Gucd1	10	-	75509591	75510123	75509591	75509833	75510031	75510123	8,22,23	24,26,31	10,6,11	10,32,35	347	149	0.489055912924	1.0	0.125,0.267,0.242	0.3,0.075,0.119	0.047
ENSMUSG00000008855	Hdac5	11	-	102195748	102196117	102195748	102195868	102195951	102196117	1,7,8	21,23,20	14,5,5	17,22,19	232	149	0.718907555195	1.0	0.03,0.164,0.204	0.346,0.127,0.145	-0.073
ENSMUSG00000008855	Hdac5	11	-	102195748	102196117	102195748	102195894	102195951	102196117	1,7,8	0,0,1	14,5,5	0,0,0	206	149	1	1.0	1.0,1.0,0.853	1.0,1.0,1.0	-0.049
ENSMUSG00000008855	Hdac5	11	-	102195748	102196322	102195748	102196117	102196237	102196322	1,5,6	52,57,42	2,6,5	36,58,46	269	149	1	1.0	0.011,0.046,0.073	0.03,0.054,0.057	-0.004
ENSMUSG00000008855	Hdac5	11	-	102196538	102197436	102196538	102196672	102197338	102197436	2,7,6	1,0,0	3,12,7	2,0,0	815	149	1	1.0	0.268,1.0,1.0	0.215,1.0,1.0	0.018
ENSMUSG00000048997	Atxn7l2	3	-	108206225	108207109	108206225	108206308	108206822	108207109	5,4,5	15,2,19	6,2,8	9,17,18	663	149	1	1.0	0.07,0.31,0.056	0.13,0.026,0.091	0.063
ENSMUSG00000031398	Plxna3	X	+	74333745	74334348	74333745	74333846	74334224	74334348	0,0,0	1,0,0	0,0,1	0,0,0	527	149	1	1.0	0.0,NA,NA	NA,NA,1.0	-1.0
ENSMUSG00000031398	Plxna3	X	+	74335769	74336191	74335769	74335866	74336000	74336191	2,0,0	0,0,4	0,0,0	0,0,1	283	149	1	1.0	1.0,NA,0.0	NA,NA,0.0	0.5
ENSMUSG00000036202	Rif1	2	+	52093502	52094662	52093502	52093589	52094588	52094662	0,0,0	6,6,1	0,6,0	2,9,2	1148	149	1	1.0	0.0,0.0,0.0	0.0,0.08,0.0	-0.027
ENSMUSG00000001588	Acap1	11	-	69884321	69884680	69884321	69884491	69884585	69884680	0,1,0	6,3,4	5,0,8	7,16,16	243	149	0.056974471354	1.0	0.0,0.17,0.0	0.305,0.0,0.235	-0.123
ENSMUSG00000001588	Acap1	11	-	69884795	69885604	69884795	69884865	69885392	69885604	7,9,11	8,15,13	18,11,11	5,25,23	676	149	1	1.0	0.162,0.117,0.157	0.442,0.088,0.095	-0.063
ENSMUSG00000027284	Cdan1	2	-	120726176	120726795	120726176	120726297	120726589	120726795	2,2,3	11,19,6	0,4,5	6,12,11	441	149	1	1.0	0.058,0.034,0.145	0.0,0.101,0.133	0.001
ENSMUSG00000027284	Cdan1	2	-	120729688	120730099	120729688	120729802	120729929	120730099	9,2,4	14,16,23	7,3,2	6,16,9	276	149	1	1.0	0.258,0.063,0.086	0.386,0.092,0.107	-0.059
ENSMUSG00000067768	Xlr4b	X	+	73214773	73215355	73214773	73214820	73215227	73215355	19,8,4	3,4,0	17,17,14	3,0,0	556	149	0.00881171118828	0.825970937698	0.629,0.349,1.0	0.603,1.0,1.0	-0.208
ENSMUSG00000067768	Xlr4b	X	+	73214773	73215355	73214773	73214856	73215227	73215355	11,2,3	15,3,6	8,14,8	6,3,7	520	149	0.124481386401	1.0	0.174,0.16,0.125	0.276,0.572,0.247	-0.212
ENSMUSG00000067768	Xlr4b	X	+	73214773	73215355	73214773	73214856	73215240	73215355	12,2,3	0,0,0	10,14,8	0,0,2	533	149	1	1.0	1.0,1.0,1.0	1.0,1.0,0.528	0.157
ENSMUSG00000036550	Cnot1	8	-	95771970	95773486	95771970	95772174	95773431	95773486	0,0,0	41,69,43	6,0,4	55,67,84	1406	149	1	1.0	0.0,0.0,0.0	0.011,0.0,0.005	-0.005
ENSMUSG00000064289	Tank	2	+	61643714	61644422	61643714	61643785	61644306	61644422	91,136,84	376,424,415	118,150,195	445,645,734	670	149	1	1.0	0.051,0.067,0.043	0.056,0.049,0.056	-0.0
ENSMUSG00000030824	Nucb1	7	-	45495221	45495613	45495221	45495314	45495554	45495613	12,14,9	574,565,673	10,17,13	544,678,772	389	149	1	1.0	0.008,0.009,0.005	0.007,0.01,0.006	-0.0
ENSMUSG00000031066	Usp11	X	+	20712325	20712982	20712325	20712443	20712836	20712982	0,1,1	1,9,4	0,0,0	0,4,0	542	149	1	1.0	0.0,0.03,0.064	NA,0.0,NA	0.031
ENSMUSG00000031066	Usp11	X	+	20716746	20717804	20716746	20716953	20717754	20717804	6,8,2	0,3,2	8,2,7	4,6,2	950	149	0.605192736622	1.0	1.0,0.295,0.136	0.239,0.05,0.354	0.263
ENSMUSG00000005687	Bcas2	3	+	103174339	103177419	103174339	103174501	103175618	103177419	52,61,30	146,151,167	47,67,69	110,161,230	1266	149	1	1.0	0.04,0.045,0.021	0.048,0.047,0.034	-0.008
ENSMUSG00000005687	Bcas2	3	+	103174339	103177419	103174339	103174501	103177338	103177419	181,126,111	7,2,8	119,175,181	4,2,20	2986	149	1	1.0	0.563,0.759,0.409	0.598,0.814,0.311	0.003
ENSMUSG00000005687	Bcas2	3	+	103175618	103177419	103175618	103175669	103177338	103177419	131,71,82	138,160,167	74,112,115	105,150,214	1818	149	1	1.0	0.072,0.035,0.039	0.055,0.058,0.042	-0.003
ENSMUSG00000003031	Cdkn1b	6	+	134921955	134925513	134921955	134922083	134924242	134925513	143,161,64	38,47,29	134,150,226	49,62,60	2308	149	1	1.0	0.195,0.181,0.125	0.15,0.135,0.196	0.007
ENSMUSG00000026213	Stk11ip	1	+	75527057	75527466	75527057	75527184	75527362	75527466	8,6,16	24,16,23	27,14,10	23,28,29	327	149	1	1.0	0.132,0.146,0.241	0.348,0.186,0.136	-0.05
ENSMUSG00000007850	Hnrnph1	11	+	50379467	50379964	50379467	50379623	50379820	50379964	189,207,136	266,277,256	219,167,246	235,338,383	346	149	1	1.0	0.234,0.243,0.186	0.286,0.175,0.217	-0.005
ENSMUSG00000007850	Hnrnph1	11	+	50379820	50382715	50379820	50379964	50382536	50382715	1501,1312,1210	28,57,50	1527,1594,1654	25,38,52	2721	149	0.633240708719	1.0	0.746,0.558,0.57	0.77,0.697,0.635	-0.076
ENSMUSG00000027404	Snrpb	2	-	130172602	130173174	130172602	130172728	130173035	130173174	15,10,14	915,967,1062	16,31,31	928,1230,1312	456	149	1	1.0	0.005,0.003,0.004	0.006,0.008,0.008	-0.003
ENSMUSG00000002109	Ddb2	2	-	91234107	91234951	91234107	91234299	91234814	91234951	5,9,18	1,8,2	20,7,19	0,0,0	664	149	6.13148226303e-07	0.000580038222083	0.529,0.202,0.669	1.0,1.0,1.0	-0.533
ENSMUSG00000041921	Metap1d	2	+	71509740	71511560	71509740	71509890	71511411	71511560	149,199,145	19,16,20	141,175,138	9,32,23	1670	149	1	1.0	0.412,0.526,0.393	0.583,0.328,0.349	0.024
ENSMUSG00000028101	Pias3	3	+	96699419	96699837	96699419	96699653	96699758	96699837	19,29,25	0,2,4	11,40,37	0,0,0	254	149	0.804646622389	1.0	1.0,0.895,0.786	1.0,1.0,1.0	-0.106
ENSMUSG00000004788	Eif2b2	12	+	85219821	85220245	85219821	85219933	85220096	85220245	29,6,14	4,0,6	17,14,29	0,1,1	312	149	1	1.0	0.776,1.0,0.527	1.0,0.87,0.933	-0.167
ENSMUSG00000004788	Eif2b2	12	+	85219821	85220245	85219821	85219942	85220096	85220245	13,1,3	181,176,192	8,2,7	153,236,243	303	149	1	1.0	0.034,0.003,0.008	0.025,0.004,0.014	0.001
ENSMUSG00000037761	Actr5	2	+	158635306	158636147	158635306	158635426	158636007	158636147	12,13,7	17,12,28	11,14,17	15,33,23	730	149	1	1.0	0.126,0.181,0.049	0.13,0.08,0.131	0.005
ENSMUSG00000037761	Actr5	2	+	158635306	158636147	158635306	158635426	158636026	158636147	14,16,10	0,1,1	13,14,26	0,2,0	749	149	1	1.0	1.0,0.761,0.665	1.0,0.582,1.0	-0.052
ENSMUSG00000022407	Adsl	15	+	80963659	80964027	80963659	80963729	80963879	80964027	3,11,2	111,126,124	8,6,16	102,151,174	299	149	1	1.0	0.013,0.042,0.008	0.038,0.019,0.044	-0.013
ENSMUSG00000026209	Dnpep	1	-	75315618	75316070	75315618	75315749	75315944	75316070	9,5,14	111,185,139	13,22,4	128,146,209	344	149	1	1.0	0.034,0.012,0.042	0.042,0.061,0.008	-0.008
ENSMUSG00000026209	Dnpep	1	-	75316540	75316803	75316540	75316629	75316709	75316803	1,0,0	76,149,130	0,1,0	109,121,149	229	149	1	1.0	0.008,0.0,0.0	0.0,0.005,0.0	0.001
ENSMUSG00000042272	Sestd1	2	-	77198288	77199060	77198288	77198403	77198865	77199060	24,23,23	55,63,64	21,23,43	73,104,99	611	149	1	1.0	0.096,0.082,0.081	0.066,0.051,0.096	0.015
ENSMUSG00000038538	Ubn2	6	+	38487107	38491931	38487107	38487150	38490383	38491931	12,14,14	4,6,1	20,24,36	1,1,0	3382	149	0.000252507613309	0.0651469642337	0.117,0.093,0.381	0.468,0.514,1.0	-0.464
ENSMUSG00000020048	Hsp90b1	10	-	86691628	86692295	86691628	86691748	86692139	86692295	68,81,72	1091,1504,1500	52,89,102	1155,1833,2021	540	149	1	1.0	0.017,0.015,0.013	0.012,0.013,0.014	0.002
ENSMUSG00000027002	Nckap1	2	-	80553136	80553449	80553136	80553227	80553306	80553449	0,0,1	9,7,9	0,0,5	14,32,15	228	149	1	1.0	0.0,0.0,0.068	0.0,0.0,0.179	-0.037
ENSMUSG00000001249	Hpn	7	-	31103153	31103423	31103153	31103194	31103300	31103423	6,0,2	12,5,7	0,2,2	7,6,4	255	149	1	1.0	0.226,0.0,0.143	0.0,0.163,0.226	-0.007
ENSMUSG00000028656	Cap1	4	-	122862622	122863085	122862622	122862746	122862900	122863085	17,36,22	1038,1432,1282	27,43,49	1374,1956,1901	303	149	1	1.0	0.008,0.012,0.008	0.01,0.011,0.013	-0.002
ENSMUSG00000034101	Ctnnd1	2	-	84608328	84609074	84608328	84608416	84608959	84609074	2,7,4	213,246,233	11,9,7	185,288,288	692	149	1	1.0	0.002,0.006,0.004	0.013,0.007,0.005	-0.004
ENSMUSG00000006342	Susd2	10	-	75639833	75640657	75639833	75640102	75640188	75640657	0,0,0	16,14,5	2,0,0	17,26,20	235	149	1	1.0	0.0,0.0,0.0	0.069,0.0,0.0	-0.023
ENSMUSG00000006342	Susd2	10	-	75640188	75640657	75640188	75640274	75640455	75640657	2,1,0	19,15,8	3,6,6	17,29,33	330	149	1	1.0	0.045,0.029,0.0	0.074,0.085,0.076	-0.054
ENSMUSG00000047098	Rnf31	14	+	55594922	55596255	55594922	55595301	55595472	55596255	9,8,5	4,0,17	6,12,5	5,22,29	320	149	0.119014550972	1.0	0.512,1.0,0.12	0.358,0.203,0.074	0.332
ENSMUSG00000047098	Rnf31	14	+	55596651	55598811	55596651	55596858	55598637	55598811	43,24,52	194,153,210	66,60,52	244,293,361	1928	149	1	1.0	0.017,0.012,0.019	0.02,0.016,0.011	0.0
ENSMUSG00000005299	Letm1	5	-	33745015	33746374	33745015	33745203	33746239	33746374	44,42,40	81,102,123	45,48,36	86,103,116	1185	149	1	1.0	0.064,0.049,0.039	0.062,0.055,0.038	-0.001
ENSMUSG00000031389	Arhgap4	X	-	73899844	73900469	73899844	73899872	73900098	73900469	9,19,10	80,72,85	9,6,8	56,87,76	375	149	1	1.0	0.043,0.095,0.045	0.06,0.027,0.04	0.019
ENSMUSG00000031389	Arhgap4	X	-	73899844	73900469	73899844	73899872	73900277	73900469	52,58,50	0,1,0	37,40,51	0,1,3	554	149	1	1.0	1.0,0.94,1.0	1.0,0.915,0.821	0.068
ENSMUSG00000031389	Arhgap4	X	-	73900098	73900469	73900098	73900183	73900277	73900469	65,55,53	40,38,51	44,49,51	44,48,38	243	149	1	1.0	0.499,0.47,0.389	0.38,0.385,0.451	0.047
ENSMUSG00000027677	Ttc14	3	+	33800190	33800674	33800190	33800436	33800581	33800674	2,5,5	1,3,3	3,5,5	0,2,7	294	149	0.927860890875	1.0	0.503,0.458,0.458	1.0,0.559,0.266	-0.135
ENSMUSG00000002043	Trappc6a	7	+	19514421	19515090	19514421	19514539	19515006	19515090	10,0,5	86,79,109	0,3,2	68,114,129	616	149	1	1.0	0.027,0.0,0.011	0.0,0.006,0.004	0.009
ENSMUSG00000002043	Trappc6a	7	+	19514421	19515090	19514421	19514539	19515024	19515090	16,9,14	6,2,5	10,12,25	2,6,1	634	149	0.503723469643	1.0	0.385,0.514,0.397	0.54,0.32,0.855	-0.14
ENSMUSG00000035673	Sbno2	10	-	80066830	80067394	80066830	80066936	80067276	80067394	48,66,47	198,184,214	57,83,114	178,275,262	489	149	1	1.0	0.069,0.099,0.063	0.089,0.084,0.117	-0.02
ENSMUSG00000035673	Sbno2	10	-	80069281	80069707	80069281	80069436	80069610	80069707	15,8,6	191,207,229	5,5,4	200,263,302	323	149	1	1.0	0.035,0.018,0.012	0.011,0.009,0.006	0.013
ENSMUSG00000000791	Il12rb1	8	+	70812477	70813371	70812477	70812614	70813304	70813371	0,0,1	1,1,0	1,7,5	14,11,25	839	149	1	1.0	0.0,0.0,1.0	0.013,0.102,0.034	0.284
ENSMUSG00000028461	Ccdc107	4	+	43495508	43495921	43495508	43495621	43495696	43495921	6,7,3	106,106,85	8,7,6	71,108,125	224	149	1	1.0	0.036,0.042,0.023	0.07,0.041,0.031	-0.014
ENSMUSG00000028104	Polr3gl	3	-	96579797	96580089	96579797	96579911	96580015	96580089	16,23,20	29,28,18	18,18,24	19,23,30	253	149	1	1.0	0.245,0.326,0.396	0.358,0.315,0.32	-0.009
ENSMUSG00000021476	Habp4	13	+	64182106	64184758	64182106	64182278	64184572	64184758	24,9,6	20,20,34	10,18,16	18,24,31	2443	149	1	1.0	0.068,0.027,0.011	0.033,0.044,0.031	-0.001
ENSMUSG00000073792	Alg6	4	+	99750728	99752885	99750728	99750799	99752816	99752885	2,2,2	0,3,4	2,9,0	6,8,6	2166	149	1	1.0	1.0,0.044,0.033	0.022,0.072,0.0	0.328
ENSMUSG00000036291	Ap5m1	14	+	49073548	49074194	49073548	49073742	49073969	49074194	50,77,58	0,1,1	96,107,114	0,3,7	376	149	1	1.0	1.0,0.968,0.958	1.0,0.934,0.866	0.042
ENSMUSG00000068114	Ccdc134	15	+	82131423	82134762	82131423	82131545	82134580	82134762	61,67,70	0,0,0	43,47,73	0,3,0	3184	149	1	1.0	1.0,1.0,1.0	1.0,0.423,1.0	0.192
ENSMUSG00000020697	Lig3	11	+	82795364	82795786	82795364	82795452	82795708	82795786	0,5,3	14,18,17	8,7,6	22,28,24	405	149	1	1.0	0.0,0.093,0.061	0.118,0.084,0.084	-0.044
ENSMUSG00000024104	Washc2	6	+	116254089	116255168	116254089	116254218	116255048	116255168	26,33,12	0,1,4	26,9,17	0,1,0	979	149	0.171684810696	1.0	1.0,0.834,0.313	1.0,0.578,1.0	-0.144
ENSMUSG00000026457	Adipor1	1	+	134423957	134424922	134423957	134424074	134424750	134424922	62,41,46	319,370,366	50,72,75	384,511,543	825	149	1	1.0	0.034,0.02,0.022	0.023,0.025,0.024	0.001
ENSMUSG00000024871	Doc2g	19	+	4004322	4004648	4004322	4004432	4004512	4004648	0,0,1	2,4,3	0,3,0	3,1,4	229	149	1	1.0	0.0,0.0,0.178	0.0,0.661,0.0	-0.161
ENSMUSG00000040033	Stat2	10	+	128284946	128285454	128284946	128285083	128285271	128285454	18,25,16	192,253,200	35,36,41	224,346,401	337	149	1	1.0	0.04,0.042,0.034	0.065,0.044,0.043	-0.012
ENSMUSG00000031297	Slc7a3	X	-	101080100	101080871	101080100	101080267	101080707	101080871	0,0,0	3,0,0	0,0,4	0,0,1	589	149	1	1.0	0.0,NA,NA	NA,NA,0.503	-0.503
ENSMUSG00000002108	Nr1h3	2	-	91190184	91190641	91190184	91190284	91190461	91190641	113,144,112	327,325,362	97,127,130	286,457,522	326	149	1	1.0	0.136,0.168,0.124	0.134,0.113,0.102	0.026
ENSMUSG00000002108	Nr1h3	2	-	91190184	91190947	91190184	91190284	91190738	91190947	209,282,240	6,10,18	195,290,281	12,13,23	603	149	1	1.0	0.896,0.875,0.767	0.801,0.846,0.751	0.047
ENSMUSG00000002108	Nr1h3	2	-	91190184	91190947	91190184	91190641	91190738	91190947	58,82,60	382,455,395	63,83,75	326,517,576	246	149	1	1.0	0.084,0.098,0.084	0.105,0.089,0.073	-0.0
ENSMUSG00000040479	Dgkz	2	-	91933742	91934089	91933742	91933842	91934055	91934089	168,130,115	266,355,287	118,122,171	238,261,330	362	149	1	1.0	0.206,0.131,0.142	0.169,0.161,0.176	-0.009
ENSMUSG00000040310	Alx4	2	+	93675295	93681339	93675295	93675424	93677231	93681339	0,0,0	2,0,0	2,0,0	0,0,0	1956	149	1	1.0	0.0,NA,NA	1.0,NA,NA	-1.0
ENSMUSG00000007783	Cpt1c	7	-	44965083	44965566	44965083	44965266	44965370	44965566	0,0,8	0,1,0	0,1,0	0,1,0	253	149	1	1.0	NA,0.0,1.0	NA,0.371,NA	0.129
ENSMUSG00000027374	Mrps5	2	+	127596899	127598276	127596899	127596934	127598185	127598276	4,0,3	81,86,71	2,2,2	59,82,100	1400	149	1	1.0	0.005,0.0,0.004	0.004,0.003,0.002	0.0
ENSMUSG00000027381	Bcl2l11	2	+	128128619	128129014	128128619	128128756	128128924	128129014	161,147,121	45,34,50	131,128,167	34,49,55	317	149	1	1.0	0.627,0.67,0.532	0.644,0.551,0.588	0.015
ENSMUSG00000029674	Limk1	5	-	134661388	134661858	134661388	134661553	134661792	134661858	7,8,8	2,0,1	2,5,5	1,0,5	388	149	0.0305600356769	1.0	0.573,1.0,0.754	0.434,1.0,0.277	0.205
ENSMUSG00000096727	Psmb9	17	-	34183614	34184413	34183614	34183744	34184281	34184413	55,70,67	752,778,809	53,76,87	1003,1215,1448	686	149	1	1.0	0.016,0.019,0.018	0.011,0.013,0.013	0.005
ENSMUSG00000001750	Tcirg1	19	-	3898547	3898875	3898547	3898638	3898717	3898875	228,161,194	1923,1879,1990	268,279,279	2093,2691,3254	228	149	1	1.0	0.072,0.053,0.06	0.077,0.063,0.053	-0.003
ENSMUSG00000001750	Tcirg1	19	-	3901890	3902556	3901890	3902035	3902343	3902556	1735,1737,1739	1173,1183,1320	1786,1940,2644	1393,1756,2199	457	149	1	1.0	0.325,0.324,0.3	0.295,0.265,0.282	0.036
ENSMUSG00000001750	Tcirg1	19	-	3903045	3903428	3903045	3903172	3903339	3903428	848,854,985	1372,1434,1514	1042,1145,1346	1595,2075,2461	316	149	1	1.0	0.226,0.219,0.235	0.235,0.206,0.205	0.011
ENSMUSG00000006005	Tpr	1	+	150440066	150440529	150440066	150440198	150440438	150440529	39,29,39	221,219,229	30,53,20	236,240,270	389	149	1	1.0	0.063,0.048,0.061	0.046,0.078,0.028	0.007
ENSMUSG00000006005	Tpr	1	+	150445867	150446241	150445867	150445963	150446084	150446241	8,0,7	247,206,245	4,8,8	239,269,279	270	149	1	1.0	0.018,0.0,0.016	0.009,0.016,0.016	-0.002
ENSMUSG00000006005	Tpr	1	+	150447511	150449238	150447511	150447630	150449142	150449238	34,39,42	314,286,345	20,51,40	256,427,489	1661	149	1	1.0	0.01,0.012,0.011	0.007,0.011,0.007	0.003
ENSMUSG00000042487	Leo1	9	+	75455640	75457193	75455640	75455775	75457057	75457193	39,39,27	39,60,61	64,31,57	56,49,91	1431	149	1	1.0	0.094,0.063,0.044	0.106,0.062,0.061	-0.009
ENSMUSG00000022756	Slc7a4	16	-	17573555	17574586	17573555	17573664	17573945	17574586	0,1,0	0,1,3	0,0,0	1,0,7	430	149	1	1.0	NA,0.257,0.0	0.0,NA,0.0	0.129
ENSMUSG00000022756	Slc7a4	16	-	17574951	17575965	17574951	17575001	17575616	17575965	0,4,11	0,0,0	2,2,7	0,3,0	764	149	1	1.0	NA,1.0,1.0	1.0,0.115,1.0	0.295
ENSMUSG00000027465	Tbc1d20	2	+	152307988	152308431	152307988	152308175	152308329	152308431	9,16,2	139,199,215	11,10,6	146,173,230	303	149	1	1.0	0.031,0.038,0.005	0.036,0.028,0.013	-0.001
ENSMUSG00000074247	Dda1	8	+	71472036	71472246	71472036	71472117	71472194	71472246	29,32,15	376,428,356	38,35,43	370,586,659	226	149	1	1.0	0.048,0.047,0.027	0.063,0.038,0.041	-0.007
ENSMUSG00000021917	Spcs1	14	-	31000677	31000903	31000677	31000760	31000843	31000903	38,51,35	10,1,9	47,34,50	15,17,19	232	149	0.0456079665829	1.0	0.709,0.97,0.714	0.668,0.562,0.628	0.178
ENSMUSG00000021917	Spcs1	14	-	31000677	31000903	31000677	31000764	31000843	31000903	14,14,4	671,779,812	20,3,5	788,1115,1285	228	149	1	1.0	0.013,0.012,0.003	0.016,0.002,0.003	0.002
ENSMUSG00000028826	Maco1	4	-	134802758	134806691	134802758	134804564	134806516	134806691	7,27,19	86,101,82	18,16,19	47,128,97	2101	149	1	1.0	0.006,0.019,0.016	0.026,0.009,0.014	-0.003
ENSMUSG00000024339	Tap2	17	+	34211869	34212358	34211869	34212067	34212229	34212358	25,29,33	757,807,909	38,69,62	1099,1449,1485	311	149	1	1.0	0.016,0.017,0.017	0.016,0.022,0.02	-0.003
ENSMUSG00000016344	Ppdpf	2	+	181187549	181187886	181187549	181187736	181187808	181187886	50,54,84	149,133,187	58,103,92	121,172,247	221	149	1	1.0	0.185,0.215,0.232	0.244,0.288,0.201	-0.034
ENSMUSG00000056941	Commd7	2	-	153618833	153621819	153618833	153619512	153621769	153621819	26,35,20	0,0,0	33,50,34	0,1,0	2406	149	1	1.0	1.0,1.0,1.0	1.0,0.756,1.0	0.081
ENSMUSG00000027263	Tubgcp4	2	+	121189361	121189965	121189361	121189469	121189823	121189965	34,22,39	39,34,44	25,36,39	45,46,44	503	149	1	1.0	0.205,0.161,0.208	0.141,0.188,0.208	0.012
ENSMUSG00000027263	Tubgcp4	2	+	121189361	121189965	121189361	121189469	121189826	121189965	34,22,39	33,32,24	25,36,39	22,37,44	506	149	1	1.0	0.233,0.168,0.324	0.251,0.223,0.207	0.015
ENSMUSG00000027245	Hypk	2	+	121457645	121458043	121457645	121457701	121457991	121458043	30,14,38	613,833,799	28,30,25	589,911,1016	439	149	1	1.0	0.016,0.006,0.016	0.016,0.011,0.008	0.001
ENSMUSG00000034248	Slc25a37	14	-	69247580	69249622	69247580	69247637	69248882	69249622	1696,1837,1692	31,31,17	1905,2254,2485	38,26,26	1394	149	1	1.0	0.854,0.864,0.914	0.843,0.903,0.911	-0.008
ENSMUSG00000034248	Slc25a37	14	-	69247580	69249622	69247580	69247637	69249393	69249622	2144,2234,2086	80,71,69	2405,2786,3036	76,101,114	1905	149	1	1.0	0.677,0.711,0.703	0.712,0.683,0.676	0.007
ENSMUSG00000034807	Colgalt1	8	+	71621763	71622830	71621763	71621896	71622702	71622830	100,129,84	335,391,389	97,115,158	343,451,460	955	149	1	1.0	0.045,0.049,0.033	0.042,0.038,0.051	-0.001
ENSMUSG00000090077	Lime1	2	+	181382486	181382703	181382486	181382544	181382615	181382703	8,13,16	18,11,22	13,3,22	13,13,27	220	149	1	1.0	0.231,0.445,0.33	0.404,0.135,0.356	0.037
ENSMUSG00000039254	Pomt1	2	+	32241652	32243004	32241652	32241799	32242892	32243004	8,7,7	11,16,25	6,7,10	16,19,48	1242	149	1	1.0	0.08,0.05,0.032	0.043,0.042,0.024	0.018
ENSMUSG00000039254	Pomt1	2	+	32243618	32244389	32243618	32243712	32244233	32244389	4,22,12	34,29,22	9,14,18	28,35,41	670	149	1	1.0	0.025,0.144,0.108	0.067,0.082,0.089	0.013
ENSMUSG00000030232	Aebp2	6	+	140650755	140652826	140650755	140650782	140651315	140652826	306,351,321	50,63,58	389,459,519	47,71,72	682	149	0.846206576903	1.0	0.572,0.549,0.547	0.644,0.585,0.612	-0.058
ENSMUSG00000016921	Srsf6	2	+	162931993	162933550	162931993	162932142	162933425	162933550	261,237,223	367,474,355	248,244,304	324,443,472	1432	149	1	1.0	0.069,0.049,0.061	0.074,0.054,0.063	-0.004
ENSMUSG00000024137	E4f1	17	-	24443778	24444476	24443778	24444337	24444413	24444476	15,9,13	21,18,15	7,11,13	31,33,23	225	149	0.235621117312	1.0	0.321,0.249,0.365	0.13,0.181,0.272	0.117
ENSMUSG00000024137	E4f1	17	-	24446781	24447210	24446781	24446841	24447089	24447210	30,32,18	4,0,2	26,30,28	0,5,0	397	149	1	1.0	0.738,1.0,0.772	1.0,0.692,1.0	-0.061
ENSMUSG00000024137	E4f1	17	-	24446781	24447210	24446781	24446934	24447089	24447210	15,13,8	13,9,23	7,16,11	26,12,18	304	149	0.936440751731	1.0	0.361,0.415,0.146	0.117,0.395,0.23	0.06
ENSMUSG00000039660	Spout1	2	-	30175186	30175812	30175186	30175289	30175713	30175812	28,13,23	32,43,34	14,8,22	36,38,48	573	149	1	1.0	0.185,0.073,0.15	0.092,0.052,0.106	0.053
ENSMUSG00000039660	Spout1	2	-	30177322	30177965	30177322	30177482	30177592	30177965	13,6,10	65,83,55	6,11,11	48,66,69	259	149	1	1.0	0.103,0.04,0.095	0.067,0.087,0.084	0.0
ENSMUSG00000039660	Spout1	2	-	30177592	30177965	30177592	30177721	30177919	30177965	23,17,24	22,22,34	14,18,26	20,27,17	347	149	1	1.0	0.31,0.249,0.233	0.231,0.223,0.396	-0.019
ENSMUSG00000040263	Klhdc4	8	-	121796917	121798236	121796917	121797028	121797833	121798236	33,57,81	111,105,114	85,84,78	87,161,156	954	149	1	1.0	0.044,0.078,0.1	0.132,0.075,0.072	-0.019
ENSMUSG00000026955	Sapcd2	2	+	25375967	25376274	25375967	25376075	25376163	25376274	0,4,1	1,12,4	0,3,3	0,0,7	237	149	1	1.0	0.0,0.173,0.136	NA,1.0,0.212	-0.503
ENSMUSG00000002103	Acp2	2	+	91206187	91206849	91206187	91206277	91206716	91206849	514,579,514	336,425,404	432,679,727	378,491,593	588	149	1	1.0	0.279,0.257,0.244	0.225,0.259,0.237	0.02
ENSMUSG00000039686	Zer1	2	-	30107494	30108122	30107494	30107668	30107975	30108122	7,0,0	17,12,20	2,2,1	11,7,19	456	149	1	1.0	0.119,0.0,0.0	0.056,0.085,0.017	-0.013
ENSMUSG00000039686	Zer1	2	-	30107975	30108335	30107975	30108122	30108220	30108335	1,0,0	9,17,8	0,0,0	11,7,19	247	149	1	1.0	0.063,0.0,0.0	0.0,0.0,0.0	0.021
ENSMUSG00000039686	Zer1	2	-	30108220	30110381	30108220	30108335	30110204	30110381	10,0,1	19,13,4	6,2,6	18,11,16	2018	149	1	1.0	0.037,0.0,0.018	0.024,0.013,0.027	-0.003
ENSMUSG00000037740	Mrps26	2	+	130564080	130564431	130564080	130564227	130564307	130564431	19,18,28	81,100,105	27,29,40	90,141,123	229	149	1	1.0	0.132,0.105,0.148	0.163,0.118,0.175	-0.024
ENSMUSG00000027318	Adam33	2	-	131053041	131053588	131053041	131053150	131053222	131053588	1,6,1	1,0,1	7,3,11	6,9,1	221	149	0.00637936248078	0.696331950787	0.403,1.0,0.403	0.44,0.183,0.881	0.101
ENSMUSG00000027318	Adam33	2	-	131053041	131053588	131053041	131053150	131053389	131053588	3,8,7	0,0,0	13,5,12	4,0,5	388	149	0.00223842780173	0.346473539915	1.0,1.0,1.0	0.555,1.0,0.48	0.322
ENSMUSG00000027318	Adam33	2	-	131053222	131053588	131053222	131053300	131053389	131053588	3,2,7	1,1,0	13,3,6	1,2,0	238	149	1	1.0	0.653,0.556,1.0	0.891,0.484,1.0	-0.055
ENSMUSG00000027318	Adam33	2	-	131053222	131053588	131053222	131053318	131053389	131053588	3,2,6	0,0,0	10,3,3	0,3,0	220	149	1	1.0	1.0,1.0,1.0	1.0,0.404,1.0	0.199
ENSMUSG00000027318	Adam33	2	-	131053684	131054361	131053684	131053793	131053917	131054361	9,2,2	4,9,1	1,2,11	2,0,0	273	149	0.00211675549116	0.346473539915	0.551,0.108,0.522	0.214,1.0,1.0	-0.344
ENSMUSG00000027318	Adam33	2	-	131053684	131054361	131053684	131053793	131054271	131054361	18,18,9	0,0,0	8,12,19	1,0,0	627	149	1	1.0	1.0,1.0,1.0	0.655,1.0,1.0	0.115
ENSMUSG00000027318	Adam33	2	-	131053917	131054361	131053917	131054113	131054271	131054361	5,14,5	9,0,2	8,9,5	0,1,0	307	149	0.00947528033819	0.825970937698	0.212,1.0,0.548	1.0,0.814,1.0	-0.351
ENSMUSG00000027318	Adam33	2	-	131056464	131056792	131056464	131056541	131056713	131056792	4,5,12	1,1,0	8,11,8	0,1,0	321	149	1	1.0	0.65,0.699,1.0	1.0,0.836,1.0	-0.162
ENSMUSG00000028467	Gba2	4	-	43566927	43567916	43566927	43567467	43567724	43567916	23,27,21	13,6,21	7,23,14	15,22,22	406	149	0.0716937859251	1.0	0.394,0.623,0.268	0.146,0.277,0.189	0.224
ENSMUSG00000028467	Gba2	4	-	43569180	43569955	43569180	43569285	43569488	43569955	2,8,11	17,12,15	8,11,5	8,18,26	352	149	1	1.0	0.047,0.22,0.237	0.297,0.206,0.075	-0.025
ENSMUSG00000028467	Gba2	4	-	43569180	43569955	43569180	43569285	43569829	43569955	6,18,17	1,0,1	17,16,9	0,1,1	693	149	1	1.0	0.563,1.0,0.785	1.0,0.775,0.659	-0.029
ENSMUSG00000028467	Gba2	4	-	43569488	43569955	43569488	43569661	43569829	43569955	0,10,3	16,18,20	5,4,2	17,18,29	317	149	1	1.0	0.0,0.207,0.066	0.121,0.095,0.031	0.009
ENSMUSG00000028467	Gba2	4	-	43570036	43570448	43570036	43570190	43570345	43570448	1,8,5	13,10,19	8,6,2	13,7,17	304	149	1	1.0	0.036,0.282,0.114	0.232,0.296,0.055	-0.05
ENSMUSG00000030058	Copg1	6	+	87892632	87893953	87892632	87892719	87893795	87893953	64,74,70	174,167,161	88,68,82	127,251,210	1225	149	1	1.0	0.043,0.051,0.05	0.078,0.032,0.045	-0.004
ENSMUSG00000030058	Copg1	6	+	87908535	87909802	87908535	87908633	87909663	87909802	2,8,12	186,270,252	16,7,3	163,294,297	1179	149	1	1.0	0.001,0.004,0.006	0.012,0.003,0.001	-0.002
ENSMUSG00000000561	Wdr77	3	+	105965764	105966425	105965764	105965856	105966356	105966425	30,46,39	0,2,0	42,46,51	0,0,0	649	149	1	1.0	1.0,0.841,1.0	1.0,1.0,1.0	-0.053
ENSMUSG00000000561	Wdr77	3	+	105965764	105966425	105965764	105965873	105966356	105966425	21,39,28	89,78,85	30,37,39	59,119,88	632	149	1	1.0	0.053,0.105,0.072	0.107,0.068,0.095	-0.013
ENSMUSG00000027333	Smox	2	+	131520094	131521171	131520094	131520268	131520411	131521171	13,29,27	133,127,112	25,37,41	140,245,264	292	149	1	1.0	0.048,0.104,0.11	0.084,0.072,0.073	0.011
ENSMUSG00000027333	Smox	2	+	131520094	131521171	131520094	131520268	131520921	131521171	276,338,294	0,1,2	441,624,797	0,0,2	802	149	1	1.0	1.0,0.984,0.965	1.0,1.0,0.987	-0.013
ENSMUSG00000027333	Smox	2	+	131520094	131521171	131520094	131520268	131521054	131521171	352,444,382	1,0,0	546,802,978	0,1,0	935	149	1	1.0	0.982,1.0,1.0	1.0,0.992,1.0	-0.003
ENSMUSG00000027333	Smox	2	+	131520411	131521171	131520411	131520646	131521054	131521171	292,338,293	20,20,11	458,655,792	16,38,50	557	149	1	1.0	0.796,0.819,0.877	0.884,0.822,0.809	-0.008
ENSMUSG00000027338	Prnd	2	+	131953008	131956130	131953008	131953582	131954790	131956130	0,4,10	0,0,1	3,8,17	0,0,0	1357	149	1	1.0	NA,1.0,0.523	1.0,1.0,1.0	-0.238
ENSMUSG00000000823	Zfp512b	2	-	181589372	181590181	181589372	181589959	181590052	181590181	5,5,9	3,0,3	4,13,32	2,0,0	242	149	0.0667587198518	1.0	0.506,1.0,0.649	0.552,1.0,1.0	-0.132
ENSMUSG00000024410	Rmc1	18	+	12183978	12184262	12183978	12184023	12184208	12184262	53,43,46	109,155,112	48,39,33	110,129,147	334	149	1	1.0	0.178,0.11,0.155	0.163,0.119,0.091	0.023
ENSMUSG00000024410	Rmc1	18	+	12183978	12184262	12183978	12184023	12184238	12184262	67,71,76	0,1,3	72,81,75	1,2,0	364	149	1	1.0	1.0,0.967,0.912	0.967,0.943,1.0	-0.01
ENSMUSG00000024410	Rmc1	18	+	12188819	12189081	12188819	12188924	12189012	12189081	18,29,30	196,143,181	54,27,26	137,181,136	237	149	1	1.0	0.055,0.113,0.094	0.199,0.086,0.107	-0.043
ENSMUSG00000035278	Plekhj1	10	-	80796590	80796822	80796590	80796654	80796731	80796822	42,33,46	303,290,353	29,46,41	229,349,408	226	149	1	1.0	0.084,0.07,0.079	0.077,0.08,0.062	0.005
ENSMUSG00000035278	Plekhj1	10	-	80797772	80797977	80797772	80797839	80797909	80797977	161,199,193	131,129,136	114,221,288	123,187,199	219	149	1	1.0	0.455,0.512,0.491	0.387,0.446,0.496	0.043
ENSMUSG00000017721	Pigt	2	+	164501080	164501650	164501080	164501168	164501484	164501650	2,2,6	1,0,0	8,3,10	8,0,0	465	149	0.480397730497	1.0	0.391,1.0,1.0	0.243,1.0,1.0	0.049
ENSMUSG00000044348	Slc25a53	X	-	137015256	137016339	137015256	137015382	137016248	137016339	0,0,0	2,6,5	3,0,1	7,1,6	1015	149	1	1.0	0.0,0.0,0.0	0.059,0.0,0.024	-0.028
ENSMUSG00000042745	Id1	2	+	152736250	152737410	152736250	152736745	152736971	152737410	15,19,23	147,118,160	24,32,26	115,138,175	375	149	1	1.0	0.039,0.06,0.054	0.077,0.084,0.056	-0.021
ENSMUSG00000027423	Snx5	2	-	144254725	144254942	144254725	144254812	144254902	144254942	6,15,10	357,440,453	4,19,16	397,583,543	239	149	1	1.0	0.01,0.021,0.014	0.006,0.02,0.018	0.0
ENSMUSG00000027423	Snx5	2	-	144257099	144257993	144257099	144257195	144257869	144257993	75,114,133	321,333,351	110,147,181	325,451,443	823	149	1	1.0	0.041,0.058,0.064	0.058,0.056,0.069	-0.007
ENSMUSG00000031939	Taf1d	9	+	15306872	15307821	15306872	15306990	15307727	15307821	26,15,46	4,8,3	16,41,50	3,11,10	886	149	1	1.0	0.522,0.24,0.721	0.473,0.385,0.457	0.056
ENSMUSG00000031939	Taf1d	9	+	15310357	15311695	15310357	15310409	15311526	15311695	22,27,41	94,110,65	6,27,33	91,117,118	1266	149	1	1.0	0.027,0.028,0.069	0.008,0.026,0.032	0.019
ENSMUSG00000031939	Taf1d	9	+	15311526	15314032	15311526	15311695	15313989	15314032	274,263,294	1,0,1	292,288,284	0,3,3	2443	149	1	1.0	0.944,1.0,0.947	1.0,0.854,0.852	0.062
ENSMUSG00000031939	Taf1d	9	+	15313989	15314264	15313989	15314032	15314230	15314264	73,29,66	19,25,12	46,64,64	24,27,32	347	149	0.714656709761	1.0	0.623,0.332,0.703	0.451,0.504,0.462	0.08
ENSMUSG00000031939	Taf1d	9	+	15313989	15315131	15313989	15314264	15315101	15315131	118,120,128	17,19,11	114,156,187	24,26,28	986	149	0.674409899227	1.0	0.512,0.488,0.637	0.418,0.476,0.502	0.08
ENSMUSG00000031939	Taf1d	9	+	15315101	15315440	15315101	15315131	15315382	15315440	16,22,19	18,23,19	11,24,51	18,32,33	400	149	1	1.0	0.249,0.263,0.271	0.185,0.218,0.365	0.005
ENSMUSG00000031939	Taf1d	9	+	15315382	15316978	15315382	15315440	15316888	15316978	285,281,230	7,9,2	227,258,352	5,11,19	1597	149	0.270350748843	1.0	0.792,0.744,0.915	0.809,0.686,0.633	0.108
ENSMUSG00000026358	Rgs1	1	-	144244672	144246353	144244672	144245487	144246189	144246353	139,121,163	208,145,213	158,385,321	411,502,567	851	149	1	1.0	0.105,0.127,0.118	0.063,0.118,0.09	0.026
ENSMUSG00000026358	Rgs1	1	-	144247905	144248559	144247905	144247967	144248478	144248559	94,112,136	160,110,119	141,250,291	300,399,411	660	149	1	1.0	0.117,0.187,0.205	0.096,0.124,0.138	0.05
ENSMUSG00000021494	Ddx41	13	-	55535729	55536045	55535729	55535804	55535885	55536045	13,17,12	115,177,140	20,27,18	165,172,232	230	149	1	1.0	0.068,0.059,0.053	0.073,0.092,0.048	-0.011
ENSMUSG00000021494	Ddx41	13	-	55535885	55536406	55535885	55536045	55536295	55536406	44,28,24	195,222,207	21,19,36	195,291,327	399	149	1	1.0	0.078,0.045,0.041	0.039,0.024,0.039	0.021
ENSMUSG00000027433	Xrn2	2	+	147029726	147029976	147029726	147029784	147029868	147029976	5,2,21	136,167,152	7,11,18	164,233,248	233	149	1	1.0	0.023,0.008,0.081	0.027,0.029,0.044	0.004
ENSMUSG00000004268	Emg1	6	-	124704938	124705216	124704938	124705088	124705157	124705216	76,59,52	221,274,277	41,33,73	224,288,352	218	149	1	1.0	0.19,0.128,0.114	0.111,0.073,0.124	0.041
ENSMUSG00000073125	Xlr3b	X	+	73195941	73198385	73195941	73195976	73197352	73198385	4,4,4	2,1,3	4,0,17	3,1,21	1525	149	0.777711791289	1.0	0.163,0.281,0.115	0.115,0.0,0.073	0.124
ENSMUSG00000073125	Xlr3b	X	+	73197352	73198385	73197352	73197470	73198285	73198385	8,3,13	0,1,3	13,0,22	3,5,15	964	149	0.13585375258	1.0	1.0,0.317,0.401	0.401,0.0,0.185	0.377
ENSMUSG00000017418	Arl5b	2	+	15076255	15082452	15076255	15076295	15081901	15082452	357,299,312	0,0,0	415,478,523	3,0,0	5755	149	1	1.0	1.0,1.0,1.0	0.782,1.0,1.0	0.073
ENSMUSG00000080316	Spaca6	17	+	17838086	17838509	17838086	17838243	17838315	17838509	95,93,107	18,28,17	84,111,145	12,8,18	221	149	0.171295613833	1.0	0.781,0.691,0.809	0.825,0.903,0.845	-0.097
ENSMUSG00000022994	Adcy6	15	-	98596039	98596675	98596039	98596218	98596516	98596675	0,3,4	8,9,1	0,0,0	0,7,7	447	149	1	1.0	0.0,0.1,0.571	NA,0.0,0.0	0.224
ENSMUSG00000027671	Actl6a	3	+	32720185	32720515	32720185	32720300	32720434	32720515	5,7,3	110,132,148	11,17,5	127,151,150	283	149	1	1.0	0.023,0.027,0.011	0.044,0.056,0.017	-0.019
ENSMUSG00000006299	Aamp	1	-	74281328	74281642	74281328	74281432	74281526	74281642	6,18,8	390,459,507	16,21,12	419,543,583	243	149	1	1.0	0.009,0.023,0.01	0.023,0.023,0.012	-0.005
ENSMUSG00000006299	Aamp	1	-	74281735	74282550	74281735	74281819	74282410	74282550	22,37,35	1,0,0	29,33,34	0,0,0	740	149	1	1.0	0.816,1.0,1.0	1.0,1.0,1.0	-0.061
ENSMUSG00000004789	Dlst	12	+	85118358	85118601	85118358	85118414	85118526	85118601	43,27,52	155,157,148	38,36,53	146,231,241	261	149	1	1.0	0.137,0.089,0.167	0.129,0.082,0.112	0.023
ENSMUSG00000042548	Asxl1	2	+	153393348	153393787	153393348	153393501	153393623	153393787	1,0,8	39,45,49	2,3,0	49,63,50	271	149	1	1.0	0.014,0.0,0.082	0.022,0.026,0.0	0.016
ENSMUSG00000035623	Rsf1	7	+	97669768	97670882	97669768	97669873	97670802	97670882	0,0,0	21,18,37	5,0,2	34,45,47	1078	149	1	1.0	0.0,0.0,0.0	0.02,0.0,0.006	-0.009
ENSMUSG00000038828	Tmem214	5	+	30871419	30871855	30871419	30871570	30871720	30871855	16,20,7	131,126,158	15,13,21	112,163,137	299	149	1	1.0	0.057,0.073,0.022	0.063,0.038,0.071	-0.007
ENSMUSG00000038828	Tmem214	5	+	30872686	30872904	30872686	30872768	30872860	30872904	5,9,9	1,1,2	1,1,4	0,2,2	241	149	0.350149092724	1.0	0.756,0.848,0.736	1.0,0.236,0.553	0.184
ENSMUSG00000038828	Tmem214	5	+	30872686	30873144	30872686	30872768	30873042	30873144	7,13,10	102,112,123	6,10,13	127,149,129	423	149	1	1.0	0.024,0.039,0.028	0.016,0.023,0.034	0.006
ENSMUSG00000038828	Tmem214	5	+	30872686	30873144	30872686	30872904	30873042	30873144	4,8,7	1,4,4	5,10,10	0,5,0	287	149	0.0793424665665	1.0	0.675,0.509,0.476	1.0,0.509,1.0	-0.283
ENSMUSG00000038828	Tmem214	5	+	30874850	30875886	30874850	30874968	30875789	30875886	9,17,9	132,144,172	16,14,6	126,161,158	970	149	1	1.0	0.01,0.018,0.008	0.019,0.013,0.006	-0.001
ENSMUSG00000039536	Stau1	2	-	166950780	166951100	166950780	166950854	166950939	166951100	317,327,329	1,0,3	301,478,506	2,2,0	234	149	1	1.0	0.995,1.0,0.986	0.99,0.993,1.0	-0.001
ENSMUSG00000039536	Stau1	2	-	166951270	166952472	166951270	166951346	166952325	166952472	67,53,25	151,159,172	55,35,67	140,197,275	1128	149	1	1.0	0.055,0.042,0.019	0.049,0.023,0.031	0.004
ENSMUSG00000027613	Eif6	2	-	155826124	155826436	155826124	155826210	155826326	155826436	19,21,9	1001,1070,1238	11,21,22	1170,1553,1750	265	149	1	1.0	0.011,0.011,0.004	0.005,0.008,0.007	0.002
ENSMUSG00000005881	Ergic3	2	+	156017796	156018279	156017796	156017852	156018070	156018279	10,8,1	498,457,542	10,21,17	417,630,701	367	149	1	1.0	0.008,0.007,0.001	0.01,0.013,0.01	-0.006
ENSMUSG00000062175	Tgif2	2	+	156853128	156855570	156853128	156853228	156853345	156855570	3,7,3	0,0,3	2,1,1	0,0,0	266	149	1	1.0	1.0,1.0,0.359	1.0,1.0,1.0	-0.214
ENSMUSG00000028089	Chd1l	3	-	97587110	97588313	97587110	97587221	97588239	97588313	0,0,0	22,28,10	2,1,0	9,20,22	1167	149	1	1.0	0.0,0.0,0.0	0.028,0.006,0.0	-0.011
ENSMUSG00000019823	Mical1	10	+	41478009	41478635	41478009	41478314	41478427	41478635	3,3,3	16,12,10	3,0,3	10,21,14	262	149	0.735897848544	1.0	0.096,0.124,0.146	0.146,0.0,0.109	0.037
ENSMUSG00000019823	Mical1	10	+	41486593	41487030	41486593	41486667	41486757	41487030	2,6,2	12,22,31	9,4,23	26,25,37	239	149	0.124731382347	1.0	0.094,0.145,0.039	0.177,0.091,0.279	-0.09
ENSMUSG00000034664	Itga2b	11	-	102457459	102457852	102457459	102457559	102457771	102457852	11,10,15	74,41,97	13,21,47	102,96,177	361	149	1	1.0	0.058,0.091,0.06	0.05,0.083,0.099	-0.008
ENSMUSG00000034664	Itga2b	11	-	102464939	102465357	102464939	102465151	102465304	102465357	2,3,8	60,58,77	7,12,9	68,103,149	302	149	1	1.0	0.016,0.025,0.049	0.048,0.054,0.029	-0.014
ENSMUSG00000034863	Ano8	8	-	71478720	71479058	71478720	71478831	71478926	71479058	1,3,5	32,44,24	3,1,4	16,37,56	244	149	1	1.0	0.019,0.04,0.113	0.103,0.016,0.042	0.004
ENSMUSG00000034863	Ano8	8	-	71480435	71482188	71480435	71481242	71482132	71482188	9,2,2	0,0,0	2,3,12	2,2,2	1039	149	1.27955421947e-06	0.000907843718714	1.0,1.0,1.0	0.125,0.177,0.462	0.745
ENSMUSG00000029730	Mcm7	5	-	138169348	138169724	138169348	138169473	138169559	138169724	2,0,5	11,9,14	0,1,4	12,26,20	235	149	1	1.0	0.103,0.0,0.185	0.0,0.024,0.113	0.05
ENSMUSG00000048865	Arhgap30	1	+	171403212	171403955	171403212	171403340	171403780	171403955	70,45,44	308,302,259	93,39,59	267,442,379	589	149	1	1.0	0.054,0.036,0.041	0.081,0.022,0.038	-0.003
ENSMUSG00000048865	Arhgap30	1	+	171404033	171404298	171404033	171404137	171404220	171404298	30,39,35	234,297,228	47,51,48	249,278,330	232	149	1	1.0	0.076,0.078,0.09	0.108,0.105,0.085	-0.018
ENSMUSG00000017754	Pltp	2	-	164852472	164852680	164852472	164852536	164852616	164852680	0,0,0	407,331,441	0,5,1	380,558,715	229	149	1	1.0	0.0,0.0,0.0	0.0,0.006,0.001	-0.002
ENSMUSG00000079109	Pms2	5	+	143928098	143929042	143928098	143928266	143928941	143929042	8,2,6	11,12,3	10,21,2	8,9,10	824	149	0.740000777064	1.0	0.116,0.029,0.266	0.184,0.297,0.035	-0.035
ENSMUSG00000069255	Dusp22	13	+	30708676	30711231	30708676	30708749	30710705	30711231	80,118,122	12,10,13	122,108,88	19,30,14	2105	149	0.180842707569	1.0	0.321,0.455,0.399	0.312,0.203,0.308	0.117
ENSMUSG00000027514	Zbp1	2	-	173210535	173212266	173210535	173210733	173212098	173212266	558,588,491	525,546,575	793,934,876	472,756,910	1514	149	1	1.0	0.095,0.096,0.078	0.142,0.108,0.087	-0.023
ENSMUSG00000004626	Stxbp2	8	+	3633847	3634123	3633847	3633926	3634019	3634123	23,12,8	405,401,387	16,13,29	331,535,517	242	149	1	1.0	0.034,0.018,0.013	0.029,0.015,0.033	-0.004
ENSMUSG00000007880	Arid1a	4	-	133695571	133696156	133695571	133695661	133695915	133696156	4,8,6	33,55,50	6,4,8	69,77,96	403	149	1	1.0	0.043,0.051,0.042	0.031,0.019,0.03	0.019
ENSMUSG00000029148	Nrbp1	5	+	31243762	31243991	31243762	31243832	31243917	31243991	457,634,522	9,22,7	542,736,784	13,23,15	234	149	1	1.0	0.97,0.948,0.979	0.964,0.953,0.971	0.003
ENSMUSG00000029148	Nrbp1	5	+	31244165	31244559	31244165	31244288	31244457	31244559	16,21,25	153,195,215	23,38,31	182,228,260	318	149	1	1.0	0.047,0.048,0.052	0.056,0.072,0.053	-0.011
ENSMUSG00000029148	Nrbp1	5	+	31250089	31250365	31250089	31250140	31250229	31250365	12,14,19	234,268,303	18,26,27	285,350,347	238	149	1	1.0	0.031,0.032,0.038	0.038,0.044,0.046	-0.009
ENSMUSG00000039001	Rps21	2	+	180257620	180257851	180257620	180257683	180257787	180257851	10,8,13	2358,3107,3562	11,11,11	2536,3906,4300	253	149	1	1.0	0.002,0.002,0.002	0.003,0.002,0.002	-0.0
ENSMUSG00000031634	Ufsp2	8	+	45980314	45980639	45980314	45980467	45980572	45980639	26,24,39	0,3,1	36,37,43	1,0,2	254	149	1	1.0	1.0,0.824,0.958	0.955,1.0,0.927	-0.033
ENSMUSG00000031634	Ufsp2	8	+	45980314	45980639	45980314	45980492	45980572	45980639	14,3,7	84,116,136	13,4,20	118,129,157	229	149	1	1.0	0.098,0.017,0.032	0.067,0.02,0.077	-0.006
ENSMUSG00000038990	Cables2	2	-	180261076	180263155	180261076	180261180	180263077	180263155	63,72,79	2,0,0	72,100,116	0,4,0	2046	149	1	1.0	0.696,1.0,1.0	1.0,0.645,1.0	0.017
ENSMUSG00000023393	Slc17a9	2	+	180731879	180732572	180731879	180732007	180732432	180732572	4,1,6	0,6,0	14,10,13	0,1,0	574	149	0.635840870065	1.0	1.0,0.041,1.0	1.0,0.722,1.0	-0.227
ENSMUSG00000023393	Slc17a9	2	+	180731879	180732572	180731879	180732077	180732432	180732572	4,0,6	2,2,3	13,10,11	1,5,1	504	149	0.0423927014315	1.0	0.372,0.0,0.372	0.794,0.372,0.765	-0.396
ENSMUSG00000024160	Spsb3	17	+	24890567	24890935	24890567	24890755	24890832	24890935	47,42,34	81,89,61	28,35,42	75,88,96	226	149	0.987418892033	1.0	0.277,0.237,0.269	0.198,0.208,0.224	0.051
ENSMUSG00000024160	Spsb3	17	+	24890832	24891136	24890832	24890935	24891010	24891136	34,42,62	68,90,59	55,51,42	60,89,93	224	149	1	1.0	0.25,0.237,0.411	0.379,0.276,0.231	0.004
ENSMUSG00000046295	Ankle1	8	+	71406861	71407749	71406861	71406973	71407212	71407749	0,3,0	0,0,1	0,5,1	0,0,0	388	149	1	1.0	NA,1.0,0.0	NA,1.0,1.0	-0.5
ENSMUSG00000039382	Wdr45	X	+	7723314	7723753	7723314	7723364	7723564	7723753	2,0,0	1,0,0	2,4,11	0,0,0	349	149	1	1.0	0.461,NA,NA	1.0,1.0,1.0	-0.539
ENSMUSG00000002107	Celf2	2	-	6539704	6547213	6539704	6545675	6547041	6547213	38,47,62	49,56,50	50,49,38	41,100,58	1515	149	1	1.0	0.071,0.076,0.109	0.107,0.046,0.061	0.014
ENSMUSG00000002107	Celf2	2	-	6604023	6607961	6604023	6604182	6607881	6607961	0,0,8	46,52,46	2,9,0	20,42,74	3848	149	1	1.0	0.0,0.0,0.007	0.004,0.008,0.0	-0.002
ENSMUSG00000031386	Hcfc1	X	-	73946709	73947050	73946709	73946847	73946934	73947050	3,9,4	75,128,92	12,11,7	93,114,163	236	149	1	1.0	0.025,0.043,0.027	0.075,0.057,0.026	-0.021
ENSMUSG00000031167	Rbm3	X	-	8143847	8144679	8143847	8143947	8144572	8144679	95,117,105	1519,1724,1849	126,156,100	1862,2473,2659	774	149	1	1.0	0.012,0.013,0.011	0.013,0.012,0.007	0.001
ENSMUSG00000029034	Ints11	4	+	155885564	155886156	155885564	155885703	155886091	155886156	15,25,18	56,69,82	31,31,23	64,110,112	537	149	1	1.0	0.069,0.091,0.057	0.118,0.073,0.054	-0.009
ENSMUSG00000029034	Ints11	4	+	155888047	155888326	155888047	155888109	155888183	155888326	4,2,3	74,69,78	8,4,2	93,69,101	223	149	1	1.0	0.035,0.019,0.025	0.054,0.037,0.013	-0.008
ENSMUSG00000026107	Nabp1	1	-	51469819	51471411	51469819	51469926	51470970	51471411	218,180,270	3,1,2	343,448,399	3,4,3	1193	149	1	1.0	0.901,0.957,0.944	0.935,0.933,0.943	-0.003
ENSMUSG00000026107	Nabp1	1	-	51477477	51478399	51477477	51477616	51477824	51478399	16,12,11	16,25,21	8,17,22	15,41,34	357	149	1	1.0	0.294,0.167,0.179	0.182,0.148,0.213	0.032
ENSMUSG00000026107	Nabp1	1	-	51477477	51478399	51477477	51477616	51478300	51478399	59,49,74	12,3,6	77,137,151	7,14,9	833	149	0.866631580119	1.0	0.468,0.745,0.688	0.663,0.636,0.75	-0.049
ENSMUSG00000025155	Dus1l	11	-	120793027	120793946	120793027	120793110	120793833	120793946	36,26,29	76,94,98	40,35,22	59,60,121	872	149	1	1.0	0.075,0.045,0.048	0.104,0.091,0.03	-0.019
ENSMUSG00000015488	Cacfd1	2	+	27018887	27021089	27018887	27018979	27020020	27021089	225,297,236	1,1,3	187,235,238	2,3,0	1190	149	1	1.0	0.966,0.974,0.908	0.921,0.907,1.0	0.007
ENSMUSG00000017999	Ddx27	2	+	167020499	167020714	167020499	167020543	167020627	167020714	6,1,2	50,58,64	4,1,6	62,89,65	233	149	1	1.0	0.071,0.011,0.02	0.04,0.007,0.056	-0.0
ENSMUSG00000033961	Zfp446	7	+	12981845	12983396	12981845	12981927	12982118	12983396	12,6,6	8,0,3	7,12,14	3,3,1	340	149	0.662333890459	1.0	0.397,1.0,0.467	0.506,0.637,0.86	-0.046
ENSMUSG00000041459	Tardbp	4	-	148612381	148618791	148612381	148617705	148618646	148618791	1609,1573,1856	0,0,0	1379,1944,2210	2,4,14	1090	149	1	1.0	1.0,1.0,1.0	0.99,0.985,0.956	0.023
ENSMUSG00000041459	Tardbp	4	-	148612381	148618791	148612381	148617635	148618664	148618791	1755,1774,2069	11,10,12	1557,2187,2455	1,0,6	1178	149	1	1.0	0.953,0.957,0.956	0.995,1.0,0.981	-0.037
ENSMUSG00000041459	Tardbp	4	-	148612381	148618791	148612381	148617705	148618664	148618791	1643,1609,1906	19,11,21	1417,2000,2266	16,22,21	1108	149	1	1.0	0.921,0.952,0.924	0.923,0.924,0.936	0.005
ENSMUSG00000034006	Pqlc1	18	+	80256306	80257118	80256306	80256403	80256781	80257118	4,4,0	9,14,4	0,2,9	3,4,2	527	149	0.689064566315	1.0	0.112,0.075,0.0	0.0,0.124,0.56	-0.166
ENSMUSG00000028975	Pex14	4	-	148967523	148970635	148967523	148967626	148970549	148970635	14,0,2	110,108,95	19,4,6	112,116,171	3072	149	1	1.0	0.006,0.0,0.001	0.008,0.002,0.002	-0.002
ENSMUSG00000039768	Dnajc11	4	+	151968498	151970930	151968498	151968627	151970856	151970930	43,31,41	6,1,0	48,27,43	1,0,3	2378	149	0.694732588203	1.0	0.31,0.66,1.0	0.75,1.0,0.473	-0.084
ENSMUSG00000039768	Dnajc11	4	+	151977998	151979586	151977998	151978350	151979271	151979586	53,30,27	0,0,1	34,56,36	0,0,4	1070	149	1	1.0	1.0,1.0,0.79	1.0,1.0,0.556	0.078
ENSMUSG00000039768	Dnajc11	4	+	151979271	151979586	151979271	151979329	151979443	151979586	13,10,11	125,122,154	9,16,18	101,152,129	263	149	1	1.0	0.056,0.044,0.039	0.048,0.056,0.073	-0.013
ENSMUSG00000028952	Zbtb48	4	-	152021288	152021628	152021288	152021443	152021541	152021628	0,0,0	14,3,7	3,1,1	4,14,10	247	149	1	1.0	0.0,0.0,0.0	0.311,0.041,0.057	-0.136
ENSMUSG00000028952	Zbtb48	4	-	152025777	152027059	152025777	152026019	152026387	152027059	14,11,11	13,14,4	10,12,12	7,15,10	517	149	1	1.0	0.237,0.185,0.442	0.292,0.187,0.257	0.043
ENSMUSG00000028948	Nol9	4	+	152045694	152046644	152045694	152045830	152046546	152046644	11,4,1	0,0,2	2,7,3	0,5,1	865	149	0.038875910726	1.0	1.0,1.0,0.079	1.0,0.194,0.341	0.181
ENSMUSG00000028943	Espn	4	-	152128068	152128553	152128068	152128332	152128407	152128553	0,2,0	0,0,1	0,0,2	0,1,6	224	149	1	1.0	NA,1.0,0.0	NA,0.0,0.181	0.409
ENSMUSG00000028943	Espn	4	-	152130768	152131294	152130768	152130961	152131051	152131294	0,0,2	0,2,0	0,0,0	0,0,3	239	149	1	1.0	NA,0.0,1.0	NA,NA,0.0	0.5
ENSMUSG00000013593	Ndufs2	1	-	171237944	171238372	171237944	171238064	171238286	171238372	56,23,49	283,356,371	43,58,92	302,446,515	371	149	1	1.0	0.074,0.025,0.05	0.054,0.05,0.067	-0.007
ENSMUSG00000029056	Pank4	4	+	154978920	154979592	154978920	154979025	154979491	154979592	28,4,29	44,49,42	17,23,31	45,58,63	615	149	1	1.0	0.134,0.019,0.143	0.084,0.088,0.107	0.006
ENSMUSG00000029054	Gabrd	4	-	155385934	155387291	155385934	155386146	155387153	155387291	0,0,0	0,1,0	0,0,1	1,0,0	1156	149	1	1.0	NA,0.0,NA	0.0,NA,1.0	-0.5
ENSMUSG00000029068	Ccnl2	4	+	155817922	155820428	155817922	155817987	155818538	155820428	74,94,114	59,77,81	84,101,99	79,104,138	700	149	0.778489498867	1.0	0.211,0.206,0.231	0.185,0.171,0.132	0.053
ENSMUSG00000029068	Ccnl2	4	+	155817922	155820428	155817922	155817987	155820328	155820428	766,777,889	59,51,41	923,968,1360	74,105,59	2490	149	1	1.0	0.437,0.477,0.565	0.427,0.356,0.58	0.039
ENSMUSG00000029068	Ccnl2	4	+	155818538	155820428	155818538	155818664	155820328	155820428	708,699,785	0,0,11	852,885,1304	0,1,16	1813	149	1	1.0	1.0,1.0,0.854	1.0,0.986,0.87	-0.001
ENSMUSG00000029071	Dvl1	4	+	155853636	155854086	155853636	155853758	155853982	155854086	16,10,9	46,54,72	8,10,10	50,87,107	373	149	1	1.0	0.122,0.069,0.048	0.06,0.044,0.036	0.033
ENSMUSG00000029071	Dvl1	4	+	155854565	155854800	155854565	155854659	155854730	155854800	22,27,46	52,42,58	25,24,53	35,59,56	220	149	1	1.0	0.223,0.303,0.349	0.326,0.216,0.391	-0.019
ENSMUSG00000029071	Dvl1	4	+	155854565	155855025	155854565	155854800	155854885	155855025	46,37,45	43,41,47	30,33,54	34,61,70	234	149	0.607670217815	1.0	0.405,0.365,0.379	0.36,0.256,0.329	0.068
ENSMUSG00000029071	Dvl1	4	+	155854565	155855180	155854565	155854800	155855103	155855180	55,53,61	0,0,1	37,44,74	0,2,0	452	149	1	1.0	1.0,1.0,0.953	1.0,0.879,1.0	0.025
ENSMUSG00000029071	Dvl1	4	+	155854565	155855180	155854565	155855025	155855103	155855180	13,20,17	66,51,77	10,15,23	62,84,110	227	149	1	1.0	0.114,0.205,0.127	0.096,0.105,0.121	0.041
ENSMUSG00000029033	Acap3	4	+	155903310	155903858	155903310	155903467	155903750	155903858	22,11,19	0,2,0	8,4,16	0,0,1	432	149	1	1.0	1.0,0.655,1.0	1.0,1.0,0.847	-0.064
ENSMUSG00000029033	Acap3	4	+	155903310	155903858	155903310	155903513	155903750	155903858	10,4,5	20,18,17	7,2,10	15,16,21	386	149	1	1.0	0.162,0.079,0.102	0.153,0.046,0.155	-0.004
ENSMUSG00000041954	Tnfrsf18	4	+	156027961	156028423	156027961	156028049	156028220	156028423	0,0,1	1,2,1	2,1,10	2,7,5	320	149	0.010225310011	0.853512641506	0.0,0.0,0.318	0.318,0.062,0.482	-0.181
ENSMUSG00000059939	9430015G10Rik	4	+	156121932	156122416	156121932	156122028	156122350	156122416	8,21,28	2,8,0	7,12,11	0,1,1	471	149	0.00960431322905	0.825970937698	0.559,0.454,1.0	1.0,0.792,0.777	-0.185
ENSMUSG00000059939	9430015G10Rik	4	+	156123975	156124122	156123975	156124001	156124091	156124122	11,7,4	7,12,0	9,8,14	0,4,9	239	149	0.631355878793	1.0	0.495,0.267,1.0	1.0,0.555,0.492	-0.095
ENSMUSG00000041936	Agrn	4	-	156173002	156173680	156173002	156173130	156173542	156173680	75,98,62	115,109,101	74,108,133	143,168,147	561	149	1	1.0	0.148,0.193,0.14	0.121,0.146,0.194	0.007
ENSMUSG00000078485	Plekhn1	4	-	156225525	156228316	156225525	156225672	156228216	156228316	1232,1113,1070	47,45,43	1346,1557,2032	46,65,99	2693	149	1	1.0	0.592,0.578,0.579	0.618,0.57,0.532	0.01
ENSMUSG00000002496	Tsc2	17	-	24597045	24597283	24597045	24597137	24597204	24597283	24,16,38	55,72,86	32,36,27	63,83,85	216	149	1	1.0	0.231,0.133,0.234	0.259,0.23,0.18	-0.024
ENSMUSG00000026437	Cdk18	1	-	132116446	132116701	132116446	132116489	132116595	132116701	32,19,25	74,144,100	27,37,29	94,165,155	255	149	1	1.0	0.202,0.072,0.127	0.144,0.116,0.099	0.014
ENSMUSG00000034994	Eef2	10	+	81181227	81181625	81181227	81181410	81181492	81181625	66,74,77	3321,4043,4093	69,59,85	3420,4520,4756	231	149	1	1.0	0.013,0.012,0.012	0.013,0.008,0.011	0.002
ENSMUSG00000033542	Arhgef5	6	+	43283892	43285429	43283892	43284054	43285358	43285429	0,4,1	0,0,5	0,8,2	0,4,1	1453	149	1	1.0	NA,1.0,0.02	NA,0.17,0.17	0.34
ENSMUSG00000054099	Slc25a40	5	+	8440720	8442571	8440720	8440788	8442446	8442571	6,4,6	7,7,1	8,1,4	2,9,20	1807	149	1	1.0	0.066,0.045,0.331	0.248,0.009,0.016	0.056
ENSMUSG00000025409	Mbd6	10	-	127287395	127287690	127287395	127287538	127287626	127287690	16,19,20	33,37,44	33,15,29	30,42,62	237	149	1	1.0	0.234,0.244,0.222	0.409,0.183,0.227	-0.04
ENSMUSG00000029246	Ppat	5	-	76919370	76919907	76919370	76919498	76919755	76919907	2,7,0	12,12,17	1,0,2	16,8,13	406	149	1	1.0	0.058,0.176,0.0	0.022,0.0,0.053	0.053
ENSMUSG00000022386	Trmu	15	+	85896359	85896917	85896359	85896504	85896834	85896917	4,2,1	13,16,20	10,4,12	13,23,12	479	149	0.108113520862	1.0	0.087,0.037,0.015	0.193,0.051,0.237	-0.114
ENSMUSG00000053841	Txlna	4	-	129631279	129631710	129631279	129631354	129631590	129631710	21,13,20	99,92,81	19,15,29	58,80,109	385	149	1	1.0	0.076,0.052,0.087	0.113,0.068,0.093	-0.02
ENSMUSG00000033735	Spr	6	-	85136822	85137113	85136822	85136931	85137060	85137113	145,238,203	8,9,7	140,187,195	0,3,4	278	149	1	1.0	0.907,0.934,0.94	1.0,0.971,0.963	-0.051
ENSMUSG00000030751	Psma1	7	-	114274025	114274460	114274025	114274127	114274415	114274460	4,3,4	735,806,826	2,5,6	709,995,1080	437	149	1	1.0	0.002,0.001,0.002	0.001,0.002,0.002	0.0
ENSMUSG00000029363	Rfc5	5	-	117381835	117382465	117381835	117381913	117382335	117382465	12,16,9	22,36,39	3,17,26	21,29,41	571	149	1	1.0	0.125,0.104,0.057	0.036,0.133,0.142	-0.008
ENSMUSG00000022587	Ly6e	15	+	74957776	74958388	74957776	74957877	74958268	74958388	39,41,19	4240,4762,5494	38,63,60	4849,7222,8071	540	149	1	1.0	0.003,0.002,0.001	0.002,0.002,0.002	0.0
ENSMUSG00000022587	Ly6e	15	+	74958268	74959331	74958268	74958388	74958492	74959331	60,77,90	3381,3801,4586	92,83,121	3879,5564,6783	253	149	1	1.0	0.01,0.012,0.011	0.014,0.009,0.01	0.0
ENSMUSG00000039934	Gsap	5	+	21270555	21271248	21270555	21270614	21271216	21271248	61,79,64	175,178,147	77,90,75	201,246,208	751	149	1	1.0	0.065,0.081,0.08	0.071,0.068,0.067	0.007
ENSMUSG00000029017	Pmpcb	5	+	21743378	21746090	21743378	21743458	21745977	21746090	83,78,62	170,171,161	74,72,93	158,222,251	2668	149	1	1.0	0.027,0.025,0.021	0.025,0.018,0.02	0.003
ENSMUSG00000029012	Orc5	5	-	22526362	22526583	22526362	22526453	22526534	22526583	2,6,7	23,30,14	3,2,0	13,26,37	230	149	0.259369196658	1.0	0.053,0.115,0.245	0.13,0.047,0.0	0.079
ENSMUSG00000028410	Dnaja1	4	+	40726104	40728183	40726104	40726209	40727955	40728183	216,241,198	901,1107,1011	208,237,261	864,1374,1416	1895	149	1	1.0	0.019,0.017,0.015	0.019,0.013,0.014	0.002
ENSMUSG00000031583	Wrn	8	-	33342976	33343692	33342976	33343125	33343546	33343692	0,3,0	24,24,9	0,0,3	32,39,29	570	149	1	1.0	0.0,0.032,0.0	0.0,0.0,0.026	0.002
ENSMUSG00000038276	Asic3	5	+	24415389	24415937	24415389	24415540	24415809	24415937	3,0,2	0,0,1	3,1,3	0,0,1	418	149	1	1.0	1.0,NA,0.416	1.0,1.0,0.517	-0.131
[truncated: 839 more rows]
