# Supplementary material for: Pharmacological targeting of BMAL1 modulates circadian and immune pathways
Source: Nat Chem Biol. 2025 Mar 25;21(5):736–45. doi: 10.1038/s41589-025-01863-x (PMC12037410; doi:10.1038/s41589-025-01863-x)
Supplement: Supplementary file 15 — Statistical source data. [file 41589_2025_1863_MOESM15_ESM.zip › Alternative splicing - Novogene analysis/WT_L_AvsWT_L/WT_L_AvsWT_L_A5SS.xls]

GeneID	geneSymbol	chr	strand	longExonStart_0base	longExonEnd	shortES	shortEE	flankingES	flankingEE	IJC_SAMPLE_1	SJC_SAMPLE_1	IJC_SAMPLE_2	SJC_SAMPLE_2	IncFormLen	SkipFormLen	PValue	FDR	IncLevel1	IncLevel2	IncLevelDifference
ENSMUSG00000035173	Ccdc186	19	-	56807977	56808190	56808060	56808190	56806965	56807085	21,23,9	6,0,3	12,24,23	5,4,7	232	149	0.517881065653	1.0	0.692,1.0,0.658	0.607,0.794,0.678	0.09
ENSMUSG00000024985	Tcf7l2	19	+	55910578	55910681	55910578	55910669	55912558	55912645	7,9,8	0,0,0	8,9,11	2,0,1	161	149	1	1.0	1.0,1.0,1.0	0.787,1.0,0.911	0.101
ENSMUSG00000047731	Wbp1l	19	+	46644352	46644567	46644352	46644455	46652473	46652635	30,29,52	185,230,220	36,43,89	188,242,236	261	149	1	1.0	0.085,0.067,0.119	0.099,0.092,0.177	-0.032
ENSMUSG00000025224	Gbf1	19	+	46280537	46280743	46280537	46280731	46283034	46283185	20,20,21	20,27,37	38,26,35	26,23,40	161	149	0.371345389875	1.0	0.481,0.407,0.344	0.575,0.511,0.447	-0.1
ENSMUSG00000025199	Chuk	19	-	44077245	44077379	44077262	44077379	44075430	44075530	108,114,109	20,23,35	94,146,147	24,25,33	166	149	1	1.0	0.829,0.816,0.737	0.779,0.84,0.8	-0.012
ENSMUSG00000025006	Sorbs1	19	-	40376644	40377016	40376983	40377016	40373475	40373617	1,8,4	0,0,0	2,5,0	0,0,2	488	149	1	1.0	1.0,1.0,1.0	1.0,1.0,0.0	0.333
ENSMUSG00000039652	Cpeb3	19	-	37139061	37139221	37139130	37139221	37126331	37126388	0,5,0	4,2,0	2,2,3	3,11,3	218	149	1	1.0	0.0,0.631,NA	0.313,0.111,0.406	0.039
ENSMUSG00000097855	A930007I19Rik	19	-	29520773	29520969	29520847	29520969	29499811	29500079	0,0,0	2,0,0	2,1,0	0,0,0	223	149	1	1.0	0.0,NA,NA	1.0,1.0,NA	-1.0
ENSMUSG00000097855	A930007I19Rik	19	-	29520773	29520969	29520847	29520969	29510148	29510329	0,0,0	1,4,0	2,2,0	0,0,0	223	149	1	1.0	0.0,0.0,NA	1.0,1.0,NA	-1.0
ENSMUSG00000024921	Smarca2	19	+	26748405	26748952	26748405	26748537	26749851	26749947	0,0,0	0,2,1	0,0,1	4,3,0	564	149	1	1.0	NA,0.0,0.0	0.0,0.0,1.0	-0.333
ENSMUSG00000059363	Fxn	19	-	24272303	24272467	24272346	24272467	24267301	24267399	0,0,0	16,28,27	2,0,0	11,11,41	192	149	1	1.0	0.0,0.0,0.0	0.124,0.0,0.0	-0.041
ENSMUSG00000024943	Smc5	19	-	23214641	23214740	23214644	23214740	23214065	23214170	13,13,21	29,33,39	16,26,22	30,61,33	152	149	1	1.0	0.305,0.279,0.345	0.343,0.295,0.395	-0.035
ENSMUSG00000024667	Tmem216	19	-	10555698	10555751	10555712	10555751	10555062	10555164	1,0,1	0,2,0	0,1,2	4,0,4	163	149	0.00233809320909	0.237199556062	1.0,0.0,1.0	0.0,1.0,0.314	0.229
ENSMUSG00000010110	Stx5a	19	+	8743352	8743502	8743352	8743423	8748460	8748577	2,5,2	105,114,100	0,6,7	60,120,111	228	149	1	1.0	0.012,0.028,0.013	0.0,0.032,0.04	-0.006
ENSMUSG00000010110	Stx5a	19	+	8748806	8748899	8748806	8748888	8749665	8749772	3,0,0	97,165,139	0,2,0	100,195,181	160	149	1	1.0	0.028,0.0,0.0	0.0,0.009,0.0	0.006
ENSMUSG00000024948	Map4k2	19	+	6352774	6353190	6352774	6352861	6353277	6353333	40,53,58	0,0,0	52,60,50	0,1,0	478	149	1	1.0	1.0,1.0,1.0	1.0,0.949,1.0	0.017
ENSMUSG00000024773	Atg2a	19	+	6255100	6255271	6255100	6255265	6255408	6255538	8,7,5	0,8,6	1,2,5	7,9,22	155	149	0.00189895130708	0.202788010635	1.0,0.457,0.445	0.121,0.176,0.179	0.475
ENSMUSG00000039699	Batf2	19	+	6164453	6165168	6164453	6164750	6166467	6166572	97,110,96	23,19,33	164,251,216	26,43,37	567	149	0.401147769228	1.0	0.526,0.603,0.433	0.624,0.605,0.605	-0.091
ENSMUSG00000024818	Slc25a45	19	+	5880084	5880160	5880084	5880156	5880439	5880625	5,2,2	99,137,119	6,7,6	97,165,153	153	149	1	1.0	0.047,0.014,0.016	0.057,0.04,0.037	-0.019
ENSMUSG00000024889	Rce1	19	-	4624659	4624763	4624684	4624763	4624013	4624151	11,2,2	3,5,2	3,5,4	5,4,2	174	149	1	1.0	0.758,0.255,0.461	0.339,0.517,0.631	-0.004
ENSMUSG00000024889	Rce1	19	-	4624659	4624763	4624684	4624763	4624013	4624181	21,14,12	77,85,114	8,25,24	68,109,120	174	149	1	1.0	0.189,0.124,0.083	0.092,0.164,0.146	-0.002
ENSMUSG00000024858	Grk2	19	-	4287557	4287985	4287822	4287985	4287352	4287466	1236,1391,1378	0,0,0	1176,1655,1773	0,1,1	414	149	1	1.0	1.0,1.0,1.0	1.0,0.998,0.998	0.001
ENSMUSG00000024858	Grk2	19	-	4291238	4291641	4291589	4291641	4290771	4290871	723,812,867	2,2,3	650,1035,1142	3,2,1	500	149	1	1.0	0.991,0.992,0.989	0.985,0.994,0.997	-0.001
ENSMUSG00000024835	Coro1b	19	+	4148618	4148736	4148618	4148722	4149341	4149544	366,390,366	0,63,0	355,492,547	0,85,0	163	149	1	1.0	1.0,0.85,1.0	1.0,0.841,1.0	0.003
ENSMUSG00000024856	Cdk2ap2	19	+	4097400	4097733	4097400	4097507	4097816	4097917	45,44,56	298,363,304	57,45,81	209,338,347	375	149	1	1.0	0.057,0.046,0.068	0.098,0.05,0.085	-0.021
ENSMUSG00000024856	Cdk2ap2	19	+	4097816	4097917	4097816	4097907	4098004	4098137	319,355,376	5,21,7	291,363,415	10,22,27	159	149	1	1.0	0.984,0.941,0.981	0.965,0.939,0.935	0.022
ENSMUSG00000037916	Ndufv1	19	-	4011101	4011428	4011345	4011428	4009825	4010009	285,306,317	0,0,0	237,365,361	0,0,3	393	149	1	1.0	1.0,1.0,1.0	1.0,1.0,0.979	0.007
ENSMUSG00000024843	Chka	19	+	3889879	3892213	3889879	3889988	3892709	3892791	120,110,155	1,0,0	166,166,182	0,0,0	2374	149	1	1.0	0.883,1.0,1.0	1.0,1.0,1.0	-0.039
ENSMUSG00000024829	Mrpl21	19	+	3284759	3284833	3284759	3284817	3285309	3285395	3,4,0	191,198,205	0,0,2	212,265,280	165	149	1	1.0	0.014,0.018,0.0	0.0,0.0,0.006	0.009
ENSMUSG00000044906	4930503L19Rik	18	-	70467330	70467485	70467334	70467485	70453193	70453388	0,0,1	0,1,0	1,1,1	0,0,0	153	149	1	1.0	NA,0.0,1.0	1.0,1.0,1.0	-0.5
ENSMUSG00000044906	4930503L19Rik	18	-	70467758	70468517	70468053	70468517	70467334	70467485	46,82,73	0,0,0	52,52,108	0,0,1	444	149	1	1.0	1.0,1.0,1.0	1.0,1.0,0.973	0.009
ENSMUSG00000044906	4930503L19Rik	18	-	70467758	70468517	70468220	70468517	70467334	70467485	71,124,121	1,5,0	80,96,171	0,0,0	611	149	1	1.0	0.945,0.858,1.0	1.0,1.0,1.0	-0.066
ENSMUSG00000044906	4930503L19Rik	18	-	70468053	70468517	70468220	70468517	70467334	70467485	25,42,48	1,5,0	28,44,64	0,0,0	316	149	1	1.0	0.922,0.798,1.0	1.0,1.0,1.0	-0.093
ENSMUSG00000024516	Sec11c	18	+	65812664	65812814	65812664	65812741	65814837	65814957	404,481,516	4,6,7	417,661,774	4,6,7	222	149	1	1.0	0.985,0.982,0.98	0.986,0.987,0.987	-0.004
ENSMUSG00000036452	Arhgap26	18	+	39357552	39357828	39357552	39357663	39363116	39363208	0,3,0	4,0,2	2,6,0	5,11,12	314	149	1	1.0	0.0,1.0,0.0	0.16,0.206,0.0	0.211
ENSMUSG00000024454	Hdac3	18	-	37941378	37941766	37941707	37941766	37940952	37941110	124,168,160	0,3,1	153,187,202	0,3,1	478	149	1	1.0	1.0,0.946,0.98	1.0,0.951,0.984	-0.003
ENSMUSG00000038773	Kdm3b	18	+	34829167	34829298	34829167	34829258	34830128	34830248	68,75,77	1,0,0	85,98,115	0,0,0	189	149	1	1.0	0.982,1.0,1.0	1.0,1.0,1.0	-0.006
ENSMUSG00000014504	Srp19	18	+	34331749	34334364	34331749	34331825	34334456	34334568	225,304,257	4,10,0	231,337,378	0,2,5	2688	149	0.361279482795	1.0	0.757,0.628,1.0	1.0,0.903,0.807	-0.108
ENSMUSG00000024293	Esco1	18	-	10593745	10595875	10595675	10595875	10585977	10586041	357,401,354	0,8,0	335,523,526	5,0,0	2079	149	1	1.0	1.0,0.782,1.0	0.828,1.0,1.0	-0.015
ENSMUSG00000024293	Esco1	18	-	10593745	10595875	10595675	10595875	10588438	10588550	391,428,388	1,0,0	363,570,582	2,6,6	2079	149	0.12432264615	1.0	0.966,1.0,1.0	0.929,0.872,0.874	0.097
ENSMUSG00000035842	Ddx11	17	+	66149030	66149313	66149030	66149099	66149967	66150052	0,13,9	0,2,0	2,3,9	0,0,0	363	149	1	1.0	NA,0.727,1.0	1.0,1.0,1.0	-0.137
ENSMUSG00000034647	Ankrd12	17	-	66052783	66053091	66052953	66053091	66049785	66049933	0,0,0	12,17,10	0,2,0	8,11,30	319	149	1	1.0	0.0,0.0,0.0	0.0,0.078,0.0	-0.026
ENSMUSG00000034647	Ankrd12	17	-	66052783	66053091	66052953	66053091	66050536	66050723	0,0,0	0,0,1	0,1,0	0,0,0	319	149	1	1.0	NA,NA,0.0	NA,1.0,NA	-1.0
ENSMUSG00000034116	Vav1	17	+	57279099	57279401	57279099	57279284	57295981	57296098	1011,1109,1110	6,0,1	871,1330,1522	2,10,6	266	149	1	1.0	0.99,1.0,0.998	0.996,0.987,0.993	0.004
ENSMUSG00000005823	Gpr108	17	-	57237205	57237497	57237423	57237497	57236870	57237001	151,151,150	0,0,0	166,215,188	0,0,1	367	149	1	1.0	1.0,1.0,1.0	1.0,1.0,0.987	0.004
ENSMUSG00000042625	Safb2	17	-	56578636	56578844	56578640	56578844	56577842	56577905	15,20,12	145,141,159	21,21,23	163,156,179	153	149	1	1.0	0.092,0.121,0.068	0.111,0.116,0.111	-0.019
ENSMUSG00000042625	Safb2	17	-	56578636	56578844	56578692	56578844	56577842	56577905	80,60,75	4,0,5	74,91,96	1,4,0	205	149	1	1.0	0.936,1.0,0.916	0.982,0.943,1.0	-0.024
ENSMUSG00000042625	Safb2	17	-	56578640	56578844	56578692	56578844	56577842	56577905	210,181,222	4,0,5	216,226,252	1,4,0	201	149	1	1.0	0.975,1.0,0.971	0.994,0.977,1.0	-0.008
ENSMUSG00000003199	Mpnd	17	+	56012270	56012492	56012270	56012343	56014940	56015109	131,193,189	0,3,0	129,207,193	0,0,0	298	149	1	1.0	1.0,0.97,1.0	1.0,1.0,1.0	-0.01
ENSMUSG00000064120	Mocs1	17	+	49439421	49439596	49439421	49439586	49449099	49449161	0,5,0	199,232,243	0,0,1	254,367,382	159	149	1	1.0	0.0,0.02,0.0	0.0,0.0,0.002	0.006
ENSMUSG00000023994	Nfya	17	-	48398981	48399065	48398984	48399065	48395649	48395796	77,54,62	16,9,9	37,56,69	14,12,29	152	149	0.186227230889	1.0	0.825,0.855,0.871	0.722,0.821,0.7	0.103
ENSMUSG00000023993	Treml1	17	+	48364858	48365012	48364858	48364997	48365507	48365593	1,0,0	15,9,32	1,0,0	12,21,39	164	149	1	1.0	0.057,0.0,0.0	0.07,0.0,0.0	-0.004
ENSMUSG00000034729	Mrps10	17	+	47372426	47372645	47372426	47372491	47374972	47375109	111,119,115	6,1,3	121,120,121	2,8,8	303	149	1	1.0	0.901,0.983,0.95	0.967,0.881,0.881	0.035
ENSMUSG00000002763	Pex6	17	+	46723673	46724027	46723673	46723735	46724390	46724507	121,117,103	0,4,0	62,135,124	2,0,0	441	149	1	1.0	1.0,0.908,1.0	0.913,1.0,1.0	-0.002
ENSMUSG00000040327	Cul9	17	-	46521335	46521984	46521850	46521984	46521040	46521156	33,28,33	0,0,0	22,42,55	0,0,1	664	149	1	1.0	1.0,1.0,1.0	1.0,1.0,0.925	0.025
ENSMUSG00000023952	Gtpbp2	17	+	46161031	46161326	46161031	46161291	46163482	46163509	283,322,290	0,4,8	275,359,463	8,0,6	184	149	1	1.0	1.0,0.985,0.967	0.965,1.0,0.984	0.001
ENSMUSG00000023942	Slc29a1	17	-	45588995	45589074	45589001	45589074	45588288	45588386	62,80,82	112,203,168	48,101,103	91,165,188	155	149	1	1.0	0.347,0.275,0.319	0.336,0.37,0.345	-0.037
ENSMUSG00000023947	Nfkbie	17	+	45558494	45559430	45558494	45558597	45560123	45560212	744,745,817	2,1,2	770,1132,1183	1,0,0	982	149	1	1.0	0.983,0.991,0.984	0.992,1.0,1.0	-0.011
ENSMUSG00000023947	Nfkbie	17	+	45558494	45559430	45558494	45558597	45560407	45560647	386,381,425	0,0,0	363,552,556	0,1,1	982	149	1	1.0	1.0,1.0,1.0	1.0,0.988,0.988	0.008
ENSMUSG00000056492	Adgrf5	17	+	43403917	43404097	43403917	43404043	43410501	43410556	0,0,1	0,0,1	1,3,0	1,1,3	203	149	1	1.0	NA,NA,0.423	0.423,0.688,0.0	0.053
ENSMUSG00000024457	Trim26	17	+	36837183	36837283	36837183	36837264	36837496	36837572	4,1,0	57,67,47	1,0,0	74,93,124	168	149	1	1.0	0.059,0.013,0.0	0.012,0.0,0.0	0.02
ENSMUSG00000024446	Rpp21	17	-	36257412	36257524	36257441	36257524	36255943	36256069	0,2,0	153,188,126	0,0,1	146,211,225	178	149	1	1.0	0.0,0.009,0.0	0.0,0.0,0.004	0.002
ENSMUSG00000040482	Dxo	17	+	34837018	34837241	34837018	34837216	34837392	34837754	14,30,37	32,20,14	27,53,34	34,36,23	174	149	1	1.0	0.273,0.562,0.694	0.405,0.558,0.559	0.002
ENSMUSG00000061207	Stk19	17	-	34831997	34832152	34832012	34832152	34824750	34824848	1,1,2	112,107,133	2,2,0	110,136,218	164	149	1	1.0	0.008,0.008,0.013	0.016,0.013,0.0	0.0
ENSMUSG00000059208	Hnrnpm	17	-	33658869	33658914	33658899	33658914	33658387	33658465	543,631,553	1,0,0	538,677,842	0,0,0	179	149	1	1.0	0.998,1.0,1.0	1.0,1.0,1.0	-0.001
ENSMUSG00000059208	Hnrnpm	17	-	33666493	33666685	33666646	33666685	33665491	33665645	447,609,652	7,11,0	535,822,770	5,9,9	302	149	1	1.0	0.969,0.965,1.0	0.981,0.978,0.977	-0.001
ENSMUSG00000095253	Zfp799	17	-	32822067	32822200	32822073	32822200	32821777	32821838	0,0,6	6,9,0	0,1,0	2,2,15	155	149	0.761081252044	1.0	0.0,0.0,1.0	0.0,0.325,0.0	0.225
ENSMUSG00000058392	Rrp1b	17	+	32055104	32055315	32055104	32055124	32055910	32055997	1,0,1	4,0,0	1,0,3	5,0,4	340	149	1	1.0	0.099,NA,1.0	0.081,NA,0.247	0.385
ENSMUSG00000024012	Mtch1	17	-	29336166	29336311	29336217	29336311	29333957	29334005	202,229,211	347,410,406	151,267,300	283,431,480	200	149	1	1.0	0.302,0.294,0.279	0.284,0.316,0.318	-0.014
ENSMUSG00000005936	Kctd20	17	+	28961413	28961687	28961413	28961640	28962809	28962912	89,141,104	3,0,0	84,153,107	1,0,0	196	149	1	1.0	0.958,1.0,1.0	0.985,1.0,1.0	-0.009
ENSMUSG00000037805	Rpl10a	17	+	28328966	28329280	28328966	28329047	28329373	28329522	243,252,282	1825,2282,2422	288,299,291	2079,3066,3031	382	149	1	1.0	0.049,0.041,0.043	0.051,0.037,0.036	0.003
ENSMUSG00000024220	Zfp523	17	+	28201260	28202348	28201260	28201440	28202434	28202598	60,62,45	2,4,1	54,87,74	0,0,2	1057	149	0.0508572110496	1.0	0.809,0.686,0.864	1.0,1.0,0.839	-0.16
ENSMUSG00000024220	Zfp523	17	+	28203085	28203260	28203085	28203250	28204454	28204568	0,0,0	16,13,19	0,2,0	33,24,19	159	149	1	1.0	0.0,0.0,0.0	0.0,0.072,0.0	-0.024
ENSMUSG00000024188	Luc7l	17	+	26252965	26254388	26252965	26253091	26255030	26255125	64,56,96	72,100,65	60,34,66	77,114,99	1446	149	1	1.0	0.084,0.055,0.132	0.074,0.03,0.064	0.034
ENSMUSG00000025736	Jmjd8	17	+	25829605	25829853	25829605	25829702	25829941	25830061	19,30,17	0,0,1	26,42,33	0,0,0	300	149	1	1.0	1.0,1.0,0.894	1.0,1.0,1.0	-0.035
ENSMUSG00000024118	Tedc2	17	-	24220516	24220615	24220521	24220615	24220251	24220310	18,11,14	0,1,1	13,17,25	0,0,2	154	149	1	1.0	1.0,0.914,0.931	1.0,1.0,0.924	-0.026
ENSMUSG00000024369	Nelfe	17	+	34850407	34850674	34850407	34850462	34850910	34850993	51,20,50	24,21,14	28,41,61	16,29,28	361	149	1	1.0	0.467,0.282,0.596	0.419,0.369,0.473	0.028
ENSMUSG00000023908	Pkmyt1	17	+	23735199	23735720	23735199	23735372	23736323	23736401	48,32,39	0,0,0	40,32,55	0,0,1	497	149	1	1.0	1.0,1.0,1.0	1.0,1.0,0.943	0.019
ENSMUSG00000069743	Zfp820	17	-	21840604	21840714	21840623	21840714	21823843	21823891	0,0,1	0,0,0	0,1,0	0,2,0	168	149	1	1.0	NA,NA,1.0	NA,0.307,NA	0.693
ENSMUSG00000067942	Zfp160	17	+	21011675	21011777	21011675	21011772	21020071	21020198	0,7,0	8,15,3	1,4,0	3,11,5	154	149	1	1.0	0.0,0.311,0.0	0.244,0.26,0.0	-0.064
ENSMUSG00000067942	Zfp160	17	+	21011675	21011777	21011675	21011772	21025460	21028861	1,0,0	0,0,0	0,0,0	2,0,0	154	149	1	1.0	1.0,NA,NA	0.0,NA,NA	1.0
ENSMUSG00000014771	Pdcd2	17	-	15526372	15526612	15526540	15526612	15525268	15525400	95,131,124	1,0,0	134,163,189	2,0,0	317	149	1	1.0	0.978,1.0,1.0	0.969,1.0,1.0	0.003
ENSMUSG00000014767	Tbp	17	+	15501153	15501357	15501153	15501202	15502964	15503128	12,1,8	0,0,13	13,29,17	7,8,5	304	149	0.323811082927	1.0	1.0,1.0,0.232	0.477,0.64,0.625	0.163
ENSMUSG00000006818	Sod2	17	+	13008183	13008433	13008183	13008386	13010519	13010636	8,10,6	10204,11159,11539	10,9,10	10724,14973,16719	196	149	1	1.0	0.001,0.001,0.0	0.001,0.0,0.0	0.0
ENSMUSG00000073471	Rsph3a	17	+	7952548	7952636	7952548	7952633	7970146	7970288	32,83,83	1,0,3	22,27,72	0,1,0	152	149	1	1.0	0.969,1.0,0.964	1.0,0.964,1.0	-0.01
ENSMUSG00000094724	Rnaset2b	17	+	6988721	6988792	6988721	6988790	6991680	6991794	449,341,217	0,0,0	399,348,293	0,1,0	151	149	1	1.0	1.0,1.0,1.0	1.0,0.997,1.0	0.001
ENSMUSG00000038141	Tmem181a	17	+	6298148	6298436	6298148	6298240	6299362	6299420	0,2,1	76,120,140	0,2,0	96,145,155	345	149	1	1.0	0.0,0.007,0.003	0.0,0.006,0.0	0.001
ENSMUSG00000014039	Prdm15	16	-	97816848	97817045	97816863	97817045	97816535	97816630	2,0,7	4,1,5	0,0,6	5,6,7	164	149	0.264725513372	1.0	0.312,0.0,0.56	0.0,0.0,0.438	0.145
ENSMUSG00000000386	Mx1	16	-	97452762	97452851	97452772	97452851	97451474	97451551	2,2,1	642,740,689	5,0,2	1298,1627,1810	159	149	1	1.0	0.003,0.003,0.001	0.004,0.0,0.001	0.001
ENSMUSG00000039456	Morc3	16	+	93862413	93862536	93862413	93862503	93862640	93862715	175,231,180	25,12,21	189,289,333	26,36,39	182	149	1	1.0	0.851,0.94,0.875	0.856,0.868,0.875	0.022
ENSMUSG00000039456	Morc3	16	+	93862413	93862715	93862413	93862503	93864959	93865017	184,222,215	0,0,4	208,353,367	0,0,0	361	149	1	1.0	1.0,1.0,0.957	1.0,1.0,1.0	-0.014
ENSMUSG00000022948	Setd4	16	-	93590255	93591303	93590873	93591303	93589910	93590085	2,4,7	0,1,3	7,10,7	1,3,1	767	149	0.541015478371	1.0	1.0,0.437,0.312	0.576,0.393,0.576	0.068
ENSMUSG00000036208	Nepro	16	+	44729241	44729325	44729241	44729321	44729581	44729713	0,0,1	25,20,23	0,0,0	13,19,22	153	149	1	1.0	0.0,0.0,0.041	0.0,0.0,0.0	0.014
ENSMUSG00000068284	Usf3	16	+	44198903	44199167	44198903	44199021	44200613	44200678	0,2,0	5,12,3	1,0,0	7,8,13	295	149	1	1.0	0.0,0.078,0.0	0.067,0.0,0.0	0.004
ENSMUSG00000022704	Qtrt2	16	-	43870778	43871820	43871620	43871820	43868945	43869097	5,3,6	9,17,19	4,1,5	10,11,12	991	149	1	1.0	0.077,0.026,0.045	0.057,0.013,0.059	0.006
ENSMUSG00000022704	Qtrt2	16	-	43880828	43881213	43880967	43881213	43880298	43880354	0,2,2	1,4,2	2,0,5	2,0,7	288	149	1	1.0	0.0,0.206,0.341	0.341,NA,0.27	-0.123
ENSMUSG00000022704	Qtrt2	16	-	43880828	43881213	43880992	43881213	43880298	43880354	1,2,5	5,5,11	2,0,5	12,4,7	313	149	0.709314164325	1.0	0.087,0.16,0.178	0.074,0.0,0.254	0.032
ENSMUSG00000022704	Qtrt2	16	-	43880967	43881213	43880992	43881213	43880298	43880354	2,4,5	5,5,11	2,0,7	12,4,7	174	149	0.681211632325	1.0	0.255,0.407,0.28	0.125,0.0,0.461	0.119
ENSMUSG00000022793	B4galt4	16	+	38763068	38763191	38763068	38763129	38765914	38766019	15,14,4	0,0,0	21,15,20	2,0,0	211	149	1	1.0	1.0,1.0,1.0	0.881,1.0,1.0	0.04
ENSMUSG00000061751	Kalrn	16	-	34256151	34256360	34256190	34256360	34252224	34252399	0,0,1	0,0,0	2,0,0	1,1,0	188	149	1	1.0	NA,NA,1.0	0.613,0.0,NA	0.694
ENSMUSG00000022791	Tnk2	16	+	32669952	32670230	32669952	32670216	32670791	32670918	2,12,29	0,0,0	8,20,13	0,1,0	163	149	1	1.0	1.0,1.0,1.0	1.0,0.948,1.0	0.017
ENSMUSG00000052384	Nrros	16	-	32162237	32163397	32163252	32163397	32147552	32147673	46,50,65	3,8,27	43,64,69	7,22,20	1164	149	0.721349844312	1.0	0.662,0.444,0.236	0.44,0.271,0.306	0.108
ENSMUSG00000022770	Dlg1	16	+	31796865	31797010	31796865	31796965	31805613	31805734	46,49,42	5,8,13	33,43,71	4,4,10	194	149	0.896765521059	1.0	0.876,0.825,0.713	0.864,0.892,0.845	-0.062
ENSMUSG00000022538	Lsg1	16	-	30577798	30577997	30577898	30577997	30574545	30574606	0,2,0	3,0,0	1,0,0	0,0,0	249	149	1	1.0	0.0,1.0,NA	1.0,NA,NA	-0.5
ENSMUSG00000038084	Opa1	16	+	29614125	29615164	29614125	29614198	29615906	29615971	93,88,77	0,0,0	64,98,155	1,0,0	1115	149	1	1.0	1.0,1.0,1.0	0.895,1.0,1.0	0.035
ENSMUSG00000038084	Opa1	16	+	29618121	29618308	29618121	29618287	29620380	29620533	0,0,0	77,86,76	3,0,0	76,75,121	170	149	1	1.0	0.0,0.0,0.0	0.033,0.0,0.0	-0.011
ENSMUSG00000022884	Eif4a2	16	+	23107758	23107880	23107758	23107820	23108587	23108633	0,5,0	95,123,108	1,0,0	104,126,125	209	149	1	1.0	0.0,0.028,0.0	0.007,0.0,0.0	0.007
ENSMUSG00000022884	Eif4a2	16	+	23110579	23111263	23110579	23110723	23111502	23111592	374,447,421	0,0,4	477,514,640	0,0,4	689	149	1	1.0	1.0,1.0,0.958	1.0,1.0,0.972	-0.005
ENSMUSG00000022855	Senp2	16	+	22011493	22011619	22011493	22011552	22014123	22014257	18,34,11	126,139,111	12,13,63	134,174,173	216	149	1	1.0	0.09,0.144,0.064	0.058,0.049,0.201	-0.003
ENSMUSG00000003234	Abcf3	16	+	20558696	20558829	20558696	20558748	20559290	20559379	121,164,149	0,0,1	96,145,157	1,1,0	230	149	1	1.0	1.0,1.0,0.99	0.984,0.989,1.0	0.006
ENSMUSG00000022702	Hira	16	+	18896453	18896773	18896453	18896564	18897697	18897788	2,2,4	50,50,35	4,10,13	29,66,53	358	149	1	1.0	0.016,0.016,0.045	0.054,0.059,0.093	-0.043
ENSMUSG00000005262	Ufd1	16	+	18814829	18814962	18814829	18814936	18815328	18815361	248,219,247	32,15,35	248,316,365	31,42,35	175	149	1	1.0	0.868,0.926,0.857	0.872,0.865,0.899	0.005
ENSMUSG00000005262	Ufd1	16	+	18814829	18814962	18814829	18814936	18817902	18818024	46,53,54	0,0,1	44,54,83	0,1,1	175	149	1	1.0	1.0,1.0,0.979	1.0,0.979,0.986	0.005
ENSMUSG00000005262	Ufd1	16	+	18826254	18827106	18826254	18826302	18827635	18827717	316,289,318	0,1,6	287,337,318	2,2,10	953	149	1	1.0	1.0,0.978,0.892	0.957,0.963,0.833	0.039
ENSMUSG00000022721	Trmt2a	16	+	18251358	18251660	18251358	18251474	18252401	18252477	31,37,28	0,0,1	21,39,45	0,0,0	335	149	1	1.0	1.0,1.0,0.926	1.0,1.0,1.0	-0.025
ENSMUSG00000003528	Slc25a1	16	-	17927153	17927292	17927245	17927292	17926655	17926740	316,386,424	0,2,0	349,497,539	3,0,2	241	149	1	1.0	1.0,0.992,1.0	0.986,1.0,0.994	0.004
ENSMUSG00000012114	Med15	16	-	17652704	17652807	17652708	17652807	17651220	17652263	1,3,3	179,222,228	0,2,2	203,304,318	153	149	1	1.0	0.005,0.013,0.013	0.0,0.006,0.006	0.006
ENSMUSG00000022761	Lztr1	16	+	17524307	17524471	17524307	17524457	17525252	17525344	0,0,4	0,0,0	0,0,0	0,1,0	163	149	1	1.0	NA,NA,1.0	NA,0.0,NA	1.0
ENSMUSG00000041774	Ydjc	16	+	17147232	17147451	17147232	17147392	17147597	17147697	0,1,2	3,9,0	0,2,3	2,5,9	208	149	1	1.0	0.0,0.074,1.0	0.0,0.223,0.193	0.219
ENSMUSG00000022771	Ppil2	16	-	17091855	17091889	17091867	17091889	17091174	17091292	205,198,235	0,0,0	224,271,334	1,0,0	161	149	1	1.0	1.0,1.0,1.0	0.995,1.0,1.0	0.002
ENSMUSG00000022789	Dnm1l	16	-	16345979	16346145	16345997	16346145	16341421	16341468	10,2,6	101,81,83	1,4,8	62,111,114	167	149	1	1.0	0.081,0.022,0.061	0.014,0.031,0.059	0.02
ENSMUSG00000060657	Marf1	16	-	14152025	14152712	14152562	14152712	14151141	14151316	257,258,257	1,2,1	308,336,303	1,3,5	686	149	1	1.0	0.982,0.966,0.982	0.985,0.961,0.929	0.018
ENSMUSG00000037965	Zc3h7a	16	-	11145179	11145285	11145241	11145285	11141662	11141771	204,197,208	30,42,43	293,394,400	70,71,62	211	149	1	1.0	0.828,0.768,0.774	0.747,0.797,0.82	0.002
ENSMUSG00000068663	Clec16a	16	+	10595801	10596033	10595801	10595985	10611002	10611135	25,30,23	34,36,25	28,34,2	30,20,42	197	149	0.612882823083	1.0	0.357,0.387,0.41	0.414,0.563,0.035	0.047
ENSMUSG00000022515	Anks3	16	-	4947648	4948363	4948225	4948363	4947264	4947432	57,43,55	5,2,0	44,63,70	5,6,3	726	149	0.367095251368	1.0	0.701,0.815,1.0	0.644,0.683,0.827	0.121
ENSMUSG00000060992	Copz1	15	+	103290674	103290908	103290674	103290756	103291328	103291420	2,2,0	345,410,437	2,0,1	358,464,551	301	149	1	1.0	0.003,0.002,0.0	0.003,0.0,0.001	0.0
ENSMUSG00000001289	Pfdn5	15	+	102326432	102326849	102326432	102326535	102328521	102328596	975,1143,1042	1,4,6	969,1269,1431	1,6,7	463	149	1	1.0	0.997,0.989,0.982	0.997,0.986,0.985	0.0
ENSMUSG00000058290	Espl1	15	+	102323154	102323275	102323154	102323270	102323449	102323533	0,0,0	4,4,9	0,0,1	4,1,2	154	149	1	1.0	0.0,0.0,0.0	0.0,0.0,0.326	-0.109
ENSMUSG00000046897	Zfp740	15	+	102204570	102205086	102204570	102204883	102205228	102205305	55,56,86	6,12,3	79,52,58	11,8,6	352	149	0.909173583145	1.0	0.795,0.664,0.924	0.752,0.733,0.804	0.031
ENSMUSG00000046897	Zfp740	15	+	102204570	102205086	102204570	102204883	102207770	102207920	39,46,56	5,0,0	59,33,33	1,10,15	352	149	0.0105954910221	0.565743454838	0.768,1.0,1.0	0.962,0.583,0.482	0.247
ENSMUSG00000023030	Slc11a2	15	-	100412190	100412262	100412233	100412262	100410082	100410231	481,566,432	15,14,18	429,593,685	17,14,19	192	149	1	1.0	0.961,0.969,0.949	0.951,0.97,0.965	-0.002
ENSMUSG00000023755	Rhebl1	15	-	98879764	98879844	98879776	98879844	98879404	98879487	0,0,0	1,10,2	0,6,1	5,3,2	161	149	0.12319689961	1.0	0.0,0.0,0.0	0.0,0.649,0.316	-0.322
ENSMUSG00000022475	Hdac7	15	-	97800694	97802125	97802075	97802125	97799760	97799816	44,28,38	0,0,0	55,61,54	0,0,1	1530	149	1	1.0	1.0,1.0,1.0	1.0,1.0,0.84	0.053
ENSMUSG00000022469	Rapgef3	15	-	97750259	97750394	97750268	97750394	97750005	97750187	0,0,0	0,4,1	0,1,0	5,1,6	158	149	1	1.0	NA,0.0,0.0	0.0,0.485,0.0	-0.162
ENSMUSG00000033228	Scaf11	15	-	96415728	96415947	96415776	96415947	96415031	96415151	46,43,42	54,36,62	48,57,60	51,46,76	197	149	1	1.0	0.392,0.475,0.339	0.416,0.484,0.374	-0.023
ENSMUSG00000036529	Sbf1	15	-	89301842	89302377	89302181	89302377	89300772	89300951	92,116,101	0,1,0	97,121,153	0,0,0	488	149	1	1.0	1.0,0.973,1.0	1.0,1.0,1.0	-0.009
ENSMUSG00000015377	Dennd6b	15	-	89186955	89187243	89187147	89187243	89186753	89186819	6,8,4	0,0,0	14,11,13	0,1,0	341	149	1	1.0	1.0,1.0,1.0	1.0,0.828,1.0	0.057
ENSMUSG00000035757	Selenoo	15	+	89092703	89092907	89092703	89092849	89094136	89094323	55,105,76	0,0,1	63,63,74	3,8,10	207	149	0.0133416682641	0.694108843791	1.0,1.0,0.982	0.938,0.85,0.842	0.117
ENSMUSG00000015363	Trabd	15	+	89081352	89081453	89081352	89081431	89081950	89082117	8,19,16	108,101,121	6,15,7	88,158,102	171	149	1	1.0	0.061,0.141,0.103	0.056,0.076,0.056	0.039
ENSMUSG00000015363	Trabd	15	+	89085273	89085457	89085273	89085446	89085525	89085637	0,0,0	99,172,108	0,0,1	103,132,160	160	149	1	1.0	0.0,0.0,0.0	0.0,0.0,0.006	-0.002
ENSMUSG00000064284	Cdpf1	15	-	85810842	85811048	85810901	85811048	85809211	85809324	3,1,8	25,39,34	1,0,3	27,32,52	208	149	1	1.0	0.079,0.018,0.144	0.026,0.0,0.04	0.058
ENSMUSG00000022394	L3mbtl2	15	+	81681919	81682474	81681919	81682151	81682570	81682647	0,0,2	38,46,51	1,1,2	25,34,35	472	149	1	1.0	0.0,0.0,0.012	0.012,0.009,0.018	-0.009
ENSMUSG00000042351	Grap2	15	+	80623722	80624048	80623722	80623814	80634335	80634427	0,1,0	3,1,6	0,0,0	1,6,4	383	149	1	1.0	0.0,0.28,0.0	0.0,0.0,0.0	0.093
ENSMUSG00000024431	Nr3c1	18	-	39428613	39428780	39428616	39428780	39424382	39424499	10,12,5	103,124,94	5,8,11	120,167,115	152	149	1	1.0	0.087,0.087,0.05	0.039,0.045,0.086	0.018
ENSMUSG00000060036	Rpl3	15	-	80079689	80080552	80080365	80080552	80078706	80078808	2034,2491,2511	0,2,0	2234,2945,2917	0,0,2	825	149	1	1.0	1.0,0.996,1.0	1.0,1.0,0.996	0.0
ENSMUSG00000000489	Pdgfb	15	-	80005468	80005565	80005472	80005565	80003324	80003414	71,75,54	0,2,7	64,82,92	3,14,17	153	149	0.131559364948	1.0	1.0,0.973,0.883	0.954,0.851,0.841	0.07
ENSMUSG00000096768	Gm47283	Y	+	90793295	90793680	90793295	90793417	90816348	90816464	11,9,0	5,5,3	5,7,0	8,9,5	412	149	0.377185436675	1.0	0.443,0.394,0.0	0.184,0.22,0.0	0.144
ENSMUSG00000009585	Apobec3	15	+	79905443	79906602	79905443	79905600	79906850	79906963	400,484,463	1,0,1	578,867,940	2,0,0	1151	149	1	1.0	0.981,1.0,0.984	0.974,1.0,1.0	-0.003
ENSMUSG00000055065	Ddx17	15	-	79531671	79531914	79531677	79531914	79527735	79530517	58,62,84	122,149,168	44,82,77	117,157,183	155	149	1	1.0	0.314,0.286,0.325	0.266,0.334,0.288	0.012
ENSMUSG00000033039	Micall1	15	+	79122546	79122986	79122546	79122787	79124500	79124558	97,86,126	0,0,0	80,98,89	0,10,0	348	149	1	1.0	1.0,1.0,1.0	1.0,0.808,1.0	0.064
ENSMUSG00000033128	Gga1	15	+	78893166	78893352	78893166	78893336	78893538	78893649	6,0,5	273,325,302	0,4,1	281,446,450	165	149	1	1.0	0.019,0.0,0.015	0.0,0.008,0.002	0.008
ENSMUSG00000116138	C030006K11Rik	15	-	76723376	76723840	76723654	76723840	76723170	76723219	0,11,2	7,19,7	5,4,3	8,15,21	427	149	1	1.0	0.0,0.168,0.091	0.179,0.085,0.047	-0.017
ENSMUSG00000033728	Lrrc14	15	+	76710642	76711530	76710642	76710927	76712866	76713220	40,44,48	58,83,55	37,69,73	62,103,74	752	149	1	1.0	0.12,0.095,0.147	0.106,0.117,0.164	-0.008
ENSMUSG00000034022	Cpsf1	15	-	76596219	76596571	76596415	76596571	76596008	76596147	150,144,136	4,0,0	134,180,154	0,0,0	345	149	1	1.0	0.942,1.0,1.0	1.0,1.0,1.0	-0.019
ENSMUSG00000034022	Cpsf1	15	-	76597430	76597730	76597645	76597730	76597188	76597341	116,136,102	5,9,9	128,117,113	1,0,3	364	149	0.0101679256389	0.565743454838	0.905,0.861,0.823	0.981,1.0,0.939	-0.11
ENSMUSG00000022550	Adck5	15	+	76594152	76594447	76594152	76594284	76594528	76594610	74,94,87	0,0,0	82,68,111	1,0,0	312	149	1	1.0	1.0,1.0,1.0	0.975,1.0,1.0	0.008
ENSMUSG00000022556	Hsf1	15	+	76497767	76498048	76497767	76497915	76498153	76498290	100,130,111	0,0,2	144,124,145	0,2,2	282	149	1	1.0	1.0,1.0,0.967	1.0,0.97,0.975	0.007
ENSMUSG00000022556	Hsf1	15	+	76497767	76497915	76497767	76497829	76498421	76498691	28,24,12	0,3,2	30,50,20	4,1,0	235	149	1	1.0	1.0,0.835,0.792	0.826,0.969,1.0	-0.056
ENSMUSG00000022556	Hsf1	15	+	76497767	76498048	76497767	76497829	76498421	76498691	21,21,16	0,3,2	19,34,21	4,1,0	368	149	1	1.0	1.0,0.739,0.764	0.658,0.932,1.0	-0.029
ENSMUSG00000022556	Hsf1	15	+	76497767	76498048	76497767	76497915	76498421	76498691	9,5,8	16,8,4	5,6,10	16,22,9	282	149	0.529032999965	1.0	0.229,0.248,0.514	0.142,0.126,0.37	0.118
ENSMUSG00000022556	Hsf1	15	+	76497767	76497915	76497767	76497829	76499947	76500053	12,16,8	0,1,1	14,29,11	0,0,0	235	149	1	1.0	1.0,0.91,0.835	1.0,1.0,1.0	-0.085
ENSMUSG00000022558	Mroh1	15	+	76390030	76390131	76390030	76390127	76392380	76392459	1,0,1	118,130,104	0,4,4	111,137,144	153	149	1	1.0	0.008,0.0,0.009	0.0,0.028,0.026	-0.012
ENSMUSG00000022570	Tsta3	15	-	75926289	75926457	75926323	75926457	75926128	75926193	12,9,9	112,113,119	13,10,19	104,127,162	183	149	1	1.0	0.08,0.061,0.058	0.092,0.06,0.087	-0.013
ENSMUSG00000022570	Tsta3	15	-	75926742	75926872	75926798	75926872	75926289	75926457	10,3,6	98,107,104	10,10,10	98,158,163	205	149	1	1.0	0.069,0.02,0.04	0.069,0.044,0.043	-0.009
ENSMUSG00000037280	Galnt6	15	-	100729302	100729376	100729306	100729376	100720014	100720235	22,34,33	9,18,13	15,48,28	8,14,16	153	149	1	1.0	0.704,0.648,0.712	0.646,0.77,0.63	0.006
ENSMUSG00000079020	Slc45a4	15	-	73587520	73587724	73587544	73587724	73586018	73587085	1,0,0	17,23,19	0,0,0	6,12,22	173	149	1	1.0	0.048,0.0,0.0	0.0,0.0,0.0	0.016
ENSMUSG00000022335	Zfat	15	-	68110443	68110562	68110476	68110562	68104955	68105079	0,0,3	13,18,9	5,5,4	5,8,22	182	149	0.00087566111943	0.118447760755	0.0,0.0,0.214	0.45,0.338,0.13	-0.235
ENSMUSG00000022335	Zfat	15	-	68212592	68212844	68212613	68212844	68187050	68187236	8,14,10	0,0,2	11,17,22	4,6,2	170	149	0.00570369867312	0.399062227854	1.0,1.0,0.814	0.707,0.713,0.906	0.163
ENSMUSG00000005124	Wisp1	15	+	66906400	66906680	66906400	66906488	66912828	66913089	11,10,0	1,0,0	9,11,27	0,0,0	341	149	1	1.0	0.828,1.0,NA	1.0,1.0,1.0	-0.086
ENSMUSG00000015002	Efr3a	15	+	65815334	65815478	65815334	65815411	65818432	65818560	8,10,9	129,138,141	7,11,16	116,212,215	216	149	1	1.0	0.041,0.048,0.042	0.04,0.035,0.049	0.002
ENSMUSG00000022377	Asap1	15	-	64158881	64159004	64158917	64159004	64152829	64152930	31,52,55	67,82,57	54,55,76	66,78,90	185	149	1	1.0	0.271,0.338,0.437	0.397,0.362,0.405	-0.039
ENSMUSG00000022425	Enpp2	15	-	54862497	54862682	54862509	54862682	54860042	54860094	12,8,16	4,1,5	12,11,21	2,5,11	161	149	0.707604551312	1.0	0.735,0.881,0.748	0.847,0.671,0.639	0.069
ENSMUSG00000022338	Eny2	15	+	44428091	44428242	44428091	44428170	44429559	44429636	89,111,116	56,54,63	89,167,215	53,89,73	221	149	1	1.0	0.517,0.581,0.554	0.531,0.559,0.665	-0.034
ENSMUSG00000039007	Cpq	15	+	33212815	33213263	33212815	33212999	33249925	33250133	240,263,263	0,3,0	227,326,314	4,2,0	413	149	1	1.0	1.0,0.969,1.0	0.953,0.983,1.0	0.011
ENSMUSG00000110018	5430437J10Rik	15	+	5580628	5581268	5580628	5580822	5587685	5587771	4,0,1	0,1,2	3,0,2	4,0,0	595	149	1	1.0	1.0,0.0,0.111	0.158,NA,1.0	-0.209
ENSMUSG00000021143	Pacs2	12	+	113061072	113061211	113061072	113061205	113061639	113061744	12,12,16	105,101,106	7,26,38	97,141,134	155	149	1	1.0	0.099,0.103,0.127	0.065,0.151,0.214	-0.034
ENSMUSG00000007411	Mark3	12	+	111628189	111629115	111628189	111628302	111633616	111633834	135,143,144	3,0,1	124,214,196	0,2,0	962	149	1	1.0	0.875,1.0,0.957	1.0,0.943,1.0	-0.037
ENSMUSG00000007411	Mark3	12	+	111628189	111629115	111628189	111628302	111639936	111640040	62,69,69	0,0,0	55,78,80	0,0,2	962	149	1	1.0	1.0,1.0,1.0	1.0,1.0,0.861	0.046
ENSMUSG00000040877	Wdr25	12	+	108897908	108898725	108897908	108898006	108980690	108980838	31,22,34	0,1,3	14,58,61	2,0,3	868	149	1	1.0	1.0,0.791,0.66	0.546,1.0,0.777	0.043
ENSMUSG00000021262	Evl	12	+	108683194	108683410	108683194	108683261	108686049	108686116	592,787,724	197,211,232	684,1168,1162	122,260,291	298	149	0.281652868565	1.0	0.6,0.651,0.609	0.737,0.692,0.666	-0.078
ENSMUSG00000021189	Atxn3	12	-	101932955	101933064	101932967	101933064	101926483	101926581	2,3,1	61,72,58	0,0,0	68,79,66	161	149	1	1.0	0.029,0.037,0.016	0.0,0.0,0.0	0.027
ENSMUSG00000037321	Tap1	17	+	34192836	34192965	34192836	34192857	34193127	34193316	1849,1974,2028	1,0,3	2430,3207,3893	2,9,2	257	149	1	1.0	0.999,1.0,0.997	0.999,0.995,0.999	0.001
ENSMUSG00000037321	Tap1	17	+	34192836	34192965	34192836	34192857	34193157	34193316	674,733,706	0,0,6	895,1174,1421	6,0,1	257	149	1	1.0	1.0,1.0,0.986	0.989,1.0,0.999	-0.001
ENSMUSG00000041846	Ppp4r3a	12	-	101053428	101053584	101053467	101053584	101051530	101051662	52,55,45	55,45,53	31,43,80	34,48,57	188	149	1	1.0	0.428,0.492,0.402	0.419,0.415,0.527	-0.013
ENSMUSG00000021037	Ahsa1	12	+	87269874	87270454	87269874	87269957	87271338	87271427	485,482,451	0,0,8	432,572,624	12,0,7	646	149	1	1.0	1.0,1.0,0.929	0.893,1.0,0.954	0.027
ENSMUSG00000012609	Ttll5	12	+	85917674	85917832	85917674	85917774	85918930	85919237	10,5,4	0,1,0	7,9,8	0,0,0	207	149	1	1.0	1.0,0.783,1.0	1.0,1.0,1.0	-0.072
ENSMUSG00000042350	Arel1	12	-	84941730	84941957	84941760	84941957	84940160	84940397	143,153,129	1,2,0	175,230,330	2,3,3	179	149	1	1.0	0.992,0.985,1.0	0.986,0.985,0.989	0.006
ENSMUSG00000010608	Rbm25	12	+	83639127	83639375	83639127	83639191	83642401	83642519	6,2,3	13,12,7	6,3,3	14,20,16	333	149	1	1.0	0.171,0.069,0.161	0.161,0.063,0.077	0.033
ENSMUSG00000010608	Rbm25	12	+	83660594	83664259	83660594	83660678	83668091	83668308	567,619,524	0,0,0	620,667,734	1,0,0	3730	149	1	1.0	1.0,1.0,1.0	0.961,1.0,1.0	0.013
ENSMUSG00000052609	Plekhg3	12	+	76572394	76572745	76572394	76572658	76573246	76573360	6,9,0	16,9,3	7,1,5	0,11,4	236	149	0.426527752933	1.0	0.191,0.387,0.0	1.0,0.054,0.441	-0.306
ENSMUSG00000021069	Pygl	12	-	70197397	70197545	70197398	70197545	70197217	70197276	89,133,107	0,1,0	79,102,88	0,0,0	150	149	1	1.0	1.0,0.992,1.0	1.0,1.0,1.0	-0.003
ENSMUSG00000022253	Nadk2	15	+	9084161	9084272	9084161	9084250	9085724	9085806	0,0,0	20,12,16	0,1,0	9,23,30	171	149	1	1.0	0.0,0.0,0.0	0.0,0.037,0.0	-0.012
ENSMUSG00000022545	Ercc4	16	+	13130133	13131022	13130133	13130734	13132857	13132950	6,11,0	43,21,18	12,1,2	19,34,24	437	149	1	1.0	0.045,0.152,0.0	0.177,0.01,0.028	-0.006
ENSMUSG00000021027	Ralgapa1	12	-	55721405	55722941	55722773	55722941	55719583	55719708	15,46,33	25,6,7	52,25,50	12,22,31	1517	149	1	1.0	0.056,0.43,0.316	0.299,0.1,0.137	0.089
ENSMUSG00000062198	2700097O09Rik	12	-	55059374	55059578	55059456	55059578	55057241	55057352	4,9,1	6,3,7	1,2,3	9,13,9	231	149	0.10159877736	1.0	0.301,0.659,0.084	0.067,0.09,0.177	0.237
ENSMUSG00000024483	Ankhd1	18	+	36656685	36656862	36656685	36656834	36657973	36658138	0,0,1	54,78,63	0,0,0	62,54,73	177	149	1	1.0	0.0,0.0,0.013	0.0,0.0,0.0	0.004
ENSMUSG00000020572	Nampt	12	+	32830166	32830323	32830166	32830253	32833031	32833135	1899,2024,2007	136,97,79	2271,2947,3011	124,127,115	219	149	1	1.0	0.905,0.934,0.945	0.926,0.94,0.947	-0.01
ENSMUSG00000021139	Gm20498	12	-	81532364	81532877	81532715	81532877	81504543	81504639	0,0,0	28,26,55	2,0,6	33,45,56	500	149	1	1.0	0.0,0.0,0.0	0.018,0.0,0.031	-0.016
ENSMUSG00000054309	Cpsf3	12	+	21305302	21305469	21305302	21305455	21306772	21306881	0,0,3	106,121,127	2,2,12	89,177,157	163	149	1	1.0	0.0,0.0,0.021	0.02,0.01,0.065	-0.025
ENSMUSG00000036820	Amdhd2	17	-	24157739	24158062	24157917	24158062	24157527	24157596	120,108,116	1,0,0	118,128,168	0,0,0	327	149	1	1.0	0.982,1.0,1.0	1.0,1.0,1.0	-0.006
ENSMUSG00000062822	4833420G17Rik	13	+	119473832	119474194	119473832	119473956	119474832	119474924	35,19,28	12,25,17	21,9,21	5,30,25	387	149	0.631193578573	1.0	0.529,0.226,0.388	0.618,0.104,0.244	0.059
ENSMUSG00000025451	Paip1	13	+	119429132	119429412	119429132	119429160	119430159	119430329	116,154,136	44,60,68	86,129,205	44,50,73	401	149	1	1.0	0.495,0.488,0.426	0.421,0.489,0.511	-0.004
ENSMUSG00000025451	Paip1	13	+	119429132	119429412	119429132	119429160	119437968	119438154	79,98,80	0,2,0	59,76,121	0,0,1	401	149	1	1.0	1.0,0.948,1.0	1.0,1.0,0.978	-0.01
ENSMUSG00000025451	Paip1	13	+	119447714	119447840	119447714	119447759	119449903	119450010	236,300,280	1,7,4	209,344,292	8,0,8	230	149	1	1.0	0.994,0.965,0.978	0.944,1.0,0.959	0.011
ENSMUSG00000022983	Scaf4	16	-	90249626	90249712	90249638	90249712	90248512	90248703	31,23,33	11,33,18	19,33,44	28,15,20	161	149	1	1.0	0.723,0.392,0.629	0.386,0.671,0.671	0.005
ENSMUSG00000022983	Scaf4	16	-	90250053	90250437	90250056	90250437	90249638	90249712	8,24,8	28,32,23	9,11,8	40,31,35	152	149	0.386695948004	1.0	0.219,0.424,0.254	0.181,0.258,0.183	0.092
ENSMUSG00000021716	Srek1ip1	13	+	104832853	104833105	104832853	104832997	104834247	104834320	4,0,0	42,71,39	0,0,2	50,49,91	257	149	1	1.0	0.052,0.0,0.0	0.0,0.0,0.013	0.013
ENSMUSG00000021714	Cenpk	13	+	104234146	104234232	104234146	104234219	104236178	104236225	0,0,1	4,5,0	0,1,1	4,3,3	162	149	1	1.0	0.0,0.0,1.0	0.0,0.235,0.235	0.177
ENSMUSG00000041747	Utp15	13	-	98257835	98259289	98259104	98259289	98257100	98257226	66,88,62	0,0,0	69,92,76	0,0,1	1418	149	1	1.0	1.0,1.0,1.0	1.0,1.0,0.889	0.037
ENSMUSG00000060950	Trmt61a	12	+	111678104	111678300	111678104	111678161	111678602	111678962	9,11,7	9,11,16	2,12,10	9,9,6	288	149	1	1.0	0.341,0.341,0.185	0.103,0.408,0.463	-0.036
ENSMUSG00000021576	Pdcd6	13	-	74309683	74309842	74309689	74309842	74305540	74305650	336,393,415	139,171,156	334,502,560	145,197,223	155	149	1	1.0	0.699,0.688,0.719	0.689,0.71,0.707	0.0
ENSMUSG00000021572	Cep72	13	-	74050059	74050364	74050299	74050364	74048895	74049034	0,6,1	0,0,0	0,1,0	1,0,0	389	149	1	1.0	NA,1.0,1.0	0.0,1.0,NA	0.5
ENSMUSG00000097333	Zfp87	13	-	67521147	67521319	67521192	67521319	67520625	67520721	8,2,7	10,5,2	2,7,7	6,4,7	194	149	1	1.0	0.381,0.235,0.729	0.204,0.573,0.434	0.045
ENSMUSG00000021555	Naa35	13	+	59600903	59601071	59600903	59601044	59607245	59607312	45,80,55	0,0,2	54,69,82	0,0,0	176	149	1	1.0	1.0,1.0,0.959	1.0,1.0,1.0	-0.014
ENSMUSG00000021557	Agtpbp1	13	-	59557097	59557286	59557222	59557286	59544386	59544451	19,10,22	13,12,10	3,15,18	12,12,18	274	149	0.337860288902	1.0	0.443,0.312,0.545	0.12,0.405,0.352	0.141
ENSMUSG00000035711	Dok3	13	-	55527331	55528554	55528448	55528554	55524218	55524391	533,613,671	1,0,0	508,673,882	0,2,2	1266	149	1	1.0	0.984,1.0,1.0	1.0,0.975,0.981	0.009
ENSMUSG00000035711	Dok3	13	-	55527331	55528554	55528448	55528554	55524480	55524580	771,859,927	0,0,2	737,983,1207	0,0,2	1266	149	1	1.0	1.0,1.0,0.982	1.0,1.0,0.986	-0.001
ENSMUSG00000021493	Pdlim7	13	-	55506305	55507366	55507329	55507366	55505933	55506168	109,111,168	0,0,0	105,179,222	1,1,1	1173	149	1	1.0	1.0,1.0,1.0	0.93,0.958,0.966	0.049
ENSMUSG00000021493	Pdlim7	13	-	55507329	55507624	55507487	55507624	55506305	55506367	41,51,72	0,0,0	28,78,89	0,0,1	307	149	1	1.0	1.0,1.0,1.0	1.0,1.0,0.977	0.008
ENSMUSG00000025877	Hk3	13	-	55014426	55014546	55014482	55014546	55014231	55014327	1640,1981,1941	8,2,3	2177,2796,3181	28,16,19	205	149	1	1.0	0.993,0.999,0.998	0.983,0.992,0.992	0.008
ENSMUSG00000025875	Tspan17	13	+	54795410	54795467	54795410	54795458	54795965	54796082	1,1,0	92,111,138	0,0,0	84,141,152	158	149	1	1.0	0.01,0.008,0.0	0.0,0.0,0.0	0.006
ENSMUSG00000025873	Faf2	13	+	54641418	54641553	54641418	54641496	54645244	54645321	138,158,149	0,3,4	127,218,131	5,13,19	206	149	0.097792679245	1.0	1.0,0.974,0.964	0.948,0.924,0.833	0.078
ENSMUSG00000025871	4833439L19Rik	13	-	54564509	54564621	54564514	54564621	54564184	54564272	0,0,0	105,118,75	0,5,0	85,118,155	154	149	1	1.0	0.0,0.0,0.0	0.0,0.039,0.0	-0.013
ENSMUSG00000023903	Mmp25	17	-	23631338	23631495	23631342	23631495	23631005	23631263	0,1,0	9,8,13	1,0,0	19,31,20	153	149	1	1.0	0.0,0.109,0.0	0.049,0.0,0.0	0.02
ENSMUSG00000038683	Pak1ip1	13	+	41008885	41009364	41008885	41008938	41011182	41011282	48,44,51	0,0,0	44,59,39	0,0,1	575	149	1	1.0	1.0,1.0,1.0	1.0,1.0,0.91	0.03
ENSMUSG00000021432	Slc35b3	13	-	38955648	38955936	38955820	38955936	38939874	38939972	67,79,87	0,0,0	46,73,98	0,3,0	321	149	1	1.0	1.0,1.0,1.0	1.0,0.919,1.0	0.027
ENSMUSG00000021432	Slc35b3	13	-	38955648	38955936	38955820	38955936	38944499	38944654	70,79,87	0,1,0	44,74,97	1,2,0	321	149	1	1.0	1.0,0.973,1.0	0.953,0.945,1.0	0.025
ENSMUSG00000021432	Slc35b3	13	-	38955648	38955936	38955820	38955936	38954108	38954230	101,106,153	18,2,7	87,128,148	11,12,28	321	149	0.259196283147	1.0	0.723,0.961,0.91	0.786,0.832,0.71	0.089
ENSMUSG00000021431	Snrnp48	13	+	38217373	38220776	38217373	38217495	38221234	38221393	317,322,343	2,0,4	340,433,479	6,5,1	3430	149	0.5424743932	1.0	0.873,1.0,0.788	0.711,0.79,0.954	0.069
ENSMUSG00000021327	Zkscan3	13	-	21396099	21396574	21396186	21396574	21394758	21394906	68,65,58	0,0,0	62,60,83	2,0,0	236	149	1	1.0	1.0,1.0,1.0	0.951,1.0,1.0	0.016
ENSMUSG00000003062	Stard3nl	13	-	19370249	19370533	19370479	19370533	19367743	19367839	277,318,310	1,4,4	251,350,424	0,3,0	379	149	1	1.0	0.991,0.969,0.968	1.0,0.979,1.0	-0.017
ENSMUSG00000057554	Lgals8	13	-	12453257	12453404	12453284	12453404	12452721	12452778	35,48,45	293,320,294	40,47,74	327,505,540	176	149	1	1.0	0.092,0.113,0.115	0.094,0.073,0.104	0.016
ENSMUSG00000021156	Zmynd11	13	-	9690277	9690514	9690445	9690514	9689451	9689724	29,11,25	58,80,83	29,34,35	55,83,109	317	149	1	1.0	0.19,0.061,0.124	0.199,0.161,0.131	-0.039
ENSMUSG00000048264	Dip2c	13	+	9614346	9614468	9614346	9614456	9615744	9615825	1,0,0	0,2,1	3,0,1	3,3,4	161	149	0.616061139362	1.0	1.0,0.0,0.0	0.481,0.0,0.188	0.11
ENSMUSG00000041215	Yeats2	16	+	20156886	20157132	20156886	20157123	20159136	20159252	4,1,0	4,5,8	6,12,14	0,3,6	158	149	6.44613016829e-05	0.0261583962229	0.485,0.159,0.0	1.0,0.79,0.688	-0.611
ENSMUSG00000033799	Fam208b	13	-	3581751	3582193	3582081	3582193	3573486	3577200	41,37,41	1,2,8	76,87,99	8,4,1	479	149	0.805847063784	1.0	0.927,0.852,0.615	0.747,0.871,0.969	-0.064
ENSMUSG00000025792	Slc25a10	11	+	120497013	120497461	120497013	120497106	120497919	120497976	240,248,263	0,2,0	234,357,304	0,0,1	504	149	1	1.0	1.0,0.973,1.0	1.0,1.0,0.989	-0.005
ENSMUSG00000025371	Chmp6	11	+	119915412	119915554	119915412	119915522	119915631	119915719	0,1,2	144,196,168	0,0,3	157,241,284	181	149	1	1.0	0.0,0.004,0.01	0.0,0.0,0.009	0.002
ENSMUSG00000039989	Cbx4	11	-	119084531	119084628	119084562	119084628	119082516	119082583	0,0,0	28,53,50	2,0,0	51,61,51	180	149	1	1.0	0.0,0.0,0.0	0.031,0.0,0.0	-0.01
ENSMUSG00000025575	Cant1	11	-	118418929	118419052	118418971	118419052	118417573	118417654	15,45,29	2,4,6	15,26,60	3,6,11	191	149	0.798643725475	1.0	0.854,0.898,0.79	0.796,0.772,0.81	0.055
ENSMUSG00000024002	Brd4	17	-	32224083	32224222	32224086	32224222	32221872	32222165	16,11,17	62,62,85	14,20,31	71,92,100	152	149	1	1.0	0.202,0.148,0.164	0.162,0.176,0.233	-0.019
ENSMUSG00000024002	Brd4	17	-	32252996	32253200	32253040	32253200	32229416	32229735	0,1,1	41,50,22	0,0,0	31,46,40	193	149	1	1.0	0.0,0.015,0.034	0.0,0.0,0.0	0.016
ENSMUSG00000057948	Unc13d	11	-	116066636	116066769	116066689	116066769	116065441	116065547	0,1,3	99,116,130	6,0,1	105,114,131	202	149	1	1.0	0.0,0.006,0.017	0.04,0.0,0.006	-0.008
ENSMUSG00000057948	Unc13d	11	-	116069880	116069937	116069886	116069937	116069701	116069799	61,100,62	4,14,7	43,63,76	3,4,6	155	149	1	1.0	0.936,0.873,0.895	0.932,0.938,0.924	-0.03
ENSMUSG00000057948	Unc13d	11	-	116069880	116070111	116070020	116070111	116069701	116069799	61,105,61	0,0,0	45,60,76	0,2,0	289	149	1	1.0	1.0,1.0,1.0	1.0,0.939,1.0	0.02
ENSMUSG00000020770	Unk	11	+	116053015	116053158	116053015	116053119	116053489	116053690	69,39,42	3,3,10	41,73,72	5,8,7	188	149	1	1.0	0.948,0.912,0.769	0.867,0.879,0.891	-0.003
ENSMUSG00000047798	Cd300lf	11	-	115126103	115126452	115126110	115126452	115124247	115124377	0,1,5	3,3,7	1,1,4	13,4,10	156	149	1	1.0	0.0,0.241,0.406	0.068,0.193,0.276	0.037
ENSMUSG00000024845	Tmem134	19	+	4127056	4127132	4127056	4127121	4127549	4127639	54,54,50	212,233,258	59,74,74	172,266,340	160	149	1	1.0	0.192,0.178,0.153	0.242,0.206,0.169	-0.031
ENSMUSG00000024845	Tmem134	19	+	4127056	4127132	4127056	4127121	4127576	4127639	4,9,2	0,1,0	7,11,12	0,1,0	160	149	1	1.0	1.0,0.893,1.0	1.0,0.911,1.0	-0.006
ENSMUSG00000024845	Tmem134	19	+	4127549	4127836	4127549	4127639	4131228	4131282	80,102,116	0,2,0	72,107,144	3,6,0	346	149	1	1.0	1.0,0.956,1.0	0.912,0.885,1.0	0.053
ENSMUSG00000069631	Strada	11	-	106187100	106187180	106187124	106187180	106173678	106173781	11,20,5	4,13,14	3,26,13	14,15,13	173	149	0.803787119507	1.0	0.703,0.57,0.235	0.156,0.599,0.463	0.097
ENSMUSG00000069631	Strada	11	-	106187100	106187180	106187124	106187180	106184561	106184619	9,13,9	3,1,2	10,19,8	0,6,1	173	149	1	1.0	0.721,0.918,0.795	1.0,0.732,0.873	-0.057
ENSMUSG00000022564	Grina	15	+	76248448	76248900	76248448	76248649	76248977	76249121	1696,1797,2030	0,1,0	1925,2534,2918	0,0,7	400	149	1	1.0	1.0,0.999,1.0	1.0,1.0,0.994	0.002
ENSMUSG00000020923	Ubtf	11	-	102307078	102307150	102307082	102307150	102306855	102306999	158,160,212	0,0,0	140,164,245	0,0,1	153	149	1	1.0	1.0,1.0,1.0	1.0,1.0,0.996	0.001
ENSMUSG00000078652	Psme3	11	+	101319455	101319592	101319455	101319504	101319911	101320024	0,3,3	228,271,276	1,3,2	188,347,297	237	149	1	1.0	0.0,0.007,0.007	0.003,0.005,0.004	0.001
ENSMUSG00000035172	Plekhh3	11	-	101164012	101164471	101164037	101164471	101163505	101163697	5,20,2	1,3,0	6,6,7	0,1,0	174	149	1	1.0	0.811,0.851,1.0	1.0,0.837,1.0	-0.058
ENSMUSG00000035172	Plekhh3	11	-	101165050	101165187	101165059	101165187	101164658	101164791	3,4,1	4,9,1	4,4,3	0,13,4	158	149	0.487080102211	1.0	0.414,0.295,0.485	1.0,0.225,0.414	-0.148
ENSMUSG00000019302	Atp6v0a1	11	+	101027266	101029258	101027266	101027393	101030409	101030503	223,222,234	0,0,0	315,327,285	0,1,0	2014	149	1	1.0	1.0,1.0,1.0	1.0,0.96,1.0	0.013
ENSMUSG00000004040	Stat3	11	-	100893073	100893286	100893076	100893286	100889885	100889928	207,256,269	56,58,73	276,414,485	51,98,122	152	149	1	1.0	0.784,0.812,0.783	0.841,0.805,0.796	-0.021
ENSMUSG00000020918	Kat2a	11	-	100710249	100710636	100710444	100710636	100709382	100709489	12,16,7	39,54,52	9,18,16	33,86,65	344	149	1	1.0	0.118,0.114,0.055	0.106,0.083,0.096	0.001
ENSMUSG00000001552	Jup	11	-	100397620	100397749	100397635	100397749	100386172	100386388	0,0,0	3,0,0	0,1,0	2,8,5	164	149	1	1.0	0.0,NA,NA	0.0,0.102,0.0	-0.034
ENSMUSG00000037935	Smarce1	11	-	99224720	99225142	99225037	99225142	99220654	99220735	9,6,8	102,140,178	13,9,18	148,143,206	466	149	1	1.0	0.027,0.014,0.014	0.027,0.02,0.027	-0.006
ENSMUSG00000001441	Npepps	11	-	97248201	97248323	97248231	97248323	97244427	97244535	122,183,149	0,0,0	146,258,289	0,2,0	179	149	1	1.0	1.0,1.0,1.0	1.0,0.991,1.0	0.003
ENSMUSG00000078700	D030028A08Rik	11	+	96959553	96960281	96959553	96959615	96960860	96960996	14,7,4	0,1,0	11,15,9	0,1,0	815	149	1	1.0	1.0,0.561,1.0	1.0,0.733,1.0	-0.057
ENSMUSG00000018669	Cdk5rap3	11	-	96916050	96916196	96916150	96916196	96913664	96913796	10,0,0	40,40,44	0,7,5	23,35,50	249	149	1	1.0	0.13,0.0,0.0	0.0,0.107,0.056	-0.011
ENSMUSG00000018669	Cdk5rap3	11	-	96916050	96916196	96916150	96916196	96913664	96913877	10,0,0	0,0,0	0,4,7	0,1,0	249	149	1	1.0	1.0,NA,NA	NA,0.705,1.0	0.147
ENSMUSG00000021282	Eif5	12	+	111539800	111539911	111539800	111539882	111540129	111540302	3,6,4	272,334,288	5,3,7	285,427,390	178	149	1	1.0	0.009,0.015,0.011	0.014,0.006,0.015	0.0
ENSMUSG00000034156	Tspoap1	11	+	87781301	87781370	87781301	87781334	87781489	87781593	0,0,0	0,4,0	1,2,0	1,0,2	185	149	1	1.0	NA,0.0,NA	0.446,1.0,0.0	-0.482
ENSMUSG00000000804	Usp32	11	-	85036479	85036639	85036521	85036639	85032068	85032223	10,21,16	13,20,8	10,19,38	12,16,21	191	149	1	1.0	0.375,0.45,0.609	0.394,0.481,0.585	-0.009
ENSMUSG00000083161	Gm11427	11	+	83225533	83225846	83225533	83225685	83241534	83241751	653,789,834	8,11,12	789,968,1006	15,14,15	310	149	1	1.0	0.975,0.972,0.971	0.962,0.971,0.97	0.005
ENSMUSG00000057181	5730455P16Rik	11	-	80377753	80378034	80377841	80378034	80376802	80376883	0,3,7	23,24,20	2,2,12	15,31,33	237	149	1	1.0	0.0,0.073,0.18	0.077,0.039,0.186	-0.016
ENSMUSG00000022436	Sh3bp1	15	+	78910007	78910099	78910007	78910093	78911929	78912051	4,7,6	0,1,0	5,13,11	0,0,3	155	149	1	1.0	1.0,0.871,1.0	1.0,1.0,0.779	0.031
ENSMUSG00000017550	Atad5	11	+	80112748	80112837	80112748	80112828	80113074	80113214	1,1,1	1,0,0	0,0,2	0,2,4	158	149	1	1.0	0.485,1.0,1.0	NA,0.0,0.32	0.668
ENSMUSG00000064043	Trerf1	17	+	47319351	47319678	47319351	47319618	47323277	47323662	1,12,1	0,0,0	2,3,7	0,1,4	209	149	0.185687522746	1.0	1.0,1.0,1.0	1.0,0.681,0.555	0.255
ENSMUSG00000010277	2610507B11Rik	11	+	78261751	78262309	78261751	78261917	78262698	78262828	7,4,8	108,94,89	1,6,5	74,139,101	541	149	1	1.0	0.018,0.012,0.024	0.004,0.012,0.013	0.008
ENSMUSG00000011877	Git1	11	+	77503355	77504018	77503355	77503428	77504371	77504483	95,87,159	0,0,1	99,132,184	0,0,0	739	149	1	1.0	1.0,1.0,0.97	1.0,1.0,1.0	-0.01
ENSMUSG00000020849	Ywhae	11	+	75755573	75755680	75755573	75755652	75756816	75757116	1656,2030,2063	3,8,17	1660,2830,2874	7,9,23	177	149	1	1.0	0.998,0.995,0.99	0.995,0.996,0.991	0.0
ENSMUSG00000038351	Sgsm2	11	-	74868576	74868738	74868641	74868738	74868223	74868291	3,4,4	1,0,0	4,2,8	0,0,0	214	149	1	1.0	0.676,1.0,1.0	1.0,1.0,1.0	-0.108
ENSMUSG00000055670	Zzef1	11	+	72915216	72915360	72915216	72915315	72916418	72916587	49,54,44	0,2,0	71,74,54	0,0,0	194	149	1	1.0	1.0,0.954,1.0	1.0,1.0,1.0	-0.015
ENSMUSG00000020790	Ankfy1	11	+	72739988	72740106	72739988	72740057	72740401	72740601	6,25,13	106,163,141	14,16,11	176,220,210	198	149	1	1.0	0.041,0.103,0.065	0.056,0.052,0.038	0.021
ENSMUSG00000040599	Mis12	11	+	71019610	71020189	71019610	71019723	71024549	71024711	128,209,196	1,1,4	164,210,234	6,10,4	615	149	0.292037302501	1.0	0.969,0.981,0.922	0.869,0.836,0.934	0.078
ENSMUSG00000020821	Kif1c	11	+	70725103	70725212	70725103	70725176	70725887	70726502	18,22,18	438,420,484	5,17,13	339,499,611	185	149	1	1.0	0.032,0.04,0.029	0.012,0.027,0.017	0.015
ENSMUSG00000057054	Inca1	11	-	70699919	70700155	70700057	70700155	70695863	70695948	0,0,0	1,0,0	1,0,1	0,0,0	287	149	1	1.0	0.0,NA,NA	1.0,NA,1.0	-1.0
ENSMUSG00000057054	Inca1	11	-	70699948	70700155	70700057	70700155	70695863	70695948	0,0,0	1,0,0	0,0,1	0,0,0	258	149	1	1.0	0.0,NA,NA	NA,NA,1.0	-1.0
ENSMUSG00000057054	Inca1	11	-	70699987	70700155	70700057	70700155	70695863	70695948	0,0,0	1,0,0	0,0,1	0,0,0	219	149	1	1.0	0.0,NA,NA	NA,NA,1.0	-1.0
ENSMUSG00000040746	Rnf167	11	+	70649220	70649346	70649220	70649294	70649444	70649532	47,65,80	2,0,0	58,61,88	0,0,4	201	149	1	1.0	0.946,1.0,1.0	1.0,1.0,0.942	0.001
ENSMUSG00000018920	Cxcl16	11	-	70458744	70459167	70459028	70459167	70458075	70458145	285,268,229	4,0,4	275,307,425	3,0,1	433	149	1	1.0	0.961,1.0,0.952	0.969,1.0,0.993	-0.016
ENSMUSG00000018923	Med11	11	+	70451918	70452093	70451918	70452063	70452207	70452338	3,5,0	132,150,151	2,3,1	108,206,219	179	149	1	1.0	0.019,0.027,0.0	0.015,0.012,0.004	0.005
ENSMUSG00000060216	Arrb2	11	+	70437943	70438391	70437943	70438028	70438647	70438785	933,979,1118	0,0,1	802,1040,1167	0,2,0	512	149	1	1.0	1.0,1.0,0.997	1.0,0.993,1.0	0.001
ENSMUSG00000020831	0610010K14Rik	11	-	70235996	70236211	70236023	70236211	70235205	70235468	6,16,13	63,61,94	6,18,22	61,66,74	176	149	1	1.0	0.075,0.182,0.105	0.077,0.188,0.201	-0.035
ENSMUSG00000020831	0610010K14Rik	11	-	70235996	70236211	70236023	70236211	70235207	70235464	2,4,9	17,6,7	6,8,10	6,6,8	176	149	0.150436084637	1.0	0.091,0.361,0.521	0.458,0.53,0.514	-0.176
ENSMUSG00000020886	Dlg4	11	+	70026922	70027087	70026922	70026988	70030398	70030452	0,1,2	16,23,30	2,0,0	27,29,30	248	149	1	1.0	0.0,0.025,0.039	0.043,0.0,0.0	0.007
ENSMUSG00000078812	Eif5a	11	-	69921023	69921064	69921041	69921064	69919150	69919336	2,5,9	0,0,0	5,8,6	1,1,0	167	149	1	1.0	1.0,1.0,1.0	0.817,0.877,1.0	0.102
ENSMUSG00000059796	Eif4a1	11	-	69668195	69668548	69668404	69668548	69668021	69668111	2883,3281,3511	0,0,0	3145,4216,4731	0,1,0	358	149	1	1.0	1.0,1.0,1.0	1.0,0.999,1.0	0.0
ENSMUSG00000046207	Pik3r6	11	+	68534192	68534283	68534192	68534271	68536103	68536226	124,160,102	12,30,4	104,169,218	22,15,15	161	149	1	1.0	0.905,0.832,0.959	0.814,0.912,0.931	0.013
ENSMUSG00000023007	Prpf40b	15	+	99315479	99315581	99315479	99315569	99315722	99315900	2,1,4	8,11,15	0,2,0	6,14,17	161	149	0.296624700113	1.0	0.188,0.078,0.198	0.0,0.117,0.0	0.116
ENSMUSG00000020910	Adprm	11	-	67041392	67042107	67041480	67042107	67040218	67040335	7,4,8	35,56,58	9,21,10	47,90,85	237	149	1	1.0	0.112,0.043,0.08	0.107,0.128,0.069	-0.023
ENSMUSG00000022974	Paxbp1	16	-	91030415	91030556	91030432	91030556	91027229	91027329	59,80,69	20,18,24	64,91,116	17,19,29	166	149	1	1.0	0.726,0.8,0.721	0.772,0.811,0.782	-0.039
ENSMUSG00000018501	Ncor1	11	-	62349352	62349493	62349394	62349493	62345234	62345318	87,88,100	0,1,2	70,61,91	2,0,0	191	149	1	1.0	1.0,0.986,0.975	0.965,1.0,1.0	-0.001
ENSMUSG00000018501	Ncor1	11	-	62354370	62354472	62354382	62354472	62353233	62353334	57,86,76	3,9,11	52,60,77	2,10,6	161	149	1	1.0	0.946,0.898,0.865	0.96,0.847,0.922	-0.007
ENSMUSG00000018501	Ncor1	11	-	62378496	62378654	62378514	62378654	62376634	62376761	38,26,37	33,43,29	34,22,26	18,50,28	167	149	1	1.0	0.507,0.35,0.532	0.628,0.282,0.453	0.009
ENSMUSG00000021483	Cdk20	13	+	64436492	64436614	64436492	64436603	64436765	64436828	13,23,53	1,0,0	14,23,33	0,0,0	160	149	1	1.0	0.924,1.0,1.0	1.0,1.0,1.0	-0.025
ENSMUSG00000021483	Cdk20	13	+	64436765	64436846	64436765	64436828	64437388	64437512	1,0,0	20,29,56	2,0,0	13,40,27	167	149	1	1.0	0.043,0.0,0.0	0.121,0.0,0.0	-0.026
ENSMUSG00000020538	Srebf1	11	-	60206172	60206310	60206187	60206310	60205855	60206077	58,46,81	3,7,0	76,94,119	1,1,2	164	149	1	1.0	0.946,0.857,1.0	0.986,0.988,0.982	-0.051
ENSMUSG00000005417	Mprip	11	+	59737071	59737582	59737071	59737228	59741119	59741261	101,73,83	36,43,35	91,82,167	37,76,77	503	149	0.934498170772	1.0	0.454,0.335,0.413	0.421,0.242,0.391	0.049
ENSMUSG00000020472	Zkscan17	11	-	59503383	59503810	59503676	59503810	59502919	59503100	114,92,47	0,0,0	54,121,123	3,2,0	442	149	1	1.0	1.0,1.0,1.0	0.859,0.953,1.0	0.063
ENSMUSG00000020514	Mrpl22	11	+	58171793	58172021	58171793	58171842	58173032	58173150	11,9,23	97,101,86	29,17,6	70,162,160	328	149	1	1.0	0.049,0.039,0.108	0.158,0.046,0.017	-0.008
ENSMUSG00000035762	Tmem161b	13	+	84283984	84284185	84283984	84284125	84286684	84286798	10,11,9	30,25,27	6,8,13	18,41,25	209	149	1	1.0	0.192,0.239,0.192	0.192,0.122,0.27	0.013
ENSMUSG00000032745	Gpbp1	13	-	111453023	111453423	111453372	111453423	111448932	111448999	240,285,268	13,7,14	272,403,396	18,11,16	498	149	1	1.0	0.847,0.924,0.851	0.819,0.916,0.881	0.002
ENSMUSG00000049321	Zfp2	11	-	50910705	50910876	50910749	50910876	50910435	50910525	0,0,0	1,0,0	1,0,0	0,0,0	193	149	1	1.0	0.0,NA,NA	1.0,NA,NA	-1.0
ENSMUSG00000020362	Cnot6	11	-	49685247	49685352	49685262	49685352	49685086	49685155	5,36,24	40,65,39	13,22,10	30,47,74	164	149	0.949121492652	1.0	0.102,0.335,0.359	0.282,0.298,0.109	0.036
ENSMUSG00000057098	Ebf1	11	+	44883813	44883955	44883813	44883931	44907903	44908037	0,2,2	0,0,1	0,1,0	0,0,0	173	149	1	1.0	NA,1.0,0.633	NA,1.0,NA	-0.183
ENSMUSG00000057098	Ebf1	11	+	44883813	44883955	44883813	44883931	44907906	44908037	0,0,1	0,0,0	0,2,1	0,0,1	173	149	1	1.0	NA,NA,1.0	NA,1.0,0.463	0.268
ENSMUSG00000040767	Snrnp25	11	+	32206959	32207050	32206959	32207043	32207556	32207662	81,108,113	1,0,0	81,166,130	0,0,0	156	149	1	1.0	0.987,1.0,1.0	1.0,1.0,1.0	-0.004
ENSMUSG00000020463	Ppp4r3b	11	+	29209316	29209486	29209316	29209434	29211115	29211255	38,77,67	0,0,0	75,95,78	0,0,3	201	149	1	1.0	1.0,1.0,1.0	1.0,1.0,0.951	0.016
ENSMUSG00000022940	Pigp	16	-	94370740	94371015	94370894	94371015	94370088	94370192	0,1,1	0,2,0	0,0,1	1,0,1	303	149	1	1.0	NA,0.197,1.0	0.0,NA,0.33	0.433
ENSMUSG00000020290	Xpo1	11	+	23267661	23268690	23267661	23267763	23268848	23268912	124,125,82	0,1,4	73,99,92	0,0,8	1076	149	1	1.0	1.0,0.945,0.739	1.0,1.0,0.614	0.023
ENSMUSG00000020290	Xpo1	11	+	23267661	23268690	23267661	23267763	23271132	23271205	113,120,82	159,211,111	67,93,84	50,103,123	1076	149	1	1.0	0.09,0.073,0.093	0.157,0.111,0.086	-0.033
ENSMUSG00000078974	Sec61g	11	-	16508078	16508484	16508103	16508484	16506372	16506472	22,16,30	257,268,321	19,16,42	297,382,475	174	149	1	1.0	0.068,0.049,0.074	0.052,0.035,0.07	0.011
ENSMUSG00000021477	Ctsl	13	-	64368111	64368238	64368115	64368238	64367859	64368006	0,0,0	4728,5959,7048	0,0,2	4810,7970,9652	153	149	1	1.0	0.0,0.0,0.0	0.0,0.0,0.0	0.0
ENSMUSG00000034175	Rhbdd3	11	+	5105180	5105347	5105180	5105313	5105432	5105717	43,37,30	0,0,7	37,42,38	1,0,9	183	149	1	1.0	1.0,1.0,0.777	0.968,1.0,0.775	0.011
ENSMUSG00000020451	Limk2	11	-	3357971	3358298	3358109	3358298	3355810	3355916	2,1,0	30,24,34	2,5,6	9,29,30	287	149	0.60611820404	1.0	0.033,0.021,0.0	0.103,0.082,0.094	-0.075
ENSMUSG00000020454	Eif4enif1	11	+	3229868	3230101	3229868	3230065	3233987	3234059	42,37,47	1,0,0	29,53,54	0,0,0	185	149	1	1.0	0.971,1.0,1.0	1.0,1.0,1.0	-0.01
ENSMUSG00000023764	Sfi1	11	-	3188877	3189056	3188940	3189056	3187239	3187410	0,2,0	9,9,1	0,0,0	16,2,5	212	149	1	1.0	0.0,0.135,0.0	0.0,0.0,0.0	0.045
ENSMUSG00000025786	Zdhhc3	9	-	123100258	123100592	123100262	123100592	123084213	123084310	0,0,0	7,1,8	0,1,0	5,4,3	153	149	1	1.0	0.0,0.0,0.0	0.0,0.196,0.0	-0.065
ENSMUSG00000025786	Zdhhc3	9	-	123100258	123100592	123100262	123100592	123089031	123089156	3,3,5	106,138,131	2,5,6	115,145,165	153	149	1	1.0	0.027,0.021,0.036	0.017,0.032,0.034	0.0
ENSMUSG00000037949	Ano10	9	-	122271109	122271333	122271198	122271333	122263669	122263789	1,0,0	48,62,74	0,0,0	49,85,74	238	149	1	1.0	0.013,0.0,0.0	0.0,0.0,0.0	0.004
ENSMUSG00000025188	Hps1	19	-	42756257	42757906	42757792	42757906	42755195	42755796	77,85,77	0,0,0	77,107,132	1,0,0	1684	149	1	1.0	1.0,1.0,1.0	0.872,1.0,1.0	0.043
ENSMUSG00000025188	Hps1	19	-	42766685	42766833	42766709	42766833	42766129	42766216	25,16,23	30,29,38	15,19,20	27,46,59	173	149	0.331909716362	1.0	0.418,0.322,0.343	0.324,0.262,0.226	0.09
ENSMUSG00000044791	Setd2	9	+	110561115	110561248	110561115	110561239	110562936	110563014	4,0,0	52,86,62	2,0,4	51,90,75	158	149	1	1.0	0.068,0.0,0.0	0.036,0.0,0.048	-0.005
ENSMUSG00000032480	Dhx30	9	-	110084728	110084868	110084780	110084868	110084320	110084646	100,90,99	0,0,0	114,130,139	0,3,0	201	149	1	1.0	1.0,1.0,1.0	1.0,0.97,1.0	0.01
ENSMUSG00000032480	Dhx30	9	-	110085684	110086031	110085949	110086031	110085411	110085571	116,120,117	0,0,0	125,160,160	0,0,1	414	149	1	1.0	1.0,1.0,1.0	1.0,1.0,0.983	0.006
ENSMUSG00000032480	Dhx30	9	-	110115035	110115582	110115490	110115582	110109025	110109121	3,4,1	1,0,0	7,0,8	0,0,0	604	149	1	1.0	0.425,1.0,1.0	1.0,NA,1.0	-0.192
ENSMUSG00000032480	Dhx30	9	-	110115035	110115582	110115490	110115582	110112970	110113090	27,28,29	0,3,2	24,17,33	0,6,4	604	149	0.339604427091	1.0	1.0,0.697,0.782	1.0,0.411,0.671	0.132
ENSMUSG00000023259	Slc26a6	9	+	108856940	108857105	108856940	108857050	108857191	108857344	16,23,18	0,2,1	16,17,24	1,1,2	204	149	1	1.0	1.0,0.894,0.929	0.921,0.925,0.898	0.026
ENSMUSG00000022961	Son	16	+	91671348	91674141	91671348	91671465	91674694	91674774	1003,874,726	27,8,20	1422,1199,1524	14,23,24	2825	149	0.822243496568	1.0	0.662,0.852,0.657	0.843,0.733,0.77	-0.058
ENSMUSG00000032604	Qars	9	+	108508876	108509004	108508876	108508986	108509148	108509224	0,1,1	182,199,198	0,0,0	144,261,237	167	149	1	1.0	0.0,0.004,0.004	0.0,0.0,0.0	0.003
ENSMUSG00000032604	Qars	9	+	108514745	108514873	108514745	108514844	108514966	108515033	223,337,279	0,0,1	220,291,328	0,1,2	178	149	1	1.0	1.0,1.0,0.996	1.0,0.996,0.993	0.002
ENSMUSG00000006676	Usp19	9	+	108494626	108494698	108494626	108494687	108494811	108494927	164,217,211	0,4,6	168,290,279	2,7,0	160	149	1	1.0	1.0,0.981,0.97	0.987,0.975,1.0	-0.004
ENSMUSG00000052911	Lamb2	9	+	108480057	108480184	108480057	108480143	108480277	108480450	0,0,0	2,12,2	0,1,0	8,11,9	190	149	1	1.0	0.0,0.0,0.0	0.0,0.067,0.0	-0.022
ENSMUSG00000079334	Nat6	9	+	107579099	107580935	107579099	107579385	107582816	107583519	96,111,108	0,0,0	101,159,116	0,0,2	1699	149	1	1.0	1.0,1.0,1.0	1.0,1.0,0.836	0.055
ENSMUSG00000032577	Mapkapk3	9	-	107262422	107263764	107263624	107263764	107261877	107261957	84,145,111	3,8,8	95,127,169	3,6,7	1351	149	0.859559398413	1.0	0.755,0.667,0.605	0.777,0.7,0.727	-0.059
ENSMUSG00000040813	Tex264	9	-	106684928	106684995	106684946	106684995	106673516	106673738	29,36,31	0,0,0	11,40,43	0,1,0	167	149	1	1.0	1.0,1.0,1.0	1.0,0.973,1.0	0.009
ENSMUSG00000040813	Tex264	9	-	106684928	106684995	106684946	106684995	106681867	106682163	233,243,219	5,10,11	168,265,312	12,17,9	167	149	1	1.0	0.977,0.956,0.947	0.926,0.933,0.969	0.017
ENSMUSG00000041506	Rrp9	9	+	106481759	106482031	106481759	106481886	106482911	106483036	4,3,1	64,72,58	8,6,2	75,82,94	294	149	1	1.0	0.031,0.021,0.009	0.051,0.036,0.011	-0.012
ENSMUSG00000042210	Abhd14a	9	-	106443805	106443942	106443826	106443942	106440620	106440856	0,0,2	3,0,8	0,2,0	7,0,12	170	149	1	1.0	0.0,NA,0.18	0.0,1.0,0.0	-0.243
ENSMUSG00000032786	Alas1	9	-	106237968	106238239	106238074	106238239	106236439	106236708	48,59,40	2866,3652,3543	37,54,51	2150,3596,3806	255	149	1	1.0	0.01,0.009,0.007	0.01,0.009,0.008	-0.0
ENSMUSG00000032786	Alas1	9	-	106241115	106241785	106241635	106241785	106239531	106239716	3781,4820,4607	22,17,26	2902,4859,4979	17,31,21	669	149	1	1.0	0.975,0.984,0.975	0.974,0.972,0.981	0.002
ENSMUSG00000032570	Atp2c1	9	-	105451792	105451879	105451803	105451879	105448821	105448888	1,1,0	177,184,196	6,0,0	151,229,202	160	149	1	1.0	0.005,0.005,0.0	0.036,0.0,0.0	-0.009
ENSMUSG00000033220	Rac2	15	-	78570677	78570803	78570731	78570803	78565913	78566031	18,25,17	2294,2855,2798	35,47,38	2676,3581,3756	203	149	1	1.0	0.006,0.006,0.004	0.01,0.01,0.007	-0.004
ENSMUSG00000032456	Nmnat3	9	+	98296603	98296980	98296603	98296732	98354018	98355757	16,23,30	1,5,1	8,24,34	1,6,4	397	149	0.501440948659	1.0	0.857,0.633,0.918	0.75,0.6,0.761	0.099
ENSMUSG00000032423	Syncrip	9	-	88477073	88477187	88477099	88477187	88476788	88476965	274,289,296	0,0,4	304,418,468	0,0,2	175	149	1	1.0	1.0,1.0,0.984	1.0,1.0,0.995	-0.004
ENSMUSG00000024050	Wiz	17	-	32381055	32381156	32381083	32381156	32378839	32379118	0,0,0	1,0,0	1,0,0	0,7,1	177	149	1	1.0	0.0,NA,NA	1.0,0.0,0.0	-0.333
ENSMUSG00000066456	Hmgn3	9	-	83110992	83111106	83111033	83111106	83109947	83110429	35,26,27	25,28,53	40,65,70	53,79,66	190	149	1	1.0	0.523,0.421,0.285	0.372,0.392,0.454	0.004
ENSMUSG00000032192	Gnb5	9	+	75334168	75334360	75334168	75334301	75335650	75335794	0,0,0	10,11,14	0,0,6	6,15,9	208	149	1	1.0	0.0,0.0,0.0	0.0,0.0,0.323	-0.108
ENSMUSG00000034858	Fam214a	9	+	75023584	75023746	75023584	75023653	75025650	75025847	1,0,0	6,0,5	1,0,3	1,3,0	242	149	1	1.0	0.093,NA,0.0	0.381,0.0,1.0	-0.414
ENSMUSG00000075595	Zfp652	11	+	95748999	95750147	95748999	95749607	95752874	95753022	66,71,80	7,8,14	65,112,106	3,9,10	689	149	0.294928684172	1.0	0.671,0.657,0.553	0.824,0.729,0.696	-0.123
ENSMUSG00000090626	Tex9	9	-	72479923	72480775	72480596	72480775	72478339	72478422	0,0,0	1,0,1	2,1,1	0,0,2	822	149	1	1.0	0.0,NA,0.0	1.0,1.0,0.083	-0.694
ENSMUSG00000032228	Tcf12	9	-	71868071	71870147	71870073	71870147	71858839	71858954	50,41,51	0,0,0	47,69,63	1,0,0	2151	149	1	1.0	1.0,1.0,1.0	0.765,1.0,1.0	0.078
ENSMUSG00000033543	Gtf2a2	9	+	70012570	70012952	70012570	70012661	70015291	70015410	16,5,15	66,77,81	15,15,24	62,82,115	440	149	1	1.0	0.076,0.022,0.059	0.076,0.058,0.066	-0.014
ENSMUSG00000033543	Gtf2a2	9	+	70016818	70017191	70016818	70016923	70018679	70018818	31,44,32	6,0,0	31,32,42	4,5,2	417	149	0.401720651173	1.0	0.649,1.0,1.0	0.735,0.696,0.882	0.112
ENSMUSG00000033543	Gtf2a2	9	+	70016818	70017191	70016818	70016923	70019388	70019515	38,67,41	67,65,49	40,51,65	49,97,90	417	149	1	1.0	0.169,0.269,0.23	0.226,0.158,0.205	0.026
ENSMUSG00000049659	Aftph	11	-	20696750	20698373	20698312	20698373	20692464	20692588	215,227,206	283,284,324	331,365,418	433,568,630	1711	149	1	1.0	0.062,0.065,0.052	0.062,0.053,0.055	0.003
ENSMUSG00000022864	D16Ertd472e	16	-	78576190	78576657	78576390	78576657	78575920	78576054	44,44,41	12,23,13	49,50,58	24,29,32	349	149	0.441291499492	1.0	0.61,0.45,0.574	0.466,0.424,0.436	0.103
ENSMUSG00000022864	D16Ertd472e	16	-	78576190	78576657	78576423	78576657	78575920	78576054	52,50,45	24,26,8	54,64,59	29,22,26	382	149	1	1.0	0.458,0.429,0.687	0.421,0.532,0.47	0.05
ENSMUSG00000022864	D16Ertd472e	16	-	78576390	78576657	78576423	78576657	78575920	78576054	20,29,17	24,26,8	29,43,33	29,22,26	182	149	1	1.0	0.406,0.477,0.635	0.45,0.615,0.51	-0.019
ENSMUSG00000052698	Tln2	9	-	67227062	67227290	67227107	67227290	67223975	67224101	0,0,0	0,0,1	0,1,0	2,12,3	194	149	1	1.0	NA,NA,0.0	0.0,0.06,0.0	-0.02
ENSMUSG00000032376	Usp3	9	-	66520272	66520727	66520608	66520727	66520096	66520164	98,112,135	0,0,1	125,121,153	0,0,0	485	149	1	1.0	1.0,1.0,0.976	1.0,1.0,1.0	-0.008
ENSMUSG00000021629	Slc30a5	13	-	100813297	100813506	100813464	100813506	100812647	100812805	175,210,200	5,6,0	134,231,206	4,0,4	316	149	1	1.0	0.943,0.943,1.0	0.94,1.0,0.96	-0.005
ENSMUSG00000034485	Uaca	9	+	60854315	60854503	60854315	60854497	60856197	60856235	0,2,14	4,3,1	3,3,12	3,2,9	155	149	0.87589234157	1.0	0.0,0.391,0.931	0.49,0.59,0.562	-0.107
ENSMUSG00000025237	Parp6	9	+	59623917	59624433	59623917	59624012	59624663	59624754	34,56,33	0,0,0	32,48,38	0,0,1	570	149	1	1.0	1.0,1.0,1.0	1.0,1.0,0.909	0.03
ENSMUSG00000025237	Parp6	9	+	59630618	59630829	59630618	59630769	59631339	59631393	40,57,82	4,5,3	39,43,56	5,3,16	209	149	0.241387963142	1.0	0.877,0.89,0.951	0.848,0.911,0.714	0.082
ENSMUSG00000025237	Parp6	9	+	59641023	59641810	59641023	59641096	59648829	59648909	5,19,2	15,21,16	11,8,9	10,13,21	863	149	1	1.0	0.054,0.135,0.021	0.16,0.096,0.069	-0.038
ENSMUSG00000025236	Adpgk	9	+	59310227	59313236	59310227	59310348	59313752	59313851	273,285,231	0,0,5	246,297,323	0,0,5	3037	149	1	1.0	1.0,1.0,0.694	1.0,1.0,0.76	-0.022
ENSMUSG00000032336	Nptn	9	+	58643528	58643802	58643528	58643684	58650496	58650518	1064,1276,1255	37,33,34	1233,1785,2023	34,50,49	267	149	1	1.0	0.941,0.956,0.954	0.953,0.952,0.958	-0.004
ENSMUSG00000032336	Nptn	9	+	58651257	58651332	58651257	58651318	58651858	58652878	783,851,934	0,0,0	965,1223,1455	0,1,0	163	149	1	1.0	1.0,1.0,1.0	1.0,0.999,1.0	0.0
ENSMUSG00000035597	Prpf39	12	+	65043231	65043877	65043231	65043357	65044005	65044124	67,65,72	10,7,16	94,84,80	13,13,13	669	149	1	1.0	0.599,0.674,0.501	0.617,0.59,0.578	-0.004
ENSMUSG00000055720	Ubl7	9	+	57912637	57912931	57912637	57912850	57914553	57914673	1,0,0	149,160,172	2,2,3	168,248,264	230	149	1	1.0	0.004,0.0,0.0	0.008,0.005,0.007	-0.005
ENSMUSG00000032316	Clk3	9	-	57758283	57761040	57758626	57761040	57755251	57755368	116,176,113	0,0,0	173,204,236	0,4,0	492	149	1	1.0	1.0,1.0,1.0	1.0,0.939,1.0	0.02
ENSMUSG00000032316	Clk3	9	-	57758283	57761040	57760823	57761040	57755251	57755368	223,285,238	0,0,0	316,340,382	0,1,14	2689	149	0.100857047056	1.0	1.0,1.0,1.0	1.0,0.95,0.602	0.149
ENSMUSG00000032316	Clk3	9	-	57758626	57761040	57760823	57761040	57755251	57755368	110,109,125	0,0,0	143,140,146	0,1,14	2346	149	0.0695866891472	1.0	1.0,1.0,1.0	1.0,0.899,0.398	0.234
ENSMUSG00000032316	Clk3	9	-	57758626	57761040	57760823	57761040	57758283	57758350	192,233,209	21,26,2	252,295,290	19,11,15	2346	149	1	1.0	0.367,0.363,0.869	0.457,0.63,0.551	-0.013
ENSMUSG00000000088	Cox5a	9	+	57528955	57530362	57528955	57529072	57531668	57531792	1114,1405,1443	0,0,0	1255,1975,1864	0,1,0	1439	149	1	1.0	1.0,1.0,1.0	1.0,0.995,1.0	0.002
ENSMUSG00000032295	Man2c1	9	+	57131158	57131281	57131158	57131258	57131531	57131655	117,93,86	0,0,1	73,98,135	3,0,0	172	149	1	1.0	1.0,1.0,0.987	0.955,1.0,1.0	0.011
ENSMUSG00000032295	Man2c1	9	+	57131158	57131285	57131158	57131258	57131531	57131655	32,18,20	0,0,1	22,14,33	3,0,0	176	149	1	1.0	1.0,1.0,0.944	0.861,1.0,1.0	0.028
ENSMUSG00000032295	Man2c1	9	+	57131158	57131285	57131158	57131281	57131531	57131655	0,0,0	85,75,66	3,0,2	54,84,104	153	149	1	1.0	0.0,0.0,0.0	0.051,0.0,0.018	-0.023
ENSMUSG00000042557	Sin3a	9	+	57118069	57118171	57118069	57118162	57119092	57119187	8,1,2	57,52,41	7,2,13	37,54,49	158	149	0.558905145741	1.0	0.117,0.018,0.044	0.151,0.034,0.2	-0.069
ENSMUSG00000032322	Pstpip1	9	+	56123747	56124673	56123747	56123793	56125123	56125222	732,858,839	0,0,4	491,669,708	0,1,3	1029	149	1	1.0	1.0,1.0,0.968	1.0,0.99,0.972	0.002
ENSMUSG00000034007	Scaper	9	-	55864385	55864604	55864403	55864604	55859747	55859918	3,0,2	5,13,8	3,0,1	9,5,2	167	149	1	1.0	0.349,0.0,0.182	0.229,0.0,0.308	-0.002
ENSMUSG00000032030	Cul5	9	-	53642517	53642826	53642680	53642826	53634971	53635065	28,26,22	0,0,2	33,36,38	0,1,1	312	149	1	1.0	1.0,1.0,0.84	1.0,0.945,0.948	-0.018
ENSMUSG00000037971	1110032A03Rik	9	-	50764695	50764926	50764764	50764926	50764223	50764290	29,26,16	1,0,4	14,29,42	0,2,0	218	149	1	1.0	0.952,1.0,0.732	1.0,0.908,1.0	-0.075
ENSMUSG00000032264	Zw10	9	+	49069573	49069982	49069573	49069812	49071581	49071653	1,0,0	35,56,48	1,0,5	39,65,50	319	149	1	1.0	0.013,0.0,0.0	0.012,0.0,0.045	-0.015
ENSMUSG00000034908	Sidt2	9	-	45945143	45945359	45945285	45945359	45944362	45944486	0,3,1	0,0,1	3,4,5	0,0,0	291	149	1	1.0	NA,1.0,0.339	1.0,1.0,1.0	-0.331
ENSMUSG00000042790	Rnf214	9	-	45899745	45900256	45900210	45900256	45898431	45898491	86,135,108	8,3,14	131,168,206	4,3,11	614	149	0.281927961505	1.0	0.723,0.916,0.652	0.888,0.931,0.82	-0.116
ENSMUSG00000042790	Rnf214	9	-	45904769	45904919	45904805	45904919	45898431	45898491	0,1,2	3,5,3	0,0,3	11,10,19	185	149	1	1.0	0.0,0.139,0.349	0.0,0.0,0.113	0.125
ENSMUSG00000042790	Rnf214	9	-	45904769	45904919	45904805	45904919	45899745	45900256	1,0,3	19,37,36	1,0,7	28,25,68	185	149	1	1.0	0.041,0.0,0.063	0.028,0.0,0.077	-0.0
ENSMUSG00000002028	Kmt2a	9	-	44817604	44817786	44817705	44817786	44816594	44816659	2,1,1	15,18,15	0,2,4	24,25,27	250	149	1	1.0	0.074,0.032,0.038	0.0,0.046,0.081	0.006
ENSMUSG00000002028	Kmt2a	9	-	44833897	44834020	44833906	44834020	44832860	44833045	0,0,0	11,6,8	0,2,7	9,8,14	158	149	0.0827562838368	1.0	0.0,0.0,0.0	0.0,0.191,0.32	-0.17
ENSMUSG00000043923	Ccdc84	9	-	44413442	44413533	44413470	44413533	44413136	44413201	8,7,15	2,22,19	6,11,26	10,18,15	177	149	1	1.0	0.771,0.211,0.399	0.336,0.34,0.593	0.037
ENSMUSG00000032115	Hyou1	9	+	44388277	44388604	44388277	44388365	44388791	44388925	146,181,130	9,0,7	114,164,226	1,4,1	388	149	1	1.0	0.862,1.0,0.877	0.978,0.94,0.989	-0.056
ENSMUSG00000034157	Cipc	12	+	86952743	86953004	86952743	86952931	86959727	86959828	6,3,1	5,6,4	2,2,1	3,8,9	222	149	0.221423641197	1.0	0.446,0.251,0.144	0.309,0.144,0.069	0.106
ENSMUSG00000059495	Arhgef12	9	-	43022810	43022872	43022814	43022872	43020604	43020783	0,1,0	25,29,19	2,0,0	24,29,45	153	149	1	1.0	0.0,0.032,0.0	0.075,0.0,0.0	-0.014
ENSMUSG00000015656	Hspa8	9	+	40801917	40802623	40801917	40802127	40802738	40802891	10258,12809,11709	0,0,0	8834,13278,14532	0,0,4	645	149	1	1.0	1.0,1.0,1.0	1.0,1.0,0.999	0.0
ENSMUSG00000025602	Zfp202	9	+	40207198	40207694	40207198	40207690	40208304	40208515	3,1,0	0,0,2	6,3,6	0,0,1	153	149	1	1.0	1.0,1.0,0.0	1.0,1.0,0.854	-0.285
ENSMUSG00000023186	Vwa5a	9	+	38738485	38738720	38738485	38738616	38741097	38741224	0,0,0	294,307,327	3,0,1	367,500,603	253	149	1	1.0	0.0,0.0,0.0	0.005,0.0,0.001	-0.002
ENSMUSG00000039219	Arid4b	13	+	14169918	14170179	14169918	14170071	14181219	14181304	21,23,16	0,1,7	26,35,36	0,6,10	257	149	0.924778540098	1.0	1.0,0.93,0.57	1.0,0.772,0.676	0.017
ENSMUSG00000020741	Cluh	11	+	74665922	74666076	74665922	74666066	74666154	74666294	42,39,49	0,0,0	45,58,57	0,0,1	159	149	1	1.0	1.0,1.0,1.0	1.0,1.0,0.982	0.006
ENSMUSG00000035443	Thyn1	9	+	27003596	27003778	27003596	27003764	27005145	27005214	145,141,182	3,8,7	133,193,196	0,9,2	163	149	1	1.0	0.978,0.942,0.96	1.0,0.951,0.989	-0.02
ENSMUSG00000073468	Sft2d1	17	+	8321799	8322140	8321799	8321835	8323276	8323335	16,5,14	314,269,334	23,7,20	285,351,467	454	149	1	1.0	0.016,0.006,0.014	0.026,0.007,0.014	-0.004
ENSMUSG00000073468	Sft2d1	17	+	8321799	8323335	8321799	8321835	8324433	8324463	449,439,499	0,0,1	439,530,703	0,0,0	1649	149	1	1.0	1.0,1.0,0.978	1.0,1.0,1.0	-0.007
ENSMUSG00000079677	Fdx1l	9	-	21073074	21073318	21073263	21073318	21068029	21068117	232,300,286	0,0,3	196,301,344	0,1,4	338	149	1	1.0	1.0,1.0,0.977	1.0,0.993,0.974	0.003
ENSMUSG00000003299	Mrpl4	9	+	21006133	21006235	21006133	21006185	21006826	21006944	0,2,0	186,212,244	1,2,2	217,269,324	199	149	1	1.0	0.0,0.007,0.0	0.003,0.006,0.005	-0.002
ENSMUSG00000003299	Mrpl4	9	+	21006826	21006944	21006826	21006856	21007263	21007477	110,111,135	0,1,0	126,153,183	0,0,0	237	149	1	1.0	1.0,0.986,1.0	1.0,1.0,1.0	-0.005
ENSMUSG00000003299	Mrpl4	9	+	21006826	21006944	21006826	21006856	21007327	21007540	112,111,134	0,1,0	130,152,183	0,3,0	237	149	1	1.0	1.0,0.986,1.0	1.0,0.97,1.0	0.005
ENSMUSG00000003299	Mrpl4	9	+	21006826	21006944	21006826	21006856	21007363	21007540	112,117,137	0,0,0	130,156,181	1,0,6	237	149	1	1.0	1.0,1.0,1.0	0.988,1.0,0.95	0.021
ENSMUSG00000003299	Mrpl4	9	+	21006826	21006944	21006826	21006856	21007433	21007540	236,268,315	5,0,0	254,335,409	0,0,3	237	149	1	1.0	0.967,1.0,1.0	1.0,1.0,0.988	-0.007
ENSMUSG00000084786	Ubl5	9	+	20645405	20645493	20645405	20645489	20645601	20645659	1,0,0	8,11,10	0,1,1	12,8,10	153	149	1	1.0	0.109,0.0,0.0	0.0,0.109,0.089	-0.03
ENSMUSG00000084786	Ubl5	9	+	20645405	20645493	20645405	20645489	20645621	20645659	2,0,1	1112,1188,1500	1,0,1	1396,1824,1846	153	149	1	1.0	0.002,0.0,0.001	0.001,0.0,0.001	0.0
ENSMUSG00000063108	Zfp26	9	-	20444258	20444985	20444893	20444985	20442179	20442265	33,60,32	2,0,4	38,46,50	2,1,4	784	149	1	1.0	0.758,1.0,0.603	0.783,0.897,0.704	-0.008
ENSMUSG00000039048	Foxred1	9	-	35209939	35210165	35209944	35210165	35209415	35209507	0,0,0	1,0,1	0,0,2	0,6,0	154	149	1	1.0	0.0,NA,0.0	NA,0.0,1.0	-0.5
ENSMUSG00000031935	Med17	9	-	15271555	15271741	15271610	15271741	15270342	15270527	4,1,1	66,39,79	1,1,3	68,84,70	204	149	1	1.0	0.042,0.018,0.009	0.011,0.009,0.03	0.006
ENSMUSG00000022359	Wdyhv1	15	+	58148333	58148441	58148333	58148433	58150605	58150656	0,2,0	32,36,44	1,5,0	44,29,33	157	149	1	1.0	0.0,0.05,0.0	0.021,0.141,0.0	-0.037
ENSMUSG00000031922	Cep57	9	-	13816816	13817003	13816886	13817003	13816054	13816132	0,0,1	49,64,57	0,0,0	41,39,42	219	149	1	1.0	0.0,0.0,0.012	0.0,0.0,0.0	0.004
ENSMUSG00000053110	Yap1	9	-	7962282	7962402	7962288	7962402	7952952	7953134	0,0,2	0,5,6	2,0,0	11,5,17	155	149	1	1.0	NA,0.0,0.243	0.149,0.0,0.0	0.072
ENSMUSG00000049723	Mmp12	9	+	7347490	7347575	7347490	7347538	7348677	7348832	72,74,71	13,23,12	75,80,66	14,10,25	186	149	1	1.0	0.816,0.72,0.826	0.811,0.865,0.679	0.002
ENSMUSG00000049723	Mmp12	9	+	7347405	7348832	7347405	7347538	7349722	7349871	17960,23868,24146	3,5,5	18509,28588,31695	3,2,6	1443	149	1	1.0	0.998,0.998,0.998	0.998,0.999,0.998	-0.0
ENSMUSG00000022561	Gpaa1	15	+	76332159	76332287	76332159	76332271	76332483	76332631	9,4,1	105,83,90	1,6,4	52,128,147	165	149	1	1.0	0.072,0.042,0.01	0.017,0.041,0.024	0.014
ENSMUSG00000034254	Agpat1	17	+	34610871	34611005	34610871	34610926	34611273	34611449	336,338,416	0,1,0	324,473,544	2,4,5	228	149	1	1.0	1.0,0.995,1.0	0.991,0.987,0.986	0.01
ENSMUSG00000022124	Fbxl3	14	-	103095192	103095541	103095336	103095541	103092303	103092426	218,230,189	5,28,8	243,220,294	6,29,22	293	149	1	1.0	0.957,0.807,0.923	0.954,0.794,0.872	0.022
ENSMUSG00000002825	Qtrt1	9	+	21417271	21417397	21417271	21417387	21418283	21418422	2,3,5	22,36,36	8,19,7	21,39,23	159	149	0.00317915474251	0.307166903455	0.079,0.072,0.115	0.263,0.313,0.222	-0.177
ENSMUSG00000040785	Ttc3	16	+	94370766	94370971	94370766	94370861	94383911	94384066	0,1,2	0,3,3	0,0,1	1,0,0	259	149	1	1.0	NA,0.161,0.277	0.0,NA,1.0	-0.281
ENSMUSG00000036138	Acaa1a	9	+	119344465	119346568	119344465	119344508	119347729	119347810	1157,1083,1012	0,0,1	1146,1316,1444	0,0,0	2209	149	1	1.0	1.0,1.0,0.986	1.0,1.0,1.0	-0.005
ENSMUSG00000022106	Rcbtb2	14	+	73154314	73154410	73154314	73154408	73154830	73154894	3,5,0	24,50,57	1,1,2	35,60,59	151	149	1	1.0	0.11,0.09,0.0	0.027,0.016,0.032	0.042
ENSMUSG00000020659	Cbll1	12	-	31494581	31494749	31494590	31494749	31492078	31492176	2,1,8	1,0,0	7,1,0	1,1,0	158	149	1	1.0	0.654,1.0,1.0	0.868,0.485,NA	0.208
ENSMUSG00000020659	Cbll1	12	-	31494581	31494749	31494590	31494749	31492078	31492179	21,34,18	9,13,6	25,33,19	12,16,8	158	149	1	1.0	0.688,0.712,0.739	0.663,0.66,0.691	0.042
ENSMUSG00000022089	Bin3	14	+	70118603	70118734	70118603	70118652	70123840	70123881	0,0,0	140,181,153	3,0,1	106,195,171	231	149	1	1.0	0.0,0.0,0.0	0.018,0.0,0.004	-0.007
ENSMUSG00000022089	Bin3	14	+	70123840	70124042	70123840	70123881	70124182	70124244	2,2,10	168,197,194	5,4,2	127,259,219	310	149	1	1.0	0.006,0.005,0.024	0.019,0.007,0.004	0.002
ENSMUSG00000022089	Bin3	14	+	70128849	70128994	70128849	70128986	70129517	70129558	3,1,0	171,133,141	0,1,0	121,196,239	157	149	1	1.0	0.016,0.007,0.0	0.0,0.005,0.0	0.006
ENSMUSG00000035845	Alg12	15	-	88814428	88814648	88814453	88814648	88806557	88806721	2,0,4	5,5,3	8,3,0	13,11,15	174	149	1	1.0	0.255,0.0,0.533	0.345,0.189,0.0	0.085
ENSMUSG00000059456	Ptk2b	14	-	66158014	66158072	66158047	66158072	66157060	66157107	11,8,16	553,608,622	3,14,35	665,942,1028	182	149	1	1.0	0.016,0.011,0.021	0.004,0.012,0.027	0.002
ENSMUSG00000097589	Dleu2	14	-	61648481	61648822	61648617	61648822	61643359	61643455	3,8,13	4,0,0	5,5,8	2,6,4	285	149	0.0191466382092	0.903454161081	0.282,1.0,1.0	0.567,0.303,0.511	0.3
ENSMUSG00000042331	Specc1	11	+	62132275	62132481	62132275	62132454	62146305	62146451	0,0,2	25,41,32	0,0,0	29,32,50	176	149	1	1.0	0.0,0.0,0.05	0.0,0.0,0.0	0.017
ENSMUSG00000047153	Khnyn	14	+	55885773	55887618	55885773	55885991	55887713	55887844	268,295,272	0,0,1	222,373,350	0,0,0	1776	149	1	1.0	1.0,1.0,0.958	1.0,1.0,1.0	-0.014
ENSMUSG00000047153	Khnyn	14	+	55893991	55894159	55893991	55894099	55894286	55894388	5,7,2	19,27,23	11,6,5	54,26,43	209	149	1	1.0	0.158,0.156,0.058	0.127,0.141,0.077	0.009
ENSMUSG00000040472	Rabggta	14	-	55719090	55719531	55719429	55719531	55718863	55718952	71,98,86	0,0,0	60,81,95	0,1,0	488	149	1	1.0	1.0,1.0,1.0	1.0,0.961,1.0	0.013
ENSMUSG00000002329	Mdp1	14	-	55659987	55660228	55660167	55660228	55659369	55659477	91,81,75	0,0,2	57,73,83	0,0,0	329	149	1	1.0	1.0,1.0,0.944	1.0,1.0,1.0	-0.019
ENSMUSG00000002320	Tm9sf1	14	-	55640966	55641588	55641269	55641588	55640384	55640570	376,476,495	0,0,0	400,547,655	0,0,6	452	149	1	1.0	1.0,1.0,1.0	1.0,1.0,0.973	0.009
ENSMUSG00000079197	Psme2	14	-	55587653	55588094	55588039	55588094	55587446	55587565	2744,2795,3058	0,0,0	3515,4524,4037	0,0,3	535	149	1	1.0	1.0,1.0,1.0	1.0,1.0,0.997	0.001
ENSMUSG00000022216	Psme1	14	+	55579770	55580041	55579770	55579833	55580113	55580159	1268,1255,1273	0,2,2	1565,1997,2301	1,3,3	357	149	1	1.0	1.0,0.996,0.996	0.998,0.996,0.997	0.0
ENSMUSG00000022216	Psme1	14	+	55580917	55580976	55580917	55580972	55581051	55581138	12,6,9	2027,2153,2259	7,17,15	2268,3497,3471	153	149	1	1.0	0.006,0.003,0.004	0.003,0.005,0.004	0.0
ENSMUSG00000040701	Ap1g2	14	-	55101070	55101522	55101394	55101522	55100650	55100777	135,118,141	2,0,0	114,156,139	0,0,0	473	149	1	1.0	0.955,1.0,1.0	1.0,1.0,1.0	-0.015
ENSMUSG00000040701	Ap1g2	14	-	55104581	55104927	55104830	55104927	55104362	55104458	45,46,48	9,1,3	59,61,72	2,8,4	398	149	1	1.0	0.652,0.945,0.857	0.917,0.741,0.871	-0.025
ENSMUSG00000022641	Bbx	16	-	50432110	50432389	50432241	50432389	50428909	50428981	12,19,20	5,10,5	9,17,27	1,12,12	280	149	1	1.0	0.561,0.503,0.68	0.827,0.43,0.545	-0.019
ENSMUSG00000038425	Poli	18	-	70524730	70525528	70525375	70525528	70523162	70523399	0,0,0	4,3,5	1,3,2	2,4,1	794	149	0.902628079121	1.0	0.0,0.0,0.0	0.086,0.123,0.273	-0.161
ENSMUSG00000060373	Hnrnpc	14	-	52081788	52081903	52081827	52081903	52081259	52081307	205,229,284	174,259,227	220,302,344	203,276,276	188	149	1	1.0	0.483,0.412,0.498	0.462,0.464,0.497	-0.01
ENSMUSG00000006289	Osgep	14	-	50917382	50917503	50917453	50917503	50917231	50917310	5,4,2	61,56,71	7,0,5	45,89,85	220	149	1	1.0	0.053,0.046,0.019	0.095,0.0,0.038	-0.005
ENSMUSG00000036023	Parp2	14	+	50814869	50814966	50814869	50814955	50815351	50815427	35,56,60	1,0,1	41,69,71	1,5,1	160	149	1	1.0	0.97,1.0,0.982	0.974,0.928,0.985	0.022
ENSMUSG00000021843	Ktn1	14	+	47734154	47734270	47734154	47734264	47736099	47736291	3,6,5	8,14,16	2,4,1	9,10,27	155	149	0.214716877167	1.0	0.265,0.292,0.231	0.176,0.278,0.034	0.1
ENSMUSG00000021843	Ktn1	14	+	47734154	47734266	47734154	47734264	47736099	47739894	0,0,1	8,14,16	2,2,0	9,10,27	151	149	1	1.0	0.0,0.0,0.058	0.18,0.165,0.0	-0.096
ENSMUSG00000050335	Lgals3	14	+	47373915	47373979	47373915	47373952	47379478	47379544	17,22,0	6,6,11	20,43,36	0,18,25	176	149	0.215144095846	1.0	0.706,0.756,0.0	1.0,0.669,0.549	-0.252
ENSMUSG00000037628	Cdkn3	14	+	46767175	46767711	46767175	46767398	46768865	46768897	0,0,4	19,31,19	2,7,4	17,21,29	462	149	1	1.0	0.0,0.0,0.064	0.037,0.097,0.043	-0.038
ENSMUSG00000034940	Synrg	11	+	83986813	83987047	83986813	83986851	83987912	83987990	40,37,49	0,0,0	40,47,53	0,1,0	345	149	1	1.0	1.0,1.0,1.0	1.0,0.953,1.0	0.016
ENSMUSG00000014496	Ankrd28	14	-	31736752	31736838	31736759	31736838	31734971	31735086	4,6,0	25,38,36	0,1,1	19,25,15	156	149	1	1.0	0.133,0.131,0.0	0.0,0.037,0.06	0.056
ENSMUSG00000038437	Mllt6	11	+	97672456	97672682	97672456	97672592	97673459	97674071	10,12,11	136,135,147	13,27,24	138,214,191	239	149	1	1.0	0.044,0.053,0.045	0.055,0.073,0.073	-0.02
ENSMUSG00000021901	Bap1	14	+	31253455	31253640	31253455	31253575	31254032	31254094	6,1,0	73,64,105	4,0,0	80,104,96	214	149	1	1.0	0.054,0.011,0.0	0.034,0.0,0.0	0.01
ENSMUSG00000042286	Stab1	14	-	31139925	31140267	31140147	31140267	31139743	31139848	609,650,640	11,6,2	587,767,723	5,9,0	371	149	1	1.0	0.957,0.978,0.992	0.979,0.972,1.0	-0.008
ENSMUSG00000042323	Pbrm1	14	+	31023066	31023179	31023066	31023170	31025497	31025650	12,0,10	3,4,0	6,15,5	0,7,6	158	149	1	1.0	0.79,0.0,1.0	1.0,0.669,0.44	-0.106
ENSMUSG00000021957	Tkt	14	+	30568163	30569139	30568163	30568357	30569955	30570112	1312,1549,1593	3,0,3	1435,1923,1956	7,4,7	931	149	1	1.0	0.986,1.0,0.988	0.97,0.987,0.978	0.013
ENSMUSG00000059183	Mtfmt	9	+	65441612	65441799	65441612	65441688	65443878	65443970	0,1,2	18,19,13	5,0,0	19,11,20	260	149	1	1.0	0.0,0.029,0.081	0.131,0.0,0.0	-0.007
ENSMUSG00000021866	Anxa11	14	+	25872511	25874031	25872511	25872898	25874209	25874784	181,234,246	0,0,0	239,332,357	0,0,1	1282	149	1	1.0	1.0,1.0,1.0	1.0,1.0,0.976	0.008
ENSMUSG00000021782	Dlg5	14	-	24164382	24164573	24164397	24164573	24164030	24164134	0,0,2	1,0,5	0,1,1	0,1,3	164	149	1	1.0	0.0,NA,0.267	NA,0.476,0.232	-0.22
ENSMUSG00000021819	Zswim8	14	+	20715951	20716083	20715951	20716062	20716221	20716401	79,106,146	2,2,4	111,148,141	0,0,16	170	149	1	1.0	0.972,0.979,0.97	1.0,1.0,0.885	0.012
ENSMUSG00000021819	Zswim8	14	+	20721170	20722053	20721170	20722029	20722142	20722319	22,15,21	109,132,134	23,25,15	147,163,170	173	149	1	1.0	0.148,0.089,0.119	0.119,0.117,0.071	0.016
ENSMUSG00000039367	Sec24c	14	+	20690703	20690874	20690703	20690725	20691265	20691362	282,339,238	0,0,0	250,427,396	2,0,0	298	149	1	1.0	1.0,1.0,1.0	0.984,1.0,1.0	0.005
ENSMUSG00000039599	Fam149b	14	+	20352703	20352839	20352703	20352837	20356354	20356497	28,39,29	0,5,4	20,32,27	4,2,8	151	149	0.658597480023	1.0	1.0,0.885,0.877	0.831,0.94,0.769	0.074
ENSMUSG00000036561	Ppp6r2	15	+	89253018	89253261	89253018	89253250	89256662	89256849	3,9,15	1,0,0	14,7,26	0,0,0	160	149	1	1.0	0.736,1.0,1.0	1.0,1.0,1.0	-0.088
ENSMUSG00000021733	Slc4a7	14	+	14739724	14739913	14739724	14739874	14745967	14746083	77,88,68	4,6,7	87,119,87	13,16,5	188	149	1	1.0	0.938,0.921,0.885	0.841,0.855,0.932	0.039
ENSMUSG00000053453	Thoc7	14	-	13954538	13954656	13954565	13954656	13953410	13953538	158,116,104	1,0,3	121,160,203	3,0,1	176	149	1	1.0	0.993,1.0,0.967	0.972,1.0,0.994	-0.002
ENSMUSG00000053453	Thoc7	14	-	13957459	13957631	13957553	13957631	13954538	13954656	14,26,10	4,4,1	17,10,14	3,2,5	243	149	0.894432772311	1.0	0.682,0.799,0.86	0.777,0.754,0.632	0.059
ENSMUSG00000053453	Thoc7	14	-	13957459	13957631	13957553	13957631	13957061	13957180	4,17,11	0,3,0	8,5,6	1,2,1	243	149	0.517275431488	1.0	1.0,0.777,1.0	0.831,0.605,0.786	0.185
ENSMUSG00000022982	Sod1	16	+	90220753	90224425	90220753	90220929	90225144	90225262	1546,1733,1800	0,0,0	1566,2165,2201	2,3,3	3645	149	1	1.0	1.0,1.0,1.0	0.97,0.967,0.968	0.032
ENSMUSG00000007035	Msh5	17	-	35032638	35032869	35032759	35032869	35032340	35032421	0,0,0	0,1,0	0,1,0	0,0,0	270	149	1	1.0	NA,0.0,NA	NA,1.0,NA	-1.0
ENSMUSG00000024613	Tcof1	18	-	60821632	60821764	60821642	60821764	60819387	60819610	5,4,2	146,125,184	2,3,2	173,248,248	159	149	1	1.0	0.031,0.029,0.01	0.011,0.011,0.008	0.013
ENSMUSG00000020594	Pum2	12	+	8744614	8744749	8744614	8744743	8747156	8747294	19,24,40	108,110,107	22,40,50	111,150,147	155	149	1	1.0	0.145,0.173,0.264	0.16,0.204,0.246	-0.009
ENSMUSG00000032407	U2surp	9	-	95491264	95491300	95491267	95491300	95491090	95491173	21,35,35	36,54,53	35,36,22	49,63,60	152	149	1	1.0	0.364,0.389,0.393	0.412,0.359,0.264	0.037
ENSMUSG00000045404	Kcnk13	12	+	99964498	99964815	99964498	99964801	99965203	99966280	4,0,2	0,11,0	1,2,2	0,5,4	163	149	0.164283774507	1.0	1.0,0.0,1.0	1.0,0.268,0.314	0.139
ENSMUSG00000025812	Pard3	8	+	127398599	127398759	127398599	127398750	127405374	127405564	0,0,1	0,0,3	0,0,0	0,1,2	158	149	1	1.0	NA,NA,0.239	NA,0.0,0.0	0.239
ENSMUSG00000031985	Gnpat	8	+	124873332	124873509	124873332	124873479	124874218	124874348	69,69,90	0,0,5	49,76,81	0,0,0	179	149	1	1.0	1.0,1.0,0.937	1.0,1.0,1.0	-0.021
ENSMUSG00000031985	Gnpat	8	+	124886682	124886946	124886682	124886779	124887757	124887819	96,79,70	0,0,2	58,66,109	3,4,2	316	149	1	1.0	1.0,1.0,0.943	0.901,0.886,0.963	0.064
ENSMUSG00000031976	Urb2	8	+	124035027	124035188	124035027	124035175	124036635	124036746	18,11,26	0,0,0	12,13,7	0,1,0	162	149	1	1.0	1.0,1.0,1.0	1.0,0.923,1.0	0.026
ENSMUSG00000060510	Zfp266	9	-	20521343	20521417	20521354	20521417	20508018	20508185	1,0,0	0,0,0	0,0,0	0,1,0	160	149	1	1.0	1.0,NA,NA	NA,0.0,NA	1.0
ENSMUSG00000001065	Zfp276	8	+	123258310	123258389	123258310	123258357	123259430	123259514	28,28,27	18,18,21	15,32,33	23,10,20	181	149	1	1.0	0.562,0.562,0.514	0.349,0.725,0.576	-0.004
ENSMUSG00000001065	Zfp276	8	+	123264815	123265070	123264815	123264926	123265313	123265431	60,97,102	0,0,0	56,96,88	2,0,0	293	149	1	1.0	1.0,1.0,1.0	0.934,1.0,1.0	0.022
ENSMUSG00000001062	Vps9d1	8	-	123245481	123245712	123245506	123245712	123245113	123245210	2,7,15	35,35,51	2,4,7	48,47,65	174	149	0.469935190061	1.0	0.047,0.146,0.201	0.034,0.068,0.084	0.069
ENSMUSG00000033862	Cdk10	8	+	123227659	123227765	123227659	123227741	123228328	123228396	3,1,1	37,57,30	0,0,0	40,44,44	173	149	1	1.0	0.065,0.015,0.028	0.0,0.0,0.0	0.036
ENSMUSG00000033862	Cdk10	8	+	123228847	123228934	123228847	123228900	123229111	123229181	0,4,0	38,22,39	0,3,6	29,49,35	183	149	1	1.0	0.0,0.129,0.0	0.0,0.047,0.122	-0.013
ENSMUSG00000033862	Cdk10	8	+	123230593	123230931	123230593	123230717	123231359	123231412	104,71,62	3,0,0	51,68,120	2,0,0	363	149	1	1.0	0.934,1.0,1.0	0.913,1.0,1.0	0.007
ENSMUSG00000006589	Aprt	8	-	122576118	122576621	122576514	122576621	122575401	122575535	86,66,70	596,699,713	64,103,90	542,816,924	545	149	1	1.0	0.038,0.025,0.026	0.031,0.033,0.026	-0.0
ENSMUSG00000049482	Ctu2	8	+	122478892	122479412	122478892	122479194	122479589	122479721	72,54,82	1,3,5	84,116,92	0,4,2	367	149	1	1.0	0.967,0.88,0.869	1.0,0.922,0.949	-0.052
ENSMUSG00000031812	Map1lc3b	8	+	121593489	121593650	121593489	121593545	121595985	121596092	25,14,32	461,555,459	15,26,33	508,550,619	254	149	1	1.0	0.031,0.015,0.039	0.017,0.027,0.03	0.004
ENSMUSG00000031818	Cox4i1	8	+	120668221	120668375	120668221	120668355	120669308	120669382	36,52,29	1377,1447,1581	40,46,35	1421,1922,2322	169	149	1	1.0	0.023,0.031,0.016	0.024,0.021,0.013	0.004
ENSMUSG00000031832	Taf1c	8	-	119602757	119602904	119602830	119602904	119601541	119601780	1,3,2	23,12,22	1,7,2	15,33,34	222	149	1	1.0	0.028,0.144,0.058	0.043,0.125,0.038	0.008
ENSMUSG00000074063	Osgin1	8	+	119442432	119443107	119442432	119442569	119443191	119443283	259,227,308	4,3,0	248,331,277	2,5,2	687	149	1	1.0	0.934,0.943,1.0	0.964,0.935,0.968	0.003
ENSMUSG00000014633	Cmc2	8	-	116911083	116911234	116911127	116911234	116894087	116894159	0,0,0	29,52,24	0,4,0	28,61,63	193	149	1	1.0	0.0,0.0,0.0	0.0,0.048,0.0	-0.016
ENSMUSG00000031753	Cog4	8	+	110849867	110849950	110849867	110849922	110851335	110851450	103,89,93	0,0,4	122,138,142	0,0,0	177	149	1	1.0	1.0,1.0,0.951	1.0,1.0,1.0	-0.016
ENSMUSG00000010936	Vac14	8	+	110632448	110632616	110632448	110632611	110633452	110633515	153,172,170	0,0,1	131,202,195	2,3,1	154	149	1	1.0	1.0,1.0,0.994	0.984,0.985,0.995	0.01
ENSMUSG00000010936	Vac14	8	+	110710317	110710556	110710317	110710492	110711592	110711711	5,1,4	119,132,109	2,7,4	155,164,188	213	149	1	1.0	0.029,0.005,0.025	0.009,0.029,0.015	0.002
ENSMUSG00000003848	Nob1	8	-	107424737	107424870	107424751	107424870	107421481	107421612	59,86,94	0,0,1	97,101,111	2,0,0	163	149	1	1.0	1.0,1.0,0.988	0.978,1.0,1.0	0.003
ENSMUSG00000036270	Edc4	8	+	105890239	105890447	105890239	105890417	105890521	105890677	0,2,2	44,71,60	0,0,5	55,66,58	179	149	1	1.0	0.0,0.023,0.027	0.0,0.0,0.067	-0.006
ENSMUSG00000036672	Cenpt	8	-	105846164	105846391	105846315	105846391	105845259	105845436	4,4,2	37,37,52	5,10,4	32,41,51	300	149	1	1.0	0.051,0.051,0.019	0.072,0.108,0.037	-0.032
ENSMUSG00000036672	Cenpt	8	-	105849625	105849923	105849832	105849923	105849424	105849521	74,63,56	0,0,1	52,67,82	0,0,0	356	149	1	1.0	1.0,1.0,0.959	1.0,1.0,1.0	-0.014
ENSMUSG00000013155	Enkd1	8	-	105704350	105704760	105704634	105704760	105704112	105704249	7,4,8	0,0,0	4,20,7	1,0,2	433	149	1	1.0	1.0,1.0,1.0	0.579,1.0,0.546	0.292
ENSMUSG00000020372	Rack1	11	+	48801662	48802420	48801662	48801834	48803403	48803499	2685,3103,3181	0,0,2	2825,4042,4208	0,0,0	735	149	1	1.0	1.0,1.0,0.997	1.0,1.0,1.0	-0.001
ENSMUSG00000032041	Tirap	9	-	35199210	35199319	35199220	35199319	35191573	35191696	9,7,12	17,20,8	6,41,11	14,17,8	159	149	0.356421905487	1.0	0.332,0.247,0.584	0.287,0.693,0.563	-0.127
ENSMUSG00000031885	Cbfb	8	+	105202451	105202578	105202451	105202547	105215903	105217981	161,232,156	80,92,94	164,266,231	85,145,141	180	149	1	1.0	0.625,0.676,0.579	0.615,0.603,0.576	0.029
ENSMUSG00000031878	Nae1	8	-	104527377	104530116	104530055	104530116	104524334	104524444	18,22,12	0,0,0	27,16,6	0,0,2	2827	149	1	1.0	1.0,1.0,1.0	1.0,1.0,0.137	0.288
ENSMUSG00000031878	Nae1	8	-	104527377	104530116	104530055	104530116	104527082	104527162	64,94,127	0,0,0	105,134,163	1,0,0	2827	149	1	1.0	1.0,1.0,1.0	0.847,1.0,1.0	0.051
ENSMUSG00000062270	Morf4l1	9	-	90097371	90100523	90100442	90100523	90096502	90096604	842,872,982	1,0,0	794,1256,1254	0,1,0	3220	149	1	1.0	0.975,1.0,1.0	1.0,0.983,1.0	-0.003
ENSMUSG00000031788	Kifc3	8	-	95106462	95106644	95106492	95106644	95105719	95105824	10,5,12	0,0,0	6,14,11	1,0,0	179	149	1	1.0	1.0,1.0,1.0	0.833,1.0,1.0	0.056
ENSMUSG00000031734	Irx3	8	-	91799658	91800798	91799672	91800798	91799410	91799477	0,0,0	7,7,0	0,0,1	1,12,8	163	149	1	1.0	0.0,0.0,NA	0.0,0.0,0.103	-0.034
ENSMUSG00000056608	Chd9	8	+	91036325	91036598	91036325	91036550	91037406	91037575	12,32,17	3,1,0	14,17,12	0,1,0	197	149	1	1.0	0.752,0.96,1.0	1.0,0.928,1.0	-0.072
ENSMUSG00000031700	Gpt2	8	+	85505578	85505867	85505578	85505687	85509178	85509309	1,0,0	19,14,27	0,0,1	12,25,25	329	149	1	1.0	0.023,0.0,0.0	0.0,0.0,0.018	0.002
ENSMUSG00000005150	Wdr83	8	-	85080053	85080225	85080119	85080225	85079788	85079837	5,6,3	33,29,43	15,4,6	49,66,45	215	149	1	1.0	0.095,0.125,0.046	0.175,0.04,0.085	-0.011
ENSMUSG00000001909	Trmt1	8	+	84689256	84689376	84689256	84689349	84689707	84689908	2,6,1	11,16,10	0,2,6	6,15,14	176	149	1	1.0	0.133,0.241,0.078	0.0,0.101,0.266	0.028
ENSMUSG00000001909	Trmt1	8	+	84695221	84695337	84695221	84695324	84695427	84695530	86,86,76	2,1,8	75,81,80	2,1,1	162	149	1	1.0	0.975,0.988,0.897	0.972,0.987,0.987	-0.029
ENSMUSG00000001909	Trmt1	8	+	84697268	84697348	84697268	84697338	84697424	84697559	0,0,0	114,67,102	0,3,3	97,105,103	159	149	1	1.0	0.0,0.0,0.0	0.0,0.026,0.027	-0.018
ENSMUSG00000004994	Ccdc130	8	-	84262966	84263048	84262992	84263048	84261739	84261800	0,6,1	18,16,33	2,4,2	12,26,28	175	149	1	1.0	0.0,0.242,0.025	0.124,0.116,0.057	-0.01
ENSMUSG00000005465	Il27ra	8	-	84035840	84036273	84036084	84036273	84034191	84034293	3,0,0	2,4,5	0,0,0	0,8,4	393	149	1	1.0	0.363,0.0,0.0	NA,0.0,0.0	0.121
ENSMUSG00000002885	Adgre5	8	-	83734295	83734352	83734301	83734352	83734008	83734125	32,47,58	3,2,3	51,57,60	2,5,0	155	149	1	1.0	0.911,0.958,0.949	0.961,0.916,1.0	-0.02
ENSMUSG00000036990	Otud4	8	+	79664980	79665143	79664980	79665017	79666715	79666839	102,101,137	3,6,7	134,198,156	4,7,4	275	149	1	1.0	0.949,0.901,0.914	0.948,0.939,0.955	-0.026
ENSMUSG00000037022	Mmaa	8	-	79281176	79281654	79281180	79281654	79278201	79278324	13,7,15	9,4,4	8,8,30	2,5,5	153	149	0.460054413762	1.0	0.584,0.63,0.785	0.796,0.609,0.854	-0.087
ENSMUSG00000022792	Yars2	16	+	16306497	16306618	16306497	16306599	16307209	16307380	45,89,71	0,1,0	46,60,66	5,3,4	168	149	0.708164158848	1.0	1.0,0.987,1.0	0.891,0.947,0.936	0.071
ENSMUSG00000060519	Tor3a	1	-	156673238	156673646	156673529	156673646	156656471	156656596	36,34,41	0,0,0	53,53,49	0,0,3	440	149	1	1.0	1.0,1.0,1.0	1.0,1.0,0.847	0.051
ENSMUSG00000060519	Tor3a	1	-	156673238	156673646	156673529	156673646	156669370	156669636	38,34,43	1084,1233,1241	56,53,48	1417,1775,2082	440	149	1	1.0	0.012,0.009,0.012	0.013,0.01,0.008	0.001
ENSMUSG00000043411	Usp48	4	+	137623273	137623515	137623273	137623388	137625159	137625287	2,0,3	36,56,56	0,0,2	42,57,41	276	149	1	1.0	0.029,0.0,0.028	0.0,0.0,0.026	0.01
ENSMUSG00000023072	Cep89	7	+	35420874	35421029	35420874	35420958	35423299	35423403	0,0,0	5,6,6	0,2,0	2,7,1	220	149	1	1.0	0.0,0.0,0.0	0.0,0.162,0.0	-0.054
ENSMUSG00000031921	Terf2	8	-	107076609	107076996	107076878	107076996	107072559	107072645	86,76,86	1,0,0	92,107,136	0,0,6	418	149	1	1.0	0.968,1.0,1.0	1.0,1.0,0.89	0.026
ENSMUSG00000086290	Snhg12	4	+	132310150	132310504	132310150	132310215	132310833	132311024	35,27,21	2,1,0	24,20,43	0,0,1	438	149	1	1.0	0.856,0.902,1.0	1.0,1.0,0.936	-0.059
ENSMUSG00000003153	Slc2a3	6	-	122737057	122739993	122739832	122739993	122736578	122736741	20,24,27	0,0,0	22,46,68	0,1,0	2924	149	1	1.0	1.0,1.0,1.0	1.0,0.701,1.0	0.1
ENSMUSG00000028849	Map7d1	4	-	126240022	126240137	126240031	126240137	126238521	126238632	89,106,95	24,24,36	74,120,66	13,44,27	158	149	1	1.0	0.778,0.806,0.713	0.843,0.72,0.697	0.012
ENSMUSG00000030894	Tpp1	7	-	105751959	105752053	105751981	105752053	105751589	105751729	0,0,1	370,558,471	0,0,3	385,655,675	171	149	1	1.0	0.0,0.0,0.002	0.0,0.0,0.004	-0.001
ENSMUSG00000030894	Tpp1	7	-	105751981	105752196	105752170	105752196	105751589	105751729	382,575,481	1,0,0	397,678,687	0,0,3	338	149	1	1.0	0.994,1.0,1.0	1.0,1.0,0.99	0.001
ENSMUSG00000026696	Vamp4	1	+	162588195	162588296	162588195	162588250	162589464	162589544	308,365,406	0,6,1	272,374,456	3,4,4	195	149	1	1.0	1.0,0.979,0.997	0.986,0.986,0.989	0.005
ENSMUSG00000026656	Fcgr2b	1	-	170963324	170963465	170963408	170963465	170961195	170961233	216,345,290	22,37,38	310,427,502	31,56,70	233	149	1	1.0	0.863,0.856,0.83	0.865,0.83,0.821	0.011
ENSMUSG00000006392	Med8	4	+	118411657	118411852	118411657	118411802	118412351	118412492	3,3,5	244,261,320	7,5,8	281,371,379	199	149	1	1.0	0.009,0.009,0.012	0.018,0.01,0.016	-0.005
ENSMUSG00000022614	Lmf2	15	-	89354426	89354817	89354455	89354817	89354082	89354297	67,91,91	0,0,0	58,120,136	4,0,0	178	149	1	1.0	1.0,1.0,1.0	0.924,1.0,1.0	0.025
ENSMUSG00000022614	Lmf2	15	-	89354426	89354817	89354563	89354817	89354082	89354297	72,91,93	0,0,0	63,130,141	0,3,0	286	149	1	1.0	1.0,1.0,1.0	1.0,0.958,1.0	0.014
ENSMUSG00000022614	Lmf2	15	-	89354455	89354817	89354563	89354817	89354082	89354297	5,0,2	0,0,0	9,10,5	0,3,0	257	149	1	1.0	1.0,NA,1.0	1.0,0.659,1.0	0.114
ENSMUSG00000066861	Oas1g	5	-	120881823	120882069	120881884	120882069	120879099	120879332	110,104,104	578,576,738	128,157,184	727,1027,1301	210	149	1	1.0	0.119,0.114,0.091	0.111,0.098,0.091	0.008
ENSMUSG00000005981	Trap1	16	-	4068662	4069021	4068856	4069021	4068255	4068338	0,0,0	130,171,137	1,0,0	145,231,240	343	149	1	1.0	0.0,0.0,0.0	0.003,0.0,0.0	-0.001
ENSMUSG00000067367	Lyar	5	+	38223133	38223231	38223133	38223227	38224626	38224797	10,14,7	4,3,2	5,4,10	10,11,1	153	149	0.121490180172	1.0	0.709,0.82,0.773	0.327,0.262,0.907	0.269
ENSMUSG00000052812	Atad2b	12	+	4940091	4941766	4940091	4940245	4941971	4942074	2,0,0	16,14,19	0,0,0	19,27,29	1670	149	1	1.0	0.011,0.0,0.0	0.0,0.0,0.0	0.004
ENSMUSG00000040860	Crocc	4	-	141019707	141020489	141020273	141020489	141019162	141019312	4,8,12	1,0,0	2,8,5	0,0,0	715	149	1	1.0	0.455,1.0,1.0	1.0,1.0,1.0	-0.182
ENSMUSG00000026927	Sdccag3	2	-	26385497	26386063	26385989	26386063	26384681	26384821	39,50,36	1,0,0	52,58,58	0,0,1	641	149	1	1.0	0.901,1.0,1.0	1.0,1.0,0.931	-0.01
ENSMUSG00000026927	Sdccag3	2	-	26385497	26385609	26385540	26385609	26385082	26385145	187,208,189	4,0,3	224,265,284	2,5,0	192	149	1	1.0	0.973,1.0,0.98	0.989,0.976,1.0	-0.004
ENSMUSG00000026927	Sdccag3	2	-	26385497	26386063	26385989	26386063	26385082	26385145	174,210,171	0,4,1	213,251,280	0,1,1	641	149	1	1.0	1.0,0.924,0.975	1.0,0.983,0.985	-0.023
ENSMUSG00000055296	Tmem245	4	-	56903353	56904049	56903917	56904049	56903211	56903247	2,4,0	0,0,0	1,2,3	0,0,3	713	149	1	1.0	1.0,1.0,NA	1.0,1.0,0.173	0.276
ENSMUSG00000028312	Smc2	4	+	52439242	52439410	52439242	52439334	52440200	52440423	20,14,33	5,1,0	5,20,22	3,6,3	225	149	0.113013373068	1.0	0.726,0.903,1.0	0.525,0.688,0.829	0.196
ENSMUSG00000028312	Smc2	4	+	52439242	52439410	52439242	52439334	52442252	52442402	0,1,0	3,0,0	0,1,0	0,0,0	225	149	1	1.0	0.0,1.0,NA	NA,1.0,NA	-0.5
ENSMUSG00000028329	Xpa	4	-	46184280	46184453	46184287	46184453	46183117	46183235	2,0,3	42,33,43	0,0,2	28,51,51	156	149	1	1.0	0.044,0.0,0.062	0.0,0.0,0.036	0.023
ENSMUSG00000035640	Cbarp	10	-	80136662	80136743	80136689	80136743	80136349	80136494	0,0,1	0,0,0	0,0,3	0,1,1	176	149	1	1.0	NA,NA,1.0	NA,0.0,0.717	0.641
ENSMUSG00000051517	Arhgef39	4	-	43497880	43498029	43497958	43498029	43497581	43497710	0,1,1	1,8,4	0,0,0	0,1,1	227	149	1	1.0	0.0,0.076,0.141	NA,0.0,0.0	0.072
ENSMUSG00000058818	Pirb	7	-	3716033	3717426	3716593	3717426	3715681	3715732	397,1123,849	33,4,9	947,808,1785	62,60,73	709	149	0.00692651526566	0.453351595936	0.717,0.983,0.952	0.762,0.739,0.837	0.105
ENSMUSG00000058818	Pirb	7	-	3716593	3717426	3717117	3717426	3716033	3716217	1237,1535,1450	0,0,0	1319,1765,1675	5,0,0	673	149	1	1.0	1.0,1.0,1.0	0.983,1.0,1.0	0.006
ENSMUSG00000058818	Pirb	7	-	3716593	3717426	3717117	3717426	3716033	3716336	1468,1698,1723	60,42,27	1500,2022,2002	14,41,91	673	149	1	1.0	0.844,0.9,0.934	0.96,0.916,0.83	-0.009
ENSMUSG00000040687	Madd	2	-	91158404	91158488	91158407	91158488	91157984	91158143	42,64,50	4,2,2	43,58,60	2,5,2	152	149	1	1.0	0.911,0.969,0.961	0.955,0.919,0.967	-0.0
ENSMUSG00000040687	Madd	2	-	91158404	91158488	91158416	91158488	91157984	91158143	43,65,56	2,11,6	44,61,62	6,5,13	161	149	1	1.0	0.952,0.845,0.896	0.872,0.919,0.815	0.029
ENSMUSG00000040687	Madd	2	-	91158407	91158488	91158416	91158488	91157984	91158143	5,3,8	2,11,6	3,8,4	6,5,13	158	149	0.759646188682	1.0	0.702,0.205,0.557	0.32,0.601,0.225	0.106
ENSMUSG00000040687	Madd	2	-	91166913	91167163	91167042	91167163	91166545	91166685	67,76,60	4,1,5	59,83,84	1,3,3	278	149	1	1.0	0.9,0.976,0.865	0.969,0.937,0.938	-0.034
ENSMUSG00000040687	Madd	2	-	91167507	91167718	91167527	91167718	91166913	91167167	0,0,0	36,58,52	0,0,2	49,44,35	169	149	1	1.0	0.0,0.0,0.0	0.0,0.0,0.048	-0.016
ENSMUSG00000036078	Sigmar1	4	-	41740775	41740976	41740822	41740976	41740549	41740642	218,278,256	2,4,6	174,281,298	6,9,2	196	149	1	1.0	0.988,0.981,0.97	0.957,0.96,0.991	0.01
ENSMUSG00000078671	Chd2	7	-	73441585	73441799	73441768	73441799	73435734	73435978	84,84,48	2,6,4	102,122,104	5,4,7	332	149	1	1.0	0.95,0.863,0.843	0.902,0.932,0.87	-0.016
ENSMUSG00000036553	Sh3tc1	5	-	35714062	35714258	35714112	35714258	35710860	35710994	136,152,116	4,4,1	111,136,178	4,5,5	199	149	1	1.0	0.962,0.966,0.989	0.954,0.953,0.964	0.015
ENSMUSG00000025899	Alkbh8	9	+	3335477	3335748	3335477	3335594	3338455	3338591	13,2,10	8,6,7	0,3,11	9,3,7	303	149	0.453682275626	1.0	0.444,0.141,0.413	0.0,0.33,0.436	0.077
ENSMUSG00000050891	Tatdn1	15	-	58923828	58923968	58923904	58923968	58921273	58921417	3,2,1	24,48,33	2,1,0	37,38,48	225	149	1	1.0	0.076,0.027,0.02	0.035,0.017,0.0	0.024
ENSMUSG00000050891	Tatdn1	15	-	58928543	58928749	58928683	58928749	58926435	58926485	7,4,5	30,32,28	10,11,3	36,37,54	289	149	1	1.0	0.107,0.061,0.084	0.125,0.133,0.028	-0.011
ENSMUSG00000004296	Il12b	11	+	44400062	44400224	44400062	44400118	44404036	44404124	0,0,0	488,526,297	0,1,0	1090,1444,907	255	149	1	1.0	0.0,0.0,0.0	0.0,0.0,0.0	0.0
ENSMUSG00000039205	Ciz1	2	+	32363197	32363656	32363197	32363298	32363804	32363979	228,186,190	11,2,4	190,297,325	6,3,14	507	149	1	1.0	0.859,0.965,0.933	0.903,0.967,0.872	0.005
ENSMUSG00000039205	Ciz1	2	+	32370863	32371113	32370863	32371101	32371248	32371408	27,26,26	36,70,41	17,27,33	46,60,75	161	149	0.910118102017	1.0	0.41,0.256,0.37	0.255,0.294,0.289	0.066
ENSMUSG00000039205	Ciz1	2	+	32370863	32371408	32370863	32371101	32371635	32371757	289,282,311	0,0,0	264,333,390	0,2,0	456	149	1	1.0	1.0,1.0,1.0	1.0,0.982,1.0	0.006
ENSMUSG00000028284	Map3k7	4	+	31988588	31988719	31988588	31988715	31989933	31990015	72,108,81	0,0,3	51,76,95	0,0,1	153	149	1	1.0	1.0,1.0,0.963	1.0,1.0,0.989	-0.009
ENSMUSG00000028284	Map3k7	4	+	31994873	31995010	31994873	31994954	32002088	32002153	5,2,0	30,35,33	5,8,4	19,52,45	205	149	0.875945719586	1.0	0.108,0.04,0.0	0.161,0.101,0.061	-0.058
ENSMUSG00000039202	Abhd2	7	+	79297007	79297303	79297007	79297207	79323468	79323644	0,0,0	49,47,64	1,1,0	36,60,93	245	149	1	1.0	0.0,0.0,0.0	0.017,0.01,0.0	-0.009
ENSMUSG00000040213	Kyat3	3	+	142706688	142706795	142706688	142706791	142718375	142718434	0,1,0	1,0,0	0,0,2	6,13,14	153	149	1	1.0	0.0,1.0,NA	0.0,0.0,0.122	0.459
ENSMUSG00000018196	Glrx2	1	+	143741647	143741754	143741647	143741711	143745046	143745223	6,9,2	110,143,154	3,2,4	122,144,147	192	149	1	1.0	0.041,0.047,0.01	0.019,0.011,0.021	0.016
ENSMUSG00000068040	Tm9sf4	2	+	153188953	153189077	153188953	153189049	153190830	153190949	364,386,317	8,11,4	349,546,488	4,4,6	177	149	1	1.0	0.975,0.967,0.985	0.987,0.991,0.986	-0.012
ENSMUSG00000024830	Rps6kb2	19	-	4158609	4158919	4158828	4158919	4158065	4158128	88,104,81	0,4,1	71,107,108	1,2,2	368	149	1	1.0	1.0,0.913,0.97	0.966,0.956,0.956	0.002
ENSMUSG00000024830	Rps6kb2	19	-	4158824	4158919	4158828	4158919	4158065	4158128	2,0,1	0,4,1	0,3,1	1,2,2	153	149	1	1.0	1.0,0.0,0.493	0.0,0.594,0.327	0.191
ENSMUSG00000024830	Rps6kb2	19	-	4158802	4158919	4158828	4158919	4158609	4158717	9,8,2	30,57,40	0,8,6	35,55,54	175	149	1	1.0	0.203,0.107,0.041	0.0,0.11,0.086	0.052
ENSMUSG00000028245	Nsmaf	4	-	6420049	6421136	6421056	6421136	6419863	6419927	26,76,53	2,0,0	42,52,96	0,3,0	1156	149	1	1.0	0.626,1.0,1.0	1.0,0.691,1.0	-0.022
ENSMUSG00000042198	Chchd7	4	+	3938913	3939131	3938913	3938962	3939423	3939526	63,75,38	0,2,9	36,107,92	1,10,8	318	149	1	1.0	1.0,0.946,0.664	0.944,0.834,0.843	-0.004
ENSMUSG00000042228	Lyn	4	+	3738724	3738861	3738724	3738798	3742441	3742487	683,1039,953	270,312,306	850,1173,1362	336,490,514	212	149	1	1.0	0.64,0.701,0.686	0.64,0.627,0.651	0.036
ENSMUSG00000042228	Lyn	4	+	3738724	3738861	3738724	3738798	3743196	3743302	268,390,339	1,0,9	296,382,480	6,9,7	212	149	1	1.0	0.995,1.0,0.964	0.972,0.968,0.98	0.013
ENSMUSG00000067916	Zfp991	4	+	147165340	147165409	147165340	147165386	147175846	147175904	3,10,10	25,44,31	0,6,0	34,51,46	172	149	0.0104399855011	0.565743454838	0.094,0.164,0.218	0.0,0.092,0.0	0.128
ENSMUSG00000015536	Mocs2	13	+	114825210	114825265	114825210	114825234	114826157	114826281	49,68,69	0,0,1	67,110,65	4,11,21	180	149	0.000433916283167	0.0677243183497	1.0,1.0,0.983	0.933,0.892,0.719	0.146
ENSMUSG00000015536	Mocs2	13	+	114825210	114825361	114825210	114825234	114826157	114826281	610,679,674	0,0,1	642,903,932	4,11,21	276	149	1	1.0	1.0,1.0,0.997	0.989,0.978,0.96	0.023
ENSMUSG00000015536	Mocs2	13	+	114825210	114825361	114825210	114825265	114826157	114826281	564,619,617	3,8,12	579,798,873	4,5,6	245	149	1	1.0	0.991,0.979,0.969	0.989,0.99,0.989	-0.01
ENSMUSG00000068245	Phf11d	14	-	59352650	59353381	59353317	59353381	59351146	59351218	1091,1082,1202	43,33,61	1415,1986,2004	43,76,90	816	149	1	1.0	0.822,0.857,0.783	0.857,0.827,0.803	-0.008
ENSMUSG00000068245	Phf11d	14	-	59355139	59356450	59356316	59356450	59354307	59354375	719,832,765	0,0,2	991,1173,1447	0,0,0	1326	149	1	1.0	1.0,1.0,0.977	1.0,1.0,1.0	-0.008
ENSMUSG00000028034	Fubp1	3	+	152226079	152226217	152226079	152226208	152228170	152228245	158,147,159	42,39,72	121,170,212	48,50,63	158	149	1	1.0	0.78,0.78,0.676	0.704,0.762,0.76	0.003
ENSMUSG00000023015	Racgap1	15	-	99643392	99643523	99643421	99643523	99642882	99642971	6,1,2	0,0,1	2,6,12	0,1,0	178	149	1	1.0	1.0,1.0,0.626	1.0,0.834,1.0	-0.069
ENSMUSG00000039233	Tbce	13	-	14003532	14003696	14003542	14003696	14000057	14000117	0,2,1	0,0,0	0,1,3	0,8,1	159	149	1	1.0	NA,1.0,1.0	NA,0.105,0.738	0.579
ENSMUSG00000039233	Tbce	13	-	14003532	14003696	14003542	14003696	14001109	14001178	9,6,8	58,64,43	17,13,23	66,78,70	159	149	0.448755906718	1.0	0.127,0.081,0.148	0.194,0.135,0.235	-0.069
ENSMUSG00000036825	Ssx2ip	3	+	146404641	146404935	146404641	146404784	146417606	146417790	15,19,7	0,0,8	15,5,32	4,6,2	300	149	0.23201617325	1.0	1.0,1.0,0.303	0.651,0.293,0.888	0.157
ENSMUSG00000028268	Gbp3	3	+	142560720	142560932	142560720	142560858	142561739	142561935	9,7,4	0,4,4	14,23,17	2,13,15	223	149	0.726412222116	1.0	1.0,0.539,0.401	0.824,0.542,0.431	0.048
ENSMUSG00000022263	Trio	15	-	27742371	27742510	27742383	27742510	27741251	27741279	18,16,37	1,0,0	48,50,29	3,1,0	161	149	1	1.0	0.943,1.0,1.0	0.937,0.979,1.0	0.009
ENSMUSG00000021193	Pitrm1	13	+	6549582	6549758	6549582	6549682	6552633	6552740	0,0,0	54,89,31	0,2,0	73,83,91	225	149	1	1.0	0.0,0.0,0.0	0.0,0.016,0.0	-0.005
ENSMUSG00000030871	Ears2	7	-	122046623	122048574	122048101	122048574	122044512	122044666	36,59,51	0,0,0	45,53,73	0,1,0	1627	149	1	1.0	1.0,1.0,1.0	1.0,0.829,1.0	0.057
ENSMUSG00000030180	Kdm5a	6	+	120398937	120399082	120398937	120399057	120402505	120402700	1,0,2	23,26,34	0,1,0	13,35,34	174	149	1	1.0	0.036,0.0,0.048	0.0,0.024,0.0	0.02
ENSMUSG00000037475	Thoc2	X	-	41813416	41814008	41813949	41814008	41812458	41812494	15,7,11	27,38,25	39,11,14	51,55,41	682	149	1	1.0	0.108,0.039,0.088	0.143,0.042,0.069	-0.006
ENSMUSG00000002797	Ggct	6	-	54989411	54989557	54989499	54989557	54986832	54986968	132,152,133	20,17,12	173,228,203	20,35,34	237	149	1	1.0	0.806,0.849,0.874	0.845,0.804,0.79	0.03
ENSMUSG00000032557	Uba5	9	-	104060158	104060307	104060217	104060307	104056873	104056983	4,1,12	88,123,98	1,2,4	92,155,119	208	149	1	1.0	0.032,0.006,0.081	0.008,0.009,0.024	0.026
ENSMUSG00000032557	Uba5	9	-	104060158	104060307	104060222	104060307	104056873	104056983	11,8,13	1,1,2	6,5,10	0,3,0	213	149	0.228774775637	1.0	0.885,0.848,0.82	1.0,0.538,1.0	0.005
ENSMUSG00000032557	Uba5	9	-	104060217	104060307	104060222	104060307	104056873	104056983	95,130,99	1,1,2	97,158,125	0,3,0	154	149	1	1.0	0.989,0.992,0.98	1.0,0.981,1.0	-0.007
ENSMUSG00000023235	Ccl25	8	+	4327756	4327893	4327756	4327850	4353882	4354000	2,3,0	0,6,2	0,1,4	0,0,2	192	149	1	1.0	1.0,0.28,0.0	NA,1.0,0.608	-0.377
ENSMUSG00000027977	Ndst3	3	-	123556791	123556915	123556835	123556915	123552505	123552680	0,0,2	0,0,0	0,0,0	1,0,0	193	149	1	1.0	NA,NA,1.0	0.0,NA,NA	1.0
ENSMUSG00000062906	Hdac10	15	-	89126629	89126706	89126640	89126706	89126377	89126437	2,3,4	9,4,9	3,1,2	3,20,13	160	149	0.410942776602	1.0	0.171,0.411,0.293	0.482,0.044,0.125	0.075
ENSMUSG00000038784	Cnot4	6	-	35064888	35065022	35064897	35065022	35056210	35056268	16,21,14	31,28,44	7,26,8	59,52,40	158	149	0.202779929745	1.0	0.327,0.414,0.231	0.101,0.32,0.159	0.131
ENSMUSG00000020329	Polrmt	10	-	79737599	79737886	79737799	79737886	79737263	79737362	7,4,7	0,0,0	11,1,2	0,0,1	349	149	1	1.0	1.0,1.0,1.0	1.0,1.0,0.461	0.18
ENSMUSG00000020329	Polrmt	10	-	79737599	79737886	79737799	79737886	79737456	79737509	41,32,54	1,0,2	33,51,48	0,0,1	349	149	1	1.0	0.946,1.0,0.92	1.0,1.0,0.953	-0.029
ENSMUSG00000028646	Rragc	4	+	123919848	123920441	123919848	123920052	123920950	123921150	15,8,20	329,443,422	24,29,22	441,533,683	538	149	1	1.0	0.012,0.005,0.013	0.015,0.015,0.009	-0.003
ENSMUSG00000061461	Smim20	5	+	53268022	53268331	53268022	53268070	53277142	53277199	19,11,4	2,0,2	6,14,9	3,0,8	410	149	0.235976827915	1.0	0.775,1.0,0.421	0.421,1.0,0.29	0.162
ENSMUSG00000074358	Ccdc61	7	-	18893766	18893849	18893778	18893849	18893184	18893348	12,24,14	2,4,11	11,28,18	8,8,0	161	149	1	1.0	0.847,0.847,0.541	0.56,0.764,1.0	-0.03
ENSMUSG00000074358	Ccdc61	7	-	18910132	18910398	18910342	18910398	18903781	18903939	61,34,46	0,0,0	40,60,59	0,1,0	359	149	1	1.0	1.0,1.0,1.0	1.0,0.961,1.0	0.013
ENSMUSG00000031565	Fgfr1	8	+	25557730	25557820	25557730	25557814	25558070	25558243	10,3,13	0,11,0	0,19,21	7,6,5	155	149	0.102397213851	1.0	1.0,0.208,1.0	0.0,0.753,0.801	0.218
ENSMUSG00000031565	Fgfr1	8	+	25566710	25566913	25566710	25566907	25568187	25568333	4,27,20	2,0,8	17,28,32	4,3,10	155	149	0.259710982444	1.0	0.658,1.0,0.706	0.803,0.9,0.755	-0.031
ENSMUSG00000035086	Becn1	11	-	101294000	101295164	101294969	101295164	101291382	101291532	533,455,498	0,1,0	503,614,650	0,0,0	1118	149	1	1.0	1.0,0.984,1.0	1.0,1.0,1.0	-0.005
ENSMUSG00000035086	Becn1	11	-	101294965	101295164	101294969	101295164	101294000	101294147	2,0,3	322,298,316	2,2,1	280,368,380	153	149	1	1.0	0.006,0.0,0.009	0.007,0.005,0.003	0.0
ENSMUSG00000035086	Becn1	11	-	101294965	101295164	101295034	101295164	101294000	101294147	133,147,142	2,3,2	131,171,199	3,1,4	218	149	1	1.0	0.978,0.971,0.98	0.968,0.992,0.971	-0.001
ENSMUSG00000035086	Becn1	11	-	101294969	101295164	101295034	101295164	101294000	101294147	453,445,455	2,3,2	409,537,578	3,1,4	214	149	1	1.0	0.994,0.99,0.994	0.99,0.997,0.99	0.0
ENSMUSG00000035086	Becn1	11	-	101296193	101296316	101296257	101296316	101295533	101295624	16,14,9	217,228,261	8,15,24	204,290,355	213	149	1	1.0	0.049,0.041,0.024	0.027,0.035,0.045	0.002
ENSMUSG00000035215	Lsm7	10	-	80854939	80855143	80855024	80855143	80854617	80854708	5,4,3	0,0,1	4,14,4	1,0,1	234	149	1	1.0	1.0,1.0,0.656	0.718,1.0,0.718	0.073
ENSMUSG00000027881	Prpf38b	3	-	108908325	108908404	108908335	108908404	108907931	108908083	32,52,11	74,78,93	19,38,45	84,84,88	159	149	1	1.0	0.288,0.385,0.1	0.175,0.298,0.324	-0.008
ENSMUSG00000048100	Taf13	3	+	108571698	108572113	108571698	108571748	108572879	108572958	4,6,7	33,39,35	4,10,8	28,45,40	514	149	1	1.0	0.034,0.043,0.055	0.04,0.061,0.055	-0.008
ENSMUSG00000004032	Gstm5	3	+	107896297	107896536	107896297	107896373	107896625	107896690	0,0,0	16,33,18	2,0,1	20,22,33	312	149	1	1.0	0.0,0.0,0.0	0.046,0.0,0.014	-0.02
ENSMUSG00000061136	Prpf40a	2	-	53191022	53191250	53191148	53191250	53189968	53190100	125,132,123	54,69,39	151,194,174	59,83,74	275	149	1	1.0	0.556,0.509,0.631	0.581,0.559,0.56	-0.001
ENSMUSG00000014601	Strip1	3	-	107615760	107616608	107616507	107616608	107615314	107615419	80,117,96	2,0,0	120,153,151	0,0,3	896	149	1	1.0	0.869,1.0,1.0	1.0,1.0,0.893	-0.008
ENSMUSG00000037816	Fbxw17	13	+	50419839	50419991	50419839	50419877	50423201	50423362	28,69,31	147,221,167	68,84,103	176,266,244	263	149	0.683851497944	1.0	0.097,0.15,0.095	0.18,0.152,0.193	-0.061
ENSMUSG00000037816	Fbxw17	13	+	50419839	50420028	50419839	50419877	50423201	50423362	48,120,61	147,221,167	119,117,178	176,266,244	300	149	0.688287538369	1.0	0.14,0.212,0.154	0.251,0.179,0.266	-0.063
ENSMUSG00000037816	Fbxw17	13	+	50419839	50420028	50419839	50419991	50423201	50423362	20,53,30	0,2,0	55,45,88	4,12,13	186	149	0.000200923570239	0.0372962333356	1.0,0.955,1.0	0.917,0.75,0.844	0.148
ENSMUSG00000037816	Fbxw17	13	+	50432170	50432346	50432170	50432261	50432427	50432555	216,216,209	6,10,8	232,368,305	0,15,16	234	149	1	1.0	0.958,0.932,0.943	1.0,0.94,0.924	-0.01
ENSMUSG00000032067	Pts	9	-	50525152	50525284	50525261	50525284	50524722	50524779	3,5,5	32,67,42	8,7,11	33,45,76	258	149	1	1.0	0.051,0.041,0.064	0.123,0.082,0.077	-0.042
ENSMUSG00000032067	Pts	9	-	50528023	50528232	50528145	50528232	50526869	50526949	0,4,10	1,4,0	0,9,2	0,6,7	271	149	1	1.0	0.0,0.355,1.0	NA,0.452,0.136	0.158
ENSMUSG00000024073	Birc6	17	+	74605988	74606135	74605988	74606123	74608096	74608284	2,5,9	20,15,22	10,14,13	21,17,19	161	149	0.0744895156987	1.0	0.085,0.236,0.275	0.306,0.433,0.388	-0.177
ENSMUSG00000024073	Birc6	17	+	74615219	74615357	74615219	74615330	74618435	74618563	10,27,21	22,23,15	32,22,32	17,31,0	176	149	0.100916471308	1.0	0.278,0.498,0.542	0.614,0.375,1.0	-0.224
ENSMUSG00000024073	Birc6	17	+	74618435	74619838	74618435	74618563	74622035	74622251	25,49,25	0,0,1	31,46,45	0,0,0	1424	149	1	1.0	1.0,1.0,0.723	1.0,1.0,1.0	-0.092
ENSMUSG00000059890	Ube4a	9	-	44963336	44963432	44963363	44963432	44959978	44960139	75,60,66	0,2,0	67,78,94	0,0,0	176	149	1	1.0	1.0,0.962,1.0	1.0,1.0,1.0	-0.013
ENSMUSG00000059890	Ube4a	9	-	44965472	44965549	44965484	44965549	44963336	44963432	1,5,0	33,29,29	5,4,6	24,39,35	161	149	0.498062007856	1.0	0.027,0.138,0.0	0.162,0.087,0.137	-0.074
ENSMUSG00000030409	Dmpk	7	+	19088000	19088109	19088000	19088100	19088187	19088264	0,0,4	3,0,0	4,0,1	0,0,0	158	149	1	1.0	0.0,NA,1.0	1.0,NA,1.0	-0.5
ENSMUSG00000030409	Dmpk	7	+	19088000	19088264	19088000	19088109	19088538	19088631	8,13,9	2,0,0	16,8,34	0,0,0	304	149	1	1.0	0.662,1.0,1.0	1.0,1.0,1.0	-0.113
ENSMUSG00000030409	Dmpk	7	+	19088000	19088264	19088000	19088249	19088910	19088996	6,15,1	4,2,4	6,2,7	2,1,2	164	149	0.436336084155	1.0	0.577,0.872,0.185	0.732,0.645,0.761	-0.168
ENSMUSG00000030409	Dmpk	7	+	19091938	19092254	19091938	19092036	19092546	19092632	3,4,8	1,0,0	5,1,5	0,0,0	367	149	1	1.0	0.549,1.0,1.0	1.0,1.0,1.0	-0.15
ENSMUSG00000027854	Sike1	3	+	102997242	102997409	102997242	102997385	102998489	102998603	1,1,2	98,127,123	0,2,2	103,132,142	173	149	1	1.0	0.009,0.007,0.014	0.0,0.013,0.012	0.002
ENSMUSG00000033916	Chmp2a	7	-	13032641	13032821	13032791	13032821	13032434	13032565	1650,1907,1934	10,7,7	2076,2620,2750	19,12,9	299	149	1	1.0	0.988,0.993,0.993	0.982,0.991,0.993	0.003
ENSMUSG00000039354	Smarcal1	1	+	72585637	72586404	72585637	72585918	72587050	72587101	157,170,170	0,2,0	138,187,179	0,1,0	635	149	1	1.0	1.0,0.952,1.0	1.0,0.978,1.0	-0.009
ENSMUSG00000038354	Ankrd35	3	+	96678132	96678267	96678132	96678263	96679179	96679268	0,0,2	0,0,0	0,0,0	1,0,0	153	149	1	1.0	NA,NA,1.0	0.0,NA,NA	1.0
ENSMUSG00000038374	Rbm8a	3	+	96629939	96630065	96629939	96630028	96630301	96630361	0,0,4	328,372,346	0,1,8	329,423,522	186	149	1	1.0	0.0,0.0,0.009	0.0,0.002,0.012	-0.002
ENSMUSG00000038374	Rbm8a	3	+	96629939	96630065	96629939	96630028	96630305	96630361	0,0,0	0,1,0	0,1,0	2,0,0	186	149	1	1.0	NA,0.0,NA	0.0,1.0,NA	-0.5
ENSMUSG00000015947	Fcgr1	3	-	96292252	96292510	96292469	96292510	96286983	96287232	3890,4767,4895	14,15,8	4375,7189,8662	9,25,30	366	149	1	1.0	0.991,0.992,0.996	0.995,0.992,0.992	0.0
ENSMUSG00000015291	Gdi1	X	+	74307671	74308261	74307671	74307870	74309075	74309175	458,455,545	3,0,0	428,603,683	0,0,0	540	149	1	1.0	0.977,1.0,1.0	1.0,1.0,1.0	-0.008
ENSMUSG00000066037	Hnrnpr	4	+	136316360	136316484	136316360	136316479	136317083	136317191	12,0,6	61,77,69	9,11,21	37,74,53	154	149	0.0509175452784	1.0	0.16,0.0,0.078	0.191,0.126,0.277	-0.119
ENSMUSG00000028107	Tars2	3	-	95748486	95750417	95750338	95750417	95748041	95748140	48,84,66	4,8,3	60,86,65	1,3,4	2001	149	0.243237525357	1.0	0.472,0.439,0.621	0.817,0.681,0.548	-0.171
ENSMUSG00000028107	Tars2	3	-	95750837	95750984	95750866	95750984	95750700	95750765	4,3,3	15,26,27	3,3,6	14,37,28	178	149	1	1.0	0.182,0.088,0.085	0.152,0.064,0.152	-0.004
ENSMUSG00000028107	Tars2	3	-	95754318	95754515	95754371	95754515	95753006	95753130	44,51,53	1,1,1	52,38,40	0,0,2	202	149	1	1.0	0.97,0.974,0.975	1.0,1.0,0.937	-0.006
ENSMUSG00000021668	Polk	13	-	96486807	96486979	96486844	96486979	96483490	96484405	8,19,7	0,0,1	7,21,12	0,0,0	186	149	1	1.0	1.0,1.0,0.849	1.0,1.0,1.0	-0.05
ENSMUSG00000005774	Rfx5	3	+	94955014	94955146	94955014	94955136	94955351	94955385	23,39,23	7,1,5	41,39,41	8,7,3	159	149	1	1.0	0.755,0.973,0.812	0.828,0.839,0.928	-0.018
ENSMUSG00000036223	Ska1	18	-	74207529	74207818	74207593	74207818	74206788	74206884	0,0,0	1,11,6	0,0,4	0,6,6	213	149	1	1.0	0.0,0.0,0.0	NA,0.0,0.318	-0.159
ENSMUSG00000041264	Uspl1	5	+	149187707	149187876	149187707	149187834	149188344	149188473	16,29,11	0,0,1	8,21,8	0,0,0	191	149	1	1.0	1.0,1.0,0.896	1.0,1.0,1.0	-0.035
ENSMUSG00000030691	Fchsd2	7	+	101110738	101110836	101110738	101110772	101139150	101141129	33,59,25	0,0,0	43,38,60	0,1,0	213	149	1	1.0	1.0,1.0,1.0	1.0,0.964,1.0	0.012
ENSMUSG00000001016	Ilf2	3	+	90486850	90487097	90486850	90486912	90487226	90487317	67,106,107	0,0,0	73,107,107	0,2,0	334	149	1	1.0	1.0,1.0,1.0	1.0,0.96,1.0	0.013
ENSMUSG00000042404	Dennd4b	3	+	90270054	90270128	90270054	90270121	90270212	90270271	2,0,0	44,55,55	0,5,5	67,74,66	156	149	1	1.0	0.042,0.0,0.0	0.0,0.061,0.067	-0.029
ENSMUSG00000026127	Imp4	1	+	34442909	34443104	34442909	34442993	34443377	34443487	10,11,16	171,200,178	3,7,15	169,279,239	260	149	1	1.0	0.032,0.031,0.049	0.01,0.014,0.035	0.018
ENSMUSG00000042520	Ubap2l	3	-	90031295	90031370	90031310	90031370	90028324	90028377	47,56,66	119,162,122	60,73,71	106,165,171	164	149	1	1.0	0.264,0.239,0.33	0.34,0.287,0.274	-0.023
ENSMUSG00000042520	Ubap2l	3	-	90038814	90039016	90038847	90039016	90038369	90038465	142,149,98	281,286,275	83,140,171	235,320,345	182	149	1	1.0	0.293,0.299,0.226	0.224,0.264,0.289	0.014
ENSMUSG00000027944	Hax1	3	-	89997386	89998003	89997737	89998003	89996246	89996298	473,543,548	2,1,3	517,724,797	0,0,3	500	149	1	1.0	0.986,0.994,0.982	1.0,1.0,0.988	-0.009
ENSMUSG00000027944	Hax1	3	-	89997386	89998003	89997801	89998003	89996246	89996298	742,790,814	10,7,6	753,1082,1209	11,6,7	564	149	1	1.0	0.951,0.968,0.973	0.948,0.979,0.979	-0.005
ENSMUSG00000027944	Hax1	3	-	89997737	89998003	89997801	89998003	89996246	89996298	271,248,269	10,7,6	236,358,415	11,6,7	213	149	1	1.0	0.95,0.961,0.969	0.938,0.977,0.976	-0.004
ENSMUSG00000027944	Hax1	3	-	89997737	89998003	89997801	89998003	89997386	89997574	659,687,733	7,8,4	608,917,1043	5,7,5	213	149	1	1.0	0.985,0.984,0.992	0.988,0.989,0.993	-0.003
ENSMUSG00000042642	Flad1	3	-	89411783	89411870	89411817	89411870	89411157	89411380	55,48,51	1,6,0	42,48,49	4,0,7	183	149	1	1.0	0.978,0.867,1.0	0.895,1.0,0.851	0.033
ENSMUSG00000005625	Psmd4	3	-	95033908	95034026	95033917	95034026	95033632	95033764	191,220,197	359,401,424	181,275,298	292,454,529	158	149	1	1.0	0.334,0.341,0.305	0.369,0.364,0.347	-0.033
ENSMUSG00000068917	Clk2	3	+	89168694	89170115	89168694	89168923	89170292	89170409	150,138,122	0,0,0	120,171,174	1,0,0	1341	149	1	1.0	1.0,1.0,1.0	0.93,1.0,1.0	0.023
ENSMUSG00000068922	Msto1	3	-	88912623	88912778	88912702	88912778	88912236	88912300	0,0,0	43,62,76	1,0,0	59,65,89	228	149	1	1.0	0.0,0.0,0.0	0.011,0.0,0.0	-0.004
ENSMUSG00000028057	Rit1	3	+	88725994	88726179	88725994	88726068	88726279	88726471	4,2,1	338,368,385	17,4,1	282,474,458	260	149	1	1.0	0.007,0.003,0.001	0.033,0.005,0.001	-0.009
ENSMUSG00000001416	Cct3	3	+	88299341	88300991	88299341	88299403	88302767	88302864	549,695,645	1,0,0	593,854,906	0,0,0	1737	149	1	1.0	0.979,1.0,1.0	1.0,1.0,1.0	-0.007
ENSMUSG00000028073	Pear1	3	-	87759352	87759581	87759476	87759581	87759093	87759194	0,4,0	0,2,0	0,0,0	0,2,7	273	149	1	1.0	NA,0.522,NA	NA,0.0,0.0	0.522
ENSMUSG00000028073	Pear1	3	-	87763224	87763358	87763259	87763358	87762211	87762281	0,0,1	0,0,11	0,0,0	0,0,2	184	149	1	1.0	NA,NA,0.069	NA,NA,0.0	0.069
ENSMUSG00000041530	Ago1	4	-	126453816	126453948	126453825	126453948	126453557	126453691	15,13,0	58,59,46	5,9,7	26,46,49	158	149	1	1.0	0.196,0.172,0.0	0.154,0.156,0.119	-0.02
ENSMUSG00000038664	Herc1	9	+	66461699	66461920	66461699	66461899	66462828	66463097	17,22,12	7,20,31	11,20,23	21,39,39	170	149	0.36703053358	1.0	0.68,0.491,0.253	0.315,0.31,0.341	0.153
ENSMUSG00000074513	Arfip1	3	-	84529169	84529265	84529190	84529265	84527685	84527798	35,66,46	2,1,0	56,64,48	4,0,4	170	149	1	1.0	0.939,0.983,1.0	0.925,1.0,0.913	0.028
ENSMUSG00000041396	Mettl18	1	+	163994888	163995071	163994888	163994977	163995913	163997243	0,1,4	0,6,1	0,6,0	1,3,2	243	149	1	1.0	NA,0.093,0.71	0.0,0.551,0.0	0.218
ENSMUSG00000032479	Map4	9	+	110079780	110079896	110079780	110079893	110081420	110081610	15,14,11	328,381,360	14,34,35	354,528,595	152	149	1	1.0	0.043,0.035,0.029	0.037,0.059,0.055	-0.015
ENSMUSG00000026349	Ccnt2	1	+	127797840	127798196	127797840	127797886	127799389	127799553	56,95,44	16,10,12	73,61,103	22,26,29	459	149	0.320240061991	1.0	0.532,0.755,0.543	0.519,0.432,0.536	0.114
ENSMUSG00000022817	Itgb5	16	+	33947714	33947881	33947714	33947852	33948656	33949153	300,401,412	5,6,5	338,505,499	4,12,12	178	149	1	1.0	0.98,0.982,0.986	0.986,0.972,0.972	0.006
ENSMUSG00000027776	Il12a	3	+	68695189	68695346	68695189	68695231	68695436	68695580	151,157,123	0,0,3	346,498,308	0,1,4	264	149	1	1.0	1.0,1.0,0.959	1.0,0.996,0.978	-0.005
ENSMUSG00000021820	Camk2g	14	-	20764860	20765479	20765395	20765479	20764145	20764268	20,17,10	1,1,3	24,13,39	1,4,0	684	149	0.753566982097	1.0	0.813,0.787,0.421	0.839,0.415,1.0	-0.078
ENSMUSG00000032497	Lrrfip2	9	+	111182818	111182896	111182818	111182887	111184189	111184279	4,0,2	0,0,0	0,2,0	0,0,3	158	149	1	1.0	1.0,NA,1.0	NA,1.0,0.0	0.5
ENSMUSG00000032497	Lrrfip2	9	+	111182818	111182896	111182818	111182887	111188761	111188806	6,2,12	0,0,6	1,2,25	0,3,21	158	149	0.142096571579	1.0	1.0,1.0,0.654	1.0,0.386,0.529	0.246
ENSMUSG00000037369	Kdm6a	X	+	18277375	18277563	18277375	18277546	18278625	18279936	5,4,6	31,50,21	0,4,4	25,51,53	166	149	0.648729910324	1.0	0.126,0.067,0.204	0.0,0.066,0.063	0.089
ENSMUSG00000031105	Slc25a14	X	+	48623961	48624206	48623961	48624197	48625595	48625640	2,0,0	0,4,1	1,1,0	1,0,1	158	149	1	1.0	1.0,0.0,0.0	0.485,1.0,0.0	-0.162
ENSMUSG00000034771	Tle2	10	+	81580256	81580331	81580256	81580298	81580483	81580667	5,4,3	0,0,0	2,5,2	0,0,1	182	149	1	1.0	1.0,1.0,1.0	1.0,1.0,0.621	0.126
ENSMUSG00000034771	Tle2	10	+	81586212	81586373	81586212	81586337	81586854	81586928	0,0,2	2,0,0	1,0,4	0,1,0	185	149	1	1.0	0.0,NA,1.0	1.0,0.0,1.0	-0.167
ENSMUSG00000034771	Tle2	10	+	81586212	81586373	81586212	81586337	81586857	81586928	8,3,6	1,0,2	5,1,3	1,0,2	185	149	1	1.0	0.866,1.0,0.707	0.801,1.0,0.547	0.075
ENSMUSG00000054405	Dnajc8	4	+	132544055	132544751	132544055	132544122	132546636	132546708	205,201,281	3,0,3	252,283,299	6,12,8	778	149	0.0508957757022	1.0	0.929,1.0,0.947	0.889,0.819,0.877	0.097
ENSMUSG00000027751	Supt20	3	+	54693102	54693208	54693102	54693126	54695122	54695207	67,58,35	0,4,0	43,78,63	0,0,4	231	149	1	1.0	1.0,0.903,1.0	1.0,1.0,0.91	-0.002
ENSMUSG00000027751	Supt20	3	+	54693102	54693413	54693102	54693208	54695122	54696320	2,5,2	65,57,35	1,7,6	43,78,62	354	149	1	1.0	0.013,0.036,0.023	0.01,0.036,0.039	-0.004
ENSMUSG00000034432	Cops8	1	+	90604374	90605512	90604374	90604445	90606536	90606669	236,259,275	1,0,0	246,328,360	0,0,0	1216	149	1	1.0	0.967,1.0,1.0	1.0,1.0,1.0	-0.011
ENSMUSG00000000148	Brat1	5	+	140712504	140712901	140712504	140712877	140713052	140713172	2,7,9	14,19,6	1,2,3	11,29,26	173	149	0.0292326190641	1.0	0.11,0.241,0.564	0.073,0.056,0.09	0.232
ENSMUSG00000037270	4932438A13Rik	3	+	36889822	36889996	36889822	36889902	36890794	36890945	1,0,0	22,18,9	0,0,0	21,40,26	243	149	1	1.0	0.027,0.0,0.0	0.0,0.0,0.0	0.009
ENSMUSG00000037270	4932438A13Rik	3	+	37030546	37030748	37030546	37030643	37032364	37032526	8,9,1	42,41,45	11,8,5	47,57,71	254	149	1	1.0	0.101,0.114,0.013	0.121,0.076,0.04	-0.003
ENSMUSG00000026200	Glb1l	1	-	75208686	75209222	75209055	75209222	75208318	75208379	29,31,27	5,0,0	26,17,32	0,2,0	518	149	1	1.0	0.625,1.0,1.0	1.0,0.71,1.0	-0.028
ENSMUSG00000027709	Mccc1	3	-	35989832	35989965	35989843	35989965	35984981	35985093	0,0,0	56,34,33	1,0,0	37,42,49	160	149	1	1.0	0.0,0.0,0.0	0.025,0.0,0.0	-0.008
ENSMUSG00000001930	Vwf	6	+	125656999	125657341	125656999	125657268	125658715	125658915	52,55,65	0,0,1	48,99,114	0,0,0	222	149	1	1.0	1.0,1.0,0.978	1.0,1.0,1.0	-0.007
ENSMUSG00000037661	Gpr160	3	+	30855949	30856254	30855949	30856057	30877234	30877561	0,3,6	1,0,6	2,4,2	0,6,3	346	149	1	1.0	0.0,1.0,0.301	1.0,0.223,0.223	-0.048
ENSMUSG00000037661	Gpr160	3	+	30877234	30877561	30877234	30877332	30889941	30890041	9,3,22	3,0,1	12,11,11	1,4,1	378	149	0.553467644106	1.0	0.542,1.0,0.897	0.825,0.52,0.813	0.094
ENSMUSG00000046111	Cep295	9	-	15331935	15335305	15335049	15335305	15330753	15330910	182,217,233	0,0,0	202,228,217	2,2,0	3263	149	1	1.0	1.0,1.0,1.0	0.822,0.839,1.0	0.113
ENSMUSG00000037326	Capn15	17	-	25960064	25960563	25960336	25960563	25959806	25959985	66,68,89	3,1,1	61,49,78	0,1,0	421	149	1	1.0	0.886,0.96,0.969	1.0,0.945,1.0	-0.043
ENSMUSG00000037326	Capn15	17	-	25962670	25963145	25962961	25963145	25961953	25962079	41,71,70	0,0,0	46,57,61	0,1,0	440	149	1	1.0	1.0,1.0,1.0	1.0,0.951,1.0	0.016
ENSMUSG00000074677	Sirpb1c	3	-	15832129	15832462	15832147	15832462	15802488	15802603	5,15,6	15,18,25	10,17,13	11,52,61	167	149	1	1.0	0.229,0.426,0.176	0.448,0.226,0.16	-0.001
ENSMUSG00000001034	Mapk7	11	-	61490607	61491686	61490706	61491686	61489848	61490504	192,153,173	0,6,0	180,199,203	0,0,2	248	149	1	1.0	1.0,0.939,1.0	1.0,1.0,0.984	-0.015
ENSMUSG00000001034	Mapk7	11	-	61493523	61493954	61493596	61493954	61490607	61491686	18,26,8	0,0,2	22,21,35	0,0,0	222	149	1	1.0	1.0,1.0,0.729	1.0,1.0,1.0	-0.09
ENSMUSG00000001034	Mapk7	11	-	61493523	61493954	61493646	61493954	61490607	61491686	34,43,20	0,0,1	40,39,53	0,0,2	272	149	1	1.0	1.0,1.0,0.916	1.0,1.0,0.936	-0.007
ENSMUSG00000001034	Mapk7	11	-	61493596	61493954	61493646	61493954	61490607	61491686	16,17,14	0,0,1	18,18,18	0,0,2	199	149	1	1.0	1.0,1.0,0.913	1.0,1.0,0.871	0.014
ENSMUSG00000001034	Mapk7	11	-	61493505	61493954	61493523	61493954	61492903	61493069	6,9,12	13,16,16	17,9,11	15,16,9	167	149	0.488026678825	1.0	0.292,0.334,0.401	0.503,0.334,0.522	-0.111
ENSMUSG00000001034	Mapk7	11	-	61493505	61493954	61493596	61493954	61492903	61493069	24,35,20	9,8,5	39,30,44	9,9,12	240	149	1	1.0	0.623,0.731,0.713	0.729,0.674,0.695	-0.01
ENSMUSG00000001034	Mapk7	11	-	61493505	61493954	61493646	61493954	61492903	61493069	40,52,32	45,76,54	57,48,62	54,62,89	290	149	1	1.0	0.314,0.26,0.233	0.352,0.285,0.264	-0.031
ENSMUSG00000001034	Mapk7	11	-	61493523	61493954	61493596	61493954	61492903	61493069	31,42,24	9,8,5	37,37,42	9,9,12	222	149	1	1.0	0.698,0.779,0.763	0.734,0.734,0.701	0.024
ENSMUSG00000001034	Mapk7	11	-	61493523	61493954	61493646	61493954	61492903	61493069	47,59,36	45,76,54	55,55,60	54,62,89	272	149	1	1.0	0.364,0.298,0.268	0.358,0.327,0.27	-0.008
ENSMUSG00000001034	Mapk7	11	-	61493596	61493954	61493646	61493954	61492903	61493069	25,25,17	45,76,54	27,27,30	54,62,89	199	149	1	1.0	0.294,0.198,0.191	0.272,0.246,0.202	-0.012
ENSMUSG00000001034	Mapk7	11	-	61493523	61494266	61493646	61494266	61492903	61493185	34,49,23	1,0,0	40,39,52	1,3,0	272	149	1	1.0	0.949,1.0,1.0	0.956,0.877,1.0	0.039
ENSMUSG00000019822	Smpd2	10	-	41488428	41488515	41488432	41488515	41488176	41488309	2,5,2	13,14,19	0,1,1	25,14,16	153	149	1	1.0	0.13,0.258,0.093	0.0,0.065,0.057	0.12
ENSMUSG00000026360	Rgs2	1	-	144002779	144003053	144002951	144003053	144002115	144002282	82,64,105	0,0,2	103,156,185	0,0,0	321	149	1	1.0	1.0,1.0,0.961	1.0,1.0,1.0	-0.013
ENSMUSG00000044258	Ctla2a	13	-	60936385	60936571	60936490	60936571	60935546	60935669	0,4,9	7,6,8	5,2,7	6,15,23	254	149	0.957674714162	1.0	0.0,0.281,0.398	0.328,0.073,0.151	0.042
ENSMUSG00000044258	Ctla2a	13	-	60936469	60936557	60936490	60936557	60935546	60935669	0,3,2	7,6,8	0,8,1	6,15,23	170	149	1	1.0	0.0,0.305,0.18	0.0,0.319,0.037	0.043
ENSMUSG00000044258	Ctla2a	13	-	60936469	60936557	60936490	60936557	60935957	60936116	0,0,1	0,0,5	0,0,3	1,2,1	170	149	1	1.0	NA,NA,0.149	0.0,0.0,0.724	-0.092
ENSMUSG00000003778	Brd8	18	-	34608417	34609949	34609804	34609949	34607774	34608055	165,169,197	3,0,11	161,239,234	2,1,1	1536	149	0.094285906176	1.0	0.842,1.0,0.635	0.886,0.959,0.958	-0.109
ENSMUSG00000062753	AI413582	17	-	27564148	27564410	27564384	27564410	27563772	27564016	617,644,693	1,0,1	629,859,1001	0,0,0	385	149	1	1.0	0.996,1.0,0.996	1.0,1.0,1.0	-0.003
ENSMUSG00000062753	AI413582	17	-	27564561	27564750	27564621	27564750	27564148	27564254	134,111,119	2,3,1	80,106,180	0,0,0	209	149	1	1.0	0.979,0.963,0.988	1.0,1.0,1.0	-0.023
ENSMUSG00000062753	AI413582	17	-	27564561	27564750	27564621	27564750	27564384	27564410	585,545,548	0,11,4	524,632,855	4,9,11	209	149	1	1.0	1.0,0.972,0.99	0.989,0.98,0.982	0.004
ENSMUSG00000020513	Tubd1	11	+	86544990	86545336	86544990	86545230	86548782	86549002	0,0,0	12,17,12	0,0,3	17,19,19	255	149	1	1.0	0.0,0.0,0.0	0.0,0.0,0.084	-0.028
ENSMUSG00000040928	S100pbp	4	-	129182208	129182532	129182331	129182532	129181966	129182100	18,32,13	10,3,4	10,33,69	5,13,7	272	149	1	1.0	0.496,0.854,0.64	0.523,0.582,0.844	0.014
ENSMUSG00000107283	Mpv17	5	-	31145239	31145278	31145245	31145278	31144699	31144752	3,12,0	92,148,109	0,6,3	108,116,135	155	149	1	1.0	0.03,0.072,0.0	0.0,0.047,0.021	0.011
ENSMUSG00000027550	Lrrcc1	3	+	14539910	14540114	14539910	14540066	14545495	14545692	23,22,29	5,2,0	20,18,27	0,4,2	197	149	1	1.0	0.777,0.893,1.0	1.0,0.773,0.911	-0.005
ENSMUSG00000027366	Sppl2a	2	-	126919638	126920414	126920317	126920414	126917799	126917881	860,1168,1037	1,2,0	1062,1498,1456	4,1,9	828	149	1	1.0	0.994,0.991,1.0	0.979,0.996,0.967	0.014
ENSMUSG00000058407	Txndc9	1	-	37993991	37995841	37995632	37995841	37990202	37990457	507,582,511	3,4,9	413,625,663	6,8,1	1790	149	1	1.0	0.934,0.924,0.825	0.851,0.867,0.982	-0.006
ENSMUSG00000041353	Tmem29	X	-	150458961	150459154	150459071	150459154	150420341	150420441	54,36,57	2,9,12	26,60,51	4,11,8	259	149	1	1.0	0.94,0.697,0.732	0.789,0.758,0.786	0.012
ENSMUSG00000027360	Hdc	2	-	126604240	126606482	126606359	126606482	126603841	126603985	113,264,165	2,3,5	208,337,336	1,3,8	2268	149	0.873881413864	1.0	0.788,0.853,0.684	0.932,0.881,0.734	-0.074
ENSMUSG00000033400	Agl	3	-	116785059	116785199	116785103	116785199	116784452	116784640	37,45,34	0,1,0	45,44,48	1,0,0	193	149	1	1.0	1.0,0.972,1.0	0.972,1.0,1.0	0.0
ENSMUSG00000021693	Kif2a	13	-	106987952	106988075	106988009	106988075	106987268	106987369	20,19,35	40,29,26	16,22,24	15,26,32	206	149	1	1.0	0.266,0.322,0.493	0.436,0.38,0.352	-0.029
ENSMUSG00000025958	Creb1	1	+	64532808	64533020	64532808	64532904	64550848	64550970	102,101,92	8,2,0	100,147,169	5,5,5	265	149	1	1.0	0.878,0.966,1.0	0.918,0.943,0.95	0.011
ENSMUSG00000025646	Atrip	9	-	109065127	109065799	109065212	109065799	109061531	109061668	43,33,51	1,1,0	30,47,36	0,2,0	234	149	1	1.0	0.965,0.955,1.0	1.0,0.937,1.0	-0.006
ENSMUSG00000040918	Slc19a2	1	+	164256746	164257349	164256746	164257235	164260791	164261017	9,13,7	3,7,4	3,2,17	7,6,0	263	149	0.872728868167	1.0	0.63,0.513,0.498	0.195,0.159,1.0	0.096
ENSMUSG00000028797	Tmem234	4	+	129600982	129601243	129600982	129601134	129601406	129601625	225,242,208	20,17,16	219,304,368	14,34,38	258	149	1	1.0	0.867,0.892,0.882	0.9,0.838,0.848	0.018
ENSMUSG00000028797	Tmem234	4	+	129600982	129601243	129600982	129601134	129601869	129601961	209,243,194	23,18,25	213,265,331	29,19,1	258	149	0.731706583318	1.0	0.84,0.886,0.818	0.809,0.89,0.995	-0.05
ENSMUSG00000028797	Tmem234	4	+	129600982	129601243	129600982	129601134	129602194	129602261	317,323,291	242,297,290	296,419,450	202,332,377	258	149	1	1.0	0.431,0.386,0.367	0.458,0.422,0.408	-0.035
ENSMUSG00000028797	Tmem234	4	+	129601406	129601625	129601406	129601533	129602194	129602261	7,5,5	44,45,35	4,11,10	36,53,41	241	149	1	1.0	0.09,0.064,0.081	0.064,0.114,0.131	-0.025
ENSMUSG00000028797	Tmem234	4	+	129600982	129601243	129600982	129601134	129607086	129607179	188,203,180	20,28,26	176,242,298	21,32,41	258	149	1	1.0	0.844,0.807,0.8	0.829,0.814,0.808	0.0
ENSMUSG00000033460	Armcx1	X	+	134718919	134719108	134718919	134718992	134719626	134719725	3,11,5	0,0,1	2,3,3	0,0,1	265	149	1	1.0	1.0,1.0,0.738	1.0,1.0,0.628	0.037
ENSMUSG00000058586	Serhl	15	+	83102624	83102684	83102624	83102644	83102933	83103008	0,0,1	33,0,51	1,0,1	20,65,55	189	149	1	1.0	0.0,NA,0.015	0.038,0.0,0.014	-0.01
ENSMUSG00000032530	Lyzl4	9	-	121586692	121586990	121586802	121586990	121584333	121584583	0,0,0	1,0,0	1,5,1	0,1,2	259	149	1	1.0	0.0,NA,NA	1.0,0.742,0.223	-0.655
ENSMUSG00000034349	Smc4	3	+	69006075	69006224	69006075	69006213	69007188	69007367	3,2,5	45,41,32	12,15,0	52,65,37	160	149	0.756231117797	1.0	0.058,0.043,0.127	0.177,0.177,0.0	-0.042
ENSMUSG00000034349	Smc4	3	+	69016092	69016257	69016092	69016150	69016651	69016779	51,98,65	0,0,0	51,78,95	1,0,0	256	149	1	1.0	1.0,1.0,1.0	0.967,1.0,1.0	0.011
ENSMUSG00000061689	Dlgap4	2	+	156748331	156748420	156748331	156748403	156748943	156749356	230,259,267	3,4,14	235,337,342	2,10,7	166	149	1	1.0	0.986,0.983,0.945	0.991,0.968,0.978	-0.008
ENSMUSG00000064302	Clasp1	1	+	118502852	118502998	118502852	118502969	118503819	118503955	10,11,15	1,0,0	12,33,37	3,0,0	178	149	1	1.0	0.893,1.0,1.0	0.77,1.0,1.0	0.041
ENSMUSG00000086938	4930481A15Rik	19	+	5415007	5415112	5415007	5415099	5415606	5415812	1,0,4	0,0,0	3,0,2	0,1,0	162	149	1	1.0	1.0,NA,1.0	1.0,0.0,1.0	0.333
ENSMUSG00000026005	Rpe	1	+	66700830	66701028	66700830	66701017	66701616	66701648	1,0,8	8,6,5	5,5,4	6,6,14	160	149	0.470200664757	1.0	0.104,0.0,0.598	0.437,0.437,0.21	-0.127
ENSMUSG00000026005	Rpe	1	+	66700830	66701417	66700830	66701017	66701616	66701648	7,8,13	8,6,5	12,26,16	6,6,14	549	149	0.696197142018	1.0	0.192,0.266,0.414	0.352,0.54,0.237	-0.086
ENSMUSG00000026005	Rpe	1	+	66700830	66701417	66700830	66701028	66701616	66701648	6,8,5	0,0,0	7,22,12	0,1,0	538	149	1	1.0	1.0,1.0,1.0	1.0,0.859,1.0	0.047
ENSMUSG00000026005	Rpe	1	+	66700830	66701028	66700830	66701017	66706445	66706525	197,187,189	1,2,10	207,287,320	5,15,0	160	149	1	1.0	0.995,0.989,0.946	0.975,0.947,1.0	0.003
ENSMUSG00000026005	Rpe	1	+	66700830	66701417	66700830	66701017	66706445	66706525	7,9,15	1,2,10	12,28,14	5,15,0	549	149	0.692363189123	1.0	0.655,0.55,0.289	0.394,0.336,1.0	-0.079
ENSMUSG00000026005	Rpe	1	+	66700830	66701417	66700830	66701028	66706445	66706525	6,9,7	196,187,181	7,24,10	202,283,316	538	149	1	1.0	0.008,0.013,0.011	0.01,0.023,0.009	-0.003
ENSMUSG00000026005	Rpe	1	+	66701616	66701648	66701616	66701636	66706445	66706525	3,8,6	2,0,0	11,9,17	3,1,0	161	149	1	1.0	0.581,1.0,1.0	0.772,0.893,1.0	-0.028
ENSMUSG00000033016	Nfatc1	18	-	80635401	80636076	80635690	80636076	80606204	80608025	10,19,21	11,20,8	8,22,12	5,18,15	438	149	1	1.0	0.236,0.244,0.472	0.352,0.294,0.214	0.031
ENSMUSG00000079478	Sssca1	19	-	5731438	5731595	5731443	5731595	5731240	5731325	0,13,9	80,97,129	15,5,13	121,159,158	154	149	1	1.0	0.0,0.115,0.063	0.107,0.03,0.074	-0.011
ENSMUSG00000025266	Gnl3l	X	-	151017200	151017322	151017204	151017322	151014020	151014089	14,17,10	0,0,0	9,20,28	0,0,2	153	149	1	1.0	1.0,1.0,1.0	1.0,1.0,0.932	0.023
ENSMUSG00000047766	Lrrc49	9	-	60614998	60615177	60615093	60615177	60610257	60610421	0,4,4	21,25,23	0,1,9	11,27,21	244	149	1	1.0	0.0,0.089,0.096	0.0,0.022,0.207	-0.015
ENSMUSG00000015749	Anp32e	3	+	95937881	95938039	95937881	95938003	95944306	95944361	110,123,93	1,0,1	86,180,136	0,4,10	185	149	1	1.0	0.989,1.0,0.987	1.0,0.973,0.916	0.029
ENSMUSG00000015837	Sqstm1	11	-	50202398	50202594	50202512	50202594	50200610	50200912	4804,3843,3791	0,22,0	4770,5089,4771	0,0,0	263	149	1	1.0	1.0,0.99,1.0	1.0,1.0,1.0	-0.003
ENSMUSG00000031311	Nono	X	+	101444687	101445334	101444687	101444790	101446118	101446228	684,737,778	7,0,0	751,1088,1259	0,0,12	693	149	1	1.0	0.955,1.0,1.0	1.0,1.0,0.958	-0.001
ENSMUSG00000079487	Med12	X	+	101293424	101293630	101293424	101293621	101293792	101293870	46,33,44	34,27,31	56,44,58	24,21,21	158	149	0.0789205950403	1.0	0.561,0.535,0.572	0.688,0.664,0.723	-0.136
ENSMUSG00000039458	Mtmr12	15	+	12236017	12236148	12236017	12236120	12237928	12238019	19,20,34	6,15,9	34,34,53	14,17,19	177	149	1	1.0	0.727,0.529,0.761	0.672,0.627,0.701	0.006
ENSMUSG00000022992	Kansl2	15	-	98524458	98524712	98524560	98524712	98520317	98520425	161,129,177	30,33,31	177,215,210	27,21,34	251	149	0.575808819081	1.0	0.761,0.699,0.772	0.796,0.859,0.786	-0.07
ENSMUSG00000022992	Kansl2	15	-	98533901	98534264	98534240	98534264	98533517	98533776	276,263,185	2,0,0	159,299,270	2,0,7	488	149	1	1.0	0.977,1.0,1.0	0.96,1.0,0.922	0.032
ENSMUSG00000000384	Tbrg4	11	-	6625964	6626067	6626022	6626067	6625148	6625213	46,38,19	0,3,0	21,34,37	0,1,0	207	149	1	1.0	1.0,0.901,1.0	1.0,0.961,1.0	-0.02
ENSMUSG00000030815	Phkg2	7	+	127577534	127577688	127577534	127577646	127577974	127578029	25,11,22	5,1,3	23,35,29	4,9,5	191	149	0.855265215893	1.0	0.796,0.896,0.851	0.818,0.752,0.819	0.051
ENSMUSG00000030815	Phkg2	7	+	127577534	127577710	127577534	127577646	127577974	127578029	101,99,120	5,1,3	98,132,141	4,9,5	213	149	1	1.0	0.934,0.986,0.965	0.945,0.911,0.952	0.026
ENSMUSG00000030815	Phkg2	7	+	127577534	127577710	127577534	127577688	127577974	127578029	76,89,98	0,1,0	76,97,114	1,0,2	171	149	1	1.0	1.0,0.987,1.0	0.985,1.0,0.98	0.007
ENSMUSG00000030815	Phkg2	7	+	127577534	127577688	127577534	127577646	127579666	127579732	25,15,23	0,2,5	29,35,28	0,2,0	191	149	0.73789247027	1.0	1.0,0.854,0.782	1.0,0.932,1.0	-0.099
ENSMUSG00000030815	Phkg2	7	+	127577534	127577710	127577534	127577646	127579666	127579732	30,25,35	0,2,5	31,46,44	0,2,0	213	149	1	1.0	1.0,0.897,0.83	1.0,0.941,1.0	-0.071
ENSMUSG00000030815	Phkg2	7	+	127577534	127578029	127577534	127577646	127579666	127579732	115,121,143	0,2,5	138,167,175	0,2,0	532	149	1	1.0	1.0,0.944,0.889	1.0,0.959,1.0	-0.042
ENSMUSG00000030815	Phkg2	7	+	127577534	127577710	127577534	127577688	127579666	127579732	5,15,13	0,5,1	9,11,17	7,0,1	171	149	1	1.0	1.0,0.723,0.919	0.528,1.0,0.937	0.059
ENSMUSG00000030815	Phkg2	7	+	127577534	127578029	127577534	127577688	127579666	127579732	90,111,121	0,5,1	116,132,148	7,0,1	490	149	1	1.0	1.0,0.871,0.974	0.834,1.0,0.978	0.011
ENSMUSG00000030815	Phkg2	7	+	127577534	127578029	127577534	127577710	127579666	127579732	85,100,112	0,4,4	107,128,134	0,7,3	468	149	1	1.0	1.0,0.888,0.899	1.0,0.853,0.934	0.0
ENSMUSG00000022098	Bmp1	14	-	70488469	70490200	70490019	70490200	70486146	70486930	25,23,37	45,26,70	42,40,38	45,66,95	1699	149	1	1.0	0.046,0.072,0.044	0.076,0.05,0.034	0.001
ENSMUSG00000026860	Sh3glb2	2	-	30355235	30355402	30355260	30355402	30354852	30354981	2,0,3	41,85,69	0,0,1	60,72,100	174	149	1	1.0	0.04,0.0,0.036	0.0,0.0,0.008	0.023
ENSMUSG00000025332	Kdm5c	X	+	152271859	152271938	152271859	152271929	152272074	152272274	36,43,51	100,112,117	68,55,58	123,151,155	158	149	1	1.0	0.253,0.266,0.291	0.343,0.256,0.261	-0.017
ENSMUSG00000004221	Ikbkg	X	+	74427761	74427902	74427761	74427874	74432804	74433006	5,35,36	130,129,120	50,45,29	119,132,156	177	149	0.552322642098	1.0	0.031,0.186,0.202	0.261,0.223,0.135	-0.067
ENSMUSG00000026074	Map4k4	1	+	40007432	40007539	40007432	40007530	40009687	40009863	0,2,0	38,30,33	0,0,0	32,43,48	158	149	1	1.0	0.0,0.059,0.0	0.0,0.0,0.0	0.02
ENSMUSG00000028689	Ccdc163	4	+	116710100	116710284	116710100	116710280	116711285	116711378	3,0,2	0,0,0	1,2,3	1,0,0	153	149	1	1.0	1.0,NA,1.0	0.493,1.0,1.0	0.169
ENSMUSG00000028689	Ccdc163	4	+	116710100	116710284	116710100	116710280	116711310	116711378	2,8,6	0,2,0	3,17,12	0,0,0	153	149	1	1.0	1.0,0.796,1.0	1.0,1.0,1.0	-0.068
ENSMUSG00000028689	Ccdc163	4	+	116710100	116710284	116710100	116710280	116712371	116712439	1,3,1	1,0,0	2,1,2	0,0,0	153	149	1	1.0	0.493,1.0,1.0	1.0,1.0,1.0	-0.169
ENSMUSG00000028689	Ccdc163	4	+	116710100	116710284	116710100	116710280	116714839	116715104	3,0,1	0,0,0	1,3,3	0,0,2	153	149	1	1.0	1.0,NA,1.0	1.0,1.0,0.594	0.135
ENSMUSG00000008682	Rpl10	X	+	74271659	74271907	74271659	74271718	74272178	74272317	6251,7174,7587	0,0,0	6562,9312,9823	0,1,0	338	149	1	1.0	1.0,1.0,1.0	1.0,1.0,1.0	0.0
ENSMUSG00000020964	Sel1l	12	-	91811876	91812005	91811914	91812005	91808642	91810053	153,174,147	0,1,0	197,191,214	0,0,0	187	149	1	1.0	1.0,0.993,1.0	1.0,1.0,1.0	-0.002
ENSMUSG00000020964	Sel1l	12	-	91833054	91833222	91833204	91833222	91831568	91831674	224,273,295	23,31,27	306,346,422	26,24,39	299	149	1	1.0	0.829,0.814,0.845	0.854,0.878,0.844	-0.029
ENSMUSG00000031387	Renbp	X	-	73930186	73930262	73930228	73930262	73929680	73929853	133,175,136	0,0,0	148,226,203	0,3,0	191	149	1	1.0	1.0,1.0,1.0	1.0,0.983,1.0	0.006
ENSMUSG00000031387	Renbp	X	-	73930186	73930262	73930228	73930262	73930004	73930080	625,670,631	79,77,90	653,844,860	72,88,99	191	149	1	1.0	0.861,0.872,0.845	0.876,0.882,0.871	-0.017
ENSMUSG00000019558	Slc6a8	X	+	73679918	73680056	73679918	73680047	73680131	73680234	161,118,194	4,0,0	190,187,238	2,3,0	158	149	1	1.0	0.974,1.0,1.0	0.989,0.983,1.0	0.001
ENSMUSG00000019558	Slc6a8	X	+	73679918	73680071	73679918	73680047	73680131	73680234	11,3,3	4,0,0	3,6,8	2,3,0	173	149	0.394572257353	1.0	0.703,1.0,1.0	0.564,0.633,1.0	0.169
ENSMUSG00000019558	Slc6a8	X	+	73679918	73680071	73679918	73680056	73680131	73680234	3,0,2	153,115,193	3,2,1	190,183,231	164	149	1	1.0	0.018,0.0,0.009	0.014,0.01,0.004	-0.0
ENSMUSG00000014856	Tmem208	8	+	105328321	105328484	105328321	105328458	105328607	105328692	11,13,18	187,177,214	13,25,23	204,227,216	175	149	1	1.0	0.048,0.059,0.067	0.051,0.086,0.083	-0.015
ENSMUSG00000087174	5530601H04Rik	X	-	105068463	105068628	105068570	105068628	105066758	105066877	16,23,25	6,11,5	30,34,31	4,13,10	256	149	0.989929790025	1.0	0.608,0.549,0.744	0.814,0.604,0.643	-0.053
ENSMUSG00000031556	Tm2d2	8	+	25018065	25018674	25018065	25018153	25020438	25020554	4,4,10	182,203,220	8,6,1	206,300,257	670	149	1	1.0	0.005,0.004,0.01	0.009,0.004,0.001	0.002
ENSMUSG00000052142	Rasal3	17	-	32392045	32392788	32392397	32392788	32391335	32391399	37,45,39	0,0,1	45,64,84	0,0,0	501	149	1	1.0	1.0,1.0,0.921	1.0,1.0,1.0	-0.026
ENSMUSG00000052142	Rasal3	17	-	32395074	32395219	32395111	32395219	32394037	32394274	54,43,46	0,0,0	58,70,62	0,1,0	186	149	1	1.0	1.0,1.0,1.0	1.0,0.982,1.0	0.006
ENSMUSG00000035967	Ints6l	X	+	56497860	56497985	56497860	56497984	56499567	56499710	0,0,0	24,25,24	0,1,0	14,31,38	150	149	1	1.0	0.0,0.0,0.0	0.0,0.031,0.0	-0.01
ENSMUSG00000028796	Phc2	4	+	128743353	128743556	128743353	128743461	128745001	128745131	167,194,220	25,33,12	256,332,434	35,30,40	244	149	1	1.0	0.803,0.782,0.918	0.817,0.871,0.869	-0.018
ENSMUSG00000029001	Fbxo44	4	-	148156579	148156706	148156608	148156706	148156394	148156490	5,8,0	0,0,0	0,2,1	0,1,0	178	149	1	1.0	1.0,1.0,NA	NA,0.626,1.0	0.187
ENSMUSG00000051786	Tubgcp6	15	-	89101361	89101556	89101368	89101556	89101152	89101285	14,19,8	3,0,0	10,16,21	2,0,0	156	149	1	1.0	0.817,1.0,1.0	0.827,1.0,1.0	-0.003
ENSMUSG00000041115	Iqsec2	X	+	152216340	152216466	152216340	152216439	152218876	152218976	43,52,55	0,0,0	96,85,108	0,1,0	176	149	1	1.0	1.0,1.0,1.0	1.0,0.986,1.0	0.005
ENSMUSG00000038412	Higd1a	9	-	121856437	121856585	121856449	121856585	121852490	121852609	0,0,1	2,1,0	4,7,1	2,2,0	161	149	0.000198346376478	0.0372962333356	0.0,0.0,1.0	0.649,0.764,1.0	-0.471
ENSMUSG00000031146	Plp2	X	-	7669414	7669758	7669602	7669758	7668926	7669017	319,433,468	0,0,0	308,525,574	0,0,2	337	149	1	1.0	1.0,1.0,1.0	1.0,1.0,0.992	0.003
ENSMUSG00000040563	Plppr2	9	+	21946945	21947068	21946945	21947052	21947380	21947432	1,4,1	1,3,4	1,0,0	0,0,2	165	149	1	1.0	0.475,0.546,0.184	1.0,NA,0.0	-0.098
ENSMUSG00000032567	Aste1	9	+	105396544	105397858	105396544	105396705	105401475	105401686	58,47,66	1,6,0	63,104,106	0,1,1	1302	149	0.0862462339852	1.0	0.869,0.473,1.0	1.0,0.922,0.924	-0.168
ENSMUSG00000085396	Firre	X	-	50580580	50580949	50580812	50580949	50577870	50578024	49,40,18	2,0,2	17,27,42	0,3,5	381	149	0.360983842687	1.0	0.905,1.0,0.779	1.0,0.779,0.767	0.046
ENSMUSG00000031109	Enox2	X	-	49023093	49023201	49023126	49023201	49018782	49018894	32,53,39	7,6,2	31,74,76	5,4,3	182	149	1	1.0	0.789,0.879,0.941	0.835,0.938,0.954	-0.039
ENSMUSG00000031109	Enox2	X	-	49286844	49286904	49286855	49286904	49080616	49080751	3,7,7	2,4,2	8,19,9	0,4,4	160	149	0.455822660377	1.0	0.583,0.62,0.765	1.0,0.816,0.677	-0.175
ENSMUSG00000031109	Enox2	X	-	49286844	49286904	49286855	49286904	49168640	49168784	18,21,17	11,19,16	42,43,32	11,26,5	160	149	0.035154703339	1.0	0.604,0.507,0.497	0.78,0.606,0.856	-0.211
ENSMUSG00000039176	Polg	7	-	79459436	79459585	79459512	79459585	79459173	79459300	60,85,81	3,2,1	60,85,115	0,7,6	225	149	1	1.0	0.93,0.966,0.982	1.0,0.889,0.927	0.021
ENSMUSG00000064147	Rab44	17	+	29137978	29138172	29137978	29138083	29139114	29140550	5,3,12	1,0,0	26,22,10	0,0,0	238	149	1	1.0	0.758,1.0,1.0	1.0,1.0,1.0	-0.081
ENSMUSG00000032180	Tmed1	9	-	21509253	21509351	21509288	21509351	21508930	21509114	106,98,154	0,3,0	117,156,231	3,2,0	184	149	1	1.0	1.0,0.964,1.0	0.969,0.984,1.0	0.004
ENSMUSG00000022906	Parp9	16	+	35943368	35943510	35943368	35943402	35945768	35945952	52,61,52	27,22,35	115,93,152	44,37,53	257	149	0.625745377139	1.0	0.528,0.616,0.463	0.602,0.593,0.624	-0.071
ENSMUSG00000022906	Parp9	16	+	35943368	35943510	35943368	35943402	35947500	35948354	95,152,112	236,238,236	233,241,298	299,445,432	257	149	0.92084283801	1.0	0.189,0.27,0.216	0.311,0.239,0.286	-0.054
ENSMUSG00000019826	Zbtb24	10	+	41455672	41455772	41455672	41455756	41456531	41456615	0,0,0	4,6,17	0,0,2	7,11,9	165	149	1	1.0	0.0,0.0,0.0	0.0,0.0,0.167	-0.056
ENSMUSG00000045672	Col27a1	4	+	63273066	63273111	63273066	63273103	63275927	63275981	0,4,5	1,0,0	0,9,0	0,2,2	157	149	1	1.0	0.0,1.0,1.0	NA,0.81,0.0	0.262
ENSMUSG00000028552	Eps15	4	+	109321127	109321325	109321127	109321217	109322069	109322215	0,2,9	71,111,96	5,1,0	91,153,101	257	149	1	1.0	0.0,0.01,0.052	0.031,0.004,0.0	0.009
ENSMUSG00000021546	Hnrnpk	13	-	58393691	58393868	58393852	58393868	58393195	58393365	659,644,864	0,0,1	765,1069,1181	0,0,0	310	149	1	1.0	1.0,1.0,0.998	1.0,1.0,1.0	-0.001
ENSMUSG00000021546	Hnrnpk	13	-	58400332	58400417	58400341	58400417	58399892	58399990	949,1024,1011	0,0,1	879,1218,1344	2,5,4	158	149	1	1.0	1.0,1.0,0.999	0.998,0.996,0.997	0.003
ENSMUSG00000028759	Hp1bp3	4	+	138216626	138216799	138216626	138216740	138221525	138221723	0,3,7	117,128,123	0,6,9	149,182,246	208	149	1	1.0	0.0,0.017,0.039	0.0,0.023,0.026	0.002
ENSMUSG00000028759	Hp1bp3	4	+	138221525	138221723	138221525	138221718	138222088	138222188	131,155,200	8,17,11	188,208,286	15,14,14	154	149	1	1.0	0.941,0.898,0.946	0.924,0.935,0.952	-0.009
ENSMUSG00000032580	Rbm5	9	-	107770551	107770959	107770884	107770959	107769560	107769626	26,23,33	73,83,43	23,37,65	66,104,88	482	149	1	1.0	0.099,0.079,0.192	0.097,0.099,0.186	-0.004
ENSMUSG00000055541	Lair1	7	-	4055796	4055953	4055917	4055953	4010589	4010632	18,29,14	0,0,0	10,27,41	0,3,0	270	149	1	1.0	1.0,1.0,1.0	1.0,0.832,1.0	0.056
ENSMUSG00000055541	Lair1	7	-	4055796	4055953	4055917	4055953	4010729	4010846	26,44,18	27,42,20	20,46,56	36,53,40	270	149	1	1.0	0.347,0.366,0.332	0.235,0.324,0.436	0.017
ENSMUSG00000055541	Lair1	7	-	4055796	4055953	4055917	4055953	4028706	4029036	51,58,32	62,77,64	27,49,70	49,99,95	270	149	1	1.0	0.312,0.294,0.216	0.233,0.215,0.289	0.028
ENSMUSG00000019984	Med23	10	+	24903660	24903831	24903660	24903693	24904260	24904477	64,73,60	0,0,0	43,105,64	1,0,4	287	149	1	1.0	1.0,1.0,1.0	0.957,1.0,0.893	0.05
ENSMUSG00000023572	Ccndbp1	2	+	121011433	121011558	121011433	121011530	121011682	121011756	1,1,2	67,165,123	2,1,11	105,164,182	177	149	1	1.0	0.012,0.005,0.014	0.016,0.005,0.048	-0.013
ENSMUSG00000074797	Itpa	2	+	130672059	130672338	130672059	130672133	130674238	130674270	1,0,0	207,211,214	1,1,0	198,250,306	354	149	1	1.0	0.002,0.0,0.0	0.002,0.002,0.0	-0.001
ENSMUSG00000059540	Tcea2	2	+	181680309	181680735	181680309	181680475	181683212	181683275	6,9,2	0,0,1	2,3,0	0,1,0	409	149	1	1.0	1.0,1.0,0.421	1.0,0.522,NA	0.046
ENSMUSG00000004356	Utp20	10	-	88778109	88778446	88778222	88778446	88777404	88777549	0,0,0	17,27,11	0,2,0	13,29,32	262	149	1	1.0	0.0,0.0,0.0	0.0,0.038,0.0	-0.013
ENSMUSG00000078923	Ube2v1	2	-	167629068	167629288	167629166	167629288	167617828	167617977	2,10,12	1,0,0	4,6,5	0,0,0	247	149	1	1.0	0.547,1.0,1.0	1.0,1.0,1.0	-0.151
ENSMUSG00000078923	Ube2v1	2	-	167629068	167629288	167629169	167629288	167617828	167617977	2,11,12	6,7,20	4,6,5	0,22,16	250	149	1	1.0	0.166,0.484,0.263	1.0,0.14,0.157	-0.128
ENSMUSG00000078923	Ube2v1	2	-	167629166	167629288	167629169	167629288	167617828	167617977	1,1,0	6,7,20	0,0,0	0,22,16	152	149	1	1.0	0.14,0.123,0.0	NA,0.0,0.0	0.088
ENSMUSG00000006335	Tfpt	7	-	3620746	3620983	3620776	3620983	3620323	3620474	45,51,70	49,28,26	56,54,70	36,44,28	179	149	1	1.0	0.433,0.603,0.691	0.564,0.505,0.675	-0.006
ENSMUSG00000006335	Tfpt	7	-	3628823	3629086	3628827	3629086	3624598	3624669	5,2,4	53,43,61	1,7,6	52,85,84	153	149	1	1.0	0.084,0.043,0.06	0.018,0.074,0.065	0.01
ENSMUSG00000022617	Chkb	15	-	89428410	89428827	89428713	89428827	89428133	89428229	136,175,178	1,3,2	195,215,219	1,0,5	452	149	1	1.0	0.978,0.951,0.967	0.985,1.0,0.935	-0.008
ENSMUSG00000002221	Paxip1	5	-	27783680	27783773	27783729	27783773	27781421	27781485	3,0,7	15,26,15	0,2,1	13,18,22	198	149	0.423560757618	1.0	0.131,0.0,0.26	0.0,0.077,0.033	0.094
ENSMUSG00000056962	Jmjd6	11	-	116839837	116840545	116840409	116840545	116838989	116839128	44,30,54	63,71,75	38,58,35	55,104,100	721	149	1	1.0	0.126,0.08,0.13	0.125,0.103,0.067	0.014
ENSMUSG00000056962	Jmjd6	11	-	116839837	116840545	116840447	116840545	116838989	116839128	91,53,84	1,3,4	67,117,94	2,1,0	759	149	0.195185299929	1.0	0.947,0.776,0.805	0.868,0.958,1.0	-0.099
ENSMUSG00000056962	Jmjd6	11	-	116840409	116840545	116840447	116840545	116838989	116839128	110,94,105	1,3,4	84,163,159	2,1,0	187	149	1	1.0	0.989,0.961,0.954	0.971,0.992,1.0	-0.02
ENSMUSG00000056962	Jmjd6	11	-	116840409	116840545	116840447	116840545	116839837	116839926	48,24,33	3,15,5	29,62,63	4,10,5	187	149	0.805752752577	1.0	0.927,0.56,0.84	0.852,0.832,0.909	-0.089
ENSMUSG00000056962	Jmjd6	11	-	116840409	116840545	116840447	116840545	116839837	116839931	48,23,36	0,3,3	37,64,62	0,3,0	187	149	1	1.0	1.0,0.859,0.905	1.0,0.944,1.0	-0.06
ENSMUSG00000038241	Cep250	2	+	155956557	155956662	155956557	155956657	155961871	155962154	0,0,2	4,0,5	0,0,0	0,8,2	154	149	1	1.0	0.0,NA,0.279	NA,0.0,0.0	0.14
ENSMUSG00000028149	Rap1gds1	3	-	139021765	139021935	139021812	139021935	139015545	139015671	1,1,1	117,155,139	0,0,4	173,180,185	196	149	1	1.0	0.006,0.005,0.005	0.0,0.0,0.016	0.0
ENSMUSG00000001305	Rrp15	1	-	186737587	186739863	186739603	186739863	186736115	186736314	103,117,139	1,0,0	103,108,138	0,0,0	2165	149	1	1.0	0.876,1.0,1.0	1.0,1.0,1.0	-0.041
ENSMUSG00000073758	Sh3d21	4	-	126152023	126152258	126152205	126152258	126151016	126151873	1,1,3	1,0,0	7,3,6	0,0,0	331	149	1	1.0	0.31,1.0,1.0	1.0,1.0,1.0	-0.23
ENSMUSG00000078676	Casc3	11	+	98810897	98810966	98810897	98810935	98821430	98821583	1,0,2	73,109,91	0,0,0	82,116,123	180	149	1	1.0	0.011,0.0,0.018	0.0,0.0,0.0	0.01
ENSMUSG00000056537	Rlim	X	-	103981062	103981284	103981072	103981284	103979272	103979334	23,22,18	44,51,19	20,20,24	45,51,45	159	149	1	1.0	0.329,0.288,0.47	0.294,0.269,0.333	0.064
ENSMUSG00000025283	Sat1	X	-	155215119	155215684	155215600	155215684	155214032	155214134	154,140,121	509,741,608	175,185,135	708,1056,1232	630	149	1	1.0	0.067,0.043,0.045	0.055,0.04,0.025	0.012
ENSMUSG00000021235	Coq6	12	+	84370255	84370386	84370255	84370354	84370923	84371031	37,11,25	0,0,3	15,26,32	0,3,5	181	149	0.667191265129	1.0	1.0,1.0,0.873	1.0,0.877,0.84	0.052
ENSMUSG00000031295	Phka2	X	+	160586778	160586954	160586778	160586949	160588964	160589018	0,1,0	36,45,33	0,1,0	25,57,33	154	149	1	1.0	0.0,0.021,0.0	0.0,0.017,0.0	0.001
ENSMUSG00000078619	Smarcd2	11	-	106264939	106265344	106265182	106265344	106264671	106264807	152,145,186	0,0,0	154,168,209	0,0,4	392	149	1	1.0	1.0,1.0,1.0	1.0,1.0,0.952	0.016
ENSMUSG00000031429	Psmd10	X	-	140952146	140952313	140952225	140952313	140948428	140949309	592,656,657	53,74,71	580,808,882	73,67,81	228	149	1	1.0	0.88,0.853,0.858	0.839,0.887,0.877	-0.004
ENSMUSG00000031626	Sorbs2	8	+	45799709	45799801	45799709	45799798	45800964	45801011	0,0,0	3,2,0	0,0,1	0,1,0	152	149	1	1.0	0.0,0.0,NA	NA,0.0,1.0	-0.5
ENSMUSG00000038312	Edem2	2	-	155713324	155713479	155713337	155713479	155710843	155710968	0,1,2	287,352,286	0,0,0	267,464,395	162	149	1	1.0	0.0,0.003,0.006	0.0,0.0,0.0	0.003
ENSMUSG00000021767	Kat6b	14	+	21624832	21625215	21624832	21624888	21626718	21626840	1,3,2	0,4,1	2,8,0	0,3,2	476	149	1	1.0	1.0,0.19,0.385	1.0,0.455,0.0	0.04
ENSMUSG00000032127	Vps11	9	-	44353836	44354291	44354102	44354291	44352908	44353111	38,32,55	0,0,0	25,55,34	0,0,4	415	149	1	1.0	1.0,1.0,1.0	1.0,1.0,0.753	0.082
ENSMUSG00000032127	Vps11	9	-	44353836	44354291	44354102	44354291	44353214	44353354	141,140,153	0,0,0	119,192,183	0,0,2	415	149	1	1.0	1.0,1.0,1.0	1.0,1.0,0.97	0.01
ENSMUSG00000032127	Vps11	9	-	44356227	44356429	44356294	44356429	44355698	44355850	122,136,152	16,10,9	147,193,172	12,17,12	216	149	1	1.0	0.84,0.904,0.921	0.894,0.887,0.908	-0.008
ENSMUSG00000021288	Klc1	12	+	111789324	111789486	111789324	111789459	111793648	111793699	29,27,39	5,8,11	48,39,48	1,3,14	176	149	0.320929243212	1.0	0.831,0.741,0.75	0.976,0.917,0.744	-0.105
ENSMUSG00000021288	Klc1	12	+	111789324	111789486	111789324	111789459	111795547	111795678	93,76,103	10,34,15	109,134,123	29,45,43	176	149	0.493894778274	1.0	0.887,0.654,0.853	0.761,0.716,0.708	0.07
ENSMUSG00000021288	Klc1	12	+	111789324	111789486	111789324	111789459	111806007	111806074	41,51,60	4,7,5	55,19,69	13,11,8	176	149	0.217331364153	1.0	0.897,0.86,0.91	0.782,0.594,0.88	0.137
ENSMUSG00000039244	E130309D02Rik	5	-	143311710	143314399	143314177	143314399	143307615	143308140	111,149,134	0,0,0	91,144,165	1,0,2	2616	149	1	1.0	1.0,1.0,1.0	0.838,1.0,0.825	0.112
ENSMUSG00000026608	Kctd3	1	-	188976370	188976707	188976610	188976707	188974286	188974471	1,5,2	46,39,45	3,7,5	27,27,32	389	149	1	1.0	0.008,0.047,0.017	0.041,0.09,0.056	-0.038
ENSMUSG00000039748	Exo1	1	+	175881131	175881354	175881131	175881200	175882894	175883068	0,1,0	0,6,5	0,0,5	0,0,0	303	149	1	1.0	NA,0.076,0.0	NA,NA,1.0	-0.962
ENSMUSG00000029625	Cpsf4	5	+	145170514	145170917	145170514	145170565	145173306	145173459	0,1,2	80,86,92	1,0,1	58,109,97	501	149	1	1.0	0.0,0.003,0.006	0.005,0.0,0.003	0.0
ENSMUSG00000038178	Slc43a2	11	+	75531697	75531778	75531697	75531741	75532587	75532788	2,0,17	0,0,0	2,12,23	3,10,0	186	149	1	1.0	1.0,NA,1.0	0.348,0.49,1.0	0.387
ENSMUSG00000039515	Ptpa	2	+	30438228	30439764	30438228	30438353	30443289	30443397	187,219,216	0,0,0	173,256,277	0,0,1	1560	149	1	1.0	1.0,1.0,1.0	1.0,1.0,0.964	0.012
ENSMUSG00000034401	Spata6	4	+	111805930	111806030	111805930	111805982	111822740	111822832	64,87,72	4,5,4	36,111,103	5,7,11	197	149	1	1.0	0.924,0.929,0.932	0.845,0.923,0.876	0.047
ENSMUSG00000066151	Fkbp15	4	-	62320958	62321061	62320988	62321061	62314253	62314425	207,293,221	2,0,0	180,289,238	1,1,2	179	149	1	1.0	0.989,1.0,1.0	0.993,0.996,0.99	0.003
ENSMUSG00000058715	Fcer1g	1	-	171230921	171231031	171230995	171231031	171230066	171230087	146,210,152	11641,12604,12828	214,242,275	12130,17415,18540	223	149	1	1.0	0.008,0.011,0.008	0.012,0.009,0.01	-0.001
ENSMUSG00000027405	Nop56	2	+	130277031	130277314	130277031	130277132	130277475	130277624	46,23,37	132,122,110	37,57,66	89,129,161	331	149	1	1.0	0.136,0.078,0.132	0.158,0.166,0.156	-0.045
ENSMUSG00000018008	Cyth4	15	+	78597141	78597333	78597141	78597219	78602692	78602775	14,21,25	405,507,344	11,23,38	265,474,566	263	149	1	1.0	0.019,0.023,0.04	0.023,0.027,0.037	-0.002
ENSMUSG00000035674	Ndufa3	7	+	3617616	3618140	3617616	3617691	3619429	3619507	33,47,42	695,764,869	21,61,55	682,999,981	598	149	1	1.0	0.012,0.015,0.012	0.008,0.015,0.014	0.001
ENSMUSG00000007029	Vars	17	+	35011599	35011898	35011599	35011694	35012088	35012213	75,132,71	0,1,0	83,92,134	3,0,0	353	149	1	1.0	1.0,0.982,1.0	0.921,1.0,1.0	0.02
ENSMUSG00000028744	Pqlc2	4	-	139306438	139306690	139306442	139306690	139302424	139302554	0,2,1	81,80,82	1,0,1	67,111,106	153	149	1	1.0	0.0,0.024,0.012	0.014,0.0,0.009	0.004
ENSMUSG00000037376	Trmt6	2	-	132810086	132810289	132810205	132810289	132809828	132809953	4,0,1	69,65,65	3,9,8	57,75,82	268	149	1	1.0	0.031,0.0,0.008	0.028,0.063,0.051	-0.034
ENSMUSG00000029166	Mapre3	5	+	30862497	30863405	30862497	30862643	30864573	30864728	42,50,45	0,1,1	32,37,42	0,0,2	911	149	1	1.0	1.0,0.891,0.88	1.0,1.0,0.775	-0.001
ENSMUSG00000029166	Mapre3	5	+	30863203	30863405	30863203	30863360	30864573	30864728	9,6,17	14,34,13	17,10,20	23,9,28	194	149	0.674968388657	1.0	0.331,0.119,0.501	0.362,0.46,0.354	-0.075
ENSMUSG00000028582	Cc2d1b	4	+	108630277	108630336	108630277	108630306	108630543	108630595	79,80,72	0,0,0	57,115,108	0,0,1	179	149	1	1.0	1.0,1.0,1.0	1.0,1.0,0.989	0.004
ENSMUSG00000074643	Cpne1	2	-	156078751	156078974	156078899	156078974	156078573	156078654	92,109,105	0,0,0	119,171,170	1,0,0	297	149	1	1.0	1.0,1.0,1.0	0.984,1.0,1.0	0.005
ENSMUSG00000028439	Fam219a	4	-	41569176	41569537	41569209	41569537	41524365	41524414	325,304,322	8,20,19	373,445,459	20,19,20	182	149	1	1.0	0.971,0.926,0.933	0.939,0.95,0.949	-0.003
ENSMUSG00000026987	Baz2b	2	-	59907438	59907749	59907543	59907749	59906915	59907051	70,52,52	7,1,4	40,53,50	5,11,19	254	149	0.0100374389944	0.565743454838	0.854,0.968,0.884	0.824,0.739,0.607	0.179
ENSMUSG00000026113	Inpp4a	1	+	37379921	37380177	37379921	37380060	37383338	37383371	19,21,6	7,4,3	14,37,39	4,1,5	266	149	0.133578683283	1.0	0.603,0.746,0.528	0.662,0.954,0.814	-0.184
ENSMUSG00000026113	Inpp4a	1	+	37379921	37380177	37379921	37380060	37387697	37387870	12,16,4	1,1,3	13,23,27	0,2,1	266	149	0.325432621099	1.0	0.87,0.9,0.428	1.0,0.866,0.938	-0.202
ENSMUSG00000038733	Wdr26	1	-	181209002	181209107	181209050	181209107	181203023	181203160	133,133,123	105,95,105	104,180,169	101,122,135	197	149	1	1.0	0.489,0.514,0.47	0.438,0.527,0.486	0.007
ENSMUSG00000038733	Wdr26	1	-	181209002	181209107	181209050	181209107	181203023	181203224	37,25,24	0,3,1	23,37,46	1,4,2	197	149	1	1.0	1.0,0.863,0.948	0.946,0.875,0.946	0.015
ENSMUSG00000040782	Cop1	1	+	159249201	159249278	159249201	159249266	159250022	159250142	112,130,120	92,0,92	60,138,146	69,98,4	161	149	1	1.0	0.53,1.0,0.547	0.446,0.566,0.971	0.031
ENSMUSG00000038705	Gmeb2	2	-	181264969	181265108	181264980	181265108	181260294	181260398	3,0,1	31,25,15	3,9,3	40,36,32	160	149	0.471130703028	1.0	0.083,0.0,0.058	0.065,0.189,0.08	-0.064
ENSMUSG00000019948	Actr6	10	-	89728140	89728222	89728153	89728222	89726636	89726760	0,0,0	16,20,15	0,3,0	10,34,23	162	149	1	1.0	0.0,0.0,0.0	0.0,0.075,0.0	-0.025
ENSMUSG00000051811	Cox6b2	7	-	4752060	4752161	4752107	4752161	4751791	4751975	2,4,11	0,2,2	6,4,3	0,0,4	196	149	1	1.0	1.0,0.603,0.807	1.0,1.0,0.363	0.016
ENSMUSG00000051811	Cox6b2	7	-	4752090	4752161	4752107	4752161	4751791	4751975	2,1,2	0,2,2	0,1,2	0,0,4	166	149	1	1.0	1.0,0.31,0.473	NA,1.0,0.31	-0.061
ENSMUSG00000022788	Fgd4	16	-	16503985	16504216	16504096	16504216	16484089	16484597	0,2,0	0,2,0	0,0,0	0,1,1	260	149	1	1.0	NA,0.364,NA	NA,0.0,0.0	0.364
ENSMUSG00000022788	Fgd4	16	-	16503985	16504216	16504096	16504216	16490422	16490606	0,2,1	30,49,43	0,0,0	46,56,46	260	149	1	1.0	0.0,0.023,0.013	0.0,0.0,0.0	0.012
ENSMUSG00000027829	Ccnl1	3	-	65955129	65955276	65955203	65955276	65950479	65950544	28,26,32	1,0,4	39,37,49	4,0,3	223	149	1	1.0	0.949,1.0,0.842	0.867,1.0,0.916	0.003
ENSMUSG00000027829	Ccnl1	3	-	65955129	65955276	65955203	65955276	65951433	65951554	53,46,41	42,34,60	53,65,64	75,107,117	223	149	0.140982470849	1.0	0.457,0.475,0.313	0.321,0.289,0.268	0.122
ENSMUSG00000049676	Catsperg1	7	-	29184678	29185090	29184994	29185090	29182236	29182329	4,1,1	2,0,0	3,0,0	0,0,0	465	149	1	1.0	0.391,1.0,1.0	1.0,NA,NA	-0.203
ENSMUSG00000055923	Aasdh	5	-	76886046	76886322	76886129	76886322	76884085	76884201	2,0,2	0,1,5	3,0,1	0,3,1	232	149	1	1.0	1.0,0.0,0.204	1.0,0.0,0.391	-0.062
ENSMUSG00000062729	Ppox	1	-	171280358	171280522	171280387	171280522	171280139	171280255	3,3,1	19,41,36	1,5,3	23,29,25	178	149	1	1.0	0.117,0.058,0.023	0.035,0.126,0.091	-0.018
ENSMUSG00000043019	Edem3	1	+	151805849	151806003	151805849	151805946	151807365	151807557	50,59,56	5,10,11	40,42,50	17,6,11	206	149	0.561321055859	1.0	0.879,0.81,0.786	0.63,0.835,0.767	0.081
ENSMUSG00000034789	Rab24	13	-	55321101	55321458	55321389	55321458	55320926	55320994	237,209,218	1,0,0	220,314,293	0,0,0	437	149	1	1.0	0.988,1.0,1.0	1.0,1.0,1.0	-0.004
ENSMUSG00000007891	Ctsd	7	-	142377332	142377455	142377350	142377455	142377025	142377170	26672,30420,33850	2,6,17	27382,36172,39655	14,4,18	167	149	1	1.0	1.0,1.0,0.999	0.999,1.0,0.999	0.0
ENSMUSG00000070425	Xntrpc	7	+	102078732	102078897	102078732	102078818	102079004	102079177	0,2,4	1,1,2	1,1,3	1,4,2	228	149	0.723020960438	1.0	0.0,0.567,0.567	0.395,0.14,0.495	0.035
ENSMUSG00000024037	Wdr4	17	-	31509768	31509912	31509820	31509912	31494322	31496928	18,19,26	0,0,0	18,21,12	0,1,1	201	149	1	1.0	1.0,1.0,1.0	1.0,0.94,0.899	0.054
ENSMUSG00000024037	Wdr4	17	-	31509768	31509912	31509820	31509912	31501214	31501275	18,20,26	3,2,0	18,19,12	0,0,0	201	149	1	1.0	0.816,0.881,1.0	1.0,1.0,1.0	-0.101
ENSMUSG00000024037	Wdr4	17	-	31509768	31509912	31509820	31509912	31503509	31503666	44,53,56	4,0,2	43,47,43	4,4,5	201	149	0.553568088793	1.0	0.891,1.0,0.954	0.889,0.897,0.864	0.065
ENSMUSG00000021809	Nudt13	14	+	20295087	20295266	20295087	20295209	20300586	20300679	9,6,9	0,0,0	13,21,26	1,0,0	206	149	1	1.0	1.0,1.0,1.0	0.904,1.0,1.0	0.032
ENSMUSG00000027746	Ufm1	3	-	53860198	53860273	53860233	53860273	53859241	53859274	0,6,2	313,322,404	0,3,4	350,512,532	184	149	1	1.0	0.0,0.015,0.004	0.0,0.005,0.006	0.003
ENSMUSG00000027131	Emc4	2	-	112367332	112367516	112367401	112367516	112364151	112364305	6,3,8	430,484,497	0,7,2	403,684,644	218	149	1	1.0	0.009,0.004,0.011	0.0,0.007,0.002	0.005
ENSMUSG00000006315	Tmem147	7	-	30728431	30728568	30728498	30728568	30728204	30728289	291,297,384	0,2,0	279,396,362	0,4,0	216	149	1	1.0	1.0,0.99,1.0	1.0,0.986,1.0	0.001
ENSMUSG00000025969	Nrp2	1	+	62786280	62786316	62786280	62786301	62812533	62812584	100,89,74	492,544,450	77,94,143	553,714,755	164	149	1	1.0	0.156,0.129,0.13	0.112,0.107,0.147	0.016
ENSMUSG00000025969	Nrp2	1	+	62786280	62786316	62786280	62786301	62815332	62818695	39,39,36	173,207,182	45,46,59	171,247,254	164	149	1	1.0	0.17,0.146,0.152	0.193,0.145,0.174	-0.015
ENSMUSG00000015120	Ube2i	17	-	25269401	25269479	25269402	25269479	25269252	25269275	1,0,0	690,810,843	1,4,2	843,1084,1225	150	149	1	1.0	0.001,0.0,0.0	0.001,0.004,0.002	-0.002
ENSMUSG00000015120	Ube2i	17	-	25274161	25274310	25274172	25274310	25269402	25269479	68,126,92	17,27,32	97,127,160	24,25,30	160	149	1	1.0	0.788,0.813,0.728	0.79,0.826,0.832	-0.04
ENSMUSG00000031148	Gpkow	X	+	7705299	7705432	7705299	7705372	7706010	7706149	58,72,76	0,0,0	76,87,97	1,0,0	209	149	1	1.0	1.0,1.0,1.0	0.982,1.0,1.0	0.006
ENSMUSG00000078956	Gm14221	2	-	160619831	160619971	160619861	160619971	160568378	160568442	2,6,0	0,0,4	0,0,1	0,2,0	179	149	1	1.0	1.0,1.0,0.0	NA,0.0,1.0	0.167
ENSMUSG00000078956	Gm14221	2	-	160619831	160619971	160619861	160619971	160574683	160574819	4,4,0	0,0,0	0,1,1	2,1,0	179	149	1	1.0	1.0,1.0,NA	0.0,0.454,1.0	0.515
ENSMUSG00000078956	Gm14221	2	-	160619831	160619971	160619861	160619971	160605995	160607322	11,22,16	8,22,10	9,27,15	22,40,29	179	149	0.0419576223817	1.0	0.534,0.454,0.571	0.254,0.36,0.301	0.215
ENSMUSG00000040940	Arhgef1	7	+	24912056	24912352	24912056	24912155	24912554	24912801	180,203,222	0,0,0	195,260,253	1,0,2	346	149	1	1.0	1.0,1.0,1.0	0.988,1.0,0.982	0.01
ENSMUSG00000039137	Whrn	4	-	63435347	63435562	63435359	63435562	63434109	63434146	0,0,1	9,1,4	0,1,0	1,9,3	161	149	1	1.0	0.0,0.0,0.188	0.0,0.093,0.0	0.032
ENSMUSG00000040124	Gorab	1	-	163396807	163397169	163396811	163397169	163394590	163394692	2,4,0	9,6,10	0,5,10	13,16,21	153	149	0.276045039844	1.0	0.178,0.394,0.0	0.0,0.233,0.317	0.007
ENSMUSG00000026977	March7	2	+	60240942	60241075	60240942	60241052	60243556	60243670	1,0,5	121,153,114	0,3,2	108,196,184	172	149	1	1.0	0.007,0.0,0.037	0.0,0.013,0.009	0.007
ENSMUSG00000030365	Clec2i	6	+	128892827	128892910	128892827	128892898	128893615	128893741	0,0,3	0,2,0	0,0,0	2,0,0	161	149	1	1.0	NA,0.0,1.0	0.0,NA,NA	0.5
ENSMUSG00000048154	Kmt2d	15	-	98856068	98856182	98856077	98856182	98855767	98855898	7,7,4	20,24,8	0,6,8	40,21,24	158	149	0.361977679396	1.0	0.248,0.216,0.32	0.0,0.212,0.239	0.111
ENSMUSG00000062908	Acadm	3	-	153938896	153939167	153939069	153939167	153938553	153938654	114,120,109	0,2,0	80,132,138	0,0,0	322	149	1	1.0	1.0,0.965,1.0	1.0,1.0,1.0	-0.012
ENSMUSG00000028076	Cd1d1	3	-	86998632	86998905	86998746	86998905	86997337	86997616	49,51,43	3,0,0	60,87,75	0,1,4	263	149	1	1.0	0.902,1.0,1.0	1.0,0.98,0.914	0.003
ENSMUSG00000028542	Slc6a9	4	+	117855874	117855986	117855874	117855948	117856689	117856821	4,3,0	0,0,0	8,1,3	0,5,0	187	149	1	1.0	1.0,1.0,NA	1.0,0.137,1.0	0.288
ENSMUSG00000028542	Slc6a9	4	+	117855874	117856031	117855874	117855948	117856689	117856821	15,21,11	0,0,0	22,28,18	0,5,0	232	149	1	1.0	1.0,1.0,1.0	1.0,0.782,1.0	0.073
ENSMUSG00000026031	Cflar	1	+	58713570	58713659	58713570	58713657	58714116	58714303	14,8,18	0,0,0	7,17,17	1,0,0	151	149	1	1.0	1.0,1.0,1.0	0.874,1.0,1.0	0.042
ENSMUSG00000096351	Samd11	4	-	156252196	156252313	156252226	156252313	156251945	156252080	0,1,0	0,1,0	0,0,0	4,0,0	179	149	1	1.0	NA,0.454,NA	0.0,NA,NA	0.454
ENSMUSG00000058594	Fbxo18	2	-	11769749	11769931	11769775	11769931	11767121	11767711	29,26,11	54,61,70	28,14,41	50,110,90	175	149	1	1.0	0.314,0.266,0.118	0.323,0.098,0.279	-0.001
ENSMUSG00000024055	Cyp4f13	17	-	32946788	32947003	32946804	32947003	32941055	32941200	0,5,2	70,46,62	0,1,5	71,65,60	165	149	1	1.0	0.0,0.089,0.028	0.0,0.014,0.07	0.011
ENSMUSG00000053819	Camk2d	3	+	126770784	126771846	126770784	126770857	126780359	126780462	10,2,22	99,131,80	11,21,11	129,192,195	1138	149	1	1.0	0.013,0.002,0.035	0.011,0.014,0.007	0.006
ENSMUSG00000022621	Rabl2	15	-	89584278	89584390	89584343	89584390	89583909	89584007	6,12,7	0,0,0	17,20,15	1,0,3	214	149	1	1.0	1.0,1.0,1.0	0.922,1.0,0.777	0.1
ENSMUSG00000047554	Tmem41b	7	-	109985961	109986259	109986209	109986259	109982655	109982773	269,277,297	0,0,0	267,369,368	3,0,0	397	149	1	1.0	1.0,1.0,1.0	0.971,1.0,1.0	0.01
ENSMUSG00000010609	Psen2	1	-	180229380	180229487	180229385	180229487	180228842	180228961	9,13,10	144,157,165	4,4,4	121,185,177	154	149	1	1.0	0.057,0.074,0.055	0.031,0.02,0.021	0.038
ENSMUSG00000025007	Aldh18a1	19	-	40574210	40574369	40574216	40574369	40573770	40573861	26,16,20	4,2,5	22,34,41	0,7,9	155	149	1	1.0	0.862,0.885,0.794	1.0,0.824,0.814	-0.032
ENSMUSG00000003402	Prkcsh	9	+	22011437	22011596	22011437	22011575	22011673	22011770	135,149,161	83,98,105	105,192,188	76,180,165	170	149	0.484708551174	1.0	0.588,0.571,0.573	0.548,0.483,0.5	0.067
ENSMUSG00000079845	Xlr4a	X	-	73081984	73082067	73082020	73082067	73081473	73081588	0,4,2	0,0,1	0,0,2	0,0,0	185	149	1	1.0	NA,1.0,0.617	NA,NA,1.0	-0.192
ENSMUSG00000079845	Xlr4a	X	-	73081984	73082067	73082020	73082067	73081473	73081601	1,2,3	0,2,0	1,2,4	2,0,1	185	149	1	1.0	1.0,0.446,1.0	0.287,1.0,0.763	0.132
ENSMUSG00000059689	Zfp637	6	+	117843252	117843396	117843252	117843392	117844982	117845956	1,0,1	2,1,6	0,0,2	0,5,1	153	149	1	1.0	0.327,0.0,0.14	NA,0.0,0.661	-0.175
ENSMUSG00000059689	Zfp637	6	+	117843252	117843396	117843252	117843392	117845024	117845413	9,3,8	20,26,32	5,10,9	22,37,44	153	149	1	1.0	0.305,0.101,0.196	0.181,0.208,0.166	0.016
ENSMUSG00000046169	Adamts6	13	+	104444814	104445704	104444814	104444953	104462227	104462357	0,1,2	0,1,0	1,2,0	0,1,2	900	149	1	1.0	NA,0.142,1.0	1.0,0.249,0.0	0.155
ENSMUSG00000014763	Fam120b	17	+	15401744	15404397	15401744	15403129	15405754	15405935	225,261,193	16,26,31	193,256,275	19,17,18	1417	149	0.524887724233	1.0	0.597,0.514,0.396	0.516,0.613,0.616	-0.079
ENSMUSG00000026869	Psmd5	2	-	34865526	34866095	34865981	34866095	34863456	34863566	153,175,173	0,0,1	150,209,178	1,1,0	604	149	1	1.0	1.0,1.0,0.977	0.974,0.981,1.0	0.007
ENSMUSG00000031154	Otud5	X	+	7867666	7867838	7867666	7867823	7867922	7868071	3,3,3	292,289,337	1,1,5	335,433,491	164	149	1	1.0	0.009,0.009,0.008	0.003,0.002,0.009	0.004
ENSMUSG00000003721	Insig2	1	-	121319596	121319972	121319628	121319972	121312200	121312325	68,68,89	0,3,0	79,115,106	2,3,0	181	149	1	1.0	1.0,0.949,1.0	0.97,0.969,1.0	0.003
ENSMUSG00000028184	Adgrl2	3	-	148822954	148823051	148822987	148823051	148820972	148821025	26,27,13	2,1,0	19,12,17	0,2,4	182	149	1	1.0	0.914,0.957,1.0	1.0,0.831,0.777	0.088
ENSMUSG00000028184	Adgrl2	3	-	148822954	148823051	148822987	148823051	148820972	148821054	23,14,10	0,0,0	22,16,23	2,0,2	182	149	1	1.0	1.0,1.0,1.0	0.9,1.0,0.904	0.065
ENSMUSG00000002010	Idh3g	X	-	73780573	73781030	73780897	73781030	73780212	73780315	254,264,222	2,0,0	186,296,323	0,0,2	473	149	1	1.0	0.976,1.0,1.0	1.0,1.0,0.981	-0.002
ENSMUSG00000002010	Idh3g	X	-	73782005	73782716	73782674	73782716	73781676	73781789	122,158,160	0,0,1	109,154,165	2,2,1	818	149	1	1.0	1.0,1.0,0.967	0.908,0.933,0.968	0.053
ENSMUSG00000039308	Ndst2	14	-	20724710	20724820	20724747	20724820	20724460	20724563	49,63,70	6,9,10	51,107,138	7,6,6	186	149	0.548039794957	1.0	0.867,0.849,0.849	0.854,0.935,0.949	-0.058
ENSMUSG00000020882	Cacnb1	11	-	98010003	98010376	98010295	98010376	98009857	98009916	2,2,0	3,2,3	0,2,4	2,5,0	441	149	1	1.0	0.184,0.253,0.0	0.0,0.119,1.0	-0.227
ENSMUSG00000036281	Snapc4	2	-	26372730	26372825	26372758	26372825	26370832	26370880	14,20,15	0,0,0	20,10,29	0,3,0	177	149	1	1.0	1.0,1.0,1.0	1.0,0.737,1.0	0.088
ENSMUSG00000036281	Snapc4	2	-	26373318	26374185	26374020	26374185	26372973	26373080	34,43,28	0,0,2	35,32,37	0,0,0	851	149	1	1.0	1.0,1.0,0.71	1.0,1.0,1.0	-0.097
ENSMUSG00000037103	Dcaf15	8	-	84097622	84097852	84097736	84097852	84097071	84097508	30,28,35	66,67,71	44,42,44	44,86,91	263	149	1	1.0	0.205,0.191,0.218	0.362,0.217,0.215	-0.06
ENSMUSG00000030516	Tjp1	7	-	65299669	65299813	65299708	65299813	65296707	65297667	2,6,5	1,0,2	3,5,8	10,1,1	188	149	0.0813209997522	1.0	0.613,1.0,0.665	0.192,0.798,0.864	0.141
ENSMUSG00000031010	Usp9x	X	+	13165271	13165532	13165271	13165484	13166631	13166727	8,5,8	161,166,187	5,9,9	171,194,211	197	149	1	1.0	0.036,0.022,0.031	0.022,0.034,0.031	0.001
ENSMUSG00000027953	Slc50a1	3	-	89270385	89270570	89270515	89270570	89270061	89270139	135,142,153	0,1,0	105,138,207	0,0,0	279	149	1	1.0	1.0,0.987,1.0	1.0,1.0,1.0	-0.004
ENSMUSG00000020782	Llgl2	11	+	115851007	115851230	115851007	115851158	115852116	115852273	2,0,0	5,10,8	0,0,2	6,11,16	221	149	1	1.0	0.212,0.0,0.0	0.0,0.0,0.078	0.045
ENSMUSG00000073436	Eme2	17	-	24894570	24895055	24894820	24895055	24894130	24894223	62,62,48	0,1,0	80,91,71	0,0,0	399	149	1	1.0	1.0,0.959,1.0	1.0,1.0,1.0	-0.014
ENSMUSG00000027185	Nat10	2	-	103734865	103734990	103734917	103734990	103734374	103734525	25,48,38	2,0,0	22,38,44	1,2,0	201	149	1	1.0	0.903,1.0,1.0	0.942,0.934,1.0	0.009
ENSMUSG00000010453	Kansl3	1	-	36367749	36368034	36367768	36368034	36365481	36365585	2,3,4	3,0,0	3,6,1	0,2,0	168	149	1	1.0	0.372,1.0,1.0	1.0,0.727,1.0	-0.118
ENSMUSG00000010453	Kansl3	1	-	36367749	36368034	36367768	36368034	36365481	36365652	11,20,15	28,14,14	15,29,17	0,21,17	168	149	0.129255579767	1.0	0.258,0.559,0.487	1.0,0.551,0.47	-0.239
ENSMUSG00000039697	Ncoa7	10	-	30698129	30698243	30698145	30698243	30696067	30696193	39,55,40	0,0,0	51,44,45	0,1,0	165	149	1	1.0	1.0,1.0,1.0	1.0,0.975,1.0	0.008
ENSMUSG00000026694	Mettl13	1	-	162545767	162546527	162546227	162546527	162544185	162544385	48,59,63	0,2,0	37,72,40	0,0,0	609	149	1	1.0	1.0,0.878,1.0	1.0,1.0,1.0	-0.041
ENSMUSG00000040225	Prrc2c	1	-	162679484	162679607	162679499	162679607	162678009	162678228	54,32,38	109,93,124	78,68,61	132,153,132	164	149	0.855593588163	1.0	0.31,0.238,0.218	0.349,0.288,0.296	-0.056
ENSMUSG00000040225	Prrc2c	1	-	162721429	162721539	162721444	162721539	162720480	162720606	66,32,66	8,11,14	54,88,82	8,11,15	164	149	1	1.0	0.882,0.726,0.811	0.86,0.879,0.832	-0.051
ENSMUSG00000021068	Nin	12	-	70025379	70025481	70025406	70025481	70020833	70021031	36,33,42	21,30,17	33,28,38	12,13,17	176	149	0.562420242679	1.0	0.592,0.482,0.677	0.7,0.646,0.654	-0.083
ENSMUSG00000021068	Nin	12	-	70111071	70111482	70111435	70111482	70102650	70102854	3,8,19	3,22,13	17,19,5	7,8,6	513	149	0.156677554058	1.0	0.225,0.096,0.298	0.414,0.408,0.195	-0.133
ENSMUSG00000026048	Ercc5	1	+	44158143	44158335	44158143	44158259	44158804	44158891	1,0,0	2,23,6	0,0,0	0,11,1	225	149	1	1.0	0.249,0.0,0.0	NA,0.0,0.0	0.083
ENSMUSG00000068134	Zfp120	2	-	150119480	150119628	150119564	150119628	150114405	150118200	3,6,4	11,10,15	7,11,11	3,10,3	233	149	0.00174407114279	0.196595574929	0.149,0.277,0.146	0.599,0.413,0.701	-0.38
ENSMUSG00000030881	Arfip2	7	-	105637818	105638040	105637862	105638040	105637120	105637278	101,79,62	0,0,3	66,94,87	0,0,5	193	149	1	1.0	1.0,1.0,0.941	1.0,1.0,0.931	0.003
ENSMUSG00000032498	Mlh1	9	-	111247875	111249313	111249219	111249313	111247249	111247403	4,2,1	18,17,12	2,4,6	6,11,25	1493	149	1	1.0	0.022,0.012,0.008	0.032,0.035,0.023	-0.016
ENSMUSG00000026104	Stat1	1	+	52119911	52120072	52119911	52120035	52122590	52122721	1229,1432,1416	460,422,513	1657,2237,2164	542,726,768	186	149	1	1.0	0.682,0.731,0.689	0.71,0.712,0.693	-0.004
ENSMUSG00000026104	Stat1	1	+	52119911	52120110	52119911	52120035	52122590	52122721	277,300,319	460,422,513	392,491,422	542,726,768	224	149	1	1.0	0.286,0.321,0.293	0.325,0.31,0.268	-0.001
ENSMUSG00000068882	Ssb	2	+	69861561	69861739	69861561	69861712	69863223	69863315	0,0,0	156,208,172	0,5,3	156,192,233	176	149	1	1.0	0.0,0.0,0.0	0.0,0.022,0.011	-0.011
ENSMUSG00000068882	Ssb	2	+	69867271	69867552	69867271	69867379	69868778	69868850	169,283,254	1,0,0	242,303,291	0,0,1	322	149	1	1.0	0.987,1.0,1.0	1.0,1.0,0.993	-0.002
ENSMUSG00000026409	Pfkfb2	1	-	130714455	130714575	130714465	130714575	130708075	130708201	0,0,0	6,1,1	0,0,1	2,7,9	159	149	1	1.0	0.0,0.0,0.0	0.0,0.0,0.094	-0.031
ENSMUSG00000009995	Taz	X	+	74288450	74289019	74288450	74288513	74289104	74289182	80,78,80	23,26,21	29,65,105	18,19,39	655	149	0.709422913765	1.0	0.442,0.406,0.464	0.268,0.438,0.38	0.075
ENSMUSG00000054920	Klhl5	5	+	65162789	65163081	65162789	65163002	65164530	65164702	2,0,2	129,182,145	0,5,2	144,181,193	228	149	1	1.0	0.01,0.0,0.009	0.0,0.018,0.007	-0.002
ENSMUSG00000026280	Atg4b	1	+	93785909	93786024	93785909	93785966	93786510	93786604	3,0,0	96,91,122	1,0,3	83,105,97	207	149	1	1.0	0.022,0.0,0.0	0.009,0.0,0.022	-0.003
ENSMUSG00000037902	Sirpa	2	+	129627945	129627997	129627945	129627985	129629926	129632220	481,498,482	2693,3251,3157	394,572,570	2312,3434,3661	161	149	1	1.0	0.142,0.124,0.124	0.136,0.134,0.126	-0.002
ENSMUSG00000029014	Dnajc2	5	-	21761540	21763515	21763445	21763515	21760625	21760726	197,234,220	0,0,1	223,309,297	0,0,0	2054	149	1	1.0	1.0,1.0,0.941	1.0,1.0,1.0	-0.02
ENSMUSG00000029192	Tbc1d14	5	-	36524890	36525048	36524929	36525048	36522926	36523009	0,0,0	52,56,32	1,0,0	67,59,38	188	149	1	1.0	0.0,0.0,0.0	0.012,0.0,0.0	-0.004
ENSMUSG00000051154	Commd3	2	+	18674280	18674361	18674280	18674315	18674655	18674716	5,4,0	287,358,353	8,5,5	280,403,400	195	149	1	1.0	0.013,0.008,0.0	0.021,0.009,0.009	-0.006
ENSMUSG00000030720	Cln3	7	-	126575202	126575412	126575343	126575412	126574993	126575087	326,343,345	1,1,0	290,402,516	0,0,0	290	149	1	1.0	0.994,0.994,1.0	1.0,1.0,1.0	-0.004
ENSMUSG00000044768	D1Ertd622e	1	-	97660730	97661676	97661554	97661676	97654599	97654689	366,341,383	68,68,44	361,526,708	59,95,84	973	149	1	1.0	0.452,0.434,0.571	0.484,0.459,0.563	-0.016
ENSMUSG00000097039	Pvt1	15	+	62242173	62242301	62242173	62242297	62242433	62242561	0,1,1	0,0,0	0,1,0	2,0,0	153	149	1	1.0	NA,1.0,1.0	0.0,1.0,NA	0.5
ENSMUSG00000048285	Frmd6	12	+	70877159	70877263	70877159	70877239	70878416	70878493	1,1,3	8,7,15	11,15,19	16,21,12	173	149	0.000371358561423	0.0627905434273	0.097,0.11,0.147	0.372,0.381,0.577	-0.325
ENSMUSG00000032609	Klhdc8b	9	-	108460810	108460929	108460815	108460929	108458676	108458836	3,6,4	0,0,4	10,7,3	0,0,0	154	149	1	1.0	1.0,1.0,0.492	1.0,1.0,1.0	-0.169
ENSMUSG00000015750	Aph1a	3	+	95895142	95895570	95895142	95895216	95895717	95895845	458,502,490	0,2,0	405,607,632	0,1,0	503	149	1	1.0	1.0,0.987,1.0	1.0,0.994,1.0	-0.002
ENSMUSG00000036402	Gng12	6	+	66943824	66943882	66943824	66943877	67015724	67015843	83,71,60	419,474,463	79,107,97	526,644,702	154	149	1	1.0	0.161,0.127,0.111	0.127,0.138,0.118	0.005
ENSMUSG00000027680	Fxr1	3	+	34058023	34058231	34058023	34058081	34061827	34062031	270,312,305	0,0,0	255,388,357	0,1,0	299	149	1	1.0	1.0,1.0,1.0	1.0,0.995,1.0	0.002
ENSMUSG00000026889	Rbm18	2	-	36127124	36127251	36127180	36127251	36122851	36122938	72,70,65	4,5,3	64,91,84	1,9,4	205	149	1	1.0	0.929,0.911,0.94	0.979,0.88,0.939	-0.006
ENSMUSG00000060147	Serpinb6a	13	-	33935568	33935794	33935572	33935794	33931471	33931646	27,29,23	23,19,34	40,32,37	21,34,44	153	149	1	1.0	0.533,0.598,0.397	0.65,0.478,0.45	-0.017
ENSMUSG00000060147	Serpinb6a	13	-	33935568	33935794	33935618	33935794	33931471	33931646	31,35,27	14,12,26	44,42,55	19,18,11	199	149	0.427282028338	1.0	0.624,0.686,0.437	0.634,0.636,0.789	-0.104
ENSMUSG00000060147	Serpinb6a	13	-	33935568	33935794	33935626	33935794	33931471	33931646	31,38,28	6,10,12	47,44,60	6,15,11	207	149	0.907692852058	1.0	0.788,0.732,0.627	0.849,0.679,0.797	-0.059
ENSMUSG00000060147	Serpinb6a	13	-	33935572	33935794	33935618	33935794	33931471	33931646	27,25,38	14,12,26	25,44,62	19,18,11	195	149	0.54108364924	1.0	0.596,0.614,0.528	0.501,0.651,0.812	-0.075
ENSMUSG00000060147	Serpinb6a	13	-	33935572	33935794	33935626	33935794	33931471	33931646	27,28,39	6,10,12	28,46,67	6,15,11	203	149	0.929644495106	1.0	0.768,0.673,0.705	0.774,0.692,0.817	-0.046
ENSMUSG00000060147	Serpinb6a	13	-	33935618	33935794	33935626	33935794	33931471	33931646	14,15,27	6,10,12	22,20,16	6,15,11	157	149	1	1.0	0.689,0.587,0.681	0.777,0.559,0.58	0.014
ENSMUSG00000040721	Zfhx2	14	-	55070108	55070197	55070138	55070197	55068107	55068308	0,1,0	7,5,0	2,0,0	5,0,6	179	149	1	1.0	0.0,0.143,NA	0.25,NA,0.0	-0.054
ENSMUSG00000023723	Mrps23	11	+	88204423	88204713	88204423	88204485	88205188	88205359	4,2,2	133,168,136	4,1,6	133,170,201	377	149	1	1.0	0.012,0.005,0.006	0.012,0.002,0.012	-0.001
ENSMUSG00000042185	Nfrkb	9	+	31397035	31397205	31397035	31397137	31397719	31397793	0,0,0	13,19,33	1,1,0	25,39,33	217	149	1	1.0	0.0,0.0,0.0	0.027,0.017,0.0	-0.015
ENSMUSG00000026193	Fn1	1	-	71597280	71598463	71598373	71598463	71593070	71593235	345,572,642	0,0,0	378,695,751	3,0,0	1242	149	1	1.0	1.0,1.0,1.0	0.938,1.0,1.0	0.021
ENSMUSG00000056763	Cspp1	1	+	10039772	10039887	10039772	10039879	10045075	10045184	2,0,1	0,2,2	0,2,2	3,0,0	157	149	0.0560917352169	1.0	1.0,0.0,0.322	0.0,1.0,1.0	-0.226
ENSMUSG00000013858	Tmem259	10	-	79978391	79978605	79978547	79978605	79978187	79978320	313,326,440	9,6,8	291,464,476	8,9,17	305	149	1	1.0	0.944,0.964,0.964	0.947,0.962,0.932	0.01
ENSMUSG00000057335	Cep170	1	-	176742470	176742648	176742500	176742648	176739918	176740089	7,12,5	34,29,35	7,13,5	35,38,47	179	149	1	1.0	0.146,0.256,0.106	0.143,0.222,0.081	0.021
ENSMUSG00000057335	Cep170	1	-	176742470	176742648	176742551	176742648	176739918	176740089	23,36,19	1,3,8	30,29,29	5,9,6	230	149	0.682281127945	1.0	0.937,0.886,0.606	0.795,0.676,0.758	0.067
ENSMUSG00000057335	Cep170	1	-	176742500	176742648	176742551	176742648	176739918	176740089	50,53,49	1,3,8	58,54,71	5,9,6	200	149	1	1.0	0.974,0.929,0.82	0.896,0.817,0.898	0.037
ENSMUSG00000057335	Cep170	1	-	176769232	176769870	176769712	176769870	176758396	176758517	28,45,21	7,5,14	30,37,8	2,13,14	629	149	0.849364103719	1.0	0.487,0.681,0.262	0.78,0.403,0.119	0.043
ENSMUSG00000057335	Cep170	1	-	176769232	176769870	176769712	176769870	176761350	176761500	35,54,24	2,9,0	31,50,38	7,9,5	629	149	0.168479483267	1.0	0.806,0.587,1.0	0.512,0.568,0.643	0.223
ENSMUSG00000025962	Fastkd2	1	+	63735462	63735968	63735462	63735571	63737778	63737918	35,30,25	0,0,0	25,44,38	0,0,2	546	149	1	1.0	1.0,1.0,1.0	1.0,1.0,0.838	0.054
ENSMUSG00000049658	Bdp1	13	-	100049635	100050029	100049859	100050029	100046725	100046839	100,135,75	1,1,6	78,87,95	6,6,5	373	149	0.373702961177	1.0	0.976,0.982,0.833	0.839,0.853,0.884	0.072
ENSMUSG00000035696	Rnf38	4	-	44158902	44159052	44158989	44159052	44152359	44152553	14,10,1	0,0,0	1,9,10	2,5,6	236	149	1.50960584366e-07	0.000153149512839	1.0,1.0,1.0	0.24,0.532,0.513	0.572
ENSMUSG00000021670	Hmgcr	13	-	96664761	96665897	96665809	96665897	96663028	96663134	180,142,179	0,0,0	148,198,232	0,0,1	1197	149	1	1.0	1.0,1.0,1.0	1.0,1.0,0.967	0.011
ENSMUSG00000034917	Tjp3	10	-	81279194	81279571	81279504	81279571	81278623	81278732	6,11,8	0,0,0	4,7,6	4,1,2	459	149	8.75925418075e-05	0.0296208778879	1.0,1.0,1.0	0.245,0.694,0.493	0.523
ENSMUSG00000025915	Sgk3	1	+	9868382	9868688	9868382	9868466	9871629	9871702	10,17,3	196,244,231	15,9,22	244,359,353	371	149	1	1.0	0.02,0.027,0.005	0.024,0.01,0.024	-0.002
ENSMUSG00000025915	Sgk3	1	+	9885666	9886142	9885666	9885753	9888869	9889025	213,212,208	4,0,5	241,274,328	0,6,0	538	149	1	1.0	0.936,1.0,0.92	1.0,0.927,1.0	-0.024
ENSMUSG00000025915	Sgk3	1	+	9885666	9886142	9885666	9885753	9891360	9891450	23,6,19	0,7,1	9,4,3	0,0,0	538	149	0.116837116466	1.0	1.0,0.192,0.84	1.0,1.0,1.0	-0.323
ENSMUSG00000003235	Eif2b5	16	+	20505198	20505358	20505198	20505340	20505461	20505563	0,0,0	104,116,120	0,1,1	75,152,129	167	149	1	1.0	0.0,0.0,0.0	0.0,0.006,0.007	-0.004
ENSMUSG00000005893	Nr2c2	6	+	92163120	92163258	92163120	92163220	92164187	92164293	17,13,24	2,2,0	10,16,29	0,2,1	187	149	1	1.0	0.871,0.838,1.0	1.0,0.864,0.959	-0.038
ENSMUSG00000030788	Rnf141	7	-	110837076	110837270	110837162	110837270	110833736	110833845	148,145,139	12,2,3	139,195,160	7,3,15	235	149	1	1.0	0.887,0.979,0.967	0.926,0.976,0.871	0.02
ENSMUSG00000026641	Usf1	1	+	171415714	171415830	171415714	171415799	171416134	171416236	102,116,143	47,40,82	143,167,164	65,68,82	180	149	1	1.0	0.642,0.706,0.591	0.646,0.67,0.623	0.0
ENSMUSG00000087177	E130307A14Rik	10	-	39640275	39640511	39640379	39640511	39639563	39639766	5,3,3	4,0,3	2,5,9	1,1,4	253	149	0.852492239005	1.0	0.424,1.0,0.371	0.541,0.746,0.57	-0.021
ENSMUSG00000026197	Zfand2b	1	+	75170538	75170753	75170538	75170599	75170975	75171048	167,179,220	0,0,0	157,225,266	0,0,3	303	149	1	1.0	1.0,1.0,1.0	1.0,1.0,0.978	0.007
ENSMUSG00000042772	Smg7	1	-	152848595	152849016	152848733	152849016	152846118	152846263	16,44,41	49,53,63	39,41,55	46,83,81	287	149	1	1.0	0.145,0.301,0.253	0.306,0.204,0.261	-0.024
ENSMUSG00000029860	Zyx	6	+	42356161	42357433	42356161	42356331	42357851	42358392	1363,1415,1574	0,2,0	1415,2177,2433	0,1,0	1251	149	1	1.0	1.0,0.988,1.0	1.0,0.996,1.0	-0.003
ENSMUSG00000059439	Bcas3	11	+	85354593	85354679	85354593	85354661	85354887	85354975	1,0,0	0,0,0	0,0,2	2,0,0	167	149	1	1.0	1.0,NA,NA	0.0,NA,1.0	0.5
ENSMUSG00000031169	Porcn	X	-	8198205	8199152	8199066	8199152	8197974	8198085	0,4,1	0,2,6	0,6,5	1,2,1	1010	149	1	1.0	NA,0.228,0.024	0.0,0.307,0.425	-0.118
ENSMUSG00000025145	Lrrc45	11	+	120718441	120719132	120718441	120718553	120719465	120719558	96,59,75	6,0,2	83,76,66	0,0,0	728	149	0.302588680074	1.0	0.766,1.0,0.885	1.0,1.0,1.0	-0.116
ENSMUSG00000017210	Med24	11	-	98728777	98728987	98728784	98728987	98728614	98728697	0,2,4	57,71,61	0,0,0	43,57,86	156	149	1	1.0	0.0,0.026,0.059	0.0,0.0,0.0	0.028
ENSMUSG00000038838	Vars2	17	-	35657923	35658338	35658131	35658338	35657206	35657318	1,3,0	6,19,15	0,0,0	6,7,19	357	149	1	1.0	0.065,0.062,0.0	0.0,0.0,0.0	0.042
ENSMUSG00000021916	Glt8d1	14	+	31009734	31010165	31009734	31009852	31010296	31010409	55,83,67	0,0,0	47,80,99	0,3,0	462	149	1	1.0	1.0,1.0,1.0	1.0,0.896,1.0	0.035
ENSMUSG00000037730	Mynn	3	+	30603503	30603800	30603503	30603670	30607036	30607830	23,36,20	3,2,3	13,18,21	3,8,7	279	149	0.0202702357792	0.934734281727	0.804,0.906,0.781	0.698,0.546,0.616	0.21
ENSMUSG00000027469	Tpx2	2	+	152854920	152855015	152854920	152855002	152867183	152867357	4,8,7	11,17,16	8,0,12	10,26,41	162	149	0.535408271754	1.0	0.251,0.302,0.287	0.424,0.0,0.212	0.068
ENSMUSG00000027469	Tpx2	2	+	152854920	152855015	152854920	152855002	152867186	152867357	0,1,3	1,6,1	0,0,7	10,5,3	162	149	1	1.0	0.0,0.133,0.734	0.0,0.0,0.682	0.062
ENSMUSG00000038608	Dock10	1	-	80586648	80586870	80586719	80586870	80586328	80586451	94,143,111	5,0,0	147,227,184	5,2,8	220	149	1	1.0	0.927,1.0,1.0	0.952,0.987,0.94	0.016
ENSMUSG00000000902	Smarcb1	10	-	75904383	75906196	75906029	75906196	75897444	75897576	205,268,243	0,1,2	241,293,282	0,0,4	1795	149	1	1.0	1.0,0.957,0.91	1.0,1.0,0.854	0.004
ENSMUSG00000000902	Smarcb1	10	-	75916772	75916911	75916799	75916911	75915063	75915193	16,27,27	96,103,109	40,48,27	117,150,157	176	149	1	1.0	0.124,0.182,0.173	0.224,0.213,0.127	-0.028
ENSMUSG00000021040	Slirp	12	+	87447563	87447622	87447563	87447598	87449292	87449400	833,959,1037	0,6,6	1050,1457,1387	2,0,7	173	149	1	1.0	1.0,0.993,0.993	0.998,1.0,0.994	-0.002
ENSMUSG00000026385	Dbi	1	-	120119788	120120012	120119894	120120012	120116385	120116448	1,10,7	1516,1928,2008	2,5,9	1646,2403,2582	255	149	1	1.0	0.0,0.003,0.002	0.001,0.001,0.002	0.0
ENSMUSG00000025816	Sec61a2	2	-	5876359	5876561	5876363	5876561	5874226	5874418	0,2,0	17,20,16	0,2,0	12,27,20	153	149	1	1.0	0.0,0.089,0.0	0.0,0.067,0.0	0.007
ENSMUSG00000062963	Ufc1	1	-	171289854	171289947	171289883	171289947	171289517	171289594	3,0,8	362,381,453	3,0,3	301,536,585	178	149	1	1.0	0.007,0.0,0.015	0.008,0.0,0.004	0.003
ENSMUSG00000046230	Vps13a	19	-	16744785	16744957	16744823	16744957	16742995	16743058	4,2,14	0,0,0	7,1,6	1,0,0	187	149	1	1.0	1.0,1.0,1.0	0.848,1.0,1.0	0.051
ENSMUSG00000026581	Sell	1	+	164073128	164073228	164073128	164073177	164076141	164076160	0,1,3	0,0,1	0,0,0	0,3,0	200	149	1	1.0	NA,1.0,0.691	NA,0.0,NA	0.845
ENSMUSG00000043510	Hscb	5	-	110835974	110836069	110835979	110836069	110834654	110834799	9,2,1	14,35,37	2,4,0	31,37,40	154	149	0.794483117987	1.0	0.383,0.052,0.025	0.059,0.095,0.0	0.102
ENSMUSG00000030427	Lilra6	7	-	3912912	3913197	3913026	3913197	3911409	3912788	6,11,10	1,0,0	7,12,25	0,1,0	263	149	1	1.0	0.773,1.0,1.0	1.0,0.872,1.0	-0.033
ENSMUSG00000026867	Gapvd1	2	-	34706697	34706832	34706740	34706832	34706019	34706139	121,116,130	1,0,2	107,144,159	1,0,0	192	149	1	1.0	0.989,1.0,0.981	0.988,1.0,1.0	-0.006
ENSMUSG00000026867	Gapvd1	2	-	34717252	34717382	34717315	34717382	34715204	34715330	29,26,21	76,90,75	15,41,16	73,82,91	212	149	1	1.0	0.211,0.169,0.164	0.126,0.26,0.11	0.016
ENSMUSG00000041912	Tdrkh	3	+	94424500	94424690	94424500	94424590	94425562	94425702	46,47,48	0,0,1	17,39,31	0,0,0	249	149	1	1.0	1.0,1.0,0.966	1.0,1.0,1.0	-0.011
ENSMUSG00000026553	Copa	1	+	172091163	172092354	172091163	172091240	172097673	172097783	366,479,437	0,0,0	384,519,638	0,0,1	1263	149	1	1.0	1.0,1.0,1.0	1.0,1.0,0.987	0.004
ENSMUSG00000025907	Rb1cc1	1	+	6270690	6270827	6270690	6270818	6272700	6272771	35,30,38	0,1,0	17,36,52	0,0,0	158	149	1	1.0	1.0,0.966,1.0	1.0,1.0,1.0	-0.011
ENSMUSG00000030142	Clec4e	6	-	123286207	123286518	123286431	123286518	123285468	123285584	7319,8039,7567	41,12,27	8799,11284,11477	43,56,38	373	149	1	1.0	0.986,0.996,0.991	0.988,0.988,0.992	0.002
ENSMUSG00000030142	Clec4e	6	-	123286207	123288989	123288893	123288989	123285468	123285584	8935,9381,8508	234,227,231	10863,13351,13036	328,397,309	2835	149	1	1.0	0.667,0.685,0.659	0.635,0.639,0.689	0.016
ENSMUSG00000030142	Clec4e	6	-	123286431	123288989	123288893	123288989	123285468	123285584	1726,1415,1035	234,227,231	2187,2248,1699	328,397,309	2611	149	1	1.0	0.296,0.262,0.204	0.276,0.244,0.239	0.001
ENSMUSG00000030142	Clec4e	6	-	123286431	123288989	123288893	123288989	123286207	123286359	8663,8746,8219	281,259,262	10293,12815,12599	233,391,398	2611	149	1	1.0	0.638,0.658,0.642	0.716,0.652,0.644	-0.025
ENSMUSG00000027951	Adar	3	+	89745375	89745601	89745375	89745523	89745819	89745991	106,155,129	144,251,143	169,249,222	160,213,299	227	149	0.66936914441	1.0	0.326,0.288,0.372	0.409,0.434,0.328	-0.062
ENSMUSG00000025473	Adam8	7	-	139987178	139987737	139987559	139987737	139986892	139987082	1095,1278,1304	0,0,1	806,1170,1457	0,0,0	530	149	1	1.0	1.0,1.0,0.997	1.0,1.0,1.0	-0.001
ENSMUSG00000033943	Mga	2	+	119931710	119931934	119931710	119931931	119932503	119932686	8,23,22	0,0,4	20,36,14	0,0,0	152	149	1	1.0	1.0,1.0,0.844	1.0,1.0,1.0	-0.052
ENSMUSG00000027091	Zc3h15	2	+	83658529	83658621	83658529	83658586	83660057	83660240	184,260,206	5,0,1	227,297,302	0,1,4	184	149	1	1.0	0.968,1.0,0.994	1.0,0.996,0.984	-0.006
ENSMUSG00000028252	Ccnc	4	+	21735416	21735468	21735416	21735464	21740591	21740647	49,48,62	0,1,0	33,65,76	1,0,2	153	149	1	1.0	1.0,0.979,1.0	0.97,1.0,0.974	0.012
ENSMUSG00000053477	Tcf4	18	+	69677966	69678129	69677966	69678117	69681568	69681798	57,63,42	32,60,33	49,59,72	43,53,85	161	149	0.711427908559	1.0	0.622,0.493,0.541	0.513,0.507,0.439	0.066
ENSMUSG00000048058	Ldlrad3	2	-	102113532	102113679	102113628	102113679	102069932	102070058	26,34,14	11,1,1	8,17,15	0,1,1	245	149	1	1.0	0.59,0.954,0.895	1.0,0.912,0.901	-0.125
ENSMUSG00000026634	Angel2	1	+	190928491	190928758	190928491	190928717	190932866	190933192	25,23,43	2,0,0	27,20,43	0,1,0	190	149	1	1.0	0.907,1.0,1.0	1.0,0.94,1.0	-0.011
ENSMUSG00000026634	Angel2	1	+	190928491	190928758	190928491	190928717	190937443	190937700	19,21,13	0,2,0	17,16,3	0,0,0	190	149	1	1.0	1.0,0.892,1.0	1.0,1.0,1.0	-0.036
ENSMUSG00000026634	Angel2	1	+	190940873	190941458	190940873	190941295	190942120	190942247	12,7,7	32,38,42	16,14,16	47,50,60	312	149	1	1.0	0.152,0.081,0.074	0.14,0.118,0.113	-0.021
ENSMUSG00000028677	Rnf220	4	-	117285850	117285972	117285928	117285972	117285378	117285511	205,234,211	46,43,54	161,231,221	37,50,42	227	149	1	1.0	0.745,0.781,0.719	0.741,0.752,0.775	-0.008
ENSMUSG00000028677	Rnf220	4	-	117288362	117289068	117289025	117289068	117285850	117285972	39,43,26	168,174,208	38,37,44	183,198,211	812	149	1	1.0	0.041,0.043,0.022	0.037,0.033,0.037	-0.0
ENSMUSG00000029502	Golga3	5	+	110176878	110177049	110176878	110176922	110181602	110181913	18,19,0	13,22,19	0,15,17	18,38,46	276	149	0.644084878956	1.0	0.428,0.318,0.0	0.0,0.176,0.166	0.135
ENSMUSG00000029502	Golga3	5	+	110184337	110184607	110184337	110184487	110185785	110185898	33,50,64	44,65,49	40,102,54	41,89,91	269	149	1	1.0	0.293,0.299,0.42	0.351,0.388,0.247	0.009
ENSMUSG00000058239	Usf2	7	-	30955799	30956000	30955880	30956000	30955289	30955440	350,364,390	7,4,7	250,400,472	1,3,3	230	149	1	1.0	0.97,0.983,0.973	0.994,0.989,0.99	-0.016
ENSMUSG00000052752	Traf7	17	-	24512949	24513084	24512955	24513084	24512168	24512386	66,93,111	7,20,13	59,88,114	3,10,16	155	149	1	1.0	0.901,0.817,0.891	0.95,0.894,0.873	-0.036
ENSMUSG00000052752	Traf7	17	-	24519113	24519246	24519130	24519246	24518741	24518794	2,5,7	1,7,3	1,3,3	5,11,3	166	149	0.060177675679	1.0	0.642,0.391,0.677	0.152,0.197,0.473	0.296
ENSMUSG00000052752	Traf7	17	-	24519113	24519246	24519130	24519246	24518741	24518799	7,16,14	115,153,129	14,22,23	114,141,193	166	149	1	1.0	0.052,0.086,0.089	0.099,0.123,0.097	-0.031
ENSMUSG00000057594	Arl16	11	-	120467009	120467240	120467181	120467240	120466653	120466767	6,6,3	21,41,23	3,2,1	18,41,43	321	149	1	1.0	0.117,0.064,0.057	0.072,0.022,0.011	0.044
ENSMUSG00000048495	Tyw5	1	-	57393584	57393694	57393669	57393694	57393349	57393487	1,6,1	2,1,0	0,1,3	0,4,0	234	149	1	1.0	0.241,0.793,1.0	NA,0.137,1.0	0.109
ENSMUSG00000048495	Tyw5	1	-	57401368	57401523	57401387	57401523	57396726	57396796	9,26,35	11,27,49	14,31,39	36,53,42	168	149	0.852111078055	1.0	0.421,0.461,0.388	0.256,0.342,0.452	0.073
ENSMUSG00000001017	Chtop	3	-	90506107	90507626	90507544	90507626	90503095	90503279	520,507,515	0,0,1	603,722,669	0,0,0	1586	149	1	1.0	1.0,1.0,0.98	1.0,1.0,1.0	-0.007
ENSMUSG00000001017	Chtop	3	-	90506107	90507626	90507544	90507626	90503095	90503282	596,571,572	2,0,1	695,848,748	0,0,0	1586	149	1	1.0	0.966,1.0,0.982	1.0,1.0,1.0	-0.017
ENSMUSG00000026648	Dclre1c	2	+	3437029	3437090	3437029	3437086	3437675	3437748	27,65,38	6,4,8	34,58,57	4,19,7	153	149	1	1.0	0.814,0.941,0.822	0.892,0.748,0.888	0.016
ENSMUSG00000004364	Cul3	1	-	80322858	80323056	80322986	80323056	80304079	80304193	207,233,248	2,15,5	212,306,349	7,12,9	277	149	1	1.0	0.982,0.893,0.964	0.942,0.932,0.954	0.004
ENSMUSG00000028041	Adam15	3	-	89347151	89347485	89347406	89347485	89346876	89347066	271,374,340	0,2,0	241,389,414	0,0,0	404	149	1	1.0	1.0,0.986,1.0	1.0,1.0,1.0	-0.005
ENSMUSG00000028772	Zcchc17	4	-	130337073	130337169	130337077	130337169	130329573	130329674	0,2,3	95,119,90	2,1,1	72,139,120	153	149	1	1.0	0.0,0.016,0.031	0.026,0.007,0.008	0.002
ENSMUSG00000049606	Zfp644	5	-	106695136	106695699	106695642	106695699	106666784	106666845	21,6,14	0,0,0	7,8,2	0,1,1	655	149	1	1.0	1.0,1.0,1.0	1.0,0.645,0.313	0.347
ENSMUSG00000029146	Snx17	5	+	31193305	31193465	31193305	31193378	31193868	31193943	407,477,555	0,0,0	526,698,636	0,2,1	236	149	1	1.0	1.0,1.0,1.0	1.0,0.995,0.998	0.002
ENSMUSG00000026701	Prdx6	1	-	161250756	161251166	161251021	161251166	161249358	161249469	16,16,18	15,10,7	10,17,24	2,12,12	414	149	0.864740622937	1.0	0.277,0.365,0.481	0.643,0.338,0.419	-0.092
ENSMUSG00000003882	Il7r	15	-	9508706	9508782	9508723	9508782	9505787	9508358	125,82,139	3,2,8	138,217,226	5,8,6	166	149	1	1.0	0.974,0.974,0.94	0.961,0.961,0.971	-0.002
ENSMUSG00000026730	Pter	2	+	12978159	12978617	12978159	12978413	12980292	12980558	24,11,23	0,0,0	8,25,20	0,0,2	353	149	1	1.0	1.0,1.0,1.0	1.0,1.0,0.808	0.064
ENSMUSG00000037447	Arid5a	1	+	36317203	36317662	36317203	36317324	36318083	36318181	33,49,17	2,0,0	74,67,103	0,0,2	487	149	1	1.0	0.835,1.0,1.0	1.0,1.0,0.94	-0.035
ENSMUSG00000039463	Slc9a8	2	+	167424118	167424649	167424118	167424297	167434781	167434862	13,15,10	55,76,71	14,12,8	101,119,120	501	149	1	1.0	0.066,0.055,0.04	0.04,0.029,0.019	0.024
ENSMUSG00000060073	Psma3	12	+	70978732	70978839	70978732	70978815	70983318	70983442	36,47,35	1170,1319,1391	40,64,55	1191,1801,2004	173	149	1	1.0	0.026,0.03,0.021	0.028,0.03,0.023	-0.001
ENSMUSG00000060073	Psma3	12	+	70978732	70978839	70978732	70978815	70983323	70983442	9,15,12	47,45,29	5,11,13	55,45,71	173	149	0.512364641377	1.0	0.142,0.223,0.263	0.073,0.174,0.136	0.082
ENSMUSG00000060073	Psma3	12	+	70984492	70984745	70984492	70984594	70986862	70986935	241,302,343	6,1,3	361,405,453	0,0,2	300	149	1	1.0	0.952,0.993,0.983	1.0,1.0,0.991	-0.021
ENSMUSG00000027708	Dcun1d1	3	-	35920970	35921188	35921112	35921188	35919000	35919169	165,159,168	3,11,8	147,254,230	3,3,12	291	149	1	1.0	0.966,0.881,0.915	0.962,0.977,0.908	-0.028
ENSMUSG00000026110	Mgat4a	1	-	37498572	37498740	37498599	37498740	37495872	37496013	34,46,26	8,7,6	61,72,61	21,25,23	176	149	0.189030814989	1.0	0.783,0.848,0.786	0.711,0.709,0.692	0.102
ENSMUSG00000001143	Lman2l	1	-	36443490	36443609	36443519	36443609	36439608	36439726	53,59,92	2,2,6	78,111,136	3,1,0	178	149	1	1.0	0.957,0.961,0.928	0.956,0.989,1.0	-0.033
ENSMUSG00000033004	Mycbp2	14	-	103138719	103138818	103138728	103138818	103136558	103136639	18,21,11	82,50,50	24,28,41	45,71,64	158	149	0.102196182549	1.0	0.172,0.284,0.172	0.335,0.271,0.377	-0.118
ENSMUSG00000000276	Dgke	11	-	89048848	89049002	89048888	89049002	89044239	89044311	0,0,0	6,13,16	3,2,0	17,6,18	189	149	1	1.0	0.0,0.0,0.0	0.122,0.208,0.0	-0.11
ENSMUSG00000087403	Kantr	X	-	152327365	152327495	152327409	152327495	152327160	152327239	4,3,5	0,1,0	1,10,3	0,0,1	193	149	1	1.0	1.0,0.698,1.0	1.0,1.0,0.698	0.0
ENSMUSG00000026207	Speg	1	+	75426763	75427211	75426763	75426880	75427313	75427436	11,9,7	0,0,0	20,7,7	1,0,0	480	149	1	1.0	1.0,1.0,1.0	0.861,1.0,1.0	0.046
ENSMUSG00000001785	Pwp1	10	+	85874448	85874633	85874448	85874595	85876297	85876383	196,259,207	0,1,0	221,326,297	0,0,0	187	149	1	1.0	1.0,0.995,1.0	1.0,1.0,1.0	-0.002
ENSMUSG00000035735	Dagla	19	-	10270987	10271199	10271010	10271199	10269716	10269818	5,3,5	2,0,0	3,3,3	0,0,0	172	149	1	1.0	0.684,1.0,1.0	1.0,1.0,1.0	-0.105
ENSMUSG00000044702	Palb2	7	-	122127048	122128443	122128137	122128443	122124256	122124927	37,26,18	0,0,1	23,22,60	0,0,0	1238	149	1	1.0	1.0,1.0,0.684	1.0,1.0,1.0	-0.105
ENSMUSG00000026201	Stk16	1	+	75212599	75213006	75212599	75212733	75213575	75213697	34,32,31	0,0,5	22,31,35	0,0,0	422	149	1	1.0	1.0,1.0,0.686	1.0,1.0,1.0	-0.105
ENSMUSG00000026070	Il18r1	1	+	40466160	40466357	40466160	40466269	40471728	40471814	1,0,0	0,0,0	0,0,0	1,0,0	237	149	1	1.0	1.0,NA,NA	0.0,NA,NA	1.0
ENSMUSG00000054499	Dedd2	7	-	25219763	25219859	25219786	25219859	25218800	25219167	1,4,4	12,16,15	3,2,1	17,15,9	172	149	1	1.0	0.067,0.178,0.188	0.133,0.104,0.088	0.036
ENSMUSG00000024066	Xdh	17	-	73887885	73891299	73891110	73891299	73886342	73886519	504,482,518	207,211,216	835,846,1224	218,302,442	3374	149	1	1.0	0.097,0.092,0.096	0.145,0.11,0.109	-0.026
ENSMUSG00000022772	Senp5	16	-	31977598	31977757	31977679	31977757	31968799	31968937	0,1,0	16,48,41	0,3,0	27,53,42	230	149	1	1.0	0.0,0.013,0.0	0.0,0.035,0.0	-0.007
ENSMUSG00000022772	Senp5	16	-	31977598	31977757	31977679	31977757	31975821	31976029	0,1,0	6,5,0	1,2,0	8,20,18	230	149	1	1.0	0.0,0.115,NA	0.075,0.061,0.0	0.012
ENSMUSG00000020817	Rabep1	11	+	70908385	70908556	70908385	70908517	70917314	70917782	0,0,1	109,99,74	2,2,4	124,110,104	188	149	1	1.0	0.0,0.0,0.011	0.013,0.014,0.03	-0.015
ENSMUSG00000044206	Vsig4	X	-	96290489	96290846	96290752	96290846	96269555	96269612	47,82,78	0,0,0	67,143,76	0,3,3	412	149	1	1.0	1.0,1.0,1.0	1.0,0.945,0.902	0.051
ENSMUSG00000068329	Htra2	6	-	83052697	83053070	83053000	83053070	83052472	83052542	284,248,354	6,16,17	293,379,386	5,27,27	452	149	1	1.0	0.94,0.836,0.873	0.951,0.822,0.825	0.017
ENSMUSG00000068329	Htra2	6	-	83052697	83053070	83053037	83053070	83052472	83052542	308,263,373	24,20,26	306,403,397	16,21,24	489	149	1	1.0	0.796,0.8,0.814	0.854,0.854,0.834	-0.044
ENSMUSG00000068329	Htra2	6	-	83053000	83053070	83053037	83053070	83052472	83052542	30,31,36	24,20,26	18,51,38	16,21,24	186	149	0.953163110068	1.0	0.5,0.554,0.526	0.474,0.66,0.559	-0.038
ENSMUSG00000068329	Htra2	6	-	83053000	83053070	83053037	83053070	83052697	83052803	25,18,21	99,124,134	14,28,11	117,126,145	186	149	1	1.0	0.168,0.104,0.112	0.087,0.151,0.057	0.03
ENSMUSG00000025980	Hspd1	1	-	55087988	55088243	55088144	55088243	55086765	55086941	80,77,105	6,4,0	95,148,159	2,3,6	305	149	1	1.0	0.867,0.904,1.0	0.959,0.96,0.928	-0.025
ENSMUSG00000024174	Pot1b	17	-	55672771	55672893	55672830	55672893	55669739	55669896	1,10,9	41,28,24	10,13,8	21,31,44	208	149	0.832438453406	1.0	0.017,0.204,0.212	0.254,0.231,0.115	-0.056
ENSMUSG00000050323	Ndufaf6	4	-	11073139	11073243	11073143	11073243	11070199	11070322	1,4,2	17,4,4	1,2,3	0,17,22	153	149	0.762365410041	1.0	0.054,0.493,0.327	1.0,0.103,0.117	-0.115
ENSMUSG00000013698	Pea15a	1	-	172200407	172200581	172200473	172200581	172199110	172199266	1188,1391,1368	27,28,23	1239,1799,1944	22,22,40	215	149	1	1.0	0.968,0.972,0.976	0.975,0.983,0.971	-0.004
ENSMUSG00000026095	Asnsd1	1	-	53347014	53348558	53348445	53348558	53346579	53346761	793,1134,1078	27,33,31	697,1087,1140	23,25,31	1580	149	1	1.0	0.735,0.764,0.766	0.741,0.804,0.776	-0.019
ENSMUSG00000026313	Hdac4	1	-	91968337	91968458	91968352	91968458	91964779	91964826	4,9,6	4,4,2	8,2,13	1,3,6	164	149	0.941701925918	1.0	0.476,0.672,0.732	0.879,0.377,0.663	-0.013
ENSMUSG00000029578	Wipi2	5	+	142658191	142659162	142658191	142658288	142659532	142659625	90,97,61	3,0,3	74,94,111	1,1,5	1023	149	1	1.0	0.814,1.0,0.748	0.915,0.932,0.764	-0.016
ENSMUSG00000062234	Gak	5	-	108591103	108591224	108591144	108591224	108585340	108585534	0,14,5	191,231,224	11,7,11	177,248,304	190	149	1	1.0	0.0,0.045,0.017	0.046,0.022,0.028	-0.011
ENSMUSG00000019087	Atp6ap1	X	+	74301323	74301364	74301323	74301358	74301935	74302021	737,916,939	18,16,14	753,1064,1256	13,25,21	155	149	1	1.0	0.975,0.982,0.985	0.982,0.976,0.983	0.0
ENSMUSG00000031310	Zmym3	X	-	101409611	101409780	101409632	101409780	101409153	101409305	6,7,19	0,0,2	14,13,10	0,1,0	170	149	1	1.0	1.0,1.0,0.893	1.0,0.919,1.0	-0.009
ENSMUSG00000031310	Zmym3	X	-	101418272	101418952	101418794	101418952	101417286	101417330	84,122,96	5,0,1	133,162,129	2,2,2	671	149	1	1.0	0.789,1.0,0.955	0.937,0.947,0.935	-0.025
ENSMUSG00000026748	Plxdc2	2	+	16703316	16703383	16703316	16703377	16712081	16712229	42,37,57	7,6,12	18,54,67	5,3,7	155	149	0.781540180792	1.0	0.852,0.856,0.82	0.776,0.945,0.902	-0.032
ENSMUSG00000026430	Rassf5	1	-	131181153	131181451	131181250	131181451	131180552	131180668	62,74,54	0,0,0	43,59,90	0,1,2	246	149	1	1.0	1.0,1.0,1.0	1.0,0.973,0.965	0.021
ENSMUSG00000018774	Cd68	11	-	69665475	69665936	69665502	69665936	69665246	69665366	10,2,15	2581,2643,3175	14,8,17	2786,3762,4293	176	149	1	1.0	0.003,0.001,0.004	0.004,0.002,0.003	-0.0
ENSMUSG00000002227	Mov10	3	-	104818257	104818563	104818356	104818563	104817935	104818121	2,0,0	2,6,8	2,5,11	5,8,6	248	149	0.000469758643657	0.0680814491414	0.375,0.0,0.0	0.194,0.273,0.524	-0.205
ENSMUSG00000002227	Mov10	3	-	104818257	104818563	104818356	104818563	104817935	104818156	9,2,0	5,3,2	4,17,8	7,11,9	248	149	0.737258013251	1.0	0.52,0.286,0.0	0.256,0.481,0.348	-0.093
ENSMUSG00000032410	Xrn1	9	+	96039699	96039856	96039699	96039844	96045485	96045661	8,8,14	16,21,27	5,20,13	28,47,45	161	149	0.674477663689	1.0	0.316,0.261,0.324	0.142,0.283,0.211	0.088
ENSMUSG00000032046	Abhd12	2	-	150838310	150838394	150838314	150838394	150837351	150837434	0,0,0	420,416,442	0,1,0	422,630,599	153	149	1	1.0	0.0,0.0,0.0	0.0,0.002,0.0	-0.001
ENSMUSG00000029207	Apbb2	5	-	66543398	66543617	66543461	66543617	66492057	66492172	0,0,1	51,31,50	1,0,1	33,36,31	212	149	1	1.0	0.0,0.0,0.014	0.021,0.0,0.022	-0.01
ENSMUSG00000027610	Gss	2	-	155567692	155567887	155567782	155567887	155566802	155566884	185,157,174	0,0,0	103,159,133	0,1,0	239	149	1	1.0	1.0,1.0,1.0	1.0,0.99,1.0	0.003
ENSMUSG00000074129	Rpl13a	7	-	45126990	45127274	45127208	45127274	45126708	45126794	4353,5125,5667	0,4,0	4685,6422,7173	0,0,0	367	149	1	1.0	1.0,0.998,1.0	1.0,1.0,1.0	-0.001
ENSMUSG00000074129	Rpl13a	7	-	45128541	45128735	45128699	45128735	45127495	45127568	39,37,38	1695,2104,2250	13,30,46	1648,2427,2909	307	149	1	1.0	0.011,0.008,0.008	0.004,0.006,0.008	0.003
ENSMUSG00000073131	Vma21	X	+	71816789	71817067	71816789	71816940	71820067	71820177	10,4,1	207,291,237	1,6,8	290,340,358	276	149	1	1.0	0.025,0.007,0.002	0.002,0.009,0.012	0.004
ENSMUSG00000005682	Pan2	10	+	128304094	128304493	128304094	128304389	128308064	128308234	23,23,13	0,0,0	15,19,13	0,1,0	253	149	1	1.0	1.0,1.0,1.0	1.0,0.918,1.0	0.027
ENSMUSG00000005682	Pan2	10	+	128318162	128318365	128318162	128318342	128318944	128319038	0,0,4	11,29,17	0,0,6	14,23,23	172	149	1	1.0	0.0,0.0,0.169	0.0,0.0,0.184	-0.005
ENSMUSG00000026790	Odf2	2	+	29893443	29893569	29893443	29893512	29901076	29901247	44,48,50	16,14,23	32,60,74	15,11,25	206	149	1	1.0	0.665,0.713,0.611	0.607,0.798,0.682	-0.033
ENSMUSG00000028295	Smim8	4	-	34771873	34772053	34771877	34772053	34771257	34771414	0,1,2	1,0,0	1,0,0	0,3,3	153	149	0.000202197420745	0.0372962333356	0.0,1.0,1.0	1.0,0.0,0.0	0.333
ENSMUSG00000019710	Mrpl24	3	+	87919505	87919828	87919505	87919705	87921816	87922048	217,218,224	60,100,98	213,283,313	60,78,125	272	149	1	1.0	0.665,0.544,0.556	0.66,0.665,0.578	-0.046
ENSMUSG00000108414	Snhg1	19	+	8725781	8725924	8725781	8725826	8726066	8726102	14,8,12	65,57,88	8,21,9	80,91,89	247	149	1	1.0	0.115,0.078,0.076	0.057,0.122,0.057	0.011
ENSMUSG00000034083	Ccdc174	6	+	91885347	91888250	91885347	91885406	91890793	91890889	44,87,71	0,0,0	48,81,62	3,0,0	2993	149	1	1.0	1.0,1.0,1.0	0.443,1.0,1.0	0.186
ENSMUSG00000008305	Tle1	4	-	72169091	72169196	72169121	72169196	72158212	72158417	0,0,3	4,6,6	1,5,2	4,8,7	179	149	0.0738933344062	1.0	0.0,0.0,0.294	0.172,0.342,0.192	-0.137
ENSMUSG00000031161	Hdac6	X	-	7947574	7947889	7947649	7947889	7947124	7947244	4,5,1	4,10,14	1,1,3	4,8,10	224	149	1	1.0	0.399,0.25,0.045	0.143,0.077,0.166	0.103
ENSMUSG00000026470	Stx6	1	+	155193218	155193389	155193218	155193325	155197340	155197435	0,0,2	173,216,267	0,1,1	234,356,375	213	149	1	1.0	0.0,0.0,0.005	0.0,0.002,0.002	0.0
ENSMUSG00000030780	BC017158	7	-	128276085	128276412	128276227	128276412	128274632	128274703	26,31,44	1,0,2	34,35,39	0,0,0	291	149	1	1.0	0.93,1.0,0.918	1.0,1.0,1.0	-0.051
ENSMUSG00000028394	Pole3	4	-	62524609	62524835	62524749	62524835	62524317	62524436	7,8,3	127,150,128	4,0,1	108,136,208	289	149	1	1.0	0.028,0.027,0.012	0.019,0.0,0.002	0.015
ENSMUSG00000058503	Fam133b	5	+	3558660	3559159	3558660	3558693	3559605	3559698	25,54,56	3,0,0	45,69,52	0,0,0	615	149	1	1.0	0.669,1.0,1.0	1.0,1.0,1.0	-0.11
ENSMUSG00000026439	Rbbp5	1	+	132484745	132484918	132484745	132484801	132489587	132489728	91,128,104	1,0,2	85,138,110	5,1,3	266	149	1	1.0	0.981,1.0,0.967	0.905,0.987,0.954	0.034
ENSMUSG00000017760	Ctsa	2	+	164834697	164834762	164834697	164834748	164834837	164834924	9,5,7	1822,1921,2176	6,6,8	1844,2484,2785	163	149	1	1.0	0.004,0.002,0.003	0.003,0.002,0.003	0.0
ENSMUSG00000022488	Nckap1l	15	+	103473516	103473858	103473516	103473598	103474052	103474198	822,898,854	0,0,0	835,1141,1206	0,1,0	409	149	1	1.0	1.0,1.0,1.0	1.0,0.998,1.0	0.001
ENSMUSG00000042363	Lgalsl	11	-	20830869	20831056	20830973	20831056	20830275	20830347	0,0,0	2,2,7	0,0,1	5,7,5	253	149	1	1.0	0.0,0.0,0.0	0.0,0.0,0.105	-0.035
ENSMUSG00000027411	Vps16	2	+	130437914	130438225	130437914	130438012	130438306	130438451	53,77,69	0,0,0	85,96,85	0,2,0	362	149	1	1.0	1.0,1.0,1.0	1.0,0.952,1.0	0.016
ENSMUSG00000027411	Vps16	2	+	130440899	130441028	130440899	130441008	130441164	130441299	9,7,0	80,75,79	15,18,20	48,84,86	169	149	0.00562593111041	0.399062227854	0.09,0.076,0.0	0.216,0.159,0.17	-0.126
ENSMUSG00000089872	Rps6kc1	1	-	190904942	190905118	190905082	190905118	190899450	190899571	0,1,0	63,40,37	1,0,1	57,75,53	289	149	1	1.0	0.0,0.013,0.0	0.009,0.0,0.01	-0.002
ENSMUSG00000026754	Golga1	2	-	39047022	39047766	39047596	39047766	39041226	39041352	21,20,20	0,0,1	21,39,23	0,0,0	723	149	1	1.0	1.0,1.0,0.805	1.0,1.0,1.0	-0.065
ENSMUSG00000026754	Golga1	2	-	39047585	39047766	39047596	39047766	39041226	39041352	0,0,0	0,0,1	0,2,0	0,0,0	160	149	1	1.0	NA,NA,0.0	NA,1.0,NA	-1.0
ENSMUSG00000026754	Golga1	2	-	39047585	39047766	39047596	39047766	39047022	39047134	0,0,1	20,27,11	0,2,0	21,28,9	160	149	1	1.0	0.0,0.0,0.078	0.0,0.062,0.0	0.005
ENSMUSG00000039842	Mcph1	8	+	18627117	18627318	18627117	18627240	18629545	18629635	4,0,0	8,6,14	0,0,0	3,8,11	227	149	1	1.0	0.247,0.0,0.0	0.0,0.0,0.0	0.082
ENSMUSG00000035851	Ythdc1	5	+	86827954	86829479	86827954	86828121	86830553	86830636	197,189,199	97,76,77	229,253,241	94,142,148	1507	149	1	1.0	0.167,0.197,0.204	0.194,0.15,0.139	0.028
ENSMUSG00000054702	Ap1s3	1	-	79625104	79625285	79625106	79625285	79623681	79623790	0,0,3	6,8,6	0,1,1	2,16,12	151	149	1	1.0	0.0,0.0,0.33	0.0,0.058,0.076	0.065
ENSMUSG00000038506	Dcun1d2	8	-	13280908	13281125	13280916	13281125	13278516	13278685	49,59,36	6,2,3	32,64,44	0,2,3	157	149	1	1.0	0.886,0.966,0.919	1.0,0.968,0.933	-0.043
ENSMUSG00000001100	Poldip2	11	+	78519179	78519368	78519179	78519305	78521151	78521231	0,0,1	73,92,86	0,0,9	63,89,91	212	149	1	1.0	0.0,0.0,0.008	0.0,0.0,0.065	-0.019
ENSMUSG00000038170	Pde4dip	3	-	97756369	97757096	97756883	97757096	97755438	97755597	4,6,5	32,29,30	3,0,0	7,47,41	663	149	1	1.0	0.027,0.044,0.036	0.088,0.0,0.0	0.006
ENSMUSG00000053332	Gas5	1	+	161035751	161036014	161035751	161035804	161036207	161036579	216,232,239	0,0,0	149,228,202	1,0,0	359	149	1	1.0	1.0,1.0,1.0	0.984,1.0,1.0	0.005
ENSMUSG00000053332	Gas5	1	+	161035982	161036244	161035982	161036014	161036548	161036579	292,337,285	51,85,89	226,303,320	59,83,83	379	149	1	1.0	0.692,0.609,0.557	0.601,0.589,0.602	0.022
ENSMUSG00000053332	Gas5	1	+	161036207	161036579	161036207	161036244	161036819	161036852	475,512,469	0,2,4	384,503,530	0,3,1	484	149	1	1.0	1.0,0.987,0.973	1.0,0.981,0.994	-0.005
ENSMUSG00000053332	Gas5	1	+	161035982	161036244	161035982	161036014	161036819	161037315	66,101,101	6,4,4	95,105,102	0,2,9	379	149	1	1.0	0.812,0.908,0.908	1.0,0.954,0.817	-0.048
ENSMUSG00000053332	Gas5	1	+	161036819	161037164	161036819	161036852	161037287	161037315	379,363,417	116,111,114	332,442,444	92,101,135	461	149	1	1.0	0.514,0.514,0.542	0.538,0.586,0.515	-0.023
ENSMUSG00000026239	Pde6d	1	-	86547435	86547617	86547528	86547617	86546656	86546782	4,0,2	106,129,194	0,8,5	131,181,248	242	149	1	1.0	0.023,0.0,0.006	0.0,0.026,0.012	-0.003
ENSMUSG00000026798	Coq4	2	+	29790456	29790559	29790456	29790530	29795380	29795510	19,28,30	1,6,0	22,15,26	1,0,0	178	149	1	1.0	0.941,0.796,1.0	0.948,1.0,1.0	-0.07
ENSMUSG00000046711	Hmga1	17	+	27556667	27557066	27556667	27556709	27559532	27559670	383,520,537	3,4,18	442,597,777	7,9,21	506	149	1	1.0	0.974,0.975,0.898	0.949,0.951,0.916	0.01
ENSMUSG00000046711	Hmga1	17	+	27559532	27559703	27559532	27559670	27560915	27561011	84,111,87	0,3,0	75,126,152	0,0,0	182	149	1	1.0	1.0,0.968,1.0	1.0,1.0,1.0	-0.011
ENSMUSG00000046711	Hmga1	17	+	27559532	27559703	27559532	27559670	27560927	27561011	344,438,387	375,465,462	338,524,692	368,522,649	182	149	1	1.0	0.429,0.435,0.407	0.429,0.451,0.466	-0.025
ENSMUSG00000031425	Plp1	X	+	136831952	136832214	136831952	136832109	136833267	136833436	0,0,2	0,0,2	0,0,1	2,0,0	254	149	1	1.0	NA,NA,0.37	0.0,NA,1.0	-0.13
ENSMUSG00000056737	Capg	6	+	72555476	72555905	72555476	72555649	72556084	72556252	3758,4287,4443	0,0,0	4298,6200,6971	0,1,5	405	149	1	1.0	1.0,1.0,1.0	1.0,1.0,0.998	0.001
ENSMUSG00000002981	Clptm1	7	-	19638116	19639017	19638931	19639017	19637077	19637171	4,9,8	0,0,6	21,10,5	0,0,0	964	149	0.566332955115	1.0	1.0,1.0,0.171	1.0,1.0,1.0	-0.276
ENSMUSG00000002981	Clptm1	7	-	19638116	19639017	19638931	19639017	19637468	19637713	361,488,519	0,0,0	400,575,564	2,0,1	964	149	1	1.0	1.0,1.0,1.0	0.969,1.0,0.989	0.014
ENSMUSG00000006931	P3h4	11	-	100411728	100411874	100411791	100411874	100411113	100411197	8,20,23	0,2,2	20,22,35	0,0,0	212	149	1	1.0	1.0,0.875,0.89	1.0,1.0,1.0	-0.078
ENSMUSG00000033557	Fam20b	1	-	156698726	156698836	156698730	156698836	156690476	156690648	101,124,125	0,3,0	105,148,154	0,6,7	153	149	1	1.0	1.0,0.976,1.0	1.0,0.96,0.955	0.02
ENSMUSG00000028096	Gpr89	3	-	96880522	96880709	96880620	96880709	96880073	96880166	0,1,1	41,50,56	0,2,0	30,81,73	247	149	1	1.0	0.0,0.012,0.011	0.0,0.015,0.0	0.003
ENSMUSG00000028096	Gpr89	3	-	96893497	96893604	96893516	96893604	96892865	96892967	39,45,45	0,0,0	36,59,40	0,0,1	168	149	1	1.0	1.0,1.0,1.0	1.0,1.0,0.973	0.009
ENSMUSG00000026577	Blzf1	1	-	164303847	164303924	164303903	164303924	164302283	164302720	9,4,2	0,0,0	9,6,13	0,1,0	205	149	1	1.0	1.0,1.0,1.0	1.0,0.813,1.0	0.062
ENSMUSG00000036053	Fmnl2	2	+	53130411	53130505	53130411	53130458	53131839	53133804	92,90,99	32,35,26	81,123,116	40,35,69	196	149	0.720742259939	1.0	0.686,0.662,0.743	0.606,0.728,0.561	0.065
ENSMUSG00000063047	Zfp780b	7	-	27976739	27976833	27976751	27976833	27974752	27974805	1,1,0	2,5,2	0,3,4	1,7,5	161	149	0.0422088452708	1.0	0.316,0.156,0.0	0.0,0.284,0.425	-0.079
ENSMUSG00000028382	Ptbp3	4	-	59524394	59524476	59524403	59524476	59517585	59517755	248,251,195	23,43,34	218,313,360	20,61,35	158	149	1	1.0	0.91,0.846,0.844	0.911,0.829,0.907	-0.016
ENSMUSG00000002984	Tomm40	7	-	19703065	19703391	19703268	19703391	19702847	19702950	173,247,246	0,0,1	170,258,295	0,0,0	352	149	1	1.0	1.0,1.0,0.99	1.0,1.0,1.0	-0.003
ENSMUSG00000030104	Edem1	6	+	108851209	108851502	108851209	108851283	108852489	108852586	24,15,35	245,272,315	19,28,48	259,368,374	368	149	1	1.0	0.038,0.022,0.043	0.029,0.03,0.049	-0.002
ENSMUSG00000004661	Arid3b	9	-	57810338	57810480	57810408	57810480	57810164	57810237	4,4,2	28,29,11	4,3,2	17,27,27	219	149	1	1.0	0.089,0.086,0.11	0.138,0.07,0.048	0.01
ENSMUSG00000036591	Arhgap21	2	-	20855353	20855706	20855580	20855706	20854934	20855040	32,41,29	0,0,0	30,33,19	0,0,1	376	149	1	1.0	1.0,1.0,1.0	1.0,1.0,0.883	0.039
ENSMUSG00000061878	Sphk1	11	+	116533969	116534318	116533969	116534173	116534848	116535001	0,2,0	7,4,3	0,0,3	7,6,24	294	149	1	1.0	0.0,0.202,0.0	0.0,0.0,0.06	0.047
ENSMUSG00000044783	Hjurp	1	-	88275027	88275097	88275041	88275097	88267947	88268026	2,1,0	2,5,2	2,0,2	1,2,0	163	149	0.0836560856268	1.0	0.478,0.155,0.0	0.646,0.0,1.0	-0.338
ENSMUSG00000001134	Uxt	X	-	20961634	20961786	20961679	20961786	20959937	20960019	6,12,1	92,115,76	1,11,9	90,146,126	194	149	1	1.0	0.048,0.074,0.01	0.008,0.055,0.052	0.006
ENSMUSG00000023990	Tfeb	17	+	47769237	47769519	47769237	47769261	47785964	47786196	2,6,1	4,2,0	0,0,0	1,4,1	407	149	0.104932566943	1.0	0.155,0.523,1.0	0.0,0.0,0.0	0.559
ENSMUSG00000026956	Uap1l1	2	-	25363243	25363384	25363311	25363384	25362662	25362848	708,670,774	9,3,3	696,856,974	4,3,8	217	149	1	1.0	0.982,0.994,0.994	0.992,0.995,0.988	-0.002
ENSMUSG00000026944	Abca2	2	+	25441874	25442111	25441874	25442054	25442190	25442397	39,24,26	0,5,0	43,38,35	0,3,5	206	149	1	1.0	1.0,0.776,1.0	1.0,0.902,0.835	0.013
ENSMUSG00000015087	Rabl6	2	-	25598127	25598197	25598144	25598197	25596432	25596524	5,7,7	71,74,66	6,4,4	71,112,89	166	149	1	1.0	0.059,0.078,0.087	0.071,0.031,0.039	0.028
ENSMUSG00000026938	Fcna	2	-	25626011	25626139	25626087	25626139	25625433	25625563	79,69,67	1,0,0	95,157,145	0,0,0	225	149	1	1.0	0.981,1.0,1.0	1.0,1.0,1.0	-0.006
ENSMUSG00000031362	Xlr4c	X	-	73242577	73242660	73242613	73242660	73242067	73242195	1,0,0	0,0,0	0,1,6	1,0,1	185	149	1	1.0	1.0,NA,NA	0.0,1.0,0.829	0.39
ENSMUSG00000023026	Dip2b	15	+	100155033	100155156	100155033	100155153	100157169	100157367	3,0,1	5,2,4	2,3,9	3,10,10	152	149	0.196646257977	1.0	0.37,0.0,0.197	0.395,0.227,0.469	-0.175
ENSMUSG00000024299	Adamts10	17	+	33538570	33538701	33538570	33538695	33543197	33543305	0,0,1	3,9,5	3,7,0	3,8,3	155	149	0.00762300920442	0.483346427368	0.0,0.0,0.161	0.49,0.457,0.0	-0.262
ENSMUSG00000024299	Adamts10	17	+	33538570	33538712	33538570	33538695	33543197	33543305	5,11,13	3,9,5	8,11,3	3,8,3	166	149	1	1.0	0.599,0.523,0.7	0.705,0.552,0.473	0.031
ENSMUSG00000024299	Adamts10	17	+	33538570	33538712	33538570	33538701	33543197	33543305	5,11,13	0,0,1	7,8,3	2,4,0	160	149	0.156934084062	1.0	1.0,1.0,0.924	0.765,0.651,1.0	0.169
ENSMUSG00000024299	Adamts10	17	+	33549479	33550670	33549479	33549609	33551013	33551190	51,50,74	0,0,1	56,64,62	1,2,0	1210	149	1	1.0	1.0,1.0,0.901	0.873,0.798,1.0	0.077
ENSMUSG00000015305	Sash1	10	-	8750652	8751485	8751138	8751485	8746115	8746190	29,35,16	264,261,187	34,41,51	221,312,315	635	149	1	1.0	0.025,0.031,0.02	0.035,0.03,0.037	-0.009
ENSMUSG00000003038	Hmgn2	4	-	133966759	133966795	133966765	133966795	133966428	133966479	3,2,5	268,292,199	1,1,3	140,198,271	155	149	1	1.0	0.011,0.007,0.024	0.007,0.005,0.011	0.006
ENSMUSG00000032595	Cdhr4	9	+	107998701	107998789	107998701	107998765	107998996	107999027	0,0,0	0,0,1	2,0,0	1,2,2	173	149	1	1.0	NA,NA,0.0	0.633,0.0,0.0	-0.211
ENSMUSG00000000290	Itgb2	10	+	77542397	77542546	77542397	77542486	77546012	77546193	24,33,26	2793,3335,3389	33,23,20	2577,4089,4317	209	149	1	1.0	0.006,0.007,0.005	0.009,0.004,0.003	0.001
ENSMUSG00000036792	Mbd5	2	+	49272040	49273057	49272040	49272367	49274562	49274774	2,3,2	3,7,2	8,3,4	0,0,0	839	149	2.55351295664e-15	5.18107778902e-12	0.106,0.071,0.151	1.0,1.0,1.0	-0.891
ENSMUSG00000020827	Mink1	11	+	70603767	70603943	70603767	70603934	70604183	70604253	93,99,118	0,2,8	94,85,111	1,4,2	158	149	1	1.0	1.0,0.979,0.933	0.989,0.952,0.981	-0.003
ENSMUSG00000026857	Ntmt1	2	+	30819628	30819832	30819628	30819768	30820448	30820701	87,83,107	1,0,0	95,127,119	3,0,2	213	149	1	1.0	0.984,1.0,1.0	0.957,1.0,0.977	0.017
ENSMUSG00000026848	Tor1b	2	+	30953751	30954017	30953751	30954008	30955777	30955953	119,128,105	0,7,0	87,132,140	0,2,0	158	149	1	1.0	1.0,0.945,1.0	1.0,0.984,1.0	-0.013
ENSMUSG00000048537	Phldb1	9	-	44697718	44697842	44697751	44697842	44696036	44696183	5,2,2	15,10,16	2,5,2	20,21,28	182	149	1	1.0	0.214,0.141,0.093	0.076,0.163,0.055	0.051
ENSMUSG00000028248	Pnisr	4	+	21869515	21870405	21869515	21869615	21871437	21871608	81,102,93	0,2,0	100,137,107	0,0,0	939	149	1	1.0	1.0,0.89,1.0	1.0,1.0,1.0	-0.037
ENSMUSG00000039356	Exosc2	2	+	31672471	31672586	31672471	31672573	31674514	31674560	1,0,0	55,72,71	2,0,0	41,69,68	162	149	1	1.0	0.016,0.0,0.0	0.043,0.0,0.0	-0.009
ENSMUSG00000037363	Letm2	8	-	25593718	25594166	25593750	25594166	25592451	25592595	3,0,0	0,0,0	2,0,0	0,2,1	181	149	1	1.0	1.0,NA,NA	1.0,0.0,0.0	0.667
ENSMUSG00000037363	Letm2	8	-	25596963	25597496	25597119	25597496	25596361	25596445	1,0,3	0,0,0	1,0,1	0,0,2	305	149	1	1.0	1.0,NA,1.0	1.0,NA,0.196	0.402
ENSMUSG00000037363	Letm2	8	-	25597119	25597513	25597274	25597513	25596361	25596445	5,0,6	2,4,1	0,3,5	0,0,0	304	149	1	1.0	0.551,0.0,0.746	NA,1.0,1.0	-0.568
ENSMUSG00000026309	Ilkap	1	-	91388344	91388446	91388354	91388446	91387214	91387341	63,64,99	9,4,13	72,104,106	10,13,16	159	149	1	1.0	0.868,0.937,0.877	0.871,0.882,0.861	0.023
ENSMUSG00000026811	St6galnac6	2	+	32608041	32608225	32608041	32608096	32609225	32609316	10,1,7	3,10,4	1,5,1	0,10,11	278	149	0.23534683517	1.0	0.641,0.051,0.484	1.0,0.211,0.046	-0.027
ENSMUSG00000026811	St6galnac6	2	+	32614780	32615187	32614780	32615168	32618496	32618604	18,33,32	3,0,0	17,18,47	0,2,2	168	149	1	1.0	0.842,1.0,1.0	1.0,0.889,0.954	-0.0
ENSMUSG00000023505	Cdca3	6	+	124831361	124832439	124831361	124831488	124832565	124832669	90,103,123	0,0,1	42,112,146	0,0,0	1100	149	1	1.0	1.0,1.0,0.943	1.0,1.0,1.0	-0.019
ENSMUSG00000026939	Tmem141	2	-	25621360	25621458	25621374	25621458	25621065	25621173	3,17,8	42,61,52	2,5,11	39,52,44	163	149	1	1.0	0.061,0.203,0.123	0.045,0.081,0.186	0.025
ENSMUSG00000036632	Alg5	3	+	54738781	54738953	54738781	54738951	54739261	54739308	156,258,256	2,0,1	197,299,330	2,0,2	151	149	1	1.0	0.987,1.0,0.996	0.99,1.0,0.994	-0.0
ENSMUSG00000027425	Kat14	2	+	144373190	144373855	144373190	144373369	144375844	144375963	234,276,239	9,10,11	168,235,231	11,10,6	635	149	1	1.0	0.859,0.866,0.836	0.782,0.846,0.9	0.011
ENSMUSG00000038900	Rpl12	2	+	32961739	32961960	32961739	32961839	32962048	32962122	85,85,69	3442,4077,4216	43,81,110	3149,5115,5270	270	149	1	1.0	0.013,0.011,0.009	0.007,0.009,0.011	0.002
ENSMUSG00000032525	Nktr	9	+	121738387	121740075	121738387	121738415	121741121	121741151	48,42,26	3,5,2	62,70,62	8,1,15	1809	149	1	1.0	0.569,0.409,0.517	0.39,0.852,0.254	-0.0
ENSMUSG00000070953	Rabepk	2	-	34797370	34797433	34797374	34797433	34790502	34790655	1,0,0	0,0,0	0,2,0	0,3,0	153	149	1	1.0	1.0,NA,NA	NA,0.394,NA	0.606
ENSMUSG00000070953	Rabepk	2	-	34797370	34797433	34797374	34797433	34795171	34795329	4,6,0	14,37,49	6,2,2	34,50,54	153	149	1	1.0	0.218,0.136,0.0	0.147,0.037,0.035	0.045
ENSMUSG00000039671	Zmynd8	2	-	165807518	165807929	165807674	165807929	165805186	165805377	4,2,10	29,36,25	5,4,4	27,22,23	305	149	1	1.0	0.063,0.026,0.163	0.083,0.082,0.078	0.003
ENSMUSG00000036067	Slc2a6	2	-	27023087	27023643	27023534	27023643	27022718	27022864	1362,1511,1611	24,17,23	2285,2946,3013	36,33,55	596	149	1	1.0	0.934,0.957,0.946	0.941,0.957,0.932	0.002
ENSMUSG00000028680	Plk3	4	-	117131061	117131153	117131112	117131153	117130723	117130817	50,65,64	0,2,0	82,70,107	0,1,0	200	149	1	1.0	1.0,0.96,1.0	1.0,0.981,1.0	-0.007
ENSMUSG00000034867	Ankrd27	7	+	35608320	35608458	35608320	35608453	35612462	35612555	0,0,1	25,22,48	0,3,0	25,54,34	154	149	1	1.0	0.0,0.0,0.02	0.0,0.051,0.0	-0.01
ENSMUSG00000033416	Gucd1	10	-	75511902	75512156	75512071	75512156	75511120	75511286	12,7,4	29,47,30	2,2,15	35,39,37	318	149	1	1.0	0.162,0.065,0.059	0.026,0.023,0.16	0.026
ENSMUSG00000020262	Adarb1	10	-	77312347	77312526	77312377	77312526	77311105	77311274	0,6,3	4,4,6	0,6,2	0,2,0	179	149	1	1.0	0.0,0.555,0.294	NA,0.714,1.0	-0.574
ENSMUSG00000036893	Ehmt1	2	-	24805073	24805241	24805081	24805241	24804759	24804904	19,15,38	0,1,0	20,38,36	0,0,0	157	149	1	1.0	1.0,0.934,1.0	1.0,1.0,1.0	-0.022
ENSMUSG00000036893	Ehmt1	2	-	24824928	24825067	24824944	24825067	24815730	24815832	3,0,0	13,40,30	6,1,0	17,61,41	165	149	1	1.0	0.172,0.0,0.0	0.242,0.015,0.0	-0.028
ENSMUSG00000036893	Ehmt1	2	-	24886996	24887069	24887002	24887069	24877454	24877626	0,4,0	0,0,0	0,0,0	0,0,1	155	149	1	1.0	NA,1.0,NA	NA,NA,0.0	1.0
ENSMUSG00000036893	Ehmt1	2	-	24886996	24887069	24887002	24887069	24884145	24884702	0,0,3	14,15,15	1,4,1	4,10,27	155	149	1	1.0	0.0,0.0,0.161	0.194,0.278,0.034	-0.115
ENSMUSG00000008855	Hdac5	11	-	102195947	102196117	102195951	102196117	102195750	102195868	3,0,0	21,23,20	0,0,3	17,22,19	153	149	1	1.0	0.122,0.0,0.0	0.0,0.0,0.133	-0.004
ENSMUSG00000031398	Plxna3	X	+	74333546	74333675	74333546	74333664	74333745	74333846	2,1,0	2,0,0	1,0,0	0,0,0	160	149	1	1.0	0.482,1.0,NA	1.0,NA,NA	-0.259
ENSMUSG00000027284	Cdan1	2	-	120722609	120722758	120722656	120722758	120720881	120720989	34,17,36	0,0,0	18,20,36	0,0,7	196	149	1	1.0	1.0,1.0,1.0	1.0,1.0,0.796	0.068
ENSMUSG00000027284	Cdan1	2	-	120729688	120730099	120729929	120730099	120729530	120729609	16,18,9	0,0,0	12,11,12	0,1,0	390	149	1	1.0	1.0,1.0,1.0	1.0,0.808,1.0	0.064
ENSMUSG00000067768	Xlr4b	X	+	73214348	73214585	73214348	73214481	73214773	73214856	2,0,0	11,5,9	0,1,1	19,5,11	253	149	1	1.0	0.097,0.0,0.0	0.0,0.105,0.051	-0.02
ENSMUSG00000067768	Xlr4b	X	+	73214773	73214856	73214773	73214820	73215227	73215355	23,9,7	3,4,0	15,6,13	3,0,0	185	149	0.273126538779	1.0	0.861,0.644,1.0	0.801,1.0,1.0	-0.099
ENSMUSG00000035168	Tanc1	2	+	59790775	59790898	59790775	59790877	59791598	59791880	3,1,1	0,2,7	9,1,2	5,6,8	170	149	0.958612481009	1.0	1.0,0.305,0.111	0.612,0.127,0.18	0.166
ENSMUSG00000036550	Cnot1	8	-	95733070	95733323	95733091	95733323	95730412	95730661	48,35,60	54,54,56	38,62,60	37,74,93	170	149	1	1.0	0.438,0.362,0.484	0.474,0.423,0.361	0.009
ENSMUSG00000036550	Cnot1	8	-	95754964	95755111	95754979	95755111	95753025	95753150	33,49,36	13,27,11	54,63,63	15,32,15	164	149	1	1.0	0.698,0.622,0.748	0.766,0.641,0.792	-0.044
ENSMUSG00000030733	Sh2b1	7	-	126468419	126468641	126468472	126468641	126466998	126467773	7,14,9	1,3,0	15,7,25	0,0,2	202	149	1	1.0	0.838,0.775,1.0	1.0,1.0,0.902	-0.096
ENSMUSG00000030733	Sh2b1	7	-	126468419	126468641	126468472	126468641	126467949	126468049	25,25,18	29,32,49	24,30,44	34,38,48	202	149	0.836872442569	1.0	0.389,0.366,0.213	0.342,0.368,0.403	-0.048
ENSMUSG00000005672	Kit	5	+	75638964	75639158	75638964	75639146	75640492	75640599	0,3,0	0,0,0	0,0,3	0,1,2	161	149	1	1.0	NA,1.0,NA	NA,0.0,0.581	0.71
ENSMUSG00000026600	Soat1	1	-	156466657	156466798	156466680	156466798	156457945	156458004	2,0,16	249,320,257	6,6,5	215,341,345	172	149	1	1.0	0.007,0.0,0.051	0.024,0.015,0.012	0.002
ENSMUSG00000064289	Tank	2	+	61613650	61613798	61613650	61613715	61626902	61627014	359,420,415	3,5,0	498,635,699	11,10,6	232	149	1	1.0	0.987,0.982,1.0	0.967,0.976,0.987	0.013
ENSMUSG00000064289	Tank	2	+	61613650	61613798	61613650	61613715	61626905	61627014	523,623,598	0,4,2	775,923,1075	17,26,21	232	149	1	1.0	1.0,0.99,0.995	0.967,0.958,0.97	0.03
ENSMUSG00000026213	Stk11ip	1	+	75524682	75524943	75524682	75524888	75525087	75525162	2,0,3	26,43,50	2,2,5	32,57,46	204	149	1	1.0	0.053,0.0,0.042	0.044,0.025,0.074	-0.016
ENSMUSG00000007850	Hnrnph1	11	+	50379467	50379964	50379467	50379623	50381458	50381597	405,486,353	0,0,1	408,506,521	0,0,0	490	149	1	1.0	1.0,1.0,0.991	1.0,1.0,1.0	-0.003
ENSMUSG00000007850	Hnrnph1	11	+	50383830	50383920	50383830	50383890	50384643	50384736	360,444,413	74,53,56	327,492,441	59,79,82	179	149	1	1.0	0.802,0.875,0.86	0.822,0.838,0.817	0.02
ENSMUSG00000027086	Fastkd1	2	-	69702362	69702849	69702449	69702849	69700123	69700238	20,31,27	0,0,1	34,31,23	0,1,0	236	149	1	1.0	1.0,1.0,0.945	1.0,0.951,1.0	-0.002
ENSMUSG00000044308	Ubr3	2	+	69991424	69991637	69991424	69991625	69993675	69993812	21,52,33	17,18,11	26,26,29	33,24,46	161	149	0.00422690024839	0.357349191833	0.533,0.728,0.735	0.422,0.501,0.368	0.235
ENSMUSG00000040528	Milr1	11	+	106757702	106757814	106757702	106757809	106761182	106761296	2,1,2	7,1,0	0,1,3	6,2,0	154	149	0.536514720983	1.0	0.217,0.492,1.0	0.0,0.326,1.0	0.128
ENSMUSG00000028101	Pias3	3	+	96703525	96703659	96703525	96703628	96703738	96703907	11,14,26	0,1,1	10,15,29	2,0,0	180	149	1	1.0	1.0,0.921,0.956	0.805,1.0,1.0	0.024
ENSMUSG00000036180	Gatad2a	8	-	69912901	69913224	69912922	69913224	69911676	69911869	2,0,0	6,17,7	0,1,0	11,5,38	170	149	1	1.0	0.226,0.0,0.0	0.0,0.149,0.0	0.026
ENSMUSG00000036180	Gatad2a	8	-	69916559	69916700	69916568	69916700	69916283	69916448	9,14,21	92,83,101	25,18,34	78,103,132	158	149	0.730578145608	1.0	0.084,0.137,0.164	0.232,0.141,0.195	-0.061
ENSMUSG00000036180	Gatad2a	8	-	69916559	69916700	69916568	69916700	69916283	69916451	3,8,7	34,28,24	6,5,4	13,54,40	158	149	1	1.0	0.077,0.212,0.216	0.303,0.08,0.086	0.012
ENSMUSG00000006423	C330007P06Rik	X	-	36856816	36856893	36856851	36856893	36853329	36853419	0,1,0	1,0,0	0,0,1	0,0,0	184	149	1	1.0	0.0,1.0,NA	NA,NA,1.0	-0.5
ENSMUSG00000004788	Eif2b2	12	+	85219821	85219942	85219821	85219933	85220096	85220245	197,181,203	4,0,6	162,248,265	0,1,1	158	149	1	1.0	0.979,1.0,0.97	1.0,0.996,0.996	-0.014
ENSMUSG00000037761	Actr5	2	+	158635306	158636147	158635306	158635426	158636667	158636800	28,33,21	3,0,0	29,34,57	0,1,0	870	149	1	1.0	0.615,1.0,1.0	1.0,0.853,1.0	-0.079
ENSMUSG00000038538	Ubn2	6	+	38463553	38464049	38463553	38464043	38470151	38470222	1,2,0	6,1,1	7,5,4	5,2,7	155	149	0.0307515307981	1.0	0.138,0.658,0.0	0.574,0.706,0.355	-0.28
ENSMUSG00000027014	Cwc22	2	-	77903795	77904034	77903813	77904034	77895765	77896578	18,33,24	6,19,8	10,29,48	4,4,9	167	149	0.130369649555	1.0	0.728,0.608,0.728	0.69,0.866,0.826	-0.106
ENSMUSG00000063550	Nup98	7	-	102180376	102180515	102180427	102180515	102176312	102176405	18,29,29	56,62,48	27,39,45	72,76,57	200	149	1	1.0	0.193,0.258,0.31	0.218,0.277,0.37	-0.035
ENSMUSG00000027001	Dusp19	2	+	80621193	80621800	80621193	80621240	80624325	80624360	5,3,2	0,4,0	0,9,5	5,2,6	709	149	0.0863424978432	1.0	1.0,0.136,1.0	0.0,0.486,0.149	0.5
ENSMUSG00000038782	1700028J19Rik	7	-	44230781	44230915	44230842	44230915	44229932	44230641	0,1,0	0,1,0	0,0,0	0,2,0	210	149	1	1.0	NA,0.415,NA	NA,0.0,NA	0.415
ENSMUSG00000040174	Alkbh3	2	-	94010262	94010752	94010682	94010752	94008423	94008592	68,44,38	30,37,38	56,87,78	30,42,50	569	149	0.922900929406	1.0	0.372,0.237,0.208	0.328,0.352,0.29	-0.051
ENSMUSG00000061411	Nol4l	2	-	153420531	153420809	153420549	153420809	153417959	153418145	7,11,13	4,1,1	4,8,10	1,3,5	167	149	0.353742620971	1.0	0.61,0.908,0.921	0.781,0.704,0.641	0.104
ENSMUSG00000034101	Ctnnd1	2	-	84608328	84609074	84608959	84609074	84605183	84605246	201,225,180	0,0,0	159,261,258	3,0,0	780	149	1	1.0	1.0,1.0,1.0	0.91,1.0,1.0	0.03
ENSMUSG00000034101	Ctnnd1	2	-	84650320	84650745	84650405	84650745	84622010	84622082	0,0,0	22,34,20	0,0,1	25,34,35	234	149	1	1.0	0.0,0.0,0.0	0.0,0.0,0.018	-0.006
ENSMUSG00000034101	Ctnnd1	2	-	84650320	84650745	84650405	84650745	84626019	84626137	0,0,0	4,0,0	0,0,1	0,4,13	234	149	1	1.0	0.0,NA,NA	NA,0.0,0.047	-0.024
ENSMUSG00000037514	Pank2	2	+	131273910	131274263	131273910	131274120	131280156	131280410	110,117,107	10,12,12	91,114,106	11,2,12	292	149	1	1.0	0.849,0.833,0.82	0.808,0.967,0.818	-0.03
ENSMUSG00000037514	Pank2	2	+	131273910	131274263	131273910	131274120	131293398	131293524	85,76,64	2,0,5	69,75,76	2,4,0	292	149	1	1.0	0.956,1.0,0.867	0.946,0.905,1.0	-0.009
ENSMUSG00000003812	Dnase2a	8	+	84908559	84908874	84908559	84908870	84908984	84909162	7,4,1	226,198,207	3,4,1	168,228,269	153	149	1	1.0	0.029,0.019,0.005	0.017,0.017,0.004	0.005
ENSMUSG00000026471	Mr1	1	-	155137513	155137774	155137593	155137774	155136574	155136850	6,4,8	2,1,0	13,11,8	0,0,3	229	149	1	1.0	0.661,0.722,1.0	1.0,1.0,0.634	-0.084
ENSMUSG00000026471	Mr1	1	-	155137513	155137774	155137698	155137774	155136574	155136850	17,6,17	0,0,1	27,23,32	3,3,0	334	149	0.556681384545	1.0	1.0,1.0,0.884	0.801,0.774,1.0	0.103
ENSMUSG00000026471	Mr1	1	-	155137593	155137774	155137698	155137774	155136574	155136850	13,3,9	0,0,1	14,12,27	3,3,0	254	149	0.390098324321	1.0	1.0,1.0,0.841	0.732,0.701,1.0	0.136
ENSMUSG00000031389	Arhgap4	X	-	73896384	73896486	73896393	73896486	73895947	73896047	0,0,4	54,117,85	0,0,0	60,90,118	158	149	1	1.0	0.0,0.0,0.042	0.0,0.0,0.0	0.014
ENSMUSG00000031389	Arhgap4	X	-	73900098	73900469	73900277	73900469	73899844	73899872	123,111,125	0,1,0	84,121,119	0,1,3	328	149	1	1.0	1.0,0.981,1.0	1.0,0.982,0.947	0.017
ENSMUSG00000021476	Habp4	13	+	64174789	64174858	64174789	64174845	64176004	64176088	16,24,13	0,2,0	11,20,29	0,0,0	162	149	1	1.0	1.0,0.917,1.0	1.0,1.0,1.0	-0.028
ENSMUSG00000020697	Lig3	11	+	82781192	82781276	82781192	82781272	82783345	82783899	9,7,12	0,13,0	14,14,17	0,9,0	153	149	1	1.0	1.0,0.344,1.0	1.0,0.602,1.0	-0.086
ENSMUSG00000024104	Washc2	6	+	116208206	116208329	116208206	116208327	116208953	116209118	190,221,170	12,19,20	155,149,197	8,23,8	151	149	1	1.0	0.94,0.92,0.893	0.95,0.865,0.96	-0.007
ENSMUSG00000054823	Nsd3	8	+	25706523	25706640	25706523	25706607	25709062	25709204	17,18,19	3,0,1	12,45,41	3,2,8	182	149	0.405874670326	1.0	0.823,1.0,0.94	0.766,0.949,0.808	0.08
ENSMUSG00000023845	Lnpep	17	-	17578531	17579372	17579216	17579372	17575248	17575387	413,496,448	2,0,0	499,598,600	0,2,0	834	149	1	1.0	0.974,1.0,1.0	1.0,0.982,1.0	-0.003
ENSMUSG00000068290	Ddrgk1	2	-	130658472	130658711	130658588	130658711	130658299	130658338	3,0,0	382,351,358	0,2,6	294,436,451	265	149	1	1.0	0.004,0.0,0.0	0.0,0.003,0.007	-0.002
ENSMUSG00000040033	Stat2	10	+	128284946	128285454	128284946	128285083	128285660	128285718	297,317,255	8,9,16	379,465,554	15,1,21	520	149	1	1.0	0.914,0.91,0.82	0.879,0.993,0.883	-0.037
ENSMUSG00000038174	Fam126b	1	-	58565767	58565954	58565856	58565954	58557976	58558057	0,1,1	7,13,4	2,2,2	6,5,11	238	149	0.324597476282	1.0	0.0,0.046,0.135	0.173,0.2,0.102	-0.098
ENSMUSG00000087380	2210408F21Rik	6	+	31328288	31328389	31328288	31328360	31335990	31336062	24,20,29	20,22,18	27,28,32	20,24,15	178	149	0.988209737782	1.0	0.501,0.432,0.574	0.531,0.494,0.641	-0.053
ENSMUSG00000056153	Socs6	18	-	88887208	88887333	88887212	88887333	88886991	88887065	6,5,0	0,0,0	1,6,2	1,0,0	153	149	1	1.0	1.0,1.0,NA	0.493,1.0,1.0	0.169
ENSMUSG00000027222	Pex16	2	+	92378592	92378715	92378592	92378673	92378795	92378948	0,2,0	78,82,93	0,4,1	98,125,125	191	149	1	1.0	0.0,0.019,0.0	0.0,0.024,0.006	-0.004
ENSMUSG00000018932	Map2k3	11	+	60942304	60942400	60942304	60942353	60943150	60943264	5,7,8	164,229,170	4,5,6	124,291,284	196	149	1	1.0	0.023,0.023,0.035	0.024,0.013,0.016	0.009
ENSMUSG00000045975	C2cd2	16	-	97890005	97890118	97890013	97890118	97886087	97886210	0,1,1	15,15,13	0,1,4	3,9,17	157	149	1	1.0	0.0,0.06,0.068	0.0,0.095,0.183	-0.05
ENSMUSG00000041654	Slc39a11	11	-	113463950	113464095	113463971	113464095	113369727	113369898	4,8,5	63,95,83	6,9,13	55,117,117	170	149	1	1.0	0.053,0.069,0.05	0.087,0.063,0.089	-0.022
ENSMUSG00000027381	Bcl2l11	2	+	128128619	128129014	128128619	128128756	128147084	128147194	217,213,189	8,10,7	173,204,242	6,9,4	407	149	1	1.0	0.909,0.886,0.908	0.913,0.892,0.957	-0.02
ENSMUSG00000001750	Tcirg1	19	-	3904584	3904705	3904613	3904705	3904216	3904295	2315,2431,2507	17,7,9	2579,3430,3963	9,29,16	178	149	1	1.0	0.991,0.997,0.996	0.996,0.99,0.995	0.001
ENSMUSG00000073490	Ifi207	1	-	173735095	173735313	173735116	173735313	173732274	173732442	322,379,270	0,3,0	367,511,583	1,0,1	170	149	1	1.0	1.0,0.991,1.0	0.997,1.0,0.998	-0.001
ENSMUSG00000074247	Dda1	8	+	71472036	71472246	71472036	71472117	71473774	71473836	340,386,354	8,24,10	390,572,605	8,11,23	278	149	1	1.0	0.958,0.896,0.95	0.963,0.965,0.934	-0.019
ENSMUSG00000024339	Tap2	17	+	34211869	34212358	34211869	34212067	34214014	34214203	889,915,1035	0,0,0	1152,1668,1819	3,0,0	440	149	1	1.0	1.0,1.0,1.0	0.992,1.0,1.0	0.003
ENSMUSG00000039983	Ccdc32	2	-	119029307	119029393	119029316	119029393	119027137	119027387	16,16,7	27,25,30	5,12,19	18,28,33	158	149	1	1.0	0.358,0.376,0.18	0.208,0.288,0.352	0.022
ENSMUSG00000016344	Ppdpf	2	+	181187549	181187886	181187549	181187736	181188003	181188100	193,214,307	0,1,2	211,306,372	2,0,3	299	149	1	1.0	1.0,0.991,0.987	0.981,1.0,0.984	0.004
ENSMUSG00000034032	Rpap1	2	-	119787186	119787297	119787220	119787297	119783733	119783970	1,0,0	0,0,1	0,0,0	6,0,1	183	149	1	1.0	1.0,NA,0.0	0.0,NA,0.0	0.5
ENSMUSG00000062646	Ganc	2	+	120422024	120422749	120422024	120422204	120423698	120423744	14,40,14	10,4,13	6,26,10	3,5,8	694	149	1	1.0	0.231,0.682,0.188	0.3,0.528,0.212	0.02
ENSMUSG00000034248	Slc25a37	14	-	69248882	69249622	69249393	69249622	69247580	69247637	479,428,411	80,71,69	538,558,577	76,101,114	660	149	1	1.0	0.575,0.576,0.574	0.615,0.555,0.533	0.007
ENSMUSG00000062929	Cfl2	12	-	54861525	54861833	54861668	54861833	54861336	54861413	76,92,98	0,5,4	81,115,119	0,3,3	292	149	1	1.0	1.0,0.904,0.926	1.0,0.951,0.953	-0.025
ENSMUSG00000062929	Cfl2	12	-	54861525	54861833	54861779	54861833	54861336	54861413	101,111,133	10,12,22	103,151,144	5,13,8	403	149	0.162421976088	1.0	0.789,0.774,0.691	0.884,0.811,0.869	-0.103
ENSMUSG00000062929	Cfl2	12	-	54861668	54861833	54861779	54861833	54861336	54861413	25,24,39	10,12,22	22,39,28	5,13,8	260	149	0.227648045753	1.0	0.589,0.534,0.504	0.716,0.632,0.667	-0.129
ENSMUSG00000040410	Fbxl4	4	+	22422716	22423927	22422716	22422788	22427149	22427462	28,21,24	16,20,15	37,31,20	12,24,16	1288	149	1	1.0	0.168,0.108,0.156	0.263,0.13,0.126	-0.029
ENSMUSG00000024137	E4f1	17	-	24446781	24447210	24447089	24447210	24446513	24446680	38,40,28	0,0,0	36,46,35	1,0,0	457	149	1	1.0	1.0,1.0,1.0	0.921,1.0,1.0	0.026
ENSMUSG00000039660	Spout1	2	-	30175186	30175812	30175713	30175812	30173470	30174185	27,13,23	0,0,0	10,13,17	0,2,0	676	149	1	1.0	1.0,1.0,1.0	1.0,0.589,1.0	0.137
ENSMUSG00000040263	Klhdc4	8	-	121821279	121821358	121821302	121821358	121820121	121820220	109,98,90	5,4,10	105,117,149	5,4,5	172	149	1	1.0	0.95,0.955,0.886	0.948,0.962,0.963	-0.027
ENSMUSG00000035299	Mid1	X	+	169926953	169927669	169926953	169927555	169966062	169966158	3,8,6	1,1,0	6,0,0	0,0,0	263	149	1	1.0	0.63,0.819,1.0	1.0,NA,NA	-0.184
ENSMUSG00000028691	Prdx1	4	+	116692882	116693005	116692882	116692992	116693716	116693847	37927,41056,39624	30,27,23	35017,45734,45499	40,24,27	162	149	1	1.0	0.999,0.999,0.999	0.999,0.999,0.999	0.0
ENSMUSG00000028691	Prdx1	4	+	116692882	116693005	116692882	116692992	116699170	116700822	3137,3816,3631	0,0,0	2939,3810,4243	0,6,0	162	149	1	1.0	1.0,1.0,1.0	1.0,0.998,1.0	0.001
ENSMUSG00000002103	Acp2	2	+	91206187	91206849	91206187	91206277	91207816	91207899	1030,1149,1105	0,1,1	925,1322,1489	0,0,0	721	149	1	1.0	1.0,0.996,0.996	1.0,1.0,1.0	-0.003
ENSMUSG00000027318	Adam33	2	-	131053041	131053588	131053222	131053588	131052817	131052962	3,6,4	0,0,0	15,13,34	0,0,1	330	149	1	1.0	1.0,1.0,1.0	1.0,1.0,0.939	0.02
ENSMUSG00000027318	Adam33	2	-	131053222	131053588	131053389	131053588	131053041	131053150	3,2,7	0,0,0	12,11,2	4,0,5	316	149	0.00930437810139	0.555252446109	1.0,1.0,1.0	0.586,1.0,0.159	0.418
ENSMUSG00000027318	Adam33	2	-	131053917	131054361	131054271	131054361	131053684	131053793	12,25,8	0,0,0	9,10,8	1,0,0	503	149	1	1.0	1.0,1.0,1.0	0.727,1.0,1.0	0.091
ENSMUSG00000027318	Adam33	2	-	131054205	131054361	131054271	131054361	131053684	131053793	1,3,0	0,0,0	2,3,0	1,0,0	215	149	1	1.0	1.0,1.0,NA	0.581,1.0,NA	0.21
ENSMUSG00000027318	Adam33	2	-	131055913	131055979	131055950	131055979	131055755	131055827	2,8,5	0,0,0	0,9,10	1,0,0	186	149	1	1.0	1.0,1.0,1.0	0.0,1.0,1.0	0.333
ENSMUSG00000028467	Gba2	4	-	43569488	43569955	43569829	43569955	43569180	43569285	21,22,21	1,0,1	17,23,30	0,1,1	490	149	1	1.0	0.865,1.0,0.865	1.0,0.875,0.901	-0.015
ENSMUSG00000000561	Wdr77	3	+	105965764	105965873	105965764	105965856	105966356	105966425	98,85,96	0,2,0	71,128,100	0,0,0	166	149	1	1.0	1.0,0.974,1.0	1.0,1.0,1.0	-0.009
ENSMUSG00000027333	Smox	2	+	131520094	131521171	131520094	131520268	131522058	131522219	449,547,482	0,7,7	663,993,1203	16,9,4	1052	149	1	1.0	1.0,0.917,0.907	0.854,0.94,0.977	0.018
ENSMUSG00000027333	Smox	2	+	131520411	131521171	131520411	131520646	131522058	131522219	389,441,393	0,0,1	575,846,1017	0,1,8	674	149	1	1.0	1.0,1.0,0.989	1.0,0.995,0.966	0.009
ENSMUSG00000000823	Zfp512b	2	-	181588624	181588801	181588654	181588801	181588395	181588520	1,0,2	4,9,5	1,6,1	8,7,10	179	149	0.194186823612	1.0	0.172,0.0,0.25	0.094,0.416,0.077	-0.055
ENSMUSG00000027423	Snx5	2	-	144257099	144257993	144257869	144257993	144255498	144255604	302,373,434	1,0,0	370,543,537	2,1,0	919	149	1	1.0	0.98,1.0,1.0	0.968,0.989,1.0	0.008
ENSMUSG00000031939	Taf1d	9	+	15310357	15311695	15310357	15310409	15312773	15312836	68,101,77	3,0,2	50,82,84	0,0,1	1435	149	0.554897481161	1.0	0.702,1.0,0.8	1.0,1.0,0.897	-0.132
ENSMUSG00000031939	Taf1d	9	+	15311526	15314032	15311526	15311695	15314230	15314264	275,278,289	0,1,0	298,294,291	0,0,0	2486	149	1	1.0	1.0,0.943,1.0	1.0,1.0,1.0	-0.019
ENSMUSG00000031939	Taf1d	9	+	15315382	15315476	15315382	15315440	15316888	15316970	2,7,6	7,9,2	3,6,1	5,11,19	185	149	0.178548235163	1.0	0.187,0.385,0.707	0.326,0.305,0.041	0.202
ENSMUSG00000026358	Rgs1	1	-	144247905	144248559	144248478	144248559	144246189	144246353	264,214,261	0,2,0	410,648,754	3,2,0	722	149	1	1.0	1.0,0.957,1.0	0.966,0.985,1.0	0.002
ENSMUSG00000002728	Naa20	2	+	145911672	145911793	145911672	145911763	145912392	145912528	43,45,46	267,343,370	49,80,88	287,445,513	179	149	1	1.0	0.118,0.098,0.094	0.124,0.13,0.125	-0.023
ENSMUSG00000027433	Xrn2	2	+	147029726	147029976	147029726	147029784	147034853	147034898	134,157,155	2,0,4	181,274,238	6,0,3	341	149	1	1.0	0.967,1.0,0.944	0.929,1.0,0.972	0.003
ENSMUSG00000080316	Spaca6	17	+	17837664	17837771	17837664	17837769	17838086	17838243	7,0,1	7,21,9	0,2,5	10,16,12	151	149	1	1.0	0.497,0.0,0.099	0.0,0.11,0.291	0.065
ENSMUSG00000027472	Pdrg1	2	-	153015207	153015427	153015233	153015427	153014009	153014085	3,13,4	225,264,229	0,8,11	121,226,259	175	149	1	1.0	0.011,0.04,0.015	0.0,0.029,0.035	0.001
ENSMUSG00000027671	Actl6a	3	+	32720185	32720515	32720185	32720300	32722619	32722715	111,129,128	0,0,0	119,140,159	0,1,0	364	149	1	1.0	1.0,1.0,1.0	1.0,0.983,1.0	0.006
ENSMUSG00000006299	Aamp	1	-	74281328	74281642	74281526	74281642	74281088	74281179	392,409,510	7,4,4	395,505,565	1,20,2	347	149	1	1.0	0.96,0.978,0.982	0.994,0.916,0.992	0.006
ENSMUSG00000026914	Psmd14	2	+	61722709	61722848	61722709	61722761	61760635	61760707	6,1,6	403,485,510	7,2,1	485,665,684	236	149	1	1.0	0.009,0.001,0.007	0.009,0.002,0.001	0.002
ENSMUSG00000022157	Mcpt8	14	-	56083716	56083950	56083802	56083950	56083354	56083487	0,0,0	15,13,76	1,0,0	39,68,56	235	149	1	1.0	0.0,0.0,0.0	0.016,0.0,0.0	-0.005
ENSMUSG00000038828	Tmem214	5	+	30871419	30871855	30871419	30871570	30872071	30872154	119,139,140	1,4,0	110,135,140	1,3,1	434	149	1	1.0	0.976,0.923,1.0	0.974,0.939,0.98	0.002
ENSMUSG00000038828	Tmem214	5	+	30872686	30872904	30872686	30872768	30873042	30873144	4,9,7	102,112,123	1,5,3	127,149,129	285	149	1	1.0	0.02,0.04,0.029	0.004,0.017,0.012	0.019
ENSMUSG00000038828	Tmem214	5	+	30874850	30875886	30874850	30874968	30876362	30876508	9,15,9	0,0,0	16,15,6	1,0,0	1067	149	1	1.0	1.0,1.0,1.0	0.691,1.0,1.0	0.103
ENSMUSG00000039536	Stau1	2	-	166949699	166949829	166949743	166949829	166948146	166949359	1,8,15	173,205,170	6,8,12	141,261,294	193	149	1	1.0	0.004,0.029,0.064	0.032,0.023,0.031	0.004
ENSMUSG00000039536	Stau1	2	-	166950780	166951100	166950939	166951100	166950230	166950353	407,417,405	11,0,12	372,571,623	8,5,8	308	149	1	1.0	0.947,1.0,0.942	0.957,0.982,0.974	-0.008
ENSMUSG00000027620	Rbm39	2	-	156161827	156161965	156161828	156161965	156161567	156161633	481,463,465	1,0,0	434,522,675	0,0,0	150	149	1	1.0	0.998,1.0,1.0	1.0,1.0,1.0	-0.001
ENSMUSG00000047036	Zfp445	9	-	122857066	122857161	122857102	122857161	122854706	122854817	2,6,4	0,0,0	4,7,6	0,0,1	185	149	1	1.0	1.0,1.0,1.0	1.0,1.0,0.829	0.057
ENSMUSG00000047036	Zfp445	9	-	122857066	122857161	122857102	122857161	122856698	122856825	6,10,9	18,47,20	15,23,14	34,15,23	185	149	0.0666533015012	1.0	0.212,0.146,0.266	0.262,0.553,0.329	-0.173
ENSMUSG00000030748	Il4ra	7	+	125564551	125564736	125564551	125564727	125565636	125565724	0,0,2	163,232,211	0,0,0	159,242,287	158	149	1	1.0	0.0,0.0,0.009	0.0,0.0,0.0	0.003
ENSMUSG00000034664	Itga2b	11	-	102464939	102465357	102465304	102465357	102461636	102461819	110,70,156	0,0,0	153,189,322	3,0,0	514	149	1	1.0	1.0,1.0,1.0	0.937,1.0,1.0	0.021
ENSMUSG00000031156	Slc35a2	X	+	7884332	7884508	7884332	7884433	7885748	7885931	1,0,0	41,85,89	0,0,0	39,90,75	224	149	1	1.0	0.016,0.0,0.0	0.0,0.0,0.0	0.005
ENSMUSG00000031156	Slc35a2	X	+	7885748	7885931	7885748	7885892	7889611	7889763	81,133,118	0,0,1	83,132,124	0,0,0	188	149	1	1.0	1.0,1.0,0.989	1.0,1.0,1.0	-0.004
ENSMUSG00000031156	Slc35a2	X	+	7892139	7893415	7892139	7892867	7894190	7894464	133,169,179	8,6,11	106,193,220	11,20,13	697	149	0.373228596725	1.0	0.78,0.858,0.777	0.673,0.674,0.783	0.095
ENSMUSG00000032641	Gpr19	6	-	134896857	134897213	134897161	134897213	134887629	134887785	5,4,0	0,2,2	2,7,1	2,3,3	453	149	0.959419506488	1.0	1.0,0.397,0.0	0.248,0.434,0.099	0.205
ENSMUSG00000048865	Arhgap30	1	+	171404033	171404298	171404033	171404137	171404809	171405178	290,312,288	0,0,0	271,343,379	0,0,2	310	149	1	1.0	1.0,1.0,1.0	1.0,1.0,0.989	0.004
ENSMUSG00000039804	Ncoa5	2	-	165004088	165004296	165004096	165004296	165002638	165002959	0,0,2	96,87,116	2,0,2	132,151,162	157	149	1	1.0	0.0,0.0,0.016	0.014,0.0,0.012	-0.003
ENSMUSG00000027514	Zbp1	2	-	173210535	173212266	173212098	173212266	173209027	173209249	1283,1381,1287	5,7,9	1620,2139,2229	5,7,14	1712	149	1	1.0	0.957,0.945,0.926	0.966,0.964,0.933	-0.012
ENSMUSG00000005779	Psmb4	3	-	94884897	94885033	94884916	94885033	94884670	94884759	5,2,11	1037,1088,1112	8,15,11	1127,1581,1550	168	149	1	1.0	0.004,0.002,0.009	0.006,0.008,0.006	-0.002
ENSMUSG00000004626	Stxbp2	8	+	3631152	3631278	3631152	3631204	3632219	3632269	38,79,43	143,160,148	52,58,67	127,170,187	223	149	1	1.0	0.151,0.248,0.163	0.215,0.186,0.193	-0.011
ENSMUSG00000004626	Stxbp2	8	+	3632499	3632600	3632499	3632581	3633290	3633367	0,0,0	465,516,464	1,0,4	444,640,613	168	149	1	1.0	0.0,0.0,0.0	0.002,0.0,0.006	-0.003
ENSMUSG00000027523	Gnas	2	+	174328107	174330434	174328107	174328131	174334211	174334284	2987,3483,3393	0,0,0	3011,4439,4974	9,0,2	2452	149	1	1.0	1.0,1.0,1.0	0.953,1.0,0.993	0.018
ENSMUSG00000034614	Pik3ip1	11	+	3332108	3332249	3332108	3332228	3333208	3333412	0,1,2	0,7,6	0,0,2	7,4,4	170	149	1	1.0	NA,0.111,0.226	0.0,0.0,0.305	0.067
ENSMUSG00000021830	Txndc16	14	-	45219216	45219390	45219346	45219390	45218995	45219049	37,15,38	3,2,4	12,36,47	0,2,3	279	149	0.624199657201	1.0	0.868,0.8,0.835	1.0,0.906,0.893	-0.099
ENSMUSG00000007880	Arid1a	4	-	133695571	133696156	133695915	133696156	133694662	133694830	55,57,63	7,17,12	55,86,87	3,5,4	493	149	0.00125235577943	0.149472345674	0.704,0.503,0.613	0.847,0.839,0.868	-0.245
ENSMUSG00000029148	Nrbp1	5	+	31244165	31244559	31244165	31244288	31244876	31244966	196,250,234	0,0,1	240,331,343	0,0,1	420	149	1	1.0	1.0,1.0,0.988	1.0,1.0,0.992	-0.001
ENSMUSG00000063506	Arhgap22	14	+	33362442	33362575	33362442	33362523	33363275	33363349	28,16,25	0,1,1	42,29,36	4,2,0	201	149	1	1.0	1.0,0.922,0.949	0.886,0.915,1.0	0.023
ENSMUSG00000063506	Arhgap22	14	+	33364392	33364525	33364392	33364514	33366569	33367443	0,2,0	25,16,38	0,0,0	44,22,33	160	149	1	1.0	0.0,0.104,0.0	0.0,0.0,0.0	0.035
ENSMUSG00000039069	Mtg2	2	+	180082085	180082760	180082085	180082233	180083344	180083460	10,16,1	26,30,32	11,7,10	38,29,49	676	149	1	1.0	0.078,0.105,0.007	0.06,0.051,0.043	0.012
ENSMUSG00000039069	Mtg2	2	+	180084063	180084312	180084063	180084282	180084450	180084589	0,14,8	10,24,28	5,2,4	24,45,45	179	149	0.161555291254	1.0	0.0,0.327,0.192	0.148,0.036,0.069	0.089
ENSMUSG00000031634	Ufsp2	8	+	45980314	45980492	45980314	45980467	45980572	45980639	96,137,166	0,3,1	139,161,179	1,0,2	174	149	1	1.0	1.0,0.975,0.993	0.992,1.0,0.987	-0.004
ENSMUSG00000031634	Ufsp2	8	+	45980314	45980639	45980314	45980492	45983522	45983680	92,100,123	0,0,1	94,110,144	0,0,0	296	149	1	1.0	1.0,1.0,0.984	1.0,1.0,1.0	-0.005
ENSMUSG00000006304	Arpc2	1	+	74236817	74237047	74236817	74236899	74246079	74246114	9,10,17	2117,2396,2319	10,11,31	2371,3249,3534	297	149	1	1.0	0.002,0.002,0.004	0.002,0.002,0.004	0.0
ENSMUSG00000023393	Slc17a9	2	+	180731879	180732077	180731879	180732007	180732432	180732572	2,3,3	0,6,0	2,5,3	0,1,0	219	149	0.77764569043	1.0	1.0,0.254,1.0	1.0,0.773,1.0	-0.173
ENSMUSG00000023393	Slc17a9	2	+	180736686	180736896	180736686	180736783	180737006	180737103	2,0,0	4,10,3	0,0,0	6,2,0	262	149	1	1.0	0.221,0.0,0.0	0.0,0.0,NA	0.074
ENSMUSG00000061787	Rps17	7	-	81344856	81345008	81344938	81345008	81344310	81344416	5422,7197,6861	5,3,10	6232,9665,9693	0,9,29	231	149	1	1.0	0.999,0.999,0.998	1.0,0.999,0.995	0.001
ENSMUSG00000039382	Wdr45	X	+	7726197	7726316	7726197	7726292	7726685	7726765	0,1,0	25,34,47	0,0,5	25,26,46	173	149	1	1.0	0.0,0.025,0.0	0.0,0.0,0.086	-0.02
ENSMUSG00000002107	Celf2	2	-	6560658	6560790	6560670	6560790	6553784	6553964	29,38,32	15,10,13	27,52,37	16,16,35	161	149	0.567333483921	1.0	0.641,0.779,0.695	0.61,0.75,0.495	0.087
ENSMUSG00000002107	Celf2	2	-	6604023	6607961	6607881	6607961	6600033	6600097	43,56,66	0,0,0	30,76,69	0,0,4	4007	149	0.694899257054	1.0	1.0,1.0,1.0	1.0,1.0,0.391	0.203
ENSMUSG00000031167	Rbm3	X	-	8143246	8143332	8143250	8143332	8142367	8142955	373,414,425	740,762,807	450,551,648	820,988,1160	153	149	1	1.0	0.329,0.346,0.339	0.348,0.352,0.352	-0.013
ENSMUSG00000029034	Ints11	4	+	155885564	155886156	155885564	155885703	155886797	155886987	82,82,93	5,1,0	89,130,138	0,0,2	602	149	1	1.0	0.802,0.953,1.0	1.0,1.0,0.945	-0.063
ENSMUSG00000026107	Nabp1	1	-	51477721	51478399	51477824	51478399	51477477	51477616	1,0,4	16,25,21	1,5,3	15,41,34	252	149	1	1.0	0.036,0.0,0.101	0.038,0.067,0.05	-0.006
ENSMUSG00000026107	Nabp1	1	-	51477721	51478399	51478300	51478399	51477477	51477616	44,37,67	12,3,6	70,125,132	7,14,9	728	149	0.655702107113	1.0	0.429,0.716,0.696	0.672,0.646,0.75	-0.076
ENSMUSG00000026107	Nabp1	1	-	51477824	51478399	51478300	51478399	51477477	51477616	59,62,84	12,3,6	84,161,163	7,14,9	625	149	1	1.0	0.54,0.831,0.769	0.741,0.733,0.812	-0.049
ENSMUSG00000031012	Cask	X	-	13785918	13786049	13785936	13786049	13714665	13714771	6,2,3	33,31,35	0,0,7	37,35,47	167	149	0.808081799826	1.0	0.14,0.054,0.071	0.0,0.0,0.117	0.049
ENSMUSG00000040606	Kazn	4	-	142147017	142147148	142147022	142147148	142143293	142143344	0,2,0	0,0,0	2,2,5	0,0,1	154	149	1	1.0	NA,1.0,NA	1.0,1.0,0.829	0.057
ENSMUSG00000028599	Tnfrsf1b	4	-	145229003	145229106	145229074	145229106	145227467	145227596	8547,9475,8975	47,41,32	8294,11262,11989	31,29,31	220	149	1	1.0	0.992,0.994,0.995	0.995,0.996,0.996	-0.002
ENSMUSG00000033961	Zfp446	7	+	12977847	12978218	12977847	12978112	12978997	12979378	4,2,8	2,7,0	10,1,12	1,0,7	255	149	0.599987329943	1.0	0.539,0.143,1.0	0.854,1.0,0.5	-0.224
ENSMUSG00000033961	Zfp446	7	+	12979884	12980993	12979884	12979979	12981845	12981927	0,0,3	1,0,4	2,2,2	4,7,1	1163	149	1	1.0	0.0,NA,0.088	0.06,0.035,0.204	-0.056
ENSMUSG00000030172	Erc1	6	-	119777978	119778071	119777987	119778071	119773733	119773901	0,0,1	3,14,17	0,0,0	3,12,4	158	149	1	1.0	0.0,0.0,0.053	0.0,0.0,0.0	0.018
ENSMUSG00000017264	Exosc10	4	+	148572918	148573029	148572918	148572969	148573110	148573189	3,1,6	90,94,115	2,0,5	109,152,146	209	149	1	1.0	0.023,0.008,0.036	0.013,0.0,0.024	0.01
ENSMUSG00000041459	Tardbp	4	-	148618646	148618791	148618664	148618791	148612381	148617705	34,36,50	19,11,21	40,60,70	16,22,21	167	149	1	1.0	0.615,0.745,0.68	0.69,0.709,0.748	-0.036
ENSMUSG00000041459	Tardbp	4	-	148618646	148618791	148618664	148618791	148617565	148617635	34,36,50	11,10,12	38,58,56	1,0,6	167	149	0.000145956478741	0.0370182119207	0.734,0.763,0.788	0.971,1.0,0.893	-0.193
ENSMUSG00000041459	Tardbp	4	-	148618646	148618791	148618673	148618791	148617565	148617635	70,83,83	3,0,0	77,114,105	0,4,9	176	149	1	1.0	0.952,1.0,1.0	1.0,0.96,0.908	0.028
ENSMUSG00000041459	Tardbp	4	-	148618664	148618791	148618673	148618791	148617565	148617635	47,57,45	3,0,0	40,56,55	0,4,9	158	149	1	1.0	0.937,1.0,1.0	1.0,0.93,0.852	0.052
ENSMUSG00000041459	Tardbp	4	-	148618664	148618791	148618673	148618791	148617565	148617705	55,58,54	6,8,13	55,78,70	8,8,14	158	149	1	1.0	0.896,0.872,0.797	0.866,0.902,0.825	-0.009
ENSMUSG00000041459	Tardbp	4	-	148618664	148618791	148618737	148618791	148617565	148617705	166,217,220	0,0,1	188,265,271	0,0,0	222	149	1	1.0	1.0,1.0,0.993	1.0,1.0,1.0	-0.002
ENSMUSG00000041459	Tardbp	4	-	148618673	148618791	148618737	148618791	148617565	148617705	117,167,179	0,0,1	141,195,215	0,0,0	213	149	1	1.0	1.0,1.0,0.992	1.0,1.0,1.0	-0.003
ENSMUSG00000041459	Tardbp	4	-	148618664	148618791	148618673	148618791	148617565	148617825	37,59,33	8,4,8	40,63,61	5,0,0	158	149	0.0303877379799	1.0	0.813,0.933,0.796	0.883,1.0,1.0	-0.114
ENSMUSG00000018841	Rad51d	11	-	82889668	82889810	82889691	82889810	82883882	82883964	0,0,0	12,19,18	1,0,0	10,23,38	172	149	1	1.0	0.0,0.0,0.0	0.08,0.0,0.0	-0.027
ENSMUSG00000073705	Cenps	4	-	149132258	149132382	149132277	149132382	149131638	149131672	4,25,29	0,0,0	2,28,13	0,1,2	168	149	1	1.0	1.0,1.0,1.0	1.0,0.961,0.852	0.062
ENSMUSG00000032743	D430042O09Rik	7	+	125842579	125843453	125842579	125843054	125850298	125851003	79,72,53	0,0,0	47,66,61	0,1,0	548	149	1	1.0	1.0,1.0,1.0	1.0,0.947,1.0	0.018
ENSMUSG00000028952	Zbtb48	4	-	152025777	152027059	152026387	152027059	152022695	152022807	30,29,27	4,0,0	27,33,34	0,0,0	759	149	1	1.0	0.596,1.0,1.0	1.0,1.0,1.0	-0.135
ENSMUSG00000078350	Smim1	4	-	154023593	154023891	154023687	154023891	154023309	154023453	0,0,0	8,0,0	0,0,2	0,0,2	243	149	1	1.0	0.0,NA,NA	NA,NA,0.38	-0.38
ENSMUSG00000078350	Smim1	4	-	154024066	154025621	154025503	154025621	154023687	154023891	0,1,0	1,0,0	2,0,1	0,0,0	1586	149	1	1.0	0.0,1.0,NA	1.0,NA,1.0	-0.5
ENSMUSG00000036636	Clcn7	17	+	25151703	25151758	25151703	25151754	25152347	25152408	565,570,598	11,17,17	754,855,923	31,34,27	153	149	1	1.0	0.98,0.97,0.972	0.959,0.961,0.971	0.01
ENSMUSG00000029071	Dvl1	4	+	155853636	155854086	155853636	155853758	155854329	155854468	39,51,62	5,1,2	36,72,85	0,3,3	477	149	0.929293714253	1.0	0.709,0.941,0.906	1.0,0.882,0.898	-0.075
ENSMUSG00000029071	Dvl1	4	+	155854565	155855025	155854565	155854800	155855103	155855180	106,82,119	0,0,1	89,112,157	0,2,0	374	149	1	1.0	1.0,1.0,0.979	1.0,0.957,1.0	0.007
ENSMUSG00000029033	Acap3	4	+	155903310	155903513	155903310	155903467	155903750	155903858	32,25,31	0,2,0	16,18,27	0,0,1	195	149	1	1.0	1.0,0.905,1.0	1.0,1.0,0.954	-0.016
ENSMUSG00000023286	Ube2j2	4	+	155943830	155944150	155943830	155944013	155949006	155949137	405,491,547	23,54,58	329,504,663	76,63,106	286	149	0.0841132633613	1.0	0.902,0.826,0.831	0.693,0.806,0.765	0.098
ENSMUSG00000023286	Ube2j2	4	+	155943830	155944150	155943830	155944013	155951471	155951512	277,328,389	0,0,1	223,355,478	0,1,0	286	149	1	1.0	1.0,1.0,0.995	1.0,0.995,1.0	0.0
ENSMUSG00000059939	9430015G10Rik	4	+	156123975	156124122	156123975	156124001	156125416	156127265	20,18,5	0,0,0	10,15,20	0,1,1	270	149	1	1.0	1.0,1.0,1.0	1.0,0.892,0.917	0.064
ENSMUSG00000078485	Plekhn1	4	-	156225525	156228316	156228216	156228316	156225347	156225428	1357,1237,1239	1,0,0	1523,1756,2262	0,1,0	2840	149	1	1.0	0.986,1.0,1.0	1.0,0.989,1.0	-0.001
ENSMUSG00000031782	Coq9	8	+	94850514	94850639	94850514	94850599	94851850	94851955	0,1,0	41,65,50	0,0,0	43,100,93	189	149	1	1.0	0.0,0.012,0.0	0.0,0.0,0.0	0.004
ENSMUSG00000002496	Tsc2	17	-	24631944	24632111	24631996	24632111	24630912	24630999	57,55,53	0,4,0	46,52,91	0,0,5	201	149	1	1.0	1.0,0.911,1.0	1.0,1.0,0.931	-0.007
ENSMUSG00000042842	Serpinb6b	13	+	32974896	32975046	32974896	32975039	32977524	32977680	0,0,1	11,22,9	0,0,0	12,18,17	156	149	1	1.0	0.0,0.0,0.096	0.0,0.0,0.0	0.032
ENSMUSG00000003161	Sri	5	+	8062383	8063000	8062383	8062427	8063259	8063407	62,72,67	503,630,572	61,60,55	517,806,794	722	149	1	1.0	0.025,0.023,0.024	0.024,0.015,0.014	0.006
ENSMUSG00000054099	Slc25a40	5	+	8440720	8442571	8440720	8440788	8443611	8443785	14,16,15	0,0,0	8,23,28	1,0,0	1932	149	1	1.0	1.0,1.0,1.0	0.382,1.0,1.0	0.206
ENSMUSG00000029246	Ppat	5	-	76919370	76919907	76919755	76919907	76918033	76918255	13,25,35	0,1,0	30,26,28	0,1,0	534	149	1	1.0	1.0,0.875,1.0	1.0,0.879,1.0	-0.001
ENSMUSG00000079484	Phyhd1	2	+	30277622	30277829	30277622	30277644	30279954	30280083	5,5,3	13,23,15	2,2,4	9,22,16	334	149	1	1.0	0.146,0.088,0.082	0.09,0.039,0.1	0.029
ENSMUSG00000039934	Gsap	5	+	21270555	21271248	21270555	21270614	21272981	21273043	239,271,206	1,3,1	250,324,285	0,4,4	783	149	1	1.0	0.978,0.945,0.975	1.0,0.939,0.931	0.009
ENSMUSG00000029017	Pmpcb	5	+	21743378	21746090	21743378	21743458	21746977	21747121	267,307,234	0,0,2	282,365,377	0,2,2	2781	149	1	1.0	1.0,1.0,0.862	1.0,0.907,0.91	0.015
ENSMUSG00000003123	Lipe	7	-	25384361	25384664	25384372	25384664	25383452	25383680	1,0,0	56,63,70	0,1,6	81,79,133	160	149	1	1.0	0.016,0.0,0.0	0.0,0.012,0.04	-0.012
ENSMUSG00000020523	Fam114a2	11	-	57514073	57514288	57514094	57514288	57513635	57513735	0,4,2	57,40,55	0,2,12	29,75,73	170	149	1	1.0	0.0,0.081,0.031	0.0,0.023,0.126	-0.012
ENSMUSG00000028410	Dnaja1	4	+	40726104	40728183	40726104	40726209	40730172	40730287	1701,2044,1827	0,0,2	1588,2409,2716	0,0,0	2123	149	1	1.0	1.0,1.0,0.985	1.0,1.0,1.0	-0.005
ENSMUSG00000057541	Pus7	5	-	23748682	23748843	23748755	23748843	23747793	23747920	29,4,27	2,0,1	12,26,27	1,0,1	222	149	1	1.0	0.907,1.0,0.948	0.89,1.0,0.948	0.006
ENSMUSG00000038056	Kmt2c	5	-	25281660	25281803	25281672	25281803	25281231	25281400	14,14,1	11,19,12	20,26,17	14,15,21	161	149	0.203155330633	1.0	0.541,0.405,0.072	0.569,0.616,0.428	-0.198
ENSMUSG00000030346	Rad51ap1	6	-	126934706	126934849	126934713	126934849	126929992	126930102	0,2,0	4,4,1	0,0,0	2,6,2	156	149	1	1.0	0.0,0.323,0.0	0.0,0.0,0.0	0.108
ENSMUSG00000020101	Vsir	10	+	60357841	60358267	60357841	60358135	60358943	60359038	195,253,225	0,0,1	179,266,268	0,0,0	281	149	1	1.0	1.0,1.0,0.992	1.0,1.0,1.0	-0.003
ENSMUSG00000020101	Vsir	10	+	60357841	60358267	60357841	60358135	60364200	60364308	99,131,102	0,0,3	96,118,141	0,0,0	281	149	1	1.0	1.0,1.0,0.947	1.0,1.0,1.0	-0.018
ENSMUSG00000025747	Tyms	5	-	30069833	30071707	30071633	30071707	30068465	30068640	8,5,13	45,94,58	4,8,23	43,94,88	1949	149	1	1.0	0.013,0.004,0.017	0.007,0.006,0.02	0.0
ENSMUSG00000075703	Selenoi	5	+	30257711	30257820	30257711	30257761	30263070	30263119	31,35,46	5,2,0	31,32,21	0,2,8	208	149	1	1.0	0.816,0.926,1.0	1.0,0.92,0.653	0.056
ENSMUSG00000006638	Abhd1	5	+	30950065	30950248	30950065	30950172	30952884	30953045	8,4,4	0,2,6	3,6,3	0,0,2	225	149	0.0240479679815	1.0	1.0,0.57,0.306	1.0,1.0,0.498	-0.207
ENSMUSG00000013622	Atraid	5	+	31049461	31049580	31049461	31049483	31052196	31052268	205,277,235	6,12,4	226,280,406	0,5,1	246	149	1	1.0	0.954,0.933,0.973	1.0,0.971,0.996	-0.036
ENSMUSG00000013622	Atraid	5	+	31052196	31052884	31052196	31052268	31053960	31054058	134,118,129	0,0,1	141,168,177	0,0,2	765	149	1	1.0	1.0,1.0,0.962	1.0,1.0,0.945	0.006
ENSMUSG00000011096	Akt1s1	7	+	44850006	44850296	44850006	44850276	44852570	44852959	4,0,14	4,7,12	0,3,7	9,11,19	169	149	0.364637323656	1.0	0.469,0.0,0.507	0.0,0.194,0.245	0.179
ENSMUSG00000021686	Ap3b1	13	+	94542778	94542883	94542778	94542876	94565604	94566317	0,2,0	26,19,15	0,2,2	14,8,32	156	149	1	1.0	0.0,0.091,0.0	0.0,0.193,0.056	-0.053
ENSMUSG00000021179	Nrde2	12	-	100151210	100151334	100151225	100151334	100149816	100150050	18,21,14	13,19,3	13,25,27	22,15,10	164	149	0.978095046281	1.0	0.557,0.501,0.809	0.349,0.602,0.71	0.069
ENSMUSG00000022620	Arsa	15	-	89474539	89475005	89474786	89475005	89474227	89474352	83,68,101	0,0,2	76,85,104	0,0,1	396	149	1	1.0	1.0,1.0,0.95	1.0,1.0,0.975	-0.008
ENSMUSG00000036120	Rfxank	8	-	70135535	70135631	70135565	70135631	70135290	70135391	7,5,8	13,11,14	5,9,11	14,16,12	179	149	1	1.0	0.309,0.275,0.322	0.229,0.319,0.433	-0.025
ENSMUSG00000029106	Add1	5	+	34616562	34616907	34616562	34616814	34619349	34619451	4,9,11	199,190,208	1,4,5	151,249,233	242	149	1	1.0	0.012,0.028,0.032	0.004,0.01,0.013	0.015
ENSMUSG00000029098	Acox3	5	+	35583875	35583975	35583875	35583971	35588158	35588313	43,23,26	17,12,10	33,32,58	13,12,15	153	149	0.907560701887	1.0	0.711,0.651,0.717	0.712,0.722,0.79	-0.048
ENSMUSG00000033256	Shf	2	-	122354028	122354197	122354030	122354197	122353764	122353884	5,12,17	1,6,2	17,16,5	2,6,6	151	149	0.730309197389	1.0	0.831,0.664,0.893	0.893,0.725,0.451	0.106
ENSMUSG00000005103	Wdr1	5	-	38545673	38545854	38545674	38545854	38540800	38540878	1319,1525,1514	0,0,1	1380,1984,1885	0,0,0	150	149	1	1.0	1.0,1.0,0.999	1.0,1.0,1.0	-0.0
ENSMUSG00000017428	Psmd11	11	+	80469801	80470030	80469801	80469927	80470382	80470418	1,0,1	334,379,357	4,6,3	312,492,460	252	149	1	1.0	0.002,0.0,0.002	0.008,0.007,0.004	-0.005
ENSMUSG00000017428	Psmd11	11	+	80469801	80470418	80469801	80469927	80470625	80470677	344,382,361	2,1,4	343,516,468	0,4,2	640	149	1	1.0	0.976,0.989,0.955	1.0,0.968,0.982	-0.01
ENSMUSG00000020788	Atp2a3	11	+	72989474	72989560	72989474	72989547	72991688	72993043	0,1,1	14,4,2	0,0,0	18,23,34	162	149	1	1.0	0.0,0.187,0.315	0.0,0.0,0.0	0.167
ENSMUSG00000039087	Rreb1	13	+	37893771	37895198	37893771	37893984	37898411	37898501	2,0,0	46,25,51	4,2,0	23,42,55	1363	149	1	1.0	0.005,0.0,0.0	0.019,0.005,0.0	-0.006
ENSMUSG00000030830	Itgal	7	+	127317276	127317366	127317276	127317363	127321894	127321948	434,481,447	734,794,723	579,756,636	808,1179,956	152	149	1	1.0	0.367,0.373,0.377	0.413,0.386,0.395	-0.026
ENSMUSG00000098950	Gm28036	2	-	156096417	156098372	156098184	156098372	156079338	156079464	305,376,376	0,0,0	269,418,389	0,0,2	1916	149	1	1.0	1.0,1.0,1.0	1.0,1.0,0.938	0.021
ENSMUSG00000098950	Gm28036	2	-	156096417	156098372	156098229	156098372	156079338	156079464	308,387,386	5,0,4	272,429,403	7,11,7	1961	149	0.0579303619694	1.0	0.824,1.0,0.88	0.747,0.748,0.814	0.132
ENSMUSG00000098950	Gm28036	2	-	156098184	156098372	156098229	156098372	156079338	156079464	3,11,10	5,0,4	3,11,16	7,11,7	194	149	0.221165601582	1.0	0.315,1.0,0.658	0.248,0.434,0.637	0.218
ENSMUSG00000002968	Med25	7	-	44892064	44892144	44892098	44892144	44886171	44886270	1,0,0	0,3,3	0,1,0	4,5,8	183	149	1	1.0	1.0,0.0,0.0	0.0,0.14,0.0	0.287
ENSMUSG00000002968	Med25	7	-	44892064	44892144	44892098	44892144	44891782	44891907	0,0,3	89,79,78	1,2,0	65,73,107	183	149	1	1.0	0.0,0.0,0.03	0.012,0.022,0.0	-0.001
ENSMUSG00000015880	Ncapg	5	+	45691601	45693338	45691601	45691826	45693751	45693926	14,23,10	0,2,0	12,4,14	0,0,0	1661	149	1	1.0	1.0,0.508,1.0	1.0,1.0,1.0	-0.164
ENSMUSG00000021266	Wars	12	-	108888311	108888548	108888375	108888548	108882694	108882908	0,0,1	194,222,175	0,1,1	202,305,358	213	149	1	1.0	0.0,0.0,0.004	0.0,0.002,0.002	0.0
ENSMUSG00000039178	Tbc1d19	5	+	53830454	53830500	53830454	53830498	53832969	53833045	15,27,14	0,2,0	17,36,30	0,0,0	151	149	1	1.0	1.0,0.93,1.0	1.0,1.0,1.0	-0.023
ENSMUSG00000039178	Tbc1d19	5	+	53830454	53830555	53830454	53830498	53832969	53833045	2,0,4	0,2,0	1,0,1	0,0,0	206	149	1	1.0	1.0,0.0,1.0	1.0,NA,1.0	-0.333
ENSMUSG00000039178	Tbc1d19	5	+	53830454	53830555	53830454	53830500	53832969	53833045	0,0,4	13,27,14	1,0,1	17,36,30	204	149	1	1.0	0.0,0.0,0.173	0.041,0.0,0.024	0.036
ENSMUSG00000044573	Acp1	12	-	30904717	30904983	30904869	30904983	30897744	30897806	44,65,43	85,101,86	45,61,75	97,150,155	301	149	1	1.0	0.204,0.242,0.198	0.187,0.168,0.193	0.032
ENSMUSG00000044573	Acp1	12	-	30904869	30905142	30905068	30905142	30897744	30897806	88,103,88	0,1,0	99,157,160	0,1,3	348	149	1	1.0	1.0,0.978,1.0	1.0,0.985,0.958	0.012
ENSMUSG00000043940	Wdfy3	5	-	101900013	101900249	101900058	101900249	101898426	101898561	41,37,41	24,28,24	54,32,54	22,32,33	194	149	1	1.0	0.567,0.504,0.567	0.653,0.434,0.557	-0.002
ENSMUSG00000029290	Zfp326	5	+	105886316	105888839	105886316	105886428	105891117	105891316	127,151,135	0,0,2	170,198,191	3,0,0	2560	149	1	1.0	1.0,1.0,0.797	0.767,1.0,1.0	0.01
ENSMUSG00000092060	Bend4	5	-	67400060	67400301	67400131	67400301	67392147	67398450	2,4,2	3,0,1	1,2,1	1,1,0	220	149	0.300724297729	1.0	0.311,1.0,0.575	0.404,0.575,1.0	-0.031
ENSMUSG00000038671	Arfrp1	2	-	181361000	181361472	181361390	181361472	181359638	181359739	144,130,159	8,0,16	123,172,206	0,0,14	539	149	0.576405865485	1.0	0.833,1.0,0.733	1.0,1.0,0.803	-0.079
ENSMUSG00000038671	Arfrp1	2	-	181364013	181364398	181364310	181364398	181359638	181359739	41,25,30	2,0,4	27,26,17	0,0,0	446	149	0.506256149822	1.0	0.873,1.0,0.715	1.0,1.0,1.0	-0.137
ENSMUSG00000038671	Arfrp1	2	-	181364013	181364398	181364310	181364398	181361390	181361472	133,148,141	0,0,0	121,154,174	0,1,0	446	149	1	1.0	1.0,1.0,1.0	1.0,0.981,1.0	0.006
ENSMUSG00000029152	Ociad1	5	+	73306577	73306798	73306577	73306753	73310273	73310426	7,19,11	573,682,743	2,12,25	726,999,979	194	149	1	1.0	0.009,0.021,0.011	0.002,0.009,0.019	0.004
ENSMUSG00000020227	Irak3	10	-	120165040	120165211	120165092	120165211	120146430	120146629	35,23,34	427,504,475	29,36,48	427,613,587	201	149	1	1.0	0.057,0.033,0.05	0.048,0.042,0.057	-0.002
ENSMUSG00000020227	Irak3	10	-	120165040	120165211	120165092	120165211	120160141	120160481	8,9,19	3,5,6	12,12,10	2,4,1	201	149	0.289045449457	1.0	0.664,0.572,0.701	0.816,0.69,0.881	-0.15
ENSMUSG00000024300	Myo1f	17	+	33598142	33598323	33598142	33598312	33601050	33601196	1,0,0	639,741,780	0,4,1	559,862,985	160	149	1	1.0	0.001,0.0,0.0	0.0,0.004,0.001	-0.001
ENSMUSG00000035713	Usp35	7	-	97315079	97315178	97315086	97315178	97314733	97314927	1,1,6	4,5,6	2,9,5	4,4,10	156	149	0.412722109378	1.0	0.193,0.16,0.489	0.323,0.682,0.323	-0.162
ENSMUSG00000003746	Man1a	10	-	54075503	54075709	54075525	54075709	54074415	54075270	0,3,0	61,81,67	0,0,1	77,115,109	171	149	1	1.0	0.0,0.031,0.0	0.0,0.0,0.008	0.008
ENSMUSG00000059475	Zfp426	9	-	20474906	20475033	20474910	20475033	20473027	20473108	7,13,8	3,0,0	2,12,22	0,4,0	153	149	1	1.0	0.694,1.0,1.0	1.0,0.745,1.0	-0.017
ENSMUSG00000023452	Pisd	5	-	32738781	32739373	32739136	32739373	32738387	32738534	463,492,495	0,0,4	392,637,652	0,0,0	504	149	1	1.0	1.0,1.0,0.973	1.0,1.0,1.0	-0.009
ENSMUSG00000048796	Cyb561d1	3	-	108200626	108200834	108200759	108200834	108200124	108200162	38,35,25	2,3,0	19,20,38	4,1,3	282	149	0.602612004348	1.0	0.909,0.86,1.0	0.715,0.914,0.87	0.09
ENSMUSG00000033020	Polr2f	15	+	79146052	79146183	79146052	79146138	79151335	79151407	347,354,466	10,14,4	378,497,486	4,3,9	194	149	1	1.0	0.964,0.951,0.989	0.986,0.992,0.976	-0.017
ENSMUSG00000028621	Cyb5rl	4	+	107068611	107070547	107068611	107068823	107070869	107071018	9,13,13	4,5,0	16,8,10	4,0,9	1873	149	0.971967775368	1.0	0.152,0.171,1.0	0.241,1.0,0.081	0.0
ENSMUSG00000024911	Fibp	19	+	5463170	5463325	5463170	5463304	5463603	5463712	89,102,97	109,130,198	99,136,137	141,169,178	170	149	1	1.0	0.417,0.407,0.3	0.381,0.414,0.403	-0.025
ENSMUSG00000030435	U2af2	7	+	5075140	5075239	5075140	5075227	5075467	5075716	178,197,196	291,416,414	187,277,345	364,507,558	161	149	1	1.0	0.361,0.305,0.305	0.322,0.336,0.364	-0.017
ENSMUSG00000051113	Fam71e1	7	+	44496914	44497064	44496914	44497033	44497502	44497633	0,0,4	0,4,4	1,2,4	0,2,2	180	149	1	1.0	NA,0.0,0.453	1.0,0.453,0.623	-0.466
ENSMUSG00000029407	Uso1	5	+	92152440	92152527	92152440	92152500	92152851	92152916	170,208,177	0,1,0	160,259,305	0,0,0	176	149	1	1.0	1.0,0.994,1.0	1.0,1.0,1.0	-0.002
ENSMUSG00000029385	Ccng2	5	+	93270793	93271279	93270793	93271044	93271362	93271461	41,51,42	0,0,0	79,95,117	0,0,2	384	149	1	1.0	1.0,1.0,1.0	1.0,1.0,0.958	0.014
ENSMUSG00000023074	Mospd1	X	-	53355652	53355873	53355655	53355873	53347703	53347865	0,0,1	8,31,16	2,0,2	22,32,14	152	149	1	1.0	0.0,0.0,0.058	0.082,0.0,0.123	-0.049
ENSMUSG00000033918	Parl	16	-	20293297	20293402	20293353	20293402	20287856	20287952	1,1,8	176,228,209	4,3,3	169,224,227	205	149	1	1.0	0.004,0.003,0.027	0.017,0.01,0.01	-0.001
ENSMUSG00000004568	Arhgef18	8	+	3393072	3393224	3393072	3393102	3427348	3427490	0,0,0	6,6,8	3,0,0	4,3,0	271	149	1	1.0	0.0,0.0,0.0	0.292,0.0,NA	-0.146
ENSMUSG00000071653	1810009A15Rik	19	+	8889123	8889727	8889123	8889248	8890002	8890100	9,4,24	212,214,257	0,3,18	176,319,268	628	149	1	1.0	0.01,0.004,0.022	0.0,0.002,0.016	0.006
ENSMUSG00000035325	Sec31a	5	-	100373379	100373715	100373424	100373715	100368293	100368352	64,94,132	37,38,66	62,74,149	44,71,70	194	149	0.53473883021	1.0	0.571,0.655,0.606	0.52,0.445,0.62	0.082
ENSMUSG00000021094	Dhrs7	12	-	72659265	72659496	72659343	72659496	72657327	72657434	0,2,0	74,113,118	1,0,4	91,118,136	227	149	1	1.0	0.0,0.011,0.0	0.007,0.0,0.019	-0.005
ENSMUSG00000035310	Lin54	5	-	100485139	100485855	100485802	100485855	100480197	100480321	72,60,53	1,0,0	65,70,109	4,6,5	812	149	2.7960026636e-05	0.0141827235111	0.93,1.0,1.0	0.749,0.682,0.8	0.233
ENSMUSG00000035266	Helq	5	-	100790125	100790236	100790138	100790236	100786983	100787082	0,1,2	2,3,1	1,0,1	5,4,2	162	149	1	1.0	0.0,0.235,0.648	0.155,0.0,0.315	0.138
ENSMUSG00000031060	Rbm10	X	+	20645436	20645597	20645436	20645594	20645768	20645866	19,17,17	14,22,19	10,21,26	5,12,19	152	149	0.30035139181	1.0	0.571,0.431,0.467	0.662,0.632,0.573	-0.133
ENSMUSG00000036875	Dna2	10	+	62969775	62970061	62969775	62969958	62971843	62971990	2,2,1	8,4,6	2,1,1	1,6,6	252	149	1	1.0	0.129,0.228,0.09	0.542,0.09,0.09	-0.092
ENSMUSG00000030447	Cyfip1	7	+	55923874	55924005	55923874	55923960	55924373	55924446	1117,1289,1215	0,1,0	1061,1547,1618	1,0,0	194	149	1	1.0	1.0,0.999,1.0	0.999,1.0,1.0	0.0
ENSMUSG00000091625	Lsm5	6	-	56703313	56703409	56703317	56703409	56703005	56703033	1,0,19	0,1,7	21,1,71	6,2,6	153	149	0.349377816019	1.0	1.0,0.0,0.726	0.773,0.327,0.92	-0.098
ENSMUSG00000040669	Phc1	6	-	122334965	122335083	122334972	122335083	122334069	122334150	0,0,0	8,6,9	0,0,2	3,18,6	156	149	1	1.0	0.0,0.0,0.0	0.0,0.0,0.241	-0.08
ENSMUSG00000033540	Idua	5	+	108680860	108681204	108680860	108681077	108681379	108681592	1,0,5	61,57,63	1,1,2	42,64,67	276	149	1	1.0	0.009,0.0,0.041	0.013,0.008,0.016	0.004
ENSMUSG00000029346	Srrd	5	-	112337975	112338047	112338001	112338047	112337391	112337741	17,15,16	57,50,39	9,26,28	37,72,57	175	149	1	1.0	0.203,0.203,0.259	0.172,0.235,0.295	-0.012
ENSMUSG00000042328	Hps4	5	+	112343094	112343163	112343094	112343122	112344540	112345048	10,5,7	0,3,0	2,6,8	0,0,0	190	149	1	1.0	1.0,0.567,1.0	1.0,1.0,1.0	-0.144
ENSMUSG00000000732	Icosl	10	+	78071160	78072091	78071160	78071279	78073706	78074000	150,236,154	0,5,0	222,259,265	1,7,7	961	149	0.400613820382	1.0	1.0,0.88,1.0	0.972,0.852,0.854	0.067
ENSMUSG00000029577	Ube3b	5	+	114401267	114401441	114401267	114401437	114402521	114402689	1,1,3	31,57,79	2,0,8	78,99,110	153	149	1	1.0	0.03,0.017,0.036	0.024,0.0,0.066	-0.002
ENSMUSG00000011884	Gltp	5	-	114676264	114676398	114676335	114676398	114674053	114674185	251,328,333	0,3,1	279,371,426	3,1,2	220	149	1	1.0	1.0,0.987,0.996	0.984,0.996,0.993	0.003
ENSMUSG00000029559	2210016L21Rik	5	+	114945785	114945907	114945785	114945828	114946017	114946116	12,8,8	118,140,138	4,2,2	95,158,143	228	149	1	1.0	0.062,0.036,0.037	0.027,0.008,0.009	0.03
ENSMUSG00000029524	Sirt4	5	-	115482574	115483118	115482623	115483118	115480230	115480525	0,5,3	15,9,22	4,1,3	17,17,27	198	149	1	1.0	0.0,0.295,0.093	0.15,0.042,0.077	0.04
ENSMUSG00000041609	Bicdl1	5	-	115652626	115652986	115652924	115652986	115651818	115651939	4,12,30	0,1,0	2,5,10	0,0,0	447	149	1	1.0	1.0,0.8,1.0	1.0,1.0,1.0	-0.067
ENSMUSG00000061288	Taok3	5	+	117204298	117206526	117204298	117204395	117206646	117206760	31,36,44	151,123,147	46,30,63	134,179,218	2280	149	1	1.0	0.013,0.019,0.019	0.022,0.011,0.019	-0.0
ENSMUSG00000029359	Tesc	5	+	118056376	118056443	118056376	118056438	118056536	118056644	0,0,0	4,7,8	1,0,2	14,20,21	154	149	1	1.0	0.0,0.0,0.0	0.065,0.0,0.084	-0.05
ENSMUSG00000023206	Il15ra	2	+	11718263	11718458	11718263	11718342	11720012	11720105	164,140,144	11,19,21	245,326,444	17,40,29	265	149	1	1.0	0.893,0.806,0.794	0.89,0.821,0.896	-0.038
ENSMUSG00000023206	Il15ra	2	+	11718263	11718458	11718263	11718342	11730570	11730646	92,75,73	0,0,0	129,160,230	0,1,0	265	149	1	1.0	1.0,1.0,1.0	1.0,0.989,1.0	0.004
ENSMUSG00000029528	Pxn	5	+	115545371	115545805	115545371	115545508	115546812	115546948	319,374,364	0,0,0	330,467,570	0,0,3	446	149	1	1.0	1.0,1.0,1.0	1.0,1.0,0.984	0.005
ENSMUSG00000042744	Hectd4	5	+	121292729	121292858	121292729	121292852	121295374	121295499	7,0,2	6,4,0	1,10,5	10,7,5	155	149	0.95925265682	1.0	0.529,0.0,1.0	0.088,0.579,0.49	0.124
ENSMUSG00000042726	Trafd1	5	-	121373137	121373474	121373149	121373474	121372602	121372675	821,913,948	376,464,375	984,1373,1553	429,730,708	161	149	1	1.0	0.669,0.646,0.701	0.68,0.635,0.67	0.01
ENSMUSG00000042726	Trafd1	5	-	121373137	121373474	121373338	121373474	121372602	121372675	2458,2622,2583	94,84,77	3007,4116,4515	114,137,148	350	149	1	1.0	0.918,0.93,0.935	0.918,0.927,0.929	0.003
ENSMUSG00000042726	Trafd1	5	-	121373137	121374067	121373946	121374067	121372602	121372675	2895,3109,3079	0,0,0	3518,4639,5269	0,8,0	958	149	1	1.0	1.0,1.0,1.0	1.0,0.989,1.0	0.004
ENSMUSG00000042726	Trafd1	5	-	121373149	121373474	121373338	121373474	121372602	121372675	2013,2173,2010	94,84,77	2452,3473,3670	114,137,148	338	149	1	1.0	0.904,0.919,0.92	0.905,0.918,0.916	0.001
ENSMUSG00000042726	Trafd1	5	-	121384744	121384845	121384756	121384845	121384039	121384104	16,32,23	8,8,7	46,73,62	5,6,20	161	149	0.364006238068	1.0	0.649,0.787,0.753	0.895,0.918,0.742	-0.122
ENSMUSG00000029454	Mapkapk5	5	-	121526738	121526860	121526744	121526860	121525662	121525767	144,158,176	40,41,61	143,155,181	53,58,55	155	149	1	1.0	0.776,0.787,0.735	0.722,0.72,0.76	0.032
ENSMUSG00000062593	Gm49339	10	+	51494792	51494893	51494792	51494845	51495536	51496059	200,201,183	24,34,27	187,221,253	31,12,19	197	149	0.928611624266	1.0	0.863,0.817,0.837	0.82,0.933,0.91	-0.049
ENSMUSG00000062593	Gm49339	10	+	51494792	51494893	51494792	51494845	51495993	51496059	343,325,294	4901,5104,5634	297,392,467	5682,7255,7904	197	149	1	1.0	0.05,0.046,0.038	0.038,0.039,0.043	0.005
ENSMUSG00000004455	Ppp1cc	5	+	122172731	122172955	122172731	122172803	122173145	122173280	786,1054,1019	0,0,2	771,1158,1338	0,0,0	301	149	1	1.0	1.0,1.0,0.996	1.0,1.0,1.0	-0.001
ENSMUSG00000064267	Hvcn1	5	+	122237680	122237785	122237680	122237784	122238405	122238637	2011,2283,2383	0,0,0	2104,2663,2585	0,0,1	150	149	1	1.0	1.0,1.0,1.0	1.0,1.0,1.0	0.0
ENSMUSG00000029464	Gpn3	5	+	122379980	122380177	122379980	122380105	122381189	122381305	1,0,4	45,29,25	1,1,0	21,42,40	221	149	1	1.0	0.015,0.0,0.097	0.031,0.016,0.0	0.022
ENSMUSG00000029471	Camkk2	5	-	122763773	122764302	122764259	122764302	122758952	122759000	376,449,368	0,0,2	381,537,725	0,0,0	635	149	1	1.0	1.0,1.0,0.977	1.0,1.0,1.0	-0.008
ENSMUSG00000049550	Clip1	5	-	123630224	123631169	123630452	123631169	123627293	123627410	145,176,189	37,43,48	133,124,174	32,39,48	377	149	1	1.0	0.608,0.618,0.609	0.622,0.557,0.589	0.022
ENSMUSG00000024795	Kif20b	19	+	34934907	34935132	34934907	34935004	34935625	34935737	3,6,7	0,0,0	0,4,8	0,0,1	277	149	1	1.0	1.0,1.0,1.0	NA,1.0,0.811	0.095
ENSMUSG00000109118	Gm32031	7	+	47008544	47008593	47008544	47008591	47008723	47009008	1,1,1	0,0,0	1,1,0	0,0,1	151	149	1	1.0	1.0,1.0,1.0	1.0,1.0,0.0	0.333
ENSMUSG00000033396	Spg11	2	-	122107708	122108485	122108036	122108485	122103907	122104053	9,3,0	19,14,17	7,9,10	22,30,26	477	149	1	1.0	0.129,0.063,0.0	0.09,0.086,0.107	-0.03
ENSMUSG00000029439	Sfswap	5	+	129503982	129504152	129503982	129504105	129504762	129504894	60,59,53	2,6,0	78,71,95	14,2,0	196	149	1	1.0	0.958,0.882,1.0	0.809,0.964,1.0	0.022
ENSMUSG00000029439	Sfswap	5	+	129516015	129516151	129516015	129516132	129539574	129539815	56,42,76	0,2,0	55,74,94	0,0,0	168	149	1	1.0	1.0,0.949,1.0	1.0,1.0,1.0	-0.017
ENSMUSG00000029439	Sfswap	5	+	129543213	129543379	129543213	129543295	129549453	129549684	50,68,69	30,18,16	72,89,96	18,31,19	233	149	0.928929778412	1.0	0.516,0.707,0.734	0.719,0.647,0.764	-0.058
ENSMUSG00000034211	Mrps17	5	+	129715683	129715858	129715683	129715763	129716726	129716866	76,87,100	45,49,47	71,119,131	50,54,43	244	149	1	1.0	0.508,0.52,0.565	0.464,0.574,0.65	-0.032
ENSMUSG00000034211	Mrps17	5	+	129715683	129715910	129715683	129715763	129716726	129716866	135,174,183	45,49,47	109,202,263	50,54,43	296	149	1	1.0	0.602,0.641,0.662	0.523,0.653,0.755	-0.009
ENSMUSG00000034211	Mrps17	5	+	129715683	129715912	129715683	129715763	129716726	129716866	107,129,131	45,49,47	77,166,195	50,54,43	298	149	1	1.0	0.543,0.568,0.582	0.435,0.606,0.694	-0.014
ENSMUSG00000034211	Mrps17	5	+	129715683	129715941	129715683	129715763	129716726	129716866	110,134,132	45,49,47	76,163,216	50,54,43	327	149	1	1.0	0.527,0.555,0.561	0.409,0.579,0.696	-0.014
ENSMUSG00000034211	Mrps17	5	+	129715683	129715910	129715683	129715858	129716726	129716866	68,87,99	9,0,16	54,87,135	16,4,3	201	149	1	1.0	0.849,1.0,0.821	0.714,0.942,0.971	0.014
ENSMUSG00000034211	Mrps17	5	+	129715683	129715912	129715683	129715858	129716726	129716866	40,42,47	9,0,16	22,51,67	16,4,3	203	149	1	1.0	0.765,1.0,0.683	0.502,0.903,0.943	0.033
ENSMUSG00000034211	Mrps17	5	+	129715683	129715941	129715683	129715858	129716726	129716866	43,47,48	9,0,16	21,48,88	16,4,3	232	149	1	1.0	0.754,1.0,0.658	0.457,0.885,0.95	0.04
ENSMUSG00000034211	Mrps17	5	+	129715683	129715912	129715683	129715910	129716726	129716866	9,4,2	37,49,54	2,13,4	34,49,72	151	149	1	1.0	0.194,0.075,0.035	0.055,0.207,0.052	-0.003
ENSMUSG00000034211	Mrps17	5	+	129715683	129715941	129715683	129715910	129716726	129716866	12,9,3	37,49,54	1,10,25	34,49,72	180	149	1	1.0	0.212,0.132,0.044	0.024,0.145,0.223	-0.001
ENSMUSG00000034211	Mrps17	5	+	129715683	129715941	129715683	129715912	129716726	129716866	12,9,3	9,4,2	1,10,25	2,13,4	178	149	1	1.0	0.527,0.653,0.557	0.295,0.392,0.84	0.07
ENSMUSG00000052395	Rft1	14	+	30676849	30676907	30676849	30676900	30677686	30677817	4,6,4	28,29,41	2,1,3	39,48,34	156	149	0.44246262467	1.0	0.12,0.165,0.085	0.047,0.02,0.078	0.075
ENSMUSG00000015942	Gtf2ird2	5	+	134191179	134191427	134191179	134191277	134192652	134192791	1,0,4	7,9,1	0,0,0	0,22,12	299	149	1	1.0	0.066,0.0,0.666	NA,0.0,0.0	0.244
ENSMUSG00000015950	Ncf1	5	-	134221987	134222175	134222029	134222175	134220259	134221868	51,101,82	1012,993,993	122,124,106	1187,1544,1451	191	149	1	1.0	0.038,0.074,0.061	0.074,0.059,0.054	-0.005
ENSMUSG00000005378	Bud23	5	-	135057611	135057670	135057619	135057670	135056841	135056927	0,3,1	143,157,158	0,3,0	126,180,214	157	149	1	1.0	0.0,0.018,0.006	0.0,0.016,0.0	0.003
ENSMUSG00000000916	Nsun5	5	+	135374926	135375105	135374926	135375065	135375274	135375485	40,33,42	4,2,7	53,57,84	0,1,4	189	149	0.223273493874	1.0	0.887,0.929,0.825	1.0,0.978,0.943	-0.093
ENSMUSG00000004561	Mettl17	14	+	51889146	51889397	51889146	51889217	51889527	51889635	16,21,3	11,15,6	12,22,21	7,19,6	329	149	0.582365572393	1.0	0.397,0.388,0.185	0.437,0.344,0.613	-0.141
ENSMUSG00000004561	Mettl17	14	+	51891366	51891551	51891366	51891547	51891626	51891793	21,25,18	0,4,0	24,18,21	3,0,0	153	149	1	1.0	1.0,0.859,1.0	0.886,1.0,1.0	-0.009
ENSMUSG00000004952	Rasa4	5	+	136104515	136105739	136104515	136104653	136107070	136107191	1045,1050,1020	8,14,22	1067,1398,1727	13,11,25	1235	149	1	1.0	0.94,0.9,0.848	0.908,0.939,0.893	-0.017
ENSMUSG00000029925	Tbxas1	6	+	39080938	39083855	39080938	39081076	39084295	39084585	455,431,445	11,19,29	402,518,558	5,19,12	2928	149	0.203921817245	1.0	0.678,0.536,0.438	0.804,0.581,0.703	-0.145
ENSMUSG00000029062	Cdk11b	4	+	155625530	155625773	155625530	155625654	155626773	155626889	108,85,84	45,60,52	87,93,118	50,69,62	268	149	1	1.0	0.572,0.441,0.473	0.492,0.428,0.514	0.017
ENSMUSG00000004846	Plod3	5	+	136988571	136988735	136988571	136988701	136988882	136988995	533,719,718	4,0,1	672,1051,1044	1,5,3	183	149	1	1.0	0.991,1.0,0.998	0.998,0.994,0.996	0.0
ENSMUSG00000037364	Srrt	5	-	137299748	137299852	137299753	137299852	137299557	137299672	0,0,1	300,233,310	0,1,0	229,336,336	154	149	1	1.0	0.0,0.0,0.003	0.0,0.003,0.0	0.0
ENSMUSG00000037364	Srrt	5	-	137301317	137302314	137302125	137302314	137300243	137300413	247,195,210	113,195,155	204,223,268	111,182,201	957	149	1	1.0	0.254,0.135,0.174	0.222,0.16,0.172	0.003
ENSMUSG00000029713	Gnb2	5	-	137529845	137530290	137530183	137530290	137529602	137529765	1693,1769,1906	1,0,1	1773,2469,2614	0,0,0	487	149	1	1.0	0.998,1.0,0.998	1.0,1.0,1.0	-0.001
ENSMUSG00000029723	Tsc22d4	5	+	137762375	137762708	137762375	137762697	137767960	137768392	2,0,2	0,0,0	2,0,3	1,0,1	160	149	1	1.0	1.0,NA,1.0	0.651,NA,0.736	0.306
ENSMUSG00000019518	Ap4m1	5	+	138172348	138172479	138172348	138172437	138172786	138172893	1,7,4	10,15,14	8,4,0	10,25,16	191	149	1	1.0	0.072,0.267,0.182	0.384,0.111,0.0	0.009
ENSMUSG00000036980	Taf6	5	-	138186961	138187226	138187169	138187226	138184331	138184547	7,16,14	24,23,18	12,17,20	21,27,24	357	149	1	1.0	0.109,0.225,0.245	0.193,0.208,0.258	-0.027
ENSMUSG00000036948	BC037034	5	-	138260834	138261716	138261552	138261716	138260513	138260707	238,255,292	0,0,4	182,275,347	0,0,1	867	149	1	1.0	1.0,1.0,0.926	1.0,1.0,0.984	-0.019
ENSMUSG00000085024	C230035I16Rik	13	-	23430135	23430352	23430228	23430352	23428106	23428415	1,0,0	0,0,0	0,1,0	2,0,0	242	149	1	1.0	1.0,NA,NA	0.0,1.0,NA	0.5
ENSMUSG00000085024	C230035I16Rik	13	-	23430135	23430352	23430228	23430352	23428304	23428412	1,0,0	0,0,0	0,1,1	1,0,0	242	149	1	1.0	1.0,NA,NA	0.0,1.0,1.0	0.333
ENSMUSG00000027427	Polr3f	2	+	144534298	144534411	144534298	144534376	144535940	144536084	13,15,31	0,1,0	23,35,22	0,0,0	184	149	1	1.0	1.0,0.924,1.0	1.0,1.0,1.0	-0.025
ENSMUSG00000002949	Timm44	8	-	4265225	4266680	4266555	4266680	4261907	4261997	175,174,199	0,0,0	176,238,278	1,2,0	1479	149	1	1.0	1.0,1.0,1.0	0.947,0.923,1.0	0.043
ENSMUSG00000029587	Zfp12	5	+	143239953	143240150	143239953	143240080	143240319	143240415	1,0,0	6,7,6	1,0,0	4,15,16	219	149	1	1.0	0.102,0.0,0.0	0.145,0.0,0.0	-0.014
ENSMUSG00000001844	Zdhhc4	5	-	143321754	143321894	143321768	143321894	143320230	143320475	8,7,13	36,49,51	12,17,8	42,68,105	163	149	1	1.0	0.169,0.116,0.189	0.207,0.186,0.065	0.005
ENSMUSG00000038780	Smurf1	5	-	144880624	144881819	144881617	144881819	144876494	144879456	88,89,110	0,0,0	85,109,125	0,0,2	1142	149	1	1.0	1.0,1.0,1.0	1.0,1.0,0.891	0.036
ENSMUSG00000038722	Bud31	5	+	145141304	145141436	145141304	145141360	145142447	145142567	457,493,592	9,12,22	422,633,729	16,20,12	225	149	1	1.0	0.971,0.965,0.947	0.946,0.954,0.976	0.002
ENSMUSG00000089917	Uckl1	2	-	181569695	181569803	181569710	181569803	181569467	181569624	126,105,157	0,3,2	126,150,183	0,0,0	164	149	1	1.0	1.0,0.97,0.986	1.0,1.0,1.0	-0.015
ENSMUSG00000089917	Uckl1	2	-	181570306	181570402	181570308	181570402	181570132	181570195	0,1,0	88,87,108	1,0,0	92,125,139	151	149	1	1.0	0.0,0.011,0.0	0.011,0.0,0.0	0.0
ENSMUSG00000070420	Zscan25	5	+	145283351	145283784	145283351	145283780	145286307	145286509	0,0,0	11,41,19	2,0,3	11,16,19	153	149	1	1.0	0.0,0.0,0.0	0.15,0.0,0.133	-0.094
ENSMUSG00000070420	Zscan25	5	+	145283351	145283784	145283351	145283780	145287307	145287399	1,2,0	3,0,4	0,6,0	4,0,5	153	149	1	1.0	0.245,1.0,0.0	0.0,1.0,0.0	0.082
ENSMUSG00000021115	Vrk1	12	+	106070524	106071641	106070524	106070615	106073618	106073678	10,23,4	8,15,7	8,16,10	4,10,18	1175	149	1	1.0	0.137,0.163,0.068	0.202,0.169,0.066	-0.023
ENSMUSG00000034021	Pds5b	5	+	150796570	150796676	150796570	150796670	150800577	150801017	9,5,8	6,9,15	6,8,7	14,14,13	155	149	0.718916285862	1.0	0.59,0.348,0.339	0.292,0.355,0.341	0.096
ENSMUSG00000024163	Mapk8ip3	17	-	24906146	24906228	24906173	24906228	24905167	24905298	43,29,35	1,2,4	55,58,79	2,7,2	176	149	1	1.0	0.973,0.925,0.881	0.959,0.875,0.971	-0.009
ENSMUSG00000024163	Mapk8ip3	17	-	24917994	24918136	24918087	24918136	24914458	24914705	5,12,11	6,5,0	12,10,7	0,0,0	242	149	0.00523713786479	0.399062227854	0.339,0.596,1.0	1.0,1.0,1.0	-0.355
ENSMUSG00000029759	Pon3	6	-	5246047	5246333	5246277	5246333	5240812	5240978	21,6,9	147,205,192	17,31,9	153,271,304	379	149	1	1.0	0.053,0.011,0.018	0.042,0.043,0.012	-0.005
ENSMUSG00000040618	Pck2	14	+	55544394	55545047	55544394	55544582	55545206	55545425	58,60,59	0,1,0	60,69,75	0,0,0	614	149	1	1.0	1.0,0.936,1.0	1.0,1.0,1.0	-0.021
ENSMUSG00000007655	Cav1	6	+	17306410	17306489	17306410	17306479	17307880	17308045	0,0,1	281,316,291	0,0,0	199,288,346	159	149	1	1.0	0.0,0.0,0.003	0.0,0.0,0.0	0.001
ENSMUSG00000029534	St7	6	+	17921988	17922139	17921988	17922124	17930765	17930858	135,134,111	2,3,5	112,189,181	1,4,4	164	149	1	1.0	0.984,0.976,0.953	0.99,0.977,0.976	-0.01
ENSMUSG00000038759	Nup205	6	+	35214317	35214399	35214317	35214383	35214645	35214810	46,38,36	0,0,0	29,46,65	1,0,1	165	149	1	1.0	1.0,1.0,1.0	0.963,1.0,0.983	0.018
ENSMUSG00000090112	Shprh	10	+	11171872	11172001	11171872	11171994	11178733	11178822	1,0,0	10,17,15	0,0,0	13,11,10	156	149	1	1.0	0.087,0.0,0.0	0.0,0.0,0.0	0.029
ENSMUSG00000090112	Shprh	10	+	11187939	11188165	11187939	11188036	11189630	11189774	25,20,19	0,0,0	21,29,25	0,3,0	278	149	1	1.0	1.0,1.0,1.0	1.0,0.838,1.0	0.054
ENSMUSG00000036054	Sugp2	8	+	70260468	70261317	70260468	70260589	70262870	70263105	83,81,48	3,6,0	64,108,84	3,5,5	877	149	0.809113914537	1.0	0.825,0.696,1.0	0.784,0.786,0.741	0.07
ENSMUSG00000025212	Sfxn3	19	+	45052095	45052223	45052095	45052183	45052410	45052460	103,128,117	0,0,0	62,94,153	0,1,0	189	149	1	1.0	1.0,1.0,1.0	1.0,0.987,1.0	0.004
ENSMUSG00000029833	Trim24	6	+	37945520	37945789	37945520	37945687	37949221	37949398	3,3,2	7,4,14	3,1,5	1,4,7	251	149	0.525916495295	1.0	0.203,0.308,0.078	0.64,0.129,0.298	-0.159
ENSMUSG00000029826	Zc3hav1	6	-	38332141	38333188	38332489	38333188	38331762	38331861	1249,1296,1336	18,30,34	1623,2098,2285	26,36,58	497	149	1	1.0	0.954,0.928,0.922	0.949,0.946,0.922	-0.004
ENSMUSG00000029823	Luc7l2	6	+	38554979	38557380	38554979	38555063	38557851	38557918	294,241,236	0,1,0	363,358,375	0,0,0	2466	149	1	1.0	1.0,0.936,1.0	1.0,1.0,1.0	-0.021
ENSMUSG00000029823	Luc7l2	6	+	38554979	38557380	38554979	38555063	38565654	38565722	289,243,232	2,0,0	361,358,373	0,0,0	2466	149	1	1.0	0.897,1.0,1.0	1.0,1.0,1.0	-0.034
ENSMUSG00000041594	Tmtc4	14	-	122978073	122978286	122978167	122978286	122973169	122973285	4,12,6	1,2,0	19,6,21	0,1,1	243	149	1	1.0	0.71,0.786,1.0	1.0,0.786,0.928	-0.073
ENSMUSG00000029864	Gstk1	6	+	42247733	42247846	42247733	42247769	42249378	42249495	0,0,2	16,16,12	1,0,0	7,19,21	226	149	1	1.0	0.0,0.0,0.099	0.086,0.0,0.0	0.004
ENSMUSG00000025477	Inpp5a	7	+	139477994	139478127	139477994	139478095	139481631	139481719	1,2,0	24,34,15	0,0,0	34,32,29	181	149	1	1.0	0.033,0.046,0.0	0.0,0.0,0.0	0.026
ENSMUSG00000025477	Inpp5a	7	+	139578181	139578269	139578181	139578218	139578353	139579652	31,58,58	5,3,2	30,41,71	0,8,0	200	149	1	1.0	0.822,0.935,0.956	1.0,0.792,1.0	-0.026
ENSMUSG00000027371	Fahd2a	2	-	127438112	127438569	127438509	127438569	127436736	127436845	13,30,20	2,0,0	21,37,37	0,0,0	546	149	1	1.0	0.639,1.0,1.0	1.0,1.0,1.0	-0.12
ENSMUSG00000021982	Cdadc1	14	-	59597754	59597946	59597786	59597946	59596861	59596959	144,106,129	0,1,0	99,202,122	0,0,0	181	149	1	1.0	1.0,0.989,1.0	1.0,1.0,1.0	-0.004
ENSMUSG00000022214	Dcaf11	14	+	55561074	55561442	55561074	55561419	55562891	55563019	142,150,160	8,15,0	144,173,175	3,18,11	172	149	1	1.0	0.939,0.897,1.0	0.977,0.893,0.932	0.011
ENSMUSG00000047767	Atg16l2	7	-	101291714	101291999	101291878	101291999	101291486	101291592	1,1,4	11,15,13	2,2,1	11,22,14	313	149	1	1.0	0.041,0.031,0.128	0.08,0.041,0.033	0.015
ENSMUSG00000020282	Rhbdf1	11	-	32212622	32212942	32212867	32212942	32211919	32212020	17,16,32	0,0,0	24,24,47	1,0,0	394	149	1	1.0	1.0,1.0,1.0	0.901,1.0,1.0	0.033
ENSMUSG00000029687	Ezh2	6	-	47551716	47551761	47551731	47551761	47547344	47547436	0,8,5	6,25,17	1,0,1	14,23,21	164	149	1	1.0	0.0,0.225,0.211	0.061,0.0,0.041	0.111
ENSMUSG00000029687	Ezh2	6	-	47576535	47576664	47576562	47576664	47558177	47558294	10,10,18	0,4,1	6,25,18	6,2,3	176	149	0.321042659306	1.0	1.0,0.679,0.938	0.458,0.914,0.836	0.136
ENSMUSG00000045466	Zfp956	6	+	47957475	47957724	47957475	47957602	47962524	47962632	3,1,0	2,4,6	0,1,2	4,4,3	271	149	1	1.0	0.452,0.121,0.0	0.0,0.121,0.268	0.061
ENSMUSG00000020115	Tbk1	10	-	121576273	121576403	121576277	121576403	121563925	121564105	3,4,7	0,0,0	4,16,12	2,0,0	153	149	1	1.0	1.0,1.0,1.0	0.661,1.0,1.0	0.113
ENSMUSG00000020115	Tbk1	10	-	121576273	121576403	121576277	121576403	121571842	121572024	201,263,250	0,0,2	275,321,345	5,17,5	153	149	1	1.0	1.0,1.0,0.992	0.982,0.948,0.985	0.026
ENSMUSG00000023367	Tmem176a	6	+	48844667	48844778	48844667	48844775	48845103	48845869	216,203,228	0,0,0	176,319,416	1,0,0	152	149	1	1.0	1.0,1.0,1.0	0.994,1.0,1.0	0.002
ENSMUSG00000036073	Galt	4	+	41756512	41756811	41756512	41756561	41756938	41756995	65,58,83	0,2,0	41,82,73	0,3,3	399	149	1	1.0	1.0,0.915,1.0	1.0,0.911,0.901	0.034
ENSMUSG00000029817	Tra2a	6	-	49245475	49245610	49245481	49245610	49244867	49244935	108,118,167	21,34,30	166,245,290	25,59,43	155	149	1	1.0	0.832,0.769,0.843	0.865,0.8,0.866	-0.029
ENSMUSG00000047284	Neurl4	11	+	69903007	69903719	69903007	69903452	69903864	69904163	12,20,17	3,2,5	17,22,39	0,1,5	416	149	0.116175579318	1.0	0.589,0.782,0.549	1.0,0.887,0.736	-0.234
ENSMUSG00000047284	Neurl4	11	+	69906225	69906407	69906225	69906295	69906517	69906603	33,49,24	0,0,0	39,45,46	0,0,1	261	149	1	1.0	1.0,1.0,1.0	1.0,1.0,0.963	0.012
ENSMUSG00000047284	Neurl4	11	+	69907836	69908012	69907836	69908006	69908095	69908227	7,26,18	22,13,7	17,22,24	10,13,9	155	149	0.531798184663	1.0	0.234,0.658,0.712	0.62,0.619,0.719	-0.118
ENSMUSG00000031833	Mast3	8	-	70780194	70780454	70780272	70780454	70778116	70779937	7,18,12	43,42,43	30,24,22	39,53,46	227	149	0.149666923292	1.0	0.097,0.22,0.155	0.336,0.229,0.239	-0.111
ENSMUSG00000047909	Ankrd16	2	+	11779676	11779897	11779676	11779823	11781476	11783756	27,24,21	7,7,8	33,38,36	9,5,10	223	149	0.893075281274	1.0	0.72,0.696,0.637	0.71,0.835,0.706	-0.066
ENSMUSG00000047909	Ankrd16	2	+	11781476	11781533	11781476	11781519	11783640	11783749	3,3,3	16,14,10	7,0,4	9,18,19	163	149	1	1.0	0.146,0.164,0.215	0.416,0.0,0.161	-0.017
ENSMUSG00000047909	Ankrd16	2	+	11783640	11783756	11783640	11783749	11784290	11784452	6,5,12	15,25,16	6,2,4	32,25,57	156	149	0.0190301625275	0.903454161081	0.276,0.16,0.417	0.152,0.071,0.063	0.189
ENSMUSG00000031728	Zfp821	8	+	109717761	109717906	109717761	109717887	109721194	109721343	27,32,49	21,11,18	32,39,49	12,21,20	168	149	1	1.0	0.533,0.721,0.707	0.703,0.622,0.685	-0.016
ENSMUSG00000027259	Adal	2	+	121143148	121143222	121143148	121143209	121146032	121146120	0,0,0	13,21,9	4,0,0	9,3,2	162	149	1	1.0	0.0,0.0,0.0	0.29,0.0,0.0	-0.097
ENSMUSG00000029787	Avl9	6	+	56730641	56730711	56730641	56730680	56735362	56735432	2,0,2	14,26,28	0,2,1	3,39,29	180	149	1	1.0	0.106,0.0,0.056	0.0,0.041,0.028	0.031
ENSMUSG00000110206	Flt3l	7	-	45132227	45134026	45133881	45134026	45132068	45132137	28,50,23	0,0,0	35,40,56	0,0,1	1803	149	1	1.0	1.0,1.0,1.0	1.0,1.0,0.822	0.059
ENSMUSG00000110206	Flt3l	7	-	45133881	45134026	45133897	45134026	45132227	45132412	35,17,17	3,0,0	8,22,22	1,1,0	165	149	1	1.0	0.913,1.0,1.0	0.878,0.952,1.0	0.028
ENSMUSG00000001891	Ugp2	11	-	21328870	21329113	21329034	21329113	21323198	21323303	397,406,443	0,1,0	432,464,602	2,0,0	313	149	1	1.0	1.0,0.995,1.0	0.99,1.0,1.0	0.002
ENSMUSG00000062190	Lancl2	6	+	57737655	57737958	57737655	57737754	57739024	57739438	54,102,82	0,2,0	111,122,119	3,0,0	353	149	1	1.0	1.0,0.956,1.0	0.94,1.0,1.0	0.005
ENSMUSG00000062190	Lancl2	6	+	57737655	57737958	57737655	57737754	57739071	57739439	54,102,84	2,2,5	112,122,118	5,2,3	353	149	1	1.0	0.919,0.956,0.876	0.904,0.963,0.943	-0.02
ENSMUSG00000003190	Bcl2l12	7	-	44993810	44994271	44994179	44994271	44992743	44993031	17,16,20	11,21,21	5,18,20	9,17,20	518	149	1	1.0	0.308,0.18,0.215	0.138,0.233,0.223	0.036
ENSMUSG00000000759	Tubgcp3	8	-	12624817	12625113	12625024	12625113	12621798	12621939	46,48,53	0,1,0	50,46,56	0,0,0	356	149	1	1.0	1.0,0.953,1.0	1.0,1.0,1.0	-0.016
ENSMUSG00000027660	Skil	3	+	31113407	31113640	31113407	31113502	31116815	31117039	30,62,63	147,211,148	62,58,89	176,271,227	287	149	1	1.0	0.096,0.132,0.181	0.155,0.1,0.169	-0.005
ENSMUSG00000006389	Mpl	4	-	118455644	118455943	118455668	118455943	118455117	118455280	5,1,0	0,0,5	2,2,1	0,6,2	173	149	0.118352643739	1.0	1.0,1.0,0.0	1.0,0.223,0.301	0.159
ENSMUSG00000008690	Ncaph2	15	+	89370752	89370993	89370752	89370808	89371093	89371243	152,159,219	0,0,1	185,226,293	0,0,0	334	149	1	1.0	1.0,1.0,0.99	1.0,1.0,1.0	-0.003
ENSMUSG00000024949	Sf1	19	+	6374009	6374287	6374009	6374283	6374548	6374608	40,46,36	217,290,252	56,69,66	208,290,351	153	149	1	1.0	0.152,0.134,0.122	0.208,0.188,0.155	-0.048
ENSMUSG00000056260	Lrif1	3	+	106731662	106733142	106731662	106732614	106734357	106734639	36,47,34	1,0,1	38,66,70	0,0,0	677	149	1	1.0	0.888,1.0,0.882	1.0,1.0,1.0	-0.077
ENSMUSG00000039234	Sec24d	3	+	123343040	123343331	123343040	123343232	123343823	123343917	1,0,1	89,127,109	0,0,2	115,131,146	248	149	1	1.0	0.007,0.0,0.005	0.0,0.0,0.008	0.001
ENSMUSG00000021134	Srsf5	12	+	80945531	80945672	80945531	80945668	80946575	80946720	841,820,790	253,302,240	726,1034,1097	220,312,400	153	149	1	1.0	0.764,0.726,0.762	0.763,0.763,0.728	-0.001
ENSMUSG00000037020	Wdr62	7	-	30243033	30243141	30243042	30243141	30242745	30242877	1,2,1	9,8,9	1,0,1	4,16,7	158	149	0.665096993185	1.0	0.095,0.191,0.095	0.191,0.0,0.119	0.024
ENSMUSG00000026429	Ube2t	1	+	134967726	134967902	134967726	134967898	134969240	134969310	0,0,4	6,12,14	0,0,0	3,6,12	153	149	1	1.0	0.0,0.0,0.218	0.0,0.0,0.0	0.073
ENSMUSG00000020359	Phykpl	11	+	51593603	51594141	51593603	51593686	51598275	51598430	17,19,11	0,0,0	23,30,29	1,0,3	604	149	0.927198773911	1.0	1.0,1.0,1.0	0.85,1.0,0.705	0.148
ENSMUSG00000036503	Rnf13	3	+	57796197	57796295	57796197	57796285	57801717	57802537	1,3,3	2,1,0	0,2,4	1,4,6	159	149	0.0147256330693	0.728739256039	0.319,0.738,1.0	0.0,0.319,0.385	0.451
ENSMUSG00000036503	Rnf13	3	+	57796197	57796295	57796197	57796285	57802446	57802537	4,7,25	340,371,394	8,14,15	351,505,533	159	149	1	1.0	0.011,0.017,0.056	0.021,0.025,0.026	0.004
ENSMUSG00000010911	Apip	2	+	103088560	103088736	103088560	103088678	103089402	103089538	4,0,0	76,123,100	0,0,2	78,120,104	207	149	1	1.0	0.037,0.0,0.0	0.0,0.0,0.014	0.008
ENSMUSG00000063884	Ptcd3	6	-	71883443	71884625	71884539	71884625	71882187	71882229	54,59,66	4,8,2	77,81,84	8,7,4	1245	149	1	1.0	0.618,0.469,0.798	0.535,0.581,0.715	0.018
ENSMUSG00000055850	Rnf181	6	-	72361116	72361226	72361121	72361226	72360874	72360949	254,282,329	2,4,0	250,336,337	1,1,2	154	149	1	1.0	0.992,0.986,1.0	0.996,0.997,0.994	-0.003
ENSMUSG00000055850	Rnf181	6	-	72361116	72361226	72361121	72361226	72360874	72361013	10,15,18	0,0,3	13,21,31	1,2,0	154	149	1	1.0	1.0,1.0,0.853	0.926,0.91,1.0	0.006
ENSMUSG00000020196	Cabin1	10	-	75713452	75713631	75713539	75713631	75699912	75700095	56,65,47	3,0,1	61,91,56	1,0,6	236	149	1	1.0	0.922,1.0,0.967	0.975,1.0,0.855	0.02
ENSMUSG00000025498	Irf7	7	-	141264492	141264783	141264724	141264783	141264222	141264315	3107,3150,3499	3,13,2	4045,5631,6375	17,23,0	381	149	1	1.0	0.998,0.99,0.999	0.989,0.99,1.0	0.003
ENSMUSG00000030016	Zfp638	6	+	83976201	83977429	83976201	83976350	83978021	83978087	333,414,350	0,2,2	325,404,405	0,0,1	1228	149	1	1.0	1.0,0.962,0.955	1.0,1.0,0.98	-0.021
ENSMUSG00000071337	Tia1	6	+	86413803	86413906	86413803	86413900	86416302	86416401	2,3,0	28,34,21	0,0,0	26,38,25	155	149	1	1.0	0.064,0.078,0.0	0.0,0.0,0.0	0.047
ENSMUSG00000071337	Tia1	6	+	86424961	86425203	86424961	86425070	86425449	86425545	3,1,1	22,28,11	0,1,4	21,37,35	282	149	1	1.0	0.067,0.019,0.046	0.0,0.014,0.057	0.02
ENSMUSG00000029994	Anxa4	6	-	86754852	86754966	86754918	86754966	86753802	86753893	1965,2342,2292	0,3,3	2266,3139,3487	4,2,0	215	149	1	1.0	1.0,0.998,0.998	0.997,0.999,1.0	0.0
ENSMUSG00000029993	Nfu1	6	+	87020718	87020842	87020718	87020839	87023127	87023188	14,23,18	168,183,195	22,34,25	209,292,270	152	149	1	1.0	0.076,0.11,0.083	0.094,0.102,0.083	-0.003
ENSMUSG00000030047	Arhgap25	6	-	87466009	87466594	87466472	87466594	87465500	87465697	9,12,4	95,118,116	2,8,17	106,130,198	612	149	1	1.0	0.023,0.024,0.008	0.005,0.015,0.02	0.005
ENSMUSG00000030057	Cnbp	6	-	87845655	87845793	87845676	87845793	87845121	87845557	550,686,715	234,268,258	549,864,805	252,346,348	170	149	1	1.0	0.673,0.692,0.708	0.656,0.686,0.67	0.02
ENSMUSG00000030057	Cnbp	6	-	87845655	87845793	87845673	87845793	87845464	87845557	547,681,712	12,19,18	545,861,802	6,19,21	167	149	1	1.0	0.976,0.97,0.972	0.988,0.976,0.971	-0.006
ENSMUSG00000030057	Cnbp	6	-	87845673	87845793	87845676	87845793	87845464	87845557	15,24,21	234,268,258	10,22,24	252,346,348	152	149	1	1.0	0.059,0.081,0.074	0.037,0.059,0.063	0.018
ENSMUSG00000006215	Zbtb17	4	+	141464236	141464478	141464236	141464471	141464559	141464702	58,46,50	1,0,0	30,84,61	4,5,1	156	149	1	1.0	0.982,1.0,1.0	0.878,0.941,0.983	0.06
ENSMUSG00000079477	Rab7	6	-	88004992	88005211	88005153	88005211	88004170	88004299	2851,3409,3548	0,0,0	3339,4749,4970	0,2,0	310	149	1	1.0	1.0,1.0,1.0	1.0,0.999,1.0	0.0
ENSMUSG00000030083	Abtb1	6	-	88840837	88840900	88840872	88840900	88840709	88840765	24,64,58	5,6,0	42,39,34	5,3,6	184	149	0.768473193814	1.0	0.795,0.896,1.0	0.872,0.913,0.821	0.028
ENSMUSG00000030534	Vps33b	7	+	80279971	80280033	80279971	80280017	80282484	80282579	2,2,6	23,33,18	6,3,3	26,28,28	165	149	1	1.0	0.073,0.052,0.231	0.172,0.088,0.088	0.003
ENSMUSG00000030960	Eef1akmt2	7	-	132850590	132850709	132850594	132850709	132837099	132837207	6,10,12	19,28,26	8,14,19	39,33,44	153	149	1	1.0	0.235,0.258,0.31	0.167,0.292,0.296	0.016
ENSMUSG00000045100	Slc25a26	6	+	94507513	94507707	94507513	94507670	94510751	94510861	0,2,0	31,34,38	1,0,0	16,25,35	186	149	1	1.0	0.0,0.045,0.0	0.048,0.0,0.0	-0.001
ENSMUSG00000030061	Uba3	6	-	97205102	97205347	97205305	97205347	97203473	97203594	22,30,10	64,62,64	9,7,28	58,107,82	352	149	0.971398003181	1.0	0.127,0.17,0.062	0.062,0.027,0.126	0.048
ENSMUSG00000011257	Pabpc4	4	+	123288958	123289213	123288958	123289074	123290198	123290338	22,23,14	80,80,92	23,31,35	65,94,76	288	149	0.790152817699	1.0	0.125,0.129,0.073	0.155,0.146,0.192	-0.055
ENSMUSG00000011257	Pabpc4	4	+	123295201	123295321	123295201	123295273	123295749	123295836	69,53,87	8,8,23	65,84,78	9,11,5	197	149	0.648569514368	1.0	0.867,0.834,0.741	0.845,0.852,0.922	-0.059
ENSMUSG00000011257	Pabpc4	4	+	123295201	123295321	123295201	123295273	123295929	123296057	19,51,46	5,9,5	31,63,57	0,9,0	197	149	0.142303750398	1.0	0.742,0.811,0.874	1.0,0.841,1.0	-0.138
ENSMUSG00000030929	Eri2	7	-	119790233	119791228	119791100	119791228	119787733	119787834	2,6,5	0,0,0	10,12,10	0,2,2	1016	149	0.0811474579727	1.0	1.0,1.0,1.0	1.0,0.468,0.423	0.37
ENSMUSG00000035158	Mitf	6	+	97993126	97993354	97993126	97993186	97994380	97994464	246,273,271	9,9,9	278,357,412	16,15,12	317	149	1	1.0	0.928,0.934,0.934	0.891,0.918,0.942	0.015
ENSMUSG00000030615	Tmem126a	7	-	90452706	90452900	90452728	90452900	90450699	90450935	9,22,11	3,0,1	15,10,9	0,0,1	171	149	1	1.0	0.723,1.0,0.906	1.0,1.0,0.887	-0.086
ENSMUSG00000030615	Tmem126a	7	-	90452706	90452900	90452728	90452900	90451542	90451657	100,139,109	6,24,11	99,126,163	11,9,20	171	149	1	1.0	0.936,0.835,0.896	0.887,0.924,0.877	-0.007
ENSMUSG00000013736	Trnt1	6	+	106769165	106769256	106769165	106769191	106769829	106770003	20,19,24	5,8,6	14,36,30	9,13,22	214	149	0.218646090552	1.0	0.736,0.623,0.736	0.52,0.658,0.487	0.143
ENSMUSG00000030102	Itpr1	6	+	108388184	108388365	108388184	108388338	108389366	108389554	9,2,12	20,21,12	5,20,9	22,21,30	176	149	1	1.0	0.276,0.075,0.458	0.161,0.446,0.203	-0.0
ENSMUSG00000002342	Tmem161a	8	+	70178866	70179022	70178866	70179018	70180538	70180599	8,1,0	66,60,62	0,2,4	63,102,78	153	149	1	1.0	0.106,0.016,0.0	0.0,0.019,0.048	0.018
ENSMUSG00000002342	Tmem161a	8	+	70180705	70180868	70180705	70180849	70181148	70181323	1,14,0	0,1,1	6,3,1	0,0,7	168	149	1	1.0	1.0,0.925,0.0	1.0,1.0,0.112	-0.062
ENSMUSG00000002342	Tmem161a	8	+	70180705	70181049	70180705	70180849	70181148	70181323	66,68,85	0,1,1	65,73,87	0,0,7	349	149	1	1.0	1.0,0.967,0.973	1.0,1.0,0.841	0.033
ENSMUSG00000002342	Tmem161a	8	+	70180705	70181049	70180705	70180868	70181148	70181323	65,64,85	0,10,0	59,71,86	0,1,0	330	149	1	1.0	1.0,0.743,1.0	1.0,0.97,1.0	-0.076
ENSMUSG00000030269	Mtmr14	6	+	113255815	113255938	113255815	113255843	113256661	113256788	163,147,160	0,0,0	219,225,262	1,0,0	244	149	1	1.0	1.0,1.0,1.0	0.993,1.0,1.0	0.002
ENSMUSG00000030269	Mtmr14	6	+	113255815	113255921	113255815	113255843	113257022	113257096	142,112,121	0,0,0	163,183,223	10,8,12	227	149	0.54074570328	1.0	1.0,1.0,1.0	0.915,0.938,0.924	0.074
ENSMUSG00000030269	Mtmr14	6	+	113255815	113255938	113255815	113255843	113257022	113257096	381,394,386	0,0,0	479,553,626	10,8,12	244	149	1	1.0	1.0,1.0,1.0	0.967,0.977,0.97	0.029
ENSMUSG00000030269	Mtmr14	6	+	113255815	113255938	113255815	113255921	113257022	113257096	243,282,265	4,0,0	319,370,405	3,0,2	166	149	1	1.0	0.982,1.0,1.0	0.99,1.0,0.995	-0.001
ENSMUSG00000030269	Mtmr14	6	+	113255815	113255938	113255815	113255921	113260587	113260658	25,29,39	1,0,0	59,41,42	0,0,0	166	149	1	1.0	0.957,1.0,1.0	1.0,1.0,1.0	-0.014
ENSMUSG00000001632	Brpf1	6	+	113317547	113317694	113317547	113317676	113318411	113318721	68,56,69	54,38,44	58,94,92	31,53,85	167	149	1	1.0	0.529,0.568,0.583	0.625,0.613,0.491	-0.016
ENSMUSG00000001632	Brpf1	6	+	113317547	113317694	113317547	113317676	113319037	113319361	5,17,12	1,0,0	10,17,12	0,0,0	167	149	1	1.0	0.817,1.0,1.0	1.0,1.0,1.0	-0.061
ENSMUSG00000001632	Brpf1	6	+	113317547	113317694	113317547	113317676	113319040	113319361	5,16,10	1,0,1	8,15,13	0,2,2	167	149	1	1.0	0.817,1.0,0.899	1.0,0.87,0.853	-0.002
ENSMUSG00000001632	Brpf1	6	+	113321728	113322086	113321728	113321865	113322412	113322567	228,271,183	2,0,0	186,306,260	0,0,1	370	149	1	1.0	0.979,1.0,1.0	1.0,1.0,0.991	-0.004
ENSMUSG00000030271	Ogg1	6	+	113328364	113328612	113328364	113328479	113329228	113329408	31,26,49	0,2,0	39,29,51	3,0,1	282	149	1	1.0	1.0,0.873,1.0	0.873,1.0,0.964	0.012
ENSMUSG00000030271	Ogg1	6	+	113328364	113328612	113328364	113328479	113329335	113329408	16,15,27	0,1,0	19,13,30	0,0,0	282	149	1	1.0	1.0,0.888,1.0	1.0,1.0,1.0	-0.037
ENSMUSG00000056952	Tatdn2	6	+	113702100	113702721	113702100	113702538	113704033	113704906	322,377,429	0,6,9	302,471,484	1,0,15	332	149	1	1.0	1.0,0.966,0.955	0.993,1.0,0.935	-0.002
ENSMUSG00000030322	Mbd4	6	-	115848394	115849732	115848905	115849732	115845542	115845617	8,4,2	0,0,0	7,13,3	1,3,1	660	149	0.00534638996602	0.399062227854	1.0,1.0,1.0	0.612,0.495,0.404	0.496
ENSMUSG00000042129	Rassf4	6	-	116661842	116661936	116661854	116661936	116659524	116659600	1697,1758,1351	4,31,9	1582,1758,1882	9,20,18	161	149	1	1.0	0.997,0.981,0.993	0.994,0.988,0.99	-0.0
ENSMUSG00000030852	Tacc2	7	+	130734948	130735228	130734948	130735150	130739811	130739873	0,0,0	10,11,12	2,2,1	0,0,5	227	149	0.00397204402979	0.350403362454	0.0,0.0,0.0	1.0,1.0,0.116	-0.705
ENSMUSG00000030852	Tacc2	7	+	130734948	130735243	130734948	130735150	130739811	130739873	0,0,0	10,11,12	1,0,1	0,0,5	242	149	1	1.0	0.0,0.0,0.0	1.0,NA,0.11	-0.555
ENSMUSG00000042042	Csgalnact2	6	-	118124311	118126338	118126121	118126338	118120944	118121123	52,35,47	0,0,1	61,78,54	0,0,2	1959	149	1	1.0	1.0,1.0,0.781	1.0,1.0,0.673	0.036
ENSMUSG00000029173	Sepsecs	5	-	52665161	52665394	52665235	52665394	52664167	52664321	1,0,1	7,6,14	0,0,1	11,15,29	223	149	1	1.0	0.087,0.0,0.046	0.0,0.0,0.023	0.037
ENSMUSG00000029173	Sepsecs	5	-	52668898	52669053	52668965	52669053	52665987	52666106	11,14,9	1,0,0	19,11,38	3,1,1	216	149	1	1.0	0.884,1.0,1.0	0.814,0.884,0.963	0.074
ENSMUSG00000041890	Git2	5	-	114743730	114743880	114743775	114743880	114739032	114739281	69,87,75	6,7,5	70,88,130	4,5,9	194	149	1	1.0	0.898,0.905,0.92	0.931,0.931,0.917	-0.019
ENSMUSG00000007458	M6pr	6	+	122313258	122315166	122313258	122313425	122315303	122315434	2648,2920,2855	1,1,9	2827,3766,3913	1,3,1	1890	149	1	1.0	0.995,0.996,0.962	0.996,0.99,0.997	-0.01
ENSMUSG00000007458	M6pr	6	+	122313258	122315166	122313258	122313425	122316049	122316176	852,890,917	0,3,1	899,1086,1242	0,1,0	1890	149	1	1.0	1.0,0.959,0.986	1.0,0.988,1.0	-0.014
ENSMUSG00000026924	Sec16a	2	-	26415281	26415401	26415306	26415401	26414370	26414445	1,0,2	103,114,109	0,0,2	107,101,117	174	149	1	1.0	0.008,0.0,0.015	0.0,0.0,0.014	0.003
ENSMUSG00000079363	Gbp4	5	-	105136809	105137045	105136838	105137045	105135066	105135190	3,5,10	18,17,11	9,8,14	31,40,60	178	149	0.904279415459	1.0	0.122,0.198,0.432	0.196,0.143,0.163	0.083
ENSMUSG00000002963	Pnkp	7	+	44858162	44858749	44858162	44858209	44859722	44859802	199,220,212	8,0,0	106,223,299	0,0,0	689	149	1	1.0	0.843,1.0,1.0	1.0,1.0,1.0	-0.052
ENSMUSG00000004267	Eno2	6	-	124768097	124768337	124768237	124768337	124767700	124767796	0,0,1	18,32,19	4,0,2	19,28,13	289	149	1	1.0	0.0,0.0,0.026	0.098,0.0,0.073	-0.048
ENSMUSG00000004267	Eno2	6	-	124768186	124768337	124768237	124768337	124767700	124767796	0,0,0	18,32,19	3,0,2	19,28,13	200	149	1	1.0	0.0,0.0,0.0	0.105,0.0,0.103	-0.069
ENSMUSG00000023456	Tpi1	6	-	124812620	124812913	124812789	124812913	124812403	124812536	1225,1641,1618	0,0,1	876,1559,1762	0,0,0	318	149	1	1.0	1.0,1.0,0.999	1.0,1.0,1.0	-0.0
ENSMUSG00000030120	Mlf2	6	+	124932098	124932221	124932098	124932176	124932410	124932537	0,1,8	801,894,996	0,5,4	779,1114,1319	194	149	1	1.0	0.0,0.001,0.006	0.0,0.003,0.002	0.001
ENSMUSG00000038346	Zfp384	6	+	125024032	125024552	125024032	125024270	125024745	125025082	126,105,134	3,0,2	121,165,207	0,3,1	431	149	1	1.0	0.936,1.0,0.959	1.0,0.95,0.986	-0.014
ENSMUSG00000038346	Zfp384	6	+	125031670	125032612	125031670	125031853	125033239	125033318	36,23,51	37,49,42	69,53,69	62,72,86	908	149	1	1.0	0.138,0.072,0.166	0.154,0.108,0.116	-0.001
ENSMUSG00000038271	Iffo1	6	+	125151794	125152771	125151794	125151803	125153041	125153162	96,126,122	0,0,0	106,131,134	3,0,0	1117	149	1	1.0	1.0,1.0,1.0	0.825,1.0,1.0	0.058
ENSMUSG00000000131	Xpo6	7	-	126151223	126153279	126152825	126153279	126149233	126149360	90,108,51	83,83,89	143,128,122	69,109,126	1751	149	1	1.0	0.084,0.1,0.046	0.15,0.091,0.076	-0.029
ENSMUSG00000000131	Xpo6	7	-	126151223	126153279	126152825	126153279	126149503	126149537	98,110,54	0,5,3	143,133,133	3,9,4	1751	149	0.763396089697	1.0	1.0,0.652,0.605	0.802,0.557,0.739	0.053
ENSMUSG00000020407	Upp1	11	+	9131629	9131788	9131629	9131782	9133233	9133348	51,114,96	0,0,0	107,195,191	0,1,0	155	149	1	1.0	1.0,1.0,1.0	1.0,0.995,1.0	0.002
ENSMUSG00000034902	Pip5k1c	10	+	81305185	81305291	81305185	81305278	81305698	81305829	0,2,4	361,299,286	2,2,10	290,416,408	162	149	1	1.0	0.0,0.006,0.013	0.006,0.004,0.022	-0.004
ENSMUSG00000034902	Pip5k1c	10	+	81312501	81312586	81312501	81312580	81312907	81313069	302,313,357	0,2,0	324,401,441	0,0,6	155	149	1	1.0	1.0,0.993,1.0	1.0,1.0,0.986	0.002
ENSMUSG00000048668	Rhno1	6	-	128362367	128362868	128362838	128362868	128359105	128359354	47,59,44	1,5,2	26,44,51	5,3,4	620	149	0.380091536795	1.0	0.919,0.739,0.841	0.555,0.779,0.754	0.137
ENSMUSG00000028737	Aldh4a1	4	+	139633714	139633989	139633714	139633808	139634663	139634711	28,27,21	0,1,0	25,19,34	0,0,0	330	149	1	1.0	1.0,0.924,1.0	1.0,1.0,1.0	-0.025
ENSMUSG00000012848	Rps5	7	+	12922289	12922422	12922289	12922388	12922972	12923081	58,50,71	1400,1533,1443	80,103,109	1428,2251,2596	183	149	1	1.0	0.033,0.026,0.039	0.044,0.036,0.033	-0.005
ENSMUSG00000036438	Calm2	17	-	87435603	87435934	87435790	87435934	87435075	87435211	939,1212,1325	0,0,0	1111,1415,1574	0,0,1	336	149	1	1.0	1.0,1.0,1.0	1.0,1.0,0.999	0.0
ENSMUSG00000042349	Ikbke	1	-	131275706	131275847	131275778	131275847	131275149	131275279	957,1084,920	5,6,12	1004,1306,1405	11,6,13	221	149	1	1.0	0.992,0.992,0.981	0.984,0.993,0.986	0.001
ENSMUSG00000030213	Atf7ip	6	+	136563759	136563846	136563759	136563837	136565016	136565162	6,1,2	7,7,22	2,3,6	11,23,12	158	149	1	1.0	0.447,0.119,0.079	0.146,0.11,0.32	0.023
ENSMUSG00000032280	Tle3	9	+	61394607	61394712	61394607	61394682	61401852	61402057	43,47,53	51,52,56	38,67,85	45,108,84	179	149	1	1.0	0.412,0.429,0.441	0.413,0.341,0.457	0.024
ENSMUSG00000032280	Tle3	9	+	61394607	61394712	61394607	61394682	61401855	61402057	19,15,13	3,7,10	12,26,24	9,11,18	179	149	0.603424673762	1.0	0.841,0.641,0.52	0.526,0.663,0.526	0.096
ENSMUSG00000032280	Tle3	9	+	61394607	61394712	61394607	61394682	61407353	61407473	11,7,6	0,2,0	6,25,18	1,4,2	179	149	0.340391438592	1.0	1.0,0.744,1.0	0.833,0.839,0.882	0.063
ENSMUSG00000032280	Tle3	9	+	61409274	61409416	61409274	61409407	61409935	61410120	34,37,43	77,157,111	42,68,94	64,137,134	158	149	0.0384524006895	1.0	0.294,0.182,0.268	0.382,0.319,0.398	-0.118
ENSMUSG00000032280	Tle3	9	+	61409935	61410135	61409935	61410120	61411262	61411339	111,123,131	37,41,39	102,165,172	38,55,77	164	149	1	1.0	0.732,0.732,0.753	0.709,0.732,0.67	0.035
ENSMUSG00000032280	Tle3	9	+	61409935	61410134	61409935	61410120	61411262	61412514	9,7,10	37,41,39	10,15,4	38,55,77	163	149	1	1.0	0.182,0.135,0.19	0.194,0.2,0.045	0.023
ENSMUSG00000032280	Tle3	9	+	61411262	61412514	61411262	61411339	61412854	61413102	141,235,236	0,0,0	150,289,343	0,2,0	1324	149	1	1.0	1.0,1.0,1.0	1.0,0.942,1.0	0.019
ENSMUSG00000030219	Erp27	6	-	136922028	136922180	136922108	136922180	136921728	136921829	2,0,1	0,3,0	1,0,0	0,0,0	229	149	1	1.0	1.0,0.0,1.0	1.0,NA,NA	-0.333
ENSMUSG00000056234	Ncoa4	14	+	32172302	32172448	32172302	32172443	32172606	32172695	0,0,0	263,338,237	0,0,3	209,317,340	154	149	1	1.0	0.0,0.0,0.0	0.0,0.0,0.008	-0.003
ENSMUSG00000030243	Recql	6	-	142366624	142366805	142366666	142366805	142365515	142365607	1,0,1	12,25,13	0,0,0	17,37,48	191	149	1	1.0	0.061,0.0,0.057	0.0,0.0,0.0	0.039
ENSMUSG00000041540	Sox5	6	-	144154991	144155223	144155096	144155223	144116443	144116654	1,0,0	5,4,1	0,0,0	1,1,4	254	149	1	1.0	0.105,0.0,0.0	0.0,0.0,0.0	0.035
ENSMUSG00000030263	Lrmp	6	+	145137459	145138086	145137459	145137607	145138181	145138263	30,15,27	18,8,10	41,22,26	13,12,19	628	149	1	1.0	0.283,0.308,0.39	0.428,0.303,0.245	0.002
ENSMUSG00000028651	Ppie	4	-	123136800	123136898	123136871	123136898	123135595	123135677	2,5,6	103,131,118	4,4,5	99,158,129	220	149	1	1.0	0.013,0.025,0.033	0.027,0.017,0.026	0.0
ENSMUSG00000030304	Ergic2	6	-	148183045	148183208	148183088	148183208	148181887	148181970	148,170,155	1,0,0	133,190,240	0,0,1	192	149	1	1.0	0.991,1.0,1.0	1.0,1.0,0.995	-0.001
ENSMUSG00000020184	Mdm2	10	-	117709653	117709784	117709699	117709784	117705154	117705229	18,19,14	204,297,216	12,31,27	329,429,426	195	149	1	1.0	0.063,0.047,0.047	0.027,0.052,0.046	0.011
ENSMUSG00000025505	Tmem80	7	+	141332909	141333008	141332909	141332929	141333637	141333731	27,31,30	23,16,21	24,32,31	13,20,12	228	149	0.747843664585	1.0	0.434,0.559,0.483	0.547,0.511,0.628	-0.07
ENSMUSG00000112023	Lilr4b	10	+	51480675	51480758	51480675	51480753	51480905	51480941	937,779,839	1538,1687,1540	942,1158,1313	1774,2138,2403	154	149	1	1.0	0.371,0.309,0.345	0.339,0.344,0.346	-0.001
ENSMUSG00000112023	Lilr4b	10	+	51482868	51482927	51482868	51482904	51483761	51483878	290,265,255	1793,1190,2017	305,362,382	2207,2725,2944	172	149	1	1.0	0.123,0.162,0.099	0.107,0.103,0.101	0.024
ENSMUSG00000112023	Lilr4b	10	+	51482868	51482927	51482868	51482904	51484098	51484287	196,188,170	1,0,0	217,245,242	0,1,4	172	149	1	1.0	0.994,1.0,1.0	1.0,0.995,0.981	0.006
ENSMUSG00000112023	Lilr4b	10	+	51484516	51484617	51484516	51484569	51485215	51485780	78,73,64	139,171,183	60,109,103	140,190,200	197	149	1	1.0	0.298,0.244,0.209	0.245,0.303,0.28	-0.026
ENSMUSG00000112023	Lilr4b	10	+	51484516	51484617	51484516	51484569	51485712	51485780	101,79,77	2200,1416,1465	91,139,147	2968,2140,2971	197	149	1	1.0	0.034,0.04,0.038	0.023,0.047,0.036	0.002
ENSMUSG00000023805	Synj2	17	+	6007937	6008110	6007937	6008099	6009731	6009813	11,32,18	0,3,2	21,25,17	4,4,2	160	149	0.586137935733	1.0	1.0,0.909,0.893	0.83,0.853,0.888	0.077
ENSMUSG00000022801	Lrch3	16	+	32994947	32995011	32994947	32994996	32995805	32995913	0,0,1	37,32,34	0,1,2	54,42,94	164	149	1	1.0	0.0,0.0,0.026	0.0,0.021,0.019	-0.005
ENSMUSG00000022801	Lrch3	16	+	32994947	32995011	32994947	32994996	32997381	32997488	0,0,1	5,4,3	0,2,1	3,2,2	164	149	1	1.0	0.0,0.0,0.232	0.0,0.476,0.312	-0.185
ENSMUSG00000057894	Zfp329	7	-	12809696	12811666	12810805	12811666	12807911	12807973	11,21,12	0,0,0	22,18,27	1,0,2	1258	149	1	1.0	1.0,1.0,1.0	0.723,1.0,0.615	0.221
ENSMUSG00000085385	Snhg17	2	-	158359181	158360599	158360526	158360599	158357197	158357263	133,112,101	0,0,1	138,113,138	0,0,0	1494	149	1	1.0	1.0,1.0,0.91	1.0,1.0,1.0	-0.03
ENSMUSG00000085385	Snhg17	2	-	158360458	158360599	158360463	158360599	158359181	158359331	0,3,0	1,5,1	0,2,1	1,6,4	154	149	1	1.0	0.0,0.367,0.0	0.0,0.244,0.195	-0.024
ENSMUSG00000085385	Snhg17	2	-	158360458	158360599	158360526	158360599	158359181	158359331	9,12,6	0,0,0	9,8,10	2,1,5	217	149	0.00892546867449	0.548781089107	1.0,1.0,1.0	0.755,0.846,0.579	0.273
ENSMUSG00000085385	Snhg17	2	-	158360463	158360599	158360526	158360599	158359181	158359331	10,14,7	0,0,0	10,12,13	2,1,5	212	149	0.0280939107472	1.0	1.0,1.0,1.0	0.778,0.894,0.646	0.227
ENSMUSG00000085385	Snhg17	2	-	158360458	158360599	158360526	158360599	158359181	158359432	9,12,7	16,8,6	10,7,10	8,13,15	217	149	0.939039402155	1.0	0.279,0.507,0.445	0.462,0.27,0.314	0.062
ENSMUSG00000004500	Zfp324	7	+	12968794	12968968	12968794	12968921	12969363	12969480	0,2,0	2,12,6	0,0,0	10,7,2	196	149	1	1.0	0.0,0.112,0.0	0.0,0.0,0.0	0.037
ENSMUSG00000006024	Napa	7	+	16113349	16113560	16113349	16113405	16114120	16114225	304,400,355	0,0,0	325,384,503	0,0,2	304	149	1	1.0	1.0,1.0,1.0	1.0,1.0,0.992	0.003
ENSMUSG00000041420	Meis3	7	+	16178744	16179100	16178744	16178795	16182040	16182152	44,31,38	1,1,0	20,43,32	0,0,0	454	149	1	1.0	0.935,0.911,1.0	1.0,1.0,1.0	-0.051
ENSMUSG00000041420	Meis3	7	+	16185447	16185521	16185447	16185517	16186056	16186504	1,1,5	20,23,25	5,7,14	24,33,34	153	149	0.0602889594844	1.0	0.046,0.041,0.163	0.169,0.171,0.286	-0.125
ENSMUSG00000039117	Taf4	2	-	179931979	179932225	179932015	179932225	179929276	179929424	20,17,14	7,11,12	23,15,19	7,14,31	185	149	0.736546181011	1.0	0.697,0.555,0.484	0.726,0.463,0.33	0.072
ENSMUSG00000041375	Ccdc9	7	-	16284224	16284375	16284270	16284375	16282751	16282850	25,23,10	111,93,104	19,19,25	66,109,179	195	149	1	1.0	0.147,0.159,0.068	0.18,0.118,0.096	-0.007
ENSMUSG00000002983	Relb	7	-	19617703	19617919	19617761	19617919	19616345	19617403	4,15,4	15,28,8	3,4,5	15,21,28	207	149	0.18849290624	1.0	0.161,0.278,0.265	0.126,0.121,0.114	0.114
ENSMUSG00000002983	Relb	7	-	19617703	19617919	19617761	19617919	19616374	19616437	2,9,5	298,273,320	5,2,3	283,355,480	207	149	1	1.0	0.005,0.023,0.011	0.013,0.004,0.004	0.006
ENSMUSG00000042605	Atxn2	5	+	121797724	121797791	121797724	121797785	121802080	121802265	22,20,24	30,48,34	13,23,28	33,31,51	155	149	1	1.0	0.413,0.286,0.404	0.275,0.416,0.345	0.022
ENSMUSG00000014418	Hps5	7	-	46773119	46773269	46773157	46773269	46772471	46772543	60,78,54	3,3,9	60,81,74	2,4,3	187	149	1	1.0	0.941,0.954,0.827	0.96,0.942,0.952	-0.044
ENSMUSG00000014418	Hps5	7	-	46774813	46775951	46775764	46775951	46773119	46773269	97,99,93	0,1,0	83,111,112	0,1,0	1100	149	1	1.0	1.0,0.931,1.0	1.0,0.938,1.0	-0.002
ENSMUSG00000061904	Slc25a3	10	-	91122107	91122331	91122206	91122331	91119526	91119706	19,27,11	0,1,0	23,21,19	4,4,1	248	149	0.0451843431865	1.0	1.0,0.942,1.0	0.776,0.759,0.919	0.163
ENSMUSG00000058298	Mcm9	10	-	53547402	53547606	53547514	53547606	53541536	53541619	27,26,16	0,0,2	36,36,26	0,0,0	261	149	1	1.0	1.0,1.0,0.82	1.0,1.0,1.0	-0.06
ENSMUSG00000023088	Abcc1	16	+	14437645	14437737	14437645	14437733	14439986	14440059	0,0,0	423,483,384	0,0,1	404,454,475	153	149	1	1.0	0.0,0.0,0.0	0.0,0.0,0.002	-0.001
ENSMUSG00000003549	Ercc1	7	+	19355100	19355179	19355100	19355172	19355292	19355361	2,5,1	73,65,85	4,0,0	63,72,84	156	149	1	1.0	0.026,0.068,0.011	0.057,0.0,0.0	0.016
ENSMUSG00000061028	Clasrp	7	-	19584779	19584823	19584783	19584823	19584469	19584530	14,13,16	24,16,25	13,8,13	22,29,37	153	149	0.286397055282	1.0	0.362,0.442,0.384	0.365,0.212,0.255	0.119
ENSMUSG00000061028	Clasrp	7	-	19591089	19591238	19591105	19591238	19590238	19590335	53,59,54	3,9,5	34,60,56	7,7,1	165	149	1	1.0	0.941,0.855,0.907	0.814,0.886,0.981	0.007
ENSMUSG00000061028	Clasrp	7	-	19594404	19594552	19594472	19594552	19591992	19592077	1,1,2	43,52,78	1,0,2	53,61,40	217	149	1	1.0	0.016,0.013,0.017	0.013,0.0,0.033	0.0
ENSMUSG00000029022	Miip	4	-	147865654	147866014	147865865	147866014	147865188	147865270	84,78,89	5,3,3	78,102,121	0,1,0	360	149	0.573560576817	1.0	0.874,0.915,0.925	1.0,0.977,1.0	-0.088
ENSMUSG00000025354	Dnajc14	10	+	128805675	128805726	128805675	128805714	128806167	128807620	2,5,4	8,0,1	4,0,5	9,7,0	161	149	0.25408023034	1.0	0.188,1.0,0.787	0.291,0.0,1.0	0.228
ENSMUSG00000071253	Slc25a16	10	+	62932718	62932791	62932718	62932782	62937417	62937539	1,0,2	42,43,44	0,0,2	22,51,55	158	149	1	1.0	0.022,0.0,0.041	0.0,0.0,0.033	0.01
ENSMUSG00000046223	Plaur	7	+	24471898	24472272	24471898	24472054	24472572	24472707	51,47,46	1105,1411,1394	49,70,57	1390,2198,2262	367	149	1	1.0	0.018,0.013,0.013	0.014,0.013,0.01	0.002
ENSMUSG00000026958	Dpp7	2	-	25353152	25353217	25353153	25353217	25352685	25352756	260,225,259	0,1,0	318,350,408	0,1,1	150	149	1	1.0	1.0,0.996,1.0	1.0,0.997,0.998	0.0
ENSMUSG00000026958	Dpp7	2	-	25354892	25355721	25355557	25355721	25354740	25354822	272,297,308	1,0,0	351,407,396	0,0,1	814	149	1	1.0	0.98,1.0,1.0	1.0,1.0,0.986	-0.002
ENSMUSG00000026958	Dpp7	2	-	25355809	25355953	25355813	25355953	25355557	25355721	2,2,4	142,153,205	4,9,4	185,258,254	153	149	1	1.0	0.014,0.013,0.019	0.021,0.033,0.015	-0.008
ENSMUSG00000066892	Fbxl12	9	-	20642203	20644298	20644194	20644298	20642023	20642096	50,29,50	7,13,6	54,42,71	9,7,5	2140	149	0.542245536471	1.0	0.332,0.134,0.367	0.295,0.295,0.497	-0.085
ENSMUSG00000027207	Galk2	2	+	125866106	125866385	125866106	125866368	125878277	125878366	98,124,89	0,0,8	77,120,129	2,0,13	166	149	1	1.0	1.0,1.0,0.909	0.972,1.0,0.899	0.013
ENSMUSG00000029650	Slc46a3	5	-	147894480	147894815	147894708	147894815	147893832	147894045	4,4,5	3,0,2	12,7,14	0,0,0	377	149	0.0300689757133	1.0	0.345,1.0,0.497	1.0,1.0,1.0	-0.386
ENSMUSG00000040466	Blvrb	7	+	27459255	27459633	27459255	27459420	27462566	27462695	190,124,157	2,0,0	96,222,155	3,12,4	362	149	0.320891425142	1.0	0.975,1.0,1.0	0.929,0.884,0.941	0.074
ENSMUSG00000040466	Blvrb	7	+	27459562	27459652	27459562	27459633	27462566	27462695	3590,3711,3749	29,18,25	3471,4494,4227	13,17,22	168	149	1	1.0	0.991,0.995,0.993	0.996,0.996,0.994	-0.002
ENSMUSG00000049643	2310022A10Rik	7	+	27571563	27571748	27571563	27571701	27574590	27574740	0,7,4	26,33,36	7,11,1	45,43,45	196	149	1	1.0	0.0,0.139,0.078	0.106,0.163,0.017	-0.023
ENSMUSG00000037563	Rps16	7	+	28352176	28352410	28352176	28352273	28352493	28352696	3312,3688,4010	0,1,3	3552,5015,4928	0,2,0	286	149	1	1.0	1.0,0.999,0.999	1.0,0.999,1.0	-0.0
ENSMUSG00000053964	Lgals4	7	+	28840580	28840691	28840580	28840610	28840863	28840952	0,0,1	0,1,0	0,3,3	0,0,1	230	149	1	1.0	NA,0.0,1.0	NA,1.0,0.66	-0.33
ENSMUSG00000053565	Eif3k	7	-	28980318	28980542	28980443	28980542	28977869	28977990	4,9,6	678,839,772	11,7,17	709,955,1048	274	149	1	1.0	0.003,0.006,0.004	0.008,0.004,0.009	-0.003
ENSMUSG00000030589	Rasgrp4	7	+	29148986	29149146	29148986	29149131	29149798	29149835	4,2,2	2,3,3	0,0,9	0,2,0	164	149	1	1.0	0.645,0.377,0.377	NA,0.0,1.0	-0.034
ENSMUSG00000036845	Lin37	7	-	30557849	30557958	30557882	30557958	30557625	30557676	2,2,1	46,66,85	7,7,7	60,93,103	182	149	1	1.0	0.034,0.024,0.01	0.087,0.058,0.053	-0.043
ENSMUSG00000078765	U2af1l4	7	+	30564081	30564131	30564081	30564101	30564202	30564301	158,155,177	0,4,0	145,229,226	0,0,1	179	149	1	1.0	1.0,0.97,1.0	1.0,1.0,0.995	-0.008
ENSMUSG00000078765	U2af1l4	7	+	30564202	30564394	30564202	30564301	30564473	30564607	11,14,3	129,96,128	7,9,11	104,154,197	242	149	1	1.0	0.05,0.082,0.014	0.04,0.035,0.033	0.013
ENSMUSG00000109378	Gm49396	7	+	30564202	30564394	30564202	30564301	30565094	30566381	11,14,3	5,4,3	8,9,9	5,6,11	242	149	0.337624586364	1.0	0.575,0.683,0.381	0.496,0.48,0.335	0.109
ENSMUSG00000032596	Uba7	9	+	107975796	107976189	107975796	107975965	107976305	107976412	473,513,473	0,13,0	556,775,878	12,20,0	373	149	1	1.0	1.0,0.94,1.0	0.949,0.939,1.0	0.017
ENSMUSG00000032596	Uba7	9	+	107977328	107978022	107977328	107977475	107978208	107978316	769,901,775	0,0,0	1044,1340,1464	1,11,3	696	149	1	1.0	1.0,1.0,1.0	0.996,0.963,0.991	0.017
ENSMUSG00000032596	Uba7	9	+	107977328	107978022	107977328	107977475	107978464	107978545	405,458,369	0,0,0	545,611,695	0,0,1	696	149	1	1.0	1.0,1.0,1.0	1.0,1.0,0.993	0.002
ENSMUSG00000001248	Gramd1a	7	-	31135525	31135739	31135596	31135739	31134413	31134517	49,72,106	154,151,176	84,129,150	239,299,325	220	149	1	1.0	0.177,0.244,0.29	0.192,0.226,0.238	0.018
ENSMUSG00000001248	Gramd1a	7	-	31135525	31135739	31135707	31135739	31134413	31134517	192,256,291	3,17,10	314,414,472	12,13,18	331	149	1	1.0	0.966,0.871,0.929	0.922,0.935,0.922	-0.004
ENSMUSG00000001248	Gramd1a	7	-	31135596	31135739	31135707	31135739	31134413	31134517	297,335,361	3,17,10	469,584,647	12,13,18	260	149	1	1.0	0.983,0.919,0.954	0.957,0.963,0.954	-0.006
ENSMUSG00000066568	Lsm14a	7	-	34357433	34357496	34357441	34357496	34353813	34353847	187,218,284	0,0,0	258,324,334	0,2,0	157	149	1	1.0	1.0,1.0,1.0	1.0,0.994,1.0	0.002
ENSMUSG00000020549	Elac2	11	+	64992220	64992359	64992220	64992354	64992438	64992524	41,54,57	1,3,2	59,53,31	4,0,3	154	149	1	1.0	0.975,0.946,0.965	0.935,1.0,0.909	0.014
ENSMUSG00000008140	Emc10	7	-	44493177	44493299	44493189	44493299	44492553	44492658	2,0,0	192,294,290	0,1,0	218,327,430	161	149	1	1.0	0.01,0.0,0.0	0.0,0.003,0.0	0.002
ENSMUSG00000018167	Stard3	11	+	98375475	98375553	98375475	98375540	98375674	98375728	296,348,332	20,29,17	303,452,473	22,45,55	162	149	1	1.0	0.932,0.917,0.947	0.927,0.902,0.888	0.026
ENSMUSG00000004896	Rrnad1	3	-	87927562	87928048	87927923	87928048	87927054	87927117	34,61,49	1,2,2	55,49,48	0,1,3	510	149	0.846791286455	1.0	0.909,0.899,0.877	1.0,0.935,0.824	-0.025
ENSMUSG00000001524	Gtf2h4	17	-	35671225	35671357	35671229	35671357	35670865	35670962	15,24,27	0,0,0	22,27,59	0,2,0	153	149	1	1.0	1.0,1.0,1.0	1.0,0.929,1.0	0.024
ENSMUSG00000022534	Mefv	16	-	3715192	3716128	3715282	3716128	3713485	3713829	384,476,316	175,171,166	498,550,503	161,255,218	239	149	1	1.0	0.578,0.634,0.543	0.659,0.573,0.59	-0.022
ENSMUSG00000074165	Zfp788	7	+	41634679	41634899	41634679	41634710	41643332	41643432	6,3,0	0,1,1	0,2,0	2,0,4	338	149	0.00387616895463	0.350403362454	1.0,0.569,0.0	0.0,1.0,0.0	0.19
ENSMUSG00000060477	Irak2	6	+	113647638	113647821	113647638	113647703	113665702	113665846	546,593,443	5,10,3	687,863,963	15,5,11	267	149	1	1.0	0.984,0.971,0.988	0.962,0.99,0.98	0.004
ENSMUSG00000038520	Tbc1d17	7	-	44842185	44842300	44842202	44842300	44841982	44842099	6,11,5	40,53,63	8,7,6	29,53,66	166	149	1	1.0	0.119,0.157,0.067	0.198,0.106,0.075	-0.012
ENSMUSG00000038502	Ptov1	7	-	44864761	44865002	44864912	44865002	44864611	44864669	130,133,144	0,0,0	100,169,179	0,1,0	300	149	1	1.0	1.0,1.0,1.0	1.0,0.988,1.0	0.004
ENSMUSG00000011658	Fuz	7	+	44896546	44896720	44896546	44896668	44896914	44896999	1,0,1	6,21,18	2,1,5	20,23,20	201	149	1	1.0	0.11,0.0,0.04	0.069,0.031,0.156	-0.035
ENSMUSG00000109324	Prmt1	7	-	44981737	44981893	44981746	44981893	44981586	44981650	310,359,317	0,0,3	351,436,483	0,1,0	158	149	1	1.0	1.0,1.0,0.99	1.0,0.998,1.0	-0.003
ENSMUSG00000109324	Prmt1	7	-	44983770	44984133	44984079	44984133	44983485	44983587	7,12,9	34,15,16	6,15,11	11,34,37	458	149	1	1.0	0.063,0.207,0.155	0.151,0.126,0.088	0.02
ENSMUSG00000003421	Nosip	7	+	45074605	45074687	45074605	45074681	45076068	45076228	166,163,213	9,9,3	161,234,244	9,2,12	155	149	1	1.0	0.947,0.946,0.986	0.945,0.991,0.951	-0.003
ENSMUSG00000019539	Rcn3	7	-	45092095	45092221	45092104	45092221	45091440	45091688	19,26,21	0,3,1	13,12,25	5,4,5	158	149	0.0141831200242	0.719438763228	1.0,0.891,0.952	0.71,0.739,0.825	0.19
ENSMUSG00000003420	Fcgrt	7	-	45102401	45102671	45102413	45102671	45101909	45102185	4,9,10	53,63,62	6,18,16	36,85,91	161	149	1	1.0	0.065,0.117,0.13	0.134,0.164,0.14	-0.042
ENSMUSG00000007833	Aldh16a1	7	-	45149300	45149766	45149663	45149766	45148613	45148740	17,6,7	52,36,65	15,4,13	51,89,90	512	149	1	1.0	0.087,0.046,0.03	0.079,0.013,0.04	0.01
ENSMUSG00000025733	Rhot2	17	-	25839984	25840568	25840437	25840568	25839688	25839891	48,76,64	0,0,0	52,42,74	0,1,0	602	149	1	1.0	1.0,1.0,1.0	1.0,0.912,1.0	0.029
ENSMUSG00000025733	Rhot2	17	-	25840221	25840335	25840254	25840335	25839984	25840107	0,1,0	63,71,75	1,0,4	38,60,70	182	149	1	1.0	0.0,0.011,0.0	0.021,0.0,0.045	-0.018
ENSMUSG00000025733	Rhot2	17	-	25841756	25842091	25841989	25842091	25841558	25841667	72,50,57	0,0,4	53,83,76	0,0,0	382	149	1	1.0	1.0,1.0,0.848	1.0,1.0,1.0	-0.051
ENSMUSG00000063511	Snrnp70	7	-	45381824	45383184	45383124	45383184	45380716	45380818	669,586,693	3,1,0	723,763,913	0,2,1	1449	149	1	1.0	0.958,0.984,1.0	1.0,0.975,0.989	-0.007
ENSMUSG00000063511	Snrnp70	7	-	45387388	45387453	45387389	45387453	45387242	45387305	463,544,560	0,0,1	485,734,680	0,0,0	150	149	1	1.0	1.0,1.0,0.998	1.0,1.0,1.0	-0.001
ENSMUSG00000063511	Snrnp70	7	-	45392073	45392133	45392078	45392133	45387388	45387453	2,0,0	382,456,474	3,1,0	392,591,554	154	149	1	1.0	0.005,0.0,0.0	0.007,0.002,0.0	-0.001
ENSMUSG00000021948	Prkcd	14	-	30602658	30602827	30602736	30602827	30602313	30602414	127,135,150	1484,1745,1639	140,246,211	1680,2292,2460	227	149	1	1.0	0.053,0.048,0.057	0.052,0.066,0.053	-0.004
ENSMUSG00000003269	Cyth2	7	-	45810122	45810238	45810126	45810238	45808372	45808449	0,1,1	52,52,66	0,0,0	63,105,105	153	149	1	1.0	0.0,0.018,0.015	0.0,0.0,0.0	0.011
ENSMUSG00000002781	Tmem143	7	+	45897434	45897749	45897434	45897666	45899631	45899736	0,1,0	11,6,11	0,2,5	10,17,14	232	149	1	1.0	0.0,0.097,0.0	0.0,0.07,0.187	-0.053
ENSMUSG00000054770	Kctd18	1	-	57965328	57965540	57965350	57965540	57961900	57961995	4,3,7	2,1,1	2,4,0	4,4,2	171	149	0.00541228200599	0.399062227854	0.635,0.723,0.859	0.303,0.466,0.0	0.483
ENSMUSG00000054770	Kctd18	1	-	57965328	57965540	57965350	57965540	57963067	57963261	18,26,24	1,0,3	5,22,19	5,4,1	171	149	0.126141740649	1.0	0.94,1.0,0.875	0.466,0.827,0.943	0.193
ENSMUSG00000030505	Prmt3	7	+	49780308	49780391	49780308	49780343	49781120	49781170	33,34,54	0,5,7	32,51,38	2,4,0	197	149	1	1.0	1.0,0.837,0.854	0.924,0.906,1.0	-0.046
ENSMUSG00000033790	Tubgcp5	7	+	55800628	55800764	55800628	55800697	55804580	55804695	47,65,51	2,4,1	42,53,65	5,1,1	216	149	1	1.0	0.942,0.918,0.972	0.853,0.973,0.978	0.009
ENSMUSG00000039994	Timeless	10	+	128239833	128240053	128239833	128239997	128240137	128240291	0,0,0	8,7,19	0,0,2	7,40,18	205	149	1	1.0	0.0,0.0,0.0	0.0,0.0,0.075	-0.025
ENSMUSG00000028059	Arhgef2	3	+	88632275	88632339	88632275	88632333	88632912	88633042	217,232,204	53,56,53	164,274,293	59,74,82	155	149	1	1.0	0.797,0.799,0.787	0.728,0.781,0.775	0.033
ENSMUSG00000028059	Arhgef2	3	+	88632275	88632339	88632275	88632333	88633257	88633367	14,20,14	0,0,1	14,16,25	0,0,0	155	149	1	1.0	1.0,1.0,0.931	1.0,1.0,1.0	-0.023
ENSMUSG00000028059	Arhgef2	3	+	88632912	88633367	88632912	88633042	88633499	88633646	261,259,275	1,0,0	302,322,371	1,2,3	474	149	1	1.0	0.988,1.0,1.0	0.99,0.981,0.975	0.014
ENSMUSG00000024217	Snrpc	17	+	27840463	27840806	27840463	27840506	27842269	27842378	2,6,3	310,340,376	8,2,8	362,480,494	449	149	1	1.0	0.002,0.006,0.003	0.007,0.001,0.005	-0.001
ENSMUSG00000068328	Aup1	6	+	83054910	83055048	83054910	83055013	83055128	83055279	776,852,902	0,5,8	728,1116,1180	11,3,0	184	149	1	1.0	1.0,0.993,0.989	0.982,0.997,1.0	0.001
ENSMUSG00000053091	Lins1	7	+	66708638	66708743	66708638	66708728	66709293	66709435	1,0,0	6,3,9	1,0,1	0,6,4	164	149	1	1.0	0.132,0.0,0.0	1.0,0.0,0.185	-0.351
ENSMUSG00000030557	Mef2a	7	-	67349848	67349921	67349868	67349921	67316791	67316982	20,24,23	94,89,103	31,34,35	86,107,165	169	149	1	1.0	0.158,0.192,0.164	0.241,0.219,0.158	-0.035
ENSMUSG00000025377	Tepsin	11	-	120096564	120096674	120096580	120096674	120095803	120095871	11,3,13	30,28,45	5,16,6	29,36,34	165	149	1	1.0	0.249,0.088,0.207	0.135,0.286,0.137	-0.005
ENSMUSG00000028199	Cryz	3	+	154604891	154605115	154604891	154605015	154606378	154606531	0,0,0	3,8,7	0,0,3	1,6,2	249	149	1	1.0	0.0,0.0,0.0	0.0,0.0,0.473	-0.158
ENSMUSG00000022861	Dgkg	16	-	22575058	22575400	22575311	22575400	22572599	22572716	0,0,2	2,2,0	1,1,2	1,0,0	402	149	1.24781072451e-05	0.00843935986677	0.0,0.0,1.0	0.27,1.0,1.0	-0.423
ENSMUSG00000045482	Trrap	5	+	144839400	144839629	144839400	144839596	144840337	144840603	7,3,19	27,35,29	3,10,12	33,46,31	182	149	1	1.0	0.175,0.066,0.349	0.069,0.151,0.241	0.043
ENSMUSG00000026792	Lrsam1	2	-	32940235	32940340	32940240	32940340	32938796	32938884	0,2,1	16,7,33	0,1,2	16,26,18	154	149	1	1.0	0.0,0.217,0.028	0.0,0.036,0.097	0.037
ENSMUSG00000026792	Lrsam1	2	-	32960935	32961255	32961043	32961255	32959516	32959613	0,0,2	15,23,9	0,0,0	10,14,15	257	149	1	1.0	0.0,0.0,0.114	0.0,0.0,0.0	0.038
ENSMUSG00000026792	Lrsam1	2	-	32960935	32961255	32961043	32961255	32960246	32960371	0,2,1	0,1,0	0,0,0	2,0,0	257	149	1	1.0	NA,0.537,1.0	0.0,NA,NA	0.768
ENSMUSG00000041720	Pi4ka	16	-	17322987	17323070	17323036	17323070	17318482	17318553	66,85,79	1,0,1	79,90,165	1,1,0	198	149	1	1.0	0.98,1.0,0.983	0.983,0.985,1.0	-0.002
ENSMUSG00000052934	Fbxo31	8	-	121556119	121556351	121556241	121556351	121555205	121555359	1,1,0	6,26,12	2,8,2	5,14,16	271	149	1	1.0	0.084,0.021,0.0	0.18,0.239,0.064	-0.126
ENSMUSG00000030611	Mrps11	7	+	78783572	78783686	78783572	78783680	78788674	78788773	23,16,13	78,139,105	12,7,14	104,128,96	155	149	1	1.0	0.221,0.1,0.106	0.1,0.05,0.123	0.051
ENSMUSG00000020818	Mfsd11	11	+	116861522	116861695	116861522	116861667	116863905	116863946	2,12,4	128,171,185	0,0,8	102,184,180	177	149	1	1.0	0.013,0.056,0.018	0.0,0.0,0.036	0.017
ENSMUSG00000038930	Rccd1	7	-	80318858	80319341	80319245	80319341	80317452	80317482	14,15,23	0,0,0	8,25,13	0,2,0	536	149	1	1.0	1.0,1.0,1.0	1.0,0.777,1.0	0.074
ENSMUSG00000038943	Prc1	7	+	80311069	80311180	80311069	80311171	80312216	80312327	10,37,25	0,4,0	2,43,33	0,0,0	158	149	1	1.0	1.0,0.897,1.0	1.0,1.0,1.0	-0.034
ENSMUSG00000038943	Prc1	7	+	80313031	80313208	80313031	80313131	80313526	80313568	15,11,26	0,0,0	8,15,33	0,0,11	226	149	0.163590640378	1.0	1.0,1.0,1.0	1.0,1.0,0.664	0.112
ENSMUSG00000038943	Prc1	7	+	80313031	80313208	80313031	80313131	80313529	80313568	5,7,10	1,0,0	3,8,17	0,0,0	226	149	1	1.0	0.767,1.0,1.0	1.0,1.0,1.0	-0.078
ENSMUSG00000053158	Fes	7	-	80384190	80384287	80384239	80384287	80383833	80384017	163,201,171	0,0,2	174,189,258	0,1,2	198	149	1	1.0	1.0,1.0,0.985	1.0,0.993,0.99	0.001
ENSMUSG00000097277	2900076A07Rik	7	+	81523570	81523723	81523570	81523676	81528786	81528940	1,4,2	0,0,0	2,0,0	0,2,3	196	149	0.000113463749725	0.0328882783131	1.0,1.0,1.0	1.0,0.0,0.0	0.667
ENSMUSG00000045795	Whamm	7	+	81574545	81574719	81574545	81574702	81578150	81578301	43,51,41	3,3,2	82,119,94	10,18,6	166	149	0.727730012662	1.0	0.928,0.938,0.948	0.88,0.856,0.934	0.048
ENSMUSG00000045795	Whamm	7	+	81574545	81574719	81574545	81574702	81585101	81585271	11,16,2	1,2,0	10,33,25	0,0,5	166	149	1	1.0	0.908,0.878,1.0	1.0,1.0,0.818	-0.011
ENSMUSG00000013787	Ehmt2	17	+	34908173	34908313	34908173	34908278	34908403	34908558	3,0,0	253,286,326	6,5,2	229,339,336	184	149	1	1.0	0.01,0.0,0.0	0.021,0.012,0.005	-0.009
ENSMUSG00000043243	Fam129c	8	+	71604927	71605718	71604927	71605035	71606660	71606744	16,28,19	2,0,0	12,15,16	0,0,0	832	149	1	1.0	0.589,1.0,1.0	1.0,1.0,1.0	-0.137
ENSMUSG00000029267	Mtf2	5	+	108069161	108069523	108069161	108069363	108073306	108073454	17,13,22	6,7,5	14,14,16	3,4,19	309	149	0.778187095971	1.0	0.577,0.472,0.68	0.692,0.628,0.289	0.04
ENSMUSG00000029267	Mtf2	5	+	108069161	108069523	108069161	108069363	108080824	108081023	18,15,22	10,10,10	12,17,15	11,15,9	309	149	0.56865701622	1.0	0.465,0.42,0.515	0.345,0.353,0.446	0.085
ENSMUSG00000029267	Mtf2	5	+	108069161	108069523	108069161	108069363	108080921	108081023	18,13,22	0,0,1	12,14,15	0,0,0	309	149	1	1.0	1.0,1.0,0.914	1.0,1.0,1.0	-0.029
ENSMUSG00000029267	Mtf2	5	+	108081136	108081222	108081136	108081218	108086998	108087094	1,3,3	66,69,55	4,4,7	74,66,70	153	149	1	1.0	0.015,0.041,0.05	0.05,0.056,0.089	-0.03
ENSMUSG00000039318	Rab3gap2	1	+	185266900	185267074	185266900	185267014	185267172	185267279	34,90,51	21,15,17	70,63,77	11,15,30	209	149	1	1.0	0.536,0.811,0.681	0.819,0.75,0.647	-0.063
ENSMUSG00000030619	Eed	7	-	89956254	89956413	89956343	89956413	89955530	89955604	87,107,106	41,36,38	92,161,114	36,33,48	238	149	1	1.0	0.571,0.65,0.636	0.615,0.753,0.598	-0.036
ENSMUSG00000072501	Phf20l1	15	+	66629799	66630966	66629799	66629981	66632705	66632901	83,39,58	3,5,2	50,95,88	0,2,1	1134	149	0.00676543800186	0.453351595936	0.784,0.506,0.792	1.0,0.862,0.92	-0.233
ENSMUSG00000072501	Phf20l1	15	+	66630866	66631045	66630866	66630966	66632705	66632901	14,0,12	56,31,54	10,14,9	44,63,77	228	149	1	1.0	0.14,0.0,0.127	0.129,0.127,0.071	-0.02
ENSMUSG00000072501	Phf20l1	15	+	66630866	66631045	66630866	66630966	66636683	66637032	11,0,7	0,2,0	10,14,9	1,0,1	228	149	1	1.0	1.0,0.0,1.0	0.867,1.0,0.855	-0.241
ENSMUSG00000041328	Pcf11	7	-	92659404	92659888	92659797	92659888	92657307	92658866	29,21,12	29,27,30	33,41,43	45,26,44	542	149	0.820016982325	1.0	0.216,0.176,0.099	0.168,0.302,0.212	-0.064
ENSMUSG00000017288	Vps53	11	-	76163797	76163864	76163801	76163864	76138307	76138394	66,36,63	0,1,0	53,81,85	0,0,4	153	149	1	1.0	1.0,0.972,1.0	1.0,1.0,0.954	0.006
ENSMUSG00000070436	Serpinh1	7	-	99352881	99353114	99353052	99353114	99351823	99351867	5,10,4	4,12,22	8,16,12	7,11,15	320	149	0.226993569696	1.0	0.368,0.28,0.078	0.347,0.404,0.271	-0.099
ENSMUSG00000030649	Anapc15	7	+	101897732	101897817	101897732	101897787	101897941	101898071	35,55,73	1,1,2	78,79,83	2,1,6	179	149	1	1.0	0.967,0.979,0.968	0.97,0.985,0.92	0.013
ENSMUSG00000030990	Pgap2	7	+	102235661	102235872	102235661	102235759	102236093	102236346	46,47,42	17,9,15	58,70,88	10,24,11	262	149	0.615783418196	1.0	0.606,0.748,0.614	0.767,0.624,0.82	-0.081
ENSMUSG00000030990	Pgap2	7	+	102236447	102236554	102236447	102236542	102237121	102237230	278,291,322	198,188,225	258,412,432	188,311,305	161	149	1	1.0	0.565,0.589,0.57	0.559,0.551,0.567	0.016
ENSMUSG00000030990	Pgap2	7	+	102236447	102236554	102236447	102236542	102237400	102238560	32,54,48	0,0,0	27,62,54	0,2,3	161	149	1	1.0	1.0,1.0,1.0	1.0,0.966,0.943	0.03
ENSMUSG00000055491	Pprc1	19	+	46062401	46062503	46062401	46062494	46062611	46065480	31,42,22	5,0,14	44,46,42	0,25,13	158	149	1	1.0	0.854,1.0,0.597	1.0,0.634,0.753	0.021
ENSMUSG00000042289	Hsd3b7	7	+	127801074	127801363	127801074	127801246	127801460	127801616	27,40,28	138,146,170	17,33,25	114,162,142	266	149	1	1.0	0.099,0.133,0.084	0.077,0.102,0.09	0.016
ENSMUSG00000042289	Hsd3b7	7	+	127801833	127802113	127801833	127801942	127802235	127802398	126,118,121	0,0,1	114,125,144	0,0,0	320	149	1	1.0	1.0,1.0,0.983	1.0,1.0,1.0	-0.006
ENSMUSG00000042289	Hsd3b7	7	+	127802013	127802201	127802013	127802113	127802328	127802398	3,7,1	1,0,0	1,3,3	0,0,1	237	149	1	1.0	0.654,1.0,1.0	1.0,1.0,0.654	0.0
ENSMUSG00000055602	Tcp10b	17	+	13061845	13062060	13061845	13061972	13062288	13062440	2,0,0	2,6,2	0,0,0	2,4,1	237	149	1	1.0	0.386,0.0,0.0	0.0,0.0,0.0	0.129
ENSMUSG00000044465	Fam160a2	7	-	105381375	105381577	105381398	105381577	105381079	105381242	19,12,11	18,16,20	13,16,9	27,22,18	172	149	0.745279618859	1.0	0.478,0.394,0.323	0.294,0.387,0.302	0.071
ENSMUSG00000044465	Fam160a2	7	-	105383780	105384572	105384374	105384572	105381079	105381242	131,158,125	0,1,1	128,152,140	0,0,0	743	149	1	1.0	1.0,0.969,0.962	1.0,1.0,1.0	-0.023
ENSMUSG00000044465	Fam160a2	7	-	105383780	105384572	105384374	105384572	105381398	105381577	158,193,149	0,0,0	147,182,183	1,0,5	743	149	1	1.0	1.0,1.0,1.0	0.967,1.0,0.88	0.051
ENSMUSG00000044465	Fam160a2	7	-	105384945	105385151	105384987	105385151	105383780	105384572	15,37,35	9,5,13	19,28,17	8,6,14	191	149	0.821720473097	1.0	0.565,0.852,0.677	0.649,0.785,0.486	0.058
ENSMUSG00000030890	Ilk	7	+	105741373	105741539	105741373	105741483	105741786	105741908	12,22,10	2,0,0	18,16,28	0,1,0	205	149	1	1.0	0.813,1.0,1.0	1.0,0.921,1.0	-0.036
ENSMUSG00000030890	Ilk	7	+	105741373	105741707	105741373	105741483	105741786	105741908	200,242,263	2,0,0	230,278,351	0,1,0	373	149	1	1.0	0.976,1.0,1.0	1.0,0.991,1.0	-0.005
ENSMUSG00000030890	Ilk	7	+	105741373	105741707	105741373	105741539	105741786	105741908	188,220,253	0,0,0	212,262,326	0,0,3	317	149	1	1.0	1.0,1.0,1.0	1.0,1.0,0.981	0.006
ENSMUSG00000097075	Cdiptos	7	-	126974608	126974712	126974678	126974712	126974452	126974510	2,0,0	0,0,0	0,0,0	0,1,0	219	149	1	1.0	1.0,NA,NA	NA,0.0,NA	1.0
ENSMUSG00000004562	Arhgef40	14	+	51997612	51998039	51997612	51997847	51998143	51998230	1,0,0	3,5,7	0,0,0	9,3,11	341	149	1	1.0	0.127,0.0,0.0	0.0,0.0,0.0	0.042
ENSMUSG00000030330	Ing4	6	+	125047210	125047325	125047210	125047316	125047478	125047587	4,14,11	0,0,0	15,19,10	5,0,0	158	149	1	1.0	1.0,1.0,1.0	0.739,1.0,1.0	0.087
ENSMUSG00000030330	Ing4	6	+	125047210	125047325	125047210	125047316	125047481	125047587	53,49,44	26,31,19	41,60,76	28,29,29	158	149	1	1.0	0.658,0.598,0.686	0.58,0.661,0.712	-0.004
ENSMUSG00000008373	Prpf31	7	+	3630557	3630747	3630557	3630742	3630844	3630905	0,0,2	290,345,264	0,0,1	284,401,437	154	149	1	1.0	0.0,0.0,0.007	0.0,0.0,0.002	0.002
ENSMUSG00000046364	Rpl27a	7	+	109519584	109519993	109519584	109519648	109520467	109520642	4600,5660,6045	13,20,18	4721,7175,7532	15,16,24	494	149	1	1.0	0.991,0.988,0.99	0.99,0.993,0.99	-0.001
ENSMUSG00000066232	Ipo7	7	+	110048944	110049693	110048944	110049070	110050779	110050875	129,137,160	3,2,0	110,138,179	1,0,0	772	149	1	1.0	0.892,0.93,1.0	0.955,1.0,1.0	-0.044
ENSMUSG00000028580	Pum1	4	+	130765920	130766055	130765920	130766049	130768815	130768953	23,25,22	36,22,32	39,37,34	32,37,55	155	149	1	1.0	0.38,0.522,0.398	0.54,0.49,0.373	-0.034
ENSMUSG00000003033	Ap1m1	8	+	72253208	72253633	72253208	72253280	72255696	72255822	203,229,256	0,0,0	243,330,287	0,2,1	502	149	1	1.0	1.0,1.0,1.0	1.0,0.98,0.988	0.011
ENSMUSG00000030759	Far1	7	+	113513860	113514028	113513860	113513937	113525987	113526038	1,0,1	32,52,49	2,0,1	42,68,66	240	149	1	1.0	0.019,0.0,0.013	0.029,0.0,0.009	-0.002
ENSMUSG00000030980	Knop1	7	-	118852402	118853340	118852888	118853340	118848448	118848574	103,121,91	3,0,0	78,138,101	5,1,3	635	149	0.527703120979	1.0	0.89,1.0,1.0	0.785,0.97,0.888	0.082
ENSMUSG00000030980	Knop1	7	-	118852402	118853340	118852888	118853340	118850620	118850689	119,141,96	2,8,7	98,162,118	4,6,3	635	149	1	1.0	0.933,0.805,0.763	0.852,0.864,0.902	-0.039
ENSMUSG00000030924	Rexo5	7	+	119827302	119827379	119827302	119827376	119828091	119828206	1,0,1	3,0,4	0,0,0	2,3,2	152	149	1	1.0	0.246,NA,0.197	0.0,0.0,0.0	0.222
ENSMUSG00000032637	Atxn2l	7	-	126492757	126493001	126492811	126493001	126492443	126492608	40,26,37	26,43,33	22,24,42	23,35,55	203	149	0.853004731219	1.0	0.53,0.307,0.451	0.412,0.335,0.359	0.061
ENSMUSG00000032637	Atxn2l	7	-	126492757	126493001	126492811	126493001	126492448	126492485	34,22,31	18,5,15	20,22,35	18,12,8	203	149	1	1.0	0.581,0.764,0.603	0.449,0.574,0.763	0.054
ENSMUSG00000030714	Sgf29	7	+	126671537	126671667	126671537	126671660	126671733	126671880	40,45,59	1,0,1	41,52,47	1,0,0	156	149	1	1.0	0.974,1.0,0.983	0.975,1.0,1.0	-0.006
ENSMUSG00000030822	Prr14	7	+	127473594	127473986	127473594	127473716	127474378	127474422	170,131,194	0,0,0	151,247,229	4,0,0	419	149	1	1.0	1.0,1.0,1.0	0.931,1.0,1.0	0.023
ENSMUSG00000042423	Fbrs	7	+	127486859	127486898	127486859	127486889	127487264	127487336	0,3,0	214,231,275	2,3,3	275,302,402	158	149	1	1.0	0.0,0.012,0.0	0.007,0.009,0.007	-0.004
ENSMUSG00000030811	Fbxl19	7	+	127750864	127751026	127750864	127750897	127752009	127752521	63,96,91	11,0,16	66,67,101	12,16,13	278	149	0.415846547788	1.0	0.754,1.0,0.753	0.747,0.692,0.806	0.087
ENSMUSG00000030811	Fbxl19	7	+	127750864	127751028	127750864	127750897	127752009	127752521	24,43,33	11,0,16	24,27,48	12,16,13	280	149	0.316250084074	1.0	0.537,1.0,0.523	0.516,0.473,0.663	0.136
ENSMUSG00000030846	Tial1	7	-	128446730	128447107	128447038	128447107	128446194	128446270	37,15,44	2,0,0	23,29,43	0,0,0	457	149	1	1.0	0.858,1.0,1.0	1.0,1.0,1.0	-0.047
ENSMUSG00000029060	Mib2	4	-	155658893	155659265	155659122	155659265	155657854	155657959	35,65,74	1,10,3	50,73,62	4,5,12	378	149	0.808812785239	1.0	0.932,0.719,0.907	0.831,0.852,0.671	0.068
ENSMUSG00000030965	Abraxas2	7	+	132864962	132865053	132864962	132864983	132869032	132869069	118,159,140	7,0,1	147,162,150	3,1,7	219	149	1	1.0	0.92,1.0,0.99	0.971,0.991,0.936	0.004
ENSMUSG00000020232	Hmg20b	10	-	81350011	81350189	81350133	81350189	81349379	81349488	14,7,12	185,157,141	15,18,17	110,181,188	271	149	1	1.0	0.04,0.024,0.045	0.07,0.052,0.047	-0.02
ENSMUSG00000031381	Piga	X	+	164422583	164423363	164422583	164422986	164427931	164428064	3,11,11	0,0,0	8,25,21	0,1,0	526	149	1	1.0	1.0,1.0,1.0	1.0,0.876,1.0	0.041
ENSMUSG00000031381	Piga	X	+	164422583	164423672	164422583	164422986	164427931	164428064	9,14,11	0,0,0	8,21,21	0,1,0	835	149	1	1.0	1.0,1.0,1.0	1.0,0.789,1.0	0.07
ENSMUSG00000031381	Piga	X	+	164422583	164423672	164422583	164423363	164427931	164428064	6,7,3	0,4,3	1,0,1	1,4,1	458	149	0.00124555646814	0.149472345674	1.0,0.363,0.245	0.245,0.0,0.245	0.373
ENSMUSG00000022710	Usp7	16	-	8711993	8712192	8712132	8712192	8710038	8710177	141,181,168	0,0,0	171,226,205	3,2,2	288	149	1	1.0	1.0,1.0,1.0	0.967,0.983,0.981	0.023
ENSMUSG00000019845	Tube1	10	+	39144374	39144572	39144374	39144562	39144755	39144931	0,1,0	2,0,9	0,0,0	0,1,0	159	149	1	1.0	0.0,1.0,0.0	NA,0.0,NA	0.333
ENSMUSG00000004996	Mri1	8	-	84254175	84254352	84254184	84254352	84253862	84254087	31,57,32	1,0,0	36,42,29	0,0,0	158	149	1	1.0	0.967,1.0,1.0	1.0,1.0,1.0	-0.011
ENSMUSG00000004996	Mri1	8	-	84256243	84256419	84256307	84256419	84254175	84254352	60,73,36	0,0,0	43,51,30	1,0,0	213	149	1	1.0	1.0,1.0,1.0	0.968,1.0,1.0	0.011
ENSMUSG00000019082	Slc25a22	7	-	141432613	141432753	141432662	141432753	141432020	141432139	2,2,11	249,265,251	12,12,8	339,490,501	198	149	1	1.0	0.006,0.006,0.032	0.026,0.018,0.012	-0.004
ENSMUSG00000019082	Slc25a22	7	-	141433575	141433636	141433592	141433636	141432662	141432753	18,21,20	0,1,0	35,59,50	0,6,1	166	149	1	1.0	1.0,0.95,1.0	1.0,0.898,0.978	0.025
ENSMUSG00000019082	Slc25a22	7	-	141433580	141433636	141433592	141433636	141432662	141432753	247,240,274	0,1,0	298,465,492	0,6,1	161	149	1	1.0	1.0,0.996,1.0	1.0,0.986,0.998	0.004
ENSMUSG00000025507	Pidd1	7	-	141440002	141440366	141440230	141440366	141439791	141439915	2,3,13	0,0,0	7,11,8	1,0,0	377	149	1	1.0	1.0,1.0,1.0	0.735,1.0,1.0	0.088
ENSMUSG00000025147	Mob2	7	-	142016344	142016505	142016393	142016505	142016078	142016172	112,102,128	1,0,0	109,108,125	1,4,7	198	149	1	1.0	0.988,1.0,1.0	0.988,0.953,0.931	0.039
ENSMUSG00000048677	Tpcn2	7	-	145260026	145260138	145260088	145260138	145258514	145258614	7,5,2	82,114,122	5,3,4	86,173,176	211	149	1	1.0	0.057,0.03,0.011	0.039,0.012,0.016	0.01
ENSMUSG00000029478	Ncor2	5	-	125019818	125020046	125019959	125020046	125018810	125018990	20,35,31	80,104,85	26,21,34	55,89,74	290	149	1	1.0	0.114,0.147,0.158	0.195,0.108,0.191	-0.025
ENSMUSG00000029478	Ncor2	5	-	125028611	125028798	125028620	125028798	125026801	125027217	27,30,44	40,64,45	28,30,30	37,61,66	158	149	0.964678648397	1.0	0.389,0.307,0.48	0.416,0.317,0.3	0.048
ENSMUSG00000019817	Plagl1	10	+	13090831	13091024	13090831	13091020	13091774	13091812	0,0,0	0,0,2	0,5,1	0,0,0	153	149	1	1.0	NA,NA,0.0	NA,1.0,1.0	-1.0
ENSMUSG00000019817	Plagl1	10	+	13090831	13091024	13090831	13091020	13105854	13105893	0,0,7	0,1,0	1,2,7	0,0,0	153	149	1	1.0	NA,0.0,1.0	1.0,1.0,1.0	-0.5
ENSMUSG00000019854	Reps1	10	+	18093778	18093903	18093778	18093840	18094409	18094572	185,183,142	8,5,16	160,270,258	2,7,21	212	149	1	1.0	0.942,0.963,0.862	0.983,0.964,0.896	-0.025
ENSMUSG00000020009	Ifngr1	10	+	19597415	19597530	19597415	19597516	19599038	19599137	46,42,47	3,1,1	34,48,69	0,1,3	163	149	1	1.0	0.933,0.975,0.977	1.0,0.978,0.955	-0.016
ENSMUSG00000020009	Ifngr1	10	+	19597415	19597530	19597415	19597516	19601319	19601483	331,325,359	8,7,4	248,343,377	14,8,15	163	149	1	1.0	0.974,0.977,0.988	0.942,0.975,0.958	0.021
ENSMUSG00000029020	Mfn2	4	-	147904449	147904698	147904657	147904698	147903354	147903497	7,0,0	31,36,23	0,5,0	34,28,45	357	149	1	1.0	0.086,0.0,0.0	0.0,0.069,0.0	0.006
ENSMUSG00000040690	Col16a1	4	+	130081434	130081521	130081434	130081479	130083121	130083175	0,0,2	8,9,6	0,0,0	15,2,8	191	149	1	1.0	0.0,0.0,0.206	0.0,0.0,0.0	0.069
ENSMUSG00000032536	Trak1	9	+	121460358	121460715	121460358	121460577	121468984	121469087	57,50,31	1,21,13	28,45,50	8,14,24	287	149	0.411019497083	1.0	0.967,0.553,0.553	0.645,0.625,0.52	0.094
ENSMUSG00000006010	Odr4	1	-	150374778	150374885	150374794	150374885	150372028	150372199	0,0,0	50,31,50	1,0,0	47,62,24	165	149	1	1.0	0.0,0.0,0.0	0.019,0.0,0.0	-0.006
ENSMUSG00000041346	Wrap53	11	-	69563303	69563436	69563319	69563436	69562648	69562857	15,18,22	0,0,0	20,19,28	0,2,0	165	149	1	1.0	1.0,1.0,1.0	1.0,0.896,1.0	0.035
ENSMUSG00000019802	Sec63	10	+	42796205	42798855	42796205	42797733	42801632	42801727	170,159,180	0,0,2	176,204,168	0,0,2	1271	149	1	1.0	1.0,1.0,0.913	1.0,1.0,0.908	0.002
ENSMUSG00000040774	Cept1	3	-	106539189	106539603	106539442	106539603	106533354	106533502	1245,1376,1389	8,29,9	1409,2016,2165	9,25,27	402	149	1	1.0	0.983,0.946,0.983	0.983,0.968,0.967	-0.002
ENSMUSG00000005204	Senp3	11	-	69678136	69678284	69678226	69678284	69677972	69678020	283,309,332	6,5,12	282,394,384	3,14,9	239	149	1	1.0	0.967,0.975,0.945	0.983,0.946,0.964	-0.002
ENSMUSG00000112148	Lilrb4a	10	+	51490962	51491056	51490962	51491051	51491196	51491232	729,1009,897	3743,4514,4099	859,1123,1130	4256,5590,6042	154	149	1	1.0	0.159,0.178,0.175	0.163,0.163,0.153	0.011
ENSMUSG00000112148	Lilrb4a	10	+	51493169	51494178	51493169	51493205	51494721	51494845	5687,5677,5415	0,0,5	5791,6811,7285	0,0,0	1122	149	1	1.0	1.0,1.0,0.993	1.0,1.0,1.0	-0.002
ENSMUSG00000112148	Lilrb4a	10	+	51491433	51492163	51491433	51491718	51494792	51494845	6856,7199,7326	0,0,0	7966,9432,10935	7,7,10	594	149	1	1.0	1.0,1.0,1.0	0.997,0.997,0.996	0.003
ENSMUSG00000112148	Lilrb4a	10	+	51493169	51494178	51493169	51493205	51494792	51494845	10117,10259,10515	28,61,44	10868,13328,14518	33,72,53	1122	149	1	1.0	0.98,0.957,0.969	0.978,0.961,0.973	-0.002
ENSMUSG00000112148	Lilrb4a	10	+	51491433	51492163	51491433	51491718	51495993	51496059	6856,7202,7327	0,0,0	7966,9435,10924	0,0,4	594	149	1	1.0	1.0,1.0,1.0	1.0,1.0,0.999	0.0
ENSMUSG00000112148	Lilrb4a	10	+	51493169	51494178	51493169	51493205	51495993	51496059	5717,5669,5470	4,29,0	5768,6884,7343	14,46,14	1122	149	1	1.0	0.995,0.963,1.0	0.982,0.952,0.986	0.013
ENSMUSG00000019861	Gopc	10	-	52358748	52358937	52358772	52358937	52354571	52354747	0,0,0	63,50,55	2,0,0	48,91,80	173	149	1	1.0	0.0,0.0,0.0	0.035,0.0,0.0	-0.012
ENSMUSG00000041763	Tpp2	1	+	43954576	43956299	43954576	43954740	43956470	43957001	17,10,11	148,204,126	20,13,17	144,225,209	1708	149	1	1.0	0.01,0.004,0.008	0.012,0.005,0.007	-0.001
ENSMUSG00000019877	Serinc1	10	-	57525324	57525494	57525365	57525494	57524319	57524399	763,967,868	0,0,0	943,1310,1181	0,1,0	190	149	1	1.0	1.0,1.0,1.0	1.0,0.999,1.0	0.0
ENSMUSG00000001151	Pcnt	10	-	76380162	76380439	76380216	76380439	76379904	76380055	0,0,0	16,25,9	2,2,3	13,25,14	203	149	0.603564836395	1.0	0.0,0.0,0.0	0.101,0.055,0.136	-0.097
ENSMUSG00000011114	Tbrg1	9	-	37652614	37653169	37653032	37653169	37651289	37651387	467,538,610	8,2,6	600,767,914	1,0,3	567	149	1	1.0	0.939,0.986,0.964	0.994,1.0,0.988	-0.031
ENSMUSG00000020079	Supv3l1	10	-	62443378	62443563	62443394	62443563	62441134	62441246	0,0,2	34,21,17	3,5,4	30,21,38	165	149	0.301272143075	1.0	0.0,0.0,0.096	0.083,0.177,0.087	-0.084
ENSMUSG00000020069	Hnrnph3	10	-	63018040	63018225	63018085	63018225	63017523	63017610	41,40,45	26,27,23	44,48,50	18,19,33	194	149	0.970376650351	1.0	0.548,0.532,0.6	0.652,0.66,0.538	-0.057
ENSMUSG00000063882	Uqcrh	4	-	116070667	116070757	116070736	116070757	116069862	116069919	7,7,0	2,1,4	1,6,7	4,9,6	218	149	0.517502391141	1.0	0.705,0.827,0.0	0.146,0.313,0.444	0.21
ENSMUSG00000063882	Uqcrh	4	-	116070667	116070757	116070736	116070757	116069862	116070024	12,16,3	851,937,1134	1,16,12	907,1257,1231	218	149	1	1.0	0.01,0.012,0.002	0.001,0.009,0.007	0.002
ENSMUSG00000026942	Traf2	2	-	25538844	25539084	25538865	25539084	25530286	25530448	10,0,2	4,2,2	5,6,14	3,7,3	170	149	0.490887570654	1.0	0.687,0.0,0.467	0.594,0.429,0.804	-0.224
ENSMUSG00000026942	Traf2	2	-	25538844	25539084	25538865	25539084	25536675	25536774	9,0,2	2,3,2	2,10,9	4,1,4	170	149	0.415233032446	1.0	0.798,0.0,0.467	0.305,0.898,0.664	-0.201
ENSMUSG00000026942	Traf2	2	-	25538844	25539084	25538865	25539084	25537070	25537149	15,18,24	127,123,104	29,35,32	103,139,126	170	149	0.592477222841	1.0	0.094,0.114,0.168	0.198,0.181,0.182	-0.062
ENSMUSG00000020260	Pofut2	10	+	77265835	77266032	77265835	77265961	77266912	77267093	11,8,9	184,205,216	3,17,14	202,253,261	220	149	1	1.0	0.039,0.026,0.027	0.01,0.044,0.035	0.001
ENSMUSG00000020530	Ggnbp2	11	-	84841414	84841624	84841420	84841624	84840260	84840435	111,135,122	66,88,88	123,163,163	75,107,104	155	149	1	1.0	0.618,0.596,0.571	0.612,0.594,0.601	-0.007
ENSMUSG00000020265	Sumo3	10	+	77606224	77606350	77606224	77606341	77609811	77609940	4,1,0	227,204,202	8,0,0	178,248,273	158	149	1	1.0	0.016,0.005,0.0	0.041,0.0,0.0	-0.007
ENSMUSG00000004667	Polr2e	10	-	80036509	80036598	80036526	80036598	80035948	80036301	0,0,0	165,191,180	1,0,3	182,234,229	166	149	1	1.0	0.0,0.0,0.0	0.005,0.0,0.012	-0.006
ENSMUSG00000035478	Mbd3	10	-	80399121	80399550	80399217	80399550	80395435	80395595	108,118,119	256,289,298	70,155,149	201,269,375	245	149	1	1.0	0.204,0.199,0.195	0.175,0.259,0.195	-0.01
ENSMUSG00000113949	Scamp4	10	+	80609329	80609458	80609329	80609424	80609640	80609797	128,137,155	2,3,4	159,192,192	0,3,9	183	149	1	1.0	0.981,0.974,0.969	1.0,0.981,0.946	-0.001
ENSMUSG00000054708	Ankrd24	10	+	81634864	81634995	81634864	81634985	81635069	81635158	1,2,0	0,0,0	1,2,6	0,2,0	159	149	1	1.0	1.0,1.0,NA	1.0,0.484,1.0	0.172
ENSMUSG00000052446	Zfp961	8	+	71965793	71965920	71965793	71965916	71966099	71966160	1,3,1	1,1,1	1,0,2	0,0,0	153	149	1	1.0	0.493,0.745,0.493	1.0,NA,1.0	-0.423
ENSMUSG00000074802	Gas2l3	10	-	89434289	89434361	89434292	89434361	89433764	89433812	19,17,27	16,31,20	20,17,26	32,15,27	152	149	1	1.0	0.538,0.35,0.57	0.38,0.526,0.486	0.022
ENSMUSG00000019951	Uhrf1bp1l	10	+	89809627	89809778	89809627	89809763	89811486	89811740	52,58,40	5,4,0	35,58,80	0,3,0	164	149	1	1.0	0.904,0.929,1.0	1.0,0.946,1.0	-0.038
ENSMUSG00000026812	Tsc1	2	+	28671765	28671923	28671765	28671881	28672392	28672504	1,1,2	13,15,11	0,2,1	10,15,12	191	149	1	1.0	0.057,0.049,0.124	0.0,0.094,0.061	0.025
ENSMUSG00000074781	Ube2n	10	+	95541204	95541451	95541204	95541378	95541637	95541778	731,820,851	4,1,5	754,1085,1245	4,2,14	222	149	1	1.0	0.992,0.998,0.991	0.992,0.997,0.984	0.003
ENSMUSG00000056536	Pign	1	-	105658886	105659006	105658915	105659006	105657601	105657850	27,39,31	2,0,0	37,41,38	0,1,0	178	149	1	1.0	0.919,1.0,1.0	1.0,0.972,1.0	-0.018
ENSMUSG00000017307	Acot8	2	-	164794984	164795179	164795081	164795179	164792767	164793010	112,132,121	3,2,1	124,150,130	0,3,1	246	149	1	1.0	0.958,0.976,0.987	1.0,0.968,0.987	-0.011
ENSMUSG00000032712	Resf1	6	+	149310321	149310377	149310321	149310359	149317634	149317708	15,5,11	0,0,7	7,20,33	8,0,18	167	149	0.325941658228	1.0	1.0,1.0,0.584	0.438,1.0,0.621	0.175
ENSMUSG00000032712	Resf1	6	+	149310321	149310377	149310321	149310359	149325404	149329784	12,27,2	1,4,1	31,15,21	0,3,0	167	149	0.675795170712	1.0	0.915,0.858,0.641	1.0,0.817,1.0	-0.134
ENSMUSG00000047090	Tmem198b	10	-	128801935	128802517	128802404	128802517	128801350	128801511	78,105,97	0,3,5	50,77,124	0,3,0	618	149	0.878222724362	1.0	1.0,0.894,0.824	1.0,0.861,1.0	-0.048
ENSMUSG00000040123	Zmym5	14	-	56797667	56797830	56797684	56797830	56796603	56796810	27,25,16	5,0,0	25,38,43	0,0,2	166	149	1	1.0	0.829,1.0,1.0	1.0,1.0,0.951	-0.041
ENSMUSG00000003184	Irf3	7	+	45000371	45001022	45000371	45000546	45001672	45001788	443,479,509	1,0,0	471,642,719	1,0,4	625	149	1	1.0	0.991,1.0,1.0	0.991,1.0,0.977	0.008
ENSMUSG00000035798	Zdhhc17	10	-	110949620	110950683	110950560	110950683	110948190	110948284	20,40,36	0,0,0	64,60,55	0,1,0	1089	149	1	1.0	1.0,1.0,1.0	1.0,0.891,1.0	0.036
ENSMUSG00000069520	Tmem19	10	-	115361808	115361959	115361906	115361959	115347645	115347783	31,45,51	1,1,0	24,33,47	0,0,0	247	149	1	1.0	0.949,0.964,1.0	1.0,1.0,1.0	-0.029
ENSMUSG00000069520	Tmem19	10	-	115361808	115361959	115361906	115361959	115359653	115359767	77,127,100	6,10,13	68,99,118	11,10,11	247	149	1	1.0	0.886,0.885,0.823	0.789,0.857,0.866	0.027
ENSMUSG00000034667	Xpot	10	-	121611475	121611712	121611673	121611712	121609696	121609735	175,202,198	1,0,0	139,210,218	0,0,0	347	149	1	1.0	0.987,1.0,1.0	1.0,1.0,1.0	-0.004
ENSMUSG00000040345	Arhgap9	10	+	127328877	127329015	127328877	127328983	127329498	127329943	18,9,29	154,180,180	16,31,33	139,182,213	181	149	1	1.0	0.088,0.04,0.117	0.087,0.123,0.113	-0.026
ENSMUSG00000074151	Nlrc5	8	+	94484069	94484156	94484069	94484132	94484537	94484621	13,13,6	136,135,135	25,28,29	137,237,258	173	149	1	1.0	0.076,0.077,0.037	0.136,0.092,0.088	-0.042
ENSMUSG00000038429	Usp5	6	-	124818474	124818666	124818543	124818666	124817887	124818031	9,14,27	136,208,189	27,25,33	216,245,247	218	149	1	1.0	0.043,0.044,0.089	0.079,0.065,0.084	-0.017
ENSMUSG00000031858	Mau2	8	-	70023606	70023697	70023610	70023697	70022619	70022669	1,1,3	41,36,20	4,10,0	21,42,44	153	149	0.647940295196	1.0	0.023,0.026,0.127	0.156,0.188,0.0	-0.056
ENSMUSG00000031858	Mau2	8	-	70023606	70023697	70023613	70023697	70022619	70022669	1,1,6	22,32,28	4,13,2	32,29,35	156	149	0.530958463645	1.0	0.042,0.029,0.17	0.107,0.3,0.052	-0.073
ENSMUSG00000031858	Mau2	8	-	70023610	70023697	70023613	70023697	70022619	70022669	41,36,23	22,32,28	21,45,46	32,29,35	152	149	1	1.0	0.646,0.524,0.446	0.391,0.603,0.563	0.02
ENSMUSG00000019470	Xab2	8	-	3618858	3619093	3618944	3619093	3618542	3618666	0,3,2	67,96,99	0,5,6	63,107,123	235	149	1	1.0	0.0,0.019,0.013	0.0,0.029,0.03	-0.009
ENSMUSG00000003808	Farsa	8	+	84860905	84861043	84860905	84860957	84861126	84861225	419,451,418	0,2,13	440,538,575	5,11,5	235	149	1	1.0	1.0,0.993,0.953	0.982,0.969,0.986	0.003
[truncated: 30 more rows]
