# Supplementary material for: Pharmacological targeting of BMAL1 modulates circadian and immune pathways
Source: Nat Chem Biol. 2025 Mar 25;21(5):736–45. doi: 10.1038/s41589-025-01863-x (PMC12037410; doi:10.1038/s41589-025-01863-x)
Supplement: Supplementary file 15 — Statistical source data. [file 41589_2025_1863_MOESM15_ESM.zip › Alternative splicing - Novogene analysis/WT_L_AvsWT_L/WT_L_AvsWT_L_RI_significant.xls]

GeneID	geneSymbol	chr	strand	riExonStart_0base	riExonEnd	upstreamES	upstreamEE	downstreamES	downstreamEE	IJC_SAMPLE_1	SJC_SAMPLE_1	IJC_SAMPLE_2	SJC_SAMPLE_2	IncFormLen	SkipFormLen	PValue	FDR	IncLevel1	IncLevel2	IncLevelDifference
ENSMUSG00000041679	Lrrc29	8	-	105313044	105313564	105313044	105313262	105313420	105313564	12,5,9	1,5,6	5,4,12	0,1,0	307	149	1.88047416727e-05	0.00640694393037	0.853,0.327,0.421	1.0,0.66,1.0	-0.353
ENSMUSG00000015536	Mocs2	13	+	114825210	114826281	114825210	114825234	114826157	114826281	264,318,316	0,0,1	303,445,389	4,11,21	1072	149	2.59233637556e-06	0.00147141012677	1.0,1.0,0.978	0.913,0.849,0.72	0.165
ENSMUSG00000028716	Pdzk1ip1	4	+	115088722	115089212	115088722	115088806	115089038	115089212	2,3,6	0,0,0	6,5,4	1,3,10	381	149	6.07008164843e-08	8.61344585912e-05	1.0,1.0,1.0	0.701,0.395,0.135	0.59
ENSMUSG00000049676	Catsperg1	7	-	29189946	29190789	29189946	29190027	29190212	29190789	0,3,5	2,4,1	2,1,6	0,0,1	334	149	2.03180040075e-05	0.00640694393037	0.0,0.251,0.69	1.0,1.0,0.728	-0.596
ENSMUSG00000049676	Catsperg1	7	-	29190212	29190789	29190212	29190635	29190726	29190789	1,1,0	3,0,5	1,2,3	0,0,1	240	149	7.48192021582e-06	0.00303338422464	0.171,1.0,0.0	1.0,1.0,0.651	-0.493
ENSMUSG00000033669	Zfp7	15	+	76888230	76892395	76888230	76888347	76890006	76892395	13,10,17	1,0,0	4,7,7	1,3,1	1808	149	6.11918432347e-06	0.002894374185	0.517,1.0,1.0	0.248,0.161,0.366	0.581
ENSMUSG00000038900	Rpl12	2	+	32962984	32963853	32962984	32963066	32963740	32963853	159,148,139	3,0,0	128,172,192	10,13,20	823	149	3.15249615301e-09	8.94678408224e-06	0.906,1.0,1.0	0.699,0.705,0.635	0.289
ENSMUSG00000002109	Ddb2	2	-	91234107	91234951	91234107	91234299	91234814	91234951	5,9,18	1,8,2	20,7,19	0,0,0	664	149	6.13148226303e-07	0.000580038222083	0.529,0.202,0.669	1.0,1.0,1.0	-0.533
ENSMUSG00000034863	Ano8	8	-	71480435	71482188	71480435	71481242	71482132	71482188	9,2,2	0,0,0	2,3,12	2,2,2	1039	149	1.27955421947e-06	0.000907843718714	1.0,1.0,1.0	0.125,0.177,0.462	0.745
