# Supplementary material for: Pharmacological targeting of BMAL1 modulates circadian and immune pathways
Source: Nat Chem Biol. 2025 Mar 25;21(5):736–45. doi: 10.1038/s41589-025-01863-x (PMC12037410; doi:10.1038/s41589-025-01863-x)
Supplement: Supplementary file 15 — Statistical source data. [file 41589_2025_1863_MOESM15_ESM.zip › Alternative splicing - Novogene analysis/WT_L_AvsWT_L/WT_L_AvsWT_L_SE.xls]

GeneID	geneSymbol	chr	strand	exonStart_0base	exonEnd	upstreamES	upstreamEE	downstreamES	downstreamEE	IJC_SAMPLE_1	SJC_SAMPLE_1	IJC_SAMPLE_2	SJC_SAMPLE_2	IncFormLen	SkipFormLen	PValue	FDR	IncLevel1	IncLevel2	IncLevelDifference
ENSMUSG00000059326	Csf2ra	19	-	61225522	61225652	61225323	61225420	61225791	61225821	1883,2101,2201	0,0,0	2039,2916,2906	0,2,0	279	149	1	1.0	1.0,1.0,1.0	1.0,0.999,1.0	0.0
ENSMUSG00000059326	Csf2ra	19	-	61225791	61225821	61225522	61225652	61225927	61226055	1263,1389,1411	26,23,34	1361,1884,1929	21,18,36	179	149	1	1.0	0.976,0.98,0.972	0.982,0.989,0.978	-0.007
ENSMUSG00000059326	Csf2ra	19	-	61225927	61226055	61225522	61225652	61226214	61226384	1044,1186,1122	3,0,0	1109,1484,1647	5,3,7	277	149	1	1.0	0.995,1.0,1.0	0.992,0.996,0.992	0.005
ENSMUSG00000059326	Csf2ra	19	-	61226214	61226384	61225927	61226055	61226524	61226654	3083,3333,3160	0,2,2	3125,4113,4642	0,1,1	319	149	1	1.0	1.0,0.999,0.999	1.0,0.999,1.0	-0.0
ENSMUSG00000059326	Csf2ra	19	-	61226524	61226654	61225927	61226055	61226805	61226926	1365,1286,1238	0,0,2	1189,1755,2013	0,1,0	279	149	1	1.0	1.0,1.0,0.997	1.0,0.999,1.0	-0.001
ENSMUSG00000059326	Csf2ra	19	-	61227271	61227365	61227029	61227184	61228338	61228418	2456,2372,2400	132,153,153	2297,3121,3601	153,172,223	243	149	1	1.0	0.919,0.905,0.906	0.902,0.918,0.908	0.001
ENSMUSG00000003228	Grk5	19	+	60987701	60987797	60889748	60890631	61031751	61031864	58,41,56	0,0,0	37,46,60	0,1,1	245	149	1	1.0	1.0,1.0,1.0	1.0,0.965,0.973	0.021
ENSMUSG00000003228	Grk5	19	+	61089910	61090048	61086071	61086209	61090507	61090639	44,31,69	0,0,6	40,53,43	0,0,0	287	149	1	1.0	1.0,1.0,0.857	1.0,1.0,1.0	-0.048
ENSMUSG00000024991	Eif3a	19	-	60763064	60763264	60761115	60762304	60764031	60764233	1510,1626,1609	1,1,0	1227,1784,1953	3,0,0	349	149	1	1.0	0.998,0.999,1.0	0.994,1.0,1.0	0.001
ENSMUSG00000024991	Eif3a	19	-	60764031	60764233	60763064	60763264	60766333	60766995	1343,1442,1435	0,0,0	1139,1519,1565	1,0,0	351	149	1	1.0	1.0,1.0,1.0	0.998,1.0,1.0	0.001
ENSMUSG00000024991	Eif3a	19	-	60768707	60768892	60767574	60767663	60769865	60770019	865,1219,999	1,0,0	892,1288,1287	0,0,0	334	149	1	1.0	0.997,1.0,1.0	1.0,1.0,1.0	-0.001
ENSMUSG00000024991	Eif3a	19	-	60771014	60771137	60769865	60770019	60771643	60771757	581,789,680	0,0,1	634,869,849	0,0,4	272	149	1	1.0	1.0,1.0,0.997	1.0,1.0,0.991	0.002
ENSMUSG00000024991	Eif3a	19	-	60773506	60773692	60772691	60773039	60773900	60774017	629,757,690	0,1,0	668,807,838	3,1,1	335	149	1	1.0	1.0,0.997,1.0	0.99,0.997,0.997	0.004
ENSMUSG00000024991	Eif3a	19	-	60776625	60776797	60775750	60775855	60777938	60778147	350,483,479	3,0,0	440,600,492	1,3,0	321	149	1	1.0	0.982,1.0,1.0	0.995,0.989,1.0	-0.001
ENSMUSG00000024991	Eif3a	19	-	60781353	60781517	60779357	60779557	60781884	60782021	574,610,516	2,0,2	453,723,794	0,1,1	313	149	1	1.0	0.993,1.0,0.992	1.0,0.997,0.997	-0.003
ENSMUSG00000024991	Eif3a	19	-	60781884	60782021	60779357	60779557	60782167	60782358	140,170,121	0,0,0	141,173,202	1,0,0	286	149	1	1.0	1.0,1.0,1.0	0.987,1.0,1.0	0.004
ENSMUSG00000041362	Shtn1	19	-	58990188	58990381	58973357	58975208	58995017	58995138	407,498,410	0,0,0	290,485,436	0,1,0	342	149	1	1.0	1.0,1.0,1.0	1.0,0.995,1.0	0.002
ENSMUSG00000041362	Shtn1	19	-	58995017	58995138	58990188	58990381	58999892	58999946	270,341,298	0,0,0	228,365,333	0,2,0	270	149	1	1.0	1.0,1.0,1.0	1.0,0.99,1.0	0.003
ENSMUSG00000041362	Shtn1	19	-	59060630	59060683	59050833	59050894	59075454	59076069	94,116,100	0,0,0	83,124,94	0,1,0	202	149	1	1.0	1.0,1.0,1.0	1.0,0.989,1.0	0.004
ENSMUSG00000025086	Trub1	19	+	57458089	57458188	57452905	57453196	57464369	57464425	27,25,18	3,0,1	26,24,16	0,3,2	248	149	1	1.0	0.844,1.0,0.915	1.0,0.828,0.828	0.034
ENSMUSG00000025086	Trub1	19	+	57483580	57483653	57472698	57472780	57485072	57485212	24,30,13	2,0,0	26,29,25	0,0,0	222	149	1	1.0	0.89,1.0,1.0	1.0,1.0,1.0	-0.037
ENSMUSG00000033478	Fam160b1	19	+	57372939	57373044	57371153	57371323	57373279	57373402	49,60,44	0,0,1	41,83,83	0,2,0	254	149	1	1.0	1.0,1.0,0.963	1.0,0.961,1.0	0.001
ENSMUSG00000033478	Fam160b1	19	+	57380599	57380714	57378978	57379175	57381071	57381148	71,75,39	0,0,1	70,73,75	0,0,0	264	149	1	1.0	1.0,1.0,0.957	1.0,1.0,1.0	-0.014
ENSMUSG00000033478	Fam160b1	19	+	57381071	57381148	57380599	57380714	57381231	57381424	61,72,48	0,0,1	65,75,63	0,0,0	226	149	1	1.0	1.0,1.0,0.969	1.0,1.0,1.0	-0.01
ENSMUSG00000033478	Fam160b1	19	+	57381723	57381893	57381231	57381424	57382218	57382359	75,89,79	0,1,0	87,88,79	0,0,0	319	149	1	1.0	1.0,0.977,1.0	1.0,1.0,1.0	-0.008
ENSMUSG00000035173	Ccdc186	19	-	56800063	56800206	56798566	56798822	56800912	56800986	32,48,36	2,0,2	32,47,60	0,0,2	292	149	1	1.0	0.891,1.0,0.902	1.0,1.0,0.939	-0.049
ENSMUSG00000035173	Ccdc186	19	-	56809192	56809321	56807977	56808190	56821987	56822190	16,17,14	0,0,0	17,12,22	1,0,0	278	149	1	1.0	1.0,1.0,1.0	0.901,1.0,1.0	0.033
ENSMUSG00000035173	Ccdc186	19	-	56812994	56813689	56810238	56810365	56821987	56822190	90,122,107	1,0,0	98,153,159	0,0,0	844	149	1	1.0	0.941,1.0,1.0	1.0,1.0,1.0	-0.02
ENSMUSG00000025078	Nhlrc2	19	+	56593659	56593866	56592392	56592515	56594799	56595019	117,140,102	0,2,0	106,108,197	0,0,0	356	149	1	1.0	1.0,0.967,1.0	1.0,1.0,1.0	-0.011
ENSMUSG00000024985	Tcf7l2	19	+	55743072	55743197	55742775	55742842	55817763	55817865	7,8,20	6,0,0	5,24,11	0,0,0	274	149	0.799873308913	1.0	0.388,1.0,1.0	1.0,1.0,1.0	-0.204
ENSMUSG00000024985	Tcf7l2	19	+	55755013	55755082	55743072	55743197	55817763	55817865	6,1,2	1,3,8	4,10,5	4,3,6	218	149	0.46085666202	1.0	0.804,0.186,0.146	0.406,0.695,0.363	-0.109
ENSMUSG00000024985	Tcf7l2	19	+	55912558	55912645	55910578	55910681	55917353	55917479	6,10,10	0,1,0	11,10,12	0,0,3	236	149	1	1.0	1.0,0.863,1.0	1.0,1.0,0.716	0.049
ENSMUSG00000024985	Tcf7l2	19	+	55924529	55924580	55923895	55923944	55926683	55926756	3,1,0	2,2,0	1,3,3	2,0,8	200	149	1	1.0	0.528,0.271,NA	0.271,1.0,0.218	-0.097
ENSMUSG00000024985	Tcf7l2	19	+	55924529	55924580	55923895	55923944	55931433	55933654	3,1,0	0,1,0	1,2,5	0,1,0	200	149	1	1.0	1.0,0.427,NA	1.0,0.598,1.0	-0.152
ENSMUSG00000024985	Tcf7l2	19	+	55925976	55926049	55923895	55923944	55926683	55926756	2,0,1	2,2,0	0,1,0	2,0,8	222	149	1	1.0	0.402,0.0,1.0	0.0,1.0,0.0	0.134
ENSMUSG00000024985	Tcf7l2	19	+	55925976	55926049	55923895	55923944	55931433	55933654	0,0,0	0,1,0	1,0,0	0,1,0	222	149	1	1.0	NA,0.0,NA	1.0,0.0,NA	-0.5
ENSMUSG00000024985	Tcf7l2	19	+	55925976	55926049	55924529	55924580	55926683	55926756	4,3,4	0,0,0	2,9,1	0,1,0	222	149	1	1.0	1.0,1.0,1.0	1.0,0.858,1.0	0.047
ENSMUSG00000024985	Tcf7l2	19	+	55925976	55926049	55924529	55924580	55931433	55933654	1,0,2	0,0,0	3,4,2	0,0,2	222	149	1	1.0	1.0,NA,1.0	1.0,1.0,0.402	0.199
ENSMUSG00000024985	Tcf7l2	19	+	55926681	55926756	55925976	55926049	55931433	55933229	2,1,1	0,0,0	1,3,0	2,0,1	224	149	0.122742654528	1.0	1.0,1.0,1.0	0.25,1.0,0.0	0.583
ENSMUSG00000024985	Tcf7l2	19	+	55926683	55926756	55923895	55923944	55931433	55932209	4,3,1	0,1,0	3,3,8	0,1,0	222	149	1	1.0	1.0,0.668,1.0	1.0,0.668,1.0	0.0
ENSMUSG00000024985	Tcf7l2	19	+	55926683	55926756	55924529	55924580	55931433	55932209	2,1,1	0,0,0	1,4,0	0,0,2	222	149	1	1.0	1.0,1.0,1.0	1.0,1.0,0.0	0.333
ENSMUSG00000024985	Tcf7l2	19	+	55926683	55926756	55925976	55926049	55931433	55932209	5,4,3	0,0,0	1,8,0	2,0,1	222	149	0.800337117403	1.0	1.0,1.0,1.0	0.251,1.0,0.0	0.583
ENSMUSG00000024983	Vti1a	19	+	55321938	55321997	55316294	55316544	55328345	55328456	241,274,230	2,0,0	217,298,300	1,0,2	208	149	1	1.0	0.989,1.0,1.0	0.994,1.0,0.991	0.001
ENSMUSG00000024983	Vti1a	19	+	55328345	55328456	55321938	55321997	55380941	55381019	253,294,249	0,0,0	200,300,300	0,0,1	260	149	1	1.0	1.0,1.0,1.0	1.0,1.0,0.994	0.002
ENSMUSG00000024983	Vti1a	19	+	55387188	55387209	55380941	55381019	55391783	55391868	3,0,0	150,168,170	0,0,0	112,168,158	170	149	1	1.0	0.017,0.0,0.0	0.0,0.0,0.0	0.006
ENSMUSG00000024983	Vti1a	19	+	55391783	55391868	55380941	55381019	55446177	55446979	86,86,104	2,0,1	63,77,109	1,3,1	234	149	1	1.0	0.965,1.0,0.985	0.976,0.942,0.986	0.015
ENSMUSG00000024983	Vti1a	19	+	55391783	55391868	55380941	55381019	55498510	55498581	198,225,238	1,0,0	167,267,221	1,2,0	234	149	1	1.0	0.992,1.0,1.0	0.991,0.988,1.0	0.004
ENSMUSG00000024983	Vti1a	19	+	55431232	55431294	55391783	55391868	55446177	55446979	4,0,0	12,7,17	0,8,0	10,0,22	211	149	1	1.0	0.191,0.0,0.0	0.0,1.0,0.0	-0.27
ENSMUSG00000024983	Vti1a	19	+	55499242	55499304	55498510	55498581	55623816	55626561	131,189,210	0,0,0	139,230,180	0,4,0	211	149	1	1.0	1.0,1.0,1.0	1.0,0.976,1.0	0.008
ENSMUSG00000024982	Zdhhc6	19	-	55303696	55303738	55302511	55302836	55304409	55304449	298,320,293	0,0,5	295,416,407	0,5,2	191	149	1	1.0	1.0,1.0,0.979	1.0,0.985,0.994	0.0
ENSMUSG00000024982	Zdhhc6	19	-	55309742	55309904	55308903	55308957	55311624	55311784	397,423,510	0,1,0	398,563,592	1,0,2	311	149	1	1.0	1.0,0.995,1.0	0.995,1.0,0.993	0.002
ENSMUSG00000024981	Acsl5	19	+	55277906	55277971	55272768	55272877	55278080	55278102	1103,1148,1147	0,0,0	1040,1459,1587	1,0,0	214	149	1	1.0	1.0,1.0,1.0	0.999,1.0,1.0	0.0
ENSMUSG00000024981	Acsl5	19	+	55278080	55278182	55272768	55272877	55279463	55279563	526,652,537	1,0,0	539,682,774	0,0,0	251	149	1	1.0	0.997,1.0,1.0	1.0,1.0,1.0	-0.001
ENSMUSG00000024981	Acsl5	19	+	55281335	55281368	55280440	55280619	55281449	55281501	936,1002,980	1,1,0	911,1253,1368	1,0,0	182	149	1	1.0	0.999,0.999,1.0	0.999,1.0,1.0	-0.0
ENSMUSG00000024981	Acsl5	19	+	55282472	55282546	55281449	55281501	55283307	55283385	1113,1210,1167	0,1,0	1066,1534,1545	0,0,1	223	149	1	1.0	1.0,0.999,1.0	1.0,1.0,0.999	0.0
ENSMUSG00000024981	Acsl5	19	+	55284402	55284537	55283307	55283385	55287827	55287962	1091,1212,1150	0,0,0	1050,1661,1672	0,0,1	284	149	1	1.0	1.0,1.0,1.0	1.0,1.0,0.999	0.0
ENSMUSG00000024981	Acsl5	19	+	55288804	55288900	55287827	55287962	55291145	55291218	1299,1520,1401	1,0,0	1375,2030,1972	3,1,2	245	149	1	1.0	0.999,1.0,1.0	0.996,0.999,0.998	0.002
ENSMUSG00000024981	Acsl5	19	+	55288804	55288900	55287827	55287962	55291417	55291506	395,432,382	2,4,0	370,600,603	0,4,0	245	149	1	1.0	0.992,0.985,1.0	1.0,0.989,1.0	-0.004
ENSMUSG00000024981	Acsl5	19	+	55291145	55291218	55287827	55287962	55291417	55291506	470,554,508	2,4,0	496,652,665	0,4,0	222	149	1	1.0	0.994,0.989,1.0	1.0,0.991,1.0	-0.003
ENSMUSG00000024981	Acsl5	19	+	55291145	55291218	55288804	55288900	55291417	55291506	1388,1648,1524	16,7,1	1503,2090,2029	6,10,0	222	149	1	1.0	0.983,0.994,0.999	0.994,0.993,1.0	-0.004
ENSMUSG00000024981	Acsl5	19	+	55291417	55291506	55288804	55288900	55293586	55293730	13,7,1	0,0,0	10,9,1	4,0,0	238	149	1	1.0	1.0,1.0,1.0	0.61,1.0,1.0	0.13
ENSMUSG00000024981	Acsl5	19	+	55291417	55291506	55291145	55291218	55291772	55291889	1288,1527,1482	0,0,1	1379,1934,1915	0,0,2	238	149	1	1.0	1.0,1.0,0.999	1.0,1.0,0.998	0.0
ENSMUSG00000024981	Acsl5	19	+	55291772	55291889	55291417	55291506	55293586	55293730	1577,1906,1752	2,3,3	1635,2211,2249	10,3,3	266	149	1	1.0	0.998,0.997,0.997	0.989,0.998,0.998	0.002
ENSMUSG00000024981	Acsl5	19	+	55293586	55293730	55291772	55291889	55294201	55294303	2171,2496,2544	0,1,2	2169,2952,2973	0,0,0	293	149	1	1.0	1.0,0.999,0.998	1.0,1.0,1.0	-0.001
ENSMUSG00000024981	Acsl5	19	+	55294201	55294303	55293586	55293730	55294832	55294904	1942,2289,2417	0,0,0	2054,2679,2784	0,0,3	251	149	1	1.0	1.0,1.0,1.0	1.0,1.0,0.998	0.001
ENSMUSG00000024981	Acsl5	19	+	55294832	55294904	55294201	55294303	55295372	55295522	1714,2089,2016	3,2,2	1813,2355,2405	0,0,4	221	149	1	1.0	0.997,0.999,0.999	1.0,1.0,0.998	-0.001
ENSMUSG00000024981	Acsl5	19	+	55295372	55295522	55294832	55294904	55296365	55297720	2171,2552,2349	0,1,0	2353,2990,3103	0,0,4	299	149	1	1.0	1.0,0.999,1.0	1.0,1.0,0.997	0.001
ENSMUSG00000055523	Gucy2g	19	-	55207862	55208003	55206151	55206344	55210211	55210389	4,1,3	0,0,0	1,9,0	1,0,0	290	149	1	1.0	1.0,1.0,1.0	0.339,1.0,NA	0.331
ENSMUSG00000055523	Gucy2g	19	-	55222326	55222398	55217262	55217431	55222873	55222978	0,0,2	0,1,0	0,0,1	0,0,0	221	149	1	1.0	NA,0.0,1.0	NA,NA,1.0	-0.5
ENSMUSG00000024978	Gpam	19	-	55072711	55072770	55069733	55071046	55074570	55074760	16,4,10	1,0,0	13,15,16	0,2,0	208	149	1	1.0	0.92,1.0,1.0	1.0,0.843,1.0	0.026
ENSMUSG00000024976	Shoc2	19	+	54017548	54017679	54003008	54003146	54026349	54026538	135,149,169	0,0,1	142,216,205	0,5,0	280	149	1	1.0	1.0,1.0,0.989	1.0,0.958,1.0	0.01
ENSMUSG00000024976	Shoc2	19	+	54026349	54026538	54003008	54003146	54029468	54029606	24,20,13	1,0,0	19,59,40	0,0,3	338	149	1	1.0	0.914,1.0,1.0	1.0,1.0,0.855	0.02
ENSMUSG00000024976	Shoc2	19	+	54027717	54027840	54026349	54026538	54029468	54029606	127,167,167	9,0,0	122,188,252	0,0,3	272	149	1	1.0	0.885,1.0,1.0	1.0,1.0,0.979	-0.031
ENSMUSG00000024975	Pdcd4	19	+	53921217	53921315	53919614	53919836	53922016	53922131	5,15,19	2,0,0	13,17,10	0,0,0	247	149	1	1.0	0.601,1.0,1.0	1.0,1.0,1.0	-0.133
ENSMUSG00000024975	Pdcd4	19	+	53926534	53926645	53926205	53926313	53927193	53927333	9,5,5	0,0,0	1,18,9	0,2,0	260	149	1	1.0	1.0,1.0,1.0	1.0,0.838,1.0	0.054
ENSMUSG00000025026	Add3	19	+	53233572	53233716	53233025	53233175	53233824	53233923	19,21,21	0,0,0	22,20,38	0,1,0	293	149	1	1.0	1.0,1.0,1.0	1.0,0.91,1.0	0.03
ENSMUSG00000025026	Add3	19	+	53233824	53233923	53233025	53233175	53234778	53234961	10,15,11	0,0,0	4,10,3	1,0,0	248	149	1	1.0	1.0,1.0,1.0	0.706,1.0,1.0	0.098
ENSMUSG00000025026	Add3	19	+	53244309	53244405	53242503	53242627	53244997	53247399	13,12,5	3,9,16	11,22,17	9,4,24	245	149	0.854066320947	1.0	0.725,0.448,0.16	0.426,0.77,0.301	-0.055
ENSMUSG00000044948	Cfap43	19	-	47747841	47748055	47746628	47746741	47751067	47751156	2,0,0	1,0,0	1,1,0	0,0,0	363	149	1	1.0	0.451,NA,NA	1.0,1.0,NA	-0.549
ENSMUSG00000025066	Sfr1	19	+	47733518	47733911	47732629	47732988	47734823	47735588	1153,1242,1468	0,0,0	1261,1518,1771	0,4,2	542	149	1	1.0	1.0,1.0,1.0	1.0,0.991,0.996	0.004
ENSMUSG00000047731	Wbp1l	19	+	46606711	46606759	46599113	46599293	46644352	46644455	197,163,220	28,40,28	165,206,186	31,56,50	197	149	0.601053370159	1.0	0.842,0.755,0.856	0.801,0.736,0.738	0.059
ENSMUSG00000047731	Wbp1l	19	+	46606711	46606759	46599113	46599293	46652473	46652635	46,45,45	0,0,0	37,46,50	0,0,1	197	149	1	1.0	1.0,1.0,1.0	1.0,1.0,0.974	0.009
ENSMUSG00000047731	Wbp1l	19	+	46644352	46644455	46599083	46599293	46652473	46652522	167,230,191	0,0,0	171,249,233	0,0,1	252	149	1	1.0	1.0,1.0,1.0	1.0,1.0,0.993	0.002
ENSMUSG00000047731	Wbp1l	19	+	46644352	46644455	46606711	46606759	46652473	46652522	288,306,327	2,1,3	265,342,320	0,0,3	252	149	1	1.0	0.988,0.995,0.985	1.0,1.0,0.984	-0.005
ENSMUSG00000047731	Wbp1l	19	+	46644352	46644567	46599112	46599293	46652473	46652635	46,59,58	0,0,0	56,80,128	0,0,1	364	149	1	1.0	1.0,1.0,1.0	1.0,1.0,0.981	0.006
ENSMUSG00000047731	Wbp1l	19	+	46652473	46652635	46599083	46599293	46653964	46657382	282,253,269	0,0,0	211,288,335	0,0,1	311	149	1	1.0	1.0,1.0,1.0	1.0,1.0,0.994	0.002
ENSMUSG00000025035	Arl3	19	-	46551572	46551689	46543481	46543532	46558237	46558381	173,205,219	0,0,0	167,268,327	0,0,1	266	149	1	1.0	1.0,1.0,1.0	1.0,1.0,0.995	0.002
ENSMUSG00000025228	Actr1a	19	-	46379412	46379474	46378607	46378648	46379581	46379756	458,536,548	0,0,2	424,687,732	0,0,1	211	149	1	1.0	1.0,1.0,0.995	1.0,1.0,0.998	-0.001
ENSMUSG00000025228	Actr1a	19	-	46387451	46387516	46385012	46385088	46395629	46395735	521,586,551	0,1,0	487,737,676	0,0,0	214	149	1	1.0	1.0,0.998,1.0	1.0,1.0,1.0	-0.001
ENSMUSG00000025224	Gbf1	19	+	46163519	46163625	46152508	46152792	46170656	46170723	41,46,55	0,0,2	35,69,76	0,0,0	255	149	1	1.0	1.0,1.0,0.941	1.0,1.0,1.0	-0.02
ENSMUSG00000025224	Gbf1	19	+	46170656	46170723	46152572	46152792	46246088	46246187	16,17,11	0,2,0	13,18,6	0,0,0	216	149	1	1.0	1.0,0.854,1.0	1.0,1.0,1.0	-0.049
ENSMUSG00000025224	Gbf1	19	+	46259572	46259796	46259103	46259251	46260712	46260878	70,101,79	0,0,0	63,74,101	0,0,1	373	149	1	1.0	1.0,1.0,1.0	1.0,1.0,0.976	0.008
ENSMUSG00000025224	Gbf1	19	+	46265586	46265727	46265177	46265367	46266024	46266113	66,135,85	0,0,0	64,111,100	0,0,1	290	149	1	1.0	1.0,1.0,1.0	1.0,1.0,0.981	0.006
ENSMUSG00000025224	Gbf1	19	+	46270257	46270351	46269744	46269981	46270673	46270850	75,78,59	0,1,2	41,78,101	0,5,1	243	149	1	1.0	1.0,0.98,0.948	1.0,0.905,0.984	0.013
ENSMUSG00000025224	Gbf1	19	+	46271706	46271830	46271554	46271619	46271985	46272057	74,80,82	4,0,0	81,143,97	0,3,0	273	149	1	1.0	0.91,1.0,1.0	1.0,0.963,1.0	-0.018
ENSMUSG00000025224	Gbf1	19	+	46284004	46284118	46283621	46283723	46284249	46284430	97,116,96	0,0,0	98,156,180	1,0,0	263	149	1	1.0	1.0,1.0,1.0	0.982,1.0,1.0	0.006
ENSMUSG00000025224	Gbf1	19	+	46284249	46284430	46283621	46283723	46284704	46284833	78,88,104	1,0,0	65,81,125	0,0,0	330	149	1	1.0	0.972,1.0,1.0	1.0,1.0,1.0	-0.009
ENSMUSG00000025223	Ldb1	19	-	46036262	46036365	46036106	46036151	46044829	46044914	183,172,171	4,0,0	103,204,218	1,3,0	252	149	1	1.0	0.964,1.0,1.0	0.984,0.976,1.0	0.001
ENSMUSG00000041035	Gm17018	19	+	45576992	45577095	45572404	45572538	45577470	45578279	111,100,134	1,0,0	128,145,178	0,0,0	252	149	1	1.0	0.985,1.0,1.0	1.0,1.0,1.0	-0.005
ENSMUSG00000025217	Btrc	19	+	45406544	45406586	45363751	45363886	45423132	45423240	7,3,3	14,5,11	9,13,17	8,9,18	191	149	0.0433356375431	1.0	0.281,0.319,0.175	0.467,0.53,0.424	-0.215
ENSMUSG00000025217	Btrc	19	+	45406544	45406586	45363751	45363886	45456532	45456610	6,0,0	0,0,2	2,0,0	3,4,0	191	149	1	1.0	1.0,NA,0.0	0.342,0.0,NA	0.329
ENSMUSG00000025217	Btrc	19	+	45406544	45406586	45363751	45363886	45471014	45471104	1,0,0	0,1,0	2,0,0	5,0,0	191	149	1	1.0	1.0,0.0,NA	0.238,NA,NA	0.262
ENSMUSG00000025217	Btrc	19	+	45406544	45406586	45364086	45364274	45456532	45456610	2,0,0	0,0,0	0,0,0	0,0,1	191	149	1	1.0	1.0,NA,NA	NA,NA,0.0	1.0
ENSMUSG00000025217	Btrc	19	+	45423132	45423240	45363750	45363886	45456532	45456610	37,16,34	0,0,2	20,26,49	3,4,0	257	149	0.662641798464	1.0	1.0,1.0,0.908	0.794,0.79,1.0	0.108
ENSMUSG00000025217	Btrc	19	+	45423132	45423240	45363750	45363886	45471014	45471104	10,2,4	0,1,0	7,11,16	5,0,0	257	149	1	1.0	1.0,0.537,1.0	0.448,1.0,1.0	0.03
ENSMUSG00000025217	Btrc	19	+	45423132	45423240	45406544	45406586	45456532	45456610	30,14,26	6,0,0	19,31,48	0,0,0	257	149	1	1.0	0.744,1.0,1.0	1.0,1.0,1.0	-0.085
ENSMUSG00000025217	Btrc	19	+	45423132	45423240	45406544	45406586	45471014	45471104	5,1,0	1,0,0	4,10,10	0,0,0	257	149	1	1.0	0.744,1.0,NA	1.0,1.0,1.0	-0.128
ENSMUSG00000025217	Btrc	19	+	45456532	45456610	45363832	45363886	45471014	45471104	8,16,16	0,1,0	9,12,21	5,0,0	227	149	1	1.0	1.0,0.913,1.0	0.542,1.0,1.0	0.124
ENSMUSG00000025217	Btrc	19	+	45456532	45456610	45406544	45406586	45471014	45471104	14,16,14	1,0,0	6,8,21	0,0,0	227	149	1	1.0	0.902,1.0,1.0	1.0,1.0,1.0	-0.033
ENSMUSG00000025217	Btrc	19	+	45456532	45456610	45423132	45423240	45471014	45471104	39,32,47	0,0,0	22,34,61	0,5,0	227	149	1	1.0	1.0,1.0,1.0	1.0,0.817,1.0	0.061
ENSMUSG00000025217	Btrc	19	+	45456532	45456610	45423132	45423240	45502931	45503068	20,12,25	1,0,0	11,21,31	0,0,1	227	149	1	1.0	0.929,1.0,1.0	1.0,1.0,0.953	-0.008
ENSMUSG00000025217	Btrc	19	+	45471014	45471104	45423132	45423240	45502931	45503068	19,9,26	1,0,0	6,25,24	0,0,1	239	149	1	1.0	0.922,1.0,1.0	1.0,1.0,0.937	-0.005
ENSMUSG00000025217	Btrc	19	+	45471014	45471104	45456532	45456610	45502931	45503068	41,30,50	0,0,0	19,39,54	1,3,0	239	149	1	1.0	1.0,1.0,1.0	0.922,0.89,1.0	0.063
ENSMUSG00000025217	Btrc	19	+	45512644	45512741	45507683	45507870	45513386	45513524	65,69,48	0,0,0	64,104,104	0,0,2	246	149	1	1.0	1.0,1.0,1.0	1.0,1.0,0.969	0.01
ENSMUSG00000035342	Lzts2	19	+	45021386	45021836	45018134	45018230	45024718	45024979	23,39,53	1,0,0	39,58,70	0,0,0	599	149	1	1.0	0.851,1.0,1.0	1.0,1.0,1.0	-0.05
ENSMUSG00000035342	Lzts2	19	+	45023541	45024204	45021386	45021836	45024718	45024979	58,86,82	0,0,0	66,53,134	0,0,1	812	149	1	1.0	1.0,1.0,1.0	1.0,1.0,0.961	0.013
ENSMUSG00000025204	Ndufb8	19	-	44553668	44553768	44552621	44552853	44554930	44554986	921,1143,1153	0,1,1	837,1336,1449	0,0,2	249	149	1	1.0	1.0,0.999,0.999	1.0,1.0,0.998	0.0
ENSMUSG00000025199	Chuk	19	-	44082585	44082695	44081414	44081995	44084416	44084450	140,160,158	0,0,0	126,172,197	0,1,0	259	149	1	1.0	1.0,1.0,1.0	1.0,0.99,1.0	0.003
ENSMUSG00000025199	Chuk	19	-	44086907	44087059	44084416	44084478	44087915	44088039	121,184,169	0,0,0	136,187,178	0,0,1	301	149	1	1.0	1.0,1.0,1.0	1.0,1.0,0.989	0.004
ENSMUSG00000025199	Chuk	19	-	44088674	44088777	44087915	44088039	44090932	44091127	160,149,126	0,0,0	111,190,240	0,0,3	252	149	1	1.0	1.0,1.0,1.0	1.0,1.0,0.979	0.007
ENSMUSG00000025199	Chuk	19	-	44090932	44091127	44088674	44088777	44096223	44096359	198,210,185	0,0,0	196,236,337	1,0,0	344	149	1	1.0	1.0,1.0,1.0	0.988,1.0,1.0	0.004
ENSMUSG00000025199	Chuk	19	-	44096223	44096359	44090932	44091127	44096908	44097016	164,174,149	0,0,0	171,217,251	0,0,1	285	149	1	1.0	1.0,1.0,1.0	1.0,1.0,0.992	0.003
ENSMUSG00000025184	R3hcc1l	19	+	42562551	42563075	42518821	42518857	42576025	42576100	141,121,112	0,0,2	121,171,172	0,0,0	673	149	1	1.0	1.0,1.0,0.925	1.0,1.0,1.0	-0.025
ENSMUSG00000025184	R3hcc1l	19	+	42562551	42564341	42518758	42518857	42576025	42576201	419,469,464	0,0,2	456,610,538	0,0,0	1939	149	1	1.0	1.0,1.0,0.947	1.0,1.0,1.0	-0.018
ENSMUSG00000025184	R3hcc1l	19	+	42576025	42576201	42562551	42564341	42583402	42583543	55,45,44	0,0,3	55,62,47	0,0,0	325	149	1	1.0	1.0,1.0,0.871	1.0,1.0,1.0	-0.043
ENSMUSG00000025184	R3hcc1l	19	+	42581919	42581990	42576025	42576201	42582824	42582920	49,55,50	1,1,2	81,58,80	1,3,1	220	149	1	1.0	0.971,0.974,0.944	0.982,0.929,0.982	-0.001
ENSMUSG00000025184	R3hcc1l	19	+	42581919	42581990	42576025	42576201	42583402	42583543	22,19,25	1,5,4	35,27,36	0,2,0	220	149	0.0410781504702	1.0	0.937,0.72,0.809	1.0,0.901,1.0	-0.145
ENSMUSG00000025184	R3hcc1l	19	+	42582824	42582920	42576025	42576201	42583402	42583543	26,38,34	1,5,4	36,34,28	0,2,0	245	149	0.128711124448	1.0	0.941,0.822,0.838	1.0,0.912,1.0	-0.104
ENSMUSG00000025184	R3hcc1l	19	+	42582824	42582920	42581919	42581990	42583402	42583543	52,76,64	2,3,7	87,66,82	6,4,11	245	149	1	1.0	0.941,0.939,0.848	0.898,0.909,0.819	0.034
ENSMUSG00000025178	Pi4k2a	19	+	42104857	42104989	42100636	42100837	42105329	42105483	507,522,578	0,3,0	550,804,862	0,0,0	281	149	1	1.0	1.0,0.989,1.0	1.0,1.0,1.0	-0.004
ENSMUSG00000025178	Pi4k2a	19	+	42105329	42105483	42104857	42104989	42113042	42113104	637,646,782	2,0,0	638,997,1040	0,0,0	303	149	1	1.0	0.994,1.0,1.0	1.0,1.0,1.0	-0.002
ENSMUSG00000025178	Pi4k2a	19	+	42113042	42113104	42105329	42105483	42119792	42122218	172,161,199	0,0,0	183,245,282	2,0,0	211	149	1	1.0	1.0,1.0,1.0	0.985,1.0,1.0	0.005
ENSMUSG00000025178	Pi4k2a	19	+	42115036	42115136	42113042	42113104	42115884	42116018	494,617,614	1,0,0	548,887,958	1,4,0	249	149	1	1.0	0.997,1.0,1.0	0.997,0.993,1.0	0.002
ENSMUSG00000025178	Pi4k2a	19	+	42115036	42115136	42113042	42113104	42119792	42122218	208,246,279	5,9,1	201,379,362	0,0,4	249	149	1	1.0	0.961,0.942,0.994	1.0,1.0,0.982	-0.028
ENSMUSG00000025178	Pi4k2a	19	+	42115884	42116018	42113042	42113104	42119792	42122218	11,7,8	5,9,1	7,15,30	0,0,4	283	149	0.00251746107753	0.73358406456	0.537,0.291,0.808	1.0,1.0,0.798	-0.387
ENSMUSG00000025178	Pi4k2a	19	+	42115884	42116018	42115036	42115136	42119792	42122218	279,351,311	2,0,0	325,500,600	0,2,2	283	149	1	1.0	0.987,1.0,1.0	1.0,0.992,0.994	0.0
ENSMUSG00000025178	Pi4k2a	19	+	42116506	42116566	42115884	42116018	42119792	42122218	446,442,520	13,7,9	462,655,731	7,12,30	209	149	1	1.0	0.961,0.978,0.976	0.979,0.975,0.946	0.005
ENSMUSG00000025159	Mms19	19	-	41945328	41945388	41944656	41944757	41945458	41945601	76,109,76	0,0,0	83,105,129	2,0,1	209	149	1	1.0	1.0,1.0,1.0	0.967,1.0,0.989	0.015
ENSMUSG00000025159	Mms19	19	-	41946916	41947103	41945732	41945815	41947689	41947746	127,123,112	3,0,0	102,135,194	0,0,3	336	149	1	1.0	0.949,1.0,1.0	1.0,1.0,0.966	-0.006
ENSMUSG00000025159	Mms19	19	-	41952406	41952562	41950751	41950851	41953668	41953818	100,125,111	0,0,1	107,144,127	0,0,0	305	149	1	1.0	1.0,1.0,0.982	1.0,1.0,1.0	-0.006
ENSMUSG00000025159	Mms19	19	-	41954732	41954858	41954465	41954547	41955117	41955138	75,94,76	1,1,2	67,118,110	0,1,0	275	149	1	1.0	0.976,0.981,0.954	1.0,0.985,1.0	-0.025
ENSMUSG00000025159	Mms19	19	-	41963862	41963937	41963400	41963458	41964317	41964403	7,35,22	0,0,0	23,29,23	0,1,0	224	149	1	1.0	1.0,1.0,1.0	1.0,0.951,1.0	0.016
ENSMUSG00000025159	Mms19	19	-	41964317	41964403	41963862	41963937	41966213	41966314	27,87,64	1,1,0	59,77,96	2,0,5	235	149	1	1.0	0.945,0.982,1.0	0.949,1.0,0.924	0.018
ENSMUSG00000025159	Mms19	19	-	41969702	41969751	41966213	41966314	41980998	41981114	30,72,41	2,0,1	40,81,89	0,0,0	198	149	1	1.0	0.919,1.0,0.969	1.0,1.0,1.0	-0.037
ENSMUSG00000025157	Zdhhc16	19	+	41934737	41934883	41933489	41933665	41937602	41937850	147,157,168	0,0,1	133,216,210	0,0,0	295	149	1	1.0	1.0,1.0,0.988	1.0,1.0,1.0	-0.004
ENSMUSG00000025157	Zdhhc16	19	+	41934839	41934883	41933479	41933665	41937602	41937850	12,37,24	0,0,1	14,22,30	0,0,0	193	149	1	1.0	1.0,1.0,0.949	1.0,1.0,1.0	-0.017
ENSMUSG00000025157	Zdhhc16	19	+	41938363	41938452	41938022	41938217	41938807	41938836	110,157,147	0,0,0	91,170,185	0,1,0	238	149	1	1.0	1.0,1.0,1.0	1.0,0.991,1.0	0.003
ENSMUSG00000025157	Zdhhc16	19	+	41939856	41939904	41939599	41939733	41940649	41940713	16,2,17	48,68,68	14,36,37	42,69,53	197	149	0.00837647938508	1.0	0.201,0.022,0.159	0.201,0.283,0.346	-0.149
ENSMUSG00000025157	Zdhhc16	19	+	41941515	41941639	41940003	41940735	41941935	41942006	144,158,181	0,0,3	159,197,181	0,0,0	273	149	1	1.0	1.0,1.0,0.971	1.0,1.0,1.0	-0.01
ENSMUSG00000025157	Zdhhc16	19	+	41942129	41942224	41941935	41942006	41943581	41943596	3,4,7	84,95,80	16,10,2	76,89,116	244	149	1	1.0	0.021,0.025,0.051	0.114,0.064,0.01	-0.03
ENSMUSG00000035049	Rrp12	19	-	41874235	41874341	41873742	41873850	41874528	41874609	50,47,56	0,3,3	27,46,52	0,0,0	255	149	1	1.0	1.0,0.902,0.916	1.0,1.0,1.0	-0.061
ENSMUSG00000025017	Pik3ap1	19	-	41281870	41282007	41274217	41274353	41287469	41287625	1947,2147,2235	1,2,0	2119,3257,3447	0,0,0	286	149	1	1.0	0.999,0.998,1.0	1.0,1.0,1.0	-0.001
ENSMUSG00000025017	Pik3ap1	19	-	41283079	41283150	41281870	41282007	41287469	41287625	3149,3491,3351	0,0,0	3460,5015,5627	2,0,0	220	149	1	1.0	1.0,1.0,1.0	0.999,1.0,1.0	0.0
ENSMUSG00000025017	Pik3ap1	19	-	41287469	41287625	41283079	41283150	41292752	41292825	3741,4102,4014	0,0,1	4332,6170,6633	0,0,2	305	149	1	1.0	1.0,1.0,0.999	1.0,1.0,0.999	0.0
ENSMUSG00000025017	Pik3ap1	19	-	41287469	41287625	41283079	41283150	41296303	41296509	2217,2374,2315	1,2,3	2433,3551,3925	0,2,0	305	149	1	1.0	0.999,0.998,0.997	1.0,0.999,1.0	-0.002
ENSMUSG00000025017	Pik3ap1	19	-	41292752	41292825	41283079	41283150	41296303	41296509	945,949,928	1,2,3	1082,1453,1723	0,2,0	222	149	1	1.0	0.998,0.997,0.995	1.0,0.998,1.0	-0.003
ENSMUSG00000025017	Pik3ap1	19	-	41292752	41292825	41287469	41287625	41296303	41296509	2469,2685,2640	3,11,14	2983,4088,4460	5,19,36	222	149	1	1.0	0.998,0.994,0.992	0.998,0.993,0.988	0.002
ENSMUSG00000025017	Pik3ap1	19	-	41308435	41308531	41302422	41302617	41321501	41321691	2273,2740,2508	3,3,4	3044,4002,4336	3,9,12	245	149	1	1.0	0.998,0.998,0.997	0.998,0.996,0.995	0.001
ENSMUSG00000025017	Pik3ap1	19	-	41329199	41329344	41328091	41328234	41332208	41332345	3467,4010,3757	0,0,2	4059,5422,6138	0,0,0	294	149	1	1.0	1.0,1.0,0.999	1.0,1.0,1.0	-0.0
ENSMUSG00000025017	Pik3ap1	19	-	41332208	41332345	41329199	41329344	41375845	41376265	2518,2876,2709	0,0,0	2815,3820,4215	2,0,2	286	149	1	1.0	1.0,1.0,1.0	0.999,1.0,0.999	0.001
ENSMUSG00000025016	Tm9sf3	19	-	41217100	41217177	41210841	41215139	41217347	41217431	755,860,878	0,0,0	776,1048,1154	1,0,0	226	149	1	1.0	1.0,1.0,1.0	0.998,1.0,1.0	0.001
ENSMUSG00000025016	Tm9sf3	19	-	41218169	41218316	41217347	41217431	41221236	41221305	1063,1260,1239	0,0,1	1209,1703,1650	0,0,0	296	149	1	1.0	1.0,1.0,0.998	1.0,1.0,1.0	-0.001
ENSMUSG00000025016	Tm9sf3	19	-	41223083	41223223	41221236	41221305	41232342	41232473	882,1019,938	2,3,0	902,1336,1274	0,0,0	289	149	1	1.0	0.996,0.994,1.0	1.0,1.0,1.0	-0.003
ENSMUSG00000025016	Tm9sf3	19	-	41238677	41238844	41234680	41234775	41240576	41240708	1122,1328,1284	0,0,0	1139,1611,1634	0,5,0	316	149	1	1.0	1.0,1.0,1.0	1.0,0.993,1.0	0.002
ENSMUSG00000025016	Tm9sf3	19	-	41240576	41240708	41238677	41238844	41245443	41245521	760,906,894	0,0,0	791,1141,1216	2,0,0	281	149	1	1.0	1.0,1.0,1.0	0.995,1.0,1.0	0.002
ENSMUSG00000025016	Tm9sf3	19	-	41256144	41256340	41247905	41248028	41263758	41264004	939,1088,1016	0,3,0	911,1419,1500	0,3,1	345	149	1	1.0	1.0,0.994,1.0	1.0,0.995,0.998	0.0
ENSMUSG00000025008	Tctn3	19	-	40609201	40609332	40608901	40609010	40611293	40611412	23,2,21	0,1,0	14,19,19	0,0,0	280	149	1	1.0	1.0,0.516,1.0	1.0,1.0,1.0	-0.161
ENSMUSG00000025006	Sorbs1	19	-	40300242	40300302	40299462	40299521	40311668	40311748	0,0,1	0,4,3	2,4,0	0,0,10	209	149	1	1.0	NA,0.0,0.192	1.0,1.0,0.0	-0.571
ENSMUSG00000025006	Sorbs1	19	-	40321792	40321960	40318021	40318068	40324746	40324832	0,3,4	7,0,1	2,4,14	0,0,0	317	149	0.0149518192131	1.0	0.0,1.0,0.653	1.0,1.0,1.0	-0.449
ENSMUSG00000025006	Sorbs1	19	-	40344355	40344439	40336985	40337035	40349898	40350013	0,0,0	2,0,4	4,0,0	0,7,11	233	149	1	1.0	0.0,NA,0.0	1.0,0.0,0.0	-0.333
ENSMUSG00000025006	Sorbs1	19	-	40369689	40369719	40364993	40365166	40373475	40373617	0,5,0	0,0,2	0,1,0	0,0,1	179	149	1	1.0	NA,1.0,0.0	NA,1.0,0.0	0.0
ENSMUSG00000025006	Sorbs1	19	-	40376644	40376803	40373475	40373617	40376983	40377016	2,0,1	0,0,0	0,2,0	0,0,2	308	149	1	1.0	1.0,NA,1.0	NA,1.0,0.0	0.5
ENSMUSG00000025006	Sorbs1	19	-	40376644	40377016	40373475	40373617	40382520	40382633	1,8,4	3,0,3	2,5,0	0,3,0	521	149	1	1.0	0.087,1.0,0.276	1.0,0.323,NA	-0.207
ENSMUSG00000025006	Sorbs1	19	-	40376983	40377016	40373475	40373617	40382520	40382633	0,0,0	3,0,3	0,0,2	0,3,0	182	149	1	1.0	0.0,NA,0.0	NA,0.0,1.0	-0.5
ENSMUSG00000025006	Sorbs1	19	-	40395678	40395768	40393387	40393516	40398541	40398610	0,0,0	3,8,1	0,0,4	1,16,4	239	149	1	1.0	0.0,0.0,0.0	0.0,0.0,0.384	-0.128
ENSMUSG00000025006	Sorbs1	19	-	40501448	40501585	40451313	40451398	40513670	40513750	0,2,0	2,0,5	0,0,0	2,2,4	286	149	1	1.0	0.0,1.0,0.0	0.0,0.0,0.0	0.333
ENSMUSG00000024989	Cep55	19	+	38057409	38057566	38055039	38055081	38057788	38057983	4,4,0	0,0,0	0,4,3	0,1,1	306	149	1	1.0	1.0,1.0,NA	NA,0.661,0.594	0.373
ENSMUSG00000048612	Myof	19	-	37903676	37903867	37901823	37901933	37905277	37905377	1537,1841,2115	0,0,2	1478,1940,2069	1,0,2	340	149	1	1.0	1.0,1.0,0.998	0.998,1.0,0.998	0.001
ENSMUSG00000048612	Myof	19	-	37905277	37905377	37903676	37903867	37907586	37907728	1229,1419,1628	0,1,0	1128,1515,1553	0,0,0	249	149	1	1.0	1.0,0.999,1.0	1.0,1.0,1.0	-0.0
ENSMUSG00000048612	Myof	19	-	37911089	37911178	37910893	37910989	37913336	37913476	1126,1229,1277	1,0,3	920,1371,1375	0,10,0	238	149	1	1.0	0.999,1.0,0.996	1.0,0.988,1.0	0.002
ENSMUSG00000048612	Myof	19	-	37913336	37913476	37911089	37911178	37915605	37915754	1349,1448,1496	2,0,0	1108,1513,1689	0,0,0	289	149	1	1.0	0.997,1.0,1.0	1.0,1.0,1.0	-0.001
ENSMUSG00000048612	Myof	19	-	37922957	37923083	37921335	37921491	37924605	37924701	907,1004,1134	0,0,0	817,1085,1328	0,1,0	275	149	1	1.0	1.0,1.0,1.0	1.0,0.998,1.0	0.001
ENSMUSG00000048612	Myof	19	-	37924605	37924704	37922957	37923083	37926982	37926994	338,532,508	4,0,0	394,450,667	0,0,0	248	149	1	1.0	0.981,1.0,1.0	1.0,1.0,1.0	-0.006
ENSMUSG00000048612	Myof	19	-	37935846	37935945	37934759	37934921	37936060	37936219	927,1177,1078	0,1,0	791,1133,1171	0,0,0	248	149	1	1.0	1.0,0.999,1.0	1.0,1.0,1.0	-0.0
ENSMUSG00000048612	Myof	19	-	37937863	37937941	37936313	37936495	37939299	37939408	1227,1375,1373	0,2,1	1029,1537,1666	0,0,0	227	149	1	1.0	1.0,0.998,0.999	1.0,1.0,1.0	-0.001
ENSMUSG00000048612	Myof	19	-	37949550	37949714	37945630	37945745	37951426	37951558	1218,1411,1329	0,0,0	1109,1445,1703	0,0,2	313	149	1	1.0	1.0,1.0,1.0	1.0,1.0,0.998	0.001
ENSMUSG00000048612	Myof	19	-	37969906	37969945	37968327	37968452	37972174	37972257	371,479,380	22,38,58	365,505,523	20,23,51	188	149	1	1.0	0.93,0.909,0.839	0.935,0.946,0.89	-0.031
ENSMUSG00000048612	Myof	19	-	37972174	37972257	37969906	37969945	37974583	37974627	587,664,589	0,0,1	507,662,772	0,1,0	232	149	1	1.0	1.0,1.0,0.997	1.0,0.998,1.0	-0.0
ENSMUSG00000048612	Myof	19	-	37981222	37981338	37980348	37980475	37981877	37981908	830,850,815	0,0,0	683,923,1064	1,3,0	265	149	1	1.0	1.0,1.0,1.0	0.997,0.994,1.0	0.003
ENSMUSG00000048612	Myof	19	-	37982959	37983010	37981877	37981908	37983088	37983151	559,611,591	4,0,0	478,636,793	0,2,0	200	149	1	1.0	0.99,1.0,1.0	1.0,0.996,1.0	-0.002
ENSMUSG00000048612	Myof	19	-	37983088	37983151	37981877	37983010	37985960	37986089	537,591,523	0,5,0	454,627,712	1,0,0	212	149	1	1.0	1.0,0.988,1.0	0.997,1.0,1.0	-0.003
ENSMUSG00000048612	Myof	19	-	37998215	37998324	37995421	37995509	38022552	38022644	822,862,856	1,4,0	710,859,1018	0,0,2	258	149	1	1.0	0.998,0.992,1.0	1.0,1.0,0.997	-0.002
ENSMUSG00000056999	Ide	19	-	37272154	37272227	37271504	37271572	37276514	37276576	126,124,125	0,0,1	84,103,111	0,1,0	222	149	1	1.0	1.0,1.0,0.988	1.0,0.986,1.0	0.001
ENSMUSG00000056999	Ide	19	-	37276514	37276576	37271504	37271572	37277740	37278013	27,24,17	0,4,0	20,32,28	0,0,0	211	149	1	1.0	1.0,0.809,1.0	1.0,1.0,1.0	-0.064
ENSMUSG00000056999	Ide	19	-	37290043	37290188	37288097	37288208	37295882	37295965	0,1,0	0,0,0	1,0,3	1,0,0	294	149	1	1.0	NA,1.0,NA	0.336,NA,1.0	0.332
ENSMUSG00000056999	Ide	19	-	37290669	37290814	37288097	37288208	37295882	37295965	72,134,90	0,0,0	85,87,67	1,0,0	294	149	1	1.0	1.0,1.0,1.0	0.977,1.0,1.0	0.008
ENSMUSG00000056999	Ide	19	-	37313509	37313601	37312082	37312163	37313979	37314072	85,68,87	0,1,0	32,96,126	0,0,0	241	149	1	1.0	1.0,0.977,1.0	1.0,1.0,1.0	-0.008
ENSMUSG00000039652	Cpeb3	19	-	37054259	37054374	37044521	37044703	37068172	37068291	3,14,0	0,0,0	7,5,22	1,0,0	264	149	1	1.0	1.0,1.0,NA	0.798,1.0,1.0	0.067
ENSMUSG00000039652	Cpeb3	19	-	37105790	37105814	37088419	37088587	37126331	37126388	0,0,1	4,2,0	0,0,0	5,12,3	173	149	1	1.0	0.0,0.0,1.0	0.0,0.0,0.0	0.333
ENSMUSG00000040565	Btaf1	19	+	36958372	36958509	36956370	36956534	36961638	36961768	68,81,60	2,0,0	70,101,92	0,1,2	286	149	1	1.0	0.947,1.0,1.0	1.0,0.981,0.96	0.002
ENSMUSG00000040565	Btaf1	19	+	36966675	36966852	36966491	36966587	36969055	36969196	118,117,119	0,0,0	76,108,149	2,1,0	326	149	1	1.0	1.0,1.0,1.0	0.946,0.98,1.0	0.025
ENSMUSG00000040565	Btaf1	19	+	36972897	36973018	36969913	36970038	36978314	36978419	77,94,61	0,4,0	75,90,99	0,0,0	270	149	1	1.0	1.0,0.928,1.0	1.0,1.0,1.0	-0.024
ENSMUSG00000040565	Btaf1	19	+	36983448	36983652	36981646	36981821	36986454	36986881	69,68,73	0,0,0	59,125,117	0,1,0	353	149	1	1.0	1.0,1.0,1.0	1.0,0.981,1.0	0.006
ENSMUSG00000040565	Btaf1	19	+	36996529	36996607	36994798	36994966	36997505	36997635	72,69,70	0,0,1	94,55,89	0,0,0	227	149	1	1.0	1.0,1.0,0.979	1.0,1.0,1.0	-0.007
ENSMUSG00000040565	Btaf1	19	+	37004431	37004643	37003487	37003640	37009579	37009739	200,186,204	0,0,0	264,281,251	0,1,0	361	149	1	1.0	1.0,1.0,1.0	1.0,0.991,1.0	0.003
ENSMUSG00000041180	Hectd2	19	+	36597076	36597186	36595208	36595254	36598886	36599035	0,0,0	0,0,1	4,1,4	0,0,0	259	149	1	1.0	NA,NA,0.0	1.0,1.0,1.0	-1.0
ENSMUSG00000041180	Hectd2	19	+	36601428	36601528	36599595	36599719	36604249	36604357	0,0,1	0,0,1	0,3,0	0,0,2	249	149	1	1.0	NA,NA,0.374	NA,1.0,0.0	-0.126
ENSMUSG00000041180	Hectd2	19	+	36601431	36601528	36599595	36599719	36604249	36604357	0,2,1	0,0,1	0,2,0	0,0,2	246	149	1	1.0	NA,1.0,0.377	NA,1.0,0.0	0.189
ENSMUSG00000041180	Hectd2	19	+	36601469	36601528	36599595	36599719	36604249	36604357	0,0,0	0,0,1	0,1,0	0,0,2	208	149	1	1.0	NA,NA,0.0	NA,1.0,0.0	-0.5
ENSMUSG00000041180	Hectd2	19	+	36612143	36612231	36611363	36611438	36612316	36612423	1,3,2	0,0,4	0,0,5	0,0,0	237	149	1	1.0	1.0,1.0,0.239	NA,NA,1.0	-0.254
ENSMUSG00000024805	Pcgf5	19	+	36411955	36412236	36348308	36348569	36434569	36434666	308,341,352	0,0,0	516,686,711	5,0,0	430	149	1	1.0	1.0,1.0,1.0	0.973,1.0,1.0	0.009
ENSMUSG00000024805	Pcgf5	19	+	36434569	36434666	36411955	36412236	36437154	36437210	191,248,227	0,0,0	321,425,475	1,0,2	246	149	1	1.0	1.0,1.0,1.0	0.995,1.0,0.993	0.004
ENSMUSG00000024805	Pcgf5	19	+	36437302	36437362	36437154	36437210	36439998	36440048	167,203,204	0,4,0	289,335,396	0,0,0	209	149	1	1.0	1.0,0.973,1.0	1.0,1.0,1.0	-0.009
ENSMUSG00000024805	Pcgf5	19	+	36437305	36437362	36437154	36437210	36439998	36440147	38,42,71	0,4,0	70,94,114	0,0,0	206	149	1	1.0	1.0,0.884,1.0	1.0,1.0,1.0	-0.039
ENSMUSG00000024805	Pcgf5	19	+	36439998	36440147	36411955	36412236	36442843	36442942	137,155,154	0,0,0	216,242,352	0,1,0	298	149	1	1.0	1.0,1.0,1.0	1.0,0.992,1.0	0.003
ENSMUSG00000024805	Pcgf5	19	+	36450563	36450623	36444987	36445077	36455620	36455943	75,75,82	90,78,117	104,153,179	122,140,202	209	149	1	1.0	0.373,0.407,0.333	0.378,0.438,0.387	-0.03
ENSMUSG00000045932	Ifit2	19	+	34562862	34562955	34550693	34551022	34570218	34570370	0,0,1	19,31,39	0,0,8	51,49,67	242	149	1	1.0	0.0,0.0,0.016	0.0,0.0,0.068	-0.017
ENSMUSG00000045932	Ifit2	19	+	34570218	34570370	34550709	34551022	34573066	34573192	1045,1283,1078	0,0,1	1680,2367,2709	0,0,0	301	149	1	1.0	1.0,1.0,0.998	1.0,1.0,1.0	-0.001
ENSMUSG00000024781	Lipa	19	-	34495059	34495131	34492317	34494213	34500096	34500168	1877,2175,2018	9,4,4	1848,2177,2163	0,5,2	221	149	1	1.0	0.993,0.997,0.997	1.0,0.997,0.999	-0.003
ENSMUSG00000024781	Lipa	19	-	34500096	34500168	34492317	34494213	34501502	34501649	699,736,601	0,0,0	616,725,718	1,0,0	221	149	1	1.0	1.0,1.0,1.0	0.998,1.0,1.0	0.001
ENSMUSG00000024781	Lipa	19	-	34507008	34507145	34501502	34501649	34508988	34509098	2732,3109,2919	5,0,0	2582,3292,3140	0,6,2	286	149	1	1.0	0.996,1.0,1.0	1.0,0.997,0.999	0.0
ENSMUSG00000024781	Lipa	19	-	34507008	34507145	34501502	34501649	34510822	34511021	1318,1506,1374	0,0,0	1250,1601,1534	0,1,0	286	149	1	1.0	1.0,1.0,1.0	1.0,0.999,1.0	0.0
ENSMUSG00000024781	Lipa	19	-	34508988	34509098	34501502	34501649	34510822	34511021	1574,1662,1579	0,0,0	1288,1707,1752	0,1,0	259	149	1	1.0	1.0,1.0,1.0	1.0,0.999,1.0	0.0
ENSMUSG00000024781	Lipa	19	-	34508988	34509098	34507008	34507145	34510822	34511021	2983,3265,3123	0,0,0	2620,3392,3356	1,0,0	259	149	1	1.0	1.0,1.0,1.0	0.999,1.0,1.0	0.0
ENSMUSG00000024781	Lipa	19	-	34510822	34511021	34501502	34501649	34523421	34523539	3031,3092,2759	0,2,0	2555,3145,3259	0,0,0	348	149	1	1.0	1.0,0.998,1.0	1.0,1.0,1.0	-0.001
ENSMUSG00000024781	Lipa	19	-	34523421	34523539	34510822	34511021	34524737	34524842	4242,4345,3936	0,1,0	3645,4466,4554	0,0,0	267	149	1	1.0	1.0,1.0,1.0	1.0,1.0,1.0	0.0
ENSMUSG00000024781	Lipa	19	-	34524737	34524842	34510822	34511021	34527365	34527474	3,3,6	0,0,0	0,7,5	1,1,0	254	149	1	1.0	1.0,1.0,1.0	0.0,0.804,1.0	0.399
ENSMUSG00000024781	Lipa	19	-	34524737	34524846	34510822	34511021	34527365	34527474	127,135,98	0,0,0	96,127,119	1,1,0	258	149	1	1.0	1.0,1.0,1.0	0.982,0.987,1.0	0.01
ENSMUSG00000024778	Fas	19	+	34316568	34316677	34315178	34315316	34318589	34318651	211,281,296	4,2,1	230,336,433	1,7,3	258	149	1	1.0	0.968,0.988,0.994	0.993,0.965,0.988	0.001
ENSMUSG00000024778	Fas	19	+	34318589	34318651	34316568	34316677	34318782	34318836	193,219,235	0,2,0	203,283,355	0,0,0	211	149	1	1.0	1.0,0.987,1.0	1.0,1.0,1.0	-0.004
ENSMUSG00000024778	Fas	19	+	34318782	34318836	34318589	34318651	34319309	34319389	169,207,190	0,1,2	184,274,331	1,3,1	203	149	1	1.0	1.0,0.993,0.986	0.993,0.985,0.996	0.002
ENSMUSG00000024778	Fas	19	+	34319309	34319389	34318782	34318836	34320560	34320585	197,260,255	0,0,0	230,330,358	1,0,1	229	149	1	1.0	1.0,1.0,1.0	0.993,1.0,0.996	0.004
ENSMUSG00000024778	Fas	19	+	34320560	34320585	34319309	34319389	34326992	34327770	166,224,210	1,0,0	181,265,285	0,2,0	174	149	1	1.0	0.993,1.0,1.0	1.0,0.991,1.0	0.001
ENSMUSG00000035783	Acta2	19	-	34246651	34246736	34246077	34246239	34248423	34248534	338,533,738	0,0,2	420,775,826	0,0,0	234	149	1	1.0	1.0,1.0,0.996	1.0,1.0,1.0	-0.001
ENSMUSG00000071573	Rnls	19	-	33389916	33390059	33382366	33382525	33391079	33391185	9,20,12	0,0,0	8,17,19	0,1,0	292	149	1	1.0	1.0,1.0,1.0	1.0,0.897,1.0	0.034
ENSMUSG00000071573	Rnls	19	-	33391079	33391185	33382366	33382525	33391954	33392265	2,6,5	0,0,0	5,8,6	1,0,0	255	149	1	1.0	1.0,1.0,1.0	0.745,1.0,1.0	0.085
ENSMUSG00000013663	Pten	19	+	32811695	32811837	32799860	32800099	32815416	32815583	164,177,179	0,0,0	150,224,233	2,0,0	291	149	1	1.0	1.0,1.0,1.0	0.975,1.0,1.0	0.008
ENSMUSG00000013662	Atad1	19	-	32698439	32698640	32695791	32695898	32701519	32701640	413,451,466	0,1,0	506,697,781	0,0,0	350	149	1	1.0	1.0,0.995,1.0	1.0,1.0,1.0	-0.002
ENSMUSG00000024896	Minpp1	19	+	32493870	32493968	32491337	32491535	32498383	32498517	186,195,158	0,2,2	189,237,289	0,2,0	247	149	1	1.0	1.0,0.983,0.979	1.0,0.986,1.0	-0.008
ENSMUSG00000040451	Sgms1	19	-	32125225	32125392	32122726	32124524	32129540	32129694	223,231,187	1,0,5	191,226,230	0,4,0	316	149	1	1.0	0.991,1.0,0.946	1.0,0.964,1.0	-0.009
ENSMUSG00000040451	Sgms1	19	-	32129540	32129694	32125225	32125392	32142745	32142863	159,215,151	0,0,1	133,190,224	0,0,0	303	149	1	1.0	1.0,1.0,0.987	1.0,1.0,1.0	-0.004
ENSMUSG00000040451	Sgms1	19	-	32129540	32129694	32125225	32125392	32156569	32156647	94,120,75	0,0,2	76,102,86	0,0,0	303	149	1	1.0	1.0,1.0,0.949	1.0,1.0,1.0	-0.017
ENSMUSG00000040451	Sgms1	19	-	32129540	32129694	32125225	32125392	32159523	32160223	93,120,78	0,0,0	76,107,91	0,0,2	303	149	1	1.0	1.0,1.0,1.0	1.0,1.0,0.957	0.014
ENSMUSG00000040451	Sgms1	19	-	32142745	32142863	32125225	32125392	32156569	32156647	1,1,8	0,0,2	3,5,4	0,0,0	267	149	1	1.0	1.0,1.0,0.691	1.0,1.0,1.0	-0.103
ENSMUSG00000040451	Sgms1	19	-	32142745	32142863	32125225	32125392	32159523	32160363	32,51,52	0,0,0	49,62,65	0,0,2	267	149	1	1.0	1.0,1.0,1.0	1.0,1.0,0.948	0.017
ENSMUSG00000040451	Sgms1	19	-	32142745	32142863	32129540	32129694	32156569	32156647	57,73,72	3,0,0	47,65,99	1,0,1	267	149	1	1.0	0.914,1.0,1.0	0.963,1.0,0.982	-0.01
ENSMUSG00000040451	Sgms1	19	-	32142745	32142863	32129540	32129694	32159523	32160363	99,144,127	2,0,3	107,148,203	1,5,6	267	149	1	1.0	0.965,1.0,0.959	0.984,0.943,0.95	0.016
ENSMUSG00000040451	Sgms1	19	-	32156569	32156647	32125225	32125392	32159523	32160223	0,0,4	0,0,0	0,0,0	0,0,2	227	149	1	1.0	NA,NA,1.0	NA,NA,0.0	1.0
ENSMUSG00000040451	Sgms1	19	-	32156569	32156647	32129540	32129694	32159523	32160223	3,0,2	2,0,3	0,0,1	1,5,6	227	149	1	1.0	0.496,NA,0.304	0.0,0.0,0.099	0.367
ENSMUSG00000040451	Sgms1	19	-	32156569	32156647	32142745	32142863	32159523	32160223	1,1,5	44,72,62	2,6,1	63,90,108	227	149	1	1.0	0.015,0.009,0.05	0.02,0.042,0.006	0.002
ENSMUSG00000040451	Sgms1	19	-	32157322	32157379	32156569	32156647	32159523	32160363	1,0,4	0,0,5	2,5,1	0,0,0	206	149	1	1.0	1.0,NA,0.367	1.0,1.0,1.0	-0.317
ENSMUSG00000040451	Sgms1	19	-	32159523	32160363	32129540	32129694	32223508	32223590	497,464,575	0,0,1	438,690,647	0,0,0	989	149	1	1.0	1.0,1.0,0.989	1.0,1.0,1.0	-0.004
ENSMUSG00000040451	Sgms1	19	-	32159523	32160363	32142745	32142863	32210827	32210990	512,525,624	0,2,0	491,783,779	0,0,4	989	149	1	1.0	1.0,0.975,1.0	1.0,1.0,0.967	0.003
ENSMUSG00000040451	Sgms1	19	-	32247993	32248036	32220586	32223590	32259975	32260097	33,21,24	0,3,0	11,18,19	1,0,0	192	149	1	1.0	1.0,0.845,1.0	0.895,1.0,1.0	-0.017
ENSMUSG00000040451	Sgms1	19	-	32247993	32248036	32220586	32223590	32289540	32289579	50,56,39	1,0,1	24,46,59	0,0,0	192	149	1	1.0	0.975,1.0,0.968	1.0,1.0,1.0	-0.019
ENSMUSG00000040451	Sgms1	19	-	32259975	32260097	32223508	32223590	32289540	32289631	6,3,5	1,0,1	1,3,2	0,0,0	271	149	1	1.0	0.767,1.0,0.733	1.0,1.0,1.0	-0.167
ENSMUSG00000040451	Sgms1	19	-	32259975	32260097	32247993	32248036	32289540	32289631	20,3,8	31,39,18	1,6,6	14,31,45	271	149	0.331303807003	1.0	0.262,0.041,0.196	0.038,0.096,0.068	0.099
ENSMUSG00000024817	Uhrf2	19	+	30039063	30039297	30030512	30030931	30056234	30056494	118,140,137	0,0,4	120,187,181	0,0,0	383	149	1	1.0	1.0,1.0,0.93	1.0,1.0,1.0	-0.023
ENSMUSG00000024817	Uhrf2	19	+	30056234	30056494	30039063	30039297	30071242	30071461	98,161,109	15,24,11	101,139,164	8,4,17	409	149	0.164149674607	1.0	0.704,0.71,0.783	0.821,0.927,0.778	-0.11
ENSMUSG00000024817	Uhrf2	19	+	30073893	30074003	30071242	30071461	30075083	30075270	77,134,116	0,0,0	83,112,128	0,0,1	259	149	1	1.0	1.0,1.0,1.0	1.0,1.0,0.987	0.004
ENSMUSG00000024817	Uhrf2	19	+	30078013	30078137	30075083	30075270	30079838	30079943	42,65,59	0,0,0	39,54,67	1,0,0	273	149	1	1.0	1.0,1.0,1.0	0.955,1.0,1.0	0.015
ENSMUSG00000024817	Uhrf2	19	+	30078539	30078647	30078013	30078137	30079838	30079943	64,129,136	0,0,0	67,108,125	3,0,0	257	149	1	1.0	1.0,1.0,1.0	0.928,1.0,1.0	0.024
ENSMUSG00000024817	Uhrf2	19	+	30082733	30082840	30079838	30079943	30086245	30086408	90,170,161	0,0,0	88,118,139	0,0,1	256	149	1	1.0	1.0,1.0,1.0	1.0,1.0,0.988	0.004
ENSMUSG00000024817	Uhrf2	19	+	30086245	30086408	30079838	30079943	30087175	30087316	82,79,69	0,1,1	50,62,61	0,0,0	312	149	1	1.0	1.0,0.974,0.971	1.0,1.0,1.0	-0.018
ENSMUSG00000046138	9930021J03Rik	19	-	29723389	29723505	29720585	29720773	29729831	29729959	16,24,19	0,0,0	2,18,21	1,0,0	265	149	1	1.0	1.0,1.0,1.0	0.529,1.0,1.0	0.157
ENSMUSG00000046138	9930021J03Rik	19	-	29723389	29723505	29720585	29720773	29735115	29735205	26,23,19	0,0,0	0,23,28	2,1,0	265	149	1	1.0	1.0,1.0,1.0	0.0,0.928,1.0	0.357
ENSMUSG00000046138	9930021J03Rik	19	-	29723389	29723505	29720585	29720773	29743532	29743612	14,13,19	0,0,0	0,16,20	0,1,0	265	149	1	1.0	1.0,1.0,1.0	NA,0.9,1.0	0.05
ENSMUSG00000046138	9930021J03Rik	19	-	29729831	29729959	29720721	29720773	29735115	29735205	9,2,1	0,0,0	5,2,5	2,1,0	277	149	1	1.0	1.0,1.0,1.0	0.574,0.518,1.0	0.303
ENSMUSG00000046138	9930021J03Rik	19	-	29729831	29729959	29723389	29723505	29735115	29735205	11,13,1	12,10,0	6,5,10	0,8,12	277	149	0.944872121116	1.0	0.33,0.412,1.0	1.0,0.252,0.31	0.06
ENSMUSG00000046138	9930021J03Rik	19	-	29735115	29735205	29720585	29720773	29743532	29743612	6,5,1	0,0,0	6,13,11	0,1,0	239	149	1	1.0	1.0,1.0,1.0	1.0,0.89,1.0	0.037
ENSMUSG00000046138	9930021J03Rik	19	-	29735115	29735205	29723389	29723505	29743532	29743612	18,15,1	0,0,0	4,19,23	0,1,4	239	149	1	1.0	1.0,1.0,1.0	1.0,0.922,0.782	0.099
ENSMUSG00000046138	9930021J03Rik	19	-	29786248	29786449	29753599	29755017	29805281	29805507	25,10,19	6,1,0	12,21,31	2,3,1	350	149	1	1.0	0.639,0.81,1.0	0.719,0.749,0.93	0.017
ENSMUSG00000097855	A930007I19Rik	19	-	29488370	29488583	29486354	29487671	29499811	29500079	14,35,42	0,1,0	22,55,46	0,0,0	362	149	1	1.0	1.0,0.935,1.0	1.0,1.0,1.0	-0.022
ENSMUSG00000097855	A930007I19Rik	19	-	29510148	29510329	29499811	29500079	29520847	29520969	2,7,0	2,0,0	0,0,2	0,0,0	330	149	1	1.0	0.311,1.0,NA	NA,NA,1.0	-0.345
ENSMUSG00000024789	Jak2	19	+	29262182	29262433	29252436	29252519	29271350	29271474	888,901,885	3,0,0	977,1294,1539	1,0,1	400	149	1	1.0	0.991,1.0,1.0	0.997,1.0,0.998	-0.001
ENSMUSG00000024789	Jak2	19	+	29271350	29271474	29262182	29262433	29276749	29276895	348,356,358	0,0,1	382,573,619	0,0,0	273	149	1	1.0	1.0,1.0,0.995	1.0,1.0,1.0	-0.002
ENSMUSG00000024789	Jak2	19	+	29275001	29275119	29271350	29271474	29276749	29276895	755,768,813	0,0,0	876,1121,1182	1,0,0	267	149	1	1.0	1.0,1.0,1.0	0.998,1.0,1.0	0.001
ENSMUSG00000024789	Jak2	19	+	29283541	29283661	29282316	29282638	29284836	29284994	700,770,864	0,0,0	829,1119,1282	0,0,1	269	149	1	1.0	1.0,1.0,1.0	1.0,1.0,0.999	0.0
ENSMUSG00000024789	Jak2	19	+	29287900	29288087	29286300	29286412	29291166	29291301	600,760,697	0,0,0	774,1035,1278	2,0,2	336	149	1	1.0	1.0,1.0,1.0	0.994,1.0,0.996	0.003
ENSMUSG00000024789	Jak2	19	+	29287900	29288087	29286300	29286412	29294855	29294943	599,763,695	1,0,0	769,1037,1284	0,0,0	336	149	1	1.0	0.996,1.0,1.0	1.0,1.0,1.0	-0.001
ENSMUSG00000024789	Jak2	19	+	29288673	29288801	29287900	29288087	29291166	29291301	851,973,963	1,0,2	1076,1441,1474	5,6,1	277	149	1	1.0	0.998,1.0,0.996	0.991,0.992,0.999	0.004
ENSMUSG00000024789	Jak2	19	+	29288673	29288801	29287900	29288087	29294855	29294943	520,518,538	0,3,0	597,815,851	0,8,7	277	149	1	1.0	1.0,0.989,1.0	1.0,0.982,0.985	0.007
ENSMUSG00000024789	Jak2	19	+	29291166	29291301	29286300	29286412	29294855	29294943	370,455,438	1,0,0	435,599,716	0,0,0	284	149	1	1.0	0.995,1.0,1.0	1.0,1.0,1.0	-0.002
ENSMUSG00000024789	Jak2	19	+	29291166	29291301	29286300	29286412	29295641	29295769	4,6,3	0,1,0	13,16,9	0,0,0	284	149	1	1.0	1.0,0.759,1.0	1.0,1.0,1.0	-0.08
ENSMUSG00000024789	Jak2	19	+	29291166	29291301	29287900	29288087	29294855	29294943	371,455,440	0,3,0	438,604,714	0,8,7	284	149	1	1.0	1.0,0.988,1.0	1.0,0.975,0.982	0.01
ENSMUSG00000024789	Jak2	19	+	29291166	29291301	29288673	29288801	29294855	29294943	735,928,884	34,18,21	948,1273,1386	37,47,48	284	149	1	1.0	0.919,0.964,0.957	0.931,0.934,0.938	0.012
ENSMUSG00000024789	Jak2	19	+	29291166	29291301	29288673	29288801	29295641	29295769	348,446,414	3,0,1	500,643,636	1,2,1	284	149	1	1.0	0.984,1.0,0.995	0.996,0.994,0.997	-0.003
ENSMUSG00000024789	Jak2	19	+	29294855	29294943	29286300	29286412	29295641	29295769	347,411,340	0,1,0	383,522,583	0,0,0	237	149	1	1.0	1.0,0.996,1.0	1.0,1.0,1.0	-0.001
ENSMUSG00000024789	Jak2	19	+	29294855	29294943	29288673	29288801	29295641	29295769	380,429,361	3,0,1	420,569,631	1,2,1	237	149	1	1.0	0.988,1.0,0.996	0.996,0.994,0.997	-0.001
ENSMUSG00000024789	Jak2	19	+	29294855	29294943	29291166	29291301	29295641	29295769	736,898,814	4,6,3	840,1167,1340	11,16,8	237	149	1	1.0	0.991,0.989,0.994	0.98,0.979,0.991	0.008
ENSMUSG00000024789	Jak2	19	+	29296509	29296648	29295641	29295769	29298292	29298444	1310,1413,1371	0,0,0	1465,1979,2109	1,3,3	288	149	1	1.0	1.0,1.0,1.0	0.999,0.997,0.997	0.002
ENSMUSG00000024789	Jak2	19	+	29298587	29298738	29298292	29298444	29299478	29299615	1207,1307,1469	3,0,2	1533,1990,2202	0,0,0	300	149	1	1.0	0.995,1.0,0.997	1.0,1.0,1.0	-0.003
ENSMUSG00000024789	Jak2	19	+	29299478	29299615	29298587	29298738	29300908	29301098	988,1168,1195	0,5,0	1245,1689,1905	0,0,0	286	149	1	1.0	1.0,0.992,1.0	1.0,1.0,1.0	-0.003
ENSMUSG00000024789	Jak2	19	+	29300908	29301098	29299478	29299615	29301611	29301736	1305,1400,1428	0,0,2	1483,1939,2338	0,0,0	339	149	1	1.0	1.0,1.0,0.997	1.0,1.0,1.0	-0.001
ENSMUSG00000024789	Jak2	19	+	29301898	29302071	29301611	29301736	29309594	29309712	1502,1688,1676	7,3,6	1895,2264,2542	8,18,27	322	149	1	1.0	0.99,0.996,0.992	0.991,0.983,0.978	0.009
ENSMUSG00000024789	Jak2	19	+	29301898	29302071	29301611	29301736	29310927	29311041	714,803,766	0,0,1	868,1044,1256	0,0,0	322	149	1	1.0	1.0,1.0,0.997	1.0,1.0,1.0	-0.001
ENSMUSG00000024789	Jak2	19	+	29309594	29309712	29301611	29301736	29310927	29311041	540,613,664	0,0,1	696,794,970	0,0,0	267	149	1	1.0	1.0,1.0,0.997	1.0,1.0,1.0	-0.001
ENSMUSG00000024789	Jak2	19	+	29309594	29309712	29301898	29302071	29310927	29311041	1310,1474,1548	0,0,0	1692,1969,2213	0,0,1	267	149	1	1.0	1.0,1.0,1.0	1.0,1.0,0.999	0.0
ENSMUSG00000040929	Rfx3	19	-	27815484	27815606	27813577	27813690	27826032	27826152	0,6,1	0,0,0	2,0,0	1,0,1	271	149	1	1.0	NA,1.0,1.0	0.524,NA,0.0	0.738
ENSMUSG00000040929	Rfx3	19	-	27830610	27830792	27826032	27826152	27849710	27849969	1,6,2	0,0,0	0,1,2	1,0,0	331	149	1	1.0	1.0,1.0,1.0	0.0,1.0,1.0	0.333
ENSMUSG00000040929	Rfx3	19	-	27837406	27837481	27830610	27830792	27849710	27849969	2,0,0	0,0,0	0,5,0	0,0,1	224	149	1	1.0	1.0,NA,NA	NA,1.0,0.0	0.5
ENSMUSG00000024921	Smarca2	19	+	26623880	26624010	26619683	26619944	26630669	26630778	2,12,9	1,0,0	9,9,10	0,0,0	279	149	1	1.0	0.516,1.0,1.0	1.0,1.0,1.0	-0.161
ENSMUSG00000024921	Smarca2	19	+	26749851	26749947	26720728	26720947	26751823	26752041	3,7,0	28,15,17	5,6,0	10,17,17	245	149	1	1.0	0.061,0.221,0.0	0.233,0.177,0.0	-0.043
ENSMUSG00000024921	Smarca2	19	+	26759877	26759931	26751823	26752041	26770937	26771043	9,4,4	8,10,5	0,7,6	4,26,16	203	149	0.143154287214	1.0	0.452,0.227,0.37	0.0,0.165,0.216	0.223
ENSMUSG00000024921	Smarca2	19	+	26759877	26759931	26751823	26752041	26771507	26771609	3,2,1	1,3,0	0,5,0	0,0,2	203	149	1	1.0	0.688,0.329,1.0	NA,1.0,0.0	0.172
ENSMUSG00000024921	Smarca2	19	+	26770937	26771043	26751823	26752041	26771507	26771609	14,21,12	1,3,0	16,42,33	0,0,2	255	149	1	1.0	0.891,0.804,1.0	1.0,1.0,0.906	-0.07
ENSMUSG00000024878	Cbwd1	19	-	24938395	24938440	24931663	24931720	24940748	24940835	47,35,49	3,0,0	49,66,50	0,0,0	194	149	1	1.0	0.923,1.0,1.0	1.0,1.0,1.0	-0.026
ENSMUSG00000024878	Cbwd1	19	-	24942682	24942729	24940748	24940835	24948068	24948106	45,39,35	0,1,0	44,45,52	0,0,0	196	149	1	1.0	1.0,0.967,1.0	1.0,1.0,1.0	-0.011
ENSMUSG00000024878	Cbwd1	19	-	24953259	24953351	24949201	24949261	24955335	24955432	58,71,54	0,2,0	47,75,91	0,0,0	241	149	1	1.0	1.0,0.956,1.0	1.0,1.0,1.0	-0.015
ENSMUSG00000024812	Tjp2	19	-	24096583	24096669	24094504	24095590	24098000	24098315	60,35,41	3,0,0	33,59,49	0,1,0	235	149	1	1.0	0.927,1.0,1.0	1.0,0.974,1.0	-0.016
ENSMUSG00000024812	Tjp2	19	-	24099452	24099563	24098000	24098315	24100701	24100914	45,55,60	0,2,0	55,64,55	0,0,1	260	149	1	1.0	1.0,0.94,1.0	1.0,1.0,0.969	-0.01
ENSMUSG00000024812	Tjp2	19	-	24112745	24112956	24111425	24111619	24114075	24114184	69,72,83	1,2,1	55,90,95	5,1,0	360	149	1	1.0	0.966,0.937,0.972	0.82,0.974,1.0	0.027
ENSMUSG00000024812	Tjp2	19	-	24114075	24114184	24111425	24111619	24119944	24120095	28,37,32	0,0,1	24,36,30	0,0,0	258	149	1	1.0	1.0,1.0,0.949	1.0,1.0,1.0	-0.017
ENSMUSG00000024812	Tjp2	19	-	24132605	24132708	24130854	24131473	24134849	24134974	42,44,47	0,0,0	35,42,40	0,0,1	252	149	1	1.0	1.0,1.0,1.0	1.0,1.0,0.959	0.014
ENSMUSG00000074925	Ptar1	19	+	23703077	23703144	23694320	23694490	23705706	23705811	27,19,14	0,0,0	15,21,24	0,0,1	216	149	1	1.0	1.0,1.0,1.0	1.0,1.0,0.943	0.019
ENSMUSG00000074925	Ptar1	19	+	23705706	23705811	23703077	23703144	23708753	23708967	22,27,3	2,0,0	23,20,16	0,0,0	254	149	1	1.0	0.866,1.0,1.0	1.0,1.0,1.0	-0.045
ENSMUSG00000024943	Smc5	19	-	23215154	23215199	23214644	23214740	23218404	23218530	17,35,30	16,19,23	20,39,34	15,36,30	194	149	1	1.0	0.449,0.586,0.5	0.506,0.454,0.465	0.037
ENSMUSG00000024943	Smc5	19	-	23228914	23229038	23228173	23228296	23231557	23231727	100,94,86	0,0,0	76,109,118	0,0,1	273	149	1	1.0	1.0,1.0,1.0	1.0,1.0,0.985	0.005
ENSMUSG00000024943	Smc5	19	-	23238884	23238998	23235873	23235968	23242635	23242790	43,81,83	0,0,0	70,86,96	0,1,0	263	149	1	1.0	1.0,1.0,1.0	1.0,0.98,1.0	0.007
ENSMUSG00000024754	Tmem2	19	+	21780170	21780252	21778341	21778786	21792637	21792980	21,56,18	45,62,34	36,53,72	67,63,60	231	149	0.896891822979	1.0	0.231,0.368,0.255	0.257,0.352,0.436	-0.064
ENSMUSG00000024754	Tmem2	19	+	21825089	21825125	21823787	21823919	21826039	21826195	124,142,133	1,0,0	130,183,216	0,0,0	185	149	1	1.0	0.99,1.0,1.0	1.0,1.0,1.0	-0.003
ENSMUSG00000024754	Tmem2	19	+	21847936	21848035	21844619	21844839	21852224	21852379	212,259,293	2,2,0	188,346,359	0,1,5	248	149	1	1.0	0.985,0.987,1.0	1.0,0.995,0.977	0.0
ENSMUSG00000024754	Tmem2	19	+	21847936	21848035	21844619	21844839	21855658	21855762	104,102,120	0,0,0	75,159,159	0,0,2	248	149	1	1.0	1.0,1.0,1.0	1.0,1.0,0.979	0.007
ENSMUSG00000024754	Tmem2	19	+	21852224	21852379	21844619	21844839	21855658	21855762	86,146,115	0,0,0	92,195,201	0,0,2	304	149	1	1.0	1.0,1.0,1.0	1.0,1.0,0.98	0.007
ENSMUSG00000024754	Tmem2	19	+	21852224	21852379	21844619	21844839	21856154	21858327	8,14,4	0,0,0	5,13,26	0,0,2	304	149	1	1.0	1.0,1.0,1.0	1.0,1.0,0.864	0.045
ENSMUSG00000024754	Tmem2	19	+	21852224	21852379	21847936	21848035	21855658	21855762	192,301,289	0,0,1	207,384,396	2,3,0	304	149	1	1.0	1.0,1.0,0.993	0.981,0.984,1.0	0.009
ENSMUSG00000024754	Tmem2	19	+	21855658	21855762	21844619	21844839	21856154	21858327	60,104,71	0,0,0	74,117,112	0,0,2	253	149	1	1.0	1.0,1.0,1.0	1.0,1.0,0.971	0.01
ENSMUSG00000024754	Tmem2	19	+	21855658	21855762	21852224	21852379	21856154	21858327	138,236,184	0,0,2	161,299,285	0,0,0	253	149	1	1.0	1.0,1.0,0.982	1.0,1.0,1.0	-0.006
ENSMUSG00000035171	1110059E24Rik	19	-	21598754	21598868	21597311	21598334	21619108	21619215	102,165,125	0,0,1	94,166,169	0,0,0	263	149	1	1.0	1.0,1.0,0.986	1.0,1.0,1.0	-0.005
ENSMUSG00000035171	1110059E24Rik	19	-	21619108	21619215	21598324	21598868	21652606	21652917	73,104,75	15,15,20	86,132,150	16,15,16	256	149	0.564865999327	1.0	0.739,0.801,0.686	0.758,0.837,0.845	-0.071
ENSMUSG00000035171	1110059E24Rik	19	-	21630509	21630796	21619108	21619215	21652606	21652610	0,0,0	36,50,43	0,1,0	52,77,82	436	149	1	1.0	0.0,0.0,0.0	0.0,0.004,0.0	-0.001
ENSMUSG00000024750	Zfand5	19	+	21277654	21277758	21275979	21277089	21279624	21279750	1199,1356,1438	16,16,17	1475,1797,2112	22,23,37	253	149	1	1.0	0.978,0.98,0.98	0.975,0.979,0.971	0.004
ENSMUSG00000024750	Zfand5	19	+	21279624	21279750	21277654	21277758	21280422	21280433	1420,1542,1680	0,0,2	1721,2096,2338	0,7,2	275	149	1	1.0	1.0,1.0,0.998	1.0,0.994,0.998	0.002
ENSMUSG00000024726	Carnmt1	19	+	18690229	18690370	18679103	18679267	18691416	18691595	0,7,0	0,0,0	6,0,0	0,0,1	290	149	1	1.0	NA,1.0,NA	1.0,NA,0.0	0.5
ENSMUSG00000024726	Carnmt1	19	+	18703360	18703464	18693648	18693762	18704019	18704788	41,16,23	0,1,0	43,63,32	0,0,0	253	149	1	1.0	1.0,0.904,1.0	1.0,1.0,1.0	-0.032
ENSMUSG00000037847	Nmrk1	19	+	18636078	18636142	18631949	18632081	18639517	18639608	20,18,20	0,0,0	10,22,20	0,2,0	213	149	1	1.0	1.0,1.0,1.0	1.0,0.885,1.0	0.038
ENSMUSG00000037847	Nmrk1	19	+	18638917	18639399	18636078	18636142	18639517	18639608	8,4,1	12,12,13	4,1,9	6,14,8	631	149	1	1.0	0.136,0.073,0.018	0.136,0.017,0.21	-0.045
ENSMUSG00000037847	Nmrk1	19	+	18639517	18639608	18636078	18636142	18639885	18639934	17,19,20	1,0,0	10,25,20	0,0,0	240	149	1	1.0	0.913,1.0,1.0	1.0,1.0,1.0	-0.029
ENSMUSG00000037847	Nmrk1	19	+	18641402	18641474	18641123	18641271	18642173	18642280	19,29,34	0,0,0	10,16,20	0,1,0	221	149	1	1.0	1.0,1.0,1.0	1.0,0.915,1.0	0.028
ENSMUSG00000024639	Gnaq	19	+	16332076	16332205	16316016	16316171	16334980	16335110	231,332,299	0,1,0	281,355,386	0,0,0	278	149	1	1.0	1.0,0.994,1.0	1.0,1.0,1.0	-0.002
ENSMUSG00000024639	Gnaq	19	+	16334980	16335110	16316016	16316171	16378156	16378310	116,114,179	0,4,0	114,193,189	0,0,0	279	149	1	1.0	1.0,0.938,1.0	1.0,1.0,1.0	-0.021
ENSMUSG00000041491	Cep78	19	-	15959531	15959700	15955773	15956403	15969071	15969200	20,25,12	2,0,2	8,15,14	0,3,1	318	149	1	1.0	0.824,1.0,0.738	1.0,0.701,0.868	-0.002
ENSMUSG00000041491	Cep78	19	-	15960942	15961109	15959531	15959700	15962371	15962449	39,49,45	0,0,0	39,37,50	0,3,0	316	149	1	1.0	1.0,1.0,1.0	1.0,0.853,1.0	0.049
ENSMUSG00000041491	Cep78	19	-	15960942	15961109	15959531	15959700	15969071	15969200	23,28,28	0,1,0	17,22,29	0,1,0	316	149	1	1.0	1.0,0.93,1.0	1.0,0.912,1.0	0.006
ENSMUSG00000041491	Cep78	19	-	15962371	15962449	15959531	15959700	15969071	15969200	17,7,17	0,1,0	8,21,14	0,1,0	227	149	1	1.0	1.0,0.821,1.0	1.0,0.932,1.0	-0.037
ENSMUSG00000041491	Cep78	19	-	15962371	15962449	15960942	15961109	15969071	15969200	33,30,34	0,2,0	30,33,34	0,0,0	227	149	1	1.0	1.0,0.908,1.0	1.0,1.0,1.0	-0.031
ENSMUSG00000041491	Cep78	19	-	15969071	15969200	15962371	15962449	15970532	15970578	59,45,54	3,0,0	34,50,50	1,0,0	278	149	1	1.0	0.913,1.0,1.0	0.948,1.0,1.0	-0.012
ENSMUSG00000041491	Cep78	19	-	15981091	15981195	15978780	15978955	15981464	15981537	36,49,42	1,0,0	28,37,38	0,0,0	253	149	1	1.0	0.955,1.0,1.0	1.0,1.0,1.0	-0.015
ENSMUSG00000024640	Psat1	19	-	15917076	15917249	15914863	15915033	15918205	15918411	260,329,257	0,0,0	219,381,353	2,0,0	322	149	1	1.0	1.0,1.0,1.0	0.981,1.0,1.0	0.006
ENSMUSG00000024696	Lpxn	19	+	12803932	12804090	12798605	12798679	12811219	12811266	267,371,305	0,0,3	234,367,409	0,0,0	307	149	1	1.0	1.0,1.0,0.98	1.0,1.0,1.0	-0.007
ENSMUSG00000024696	Lpxn	19	+	12811219	12811266	12803932	12804090	12819335	12819435	201,233,235	0,4,0	180,261,338	2,0,0	196	149	1	1.0	1.0,0.978,1.0	0.986,1.0,1.0	-0.003
ENSMUSG00000024695	Zfp91	19	-	12771002	12771102	12767019	12770549	12774819	12774934	263,344,343	0,2,0	269,362,409	0,0,1	249	149	1	1.0	1.0,0.99,1.0	1.0,1.0,0.996	-0.002
ENSMUSG00000024695	Zfp91	19	-	12771002	12771102	12767019	12770549	12776411	12776462	106,126,137	0,0,0	94,148,144	0,1,0	249	149	1	1.0	1.0,1.0,1.0	1.0,0.989,1.0	0.004
ENSMUSG00000024695	Zfp91	19	-	12774819	12774934	12771002	12771102	12775994	12776073	280,371,335	6,3,2	281,392,436	4,6,4	264	149	1	1.0	0.963,0.986,0.99	0.975,0.974,0.984	0.002
ENSMUSG00000024695	Zfp91	19	-	12775994	12776073	12771002	12771102	12776411	12776462	87,99,113	0,0,1	88,128,109	0,0,0	228	149	1	1.0	1.0,1.0,0.987	1.0,1.0,1.0	-0.004
ENSMUSG00000024695	Zfp91	19	-	12778623	12778660	12777941	12778046	12778892	12779099	194,278,241	0,0,2	180,269,317	0,0,0	186	149	1	1.0	1.0,1.0,0.99	1.0,1.0,1.0	-0.003
ENSMUSG00000024691	Fam111a	19	+	12573529	12573580	12564553	12564650	12577089	12577170	70,80,80	0,0,1	38,102,69	0,2,2	200	149	1	1.0	1.0,1.0,0.983	1.0,0.974,0.963	0.015
ENSMUSG00000024691	Fam111a	19	+	12573529	12573580	12564553	12564650	12583922	12583963	0,0,2	0,0,0	0,2,0	1,0,0	200	149	1	1.0	NA,NA,1.0	0.0,1.0,NA	0.5
ENSMUSG00000024691	Fam111a	19	+	12577089	12577170	12564553	12564650	12583922	12583963	47,68,68	0,0,0	49,121,81	1,0,0	230	149	1	1.0	1.0,1.0,1.0	0.969,1.0,1.0	0.01
ENSMUSG00000024691	Fam111a	19	+	12577089	12577170	12573513	12573580	12583922	12583963	119,148,147	0,0,2	84,217,150	0,0,0	230	149	1	1.0	1.0,1.0,0.979	1.0,1.0,1.0	-0.007
ENSMUSG00000024691	Fam111a	19	+	12583922	12584122	12577089	12577170	12586834	12589762	238,284,302	2,4,1	215,441,371	4,7,7	349	149	1	1.0	0.981,0.968,0.992	0.958,0.964,0.958	0.02
ENSMUSG00000046139	Patl1	19	+	11920177	11920395	11914347	11914459	11920804	11920885	113,171,171	0,0,1	136,173,220	1,2,0	367	149	1	1.0	1.0,1.0,0.986	0.982,0.972,1.0	0.011
ENSMUSG00000046139	Patl1	19	+	11922466	11922568	11921368	11921563	11923800	11924018	20,27,15	2,0,0	25,16,26	0,0,0	251	149	1	1.0	0.856,1.0,1.0	1.0,1.0,1.0	-0.048
ENSMUSG00000046139	Patl1	19	+	11923386	11923476	11922466	11922568	11923800	11924018	97,136,87	0,0,0	100,127,125	0,0,1	239	149	1	1.0	1.0,1.0,1.0	1.0,1.0,0.987	0.004
ENSMUSG00000046139	Patl1	19	+	11923800	11924018	11923386	11923476	11925136	11925226	153,212,138	0,1,0	157,219,236	0,0,0	367	149	1	1.0	1.0,0.989,1.0	1.0,1.0,1.0	-0.004
ENSMUSG00000046139	Patl1	19	+	11929874	11930055	11925136	11925226	11931532	11931656	120,204,148	0,3,1	177,194,211	1,1,1	330	149	1	1.0	1.0,0.968,0.985	0.988,0.989,0.99	-0.005
ENSMUSG00000046139	Patl1	19	+	11932137	11932235	11931532	11931656	11933679	11933739	87,99,128	1,3,1	101,99,118	0,1,0	247	149	1	1.0	0.981,0.952,0.987	1.0,0.984,1.0	-0.021
ENSMUSG00000046139	Patl1	19	+	11935678	11935827	11933679	11933739	11937219	11937379	136,164,161	2,0,0	153,185,172	0,0,0	298	149	1	1.0	0.971,1.0,1.0	1.0,1.0,1.0	-0.01
ENSMUSG00000046139	Patl1	19	+	11942628	11942720	11939683	11939839	11942824	11942974	131,143,121	0,0,0	132,189,208	0,0,2	241	149	1	1.0	1.0,1.0,1.0	1.0,1.0,0.985	0.005
ENSMUSG00000041488	Stx3	19	-	11783025	11783136	11781566	11781680	11785389	11785524	116,142,212	0,0,0	177,223,305	0,0,1	260	149	1	1.0	1.0,1.0,1.0	1.0,1.0,0.994	0.002
ENSMUSG00000041488	Stx3	19	-	11791745	11791845	11789556	11789631	11803493	11803577	153,129,142	0,0,1	120,191,239	0,0,1	249	149	1	1.0	1.0,1.0,0.988	1.0,1.0,0.993	-0.002
ENSMUSG00000024680	Ms4a2	19	-	11622042	11622177	11619616	11619673	11622682	11622782	2,1,0	0,0,0	3,3,5	2,1,3	284	149	1	1.0	1.0,1.0,NA	0.44,0.611,0.466	0.494
ENSMUSG00000024679	Ms4a6d	19	-	11587963	11588065	11586603	11587181	11589989	11590122	7350,8448,8684	13,13,18	8393,11395,11749	2,19,13	251	149	1	1.0	0.997,0.997,0.997	1.0,0.997,0.998	-0.001
ENSMUSG00000024679	Ms4a6d	19	-	11587963	11588065	11586603	11587181	11592864	11592921	2798,3162,3315	0,0,3	3138,4316,4383	0,1,4	251	149	1	1.0	1.0,1.0,0.998	1.0,1.0,0.998	0.0
ENSMUSG00000024679	Ms4a6d	19	-	11589989	11590122	11586979	11587181	11592864	11592921	13,10,15	0,0,3	2,18,13	0,1,4	282	149	0.548980774421	1.0	1.0,1.0,0.725	1.0,0.905,0.632	0.063
ENSMUSG00000024679	Ms4a6d	19	-	11589989	11590122	11587963	11588065	11592864	11592921	4155,4733,4839	53,64,60	4692,6414,6720	48,80,112	282	149	1	1.0	0.976,0.975,0.977	0.981,0.977,0.969	0.0
ENSMUSG00000024679	Ms4a6d	19	-	11589989	11590196	11586603	11587181	11592864	11592921	6495,7380,7841	0,0,3	7361,10225,11078	0,1,4	356	149	1	1.0	1.0,1.0,0.999	1.0,1.0,0.999	0.0
ENSMUSG00000024679	Ms4a6d	19	-	11589989	11590196	11587963	11588065	11592864	11592921	11086,12711,13247	53,64,60	12655,17362,18534	48,80,112	356	149	1	1.0	0.989,0.988,0.989	0.991,0.989,0.986	-0.0
ENSMUSG00000024679	Ms4a6d	19	-	11592864	11592921	11587963	11588065	11601829	11601964	1802,1801,2149	0,1,2	1997,2886,3022	0,0,0	206	149	1	1.0	1.0,0.999,0.999	1.0,1.0,1.0	-0.001
ENSMUSG00000024679	Ms4a6d	19	-	11601829	11601964	11592864	11592921	11603145	11603308	9955,10813,11348	12,10,23	10723,15642,16184	2,14,27	284	149	1	1.0	0.998,0.998,0.996	1.0,0.998,0.997	-0.001
ENSMUSG00000024679	Ms4a6d	19	-	11601829	11601964	11592864	11592921	11604673	11604849	3860,4388,4526	0,0,2	4334,5978,6591	2,0,0	284	149	1	1.0	1.0,1.0,0.999	0.999,1.0,1.0	0.0
ENSMUSG00000024679	Ms4a6d	19	-	11603145	11603308	11592864	11592921	11604673	11604849	5513,6078,5754	0,0,2	5432,8179,8304	2,0,0	312	149	1	1.0	1.0,1.0,0.999	0.999,1.0,1.0	0.0
ENSMUSG00000024679	Ms4a6d	19	-	11603145	11603308	11601829	11601964	11604673	11604849	11607,12525,12556	1,7,1	11839,17850,17888	10,7,4	312	149	1	1.0	1.0,0.999,1.0	0.998,0.999,1.0	0.001
ENSMUSG00000079419	Ms4a6c	19	+	11471088	11471251	11469365	11469556	11472392	11472527	6779,7144,6603	3,1,0	7658,10722,10889	0,0,3	312	149	1	1.0	0.999,1.0,1.0	1.0,1.0,0.999	0.0
ENSMUSG00000079419	Ms4a6c	19	+	11472392	11472527	11471088	11471251	11475273	11475330	4864,5363,5429	14,8,0	5798,8164,8087	2,5,10	284	149	1	1.0	0.995,0.997,1.0	0.999,0.999,0.998	-0.001
ENSMUSG00000079419	Ms4a6c	19	+	11480298	11480399	11478167	11478374	11481205	11482192	2335,2849,2639	0,0,3	2982,3892,4058	1,3,0	250	149	1	1.0	1.0,1.0,0.998	0.999,0.999,1.0	0.0
ENSMUSG00000024672	Ms4a7	19	-	11322298	11322400	11321038	11321582	11324421	11324628	2864,2640,3264	0,0,8	3866,4657,4540	5,2,4	251	149	1	1.0	1.0,1.0,0.996	0.998,0.999,0.999	0.0
ENSMUSG00000024672	Ms4a7	19	-	11322298	11322400	11321038	11321582	11327924	11328050	850,775,1033	1,0,0	1302,1479,1313	0,0,0	251	149	1	1.0	0.998,1.0,1.0	1.0,1.0,1.0	-0.001
ENSMUSG00000024672	Ms4a7	19	-	11322298	11322418	11321408	11321582	11324421	11324628	868,801,1069	0,0,8	1331,1534,1365	5,2,4	269	149	1	1.0	1.0,1.0,0.987	0.993,0.998,0.995	0.0
ENSMUSG00000024672	Ms4a7	19	-	11324421	11324628	11321038	11321582	11327924	11328050	1207,1101,1382	1,0,0	1490,1854,2165	0,0,0	356	149	1	1.0	0.998,1.0,1.0	1.0,1.0,1.0	-0.001
ENSMUSG00000024672	Ms4a7	19	-	11324421	11324628	11322298	11322400	11325806	11325863	4652,4251,5237	0,2,1	5810,7311,7970	0,0,0	356	149	1	1.0	1.0,0.999,1.0	1.0,1.0,1.0	-0.0
ENSMUSG00000024672	Ms4a7	19	-	11324421	11324628	11322298	11322400	11327924	11328050	3169,2912,3549	13,0,11	4000,4943,5303	16,21,17	356	149	1	1.0	0.99,1.0,0.993	0.991,0.99,0.992	0.003
ENSMUSG00000024672	Ms4a7	19	-	11325806	11325863	11321504	11324628	11327924	11328050	2556,2348,2816	269,227,269	3084,4017,4393	315,376,429	206	149	1	1.0	0.873,0.882,0.883	0.876,0.885,0.881	-0.001
ENSMUSG00000024672	Ms4a7	19	-	11325806	11325863	11322298	11322400	11327924	11328050	804,784,861	13,0,11	961,1273,1300	16,21,17	206	149	1	1.0	0.978,1.0,0.983	0.977,0.978,0.982	0.008
ENSMUSG00000024672	Ms4a7	19	-	11327924	11328050	11325806	11325863	11333206	11333366	4086,3946,4258	0,0,1	4927,6116,7032	5,0,2	275	149	1	1.0	1.0,1.0,1.0	0.998,1.0,0.999	0.001
ENSMUSG00000024672	Ms4a7	19	-	11333206	11333366	11327924	11328050	11336006	11336116	4845,4788,4960	2,0,0	5753,7046,8200	5,2,1	309	149	1	1.0	0.999,1.0,1.0	0.998,0.999,1.0	0.001
ENSMUSG00000024735	Prpf19	19	+	10900689	10900765	10900281	10900398	10900926	10900993	323,396,454	1,0,0	229,456,489	0,0,0	225	149	1	1.0	0.995,1.0,1.0	1.0,1.0,1.0	-0.002
ENSMUSG00000034659	Tmem109	19	-	10878078	10878149	10874241	10874486	10881651	10881731	0,0,0	131,130,129	0,0,1	113,156,176	220	149	1	1.0	0.0,0.0,0.0	0.0,0.0,0.004	-0.001
ENSMUSG00000034659	Tmem109	19	-	10880179	10880302	10874259	10874486	10881651	10881698	1,2,4	131,130,129	6,6,4	113,156,176	272	149	1	1.0	0.004,0.008,0.017	0.028,0.021,0.012	-0.011
ENSMUSG00000048832	Vps37c	19	+	10706209	10706308	10688814	10688979	10710269	10710441	262,320,268	2,0,0	272,373,400	0,0,0	248	149	1	1.0	0.987,1.0,1.0	1.0,1.0,1.0	-0.004
ENSMUSG00000048832	Vps37c	19	+	10710269	10710441	10706209	10706308	10711270	10711353	340,410,372	15,22,20	362,515,525	24,33,17	321	149	1	1.0	0.913,0.896,0.896	0.875,0.879,0.935	0.005
ENSMUSG00000034371	Tkfc	19	-	10599307	10599418	10599031	10599213	10600570	10600760	12,37,22	0,1,2	16,20,31	0,0,2	260	149	1	1.0	1.0,0.955,0.863	1.0,1.0,0.899	-0.027
ENSMUSG00000024666	Tmem138	19	-	10574836	10575008	10571528	10571604	10575239	10575511	32,30,41	0,0,0	22,47,48	2,0,0	321	149	1	1.0	1.0,1.0,1.0	0.836,1.0,1.0	0.055
ENSMUSG00000034820	Cpsf7	19	+	10540680	10540848	10539619	10539788	10545691	10547735	183,181,220	1,0,0	166,200,243	0,2,0	317	149	1	1.0	0.989,1.0,1.0	1.0,0.979,1.0	0.003
ENSMUSG00000024743	Syt7	19	+	10413339	10413443	10389089	10389513	10417962	10418042	4,1,0	2,0,0	1,11,9	0,1,0	253	149	1	1.0	0.541,1.0,NA	1.0,0.866,1.0	-0.185
ENSMUSG00000024743	Syt7	19	+	10421756	10421888	10417962	10418042	10422784	10423012	0,0,0	4,0,0	0,0,2	0,0,0	281	149	1	1.0	0.0,NA,NA	NA,NA,1.0	-1.0
ENSMUSG00000024743	Syt7	19	+	10421756	10421888	10417962	10418042	10435549	10435685	0,0,0	4,0,2	2,0,2	0,3,6	281	149	1	1.0	0.0,NA,0.0	1.0,0.0,0.15	-0.383
ENSMUSG00000024743	Syt7	19	+	10422784	10423012	10421756	10421888	10426298	10426395	1,0,3	0,0,0	0,0,0	0,2,0	377	149	1	1.0	1.0,NA,1.0	NA,0.0,NA	1.0
ENSMUSG00000036098	Myrf	19	-	10215273	10215354	10215016	10215102	10215741	10215810	0,1,0	0,4,0	0,0,0	3,1,7	230	149	1	1.0	NA,0.139,NA	0.0,0.0,0.0	0.139
ENSMUSG00000036098	Myrf	19	-	10215273	10215354	10215016	10215105	10215741	10215810	1,0,0	0,16,2	0,0,0	4,11,7	230	149	1	1.0	1.0,0.0,0.0	0.0,0.0,0.0	0.333
ENSMUSG00000036098	Myrf	19	-	10215741	10216149	10215016	10215105	10216419	10216492	0,20,15	0,0,0	8,5,6	0,1,0	557	149	1	1.0	NA,1.0,1.0	1.0,0.572,1.0	0.143
ENSMUSG00000036098	Myrf	19	-	10228652	10228916	10225448	10225510	10229019	10229107	13,18,16	0,2,1	2,11,23	0,2,0	413	149	1	1.0	1.0,0.765,0.852	1.0,0.665,1.0	-0.016
ENSMUSG00000024664	Fads3	19	+	10052201	10052312	10041547	10041956	10052835	10053033	25,89,108	0,0,0	47,86,109	0,0,1	260	149	1	1.0	1.0,1.0,1.0	1.0,1.0,0.984	0.005
ENSMUSG00000024661	Fth1	19	+	9984180	9984327	9982702	9982983	9984559	9984685	336057,372885,379669	16,0,32	327699,467598,520178	6,8,5	296	149	1	1.0	1.0,1.0,1.0	1.0,1.0,1.0	0.0
ENSMUSG00000024661	Fth1	19	+	9984559	9984685	9984180	9984327	9984780	9985092	308862,342353,347952	10,22,21	308819,429043,473946	22,12,22	275	149	1	1.0	1.0,1.0,1.0	1.0,1.0,1.0	0.0
ENSMUSG00000024660	Incenp	19	-	9874815	9874923	9874219	9874370	9875097	9875176	264,297,273	3,0,0	173,314,357	2,2,5	257	149	1	1.0	0.981,1.0,1.0	0.98,0.989,0.976	0.012
ENSMUSG00000024660	Incenp	19	-	9877676	9877796	9876589	9876816	9878127	9878248	187,289,278	6,0,15	195,268,304	0,0,0	269	149	1	1.0	0.945,1.0,0.911	1.0,1.0,1.0	-0.048
ENSMUSG00000071645	Tut1	19	+	8955386	8955577	8953849	8954021	8959086	8959402	75,121,65	0,0,0	56,92,126	0,1,0	340	149	1	1.0	1.0,1.0,1.0	1.0,0.976,1.0	0.008
ENSMUSG00000071645	Tut1	19	+	8959086	8959402	8955386	8955577	8962343	8962822	50,80,60	0,0,1	74,77,85	0,0,0	465	149	1	1.0	1.0,1.0,0.951	1.0,1.0,1.0	-0.016
ENSMUSG00000071645	Tut1	19	+	8959742	8959843	8959086	8959402	8962343	8962822	46,49,65	0,0,1	53,90,99	0,1,0	250	149	1	1.0	1.0,1.0,0.975	1.0,0.982,1.0	-0.002
ENSMUSG00000071645	Tut1	19	+	8962343	8962822	8959742	8959843	8964019	8964129	115,120,136	0,0,2	138,206,208	0,1,0	628	149	1	1.0	1.0,1.0,0.942	1.0,0.98,1.0	-0.013
ENSMUSG00000071645	Tut1	19	+	8964560	8964653	8964263	8964374	8965033	8966207	57,49,88	0,0,0	76,91,104	0,1,0	242	149	1	1.0	1.0,1.0,1.0	1.0,0.982,1.0	0.006
ENSMUSG00000071650	Ganab	19	+	8907850	8907916	8907214	8907394	8908677	8908747	54,52,48	155,201,193	40,73,44	136,237,224	215	149	1	1.0	0.194,0.152,0.147	0.169,0.176,0.12	0.009
ENSMUSG00000071650	Ganab	19	+	8908920	8909008	8908677	8908747	8909090	8909187	301,372,375	1,0,0	287,492,428	0,0,0	237	149	1	1.0	0.995,1.0,1.0	1.0,1.0,1.0	-0.002
ENSMUSG00000071650	Ganab	19	+	8909432	8909613	8909090	8909187	8910465	8910619	348,529,474	0,2,3	436,616,595	1,4,0	330	149	1	1.0	1.0,0.992,0.986	0.995,0.986,1.0	-0.001
ENSMUSG00000071650	Ganab	19	+	8912710	8912954	8912473	8912575	8914300	8914365	573,635,672	0,0,0	538,723,817	4,1,0	393	149	1	1.0	1.0,1.0,1.0	0.981,0.996,1.0	0.008
ENSMUSG00000071650	Ganab	19	+	8914541	8914618	8914300	8914365	8914701	8914776	186,251,253	0,0,0	239,305,342	0,0,1	226	149	1	1.0	1.0,1.0,1.0	1.0,1.0,0.996	0.001
ENSMUSG00000071650	Ganab	19	+	8915157	8915270	8914924	8915038	8915403	8915504	375,499,476	0,0,0	463,586,552	0,0,2	262	149	1	1.0	1.0,1.0,1.0	1.0,1.0,0.994	0.002
ENSMUSG00000071659	Hnrnpul2	19	+	8822803	8822939	8819400	8820813	8823229	8823306	780,946,922	2,3,4	771,1119,1254	11,11,11	285	149	1	1.0	0.995,0.994,0.992	0.973,0.982,0.983	0.014
ENSMUSG00000071659	Hnrnpul2	19	+	8822803	8822939	8819400	8820813	8823529	8823669	356,463,412	3,5,9	347,524,588	3,11,1	285	149	1	1.0	0.984,0.98,0.96	0.984,0.961,0.997	-0.006
ENSMUSG00000071659	Hnrnpul2	19	+	8823229	8823306	8819400	8820813	8823529	8823669	196,239,230	3,5,9	207,313,267	3,11,1	226	149	1	1.0	0.977,0.969,0.944	0.978,0.949,0.994	-0.01
ENSMUSG00000071659	Hnrnpul2	19	+	8823229	8823306	8822803	8822939	8823529	8823669	619,721,736	0,2,0	619,897,923	0,0,2	226	149	1	1.0	1.0,0.996,1.0	1.0,1.0,0.997	-0.0
ENSMUSG00000071659	Hnrnpul2	19	+	8824859	8825123	8824405	8824518	8825270	8825393	1104,1467,1453	0,0,1	1284,1770,1859	0,0,0	413	149	1	1.0	1.0,1.0,0.998	1.0,1.0,1.0	-0.001
ENSMUSG00000071659	Hnrnpul2	19	+	8825270	8825393	8824859	8825123	8825971	8826100	616,807,797	0,0,0	696,947,984	1,0,0	272	149	1	1.0	1.0,1.0,1.0	0.997,1.0,1.0	0.001
ENSMUSG00000071659	Hnrnpul2	19	+	8825971	8826100	8825270	8825393	8826643	8826812	766,904,877	0,2,1	796,1124,1209	8,8,3	278	149	1	1.0	1.0,0.996,0.998	0.982,0.987,0.995	0.01
ENSMUSG00000071659	Hnrnpul2	19	+	8825971	8826100	8825270	8825393	8829749	8829950	294,380,353	0,0,0	320,453,474	3,2,0	278	149	1	1.0	1.0,1.0,1.0	0.983,0.992,1.0	0.008
ENSMUSG00000071659	Hnrnpul2	19	+	8826643	8826812	8825270	8825393	8829749	8829950	550,605,628	0,0,0	493,665,816	3,2,0	318	149	1	1.0	1.0,1.0,1.0	0.987,0.994,1.0	0.006
ENSMUSG00000071659	Hnrnpul2	19	+	8826643	8826812	8825971	8826100	8829749	8829950	1022,1127,1151	0,0,0	961,1328,1552	0,0,4	318	149	1	1.0	1.0,1.0,1.0	1.0,1.0,0.995	0.002
ENSMUSG00000071659	Hnrnpul2	19	+	8830887	8830961	8829749	8829950	8831224	8831332	740,853,880	20,38,31	686,1022,1127	35,33,49	223	149	1	1.0	0.961,0.937,0.95	0.929,0.954,0.939	0.009
ENSMUSG00000071660	Ttc9c	19	-	8815853	8816036	8809074	8811838	8818435	8818684	201,203,238	0,0,2	251,386,447	0,0,0	332	149	1	1.0	1.0,1.0,0.982	1.0,1.0,1.0	-0.006
ENSMUSG00000010095	Slc3a2	19	-	8709549	8709608	8709229	8709410	8709714	8709783	4266,4557,4849	0,1,0	4429,5344,5422	0,0,0	208	149	1	1.0	1.0,1.0,1.0	1.0,1.0,1.0	0.0
ENSMUSG00000010095	Slc3a2	19	-	8711833	8711928	8709714	8709783	8712729	8712903	5371,5452,5899	21,27,19	5402,6438,6604	7,9,19	244	149	1	1.0	0.994,0.992,0.995	0.998,0.998,0.995	-0.003
ENSMUSG00000010095	Slc3a2	19	-	8711833	8711928	8709714	8709783	8713341	8713355	2023,2143,2223	0,0,1	2097,2546,2478	0,0,0	244	149	1	1.0	1.0,1.0,0.999	1.0,1.0,1.0	-0.0
ENSMUSG00000010095	Slc3a2	19	-	8712729	8712903	8709733	8709783	8713341	8713356	4699,4632,4657	0,0,1	4606,5411,6041	0,0,0	323	149	1	1.0	1.0,1.0,1.0	1.0,1.0,1.0	0.0
ENSMUSG00000010095	Slc3a2	19	-	8712729	8712903	8711833	8711928	8713341	8713356	8026,7916,8314	0,0,0	7904,9299,10148	0,3,0	323	149	1	1.0	1.0,1.0,1.0	1.0,0.999,1.0	0.0
ENSMUSG00000010095	Slc3a2	19	-	8712865	8712903	8711833	8711928	8713341	8713355	1561,1578,1588	0,0,0	1605,1827,2056	0,3,0	187	149	1	1.0	1.0,1.0,1.0	1.0,0.998,1.0	0.001
ENSMUSG00000110298	Gm8189	19	-	8477282	8477391	8474726	8474968	8478953	8479056	0,0,0	0,1,0	0,1,0	0,0,0	258	149	1	1.0	NA,0.0,NA	NA,1.0,NA	-1.0
ENSMUSG00000024758	Rtn3	19	-	7429750	7429809	7425900	7427875	7430985	7431032	862,956,1060	0,0,2	990,1301,1261	1,2,0	208	149	1	1.0	1.0,1.0,0.997	0.999,0.998,1.0	0.0
ENSMUSG00000024758	Rtn3	19	-	7430985	7431032	7425900	7427875	7431965	7432035	213,276,261	0,1,0	209,332,306	0,0,0	196	149	1	1.0	1.0,0.995,1.0	1.0,1.0,1.0	-0.002
ENSMUSG00000024758	Rtn3	19	-	7456299	7458423	7434930	7435138	7467810	7467867	11,5,4	1,0,5	24,3,6	0,11,2	2273	149	1	1.0	0.419,1.0,0.05	1.0,0.018,0.164	0.096
ENSMUSG00000024758	Rtn3	19	-	7456299	7458423	7434930	7435138	7482938	7483289	11,5,4	901,1020,1028	24,3,6	901,1293,1333	2273	149	1	1.0	0.001,0.0,0.0	0.002,0.0,0.0	-0.0
ENSMUSG00000024758	Rtn3	19	-	7467810	7467867	7434930	7435138	7482938	7483219	2,1,6	901,1020,1028	1,11,4	901,1293,1333	206	149	1	1.0	0.002,0.001,0.004	0.001,0.006,0.002	-0.001
ENSMUSG00000024968	Rcor2	19	+	7270969	7271094	7270697	7270859	7271192	7271262	0,1,7	2,0,0	1,3,6	0,0,0	274	149	1	1.0	0.0,1.0,1.0	1.0,1.0,1.0	-0.333
ENSMUSG00000024962	Vegfb	19	-	6986289	6986486	6986020	6986094	6986773	6986816	68,75,59	0,0,0	52,56,92	1,0,0	346	149	1	1.0	1.0,1.0,1.0	0.957,1.0,1.0	0.014
ENSMUSG00000024962	Vegfb	19	-	6986773	6986816	6986289	6986486	6987351	6987629	49,42,34	1,0,0	34,35,49	0,4,3	192	149	1	1.0	0.974,1.0,1.0	1.0,0.872,0.927	0.058
ENSMUSG00000024958	Gpr137	19	-	6939528	6939754	6939260	6939410	6940351	6940401	74,122,88	74,65,73	73,129,127	56,98,72	375	149	1	1.0	0.284,0.427,0.324	0.341,0.343,0.412	-0.02
ENSMUSG00000047810	Ccdc88b	19	-	6846346	6846415	6844622	6845119	6846562	6846769	558,553,596	0,4,0	637,691,778	2,0,4	218	149	1	1.0	1.0,0.99,1.0	0.995,1.0,0.993	0.001
ENSMUSG00000047810	Ccdc88b	19	-	6847276	6847443	6846562	6846769	6847635	6847734	722,727,695	20,12,20	715,830,1038	42,36,35	316	149	1	1.0	0.945,0.966,0.942	0.889,0.916,0.933	0.038
ENSMUSG00000047810	Ccdc88b	19	-	6854741	6854888	6854478	6854587	6855355	6855514	418,463,503	0,0,6	548,714,765	0,0,0	296	149	1	1.0	1.0,1.0,0.977	1.0,1.0,1.0	-0.008
ENSMUSG00000047810	Ccdc88b	19	-	6855651	6855733	6855355	6855514	6856108	6856252	122,145,171	0,2,0	168,230,213	0,0,1	231	149	1	1.0	1.0,0.979,1.0	1.0,1.0,0.993	-0.005
ENSMUSG00000047810	Ccdc88b	19	-	6855841	6855990	6855651	6855733	6856108	6856252	434,566,520	5,7,2	452,620,711	2,9,5	298	149	1	1.0	0.977,0.976,0.992	0.991,0.972,0.986	-0.001
ENSMUSG00000047810	Ccdc88b	19	-	6857098	6857157	6856926	6857010	6857236	6857306	382,409,353	1,2,0	410,438,523	3,3,5	208	149	1	1.0	0.996,0.993,1.0	0.99,0.991,0.987	0.007
ENSMUSG00000047810	Ccdc88b	19	-	6857383	6857495	6857236	6857306	6857633	6857791	340,351,278	0,0,0	332,379,416	6,0,0	261	149	1	1.0	1.0,1.0,1.0	0.969,1.0,1.0	0.01
ENSMUSG00000033768	Nrxn2	19	+	6513715	6513805	6509777	6509949	6516922	6517248	0,2,0	0,0,0	1,0,0	0,0,1	239	149	1	1.0	NA,1.0,NA	1.0,NA,0.0	0.5
ENSMUSG00000032648	Pygm	19	+	6386023	6386127	6385865	6385944	6386373	6386505	0,2,0	0,0,0	0,0,1	0,1,0	253	149	1	1.0	NA,1.0,NA	NA,0.0,1.0	0.5
ENSMUSG00000032648	Pygm	19	+	6392847	6392989	6392678	6392737	6393715	6393923	1,1,0	0,0,0	21,4,7	0,0,1	291	149	1	1.0	1.0,1.0,NA	1.0,1.0,0.782	0.073
ENSMUSG00000024948	Map4k2	19	+	6342743	6342786	6342609	6342657	6343103	6343176	17,24,29	0,0,0	17,47,21	0,0,4	192	149	1	1.0	1.0,1.0,1.0	1.0,1.0,0.803	0.066
ENSMUSG00000024948	Map4k2	19	+	6343254	6343386	6343103	6343176	6343460	6343521	35,41,41	3,1,0	28,75,44	0,0,0	281	149	1	1.0	0.861,0.956,1.0	1.0,1.0,1.0	-0.061
ENSMUSG00000024948	Map4k2	19	+	6353119	6353190	6352774	6352861	6353277	6353333	38,46,55	0,0,0	42,72,63	0,1,0	220	149	1	1.0	1.0,1.0,1.0	1.0,0.98,1.0	0.007
ENSMUSG00000024947	Men1	19	+	6338282	6338419	6337600	6337688	6338825	6338961	112,122,133	0,0,0	92,126,149	0,1,0	286	149	1	1.0	1.0,1.0,1.0	1.0,0.985,1.0	0.005
ENSMUSG00000024947	Men1	19	+	6339338	6339503	6338282	6338961	6339686	6340172	117,132,146	15,10,6	95,160,200	7,10,8	314	149	1	1.0	0.787,0.862,0.92	0.866,0.884,0.922	-0.034
ENSMUSG00000024769	Cdc42bpg	19	+	6310217	6310366	6309726	6309822	6310794	6310888	31,54,41	0,0,0	55,62,50	0,1,0	298	149	1	1.0	1.0,1.0,1.0	1.0,0.969,1.0	0.01
ENSMUSG00000024769	Cdc42bpg	19	+	6310794	6310888	6310217	6310366	6311021	6311222	21,59,24	0,0,0	41,33,40	1,0,0	243	149	1	1.0	1.0,1.0,1.0	0.962,1.0,1.0	0.013
ENSMUSG00000024769	Cdc42bpg	19	+	6311021	6311222	6310217	6310366	6311321	6311570	32,30,5	0,0,0	36,29,27	2,0,0	350	149	1	1.0	1.0,1.0,1.0	0.885,1.0,1.0	0.038
ENSMUSG00000024769	Cdc42bpg	19	+	6312117	6312197	6311321	6311570	6313218	6313316	21,27,33	0,0,5	38,42,35	0,0,0	229	149	1	1.0	1.0,1.0,0.811	1.0,1.0,1.0	-0.063
ENSMUSG00000024769	Cdc42bpg	19	+	6314704	6314780	6314495	6314617	6315171	6315286	10,9,20	0,0,1	11,13,19	0,0,0	225	149	1	1.0	1.0,1.0,0.93	1.0,1.0,1.0	-0.023
ENSMUSG00000024769	Cdc42bpg	19	+	6314989	6315096	6314704	6314780	6315171	6315286	43,47,33	0,0,0	60,60,41	1,0,0	256	149	1	1.0	1.0,1.0,1.0	0.972,1.0,1.0	0.009
ENSMUSG00000024769	Cdc42bpg	19	+	6317160	6317294	6316828	6316934	6317374	6317514	59,63,53	3,0,0	49,39,39	0,0,0	283	149	1	1.0	0.912,1.0,1.0	1.0,1.0,1.0	-0.029
ENSMUSG00000024769	Cdc42bpg	19	+	6317603	6317685	6317374	6317514	6318357	6318574	27,43,25	0,0,2	20,42,36	0,0,1	231	149	1	1.0	1.0,1.0,0.89	1.0,1.0,0.959	-0.023
ENSMUSG00000024773	Atg2a	19	+	6255100	6255265	6254589	6254666	6255408	6255538	31,51,43	2,0,0	15,49,64	3,0,0	314	149	1	1.0	0.88,1.0,1.0	0.703,1.0,1.0	0.059
ENSMUSG00000024773	Atg2a	19	+	6255100	6255271	6254589	6254666	6255408	6255538	39,50,42	2,0,0	9,42,47	3,0,0	320	149	1	1.0	0.901,1.0,1.0	0.583,1.0,1.0	0.106
ENSMUSG00000024773	Atg2a	19	+	6256551	6256687	6256167	6256376	6257438	6257642	72,70,80	0,1,0	49,70,67	4,0,0	285	149	1	1.0	1.0,0.973,1.0	0.865,1.0,1.0	0.036
ENSMUSG00000024786	Majin	19	+	6215145	6215209	6213298	6213396	6221672	6221745	1,1,2	0,0,1	4,4,0	0,0,0	213	149	1	1.0	1.0,1.0,0.583	1.0,1.0,NA	-0.139
ENSMUSG00000039699	Batf2	19	+	6164875	6165168	6164488	6164750	6166467	6166572	37,65,47	23,19,33	72,119,99	26,43,37	442	149	0.598230943536	1.0	0.352,0.536,0.324	0.483,0.483,0.474	-0.076
ENSMUSG00000039699	Batf2	19	+	6165363	6165568	6164459	6164553	6166467	6166572	23,44,26	148,126,120	60,49,69	148,236,260	354	149	1	1.0	0.061,0.128,0.084	0.146,0.08,0.1	-0.018
ENSMUSG00000039699	Batf2	19	+	6165363	6165568	6164875	6165168	6166467	6166572	17,37,22	42,50,35	49,42,74	70,102,102	354	149	1	1.0	0.146,0.237,0.209	0.228,0.148,0.234	-0.006
ENSMUSG00000024799	Tm7sf2	19	-	6067122	6067319	6066145	6067022	6067668	6067776	73,62,83	0,4,0	64,66,108	1,5,3	346	149	1	1.0	1.0,0.87,1.0	0.965,0.85,0.939	0.039
ENSMUSG00000024799	Tm7sf2	19	-	6069857	6070073	6069464	6069683	6070438	6071156	285,337,304	0,0,0	281,368,506	0,2,0	365	149	1	1.0	1.0,1.0,1.0	1.0,0.987,1.0	0.004
ENSMUSG00000024799	Tm7sf2	19	-	6076362	6076492	6071561	6071708	6076950	6077197	286,307,327	2,0,0	279,306,336	3,3,0	279	149	1	1.0	0.987,1.0,1.0	0.98,0.982,1.0	0.008
ENSMUSG00000024807	Syvn1	19	+	6050940	6051069	6050521	6050685	6051154	6051310	154,166,189	2,0,1	150,180,262	3,0,1	278	149	1	1.0	0.976,1.0,0.99	0.964,1.0,0.993	0.003
ENSMUSG00000024807	Syvn1	19	+	6051154	6051310	6050521	6050685	6052327	6052479	5,12,12	0,0,0	13,10,9	0,1,0	305	149	1	1.0	1.0,1.0,1.0	1.0,0.83,1.0	0.057
ENSMUSG00000024807	Syvn1	19	+	6051392	6051579	6050521	6051310	6052327	6052479	253,368,376	0,0,1	349,465,536	0,0,0	336	149	1	1.0	1.0,1.0,0.994	1.0,1.0,1.0	-0.002
ENSMUSG00000024826	Dpf2	19	-	5903730	5903772	5902630	5902768	5904239	5904318	10,21,15	206,245,219	19,15,23	187,288,372	191	149	1	1.0	0.036,0.063,0.051	0.073,0.039,0.046	-0.003
ENSMUSG00000024826	Dpf2	19	-	5904239	5904318	5902630	5902768	5904453	5904546	289,351,302	0,0,0	306,415,528	3,0,0	228	149	1	1.0	1.0,1.0,1.0	0.985,1.0,1.0	0.005
ENSMUSG00000024826	Dpf2	19	-	5905388	5905552	5904453	5904546	5906523	5906631	319,382,391	0,1,0	381,472,563	0,0,0	313	149	1	1.0	1.0,0.995,1.0	1.0,1.0,1.0	-0.002
ENSMUSG00000024818	Slc25a45	19	+	5878606	5878691	5877825	5878095	5879848	5879892	57,85,67	0,2,0	64,98,90	1,0,1	234	149	1	1.0	1.0,0.964,1.0	0.976,1.0,0.983	0.002
ENSMUSG00000024818	Slc25a45	19	+	5879848	5879892	5877807	5878095	5880084	5880156	24,38,27	0,7,0	23,38,34	0,0,0	193	149	1	1.0	1.0,0.807,1.0	1.0,1.0,1.0	-0.064
ENSMUSG00000024818	Slc25a45	19	+	5880439	5880625	5880084	5880156	5884344	5884485	205,303,278	0,1,3	217,353,345	2,0,1	335	149	1	1.0	1.0,0.993,0.976	0.98,1.0,0.994	-0.002
ENSMUSG00000092274	Neat1	19	-	5844577	5844758	5843680	5844434	5844924	5844966	256,193,233	0,0,0	187,170,285	1,0,0	330	149	1	1.0	1.0,1.0,1.0	0.988,1.0,1.0	0.004
ENSMUSG00000024941	Scyl1	19	-	5758939	5759146	5758799	5758860	5759270	5759342	447,518,532	0,1,2	408,581,543	0,1,0	356	149	1	1.0	1.0,0.995,0.991	1.0,0.996,1.0	-0.003
ENSMUSG00000024941	Scyl1	19	-	5759664	5759804	5759270	5759342	5759980	5760145	275,279,341	0,0,0	257,370,388	0,1,0	289	149	1	1.0	1.0,1.0,1.0	1.0,0.995,1.0	0.002
ENSMUSG00000024941	Scyl1	19	-	5760532	5760608	5759980	5760145	5761652	5761808	121,97,118	0,4,0	84,159,114	0,0,3	225	149	1	1.0	1.0,0.941,1.0	1.0,1.0,0.962	-0.007
ENSMUSG00000024941	Scyl1	19	-	5760712	5760901	5760532	5760608	5761652	5761808	358,378,371	1,0,0	334,489,473	0,1,0	338	149	1	1.0	0.994,1.0,1.0	1.0,0.995,1.0	-0.0
ENSMUSG00000024941	Scyl1	19	-	5766157	5766316	5765309	5765417	5769468	5769624	273,323,402	0,9,1	292,439,461	1,0,2	308	149	1	1.0	1.0,0.946,0.995	0.993,1.0,0.991	-0.014
ENSMUSG00000024941	Scyl1	19	-	5769720	5769811	5769468	5769624	5770202	5770552	330,436,411	22,4,11	330,454,510	5,6,17	240	149	1	1.0	0.903,0.985,0.959	0.976,0.979,0.949	-0.019
ENSMUSG00000024941	Scyl1	19	-	5770722	5770863	5770202	5770552	5771219	5771401	340,387,450	0,0,1	329,482,575	0,0,1	290	149	1	1.0	1.0,1.0,0.996	1.0,1.0,0.997	-0.0
ENSMUSG00000024940	Ltbp3	19	+	5753632	5753755	5752018	5752141	5755545	5755674	42,41,29	0,4,10	38,97,64	0,7,13	272	149	1	1.0	1.0,0.849,0.614	1.0,0.884,0.729	-0.05
ENSMUSG00000024940	Ltbp3	19	+	5753632	5753755	5752018	5752141	5755931	5756099	42,43,29	0,2,7	38,98,52	0,2,2	272	149	0.658675891578	1.0	1.0,0.922,0.694	1.0,0.964,0.934	-0.094
ENSMUSG00000024940	Ltbp3	19	+	5753928	5754048	5753632	5753755	5755545	5755674	78,70,73	0,0,0	59,118,83	0,0,12	269	149	1	1.0	1.0,1.0,1.0	1.0,1.0,0.793	0.069
ENSMUSG00000024940	Ltbp3	19	+	5753928	5754048	5753632	5753755	5755931	5756099	43,28,40	0,2,0	25,59,33	0,1,0	269	149	1	1.0	1.0,0.886,1.0	1.0,0.97,1.0	-0.028
ENSMUSG00000024940	Ltbp3	19	+	5755545	5755674	5752018	5752141	5755931	5756099	59,80,57	0,2,7	50,82,87	0,2,2	278	149	1	1.0	1.0,0.955,0.814	1.0,0.956,0.959	-0.049
ENSMUSG00000024940	Ltbp3	19	+	5755545	5755674	5753632	5753755	5755931	5756099	59,76,47	0,2,0	50,75,86	0,1,0	278	149	1	1.0	1.0,0.953,1.0	1.0,0.976,1.0	-0.008
ENSMUSG00000024940	Ltbp3	19	+	5755545	5755674	5753928	5754048	5755931	5756099	94,118,80	0,0,0	84,136,124	0,2,0	278	149	1	1.0	1.0,1.0,1.0	1.0,0.973,1.0	0.009
ENSMUSG00000024937	Ehbp1l1	19	-	5708555	5708670	5707375	5708425	5708757	5708831	866,925,984	2,2,4	807,1119,1164	0,0,2	264	149	1	1.0	0.996,0.996,0.993	1.0,1.0,0.997	-0.004
ENSMUSG00000024937	Ehbp1l1	19	-	5710210	5710310	5708757	5708831	5710573	5710697	696,712,748	3,0,2	644,865,917	3,1,0	249	149	1	1.0	0.993,1.0,0.996	0.992,0.998,1.0	-0.0
ENSMUSG00000024937	Ehbp1l1	19	-	5717661	5720407	5717038	5717196	5720808	5720877	1141,1329,1199	0,0,3	973,1518,1636	2,5,12	2895	149	0.497630989126	1.0	1.0,1.0,0.954	0.962,0.94,0.875	0.059
ENSMUSG00000024937	Ehbp1l1	19	-	5720563	5720726	5717661	5720407	5720808	5720877	482,600,561	0,2,0	454,678,754	3,2,0	312	149	1	1.0	1.0,0.993,1.0	0.986,0.994,1.0	0.004
ENSMUSG00000024937	Ehbp1l1	19	-	5720685	5720726	5717038	5717196	5720808	5720877	261,388,324	0,0,3	326,473,433	2,5,12	190	149	1	1.0	1.0,1.0,0.988	0.992,0.987,0.966	0.014
ENSMUSG00000024937	Ehbp1l1	19	-	5720971	5721007	5720808	5720877	5721441	5721584	0,0,7	362,480,424	1,0,0	381,506,586	185	149	1	1.0	0.0,0.0,0.013	0.002,0.0,0.0	0.004
ENSMUSG00000024937	Ehbp1l1	19	-	5721956	5722010	5721666	5721845	5722645	5722741	466,504,570	0,0,5	425,654,661	2,0,0	203	149	1	1.0	1.0,1.0,0.988	0.994,1.0,1.0	-0.002
ENSMUSG00000056917	Sipa1	19	-	5651635	5651714	5651184	5651562	5651905	5651960	280,300,297	0,1,6	232,280,358	4,1,8	228	149	1	1.0	1.0,0.995,0.97	0.974,0.995,0.967	0.01
ENSMUSG00000056917	Sipa1	19	-	5655687	5655791	5655257	5655415	5656153	5656328	215,288,249	0,0,0	176,267,354	0,0,2	253	149	1	1.0	1.0,1.0,1.0	1.0,1.0,0.99	0.003
ENSMUSG00000056917	Sipa1	19	-	5656153	5656328	5655687	5655791	5659333	5659510	289,331,327	1,0,0	225,338,414	0,4,2	324	149	1	1.0	0.993,1.0,1.0	1.0,0.975,0.99	0.009
ENSMUSG00000056917	Sipa1	19	-	5659595	5659723	5659333	5659510	5660313	5661111	233,269,281	1,14,16	211,283,284	1,5,3	277	149	1	1.0	0.992,0.912,0.904	0.991,0.968,0.981	-0.044
ENSMUSG00000056917	Sipa1	19	-	5661595	5661626	5660313	5661111	5662587	5662841	19,36,28	0,1,0	48,35,33	3,4,2	180	149	0.804222484306	1.0	1.0,0.968,1.0	0.93,0.879,0.932	0.076
ENSMUSG00000056917	Sipa1	19	-	5661595	5661626	5660313	5661111	5663603	5663707	49,61,43	29,30,38	52,38,74	31,25,27	180	149	0.966438531767	1.0	0.583,0.627,0.484	0.581,0.557,0.694	-0.046
ENSMUSG00000056917	Sipa1	19	-	5662587	5662841	5660313	5661111	5663603	5663707	26,30,20	29,30,38	21,35,43	31,25,27	403	149	0.576954128098	1.0	0.249,0.27,0.163	0.2,0.341,0.371	-0.077
ENSMUSG00000056917	Sipa1	19	-	5662587	5662841	5661595	5661626	5663603	5663707	30,38,27	34,34,22	44,45,44	30,17,44	403	149	0.611394249148	1.0	0.246,0.292,0.312	0.352,0.495,0.27	-0.089
ENSMUSG00000056185	Snx32	19	-	5496985	5497025	5496315	5496402	5497289	5497365	8,11,2	0,0,0	0,17,12	0,0,1	189	149	1	1.0	1.0,1.0,1.0	NA,1.0,0.904	0.048
ENSMUSG00000056185	Snx32	19	-	5497289	5497365	5496985	5497025	5497446	5497552	14,23,30	0,0,0	5,33,29	2,0,0	225	149	1	1.0	1.0,1.0,1.0	0.623,1.0,1.0	0.126
ENSMUSG00000056185	Snx32	19	-	5497674	5497779	5497446	5497552	5497904	5498028	28,36,38	0,0,0	20,29,40	0,1,0	254	149	1	1.0	1.0,1.0,1.0	1.0,0.944,1.0	0.019
ENSMUSG00000024909	Efemp2	19	+	5475060	5475178	5474687	5474774	5475407	5475456	24,36,19	1,0,0	28,89,92	0,0,0	267	149	1	1.0	0.931,1.0,1.0	1.0,1.0,1.0	-0.023
ENSMUSG00000024909	Efemp2	19	+	5475151	5475178	5474746	5474774	5475407	5475456	4,7,2	1,0,0	7,12,13	0,0,0	176	149	1	1.0	0.772,1.0,1.0	1.0,1.0,1.0	-0.076
ENSMUSG00000024909	Efemp2	19	+	5480545	5480741	5480233	5480360	5481560	5481853	76,111,146	0,1,0	104,170,185	0,2,0	345	149	1	1.0	1.0,0.98,1.0	1.0,0.973,1.0	0.002
ENSMUSG00000024909	Efemp2	19	+	5480588	5480741	5480233	5480360	5481560	5481659	41,40,69	0,1,0	27,80,77	0,2,0	302	149	1	1.0	1.0,0.952,1.0	1.0,0.952,1.0	0.0
ENSMUSG00000024912	Fosl1	19	+	5450159	5450351	5447702	5448055	5454412	5454520	60,52,89	0,4,7	82,107,90	0,1,12	341	149	1	1.0	1.0,0.85,0.847	1.0,0.979,0.766	-0.016
ENSMUSG00000024853	Sf3b2	19	-	5283857	5283947	5283642	5283750	5284574	5284724	543,590,630	0,1,0	534,810,864	0,0,0	239	149	1	1.0	1.0,0.997,1.0	1.0,1.0,1.0	-0.001
ENSMUSG00000024853	Sf3b2	19	-	5287909	5288006	5287534	5287626	5288303	5288413	364,387,358	0,1,0	395,479,510	0,5,3	246	149	1	1.0	1.0,0.996,1.0	1.0,0.983,0.99	0.008
ENSMUSG00000024870	Rab1b	19	-	5100666	5100798	5099206	5100572	5104640	5104736	869,1065,1117	2,0,0	943,1301,1464	0,0,0	281	149	1	1.0	0.996,1.0,1.0	1.0,1.0,1.0	-0.001
ENSMUSG00000024870	Rab1b	19	-	5104640	5104736	5100666	5100798	5104832	5104928	806,942,1012	0,0,1	870,1236,1387	0,0,0	245	149	1	1.0	1.0,1.0,0.998	1.0,1.0,1.0	-0.001
ENSMUSG00000080268	Brms1	19	+	5046135	5046226	5045892	5046038	5046393	5046521	422,523,442	0,0,1	420,533,724	0,0,0	240	149	1	1.0	1.0,1.0,0.996	1.0,1.0,1.0	-0.001
ENSMUSG00000080268	Brms1	19	+	5047391	5047484	5046814	5046911	5048508	5048573	360,378,420	3,3,0	338,517,446	0,2,0	242	149	1	1.0	0.987,0.987,1.0	1.0,0.994,1.0	-0.007
ENSMUSG00000080268	Brms1	19	+	5048992	5049032	5048508	5048573	5049406	5049917	270,295,302	2,0,0	252,380,361	0,0,0	189	149	1	1.0	0.991,1.0,1.0	1.0,1.0,1.0	-0.003
ENSMUSG00000024891	Slc29a2	19	+	5024510	5024592	5024005	5024277	5026027	5026188	0,5,2	0,0,0	1,5,4	0,1,0	231	149	1	1.0	NA,1.0,1.0	1.0,0.763,1.0	0.079
ENSMUSG00000024902	Mrpl11	19	+	4962878	4962974	4962305	4962515	4963325	4963419	243,281,307	0,0,1	247,405,402	0,0,0	245	149	1	1.0	1.0,1.0,0.995	1.0,1.0,1.0	-0.002
ENSMUSG00000063904	Dpp3	19	-	4914809	4914934	4914579	4914700	4915018	4915081	337,422,377	0,0,4	331,458,482	4,0,0	274	149	1	1.0	1.0,1.0,0.981	0.978,1.0,1.0	0.001
ENSMUSG00000063904	Dpp3	19	-	4922321	4922396	4921140	4921234	4923066	4923204	246,289,315	1,0,0	247,339,409	0,1,0	224	149	1	1.0	0.994,1.0,1.0	1.0,0.996,1.0	-0.001
ENSMUSG00000063904	Dpp3	19	-	4926784	4927059	4923683	4923773	4928219	4928287	316,356,385	0,0,2	250,433,440	0,0,0	424	149	1	1.0	1.0,1.0,0.985	1.0,1.0,1.0	-0.005
ENSMUSG00000094936	Rbm4	19	-	4787360	4788042	4784292	4785567	4792397	4792820	146,148,212	24,26,24	153,192,175	24,33,54	831	149	0.510928835534	1.0	0.522,0.505,0.613	0.533,0.511,0.368	0.076
ENSMUSG00000024889	Rce1	19	-	4623500	4623563	4622590	4623242	4623825	4623897	126,175,164	1,4,2	157,160,192	0,3,1	212	149	1	1.0	0.989,0.969,0.983	1.0,0.974,0.993	-0.009
ENSMUSG00000024889	Rce1	19	-	4623500	4623576	4623140	4623242	4623825	4623897	36,77,39	1,4,2	53,49,74	0,3,1	225	149	1	1.0	0.96,0.927,0.928	1.0,0.915,0.98	-0.027
ENSMUSG00000024889	Rce1	19	-	4623825	4623897	4623500	4623563	4624013	4624151	162,176,198	0,0,3	169,213,227	0,0,0	221	149	1	1.0	1.0,1.0,0.978	1.0,1.0,1.0	-0.007
ENSMUSG00000024889	Rce1	19	-	4625012	4625092	4624684	4624763	4625192	4625295	98,87,87	3,0,0	64,98,122	2,1,0	229	149	1	1.0	0.955,1.0,1.0	0.954,0.985,1.0	0.005
ENSMUSG00000024889	Rce1	19	-	4625012	4625096	4624176	4624763	4625192	4625276	171,146,158	3,0,0	128,174,219	2,1,0	233	149	1	1.0	0.973,1.0,1.0	0.976,0.991,1.0	0.002
ENSMUSG00000024889	Rce1	19	-	4625012	4625096	4624176	4624763	4625432	4625617	65,53,67	0,1,0	30,74,77	0,1,0	233	149	1	1.0	1.0,0.971,1.0	1.0,0.979,1.0	-0.003
ENSMUSG00000024889	Rce1	19	-	4625192	4625295	4624659	4624763	4625432	4625603	97,80,70	0,1,0	66,58,99	0,1,0	252	149	1	1.0	1.0,0.979,1.0	1.0,0.972,1.0	0.002
ENSMUSG00000024889	Rce1	19	-	4625192	4625295	4625012	4625096	4625432	4625603	197,170,159	0,0,3	160,153,234	0,0,1	252	149	1	1.0	1.0,1.0,0.969	1.0,1.0,0.993	-0.008
ENSMUSG00000024858	Grk2	19	-	4287557	4287694	4287352	4287466	4287822	4287985	2185,2513,2444	0,0,0	2000,2821,3061	0,1,1	286	149	1	1.0	1.0,1.0,1.0	1.0,0.999,0.999	0.001
ENSMUSG00000024858	Grk2	19	-	4288411	4288507	4287822	4287985	4288591	4288658	1282,1423,1579	6,15,16	1318,1714,1885	21,22,8	245	149	1	1.0	0.992,0.983,0.984	0.974,0.979,0.993	0.004
ENSMUSG00000024858	Grk2	19	-	4289897	4290005	4289672	4289739	4290073	4290168	1434,1627,1647	9,19,23	1325,1825,2031	14,18,32	257	149	1	1.0	0.989,0.98,0.976	0.982,0.983,0.974	0.002
ENSMUSG00000024858	Grk2	19	-	4289897	4290020	4289672	4289739	4290073	4290168	592,615,749	9,19,23	574,771,888	14,18,32	272	149	1	1.0	0.973,0.947,0.947	0.957,0.959,0.938	0.004
ENSMUSG00000024858	Grk2	19	-	4290073	4290168	4289897	4290020	4290394	4290483	534,597,582	0,0,0	476,712,713	2,0,0	244	149	1	1.0	1.0,1.0,1.0	0.993,1.0,1.0	0.002
ENSMUSG00000024858	Grk2	19	-	4291238	4291330	4290771	4290871	4291589	4291641	1082,1240,1282	2,2,3	1009,1460,1613	3,2,1	241	149	1	1.0	0.997,0.997,0.996	0.995,0.998,0.999	-0.001
ENSMUSG00000024858	Grk2	19	-	4294849	4294926	4292766	4292840	4305901	4306027	945,1055,1006	10,3,3	804,1221,1460	0,7,3	226	149	1	1.0	0.984,0.996,0.995	1.0,0.991,0.997	-0.004
ENSMUSG00000024858	Grk2	19	-	4305121	4305193	4294849	4294926	4305901	4305955	0,0,0	602,685,669	1,0,0	488,751,901	221	149	1	1.0	0.0,0.0,0.0	0.001,0.0,0.0	-0.0
ENSMUSG00000034616	Ssh3	19	-	4264313	4264460	4263907	4264108	4265102	4265149	354,395,365	0,0,1	328,467,529	0,0,4	296	149	1	1.0	1.0,1.0,0.995	1.0,1.0,0.985	0.003
ENSMUSG00000034616	Ssh3	19	-	4265102	4265149	4264313	4264460	4265291	4265420	218,238,189	0,0,2	221,265,298	1,2,1	196	149	1	1.0	1.0,1.0,0.986	0.994,0.99,0.996	0.002
ENSMUSG00000034616	Ssh3	19	-	4265609	4265703	4265291	4265420	4265809	4265998	303,278,323	0,0,0	254,360,400	3,0,0	243	149	1	1.0	1.0,1.0,1.0	0.981,1.0,1.0	0.006
ENSMUSG00000034616	Ssh3	19	-	4265609	4265715	4265291	4265420	4265809	4265998	138,141,143	0,0,0	105,147,202	3,0,0	255	149	1	1.0	1.0,1.0,1.0	0.953,1.0,1.0	0.016
ENSMUSG00000034616	Ssh3	19	-	4265809	4265998	4265291	4265420	4266106	4266172	250,222,285	0,4,0	238,345,318	0,0,0	338	149	1	1.0	1.0,0.961,1.0	1.0,1.0,1.0	-0.013
ENSMUSG00000034616	Ssh3	19	-	4266374	4266446	4266106	4266172	4266521	4266637	232,253,273	1,1,0	204,327,271	0,1,1	221	149	1	1.0	0.994,0.994,1.0	1.0,0.995,0.995	-0.001
ENSMUSG00000034616	Ssh3	19	-	4267746	4267978	4266521	4266637	4268544	4268585	482,496,558	27,49,40	392,563,606	41,54,39	381	149	1	1.0	0.875,0.798,0.845	0.789,0.803,0.859	0.022
ENSMUSG00000034616	Ssh3	19	-	4268544	4268585	4266521	4266637	4269014	4269172	90,135,134	4,0,0	100,131,130	0,0,1	190	149	1	1.0	0.946,1.0,1.0	1.0,1.0,0.99	-0.015
ENSMUSG00000040663	Clcf1	19	+	4220177	4220344	4214237	4214500	4222073	4222513	70,95,82	0,0,0	70,124,112	0,0,1	316	149	1	1.0	1.0,1.0,1.0	1.0,1.0,0.981	0.006
ENSMUSG00000024824	Rad9a	19	-	4197670	4197780	4197476	4197586	4200271	4200371	102,112,107	5,5,2	101,133,164	3,5,11	259	149	1	1.0	0.921,0.928,0.969	0.951,0.939,0.896	0.011
ENSMUSG00000040385	Ppp1ca	19	+	4192744	4192876	4192157	4192271	4193021	4193252	2556,3132,3027	0,1,1	2447,3903,4205	0,2,0	281	149	1	1.0	1.0,0.999,0.999	1.0,0.999,1.0	-0.0
ENSMUSG00000040385	Ppp1ca	19	+	4193766	4193871	4193021	4193252	4194466	4194690	2198,2496,2622	0,0,3	2054,3248,3548	1,0,0	254	149	1	1.0	1.0,1.0,0.998	0.999,1.0,1.0	-0.0
ENSMUSG00000040385	Ppp1ca	19	+	4194466	4194690	4193766	4193871	4194771	4194906	3247,3860,3999	0,1,0	3121,4781,5207	0,0,0	373	149	1	1.0	1.0,0.999,1.0	1.0,1.0,1.0	-0.0
ENSMUSG00000024835	Coro1b	19	+	4149341	4149544	4148618	4148736	4149862	4149985	1498,1631,1531	0,0,0	1458,2002,2139	0,3,9	352	149	1	1.0	1.0,1.0,1.0	1.0,0.996,0.99	0.005
ENSMUSG00000024835	Coro1b	19	+	4150089	4150219	4149862	4149985	4150439	4150504	1808,1931,1857	0,0,0	1839,2422,2592	11,11,4	279	149	1	1.0	1.0,1.0,1.0	0.989,0.992,0.997	0.007
ENSMUSG00000024835	Coro1b	19	+	4151394	4151499	4150706	4150826	4151579	4151725	2352,2446,2823	0,0,0	2391,3292,3290	0,3,0	254	149	1	1.0	1.0,1.0,1.0	1.0,0.998,1.0	0.001
ENSMUSG00000024835	Coro1b	19	+	4151394	4151499	4150706	4150826	4152521	4152579	1036,1000,1248	0,3,3	989,1399,1343	5,0,2	254	149	1	1.0	1.0,0.995,0.996	0.991,1.0,0.997	0.001
ENSMUSG00000024835	Coro1b	19	+	4151579	4151725	4150706	4150826	4152521	4152579	967,1109,1157	0,3,3	1058,1378,1635	5,0,2	295	149	1	1.0	1.0,0.995,0.995	0.991,1.0,0.998	0.0
ENSMUSG00000024835	Coro1b	19	+	4151579	4151725	4151369	4151499	4152521	4152579	2312,2583,2771	31,27,36	2492,3319,3629	27,39,47	295	149	1	1.0	0.974,0.98,0.975	0.979,0.977,0.975	-0.001
ENSMUSG00000024835	Coro1b	19	+	4153226	4153490	4152521	4152579	4153596	4154035	3125,3440,3547	12,12,22	3242,4346,4847	7,16,26	413	149	1	1.0	0.989,0.99,0.983	0.994,0.99,0.985	-0.002
ENSMUSG00000024847	Aip	19	-	4118086	4118266	4115981	4116170	4121335	4121545	1081,1150,967	0,0,0	927,1420,1581	2,0,0	329	149	1	1.0	1.0,1.0,1.0	0.995,1.0,1.0	0.002
ENSMUSG00000024847	Aip	19	-	4118086	4118266	4115981	4116170	4125729	4125858	597,661,558	0,2,0	528,803,896	0,0,0	329	149	1	1.0	1.0,0.993,1.0	1.0,1.0,1.0	-0.002
ENSMUSG00000024847	Aip	19	-	4121335	4121545	4115981	4116170	4125729	4125858	80,55,101	0,2,0	73,110,181	0,0,0	359	149	1	1.0	1.0,0.919,1.0	1.0,1.0,1.0	-0.027
ENSMUSG00000024847	Aip	19	-	4121335	4121545	4118086	4118266	4125729	4125858	564,544,509	0,0,0	471,727,866	1,0,0	359	149	1	1.0	1.0,1.0,1.0	0.995,1.0,1.0	0.002
ENSMUSG00000060803	Gstp1	19	-	4036687	4036791	4035823	4035931	4037103	4037191	271,281,431	2,1,0	234,307,311	3,11,6	253	149	1	1.0	0.988,0.994,1.0	0.979,0.943,0.968	0.031
ENSMUSG00000037916	Ndufv1	19	-	4009343	4009533	4008593	4008806	4009825	4010009	407,495,477	0,2,0	373,619,632	0,0,0	339	149	1	1.0	1.0,0.991,1.0	1.0,1.0,1.0	-0.003
ENSMUSG00000037916	Ndufv1	19	-	4011101	4011272	4009825	4010009	4011345	4011424	450,525,528	0,0,0	396,615,632	0,0,3	320	149	1	1.0	1.0,1.0,1.0	1.0,1.0,0.99	0.003
ENSMUSG00000037916	Ndufv1	19	-	4011101	4011272	4009825	4010019	4011345	4011424	207,246,250	0,0,0	199,302,347	0,1,0	320	149	1	1.0	1.0,1.0,1.0	1.0,0.993,1.0	0.002
ENSMUSG00000024869	Gm49405	19	+	4001195	4001328	4000625	4000847	4001627	4001705	66,68,110	5,0,4	50,89,88	4,6,5	282	149	0.745926371062	1.0	0.875,1.0,0.936	0.869,0.887,0.903	0.051
ENSMUSG00000024843	Chka	19	+	3871002	3871062	3864647	3864759	3875734	3875788	0,4,0	13,7,11	0,0,0	3,14,15	209	149	1	1.0	0.0,0.289,0.0	0.0,0.0,0.0	0.096
ENSMUSG00000024843	Chka	19	+	3875734	3875788	3864647	3864759	3884471	3884585	24,21,17	4,8,8	6,17,21	7,1,5	203	149	1	1.0	0.815,0.658,0.609	0.386,0.926,0.755	0.005
ENSMUSG00000024843	Chka	19	+	3881997	3882120	3875378	3875788	3884471	3884538	1,7,1	28,22,13	0,1,9	9,14,24	272	149	1	1.0	0.019,0.148,0.04	0.0,0.038,0.17	-0.0
ENSMUSG00000024843	Chka	19	+	3882009	3882120	3864647	3864759	3884471	3884585	1,5,0	4,8,8	0,1,6	7,1,5	260	149	1	1.0	0.125,0.264,0.0	0.0,0.364,0.407	-0.127
ENSMUSG00000024843	Chka	19	+	3892106	3892213	3889879	3889988	3892709	3892791	45,45,47	1,0,0	47,53,42	0,0,0	256	149	1	1.0	0.963,1.0,1.0	1.0,1.0,1.0	-0.012
ENSMUSG00000045098	Kmt5b	19	+	3769952	3770106	3768021	3768340	3782219	3782279	0,0,0	13,21,27	1,0,0	11,25,23	303	149	1	1.0	0.0,0.0,0.0	0.043,0.0,0.0	-0.014
ENSMUSG00000045098	Kmt5b	19	+	3782219	3782279	3768021	3768340	3782755	3782852	12,13,26	0,0,0	13,19,24	0,2,0	209	149	1	1.0	1.0,1.0,1.0	1.0,0.871,1.0	0.043
ENSMUSG00000045098	Kmt5b	19	+	3782219	3782279	3768021	3768340	3786388	3786627	8,14,17	59,61,47	8,24,26	36,80,65	209	149	1	1.0	0.088,0.141,0.205	0.137,0.176,0.222	-0.034
ENSMUSG00000045098	Kmt5b	19	+	3782219	3782279	3768546	3768702	3786388	3786627	0,3,0	0,2,0	0,5,10	0,2,0	209	149	1	1.0	NA,0.517,NA	NA,0.641,1.0	-0.303
ENSMUSG00000045098	Kmt5b	19	+	3782755	3782852	3768021	3768340	3786388	3786627	4,9,5	59,61,47	4,11,1	36,80,65	246	149	1	1.0	0.039,0.082,0.061	0.063,0.077,0.009	0.011
ENSMUSG00000045098	Kmt5b	19	+	3782755	3782852	3782219	3782279	3786388	3786627	10,14,16	2,6,3	9,16,10	0,12,11	246	149	0.616701654576	1.0	0.752,0.586,0.764	1.0,0.447,0.355	0.1
ENSMUSG00000045098	Kmt5b	19	+	3786388	3786627	3768021	3768340	3793067	3793167	141,148,159	3,6,2	122,206,206	3,1,2	388	149	1	1.0	0.948,0.905,0.968	0.94,0.988,0.975	-0.027
ENSMUSG00000045098	Kmt5b	19	+	3793067	3793215	3768148	3768340	3796639	3796660	39,56,54	0,0,0	43,54,55	2,0,0	297	149	1	1.0	1.0,1.0,1.0	0.915,1.0,1.0	0.028
ENSMUSG00000045098	Kmt5b	19	+	3793067	3793215	3786388	3786627	3802074	3802240	55,67,78	0,0,0	58,92,107	0,1,0	297	149	1	1.0	1.0,1.0,1.0	1.0,0.979,1.0	0.007
ENSMUSG00000045098	Kmt5b	19	+	3796639	3796708	3793067	3793215	3802074	3802240	51,70,64	0,10,1	59,72,69	5,12,14	218	149	0.0940674530671	1.0	1.0,0.827,0.978	0.89,0.804,0.771	0.113
ENSMUSG00000045098	Kmt5b	19	+	3804394	3804561	3802787	3802897	3804813	3804833	87,101,106	0,4,0	96,98,127	0,1,0	316	149	1	1.0	1.0,0.923,1.0	1.0,0.979,1.0	-0.019
ENSMUSG00000045098	Kmt5b	19	+	3807224	3807421	3804916	3805053	3814114	3816391	64,90,81	12,11,14	93,86,104	8,12,9	346	149	0.568860762693	1.0	0.697,0.779,0.714	0.834,0.755,0.833	-0.077
ENSMUSG00000024913	Lrp5	19	-	3597243	3597480	3593515	3593626	3600672	3600798	82,99,145	0,1,0	67,122,140	0,0,0	386	149	1	1.0	1.0,0.974,1.0	1.0,1.0,1.0	-0.009
ENSMUSG00000024913	Lrp5	19	-	3604001	3604192	3593515	3597480	3605285	3605494	33,59,39	1,0,0	23,48,35	0,0,0	340	149	1	1.0	0.935,1.0,1.0	1.0,1.0,1.0	-0.022
ENSMUSG00000024913	Lrp5	19	-	3614225	3614410	3612197	3612521	3615652	3615792	75,87,65	2,0,3	41,84,94	1,1,1	334	149	1	1.0	0.944,1.0,0.906	0.948,0.974,0.977	-0.016
ENSMUSG00000024900	Cpt1a	19	+	3364477	3364555	3362084	3362222	3365674	3365782	178,180,217	0,0,0	193,269,342	0,1,0	227	149	1	1.0	1.0,1.0,1.0	1.0,0.994,1.0	0.002
ENSMUSG00000024900	Cpt1a	19	+	3375092	3375209	3371571	3371677	3376410	3376575	192,224,240	0,0,0	314,351,366	2,0,0	266	149	1	1.0	1.0,1.0,1.0	0.989,1.0,1.0	0.004
ENSMUSG00000024900	Cpt1a	19	+	3378367	3378502	3376410	3376575	3380016	3380169	164,201,233	0,0,0	235,312,338	0,1,0	284	149	1	1.0	1.0,1.0,1.0	1.0,0.994,1.0	0.002
ENSMUSG00000024900	Cpt1a	19	+	3381609	3381723	3380016	3380169	3381931	3382024	240,257,196	0,0,0	243,342,350	0,3,0	263	149	1	1.0	1.0,1.0,1.0	1.0,0.985,1.0	0.005
ENSMUSG00000024900	Cpt1a	19	+	3381931	3382024	3380016	3380169	3383754	3385732	90,105,103	0,0,0	89,111,138	1,0,2	242	149	1	1.0	1.0,1.0,1.0	0.982,1.0,0.977	0.014
ENSMUSG00000024829	Mrpl21	19	+	3287702	3287755	3286810	3287038	3288983	3289087	216,228,197	0,0,0	227,282,306	0,0,2	202	149	1	1.0	1.0,1.0,1.0	1.0,1.0,0.991	0.003
ENSMUSG00000024614	Tmx3	18	+	90514204	90514244	90511278	90511333	90517393	90517517	199,200,207	0,0,3	203,285,257	0,0,0	189	149	1	1.0	1.0,1.0,0.982	1.0,1.0,1.0	-0.006
ENSMUSG00000024614	Tmx3	18	+	90519104	90519150	90517393	90517517	90520956	90521037	186,166,166	1,0,1	179,267,310	3,3,5	195	149	1	1.0	0.993,1.0,0.992	0.979,0.986,0.979	0.014
ENSMUSG00000024614	Tmx3	18	+	90520956	90521037	90517393	90517517	90523529	90523629	54,79,75	0,0,0	69,92,127	4,0,0	230	149	1	1.0	1.0,1.0,1.0	0.918,1.0,1.0	0.027
ENSMUSG00000024614	Tmx3	18	+	90524280	90524358	90523529	90523629	90527875	90527942	187,273,217	0,0,0	249,297,370	0,2,1	227	149	1	1.0	1.0,1.0,1.0	1.0,0.99,0.996	0.005
ENSMUSG00000024614	Tmx3	18	+	90534381	90534438	90533220	90533274	90537074	90537204	185,193,189	0,0,0	197,294,246	0,0,1	206	149	1	1.0	1.0,1.0,1.0	1.0,1.0,0.994	0.002
ENSMUSG00000024614	Tmx3	18	+	90534381	90534438	90533220	90533274	90538498	90538567	45,65,66	2,0,0	59,97,76	0,2,0	206	149	1	1.0	0.942,1.0,1.0	1.0,0.972,1.0	-0.01
ENSMUSG00000024614	Tmx3	18	+	90537074	90537204	90533220	90533274	90538498	90538567	110,137,94	2,0,0	103,149,147	0,2,0	279	149	1	1.0	0.967,1.0,1.0	1.0,0.975,1.0	-0.003
ENSMUSG00000024614	Tmx3	18	+	90537074	90537204	90534381	90534438	90538498	90538567	250,265,223	0,0,9	241,351,320	0,7,4	279	149	1	1.0	1.0,1.0,0.93	1.0,0.964,0.977	-0.004
ENSMUSG00000024614	Tmx3	18	+	90538498	90538567	90533220	90533274	90539938	90543267	57,68,62	0,0,0	64,89,111	0,1,0	218	149	1	1.0	1.0,1.0,1.0	1.0,0.984,1.0	0.005
ENSMUSG00000023066	Rttn	18	+	89115444	89115644	89113324	89113451	89120831	89121099	5,1,10	0,2,0	2,0,8	0,0,0	349	149	1	1.0	1.0,0.176,1.0	1.0,NA,1.0	-0.275
ENSMUSG00000024645	Timm21	18	-	84948022	84948096	84947833	84947939	84949193	84949291	35,26,41	1,0,0	22,28,27	1,0,1	223	149	1	1.0	0.959,1.0,1.0	0.936,1.0,0.947	0.025
ENSMUSG00000024645	Timm21	18	-	84948022	84948096	84947833	84947939	84949389	84949452	11,7,19	0,0,0	12,10,16	0,0,2	223	149	1	1.0	1.0,1.0,1.0	1.0,1.0,0.842	0.053
ENSMUSG00000024645	Timm21	18	-	84949193	84949291	84947833	84947939	84949389	84949452	19,10,12	0,0,0	16,20,12	0,0,2	247	149	1	1.0	1.0,1.0,1.0	1.0,1.0,0.784	0.072
ENSMUSG00000024645	Timm21	18	-	84949193	84949291	84948022	84948096	84949389	84949452	42,28,34	0,0,0	25,38,23	0,0,2	247	149	1	1.0	1.0,1.0,1.0	1.0,1.0,0.874	0.042
ENSMUSG00000041607	Mbp	18	+	82554319	82554750	82522049	82522137	82572824	82572926	149,148,143	0,0,0	108,170,141	0,3,0	580	149	1	1.0	1.0,1.0,1.0	1.0,0.936,1.0	0.021
ENSMUSG00000041607	Mbp	18	+	82575600	82575633	82575171	82575207	82578935	82579058	0,0,0	1,0,0	0,4,0	0,0,0	182	149	1	1.0	0.0,NA,NA	NA,1.0,NA	-1.0
ENSMUSG00000041607	Mbp	18	+	82575600	82575633	82575171	82575207	82584111	82585627	2,0,0	0,0,1	1,0,0	0,2,0	182	149	1	1.0	1.0,NA,0.0	1.0,0.0,NA	0.0
ENSMUSG00000041607	Mbp	18	+	82578935	82579058	82575171	82575207	82584111	82584156	1,7,0	0,0,1	0,1,1	0,2,0	272	149	1	1.0	1.0,1.0,0.0	NA,0.215,1.0	0.059
ENSMUSG00000041607	Mbp	18	+	82578935	82579058	82575600	82575633	82584111	82584156	0,7,0	2,0,0	0,5,1	1,0,0	272	149	1	1.0	0.0,1.0,NA	0.0,1.0,1.0	-0.167
ENSMUSG00000024571	Gm16286	18	+	80208109	80208229	80207259	80207343	80210061	80210130	35,50,37	355,385,367	33,48,61	297,452,519	269	149	1	1.0	0.052,0.067,0.053	0.058,0.056,0.061	-0.001
ENSMUSG00000024571	Gm16286	18	+	80210061	80210130	80207153	80207343	80211412	80211487	514,528,529	1,0,4	428,617,741	2,4,2	218	149	1	1.0	0.997,1.0,0.989	0.993,0.991,0.996	0.002
ENSMUSG00000025428	Atp5a1	18	+	77781211	77781356	77780984	77781092	77781798	77781889	2381,2916,2854	0,3,0	2591,3744,3790	2,0,0	294	149	1	1.0	1.0,0.998,1.0	0.998,1.0,1.0	0.0
ENSMUSG00000025423	Pias2	18	+	77097248	77097723	77065207	77065419	77105804	77105889	146,214,142	0,0,0	156,249,223	0,1,0	624	149	1	1.0	1.0,1.0,1.0	1.0,0.983,1.0	0.006
ENSMUSG00000025423	Pias2	18	+	77097248	77097723	77065679	77065907	77105804	77105889	122,178,124	0,0,0	127,209,187	0,1,0	624	149	1	1.0	1.0,1.0,1.0	1.0,0.98,1.0	0.007
ENSMUSG00000025423	Pias2	18	+	77105804	77105889	77065207	77065419	77119911	77119962	13,22,10	0,0,0	9,15,16	1,0,0	234	149	1	1.0	1.0,1.0,1.0	0.851,1.0,1.0	0.05
ENSMUSG00000025423	Pias2	18	+	77145002	77145142	77135779	77135951	77150060	77150098	93,95,81	0,0,1	89,130,125	1,0,0	289	149	1	1.0	1.0,1.0,0.977	0.979,1.0,1.0	-0.001
ENSMUSG00000090000	Ier3ip1	18	+	76930623	76930759	76930044	76930216	76939567	76939669	3,8,10	429,532,504	16,8,7	448,552,662	285	149	1	1.0	0.004,0.008,0.01	0.018,0.008,0.005	-0.003
ENSMUSG00000090000	Ier3ip1	18	+	76939567	76939669	76930016	76930216	76940512	76941605	724,881,886	2,2,0	796,987,1115	0,0,1	251	149	1	1.0	0.995,0.996,1.0	1.0,1.0,0.998	-0.002
ENSMUSG00000024556	Me2	18	-	73796313	73796389	73794780	73794942	73797828	73797978	49,95,102	1,0,0	51,99,86	0,0,0	225	149	1	1.0	0.97,1.0,1.0	1.0,1.0,1.0	-0.01
ENSMUSG00000024515	Smad4	18	-	73641782	73641921	73639008	73640469	73648884	73648962	175,184,205	0,0,0	149,276,270	0,6,0	288	149	1	1.0	1.0,1.0,1.0	1.0,0.96,1.0	0.013
ENSMUSG00000024515	Smad4	18	-	73641782	73641921	73639008	73640469	73657194	73657245	88,110,115	0,0,3	88,164,127	0,0,0	288	149	1	1.0	1.0,1.0,0.952	1.0,1.0,1.0	-0.016
ENSMUSG00000024515	Smad4	18	-	73641782	73641921	73639008	73640469	73703429	73703780	88,106,116	0,0,0	88,164,127	0,1,0	288	149	1	1.0	1.0,1.0,1.0	1.0,0.988,1.0	0.004
ENSMUSG00000024515	Smad4	18	-	73658567	73658684	73657194	73657245	73658778	73658898	151,195,142	0,2,1	181,189,213	0,2,0	266	149	1	1.0	1.0,0.982,0.988	1.0,0.981,1.0	-0.004
ENSMUSG00000024515	Smad4	18	-	73658567	73658684	73657194	73657245	73662657	73662775	68,87,56	0,0,1	82,71,95	0,0,0	266	149	1	1.0	1.0,1.0,0.969	1.0,1.0,1.0	-0.01
ENSMUSG00000024515	Smad4	18	-	73658778	73658898	73657194	73657245	73662657	73662775	71,71,70	0,0,1	74,121,128	0,0,0	269	149	1	1.0	1.0,1.0,0.975	1.0,1.0,1.0	-0.008
ENSMUSG00000024515	Smad4	18	-	73658778	73658898	73658567	73658684	73662657	73662775	154,177,155	0,0,0	174,237,247	1,0,1	269	149	1	1.0	1.0,1.0,1.0	0.99,1.0,0.993	0.006
ENSMUSG00000024515	Smad4	18	-	73662657	73662867	73657194	73657245	73675160	73675190	81,95,122	0,0,0	100,164,138	0,1,0	359	149	1	1.0	1.0,1.0,1.0	1.0,0.986,1.0	0.005
ENSMUSG00000044906	4930503L19Rik	18	-	70456473	70456544	70452211	70453388	70458316	70458448	38,45,50	1,0,2	30,56,98	0,0,0	220	149	1	1.0	0.963,1.0,0.944	1.0,1.0,1.0	-0.031
ENSMUSG00000044906	4930503L19Rik	18	-	70456473	70456544	70452211	70453388	70463961	70464064	16,21,8	4,0,0	12,16,34	1,3,1	220	149	1	1.0	0.73,1.0,1.0	0.89,0.783,0.958	0.033
ENSMUSG00000044906	4930503L19Rik	18	-	70458316	70458448	70452211	70453388	70463961	70464064	22,18,18	4,0,0	11,43,30	1,3,1	281	149	1	1.0	0.745,1.0,1.0	0.854,0.884,0.941	0.022
ENSMUSG00000044906	4930503L19Rik	18	-	70458316	70458448	70452211	70453388	70467330	70467456	1,3,2	0,0,1	0,0,0	0,0,1	281	149	1	1.0	1.0,1.0,0.515	NA,NA,0.0	0.838
ENSMUSG00000044906	4930503L19Rik	18	-	70458316	70458448	70456473	70456544	70463961	70464064	43,45,59	0,3,1	30,85,99	1,2,5	281	149	1	1.0	1.0,0.888,0.969	0.941,0.958,0.913	0.015
ENSMUSG00000044906	4930503L19Rik	18	-	70463961	70464064	70452212	70453388	70467330	70467456	4,7,7	0,0,1	5,9,10	0,0,1	252	149	1	1.0	1.0,1.0,0.805	1.0,1.0,0.855	-0.017
ENSMUSG00000044906	4930503L19Rik	18	-	70463961	70464064	70452212	70453388	70467334	70467485	15,9,13	0,1,0	13,25,16	0,0,0	252	149	1	1.0	1.0,0.842,1.0	1.0,1.0,1.0	-0.053
ENSMUSG00000044906	4930503L19Rik	18	-	70463961	70464064	70458316	70458448	70467330	70467456	17,26,28	0,3,0	14,45,38	0,0,0	252	149	1	1.0	1.0,0.837,1.0	1.0,1.0,1.0	-0.054
ENSMUSG00000038121	Fam210a	18	-	68279266	68279428	68275916	68276274	68300073	68300202	6,14,17	107,100,82	4,33,15	92,161,101	311	149	1	1.0	0.026,0.063,0.09	0.02,0.089,0.066	0.001
ENSMUSG00000024539	Ptpn2	18	-	67672666	67672768	67665510	67665874	67675719	67675829	200,216,210	1,0,0	210,310,279	0,0,3	251	149	1	1.0	0.992,1.0,1.0	1.0,1.0,0.982	0.003
ENSMUSG00000024539	Ptpn2	18	-	67675719	67675829	67672666	67672768	67677709	67677862	91,110,102	0,0,1	94,150,163	0,0,0	259	149	1	1.0	1.0,1.0,0.983	1.0,1.0,1.0	-0.006
ENSMUSG00000024539	Ptpn2	18	-	67675719	67675886	67671211	67672768	67677709	67677862	242,295,300	0,0,1	292,419,422	0,0,0	316	149	1	1.0	1.0,1.0,0.993	1.0,1.0,1.0	-0.002
ENSMUSG00000024539	Ptpn2	18	-	67681442	67681577	67680839	67681049	67688890	67688989	160,197,172	0,0,0	165,213,263	1,0,0	284	149	1	1.0	1.0,1.0,1.0	0.989,1.0,1.0	0.004
ENSMUSG00000024539	Ptpn2	18	-	67695623	67695724	67688890	67688989	67711836	67711927	154,186,170	7,2,3	142,196,243	3,2,4	250	149	1	1.0	0.929,0.982,0.971	0.966,0.983,0.973	-0.013
ENSMUSG00000024539	Ptpn2	18	-	67711836	67711927	67695623	67695724	67724441	67724573	205,202,159	0,1,0	167,237,252	0,2,0	240	149	1	1.0	1.0,0.992,1.0	1.0,0.987,1.0	0.002
ENSMUSG00000073542	Cep76	18	-	67624929	67625096	67623136	67623470	67626519	67626708	22,38,32	0,0,0	22,49,33	0,1,0	316	149	1	1.0	1.0,1.0,1.0	1.0,0.959,1.0	0.014
ENSMUSG00000024527	Afg3l2	18	-	67414077	67414193	67409397	67409598	67415498	67415609	242,270,253	0,2,0	187,281,276	0,0,0	265	149	1	1.0	1.0,0.987,1.0	1.0,1.0,1.0	-0.004
ENSMUSG00000024527	Afg3l2	18	-	67428980	67429254	67425888	67426026	67431653	67431778	425,506,452	1,0,0	322,537,553	1,1,3	423	149	1	1.0	0.993,1.0,1.0	0.991,0.995,0.985	0.007
ENSMUSG00000024527	Afg3l2	18	-	67428980	67429254	67425888	67426026	67434154	67434229	291,358,312	0,0,0	232,383,380	2,0,0	423	149	1	1.0	1.0,1.0,1.0	0.976,1.0,1.0	0.008
ENSMUSG00000024527	Afg3l2	18	-	67431653	67431778	67425888	67426026	67434154	67434229	123,110,98	0,0,0	72,135,87	2,0,0	274	149	1	1.0	1.0,1.0,1.0	0.951,1.0,1.0	0.016
ENSMUSG00000024527	Afg3l2	18	-	67431653	67431778	67428980	67429254	67434154	67434229	256,257,238	0,0,1	161,288,257	0,0,0	274	149	1	1.0	1.0,1.0,0.992	1.0,1.0,1.0	-0.003
ENSMUSG00000024527	Afg3l2	18	-	67442750	67442850	67442309	67442387	67448887	67449166	175,164,177	0,0,1	134,148,183	0,1,0	249	149	1	1.0	1.0,1.0,0.991	1.0,0.989,1.0	0.001
ENSMUSG00000001473	Tubb6	18	+	67391324	67391433	67390716	67390814	67392945	67393056	611,753,829	0,0,0	659,1015,1266	0,0,1	258	149	1	1.0	1.0,1.0,1.0	1.0,1.0,0.999	0.0
ENSMUSG00000001473	Tubb6	18	+	67391324	67391433	67390716	67390814	67401309	67402748	236,285,322	0,0,0	255,393,471	4,0,0	258	149	1	1.0	1.0,1.0,1.0	0.974,1.0,1.0	0.009
ENSMUSG00000001473	Tubb6	18	+	67392945	67393056	67390716	67390814	67401309	67402748	206,253,346	0,0,0	220,382,406	4,0,0	260	149	1	1.0	1.0,1.0,1.0	0.969,1.0,1.0	0.01
ENSMUSG00000001473	Tubb6	18	+	67392945	67393056	67391324	67391433	67401309	67402748	586,727,862	5,2,5	629,1013,1202	5,6,1	260	149	1	1.0	0.985,0.995,0.99	0.986,0.99,0.999	-0.002
ENSMUSG00000041891	Lman1	18	-	65983824	65983887	65980753	65982710	65984152	65984274	94,147,115	0,0,0	106,143,132	1,0,0	212	149	1	1.0	1.0,1.0,1.0	0.987,1.0,1.0	0.004
ENSMUSG00000041891	Lman1	18	-	65994784	65994908	65993578	65993637	65996681	65996781	213,264,245	0,0,1	216,283,304	0,0,0	273	149	1	1.0	1.0,1.0,0.993	1.0,1.0,1.0	-0.002
ENSMUSG00000024516	Sec11c	18	+	65801450	65801492	65800571	65800711	65809444	65809554	1,4,6	274,288,299	4,4,23	227,356,431	191	149	1	1.0	0.003,0.011,0.015	0.014,0.009,0.04	-0.011
ENSMUSG00000024516	Sec11c	18	+	65801450	65801492	65800571	65800711	65812664	65812728	0,0,1	3,0,0	0,0,2	0,0,0	191	149	1	1.0	0.0,NA,1.0	NA,NA,1.0	-0.5
ENSMUSG00000024516	Sec11c	18	+	65809444	65809554	65800548	65800711	65812664	65812728	498,524,596	3,0,0	494,701,886	0,0,0	259	149	1	1.0	0.99,1.0,1.0	1.0,1.0,1.0	-0.003
ENSMUSG00000024516	Sec11c	18	+	65809444	65809554	65801301	65801492	65812664	65812728	226,240,303	0,0,0	271,349,477	0,0,1	259	149	1	1.0	1.0,1.0,1.0	1.0,1.0,0.996	0.001
ENSMUSG00000024516	Sec11c	18	+	65812664	65812741	65809444	65809554	65814837	65814957	156,157,205	0,0,0	182,221,325	0,1,0	226	149	1	1.0	1.0,1.0,1.0	1.0,0.993,1.0	0.002
ENSMUSG00000024516	Sec11c	18	+	65812664	65812814	65809444	65809554	65814837	65814957	554,632,713	0,0,0	595,876,1090	0,1,0	299	149	1	1.0	1.0,1.0,1.0	1.0,0.998,1.0	0.001
ENSMUSG00000054237	Fra10ac1	19	-	38204695	38204809	38201546	38201589	38207262	38207308	41,52,77	0,0,0	44,92,52	0,0,1	263	149	1	1.0	1.0,1.0,1.0	1.0,1.0,0.967	0.011
ENSMUSG00000054237	Fra10ac1	19	-	38213360	38213445	38207262	38207308	38214373	38214457	38,49,72	0,0,0	35,55,45	1,0,0	234	149	1	1.0	1.0,1.0,1.0	0.957,1.0,1.0	0.014
ENSMUSG00000054237	Fra10ac1	19	-	38221836	38221913	38219631	38219727	38223961	38224138	42,33,52	0,0,0	43,41,47	0,0,2	226	149	1	1.0	1.0,1.0,1.0	1.0,1.0,0.939	0.02
ENSMUSG00000040560	Wdr7	18	+	63720217	63720389	63708694	63708919	63720756	63720863	43,61,48	0,0,2	31,47,59	0,2,0	321	149	1	1.0	1.0,1.0,0.918	1.0,0.916,1.0	0.001
ENSMUSG00000040560	Wdr7	18	+	63730089	63730209	63728438	63728515	63735578	63735724	14,30,35	0,0,1	42,40,30	0,0,0	269	149	1	1.0	1.0,1.0,0.951	1.0,1.0,1.0	-0.016
ENSMUSG00000051412	Vamp7	GL456233.1	-	14074	14167	10737	12544	21627	21695	169,158,169	0,1,0	144,196,237	0,3,3	242	149	1	1.0	1.0,0.99,1.0	1.0,0.976,0.98	0.011
ENSMUSG00000051412	Vamp7	GL456233.1	-	28975	29113	24871	24962	30587	30645	161,180,185	0,0,2	173,202,222	1,0,0	287	149	1	1.0	1.0,1.0,0.98	0.989,1.0,1.0	-0.003
ENSMUSG00000051412	Vamp7	GL456233.1	-	28975	29113	24871	24962	39024	39148	66,89,79	0,0,1	82,75,92	0,2,0	287	149	1	1.0	1.0,1.0,0.976	1.0,0.951,1.0	0.008
ENSMUSG00000051412	Vamp7	GL456233.1	-	30587	30645	24871	24962	39024	39148	2,0,4	0,0,1	2,2,0	0,2,0	207	149	1	1.0	1.0,NA,0.742	1.0,0.419,NA	0.161
ENSMUSG00000051412	Vamp7	GL456233.1	-	30587	30645	28975	29113	39024	39148	34,21,32	0,0,0	34,43,32	1,0,0	207	149	1	1.0	1.0,1.0,1.0	0.961,1.0,1.0	0.013
ENSMUSG00000051412	Vamp7	GL456233.1	-	32429	32584	30587	30645	39024	39148	148,191,191	6,3,6	197,222,234	9,11,3	304	149	1	1.0	0.924,0.969,0.94	0.915,0.908,0.975	0.012
ENSMUSG00000024581	Napg	18	+	62980465	62980533	62977835	62978024	62982618	62982703	131,120,98	0,4,0	88,116,143	0,1,0	217	149	1	1.0	1.0,0.954,1.0	1.0,0.988,1.0	-0.011
ENSMUSG00000024581	Napg	18	+	62980465	62980533	62977835	62978024	62986178	62986288	52,34,33	0,0,0	32,39,51	1,4,0	217	149	1	1.0	1.0,1.0,1.0	0.956,0.87,1.0	0.058
ENSMUSG00000024581	Napg	18	+	62984039	62984070	62983373	62983391	62986178	62986288	76,87,90	0,0,0	67,118,119	0,1,1	180	149	1	1.0	1.0,1.0,1.0	1.0,0.99,0.99	0.007
ENSMUSG00000024581	Napg	18	+	62986178	62986288	62977835	62978024	62991800	62991830	0,1,0	2,1,3	1,3,0	0,12,19	259	149	1	1.0	0.0,0.365,0.0	1.0,0.126,0.0	-0.254
ENSMUSG00000024581	Napg	18	+	62986178	62986288	62983373	62983391	62991800	62991830	0,1,0	0,0,2	0,0,1	0,0,0	259	149	1	1.0	NA,1.0,0.0	NA,NA,1.0	-0.5
ENSMUSG00000024581	Napg	18	+	62986410	62986477	62986178	62986288	62986953	62987024	105,110,129	4,0,4	108,146,152	1,2,0	216	149	1	1.0	0.948,1.0,0.957	0.987,0.981,1.0	-0.021
ENSMUSG00000024581	Napg	18	+	62986953	62987024	62986038	62986288	62991800	62991830	33,21,29	0,1,0	28,38,33	0,0,0	220	149	1	1.0	1.0,0.934,1.0	1.0,1.0,1.0	-0.022
ENSMUSG00000024581	Napg	18	+	62992340	62992490	62991800	62991879	62994311	62994391	0,2,1	72,73,77	3,4,7	58,83,78	299	149	1	1.0	0.0,0.013,0.006	0.025,0.023,0.043	-0.024
ENSMUSG00000024576	Csnk1a1	18	+	61556502	61556609	61555273	61555873	61568263	61568390	826,979,1141	3,2,0	889,1117,1238	0,1,0	256	149	1	1.0	0.994,0.997,1.0	1.0,0.998,1.0	-0.002
ENSMUSG00000024576	Csnk1a1	18	+	61569463	61569562	61568263	61568390	61575409	61575549	691,861,903	0,0,0	752,885,1106	0,4,0	248	149	1	1.0	1.0,1.0,1.0	1.0,0.993,1.0	0.002
ENSMUSG00000024576	Csnk1a1	18	+	61571873	61571957	61569463	61569562	61575409	61575549	83,76,69	348,422,379	67,113,206	348,404,522	233	149	1	1.0	0.132,0.103,0.104	0.11,0.152,0.202	-0.042
ENSMUSG00000024576	Csnk1a1	18	+	61578666	61578773	61577177	61577252	61580338	61580451	738,934,962	5,0,1	845,1179,1077	0,11,4	256	149	1	1.0	0.988,1.0,0.998	1.0,0.984,0.994	0.003
ENSMUSG00000045094	Arhgef37	18	-	61498091	61498252	61493793	61495049	61499704	61499900	41,43,54	0,1,0	39,48,89	0,0,0	310	149	1	1.0	1.0,0.954,1.0	1.0,1.0,1.0	-0.015
ENSMUSG00000034320	Slc26a2	18	-	61201680	61202403	61192918	61199658	61204309	61204445	168,255,191	1,1,0	223,249,257	0,0,0	872	149	1	1.0	0.966,0.978,1.0	1.0,1.0,1.0	-0.019
ENSMUSG00000024621	Csf1r	18	+	61110220	61110505	61109615	61109873	61111957	61112094	6031,7074,6869	0,3,0	5000,7273,7376	0,0,0	434	149	1	1.0	1.0,0.999,1.0	1.0,1.0,1.0	-0.0
ENSMUSG00000024621	Csf1r	18	+	61111957	61112094	61110220	61110505	61114750	61114937	1845,2164,2071	0,0,0	1537,2273,2094	0,0,1	286	149	1	1.0	1.0,1.0,1.0	1.0,1.0,0.999	0.0
ENSMUSG00000024621	Csf1r	18	+	61112701	61112861	61111957	61112094	61114750	61114937	4108,4839,4461	0,3,0	3608,4968,5117	0,0,1	309	149	1	1.0	1.0,0.999,1.0	1.0,1.0,1.0	-0.0
ENSMUSG00000024621	Csf1r	18	+	61117040	61117156	61114750	61114937	61117291	61117412	3754,4184,3986	0,5,13	2991,4189,4330	9,7,8	265	149	1	1.0	1.0,0.998,0.994	0.995,0.997,0.997	0.001
ENSMUSG00000024621	Csf1r	18	+	61117040	61117156	61114750	61114937	61117531	61117722	1687,1905,1829	3,1,0	1367,1909,1944	0,7,5	265	149	1	1.0	0.997,0.999,1.0	1.0,0.994,0.995	0.002
ENSMUSG00000024621	Csf1r	18	+	61117291	61117412	61114750	61114937	61117531	61117722	2119,2606,2306	3,1,0	1703,2481,2516	0,7,5	270	149	1	1.0	0.997,0.999,1.0	1.0,0.995,0.996	0.002
ENSMUSG00000024621	Csf1r	18	+	61117291	61117412	61117040	61117156	61117531	61117722	4185,4882,4449	0,2,0	3317,4754,4893	0,0,0	270	149	1	1.0	1.0,0.999,1.0	1.0,1.0,1.0	-0.0
ENSMUSG00000024621	Csf1r	18	+	61117531	61117722	61114750	61114937	61118951	61119067	2459,2949,2736	0,0,0	2138,3045,3027	0,0,1	340	149	1	1.0	1.0,1.0,1.0	1.0,1.0,0.999	0.0
ENSMUSG00000024621	Csf1r	18	+	61124198	61124325	61118951	61119067	61124476	61124581	4746,5067,4798	0,0,1	3814,5338,5433	0,2,0	276	149	1	1.0	1.0,1.0,1.0	1.0,0.999,1.0	0.0
ENSMUSG00000024621	Csf1r	18	+	61124198	61124325	61118951	61119067	61124812	61124923	2273,2372,2370	1,7,2	1896,2619,2617	2,4,2	276	149	1	1.0	0.999,0.995,0.998	0.998,0.997,0.999	-0.001
ENSMUSG00000024621	Csf1r	18	+	61124476	61124581	61118951	61119067	61124812	61124923	2372,2743,2534	1,7,2	1913,2826,2887	2,4,2	254	149	1	1.0	0.999,0.996,0.999	0.998,0.998,0.999	-0.0
ENSMUSG00000024621	Csf1r	18	+	61124476	61124581	61124198	61124325	61124812	61124923	4853,5438,4971	9,0,11	3833,5542,5714	9,0,11	254	149	1	1.0	0.997,1.0,0.996	0.996,1.0,0.997	0.0
ENSMUSG00000024621	Csf1r	18	+	61128068	61128166	61127864	61127953	61128986	61129109	4707,5325,5209	1,0,0	3691,5385,5545	0,0,0	247	149	1	1.0	1.0,1.0,1.0	1.0,1.0,1.0	0.0
ENSMUSG00000024621	Csf1r	18	+	61128986	61129109	61128068	61128166	61129269	61129381	5021,5933,5757	0,0,0	4112,5881,6042	1,0,4	272	149	1	1.0	1.0,1.0,1.0	1.0,1.0,0.999	0.0
ENSMUSG00000024621	Csf1r	18	+	61128986	61129109	61128068	61128166	61130103	61130212	2433,2651,2586	0,0,1	1869,2691,2758	0,0,0	272	149	1	1.0	1.0,1.0,0.999	1.0,1.0,1.0	-0.0
ENSMUSG00000024621	Csf1r	18	+	61129269	61129381	61128068	61128166	61130103	61130212	38,16,57	0,0,1	23,34,31	0,0,0	261	149	1	1.0	1.0,1.0,0.97	1.0,1.0,1.0	-0.01
ENSMUSG00000024621	Csf1r	18	+	61129269	61129381	61128986	61129109	61129702	61129802	5016,6133,5873	0,8,5	4229,6003,6157	7,4,16	261	149	1	1.0	1.0,0.998,0.999	0.997,0.999,0.995	0.002
ENSMUSG00000024621	Csf1r	18	+	61129269	61129381	61128986	61129109	61130103	61130212	1896,2342,2369	0,2,5	1653,2375,2470	0,0,4	261	149	1	1.0	1.0,0.999,0.996	1.0,1.0,0.997	-0.001
ENSMUSG00000024621	Csf1r	18	+	61129702	61129802	61128986	61129109	61130103	61130212	2267,2527,2445	0,2,5	1822,2535,2786	0,0,4	249	149	1	1.0	1.0,0.999,0.997	1.0,1.0,0.998	-0.001
ENSMUSG00000024621	Csf1r	18	+	61129702	61129802	61129269	61129381	61130103	61130212	5427,6327,6023	47,18,72	4417,6196,6491	28,38,34	249	149	1	1.0	0.986,0.995,0.98	0.99,0.99,0.991	-0.003
ENSMUSG00000024620	Pdgfrb	18	+	61068741	61068956	61068095	61068219	61071660	61071755	74,76,61	0,0,0	56,98,105	1,3,0	364	149	1	1.0	1.0,1.0,1.0	0.958,0.93,1.0	0.037
ENSMUSG00000024620	Pdgfrb	18	+	61080295	61080395	61079623	61079735	61080954	61081060	52,63,82	0,0,0	102,111,148	3,2,5	249	149	1	1.0	1.0,1.0,1.0	0.953,0.971,0.947	0.043
ENSMUSG00000024610	Cd74	18	+	60807907	60808077	60803847	60804010	60808231	60808311	7938,7843,11009	0,0,0	9626,11633,15912	0,0,2	319	149	1	1.0	1.0,1.0,1.0	1.0,1.0,1.0	0.0
ENSMUSG00000024610	Cd74	18	+	60810327	60810418	60809981	60810074	60811293	60811485	2666,2646,4169	0,0,0	3372,4111,5364	0,1,0	240	149	1	1.0	1.0,1.0,1.0	1.0,1.0,1.0	0.0
ENSMUSG00000024610	Cd74	18	+	60811293	60811485	60810327	60810418	60811858	60811921	1428,1379,2226	2909,2828,4258	1797,2211,2692	3694,4484,5667	341	149	1	1.0	0.177,0.176,0.186	0.175,0.177,0.172	0.005
ENSMUSG00000054008	Ndst1	18	-	60689963	60690066	60685977	60689364	60691177	60691287	35,35,31	0,2,3	31,47,61	4,0,2	252	149	1	1.0	1.0,0.912,0.859	0.821,1.0,0.947	0.001
ENSMUSG00000054008	Ndst1	18	-	60691928	60692099	60691177	60691287	60695335	60695510	58,65,67	0,1,0	45,40,72	0,1,1	320	149	1	1.0	1.0,0.968,1.0	1.0,0.949,0.971	0.016
ENSMUSG00000054008	Ndst1	18	-	60699507	60699690	60698438	60698535	60700371	60700500	44,86,56	1,5,0	43,69,52	0,0,0	332	149	1	1.0	0.952,0.885,1.0	1.0,1.0,1.0	-0.054
ENSMUSG00000024604	Rbm22	18	+	60564362	60564495	60563765	60563795	60565617	60565718	180,208,203	1,1,0	214,269,350	0,0,2	282	149	1	1.0	0.99,0.991,1.0	1.0,1.0,0.989	-0.003
ENSMUSG00000024604	Rbm22	18	+	60569356	60569521	60567370	60567571	60570780	60570869	295,306,326	0,0,0	342,480,472	0,0,2	314	149	1	1.0	1.0,1.0,1.0	1.0,1.0,0.991	0.003
ENSMUSG00000054072	Iigp1	18	+	60382611	60382794	60376028	60376130	60389791	60392627	26,23,24	62,55,52	16,76,54	136,134,128	332	149	1	1.0	0.158,0.158,0.172	0.05,0.203,0.159	0.025
ENSMUSG00000024593	Megf10	18	+	57246533	57246670	57242662	57242783	57252833	57253046	0,0,0	0,0,1	1,0,0	0,0,0	286	149	1	1.0	NA,NA,0.0	1.0,NA,NA	-1.0
ENSMUSG00000024592	C330018D20Rik	18	-	56958522	56958579	56955832	56957921	56972804	56972943	9,10,9	0,2,1	13,6,5	1,0,2	206	149	1	1.0	1.0,0.783,0.867	0.904,1.0,0.644	0.034
ENSMUSG00000024592	C330018D20Rik	18	-	56962400	56962518	56958522	56958579	56972804	56972943	19,17,23	0,0,1	8,14,20	0,1,0	267	149	1	1.0	1.0,1.0,0.928	1.0,0.887,1.0	0.014
ENSMUSG00000024592	C330018D20Rik	18	-	56967092	56967189	56962400	56962518	56973383	56973484	1,0,0	9,12,3	1,4,1	8,11,19	246	149	1	1.0	0.063,0.0,0.0	0.07,0.18,0.031	-0.073
ENSMUSG00000024592	C330018D20Rik	18	-	56972804	56972943	56957613	56957921	56973383	56973484	0,3,3	1,5,0	1,0,14	4,5,0	288	149	1	1.0	0.0,0.237,1.0	0.115,0.0,1.0	0.041
ENSMUSG00000024592	C330018D20Rik	18	-	56972804	56972943	56962400	56962518	56973383	56973484	0,2,3	9,12,3	0,2,16	8,11,19	288	149	0.0322742403503	1.0	0.0,0.079,0.341	0.0,0.086,0.303	0.01
ENSMUSG00000073563	Csnk1g3	18	+	53948047	53948154	53933449	53933545	53953244	53955684	122,115,136	0,0,0	113,168,285	0,0,1	256	149	1	1.0	1.0,1.0,1.0	1.0,1.0,0.994	0.002
ENSMUSG00000073563	Csnk1g3	18	+	53948644	53948668	53948047	53948154	53953244	53955684	15,9,8	70,75,102	10,21,22	69,112,178	173	149	1	1.0	0.156,0.094,0.063	0.111,0.139,0.096	-0.011
ENSMUSG00000048799	Cep120	18	-	53685882	53686028	53681723	53683464	53697594	53697693	51,82,63	2,2,1	56,52,65	5,0,4	295	149	1	1.0	0.928,0.954,0.97	0.85,1.0,0.891	0.037
ENSMUSG00000048799	Cep120	18	-	53697594	53697693	53685882	53686028	53703121	53703244	34,71,35	0,0,0	42,36,46	0,1,0	248	149	1	1.0	1.0,1.0,1.0	1.0,0.956,1.0	0.015
ENSMUSG00000048799	Cep120	18	-	53727546	53727744	53724353	53724581	53731090	53731239	67,71,72	0,0,6	48,78,90	0,0,0	347	149	1	1.0	1.0,1.0,0.837	1.0,1.0,1.0	-0.054
ENSMUSG00000034484	Snx2	18	+	53194429	53194593	53189654	53189772	53197854	53197921	1188,1526,1445	0,0,0	1547,2389,2630	0,0,1	313	149	1	1.0	1.0,1.0,1.0	1.0,1.0,0.999	0.0
ENSMUSG00000034484	Snx2	18	+	53218101	53218182	53216380	53216524	53220371	53220860	291,417,390	0,0,1	414,605,633	0,0,0	230	149	1	1.0	1.0,1.0,0.996	1.0,1.0,1.0	-0.001
ENSMUSG00000034484	Snx2	18	+	53218288	53218360	53218101	53218182	53220371	53220860	997,1183,1245	0,3,0	1202,1791,1990	0,0,0	221	149	1	1.0	1.0,0.996,1.0	1.0,1.0,1.0	-0.001
ENSMUSG00000024534	Sncaip	18	+	52908609	52908680	52906417	52907477	52915306	52915879	1,0,0	0,0,0	1,0,0	2,0,2	220	149	1	1.0	1.0,NA,NA	0.253,NA,0.0	0.873
ENSMUSG00000037416	Dmxl1	18	+	49912606	49912797	49902779	49903028	49917578	49917721	33,30,40	2,0,0	37,56,53	0,0,0	340	149	1	1.0	0.879,1.0,1.0	1.0,1.0,1.0	-0.04
ENSMUSG00000037416	Dmxl1	18	+	49912642	49912797	49902779	49903028	49917578	49917721	56,65,72	2,0,0	73,99,117	0,0,0	304	149	1	1.0	0.932,1.0,1.0	1.0,1.0,1.0	-0.023
ENSMUSG00000037416	Dmxl1	18	+	49925918	49925981	49922712	49922715	49931910	49931914	3,0,1	30,42,28	2,4,0	22,48,42	212	149	1	1.0	0.066,0.0,0.024	0.06,0.055,0.0	-0.008
ENSMUSG00000037416	Dmxl1	18	+	49934583	49934705	49931910	49931997	49935191	49935333	63,55,61	0,0,0	49,97,84	1,0,0	271	149	1	1.0	1.0,1.0,1.0	0.964,1.0,1.0	0.012
ENSMUSG00000037416	Dmxl1	18	+	49955816	49955909	49951195	49951323	49961057	49961275	29,23,27	0,2,0	16,35,28	0,0,0	242	149	1	1.0	1.0,0.876,1.0	1.0,1.0,1.0	-0.041
ENSMUSG00000037416	Dmxl1	18	+	49957301	49957393	49955816	49955909	49958396	49958449	57,89,54	0,0,0	58,96,68	0,4,0	241	149	1	1.0	1.0,1.0,1.0	1.0,0.937,1.0	0.021
ENSMUSG00000037416	Dmxl1	18	+	49957301	49957393	49955816	49955909	49961057	49961275	24,43,17	4,0,10	28,41,26	0,3,1	241	149	0.111814777717	1.0	0.788,1.0,0.512	1.0,0.894,0.941	-0.178
ENSMUSG00000037416	Dmxl1	18	+	49958396	49958449	49955816	49955909	49961057	49961275	9,16,18	4,0,10	18,30,13	0,3,1	202	149	0.0409263624152	1.0	0.624,1.0,0.57	1.0,0.881,0.906	-0.198
ENSMUSG00000037416	Dmxl1	18	+	49958396	49958449	49957301	49957393	49961057	49961275	42,62,58	0,0,3	52,81,55	4,0,0	202	149	1	1.0	1.0,1.0,0.934	0.906,1.0,1.0	0.009
ENSMUSG00000024505	Dtwd2	18	-	49723621	49723814	49700258	49700387	49724112	49724207	7,11,2	0,5,0	7,7,6	0,0,1	342	149	0.549350949393	1.0	1.0,0.489,1.0	1.0,1.0,0.723	-0.078
ENSMUSG00000024505	Dtwd2	18	-	49724112	49724207	49700258	49700387	49728368	49728459	0,12,2	0,0,0	5,3,4	1,0,0	244	149	1	1.0	NA,1.0,1.0	0.753,1.0,1.0	0.082
ENSMUSG00000024505	Dtwd2	18	-	49729169	49729326	49728368	49728459	49733070	49733161	0,1,0	0,0,0	0,0,0	1,0,0	306	149	1	1.0	NA,1.0,NA	0.0,NA,NA	1.0
ENSMUSG00000024480	Ap3s1	18	+	46754370	46754462	46741875	46742081	46779187	46779206	286,346,289	1,2,4	251,398,411	4,3,1	241	149	1	1.0	0.994,0.991,0.978	0.975,0.988,0.996	0.001
ENSMUSG00000024480	Ap3s1	18	+	46757381	46757435	46754370	46754462	46758002	46758114	1,0,0	445,473,515	0,0,3	476,639,707	203	149	1	1.0	0.002,0.0,0.0	0.0,0.0,0.003	-0.0
ENSMUSG00000024480	Ap3s1	18	+	46758002	46758114	46754370	46754462	46779187	46779206	784,867,910	4,5,5	817,1180,1217	4,4,15	261	149	1	1.0	0.991,0.99,0.99	0.991,0.994,0.979	0.002
ENSMUSG00000024480	Ap3s1	18	+	46758002	46758114	46754370	46754462	46780660	46780768	427,437,484	0,1,0	454,606,676	0,0,0	261	149	1	1.0	1.0,0.996,1.0	1.0,1.0,1.0	-0.001
ENSMUSG00000024480	Ap3s1	18	+	46779187	46779259	46754370	46754462	46780660	46780768	182,247,234	0,1,0	188,278,310	0,0,0	221	149	1	1.0	1.0,0.994,1.0	1.0,1.0,1.0	-0.002
ENSMUSG00000024480	Ap3s1	18	+	46779187	46779259	46758002	46758114	46780660	46780768	540,673,657	5,1,1	548,851,840	1,3,4	221	149	1	1.0	0.986,0.998,0.998	0.997,0.995,0.993	-0.001
ENSMUSG00000024480	Ap3s1	18	+	46788656	46788704	46780660	46780768	46789896	46789997	0,1,0	491,664,587	4,7,2	500,758,934	197	149	1	1.0	0.0,0.001,0.0	0.006,0.007,0.002	-0.005
ENSMUSG00000056130	Ticam2	18	-	46572800	46572903	46559154	46561072	46574214	46574533	96,108,88	1,0,0	96,89,145	1,2,2	252	149	1	1.0	0.983,1.0,1.0	0.983,0.963,0.977	0.02
ENSMUSG00000034653	Ythdc2	18	+	44850307	44850434	44847743	44847879	44850635	44850701	21,18,23	0,0,0	5,12,20	0,3,0	276	149	1	1.0	1.0,1.0,1.0	1.0,0.683,1.0	0.106
ENSMUSG00000034653	Ythdc2	18	+	44885122	44885326	44877617	44877795	44886239	44886422	28,38,34	0,0,0	28,32,35	3,0,1	353	149	1	1.0	1.0,1.0,1.0	0.798,1.0,0.937	0.088
ENSMUSG00000024498	Tcerg1	18	+	42535084	42535147	42530647	42530890	42536177	42536378	30,21,35	27,22,29	33,34,50	32,31,38	212	149	1	1.0	0.438,0.402,0.459	0.42,0.435,0.48	-0.012
ENSMUSG00000024498	Tcerg1	18	+	42564082	42564233	42560933	42561052	42567870	42568035	144,151,183	6,0,0	174,200,166	0,0,0	300	149	1	1.0	0.923,1.0,1.0	1.0,1.0,1.0	-0.026
ENSMUSG00000024498	Tcerg1	18	+	42567870	42568035	42564082	42564233	42568427	42568610	140,159,206	0,2,0	186,234,216	0,2,0	314	149	1	1.0	1.0,0.974,1.0	1.0,0.982,1.0	-0.003
ENSMUSG00000024498	Tcerg1	18	+	42574159	42574253	42573259	42573360	42574517	42574844	6,8,2	51,67,69	12,12,6	62,73,73	243	149	1	1.0	0.067,0.068,0.017	0.106,0.092,0.048	-0.031
ENSMUSG00000024491	Rbm27	18	+	42313970	42314135	42305679	42305814	42317600	42317750	46,65,51	8,5,9	36,75,61	11,10,25	314	149	0.194776107382	1.0	0.732,0.861,0.729	0.608,0.781,0.537	0.132
ENSMUSG00000024491	Rbm27	18	+	42319801	42319946	42317600	42317750	42320763	42320917	72,105,74	1,1,0	61,114,105	0,2,1	294	149	1	1.0	0.973,0.982,1.0	1.0,0.967,0.982	0.002
ENSMUSG00000024491	Rbm27	18	+	42324054	42324198	42321911	42322208	42325904	42326024	91,90,85	0,3,0	73,102,137	0,1,0	293	149	1	1.0	1.0,0.938,1.0	1.0,0.981,1.0	-0.014
ENSMUSG00000024491	Rbm27	18	+	42325904	42326024	42324054	42324198	42327163	42327238	88,89,66	0,1,2	54,79,117	1,0,7	269	149	1	1.0	1.0,0.98,0.948	0.968,1.0,0.903	0.019
ENSMUSG00000024491	Rbm27	18	+	42327163	42327238	42324054	42324198	42327353	42327518	31,36,31	1,0,0	48,30,59	0,0,0	224	149	1	1.0	0.954,1.0,1.0	1.0,1.0,1.0	-0.015
ENSMUSG00000024491	Rbm27	18	+	42333208	42333397	42332779	42332884	42336962	42337073	100,115,90	2,2,2	77,114,134	3,4,11	338	149	0.449528064764	1.0	0.957,0.962,0.952	0.919,0.926,0.843	0.061
ENSMUSG00000024493	Lars	18	-	42210019	42210152	42202349	42202718	42212507	42212612	137,116,146	0,0,0	122,175,169	0,1,0	282	149	1	1.0	1.0,1.0,1.0	1.0,0.989,1.0	0.004
ENSMUSG00000024493	Lars	18	-	42211162	42211258	42210019	42210152	42212507	42212612	225,235,298	0,0,0	234,267,287	0,0,3	245	149	1	1.0	1.0,1.0,1.0	1.0,1.0,0.983	0.006
ENSMUSG00000024493	Lars	18	-	42217467	42217608	42216851	42216962	42218503	42218644	201,231,265	0,0,0	199,272,337	0,1,0	290	149	1	1.0	1.0,1.0,1.0	1.0,0.993,1.0	0.002
ENSMUSG00000024493	Lars	18	-	42218503	42218644	42216851	42216962	42221478	42221662	0,0,1	0,0,1	2,1,0	0,0,0	290	149	1	1.0	NA,NA,0.339	1.0,1.0,NA	-0.661
ENSMUSG00000024493	Lars	18	-	42219857	42219948	42218503	42218644	42221478	42221662	114,108,123	0,0,1	131,174,187	2,0,0	240	149	1	1.0	1.0,1.0,0.987	0.976,1.0,1.0	0.004
ENSMUSG00000024493	Lars	18	-	42250828	42250909	42245939	42246077	42251292	42251380	108,132,136	0,0,3	109,106,115	0,0,0	230	149	1	1.0	1.0,1.0,0.967	1.0,1.0,1.0	-0.011
ENSMUSG00000024493	Lars	18	-	42250828	42250909	42245939	42246077	42257069	42257194	34,48,48	0,4,0	41,42,38	0,0,0	230	149	1	1.0	1.0,0.886,1.0	1.0,1.0,1.0	-0.038
ENSMUSG00000024493	Lars	18	-	42251292	42251380	42245939	42246077	42257069	42257194	69,89,86	0,4,0	77,81,65	0,0,0	237	149	1	1.0	1.0,0.933,1.0	1.0,1.0,1.0	-0.022
ENSMUSG00000024493	Lars	18	-	42251292	42251380	42250828	42250909	42257069	42257194	143,173,172	0,0,0	145,148,142	0,2,0	237	149	1	1.0	1.0,1.0,1.0	1.0,0.979,1.0	0.007
ENSMUSG00000036452	Arhgap26	18	+	39357798	39357828	39357552	39357663	39363116	39363208	0,2,0	4,0,2	0,1,0	5,11,12	179	149	1	1.0	0.0,1.0,0.0	0.0,0.07,0.0	0.31
ENSMUSG00000036452	Arhgap26	18	+	39363116	39363208	39306701	39306852	39371073	39371129	5,9,4	0,0,1	2,1,5	0,0,2	241	149	1	1.0	1.0,1.0,0.712	1.0,1.0,0.607	0.035
ENSMUSG00000052102	Gnpda1	18	-	38331967	38332152	38330485	38330660	38333153	38333336	96,129,106	0,1,3	73,129,91	0,2,0	334	149	1	1.0	1.0,0.983,0.94	1.0,0.966,1.0	-0.014
ENSMUSG00000060450	Rnf14	18	+	38297499	38297575	38296634	38296798	38299753	38299926	22,24,16	103,137,152	34,32,50	116,194,257	225	149	1	1.0	0.124,0.104,0.065	0.163,0.098,0.114	-0.027
ENSMUSG00000060450	Rnf14	18	+	38297499	38297575	38296634	38296798	38300428	38300590	9,18,12	0,0,5	25,9,23	0,0,6	225	149	1	1.0	1.0,1.0,0.614	1.0,1.0,0.717	-0.034
ENSMUSG00000060450	Rnf14	18	+	38297499	38297575	38296804	38297205	38299753	38299926	8,4,1	0,2,1	7,22,18	0,0,3	225	149	1	1.0	1.0,0.57,0.398	1.0,1.0,0.799	-0.277
ENSMUSG00000060450	Rnf14	18	+	38299753	38299926	38296634	38296798	38300428	38300590	297,367,381	0,0,5	374,564,672	0,0,6	322	149	1	1.0	1.0,1.0,0.972	1.0,1.0,0.981	-0.003
ENSMUSG00000060450	Rnf14	18	+	38299753	38299926	38297499	38297575	38300428	38300590	210,237,238	0,0,0	267,396,446	0,2,0	322	149	1	1.0	1.0,1.0,1.0	1.0,0.989,1.0	0.004
ENSMUSG00000060450	Rnf14	18	+	38300428	38300590	38296634	38296798	38307864	38308395	86,94,87	7,5,0	98,111,137	3,11,2	311	149	1	1.0	0.855,0.9,1.0	0.94,0.829,0.97	0.005
ENSMUSG00000060450	Rnf14	18	+	38300428	38300590	38296634	38296798	38313211	38313384	11,17,15	0,0,0	10,12,31	0,2,0	311	149	1	1.0	1.0,1.0,1.0	1.0,0.742,1.0	0.086
ENSMUSG00000060450	Rnf14	18	+	38301655	38301807	38300428	38300590	38307864	38308395	382,317,361	77,77,72	421,496,569	88,103,106	301	149	1	1.0	0.711,0.671,0.713	0.703,0.704,0.727	-0.013
ENSMUSG00000060450	Rnf14	18	+	38301655	38301807	38300428	38300590	38313211	38313384	197,145,175	2,0,0	204,242,314	0,4,0	301	149	1	1.0	0.98,1.0,1.0	1.0,0.968,1.0	0.004
ENSMUSG00000060450	Rnf14	18	+	38307864	38308395	38296634	38296798	38309484	38309713	824,892,787	0,0,1	852,1280,1228	0,0,0	680	149	1	1.0	1.0,1.0,0.994	1.0,1.0,1.0	-0.002
ENSMUSG00000060450	Rnf14	18	+	38307864	38308395	38296634	38296798	38313211	38313384	610,614,545	0,0,0	646,919,842	0,2,0	680	149	1	1.0	1.0,1.0,1.0	1.0,0.99,1.0	0.003
ENSMUSG00000060450	Rnf14	18	+	38307864	38308395	38300428	38300590	38313211	38313384	680,686,617	2,0,0	731,1011,946	0,4,0	680	149	1	1.0	0.987,1.0,1.0	1.0,0.982,1.0	0.002
ENSMUSG00000060450	Rnf14	18	+	38307864	38308395	38301655	38301807	38309484	38309713	1003,1060,974	0,2,3	1066,1526,1487	1,2,0	680	149	1	1.0	1.0,0.991,0.986	0.996,0.994,1.0	-0.004
ENSMUSG00000060450	Rnf14	18	+	38307864	38308395	38301655	38301807	38313211	38313384	789,782,732	1,1,1	860,1165,1101	0,3,6	680	149	1	1.0	0.994,0.994,0.994	1.0,0.988,0.976	0.006
ENSMUSG00000060450	Rnf14	18	+	38309484	38309713	38296634	38296798	38313211	38313384	258,263,292	0,0,0	305,432,411	0,2,0	378	149	1	1.0	1.0,1.0,1.0	1.0,0.988,1.0	0.004
ENSMUSG00000060450	Rnf14	18	+	38309484	38309713	38301655	38301807	38313211	38313384	258,265,294	1,1,1	306,434,411	0,3,6	378	149	1	1.0	0.99,0.991,0.991	1.0,0.983,0.964	0.008
ENSMUSG00000060450	Rnf14	18	+	38309484	38309713	38307864	38308395	38313211	38313384	472,541,533	0,0,0	511,793,799	0,0,2	378	149	1	1.0	1.0,1.0,1.0	1.0,1.0,0.994	0.002
ENSMUSG00000060450	Rnf14	18	+	38314672	38314803	38313211	38313384	38316524	38317847	522,519,664	0,0,0	626,971,909	0,2,0	280	149	1	1.0	1.0,1.0,1.0	1.0,0.996,1.0	0.001
ENSMUSG00000038524	Fchsd1	18	-	37968749	37968795	37968213	37968281	37969354	37969452	15,23,16	0,0,1	15,28,19	5,0,1	195	149	1	1.0	1.0,1.0,0.924	0.696,1.0,0.936	0.097
ENSMUSG00000024454	Hdac3	18	-	37941378	37941458	37940952	37941110	37941707	37941766	157,198,218	0,3,1	193,243,266	0,3,1	229	149	1	1.0	1.0,0.977,0.993	1.0,0.981,0.994	-0.002
ENSMUSG00000024454	Hdac3	18	-	37945339	37945395	37944891	37945025	37945510	37945564	115,185,146	0,2,0	116,166,174	0,2,0	205	149	1	1.0	1.0,0.985,1.0	1.0,0.984,1.0	0.0
ENSMUSG00000019143	Hars2	18	+	36788576	36788670	36788165	36788264	36789156	36789284	48,65,96	0,0,1	44,73,73	0,0,1	243	149	1	1.0	1.0,1.0,0.983	1.0,1.0,0.978	0.002
ENSMUSG00000019143	Hars2	18	+	36789156	36789284	36788576	36788670	36790133	36790250	38,52,43	5,0,0	19,41,41	0,3,0	277	149	1	1.0	0.803,1.0,1.0	1.0,0.88,1.0	-0.026
ENSMUSG00000019143	Hars2	18	+	36789366	36789609	36789156	36789284	36790133	36790250	63,83,90	6,11,0	53,81,83	0,6,0	392	149	0.267485000655	1.0	0.8,0.741,1.0	1.0,0.837,1.0	-0.099
ENSMUSG00000044595	Dnd1	18	-	36765892	36766010	36763674	36765557	36766142	36766198	0,2,4	0,0,0	0,0,0	1,0,0	267	149	1	1.0	NA,1.0,1.0	0.0,NA,NA	1.0
ENSMUSG00000024474	Ik	18	+	36749390	36749437	36749213	36749284	36751103	36751267	480,509,511	0,0,3	503,603,750	1,0,0	196	149	1	1.0	1.0,1.0,0.992	0.997,1.0,1.0	-0.002
ENSMUSG00000024474	Ik	18	+	36753426	36753652	36753261	36753301	36753891	36753910	1283,1352,1369	0,0,0	1231,1824,1872	2,0,0	375	149	1	1.0	1.0,1.0,1.0	0.996,1.0,1.0	0.001
ENSMUSG00000024474	Ik	18	+	36756821	36756930	36756547	36756636	36757283	36757318	618,673,729	0,0,3	705,933,986	1,0,0	258	149	1	1.0	1.0,1.0,0.993	0.998,1.0,1.0	-0.002
ENSMUSG00000006850	Tmco6	18	+	36738361	36738447	36738095	36738200	36738627	36738744	33,66,60	0,0,4	53,74,79	0,0,0	235	149	1	1.0	1.0,1.0,0.905	1.0,1.0,1.0	-0.032
ENSMUSG00000006850	Tmco6	18	+	36738627	36738744	36738361	36738447	36738952	36739064	35,70,74	0,0,0	67,86,93	0,0,1	266	149	1	1.0	1.0,1.0,1.0	1.0,1.0,0.981	0.006
ENSMUSG00000006850	Tmco6	18	+	36738952	36739064	36738627	36738744	36739154	36739341	45,60,71	0,0,4	61,69,101	0,0,0	261	149	1	1.0	1.0,1.0,0.91	1.0,1.0,1.0	-0.03
ENSMUSG00000006850	Tmco6	18	+	36741051	36741146	36739154	36739341	36741661	36741829	58,44,48	4,0,8	26,53,72	4,0,1	244	149	0.666356124584	1.0	0.899,1.0,0.786	0.799,1.0,0.978	-0.031
ENSMUSG00000006050	Sra1	18	-	36667790	36667893	36667428	36667659	36668651	36668848	264,365,303	2,0,0	305,464,415	0,4,13	252	149	1	1.0	0.987,1.0,1.0	1.0,0.986,0.95	0.017
ENSMUSG00000006050	Sra1	18	-	36667790	36667899	36666680	36667659	36668651	36668848	544,686,609	2,0,0	608,850,857	0,4,13	258	149	1	1.0	0.994,1.0,1.0	1.0,0.992,0.974	0.009
ENSMUSG00000006050	Sra1	18	-	36670003	36670129	36668651	36668848	36670247	36670285	488,582,518	9,11,4	447,692,685	10,19,11	275	149	1	1.0	0.967,0.966,0.986	0.96,0.952,0.971	0.012
ENSMUSG00000006050	Sra1	18	-	36670003	36670129	36668651	36668848	36670261	36670286	327,383,308	0,1,0	282,422,403	0,0,0	275	149	1	1.0	1.0,0.995,1.0	1.0,1.0,1.0	-0.002
ENSMUSG00000006050	Sra1	18	-	36675662	36675746	36675280	36675396	36676170	36676255	18,11,14	0,0,0	34,17,24	1,0,0	233	149	1	1.0	1.0,1.0,1.0	0.956,1.0,1.0	0.015
ENSMUSG00000006050	Sra1	18	-	36678393	36678470	36677444	36677505	36678549	36678713	9,20,25	0,0,0	1,17,13	0,0,2	226	149	1	1.0	1.0,1.0,1.0	1.0,1.0,0.811	0.063
ENSMUSG00000006050	Sra1	18	-	36678549	36678713	36677444	36677505	36678996	36679366	10,20,13	0,0,0	9,18,22	0,2,0	313	149	1	1.0	1.0,1.0,1.0	1.0,0.811,1.0	0.063
ENSMUSG00000091896	Ube2d2a	18	+	35793464	35793528	35771558	35772012	35799840	35799872	409,490,483	2,1,3	463,649,668	2,1,4	213	149	1	1.0	0.993,0.997,0.991	0.994,0.998,0.992	-0.001
ENSMUSG00000091896	Ube2d2a	18	+	35799951	35800029	35799840	35799872	35800109	35800215	491,654,692	1,1,0	601,826,793	1,0,0	227	149	1	1.0	0.997,0.998,1.0	0.997,1.0,1.0	-0.001
ENSMUSG00000091896	Ube2d2a	18	+	35799951	35800029	35799840	35799872	35801273	35801367	88,127,136	0,3,0	123,200,150	0,0,0	227	149	1	1.0	1.0,0.965,1.0	1.0,1.0,1.0	-0.012
ENSMUSG00000091896	Ube2d2a	18	+	35800109	35800215	35799840	35799872	35801273	35801367	326,334,387	0,3,0	350,443,508	0,0,0	255	149	1	1.0	1.0,0.985,1.0	1.0,1.0,1.0	-0.005
ENSMUSG00000091896	Ube2d2a	18	+	35800109	35800215	35799951	35800029	35801273	35801367	726,858,945	0,0,0	834,1070,1152	0,0,1	255	149	1	1.0	1.0,1.0,1.0	1.0,1.0,0.999	0.0
ENSMUSG00000091896	Ube2d2a	18	+	35801273	35801367	35800109	35800215	35805517	35805821	708,747,852	1,0,1	728,943,1027	4,1,3	243	149	1	1.0	0.998,1.0,0.998	0.991,0.998,0.995	0.004
ENSMUSG00000024350	Dnajc18	18	-	35681919	35682029	35680765	35680938	35683217	35683324	30,37,54	0,2,2	37,48,69	7,3,1	259	149	1	1.0	1.0,0.914,0.94	0.753,0.902,0.975	0.075
ENSMUSG00000024352	Spata24	18	-	35660443	35660574	35660016	35660353	35660791	35660857	9,8,20	0,0,0	9,22,18	0,0,2	280	149	1	1.0	1.0,1.0,1.0	1.0,1.0,0.827	0.058
ENSMUSG00000024352	Spata24	18	-	35660791	35660857	35660443	35660574	35662011	35662186	14,7,12	0,2,2	5,19,23	0,0,0	215	149	1	1.0	1.0,0.708,0.806	1.0,1.0,1.0	-0.162
ENSMUSG00000038773	Kdm3b	18	+	34796787	34796912	34795674	34795780	34799284	34799359	90,103,123	0,0,1	91,103,133	0,5,0	274	149	1	1.0	1.0,1.0,0.985	1.0,0.918,1.0	0.022
ENSMUSG00000038773	Kdm3b	18	+	34799284	34799359	34796787	34796912	34803449	34804049	81,79,91	0,0,0	68,91,98	0,0,1	224	149	1	1.0	1.0,1.0,1.0	1.0,1.0,0.985	0.005
ENSMUSG00000038773	Kdm3b	18	+	34803449	34804049	34799284	34799359	34808240	34809489	328,292,284	0,2,6	232,331,363	7,4,0	749	149	1	1.0	1.0,0.967,0.904	0.868,0.943,1.0	0.02
ENSMUSG00000038773	Kdm3b	18	+	34803449	34804049	34799284	34799359	34810258	34810460	292,244,238	0,0,0	204,304,318	0,0,1	749	149	1	1.0	1.0,1.0,1.0	1.0,1.0,0.984	0.005
ENSMUSG00000038773	Kdm3b	18	+	34808240	34809489	34799284	34799359	34810258	34810460	429,450,371	0,0,0	391,546,509	0,0,1	1398	149	1	1.0	1.0,1.0,1.0	1.0,1.0,0.982	0.006
ENSMUSG00000038773	Kdm3b	18	+	34808240	34809489	34803449	34804049	34810258	34810460	465,496,411	0,0,0	412,570,556	0,1,2	1398	149	1	1.0	1.0,1.0,1.0	1.0,0.984,0.967	0.016
ENSMUSG00000038773	Kdm3b	18	+	34812371	34812586	34810258	34810460	34813408	34813561	143,178,131	10,2,0	132,140,227	2,2,1	364	149	1	1.0	0.854,0.973,1.0	0.964,0.966,0.989	-0.031
ENSMUSG00000038773	Kdm3b	18	+	34816283	34816316	34813556	34813561	34819780	34819784	0,7,0	47,49,67	0,0,2	49,67,85	182	149	1	1.0	0.0,0.105,0.0	0.0,0.0,0.019	0.029
ENSMUSG00000038773	Kdm3b	18	+	34823431	34823711	34822371	34822499	34824701	34824958	145,214,211	0,0,0	210,274,261	0,2,0	429	149	1	1.0	1.0,1.0,1.0	1.0,0.979,1.0	0.007
ENSMUSG00000038773	Kdm3b	18	+	34824701	34824958	34822371	34822499	34827338	34827605	96,95,92	0,0,1	92,127,141	0,0,0	406	149	1	1.0	1.0,1.0,0.971	1.0,1.0,1.0	-0.01
ENSMUSG00000034300	Fam53c	18	+	34763072	34763130	34762494	34762724	34768167	34768952	76,72,97	26,25,51	114,134,144	42,59,51	207	149	1	1.0	0.678,0.675,0.578	0.661,0.62,0.67	-0.007
ENSMUSG00000036501	Fam13b	18	-	34445276	34445440	34443900	34444002	34445531	34445615	199,201,244	0,1,1	287,281,340	0,0,6	313	149	1	1.0	1.0,0.99,0.991	1.0,1.0,0.964	0.006
ENSMUSG00000036501	Fam13b	18	-	34448025	34448121	34445531	34445615	34448367	34448451	91,115,108	10,10,23	101,126,135	20,5,39	245	149	1	1.0	0.847,0.875,0.741	0.754,0.939,0.678	0.031
ENSMUSG00000036501	Fam13b	18	-	34448367	34448451	34445531	34445615	34451207	34451437	65,49,79	5,0,0	82,57,103	1,0,4	233	149	1	1.0	0.893,1.0,1.0	0.981,1.0,0.943	-0.01
ENSMUSG00000036501	Fam13b	18	-	34465155	34465220	34462960	34463009	34473549	34473685	115,155,136	3,0,0	133,152,189	1,2,8	214	149	1	1.0	0.964,1.0,1.0	0.989,0.981,0.943	0.017
ENSMUSG00000036501	Fam13b	18	-	34494156	34494298	34486978	34487139	34499685	34499852	57,73,50	3,1,0	60,89,82	0,0,2	291	149	1	1.0	0.907,0.974,1.0	1.0,1.0,0.955	-0.025
ENSMUSG00000036501	Fam13b	18	-	34494598	34494776	34494156	34494298	34499685	34499852	97,112,61	0,0,0	92,126,142	0,0,1	327	149	1	1.0	1.0,1.0,1.0	1.0,1.0,0.985	0.005
ENSMUSG00000036501	Fam13b	18	-	34497333	34497546	34494598	34494776	34497967	34498159	149,152,94	0,0,2	145,209,202	0,0,0	362	149	1	1.0	1.0,1.0,0.951	1.0,1.0,1.0	-0.016
ENSMUSG00000036501	Fam13b	18	-	34497333	34497546	34494598	34494776	34499685	34499852	120,119,90	6,6,0	141,168,148	9,2,14	362	149	1	1.0	0.892,0.891,1.0	0.866,0.972,0.813	0.044
ENSMUSG00000036501	Fam13b	18	-	34497967	34498159	34494598	34494776	34499685	34499852	43,47,48	6,6,0	53,67,87	9,2,14	341	149	0.889137042265	1.0	0.758,0.774,1.0	0.72,0.936,0.731	0.048
ENSMUSG00000036501	Fam13b	18	-	34497967	34498159	34497333	34497546	34499685	34499852	92,100,67	20,20,17	85,146,167	28,38,26	341	149	1	1.0	0.668,0.686,0.633	0.57,0.627,0.737	0.018
ENSMUSG00000014504	Srp19	18	+	34331749	34331825	34331144	34331259	34334292	34334364	217,261,263	9,4,3	189,275,348	4,15,3	225	149	1	1.0	0.941,0.977,0.983	0.969,0.924,0.987	0.007
ENSMUSG00000014504	Srp19	18	+	34331749	34331825	34331144	34331259	34334456	34334568	44,67,56	0,0,6	42,45,83	1,0,0	225	149	1	1.0	1.0,1.0,0.861	0.965,1.0,1.0	-0.035
ENSMUSG00000014504	Srp19	18	+	34331749	34334364	34331144	34331259	34334456	34334568	170,226,212	0,0,6	180,241,280	1,0,0	2764	149	0.76813352355	1.0	1.0,1.0,0.656	0.907,1.0,1.0	-0.084
ENSMUSG00000014504	Srp19	18	+	34332905	34333062	34331749	34331825	34334292	34334364	4,10,14	179,205,216	2,7,1	150,234,272	306	149	1	1.0	0.011,0.023,0.031	0.006,0.014,0.002	0.014
ENSMUSG00000014504	Srp19	18	+	34334292	34334364	34331122	34331259	34334456	34334568	96,112,116	0,0,6	92,165,143	1,0,0	221	149	1	1.0	1.0,1.0,0.929	0.984,1.0,1.0	-0.018
ENSMUSG00000014504	Srp19	18	+	34334292	34334364	34331749	34331825	34334456	34334568	266,313,329	4,10,0	238,384,412	0,2,5	221	149	1	1.0	0.978,0.955,1.0	1.0,0.992,0.982	-0.014
ENSMUSG00000024378	Stard4	18	-	33205050	33205165	33199354	33203815	33206119	33206246	86,108,62	0,3,2	68,102,102	3,2,4	264	149	1	1.0	1.0,0.953,0.946	0.927,0.966,0.935	0.024
ENSMUSG00000024378	Stard4	18	-	33205220	33205325	33203404	33203815	33206119	33206246	4,2,7	0,3,2	2,9,11	3,2,4	254	149	0.76361438276	1.0	1.0,0.281,0.672	0.281,0.725,0.617	0.11
ENSMUSG00000038299	Wdr36	18	+	32846829	32846962	32845590	32845645	32847588	32847709	42,63,51	0,0,0	53,51,80	0,0,1	282	149	1	1.0	1.0,1.0,1.0	1.0,1.0,0.977	0.008
ENSMUSG00000038299	Wdr36	18	+	32847141	32847317	32846829	32846962	32847588	32847709	140,176,142	1,0,2	143,182,183	2,1,6	325	149	1	1.0	0.985,1.0,0.97	0.97,0.988,0.933	0.021
ENSMUSG00000038299	Wdr36	18	+	32849072	32849159	32848295	32848361	32850386	32850535	125,144,115	1,0,0	110,158,120	0,0,0	236	149	1	1.0	0.987,1.0,1.0	1.0,1.0,1.0	-0.004
ENSMUSG00000038299	Wdr36	18	+	32863180	32863262	32862924	32863044	32864652	32864840	104,132,145	0,0,2	133,180,160	0,0,0	231	149	1	1.0	1.0,1.0,0.979	1.0,1.0,1.0	-0.007
ENSMUSG00000024383	Map3k2	18	+	32207407	32207538	32203799	32203887	32208641	32208721	37,51,31	0,0,0	24,51,28	0,3,0	280	149	1	1.0	1.0,1.0,1.0	1.0,0.9,1.0	0.033
ENSMUSG00000024383	Map3k2	18	+	32226551	32226729	32220504	32220634	32228122	32236751	61,60,56	0,0,2	34,57,61	0,0,0	327	149	1	1.0	1.0,1.0,0.927	1.0,1.0,1.0	-0.024
ENSMUSG00000024400	Wdr33	18	+	31878023	31878150	31835383	31835481	31879670	31879825	83,127,108	0,0,2	73,118,110	0,0,0	276	149	1	1.0	1.0,1.0,0.967	1.0,1.0,1.0	-0.011
ENSMUSG00000024400	Wdr33	18	+	31881171	31881282	31879937	31880016	31885375	31885470	49,84,78	0,0,0	90,84,125	0,0,3	260	149	1	1.0	1.0,1.0,1.0	1.0,1.0,0.96	0.013
ENSMUSG00000024400	Wdr33	18	+	31892989	31893098	31888069	31889140	31896600	31897036	54,60,77	0,0,0	82,82,102	0,2,1	258	149	1	1.0	1.0,1.0,1.0	1.0,0.959,0.983	0.019
ENSMUSG00000024400	Wdr33	18	+	31902323	31902487	31896600	31897036	31904235	31904451	79,103,106	0,1,0	107,141,132	0,0,0	313	149	1	1.0	1.0,0.98,1.0	1.0,1.0,1.0	-0.007
ENSMUSG00000024400	Wdr33	18	+	31902581	31902677	31902323	31902487	31904235	31904451	105,94,79	2,5,3	135,128,128	4,2,7	245	149	1	1.0	0.97,0.92,0.941	0.954,0.975,0.917	-0.005
ENSMUSG00000024258	Polr2d	18	+	31795287	31795383	31791839	31792020	31796049	31796642	102,182,145	17,32,31	114,195,233	25,16,48	245	149	1	1.0	0.785,0.776,0.74	0.735,0.881,0.747	-0.021
ENSMUSG00000041915	Ammecr1l	18	+	31761779	31761890	31759823	31760194	31771669	31772114	96,101,105	7,9,0	61,128,133	0,0,5	260	149	1	1.0	0.887,0.865,1.0	1.0,1.0,0.938	-0.062
ENSMUSG00000041915	Ammecr1l	18	+	31771669	31772114	31761779	31761890	31774235	31774346	225,275,299	0,0,0	219,311,297	0,0,1	594	149	1	1.0	1.0,1.0,1.0	1.0,1.0,0.987	0.004
ENSMUSG00000041915	Ammecr1l	18	+	31774636	31774751	31774235	31774346	31775986	31776077	56,63,76	0,0,3	59,60,115	0,1,0	264	149	1	1.0	1.0,1.0,0.935	1.0,0.971,1.0	-0.012
ENSMUSG00000024260	Sap130	18	+	31666635	31666726	31666340	31666488	31666904	31667009	67,70,90	0,1,0	49,60,98	0,0,1	240	149	1	1.0	1.0,0.978,1.0	1.0,1.0,0.984	-0.002
ENSMUSG00000024260	Sap130	18	+	31689397	31689502	31682006	31682184	31698521	31698880	70,79,89	0,0,0	69,110,124	6,1,1	254	149	1	1.0	1.0,1.0,1.0	0.871,0.985,0.986	0.053
ENSMUSG00000024260	Sap130	18	+	31715340	31715444	31711608	31711734	31720656	31720770	101,114,105	0,0,0	103,106,190	0,0,3	253	149	1	1.0	1.0,1.0,1.0	1.0,1.0,0.974	0.009
ENSMUSG00000033628	Pik3c3	18	+	30274268	30274457	30272746	30273018	30276971	30277115	133,151,105	2,0,1	119,216,196	0,0,0	338	149	1	1.0	0.967,1.0,0.979	1.0,1.0,1.0	-0.018
ENSMUSG00000033628	Pik3c3	18	+	30276971	30277115	30274268	30274457	30281956	30282086	108,120,102	0,0,0	92,157,149	1,0,0	293	149	1	1.0	1.0,1.0,1.0	0.979,1.0,1.0	0.007
ENSMUSG00000033628	Pik3c3	18	+	30293618	30293723	30293058	30293130	30294335	30294428	60,53,49	0,2,0	74,64,82	0,1,0	254	149	1	1.0	1.0,0.94,1.0	1.0,0.974,1.0	-0.011
ENSMUSG00000033628	Pik3c3	18	+	30343950	30344076	30336093	30336184	30347722	30348120	81,101,112	0,1,0	83,127,128	5,0,0	275	149	1	1.0	1.0,0.982,1.0	0.9,1.0,1.0	0.027
ENSMUSG00000033632	AW554918	18	+	25339713	25340384	25289938	25290066	25344863	25344962	28,33,22	1,0,0	19,29,46	0,1,0	820	149	1	1.0	0.836,1.0,1.0	1.0,0.84,1.0	-0.001
ENSMUSG00000033632	AW554918	18	+	25339713	25340384	25289938	25290066	25399925	25400107	25,31,14	0,0,0	10,29,35	0,1,0	820	149	1	1.0	1.0,1.0,1.0	1.0,0.84,1.0	0.053
ENSMUSG00000033632	AW554918	18	+	25344863	25344962	25289938	25290066	25399925	25400107	5,4,10	0,0,0	5,2,3	0,1,0	248	149	1	1.0	1.0,1.0,1.0	1.0,0.546,1.0	0.151
ENSMUSG00000024269	Tpgs2	18	-	25149113	25149242	25141520	25141637	25151199	25151287	121,183,175	0,0,1	168,188,225	0,0,0	278	149	1	1.0	1.0,1.0,0.989	1.0,1.0,1.0	-0.004
ENSMUSG00000034295	Fhod3	18	+	25020661	25020757	25001790	25002032	25028064	25028169	3,0,0	7,8,5	0,0,0	9,15,15	245	149	1	1.0	0.207,0.0,0.0	0.0,0.0,0.0	0.069
ENSMUSG00000034295	Fhod3	18	+	25022621	25022978	25020661	25020757	25028064	25028169	0,0,0	1,0,0	4,0,1	0,0,0	506	149	1	1.0	0.0,NA,NA	1.0,NA,1.0	-1.0
ENSMUSG00000034295	Fhod3	18	+	25028064	25028169	25001790	25002032	25056259	25056394	15,16,8	4,0,2	12,22,19	0,0,0	254	149	0.251285583769	1.0	0.687,1.0,0.701	1.0,1.0,1.0	-0.204
ENSMUSG00000024271	Elp2	18	+	24609629	24609700	24606856	24606935	24611912	24612069	142,136,134	0,0,0	111,161,157	0,0,3	220	149	1	1.0	1.0,1.0,1.0	1.0,1.0,0.973	0.009
ENSMUSG00000024271	Elp2	18	+	24615160	24615227	24614415	24614480	24615888	24616026	83,113,105	0,0,0	99,135,128	1,0,0	216	149	1	1.0	1.0,1.0,1.0	0.986,1.0,1.0	0.005
ENSMUSG00000024271	Elp2	18	+	24619381	24619513	24619077	24619178	24622078	24622237	147,168,154	0,2,2	93,195,150	3,1,5	281	149	1	1.0	1.0,0.978,0.976	0.943,0.99,0.941	0.027
ENSMUSG00000024271	Elp2	18	+	24634338	24634472	24632758	24632880	24634900	24635008	151,204,227	0,2,0	191,219,245	1,0,0	283	149	1	1.0	1.0,0.982,1.0	0.99,1.0,1.0	-0.003
ENSMUSG00000024271	Elp2	18	+	24634900	24635008	24632758	24632880	24638393	24638830	70,109,92	1,0,0	63,74,106	1,0,0	257	149	1	1.0	0.976,1.0,1.0	0.973,1.0,1.0	0.001
ENSMUSG00000000420	Galnt1	18	+	24246049	24246224	24205766	24206080	24254517	24254630	94,116,110	0,0,0	123,136,154	0,0,1	324	149	1	1.0	1.0,1.0,1.0	1.0,1.0,0.986	0.005
ENSMUSG00000000420	Galnt1	18	+	24246049	24246224	24238241	24238485	24254517	24254630	187,196,216	0,0,2	190,235,276	0,2,0	324	149	1	1.0	1.0,1.0,0.98	1.0,0.982,1.0	-0.001
ENSMUSG00000000420	Galnt1	18	+	24254517	24254684	24246049	24246224	24264324	24264532	163,229,208	2,0,0	196,230,296	0,0,3	316	149	1	1.0	0.975,1.0,1.0	1.0,1.0,0.979	-0.001
ENSMUSG00000000420	Galnt1	18	+	24271585	24271766	24269447	24269565	24272661	24272801	205,236,252	0,0,1	250,318,353	0,4,0	330	149	1	1.0	1.0,1.0,0.991	1.0,0.973,1.0	0.006
ENSMUSG00000047989	Ino80c	18	-	24108736	24108882	24106373	24106658	24111714	24111782	0,0,0	75,68,110	0,0,4	78,120,113	295	149	1	1.0	0.0,0.0,0.0	0.0,0.0,0.018	-0.006
ENSMUSG00000047989	Ino80c	18	-	24111714	24111782	24104756	24106658	24121648	24121835	25,34,43	0,0,1	38,39,56	0,1,0	217	149	1	1.0	1.0,1.0,0.967	1.0,0.964,1.0	0.001
ENSMUSG00000047989	Ino80c	18	-	24112660	24112772	24111714	24111782	24114076	24114187	136,138,161	0,0,0	162,239,199	2,1,0	261	149	1	1.0	1.0,1.0,1.0	0.979,0.993,1.0	0.009
ENSMUSG00000047989	Ino80c	18	-	24114076	24114187	24111714	24111782	24121648	24121835	52,104,72	0,1,0	80,109,108	1,0,4	260	149	1	1.0	1.0,0.983,1.0	0.979,1.0,0.939	0.022
ENSMUSG00000033107	Rnf125	18	+	20977728	20977823	20974298	20974455	20979050	20979141	1,2,1	1,0,0	1,2,6	0,0,0	244	149	1	1.0	0.379,1.0,1.0	1.0,1.0,1.0	-0.207
ENSMUSG00000033382	Trappc8	18	-	20820877	20821023	20819223	20819313	20824966	20825068	243,256,297	2,0,0	243,347,358	0,1,0	295	149	1	1.0	0.984,1.0,1.0	1.0,0.994,1.0	-0.003
ENSMUSG00000033382	Trappc8	18	-	20824966	20825068	20820877	20821023	20831449	20831508	81,82,109	0,0,0	84,127,112	0,0,2	251	149	1	1.0	1.0,1.0,1.0	1.0,1.0,0.971	0.01
ENSMUSG00000033382	Trappc8	18	-	20828468	20828648	20824966	20825068	20831449	20831508	238,287,273	0,0,1	309,400,396	0,1,0	329	149	1	1.0	1.0,1.0,0.992	1.0,0.995,1.0	-0.001
ENSMUSG00000033382	Trappc8	18	-	20831449	20831508	20828468	20828648	20831609	20831678	176,199,180	0,0,0	220,283,255	0,0,1	208	149	1	1.0	1.0,1.0,1.0	1.0,1.0,0.995	0.002
ENSMUSG00000033382	Trappc8	18	-	20831609	20831678	20831449	20831508	20832949	20833046	195,230,179	0,0,0	213,287,260	1,1,0	218	149	1	1.0	1.0,1.0,1.0	0.993,0.995,1.0	0.004
ENSMUSG00000033382	Trappc8	18	-	20834945	20835093	20832949	20833046	20836746	20837189	211,231,215	0,0,0	184,261,271	0,2,0	297	149	1	1.0	1.0,1.0,1.0	1.0,0.985,1.0	0.005
ENSMUSG00000033382	Trappc8	18	-	20844123	20844250	20841527	20841682	20845577	20845652	179,146,180	0,0,0	141,233,264	12,0,0	276	149	1	1.0	1.0,1.0,1.0	0.864,1.0,1.0	0.045
ENSMUSG00000033382	Trappc8	18	-	20854944	20855076	20852629	20852854	20860432	20860538	139,163,155	1,0,0	149,202,185	0,1,3	281	149	1	1.0	0.987,1.0,1.0	1.0,0.991,0.97	0.009
ENSMUSG00000037013	Ss18	18	-	14633542	14633676	14624197	14627311	14636495	14636618	156,167,190	0,0,0	167,184,236	0,0,1	283	149	1	1.0	1.0,1.0,1.0	1.0,1.0,0.992	0.003
ENSMUSG00000037013	Ss18	18	-	14637391	14637484	14636495	14636618	14640256	14640361	16,30,19	80,58,63	6,10,5	60,81,95	242	149	0.00725162415142	1.0	0.11,0.242,0.157	0.058,0.071,0.031	0.116
ENSMUSG00000037013	Ss18	18	-	14640256	14640361	14636495	14636618	14640955	14641123	133,115,118	6,7,1	108,130,155	6,14,10	254	149	0.799889776035	1.0	0.929,0.906,0.986	0.913,0.845,0.901	0.054
ENSMUSG00000037013	Ss18	18	-	14651022	14651244	14640955	14641123	14655026	14655180	248,245,256	0,12,0	196,244,314	4,0,0	371	149	1	1.0	1.0,0.891,1.0	0.952,1.0,1.0	-0.02
ENSMUSG00000037013	Ss18	18	-	14655026	14655180	14651022	14651244	14670308	14670393	185,203,198	0,0,0	176,184,274	0,1,0	303	149	1	1.0	1.0,1.0,1.0	1.0,0.989,1.0	0.004
ENSMUSG00000037013	Ss18	18	-	14670308	14670393	14655026	14655180	14679386	14679463	103,145,144	0,0,0	113,137,180	0,1,0	234	149	1	1.0	1.0,1.0,1.0	1.0,0.989,1.0	0.004
ENSMUSG00000024430	Cabyr	18	+	12744755	12744809	12744491	12744664	12750659	12751004	3,4,0	0,0,0	0,0,0	0,0,3	203	149	1	1.0	1.0,1.0,NA	NA,NA,0.0	1.0
ENSMUSG00000024404	Riok3	18	+	12135851	12135967	12128849	12128973	12136692	12136838	1275,1148,1328	0,0,0	1149,1377,1471	1,0,0	265	149	1	1.0	1.0,1.0,1.0	0.998,1.0,1.0	0.001
ENSMUSG00000024404	Riok3	18	+	12136692	12136838	12135851	12135967	12136927	12137035	1524,1458,1559	2,4,1	1374,1597,1863	0,0,0	295	149	1	1.0	0.997,0.995,0.999	1.0,1.0,1.0	-0.003
ENSMUSG00000024404	Riok3	18	+	12139316	12139460	12137239	12137349	12148790	12148988	588,727,574	0,0,0	522,783,840	0,0,1	293	149	1	1.0	1.0,1.0,1.0	1.0,1.0,0.998	0.001
ENSMUSG00000024404	Riok3	18	+	12142935	12143063	12139316	12139460	12148790	12148988	1137,1340,1211	9,13,7	1130,1456,1466	14,16,16	277	149	1	1.0	0.985,0.982,0.989	0.977,0.98,0.98	0.006
ENSMUSG00000024404	Riok3	18	+	12142935	12143063	12139316	12139460	12152798	12152879	533,612,559	0,0,0	540,663,644	0,3,0	277	149	1	1.0	1.0,1.0,1.0	1.0,0.992,1.0	0.003
ENSMUSG00000024404	Riok3	18	+	12153912	12154020	12152970	12153060	12155219	12157367	1589,1686,1592	0,0,0	1536,1893,1972	0,6,0	257	149	1	1.0	1.0,1.0,1.0	1.0,0.995,1.0	0.002
ENSMUSG00000024294	Mib1	18	+	10743268	10743398	10740982	10741154	10747355	10747460	107,89,101	0,2,0	104,104,129	0,0,2	279	149	1	1.0	1.0,0.96,1.0	1.0,1.0,0.972	-0.004
ENSMUSG00000024294	Mib1	18	+	10792894	10793027	10778148	10778300	10794477	10794564	82,106,89	1,0,0	83,129,144	0,0,1	282	149	1	1.0	0.977,1.0,1.0	1.0,1.0,0.987	-0.003
ENSMUSG00000024294	Mib1	18	+	10802260	10802339	10800055	10800248	10804686	10804800	119,110,147	0,0,0	95,124,130	0,0,1	228	149	1	1.0	1.0,1.0,1.0	1.0,1.0,0.988	0.004
ENSMUSG00000024293	Esco1	18	-	10571954	10572142	10566601	10567646	10574874	10575018	80,106,103	0,4,2	108,157,126	1,3,3	337	149	1	1.0	1.0,0.921,0.958	0.979,0.959,0.949	-0.003
ENSMUSG00000024293	Esco1	18	-	10577637	10577759	10577000	10577090	10582054	10582186	1,3,1	32,46,56	1,4,12	48,49,37	271	149	1	1.0	0.017,0.035,0.01	0.011,0.043,0.151	-0.048
ENSMUSG00000024293	Esco1	18	-	10588438	10588550	10585977	10586041	10593745	10594055	70,57,62	3,0,1	50,70,114	0,0,1	261	149	1	1.0	0.93,1.0,0.973	1.0,1.0,0.985	-0.027
ENSMUSG00000024293	Esco1	18	-	10588438	10588550	10585977	10586041	10595675	10595875	34,30,27	0,8,0	24,29,63	5,0,0	261	149	1	1.0	1.0,0.682,1.0	0.733,1.0,1.0	-0.017
ENSMUSG00000024293	Esco1	18	-	10593745	10595875	10588438	10588550	10596338	10596441	434,471,438	0,0,4	382,650,622	1,2,1	2279	149	1	1.0	1.0,1.0,0.877	0.962,0.955,0.976	-0.005
ENSMUSG00000024293	Esco1	18	-	10593745	10595875	10588438	10588550	10610025	10610352	396,435,396	1,0,2	365,591,591	0,0,0	2279	149	1	1.0	0.963,1.0,0.928	1.0,1.0,1.0	-0.036
ENSMUSG00000024293	Esco1	18	-	10595675	10595875	10588438	10588550	10596338	10596441	44,43,50	0,0,4	21,86,46	1,2,1	349	149	1	1.0	1.0,1.0,0.842	0.9,0.948,0.952	0.014
ENSMUSG00000024293	Esco1	18	-	10595675	10595875	10588438	10588550	10610025	10610109	6,7,8	1,0,2	4,27,15	0,0,0	349	149	1	1.0	0.719,1.0,0.631	1.0,1.0,1.0	-0.217
ENSMUSG00000024293	Esco1	18	-	10596338	10596441	10588438	10588550	10610025	10610109	8,15,21	1,0,2	10,28,21	0,0,0	252	149	1	1.0	0.825,1.0,0.861	1.0,1.0,1.0	-0.105
ENSMUSG00000024293	Esco1	18	-	10596338	10596441	10593745	10595875	10610025	10610109	46,51,58	0,0,0	26,90,50	0,5,0	252	149	1	1.0	1.0,1.0,1.0	1.0,0.914,1.0	0.029
ENSMUSG00000024287	Thoc1	18	+	9959254	9959315	9959097	9959171	9960485	9960552	51,85,73	1,0,0	66,76,77	1,0,6	210	149	1	1.0	0.973,1.0,1.0	0.979,1.0,0.901	0.031
ENSMUSG00000024287	Thoc1	18	+	9986552	9986603	9986288	9986355	9986690	9986761	57,78,82	0,0,0	83,85,72	1,2,1	200	149	1	1.0	1.0,1.0,1.0	0.984,0.969,0.982	0.022
ENSMUSG00000024287	Thoc1	18	+	9987598	9987664	9987069	9987165	9989690	9989774	100,126,120	0,3,0	96,130,169	0,0,0	215	149	1	1.0	1.0,0.967,1.0	1.0,1.0,1.0	-0.011
ENSMUSG00000024287	Thoc1	18	+	9989690	9989774	9987598	9987664	9992127	9992275	136,156,146	0,0,6	110,168,203	0,0,0	233	149	1	1.0	1.0,1.0,0.94	1.0,1.0,1.0	-0.02
ENSMUSG00000073639	Rab18	18	+	6778494	6778556	6770053	6770109	6783119	6783192	499,604,452	0,2,2	431,661,719	1,0,4	211	149	1	1.0	1.0,0.995,0.994	0.997,1.0,0.992	0.0
ENSMUSG00000041225	Arhgap12	18	-	6027959	6028094	6027574	6027677	6031729	6031828	18,43,41	0,0,2	60,45,51	1,1,0	284	149	1	1.0	1.0,1.0,0.915	0.969,0.959,1.0	-0.004
ENSMUSG00000041225	Arhgap12	18	-	6028193	6028271	6027959	6028094	6031729	6031828	40,51,52	0,0,0	43,68,62	0,0,3	227	149	1	1.0	1.0,1.0,1.0	1.0,1.0,0.931	0.023
ENSMUSG00000041225	Arhgap12	18	-	6031729	6031828	6028193	6028271	6033140	6033257	49,70,56	0,1,0	46,62,82	0,0,0	248	149	1	1.0	1.0,0.977,1.0	1.0,1.0,1.0	-0.008
ENSMUSG00000041225	Arhgap12	18	-	6033140	6033257	6031729	6031828	6034449	6034552	59,78,63	0,0,1	65,72,84	0,0,0	266	149	1	1.0	1.0,1.0,0.972	1.0,1.0,1.0	-0.009
ENSMUSG00000041225	Arhgap12	18	-	6037017	6037116	6034449	6034552	6039353	6039455	57,43,67	0,0,0	36,73,64	0,0,4	248	149	1	1.0	1.0,1.0,1.0	1.0,1.0,0.906	0.031
ENSMUSG00000041225	Arhgap12	18	-	6037017	6037116	6034449	6034552	6049276	6049358	20,15,28	0,2,0	9,30,30	0,0,0	248	149	1	1.0	1.0,0.818,1.0	1.0,1.0,1.0	-0.061
ENSMUSG00000041225	Arhgap12	18	-	6039353	6039455	6034449	6034552	6049276	6049358	34,21,31	0,2,0	13,24,30	0,0,0	251	149	1	1.0	1.0,0.862,1.0	1.0,1.0,1.0	-0.046
ENSMUSG00000041225	Arhgap12	18	-	6039353	6039455	6037017	6037116	6049276	6049358	72,50,69	1,1,0	40,67,64	0,0,4	251	149	1	1.0	0.977,0.967,1.0	1.0,1.0,0.905	0.013
ENSMUSG00000041225	Arhgap12	18	-	6057516	6057591	6052861	6052923	6061846	6061972	32,27,31	5,0,2	26,41,43	2,8,0	224	149	1	1.0	0.81,1.0,0.912	0.896,0.773,1.0	0.018
ENSMUSG00000041225	Arhgap12	18	-	6061846	6061972	6052861	6052923	6064340	6064421	34,30,24	0,0,1	24,40,36	0,0,0	275	149	1	1.0	1.0,1.0,0.929	1.0,1.0,1.0	-0.024
ENSMUSG00000041225	Arhgap12	18	-	6065704	6065845	6064340	6064421	6069830	6070091	27,33,46	21,17,14	28,58,41	10,24,18	290	149	0.990141896095	1.0	0.398,0.499,0.628	0.59,0.554,0.539	-0.053
ENSMUSG00000041225	Arhgap12	18	-	6065704	6065845	6064340	6064421	6111684	6112439	10,16,24	0,0,0	14,26,32	2,1,1	290	149	1	1.0	1.0,1.0,1.0	0.782,0.93,0.943	0.115
ENSMUSG00000041225	Arhgap12	18	-	6069830	6070091	6064340	6064421	6111684	6112363	60,97,71	0,0,0	51,129,83	2,1,1	410	149	1	1.0	1.0,1.0,1.0	0.903,0.979,0.968	0.05
ENSMUSG00000041225	Arhgap12	18	-	6069830	6070091	6065704	6065845	6111684	6112363	56,97,81	0,0,2	55,137,74	0,0,0	410	149	1	1.0	1.0,1.0,0.936	1.0,1.0,1.0	-0.021
ENSMUSG00000041225	Arhgap12	18	-	6073210	6073286	6069830	6070091	6111684	6112439	0,1,2	26,48,28	0,2,2	18,65,37	225	149	1	1.0	0.0,0.014,0.045	0.0,0.02,0.035	0.001
ENSMUSG00000041225	Arhgap12	18	-	6073210	6073286	6069830	6070091	6135803	6135941	0,0,2	0,1,0	0,0,1	0,0,0	225	149	1	1.0	NA,0.0,1.0	NA,NA,1.0	-0.5
ENSMUSG00000041225	Arhgap12	18	-	6111684	6112439	6069830	6070091	6115813	6115850	226,297,236	1,0,1	200,332,317	1,2,1	904	149	1	1.0	0.974,1.0,0.975	0.971,0.965,0.981	0.011
ENSMUSG00000041225	Arhgap12	18	-	6115813	6115850	6069830	6070091	6135803	6135888	12,25,15	0,1,0	8,17,17	0,0,0	186	149	1	1.0	1.0,0.952,1.0	1.0,1.0,1.0	-0.016
ENSMUSG00000063087	Gm10125	18	-	5583712	5583796	5583011	5583133	5592159	5592190	3,4,0	0,0,0	0,0,0	1,0,0	233	149	1	1.0	1.0,1.0,NA	0.0,NA,NA	1.0
ENSMUSG00000024234	Mtpap	18	+	4379568	4379741	4375591	4375778	4380653	4380887	86,170,97	0,0,0	115,185,159	0,0,3	322	149	1	1.0	1.0,1.0,1.0	1.0,1.0,0.961	0.013
ENSMUSG00000024234	Mtpap	18	+	4379568	4379741	4375591	4375778	4383188	4383413	66,128,70	0,0,1	81,140,109	0,0,0	322	149	1	1.0	1.0,1.0,0.97	1.0,1.0,1.0	-0.01
ENSMUSG00000024234	Mtpap	18	+	4380653	4380887	4375591	4375778	4383188	4383413	51,59,61	0,0,1	64,73,98	0,0,0	383	149	1	1.0	1.0,1.0,0.96	1.0,1.0,1.0	-0.013
ENSMUSG00000024234	Mtpap	18	+	4380653	4380887	4379568	4379741	4383188	4383413	72,101,88	1,0,0	98,119,145	0,1,0	383	149	1	1.0	0.966,1.0,1.0	1.0,0.979,1.0	-0.004
ENSMUSG00000024234	Mtpap	18	+	4386170	4386382	4383188	4383413	4394973	4395066	36,49,52	2,1,1	51,64,91	0,1,0	361	149	1	1.0	0.881,0.953,0.955	1.0,0.964,1.0	-0.058
ENSMUSG00000024234	Mtpap	18	+	4386952	4387179	4386170	4386382	4394973	4395066	55,85,78	0,0,0	94,121,114	1,0,0	376	149	1	1.0	1.0,1.0,1.0	0.974,1.0,1.0	0.009
ENSMUSG00000024234	Mtpap	18	+	4395155	4395229	4394973	4395066	4396104	4397330	47,59,56	7,0,2	59,65,68	3,0,11	223	149	1	1.0	0.818,1.0,0.949	0.929,1.0,0.805	0.011
ENSMUSG00000024231	Cul2	18	+	3421202	3421365	3419531	3419642	3423468	3423593	132,121,116	1,0,0	153,224,226	0,0,0	312	149	1	1.0	0.984,1.0,1.0	1.0,1.0,1.0	-0.005
ENSMUSG00000024231	Cul2	18	+	3426757	3426910	3426316	3426403	3427162	3427240	151,175,148	3,2,0	197,251,261	3,0,0	302	149	1	1.0	0.961,0.977,1.0	0.97,1.0,1.0	-0.011
ENSMUSG00000024231	Cul2	18	+	3431483	3431585	3430911	3431114	3433993	3434110	109,148,124	0,0,0	173,241,284	0,1,0	251	149	1	1.0	1.0,1.0,1.0	1.0,0.993,1.0	0.002
ENSMUSG00000024231	Cul2	18	+	3433993	3434110	3431483	3431585	3434843	3435385	143,177,176	3,1,1	196,273,314	4,10,6	266	149	1	1.0	0.964,0.99,0.99	0.965,0.939,0.967	0.024
ENSMUSG00000024792	Zfpl1	19	-	6082180	6082327	6081846	6081964	6082398	6082471	147,189,161	0,0,0	135,225,289	1,4,6	296	149	1	1.0	1.0,1.0,1.0	0.985,0.966,0.96	0.03
ENSMUSG00000024792	Zfpl1	19	-	6083948	6084060	6082584	6082778	6084863	6084943	64,31,67	0,0,0	57,94,102	0,0,2	261	149	1	1.0	1.0,1.0,1.0	1.0,1.0,0.967	0.011
ENSMUSG00000024792	Zfpl1	19	-	6084351	6084461	6082584	6082778	6084863	6084943	15,5,16	0,0,0	16,10,17	0,0,2	259	149	1	1.0	1.0,1.0,1.0	1.0,1.0,0.83	0.057
ENSMUSG00000024792	Zfpl1	19	-	6084351	6084461	6083948	6084060	6084863	6084943	108,85,113	1,1,0	110,140,145	1,3,1	259	149	1	1.0	0.984,0.98,1.0	0.984,0.964,0.988	0.009
ENSMUSG00000025198	Erlin1	19	-	44039172	44039252	44034943	44037148	44040746	44040836	149,209,177	0,2,3	122,215,210	1,1,0	229	149	1	1.0	1.0,0.986,0.975	0.988,0.993,1.0	-0.007
ENSMUSG00000025198	Erlin1	19	-	44056121	44056195	44049121	44049180	44059050	44059176	86,111,107	0,0,0	100,125,150	0,1,0	223	149	1	1.0	1.0,1.0,1.0	1.0,0.988,1.0	0.004
ENSMUSG00000025198	Erlin1	19	-	44067599	44067681	44063018	44063065	44069271	44069395	128,123,166	0,0,0	98,162,158	0,0,3	231	149	1	1.0	1.0,1.0,1.0	1.0,1.0,0.971	0.01
ENSMUSG00000047879	Usp14	18	-	10001770	10001863	10000494	10000623	10002367	10002433	227,296,267	0,0,0	246,310,349	0,1,0	242	149	1	1.0	1.0,1.0,1.0	1.0,0.995,1.0	0.002
ENSMUSG00000047879	Usp14	18	-	10009951	10010082	10007766	10007847	10012212	10012271	288,342,266	0,0,1	303,400,391	0,0,0	280	149	1	1.0	1.0,1.0,0.993	1.0,1.0,1.0	-0.002
ENSMUSG00000047879	Usp14	18	-	10016540	10016644	10012212	10012271	10017990	10018095	232,302,269	2,0,0	255,386,369	0,1,1	253	149	1	1.0	0.986,1.0,1.0	1.0,0.996,0.995	-0.002
ENSMUSG00000047879	Usp14	18	-	10016540	10016644	10012212	10012271	10022817	10022850	96,137,119	0,0,0	103,182,152	0,0,1	253	149	1	1.0	1.0,1.0,1.0	1.0,1.0,0.989	0.004
ENSMUSG00000047879	Usp14	18	-	10017990	10018095	10012212	10012271	10022817	10022850	103,129,112	0,0,0	106,164,129	0,0,1	254	149	1	1.0	1.0,1.0,1.0	1.0,1.0,0.987	0.004
ENSMUSG00000047879	Usp14	18	-	10017990	10018095	10016540	10016644	10022817	10022850	238,306,264	1,12,2	260,377,349	2,10,4	254	149	1	1.0	0.993,0.937,0.987	0.987,0.957,0.981	-0.003
ENSMUSG00000024908	Ppp6r3	19	-	3459360	3459480	3454927	3457051	3464544	3464695	183,208,243	0,0,2	162,261,301	0,0,0	269	149	1	1.0	1.0,1.0,0.985	1.0,1.0,1.0	-0.005
ENSMUSG00000024908	Ppp6r3	19	-	3464544	3464695	3459360	3459480	3466492	3466599	228,226,310	1,0,0	198,296,308	0,1,0	300	149	1	1.0	0.991,1.0,1.0	1.0,0.993,1.0	-0.001
ENSMUSG00000024908	Ppp6r3	19	-	3469640	3469762	3467140	3467294	3470970	3471005	136,192,181	3,0,4	141,187,219	0,0,3	271	149	1	1.0	0.961,1.0,0.961	1.0,1.0,0.976	-0.018
ENSMUSG00000024908	Ppp6r3	19	-	3478277	3478364	3473768	3473815	3484830	3484852	62,57,77	1,1,3	69,86,88	2,0,1	236	149	1	1.0	0.975,0.973,0.942	0.956,1.0,0.982	-0.016
ENSMUSG00000024908	Ppp6r3	19	-	3478277	3478364	3473768	3473866	3484830	3484852	93,106,117	1,23,0	104,116,167	18,0,0	236	149	1	1.0	0.983,0.744,1.0	0.785,1.0,1.0	-0.019
ENSMUSG00000024908	Ppp6r3	19	-	3484830	3484916	3477775	3478364	3486975	3487091	145,141,179	0,0,0	168,196,221	1,0,0	235	149	1	1.0	1.0,1.0,1.0	0.991,1.0,1.0	0.003
ENSMUSG00000024908	Ppp6r3	19	-	3507241	3507355	3496521	3496651	3511928	3512041	164,185,178	0,0,0	137,193,204	1,1,1	263	149	1	1.0	1.0,1.0,1.0	0.987,0.991,0.991	0.01
ENSMUSG00000024908	Ppp6r3	19	-	3518244	3518382	3514653	3514719	3521733	3521747	81,173,127	0,0,1	137,155,227	0,1,0	287	149	1	1.0	1.0,1.0,0.985	1.0,0.988,1.0	-0.001
ENSMUSG00000024908	Ppp6r3	19	-	3521733	3521920	3518244	3518382	3526701	3526929	123,201,171	0,0,1	145,206,265	0,0,0	336	149	1	1.0	1.0,1.0,0.987	1.0,1.0,1.0	-0.004
ENSMUSG00000024908	Ppp6r3	19	-	3526701	3526929	3521733	3521920	3544107	3544255	104,121,137	1,0,1	121,168,207	0,0,0	377	149	1	1.0	0.976,1.0,0.982	1.0,1.0,1.0	-0.014
ENSMUSG00000024908	Ppp6r3	19	-	3526701	3526934	3521733	3521920	3544107	3544255	162,220,188	1,0,1	188,232,296	0,0,0	382	149	1	1.0	0.984,1.0,0.987	1.0,1.0,1.0	-0.01
ENSMUSG00000024908	Ppp6r3	19	-	3527570	3527675	3526760	3526934	3544107	3544255	2,1,0	60,103,59	2,0,4	68,79,94	254	149	1	1.0	0.019,0.006,0.0	0.017,0.0,0.024	-0.005
ENSMUSG00000024908	Ppp6r3	19	-	3544107	3544255	3526701	3526929	3575640	3575696	52,71,65	1,0,0	48,78,83	0,0,0	297	149	1	1.0	0.963,1.0,1.0	1.0,1.0,1.0	-0.012
ENSMUSG00000024908	Ppp6r3	19	-	3544107	3544255	3526701	3526934	3575640	3575696	110,169,115	12,9,12	115,142,170	12,12,26	297	149	1	1.0	0.821,0.904,0.828	0.828,0.856,0.766	0.034
ENSMUSG00000024589	Nedd4l	18	+	65074723	65074805	64997347	64997421	65077697	65077736	30,27,23	0,0,0	26,26,40	0,4,0	231	149	1	1.0	1.0,1.0,1.0	1.0,0.807,1.0	0.064
ENSMUSG00000024589	Nedd4l	18	+	65167513	65167573	65165571	65165646	65172274	65172406	1,3,0	26,16,27	1,1,3	14,29,29	209	149	1	1.0	0.027,0.118,0.0	0.048,0.024,0.069	0.001
ENSMUSG00000024589	Nedd4l	18	+	65174044	65174242	65172915	65173035	65178918	65178996	90,57,64	0,0,1	60,95,106	0,0,1	347	149	1	1.0	1.0,1.0,0.965	1.0,1.0,0.979	-0.005
ENSMUSG00000024589	Nedd4l	18	+	65198630	65198726	65195914	65195985	65203875	65203949	34,45,45	2,0,0	48,67,84	0,0,0	245	149	1	1.0	0.912,1.0,1.0	1.0,1.0,1.0	-0.029
ENSMUSG00000055660	Mettl4	17	-	94735335	94735510	94733546	94733653	94739453	94739523	16,32,11	0,0,1	24,4,25	0,0,0	324	149	1	1.0	1.0,1.0,0.835	1.0,1.0,1.0	-0.055
ENSMUSG00000055660	Mettl4	17	-	94740385	94740755	94739453	94739523	94743931	94743994	23,31,29	1,0,2	31,19,27	0,0,0	519	149	1	1.0	0.868,1.0,0.806	1.0,1.0,1.0	-0.109
ENSMUSG00000055660	Mettl4	17	-	94743931	94743994	94740385	94740755	94747616	94748417	3,10,15	0,5,0	9,8,6	0,1,0	212	149	1	1.0	1.0,0.584,1.0	1.0,0.849,1.0	-0.088
ENSMUSG00000034709	Ppp1r21	17	+	88542844	88542913	88530117	88530318	88545320	88545467	98,98,126	0,0,0	62,113,111	0,1,0	218	149	1	1.0	1.0,1.0,1.0	1.0,0.987,1.0	0.004
ENSMUSG00000034709	Ppp1r21	17	+	88549790	88549849	88549493	88549658	88550661	88550756	143,187,168	1,0,0	103,203,204	0,2,0	208	149	1	1.0	0.99,1.0,1.0	1.0,0.986,1.0	0.001
ENSMUSG00000034709	Ppp1r21	17	+	88575191	88575284	88572602	88572755	88577137	88577380	169,249,230	0,0,0	184,223,278	0,0,1	242	149	1	1.0	1.0,1.0,1.0	1.0,1.0,0.994	0.002
ENSMUSG00000034709	Ppp1r21	17	+	88582414	88582513	88580434	88580551	88583852	88583981	204,207,259	0,12,2	175,263,254	8,5,6	248	149	1	1.0	1.0,0.912,0.987	0.929,0.969,0.962	0.013
ENSMUSG00000005371	Fbxo11	17	-	87992257	87992356	87990858	87992175	87992818	87992927	123,144,132	0,1,0	120,153,151	0,0,0	248	149	1	1.0	1.0,0.989,1.0	1.0,1.0,1.0	-0.004
ENSMUSG00000005371	Fbxo11	17	-	87997330	87997416	87996266	87996343	87997512	87997635	144,151,180	0,0,0	157,239,212	0,0,4	235	149	1	1.0	1.0,1.0,1.0	1.0,1.0,0.971	0.01
ENSMUSG00000005371	Fbxo11	17	-	87999532	87999627	87997512	87997635	88000771	88000857	119,139,121	0,0,2	111,165,171	0,0,0	244	149	1	1.0	1.0,1.0,0.974	1.0,1.0,1.0	-0.009
ENSMUSG00000005371	Fbxo11	17	-	88014405	88014547	88012556	88012686	88015398	88015480	87,66,78	0,0,0	62,104,95	1,0,0	291	149	1	1.0	1.0,1.0,1.0	0.969,1.0,1.0	0.01
ENSMUSG00000005371	Fbxo11	17	-	88014405	88014550	88012556	88012686	88015398	88015480	97,91,88	0,0,0	83,152,113	1,0,0	294	149	1	1.0	1.0,1.0,1.0	0.977,1.0,1.0	0.008
ENSMUSG00000005370	Msh6	17	+	87980190	87980390	87975049	87975405	87983444	87983614	26,14,19	0,0,0	22,4,1	0,1,0	349	149	1	1.0	1.0,1.0,1.0	1.0,0.631,1.0	0.123
ENSMUSG00000085287	4833418N02Rik	17	-	87280558	87280762	87277411	87277582	87282173	87282814	1,3,0	0,0,1	2,0,0	0,0,0	353	149	1	1.0	1.0,1.0,0.0	1.0,NA,NA	-0.333
ENSMUSG00000024145	Pigf	17	-	87008802	87008911	86997255	86997567	87020400	87020517	61,90,75	0,0,0	93,74,78	0,0,2	258	149	1	1.0	1.0,1.0,1.0	1.0,1.0,0.957	0.014
ENSMUSG00000024127	Prepl	17	-	85068884	85069101	85066147	85066297	85070427	85070603	58,58,60	0,0,0	66,98,66	0,2,0	366	149	1	1.0	1.0,1.0,1.0	1.0,0.952,1.0	0.016
ENSMUSG00000024127	Prepl	17	-	85088339	85088875	85083192	85083315	85090105	85090267	83,93,100	2,6,8	85,66,96	4,17,8	685	149	0.311639930594	1.0	0.9,0.771,0.731	0.822,0.458,0.723	0.133
ENSMUSG00000061130	Ppm1b	17	+	84993679	84994539	84958000	84958394	85003265	85003383	885,1126,854	0,0,0	938,1301,1259	0,2,0	1009	149	1	1.0	1.0,1.0,1.0	1.0,0.99,1.0	0.003
ENSMUSG00000061130	Ppm1b	17	+	85023031	85023079	85005508	85005566	85023695	85023991	6,5,10	7,4,8	5,7,10	12,12,16	197	149	0.233802594794	1.0	0.393,0.486,0.486	0.24,0.306,0.321	0.166
ENSMUSG00000024248	Cox7a2l	17	-	83503930	83503999	83501918	83502737	83504099	83504228	28,22,41	651,719,716	24,37,74	602,813,938	218	149	1	1.0	0.029,0.02,0.038	0.027,0.03,0.051	-0.007
ENSMUSG00000024248	Cox7a2l	17	-	83504099	83504228	83501918	83502737	83514203	83514333	1139,1324,1251	6,3,8	1058,1448,1651	1,7,11	278	149	1	1.0	0.99,0.996,0.988	0.998,0.991,0.988	-0.001
ENSMUSG00000032624	Eml4	17	+	83425257	83425431	83421605	83421735	83427222	83427351	35,34,25	0,1,0	28,64,29	0,0,0	323	149	1	1.0	1.0,0.94,1.0	1.0,1.0,1.0	-0.02
ENSMUSG00000032624	Eml4	17	+	83427222	83427351	83421605	83421735	83427999	83428025	9,10,12	0,0,0	23,23,17	0,0,2	278	149	1	1.0	1.0,1.0,1.0	1.0,1.0,0.82	0.06
ENSMUSG00000032624	Eml4	17	+	83428215	83428248	83427999	83428025	83440030	83440154	15,13,17	0,0,3	24,31,16	0,0,5	182	149	1	1.0	1.0,1.0,0.823	1.0,1.0,0.724	0.033
ENSMUSG00000032624	Eml4	17	+	83456994	83457062	83456241	83456373	83461528	83461617	43,22,34	0,0,0	43,68,38	0,0,2	217	149	1	1.0	1.0,1.0,1.0	1.0,1.0,0.929	0.024
ENSMUSG00000032624	Eml4	17	+	83463497	83463595	83461528	83461617	83473045	83473133	33,37,44	0,0,0	40,76,68	0,1,0	247	149	1	1.0	1.0,1.0,1.0	1.0,0.979,1.0	0.007
ENSMUSG00000024247	Pkdcc	17	+	83220033	83220156	83215291	83216104	83220965	83221237	10,17,32	1,0,0	12,40,38	0,0,1	272	149	1	1.0	0.846,1.0,1.0	1.0,1.0,0.954	-0.036
ENSMUSG00000054640	Slc8a1	17	-	81437744	81437813	81432643	81432774	81441772	81441790	2,8,0	28,44,0	2,8,3	21,32,29	218	149	1	1.0	0.047,0.111,NA	0.061,0.146,0.066	-0.012
ENSMUSG00000024246	Thumpd2	17	-	81032631	81032740	81026326	81026970	81037497	81037612	19,32,12	0,0,0	20,11,16	0,0,1	258	149	1	1.0	1.0,1.0,1.0	1.0,1.0,0.902	0.033
ENSMUSG00000024246	Thumpd2	17	-	81054123	81054533	81052894	81052972	81055774	81055910	49,25,74	0,0,1	39,57,42	0,0,0	559	149	1	1.0	1.0,1.0,0.952	1.0,1.0,1.0	-0.016
ENSMUSG00000024242	Map4k3	17	-	80618293	80618347	80616485	80616528	80618556	80618595	141,164,140	0,1,3	130,173,205	8,7,3	203	149	1	1.0	1.0,0.992,0.972	0.923,0.948,0.98	0.038
ENSMUSG00000024242	Map4k3	17	-	80624055	80624114	80618556	80618595	80630414	80630473	120,96,118	0,0,0	74,131,151	0,3,2	208	149	1	1.0	1.0,1.0,1.0	1.0,0.969,0.982	0.016
ENSMUSG00000024242	Map4k3	17	-	80629285	80629348	80624055	80624114	80630414	80630473	44,36,50	73,53,85	63,60,53	36,74,104	212	149	0.614418703964	1.0	0.298,0.323,0.293	0.552,0.363,0.264	-0.088
ENSMUSG00000024242	Map4k3	17	-	80629285	80629348	80624055	80624114	80636719	80636798	15,10,12	1,0,2	14,8,16	0,0,1	212	149	1	1.0	0.913,1.0,0.808	1.0,1.0,0.918	-0.066
ENSMUSG00000024242	Map4k3	17	-	80630414	80630473	80624055	80624114	80636719	80636798	108,76,120	1,0,2	71,116,142	0,0,1	208	149	1	1.0	0.987,1.0,0.977	1.0,1.0,0.99	-0.009
ENSMUSG00000024242	Map4k3	17	-	80630414	80630473	80624055	80624114	80644131	80644242	27,28,34	0,0,0	13,32,51	4,2,0	208	149	1	1.0	1.0,1.0,1.0	0.7,0.92,1.0	0.127
ENSMUSG00000024242	Map4k3	17	-	80630414	80630473	80629285	80629348	80636719	80636798	66,48,75	0,0,1	84,95,75	0,0,0	208	149	1	1.0	1.0,1.0,0.982	1.0,1.0,1.0	-0.006
ENSMUSG00000024242	Map4k3	17	-	80636719	80636798	80624055	80624114	80644131	80644242	51,46,57	0,0,0	54,63,49	4,2,0	228	149	1	1.0	1.0,1.0,1.0	0.898,0.954,1.0	0.049
ENSMUSG00000024242	Map4k3	17	-	80636719	80636798	80630414	80630473	80644131	80644242	148,107,158	2,1,0	137,182,164	0,0,0	228	149	1	1.0	0.98,0.986,1.0	1.0,1.0,1.0	-0.011
ENSMUSG00000024242	Map4k3	17	-	80651084	80651127	80649526	80649599	80653861	80653909	116,130,126	0,0,0	115,136,191	0,0,1	192	149	1	1.0	1.0,1.0,1.0	1.0,1.0,0.993	0.002
ENSMUSG00000024242	Map4k3	17	-	80663991	80664082	80655856	80655921	80680867	80680925	83,100,121	2,0,0	93,158,163	0,1,0	240	149	1	1.0	0.963,1.0,1.0	1.0,0.99,1.0	-0.009
ENSMUSG00000024241	Sos1	17	-	80420262	80420485	80419008	80419128	80422681	80422785	81,87,64	1,0,0	87,96,106	0,0,0	372	149	1	1.0	0.97,1.0,1.0	1.0,1.0,1.0	-0.01
ENSMUSG00000024241	Sos1	17	-	80422681	80422785	80420262	80420485	80423115	80423238	52,61,39	0,0,0	56,70,70	1,0,0	253	149	1	1.0	1.0,1.0,1.0	0.971,1.0,1.0	0.01
ENSMUSG00000024241	Sos1	17	-	80433496	80434152	80424129	80424211	80434894	80435022	154,145,165	0,0,1	165,217,248	0,0,0	805	149	1	1.0	1.0,1.0,0.968	1.0,1.0,1.0	-0.011
ENSMUSG00000045257	Morn2	17	+	80295512	80295649	80294469	80294576	80297253	80297473	25,11,11	0,0,0	4,9,6	0,1,0	286	149	1	1.0	1.0,1.0,1.0	1.0,0.824,1.0	0.059
ENSMUSG00000035051	Dhx57	17	-	80275849	80276035	80274763	80275602	80278222	80278381	27,48,27	0,0,0	26,57,46	0,1,0	335	149	1	1.0	1.0,1.0,1.0	1.0,0.962,1.0	0.013
ENSMUSG00000035051	Dhx57	17	-	80278222	80278381	80275849	80276035	80281195	80281428	18,42,30	0,0,0	25,58,55	0,0,3	308	149	1	1.0	1.0,1.0,1.0	1.0,1.0,0.899	0.034
ENSMUSG00000036368	Rmdn2	17	+	79627461	79628379	79621769	79621772	79650301	79650305	0,0,4	13,14,18	2,7,4	13,23,20	1067	149	1	1.0	0.0,0.0,0.03	0.021,0.041,0.027	-0.02
ENSMUSG00000024084	Qpct	17	+	79063927	79064074	79051905	79052388	79070672	79070951	283,380,293	5,11,3	229,463,481	0,0,13	296	149	1	1.0	0.966,0.946,0.98	1.0,1.0,0.949	-0.019
ENSMUSG00000024070	Prkd3	17	-	78954473	78954741	78952676	78952762	78956521	78956620	75,67,106	0,2,0	83,90,88	2,0,0	417	149	1	1.0	1.0,0.923,1.0	0.937,1.0,1.0	-0.005
ENSMUSG00000024070	Prkd3	17	-	78962526	78962576	78961110	78961183	78966174	78966451	9,18,10	0,2,0	9,8,17	0,0,1	199	149	1	1.0	1.0,0.871,1.0	1.0,1.0,0.927	-0.019
ENSMUSG00000024070	Prkd3	17	-	78962526	78962579	78961110	78961183	78966174	78966451	42,70,40	0,2,0	31,44,51	0,0,1	202	149	1	1.0	1.0,0.963,1.0	1.0,1.0,0.974	-0.004
ENSMUSG00000024070	Prkd3	17	-	79008259	79008395	78985214	78985353	79012623	79013541	0,0,0	6,27,17	0,0,4	11,21,34	285	149	1	1.0	0.0,0.0,0.0	0.0,0.0,0.058	-0.019
ENSMUSG00000024070	Prkd3	17	-	79012623	79013541	78985214	78985353	79020684	79020816	78,129,124	0,0,0	146,184,233	1,0,0	1067	149	1	1.0	1.0,1.0,1.0	0.953,1.0,1.0	0.016
ENSMUSG00000024081	Cebpz	17	-	78922129	78922314	78921634	78921721	78922513	78922571	91,81,107	1,0,2	95,124,125	2,3,1	334	149	1	1.0	0.976,1.0,0.96	0.955,0.949,0.982	0.017
ENSMUSG00000024081	Cebpz	17	-	78923235	78923336	78922513	78922571	78924445	78924512	59,64,65	0,0,0	55,65,94	0,2,0	250	149	1	1.0	1.0,1.0,1.0	1.0,0.951,1.0	0.016
ENSMUSG00000024079	Eif2ak2	17	-	78855342	78855399	78852563	78855261	78856566	78856668	292,341,281	0,0,1	343,477,524	0,0,0	206	149	1	1.0	1.0,1.0,0.995	1.0,1.0,1.0	-0.002
ENSMUSG00000024079	Eif2ak2	17	-	78858500	78858632	78856566	78856668	78863838	78864019	345,459,390	0,1,0	444,654,680	0,0,0	281	149	1	1.0	1.0,0.996,1.0	1.0,1.0,1.0	-0.001
ENSMUSG00000024079	Eif2ak2	17	-	78865301	78865421	78863838	78864019	78866314	78866437	334,462,345	0,0,0	426,700,635	0,1,0	269	149	1	1.0	1.0,1.0,1.0	1.0,0.997,1.0	0.001
ENSMUSG00000024079	Eif2ak2	17	-	78876181	78876302	78873777	78874079	78882399	78882548	121,196,172	0,0,0	245,226,227	0,2,2	270	149	1	1.0	1.0,1.0,1.0	1.0,0.984,0.984	0.011
ENSMUSG00000024079	Eif2ak2	17	-	78878141	78878273	78876181	78876302	78882399	78882548	341,464,337	1,0,2	430,620,603	0,0,0	281	149	1	1.0	0.994,1.0,0.989	1.0,1.0,1.0	-0.006
ENSMUSG00000024077	Strn	17	-	78657883	78658024	78656907	78657015	78660043	78660211	116,111,84	0,0,0	100,132,137	0,1,0	290	149	1	1.0	1.0,1.0,1.0	1.0,0.985,1.0	0.005
ENSMUSG00000024077	Strn	17	-	78663060	78663108	78661761	78661883	78664618	78664794	52,80,37	0,0,0	52,83,59	0,1,0	197	149	1	1.0	1.0,1.0,1.0	1.0,0.984,1.0	0.005
ENSMUSG00000024077	Strn	17	-	78670354	78670441	78669750	78669894	78672575	78672686	0,0,0	36,47,27	3,7,11	29,42,66	236	149	0.329542756731	1.0	0.0,0.0,0.0	0.061,0.095,0.095	-0.084
ENSMUSG00000001870	Ltbp1	17	+	75348743	75348869	75327196	75327322	75352686	75352830	5,14,26	5,2,0	22,24,17	1,1,2	275	149	0.392278216096	1.0	0.351,0.791,1.0	0.923,0.929,0.822	-0.177
ENSMUSG00000039193	Nlrc4	17	-	74441893	74441986	74437363	74437534	74445129	74447110	55,101,81	1,0,0	84,109,72	0,0,0	242	149	1	1.0	0.971,1.0,1.0	1.0,1.0,1.0	-0.01
ENSMUSG00000039193	Nlrc4	17	-	74453052	74453166	74447957	74448218	74459005	74459142	58,78,91	0,1,1	43,35,79	0,2,1	263	149	1	1.0	1.0,0.978,0.981	1.0,0.908,0.978	0.024
ENSMUSG00000024069	Slc30a6	17	+	74401911	74401998	74395620	74395668	74404003	74404088	80,86,68	2,1,0	100,126,140	0,0,0	236	149	1	1.0	0.962,0.982,1.0	1.0,1.0,1.0	-0.019
ENSMUSG00000024069	Slc30a6	17	+	74404003	74404088	74401911	74401998	74405684	74405727	130,153,116	0,0,1	188,196,214	0,0,2	234	149	1	1.0	1.0,1.0,0.987	1.0,1.0,0.986	0.0
ENSMUSG00000024069	Slc30a6	17	+	74410285	74410428	74409352	74409388	74412273	74412322	43,36,47	2,0,0	61,59,77	0,0,0	292	149	1	1.0	0.916,1.0,1.0	1.0,1.0,1.0	-0.028
ENSMUSG00000024069	Slc30a6	17	+	74410333	74410428	74409352	74409388	74412273	74412322	108,93,82	2,0,0	103,119,154	0,0,0	244	149	1	1.0	0.971,1.0,1.0	1.0,1.0,1.0	-0.01
ENSMUSG00000024069	Slc30a6	17	+	74415619	74415722	74412606	74412726	74418619	74418667	91,85,102	1,0,0	104,130,166	0,1,0	252	149	1	1.0	0.982,1.0,1.0	1.0,0.987,1.0	-0.002
ENSMUSG00000024069	Slc30a6	17	+	74418619	74418667	74415619	74415722	74423016	74424009	10,11,19	0,0,0	11,20,27	0,0,1	197	149	1	1.0	1.0,1.0,1.0	1.0,1.0,0.953	0.016
ENSMUSG00000024069	Slc30a6	17	+	74419531	74419600	74418619	74418667	74423016	74424009	90,85,56	0,0,0	83,131,129	0,1,0	218	149	1	1.0	1.0,1.0,1.0	1.0,0.989,1.0	0.004
ENSMUSG00000058704	Memo1	17	-	74217026	74217103	74202260	74202365	74225431	74225574	132,180,191	0,6,0	129,216,198	3,0,6	226	149	1	1.0	1.0,0.952,1.0	0.966,1.0,0.956	0.01
ENSMUSG00000058704	Memo1	17	-	74217026	74217103	74202260	74202365	74241904	74242016	62,77,66	0,1,0	72,97,98	0,3,0	226	149	1	1.0	1.0,0.981,1.0	1.0,0.955,1.0	0.009
ENSMUSG00000058704	Memo1	17	-	74217026	74217103	74202260	74202365	74255227	74255296	62,77,63	0,0,1	71,97,99	1,0,0	226	149	1	1.0	1.0,1.0,0.976	0.979,1.0,1.0	-0.001
ENSMUSG00000058704	Memo1	17	-	74220487	74220540	74202260	74202365	74225431	74225574	0,0,2	0,6,0	0,1,0	3,0,6	202	149	1	1.0	NA,0.0,1.0	0.0,1.0,0.0	0.167
ENSMUSG00000058704	Memo1	17	-	74220487	74220540	74217026	74217103	74225431	74225574	0,0,3	70,103,128	2,1,0	58,119,100	202	149	1	1.0	0.0,0.0,0.017	0.025,0.006,0.0	-0.005
ENSMUSG00000058704	Memo1	17	-	74225431	74225574	74202260	74202365	74241904	74242016	95,104,110	0,1,0	91,123,144	0,3,0	292	149	1	1.0	1.0,0.982,1.0	1.0,0.954,1.0	0.009
ENSMUSG00000058704	Memo1	17	-	74225431	74225574	74202260	74202365	74255227	74255296	0,8,1	0,0,1	3,0,6	1,0,0	292	149	1	1.0	NA,1.0,0.338	0.605,NA,1.0	-0.133
ENSMUSG00000058704	Memo1	17	-	74225431	74225574	74217026	74217103	74241904	74242016	164,201,238	0,0,3	146,242,238	1,0,0	292	149	1	1.0	1.0,1.0,0.976	0.987,1.0,1.0	-0.004
ENSMUSG00000058704	Memo1	17	-	74225431	74225574	74217026	74217103	74255227	74255296	69,105,125	0,0,0	58,119,100	0,0,1	292	149	1	1.0	1.0,1.0,1.0	1.0,1.0,0.981	0.006
ENSMUSG00000058704	Memo1	17	-	74241904	74242016	74202260	74202365	74255227	74255296	1,2,0	0,0,1	0,3,0	1,0,0	261	149	1	1.0	1.0,1.0,0.0	0.0,1.0,NA	0.167
ENSMUSG00000058704	Memo1	17	-	74241904	74242016	74217026	74217103	74255227	74255296	1,1,0	0,0,0	1,0,0	0,0,1	261	149	1	1.0	1.0,1.0,NA	1.0,NA,0.0	0.5
ENSMUSG00000058704	Memo1	17	-	74241904	74242016	74225431	74225574	74244974	74245087	198,215,253	0,0,0	186,257,292	0,1,0	261	149	1	1.0	1.0,1.0,1.0	1.0,0.993,1.0	0.002
ENSMUSG00000058704	Memo1	17	-	74241904	74242016	74225431	74225574	74255227	74255296	71,72,78	0,2,1	68,91,100	0,0,0	261	149	1	1.0	1.0,0.954,0.978	1.0,1.0,1.0	-0.023
ENSMUSG00000058704	Memo1	17	-	74244974	74245087	74225431	74225574	74255227	74255296	94,116,131	0,2,1	95,107,182	0,0,0	262	149	1	1.0	1.0,0.971,0.987	1.0,1.0,1.0	-0.014
ENSMUSG00000058704	Memo1	17	-	74244974	74245087	74241904	74242016	74255227	74255296	222,260,309	1,1,0	213,271,374	0,0,0	262	149	1	1.0	0.992,0.993,1.0	1.0,1.0,1.0	-0.005
ENSMUSG00000039770	Ypel5	17	+	72839715	72839950	72836452	72836791	72846278	72846341	9,0,11	291,299,246	5,7,7	239,272,364	384	149	1	1.0	0.012,0.0,0.017	0.008,0.01,0.007	0.001
ENSMUSG00000039770	Ypel5	17	+	72839715	72839950	72837312	72837708	72846278	72846341	10,0,10	35,20,23	5,5,6	18,14,21	384	149	1	1.0	0.1,0.0,0.144	0.097,0.122,0.1	-0.025
ENSMUSG00000039770	Ypel5	17	+	72839715	72839950	72837535	72837819	72846278	72846341	9,0,10	13,27,0	6,4,6	6,7,13	384	149	1	1.0	0.212,0.0,1.0	0.28,0.181,0.152	0.2
ENSMUSG00000085492	Trmt61b	17	-	71590487	71590522	71588556	71588984	71597935	71598253	4,19,14	0,1,2	9,13,18	0,3,4	184	149	0.353550556981	1.0	1.0,0.939,0.85	1.0,0.778,0.785	0.075
ENSMUSG00000024056	Ndc80	17	-	71523391	71523443	71521027	71521151	71523581	71523659	0,0,3	5,13,15	0,0,0	4,11,9	201	149	1	1.0	0.0,0.0,0.129	0.0,0.0,0.0	0.043
ENSMUSG00000024053	Emilin2	17	-	71273373	71275287	71256323	71256692	71280673	71280849	2478,3379,3104	1,0,3	2493,3848,4384	1,0,3	2063	149	1	1.0	0.994,1.0,0.987	0.994,1.0,0.991	-0.001
ENSMUSG00000024053	Emilin2	17	-	71280673	71280849	71273373	71275287	71310148	71310271	300,361,361	0,1,0	336,520,528	0,1,0	325	149	1	1.0	1.0,0.994,1.0	1.0,0.996,1.0	-0.001
ENSMUSG00000024044	Epb41l3	17	+	69270610	69270664	69262125	69262346	69274703	69274895	38,37,71	0,0,0	46,87,58	0,0,2	203	149	1	1.0	1.0,1.0,1.0	1.0,1.0,0.955	0.015
ENSMUSG00000024044	Epb41l3	17	+	69270610	69270664	69262125	69262346	69284538	69284916	5,9,32	0,3,4	18,27,19	0,2,0	203	149	0.289934858517	1.0	1.0,0.688,0.854	1.0,0.908,1.0	-0.122
ENSMUSG00000024044	Epb41l3	17	+	69274100	69274166	69270610	69270664	69274703	69274895	0,2,0	33,29,50	1,1,0	31,60,44	215	149	1	1.0	0.0,0.046,0.0	0.022,0.011,0.0	0.004
ENSMUSG00000024044	Epb41l3	17	+	69274703	69274895	69262188	69262346	69284538	69284916	35,60,40	0,3,4	10,79,81	0,2,0	341	149	1	1.0	1.0,0.897,0.814	1.0,0.945,1.0	-0.078
ENSMUSG00000024044	Epb41l3	17	+	69274703	69274895	69270610	69270664	69284538	69284916	68,89,90	0,1,10	41,139,123	3,0,5	341	149	1	1.0	1.0,0.975,0.797	0.857,1.0,0.915	0.0
ENSMUSG00000024044	Epb41l3	17	+	69281032	69281107	69274703	69274895	69283884	69284007	4,4,2	0,0,1	6,8,7	0,0,1	224	149	1	1.0	1.0,1.0,0.571	1.0,1.0,0.823	-0.084
ENSMUSG00000024044	Epb41l3	17	+	69281032	69281107	69274703	69274895	69284538	69284916	2,3,3	28,36,30	5,6,8	0,59,64	224	149	0.266329930525	1.0	0.045,0.053,0.062	1.0,0.063,0.077	-0.327
ENSMUSG00000024044	Epb41l3	17	+	69283884	69284007	69274703	69274895	69284538	69284890	2,2,2	28,36,30	2,9,5	0,59,64	272	149	0.703233517632	1.0	0.038,0.03,0.035	1.0,0.077,0.041	-0.338
ENSMUSG00000024044	Epb41l3	17	+	69283884	69284007	69281032	69281107	69284538	69284890	5,5,1	1,2,1	4,11,6	1,0,3	272	149	0.595012912554	1.0	0.733,0.578,0.354	0.687,1.0,0.523	-0.182
ENSMUSG00000024044	Epb41l3	17	+	69287611	69287728	69287256	69287337	69288850	69289324	14,30,30	27,32,17	12,52,73	15,26,37	266	149	0.364528600148	1.0	0.225,0.344,0.497	0.309,0.528,0.525	-0.099
ENSMUSG00000023460	Rab12	17	-	66500309	66500448	66498018	66498108	66506032	66506093	449,473,489	0,0,0	606,715,714	1,0,0	288	149	1	1.0	1.0,1.0,1.0	0.997,1.0,1.0	0.001
ENSMUSG00000023460	Rab12	17	-	66504988	66505178	66500348	66500448	66506032	66506093	19,10,13	193,224,184	22,32,26	252,317,283	339	149	1	1.0	0.041,0.019,0.03	0.037,0.042,0.039	-0.009
ENSMUSG00000035842	Ddx11	17	+	66149212	66149313	66149030	66149099	66149967	66150052	0,10,10	0,2,0	3,7,7	0,0,0	250	149	1	1.0	NA,0.749,1.0	1.0,1.0,1.0	-0.125
ENSMUSG00000035842	Ddx11	17	+	66150573	66150728	66150330	66150409	66150802	66151389	12,18,6	0,2,0	1,6,12	1,0,0	304	149	1	1.0	1.0,0.815,1.0	0.329,1.0,1.0	0.162
ENSMUSG00000034647	Ankrd12	17	-	65970149	65970337	65968012	65968174	65972296	65972392	38,40,21	2,0,5	33,37,37	2,0,0	337	149	0.45402147583	1.0	0.894,1.0,0.65	0.879,1.0,1.0	-0.112
ENSMUSG00000034647	Ankrd12	17	-	65971526	65971703	65970149	65970337	65972296	65972392	0,1,1	25,33,8	0,1,2	24,30,30	326	149	1	1.0	0.0,0.014,0.054	0.0,0.015,0.03	0.008
ENSMUSG00000034647	Ankrd12	17	-	65976020	65976164	65972296	65972392	65979501	65979600	44,50,42	0,1,0	45,37,75	1,0,0	293	149	1	1.0	1.0,0.962,1.0	0.958,1.0,1.0	0.001
ENSMUSG00000034647	Ankrd12	17	-	66042532	66042601	66036797	66037639	66049785	66049933	1,6,0	6,8,8	10,6,11	10,9,22	218	149	0.116952673662	1.0	0.102,0.339,0.0	0.406,0.313,0.255	-0.178
ENSMUSG00000034647	Ankrd12	17	-	66050625	66050835	66049785	66049933	66052953	66053091	1,0,3	12,17,10	0,2,0	8,11,30	359	149	1	1.0	0.033,0.0,0.111	0.0,0.07,0.0	0.025
ENSMUSG00000034647	Ankrd12	17	-	66052953	66053091	66049785	66049933	66076390	66076464	13,17,10	0,0,0	9,12,28	0,0,2	287	149	1	1.0	1.0,1.0,1.0	1.0,1.0,0.879	0.04
ENSMUSG00000061950	Ppp4r1	17	+	65783623	65783668	65783354	65783449	65803210	65803295	109,97,101	0,0,0	58,82,106	0,1,0	194	149	1	1.0	1.0,1.0,1.0	1.0,0.984,1.0	0.005
ENSMUSG00000061950	Ppp4r1	17	+	65803159	65803295	65783623	65783668	65803859	65803912	99,94,110	2,0,0	82,114,161	0,0,0	285	149	1	1.0	0.963,1.0,1.0	1.0,1.0,1.0	-0.012
ENSMUSG00000061950	Ppp4r1	17	+	65803210	65803295	65783598	65783668	65803859	65803966	164,163,152	2,0,0	108,160,222	0,0,0	234	149	1	1.0	0.981,1.0,1.0	1.0,1.0,1.0	-0.006
ENSMUSG00000061950	Ppp4r1	17	+	65803859	65803966	65783598	65783668	65810537	65810594	121,148,134	2,0,1	108,159,191	0,2,2	256	149	1	1.0	0.972,1.0,0.987	1.0,0.979,0.982	-0.001
ENSMUSG00000061950	Ppp4r1	17	+	65829374	65829547	65824259	65824789	65830996	65831027	336,458,438	5,3,0	374,457,617	2,1,0	322	149	1	1.0	0.969,0.986,1.0	0.989,0.995,1.0	-0.01
ENSMUSG00000061950	Ppp4r1	17	+	65829870	65829990	65829374	65829547	65830996	65831092	16,15,14	125,155,174	22,28,32	150,159,248	269	149	1	1.0	0.066,0.051,0.043	0.075,0.089,0.067	-0.024
ENSMUSG00000061950	Ppp4r1	17	+	65837889	65838024	65837683	65837804	65838817	65838959	276,356,374	7,2,2	276,431,440	4,0,2	284	149	1	1.0	0.954,0.989,0.99	0.973,1.0,0.991	-0.01
ENSMUSG00000056515	Rab31	17	-	65667865	65667975	65651728	65654503	65772505	65772752	127,118,147	0,0,2	65,112,178	0,0,0	259	149	1	1.0	1.0,1.0,0.977	1.0,1.0,1.0	-0.008
ENSMUSG00000024083	Pja2	17	-	64287527	64287642	64287000	64287122	64289932	64290044	109,144,141	1,2,2	94,208,178	0,2,2	264	149	1	1.0	0.984,0.976,0.975	1.0,0.983,0.98	-0.009
ENSMUSG00000024083	Pja2	17	-	64292838	64293024	64289932	64290044	64308621	64309666	86,108,123	2,0,0	140,169,151	0,0,0	335	149	1	1.0	0.95,1.0,1.0	1.0,1.0,1.0	-0.017
ENSMUSG00000024083	Pja2	17	-	64297723	64297909	64292838	64293024	64308621	64309666	85,123,115	14,33,20	78,138,145	31,28,22	335	149	1	1.0	0.73,0.624,0.719	0.528,0.687,0.746	0.037
ENSMUSG00000023965	Fbxl17	17	-	63080420	63080563	63057451	63060411	63225024	63225101	109,149,152	0,0,2	82,125,129	0,0,1	292	149	1	1.0	1.0,1.0,0.975	1.0,1.0,0.985	-0.003
ENSMUSG00000023965	Fbxl17	17	-	63225024	63225101	63057451	63060411	63356747	63356878	12,7,11	1,0,0	18,18,19	0,0,0	226	149	1	1.0	0.888,1.0,1.0	1.0,1.0,1.0	-0.037
ENSMUSG00000034116	Vav1	17	+	57279356	57279401	57279099	57279284	57295981	57296098	146,204,165	6,0,1	132,219,197	2,10,6	194	149	1	1.0	0.949,1.0,0.992	0.981,0.944,0.962	0.018
ENSMUSG00000034116	Vav1	17	+	57299841	57299941	57299100	57299204	57301180	57301276	747,877,927	0,0,0	751,1017,1111	1,2,0	249	149	1	1.0	1.0,1.0,1.0	0.998,0.997,1.0	0.002
ENSMUSG00000034116	Vav1	17	+	57301180	57301276	57299841	57299941	57301860	57301929	773,933,946	0,0,1	811,1103,1200	0,0,0	245	149	1	1.0	1.0,1.0,0.998	1.0,1.0,1.0	-0.001
ENSMUSG00000034116	Vav1	17	+	57302073	57302160	57301860	57301929	57302264	57302350	800,893,938	0,0,2	721,1013,1103	0,0,3	236	149	1	1.0	1.0,1.0,0.997	1.0,1.0,0.996	0.0
ENSMUSG00000034116	Vav1	17	+	57303014	57303147	57302264	57302350	57303833	57303943	988,1217,1233	9,20,7	964,1321,1594	9,8,15	282	149	1	1.0	0.983,0.97,0.989	0.983,0.989,0.983	-0.004
ENSMUSG00000034116	Vav1	17	+	57303833	57303943	57302264	57302350	57304823	57304925	427,454,462	0,1,0	373,489,567	0,0,0	259	149	1	1.0	1.0,0.996,1.0	1.0,1.0,1.0	-0.001
ENSMUSG00000034116	Vav1	17	+	57305458	57305481	57305279	57305377	57305662	57305708	632,647,720	0,0,0	606,789,873	1,2,0	172	149	1	1.0	1.0,1.0,1.0	0.998,0.997,1.0	0.002
ENSMUSG00000034116	Vav1	17	+	57306106	57306243	57305662	57305708	57307033	57307099	954,1038,1193	0,0,0	820,1210,1363	0,0,4	286	149	1	1.0	1.0,1.0,1.0	1.0,1.0,0.994	0.002
ENSMUSG00000034116	Vav1	17	+	57311783	57311900	57309451	57309483	57315243	57315331	1074,1167,1288	5,4,5	946,1330,1542	7,11,7	266	149	1	1.0	0.992,0.994,0.993	0.987,0.985,0.992	0.005
ENSMUSG00000034116	Vav1	17	+	57311783	57311900	57309451	57309483	57318627	57318742	534,601,654	0,0,0	475,696,788	0,1,0	266	149	1	1.0	1.0,1.0,1.0	1.0,0.997,1.0	0.001
ENSMUSG00000034116	Vav1	17	+	57311783	57311900	57309451	57309483	57324641	57324793	530,599,655	0,0,0	472,686,788	0,1,0	266	149	1	1.0	1.0,1.0,1.0	1.0,0.997,1.0	0.001
ENSMUSG00000034116	Vav1	17	+	57314243	57314580	57311895	57311934	57315243	57315331	25,12,10	0,0,0	10,14,10	0,1,0	486	149	1	1.0	1.0,1.0,1.0	1.0,0.811,1.0	0.063
ENSMUSG00000034116	Vav1	17	+	57315243	57315331	57309451	57309483	57318627	57318742	316,397,419	0,0,0	318,426,451	0,1,0	237	149	1	1.0	1.0,1.0,1.0	1.0,0.996,1.0	0.001
ENSMUSG00000034116	Vav1	17	+	57315243	57315331	57309451	57309483	57324641	57324793	1,2,4	0,0,0	4,3,5	0,1,0	237	149	1	1.0	1.0,1.0,1.0	1.0,0.654,1.0	0.115
ENSMUSG00000034116	Vav1	17	+	57315243	57315331	57311783	57311900	57318627	57318742	855,961,1048	4,4,0	788,1058,1204	5,10,6	237	149	1	1.0	0.993,0.993,1.0	0.99,0.985,0.992	0.006
ENSMUSG00000034116	Vav1	17	+	57315243	57315331	57311783	57311900	57324641	57324793	309,327,366	0,2,1	283,372,466	2,0,6	237	149	1	1.0	1.0,0.99,0.996	0.989,1.0,0.98	0.006
ENSMUSG00000034116	Vav1	17	+	57318627	57318742	57309451	57309483	57324641	57324793	545,573,629	0,0,0	461,697,693	0,1,0	264	149	1	1.0	1.0,1.0,1.0	1.0,0.997,1.0	0.001
ENSMUSG00000034116	Vav1	17	+	57318627	57318742	57311783	57311900	57324641	57324793	549,577,629	0,2,1	466,706,699	2,0,6	264	149	1	1.0	1.0,0.994,0.997	0.992,1.0,0.985	0.005
ENSMUSG00000034116	Vav1	17	+	57318627	57318742	57315243	57315331	57324641	57324793	1096,1217,1312	0,2,0	973,1393,1434	0,0,0	264	149	1	1.0	1.0,0.997,1.0	1.0,1.0,1.0	-0.001
ENSMUSG00000034116	Vav1	17	+	57324641	57324793	57309451	57309483	57327650	57327950	783,831,906	1,0,0	668,933,1150	0,0,0	301	149	1	1.0	0.997,1.0,1.0	1.0,1.0,1.0	-0.001
ENSMUSG00000019487	Trip10	17	+	57250954	57251011	57250703	57250857	57253261	57253402	151,182,212	7,15,1	157,256,288	4,5,4	206	149	1	1.0	0.94,0.898,0.994	0.966,0.974,0.981	-0.03
ENSMUSG00000019487	Trip10	17	+	57255272	57255467	57255017	57255164	57257234	57257344	218,240,243	0,0,1	182,269,306	0,1,0	344	149	1	1.0	1.0,1.0,0.991	1.0,0.991,1.0	0.0
ENSMUSG00000019487	Trip10	17	+	57256859	57257027	57255272	57255467	57257234	57257344	5,9,12	95,108,108	6,10,22	70,122,133	317	149	1	1.0	0.024,0.038,0.05	0.039,0.037,0.072	-0.012
ENSMUSG00000005823	Gpr108	17	-	57237205	57237323	57236870	57237001	57237423	57237497	263,269,270	0,0,0	280,405,373	0,0,1	267	149	1	1.0	1.0,1.0,1.0	1.0,1.0,0.995	0.002
ENSMUSG00000005823	Gpr108	17	-	57237205	57237497	57236870	57237001	57237850	57237926	188,212,239	0,0,1	219,323,309	0,0,0	441	149	1	1.0	1.0,1.0,0.988	1.0,1.0,1.0	-0.004
ENSMUSG00000005823	Gpr108	17	-	57237423	57237497	57236870	57237001	57237850	57237926	68,83,115	0,0,1	90,140,146	0,0,0	223	149	1	1.0	1.0,1.0,0.987	1.0,1.0,1.0	-0.004
ENSMUSG00000005823	Gpr108	17	-	57242733	57242838	57238029	57238163	57242940	57243113	318,364,414	0,0,0	379,481,520	0,5,0	254	149	1	1.0	1.0,1.0,1.0	1.0,0.983,1.0	0.006
ENSMUSG00000062591	Tubb4a	17	-	57086230	57086339	57085991	57086102	57087456	57087782	1,2,3	0,2,0	0,6,0	0,0,0	258	149	1	1.0	1.0,0.366,1.0	NA,1.0,NA	-0.211
ENSMUSG00000002661	Alkbh7	17	+	56998388	56998562	56997342	56997567	56998670	56998795	169,159,141	7,10,6	118,148,140	11,7,0	323	149	1	1.0	0.918,0.88,0.916	0.832,0.907,1.0	-0.008
ENSMUSG00000002661	Alkbh7	17	+	56998670	56998795	56997338	56997567	56998929	56999311	59,49,50	0,4,0	55,70,48	0,0,1	274	149	1	1.0	1.0,0.869,1.0	1.0,1.0,0.963	-0.031
ENSMUSG00000002372	Ranbp3	17	+	56686005	56686061	56673293	56673411	56696601	56696638	45,59,69	0,1,0	54,82,72	0,2,0	205	149	1	1.0	1.0,0.977,1.0	1.0,0.968,1.0	0.003
ENSMUSG00000002372	Ranbp3	17	+	56691744	56691882	56686005	56686061	56692520	56692721	0,0,0	26,26,30	1,0,2	18,55,36	287	149	1	1.0	0.0,0.0,0.0	0.028,0.0,0.028	-0.019
ENSMUSG00000002372	Ranbp3	17	+	56692520	56692721	56686005	56686061	56696601	56696638	66,71,81	44,57,66	67,140,102	51,79,67	350	149	1	1.0	0.39,0.347,0.343	0.359,0.43,0.393	-0.034
ENSMUSG00000002372	Ranbp3	17	+	56701022	56701088	56696717	56696789	56702762	56702890	37,39,50	1,0,2	50,49,65	0,0,5	215	149	1	1.0	0.962,1.0,0.945	1.0,1.0,0.9	0.002
ENSMUSG00000002372	Ranbp3	17	+	56701448	56701541	56701022	56701088	56702762	56702890	133,183,172	1,6,10	157,246,251	12,5,6	242	149	1	1.0	0.988,0.949,0.914	0.89,0.968,0.963	0.01
ENSMUSG00000002372	Ranbp3	17	+	56705456	56705570	56701022	56702890	56706861	56706965	165,185,219	0,0,1	154,222,271	0,0,0	263	149	1	1.0	1.0,1.0,0.992	1.0,1.0,1.0	-0.003
ENSMUSG00000002372	Ranbp3	17	+	56707162	56707238	56706861	56706965	56708170	56708280	49,65,67	0,0,0	35,57,93	0,0,1	225	149	1	1.0	1.0,1.0,1.0	1.0,1.0,0.984	0.005
ENSMUSG00000002372	Ranbp3	17	+	56707850	56707953	56707162	56707238	56708170	56708280	131,212,197	1,0,1	150,247,236	0,0,0	252	149	1	1.0	0.987,1.0,0.991	1.0,1.0,1.0	-0.007
ENSMUSG00000002372	Ranbp3	17	+	56709213	56709334	56708170	56708280	56710087	56710230	238,211,262	4,0,0	254,341,270	0,1,0	270	149	1	1.0	0.97,1.0,1.0	1.0,0.995,1.0	-0.008
ENSMUSG00000042625	Safb2	17	-	56563511	56563624	56560972	56563431	56564503	56564516	306,409,363	0,0,1	309,370,404	0,0,2	262	149	1	1.0	1.0,1.0,0.995	1.0,1.0,0.991	0.001
ENSMUSG00000042625	Safb2	17	-	56565218	56565261	56564503	56564634	56565944	56566082	200,237,222	3,4,4	177,218,307	3,1,7	192	149	1	1.0	0.981,0.979,0.977	0.979,0.994,0.971	-0.002
ENSMUSG00000042625	Safb2	17	-	56566878	56567015	56566325	56566616	56567532	56567624	405,497,448	0,0,0	326,461,544	0,2,0	286	149	1	1.0	1.0,1.0,1.0	1.0,0.992,1.0	0.003
ENSMUSG00000042625	Safb2	17	-	56566878	56567015	56566325	56566616	56568894	56569022	260,307,291	1,0,0	208,306,297	0,0,0	286	149	1	1.0	0.993,1.0,1.0	1.0,1.0,1.0	-0.002
ENSMUSG00000042625	Safb2	17	-	56566878	56567018	56566325	56566616	56567532	56567624	281,326,304	0,0,0	225,336,324	0,2,0	289	149	1	1.0	1.0,1.0,1.0	1.0,0.989,1.0	0.004
ENSMUSG00000042625	Safb2	17	-	56566878	56567018	56566325	56566616	56568894	56569022	254,299,287	1,0,0	203,292,291	0,0,0	289	149	1	1.0	0.992,1.0,1.0	1.0,1.0,1.0	-0.003
ENSMUSG00000042625	Safb2	17	-	56567532	56567624	56566325	56566616	56568894	56569022	139,163,132	1,0,0	111,136,190	0,0,0	241	149	1	1.0	0.988,1.0,1.0	1.0,1.0,1.0	-0.004
ENSMUSG00000042625	Safb2	17	-	56567532	56567624	56566878	56567015	56568894	56569022	291,362,293	7,10,4	234,306,444	5,19,7	241	149	1	1.0	0.963,0.957,0.978	0.967,0.909,0.975	0.016
ENSMUSG00000042625	Safb2	17	-	56567532	56567624	56566878	56567018	56568894	56569022	167,192,149	1,2,0	133,181,224	0,3,1	241	149	1	1.0	0.99,0.983,1.0	1.0,0.974,0.993	0.002
ENSMUSG00000042625	Safb2	17	-	56571209	56571319	56568894	56569022	56571399	56571438	335,355,324	3,0,0	312,310,405	0,4,1	259	149	1	1.0	0.985,1.0,1.0	1.0,0.978,0.996	0.004
ENSMUSG00000042625	Safb2	17	-	56571256	56571319	56568894	56569022	56571399	56571549	110,99,84	3,0,0	105,89,119	0,4,1	212	149	1	1.0	0.963,1.0,1.0	1.0,0.94,0.988	0.012
ENSMUSG00000042625	Safb2	17	-	56571399	56571549	56568894	56569022	56574201	56574302	168,180,154	0,0,1	132,171,178	0,0,0	299	149	1	1.0	1.0,1.0,0.987	1.0,1.0,1.0	-0.004
ENSMUSG00000042625	Safb2	17	-	56574201	56574302	56571399	56571549	56574902	56574952	249,263,235	11,5,16	194,254,258	9,4,13	250	149	1	1.0	0.931,0.969,0.897	0.928,0.974,0.922	-0.009
ENSMUSG00000042625	Safb2	17	-	56575354	56576012	56574902	56574952	56576877	56576905	594,658,746	5,20,34	530,625,746	15,13,9	807	149	1	1.0	0.956,0.859,0.802	0.867,0.899,0.939	-0.029
ENSMUSG00000042625	Safb2	17	-	56578636	56578844	56577842	56577905	56578920	56578985	207,148,198	3,5,6	185,219,277	2,4,12	357	149	1	1.0	0.966,0.925,0.932	0.975,0.958,0.906	-0.005
ENSMUSG00000042625	Safb2	17	-	56578640	56578844	56577842	56577905	56578920	56578985	337,267,345	3,5,6	326,353,430	2,4,12	353	149	1	1.0	0.979,0.958,0.96	0.986,0.974,0.938	-0.0
ENSMUSG00000042625	Safb2	17	-	56578692	56578844	56577842	56577905	56578920	56578985	131,88,128	3,5,6	112,132,181	2,4,12	301	149	1	1.0	0.956,0.897,0.913	0.965,0.942,0.882	-0.008
ENSMUSG00000001229	Dpp9	17	-	56189322	56189465	56188267	56188379	56189989	56190142	254,283,264	0,0,1	281,385,371	0,0,0	292	149	1	1.0	1.0,1.0,0.993	1.0,1.0,1.0	-0.002
ENSMUSG00000001229	Dpp9	17	-	56189761	56189880	56189322	56189465	56189989	56190142	11,8,6	138,143,134	3,15,29	160,195,214	268	149	1	1.0	0.042,0.03,0.024	0.01,0.041,0.07	-0.008
ENSMUSG00000001229	Dpp9	17	-	56196087	56196167	56194907	56195060	56198971	56199134	190,163,209	0,0,1	127,240,250	0,4,1	229	149	1	1.0	1.0,1.0,0.993	1.0,0.975,0.994	0.008
ENSMUSG00000001229	Dpp9	17	-	56200582	56200683	56199255	56199433	56202840	56202902	199,173,178	2,0,0	187,243,242	1,0,0	250	149	1	1.0	0.983,1.0,1.0	0.991,1.0,1.0	-0.003
ENSMUSG00000001229	Dpp9	17	-	56200582	56200683	56199255	56199433	56204171	56204300	74,77,82	0,0,0	84,112,120	0,0,2	250	149	1	1.0	1.0,1.0,1.0	1.0,1.0,0.973	0.009
ENSMUSG00000001229	Dpp9	17	-	56202840	56202902	56199255	56199433	56204171	56204300	52,65,52	0,0,0	44,55,62	0,0,2	211	149	1	1.0	1.0,1.0,1.0	1.0,1.0,0.956	0.015
ENSMUSG00000001229	Dpp9	17	-	56202840	56202902	56200582	56200683	56204171	56204300	175,162,149	0,1,1	150,186,184	4,0,0	211	149	1	1.0	1.0,0.991,0.991	0.964,1.0,1.0	0.006
ENSMUSG00000019579	Mydgf	17	-	56177698	56177771	56175743	56177003	56178263	56178345	471,605,591	0,0,0	439,769,770	3,0,0	222	149	1	1.0	1.0,1.0,1.0	0.99,1.0,1.0	0.003
ENSMUSG00000001227	Sema6b	17	-	56126449	56126632	56126216	56126366	56126939	56127089	22,45,11	0,0,0	26,25,47	0,2,0	332	149	1	1.0	1.0,1.0,1.0	1.0,0.849,1.0	0.05
ENSMUSG00000002833	Hdgfl2	17	+	56082276	56082415	56082099	56082176	56093521	56093722	171,187,165	0,0,0	143,181,169	0,3,0	288	149	1	1.0	1.0,1.0,1.0	1.0,0.969,1.0	0.01
ENSMUSG00000002833	Hdgfl2	17	+	56093521	56093722	56082276	56082415	56096016	56096130	186,172,165	0,0,0	156,218,198	1,0,0	350	149	1	1.0	1.0,1.0,1.0	0.985,1.0,1.0	0.005
ENSMUSG00000002833	Hdgfl2	17	+	56097087	56097163	56096820	56097016	56097234	56097526	110,95,142	0,0,0	131,176,152	0,1,0	225	149	1	1.0	1.0,1.0,1.0	1.0,0.991,1.0	0.003
ENSMUSG00000002833	Hdgfl2	17	+	56097881	56097985	56097234	56097526	56098483	56098557	129,120,153	6,0,9	96,182,164	0,0,0	253	149	1	1.0	0.927,1.0,0.909	1.0,1.0,1.0	-0.055
ENSMUSG00000003199	Mpnd	17	+	56009329	56009586	56009200	56009256	56010276	56010513	238,373,353	0,0,0	262,396,381	0,0,2	406	149	1	1.0	1.0,1.0,1.0	1.0,1.0,0.986	0.005
ENSMUSG00000003199	Mpnd	17	+	56012270	56012343	56011865	56011962	56014940	56015109	54,106,67	0,0,0	50,94,114	0,0,2	222	149	1	1.0	1.0,1.0,1.0	1.0,1.0,0.975	0.008
ENSMUSG00000003199	Mpnd	17	+	56012270	56012492	56011865	56011962	56014940	56015109	137,243,191	0,0,0	141,233,242	0,0,2	371	149	1	1.0	1.0,1.0,1.0	1.0,1.0,0.98	0.007
ENSMUSG00000003199	Mpnd	17	+	56012415	56012492	56012270	56012343	56014940	56015109	180,236,230	0,3,0	170,296,257	0,0,0	226	149	1	1.0	1.0,0.981,1.0	1.0,1.0,1.0	-0.006
ENSMUSG00000023940	Sgo1	17	-	53676906	53677096	53674785	53676711	53678909	53679701	6,6,16	0,0,0	10,10,11	0,3,0	339	149	1	1.0	1.0,1.0,1.0	1.0,0.594,1.0	0.135
ENSMUSG00000000708	Kat2b	17	+	53641192	53641299	53638351	53638543	53644613	53644736	135,162,143	0,0,4	153,260,267	0,0,0	256	149	1	1.0	1.0,1.0,0.954	1.0,1.0,1.0	-0.015
ENSMUSG00000000708	Kat2b	17	+	53644613	53644736	53641192	53641299	53648746	53648883	125,179,137	0,0,0	170,273,267	0,0,1	272	149	1	1.0	1.0,1.0,1.0	1.0,1.0,0.993	0.002
ENSMUSG00000000708	Kat2b	17	+	53644613	53644736	53641192	53641299	53653021	53653230	66,82,63	1,1,0	84,137,132	0,0,0	272	149	1	1.0	0.973,0.978,1.0	1.0,1.0,1.0	-0.016
ENSMUSG00000000708	Kat2b	17	+	53648746	53648883	53641192	53641299	53653021	53653230	84,68,66	1,1,0	80,120,135	0,0,0	286	149	1	1.0	0.978,0.973,1.0	1.0,1.0,1.0	-0.016
ENSMUSG00000000708	Kat2b	17	+	53648746	53648883	53644613	53644736	53653021	53653230	143,165,140	0,0,0	168,256,269	1,0,0	286	149	1	1.0	1.0,1.0,1.0	0.989,1.0,1.0	0.004
ENSMUSG00000000708	Kat2b	17	+	53665405	53665442	53663534	53663649	53665652	53665716	111,107,113	0,3,0	108,157,192	2,3,0	186	149	1	1.0	1.0,0.966,1.0	0.977,0.977,1.0	0.004
ENSMUSG00000023927	Satb1	17	-	51767891	51768047	51742645	51742849	51775205	51775418	2,3,5	0,0,1	3,9,5	0,0,0	305	149	1	1.0	1.0,1.0,0.71	1.0,1.0,1.0	-0.097
ENSMUSG00000023923	Tbc1d5	17	-	50795925	50795991	50782260	50782424	50799866	50800195	0,3,0	27,17,8	0,0,0	9,30,40	215	149	1	1.0	0.0,0.109,0.0	0.0,0.0,0.0	0.036
ENSMUSG00000023923	Tbc1d5	17	-	50852532	50852639	50813755	50813841	50874565	50874708	45,69,48	0,0,0	57,74,78	0,1,0	256	149	1	1.0	1.0,1.0,1.0	1.0,0.977,1.0	0.008
ENSMUSG00000038910	Plcl2	17	+	50606294	50608781	50509402	50509937	50610991	50611195	834,1051,1066	0,0,0	1244,1667,1788	4,0,0	2636	149	1	1.0	1.0,1.0,1.0	0.946,1.0,1.0	0.018
ENSMUSG00000038910	Plcl2	17	+	50610991	50611195	50509402	50509937	50640115	50640191	76,103,89	0,0,0	103,160,146	0,0,2	353	149	1	1.0	1.0,1.0,1.0	1.0,1.0,0.969	0.01
ENSMUSG00000038910	Plcl2	17	+	50640115	50640191	50610991	50611195	50667998	50668108	73,115,88	0,0,0	94,150,175	1,0,0	225	149	1	1.0	1.0,1.0,1.0	0.984,1.0,1.0	0.005
ENSMUSG00000038910	Plcl2	17	+	50667998	50668108	50640115	50640191	50687711	50688484	78,120,100	0,0,0	126,168,201	1,3,4	259	149	1	1.0	1.0,1.0,1.0	0.986,0.97,0.967	0.026
ENSMUSG00000039316	Rftn1	17	-	50055236	50055627	50047296	50047500	50086567	50086676	523,590,668	0,0,1	681,857,1013	0,0,0	540	149	1	1.0	1.0,1.0,0.995	1.0,1.0,1.0	-0.002
ENSMUSG00000064120	Mocs1	17	+	49433169	49433296	49428361	49428564	49435094	49435262	542,643,503	18,12,25	575,803,866	24,36,15	276	149	1	1.0	0.942,0.967,0.916	0.928,0.923,0.969	0.002
ENSMUSG00000064120	Mocs1	17	+	49439421	49439586	49435094	49435262	49449099	49449161	476,533,532	0,0,0	580,849,749	0,0,8	314	149	1	1.0	1.0,1.0,1.0	1.0,1.0,0.978	0.007
ENSMUSG00000064120	Mocs1	17	+	49439421	49439586	49435094	49435262	49449434	49449546	277,305,290	2,0,0	326,488,371	1,0,0	314	149	1	1.0	0.985,1.0,1.0	0.994,1.0,1.0	-0.003
ENSMUSG00000064120	Mocs1	17	+	49439421	49439596	49435094	49435262	49449099	49449161	277,306,289	0,0,0	326,482,368	0,0,8	324	149	1	1.0	1.0,1.0,1.0	1.0,1.0,0.955	0.015
ENSMUSG00000064120	Mocs1	17	+	49449099	49449161	49435094	49435262	49449434	49449546	89,112,97	2,0,0	124,124,143	1,0,0	211	149	1	1.0	0.969,1.0,1.0	0.989,1.0,1.0	-0.007
ENSMUSG00000064120	Mocs1	17	+	49449099	49449161	49439421	49439586	49449434	49449546	288,342,340	0,4,1	378,491,517	0,6,4	211	149	1	1.0	1.0,0.984,0.996	1.0,0.983,0.989	0.003
ENSMUSG00000064120	Mocs1	17	+	49449748	49449861	49449434	49449546	49452210	49452331	231,267,287	1,0,0	302,319,337	0,0,0	262	149	1	1.0	0.992,1.0,1.0	1.0,1.0,1.0	-0.003
ENSMUSG00000064120	Mocs1	17	+	49450261	49450372	49449748	49449861	49452210	49452331	385,477,426	0,0,0	414,569,589	0,2,1	260	149	1	1.0	1.0,1.0,1.0	1.0,0.994,0.997	0.003
ENSMUSG00000064120	Mocs1	17	+	49452794	49452842	49452210	49452331	49454029	49454201	112,143,118	7,9,2	135,200,204	9,2,7	197	149	1	1.0	0.924,0.923,0.978	0.919,0.987,0.957	-0.013
ENSMUSG00000064120	Mocs1	17	+	49452794	49452857	49452210	49452331	49454029	49454790	333,406,378	7,9,2	408,533,547	9,2,7	212	149	1	1.0	0.971,0.969,0.993	0.97,0.995,0.982	-0.005
ENSMUSG00000023994	Nfya	17	-	48391875	48392049	48391248	48391350	48392339	48392488	483,464,460	14,5,11	385,472,467	11,7,15	323	149	1	1.0	0.941,0.977,0.951	0.942,0.969,0.935	0.008
ENSMUSG00000023994	Nfya	17	-	48392867	48392951	48392339	48392488	48393179	48393223	0,0,1	90,100,102	0,4,3	103,112,101	233	149	1	1.0	0.0,0.0,0.006	0.0,0.022,0.019	-0.012
ENSMUSG00000023994	Nfya	17	-	48392867	48392951	48392339	48392506	48393179	48393223	2,0,1	63,62,101	0,1,5	59,85,95	233	149	1	1.0	0.02,0.0,0.006	0.0,0.007,0.033	-0.005
ENSMUSG00000023994	Nfya	17	-	48393420	48393552	48393179	48393285	48395649	48395796	357,334,348	0,0,0	314,408,357	1,0,0	281	149	1	1.0	1.0,1.0,1.0	0.994,1.0,1.0	0.002
ENSMUSG00000023994	Nfya	17	-	48398981	48399065	48395649	48395796	48400437	48400580	68,51,56	141,177,149	33,49,57	137,172,149	233	149	1	1.0	0.236,0.156,0.194	0.133,0.154,0.197	0.034
ENSMUSG00000023994	Nfya	17	-	48398981	48399068	48395649	48395796	48400437	48400580	79,53,75	141,177,149	45,70,86	137,172,149	236	149	1	1.0	0.261,0.159,0.241	0.172,0.204,0.267	0.006
ENSMUSG00000023994	Nfya	17	-	48398984	48399065	48395649	48395796	48400437	48400580	26,17,14	141,177,149	20,20,26	137,172,149	230	149	1	1.0	0.107,0.059,0.057	0.086,0.07,0.102	-0.012
ENSMUSG00000023994	Nfya	17	-	48400437	48400580	48395362	48395796	48409625	48409688	313,368,304	7,2,11	279,354,319	2,1,0	292	149	1	1.0	0.958,0.989,0.934	0.986,0.994,1.0	-0.033
ENSMUSG00000023993	Treml1	17	+	48364858	48364997	48360134	48360238	48365507	48365593	15,9,32	0,0,1	12,21,39	0,0,0	288	149	1	1.0	1.0,1.0,0.943	1.0,1.0,1.0	-0.019
ENSMUSG00000023992	Trem2	17	+	48348456	48348807	48346400	48346595	48351100	48351191	7156,7567,8398	0,5,1	7165,9950,11356	1,0,12	500	149	1	1.0	1.0,0.998,1.0	1.0,1.0,0.996	0.001
ENSMUSG00000051682	Treml4	17	+	48264631	48264985	48264294	48264440	48269385	48269436	206,211,159	0,0,0	149,194,139	0,1,0	503	149	1	1.0	1.0,1.0,1.0	1.0,0.983,1.0	0.006
ENSMUSG00000051682	Treml4	17	+	48264643	48264985	48264340	48264440	48269385	48269436	163,158,121	0,0,0	106,157,119	0,1,0	491	149	1	1.0	1.0,1.0,1.0	1.0,0.979,1.0	0.007
ENSMUSG00000051682	Treml4	17	+	48269681	48269766	48269385	48269436	48272688	48272818	15,31,16	0,0,1	20,24,19	0,0,0	234	149	1	1.0	1.0,1.0,0.911	1.0,1.0,1.0	-0.03
ENSMUSG00000051682	Treml4	17	+	48269684	48269766	48269385	48269436	48272688	48272818	59,78,52	0,0,1	52,80,61	0,0,0	231	149	1	1.0	1.0,1.0,0.971	1.0,1.0,1.0	-0.01
ENSMUSG00000051682	Treml4	17	+	48269708	48269766	48269385	48269436	48272688	48272818	11,25,14	0,0,1	17,16,8	0,0,0	207	149	1	1.0	1.0,1.0,0.91	1.0,1.0,1.0	-0.03
ENSMUSG00000051682	Treml4	17	+	48272688	48272818	48269681	48269766	48274379	48274493	61,121,80	3,3,0	62,99,79	3,7,3	279	149	1	1.0	0.916,0.956,1.0	0.917,0.883,0.934	0.046
ENSMUSG00000023984	Gm20517	17	+	47612962	47613117	47611588	47611692	47618808	47619062	150,133,161	1,9,3	110,164,201	5,0,0	304	149	1	1.0	0.987,0.879,0.963	0.915,1.0,1.0	-0.029
ENSMUSG00000023984	Gm20517	17	+	47618808	47619062	47612962	47613117	47649949	47651613	145,101,136	4,6,3	89,134,187	2,9,2	403	149	1	1.0	0.931,0.862,0.944	0.943,0.846,0.972	-0.008
ENSMUSG00000023984	Gm20517	17	+	47618808	47619062	47612962	47613117	47672043	47673418	145,100,136	1,0,0	88,132,187	0,0,0	403	149	1	1.0	0.982,1.0,1.0	1.0,1.0,1.0	-0.006
ENSMUSG00000023984	Gm20517	17	+	47672043	47673418	47612962	47613117	47674715	47674920	50,56,36	0,0,0	30,45,54	0,1,0	1524	149	1	1.0	1.0,1.0,1.0	1.0,0.815,1.0	0.062
ENSMUSG00000023984	Gm20517	17	+	47674715	47674920	47672043	47673418	47678843	47678952	9,6,3	0,0,1	14,17,12	0,0,0	354	149	1	1.0	1.0,1.0,0.558	1.0,1.0,1.0	-0.147
ENSMUSG00000034729	Mrps10	17	+	47370028	47370158	47368892	47368954	47370263	47370370	1,1,2	0,0,0	1,0,0	0,0,2	279	149	1	1.0	1.0,1.0,1.0	1.0,NA,0.0	0.5
ENSMUSG00000034729	Mrps10	17	+	47370263	47370370	47368892	47368954	47372426	47372491	3,6,5	37,46,46	3,12,4	40,48,53	256	149	1	1.0	0.045,0.071,0.06	0.042,0.127,0.042	-0.012
ENSMUSG00000034729	Mrps10	17	+	47372572	47372645	47372426	47372491	47374972	47375066	97,108,96	6,1,3	101,107,109	2,8,8	222	149	1	1.0	0.916,0.986,0.956	0.971,0.9,0.901	0.029
ENSMUSG00000034729	Mrps10	17	+	47372575	47372645	47372426	47372491	47374972	47375109	96,108,102	6,1,3	105,115,113	2,8,8	219	149	1	1.0	0.916,0.987,0.959	0.973,0.907,0.906	0.025
ENSMUSG00000034729	Mrps10	17	+	47374972	47375109	47372426	47372645	47375933	47375989	201,234,215	1,0,0	227,264,247	0,0,0	286	149	1	1.0	0.991,1.0,1.0	1.0,1.0,1.0	-0.003
ENSMUSG00000034729	Mrps10	17	+	47375933	47376042	47374972	47375109	47377759	47377799	200,205,175	0,0,0	201,243,269	0,1,1	258	149	1	1.0	1.0,1.0,1.0	1.0,0.993,0.994	0.004
ENSMUSG00000034729	Mrps10	17	+	47377759	47377849	47375470	47376042	47378201	47378678	183,158,190	0,1,2	177,214,275	0,0,0	239	149	1	1.0	1.0,0.99,0.983	1.0,1.0,1.0	-0.009
ENSMUSG00000023977	Ubr2	17	-	46935433	46935511	46934074	46934245	46938649	46938706	154,160,169	0,0,2	142,184,192	0,0,0	227	149	1	1.0	1.0,1.0,0.982	1.0,1.0,1.0	-0.006
ENSMUSG00000023977	Ubr2	17	-	46941003	46941134	46939301	46939410	46943336	46943472	91,116,91	0,0,0	96,110,116	0,1,0	280	149	1	1.0	1.0,1.0,1.0	1.0,0.983,1.0	0.006
ENSMUSG00000023977	Ubr2	17	-	46942719	46942810	46941003	46941134	46943336	46943472	132,184,169	0,0,0	174,155,201	0,0,1	240	149	1	1.0	1.0,1.0,1.0	1.0,1.0,0.992	0.003
ENSMUSG00000023977	Ubr2	17	-	46942719	46942810	46941003	46941134	46944507	46944575	66,84,84	0,1,0	99,78,97	0,0,0	240	149	1	1.0	1.0,0.981,1.0	1.0,1.0,1.0	-0.006
ENSMUSG00000023977	Ubr2	17	-	46943336	46943472	46941003	46941134	46944507	46944575	74,74,81	0,1,0	66,86,87	0,0,0	285	149	1	1.0	1.0,0.975,1.0	1.0,1.0,1.0	-0.008
ENSMUSG00000023977	Ubr2	17	-	46943336	46943472	46942719	46942810	46944507	46944575	143,179,170	3,5,4	142,163,190	2,0,0	285	149	1	1.0	0.961,0.949,0.957	0.974,1.0,1.0	-0.036
ENSMUSG00000023977	Ubr2	17	-	46957113	46957194	46956557	46956736	46957304	46957414	117,151,101	0,0,0	98,157,158	0,1,0	230	149	1	1.0	1.0,1.0,1.0	1.0,0.99,1.0	0.003
ENSMUSG00000023977	Ubr2	17	-	46980319	46980418	46975926	46976090	46980488	46980587	20,20,33	36,43,32	29,22,33	33,39,35	248	149	1	1.0	0.25,0.218,0.383	0.346,0.253,0.362	-0.037
ENSMUSG00000023977	Ubr2	17	-	46980488	46980587	46980319	46980418	46981353	46981442	32,33,23	38,27,48	16,34,37	34,36,52	248	149	1	1.0	0.336,0.423,0.224	0.22,0.362,0.299	0.034
ENSMUSG00000023977	Ubr2	17	-	46981353	46981442	46980488	46980587	46982265	46982373	89,81,59	0,0,0	68,98,102	2,0,0	238	149	1	1.0	1.0,1.0,1.0	0.955,1.0,1.0	0.015
ENSMUSG00000036568	Bicral	17	-	46808348	46808494	46807272	46807490	46809567	46809626	29,26,13	1,1,0	6,24,26	0,4,0	295	149	1	1.0	0.936,0.929,1.0	1.0,0.752,1.0	0.038
ENSMUSG00000036568	Bicral	17	-	46829911	46829980	46824449	46826123	46830064	46830113	7,17,16	0,0,0	4,18,14	0,0,1	218	149	1	1.0	1.0,1.0,1.0	1.0,1.0,0.905	0.032
ENSMUSG00000063888	Rpl7l1	17	-	46778051	46778271	46773906	46775736	46778409	46778519	928,1062,1041	0,0,0	932,1397,1395	1,0,0	369	149	1	1.0	1.0,1.0,1.0	0.997,1.0,1.0	0.001
ENSMUSG00000063888	Rpl7l1	17	-	46781782	46781891	46780390	46780551	46782618	46782656	402,493,503	0,8,7	394,551,535	0,0,4	258	149	1	1.0	1.0,0.973,0.976	1.0,1.0,0.987	-0.013
ENSMUSG00000023973	Cnpy3	17	-	46737174	46737292	46735704	46736908	46737726	46737849	268,299,283	2,0,0	206,376,335	0,0,0	267	149	1	1.0	0.987,1.0,1.0	1.0,1.0,1.0	-0.004
ENSMUSG00000023973	Cnpy3	17	-	46743185	46743282	46737726	46737849	46747420	46747544	180,209,216	1,1,9	195,239,317	0,6,0	246	149	1	1.0	0.991,0.992,0.936	1.0,0.96,1.0	-0.014
ENSMUSG00000023973	Cnpy3	17	-	46743185	46743282	46737726	46737849	46751972	46752214	81,90,83	2,5,8	64,88,111	0,12,7	246	149	1	1.0	0.961,0.916,0.863	1.0,0.816,0.906	0.006
ENSMUSG00000023973	Cnpy3	17	-	46747420	46747544	46737726	46737849	46751972	46752195	116,169,120	2,5,8	101,127,170	0,12,7	273	149	1	1.0	0.969,0.949,0.891	1.0,0.852,0.93	0.009
ENSMUSG00000023973	Cnpy3	17	-	46747420	46747544	46743185	46743282	46751972	46752195	214,287,245	0,0,0	233,272,376	1,0,0	273	149	1	1.0	1.0,1.0,1.0	0.992,1.0,1.0	0.003
ENSMUSG00000002769	Gnmt	17	-	46726268	46726411	46726060	46726182	46726605	46726716	1,0,0	0,2,1	0,2,0	0,0,1	292	149	1	1.0	1.0,0.0,0.0	NA,1.0,0.0	-0.167
ENSMUSG00000002763	Pex6	17	+	46715361	46715492	46714460	46714544	46717291	46717456	2,0,0	0,0,0	0,0,0	0,0,2	280	149	1	1.0	1.0,NA,NA	NA,NA,0.0	1.0
ENSMUSG00000002763	Pex6	17	+	46715361	46715492	46714460	46714544	46720327	46720430	2,0,0	84,124,89	2,1,0	99,107,111	280	149	1	1.0	0.013,0.0,0.0	0.011,0.005,0.0	-0.001
ENSMUSG00000002763	Pex6	17	+	46720511	46720645	46720210	46720430	46721182	46721294	139,144,189	0,0,1	135,173,228	0,0,0	283	149	1	1.0	1.0,1.0,0.99	1.0,1.0,1.0	-0.003
ENSMUSG00000002763	Pex6	17	+	46721182	46721294	46720210	46720430	46721669	46721754	45,39,78	0,7,0	41,67,83	0,0,0	261	149	1	1.0	1.0,0.761,1.0	1.0,1.0,1.0	-0.08
ENSMUSG00000002763	Pex6	17	+	46723918	46724027	46723673	46723735	46724390	46724507	142,162,130	0,4,0	80,161,134	2,0,0	258	149	1	1.0	1.0,0.959,1.0	0.959,1.0,1.0	0.0
ENSMUSG00000063576	Klhdc3	17	-	46676696	46676805	46676503	46676577	46676943	46677030	228,276,281	0,0,0	217,303,305	2,0,0	258	149	1	1.0	1.0,1.0,1.0	0.984,1.0,1.0	0.005
ENSMUSG00000063576	Klhdc3	17	-	46677684	46677800	46677427	46677499	46677931	46678108	256,319,311	0,0,0	264,336,396	2,1,1	265	149	1	1.0	1.0,1.0,1.0	0.987,0.995,0.996	0.007
ENSMUSG00000063576	Klhdc3	17	-	46678280	46678493	46677931	46678108	46679041	46679194	399,379,461	0,0,1	326,538,512	0,0,2	362	149	1	1.0	1.0,1.0,0.995	1.0,1.0,0.991	0.001
ENSMUSG00000063576	Klhdc3	17	-	46679041	46679194	46678280	46678493	46680701	46680789	324,281,328	13,28,24	242,394,393	15,27,24	302	149	1	1.0	0.925,0.832,0.871	0.888,0.878,0.89	-0.009
ENSMUSG00000023971	Rrp36	17	-	46672335	46672440	46670110	46670185	46672524	46672591	110,128,153	4,4,6	109,187,180	9,14,10	254	149	1	1.0	0.942,0.949,0.937	0.877,0.887,0.913	0.05
ENSMUSG00000023971	Rrp36	17	-	46672524	46672591	46670110	46670185	46672705	46672847	42,37,51	0,0,0	46,75,71	0,1,0	216	149	1	1.0	1.0,1.0,1.0	1.0,0.981,1.0	0.006
ENSMUSG00000023971	Rrp36	17	-	46672524	46672591	46670110	46670185	46674196	46674255	1,0,2	0,18,18	2,8,6	0,0,0	216	149	2.7748186382e-07	0.000694232260183	1.0,0.0,0.071	1.0,1.0,1.0	-0.643
ENSMUSG00000023971	Rrp36	17	-	46672705	46672847	46670110	46670185	46674196	46674255	64,81,61	0,18,18	74,109,115	0,0,0	291	149	0.000177918425799	0.113874146741	1.0,0.697,0.634	1.0,1.0,1.0	-0.223
ENSMUSG00000023971	Rrp36	17	-	46672705	46672847	46672524	46672591	46674196	46674255	144,159,156	0,1,0	149,239,263	1,2,1	291	149	1	1.0	1.0,0.988,1.0	0.987,0.984,0.993	0.008
ENSMUSG00000003546	Klc4	17	-	46635409	46635518	46632749	46632890	46635731	46635802	64,133,106	0,0,0	50,83,67	0,2,0	258	149	1	1.0	1.0,1.0,1.0	1.0,0.96,1.0	0.013
ENSMUSG00000003546	Klc4	17	-	46636912	46637014	46636619	46636793	46639394	46639482	45,45,79	0,0,0	45,63,66	0,0,1	251	149	1	1.0	1.0,1.0,1.0	1.0,1.0,0.975	0.008
ENSMUSG00000003546	Klc4	17	-	46639394	46639482	46636912	46637014	46639890	46640110	44,45,69	0,3,2	53,57,76	0,0,4	237	149	1	1.0	1.0,0.904,0.956	1.0,1.0,0.923	-0.021
ENSMUSG00000023972	Ptk7	17	-	46573419	46573575	46572521	46572754	46574271	46574475	28,21,41	0,4,0	20,52,38	0,0,0	305	149	1	1.0	1.0,0.719,1.0	1.0,1.0,1.0	-0.094
ENSMUSG00000040327	Cul9	17	-	46503471	46503635	46503088	46503182	46503755	46503920	37,22,31	0,0,2	27,43,39	1,1,0	313	149	1	1.0	1.0,1.0,0.881	0.928,0.953,1.0	0.0
ENSMUSG00000040327	Cul9	17	-	46510850	46511050	46509801	46510052	46511200	46511330	28,26,29	4,0,0	14,31,21	0,0,3	349	149	1	1.0	0.749,1.0,1.0	1.0,1.0,0.749	0.0
ENSMUSG00000040327	Cul9	17	-	46520011	46520240	46519459	46519931	46520481	46520571	69,55,68	0,0,4	48,77,40	6,1,0	378	149	1	1.0	1.0,1.0,0.87	0.759,0.968,1.0	0.048
ENSMUSG00000040327	Cul9	17	-	46520772	46520955	46520481	46520642	46521040	46521156	69,59,63	0,0,0	47,50,68	0,0,1	332	149	1	1.0	1.0,1.0,1.0	1.0,1.0,0.968	0.011
ENSMUSG00000040327	Cul9	17	-	46521040	46521156	46520772	46520955	46521335	46521515	47,39,50	0,0,0	30,43,62	0,3,0	265	149	1	1.0	1.0,1.0,1.0	1.0,0.89,1.0	0.037
ENSMUSG00000040327	Cul9	17	-	46521335	46521515	46521040	46521156	46521850	46521984	56,51,53	0,0,0	32,66,73	0,0,1	329	149	1	1.0	1.0,1.0,1.0	1.0,1.0,0.971	0.01
ENSMUSG00000040327	Cul9	17	-	46537622	46537815	46529948	46530156	46538224	46538627	49,59,63	1,0,0	40,46,31	1,0,0	342	149	1	1.0	0.955,1.0,1.0	0.946,1.0,1.0	0.003
ENSMUSG00000040327	Cul9	17	-	46540238	46540742	46539252	46539388	46541684	46541839	100,122,136	1,0,0	74,136,145	0,1,0	653	149	1	1.0	0.958,1.0,1.0	1.0,0.969,1.0	-0.004
ENSMUSG00000032842	Abcc10	17	-	46310037	46310233	46306956	46307300	46310376	46310530	6,4,2	0,0,0	3,9,7	0,1,0	345	149	1	1.0	1.0,1.0,1.0	1.0,0.795,1.0	0.068
ENSMUSG00000032842	Abcc10	17	-	46322136	46322293	46321552	46321662	46323351	46323579	13,1,9	0,1,0	5,4,6	0,0,0	306	149	1	1.0	1.0,0.327,1.0	1.0,1.0,1.0	-0.224
ENSMUSG00000012296	Tjap1	17	-	46260879	46260909	46260094	46260202	46261135	46261202	0,0,3	43,67,52	0,0,2	26,75,81	179	149	1	1.0	0.0,0.0,0.046	0.0,0.0,0.02	0.009
ENSMUSG00000012296	Tjap1	17	-	46264093	46264190	46263688	46263810	46264882	46264978	3,6,1	42,61,54	6,2,3	62,58,80	246	149	1	1.0	0.041,0.056,0.011	0.055,0.02,0.022	0.004
ENSMUSG00000012296	Tjap1	17	-	46264093	46264190	46263808	46263813	46264882	46264978	1,6,0	19,23,7	5,1,0	8,31,18	246	149	1	1.0	0.031,0.136,0.0	0.275,0.019,0.0	-0.042
ENSMUSG00000012296	Tjap1	17	-	46271799	46271929	46264882	46264978	46280415	46280544	16,35,25	1,1,1	40,25,25	0,0,2	279	149	1	1.0	0.895,0.949,0.93	1.0,1.0,0.87	-0.032
ENSMUSG00000012296	Tjap1	17	-	46271799	46271929	46264882	46264978	46282345	46282439	33,70,56	20,37,23	68,56,55	25,44,38	279	149	1	1.0	0.468,0.503,0.565	0.592,0.405,0.436	0.034
ENSMUSG00000012296	Tjap1	17	-	46280415	46280544	46264882	46264978	46282345	46282439	3,2,8	20,37,23	0,0,2	25,44,38	278	149	0.837518251374	1.0	0.074,0.028,0.157	0.0,0.0,0.027	0.077
ENSMUSG00000012296	Tjap1	17	-	46280415	46280544	46271799	46271929	46282345	46282439	2,1,7	17,35,31	0,0,0	28,31,30	278	149	1	1.0	0.059,0.015,0.108	0.0,0.0,0.0	0.061
ENSMUSG00000012296	Tjap1	17	-	46282345	46282439	46264882	46264978	46282959	46282997	20,37,21	0,5,1	25,43,37	3,0,5	243	149	1	1.0	1.0,0.819,0.928	0.836,1.0,0.819	0.031
ENSMUSG00000012296	Tjap1	17	-	46282345	46282439	46271799	46271929	46282959	46282997	17,33,30	0,0,0	28,31,30	0,0,4	243	149	1	1.0	1.0,1.0,1.0	1.0,1.0,0.821	0.06
ENSMUSG00000067148	Polr1c	17	-	46246106	46246214	46245261	46245748	46247728	46247800	172,198,184	0,0,0	179,266,208	0,0,2	257	149	1	1.0	1.0,1.0,1.0	1.0,1.0,0.984	0.005
ENSMUSG00000067150	Xpo5	17	+	46222660	46222791	46221352	46221481	46225015	46225171	52,54,68	0,1,0	66,63,67	0,2,0	280	149	1	1.0	1.0,0.966,1.0	1.0,0.944,1.0	0.007
ENSMUSG00000067150	Xpo5	17	+	46229311	46229411	46227729	46227929	46233717	46233818	23,23,18	0,0,0	25,22,33	0,1,0	249	149	1	1.0	1.0,1.0,1.0	1.0,0.929,1.0	0.024
ENSMUSG00000067150	Xpo5	17	+	46230198	46230380	46229311	46229411	46233717	46233818	74,86,86	0,1,0	70,95,108	0,1,0	331	149	1	1.0	1.0,0.975,1.0	1.0,0.977,1.0	-0.001
ENSMUSG00000067150	Xpo5	17	+	46239513	46239576	46238889	46238987	46240157	46240240	58,64,69	0,1,0	67,87,59	0,0,0	212	149	1	1.0	1.0,0.978,1.0	1.0,1.0,1.0	-0.007
ENSMUSG00000067150	Xpo5	17	+	46241416	46241554	46240814	46240922	46241725	46241890	81,105,104	0,6,0	87,82,97	0,0,0	287	149	1	1.0	1.0,0.901,1.0	1.0,1.0,1.0	-0.033
ENSMUSG00000024091	Vapa	17	-	65582579	65582753	65578326	65580847	65592290	65592371	815,877,920	1,0,0	873,1121,1298	0,0,0	323	149	1	1.0	0.997,1.0,1.0	1.0,1.0,1.0	-0.001
ENSMUSG00000024091	Vapa	17	-	65587043	65587166	65582579	65582753	65592290	65592371	0,10,6	319,343,375	3,8,13	329,446,537	272	149	1	1.0	0.0,0.016,0.009	0.005,0.01,0.013	-0.001
ENSMUSG00000024091	Vapa	17	-	65593439	65593543	65592290	65592371	65594901	65594970	706,885,913	0,0,1	733,1076,1233	0,0,0	253	149	1	1.0	1.0,1.0,0.998	1.0,1.0,1.0	-0.001
ENSMUSG00000024091	Vapa	17	-	65594901	65595054	65592290	65592371	65613219	65613555	602,711,725	2,0,3	630,905,1063	0,0,2	302	149	1	1.0	0.993,1.0,0.992	1.0,1.0,0.996	-0.004
ENSMUSG00000023952	Gtpbp2	17	+	46163033	46163213	46161031	46161291	46163482	46163509	10,28,36	0,4,8	30,45,50	8,0,6	329	149	1	1.0	1.0,0.76,0.671	0.629,1.0,0.791	0.004
ENSMUSG00000023952	Gtpbp2	17	+	46163033	46163213	46161031	46161291	46164193	46164378	7,4,2	0,0,0	1,6,3	0,0,6	329	149	0.80042064157	1.0	1.0,1.0,1.0	1.0,1.0,0.185	0.272
ENSMUSG00000023952	Gtpbp2	17	+	46163033	46163213	46161294	46161326	46163296	46163408	15,4,5	0,2,0	12,14,16	0,1,2	329	149	1	1.0	1.0,0.475,1.0	1.0,0.864,0.784	-0.058
ENSMUSG00000023952	Gtpbp2	17	+	46163033	46163213	46161294	46161326	46163482	46163509	13,28,39	201,204,204	32,45,55	206,242,328	329	149	1	1.0	0.028,0.059,0.08	0.066,0.078,0.071	-0.016
ENSMUSG00000023952	Gtpbp2	17	+	46163033	46163213	46161294	46161326	46164193	46164378	10,4,5	1,0,0	3,6,8	3,1,0	329	149	0.35295457236	1.0	0.819,1.0,1.0	0.312,0.731,1.0	0.259
ENSMUSG00000023952	Gtpbp2	17	+	46163296	46163408	46161048	46161326	46163482	46163505	1,2,0	201,204,204	11,12,17	206,242,328	261	149	1	1.0	0.003,0.006,0.0	0.03,0.028,0.029	-0.026
ENSMUSG00000023952	Gtpbp2	17	+	46163296	46163408	46163033	46163213	46163482	46163505	4,0,0	5,24,34	18,17,19	29,39,47	261	149	0.000245831041354	0.146851269737	0.314,0.0,0.0	0.262,0.199,0.188	-0.112
ENSMUSG00000023952	Gtpbp2	17	+	46163482	46163509	46161031	46161291	46164193	46164378	40,50,52	0,0,0	82,81,81	0,0,6	176	149	1	1.0	1.0,1.0,1.0	1.0,1.0,0.92	0.027
ENSMUSG00000023952	Gtpbp2	17	+	46163482	46163509	46161031	46161326	46164193	46164378	241,250,245	1,0,0	280,323,403	3,1,0	176	149	1	1.0	0.995,1.0,1.0	0.988,0.996,1.0	0.004
ENSMUSG00000023952	Gtpbp2	17	+	46163482	46163509	46163033	46163213	46164193	46164378	45,70,78	2,0,0	101,118,121	0,0,0	176	149	1	1.0	0.95,1.0,1.0	1.0,1.0,1.0	-0.017
ENSMUSG00000023952	Gtpbp2	17	+	46165454	46165629	46164985	46165183	46166310	46166446	225,234,235	0,0,1	345,359,461	0,0,0	324	149	1	1.0	1.0,1.0,0.991	1.0,1.0,1.0	-0.003
ENSMUSG00000023952	Gtpbp2	17	+	46165777	46165997	46165454	46165629	46166310	46166446	534,605,559	3,9,5	692,882,1054	5,10,6	369	149	1	1.0	0.986,0.964,0.978	0.982,0.973,0.986	-0.004
ENSMUSG00000023951	Vegfa	17	-	46020990	46021122	46016992	46018879	46022276	46022348	53,83,67	0,0,4	27,77,84	0,2,0	281	149	1	1.0	1.0,1.0,0.899	1.0,0.953,1.0	-0.018
ENSMUSG00000023951	Vegfa	17	-	46020990	46021122	46016992	46018879	46024064	46024094	53,113,102	35,47,47	30,111,126	26,37,67	281	149	1	1.0	0.445,0.56,0.535	0.38,0.614,0.499	0.016
ENSMUSG00000023951	Vegfa	17	-	46022276	46022348	46018857	46018879	46024064	46024094	4,3,4	35,47,47	2,4,1	26,37,67	221	149	1	1.0	0.072,0.041,0.054	0.049,0.068,0.01	0.013
ENSMUSG00000023951	Vegfa	17	-	46022276	46022348	46020990	46021122	46024064	46024094	23,13,4	20,40,38	11,9,11	12,41,55	221	149	1	1.0	0.437,0.18,0.066	0.382,0.129,0.119	0.018
ENSMUSG00000023951	Vegfa	17	-	46022294	46022348	46020990	46021122	46024064	46024094	1,3,1	20,40,38	2,2,0	12,41,55	203	149	1	1.0	0.035,0.052,0.019	0.109,0.035,0.0	-0.013
ENSMUSG00000023951	Vegfa	17	-	46024064	46024094	46016992	46018879	46024443	46024520	49,65,59	0,0,0	38,54,94	0,0,2	179	149	1	1.0	1.0,1.0,1.0	1.0,1.0,0.975	0.008
ENSMUSG00000023939	Mrpl14	17	+	45695481	45695572	45686321	45686427	45698047	45698495	323,356,383	1,0,1	264,380,420	0,0,0	240	149	1	1.0	0.995,1.0,0.996	1.0,1.0,1.0	-0.003
ENSMUSG00000023939	Mrpl14	17	+	45696718	45696956	45695481	45695572	45698047	45698178	23,20,18	316,353,379	15,15,14	256,376,411	387	149	1	1.0	0.027,0.021,0.018	0.022,0.015,0.013	0.005
ENSMUSG00000036026	Tmem63b	17	-	45663506	45663669	45662862	45662968	45664743	45664809	133,169,118	3,0,8	117,121,136	2,2,5	312	149	1	1.0	0.955,1.0,0.876	0.965,0.967,0.929	-0.01
ENSMUSG00000036026	Tmem63b	17	-	45669942	45670023	45667694	45667818	45673159	45673230	66,103,97	0,0,0	75,100,93	1,0,0	230	149	1	1.0	1.0,1.0,1.0	0.98,1.0,1.0	0.007
ENSMUSG00000036026	Tmem63b	17	-	45680587	45680641	45679531	45679714	45685915	45686137	1,8,1	3,1,1	0,3,0	2,0,1	203	149	0.0462084091293	1.0	0.197,0.854,0.423	0.0,1.0,0.0	0.158
ENSMUSG00000036026	Tmem63b	17	-	45680587	45680641	45679531	45679714	45686116	45686259	1,16,2	31,32,30	0,0,1	30,61,26	203	149	0.140864764659	1.0	0.023,0.268,0.047	0.0,0.0,0.027	0.104
ENSMUSG00000023942	Slc29a1	17	-	45588288	45588386	45587561	45587670	45589001	45589074	256,350,409	0,0,0	202,369,402	0,1,0	247	149	1	1.0	1.0,1.0,1.0	1.0,0.996,1.0	0.001
ENSMUSG00000023942	Slc29a1	17	-	45592178	45592257	45590256	45590338	45593331	45593634	72,98,95	0,0,0	67,129,115	1,0,1	228	149	1	1.0	1.0,1.0,1.0	0.978,1.0,0.987	0.012
ENSMUSG00000023942	Slc29a1	17	-	45592178	45592261	45590256	45590338	45593331	45593432	179,218,206	0,0,0	144,269,238	1,0,1	232	149	1	1.0	1.0,1.0,1.0	0.989,1.0,0.994	0.006
ENSMUSG00000023942	Slc29a1	17	-	45592178	45592261	45590256	45590338	45595481	45595502	108,130,140	1,10,8	98,173,178	2,4,1	232	149	1	1.0	0.986,0.893,0.918	0.969,0.965,0.991	-0.043
ENSMUSG00000023942	Slc29a1	17	-	45592178	45592343	45590256	45590338	45595481	45595502	77,100,100	1,10,8	71,144,115	2,4,1	314	149	0.306518138176	1.0	0.973,0.826,0.856	0.944,0.945,0.982	-0.072
ENSMUSG00000023942	Slc29a1	17	-	45593331	45593432	45590256	45590338	45595481	45595515	27,29,19	1,10,8	24,31,34	2,4,1	250	149	0.0855165448516	1.0	0.941,0.633,0.586	0.877,0.822,0.953	-0.164
ENSMUSG00000023942	Slc29a1	17	-	45593331	45593432	45592178	45592261	45595481	45595515	127,147,128	31,32,49	96,152,159	27,34,64	250	149	1	1.0	0.709,0.732,0.609	0.679,0.727,0.597	0.016
ENSMUSG00000023942	Slc29a1	17	-	45593331	45593432	45592178	45592261	45595877	45595957	73,74,76	0,0,0	41,74,74	0,2,0	250	149	1	1.0	1.0,1.0,1.0	1.0,0.957,1.0	0.014
ENSMUSG00000023942	Slc29a1	17	-	45593331	45593432	45592178	45592261	45599472	45599604	73,74,76	0,0,0	45,74,74	0,2,0	250	149	1	1.0	1.0,1.0,1.0	1.0,0.957,1.0	0.014
ENSMUSG00000023942	Slc29a1	17	-	45593331	45593563	45592178	45592261	45595481	45595541	73,79,80	31,32,49	46,84,77	27,34,64	381	149	0.967917949922	1.0	0.479,0.491,0.39	0.4,0.491,0.32	0.05
ENSMUSG00000023947	Nfkbie	17	+	45559207	45559430	45558494	45558597	45560123	45560212	934,954,1049	2,1,2	1008,1405,1518	1,0,0	372	149	1	1.0	0.995,0.997,0.995	0.998,1.0,1.0	-0.004
ENSMUSG00000023947	Nfkbie	17	+	45559207	45559430	45558494	45558597	45560407	45560647	576,590,657	0,0,0	601,825,891	0,1,1	372	149	1	1.0	1.0,1.0,1.0	1.0,0.997,0.997	0.002
ENSMUSG00000023947	Nfkbie	17	+	45560123	45560212	45558494	45558597	45560407	45560647	183,172,169	0,0,0	192,209,270	0,1,1	238	149	1	1.0	1.0,1.0,1.0	1.0,0.992,0.994	0.005
ENSMUSG00000023947	Nfkbie	17	+	45560123	45560212	45558494	45559430	45560407	45560647	542,537,566	5,4,7	596,788,896	0,0,1	238	149	1	1.0	0.985,0.988,0.981	1.0,1.0,0.998	-0.015
ENSMUSG00000023938	Aars2	17	+	45514491	45514637	45509395	45509540	45514784	45514893	17,26,30	0,1,0	7,25,12	0,2,1	295	149	1	1.0	1.0,0.929,1.0	1.0,0.863,0.858	0.069
ENSMUSG00000023938	Aars2	17	+	45517911	45518021	45517692	45517830	45518149	45518258	11,5,18	0,0,0	17,22,12	1,1,5	259	149	0.17384425681	1.0	1.0,1.0,1.0	0.907,0.927,0.58	0.195
ENSMUSG00000023938	Aars2	17	+	45519703	45519814	45519512	45519596	45520285	45520843	19,19,18	0,0,2	7,9,15	3,0,1	260	149	1	1.0	1.0,1.0,0.838	0.572,1.0,0.896	0.123
ENSMUSG00000023932	Cdc5l	17	-	45408335	45408416	45407795	45408038	45410773	45410938	142,197,150	0,1,0	111,186,190	0,0,0	230	149	1	1.0	1.0,0.992,1.0	1.0,1.0,1.0	-0.003
ENSMUSG00000023932	Cdc5l	17	-	45424500	45424600	45419600	45419819	45425851	45425979	69,75,86	0,0,0	96,94,130	1,0,0	249	149	1	1.0	1.0,1.0,1.0	0.983,1.0,1.0	0.006
ENSMUSG00000023961	Enpp4	17	-	44101310	44101481	44096307	44099677	44101806	44102664	106,63,148	0,1,2	172,223,245	0,3,0	320	149	1	1.0	1.0,0.967,0.972	1.0,0.972,1.0	-0.011
ENSMUSG00000023961	Enpp4	17	-	44101806	44102664	44101310	44101481	44105710	44105764	308,281,283	2,0,1	563,671,649	2,1,2	1007	149	1	1.0	0.958,1.0,0.977	0.977,0.99,0.98	-0.004
ENSMUSG00000056492	Adgrf5	17	+	43439675	43439795	43437515	43437686	43439950	43440160	2,7,9	0,5,0	2,10,0	2,0,0	269	149	1	1.0	1.0,0.437,1.0	0.356,1.0,NA	0.134
ENSMUSG00000003208	Yju2	17	+	55966507	55966637	55965168	55965289	55967527	55968285	124,118,129	1,0,6	103,152,175	6,4,5	279	149	1	1.0	0.985,1.0,0.92	0.902,0.953,0.949	0.034
ENSMUSG00000016283	H2-M2	17	-	37481471	37481747	37480982	37481350	37482482	37482758	1449,1684,1411	0,0,0	2194,3153,2840	0,6,4	425	149	1	1.0	1.0,1.0,1.0	1.0,0.995,0.996	0.003
ENSMUSG00000016283	H2-M2	17	-	37482482	37482758	37480850	37481747	37482976	37483246	1615,1669,1504	15,10,18	2365,3302,2966	19,17,32	425	149	1	1.0	0.974,0.983,0.967	0.978,0.986,0.97	-0.003
ENSMUSG00000016206	H2-M3	17	+	37270521	37270791	37270219	37270334	37272268	37272544	512,614,667	0,0,0	482,844,906	0,1,2	419	149	1	1.0	1.0,1.0,1.0	1.0,0.997,0.994	0.003
ENSMUSG00000016206	H2-M3	17	+	37270997	37271273	37270521	37270791	37272268	37272544	574,654,634	1,0,0	652,964,1006	0,0,0	425	149	1	1.0	0.995,1.0,1.0	1.0,1.0,1.0	-0.002
ENSMUSG00000016206	H2-M3	17	+	37272268	37272544	37270997	37271273	37272647	37272752	658,881,787	0,0,0	789,1116,1194	0,1,0	425	149	1	1.0	1.0,1.0,1.0	1.0,0.997,1.0	0.001
ENSMUSG00000016206	H2-M3	17	+	37273718	37273751	37272647	37272752	37273865	37273912	291,335,372	0,2,1	333,462,565	0,0,4	182	149	1	1.0	1.0,0.993,0.997	1.0,1.0,0.991	-0.0
ENSMUSG00000036398	Ppp1r11	17	-	36949876	36949985	36948355	36949554	36951422	36951508	866,889,979	0,1,0	928,1378,1458	1,2,0	258	149	1	1.0	1.0,0.998,1.0	0.998,0.997,1.0	0.001
ENSMUSG00000024457	Trim26	17	+	36837464	36837572	36837140	36837264	36850655	36851128	159,104,153	0,0,7	183,249,252	0,0,0	257	149	1	1.0	1.0,1.0,0.927	1.0,1.0,1.0	-0.024
ENSMUSG00000024457	Trim26	17	+	36837496	36837572	36837140	36837264	36850655	36851128	155,121,141	0,0,7	175,241,270	0,0,0	225	149	1	1.0	1.0,1.0,0.93	1.0,1.0,1.0	-0.023
ENSMUSG00000024457	Trim26	17	+	36851226	36851322	36850655	36851128	36852462	36852689	289,328,322	0,2,0	388,480,482	0,0,0	245	149	1	1.0	1.0,0.99,1.0	1.0,1.0,1.0	-0.003
ENSMUSG00000024457	Trim26	17	+	36852462	36852693	36851226	36851322	36856655	36856771	230,266,255	0,3,4	335,431,428	0,0,0	380	149	1	1.0	1.0,0.972,0.962	1.0,1.0,1.0	-0.022
ENSMUSG00000024457	Trim26	17	+	36854283	36854301	36852462	36852693	36856201	36856224	126,0,0	46,55,39	124,166,222	50,65,66	167	149	6.26891926481e-06	0.00774138618926	0.71,0.0,0.0	0.689,0.695,0.75	-0.475
ENSMUSG00000024457	Trim26	17	+	36856201	36856224	36852501	36852693	36856655	36856771	73,67,52	3,0,3	76,107,105	3,1,1	172	149	1	1.0	0.955,1.0,0.938	0.956,0.989,0.989	-0.014
ENSMUSG00000045409	Trim39	17	-	36267701	36267992	36267124	36267220	36268608	36268752	0,5,0	8,10,8	0,1,3	13,14,28	440	149	1	1.0	0.0,0.145,0.0	0.0,0.024,0.035	0.029
ENSMUSG00000024446	Rpp21	17	-	36255943	36256069	36255644	36255798	36257441	36257524	227,258,186	2,0,0	220,312,309	0,0,0	275	149	1	1.0	0.984,1.0,1.0	1.0,1.0,1.0	-0.005
ENSMUSG00000024446	Rpp21	17	-	36257441	36257524	36255943	36256069	36257782	36257856	65,82,40	1,2,0	61,93,101	3,1,0	232	149	1	1.0	0.977,0.963,1.0	0.929,0.984,1.0	0.009
ENSMUSG00000024446	Rpp21	17	-	36257441	36257706	36255943	36256069	36257782	36257855	87,93,76	1,2,0	86,131,152	3,1,0	414	149	1	1.0	0.969,0.944,1.0	0.912,0.979,1.0	0.007
ENSMUSG00000024446	Rpp21	17	-	36257605	36257706	36257441	36257524	36257782	36258069	185,210,221	10,19,1	201,240,303	6,11,15	250	149	1	1.0	0.917,0.868,0.992	0.952,0.929,0.923	-0.009
ENSMUSG00000073405	H2-T-ps	17	-	36111156	36111426	36110667	36110943	36111596	36111658	74,79,91	0,0,0	63,99,125	0,2,0	419	149	1	1.0	1.0,1.0,1.0	1.0,0.946,1.0	0.018
ENSMUSG00000092277	Gm19684	17	+	36127405	36127509	36121677	36121917	36128425	36129692	1,0,3	2,11,6	11,5,8	3,8,16	253	149	0.0107287157431	1.0	0.227,0.0,0.227	0.683,0.269,0.227	-0.242
ENSMUSG00000053835	H2-T24	17	-	36014556	36014696	36005694	36006789	36014799	36015075	214,227,170	26,29,25	260,369,363	28,44,49	289	149	1	1.0	0.809,0.801,0.778	0.827,0.812,0.793	-0.015
ENSMUSG00000053835	H2-T24	17	-	36014556	36014696	36005694	36006789	36017240	36017537	79,90,58	115,105,109	108,117,122	119,163,210	289	149	1	1.0	0.262,0.306,0.215	0.319,0.27,0.23	-0.012
ENSMUSG00000053835	H2-T24	17	-	36014799	36015075	36005694	36006789	36015383	36015656	441,565,486	5,1,9	538,853,841	5,13,33	425	149	1	1.0	0.969,0.995,0.95	0.974,0.958,0.899	0.028
ENSMUSG00000053835	H2-T24	17	-	36014799	36015075	36005694	36006789	36017240	36017537	234,283,215	115,105,109	235,391,420	119,163,210	425	149	1	1.0	0.416,0.486,0.409	0.409,0.457,0.412	0.011
ENSMUSG00000053835	H2-T24	17	-	36014799	36015075	36014556	36014696	36017240	36017537	346,391,302	3,0,0	359,599,616	0,0,7	425	149	1	1.0	0.976,1.0,1.0	1.0,1.0,0.969	0.002
ENSMUSG00000053835	H2-T24	17	-	36015383	36015656	36005694	36006789	36017240	36017537	340,399,379	115,105,109	495,714,746	119,163,210	422	149	1	1.0	0.511,0.573,0.551	0.595,0.607,0.556	-0.041
ENSMUSG00000053835	H2-T24	17	-	36015383	36015656	36005694	36006789	36020459	36020560	143,157,163	0,0,1	190,274,348	0,5,2	422	149	1	1.0	1.0,1.0,0.983	1.0,0.951,0.984	0.016
ENSMUSG00000053835	H2-T24	17	-	36015383	36015656	36014799	36015075	36017240	36017537	556,686,648	14,6,7	800,1173,1165	7,10,31	422	149	1	1.0	0.933,0.976,0.97	0.976,0.976,0.93	-0.001
ENSMUSG00000053835	H2-T24	17	-	36017240	36017537	36006268	36006789	36020459	36020525	697,837,715	0,0,1	771,1157,1393	0,5,2	446	149	1	1.0	1.0,1.0,0.996	1.0,0.987,0.996	0.004
ENSMUSG00000053835	H2-T24	17	-	36017240	36017537	36015383	36015656	36020459	36020525	779,974,822	0,0,0	957,1435,1581	0,1,0	446	149	1	1.0	1.0,1.0,1.0	1.0,0.998,1.0	0.001
ENSMUSG00000024436	Mrps18b	17	-	35911418	35911478	35910378	35910956	35912337	35912404	197,156,235	2,0,0	215,301,321	2,0,0	209	149	1	1.0	0.986,1.0,1.0	0.987,1.0,1.0	-0.0
ENSMUSG00000024436	Mrps18b	17	-	35911418	35911478	35910378	35910956	35914333	35914402	66,59,86	0,0,3	55,86,111	0,0,1	209	149	1	1.0	1.0,1.0,0.953	1.0,1.0,0.988	-0.012
ENSMUSG00000024436	Mrps18b	17	-	35912337	35912404	35910378	35910956	35914333	35914402	58,75,97	0,0,3	67,105,105	0,0,1	216	149	1	1.0	1.0,1.0,0.957	1.0,1.0,0.986	-0.01
ENSMUSG00000024436	Mrps18b	17	-	35912337	35912404	35911418	35911478	35914333	35914402	187,178,251	0,6,6	223,322,332	1,2,17	216	149	1	1.0	1.0,0.953,0.967	0.994,0.991,0.931	0.001
ENSMUSG00000024436	Mrps18b	17	-	35914333	35914402	35912337	35912404	35914491	35914589	230,225,302	0,1,0	255,350,365	0,2,2	218	149	1	1.0	1.0,0.994,1.0	1.0,0.992,0.992	0.003
ENSMUSG00000024436	Mrps18b	17	-	35914695	35914804	35914491	35914589	35916291	35916323	213,239,286	0,2,0	219,303,345	0,0,0	258	149	1	1.0	1.0,0.986,1.0	1.0,1.0,1.0	-0.005
ENSMUSG00000024426	Atat1	17	-	35901982	35902054	35901367	35901611	35904289	35904335	21,17,18	0,0,0	12,21,26	1,0,0	221	149	1	1.0	1.0,1.0,1.0	0.89,1.0,1.0	0.037
ENSMUSG00000024426	Atat1	17	-	35902355	35902438	35901982	35902054	35904107	35904176	5,4,0	4,7,0	2,5,3	1,10,15	232	149	1	1.0	0.445,0.268,NA	0.562,0.243,0.114	0.05
ENSMUSG00000024426	Atat1	17	-	35902355	35902438	35901982	35902054	35904289	35904335	4,5,3	9,9,16	0,4,2	3,7,7	232	149	0.834344694634	1.0	0.222,0.263,0.107	0.0,0.268,0.155	0.056
ENSMUSG00000024426	Atat1	17	-	35904107	35904176	35901367	35901611	35904289	35904327	2,2,2	0,0,0	2,4,9	1,0,0	218	149	1	1.0	1.0,1.0,1.0	0.578,1.0,1.0	0.141
ENSMUSG00000024426	Atat1	17	-	35904107	35904176	35901982	35902054	35904289	35904327	6,9,2	9,9,16	3,14,24	3,7,7	218	149	0.00654955343453	1.0	0.313,0.406,0.079	0.406,0.578,0.701	-0.296
ENSMUSG00000024426	Atat1	17	-	35904107	35904176	35902355	35902438	35904289	35904327	3,2,2	0,1,3	4,8,10	0,3,0	218	149	0.329866784898	1.0	1.0,0.578,0.313	1.0,0.646,1.0	-0.252
ENSMUSG00000084998	Gm16279	17	+	35904264	35904415	35896945	35896991	35908425	35908484	3,0,0	1,0,0	2,0,0	0,0,0	300	149	1	1.0	0.598,NA,NA	1.0,NA,NA	-0.402
ENSMUSG00000024422	Dhx16	17	+	35890914	35891088	35889438	35889600	35892418	35892625	260,206,242	5,1,0	165,265,206	3,4,1	323	149	1	1.0	0.96,0.99,1.0	0.962,0.968,0.99	0.01
ENSMUSG00000059791	Nrm	17	+	35863438	35863635	35861317	35861517	35864111	35864288	23,27,27	0,1,0	42,55,40	0,0,1	346	149	1	1.0	1.0,0.921,1.0	1.0,1.0,0.945	-0.008
ENSMUSG00000042211	Fbxo38	18	-	62507833	62508000	62506603	62506749	62510709	62510812	172,193,162	0,1,0	160,230,212	0,1,0	316	149	1	1.0	1.0,0.989,1.0	1.0,0.991,1.0	-0.001
ENSMUSG00000042211	Fbxo38	18	-	62514794	62515544	62511013	62511114	62516963	62517143	465,377,464	0,1,2	459,563,578	1,1,0	899	149	1	1.0	1.0,0.984,0.975	0.987,0.989,1.0	-0.006
ENSMUSG00000042211	Fbxo38	18	-	62518491	62518611	62516963	62517143	62519753	62519967	171,139,153	0,0,1	154,242,245	0,0,1	269	149	1	1.0	1.0,1.0,0.988	1.0,1.0,0.993	-0.002
ENSMUSG00000042211	Fbxo38	18	-	62519753	62519967	62518491	62518611	62520682	62520825	194,173,158	0,0,0	174,250,255	0,0,1	363	149	1	1.0	1.0,1.0,1.0	1.0,1.0,0.991	0.003
ENSMUSG00000042211	Fbxo38	18	-	62526131	62526262	62522349	62522520	62527176	62527270	84,102,106	0,0,0	117,208,141	2,5,0	280	149	1	1.0	1.0,1.0,1.0	0.969,0.957,1.0	0.025
ENSMUSG00000042211	Fbxo38	18	-	62530688	62530826	62529551	62529689	62533508	62533674	106,123,122	0,1,0	84,143,124	0,0,0	287	149	1	1.0	1.0,0.985,1.0	1.0,1.0,1.0	-0.005
ENSMUSG00000042211	Fbxo38	18	-	62533508	62533674	62530688	62530826	62533900	62534064	106,168,134	0,0,0	82,159,161	5,1,2	315	149	1	1.0	1.0,1.0,1.0	0.886,0.987,0.974	0.051
ENSMUSG00000060550	H2-Q7	17	+	35442266	35442542	35439908	35440184	35442677	35442727	169,135,234	2,0,9	194,226,326	0,3,11	425	149	1	1.0	0.967,1.0,0.901	1.0,0.964,0.912	-0.003
ENSMUSG00000060550	H2-Q7	17	+	35442266	35442551	35439908	35440184	35442677	35442794	257,202,311	2,0,9	256,310,451	0,3,11	434	149	1	1.0	0.978,1.0,0.922	1.0,0.973,0.934	-0.002
ENSMUSG00000060550	H2-Q7	17	+	35442266	35442551	35439908	35440184	35442966	35442999	190,146,261	66,66,98	206,240,355	55,69,100	434	149	0.349317643033	1.0	0.497,0.432,0.478	0.563,0.544,0.549	-0.083
ENSMUSG00000060550	H2-Q7	17	+	35442677	35442794	35439908	35440184	35442966	35442999	32,51,34	66,66,98	58,44,50	55,69,100	266	149	0.862940899131	1.0	0.214,0.302,0.163	0.371,0.263,0.219	-0.058
ENSMUSG00000060550	H2-Q7	17	+	35442677	35442794	35442266	35442551	35442966	35442999	101,110,84	4,3,10	114,115,151	6,4,14	266	149	1	1.0	0.934,0.954,0.825	0.914,0.942,0.858	-0.0
ENSMUSG00000073409	H2-Q6	17	+	35427863	35428139	35425570	35425846	35428999	35430055	223,200,225	0,0,1	209,253,360	0,0,2	425	149	1	1.0	1.0,1.0,0.987	1.0,1.0,0.984	0.001
ENSMUSG00000073409	H2-Q6	17	+	35428266	35428382	35427863	35428139	35428999	35430055	178,167,189	0,0,0	150,170,242	0,0,1	265	149	1	1.0	1.0,1.0,1.0	1.0,1.0,0.993	0.002
ENSMUSG00000024403	Atp6v1g2	17	+	35235487	35235558	35235087	35235258	35237116	35237217	5,7,15	1,0,0	17,6,9	1,0,0	220	149	1	1.0	0.772,1.0,1.0	0.92,1.0,1.0	-0.049
ENSMUSG00000042419	Nfkbil1	17	-	35221136	35221358	35220174	35220976	35234951	35235231	210,248,232	0,0,0	247,309,341	0,0,3	371	149	1	1.0	1.0,1.0,1.0	1.0,1.0,0.979	0.007
ENSMUSG00000024401	Tnf	17	-	35200857	35200905	35199380	35200563	35201083	35201138	4429,4037,3721	8,3,16	6289,8700,8580	2,18,37	197	149	1	1.0	0.998,0.999,0.994	1.0,0.997,0.994	0.0
ENSMUSG00000024401	Tnf	17	-	35200857	35200905	35199380	35200563	35201654	35202007	1185,1158,1024	1,0,5	1597,2345,2150	0,0,6	197	149	1	1.0	0.999,1.0,0.994	1.0,1.0,0.996	-0.001
ENSMUSG00000024401	Tnf	17	-	35201083	35201138	35199506	35200563	35201654	35202004	1361,1218,1166	1,0,5	1902,2907,2895	0,0,6	204	149	1	1.0	0.999,1.0,0.994	1.0,1.0,0.997	-0.001
ENSMUSG00000024401	Tnf	17	-	35201083	35201138	35200857	35200905	35201654	35202004	4566,4087,3863	5,15,28	6554,9233,9298	11,24,44	204	149	1	1.0	0.999,0.995,0.99	0.998,0.996,0.994	-0.001
ENSMUSG00000092417	Gpank1	17	+	35122228	35122460	35121454	35121550	35123052	35123301	11,0,6	12,16,16	4,1,5	4,15,14	381	149	1	1.0	0.264,0.0,0.128	0.281,0.025,0.123	-0.012
ENSMUSG00000024387	Csnk2b	17	-	35119753	35119856	35118458	35118574	35120444	35120527	1014,1087,1228	0,0,0	1021,1400,1445	0,1,0	252	149	1	1.0	1.0,1.0,1.0	1.0,0.999,1.0	0.0
ENSMUSG00000024387	Csnk2b	17	-	35121310	35121511	35120444	35120527	35121793	35121998	0,1,0	0,0,0	0,0,0	0,3,0	350	149	1	1.0	NA,1.0,NA	NA,0.0,NA	1.0
ENSMUSG00000034923	Ly6g6f	17	-	35081059	35081221	35080846	35080913	35082827	35083091	6,0,14	0,0,0	6,2,9	0,0,1	311	149	1	1.0	1.0,NA,1.0	1.0,1.0,0.812	0.063
ENSMUSG00000092511	Gm20547	17	-	34856879	34856929	34856411	34856582	34857003	34857136	2007,2315,2218	3,8,2	2509,3309,3665	5,7,8	199	149	1	1.0	0.998,0.995,0.999	0.997,0.997,0.997	0.0
ENSMUSG00000092511	Gm20547	17	-	34857218	34857319	34857003	34857136	34857667	34857821	1038,1022,1099	0,0,0	1215,1661,1832	0,1,0	250	149	1	1.0	1.0,1.0,1.0	1.0,0.999,1.0	0.0
ENSMUSG00000092511	Gm20547	17	-	34857491	34857568	34857218	34857319	34857667	34857821	2730,2893,3070	1,6,2	3385,4829,5040	9,1,12	226	149	1	1.0	0.999,0.997,0.999	0.996,1.0,0.996	0.001
ENSMUSG00000092511	Gm20547	17	-	34858036	34858154	34857667	34857821	34858497	34858595	2667,3085,2855	36,35,38	3202,4540,5138	57,64,60	267	149	1	1.0	0.976,0.98,0.977	0.969,0.975,0.98	0.003
ENSMUSG00000092511	Gm20547	17	-	34858497	34858595	34857667	34857821	34859008	34859146	986,1079,1120	1,2,7	1177,1727,1806	0,4,4	247	149	1	1.0	0.998,0.997,0.99	1.0,0.996,0.996	-0.002
ENSMUSG00000092511	Gm20547	17	-	34859008	34859146	34858497	34858595	34859229	34859331	2543,2804,2720	5,2,8	3009,4376,4805	0,6,15	287	149	1	1.0	0.996,0.999,0.994	1.0,0.997,0.994	-0.001
ENSMUSG00000092511	Gm20547	17	-	34859935	34860074	34859441	34859573	34860285	34860422	2658,2896,3037	1,0,0	3170,4579,4939	3,0,2	288	149	1	1.0	0.999,1.0,1.0	0.998,1.0,0.999	0.001
ENSMUSG00000092511	Gm20547	17	-	34860285	34860422	34859935	34860074	34860523	34860625	3002,3203,3341	0,0,3	3494,4940,5544	0,0,0	286	149	1	1.0	1.0,1.0,0.998	1.0,1.0,1.0	-0.001
ENSMUSG00000092511	Gm20547	17	-	34860762	34860936	34860523	34860625	34861027	34861213	3482,3714,3964	0,0,0	4074,5966,6689	0,0,2	323	149	1	1.0	1.0,1.0,1.0	1.0,1.0,0.999	0.0
ENSMUSG00000040482	Dxo	17	+	34838812	34838907	34838547	34838683	34838986	34839137	131,170,157	0,0,0	150,185,174	0,1,0	244	149	1	1.0	1.0,1.0,1.0	1.0,0.991,1.0	0.003
ENSMUSG00000061207	Stk19	17	-	34824513	34824661	34823992	34824324	34824750	34824848	310,199,252	9,15,15	220,360,549	3,22,26	297	149	1	1.0	0.945,0.869,0.894	0.974,0.891,0.914	-0.024
ENSMUSG00000061207	Stk19	17	-	34824581	34824661	34824223	34824324	34824750	34824848	69,55,49	9,15,15	66,63,126	3,22,26	229	149	1	1.0	0.833,0.705,0.68	0.935,0.651,0.759	-0.042
ENSMUSG00000061207	Stk19	17	-	34824750	34824848	34824081	34824324	34836429	34836566	9,16,19	0,0,0	4,20,28	0,0,1	247	149	1	1.0	1.0,1.0,1.0	1.0,1.0,0.944	0.019
ENSMUSG00000061207	Stk19	17	-	34832012	34832152	34824750	34824848	34836429	34836465	109,107,126	5,7,13	107,135,206	1,6,9	289	149	0.713581924976	1.0	0.918,0.887,0.833	0.982,0.921,0.922	-0.062
ENSMUSG00000061207	Stk19	17	-	34832445	34832541	34831768	34832152	34836429	34836465	241,259,302	0,0,0	277,349,445	0,3,1	245	149	1	1.0	1.0,1.0,1.0	1.0,0.986,0.996	0.006
ENSMUSG00000018820	Zfyve27	19	+	42177388	42177459	42171545	42171743	42179288	42179490	134,107,146	0,0,1	127,171,145	3,4,0	220	149	1	1.0	1.0,1.0,0.99	0.966,0.967,1.0	0.019
ENSMUSG00000018820	Zfyve27	19	+	42179288	42179490	42171545	42171743	42181501	42181597	153,136,170	1,1,0	136,209,249	0,0,0	351	149	1	1.0	0.985,0.983,1.0	1.0,1.0,1.0	-0.011
ENSMUSG00000018820	Zfyve27	19	+	42189196	42189243	42185334	42185949	42189521	42189603	100,107,78	6,1,0	93,150,133	3,5,3	196	149	1	1.0	0.927,0.988,1.0	0.959,0.958,0.971	0.009
ENSMUSG00000015461	Atf6b	17	+	34647659	34647739	34647145	34647316	34648218	34648297	704,852,692	2,2,2	578,777,917	2,0,4	229	149	1	1.0	0.996,0.996,0.996	0.995,1.0,0.993	0.0
ENSMUSG00000015461	Atf6b	17	+	34647659	34647739	34647145	34647316	34648229	34648297	260,329,259	1,0,0	195,264,341	0,0,0	229	149	1	1.0	0.994,1.0,1.0	1.0,1.0,1.0	-0.002
ENSMUSG00000015474	Ppt2	17	-	34617663	34617718	34616661	34617487	34622850	34622935	910,920,818	0,0,0	910,1267,1133	1,0,0	204	149	1	1.0	1.0,1.0,1.0	0.998,1.0,1.0	0.001
ENSMUSG00000015474	Ppt2	17	-	34625636	34625744	34623030	34623114	34625835	34625931	1005,1035,1070	22,0,0	1012,1427,1364	29,18,21	257	149	1	1.0	0.964,1.0,1.0	0.953,0.979,0.974	0.019
ENSMUSG00000015474	Ppt2	17	-	34625835	34625931	34623030	34623114	34626458	34626612	365,379,313	0,0,3	358,433,421	0,8,2	245	149	1	1.0	1.0,1.0,0.984	1.0,0.971,0.992	0.007
ENSMUSG00000015474	Ppt2	17	-	34626458	34626612	34625835	34625931	34626804	34626928	1112,1188,1112	0,0,0	1171,1476,1505	0,1,5	303	149	1	1.0	1.0,1.0,1.0	1.0,0.999,0.993	0.003
ENSMUSG00000015474	Ppt2	17	-	34626804	34626995	34626458	34626612	34627324	34627435	753,901,828	0,0,2	829,1035,1134	0,0,0	340	149	1	1.0	1.0,1.0,0.995	1.0,1.0,1.0	-0.002
ENSMUSG00000015474	Ppt2	17	-	34626804	34626995	34626458	34626612	34628117	34628510	931,1097,967	0,7,0	984,1247,1357	0,1,2	340	149	1	1.0	1.0,0.986,1.0	1.0,0.998,0.997	-0.003
ENSMUSG00000015452	Ager	17	+	34599345	34599476	34599075	34599255	34599995	34600043	8,0,4	0,0,2	2,10,5	0,2,4	280	149	1	1.0	1.0,NA,0.516	1.0,0.727,0.399	0.049
ENSMUSG00000034673	Pbx2	17	+	34595264	34595353	34594800	34594954	34595627	34595714	221,222,252	0,4,0	150,192,233	1,5,0	238	149	1	1.0	1.0,0.972,1.0	0.989,0.96,1.0	0.008
ENSMUSG00000060586	H2-Eb1	17	+	34314169	34314451	34309590	34309860	34315042	34315153	1465,1383,2241	1,0,0	1679,1957,2756	3,0,0	431	149	1	1.0	0.998,1.0,1.0	0.995,1.0,1.0	0.001
ENSMUSG00000024338	Psmb8	17	+	34199232	34199380	34197789	34198545	34199570	34199682	4461,4853,4862	3,5,6	5253,7662,8179	0,2,11	297	149	1	1.0	0.999,0.998,0.998	1.0,0.999,0.997	-0.0
ENSMUSG00000024338	Psmb8	17	+	34200140	34200270	34199570	34199682	34200710	34200915	3798,4151,4232	3,3,7	4786,6690,7422	0,9,12	279	149	1	1.0	0.999,0.999,0.997	1.0,0.997,0.997	0.0
ENSMUSG00000079547	H2-DMb1	17	+	34155432	34155714	34153071	34153453	34157245	34157530	638,780,872	1,0,0	848,1053,1236	0,0,0	431	149	1	1.0	0.995,1.0,1.0	1.0,1.0,1.0	-0.002
ENSMUSG00000037649	H2-DMa	17	+	34137902	34138181	34137113	34137398	34138406	34138535	390,334,553	0,0,3	423,554,702	0,0,0	428	149	1	1.0	1.0,1.0,0.985	1.0,1.0,1.0	-0.005
ENSMUSG00000024330	Col11a2	17	+	34063405	34063459	34063109	34063217	34063632	34063668	22,24,12	0,0,0	20,35,37	1,0,0	203	149	1	1.0	1.0,1.0,1.0	0.936,1.0,1.0	0.021
ENSMUSG00000024325	Ring1	17	-	34024288	34024418	34023292	34023453	34024509	34024680	157,201,187	0,0,0	187,213,269	0,0,1	279	149	1	1.0	1.0,1.0,1.0	1.0,1.0,0.993	0.002
ENSMUSG00000061232	H2-K1	17	-	33996615	33996654	33996016	33996476	33996826	33996859	1999,1873,2219	0,4,0	2091,2807,3292	2,1,0	188	149	1	1.0	1.0,0.997,1.0	0.999,1.0,1.0	-0.001
ENSMUSG00000061232	H2-K1	17	-	33996615	33996654	33996016	33996476	33997037	33997157	296,157,267	0,0,4	301,310,527	0,0,0	188	149	1	1.0	1.0,1.0,0.981	1.0,1.0,1.0	-0.006
ENSMUSG00000061232	H2-K1	17	-	33996615	33996654	33996052	33996503	33996826	33996859	7391,7272,8550	11,21,12	8046,10760,12944	9,22,37	188	149	1	1.0	0.998,0.996,0.998	0.999,0.997,0.996	0.0
ENSMUSG00000061232	H2-K1	17	-	33996615	33996654	33996052	33996503	33997037	33997157	1780,1921,2129	5,9,20	2055,2797,3114	0,20,23	188	149	1	1.0	0.996,0.994,0.988	1.0,0.991,0.991	-0.001
ENSMUSG00000061232	H2-K1	17	-	33996826	33996859	33996016	33996476	33997037	33997157	1446,1553,1687	0,0,4	1612,2357,2601	0,0,0	182	149	1	1.0	1.0,1.0,0.997	1.0,1.0,1.0	-0.001
ENSMUSG00000061232	H2-K1	17	-	33996826	33996859	33996052	33996503	33997037	33997157	1457,1570,1699	5,9,20	1619,2378,2635	0,20,23	182	149	1	1.0	0.996,0.993,0.986	1.0,0.99,0.989	-0.001
ENSMUSG00000061232	H2-K1	17	-	33996826	33996859	33996615	33996654	33997037	33997157	7332,7260,8474	40,65,59	7930,10773,12938	32,58,117	182	149	1	1.0	0.993,0.989,0.992	0.995,0.993,0.989	-0.001
ENSMUSG00000061232	H2-K1	17	-	33999270	33999546	33997284	33997560	33999733	34000003	22666,24483,27059	5,4,0	25133,34913,39572	0,0,0	425	149	1	1.0	0.999,1.0,1.0	1.0,1.0,1.0	-0.0
ENSMUSG00000061232	H2-K1	17	-	33999270	33999546	33997284	33997560	34000193	34000260	15670,17062,18960	0,0,0	17978,24560,27878	0,1,0	425	149	1	1.0	1.0,1.0,1.0	1.0,1.0,1.0	0.0
ENSMUSG00000061232	H2-K1	17	-	33999733	34000003	33997284	33997560	34000193	34000283	15475,16740,17127	0,0,0	15481,22544,25933	0,1,0	419	149	1	1.0	1.0,1.0,1.0	1.0,1.0,1.0	0.0
ENSMUSG00000061232	H2-K1	17	-	33999733	34000003	33999270	33999546	34000193	34000283	22468,24158,25226	0,0,2	22638,32899,37624	0,0,0	419	149	1	1.0	1.0,1.0,1.0	1.0,1.0,1.0	0.0
ENSMUSG00000061232	H2-K1	17	-	33999733	34000063	33997362	33997560	34000193	34000260	8539,9302,9439	0,0,0	8569,12472,14380	0,1,0	479	149	1	1.0	1.0,1.0,1.0	1.0,1.0,1.0	0.0
ENSMUSG00000061232	H2-K1	17	-	33999733	34000063	33999270	33999546	34000193	34000260	15532,16720,17538	0,0,2	15726,22827,26071	0,0,0	479	149	1	1.0	1.0,1.0,1.0	1.0,1.0,1.0	0.0
ENSMUSG00000024309	Pfdn6	17	-	33939538	33939663	33938820	33939111	33939747	33939818	503,633,544	1,0,4	420,659,672	1,1,0	274	149	1	1.0	0.996,1.0,0.987	0.996,0.997,1.0	-0.003
ENSMUSG00000024309	Pfdn6	17	-	33940023	33940105	33939747	33939818	33940296	33940330	145,194,166	0,0,0	127,221,226	0,0,1	231	149	1	1.0	1.0,1.0,1.0	1.0,1.0,0.993	0.002
ENSMUSG00000024309	Pfdn6	17	-	33940023	33940165	33939747	33939818	33940296	33940325	322,370,370	0,0,0	260,452,434	0,0,1	291	149	1	1.0	1.0,1.0,1.0	1.0,1.0,0.996	0.001
ENSMUSG00000079553	Kifc1	17	-	33881987	33882061	33881428	33881504	33882156	33882447	27,21,30	0,2,0	27,41,35	0,0,0	223	149	1	1.0	1.0,0.875,1.0	1.0,1.0,1.0	-0.042
ENSMUSG00000041881	Ndufa7	17	+	33825600	33825650	33824590	33824680	33829666	33829816	371,409,438	27,38,36	421,553,650	12,26,26	199	149	0.995926476351	1.0	0.911,0.89,0.901	0.963,0.941,0.949	-0.05
ENSMUSG00000077450	Rab11b	17	-	33749781	33749902	33748866	33749060	33760222	33760306	231,333,353	0,0,0	313,431,398	0,4,0	270	149	1	1.0	1.0,1.0,1.0	1.0,0.983,1.0	0.006
ENSMUSG00000077450	Rab11b	17	-	33749781	33749919	33748957	33749060	33760222	33760484	251,359,374	0,0,0	329,466,438	0,4,0	287	149	1	1.0	1.0,1.0,1.0	1.0,0.984,1.0	0.005
ENSMUSG00000077450	Rab11b	17	-	33749781	33749977	33748866	33749060	33760222	33760280	593,807,749	0,0,0	716,975,1096	0,4,0	345	149	1	1.0	1.0,1.0,1.0	1.0,0.991,1.0	0.003
ENSMUSG00000059208	Hnrnpm	17	-	33649594	33650397	33648812	33648864	33652272	33652326	3443,3748,3726	3,11,7	3226,4490,5188	8,9,8	952	149	1	1.0	0.994,0.982,0.988	0.984,0.987,0.99	0.001
ENSMUSG00000059208	Hnrnpm	17	-	33649594	33650397	33648812	33648864	33658387	33658465	2884,3172,3188	2,0,0	2718,3843,4272	2,2,0	952	149	1	1.0	0.996,1.0,1.0	0.995,0.997,1.0	0.001
ENSMUSG00000059208	Hnrnpm	17	-	33652272	33652326	33648812	33648864	33658387	33658465	197,267,230	2,0,0	225,304,323	2,2,0	203	149	1	1.0	0.986,1.0,1.0	0.988,0.991,1.0	0.002
ENSMUSG00000059208	Hnrnpm	17	-	33652272	33652326	33649594	33650397	33658387	33658465	763,848,786	10,19,25	738,960,1248	12,22,17	203	149	1	1.0	0.982,0.97,0.958	0.978,0.97,0.982	-0.007
ENSMUSG00000059208	Hnrnpm	17	-	33666493	33666529	33665491	33665645	33666646	33666685	295,393,469	7,11,0	372,583,614	5,9,9	185	149	1	1.0	0.971,0.966,1.0	0.984,0.981,0.982	-0.003
ENSMUSG00000059208	Hnrnpm	17	-	33666646	33666685	33666493	33666529	33668984	33669078	218,295,368	0,1,0	267,522,537	0,0,0	188	149	1	1.0	1.0,0.996,1.0	1.0,1.0,1.0	-0.001
ENSMUSG00000059208	Hnrnpm	17	-	33670080	33670133	33666493	33666685	33677273	33677440	154,140,149	1,2,0	157,255,211	0,2,1	202	149	1	1.0	0.991,0.981,1.0	1.0,0.989,0.994	-0.004
ENSMUSG00000073423	Zfp414	17	+	33629621	33629698	33629089	33629216	33629796	33630079	27,47,41	15,0,27	34,52,48	0,9,24	226	149	0.865241761169	1.0	0.543,1.0,0.5	1.0,0.792,0.569	-0.106
ENSMUSG00000073423	Zfp414	17	+	33630366	33630474	33629780	33630079	33630575	33630681	98,84,107	0,0,0	67,103,155	0,0,1	257	149	1	1.0	1.0,1.0,1.0	1.0,1.0,0.989	0.004
ENSMUSG00000073423	Zfp414	17	+	33630575	33630681	33630366	33630474	33631128	33631463	96,93,102	0,0,0	61,98,157	1,0,0	255	149	1	1.0	1.0,1.0,1.0	0.973,1.0,1.0	0.009
ENSMUSG00000003929	Zfp81	17	-	33336454	33336509	33329341	33335653	33336721	33336848	10,14,9	0,0,1	11,10,14	0,0,0	204	149	1	1.0	1.0,1.0,0.868	1.0,1.0,1.0	-0.044
ENSMUSG00000003929	Zfp81	17	-	33336721	33336848	33336454	33336509	33358733	33358878	8,11,6	0,2,1	13,10,12	0,2,0	276	149	1	1.0	1.0,0.748,0.764	1.0,0.73,1.0	-0.073
ENSMUSG00000053390	Zfp952	17	+	33002522	33002632	33001957	33002018	33002757	33005457	12,14,23	0,7,4	12,18,21	3,6,3	259	149	0.899252495441	1.0	1.0,0.535,0.768	0.697,0.633,0.801	0.057
ENSMUSG00000095325	Zfp870	17	-	32885702	32885763	32879218	32884165	32885956	32886083	10,2,8	0,0,2	9,8,8	0,0,0	210	149	1	1.0	1.0,1.0,0.739	1.0,1.0,1.0	-0.087
ENSMUSG00000055202	Zfp811	17	-	32800386	32800447	32795675	32798873	32800811	32800938	25,28,17	0,1,0	19,30,29	3,1,0	210	149	1	1.0	1.0,0.952,1.0	0.818,0.955,1.0	0.06
ENSMUSG00000048440	Cyp4f16	17	+	32536994	32537196	32536557	32536655	32542737	32542791	39,27,38	0,3,0	33,65,44	0,0,0	351	149	1	1.0	1.0,0.793,1.0	1.0,1.0,1.0	-0.069
ENSMUSG00000048440	Cyp4f16	17	+	32540270	32540415	32536994	32537196	32542737	32542791	96,119,112	3,4,0	84,131,155	2,6,0	294	149	1	1.0	0.942,0.938,1.0	0.955,0.917,1.0	0.003
ENSMUSG00000048440	Cyp4f16	17	+	32540270	32540415	32536994	32537196	32542876	32543004	43,73,61	0,0,1	40,55,83	0,0,0	294	149	1	1.0	1.0,1.0,0.969	1.0,1.0,1.0	-0.01
ENSMUSG00000048440	Cyp4f16	17	+	32542737	32542791	32536994	32537196	32542876	32543004	22,21,24	0,0,1	14,25,20	0,0,0	203	149	1	1.0	1.0,1.0,0.946	1.0,1.0,1.0	-0.018
ENSMUSG00000048440	Cyp4f16	17	+	32542737	32542791	32540270	32540415	32542876	32543004	72,63,76	0,0,1	57,94,91	1,0,0	203	149	1	1.0	1.0,1.0,0.982	0.977,1.0,1.0	0.002
ENSMUSG00000048440	Cyp4f16	17	+	32550502	32550567	32550252	32550386	32550731	32550814	47,41,69	0,0,0	27,57,83	2,0,0	214	149	1	1.0	1.0,1.0,1.0	0.904,1.0,1.0	0.032
ENSMUSG00000058392	Rrp1b	17	+	32047673	32047731	32045928	32046011	32048552	32048638	10,15,19	0,0,1	5,10,11	2,0,0	207	149	1	1.0	1.0,1.0,0.932	0.643,1.0,1.0	0.096
ENSMUSG00000058392	Rrp1b	17	+	32055104	32055124	32053856	32053954	32055910	32055997	4,0,0	0,0,1	5,0,5	0,0,0	169	149	1	1.0	1.0,NA,0.0	1.0,NA,1.0	-0.5
ENSMUSG00000058392	Rrp1b	17	+	32055104	32055315	32053856	32053954	32055910	32055997	1,0,0	0,0,1	2,0,3	0,0,0	360	149	1	1.0	1.0,NA,0.0	1.0,NA,1.0	-0.5
ENSMUSG00000061613	U2af1	17	-	31648002	31648095	31647081	31647355	31648182	31648316	351,372,444	2,0,0	350,524,551	0,1,0	242	149	1	1.0	0.991,1.0,1.0	1.0,0.997,1.0	-0.002
ENSMUSG00000061613	U2af1	17	-	31648666	31648765	31648182	31648316	31648844	31648894	523,586,603	1,0,0	448,686,678	0,0,0	248	149	1	1.0	0.997,1.0,1.0	1.0,1.0,1.0	-0.001
ENSMUSG00000061613	U2af1	17	-	31651645	31651712	31648844	31648894	31652501	31652568	142,184,142	5,11,7	127,186,189	4,7,15	216	149	1	1.0	0.951,0.92,0.933	0.956,0.948,0.897	0.001
ENSMUSG00000061613	U2af1	17	-	31651645	31651712	31648844	31648894	31658652	31658754	132,175,134	0,4,0	117,163,181	0,0,0	216	149	1	1.0	1.0,0.968,1.0	1.0,1.0,1.0	-0.011
ENSMUSG00000061613	U2af1	17	-	31652501	31652568	31651645	31651712	31654978	31655066	22,16,15	245,220,264	13,36,30	178,315,315	216	149	1	1.0	0.058,0.048,0.038	0.048,0.073,0.062	-0.013
ENSMUSG00000061613	U2af1	17	-	31654978	31655066	31651645	31651712	31658652	31658754	294,247,296	0,0,0	203,367,354	0,0,3	237	149	1	1.0	1.0,1.0,1.0	1.0,1.0,0.987	0.004
ENSMUSG00000006705	Pknox1	17	+	31581803	31582050	31564748	31564888	31583695	31583803	8,9,20	11,15,0	3,20,10	6,15,11	396	149	0.441930240385	1.0	0.215,0.184,1.0	0.158,0.334,0.255	0.217
ENSMUSG00000024030	Abcg1	17	+	31092308	31092426	31064384	31064628	31094645	31094778	64,51,51	0,0,0	85,63,99	0,0,2	267	149	1	1.0	1.0,1.0,1.0	1.0,1.0,0.965	0.012
ENSMUSG00000024030	Abcg1	17	+	31105516	31105640	31104036	31104182	31106059	31106174	89,108,117	0,2,2	74,97,113	0,0,0	273	149	1	1.0	1.0,0.967,0.97	1.0,1.0,1.0	-0.021
ENSMUSG00000024030	Abcg1	17	+	31111220	31111379	31110956	31111057	31112928	31113047	105,123,132	0,0,0	88,103,146	0,0,1	308	149	1	1.0	1.0,1.0,1.0	1.0,1.0,0.986	0.005
ENSMUSG00000042203	Tbc1d22b	17	+	29564431	29564488	29549787	29549994	29568391	29568699	61,29,47	0,5,0	35,65,92	1,6,0	206	149	1	1.0	1.0,0.808,1.0	0.962,0.887,1.0	-0.014
ENSMUSG00000042203	Tbc1d22b	17	+	29599838	29599966	29595847	29595923	29600145	29600241	75,80,59	1,0,0	42,105,135	0,0,0	277	149	1	1.0	0.976,1.0,1.0	1.0,1.0,1.0	-0.008
ENSMUSG00000024014	Pim1	17	+	29491324	29491431	29490811	29491225	29491519	29491570	1121,1186,1106	0,0,0	1316,1961,1874	0,0,3	256	149	1	1.0	1.0,1.0,1.0	1.0,1.0,0.997	0.001
ENSMUSG00000024014	Pim1	17	+	29491519	29491570	29491324	29491431	29491664	29492031	856,897,811	11,2,24	967,1390,1324	12,10,34	200	149	1	1.0	0.983,0.997,0.962	0.984,0.99,0.967	0.0
ENSMUSG00000024014	Pim1	17	+	29491664	29492031	29491519	29491570	29493721	29493898	2424,2785,2603	0,0,0	2999,4240,4509	0,3,0	516	149	1	1.0	1.0,1.0,1.0	1.0,0.998,1.0	0.001
ENSMUSG00000024012	Mtch1	17	-	29333774	29333842	29333513	29333589	29333957	29334005	666,680,716	0,2,0	503,769,813	0,0,2	217	149	1	1.0	1.0,0.996,1.0	1.0,1.0,0.996	0.0
ENSMUSG00000024012	Mtch1	17	-	29336166	29336311	29333957	29334005	29338741	29338801	517,568,503	0,0,5	347,639,686	4,1,6	294	149	1	1.0	1.0,1.0,0.981	0.978,0.997,0.983	0.008
ENSMUSG00000024012	Mtch1	17	-	29336217	29336311	29333957	29334005	29338741	29338801	662,751,696	0,0,5	479,801,866	4,1,6	243	149	1	1.0	1.0,1.0,0.988	0.987,0.998,0.989	0.005
ENSMUSG00000024012	Mtch1	17	-	29341064	29341201	29340791	29340897	29342822	29342930	0,4,4	224,391,286	2,1,4	214,321,383	286	149	1	1.0	0.0,0.005,0.007	0.005,0.002,0.005	0.0
ENSMUSG00000052712	BC004004	17	+	29277856	29277947	29268787	29269002	29282059	29282267	279,353,337	9,9,13	307,461,498	6,15,25	240	149	1	1.0	0.951,0.961,0.941	0.969,0.95,0.925	0.003
ENSMUSG00000052712	BC004004	17	+	29277856	29277947	29268787	29269002	29294006	29294161	54,39,38	7,10,3	52,61,87	2,6,12	240	149	0.886156996095	1.0	0.827,0.708,0.887	0.942,0.863,0.818	-0.067
ENSMUSG00000052712	BC004004	17	+	29282059	29282267	29268842	29269002	29282677	29282891	338,387,459	0,0,3	403,508,496	0,0,0	357	149	1	1.0	1.0,1.0,0.985	1.0,1.0,1.0	-0.005
ENSMUSG00000052712	BC004004	17	+	29282059	29282267	29268842	29269002	29294006	29294161	123,119,173	7,10,3	134,188,180	2,6,12	357	149	1	1.0	0.88,0.832,0.96	0.965,0.929,0.862	-0.028
ENSMUSG00000052712	BC004004	17	+	29282059	29282267	29277856	29277947	29294006	29294161	355,440,469	16,14,10	390,581,578	7,7,12	357	149	1	1.0	0.903,0.929,0.951	0.959,0.972,0.953	-0.034
ENSMUSG00000052712	BC004004	17	+	29282677	29282891	29268787	29269002	29294006	29294161	311,347,445	7,10,3	362,495,558	2,6,12	363	149	1	1.0	0.948,0.934,0.984	0.987,0.971,0.95	-0.014
ENSMUSG00000052712	BC004004	17	+	29282677	29282891	29282059	29282267	29294006	29294161	530,626,753	4,11,25	633,828,876	2,13,2	363	149	1	1.0	0.982,0.959,0.925	0.992,0.963,0.994	-0.028
ENSMUSG00000071172	Srsf3	17	+	29036240	29036448	29032627	29032786	29038489	29038624	1666,1969,1773	0,0,0	1816,2693,3069	0,0,2	357	149	1	1.0	1.0,1.0,1.0	1.0,1.0,0.998	0.001
ENSMUSG00000071172	Srsf3	17	+	29039453	29039909	29038489	29038624	29040774	29040813	144,159,190	521,593,585	227,215,230	564,827,910	605	149	1	1.0	0.064,0.062,0.074	0.09,0.06,0.059	-0.003
ENSMUSG00000071172	Srsf3	17	+	29040774	29040813	29039453	29039909	29041206	29041253	208,186,189	0,0,2	211,302,365	2,0,0	188	149	1	1.0	1.0,1.0,0.987	0.988,1.0,1.0	-0.0
ENSMUSG00000005936	Kctd20	17	+	28957878	28958057	28952257	28952569	28961413	28961537	52,85,68	62,50,51	88,100,142	45,51,67	328	149	0.142789588456	1.0	0.276,0.436,0.377	0.47,0.471,0.491	-0.114
ENSMUSG00000005936	Kctd20	17	+	28957878	28958057	28952257	28952569	28962809	28962912	29,44,34	0,0,0	39,43,63	0,0,2	328	149	1	1.0	1.0,1.0,1.0	1.0,1.0,0.935	0.022
ENSMUSG00000005936	Kctd20	17	+	28957878	28958057	28952598	28952757	28962809	28962912	12,16,13	0,0,0	13,15,12	0,2,0	328	149	1	1.0	1.0,1.0,1.0	1.0,0.773,1.0	0.076
ENSMUSG00000005936	Kctd20	17	+	28961413	28961640	28952451	28952569	28962809	28962912	111,107,101	0,0,0	90,124,139	0,0,2	376	149	1	1.0	1.0,1.0,1.0	1.0,1.0,0.965	0.012
ENSMUSG00000005936	Kctd20	17	+	28961413	28961687	28952421	28952569	28962809	28962912	197,248,205	0,0,0	173,277,246	0,0,2	423	149	1	1.0	1.0,1.0,1.0	1.0,1.0,0.977	0.008
ENSMUSG00000005936	Kctd20	17	+	28961413	28961687	28952421	28952569	28963250	28963371	128,153,136	0,0,0	101,169,165	0,3,0	423	149	1	1.0	1.0,1.0,1.0	1.0,0.952,1.0	0.016
ENSMUSG00000005936	Kctd20	17	+	28961413	28961687	28952680	28952757	28962809	28962912	135,198,154	0,0,0	128,226,179	0,2,0	423	149	1	1.0	1.0,1.0,1.0	1.0,0.975,1.0	0.008
ENSMUSG00000005936	Kctd20	17	+	28962646	28962912	28961413	28961687	28963250	28963371	93,93,100	0,0,2	75,116,141	0,1,0	415	149	1	1.0	1.0,1.0,0.947	1.0,0.977,1.0	-0.01
ENSMUSG00000005936	Kctd20	17	+	28962809	28962912	28952470	28952569	28963250	28963258	87,89,88	0,0,0	67,111,142	0,3,0	252	149	1	1.0	1.0,1.0,1.0	1.0,0.956,1.0	0.015
ENSMUSG00000005936	Kctd20	17	+	28962809	28962912	28961413	28961687	28963250	28963258	156,184,159	0,0,2	138,220,221	0,1,0	252	149	1	1.0	1.0,1.0,0.979	1.0,0.992,1.0	-0.004
ENSMUSG00000005936	Kctd20	17	+	28963250	28963371	28962646	28962912	28963960	28964121	188,260,241	0,0,0	184,310,303	0,1,0	270	149	1	1.0	1.0,1.0,1.0	1.0,0.994,1.0	0.002
ENSMUSG00000004865	Srpk1	17	-	28591200	28591293	28587647	28590241	28592217	28592287	91,94,91	0,0,0	100,98,104	0,2,0	242	149	1	1.0	1.0,1.0,1.0	1.0,0.968,1.0	0.011
ENSMUSG00000004865	Srpk1	17	-	28594169	28594277	28592217	28592287	28598901	28599002	82,69,85	0,0,1	67,102,135	0,0,0	257	149	1	1.0	1.0,1.0,0.98	1.0,1.0,1.0	-0.007
ENSMUSG00000004865	Srpk1	17	-	28598901	28599002	28594169	28594277	28599470	28599869	91,67,65	0,0,1	37,87,118	0,0,1	250	149	1	1.0	1.0,1.0,0.975	1.0,1.0,0.986	-0.004
ENSMUSG00000004865	Srpk1	17	-	28600242	28600456	28599470	28599869	28600868	28600894	100,136,118	9,0,6	98,154,162	1,3,1	363	149	0.656421931191	1.0	0.82,1.0,0.89	0.976,0.955,0.985	-0.069
ENSMUSG00000004865	Srpk1	17	-	28600242	28600456	28599470	28599869	28602687	28602853	32,79,69	1,0,0	54,74,83	1,5,3	363	149	0.7401410684	1.0	0.929,1.0,1.0	0.957,0.859,0.919	0.065
ENSMUSG00000004865	Srpk1	17	-	28600868	28600894	28599470	28599869	28602687	28602853	22,18,17	1,0,0	11,13,23	1,5,3	175	149	0.0705604371417	1.0	0.949,1.0,1.0	0.904,0.689,0.867	0.163
ENSMUSG00000004865	Srpk1	17	-	28600868	28600894	28599470	28600456	28602687	28602853	81,75,60	0,0,0	57,90,99	3,0,0	175	149	1	1.0	1.0,1.0,1.0	0.942,1.0,1.0	0.019
ENSMUSG00000046324	Ermp1	19	-	29631342	29631435	29627997	29628816	29632390	29632537	16,23,38	0,0,2	31,37,49	0,0,0	242	149	1	1.0	1.0,1.0,0.921	1.0,1.0,1.0	-0.026
ENSMUSG00000037805	Rpl10a	17	+	28328790	28328885	28328583	28328618	28328966	28329047	763,1040,1021	0,0,2	945,1435,1256	3,0,0	244	149	1	1.0	1.0,1.0,0.997	0.995,1.0,1.0	0.001
ENSMUSG00000037805	Rpl10a	17	+	28328810	28328885	28328470	28328618	28328966	28329047	1283,1598,1703	0,0,2	1457,2262,2181	3,0,0	224	149	1	1.0	1.0,1.0,0.998	0.997,1.0,1.0	0.0
ENSMUSG00000037805	Rpl10a	17	+	28328810	28328885	28328470	28328618	28329373	28329522	4,1,5	0,0,0	1,4,9	0,2,0	224	149	1	1.0	1.0,1.0,1.0	1.0,0.571,1.0	0.143
ENSMUSG00000037805	Rpl10a	17	+	28328813	28328885	28328567	28328618	28328966	28329047	738,955,976	0,0,2	877,1299,1222	3,0,0	221	149	1	1.0	1.0,1.0,0.997	0.995,1.0,1.0	0.001
ENSMUSG00000037805	Rpl10a	17	+	28328966	28329047	28328470	28328618	28329373	28329522	1207,1487,1624	0,0,0	1336,1991,2002	0,2,0	230	149	1	1.0	1.0,1.0,1.0	1.0,0.998,1.0	0.001
ENSMUSG00000037805	Rpl10a	17	+	28328966	28329280	28328583	28328618	28329373	28329522	198,194,225	0,0,0	234,225,242	0,2,0	463	149	1	1.0	1.0,1.0,1.0	1.0,0.973,1.0	0.009
ENSMUSG00000007570	Fance	17	+	28317157	28317223	28316858	28316903	28317467	28317611	24,29,30	9,0,14	12,35,44	4,15,11	215	149	0.7368286108	1.0	0.649,1.0,0.598	0.675,0.618,0.735	0.073
ENSMUSG00000007570	Fance	17	+	28322645	28322771	28320789	28320856	28326093	28326284	17,23,15	0,5,0	20,20,39	1,8,0	275	149	0.966920742387	1.0	1.0,0.714,1.0	0.916,0.575,1.0	0.074
ENSMUSG00000007570	Fance	17	+	28322645	28322771	28320789	28320856	28326151	28326566	22,30,35	11,11,7	33,33,44	6,10,11	275	149	0.768758410057	1.0	0.52,0.596,0.73	0.749,0.641,0.684	-0.076
ENSMUSG00000007570	Fance	17	+	28323570	28323665	28322645	28322771	28326093	28326571	2,1,1	5,7,1	0,3,7	4,0,6	244	149	0.292938587775	1.0	0.196,0.08,0.379	0.0,1.0,0.416	-0.254
ENSMUSG00000007570	Fance	17	+	28323570	28323665	28322645	28322771	28326151	28326568	2,0,1	10,15,21	0,6,4	17,13,11	244	149	0.258244364001	1.0	0.109,0.0,0.028	0.0,0.22,0.182	-0.088
ENSMUSG00000002250	Ppard	17	+	28237011	28237095	28232699	28232864	28286260	28286467	168,190,131	4,0,0	164,205,203	1,2,3	233	149	1	1.0	0.964,1.0,1.0	0.991,0.985,0.977	0.004
ENSMUSG00000002250	Ppard	17	+	28295340	28295495	28286260	28286467	28297085	28297224	173,210,209	8,9,2	208,250,264	15,18,13	304	149	0.77161982699	1.0	0.914,0.92,0.981	0.872,0.872,0.909	0.054
ENSMUSG00000002250	Ppard	17	+	28295340	28295495	28286260	28286467	28298276	28298479	107,121,130	5,0,5	125,130,144	0,2,6	304	149	1	1.0	0.913,1.0,0.927	1.0,0.97,0.922	-0.017
ENSMUSG00000002250	Ppard	17	+	28297085	28297224	28286260	28286467	28298276	28298479	98,114,86	5,0,5	101,151,138	0,2,6	288	149	1	1.0	0.91,1.0,0.899	1.0,0.975,0.922	-0.029
ENSMUSG00000002250	Ppard	17	+	28297085	28297224	28295340	28295495	28298276	28298479	158,197,163	2,1,0	169,252,245	0,0,0	288	149	1	1.0	0.976,0.99,1.0	1.0,1.0,1.0	-0.011
ENSMUSG00000024220	Zfp523	17	+	28202100	28202348	28201260	28201440	28202434	28202598	29,43,28	2,4,1	31,59,35	0,0,2	397	149	0.26090963552	1.0	0.845,0.801,0.913	1.0,1.0,0.868	-0.103
ENSMUSG00000024220	Zfp523	17	+	28202114	28202348	28201260	28201440	28202434	28202478	32,63,38	2,4,1	47,70,51	0,0,2	383	149	0.607181170929	1.0	0.862,0.86,0.937	1.0,1.0,0.908	-0.083
ENSMUSG00000024220	Zfp523	17	+	28202434	28202598	28201260	28201440	28203085	28203250	18,23,23	0,0,1	30,40,41	0,0,0	313	149	1	1.0	1.0,1.0,0.916	1.0,1.0,1.0	-0.028
ENSMUSG00000024218	Taf11	17	-	27902527	27902624	27901121	27901789	27903100	27903188	231,284,345	1,0,0	285,351,320	0,1,2	246	149	1	1.0	0.993,1.0,1.0	1.0,0.995,0.99	0.003
ENSMUSG00000024218	Taf11	17	-	27905261	27905410	27903100	27903188	27907500	27907724	269,334,405	0,2,4	256,388,428	3,2,3	298	149	1	1.0	1.0,0.988,0.981	0.977,0.99,0.986	0.005
ENSMUSG00000024218	Taf11	17	-	27905919	27906034	27905261	27905410	27907500	27909844	3,2,1	155,162,203	0,1,1	114,199,252	264	149	1	1.0	0.011,0.007,0.003	0.0,0.003,0.002	0.005
ENSMUSG00000024301	Kifc5b	17	+	26921806	26921860	26921019	26921119	26922675	26922723	0,2,4	1,1,0	0,0,1	1,5,6	203	149	0.00128623156294	0.473152050203	0.0,0.595,1.0	0.0,0.0,0.109	0.495
ENSMUSG00000024191	Bnip1	17	+	26786696	26786788	26783444	26783537	26789694	26789796	106,109,120	15,10,18	75,109,161	16,9,21	241	149	1	1.0	0.814,0.871,0.805	0.743,0.882,0.826	0.013
ENSMUSG00000024191	Bnip1	17	+	26789919	26789964	26789694	26789796	26790925	26791044	3,0,3	77,64,96	7,0,9	75,87,108	194	149	1	1.0	0.029,0.0,0.023	0.067,0.0,0.06	-0.025
ENSMUSG00000015575	Atp6v0e	17	+	26682677	26682725	26676395	26676578	26695354	26695484	2590,3031,2985	1,3,0	2839,3877,4112	1,7,4	197	149	1	1.0	0.999,0.999,1.0	1.0,0.998,0.999	0.0
ENSMUSG00000015575	Atp6v0e	17	+	26682677	26682725	26676395	26676578	26699211	26699644	725,837,882	0,0,0	781,1137,1171	0,0,2	197	149	1	1.0	1.0,1.0,1.0	1.0,1.0,0.998	0.001
ENSMUSG00000015575	Atp6v0e	17	+	26695354	26695484	26676395	26676578	26699211	26699644	1518,1633,1695	0,0,0	1480,2164,2278	0,0,2	279	149	1	1.0	1.0,1.0,1.0	1.0,1.0,0.998	0.001
ENSMUSG00000015575	Atp6v0e	17	+	26695354	26695484	26682677	26682725	26699211	26699644	3387,3828,3814	5,7,16	3540,4908,5225	3,8,13	279	149	1	1.0	0.997,0.997,0.992	0.998,0.997,0.995	-0.001
ENSMUSG00000024190	Dusp1	17	-	26506984	26507204	26505589	26506650	26507573	26507719	2323,2405,2996	0,0,2	1956,2787,3260	0,0,0	369	149	1	1.0	1.0,1.0,0.998	1.0,1.0,1.0	-0.001
ENSMUSG00000024190	Dusp1	17	-	26506984	26507204	26505589	26506650	26507956	26508519	1553,1628,1977	0,0,0	1371,1898,2282	3,0,0	369	149	1	1.0	1.0,1.0,1.0	0.995,1.0,1.0	0.002
ENSMUSG00000024190	Dusp1	17	-	26506984	26507719	26505590	26506650	26507956	26508474	2939,2891,3760	0,0,0	2411,3357,4194	3,0,0	884	149	1	1.0	1.0,1.0,1.0	0.993,1.0,1.0	0.002
ENSMUSG00000024190	Dusp1	17	-	26507573	26507719	26505589	26506650	26507956	26508519	983,871,1147	0,0,0	759,1066,1341	3,0,0	295	149	1	1.0	1.0,1.0,1.0	0.992,1.0,1.0	0.003
ENSMUSG00000024190	Dusp1	17	-	26507573	26507719	26506984	26507204	26507956	26508519	1757,1649,2164	6,1,0	1345,1955,2320	2,0,3	295	149	1	1.0	0.993,0.999,1.0	0.997,1.0,0.997	-0.001
ENSMUSG00000024188	Luc7l	17	+	26253973	26254044	26252998	26253091	26255030	26255125	57,43,46	72,100,65	47,37,74	77,114,99	220	149	1	1.0	0.349,0.226,0.324	0.292,0.18,0.336	0.03
ENSMUSG00000024188	Luc7l	17	+	26257925	26258024	26253973	26255125	26266282	26266393	171,231,197	0,0,0	161,246,250	0,0,1	248	149	1	1.0	1.0,1.0,1.0	1.0,1.0,0.993	0.002
ENSMUSG00000024180	Tmem8	17	+	26120538	26120685	26120283	26120462	26121539	26121656	33,31,37	5,1,8	13,47,31	0,4,4	296	149	0.690889300277	1.0	0.769,0.94,0.7	1.0,0.855,0.796	-0.081
ENSMUSG00000025728	Pigq	17	-	25928790	25928852	25926420	25927756	25930520	25930635	109,159,118	0,0,0	94,153,174	2,0,0	211	149	1	1.0	1.0,1.0,1.0	0.971,1.0,1.0	0.01
ENSMUSG00000025728	Pigq	17	-	25930957	25931038	25930520	25930635	25935002	25935134	39,45,51	0,0,0	44,38,60	0,0,2	230	149	1	1.0	1.0,1.0,1.0	1.0,1.0,0.951	0.016
ENSMUSG00000025728	Pigq	17	-	25931461	25931573	25930957	25931038	25931673	25931779	106,133,151	0,1,2	104,167,189	0,2,7	261	149	1	1.0	1.0,0.987,0.977	1.0,0.979,0.939	0.015
ENSMUSG00000025728	Pigq	17	-	25931461	25931673	25930957	25931038	25934757	25934801	78,78,97	0,1,0	66,92,112	0,0,0	361	149	1	1.0	1.0,0.97,1.0	1.0,1.0,1.0	-0.01
ENSMUSG00000025728	Pigq	17	-	25931673	25931827	25930957	25931038	25934757	25934878	7,6,7	0,1,0	1,6,12	0,0,0	303	149	1	1.0	1.0,0.747,1.0	1.0,1.0,1.0	-0.084
ENSMUSG00000025728	Pigq	17	-	25931673	25932231	25930957	25931038	25934757	25934878	85,57,84	0,1,0	88,94,128	0,0,0	707	149	1	1.0	1.0,0.923,1.0	1.0,1.0,1.0	-0.026
ENSMUSG00000025728	Pigq	17	-	25931673	25932231	25930957	25931038	25935002	25935134	29,18,21	0,0,2	36,29,46	0,0,0	707	149	1	1.0	1.0,1.0,0.689	1.0,1.0,1.0	-0.104
ENSMUSG00000025728	Pigq	17	-	25932104	25932231	25930520	25930635	25935002	25935134	2,4,3	0,0,0	1,2,6	0,0,2	276	149	1	1.0	1.0,1.0,1.0	1.0,1.0,0.618	0.127
ENSMUSG00000025728	Pigq	17	-	25932104	25932231	25931673	25931827	25934757	25934878	128,113,121	0,3,0	128,148,183	0,0,0	276	149	1	1.0	1.0,0.953,1.0	1.0,1.0,1.0	-0.016
ENSMUSG00000025728	Pigq	17	-	25934093	25934273	25932104	25932231	25934757	25934878	3,6,1	63,59,71	1,18,4	68,74,105	329	149	1	1.0	0.021,0.044,0.006	0.007,0.099,0.017	-0.017
ENSMUSG00000025728	Pigq	17	-	25934757	25934878	25930520	25930635	25935002	25935067	55,46,46	0,0,0	70,72,92	0,0,2	270	149	1	1.0	1.0,1.0,1.0	1.0,1.0,0.962	0.013
ENSMUSG00000025728	Pigq	17	-	25934757	25934878	25930957	25931038	25935002	25935067	55,47,46	0,0,2	70,72,92	0,0,0	270	149	1	1.0	1.0,1.0,0.927	1.0,1.0,1.0	-0.024
ENSMUSG00000025728	Pigq	17	-	25934757	25934878	25931673	25932231	25935002	25935067	118,104,117	2,4,3	138,146,197	1,1,6	270	149	1	1.0	0.97,0.935,0.956	0.987,0.988,0.948	-0.021
ENSMUSG00000025728	Pigq	17	-	25940822	25940894	25936763	25937462	25941814	25941933	1,0,0	102,126,122	0,0,0	112,176,169	221	149	1	1.0	0.007,0.0,0.0	0.0,0.0,0.0	0.002
ENSMUSG00000025731	Mettl26	17	+	25875959	25876122	25875499	25875726	25876219	25876279	34,36,39	1,3,3	33,59,56	3,0,1	312	149	0.752855035185	1.0	0.942,0.851,0.861	0.84,1.0,0.964	-0.05
ENSMUSG00000025731	Mettl26	17	+	25876219	25876279	25875463	25875726	25876494	25876562	6,15,7	0,0,0	10,9,6	1,0,0	209	149	1	1.0	1.0,1.0,1.0	0.877,1.0,1.0	0.041
ENSMUSG00000093593	Gm20683	17	-	25840835	25840978	25840650	25840751	25841051	25841136	98,174,103	0,0,0	82,107,142	0,0,2	292	149	1	1.0	1.0,1.0,1.0	1.0,1.0,0.973	0.009
ENSMUSG00000025736	Jmjd8	17	+	25829784	25829853	25829605	25829702	25829941	25830061	33,44,30	0,0,1	41,49,48	0,0,0	218	149	1	1.0	1.0,1.0,0.953	1.0,1.0,1.0	-0.016
ENSMUSG00000025737	Wdr24	17	+	25825096	25825238	25824529	25824686	25825653	25825671	6,0,0	12,38,25	0,4,0	39,22,39	291	149	1	1.0	0.204,0.0,0.0	0.0,0.085,0.0	0.04
ENSMUSG00000025737	Wdr24	17	+	25827034	25827153	25825951	25826624	25827234	25827356	44,69,52	0,0,0	60,77,63	0,0,2	268	149	1	1.0	1.0,1.0,1.0	1.0,1.0,0.946	0.018
ENSMUSG00000025737	Wdr24	17	+	25827234	25827356	25825951	25826624	25827427	25827532	22,17,32	0,0,0	20,33,22	2,0,0	271	149	1	1.0	1.0,1.0,1.0	0.846,1.0,1.0	0.051
ENSMUSG00000057411	Fam173a	17	-	25790932	25790983	25790507	25790778	25791345	25791486	264,244,299	10,1,2	240,285,372	1,15,6	200	149	1	1.0	0.952,0.995,0.991	0.994,0.934,0.979	0.01
ENSMUSG00000056399	Prss34	17	+	25299101	25299376	25298725	25298906	25299468	25299632	147,119,396	0,0,2	203,300,401	0,0,0	424	149	1	1.0	1.0,1.0,0.986	1.0,1.0,1.0	-0.005
ENSMUSG00000015126	Tsr3	17	+	25240443	25240663	25240169	25240364	25241063	25241257	79,132,113	0,0,0	124,194,157	3,5,0	369	149	1	1.0	1.0,1.0,1.0	0.943,0.94,1.0	0.039
ENSMUSG00000015126	Tsr3	17	+	25241687	25241861	25241063	25241257	25242158	25242222	118,170,134	2,0,0	98,132,169	0,2,0	323	149	1	1.0	0.965,1.0,1.0	1.0,0.968,1.0	-0.001
ENSMUSG00000015126	Tsr3	17	+	25242158	25242222	25241687	25241861	25242453	25242798	87,113,104	0,0,3	75,100,132	0,0,0	213	149	1	1.0	1.0,1.0,0.96	1.0,1.0,1.0	-0.013
ENSMUSG00000015127	Unkl	17	+	25199766	25199943	25189463	25189675	25201041	25201175	15,13,9	0,0,0	28,12,11	2,0,0	326	149	1	1.0	1.0,1.0,1.0	0.865,1.0,1.0	0.045
ENSMUSG00000015127	Unkl	17	+	25208088	25208206	25205598	25205734	25209553	25209638	17,15,14	0,0,0	12,33,23	0,0,2	267	149	1	1.0	1.0,1.0,1.0	1.0,1.0,0.865	0.045
ENSMUSG00000015127	Unkl	17	+	25213046	25213106	25210803	25210886	25218577	25218755	17,14,8	0,0,0	12,13,12	1,0,0	209	149	1	1.0	1.0,1.0,1.0	0.895,1.0,1.0	0.035
ENSMUSG00000015127	Unkl	17	+	25218577	25218755	25213046	25213106	25228582	25228666	15,21,13	0,0,1	16,15,11	2,1,3	327	149	0.109673988231	1.0	1.0,1.0,0.856	0.785,0.872,0.626	0.191
ENSMUSG00000015127	Unkl	17	+	25229238	25229466	25228582	25228666	25230206	25230409	8,9,9	6,3,4	13,25,37	1,1,7	377	149	0.00902509703803	1.0	0.345,0.542,0.471	0.837,0.908,0.676	-0.354
ENSMUSG00000015127	Unkl	17	+	25230520	25230775	25230206	25230409	25231711	25231867	32,17,27	2,1,0	23,27,45	1,0,0	404	149	1	1.0	0.855,0.862,1.0	0.895,1.0,1.0	-0.059
ENSMUSG00000024170	Telo2	17	-	25102010	25102110	25101639	25101704	25102636	25102728	41,48,35	0,0,0	28,16,55	2,1,0	249	149	1	1.0	1.0,1.0,1.0	0.893,0.905,1.0	0.067
ENSMUSG00000024170	Telo2	17	-	25102636	25102728	25101639	25101704	25103579	25103643	19,17,15	0,0,3	7,21,16	0,4,0	241	149	1	1.0	1.0,1.0,0.756	1.0,0.764,1.0	-0.003
ENSMUSG00000024170	Telo2	17	-	25105345	25105434	25105083	25105175	25105988	25106068	6,18,17	2,0,2	12,10,15	0,0,0	238	149	1	1.0	0.653,1.0,0.842	1.0,1.0,1.0	-0.168
ENSMUSG00000024170	Telo2	17	-	25105729	25105843	25105345	25105434	25105988	25106068	33,51,52	0,0,0	50,39,43	2,0,0	263	149	1	1.0	1.0,1.0,1.0	0.934,1.0,1.0	0.022
ENSMUSG00000024165	Jpt2	17	-	24944439	24944678	24937418	24938166	24948637	24948780	76,101,87	0,0,0	58,113,130	1,0,0	388	149	1	1.0	1.0,1.0,1.0	0.957,1.0,1.0	0.014
ENSMUSG00000024165	Jpt2	17	-	24945579	24945628	24942469	24944678	24948637	24948780	192,224,191	0,0,4	225,274,243	0,1,14	198	149	1	1.0	1.0,1.0,0.973	1.0,0.995,0.929	0.016
ENSMUSG00000024165	Jpt2	17	-	24945579	24945628	24942469	24944678	24956017	24956166	40,44,40	0,0,1	50,70,63	0,0,0	198	149	1	1.0	1.0,1.0,0.968	1.0,1.0,1.0	-0.011
ENSMUSG00000024165	Jpt2	17	-	24948637	24948780	24942469	24944678	24956017	24956166	142,249,186	0,0,1	164,201,248	0,0,0	292	149	1	1.0	1.0,1.0,0.99	1.0,1.0,1.0	-0.003
ENSMUSG00000024165	Jpt2	17	-	24948637	24948780	24945579	24945628	24956017	24956166	294,430,333	0,1,0	339,404,414	0,0,0	292	149	1	1.0	1.0,0.995,1.0	1.0,1.0,1.0	-0.002
ENSMUSG00000039183	Nubp2	17	-	24883805	24883875	24882610	24883314	24884124	24884235	348,385,450	1,0,0	310,466,474	0,0,0	219	149	1	1.0	0.996,1.0,1.0	1.0,1.0,1.0	-0.001
ENSMUSG00000039183	Nubp2	17	-	24884124	24884235	24883805	24883875	24884400	24884555	443,444,586	0,0,0	432,612,579	0,1,0	260	149	1	1.0	1.0,1.0,1.0	1.0,0.997,1.0	0.001
ENSMUSG00000039183	Nubp2	17	-	24884400	24884555	24883805	24883875	24885418	24885617	195,207,240	0,0,0	234,295,291	0,0,2	304	149	1	1.0	1.0,1.0,1.0	1.0,1.0,0.986	0.005
ENSMUSG00000039183	Nubp2	17	-	24885418	24885617	24884400	24884555	24885718	24885837	590,588,637	3,0,2	613,748,826	6,3,0	348	149	1	1.0	0.988,1.0,0.993	0.978,0.991,1.0	0.004
ENSMUSG00000024158	Hagh	17	+	24860945	24861049	24857515	24857624	24861312	24861414	95,174,143	1,0,0	124,129,136	0,0,0	253	149	1	1.0	0.982,1.0,1.0	1.0,1.0,1.0	-0.006
ENSMUSG00000044533	Rps2	17	+	24720968	24721302	24720533	24720731	24721622	24721714	8002,9823,10560	0,0,0	8581,12283,13794	0,0,1	483	149	1	1.0	1.0,1.0,1.0	1.0,1.0,1.0	0.0
ENSMUSG00000019320	Noxo1	17	+	24699897	24700015	24699543	24699657	24700120	24700313	5,10,7	0,0,2	3,7,3	0,0,0	267	149	1	1.0	1.0,1.0,0.661	1.0,1.0,1.0	-0.113
ENSMUSG00000002504	Slc9a3r2	17	-	24640594	24640657	24639281	24640389	24641708	24641752	0,1,0	0,3,0	1,0,2	0,0,0	212	149	1	1.0	NA,0.19,NA	1.0,NA,1.0	-0.81
ENSMUSG00000032855	Pkd1	17	+	24571975	24572109	24571520	24571696	24572617	24576243	24,17,32	0,0,1	15,14,25	0,0,0	283	149	1	1.0	1.0,1.0,0.944	1.0,1.0,1.0	-0.019
ENSMUSG00000032855	Pkd1	17	+	24587178	24587292	24586461	24586588	24587399	24587449	28,32,13	0,0,2	27,23,42	0,0,0	263	149	1	1.0	1.0,1.0,0.786	1.0,1.0,1.0	-0.071
ENSMUSG00000032855	Pkd1	17	+	24590818	24590937	24587927	24588021	24591014	24591217	32,45,47	0,0,1	31,43,45	0,0,0	268	149	1	1.0	1.0,1.0,0.963	1.0,1.0,1.0	-0.012
ENSMUSG00000032855	Pkd1	17	+	24590818	24590937	24587927	24588021	24591174	24591217	19,24,20	0,0,1	12,26,16	0,0,0	268	149	1	1.0	1.0,1.0,0.917	1.0,1.0,1.0	-0.028
ENSMUSG00000032855	Pkd1	17	+	24591837	24591977	24591193	24591481	24592610	24592723	35,45,43	0,2,0	29,44,47	0,0,0	289	149	1	1.0	1.0,0.921,1.0	1.0,1.0,1.0	-0.026
ENSMUSG00000032855	Pkd1	17	+	24593798	24593973	24593475	24593601	24594087	24594378	85,69,53	0,0,1	65,53,83	1,0,0	324	149	1	1.0	1.0,1.0,0.961	0.968,1.0,1.0	-0.002
ENSMUSG00000032855	Pkd1	17	+	24594460	24594595	24594087	24594378	24594671	24594977	53,55,56	0,0,0	54,55,79	0,0,1	284	149	1	1.0	1.0,1.0,1.0	1.0,1.0,0.976	0.008
ENSMUSG00000034681	Rnps1	17	+	24415040	24415162	24414674	24414734	24418037	24418218	34,36,55	3,19,14	50,64,58	6,14,21	271	149	1	1.0	0.862,0.51,0.684	0.821,0.715,0.603	-0.028
ENSMUSG00000034681	Rnps1	17	+	24415040	24415162	24414674	24414734	24418456	24418612	18,33,35	106,91,76	45,57,52	100,139,180	271	149	1	1.0	0.085,0.166,0.202	0.198,0.184,0.137	-0.022
ENSMUSG00000034681	Rnps1	17	+	24418037	24418218	24414674	24414734	24418456	24418612	86,113,147	106,91,76	50,119,134	100,139,180	330	149	0.102243599801	1.0	0.268,0.359,0.466	0.184,0.279,0.252	0.126
ENSMUSG00000034681	Rnps1	17	+	24418037	24418218	24415040	24415162	24418456	24418612	114,126,180	16,28,25	86,156,159	36,45,38	330	149	0.0624102306459	1.0	0.763,0.67,0.765	0.519,0.61,0.654	0.138
ENSMUSG00000034681	Rnps1	17	+	24422149	24422303	24421748	24421851	24424401	24424543	398,491,438	0,0,3	434,627,644	0,3,4	303	149	1	1.0	1.0,1.0,0.986	1.0,0.99,0.988	0.003
ENSMUSG00000034681	Rnps1	17	+	24424401	24424543	24422149	24422303	24425085	24425895	398,629,551	0,0,0	558,760,763	0,0,4	291	149	1	1.0	1.0,1.0,1.0	1.0,1.0,0.99	0.003
ENSMUSG00000036473	Tbc1d24	17	-	24181224	24181395	24175431	24180676	24181755	24181984	19,46,19	0,1,0	19,31,25	1,0,0	320	149	1	1.0	1.0,0.955,1.0	0.898,1.0,1.0	0.019
ENSMUSG00000036473	Tbc1d24	17	-	24184380	24184398	24183693	24183852	24185203	24186201	0,0,0	13,14,12	0,1,0	16,23,18	167	149	1	1.0	0.0,0.0,0.0	0.0,0.037,0.0	-0.012
ENSMUSG00000036473	Tbc1d24	17	-	24185203	24186201	24183693	24183848	24189943	24190053	82,49,81	2,2,0	88,76,99	0,0,3	1147	149	1	1.0	0.842,0.761,1.0	1.0,1.0,0.811	-0.069
ENSMUSG00000024121	Atp6v0c	17	-	24164698	24164882	24163865	24164608	24169205	24169286	10712,12692,12731	0,2,0	11365,16409,16963	0,0,0	333	149	1	1.0	1.0,1.0,1.0	1.0,1.0,1.0	0.0
ENSMUSG00000024121	Atp6v0c	17	-	24169205	24169286	24164698	24164882	24169493	24169648	2873,3605,3469	0,9,4	2859,4489,4391	12,11,12	230	149	1	1.0	1.0,0.996,0.998	0.994,0.996,0.996	0.003
ENSMUSG00000024121	Atp6v0c	17	-	24169205	24169286	24164698	24164882	24169602	24169677	2894,3635,3485	10,5,7	2877,4528,4415	16,12,11	230	149	1	1.0	0.995,0.998,0.997	0.991,0.996,0.996	0.002
ENSMUSG00000055839	Elob	17	-	23826585	23826666	23824739	23824979	23827467	23827573	29,35,41	1357,1571,1715	43,46,73	1344,1922,2090	230	149	1	1.0	0.014,0.014,0.015	0.02,0.015,0.022	-0.005
ENSMUSG00000055839	Elob	17	-	23827467	23827573	23824737	23824979	23828843	23828948	2646,3163,3302	0,0,2	2759,3821,4317	0,0,0	255	149	1	1.0	1.0,1.0,0.999	1.0,1.0,1.0	-0.0
ENSMUSG00000055839	Elob	17	-	23828843	23828948	23827467	23827573	23829082	23829114	1129,1457,1406	2,0,3	1199,1638,1887	0,0,0	254	149	1	1.0	0.997,1.0,0.996	1.0,1.0,1.0	-0.002
ENSMUSG00000055839	Elob	17	-	23828843	23828978	23827467	23827573	23829082	23829098	1993,2481,2416	2,0,3	2074,2863,3259	0,0,0	284	149	1	1.0	0.998,1.0,0.998	1.0,1.0,1.0	-0.001
ENSMUSG00000040097	Flywch1	17	-	23760203	23760467	23756546	23756810	23760606	23761116	183,202,175	4,0,1	158,259,188	0,0,0	413	149	1	1.0	0.943,1.0,0.984	1.0,1.0,1.0	-0.024
ENSMUSG00000040097	Flywch1	17	-	23760606	23761116	23756546	23756810	23762165	23762594	208,212,242	1,1,1	194,262,272	0,0,0	659	149	1	1.0	0.979,0.98,0.982	1.0,1.0,1.0	-0.02
ENSMUSG00000040097	Flywch1	17	-	23770234	23770332	23762975	23763318	23771414	23771602	24,50,42	32,35,54	48,42,48	22,38,37	247	149	0.411433172124	1.0	0.311,0.463,0.319	0.568,0.4,0.439	-0.105
ENSMUSG00000023908	Pkmyt1	17	+	23735562	23735720	23734726	23735372	23736323	23736401	75,68,59	0,0,0	69,81,123	0,0,1	307	149	1	1.0	1.0,1.0,1.0	1.0,1.0,0.984	0.005
ENSMUSG00000023908	Pkmyt1	17	+	23736323	23736401	23735199	23735720	23736494	23736727	51,48,49	0,0,2	62,42,72	0,0,0	227	149	1	1.0	1.0,1.0,0.941	1.0,1.0,1.0	-0.02
ENSMUSG00000023904	Hcfc1r1	17	+	23674534	23674675	23673607	23674068	23674883	23675227	463,574,547	23,19,40	513,696,690	23,31,35	290	149	1	1.0	0.912,0.939,0.875	0.92,0.92,0.91	-0.008
ENSMUSG00000023904	Hcfc1r1	17	+	23674546	23674675	23673968	23674068	23674883	23675174	241,292,296	23,19,40	267,366,320	23,31,35	278	149	1	1.0	0.849,0.892,0.799	0.862,0.864,0.831	-0.006
ENSMUSG00000041319	Thoc6	17	-	23669195	23669306	23668975	23669110	23669390	23669453	198,195,208	0,2,0	177,258,342	0,0,3	260	149	1	1.0	1.0,0.982,1.0	1.0,1.0,0.985	-0.001
ENSMUSG00000041319	Thoc6	17	-	23669390	23669453	23668975	23669110	23669526	23669576	28,34,51	0,1,0	30,47,47	0,0,0	212	149	1	1.0	1.0,0.96,1.0	1.0,1.0,1.0	-0.013
ENSMUSG00000041319	Thoc6	17	-	23670791	23670907	23670640	23670705	23673513	23673739	178,255,237	0,0,0	209,243,303	2,0,0	265	149	1	1.0	1.0,1.0,1.0	0.983,1.0,1.0	0.006
ENSMUSG00000059142	Zfp945	17	-	22861505	22861561	22857249	22857376	22865246	22865336	50,41,47	0,0,0	60,85,69	6,0,8	205	149	0.809415820875	1.0	1.0,1.0,1.0	0.879,1.0,0.862	0.086
ENSMUSG00000059142	Zfp945	17	-	22861731	22861852	22861505	22861561	22865246	22865336	25,30,26	27,23,34	21,36,41	43,54,48	270	149	0.593929410675	1.0	0.338,0.419,0.297	0.212,0.269,0.32	0.084
ENSMUSG00000117284	Gm7072	17	-	22292407	22292455	22289768	22289895	22309504	22309597	17,3,9	0,0,0	10,17,9	2,0,0	197	149	1	1.0	1.0,1.0,1.0	0.791,1.0,1.0	0.07
ENSMUSG00000117284	Gm7072	17	-	22309504	22309597	22292407	22292455	22313236	22313320	31,5,8	2,0,0	12,26,5	0,0,3	242	149	1	1.0	0.905,1.0,1.0	1.0,1.0,0.506	0.133
ENSMUSG00000071267	Zfp942	17	-	21932992	21933113	21930365	21930492	21953887	21954053	15,8,18	0,0,0	15,20,18	1,0,0	270	149	1	1.0	1.0,1.0,1.0	0.892,1.0,1.0	0.036
ENSMUSG00000071267	Zfp942	17	-	21941725	21941850	21932992	21933113	21953887	21954053	13,22,9	2,0,2	24,13,26	1,4,4	274	149	0.459258382836	1.0	0.779,1.0,0.71	0.929,0.639,0.779	0.047
ENSMUSG00000071267	Zfp942	17	-	21953887	21954053	21932992	21933113	21962255	21962451	14,18,5	0,0,2	17,13,32	0,0,0	315	149	1	1.0	1.0,1.0,0.542	1.0,1.0,1.0	-0.153
ENSMUSG00000069743	Zfp820	17	-	21840604	21840714	21823843	21823891	21845643	21845772	0,0,1	1,0,0	0,2,0	0,0,0	259	149	1	1.0	0.0,NA,1.0	NA,1.0,NA	-0.5
ENSMUSG00000069743	Zfp820	17	-	21840623	21840714	21823843	21823891	21845643	21845759	0,0,0	1,0,0	0,3,0	0,0,0	240	149	1	1.0	0.0,NA,NA	NA,1.0,NA	-1.0
ENSMUSG00000035868	Zfp983	17	+	21656178	21656332	21652266	21652345	21657518	21657611	3,6,0	0,2,3	2,5,4	0,4,3	303	149	0.962619541951	1.0	1.0,0.596,0.0	1.0,0.381,0.396	-0.06
ENSMUSG00000035868	Zfp983	17	+	21658912	21659039	21657518	21657611	21661314	21662540	3,8,10	0,0,0	1,18,9	0,1,0	276	149	1	1.0	1.0,1.0,1.0	1.0,0.907,1.0	0.031
ENSMUSG00000067931	Zfp948	17	+	21583029	21583142	21573856	21573956	21584779	21584906	12,4,7	1,0,0	11,26,25	0,1,0	262	149	1	1.0	0.872,1.0,1.0	1.0,0.937,1.0	-0.022
ENSMUSG00000051341	Zfp52	17	+	21554984	21555075	21538572	21538670	21560048	21562601	10,16,21	0,0,0	14,22,21	0,0,4	240	149	1	1.0	1.0,1.0,1.0	1.0,1.0,0.765	0.078
ENSMUSG00000051341	Zfp52	17	+	21557134	21557261	21554984	21555075	21560048	21562066	28,60,31	0,0,0	24,58,49	0,1,0	276	149	1	1.0	1.0,1.0,1.0	1.0,0.969,1.0	0.01
ENSMUSG00000057409	Zfp53	17	+	21500210	21500302	21491225	21491316	21504980	21505107	36,65,44	7,0,0	39,60,71	1,0,1	241	149	1	1.0	0.761,1.0,1.0	0.96,1.0,0.978	-0.059
ENSMUSG00000057409	Zfp53	17	+	21504980	21505107	21500210	21500302	21507986	21509764	29,60,41	0,0,1	36,52,63	0,0,0	276	149	1	1.0	1.0,1.0,0.957	1.0,1.0,1.0	-0.014
ENSMUSG00000116564	Riok2	17	+	17383285	17383374	17380811	17380987	17384883	17385075	75,91,85	0,0,0	70,96,92	2,0,1	238	149	1	1.0	1.0,1.0,1.0	0.956,1.0,0.983	0.02
ENSMUSG00000048027	Rgmb	17	-	15820669	15821178	15803187	15807801	15826011	15826586	137,178,145	0,0,0	107,171,169	0,0,1	658	149	1	1.0	1.0,1.0,1.0	1.0,1.0,0.975	0.008
ENSMUSG00000014771	Pdcd2	17	-	15521915	15522029	15521574	15521793	15522802	15522906	111,102,96	0,0,1	103,136,164	0,0,1	263	149	1	1.0	1.0,1.0,0.982	1.0,1.0,0.989	-0.002
ENSMUSG00000014771	Pdcd2	17	-	15525268	15525400	15522702	15522906	15526372	15526612	98,117,106	0,0,1	133,136,174	0,0,0	281	149	1	1.0	1.0,1.0,0.983	1.0,1.0,1.0	-0.006
ENSMUSG00000014767	Tbp	17	+	15501153	15501202	15499887	15500024	15502961	15503128	0,0,0	0,0,1	0,1,0	0,0,2	198	149	1	1.0	NA,NA,0.0	NA,1.0,0.0	-0.5
ENSMUSG00000014767	Tbp	17	+	15501153	15501202	15499887	15500024	15502964	15503128	0,0,13	30,18,15	7,8,5	19,30,31	198	149	0.771325285793	1.0	0.0,0.0,0.395	0.217,0.167,0.108	-0.032
ENSMUSG00000014767	Tbp	17	+	15501153	15501357	15499927	15500024	15502964	15503128	10,1,8	30,18,15	12,22,10	19,30,31	353	149	0.431859856293	1.0	0.123,0.023,0.184	0.21,0.236,0.12	-0.079
ENSMUSG00000014767	Tbp	17	+	15501311	15501357	15499900	15500024	15502961	15503128	0,0,0	0,0,1	0,1,0	0,0,2	195	149	1	1.0	NA,NA,0.0	NA,1.0,0.0	-0.5
ENSMUSG00000014767	Tbp	17	+	15501311	15501357	15499900	15500024	15502964	15503128	3,0,2	30,18,15	3,7,4	19,30,31	195	149	0.516995176128	1.0	0.071,0.0,0.092	0.108,0.151,0.09	-0.062
ENSMUSG00000014767	Tbp	17	+	15501311	15501357	15501153	15501202	15502964	15503128	3,0,2	0,0,13	3,12,5	7,8,5	195	149	1	1.0	1.0,NA,0.105	0.247,0.534,0.433	0.148
ENSMUSG00000014767	Tbp	17	+	15502961	15503128	15499921	15500024	15504273	15504605	51,62,55	0,0,2	37,67,91	0,0,0	316	149	1	1.0	1.0,1.0,0.928	1.0,1.0,1.0	-0.024
ENSMUSG00000014767	Tbp	17	+	15502964	15503128	15499887	15500024	15504273	15504447	81,80,69	0,0,2	56,97,120	0,0,0	313	149	1	1.0	1.0,1.0,0.943	1.0,1.0,1.0	-0.019
ENSMUSG00000014767	Tbp	17	+	15506371	15506410	15504582	15504647	15507342	15507430	0,0,0	39,59,44	0,0,2	39,69,44	188	149	1	1.0	0.0,0.0,0.0	0.0,0.0,0.035	-0.012
ENSMUSG00000014767	Tbp	17	+	15514229	15514397	15513529	15513621	15515615	15515710	60,66,73	3,3,0	64,86,94	6,5,0	317	149	1	1.0	0.904,0.912,1.0	0.834,0.89,1.0	0.031
ENSMUSG00000116895	Gm3435	17	+	15017140	15017277	15016188	15016286	15018084	15018199	0,2,0	0,1,0	0,0,3	0,0,0	286	149	1	1.0	NA,0.51,NA	NA,NA,1.0	-0.49
ENSMUSG00000116953	9030025P20Rik	17	+	14982888	14983034	14982299	14982389	14984817	14984915	0,0,3	0,0,8	0,0,0	0,2,5	295	149	1	1.0	NA,NA,0.159	NA,0.0,0.0	0.159
ENSMUSG00000116953	9030025P20Rik	17	+	14985773	14985910	14984817	14984915	14986717	14986832	4,18,7	3,0,12	3,4,8	0,5,4	286	149	0.705111787019	1.0	0.41,1.0,0.233	1.0,0.294,0.51	-0.054
ENSMUSG00000023883	Phf10	17	-	14946198	14946387	14945008	14945184	14946654	14946763	165,218,219	0,0,0	182,223,296	5,7,0	338	149	1	1.0	1.0,1.0,1.0	0.941,0.934,1.0	0.042
ENSMUSG00000023883	Phf10	17	-	14946654	14946763	14946198	14946387	14950559	14950715	131,205,188	1,0,0	151,188,233	0,0,2	258	149	1	1.0	0.987,1.0,1.0	1.0,1.0,0.985	0.001
ENSMUSG00000023883	Phf10	17	-	14955983	14956067	14955032	14955166	14956733	14956864	121,146,154	0,0,3	103,141,154	0,0,0	233	149	1	1.0	1.0,1.0,0.97	1.0,1.0,1.0	-0.01
ENSMUSG00000023883	Phf10	17	-	14959418	14959525	14956733	14956864	14961110	14961273	153,144,119	3,2,0	123,156,172	1,0,0	256	149	1	1.0	0.967,0.977,1.0	0.986,1.0,1.0	-0.014
ENSMUSG00000023886	Smoc2	17	+	14347173	14347257	14344326	14344374	14348703	14348778	7,5,7	0,0,1	6,6,9	0,0,0	233	149	1	1.0	1.0,1.0,0.817	1.0,1.0,1.0	-0.061
ENSMUSG00000023886	Smoc2	17	+	14347206	14347257	14344326	14344374	14348703	14348778	13,23,22	0,0,1	13,37,38	0,0,0	200	149	1	1.0	1.0,1.0,0.942	1.0,1.0,1.0	-0.019
ENSMUSG00000023886	Smoc2	17	+	14375436	14375519	14368907	14369094	14397520	14397623	17,33,41	0,0,0	13,38,43	1,0,0	232	149	1	1.0	1.0,1.0,1.0	0.893,1.0,1.0	0.036
ENSMUSG00000006818	Sod2	17	+	13008183	13008386	13007816	13008068	13010519	13010636	23321,25777,25259	0,0,8	23548,32059,36454	0,0,0	352	149	1	1.0	1.0,1.0,0.999	1.0,1.0,1.0	-0.0
ENSMUSG00000006818	Sod2	17	+	13010519	13010636	13008183	13008386	13013432	13013612	17223,19211,19549	44,72,58	17982,25266,27321	57,65,0	266	149	1	1.0	0.995,0.993,0.995	0.994,0.995,1.0	-0.002
ENSMUSG00000006818	Sod2	17	+	13034879	13034991	13013432	13013612	13036957	13040063	0,0,3	4,9,0	3,0,0	10,11,8	261	149	1	1.0	0.0,0.0,1.0	0.146,0.0,0.0	0.285
ENSMUSG00000006818	Sod2	17	+	13035072	13035338	13034879	13034991	13036957	13040063	40,25,32	1,0,2	46,57,30	3,0,1	415	149	1	1.0	0.935,1.0,0.852	0.846,1.0,0.915	0.009
ENSMUSG00000023832	Acat2	17	-	12946815	12946867	12946260	12946415	12947356	12947479	0,0,2	81,97,23	0,0,0	58,108,123	201	149	1	1.0	0.0,0.0,0.061	0.0,0.0,0.0	0.02
ENSMUSG00000023832	Acat2	17	-	12948513	12948657	12947356	12947479	12952251	12952369	94,92,41	0,0,2	96,84,152	0,0,0	293	149	1	1.0	1.0,1.0,0.912	1.0,1.0,1.0	-0.029
ENSMUSG00000023832	Acat2	17	-	12952251	12952369	12947356	12947479	12959994	12960129	0,0,2	0,0,0	0,0,1	0,1,0	267	149	1	1.0	NA,NA,1.0	NA,0.0,1.0	0.5
ENSMUSG00000023832	Acat2	17	-	12956218	12956400	12952251	12952369	12959994	12960129	70,125,122	0,0,0	87,142,207	0,0,1	331	149	1	1.0	1.0,1.0,1.0	1.0,1.0,0.989	0.004
ENSMUSG00000078247	Airn	17	+	12779289	12779512	12741384	12741424	12814495	12814717	0,0,0	0,1,0	2,1,0	0,0,0	372	149	1	1.0	NA,0.0,NA	1.0,1.0,NA	-1.0
ENSMUSG00000014426	Map3k4	17	-	12239969	12240070	12239378	12239459	12243499	12243596	20,28,17	1,0,0	30,34,23	0,0,0	250	149	1	1.0	0.923,1.0,1.0	1.0,1.0,1.0	-0.026
ENSMUSG00000014426	Map3k4	17	-	12242649	12242805	12239969	12240070	12243499	12243596	2,2,0	8,18,8	0,0,0	16,21,12	305	149	1	1.0	0.109,0.051,0.0	0.0,0.0,0.0	0.053
ENSMUSG00000014426	Map3k4	17	-	12277920	12278111	12270862	12272220	12318497	12318748	36,33,31	0,0,2	16,29,27	0,0,1	340	149	1	1.0	1.0,1.0,0.872	1.0,1.0,0.922	-0.017
ENSMUSG00000023861	Mpc1	17	+	8288599	8288738	8283865	8283961	8293414	8293418	2,0,0	0,0,0	0,0,0	2,2,11	288	149	1	1.0	1.0,NA,NA	0.0,0.0,0.0	1.0
ENSMUSG00000023861	Mpc1	17	+	8293414	8293418	8283761	8283961	8296534	8296631	0,0,0	0,2,0	0,0,1	0,1,6	153	149	1	1.0	NA,0.0,NA	NA,0.0,0.14	-0.07
ENSMUSG00000023861	Mpc1	17	+	8293414	8293495	8283851	8283961	8296534	8296631	0,2,0	0,2,0	1,9,11	0,1,6	230	149	1	1.0	NA,0.393,NA	1.0,0.854,0.543	-0.406
ENSMUSG00000023861	Mpc1	17	+	8296534	8296631	8283761	8283961	8297137	8297271	0,4,0	0,0,0	0,1,9	0,3,0	246	149	1	1.0	NA,1.0,NA	NA,0.168,1.0	0.416
ENSMUSG00000023861	Mpc1	17	+	8296823	8296956	8296107	8296631	8297137	8297150	497,514,597	0,2,0	554,717,770	0,0,4	282	149	1	1.0	1.0,0.993,1.0	1.0,1.0,0.99	0.001
ENSMUSG00000116988	AC164314.2	17	-	8130224	8130299	8128650	8128886	8134903	8135017	420,405,457	1,0,1	428,529,551	0,0,0	224	149	1	1.0	0.996,1.0,0.997	1.0,1.0,1.0	-0.002
ENSMUSG00000116988	AC164314.2	17	-	8132042	8132088	8130224	8130299	8134903	8135017	233,144,155	0,21,0	188,239,223	0,0,5	195	149	1	1.0	1.0,0.84,1.0	1.0,1.0,0.971	-0.044
ENSMUSG00000116988	AC164314.2	17	-	8132042	8132088	8130224	8130299	8137887	8137958	106,79,88	1,0,0	118,91,117	3,1,0	195	149	1	1.0	0.988,1.0,1.0	0.968,0.986,1.0	0.011
ENSMUSG00000116988	AC164314.2	17	-	8134903	8135017	8130224	8130299	8137887	8137958	103,101,60	1,0,0	116,170,129	3,1,0	263	149	1	1.0	0.983,1.0,1.0	0.956,0.99,1.0	0.012
ENSMUSG00000116988	AC164314.2	17	-	8134903	8135017	8132042	8132088	8137887	8137958	224,169,141	0,20,14	191,299,246	17,0,16	263	149	1	1.0	1.0,0.827,0.851	0.864,1.0,0.897	-0.028
ENSMUSG00000116988	AC164314.2	17	-	8141595	8141653	8137887	8137958	8142517	8142570	554,483,518	23,19,0	581,778,879	27,0,0	207	149	1	1.0	0.945,0.948,1.0	0.939,1.0,1.0	-0.015
ENSMUSG00000116988	AC164314.2	17	-	8141595	8141653	8137887	8137958	8145541	8145602	48,46,30	30,28,23	64,56,64	18,36,64	207	149	1	1.0	0.535,0.542,0.484	0.719,0.528,0.419	-0.035
ENSMUSG00000116988	AC164314.2	17	-	8142517	8142570	8137887	8137958	8145541	8145602	864,796,782	30,28,23	799,964,1071	18,36,64	202	149	1	1.0	0.955,0.954,0.962	0.97,0.952,0.925	0.008
ENSMUSG00000116988	AC164314.2	17	-	8142517	8142570	8137887	8137958	8147593	8147788	6,9,2	0,1,0	9,1,3	0,0,1	202	149	1	1.0	1.0,0.869,1.0	1.0,1.0,0.689	0.06
ENSMUSG00000116988	AC164314.2	17	-	8142517	8142570	8141595	8141653	8145541	8145602	1351,1223,1275	0,2,0	1290,1688,1889	0,0,0	202	149	1	1.0	1.0,0.998,1.0	1.0,1.0,1.0	-0.001
ENSMUSG00000116988	AC164314.2	17	-	8145541	8145602	8137887	8137958	8147593	8147788	977,1098,837	0,1,0	806,1209,1203	0,0,1	210	149	1	1.0	1.0,0.999,1.0	1.0,1.0,0.999	0.0
ENSMUSG00000116988	AC164314.2	17	-	8145541	8145602	8142517	8142570	8147593	8147788	2348,2371,2098	0,3,3	2085,2833,3040	3,3,3	210	149	1	1.0	1.0,0.998,0.998	0.998,0.999,0.999	0.0
ENSMUSG00000116876	AC122413.2	17	+	6981107	6981168	6978903	6979098	6984138	6984191	3971,3726,3394	0,0,0	3600,4809,4607	4,6,4	210	149	1	1.0	1.0,1.0,1.0	0.998,0.998,0.999	0.002
ENSMUSG00000116876	AC122413.2	17	+	6981107	6981168	6978903	6979098	6985055	6985113	1142,1273,1043	0,0,0	1104,1508,1337	2,1,0	210	149	1	1.0	1.0,1.0,1.0	0.997,0.999,1.0	0.001
ENSMUSG00000116876	AC122413.2	17	+	6984138	6984191	6978903	6979098	6985055	6985113	376,266,166	0,0,0	310,308,235	2,1,0	202	149	1	1.0	1.0,1.0,1.0	0.991,0.996,1.0	0.004
ENSMUSG00000116876	AC122413.2	17	+	6984138	6984191	6981107	6981168	6985055	6985113	3089,2620,2394	2,1,0	2685,3449,3335	0,0,0	202	149	1	1.0	0.999,0.999,1.0	1.0,1.0,1.0	-0.001
ENSMUSG00000116876	AC122413.2	17	+	6985055	6985113	6981107	6981168	6988721	6988792	197,138,100	25,15,13	174,116,135	36,12,41	207	149	0.461985531572	1.0	0.85,0.869,0.847	0.777,0.874,0.703	0.071
ENSMUSG00000116876	AC122413.2	17	+	6991680	6991794	6988721	6988792	6994628	6994674	521,391,248	26,0,4	461,401,339	1,0,0	263	149	1	1.0	0.919,1.0,0.972	0.996,1.0,1.0	-0.035
ENSMUSG00000116876	AC122413.2	17	+	6996433	6996508	6994628	6994674	6997897	6998133	361,357,341	0,0,4	378,390,376	0,0,0	224	149	1	1.0	1.0,1.0,0.983	1.0,1.0,1.0	-0.006
ENSMUSG00000094724	Rnaset2b	17	+	6984138	6984191	6981107	6981168	6988721	6988790	1082,1010,951	25,15,13	965,1323,1306	36,12,41	202	149	1	1.0	0.97,0.98,0.982	0.952,0.988,0.959	0.011
ENSMUSG00000094724	Rnaset2b	17	+	6984138	6985113	6981107	6981168	6988721	6988792	1492,1326,1273	25,15,13	1359,1685,1695	36,12,41	1124	149	1	1.0	0.888,0.921,0.928	0.833,0.949,0.846	0.036
ENSMUSG00000096255	Dynlt1b	17	+	6435469	6435547	6435007	6435131	6435896	6436296	0,7,3	1,0,0	4,3,5	0,0,0	227	149	1	1.0	0.0,1.0,1.0	1.0,1.0,1.0	-0.333
ENSMUSG00000038141	Tmem181a	17	+	6294923	6295034	6288985	6290678	6295721	6295802	150,212,201	0,0,0	173,263,296	0,1,0	260	149	1	1.0	1.0,1.0,1.0	1.0,0.993,1.0	0.002
ENSMUSG00000038141	Tmem181a	17	+	6300891	6300994	6299362	6299420	6301401	6301453	144,130,145	1,1,0	139,162,193	0,0,0	252	149	1	1.0	0.988,0.987,1.0	1.0,1.0,1.0	-0.008
ENSMUSG00000034377	Tulp4	17	+	6118295	6118366	6106890	6106996	6137210	6138792	3,1,2	13,10,21	3,1,2	7,21,11	220	149	1	1.0	0.135,0.063,0.061	0.225,0.031,0.11	-0.036
ENSMUSG00000034377	Tulp4	17	+	6118295	6118366	6106890	6106996	6176828	6176957	3,1,2	1,4,2	2,1,3	3,0,0	220	149	0.0198252457016	1.0	0.67,0.145,0.404	0.311,1.0,1.0	-0.364
ENSMUSG00000034377	Tulp4	17	+	6121827	6122344	6106436	6106582	6137210	6138792	96,113,147	0,0,0	88,170,197	0,0,9	666	149	1	1.0	1.0,1.0,1.0	1.0,1.0,0.83	0.057
ENSMUSG00000034377	Tulp4	17	+	6121827	6122344	6118293	6118366	6137210	6138792	95,116,152	0,0,0	84,177,197	1,0,0	666	149	1	1.0	1.0,1.0,1.0	0.949,1.0,1.0	0.017
ENSMUSG00000034377	Tulp4	17	+	6124170	6124248	6121827	6122344	6124656	6124710	11,9,15	0,0,11	6,22,29	2,8,0	227	149	1	1.0	1.0,1.0,0.472	0.663,0.644,1.0	0.055
ENSMUSG00000034377	Tulp4	17	+	6198671	6198852	6185136	6185298	6201699	6201834	60,93,74	0,0,1	58,114,92	0,0,0	330	149	1	1.0	1.0,1.0,0.971	1.0,1.0,1.0	-0.01
ENSMUSG00000034377	Tulp4	17	+	6198671	6198852	6185136	6185298	6206890	6206914	35,38,41	1,0,0	34,67,46	0,1,0	330	149	1	1.0	0.94,1.0,1.0	1.0,0.968,1.0	-0.009
ENSMUSG00000034377	Tulp4	17	+	6201699	6201834	6185136	6185298	6206890	6206914	22,29,18	1,0,0	32,26,32	0,1,0	284	149	1	1.0	0.92,1.0,1.0	1.0,0.932,1.0	-0.004
ENSMUSG00000034377	Tulp4	17	+	6201699	6201834	6198671	6198852	6206890	6206914	47,84,50	0,0,0	57,73,78	1,0,0	284	149	1	1.0	1.0,1.0,1.0	0.968,1.0,1.0	0.011
ENSMUSG00000034377	Tulp4	17	+	6206890	6207057	6201699	6201834	6213383	6213608	54,73,52	0,0,1	65,78,79	0,0,0	316	149	1	1.0	1.0,1.0,0.961	1.0,1.0,1.0	-0.013
ENSMUSG00000015659	Serac1	17	-	6049962	6050060	6048830	6049013	6050724	6050819	6,2,2	1,0,0	6,3,4	0,0,0	247	149	1	1.0	0.784,1.0,1.0	1.0,1.0,1.0	-0.072
ENSMUSG00000015659	Serac1	17	-	6050724	6050819	6048830	6049013	6051689	6051831	3,4,1	0,0,1	0,0,6	0,0,0	244	149	1	1.0	1.0,1.0,0.379	NA,NA,1.0	-0.207
ENSMUSG00000015659	Serac1	17	-	6051689	6051831	6048830	6049013	6056606	6056757	1,1,2	0,0,0	1,0,0	0,0,2	291	149	1	1.0	1.0,1.0,1.0	1.0,NA,0.0	0.5
ENSMUSG00000015659	Serac1	17	-	6061547	6061661	6060202	6060365	6064948	6065077	5,3,7	0,0,1	0,2,5	0,0,0	263	149	1	1.0	1.0,1.0,0.799	NA,1.0,1.0	-0.067
ENSMUSG00000015659	Serac1	17	-	6069298	6069388	6067528	6067660	6070752	6070889	10,8,10	0,4,3	11,5,0	3,1,3	239	149	0.299586476196	1.0	1.0,0.555,0.675	0.696,0.757,0.0	0.259
ENSMUSG00000096965	3300005D01Rik	17	+	5801198	5801341	5798656	5798760	5802712	5802893	2,6,2	0,0,0	0,0,3	0,0,1	292	149	1	1.0	1.0,1.0,1.0	NA,NA,0.605	0.395
ENSMUSG00000096965	3300005D01Rik	17	+	5801198	5801341	5799490	5799993	5802712	5802893	2,8,3	0,0,1	6,3,5	1,1,7	292	149	7.77832418262e-05	0.0606066729029	1.0,1.0,0.605	0.754,0.605,0.267	0.326
ENSMUSG00000024511	Rab27b	18	-	69994476	69994562	69989543	69989647	69996068	69996240	6,7,3	0,0,0	11,19,21	0,0,1	235	149	1	1.0	1.0,1.0,1.0	1.0,1.0,0.93	0.023
ENSMUSG00000046201	Scaf8	17	+	3122052	3122114	3115248	3115418	3145074	3145158	2,3,6	30,53,25	10,9,6	39,29,35	211	149	0.329631855132	1.0	0.045,0.038,0.145	0.153,0.18,0.108	-0.071
ENSMUSG00000046201	Scaf8	17	+	3167962	3168139	3164146	3164277	3169326	3169406	96,103,71	0,1,0	78,140,125	1,0,0	326	149	1	1.0	1.0,0.979,1.0	0.973,1.0,1.0	0.002
ENSMUSG00000046201	Scaf8	17	+	3169326	3169406	3167962	3168139	3171102	3171220	71,71,47	0,0,0	38,95,75	0,1,0	229	149	1	1.0	1.0,1.0,1.0	1.0,0.984,1.0	0.005
ENSMUSG00000046201	Scaf8	17	+	3177610	3177723	3177092	3177224	3178154	3178348	87,78,89	0,0,0	71,123,95	0,2,0	262	149	1	1.0	1.0,1.0,1.0	1.0,0.972,1.0	0.009
ENSMUSG00000046201	Scaf8	17	+	3195777	3195993	3193013	3193082	3196759	3198859	144,139,148	0,0,0	167,193,204	1,3,0	365	149	1	1.0	1.0,1.0,1.0	0.986,0.963,1.0	0.017
ENSMUSG00000023795	Pisd-ps2	17	-	3080868	3081034	3079354	3079591	3083967	3084040	18,0,0	0,1,2	2,2,2	0,0,0	315	149	0.0110080985869	1.0	1.0,0.0,0.0	1.0,1.0,1.0	-0.667
ENSMUSG00000014039	Prdm15	16	-	97795649	97795859	97791466	97794656	97797696	97797777	25,25,30	0,0,0	28,25,24	0,1,0	359	149	1	1.0	1.0,1.0,1.0	1.0,0.912,1.0	0.029
ENSMUSG00000014039	Prdm15	16	-	97799053	97799229	97797696	97797777	97799553	97799637	18,9,18	3,2,0	11,20,16	0,3,0	325	149	0.60472118833	1.0	0.733,0.674,1.0	1.0,0.753,1.0	-0.115
ENSMUSG00000014039	Prdm15	16	-	97816105	97816193	97812557	97812725	97816535	97816630	8,7,15	0,0,0	10,21,20	1,0,1	237	149	1	1.0	1.0,1.0,1.0	0.863,1.0,0.926	0.07
ENSMUSG00000014039	Prdm15	16	-	97818211	97818341	97816848	97817045	97821767	97822010	10,12,22	2,0,0	18,19,12	0,0,0	279	149	1	1.0	0.728,1.0,1.0	1.0,1.0,1.0	-0.091
ENSMUSG00000014039	Prdm15	16	-	97829610	97829712	97821767	97822010	97835577	97835830	2,8,7	0,1,2	4,5,12	0,2,1	251	149	1	1.0	1.0,0.826,0.675	1.0,0.597,0.877	0.009
ENSMUSG00000000386	Mx1	16	-	97451474	97451549	97450367	97450625	97452772	97452877	562,580,561	9,5,1	1027,1130,1311	5,13,8	224	149	1	1.0	0.976,0.987,0.997	0.993,0.983,0.991	-0.002
ENSMUSG00000000386	Mx1	16	-	97451474	97451549	97450367	97450625	97454024	97454223	558,574,558	0,2,0	1021,1116,1308	0,0,5	224	149	1	1.0	1.0,0.995,1.0	1.0,1.0,0.994	0.0
ENSMUSG00000000386	Mx1	16	-	97451474	97451551	97450367	97450625	97452772	97452851	1206,1314,1265	9,5,1	2332,2736,3129	5,13,8	226	149	1	1.0	0.989,0.994,0.999	0.997,0.993,0.996	-0.001
ENSMUSG00000000386	Mx1	16	-	97451474	97451551	97450367	97450625	97454024	97454223	808,788,754	0,2,0	1366,1418,1796	0,0,5	226	149	1	1.0	1.0,0.996,1.0	1.0,1.0,0.996	0.0
ENSMUSG00000000386	Mx1	16	-	97451474	97451551	97450367	97450625	97455089	97455228	632,629,640	0,0,0	1101,1243,1433	0,0,1	226	149	1	1.0	1.0,1.0,1.0	1.0,1.0,0.999	0.0
ENSMUSG00000000386	Mx1	16	-	97452762	97452851	97451474	97451551	97454024	97454223	334,315,324	240,212,177	664,806,925	318,298,452	238	149	0.0957612010208	1.0	0.466,0.482,0.534	0.567,0.629,0.562	-0.092
ENSMUSG00000000386	Mx1	16	-	97452762	97452851	97451474	97451551	97455089	97455228	8,6,9	61,52,63	18,16,34	50,124,86	238	149	0.433627058651	1.0	0.076,0.067,0.082	0.184,0.075,0.198	-0.077
ENSMUSG00000000386	Mx1	16	-	97452762	97452851	97451474	97451551	97456221	97456359	1,0,3	0,0,0	3,0,5	10,0,0	238	149	1	1.0	1.0,NA,1.0	0.158,NA,1.0	0.421
ENSMUSG00000000386	Mx1	16	-	97452772	97452851	97450367	97450625	97454024	97454223	343,320,325	0,2,0	668,819,932	0,0,5	228	149	1	1.0	1.0,0.991,1.0	1.0,1.0,0.992	-0.0
ENSMUSG00000000386	Mx1	16	-	97452772	97452851	97450367	97450625	97455089	97455228	11,9,9	0,0,0	21,27,39	0,0,1	228	149	1	1.0	1.0,1.0,1.0	1.0,1.0,0.962	0.013
ENSMUSG00000000386	Mx1	16	-	97452772	97452851	97451474	97451551	97454024	97454223	956,1010,983	240,212,177	1915,2381,2646	318,298,452	228	149	0.745226133793	1.0	0.722,0.757,0.784	0.797,0.839,0.793	-0.055
ENSMUSG00000000386	Mx1	16	-	97452772	97452851	97451474	97451551	97455089	97455228	403,470,403	61,52,63	787,978,1147	50,124,86	228	149	0.762557148159	1.0	0.812,0.855,0.807	0.911,0.838,0.897	-0.057
ENSMUSG00000000386	Mx1	16	-	97452772	97452851	97451474	97451551	97455488	97455643	392,459,388	0,0,0	761,955,1089	0,0,1	228	149	1	1.0	1.0,1.0,1.0	1.0,1.0,0.999	0.0
ENSMUSG00000000386	Mx1	16	-	97452772	97452851	97451474	97451551	97456221	97456359	394,459,391	0,0,0	763,955,1094	10,0,0	228	149	1	1.0	1.0,1.0,1.0	0.98,1.0,1.0	0.007
ENSMUSG00000000386	Mx1	16	-	97454024	97454223	97450367	97450625	97455089	97455228	1203,1194,1160	0,0,0	2127,2471,2772	0,0,1	348	149	1	1.0	1.0,1.0,1.0	1.0,1.0,0.999	0.0
ENSMUSG00000000386	Mx1	16	-	97454024	97454223	97451474	97451551	97455089	97455228	1443,1404,1337	61,52,63	2445,2769,3219	50,124,86	348	149	1	1.0	0.91,0.92,0.901	0.954,0.905,0.941	-0.023
ENSMUSG00000000386	Mx1	16	-	97454024	97454223	97451474	97451551	97455488	97455643	579,582,525	0,0,0	962,1044,1329	0,0,1	348	149	1	1.0	1.0,1.0,1.0	1.0,1.0,0.998	0.001
ENSMUSG00000000386	Mx1	16	-	97454024	97454223	97451474	97451551	97456221	97456359	577,581,525	0,0,0	960,1040,1319	10,0,0	348	149	1	1.0	1.0,1.0,1.0	0.976,1.0,1.0	0.008
ENSMUSG00000000386	Mx1	16	-	97454024	97454223	97452762	97452851	97455089	97455228	1776,1747,1756	11,11,15	3288,3906,4330	26,23,60	348	149	1	1.0	0.986,0.986,0.98	0.982,0.986,0.969	0.005
ENSMUSG00000000386	Mx1	16	-	97454024	97454223	97452762	97452851	97455488	97455643	912,925,944	0,0,0	1805,2181,2440	0,0,2	348	149	1	1.0	1.0,1.0,1.0	1.0,1.0,0.998	0.001
ENSMUSG00000000386	Mx1	16	-	97454024	97454223	97452762	97452851	97456221	97456359	910,924,944	2,0,3	1803,2177,2430	2,0,7	348	149	1	1.0	0.995,1.0,0.993	0.997,1.0,0.993	-0.001
ENSMUSG00000000386	Mx1	16	-	97455089	97455228	97451474	97451551	97455488	97455643	1087,1064,1017	0,0,0	1854,2270,2497	0,0,1	288	149	1	1.0	1.0,1.0,1.0	1.0,1.0,0.999	0.0
ENSMUSG00000000386	Mx1	16	-	97455089	97455228	97451474	97451551	97456221	97456359	189,213,160	0,0,0	264,345,376	10,0,0	288	149	1	1.0	1.0,1.0,1.0	0.932,1.0,1.0	0.023
ENSMUSG00000000386	Mx1	16	-	97455089	97455228	97452762	97452851	97455488	97455643	1038,1023,970	0,0,0	1831,2170,2471	0,0,2	288	149	1	1.0	1.0,1.0,1.0	1.0,1.0,0.998	0.001
ENSMUSG00000000386	Mx1	16	-	97455089	97455228	97452762	97452851	97456221	97456359	141,174,114	2,0,3	239,246,355	2,0,7	288	149	1	1.0	0.973,1.0,0.952	0.984,1.0,0.963	-0.007
ENSMUSG00000000386	Mx1	16	-	97455089	97455228	97454024	97454223	97455488	97455643	1890,1835,1770	2,2,0	3282,3869,4298	2,4,13	288	149	1	1.0	0.998,0.998,1.0	0.999,0.998,0.994	0.002
ENSMUSG00000000386	Mx1	16	-	97455089	97455228	97454024	97454223	97456221	97456359	954,955,880	0,1,0	1622,1896,2120	0,0,3	288	149	1	1.0	1.0,0.998,1.0	1.0,1.0,0.997	0.0
ENSMUSG00000000386	Mx1	16	-	97455488	97455643	97451474	97451551	97456221	97456359	728,728,771	0,0,0	1371,1628,1803	10,0,0	304	149	1	1.0	1.0,1.0,1.0	0.985,1.0,1.0	0.005
ENSMUSG00000000386	Mx1	16	-	97455488	97455643	97452762	97452851	97456221	97456359	728,728,771	2,0,3	1371,1628,1804	2,0,7	304	149	1	1.0	0.994,1.0,0.992	0.997,1.0,0.992	-0.001
ENSMUSG00000000386	Mx1	16	-	97455488	97455643	97454024	97454223	97456221	97456359	730,730,771	0,1,0	1373,1632,1815	0,0,3	304	149	1	1.0	1.0,0.997,1.0	1.0,1.0,0.997	0.0
ENSMUSG00000000386	Mx1	16	-	97455488	97455643	97455089	97455228	97456221	97456359	1806,1783,1768	136,167,110	3261,3837,4306	226,232,313	304	149	1	1.0	0.867,0.84,0.887	0.876,0.89,0.871	-0.014
ENSMUSG00000000386	Mx1	16	-	97456221	97456359	97454024	97454223	97460755	97460772	0,9,1	0,5,6	2,1,12	4,0,0	287	149	1	1.0	NA,0.483,0.08	0.206,1.0,1.0	-0.454
ENSMUSG00000000386	Mx1	16	-	97457299	97457469	97456221	97456359	97460755	97460946	1471,1497,1590	0,11,1	2696,3134,3430	2,1,9	319	149	1	1.0	1.0,0.985,0.999	0.998,0.999,0.994	-0.002
ENSMUSG00000000386	Mx1	16	-	97457299	97457492	97456221	97456359	97459109	97459208	1593,1640,1673	0,0,0	2942,3376,3773	0,0,1	342	149	1	1.0	1.0,1.0,1.0	1.0,1.0,0.999	0.0
ENSMUSG00000000386	Mx1	16	-	97457299	97457492	97456221	97456359	97460755	97460772	2033,2068,2147	0,11,1	3481,4205,4645	2,1,9	342	149	1	1.0	1.0,0.988,0.999	0.999,0.999,0.996	-0.002
ENSMUSG00000000386	Mx1	16	-	97457299	97457492	97456221	97456359	97462698	97462770	1645,1659,1700	0,3,0	2974,3427,3846	0,0,0	342	149	1	1.0	1.0,0.996,1.0	1.0,1.0,1.0	-0.001
ENSMUSG00000000386	Mx1	16	-	97458069	97458173	97457299	97457469	97458679	97458732	26,48,30	0,0,0	108,130,130	1,0,0	253	149	1	1.0	1.0,1.0,1.0	0.985,1.0,1.0	0.005
ENSMUSG00000000386	Mx1	16	-	97458069	97458173	97457299	97457469	97460755	97460946	0,0,5	52,44,77	23,34,41	80,96,86	253	149	8.14486811329e-10	4.17040518452e-06	0.0,0.0,0.037	0.145,0.173,0.219	-0.167
ENSMUSG00000000386	Mx1	16	-	97458069	97458173	97457299	97457492	97458679	97458732	85,129,115	284,249,257	275,300,309	579,641,764	253	149	1	1.0	0.15,0.234,0.209	0.219,0.216,0.192	-0.011
ENSMUSG00000000386	Mx1	16	-	97458069	97458173	97457299	97457492	97459109	97459208	45,64,73	0,8,7	140,161,166	14,18,24	253	149	0.731357763163	1.0	1.0,0.825,0.86	0.855,0.84,0.803	0.062
ENSMUSG00000000386	Mx1	16	-	97458069	97458173	97457299	97457492	97460755	97460946	44,64,80	440,436,481	152,161,177	553,848,896	253	149	1	1.0	0.056,0.08,0.089	0.139,0.101,0.104	-0.04
ENSMUSG00000000386	Mx1	16	-	97458679	97458732	97457299	97457469	97460755	97460946	97,120,100	52,44,77	187,239,256	80,96,86	202	149	0.518002432617	1.0	0.579,0.668,0.489	0.633,0.647,0.687	-0.077
ENSMUSG00000000386	Mx1	16	-	97458679	97458732	97457299	97457492	97459109	97459208	144,129,125	0,8,7	307,346,413	14,18,24	202	149	1	1.0	1.0,0.922,0.929	0.942,0.934,0.927	0.016
ENSMUSG00000000386	Mx1	16	-	97458679	97458732	97457299	97457492	97460755	97460946	360,342,337	440,436,481	719,814,945	553,848,896	202	149	0.123805218408	1.0	0.376,0.367,0.341	0.49,0.415,0.438	-0.086
ENSMUSG00000000386	Mx1	16	-	97458679	97458732	97457299	97457492	97462698	97462770	124,104,104	52,27,34	239,242,304	46,69,97	202	149	1	1.0	0.638,0.74,0.693	0.793,0.721,0.698	-0.047
ENSMUSG00000000386	Mx1	16	-	97458679	97458732	97458069	97458173	97459109	97459208	33,35,25	1,0,0	97,129,131	0,0,0	202	149	1	1.0	0.961,1.0,1.0	1.0,1.0,1.0	-0.013
ENSMUSG00000000386	Mx1	16	-	97458679	97458732	97458069	97458173	97460755	97460946	131,176,138	0,0,7	304,348,372	12,0,11	202	149	1	1.0	1.0,1.0,0.936	0.949,1.0,0.961	0.009
ENSMUSG00000000386	Mx1	16	-	97459109	97459208	97456221	97456359	97460755	97460946	34,38,28	0,11,1	100,103,103	2,1,9	248	149	0.749673634607	1.0	1.0,0.675,0.944	0.968,0.984,0.873	-0.069
ENSMUSG00000000386	Mx1	16	-	97459109	97459208	97457299	97457492	97460755	97460946	34,46,35	440,436,481	114,121,126	553,848,896	248	149	1	1.0	0.044,0.06,0.042	0.11,0.079,0.078	-0.04
ENSMUSG00000000386	Mx1	16	-	97459109	97459208	97458069	97458173	97460755	97460946	35,38,28	0,0,7	100,103,102	12,0,11	248	149	1	1.0	1.0,1.0,0.706	0.834,1.0,0.848	0.008
ENSMUSG00000000386	Mx1	16	-	97459109	97459208	97458679	97458732	97460755	97460946	62,83,55	260,284,258	194,240,239	568,637,721	248	149	1	1.0	0.125,0.149,0.114	0.17,0.185,0.166	-0.044
ENSMUSG00000000386	Mx1	16	-	97460755	97460946	97456221	97456359	97462698	97462770	734,850,816	0,3,0	1501,1770,1945	0,0,0	340	149	1	1.0	1.0,0.992,1.0	1.0,1.0,1.0	-0.003
ENSMUSG00000000386	Mx1	16	-	97460755	97460946	97457299	97457492	97462698	97462770	1174,1273,1296	52,27,34	2052,2616,2832	46,69,97	340	149	1	1.0	0.908,0.954,0.944	0.951,0.943,0.928	-0.005
ENSMUSG00000000386	Mx1	16	-	97460755	97460946	97457299	97457492	97462880	97462905	719,758,777	2,0,0	1141,1498,1553	0,1,0	340	149	1	1.0	0.994,1.0,1.0	1.0,0.998,1.0	-0.001
ENSMUSG00000000386	Mx1	16	-	97460755	97460946	97458679	97458732	97462698	97462770	994,1123,1073	1,4,0	2067,2405,2656	0,0,0	340	149	1	1.0	0.998,0.992,1.0	1.0,1.0,1.0	-0.003
ENSMUSG00000000386	Mx1	16	-	97462698	97462770	97457299	97457492	97462880	97462905	37,19,25	2,0,0	33,47,69	0,1,0	221	149	1	1.0	0.926,1.0,1.0	1.0,0.969,1.0	-0.014
ENSMUSG00000000386	Mx1	16	-	97462698	97462770	97460755	97460946	97462880	97462905	310,383,377	5,31,5	701,799,961	0,0,2	221	149	1	1.0	0.977,0.893,0.981	1.0,1.0,0.997	-0.049
ENSMUSG00000000157	Itgb2l	16	-	96430565	96430655	96428968	96429109	96432579	96432675	6,3,6	2,0,4	13,12,15	0,0,0	239	149	0.0461490872459	1.0	0.652,1.0,0.483	1.0,1.0,1.0	-0.288
ENSMUSG00000000157	Itgb2l	16	-	96438463	96438552	96437269	96437450	96438739	96438800	6,14,15	0,1,1	5,17,22	0,0,0	238	149	1	1.0	1.0,0.898,0.904	1.0,1.0,1.0	-0.066
ENSMUSG00000023147	Wrb	16	+	96152970	96153038	96151809	96151978	96154080	96154195	22,27,31	3,2,1	31,52,44	1,0,0	217	149	1	1.0	0.834,0.903,0.955	0.955,1.0,1.0	-0.088
ENSMUSG00000023147	Wrb	16	+	96153658	96153762	96152970	96153038	96154080	96154183	2,0,0	16,22,19	0,0,1	13,24,29	253	149	1	1.0	0.069,0.0,0.0	0.0,0.0,0.02	0.016
ENSMUSG00000023147	Wrb	16	+	96154080	96154195	96151812	96151978	96155878	96157846	16,19,14	0,0,0	11,15,36	0,1,0	264	149	1	1.0	1.0,1.0,1.0	1.0,0.894,1.0	0.035
ENSMUSG00000040681	Hmgn1	16	-	96124722	96124845	96120617	96122417	96127152	96127203	704,779,801	1,3,6	356,580,567	1,2,4	272	149	1	1.0	0.997,0.993,0.987	0.995,0.994,0.987	0.0
ENSMUSG00000022914	Brwd1	16	-	96004962	96005130	96003859	96004708	96007836	96008214	9,11,28	2,0,0	5,12,11	2,0,0	317	149	1	1.0	0.679,1.0,1.0	0.54,1.0,1.0	0.046
ENSMUSG00000022914	Brwd1	16	-	96019418	96019460	96017580	96017724	96019678	96019754	14,15,8	0,0,0	2,26,27	0,4,0	191	149	1	1.0	1.0,1.0,1.0	1.0,0.835,1.0	0.055
ENSMUSG00000022914	Brwd1	16	-	96019678	96019754	96019418	96019460	96021215	96021341	26,16,10	0,0,1	1,35,33	0,0,0	225	149	1	1.0	1.0,1.0,0.869	1.0,1.0,1.0	-0.044
ENSMUSG00000022914	Brwd1	16	-	96023720	96023876	96023402	96023523	96027344	96027406	23,16,20	0,0,1	36,27,10	0,0,0	305	149	1	1.0	1.0,1.0,0.907	1.0,1.0,1.0	-0.031
ENSMUSG00000022895	Ets2	16	+	95709771	95709883	95706338	95706492	95711655	95711775	627,646,688	0,0,0	623,1005,1043	0,1,0	261	149	1	1.0	1.0,1.0,1.0	1.0,0.998,1.0	0.001
ENSMUSG00000022895	Ets2	16	+	95716033	95716297	95714966	95715185	95717847	95717966	929,912,944	0,0,2	947,1324,1371	0,0,2	413	149	1	1.0	1.0,1.0,0.994	1.0,1.0,0.996	-0.001
ENSMUSG00000022895	Ets2	16	+	95716033	95716297	95714966	95715185	95718922	95721051	595,590,645	1,0,0	654,874,901	0,2,5	413	149	1	1.0	0.995,1.0,1.0	1.0,0.994,0.985	0.005
ENSMUSG00000022895	Ets2	16	+	95717847	95717966	95714966	95715185	95718922	95719122	264,238,254	1,0,0	254,331,412	0,2,5	268	149	1	1.0	0.993,1.0,1.0	1.0,0.989,0.979	0.008
ENSMUSG00000022895	Ets2	16	+	95717847	95717966	95715853	95716297	95718922	95719122	599,571,551	2,11,0	550,785,891	3,4,11	268	149	1	1.0	0.994,0.967,1.0	0.99,0.991,0.978	0.001
ENSMUSG00000039456	Morc3	16	+	93844952	93845048	93844193	93844326	93845139	93845354	6,10,6	120,86,109	2,13,8	134,158,180	245	149	1	1.0	0.03,0.066,0.032	0.009,0.048,0.026	0.015
ENSMUSG00000039456	Morc3	16	+	93849129	93849277	93847281	93847430	93853088	93853217	256,317,248	0,0,0	335,418,556	1,1,0	297	149	1	1.0	1.0,1.0,1.0	0.994,0.995,1.0	0.004
ENSMUSG00000039456	Morc3	16	+	93862413	93862503	93860512	93860597	93862640	93862715	129,136,107	1,1,0	154,176,219	0,3,1	239	149	1	1.0	0.988,0.988,1.0	1.0,0.973,0.993	0.003
ENSMUSG00000039456	Morc3	16	+	93862413	93862536	93860492	93860597	93862640	93862715	278,353,266	1,1,0	314,429,513	0,3,1	272	149	1	1.0	0.993,0.995,1.0	1.0,0.987,0.996	0.002
ENSMUSG00000039456	Morc3	16	+	93862640	93862715	93862413	93862503	93864959	93865017	97,100,104	0,0,4	100,187,185	0,0,0	224	149	1	1.0	1.0,1.0,0.945	1.0,1.0,1.0	-0.018
ENSMUSG00000039456	Morc3	16	+	93864959	93865017	93862413	93862715	93870363	93870617	62,66,73	0,0,0	75,117,110	0,0,1	207	149	1	1.0	1.0,1.0,1.0	1.0,1.0,0.988	0.004
ENSMUSG00000039456	Morc3	16	+	93866374	93866538	93864959	93865017	93870363	93870617	287,353,306	1,1,1	324,545,613	0,1,0	313	149	1	1.0	0.993,0.994,0.993	1.0,0.996,1.0	-0.005
ENSMUSG00000039456	Morc3	16	+	93870363	93871252	93866374	93866538	93873236	93873394	1092,1230,1127	0,0,1	1247,1776,1978	0,0,0	1038	149	1	1.0	1.0,1.0,0.994	1.0,1.0,1.0	-0.002
ENSMUSG00000039456	Morc3	16	+	93873236	93873394	93870363	93871252	93874758	93876072	350,432,378	0,0,0	407,597,612	0,0,1	307	149	1	1.0	1.0,1.0,1.0	1.0,1.0,0.997	0.001
ENSMUSG00000022946	Dopey2	16	+	93759626	93759729	93757075	93757195	93760291	93760483	40,59,47	0,0,1	40,58,75	0,0,0	252	149	1	1.0	1.0,1.0,0.965	1.0,1.0,1.0	-0.012
ENSMUSG00000022946	Dopey2	16	+	93760291	93760483	93759626	93759729	93762032	93762711	58,95,70	0,0,0	71,95,94	1,0,1	341	149	1	1.0	1.0,1.0,1.0	0.969,1.0,0.976	0.018
ENSMUSG00000022946	Dopey2	16	+	93780372	93780447	93777400	93777493	93780756	93780812	0,3,2	60,50,61	2,1,2	42,58,68	224	149	1	1.0	0.0,0.038,0.021	0.031,0.011,0.019	-0.001
ENSMUSG00000022946	Dopey2	16	+	93807212	93807265	93806334	93806471	93807817	93807979	87,97,83	2,0,0	83,89,131	0,0,0	202	149	1	1.0	0.97,1.0,1.0	1.0,1.0,1.0	-0.01
ENSMUSG00000022948	Setd4	16	-	93590255	93590286	93589910	93590085	93590873	93591089	2,0,0	0,1,3	1,0,1	1,3,1	180	149	1	1.0	1.0,0.0,0.0	0.453,0.0,0.453	0.031
ENSMUSG00000022948	Setd4	16	-	93603136	93603196	93601637	93601798	93603565	93603791	0,0,2	0,1,0	1,1,8	0,0,1	209	149	1	1.0	NA,0.0,1.0	1.0,1.0,0.851	-0.45
ENSMUSG00000022948	Setd4	16	-	93603136	93603210	93601637	93601798	93603565	93603803	0,0,0	0,1,0	0,1,8	0,0,1	223	149	1	1.0	NA,0.0,NA	NA,1.0,0.842	-0.921
ENSMUSG00000022948	Setd4	16	-	93603136	93603211	93601637	93601798	93603565	93603815	0,0,0	0,1,0	0,1,8	0,0,1	224	149	1	1.0	NA,0.0,NA	NA,1.0,0.842	-0.921
ENSMUSG00000022956	Atp5o	16	-	91925540	91925627	91925213	91925391	91926458	91926571	1000,1118,1130	0,0,0	933,1409,1396	0,1,0	236	149	1	1.0	1.0,1.0,1.0	1.0,0.999,1.0	0.0
ENSMUSG00000022956	Atp5o	16	-	91926458	91926571	91925540	91925627	91928898	91929009	569,638,638	0,1,0	547,810,807	0,0,8	262	149	1	1.0	1.0,0.997,1.0	1.0,1.0,0.983	0.005
ENSMUSG00000022956	Atp5o	16	-	91926852	91926982	91926458	91926571	91928898	91929009	1208,1315,1484	0,0,0	1256,1868,2008	1,0,0	279	149	1	1.0	1.0,1.0,1.0	0.999,1.0,1.0	0.0
ENSMUSG00000022956	Atp5o	16	-	91930353	91930404	91928160	91929009	91931519	91931546	655,699,779	0,1,6	640,996,1096	2,2,9	200	149	1	1.0	1.0,0.998,0.99	0.996,0.997,0.989	0.002
ENSMUSG00000058240	Cryzl1	16	-	91694181	91694300	91692598	91692704	91699176	91699288	77,69,92	0,0,1	66,97,106	0,2,0	268	149	1	1.0	1.0,1.0,0.981	1.0,0.964,1.0	0.006
ENSMUSG00000058240	Cryzl1	16	-	91695260	91695359	91694181	91694300	91699176	91699288	136,190,173	0,0,2	122,178,179	0,0,1	248	149	1	1.0	1.0,1.0,0.981	1.0,1.0,0.991	-0.003
ENSMUSG00000058240	Cryzl1	16	-	91701071	91701205	91699176	91699288	91707224	91707293	163,236,234	0,2,0	180,279,238	0,0,0	283	149	1	1.0	1.0,0.984,1.0	1.0,1.0,1.0	-0.005
ENSMUSG00000058240	Cryzl1	16	-	91707224	91707293	91701071	91701205	91708828	91708873	128,168,159	0,2,0	137,152,180	0,0,0	218	149	1	1.0	1.0,0.983,1.0	1.0,1.0,1.0	-0.006
ENSMUSG00000058240	Cryzl1	16	-	91708828	91708873	91706842	91707293	91712194	91712267	114,164,153	0,3,3	142,123,175	0,2,0	194	149	1	1.0	1.0,0.977,0.975	1.0,0.979,1.0	-0.009
ENSMUSG00000058240	Cryzl1	16	-	91712194	91712267	91701071	91701205	91717403	91717475	0,1,0	0,0,1	2,0,0	0,0,0	222	149	1	1.0	NA,1.0,0.0	1.0,NA,NA	-0.5
ENSMUSG00000058240	Cryzl1	16	-	91714748	91714826	91712194	91712267	91717403	91717469	149,177,190	0,1,0	161,148,218	2,0,0	227	149	1	1.0	1.0,0.991,1.0	0.981,1.0,1.0	0.003
ENSMUSG00000047407	Tgif1	17	-	70849646	70849804	70846294	70846398	70850871	70851131	8,6,8	221,258,244	8,15,23	177,317,310	307	149	1	1.0	0.017,0.011,0.016	0.021,0.022,0.035	-0.011
ENSMUSG00000084866	A930006K02Rik	16	+	91467743	91467825	91465024	91465636	91469671	91470128	2,0,2	0,2,0	0,0,0	1,0,0	231	149	1	1.0	1.0,0.0,1.0	0.0,NA,NA	0.667
ENSMUSG00000033871	Ppargc1b	18	-	61302618	61302740	61299585	61299740	61304707	61304783	13,25,8	0,0,0	5,12,6	1,0,0	271	149	1	1.0	1.0,1.0,1.0	0.733,1.0,1.0	0.089
ENSMUSG00000022971	Ifnar2	16	+	91385941	91386065	91384982	91385024	91387943	91388116	1225,1485,1564	23,27,16	1311,1857,2002	26,24,49	273	149	1	1.0	0.967,0.968,0.982	0.965,0.977,0.957	0.006
ENSMUSG00000022971	Ifnar2	16	+	91393756	91393913	91391720	91391878	91403709	91405366	777,781,885	1,0,0	847,1062,1211	0,0,0	306	149	1	1.0	0.997,1.0,1.0	1.0,1.0,1.0	-0.001
ENSMUSG00000022971	Ifnar2	16	+	91399217	91399345	91393756	91393913	91403709	91405589	260,298,306	14,17,13	297,349,387	9,19,19	277	149	1	1.0	0.909,0.904,0.927	0.947,0.908,0.916	-0.01
ENSMUSG00000022972	Cfap298	16	-	90929915	90929983	90927349	90927508	90930993	90931110	23,31,44	0,0,0	18,27,38	0,3,1	217	149	1	1.0	1.0,1.0,1.0	1.0,0.861,0.963	0.059
ENSMUSG00000002489	Tiam1	16	-	89812947	89813127	89811884	89811953	89821877	89821981	5,5,14	0,0,0	9,18,32	0,0,2	329	149	1	1.0	1.0,1.0,1.0	1.0,1.0,0.879	0.04
ENSMUSG00000002489	Tiam1	16	-	89849649	89849754	89843252	89843334	89855844	89856015	5,10,10	0,1,0	8,19,11	0,0,0	254	149	1	1.0	1.0,0.854,1.0	1.0,1.0,1.0	-0.049
ENSMUSG00000002489	Tiam1	16	-	89908546	89908715	89897604	89898578	89955935	89956107	6,9,16	0,0,0	5,6,15	0,1,0	318	149	1	1.0	1.0,1.0,1.0	1.0,0.738,1.0	0.087
ENSMUSG00000025612	Bach1	16	+	87715330	87715624	87698944	87699056	87718806	87720150	170,194,210	1,0,0	195,205,226	0,0,4	443	149	1	1.0	0.983,1.0,1.0	1.0,1.0,0.95	0.011
ENSMUSG00000025612	Bach1	16	+	87718806	87720150	87715330	87715624	87722401	87722608	682,724,836	0,0,0	684,856,876	1,2,2	1493	149	1	1.0	1.0,1.0,1.0	0.986,0.977,0.978	0.02
ENSMUSG00000025612	Bach1	16	+	87722401	87722608	87715330	87715624	87729436	87733346	91,118,112	0,0,0	142,142,144	0,1,1	356	149	1	1.0	1.0,1.0,1.0	1.0,0.983,0.984	0.011
ENSMUSG00000044442	N6amt1	16	+	87366138	87366280	87362519	87362603	87367464	87368742	95,108,94	11,7,7	68,125,120	11,10,15	291	149	1	1.0	0.816,0.888,0.873	0.76,0.865,0.804	0.049
ENSMUSG00000008976	Gabpa	16	+	84841328	84841473	84839080	84839183	84844281	84844366	106,125,118	0,0,1	105,204,175	1,1,0	294	149	1	1.0	1.0,1.0,0.984	0.982,0.99,1.0	0.004
ENSMUSG00000008976	Gabpa	16	+	84852459	84852654	84846123	84846369	84856461	84856515	143,111,123	1,1,2	137,172,180	2,1,2	344	149	1	1.0	0.984,0.98,0.964	0.967,0.987,0.975	-0.0
ENSMUSG00000008976	Gabpa	16	+	84854951	84855022	84852582	84852654	84856461	84856515	0,1,0	64,58,60	0,0,0	71,90,96	220	149	1	1.0	0.0,0.012,0.0	0.0,0.0,0.0	0.004
ENSMUSG00000008976	Gabpa	16	+	84856461	84856515	84852459	84852654	84857033	84857174	86,81,87	0,0,0	101,114,148	1,0,0	203	149	1	1.0	1.0,1.0,1.0	0.987,1.0,1.0	0.004
ENSMUSG00000037104	Socs5	17	+	87120747	87120808	87107678	87108047	87133621	87137583	1,0,0	17,13,16	0,0,5	10,20,17	210	149	1	1.0	0.04,0.0,0.0	0.0,0.0,0.173	-0.044
ENSMUSG00000024085	Man2a1	17	+	64636483	64636655	64625306	64625451	64651195	64651323	293,370,367	0,0,0	385,575,553	0,0,1	321	149	1	1.0	1.0,1.0,1.0	1.0,1.0,0.996	0.001
ENSMUSG00000024085	Man2a1	17	+	64679751	64679866	64675064	64675247	64681554	64681625	284,360,289	0,0,3	400,543,496	2,0,0	264	149	1	1.0	1.0,1.0,0.982	0.991,1.0,1.0	-0.003
ENSMUSG00000024085	Man2a1	17	+	64713561	64713684	64712251	64712473	64714597	64714712	518,582,536	0,0,1	621,812,925	0,0,0	272	149	1	1.0	1.0,1.0,0.997	1.0,1.0,1.0	-0.001
ENSMUSG00000022876	Samsn1	16	-	75870767	75870918	75858792	75859639	75873445	75873652	424,502,518	0,0,0	481,739,890	0,7,3	300	149	1	1.0	1.0,1.0,1.0	1.0,0.981,0.993	0.009
ENSMUSG00000022876	Samsn1	16	-	75873445	75873652	75870767	75870918	75876425	75876577	465,561,605	4,0,0	540,922,927	3,0,8	356	149	1	1.0	0.98,1.0,1.0	0.987,1.0,0.98	0.004
ENSMUSG00000022876	Samsn1	16	-	75876425	75876577	75873445	75873652	75879096	75879226	359,444,564	0,0,0	495,714,746	0,2,0	301	149	1	1.0	1.0,1.0,1.0	1.0,0.994,1.0	0.002
ENSMUSG00000022876	Samsn1	16	-	75883876	75884026	75879096	75879226	75888739	75888811	345,448,423	0,0,2	399,632,635	0,0,0	299	149	1	1.0	1.0,1.0,0.991	1.0,1.0,1.0	-0.003
ENSMUSG00000022876	Samsn1	16	-	75888739	75888811	75882530	75884026	75909129	75909310	343,407,401	0,0,0	362,555,591	1,0,0	221	149	1	1.0	1.0,1.0,1.0	0.996,1.0,1.0	0.001
ENSMUSG00000091243	Vgll3	16	+	65827893	65828176	65815256	65815758	65839208	65839733	7,15,5	0,0,0	1,15,31	2,0,0	432	149	1	1.0	1.0,1.0,1.0	0.147,1.0,1.0	0.284
ENSMUSG00000091243	Vgll3	16	+	65828058	65828176	65815628	65815758	65839208	65839733	9,17,2	0,0,0	4,13,32	2,0,0	267	149	1	1.0	1.0,1.0,1.0	0.527,1.0,1.0	0.158
ENSMUSG00000047141	Zfp654	16	-	64788304	64788446	64784506	64786802	64791086	64791226	39,42,41	3,0,1	42,31,32	2,0,0	291	149	1	1.0	0.869,1.0,0.955	0.915,1.0,1.0	-0.03
ENSMUSG00000047141	Zfp654	16	-	64794420	64794556	64791768	64791971	64814624	64814706	28,45,30	0,0,0	31,34,52	0,0,3	285	149	1	1.0	1.0,1.0,1.0	1.0,1.0,0.901	0.033
ENSMUSG00000047141	Zfp654	16	-	64794420	64794556	64791768	64791971	64830463	64830609	14,25,11	0,0,0	15,15,19	0,2,2	285	149	1	1.0	1.0,1.0,1.0	1.0,0.797,0.832	0.124
ENSMUSG00000047141	Zfp654	16	-	64814624	64814706	64791768	64791971	64830463	64830609	5,8,14	0,0,0	6,11,22	0,2,2	231	149	1	1.0	1.0,1.0,1.0	1.0,0.78,0.876	0.115
ENSMUSG00000047141	Zfp654	16	-	64814624	64814706	64794420	64794556	64830463	64830609	22,29,33	3,1,0	24,30,51	0,0,0	231	149	1	1.0	0.825,0.949,1.0	1.0,1.0,1.0	-0.075
ENSMUSG00000047141	Zfp654	16	-	64830463	64830609	64814624	64814706	64851466	64851652	38,52,51	2,0,0	35,48,70	0,0,0	295	149	1	1.0	0.906,1.0,1.0	1.0,1.0,1.0	-0.031
ENSMUSG00000059920	4930453N24Rik	16	-	64768923	64769162	64762135	64766993	64770736	64771161	165,257,222	0,0,0	264,350,413	1,0,1	388	149	1	1.0	1.0,1.0,1.0	0.99,1.0,0.994	0.005
ENSMUSG00000073437	D330041H03Rik	17	-	24412466	24412574	24411924	24412083	24414311	24414513	0,0,2	0,0,0	0,0,2	1,0,2	257	149	1	1.0	NA,NA,1.0	0.0,NA,0.367	0.817
ENSMUSG00000073437	D330041H03Rik	17	-	24412466	24412597	24412034	24412083	24414311	24414542	0,0,2	0,0,0	0,0,2	1,0,2	280	149	1	1.0	NA,NA,1.0	0.0,NA,0.347	0.827
ENSMUSG00000022912	Pros1	16	+	62888980	62889005	62885400	62885558	62898875	62898962	40,51,44	0,0,0	25,43,48	1,0,1	174	149	1	1.0	1.0,1.0,1.0	0.955,1.0,0.976	0.023
ENSMUSG00000022911	Arl13b	16	-	62801721	62801790	62793684	62795708	62802719	62802836	31,44,15	10,5,3	17,18,33	4,6,16	218	149	0.29308805296	1.0	0.679,0.857,0.774	0.744,0.672,0.585	0.103
ENSMUSG00000022911	Arl13b	16	-	62827163	62827413	62813158	62813264	62830742	62830813	37,43,36	0,0,0	32,58,62	0,1,0	399	149	1	1.0	1.0,1.0,1.0	1.0,0.956,1.0	0.015
ENSMUSG00000022911	Arl13b	16	-	62827163	62827413	62813158	62813264	62846684	62846993	20,30,17	0,3,0	19,35,32	1,1,0	399	149	1	1.0	1.0,0.789,1.0	0.876,0.929,1.0	-0.005
ENSMUSG00000022911	Arl13b	16	-	62830742	62830813	62813158	62813264	62846684	62847040	12,7,5	0,3,0	3,8,6	1,1,0	220	149	1	1.0	1.0,0.612,1.0	0.67,0.844,1.0	0.033
ENSMUSG00000022911	Arl13b	16	-	62830742	62830813	62825604	62827413	62846684	62847040	29,20,23	0,0,0	16,34,32	0,4,0	220	149	1	1.0	1.0,1.0,1.0	1.0,0.852,1.0	0.049
ENSMUSG00000025068	Gsto1	19	+	47859431	47859530	47857858	47858081	47863378	47863482	454,515,543	0,0,0	472,679,676	3,0,0	248	149	1	1.0	1.0,1.0,1.0	0.99,1.0,1.0	0.003
ENSMUSG00000022744	Cldnd1	16	+	58729157	58729223	58728047	58728084	58729437	58729747	12,0,1	75,108,79	6,8,10	97,145,165	215	149	1	1.0	0.1,0.0,0.009	0.041,0.037,0.04	-0.003
ENSMUSG00000022744	Cldnd1	16	+	58729172	58729223	58727924	58728084	58729437	58729747	11,0,1	75,108,79	5,12,10	97,145,165	200	149	1	1.0	0.099,0.0,0.009	0.037,0.058,0.043	-0.01
ENSMUSG00000022744	Cldnd1	16	+	58729179	58729223	58728038	58728084	58729437	58729747	11,0,1	75,108,79	5,23,10	97,145,165	193	149	1	1.0	0.102,0.0,0.01	0.038,0.109,0.045	-0.027
ENSMUSG00000022744	Cldnd1	16	+	58732580	58732718	58731268	58731412	58732838	58732989	207,229,235	2,7,6	240,314,351	10,10,7	287	149	1	1.0	0.982,0.944,0.953	0.926,0.942,0.963	0.016
ENSMUSG00000022751	Nit2	16	-	57157483	57157539	57156664	57157166	57159417	57159516	73,77,64	0,1,0	71,87,76	0,0,0	205	149	1	1.0	1.0,0.982,1.0	1.0,1.0,1.0	-0.006
ENSMUSG00000022751	Nit2	16	-	57157483	57157632	57157012	57157166	57159417	57159516	23,22,17	0,1,0	28,39,24	0,0,0	298	149	1	1.0	1.0,0.917,1.0	1.0,1.0,1.0	-0.028
ENSMUSG00000022751	Nit2	16	-	57160066	57160145	57159417	57159516	57161690	57161784	31,29,36	0,0,0	30,36,33	0,0,2	228	149	1	1.0	1.0,1.0,1.0	1.0,1.0,0.915	0.028
ENSMUSG00000022751	Nit2	16	-	57161129	57161204	57160066	57160145	57161690	57161784	87,106,109	4,0,3	110,115,130	0,0,2	224	149	1	1.0	0.935,1.0,0.96	1.0,1.0,0.977	-0.027
ENSMUSG00000022751	Nit2	16	-	57166097	57166216	57164197	57164318	57167280	57167332	72,103,73	1,0,0	81,83,93	0,0,1	268	149	1	1.0	0.976,1.0,1.0	1.0,1.0,0.981	-0.002
ENSMUSG00000022752	Tomm70a	16	+	57134652	57134779	57133076	57133250	57136697	57136807	253,331,278	0,0,0	300,429,446	1,0,0	276	149	1	1.0	1.0,1.0,1.0	0.994,1.0,1.0	0.002
ENSMUSG00000022752	Tomm70a	16	+	57138029	57138178	57136697	57136807	57140578	57140786	340,360,393	0,1,0	310,543,517	0,0,0	298	149	1	1.0	1.0,0.994,1.0	1.0,1.0,1.0	-0.002
ENSMUSG00000022752	Tomm70a	16	+	57138029	57138178	57136697	57136807	57142720	57142855	173,195,222	0,0,0	158,302,289	0,6,11	298	149	1	1.0	1.0,1.0,1.0	1.0,0.962,0.929	0.036
ENSMUSG00000022752	Tomm70a	16	+	57140578	57140786	57136697	57136807	57142720	57142855	258,248,258	0,0,0	234,317,366	0,6,11	357	149	1	1.0	1.0,1.0,1.0	1.0,0.957,0.933	0.037
ENSMUSG00000022752	Tomm70a	16	+	57140578	57140786	57138029	57138178	57142720	57142855	426,413,432	1,0,3	386,560,594	0,2,0	357	149	1	1.0	0.994,1.0,0.984	1.0,0.992,1.0	-0.005
ENSMUSG00000022752	Tomm70a	16	+	57149819	57149942	57147732	57147830	57152582	57156705	339,338,332	0,0,0	263,419,478	0,1,0	272	149	1	1.0	1.0,1.0,1.0	1.0,0.996,1.0	0.001
ENSMUSG00000022757	Tfg	16	-	56691875	56691916	56690876	56691153	56694399	56694489	3,2,1	237,254,304	0,0,0	313,481,448	190	149	1	1.0	0.01,0.006,0.003	0.0,0.0,0.0	0.006
ENSMUSG00000022757	Tfg	16	-	56697458	56697596	56694399	56694489	56701068	56701236	444,497,475	0,0,1	523,868,860	0,0,1	287	149	1	1.0	1.0,1.0,0.996	1.0,1.0,0.998	-0.001
ENSMUSG00000022757	Tfg	16	-	56704426	56704573	56701068	56701236	56705610	56705694	586,698,617	0,11,6	629,920,1024	2,13,10	296	149	1	1.0	1.0,0.97,0.981	0.994,0.973,0.981	0.001
ENSMUSG00000022757	Tfg	16	-	56705610	56705694	56701068	56701236	56712610	56712840	134,162,193	4,0,0	163,260,253	0,1,0	233	149	1	1.0	0.955,1.0,1.0	1.0,0.994,1.0	-0.013
ENSMUSG00000035258	Abi3bp	16	+	56611042	56611084	56606118	56606193	56642488	56642560	0,3,0	0,0,0	0,0,0	0,0,1	191	149	1	1.0	NA,1.0,NA	NA,NA,0.0	1.0
ENSMUSG00000052917	Senp7	16	+	56087399	56087517	56082355	56082408	56089383	56089464	1,0,1	3,11,6	1,0,0	7,18,1	267	149	1	1.0	0.157,0.0,0.085	0.074,0.0,0.0	0.056
ENSMUSG00000052917	Senp7	16	+	56089383	56089464	56082355	56082408	56097339	56097431	4,15,10	7,2,2	11,20,2	8,8,10	230	149	0.251432876813	1.0	0.27,0.829,0.764	0.471,0.618,0.115	0.22
ENSMUSG00000052917	Senp7	16	+	56111605	56111803	56097339	56097431	56123778	56123936	28,24,33	4,0,0	24,19,34	0,8,2	347	149	0.118547289609	1.0	0.75,1.0,1.0	1.0,0.505,0.88	0.122
ENSMUSG00000052917	Senp7	16	+	56123778	56123970	56111605	56111803	56138984	56139043	25,16,18	0,0,1	19,26,44	0,0,0	341	149	1	1.0	1.0,1.0,0.887	1.0,1.0,1.0	-0.038
ENSMUSG00000052917	Senp7	16	+	56165832	56166012	56162374	56162408	56169694	56169957	9,28,36	0,0,0	22,39,25	0,0,2	329	149	1	1.0	1.0,1.0,1.0	1.0,1.0,0.85	0.05
ENSMUSG00000052917	Senp7	16	+	56179497	56179622	56178956	56179049	56180525	56180578	17,28,11	1,0,0	10,15,21	0,0,0	274	149	1	1.0	0.902,1.0,1.0	1.0,1.0,1.0	-0.033
ENSMUSG00000052917	Senp7	16	+	56184760	56184829	56182467	56184190	56186058	56186209	20,3,8	3,0,2	9,7,8	4,0,1	218	149	1	1.0	0.82,1.0,0.732	0.606,1.0,0.845	0.034
ENSMUSG00000052917	Senp7	16	+	56186058	56186209	56184760	56184829	56188234	56188244	39,11,24	0,1,0	15,28,31	0,0,0	300	149	1	1.0	1.0,0.845,1.0	1.0,1.0,1.0	-0.052
ENSMUSG00000052917	Senp7	16	+	56187469	56187570	56186128	56186209	56188234	56188719	0,0,0	22,8,16	0,0,1	7,24,25	250	149	1	1.0	0.0,0.0,0.0	0.0,0.0,0.023	-0.008
ENSMUSG00000098274	Rpl24	16	+	55967059	55967170	55966420	55966622	55969509	55969646	7897,8939,9579	2,0,0	8539,11579,12250	0,1,0	260	149	1	1.0	1.0,1.0,1.0	1.0,1.0,1.0	0.0
ENSMUSG00000098274	Rpl24	16	+	55969509	55969646	55967059	55967170	55970111	55970175	9399,10216,11228	0,0,0	10281,13786,13958	1,0,0	286	149	1	1.0	1.0,1.0,1.0	1.0,1.0,1.0	0.0
ENSMUSG00000098274	Rpl24	16	+	55970111	55970175	55969509	55969646	55971310	55971435	4967,5402,5937	0,2,10	5448,7403,7206	3,6,2	213	149	1	1.0	1.0,0.999,0.998	0.999,0.999,1.0	-0.0
ENSMUSG00000022637	Cblb	16	+	52032177	52032259	52031562	52031685	52033008	52033190	1,1,1	21,11,14	6,0,7	8,32,24	231	149	0.244788216548	1.0	0.03,0.055,0.044	0.326,0.0,0.158	-0.118
[truncated: 33,843 more rows]
