# Supplementary material for: Pharmacological targeting of BMAL1 modulates circadian and immune pathways
Source: Nat Chem Biol. 2025 Mar 25;21(5):736–45. doi: 10.1038/s41589-025-01863-x (PMC12037410; doi:10.1038/s41589-025-01863-x)
Supplement: Supplementary file 15 — Statistical source data. [file 41589_2025_1863_MOESM15_ESM.zip › Alternative splicing - Novogene analysis/WT_L_AvsWT_L/WT_L_AvsWT_L_A5SS_significant.xls]

GeneID	geneSymbol	chr	strand	longExonStart_0base	longExonEnd	shortES	shortEE	flankingES	flankingEE	IJC_SAMPLE_1	SJC_SAMPLE_1	IJC_SAMPLE_2	SJC_SAMPLE_2	IncFormLen	SkipFormLen	PValue	FDR	IncLevel1	IncLevel2	IncLevelDifference
ENSMUSG00000041215	Yeats2	16	+	20156886	20157132	20156886	20157123	20159136	20159252	4,1,0	4,5,8	6,12,14	0,3,6	158	149	6.44613016829e-05	0.0261583962229	0.485,0.159,0.0	1.0,0.79,0.688	-0.611
ENSMUSG00000037816	Fbxw17	13	+	50419839	50420028	50419839	50419991	50423201	50423362	20,53,30	0,2,0	55,45,88	4,12,13	186	149	0.000200923570239	0.0372962333356	1.0,0.955,1.0	0.917,0.75,0.844	0.148
ENSMUSG00000038412	Higd1a	9	-	121856437	121856585	121856449	121856585	121852490	121852609	0,0,1	2,1,0	4,7,1	2,2,0	161	149	0.000198346376478	0.0372962333356	0.0,0.0,1.0	0.649,0.764,1.0	-0.471
ENSMUSG00000035696	Rnf38	4	-	44158902	44159052	44158989	44159052	44152359	44152553	14,10,1	0,0,0	1,9,10	2,5,6	236	149	1.50960584366e-07	0.000153149512839	1.0,1.0,1.0	0.24,0.532,0.513	0.572
ENSMUSG00000034917	Tjp3	10	-	81279194	81279571	81279504	81279571	81278623	81278732	6,11,8	0,0,0	4,7,6	4,1,2	459	149	8.75925418075e-05	0.0296208778879	1.0,1.0,1.0	0.245,0.694,0.493	0.523
ENSMUSG00000028295	Smim8	4	-	34771873	34772053	34771877	34772053	34771257	34771414	0,1,2	1,0,0	1,0,0	0,3,3	153	149	0.000202197420745	0.0372962333356	0.0,1.0,1.0	1.0,0.0,0.0	0.333
ENSMUSG00000036792	Mbd5	2	+	49272040	49273057	49272040	49272367	49274562	49274774	2,3,2	3,7,2	8,3,4	0,0,0	839	149	2.55351295664e-15	5.18107778902e-12	0.106,0.071,0.151	1.0,1.0,1.0	-0.891
ENSMUSG00000041459	Tardbp	4	-	148618646	148618791	148618664	148618791	148617565	148617635	34,36,50	11,10,12	38,58,56	1,0,6	167	149	0.000145956478741	0.0370182119207	0.734,0.763,0.788	0.971,1.0,0.893	-0.193
ENSMUSG00000035310	Lin54	5	-	100485139	100485855	100485802	100485855	100480197	100480321	72,60,53	1,0,0	65,70,109	4,6,5	812	149	2.7960026636e-05	0.0141827235111	0.93,1.0,1.0	0.749,0.682,0.8	0.233
ENSMUSG00000022861	Dgkg	16	-	22575058	22575400	22575311	22575400	22572599	22572716	0,0,2	2,2,0	1,1,2	1,0,0	402	149	1.24781072451e-05	0.00843935986677	0.0,0.0,1.0	0.27,1.0,1.0	-0.423
ENSMUSG00000097277	2900076A07Rik	7	+	81523570	81523723	81523570	81523676	81528786	81528940	1,4,2	0,0,0	2,0,0	0,2,3	196	149	0.000113463749725	0.0328882783131	1.0,1.0,1.0	1.0,0.0,0.0	0.667
