# Supplementary material for: Pharmacological targeting of BMAL1 modulates circadian and immune pathways
Source: Nat Chem Biol. 2025 Mar 25;21(5):736–45. doi: 10.1038/s41589-025-01863-x (PMC12037410; doi:10.1038/s41589-025-01863-x)
Supplement: Supplementary file 15 — Statistical source data. [file 41589_2025_1863_MOESM15_ESM.zip › Alternative splicing - Novogene analysis/WT_L_AvsWT_L/WT_L_AvsWT_L_A3SS_significant.xls]

GeneID	geneSymbol	chr	strand	longExonStart_0base	longExonEnd	shortES	shortEE	flankingES	flankingEE	IJC_SAMPLE_1	SJC_SAMPLE_1	IJC_SAMPLE_2	SJC_SAMPLE_2	IncFormLen	SkipFormLen	PValue	FDR	IncLevel1	IncLevel2	IncLevelDifference
ENSMUSG00000046311	Zfp62	11	+	49214525	49214654	49214554	49214654	49213589	49213642	2,2,3	0,0,0	8,3,7	4,10,4	178	149	3.26840633447e-08	5.49092264191e-05	1.0,1.0,1.0	0.626,0.201,0.594	0.526
ENSMUSG00000074794	Arrdc3	13	+	80891449	80891642	80891487	80891642	80891061	80891224	10,12,10	28,21,27	0,2,1	13,36,6	187	149	2.27452841378e-05	0.00955301933788	0.222,0.313,0.228	0.0,0.042,0.117	0.201
ENSMUSG00000032332	Col12a1	9	-	79598990	79601179	79598990	79600007	79602199	79602370	132,285,274	3,3,2	156,283,313	5,15,27	1321	149	0.00014127988038	0.0395583665064	0.832,0.915,0.939	0.779,0.68,0.567	0.22
ENSMUSG00000031562	Dctd	8	+	48138178	48138878	48138781	48138878	48137257	48137374	2,0,3	2,1,2	6,2,11	0,1,0	752	149	4.0814506872e-06	0.00342841857725	0.165,0.0,0.229	1.0,0.284,1.0	-0.63
ENSMUSG00000024073	Birc6	17	+	74613376	74613596	74613394	74613596	74611998	74612345	30,25,37	2,0,0	42,39,52	11,3,15	167	149	2.18923164469e-05	0.00955301933788	0.93,1.0,1.0	0.773,0.921,0.756	0.16
ENSMUSG00000038533	Cbfa2t2	2	+	154531221	154531412	154531224	154531412	154528836	154528905	15,4,9	6,7,14	8,25,23	0,5,1	152	149	7.73738612431e-05	0.0236341976161	0.71,0.359,0.387	1.0,0.831,0.958	-0.444
ENSMUSG00000028184	Adgrl2	3	-	148820972	148821054	148820972	148821025	148822954	148823051	6,2,3	9,15,5	11,6,7	3,0,0	178	149	8.88292511769e-08	9.94887613181e-05	0.358,0.1,0.334	0.754,1.0,1.0	-0.654
ENSMUSG00000053477	Tcf4	18	+	69564033	69564163	69564036	69564163	69519964	69520026	15,19,12	4,9,16	16,20,49	0,3,2	152	149	5.0426385133e-05	0.0185724885926	0.786,0.674,0.424	1.0,0.867,0.96	-0.314
ENSMUSG00000052752	Traf7	17	-	24514712	24514866	24514712	24514829	24518741	24518799	1,1,1	0,0,0	0,4,2	3,6,8	186	149	1.45439216226e-14	4.88675766519e-11	1.0,1.0,1.0	0.0,0.348,0.167	0.828
ENSMUSG00000055897	Ppp4r1l-ps	2	-	173592116	173592333	173592116	173592221	173592801	173593014	3,3,2	0,0,2	0,2,1	8,0,18	261	149	5.52752636686e-05	0.0185724885926	1.0,1.0,0.363	0.0,1.0,0.031	0.444
ENSMUSG00000026333	Gin1	1	+	97782926	97783232	97783193	97783232	97777325	97777519	7,14,13	0,0,1	4,12,11	1,3,5	416	149	9.61275216449e-06	0.00538314121211	1.0,1.0,0.823	0.589,0.589,0.441	0.401
ENSMUSG00000039745	Htatip2	7	+	49759541	49759793	49759597	49759793	49759114	49759145	14,52,22	9,16,4	19,39,37	2,0,1	205	149	7.33233516981e-06	0.00492732923411	0.531,0.703,0.8	0.873,1.0,0.964	-0.268
