# Supplementary material for: Pharmacological targeting of BMAL1 modulates circadian and immune pathways
Source: Nat Chem Biol. 2025 Mar 25;21(5):736–45. doi: 10.1038/s41589-025-01863-x (PMC12037410; doi:10.1038/s41589-025-01863-x)
Supplement: Supplementary file 15 — Statistical source data. [file 41589_2025_1863_MOESM15_ESM.zip › Alternative splicing - Novogene analysis/WT_L_AvsWT_L/WT_L_AvsWT_L_MXE.xls]

GeneID	geneSymbol	chr	strand	1stExonStart_0base	1stExonEnd	2ndExonStart_0base	2ndExonEnd	upstreamES	upstreamEE	downstreamES	downstreamEE	IJC_SAMPLE_1	SJC_SAMPLE_1	IJC_SAMPLE_2	SJC_SAMPLE_2	IncFormLen	SkipFormLen	PValue	FDR	IncLevel1	IncLevel2	IncLevelDifference
ENSMUSG00000059326	Csf2ra	19	-	61225522	61225652	61225791	61225821	61225323	61225420	61225927	61226055	387,395,413	1015,1126,1237	441,487,536	1135,1524,1521	179	279	1	1.0	0.373,0.353,0.342	0.377,0.332,0.355	0.001
ENSMUSG00000059326	Csf2ra	19	-	61226214	61226384	61226805	61226926	61225927	61226055	61227029	61227184	1585,1594,1646	1367,1569,1530	1544,1936,2390	1468,1908,2161	270	319	1	1.0	0.578,0.546,0.56	0.554,0.545,0.566	0.006
ENSMUSG00000024991	Eif3a	19	-	60763064	60763264	60764031	60764233	60761115	60762304	60766333	60766995	781,828,909	947,1011,1083	726,926,904	813,1191,1292	351	349	1	1.0	0.451,0.449,0.455	0.47,0.436,0.41	0.013
ENSMUSG00000041362	Shtn1	19	-	58990188	58990381	58995017	58995138	58973357	58975208	58999892	58999946	88,126,122	225,283,234	90,140,133	152,261,234	270	342	0.933703582646	1.0	0.331,0.361,0.398	0.429,0.405,0.419	-0.054
ENSMUSG00000033478	Fam160b1	19	+	57380599	57380714	57381071	57381148	57378978	57379175	57381231	57381424	28,24,9	18,19,18	32,22,35	25,24,23	264	226	1	1.0	0.571,0.52,0.3	0.523,0.44,0.566	-0.046
ENSMUSG00000024983	Vti1a	19	+	55321938	55321997	55328345	55328456	55316294	55316544	55380941	55381019	87,84,85	102,104,105	87,106,97	73,109,106	208	260	0.967060197557	1.0	0.516,0.502,0.503	0.598,0.549,0.534	-0.053
ENSMUSG00000024981	Acsl5	19	+	55288804	55288900	55291145	55291218	55287827	55287962	55291417	55291506	395,432,382	470,554,508	370,600,603	496,652,665	245	222	1	1.0	0.432,0.414,0.405	0.403,0.455,0.451	-0.019
ENSMUSG00000024981	Acsl5	19	+	55291145	55291218	55291417	55291506	55288804	55288900	55291772	55291889	540,683,561	456,572,524	597,831,795	479,686,684	222	238	1	1.0	0.559,0.561,0.534	0.572,0.565,0.555	-0.013
ENSMUSG00000024981	Acsl5	19	+	55291417	55291506	55291772	55291889	55291145	55291218	55293586	55293730	518,544,582	802,916,851	554,780,729	790,1048,1063	238	266	1	1.0	0.419,0.399,0.433	0.439,0.454,0.434	-0.025
ENSMUSG00000024981	Acsl5	19	+	55291772	55291889	55293586	55293730	55291417	55291506	55294201	55294303	630,814,736	1227,1405,1531	727,959,989	1272,1704,1715	266	293	1	1.0	0.361,0.39,0.346	0.386,0.383,0.388	-0.02
ENSMUSG00000024981	Acsl5	19	+	55293586	55293730	55294201	55294303	55291772	55291889	55294832	55294904	942,1083,1013	714,877,886	904,1244,1262	790,971,1071	293	251	1	1.0	0.531,0.514,0.495	0.495,0.523,0.502	0.007
ENSMUSG00000024981	Acsl5	19	+	55294201	55294303	55294832	55294904	55293586	55293730	55295372	55295522	802,922,1012	569,727,607	828,1126,1165	582,802,783	251	221	1	1.0	0.554,0.528,0.595	0.556,0.553,0.567	0.0
ENSMUSG00000024981	Acsl5	19	+	55294832	55294904	55295372	55295522	55294201	55294303	55296365	55297720	639,751,790	1097,1207,1121	621,822,842	1159,1451,1537	221	299	1	1.0	0.441,0.457,0.488	0.42,0.434,0.426	0.035
ENSMUSG00000025217	Btrc	19	+	45423132	45423240	45471014	45471104	45363750	45363886	45502931	45503163	11,2,4	19,10,26	7,6,17	11,20,24	257	239	0.361485447227	1.0	0.35,0.157,0.125	0.372,0.218,0.397	-0.118
ENSMUSG00000025217	Btrc	19	+	45423132	45423240	45456532	45456610	45406544	45406586	45471014	45471104	5,1,0	14,16,14	4,10,10	6,8,21	257	227	0.00208551315487	0.775534517443	0.24,0.052,0.0	0.371,0.525,0.296	-0.3
ENSMUSG00000025217	Btrc	19	+	45423132	45423240	45471014	45471104	45406544	45406586	45502931	45503163	6,1,0	20,9,26	4,6,11	6,20,24	257	239	0.0310746906099	1.0	0.218,0.094,0.0	0.383,0.218,0.299	-0.196
ENSMUSG00000025217	Btrc	19	+	45456532	45456610	45471014	45471104	45363832	45363886	45502931	45503163	0,0,0	19,10,26	3,3,0	11,20,24	227	239	0.941135365264	1.0	0.0,0.0,0.0	0.223,0.136,0.0	-0.12
ENSMUSG00000025217	Btrc	19	+	45456532	45456610	45471014	45471104	45423132	45423240	45502931	45503163	20,12,25	19,9,26	11,21,31	6,25,24	227	239	1	1.0	0.526,0.584,0.503	0.659,0.469,0.576	-0.03
ENSMUSG00000025199	Chuk	19	-	44088674	44088777	44090932	44091127	44087915	44088039	44096223	44096359	101,125,117	63,64,58	138,138,196	54,92,96	344	252	1	1.0	0.54,0.589,0.596	0.652,0.524,0.599	-0.017
ENSMUSG00000025199	Chuk	19	-	44090932	44091127	44096223	44096359	44088674	44088777	44096908	44097016	86,83,65	120,119,101	79,110,105	103,129,192	285	344	1	1.0	0.464,0.457,0.437	0.481,0.507,0.398	-0.009
ENSMUSG00000025184	R3hcc1l	19	+	42581919	42581990	42582824	42582920	42576025	42576201	42583402	42583543	22,19,25	26,38,34	35,27,36	36,34,28	220	245	0.418984382733	1.0	0.485,0.358,0.45	0.52,0.469,0.589	-0.095
ENSMUSG00000025178	Pi4k2a	19	+	42104857	42104989	42105329	42105483	42100636	42100837	42113042	42113104	216,260,246	345,387,450	281,372,411	369,565,588	281	303	1	1.0	0.403,0.42,0.371	0.451,0.415,0.43	-0.034
ENSMUSG00000025159	Mms19	19	-	41963862	41963937	41964317	41964403	41963400	41963458	41966213	41966314	14,30,22	0,1,0	15,32,42	1,0,3	235	224	1	1.0	1.0,0.966,1.0	0.935,1.0,0.93	0.034
ENSMUSG00000025159	Mms19	19	-	41963862	41963937	41964317	41964403	41963400	41963470	41966213	41966314	14,30,22	20,18,29	15,31,42	20,23,30	235	224	1	1.0	0.4,0.614,0.42	0.417,0.562,0.572	-0.039
ENSMUSG00000025017	Pik3ap1	19	-	41283079	41283150	41287469	41287625	41281870	41282007	41292752	41292825	1598,1804,1785	1006,1192,1125	1964,2745,2883	1091,1591,1878	305	220	1	1.0	0.534,0.522,0.534	0.565,0.554,0.525	-0.018
ENSMUSG00000025017	Pik3ap1	19	-	41287469	41287625	41292752	41292825	41283079	41283150	41296303	41296509	945,949,928	2217,2374,2315	1082,1453,1723	2433,3551,3925	222	305	1	1.0	0.369,0.355,0.355	0.379,0.36,0.376	-0.012
ENSMUSG00000025017	Pik3ap1	19	-	41308435	41308531	41375845	41376265	41302422	41302617	41384956	41385070	1938,2439,2059	929,1200,1044	2039,2983,3193	1296,1550,1743	569	245	1	1.0	0.473,0.467,0.459	0.404,0.453,0.441	0.034
ENSMUSG00000025017	Pik3ap1	19	-	41329199	41329344	41332208	41332345	41328091	41328234	41375845	41376265	691,781,736	1615,1873,1753	758,1009,1130	1964,2548,2978	286	294	1	1.0	0.305,0.3,0.301	0.284,0.289,0.281	0.017
ENSMUSG00000025016	Tm9sf3	19	-	41238677	41238844	41240576	41240708	41234680	41234775	41245443	41245521	286,335,365	648,757,755	318,446,479	669,911,897	281	316	1	1.0	0.332,0.332,0.352	0.348,0.355,0.375	-0.021
ENSMUSG00000048612	Myof	19	-	37903676	37903867	37905277	37905377	37901823	37901933	37907586	37907728	531,598,646	837,1018,1125	461,632,631	808,1053,1145	249	340	1	1.0	0.464,0.445,0.439	0.438,0.45,0.429	0.01
ENSMUSG00000048612	Myof	19	-	37911089	37911178	37913336	37913476	37910893	37910989	37915605	37915754	661,709,758	440,495,539	562,711,835	377,560,525	289	238	1	1.0	0.553,0.541,0.537	0.551,0.511,0.567	0.001
ENSMUSG00000048612	Myof	19	-	37922957	37923083	37924605	37924704	37921335	37921491	37926982	37926994	0,66,47	570,538,673	41,21,87	465,654,748	248	275	1	1.0	0.0,0.12,0.072	0.089,0.034,0.114	-0.015
ENSMUSG00000048612	Myof	19	-	37969906	37969945	37972174	37972257	37968327	37968452	37974583	37974627	269,282,306	40,71,52	211,249,347	54,71,59	232	188	1	1.0	0.845,0.763,0.827	0.76,0.74,0.827	0.036
ENSMUSG00000048612	Myof	19	-	37982959	37983010	37983088	37983151	37981877	37981908	37985960	37986089	140,160,127	157,185,195	114,165,173	139,172,254	212	200	1	1.0	0.457,0.449,0.381	0.436,0.475,0.391	-0.005
ENSMUSG00000056999	Ide	19	-	37290043	37290188	37290669	37290814	37288097	37288208	37295882	37295965	72,134,90	0,1,0	85,87,67	1,0,3	294	294	1	1.0	1.0,0.993,1.0	0.988,1.0,0.957	0.016
ENSMUSG00000041180	Hectd2	19	+	36595208	36595254	36597076	36597186	36587365	36587430	36598886	36599035	0,0,1	0,0,0	0,0,1	2,0,1	195	259	1	1.0	NA,NA,1.0	0.0,NA,0.57	0.715
ENSMUSG00000024805	Pcgf5	19	+	36411955	36412236	36434569	36434666	36348308	36348569	36437154	36437210	196,200,225	79,107,100	318,419,415	127,158,177	430	246	1	1.0	0.587,0.517,0.563	0.589,0.603,0.573	-0.033
ENSMUSG00000024781	Lipa	19	-	34507008	34507145	34508988	34509098	34501502	34501649	34510822	34511021	1574,1662,1579	1318,1506,1374	1288,1707,1752	1250,1601,1534	259	286	1	1.0	0.569,0.549,0.559	0.532,0.541,0.558	0.015
ENSMUSG00000024778	Fas	19	+	34316568	34316677	34318589	34318651	34315178	34315316	34318782	34318836	66,131,122	50,69,62	85,145,164	60,99,94	258	211	1	1.0	0.519,0.608,0.617	0.537,0.545,0.588	0.025
ENSMUSG00000024778	Fas	19	+	34318589	34318651	34318782	34318836	34316568	34316677	34319309	34319389	59,68,87	35,54,42	71,82,97	50,66,70	211	203	1	1.0	0.619,0.548,0.666	0.577,0.544,0.571	0.047
ENSMUSG00000024778	Fas	19	+	34318782	34318836	34319309	34319389	34318589	34318651	34320560	34320585	53,55,51	81,107,116	49,68,112	93,127,138	203	229	1	1.0	0.425,0.367,0.332	0.373,0.377,0.478	-0.035
ENSMUSG00000024778	Fas	19	+	34319309	34319389	34320560	34320585	34318782	34318836	34326992	34327770	64,66,77	31,29,29	69,107,119	21,40,46	229	174	1	1.0	0.611,0.634,0.669	0.714,0.67,0.663	-0.044
ENSMUSG00000040451	Sgms1	19	-	32125225	32125392	32129540	32129694	32122726	32124524	32142745	32142863	70,97,85	133,113,117	62,102,145	120,134,151	303	316	1	1.0	0.354,0.472,0.431	0.35,0.443,0.5	-0.012
ENSMUSG00000040451	Sgms1	19	-	32129540	32129694	32142745	32142863	32125225	32125392	32156569	32156647	1,1,8	94,120,75	3,5,4	76,102,86	267	303	1	1.0	0.012,0.009,0.108	0.043,0.053,0.05	-0.006
ENSMUSG00000040451	Sgms1	19	-	32129540	32129694	32156569	32156647	32125225	32125392	32159523	32160223	0,0,4	93,120,78	0,0,0	76,107,91	227	303	1	1.0	0.0,0.0,0.064	0.0,0.0,0.0	0.021
ENSMUSG00000040451	Sgms1	19	-	32129540	32129694	32142745	32142863	32125225	32125392	32159523	32160363	32,51,52	93,120,78	49,62,65	76,107,91	267	303	0.529280245834	1.0	0.281,0.325,0.431	0.423,0.397,0.448	-0.077
ENSMUSG00000040451	Sgms1	19	-	32129540	32129694	32159523	32160363	32125225	32125392	32223508	32223590	495,464,572	91,120,76	437,685,643	75,102,85	989	303	0.982342502648	1.0	0.625,0.542,0.698	0.641,0.673,0.699	-0.049
ENSMUSG00000040451	Sgms1	19	-	32142745	32142863	32159523	32160363	32129540	32129694	32210827	32210990	470,453,565	55,74,65	429,698,677	44,58,99	989	267	1	1.0	0.698,0.623,0.701	0.725,0.765,0.649	-0.039
ENSMUSG00000040451	Sgms1	19	-	32247993	32248036	32259975	32260097	32223508	32223590	32289540	32289631	6,3,5	50,56,39	1,3,2	24,46,59	271	192	1	1.0	0.078,0.037,0.083	0.029,0.044,0.023	0.034
ENSMUSG00000024817	Uhrf2	19	+	30039063	30039297	30056234	30056494	30030512	30030931	30071242	30071461	97,111,109	62,108,74	91,119,133	64,67,99	383	409	1	1.0	0.626,0.523,0.611	0.603,0.655,0.589	-0.029
ENSMUSG00000046138	9930021J03Rik	19	-	29723389	29723505	29735115	29735205	29720585	29720773	29743532	29743612	6,5,1	14,13,19	6,13,11	0,16,20	239	265	0.0244534483114	1.0	0.322,0.299,0.055	1.0,0.474,0.379	-0.392
ENSMUSG00000024789	Jak2	19	+	29252436	29252519	29262182	29262433	29251827	29252118	29271350	29271474	226,220,227	628,650,650	189,317,352	711,1009,1143	232	400	1	1.0	0.383,0.369,0.376	0.314,0.351,0.347	0.039
ENSMUSG00000024789	Jak2	19	+	29287900	29288087	29291166	29291301	29286300	29286412	29294855	29294943	599,763,695	370,455,438	769,1037,1284	435,599,716	336	284	1	1.0	0.578,0.586,0.573	0.599,0.594,0.603	-0.02
ENSMUSG00000024789	Jak2	19	+	29288673	29288801	29291166	29291301	29287900	29288087	29294855	29294943	520,518,538	371,455,440	597,815,851	438,604,714	277	284	1	1.0	0.59,0.539,0.556	0.583,0.58,0.55	-0.009
ENSMUSG00000024789	Jak2	19	+	29288673	29288801	29294855	29294943	29287900	29288087	29295641	29295769	489,500,518	346,414,340	561,770,804	383,530,590	277	237	1	1.0	0.547,0.508,0.566	0.556,0.554,0.538	-0.009
ENSMUSG00000024789	Jak2	19	+	29291166	29291301	29294855	29294943	29288673	29288801	29295641	29295769	348,446,414	380,429,361	500,643,636	420,569,631	284	237	1	1.0	0.433,0.465,0.489	0.498,0.485,0.457	-0.018
ENSMUSG00000024789	Jak2	19	+	29298587	29298738	29299478	29299615	29298292	29298444	29300908	29301098	730,717,840	514,573,568	881,1093,1262	593,792,965	300	286	1	1.0	0.575,0.544,0.585	0.586,0.568,0.555	-0.002
ENSMUSG00000024789	Jak2	19	+	29299478	29299615	29300908	29301098	29298587	29298738	29301611	29301736	459,577,596	776,813,827	635,872,915	873,1122,1348	286	339	1	1.0	0.412,0.457,0.461	0.463,0.479,0.446	-0.019
ENSMUSG00000024789	Jak2	19	+	29301898	29302071	29309594	29309712	29301611	29301736	29310927	29311041	714,803,766	540,613,664	868,1044,1256	696,794,970	322	267	1	1.0	0.523,0.521,0.489	0.508,0.522,0.518	-0.005
ENSMUSG00000024921	Smarca2	19	+	26759877	26759931	26770937	26771043	26751823	26752041	26771507	26771609	3,2,1	14,21,12	0,5,0	16,42,33	203	255	0.700855147331	1.0	0.212,0.107,0.095	0.0,0.13,0.0	0.095
ENSMUSG00000074925	Ptar1	19	+	23703077	23703144	23705706	23705811	23694320	23694490	23708753	23708967	15,7,11	8,15,0	2,5,13	10,4,6	216	254	0.380430610331	1.0	0.688,0.354,1.0	0.19,0.595,0.718	0.18
ENSMUSG00000024754	Tmem2	19	+	21847936	21848035	21852224	21852379	21844619	21844839	21855658	21855762	104,102,120	86,146,115	75,159,159	92,195,201	248	304	1	1.0	0.597,0.461,0.561	0.5,0.5,0.492	0.042
ENSMUSG00000024754	Tmem2	19	+	21852224	21852379	21855658	21855762	21847936	21848035	21856154	21858327	114,169,178	60,104,72	120,202,221	76,120,110	304	253	1	1.0	0.613,0.575,0.673	0.568,0.583,0.626	0.028
ENSMUSG00000037847	Nmrk1	19	+	18636078	18636142	18639517	18639608	18631949	18632081	18639885	18639934	9,6,7	5,7,7	4,8,12	4,13,12	213	240	0.708398611181	1.0	0.67,0.491,0.53	0.53,0.409,0.53	0.074
ENSMUSG00000041491	Cep78	19	-	15960942	15961109	15962371	15962449	15959531	15959700	15969071	15969200	17,7,17	23,28,28	8,21,14	17,22,29	227	316	0.968975444984	1.0	0.507,0.258,0.458	0.396,0.571,0.402	-0.049
ENSMUSG00000041491	Cep78	19	-	15962371	15962449	15969071	15969200	15960942	15961109	15970532	15970578	36,30,32	13,13,11	18,27,28	15,12,12	278	227	0.660051725389	1.0	0.693,0.653,0.704	0.495,0.648,0.656	0.084
ENSMUSG00000024696	Lpxn	19	+	12803932	12804090	12811219	12811266	12798605	12798679	12819335	12819435	108,188,124	42,46,57	100,166,153	44,60,82	307	196	0.895891869884	1.0	0.621,0.723,0.581	0.592,0.639,0.544	0.05
ENSMUSG00000024695	Zfp91	19	-	12771002	12771102	12774819	12774934	12767019	12770549	12775994	12776073	123,155,128	112,129,138	107,178,172	98,154,148	264	249	1	1.0	0.509,0.531,0.467	0.507,0.522,0.523	-0.015
ENSMUSG00000024691	Fam111a	19	+	12573529	12573580	12577089	12577170	12564553	12564650	12583922	12583963	0,0,2	47,68,68	0,2,0	49,121,81	200	230	1	1.0	0.0,0.0,0.033	0.0,0.019,0.0	0.005
ENSMUSG00000046139	Patl1	19	+	11923386	11923476	11923800	11924018	11922466	11922568	11925136	11925226	35,55,32	91,130,83	50,41,39	107,133,151	239	367	1	1.0	0.371,0.394,0.372	0.418,0.321,0.284	0.038
ENSMUSG00000024679	Ms4a6d	19	-	11587963	11588065	11589989	11590196	11586603	11587181	11592864	11592921	6495,7380,7841	2798,3162,3315	7361,10225,11078	3138,4316,4383	356	251	1	1.0	0.621,0.622,0.625	0.623,0.626,0.641	-0.007
ENSMUSG00000024679	Ms4a6d	19	-	11587963	11588065	11592864	11592921	11586603	11587181	11601829	11601964	1749,1741,2091	2745,3099,3257	1949,2808,2915	3090,4236,4271	206	251	1	1.0	0.437,0.406,0.439	0.435,0.447,0.454	-0.018
ENSMUSG00000024679	Ms4a6d	19	-	11587963	11588065	11589989	11590122	11586979	11587181	11592864	11592921	13,10,15	2798,3162,3315	2,18,13	3138,4316,4383	282	251	1	1.0	0.004,0.003,0.004	0.001,0.004,0.003	0.001
ENSMUSG00000024679	Ms4a6d	19	-	11601829	11601964	11603145	11603308	11592864	11592921	11604673	11604849	5513,6078,5754	3860,4388,4526	5432,8179,8304	4334,5978,6591	312	284	1	1.0	0.565,0.558,0.536	0.533,0.555,0.534	0.012
ENSMUSG00000079419	Ms4a6c	19	+	11471088	11471251	11472392	11472527	11469365	11469556	11475273	11475330	3478,3721,3102	1624,1991,1980	3819,5342,5433	2028,2879,2737	312	284	1	1.0	0.661,0.63,0.588	0.632,0.628,0.644	-0.008
ENSMUSG00000024672	Ms4a7	19	-	11322298	11322400	11324421	11324628	11321038	11321582	11325806	11325863	2690,2440,3070	837,777,1023	3300,4222,4832	1286,1458,1296	356	251	1	1.0	0.694,0.689,0.679	0.644,0.671,0.724	0.008
ENSMUSG00000024672	Ms4a7	19	-	11322298	11322400	11324421	11324628	11321405	11321582	11327924	11328050	1207,1101,1382	850,775,1033	1490,1854,2165	1302,1479,1313	356	251	1	1.0	0.5,0.5,0.485	0.447,0.469,0.538	0.01
ENSMUSG00000024672	Ms4a7	19	-	11324421	11324628	11325806	11325863	11322298	11322400	11327924	11328050	804,784,861	3169,2912,3549	961,1273,1300	4000,4943,5303	206	356	1	1.0	0.305,0.318,0.295	0.293,0.308,0.298	0.006
ENSMUSG00000024672	Ms4a7	19	-	11325806	11325863	11327924	11328050	11324421	11324628	11333206	11333366	2372,2321,2435	629,575,785	2871,3450,4090	814,1082,1137	275	206	1	1.0	0.739,0.751,0.699	0.725,0.705,0.729	0.01
ENSMUSG00000024672	Ms4a7	19	-	11327924	11328050	11333206	11333366	11325806	11325863	11336006	11336144	2373,2343,2405	1670,1534,1757	2697,3392,3874	1934,2538,2801	309	275	1	1.0	0.558,0.576,0.549	0.554,0.543,0.552	0.011
ENSMUSG00000048832	Vps37c	19	+	10706209	10706308	10710269	10710441	10688814	10688979	10711270	10711353	96,106,88	152,168,157	121,143,133	168,236,231	248	321	1	1.0	0.45,0.45,0.42	0.482,0.44,0.427	-0.01
ENSMUSG00000024661	Fth1	19	+	9984180	9984327	9984559	9984685	9982702	9982983	9984780	9985092	176821,194026,199795	149643,163263,168105	171263,245482,272375	152012,206816,226037	296	275	1	1.0	0.523,0.525,0.525	0.511,0.524,0.528	0.003
ENSMUSG00000071645	Tut1	19	+	8959742	8959843	8962343	8962822	8959086	8959402	8964019	8964129	17,22,30	86,93,100	23,41,40	108,157,149	250	628	1	1.0	0.332,0.373,0.43	0.349,0.396,0.403	-0.004
ENSMUSG00000071659	Hnrnpul2	19	+	8822803	8822939	8823229	8823306	8819400	8820813	8823529	8823669	356,463,412	196,239,230	347,524,588	207,313,267	285	226	1	1.0	0.59,0.606,0.587	0.571,0.57,0.636	0.002
ENSMUSG00000071659	Hnrnpul2	19	+	8824859	8825123	8825270	8825393	8824405	8824518	8825971	8826100	759,1025,996	272,367,342	883,1264,1339	298,445,467	413	272	1	1.0	0.648,0.648,0.657	0.661,0.652,0.654	-0.005
ENSMUSG00000071659	Hnrnpul2	19	+	8825270	8825393	8825971	8826100	8824859	8825123	8826643	8826812	287,380,401	437,475,479	338,448,446	431,617,668	272	278	1	1.0	0.402,0.45,0.461	0.445,0.426,0.406	0.012
ENSMUSG00000071659	Hnrnpul2	19	+	8825971	8826100	8826643	8826812	8825270	8825393	8829749	8829950	294,380,353	550,605,628	320,453,474	493,665,816	278	318	1	1.0	0.379,0.418,0.391	0.426,0.438,0.399	-0.025
ENSMUSG00000024962	Vegfb	19	-	6986289	6986486	6986773	6986816	6986020	6986094	6987351	6987629	18,13,17	38,46,42	10,11,17	27,35,63	192	346	1	1.0	0.461,0.337,0.422	0.4,0.362,0.327	0.044
ENSMUSG00000024769	Cdc42bpg	19	+	6310217	6310366	6310794	6310888	6309726	6309822	6311021	6311222	22,19,27	12,24,10	28,41,23	13,13,13	298	243	0.532474926827	1.0	0.599,0.392,0.688	0.637,0.72,0.591	-0.09
ENSMUSG00000024940	Ltbp3	19	+	5753632	5753755	5755545	5755674	5752018	5752141	5755931	5756099	42,43,29	59,80,57	38,98,52	50,82,87	272	278	0.458365162345	1.0	0.421,0.355,0.342	0.437,0.55,0.379	-0.083
ENSMUSG00000024940	Ltbp3	19	+	5753928	5754048	5755545	5755674	5753632	5753755	5755931	5756099	43,28,40	59,76,47	25,59,33	50,75,86	269	278	1	1.0	0.43,0.276,0.468	0.341,0.448,0.284	0.034
ENSMUSG00000024937	Ehbp1l1	19	-	5717661	5720407	5720685	5720726	5717038	5717196	5720808	5720877	261,388,324	1141,1329,1199	326,473,433	973,1518,1636	190	2895	1	1.0	0.777,0.816,0.805	0.836,0.826,0.801	-0.022
ENSMUSG00000056917	Sipa1	19	-	5655687	5655791	5656153	5656328	5655257	5655415	5659333	5659510	159,165,172	87,122,94	122,195,214	74,128,154	324	253	1	1.0	0.588,0.514,0.588	0.563,0.543,0.52	0.021
ENSMUSG00000056917	Sipa1	19	-	5661595	5661626	5662587	5662841	5660313	5661111	5663603	5663707	26,30,20	49,61,43	21,35,43	52,38,74	403	180	1	1.0	0.192,0.18,0.172	0.153,0.291,0.206	-0.035
ENSMUSG00000056185	Snx32	19	-	5496985	5497025	5497289	5497365	5496315	5496402	5497446	5497552	5,7,17	4,2,0	0,15,11	0,5,2	225	189	1	1.0	0.512,0.746,1.0	NA,0.716,0.822	-0.016
ENSMUSG00000024870	Rab1b	19	-	5100666	5100798	5104640	5104736	5099206	5100572	5104832	5104928	370,437,456	432,560,562	368,588,598	444,653,675	245	281	1	1.0	0.496,0.472,0.482	0.487,0.508,0.504	-0.016
ENSMUSG00000024889	Rce1	19	-	4623500	4623563	4623825	4623897	4622590	4623242	4624013	4624181	71,60,75	34,56,42	60,100,97	48,44,61	221	212	1	1.0	0.667,0.507,0.631	0.545,0.686,0.604	-0.01
ENSMUSG00000024889	Rce1	19	-	4625012	4625096	4625192	4625295	4624659	4624763	4625432	4625641	97,80,70	65,53,67	66,58,99	30,74,77	252	233	1	1.0	0.58,0.583,0.491	0.67,0.42,0.543	0.007
ENSMUSG00000024858	Grk2	19	-	4289897	4290020	4290073	4290168	4289672	4289739	4290394	4290483	543,615,605	592,615,749	488,727,745	575,771,888	244	272	1	1.0	0.506,0.527,0.474	0.486,0.512,0.483	0.009
ENSMUSG00000034616	Ssh3	19	-	4264313	4264460	4265102	4265149	4263907	4264108	4265291	4265420	58,87,71	194,245,248	76,66,102	183,270,331	196	296	1	1.0	0.311,0.349,0.302	0.385,0.27,0.318	-0.004
ENSMUSG00000040385	Ppp1ca	19	+	4193766	4193871	4194466	4194690	4193021	4193252	4194771	4194906	856,980,1045	1896,2339,2413	831,1305,1405	1890,2823,3055	254	373	1	1.0	0.399,0.381,0.389	0.392,0.404,0.403	-0.01
ENSMUSG00000024835	Coro1b	19	+	4151394	4151499	4151579	4151725	4150706	4150826	4152521	4152579	1036,1000,1248	967,1109,1157	989,1399,1343	1058,1378,1635	254	295	1	1.0	0.554,0.512,0.556	0.521,0.541,0.488	0.024
ENSMUSG00000024847	Aip	19	-	4118086	4118266	4121335	4121545	4115981	4116170	4125729	4125858	80,55,101	597,661,558	73,110,181	528,803,896	359	329	1	1.0	0.109,0.071,0.142	0.112,0.112,0.156	-0.019
ENSMUSG00000024843	Chka	19	+	3875734	3875788	3882009	3882120	3864647	3864759	3884471	3884585	24,21,17	1,5,0	6,17,21	0,1,6	203	260	1	1.0	0.968,0.843,1.0	1.0,0.956,0.818	0.012
ENSMUSG00000045098	Kmt5b	19	+	3782219	3782279	3782755	3782852	3768021	3768340	3786388	3786627	8,14,17	4,9,5	8,24,26	4,11,1	209	246	0.570980953249	1.0	0.702,0.647,0.8	0.702,0.72,0.968	-0.08
ENSMUSG00000045098	Kmt5b	19	+	3786388	3786627	3796639	3796708	3768021	3768340	3802074	3802240	86,91,82	15,20,12	69,127,111	21,19,14	388	218	1	1.0	0.763,0.719,0.793	0.649,0.79,0.817	0.006
ENSMUSG00000024614	Tmx3	18	+	90534381	90534438	90537074	90537204	90533220	90533274	90538498	90538567	45,65,66	110,137,94	59,97,76	103,149,147	206	279	1	1.0	0.357,0.391,0.487	0.437,0.469,0.412	-0.028
ENSMUSG00000024645	Timm21	18	-	84948022	84948096	84949193	84949291	84947833	84947939	84949389	84949452	19,10,12	11,7,19	16,20,12	12,10,16	247	223	1	1.0	0.609,0.563,0.363	0.546,0.644,0.404	-0.02
ENSMUSG00000041607	Mbp	18	+	82575600	82575633	82578935	82579058	82575171	82575207	82584111	82585637	2,0,0	1,7,0	1,0,0	0,1,1	182	272	1	1.0	0.749,0.0,NA	1.0,0.0,0.0	0.041
ENSMUSG00000025423	Pias2	18	+	77126856	77126991	77130049	77130123	77120055	77120146	77133090	77133251	28,32,36	14,22,24	34,49,61	14,24,38	284	223	1	1.0	0.611,0.533,0.541	0.656,0.616,0.558	-0.048
ENSMUSG00000024515	Smad4	18	-	73658567	73658684	73658778	73658898	73657194	73657245	73662657	73662775	71,71,70	68,87,56	74,121,128	82,71,95	269	266	0.834382825643	1.0	0.508,0.447,0.553	0.472,0.628,0.571	-0.054
ENSMUSG00000044906	4930503L19Rik	18	-	70456473	70456544	70458316	70458448	70453193	70453388	70463961	70464064	22,18,18	16,21,8	11,43,30	12,16,34	281	220	1	1.0	0.518,0.402,0.638	0.418,0.678,0.409	0.018
ENSMUSG00000024539	Ptpn2	18	-	67672666	67672768	67675719	67675829	67665510	67665874	67677709	67677862	2,0,1	92,82,84	1,2,4	97,126,93	259	251	1	1.0	0.021,0.0,0.011	0.01,0.015,0.04	-0.011
ENSMUSG00000024539	Ptpn2	18	-	67672666	67672768	67675719	67675886	67665511	67665874	67677709	67677862	131,158,164	92,82,84	174,225,227	97,126,93	316	251	1	1.0	0.531,0.605,0.608	0.588,0.587,0.66	-0.03
ENSMUSG00000024539	Ptpn2	18	-	67695623	67695724	67711836	67711927	67688890	67688989	67724441	67724573	106,95,73	55,83,82	77,114,111	52,73,101	240	250	1	1.0	0.668,0.544,0.481	0.607,0.619,0.534	-0.022
ENSMUSG00000024527	Afg3l2	18	-	67428980	67429254	67431653	67431778	67425888	67426026	67434154	67434229	123,110,98	291,358,312	72,135,87	232,383,380	274	423	1	1.0	0.395,0.322,0.327	0.324,0.352,0.261	0.036
ENSMUSG00000001473	Tubb6	18	+	67391324	67391433	67392945	67393056	67390716	67390814	67401309	67402748	236,285,322	206,253,346	255,393,471	220,382,406	258	260	1	1.0	0.536,0.532,0.484	0.539,0.509,0.539	-0.012
ENSMUSG00000024516	Sec11c	18	+	65809444	65809554	65812664	65812814	65800548	65800711	65814837	65814957	186,215,219	244,322,330	156,251,299	257,425,488	259	299	1	1.0	0.468,0.435,0.434	0.412,0.405,0.414	0.035
ENSMUSG00000024516	Sec11c	18	+	65809444	65809554	65812664	65812741	65800549	65800711	65814837	65814957	186,215,219	5,3,4	156,251,299	1,3,1	259	226	1	1.0	0.97,0.984,0.979	0.993,0.986,0.996	-0.014
ENSMUSG00000024621	Csf1r	18	+	61117040	61117156	61117291	61117412	61114750	61114937	61117531	61117722	1687,1905,1829	2119,2606,2306	1367,1909,1944	1703,2481,2516	265	270	1	1.0	0.448,0.427,0.447	0.45,0.439,0.44	-0.002
ENSMUSG00000024621	Csf1r	18	+	61124198	61124325	61124476	61124581	61118951	61119067	61124812	61124923	2273,2372,2370	2372,2743,2534	1896,2619,2617	1913,2826,2887	276	254	1	1.0	0.469,0.443,0.463	0.477,0.46,0.455	-0.006
ENSMUSG00000024621	Csf1r	18	+	61128068	61128166	61128986	61129109	61127864	61127953	61129269	61129381	1933,2152,2095	2238,2756,2646	1473,2200,2275	1890,2695,2762	247	272	1	1.0	0.487,0.462,0.466	0.462,0.473,0.476	0.001
ENSMUSG00000024621	Csf1r	18	+	61128986	61129109	61129269	61129381	61128068	61128166	61129702	61129802	2433,2657,2586	2454,2860,2724	1876,2695,2770	2001,2829,2883	272	261	1	1.0	0.488,0.471,0.477	0.474,0.478,0.48	0.001
ENSMUSG00000024621	Csf1r	18	+	61129269	61129381	61129702	61129802	61128986	61129109	61130103	61130212	1896,2342,2369	2267,2527,2445	1653,2375,2470	1822,2535,2786	261	249	1	1.0	0.444,0.469,0.48	0.464,0.472,0.458	-0.0
ENSMUSG00000024610	Cd74	18	+	60810327	60810418	60811293	60811485	60809981	60810074	60811858	60811921	4980,4922,7487	834,827,1290	6334,7697,9885	1067,1314,1548	240	341	1	1.0	0.895,0.894,0.892	0.894,0.893,0.901	-0.002
ENSMUSG00000048799	Cep120	18	-	53685882	53686028	53697594	53697693	53681723	53683464	53703121	53703244	14,37,18	29,46,45	24,18,24	33,35,39	248	295	1	1.0	0.365,0.489,0.322	0.464,0.38,0.423	-0.03
ENSMUSG00000034484	Snx2	18	+	53189654	53189772	53210329	53210443	53176364	53176487	53210698	53210792	673,762,799	513,643,606	780,1308,1423	756,995,1198	267	263	1	1.0	0.564,0.539,0.565	0.504,0.564,0.539	0.02
ENSMUSG00000037416	Dmxl1	18	+	49957301	49957393	49958396	49958449	49955816	49955909	49961057	49961275	24,43,17	9,16,18	28,41,26	18,30,13	241	202	1	1.0	0.691,0.693,0.442	0.566,0.534,0.626	0.033
ENSMUSG00000024480	Ap3s1	18	+	46754370	46754462	46779187	46779259	46741875	46742081	46780660	46780768	282,342,284	179,244,233	247,394,396	188,277,296	241	221	1	1.0	0.591,0.562,0.528	0.546,0.566,0.551	0.006
ENSMUSG00000024480	Ap3s1	18	+	46758002	46758114	46779187	46779259	46754370	46754462	46780660	46780768	427,437,484	182,247,234	454,606,676	188,278,310	261	221	1	1.0	0.665,0.6,0.637	0.672,0.649,0.649	-0.023
ENSMUSG00000024498	Tcerg1	18	+	42564082	42564233	42567870	42568035	42560933	42561052	42568427	42568610	83,94,88	85,100,111	87,104,84	99,136,134	300	314	1	1.0	0.505,0.496,0.453	0.479,0.445,0.396	0.045
ENSMUSG00000024491	Rbm27	18	+	42321911	42322208	42324054	42324198	42320763	42320917	42325904	42326024	75,96,86	41,44,37	78,123,145	28,50,69	446	293	1	1.0	0.546,0.589,0.604	0.647,0.618,0.58	-0.035
ENSMUSG00000024491	Rbm27	18	+	42324054	42324198	42325904	42326024	42321911	42322208	42327163	42327238	50,47,50	47,48,29	46,52,75	26,30,48	293	269	0.528146614744	1.0	0.494,0.473,0.613	0.619,0.614,0.589	-0.081
ENSMUSG00000024493	Lars	18	-	42250828	42250909	42251292	42251380	42245939	42246077	42257069	42257194	69,89,86	34,48,48	77,81,65	41,42,38	237	230	1	1.0	0.663,0.643,0.635	0.646,0.652,0.624	0.006
ENSMUSG00000060450	Rnf14	18	+	38297499	38297575	38299753	38299926	38296804	38297205	38300428	38300590	0,0,0	194,232,230	0,1,0	258,370,418	225	322	1	1.0	0.0,0.0,0.0	0.0,0.004,0.0	-0.001
ENSMUSG00000060450	Rnf14	18	+	38301655	38301807	38307864	38308395	38300428	38300590	38309484	38309713	196,146,177	894,964,859	205,241,308	937,1372,1332	301	680	1	1.0	0.331,0.255,0.318	0.331,0.284,0.343	-0.018
ENSMUSG00000060450	Rnf14	18	+	38301655	38301807	38307864	38308395	38300428	38300590	38313211	38313384	197,145,175	680,686,617	204,242,314	731,1011,946	301	680	1	1.0	0.396,0.323,0.391	0.387,0.351,0.429	-0.019
ENSMUSG00000060450	Rnf14	18	+	38307864	38308395	38309484	38309713	38301655	38301807	38313211	38313384	789,782,732	258,265,294	860,1165,1101	306,434,411	680	378	1	1.0	0.63,0.621,0.581	0.61,0.599,0.598	0.008
ENSMUSG00000006850	Tmco6	18	+	36738361	36738447	36738627	36738744	36738095	36738200	36738952	36739064	12,16,11	14,20,29	19,16,32	33,28,45	235	266	1	1.0	0.492,0.475,0.3	0.395,0.393,0.446	0.011
ENSMUSG00000006850	Tmco6	18	+	36738627	36738744	36738952	36739064	36738361	36738447	36739154	36739341	18,37,36	26,26,27	29,39,36	22,22,43	266	261	1	1.0	0.405,0.583,0.567	0.564,0.635,0.451	-0.032
ENSMUSG00000091896	Ube2d2a	18	+	35799951	35800029	35800109	35800215	35799840	35799872	35801273	35801367	88,127,136	326,334,387	123,200,150	350,443,508	227	255	1	1.0	0.233,0.299,0.283	0.283,0.336,0.249	-0.018
ENSMUSG00000091896	Ube2d2a	18	+	35800109	35800215	35801273	35801367	35799951	35800029	35805517	35805821	285,372,394	269,264,305	365,467,477	262,337,353	255	243	1	1.0	0.502,0.573,0.552	0.57,0.569,0.563	-0.025
ENSMUSG00000024352	Spata24	18	-	35660443	35660574	35660791	35660857	35660016	35660353	35662011	35662186	8,3,3	3,6,13	2,6,13	6,9,6	215	280	0.848999475397	1.0	0.776,0.394,0.231	0.303,0.465,0.738	-0.035
ENSMUSG00000038773	Kdm3b	18	+	34799284	34799359	34803449	34804049	34796787	34796912	34808240	34809489	25,28,35	272,239,221	27,32,29	185,268,295	224	749	1	1.0	0.235,0.281,0.346	0.328,0.285,0.247	0.001
ENSMUSG00000038773	Kdm3b	18	+	34803449	34804049	34808240	34809489	34799284	34799359	34810258	34810460	292,244,238	429,450,371	204,304,318	391,546,509	749	1398	1	1.0	0.56,0.503,0.545	0.493,0.51,0.538	0.022
ENSMUSG00000036501	Fam13b	18	-	34497333	34497546	34497967	34498159	34494598	34494776	34499685	34499852	43,47,48	120,119,90	53,67,87	141,168,148	341	362	1	1.0	0.276,0.295,0.362	0.285,0.297,0.384	-0.011
ENSMUSG00000041915	Ammecr1l	18	+	31761779	31761890	31771669	31772114	31759823	31760194	31774235	31774346	30,44,34	166,227,228	23,48,55	181,231,223	260	594	1	1.0	0.292,0.307,0.254	0.225,0.322,0.36	-0.018
ENSMUSG00000033628	Pik3c3	18	+	30274268	30274457	30276971	30277115	30272746	30273018	30281956	30282086	69,86,52	46,55,50	69,116,117	41,57,70	338	293	0.671990331959	1.0	0.565,0.575,0.474	0.593,0.638,0.592	-0.07
ENSMUSG00000033632	AW554918	18	+	25339713	25340384	25344863	25344962	25289938	25290066	25399925	25400107	25,31,14	5,4,10	10,29,35	5,2,3	820	248	0.424691389994	1.0	0.602,0.701,0.297	0.377,0.814,0.779	-0.123
ENSMUSG00000033382	Trappc8	18	-	20828468	20828648	20831449	20831508	20824966	20825068	20831609	20831678	55,52,57	116,140,149	50,71,70	138,187,211	208	329	1	1.0	0.429,0.37,0.377	0.364,0.375,0.344	0.031
ENSMUSG00000033382	Trappc8	18	-	20831449	20831508	20831609	20831678	20828468	20828648	20832949	20833046	71,84,57	54,53,60	66,85,77	77,83,73	218	208	0.739147010268	1.0	0.556,0.602,0.475	0.45,0.494,0.502	0.062
ENSMUSG00000037013	Ss18	18	-	14651022	14651244	14655026	14655180	14640955	14641123	14670308	14670393	77,124,94	140,154,152	83,103,144	99,164,184	303	371	1	1.0	0.402,0.496,0.431	0.507,0.435,0.489	-0.034
ENSMUSG00000037013	Ss18	18	-	14655026	14655180	14670308	14670393	14651022	14651244	14679386	14679463	30,44,55	112,102,109	39,41,47	102,88,141	234	303	1	1.0	0.258,0.358,0.395	0.331,0.376,0.301	0.001
ENSMUSG00000024404	Riok3	18	+	12135851	12135967	12136692	12136838	12128849	12128973	12136927	12137035	523,473,514	769,779,744	466,578,596	692,798,988	265	295	1	1.0	0.431,0.403,0.435	0.428,0.446,0.402	-0.002
ENSMUSG00000024293	Esco1	18	-	10588438	10588550	10593745	10595875	10585977	10586041	10596338	10596441	400,444,404	33,30,31	354,603,566	23,25,58	2279	261	1	1.0	0.581,0.629,0.599	0.638,0.734,0.528	-0.03
ENSMUSG00000024293	Esco1	18	-	10588438	10588550	10595675	10595875	10585977	10586041	10596338	10596441	43,51,50	33,30,31	24,80,40	23,25,58	349	261	1	1.0	0.494,0.56,0.547	0.438,0.705,0.34	0.039
ENSMUSG00000024293	Esco1	18	-	10588438	10588550	10595675	10595875	10585977	10586041	10610025	10610109	5,15,8	34,30,29	7,21,9	22,23,57	349	261	1	1.0	0.099,0.272,0.171	0.192,0.406,0.106	-0.054
ENSMUSG00000024287	Thoc1	18	+	9987598	9987664	9989690	9989774	9987069	9987165	9992127	9992275	22,30,37	58,63,57	33,26,26	47,63,60	215	233	1	1.0	0.291,0.34,0.413	0.432,0.309,0.32	-0.006
ENSMUSG00000041225	Arhgap12	18	-	6028193	6028271	6031729	6031828	6027959	6028094	6033140	6033257	25,35,30	16,17,26	26,26,40	23,32,17	248	227	1	1.0	0.589,0.653,0.514	0.509,0.427,0.683	0.046
ENSMUSG00000041225	Arhgap12	18	-	6031729	6031828	6033140	6033257	6028193	6028271	6034449	6034552	26,28,27	16,20,21	32,33,37	13,24,35	266	248	1	1.0	0.602,0.566,0.545	0.697,0.562,0.496	-0.014
ENSMUSG00000041225	Arhgap12	18	-	6037017	6037116	6039353	6039455	6034449	6034552	6049276	6049358	34,21,31	20,15,28	13,24,30	9,30,30	251	248	0.612740684878	1.0	0.627,0.58,0.522	0.588,0.441,0.497	0.068
ENSMUSG00000041225	Arhgap12	18	-	6065704	6065845	6069830	6070091	6064340	6064421	6111684	6112439	60,97,71	10,16,24	51,129,83	14,26,32	410	290	1	1.0	0.809,0.811,0.677	0.72,0.778,0.647	0.051
ENSMUSG00000041225	Arhgap12	18	-	6069830	6070091	6111684	6112439	6064340	6064421	6115813	6115850	200,249,208	35,49,44	184,268,281	34,66,47	904	410	1	1.0	0.722,0.697,0.682	0.711,0.648,0.731	0.004
ENSMUSG00000041225	Arhgap12	18	-	6069830	6070091	6111684	6112439	6065704	6065845	6115813	6115850	200,249,210	31,49,54	182,267,280	38,74,38	904	410	1	1.0	0.745,0.697,0.638	0.685,0.621,0.77	0.001
ENSMUSG00000024234	Mtpap	18	+	4379568	4379741	4380653	4380887	4375591	4375778	4383188	4383413	66,128,70	51,59,61	81,140,109	64,73,98	322	383	1	1.0	0.606,0.721,0.577	0.601,0.695,0.57	0.013
ENSMUSG00000047879	Usp14	18	-	10016540	10016644	10017990	10018095	10012212	10012271	10022817	10022850	103,129,112	96,137,119	106,164,129	103,182,152	254	253	1	1.0	0.517,0.484,0.484	0.506,0.473,0.458	0.016
ENSMUSG00000024908	Ppp6r3	19	-	3459360	3459480	3464544	3464695	3454927	3457051	3466492	3466599	123,103,172	79,85,103	103,132,139	67,98,133	300	269	1	1.0	0.583,0.521,0.6	0.58,0.547,0.484	0.031
ENSMUSG00000024908	Ppp6r3	19	-	3478277	3478364	3484830	3484916	3473768	3473866	3486975	3487091	71,94,81	27,46,35	104,95,104	27,34,61	235	236	1	1.0	0.725,0.672,0.699	0.795,0.737,0.631	-0.022
ENSMUSG00000024908	Ppp6r3	19	-	3518244	3518382	3521733	3521920	3514653	3514719	3526701	3526929	83,111,115	41,83,71	76,116,166	68,64,128	336	287	1	1.0	0.634,0.533,0.58	0.488,0.608,0.526	0.042
ENSMUSG00000024908	Ppp6r3	19	-	3521733	3521920	3526701	3526929	3518244	3518382	3544107	3544255	41,38,44	61,118,78	63,75,81	87,113,139	377	336	0.740200614394	1.0	0.375,0.223,0.335	0.392,0.372,0.342	-0.058
ENSMUSG00000024908	Ppp6r3	19	-	3521733	3521920	3526701	3526934	3518244	3518382	3544107	3544255	99,137,95	61,118,78	130,139,170	87,113,139	382	336	1	1.0	0.588,0.505,0.517	0.568,0.52,0.518	0.001
ENSMUSG00000024908	Ppp6r3	19	-	3526701	3526929	3544107	3544255	3521733	3521920	3575640	3575696	51,66,57	103,116,128	47,63,76	120,153,200	297	377	0.862671090798	1.0	0.386,0.419,0.361	0.332,0.343,0.325	0.055
ENSMUSG00000055660	Mettl4	17	-	94740385	94740755	94743931	94743994	94739453	94739523	94747616	94748417	1,4,7	20,30,20	1,3,1	23,15,22	212	519	0.289384655516	1.0	0.109,0.246,0.461	0.096,0.329,0.1	0.097
ENSMUSG00000024242	Map4k3	17	-	80624055	80624114	80630414	80630473	80618556	80618595	80636719	80636798	37,23,36	48,43,35	35,45,40	38,58,48	208	208	1	1.0	0.435,0.348,0.507	0.479,0.437,0.455	-0.027
ENSMUSG00000024242	Map4k3	17	-	80629285	80629348	80630414	80630473	80624055	80624114	80636719	80636798	108,76,120	15,10,12	71,116,142	14,8,16	208	212	1	1.0	0.88,0.886,0.911	0.838,0.937,0.9	0.001
ENSMUSG00000024242	Map4k3	17	-	80630414	80630473	80636719	80636798	80629285	80629348	80644131	80644242	50,46,56	15,13,22	54,63,48	24,18,13	228	208	1	1.0	0.753,0.763,0.699	0.672,0.762,0.771	0.003
ENSMUSG00000024241	Sos1	17	-	80420262	80420485	80422681	80422785	80419008	80419128	80423115	80423238	25,24,21	53,50,46	26,35,36	58,61,71	253	372	1	1.0	0.41,0.414,0.402	0.397,0.458,0.427	-0.019
ENSMUSG00000035051	Dhx57	17	-	80275849	80276035	80278222	80278381	80274763	80275602	80281195	80281428	9,18,14	18,24,11	14,27,28	15,25,22	308	335	0.605551158093	1.0	0.352,0.449,0.581	0.504,0.54,0.581	-0.081
ENSMUSG00000024069	Slc30a6	17	+	74401911	74401998	74404003	74404088	74395620	74395668	74405684	74405727	0,0,4	52,67,51	0,2,2	88,72,74	236	234	1	1.0	0.0,0.0,0.072	0.0,0.027,0.026	0.006
ENSMUSG00000058704	Memo1	17	-	74217026	74217103	74220487	74220540	74202260	74202365	74225431	74225574	0,0,2	132,180,191	0,1,0	129,216,198	202	226	1	1.0	0.0,0.0,0.012	0.0,0.005,0.0	0.002
ENSMUSG00000058704	Memo1	17	-	74217026	74217103	74225431	74225574	74202260	74202365	74241904	74242016	95,104,110	62,77,66	91,123,144	72,97,98	292	226	1	1.0	0.543,0.511,0.563	0.494,0.495,0.532	0.032
ENSMUSG00000058704	Memo1	17	-	74217026	74217103	74241904	74242016	74202260	74202365	74255227	74255296	1,2,0	62,77,63	0,3,0	71,97,99	261	226	1	1.0	0.014,0.022,0.0	0.0,0.026,0.0	0.003
ENSMUSG00000058704	Memo1	17	-	74225431	74225574	74241904	74242016	74217026	74217103	74244974	74245087	103,117,142	69,103,124	99,133,154	58,120,100	261	292	1	1.0	0.625,0.56,0.562	0.656,0.554,0.633	-0.032
ENSMUSG00000058704	Memo1	17	-	74225431	74225574	74241904	74242016	74217026	74217103	74255227	74255296	1,1,0	69,105,125	1,0,0	58,119,100	261	292	1	1.0	0.016,0.011,0.0	0.019,0.0,0.0	0.003
ENSMUSG00000058704	Memo1	17	-	74241904	74242016	74244974	74245087	74225431	74225574	74255227	74255296	94,116,131	71,72,78	95,107,182	68,91,100	262	261	1	1.0	0.569,0.616,0.626	0.582,0.539,0.645	0.015
ENSMUSG00000024053	Emilin2	17	-	71273373	71275287	71280673	71280849	71256323	71256692	71310148	71310271	152,169,191	2329,3188,2931	174,277,291	2330,3606,4144	325	2063	1	1.0	0.293,0.252,0.293	0.322,0.328,0.308	-0.04
ENSMUSG00000024044	Epb41l3	17	+	69281032	69281107	69283884	69284007	69274703	69274895	69284538	69284916	2,3,3	2,2,2	5,6,8	2,9,5	224	272	1	1.0	0.548,0.646,0.646	0.752,0.447,0.66	-0.006
ENSMUSG00000061950	Ppp4r1	17	+	65783623	65783668	65803210	65803295	65783365	65783449	65803859	65803966	19,23,15	69,72,60	9,18,22	51,86,112	194	234	0.732793230849	1.0	0.249,0.278,0.232	0.176,0.202,0.192	0.063
ENSMUSG00000061950	Ppp4r1	17	+	65824259	65824789	65829374	65829547	65815922	65816050	65830996	65831092	544,675,668	144,190,210	490,819,922	177,196,289	679	322	1	1.0	0.642,0.628,0.601	0.568,0.665,0.602	0.012
ENSMUSG00000034116	Vav1	17	+	57299841	57299941	57301180	57301276	57299100	57299204	57301860	57301929	284,292,348	310,348,366	253,350,412	315,438,501	249	245	1	1.0	0.474,0.452,0.483	0.441,0.44,0.447	0.027
ENSMUSG00000034116	Vav1	17	+	57311783	57311900	57315243	57315331	57309451	57309483	57318627	57318742	534,601,654	316,397,419	475,696,788	318,426,451	266	237	1	1.0	0.601,0.574,0.582	0.571,0.593,0.609	-0.005
ENSMUSG00000034116	Vav1	17	+	57311783	57311900	57315243	57315331	57309451	57309483	57324641	57324793	530,599,655	1,2,4	472,686,788	4,3,5	266	237	1	1.0	0.998,0.996,0.993	0.991,0.995,0.993	0.003
ENSMUSG00000034116	Vav1	17	+	57311783	57311900	57318627	57318742	57309451	57309483	57324641	57324793	530,599,655	545,573,629	472,686,788	461,697,693	266	264	1	1.0	0.491,0.509,0.508	0.504,0.494,0.53	-0.007
ENSMUSG00000034116	Vav1	17	+	57315243	57315331	57318627	57318742	57309451	57309483	57324641	57324793	1,2,4	545,573,629	4,3,5	461,697,693	237	264	1	1.0	0.002,0.004,0.007	0.01,0.005,0.008	-0.003
ENSMUSG00000034116	Vav1	17	+	57315243	57315331	57318627	57318742	57311783	57311900	57324641	57324793	309,327,366	549,577,629	283,372,466	466,706,699	237	264	1	1.0	0.385,0.387,0.393	0.404,0.37,0.426	-0.012
ENSMUSG00000042625	Safb2	17	-	56566878	56567015	56567532	56567624	56566325	56566616	56568894	56569022	139,163,132	260,307,291	111,136,190	208,306,297	241	286	1	1.0	0.388,0.387,0.35	0.388,0.345,0.432	-0.013
ENSMUSG00000042625	Safb2	17	-	56566878	56567018	56567532	56567624	56566325	56566616	56568894	56569022	139,163,132	254,299,287	111,136,190	203,292,291	241	289	1	1.0	0.396,0.395,0.355	0.396,0.358,0.439	-0.016
ENSMUSG00000042625	Safb2	17	-	56571399	56571549	56574201	56574302	56568894	56569022	56574902	56574952	88,87,86	18,9,20	65,90,82	12,10,15	250	299	1	1.0	0.854,0.92,0.837	0.866,0.915,0.867	-0.012
ENSMUSG00000001229	Dpp9	17	-	56200582	56200683	56202840	56202902	56199255	56199433	56204171	56204300	52,65,52	74,77,82	44,55,62	84,112,120	211	250	0.355655761267	1.0	0.454,0.5,0.429	0.383,0.368,0.38	0.084
ENSMUSG00000002833	Hdgfl2	17	+	56082276	56082415	56093521	56093722	56082099	56082176	56096016	56096130	92,89,88	107,74,88	75,94,87	87,134,116	288	350	0.597571348147	1.0	0.511,0.594,0.549	0.512,0.46,0.477	0.068
ENSMUSG00000000708	Kat2b	17	+	53641192	53641299	53644613	53644736	53638351	53638543	53648746	53648883	64,70,72	54,87,70	56,111,112	73,124,111	256	272	1	1.0	0.557,0.461,0.522	0.449,0.487,0.517	0.029
ENSMUSG00000000708	Kat2b	17	+	53644613	53644736	53648746	53648883	53641192	53641299	53653021	53653230	66,82,63	84,68,66	84,137,132	80,120,135	272	286	1	1.0	0.452,0.559,0.501	0.525,0.546,0.507	-0.022
ENSMUSG00000038910	Plcl2	17	+	50640115	50640191	50667998	50668108	50610991	50611195	50687711	50688484	32,46,32	37,51,44	26,56,57	58,71,79	225	259	0.840087701465	1.0	0.499,0.509,0.456	0.34,0.476,0.454	0.065
ENSMUSG00000064120	Mocs1	17	+	49439421	49439586	49449099	49449161	49435094	49435262	49449434	49449546	277,305,290	89,112,97	326,488,371	124,124,143	314	211	1	1.0	0.677,0.647,0.668	0.639,0.726,0.635	-0.003
ENSMUSG00000023984	Gm20517	17	+	47612962	47613117	47618808	47619062	47611612	47611692	47672043	47673418	70,72,71	65,48,49	53,76,87	36,44,73	304	403	1	1.0	0.588,0.665,0.658	0.661,0.696,0.612	-0.019
ENSMUSG00000034729	Mrps10	17	+	47372572	47372645	47374972	47375109	47372426	47372491	47375933	47376042	21,24,20	97,117,103	11,23,25	112,154,136	222	286	0.902158462042	1.0	0.218,0.209,0.2	0.112,0.161,0.191	0.054
ENSMUSG00000034729	Mrps10	17	+	47372575	47372645	47374972	47375109	47372426	47372491	47375933	47376042	14,17,15	97,117,103	19,25,17	112,154,136	219	286	1	1.0	0.159,0.159,0.16	0.181,0.175,0.14	-0.006
ENSMUSG00000034729	Mrps10	17	+	47374972	47375109	47375933	47376042	47372572	47372645	47377759	47377849	94,102,107	94,73,67	95,107,105	69,85,126	286	258	1	1.0	0.474,0.558,0.59	0.554,0.532,0.429	0.036
ENSMUSG00000034729	Mrps10	17	+	47375933	47376042	47377759	47377849	47374972	47375109	47378201	47378678	91,114,81	74,66,95	114,129,113	90,102,120	258	239	1	1.0	0.533,0.615,0.441	0.54,0.54,0.466	0.014
ENSMUSG00000023977	Ubr2	17	-	46941003	46941134	46943336	46943472	46939301	46939410	46944507	46944575	74,74,81	91,117,91	66,87,86	96,110,115	285	280	1	1.0	0.444,0.383,0.467	0.403,0.437,0.424	0.01
ENSMUSG00000023977	Ubr2	17	-	46942719	46942810	46943336	46943472	46941003	46941134	46944507	46944575	74,74,81	66,84,84	66,86,87	99,78,97	285	240	1	1.0	0.486,0.426,0.448	0.36,0.481,0.43	0.03
ENSMUSG00000023977	Ubr2	17	-	46980319	46980418	46980488	46980587	46975926	46976090	46981353	46981442	68,71,55	58,42,81	49,73,72	63,58,85	248	248	1	1.0	0.54,0.628,0.404	0.438,0.557,0.459	0.039
ENSMUSG00000023973	Cnpy3	17	-	46743185	46743282	46747420	46747544	46737726	46737849	46751972	46752214	116,169,120	81,90,83	101,127,170	64,88,111	273	246	1	1.0	0.563,0.629,0.566	0.587,0.565,0.58	0.009
ENSMUSG00000023971	Rrp36	17	-	46672524	46672591	46672705	46672847	46670110	46670185	46674196	46674287	64,81,61	1,0,2	74,109,115	2,8,6	291	216	1	1.0	0.979,1.0,0.958	0.965,0.91,0.934	0.043
ENSMUSG00000003546	Klc4	17	-	46636912	46637014	46639394	46639482	46636619	46636793	46639890	46640110	20,18,23	21,21,35	25,18,28	17,25,22	237	251	0.625898107215	1.0	0.502,0.476,0.41	0.609,0.433,0.574	-0.076
ENSMUSG00000040327	Cul9	17	-	46502612	46502687	46502687	46502786	46502384	46502495	46503088	46503182	2,2,0	32,18,37	0,2,4	21,23,47	248	224	1	1.0	0.053,0.091,0.0	0.0,0.073,0.071	0.0
ENSMUSG00000040327	Cul9	17	-	46520772	46520955	46521040	46521156	46520481	46520642	46521335	46521515	20,15,26	42,35,39	15,25,33	32,35,38	265	332	0.77651650882	1.0	0.374,0.349,0.455	0.37,0.472,0.521	-0.062
ENSMUSG00000040327	Cul9	17	-	46521040	46521156	46521335	46521515	46520772	46520955	46521850	46521984	33,31,25	24,19,22	14,40,39	13,14,30	329	265	1	1.0	0.526,0.568,0.478	0.465,0.697,0.512	-0.034
ENSMUSG00000012296	Tjap1	17	-	46271799	46271929	46280415	46280544	46264882	46264978	46282345	46282439	3,2,8	33,70,56	0,0,2	68,56,55	278	279	1	1.0	0.084,0.028,0.125	0.0,0.0,0.035	0.067
ENSMUSG00000023951	Vegfa	17	-	46020990	46021122	46022276	46022348	46018857	46018879	46024064	46024094	4,3,4	53,113,102	2,4,1	30,111,126	221	281	1	1.0	0.088,0.033,0.047	0.078,0.044,0.01	0.012
ENSMUSG00000023947	Nfkbie	17	+	45559207	45559430	45560123	45560212	45558494	45558597	45560407	45560647	576,590,657	183,172,169	601,825,891	192,209,270	372	238	1	1.0	0.668,0.687,0.713	0.667,0.716,0.679	0.002
ENSMUSG00000023961	Enpp4	17	-	44101310	44101481	44101806	44102664	44096315	44099677	44105710	44105764	254,255,200	54,36,64	465,559,517	76,109,115	1007	320	1	1.0	0.599,0.692,0.498	0.66,0.62,0.588	-0.026
ENSMUSG00000016283	H2-M2	17	-	37481471	37481747	37482482	37482758	37480982	37481350	37482976	37483246	1184,1189,1065	1033,1214,990	1686,2337,2080	1534,2199,1982	425	425	1	1.0	0.534,0.495,0.518	0.524,0.515,0.512	-0.001
ENSMUSG00000016206	H2-M3	17	+	37270997	37271273	37272268	37272544	37270521	37270791	37272647	37272752	353,356,397	438,583,550	397,607,605	534,758,793	425	425	1	1.0	0.446,0.379,0.419	0.426,0.445,0.433	-0.02
ENSMUSG00000024446	Rpp21	17	-	36255943	36256069	36257441	36257524	36255644	36255798	36257782	36257856	3,0,0	75,74,60	0,0,1	78,103,84	232	275	1	1.0	0.045,0.0,0.0	0.0,0.0,0.014	0.01
ENSMUSG00000053835	H2-T24	17	-	36014556	36014696	36015383	36015656	36005694	36006789	36017240	36017537	340,399,379	79,90,58	495,714,746	108,117,122	422	289	1	1.0	0.747,0.752,0.817	0.758,0.807,0.807	-0.019
ENSMUSG00000053835	H2-T24	17	-	36015383	36015656	36017240	36017537	36014799	36015075	36020459	36020560	596,738,613	359,444,432	659,1004,1214	495,733,767	446	422	1	1.0	0.611,0.611,0.573	0.557,0.564,0.6	0.025
ENSMUSG00000024436	Mrps18b	17	-	35912337	35912404	35914333	35914402	35911418	35911478	35914491	35914589	91,89,121	50,37,64	90,119,144	60,92,98	218	216	0.362782040619	1.0	0.643,0.704,0.652	0.598,0.562,0.593	0.082
ENSMUSG00000042211	Fbxo38	18	-	62518491	62518611	62519753	62519967	62516963	62517143	62520682	62520825	104,102,90	81,68,84	111,132,155	91,124,145	363	269	1	1.0	0.488,0.526,0.443	0.475,0.441,0.442	0.033
ENSMUSG00000042211	Fbxo38	18	-	62530688	62530826	62533508	62533674	62529551	62529689	62533900	62534064	53,99,72	53,53,60	46,77,97	53,62,62	315	287	1	1.0	0.477,0.63,0.522	0.442,0.531,0.588	0.023
ENSMUSG00000060550	H2-Q7	17	+	35442266	35442551	35442677	35442794	35439908	35440184	35442966	35442999	190,146,261	32,51,34	206,240,355	58,44,50	434	266	1	1.0	0.784,0.637,0.825	0.685,0.77,0.813	-0.007
ENSMUSG00000092511	Gm20547	17	-	34859935	34860074	34860285	34860422	34859441	34859573	34860523	34860625	1593,1710,1742	1245,1401,1439	1881,2541,2986	1550,2174,2373	286	288	1	1.0	0.563,0.551,0.549	0.55,0.541,0.559	0.004
ENSMUSG00000015474	Ppt2	17	-	34625835	34625931	34626458	34626612	34623030	34623114	34626804	34626928	543,608,575	13,0,0	631,771,804	22,13,22	303	245	1	1.0	0.971,1.0,1.0	0.959,0.98,0.967	0.022
ENSMUSG00000015474	Ppt2	17	-	34626458	34626612	34626804	34626995	34625835	34625931	34627324	34627435	219,304,269	581,591,555	218,292,352	560,733,718	340	303	1	1.0	0.251,0.314,0.302	0.258,0.262,0.304	0.014
ENSMUSG00000015474	Ppt2	17	-	34626458	34626612	34626804	34626995	34625835	34625931	34628117	34628510	397,500,408	581,598,553	373,504,575	560,734,720	340	303	1	1.0	0.378,0.427,0.397	0.372,0.38,0.416	0.011
ENSMUSG00000024330	Col11a2	17	+	34045770	34045848	34047097	34047277	34044818	34045010	34049618	34049678	0,0,2	0,0,0	0,1,0	1,0,1	227	329	1	1.0	NA,NA,1.0	0.0,1.0,0.0	0.667
ENSMUSG00000061232	H2-K1	17	-	33996615	33996654	33996826	33996859	33996016	33996476	33997037	33997157	1446,1553,1687	296,157,267	1612,2357,2601	301,310,527	182	188	1	1.0	0.835,0.911,0.867	0.847,0.887,0.836	0.014
ENSMUSG00000061232	H2-K1	17	-	33996615	33996654	33996826	33996859	33996052	33996503	33997037	33997157	1457,1570,1699	1780,1921,2129	1619,2378,2635	2055,2797,3114	182	188	1	1.0	0.458,0.458,0.452	0.449,0.468,0.466	-0.005
ENSMUSG00000061232	H2-K1	17	-	33999270	33999546	33999733	34000003	33997284	33997560	34000193	34000283	15475,16740,17127	15670,17062,18960	15481,22544,25933	17978,24560,27878	419	425	1	1.0	0.5,0.499,0.478	0.466,0.482,0.485	0.015
ENSMUSG00000061232	H2-K1	17	-	33999270	33999546	33999733	34000063	33997362	33997560	34000193	34000260	8539,9302,9439	15670,17062,18960	8569,12472,14380	17978,24560,27878	479	425	1	1.0	0.326,0.326,0.306	0.297,0.311,0.314	0.012
ENSMUSG00000059208	Hnrnpm	17	-	33649594	33650397	33652272	33652326	33648812	33648864	33658387	33658465	197,267,230	2884,3172,3188	225,304,323	2718,3843,4272	203	952	1	1.0	0.243,0.283,0.253	0.28,0.271,0.262	-0.011
ENSMUSG00000059208	Hnrnpm	17	-	33666493	33666529	33666646	33666685	33665491	33665645	33668984	33669078	5,9,0	75,99,100	5,70,63	100,121,126	188	185	0.000813242347091	0.432953397499	0.062,0.082,0.0	0.047,0.363,0.33	-0.199
ENSMUSG00000073423	Zfp414	17	+	33630366	33630474	33630575	33630681	33629780	33630079	33631128	33631464	37,27,43	38,36,38	30,41,41	23,39,44	257	255	1	1.0	0.491,0.427,0.529	0.564,0.511,0.48	-0.036
ENSMUSG00000003929	Zfp81	17	-	33336454	33336509	33336721	33336848	33329341	33335653	33358733	33358878	3,5,4	4,9,7	6,2,3	5,4,5	276	204	1	1.0	0.357,0.291,0.297	0.47,0.27,0.307	-0.034
ENSMUSG00000048440	Cyp4f16	17	+	32540270	32540415	32542737	32542791	32536994	32537196	32542876	32543004	43,73,61	22,21,24	40,55,83	14,25,20	294	203	1	1.0	0.574,0.706,0.637	0.664,0.603,0.741	-0.03
ENSMUSG00000061613	U2af1	17	-	31651645	31651712	31652501	31652568	31648844	31648894	31654978	31655066	16,18,14	377,395,398	8,20,34	294,478,493	216	216	1	1.0	0.041,0.044,0.034	0.026,0.04,0.065	-0.004
ENSMUSG00000024014	Pim1	17	+	29491324	29491431	29491519	29491570	29490811	29491225	29491664	29492031	499,534,542	233,263,247	588,921,954	228,360,417	256	200	1	1.0	0.626,0.613,0.632	0.668,0.667,0.641	-0.035
ENSMUSG00000024014	Pim1	17	+	29491519	29491570	29491664	29492031	29491324	29491431	29493721	29493898	229,210,189	1789,2072,1983	233,396,281	2256,3222,3438	200	516	1	1.0	0.248,0.207,0.197	0.21,0.241,0.174	0.009
ENSMUSG00000052712	BC004004	17	+	29277856	29277947	29282677	29282891	29268787	29269002	29294006	29294161	54,39,38	311,347,445	52,61,87	362,495,558	240	363	1	1.0	0.208,0.145,0.114	0.178,0.157,0.191	-0.02
ENSMUSG00000052712	BC004004	17	+	29282059	29282267	29282677	29282891	29268842	29269002	29294006	29294161	123,119,173	311,347,445	134,188,180	362,495,558	357	363	1	1.0	0.287,0.259,0.283	0.273,0.279,0.247	0.01
ENSMUSG00000071172	Srsf3	17	+	29039453	29039909	29040774	29040813	29038489	29038624	29041206	29041293	106,136,153	686,751,733	195,165,179	736,1074,1222	605	188	1	1.0	0.046,0.053,0.061	0.076,0.046,0.044	-0.002
ENSMUSG00000005936	Kctd20	17	+	28961413	28961687	28962809	28962912	28952680	28952757	28963250	28963371	66,103,85	87,89,88	56,118,98	67,113,140	423	252	1	1.0	0.311,0.408,0.365	0.332,0.384,0.294	0.025
ENSMUSG00000005936	Kctd20	17	+	28961413	28961687	28962809	28962912	28957878	28958057	28963250	28963371	89,144,119	87,89,88	105,175,177	67,111,140	423	252	1	1.0	0.379,0.491,0.446	0.483,0.484,0.43	-0.027
ENSMUSG00000005936	Kctd20	17	+	28963250	28963371	28963960	28964158	28962809	28962912	28964973	28965084	93,101,92	112,155,148	74,119,151	111,183,144	270	347	1	1.0	0.516,0.456,0.444	0.461,0.455,0.574	-0.025
ENSMUSG00000004865	Srpk1	17	-	28594169	28594277	28598901	28599002	28592217	28592287	28599470	28599869	39,27,25	30,31,46	8,26,33	39,39,51	250	257	0.256996732414	1.0	0.572,0.472,0.358	0.174,0.407,0.399	0.141
ENSMUSG00000004865	Srpk1	17	-	28600242	28600456	28600868	28600894	28599470	28599869	28602687	28602853	22,18,17	32,79,69	11,13,23	54,74,83	175	363	0.518777841228	1.0	0.588,0.321,0.338	0.297,0.267,0.365	0.106
ENSMUSG00000037805	Rpl10a	17	+	28328966	28329047	28329373	28329522	28328810	28328885	28330524	28330697	670,781,890	1976,2320,2522	709,1160,1143	2097,2953,3162	230	298	1	1.0	0.305,0.304,0.314	0.305,0.337,0.319	-0.013
ENSMUSG00000002250	Ppard	17	+	28286260	28286467	28295340	28295495	28237011	28237095	28297085	28297224	186,195,154	70,90,81	182,230,231	88,127,128	356	304	1	1.0	0.694,0.649,0.619	0.638,0.607,0.606	0.037
ENSMUSG00000002250	Ppard	17	+	28286260	28286467	28295340	28295495	28237011	28237095	28298276	28298479	183,186,157	4,1,2	167,214,224	5,7,8	356	304	1	1.0	0.975,0.994,0.985	0.966,0.963,0.96	0.022
ENSMUSG00000002250	Ppard	17	+	28295340	28295495	28297085	28297224	28286260	28286467	28298276	28298479	107,121,130	98,114,86	125,130,144	101,151,138	304	288	1	1.0	0.508,0.501,0.589	0.54,0.449,0.497	0.037
ENSMUSG00000024220	Zfp523	17	+	28202434	28202598	28203085	28203250	28201260	28201440	28204454	28204568	2,6,4	20,20,22	6,1,4	37,27,20	313	314	1	1.0	0.091,0.231,0.154	0.14,0.036,0.167	0.044
ENSMUSG00000024191	Bnip1	17	+	26786696	26786788	26789694	26789796	26783444	26783537	26790925	26791044	41,34,34	73,46,90	18,35,47	70,66,90	241	251	1	1.0	0.369,0.435,0.282	0.211,0.356,0.352	0.056
ENSMUSG00000015575	Atp6v0e	17	+	26682677	26682725	26695354	26695484	26676395	26676578	26699211	26699644	725,837,882	1518,1633,1695	781,1137,1171	1480,2164,2278	197	279	1	1.0	0.403,0.421,0.424	0.428,0.427,0.421	-0.009
ENSMUSG00000024190	Dusp1	17	-	26506984	26507204	26507573	26507719	26505589	26506650	26507956	26508519	983,871,1147	1553,1628,1977	759,1066,1341	1371,1898,2282	295	369	1	1.0	0.442,0.401,0.421	0.409,0.413,0.424	0.006
ENSMUSG00000034413	Neurl1b	17	+	26431786	26432332	26438666	26439359	26414828	26414995	26441077	26441203	0,8,2	2,2,0	0,0,2	3,1,0	695	842	0.00882890961907	1.0	0.0,0.829,1.0	0.0,0.0,1.0	0.276
ENSMUSG00000024180	Tmem8	17	+	26120538	26120685	26121539	26121656	26120283	26120462	26121937	26123254	16,13,18	24,17,46	9,21,26	20,20,26	296	266	0.555141458243	1.0	0.375,0.407,0.26	0.288,0.485,0.473	-0.068
ENSMUSG00000025728	Pigq	17	-	25930957	25931038	25932104	25932231	25930520	25930635	25934757	25934878	58,41,66	39,46,49	53,67,88	44,38,60	276	230	1	1.0	0.553,0.426,0.529	0.501,0.595,0.55	-0.046
ENSMUSG00000025728	Pigq	17	-	25930957	25931038	25934757	25934878	25930520	25930635	25935002	25935134	55,46,46	39,45,51	70,72,92	44,38,60	270	230	0.245289524025	1.0	0.546,0.465,0.434	0.575,0.617,0.566	-0.104
ENSMUSG00000015126	Tsr3	17	+	25241687	25241861	25242158	25242222	25241063	25241257	25242453	25242798	59,97,60	28,44,29	50,60,71	27,34,34	323	213	1	1.0	0.582,0.592,0.577	0.55,0.538,0.579	0.028
ENSMUSG00000015127	Unkl	17	+	25213046	25213106	25218577	25218755	25210803	25210886	25228582	25228666	9,5,2	7,12,6	4,3,6	7,4,2	209	327	0.516168727011	1.0	0.668,0.395,0.343	0.472,0.54,0.824	-0.143
ENSMUSG00000024165	Jpt2	17	-	24944439	24944678	24948637	24948780	24937418	24938166	24956017	24956166	142,249,182	76,101,84	165,200,234	58,112,116	292	388	1	1.0	0.713,0.766,0.742	0.791,0.704,0.728	-0.001
ENSMUSG00000024165	Jpt2	17	-	24945579	24945628	24948637	24948780	24942469	24944678	24956017	24956166	142,249,186	40,44,40	164,201,248	50,70,63	292	198	0.632395282928	1.0	0.707,0.793,0.759	0.69,0.661,0.727	0.06
ENSMUSG00000039183	Nubp2	17	-	24883805	24883875	24884124	24884235	24882610	24883314	24884400	24884555	212,202,265	118,144,131	226,293,263	105,155,166	260	219	1	1.0	0.602,0.542,0.63	0.645,0.614,0.572	-0.019
ENSMUSG00000034681	Rnps1	17	+	24415040	24415162	24418037	24418218	24414674	24414734	24418456	24418612	18,33,35	86,113,147	45,57,52	50,119,134	271	330	0.0179606214106	1.0	0.203,0.262,0.225	0.523,0.368,0.321	-0.174
ENSMUSG00000034681	Rnps1	17	+	24422149	24422303	24424401	24424543	24421748	24421851	24425085	24425895	228,228,204	228,366,320	213,315,313	337,451,432	303	291	1	1.0	0.49,0.374,0.38	0.378,0.401,0.41	0.018
ENSMUSG00000024121	Atp6v0c	17	-	24164698	24164882	24169205	24169286	24164419	24164608	24169493	24169648	4,4,9	6038,6884,7269	2,10,6	6765,9134,9882	230	333	1	1.0	0.001,0.001,0.002	0.0,0.002,0.001	0.0
ENSMUSG00000055839	Elob	17	-	23827467	23827573	23828843	23828978	23824737	23824979	23829082	23829136	149,194,175	798,868,1059	146,198,262	819,1139,1281	284	255	1	1.0	0.144,0.167,0.129	0.138,0.135,0.155	0.004
ENSMUSG00000055839	Elob	17	-	23827467	23827573	23828843	23828948	23824808	23824979	23829082	23829114	2,0,0	798,868,1059	0,0,0	819,1139,1281	254	255	1	1.0	0.003,0.0,0.0	0.0,0.0,0.0	0.001
ENSMUSG00000117284	Gm7072	17	-	22292407	22292455	22309504	22309597	22289768	22289895	22313236	22313320	18,0,1	6,2,2	6,15,1	5,3,7	242	197	0.813207081857	1.0	0.709,0.0,0.289	0.494,0.803,0.104	-0.134
ENSMUSG00000071267	Zfp942	17	-	21932992	21933113	21953887	21954053	21930365	21930492	21962255	21962451	13,18,3	13,8,18	17,9,28	14,16,14	315	270	0.69910038247	1.0	0.462,0.659,0.125	0.51,0.325,0.632	-0.074
ENSMUSG00000057409	Zfp53	17	+	21500210	21500302	21504980	21505107	21491225	21491316	21507986	21510473	15,21,14	16,17,8	13,18,25	12,11,22	241	276	1	1.0	0.518,0.586,0.667	0.554,0.652,0.565	0.0
ENSMUSG00000023883	Phf10	17	-	14946198	14946387	14946654	14946763	14945008	14945184	14950559	14950715	56,103,82	91,116,114	72,86,99	98,114,164	258	338	1	1.0	0.446,0.538,0.485	0.49,0.497,0.442	0.013
ENSMUSG00000006818	Sod2	17	+	13008183	13008386	13010519	13010636	13007816	13008068	13013432	13013612	13161,14690,13778	7020,8055,8019	12882,17153,19735	7263,10305,10611	352	266	1	1.0	0.586,0.58,0.565	0.573,0.557,0.584	0.006
ENSMUSG00000116988	AC164314.2	17	-	8130224	8130299	8134903	8135017	8128650	8128886	8137887	8137958	104,80,61	421,384,457	116,170,124	431,530,546	263	224	1	1.0	0.174,0.151,0.102	0.186,0.215,0.162	-0.045
ENSMUSG00000116988	AC164314.2	17	-	8132042	8132088	8134903	8135017	8130224	8130299	8137887	8137958	103,101,60	106,79,88	116,170,129	118,91,117	263	195	0.686539031437	1.0	0.419,0.487,0.336	0.422,0.581,0.45	-0.07
ENSMUSG00000116988	AC164314.2	17	-	8141595	8141653	8142517	8142570	8137887	8137958	8145541	8145602	864,796,782	48,46,30	799,964,1071	64,56,64	202	207	1	1.0	0.949,0.947,0.964	0.928,0.946,0.945	0.014
ENSMUSG00000116988	AC164314.2	17	-	8142517	8142570	8145541	8145602	8141595	8141653	8147593	8147788	947,1072,814	59,37,77	788,1173,1139	83,124,112	210	202	1	1.0	0.939,0.965,0.91	0.901,0.901,0.907	0.035
ENSMUSG00000116876	AC122413.2	17	+	6981107	6981168	6984138	6984191	6978903	6979098	6985055	6985113	1142,1273,1043	376,266,166	1104,1508,1337	310,308,235	210	202	1	1.0	0.745,0.822,0.858	0.774,0.825,0.846	-0.007
ENSMUSG00000116876	AC122413.2	17	+	6981107	6981168	6985055	6985113	6978903	6979098	6988721	6988792	1165,1287,1056	195,137,100	1140,1520,1378	176,117,135	210	207	1	1.0	0.855,0.903,0.912	0.865,0.928,0.91	-0.011
ENSMUSG00000034377	Tulp4	17	+	6198671	6198852	6201699	6201834	6185136	6185298	6206890	6206914	35,38,41	22,29,18	34,67,46	32,26,32	330	284	1	1.0	0.578,0.53,0.662	0.478,0.689,0.553	0.017
ENSMUSG00000034377	Tulp4	17	+	6201699	6201834	6206890	6207057	6198671	6198852	6213383	6213608	22,48,31	29,37,32	22,46,44	31,51,45	284	316	1	1.0	0.458,0.591,0.519	0.441,0.501,0.521	0.035
ENSMUSG00000046201	Scaf8	17	+	3167962	3168139	3169326	3169406	3164146	3164277	3171102	3171220	60,59,46	35,28,22	59,82,82	20,36,32	326	229	0.761064697994	1.0	0.546,0.597,0.595	0.675,0.615,0.643	-0.065
ENSMUSG00000000386	Mx1	16	-	97451474	97451549	97452772	97452851	97450367	97450625	97454024	97454223	343,320,325	558,574,558	668,819,932	1021,1116,1308	228	224	1	1.0	0.377,0.354,0.364	0.391,0.419,0.412	-0.042
ENSMUSG00000000386	Mx1	16	-	97451474	97451551	97452772	97452851	97450367	97450625	97454024	97454223	343,320,325	808,788,754	668,819,932	1366,1418,1796	228	226	1	1.0	0.296,0.287,0.299	0.326,0.364,0.34	-0.049
ENSMUSG00000000386	Mx1	16	-	97451474	97451551	97454024	97454223	97450367	97450625	97455089	97455228	1203,1194,1160	632,629,640	2127,2471,2772	1101,1243,1433	348	226	1	1.0	0.553,0.552,0.541	0.556,0.564,0.557	-0.01
ENSMUSG00000000386	Mx1	16	-	97451474	97451551	97455089	97455228	97450367	97450625	97455488	97455643	1027,1013,955	573,577,577	1805,2147,2412	1051,1120,1348	288	226	1	1.0	0.584,0.579,0.565	0.574,0.601,0.584	-0.01
ENSMUSG00000000386	Mx1	16	-	97451474	97451551	97455089	97455228	97450367	97450625	97456221	97456359	130,163,99	573,577,577	214,223,297	1061,1120,1347	288	226	1	1.0	0.151,0.181,0.119	0.137,0.135,0.148	0.01
ENSMUSG00000000386	Mx1	16	-	97452772	97452851	97454024	97454223	97451474	97451551	97455089	97455228	1443,1404,1337	403,470,403	2445,2769,3219	787,978,1147	348	228	1	1.0	0.701,0.662,0.685	0.671,0.65,0.648	0.026
ENSMUSG00000000386	Mx1	16	-	97452772	97452851	97454024	97454223	97451474	97451551	97455488	97455643	579,582,525	392,459,388	962,1044,1329	761,955,1089	348	228	1	1.0	0.492,0.454,0.47	0.453,0.417,0.444	0.034
ENSMUSG00000000386	Mx1	16	-	97452772	97452851	97455089	97455228	97451474	97451551	97455488	97455643	1087,1064,1017	392,459,388	1854,2270,2497	761,955,1089	288	228	1	1.0	0.687,0.647,0.675	0.659,0.653,0.645	0.017
ENSMUSG00000000386	Mx1	16	-	97452772	97452851	97454024	97454223	97451474	97451551	97456221	97456359	577,581,525	394,459,391	960,1040,1319	763,955,1094	348	228	1	1.0	0.49,0.453,0.468	0.452,0.416,0.441	0.034
ENSMUSG00000000386	Mx1	16	-	97452772	97452851	97455488	97455643	97451474	97451551	97456221	97456359	728,728,771	394,459,391	1371,1628,1803	763,955,1094	304	228	1	1.0	0.581,0.543,0.597	0.574,0.561,0.553	0.011
ENSMUSG00000000386	Mx1	16	-	97454024	97454223	97455089	97455228	97451474	97451551	97455488	97455643	1087,1064,1017	579,582,525	1854,2270,2497	962,1044,1329	288	348	1	1.0	0.694,0.688,0.701	0.7,0.724,0.694	-0.012
ENSMUSG00000000386	Mx1	16	-	97454024	97454223	97455488	97455643	97451474	97451551	97456221	97456359	728,728,771	577,581,525	1371,1628,1803	960,1040,1319	304	348	1	1.0	0.591,0.589,0.627	0.62,0.642,0.61	-0.022
ENSMUSG00000000386	Mx1	16	-	97454024	97454223	97456221	97456359	97451474	97451551	97460755	97460772	0,9,1	577,585,531	11,1,9	964,1040,1316	287	348	1	1.0	0.0,0.018,0.002	0.014,0.001,0.008	-0.001
ENSMUSG00000000386	Mx1	16	-	97454024	97454223	97455089	97455228	97452762	97452851	97455488	97455643	1038,1023,970	912,925,944	1831,2170,2471	1805,2181,2440	288	348	1	1.0	0.579,0.572,0.554	0.551,0.546,0.55	0.019
ENSMUSG00000000386	Mx1	16	-	97454024	97454223	97455488	97455643	97452762	97452851	97456221	97456359	728,728,771	910,924,944	1371,1628,1804	1803,2177,2430	304	348	1	1.0	0.478,0.474,0.483	0.465,0.461,0.459	0.017
ENSMUSG00000000386	Mx1	16	-	97454024	97454223	97455089	97455228	97452772	97452851	97456221	97456359	141,174,114	910,924,944	239,246,355	1803,2177,2430	288	348	1	1.0	0.158,0.185,0.127	0.138,0.12,0.15	0.021
ENSMUSG00000000386	Mx1	16	-	97455089	97455228	97455488	97455643	97452772	97452851	97456221	97456359	728,728,771	141,174,114	1371,1628,1804	239,246,355	304	288	1	1.0	0.83,0.799,0.865	0.845,0.862,0.828	-0.014
ENSMUSG00000000386	Mx1	16	-	97455089	97455228	97455488	97455643	97454024	97454223	97456221	97456359	730,730,771	954,955,880	1373,1632,1815	1622,1896,2120	304	288	1	1.0	0.42,0.42,0.454	0.445,0.449,0.448	-0.016
ENSMUSG00000000386	Mx1	16	-	97457299	97457469	97459109	97459208	97456221	97456359	97460755	97460946	34,38,28	1471,1497,1590	100,103,103	2696,3134,3430	248	319	1	1.0	0.029,0.032,0.022	0.046,0.041,0.037	-0.014
ENSMUSG00000000386	Mx1	16	-	97457299	97457492	97459109	97459208	97456221	97456359	97460755	97460946	34,38,28	2033,2068,2147	100,103,103	3481,4205,4645	248	342	1	1.0	0.023,0.025,0.018	0.038,0.033,0.03	-0.012
ENSMUSG00000000386	Mx1	16	-	97457299	97457492	97460755	97460946	97456221	97456359	97462698	97462770	734,850,816	1645,1659,1700	1501,1770,1945	2974,3427,3846	340	342	1	1.0	0.31,0.34,0.326	0.337,0.342,0.337	-0.013
ENSMUSG00000000386	Mx1	16	-	97457299	97457492	97460755	97460946	97456221	97456359	97462880	97462905	279,335,297	1595,1632,1666	590,652,666	2928,3359,3749	340	342	1	1.0	0.15,0.171,0.152	0.169,0.163,0.152	-0.004
ENSMUSG00000000386	Mx1	16	-	97457299	97457492	97462698	97462770	97456221	97456359	97462880	97462907	0,0,0	1595,1632,1666	1,0,2	2928,3359,3749	221	342	1	1.0	0.0,0.0,0.0	0.001,0.0,0.001	-0.001
ENSMUSG00000000386	Mx1	16	-	97458069	97458173	97458679	97458732	97457299	97457492	97459109	97459208	144,129,125	45,64,73	307,346,413	140,161,166	202	253	1	1.0	0.8,0.716,0.682	0.733,0.729,0.757	-0.007
ENSMUSG00000000386	Mx1	16	-	97458069	97458173	97459109	97459208	97457299	97457492	97460755	97460946	34,46,35	44,64,80	114,121,126	152,161,177	248	253	1	1.0	0.441,0.423,0.309	0.433,0.434,0.421	-0.038
ENSMUSG00000000386	Mx1	16	-	97458679	97458732	97459109	97459208	97458069	97458173	97460755	97460946	35,38,28	131,176,138	100,103,102	304,348,372	248	202	1	1.0	0.179,0.15,0.142	0.211,0.194,0.183	-0.039
ENSMUSG00000000386	Mx1	16	-	97458679	97458732	97460755	97460946	97458069	97458173	97462698	97462770	734,839,822	18,18,16	1511,1769,1947	50,51,61	340	202	1	1.0	0.96,0.965,0.968	0.947,0.954,0.95	0.014
ENSMUSG00000000386	Mx1	16	-	97460755	97460946	97462698	97462770	97457299	97457492	97462880	97462905	37,19,25	719,758,777	33,47,69	1141,1498,1553	221	340	1	1.0	0.073,0.037,0.047	0.043,0.046,0.064	0.001
ENSMUSG00000022914	Brwd1	16	-	96017580	96017724	96019418	96019460	96016107	96016260	96019678	96019754	2,4,2	20,11,15	1,4,4	7,17,27	191	293	1	1.0	0.133,0.358,0.17	0.18,0.265,0.185	0.01
ENSMUSG00000022914	Brwd1	16	-	96019418	96019460	96019678	96019754	96017580	96017724	96021215	96021341	12,3,4	0,2,3	0,21,13	1,10,7	225	191	0.278463158597	1.0	1.0,0.56,0.531	0.0,0.641,0.612	0.279
ENSMUSG00000022914	Brwd1	16	-	96023402	96023523	96023720	96023876	96021215	96021341	96027344	96027406	8,8,6	11,8,11	13,16,4	10,10,9	305	270	0.650408391018	1.0	0.392,0.47,0.326	0.535,0.586,0.282	-0.072
ENSMUSG00000022895	Ets2	16	+	95716033	95716297	95717847	95717966	95714966	95715185	95718922	95721051	595,590,645	264,238,254	654,874,901	254,331,412	413	268	1	1.0	0.594,0.617,0.622	0.626,0.631,0.587	-0.004
ENSMUSG00000039456	Morc3	16	+	93862413	93862503	93862640	93862715	93860512	93860597	93864959	93865017	104,124,90	75,89,83	128,140,180	74,154,147	239	224	1	1.0	0.565,0.566,0.504	0.618,0.46,0.534	0.008
ENSMUSG00000039456	Morc3	16	+	93866374	93866538	93870363	93871252	93864959	93865017	93873236	93873394	159,190,176	965,1068,997	190,322,342	1113,1554,1707	313	1038	1	1.0	0.353,0.371,0.369	0.361,0.407,0.399	-0.025
ENSMUSG00000039456	Morc3	16	+	93870363	93871252	93873236	93873394	93866374	93866538	93874758	93876072	964,1049,999	222,251,251	1091,1522,1713	251,343,346	1038	307	1	1.0	0.562,0.553,0.541	0.562,0.568,0.594	-0.023
ENSMUSG00000022946	Dopey2	16	+	93759626	93759729	93760291	93760483	93757075	93757195	93762032	93762711	12,20,19	30,56,43	15,15,30	45,52,48	252	341	1	1.0	0.351,0.326,0.374	0.311,0.281,0.458	0.0
ENSMUSG00000022956	Atp5o	16	-	91925540	91925627	91926458	91926571	91925220	91925391	91928898	91929009	0,0,0	280,313,321	1,1,0	266,406,394	262	236	1	1.0	0.0,0.0,0.0	0.003,0.002,0.0	-0.002
ENSMUSG00000058240	Cryzl1	16	-	91701071	91701205	91707224	91707293	91699176	91699288	91708828	91708873	38,51,43	73,117,118	42,33,53	85,159,112	218	283	1	1.0	0.403,0.361,0.321	0.391,0.212,0.381	0.034
ENSMUSG00000058240	Cryzl1	16	-	91701071	91701205	91707224	91707293	91699176	91699288	91712194	91712267	0,1,2	73,115,118	0,1,0	85,159,112	218	283	1	1.0	0.0,0.011,0.022	0.0,0.008,0.0	0.008
ENSMUSG00000058240	Cryzl1	16	-	91707224	91707293	91708828	91708873	91701071	91701205	91712194	91712267	24,47,48	38,53,56	34,33,53	33,64,62	194	218	1	1.0	0.415,0.499,0.491	0.537,0.367,0.49	0.004
ENSMUSG00000008976	Gabpa	16	+	84852459	84852654	84856461	84856515	84846123	84846369	84857033	84857174	79,53,63	23,24,29	67,82,84	32,26,54	344	203	1	1.0	0.67,0.566,0.562	0.553,0.65,0.479	0.039
ENSMUSG00000022876	Samsn1	16	-	75870767	75870918	75873445	75873652	75858792	75859639	75876425	75876577	284,323,374	247,264,287	324,563,532	268,373,500	356	300	1	1.0	0.492,0.508,0.523	0.505,0.56,0.473	-0.005
ENSMUSG00000022876	Samsn1	16	-	75873445	75873652	75876425	75876577	75870767	75870918	75879096	75879226	160,225,264	262,342,305	247,300,357	289,510,530	301	356	1	1.0	0.419,0.438,0.506	0.503,0.41,0.443	0.002
ENSMUSG00000022876	Samsn1	16	-	75883876	75884026	75888739	75888811	75879096	75879226	75909129	75909310	95,105,128	97,146,148	96,158,164	134,230,208	221	299	1	1.0	0.57,0.493,0.539	0.492,0.482,0.516	0.037
ENSMUSG00000047141	Zfp654	16	-	64794420	64794556	64814624	64814706	64791768	64791971	64830463	64830609	5,8,14	14,25,11	6,11,22	15,15,19	231	285	0.731528125247	1.0	0.306,0.283,0.611	0.33,0.475,0.588	-0.064
ENSMUSG00000047141	Zfp654	16	-	64814624	64814706	64830463	64830609	64794420	64794556	64851466	64851652	29,33,28	12,9,11	21,28,36	10,10,17	295	231	1	1.0	0.654,0.742,0.666	0.622,0.687,0.624	0.043
ENSMUSG00000022752	Tomm70a	16	+	57138029	57138178	57140578	57140786	57136697	57136807	57142720	57142855	173,195,222	258,248,258	158,302,289	234,317,366	298	357	1	1.0	0.445,0.485,0.508	0.447,0.533,0.486	-0.009
ENSMUSG00000052917	Senp7	16	+	56111605	56111803	56123778	56123970	56097339	56097431	56138984	56139043	11,15,20	12,7,4	15,12,21	10,27,33	347	341	0.0552936496871	1.0	0.474,0.678,0.831	0.596,0.304,0.385	0.233
ENSMUSG00000052917	Senp7	16	+	56184760	56184829	56186058	56186209	56184146	56184190	56188234	56188244	3,1,0	25,8,18	1,3,2	11,24,26	218	300	0.75936867171	1.0	0.142,0.147,0.0	0.111,0.147,0.096	-0.022
ENSMUSG00000098274	Rpl24	16	+	55967059	55967170	55969509	55969646	55966420	55966622	55970111	55970175	2753,3300,3351	4258,4574,5001	2861,4075,4400	4599,6281,6112	260	286	1	1.0	0.416,0.442,0.424	0.406,0.416,0.442	0.006
ENSMUSG00000098274	Rpl24	16	+	55969509	55969646	55970111	55970175	55967059	55967170	55971310	55971435	4830,5305,5801	398,489,499	5314,6967,7345	475,578,595	286	213	1	1.0	0.9,0.89,0.896	0.893,0.9,0.902	-0.003
ENSMUSG00000022637	Cblb	16	+	52189012	52189153	52194158	52194278	52186134	52186232	52204432	52205384	22,14,23	30,32,41	16,22,18	37,49,59	290	269	0.539539096969	1.0	0.405,0.289,0.342	0.286,0.294,0.221	0.078
ENSMUSG00000055447	Cd47	16	+	49867764	49868112	49884164	49884254	49855632	49855832	49894176	49894284	2582,2878,3033	653,793,823	2891,4133,4459	739,1083,1194	497	239	1	1.0	0.655,0.636,0.639	0.653,0.647,0.642	-0.004
ENSMUSG00000055447	Cd47	16	+	49869017	49869080	49884164	49884254	49867764	49868112	49894176	49894284	178,174,154	1353,1684,1676	186,293,251	1493,2355,2460	212	239	1	1.0	0.129,0.104,0.094	0.123,0.123,0.103	-0.007
ENSMUSG00000055447	Cd47	16	+	49884164	49884254	49894176	49894284	49855644	49855832	49895368	49895461	2,0,1	864,1089,986	0,2,3	929,1405,1506	239	257	1	1.0	0.002,0.0,0.001	0.0,0.002,0.002	-0.0
ENSMUSG00000055447	Cd47	16	+	49884164	49884254	49894176	49894284	49867764	49868112	49895368	49895461	420,524,497	865,1089,986	458,779,753	928,1405,1508	239	257	1	1.0	0.343,0.341,0.351	0.347,0.374,0.349	-0.012
ENSMUSG00000055447	Cd47	16	+	49894176	49894284	49895368	49895461	49884164	49884254	49896355	49896448	746,940,974	857,1057,1045	862,1290,1351	1013,1301,1577	257	242	1	1.0	0.45,0.456,0.467	0.445,0.483,0.447	-0.001
ENSMUSG00000055447	Cd47	16	+	49895368	49895461	49896355	49896448	49894176	49894284	49898039	49898132	684,884,800	804,982,1130	758,1163,1302	994,1235,1533	242	242	1	1.0	0.46,0.474,0.415	0.433,0.485,0.459	-0.009
ENSMUSG00000055447	Cd47	16	+	49908053	49908078	49908702	49908735	49906780	49906812	49910868	49911081	115,109,153	5,0,1	183,178,142	0,0,1	174	182	1	1.0	0.96,1.0,0.994	1.0,1.0,0.993	-0.013
ENSMUSG00000032965	Ift57	16	+	49759316	49759448	49760953	49761016	49758394	49758466	49762600	49762667	112,134,124	70,66,77	106,130,138	66,98,92	281	212	1	1.0	0.547,0.605,0.549	0.548,0.5,0.531	0.041
ENSMUSG00000064061	Dzip3	16	-	48943456	48943552	48944762	48944928	48942075	48942203	48945597	48945623	2,5,3	4,1,2	3,10,4	0,12,6	315	245	1	1.0	0.28,0.795,0.538	1.0,0.393,0.341	-0.04
ENSMUSG00000022663	Atg3	16	+	45166979	45167029	45169865	45169936	45162405	45162447	45171645	45171753	69,93,132	143,179,132	101,148,164	156,229,213	199	220	1	1.0	0.348,0.365,0.525	0.417,0.417,0.46	-0.019
ENSMUSG00000022704	Qtrt2	16	-	43876628	43876841	43877956	43878033	43871620	43871820	43880298	43880354	0,4,4	22,21,27	3,1,9	24,7,12	226	362	0.251627253816	1.0	0.0,0.234,0.192	0.167,0.186,0.546	-0.158
ENSMUSG00000022827	Rabl3	16	+	37567319	37567391	37570387	37570426	37563615	37563766	37571029	37572385	16,16,12	9,10,4	7,16,29	5,9,11	221	188	1	1.0	0.602,0.576,0.718	0.544,0.602,0.692	0.019
ENSMUSG00000022831	Hcls1	16	+	36946593	36946723	36948553	36948664	36937832	36937906	36955259	36955370	2939,2994,2794	14,1,5	2372,3384,3401	1,6,0	279	260	1	1.0	0.995,1.0,0.998	1.0,0.998,1.0	-0.002
ENSMUSG00000022831	Hcls1	16	+	36951132	36951187	36955259	36955370	36948553	36948664	36955963	36956019	1118,1188,1201	2031,2345,2287	1095,1521,1400	1955,2509,2707	204	260	1	1.0	0.412,0.392,0.401	0.417,0.436,0.397	-0.015
ENSMUSG00000022831	Hcls1	16	+	36951132	36951187	36955259	36955370	36948553	36948664	36956570	36956640	1118,1188,1199	0,0,0	1077,1521,1402	6,3,0	204	260	1	1.0	1.0,1.0,1.0	0.996,0.998,1.0	0.002
ENSMUSG00000022831	Hcls1	16	+	36955259	36955370	36955963	36956019	36951132	36951187	36956570	36956640	1717,1939,1745	1249,1391,1328	1540,2139,2210	1063,1497,1623	260	205	1	1.0	0.52,0.524,0.509	0.533,0.53,0.518	-0.009
ENSMUSG00000022831	Hcls1	16	+	36955259	36955370	36956570	36956640	36951132	36951187	36957211	36957423	1719,1939,1745	1475,1566,1713	1534,2140,2210	1344,1824,1984	260	219	1	1.0	0.495,0.511,0.462	0.49,0.497,0.484	-0.001
ENSMUSG00000049502	Dtx3l	16	-	35931372	35931590	35932275	35933799	35926510	35929368	35936376	35936627	2281,2501,2326	417,400,431	2935,4063,4438	465,690,689	1673	367	1	1.0	0.545,0.578,0.542	0.581,0.564,0.586	-0.022
ENSMUSG00000049502	Dtx3l	16	-	35932275	35933799	35936376	35936627	35931372	35931590	35938693	35939151	473,467,453	2345,2502,2336	597,793,878	2996,4091,4480	400	1673	1	1.0	0.458,0.438,0.448	0.455,0.448,0.45	-0.003
ENSMUSG00000035376	Hacd2	16	+	35099755	35099877	35101945	35102124	35075605	35075694	35106314	35109177	91,100,122	127,158,184	116,125,130	156,218,190	271	328	1	1.0	0.464,0.434,0.445	0.474,0.41,0.453	0.002
ENSMUSG00000022814	Umps	16	-	33959052	33959167	33960176	33960352	33954781	33956935	33961568	33962240	59,67,74	34,34,62	48,104,112	28,52,74	325	264	1	1.0	0.585,0.615,0.492	0.582,0.619,0.551	-0.02
ENSMUSG00000022807	Osbpl11	16	+	33228961	33229148	33236254	33236408	33226856	33227355	33241735	33243266	51,82,79	43,67,60	45,82,72	33,62,85	336	303	1	1.0	0.517,0.525,0.543	0.552,0.544,0.433	0.019
ENSMUSG00000014074	Rnf168	16	+	32285369	32285549	32289118	32289240	32282310	32282387	32291902	32291981	30,39,25	20,28,32	23,33,41	17,29,26	329	271	1	1.0	0.553,0.534,0.392	0.527,0.484,0.565	-0.032
ENSMUSG00000022770	Dlg1	16	+	31781781	31781835	31788081	31788132	31743105	31743270	31790176	31790301	6,2,3	13,15,14	0,3,0	11,14,23	203	200	0.0245251436322	1.0	0.313,0.116,0.174	0.0,0.174,0.0	0.143
ENSMUSG00000022770	Dlg1	16	+	31846833	31846933	31847635	31847669	31842769	31842839	31853842	31853884	51,56,47	7,11,16	60,57,76	7,17,21	249	183	1	1.0	0.843,0.789,0.683	0.863,0.711,0.727	0.005
ENSMUSG00000022770	Dlg1	16	+	31863172	31863282	31867830	31867922	31857891	31858064	31871674	31871846	31,69,44	46,42,38	39,42,63	33,65,73	259	241	0.810719602101	1.0	0.385,0.605,0.519	0.524,0.375,0.445	0.055
ENSMUSG00000071266	Zfp946	17	+	22446796	22446893	22451078	22451152	22444167	22444291	22453451	22453578	10,8,17	6,9,5	5,9,7	5,2,3	246	223	0.87909402397	1.0	0.602,0.446,0.755	0.475,0.803,0.679	-0.051
ENSMUSG00000022884	Eif4a2	16	+	23109119	23109259	23109984	23110153	23108718	23108851	23110233	23110343	187,189,166	315,346,305	156,251,258	294,448,419	289	318	1	1.0	0.395,0.375,0.375	0.369,0.381,0.404	-0.003
ENSMUSG00000022884	Eif4a2	16	+	23109984	23110343	23110579	23110723	23108718	23108851	23111125	23111159	199,256,216	183,226,215	192,297,344	241,315,289	508	293	1	1.0	0.385,0.395,0.367	0.315,0.352,0.407	0.024
ENSMUSG00000022884	Eif4a2	16	+	23110579	23110723	23111125	23111263	23110233	23110343	23111502	23111558	223,221,251	250,310,236	216,280,358	294,325,367	293	287	1	1.0	0.466,0.411,0.51	0.418,0.458,0.489	0.007
ENSMUSG00000022855	Senp2	16	+	22014123	22014257	22016198	22016265	22011493	22011552	22018336	22018427	120,134,102	48,52,49	124,165,164	43,69,83	283	216	1	1.0	0.656,0.663,0.614	0.688,0.646,0.601	-0.001
ENSMUSG00000022855	Senp2	16	+	22032103	22032164	22036469	22036646	22028540	22028592	22038536	22038668	73,73,81	220,217,233	82,89,88	176,247,272	210	326	1	1.0	0.34,0.343,0.351	0.42,0.359,0.334	-0.026
ENSMUSG00000033653	Vps8	16	+	21531279	21531362	21532282	21532367	21527535	21527592	21533062	21533161	14,29,16	13,24,11	19,13,18	10,22,23	232	234	0.793466704239	1.0	0.521,0.549,0.595	0.657,0.373,0.441	0.065
ENSMUSG00000033653	Vps8	16	+	21540018	21540108	21543267	21543314	21533062	21533161	21554074	21554222	16,18,17	13,10,15	19,20,13	9,5,6	239	196	0.169682394782	1.0	0.502,0.596,0.482	0.634,0.766,0.64	-0.153
ENSMUSG00000022843	Clcn2	16	-	20712879	20713008	20713327	20713459	20712653	20712787	20713612	20713769	5,0,1	1,2,0	2,1,7	0,0,1	281	278	1	1.0	0.832,0.0,1.0	1.0,1.0,0.874	-0.347
ENSMUSG00000006998	Psmd2	16	+	20652151	20652300	20652592	20652757	20651703	20651851	20654547	20654669	0,0,2	647,695,659	3,1,6	636,936,949	298	314	1	1.0	0.0,0.0,0.003	0.005,0.001,0.007	-0.003
ENSMUSG00000006998	Psmd2	16	+	20652243	20652300	20652592	20652757	20651651	20651851	20654547	20654669	374,319,351	647,695,659	348,478,442	636,936,949	206	314	1	1.0	0.468,0.412,0.448	0.455,0.438,0.415	0.007
ENSMUSG00000006998	Psmd2	16	+	20656867	20656974	20657481	20657609	20656542	20656689	20657973	20658061	318,343,379	459,588,530	362,472,478	491,657,721	256	277	1	1.0	0.428,0.387,0.436	0.444,0.437,0.418	-0.016
ENSMUSG00000006998	Psmd2	16	+	20661815	20661910	20662092	20662219	20661564	20661733	20662621	20662740	396,485,454	633,611,726	367,572,612	635,836,842	244	276	1	1.0	0.414,0.473,0.414	0.395,0.436,0.451	0.006
ENSMUSG00000005262	Ufd1	16	+	18815328	18815361	18817902	18818024	18814829	18814936	18821038	18821169	4,5,6	140,143,163	6,9,9	163,180,208	182	271	1	1.0	0.041,0.049,0.052	0.052,0.069,0.061	-0.013
ENSMUSG00000075704	Txnrd2	16	+	18472153	18472249	18472793	18472886	18468749	18468886	18474681	18474753	20,19,30	16,25,22	20,51,58	17,26,29	245	242	0.319836278767	1.0	0.553,0.429,0.574	0.537,0.66,0.664	-0.102
ENSMUSG00000000326	Comt	16	-	18411126	18411320	18411689	18411957	18410682	18410814	18424303	18424360	216,281,279	161,255,209	185,265,325	119,176,185	417	343	0.641118188743	1.0	0.525,0.475,0.523	0.561,0.553,0.591	-0.061
ENSMUSG00000024212	Mllt1	17	-	56897379	56897467	56899768	56900296	56896208	56896317	56902562	56902688	200,288,227	31,48,50	207,256,277	22,59,55	677	237	1	1.0	0.693,0.677,0.614	0.767,0.603,0.638	-0.008
ENSMUSG00000013539	Tango2	16	-	18310868	18310983	18312638	18312758	18307969	18308040	18316645	18316734	46,46,77	45,71,74	47,80,84	64,71,76	269	264	1	1.0	0.501,0.389,0.505	0.419,0.525,0.52	-0.023
ENSMUSG00000005732	Ranbp1	16	-	18241744	18241873	18245200	18245358	18240893	18240959	18247288	18247425	631,752,704	389,447,423	697,1026,1091	415,644,645	307	278	1	1.0	0.595,0.604,0.601	0.603,0.591,0.605	0.0
ENSMUSG00000005732	Ranbp1	16	-	18245200	18245358	18247288	18247425	18241744	18241873	18248547	18248732	688,735,712	465,540,532	677,989,1050	490,903,979	286	307	1	1.0	0.614,0.594,0.59	0.597,0.54,0.535	0.042
ENSMUSG00000003528	Slc25a1	16	-	17927153	17927292	17927366	17927466	17926655	17926740	17927544	17927652	222,183,238	164,236,236	159,199,285	198,280,291	249	288	0.971809690153	1.0	0.61,0.473,0.538	0.482,0.451,0.531	0.052
ENSMUSG00000012114	Med15	16	-	17663376	17663496	17671544	17671673	17655677	17655805	17673068	17673398	179,172,177	162,145,173	142,214,318	166,231,244	278	269	1	1.0	0.517,0.534,0.497	0.453,0.473,0.558	0.021
ENSMUSG00000012114	Med15	16	-	17663376	17663496	17674404	17674658	17655677	17655805	17680548	17680761	197,251,280	142,143,147	246,292,331	155,204,213	403	269	1	1.0	0.481,0.54,0.56	0.514,0.489,0.509	0.023
ENSMUSG00000012114	Med15	16	-	17663376	17663496	17674404	17674658	17655677	17655805	17683158	17683188	119,167,142	142,143,150	113,157,170	155,204,213	403	269	0.812449474429	1.0	0.359,0.438,0.387	0.327,0.339,0.348	0.057
ENSMUSG00000012114	Med15	16	-	17663376	17663496	17671544	17671673	17655677	17655805	17685452	17685504	21,14,19	142,145,147	17,24,27	154,204,214	278	269	1	1.0	0.125,0.085,0.111	0.097,0.102,0.109	0.004
ENSMUSG00000012114	Med15	16	-	17663376	17663496	17683158	17683188	17655677	17655805	17685452	17685504	69,49,47	142,145,147	44,79,81	154,204,214	179	269	1	1.0	0.422,0.337,0.325	0.3,0.368,0.363	0.018
ENSMUSG00000012114	Med15	16	-	17671544	17671673	17673068	17673398	17655677	17655805	17674404	17674658	343,360,386	20,14,19	345,367,502	17,24,27	479	278	1	1.0	0.909,0.937,0.922	0.922,0.899,0.915	0.011
ENSMUSG00000012114	Med15	16	-	17671544	17671673	17683158	17683188	17655677	17655805	17685452	17685504	69,49,47	21,14,19	44,79,81	17,24,27	179	278	1	1.0	0.836,0.845,0.793	0.801,0.836,0.823	0.005
ENSMUSG00000012114	Med15	16	-	17671544	17671673	17673068	17673398	17663376	17663496	17674404	17674658	354,349,395	134,138,131	348,375,533	109,192,204	479	278	1	1.0	0.605,0.595,0.636	0.649,0.531,0.603	0.018
ENSMUSG00000012114	Med15	16	-	17671544	17671673	17683158	17683188	17663376	17663496	17685452	17685504	68,49,50	135,138,131	45,78,81	109,192,204	179	278	1	1.0	0.439,0.355,0.372	0.391,0.387,0.381	0.002
ENSMUSG00000012114	Med15	16	-	17680548	17680761	17683158	17683188	17674404	17674658	17685452	17685504	106,103,76	182,224,259	59,115,126	205,293,298	179	362	1	1.0	0.541,0.482,0.372	0.368,0.443,0.461	0.041
ENSMUSG00000012114	Med15	16	-	17680548	17680761	17685452	17685504	17674404	17674658	17697606	17697694	52,96,86	183,218,249	47,97,133	201,284,293	201	362	1	1.0	0.339,0.442,0.383	0.296,0.381,0.45	0.012
ENSMUSG00000012114	Med15	16	-	17685452	17685504	17697606	17697694	17680548	17680761	17722755	17722880	162,163,142	1,2,3	107,171,233	3,0,1	237	201	1	1.0	0.993,0.986,0.976	0.968,1.0,0.995	-0.003
ENSMUSG00000022771	Ppil2	16	-	17089144	17089281	17089427	17089490	17087315	17088866	17089580	17089653	51,67,85	181,224,243	53,70,93	131,245,265	212	286	1	1.0	0.275,0.288,0.321	0.353,0.278,0.321	-0.023
ENSMUSG00000022771	Ppil2	16	-	17092214	17092304	17092684	17092791	17091855	17091889	17093010	17093086	109,150,165	121,118,140	114,158,144	139,157,184	256	239	0.695785579574	1.0	0.457,0.543,0.524	0.434,0.484,0.422	0.061
ENSMUSG00000022771	Ppil2	16	-	17107178	17107224	17109644	17109694	17105992	17106055	17111142	17111213	0,5,0	53,55,95	0,0,3	56,90,96	199	195	1	1.0	0.0,0.082,0.0	0.0,0.0,0.03	0.017
ENSMUSG00000022789	Dnm1l	16	-	16318444	16318477	16318763	16318841	16316601	16316778	16319451	16319508	14,5,5	48,51,67	12,17,13	56,59,80	227	182	0.891757951062	1.0	0.19,0.073,0.056	0.147,0.188,0.115	-0.044
ENSMUSG00000022789	Dnm1l	16	-	16329802	16330009	16332000	16332132	16323974	16324095	16333828	16333949	51,86,64	172,146,143	100,106,137	133,184,216	281	356	0.237484323411	1.0	0.273,0.427,0.362	0.488,0.422,0.446	-0.098
ENSMUSG00000022789	Dnm1l	16	-	16332000	16332132	16333828	16333949	16329802	16330009	16336852	16337015	65,100,98	66,66,73	95,107,131	77,119,148	270	281	0.687784185365	1.0	0.506,0.612,0.583	0.562,0.483,0.479	0.059
ENSMUSG00000041974	Spidr	16	-	15895142	15895196	15895525	15895640	15889223	15889785	15897223	15897317	20,30,32	14,11,11	37,28,32	8,6,26	264	203	1	1.0	0.523,0.677,0.691	0.781,0.782,0.486	-0.053
ENSMUSG00000041974	Spidr	16	-	15895525	15895640	15897223	15897317	15895142	15895196	15902908	15903055	21,35,32	31,40,35	28,45,41	21,45,50	243	264	0.969696799497	1.0	0.424,0.487,0.498	0.592,0.521,0.471	-0.058
ENSMUSG00000041974	Spidr	16	-	15897223	15897317	15902908	15903055	15895525	15895640	15904056	15904261	32,51,40	17,35,38	34,61,46	34,32,42	296	243	1	1.0	0.607,0.545,0.464	0.451,0.61,0.473	0.027
ENSMUSG00000022677	Fopnl	16	-	14304453	14304564	14311046	14311131	14299243	14300209	14313815	14314013	120,159,113	124,136,151	112,144,142	130,167,184	234	260	1	1.0	0.518,0.565,0.454	0.489,0.489,0.462	0.032
ENSMUSG00000022677	Fopnl	16	-	14304453	14304587	14311046	14311131	14299243	14300209	14313815	14314013	120,159,113	142,177,180	112,144,142	160,206,212	234	283	1	1.0	0.505,0.521,0.432	0.458,0.458,0.448	0.031
ENSMUSG00000022677	Fopnl	16	-	14311046	14311131	14313815	14314013	14304453	14304587	14317293	14317375	126,149,112	72,70,84	130,169,136	61,88,93	347	234	1	1.0	0.541,0.589,0.473	0.59,0.564,0.497	-0.016
ENSMUSG00000022680	Pdxdc1	16	-	13858856	13858958	13859109	13859158	13857376	13857502	13859953	13860038	20,37,38	79,85,98	34,36,36	63,92,90	198	251	1	1.0	0.243,0.356,0.33	0.406,0.332,0.336	-0.048
ENSMUSG00000022680	Pdxdc1	16	-	13872454	13872523	13875977	13876167	13869802	13869881	13879425	13879572	105,149,114	31,66,64	115,126,159	52,69,80	339	218	1	1.0	0.685,0.592,0.534	0.587,0.54,0.561	0.041
ENSMUSG00000022680	Pdxdc1	16	-	13881877	13881958	13884565	13884631	13879425	13879572	13887696	13887770	15,19,29	66,74,71	27,18,22	59,97,100	215	230	1	1.0	0.196,0.215,0.304	0.329,0.166,0.191	0.01
ENSMUSG00000022681	Ntan1	16	+	13829004	13829078	13831117	13831171	13827387	13827496	13831606	13831660	59,97,66	46,55,43	72,66,71	46,49,66	223	203	1	1.0	0.539,0.616,0.583	0.588,0.551,0.495	0.035
ENSMUSG00000022685	Parn	16	-	13647242	13647299	13648418	13648499	13640252	13640330	13650634	13650677	6,10,20	6,8,10	8,8,25	5,13,11	230	206	1	1.0	0.472,0.528,0.642	0.589,0.355,0.671	0.009
ENSMUSG00000062203	Gspt1	16	-	11222584	11222753	11224419	11224593	11219291	11220879	11228114	11228195	479,554,532	423,470,469	486,668,718	465,608,576	323	318	1	1.0	0.527,0.537,0.528	0.507,0.52,0.551	0.005
ENSMUSG00000062203	Gspt1	16	-	11240665	11240707	11240804	11240840	11238871	11239096	11253642	11254270	132,137,109	39,36,42	140,199,207	32,52,44	185	191	1	1.0	0.778,0.797,0.728	0.819,0.798,0.829	-0.048
ENSMUSG00000062203	Gspt1	16	-	11240665	11240707	11240804	11240840	11238871	11239099	11253642	11254209	131,129,111	65,52,57	140,199,207	62,111,86	185	191	1	1.0	0.675,0.719,0.668	0.7,0.649,0.713	0.0
ENSMUSG00000005846	Rsl1d1	16	-	11196273	11196396	11196472	11196566	11194459	11194711	11199384	11199486	116,112,95	160,171,146	93,169,151	114,166,164	243	272	0.381237304496	1.0	0.448,0.423,0.421	0.477,0.533,0.508	-0.075
ENSMUSG00000037965	Zc3h7a	16	-	11139020	11139184	11140716	11140850	11136591	11137485	11141662	11141771	149,141,174	315,336,269	232,298,257	363,462,542	283	313	1	1.0	0.343,0.317,0.417	0.414,0.416,0.344	-0.032
ENSMUSG00000037965	Zc3h7a	16	-	11140716	11140850	11141662	11141771	11139020	11139184	11145179	11145285	96,108,81	222,239,234	135,199,198	256,370,445	258	283	1	1.0	0.322,0.331,0.275	0.366,0.371,0.328	-0.046
ENSMUSG00000037965	Zc3h7a	16	-	11141662	11141771	11145179	11145285	11140716	11140850	11145645	11145779	147,124,153	117,119,138	166,270,275	167,257,225	255	258	1	1.0	0.56,0.513,0.529	0.501,0.515,0.553	0.011
ENSMUSG00000037965	Zc3h7a	16	-	11145179	11145285	11145645	11145779	11141662	11141771	11146366	11146443	211,199,212	97,90,89	254,296,330	159,195,186	283	255	0.351249475977	1.0	0.662,0.666,0.682	0.59,0.578,0.615	0.076
ENSMUSG00000037965	Zc3h7a	16	-	11145241	11145285	11145645	11145779	11141662	11141771	11146366	11146443	211,199,212	6,17,9	254,296,330	30,24,13	283	193	1	1.0	0.96,0.889,0.941	0.852,0.894,0.945	0.033
ENSMUSG00000037965	Zc3h7a	16	-	11149210	11149407	11150594	11150756	11148444	11148545	11151138	11151325	149,212,164	221,244,251	167,246,310	274,337,378	311	346	1	1.0	0.429,0.492,0.421	0.404,0.448,0.477	0.004
ENSMUSG00000037965	Zc3h7a	16	-	11150594	11150756	11151138	11151325	11149210	11149407	11151865	11151930	90,88,94	177,230,209	103,155,153	217,329,329	336	311	1	1.0	0.32,0.262,0.294	0.305,0.304,0.301	-0.011
ENSMUSG00000037965	Zc3h7a	16	-	11151138	11151325	11151865	11151930	11150594	11150756	11153058	11153263	35,36,30	186,250,200	26,46,41	224,328,386	214	336	1	1.0	0.228,0.184,0.191	0.154,0.18,0.143	0.042
ENSMUSG00000037965	Zc3h7a	16	-	11151865	11151930	11153058	11153263	11151138	11151325	11156019	11156300	146,156,192	21,17,21	227,287,307	7,26,27	354	214	0.761623664921	1.0	0.808,0.847,0.847	0.951,0.87,0.873	-0.064
ENSMUSG00000037965	Zc3h7a	16	-	11161003	11161201	11162639	11162679	11158965	11159124	11164591	11164693	16,21,16	98,150,119	15,30,28	175,209,231	189	347	1	1.0	0.231,0.204,0.198	0.136,0.209,0.182	0.035
ENSMUSG00000037965	Zc3h7a	16	-	11162639	11162679	11164591	11164693	11161003	11161201	11176219	11176341	124,124,110	33,33,18	113,173,186	37,36,59	251	189	1	1.0	0.739,0.739,0.821	0.697,0.783,0.704	0.038
ENSMUSG00000022811	Zfp148	16	+	33456875	33457001	33466854	33466978	33434625	33434974	33495344	33495463	20,19,24	0,0,1	32,31,40	0,0,0	275	273	1	1.0	1.0,1.0,0.96	1.0,1.0,1.0	-0.013
ENSMUSG00000068663	Clec16a	16	+	10638786	10638915	10644760	10644881	10635245	10635296	10688479	10688631	9,8,15	17,21,9	4,10,17	11,14,13	278	270	1	1.0	0.34,0.27,0.618	0.261,0.41,0.559	-0.001
ENSMUSG00000039427	Alg1	16	+	5240143	5240182	5240458	5240518	5239905	5240027	5241285	5241396	23,24,23	46,41,71	23,23,44	55,84,64	188	209	1	1.0	0.357,0.394,0.265	0.317,0.233,0.433	0.011
ENSMUSG00000022536	Glyr1	16	-	5020266	5020368	5021337	5021430	5019286	5019449	5026507	5026607	34,40,36	223,227,252	43,43,49	197,293,277	242	251	1	1.0	0.137,0.155,0.129	0.185,0.132,0.155	-0.017
ENSMUSG00000022536	Glyr1	16	-	5020266	5020368	5021337	5021448	5019286	5019449	5026507	5026607	86,144,123	223,227,252	80,148,143	197,293,277	260	251	1	1.0	0.271,0.38,0.32	0.282,0.328,0.333	0.009
ENSMUSG00000022536	Glyr1	16	-	5021337	5021430	5026507	5026607	5020266	5020368	5029333	5029407	153,171,133	183,237,221	114,159,240	152,271,283	249	242	1	1.0	0.448,0.412,0.369	0.422,0.363,0.452	-0.003
ENSMUSG00000022536	Glyr1	16	-	5031886	5031973	5036235	5036475	5029502	5030241	5036918	5037057	331,371,395	167,179,222	344,503,450	161,212,291	389	236	1	1.0	0.546,0.557,0.519	0.565,0.59,0.484	-0.006
ENSMUSG00000022515	Anks3	16	-	4942210	4942294	4942692	4942778	4941451	4941797	4943078	4943251	27,23,42	4,8,10	32,50,49	6,8,11	235	233	1	1.0	0.87,0.74,0.806	0.841,0.861,0.815	-0.034
ENSMUSG00000022515	Anks3	16	-	4942692	4942778	4943078	4943251	4942210	4942294	4943558	4943700	45,44,37	24,27,34	29,47,57	24,39,55	322	235	0.732502304116	1.0	0.578,0.543,0.443	0.469,0.468,0.431	0.065
ENSMUSG00000022515	Anks3	16	-	4950612	4950768	4953818	4953954	4948225	4948363	4955857	4955939	25,30,39	42,31,44	21,38,32	23,43,29	285	305	1	1.0	0.389,0.509,0.487	0.494,0.486,0.541	-0.045
ENSMUSG00000004070	Hmox2	16	+	4762558	4762677	4763728	4763846	4726362	4726471	4764605	4765097	182,212,240	467,641,652	215,286,333	577,779,865	268	267	1	1.0	0.28,0.248,0.268	0.271,0.268,0.277	-0.007
ENSMUSG00000004070	Hmox2	16	+	4762558	4762677	4765762	4765889	4726362	4726471	4765977	4766742	182,212,233	400,406,409	214,286,329	402,538,645	268	276	1	1.0	0.319,0.35,0.37	0.354,0.354,0.344	-0.004
ENSMUSG00000004070	Hmox2	16	+	4763728	4763846	4764605	4765097	4762558	4762677	4765762	4765889	494,485,505	1622,2186,2277	490,671,746	1912,2743,3137	267	641	1	1.0	0.422,0.348,0.347	0.381,0.37,0.363	0.001
ENSMUSG00000004070	Hmox2	16	+	4764605	4765097	4765762	4765889	4763728	4763846	4765977	4766245	1752,2449,2532	400,406,412	2144,3068,3448	402,537,645	641	276	1	1.0	0.653,0.722,0.726	0.697,0.711,0.697	-0.001
ENSMUSG00000004069	Dnaja3	16	+	4693211	4693412	4694363	4694516	4689980	4690064	4696388	4696536	103,113,107	78,113,100	119,167,163	79,97,121	350	302	0.430637373762	1.0	0.533,0.463,0.48	0.565,0.598,0.538	-0.075
ENSMUSG00000060992	Copz1	15	+	103291328	103291420	103294721	103294777	103290674	103290756	103296532	103296610	213,226,238	89,97,117	191,279,336	107,127,149	241	205	1	1.0	0.671,0.665,0.634	0.603,0.651,0.657	0.02
ENSMUSG00000046434	Hnrnpa1	15	+	103242643	103242718	103243624	103243780	103242379	103242472	103243958	103244028	231,299,281	853,1103,989	312,448,426	878,1223,1221	224	305	0.824409743891	1.0	0.269,0.27,0.279	0.326,0.333,0.322	-0.054
ENSMUSG00000046434	Hnrnpa1	15	+	103242921	103243080	103243624	103243780	103242643	103242718	103243958	103244028	33,31,44	1332,1685,1488	46,47,54	1413,1905,1949	308	305	1	1.0	0.024,0.018,0.028	0.031,0.024,0.027	-0.004
ENSMUSG00000024780	Cdc37l1	19	+	29012787	29012910	29013810	29013953	29011897	29012053	29016005	29016192	5,8,3	0,0,0	3,3,3	0,2,0	272	292	1	1.0	1.0,1.0,1.0	1.0,0.617,1.0	0.128
ENSMUSG00000056851	Pcbp2	15	+	102473260	102473402	102474130	102474154	102470538	102470803	102474246	102474279	83,101,100	179,206,226	100,107,132	125,253,301	291	173	1	1.0	0.216,0.226,0.208	0.322,0.201,0.207	-0.027
ENSMUSG00000056851	Pcbp2	15	+	102473284	102473402	102474130	102474154	102470631	102470803	102474246	102474279	26,29,24	179,206,226	26,40,60	125,253,301	267	173	1	1.0	0.086,0.084,0.064	0.119,0.093,0.114	-0.031
ENSMUSG00000056851	Pcbp2	15	+	102485947	102486040	102487087	102487129	102484153	102484240	102488204	102488277	478,519,483	834,942,980	472,693,740	775,1190,1310	242	191	1	1.0	0.311,0.303,0.28	0.325,0.315,0.308	-0.018
ENSMUSG00000000555	Itga5	15	-	103350763	103350856	103350945	103351096	103350573	103350653	103351377	103351445	1525,1521,1448	933,998,1058	1442,1980,2014	982,1358,1231	300	242	1	1.0	0.569,0.551,0.525	0.542,0.54,0.569	-0.002
ENSMUSG00000000555	Itga5	15	-	103350945	103351096	103351377	103351445	103350763	103350856	103351540	103351678	705,699,698	1851,2051,2055	727,952,884	1829,2496,2608	217	300	1	1.0	0.345,0.32,0.32	0.355,0.345,0.319	-0.011
ENSMUSG00000000555	Itga5	15	-	103352014	103352169	103352257	103352313	103351540	103351678	103352483	103352585	346,433,356	1799,1870,1811	420,511,513	1899,2499,2553	205	304	1	1.0	0.222,0.256,0.226	0.247,0.233,0.23	-0.002
ENSMUSG00000000555	Itga5	15	-	103352257	103352313	103352483	103352585	103352014	103352169	103352915	103352961	950,979,896	504,562,515	975,1334,1230	468,682,662	251	205	1	1.0	0.606,0.587,0.587	0.63,0.615,0.603	-0.023
ENSMUSG00000000555	Itga5	15	-	103352483	103352585	103352915	103352961	103352257	103352313	103353142	103353334	421,497,485	906,1019,1024	478,638,642	982,1298,1299	195	251	1	1.0	0.374,0.386,0.379	0.385,0.388,0.389	-0.008
ENSMUSG00000000555	Itga5	15	-	103354267	103354324	103355925	103355969	103354046	103354099	103356076	103356121	367,456,424	482,535,516	392,576,533	535,691,714	193	206	1	1.0	0.448,0.476,0.467	0.439,0.471,0.443	0.013
ENSMUSG00000000555	Itga5	15	-	103355925	103355969	103356076	103356121	103354267	103354324	103356315	103356441	396,432,392	382,429,457	409,568,491	467,608,512	194	193	1	1.0	0.508,0.5,0.46	0.466,0.482,0.488	0.011
ENSMUSG00000000555	Itga5	15	-	103356076	103356121	103356315	103356441	103355925	103355969	103356778	103356824	1075,1133,1011	345,320,382	1201,1471,1393	342,425,498	275	194	1	1.0	0.687,0.714,0.651	0.712,0.709,0.664	-0.011
ENSMUSG00000058655	Eif4b	15	+	102086002	102086057	102086504	102086639	102084678	102084795	102088615	102088753	58,79,93	192,209,201	48,113,103	144,256,279	204	284	1	1.0	0.296,0.345,0.392	0.317,0.381,0.339	-0.001
ENSMUSG00000023030	Slc11a2	15	-	100395269	100395323	100397663	100397817	100387897	100389161	100399413	100399487	470,466,534	177,214,218	420,631,731	193,206,296	303	203	1	1.0	0.64,0.593,0.621	0.593,0.672,0.623	-0.011
ENSMUSG00000023030	Slc11a2	15	-	100395269	100395323	100399413	100399487	100387897	100389161	100401267	100401417	322,341,358	176,201,214	324,536,543	188,201,285	223	203	1	1.0	0.625,0.607,0.604	0.611,0.708,0.634	-0.039
ENSMUSG00000023021	Cers5	15	-	99739601	99739730	99740943	99741036	99739405	99739512	99741608	99741659	71,98,84	90,88,116	61,106,129	90,124,125	242	278	1	1.0	0.475,0.561,0.454	0.438,0.495,0.542	0.005
ENSMUSG00000023018	Smarcd1	15	+	99704330	99704453	99705626	99705743	99703737	99703860	99707310	99707412	19,38,32	33,26,26	25,36,44	29,24,39	272	266	1	1.0	0.36,0.588,0.546	0.457,0.595,0.525	-0.028
ENSMUSG00000023018	Smarcd1	15	+	99705626	99705743	99707310	99707412	99703737	99703860	99707639	99707801	0,0,0	22,22,20	0,1,0	21,28,50	266	251	1	1.0	0.0,0.0,0.0	0.0,0.033,0.0	-0.011
ENSMUSG00000023018	Smarcd1	15	+	99705626	99705743	99707310	99707412	99704330	99704453	99707639	99707801	13,27,35	22,22,21	31,27,36	21,28,49	266	251	1	1.0	0.358,0.537,0.611	0.582,0.476,0.409	0.013
ENSMUSG00000037570	Mcrs1	15	-	99249367	99249506	99249875	99250014	99248701	99248860	99251861	99251945	19,11,17	68,89,100	11,4,24	105,98,132	288	288	0.911087799027	1.0	0.218,0.11,0.145	0.095,0.039,0.154	0.062
ENSMUSG00000037570	Mcrs1	15	-	99249367	99249506	99250462	99250582	99248701	99248860	99251861	99251961	32,39,41	68,89,100	41,56,61	105,98,132	269	288	1	1.0	0.335,0.319,0.305	0.295,0.38,0.331	-0.016
ENSMUSG00000003355	Fkbp11	15	-	98726899	98726933	98727210	98727298	98726483	98726554	98727682	98727748	15,18,11	1,2,4	11,16,31	6,8,1	237	183	0.530699622669	1.0	0.921,0.874,0.68	0.586,0.607,0.96	0.107
ENSMUSG00000022475	Hdac7	15	-	97799556	97799644	97800694	97800802	97798223	97798343	97802075	97802125	16,15,27	13,18,27	17,17,16	21,21,16	257	237	1	1.0	0.532,0.435,0.48	0.427,0.427,0.48	0.038
ENSMUSG00000065979	Cpped1	16	-	11828174	11828597	11887577	11887796	11803720	11805583	11909265	11909423	92,113,85	112,190,146	84,114,122	78,178,234	368	572	1	1.0	0.561,0.48,0.475	0.626,0.499,0.448	-0.019
ENSMUSG00000065979	Cpped1	16	-	11828174	11828597	11887577	11887754	11803726	11805583	11909265	11909422	21,25,20	112,190,146	10,30,15	78,178,234	326	572	1	1.0	0.248,0.188,0.194	0.184,0.228,0.101	0.039
ENSMUSG00000036529	Sbf1	15	-	89295951	89296029	89299482	89299620	89295394	89295576	89299704	89299901	119,77,117	35,49,35	103,159,141	26,55,60	287	227	1	1.0	0.729,0.554,0.726	0.758,0.696,0.65	-0.032
ENSMUSG00000036529	Sbf1	15	-	89305162	89305261	89305343	89305468	89304880	89305085	89305543	89305657	0,0,1	66,79,71	3,2,0	60,103,101	274	248	1	1.0	0.0,0.0,0.013	0.043,0.017,0.0	-0.016
ENSMUSG00000036529	Sbf1	15	-	89305162	89305261	89305343	89305472	89304880	89305085	89305543	89305657	59,52,82	66,79,71	62,66,93	60,103,101	278	248	1	1.0	0.444,0.37,0.507	0.48,0.364,0.451	0.009
ENSMUSG00000036529	Sbf1	15	-	89306368	89306477	89306577	89306710	89306179	89306293	89306829	89306935	54,86,70	46,58,38	61,100,83	43,52,50	282	258	1	1.0	0.518,0.576,0.628	0.565,0.638,0.603	-0.028
ENSMUSG00000015377	Dennd6b	15	-	89188152	89188208	89188458	89188521	89187331	89187454	89188610	89188690	5,1,1	1,3,6	0,2,8	5,1,11	212	205	0.892457159286	1.0	0.829,0.244,0.139	0.0,0.659,0.413	0.047
ENSMUSG00000022434	Fam118a	15	+	85045619	85045872	85048358	85048580	85044779	85044835	85050693	85050822	33,32,30	22,42,20	30,24,31	24,25,31	402	371	1	1.0	0.581,0.413,0.581	0.536,0.47,0.48	0.03
ENSMUSG00000022439	Parvg	15	+	84332690	84332713	84334341	84334400	84332290	84332346	84334585	84334654	7,13,7	7,18,25	4,13,14	21,21,22	172	208	1	1.0	0.547,0.466,0.253	0.187,0.428,0.435	0.072
ENSMUSG00000022439	Parvg	15	+	84334341	84334400	84334585	84334654	84332690	84332713	84337784	84337886	6,7,5	17,27,24	7,13,16	13,39,35	208	218	0.476945951117	1.0	0.27,0.214,0.179	0.361,0.259,0.324	-0.094
ENSMUSG00000024236	Svil	18	+	5055979	5056849	5057274	5057439	5048884	5049494	5058124	5058159	0,0,6	0,0,0	0,1,9	0,3,0	1019	314	1	1.0	NA,NA,1.0	NA,0.093,1.0	0.454
ENSMUSG00000024236	Svil	18	+	5115977	5116121	5116972	5117097	5114252	5114686	5118099	5118255	37,43,60	45,61,54	30,47,44	14,50,60	293	274	0.968234523815	1.0	0.435,0.397,0.51	0.667,0.468,0.407	-0.067
ENSMUSG00000022463	Srebf2	15	+	82185263	82185433	82192205	82192374	82181980	82182257	82194044	82194162	249,224,278	310,286,297	228,312,346	227,324,373	319	318	1	1.0	0.445,0.438,0.483	0.5,0.49,0.48	-0.035
ENSMUSG00000022463	Srebf2	15	+	82192205	82192374	82194044	82194162	82185263	82185433	82194914	82195024	278,238,265	190,268,224	205,291,391	187,306,339	318	267	1	1.0	0.551,0.427,0.498	0.479,0.444,0.492	0.02
ENSMUSG00000022477	Aco2	15	+	81903855	81904006	81904762	81904867	81903475	81903634	81905851	81905891	287,310,274	183,233,247	282,394,463	202,340,325	300	254	1	1.0	0.57,0.53,0.484	0.542,0.495,0.547	0.0
ENSMUSG00000022477	Aco2	15	+	81904762	81904867	81905851	81905943	81903855	81904006	81907425	81907531	241,234,289	151,200,202	210,288,312	148,299,264	254	241	1	1.0	0.602,0.526,0.576	0.574,0.478,0.529	0.041
ENSMUSG00000022477	Aco2	15	+	81909841	81909915	81910412	81910524	81909489	81909647	81911885	81912008	190,163,185	317,384,314	154,208,226	312,400,464	223	261	1	1.0	0.412,0.332,0.408	0.366,0.378,0.363	0.015
ENSMUSG00000022394	L3mbtl2	15	+	81675514	81675632	81676257	81676392	81671067	81671147	81676824	81676913	24,21,12	30,48,49	23,21,30	28,41,54	267	284	0.762051537142	1.0	0.46,0.318,0.207	0.466,0.353,0.371	-0.068
ENSMUSG00000022394	L3mbtl2	15	+	81676257	81676392	81676824	81676913	81675514	81675632	81681919	81682151	29,50,32	23,18,20	26,31,37	12,28,17	284	238	1	1.0	0.514,0.7,0.573	0.645,0.481,0.646	0.005
ENSMUSG00000022400	Rbx1	15	+	81468154	81468233	81470951	81471022	81466295	81466450	81473842	81473928	274,299,256	433,423,490	252,385,489	482,651,708	228	220	1	1.0	0.379,0.405,0.335	0.335,0.363,0.4	0.007
ENSMUSG00000022400	Rbx1	15	+	81470951	81471022	81473842	81473928	81468154	81468233	81475085	81475386	530,541,585	350,330,429	451,690,786	386,555,542	220	235	1	1.0	0.618,0.637,0.593	0.555,0.57,0.608	0.038
ENSMUSG00000089837	Npcd	15	-	79828687	79828978	79833511	79833578	79794255	79794475	79833701	79833767	1,0,2	1,8,5	2,3,2	1,4,4	216	440	0.0395563072355	1.0	0.671,0.0,0.449	0.803,0.604,0.505	-0.264
ENSMUSG00000042524	Sun2	15	-	79727050	79727166	79727515	79727600	79726790	79726958	79727862	79728084	71,96,107	140,175,172	52,114,126	145,185,162	234	265	1	1.0	0.365,0.383,0.413	0.289,0.411,0.468	-0.002
ENSMUSG00000055065	Ddx17	15	-	79541033	79541167	79542486	79542586	79540412	79540478	79543705	79543856	128,94,134	237,268,258	112,149,162	181,260,291	249	283	0.947964184009	1.0	0.38,0.285,0.371	0.413,0.394,0.388	-0.053
ENSMUSG00000033029	1700088E04Rik	15	-	79136306	79136489	79139237	79139300	79135636	79135765	79140880	79140992	0,0,0	9,26,11	1,0,1	11,15,18	212	332	1	1.0	0.0,0.0,0.0	0.125,0.0,0.08	-0.068
ENSMUSG00000033128	Gga1	15	+	78889715	78889868	78891436	78891501	78889002	78889110	78891913	78892086	179,191,241	116,120,112	218,294,279	111,138,153	302	214	1	1.0	0.522,0.53,0.604	0.582,0.602,0.564	-0.031
ENSMUSG00000033128	Gga1	15	+	78889719	78889868	78891436	78891501	78889002	78889110	78891913	78892086	1,0,1	116,120,112	1,5,5	111,138,153	298	214	1	1.0	0.006,0.0,0.006	0.006,0.025,0.023	-0.014
ENSMUSG00000071715	Ncf4	15	+	78245053	78245087	78250381	78250466	78244843	78244875	78250861	78251015	11,2,5	724,834,805	6,9,4	726,1005,1080	183	234	1	1.0	0.019,0.003,0.008	0.01,0.011,0.005	0.001
ENSMUSG00000071715	Ncf4	15	+	78245053	78245087	78250861	78251015	78244843	78244875	78253296	78253367	0,0,0	1055,1178,1273	0,1,0	1194,1717,1878	183	303	1	1.0	0.0,0.0,0.0	0.0,0.001,0.0	-0.0
ENSMUSG00000034022	Cpsf1	15	-	76596219	76596349	76596415	76596571	76596008	76596147	76596650	76596698	134,184,138	94,106,103	104,130,185	83,117,107	305	279	1	1.0	0.566,0.614,0.551	0.534,0.504,0.613	0.027
ENSMUSG00000034022	Cpsf1	15	-	76601105	76601186	76601262	76601337	76600937	76601027	76601403	76601498	37,41,31	63,51,46	46,46,49	53,52,65	224	230	1	1.0	0.376,0.452,0.409	0.471,0.476,0.436	-0.049
ENSMUSG00000022550	Adck5	15	+	76594152	76594284	76594363	76594447	76593900	76594051	76594528	76594610	29,51,61	44,56,39	46,63,52	38,28,42	281	233	0.422284046144	1.0	0.353,0.43,0.565	0.501,0.651,0.507	-0.104
ENSMUSG00000022556	Hsf1	15	+	76496452	76496589	76496835	76496960	76495969	76496078	76497618	76497694	35,61,55	44,57,54	62,89,52	72,87,75	286	274	1	1.0	0.432,0.506,0.494	0.452,0.495,0.399	0.029
ENSMUSG00000022556	Hsf1	15	+	76496835	76496960	76497618	76497694	76496452	76496589	76497767	76497829	41,45,57	49,76,47	44,72,59	85,83,54	274	225	1	1.0	0.407,0.327,0.499	0.298,0.416,0.473	0.015
ENSMUSG00000022558	Mroh1	15	+	76427108	76427216	76427511	76427656	76423715	76423835	76427901	76427942	52,48,59	137,96,120	73,81,88	113,173,151	257	294	1	1.0	0.303,0.364,0.36	0.425,0.349,0.4	-0.049
ENSMUSG00000022558	Mroh1	15	+	76451061	76451208	76451346	76451535	76450638	76450753	76451804	76451960	107,127,110	173,197,206	128,159,113	157,231,247	296	338	1	1.0	0.414,0.424,0.379	0.482,0.44,0.343	-0.016
ENSMUSG00000025041	Nt5c2	19	-	46904974	46905092	46924261	46924335	46903877	46903973	46950845	46950965	29,23,31	62,57,57	26,30,29	36,88,73	223	267	1	1.0	0.359,0.326,0.394	0.464,0.29,0.322	0.001
ENSMUSG00000037280	Galnt6	15	-	100694569	100694722	100696546	100696648	100691812	100693466	100697118	100697250	111,108,115	233,235,231	94,90,115	138,207,234	251	302	1	1.0	0.364,0.356,0.375	0.45,0.343,0.372	-0.023
ENSMUSG00000036698	Ago2	15	-	73137992	73138113	73146369	73146565	73130860	73131042	73184760	73184935	58,59,44	34,21,33	66,111,100	37,47,50	345	270	1	1.0	0.572,0.687,0.511	0.583,0.649,0.61	-0.024
ENSMUSG00000013846	St3gal1	15	-	67108208	67108328	67109605	67109651	67102874	67106830	67111231	67111411	122,135,123	214,272,309	162,175,206	351,401,381	195	269	1	1.0	0.44,0.406,0.354	0.389,0.376,0.427	0.003
ENSMUSG00000013846	St3gal1	15	-	67128552	67128607	67153042	67153170	67113506	67114357	67176631	67176830	189,213,187	95,127,120	204,292,275	132,157,168	277	204	1	1.0	0.594,0.553,0.534	0.532,0.578,0.547	0.008
ENSMUSG00000022377	Asap1	15	-	64094008	64094508	64099531	64099590	64092047	64092170	64102402	64102472	52,66,56	476,476,541	32,49,66	437,499,629	208	649	1	1.0	0.254,0.302,0.244	0.186,0.235,0.247	0.044
ENSMUSG00000022377	Asap1	15	-	64099531	64099590	64102402	64102472	64094008	64094508	64110905	64111076	47,37,53	59,67,61	29,60,42	55,88,77	219	208	0.985738999981	1.0	0.431,0.344,0.452	0.334,0.393,0.341	0.053
ENSMUSG00000022377	Asap1	15	-	64102402	64102472	64110905	64111076	64099531	64099590	64119957	64120186	142,158,160	80,122,99	112,169,186	71,104,92	320	219	1	1.0	0.548,0.47,0.525	0.519,0.527,0.58	-0.028
ENSMUSG00000022378	Fam49b	15	-	63935578	63935649	63937297	63937424	63929096	63931679	63938663	63938743	358,462,466	186,239,282	456,532,632	240,310,299	276	220	1	1.0	0.605,0.606,0.568	0.602,0.578,0.628	-0.01
ENSMUSG00000022378	Fam49b	15	-	63943183	63943320	63944322	63944428	63941930	63942008	63950005	63950127	247,301,291	403,471,486	251,364,364	391,543,616	255	286	1	1.0	0.407,0.418,0.402	0.419,0.429,0.399	-0.007
ENSMUSG00000022378	Fam49b	15	-	63950005	63950127	63970929	63970968	63944322	63944428	63997897	63997969	41,58,47	282,386,356	28,43,48	293,423,451	188	271	1	1.0	0.173,0.178,0.16	0.121,0.128,0.133	0.043
ENSMUSG00000022378	Fam49b	15	-	63950005	63950127	63970929	63970968	63944322	63944428	64022569	64022620	79,96,104	282,384,357	59,96,104	295,422,451	188	271	1	1.0	0.288,0.265,0.296	0.224,0.247,0.249	0.043
ENSMUSG00000022378	Fam49b	15	-	63956599	63956682	63957584	63957667	63950005	63950127	63970929	63970968	7,9,7	416,488,452	0,5,11	461,589,614	232	232	1	1.0	0.017,0.018,0.015	0.0,0.008,0.018	0.008
ENSMUSG00000022378	Fam49b	15	-	63956599	63956682	63970929	63970968	63950005	63950127	63997897	63997969	58,67,73	198,190,205	51,77,78	203,288,291	188	232	1	1.0	0.266,0.303,0.305	0.237,0.248,0.249	0.047
ENSMUSG00000022378	Fam49b	15	-	63956599	63956682	63957584	63957667	63950005	63950127	64022569	64022620	0,0,0	207,206,206	0,1,0	199,288,299	232	232	1	1.0	0.0,0.0,0.0	0.0,0.003,0.0	-0.001
ENSMUSG00000022378	Fam49b	15	-	63956599	63956682	63970929	63970968	63950005	63950127	64022569	64022620	104,102,139	207,206,206	81,135,137	199,288,299	188	232	0.968985440376	1.0	0.383,0.379,0.454	0.334,0.366,0.361	0.052
ENSMUSG00000022378	Fam49b	15	-	63956599	63956682	64022569	64022620	63950005	63950127	64060194	64060343	101,128,140	179,183,187	98,140,147	193,260,272	200	232	0.820524025012	1.0	0.396,0.448,0.465	0.371,0.384,0.385	0.056
ENSMUSG00000022378	Fam49b	15	-	63956599	63956682	63970929	63970968	63950005	63950127	64060194	64060448	13,12,18	179,183,187	20,25,20	193,260,272	188	232	1	1.0	0.082,0.075,0.106	0.113,0.106,0.083	-0.013
ENSMUSG00000022378	Fam49b	15	-	63957584	63957667	63970929	63970968	63950005	63950127	64022569	64022620	104,102,139	0,0,0	81,135,137	0,1,0	188	232	1	1.0	1.0,1.0,1.0	1.0,0.994,1.0	0.002
ENSMUSG00000022378	Fam49b	15	-	63957584	63957667	63970929	63970968	63956599	63956682	64022569	64022620	249,309,316	12,14,1	250,337,360	2,12,9	188	232	1	1.0	0.962,0.965,0.997	0.994,0.972,0.98	-0.007
ENSMUSG00000022351	Sqle	15	+	59323806	59323978	59324461	59324557	59323613	59323727	59326034	59326177	225,188,209	71,113,68	223,271,328	83,104,135	321	245	1	1.0	0.707,0.559,0.701	0.672,0.665,0.65	-0.007
ENSMUSG00000037119	Fam91a1	15	+	58447585	58447658	58449930	58450035	58443160	58443274	58450537	58450661	43,39,58	36,66,61	46,46,56	51,49,74	222	254	1	1.0	0.577,0.403,0.521	0.508,0.518,0.464	0.004
ENSMUSG00000022358	Fbxo32	15	-	58182834	58182978	58184081	58184264	58175878	58181555	58191284	58191469	1,9,8	3,11,15	8,21,16	4,11,12	332	293	0.0363297415164	1.0	0.227,0.419,0.32	0.638,0.628,0.541	-0.28
ENSMUSG00000022312	Eif3h	15	-	51789992	51790113	51797612	51797712	51787905	51788038	51799191	51799359	286,343,376	652,727,792	359,424,421	726,1000,999	249	270	1	1.0	0.322,0.338,0.34	0.349,0.315,0.314	0.007
ENSMUSG00000022337	Emc2	15	+	43511699	43511810	43513744	43513849	43510814	43510896	43527396	43527763	86,104,95	66,106,96	123,144,172	106,148,179	260	254	1	1.0	0.56,0.489,0.492	0.531,0.487,0.484	0.013
ENSMUSG00000024381	Bin1	18	+	32426223	32426352	32431670	32431742	32424819	32424967	32431982	32432093	1,0,3	77,50,66	1,0,3	40,58,56	278	221	1	1.0	0.01,0.0,0.035	0.019,0.0,0.041	-0.005
ENSMUSG00000024381	Bin1	18	+	32431670	32431742	32431982	32432093	32426223	32426352	32432323	32432425	0,1,0	195,254,214	0,0,1	134,215,234	221	260	1	1.0	0.0,0.005,0.0	0.0,0.0,0.005	0.0
ENSMUSG00000037458	Azin1	15	-	38495272	38495354	38497263	38497398	38494291	38494366	38498668	38498841	184,263,233	98,118,120	189,274,307	131,155,208	284	231	0.655543432327	1.0	0.604,0.644,0.612	0.54,0.59,0.546	0.061
ENSMUSG00000037458	Azin1	15	-	38498668	38498841	38501403	38501600	38497263	38497398	38514472	38514609	326,321,277	237,333,297	302,471,422	252,354,388	346	322	1	1.0	0.561,0.473,0.465	0.527,0.553,0.503	-0.028
ENSMUSG00000036606	Plxnb2	15	-	89164419	89164534	89165246	89165400	89164212	89164321	89165702	89165829	251,289,317	172,241,287	185,339,365	157,267,289	303	264	1	1.0	0.56,0.511,0.49	0.507,0.525,0.524	0.002
ENSMUSG00000022280	Rnf19a	15	-	36244086	36244230	36245415	36245629	36239932	36242065	36247121	36247283	65,66,80	70,58,74	122,141,82	73,92,112	363	293	1	1.0	0.428,0.479,0.466	0.574,0.553,0.371	-0.042
ENSMUSG00000022280	Rnf19a	15	-	36245415	36245629	36247121	36247283	36244086	36244230	36247750	36247865	66,46,63	73,53,81	69,98,81	119,124,87	311	363	1	1.0	0.513,0.503,0.476	0.404,0.48,0.521	0.029
ENSMUSG00000022329	Stk3	15	-	34958865	34959076	34999830	34999956	34945005	34945181	35008160	35008298	54,47,66	101,112,106	72,70,76	70,102,140	275	360	0.535468879542	1.0	0.412,0.355,0.449	0.574,0.473,0.415	-0.082
ENSMUSG00000022255	Mtdh	15	+	34114798	34114975	34116310	34116376	34114023	34114108	34117879	34118110	1091,1256,1057	350,337,377	1332,1692,1732	417,521,520	326	215	1	1.0	0.673,0.711,0.649	0.678,0.682,0.687	-0.005
ENSMUSG00000022255	Mtdh	15	+	34117879	34118110	34131163	34131288	34099483	34099585	34134290	34134344	597,649,621	722,757,706	688,924,876	784,1036,1059	380	274	1	1.0	0.374,0.382,0.388	0.388,0.391,0.374	-0.003
ENSMUSG00000022255	Mtdh	15	+	34123667	34123766	34131163	34131288	34117879	34118110	34134290	34134398	553,609,515	765,804,760	659,828,827	861,1121,1137	248	274	1	1.0	0.444,0.456,0.428	0.458,0.449,0.446	-0.008
ENSMUSG00000073411	H2-D1	17	+	35263378	35263648	35263838	35264114	35262729	35263186	35265783	35266059	20764,23324,22346	21395,23431,25203	19683,27797,35487	23889,31104,36149	419	425	1	1.0	0.496,0.502,0.474	0.455,0.475,0.499	0.014
ENSMUSG00000073411	H2-D1	17	+	35263838	35264114	35265783	35266059	35263378	35263648	35266186	35266303	22375,24365,25700	19906,21606,24328	23263,32187,37289	21640,29381,32325	425	425	1	1.0	0.529,0.53,0.514	0.518,0.523,0.536	-0.001
ENSMUSG00000073411	H2-D1	17	+	35266481	35266514	35266687	35266726	35266186	35266303	35266865	35267499	2079,2021,2304	1720,2043,2099	2165,3078,3203	1924,3042,3217	182	188	1	1.0	0.555,0.505,0.531	0.538,0.511,0.507	0.012
ENSMUSG00000022272	Myo10	15	+	25795682	25795776	25797198	25797254	25793150	25793246	25799410	25799553	102,116,86	59,82,64	97,121,153	50,94,75	243	205	1	1.0	0.593,0.544,0.531	0.621,0.521,0.632	-0.035
ENSMUSG00000022272	Myo10	15	+	25801122	25801280	25803262	25803386	25800040	25800235	25804298	25804596	178,160,142	113,144,134	146,228,223	135,151,167	307	273	1	1.0	0.583,0.497,0.485	0.49,0.573,0.543	-0.014
ENSMUSG00000022272	Myo10	15	+	25803262	25803386	25804298	25804596	25801122	25801280	25805510	25805718	115,149,102	348,363,286	121,196,172	391,476,416	273	447	1	1.0	0.351,0.402,0.369	0.336,0.403,0.404	-0.007
ENSMUSG00000024927	Rela	19	+	5638854	5639003	5639858	5639950	5638550	5638702	5640302	5640434	427,436,427	278,316,326	411,581,685	294,442,410	298	241	1	1.0	0.554,0.527,0.514	0.531,0.515,0.575	-0.009
ENSMUSG00000022241	Tars	15	-	11388297	11388460	11389575	11389742	11388080	11388218	11390311	11390410	176,246,206	140,160,170	170,229,235	152,155,182	316	312	1	1.0	0.554,0.603,0.545	0.525,0.593,0.56	0.008
ENSMUSG00000022141	Nipbl	15	-	8306869	8307024	8307564	8307658	8305848	8305939	8307845	8307986	35,31,34	45,33,37	38,32,52	46,42,47	243	304	1	1.0	0.493,0.54,0.535	0.508,0.488,0.581	-0.003
ENSMUSG00000050310	Rictor	15	+	6794444	6794568	6795895	6796034	6793973	6794132	6796161	6800401	21,24,29	31,40,38	37,44,37	42,60,68	273	288	1	1.0	0.417,0.388,0.446	0.482,0.436,0.365	-0.011
ENSMUSG00000025321	Itgb8	12	-	119170646	119171049	119173285	119173420	119167998	119168224	119176994	119177084	20,18,8	51,66,50	20,13,14	44,53,85	284	552	1	1.0	0.433,0.346,0.237	0.469,0.323,0.243	-0.006
ENSMUSG00000024078	Ttc27	17	+	74751061	74751128	74770242	74770356	74747651	74747764	74777643	74777739	14,21,29	22,24,24	19,26,26	14,31,37	216	263	1	1.0	0.437,0.516,0.595	0.623,0.505,0.461	-0.014
ENSMUSG00000024078	Ttc27	17	+	74829491	74829590	74835332	74835385	74799183	74799411	74840298	74840464	24,37,27	4,7,6	19,22,42	11,27,10	248	202	0.0352002585431	1.0	0.83,0.812,0.786	0.585,0.399,0.774	0.223
ENSMUSG00000035356	Nfkbiz	16	-	55819566	55819706	55821767	55822115	55818991	55819022	55836320	55836392	413,453,445	241,298,242	479,679,835	292,404,461	497	289	1	1.0	0.499,0.469,0.517	0.488,0.494,0.513	-0.003
ENSMUSG00000021144	Mta1	12	+	113133540	113133576	113135796	113135828	113133184	113133337	113136280	113136432	13,33,20	28,37,17	16,19,24	16,39,39	185	181	0.957645584428	1.0	0.312,0.466,0.535	0.495,0.323,0.376	0.04
ENSMUSG00000021285	Ppp1r13b	12	-	111846327	111846429	111858209	111858286	111844821	111844996	111866414	111866534	16,16,9	17,13,15	7,13,16	24,29,37	226	251	0.0518971663016	1.0	0.511,0.578,0.4	0.245,0.332,0.324	0.196
ENSMUSG00000007411	Mark3	12	+	111592576	111592768	111604510	111604564	111574522	111575101	111615395	111615444	67,62,65	12,19,13	48,81,100	19,27,26	341	203	0.619433951582	1.0	0.769,0.66,0.749	0.601,0.641,0.696	0.08
ENSMUSG00000007411	Mark3	12	+	111628961	111629115	111633616	111633834	111628189	111628302	111639936	111640040	103,57,65	117,187,133	37,85,115	141,178,156	303	367	1	1.0	0.516,0.27,0.372	0.241,0.366,0.472	0.026
ENSMUSG00000021281	Tnfaip2	12	+	111448487	111448639	111449230	111449329	111448246	111448369	111449765	111449889	2,20,4	1379,1462,1362	3,10,22	1724,2065,2169	301	248	1	1.0	0.001,0.011,0.002	0.001,0.004,0.008	0.0
ENSMUSG00000021281	Tnfaip2	12	+	111448538	111448639	111449230	111449329	111448246	111448369	111449765	111449889	1313,1300,1154	1379,1462,1362	1471,1804,1854	1724,2065,2169	250	248	1	1.0	0.486,0.469,0.457	0.458,0.464,0.459	0.01
ENSMUSG00000021281	Tnfaip2	12	+	111448739	111449329	111449765	111449889	111448246	111448639	111450682	111450805	759,803,748	1587,1640,1442	881,1027,1140	1809,2351,2346	739	273	1	1.0	0.15,0.153,0.161	0.152,0.139,0.152	0.007
ENSMUSG00000021281	Tnfaip2	12	+	111449230	111449329	111449765	111449889	111448487	111448639	111450682	111450805	1026,1112,1013	1587,1640,1442	1189,1524,1638	1809,2351,2346	248	273	1	1.0	0.416,0.427,0.436	0.42,0.416,0.435	0.003
ENSMUSG00000021281	Tnfaip2	12	+	111449765	111449889	111450682	111450805	111448739	111449329	111451042	111451198	1690,1740,1642	1570,1579,1583	2074,2500,2649	1979,2451,2475	273	272	1	1.0	0.517,0.523,0.508	0.511,0.504,0.516	0.006
ENSMUSG00000021281	Tnfaip2	12	+	111450682	111450805	111451042	111451198	111449765	111449889	111451350	111451472	1670,1763,1554	2087,2395,2159	1996,2467,2510	2543,3534,3431	272	305	1	1.0	0.473,0.452,0.447	0.468,0.439,0.451	0.005
ENSMUSG00000018707	Dync1h1	12	+	110663172	110663276	110664535	110664747	110662841	110663059	110665082	110665236	362,397,334	861,809,846	495,445,595	834,1075,1250	253	361	1	1.0	0.375,0.412,0.36	0.459,0.371,0.404	-0.029
ENSMUSG00000018707	Dync1h1	12	+	110663172	110663276	110665082	110665236	110662841	110663059	110665663	110665806	362,397,335	650,749,733	495,446,595	698,960,928	253	303	1	1.0	0.4,0.388,0.354	0.459,0.357,0.434	-0.036
ENSMUSG00000018707	Dync1h1	12	+	110664535	110664747	110665082	110665236	110663172	110663276	110665663	110665806	704,752,718	650,749,734	937,984,1208	698,960,925	361	303	1	1.0	0.476,0.457,0.451	0.53,0.462,0.523	-0.044
ENSMUSG00000073421	H2-Ab1	17	+	34264760	34265033	34267335	34267617	34263208	34263405	34267922	34268033	2133,1973,2706	1729,1813,2620	2286,3132,3877	2048,2601,3223	422	431	1	1.0	0.558,0.526,0.513	0.533,0.552,0.551	-0.013
ENSMUSG00000073421	H2-Ab1	17	+	34267335	34267617	34267922	34268033	34264760	34265033	34268460	34268484	2101,2080,2894	679,624,966	2391,3085,3789	759,976,1247	431	260	1	1.0	0.651,0.668,0.644	0.655,0.656,0.647	0.002
ENSMUSG00000033088	Triobp	15	+	78990984	78991074	78991328	78991438	78990816	78990885	78992903	78993082	141,179,178	138,138,159	178,303,315	150,247,243	239	259	1	1.0	0.525,0.584,0.548	0.563,0.571,0.584	-0.02
ENSMUSG00000021262	Evl	12	+	108674406	108674465	108675396	108675626	108673288	108673352	108676101	108676223	265,305,308	558,591,542	278,367,516	508,857,878	208	379	1	1.0	0.464,0.485,0.509	0.499,0.438,0.517	0.001
ENSMUSG00000021262	Evl	12	+	108679828	108679889	108681490	108681554	108676101	108676223	108683194	108683261	231,321,276	373,369,426	261,385,413	354,619,575	210	213	1	1.0	0.386,0.469,0.397	0.428,0.387,0.421	0.005
ENSMUSG00000067212	H2-T23	17	-	36030370	36030400	36030577	36030694	36029975	36030231	36030821	36031097	1763,1851,2096	272,151,310	2136,2861,2979	340,438,444	266	179	1	1.0	0.813,0.892,0.82	0.809,0.815,0.819	0.027
ENSMUSG00000067212	H2-T23	17	-	36031637	36031913	36032152	36032422	36030821	36031097	36032608	36032855	4040,4355,4633	4733,4663,5190	4439,6290,6773	5199,7299,8212	419	425	1	1.0	0.464,0.486,0.475	0.464,0.466,0.456	0.013
ENSMUSG00000021111	Papola	12	+	105804926	105805008	105806486	105806596	105800683	105800750	105807164	105807218	103,134,121	223,237,183	97,175,154	213,208,248	231	259	1	1.0	0.341,0.388,0.426	0.338,0.485,0.41	-0.026
ENSMUSG00000021111	Papola	12	+	105807164	105807218	105808554	105808666	105804926	105805008	105809342	105809432	2,1,5	153,191,197	0,1,1	182,203,237	203	261	1	1.0	0.017,0.007,0.032	0.0,0.006,0.005	0.015
ENSMUSG00000041415	Dicer1	12	-	104692302	104692465	104694477	104694746	104692126	104692202	104696273	104697144	100,84,72	42,68,45	97,103,86	62,55,86	418	312	1	1.0	0.64,0.48,0.544	0.539,0.583,0.427	0.038
ENSMUSG00000041415	Dicer1	12	-	104700364	104700520	104702401	104703182	104696273	104697144	104704065	104704241	188,167,136	45,56,39	134,207,249	23,40,56	930	305	0.350300237438	1.0	0.578,0.494,0.534	0.656,0.629,0.593	-0.091
ENSMUSG00000041415	Dicer1	12	-	104731799	104731987	104737768	104737866	104731019	104731182	104738782	104738837	20,19,8	26,30,23	11,17,29	19,46,32	247	337	1	1.0	0.512,0.464,0.322	0.441,0.335,0.553	-0.01
ENSMUSG00000041645	Ddx24	12	-	103409927	103410057	103411128	103411317	103407981	103408477	103416195	103416271	323,365,355	291,312,377	384,477,501	374,476,503	338	279	1	1.0	0.478,0.491,0.437	0.459,0.453,0.451	0.014
ENSMUSG00000057963	Itpk1	12	-	102623299	102623425	102675442	102675467	102606088	102606206	102704721	102704930	3,10,7	67,69,76	8,11,6	85,99,112	174	275	1	1.0	0.066,0.186,0.127	0.129,0.149,0.078	0.008
ENSMUSG00000021190	Lgmn	12	-	102394841	102394909	102395643	102395814	102394083	102394612	102398182	102398383	1829,1938,2326	777,884,960	1976,2831,3242	768,1051,1358	320	217	1	1.0	0.615,0.598,0.622	0.636,0.646,0.618	-0.022
ENSMUSG00000037321	Tap1	17	+	34192836	34192857	34192941	34192965	34191328	34191526	34193127	34193316	113,110,105	119,179,171	115,194,194	234,257,352	170	173	1	1.0	0.491,0.385,0.385	0.333,0.434,0.359	0.045
ENSMUSG00000001175	Calm1	12	+	100202392	100202423	100203574	100203718	100199434	100199716	100205612	100205719	1264,1593,1383	2749,3063,3115	1287,1986,2139	3079,4224,4626	180	293	1	1.0	0.428,0.458,0.42	0.405,0.434,0.429	0.013
ENSMUSG00000001175	Calm1	12	+	100203574	100203718	100205612	100205719	100202392	100202423	100206097	100206233	4482,5298,4925	1858,2319,2239	4828,7058,7060	2190,3049,3060	293	256	1	1.0	0.678,0.666,0.658	0.658,0.669,0.668	0.002
ENSMUSG00000021003	Galc	12	-	98246253	98246292	98252009	98252149	98239569	98242772	98254164	98254278	69,69,68	23,18,15	77,98,102	22,31,38	289	188	1	1.0	0.661,0.714,0.747	0.695,0.673,0.636	0.039
ENSMUSG00000021003	Galc	12	-	98252009	98252149	98254164	98254278	98246253	98246292	98256626	98256690	58,88,58	63,79,74	58,82,92	58,92,118	263	289	1	1.0	0.503,0.55,0.463	0.524,0.495,0.461	0.012
ENSMUSG00000021037	Ahsa1	12	+	87269874	87269957	87270336	87270454	87268154	87268345	87271338	87271427	241,288,300	381,374,356	275,345,412	347,457,470	232	267	1	1.0	0.421,0.47,0.492	0.477,0.465,0.502	-0.02
ENSMUSG00000021037	Ahsa1	12	+	87272571	87272700	87273122	87273224	87271338	87271427	87273446	87273498	383,422,443	242,311,306	434,542,508	279,338,329	278	251	1	1.0	0.588,0.551,0.567	0.584,0.591,0.582	-0.017
ENSMUSG00000021037	Ahsa1	12	+	87273122	87273224	87273446	87273498	87272571	87272700	87273590	87273979	303,356,406	161,181,196	291,422,421	174,216,240	251	201	1	1.0	0.601,0.612,0.624	0.573,0.61,0.584	0.023
ENSMUSG00000021038	Vipas39	12	-	87253165	87253258	87254229	87254286	87252634	87252668	87256484	87256549	33,27,37	75,101,80	26,51,45	90,108,124	206	242	1	1.0	0.341,0.239,0.352	0.253,0.357,0.299	0.008
ENSMUSG00000021038	Vipas39	12	-	87254229	87254286	87256484	87256549	87253165	87253258	87257414	87257453	58,60,66	52,47,49	63,80,107	60,82,65	214	206	1	1.0	0.518,0.551,0.565	0.503,0.484,0.613	0.011
ENSMUSG00000021252	Erg28	12	-	85816315	85816434	85819478	85819569	85815447	85816193	85822087	85822248	59,64,102	62,104,93	72,90,89	73,100,99	240	268	1	1.0	0.515,0.407,0.551	0.524,0.501,0.501	-0.018
ENSMUSG00000021252	Erg28	12	-	85819478	85819569	85822087	85822248	85816315	85816434	85824470	85824522	67,55,91	58,70,70	60,94,86	54,70,64	310	240	1	1.0	0.472,0.378,0.502	0.462,0.51,0.51	-0.043
ENSMUSG00000034290	Nek9	12	-	85310386	85310548	85311337	85311446	85308818	85308989	85312945	85313101	106,133,123	302,331,270	123,139,136	215,377,276	258	311	1	1.0	0.297,0.326,0.354	0.408,0.308,0.373	-0.037
ENSMUSG00000042350	Arel1	12	-	84934953	84935123	84940159	84940397	84934569	84934750	84941730	84941957	192,205,184	179,156,163	269,348,454	221,275,345	387	319	1	1.0	0.469,0.52,0.482	0.501,0.511,0.52	-0.02
ENSMUSG00000002020	Ltbp2	12	-	84790994	84791117	84791596	84791722	84790241	84790373	84791821	84791944	34,39,50	53,43,44	44,46,63	38,41,69	275	272	1	1.0	0.388,0.473,0.529	0.534,0.526,0.475	-0.048
ENSMUSG00000021224	Numb	12	-	83842217	83842358	83855439	83855524	83831921	83831996	83876667	83876812	25,33,33	77,114,78	35,28,46	101,122,140	234	290	1	1.0	0.287,0.264,0.344	0.3,0.221,0.289	0.028
ENSMUSG00000013236	Ptprs	17	-	56429098	56429157	56434452	56434597	56424879	56424977	56434880	56435014	5,17,7	0,1,0	5,11,19	0,0,0	294	208	1	1.0	1.0,0.923,1.0	1.0,1.0,1.0	-0.026
ENSMUSG00000042700	Sipa1l1	12	+	82311348	82311409	82340661	82342499	82234462	82234528	82357232	82357363	5,10,1	532,674,592	9,23,14	411,623,831	210	1987	0.0360176767437	1.0	0.082,0.123,0.016	0.172,0.259,0.137	-0.116
ENSMUSG00000002679	Med6	12	-	81574524	81574552	81581800	81581909	81573556	81573960	81582632	81582715	57,58,54	12,10,5	69,98,75	5,16,15	258	177	1	1.0	0.765,0.799,0.881	0.904,0.808,0.774	-0.014
ENSMUSG00000021133	Susd6	12	+	80828025	80828243	80868426	80868624	80790509	80790815	80870074	80870210	437,677,470	511,659,637	382,583,692	505,732,755	367	347	1	1.0	0.447,0.493,0.411	0.417,0.43,0.464	0.013
ENSMUSG00000021133	Susd6	12	+	80851213	80851276	80868426	80868624	80828025	80828243	80870074	80870210	75,84,70	716,893,854	59,70,93	672,1050,1045	212	347	1	1.0	0.146,0.133,0.118	0.126,0.098,0.127	0.015
ENSMUSG00000015143	Actn1	12	-	80170182	80170248	80170685	80170766	80168857	80169016	80171728	80171875	759,1001,970	23,29,30	910,1297,1427	37,56,58	230	215	1	1.0	0.969,0.97,0.968	0.958,0.956,0.958	0.012
ENSMUSG00000015143	Actn1	12	-	80177187	80177296	80178301	80178452	80176155	80176296	80181360	80181508	594,650,758	325,392,450	719,999,1059	399,661,657	300	258	1	1.0	0.611,0.588,0.592	0.608,0.565,0.581	0.012
ENSMUSG00000040913	Fbxw4	19	-	45591728	45591794	45630864	45630959	45579652	45579793	45635734	45635867	23,25,18	20,9,21	21,21,17	8,29,16	244	215	1	1.0	0.503,0.71,0.43	0.698,0.39,0.484	0.024
ENSMUSG00000057858	Fam204a	19	-	60220039	60220139	60221053	60221304	60212672	60212762	60226231	60226697	47,60,42	31,29,35	67,84,69	40,57,51	400	249	1	1.0	0.486,0.563,0.428	0.51,0.478,0.457	0.011
ENSMUSG00000057858	Fam204a	19	-	60220329	60220360	60221053	60221304	60220039	60220139	60226231	60226697	47,60,43	5,6,5	67,82,69	8,9,8	400	180	1	1.0	0.809,0.818,0.795	0.79,0.804,0.795	0.011
ENSMUSG00000021065	Fut8	12	+	77278943	77279032	77323844	77323937	77277360	77277455	77364968	77365084	1,1,0	21,42,21	2,1,12	37,37,39	238	242	1	1.0	0.046,0.024,0.0	0.052,0.027,0.238	-0.082
ENSMUSG00000021065	Fut8	12	+	77278943	77279032	77331895	77332329	77277360	77277455	77364968	77365084	1,1,0	157,188,186	2,1,12	234,275,309	238	583	1	1.0	0.015,0.013,0.0	0.021,0.009,0.087	-0.03
ENSMUSG00000021065	Fut8	12	+	77323844	77323937	77331895	77332329	77277360	77277455	77364968	77365084	21,42,21	157,188,186	37,37,39	234,275,309	242	583	1	1.0	0.244,0.35,0.214	0.276,0.245,0.233	0.018
ENSMUSG00000021109	Hif1a	12	+	73928213	73928298	73930656	73930769	73927985	73928131	73932273	73932476	156,163,175	229,240,252	151,237,233	233,396,378	234	262	1	1.0	0.433,0.432,0.437	0.42,0.401,0.408	0.024
ENSMUSG00000021109	Hif1a	12	+	73936189	73936296	73937652	73937800	73932273	73932476	73939528	73939749	238,284,259	247,296,326	232,386,370	289,376,419	256	297	1	1.0	0.528,0.527,0.48	0.482,0.544,0.506	0.001
ENSMUSG00000021109	Hif1a	12	+	73941960	73942385	73944078	73944187	73941687	73941852	73944910	73945037	927,1140,1127	278,252,312	1016,1462,1388	307,415,382	574	258	1	1.0	0.6,0.67,0.619	0.598,0.613,0.62	0.019
ENSMUSG00000021109	Hif1a	12	+	73944078	73944187	73944910	73945037	73941960	73942385	73945551	73947530	309,335,361	303,343,381	341,455,442	314,439,405	258	276	1	1.0	0.522,0.511,0.503	0.537,0.526,0.539	-0.022
ENSMUSG00000021069	Pygl	12	-	70194232	70194367	70195503	70195711	70193738	70193805	70196970	70197112	169,242,219	88,141,113	121,231,167	89,96,111	357	284	1	1.0	0.604,0.577,0.607	0.52,0.657,0.545	0.022
ENSMUSG00000021069	Pygl	12	-	70195503	70195711	70196970	70197112	70194232	70194367	70197217	70197276	72,115,89	117,122,139	64,92,80	82,153,148	291	357	1	1.0	0.43,0.536,0.44	0.489,0.425,0.399	0.031
ENSMUSG00000021069	Pygl	12	-	70219588	70219667	70222824	70222926	70216562	70216666	70227340	70227345	43,75,87	43,61,59	40,73,92	22,48,50	251	228	0.520946431555	1.0	0.476,0.528,0.573	0.623,0.58,0.626	-0.084
ENSMUSG00000021067	Sav1	12	-	69969069	69969213	69975967	69976238	69965011	69966347	69984208	69984652	394,431,480	276,301,300	515,637,807	438,465,463	420	293	1	1.0	0.499,0.5,0.527	0.451,0.489,0.549	0.012
ENSMUSG00000022635	Zcrb1	15	-	93387576	93387652	93387746	93387859	93386096	93386283	93391050	93391158	256,316,293	6,6,4	243,414,483	14,5,8	262	225	1	1.0	0.973,0.978,0.984	0.937,0.986,0.981	0.01
ENSMUSG00000022635	Zcrb1	15	-	93387576	93387652	93387746	93387859	93386105	93386286	93391050	93391158	256,315,293	117,103,129	244,414,486	105,174,174	262	225	1	1.0	0.653,0.724,0.661	0.666,0.671,0.706	-0.002
ENSMUSG00000022635	Zcrb1	15	-	93387746	93387859	93391050	93391158	93387576	93387652	93391453	93391565	176,192,221	230,253,302	202,284,278	311,399,426	257	262	1	1.0	0.438,0.436,0.427	0.398,0.421,0.399	0.028
ENSMUSG00000022635	Zcrb1	15	-	93391050	93391158	93391453	93391565	93387746	93387859	93395586	93395615	186,212,240	255,328,299	188,310,334	260,411,453	261	257	1	1.0	0.418,0.389,0.441	0.416,0.426,0.421	-0.005
ENSMUSG00000022635	Zcrb1	15	-	93391050	93391158	93395586	93395615	93387746	93387859	93397169	93397255	80,82,75	247,323,288	92,109,142	254,401,430	178	257	1	1.0	0.319,0.268,0.273	0.343,0.282,0.323	-0.029
ENSMUSG00000022635	Zcrb1	15	-	93391050	93391158	93391453	93391565	93387800	93387859	93393706	93393764	18,20,17	247,323,288	13,11,20	254,404,434	261	257	1	1.0	0.067,0.057,0.055	0.048,0.026,0.043	0.021
ENSMUSG00000022635	Zcrb1	15	-	93391453	93391565	93393706	93393764	93391050	93391158	93395586	93395615	9,10,8	432,499,542	1,17,15	461,734,773	207	261	1	1.0	0.026,0.025,0.018	0.003,0.028,0.024	0.005
ENSMUSG00000058624	Gda	19	-	21409871	21409939	21412497	21412595	21400558	21400705	21414813	21414921	37,43,57	43,44,45	37,72,91	57,59,70	247	217	1	1.0	0.431,0.462,0.527	0.363,0.517,0.533	0.002
ENSMUSG00000021000	Mia2	12	+	59144698	59144770	59146335	59146362	59137697	59137786	59146846	59146957	86,158,113	39,41,17	126,170,168	24,14,54	221	176	0.77022694736	1.0	0.637,0.754,0.841	0.807,0.906,0.712	-0.064
ENSMUSG00000021000	Mia2	12	+	59149463	59149568	59154355	59154478	59147851	59147923	59158252	59158367	86,126,114	182,170,186	83,119,136	148,203,226	254	272	1	1.0	0.336,0.442,0.396	0.375,0.386,0.392	0.007
ENSMUSG00000021000	Mia2	12	+	59174105	59174188	59176330	59176459	59172524	59172592	59179849	59180008	77,102,81	145,227,206	82,126,116	169,237,236	232	278	1	1.0	0.389,0.35,0.32	0.368,0.389,0.371	-0.023
ENSMUSG00000020986	Sec23a	12	-	59004489	59004576	59005258	59005316	59001818	59002055	59006989	59007235	11,31,18	16,21,23	35,35,35	16,32,33	207	236	0.719869558756	1.0	0.439,0.627,0.472	0.714,0.555,0.547	-0.093
ENSMUSG00000021027	Ralgapa1	12	-	55676403	55677265	55683906	55684090	55673452	55673524	55684486	55684621	23,26,27	178,172,175	16,16,21	161,209,182	333	1011	0.429516836397	1.0	0.282,0.315,0.319	0.232,0.189,0.259	0.079
ENSMUSG00000021024	Psma6	12	+	55408001	55408083	55410126	55410282	55398794	55398991	55412186	55412365	0,1,2	1726,2037,2139	8,1,2	1875,2694,2848	231	305	1	1.0	0.0,0.001,0.001	0.006,0.0,0.001	-0.002
ENSMUSG00000021024	Psma6	12	+	55408001	55408083	55410126	55410282	55407382	55407563	55412186	55412287	1212,1391,1302	1726,2037,2141	1152,1817,1865	1875,2694,2842	231	305	1	1.0	0.481,0.474,0.445	0.448,0.471,0.464	0.006
ENSMUSG00000021024	Psma6	12	+	55410126	55410282	55412186	55412365	55408001	55408083	55414403	55414498	2709,3189,3082	2283,2703,2835	2726,3973,4254	2503,3526,3845	305	328	1	1.0	0.561,0.559,0.539	0.539,0.548,0.543	0.01
ENSMUSG00000021024	Psma6	12	+	55412186	55412365	55414403	55414498	55410126	55410282	55418236	55418310	2121,2425,2575	1135,1275,1377	2250,3193,3446	1281,1671,1602	328	244	1	1.0	0.582,0.586,0.582	0.566,0.587,0.615	-0.006
ENSMUSG00000022607	Ptk2	15	-	73360025	73360337	73365040	73365195	73343132	73343359	73394647	73394744	8,20,2	0,1,4	6,6,19	0,2,3	304	461	1	1.0	1.0,0.968,0.431	1.0,0.82,0.906	-0.109
ENSMUSG00000022607	Ptk2	15	-	73391758	73391880	73392343	73392447	73343284	73343359	73394647	73394744	0,2,8	0,1,0	7,5,9	1,0,2	253	271	1	1.0	NA,0.682,1.0	0.882,1.0,0.828	-0.062
ENSMUSG00000020954	Strn3	12	-	51629373	51629507	51643103	51643214	51627704	51627880	51647993	51648135	19,9,6	93,138,92	12,11,15	103,154,126	260	283	1	1.0	0.182,0.066,0.066	0.113,0.072,0.115	0.005
ENSMUSG00000020954	Strn3	12	-	51633578	51633719	51643103	51643214	51629373	51629507	51647993	51648135	28,14,10	3,4,12	20,23,18	2,5,10	260	290	1	1.0	0.912,0.796,0.482	0.918,0.837,0.668	-0.078
ENSMUSG00000022892	App	16	-	84965669	84965770	84978063	84978285	84962721	84962868	85013626	85013726	2605,2841,2944	1144,1413,1339	2716,3773,3939	1261,1813,2002	371	250	1	1.0	0.605,0.575,0.597	0.592,0.584,0.57	0.01
ENSMUSG00000022892	App	16	-	84978063	84978285	85013626	85013726	84965669	84965770	85015231	85015360	1003,1143,1153	1881,2159,2302	1013,1520,1553	1965,2820,3012	249	371	1	1.0	0.443,0.441,0.427	0.434,0.445,0.434	-0.001
ENSMUSG00000022892	App	16	-	85040250	85040307	85043575	85043743	85030231	85030365	85056323	85056526	3585,3789,4149	276,401,358	3623,5060,5681	371,491,547	317	206	1	1.0	0.894,0.86,0.883	0.864,0.87,0.871	0.011
ENSMUSG00000001627	Ifrd1	12	-	40213977	40214135	40216189	40216314	40213208	40213259	40217157	40217242	196,194,199	250,314,349	231,261,285	269,446,514	274	307	1	1.0	0.468,0.409,0.39	0.49,0.396,0.383	-0.001
ENSMUSG00000020564	Atxn7l1	12	+	33325910	33326133	33341920	33342195	33314276	33314391	33344889	33344941	10,14,28	51,42,37	22,51,30	53,91,70	372	424	0.983539852027	1.0	0.183,0.275,0.463	0.321,0.39,0.328	-0.039
ENSMUSG00000020564	Atxn7l1	12	+	33362972	33363094	33366971	33367914	33358655	33358848	33370982	33371057	21,18,23	176,188,185	24,29,27	162,266,266	271	1092	1	1.0	0.325,0.278,0.334	0.374,0.305,0.29	-0.011
ENSMUSG00000020572	Nampt	12	+	32839150	32839287	32840924	32841150	32838298	32838457	32842684	32842804	1559,1697,1545	2746,3106,3109	1792,2203,2408	3440,4116,4437	286	375	1	1.0	0.427,0.417,0.395	0.406,0.412,0.416	0.002
ENSMUSG00000020572	Nampt	12	+	32840924	32841150	32842684	32842804	32839150	32839287	32846705	32846846	2907,3126,2992	1583,1719,1717	3409,3977,4240	1816,2445,2525	375	269	1	1.0	0.568,0.566,0.556	0.574,0.538,0.546	0.011
ENSMUSG00000020572	Nampt	12	+	32842684	32842804	32846705	32846846	32840924	32841150	32848616	32848751	1417,1630,1675	2058,2296,2155	1797,2260,2395	2372,2999,3041	269	290	1	1.0	0.426,0.434,0.456	0.45,0.448,0.459	-0.014
ENSMUSG00000020572	Nampt	12	+	32846705	32846846	32848616	32848751	32842684	32842804	32850422	32853349	1884,2080,2066	1928,2041,1987	2198,2888,3002	2098,2732,2647	290	284	1	1.0	0.489,0.5,0.505	0.506,0.509,0.526	-0.016
ENSMUSG00000002997	Prkar2b	12	-	31987879	31987963	31993730	31993783	31975918	31976025	32038621	32038657	69,50,55	93,109,114	46,51,64	92,82,94	202	233	1	1.0	0.461,0.346,0.358	0.366,0.418,0.44	-0.02
ENSMUSG00000035933	Cog5	12	+	31833181	31833386	31837194	31837356	31820124	31820206	31839754	31839854	41,27,22	16,23,18	18,22,29	13,21,22	354	311	0.887043773403	1.0	0.692,0.508,0.518	0.549,0.479,0.537	0.051
ENSMUSG00000020628	Trappc12	12	-	28697143	28697242	28701535	28701609	28692493	28692594	28703525	28703598	12,10,15	16,22,21	12,36,12	23,35,22	223	248	1	1.0	0.455,0.336,0.443	0.367,0.534,0.378	-0.015
ENSMUSG00000020641	Rsad2	12	-	26447151	26447184	26450545	26450775	26442745	26445570	26454017	26454179	3734,4168,3969	718,898,747	6230,8378,9533	1202,1516,1744	379	182	1	1.0	0.714,0.69,0.718	0.713,0.726,0.724	-0.014
ENSMUSG00000033530	Ttc7b	12	-	100419491	100419570	100446859	100446981	100415134	100415307	100466179	100466298	28,21,37	21,41,47	16,28,41	43,59,53	271	228	0.510473213117	1.0	0.529,0.301,0.398	0.238,0.285,0.394	0.104
ENSMUSG00000062352	Itgb1bp1	12	-	21271418	21271568	21272055	21272148	21269805	21270957	21274765	21274902	78,94,128	155,158,206	112,124,135	171,263,229	242	299	1	1.0	0.383,0.424,0.434	0.447,0.368,0.421	0.002
ENSMUSG00000003206	Ebi3	17	+	55953888	55954018	55954302	55954481	55952639	55952928	55956184	55956339	383,363,417	610,762,738	465,616,637	777,1035,1159	279	328	1	1.0	0.425,0.359,0.399	0.413,0.412,0.393	-0.012
ENSMUSG00000003206	Ebi3	17	+	55954302	55954481	55956184	55956339	55953888	55954018	55956621	55957022	521,581,635	439,539,581	669,959,987	653,747,970	328	304	1	1.0	0.524,0.5,0.503	0.487,0.543,0.485	0.004
ENSMUSG00000061458	Nol10	12	+	17368308	17368387	17369465	17369615	17362594	17362680	17373561	17373628	15,14,22	28,25,28	14,18,20	20,30,29	228	299	1	1.0	0.413,0.423,0.507	0.479,0.44,0.475	-0.017
ENSMUSG00000045679	Pqlc3	12	-	16997495	16997703	16997773	16997856	16993654	16995644	16999812	17000116	149,158,133	3,2,0	110,173,215	0,1,2	232	357	1	1.0	0.987,0.992,1.0	1.0,0.996,0.994	-0.004
ENSMUSG00000022472	Desi1	15	-	81999504	81999614	82002540	82002610	81998109	81998232	82003757	82003779	19,43,30	55,62,34	18,47,59	28,44,83	219	259	0.74156012639	1.0	0.29,0.451,0.511	0.432,0.558,0.457	-0.065
ENSMUSG00000055762	Eef1d	15	-	75896639	75896740	75897225	75897282	75896242	75896464	75901131	75901252	0,0,0	313,367,415	0,4,0	351,413,445	206	250	1	1.0	0.0,0.0,0.0	0.0,0.012,0.0	-0.004
ENSMUSG00000055762	Eef1d	15	-	75896639	75896740	75897225	75897282	75896280	75896464	75900690	75900762	1,3,10	313,367,415	2,3,4	351,419,444	206	250	1	1.0	0.004,0.01,0.028	0.007,0.009,0.011	0.005
ENSMUSG00000055762	Eef1d	15	-	75896819	75896919	75900690	75900762	75896639	75896740	75901131	75901252	99,110,142	458,525,577	97,174,122	477,698,733	221	249	1	1.0	0.196,0.191,0.217	0.186,0.219,0.158	0.014
ENSMUSG00000055762	Eef1d	15	-	75897225	75897282	75900690	75900762	75896819	75896919	75901131	75901252	362,395,431	1,6,4	364,551,486	2,24,3	221	206	1	1.0	0.997,0.984,0.99	0.994,0.955,0.993	0.01
ENSMUSG00000036820	Amdhd2	17	-	24157527	24157596	24157739	24157847	24156570	24156672	24157917	24158062	94,102,92	91,75,103	95,156,126	80,105,139	257	218	1	1.0	0.467,0.536,0.431	0.502,0.558,0.435	-0.02
ENSMUSG00000020585	Laptm4a	12	+	8931627	8931748	8934695	8934772	8921663	8922294	8934865	8934988	1660,1823,1749	785,824,852	1799,2500,2716	891,1177,1267	270	226	1	1.0	0.639,0.649,0.632	0.628,0.64,0.642	0.003
ENSMUSG00000020634	Ubxn2a	12	-	4885720	4885858	4891314	4891421	4883822	4883981	4894537	4894679	23,35,27	70,102,82	35,53,62	107,147,128	256	287	1	1.0	0.269,0.278,0.27	0.268,0.288,0.352	-0.03
ENSMUSG00000020634	Ubxn2a	12	-	4891314	4891421	4894537	4894679	4885720	4885858	4902219	4902272	69,97,42	23,34,35	84,127,134	42,67,58	291	256	1	1.0	0.725,0.715,0.514	0.638,0.625,0.67	0.007
ENSMUSG00000071454	Dtnb	12	+	3596648	3596862	3617605	3617691	3591905	3591986	3632809	3632964	69,55,68	17,26,34	51,70,82	34,30,37	363	235	0.894869443667	1.0	0.724,0.578,0.564	0.493,0.602,0.589	0.061
ENSMUSG00000071454	Dtnb	12	+	3596648	3596862	3617605	3617691	3591905	3591986	3643916	3644022	69,55,68	0,0,0	50,69,82	3,0,0	363	235	1	1.0	1.0,1.0,1.0	0.915,1.0,1.0	0.028
ENSMUSG00000071454	Dtnb	12	+	3617605	3617691	3632809	3632964	3596648	3596862	3643916	3644022	19,22,36	27,45,35	22,28,36	35,47,59	235	304	1	1.0	0.477,0.387,0.571	0.448,0.435,0.441	0.037
ENSMUSG00000071454	Dtnb	12	+	3632809	3632964	3643916	3644022	3596648	3596862	3648222	3648389	0,0,3	20,34,21	4,6,5	24,35,38	304	255	0.104320733022	1.0	0.0,0.0,0.107	0.123,0.126,0.099	-0.08
ENSMUSG00000071454	Dtnb	12	+	3632809	3632964	3643916	3644022	3617605	3617691	3648222	3648389	26,43,55	20,34,21	42,51,59	24,35,38	304	255	1	1.0	0.522,0.515,0.687	0.595,0.55,0.566	0.004
ENSMUSG00000071454	Dtnb	12	+	3718411	3718489	3732617	3732707	3686737	3686862	3734938	3735026	19,23,20	31,23,23	33,22,30	28,37,26	227	239	1	1.0	0.392,0.513,0.478	0.554,0.385,0.549	-0.035
ENSMUSG00000071454	Dtnb	12	+	3751810	3751907	3772586	3772746	3749288	3749583	3773550	3773640	16,37,35	50,47,50	33,37,35	56,94,72	246	309	1	1.0	0.287,0.497,0.468	0.425,0.331,0.379	0.039
ENSMUSG00000071454	Dtnb	12	+	3772586	3772746	3773550	3773640	3751810	3751907	3776058	3776109	28,52,51	0,0,0	41,53,66	0,0,1	309	239	1	1.0	1.0,1.0,1.0	1.0,1.0,0.981	0.006
ENSMUSG00000071454	Dtnb	12	+	3773550	3773640	3779618	3779654	3772586	3772746	3781105	3781398	27,28,27	12,9,14	27,53,41	13,20,24	239	185	1	1.0	0.635,0.707,0.599	0.617,0.672,0.569	0.028
ENSMUSG00000071454	Dtnb	12	+	3774569	3774610	3776058	3776109	3773550	3773640	3779618	3779654	1,8,7	0,1,0	28,14,14	0,0,0	190	200	1	1.0	1.0,0.894,1.0	1.0,1.0,1.0	-0.035
ENSMUSG00000024588	Fech	18	-	64464085	64464184	64467727	64467834	64462106	64462214	64470681	64470816	44,57,44	53,46,48	41,68,55	43,37,51	256	248	0.868335398228	1.0	0.446,0.546,0.47	0.48,0.64,0.511	-0.056
ENSMUSG00000024588	Fech	18	-	64467727	64467834	64470681	64470816	64464085	64464184	64475056	64475205	77,86,88	53,59,61	76,111,94	44,80,64	284	256	1	1.0	0.567,0.568,0.565	0.609,0.556,0.57	-0.012
ENSMUSG00000024397	Aif1	17	-	35171413	35171576	35171762	35171804	35170990	35171193	35172127	35172194	203,237,271	352,375,397	258,392,381	480,634,755	191	312	1	1.0	0.485,0.508,0.527	0.468,0.502,0.452	0.033
ENSMUSG00000024397	Aif1	17	-	35172284	35172346	35172514	35172689	35172127	35172194	35173140	35173275	0,1,2	220,243,265	1,6,1	306,406,421	324	211	1	1.0	0.0,0.003,0.005	0.002,0.01,0.002	-0.002
ENSMUSG00000095609	Gm21188	13	-	120041846	120041950	120046770	120046950	120034604	120035557	120052089	120052130	621,708,818	21,41,22	668,820,905	23,24,45	329	253	1	1.0	0.958,0.93,0.966	0.957,0.963,0.939	-0.002
ENSMUSG00000095609	Gm21188	13	-	120044509	120044707	120045472	120045665	120040092	120041950	120046770	120046950	819,963,1105	196,179,235	847,1185,1268	138,180,204	342	347	1	1.0	0.809,0.845,0.827	0.862,0.87,0.863	-0.038
ENSMUSG00000095609	Gm21188	13	-	120044509	120044707	120046770	120046950	120040092	120041950	120052089	120052178	646,726,830	177,160,222	680,842,928	125,158,175	329	347	1	1.0	0.794,0.827,0.798	0.852,0.849,0.848	-0.043
ENSMUSG00000095609	Gm21188	13	-	120045472	120045665	120046770	120046950	120043424	120044707	120052089	120052194	639,726,833	278,345,346	681,842,941	305,398,483	329	342	1	1.0	0.705,0.686,0.715	0.699,0.687,0.669	0.017
ENSMUSG00000114608	Gm36161	13	+	120015603	120015768	120016881	120017074	120010389	120010451	120017842	120018931	647,782,883	364,420,487	650,949,1031	427,536,642	314	342	1	1.0	0.659,0.67,0.664	0.624,0.659,0.636	0.025
ENSMUSG00000062822	4833420G17Rik	13	+	119466010	119466304	119466866	119466956	119462767	119463119	119469514	119470161	52,55,84	19,24,27	56,75,78	21,29,30	443	239	1	1.0	0.596,0.553,0.627	0.59,0.583,0.584	0.006
ENSMUSG00000062822	4833420G17Rik	13	+	119466073	119466304	119466866	119466956	119462773	119463119	119469514	119469825	27,34,58	19,24,27	27,36,39	21,29,30	380	239	0.726904439697	1.0	0.472,0.471,0.575	0.447,0.438,0.45	0.061
ENSMUSG00000025451	Paip1	13	+	119430159	119430329	119437968	119438154	119428600	119428640	119440758	119440871	23,54,36	182,185,181	17,29,41	151,248,272	319	335	0.775179282802	1.0	0.117,0.235,0.173	0.106,0.109,0.137	0.058
ENSMUSG00000025451	Paip1	13	+	119430159	119430329	119437968	119438154	119428921	119429160	119440758	119440871	58,83,97	182,186,181	58,72,100	151,248,267	319	335	1	1.0	0.251,0.319,0.36	0.287,0.234,0.282	0.042
ENSMUSG00000025451	Paip1	13	+	119430159	119430329	119437968	119438154	119429118	119429412	119440758	119440871	51,79,85	182,184,181	41,76,111	151,249,266	319	335	1	1.0	0.227,0.311,0.33	0.222,0.243,0.305	0.033
ENSMUSG00000025451	Paip1	13	+	119437968	119438154	119440758	119440871	119430159	119430329	119445736	119445848	168,209,205	113,118,101	148,238,245	94,138,129	335	262	1	1.0	0.538,0.581,0.614	0.552,0.574,0.598	0.003
ENSMUSG00000025451	Paip1	13	+	119440758	119440871	119445736	119445848	119430159	119430329	119447714	119447840	0,1,0	113,135,130	0,2,3	113,159,165	262	261	1	1.0	0.0,0.007,0.0	0.0,0.012,0.018	-0.008
ENSMUSG00000025451	Paip1	13	+	119440758	119440871	119445736	119445848	119437968	119438154	119447714	119447840	92,81,100	117,147,137	75,143,147	119,164,182	262	261	1	1.0	0.439,0.354,0.421	0.386,0.465,0.446	-0.028
ENSMUSG00000021728	Emb	13	+	117232726	117232816	117249271	117249786	117220715	117220957	117264394	117265301	295,381,352	212,307,333	248,404,427	255,294,358	239	664	1	1.0	0.794,0.775,0.746	0.73,0.792,0.768	0.008
ENSMUSG00000021694	Ercc8	13	+	108160634	108160730	108166389	108166491	108158737	108158870	108169367	108169491	13,17,12	5,13,1	9,21,19	3,1,17	245	251	1	1.0	0.727,0.573,0.925	0.755,0.956,0.534	-0.007
ENSMUSG00000022983	Scaf4	16	-	90257252	90257402	90257981	90258121	90252256	90252450	90258710	90258846	31,20,34	31,23,25	23,40,46	30,27,34	289	299	1	1.0	0.509,0.474,0.585	0.442,0.605,0.583	-0.021
ENSMUSG00000021639	Gtf2h2	13	-	100480539	100480647	100481003	100481091	100479190	100479254	100481211	100481302	34,27,29	19,35,36	31,31,36	16,47,44	237	257	1	1.0	0.66,0.455,0.466	0.678,0.417,0.47	0.005
ENSMUSG00000041632	Mrps27	13	+	99365224	99365283	99400261	99400376	99362964	99363035	99403503	99403552	15,19,19	17,33,30	8,27,16	22,34,29	208	264	1	1.0	0.528,0.422,0.446	0.316,0.502,0.412	0.055
ENSMUSG00000009470	Tnpo1	13	-	98852854	98852950	98853399	98853498	98850107	98850183	98855142	98855230	33,67,82	47,40,58	67,74,90	63,70,53	248	245	1	1.0	0.41,0.623,0.583	0.512,0.511,0.627	-0.011
ENSMUSG00000041747	Utp15	13	-	98257100	98257226	98257835	98258014	98254918	98255054	98259104	98259289	34,46,54	29,31,44	41,64,56	46,23,35	328	275	0.994065315262	1.0	0.496,0.554,0.507	0.428,0.7,0.573	-0.048
ENSMUSG00000021681	Aggf1	13	-	95352746	95352846	95353949	95354077	95350682	95351702	95356392	95356475	84,77,108	115,96,101	97,112,162	81,137,161	277	249	1	1.0	0.396,0.419,0.49	0.518,0.424,0.475	-0.037
ENSMUSG00000042167	Papd4	13	-	93168390	93168467	93171822	93171892	93167925	93168054	93174639	93174706	71,115,107	89,98,101	119,148,119	99,165,151	219	226	1	1.0	0.452,0.548,0.522	0.554,0.481,0.449	0.013
ENSMUSG00000021619	Atg10	13	-	91040849	91040988	91154216	91154312	91022569	91022667	91208317	91208433	7,13,11	18,22,22	5,11,19	13,27,28	245	288	1	1.0	0.314,0.41,0.37	0.311,0.324,0.444	0.005
ENSMUSG00000024587	Nars	18	-	64501302	64501434	64501743	64501875	64499664	64500649	64503507	64503621	472,405,501	374,425,467	467,614,673	386,467,571	281	281	1	1.0	0.558,0.488,0.518	0.547,0.568,0.541	-0.031
ENSMUSG00000001542	Ell2	13	+	75724952	75725000	75746291	75746413	75707710	75707797	75749924	75750088	128,106,120	389,489,494	82,135,201	457,589,717	197	271	1	1.0	0.312,0.23,0.25	0.198,0.24,0.278	0.025
ENSMUSG00000021585	Cast	13	-	74721176	74721227	74724777	74724861	74720931	74721003	74725363	74725465	91,101,108	74,100,81	109,128,186	81,109,119	233	200	1	1.0	0.514,0.464,0.534	0.536,0.502,0.573	-0.033
ENSMUSG00000021583	Erap1	13	+	74666443	74666575	74666717	74666789	74666098	74666230	74667957	74668112	107,182,144	85,104,98	177,201,226	105,151,138	281	221	1	1.0	0.497,0.579,0.536	0.57,0.511,0.563	-0.011
ENSMUSG00000021583	Erap1	13	+	74666717	74666789	74667957	74668112	74666098	74666230	74669399	74669479	1,1,0	199,248,247	2,1,0	244,374,406	221	304	1	1.0	0.007,0.006,0.0	0.011,0.004,0.0	-0.001
ENSMUSG00000021583	Erap1	13	+	74666717	74666789	74667957	74668112	74666443	74666575	74669399	74669479	44,50,58	200,250,247	59,77,95	245,378,410	221	304	1	1.0	0.232,0.216,0.244	0.249,0.219,0.242	-0.006
ENSMUSG00000034575	Tent4a	13	-	69502190	69502349	69502905	69503078	69500472	69500637	69503634	69503735	134,154,141	111,127,118	169,241,228	138,180,210	322	308	1	1.0	0.536,0.537,0.533	0.539,0.562,0.509	-0.001
ENSMUSG00000034575	Tent4a	13	-	69502905	69503078	69503634	69503735	69502190	69502349	69504605	69504732	74,88,85	107,152,137	96,144,162	146,232,218	250	322	1	1.0	0.471,0.427,0.444	0.459,0.444,0.489	-0.017
ENSMUSG00000034575	Tent4a	13	-	69503634	69503735	69504605	69504732	69502905	69503078	69506915	69507129	86,106,63	83,117,91	61,131,161	116,152,134	276	250	1	1.0	0.484,0.451,0.385	0.323,0.438,0.521	0.013
ENSMUSG00000034575	Tent4a	13	-	69506915	69507129	69510619	69510727	69504605	69504732	69512889	69513010	56,59,69	119,168,124	75,107,143	131,233,264	257	363	1	1.0	0.399,0.332,0.44	0.447,0.393,0.433	-0.034
ENSMUSG00000034575	Tent4a	13	-	69509562	69509691	69510619	69510727	69506915	69507129	69512889	69513010	56,59,69	74,92,98	75,108,143	94,150,142	257	278	1	1.0	0.45,0.41,0.432	0.463,0.438,0.521	-0.043
ENSMUSG00000069729	Arid1b	17	+	5264031	5264121	5279202	5279382	5242827	5243071	5290955	5291283	33,30,27	40,39,46	14,25,38	21,41,48	239	329	1	1.0	0.532,0.514,0.447	0.479,0.456,0.521	0.012
ENSMUSG00000038212	Mfsd14b	13	-	65069643	65069741	65072004	65072117	65067862	65068005	65073555	65073627	118,169,143	123,169,162	129,196,205	138,184,180	262	247	1	1.0	0.475,0.485,0.454	0.468,0.501,0.518	-0.024
ENSMUSG00000038212	Mfsd14b	13	-	65074985	65075099	65075483	65075702	65073555	65073627	65078353	65078468	298,295,304	130,153,111	282,364,426	141,167,177	368	263	1	1.0	0.621,0.579,0.662	0.588,0.609,0.632	0.011
ENSMUSG00000038212	Mfsd14b	13	-	65075483	65075702	65078353	65078468	65074985	65075099	65081399	65081527	160,165,189	338,369,345	161,225,234	268,458,454	264	368	1	1.0	0.398,0.384,0.433	0.456,0.406,0.418	-0.022
ENSMUSG00000035248	Tut7	13	-	59782017	59782343	59785720	59785812	59771875	59772859	59785894	59785942	54,34,37	189,206,220	60,66,106	218,325,367	241	475	0.989862428723	1.0	0.36,0.245,0.249	0.352,0.286,0.363	-0.049
ENSMUSG00000035248	Tut7	13	-	59784764	59784880	59785720	59785812	59782017	59782343	59785894	59785942	55,34,37	64,91,75	64,65,111	74,112,100	241	265	0.353108969281	1.0	0.486,0.291,0.352	0.487,0.39,0.55	-0.099
ENSMUSG00000035248	Tut7	13	-	59794446	59794504	59796819	59796920	59791775	59791879	59797669	59797756	52,51,61	25,28,42	83,99,94	47,65,61	250	207	1	1.0	0.633,0.601,0.546	0.594,0.558,0.561	0.022
ENSMUSG00000021555	Naa35	13	+	59595348	59595382	59598039	59598154	59586152	59586281	59599728	59599790	9,2,7	64,51,50	10,12,12	43,55,74	183	264	0.353606756192	1.0	0.169,0.054,0.168	0.251,0.239,0.19	-0.096
ENSMUSG00000021555	Naa35	13	+	59608760	59608844	59609478	59609593	59608144	59608195	59612636	59612815	31,29,34	32,44,61	18,44,34	27,46,55	233	264	1	1.0	0.523,0.428,0.387	0.43,0.52,0.412	-0.008
ENSMUSG00000021555	Naa35	13	+	59617919	59618026	59622865	59622932	59616743	59616803	59624504	59624517	25,30,23	31,19,18	21,32,54	20,25,44	256	216	1	1.0	0.405,0.571,0.519	0.47,0.519,0.509	-0.001
ENSMUSG00000021557	Agtpbp1	13	-	59460468	59460629	59461996	59462173	59449879	59450314	59465984	59466116	49,62,56	29,35,45	39,58,59	22,57,36	326	310	1	1.0	0.616,0.627,0.542	0.628,0.492,0.609	0.019
ENSMUSG00000021557	Agtpbp1	13	-	59528386	59528518	59531056	59531203	59525145	59525239	59532012	59532076	26,45,33	17,23,18	35,40,40	34,23,30	296	281	0.682576161776	1.0	0.592,0.65,0.635	0.494,0.623,0.559	0.067
ENSMUSG00000005312	Ubqln1	13	-	58179552	58179668	58183181	58183324	58179227	58179393	58191721	58191965	268,289,243	205,235,304	261,367,376	220,362,384	292	265	1	1.0	0.543,0.527,0.42	0.518,0.479,0.471	0.007
ENSMUSG00000024725	Ostf1	19	-	18584641	18586625	18604165	18604212	18580991	18581328	18631619	18631740	642,752,790	1342,1555,1553	601,925,918	1394,1893,1933	196	2133	1	1.0	0.839,0.84,0.847	0.824,0.842,0.838	0.007
ENSMUSG00000024725	Ostf1	19	-	18590400	18590508	18592582	18592636	18589704	18589754	18593855	18593919	517,567,568	960,944,1156	538,726,794	964,1327,1415	203	257	1	1.0	0.405,0.432,0.383	0.414,0.409,0.415	-0.006
ENSMUSG00000024725	Ostf1	19	-	18592582	18592636	18593855	18593919	18590400	18590508	18596350	18596401	683,817,769	537,653,590	691,994,1018	531,752,768	213	203	1	1.0	0.548,0.544,0.554	0.554,0.557,0.558	-0.008
ENSMUSG00000024725	Ostf1	19	-	18593855	18593919	18596350	18596401	18592582	18592636	18604165	18604212	433,536,463	477,596,564	396,568,647	537,726,802	200	213	1	1.0	0.492,0.489,0.466	0.44,0.455,0.462	0.03
ENSMUSG00000024725	Ostf1	19	-	18596350	18596401	18604165	18604212	18593600	18593919	18631619	18631718	642,752,792	431,498,483	600,933,921	459,603,667	196	200	1	1.0	0.603,0.606,0.626	0.572,0.612,0.585	0.022
ENSMUSG00000015937	H2afy	13	-	56088251	56088342	56089757	56089857	56084195	56084285	56096123	56096234	838,1010,947	74,119,98	894,1386,1299	76,103,101	249	240	1	1.0	0.916,0.891,0.903	0.919,0.928,0.925	-0.021
ENSMUSG00000035711	Dok3	13	-	55524480	55524580	55527331	55527637	55524218	55524391	55528448	55528538	526,637,625	158,160,178	485,691,751	139,183,176	455	249	1	1.0	0.646,0.685,0.658	0.656,0.674,0.7	-0.014
ENSMUSG00000021493	Pdlim7	13	-	55506305	55506367	55507329	55507366	55505933	55506168	55507487	55507624	22,15,24	20,19,32	18,18,38	9,30,24	186	211	0.670960598613	1.0	0.555,0.472,0.46	0.694,0.405,0.642	-0.085
ENSMUSG00000021493	Pdlim7	13	-	55507329	55507624	55508207	55508326	55506305	55506367	55508779	55508810	28,35,59	16,18,24	48,94,92	11,41,32	268	444	0.937329615754	1.0	0.744,0.763,0.803	0.878,0.792,0.826	-0.062
ENSMUSG00000021493	Pdlim7	13	-	55507863	55507880	55508207	55508326	55507487	55507624	55508779	55508810	66,79,118	1,0,6	97,179,180	4,0,0	268	166	1	1.0	0.976,1.0,0.924	0.938,1.0,1.0	-0.013
ENSMUSG00000021481	Zfp346	13	+	55113677	55113770	55115482	55115624	55113035	55113139	55122329	55122515	11,5,13	4,4,0	11,12,13	9,8,9	242	291	0.0834544764837	1.0	0.768,0.6,1.0	0.595,0.643,0.635	0.165
ENSMUSG00000025878	Uimc1	13	-	55060265	55060342	55069721	55069807	55055974	55056078	55075257	55075990	28,51,38	27,43,27	43,47,62	34,75,35	235	226	1	1.0	0.499,0.533,0.575	0.549,0.376,0.63	0.017
ENSMUSG00000025878	Uimc1	13	-	55069721	55069807	55076301	55076407	55060265	55060342	55077402	55077527	46,59,44	33,57,40	61,55,73	57,81,79	255	235	0.669034781578	1.0	0.562,0.488,0.503	0.497,0.385,0.46	0.07
ENSMUSG00000025877	Hk3	13	-	55008674	55008774	55008952	55009048	55007071	55007255	55010696	55010816	585,725,731	840,807,921	802,1110,1153	985,1364,1367	245	249	1	1.0	0.414,0.477,0.446	0.453,0.453,0.462	-0.01
ENSMUSG00000025871	4833439L19Rik	13	-	54561692	54561871	54564184	54564272	54559197	54559324	54564514	54564621	79,89,47	169,161,167	57,74,120	160,222,253	237	328	1	1.0	0.393,0.433,0.28	0.33,0.316,0.396	0.021
ENSMUSG00000021468	Sptlc1	13	-	53343778	53343874	53344800	53344908	53343127	53343224	53351600	53351690	125,123,128	115,126,111	105,162,175	88,142,133	257	245	1	1.0	0.509,0.482,0.524	0.532,0.521,0.556	-0.031
ENSMUSG00000024222	Fkbp5	17	-	28412033	28412124	28415868	28416025	28410509	28410593	28428351	28428466	34,14,33	18,25,24	13,31,35	11,17,29	306	240	1	1.0	0.597,0.305,0.519	0.481,0.589,0.486	-0.045
ENSMUSG00000021451	Sema4d	13	-	51711199	51711356	51711448	51711624	51709911	51710134	51712678	51712830	743,870,746	639,621,567	880,1115,1170	717,1033,986	325	306	1	1.0	0.523,0.569,0.553	0.536,0.504,0.528	0.026
ENSMUSG00000037946	Fgd3	13	-	49273709	49273772	49274914	49275022	49268232	49268355	49275609	49275640	124,127,88	123,124,122	101,143,88	106,138,131	257	212	1	1.0	0.454,0.458,0.373	0.44,0.461,0.357	0.009
ENSMUSG00000037946	Fgd3	13	-	49281216	49281275	49281816	49281955	49280051	49280198	49285693	49285850	139,149,113	97,119,90	148,196,120	102,107,96	288	208	1	1.0	0.509,0.475,0.476	0.512,0.57,0.474	-0.032
ENSMUSG00000037960	Card19	13	-	49203717	49203789	49203928	49203988	49202949	49203235	49205191	49205345	309,335,356	429,420,477	348,372,397	426,461,537	209	221	1	1.0	0.432,0.458,0.441	0.463,0.46,0.439	-0.01
ENSMUSG00000037960	Card19	13	-	49203928	49203988	49205191	49205345	49203717	49203789	49208003	49208146	814,943,918	358,341,449	869,1149,1140	345,422,507	303	209	1	1.0	0.611,0.656,0.585	0.635,0.653,0.608	-0.015
ENSMUSG00000037960	Card19	13	-	49205191	49205345	49208003	49208146	49203928	49203988	49215936	49216026	413,509,430	840,914,949	394,578,616	877,1003,1114	292	303	1	1.0	0.338,0.366,0.32	0.318,0.374,0.365	-0.011
ENSMUSG00000057531	Dtnbp1	13	-	44953171	44953194	44970045	44970178	44930995	44931151	44986034	44986095	16,3,3	48,47,42	2,1,2	21,35,56	282	172	0.574575172283	1.0	0.169,0.037,0.042	0.055,0.017,0.021	0.052
ENSMUSG00000057531	Dtnbp1	13	-	44970045	44970178	44986034	44986095	44953171	44953194	44992018	44992069	132,151,108	197,248,247	111,129,171	200,248,309	210	282	1	1.0	0.474,0.45,0.37	0.427,0.411,0.426	0.01
ENSMUSG00000057531	Dtnbp1	13	-	44982740	44982873	44986034	44986095	44970045	44970178	44992018	44992069	138,151,107	188,245,249	111,129,171	194,250,279	210	282	1	1.0	0.496,0.453,0.366	0.434,0.409,0.451	0.007
ENSMUSG00000057531	Dtnbp1	13	-	44986034	44986095	44992018	44992069	44970045	44970178	44993684	44993738	90,91,87	2,0,2	81,95,91	0,1,1	200	210	1	1.0	0.979,1.0,0.979	1.0,0.99,0.99	-0.007
ENSMUSG00000057531	Dtnbp1	13	-	44986034	44986095	44992018	44992069	44982740	44982873	44993684	44993738	90,90,88	108,128,106	81,97,91	86,116,125	200	210	1	1.0	0.467,0.425,0.466	0.497,0.468,0.433	-0.013
ENSMUSG00000038518	Jarid2	13	+	44874282	44874452	44884703	44884880	44848279	44848421	44896253	44896489	57,64,63	58,55,71	54,86,87	62,72,110	319	326	1	1.0	0.501,0.543,0.476	0.471,0.55,0.447	0.017
ENSMUSG00000038518	Jarid2	13	+	44902225	44903258	44906232	44906735	44896253	44896489	44907493	44907586	303,335,364	179,173,202	337,431,562	215,248,273	1182	652	1	1.0	0.483,0.516,0.498	0.464,0.489,0.532	0.004
ENSMUSG00000063200	Nol7	13	+	43400592	43400621	43400852	43400934	43399510	43399569	43401296	43401418	68,57,49	129,179,148	72,70,112	151,198,223	178	231	1	1.0	0.406,0.292,0.301	0.382,0.315,0.395	-0.031
ENSMUSG00000063200	Nol7	13	+	43400852	43400934	43401296	43401418	43400592	43400621	43401499	43401577	185,195,193	208,243,260	175,277,268	267,347,328	231	271	1	1.0	0.511,0.485,0.465	0.435,0.484,0.489	0.018
ENSMUSG00000021361	Tmem14c	13	+	41017114	41017173	41017705	41017782	41016291	41016398	41018355	41018457	46,32,48	585,716,619	48,71,74	503,726,785	208	226	1	1.0	0.079,0.046,0.078	0.094,0.096,0.093	-0.027
ENSMUSG00000021361	Tmem14c	13	+	41017705	41017782	41018355	41018457	41017114	41017173	41021118	41021206	349,348,340	467,538,530	232,351,394	342,673,659	226	251	1	1.0	0.454,0.418,0.416	0.43,0.367,0.399	0.031
ENSMUSG00000069089	Cdk7	13	-	100716500	100716619	100717571	100717682	100711496	100711596	100719301	100719370	50,59,39	62,78,65	85,122,73	63,73,105	260	268	0.210109175008	1.0	0.454,0.438,0.382	0.582,0.633,0.417	-0.119
ENSMUSG00000069089	Cdk7	13	-	100717571	100717682	100719301	100719370	100716500	100716619	100722679	100722713	3,1,0	58,50,53	2,0,0	61,93,78	218	260	1	1.0	0.058,0.023,0.0	0.038,0.0,0.0	0.014
ENSMUSG00000069089	Cdk7	13	-	100719301	100719370	100722679	100722713	100717571	100717682	100730457	100730517	14,34,33	43,14,38	36,36,53	51,46,29	183	218	1	1.0	0.279,0.743,0.508	0.457,0.482,0.685	-0.031
ENSMUSG00000069089	Cdk7	13	-	100720585	100720653	100722679	100722713	100719301	100719370	100730457	100730517	14,37,33	35,43,24	38,35,53	58,87,60	183	217	0.855901279296	1.0	0.322,0.505,0.62	0.437,0.323,0.512	0.058
ENSMUSG00000021432	Slc35b3	13	-	38934737	38934807	38937241	38937353	38932135	38932916	38937746	38937839	49,68,79	12,26,21	74,94,97	44,18,29	261	219	1	1.0	0.774,0.687,0.759	0.585,0.814,0.737	0.028
ENSMUSG00000021432	Slc35b3	13	-	38939874	38939972	38943058	38943166	38937746	38937839	38954108	38954230	2,4,2	42,50,52	2,3,9	43,60,73	257	247	1	1.0	0.044,0.071,0.036	0.043,0.046,0.106	-0.015
ENSMUSG00000021432	Slc35b3	13	-	38943058	38943166	38954108	38954230	38939874	38939972	38955820	38955936	18,1,8	24,29,56	12,13,28	26,29,53	271	257	0.143581279223	1.0	0.416,0.032,0.119	0.304,0.298,0.334	-0.123
ENSMUSG00000021432	Slc35b3	13	-	38944499	38944654	38954108	38954230	38943058	38943166	38955648	38955936	30,27,63	35,28,37	40,51,52	25,57,64	271	304	1	1.0	0.49,0.52,0.656	0.642,0.501,0.477	0.015
ENSMUSG00000021432	Slc35b3	13	-	38944499	38944654	38954108	38954230	38943058	38943166	38955820	38955936	16,4,8	32,29,37	11,12,31	26,58,64	271	304	0.912129539477	1.0	0.359,0.134,0.195	0.322,0.188,0.352	-0.058
ENSMUSG00000021431	Snrnp48	13	+	38214604	38216513	38220687	38220776	38211066	38211141	38221234	38221393	219,167,175	29,37,36	211,223,260	38,41,62	2058	238	1	1.0	0.466,0.343,0.36	0.391,0.386,0.327	0.022
ENSMUSG00000021431	Snrnp48	13	+	38216324	38216513	38220687	38220776	38211066	38211141	38221234	38221393	40,32,32	29,37,36	24,45,38	38,41,62	338	238	0.711067798998	1.0	0.493,0.378,0.385	0.308,0.436,0.301	0.07
ENSMUSG00000021431	Snrnp48	13	+	38217373	38217495	38220687	38220776	38216324	38216513	38221234	38221393	40,40,38	29,38,34	41,52,50	38,41,62	271	238	1	1.0	0.548,0.48,0.495	0.487,0.527,0.415	0.031
ENSMUSG00000021431	Snrnp48	13	+	38217373	38217495	38221234	38221393	38216324	38216513	38226873	38227665	39,40,34	58,65,48	35,47,49	61,75,133	271	308	0.70031090195	1.0	0.433,0.412,0.446	0.395,0.416,0.295	0.062
ENSMUSG00000021428	Riok1	13	+	38043908	38043978	38045272	38045315	38043050	38043141	38047244	38047337	22,25,17	12,17,16	26,26,36	18,13,12	219	192	0.591459538146	1.0	0.616,0.563,0.482	0.559,0.637,0.725	-0.087
ENSMUSG00000046949	Nqo2	13	+	33981424	33981538	33982447	33982549	33979531	33979662	33985315	33985358	33,43,46	37,38,38	33,40,39	29,41,52	263	251	1	1.0	0.46,0.519,0.536	0.521,0.482,0.417	0.032
ENSMUSG00000035958	Tdp2	13	+	24832688	24832826	24836015	24836186	24832009	24832095	24836854	24836946	0,0,1	25,21,27	0,0,0	27,35,38	287	320	1	1.0	0.0,0.0,0.04	0.0,0.0,0.0	0.013
ENSMUSG00000019132	BC005537	13	+	24804781	24804958	24805861	24805984	24801656	24803509	24809885	24810020	1100,1269,1218	868,858,965	1026,1306,1436	831,1116,1078	326	272	1	1.0	0.514,0.552,0.513	0.507,0.494,0.526	0.017
ENSMUSG00000019132	BC005537	13	+	24805861	24805984	24809885	24810020	24804781	24804958	24812636	24812660	649,802,781	922,1059,1046	710,879,1054	939,1266,1270	272	284	1	1.0	0.424,0.442,0.438	0.441,0.42,0.464	-0.007
ENSMUSG00000024816	Frmd8	19	-	5856584	5856789	5862250	5862394	5849701	5852742	5863223	5863347	170,182,214	212,300,265	174,253,257	255,302,378	293	354	1	1.0	0.492,0.423,0.494	0.452,0.503,0.451	0.001
ENSMUSG00000024816	Frmd8	19	-	5862250	5862394	5863223	5863347	5856584	5856789	5865068	5865293	172,235,214	161,222,234	185,293,267	203,289,245	273	293	1	1.0	0.534,0.532,0.495	0.494,0.521,0.539	0.002
ENSMUSG00000024816	Frmd8	19	-	5863223	5863347	5865068	5865293	5862250	5862394	5869436	5869603	302,358,306	143,154,198	279,338,468	145,205,210	374	273	1	1.0	0.607,0.629,0.53	0.584,0.546,0.619	0.006
ENSMUSG00000024816	Frmd8	19	-	5865068	5865293	5869436	5869603	5863223	5863347	5869735	5869794	113,181,179	303,383,347	167,216,243	312,446,483	316	374	1	1.0	0.306,0.359,0.379	0.388,0.364,0.373	-0.027
ENSMUSG00000024816	Frmd8	19	-	5869436	5869603	5873168	5873336	5865068	5865293	5874709	5874794	193,247,199	213,260,224	184,253,359	199,267,324	317	316	1	1.0	0.475,0.486,0.47	0.48,0.486,0.525	-0.02
ENSMUSG00000022724	Riox2	16	+	59483004	59483108	59486532	59486635	59480290	59480419	59487427	59487599	193,294,251	101,187,198	257,367,336	150,221,265	253	252	1	1.0	0.656,0.61,0.558	0.631,0.623,0.558	0.004
ENSMUSG00000025616	Usp16	16	+	87480874	87480969	87481713	87481800	87479125	87479789	87482859	87483016	47,54,56	61,55,55	43,73,78	60,62,72	244	236	1	1.0	0.427,0.487,0.496	0.409,0.532,0.512	-0.014
ENSMUSG00000025616	Usp16	16	+	87481713	87481800	87482859	87483016	87479125	87479789	87483106	87483310	1,0,0	103,79,91	0,0,0	101,109,136	236	306	1	1.0	0.012,0.0,0.0	0.0,0.0,0.0	0.004
ENSMUSG00000025616	Usp16	16	+	87481713	87481800	87482859	87483016	87480874	87480969	87483106	87483310	39,49,51	103,82,91	54,57,65	100,105,132	236	306	1	1.0	0.329,0.437,0.421	0.412,0.413,0.39	-0.009
ENSMUSG00000024359	Hspa9	18	-	34938932	34939025	34939342	34939437	34938583	34938724	34940196	34940314	379,335,410	357,372,447	388,470,478	351,495,479	244	242	1	1.0	0.513,0.472,0.476	0.523,0.485,0.497	-0.015
ENSMUSG00000024359	Hspa9	18	-	34952395	34952483	34952676	34952735	34951223	34951405	34954169	34954357	332,442,347	267,282,298	325,470,468	297,348,361	208	237	1	1.0	0.586,0.641,0.57	0.555,0.606,0.596	0.013
ENSMUSG00000021326	Trim27	13	+	21190091	21190124	21190592	21190686	21189854	21189970	21191219	21191246	70,131,160	3,3,3	89,188,175	3,1,6	182	243	1	1.0	0.969,0.983,0.986	0.975,0.996,0.975	-0.003
ENSMUSG00000021326	Trim27	13	+	21190096	21190124	21190592	21190686	21189854	21189970	21191219	21191246	19,37,34	3,3,3	14,45,39	3,1,6	177	243	1	1.0	0.897,0.944,0.94	0.865,0.984,0.899	0.011
ENSMUSG00000024906	Mus81	19	-	5483107	5483221	5483454	5483665	5482852	5483029	5483929	5483963	10,3,8	15,26,9	3,3,3	14,23,28	360	263	0.107867048471	1.0	0.328,0.078,0.394	0.135,0.087,0.073	0.168
ENSMUSG00000053101	Gpr141	13	-	19779454	19779561	19804989	19805057	19755009	19755203	19824129	19824257	35,38,28	37,60,45	64,77,86	77,97,127	217	256	1	1.0	0.527,0.428,0.423	0.495,0.484,0.444	-0.015
ENSMUSG00000003062	Stard3nl	13	-	19370249	19370533	19372587	19372665	19367743	19367839	19373135	19373213	173,147,155	252,283,261	153,229,255	223,312,373	227	433	1	1.0	0.567,0.498,0.531	0.567,0.583,0.566	-0.04
ENSMUSG00000003062	Stard3nl	13	-	19370479	19370533	19372587	19372665	19367743	19367839	19373135	19373213	173,147,155	0,1,2	153,229,255	1,3,0	227	203	1	1.0	1.0,0.992,0.986	0.993,0.986,1.0	-0.0
ENSMUSG00000015671	Psma2	13	+	14623597	14623671	14625202	14625260	14620724	14620806	14625348	14625504	594,721,767	498,551,590	764,997,1029	558,857,836	223	207	1	1.0	0.525,0.548,0.547	0.56,0.519,0.533	0.003
ENSMUSG00000039242	B3galnt2	13	+	13970766	13970867	13980600	13980696	13966309	13966457	13987352	13987463	12,5,10	14,15,0	7,12,11	11,18,12	250	245	0.45440427865	1.0	0.457,0.246,1.0	0.384,0.395,0.473	0.15
ENSMUSG00000039242	B3galnt2	13	+	13975437	13975634	13980600	13980696	13970766	13970867	13987352	13987463	15,28,42	14,17,0	25,35,25	11,16,12	346	245	0.588319081486	1.0	0.431,0.538,1.0	0.617,0.608,0.596	0.049
ENSMUSG00000097715	Gpr137b-ps	13	-	12617724	12617849	12619765	12619894	12615056	12615849	12621357	12621507	284,288,380	217,224,267	400,399,457	248,315,377	278	274	1	1.0	0.563,0.559,0.584	0.614,0.555,0.544	-0.002
ENSMUSG00000097715	Gpr137b-ps	13	-	12617724	12617849	12619765	12619894	12617339	12617499	12621357	12621507	284,289,378	95,77,122	398,399,457	115,161,163	278	274	1	1.0	0.747,0.787,0.753	0.773,0.71,0.734	0.023
ENSMUSG00000057554	Lgals8	13	-	12451400	12451427	12452721	12452778	12448418	12448507	12453284	12453404	133,158,118	57,63,81	149,215,272	95,89,122	206	176	1	1.0	0.666,0.682,0.554	0.573,0.674,0.656	-0.0
ENSMUSG00000057554	Lgals8	13	-	12452721	12452778	12453284	12453404	12451400	12451427	12454734	12454945	270,327,301	133,155,125	326,478,566	151,245,233	269	206	1	1.0	0.609,0.618,0.648	0.623,0.599,0.65	0.001
ENSMUSG00000057554	Lgals8	13	-	12452721	12452778	12454734	12454945	12451400	12451427	12459173	12459316	140,144,150	130,155,126	168,228,256	151,237,238	360	206	1	1.0	0.381,0.347,0.405	0.389,0.355,0.381	0.003
ENSMUSG00000057554	Lgals8	13	-	12453257	12453404	12454734	12454945	12452721	12452778	12456343	12456432	521,590,514	31,36,31	617,945,927	32,35,54	360	296	1	1.0	0.933,0.931,0.932	0.941,0.957,0.934	-0.012
ENSMUSG00000057554	Lgals8	13	-	12453257	12453404	12454734	12454945	12452721	12452778	12459173	12459316	148,145,150	27,33,31	167,237,257	28,34,53	360	296	1	1.0	0.818,0.783,0.799	0.831,0.851,0.799	-0.027
ENSMUSG00000057554	Lgals8	13	-	12453284	12453404	12454734	12454945	12452721	12452778	12456343	12456432	521,590,514	267,285,259	617,945,927	294,444,458	360	269	1	1.0	0.593,0.607,0.597	0.611,0.614,0.602	-0.01
ENSMUSG00000057554	Lgals8	13	-	12453284	12453404	12454734	12454945	12452721	12452778	12459173	12459316	148,145,150	263,282,259	167,237,257	289,443,458	360	269	1	1.0	0.296,0.278,0.302	0.302,0.286,0.295	-0.002
ENSMUSG00000057554	Lgals8	13	-	12454734	12454945	12456343	12456432	12453284	12453404	12459173	12459316	162,247,230	446,519,496	250,346,337	539,776,904	238	360	1	1.0	0.355,0.419,0.412	0.412,0.403,0.361	0.003
ENSMUSG00000021156	Zmynd11	13	-	9720772	9720932	9735331	9735466	9698627	9698705	9764727	9764937	32,26,23	17,34,28	15,29,23	19,31,59	284	309	0.366035700207	1.0	0.672,0.454,0.472	0.462,0.504,0.298	0.111
ENSMUSG00000021147	Wdr37	13	-	8835296	8835438	8836782	8837023	8820410	8820545	8842729	8842806	65,78,62	30,34,36	84,109,152	45,45,54	390	291	1	1.0	0.618,0.631,0.562	0.582,0.644,0.677	-0.031
ENSMUSG00000021196	Pfkp	13	-	6593100	6593253	6597858	6598011	6588488	6588653	6598738	6598826	515,568,565	2,1,4	484,904,999	4,2,4	302	302	1	1.0	0.996,0.998,0.993	0.992,0.998,0.996	0.0
ENSMUSG00000025162	Csnk1d	11	-	120969022	120969194	120971566	120971715	120967994	120968134	120972376	120972547	229,236,298	326,322,299	208,341,337	279,462,438	298	321	1	1.0	0.431,0.441,0.518	0.445,0.443,0.453	0.016
ENSMUSG00000025162	Csnk1d	11	-	120972965	120973194	120973820	120973969	120972376	120972547	120983232	120983343	168,207,202	366,399,515	164,270,321	399,551,516	298	378	1	1.0	0.368,0.397,0.332	0.343,0.383,0.441	-0.023
ENSMUSG00000025137	Pcyt2	11	-	120615290	120615452	120615848	120615937	120614330	120614397	120617763	120617908	64,65,92	109,79,108	47,72,82	88,121,146	238	311	0.622295151164	1.0	0.434,0.518,0.527	0.411,0.437,0.423	0.069
ENSMUSG00000025132	Arhgdia	11	-	120579515	120579579	120579667	120579744	120578103	120579430	120579966	120580050	1288,1573,1432	851,987,903	1266,1931,2040	852,1315,1520	226	213	1	1.0	0.588,0.6,0.599	0.583,0.581,0.558	0.022
ENSMUSG00000025132	Arhgdia	11	-	120579667	120579744	120579966	120580050	120579515	120579579	120580181	120580393	2450,2635,2534	981,1086,1059	2436,3686,4081	968,1391,1517	233	226	1	1.0	0.708,0.702,0.699	0.709,0.72,0.723	-0.014
ENSMUSG00000025132	Arhgdia	11	-	120579966	120580050	120580181	120580393	120579667	120579744	120581521	120581624	2927,3365,3152	1213,1370,1313	3006,4649,5080	1247,1764,1935	361	233	1	1.0	0.609,0.613,0.608	0.609,0.63,0.629	-0.013
ENSMUSG00000025130	P4hb	11	-	120563815	120563920	120567917	120568055	120563602	120563728	120568173	120568307	588,851,824	484,706,661	631,1020,957	492,759,782	287	254	1	1.0	0.518,0.516,0.525	0.532,0.543,0.52	-0.012
ENSMUSG00000025792	Slc25a10	11	+	120497013	120497106	120497383	120497461	120496635	120496706	120497919	120497963	183,255,176	129,109,135	148,220,229	123,181,163	242	227	0.780083394461	1.0	0.571,0.687,0.55	0.53,0.533,0.569	0.059
ENSMUSG00000025793	Hgs	11	+	120469008	120469093	120469599	120469675	120467634	120467763	120470034	120470127	81,70,66	88,93,95	66,54,74	113,132,139	234	225	0.124462447463	1.0	0.47,0.42,0.4	0.36,0.282,0.339	0.103
ENSMUSG00000025793	Hgs	11	+	120475119	120475244	120477128	120477207	120474255	120474324	120477288	120477332	176,175,189	117,129,99	171,222,263	126,136,130	274	228	1	1.0	0.556,0.53,0.614	0.53,0.576,0.627	-0.011
ENSMUSG00000039703	Nploc4	11	-	120385769	120385865	120389367	120389439	120384542	120384659	120404205	120404366	126,127,129	162,135,171	111,123,157	116,208,216	221	245	1	1.0	0.463,0.511,0.455	0.515,0.396,0.446	0.024
ENSMUSG00000039703	Nploc4	11	-	120389367	120389439	120404205	120404366	120385769	120385865	120408772	120408899	186,225,265	120,109,107	223,288,305	96,128,144	310	221	1	1.0	0.525,0.595,0.638	0.623,0.616,0.602	-0.028
ENSMUSG00000039703	Nploc4	11	-	120409611	120409683	120411657	120411744	120408772	120408899	120413559	120413739	118,135,118	90,75,118	113,186,158	105,148,103	236	221	1	1.0	0.551,0.628,0.484	0.502,0.541,0.59	0.01
ENSMUSG00000039703	Nploc4	11	-	120419068	120419117	120421364	120421541	120418244	120418339	120428523	120428636	217,237,227	56,51,44	224,340,395	45,61,70	326	198	1	1.0	0.702,0.738,0.758	0.751,0.772,0.774	-0.033
ENSMUSG00000039703	Nploc4	11	-	120421364	120421541	120428523	120428636	120419068	120419117	120433047	120433128	227,189,224	257,294,271	187,264,238	256,342,389	262	326	1	1.0	0.524,0.444,0.507	0.476,0.49,0.432	0.026
ENSMUSG00000024965	Fermt3	19	-	7003467	7003575	7013847	7013950	7003168	7003303	7014059	7014228	562,621,593	558,590,519	436,611,752	527,729,773	252	257	1	1.0	0.507,0.518,0.538	0.458,0.461,0.498	0.049
ENSMUSG00000062825	Actg1	11	-	120346910	120347349	120347862	120347875	120346636	120346818	120347968	120348097	229,288,311	7337,8181,8830	278,416,489	9433,12160,14777	162	588	1	1.0	0.102,0.113,0.113	0.097,0.11,0.107	0.005
ENSMUSG00000062825	Actg1	11	-	120347635	120347875	120347968	120348097	120346910	120347349	120348424	120348542	2186,2299,2772	6459,7441,7654	2545,3723,4225	7934,10635,12477	278	389	1	1.0	0.321,0.302,0.336	0.31,0.329,0.321	-0.0
ENSMUSG00000061306	Slc38a10	11	-	120116864	120117021	120147720	120147838	120110837	120111005	120150979	120151312	111,139,103	137,157,166	93,121,141	142,185,228	267	306	1	1.0	0.481,0.504,0.416	0.429,0.428,0.415	0.043
ENSMUSG00000061306	Slc38a10	11	-	120137856	120137981	120138985	120139129	120134779	120134882	120140592	120140686	101,184,138	87,185,176	98,195,206	154,169,202	293	274	1	1.0	0.521,0.482,0.423	0.373,0.519,0.488	0.015
ENSMUSG00000061306	Slc38a10	11	-	120137856	120137981	120138985	120139092	120134806	120134882	120140592	120140686	4,2,1	87,185,176	7,2,2	154,169,202	256	274	1	1.0	0.047,0.011,0.006	0.046,0.013,0.01	-0.002
ENSMUSG00000025583	Rptor	11	+	119756238	119756414	119780542	119780602	119743866	119744013	119798768	119798869	18,41,42	22,17,22	26,66,56	23,33,18	325	209	0.988530855895	1.0	0.345,0.608,0.551	0.421,0.563,0.667	-0.049
ENSMUSG00000025583	Rptor	11	+	119780542	119780602	119798768	119798869	119756238	119756414	119799321	119799466	19,20,20	23,26,28	14,18,16	48,58,33	209	250	0.0223929931881	1.0	0.497,0.479,0.461	0.259,0.271,0.367	0.18
ENSMUSG00000025583	Rptor	11	+	119799321	119799466	119811944	119812020	119780542	119780602	119817077	119817179	4,0,0	12,25,13	1,1,2	32,33,27	294	225	1	1.0	0.203,0.0,0.0	0.023,0.023,0.054	0.034
ENSMUSG00000025575	Cant1	11	-	118410852	118411511	118417573	118417654	118408680	118408884	118418929	118419023	2,6,9	482,631,496	1,6,9	515,774,727	230	808	1	1.0	0.014,0.032,0.06	0.007,0.027,0.042	0.01
ENSMUSG00000025575	Cant1	11	-	118410852	118411511	118417573	118417806	118408680	118408884	118418929	118419023	20,38,46	482,631,496	19,69,43	515,774,727	382	808	1	1.0	0.081,0.113,0.164	0.072,0.159,0.111	0.005
ENSMUSG00000017715	Pgs1	11	+	117997440	117997630	118000198	118000276	117986291	117987013	118001615	118001715	343,391,298	136,153,158	279,467,568	173,239,242	339	227	1	1.0	0.628,0.631,0.558	0.519,0.567,0.611	0.04
ENSMUSG00000017715	Pgs1	11	+	118014573	118014722	118019606	118019732	118005369	118005891	118023404	118024011	197,262,272	246,279,291	195,301,396	308,374,467	298	275	1	1.0	0.425,0.464,0.463	0.369,0.426,0.439	0.039
ENSMUSG00000017715	Pgs1	11	+	118014646	118014722	118019606	118019732	118005369	118005891	118023404	118023925	20,9,18	246,279,291	27,10,35	308,374,467	225	275	1	1.0	0.09,0.038,0.07	0.097,0.032,0.084	-0.005
ENSMUSG00000059248	Sept9	11	+	117352148	117352277	117352606	117352688	117351428	117351620	117353087	117353225	166,231,239	102,166,152	177,214,249	85,125,146	278	231	1	1.0	0.575,0.536,0.566	0.634,0.587,0.586	-0.043
ENSMUSG00000021171	Esyt2	12	+	116353826	116353889	116356039	116356085	116348218	116348314	116357111	116357186	0,0,0	2,1,0	2,3,1	4,0,0	212	195	1	1.0	0.0,0.0,NA	0.315,1.0,1.0	-0.772
ENSMUSG00000034341	Wbp2	11	-	116080545	116080680	116081231	116081324	116080221	116080344	116082275	116082411	207,279,280	193,169,201	282,313,354	200,297,341	242	284	1	1.0	0.557,0.66,0.62	0.623,0.553,0.549	0.037
ENSMUSG00000034341	Wbp2	11	-	116081231	116081324	116082275	116082411	116080545	116080680	116083838	116083947	511,520,557	212,193,251	530,695,785	233,324,334	285	242	1	1.0	0.672,0.696,0.653	0.659,0.646,0.666	0.017
ENSMUSG00000020770	Unk	11	+	116050686	116050804	116051457	116051542	116050036	116050172	116053015	116053119	35,18,23	24,18,28	38,24,36	47,40,31	267	234	0.808465191068	1.0	0.561,0.467,0.419	0.415,0.345,0.504	0.061
ENSMUSG00000020755	Sap30bp	11	+	115960499	115960591	115961355	115961416	115957360	115957449	115961738	115961790	44,44,60	35,28,44	41,74,74	33,50,47	241	210	1	1.0	0.523,0.578,0.543	0.52,0.563,0.578	-0.006
ENSMUSG00000020752	Recql5	11	-	115893494	115893719	115893946	115894718	115893259	115893329	115894995	115895136	140,156,165	40,26,46	100,143,170	37,46,38	921	374	0.983582658293	1.0	0.587,0.709,0.593	0.523,0.558,0.645	0.054
ENSMUSG00000020752	Recql5	11	-	115896098	115896135	115896775	115896875	115895923	115895982	115897040	115897259	7,14,21	2,3,7	12,12,20	5,2,7	249	186	1	1.0	0.723,0.777,0.691	0.642,0.818,0.681	0.017
ENSMUSG00000020752	Recql5	11	-	115925406	115925518	115927328	115927434	115923165	115923328	115927967	115928144	8,13,22	24,32,29	16,23,12	23,29,34	255	261	1	1.0	0.254,0.294,0.437	0.416,0.448,0.265	-0.048
ENSMUSG00000059923	Grb2	11	-	115646709	115646878	115649770	115649893	115644044	115645954	115655357	115655455	605,733,745	1507,1871,1948	599,868,979	1756,2633,2657	272	318	1	1.0	0.319,0.314,0.309	0.285,0.278,0.301	0.026
ENSMUSG00000059923	Grb2	11	-	115655357	115655455	115699151	115699356	115649770	115649893	115708393	115708576	1471,1548,1323	476,586,608	1148,1750,2302	485,718,786	354	247	1	1.0	0.683,0.648,0.603	0.623,0.63,0.671	0.003
ENSMUSG00000020744	Slc25a19	11	-	115617517	115617701	115620876	115621047	115616520	115616651	115623871	115624027	59,79,85	57,64,90	66,99,145	42,114,119	320	333	1	1.0	0.519,0.562,0.496	0.621,0.475,0.559	-0.026
ENSMUSG00000020740	Gga3	11	-	115591262	115591366	115591629	115591753	115590886	115590967	115592431	115592530	63,65,47	24,43,37	54,70,55	30,33,38	273	253	1	1.0	0.709,0.583,0.541	0.625,0.663,0.573	-0.009
ENSMUSG00000020740	Gga3	11	-	115591629	115591753	115592431	115592530	115591262	115591366	115594705	115594781	34,45,36	30,34,19	25,53,72	20,40,25	248	273	1	1.0	0.555,0.593,0.676	0.579,0.593,0.76	-0.036
ENSMUSG00000020739	Nup85	11	+	115580503	115580587	115580729	115580795	115578789	115578896	115580920	115581072	15,17,19	14,15,10	8,26,30	21,26,15	233	215	0.749423054791	1.0	0.497,0.511,0.637	0.26,0.48,0.649	0.085
ENSMUSG00000050312	Nsun3	16	-	62776287	62776383	62785787	62785897	62770657	62770812	62786670	62786777	15,10,25	19,21,13	25,25,45	9,24,13	259	245	0.125214653047	1.0	0.428,0.311,0.645	0.724,0.496,0.766	-0.201
ENSMUSG00000050312	Nsun3	16	-	62776287	62776631	62785787	62785897	62770657	62770812	62786670	62786777	15,10,25	42,41,35	25,25,45	25,69,41	259	493	0.291239209065	1.0	0.405,0.317,0.576	0.656,0.408,0.676	-0.147
ENSMUSG00000045980	Tmem104	11	+	115188209	115188322	115197235	115197357	115187486	115187598	115200819	115200901	74,76,70	102,119,134	33,60,75	94,141,146	262	271	0.372918667207	1.0	0.429,0.398,0.351	0.266,0.306,0.347	0.086
ENSMUSG00000045980	Tmem104	11	+	115201315	115201412	115202131	115202212	115200819	115200901	115205061	115205161	60,96,87	39,53,53	62,91,98	39,56,66	246	230	1	1.0	0.59,0.629,0.605	0.598,0.603,0.581	0.014
ENSMUSG00000015542	Nat9	11	-	115185006	115185116	115186748	115186834	115184482	115184626	115187118	115187332	1,2,6	20,28,14	2,10,3	22,30,39	235	259	1	1.0	0.052,0.073,0.321	0.091,0.269,0.078	0.003
ENSMUSG00000015542	Nat9	11	-	115185006	115185116	115186748	115186837	115184482	115184626	115187118	115187390	12,20,18	20,28,14	11,29,14	22,30,39	238	259	0.665572408675	1.0	0.395,0.437,0.583	0.352,0.513,0.281	0.09
ENSMUSG00000020612	Prkar1a	11	+	109653778	109653961	109659998	109660169	109650920	109651073	109661034	109661126	801,879,874	596,747,767	815,1059,1332	667,951,1002	332	320	1	1.0	0.564,0.531,0.523	0.541,0.518,0.562	-0.001
ENSMUSG00000020612	Prkar1a	11	+	109661287	109661349	109662275	109662322	109661034	109661126	109662948	109663107	237,253,221	145,235,217	214,324,323	180,280,271	211	196	1	1.0	0.603,0.5,0.486	0.525,0.518,0.525	0.007
ENSMUSG00000041920	Slc16a6	11	-	109458476	109458605	109463309	109463548	109454862	109455678	109472937	109473294	53,54,62	30,55,36	12,26,29	5,22,18	388	278	1	1.0	0.559,0.413,0.552	0.632,0.459,0.536	-0.034
ENSMUSG00000020611	Gna13	11	+	109365535	109365762	109392345	109392396	109362830	109363256	109395913	109401369	750,820,892	121,128,86	937,1188,1522	138,187,147	376	200	1	1.0	0.767,0.773,0.847	0.783,0.772,0.846	-0.005
ENSMUSG00000020720	Psmd12	11	+	107494629	107494804	107495687	107495765	107493402	107493515	107497523	107497733	307,374,392	220,219,241	330,481,456	247,297,284	324	227	1	1.0	0.494,0.545,0.533	0.483,0.532,0.529	0.009
ENSMUSG00000040481	Bptf	11	-	107086711	107086897	107095001	107095190	107082512	107082700	107095715	107095925	7,21,21	3,3,2	12,18,11	4,0,2	338	335	1	1.0	0.698,0.874,0.912	0.748,1.0,0.845	-0.036
ENSMUSG00000018363	Smurf2	11	-	106824608	106824810	106828503	106828624	106823019	106823095	106830919	106831057	38,41,39	79,85,73	35,56,40	117,114,110	270	351	0.782862516797	1.0	0.385,0.385,0.41	0.28,0.39,0.321	0.063
ENSMUSG00000018363	Smurf2	11	-	106833744	106833923	106836069	106836184	106830587	106831057	106839187	106839298	29,36,43	48,52,54	29,44,57	46,51,52	264	328	0.948510623683	1.0	0.429,0.462,0.497	0.439,0.517,0.577	-0.048
ENSMUSG00000018363	Smurf2	11	-	106856180	106856264	106859711	106859796	106852446	106852649	106864711	106864777	29,31,21	48,43,52	21,28,42	32,46,50	234	233	0.938065128383	1.0	0.376,0.418,0.287	0.395,0.377,0.455	-0.049
ENSMUSG00000018372	Cep95	11	+	106801462	106801578	106804992	106805121	106800043	106800143	106806235	106806429	11,9,12	9,6,8	3,3,12	11,19,4	265	278	0.155112524992	1.0	0.562,0.611,0.611	0.222,0.142,0.759	0.22
ENSMUSG00000024019	Cmtr1	17	+	29695425	29695494	29697083	29697215	29694784	29694842	29697948	29698071	229,212,221	279,394,406	236,358,331	376,594,604	218	281	1	1.0	0.514,0.41,0.412	0.447,0.437,0.414	0.013
ENSMUSG00000024019	Cmtr1	17	+	29700970	29701083	29701484	29701593	29700233	29700281	29702153	29703359	225,280,280	392,463,427	268,394,442	461,610,670	262	258	1	1.0	0.361,0.373,0.392	0.364,0.389,0.394	-0.007
ENSMUSG00000020719	Ddx5	11	-	106786908	106787074	106788272	106788459	106786447	106786544	106789015	106789185	672,699,687	1731,1902,1888	672,887,1004	1851,2422,2636	336	315	1	1.0	0.267,0.256,0.254	0.254,0.256,0.263	0.001
ENSMUSG00000020717	Pecam1	11	-	106662001	106662024	106671741	106671798	106654217	106655162	106679548	106679611	0,2,1	1,1,0	3,0,2	0,0,3	206	172	1	1.0	0.0,0.625,1.0	1.0,NA,0.358	-0.137
ENSMUSG00000069631	Strada	11	-	106168308	106168480	106170953	106171077	106167811	106167916	106171155	106171264	27,15,29	44,78,52	21,39,34	64,59,77	273	321	1	1.0	0.419,0.184,0.396	0.278,0.437,0.342	-0.019
ENSMUSG00000020700	Map3k3	11	+	106150269	106150418	106151008	106151140	106149481	106149673	106151617	106151747	133,136,158	77,84,85	91,143,183	60,99,106	298	281	1	1.0	0.62,0.604,0.637	0.589,0.577,0.619	0.025
ENSMUSG00000020694	Tlk2	11	+	105208851	105208921	105209793	105209837	105207379	105207451	105210544	105210558	38,36,33	16,26,29	56,71,62	29,39,52	219	193	1	1.0	0.677,0.55,0.501	0.63,0.616,0.512	-0.01
ENSMUSG00000020694	Tlk2	11	+	105208851	105208921	105209793	105209837	105207379	105207451	105221185	105221353	45,36,39	1,6,4	59,77,69	7,6,6	219	193	1	1.0	0.975,0.841,0.896	0.881,0.919,0.91	0.001
ENSMUSG00000020694	Tlk2	11	+	105209793	105209837	105210544	105210640	105208851	105208921	105221185	105221353	36,45,38	65,61,56	49,68,66	66,88,89	193	245	1	1.0	0.413,0.484,0.463	0.485,0.495,0.485	-0.035
ENSMUSG00000020694	Tlk2	11	+	105260260	105260352	105267152	105267242	105256869	105256951	105269625	105269795	65,77,86	83,88,50	82,86,137	103,106,124	241	239	1	1.0	0.437,0.465,0.63	0.441,0.446,0.523	0.041
ENSMUSG00000020694	Tlk2	11	+	105267152	105267242	105269625	105269795	105260260	105260352	105271098	105271156	80,83,66	136,129,114	86,106,113	157,190,221	239	319	1	1.0	0.44,0.462,0.436	0.422,0.427,0.406	0.028
ENSMUSG00000018412	Kansl1	11	-	104335446	104335699	104336220	104336333	104333228	104335205	104336548	104336606	57,62,61	153,160,206	52,71,80	142,215,220	262	402	1	1.0	0.364,0.373,0.312	0.36,0.336,0.358	-0.002
ENSMUSG00000018412	Kansl1	11	-	104350486	104350652	104356683	104356876	104343490	104343673	104357480	104357596	59,78,63	84,91,100	65,116,117	81,113,103	342	315	0.450697568324	1.0	0.393,0.441,0.367	0.425,0.486,0.511	-0.074
ENSMUSG00000034255	Arhgap27	11	-	103339024	103339108	103339195	103339276	103338306	103338755	103339454	103339637	18,28,32	17,15,19	26,28,32	14,18,23	230	233	1	1.0	0.518,0.654,0.63	0.653,0.612,0.585	-0.016
ENSMUSG00000034255	Arhgap27	11	-	103339195	103339276	103339454	103339637	103339024	103339108	103339984	103340404	41,56,60	12,34,13	34,40,70	15,25,22	332	230	0.980881234355	1.0	0.703,0.533,0.762	0.611,0.526,0.688	0.058
ENSMUSG00000018677	Slc25a39	11	-	102405692	102405826	102406205	102406250	102405011	102405079	102406361	102406421	116,103,121	217,304,332	71,119,141	205,312,362	194	283	1	1.0	0.438,0.331,0.347	0.336,0.357,0.362	0.02
ENSMUSG00000024622	Hmgxb3	18	-	61152184	61152283	61155027	61155125	61150368	61150518	61155259	61155432	26,30,51	30,30,32	29,44,38	24,35,32	247	248	1	1.0	0.465,0.501,0.615	0.548,0.558,0.544	-0.023
ENSMUSG00000020923	Ubtf	11	-	102311379	102311500	102311753	102311818	102310442	102310576	102313897	102314053	58,79,69	47,87,78	42,53,100	65,63,66	214	270	1	1.0	0.609,0.534,0.527	0.449,0.515,0.657	0.016
ENSMUSG00000022336	Eif3e	15	-	43266133	43266259	43270878	43270983	43265500	43265625	43272275	43272318	179,227,208	356,422,437	203,302,286	432,559,583	254	275	1	1.0	0.352,0.368,0.34	0.337,0.369,0.347	0.002
ENSMUSG00000022336	Eif3e	15	-	43270878	43270983	43272275	43272318	43266133	43266259	43275236	43275354	81,80,99	206,236,240	79,138,147	247,323,319	192	254	1	1.0	0.342,0.31,0.353	0.297,0.361,0.379	-0.011
ENSMUSG00000097239	Gm27029	11	-	101408130	101408225	101409652	101409707	101406663	101407024	101410113	101410205	17,22,12	17,12,22	14,26,22	21,14,25	204	244	1	1.0	0.545,0.687,0.395	0.444,0.69,0.513	-0.007
ENSMUSG00000017802	Retreg3	11	-	101102005	101102090	101102882	101103009	101100921	101101059	101103889	101103920	57,70,69	65,69,80	64,73,88	35,74,89	276	234	0.782107248119	1.0	0.426,0.462,0.422	0.608,0.455,0.456	-0.07
ENSMUSG00000019302	Atp6v0a1	11	+	101027266	101027393	101029175	101029258	101026659	101026763	101030409	101030503	104,144,96	72,63,84	118,185,152	90,117,85	276	232	1	1.0	0.548,0.658,0.49	0.524,0.571,0.601	0.0
ENSMUSG00000019302	Atp6v0a1	11	+	101048417	101048525	101055025	101055143	101044515	101044623	101055433	101055605	96,86,105	113,150,110	104,131,138	131,160,159	257	267	1	1.0	0.469,0.373,0.498	0.452,0.46,0.474	-0.015
ENSMUSG00000058099	Nfam1	15	-	83010374	83010473	83014914	83015027	83001414	83001501	83016343	83016591	167,204,196	176,224,194	119,240,245	132,239,269	262	248	1	1.0	0.473,0.463,0.489	0.46,0.487,0.463	0.005
ENSMUSG00000017830	Dhx58	11	-	100701549	100701676	100702201	100702318	100701223	100701415	100703078	100703269	329,379,356	302,501,443	426,670,697	511,754,694	266	276	1	1.0	0.531,0.44,0.455	0.464,0.48,0.51	-0.009
ENSMUSG00000017830	Dhx58	11	-	100702201	100702318	100703078	100703269	100701549	100701676	100703493	100703695	715,783,712	269,325,350	865,1278,1377	395,610,530	340	266	1	1.0	0.675,0.653,0.614	0.631,0.621,0.67	0.007
ENSMUSG00000017830	Dhx58	11	-	100703078	100703269	100703493	100703695	100702201	100702318	100703900	100704069	562,697,737	518,643,582	754,1170,1230	696,1035,1129	351	340	1	1.0	0.512,0.512,0.551	0.512,0.523,0.513	0.009
ENSMUSG00000017176	Nt5c3b	11	-	100436154	100436240	100440039	100440086	100434694	100434784	100440184	100440254	12,15,13	7,18,12	9,16,21	8,12,22	196	235	1	1.0	0.673,0.5,0.565	0.574,0.615,0.534	0.005
ENSMUSG00000035530	Eif1	11	+	100320665	100320829	100320947	100321049	100319884	100320160	100321316	100322096	1887,2149,2168	1987,1964,2267	2013,2637,2830	2096,2898,2928	313	251	1	1.0	0.432,0.467,0.434	0.435,0.422,0.437	0.013
ENSMUSG00000037935	Smarce1	11	-	99213119	99213330	99214033	99214135	99209046	99210277	99215113	99215286	189,180,203	463,515,421	173,241,251	407,638,666	251	360	1	1.0	0.369,0.334,0.409	0.379,0.351,0.351	0.01
ENSMUSG00000037935	Smarce1	11	-	99214033	99214135	99215113	99215286	99213119	99213330	99219219	99219391	304,311,320	185,250,199	312,361,394	216,293,268	322	251	1	1.0	0.562,0.492,0.556	0.53,0.49,0.534	0.019
ENSMUSG00000052915	Msl1	11	+	98799999	98800382	98802267	98802315	98799139	98799363	98802781	98802846	508,625,648	7,17,12	455,725,772	18,15,19	532	197	1	1.0	0.964,0.932,0.952	0.903,0.947,0.938	0.02
ENSMUSG00000038208	Pgap3	11	-	98391694	98391757	98397895	98398048	98391079	98391141	98398884	98398982	16,9,2	3,2,5	6,8,7	1,2,8	302	212	1	1.0	0.789,0.76,0.219	0.808,0.737,0.381	-0.053
ENSMUSG00000038366	Lasp1	11	+	97815697	97815782	97824841	97824949	97806824	97806919	97833545	97833563	260,290,279	350,402,439	282,344,462	391,458,564	234	257	1	1.0	0.449,0.442,0.411	0.442,0.452,0.474	-0.022
ENSMUSG00000001441	Npepps	11	-	97238093	97238258	97240928	97241043	97236064	97236169	97241803	97241837	85,105,75	148,170,198	92,147,124	208,259,240	264	314	1	1.0	0.406,0.424,0.311	0.345,0.403,0.381	0.004
ENSMUSG00000001441	Npepps	11	-	97242602	97242803	97244427	97244535	97241950	97242047	97248201	97248323	78,116,96	188,211,192	106,166,169	189,325,323	257	350	1	1.0	0.361,0.428,0.405	0.433,0.41,0.416	-0.022
ENSMUSG00000001440	Kpnb1	11	-	97164724	97164830	97164952	97165096	97163913	97164028	97165375	97165483	293,354,324	269,329,312	250,376,406	248,381,351	293	255	1	1.0	0.487,0.484,0.475	0.467,0.462,0.502	0.005
ENSMUSG00000018666	Cbx1	11	+	96800770	96800947	96801428	96801606	96789126	96789353	96802727	96803969	148,192,173	136,189,134	128,206,210	113,200,193	326	327	1	1.0	0.522,0.505,0.564	0.532,0.508,0.522	0.01
ENSMUSG00000006058	Snf8	11	+	96043403	96043476	96045160	96045302	96041624	96041729	96046279	96046354	224,239,235	362,386,466	227,316,349	439,498,638	222	291	1	1.0	0.448,0.448,0.398	0.404,0.454,0.418	0.006
ENSMUSG00000006058	Snf8	11	+	96043403	96043476	96045160	96045302	96041624	96041729	96047194	96047430	225,238,235	34,45,51	227,316,349	48,39,65	222	291	1	1.0	0.897,0.874,0.858	0.861,0.914,0.876	-0.007
ENSMUSG00000006058	Snf8	11	+	96045160	96045302	96046279	96046354	96043403	96043476	96047194	96047430	436,556,461	197,220,236	520,625,772	206,301,309	291	224	1	1.0	0.63,0.66,0.601	0.66,0.615,0.658	-0.014
ENSMUSG00000018381	Abi3	11	-	95833208	95833334	95833639	95833800	95830073	95832876	95834002	95834098	257,245,287	162,200,203	219,312,328	159,168,207	310	275	1	1.0	0.585,0.521,0.556	0.55,0.622,0.584	-0.031
ENSMUSG00000018381	Abi3	11	-	95833639	95833800	95834002	95834098	95833208	95833334	95834305	95834391	121,166,184	246,273,265	136,186,196	203,256,352	245	310	1	1.0	0.384,0.435,0.468	0.459,0.479,0.413	-0.021
ENSMUSG00000018381	Abi3	11	-	95834002	95834098	95834305	95834391	95833639	95833800	95835777	95835890	86,123,119	148,157,169	96,111,140	137,184,177	235	245	1	1.0	0.377,0.45,0.423	0.422,0.386,0.452	-0.003
ENSMUSG00000038976	Ppp1r9b	11	+	94996534	94996667	94997993	94998114	94991034	94992918	95000206	95000311	492,589,577	407,486,538	437,638,775	453,565,720	282	270	1	1.0	0.536,0.537,0.507	0.48,0.519,0.508	0.024
ENSMUSG00000038976	Ppp1r9b	11	+	94997993	94998114	95000206	95000311	94996063	94996667	95001218	95001354	319,353,439	394,515,504	319,397,589	437,573,673	270	254	1	1.0	0.432,0.392,0.45	0.407,0.395,0.452	0.007
ENSMUSG00000021282	Eif5	12	+	111542679	111542841	111543099	111543264	111542151	111542310	111543526	111543661	517,578,517	635,706,678	517,666,744	593,779,873	311	314	1	1.0	0.451,0.453,0.435	0.468,0.463,0.462	-0.018
ENSMUSG00000000278	Scpep1	11	-	88929164	88929328	88930207	88930345	88924019	88924724	88933447	88933561	723,836,840	774,821,929	796,1113,1210	851,1137,1220	287	313	1	1.0	0.505,0.526,0.497	0.505,0.516,0.52	-0.004
ENSMUSG00000000278	Scpep1	11	-	88930207	88930345	88933447	88933561	88929164	88929328	88934577	88934671	652,715,699	574,664,687	700,893,988	683,837,919	263	287	1	1.0	0.553,0.54,0.526	0.528,0.538,0.54	0.004
ENSMUSG00000000278	Scpep1	11	-	88943796	88943871	88944374	88944530	88941283	88941356	88947144	88947234	895,1098,1056	293,347,353	970,1345,1534	338,429,459	305	224	1	1.0	0.692,0.699,0.687	0.678,0.697,0.711	-0.003
ENSMUSG00000069769	Msi2	11	-	88347052	88347125	88348783	88348938	88339381	88344660	88366784	88366847	13,18,16	3,16,18	38,41,56	14,19,19	304	222	0.33346130331	1.0	0.76,0.451,0.394	0.665,0.612,0.683	-0.118
ENSMUSG00000069769	Msi2	11	-	88347052	88347125	88348783	88348992	88343888	88344660	88366784	88366847	21,18,21	3,16,18	28,57,65	14,19,19	358	222	0.618607609745	1.0	0.813,0.411,0.42	0.554,0.65,0.68	-0.08
ENSMUSG00000061666	Gdpd1	11	-	87035591	87035643	87037830	87037890	87033866	87035295	87041787	87041921	75,76,86	48,38,41	53,95,92	30,28,54	209	201	1	1.0	0.6,0.658,0.669	0.629,0.765,0.621	-0.029
ENSMUSG00000038762	Abcf1	17	-	35963125	35963392	35963568	35963679	35961985	35962084	35963757	35963795	170,204,214	119,144,135	162,293,297	107,135,184	260	416	1	1.0	0.696,0.694,0.717	0.708,0.776,0.721	-0.033
ENSMUSG00000019122	Ccl9	11	-	83575842	83575951	83576374	83576446	83572918	83575495	83578388	83578636	3256,4132,3577	6445,8521,7656	3494,5435,6449	7369,11185,11848	221	258	1	1.0	0.371,0.361,0.353	0.356,0.362,0.389	-0.007
ENSMUSG00000020680	Taf15	11	+	83487222	83487413	83488924	83489045	83484976	83485079	83497261	83497296	230,251,238	60,66,53	266,337,355	63,86,71	340	270	1	1.0	0.753,0.751,0.781	0.77,0.757,0.799	-0.014
ENSMUSG00000020680	Taf15	11	+	83488924	83489045	83497261	83497296	83487222	83487413	83497893	83497926	91,99,95	21,30,26	84,161,181	32,40,43	270	184	1	1.0	0.747,0.692,0.713	0.641,0.733,0.742	0.012
ENSMUSG00000020696	Rffl	11	-	82811027	82811111	82812399	82812810	82810007	82810218	82818415	82818603	438,522,415	54,51,35	437,691,641	55,72,79	560	233	1	1.0	0.771,0.81,0.831	0.768,0.8,0.771	0.024
ENSMUSG00000020696	Rffl	11	-	82812399	82812810	82818415	82818603	82811027	82811111	82834080	82834279	29,25,30	367,395,334	36,44,39	367,599,522	337	560	1	1.0	0.116,0.095,0.13	0.14,0.109,0.11	-0.006
ENSMUSG00000020696	Rffl	11	-	82812399	82812810	82818415	82818603	82811027	82811111	82845751	82845895	38,43,50	367,397,336	43,62,39	368,599,520	337	560	1	1.0	0.147,0.153,0.198	0.163,0.147,0.111	0.026
ENSMUSG00000020696	Rffl	11	-	82812399	82812810	82818415	82818603	82811027	82811111	82871007	82871210	142,161,155	367,407,340	142,223,169	367,602,524	337	560	1	1.0	0.391,0.397,0.431	0.391,0.381,0.349	0.033
ENSMUSG00000020696	Rffl	11	-	82818415	82818603	82845751	82845895	82810007	82810218	82871007	82871210	33,34,16	142,156,155	11,37,20	145,227,171	293	337	1	1.0	0.211,0.2,0.106	0.08,0.158,0.119	0.053
ENSMUSG00000020696	Rffl	11	-	82818415	82818603	82845751	82845895	82812399	82812810	82871007	82871210	33,36,18	228,261,248	12,35,20	224,362,315	293	337	1	1.0	0.143,0.137,0.077	0.058,0.1,0.068	0.044
ENSMUSG00000020707	Rnf135	11	+	80189223	80189367	80193885	80194048	80183850	80184255	80196872	80196947	106,86,103	96,107,103	116,144,196	111,154,123	293	312	1	1.0	0.54,0.461,0.516	0.527,0.499,0.629	-0.046
ENSMUSG00000020709	Adap2	11	+	80170677	80170761	80174087	80174150	80165672	80165819	80176055	80176133	72,93,96	80,87,101	98,148,161	88,144,142	233	212	1	1.0	0.45,0.493,0.464	0.503,0.483,0.508	-0.029
ENSMUSG00000022960	Donson	16	-	91683632	91683811	91684301	91684480	91682742	91682821	91686166	91686370	25,22,11	17,17,20	18,26,23	7,13,8	328	328	0.0617507927925	1.0	0.595,0.564,0.355	0.72,0.667,0.742	-0.205
ENSMUSG00000020716	Nf1	11	+	79463232	79463295	79468113	79468154	79458770	79458906	79468716	79468875	20,17,21	0,0,0	10,18,21	0,1,0	212	190	1	1.0	1.0,1.0,1.0	1.0,0.942,1.0	0.019
ENSMUSG00000017677	Wsb1	11	-	79240687	79240795	79241594	79241708	79239371	79240462	79241983	79242156	225,231,293	218,233,255	263,347,351	310,377,328	263	257	1	1.0	0.502,0.492,0.529	0.453,0.474,0.511	0.028
ENSMUSG00000022962	Gart	16	-	91638726	91638795	91639339	91639451	91637929	91638055	91641211	91641386	53,62,72	44,54,57	48,65,85	35,53,68	261	218	1	1.0	0.502,0.49,0.513	0.534,0.506,0.511	-0.015
ENSMUSG00000022962	Gart	16	-	91639339	91639451	91641211	91641386	91638726	91638795	91641593	91641689	87,117,137	53,67,79	83,127,164	49,57,66	324	261	0.893810204684	1.0	0.569,0.584,0.583	0.577,0.642,0.667	-0.05
ENSMUSG00000041958	Pigs	11	+	78328731	78328871	78328974	78329086	78328414	78328508	78332949	78333039	72,66,64	113,127,118	68,82,104	108,157,153	289	261	1	1.0	0.365,0.319,0.329	0.362,0.321,0.38	-0.017
ENSMUSG00000010277	2610507B11Rik	11	+	78288940	78289042	78289285	78289420	78288164	78288295	78289803	78290623	116,152,140	229,219,264	114,197,175	204,318,282	251	284	1	1.0	0.364,0.44,0.375	0.387,0.412,0.413	-0.011
ENSMUSG00000002052	Supt6	11	-	78208049	78208237	78208851	78209018	78206745	78207769	78209101	78209179	191,207,208	282,248,251	227,296,317	297,346,297	316	337	1	1.0	0.419,0.471,0.469	0.449,0.477,0.532	-0.033
ENSMUSG00000002052	Supt6	11	-	78208851	78209018	78209101	78209179	78208049	78208237	78209423	78209536	78,81,81	203,213,208	106,106,155	179,274,256	227	316	0.543649937581	1.0	0.348,0.346,0.352	0.452,0.35,0.457	-0.071
ENSMUSG00000002052	Supt6	11	-	78209101	78209179	78209423	78209536	78208851	78209018	78211796	78211921	112,134,96	86,86,101	144,172,177	110,145,155	262	227	1	1.0	0.53,0.574,0.452	0.531,0.507,0.497	0.007
ENSMUSG00000037791	Phf12	11	+	78028226	78028309	78028842	78028981	78027319	78027418	78029316	78030539	30,21,35	72,72,75	29,49,34	76,105,139	232	288	1	1.0	0.341,0.266,0.367	0.321,0.367,0.233	0.018
ENSMUSG00000020841	Cpd	11	-	76786270	76786402	76790826	76790891	76785018	76785204	76790994	76791090	330,400,358	679,733,612	346,520,522	768,1029,969	214	281	1	1.0	0.39,0.417,0.434	0.372,0.399,0.414	0.019
ENSMUSG00000020841	Cpd	11	-	76797580	76797904	76799788	76799958	76795440	76795636	76801639	76801782	606,763,617	1423,1627,1418	723,915,997	1553,2265,2034	319	473	1	1.0	0.387,0.41,0.392	0.408,0.375,0.421	-0.005
ENSMUSG00000020849	Ywhae	11	+	75751880	75752080	75755573	75755680	75732868	75733091	75756816	75757023	2445,3228,2897	1018,1249,1236	2704,3934,4270	955,1671,1744	349	256	1	1.0	0.638,0.655,0.632	0.675,0.633,0.642	-0.008
ENSMUSG00000020849	Ywhae	11	+	75755573	75755652	75756816	75757023	75751880	75752080	75759291	75759428	747,852,903	2094,2515,2450	804,1206,1320	2114,3322,3291	228	356	1	1.0	0.358,0.346,0.365	0.373,0.362,0.385	-0.017
ENSMUSG00000020849	Ywhae	11	+	75755573	75755680	75756816	75757023	75751603	75752080	75759291	75759315	974,1132,1229	2094,2515,2450	1030,1596,1735	2114,3322,3291	256	356	1	1.0	0.393,0.385,0.411	0.404,0.401,0.423	-0.013
ENSMUSG00000020849	Ywhae	11	+	75756816	75757023	75759291	75759428	75755573	75755680	75764619	75765845	2093,2563,2503	1023,1061,1229	2024,3508,3493	1058,1555,1587	356	286	1	1.0	0.622,0.66,0.621	0.606,0.644,0.639	0.005
ENSMUSG00000038188	Scarf1	11	+	75515165	75515688	75520293	75520512	75514308	75514410	75520902	75521031	1191,1334,1364	384,400,471	1344,1691,1982	427,580,696	672	368	1	1.0	0.629,0.646,0.613	0.633,0.615,0.609	0.01
ENSMUSG00000038188	Scarf1	11	+	75515165	75515688	75520902	75521031	75514308	75514410	75521951	75522055	1191,1331,1364	255,314,317	1345,1682,1971	253,415,521	672	278	1	1.0	0.659,0.637,0.64	0.687,0.626,0.61	0.004
ENSMUSG00000038290	Smg6	11	+	74946006	74946219	74981851	74981913	74945521	74945632	74990069	74990215	32,12,21	8,15,8	13,27,36	5,5,5	362	211	0.125455802494	1.0	0.7,0.318,0.605	0.602,0.759,0.808	-0.182
ENSMUSG00000020745	Pafah1b1	11	-	74679457	74679614	74682234	74682336	74673948	74677742	74683458	74683687	367,386,435	530,729,651	284,501,472	670,783,784	251	306	1	1.0	0.458,0.392,0.449	0.341,0.438,0.423	0.032
ENSMUSG00000020790	Ankfy1	11	+	72714364	72714483	72722627	72722763	72712156	72712349	72728760	72728884	152,180,143	145,118,142	150,239,271	141,205,161	268	285	1	1.0	0.527,0.619,0.517	0.531,0.554,0.642	-0.021
ENSMUSG00000020790	Ankfy1	11	+	72732247	72732413	72738251	72738456	72730471	72730621	72739988	72740057	131,172,149	180,209,172	160,233,248	232,277,258	315	354	1	1.0	0.45,0.48,0.493	0.437,0.486,0.519	-0.006
ENSMUSG00000020790	Ankfy1	11	+	72738251	72738456	72739988	72740057	72732247	72732413	72740401	72740601	178,222,178	48,88,76	202,277,274	92,123,127	354	218	0.900858858657	1.0	0.695,0.608,0.591	0.575,0.581,0.571	0.056
ENSMUSG00000020790	Ankfy1	11	+	72738251	72738456	72739988	72740106	72732247	72732413	72740401	72740601	178,222,178	3,18,5	202,277,274	12,9,7	354	267	1	1.0	0.978,0.903,0.964	0.927,0.959,0.967	-0.003
ENSMUSG00000040463	Mybbp1a	11	+	72448731	72448963	72449042	72449174	72448216	72448377	72449260	72449329	281,235,322	289,314,355	274,344,363	301,448,399	381	281	1	1.0	0.418,0.356,0.401	0.402,0.362,0.402	0.003
ENSMUSG00000040463	Mybbp1a	11	+	72449042	72449174	72449260	72449329	72448731	72448963	72449719	72449833	128,120,163	120,152,161	129,200,195	137,209,198	281	218	1	1.0	0.453,0.38,0.44	0.422,0.426,0.433	-0.003
ENSMUSG00000020803	Txndc17	11	+	72208252	72208334	72208729	72208805	72207546	72207768	72209414	72210015	441,535,513	470,533,557	486,728,725	427,713,709	231	225	1	1.0	0.478,0.494,0.473	0.526,0.499,0.499	-0.026
ENSMUSG00000099398	Ms4a14	19	-	11307632	11307731	11309819	11309969	11301248	11304622	11310333	11310387	36,31,26	20,19,18	29,49,35	37,27,39	299	248	0.429558007597	1.0	0.599,0.575,0.545	0.394,0.601,0.427	0.099
ENSMUSG00000018442	Derl2	11	-	71014549	71014643	71015726	71015800	71013442	71013638	71018311	71018377	114,143,145	197,255,167	112,162,163	207,272,301	223	243	1	1.0	0.387,0.379,0.486	0.371,0.394,0.371	0.039
ENSMUSG00000018449	Rpain	11	+	70973014	70973075	70974068	70974132	70971763	70971934	70977657	70977687	36,36,32	0,0,2	26,42,18	0,1,0	210	213	1	1.0	1.0,1.0,0.942	1.0,0.977,1.0	-0.012
ENSMUSG00000020821	Kif1c	11	+	70703267	70703344	70703698	70703878	70702771	70702905	70704457	70704523	148,169,190	539,559,574	129,203,202	468,656,637	226	329	1	1.0	0.286,0.306,0.325	0.286,0.311,0.316	0.001
ENSMUSG00000020821	Kif1c	11	+	70706940	70707086	70708441	70708611	70706680	70706759	70708778	70708858	409,473,497	504,598,550	399,569,542	420,573,643	295	319	1	1.0	0.467,0.461,0.494	0.507,0.518,0.477	-0.027
ENSMUSG00000020821	Kif1c	11	+	70718998	70719093	70724047	70724131	70717418	70717498	70724821	70725008	317,337,332	222,254,253	295,345,407	205,268,268	244	233	1	1.0	0.577,0.559,0.556	0.579,0.551,0.592	-0.01
ENSMUSG00000040712	Camta2	11	-	70671007	70671079	70671449	70671633	70670548	70670736	70671883	70672080	327,293,313	161,148,132	259,432,389	108,168,184	333	221	1	1.0	0.574,0.568,0.611	0.614,0.631,0.584	-0.025
ENSMUSG00000040712	Camta2	11	-	70671449	70671633	70671883	70672080	70671007	70671079	70673953	70674255	278,295,300	236,209,249	271,371,419	213,316,288	346	333	1	1.0	0.531,0.576,0.537	0.55,0.531,0.583	-0.007
ENSMUSG00000040712	Camta2	11	-	70671883	70672080	70673953	70674255	70671449	70671633	70674611	70674834	365,400,437	322,300,333	400,510,572	277,417,422	451	346	1	1.0	0.465,0.506,0.502	0.526,0.484,0.51	-0.016
ENSMUSG00000018920	Cxcl16	11	-	70456940	70456991	70458075	70458145	70455654	70456062	70458744	70459167	299,298,270	7,6,15	336,374,419	13,7,16	219	200	1	1.0	0.975,0.978,0.943	0.959,0.98,0.96	-0.001
ENSMUSG00000018920	Cxcl16	11	-	70458744	70458827	70459028	70459167	70455654	70456062	70459377	70459408	2797,2916,3086	1531,1651,1838	2872,3702,4348	1677,2261,2481	288	232	1	1.0	0.595,0.587,0.575	0.58,0.569,0.585	0.008
ENSMUSG00000060216	Arrb2	11	+	70435515	70435572	70436330	70436375	70432681	70432753	70436560	70436757	9,14,5	219,178,225	12,6,13	196,228,269	206	194	1	1.0	0.037,0.069,0.02	0.055,0.024,0.044	0.001
ENSMUSG00000060216	Arrb2	11	+	70435541	70435572	70436330	70436375	70432636	70432753	70436560	70436757	45,27,39	219,178,225	34,66,69	196,228,269	180	194	1	1.0	0.181,0.141,0.157	0.158,0.238,0.217	-0.045
ENSMUSG00000060216	Arrb2	11	+	70438318	70438391	70438647	70438785	70437943	70438028	70439471	70439553	321,346,366	640,749,808	252,391,452	598,804,920	222	287	1	1.0	0.393,0.374,0.369	0.353,0.386,0.388	0.003
ENSMUSG00000078812	Eif5a	11	-	69919448	69919478	69920340	69920434	69919150	69919336	69921162	69921386	78,83,99	0,0,2	81,157,112	0,0,3	243	179	1	1.0	1.0,1.0,0.973	1.0,1.0,0.965	0.003
ENSMUSG00000005198	Polr2a	11	-	69744596	69744807	69744919	69745044	69744050	69744260	69745568	69745701	73,52,62	124,137,108	74,107,93	95,182,166	274	360	0.956606642352	1.0	0.436,0.333,0.43	0.506,0.436,0.424	-0.056
ENSMUSG00000005198	Polr2a	11	-	69744919	69745044	69745568	69745701	69744596	69744807	69745921	69746142	70,74,66	48,62,66	88,134,106	43,101,88	282	274	1	1.0	0.586,0.537,0.493	0.665,0.563,0.539	-0.05
ENSMUSG00000059796	Eif4a1	11	-	69669077	69669246	69670614	69670747	69668643	69668753	69670927	69670976	445,470,523	2774,3085,3194	459,624,742	3006,4153,4335	282	318	1	1.0	0.153,0.147,0.156	0.147,0.145,0.162	0.001
ENSMUSG00000059796	Eif4a1	11	-	69670132	69670272	69670614	69670747	69669077	69669246	69670927	69670976	448,473,526	1896,2152,2380	466,623,750	2326,2930,3338	282	289	1	1.0	0.195,0.184,0.185	0.17,0.179,0.187	0.009
ENSMUSG00000018761	Mpdu1	11	-	69657724	69657843	69657935	69658021	69657419	69657530	69658565	69658698	90,125,147	173,140,144	149,183,181	151,230,205	235	268	1	1.0	0.372,0.505,0.538	0.529,0.476,0.502	-0.031
ENSMUSG00000018761	Mpdu1	11	-	69657724	69657843	69657935	69658056	69657419	69657530	69658565	69658698	6,10,5	173,140,144	3,20,13	151,230,205	270	268	1	1.0	0.033,0.066,0.033	0.019,0.079,0.059	-0.008
ENSMUSG00000018474	Chd3	11	-	69348920	69349056	69349170	69349292	69348392	69348521	69349789	69349952	29,47,39	5,9,22	34,45,35	17,11,29	271	285	0.466869942341	1.0	0.859,0.846,0.651	0.678,0.811,0.559	0.103
ENSMUSG00000023025	Larp4	15	+	99994663	99994717	99996466	99996676	99993322	99993433	99997372	99997476	14,20,16	71,67,68	14,19,27	70,123,98	203	359	1	1.0	0.259,0.346,0.294	0.261,0.215,0.328	0.032
ENSMUSG00000049299	Trappc1	11	+	69324394	69324465	69324823	69324962	69324062	69324256	69325438	69325793	72,91,104	147,214,233	61,88,101	184,308,291	220	288	0.367771735364	1.0	0.391,0.358,0.369	0.303,0.272,0.312	0.077
ENSMUSG00000018736	Ndel1	11	-	68839870	68840007	68842019	68842168	68836149	68836323	68843820	68843974	224,187,192	230,254,282	189,290,330	237,340,347	298	286	1	1.0	0.483,0.414,0.395	0.434,0.45,0.477	-0.023
ENSMUSG00000018736	Ndel1	11	-	68842019	68842168	68843820	68843974	68839870	68840007	68845326	68845424	223,251,232	281,255,272	231,306,437	256,364,343	303	298	1	1.0	0.438,0.492,0.456	0.47,0.453,0.556	-0.031
ENSMUSG00000046207	Pik3r6	11	+	68532493	68532580	68533465	68533880	68531421	68531584	68534192	68534271	30,56,35	323,347,273	54,52,52	280,379,432	236	564	1	1.0	0.182,0.278,0.235	0.315,0.247,0.223	-0.03
ENSMUSG00000020903	Stx8	11	+	68011314	68011439	68020905	68020998	67984562	67984673	68109276	68109378	213,253,249	138,144,157	183,318,280	176,220,185	274	242	0.981292572955	1.0	0.577,0.608,0.583	0.479,0.561,0.572	0.052
ENSMUSG00000020903	Stx8	11	+	68020905	68020998	68109276	68109378	68011314	68011439	68203705	68203770	141,144,168	146,139,182	118,200,180	170,196,221	242	251	1	1.0	0.5,0.518,0.489	0.419,0.514,0.458	0.039
ENSMUSG00000033352	Map2k4	11	-	65719483	65719603	65735191	65735366	65712177	65712297	65756268	65756371	74,144,126	72,94,83	120,144,161	67,115,112	324	269	1	1.0	0.46,0.56,0.558	0.598,0.51,0.544	-0.025
ENSMUSG00000018217	Pmp22	11	+	63133124	63133244	63134420	63134520	63131511	63131654	63151118	63151259	121,91,132	99,79,114	118,125,143	109,143,197	269	249	0.467951782756	1.0	0.531,0.516,0.517	0.501,0.447,0.402	0.071
ENSMUSG00000018217	Pmp22	11	+	63134420	63134520	63151118	63151259	63133067	63133244	63158251	63158566	118,102,138	106,125,183	129,132,164	154,200,215	249	290	1	1.0	0.565,0.487,0.468	0.494,0.435,0.47	0.04
ENSMUSG00000014177	Tvp23b	11	+	62886188	62886320	62891941	62892070	62885075	62885165	62894121	62895185	51,64,53	59,79,71	49,55,70	74,80,96	281	278	1	1.0	0.461,0.445,0.425	0.396,0.405,0.419	0.037
ENSMUSG00000004798	Ulk2	11	-	61783536	61783715	61787428	61787637	61782005	61782124	61791433	61791583	57,103,76	36,59,91	47,79,81	30,58,71	358	328	1	1.0	0.592,0.615,0.433	0.589,0.555,0.511	-0.005
ENSMUSG00000004798	Ulk2	11	-	61787428	61787637	61791433	61791583	61783536	61783715	61799062	61799166	32,58,46	46,77,85	35,47,65	48,60,75	299	358	1	1.0	0.454,0.474,0.393	0.466,0.484,0.509	-0.046
ENSMUSG00000004798	Ulk2	11	-	61791433	61791583	61799062	61799166	61787428	61787637	61799459	61799650	39,39,27	37,64,41	27,44,34	30,62,55	253	299	1	1.0	0.555,0.419,0.438	0.515,0.456,0.422	0.006
ENSMUSG00000004798	Ulk2	11	-	61803641	61803787	61808061	61808199	61801482	61801563	61812717	61812778	29,23,22	32,31,37	33,30,48	12,48,33	287	295	0.266416675213	1.0	0.482,0.433,0.379	0.739,0.391,0.599	-0.145
ENSMUSG00000002812	Flii	11	-	60715460	60715589	60715665	60715726	60715283	60715390	60715802	60715957	234,251,271	330,407,378	290,343,364	335,476,557	210	278	1	1.0	0.484,0.449,0.487	0.534,0.488,0.464	-0.022
ENSMUSG00000002812	Flii	11	-	60719692	60719872	60720005	60720218	60719024	60719107	60720360	60720497	540,631,574	442,551,522	603,843,822	448,766,736	362	329	1	1.0	0.526,0.51,0.5	0.55,0.5,0.504	-0.006
ENSMUSG00000002812	Flii	11	-	60721681	60721857	60722294	60722398	60721446	60721604	60722584	60722746	321,411,335	499,516,469	302,416,511	481,710,746	253	325	1	1.0	0.452,0.506,0.479	0.446,0.429,0.468	0.031
ENSMUSG00000021483	Cdk20	13	+	64432976	64433090	64436117	64436306	64432313	64432670	64436492	64436614	26,30,40	20,34,50	23,25,48	15,33,49	263	338	1	1.0	0.626,0.531,0.507	0.663,0.493,0.557	-0.016
ENSMUSG00000000538	Tom1l2	11	-	60261054	60261213	60262648	60262783	60258855	60258972	60270317	60270467	8,18,10	5,15,14	11,16,43	17,21,24	284	308	1	1.0	0.634,0.565,0.437	0.412,0.452,0.66	0.037
ENSMUSG00000000538	Tom1l2	11	-	60262648	60262783	60270317	60270467	60258855	60258972	60274923	60275002	6,22,14	0,0,0	10,24,18	0,0,8	299	284	0.735691222968	1.0	1.0,1.0,1.0	1.0,1.0,0.681	0.106
ENSMUSG00000000538	Tom1l2	11	-	60262648	60262783	60270317	60270467	60261054	60261213	60274923	60275002	6,22,14	20,11,17	10,24,17	10,17,19	299	284	0.808386830223	1.0	0.222,0.655,0.439	0.487,0.573,0.459	-0.068
ENSMUSG00000020538	Srebf1	11	-	60206394	60206573	60206837	60207257	60206172	60206310	60220452	60220604	217,271,285	76,80,127	216,295,299	86,107,145	569	328	1	1.0	0.622,0.661,0.564	0.591,0.614,0.543	0.033
ENSMUSG00000032615	Nt5m	11	+	59852790	59852891	59860749	59860810	59839446	59839756	59874552	59874667	24,44,37	19,45,14	32,52,44	13,27,19	250	210	0.434335828016	1.0	0.515,0.451,0.689	0.674,0.618,0.66	-0.099
ENSMUSG00000005417	Mprip	11	+	59769212	59769299	59769883	59770046	59767954	59768074	59771616	59771702	75,83,99	187,120,185	78,85,93	100,151,183	236	312	1	1.0	0.347,0.478,0.414	0.508,0.427,0.402	-0.033
ENSMUSG00000054519	Zfp867	11	-	59465011	59465072	59465450	59465577	59461196	59464286	59472340	59472474	3,1,2	0,3,3	4,3,6	0,1,2	276	210	0.0119382492654	1.0	1.0,0.202,0.337	1.0,0.695,0.695	-0.284
ENSMUSG00000078853	Igtp	11	+	58201467	58201717	58206043	58206119	58199585	58199779	58206318	58207565	1257,1330,1468	19,18,32	1757,2588,3028	19,35,37	399	225	1	1.0	0.974,0.977,0.963	0.981,0.977,0.979	-0.008
ENSMUSG00000078853	Igtp	11	+	58201467	58201717	58206043	58206176	58199587	58199779	58206318	58207575	1257,1330,1468	29,30,31	1757,2588,3028	58,69,63	399	282	1	1.0	0.968,0.969,0.971	0.955,0.964,0.971	0.006
ENSMUSG00000032745	Gpbp1	13	-	111443320	111443406	111447895	111447955	111440631	111440816	111448932	111448999	110,131,115	0,0,0	107,189,174	1,3,1	209	235	1	1.0	1.0,1.0,1.0	0.992,0.986,0.995	0.009
ENSMUSG00000032745	Gpbp1	13	-	111466850	111466970	111487422	111488370	111453372	111453496	111489717	111490028	636,750,728	96,96,133	687,875,934	93,155,186	1097	269	1	1.0	0.619,0.657,0.573	0.644,0.581,0.552	0.024
ENSMUSG00000018583	G3bp1	11	+	55487478	55487560	55489018	55489192	55485625	55485738	55491963	55492054	135,161,127	354,526,447	117,158,146	365,530,633	231	323	1	1.0	0.348,0.3,0.284	0.309,0.294,0.244	0.028
ENSMUSG00000018583	G3bp1	11	+	55489018	55489192	55491963	55492054	55487478	55487560	55493447	55493541	449,604,602	164,213,215	448,702,634	177,260,293	323	240	1	1.0	0.67,0.678,0.675	0.653,0.667,0.617	0.029
ENSMUSG00000018583	G3bp1	11	+	55497650	55497762	55498557	55498667	55496143	55496245	55499458	55504838	287,320,349	325,361,374	293,390,416	279,437,414	261	259	1	1.0	0.467,0.468,0.481	0.51,0.47,0.499	-0.021
ENSMUSG00000017747	Ghdc	11	-	100769027	100769529	100769655	100769777	100768384	100768577	100770069	100770350	46,42,34	175,214,220	53,33,85	125,220,231	271	651	0.532320490643	1.0	0.387,0.32,0.271	0.505,0.265,0.469	-0.087
ENSMUSG00000020400	Tnip1	11	-	54915496	54915587	54916795	54916987	54910786	54911497	54917255	54917321	1831,1930,1849	346,392,395	1899,2685,2977	317,495,540	341	240	1	1.0	0.788,0.776,0.767	0.808,0.792,0.795	-0.021
ENSMUSG00000020400	Tnip1	11	-	54916795	54916987	54917255	54917321	54915496	54915587	54917799	54917925	480,541,573	1041,1062,1106	518,662,742	1049,1524,1791	215	341	1	1.0	0.422,0.447,0.451	0.439,0.408,0.397	0.025
ENSMUSG00000020400	Tnip1	11	-	54918605	54918737	54920760	54920889	54917799	54917925	54924097	54924229	1037,1247,1235	1044,1202,1104	1153,1596,1604	1156,1553,1639	278	281	1	1.0	0.501,0.512,0.531	0.502,0.51,0.497	0.012
ENSMUSG00000035992	Fnip1	11	+	54509881	54510079	54513369	54513485	54504737	54504906	54515497	54518235	112,165,135	86,107,98	124,192,195	95,105,129	347	265	1	1.0	0.499,0.541,0.513	0.499,0.583,0.536	-0.022
ENSMUSG00000020388	Pdlim4	11	-	54059937	54060016	54063634	54063786	54056142	54056324	54068839	54068932	176,192,163	77,108,82	132,175,153	89,107,100	301	228	0.715981875598	1.0	0.634,0.574,0.601	0.529,0.553,0.537	0.063
ENSMUSG00000020334	Slc22a4	11	-	53986477	53986613	53988781	53988964	53983122	53983685	53990623	53990838	75,64,61	47,37,38	58,41,49	55,41,50	332	285	0.114918398924	1.0	0.578,0.598,0.579	0.475,0.462,0.457	0.12
ENSMUSG00000063652	Slc22a21	11	-	53959203	53959375	53960282	53960437	53957973	53958100	53969499	53969603	0,1,1	2,0,5	0,1,0	1,7,0	304	321	1	1.0	0.0,1.0,0.174	0.0,0.131,NA	0.326
ENSMUSG00000018239	Zcchc10	11	+	53327268	53327427	53330686	53330731	53324678	53324741	53332301	53333301	21,34,18	17,16,7	32,30,20	15,21,35	308	194	0.50252129034	1.0	0.438,0.572,0.618	0.573,0.474,0.265	0.105
ENSMUSG00000020361	Hspa4	11	-	53280467	53280712	53283528	53283662	53275142	53275219	53284099	53284199	284,302,330	474,581,486	291,375,406	437,643,706	283	394	1	1.0	0.455,0.42,0.486	0.481,0.448,0.445	-0.004
ENSMUSG00000020361	Hspa4	11	-	53289023	53289164	53292256	53292314	53286852	53286975	53300059	53300411	123,158,162	208,282,288	97,194,200	245,353,335	207	290	1	1.0	0.453,0.44,0.441	0.357,0.435,0.455	0.029
ENSMUSG00000020349	Ppp2ca	11	+	52117986	52118160	52118668	52118758	52113119	52113329	52119142	52119304	720,802,912	509,471,529	831,1161,1106	471,713,745	323	239	1	1.0	0.511,0.558,0.561	0.566,0.546,0.523	-0.002
ENSMUSG00000020390	Ube2b	11	-	51991393	51991483	51995373	51995399	51988611	51988700	51997817	51997898	80,94,101	150,184,166	75,78,113	148,178,201	175	239	1	1.0	0.421,0.411,0.454	0.409,0.374,0.434	0.023
ENSMUSG00000020358	Hnrnpab	11	-	51605460	51605629	51606339	51606586	51604658	51604817	51606666	51606847	2739,3145,2962	1001,1055,1217	2450,4039,4584	957,1591,1494	396	318	1	1.0	0.687,0.705,0.662	0.673,0.671,0.711	-0.0
ENSMUSG00000020385	Clk4	11	+	51268164	51268231	51270536	51270595	51267170	51267331	51271799	51272022	18,17,22	24,11,24	18,19,30	16,13,31	216	208	1	1.0	0.419,0.598,0.469	0.52,0.585,0.482	-0.034
ENSMUSG00000024335	Brd2	17	-	34116197	34116335	34116597	34116689	34115667	34115806	34116907	34117211	78,70,83	812,843,861	103,107,133	1027,1334,1390	241	287	1	1.0	0.103,0.09,0.103	0.107,0.087,0.102	0.0
ENSMUSG00000024335	Brd2	17	-	34116597	34116689	34116907	34117211	34116197	34116335	34118605	34119900	1273,1361,1364	58,61,48	1420,1982,2179	67,83,83	453	241	1	1.0	0.921,0.922,0.938	0.919,0.927,0.933	0.001
ENSMUSG00000024335	Brd2	17	-	34116907	34117211	34118605	34119900	34116197	34116335	34122161	34122317	2876,2875,2838	841,921,901	2765,4028,4833	969,1299,1494	1444	453	1	1.0	0.518,0.495,0.497	0.472,0.493,0.504	0.014
ENSMUSG00000020368	Canx	11	-	50308309	50308391	50308787	50308929	50307469	50307662	50310371	50310430	391,453,394	309,460,358	373,498,499	330,536,549	291	231	1	1.0	0.501,0.439,0.466	0.473,0.424,0.419	0.03
ENSMUSG00000020368	Canx	11	-	50308787	50308929	50310371	50310430	50308309	50308391	50310793	50310867	217,273,248	593,778,633	234,313,344	586,833,812	208	291	1	1.0	0.339,0.329,0.354	0.358,0.345,0.372	-0.018
ENSMUSG00000036644	Tbc1d9b	11	+	50164161	50164212	50168168	50168225	50163824	50163896	50168695	50168802	3,1,0	184,254,224	7,23,10	192,277,267	200	206	1	1.0	0.017,0.004,0.0	0.036,0.079,0.037	-0.044
ENSMUSG00000020376	Rnf130	11	+	50052775	50052970	50071170	50071421	50025345	50025647	50085740	50085812	932,984,1137	1689,2045,1866	830,1225,1354	1431,2114,2287	344	400	1	1.0	0.391,0.359,0.415	0.403,0.403,0.408	-0.016
ENSMUSG00000020376	Rnf130	11	+	50087378	50087461	50095775	50095980	50085740	50085812	50099245	50099339	552,641,619	894,1247,1250	455,653,642	889,1193,1324	232	354	1	1.0	0.485,0.44,0.43	0.439,0.455,0.425	0.012
ENSMUSG00000020376	Rnf130	11	+	50087378	50087461	50095775	50095980	50085740	50085812	50104548	50104758	548,643,626	298,418,446	455,653,642	281,377,428	232	354	1	1.0	0.737,0.701,0.682	0.712,0.725,0.696	-0.004
ENSMUSG00000020366	Mapk9	11	+	49873835	49873907	49874263	49874335	49872733	49872899	49878230	49878413	6,10,19	180,172,218	10,20,21	213,261,285	221	221	1	1.0	0.032,0.055,0.08	0.045,0.071,0.069	-0.006
ENSMUSG00000020362	Cnot6	11	-	49683124	49683282	49685086	49685352	49682038	49682193	49686846	49686932	24,44,37	63,65,88	48,70,64	59,99,111	415	307	0.554330478781	1.0	0.22,0.334,0.237	0.376,0.343,0.299	-0.076
ENSMUSG00000020362	Cnot6	11	-	49685086	49685352	49686846	49686932	49683124	49683282	49689164	49689351	29,29,37	25,49,38	28,51,49	33,59,61	235	415	1	1.0	0.672,0.511,0.632	0.6,0.604,0.587	0.008
ENSMUSG00000058163	Gm5431	11	-	48894334	48894738	48900298	48900390	48887421	48889715	48901860	48902010	26,16,11	391,372,314	26,33,40	497,639,806	241	553	1	1.0	0.132,0.09,0.074	0.107,0.106,0.102	-0.006
ENSMUSG00000055546	Timd4	11	+	46819990	46820044	46837027	46837074	46819176	46819260	46839260	46839348	3,3,3	1,0,2	1,7,11	0,4,8	203	196	0.0778395906161	1.0	0.743,1.0,0.592	1.0,0.628,0.57	0.046
ENSMUSG00000074794	Arrdc3	13	+	80887405	80887487	80889088	80889236	80883409	80883929	80890095	80890198	8,13,18	30,24,12	4,8,3	4,9,13	231	297	1	1.0	0.255,0.411,0.659	0.563,0.533,0.229	-0.0
ENSMUSG00000019189	Rnf145	11	+	44531275	44531384	44542628	44542720	44524927	44525143	44548763	44548925	75,62,88	62,67,85	101,121,124	68,99,104	258	241	0.986478700439	1.0	0.531,0.464,0.492	0.581,0.533,0.527	-0.051
ENSMUSG00000019189	Rnf145	11	+	44555137	44555278	44557255	44557438	44551643	44551819	44559971	44560119	112,97,146	177,152,148	161,150,175	210,260,283	290	332	1	1.0	0.42,0.422,0.53	0.467,0.398,0.414	0.031
ENSMUSG00000020409	Slu7	11	+	43435053	43435211	43436353	43436432	43433743	43433819	43437344	43437530	1,0,2	21,40,38	0,0,3	20,40,90	307	228	1	1.0	0.034,0.0,0.038	0.0,0.0,0.024	0.016
ENSMUSG00000020415	Pttg1	11	-	43421106	43421265	43424718	43424897	43420249	43420408	43425582	43425681	411,346,383	277,257,317	399,557,622	308,466,431	328	308	1	1.0	0.582,0.558,0.532	0.549,0.529,0.575	0.006
ENSMUSG00000021575	Ahrr	13	-	74222900	74223034	74224764	74224894	74216066	74220737	74229887	74229977	30,28,16	21,32,24	26,58,38	44,80,52	279	283	0.615615489606	1.0	0.592,0.47,0.403	0.375,0.424,0.426	0.08
ENSMUSG00000021575	Ahrr	13	-	74224764	74224894	74229887	74229977	74222900	74223034	74257471	74257545	7,8,9	14,32,28	23,25,23	37,75,69	239	279	1	1.0	0.369,0.226,0.273	0.421,0.28,0.28	-0.038
ENSMUSG00000021575	Ahrr	13	-	74229887	74229977	74257471	74257569	74224764	74224894	74277627	74277809	31,9,15	20,26,16	34,27,47	25,48,29	247	239	0.866309758757	1.0	0.6,0.251,0.476	0.568,0.352,0.611	-0.068
ENSMUSG00000021575	Ahrr	13	-	74257471	74257569	74277627	74277809	74229887	74229977	74283036	74283109	25,15,22	11,9,7	78,78,56	22,39,36	331	247	1	1.0	0.629,0.554,0.701	0.726,0.599,0.537	0.007
ENSMUSG00000069910	Spdl1	11	-	34820889	34821030	34822180	34822291	34819777	34819887	34822373	34822472	17,14,8	6,15,5	10,21,5	9,26,15	260	290	0.147961315029	1.0	0.76,0.51,0.641	0.553,0.474,0.271	0.204
ENSMUSG00000057113	Npm1	11	-	33160827	33160921	33161105	33161225	33160333	33160440	33161547	33161627	629,737,793	367,506,469	692,943,983	463,619,718	269	243	1	1.0	0.608,0.568,0.604	0.574,0.579,0.553	0.025
ENSMUSG00000020271	Fbxw11	11	+	32733499	32733618	32735137	32735387	32731335	32731473	32738361	32738480	115,143,116	260,312,252	157,171,222	330,445,448	268	399	1	1.0	0.397,0.406,0.407	0.415,0.364,0.425	0.002
ENSMUSG00000020271	Fbxw11	11	+	32735137	32735387	32738361	32738480	32733499	32733618	32739155	32739266	224,277,262	127,119,122	292,365,429	114,184,194	399	268	1	1.0	0.542,0.61,0.591	0.632,0.571,0.598	-0.019
ENSMUSG00000020460	Rps27a	11	-	29546290	29546422	29546702	29547260	29545898	29546029	29547680	29547745	221,258,269	3200,3528,3973	101,222,270	2935,4338,4245	707	281	1	1.0	0.027,0.028,0.026	0.013,0.02,0.025	0.008
ENSMUSG00000092470	Gm20518	16	-	17844982	17845135	17849590	17849794	17843971	17844208	17856751	17856928	103,97,130	108,73,92	84,158,167	81,104,127	353	302	1	1.0	0.449,0.532,0.547	0.47,0.565,0.529	-0.012
ENSMUSG00000020459	Mtif2	11	+	29526692	29526843	29530580	29530692	29526407	29526487	29533225	29533397	0,2,2	16,33,50	1,3,3	17,44,37	300	261	1	1.0	0.0,0.05,0.034	0.049,0.056,0.066	-0.029
ENSMUSG00000020459	Mtif2	11	+	29529928	29530154	29530580	29530692	29526447	29526487	29533225	29533397	35,35,30	16,33,50	19,19,24	17,44,37	375	261	0.388511336818	1.0	0.604,0.425,0.295	0.438,0.231,0.311	0.115
ENSMUSG00000020463	Ppp4r3b	11	+	29202866	29202908	29205545	29205704	29200700	29200803	29209316	29209486	19,29,29	49,56,87	22,40,25	65,80,93	191	308	1	1.0	0.385,0.455,0.35	0.353,0.446,0.302	0.03
ENSMUSG00000071662	Polr2g	19	-	8794479	8794530	8797235	8797395	8794301	8794367	8798223	8798333	753,742,778	218,254,203	804,1038,1072	271,361,390	309	200	1	1.0	0.691,0.654,0.713	0.658,0.65,0.64	0.037
ENSMUSG00000042208	0610010F05Rik	11	-	23620228	23620467	23622435	23622525	23617137	23617196	23624935	23625122	0,0,0	51,57,62	4,0,0	50,73,67	239	388	1	1.0	0.0,0.0,0.0	0.115,0.0,0.0	-0.038
ENSMUSG00000042208	0610010F05Rik	11	-	23620228	23620467	23622435	23622529	23617137	23617196	23624935	23625122	31,16,23	51,57,62	27,29,17	50,73,67	243	388	1	1.0	0.493,0.309,0.372	0.463,0.388,0.288	0.012
ENSMUSG00000056342	Usp34	11	+	23333438	23333859	23343319	23343370	23320660	23320748	23343510	23343660	38,48,30	9,7,7	46,55,50	11,5,4	570	200	0.586518390387	1.0	0.597,0.706,0.601	0.595,0.794,0.814	-0.1
ENSMUSG00000056342	Usp34	11	+	23473169	23473294	23474265	23474389	23472949	23473054	23484101	23484181	27,19,24	33,29,18	21,46,27	38,29,65	274	273	0.980389474284	1.0	0.449,0.395,0.571	0.355,0.612,0.293	0.052
ENSMUSG00000056342	Usp34	11	+	23474265	23474389	23484101	23484181	23473169	23473294	23486817	23486958	29,24,41	27,18,20	35,53,48	25,20,41	273	229	1	1.0	0.474,0.528,0.632	0.54,0.69,0.495	-0.03
ENSMUSG00000056342	Usp34	11	+	23484101	23484181	23486817	23486958	23474265	23474389	23487078	23487222	23,12,9	35,34,39	23,18,33	49,60,56	229	290	1	1.0	0.454,0.309,0.226	0.373,0.275,0.427	-0.029
ENSMUSG00000020290	Xpo1	11	+	23282528	23282726	23284241	23284380	23281305	23281464	23284547	23284729	313,321,359	167,163,184	152,190,215	95,135,149	347	288	0.585737771043	1.0	0.609,0.62,0.618	0.57,0.539,0.545	0.064
ENSMUSG00000020290	Xpo1	11	+	23285800	23285935	23286744	23286928	23285055	23285219	23287344	23287451	156,164,181	359,344,299	85,125,154	171,222,275	284	333	1	1.0	0.338,0.359,0.415	0.368,0.398,0.396	-0.017
ENSMUSG00000020290	Xpo1	11	+	23286744	23286928	23287344	23287451	23285800	23285935	23289757	23289952	280,312,294	196,186,187	147,186,228	124,150,140	333	256	1	1.0	0.523,0.563,0.547	0.477,0.488,0.556	0.037
ENSMUSG00000020290	Xpo1	11	+	23287344	23287451	23289757	23289952	23286744	23286928	23291462	23291631	243,236,202	304,389,393	112,154,171	181,275,259	256	344	1	1.0	0.518,0.449,0.409	0.454,0.429,0.47	0.008
ENSMUSG00000007739	Cct4	11	+	22994297	22994387	22995929	22996038	22993266	22993319	22996314	22996457	220,315,285	244,300,317	234,316,407	283,415,392	239	258	1	1.0	0.493,0.531,0.493	0.472,0.451,0.528	0.022
ENSMUSG00000007739	Cct4	11	+	22994297	22994387	22995929	22996038	22993266	22993319	22997032	22997154	221,315,285	6,2,9	234,316,407	2,1,15	239	258	1	1.0	0.975,0.994,0.972	0.992,0.997,0.967	-0.005
ENSMUSG00000020128	Vps54	11	+	21264629	21264871	21268784	21268863	21263198	21263354	21271703	21271738	121,124,122	49,46,47	139,214,210	75,79,84	391	228	1	1.0	0.59,0.611,0.602	0.519,0.612,0.593	0.026
ENSMUSG00000020128	Vps54	11	+	21264665	21264871	21268784	21268863	21263198	21263354	21271703	21271738	99,119,109	49,46,47	147,198,184	75,79,84	355	228	1	1.0	0.565,0.624,0.598	0.557,0.617,0.585	0.009
ENSMUSG00000020128	Vps54	11	+	21313083	21313164	21314918	21315026	21312850	21312972	21316791	21316886	71,66,91	103,122,106	105,152,114	128,175,163	230	257	1	1.0	0.435,0.377,0.49	0.478,0.493,0.439	-0.036
ENSMUSG00000045671	Spred2	11	+	19998119	19998297	20005781	20005950	19924374	19924956	20008412	20008477	39,57,45	56,64,42	44,58,44	40,56,52	327	318	1	1.0	0.404,0.464,0.51	0.517,0.502,0.451	-0.031
ENSMUSG00000020160	Meis1	11	-	18941658	18941804	18988267	18988379	18905688	18905765	19011241	19011388	6,0,3	0,5,5	3,5,1	0,0,7	261	295	0.131722013023	1.0	1.0,0.0,0.404	1.0,1.0,0.139	-0.245
ENSMUSG00000018654	Ikzf1	11	+	11700204	11700258	11748310	11748571	11685924	11686468	11754006	11754174	44,57,50	256,258,219	76,80,87	222,409,424	203	410	1	1.0	0.258,0.309,0.316	0.409,0.283,0.293	-0.034
ENSMUSG00000018654	Ikzf1	11	+	11740949	11741009	11748310	11748571	11707784	11707904	11754006	11754174	1,0,2	354,407,312	5,10,7	339,541,600	209	410	1	1.0	0.006,0.0,0.012	0.028,0.035,0.022	-0.022
ENSMUSG00000018654	Ikzf1	11	+	11758194	11758317	11761218	11761353	11754006	11754174	11768880	11769798	186,170,171	148,144,138	185,218,308	120,255,279	272	284	1	1.0	0.568,0.552,0.564	0.617,0.472,0.535	0.02
ENSMUSG00000021477	Ctsl	13	-	64365204	64365322	64366478	64366641	64359336	64364200	64366867	64367092	5555,6397,7571	3107,3846,4330	5474,9377,10935	3004,5113,6396	312	267	1	1.0	0.605,0.587,0.599	0.609,0.611,0.594	-0.008
ENSMUSG00000021477	Ctsl	13	-	64366478	64366641	64366867	64367092	64365204	64365322	64367859	64368006	8473,9998,11417	5686,6662,7578	8375,13448,16373	5645,9236,10989	374	312	1	1.0	0.554,0.556,0.557	0.553,0.548,0.554	0.004
ENSMUSG00000020422	Tns3	11	-	8435715	8435742	8435845	8435914	8431651	8434638	8437103	8437272	144,160,155	90,96,90	117,156,201	57,95,112	218	176	1	1.0	0.564,0.574,0.582	0.624,0.57,0.592	-0.022
ENSMUSG00000020422	Tns3	11	-	8435845	8435914	8437103	8437272	8435715	8435742	8443934	8444012	327,376,385	161,178,149	319,520,600	154,174,218	318	218	1	1.0	0.582,0.592,0.639	0.587,0.672,0.654	-0.033
ENSMUSG00000020422	Tns3	11	-	8437103	8437272	8443934	8444012	8435845	8435914	8444945	8445023	188,225,200	312,342,336	197,267,292	258,371,480	227	318	1	1.0	0.458,0.48,0.455	0.517,0.502,0.46	-0.029
ENSMUSG00000020422	Tns3	11	-	8453078	8453250	8478224	8478305	8450854	8451495	8478392	8478510	160,204,163	439,429,408	166,215,238	383,498,622	230	321	1	1.0	0.337,0.399,0.358	0.377,0.376,0.348	-0.002
ENSMUSG00000020422	Tns3	11	-	8518198	8518303	8519122	8519188	8492092	8493337	8519440	8519570	100,137,147	198,204,197	114,168,199	202,245,274	215	254	1	1.0	0.374,0.442,0.469	0.4,0.448,0.462	-0.008
ENSMUSG00000020422	Tns3	11	-	8600554	8600592	8615739	8615851	8579082	8579121	8664478	8664535	31,15,26	24,40,43	12,19,32	31,58,48	261	187	0.639942490854	1.0	0.481,0.212,0.302	0.217,0.19,0.323	0.088
ENSMUSG00000020437	Myo1g	11	-	6508189	6508294	6509324	6509469	6507868	6507982	6510147	6510371	274,348,357	180,235,279	304,459,519	197,290,335	294	254	1	1.0	0.568,0.561,0.525	0.571,0.578,0.572	-0.022
ENSMUSG00000020437	Myo1g	11	-	6511482	6511649	6512160	6512293	6510867	6511075	6512462	6512537	226,294,281	295,417,351	264,334,374	393,505,550	282	316	1	1.0	0.462,0.441,0.473	0.429,0.426,0.432	0.03
ENSMUSG00000020437	Myo1g	11	-	6512160	6512293	6512462	6512537	6511482	6511649	6514466	6514537	126,133,132	268,296,315	126,159,218	264,347,458	224	282	1	1.0	0.372,0.361,0.345	0.375,0.366,0.375	-0.013
ENSMUSG00000020437	Myo1g	11	-	6514466	6514537	6515848	6515994	6512462	6512537	6516078	6516303	263,314,247	135,161,155	302,364,438	135,189,192	295	220	1	1.0	0.592,0.593,0.543	0.625,0.59,0.63	-0.039
ENSMUSG00000020437	Myo1g	11	-	6514751	6514922	6515093	6515208	6514466	6514537	6515848	6515994	156,209,134	277,319,306	171,210,241	263,401,467	264	320	1	1.0	0.406,0.443,0.347	0.441,0.388,0.385	-0.006
ENSMUSG00000020437	Myo1g	11	-	6517086	6517197	6517569	6517623	6512963	6516864	6517851	6518017	75,76,72	186,220,237	88,119,148	158,265,309	203	260	0.350058281614	1.0	0.341,0.307,0.28	0.416,0.365,0.38	-0.078
ENSMUSG00000020456	Ogdh	11	+	6316764	6316855	6316977	6317080	6313787	6313979	6334532	6334648	82,70,56	221,224,226	60,69,96	172,298,262	240	252	1	1.0	0.28,0.247,0.206	0.268,0.196,0.278	-0.003
ENSMUSG00000009079	Ewsr1	11	-	5079484	5079519	5085895	5086063	5078919	5078952	5087959	5088146	413,463,480	78,87,79	462,658,657	82,121,138	317	184	1	1.0	0.755,0.755,0.779	0.766,0.759,0.734	0.01
ENSMUSG00000034274	Thoc5	11	+	4911434	4911470	4911528	4911563	4910626	4910759	4912780	4912858	1,0,9	0,0,0	0,0,0	0,0,1	185	184	1	1.0	1.0,NA,1.0	NA,NA,0.0	1.0
ENSMUSG00000071655	Ubxn1	19	+	8873794	8873846	8874138	8874255	8873513	8873705	8875159	8875352	219,265,252	638,628,704	206,299,347	589,790,835	201	266	1	1.0	0.312,0.358,0.321	0.316,0.334,0.355	-0.005
ENSMUSG00000020448	Rnf185	11	-	3426565	3426678	3432399	3432620	3425281	3425336	3452208	3452363	146,155,129	40,50,37	117,147,164	36,45,45	370	262	1	1.0	0.721,0.687,0.712	0.697,0.698,0.721	0.001
ENSMUSG00000020454	Eif4enif1	11	+	3236213	3236353	3239400	3239485	3235580	3235660	3240894	3240975	45,70,47	41,24,27	46,79,79	32,34,48	289	234	1	1.0	0.471,0.703,0.585	0.538,0.653,0.571	-0.001
ENSMUSG00000020457	Drg1	11	-	3252643	3252811	3254511	3254642	3252159	3252282	3256542	3256712	214,248,251	254,301,264	225,328,308	234,406,411	280	317	1	1.0	0.488,0.483,0.518	0.521,0.478,0.459	0.01
ENSMUSG00000025245	Lztfl1	9	-	123700869	123700973	123702124	123702301	123697011	123700103	123707908	123707986	309,328,277	195,208,233	381,508,521	270,405,366	326	253	1	1.0	0.552,0.55,0.48	0.523,0.493,0.525	0.014
ENSMUSG00000025786	Zdhhc3	9	-	123089031	123089156	123098922	123098974	123084213	123084310	123100262	123100592	2,3,3	209,263,275	0,2,4	224,300,320	201	274	1	1.0	0.013,0.015,0.015	0.0,0.009,0.017	0.006
ENSMUSG00000025786	Zdhhc3	9	-	123089031	123089156	123100258	123100592	123084213	123084310	123112995	123113147	276,277,290	104,125,145	270,370,421	109,155,155	483	274	1	1.0	0.601,0.557,0.532	0.584,0.575,0.606	-0.025
ENSMUSG00000025786	Zdhhc3	9	-	123090635	123091132	123098922	123098974	123089031	123089156	123100262	123100592	12,6,10	2,0,5	4,8,9	2,3,0	201	646	1	1.0	0.951,1.0,0.865	0.865,0.896,1.0	0.018
ENSMUSG00000097572	Gm26797	9	-	122304827	122304893	122307194	122307335	122296367	122296442	122307956	122307999	0,0,0	6,10,17	0,1,0	13,17,15	290	215	1	1.0	0.0,0.0,0.0	0.0,0.042,0.0	-0.014
ENSMUSG00000061536	Sec22c	9	-	121688198	121688317	121690235	121690415	121685522	121685588	121695533	121695742	5,3,2	6,10,9	4,7,4	11,10,29	329	268	1	1.0	0.404,0.196,0.153	0.229,0.363,0.101	0.02
ENSMUSG00000061536	Sec22c	9	-	121690235	121690415	121695533	121695742	121688198	121688317	121700552	121700677	4,14,4	15,5,21	5,14,16	14,20,29	358	329	1	1.0	0.197,0.72,0.149	0.247,0.391,0.336	0.031
ENSMUSG00000061536	Sec22c	9	-	121690235	121690415	121695533	121695742	121688198	121688317	121704923	121704979	14,17,4	14,5,22	2,7,7	14,21,29	358	329	0.0701621048142	1.0	0.479,0.758,0.143	0.116,0.234,0.182	0.283
ENSMUSG00000061536	Sec22c	9	-	121692909	121693073	121700552	121700677	121690235	121690415	121704923	121704959	1,0,1	9,17,14	2,0,4	10,36,24	274	313	1	1.0	0.113,0.0,0.075	0.186,0.0,0.16	-0.053
ENSMUSG00000022437	Samm50	15	+	84210483	84210630	84211036	84211178	84207832	84207900	84214125	84217267	289,362,342	208,244,260	270,367,394	208,252,255	296	291	1	1.0	0.577,0.593,0.564	0.561,0.589,0.603	-0.006
ENSMUSG00000044712	Slc38a6	12	+	73288392	73288523	73292159	73292233	73286778	73287032	73310144	73310197	105,147,102	45,56,41	97,130,131	31,62,46	280	223	1	1.0	0.65,0.676,0.665	0.714,0.625,0.694	-0.014
ENSMUSG00000044712	Slc38a6	12	+	73293698	73293799	73310144	73310197	73292159	73292233	73318976	73319016	8,20,7	84,63,71	6,14,3	48,76,52	250	202	1	1.0	0.071,0.204,0.074	0.092,0.13,0.045	0.027
ENSMUSG00000036737	Oxsr1	9	-	119294414	119294523	119304804	119304917	119284545	119284687	119322004	119322427	61,62,95	40,75,58	68,89,105	37,81,71	262	258	1	1.0	0.6,0.449,0.617	0.644,0.52,0.593	-0.03
ENSMUSG00000038708	Golga4	9	+	118566907	118566979	118567180	118567249	118565556	118565667	118568963	118569039	0,0,3	31,36,36	0,2,0	40,48,38	221	218	1	1.0	0.0,0.0,0.076	0.0,0.039,0.0	0.012
ENSMUSG00000038708	Golga4	9	+	118566958	118566979	118567180	118567249	118565275	118565667	118568963	118569039	19,22,20	31,36,36	6,17,9	40,48,38	170	218	0.016861643047	1.0	0.44,0.439,0.416	0.161,0.312,0.233	0.196
ENSMUSG00000035021	Baz1a	12	-	54923384	54923480	54927563	54927710	54923039	54923264	54929526	54929665	39,42,77	41,20,52	65,65,92	45,65,67	296	245	1	1.0	0.441,0.635,0.551	0.545,0.453,0.532	0.032
ENSMUSG00000035021	Baz1a	12	-	54923384	54923480	54927563	54927713	54923039	54923264	54929526	54929665	2,3,7	41,20,52	3,7,11	45,65,67	299	245	1	1.0	0.038,0.109,0.099	0.052,0.081,0.119	-0.002
ENSMUSG00000035021	Baz1a	12	-	54923384	54923480	54927563	54927624	54923091	54923264	54929526	54929665	3,11,6	41,20,52	3,5,7	45,65,67	210	245	0.577998489887	1.0	0.079,0.391,0.119	0.072,0.082,0.109	0.109
ENSMUSG00000035021	Baz1a	12	-	54943976	54944064	54946801	54946903	54941501	54941636	54954697	54954841	31,34,44	28,51,38	40,59,61	25,61,52	251	237	0.887517020525	1.0	0.511,0.386,0.522	0.602,0.477,0.526	-0.062
ENSMUSG00000039285	Azi2	9	+	118049896	118049996	118051353	118051502	118049309	118049435	118055815	118055910	305,296,308	321,411,386	373,459,462	467,586,635	249	298	1	1.0	0.532,0.463,0.488	0.489,0.484,0.465	0.015
ENSMUSG00000032443	Zcwpw2	9	-	117929083	117929181	117945598	117945666	117911879	117912038	117947845	117947904	0,1,1	0,1,0	1,0,0	1,0,0	217	247	1	1.0	NA,0.532,1.0	0.532,NA,NA	0.234
ENSMUSG00000056167	Cnot10	9	-	114629006	114629157	114631821	114631983	114627392	114627535	114632676	114632771	47,64,62	26,53,43	63,72,77	23,50,70	311	300	1	1.0	0.636,0.538,0.582	0.725,0.581,0.515	-0.022
ENSMUSG00000024766	Lipo3	19	-	33559511	33559655	33579361	33579498	33558264	33558336	33580464	33580574	49,75,52	41,55,49	59,71,99	42,84,78	286	293	1	1.0	0.55,0.583,0.521	0.59,0.464,0.565	0.012
ENSMUSG00000032504	Pdcd6ip	9	-	113662268	113662517	113671756	113671926	113660945	113661080	113672702	113672814	593,604,617	964,1168,1141	568,702,784	922,1281,1499	319	398	1	1.0	0.434,0.392,0.403	0.435,0.406,0.395	-0.002
ENSMUSG00000032504	Pdcd6ip	9	-	113689574	113689728	113691452	113691580	113687512	113687725	113697505	113697577	465,460,482	401,436,432	439,644,628	378,534,581	277	303	1	1.0	0.559,0.536,0.55	0.56,0.569,0.542	-0.009
ENSMUSG00000024308	Tapbp	17	+	33925409	33925808	33926007	33926349	33920248	33920509	33926427	33926517	7027,7459,8082	6878,7004,7937	8751,11706,13141	8241,11702,12758	548	491	1	1.0	0.478,0.488,0.477	0.488,0.473,0.48	0.001
ENSMUSG00000024308	Tapbp	17	+	33926007	33926349	33926427	33926517	33925409	33925808	33926626	33926706	7600,7762,8663	724,712,822	9158,12478,13643	928,1254,1364	491	239	1	1.0	0.836,0.841,0.837	0.828,0.829,0.83	0.009
ENSMUSG00000056724	Nbeal2	9	-	110627077	110627187	110627268	110627358	110626535	110626630	110627806	110627923	19,18,10	0,1,0	17,8,29	2,0,0	239	259	1	1.0	1.0,0.951,1.0	0.902,1.0,1.0	0.016
ENSMUSG00000056724	Nbeal2	9	-	110629115	110629240	110629569	110629665	110628877	110629018	110629769	110630086	11,21,15	8,21,25	15,17,30	28,11,19	245	274	1	1.0	0.606,0.528,0.402	0.375,0.633,0.638	-0.037
ENSMUSG00000056724	Nbeal2	9	-	110637363	110637685	110637878	110637998	110637074	110637157	110638091	110638224	15,17,14	43,41,30	17,25,30	15,26,53	269	471	0.0663420112709	1.0	0.379,0.421,0.45	0.665,0.627,0.498	-0.18
ENSMUSG00000044791	Setd2	9	+	110609997	110610049	110614869	110614950	110604119	110604231	110617433	110617535	0,0,2	105,80,119	0,0,0	115,106,177	201	230	1	1.0	0.0,0.0,0.019	0.0,0.0,0.0	0.006
ENSMUSG00000054792	Klhl18	9	-	110438897	110439058	110446673	110446872	110432433	110432538	110450719	110450860	37,31,46	2,3,4	33,30,38	1,4,4	348	310	1	1.0	0.943,0.902,0.911	0.967,0.87,0.894	0.008
ENSMUSG00000032480	Dhx30	9	-	110112970	110113025	110115035	110115161	110109025	110109121	110115490	110115582	29,28,14	23,14,16	16,15,20	12,17,26	275	204	0.621726711027	1.0	0.483,0.597,0.394	0.497,0.396,0.363	0.073
ENSMUSG00000032480	Dhx30	9	-	110112970	110113090	110115035	110115161	110109025	110109121	110115490	110115582	29,28,14	32,25,27	16,15,20	19,33,49	275	269	0.364694937788	1.0	0.47,0.523,0.337	0.452,0.308,0.285	0.095
ENSMUSG00000032480	Dhx30	9	-	110112970	110113090	110115035	110115211	110109113	110109121	110115490	110115582	1,0,0	32,25,27	2,0,0	19,33,49	325	269	1	1.0	0.025,0.0,0.0	0.08,0.0,0.0	-0.018
ENSMUSG00000064145	Arih2	9	-	108611632	108611750	108613725	108613835	108609896	108609947	108615024	108615146	66,70,53	58,69,64	51,72,97	39,82,62	259	267	0.994979616367	1.0	0.54,0.511,0.461	0.574,0.475,0.617	-0.051
ENSMUSG00000064145	Arih2	9	-	108613725	108613835	108616677	108616828	108611632	108611750	108617371	108617435	101,95,96	59,70,55	47,96,153	44,67,63	300	259	1	1.0	0.596,0.54,0.601	0.48,0.553,0.677	0.009
ENSMUSG00000032604	Qars	9	+	108511138	108511210	108511330	108511416	108510287	108510348	108511531	108511618	71,86,76	149,172,154	52,89,69	114,168,168	221	235	1	1.0	0.336,0.347,0.344	0.327,0.36,0.304	0.012
ENSMUSG00000032604	Qars	9	+	108511330	108511416	108511531	108511618	108511138	108511210	108512482	108512582	109,113,101	116,119,107	66,137,110	108,113,134	235	236	1	1.0	0.486,0.488,0.487	0.38,0.549,0.452	0.027
ENSMUSG00000007815	Rhoa	9	+	108315307	108315382	108327583	108327741	108306128	108306553	108330870	108330991	912,1081,1019	1775,2123,2080	988,1318,1476	1980,2711,2882	224	307	1	1.0	0.413,0.411,0.402	0.406,0.4,0.412	0.003
ENSMUSG00000007815	Rhoa	9	+	108327583	108327741	108330870	108330991	108315307	108315382	108335050	108335181	1636,2023,1968	1521,1834,1928	1834,2633,2957	1677,2319,2316	307	270	1	1.0	0.486,0.492,0.473	0.49,0.5,0.529	-0.023
ENSMUSG00000032579	Hemk1	9	-	107330772	107330822	107331090	107331155	107329323	107329432	107331444	107331579	6,4,1	0,1,3	3,6,10	2,1,1	214	199	1	1.0	1.0,0.788,0.237	0.582,0.848,0.903	-0.103
ENSMUSG00000032577	Mapkapk3	9	-	107258329	107258454	107258813	107258889	107257061	107257142	107260044	107260168	48,65,71	12,7,3	33,54,69	5,12,9	225	274	1	1.0	0.83,0.919,0.966	0.889,0.846,0.903	0.026
ENSMUSG00000032577	Mapkapk3	9	-	107262422	107262487	107263624	107263764	107261877	107261957	107289119	107289344	91,143,134	32,46,35	125,165,167	27,50,42	289	214	1	1.0	0.678,0.697,0.739	0.774,0.71,0.746	-0.039
ENSMUSG00000040661	Rad54l2	9	-	106695871	106695964	106698117	106698207	106688081	106693710	106700494	106700694	13,10,11	8,12,8	13,16,11	8,11,0	239	242	0.251560118798	1.0	0.622,0.458,0.582	0.622,0.596,1.0	-0.185
ENSMUSG00000040813	Tex264	9	-	106662359	106662528	106673516	106673738	106658745	106659307	106681867	106682163	292,285,303	297,341,372	253,375,348	279,403,389	371	318	1	1.0	0.457,0.417,0.411	0.437,0.444,0.434	-0.01
ENSMUSG00000040813	Tex264	9	-	106662359	106662528	106673516	106673738	106659236	106659307	106684928	106684995	124,124,132	297,341,372	115,131,158	279,406,388	371	318	1	1.0	0.264,0.238,0.233	0.261,0.217,0.259	-0.001
ENSMUSG00000040813	Tex264	9	-	106673516	106673738	106681867	106682163	106662359	106662528	106684928	106684995	417,473,470	294,373,315	369,571,574	295,384,427	445	371	1	1.0	0.542,0.514,0.554	0.51,0.554,0.528	0.006
ENSMUSG00000041506	Rrp9	9	+	106483965	106484028	106484210	106484356	106483853	106483881	106485076	106485150	28,27,42	1,2,0	30,36,57	0,0,3	212	295	1	1.0	0.975,0.949,1.0	1.0,1.0,0.964	-0.013
ENSMUSG00000023495	Pcbp4	9	+	106461264	106461393	106461848	106461923	106460992	106461124	106462068	106462113	9,10,13	10,18,9	8,28,33	2,12,15	278	224	0.0251558545736	1.0	0.42,0.309,0.538	0.763,0.653,0.639	-0.263
ENSMUSG00000023262	Acy1	9	-	106434684	106434829	106435095	106435169	106434529	106434598	106435467	106435524	1,0,1	0,4,3	1,7,0	4,2,15	223	294	0.171610345895	1.0	1.0,0.0,0.305	0.248,0.822,0.0	0.078
ENSMUSG00000032786	Alas1	9	-	106238642	106238822	106239531	106239716	106238074	106238239	106241635	106241785	854,974,944	3942,4638,4709	692,998,1037	3096,4719,4709	334	329	1	1.0	0.176,0.171,0.165	0.18,0.172,0.178	-0.006
ENSMUSG00000032786	Alas1	9	-	106239531	106239716	106241115	106241338	106236439	106236708	106241635	106241785	3547,4397,4341	855,971,939	2771,4479,4409	686,987,1038	372	334	1	1.0	0.788,0.803,0.806	0.784,0.803,0.792	0.006
ENSMUSG00000032786	Alas1	9	-	106239531	106239716	106241635	106241785	106238642	106238822	106243161	106243392	2706,3215,3346	4587,5270,5421	2108,3432,3694	3752,5554,5604	299	334	1	1.0	0.397,0.405,0.408	0.386,0.408,0.424	-0.003
ENSMUSG00000023277	Twf2	9	+	106212255	106212351	106212731	106212836	106211718	106211897	106212937	106213063	204,263,211	139,154,179	189,232,284	106,166,198	245	254	1	1.0	0.603,0.639,0.55	0.649,0.592,0.598	-0.016
ENSMUSG00000020253	Ppm1m	9	-	106196049	106196157	106196367	106196431	106195786	106195938	106196592	106196711	16,45,47	83,110,119	30,30,49	58,112,112	213	257	1	1.0	0.189,0.33,0.323	0.384,0.244,0.345	-0.044
ENSMUSG00000020253	Ppm1m	9	-	106196367	106196431	106196592	106196711	106196049	106196157	106196803	106196888	84,84,94	36,39,39	59,101,77	26,42,36	268	213	1	1.0	0.65,0.631,0.657	0.643,0.657,0.63	0.003
ENSMUSG00000032560	Dnajc13	9	-	104156813	104156913	104160478	104160622	104151281	104152423	104162272	104162413	141,139,164	94,124,97	170,176,223	114,164,158	293	249	1	1.0	0.56,0.488,0.59	0.559,0.477,0.545	0.019
ENSMUSG00000032560	Dnajc13	9	-	104182504	104182689	104184582	104184718	104182027	104182102	104186710	104186789	82,106,70	128,142,122	93,137,113	163,216,261	285	334	1	1.0	0.429,0.467,0.402	0.401,0.426,0.337	0.045
ENSMUSG00000032560	Dnajc13	9	-	104238464	104238540	104246759	104246840	104237520	104237726	104262698	104262903	35,32,24	46,34,34	27,39,41	65,56,76	230	225	0.394871497574	1.0	0.427,0.479,0.408	0.289,0.405,0.345	0.092
ENSMUSG00000020120	Plek	11	-	16981800	16981933	16983195	16983265	16971205	16974153	16985528	16985612	1303,1549,1418	3210,3611,3447	1687,2202,2371	3985,5277,5623	219	282	1	1.0	0.343,0.356,0.346	0.353,0.35,0.352	-0.003
ENSMUSG00000020120	Plek	11	-	16990050	16990235	16992887	16992979	16987455	16987560	16994648	16994830	2056,2173,2155	3896,4669,4341	2407,3191,3550	4995,6774,6957	241	334	1	1.0	0.422,0.392,0.408	0.4,0.395,0.414	0.004
ENSMUSG00000062901	Klhl24	16	+	20115883	20116002	20117867	20118056	20114560	20114745	20120109	20120298	32,32,42	50,51,62	31,29,29	39,76,74	268	338	0.683330461641	1.0	0.447,0.442,0.461	0.501,0.325,0.331	0.064
ENSMUSG00000037286	Stag1	9	+	100705152	100705254	100712437	100712540	100643447	100643796	100737977	100738142	15,10,11	24,25,24	14,27,23	38,43,43	251	252	1	1.0	0.386,0.287,0.315	0.27,0.387,0.349	-0.006
ENSMUSG00000037286	Stag1	9	+	100712437	100712540	100737977	100738142	100705152	100705254	100757689	100757786	22,22,23	23,58,38	34,40,63	51,50,58	252	314	0.50250968092	1.0	0.544,0.321,0.43	0.454,0.499,0.575	-0.078
ENSMUSG00000037286	Stag1	9	+	100737977	100738142	100757689	100757786	100712437	100712540	100776755	100776795	40,51,48	23,21,28	52,71,70	24,36,44	314	246	1	1.0	0.577,0.655,0.573	0.629,0.607,0.555	0.005
ENSMUSG00000037286	Stag1	9	+	100931586	100931726	100942637	100942739	100928022	100928115	100944768	100944917	0,0,0	55,32,58	0,2,0	41,82,77	289	251	1	1.0	0.0,0.0,0.0	0.0,0.021,0.0	-0.007
ENSMUSG00000037286	Stag1	9	+	100947081	100947287	100951606	100951781	100945855	100945984	100953485	100953596	94,88,98	78,64,64	95,123,146	93,84,101	355	324	1	1.0	0.524,0.557,0.583	0.482,0.572,0.569	0.014
ENSMUSG00000037286	Stag1	9	+	100951606	100951781	100953485	100953596	100947081	100947287	100954220	100954335	93,77,105	40,30,34	104,128,134	53,57,65	324	260	0.905158451822	1.0	0.651,0.673,0.712	0.612,0.643,0.623	0.053
ENSMUSG00000033220	Rac2	15	-	78564862	78565022	78565440	78565503	78561905	78562038	78565913	78566031	1054,1247,1205	2596,2932,3054	1119,1640,1711	2625,3764,4081	212	309	1	1.0	0.372,0.383,0.365	0.383,0.388,0.379	-0.01
ENSMUSG00000006740	Kif5b	18	-	6213392	6213454	6213969	6214087	6213186	6213296	6214511	6214540	178,230,201	107,110,106	185,356,344	83,119,172	267	211	0.889843813345	1.0	0.568,0.623,0.6	0.638,0.703,0.612	-0.054
ENSMUSG00000006740	Kif5b	18	-	6223545	6223691	6223970	6224075	6222718	6222867	6225317	6225442	150,180,169	201,225,263	124,232,207	192,328,344	254	295	1	1.0	0.464,0.482,0.427	0.429,0.451,0.411	0.027
ENSMUSG00000061981	Flot2	11	+	78053362	78053453	78054784	78054875	78049477	78049559	78055756	78055880	7,17,16	142,191,198	13,10,20	134,242,243	240	240	1	1.0	0.047,0.082,0.075	0.088,0.04,0.076	0.0
ENSMUSG00000032412	Atp1b3	9	-	96335378	96335462	96338658	96338709	96332654	96333694	96340201	96340386	499,531,509	925,966,822	584,751,702	1084,1279,1341	200	233	1	1.0	0.386,0.39,0.419	0.386,0.406,0.379	0.008
ENSMUSG00000032412	Atp1b3	9	-	96335378	96335462	96340201	96340386	96332654	96333694	96343267	96343375	1740,1975,1850	925,962,821	2201,2723,2698	1084,1280,1334	334	233	1	1.0	0.568,0.589,0.611	0.586,0.597,0.585	0.0
ENSMUSG00000032411	Tfdp2	9	+	96223093	96223198	96232681	96232748	96202130	96202188	96273838	96273942	1,1,5	0,2,1	1,2,3	2,2,0	254	216	0.431789481684	1.0	1.0,0.298,0.81	0.298,0.46,1.0	0.117
ENSMUSG00000020829	Slc46a1	11	+	78468624	78468708	78470694	78470851	78466350	78467203	78471370	78471945	13,8,20	16,22,29	8,12,14	15,18,13	233	306	0.986201428971	1.0	0.516,0.323,0.475	0.412,0.467,0.586	-0.05
ENSMUSG00000032359	Ctsh	9	+	90054503	90054634	90060478	90060510	90054151	90054219	90061518	90061624	5,4,5	224,292,285	6,14,14	257,380,445	280	181	1	1.0	0.014,0.009,0.011	0.015,0.023,0.02	-0.008
ENSMUSG00000032359	Ctsh	9	+	90061394	90061476	90061501	90061624	90060478	90060510	90062716	90062787	9,20,26	816,967,1074	9,18,25	988,1319,1515	231	272	1	1.0	0.013,0.024,0.028	0.011,0.016,0.019	0.006
ENSMUSG00000032359	Ctsh	9	+	90061394	90061476	90061518	90061624	90060478	90060510	90062716	90062787	9,20,26	2026,2453,2527	9,18,25	2371,3114,3824	231	255	1	1.0	0.005,0.009,0.011	0.004,0.006,0.007	0.003
ENSMUSG00000032359	Ctsh	9	+	90064152	90064257	90064506	90064593	90062716	90062787	90065391	90065447	758,876,947	704,786,862	920,1237,1421	842,1056,1203	254	236	1	1.0	0.5,0.509,0.505	0.504,0.521,0.523	-0.011
ENSMUSG00000032359	Ctsh	9	+	90071818	90071925	90074867	90074993	90068404	90068473	90075681	90075741	745,857,1067	1264,1457,1514	896,1123,1339	1392,1877,2064	256	275	1	1.0	0.388,0.387,0.431	0.409,0.391,0.411	-0.002
ENSMUSG00000032423	Syncrip	9	-	88456362	88456729	88461669	88461791	88447008	88454295	88462235	88462385	220,252,229	483,595,547	219,335,333	481,780,721	271	516	1	1.0	0.464,0.446,0.444	0.464,0.45,0.468	-0.009
ENSMUSG00000032423	Syncrip	9	-	88461669	88461791	88462235	88462385	88455577	88456729	88462954	88463160	313,311,314	176,247,246	254,446,451	226,319,280	299	271	1	1.0	0.617,0.533,0.536	0.505,0.559,0.593	0.01
ENSMUSG00000032253	Phip	9	-	82974926	82974956	82975087	82975146	82974673	82974733	82975251	82975408	22,14,8	6,5,9	15,15,35	6,6,6	208	179	0.549209865746	1.0	0.759,0.707,0.433	0.683,0.683,0.834	-0.1
ENSMUSG00000021504	B4galt7	13	+	55604019	55604382	55607196	55607422	55599895	55600192	55608341	55608425	227,174,219	98,114,110	175,248,252	60,106,139	512	375	1	1.0	0.629,0.528,0.593	0.681,0.631,0.57	-0.044
ENSMUSG00000021504	B4galt7	13	+	55604119	55604382	55607196	55607422	55600064	55600192	55608341	55608425	70,74,70	98,114,110	80,67,90	60,106,139	412	375	1	1.0	0.394,0.371,0.367	0.548,0.365,0.371	-0.051
ENSMUSG00000021504	B4galt7	13	+	55607196	55607422	55608697	55608802	55604019	55604382	55609218	55610442	86,94,100	51,72,59	82,80,129	66,67,64	375	254	1	1.0	0.533,0.469,0.534	0.457,0.447,0.577	0.018
ENSMUSG00000021504	B4galt7	13	+	55607196	55607422	55608341	55608425	55604019	55604382	55609218	55610443	86,94,100	0,1,6	82,80,129	0,1,2	375	233	1	1.0	1.0,0.983,0.912	1.0,0.98,0.976	-0.02
ENSMUSG00000000378	Ccm2	11	+	6569963	6570137	6584519	6584603	6561133	6561241	6590752	6590888	23,27,38	0,1,0	24,29,40	0,0,0	323	233	1	1.0	1.0,0.951,1.0	1.0,1.0,1.0	-0.016
ENSMUSG00000000378	Ccm2	11	+	6584519	6584603	6585033	6585217	6569963	6570137	6590752	6590888	54,94,90	27,27,35	81,104,128	41,34,50	233	333	1	1.0	0.741,0.833,0.786	0.738,0.814,0.785	0.008
ENSMUSG00000000378	Ccm2	11	+	6584519	6584603	6589431	6589568	6569963	6570137	6590752	6590888	54,94,90	80,104,142	81,104,128	110,176,156	233	286	1	1.0	0.453,0.526,0.438	0.475,0.42,0.502	0.007
ENSMUSG00000000378	Ccm2	11	+	6585033	6585217	6589431	6589568	6569963	6570137	6590752	6590888	27,27,35	80,104,142	41,34,50	110,176,156	333	286	1	1.0	0.225,0.182,0.175	0.242,0.142,0.216	-0.006
ENSMUSG00000000378	Ccm2	11	+	6585033	6585217	6590752	6590888	6569963	6570137	6593066	6593133	27,29,35	92,101,96	41,33,50	91,152,134	333	285	1	1.0	0.201,0.197,0.238	0.278,0.157,0.242	-0.014
ENSMUSG00000000378	Ccm2	11	+	6585033	6585217	6590752	6590888	6584519	6584603	6593066	6593070	120,181,170	92,102,96	157,189,220	90,152,134	333	285	1	1.0	0.527,0.603,0.602	0.599,0.516,0.584	0.011
ENSMUSG00000038535	Zfp280d	9	+	72338745	72338864	72351524	72351570	72335046	72335109	72360285	72360341	14,13,13	5,6,2	5,14,16	2,5,5	268	195	1	1.0	0.671,0.612,0.825	0.645,0.671,0.7	0.031
ENSMUSG00000038535	Zfp280d	9	+	72339615	72340339	72351524	72351570	72339011	72339048	72360285	72360341	4,4,1	10,13,8	8,12,7	3,18,14	873	195	0.329235649399	1.0	0.082,0.064,0.027	0.373,0.13,0.1	-0.143
ENSMUSG00000032228	Tcf12	9	-	71882716	71882781	71883106	71883251	71875988	71876067	71883655	71883795	38,41,41	16,31,13	30,46,53	18,29,11	294	214	1	1.0	0.634,0.49,0.697	0.548,0.536,0.778	-0.014
ENSMUSG00000032228	Tcf12	9	-	72006700	72006762	72015637	72015711	72000415	72000518	72109675	72109748	42,46,39	0,5,0	23,45,54	0,0,0	223	211	1	1.0	1.0,0.897,1.0	1.0,1.0,1.0	-0.034
ENSMUSG00000032204	Aqp9	9	-	71122790	71123008	71130420	71130539	71110658	71112385	71132622	71132760	9,5,9	13,5,4	12,22,12	19,12,22	268	367	0.876044089187	1.0	0.487,0.578,0.755	0.464,0.715,0.428	0.071
ENSMUSG00000032212	Sltm	9	+	70584752	70584877	70585923	70586088	70581300	70581464	70586634	70586949	16,10,15	119,144,185	19,10,21	136,206,169	274	314	1	1.0	0.134,0.074,0.085	0.138,0.053,0.125	-0.008
ENSMUSG00000032217	Rnf111	9	-	70429551	70429655	70430930	70431026	70425423	70427107	70431936	70432029	60,53,73	83,80,73	74,84,84	68,117,104	245	253	1	1.0	0.427,0.406,0.508	0.529,0.426,0.455	-0.023
ENSMUSG00000032217	Rnf111	9	-	70429551	70429679	70430930	70431026	70425428	70427107	70431936	70432029	60,53,73	84,89,72	74,84,84	74,126,111	245	277	1	1.0	0.447,0.402,0.534	0.531,0.43,0.461	-0.013
ENSMUSG00000032217	Rnf111	9	-	70440754	70440881	70450285	70450538	70431936	70432029	70453500	70453817	85,93,75	96,76,114	88,115,84	94,119,108	402	276	1	1.0	0.378,0.457,0.311	0.391,0.399,0.348	0.003
ENSMUSG00000032217	Rnf111	9	-	70440754	70440881	70450285	70450541	70431936	70432029	70453500	70453817	103,83,81	96,76,114	106,117,117	94,119,108	405	276	1	1.0	0.422,0.427,0.326	0.435,0.401,0.425	-0.029
ENSMUSG00000032220	Myo1e	9	+	70320068	70320158	70322391	70322523	70316591	70316679	70324832	70324967	70,85,69	112,101,91	88,98,98	124,160,194	239	281	0.964574918865	1.0	0.424,0.497,0.471	0.455,0.419,0.373	0.048
ENSMUSG00000033543	Gtf2a2	9	+	70017072	70017191	70018679	70018818	70016818	70016923	70019388	70019515	9,16,20	20,5,3	9,19,25	11,8,2	268	288	0.949019584491	1.0	0.326,0.775,0.878	0.468,0.718,0.931	-0.046
ENSMUSG00000032231	Anxa2	9	+	69486469	69486563	69487552	69487648	69485197	69485257	69488054	69488113	1175,1483,1610	1345,1802,1738	1203,2002,2182	1349,2082,2523	243	245	1	1.0	0.468,0.453,0.483	0.473,0.492,0.466	-0.009
ENSMUSG00000049659	Aftph	11	-	20708680	20708737	20709619	20709746	20703306	20703833	20712163	20712250	282,330,306	161,134,171	405,635,715	214,288,379	276	206	1	1.0	0.567,0.648,0.572	0.585,0.622,0.585	-0.002
ENSMUSG00000049659	Aftph	11	-	20709619	20709746	20712163	20712315	20708680	20708737	20725684	20727142	139,165,191	355,323,366	171,275,298	573,739,845	301	276	0.524235155677	1.0	0.264,0.319,0.324	0.215,0.254,0.244	0.065
ENSMUSG00000049659	Aftph	11	-	20712163	20712315	20725684	20727639	20709619	20709746	20741305	20741455	1614,1737,1858	351,387,375	1861,2431,2786	468,745,846	2104	301	0.391443219176	1.0	0.397,0.391,0.415	0.363,0.318,0.32	0.067
ENSMUSG00000032366	Tpm1	9	-	67031950	67032026	67032465	67032541	67031451	67031514	67032793	67032864	77,132,110	179,312,310	126,132,164	167,395,451	225	225	1	1.0	0.301,0.297,0.262	0.43,0.25,0.267	-0.029
ENSMUSG00000032376	Usp3	9	-	66520096	66520164	66520272	66520386	66514636	66518578	66520608	66520727	72,70,61	50,54,69	63,87,44	57,78,59	263	217	1	1.0	0.543,0.517,0.422	0.477,0.479,0.381	0.048
ENSMUSG00000032381	Fam96a	9	+	66133431	66133481	66136301	66136347	66132526	66132691	66138336	66138955	122,144,146	146,168,172	112,188,198	136,213,227	199	195	1	1.0	0.45,0.456,0.454	0.447,0.464,0.461	-0.004
ENSMUSG00000032382	Snx1	9	-	66090586	66090730	66093158	66093364	66089527	66089608	66094358	66094452	565,724,699	349,412,398	569,830,826	290,538,516	355	293	1	1.0	0.572,0.592,0.592	0.618,0.56,0.569	0.003
ENSMUSG00000021629	Slc30a5	13	-	100809083	100809279	100811305	100811435	100806533	100806760	100812647	100812805	97,103,84	97,111,129	55,116,96	92,126,150	279	345	1	1.0	0.553,0.534,0.446	0.425,0.532,0.442	0.045
ENSMUSG00000021629	Slc30a5	13	-	100813682	100813971	100814595	100814766	100813297	100813506	100817008	100817085	87,125,102	153,200,150	81,137,108	128,220,215	320	438	1	1.0	0.438,0.461,0.482	0.464,0.46,0.407	0.017
ENSMUSG00000021629	Slc30a5	13	-	100826451	100826518	100828899	100829022	100824915	100825001	100833100	100833340	78,69,74	22,25,22	74,100,88	31,19,16	272	216	1	1.0	0.738,0.687,0.728	0.655,0.807,0.814	-0.041
ENSMUSG00000050721	Plekho2	9	-	65563883	65564003	65572979	65573129	65559419	65559524	65579937	65580040	382,427,399	541,644,660	332,548,605	561,838,911	299	269	1	1.0	0.388,0.374,0.352	0.347,0.37,0.374	0.008
ENSMUSG00000032393	Dpp8	9	+	65066350	65066496	65074438	65074585	65063818	65063954	65075735	65075888	91,95,99	84,132,93	117,114,157	93,128,154	295	296	1	1.0	0.521,0.419,0.516	0.558,0.472,0.506	-0.027
ENSMUSG00000058444	Map2k5	9	-	63216992	63217025	63235288	63235318	63197310	63197372	63256976	63257048	11,5,5	3,4,11	4,5,8	10,6,6	179	182	0.600862989235	1.0	0.788,0.56,0.316	0.289,0.459,0.575	0.114
ENSMUSG00000058444	Map2k5	9	-	63217338	63217365	63235288	63235318	63216270	63217025	63256976	63257048	15,12,11	8,9,6	11,14,9	8,7,8	179	176	1	1.0	0.648,0.567,0.643	0.575,0.663,0.525	0.032
ENSMUSG00000058444	Map2k5	9	-	63343386	63343456	63357992	63358060	63339080	63339121	63371736	63371785	20,34,31	39,28,32	35,49,29	31,34,22	217	219	0.386661421319	1.0	0.341,0.551,0.494	0.533,0.593,0.571	-0.104
ENSMUSG00000058444	Map2k5	9	-	63357992	63358060	63371736	63371785	63343386	63343456	63377122	63377877	13,27,27	28,39,39	35,27,30	18,36,40	198	217	0.343511579231	1.0	0.337,0.431,0.431	0.681,0.451,0.451	-0.128
ENSMUSG00000025237	Parp6	9	+	59639763	59639812	59640039	59640149	59637633	59637701	59648829	59648909	16,13,26	7,17,15	5,13,14	4,21,15	198	259	0.353684279331	1.0	0.749,0.5,0.694	0.621,0.447,0.55	0.108
ENSMUSG00000025232	Hexa	9	+	59554132	59554225	59555338	59555404	59539539	59539976	59556871	59556918	1016,1099,1090	540,637,631	1040,1432,1620	579,781,875	242	215	1	1.0	0.626,0.605,0.605	0.615,0.62,0.622	-0.007
ENSMUSG00000025232	Hexa	9	+	59555338	59555404	59556871	59556918	59554132	59554225	59557287	59557398	532,552,659	332,320,331	525,765,891	335,426,490	215	196	1	1.0	0.594,0.611,0.645	0.588,0.621,0.624	0.006
ENSMUSG00000025232	Hexa	9	+	59558033	59558135	59559323	59559456	59557287	59557398	59560896	59561077	780,818,846	1423,1526,1751	815,1112,1249	1563,2149,2219	251	282	1	1.0	0.381,0.376,0.352	0.369,0.368,0.387	-0.005
ENSMUSG00000025232	Hexa	9	+	59559323	59559456	59560896	59561077	59558033	59558135	59561942	59562026	1118,1205,1284	1731,1865,2040	1214,1526,1757	1847,2456,2553	282	330	1	1.0	0.43,0.431,0.424	0.435,0.421,0.446	-0.006
ENSMUSG00000025232	Hexa	9	+	59560896	59561077	59561942	59562026	59559323	59559456	59562295	59562368	1808,1947,2247	757,831,969	1998,2694,2820	828,1078,1262	330	233	1	1.0	0.628,0.623,0.621	0.63,0.638,0.612	-0.003
ENSMUSG00000025232	Hexa	9	+	59561942	59562026	59562295	59562368	59560896	59561077	59562866	59563050	956,1047,1098	582,660,736	1032,1342,1329	644,857,956	233	222	1	1.0	0.61,0.602,0.587	0.604,0.599,0.57	0.009
ENSMUSG00000025232	Hexa	9	+	59563223	59563314	59563882	59563987	59562866	59563050	59564820	59565109	1125,1227,1355	1285,1498,1660	1306,1620,1701	1343,1714,1913	240	254	1	1.0	0.481,0.464,0.463	0.507,0.5,0.485	-0.028
ENSMUSG00000038264	Sema7a	9	+	57960558	57960713	57960856	57960918	57960254	57960382	57961239	57962865	15,33,39	11,12,20	18,48,61	5,25,21	304	211	0.946001048028	1.0	0.486,0.656,0.575	0.714,0.571,0.668	-0.079
ENSMUSG00000032316	Clk3	9	-	57752644	57752727	57753270	57753400	57752114	57752194	57753500	57753595	66,94,134	57,54,63	98,125,111	75,91,93	279	232	0.790676429643	1.0	0.491,0.591,0.639	0.521,0.533,0.498	0.056
ENSMUSG00000032316	Clk3	9	-	57752644	57752727	57753270	57753430	57752114	57752194	57753500	57753595	8,1,3	57,54,63	3,0,8	75,91,93	309	232	1	1.0	0.095,0.014,0.035	0.029,0.0,0.061	0.018
ENSMUSG00000032316	Clk3	9	-	57753270	57753400	57753500	57753595	57752644	57752727	57754501	57754668	58,70,101	173,162,171	75,144,95	168,212,183	244	279	1	1.0	0.277,0.331,0.403	0.338,0.437,0.372	-0.045
ENSMUSG00000032316	Clk3	9	-	57753500	57753595	57754501	57754668	57753270	57753400	57755251	57755368	130,170,141	60,61,82	162,239,230	77,83,87	316	244	1	1.0	0.626,0.683,0.57	0.619,0.69,0.671	-0.034
ENSMUSG00000032316	Clk3	9	-	57758283	57758350	57758626	57758723	57755251	57755368	57760823	57761040	59,70,54	58,85,54	80,93,123	87,77,128	246	216	1	1.0	0.472,0.42,0.468	0.447,0.515,0.458	-0.02
ENSMUSG00000032295	Man2c1	9	+	57131158	57131281	57131531	57131655	57130689	57130889	57133521	57133592	88,89,77	65,81,60	67,74,111	39,101,81	272	273	1	1.0	0.576,0.524,0.563	0.633,0.424,0.579	0.009
ENSMUSG00000032322	Pstpip1	9	+	56120546	56120653	56122758	56122821	56120286	56120335	56123261	56123360	250,341,266	114,151,154	205,214,295	82,128,109	256	212	1	1.0	0.645,0.652,0.589	0.674,0.581,0.691	-0.02
ENSMUSG00000032322	Pstpip1	9	+	56122758	56122821	56123261	56123360	56120546	56120653	56123747	56123793	133,143,122	240,247,213	84,132,109	144,187,201	212	248	1	1.0	0.393,0.404,0.401	0.406,0.452,0.388	-0.016
ENSMUSG00000032322	Pstpip1	9	+	56125926	56126023	56126581	56126672	56125123	56125222	56127484	56127537	306,348,338	194,218,198	213,312,287	147,234,238	246	240	0.973506400005	1.0	0.606,0.609,0.625	0.586,0.565,0.541	0.049
ENSMUSG00000005871	Apc	18	+	34279268	34279352	34289837	34289942	34276563	34276677	34296030	34296129	9,4,3	7,7,3	0,21,10	12,7,22	233	254	0.482291036626	1.0	0.584,0.384,0.522	0.0,0.766,0.331	0.131
ENSMUSG00000061559	Wdr61	9	-	54720259	54720352	54722833	54722927	54719250	54719329	54724050	54724144	77,132,128	75,106,93	82,122,122	76,127,125	243	242	1	1.0	0.506,0.554,0.578	0.518,0.489,0.493	0.046
ENSMUSG00000032030	Cul5	9	-	53621857	53621976	53622781	53622943	53621159	53621283	53623634	53623810	30,51,38	19,39,38	31,34,43	40,39,39	311	268	0.595737705812	1.0	0.576,0.53,0.463	0.4,0.429,0.487	0.084
ENSMUSG00000032030	Cul5	9	-	53622781	53622943	53623634	53623810	53621857	53621976	53624157	53624281	42,42,29	44,73,49	23,64,48	58,68,58	325	311	1	1.0	0.477,0.355,0.362	0.275,0.474,0.442	0.001
ENSMUSG00000032030	Cul5	9	-	53623634	53623810	53624157	53624281	53622781	53622943	53625862	53625994	22,33,33	33,51,37	20,35,37	33,42,46	273	325	1	1.0	0.442,0.435,0.515	0.419,0.498,0.489	-0.005
ENSMUSG00000035164	Zc3h12c	9	-	52117538	52117645	52120156	52120391	52111343	52116802	52126562	52126702	245,259,203	118,86,102	272,321,374	113,121,129	384	256	1	1.0	0.581,0.668,0.57	0.616,0.639,0.659	-0.032
ENSMUSG00000035164	Zc3h12c	9	-	52120156	52120391	52126562	52126702	52117538	52117645	52143674	52144426	118,164,101	205,215,194	123,191,167	203,246,304	289	384	1	1.0	0.433,0.503,0.409	0.446,0.508,0.422	-0.01
ENSMUSG00000035164	Zc3h12c	9	-	52126562	52126702	52143674	52144426	52120156	52120391	52168030	52168111	420,478,329	170,176,128	434,606,688	175,208,242	901	289	1	1.0	0.442,0.466,0.452	0.443,0.483,0.477	-0.014
ENSMUSG00000035164	Zc3h12c	9	-	52126562	52126702	52143674	52144426	52120156	52120391	52168501	52168572	492,572,400	202,194,144	504,717,815	191,233,263	901	289	1	1.0	0.439,0.486,0.471	0.458,0.497,0.498	-0.019
ENSMUSG00000032058	Ppp2r1b	9	+	50861530	50861763	50862365	50862513	50858850	50858951	50866443	50866599	126,162,169	59,75,93	125,157,182	86,92,137	382	297	0.422663640402	1.0	0.624,0.627,0.586	0.531,0.57,0.508	0.076
ENSMUSG00000035765	Dym	18	+	75056629	75056763	75063100	75063173	75055280	75055374	75080202	75080328	33,57,42	11,31,24	32,53,61	12,36,19	283	222	1	1.0	0.702,0.591,0.579	0.677,0.536,0.716	-0.019
ENSMUSG00000035765	Dym	18	+	75199162	75199265	75229989	75230172	75126824	75126919	75243284	75243398	37,48,43	72,90,103	30,66,41	66,67,89	252	332	0.962714569533	1.0	0.404,0.413,0.355	0.375,0.565,0.378	-0.049
ENSMUSG00000035765	Dym	18	+	75229989	75230172	75243284	75243398	75199162	75199265	75286619	75286966	63,74,77	39,52,75	51,75,101	33,57,55	332	263	1	1.0	0.561,0.53,0.449	0.55,0.51,0.593	-0.038
ENSMUSG00000042396	Rbm7	9	-	48490847	48490938	48493406	48493494	48488700	48489988	48494018	48494181	317,322,240	184,186,224	362,424,455	242,283,375	237	240	1	1.0	0.636,0.637,0.52	0.602,0.603,0.551	0.012
ENSMUSG00000032026	Rexo2	9	-	48473031	48473140	48474401	48474513	48471819	48471873	48475119	48475197	392,487,499	243,320,296	368,527,558	254,320,316	261	258	1	1.0	0.615,0.601,0.625	0.589,0.619,0.636	-0.001
ENSMUSG00000032076	Cadm1	9	+	47818733	47818817	47829376	47829409	47813772	47813945	47848166	47848298	110,110,130	5,2,5	123,201,183	7,10,5	233	182	1	1.0	0.945,0.977,0.953	0.932,0.94,0.966	0.012
ENSMUSG00000034135	Sik3	9	+	46201999	46202070	46204205	46204349	46198551	46198707	46207921	46208072	44,55,80	30,45,64	55,65,91	65,68,70	220	293	0.905598075313	1.0	0.661,0.619,0.625	0.53,0.56,0.634	0.06
ENSMUSG00000034908	Sidt2	9	-	45939406	45939520	45941300	45941411	45937856	45939316	45941876	45941982	81,86,64	57,68,102	55,93,108	87,107,115	260	263	0.863134577178	1.0	0.59,0.561,0.388	0.39,0.468,0.487	0.065
ENSMUSG00000034908	Sidt2	9	-	45944615	45944689	45945143	45945359	45944362	45944486	45945665	45945784	33,34,49	44,63,69	45,53,59	29,46,66	365	223	0.105162826758	1.0	0.314,0.248,0.303	0.487,0.413,0.353	-0.129
ENSMUSG00000034908	Sidt2	9	-	45944615	45944689	45945285	45945359	45944362	45944486	45945665	45945784	33,32,49	44,63,69	42,50,57	29,46,66	223	223	0.130090732729	1.0	0.429,0.337,0.415	0.592,0.521,0.463	-0.132
ENSMUSG00000034908	Sidt2	9	-	45948214	45948308	45949775	45949841	45946983	45947055	45950032	45950132	34,57,45	2,0,0	36,51,88	0,0,0	215	243	1	1.0	0.951,1.0,1.0	1.0,1.0,1.0	-0.016
ENSMUSG00000035382	Pcsk7	9	+	45919245	45919353	45919791	45919894	45918761	45918929	45925917	45926067	66,71,58	6,4,4	69,58,65	1,0,6	257	252	1	1.0	0.915,0.946,0.934	0.985,1.0,0.914	-0.035
ENSMUSG00000035382	Pcsk7	9	+	45919791	45919894	45925917	45926067	45919245	45919353	45926733	45926828	78,77,66	78,137,109	81,104,109	102,156,181	252	299	1	1.0	0.543,0.4,0.418	0.485,0.442,0.417	0.006
ENSMUSG00000035382	Pcsk7	9	+	45925910	45926067	45926733	45926828	45919791	45919894	45927574	45927668	93,123,110	57,84,63	104,147,166	85,105,89	306	244	1	1.0	0.565,0.539,0.582	0.494,0.527,0.598	0.022
ENSMUSG00000035382	Pcsk7	9	+	45925917	45926067	45926733	45926828	45919791	45919894	45927036	45927118	2,2,0	2,1,4	1,0,8	3,4,3	299	244	0.919033948312	1.0	0.449,0.62,0.0	0.214,0.0,0.685	0.057
ENSMUSG00000035382	Pcsk7	9	+	45925917	45926067	45926733	45926828	45919791	45919894	45927574	45927668	2,8,6	57,84,63	9,8,12	85,105,89	299	244	1	1.0	0.028,0.072,0.072	0.08,0.059,0.099	-0.022
ENSMUSG00000042790	Rnf214	9	-	45900210	45900256	45904769	45904919	45898431	45898491	45906351	45906503	6,7,6	5,0,6	6,7,18	2,0,0	299	195	0.00211680644758	0.775534517443	0.439,1.0,0.395	0.662,1.0,1.0	-0.276
ENSMUSG00000043987	Cep164	9	-	45781951	45782248	45785777	45785921	45779689	45779836	45787425	45787511	18,21,16	3,15,12	8,20,12	1,14,4	293	446	1	1.0	0.901,0.681,0.67	0.924,0.685,0.82	-0.059
ENSMUSG00000014769	Psmb1	17	-	15477314	15477421	15490155	15490285	15475020	15476205	15493097	15493179	762,854,868	525,569,648	777,1032,1126	543,784,751	279	256	1	1.0	0.571,0.579,0.551	0.568,0.547,0.579	0.002
ENSMUSG00000014769	Psmb1	17	-	15490155	15490285	15493097	15493179	15475958	15477421	15494415	15494523	488,556,601	693,877,805	539,707,732	776,1056,1140	231	279	1	1.0	0.46,0.434,0.474	0.456,0.447,0.437	0.009
ENSMUSG00000032126	Hmbs	9	-	44336925	44337012	44337355	44337475	44336338	44336845	44337651	44337690	38,59,48	25,35,45	44,49,86	20,41,45	269	236	1	1.0	0.571,0.597,0.483	0.659,0.512,0.626	-0.049
ENSMUSG00000032126	Hmbs	9	-	44337117	44337171	44337355	44337475	44336409	44337012	44337651	44337690	38,58,49	11,23,31	44,49,86	30,31,22	269	203	1	1.0	0.723,0.656,0.544	0.525,0.544,0.747	0.036
ENSMUSG00000032119	Hinfp	9	-	44298872	44299025	44299212	44299324	44298333	44298411	44299562	44299792	19,8,14	32,21,27	19,29,30	13,21,33	261	302	0.0177239161863	1.0	0.407,0.306,0.375	0.628,0.615,0.513	-0.223
ENSMUSG00000034342	Cbl	9	-	44154189	44154330	44156615	44156710	44153760	44153858	44158513	44158891	67,82,71	82,120,86	45,87,89	97,123,122	244	290	1	1.0	0.493,0.448,0.495	0.355,0.457,0.464	0.053
ENSMUSG00000015656	Hspa8	9	+	40801917	40802127	40802417	40802623	40800983	40801348	40802738	40802891	5993,7360,7134	10221,12779,11640	5341,7631,8068	8815,13214,14480	359	355	1	1.0	0.367,0.363,0.377	0.375,0.363,0.355	0.005
ENSMUSG00000015656	Hspa8	9	+	40801988	40802127	40802417	40802623	40801301	40801348	40802738	40802891	0,3,2	10221,12779,11640	5,1,7	8815,13214,14480	288	355	1	1.0	0.0,0.0,0.0	0.001,0.0,0.001	-0.001
ENSMUSG00000032024	Clmp	9	+	40774362	40774485	40781112	40781254	40772360	40772528	40782306	40785319	154,160,184	182,184,236	116,166,224	162,255,260	272	291	1	1.0	0.475,0.482,0.455	0.434,0.411,0.48	0.029
ENSMUSG00000056629	Fkbp2	19	-	6978389	6978436	6978557	6978670	6978010	6978046	6978972	6979141	197,247,253	123,121,112	199,336,272	119,123,137	262	196	1	1.0	0.545,0.604,0.628	0.556,0.671,0.598	-0.016
ENSMUSG00000039219	Arid4b	13	+	14186816	14188031	14191142	14191256	14184306	14184505	14193365	14193581	229,228,218	18,21,18	215,274,328	30,24,27	1364	263	1	1.0	0.71,0.677,0.7	0.58,0.688,0.701	0.039
ENSMUSG00000032116	Stt3a	9	-	36734314	36734430	36735352	36735541	36729343	36732962	36741488	36741591	483,534,491	294,337,303	452,588,696	322,413,399	338	265	1	1.0	0.563,0.554,0.56	0.524,0.527,0.578	0.016
ENSMUSG00000032116	Stt3a	9	-	36735352	36735541	36741488	36741591	36734314	36734430	36741713	36741830	302,305,336	611,770,700	341,398,451	576,819,814	252	338	1	1.0	0.399,0.347,0.392	0.443,0.395,0.426	-0.042
ENSMUSG00000050471	Fam118b	9	-	35223613	35223742	35227163	35227391	35221379	35221665	35235230	35235483	37,74,46	54,61,83	47,51,58	30,56,79	377	278	0.916863301227	1.0	0.336,0.472,0.29	0.536,0.402,0.351	-0.064
ENSMUSG00000032042	Srpr	9	+	35214186	35214273	35214559	35214732	35213936	35214055	35214817	35215031	203,210,257	385,411,462	219,347,402	406,590,638	236	322	1	1.0	0.418,0.411,0.431	0.424,0.445,0.462	-0.024
ENSMUSG00000032042	Srpr	9	+	35214186	35214273	35214817	35215031	35213936	35214055	35215466	35215630	198,207,254	481,636,599	221,346,412	588,676,815	236	363	1	1.0	0.388,0.334,0.395	0.366,0.44,0.437	-0.042
ENSMUSG00000032042	Srpr	9	+	35214559	35214732	35214817	35215031	35214186	35214273	35215466	35215630	365,425,434	486,639,602	360,560,665	588,677,816	322	363	1	1.0	0.458,0.429,0.448	0.408,0.483,0.479	-0.012
ENSMUSG00000018906	P4ha2	11	+	54126237	54126297	54126345	54126411	54125762	54125816	54129047	54129116	35,39,27	21,19,26	28,74,49	21,31,24	209	215	0.922540016944	1.0	0.632,0.679,0.517	0.578,0.711,0.677	-0.046
ENSMUSG00000017119	Nbr1	11	+	101577193	101577251	101577931	101578037	101576302	101576409	101580584	101581951	23,41,28	45,53,45	37,26,36	40,66,44	207	255	1	1.0	0.386,0.488,0.434	0.533,0.327,0.502	-0.018
ENSMUSG00000024286	Ccny	18	-	9377793	9377828	9386734	9386809	9353406	9353507	9449517	9450150	40,56,55	20,14,20	58,53,62	18,22,35	224	184	1	1.0	0.622,0.767,0.693	0.726,0.664,0.593	0.033
ENSMUSG00000043067	Dpy19l1	9	-	24439128	24439188	24440754	24440841	24438628	24438709	24447786	24447864	12,19,15	8,13,11	17,31,30	13,23,28	236	209	1	1.0	0.571,0.564,0.547	0.537,0.544,0.487	0.038
ENSMUSG00000073468	Sft2d1	17	+	8321799	8321835	8323276	8323335	8320547	8320681	8324433	8324463	60,82,100	191,217,237	97,105,125	171,239,334	185	208	1	1.0	0.261,0.298,0.322	0.389,0.331,0.296	-0.045
ENSMUSG00000073468	Sft2d1	17	+	8323276	8323335	8324433	8324463	8321799	8321835	8326954	8327008	114,85,116	87,100,84	99,130,167	81,92,128	208	179	1	1.0	0.53,0.422,0.543	0.513,0.549,0.529	-0.032
ENSMUSG00000032198	Dock6	9	-	21825782	21825875	21829473	21829578	21825434	21825530	21830213	21830377	1,0,4	9,9,4	0,3,0	14,12,8	254	242	1	1.0	0.096,0.0,0.488	0.0,0.192,0.0	0.131
ENSMUSG00000032185	Carm1	9	+	21569454	21569580	21574486	21574593	21546893	21547230	21575413	21575518	93,74,49	32,45,48	54,66,80	42,48,62	275	256	0.824932081986	1.0	0.73,0.605,0.487	0.545,0.561,0.546	0.057
ENSMUSG00000057191	AB124611	9	+	21535907	21535997	21539086	21539114	21528762	21529083	21539841	21539885	243,326,311	97,103,114	241,400,419	94,120,150	239	177	1	1.0	0.65,0.701,0.669	0.655,0.712,0.674	-0.007
ENSMUSG00000032178	Ilf3	9	+	21393710	21393802	21394194	21394290	21392294	21392442	21394830	21394942	62,73,81	36,52,41	47,92,78	41,81,57	241	245	0.480160071083	1.0	0.636,0.588,0.668	0.538,0.536,0.582	0.079
ENSMUSG00000003308	Keap1	9	-	21233387	21234073	21237070	21237756	21231696	21231902	21239075	21239332	852,868,755	1116,1197,1185	822,1236,1146	1132,1648,1653	835	835	1	1.0	0.433,0.42,0.389	0.421,0.429,0.409	-0.006
ENSMUSG00000079677	Fdx1l	9	-	21073074	21073181	21073263	21073318	21068029	21068117	21073388	21073544	53,47,54	147,197,203	55,68,75	136,201,222	204	256	1	1.0	0.312,0.23,0.25	0.337,0.298,0.298	-0.047
ENSMUSG00000111497	Gm38431	9	-	21079600	21079812	21080083	21080168	21079208	21079514	21080704	21080817	3,6,6	253,321,290	3,12,8	280,322,412	234	361	1	1.0	0.018,0.028,0.031	0.016,0.054,0.029	-0.007
ENSMUSG00000111497	Gm38431	9	-	21079600	21079812	21080083	21080171	21079208	21079514	21080704	21080817	56,62,51	253,321,290	63,88,87	280,322,412	237	361	1	1.0	0.252,0.227,0.211	0.255,0.294,0.243	-0.034
ENSMUSG00000003299	Mrpl4	9	+	21007327	21007540	21007630	21007740	21006826	21006856	21007822	21007899	6,5,10	107,109,127	13,10,8	119,148,194	362	259	1	1.0	0.039,0.032,0.053	0.072,0.046,0.029	-0.008
ENSMUSG00000004099	Dnmt1	9	-	20907870	20907961	20908471	20908752	20907208	20907561	20909089	20909285	123,143,146	22,47,40	97,126,127	27,39,64	430	240	0.592650210806	1.0	0.757,0.629,0.671	0.667,0.643,0.526	0.074
ENSMUSG00000063108	Zfp26	9	-	20439521	20439604	20440191	20440275	20428448	20438660	20441328	20441455	8,13,8	18,16,7	10,22,18	16,13,10	233	232	0.348458243415	1.0	0.307,0.447,0.532	0.384,0.628,0.642	-0.123
ENSMUSG00000063108	Zfp26	9	-	20440191	20440275	20441328	20441455	20439521	20439604	20444258	20444985	0,0,0	9,12,12	8,10,2	7,10,14	276	233	1.53313338231e-05	0.0164321235916	0.0,0.0,0.0	0.491,0.458,0.108	-0.352
ENSMUSG00000074500	Zfp558	9	-	18456800	18457052	18457500	18457595	18455574	18455748	18459656	18459752	32,35,23	28,80,50	34,74,55	43,68,81	244	401	0.604367471649	1.0	0.653,0.418,0.431	0.565,0.641,0.527	-0.077
ENSMUSG00000074500	Zfp558	9	-	18461339	18461403	18467919	18468046	18459656	18459752	18468613	18468702	27,40,34	5,9,4	52,84,65	8,12,7	276	213	1	1.0	0.806,0.774,0.868	0.834,0.844,0.878	-0.036
ENSMUSG00000031935	Med17	9	-	15263603	15263763	15265351	15265469	15260350	15262438	15267413	15267551	33,28,61	90,87,56	48,53,60	66,102,83	267	309	0.919361162279	1.0	0.298,0.271,0.558	0.457,0.376,0.456	-0.054
ENSMUSG00000031934	Panx1	9	-	15010035	15010256	15021381	15021521	15007360	15008019	15044856	15045478	153,129,146	153,175,157	142,117,120	142,133,121	289	370	1	1.0	0.561,0.486,0.543	0.561,0.53,0.559	-0.02
ENSMUSG00000022359	Wdyhv1	15	+	58150605	58150656	58152596	58152745	58148333	58148433	58153579	58153704	10,24,18	29,29,31	26,8,18	36,51,24	200	298	0.95083394596	1.0	0.339,0.552,0.464	0.518,0.189,0.528	0.04
ENSMUSG00000031922	Cep57	9	-	13809859	13810004	13810626	13810862	13807824	13808840	13813409	13813520	31,35,59	60,83,51	40,48,47	58,90,77	385	294	1	1.0	0.283,0.244,0.469	0.345,0.289,0.318	0.015
ENSMUSG00000031922	Cep57	9	-	13810626	13810862	13812632	13812710	13809859	13810004	13813409	13813520	24,32,19	78,98,115	13,25,19	87,115,114	227	385	0.612745311834	1.0	0.343,0.356,0.219	0.202,0.269,0.22	0.076
ENSMUSG00000049723	Mmp12	9	+	7350011	7350137	7352887	7353049	7349722	7349871	7353445	7353569	8479,11061,11227	12245,16235,16715	8850,13751,15130	11567,18798,21121	275	311	1	1.0	0.439,0.435,0.432	0.464,0.453,0.448	-0.02
ENSMUSG00000049723	Mmp12	9	+	7352887	7353049	7353445	7353569	7350011	7350137	7354721	7354855	9819,12894,12887	8715,10973,11925	9720,15543,17231	8651,13219,15116	311	273	1	1.0	0.497,0.508,0.487	0.497,0.508,0.5	-0.004
ENSMUSG00000033538	Casp4	9	+	5321257	5321512	5322819	5322917	5308859	5308914	5323624	5323798	802,909,809	250,293,297	935,1339,1472	374,485,613	404	247	1	1.0	0.662,0.655,0.625	0.605,0.628,0.595	0.038
ENSMUSG00000033538	Casp4	9	+	5322819	5322917	5323624	5323798	5321257	5321512	5324723	5324958	360,436,426	620,736,689	491,716,757	793,1167,1252	247	323	1	1.0	0.432,0.437,0.447	0.447,0.445,0.442	-0.006
ENSMUSG00000033538	Casp4	9	+	5328432	5328542	5335995	5336099	5327175	5327319	5336534	5336783	450,514,584	334,307,390	584,778,921	404,557,611	259	253	1	1.0	0.568,0.621,0.594	0.585,0.577,0.596	0.008
ENSMUSG00000025888	Casp1	9	+	5299279	5299546	5299802	5299865	5298516	5298723	5302416	5302529	1352,1589,1379	414,446,436	1575,2374,2446	552,726,796	416	212	1	1.0	0.625,0.645,0.617	0.593,0.625,0.61	0.02
ENSMUSG00000025888	Casp1	9	+	5299802	5299865	5302416	5302529	5299279	5299546	5302997	5303171	567,601,605	772,988,951	694,980,1000	985,1404,1593	212	262	1	1.0	0.476,0.429,0.44	0.465,0.463,0.437	-0.007
ENSMUSG00000025888	Casp1	9	+	5306116	5306226	5306669	5306773	5304186	5304327	5307182	5307265	895,1123,1025	286,360,321	1202,1580,1761	414,478,559	259	253	1	1.0	0.754,0.753,0.757	0.739,0.764,0.755	0.002
ENSMUSG00000037149	Ddx1	12	-	13225398	13225490	13227304	13227451	13223941	13224014	13229092	13229144	172,258,190	114,136,109	183,250,255	112,191,176	296	241	1	1.0	0.551,0.607,0.587	0.571,0.516,0.541	0.039
ENSMUSG00000041650	Pcca	14	+	122813193	122813247	122876763	122876904	122790355	122790454	122887046	122887124	10,16,14	32,44,43	13,16,21	39,44,40	203	290	1	1.0	0.309,0.342,0.317	0.323,0.342,0.429	-0.042
ENSMUSG00000025544	Tm9sf2	14	+	122142363	122142443	122143406	122143515	122141198	122141310	122145096	122145229	153,179,165	212,228,192	153,235,207	181,255,304	229	258	1	1.0	0.448,0.469,0.492	0.488,0.509,0.434	-0.007
ENSMUSG00000038352	Arl5c	11	-	97992281	97992433	97993424	97993508	97989577	97990339	97994337	97994485	111,101,139	240,287,298	104,187,172	263,334,366	233	301	1	1.0	0.374,0.313,0.376	0.338,0.42,0.378	-0.024
ENSMUSG00000041765	Ubac2	14	+	121973608	121973732	121983267	121983315	121908210	121908320	121994224	121994308	105,135,109	35,58,46	116,111,166	40,68,62	273	197	1	1.0	0.684,0.627,0.631	0.677,0.541,0.659	0.022
ENSMUSG00000090386	Mir99ahg	16	+	77436354	77436402	77459373	77459502	77360662	77360718	77501502	77501610	10,2,0	1,0,0	0,1,0	1,1,0	197	278	1	1.0	0.934,1.0,NA	0.0,0.585,NA	0.675
ENSMUSG00000032688	Malt1	18	+	65464040	65464115	65464713	65464841	65462735	65462913	65470388	65470538	237,229,254	474,546,424	325,372,390	564,773,792	224	277	1	1.0	0.382,0.342,0.426	0.416,0.373,0.378	-0.006
ENSMUSG00000032688	Malt1	18	+	65472999	65473157	65475132	65475258	65470388	65470538	65475987	65477805	577,645,482	667,763,700	696,946,940	986,1096,1168	307	275	1	1.0	0.437,0.431,0.381	0.387,0.436,0.419	0.002
ENSMUSG00000034254	Agpat1	17	+	34610871	34610926	34610959	34611005	34610444	34610644	34611273	34611449	84,100,84	61,79,101	70,140,127	72,101,123	204	195	1	1.0	0.568,0.548,0.443	0.482,0.57,0.497	0.003
ENSMUSG00000034254	Agpat1	17	+	34610871	34611005	34611604	34611700	34610444	34610644	34611790	34611866	219,213,237	197,214,254	203,312,338	152,210,263	283	245	0.350527632671	1.0	0.49,0.463,0.447	0.536,0.563,0.527	-0.075
ENSMUSG00000034254	Agpat1	17	+	34610959	34611005	34611604	34611700	34610444	34610644	34611790	34611866	0,0,0	197,214,254	1,0,0	152,210,263	195	245	1	1.0	0.0,0.0,0.0	0.008,0.0,0.0	-0.003
ENSMUSG00000022124	Fbxl3	14	-	103092303	103092426	103095192	103095541	103089301	103089473	103098768	103098999	216,225,150	122,125,90	268,236,286	136,155,146	498	272	1	1.0	0.492,0.496,0.477	0.518,0.454,0.517	-0.008
ENSMUSG00000022124	Fbxl3	14	-	103092303	103092426	103095192	103095541	103089301	103089473	103099161	103099554	220,225,167	124,123,93	254,246,244	131,159,140	498	272	1	1.0	0.492,0.5,0.495	0.514,0.458,0.488	0.009
ENSMUSG00000022124	Fbxl3	14	-	103092303	103092426	103095192	103095541	103089413	103089473	103099355	103099566	189,203,150	121,125,94	221,212,253	140,149,140	498	272	1	1.0	0.46,0.47,0.466	0.463,0.437,0.497	-0.0
ENSMUSG00000022126	Acod1	14	+	103049274	103049436	103049608	103049698	103046976	103047079	103051319	103051525	5953,6515,5842	8037,8882,8065	6800,8806,9214	9254,12329,12552	311	239	1	1.0	0.363,0.36,0.358	0.361,0.354,0.361	0.002
ENSMUSG00000022126	Acod1	14	+	103049608	103049698	103051319	103051525	103049274	103049436	103054511	103056573	7542,8416,7529	17492,19774,18394	8641,11534,12081	20589,27748,27783	239	355	1	1.0	0.39,0.387,0.378	0.384,0.382,0.392	-0.001
ENSMUSG00000041164	Zmiz2	11	+	6396231	6396434	6396664	6396848	6395757	6395872	6397028	6397289	177,171,187	150,164,203	142,207,260	168,251,286	352	333	1	1.0	0.527,0.497,0.466	0.444,0.438,0.462	0.049
ENSMUSG00000041164	Zmiz2	11	+	6396327	6396434	6396664	6396848	6395757	6395872	6397028	6397289	22,18,17	150,164,203	32,29,22	168,251,286	256	333	1	1.0	0.16,0.125,0.098	0.199,0.131,0.091	-0.013
ENSMUSG00000015605	Srf	17	-	46551530	46551792	46553559	46553826	46550900	46551020	46555327	46556175	230,286,244	198,169,190	186,283,353	145,236,268	416	411	1	1.0	0.534,0.626,0.559	0.559,0.542,0.565	0.018
ENSMUSG00000036138	Acaa1a	9	+	119344465	119344508	119346469	119346568	119344172	119344252	119347729	119347810	154,179,184	537,582,611	201,264,332	593,719,894	192	248	1	1.0	0.27,0.284,0.28	0.305,0.322,0.324	-0.039
ENSMUSG00000036138	Acaa1a	9	+	119348580	119348771	119348920	119349100	119347729	119347810	119349353	119349409	815,953,989	789,754,825	926,1155,1397	774,1115,1152	340	329	1	1.0	0.5,0.55,0.537	0.537,0.501,0.54	0.003
ENSMUSG00000036138	Acaa1a	9	+	119348920	119349100	119349353	119349409	119348580	119348771	119349491	119349637	656,812,748	233,258,274	791,1078,1074	273,390,413	329	205	1	1.0	0.637,0.662,0.63	0.644,0.633,0.618	0.011
ENSMUSG00000037669	Ldah	12	+	8227219	8227363	8238442	8238615	8220599	8220755	8268363	8268598	67,131,118	111,151,108	116,105,133	81,138,143	293	322	1	1.0	0.399,0.488,0.546	0.611,0.455,0.505	-0.046
ENSMUSG00000037669	Ldah	12	+	8227219	8227363	8268363	8268598	8220599	8220755	8275807	8275890	67,131,115	136,169,183	115,106,126	131,215,180	293	384	1	1.0	0.392,0.504,0.452	0.535,0.393,0.478	-0.019
ENSMUSG00000037669	Ldah	12	+	8268363	8268598	8275807	8275890	8238442	8238615	8283899	8285759	146,200,155	36,44,48	105,190,187	50,63,52	384	232	0.62422687539	1.0	0.71,0.733,0.661	0.559,0.646,0.685	0.071
ENSMUSG00000022022	Mtrf1	14	+	79412986	79413104	79415877	79416014	79411641	79411814	79419187	79419286	14,24,16	11,31,16	14,13,30	19,16,21	267	286	1	1.0	0.577,0.453,0.517	0.441,0.465,0.605	0.012
ENSMUSG00000022020	Naa16	14	-	79359455	79359528	79369077	79369184	79356366	79356536	79370001	79370097	13,10,20	3,10,7	12,10,23	8,17,18	256	222	0.196742439787	1.0	0.79,0.464,0.712	0.565,0.338,0.526	0.179
ENSMUSG00000022020	Naa16	14	-	79374735	79374855	79377367	79377521	79370001	79370097	79381494	79381629	10,26,5	17,7,15	7,20,20	13,11,20	303	269	1	1.0	0.343,0.767,0.228	0.323,0.617,0.47	-0.024
ENSMUSG00000022014	Epsti1	14	+	77963631	77963725	77972577	77972610	77939861	77939935	77974516	77974597	378,509,453	93,136,140	466,748,814	169,199,294	243	182	1	1.0	0.753,0.737,0.708	0.674,0.738,0.675	0.037
ENSMUSG00000022014	Epsti1	14	+	77963631	77963725	77994531	77994631	77939861	77939935	78001970	78002657	379,509,453	327,436,433	466,747,814	439,653,739	243	249	1	1.0	0.543,0.545,0.517	0.521,0.54,0.53	0.005
ENSMUSG00000022014	Epsti1	14	+	77972577	77972610	77974516	77974597	77963631	77963725	77986691	77986765	163,165,180	241,287,277	188,323,336	357,405,460	182	230	1	1.0	0.461,0.421,0.451	0.4,0.502,0.48	-0.016
ENSMUSG00000022014	Epsti1	14	+	77974516	77974597	77986691	77986765	77972577	77972610	77994531	77994631	370,479,479	287,296,330	519,789,799	310,507,562	230	223	1	1.0	0.556,0.611,0.585	0.619,0.601,0.58	-0.016
ENSMUSG00000022014	Epsti1	14	+	77986691	77986765	77994531	77994631	77974516	77974597	78001970	78002657	227,312,341	331,436,435	371,464,611	439,659,742	223	249	1	1.0	0.434,0.444,0.467	0.486,0.44,0.479	-0.02
ENSMUSG00000022013	Dnajc15	14	-	77840167	77840238	77844395	77844472	77820680	77826470	77852897	77852971	125,143,153	97,114,111	90,156,195	117,135,117	226	220	1	1.0	0.556,0.55,0.573	0.428,0.529,0.619	0.034
ENSMUSG00000022013	Dnajc15	14	-	77844395	77844472	77852897	77852971	77840167	77840238	77874797	77875125	3,2,4	86,82,99	2,1,6	89,118,108	223	226	1	1.0	0.034,0.024,0.039	0.022,0.009,0.053	0.004
ENSMUSG00000024164	C3	17	-	57224643	57224746	57224852	57224943	57224286	57224413	57225034	57225117	378,439,407	312,399,385	390,652,626	390,551,646	240	252	1	1.0	0.56,0.536,0.526	0.512,0.554,0.504	0.017
ENSMUSG00000060126	Tpt1	14	+	75846202	75846393	75847243	75847360	75845616	75845690	75848098	75848415	11573,13799,13442	6493,7396,7798	11167,17452,18364	6947,9748,9528	340	266	1	1.0	0.582,0.593,0.574	0.557,0.583,0.601	0.003
ENSMUSG00000060126	Tpt1	14	+	75846693	75846799	75847243	75847360	75846202	75846393	75848098	75848297	8239,9595,9717	6496,7398,7807	8222,12365,13585	6957,9756,9557	255	266	1	1.0	0.57,0.575,0.565	0.552,0.569,0.597	-0.003
ENSMUSG00000068015	Lrch1	14	-	74826597	74826703	74835648	74835775	74818972	74819630	74857976	74858121	65,43,86	66,67,60	69,125,125	78,77,91	276	255	0.788918945498	1.0	0.476,0.372,0.57	0.45,0.6,0.559	-0.064
ENSMUSG00000021996	Esd	14	+	74743218	74743338	74744647	74744746	74742013	74742138	74745549	74745717	9931,10340,10339	4229,4548,4377	9471,12692,11981	4090,5167,5220	269	248	1	1.0	0.684,0.677,0.685	0.681,0.694,0.679	-0.003
ENSMUSG00000020520	Galnt10	11	+	57721294	57721397	57725522	57725661	57645441	57645717	57736977	57737144	59,51,54	93,74,91	36,72,78	83,81,115	252	288	1	1.0	0.42,0.441,0.404	0.331,0.504,0.437	-0.002
ENSMUSG00000020520	Galnt10	11	+	57725522	57725661	57736977	57737144	57721294	57721397	57765559	57765745	73,44,75	108,93,121	46,85,81	87,114,129	288	316	1	1.0	0.426,0.342,0.405	0.367,0.45,0.408	-0.017
ENSMUSG00000020520	Galnt10	11	+	57769491	57769675	57771467	57771585	57765559	57765745	57777630	57777738	92,106,124	65,70,63	124,134,169	62,88,68	333	267	1	1.0	0.532,0.548,0.612	0.616,0.55,0.666	-0.047
ENSMUSG00000034194	R3hcc1	14	-	69698583	69698679	69699959	69700030	69697306	69697602	69703953	69704126	10,16,16	9,23,12	4,9,26	28,19,30	220	245	0.136004659872	1.0	0.553,0.437,0.598	0.137,0.345,0.491	0.205
ENSMUSG00000042590	Ipo11	13	-	106848240	106848336	106856737	106856818	106847345	106847459	106857228	106857308	9,12,11	19,11,6	13,15,20	14,14,34	230	245	1	1.0	0.335,0.537,0.661	0.497,0.533,0.385	0.039
ENSMUSG00000044447	Dock5	14	-	67757107	67757208	67757936	67758075	67752134	67756522	67759030	67759199	3,12,17	14,21,21	8,12,17	16,7,12	288	250	0.259277549865	1.0	0.157,0.332,0.413	0.303,0.598,0.552	-0.184
ENSMUSG00000022052	Ppp2r2a	14	-	67038874	67038972	67070234	67070309	67028864	67029030	67072089	67072182	74,100,89	123,113,103	94,142,155	107,174,172	224	247	1	1.0	0.399,0.494,0.488	0.492,0.474,0.498	-0.028
ENSMUSG00000059456	Ptk2b	14	-	66155971	66156052	66156289	66156427	66153256	66154269	66157060	66157107	710,756,779	355,365,398	851,1178,1270	451,581,554	287	230	1	1.0	0.616,0.624,0.611	0.602,0.619,0.648	-0.006
ENSMUSG00000059456	Ptk2b	14	-	66156289	66156427	66157060	66157095	66155971	66156052	66158047	66158072	0,1,0	592,601,686	0,0,0	695,990,1051	184	287	1	1.0	0.0,0.003,0.0	0.0,0.0,0.0	0.001
ENSMUSG00000059456	Ptk2b	14	-	66156289	66156427	66157060	66157107	66155971	66156052	66158047	66158072	111,166,159	592,601,686	163,209,245	695,990,1051	196	287	1	1.0	0.215,0.288,0.253	0.256,0.236,0.254	0.003
ENSMUSG00000059456	Ptk2b	14	-	66157060	66157107	66158047	66158072	66156280	66156427	66158383	66158419	84,77,91	274,320,347	83,111,124	356,483,502	174	196	1	1.0	0.257,0.213,0.228	0.208,0.206,0.218	0.022
ENSMUSG00000059456	Ptk2b	14	-	66158014	66158072	66158383	66158419	66157060	66157107	66158530	66158677	131,162,156	4,1,5	152,238,296	0,7,14	185	207	1	1.0	0.973,0.995,0.972	1.0,0.974,0.959	0.002
ENSMUSG00000059456	Ptk2b	14	-	66158047	66158072	66158383	66158419	66157060	66157107	66158530	66158677	131,162,156	89,107,93	152,238,296	87,124,161	185	174	1	1.0	0.581,0.587,0.612	0.622,0.644,0.634	-0.04
ENSMUSG00000059456	Ptk2b	14	-	66174748	66174795	66175172	66175212	66173837	66173888	66175623	66175741	93,107,116	140,156,166	158,175,182	174,261,213	189	196	1	1.0	0.408,0.416,0.42	0.485,0.41,0.47	-0.04
ENSMUSG00000022035	Ccdc25	14	+	65851616	65854177	65856693	65856896	65846295	65846335	65860169	65860215	48,52,48	162,219,171	76,76,84	223,325,371	2710	352	1	1.0	0.037,0.03,0.035	0.042,0.029,0.029	0.001
ENSMUSG00000021972	Hmbox1	14	-	64896649	64897126	64903238	64903318	64883748	64887660	64949576	64949847	20,14,12	147,207,117	16,26,25	162,251,272	229	626	1	1.0	0.271,0.156,0.219	0.213,0.221,0.201	0.004
ENSMUSG00000060012	Kif13b	14	+	64782341	64782395	64788407	64788519	64779690	64779768	64789564	64789698	22,12,18	34,25,17	20,22,13	39,32,39	203	261	0.680985681367	1.0	0.454,0.382,0.577	0.397,0.469,0.3	0.082
ENSMUSG00000060012	Kif13b	14	+	64788407	64788519	64789564	64789698	64782341	64782395	64800344	64800407	24,16,16	31,21,19	26,27,21	23,25,28	261	283	0.952993768215	1.0	0.456,0.452,0.477	0.551,0.539,0.448	-0.051
ENSMUSG00000021939	Ctsb	14	+	63138350	63138494	63138998	63139115	63138032	63138118	63141733	63141862	25518,27855,30796	14908,16642,17945	28893,38577,41805	16266,22129,24623	293	266	1	1.0	0.608,0.603,0.609	0.617,0.613,0.607	-0.006
ENSMUSG00000097589	Dleu2	14	-	61625219	61625362	61632436	61632483	61624432	61624482	61635524	61635591	6,2,14	0,1,0	5,3,9	0,0,0	196	292	1	1.0	1.0,0.749,1.0	1.0,1.0,1.0	-0.084
ENSMUSG00000114797	Gm49336	14	-	60244513	60244663	60247323	60247466	60243356	60243494	60251162	60251406	77,90,68	70,101,76	87,87,130	67,80,98	292	299	0.673514586532	1.0	0.53,0.477,0.478	0.571,0.527,0.576	-0.063
ENSMUSG00000021981	Cab39l	14	+	59526755	59526815	59528841	59528907	59519565	59519734	59539061	59539205	31,36,33	44,49,50	44,62,63	74,69,101	209	215	1	1.0	0.42,0.43,0.404	0.38,0.48,0.391	0.001
ENSMUSG00000071350	Setdb2	14	-	59426488	59426554	59431142	59431268	59422520	59423484	59437436	59437765	23,45,37	26,34,22	52,51,83	41,64,64	275	215	1	1.0	0.409,0.509,0.568	0.498,0.384,0.503	0.034
ENSMUSG00000021969	Zdhhc20	14	-	57865520	57865641	57873892	57873996	57858539	57858609	57878432	57878459	128,134,138	113,68,73	117,137,154	95,127,161	253	270	0.223618409422	1.0	0.547,0.678,0.669	0.568,0.535,0.505	0.095
ENSMUSG00000007036	Abhd16a	17	+	35098898	35099000	35100334	35100398	35098693	35098808	35100638	35100688	162,155,161	90,78,92	199,248,282	82,146,152	251	213	1	1.0	0.604,0.628,0.598	0.673,0.59,0.612	-0.015
ENSMUSG00000021952	Xpo4	14	-	57643081	57643223	57648418	57648524	57638218	57638357	57664887	57664956	4,8,5	14,8,5	7,3,6	9,8,14	255	291	0.927618200938	1.0	0.246,0.533,0.533	0.47,0.3,0.328	0.071
ENSMUSG00000021952	Xpo4	14	-	57643334	57643489	57648418	57648524	57643081	57643223	57664887	57665430	15,21,13	6,1,2	19,14,20	8,1,2	255	304	1	1.0	0.749,0.962,0.886	0.739,0.943,0.923	-0.003
ENSMUSG00000023852	Chd1	17	+	15767449	15767504	15768565	15768776	15766330	15766427	15769977	15772610	14,9,14	117,141,133	28,20,41	101,160,165	204	360	0.0381279072355	1.0	0.174,0.101,0.157	0.329,0.181,0.305	-0.128
ENSMUSG00000040472	Rabggta	14	-	55719090	55719142	55719429	55719531	55718863	55718952	55719623	55719706	37,45,36	22,24,34	40,48,31	15,17,33	251	201	0.895184637536	1.0	0.574,0.6,0.459	0.681,0.693,0.429	-0.057
ENSMUSG00000040472	Rabggta	14	-	55721594	55721705	55721843	55721900	55721135	55721260	55722052	55722176	0,0,1	58,66,80	0,1,1	54,60,69	206	260	1	1.0	0.0,0.0,0.016	0.0,0.021,0.018	-0.008
ENSMUSG00000002326	Gmpr2	14	+	55677205	55677248	55677870	55678030	55676927	55677034	55678223	55679200	52,73,64	272,275,247	34,81,88	247,375,342	192	309	1	1.0	0.235,0.299,0.294	0.181,0.258,0.293	0.032
ENSMUSG00000002329	Mdp1	14	-	55659987	55660098	55660167	55660228	55659369	55659477	55660337	55660508	2,6,7	52,53,42	4,8,8	27,47,39	210	260	0.723096288092	1.0	0.045,0.123,0.171	0.155,0.174,0.203	-0.064
ENSMUSG00000040701	Ap1g2	14	-	55099701	55099865	55100418	55100569	55099239	55099338	55100650	55100777	68,72,99	80,101,91	82,114,123	81,112,102	300	313	0.938801345017	1.0	0.47,0.427,0.532	0.514,0.515,0.557	-0.052
ENSMUSG00000022180	Slc7a8	14	-	54729332	54729429	54733179	54733283	54726734	54726884	54735053	54735177	376,380,407	367,394,493	349,616,642	419,565,595	253	246	1	1.0	0.499,0.484,0.445	0.447,0.515,0.512	-0.015
ENSMUSG00000022180	Slc7a8	14	-	54729332	54729429	54759540	54759745	54726734	54726884	54781179	54781930	894,975,909	367,395,494	913,1242,1443	419,565,594	354	246	1	1.0	0.629,0.632,0.561	0.602,0.604,0.628	-0.004
ENSMUSG00000022180	Slc7a8	14	-	54733179	54733283	54735053	54735177	54729332	54729429	54735723	54735877	489,561,547	461,523,616	569,784,880	556,703,804	273	253	1	1.0	0.496,0.499,0.451	0.487,0.508,0.504	-0.018
ENSMUSG00000022180	Slc7a8	14	-	54733179	54733283	54737539	54737665	54729332	54729429	54758438	54758590	496,499,551	457,513,619	582,763,793	554,702,804	275	253	1	1.0	0.5,0.472,0.45	0.491,0.5,0.476	-0.015
ENSMUSG00000000958	Slc7a7	14	-	54378995	54379121	54408502	54409048	54377765	54377910	54416588	54416770	230,260,234	32,47,56	269,389,331	51,88,78	695	275	1	1.0	0.74,0.686,0.623	0.676,0.636,0.627	0.037
ENSMUSG00000004730	Adgre1	17	+	57401904	57402051	57402500	57402656	57361671	57361734	57402741	57402861	2887,3569,2978	2908,3087,2912	2865,4025,3806	2736,3901,3495	296	305	1	1.0	0.506,0.544,0.513	0.519,0.515,0.529	0.0
ENSMUSG00000004730	Adgre1	17	+	57402500	57402656	57402741	57402861	57401904	57402051	57406833	57406980	3838,4230,3829	2599,2913,2519	3739,5346,4999	2501,3582,3258	305	269	1	1.0	0.566,0.562,0.573	0.569,0.568,0.575	-0.004
ENSMUSG00000004730	Adgre1	17	+	57408345	57408495	57410717	57410858	57406833	57406980	57410944	57411091	3201,3761,3301	2373,2858,2325	3226,4534,4200	2107,3032,3210	299	290	1	1.0	0.567,0.561,0.579	0.598,0.592,0.559	-0.014
ENSMUSG00000004730	Adgre1	17	+	57413672	57413761	57419321	57419405	57410944	57411091	57420346	57420524	1462,1794,1560	1647,1986,1802	1482,2026,2095	1617,2126,2124	238	233	1	1.0	0.465,0.469,0.459	0.473,0.483,0.491	-0.018
ENSMUSG00000004730	Adgre1	17	+	57413672	57413761	57441254	57441371	57410944	57411091	57443897	57444082	1455,1793,1557	2323,2752,2464	1465,2023,2085	2153,3009,2967	238	266	1	1.0	0.412,0.421,0.414	0.432,0.429,0.44	-0.018
ENSMUSG00000004730	Adgre1	17	+	57419321	57419405	57420346	57420524	57413672	57413761	57441254	57441371	1454,1765,1486	3658,4119,3960	1491,2055,2055	3574,4891,4750	233	327	1	1.0	0.358,0.376,0.345	0.369,0.371,0.378	-0.013
ENSMUSG00000004730	Adgre1	17	+	57420346	57420524	57441254	57441371	57419321	57419405	57443897	57444082	3665,4298,3960	2305,2740,2456	3569,4975,4860	2151,2994,2949	327	266	1	1.0	0.564,0.561,0.567	0.574,0.575,0.573	-0.01
ENSMUSG00000004730	Adgre1	17	+	57445008	57445179	57447829	57448024	57443897	57444082	57449865	57450101	4241,4879,4534	4685,5652,5202	4159,5906,5693	5056,6870,6480	320	344	1	1.0	0.493,0.481,0.484	0.469,0.48,0.486	0.008
ENSMUSG00000004730	Adgre1	17	+	57447829	57448024	57449865	57450101	57445008	57445179	57460692	57460759	4775,5435,5114	5745,7046,6400	4896,6767,6667	5776,8010,7960	344	385	1	1.0	0.482,0.463,0.472	0.487,0.486,0.484	-0.013
ENSMUSG00000004730	Adgre1	17	+	57447829	57448024	57460692	57460759	57445008	57445179	57475828	57475920	4702,5345,5065	2322,2710,2399	4802,6660,6596	2272,3128,3166	344	216	1	1.0	0.56,0.553,0.57	0.57,0.572,0.567	-0.009
ENSMUSG00000004730	Adgre1	17	+	57449865	57450101	57460692	57460759	57447829	57448024	57475828	57475920	5494,6869,6225	2383,2803,2454	5876,8132,7593	2362,3224,3231	385	216	1	1.0	0.564,0.579,0.587	0.583,0.586,0.569	-0.003
ENSMUSG00000004730	Adgre1	17	+	57449865	57450101	57475828	57475920	57447829	57448024	57478771	57478940	5499,6869,6225	2873,3359,3033	5872,8132,7593	2938,3948,3983	385	241	1	1.0	0.545,0.561,0.562	0.556,0.563,0.544	0.002
ENSMUSG00000004730	Adgre1	17	+	57460692	57460759	57475828	57475920	57449865	57450101	57478771	57478940	1886,2305,2109	2872,3353,3025	1764,2555,2618	2939,3945,3977	216	241	1	1.0	0.423,0.434,0.438	0.401,0.419,0.423	0.017
ENSMUSG00000004730	Adgre1	17	+	57460692	57460759	57478771	57478940	57449865	57450101	57480919	57481024	1886,2298,2105	4199,4797,4618	1770,2543,2627	4261,5690,5776	216	318	1	1.0	0.398,0.414,0.402	0.379,0.397,0.401	0.012
ENSMUSG00000004730	Adgre1	17	+	57475828	57475920	57478771	57478940	57460692	57460759	57480919	57481024	2148,2469,2299	4194,4805,4622	2201,2839,2882	4261,5706,5776	241	318	1	1.0	0.403,0.404,0.396	0.405,0.396,0.397	0.002
ENSMUSG00000004730	Adgre1	17	+	57478771	57478940	57480919	57481024	57475828	57475920	57483114	57483167	5458,6368,5787	2761,3146,3212	5481,7484,7597	2804,3813,3734	318	254	1	1.0	0.612,0.618,0.59	0.61,0.611,0.619	-0.007
ENSMUSG00000004730	Adgre1	17	+	57480919	57481024	57483114	57483167	57478771	57478940	57483254	57483523	2784,3191,3066	55,82,101	2850,3753,3808	74,109,100	254	202	1	1.0	0.976,0.969,0.96	0.968,0.965,0.968	0.001
ENSMUSG00000023249	Parp3	9	-	106471759	106471915	106473028	106473206	106470321	106471402	106473432	106473519	86,76,93	85,92,90	76,119,141	85,116,121	327	305	1	1.0	0.486,0.435,0.491	0.455,0.489,0.521	-0.018
ENSMUSG00000115338	Pnp	14	+	50950257	50950361	50950542	50950718	50947851	50948021	50950831	50951022	4543,5151,4913	3392,3775,3731	5157,8754,9219	4524,6419,6890	253	325	1	1.0	0.632,0.637,0.628	0.594,0.637,0.632	0.011
ENSMUSG00000115338	Pnp	14	+	50950542	50950718	50950831	50951022	50950257	50950361	50951403	50951837	3301,3745,3396	8119,9522,8756	4438,6028,6590	10992,14376,15470	325	340	1	1.0	0.298,0.292,0.289	0.297,0.305,0.308	-0.01
ENSMUSG00000035953	Pip4p1	14	-	50928820	50928911	50929005	50929058	50926067	50928037	50929201	50929307	56,94,81	162,196,171	74,117,134	202,225,272	202	240	1	1.0	0.291,0.363,0.36	0.303,0.382,0.369	-0.013
ENSMUSG00000035953	Pip4p1	14	-	50929005	50929058	50929201	50929307	50928820	50928911	50929583	50929690	153,187,202	138,169,119	180,256,269	147,229,227	255	202	1	1.0	0.468,0.467,0.574	0.492,0.47,0.484	0.021
ENSMUSG00000021843	Ktn1	14	+	47701068	47701159	47701674	47701743	47700619	47700654	47703128	47703166	19,49,54	26,36,13	35,67,57	25,35,16	240	218	0.870080076777	1.0	0.399,0.553,0.79	0.56,0.635,0.764	-0.072
ENSMUSG00000020840	Blmh	11	+	76966731	76966890	76966993	76967061	76965814	76965970	76968602	76968720	127,224,157	58,75,58	138,223,220	72,77,108	308	217	1	1.0	0.607,0.678,0.656	0.575,0.671,0.589	0.035
ENSMUSG00000039275	Foxk2	11	+	121296028	121296222	121296222	121296351	121290743	121290890	121296913	121297089	125,127,126	0,0,4	100,163,159	1,0,2	343	278	1	1.0	1.0,1.0,0.962	0.988,1.0,0.985	-0.004
ENSMUSG00000041408	Wapl	14	+	34731508	34731609	34733730	34733807	34730548	34730660	34736669	34736845	64,67,74	52,74,58	65,100,102	66,85,78	250	226	1	1.0	0.527,0.45,0.536	0.471,0.515,0.542	-0.005
ENSMUSG00000041408	Wapl	14	+	34737270	34737386	34737855	34738020	34736669	34736845	34739230	34739438	67,88,76	163,213,224	81,103,101	194,235,152	265	314	0.853807330581	1.0	0.328,0.329,0.287	0.331,0.342,0.441	-0.057
ENSMUSG00000041408	Wapl	14	+	34737855	34738020	34739230	34739438	34737270	34737386	34741056	34741145	199,195,212	180,218,240	176,278,200	236,257,238	314	357	1	1.0	0.557,0.504,0.501	0.459,0.552,0.489	0.021
ENSMUSG00000041471	Shld2	14	-	34245161	34245368	34248883	34249018	34241286	34241515	34249176	34249371	0,5,1	1,9,4	0,3,7	21,2,7	284	356	0.905680671808	1.0	0.0,0.411,0.239	0.0,0.653,0.556	-0.186
ENSMUSG00000021936	Mapk8	14	-	33390241	33390313	33390672	33390744	33388799	33388982	33392941	33393107	2,2,0	21,23,22	0,0,3	59,38,24	221	221	1	1.0	0.087,0.08,0.0	0.0,0.0,0.111	0.019
ENSMUSG00000054051	Ercc6	14	+	32518942	32519063	32520947	32521059	32516946	32517378	32526148	32526878	10,19,7	5,9,18	26,6,18	7,8,12	270	261	0.702926909273	1.0	0.659,0.671,0.273	0.782,0.42,0.592	-0.064
ENSMUSG00000054051	Ercc6	14	+	32560708	32560825	32562555	32562651	32558427	32558604	32566242	32566458	11,10,29	13,12,12	18,19,17	10,20,19	266	245	1	1.0	0.438,0.434,0.69	0.624,0.467,0.452	0.006
ENSMUSG00000054051	Ercc6	14	+	32574805	32575010	32575753	32575826	32569738	32570431	32576685	32577104	40,68,69	15,8,17	43,35,54	16,21,22	354	222	0.109532042054	1.0	0.626,0.842,0.718	0.628,0.511,0.606	0.147
ENSMUSG00000021911	Parg	14	+	32262683	32262831	32271629	32271708	32258077	32258153	32274849	32274958	60,27,38	33,39,23	34,41,39	23,37,34	297	228	1	1.0	0.583,0.347,0.559	0.532,0.46,0.468	0.01
ENSMUSG00000021911	Parg	14	+	32271629	32271708	32274849	32274958	32262683	32262831	32284098	32284204	37,39,31	45,39,31	40,46,46	27,49,45	228	258	1	1.0	0.482,0.531,0.531	0.626,0.515,0.536	-0.044
ENSMUSG00000013701	Timm23	14	-	32193402	32193487	32198968	32199027	32191286	32191400	32201642	32201828	262,287,293	167,205,213	237,399,422	183,270,479	208	234	1	1.0	0.638,0.612,0.607	0.593,0.624,0.498	0.047
ENSMUSG00000071203	Naip5	13	-	100219663	100219831	100221452	100223564	100217458	100217611	100227628	100227686	663,586,634	36,48,46	741,919,853	28,61,68	2261	317	1	1.0	0.721,0.631,0.659	0.788,0.679,0.638	-0.031
ENSMUSG00000071203	Naip5	13	-	100221452	100223564	100227628	100227686	100219663	100219831	100228478	100228560	25,25,36	613,579,612	26,63,33	708,855,826	207	2261	1	1.0	0.308,0.32,0.391	0.286,0.446,0.304	-0.006
ENSMUSG00000021891	Mettl6	14	-	31487570	31487741	31492321	31492456	31482790	31482932	31493596	31493964	47,49,68	76,65,85	58,59,74	88,85,115	284	320	1	1.0	0.411,0.459,0.474	0.426,0.439,0.42	0.02
ENSMUSG00000021892	Sh3bp5	14	-	31387718	31387883	31411540	31411669	31379388	31379519	31434082	31434145	340,349,369	471,550,532	334,440,467	623,732,736	278	314	1	1.0	0.449,0.417,0.439	0.377,0.404,0.417	0.036
ENSMUSG00000038437	Mllt6	11	+	97674773	97674882	97676138	97676205	97674437	97674619	97676369	97676512	175,219,216	119,94,95	202,306,288	137,129,163	258	216	1	1.0	0.552,0.661,0.656	0.552,0.665,0.597	0.018
ENSMUSG00000021901	Bap1	14	+	31252927	31253060	31253455	31253575	31251899	31251954	31254032	31254094	80,64,111	57,54,95	76,110,121	63,75,80	282	269	1	1.0	0.572,0.531,0.527	0.535,0.583,0.591	-0.026
ENSMUSG00000021901	Bap1	14	+	31252927	31253060	31253455	31253640	31251899	31251954	31254032	31254094	80,64,111	6,1,4	76,110,121	3,0,0	282	334	1	1.0	0.94,0.987,0.97	0.968,1.0,1.0	-0.024
ENSMUSG00000021901	Bap1	14	+	31253455	31253575	31254032	31254094	31252927	31253060	31254166	31254201	59,62,103	11,22,44	90,103,120	17,42,28	269	211	1	1.0	0.808,0.689,0.647	0.806,0.658,0.771	-0.03
ENSMUSG00000021901	Bap1	14	+	31255512	31255660	31256110	31256295	31255085	31255209	31256660	31256791	85,127,135	105,145,155	107,125,144	132,161,188	297	334	1	1.0	0.477,0.496,0.495	0.477,0.466,0.463	0.021
ENSMUSG00000021901	Bap1	14	+	31257880	31258041	31258283	31258376	31256660	31257767	31258457	31258530	100,118,103	78,93,75	94,106,142	61,94,106	310	242	1	1.0	0.5,0.498,0.517	0.546,0.468,0.511	-0.003
ENSMUSG00000021910	Nisch	14	-	31188638	31188794	31189730	31189826	31187649	31187718	31190995	31191091	70,88,111	219,249,216	106,137,130	151,251,208	245	305	0.0799887209687	1.0	0.285,0.306,0.39	0.466,0.405,0.438	-0.109
ENSMUSG00000021910	Nisch	14	-	31192580	31192629	31203226	31203409	31191384	31191548	31204441	31204525	255,286,240	54,78,63	241,333,373	40,63,68	332	198	0.633976693529	1.0	0.738,0.686,0.694	0.782,0.759,0.766	-0.063
ENSMUSG00000042286	Stab1	14	-	31141262	31141456	31141532	31141640	31141030	31141175	31141788	31141893	314,315,248	613,545,523	256,320,375	533,722,718	257	343	1	1.0	0.406,0.435,0.388	0.391,0.372,0.411	0.018
ENSMUSG00000042286	Stab1	14	-	31148017	31148113	31148222	31148418	31147885	31147931	31148939	31149023	402,433,384	334,275,300	352,469,473	292,383,374	345	245	1	1.0	0.461,0.528,0.476	0.461,0.465,0.473	0.022
ENSMUSG00000042286	Stab1	14	-	31151168	31151280	31151449	31151580	31150798	31150876	31151683	31151731	264,267,253	151,204,186	223,301,318	142,202,251	280	261	1	1.0	0.62,0.55,0.559	0.594,0.581,0.541	0.004
ENSMUSG00000042286	Stab1	14	-	31151449	31151580	31151683	31151731	31151168	31151280	31151857	31151953	67,62,62	222,292,232	71,94,70	235,299,331	197	280	1	1.0	0.3,0.232,0.275	0.3,0.309,0.231	-0.011
ENSMUSG00000042286	Stab1	14	-	31155728	31155840	31156979	31157066	31154828	31155015	31157370	31157466	166,196,123	221,210,218	143,185,166	190,231,255	236	261	1	1.0	0.454,0.508,0.384	0.454,0.47,0.419	0.001
ENSMUSG00000042286	Stab1	14	-	31156979	31157066	31157370	31157466	31155728	31155840	31157684	31157747	209,202,219	142,161,120	178,245,228	121,217,212	245	236	0.881151145976	1.0	0.586,0.547,0.637	0.586,0.521,0.509	0.051
ENSMUSG00000042286	Stab1	14	-	31161704	31161901	31162110	31162221	31161338	31161469	31162448	31162544	186,221,194	311,293,279	178,257,241	265,396,358	260	346	1	1.0	0.443,0.501,0.481	0.472,0.463,0.473	0.006
ENSMUSG00000042323	Pbrm1	14	+	31110414	31110579	31113848	31114004	31107108	31107310	31117012	31117083	18,20,16	112,92,84	9,21,24	86,128,144	314	305	1	1.0	0.135,0.174,0.156	0.092,0.137,0.139	0.032
ENSMUSG00000042323	Pbrm1	14	+	31113848	31114004	31117012	31117083	31107108	31107310	31117199	31117416	52,37,31	30,26,26	29,57,56	32,30,50	305	220	1	1.0	0.556,0.507,0.462	0.395,0.578,0.447	0.035
ENSMUSG00000042323	Pbrm1	14	+	31113848	31114004	31117199	31117416	31107108	31107310	31118728	31118966	52,37,30	110,89,96	29,57,56	116,128,170	305	366	1	1.0	0.362,0.333,0.273	0.231,0.348,0.283	0.035
ENSMUSG00000042323	Pbrm1	14	+	31113848	31114004	31117012	31117083	31110414	31110579	31117199	31117416	14,8,20	30,25,24	11,10,9	32,30,50	305	220	0.25172941807	1.0	0.252,0.188,0.375	0.199,0.194,0.115	0.102
ENSMUSG00000025429	Pstpip2	18	+	77835124	77835225	77846378	77846456	77794544	77794750	77848103	77848138	273,342,276	217,205,175	235,358,373	182,239,249	250	227	1	1.0	0.533,0.602,0.589	0.54,0.576,0.576	0.011
ENSMUSG00000025429	Pstpip2	18	+	77877594	77877629	77879355	77879416	77875837	77875919	77881801	77882007	73,70,64	86,110,80	73,118,124	85,136,149	184	210	1	1.0	0.492,0.421,0.477	0.495,0.498,0.487	-0.03
ENSMUSG00000046753	Ccdc66	14	-	27500240	27500682	27505637	27505663	27498723	27498889	27506650	27506715	0,0,1	25,31,25	0,0,0	15,31,19	175	591	1	1.0	0.0,0.0,0.119	0.0,0.0,0.0	0.04
ENSMUSG00000021895	Arhgef3	14	+	27362789	27362897	27379590	27379761	27336065	27336269	27384153	27384216	67,96,63	69,86,73	75,128,127	126,170,185	257	320	0.230329231575	1.0	0.547,0.582,0.518	0.426,0.484,0.461	0.092
ENSMUSG00000040760	Appl1	14	-	26927728	26927875	26928439	26928476	26925958	26926009	26928558	26928733	25,43,34	99,142,115	45,78,82	140,166,214	186	296	0.524003764786	1.0	0.287,0.325,0.32	0.338,0.428,0.379	-0.071
ENSMUSG00000040760	Appl1	14	-	26960950	26961038	26962805	26962877	26959424	26959466	26963646	26963706	56,62,40	40,48,44	93,108,101	44,98,90	221	237	1	1.0	0.6,0.581,0.494	0.694,0.542,0.546	-0.036
ENSMUSG00000021870	Slmap	14	-	26453537	26453600	26459409	26459460	26442574	26442634	26459903	26459954	13,15,19	11,2,14	7,27,22	9,11,10	200	212	1	1.0	0.556,0.888,0.59	0.452,0.722,0.7	0.053
ENSMUSG00000021870	Slmap	14	-	26459409	26459460	26459903	26459954	26453537	26453600	26460041	26460210	8,11,3	9,12,22	7,15,5	13,10,4	200	200	0.340626206295	1.0	0.471,0.478,0.12	0.35,0.6,0.556	-0.146
ENSMUSG00000025290	Rps24	14	+	24491906	24492116	24493382	24493493	24491749	24491815	24495774	24496959	5559,6329,7067	1766,1905,2199	6355,8886,9302	2104,2847,2503	359	260	1	1.0	0.695,0.706,0.699	0.686,0.693,0.729	-0.003
ENSMUSG00000025290	Rps24	14	+	24494051	24494069	24495429	24495449	24493382	24493493	24495774	24495845	1,7,3	67,56,85	1,6,12	58,72,65	167	169	1	1.0	0.015,0.112,0.034	0.017,0.078,0.157	-0.03
ENSMUSG00000021824	Ap3m1	14	-	21037977	21038185	21039127	21039261	21037112	21037257	21040051	21040137	114,162,131	223,245,227	117,221,201	179,277,290	283	357	0.953102357075	1.0	0.392,0.455,0.421	0.452,0.502,0.466	-0.051
ENSMUSG00000021824	Ap3m1	14	-	21040952	21041090	21044652	21044824	21040051	21040137	21045487	21045763	129,150,144	97,171,117	129,179,172	139,189,186	321	287	1	1.0	0.543,0.44,0.524	0.453,0.459,0.453	0.047
ENSMUSG00000039367	Sec24c	14	+	20689903	20690020	20690703	20690874	20689633	20689727	20691265	20691362	73,96,89	111,187,111	64,131,110	140,225,196	266	320	1	1.0	0.442,0.382,0.491	0.355,0.412,0.403	0.048
ENSMUSG00000039599	Fam149b	14	+	20352703	20352839	20356354	20356497	20351311	20351416	20358023	20358140	54,48,36	22,38,34	27,36,64	37,34,33	285	292	0.912181947604	1.0	0.715,0.564,0.52	0.428,0.52,0.665	0.062
ENSMUSG00000039599	Fam149b	14	+	20356354	20356497	20358023	20358140	20352703	20352839	20363262	20363450	26,40,32	3,4,3	20,31,26	5,4,0	292	266	1	1.0	0.888,0.901,0.907	0.785,0.876,1.0	0.012
ENSMUSG00000039599	Fam149b	14	+	20359754	20359916	20363262	20363450	20358023	20358140	20374329	20374454	26,41,40	30,42,29	40,49,33	42,42,35	311	337	1	1.0	0.484,0.514,0.599	0.508,0.558,0.505	0.009
ENSMUSG00000039599	Fam149b	14	+	20359754	20359916	20381748	20381821	20358023	20358140	20382916	20383491	26,40,40	6,6,12	39,49,36	12,17,10	311	222	0.701520392055	1.0	0.756,0.826,0.704	0.699,0.673,0.72	0.065
ENSMUSG00000039599	Fam149b	14	+	20377774	20377999	20378399	20378523	20375509	20375613	20378763	20378883	21,25,14	25,15,26	18,24,39	15,21,25	374	273	0.5646009124	1.0	0.38,0.549,0.282	0.467,0.455,0.532	-0.081
ENSMUSG00000021807	Rtraf	14	-	19814536	19814605	19816184	19816273	19812348	19812397	19817060	19817147	357,349,357	298,343,397	385,578,517	378,512,534	238	218	1	1.0	0.523,0.482,0.452	0.483,0.508,0.47	-0.001
ENSMUSG00000047804	Akap10	11	-	61903906	61904030	61904774	61904859	61900309	61900446	61909847	61909946	28,51,36	49,63,31	43,42,47	43,44,55	234	273	1	1.0	0.4,0.486,0.575	0.538,0.527,0.499	-0.034
ENSMUSG00000021733	Slc4a7	14	+	14773236	14773350	14774890	14775052	14772535	14772697	14778825	14778898	70,55,64	3,10,13	68,78,79	12,14,8	263	311	1	1.0	0.965,0.867,0.853	0.87,0.868,0.921	0.009
ENSMUSG00000053453	Thoc7	14	-	13950298	13950365	13951205	13951263	13950131	13950201	13953075	13953162	52,41,52	60,83,88	35,55,47	64,111,103	207	216	0.871866478111	1.0	0.475,0.34,0.381	0.363,0.341,0.323	0.056
ENSMUSG00000011256	Adam19	11	+	46137539	46137648	46138836	46138975	46137363	46137441	46139692	46139777	16,21,22	19,14,19	20,23,22	19,16,29	258	288	1	1.0	0.485,0.626,0.564	0.54,0.616,0.459	0.02
ENSMUSG00000011256	Adam19	11	+	46138836	46138975	46139692	46139777	46137539	46137648	46140005	46140230	20,33,27	1,6,5	30,22,44	5,2,7	288	234	1	1.0	0.942,0.817,0.814	0.83,0.899,0.836	0.003
ENSMUSG00000034947	Tmem106a	11	+	101582500	101582704	101583557	101583784	101582241	101582325	101584445	101584509	195,224,180	1066,1178,1257	187,272,312	1208,1659,1803	353	376	1	1.0	0.163,0.168,0.132	0.142,0.149,0.156	0.005
ENSMUSG00000034947	Tmem106a	11	+	101582624	101582704	101583557	101583784	101582241	101582325	101584445	101584509	11,17,14	1066,1178,1257	10,23,26	1208,1659,1803	229	376	1	1.0	0.017,0.023,0.018	0.013,0.022,0.023	0.0
ENSMUSG00000034947	Tmem106a	11	+	101582624	101582704	101583557	101583784	101582243	101582325	101586238	101586392	13,14,10	391,445,481	7,12,10	444,685,636	229	376	1	1.0	0.052,0.049,0.033	0.025,0.028,0.025	0.019
ENSMUSG00000034947	Tmem106a	11	+	101582642	101582704	101583557	101583784	101582256	101582325	101584445	101584509	3,9,4	1066,1178,1257	3,9,10	1208,1659,1803	211	376	1	1.0	0.005,0.013,0.006	0.004,0.01,0.01	0.0
ENSMUSG00000034947	Tmem106a	11	+	101583557	101583784	101584445	101584509	101582624	101582704	101586238	101586392	1031,1267,1277	288,354,355	1212,1786,1770	345,448,552	376	213	1	1.0	0.67,0.67,0.671	0.666,0.693,0.645	0.002
ENSMUSG00000022982	Sod1	16	+	90222779	90222876	90224355	90224425	90220753	90220929	90225144	90225262	694,850,712	582,663,747	669,961,988	611,866,814	246	219	1	1.0	0.515,0.533,0.459	0.494,0.497,0.519	-0.001
ENSMUSG00000022982	Sod1	16	+	90222779	90222876	90225144	90225262	90220753	90220929	90226149	90226329	694,850,714	740,883,920	669,962,984	744,1168,1040	246	267	1	1.0	0.504,0.511,0.457	0.494,0.472,0.507	-0.0
ENSMUSG00000022982	Sod1	16	+	90224355	90224425	90225144	90225262	90222779	90222876	90226149	90226329	576,680,702	740,883,920	565,780,820	742,1165,1041	219	267	1	1.0	0.487,0.484,0.482	0.481,0.449,0.49	0.011
ENSMUSG00000021748	Pdhb	14	-	8171139	8171175	8171266	8171329	8170160	8170446	8171422	8171530	128,131,140	59,54,64	97,161,178	49,62,79	212	185	1	1.0	0.654,0.679,0.656	0.633,0.694,0.663	-0.0
ENSMUSG00000033885	Pxk	14	+	8136868	8136946	8137345	8137419	8130603	8130790	8137989	8138064	48,69,78	32,73,70	46,99,81	53,91,84	227	223	1	1.0	0.596,0.481,0.523	0.46,0.517,0.486	0.046
ENSMUSG00000020594	Pum2	12	+	8744614	8744743	8747156	8747294	8744336	8744466	8748110	8748236	114,165,120	163,154,191	135,176,195	208,231,255	278	287	1	1.0	0.419,0.525,0.393	0.401,0.44,0.441	0.018
ENSMUSG00000041057	Wdr43	17	+	71626772	71626894	71630160	71630281	71625352	71625490	71632004	71632141	75,93,59	82,90,85	92,134,133	112,135,169	271	270	1	1.0	0.477,0.507,0.409	0.45,0.497,0.439	0.002
ENSMUSG00000049164	Zfp518a	19	+	40897083	40897165	40908058	40908203	40894704	40894790	40911032	40911109	0,0,0	17,17,16	3,3,3	14,15,26	231	294	0.0839368298079	1.0	0.0,0.0,0.0	0.214,0.203,0.128	-0.182
ENSMUSG00000025809	Itgb1	8	+	128710252	128710475	128713207	128713378	128707073	128707159	128713926	128714165	1373,1686,1429	1045,1257,1151	1520,2078,2258	1217,1677,1826	372	320	1	1.0	0.531,0.536,0.516	0.518,0.516,0.515	0.011
ENSMUSG00000025809	Itgb1	8	+	128713207	128713378	128713926	128714165	128710252	128710475	128716121	128716277	1141,1450,1341	1441,1689,1601	1241,1942,1929	1601,2203,2347	320	388	1	1.0	0.49,0.51,0.504	0.484,0.517,0.499	0.001
ENSMUSG00000025809	Itgb1	8	+	128713926	128714165	128716121	128716277	128713207	128713378	128717206	128717302	1473,1694,1588	989,1117,1204	1667,2282,2536	1207,1617,1714	388	305	1	1.0	0.539,0.544,0.509	0.521,0.526,0.538	0.002
ENSMUSG00000089704	Galnt2	8	+	124329712	124329800	124332008	124332096	124328091	124328213	124332567	124332671	91,94,93	80,98,68	72,87,94	48,89,93	237	237	1	1.0	0.532,0.49,0.578	0.6,0.494,0.503	0.001
ENSMUSG00000001065	Zfp276	8	+	123258310	123258389	123259430	123259514	123256418	123256865	123264815	123264926	28,36,19	23,19,25	21,23,24	18,22,26	228	233	1	1.0	0.554,0.659,0.437	0.544,0.517,0.485	0.035
ENSMUSG00000033862	Cdk10	8	+	123230791	123230931	123231359	123231412	123230593	123230717	123231633	123232250	16,31,14	34,19,13	15,9,82	14,46,26	289	202	1	1.0	0.248,0.533,0.429	0.428,0.12,0.688	-0.009
ENSMUSG00000000738	Spg7	8	+	123094473	123094640	123095157	123095235	123093590	123093747	123097393	123097753	110,168,109	89,92,113	109,186,196	51,119,114	316	227	0.572053023487	1.0	0.47,0.567,0.409	0.606,0.529,0.553	-0.081
ENSMUSG00000015027	Galns	8	-	122581050	122581168	122584911	122585033	122578241	122579197	122591437	122591540	116,138,124	135,132,185	80,142,123	150,230,193	271	267	0.33788478488	1.0	0.458,0.507,0.398	0.344,0.378,0.386	0.085
ENSMUSG00000021963	Sap18	14	+	57798487	57798597	57801493	57801616	57798179	57798354	57801921	57806638	468,570,536	508,511,637	436,665,753	581,765,815	259	272	1	1.0	0.492,0.539,0.469	0.441,0.477,0.492	0.03
ENSMUSG00000025316	Banp	8	+	122000963	122001131	122005551	122005682	121997039	121997279	122007099	122007162	49,26,46	16,12,15	25,48,55	13,11,7	317	280	0.757575379083	1.0	0.73,0.657,0.73	0.629,0.794,0.874	-0.06
ENSMUSG00000040010	Slc7a5	8	-	121885908	121886005	121886279	121886383	121884982	121885132	121886857	121886981	42,24,55	36,37,30	35,57,51	40,34,65	253	246	1	1.0	0.531,0.387,0.641	0.46,0.62,0.433	0.015
ENSMUSG00000061410	Zcchc14	8	-	121608389	121608672	121609079	121609134	121606876	121606968	121609220	121609315	0,1,4	11,18,14	0,3,2	8,9,4	204	432	0.610706021977	1.0	0.0,0.105,0.377	0.0,0.414,0.514	-0.149
ENSMUSG00000031816	Mthfsd	8	-	121105573	121105687	121105717	121105831	121104391	121104505	121106869	121106973	4,2,6	38,49,29	0,14,22	49,81,54	263	263	0.869440996042	1.0	0.095,0.039,0.171	0.0,0.147,0.289	-0.044
ENSMUSG00000031816	Mthfsd	8	-	121105573	121105687	121105717	121105831	121104391	121104558	121106869	121106973	2,0,4	17,25,19	0,5,13	31,49,24	263	263	0.816367373942	1.0	0.105,0.0,0.174	0.0,0.093,0.351	-0.055
ENSMUSG00000031818	Cox4i1	8	+	120669308	120669382	120672724	120672892	120668221	120668355	120673220	120673352	35,32,44	3105,3779,3856	29,38,60	3305,4674,5315	223	317	1	1.0	0.016,0.012,0.016	0.012,0.011,0.016	0.002
ENSMUSG00000031823	Zdhhc7	8	-	120083229	120083360	120085344	120085441	120080889	120082716	120086628	120086753	70,71,83	94,95,120	46,93,79	84,102,83	246	280	1	1.0	0.459,0.46,0.44	0.384,0.509,0.52	-0.018
ENSMUSG00000031826	Usp10	8	+	119936530	119936588	119941109	119942138	119931848	119931917	119947074	119947166	18,31,21	349,344,390	15,19,22	290,387,406	207	1178	1	1.0	0.227,0.339,0.235	0.227,0.218,0.236	0.04
ENSMUSG00000031826	Usp10	8	+	119936530	119936588	119941112	119942138	119931848	119931917	119947074	119947166	18,31,21	345,346,390	15,19,22	290,390,403	207	1175	1	1.0	0.228,0.337,0.234	0.227,0.217,0.237	0.039
ENSMUSG00000074063	Osgin1	8	+	119442432	119443107	119443191	119443283	119441394	119441502	119444956	119446256	272,225,318	87,64,84	291,322,322	81,79,77	824	241	1	1.0	0.478,0.507,0.525	0.512,0.544,0.55	-0.032
ENSMUSG00000074063	Osgin1	8	+	119442915	119443107	119443191	119443283	119442432	119442569	119444956	119446256	194,165,220	91,67,84	189,239,245	83,80,79	341	241	1	1.0	0.601,0.635,0.649	0.617,0.679,0.687	-0.033
ENSMUSG00000034330	Plcg2	8	+	117610732	117610942	117612903	117613049	117609137	117609240	117614167	117614282	300,345,328	171,196,194	334,410,477	167,244,238	359	295	1	1.0	0.59,0.591,0.581	0.622,0.58,0.622	-0.021
ENSMUSG00000034330	Plcg2	8	+	117612903	117613049	117614167	117614282	117610732	117610942	117615214	117615382	177,218,223	169,192,174	174,229,252	166,245,278	295	264	1	1.0	0.484,0.504,0.534	0.484,0.455,0.448	0.045
ENSMUSG00000021012	Zc3h14	12	+	98774244	98774319	98779107	98779267	98763822	98763978	98780047	98780280	35,47,51	73,65,91	37,69,53	60,88,93	224	309	1	1.0	0.398,0.499,0.436	0.46,0.52,0.44	-0.029
ENSMUSG00000021012	Zc3h14	12	+	98774244	98774319	98779107	98779267	98763822	98763978	98783581	98783702	46,84,72	5,4,3	51,95,67	2,6,3	224	309	1	1.0	0.927,0.967,0.971	0.972,0.956,0.969	-0.011
ENSMUSG00000021012	Zc3h14	12	+	98774244	98774319	98783581	98783702	98763822	98763978	98784915	98785052	35,47,51	63,82,133	38,66,51	72,121,143	224	270	1	1.0	0.401,0.409,0.316	0.389,0.397,0.301	0.013
ENSMUSG00000021012	Zc3h14	12	+	98779107	98779267	98780047	98780280	98774244	98774319	98783581	98783702	71,71,88	79,84,147	45,70,78	102,145,124	309	382	0.275507472066	1.0	0.526,0.511,0.425	0.353,0.374,0.437	0.099
ENSMUSG00000012519	Mlkl	8	-	111314940	111315105	111316362	111316514	111311796	111312077	111319377	111319453	342,409,360	53,43,51	468,681,720	77,90,123	301	314	1	1.0	0.871,0.908,0.88	0.864,0.888,0.859	0.016
ENSMUSG00000012519	Mlkl	8	-	111314964	111315105	111316362	111316514	111311799	111312077	111319377	111319453	342,409,360	266,338,344	468,681,720	431,560,652	301	290	1	1.0	0.553,0.538,0.502	0.511,0.54,0.515	0.009
ENSMUSG00000012519	Mlkl	8	-	111319716	111319852	111322702	111322800	111319377	111319453	111327814	111327998	229,262,270	311,334,302	362,481,532	391,617,576	247	285	1	1.0	0.459,0.475,0.508	0.517,0.474,0.516	-0.022
ENSMUSG00000012519	Mlkl	8	-	111319716	111319852	111327814	111327998	111319377	111319453	111331816	111331890	481,573,501	310,334,303	677,1038,1019	389,618,583	333	285	1	1.0	0.57,0.595,0.586	0.598,0.59,0.599	-0.012
ENSMUSG00000012519	Mlkl	8	-	111322702	111322800	111327814	111327998	111319716	111319852	111331816	111331890	475,565,497	237,252,248	679,1032,1019	333,449,458	333	247	1	1.0	0.598,0.624,0.598	0.602,0.63,0.623	-0.012
ENSMUSG00000003316	Glg1	8	-	111160620	111160741	111161425	111161533	111159798	111159905	111162366	111162468	94,134,123	157,175,156	95,121,137	122,170,182	257	270	1	1.0	0.386,0.446,0.453	0.45,0.428,0.442	-0.012
ENSMUSG00000031960	Aars	8	+	111050344	111050529	111052412	111052521	111049698	111049905	111053190	111053304	415,595,584	280,246,319	500,638,678	287,356,341	334	258	1	1.0	0.534,0.651,0.586	0.574,0.581,0.606	0.003
ENSMUSG00000033658	Ddx19b	8	-	111012753	111012868	111015564	111015667	111011284	111011462	111020628	111020721	22,23,30	19,9,23	19,18,34	19,39,35	252	264	0.122643720389	1.0	0.548,0.728,0.577	0.512,0.326,0.504	0.17
ENSMUSG00000033658	Ddx19b	8	-	111015564	111015667	111020628	111020721	111012753	111012868	111020959	111021095	20,21,25	25,26,17	19,28,24	25,22,36	242	252	1	1.0	0.454,0.457,0.605	0.442,0.57,0.41	0.031
ENSMUSG00000031753	Cog4	8	+	110849867	110849950	110851335	110851450	110847050	110847209	110852285	110852460	27,29,20	35,56,67	25,25,41	82,79,116	232	264	0.504118063737	1.0	0.467,0.371,0.254	0.258,0.265,0.287	0.094
ENSMUSG00000031753	Cog4	8	+	110868201	110868367	110874145	110874208	110866560	110866727	110879005	110879122	50,91,115	38,29,45	65,88,128	36,64,50	315	212	1	1.0	0.47,0.679,0.632	0.549,0.481,0.633	0.039
ENSMUSG00000031753	Cog4	8	+	110868253	110868367	110874145	110874208	110866560	110866727	110879005	110879122	1,0,0	38,29,45	0,0,0	36,64,50	263	212	1	1.0	0.021,0.0,0.0	0.0,0.0,0.0	0.007
ENSMUSG00000031753	Cog4	8	+	110880874	110880976	110881370	110881499	110880594	110880678	110881730	110881865	70,67,51	55,72,79	61,71,80	91,106,109	251	278	0.677853083103	1.0	0.585,0.508,0.417	0.426,0.426,0.448	0.07
ENSMUSG00000010936	Vac14	8	+	110634285	110634393	110635071	110635181	110633452	110633515	110635376	110635483	103,141,127	104,88,113	82,155,120	96,170,110	257	259	0.757046762848	1.0	0.5,0.618,0.531	0.463,0.479,0.524	0.061
ENSMUSG00000031731	Ap1g1	8	+	109851040	109851130	109851699	109851827	109849620	109849743	109853541	109853646	78,95,88	103,118,136	102,107,137	120,147,147	239	277	1	1.0	0.467,0.483,0.429	0.496,0.458,0.519	-0.031
ENSMUSG00000031729	Ist1	8	-	109675375	109675424	109676757	109676850	109671324	109672641	109677485	109677686	284,282,307	96,116,110	266,422,396	101,133,173	242	198	1	1.0	0.708,0.665,0.695	0.683,0.722,0.652	0.004
ENSMUSG00000031729	Ist1	8	-	109676757	109676850	109677485	109677686	109675375	109675424	109678854	109678965	387,450,444	152,168,160	415,737,685	161,262,275	350	242	1	1.0	0.638,0.649,0.657	0.641,0.66,0.633	0.003
ENSMUSG00000031729	Ist1	8	-	109676757	109676850	109678854	109678965	109675375	109675424	109679423	109679507	224,271,255	151,166,159	220,404,357	161,255,274	260	242	1	1.0	0.58,0.603,0.599	0.56,0.596,0.548	0.026
ENSMUSG00000031729	Ist1	8	-	109676757	109676850	109679423	109679507	109675375	109675424	109682106	109682194	195,304,268	151,166,160	275,346,369	161,255,273	233	242	1	1.0	0.573,0.655,0.635	0.64,0.585,0.584	0.018
ENSMUSG00000031729	Ist1	8	-	109677485	109677686	109678854	109678965	109675375	109676850	109679423	109679507	223,273,256	511,546,547	217,407,360	528,772,775	260	350	1	1.0	0.37,0.402,0.387	0.356,0.415,0.385	0.001
ENSMUSG00000031729	Ist1	8	-	109678854	109678965	109679423	109679507	109671327	109677686	109682106	109682194	197,312,269	166,201,187	278,341,378	181,367,293	233	260	1	1.0	0.57,0.634,0.616	0.632,0.509,0.59	0.03
ENSMUSG00000031729	Ist1	8	-	109682597	109682778	109683675	109683778	109682106	109682194	109693183	109693247	43,57,52	422,546,525	69,88,59	510,671,791	252	330	1	1.0	0.118,0.12,0.115	0.151,0.147,0.089	-0.011
ENSMUSG00000003849	Nqo1	8	-	107391044	107391146	107392121	107392235	107388224	107389124	107392640	107392771	35,50,51	37,44,40	52,72,65	43,72,71	263	251	1	1.0	0.474,0.52,0.549	0.536,0.488,0.466	0.018
ENSMUSG00000003849	Nqo1	8	-	107392121	107392235	107392640	107392771	107391044	107391146	107392847	107393012	30,37,41	27,53,43	58,63,83	39,74,39	280	263	0.330132582075	1.0	0.511,0.396,0.472	0.583,0.444,0.667	-0.105
ENSMUSG00000003847	Nfat5	8	+	107347666	107347857	107351426	107351599	107344785	107344978	107355514	107355649	42,51,49	32,30,25	36,56,38	26,34,32	340	322	1	1.0	0.554,0.617,0.65	0.567,0.609,0.529	0.039
ENSMUSG00000033577	Myo6	9	+	80293526	80293553	80296642	80296681	80292356	80292517	80299145	80299249	0,1,0	0,0,1	0,0,0	0,0,1	176	188	1	1.0	NA,1.0,0.0	NA,NA,0.0	0.5
ENSMUSG00000033577	Myo6	9	+	80293944	80293974	80296642	80296681	80293526	80293553	80299145	80299249	0,0,1	0,0,1	0,0,0	0,0,1	179	188	1	1.0	NA,NA,0.512	NA,NA,0.0	0.512
ENSMUSG00000031902	Nfatc3	8	+	106099071	106099212	106100933	106100989	106096163	106096336	106104024	106104151	49,51,41	22,23,23	50,50,46	21,28,22	290	205	1	1.0	0.612,0.611,0.558	0.627,0.558,0.596	0.0
ENSMUSG00000031897	Psmb10	8	-	105937493	105937591	105937678	105937766	105937240	105937381	105937954	105938444	1077,1226,1289	1035,1177,1309	1406,1931,2172	1468,2040,2170	237	247	1	1.0	0.52,0.521,0.506	0.5,0.497,0.511	0.013
ENSMUSG00000008450	Nutf2	8	+	105875533	105875658	105876353	105876425	105860579	105860705	105876509	105876608	67,0,76	125,178,176	61,78,84	124,193,212	274	221	0.141333511624	1.0	0.302,0.0,0.258	0.284,0.246,0.242	-0.071
ENSMUSG00000036672	Cenpt	8	-	105846647	105846800	105846983	105847178	105845259	105846391	105848750	105849923	37,52,43	43,37,46	63,80,115	53,41,50	344	302	0.14796611792	1.0	0.43,0.552,0.451	0.511,0.631,0.669	-0.126
ENSMUSG00000013155	Enkd1	8	-	105704350	105704514	105704634	105704760	105704112	105704249	105706565	105706738	8,18,12	7,4,8	6,16,19	4,20,8	275	313	0.650591928304	1.0	0.565,0.837,0.631	0.631,0.477,0.73	0.065
ENSMUSG00000013155	Enkd1	8	-	105704634	105704760	105706565	105706738	105704350	105704514	105707548	105707743	3,2,13	10,12,9	6,6,7	4,12,11	322	275	0.724186859137	1.0	0.204,0.125,0.552	0.562,0.299,0.352	-0.111
ENSMUSG00000013160	Atp6v0d1	8	-	105529173	105529253	105530814	105530993	105525623	105525701	105539320	105539492	592,636,645	310,332,352	542,876,842	329,436,510	328	229	1	1.0	0.571,0.572,0.561	0.535,0.584,0.535	0.017
ENSMUSG00000013160	Atp6v0d1	8	-	105529173	105529253	105539320	105539492	105525623	105525701	105565782	105566047	503,435,448	310,332,352	409,577,725	328,436,508	321	229	1	1.0	0.537,0.483,0.476	0.471,0.486,0.504	0.012
ENSMUSG00000031885	Cbfb	8	+	105178592	105178709	105194474	105194591	105171305	105171392	105202451	105202547	167,193,193	190,237,209	135,243,271	176,290,256	266	266	1	1.0	0.468,0.449,0.48	0.434,0.456,0.514	-0.002
ENSMUSG00000031885	Cbfb	8	+	105194474	105194591	105202451	105202578	105178592	105178709	105215903	105217981	185,168,228	114,164,101	173,248,255	102,175,139	266	276	1	1.0	0.627,0.515,0.701	0.638,0.595,0.656	-0.015
ENSMUSG00000031878	Nae1	8	-	104519763	104519823	104519852	104519981	104518187	104518263	104522646	104522738	4,0,0	36,35,39	0,0,0	42,50,44	278	209	1	1.0	0.077,0.0,0.0	0.0,0.0,0.0	0.026
ENSMUSG00000031878	Nae1	8	-	104527082	104527162	104527377	104527449	104524334	104524444	104528186	104528217	33,50,75	0,0,0	45,66,76	0,0,2	221	229	1	1.0	1.0,1.0,1.0	1.0,1.0,0.975	0.008
ENSMUSG00000031878	Nae1	8	-	104527377	104527449	104528186	104528217	104527082	104527162	104530055	104530116	13,18,40	34,35,62	24,31,52	31,62,89	180	221	1	1.0	0.319,0.387,0.442	0.487,0.38,0.418	-0.046
ENSMUSG00000040365	Trim41	11	-	48808124	48808252	48808464	48808487	48806403	48807846	48809049	48809280	29,37,28	109,126,144	20,36,21	100,155,129	172	277	1	1.0	0.3,0.321,0.238	0.244,0.272,0.208	0.045
ENSMUSG00000040365	Trim41	11	-	48808464	48808487	48809049	48809280	48808124	48808252	48812299	48812395	222,270,222	8,15,17	176,308,274	7,11,14	380	172	1	1.0	0.926,0.891,0.855	0.919,0.927,0.899	-0.024
ENSMUSG00000054400	Cklf	8	+	104261473	104261569	104262167	104262281	104257284	104257443	104263270	104263447	184,206,234	2,3,3	184,282,277	2,1,4	245	263	1	1.0	0.99,0.987,0.988	0.99,0.997,0.987	-0.003
ENSMUSG00000062270	Morf4l1	9	-	90095120	90095209	90096502	90096604	90094354	90094527	90097371	90097460	581,551,629	347,406,456	512,844,820	404,602,611	251	238	1	1.0	0.614,0.563,0.567	0.546,0.571,0.56	0.022
ENSMUSG00000062270	Morf4l1	9	-	90096502	90096604	90097371	90097460	90095120	90095209	90097863	90097889	421,420,461	587,722,789	381,608,587	655,954,942	238	251	1	1.0	0.431,0.38,0.381	0.38,0.402,0.397	0.004
ENSMUSG00000062270	Morf4l1	9	-	90100442	90100523	90102299	90102386	90097863	90097889	90107234	90107302	282,299,291	398,412,444	175,409,373	399,578,532	236	230	1	1.0	0.408,0.414,0.39	0.299,0.408,0.406	0.033
ENSMUSG00000062270	Morf4l1	9	-	90102299	90102386	90107234	90107302	90097371	90100523	90110125	90110172	193,215,208	335,325,368	153,349,310	315,533,499	217	236	1	1.0	0.385,0.418,0.381	0.346,0.416,0.403	0.006
ENSMUSG00000062270	Morf4l1	9	-	90107234	90107302	90110125	90110172	90101910	90102386	90114535	90114610	5,1,3	306,345,318	4,3,4	257,477,438	196	217	1	1.0	0.018,0.003,0.01	0.017,0.007,0.01	-0.001
ENSMUSG00000037993	Dhx38	8	-	109552067	109552193	109552356	109552491	109551562	109551658	109552589	109552745	181,168,198	169,213,232	160,285,292	212,248,284	284	275	1	1.0	0.509,0.433,0.452	0.422,0.527,0.499	-0.018
ENSMUSG00000031787	Katnb1	8	+	95089959	95090077	95093515	95093616	95087287	95087418	95093913	95093955	27,19,22	21,15,20	13,20,27	5,18,16	267	250	0.825681691003	1.0	0.546,0.543,0.507	0.709,0.51,0.612	-0.078
ENSMUSG00000031787	Katnb1	8	+	95093515	95093616	95093913	95093955	95089959	95090077	95094479	95094563	18,15,14	5,3,6	15,20,13	1,6,11	250	191	1	1.0	0.733,0.793,0.641	0.92,0.718,0.474	0.018
ENSMUSG00000060470	Adgrg3	8	+	95034949	95035096	95035809	95035944	95033357	95033493	95036440	95036480	3,4,5	2,7,3	11,2,7	9,13,11	296	284	0.496010740688	1.0	0.59,0.354,0.615	0.54,0.129,0.379	0.17
ENSMUSG00000034361	Cpne2	8	+	94551169	94551349	94551739	94551814	94548327	94548545	94553389	94553461	231,253,256	135,128,127	210,295,293	108,133,134	329	224	1	1.0	0.538,0.574,0.578	0.57,0.602,0.598	-0.027
ENSMUSG00000034361	Cpne2	8	+	94551739	94551814	94553389	94553461	94551169	94551349	94554674	94554758	107,135,94	77,111,138	116,115,168	89,116,127	224	221	1	1.0	0.578,0.545,0.402	0.563,0.494,0.566	-0.033
ENSMUSG00000031770	Herpud1	8	+	94392173	94392524	94393795	94393901	94391731	94391854	94394590	94395358	195,207,266	84,105,94	256,342,405	89,92,150	500	255	0.675492377207	1.0	0.542,0.501,0.591	0.595,0.655,0.579	-0.065
ENSMUSG00000033192	Lpcat2	8	+	92871137	92871250	92873047	92873108	92869647	92869865	92874232	92874291	339,341,354	202,213,224	311,548,594	211,266,263	262	210	1	1.0	0.574,0.562,0.559	0.542,0.623,0.644	-0.038
ENSMUSG00000033192	Lpcat2	8	+	92871137	92871250	92874232	92874291	92869647	92869865	92875554	92875589	340,340,352	193,249,241	311,544,578	265,276,327	262	208	1	1.0	0.583,0.52,0.537	0.482,0.61,0.584	-0.012
ENSMUSG00000033192	Lpcat2	8	+	92879399	92879454	92886565	92886648	92875554	92875589	92889272	92889398	180,179,195	238,261,268	184,234,235	252,398,361	204	232	1	1.0	0.462,0.438,0.453	0.454,0.401,0.425	0.024
ENSMUSG00000033192	Lpcat2	8	+	92909186	92909285	92914242	92914378	92890672	92890826	92918034	92918823	393,495,427	387,489,538	434,645,573	512,639,770	248	285	1	1.0	0.539,0.538,0.477	0.493,0.537,0.461	0.021
ENSMUSG00000036712	Cyld	8	+	88741290	88741423	88742285	88742394	88735830	88735897	88744827	88744946	77,88,86	39,49,40	76,120,94	78,78,79	282	258	0.113532191064	1.0	0.644,0.622,0.663	0.471,0.585,0.521	0.117
ENSMUSG00000033335	Dnm2	9	+	21478898	21479037	21480406	21480545	21478280	21478348	21481332	21481419	178,279,192	298,337,328	152,241,299	281,518,508	288	288	0.887821910894	1.0	0.374,0.453,0.369	0.351,0.318,0.371	0.052
ENSMUSG00000031652	N4bp1	8	-	86846814	86846922	86848446	86848554	86841138	86845041	86851624	86851721	151,222,180	331,408,377	171,230,273	349,456,566	257	257	1	1.0	0.313,0.352,0.323	0.329,0.335,0.325	-0.0
ENSMUSG00000031652	N4bp1	8	-	86846814	86846922	86853158	86853289	86841138	86845041	86860425	86862110	208,256,238	328,411,375	233,287,321	349,452,566	280	257	1	1.0	0.368,0.364,0.368	0.38,0.368,0.342	0.003
ENSMUSG00000031652	N4bp1	8	-	86848446	86848554	86851624	86851721	86846814	86846922	86853158	86853289	160,216,157	220,312,272	126,246,276	237,332,416	246	257	1	1.0	0.432,0.42,0.376	0.357,0.436,0.409	0.009
ENSMUSG00000031652	N4bp1	8	-	86848446	86848554	86860425	86862110	86846814	86846922	86884821	86885258	3184,4166,3935	195,264,251	3324,4905,5630	205,291,359	1834	257	1	1.0	0.696,0.689,0.687	0.694,0.703,0.687	-0.004
ENSMUSG00000031652	N4bp1	8	-	86851624	86851721	86853158	86853289	86848446	86848554	86860425	86862110	231,307,246	119,183,127	259,322,364	122,166,193	280	246	1	1.0	0.63,0.596,0.63	0.651,0.63,0.624	-0.016
ENSMUSG00000031652	N4bp1	8	-	86853158	86853289	86860425	86862110	86851624	86851721	86884821	86885258	3187,4163,3935	212,287,231	3324,4905,5630	194,334,382	1834	280	1	1.0	0.697,0.689,0.722	0.723,0.692,0.692	0.0
ENSMUSG00000031701	Dnaja2	8	-	85548563	85548697	85548881	85548962	85546512	85546709	85553186	85553410	280,254,273	639,691,647	391,494,510	861,1086,1225	230	283	1	1.0	0.35,0.311,0.342	0.358,0.359,0.339	-0.018
ENSMUSG00000031701	Dnaja2	8	-	85548881	85548962	85553186	85553410	85548563	85548697	85553916	85553976	847,846,924	352,393,360	1090,1397,1581	491,615,673	373	230	1	1.0	0.597,0.57,0.613	0.578,0.583,0.592	0.009
ENSMUSG00000031701	Dnaja2	8	-	85553186	85553410	85553916	85553976	85548881	85548962	85555169	85555344	303,324,277	831,935,916	366,457,643	1263,1530,1684	209	373	1	1.0	0.394,0.382,0.351	0.341,0.348,0.405	0.011
ENSMUSG00000031697	Orc6	8	+	85301108	85301238	85301622	85301724	85299631	85299992	85302795	85302959	30,30,48	0,0,0	49,37,63	0,0,2	279	251	1	1.0	1.0,1.0,1.0	1.0,1.0,0.966	0.011
ENSMUSG00000005142	Man2b1	8	+	85095325	85095427	85095538	85095626	85095119	85095238	85095730	85095811	702,691,866	805,879,1060	649,962,1117	822,1150,1286	251	237	1	1.0	0.452,0.426,0.435	0.427,0.441,0.451	-0.002
ENSMUSG00000034708	Grn	11	+	102433224	102433350	102433485	102433570	102432784	102433109	102433935	102434045	3435,3809,3819	1415,1623,1732	3544,5045,5682	1622,2259,2650	275	234	1	1.0	0.674,0.666,0.652	0.65,0.655,0.646	0.014
ENSMUSG00000034708	Grn	11	+	102434399	102434509	102434702	102435156	102434098	102434277	102435245	102435262	2163,2276,2442	2288,2548,2682	2361,3236,3636	2617,3389,3935	259	603	1	1.0	0.688,0.675,0.679	0.677,0.69,0.683	-0.003
ENSMUSG00000034708	Grn	11	+	102434399	102434509	102434702	102434826	102434141	102434277	102435058	102435156	2163,2276,2442	2692,3040,3264	2361,3236,3636	3151,4131,4905	259	273	1	1.0	0.459,0.441,0.441	0.441,0.452,0.439	0.003
ENSMUSG00000034708	Grn	11	+	102434702	102434826	102435058	102435156	102434399	102434509	102435245	102435491	2908,3270,3494	2153,2427,2550	3409,4632,5394	2434,3239,3772	273	247	1	1.0	0.55,0.549,0.554	0.559,0.564,0.564	-0.011
ENSMUSG00000003814	Calr	8	-	84845861	84846065	84846249	84846351	84844870	84844965	84846707	84846934	1470,1871,1790	2093,2960,2987	1480,2071,2390	2381,3676,3913	251	353	1	1.0	0.497,0.471,0.457	0.466,0.442,0.462	0.018
ENSMUSG00000035671	Zswim4	8	-	84223219	84223355	84223670	84223925	84219825	84219980	84224142	84224280	194,166,203	112,132,159	170,225,299	105,145,189	404	285	1	1.0	0.55,0.47,0.474	0.533,0.523,0.527	-0.03
ENSMUSG00000012889	Podnl1	8	+	84127597	84127662	84128569	84128726	84127227	84127321	84129263	84129379	4,3,3	0,9,3	3,0,5	6,5,4	214	306	0.251656073511	1.0	1.0,0.323,0.588	0.417,0.0,0.641	0.284
ENSMUSG00000057672	Pkn1	8	-	83671716	83671793	83671906	83671969	83671298	83671441	83672155	83672332	84,152,138	163,201,189	126,170,176	133,222,249	212	226	1	1.0	0.355,0.446,0.438	0.502,0.449,0.43	-0.047
ENSMUSG00000057672	Pkn1	8	-	83673480	83673556	83673630	83673710	83673301	83673393	83677523	83677617	121,156,142	114,184,135	124,193,234	135,210,213	229	225	1	1.0	0.51,0.454,0.508	0.474,0.475,0.519	0.001
ENSMUSG00000063410	Stk24	14	-	121293420	121293489	121294189	121294313	121291979	121292116	121294654	121294800	155,208,225	90,92,117	154,237,267	85,111,107	273	218	1	1.0	0.579,0.644,0.606	0.591,0.63,0.666	-0.019
ENSMUSG00000031714	Gab1	8	-	80774933	80775027	80776160	80776250	80774549	80774673	80784626	80784930	0,0,1	24,40,55	1,1,0	15,46,37	239	243	1	1.0	0.0,0.0,0.018	0.063,0.022,0.0	-0.022
ENSMUSG00000036990	Otud4	8	+	79653362	79653444	79655659	79655792	79651329	79651744	79658908	79658963	12,21,22	38,39,31	19,27,18	35,58,42	231	282	1	1.0	0.278,0.397,0.464	0.399,0.362,0.343	0.012
ENSMUSG00000037148	Arhgap10	8	-	77259056	77259209	77277147	77277307	77257325	77257417	77310730	77310881	205,180,192	100,122,155	172,184,205	120,151,194	309	302	0.797389332733	1.0	0.667,0.59,0.548	0.583,0.544,0.508	0.057
ENSMUSG00000037148	Arhgap10	8	-	77277147	77277307	77310730	77310881	77259056	77259209	77344639	77344799	205,165,185	202,146,197	151,191,254	159,207,265	300	309	1	1.0	0.511,0.538,0.492	0.494,0.487,0.497	0.021
ENSMUSG00000037148	Arhgap10	8	-	77365085	77365160	77382724	77382790	77358546	77358634	77384750	77384796	43,60,54	60,69,68	49,73,94	51,80,99	215	224	1	1.0	0.427,0.475,0.453	0.5,0.487,0.497	-0.043
ENSMUSG00000028923	Necap2	4	-	141068194	141068279	141070055	141070233	141066511	141067612	141072528	141072637	524,574,650	338,360,343	539,771,906	346,463,516	327	234	1	1.0	0.526,0.533,0.576	0.527,0.544,0.557	0.002
ENSMUSG00000028923	Necap2	4	-	141070854	141070940	141071580	141071717	141070055	141070233	141072528	141072637	6,4,0	4,0,2	1,9,3	1,0,3	286	235	0.463988130455	1.0	0.552,1.0,0.0	0.451,1.0,0.451	-0.117
ENSMUSG00000024603	Dctn4	18	+	60538263	60538442	60541571	60541615	60534592	60534663	60544038	60544146	115,160,164	23,54,45	143,169,186	45,55,63	328	193	1	1.0	0.746,0.635,0.682	0.652,0.644,0.635	0.044
ENSMUSG00000028745	Capzb	4	+	139238908	139238998	139257260	139257382	139192898	139193028	139261983	139262097	451,516,510	1299,1219,1558	412,590,741	1286,1769,2145	239	271	1	1.0	0.282,0.324,0.271	0.266,0.274,0.281	0.019
ENSMUSG00000028745	Capzb	4	+	139257260	139257382	139261983	139262097	139238908	139238998	139279995	139280137	2044,2379,2299	897,984,1171	1847,2779,3283	881,1329,1484	271	263	1	1.0	0.689,0.701,0.656	0.67,0.67,0.682	0.008
ENSMUSG00000041143	Tmco4	4	+	139052500	139052618	139053899	139054017	139029828	139029913	139058111	139059167	22,37,33	40,64,41	32,51,36	46,53,65	267	267	1	1.0	0.355,0.366,0.446	0.41,0.49,0.356	-0.03
ENSMUSG00000025220	Mgea5	19	-	45754606	45754766	45757904	45758097	45750260	45752280	45758348	45758434	224,210,248	145,157,206	253,248,302	146,177,244	342	309	1	1.0	0.583,0.547,0.521	0.61,0.559,0.528	-0.015
ENSMUSG00000025220	Mgea5	19	-	45757904	45758097	45758348	45758434	45754606	45754766	45761103	45761208	76,103,95	179,188,257	80,80,104	205,231,259	235	342	1	1.0	0.382,0.444,0.35	0.362,0.335,0.369	0.037
ENSMUSG00000025220	Mgea5	19	-	45767393	45768007	45770050	45770209	45765449	45765624	45771681	45771966	148,180,197	657,732,814	147,171,234	516,830,848	308	763	1	1.0	0.358,0.379,0.375	0.414,0.338,0.406	-0.015
ENSMUSG00000025220	Mgea5	19	-	45770050	45770209	45771681	45771966	45767393	45768007	45773661	45773760	211,252,214	149,134,185	195,285,326	139,169,195	434	308	1	1.0	0.501,0.572,0.451	0.499,0.545,0.543	-0.021
ENSMUSG00000043411	Usp48	4	+	137639205	137639310	137644342	137644498	137638155	137638262	137650292	137650418	51,59,80	95,125,117	66,74,85	97,101,125	254	305	0.92991944812	1.0	0.392,0.362,0.451	0.45,0.468,0.45	-0.054
ENSMUSG00000035649	Zcchc7	4	+	44895818	44895989	44908450	44908486	44894915	44895041	44925974	44926070	27,31,51	1,1,9	16,57,45	0,3,1	320	185	0.399930134672	1.0	0.94,0.947,0.766	1.0,0.917,0.963	-0.076
ENSMUSG00000036940	Kdm1a	4	-	136552460	136552588	136553795	136553910	136551871	136552018	136554212	136554400	63,59,46	78,95,102	59,85,78	83,91,144	264	277	1	1.0	0.459,0.395,0.321	0.427,0.495,0.362	-0.036
ENSMUSG00000036940	Kdm1a	4	-	136552460	136552588	136554212	136554400	136551871	136552018	136555172	136555305	93,96,112	78,94,101	120,147,169	82,90,144	337	277	0.805059962714	1.0	0.495,0.456,0.477	0.546,0.573,0.491	-0.061
ENSMUSG00000028669	Pithd1	4	-	135978796	135978901	135985940	135986018	135977148	135977257	135986391	135986435	18,29,26	21,38,26	14,30,40	31,44,45	227	254	0.882391011086	1.0	0.49,0.461,0.528	0.336,0.433,0.499	0.07
ENSMUSG00000028822	Tmem50a	4	-	134900699	134900760	134903649	134903742	134897848	134898476	134905343	134905411	727,808,879	395,432,485	816,1093,1249	422,609,690	242	210	1	1.0	0.615,0.619,0.611	0.627,0.609,0.611	-0.001
ENSMUSG00000028822	Tmem50a	4	-	134903649	134903742	134905343	134905411	134900699	134900760	134909612	134909725	884,977,1160	527,599,656	1084,1416,1643	592,842,973	217	242	1	1.0	0.652,0.645,0.664	0.671,0.652,0.653	-0.005
ENSMUSG00000028822	Tmem50a	4	-	134905343	134905411	134909612	134909725	134903649	134903742	134913090	134913195	1119,1228,1298	538,589,737	1236,1752,1986	619,825,984	262	217	1	1.0	0.633,0.633,0.593	0.623,0.638,0.626	-0.009
ENSMUSG00000028822	Tmem50a	4	-	134909612	134909725	134913090	134913261	134905343	134905411	134914888	134915015	68,65,74	999,1085,1164	56,127,103	1079,1467,1688	320	262	1	1.0	0.053,0.047,0.049	0.041,0.066,0.048	-0.002
ENSMUSG00000028822	Tmem50a	4	-	134909612	134909725	134913090	134913195	134905343	134905411	134914888	134915024	491,510,570	999,1085,1164	455,718,836	1079,1467,1688	254	262	1	1.0	0.336,0.327,0.336	0.303,0.335,0.338	0.008
ENSMUSG00000046671	Mtfr1l	4	-	134529088	134529410	134530274	134530486	134525549	134526512	134530679	134530789	189,169,226	329,394,363	156,249,237	286,448,447	361	471	1	1.0	0.428,0.359,0.448	0.416,0.42,0.409	-0.003
ENSMUSG00000046671	Mtfr1l	4	-	134532143	134532248	134532626	134532752	134530679	134530789	134535081	134535268	29,37,20	115,97,139	25,29,33	115,160,140	275	254	1	1.0	0.189,0.261,0.117	0.167,0.143,0.179	0.026
ENSMUSG00000031921	Terf2	8	-	107094821	107094952	107095928	107096024	107082982	107083069	107096121	107096190	26,28,27	19,43,27	34,35,41	24,32,33	245	280	0.731984740076	1.0	0.61,0.427,0.533	0.618,0.556,0.587	-0.064
ENSMUSG00000033487	Fndc3a	14	-	72552471	72552599	72553381	72553548	72537945	72540481	72556146	72556359	265,308,266	210,226,260	292,455,529	293,423,458	316	277	1	1.0	0.525,0.544,0.473	0.466,0.485,0.503	0.029
ENSMUSG00000033487	Fndc3a	14	-	72567309	72567484	72571434	72571488	72566096	72566183	72573289	72573428	49,53,48	221,249,213	52,93,102	314,363,420	203	324	1	1.0	0.261,0.254,0.265	0.209,0.29,0.279	0.001
ENSMUSG00000033487	Fndc3a	14	-	72582956	72583015	72584574	72584844	72574522	72574680	72589753	72589991	240,271,227	61,100,64	328,470,528	94,143,153	419	208	1	1.0	0.661,0.574,0.638	0.634,0.62,0.631	-0.004
ENSMUSG00000032293	Ireb2	9	+	54883896	54884115	54885874	54885944	54882318	54882456	54886489	54886673	82,91,52	47,37,29	54,129,102	40,59,52	368	219	1	1.0	0.509,0.594,0.516	0.445,0.565,0.539	0.023
ENSMUSG00000032293	Ireb2	9	+	54885874	54885944	54886489	54886673	54883896	54884115	54887267	54887407	28,34,26	45,46,60	24,33,69	49,75,82	219	333	1	1.0	0.486,0.529,0.397	0.427,0.401,0.561	0.008
ENSMUSG00000002871	Tpra1	6	+	88906537	88906712	88907575	88907826	88905948	88906078	88907940	88908072	7,2,5	11,11,7	0,2,3	11,13,7	324	400	0.0722048657506	1.0	0.44,0.183,0.469	0.0,0.16,0.346	0.195
ENSMUSG00000002871	Tpra1	6	+	88910150	88910261	88910340	88910401	88909680	88909760	88910547	88910650	69,88,66	38,26,36	50,93,71	35,35,28	260	210	1	1.0	0.595,0.732,0.597	0.536,0.682,0.672	0.011
ENSMUSG00000002871	Tpra1	6	+	88910150	88910261	88910340	88910401	88909680	88909760	88910796	88910877	69,88,66	7,0,1	50,93,71	0,2,0	260	210	1	1.0	0.888,1.0,0.982	1.0,0.974,1.0	-0.035
ENSMUSG00000002871	Tpra1	6	+	88910340	88910401	88910547	88910650	88910150	88910261	88910796	88910877	44,46,39	53,51,67	27,31,27	54,75,40	210	252	0.347827447972	1.0	0.499,0.52,0.411	0.375,0.332,0.448	0.092
ENSMUSG00000028874	Fgr	4	+	132988682	132988781	132994646	132994750	132987188	132987291	132994917	132995067	102,138,158	82,123,147	89,132,201	76,122,165	248	253	1	1.0	0.559,0.534,0.523	0.544,0.525,0.554	-0.002
ENSMUSG00000028874	Fgr	4	+	132994646	132994750	132994917	132995067	132988682	132988781	132997120	132997276	88,134,106	140,185,233	92,125,168	139,185,235	253	299	1	1.0	0.426,0.461,0.35	0.439,0.444,0.458	-0.035
ENSMUSG00000028906	Epb41	4	-	131962923	131962986	131964130	131964187	131957642	131957819	131967787	131967975	0,0,0	0,3,0	2,0,0	0,2,3	206	212	1	1.0	NA,0.0,NA	1.0,0.0,0.0	-0.333
ENSMUSG00000028906	Epb41	4	-	132000199	132000304	132003584	132003794	131997498	131997541	132006957	132007438	58,83,88	29,29,34	44,63,91	17,33,22	359	254	1	1.0	0.586,0.669,0.647	0.647,0.575,0.745	-0.022
ENSMUSG00000003153	Slc2a3	6	-	122736578	122736741	122737057	122737298	122735422	122735610	122739832	122739993	15,17,17	7,20,22	12,25,48	15,22,63	390	312	1	1.0	0.632,0.405,0.382	0.39,0.476,0.379	0.058
ENSMUSG00000003153	Slc2a3	6	-	122737057	122737298	122739832	122739993	122736578	122736741	122740387	122740480	4,11,16	14,13,20	27,20,33	17,38,41	310	390	0.75176180779	1.0	0.264,0.516,0.502	0.666,0.398,0.503	-0.095
ENSMUSG00000034998	Foxn2	17	+	88479275	88479340	88484400	88484469	88475855	88475950	88486402	88487251	20,29,19	37,37,46	26,46,29	45,37,57	214	218	0.881058271931	1.0	0.355,0.444,0.296	0.371,0.559,0.341	-0.059
ENSMUSG00000043872	Zmym1	4	-	127054207	127054382	127058792	127059031	127051274	127051425	127059509	127059659	10,12,12	4,13,11	11,4,9	4,18,20	388	324	0.360963319547	1.0	0.676,0.435,0.477	0.697,0.157,0.273	0.154
ENSMUSG00000028833	Ncdn	4	-	126747095	126747320	126748477	126748719	126746545	126746688	126749884	126750853	103,148,103	142,167,152	144,166,161	116,218,195	391	374	1	1.0	0.41,0.459,0.393	0.543,0.421,0.441	-0.048
ENSMUSG00000042608	Stk40	4	+	126123715	126123835	126125082	126125168	126103971	126104146	126125674	126125818	52,55,44	51,63,39	52,70,82	39,65,51	269	235	0.622935026192	1.0	0.471,0.433,0.496	0.538,0.485,0.584	-0.069
ENSMUSG00000042608	Stk40	4	+	126135011	126135127	126136769	126136914	126129697	126129750	126137076	126137196	56,76,74	56,104,116	64,103,88	85,146,147	265	294	1	1.0	0.526,0.448,0.414	0.455,0.439,0.399	0.032
ENSMUSG00000028859	Csf3r	4	+	126027188	126027316	126027316	126027400	126026080	126026179	126029762	126030062	26,21,34	217,365,326	18,24,28	255,421,466	277	233	1	1.0	0.092,0.046,0.081	0.056,0.046,0.048	0.023
ENSMUSG00000028859	Csf3r	4	+	126032111	126032299	126034169	126034339	126031797	126031921	126034421	126034575	287,346,281	246,206,282	225,326,421	223,392,413	337	319	0.561005475001	1.0	0.525,0.614,0.485	0.489,0.44,0.491	0.068
ENSMUSG00000028859	Csf3r	4	+	126032111	126032299	126035765	126035979	126031797	126031921	126037519	126037708	287,346,280	397,568,542	225,326,421	352,667,714	337	363	1	1.0	0.438,0.396,0.358	0.408,0.345,0.388	0.017
ENSMUSG00000028859	Csf3r	4	+	126034169	126034339	126034421	126034575	126032111	126032299	126035298	126035378	250,267,266	171,233,241	226,339,381	188,292,361	319	303	1	1.0	0.581,0.521,0.512	0.533,0.524,0.501	0.019
ENSMUSG00000028859	Csf3r	4	+	126034169	126034339	126035298	126035378	126032111	126032299	126035765	126035979	250,267,290	169,214,193	225,345,390	149,244,300	319	229	1	1.0	0.515,0.472,0.519	0.52,0.504,0.483	-0.0
ENSMUSG00000028859	Csf3r	4	+	126034421	126034575	126035298	126035378	126034169	126034339	126035765	126035979	262,192,303	146,183,162	229,392,414	141,211,261	303	229	1	1.0	0.576,0.442,0.586	0.551,0.584,0.545	-0.025
ENSMUSG00000028859	Csf3r	4	+	126039761	126039896	126042659	126042750	126039505	126039652	126042903	126042985	261,321,335	226,247,236	296,369,481	181,311,329	284	240	1	1.0	0.494,0.523,0.545	0.58,0.501,0.553	-0.024
ENSMUSG00000040964	Arhgef10l	4	-	140521164	140521339	140536768	140536917	140516745	140516868	140542633	140542788	73,52,67	92,113,128	54,72,122	98,128,158	298	324	1	1.0	0.463,0.333,0.363	0.375,0.379,0.456	-0.017
ENSMUSG00000026656	Fcgr2b	1	-	170961195	170961233	170965701	170965824	170958616	170961100	170966445	170966700	2625,3152,3160	852,1100,1015	2674,4141,4643	869,1467,1444	272	187	1	1.0	0.679,0.663,0.682	0.679,0.66,0.689	-0.001
ENSMUSG00000026656	Fcgr2b	1	-	170967979	170968234	170969473	170969494	170966445	170966700	170975900	170976047	1939,2692,2326	5409,6456,6624	1741,3245,3019	5690,8695,9564	170	404	1	1.0	0.46,0.498,0.455	0.421,0.47,0.429	0.031
ENSMUSG00000006392	Med8	4	+	118411657	118411802	118412351	118412492	118410884	118411003	118412663	118412744	236,228,272	214,240,259	210,326,347	216,354,365	294	290	1	1.0	0.521,0.484,0.509	0.49,0.476,0.484	0.021
ENSMUSG00000006392	Med8	4	+	118411697	118411802	118412351	118412492	118410884	118411003	118412663	118412745	17,17,19	214,240,259	30,25,41	216,354,365	254	290	1	1.0	0.083,0.075,0.077	0.137,0.075,0.114	-0.03
ENSMUSG00000022614	Lmf2	15	-	89354082	89354297	89354426	89354455	89353828	89354007	89354563	89354817	13,21,20	132,147,141	10,24,29	123,153,198	178	364	1	1.0	0.168,0.226,0.225	0.143,0.243,0.23	0.001
ENSMUSG00000022614	Lmf2	15	-	89354426	89354455	89354563	89354817	89354082	89354297	89355355	89355659	127,225,131	19,13,17	153,206,276	12,24,21	403	178	1	1.0	0.747,0.884,0.773	0.849,0.791,0.853	-0.03
ENSMUSG00000005981	Trap1	16	-	4055796	4055870	4056329	4056439	4054753	4054909	4060756	4060917	92,114,80	63,61,65	65,133,127	77,104,90	259	223	0.767755680825	1.0	0.557,0.617,0.514	0.421,0.524,0.549	0.065
ENSMUSG00000005981	Trap1	16	-	4056329	4056439	4060756	4060917	4055796	4055870	4062329	4062401	144,132,166	94,121,113	102,167,233	99,140,147	310	259	1	1.0	0.561,0.477,0.551	0.463,0.499,0.57	0.019
ENSMUSG00000026466	Tor1aip1	1	-	156013317	156013374	156017510	156017579	156004598	156007709	156018217	156018259	295,328,334	261,267,333	371,522,514	325,463,542	218	206	1	1.0	0.516,0.537,0.487	0.519,0.516,0.473	0.011
ENSMUSG00000026466	Tor1aip1	1	-	156013317	156013374	156018217	156018259	156004598	156007709	156022299	156022380	183,251,230	262,267,334	264,371,424	324,466,542	191	206	1	1.0	0.43,0.503,0.426	0.468,0.462,0.458	-0.01
ENSMUSG00000026466	Tor1aip1	1	-	156013317	156013374	156018217	156018530	156007571	156007709	156022299	156022380	9,6,11	262,267,334	21,5,11	324,466,542	462	206	1	1.0	0.015,0.01,0.014	0.028,0.005,0.009	-0.001
ENSMUSG00000026466	Tor1aip1	1	-	156017510	156017579	156018217	156018259	156013317	156013374	156022299	156022380	183,251,230	249,306,309	265,370,424	359,493,531	191	218	1	1.0	0.456,0.484,0.459	0.457,0.461,0.477	0.001
ENSMUSG00000026466	Tor1aip1	1	-	156017510	156017579	156018217	156018530	156013317	156013374	156022299	156022380	9,6,11	249,306,309	21,5,11	359,493,531	462	218	1	1.0	0.017,0.009,0.017	0.027,0.005,0.01	0.0
ENSMUSG00000053644	Aldh7a1	18	-	56542224	56542322	56544964	56545042	56538700	56538742	56546903	56546948	27,29,21	31,43,43	30,43,32	30,39,39	227	247	0.395043802751	1.0	0.487,0.423,0.347	0.521,0.545,0.472	-0.094
ENSMUSG00000032193	Ldlr	9	+	21732311	21732434	21733490	21733874	21731746	21731869	21735236	21735359	252,306,283	906,879,776	254,343,437	746,1169,1282	272	533	1	1.0	0.353,0.406,0.417	0.4,0.365,0.4	0.004
ENSMUSG00000032193	Ldlr	9	+	21744229	21744385	21745731	21745905	21743921	21744063	21746361	21746439	317,395,405	364,445,444	361,526,506	414,570,642	305	323	1	1.0	0.48,0.485,0.491	0.48,0.494,0.455	0.009
ENSMUSG00000028719	Cmpk1	4	-	114963355	114963432	114964882	114965035	114963064	114963161	114969217	114969364	381,444,438	289,343,307	431,673,655	302,442,476	302	226	1	1.0	0.497,0.492,0.516	0.516,0.533,0.507	-0.017
ENSMUSG00000028719	Cmpk1	4	-	114964882	114965035	114969217	114969364	114963355	114963432	114986965	114987241	478,493,535	612,792,731	473,741,692	627,952,882	296	302	1	1.0	0.443,0.388,0.427	0.435,0.443,0.445	-0.022
ENSMUSG00000071647	Eml3	19	+	8937562	8937694	8938461	8938529	8937361	8937487	8939027	8939116	92,66,82	44,41,41	61,81,58	23,37,25	281	217	0.963332511395	1.0	0.618,0.554,0.607	0.672,0.628,0.642	-0.054
ENSMUSG00000071647	Eml3	19	+	8939416	8939504	8940578	8940677	8939187	8939285	8940902	8941033	30,52,48	42,52,62	20,47,32	69,70,72	237	248	0.0775544601732	1.0	0.428,0.511,0.448	0.233,0.413,0.317	0.141
ENSMUSG00000071647	Eml3	19	+	8940578	8940677	8940902	8941033	8939416	8939504	8941129	8941582	34,43,43	67,84,84	33,37,70	73,95,112	248	280	1	1.0	0.364,0.366,0.366	0.338,0.305,0.414	0.013
ENSMUSG00000023051	Tarbp2	15	+	102522423	102522551	102522848	102523050	102521980	102522098	102523184	102523219	81,94,89	137,117,130	89,122,149	123,176,220	277	351	1	1.0	0.428,0.504,0.465	0.478,0.468,0.462	-0.004
ENSMUSG00000002845	Tmem39a	16	+	38573053	38573276	38581969	38582124	38564114	38564301	38585175	38585518	46,57,36	18,42,22	68,99,64	51,65,43	372	304	1	1.0	0.676,0.526,0.572	0.521,0.554,0.549	0.05
ENSMUSG00000020893	Per1	11	+	69103548	69103680	69103841	69103947	69103352	69103461	69104030	69104202	9,21,19	6,13,14	24,17,24	11,20,13	281	255	1	1.0	0.576,0.594,0.552	0.664,0.435,0.626	-0.001
ENSMUSG00000033712	Ccar2	14	-	70143587	70143810	70145842	70145962	70143398	70143512	70151011	70151108	30,26,28	70,77,86	20,48,62	66,114,111	269	372	1	1.0	0.372,0.318,0.31	0.295,0.368,0.436	-0.033
ENSMUSG00000033712	Ccar2	14	-	70151879	70151971	70152372	70152464	70151560	70151675	70152663	70152757	17,20,22	11,24,21	19,29,39	17,11,24	241	241	0.410363013654	1.0	0.607,0.455,0.512	0.528,0.725,0.619	-0.099
ENSMUSG00000040848	Sft2d2	1	-	165186721	165186888	165187968	165188054	165185007	165185089	165188247	165188334	144,161,170	0,0,0	114,184,226	0,0,1	235	316	1	1.0	1.0,1.0,1.0	1.0,1.0,0.997	0.001
ENSMUSG00000014243	Zswim7	11	-	62268703	62268808	62273711	62273814	62267223	62267606	62276617	62276639	51,64,67	22,40,35	68,62,68	36,41,51	252	254	1	1.0	0.7,0.617,0.659	0.656,0.604,0.573	0.048
ENSMUSG00000014243	Zswim7	11	-	62273711	62273814	62276617	62276639	62268703	62268808	62281256	62281375	2,0,1	35,48,35	2,0,2	49,45,59	171	252	1	1.0	0.078,0.0,0.04	0.057,0.0,0.048	0.004
ENSMUSG00000023150	Ivns1abp	1	+	151359621	151359751	151359952	151360177	151355166	151356236	151360717	151360839	40,58,47	63,91,77	35,64,54	46,91,121	279	374	1	1.0	0.46,0.461,0.45	0.505,0.485,0.374	0.002
ENSMUSG00000028556	Dock7	4	-	98977863	98978033	98984689	98984829	98975872	98976027	98987323	98987494	34,49,51	48,62,30	24,46,66	38,61,55	289	319	1	1.0	0.439,0.466,0.652	0.411,0.454,0.57	0.041
ENSMUSG00000029028	Lrrc47	4	+	154015655	154016108	154017417	154017534	154011730	154012436	154018369	154018485	224,237,273	71,74,93	217,289,344	60,89,102	602	266	1	1.0	0.582,0.586,0.565	0.615,0.589,0.598	-0.023
ENSMUSG00000032235	Ice2	9	+	69416933	69417109	69421660	69421790	69415337	69416361	69425656	69425741	21,21,15	12,2,8	7,15,18	10,9,1	325	279	1	1.0	0.6,0.9,0.617	0.375,0.589,0.939	0.071
ENSMUSG00000052812	Atad2b	12	+	4965840	4966000	4969351	4969442	4961217	4961306	4973967	4974264	23,32,16	8,23,9	20,32,26	6,22,19	309	240	1	1.0	0.691,0.519,0.58	0.721,0.53,0.515	0.008
ENSMUSG00000020777	Acox1	11	-	116178681	116178844	116179607	116179777	116178119	116178310	116180290	116180406	91,115,81	102,95,103	82,126,114	70,117,135	319	312	1	1.0	0.466,0.542,0.435	0.534,0.513,0.452	-0.019
ENSMUSG00000020777	Acox1	11	-	116183463	116183624	116189414	116189575	116181912	116182020	116198221	116198381	8,5,8	128,168,170	2,18,14	137,185,166	310	310	1	1.0	0.059,0.029,0.045	0.014,0.089,0.078	-0.016
ENSMUSG00000035203	Epn1	7	+	5083729	5083982	5089918	5090168	5080292	5080477	5092840	5092965	203,202,188	595,626,600	175,256,232	521,725,695	402	399	1	1.0	0.253,0.243,0.237	0.25,0.26,0.249	-0.009
ENSMUSG00000033565	Rbfox2	15	-	77091811	77091854	77094450	77094490	77086066	77086155	77097939	77098072	4,22,9	0,0,0	5,13,23	0,1,0	189	192	1	1.0	1.0,1.0,1.0	1.0,0.93,1.0	0.023
ENSMUSG00000057230	Aak1	6	+	86970990	86971086	86981295	86981397	86967268	86967373	86982541	86982643	2,1,6	0,1,0	2,3,2	0,0,0	245	251	1	1.0	1.0,0.506,1.0	1.0,1.0,1.0	-0.165
ENSMUSG00000038172	Ttc39b	4	-	83252985	83253050	83256044	83256112	83247612	83247718	83260881	83260958	8,2,16	15,6,8	8,22,24	19,11,28	217	214	1	1.0	0.345,0.247,0.664	0.293,0.664,0.458	-0.053
ENSMUSG00000028126	Pip5k1a	3	-	95063654	95063784	95065420	95065505	95060483	95060529	95065811	95065860	39,46,45	66,78,98	41,64,74	78,105,69	234	279	0.744931806758	1.0	0.413,0.413,0.354	0.385,0.421,0.561	-0.062
ENSMUSG00000028126	Pip5k1a	3	-	95064330	95064474	95065420	95065505	95063654	95063784	95065811	95065860	45,48,50	42,61,83	51,71,78	65,78,103	234	293	1	1.0	0.573,0.496,0.43	0.496,0.533,0.487	-0.006
ENSMUSG00000022533	Atp13a3	16	-	30336189	30336262	30337501	30337598	30333758	30333927	30338431	30338541	34,33,29	32,35,29	46,80,35	38,34,44	246	222	0.73859439455	1.0	0.489,0.46,0.474	0.522,0.68,0.418	-0.066
ENSMUSG00000039735	Fnbp1l	3	-	122544543	122544692	122546299	122546394	122538724	122542283	122546942	122547075	175,170,120	246,287,197	151,197,183	264,336,294	244	298	1	1.0	0.465,0.42,0.427	0.411,0.417,0.432	0.017
ENSMUSG00000039735	Fnbp1l	3	-	122559019	122559166	122560832	122560961	122557902	122558106	122563834	122563881	197,169,115	216,253,136	178,210,258	183,230,277	278	296	1	1.0	0.493,0.416,0.474	0.509,0.493,0.498	-0.039
ENSMUSG00000057135	Scimp	11	-	70793774	70793848	70798012	70798076	70790931	70791638	70800689	70800813	17,58,27	30,64,35	46,79,58	46,73,89	213	223	1	1.0	0.372,0.487,0.447	0.511,0.531,0.406	-0.047
ENSMUSG00000057135	Scimp	11	-	70793774	70793848	70798012	70798072	70791363	70791638	70800689	70800813	1,0,3	30,64,35	0,0,0	46,73,89	209	223	1	1.0	0.034,0.0,0.084	0.0,0.0,0.0	0.039
ENSMUSG00000028364	Tnc	4	-	63982650	63982923	63993026	63993299	63976445	63976568	63995540	63995813	90,203,205	165,294,271	184,362,377	228,468,432	422	422	1	1.0	0.353,0.408,0.431	0.447,0.436,0.466	-0.052
ENSMUSG00000028364	Tnc	4	-	63982650	63982923	64000697	64000970	63976445	63976568	64006245	64006509	154,262,211	165,294,269	201,434,333	235,467,429	422	422	1	1.0	0.483,0.471,0.44	0.461,0.482,0.437	0.005
ENSMUSG00000028364	Tnc	4	-	63993026	63993299	63995540	63995813	63982650	63982923	63999912	64000185	153,211,239	95,239,220	191,429,313	193,369,374	422	422	1	1.0	0.617,0.469,0.521	0.497,0.538,0.456	0.039
ENSMUSG00000028364	Tnc	4	-	63995540	63995813	63999912	64000185	63993026	63993299	64000697	64000970	140,170,196	128,176,245	193,359,244	191,427,338	422	422	1	1.0	0.522,0.491,0.444	0.503,0.457,0.419	0.026
ENSMUSG00000028364	Tnc	4	-	63999912	64000185	64000697	64000970	63995540	63995813	64006245	64006509	154,262,216	113,181,178	201,431,332	151,319,245	422	422	1	1.0	0.577,0.591,0.548	0.571,0.575,0.575	-0.002
ENSMUSG00000052760	A630001G21Rik	1	-	85719024	85719129	85723097	85723181	85718089	85718368	85736471	85736554	3,2,3	74,62,89	3,10,7	93,120,118	233	254	1	1.0	0.042,0.034,0.035	0.034,0.083,0.061	-0.022
ENSMUSG00000052760	A630001G21Rik	1	-	85725120	85725289	85726458	85726502	85723097	85723181	85736471	85736581	1,4,8	113,121,142	3,2,2	152,184,196	193	318	1	1.0	0.014,0.052,0.085	0.031,0.018,0.017	0.028
ENSMUSG00000052760	A630001G21Rik	1	-	85725120	85725289	85726458	85726615	85723097	85723181	85736471	85736629	111,96,94	113,121,142	92,141,170	152,184,196	306	318	1	1.0	0.505,0.452,0.408	0.386,0.443,0.474	0.021
ENSMUSG00000052760	A630001G21Rik	1	-	85725120	85725289	85726458	85726615	85723097	85723387	85736471	85736581	111,94,94	28,51,33	92,140,170	31,71,60	306	318	1	1.0	0.805,0.657,0.747	0.755,0.672,0.746	0.012
ENSMUSG00000060063	Alox5ap	5	+	149272380	149272480	149279175	149279246	149264766	149265182	149285343	149285425	435,498,513	193,211,309	362,542,504	188,279,266	249	220	1	1.0	0.666,0.676,0.595	0.63,0.632,0.626	0.016
ENSMUSG00000097993	Ptprv	1	-	135110412	135110500	135111045	135111181	135110251	135110330	135111301	135111462	0,2,4	0,0,0	0,0,0	0,0,1	285	237	1	1.0	NA,1.0,1.0	NA,NA,0.0	1.0
ENSMUSG00000007564	Ppp2r1a	17	+	20960952	20961013	20961584	20961739	20960465	20960639	20962573	20962716	275,275,261	710,795,822	276,336,414	799,1073,1200	210	304	1	1.0	0.359,0.334,0.315	0.333,0.312,0.333	0.01
ENSMUSG00000030729	Pgm2l1	7	+	100261599	100261789	100262065	100262163	100259883	100260077	100262910	100263088	28,30,36	34,37,26	28,28,22	21,15,19	339	247	0.484420622358	1.0	0.375,0.371,0.502	0.493,0.576,0.458	-0.093
ENSMUSG00000030729	Pgm2l1	7	+	100261599	100261789	100262910	100263088	100259883	100260077	100266664	100266758	28,30,38	35,37,35	28,27,22	23,52,31	339	327	1	1.0	0.436,0.439,0.512	0.54,0.334,0.406	0.036
ENSMUSG00000024646	Cyb5a	18	+	84871504	84871633	84873139	84873169	84851337	84851607	84877826	84877861	1327,1321,1360	299,277,290	928,1287,1074	230,314,241	278	179	1	1.0	0.741,0.754,0.751	0.722,0.725,0.742	0.019
ENSMUSG00000028381	Ugcg	4	+	59218494	59218581	59219488	59219678	59217035	59217214	59220222	59222833	27,32,35	88,105,83	22,64,55	82,120,151	236	339	1	1.0	0.306,0.304,0.377	0.278,0.434,0.343	-0.023
ENSMUSG00000037697	Ddhd1	14	-	45622840	45622893	45628853	45628874	45620711	45620840	45629579	45629753	6,6,4	26,20,34	1,7,7	28,55,41	170	202	0.844900242865	1.0	0.215,0.263,0.123	0.041,0.131,0.169	0.087
ENSMUSG00000037697	Ddhd1	14	-	45622840	45622942	45628853	45628874	45620711	45620840	45629579	45629753	6,6,4	83,83,77	1,7,7	103,192,137	170	251	1	1.0	0.096,0.096,0.071	0.014,0.051,0.07	0.043
ENSMUSG00000026927	Sdccag3	2	-	26384681	26384821	26385082	26385145	26382801	26383694	26385497	26385609	61,60,59	168,231,206	55,87,84	245,215,261	212	289	1	1.0	0.331,0.261,0.281	0.234,0.356,0.305	-0.007
ENSMUSG00000026927	Sdccag3	2	-	26385082	26385145	26385497	26385609	26384681	26384821	26385989	26386063	103,116,123	77,118,67	140,152,132	84,99,125	261	212	1	1.0	0.521,0.444,0.599	0.575,0.555,0.462	-0.009
ENSMUSG00000030286	Emc3	6	-	113517881	113517961	113519914	113519996	113517096	113517179	113520476	113520581	116,149,154	136,162,175	129,188,186	148,199,198	231	229	1	1.0	0.458,0.477,0.466	0.464,0.484,0.482	-0.01
ENSMUSG00000030286	Emc3	6	-	113519914	113519996	113520476	113520581	113517881	113517961	113522313	113522407	109,137,134	122,180,207	120,150,167	150,222,210	254	231	1	1.0	0.448,0.409,0.371	0.421,0.381,0.42	0.002
ENSMUSG00000028333	Anp32b	4	+	46468558	46468787	46469882	46470007	46463806	46463929	46471397	46471467	748,943,988	349,448,436	634,993,1058	314,499,513	378	274	1	1.0	0.608,0.604,0.622	0.594,0.591,0.599	0.017
ENSMUSG00000035495	Tstd2	4	-	46124899	46125025	46129226	46129347	46123404	46124148	46131842	46132156	38,25,45	45,50,41	36,56,55	33,78,74	270	275	1	1.0	0.462,0.337,0.528	0.526,0.422,0.431	-0.017
ENSMUSG00000028478	Clta	4	+	44030214	44030268	44031399	44031435	44025448	44025560	44032400	44032846	0,1,0	16,3,8	0,0,0	19,5,8	203	185	1	1.0	0.0,0.233,0.0	0.0,0.0,0.0	0.078
ENSMUSG00000027291	Vps39	2	-	120346856	120346889	120349085	120349155	120346327	120346392	120350163	120350229	0,2,0	1,3,4	0,0,0	4,8,19	219	182	1	1.0	0.0,0.357,0.0	0.0,0.0,0.0	0.119
ENSMUSG00000028458	Tesk1	4	+	43445040	43445123	43445283	43445374	43444572	43444719	43445522	43445606	165,179,179	270,207,258	184,223,209	240,358,416	232	240	1	1.0	0.387,0.472,0.418	0.442,0.392,0.342	0.034
ENSMUSG00000061887	Ssbp3	4	+	107027216	107027297	107028192	107028252	107009678	107009768	107030861	107030928	0,1,2	23,43,40	0,0,0	15,27,39	230	209	1	1.0	0.0,0.021,0.043	0.0,0.0,0.0	0.021
ENSMUSG00000036002	Fam214b	4	-	43034658	43034764	43034942	43035001	43034084	43034153	43035835	43036804	80,98,129	2,2,2	85,137,144	2,0,3	208	255	1	1.0	0.98,0.984,0.988	0.981,1.0,0.983	-0.004
ENSMUSG00000058818	Pirb	7	-	3712907	3713063	3713819	3713872	3711408	3712830	3714096	3714134	1055,1088,1211	2281,2638,2618	879,1257,1515	2036,2944,3167	202	305	1	1.0	0.411,0.384,0.411	0.395,0.392,0.419	0.0
ENSMUSG00000058818	Pirb	7	-	3713819	3713872	3714096	3714134	3712907	3713063	3714208	3714284	362,470,473	1061,1215,1136	399,504,654	898,1277,1567	187	202	1	1.0	0.269,0.295,0.31	0.324,0.299,0.311	-0.02
ENSMUSG00000058818	Pirb	7	-	3714096	3714134	3714208	3714284	3713819	3713872	3714586	3714703	601,852,846	603,690,691	689,910,1209	568,808,897	225	187	1	1.0	0.453,0.506,0.504	0.502,0.483,0.528	-0.017
ENSMUSG00000058818	Pirb	7	-	3714208	3714284	3714586	3714703	3714096	3714134	3715681	3715732	385,985,826	1195,1386,1312	890,812,1582	1088,1542,1689	266	225	0.480019975497	1.0	0.214,0.375,0.347	0.409,0.308,0.442	-0.074
ENSMUSG00000058818	Pirb	7	-	3716033	3716336	3716593	3716890	3715681	3715732	3717117	3717426	1510,2192,1870	314,1025,743	1622,2409,2332	864,728,1764	446	452	0.490602312705	1.0	0.83,0.684,0.718	0.655,0.77,0.573	0.078
ENSMUSG00000040687	Madd	2	-	91143014	91143087	91143484	91143686	91142755	91142862	91146838	91146946	45,57,52	23,26,18	57,74,63	24,34,33	351	222	1	1.0	0.553,0.581,0.646	0.6,0.579,0.547	0.018
ENSMUSG00000078671	Chd2	7	-	73447134	73447313	73449156	73449291	73444234	73444334	73451698	73451839	33,30,16	45,60,40	37,22,36	52,37,56	284	328	1	1.0	0.459,0.366,0.316	0.451,0.407,0.426	-0.048
ENSMUSG00000078671	Chd2	7	-	73449156	73449291	73451698	73451839	73447134	73447313	73453098	73453227	28,41,32	43,37,34	33,14,26	48,56,61	290	284	0.054180574618	1.0	0.389,0.52,0.48	0.402,0.197,0.294	0.165
ENSMUSG00000078671	Chd2	7	-	73454690	73454803	73455490	73455641	73454328	73454451	73455773	73455912	39,53,43	1,1,0	49,57,60	4,6,0	300	262	1	1.0	0.971,0.979,1.0	0.915,0.892,1.0	0.048
ENSMUSG00000023143	Nagpa	16	-	5198730	5198936	5199615	5199744	5198575	5198623	5199942	5200051	120,96,113	152,188,197	106,165,182	216,262,292	278	355	1	1.0	0.502,0.395,0.423	0.385,0.446,0.443	0.015
ENSMUSG00000023143	Nagpa	16	-	5199615	5199744	5199942	5200051	5198730	5198936	5201373	5201513	107,105,127	128,143,152	96,153,145	178,175,232	258	278	1	1.0	0.474,0.442,0.474	0.368,0.485,0.402	0.045
ENSMUSG00000014195	Dnajc7	11	-	100591411	100591565	100592854	100592973	100590886	100591051	100596165	100596240	156,228,225	321,348,340	186,294,338	347,446,507	268	303	1	1.0	0.355,0.426,0.428	0.377,0.427,0.43	-0.008
ENSMUSG00000028433	Ubap2	4	-	41209352	41209569	41211704	41211894	41206832	41207104	41216565	41216633	77,97,85	57,82,83	49,96,119	56,87,102	339	366	1	1.0	0.593,0.561,0.525	0.486,0.544,0.557	0.031
ENSMUSG00000028433	Ubap2	4	-	41211704	41211894	41216565	41216633	41209352	41209569	41218310	41218363	27,35,32	47,78,54	24,32,26	48,65,121	217	339	0.52408021435	1.0	0.473,0.412,0.481	0.439,0.435,0.251	0.08
ENSMUSG00000028300	C9orf72	4	-	35196972	35197208	35205767	35205884	35194136	35194194	35211291	35211364	97,84,90	156,175,171	92,117,72	207,210,200	266	385	1	1.0	0.474,0.41,0.432	0.391,0.446,0.343	0.045
ENSMUSG00000028300	C9orf72	4	-	35205767	35205884	35211291	35211364	35196972	35197208	35213008	35213073	53,58,30	80,74,86	55,79,65	100,82,141	222	266	1	1.0	0.443,0.484,0.295	0.397,0.536,0.356	-0.022
ENSMUSG00000028300	C9orf72	4	-	35211291	35211364	35213008	35213073	35205767	35205884	35213548	35213644	43,38,52	52,54,63	36,57,53	53,63,76	214	222	1	1.0	0.462,0.422,0.461	0.413,0.484,0.42	0.009
ENSMUSG00000028293	Slc35a1	4	-	34671779	34671846	34675029	34675182	34669486	34669663	34675471	34675631	23,38,38	13,22,26	21,34,33	31,31,35	302	216	0.096807634622	1.0	0.559,0.553,0.511	0.326,0.44,0.403	0.151
ENSMUSG00000028293	Slc35a1	4	-	34671779	34671846	34675029	34675182	34669486	34669663	34683284	34683462	3,2,5	13,15,26	5,2,2	32,32,35	302	216	1	1.0	0.142,0.087,0.121	0.101,0.043,0.039	0.056
ENSMUSG00000028293	Slc35a1	4	-	34675029	34675182	34675471	34675631	34671779	34671846	34683284	34683462	39,49,23	34,32,23	22,27,52	32,43,45	309	302	0.364526844395	1.0	0.529,0.599,0.494	0.402,0.38,0.53	0.103
ENSMUSG00000040044	Orc3	4	-	34607130	34607228	34611021	34611076	34605536	34605681	34614864	34614903	0,0,1	33,34,30	5,4,0	27,61,52	204	247	1	1.0	0.0,0.0,0.039	0.183,0.074,0.0	-0.073
ENSMUSG00000039205	Ciz1	2	+	32370863	32371408	32371635	32371757	32370241	32370344	32372297	32372495	350,315,392	83,101,102	263,374,456	94,134,143	694	271	0.814944955617	1.0	0.622,0.549,0.6	0.522,0.522,0.555	0.057
ENSMUSG00000039205	Ciz1	2	+	32371248	32371408	32371635	32371757	32370863	32371101	32372297	32372305	44,81,47	82,101,102	49,70,87	92,135,143	309	271	1	1.0	0.32,0.413,0.288	0.318,0.313,0.348	0.014
ENSMUSG00000024006	Stk38	17	-	28979202	28979305	28982031	28982186	28977539	28977601	28988177	28988261	5,5,1	92,105,121	4,1,9	119,114,141	304	252	1	1.0	0.043,0.038,0.007	0.027,0.007,0.05	0.001
ENSMUSG00000024006	Stk38	17	-	28984076	28984200	28988177	28988261	28982031	28982186	28991297	28991420	81,97,95	85,113,151	82,99,89	126,200,190	233	273	0.171969887512	1.0	0.528,0.501,0.424	0.433,0.367,0.354	0.1
ENSMUSG00000027272	Ubr1	2	-	120906843	120907025	120909421	120909508	120903993	120904199	120911101	120911211	6,13,6	19,16,21	12,13,12	30,34,38	236	331	1	1.0	0.307,0.533,0.286	0.359,0.349,0.307	0.037
ENSMUSG00000032561	Acpp	9	-	104324051	104324204	104324642	104324729	104319973	104320072	104326880	104326976	162,269,235	231,325,328	175,318,303	237,452,377	236	302	1	1.0	0.473,0.514,0.478	0.486,0.474,0.507	-0.001
ENSMUSG00000052137	Rbm12b2	4	+	12089662	12089727	12092522	12092572	12089440	12089523	12093114	12096243	0,5,2	0,0,0	0,8,1	0,1,1	214	199	1	1.0	NA,1.0,1.0	NA,0.882,0.482	0.318
ENSMUSG00000068040	Tm9sf4	2	+	153202337	153202401	153203781	153203901	153200247	153200818	153204534	153204624	95,115,119	213,198,220	109,156,158	211,327,360	213	269	1	1.0	0.36,0.423,0.406	0.395,0.376,0.357	0.02
ENSMUSG00000068040	Tm9sf4	2	+	153202337	153202401	153204534	153204624	153200247	153200818	153208606	153210466	95,115,117	184,228,261	109,156,158	252,321,349	213	239	1	1.0	0.367,0.361,0.335	0.327,0.353,0.337	0.015
ENSMUSG00000068040	Tm9sf4	2	+	153203781	153203901	153204534	153204624	153202133	153202401	153208606	153210466	210,230,267	182,228,263	185,358,341	252,325,349	269	239	1	1.0	0.506,0.473,0.474	0.395,0.495,0.465	0.033
ENSMUSG00000022514	Il1rap	16	+	26701087	26701236	26710480	26710630	26698826	26698953	26712116	26712260	13,20,36	17,41,37	23,34,46	22,28,41	298	299	0.298139180967	1.0	0.434,0.329,0.494	0.512,0.549,0.53	-0.111
ENSMUSG00000041515	Irf8	8	+	120743705	120743889	120745619	120745708	120739816	120739991	120747202	120747308	404,388,463	132,118,133	368,623,673	164,209,312	333	238	0.513191990474	1.0	0.686,0.701,0.713	0.616,0.681,0.607	0.065
ENSMUSG00000028207	Asph	4	-	9604515	9604629	9610842	9610938	9602468	9602501	9635900	9635969	46,57,73	56,49,57	47,75,118	45,68,86	245	263	1	1.0	0.469,0.555,0.579	0.529,0.542,0.596	-0.021
ENSMUSG00000024830	Rps6kb2	19	-	4157481	4157594	4157681	4157789	4156794	4157199	4157878	4157956	36,58,75	41,51,46	31,68,47	38,62,63	257	262	0.618646417896	1.0	0.472,0.537,0.624	0.454,0.528,0.432	0.073
ENSMUSG00000024830	Rps6kb2	19	-	4159226	4159327	4159402	4159460	4159002	4159093	4161067	4161215	26,25,23	34,46,33	15,31,28	41,47,48	207	250	0.94616084787	1.0	0.48,0.396,0.457	0.306,0.443,0.413	0.057
ENSMUSG00000024830	Rps6kb2	19	-	4159402	4159460	4159565	4159705	4159226	4159327	4161067	4161215	0,2,3	77,87,79	2,5,5	68,90,106	289	207	1	1.0	0.0,0.016,0.026	0.021,0.038,0.033	-0.017
ENSMUSG00000028245	Nsmaf	4	-	6419863	6419927	6420049	6420140	6418471	6418523	6421056	6421136	24,26,32	9,19,15	19,29,42	19,19,14	240	213	1	1.0	0.703,0.548,0.654	0.47,0.575,0.727	0.044
ENSMUSG00000042228	Lyn	4	+	3738724	3738798	3742441	3742487	3678126	3678364	3743196	3743302	461,618,584	276,328,320	473,692,816	275,430,438	223	195	1	1.0	0.594,0.622,0.615	0.601,0.585,0.62	0.008
ENSMUSG00000042228	Lyn	4	+	3738724	3738861	3742441	3742487	3678114	3678364	3743196	3743302	728,1008,912	276,328,320	763,1065,1289	275,430,438	286	195	1	1.0	0.643,0.677,0.66	0.654,0.628,0.667	0.01
ENSMUSG00000042228	Lyn	4	+	3745317	3745416	3745522	3745626	3743196	3743302	3746710	3746860	653,759,752	809,932,856	633,986,1103	835,1135,1216	248	253	1	1.0	0.452,0.454,0.473	0.436,0.47,0.481	-0.003
ENSMUSG00000015536	Mocs2	13	+	114824566	114824694	114825210	114825234	114820801	114820946	114826157	114826281	223,309,301	0,0,1	236,344,411	4,10,18	277	173	1	1.0	1.0,1.0,0.995	0.974,0.956,0.934	0.044
ENSMUSG00000027655	Dhx35	2	+	158842855	158842933	158844077	158844207	158842304	158842399	158846907	158846954	16,7,15	19,21,26	7,20,21	16,26,22	227	279	0.852580397484	1.0	0.509,0.291,0.415	0.35,0.486,0.54	-0.054
ENSMUSG00000027655	Dhx35	2	+	158844077	158844207	158846907	158846989	158842855	158842933	158849481	158849553	10,16,18	15,13,12	13,27,27	20,21,31	279	231	1	1.0	0.356,0.505,0.554	0.35,0.516,0.419	0.043
ENSMUSG00000027655	Dhx35	2	+	158846907	158846989	158849481	158849553	158844077	158844207	158851710	158851822	10,11,17	14,11,10	3,13,13	17,15,17	231	221	0.259210019742	1.0	0.406,0.489,0.619	0.144,0.453,0.422	0.165
ENSMUSG00000020386	Sar1b	11	+	51782771	51782837	51788149	51788253	51779688	51779808	51789196	51789328	176,196,237	171,238,255	152,252,257	224,303,287	215	253	1	1.0	0.548,0.492,0.522	0.444,0.495,0.513	0.037
ENSMUSG00000068245	Phf11d	14	-	59351146	59351218	59352650	59352782	59349052	59349388	59353317	59353381	749,822,910	465,488,476	1084,1465,1587	609,792,973	281	221	1	1.0	0.559,0.57,0.601	0.583,0.593,0.562	-0.003
ENSMUSG00000068245	Phf11d	14	-	59352650	59352782	59353317	59353381	59351146	59351218	59354307	59354375	245,303,304	857,856,959	328,434,513	1107,1609,1592	213	281	1	1.0	0.274,0.318,0.295	0.281,0.262,0.298	0.015
ENSMUSG00000068245	Phf11d	14	-	59353317	59353381	59354307	59354375	59348731	59349388	59355139	59355189	325,413,378	10,6,16	449,570,754	9,16,20	217	213	1	1.0	0.97,0.985,0.959	0.98,0.972,0.974	-0.004
ENSMUSG00000068245	Phf11d	14	-	59353317	59353381	59354307	59354375	59352650	59352782	59355139	59355189	325,414,377	446,450,516	449,570,754	529,811,862	217	213	1	1.0	0.417,0.475,0.418	0.454,0.408,0.462	-0.005
ENSMUSG00000068245	Phf11d	14	-	59354307	59354375	59355139	59355189	59353317	59353381	59356316	59356450	192,257,275	382,460,490	329,490,491	617,807,859	199	217	1	1.0	0.354,0.379,0.38	0.368,0.398,0.384	-0.012
ENSMUSG00000068245	Phf11d	14	-	59355139	59355189	59356316	59356450	59354307	59354375	59359475	59359583	747,880,944	211,229,224	1148,1560,1784	277,329,397	283	199	1	1.0	0.713,0.73,0.748	0.745,0.769,0.76	-0.028
ENSMUSG00000068245	Phf11d	14	-	59356316	59356450	59359475	59359583	59355139	59355189	59361733	59361855	680,771,727	527,690,657	1023,1303,1412	743,1024,1230	257	283	1	1.0	0.587,0.552,0.549	0.603,0.584,0.558	-0.019
ENSMUSG00000068245	Phf11d	14	-	59359475	59359583	59361733	59361855	59355139	59356450	59365366	59365440	455,520,578	548,656,690	683,940,1043	800,1137,1282	271	257	1	1.0	0.441,0.429,0.443	0.447,0.439,0.436	-0.003
ENSMUSG00000053219	Raet1e	10	+	22172003	22172101	22173180	22173250	22158568	22158718	22173875	22173966	4,0,4	3,3,9	1,0,5	3,4,4	247	219	0.926799323969	1.0	0.542,0.0,0.283	0.228,0.0,0.526	0.024
ENSMUSG00000039233	Tbce	13	-	14001109	14001178	14003532	14003696	14000057	14000117	14005142	14005283	73,61,65	25,22,32	83,112,91	34,43,35	313	218	1	1.0	0.67,0.659,0.586	0.63,0.645,0.644	-0.001
ENSMUSG00000039233	Tbce	13	-	14001109	14001178	14003542	14003696	14000057	14000117	14005142	14005283	73,59,64	25,22,32	83,119,89	34,43,35	303	218	1	1.0	0.678,0.659,0.59	0.637,0.666,0.647	-0.008
ENSMUSG00000039233	Tbce	13	-	14019701	14019887	14027697	14027782	14014734	14014823	14029275	14029406	22,44,36	99,104,77	37,57,76	113,110,89	234	335	0.479463019947	1.0	0.241,0.377,0.401	0.319,0.426,0.55	-0.092
ENSMUSG00000025825	Iscu	5	+	113775217	113775328	113776770	113776849	113774262	113774376	113777832	113777841	289,298,290	297,331,361	264,375,465	265,412,427	260	228	1	1.0	0.46,0.441,0.413	0.466,0.444,0.488	-0.028
ENSMUSG00000025825	Iscu	5	+	113775217	113775328	113776770	113777078	113774262	113774376	113777832	113778273	289,298,290	45,49,71	264,375,465	88,131,121	260	457	0.772515104335	1.0	0.919,0.914,0.878	0.841,0.834,0.871	0.055
ENSMUSG00000037062	Sh3glb1	3	-	144691899	144692128	144696853	144696954	144684894	144685139	144697377	144697467	758,845,841	670,805,819	816,1250,1227	797,1109,1167	250	378	1	1.0	0.631,0.613,0.608	0.608,0.63,0.614	0.0
ENSMUSG00000037062	Sh3glb1	3	-	144691899	144692128	144696853	144696954	144686910	144691532	144697377	144697467	760,845,840	1750,2148,2183	813,1250,1228	1907,2648,3071	250	378	1	1.0	0.396,0.373,0.368	0.392,0.416,0.377	-0.016
ENSMUSG00000037062	Sh3glb1	3	-	144705512	144705605	144706597	144706731	144697377	144697467	144709232	144709361	1073,1313,1192	695,740,823	1117,1749,1971	739,1099,1104	283	242	1	1.0	0.569,0.603,0.553	0.564,0.576,0.604	-0.006
ENSMUSG00000032388	Spg21	9	+	65468774	65468936	65473637	65473718	65465263	65465350	65475839	65475938	362,383,332	136,145,175	358,484,553	145,216,189	311	230	1	1.0	0.663,0.661,0.584	0.646,0.624,0.684	-0.015
ENSMUSG00000032388	Spg21	9	+	65473637	65473718	65475839	65475985	65468774	65468936	65480378	65480487	158,171,216	283,338,354	163,262,276	293,418,405	230	295	1	1.0	0.417,0.394,0.439	0.416,0.446,0.466	-0.026
ENSMUSG00000032388	Spg21	9	+	65481860	65481968	65484441	65484582	65480378	65480487	65486832	65488470	231,279,302	385,364,407	237,310,318	363,501,535	257	290	1	1.0	0.404,0.464,0.456	0.424,0.411,0.401	0.029
ENSMUSG00000004591	Pkn2	3	-	142794387	142794495	142798902	142799045	142794102	142794183	142799804	142799881	21,34,41	40,49,42	41,27,66	38,55,56	292	257	1	1.0	0.316,0.379,0.462	0.487,0.302,0.509	-0.047
ENSMUSG00000040253	Gbp7	3	+	142534498	142534712	142536296	142536424	142530341	142530439	142538011	142538121	67,121,84	173,284,223	130,181,213	334,486,488	363	277	1	1.0	0.228,0.245,0.223	0.229,0.221,0.25	-0.001
ENSMUSG00000040253	Gbp7	3	+	142534516	142534712	142536296	142536424	142530341	142530439	142538011	142538121	215,310,237	173,284,223	381,560,597	334,486,488	345	277	1	1.0	0.499,0.467,0.46	0.478,0.481,0.496	-0.01
ENSMUSG00000021193	Pitrm1	13	+	6556541	6556702	6557761	6557888	6555551	6555648	6558155	6558244	43,44,44	54,53,64	47,70,55	53,57,87	310	276	1	1.0	0.415,0.425,0.38	0.441,0.522,0.36	-0.034
ENSMUSG00000037475	Thoc2	X	-	41873881	41873952	41879885	41879937	41872564	41872686	41881908	41882000	12,7,4	13,13,2	7,11,16	8,14,13	201	220	1	1.0	0.503,0.371,0.686	0.489,0.462,0.574	0.012
ENSMUSG00000020828	Pld2	11	+	70552697	70552868	70553334	70553461	70552453	70552564	70554043	70554162	70,100,82	79,56,40	77,62,90	39,54,44	320	276	1	1.0	0.433,0.606,0.639	0.63,0.498,0.638	-0.029
ENSMUSG00000069755	Zfp125	12	-	20902269	20902330	20914758	20914841	20877083	20877095	20920841	20921262	0,0,1	1,0,1	0,3,0	0,0,0	232	210	1	1.0	0.0,NA,0.475	NA,1.0,NA	-0.762
ENSMUSG00000018995	Nars2	7	+	97002797	97002892	97023617	97023750	96973481	96973562	97031337	97031436	6,2,0	6,4,5	5,13,1	2,6,16	244	282	0.500278856584	1.0	0.536,0.366,0.0	0.743,0.715,0.067	-0.208
ENSMUSG00000018995	Nars2	7	+	97039898	97040036	97057447	97057545	97035230	97035297	97059785	97059812	10,15,2	6,6,3	4,16,17	4,15,15	287	247	0.487787629182	1.0	0.589,0.683,0.365	0.463,0.479,0.494	0.067
ENSMUSG00000034593	Myo5a	9	+	75192383	75192464	75193938	75194137	75189899	75190000	75197642	75197736	67,98,79	148,159,173	71,93,101	124,160,207	230	348	1	1.0	0.407,0.483,0.409	0.464,0.468,0.425	-0.019
ENSMUSG00000038658	Ric1	19	+	29584174	29584213	29584466	29584577	29579764	29579968	29585780	29585870	20,21,18	31,24,37	15,27,31	28,37,54	188	260	1	1.0	0.472,0.548,0.402	0.426,0.502,0.443	0.017
ENSMUSG00000038658	Ric1	19	+	29584466	29584577	29585780	29585870	29584174	29584213	29586539	29586700	32,17,39	41,48,36	25,39,53	26,50,31	260	239	0.382257928885	1.0	0.418,0.246,0.499	0.469,0.418,0.611	-0.112
ENSMUSG00000035183	Slc24a5	2	+	125085656	125085863	125087419	125087521	125083030	125083314	125087963	125088677	32,46,15	16,10,9	41,66,44	13,25,19	356	251	1	1.0	0.585,0.764,0.54	0.69,0.651,0.62	-0.024
ENSMUSG00000026878	Rab14	2	-	35183392	35183423	35183743	35183831	35180204	35182447	35186673	35186740	206,245,229	118,102,109	184,287,324	112,153,171	237	180	1	1.0	0.57,0.646,0.615	0.555,0.588,0.59	0.033
ENSMUSG00000026878	Rab14	2	-	35183743	35183831	35186673	35186740	35183392	35183423	35189899	35189960	184,197,196	267,268,281	166,243,269	216,361,364	216	237	1	1.0	0.431,0.446,0.434	0.457,0.425,0.448	-0.006
ENSMUSG00000029328	Hnrnpdl	5	-	100035634	100035739	100036480	100036651	100034726	100034984	100036861	100036976	339,377,344	33,56,49	350,368,532	33,49,57	320	254	1	1.0	0.891,0.842,0.848	0.894,0.856,0.881	-0.017
ENSMUSG00000029328	Hnrnpdl	5	-	100036103	100036195	100036480	100036651	100033576	100034984	100036861	100036976	339,377,344	160,210,202	350,368,532	187,214,229	320	241	1	1.0	0.615,0.575,0.562	0.585,0.564,0.636	-0.011
ENSMUSG00000029328	Hnrnpdl	5	-	100036103	100036195	100036480	100036651	100035425	100035739	100036861	100036976	332,367,335	81,85,79	350,367,521	59,88,141	320	241	1	1.0	0.755,0.765,0.762	0.817,0.759,0.736	-0.01
ENSMUSG00000053510	Nrd1	4	+	109056509	109056648	109058258	109058306	109056289	109056321	109058581	109058634	262,332,248	62,85,111	236,309,344	79,82,104	288	197	1	1.0	0.743,0.728,0.604	0.671,0.72,0.693	-0.003
ENSMUSG00000053510	Nrd1	4	+	109058984	109059068	109059771	109059862	109058581	109058634	109060068	109060185	109,138,176	137,157,180	132,150,189	149,186,176	233	240	1	1.0	0.45,0.475,0.502	0.477,0.454,0.525	-0.01
ENSMUSG00000020329	Polrmt	10	-	79737456	79737509	79737599	79737713	79737263	79737362	79737799	79737886	38,19,51	5,25,12	24,42,29	2,10,13	263	202	0.770234404287	1.0	0.854,0.369,0.765	0.902,0.763,0.631	-0.103
ENSMUSG00000025173	Wdr45b	11	-	121335383	121335574	121338556	121338644	121330146	121330232	121341113	121341215	66,71,93	133,164,167	86,88,76	151,187,193	237	340	1	1.0	0.416,0.383,0.444	0.45,0.403,0.361	0.01
ENSMUSG00000030357	Fkbp4	6	-	128433702	128433793	128434304	128434461	128433525	128433609	128434751	128434872	116,133,172	78,96,106	87,140,116	49,103,128	306	240	1	1.0	0.538,0.521,0.56	0.582,0.516,0.415	0.035
ENSMUSG00000027957	Slc35a3	3	-	116687270	116687425	116694429	116694634	116687061	116687184	116712082	116712650	92,127,90	56,89,96	88,159,136	68,85,108	354	304	1	1.0	0.585,0.551,0.446	0.526,0.616,0.52	-0.027
ENSMUSG00000026773	Pfkfb3	2	-	11482444	11482574	11484204	11484351	11482053	11482116	11484654	11484862	264,328,372	230,360,360	219,390,457	221,343,513	296	279	1	1.0	0.52,0.462,0.493	0.483,0.517,0.456	0.006
ENSMUSG00000021322	Aoah	13	+	20900469	20900529	20905660	20905731	20851078	20851178	20910064	20910125	118,143,109	128,183,172	108,167,150	143,208,232	209	220	1	1.0	0.492,0.451,0.4	0.443,0.458,0.405	0.012
ENSMUSG00000020289	Nprl3	11	-	32236787	32236917	32237299	32237406	32234731	32234921	32239796	32239953	26,17,31	18,21,25	29,46,18	21,35,41	256	279	0.98329674702	1.0	0.612,0.469,0.575	0.601,0.589,0.324	0.047
ENSMUSG00000020289	Nprl3	11	-	32236787	32236917	32238988	32239290	32234731	32234921	32239796	32239953	1,7,3	18,21,25	4,3,3	21,35,41	451	279	1	1.0	0.033,0.171,0.069	0.105,0.05,0.043	0.025
ENSMUSG00000020289	Nprl3	11	-	32237299	32237406	32238988	32239290	32234731	32234921	32239796	32239953	1,7,3	26,17,31	4,3,3	29,46,18	451	256	1	1.0	0.021,0.189,0.052	0.073,0.036,0.086	0.022
ENSMUSG00000020289	Nprl3	11	-	32253874	32253949	32255438	32255568	32250124	32250278	32263024	32263094	32,23,29	24,16,12	27,26,37	20,24,11	279	224	1	1.0	0.517,0.536,0.66	0.52,0.465,0.73	-0.001
ENSMUSG00000031565	Fgfr1	8	+	25563373	25563524	25564339	25564484	25562137	25562328	25566710	25566913	0,0,0	18,19,41	0,0,1	32,29,60	300	294	1	1.0	0.0,0.0,0.0	0.0,0.0,0.016	-0.005
ENSMUSG00000031565	Fgfr1	8	+	25572718	25572789	25573122	25573260	25572337	25572460	25573545	25573651	6,6,9	13,19,23	5,18,13	13,21,31	220	287	0.673643038423	1.0	0.376,0.292,0.338	0.334,0.528,0.354	-0.07
ENSMUSG00000035086	Becn1	11	-	101294000	101294147	101294969	101295164	101291382	101291532	101295294	101295431	450,462,518	355,319,333	455,596,663	356,428,496	344	296	1	1.0	0.522,0.555,0.572	0.524,0.545,0.535	0.015
ENSMUSG00000027881	Prpf38b	3	-	108905917	108905988	108906071	108906125	108905110	108905334	108907786	108907847	7,6,6	24,35,24	11,12,11	29,40,55	203	220	1	1.0	0.24,0.157,0.213	0.291,0.245,0.178	-0.035
ENSMUSG00000044703	Phf11a	14	-	59280707	59280839	59281872	59281922	59279346	59279418	59284313	59284447	50,84,65	129,165,136	78,169,173	226,326,341	199	281	1	1.0	0.354,0.418,0.403	0.328,0.423,0.417	0.002
ENSMUSG00000044703	Phf11a	14	-	59280707	59280839	59284313	59284447	59279346	59279418	59287480	59287588	154,187,184	128,170,134	276,418,456	226,326,340	283	281	1	1.0	0.544,0.522,0.577	0.548,0.56,0.571	-0.012
ENSMUSG00000044703	Phf11a	14	-	59281872	59281922	59284313	59284447	59280707	59280839	59287480	59287588	155,187,186	32,53,50	276,414,457	84,100,90	283	199	1	1.0	0.773,0.713,0.723	0.698,0.744,0.781	-0.005
ENSMUSG00000031660	Brd7	8	-	88337080	88337137	88339408	88339520	88334104	88334216	88342734	88342756	119,133,154	48,67,74	126,155,163	48,62,78	261	206	1	1.0	0.662,0.61,0.622	0.674,0.664,0.623	-0.022
ENSMUSG00000031660	Brd7	8	-	88337080	88337137	88339408	88339520	88334104	88334219	88342734	88342834	119,133,154	4,6,5	127,154,163	5,4,11	261	206	1	1.0	0.959,0.946,0.96	0.952,0.968,0.921	0.008
ENSMUSG00000048100	Taf13	3	+	108572879	108572958	108578115	108578213	108571698	108571748	108581006	108583222	0,0,0	73,81,67	0,0,2	69,106,103	228	247	1	1.0	0.0,0.0,0.0	0.0,0.0,0.021	-0.007
ENSMUSG00000071713	Csf2rb	15	+	78336347	78336471	78338801	78338989	78335057	78335294	78340443	78340601	597,646,734	906,1087,982	571,850,900	933,1321,1392	273	337	1	1.0	0.449,0.423,0.48	0.43,0.443,0.444	0.012
ENSMUSG00000071713	Csf2rb	15	+	78338801	78338989	78341593	78341754	78336347	78336471	78344484	78344624	761,975,960	641,819,749	741,1141,1117	667,987,1037	337	310	1	1.0	0.522,0.523,0.541	0.505,0.515,0.498	0.023
ENSMUSG00000071713	Csf2rb	15	+	78340679	78340848	78341337	78341473	78340443	78340601	78341593	78341754	775,901,849	546,733,589	733,1072,1094	589,846,858	318	285	1	1.0	0.56,0.524,0.564	0.527,0.532,0.533	0.019
ENSMUSG00000071713	Csf2rb	15	+	78340679	78340848	78341593	78341754	78340443	78340601	78344484	78344624	778,901,855	649,819,748	737,1075,1089	670,1000,1043	318	310	1	1.0	0.539,0.517,0.527	0.517,0.512,0.504	0.017
ENSMUSG00000071713	Csf2rb	15	+	78341337	78341473	78341593	78341754	78340679	78340848	78344484	78344624	561,689,644	641,818,750	511,828,881	667,987,1044	285	310	1	1.0	0.488,0.478,0.483	0.455,0.477,0.479	0.013
ENSMUSG00000063458	Lrmda	14	+	22684828	22684892	22828688	22828782	22596424	22596542	23055954	23056085	1,0,0	45,58,62	0,0,1	57,69,80	213	243	1	1.0	0.025,0.0,0.0	0.0,0.0,0.014	0.004
ENSMUSG00000061136	Prpf40a	2	-	53141942	53142029	53144783	53144879	53141766	53141863	53145232	53145370	125,139,123	106,150,146	130,164,204	114,181,138	245	236	1	1.0	0.532,0.472,0.448	0.523,0.466,0.587	-0.041
ENSMUSG00000061136	Prpf40a	2	-	53144783	53144879	53145232	53145370	53141942	53142029	53145619	53145736	138,169,161	132,135,133	154,177,226	111,177,204	287	245	1	1.0	0.472,0.517,0.508	0.542,0.461,0.486	0.003
ENSMUSG00000061136	Prpf40a	2	-	53150637	53150771	53151678	53151829	53146093	53146208	53152445	53152554	153,158,137	142,157,147	175,222,232	116,213,233	300	283	1	1.0	0.504,0.487,0.468	0.587,0.496,0.484	-0.036
ENSMUSG00000014601	Strip1	3	-	107625680	107625749	107626735	107626856	107624624	107624731	107626944	107627079	47,64,54	19,40,33	68,96,83	33,44,47	270	218	1	1.0	0.666,0.564,0.569	0.625,0.638,0.588	-0.017
ENSMUSG00000014601	Strip1	3	-	107627387	107627462	107628155	107628225	107626944	107627079	107631500	107631694	30,42,53	34,44,40	32,40,64	29,28,49	219	224	1	1.0	0.474,0.494,0.575	0.53,0.594,0.572	-0.051
ENSMUSG00000050043	Tmx2	2	-	84673499	84673606	84675404	84675481	84673253	84673319	84676096	84676157	0,2,0	64,56,72	3,5,8	65,82,79	226	256	0.872650934848	1.0	0.0,0.039,0.0	0.05,0.065,0.103	-0.06
ENSMUSG00000025584	Pde8a	7	+	81309698	81309895	81314740	81314784	81308938	81308981	81315109	81315187	1,2,2	0,1,0	0,0,1	3,4,0	346	193	6.11806684092e-07	0.000819668005012	1.0,0.527,1.0	0.0,0.0,1.0	0.509
ENSMUSG00000003575	Crtc1	8	-	70402430	70402525	70408894	70409011	70400618	70400704	70439432	70439579	24,15,10	4,6,7	16,26,21	5,5,9	266	244	1	1.0	0.846,0.696,0.567	0.746,0.827,0.682	-0.049
ENSMUSG00000028069	Gpatch4	3	+	88051161	88051289	88051672	88051746	88043107	88043179	88051844	88051937	11,11,15	20,38,22	21,15,26	22,37,45	277	223	0.916271340274	1.0	0.307,0.189,0.354	0.435,0.246,0.317	-0.049
ENSMUSG00000070372	Capza1	3	-	104842660	104842712	104844917	104844981	104840827	104840891	104864339	104864400	8,5,4	242,206,219	8,14,12	205,315,309	213	201	1	1.0	0.03,0.022,0.017	0.036,0.04,0.035	-0.014
ENSMUSG00000024073	Birc6	17	+	74658177	74658351	74659158	74659355	74655171	74655339	74660381	74660682	95,116,89	160,124,131	97,136,153	117,172,163	323	346	1	1.0	0.389,0.501,0.421	0.47,0.459,0.501	-0.04
ENSMUSG00000024073	Birc6	17	+	74659158	74659355	74660381	74660682	74658177	74658351	74662600	74662818	112,108,78	164,172,165	101,112,152	163,206,216	346	450	1	1.0	0.47,0.45,0.381	0.446,0.414,0.478	-0.012
ENSMUSG00000024073	Birc6	17	+	74660381	74660682	74662600	74662818	74659145	74659355	74668758	74668813	227,199,196	140,147,109	173,248,224	125,176,193	450	367	1	1.0	0.569,0.525,0.595	0.53,0.535,0.486	0.046
ENSMUSG00000032913	Lrig2	3	-	104461400	104461688	104462658	104462808	104453979	104457964	104463858	104464308	17,15,7	35,52,54	0,6,11	44,59,51	299	437	0.071379190174	1.0	0.415,0.297,0.159	0.0,0.129,0.24	0.167
ENSMUSG00000032913	Lrig2	3	-	104461400	104461688	104462658	104462787	104453980	104457964	104463858	104464308	5,1,4	35,52,54	3,7,3	44,59,51	278	437	1	1.0	0.183,0.029,0.104	0.097,0.157,0.085	-0.008
ENSMUSG00000032913	Lrig2	3	-	104461400	104461688	104462658	104462845	104456569	104457964	104463858	104464308	1,1,2	35,52,54	1,0,6	44,59,51	336	437	1	1.0	0.036,0.024,0.046	0.029,0.0,0.133	-0.019
ENSMUSG00000039115	Itga9	9	+	118877121	118877223	118887763	118887883	118871820	118871940	118897233	118897723	17,25,22	25,30,25	16,33,38	23,22,61	251	269	1	1.0	0.422,0.472,0.485	0.427,0.617,0.4	-0.022
ENSMUSG00000039616	Mocos	18	+	24659989	24660079	24664016	24664083	24653690	24654067	24666009	24666651	55,53,39	48,45,48	49,78,42	31,51,55	239	216	1	1.0	0.509,0.516,0.423	0.588,0.58,0.408	-0.043
ENSMUSG00000039616	Mocos	18	+	24688937	24689062	24692517	24692623	24686626	24686705	24695873	24696012	81,81,64	43,58,56	76,102,107	62,100,89	274	255	0.830422917044	1.0	0.637,0.565,0.515	0.533,0.487,0.528	0.056
ENSMUSG00000028159	Dapp1	3	-	137939136	137939199	137940860	137940908	137937736	137937822	137949646	137949777	10,3,4	17,26,18	13,12,16	21,29,31	197	212	0.253015070799	1.0	0.388,0.11,0.193	0.4,0.308,0.357	-0.125
ENSMUSG00000038374	Rbm8a	3	+	96630476	96630554	96630865	96631002	96630196	96630361	96631431	96631568	116,179,146	357,361,429	107,159,214	322,485,516	227	286	1	1.0	0.29,0.385,0.3	0.295,0.292,0.343	0.015
ENSMUSG00000038374	Rbm8a	3	+	96630479	96630554	96630865	96631002	96630301	96630361	96631431	96631568	172,165,163	357,361,429	173,207,236	322,485,516	224	286	1	1.0	0.381,0.369,0.327	0.407,0.353,0.369	-0.017
ENSMUSG00000000275	Trim25	11	+	89004728	89004824	89009118	89009352	88999375	89000082	89010804	89010973	201,217,221	599,783,678	252,317,376	725,1045,1136	245	383	1	1.0	0.344,0.302,0.338	0.352,0.322,0.341	-0.01
ENSMUSG00000000275	Trim25	11	+	89004728	89004824	89010804	89010973	88999375	89000082	89013475	89013538	201,216,222	434,532,409	252,317,375	487,739,804	245	318	1	1.0	0.375,0.345,0.413	0.402,0.358,0.377	-0.001
ENSMUSG00000000275	Trim25	11	+	89009118	89009352	89013475	89013538	89004728	89004824	89015166	89015190	636,697,678	89,89,101	760,1044,1160	103,135,141	383	212	1	1.0	0.798,0.813,0.788	0.803,0.811,0.82	-0.012
ENSMUSG00000000275	Trim25	11	+	89013475	89013538	89015166	89015190	89010804	89010973	89015532	89015631	194,243,194	5,14,14	219,358,353	12,17,27	212	173	1	1.0	0.969,0.934,0.919	0.937,0.945,0.914	0.009
ENSMUSG00000000275	Trim25	11	+	89015166	89015190	89015532	89015631	89013475	89013538	89015718	89015817	100,127,99	143,142,169	114,147,156	211,303,309	173	248	0.286681262172	1.0	0.501,0.562,0.456	0.436,0.41,0.42	0.084
ENSMUSG00000028100	Nudt17	3	-	96707783	96707809	96707809	96707886	96707557	96707650	96707991	96708175	0,0,0	4,3,6	0,2,0	3,1,4	226	175	1	1.0	0.0,0.0,0.0	0.0,0.608,0.0	-0.203
ENSMUSG00000030256	Bhlhe41	6	-	145864130	145864242	145864575	145864683	145858242	145863738	145864996	145865060	159,128,130	138,96,137	140,128,193	114,104,142	257	261	1	1.0	0.539,0.575,0.491	0.555,0.556,0.58	-0.029
ENSMUSG00000030256	Bhlhe41	6	-	145864575	145864683	145864996	145865060	145864130	145864242	145865205	145865302	79,77,88	112,72,135	64,67,114	96,121,169	213	257	0.961766372678	1.0	0.46,0.563,0.44	0.446,0.401,0.449	0.056
ENSMUSG00000015947	Fcgr1	3	-	96286983	96287232	96292252	96292510	96285808	96286093	96293518	96293539	2684,3370,3299	2230,2621,2970	2954,5068,6034	2682,4150,5220	407	398	1	1.0	0.541,0.557,0.521	0.519,0.544,0.531	0.008
ENSMUSG00000015947	Fcgr1	3	-	96286983	96287232	96292469	96292510	96285833	96286093	96293518	96293539	9,21,13	2230,2621,2970	15,19,36	2682,4150,5220	190	398	1	1.0	0.008,0.017,0.009	0.012,0.009,0.014	-0.0
ENSMUSG00000015947	Fcgr1	3	-	96292252	96292510	96293518	96293539	96286983	96287232	96293904	96293969	0,2,1	2612,3201,3397	1,2,5	3003,4852,5818	170	407	1	1.0	0.0,0.001,0.001	0.001,0.001,0.002	-0.001
ENSMUSG00000015947	Fcgr1	3	-	96292469	96292510	96293518	96293539	96286983	96287232	96293904	96293933	0,2,1	5,6,6	1,2,5	0,11,11	170	190	0.151451029564	1.0	0.0,0.271,0.157	1.0,0.169,0.337	-0.359
ENSMUSG00000045934	Mtmr11	3	+	96164996	96165085	96165170	96165295	96164785	96164873	96167811	96167878	0,5,2	0,1,1	2,1,1	5,2,2	238	274	1	1.0	NA,0.852,0.697	0.315,0.365,0.365	0.426
ENSMUSG00000038495	Otud7b	3	+	96108710	96108768	96130230	96130343	96104526	96104819	96136473	96136624	0,0,0	3,1,4	0,0,1	10,6,4	207	262	1	1.0	0.0,0.0,0.0	0.0,0.0,0.24	-0.08
ENSMUSG00000028106	Rprd2	3	-	95786319	95786397	95787283	95787384	95785053	95785106	95790099	95790229	27,24,17	24,21,19	25,28,25	23,18,28	250	227	1	1.0	0.505,0.509,0.448	0.497,0.585,0.448	-0.023
ENSMUSG00000028106	Rprd2	3	-	95787283	95787384	95790099	95790229	95786319	95786397	95818546	95818778	21,21,31	15,17,17	31,34,40	18,18,15	279	250	0.646655866288	1.0	0.556,0.525,0.62	0.607,0.629,0.705	-0.08
ENSMUSG00000028107	Tars2	3	-	95745784	95745862	95746032	95746170	95742577	95742678	95746534	95746697	28,38,35	24,31,21	22,33,64	13,15,47	287	227	0.977529593232	1.0	0.48,0.492,0.569	0.572,0.635,0.519	-0.062
ENSMUSG00000028107	Tars2	3	-	95746032	95746170	95746534	95746697	95745784	95745862	95748041	95748140	10,6,7	16,42,35	5,3,10	33,33,45	312	287	0.821197396577	1.0	0.365,0.116,0.155	0.122,0.077,0.17	0.089
ENSMUSG00000028107	Tars2	3	-	95746534	95746697	95748041	95748140	95746032	95746170	95748486	95748633	12,18,19	31,43,36	12,25,24	26,34,67	248	312	1	1.0	0.328,0.345,0.399	0.367,0.481,0.311	-0.029
ENSMUSG00000041718	Alg13	X	+	144319898	144320002	144320002	144320061	144318002	144318121	144322011	144322150	20,18,16	9,22,20	24,22,31	18,25,17	253	208	1	1.0	0.646,0.402,0.397	0.523,0.42,0.6	-0.033
ENSMUSG00000028108	Ecm1	3	-	95735198	95735419	95735846	95736221	95734822	95734910	95736471	95736791	407,585,676	369,422,622	510,859,1042	369,627,767	524	370	1	1.0	0.438,0.495,0.434	0.494,0.492,0.49	-0.036
ENSMUSG00000028108	Ecm1	3	-	95737012	95737054	95737632	95737713	95736471	95736791	95737807	95737888	95,121,112	36,75,81	101,169,145	59,95,101	230	191	1	1.0	0.687,0.573,0.535	0.587,0.596,0.544	0.023
ENSMUSG00000028108	Ecm1	3	-	95737012	95737054	95737807	95737867	95736471	95736791	95738011	95738113	0,1,3	36,76,77	2,0,1	59,95,101	209	191	1	1.0	0.0,0.012,0.034	0.03,0.0,0.009	0.002
ENSMUSG00000028108	Ecm1	3	-	95737012	95737054	95737807	95737942	95736471	95736791	95738011	95738113	3,2,4	36,76,77	2,5,6	59,95,101	284	191	1	1.0	0.053,0.017,0.034	0.022,0.034,0.038	0.003
ENSMUSG00000028108	Ecm1	3	-	95737012	95737054	95737807	95737888	95736471	95736791	95738011	95738116	107,132,159	36,76,77	114,180,213	59,95,101	230	191	1	1.0	0.712,0.591,0.632	0.616,0.611,0.637	0.024
ENSMUSG00000028108	Ecm1	3	-	95737807	95737942	95738011	95738113	95737012	95737054	95738238	95738301	32,53,68	6,0,10	39,79,76	0,3,5	251	284	1	1.0	0.858,1.0,0.885	1.0,0.968,0.945	-0.057
ENSMUSG00000028108	Ecm1	3	-	95737807	95737942	95738011	95738116	95737012	95737054	95738238	95738301	145,168,208	6,0,10	132,215,287	0,3,5	254	284	1	1.0	0.964,1.0,0.959	1.0,0.988,0.985	-0.017
ENSMUSG00000021668	Polk	13	-	96482457	96482491	96483490	96484405	96482169	96482254	96486807	96486979	56,68,63	1,1,1	48,78,74	0,3,5	1064	183	0.307134451818	1.0	0.906,0.921,0.916	1.0,0.817,0.718	0.069
ENSMUSG00000021668	Polk	13	-	96496492	96496555	96496602	96496842	96495407	96495532	96501518	96501672	16,9,10	0,0,0	20,17,23	0,0,1	389	212	1	1.0	1.0,1.0,1.0	1.0,1.0,0.926	0.025
ENSMUSG00000060261	Gtf2i	5	-	134272523	134272586	134274538	134274595	134266542	134266656	134279436	134279514	25,57,35	6,7,11	8,20,26	6,4,13	206	212	0.326507123756	1.0	0.811,0.893,0.766	0.578,0.837,0.673	0.127
ENSMUSG00000060261	Gtf2i	5	-	134274538	134274595	134279436	134279514	134266542	134266656	134282786	134282830	4,33,23	8,23,3	12,20,9	0,3,5	227	206	0.115851555805	1.0	0.312,0.566,0.874	1.0,0.858,0.62	-0.242
ENSMUSG00000070699	Sars2	7	+	28747831	28747937	28748954	28749002	28747486	28747550	28749576	28749685	9,19,17	6,5,8	8,16,21	4,8,17	255	197	0.580768979728	1.0	0.537,0.746,0.621	0.607,0.607,0.488	0.067
ENSMUSG00000034854	Mfsd12	10	+	81361098	81361237	81361313	81361499	81360081	81360292	81362024	81362117	233,252,231	286,279,310	252,345,324	279,357,392	288	335	1	1.0	0.487,0.512,0.464	0.512,0.529,0.49	-0.023
ENSMUSG00000034854	Mfsd12	10	+	81362932	81363027	81363552	81363683	81362687	81362858	81363769	81366225	181,198,217	178,221,245	176,261,327	191,274,321	244	280	1	1.0	0.539,0.507,0.504	0.514,0.522,0.539	-0.008
ENSMUSG00000023892	Zfp51	17	+	21456296	21456388	21461660	21461787	21452436	21452527	21463371	21465587	5,4,5	20,12,21	10,13,15	11,34,7	241	276	0.0287987885245	1.0	0.223,0.276,0.214	0.51,0.305,0.71	-0.271
ENSMUSG00000021884	Hacl1	14	-	31630960	31631038	31632895	31632968	31630032	31630127	31634198	31634279	9,6,1	1,1,2	3,3,1	0,3,4	222	227	0.258201596344	1.0	0.902,0.86,0.338	1.0,0.506,0.204	0.13
ENSMUSG00000021884	Hacl1	14	-	31632895	31632968	31634198	31634279	31630960	31631038	31635743	31635784	10,9,7	2,0,4	6,2,7	0,3,5	230	222	0.455661732442	1.0	0.828,1.0,0.628	1.0,0.392,0.575	0.163
ENSMUSG00000028292	Rars2	4	+	34646507	34646614	34647785	34647881	34645696	34645855	34650190	34650251	33,26,20	47,41,41	22,40,39	36,32,38	256	245	0.343554761465	1.0	0.402,0.378,0.318	0.369,0.545,0.496	-0.104
ENSMUSG00000034269	Setd5	6	+	113137952	113138200	113143612	113144083	113127748	113128541	113147439	113147738	96,126,105	199,236,177	85,146,148	245,313,343	397	620	0.721301392994	1.0	0.43,0.455,0.481	0.351,0.421,0.403	0.064
ENSMUSG00000028114	Mettl14	3	-	123376144	123376235	123380219	123380307	123368296	123374886	123380647	123380728	23,12,7	8,16,40	13,23,37	18,27,16	237	240	0.611039565943	1.0	0.744,0.432,0.151	0.422,0.463,0.701	-0.086
ENSMUSG00000028114	Mettl14	3	-	123382754	123382842	123383595	123383684	123380647	123380728	123385761	123385931	30,30,43	23,12,9	24,34,45	18,22,26	238	237	0.463503774156	1.0	0.565,0.713,0.826	0.57,0.606,0.633	0.098
ENSMUSG00000027933	Ints3	3	-	90400594	90400639	90401067	90401171	90400303	90400423	90401404	90401459	32,47,37	5,12,18	20,42,51	13,9,24	253	194	0.755495372479	1.0	0.831,0.75,0.612	0.541,0.782,0.62	0.083
ENSMUSG00000027933	Ints3	3	-	90401067	90401171	90401404	90401459	90400594	90400639	90401842	90401972	17,25,20	22,39,41	17,38,37	24,50,51	204	253	1	1.0	0.489,0.443,0.377	0.468,0.485,0.474	-0.039
ENSMUSG00000042404	Dennd4b	3	+	90276879	90277268	90277420	90277543	90276222	90276390	90277734	90277904	276,208,264	64,91,59	242,290,341	55,90,80	538	272	1	1.0	0.686,0.536,0.693	0.69,0.62,0.683	-0.026
ENSMUSG00000027944	Hax1	3	-	89996246	89996298	89997386	89997565	89996010	89996117	89997737	89998003	78,90,85	182,189,162	87,130,137	167,222,234	328	201	1	1.0	0.208,0.226,0.243	0.242,0.264,0.264	-0.031
ENSMUSG00000027944	Hax1	3	-	89996246	89996298	89997386	89997574	89996010	89996117	89997737	89998003	453,506,535	182,189,162	444,662,758	167,222,234	337	201	1	1.0	0.598,0.615,0.663	0.613,0.64,0.659	-0.012
ENSMUSG00000027944	Hax1	3	-	89996246	89996298	89997386	89997574	89996010	89996117	89998527	89998620	63,68,68	180,189,160	72,103,127	169,222,231	337	201	1	1.0	0.173,0.177,0.202	0.203,0.217,0.247	-0.038
ENSMUSG00000027944	Hax1	3	-	89996246	89996298	89997386	89998003	89996010	89996117	89998527	89998686	997,1032,1034	180,189,160	916,1428,1543	169,222,231	766	201	1	1.0	0.592,0.589,0.629	0.587,0.628,0.637	-0.014
ENSMUSG00000042572	Ube2q1	3	+	89781367	89781463	89781770	89781837	89781046	89781095	89782256	89782744	243,265,274	166,201,200	249,366,431	214,254,257	245	216	1	1.0	0.563,0.538,0.547	0.506,0.56,0.597	-0.005
ENSMUSG00000027952	Pmvk	3	+	89461881	89461945	89464295	89464448	89459117	89459464	89467546	89467676	23,58,57	91,104,105	40,47,59	78,120,124	213	302	1	1.0	0.264,0.442,0.435	0.421,0.357,0.403	-0.013
ENSMUSG00000030745	Il21r	7	+	125625264	125625367	125626882	125627082	125622867	125622930	125628043	125628198	67,82,87	159,119,138	97,161,135	160,322,323	252	349	1	1.0	0.369,0.488,0.466	0.456,0.409,0.367	0.03
ENSMUSG00000030745	Il21r	7	+	125626882	125627082	125628043	125628198	125625264	125625367	125628865	125629043	145,150,123	104,158,116	149,301,276	135,247,269	349	304	1	1.0	0.548,0.453,0.48	0.49,0.515,0.472	0.001
ENSMUSG00000042626	Shc1	3	+	89424189	89424243	89424554	89424606	89423696	89423816	89424765	89424892	71,84,87	34,49,55	79,81,112	35,61,68	203	201	1	1.0	0.674,0.629,0.61	0.691,0.568,0.62	0.011
ENSMUSG00000028868	Wasf2	4	+	133176440	133176612	133184968	133185103	133130504	133130728	133185598	133185752	295,312,327	169,227,209	294,411,436	182,271,241	321	284	1	1.0	0.607,0.549,0.581	0.588,0.573,0.615	-0.013
ENSMUSG00000028868	Wasf2	4	+	133192104	133192260	133194395	133194907	133190128	133190259	133195716	133196504	211,301,203	324,404,387	238,381,412	344,523,506	305	661	1	1.0	0.585,0.618,0.532	0.6,0.612,0.638	-0.038
ENSMUSG00000028048	Gba	3	+	89205791	89205964	89206133	89206368	89205446	89205580	89207226	89207451	428,525,513	478,671,681	486,638,790	619,826,922	322	384	1	1.0	0.516,0.483,0.473	0.484,0.479,0.505	0.001
ENSMUSG00000006273	Atp6v1b2	8	+	69108282	69108387	69109879	69110009	69107581	69107664	69112429	69113711	667,737,746	1049,1146,1202	741,1038,1106	1056,1661,1576	254	279	1	1.0	0.411,0.414,0.405	0.435,0.407,0.435	-0.016
ENSMUSG00000068917	Clk2	3	+	89173376	89173543	89174196	89174291	89170292	89170409	89174944	89175074	81,84,83	40,65,61	75,135,127	47,72,89	316	244	1	1.0	0.61,0.499,0.512	0.552,0.591,0.524	-0.015
[truncated: 3,412 more rows]
