# Supplementary material for: Pharmacological targeting of BMAL1 modulates circadian and immune pathways
Source: Nat Chem Biol. 2025 Mar 25;21(5):736–45. doi: 10.1038/s41589-025-01863-x (PMC12037410; doi:10.1038/s41589-025-01863-x)
Supplement: Supplementary file 15 — Statistical source data. [file 41589_2025_1863_MOESM15_ESM.zip › Alternative splicing - Novogene analysis/CRE_L_AvsCRE_L/CRE_L_AvsCRE_L_RI_significant.xls]

GeneID	geneSymbol	chr	strand	riExonStart_0base	riExonEnd	upstreamES	upstreamEE	downstreamES	downstreamEE	IJC_SAMPLE_1	SJC_SAMPLE_1	IJC_SAMPLE_2	SJC_SAMPLE_2	IncFormLen	SkipFormLen	PValue	FDR	IncLevel1	IncLevel2	IncLevelDifference
ENSMUSG00000020460	Rps27a	11	-	29546702	29547260	29546702	29546788	29547205	29547260	137,191,283,151,214,322	13809,0,1692,3923,3712,10119	489,117,143,163,168,183	2705,0,0,3218,0,0	566	149	6.06677135195e-08	0.000178302410034	0.003,1.0,0.042,0.01,0.015,0.008	0.045,1.0,1.0,0.013,1.0,1.0	-0.497
ENSMUSG00000071653	1810009A15Rik	19	+	8889123	8889727	8889123	8889248	8889636	8889727	8,2,3,1,9,2	0,0,0,16,0,0	1,2,0,0,0,2	0,2,1,1,4,2	537	149	6.59762672828e-07	0.000969521247721	1.0,1.0,1.0,0.017,1.0,1.0	1.0,0.217,0.0,0.0,0.0,0.217	0.597
ENSMUSG00000022508	Bcl6	16	-	23968306	23971599	23968306	23968437	23971414	23971599	2,56,35,71,85,27	0,0,0,1,2,1	4,60,85,48,49,45	0,3,3,1,2,6	3126	149	9.30183029824e-06	0.00911269308218	1.0,1.0,1.0,0.772,0.67,0.563	1.0,0.488,0.575,0.696,0.539,0.263	0.241
