# Supplementary material for: Pharmacological targeting of BMAL1 modulates circadian and immune pathways
Source: Nat Chem Biol. 2025 Mar 25;21(5):736–45. doi: 10.1038/s41589-025-01863-x (PMC12037410; doi:10.1038/s41589-025-01863-x)
Supplement: Supplementary file 15 — Statistical source data. [file 41589_2025_1863_MOESM15_ESM.zip › Alternative splicing - Novogene analysis/CRE_L_AvsCRE_L/CRE_L_AvsCRE_L_SE.xls]

GeneID	geneSymbol	chr	strand	exonStart_0base	exonEnd	upstreamES	upstreamEE	downstreamES	downstreamEE	IJC_SAMPLE_1	SJC_SAMPLE_1	IJC_SAMPLE_2	SJC_SAMPLE_2	IncFormLen	SkipFormLen	PValue	FDR	IncLevel1	IncLevel2	IncLevelDifference
ENSMUSG00000059326	Csf2ra	19	-	61225791	61225821	61225522	61225652	61225927	61226055	459,1323,1392,1250,1753,805	7,27,10,23,13,16	460,1368,1409,1179,1175,1283	4,24,17,16,11,14	179	149	1	1.0	0.982,0.976,0.991,0.978,0.991,0.977	0.99,0.979,0.986,0.984,0.989,0.987	-0.003
ENSMUSG00000059326	Csf2ra	19	-	61225927	61226055	61225522	61225652	61226214	61226384	347,1091,1114,1040,1389,663	0,0,3,0,4,1	476,1136,1127,887,980,1032	0,0,0,0,7,0	277	149	1	1.0	1.0,1.0,0.995,1.0,0.995,0.997	1.0,1.0,1.0,1.0,0.987,1.0	0.0
ENSMUSG00000059326	Csf2ra	19	-	61226214	61226384	61225927	61226055	61226805	61226926	445,1452,1491,1341,1855,891	0,1,0,1,5,1	611,1486,1503,1187,1325,1363	4,2,0,0,0,2	319	149	1	1.0	1.0,0.999,1.0,0.998,0.994,0.998	0.986,0.997,1.0,1.0,1.0,0.997	0.001
ENSMUSG00000059326	Csf2ra	19	-	61226524	61226654	61226214	61226384	61226805	61226926	826,2869,2727,2654,3627,1422	0,0,0,0,0,0	1024,2768,2987,2262,2684,2424	0,4,0,0,0,0	279	149	1	1.0	1.0,1.0,1.0,1.0,1.0,1.0	1.0,0.997,1.0,1.0,1.0,1.0	0.001
ENSMUSG00000059326	Csf2ra	19	-	61226805	61226926	61225927	61226055	61227029	61227184	385,1462,1427,1472,1948,717	0,0,0,0,0,0	433,1539,1678,1283,1366,1364	0,0,0,0,0,1	270	149	1	1.0	1.0,1.0,1.0,1.0,1.0,1.0	1.0,1.0,1.0,1.0,1.0,0.999	0.0
ENSMUSG00000059326	Csf2ra	19	-	61227271	61227365	61227029	61227184	61228338	61228418	488,2070,2034,1984,3070,912	16,156,114,127,212,56	616,2209,2475,1943,2040,2059	51,113,123,114,127,109	243	149	1	1.0	0.949,0.891,0.916,0.905,0.899,0.909	0.881,0.923,0.925,0.913,0.908,0.921	-0.0
ENSMUSG00000003228	Grk5	19	+	60987701	60987797	60889748	60890631	61031751	61031864	12,57,39,51,53,19	0,2,0,0,1,0	0,33,24,23,31,41	0,0,0,1,0,0	245	149	1	1.0	1.0,0.945,1.0,1.0,0.97,1.0	NA,1.0,1.0,0.933,1.0,1.0	-0.001
ENSMUSG00000003228	Grk5	19	+	61089910	61090048	61086071	61086209	61090507	61090639	74,52,37,35,55,67	0,0,0,0,0,0	18,52,42,33,28,30	11,0,0,0,0,0	287	149	1	1.0	1.0,1.0,1.0,1.0,1.0,1.0	0.459,1.0,1.0,1.0,1.0,1.0	0.09
ENSMUSG00000024991	Eif3a	19	-	60763064	60763264	60761115	60762304	60764031	60764233	1094,1424,1763,1449,2094,2365	0,3,2,1,1,0	672,1420,1436,1232,1130,1398	0,2,0,0,0,1	349	149	1	1.0	1.0,0.995,0.997,0.998,0.999,1.0	1.0,0.997,1.0,1.0,1.0,0.998	-0.001
ENSMUSG00000024991	Eif3a	19	-	60763064	60763264	60761115	60762304	60766333	60766995	834,952,1228,954,1388,1550	0,0,0,0,4,0	432,937,956,831,716,918	0,0,0,0,0,0	349	149	1	1.0	1.0,1.0,1.0,1.0,0.993,1.0	1.0,1.0,1.0,1.0,1.0,1.0	-0.001
ENSMUSG00000024991	Eif3a	19	-	60764031	60764233	60761115	60762304	60766333	60766995	253,767,815,746,1009,905	0,0,0,0,4,0	166,685,676,640,683,761	0,0,0,0,0,0	351	149	1	1.0	1.0,1.0,1.0,1.0,0.991,1.0	1.0,1.0,1.0,1.0,1.0,1.0	-0.002
ENSMUSG00000024991	Eif3a	19	-	60764031	60764233	60763064	60763264	60766333	60766995	513,1236,1348,1244,1714,1720	0,0,0,4,0,0	406,1166,1154,1041,1097,1240	0,0,0,0,0,0	351	149	1	1.0	1.0,1.0,1.0,0.992,1.0,1.0	1.0,1.0,1.0,1.0,1.0,1.0	-0.001
ENSMUSG00000024991	Eif3a	19	-	60766333	60766995	60764031	60764233	60767574	60767663	558,2908,2889,3017,4148,3398	0,0,0,0,0,0	420,2674,2838,2399,2583,2946	0,2,0,1,0,0	811	149	1	1.0	1.0,1.0,1.0,1.0,1.0,1.0	1.0,0.996,1.0,0.998,1.0,1.0	0.001
ENSMUSG00000024991	Eif3a	19	-	60768707	60768892	60767574	60767663	60769865	60770019	95,1029,932,1040,1401,1003	0,0,2,0,0,0	83,1012,962,819,993,981	0,0,0,1,0,0	334	149	1	1.0	1.0,1.0,0.995,1.0,1.0,1.0	1.0,1.0,1.0,0.997,1.0,1.0	-0.0
ENSMUSG00000024991	Eif3a	19	-	60771014	60771137	60769865	60770019	60771643	60771757	47,692,546,794,935,584	0,0,0,0,0,0	36,668,720,520,615,748	0,0,0,2,0,0	272	149	1	1.0	1.0,1.0,1.0,1.0,1.0,1.0	1.0,1.0,1.0,0.993,1.0,1.0	0.001
ENSMUSG00000024991	Eif3a	19	-	60772691	60773039	60772092	60772197	60773506	60773692	17,1121,798,1156,1612,773	0,0,0,0,0,0	23,1194,1015,1035,995,1125	0,0,0,0,1,0	497	149	1	1.0	1.0,1.0,1.0,1.0,1.0,1.0	1.0,1.0,1.0,1.0,0.997,1.0	0.001
ENSMUSG00000024991	Eif3a	19	-	60773506	60773692	60772691	60773039	60773900	60774017	0,659,378,710,1012,368	0,2,0,2,1,0	10,684,578,617,499,676	0,3,3,0,0,0	335	149	1	1.0	NA,0.993,1.0,0.994,0.998,1.0	1.0,0.99,0.988,1.0,1.0,1.0	0.001
ENSMUSG00000024991	Eif3a	19	-	60775292	60775391	60773900	60774017	60775750	60775855	0,388,214,424,571,210	0,0,0,0,0,0	1,394,455,380,308,391	0,0,0,0,3,0	248	149	1	1.0	NA,1.0,1.0,1.0,1.0,1.0	1.0,1.0,1.0,1.0,0.984,1.0	0.003
ENSMUSG00000024991	Eif3a	19	-	60775750	60775855	60775292	60775391	60776625	60776797	0,359,215,340,516,185	0,0,0,1,0,0	0,359,380,325,296,351	0,0,0,0,0,0	254	149	1	1.0	NA,1.0,1.0,0.995,1.0,1.0	NA,1.0,1.0,1.0,1.0,1.0	-0.001
ENSMUSG00000024991	Eif3a	19	-	60776625	60776797	60775750	60775855	60777938	60778147	12,496,290,491,694,195	0,0,0,0,0,0	0,436,434,376,382,479	0,2,0,0,0,3	321	149	1	1.0	1.0,1.0,1.0,1.0,1.0,1.0	NA,0.99,1.0,1.0,1.0,0.987	0.005
ENSMUSG00000024991	Eif3a	19	-	60779357	60779557	60777938	60778147	60781353	60781517	0,458,244,443,642,118	0,0,0,0,0,0	0,434,377,349,380,448	0,0,0,0,0,3	349	149	1	1.0	NA,1.0,1.0,1.0,1.0,1.0	NA,1.0,1.0,1.0,1.0,0.985	0.003
ENSMUSG00000024991	Eif3a	19	-	60781353	60781517	60779357	60779557	60781884	60782021	0,579,288,565,792,157	0,2,0,0,4,0	0,513,464,447,491,580	0,0,0,2,3,0	313	149	1	1.0	NA,0.993,1.0,1.0,0.99,1.0	NA,1.0,1.0,0.991,0.987,1.0	0.001
ENSMUSG00000024991	Eif3a	19	-	60781353	60781517	60779357	60779557	60782167	60782358	0,397,209,378,556,103	0,0,0,2,0,0	0,366,320,302,327,382	0,0,0,0,0,0	313	149	1	1.0	NA,1.0,1.0,0.989,1.0,1.0	NA,1.0,1.0,1.0,1.0,1.0	-0.002
ENSMUSG00000024991	Eif3a	19	-	60781884	60782021	60779357	60779557	60782167	60782358	0,183,73,128,194,60	0,0,0,2,0,0	0,153,109,133,121,183	0,0,0,0,0,0	286	149	1	1.0	NA,1.0,1.0,0.971,1.0,1.0	NA,1.0,1.0,1.0,1.0,1.0	-0.006
ENSMUSG00000024991	Eif3a	19	-	60781884	60782021	60781353	60781517	60782167	60782358	0,363,152,315,429,114	0,0,0,0,3,0	0,300,257,276,282,381	0,0,4,0,0,0	286	149	1	1.0	NA,1.0,1.0,1.0,0.987,1.0	NA,1.0,0.971,1.0,1.0,1.0	0.003
ENSMUSG00000041362	Shtn1	19	-	58995017	58995138	58990188	58990381	58999892	58999946	12,257,252,314,433,213	0,0,0,2,0,0	25,236,276,231,216,261	0,0,0,0,1,0	270	149	1	1.0	1.0,1.0,1.0,0.989,1.0,1.0	1.0,1.0,1.0,1.0,0.992,1.0	-0.001
ENSMUSG00000041362	Shtn1	19	-	59022175	59022322	59018804	59018958	59028154	59028249	13,305,163,303,434,83	0,0,0,0,0,0	0,251,233,198,205,234	0,1,0,1,0,0	296	149	1	1.0	1.0,1.0,1.0,1.0,1.0,1.0	NA,0.992,1.0,0.99,1.0,1.0	0.004
ENSMUSG00000041362	Shtn1	19	-	59032172	59032254	59028154	59028249	59035043	59035141	4,197,130,210,324,79	0,0,0,0,0,0	10,178,159,150,130,189	0,0,1,0,0,0	231	149	1	1.0	1.0,1.0,1.0,1.0,1.0,1.0	1.0,1.0,0.99,1.0,1.0,1.0	0.002
ENSMUSG00000048029	Eno4	19	+	58969072	58969190	58968501	58968569	58970615	58970933	0,0,0,0,0,4	0,0,0,0,0,0	5,0,1,0,0,0	0,0,0,1,0,0	267	149	1	1.0	NA,NA,NA,NA,NA,1.0	1.0,NA,1.0,0.0,NA,NA	0.333
ENSMUSG00000025086	Trub1	19	+	57458089	57458188	57452905	57453196	57464369	57464425	5,20,20,21,26,17	3,3,4,0,6,0	5,16,19,8,22,18	2,0,2,6,1,2	248	149	1	1.0	0.5,0.8,0.75,1.0,0.722,1.0	0.6,1.0,0.851,0.445,0.93,0.844	0.017
ENSMUSG00000025086	Trub1	19	+	57464369	57464425	57458089	57458188	57472698	57472780	17,18,18,15,17,21	0,0,0,0,0,0	2,13,16,10,20,14	0,2,0,0,0,0	205	149	1	1.0	1.0,1.0,1.0,1.0,1.0,1.0	1.0,0.825,1.0,1.0,1.0,1.0	0.029
ENSMUSG00000025086	Trub1	19	+	57472698	57472780	57464369	57464425	57483580	57483653	44,26,28,26,23,21	0,0,0,0,0,0	2,17,24,16,35,16	0,0,0,1,0,0	231	149	1	1.0	1.0,1.0,1.0,1.0,1.0,1.0	1.0,1.0,1.0,0.912,1.0,1.0	0.015
ENSMUSG00000025086	Trub1	19	+	57487264	57487321	57485072	57485212	57488008	57491005	25,12,22,18,30,40	0,0,0,0,0,0	49,9,26,9,24,9	0,0,0,0,3,0	206	149	1	1.0	1.0,1.0,1.0,1.0,1.0,1.0	1.0,1.0,1.0,1.0,0.853,1.0	0.025
ENSMUSG00000033478	Fam160b1	19	+	57368523	57368602	57361008	57361370	57371153	57371323	0,44,17,38,88,11	0,0,0,0,1,0	0,35,54,43,32,54	0,0,0,0,0,0	228	149	1	1.0	NA,1.0,1.0,1.0,0.983,1.0	NA,1.0,1.0,1.0,1.0,1.0	-0.003
ENSMUSG00000033478	Fam160b1	19	+	57372939	57373044	57371153	57371323	57373279	57373402	0,64,15,78,85,9	0,1,0,0,1,0	0,71,60,74,51,67	0,0,0,0,0,0	254	149	1	1.0	NA,0.974,1.0,1.0,0.98,1.0	NA,1.0,1.0,1.0,1.0,1.0	-0.009
ENSMUSG00000033478	Fam160b1	19	+	57378548	57378842	57373279	57373402	57378978	57379175	6,128,40,110,142,58	0,0,0,0,0,0	10,114,104,72,116,112	0,0,0,1,0,0	443	149	1	1.0	1.0,1.0,1.0,1.0,1.0,1.0	1.0,1.0,1.0,0.96,1.0,1.0	0.007
ENSMUSG00000033478	Fam160b1	19	+	57378978	57379175	57373279	57373402	57380599	57380714	0,48,8,43,83,11	0,0,0,0,4,0	0,60,48,33,53,38	0,0,0,1,0,0	346	149	1	1.0	NA,1.0,1.0,1.0,0.899,1.0	NA,1.0,1.0,0.934,1.0,1.0	-0.007
ENSMUSG00000033478	Fam160b1	19	+	57381723	57381893	57381231	57381424	57382218	57382359	2,76,48,83,112,32	0,1,4,0,0,0	0,88,76,91,54,63	0,0,0,0,1,0	319	149	1	1.0	1.0,0.973,0.849,1.0,1.0,1.0	NA,1.0,1.0,1.0,0.962,1.0	-0.022
ENSMUSG00000035173	Ccdc186	19	-	56791940	56792160	56787480	56791046	56793295	56793506	0,47,34,47,92,32	0,0,0,0,1,0	0,70,48,67,33,54	0,1,0,0,0,0	369	149	1	1.0	NA,1.0,1.0,1.0,0.974,1.0	NA,0.966,1.0,1.0,1.0,1.0	0.002
ENSMUSG00000035173	Ccdc186	19	-	56798566	56798822	56797348	56797633	56800063	56800206	9,78,30,56,107,35	0,0,0,0,1,0	8,81,74,74,27,48	0,0,0,0,0,0	405	149	1	1.0	1.0,1.0,1.0,1.0,0.975,1.0	1.0,1.0,1.0,1.0,1.0,1.0	-0.004
ENSMUSG00000035173	Ccdc186	19	-	56800063	56800206	56798566	56798822	56800912	56800986	5,57,20,64,54,12	0,0,0,2,1,0	0,47,28,38,20,36	0,0,0,0,0,0	292	149	1	1.0	1.0,1.0,1.0,0.942,0.965,1.0	NA,1.0,1.0,1.0,1.0,1.0	-0.015
ENSMUSG00000035173	Ccdc186	19	-	56806965	56807085	56801884	56801989	56808060	56808190	0,17,6,16,18,5	0,0,0,0,0,0	0,16,12,8,16,13	0,0,0,0,0,1	269	149	1	1.0	NA,1.0,1.0,1.0,1.0,1.0	NA,1.0,1.0,1.0,1.0,0.878	0.024
ENSMUSG00000035173	Ccdc186	19	-	56810238	56810365	56809192	56809321	56821987	56822190	0,11,2,16,14,4	0,0,0,0,0,0	6,14,9,8,9,7	0,1,0,0,1,0	276	149	1	1.0	NA,1.0,1.0,1.0,1.0,1.0	1.0,0.883,1.0,1.0,0.829,1.0	0.048
ENSMUSG00000035173	Ccdc186	19	-	56812994	56813689	56810238	56810365	56821987	56822190	44,110,33,133,165,32	0,0,0,1,0,0	0,82,118,101,132,126	0,0,0,0,0,0	844	149	1	1.0	1.0,1.0,1.0,0.959,1.0,1.0	NA,1.0,1.0,1.0,1.0,1.0	-0.007
ENSMUSG00000025078	Nhlrc2	19	+	56570415	56570871	56551758	56551911	56574757	56574879	34,195,99,149,225,101	0,0,2,0,0,0	17,224,159,160,125,148	0,0,0,0,0,0	605	149	1	1.0	1.0,1.0,0.924,1.0,1.0,1.0	1.0,1.0,1.0,1.0,1.0,1.0	-0.013
ENSMUSG00000025078	Nhlrc2	19	+	56588169	56588269	56576154	56576284	56591575	56591807	4,74,80,85,131,76	0,0,0,0,0,0	10,72,89,87,68,104	0,0,0,1,0,0	249	149	1	1.0	1.0,1.0,1.0,1.0,1.0,1.0	1.0,1.0,1.0,0.981,1.0,1.0	0.003
ENSMUSG00000025078	Nhlrc2	19	+	56593659	56593866	56592392	56592515	56594799	56595019	97,117,110,121,138,110	0,0,0,0,0,0	96,146,114,97,97,130	0,0,0,0,1,0	356	149	1	1.0	1.0,1.0,1.0,1.0,1.0,1.0	1.0,1.0,1.0,1.0,0.976,1.0	0.004
ENSMUSG00000024985	Tcf7l2	19	+	55755013	55755082	55743072	55743197	55817763	55817865	0,2,1,8,15,2	0,1,0,1,13,0	0,10,1,5,3,15	0,1,2,11,0,9	218	149	1	1.0	NA,0.578,1.0,0.845,0.441,1.0	NA,0.872,0.255,0.237,1.0,0.533	0.193
ENSMUSG00000024985	Tcf7l2	19	+	55863417	55863561	55817763	55817865	55908422	55908555	0,0,0,2,0,0	0,6,1,6,17,1	0,0,0,0,0,0	0,9,5,7,8,10	293	149	1	1.0	NA,0.0,0.0,0.145,0.0,0.0	NA,0.0,0.0,0.0,0.0,0.0	0.029
ENSMUSG00000024985	Tcf7l2	19	+	55912558	55912645	55910578	55910681	55917353	55917479	0,8,9,18,30,2	0,0,0,0,1,0	0,12,7,11,4,8	0,0,0,0,0,0	236	149	1	1.0	NA,1.0,1.0,1.0,0.95,1.0	NA,1.0,1.0,1.0,1.0,1.0	-0.01
ENSMUSG00000024985	Tcf7l2	19	+	55924529	55924580	55923895	55923944	55926683	55926756	0,1,0,3,4,1	0,0,0,0,0,3	0,3,1,1,1,0	0,0,0,0,0,0	200	149	1	1.0	NA,1.0,NA,1.0,1.0,0.199	NA,1.0,1.0,1.0,1.0,NA	-0.2
ENSMUSG00000024985	Tcf7l2	19	+	55924529	55924580	55923895	55923944	55931433	55933654	0,6,0,5,4,1	0,0,0,0,0,0	0,2,1,4,2,2	0,3,0,0,0,0	200	149	1	1.0	NA,1.0,NA,1.0,1.0,1.0	NA,0.332,1.0,1.0,1.0,1.0	0.134
ENSMUSG00000024985	Tcf7l2	19	+	55925976	55926049	55923895	55923944	55926683	55926756	0,0,0,0,6,2	0,0,0,0,0,3	0,0,1,2,0,0	0,0,0,0,0,0	222	149	1	1.0	NA,NA,NA,NA,1.0,0.309	NA,NA,1.0,1.0,NA,NA	-0.346
ENSMUSG00000024985	Tcf7l2	19	+	55925976	55926049	55923895	55923944	55931433	55933654	0,0,0,0,2,0	0,0,0,0,0,0	0,0,1,0,1,0	0,3,0,0,0,0	222	149	1	1.0	NA,NA,NA,NA,1.0,NA	NA,0.0,1.0,NA,1.0,NA	0.333
ENSMUSG00000024985	Tcf7l2	19	+	55925976	55926049	55924529	55924580	55926683	55926756	0,0,0,12,10,4	0,0,0,0,0,0	0,3,5,6,1,1	0,1,0,0,0,0	222	149	1	1.0	NA,NA,NA,1.0,1.0,1.0	NA,0.668,1.0,1.0,1.0,1.0	0.066
ENSMUSG00000024985	Tcf7l2	19	+	55925976	55926049	55924529	55924580	55931433	55933654	0,0,0,8,2,2	0,5,0,2,0,0	0,1,7,0,1,1	0,0,0,3,1,2	222	149	1	1.0	NA,0.0,NA,0.729,1.0,1.0	NA,1.0,1.0,0.0,0.402,0.251	0.152
ENSMUSG00000024985	Tcf7l2	19	+	55926681	55926756	55925976	55926049	55931433	55933229	0,0,2,0,0,0	0,0,0,0,3,0	0,0,0,1,0,0	0,0,3,0,1,0	224	149	1	1.0	NA,NA,1.0,NA,0.0,NA	NA,NA,0.0,1.0,0.0,NA	0.167
ENSMUSG00000024985	Tcf7l2	19	+	55926683	55926756	55923895	55923944	55931433	55932209	0,0,2,0,0,3	0,0,0,0,0,0	0,0,0,1,0,0	0,3,0,0,0,0	222	149	1	1.0	NA,NA,1.0,NA,NA,1.0	NA,0.0,NA,1.0,NA,NA	0.5
ENSMUSG00000024985	Tcf7l2	19	+	55926683	55926756	55924529	55924580	55931433	55932209	0,0,2,0,0,0	0,5,0,2,0,0	0,1,0,1,0,0	0,0,0,3,1,2	222	149	1	1.0	NA,0.0,1.0,0.0,NA,NA	NA,1.0,NA,0.183,0.0,0.0	0.038
ENSMUSG00000024985	Tcf7l2	19	+	55926683	55926756	55925976	55926049	55931433	55932209	0,0,2,4,10,2	0,0,0,0,3,0	0,2,0,7,1,0	0,0,3,0,1,0	222	149	1	1.0	NA,NA,1.0,1.0,0.691,1.0	NA,1.0,0.0,1.0,0.402,NA	0.322
ENSMUSG00000024983	Vti1a	19	+	55321938	55321997	55316294	55316544	55328345	55328456	127,255,220,292,392,264	0,3,0,3,3,0	73,236,246,242,250,236	0,4,1,4,2,2	208	149	1	1.0	1.0,0.984,1.0,0.986,0.989,1.0	1.0,0.977,0.994,0.977,0.989,0.988	0.006
ENSMUSG00000024983	Vti1a	19	+	55328345	55328456	55321938	55321997	55366292	55367503	58,126,133,147,196,142	0,0,0,0,0,0	36,129,118,144,128,126	0,0,0,0,0,1	260	149	1	1.0	1.0,1.0,1.0,1.0,1.0,1.0	1.0,1.0,1.0,1.0,1.0,0.986	0.002
ENSMUSG00000024983	Vti1a	19	+	55328345	55328456	55321938	55321997	55380941	55381019	148,235,240,254,391,307	0,0,0,1,0,1	107,250,229,246,260,253	0,0,0,0,0,0	260	149	1	1.0	1.0,1.0,1.0,0.993,1.0,0.994	1.0,1.0,1.0,1.0,1.0,1.0	-0.002
ENSMUSG00000024983	Vti1a	19	+	55380941	55381019	55328345	55328456	55391783	55391868	186,174,188,202,360,281	5,0,0,0,0,0	155,211,197,190,207,247	0,0,1,0,0,0	227	149	1	1.0	0.961,1.0,1.0,1.0,1.0,1.0	1.0,1.0,0.992,1.0,1.0,1.0	-0.005
ENSMUSG00000024983	Vti1a	19	+	55380941	55381019	55328345	55328456	55623816	55626561	39,61,50,57,98,74	0,0,0,2,0,0	28,60,60,58,76,51	0,0,0,0,0,0	227	149	1	1.0	1.0,1.0,1.0,0.949,1.0,1.0	1.0,1.0,1.0,1.0,1.0,1.0	-0.009
ENSMUSG00000024983	Vti1a	19	+	55391783	55391868	55380941	55381019	55446177	55446979	72,70,85,83,156,122	0,2,0,0,2,0	47,89,84,88,82,108	0,0,2,0,1,5	234	149	1	1.0	1.0,0.957,1.0,1.0,0.98,1.0	1.0,1.0,0.964,1.0,0.981,0.932	0.01
ENSMUSG00000024983	Vti1a	19	+	55391783	55391868	55380941	55381019	55498510	55498581	280,166,198,219,380,284	0,0,2,2,0,3	184,237,212,191,179,249	0,1,0,0,1,1	234	149	1	1.0	1.0,1.0,0.984,0.986,1.0,0.984	1.0,0.993,1.0,1.0,0.991,0.994	-0.004
ENSMUSG00000024983	Vti1a	19	+	55431232	55431294	55391783	55391868	55446177	55446979	0,0,0,0,0,3	0,12,14,18,36,14	0,6,0,2,6,1	2,15,12,20,13,24	211	149	1	1.0	NA,0.0,0.0,0.0,0.0,0.131	0.0,0.22,0.0,0.066,0.246,0.029	-0.067
ENSMUSG00000024983	Vti1a	19	+	55498510	55498581	55380941	55381019	55623816	55626561	0,0,2,0,2,0	0,0,0,0,1,0	0,2,0,0,1,1	0,0,0,0,0,0	220	149	1	1.0	NA,NA,1.0,NA,0.575,NA	NA,1.0,NA,NA,1.0,1.0	-0.213
ENSMUSG00000024983	Vti1a	19	+	55499242	55499304	55498510	55498581	55623816	55626561	245,149,156,186,309,206	0,0,1,0,2,0	152,222,158,145,147,186	0,2,0,0,0,0	211	149	1	1.0	1.0,1.0,0.991,1.0,0.991,1.0	1.0,0.987,1.0,1.0,1.0,1.0	-0.001
ENSMUSG00000024982	Zdhhc6	19	-	55298694	55298888	55289585	55289684	55302557	55302604	385,290,421,350,420,558	1,0,0,0,0,4	248,254,289,263,229,275	0,0,0,0,1,0	343	149	1	1.0	0.994,1.0,1.0,1.0,1.0,0.984	1.0,1.0,1.0,1.0,0.99,1.0	-0.002
ENSMUSG00000024982	Zdhhc6	19	-	55302557	55302604	55298300	55298888	55302690	55302836	356,257,372,337,400,497	0,0,0,4,0,0	195,237,280,241,234,287	3,0,0,0,4,1	196	149	1	1.0	1.0,1.0,1.0,0.985,1.0,1.0	0.98,1.0,1.0,1.0,0.978,0.995	0.005
ENSMUSG00000024982	Zdhhc6	19	-	55303696	55303738	55302511	55302836	55304409	55304449	329,316,389,384,532,478	0,1,1,0,3,2	216,255,251,260,263,314	0,0,4,2,3,5	191	149	1	1.0	1.0,0.996,0.997,1.0,0.993,0.995	1.0,1.0,0.98,0.99,0.986,0.98	0.008
ENSMUSG00000024982	Zdhhc6	19	-	55309742	55309904	55308903	55308957	55311624	55311784	165,412,446,487,709,504	0,1,3,9,1,2	145,385,376,389,427,448	0,1,1,1,1,0	311	149	1	1.0	1.0,0.995,0.986,0.963,0.997,0.992	1.0,0.995,0.994,0.995,0.995,1.0	-0.008
ENSMUSG00000024982	Zdhhc6	19	-	55312766	55312894	55311624	55311784	55313188	55313280	0,0,0,0,1,0	37,170,127,174,230,223	0,0,0,0,0,0	36,139,171,160,151,169	277	149	1	1.0	0.0,0.0,0.0,0.0,0.002,0.0	0.0,0.0,0.0,0.0,0.0,0.0	0.0
ENSMUSG00000024981	Acsl5	19	+	55272768	55272877	55268643	55268828	55277906	55277971	96,1081,950,1331,1962,812	0,0,0,0,3,0	81,1326,1397,1234,1111,1353	0,0,0,0,0,0	258	149	1	1.0	1.0,1.0,1.0,1.0,0.997,1.0	1.0,1.0,1.0,1.0,1.0,1.0	-0.001
ENSMUSG00000024981	Acsl5	19	+	55278080	55278182	55277906	55277971	55279463	55279563	141,1218,1095,1505,2119,879	0,0,0,0,0,0	90,1377,1440,1198,1354,1342	0,0,0,0,4,0	251	149	1	1.0	1.0,1.0,1.0,1.0,1.0,1.0	1.0,1.0,1.0,1.0,0.995,1.0	0.001
ENSMUSG00000024981	Acsl5	19	+	55281335	55281368	55280440	55280619	55281449	55281501	195,898,828,1153,1491,836	0,0,1,0,0,0	170,951,954,902,870,1027	0,0,0,3,0,0	182	149	1	1.0	1.0,1.0,0.999,1.0,1.0,1.0	1.0,1.0,1.0,0.996,1.0,1.0	0.001
ENSMUSG00000024981	Acsl5	19	+	55288804	55288900	55287827	55287962	55291145	55291218	1167,1266,1666,1560,2231,1731	0,0,0,2,0,1	594,1511,1556,1326,1366,1567	0,3,1,1,2,0	245	149	1	1.0	1.0,1.0,1.0,0.998,1.0,0.999	1.0,0.997,0.999,0.999,0.998,1.0	0.001
ENSMUSG00000024981	Acsl5	19	+	55288804	55288900	55287827	55287962	55291417	55291506	297,374,452,433,679,495	0,1,0,0,5,1	175,464,445,388,398,463	0,1,0,0,0,7	245	149	1	1.0	1.0,0.996,1.0,1.0,0.988,0.997	1.0,0.996,1.0,1.0,1.0,0.976	0.001
ENSMUSG00000024981	Acsl5	19	+	55291145	55291218	55287827	55287962	55291417	55291506	364,488,566,607,752,641	0,1,0,0,5,1	236,500,556,429,472,491	0,1,0,0,0,7	222	149	1	1.0	1.0,0.997,1.0,1.0,0.99,0.998	1.0,0.997,1.0,1.0,1.0,0.979	0.002
ENSMUSG00000024981	Acsl5	19	+	55291145	55291218	55288804	55288900	55291417	55291506	1231,1387,1781,1729,2308,1888	0,7,0,0,4,16	655,1555,1666,1374,1448,1597	0,8,0,12,12,0	222	149	1	1.0	1.0,0.993,1.0,1.0,0.997,0.988	1.0,0.992,1.0,0.987,0.988,1.0	0.002
ENSMUSG00000024981	Acsl5	19	+	55291417	55291506	55288804	55288900	55293586	55293730	0,8,1,0,5,14	0,0,0,0,0,0	0,5,0,7,9,1	0,0,1,0,0,1	238	149	1	1.0	NA,1.0,1.0,NA,1.0,1.0	NA,1.0,0.0,1.0,1.0,0.385	0.323
ENSMUSG00000024981	Acsl5	19	+	55291772	55291889	55291417	55291506	55293586	55293730	1620,1600,2078,1862,2575,2563	0,2,1,0,2,4	904,1808,1838,1543,1628,1691	0,1,0,0,1,1	266	149	1	1.0	1.0,0.998,0.999,1.0,0.999,0.997	1.0,0.999,1.0,1.0,0.999,0.999	-0.001
ENSMUSG00000024981	Acsl5	19	+	55293586	55293730	55291772	55291889	55294201	55294303	3015,2265,3165,2512,3472,4183	0,2,0,1,1,2	1791,2409,2439,2124,2211,2279	0,1,0,1,0,0	293	149	1	1.0	1.0,0.998,1.0,0.999,0.999,0.999	1.0,0.999,1.0,0.999,1.0,1.0	-0.001
ENSMUSG00000024981	Acsl5	19	+	55294832	55294904	55294201	55294303	55295372	55295522	3949,1812,2828,2053,2836,4188	0,1,1,0,4,5	2487,1884,1915,1649,1781,1883	0,0,0,0,2,0	221	149	1	1.0	1.0,0.999,0.999,1.0,0.998,0.998	1.0,1.0,1.0,1.0,0.998,1.0	-0.001
ENSMUSG00000024981	Acsl5	19	+	55295372	55295522	55294832	55294904	55296365	55297720	6670,2245,3891,2620,3465,5831	4,0,0,0,3,3	4108,2337,2474,2204,2109,2395	0,0,0,0,1,2	299	149	1	1.0	0.999,1.0,1.0,1.0,0.998,0.999	1.0,1.0,1.0,1.0,0.999,0.998	-0.0
ENSMUSG00000055523	Gucy2g	19	-	55207862	55208003	55206151	55206344	55210211	55210389	0,1,3,3,1,0	0,0,0,0,0,0	2,1,4,5,8,1	0,0,1,0,0,0	290	149	1	1.0	NA,1.0,1.0,1.0,1.0,NA	1.0,1.0,0.673,1.0,1.0,1.0	0.054
ENSMUSG00000055523	Gucy2g	19	-	55215044	55215200	55210211	55210389	55217262	55217431	0,0,1,5,5,0	0,0,0,0,0,0	0,0,1,0,1,0	1,0,0,0,4,0	305	149	1	1.0	NA,NA,1.0,1.0,1.0,NA	0.0,NA,1.0,NA,0.109,NA	0.63
ENSMUSG00000024978	Gpam	19	-	55072711	55072770	55069733	55071046	55074570	55074760	9,10,10,2,26,3	0,0,0,0,0,0	0,6,23,16,16,9	0,0,3,0,0,0	208	149	1	1.0	1.0,1.0,1.0,1.0,1.0,1.0	NA,1.0,0.846,1.0,1.0,1.0	0.031
ENSMUSG00000024978	Gpam	19	-	55083697	55083797	55083200	55083413	55087384	55087521	0,20,10,22,9,1	0,0,0,0,0,0	0,15,15,14,10,13	0,0,0,0,0,1	249	149	1	1.0	NA,1.0,1.0,1.0,1.0,1.0	NA,1.0,1.0,1.0,1.0,0.886	0.023
ENSMUSG00000024976	Shoc2	19	+	54017548	54017679	54003008	54003146	54026349	54026538	12,174,73,191,260,74	0,0,0,0,0,0	3,125,124,159,183,188	0,4,1,0,0,0	280	149	1	1.0	1.0,1.0,1.0,1.0,1.0,1.0	1.0,0.943,0.985,1.0,1.0,1.0	0.012
ENSMUSG00000024976	Shoc2	19	+	54026349	54026538	54017548	54017679	54029468	54029606	16,118,65,124,171,49	0,0,0,0,0,0	6,88,95,114,117,134	0,0,0,0,0,1	338	149	1	1.0	1.0,1.0,1.0,1.0,1.0,1.0	1.0,1.0,1.0,1.0,1.0,0.983	0.003
ENSMUSG00000024976	Shoc2	19	+	54027717	54027840	54026349	54026538	54029468	54029606	7,172,70,147,204,106	0,0,0,0,2,0	5,129,156,164,117,186	0,3,0,0,4,4	272	149	1	1.0	1.0,1.0,1.0,1.0,0.982,1.0	1.0,0.959,1.0,1.0,0.941,0.962	0.02
ENSMUSG00000024975	Pdcd4	19	+	53921217	53921315	53919614	53919836	53922016	53922131	10,23,8,16,19,22	0,0,0,0,0,0	0,5,6,11,8,3	0,0,2,0,0,0	247	149	1	1.0	1.0,1.0,1.0,1.0,1.0,1.0	NA,1.0,0.644,1.0,1.0,1.0	0.071
ENSMUSG00000024975	Pdcd4	19	+	53927193	53927333	53926534	53926645	53929082	53929192	8,12,35,13,17,14	0,0,0,0,0,2	1,9,11,11,16,7	0,0,0,0,0,0	289	149	1	1.0	1.0,1.0,1.0,1.0,1.0,0.783	1.0,1.0,1.0,1.0,1.0,1.0	-0.036
ENSMUSG00000097636	Mirt1	19	-	53446775	53446887	53446340	53446483	53447155	53447313	0,1,4,0,0,1	0,0,0,3,0,0	0,2,2,0,0,0	0,1,0,0,4,0	261	149	1	1.0	NA,1.0,1.0,0.0,NA,1.0	NA,0.533,1.0,NA,0.0,NA	0.239
ENSMUSG00000025026	Add3	19	+	53203413	53203475	53142755	53143089	53216800	53217015	0,0,0,0,0,0	0,6,0,3,16,0	0,0,0,0,2,0	0,3,3,5,7,7	211	149	1	1.0	NA,0.0,NA,0.0,0.0,NA	NA,0.0,0.0,0.0,0.168,0.0	-0.034
ENSMUSG00000025026	Add3	19	+	53244309	53244405	53242503	53242627	53244997	53247399	0,22,11,2,17,6	0,3,12,11,18,2	0,9,0,8,1,5	0,5,11,0,6,4	245	149	1	1.0	NA,0.817,0.358,0.1,0.365,0.646	NA,0.523,0.0,1.0,0.092,0.432	0.048
ENSMUSG00000025066	Sfr1	19	+	47733518	47733911	47732629	47732988	47734823	47735588	784,1310,1290,1387,1843,1729	0,0,0,0,0,1	500,1414,1253,1190,1106,1318	0,0,0,1,0,0	542	149	1	1.0	1.0,1.0,1.0,1.0,1.0,0.998	1.0,1.0,1.0,0.997,1.0,1.0	0.0
ENSMUSG00000064105	Cnnm2	19	+	46871655	46871721	46868537	46868631	46877207	46877392	0,0,1,0,3,2	7,0,5,0,0,0	0,0,0,0,3,1	0,3,1,3,0,3	215	149	1	1.0	0.0,NA,0.122,NA,1.0,1.0	NA,0.0,0.0,0.0,1.0,0.188	0.293
ENSMUSG00000003559	As3mt	19	+	46719888	46720020	46715188	46715270	46720313	46720456	19,19,38,2,18,26	0,2,0,0,0,0	10,11,24,9,11,7	0,0,0,0,0,0	281	149	1	1.0	1.0,0.834,1.0,1.0,1.0,1.0	1.0,1.0,1.0,1.0,1.0,1.0	-0.028
ENSMUSG00000003559	As3mt	19	+	46724903	46725038	46720313	46720456	46740460	46741095	27,9,22,2,41,44	0,0,0,1,1,0	5,8,12,7,11,10	0,0,0,0,0,0	284	149	1	1.0	1.0,1.0,1.0,0.512,0.956,1.0	1.0,1.0,1.0,1.0,1.0,1.0	-0.089
ENSMUSG00000047731	Wbp1l	19	+	46606711	46606759	46599113	46599293	46644352	46644455	23,174,96,193,274,52	0,37,14,50,52,11	20,168,163,157,124,154	0,24,35,18,37,0	197	149	0.769723328066	1.0	1.0,0.781,0.838,0.745,0.799,0.781	1.0,0.841,0.779,0.868,0.717,1.0	-0.044
ENSMUSG00000047731	Wbp1l	19	+	46606711	46606759	46599113	46599293	46652473	46652635	11,33,28,48,71,20	0,0,0,0,0,0	7,39,49,41,29,36	0,0,0,1,3,2	197	149	1	1.0	1.0,1.0,1.0,1.0,1.0,1.0	1.0,1.0,1.0,0.969,0.88,0.932	0.036
ENSMUSG00000047731	Wbp1l	19	+	46606711	46606759	46599113	46599293	46653964	46657382	11,33,28,46,68,19	0,0,0,0,0,0	7,39,47,38,30,36	0,0,0,0,0,1	197	149	1	1.0	1.0,1.0,1.0,1.0,1.0,1.0	1.0,1.0,1.0,1.0,1.0,0.965	0.006
ENSMUSG00000047731	Wbp1l	19	+	46644352	46644455	46599083	46599293	46652473	46652522	1,201,91,193,246,48	0,0,0,0,0,0	11,174,171,167,152,139	0,0,0,1,3,2	252	149	1	1.0	1.0,1.0,1.0,1.0,1.0,1.0	1.0,1.0,1.0,0.99,0.968,0.976	0.011
ENSMUSG00000047731	Wbp1l	19	+	46644352	46644455	46599083	46599293	46653964	46657382	0,29,12,36,39,7	0,0,0,0,0,0	0,17,29,13,27,0	0,0,0,0,0,1	252	149	1	1.0	NA,1.0,1.0,1.0,1.0,1.0	NA,1.0,1.0,1.0,1.0,0.0	0.2
ENSMUSG00000047731	Wbp1l	19	+	46644352	46644455	46606711	46606759	46652473	46652522	13,302,142,286,384,67	0,0,0,2,3,1	24,274,243,269,208,252	0,0,2,3,0,0	252	149	1	1.0	1.0,1.0,1.0,0.988,0.987,0.975	1.0,1.0,0.986,0.981,1.0,1.0	-0.003
ENSMUSG00000047731	Wbp1l	19	+	46644352	46644455	46606711	46606759	46653964	46657382	12,76,37,96,145,27	0,0,0,0,0,0	10,83,72,77,60,68	0,0,0,0,1,0	252	149	1	1.0	1.0,1.0,1.0,1.0,1.0,1.0	1.0,1.0,1.0,1.0,0.973,1.0	0.005
ENSMUSG00000047731	Wbp1l	19	+	46644352	46644567	46599112	46599293	46652473	46652635	2,51,26,68,75,12	0,0,0,0,0,0	0,44,78,22,51,31	0,0,0,1,3,2	364	149	1	1.0	1.0,1.0,1.0,1.0,1.0,1.0	NA,1.0,1.0,0.9,0.874,0.864	0.072
ENSMUSG00000047731	Wbp1l	19	+	46652473	46652635	46599083	46599293	46653964	46657382	8,274,175,255,353,72	0,0,0,0,0,0	14,260,244,240,205,248	0,0,0,0,0,1	311	149	1	1.0	1.0,1.0,1.0,1.0,1.0,1.0	1.0,1.0,1.0,1.0,1.0,0.992	0.001
ENSMUSG00000047731	Wbp1l	19	+	46652473	46652635	46606711	46606759	46653964	46657382	8,274,175,257,356,73	0,0,0,0,0,0	14,260,246,242,202,246	0,0,0,0,1,0	311	149	1	1.0	1.0,1.0,1.0,1.0,1.0,1.0	1.0,1.0,1.0,1.0,0.99,1.0	0.002
ENSMUSG00000047731	Wbp1l	19	+	46652473	46652635	46644352	46644455	46653964	46657382	9,508,282,458,603,118	0,0,0,0,0,1	28,458,423,435,361,430	0,0,2,0,0,0	311	149	1	1.0	1.0,1.0,1.0,1.0,1.0,0.983	1.0,1.0,0.99,1.0,1.0,1.0	-0.001
ENSMUSG00000025035	Arl3	19	-	46551572	46551689	46543481	46543532	46558237	46558381	453,167,323,219,297,465	12,0,2,0,0,1	332,231,223,166,209,266	0,0,0,0,1,4	266	149	1	1.0	0.955,1.0,0.989,1.0,1.0,0.996	1.0,1.0,1.0,1.0,0.992,0.974	-0.004
ENSMUSG00000025228	Actr1a	19	-	46378607	46378648	46376813	46378469	46379581	46379756	54,132,126,95,156,79	0,0,0,0,0,0	17,108,100,114,91,116	0,0,0,0,0,2	190	149	1	1.0	1.0,1.0,1.0,1.0,1.0,1.0	1.0,1.0,1.0,1.0,1.0,0.978	0.004
ENSMUSG00000025228	Actr1a	19	-	46379412	46379474	46378607	46378648	46379581	46379756	192,569,419,458,793,382	0,1,0,0,1,0	117,564,541,465,454,570	0,0,2,0,0,0	211	149	1	1.0	1.0,0.998,1.0,1.0,0.998,1.0	1.0,1.0,0.995,1.0,1.0,1.0	0.0
ENSMUSG00000025228	Actr1a	19	-	46380248	46380341	46379581	46379756	46380916	46381133	174,730,637,666,943,415	0,2,0,0,0,0	138,748,736,561,677,688	0,0,0,0,0,0	242	149	1	1.0	1.0,0.996,1.0,1.0,1.0,1.0	1.0,1.0,1.0,1.0,1.0,1.0	-0.001
ENSMUSG00000025228	Actr1a	19	-	46380916	46381133	46380248	46380341	46382293	46382418	235,996,816,962,1299,574	0,0,0,0,1,0	152,927,1027,825,926,880	0,0,0,0,0,0	366	149	1	1.0	1.0,1.0,1.0,1.0,0.998,1.0	1.0,1.0,1.0,1.0,1.0,1.0	-0.0
ENSMUSG00000025228	Actr1a	19	-	46387451	46387516	46385012	46385088	46395629	46395735	38,527,408,502,842,253	0,2,0,0,0,0	26,554,578,406,456,478	0,0,0,0,0,0	214	149	1	1.0	1.0,0.995,1.0,1.0,1.0,1.0	1.0,1.0,1.0,1.0,1.0,1.0	-0.001
ENSMUSG00000025224	Gbf1	19	+	46260712	46260878	46259572	46259796	46261620	46261832	0,74,30,33,94,7	0,0,0,0,1,0	0,43,71,38,94,74	0,0,0,0,0,0	315	149	1	1.0	NA,1.0,1.0,1.0,0.978,1.0	NA,1.0,1.0,1.0,1.0,1.0	-0.004
ENSMUSG00000025224	Gbf1	19	+	46265586	46265727	46265177	46265367	46266024	46266113	0,54,34,110,123,4	0,0,0,0,0,0	0,73,85,66,71,107	0,2,0,0,0,0	290	149	1	1.0	NA,1.0,1.0,1.0,1.0,1.0	NA,0.949,1.0,1.0,1.0,1.0	0.01
ENSMUSG00000025224	Gbf1	19	+	46270257	46270351	46269744	46269981	46270673	46270850	0,85,31,78,102,6	0,0,0,3,1,0	0,64,71,63,56,60	0,0,0,3,5,2	243	149	1	1.0	NA,1.0,1.0,0.941,0.984,1.0	NA,1.0,1.0,0.928,0.873,0.948	0.035
ENSMUSG00000025224	Gbf1	19	+	46271706	46271830	46271554	46271619	46271985	46272057	16,111,54,64,144,9	0,0,0,5,0,0	0,80,63,44,73,62	0,2,1,4,4,0	273	149	1	1.0	1.0,1.0,1.0,0.875,1.0,1.0	NA,0.956,0.972,0.857,0.909,1.0	0.04
ENSMUSG00000025224	Gbf1	19	+	46272500	46272654	46272174	46272269	46279209	46279435	12,78,68,78,137,37	0,3,0,0,0,0	12,102,104,79,82,92	0,0,0,0,0,0	303	149	1	1.0	1.0,0.927,1.0,1.0,1.0,1.0	1.0,1.0,1.0,1.0,1.0,1.0	-0.012
ENSMUSG00000025224	Gbf1	19	+	46284249	46284430	46284004	46284118	46284704	46284833	110,110,162,114,230,59	0,0,0,1,0,0	87,128,116,100,113,114	0,0,0,0,0,0	330	149	1	1.0	1.0,1.0,1.0,0.981,1.0,1.0	1.0,1.0,1.0,1.0,1.0,1.0	-0.003
ENSMUSG00000025224	Gbf1	19	+	46284704	46284833	46284249	46284430	46285659	46286509	91,119,148,86,177,56	0,0,0,2,0,0	67,93,86,75,96,101	0,0,0,0,0,0	278	149	1	1.0	1.0,1.0,1.0,0.958,1.0,1.0	1.0,1.0,1.0,1.0,1.0,1.0	-0.007
ENSMUSG00000041035	Gm17018	19	+	45572404	45572538	45571884	45572009	45576992	45577095	458,145,203,134,199,317	0,1,0,0,0,0	268,151,172,128,152,148	0,0,0,0,0,0	283	149	1	1.0	1.0,0.987,1.0,1.0,1.0,1.0	1.0,1.0,1.0,1.0,1.0,1.0	-0.002
ENSMUSG00000041035	Gm17018	19	+	45576992	45577095	45572404	45572538	45577470	45578279	518,125,166,97,155,340	0,0,0,0,0,4	350,131,136,114,119,124	0,0,0,0,1,0	252	149	1	1.0	1.0,1.0,1.0,1.0,1.0,0.98	1.0,1.0,1.0,1.0,0.986,1.0	-0.001
ENSMUSG00000025218	Poll	19	-	45555921	45556095	45555090	45555219	45557714	45558032	30,42,31,37,33,27	0,0,0,1,0,0	55,31,42,28,19,30	0,0,0,0,0,0	323	149	1	1.0	1.0,1.0,1.0,0.945,1.0,1.0	1.0,1.0,1.0,1.0,1.0,1.0	-0.009
ENSMUSG00000025217	Btrc	19	+	45406544	45406586	45363751	45363886	45423132	45423240	0,6,6,18,15,3	0,7,0,7,10,7	0,5,12,13,9,13	0,0,0,23,1,15	191	149	1	1.0	NA,0.401,1.0,0.667,0.539,0.251	NA,1.0,1.0,0.306,0.875,0.403	-0.145
ENSMUSG00000025217	Btrc	19	+	45406544	45406586	45363751	45363886	45456532	45456610	0,0,0,2,2,0	0,0,2,0,0,0	0,1,0,0,1,0	0,2,0,0,0,0	191	149	1	1.0	NA,NA,0.0,1.0,1.0,NA	NA,0.281,NA,NA,1.0,NA	0.026
ENSMUSG00000025217	Btrc	19	+	45406544	45406586	45364086	45364274	45423132	45423240	0,2,1,10,3,3	0,0,0,0,0,0	0,2,6,4,2,3	0,0,1,0,0,0	191	149	1	1.0	NA,1.0,1.0,1.0,1.0,1.0	NA,1.0,0.824,1.0,1.0,1.0	0.035
ENSMUSG00000025217	Btrc	19	+	45406544	45406586	45364086	45364274	45456532	45456610	0,0,0,1,2,0	0,0,0,0,0,0	0,0,0,0,0,0	0,0,1,0,0,0	191	149	1	1.0	NA,NA,NA,1.0,1.0,NA	NA,NA,0.0,NA,NA,NA	1.0
ENSMUSG00000025217	Btrc	19	+	45423132	45423240	45363750	45363886	45437336	45440147	0,4,0,5,8,0	0,0,0,0,0,0	0,0,0,17,0,10	0,0,0,0,1,0	257	149	1	1.0	NA,1.0,NA,1.0,1.0,NA	NA,NA,NA,1.0,0.0,1.0	0.333
ENSMUSG00000025217	Btrc	19	+	45423132	45423240	45363750	45363886	45456532	45456610	0,18,1,25,29,18	0,0,2,0,0,0	0,7,12,39,7,36	0,2,0,0,0,0	257	149	1	1.0	NA,1.0,0.225,1.0,1.0,1.0	NA,0.67,1.0,1.0,1.0,1.0	-0.089
ENSMUSG00000025217	Btrc	19	+	45423132	45423240	45363750	45363886	45471014	45471104	0,4,0,5,8,0	0,1,0,0,0,0	0,2,3,17,0,20	0,0,0,2,0,0	257	149	1	1.0	NA,0.699,NA,1.0,1.0,NA	NA,1.0,1.0,0.831,NA,1.0	-0.058
ENSMUSG00000025217	Btrc	19	+	45423132	45423240	45364086	45364274	45456532	45456610	0,11,1,18,19,11	0,0,0,0,0,0	0,7,13,16,6,22	0,0,1,0,0,0	257	149	1	1.0	NA,1.0,1.0,1.0,1.0,1.0	NA,1.0,0.883,1.0,1.0,1.0	0.023
ENSMUSG00000025217	Btrc	19	+	45423132	45423240	45364086	45364274	45471014	45471104	0,0,0,0,0,0	0,0,3,0,0,0	0,2,4,0,0,9	0,0,0,0,0,0	257	149	1	1.0	NA,NA,0.0,NA,NA,NA	NA,1.0,1.0,NA,NA,1.0	-1.0
ENSMUSG00000025217	Btrc	19	+	45423132	45423240	45406544	45406586	45456532	45456610	0,17,7,36,35,14	0,0,0,2,3,0	0,11,24,29,14,35	0,0,0,0,0,0	257	149	1	1.0	NA,1.0,1.0,0.913,0.871,1.0	NA,1.0,1.0,1.0,1.0,1.0	-0.043
ENSMUSG00000025217	Btrc	19	+	45456532	45456610	45363832	45363886	45471014	45471104	0,19,1,13,11,14	0,1,0,0,0,0	0,10,9,3,11,11	0,0,0,2,0,0	227	149	1	1.0	NA,0.926,1.0,1.0,1.0,1.0	NA,1.0,1.0,0.496,1.0,1.0	0.086
ENSMUSG00000025217	Btrc	19	+	45456532	45456610	45423132	45423240	45471014	45471104	0,35,1,43,35,35	0,0,0,0,0,0	0,17,26,30,20,39	0,2,3,0,0,10	227	149	1	1.0	NA,1.0,1.0,1.0,1.0,1.0	NA,0.848,0.85,1.0,1.0,0.719	0.117
ENSMUSG00000025217	Btrc	19	+	45471014	45471104	45456532	45456610	45502931	45503068	0,46,8,52,39,27	0,0,2,0,0,0	0,33,34,24,24,33	0,0,2,0,0,0	239	149	1	1.0	NA,1.0,0.714,1.0,1.0,1.0	NA,1.0,0.914,1.0,1.0,1.0	-0.04
ENSMUSG00000035342	Lzts2	19	+	45023541	45024204	45021386	45021836	45024718	45024979	66,88,69,38,94,79	0,0,1,0,0,0	64,67,50,50,97,108	0,0,0,0,0,1	812	149	1	1.0	1.0,1.0,0.927,1.0,1.0,1.0	1.0,1.0,1.0,1.0,1.0,0.952	-0.004
ENSMUSG00000025204	Ndufb8	19	-	44553668	44553768	44552621	44552853	44554930	44554986	2955,1019,1558,1062,1460,2633	0,0,0,7,3,2	1739,1032,1046,788,892,1028	0,0,0,1,4,1	249	149	1	1.0	1.0,1.0,1.0,0.989,0.997,0.999	1.0,1.0,1.0,0.998,0.993,0.998	-0.001
ENSMUSG00000025204	Ndufb8	19	-	44554930	44555014	44553668	44553768	44555316	44555419	957,379,562,374,534,968	0,0,8,0,0,0	516,394,380,256,318,395	0,0,0,0,1,0	233	149	1	1.0	1.0,1.0,0.978,1.0,1.0,1.0	1.0,1.0,1.0,1.0,0.995,1.0	-0.003
ENSMUSG00000025204	Ndufb8	19	-	44554930	44555057	44553274	44553768	44555316	44555405	2688,1116,1639,1179,1605,2707	0,0,8,0,0,0	1680,1158,1109,882,1018,1072	0,0,0,0,1,0	276	149	1	1.0	1.0,1.0,0.991,1.0,1.0,1.0	1.0,1.0,1.0,1.0,0.998,1.0	-0.001
ENSMUSG00000057506	Bloc1s2	19	-	44145940	44146057	44143020	44143140	44146358	44146446	291,228,304,202,335,461	0,0,5,0,0,0	151,195,263,163,239,235	0,0,0,0,0,1	266	149	1	1.0	1.0,1.0,0.971,1.0,1.0,1.0	1.0,1.0,1.0,1.0,1.0,0.992	-0.004
ENSMUSG00000025199	Chuk	19	-	44075430	44075530	44073334	44074540	44078292	44078440	8,77,46,91,101,123	0,0,0,0,0,0	14,70,60,49,57,60	0,0,0,0,0,1	249	149	1	1.0	1.0,1.0,1.0,1.0,1.0,1.0	1.0,1.0,1.0,1.0,1.0,0.973	0.005
ENSMUSG00000025199	Chuk	19	-	44075430	44075530	44073334	44074540	44078888	44078985	8,76,46,91,100,123	0,0,0,0,0,0	14,70,61,49,57,62	0,0,1,0,0,0	249	149	1	1.0	1.0,1.0,1.0,1.0,1.0,1.0	1.0,1.0,0.973,1.0,1.0,1.0	0.005
ENSMUSG00000025199	Chuk	19	-	44077245	44077379	44075430	44075530	44078292	44078440	33,180,194,222,246,254	0,1,0,0,1,0	21,213,168,181,209,182	0,0,0,0,0,0	283	149	1	1.0	1.0,0.99,1.0,1.0,0.992,1.0	1.0,1.0,1.0,1.0,1.0,1.0	-0.003
ENSMUSG00000025199	Chuk	19	-	44077245	44077379	44075430	44075530	44078888	44078985	20,66,92,104,106,115	0,0,0,0,0,0	15,98,66,72,93,79	0,0,1,0,0,2	283	149	1	1.0	1.0,1.0,1.0,1.0,1.0,1.0	1.0,1.0,0.972,1.0,1.0,0.954	0.012
ENSMUSG00000025199	Chuk	19	-	44077262	44077379	44075430	44075530	44078292	44078440	13,130,126,136,160,146	0,1,0,0,1,0	1,130,128,119,132,99	0,0,0,0,0,0	266	149	1	1.0	1.0,0.986,1.0,1.0,0.989,1.0	1.0,1.0,1.0,1.0,1.0,1.0	-0.004
ENSMUSG00000025199	Chuk	19	-	44077262	44077379	44075430	44075530	44078888	44078985	0,24,21,19,31,32	0,0,0,0,0,0	0,27,32,22,26,13	0,0,1,0,0,2	266	149	1	1.0	NA,1.0,1.0,1.0,1.0,1.0	NA,1.0,0.947,1.0,1.0,0.785	0.054
ENSMUSG00000025199	Chuk	19	-	44078292	44078440	44073334	44074540	44078888	44078985	14,101,72,115,132,108	0,0,0,0,0,0	4,112,88,93,83,94	0,0,1,0,0,0	297	149	1	1.0	1.0,1.0,1.0,1.0,1.0,1.0	1.0,1.0,0.978,1.0,1.0,1.0	0.004
ENSMUSG00000025199	Chuk	19	-	44078292	44078440	44075430	44075530	44078888	44078985	14,102,72,115,133,108	0,0,0,0,0,0	4,112,88,93,83,93	0,0,1,0,0,2	297	149	1	1.0	1.0,1.0,1.0,1.0,1.0,1.0	1.0,1.0,0.978,1.0,1.0,0.959	0.011
ENSMUSG00000025199	Chuk	19	-	44078292	44078440	44076937	44077379	44078888	44078985	27,226,187,242,285,251	0,0,0,0,0,0	10,236,197,204,202,198	0,1,0,0,0,0	297	149	1	1.0	1.0,1.0,1.0,1.0,1.0,1.0	1.0,0.992,1.0,1.0,1.0,1.0	0.001
ENSMUSG00000025199	Chuk	19	-	44086907	44087059	44084416	44084478	44087915	44088039	0,159,120,163,224,132	0,1,0,0,0,0	7,186,158,183,132,109	0,4,1,0,1,0	301	149	1	1.0	NA,0.987,1.0,1.0,1.0,1.0	1.0,0.958,0.987,1.0,0.985,1.0	0.009
ENSMUSG00000025199	Chuk	19	-	44087915	44088039	44086907	44087059	44090932	44091127	0,75,50,79,80,64	0,0,0,0,0,0	0,92,73,80,64,50	0,1,0,0,0,0	273	149	1	1.0	NA,1.0,1.0,1.0,1.0,1.0	NA,0.98,1.0,1.0,1.0,1.0	0.004
ENSMUSG00000025199	Chuk	19	-	44088674	44088777	44087915	44088039	44090932	44091127	8,153,94,139,226,112	0,0,0,0,0,0	2,167,165,154,171,142	0,0,2,0,0,0	252	149	1	1.0	1.0,1.0,1.0,1.0,1.0,1.0	1.0,1.0,0.98,1.0,1.0,1.0	0.003
ENSMUSG00000025199	Chuk	19	-	44090932	44091127	44088674	44088777	44096223	44096359	15,227,137,235,282,198	0,2,0,0,3,0	13,212,195,186,172,210	0,0,0,0,0,0	344	149	1	1.0	1.0,0.98,1.0,1.0,0.976,1.0	1.0,1.0,1.0,1.0,1.0,1.0	-0.007
ENSMUSG00000025199	Chuk	19	-	44100149	44100219	44098584	44098673	44101736	44101851	0,180,84,219,242,116	0,1,0,0,0,0	4,136,114,151,144,170	0,0,0,0,0,0	219	149	1	1.0	NA,0.992,1.0,1.0,1.0,1.0	1.0,1.0,1.0,1.0,1.0,1.0	-0.002
ENSMUSG00000025184	R3hcc1l	19	+	42576025	42576201	42562551	42564341	42582824	42582920	18,30,56,56,61,34	0,0,1,0,0,0	17,53,34,37,38,48	0,0,0,0,0,0	325	149	1	1.0	1.0,1.0,0.963,1.0,1.0,1.0	1.0,1.0,1.0,1.0,1.0,1.0	-0.006
ENSMUSG00000025184	R3hcc1l	19	+	42581919	42581990	42576025	42576201	42582824	42582920	76,51,63,61,64,49	0,0,2,1,0,0	43,74,42,51,45,46	0,7,0,0,0,0	220	149	1	1.0	1.0,1.0,0.955,0.976,1.0,1.0	1.0,0.877,1.0,1.0,1.0,1.0	0.009
ENSMUSG00000025184	R3hcc1l	19	+	42581919	42581990	42576025	42576201	42583402	42583543	9,11,17,31,33,36	0,3,2,1,13,2	24,23,13,29,29,13	5,1,5,6,3,4	220	149	0.983821870135	1.0	1.0,0.713,0.852,0.955,0.632,0.924	0.765,0.94,0.638,0.766,0.867,0.688	0.069
ENSMUSG00000025184	R3hcc1l	19	+	42582824	42582920	42576025	42576201	42583402	42583543	82,19,52,31,32,28	0,3,2,1,13,2	18,44,18,26,22,31	5,1,5,6,3,4	245	149	0.514700955592	1.0	1.0,0.794,0.941,0.95,0.6,0.895	0.686,0.964,0.686,0.725,0.817,0.825	0.079
ENSMUSG00000025184	R3hcc1l	19	+	42582824	42582920	42581919	42581990	42583402	42583543	149,60,101,67,72,49	0,1,5,7,9,8	41,91,49,60,47,68	4,3,3,11,8,4	245	149	1	1.0	1.0,0.973,0.925,0.853,0.83,0.788	0.862,0.949,0.909,0.768,0.781,0.912	0.031
ENSMUSG00000025178	Pi4k2a	19	+	42100636	42100837	42090434	42090936	42104857	42104989	147,735,454,579,778,194	0,0,1,0,2,0	101,753,734,575,521,646	0,0,0,0,0,0	350	149	1	1.0	1.0,1.0,0.995,1.0,0.994,1.0	1.0,1.0,1.0,1.0,1.0,1.0	-0.002
ENSMUSG00000025178	Pi4k2a	19	+	42104857	42104989	42100636	42100837	42105329	42105483	116,651,408,536,699,201	0,0,0,0,0,0	80,662,665,504,474,581	0,6,0,1,0,0	281	149	1	1.0	1.0,1.0,1.0,1.0,1.0,1.0	1.0,0.983,1.0,0.996,1.0,1.0	0.003
ENSMUSG00000025178	Pi4k2a	19	+	42104857	42104989	42100636	42100837	42113042	42113104	64,299,169,271,312,88	0,0,0,0,0,0	30,325,285,251,186,259	0,0,0,0,1,0	281	149	1	1.0	1.0,1.0,1.0,1.0,1.0,1.0	1.0,1.0,1.0,1.0,0.99,1.0	0.002
ENSMUSG00000025178	Pi4k2a	19	+	42105329	42105483	42100636	42100837	42113042	42113104	74,412,244,377,478,204	0,0,0,0,0,0	76,405,394,354,419,366	0,0,0,0,1,0	303	149	1	1.0	1.0,1.0,1.0,1.0,1.0,1.0	1.0,1.0,1.0,1.0,0.995,1.0	0.001
ENSMUSG00000025178	Pi4k2a	19	+	42105329	42105483	42104857	42104989	42113042	42113104	126,764,483,642,867,317	0,0,0,0,2,0	126,736,774,606,707,690	0,0,0,0,0,2	303	149	1	1.0	1.0,1.0,1.0,1.0,0.995,1.0	1.0,1.0,1.0,1.0,1.0,0.994	0.0
ENSMUSG00000025178	Pi4k2a	19	+	42115036	42115136	42113042	42113104	42115884	42116018	166,588,380,515,704,302	0,0,0,0,5,0	143,586,651,547,522,504	0,0,0,2,1,0	249	149	1	1.0	1.0,1.0,1.0,1.0,0.988,1.0	1.0,1.0,1.0,0.994,0.997,1.0	-0.001
ENSMUSG00000025178	Pi4k2a	19	+	42115036	42115136	42113042	42113104	42119792	42122218	44,237,144,210,285,138	1,0,0,0,4,0	44,247,249,226,211,179	0,0,3,5,17,0	249	149	1	1.0	0.963,1.0,1.0,1.0,0.977,1.0	1.0,1.0,0.98,0.964,0.881,1.0	0.019
ENSMUSG00000025178	Pi4k2a	19	+	42115884	42116018	42113042	42113104	42119792	42122218	0,7,12,20,28,0	1,0,0,0,4,0	0,3,0,24,1,3	0,0,3,5,17,0	283	149	1	1.0	0.0,1.0,1.0,1.0,0.787,NA	NA,1.0,0.0,0.716,0.03,1.0	0.208
ENSMUSG00000025178	Pi4k2a	19	+	42115884	42116018	42115036	42115136	42116506	42116566	285,673,454,558,835,325	0,0,0,2,0,0	209,677,741,646,603,605	0,0,0,0,0,0	283	149	1	1.0	1.0,1.0,1.0,0.993,1.0,1.0	1.0,1.0,1.0,1.0,1.0,1.0	-0.001
ENSMUSG00000025178	Pi4k2a	19	+	42115884	42116018	42115036	42115136	42119792	42122218	118,329,235,304,417,147	0,0,1,0,0,0	94,323,382,325,298,310	0,1,1,0,0,1	283	149	1	1.0	1.0,1.0,0.992,1.0,1.0,1.0	1.0,0.994,0.995,1.0,1.0,0.994	0.002
ENSMUSG00000025178	Pi4k2a	19	+	42116506	42116566	42115036	42115136	42119792	42122218	62,111,89,110,161,101	0,0,1,0,0,0	56,177,117,112,122,107	0,1,1,0,0,1	209	149	1	1.0	1.0,1.0,0.984,1.0,1.0,1.0	1.0,0.992,0.988,1.0,1.0,0.987	0.003
ENSMUSG00000025178	Pi4k2a	19	+	42116506	42116566	42115884	42116018	42119792	42122218	229,462,321,383,607,279	0,7,14,20,25,0	171,537,475,455,429,404	0,5,0,23,1,3	209	149	1	1.0	1.0,0.979,0.942,0.932,0.945,1.0	1.0,0.987,1.0,0.934,0.997,0.99	-0.018
ENSMUSG00000025159	Mms19	19	-	41945328	41945388	41944656	41944757	41945458	41945601	222,73,150,80,138,206	0,0,0,0,1,0	135,109,72,72,78,86	0,0,0,0,0,0	209	149	1	1.0	1.0,1.0,1.0,1.0,0.99,1.0	1.0,1.0,1.0,1.0,1.0,1.0	-0.002
ENSMUSG00000025159	Mms19	19	-	41946916	41947103	41945732	41945815	41947689	41947746	114,112,125,115,168,168	0,0,1,0,0,1	91,86,107,94,105,97	0,0,2,0,2,1	336	149	1	1.0	1.0,1.0,0.982,1.0,1.0,0.987	1.0,1.0,0.96,1.0,0.959,0.977	0.012
ENSMUSG00000025159	Mms19	19	-	41952406	41952562	41950751	41950851	41953668	41953818	15,102,97,58,146,75	0,0,0,0,0,0	18,96,102,87,72,131	0,0,2,0,0,0	305	149	1	1.0	1.0,1.0,1.0,1.0,1.0,1.0	1.0,1.0,0.961,1.0,1.0,1.0	0.006
ENSMUSG00000025159	Mms19	19	-	41954732	41954858	41954465	41954547	41955117	41955138	3,67,37,78,118,37	0,0,0,0,0,2	1,77,70,82,60,72	0,0,0,2,0,0	275	149	1	1.0	1.0,1.0,1.0,1.0,1.0,0.909	1.0,1.0,1.0,0.957,1.0,1.0	-0.008
ENSMUSG00000025159	Mms19	19	-	41955418	41955573	41955117	41955196	41956508	41956586	0,33,20,54,77,12	0,0,0,0,0,0	1,45,51,35,32,37	0,0,0,0,0,1	304	149	1	1.0	NA,1.0,1.0,1.0,1.0,1.0	1.0,1.0,1.0,1.0,1.0,0.948	0.009
ENSMUSG00000025159	Mms19	19	-	41955822	41955961	41955418	41955573	41956508	41956586	0,107,58,104,128,25	0,0,0,1,0,0	2,89,93,80,63,77	0,0,0,0,0,0	288	149	1	1.0	NA,1.0,1.0,0.982,1.0,1.0	1.0,1.0,1.0,1.0,1.0,1.0	-0.004
ENSMUSG00000025159	Mms19	19	-	41955822	41955983	41955418	41955573	41956508	41956586	0,56,32,65,62,16	0,0,0,1,0,0	1,46,53,46,36,40	0,0,0,0,0,0	310	149	1	1.0	NA,1.0,1.0,0.969,1.0,1.0	1.0,1.0,1.0,1.0,1.0,1.0	-0.006
ENSMUSG00000025159	Mms19	19	-	41963862	41963937	41963400	41963458	41964317	41964403	5,19,6,12,32,4	0,0,0,1,0,0	2,24,16,13,16,17	0,0,0,0,0,0	224	149	1	1.0	1.0,1.0,1.0,0.889,1.0,1.0	1.0,1.0,1.0,1.0,1.0,1.0	-0.018
ENSMUSG00000025159	Mms19	19	-	41963862	41963937	41963400	41963470	41966213	41966314	0,22,11,9,23,7	0,1,0,0,0,0	1,22,22,12,25,17	0,0,0,0,0,0	224	149	1	1.0	NA,0.936,1.0,1.0,1.0,1.0	1.0,1.0,1.0,1.0,1.0,1.0	-0.013
ENSMUSG00000025159	Mms19	19	-	41964317	41964403	41963400	41963470	41966213	41966314	5,38,13,30,40,4	0,1,0,0,0,0	0,44,26,23,17,39	0,0,0,0,0,0	235	149	1	1.0	1.0,0.96,1.0,1.0,1.0,1.0	NA,1.0,1.0,1.0,1.0,1.0	-0.007
ENSMUSG00000025159	Mms19	19	-	41964317	41964403	41963862	41963937	41966213	41966314	15,74,33,54,101,13	0,0,0,0,0,0	2,88,70,58,44,82	0,0,0,4,3,0	235	149	1	1.0	1.0,1.0,1.0,1.0,1.0,1.0	1.0,1.0,1.0,0.902,0.903,1.0	0.033
ENSMUSG00000025159	Mms19	19	-	41969702	41969751	41966213	41966314	41980998	41981114	5,93,22,69,84,21	0,0,0,0,1,0	0,64,63,45,27,62	0,0,0,0,2,0	198	149	1	1.0	1.0,1.0,1.0,1.0,0.984,1.0	NA,1.0,1.0,1.0,0.91,1.0	0.015
ENSMUSG00000025157	Zdhhc16	19	+	41939856	41939904	41939599	41939733	41940649	41940713	66,34,34,15,49,37	25,58,57,62,92,83	0,35,9,5,4,14	41,24,42,43,74,60	197	149	0.00577694007092	1.0	0.666,0.307,0.311,0.155,0.287,0.252	0.0,0.524,0.139,0.081,0.039,0.15	0.174
ENSMUSG00000025157	Zdhhc16	19	+	41940649	41940735	41938363	41938452	41941515	41941639	72,49,72,56,87,117	0,0,1,0,0,0	32,53,63,48,37,63	0,0,0,0,0,0	235	149	1	1.0	1.0,1.0,0.979,1.0,1.0,1.0	1.0,1.0,1.0,1.0,1.0,1.0	-0.003
ENSMUSG00000025157	Zdhhc16	19	+	41940649	41940735	41939856	41939904	41941515	41941639	125,77,104,66,124,144	0,0,0,0,0,0	32,79,70,51,36,75	0,0,0,0,1,0	235	149	1	1.0	1.0,1.0,1.0,1.0,1.0,1.0	1.0,1.0,1.0,1.0,0.958,1.0	0.007
ENSMUSG00000025157	Zdhhc16	19	+	41941515	41941639	41940003	41940735	41941935	41942006	258,147,212,169,260,301	0,2,0,0,0,1	136,153,163,142,146,171	0,0,0,0,0,0	273	149	1	1.0	1.0,0.976,1.0,1.0,1.0,0.994	1.0,1.0,1.0,1.0,1.0,1.0	-0.005
ENSMUSG00000025157	Zdhhc16	19	+	41942129	41942224	41941935	41942006	41943581	41943596	11,3,6,9,11,11	208,82,120,100,127,179	6,5,5,0,9,8	127,97,91,77,80,87	244	149	1	1.0	0.031,0.022,0.03,0.052,0.05,0.036	0.028,0.031,0.032,0.0,0.064,0.053	0.002
ENSMUSG00000035049	Rrp12	19	-	41868769	41868819	41866705	41866772	41870809	41870935	56,47,61,44,81,52	0,0,2,0,0,0	28,34,54,27,26,50	0,0,0,0,0,0	199	149	1	1.0	1.0,1.0,0.958,1.0,1.0,1.0	1.0,1.0,1.0,1.0,1.0,1.0	-0.007
ENSMUSG00000035049	Rrp12	19	-	41874235	41874341	41873742	41873850	41874528	41874609	18,45,50,47,70,27	0,0,0,0,3,0	12,58,37,34,40,36	0,0,0,0,0,0	255	149	1	1.0	1.0,1.0,1.0,1.0,0.932,1.0	1.0,1.0,1.0,1.0,1.0,1.0	-0.011
ENSMUSG00000035049	Rrp12	19	-	41877100	41877168	41876534	41876628	41877335	41877490	5,18,25,10,44,9	0,0,0,0,0,0	1,31,35,5,18,23	0,0,0,0,1,0	217	149	1	1.0	1.0,1.0,1.0,1.0,1.0,1.0	1.0,1.0,1.0,1.0,0.925,1.0	0.013
ENSMUSG00000025017	Pik3ap1	19	-	41287469	41287625	41274217	41274353	41292752	41292825	307,1742,1145,1890,2369,715	0,0,0,0,0,0	157,2075,2089,1877,1700,2064	0,0,0,0,2,0	305	149	1	1.0	1.0,1.0,1.0,1.0,1.0,1.0	1.0,1.0,1.0,1.0,0.998,1.0	0.0
ENSMUSG00000025017	Pik3ap1	19	-	41287469	41287625	41283079	41283150	41292752	41292825	849,3827,2720,4403,5400,2028	4,1,0,4,2,0	450,4723,4681,4300,3875,4576	0,1,4,1,2,3	305	149	1	1.0	0.99,0.999,1.0,0.998,0.999,1.0	1.0,1.0,0.998,1.0,0.999,0.999	-0.002
ENSMUSG00000025017	Pik3ap1	19	-	41287469	41287625	41283079	41283150	41296303	41296509	553,2176,1620,2603,3169,1356	0,0,0,0,0,0	298,2759,2705,2519,2258,2618	0,0,0,0,2,0	305	149	1	1.0	1.0,1.0,1.0,1.0,1.0,1.0	1.0,1.0,1.0,1.0,0.998,1.0	0.0
ENSMUSG00000025017	Pik3ap1	19	-	41292752	41292825	41283079	41283150	41296303	41296509	92,1033,601,987,1377,393	0,0,0,0,0,0	77,1162,1155,998,1127,1150	0,0,0,0,2,0	222	149	1	1.0	1.0,1.0,1.0,1.0,1.0,1.0	1.0,1.0,1.0,1.0,0.997,1.0	0.001
ENSMUSG00000025017	Pik3ap1	19	-	41292752	41292825	41287469	41287625	41296303	41296509	386,2689,1702,2807,3633,1073	2,8,1,24,28,8	229,3146,3133,2796,2747,3112	0,21,7,19,7,11	222	149	1	1.0	0.992,0.996,0.999,0.987,0.989,0.989	1.0,0.99,0.997,0.99,0.996,0.995	-0.003
ENSMUSG00000025017	Pik3ap1	19	-	41308435	41308531	41302422	41302617	41321501	41321691	95,2679,1660,3179,3988,957	0,4,0,3,5,2	155,3172,3321,3147,2676,3104	0,6,5,8,6,2	245	149	1	1.0	1.0,0.998,1.0,0.998,0.998,0.997	1.0,0.997,0.998,0.996,0.996,0.999	0.001
ENSMUSG00000025017	Pik3ap1	19	-	41308435	41308531	41302422	41302617	41375845	41376265	53,1113,678,1315,1627,351	0,0,0,0,0,0	36,1288,1360,1301,1030,1217	0,0,0,0,1,0	245	149	1	1.0	1.0,1.0,1.0,1.0,1.0,1.0	1.0,1.0,1.0,1.0,0.998,1.0	0.0
ENSMUSG00000025017	Pik3ap1	19	-	41321501	41321691	41308435	41308531	41324484	41324681	118,3171,1886,3766,4728,1123	0,0,0,0,1,0	160,3875,3934,3694,3329,3745	0,0,0,0,0,0	339	149	1	1.0	1.0,1.0,1.0,1.0,1.0,1.0	1.0,1.0,1.0,1.0,1.0,1.0	0.0
ENSMUSG00000025017	Pik3ap1	19	-	41329199	41329344	41328091	41328234	41332208	41332345	56,3968,1791,4084,5455,827	0,0,0,0,0,0	80,4514,4591,4288,3707,4330	0,0,0,0,1,0	294	149	1	1.0	1.0,1.0,1.0,1.0,1.0,1.0	1.0,1.0,1.0,1.0,0.999,1.0	0.0
ENSMUSG00000025017	Pik3ap1	19	-	41332208	41332345	41302422	41302617	41375845	41376265	3,707,417,776,1083,151	0,0,0,0,0,0	6,799,836,711,685,758	0,0,0,0,1,0	286	149	1	1.0	1.0,1.0,1.0,1.0,1.0,1.0	1.0,1.0,1.0,1.0,0.997,1.0	0.001
ENSMUSG00000025017	Pik3ap1	19	-	41332208	41332345	41329199	41329344	41375845	41376265	27,2745,1363,2954,3897,525	0,0,0,0,1,0	49,3141,3203,3024,2632,3062	0,0,0,2,0,0	286	149	1	1.0	1.0,1.0,1.0,1.0,1.0,1.0	1.0,1.0,1.0,0.999,1.0,1.0	0.0
ENSMUSG00000025016	Tm9sf3	19	-	41218169	41218316	41217347	41217431	41221236	41221305	101,1248,997,1264,1862,1517	0,0,0,1,0,1	94,1250,1272,1163,1063,1316	0,0,0,0,0,0	296	149	1	1.0	1.0,1.0,1.0,0.998,1.0,0.999	1.0,1.0,1.0,1.0,1.0,1.0	-0.001
ENSMUSG00000025016	Tm9sf3	19	-	41221236	41221305	41218169	41218316	41232342	41232473	20,319,272,377,541,419	0,0,0,0,0,0	21,339,348,324,287,372	0,0,0,1,0,0	218	149	1	1.0	1.0,1.0,1.0,1.0,1.0,1.0	1.0,1.0,1.0,0.996,1.0,1.0	0.001
ENSMUSG00000025016	Tm9sf3	19	-	41223083	41223223	41221236	41221305	41232342	41232473	75,968,749,1187,1537,1090	0,0,0,1,7,0	30,1093,946,884,798,1109	0,2,0,1,0,0	289	149	1	1.0	1.0,1.0,1.0,0.998,0.991,1.0	1.0,0.996,1.0,0.998,1.0,1.0	-0.001
ENSMUSG00000025016	Tm9sf3	19	-	41234680	41234775	41232342	41232473	41238677	41238844	29,859,664,967,1397,861	0,0,0,0,0,0	14,1009,809,829,781,991	0,0,0,0,4,0	244	149	1	1.0	1.0,1.0,1.0,1.0,1.0,1.0	1.0,1.0,1.0,1.0,0.992,1.0	0.001
ENSMUSG00000025016	Tm9sf3	19	-	41240576	41240708	41238677	41238844	41245443	41245521	15,897,532,1011,1322,649	0,0,0,0,0,1	11,840,797,894,745,828	0,0,0,0,0,0	281	149	1	1.0	1.0,1.0,1.0,1.0,1.0,0.997	1.0,1.0,1.0,1.0,1.0,1.0	-0.001
ENSMUSG00000025016	Tm9sf3	19	-	41256144	41256340	41247905	41248028	41263758	41264004	9,923,453,1062,1398,646	0,6,0,0,2,0	6,1050,981,900,866,1107	0,0,3,1,0,1	345	149	1	1.0	1.0,0.985,1.0,1.0,0.997,1.0	1.0,1.0,0.993,0.997,1.0,0.998	-0.001
ENSMUSG00000025008	Tctn3	19	-	40602804	40602942	40596445	40597542	40605305	40605459	15,28,31,15,24,18	0,0,0,0,0,0	0,8,12,19,17,25	0,0,1,0,0,0	287	149	1	1.0	1.0,1.0,1.0,1.0,1.0,1.0	NA,1.0,0.862,1.0,1.0,1.0	0.028
ENSMUSG00000025008	Tctn3	19	-	40609201	40609332	40608901	40609010	40611293	40611412	0,12,27,22,22,3	0,0,1,0,0,0	0,7,9,17,11,21	0,0,0,1,0,0	280	149	1	1.0	NA,1.0,0.935,1.0,1.0,1.0	NA,1.0,1.0,0.9,1.0,1.0	0.007
ENSMUSG00000025006	Sorbs1	19	-	40300242	40300302	40299462	40299521	40311668	40311748	0,3,0,2,4,0	0,1,1,0,2,1	0,2,0,1,2,1	0,2,2,0,0,1	209	149	1	1.0	NA,0.681,0.0,1.0,0.588,0.0	NA,0.416,0.0,1.0,1.0,0.416	-0.113
ENSMUSG00000025006	Sorbs1	19	-	40321792	40321960	40318021	40318068	40324746	40324832	0,4,0,1,0,0	0,0,0,0,0,0	0,3,0,4,4,2	0,0,0,0,2,0	317	149	1	1.0	NA,1.0,NA,1.0,NA,NA	NA,1.0,NA,1.0,0.485,1.0	0.129
ENSMUSG00000025006	Sorbs1	19	-	40344355	40344439	40336985	40337035	40349898	40350013	0,0,0,0,4,0	0,4,0,0,0,0	0,5,0,6,1,2	0,2,2,0,1,3	233	149	1	1.0	NA,0.0,NA,NA,1.0,NA	NA,0.615,0.0,1.0,0.39,0.299	0.039
ENSMUSG00000025006	Sorbs1	19	-	40369689	40369719	40364993	40365166	40373475	40373617	0,1,0,0,0,0	0,0,0,0,2,0	0,2,3,0,0,4	0,1,0,0,0,0	179	149	1	1.0	NA,1.0,NA,NA,0.0,NA	NA,0.625,1.0,NA,NA,1.0	-0.375
ENSMUSG00000025006	Sorbs1	19	-	40376644	40377016	40373475	40373617	40382520	40382633	0,0,0,6,4,2	0,0,0,0,0,0	0,1,4,1,8,4	0,1,2,0,1,0	521	149	1	1.0	NA,NA,NA,1.0,1.0,1.0	NA,0.222,0.364,1.0,0.696,1.0	0.344
ENSMUSG00000025001	Hells	19	+	38943713	38943941	38942453	38942492	38945390	38945573	0,18,4,12,17,19	0,0,0,0,0,0	4,7,11,1,8,10	0,0,0,0,0,1	377	149	1	1.0	NA,1.0,1.0,1.0,1.0,1.0	1.0,1.0,1.0,1.0,1.0,0.798	0.034
ENSMUSG00000025001	Hells	19	+	38954690	38954830	38953542	38953704	38954913	38955052	0,13,5,8,16,12	0,0,0,0,0,2	0,4,4,6,15,5	0,0,0,0,0,0	289	149	1	1.0	NA,1.0,1.0,1.0,1.0,0.756	NA,1.0,1.0,1.0,1.0,1.0	-0.049
ENSMUSG00000025001	Hells	19	+	38964596	38964693	38959668	38959828	38965406	38965483	3,11,12,10,15,24	0,0,0,0,0,0	3,11,10,4,5,11	5,0,0,1,0,1	246	149	1	1.0	1.0,1.0,1.0,1.0,1.0,1.0	0.267,1.0,1.0,0.708,1.0,0.869	0.193
ENSMUSG00000024989	Cep55	19	+	38057409	38057566	38055039	38055081	38057788	38057983	0,5,2,3,17,0	0,0,0,1,0,0	0,5,3,0,1,3	0,1,1,0,0,0	306	149	1	1.0	NA,1.0,1.0,0.594,1.0,NA	NA,0.709,0.594,NA,1.0,1.0	0.073
ENSMUSG00000024989	Cep55	19	+	38062602	38062671	38060080	38060356	38069079	38069230	0,13,6,2,8,14	0,2,0,0,0,0	0,24,7,2,12,17	0,0,0,0,0,1	218	149	1	1.0	NA,0.816,1.0,1.0,1.0,1.0	NA,1.0,1.0,1.0,1.0,0.921	-0.021
ENSMUSG00000048612	Myof	19	-	37901076	37901384	37899600	37899767	37901823	37901933	1171,1241,1819,1116,1639,1539	0,0,1,0,0,0	879,1242,1122,901,990,999	0,0,0,0,0,0	457	149	1	1.0	1.0,1.0,0.998,1.0,1.0,1.0	1.0,1.0,1.0,1.0,1.0,1.0	-0.0
ENSMUSG00000048612	Myof	19	-	37901236	37901384	37899035	37899767	37901823	37901933	2459,2342,3485,2142,3050,3156	0,0,1,0,0,0	1825,2234,2034,1667,1814,1784	0,0,0,0,0,0	297	149	1	1.0	1.0,1.0,0.999,1.0,1.0,1.0	1.0,1.0,1.0,1.0,1.0,1.0	-0.0
ENSMUSG00000048612	Myof	19	-	37903676	37903867	37901823	37901933	37905277	37905377	1215,1880,2252,1839,2460,1865	0,1,1,0,1,0	775,1654,1702,1290,1416,1425	0,0,0,3,0,1	340	149	1	1.0	1.0,0.999,0.999,1.0,0.999,1.0	1.0,1.0,1.0,0.995,1.0,0.998	0.001
ENSMUSG00000048612	Myof	19	-	37903676	37903867	37901823	37901933	37907586	37907728	822,1010,1260,1010,1314,1078	0,0,0,0,0,0	516,944,929,681,809,778	0,0,0,3,3,0	340	149	1	1.0	1.0,1.0,1.0,1.0,1.0,1.0	1.0,1.0,1.0,0.99,0.992,1.0	0.003
ENSMUSG00000048612	Myof	19	-	37905277	37905377	37901823	37901933	37907586	37907728	165,597,643,576,830,508	0,0,0,0,0,0	151,508,491,436,443,409	0,0,0,3,3,0	249	149	1	1.0	1.0,1.0,1.0,1.0,1.0,1.0	1.0,1.0,1.0,0.989,0.989,1.0	0.004
ENSMUSG00000048612	Myof	19	-	37905277	37905377	37903676	37903867	37907586	37907728	558,1462,1634,1405,1967,1295	0,0,0,0,1,0	410,1216,1264,1041,1050,1051	0,3,1,0,2,0	249	149	1	1.0	1.0,1.0,1.0,1.0,0.999,1.0	1.0,0.996,0.999,1.0,0.997,1.0	0.001
ENSMUSG00000048612	Myof	19	-	37907586	37907728	37905277	37905377	37910893	37910989	412,1556,1752,1509,2191,1321	0,0,0,0,1,0	356,1360,1362,1147,1082,1244	0,0,0,1,0,0	291	149	1	1.0	1.0,1.0,1.0,1.0,0.999,1.0	1.0,1.0,1.0,0.998,1.0,1.0	0.0
ENSMUSG00000048612	Myof	19	-	37911089	37911178	37910893	37910989	37913336	37913476	274,1176,1128,1143,1666,705	0,0,0,0,2,0	190,1077,1006,886,819,1058	0,3,0,4,0,1	238	149	1	1.0	1.0,1.0,1.0,1.0,0.998,1.0	1.0,0.996,1.0,0.993,1.0,0.998	0.002
ENSMUSG00000048612	Myof	19	-	37913336	37913476	37911089	37911178	37915605	37915754	281,1409,1243,1308,1890,751	0,0,1,0,0,2	213,1264,1171,983,1020,1126	0,0,0,0,0,0	289	149	1	1.0	1.0,1.0,0.998,1.0,1.0,0.995	1.0,1.0,1.0,1.0,1.0,1.0	-0.001
ENSMUSG00000048612	Myof	19	-	37926982	37926994	37924605	37924704	37930985	37931062	0,137,64,94,148,0	0,1,0,1,0,2	0,124,27,0,57,0	0,0,0,0,0,0	161	149	1	1.0	NA,0.992,1.0,0.989,1.0,0.0	NA,1.0,1.0,NA,1.0,NA	-0.204
ENSMUSG00000048612	Myof	19	-	37935846	37935945	37934759	37934921	37936060	37936219	33,963,659,979,1334,228	0,0,0,2,1,0	34,860,897,746,659,848	0,0,0,1,0,0	248	149	1	1.0	1.0,1.0,1.0,0.997,0.999,1.0	1.0,1.0,1.0,0.998,1.0,1.0	-0.0
ENSMUSG00000048612	Myof	19	-	37937863	37937941	37936313	37936495	37939299	37939408	72,1370,742,1206,1938,264	0,0,0,0,0,0	17,1274,1421,988,985,1082	0,0,3,0,2,0	227	149	1	1.0	1.0,1.0,1.0,1.0,1.0,1.0	1.0,1.0,0.997,1.0,0.997,1.0	0.001
ENSMUSG00000048612	Myof	19	-	37968327	37968452	37967015	37967132	37972174	37972257	0,492,214,441,606,66	0,0,0,0,0,0	0,386,371,332,382,377	0,0,0,0,1,0	274	149	1	1.0	NA,1.0,1.0,1.0,1.0,1.0	NA,1.0,1.0,1.0,0.995,1.0	0.001
ENSMUSG00000048612	Myof	19	-	37969906	37969945	37968327	37968452	37972174	37972257	2,463,161,495,578,47	0,44,16,55,66,7	4,423,403,354,356,380	0,39,16,21,32,39	188	149	1	1.0	1.0,0.893,0.889,0.877,0.874,0.842	1.0,0.896,0.952,0.93,0.898,0.885	-0.031
ENSMUSG00000048612	Myof	19	-	37972174	37972257	37968327	37968452	37974583	37974627	0,305,119,343,394,36	0,0,0,1,0,0	0,261,217,179,239,247	0,0,0,0,0,0	232	149	1	1.0	NA,1.0,1.0,0.995,1.0,1.0	NA,1.0,1.0,1.0,1.0,1.0	-0.001
ENSMUSG00000048612	Myof	19	-	37982959	37983010	37981877	37981908	37983088	37983151	9,568,201,494,768,82	0,1,0,6,0,0	1,528,575,453,422,501	0,0,0,0,0,0	200	149	1	1.0	1.0,0.998,1.0,0.984,1.0,1.0	1.0,1.0,1.0,1.0,1.0,1.0	-0.003
ENSMUSG00000048612	Myof	19	-	37998215	37998324	37995421	37995509	38022552	38022644	3,759,317,816,1146,107	0,1,0,0,0,0	0,765,771,725,582,701	0,0,0,0,0,0	258	149	1	1.0	1.0,0.998,1.0,1.0,1.0,1.0	NA,1.0,1.0,1.0,1.0,1.0	-0.0
ENSMUSG00000056999	Ide	19	-	37272154	37272227	37271504	37271572	37276514	37276576	58,93,120,97,136,176	0,0,0,0,0,0	45,102,73,85,114,77	0,0,0,1,0,1	222	149	1	1.0	1.0,1.0,1.0,1.0,1.0,1.0	1.0,1.0,1.0,0.983,1.0,0.981	0.006
ENSMUSG00000056999	Ide	19	-	37277740	37278013	37276514	37276576	37280584	37280752	68,141,143,148,194,176	0,0,0,0,0,0	59,154,137,89,157,111	0,0,0,3,0,0	422	149	1	1.0	1.0,1.0,1.0,1.0,1.0,1.0	1.0,1.0,1.0,0.913,1.0,1.0	0.014
ENSMUSG00000039652	Cpeb3	19	-	37054259	37054374	37044521	37044703	37068172	37068291	0,5,0,3,15,1	0,0,0,0,0,0	0,3,2,5,4,2	0,0,0,0,1,0	264	149	1	1.0	NA,1.0,NA,1.0,1.0,1.0	NA,1.0,1.0,1.0,0.693,1.0	0.061
ENSMUSG00000039652	Cpeb3	19	-	37087537	37087627	37068172	37068291	37088419	37088560	0,4,5,7,7,1	0,0,0,0,0,0	0,5,7,3,2,7	0,0,3,0,0,0	239	149	1	1.0	NA,1.0,1.0,1.0,1.0,1.0	NA,1.0,0.593,1.0,1.0,1.0	0.081
ENSMUSG00000039652	Cpeb3	19	-	37088419	37088560	37087537	37087627	37126331	37126388	0,4,5,4,2,0	0,0,0,0,0,0	0,1,6,3,1,3	0,2,0,0,0,0	290	149	1	1.0	NA,1.0,1.0,1.0,1.0,NA	NA,0.204,1.0,1.0,1.0,1.0	0.159
ENSMUSG00000039652	Cpeb3	19	-	37088419	37088587	37087537	37087627	37126331	37126388	0,4,10,6,3,2	0,0,0,0,0,0	0,4,15,5,3,6	0,2,0,0,0,0	317	149	1	1.0	NA,1.0,1.0,1.0,1.0,1.0	NA,0.485,1.0,1.0,1.0,1.0	0.103
ENSMUSG00000039652	Cpeb3	19	-	37105790	37105814	37088419	37088587	37126331	37126388	0,2,0,0,0,0	0,0,5,2,1,2	0,0,0,0,0,0	0,2,4,2,2,2	173	149	1	1.0	NA,1.0,0.0,0.0,0.0,0.0	NA,0.0,0.0,0.0,0.0,0.0	0.2
ENSMUSG00000040565	Btaf1	19	+	36958372	36958509	36956370	36956534	36961638	36961768	0,88,7,62,121,14	0,0,0,0,1,0	0,81,110,67,64,66	0,0,0,0,0,0	286	149	1	1.0	NA,1.0,1.0,1.0,0.984,1.0	NA,1.0,1.0,1.0,1.0,1.0	-0.003
ENSMUSG00000040565	Btaf1	19	+	36966675	36966852	36966491	36966587	36969055	36969196	0,94,20,93,112,9	0,0,0,0,1,0	0,99,108,91,95,107	0,0,0,3,0,1	326	149	1	1.0	NA,1.0,1.0,1.0,0.981,1.0	NA,1.0,1.0,0.933,1.0,0.98	0.014
ENSMUSG00000040565	Btaf1	19	+	36980986	36981129	36980576	36980726	36981646	36981821	0,89,35,115,150,15	0,0,0,1,0,0	0,95,83,80,67,80	0,0,0,0,0,0	292	149	1	1.0	NA,1.0,1.0,0.983,1.0,1.0	NA,1.0,1.0,1.0,1.0,1.0	-0.003
ENSMUSG00000040565	Btaf1	19	+	36996529	36996607	36994798	36994966	36997505	36997635	5,59,25,69,79,28	0,0,0,0,1,0	0,77,47,48,45,77	0,0,0,0,0,0	227	149	1	1.0	1.0,1.0,1.0,1.0,0.981,1.0	NA,1.0,1.0,1.0,1.0,1.0	-0.003
ENSMUSG00000041180	Hectd2	19	+	36583935	36584074	36569372	36569502	36584895	36584998	0,6,0,0,3,0	0,0,0,0,1,0	0,7,0,5,7,2	0,0,0,1,0,0	288	149	1	1.0	NA,1.0,NA,NA,0.608,NA	NA,1.0,NA,0.721,1.0,1.0	-0.126
ENSMUSG00000041180	Hectd2	19	+	36597076	36597186	36595208	36595254	36598886	36599035	0,2,4,6,5,0	0,0,0,0,0,0	0,5,0,0,3,5	0,0,0,0,1,0	259	149	1	1.0	NA,1.0,1.0,1.0,1.0,NA	NA,1.0,NA,NA,0.633,1.0	0.122
ENSMUSG00000041180	Hectd2	19	+	36601428	36601528	36599595	36599719	36604249	36604357	0,0,0,0,0,0	0,0,0,0,0,1	0,2,1,1,1,2	0,0,0,0,0,0	249	149	1	1.0	NA,NA,NA,NA,NA,0.0	NA,1.0,1.0,1.0,1.0,1.0	-1.0
ENSMUSG00000041180	Hectd2	19	+	36601431	36601528	36599595	36599719	36604249	36604357	0,0,0,0,0,0	0,0,0,0,0,1	0,2,1,3,0,1	0,0,0,0,0,0	246	149	1	1.0	NA,NA,NA,NA,NA,0.0	NA,1.0,1.0,1.0,NA,1.0	-1.0
ENSMUSG00000041180	Hectd2	19	+	36601469	36601528	36599595	36599719	36604249	36604357	0,0,0,0,0,0	0,0,0,0,0,1	0,1,0,0,0,0	0,0,0,0,0,0	208	149	1	1.0	NA,NA,NA,NA,NA,0.0	NA,1.0,NA,NA,NA,NA	-1.0
ENSMUSG00000041180	Hectd2	19	+	36612143	36612231	36611363	36611438	36612316	36612423	0,1,0,0,4,0	0,0,0,0,0,0	0,3,1,0,12,4	0,1,0,0,0,0	237	149	1	1.0	NA,1.0,NA,NA,1.0,NA	NA,0.654,1.0,NA,1.0,1.0	0.087
ENSMUSG00000024805	Pcgf5	19	+	36434569	36434666	36411955	36412236	36437154	36437210	87,255,173,279,269,286	0,1,0,0,0,0	64,384,364,311,279,298	0,0,1,0,0,0	246	149	1	1.0	1.0,0.994,1.0,1.0,1.0,1.0	1.0,1.0,0.995,1.0,1.0,1.0	-0.0
ENSMUSG00000024805	Pcgf5	19	+	36437154	36437210	36434569	36434666	36437302	36437362	97,205,174,223,229,276	0,0,0,0,0,2	69,308,269,230,249,234	0,0,0,0,0,0	205	149	1	1.0	1.0,1.0,1.0,1.0,1.0,0.99	1.0,1.0,1.0,1.0,1.0,1.0	-0.002
ENSMUSG00000024805	Pcgf5	19	+	36450563	36450623	36444987	36445077	36455620	36455943	146,85,92,92,104,123	115,80,111,98,116,185	58,130,116,124,93,111	88,126,138,114,111,155	209	149	1	1.0	0.475,0.431,0.371,0.401,0.39,0.322	0.32,0.424,0.375,0.437,0.374,0.338	0.02
ENSMUSG00000045932	Ifit2	19	+	34562862	34562955	34550693	34551022	34570218	34570370	0,0,0,3,2,0	0,48,16,8,34,10	0,0,0,0,0,0	0,38,34,26,34,26	242	149	1	1.0	NA,0.0,0.0,0.188,0.035,0.0	NA,0.0,0.0,0.0,0.0,0.0	0.045
ENSMUSG00000024781	Lipa	19	-	34495059	34495131	34492317	34494213	34500096	34500168	298,1960,1327,2348,2844,849	0,7,0,4,11,0	171,1830,1736,1719,1320,1505	0,3,2,5,3,2	221	149	1	1.0	1.0,0.995,1.0,0.997,0.994,1.0	1.0,0.998,0.998,0.996,0.997,0.998	-0.0
ENSMUSG00000024781	Lipa	19	-	34495059	34495131	34492317	34494213	34501502	34501649	122,692,475,866,940,266	0,0,0,0,0,1	69,618,591,614,468,501	0,0,0,0,0,0	221	149	1	1.0	1.0,1.0,1.0,1.0,1.0,0.994	1.0,1.0,1.0,1.0,1.0,1.0	-0.001
ENSMUSG00000024781	Lipa	19	-	34500096	34500168	34492317	34494213	34501502	34501649	68,642,510,759,1017,299	0,0,0,0,0,1	48,635,595,562,461,453	0,0,0,0,0,0	221	149	1	1.0	1.0,1.0,1.0,1.0,1.0,0.995	1.0,1.0,1.0,1.0,1.0,1.0	-0.001
ENSMUSG00000024781	Lipa	19	-	34500096	34500168	34495059	34495131	34501502	34501649	244,1913,1362,2241,2913,889	0,8,0,0,0,0	150,1849,1739,1662,1311,1457	0,3,0,0,0,0	221	149	1	1.0	1.0,0.994,1.0,1.0,1.0,1.0	1.0,0.998,1.0,1.0,1.0,1.0	-0.001
ENSMUSG00000024781	Lipa	19	-	34501502	34501649	34495059	34495131	34507008	34507145	103,1433,910,1652,2270,547	0,0,0,0,0,0	91,1362,1226,1183,1080,1078	0,1,0,0,0,0	296	149	1	1.0	1.0,1.0,1.0,1.0,1.0,1.0	1.0,0.999,1.0,1.0,1.0,1.0	0.0
ENSMUSG00000024781	Lipa	19	-	34501502	34501649	34495059	34495131	34508988	34509098	0,8,2,12,1,0	0,0,0,0,2,0	0,3,0,1,0,0	0,0,0,0,0,0	296	149	1	1.0	NA,1.0,1.0,1.0,0.201,NA	NA,1.0,NA,1.0,NA,NA	-0.2
ENSMUSG00000024781	Lipa	19	-	34507008	34507145	34495059	34495131	34508988	34509098	59,1395,905,1616,2099,452	0,0,0,0,2,0	51,1373,1240,1187,937,1041	0,0,0,0,0,0	286	149	1	1.0	1.0,1.0,1.0,1.0,0.998,1.0	1.0,1.0,1.0,1.0,1.0,1.0	-0.0
ENSMUSG00000024781	Lipa	19	-	34507008	34507145	34501502	34501649	34508988	34509098	162,2819,1815,3268,4369,999	0,0,2,12,1,0	142,2731,2466,2370,2017,2119	0,0,0,1,0,0	286	149	1	1.0	1.0,1.0,0.998,0.993,1.0,1.0	1.0,1.0,1.0,0.999,1.0,1.0	-0.001
ENSMUSG00000024781	Lipa	19	-	34507008	34507145	34501502	34501649	34510822	34511021	100,1371,883,1600,2183,532	0,0,0,1,0,0	83,1302,1183,1124,1035,1037	0,0,0,2,0,0	286	149	1	1.0	1.0,1.0,1.0,0.999,1.0,1.0	1.0,1.0,1.0,0.997,1.0,1.0	0.0
ENSMUSG00000024781	Lipa	19	-	34508988	34509098	34501502	34501649	34510822	34511021	50,1521,939,1823,2190,495	0,0,0,1,0,0	37,1454,1468,1313,1057,1206	0,0,0,2,0,0	259	149	1	1.0	1.0,1.0,1.0,0.999,1.0,1.0	1.0,1.0,1.0,0.997,1.0,1.0	0.0
ENSMUSG00000024781	Lipa	19	-	34508988	34509098	34507008	34507145	34510822	34511021	112,2969,1869,3478,4373,962	0,0,0,0,0,0	96,2883,2752,2557,2042,2287	0,0,1,0,2,0	259	149	1	1.0	1.0,1.0,1.0,1.0,1.0,1.0	1.0,1.0,0.999,1.0,0.998,1.0	0.001
ENSMUSG00000024778	Fas	19	+	34316568	34316677	34315178	34315316	34318589	34318651	99,253,310,279,376,455	7,1,0,2,2,0	89,239,276,202,208,309	0,0,5,1,1,9	258	149	1	1.0	0.891,0.993,1.0,0.988,0.991,1.0	1.0,1.0,0.97,0.992,0.992,0.952	-0.007
ENSMUSG00000024778	Fas	19	+	34316568	34316677	34315178	34315316	34319309	34319389	33,98,117,96,150,152	0,0,0,0,0,0	26,111,113,96,89,131	0,0,0,0,0,1	258	149	1	1.0	1.0,1.0,1.0,1.0,1.0,1.0	1.0,1.0,1.0,1.0,1.0,0.987	0.002
ENSMUSG00000024778	Fas	19	+	34318589	34318651	34315178	34315316	34319309	34319389	2,0,3,4,2,0	0,0,0,0,0,0	0,0,1,1,0,5	0,0,0,0,0,1	211	149	1	1.0	1.0,NA,1.0,1.0,1.0,NA	NA,NA,1.0,1.0,NA,0.779	0.074
ENSMUSG00000024778	Fas	19	+	34318589	34318651	34316568	34316677	34319309	34319389	23,67,87,78,97,120	0,0,0,0,1,0	13,52,62,40,45,81	0,0,0,0,0,0	211	149	1	1.0	1.0,1.0,1.0,1.0,0.986,1.0	1.0,1.0,1.0,1.0,1.0,1.0	-0.002
ENSMUSG00000024778	Fas	19	+	34318782	34318836	34318589	34318651	34319309	34319389	82,202,245,221,294,380	0,3,6,4,4,0	99,193,211,143,177,216	0,0,1,0,0,5	203	149	1	1.0	1.0,0.98,0.968,0.976,0.982,1.0	1.0,1.0,0.994,1.0,1.0,0.969	-0.01
ENSMUSG00000024778	Fas	19	+	34319309	34319389	34318782	34318836	34320560	34320585	136,257,318,299,365,463	0,1,0,0,0,0	144,223,270,182,228,238	0,0,3,0,0,0	229	149	1	1.0	1.0,0.994,1.0,1.0,1.0,1.0	1.0,1.0,0.983,1.0,1.0,1.0	0.002
ENSMUSG00000024778	Fas	19	+	34320560	34320585	34319309	34319389	34326992	34327770	141,214,267,225,293,354	1,0,3,4,3,6	136,196,193,161,214,195	0,4,0,0,0,0	174	149	1	1.0	0.992,1.0,0.987,0.98,0.988,0.981	1.0,0.977,1.0,1.0,1.0,1.0	-0.008
ENSMUSG00000035783	Acta2	19	-	34251729	34251858	34248423	34248534	34252424	34252576	486,810,524,380,1120,993	0,0,0,0,0,0	478,790,521,343,1007,1388	0,0,0,0,2,0	278	149	1	1.0	1.0,1.0,1.0,1.0,1.0,1.0	1.0,1.0,1.0,1.0,0.996,1.0	0.001
ENSMUSG00000071573	Rnls	19	-	33202474	33202648	33168321	33168497	33382366	33382525	6,15,18,14,16,15	0,0,0,0,0,0	2,15,20,4,17,2	0,1,0,0,1,0	323	149	1	1.0	1.0,1.0,1.0,1.0,1.0,1.0	1.0,0.874,1.0,1.0,0.887,1.0	0.04
ENSMUSG00000071573	Rnls	19	-	33389916	33390059	33382366	33382525	33391079	33391185	0,11,13,11,13,19	0,2,0,0,0,0	5,10,7,10,12,7	0,3,0,0,0,2	292	149	1	1.0	NA,0.737,1.0,1.0,1.0,1.0	1.0,0.63,1.0,1.0,1.0,0.641	0.069
ENSMUSG00000071573	Rnls	19	-	33391079	33391185	33382366	33382525	33391954	33392265	0,9,12,5,15,10	0,1,0,0,0,0	0,9,4,2,0,7	0,0,0,0,0,0	255	149	1	1.0	NA,0.84,1.0,1.0,1.0,1.0	NA,1.0,1.0,1.0,NA,1.0	-0.032
ENSMUSG00000013663	Pten	19	+	32798070	32798114	32792548	32792593	32799860	32800099	1,120,77,155,181,75	0,1,0,0,0,0	1,138,87,109,95,93	0,0,0,0,0,0	193	149	1	1.0	1.0,0.989,1.0,1.0,1.0,1.0	1.0,1.0,1.0,1.0,1.0,1.0	-0.002
ENSMUSG00000013663	Pten	19	+	32815416	32815583	32811224	32811837	32817835	32817977	50,256,212,265,413,213	0,0,0,0,0,0	56,238,204,197,200,288	0,0,0,0,2,0	316	149	1	1.0	1.0,1.0,1.0,1.0,1.0,1.0	1.0,1.0,1.0,1.0,0.979,1.0	0.003
ENSMUSG00000013662	Atad1	19	-	32676716	32676850	32672562	32674364	32684001	32684052	61,414,250,404,553,386	0,0,0,0,0,0	48,467,470,461,332,392	0,0,0,2,0,0	283	149	1	1.0	1.0,1.0,1.0,1.0,1.0,1.0	1.0,1.0,1.0,0.992,1.0,1.0	0.001
ENSMUSG00000013662	Atad1	19	-	32702539	32702638	32701519	32701640	32706834	32707009	19,344,170,342,414,199	0,0,0,0,3,0	5,380,357,318,290,295	0,0,0,0,0,0	248	149	1	1.0	1.0,1.0,1.0,1.0,0.988,1.0	1.0,1.0,1.0,1.0,1.0,1.0	-0.002
ENSMUSG00000024896	Minpp1	19	+	32493870	32493968	32491337	32491535	32498383	32498517	15,147,164,194,217,103	0,2,0,0,0,3	8,194,179,150,132,167	0,0,3,0,0,1	247	149	1	1.0	1.0,0.978,1.0,1.0,1.0,0.954	1.0,1.0,0.973,1.0,1.0,0.99	-0.005
ENSMUSG00000024896	Minpp1	19	+	32498383	32498517	32491337	32491535	32513972	32515370	38,99,129,136,193,95	0,0,0,0,0,0	12,131,121,103,105,91	0,0,0,2,0,0	283	149	1	1.0	1.0,1.0,1.0,1.0,1.0,1.0	1.0,1.0,1.0,0.964,1.0,1.0	0.006
ENSMUSG00000040451	Sgms1	19	-	32125225	32125392	32122726	32124524	32129540	32129694	49,203,196,172,281,133	0,0,0,1,0,4	54,194,173,174,168,163	0,0,0,0,0,0	316	149	1	1.0	1.0,1.0,1.0,0.988,1.0,0.94	1.0,1.0,1.0,1.0,1.0,1.0	-0.012
ENSMUSG00000040451	Sgms1	19	-	32129540	32129694	32125225	32125392	32142745	32142863	20,205,160,162,226,104	0,3,0,0,1,0	18,155,168,130,87,125	0,0,0,0,0,0	303	149	1	1.0	1.0,0.971,1.0,1.0,0.991,1.0	1.0,1.0,1.0,1.0,1.0,1.0	-0.006
ENSMUSG00000040451	Sgms1	19	-	32142745	32142863	32129540	32129694	32156569	32156647	1,88,45,57,107,33	0,2,0,2,0,0	2,64,68,42,31,46	0,0,0,0,0,1	267	149	1	1.0	1.0,0.961,1.0,0.941,1.0,1.0	1.0,1.0,1.0,1.0,1.0,0.963	-0.01
ENSMUSG00000040451	Sgms1	19	-	32142745	32142863	32129540	32129694	32159523	32160363	9,156,91,134,191,77	0,3,0,3,0,1	13,107,120,101,61,93	0,2,0,2,2,2	267	149	1	1.0	1.0,0.967,1.0,0.961,1.0,0.977	1.0,0.968,1.0,0.966,0.945,0.963	0.01
ENSMUSG00000040451	Sgms1	19	-	32142745	32142863	32129540	32129694	32210827	32210990	1,78,45,48,96,33	0,0,0,0,0,0	2,59,69,43,32,40	0,0,0,0,1,0	267	149	1	1.0	1.0,1.0,1.0,1.0,1.0,1.0	1.0,1.0,1.0,1.0,0.947,1.0	0.009
ENSMUSG00000040451	Sgms1	19	-	32156569	32156647	32129540	32129694	32159523	32160223	0,2,0,3,2,0	0,3,0,3,0,1	0,0,0,0,0,1	0,2,0,2,2,2	227	149	1	1.0	NA,0.304,NA,0.396,1.0,0.0	NA,0.0,NA,0.0,0.0,0.247	0.363
ENSMUSG00000040451	Sgms1	19	-	32156569	32156647	32142745	32142863	32159523	32160223	0,3,0,7,12,0	8,79,46,86,98,44	0,5,3,1,1,1	11,48,55,61,32,53	227	149	1	1.0	0.0,0.024,0.0,0.051,0.074,0.0	0.0,0.064,0.035,0.011,0.02,0.012	0.001
ENSMUSG00000040451	Sgms1	19	-	32157322	32157379	32156569	32156647	32159523	32160363	0,6,0,2,2,0	0,0,0,3,2,0	0,0,0,0,1,4	0,0,1,0,0,0	206	149	1	1.0	NA,1.0,NA,0.325,0.42,NA	NA,NA,0.0,NA,1.0,1.0	-0.085
ENSMUSG00000040451	Sgms1	19	-	32159523	32160363	32129540	32129694	32210827	32210990	24,568,367,538,768,269	0,0,0,0,0,0	26,483,499,367,444,516	0,0,0,0,1,0	989	149	1	1.0	1.0,1.0,1.0,1.0,1.0,1.0	1.0,1.0,1.0,1.0,0.985,1.0	0.002
ENSMUSG00000040451	Sgms1	19	-	32159523	32160363	32142745	32142863	32210827	32210990	32,644,413,621,866,312	0,1,0,0,2,0	37,529,554,426,474,567	0,0,4,3,3,0	989	149	1	1.0	1.0,0.99,1.0,1.0,0.985,1.0	1.0,1.0,0.954,0.955,0.96,1.0	0.018
ENSMUSG00000040451	Sgms1	19	-	32159523	32160363	32142745	32142863	32223508	32223590	32,665,427,622,887,325	0,0,0,1,3,1	37,540,570,418,468,548	0,0,0,1,1,0	989	149	1	1.0	1.0,1.0,1.0,0.989,0.978,0.98	1.0,1.0,1.0,0.984,0.986,1.0	-0.004
ENSMUSG00000040451	Sgms1	19	-	32247993	32248036	32220586	32223590	32289540	32289579	0,54,14,34,49,24	0,1,0,2,0,0	0,52,41,30,31,33	0,0,3,1,0,3	192	149	1	1.0	NA,0.977,1.0,0.93,1.0,1.0	NA,1.0,0.914,0.959,1.0,0.895	0.028
ENSMUSG00000040451	Sgms1	19	-	32259975	32260097	32247993	32248036	32289540	32289631	0,12,3,2,11,1	0,34,5,23,24,16	0,1,7,4,2,8	0,37,26,12,20,19	271	149	1	1.0	NA,0.163,0.248,0.046,0.201,0.033	NA,0.015,0.129,0.155,0.052,0.188	0.03
ENSMUSG00000024817	Uhrf2	19	+	30039063	30039297	30030512	30030931	30056234	30056494	34,104,82,125,200,76	0,1,0,0,0,0	13,85,116,110,104,127	0,0,0,0,0,0	383	149	1	1.0	1.0,0.976,1.0,1.0,1.0,1.0	1.0,1.0,1.0,1.0,1.0,1.0	-0.004
ENSMUSG00000024817	Uhrf2	19	+	30039063	30039297	30030512	30030931	30071242	30071461	7,75,55,110,147,46	0,2,0,0,0,0	12,60,82,65,76,93	0,0,0,0,3,2	383	149	1	1.0	1.0,0.936,1.0,1.0,1.0,1.0	1.0,1.0,1.0,1.0,0.908,0.948	0.013
ENSMUSG00000024817	Uhrf2	19	+	30056234	30056494	30030512	30030931	30071242	30071461	26,76,46,80,119,48	0,2,0,0,0,0	4,55,70,49,41,85	0,0,0,0,3,2	409	149	1	1.0	1.0,0.933,1.0,1.0,1.0,1.0	1.0,1.0,1.0,1.0,0.833,0.939	0.027
ENSMUSG00000024817	Uhrf2	19	+	30056234	30056494	30039063	30039297	30071242	30071461	53,107,73,105,182,81	0,3,0,10,10,3	5,96,106,101,79,126	0,16,2,7,10,7	409	149	0.446163875577	1.0	1.0,0.929,1.0,0.793,0.869,0.908	1.0,0.686,0.951,0.84,0.742,0.868	0.069
ENSMUSG00000024817	Uhrf2	19	+	30071242	30071461	30039063	30039297	30075083	30075270	0,33,4,35,38,19	0,0,0,0,0,0	0,37,17,30,29,26	0,0,2,0,0,0	368	149	1	1.0	NA,1.0,1.0,1.0,1.0,1.0	NA,1.0,0.775,1.0,1.0,1.0	0.045
ENSMUSG00000024817	Uhrf2	19	+	30073893	30074003	30071242	30071461	30075083	30075270	0,113,54,114,155,52	0,0,0,0,0,0	0,96,77,109,98,108	0,0,0,1,0,0	259	149	1	1.0	NA,1.0,1.0,1.0,1.0,1.0	NA,1.0,1.0,0.984,1.0,1.0	0.003
ENSMUSG00000024817	Uhrf2	19	+	30078539	30078647	30078013	30078137	30079838	30079943	5,129,68,103,152,74	0,0,0,2,1,0	0,127,82,38,59,76	0,2,0,0,1,0	257	149	1	1.0	1.0,1.0,1.0,0.968,0.989,1.0	NA,0.974,1.0,1.0,0.972,1.0	0.004
ENSMUSG00000024817	Uhrf2	19	+	30082733	30082840	30079838	30079943	30086245	30086408	10,145,121,143,185,117	0,0,1,0,0,0	4,129,92,65,129,136	0,1,0,1,1,0	256	149	1	1.0	1.0,1.0,0.986,1.0,1.0,1.0	1.0,0.987,1.0,0.974,0.987,1.0	0.006
ENSMUSG00000024817	Uhrf2	19	+	30086245	30086408	30082733	30082840	30087175	30087316	20,130,138,170,212,159	0,0,0,1,0,0	9,125,117,113,178,170	0,0,0,0,0,0	312	149	1	1.0	1.0,1.0,1.0,0.988,1.0,1.0	1.0,1.0,1.0,1.0,1.0,1.0	-0.002
ENSMUSG00000046138	9930021J03Rik	19	-	29723389	29723505	29720585	29720773	29729831	29729959	0,10,1,13,18,0	0,0,0,0,1,0	0,12,8,14,15,17	0,0,0,0,0,0	265	149	1	1.0	NA,1.0,1.0,1.0,0.91,NA	NA,1.0,1.0,1.0,1.0,1.0	-0.022
ENSMUSG00000046138	9930021J03Rik	19	-	29723389	29723505	29720585	29720773	29735115	29735205	0,15,1,20,26,0	0,0,0,0,0,0	0,16,22,14,16,10	0,0,0,0,2,3	265	149	1	1.0	NA,1.0,1.0,1.0,1.0,NA	NA,1.0,1.0,1.0,0.818,0.652	0.106
ENSMUSG00000046138	9930021J03Rik	19	-	29729831	29729959	29720721	29720773	29735115	29735205	0,4,0,3,6,0	0,0,0,0,0,0	0,5,3,7,1,7	0,0,0,0,2,3	277	149	1	1.0	NA,1.0,NA,1.0,1.0,NA	NA,1.0,1.0,1.0,0.212,0.557	0.246
ENSMUSG00000046138	9930021J03Rik	19	-	29729831	29729959	29723389	29723505	29735115	29735205	0,6,0,6,9,0	0,7,0,10,12,0	0,7,3,8,5,14	0,6,14,1,5,0	277	149	1	1.0	NA,0.316,NA,0.244,0.287,NA	NA,0.386,0.103,0.811,0.35,1.0	-0.248
ENSMUSG00000046138	9930021J03Rik	19	-	29735115	29735205	29723389	29723505	29743532	29743612	0,10,2,14,22,0	0,0,0,0,0,0	0,13,24,8,9,9	0,0,0,0,0,1	239	149	1	1.0	NA,1.0,1.0,1.0,1.0,NA	NA,1.0,1.0,1.0,1.0,0.849	0.03
ENSMUSG00000046138	9930021J03Rik	19	-	29743532	29743612	29735115	29735205	29753599	29753662	0,13,2,17,16,1	0,0,0,0,0,0	0,20,20,19,12,20	0,0,1,0,0,0	229	149	1	1.0	NA,1.0,1.0,1.0,1.0,1.0	NA,1.0,0.929,1.0,1.0,1.0	0.014
ENSMUSG00000046138	9930021J03Rik	19	-	29753599	29755017	29743532	29743612	29786248	29786449	13,142,32,172,148,15	0,0,0,0,0,0	4,117,122,115,121,160	0,0,1,0,0,0	1567	149	1	1.0	1.0,1.0,1.0,1.0,1.0,1.0	1.0,1.0,0.921,1.0,1.0,1.0	0.013
ENSMUSG00000046138	9930021J03Rik	19	-	29786248	29786449	29753599	29755017	29805281	29805507	0,23,0,36,38,9	0,7,0,5,0,0	0,11,16,13,8,26	0,0,0,0,5,1	350	149	1	1.0	NA,0.583,NA,0.754,1.0,1.0	NA,1.0,1.0,1.0,0.405,0.917	-0.03
ENSMUSG00000097855	A930007I19Rik	19	-	29488370	29488583	29486354	29487671	29499811	29500079	8,29,14,27,48,21	0,1,0,0,1,0	2,25,25,12,23,16	0,0,0,1,0,0	362	149	1	1.0	1.0,0.923,1.0,1.0,0.952,1.0	1.0,1.0,1.0,0.832,1.0,1.0	0.007
ENSMUSG00000097855	A930007I19Rik	19	-	29499811	29500079	29486354	29487671	29520773	29520969	11,23,5,21,21,10	0,0,3,0,0,0	0,22,13,13,15,20	0,0,0,0,0,0	417	149	1	1.0	1.0,1.0,0.373,1.0,1.0,1.0	NA,1.0,1.0,1.0,1.0,1.0	-0.104
ENSMUSG00000016498	Pdcd1lg2	19	+	29437229	29437535	29422370	29422438	29445918	29446188	0,9,6,4,3,0	0,0,0,0,0,0	0,0,2,3,2,6	0,0,0,0,1,0	455	149	1	1.0	NA,1.0,1.0,1.0,1.0,NA	NA,NA,1.0,1.0,0.396,1.0	0.151
ENSMUSG00000024789	Jak2	19	+	29262182	29262433	29252436	29252519	29271350	29271474	0,821,309,1011,1361,278	0,1,0,4,1,2	7,949,1025,1080,988,1010	0,1,0,1,2,0	400	149	1	1.0	NA,0.997,1.0,0.989,0.998,0.981	1.0,0.997,1.0,0.998,0.995,1.0	-0.005
ENSMUSG00000024789	Jak2	19	+	29262182	29262433	29252436	29252519	29276749	29276895	0,422,145,503,701,132	0,0,0,0,1,0	7,482,534,542,506,517	0,0,0,0,0,0	400	149	1	1.0	NA,1.0,1.0,1.0,0.996,1.0	1.0,1.0,1.0,1.0,1.0,1.0	-0.001
ENSMUSG00000024789	Jak2	19	+	29271350	29271474	29252436	29252519	29276749	29276895	0,1,0,4,1,2	0,0,0,0,1,0	0,1,0,1,2,1	0,0,0,0,0,0	273	149	1	1.0	NA,1.0,NA,1.0,0.353,1.0	NA,1.0,NA,1.0,1.0,1.0	-0.162
ENSMUSG00000024789	Jak2	19	+	29271350	29271474	29262182	29262433	29276749	29276895	0,344,147,451,574,124	0,0,0,0,0,0	0,398,430,468,426,428	0,1,0,0,0,0	273	149	1	1.0	NA,1.0,1.0,1.0,1.0,1.0	NA,0.995,1.0,1.0,1.0,1.0	0.001
ENSMUSG00000024789	Jak2	19	+	29275001	29275119	29271350	29271474	29276749	29276895	0,757,362,953,1126,251	0,0,0,0,0,0	0,980,951,879,844,909	0,0,0,0,0,2	267	149	1	1.0	NA,1.0,1.0,1.0,1.0,1.0	NA,1.0,1.0,1.0,1.0,0.996	0.001
ENSMUSG00000024789	Jak2	19	+	29282316	29282638	29276749	29276895	29283541	29283661	12,1469,716,1686,1985,565	0,0,0,0,0,2	11,1740,1636,1660,1525,1884	0,0,0,0,0,0	471	149	1	1.0	1.0,1.0,1.0,1.0,1.0,0.989	1.0,1.0,1.0,1.0,1.0,1.0	-0.002
ENSMUSG00000024789	Jak2	19	+	29283541	29283661	29282316	29282638	29284836	29284994	0,817,378,825,1090,378	0,0,0,0,1,0	16,963,819,819,757,998	0,0,0,0,0,0	269	149	1	1.0	NA,1.0,1.0,1.0,0.998,1.0	1.0,1.0,1.0,1.0,1.0,1.0	-0.0
ENSMUSG00000024789	Jak2	19	+	29284836	29284994	29283541	29283661	29286300	29286412	0,1162,576,1271,1615,510	0,0,0,0,0,0	35,1358,1091,1291,1123,1349	0,0,0,0,1,0	307	149	1	1.0	NA,1.0,1.0,1.0,1.0,1.0	1.0,1.0,1.0,1.0,0.998,1.0	0.0
ENSMUSG00000024789	Jak2	19	+	29287900	29288087	29286300	29286412	29291166	29291301	0,753,378,883,1078,356	0,2,0,0,0,0	21,848,766,806,722,862	0,0,0,0,0,1	336	149	1	1.0	NA,0.994,1.0,1.0,1.0,1.0	1.0,1.0,1.0,1.0,1.0,0.997	-0.001
ENSMUSG00000024789	Jak2	19	+	29287900	29288087	29286300	29286412	29294855	29294943	0,748,382,882,1087,359	0,0,2,0,0,0	21,850,771,808,720,860	0,0,0,0,0,0	336	149	1	1.0	NA,1.0,0.988,1.0,1.0,1.0	1.0,1.0,1.0,1.0,1.0,1.0	-0.002
ENSMUSG00000024789	Jak2	19	+	29287900	29288087	29286300	29286412	29295641	29295769	0,748,376,882,1077,356	0,0,0,0,0,0	21,845,764,809,720,859	0,1,0,0,0,0	336	149	1	1.0	NA,1.0,1.0,1.0,1.0,1.0	1.0,0.997,1.0,1.0,1.0,1.0	0.001
ENSMUSG00000024789	Jak2	19	+	29288673	29288801	29287900	29288087	29291166	29291301	28,993,487,1096,1431,481	0,5,2,1,1,0	29,1186,1212,1152,925,1079	0,3,2,3,2,3	277	149	1	1.0	1.0,0.991,0.992,0.998,0.999,1.0	1.0,0.995,0.997,0.995,0.996,0.995	0.0
ENSMUSG00000024789	Jak2	19	+	29288673	29288801	29287900	29288087	29294855	29294943	16,546,265,627,812,261	0,0,6,0,10,3	13,667,713,652,526,648	0,5,7,5,0,1	277	149	1	1.0	1.0,1.0,0.96,1.0,0.978,0.979	1.0,0.986,0.982,0.986,1.0,0.997	-0.006
ENSMUSG00000024789	Jak2	19	+	29288673	29288801	29287900	29288087	29295641	29295769	16,512,255,609,772,247	0,0,0,0,0,0	13,623,679,616,501,612	0,0,0,6,0,0	277	149	1	1.0	1.0,1.0,1.0,1.0,1.0,1.0	1.0,1.0,1.0,0.982,1.0,1.0	0.003
ENSMUSG00000024789	Jak2	19	+	29291166	29291301	29286300	29286412	29294855	29294943	18,466,255,472,638,242	0,0,2,0,0,0	19,537,483,468,396,532	0,0,0,0,0,0	284	149	1	1.0	1.0,1.0,0.985,1.0,1.0,1.0	1.0,1.0,1.0,1.0,1.0,1.0	-0.003
ENSMUSG00000024789	Jak2	19	+	29291166	29291301	29286300	29286412	29295641	29295769	0,8,2,4,7,7	0,0,0,0,0,0	0,0,0,0,3,5	0,1,0,0,0,0	284	149	1	1.0	NA,1.0,1.0,1.0,1.0,1.0	NA,0.0,NA,NA,1.0,1.0	0.333
ENSMUSG00000024789	Jak2	19	+	29291166	29291301	29287900	29288087	29294855	29294943	18,469,257,473,639,242	0,0,6,0,10,3	19,540,485,471,398,534	0,5,7,5,0,1	284	149	1	1.0	1.0,1.0,0.957,1.0,0.971,0.977	1.0,0.983,0.973,0.98,1.0,0.996	-0.004
ENSMUSG00000024789	Jak2	19	+	29291166	29291301	29287900	29288087	29295641	29295769	0,11,4,5,8,7	0,0,0,0,0,0	0,3,2,3,5,7	0,0,0,6,0,0	284	149	1	1.0	NA,1.0,1.0,1.0,1.0,1.0	NA,1.0,1.0,0.208,1.0,1.0	0.158
ENSMUSG00000024789	Jak2	19	+	29291166	29291301	29288673	29288801	29294855	29294943	30,945,486,960,1298,476	0,34,10,21,41,14	32,1103,1016,1006,813,998	0,47,34,41,25,38	284	149	1	1.0	1.0,0.936,0.962,0.96,0.943,0.947	1.0,0.925,0.94,0.928,0.945,0.932	0.013
ENSMUSG00000024789	Jak2	19	+	29291166	29291301	29288673	29288801	29295641	29295769	12,455,211,458,634,220	0,0,0,3,1,0	13,534,501,492,398,442	0,3,0,5,0,2	284	149	1	1.0	1.0,1.0,1.0,0.988,0.997,1.0	1.0,0.989,1.0,0.981,1.0,0.991	0.004
ENSMUSG00000024789	Jak2	19	+	29294855	29294943	29286300	29286412	29295641	29295769	28,415,262,441,551,228	0,0,0,0,0,0	12,444,468,422,367,418	0,1,0,0,0,0	237	149	1	1.0	1.0,1.0,1.0,1.0,1.0,1.0	1.0,0.996,1.0,1.0,1.0,1.0	0.001
ENSMUSG00000024789	Jak2	19	+	29294855	29294943	29287900	29288087	29295641	29295769	28,415,266,441,561,231	0,0,0,0,0,0	12,449,475,427,367,419	0,0,0,6,0,0	237	149	1	1.0	1.0,1.0,1.0,1.0,1.0,1.0	1.0,1.0,1.0,0.978,1.0,1.0	0.004
ENSMUSG00000024789	Jak2	19	+	29294855	29294943	29288673	29288801	29295641	29295769	28,449,270,462,592,242	0,0,0,3,1,0	12,491,501,463,392,456	0,3,0,5,0,2	237	149	1	1.0	1.0,1.0,1.0,0.99,0.997,1.0	1.0,0.99,1.0,0.983,1.0,0.993	0.003
ENSMUSG00000024789	Jak2	19	+	29294855	29294943	29291166	29291301	29295641	29295769	46,911,537,942,1221,491	0,6,2,4,7,7	31,1012,983,935,786,978	0,0,0,0,4,4	237	149	1	1.0	1.0,0.99,0.994,0.993,0.991,0.978	1.0,1.0,1.0,1.0,0.992,0.994	-0.007
ENSMUSG00000024789	Jak2	19	+	29296509	29296648	29295641	29295769	29298292	29298444	68,1361,873,1596,2023,741	0,0,0,1,0,0	13,1574,1565,1524,1344,1518	0,0,0,1,0,1	288	149	1	1.0	1.0,1.0,1.0,0.999,1.0,1.0	1.0,1.0,1.0,0.999,1.0,0.999	0.0
ENSMUSG00000024789	Jak2	19	+	29299478	29299615	29298587	29298738	29300908	29301098	96,1138,825,1322,1675,1058	0,0,2,0,0,0	126,1343,1269,1224,1178,1374	0,0,0,0,1,0	286	149	1	1.0	1.0,1.0,0.995,1.0,1.0,1.0	1.0,1.0,1.0,1.0,0.998,1.0	-0.001
ENSMUSG00000024789	Jak2	19	+	29300908	29301098	29299478	29299615	29301611	29301736	195,1390,1072,1641,2113,1306	0,0,0,0,0,0	191,1626,1455,1406,1480,1701	0,0,0,0,0,1	339	149	1	1.0	1.0,1.0,1.0,1.0,1.0,1.0	1.0,1.0,1.0,1.0,1.0,0.999	0.0
ENSMUSG00000024789	Jak2	19	+	29301611	29301736	29300908	29301098	29301898	29302071	281,1234,983,1346,1701,1073	0,0,3,0,0,0	169,1437,1255,1232,1280,1517	0,0,0,3,0,0	274	149	1	1.0	1.0,1.0,0.994,1.0,1.0,1.0	1.0,1.0,1.0,0.996,1.0,1.0	-0.0
ENSMUSG00000024789	Jak2	19	+	29301611	29301736	29300908	29301098	29309594	29309712	89,599,446,666,847,497	0,0,0,0,0,0	72,695,569,552,604,689	0,0,1,0,0,0	274	149	1	1.0	1.0,1.0,1.0,1.0,1.0,1.0	1.0,1.0,0.997,1.0,1.0,1.0	0.001
ENSMUSG00000024789	Jak2	19	+	29301898	29302071	29300908	29301098	29309594	29309712	525,1016,1043,1102,1434,1391	0,0,0,0,0,0	283,1137,1147,1087,1035,1075	0,0,1,0,0,0	322	149	1	1.0	1.0,1.0,1.0,1.0,1.0,1.0	1.0,1.0,0.998,1.0,1.0,1.0	0.0
ENSMUSG00000024789	Jak2	19	+	29301898	29302071	29301611	29301736	29309594	29309712	717,1654,1584,1798,2314,1967	0,5,7,16,25,0	380,1893,1845,1773,1725,1911	0,13,11,9,14,8	322	149	1	1.0	1.0,0.994,0.991,0.981,0.977,1.0	1.0,0.985,0.987,0.989,0.983,0.991	0.001
ENSMUSG00000024789	Jak2	19	+	29301898	29302071	29301611	29301736	29310927	29311041	220,786,657,836,1092,767	0,0,0,0,0,0	126,925,861,876,828,986	0,0,0,0,3,3	322	149	1	1.0	1.0,1.0,1.0,1.0,1.0,1.0	1.0,1.0,1.0,1.0,0.992,0.993	0.002
ENSMUSG00000024789	Jak2	19	+	29309594	29309712	29301611	29301736	29310927	29311041	409,575,632,697,895,862	0,0,0,0,0,0	252,737,702,606,568,649	0,0,0,0,3,3	267	149	1	1.0	1.0,1.0,1.0,1.0,1.0,1.0	1.0,1.0,1.0,1.0,0.991,0.992	0.003
ENSMUSG00000024789	Jak2	19	+	29309594	29309712	29301898	29302071	29310927	29311041	891,1431,1540,1625,2074,2044	0,0,0,0,3,3	506,1673,1656,1479,1433,1556	0,2,2,6,4,6	267	149	1	1.0	1.0,1.0,1.0,1.0,0.997,0.997	1.0,0.998,0.998,0.993,0.995,0.993	0.003
ENSMUSG00000024782	Ak3	19	-	29027170	29027343	29026211	29026330	29037871	29037991	24,168,96,136,261,65	0,1,0,0,0,0	16,185,163,114,102,153	0,0,0,0,0,0	322	149	1	1.0	1.0,0.987,1.0,1.0,1.0,1.0	1.0,1.0,1.0,1.0,1.0,1.0	-0.002
ENSMUSG00000040929	Rfx3	19	-	27923207	27923266	27900778	27900903	27982853	27982946	0,0,0,0,0,0	0,0,0,0,0,1	0,1,0,0,0,1	0,0,0,0,0,0	208	149	1	1.0	NA,NA,NA,NA,NA,0.0	NA,1.0,NA,NA,NA,1.0	-1.0
ENSMUSG00000040929	Rfx3	19	-	27923207	27923266	27900778	27900903	28010971	28011166	0,0,0,0,0,0	0,0,0,0,1,0	0,2,0,0,0,3	0,0,1,0,0,0	208	149	1	1.0	NA,NA,NA,NA,0.0,NA	NA,1.0,0.0,NA,NA,1.0	-0.667
ENSMUSG00000040929	Rfx3	19	-	27982853	27982946	27900778	27900903	28010971	28011045	0,0,0,1,0,1	0,0,0,0,1,0	0,0,0,0,0,0	0,0,1,0,0,0	242	149	1	1.0	NA,NA,NA,1.0,0.0,1.0	NA,NA,0.0,NA,NA,NA	0.667
ENSMUSG00000040929	Rfx3	19	-	27982853	27982946	27923207	27923266	28010971	28011045	0,0,0,1,0,0	0,0,0,0,0,0	0,0,0,0,0,0	0,1,0,0,0,2	242	149	1	1.0	NA,NA,NA,1.0,NA,NA	NA,0.0,NA,NA,NA,0.0	1.0
ENSMUSG00000024921	Smarca2	19	+	26759877	26759931	26751823	26752041	26770937	26771043	0,3,1,7,11,3	0,5,12,6,14,5	0,2,4,0,8,7	0,11,0,7,10,7	203	149	1	1.0	NA,0.306,0.058,0.461,0.366,0.306	NA,0.118,1.0,0.0,0.37,0.423	-0.083
ENSMUSG00000024921	Smarca2	19	+	26759877	26759931	26751823	26752041	26771507	26771609	0,1,0,2,3,0	0,0,1,1,11,0	0,2,1,0,7,2	0,1,0,0,1,2	203	149	1	1.0	NA,1.0,0.0,0.595,0.167,NA	NA,0.595,1.0,NA,0.837,0.423	-0.273
ENSMUSG00000024921	Smarca2	19	+	26770937	26771043	26751823	26752041	26771507	26771609	0,11,27,12,30,10	0,0,1,1,11,0	4,21,4,14,24,12	0,1,0,0,1,2	255	149	1	1.0	NA,1.0,0.94,0.875,0.614,1.0	1.0,0.925,1.0,1.0,0.933,0.778	-0.054
ENSMUSG00000024921	Smarca2	19	+	26776100	26776243	26774172	26774305	26777334	26777381	10,38,41,34,54,59	0,0,1,0,2,1	9,32,27,27,28,42	0,0,0,0,0,0	292	149	1	1.0	1.0,1.0,0.954,1.0,0.932,0.968	1.0,1.0,1.0,1.0,1.0,1.0	-0.024
ENSMUSG00000024878	Cbwd1	19	-	24922596	24922662	24921020	24921150	24922755	24922824	41,62,68,43,81,86	0,0,0,0,1,1	48,52,81,61,69,50	0,0,0,0,0,0	215	149	1	1.0	1.0,1.0,1.0,1.0,0.982,0.983	1.0,1.0,1.0,1.0,1.0,1.0	-0.006
ENSMUSG00000024878	Cbwd1	19	-	24922755	24922824	24921020	24921150	24928326	24928375	24,13,21,20,26,26	0,0,0,0,0,0	7,23,24,14,15,16	0,0,0,0,1,0	218	149	1	1.0	1.0,1.0,1.0,1.0,1.0,1.0	1.0,1.0,1.0,1.0,0.911,1.0	0.015
ENSMUSG00000024878	Cbwd1	19	-	24928326	24928375	24921020	24921150	24931663	24931720	16,6,9,15,15,15	0,0,0,0,0,0	14,12,10,13,4,6	0,0,1,0,0,0	198	149	1	1.0	1.0,1.0,1.0,1.0,1.0,1.0	1.0,1.0,0.883,1.0,1.0,1.0	0.019
ENSMUSG00000024878	Cbwd1	19	-	24931663	24931720	24928326	24928375	24938395	24938440	47,27,37,51,62,64	0,0,0,0,0,0	22,59,56,43,41,43	0,0,6,0,0,0	206	149	1	1.0	1.0,1.0,1.0,1.0,1.0,1.0	1.0,1.0,0.871,1.0,1.0,1.0	0.021
ENSMUSG00000024878	Cbwd1	19	-	24953259	24953351	24949201	24949261	24955335	24955432	5,84,56,56,128,55	0,0,0,1,0,0	10,54,44,54,50,79	0,0,0,2,0,0	241	149	1	1.0	1.0,1.0,1.0,0.972,1.0,1.0	1.0,1.0,1.0,0.943,1.0,1.0	0.005
ENSMUSG00000024812	Tjp2	19	-	24096583	24096669	24094504	24095590	24098000	24098315	13,44,34,44,55,26	0,0,0,0,0,0	11,29,46,24,43,49	0,1,0,0,0,0	235	149	1	1.0	1.0,1.0,1.0,1.0,1.0,1.0	1.0,0.948,1.0,1.0,1.0,1.0	0.009
ENSMUSG00000024812	Tjp2	19	-	24098000	24098315	24094504	24095590	24100701	24100914	5,52,14,38,48,26	0,0,0,0,0,0	14,18,33,20,28,27	0,1,0,0,0,0	464	149	1	1.0	1.0,1.0,1.0,1.0,1.0,1.0	1.0,0.853,1.0,1.0,1.0,1.0	0.025
ENSMUSG00000024812	Tjp2	19	-	24099452	24099563	24098000	24098315	24100701	24100914	19,39,39,46,100,16	0,3,2,0,2,0	3,32,50,27,39,28	0,0,0,0,1,0	260	149	1	1.0	1.0,0.882,0.918,1.0,0.966,1.0	1.0,1.0,1.0,1.0,0.957,1.0	-0.032
ENSMUSG00000024812	Tjp2	19	-	24112745	24112956	24111425	24111619	24114075	24114184	0,66,69,81,96,29	0,3,0,0,2,0	4,62,46,46,43,59	0,1,2,0,0,0	360	149	1	1.0	NA,0.901,1.0,1.0,0.952,1.0	1.0,0.962,0.905,1.0,1.0,1.0	-0.007
ENSMUSG00000074925	Ptar1	19	+	23703077	23703144	23694320	23694490	23708753	23708967	0,4,6,7,3,7	0,0,0,0,0,0	0,5,5,2,3,9	0,0,0,0,1,0	216	149	1	1.0	NA,1.0,1.0,1.0,1.0,1.0	NA,1.0,1.0,1.0,0.674,1.0	0.065
ENSMUSG00000074925	Ptar1	19	+	23705706	23705811	23703077	23703144	23708753	23708967	0,18,19,6,18,3	0,0,0,0,0,3	14,17,26,3,10,17	0,0,0,1,0,0	254	149	1	1.0	NA,1.0,1.0,1.0,1.0,0.37	1.0,1.0,1.0,0.638,1.0,1.0	-0.066
ENSMUSG00000024943	Smc5	19	-	23213750	23213870	23210423	23210603	23214065	23214170	65,64,65,116,110,124	0,0,0,0,1,0	48,103,86,84,100,74	0,0,0,0,0,0	269	149	1	1.0	1.0,1.0,1.0,1.0,0.984,1.0	1.0,1.0,1.0,1.0,1.0,1.0	-0.003
ENSMUSG00000024943	Smc5	19	-	23215154	23215199	23214644	23214740	23218404	23218530	3,25,21,36,34,26	0,14,14,23,26,21	4,39,31,31,22,28	7,23,25,19,29,15	194	149	0.914291909158	1.0	1.0,0.578,0.535,0.546,0.501,0.487	0.305,0.566,0.488,0.556,0.368,0.589	0.129
ENSMUSG00000024754	Tmem2	19	+	21780170	21780252	21778341	21778786	21792637	21792980	0,38,14,25,33,5	0,52,18,27,81,9	0,43,20,23,37,35	0,54,58,42,65,77	231	149	1	1.0	NA,0.32,0.334,0.374,0.208,0.264	NA,0.339,0.182,0.261,0.269,0.227	0.044
ENSMUSG00000024754	Tmem2	19	+	21832026	21832242	21829799	21829977	21835417	21835626	54,318,144,306,508,104	0,0,0,1,0,0	2,340,320,273,285,363	0,0,0,0,0,0	365	149	1	1.0	1.0,1.0,1.0,0.992,1.0,1.0	1.0,1.0,1.0,1.0,1.0,1.0	-0.001
ENSMUSG00000024754	Tmem2	19	+	21847936	21848035	21844619	21844839	21852224	21852379	18,253,137,176,351,97	0,0,0,4,1,0	2,239,268,190,200,259	0,3,0,0,0,2	248	149	1	1.0	1.0,1.0,1.0,0.964,0.995,1.0	1.0,0.98,1.0,1.0,1.0,0.987	-0.001
ENSMUSG00000024754	Tmem2	19	+	21847936	21848035	21844619	21844839	21855658	21855762	2,90,44,85,159,28	0,0,0,1,0,1	2,103,110,76,87,127	0,0,0,0,0,0	248	149	1	1.0	1.0,1.0,1.0,0.981,1.0,0.944	1.0,1.0,1.0,1.0,1.0,1.0	-0.013
ENSMUSG00000024754	Tmem2	19	+	21847936	21848035	21844619	21844839	21856154	21858327	2,90,45,84,159,28	0,0,0,0,0,0	2,102,109,75,82,125	0,0,0,0,3,0	248	149	1	1.0	1.0,1.0,1.0,1.0,1.0,1.0	1.0,1.0,1.0,1.0,0.943,1.0	0.01
ENSMUSG00000024754	Tmem2	19	+	21852224	21852379	21844619	21844839	21855658	21855762	11,132,90,138,183,61	0,0,0,1,0,1	0,132,138,79,100,123	0,0,0,0,0,0	304	149	1	1.0	1.0,1.0,1.0,0.985,1.0,0.968	NA,1.0,1.0,1.0,1.0,1.0	-0.008
ENSMUSG00000024754	Tmem2	19	+	21852224	21852379	21847936	21848035	21855658	21855762	27,295,183,227,375,130	0,0,0,2,1,0	0,267,297,194,219,255	0,1,1,1,6,2	304	149	1	1.0	1.0,1.0,1.0,0.982,0.995,1.0	NA,0.992,0.993,0.99,0.947,0.984	0.015
ENSMUSG00000024754	Tmem2	19	+	21855658	21855762	21844619	21844839	21856154	21858327	8,86,59,71,122,39	0,0,0,0,0,0	8,73,65,62,80,73	0,0,0,0,3,0	253	149	1	1.0	1.0,1.0,1.0,1.0,1.0,1.0	1.0,1.0,1.0,1.0,0.94,1.0	0.01
ENSMUSG00000024754	Tmem2	19	+	21855658	21855762	21847936	21848035	21856154	21858327	8,86,59,72,123,38	0,0,1,1,1,0	8,74,66,63,86,75	0,0,0,0,1,0	253	149	1	1.0	1.0,1.0,0.972,0.977,0.986,1.0	1.0,1.0,1.0,1.0,0.981,1.0	-0.008
ENSMUSG00000035171	1110059E24Rik	19	-	21598754	21598868	21597311	21598334	21619108	21619215	16,127,71,82,140,149	0,0,0,0,0,2	21,137,104,97,85,113	0,0,0,0,0,0	263	149	1	1.0	1.0,1.0,1.0,1.0,1.0,0.977	1.0,1.0,1.0,1.0,1.0,1.0	-0.004
ENSMUSG00000035171	1110059E24Rik	19	-	21610605	21610662	21598825	21598868	21615402	21615445	0,0,0,0,0,1	0,0,0,0,0,0	0,1,0,0,0,0	0,0,1,0,0,0	206	149	1	1.0	NA,NA,NA,NA,NA,1.0	NA,1.0,0.0,NA,NA,NA	0.5
ENSMUSG00000035171	1110059E24Rik	19	-	21610605	21610662	21598825	21598868	21619108	21619215	0,0,0,0,0,1	1,59,32,35,67,64	0,1,0,2,0,0	2,65,49,55,37,49	206	149	1	1.0	0.0,0.0,0.0,0.0,0.0,0.011	0.0,0.011,0.0,0.026,0.0,0.0	-0.004
ENSMUSG00000035171	1110059E24Rik	19	-	21615402	21615445	21598825	21598868	21619108	21619215	0,0,0,0,0,0	1,59,32,35,67,64	0,0,1,0,0,0	2,65,49,55,37,49	192	149	1	1.0	0.0,0.0,0.0,0.0,0.0,0.0	0.0,0.0,0.016,0.0,0.0,0.0	-0.003
ENSMUSG00000035171	1110059E24Rik	19	-	21619108	21619215	21598324	21598868	21652606	21652917	7,113,48,60,127,101	0,11,20,6,35,20	2,107,93,100,73,98	0,18,10,14,17,29	256	149	1	1.0	1.0,0.857,0.583,0.853,0.679,0.746	1.0,0.776,0.844,0.806,0.714,0.663	-0.014
ENSMUSG00000035171	1110059E24Rik	19	-	21630509	21630796	21619108	21619215	21652606	21652610	0,0,1,0,1,0	6,70,19,35,76,51	0,0,0,0,0,1	0,56,55,61,45,60	436	149	1	1.0	0.0,0.0,0.018,0.0,0.004,0.0	NA,0.0,0.0,0.0,0.0,0.006	0.002
ENSMUSG00000024750	Zfand5	19	+	21276977	21277089	21276425	21276585	21277654	21277758	805,1104,1075,1187,1426,1289	0,0,0,0,0,0	431,1192,1179,1096,999,1057	0,0,0,0,1,0	261	149	1	1.0	1.0,1.0,1.0,1.0,1.0,1.0	1.0,1.0,1.0,1.0,0.998,1.0	0.0
ENSMUSG00000024750	Zfand5	19	+	21277654	21277758	21275979	21277089	21279624	21279750	1202,1333,1402,1570,1953,1866	17,28,22,33,24,18	556,1523,1479,1415,1299,1338	0,6,35,14,34,18	253	149	1	1.0	0.977,0.966,0.974,0.966,0.98,0.984	1.0,0.993,0.961,0.983,0.957,0.978	-0.004
ENSMUSG00000024750	Zfand5	19	+	21279624	21279750	21277654	21277758	21280422	21280433	1748,1509,1744,1829,2354,2574	0,2,0,5,0,0	1040,1756,1675,1637,1417,1540	0,0,0,4,2,2	275	149	1	1.0	1.0,0.998,1.0,0.995,1.0,1.0	1.0,1.0,1.0,0.996,0.997,0.998	0.0
ENSMUSG00000024726	Carnmt1	19	+	18690229	18690370	18679103	18679267	18691416	18691595	0,9,12,4,0,0	0,2,0,1,5,0	0,0,24,0,3,0	0,0,0,0,0,1	290	149	1	1.0	NA,0.698,1.0,0.673,0.0,NA	NA,NA,1.0,NA,1.0,0.0	-0.074
ENSMUSG00000024726	Carnmt1	19	+	18703360	18703464	18679103	18679267	18704019	18704788	14,25,36,26,31,57	0,4,0,0,2,0	11,25,18,25,10,15	2,0,0,0,2,0	253	149	1	1.0	1.0,0.786,1.0,1.0,0.901,1.0	0.764,1.0,1.0,1.0,0.746,1.0	0.03
ENSMUSG00000024726	Carnmt1	19	+	18703360	18703464	18693648	18693762	18704019	18704788	14,34,75,26,30,124	1,1,0,1,0,0	11,27,20,32,34,27	0,1,0,0,0,0	253	149	1	1.0	0.892,0.952,1.0,0.939,1.0,1.0	1.0,0.941,1.0,1.0,1.0,1.0	-0.026
ENSMUSG00000037847	Nmrk1	19	+	18638917	18639399	18636078	18636142	18639517	18639608	0,4,1,10,8,1	0,11,6,20,25,16	0,11,2,4,3,5	8,9,14,12,7,6	631	149	1	1.0	NA,0.079,0.038,0.106,0.07,0.015	0.0,0.224,0.033,0.073,0.092,0.164	-0.036
ENSMUSG00000037847	Nmrk1	19	+	18639885	18639934	18639517	18639608	18641123	18641229	0,21,5,17,27,13	0,0,0,0,0,0	0,22,20,23,9,7	0,0,1,0,0,0	198	149	1	1.0	NA,1.0,1.0,1.0,1.0,1.0	NA,1.0,0.938,1.0,1.0,1.0	0.012
ENSMUSG00000024639	Gnaq	19	+	16378156	16378310	16334980	16335110	16383203	16387463	18,371,168,297,516,77	0,0,0,0,0,0	34,322,354,312,269,300	0,0,0,0,1,0	303	149	1	1.0	1.0,1.0,1.0,1.0,1.0,1.0	1.0,1.0,1.0,1.0,0.992,1.0	0.001
ENSMUSG00000041491	Cep78	19	-	15959531	15959700	15955773	15956403	15960942	15961109	23,45,53,33,51,66	0,1,2,0,4,2	6,30,36,26,19,32	2,0,0,2,0,2	318	149	1	1.0	1.0,0.955,0.925,1.0,0.857,0.939	0.584,1.0,1.0,0.859,1.0,0.882	0.059
ENSMUSG00000041491	Cep78	19	-	15960942	15961109	15955773	15956403	15962371	15962449	12,17,18,35,23,31	0,0,0,0,1,0	6,15,19,12,14,16	0,0,0,0,0,0	316	149	1	1.0	1.0,1.0,1.0,1.0,0.916,1.0	1.0,1.0,1.0,1.0,1.0,1.0	-0.014
ENSMUSG00000041491	Cep78	19	-	15960942	15961109	15955773	15956403	15969071	15969200	3,2,3,11,5,7	0,2,0,0,1,1	2,0,3,3,3,4	1,0,0,0,0,0	316	149	1	1.0	1.0,0.32,1.0,1.0,0.702,0.767	0.485,NA,1.0,1.0,1.0,1.0	-0.099
ENSMUSG00000041491	Cep78	19	-	15962371	15962449	15955773	15956403	15969071	15969200	2,16,5,10,19,6	0,2,0,0,1,1	1,2,3,6,11,14	1,0,0,0,0,0	227	149	1	1.0	1.0,0.84,1.0,1.0,0.926,0.798	0.396,1.0,1.0,1.0,1.0,1.0	0.028
ENSMUSG00000041491	Cep78	19	-	15962371	15962449	15960942	15961109	15969071	15969200	11,31,20,34,36,30	0,0,0,0,0,0	5,17,19,16,17,26	0,0,0,1,0,0	227	149	1	1.0	1.0,1.0,1.0,1.0,1.0,1.0	1.0,1.0,1.0,0.913,1.0,1.0	0.014
ENSMUSG00000041491	Cep78	19	-	15962371	15962449	15960942	15961109	15970532	15970578	6,5,11,11,8,16	0,0,0,0,0,0	4,10,11,7,7,7	0,0,0,1,0,0	227	149	1	1.0	1.0,1.0,1.0,1.0,1.0,1.0	1.0,1.0,1.0,0.821,1.0,1.0	0.03
ENSMUSG00000041491	Cep78	19	-	15969071	15969200	15960942	15961109	15970532	15970578	0,17,31,18,48,20	0,0,0,0,0,0	7,15,9,11,27,15	0,0,0,1,0,0	278	149	1	1.0	NA,1.0,1.0,1.0,1.0,1.0	1.0,1.0,1.0,0.855,1.0,1.0	0.024
ENSMUSG00000041491	Cep78	19	-	15969071	15969200	15962371	15962449	15970532	15970578	5,43,40,42,76,34	0,0,0,1,0,0	8,22,17,22,40,34	0,0,0,3,3,0	278	149	1	1.0	1.0,1.0,1.0,0.957,1.0,1.0	1.0,1.0,1.0,0.797,0.877,1.0	0.047
ENSMUSG00000024640	Psat1	19	-	15914863	15915033	15909300	15909429	15917076	15917249	69,236,250,227,374,183	0,0,0,0,0,0	24,236,239,212,255,326	0,0,0,1,0,0	319	149	1	1.0	1.0,1.0,1.0,1.0,1.0,1.0	1.0,1.0,1.0,0.99,1.0,1.0	0.002
ENSMUSG00000025231	Sufu	19	+	46401123	46401258	46396895	46397284	46424998	46425135	0,39,30,40,66,21	0,0,0,3,0,0	5,59,31,37,55,37	0,0,0,0,0,0	284	149	1	1.0	NA,1.0,1.0,0.875,1.0,1.0	1.0,1.0,1.0,1.0,1.0,1.0	-0.025
ENSMUSG00000025231	Sufu	19	+	46473571	46473706	46454734	46454846	46475507	46475634	8,43,18,66,103,9	0,0,0,0,2,0	3,54,40,41,47,54	0,0,0,0,0,0	284	149	1	1.0	1.0,1.0,1.0,1.0,0.964,1.0	1.0,1.0,1.0,1.0,1.0,1.0	-0.006
ENSMUSG00000025231	Sufu	19	+	46473571	46473706	46454734	46454846	46483599	46483668	4,20,15,34,59,2	0,0,0,0,0,0	0,27,19,24,28,32	0,0,0,1,0,0	284	149	1	1.0	1.0,1.0,1.0,1.0,1.0,1.0	NA,1.0,1.0,0.926,1.0,1.0	0.015
ENSMUSG00000025231	Sufu	19	+	46475507	46475646	46454734	46454846	46483599	46483668	36,22,8,15,39,21	0,0,0,0,0,0	2,21,7,16,15,15	0,0,0,1,0,0	288	149	1	1.0	1.0,1.0,1.0,1.0,1.0,1.0	1.0,1.0,1.0,0.892,1.0,1.0	0.018
ENSMUSG00000025231	Sufu	19	+	46475507	46475646	46473571	46473706	46483599	46483668	40,45,11,45,81,28	0,0,0,0,0,0	5,48,28,34,34,36	0,0,0,1,0,0	288	149	1	1.0	1.0,1.0,1.0,1.0,1.0,1.0	1.0,1.0,1.0,0.946,1.0,1.0	0.009
ENSMUSG00000024696	Lpxn	19	+	12803932	12804090	12798605	12798679	12811219	12811266	55,341,201,266,394,269	0,1,0,0,0,0	29,339,256,254,233,282	2,1,0,0,0,0	307	149	1	1.0	1.0,0.994,1.0,1.0,1.0,1.0	0.876,0.994,1.0,1.0,1.0,1.0	0.021
ENSMUSG00000024696	Lpxn	19	+	12811219	12811266	12803932	12804090	12819335	12819435	51,237,154,191,292,205	0,0,0,0,1,3	36,252,222,174,196,197	0,0,0,2,0,0	196	149	1	1.0	1.0,1.0,1.0,1.0,0.996,0.981	1.0,1.0,1.0,0.985,1.0,1.0	-0.001
ENSMUSG00000024695	Zfp91	19	-	12765280	12765406	12763659	12764380	12770176	12770549	0,2,3,8,0,2	0,0,0,0,5,0	0,7,2,2,3,5	0,0,0,0,0,0	275	149	1	1.0	NA,1.0,1.0,1.0,0.0,1.0	NA,1.0,1.0,1.0,1.0,1.0	-0.2
ENSMUSG00000024695	Zfp91	19	-	12774819	12774934	12771002	12771102	12775994	12776073	83,306,196,371,444,203	0,4,0,3,3,3	89,322,338,310,290,323	0,3,5,2,7,3	264	149	1	1.0	1.0,0.977,1.0,0.986,0.988,0.974	1.0,0.984,0.974,0.989,0.959,0.984	0.006
ENSMUSG00000024695	Zfp91	19	-	12775994	12776073	12774819	12774934	12776411	12776462	89,279,192,287,384,154	0,0,0,1,0,0	74,291,287,275,241,238	0,0,0,0,1,0	228	149	1	1.0	1.0,1.0,1.0,0.995,1.0,1.0	1.0,1.0,1.0,1.0,0.994,1.0	0.0
ENSMUSG00000024695	Zfp91	19	-	12778623	12778660	12777941	12778046	12778892	12779099	35,196,112,259,346,92	0,0,0,0,0,0	31,283,234,190,229,262	0,0,0,4,0,0	186	149	1	1.0	1.0,1.0,1.0,1.0,1.0,1.0	1.0,1.0,1.0,0.974,1.0,1.0	0.004
ENSMUSG00000024695	Zfp91	19	-	12790259	12790288	12778892	12779099	12794983	12796126	2,190,89,161,290,88	0,0,0,0,0,0	11,183,149,166,144,222	0,0,0,2,0,0	178	149	1	1.0	1.0,1.0,1.0,1.0,1.0,1.0	1.0,1.0,1.0,0.986,1.0,1.0	0.002
ENSMUSG00000024691	Fam111a	19	+	12573529	12573580	12564553	12564650	12577089	12577170	10,76,45,54,99,38	0,0,0,0,4,0	15,84,101,47,53,73	0,1,0,0,0,0	200	149	1	1.0	1.0,1.0,1.0,1.0,0.949,1.0	1.0,0.984,1.0,1.0,1.0,1.0	-0.006
ENSMUSG00000024691	Fam111a	19	+	12577089	12577170	12564553	12564650	12583922	12583963	19,82,58,57,90,30	0,0,0,0,0,0	15,77,103,47,45,68	0,0,0,0,3,0	230	149	1	1.0	1.0,1.0,1.0,1.0,1.0,1.0	1.0,1.0,1.0,1.0,0.907,1.0	0.015
ENSMUSG00000024691	Fam111a	19	+	12577089	12577170	12573513	12573580	12583922	12583963	29,158,104,108,186,68	0,0,0,0,0,0	30,160,213,98,98,140	0,0,0,0,0,1	230	149	1	1.0	1.0,1.0,1.0,1.0,1.0,1.0	1.0,1.0,1.0,1.0,1.0,0.989	0.002
ENSMUSG00000024691	Fam111a	19	+	12583922	12584122	12577089	12577170	12586834	12589762	57,298,177,232,396,139	0,4,10,0,7,0	58,336,396,180,195,277	1,7,1,5,0,2	349	149	1	1.0	1.0,0.97,0.883,1.0,0.96,1.0	0.961,0.953,0.994,0.939,1.0,0.983	-0.003
ENSMUSG00000046139	Patl1	19	+	11923800	11924018	11923386	11923476	11925136	11925226	0,150,75,209,213,34	0,0,0,0,0,0	0,130,177,139,139,172	0,1,0,0,0,0	367	149	1	1.0	NA,1.0,1.0,1.0,1.0,1.0	NA,0.981,1.0,1.0,1.0,1.0	0.004
ENSMUSG00000046139	Patl1	19	+	11925136	11925226	11923800	11924018	11929874	11930055	0,91,46,123,141,26	0,2,0,0,0,0	1,96,94,110,89,90	0,0,0,0,0,0	239	149	1	1.0	NA,0.966,1.0,1.0,1.0,1.0	1.0,1.0,1.0,1.0,1.0,1.0	-0.007
ENSMUSG00000046139	Patl1	19	+	11929874	11930055	11925136	11925226	11931532	11931656	0,149,64,134,180,56	0,0,0,2,4,0	2,134,140,140,144,134	0,0,2,8,4,2	330	149	1	1.0	NA,1.0,1.0,0.968,0.953,1.0	1.0,1.0,0.969,0.888,0.942,0.968	0.023
ENSMUSG00000046139	Patl1	19	+	11931532	11931656	11929874	11930055	11933679	11933739	0,68,32,59,65,29	0,0,0,0,2,0	0,56,58,60,71,62	0,0,0,0,0,0	273	149	1	1.0	NA,1.0,1.0,1.0,0.947,1.0	NA,1.0,1.0,1.0,1.0,1.0	-0.011
ENSMUSG00000046139	Patl1	19	+	11932137	11932235	11931532	11931656	11933679	11933739	0,118,60,137,140,31	0,0,0,0,0,0	0,116,83,104,91,111	0,1,0,2,2,0	247	149	1	1.0	NA,1.0,1.0,1.0,1.0,1.0	NA,0.986,1.0,0.969,0.965,1.0	0.016
ENSMUSG00000046139	Patl1	19	+	11933679	11933739	11932137	11932235	11935678	11935827	0,103,55,145,120,28	0,1,1,0,1,0	0,113,78,100,93,105	0,0,0,2,0,0	209	149	1	1.0	NA,0.987,0.975,1.0,0.988,1.0	NA,1.0,1.0,0.973,1.0,1.0	-0.005
ENSMUSG00000046139	Patl1	19	+	11935678	11935827	11933679	11933739	11937219	11937379	0,153,89,190,201,39	0,0,0,0,0,0	0,173,115,175,142,145	0,0,1,0,1,1	298	149	1	1.0	NA,1.0,1.0,1.0,1.0,1.0	NA,1.0,0.983,1.0,0.986,0.986	0.009
ENSMUSG00000046139	Patl1	19	+	11942628	11942720	11939683	11939839	11942824	11942974	11,120,88,154,218,47	2,0,0,0,1,0	4,136,114,116,89,131	0,0,0,0,0,0	241	149	1	1.0	0.773,1.0,1.0,1.0,0.993,1.0	1.0,1.0,1.0,1.0,1.0,1.0	-0.039
ENSMUSG00000041488	Stx3	19	-	11783025	11783136	11781566	11781680	11785389	11785524	11,172,117,154,218,79	0,1,0,0,0,0	17,208,178,185,115,132	0,0,0,0,0,0	260	149	1	1.0	1.0,0.99,1.0,1.0,1.0,1.0	1.0,1.0,1.0,1.0,1.0,1.0	-0.002
ENSMUSG00000041488	Stx3	19	-	11785389	11785524	11783025	11783136	11785684	11785758	9,212,108,181,213,81	0,0,0,0,0,0	19,216,176,202,121,153	0,0,1,0,0,0	284	149	1	1.0	1.0,1.0,1.0,1.0,1.0,1.0	1.0,1.0,0.989,1.0,1.0,1.0	0.002
ENSMUSG00000041488	Stx3	19	-	11791745	11791845	11789556	11789631	11803493	11803577	13,162,69,121,157,36	0,0,0,0,1,0	5,161,171,146,148,137	0,0,0,3,0,0	249	149	1	1.0	1.0,1.0,1.0,1.0,0.989,1.0	1.0,1.0,1.0,0.967,1.0,1.0	0.004
ENSMUSG00000024680	Ms4a2	19	-	11622042	11622177	11619616	11619673	11622682	11622782	0,6,0,1,1,0	0,1,0,0,1,0	0,2,0,3,4,6	0,3,2,0,1,1	284	149	1	1.0	NA,0.759,NA,1.0,0.344,NA	NA,0.259,0.0,1.0,0.677,0.759	0.162
ENSMUSG00000024680	Ms4a2	19	-	11622162	11622177	11619616	11619673	11622682	11622782	0,0,0,0,0,0	0,1,0,0,1,0	0,1,0,0,0,0	0,3,2,0,1,1	164	149	1	1.0	NA,0.0,NA,NA,0.0,NA	NA,0.232,0.0,NA,0.0,0.0	-0.058
ENSMUSG00000024680	Ms4a2	19	-	11622682	11622782	11622042	11622177	11623559	11623643	0,6,0,1,3,0	0,3,0,0,0,0	0,3,2,4,3,3	0,0,0,0,0,0	249	149	1	1.0	NA,0.545,NA,1.0,1.0,NA	NA,1.0,1.0,1.0,1.0,1.0	-0.152
ENSMUSG00000024679	Ms4a6d	19	-	11587963	11588065	11586603	11587181	11589989	11590122	4636,7725,8707,10412,12651,11302	21,11,11,34,28,22	4163,8477,8895,8714,7781,9214	0,10,14,25,11,15	251	149	1	1.0	0.992,0.998,0.998,0.995,0.996,0.997	1.0,0.998,0.997,0.995,0.998,0.997	-0.002
ENSMUSG00000024679	Ms4a6d	19	-	11587963	11588065	11586603	11587181	11592864	11592921	1962,2949,3403,3889,4856,4535	0,0,1,0,3,3	1818,3153,3359,3169,2849,3389	0,0,2,1,0,0	251	149	1	1.0	1.0,1.0,1.0,1.0,0.999,0.999	1.0,1.0,0.999,0.999,1.0,1.0	-0.0
ENSMUSG00000024679	Ms4a6d	19	-	11589989	11590122	11586979	11587181	11592864	11592921	19,11,9,33,28,19	0,0,1,0,3,3	0,8,12,22,8,15	0,0,2,1,0,0	282	149	1	1.0	1.0,1.0,0.826,1.0,0.831,0.77	NA,1.0,0.76,0.921,1.0,1.0	-0.032
ENSMUSG00000024679	Ms4a6d	19	-	11589989	11590122	11587963	11588065	11592864	11592921	2415,4289,4820,5828,7017,6224	30,60,60,56,98,89	2201,4800,4968,5007,4431,5312	49,93,67,64,65,69	282	149	1	1.0	0.977,0.974,0.977,0.982,0.974,0.974	0.96,0.965,0.975,0.976,0.973,0.976	0.006
ENSMUSG00000024679	Ms4a6d	19	-	11589989	11590196	11586603	11587181	11592864	11592921	2714,7031,6818,9282,11358,8317	0,0,1,0,3,3	2174,7708,8012,7912,7500,8248	0,0,2,1,0,0	356	149	1	1.0	1.0,1.0,1.0,1.0,0.999,0.999	1.0,1.0,0.999,1.0,1.0,1.0	-0.0
ENSMUSG00000024679	Ms4a6d	19	-	11589989	11590196	11587963	11588065	11592864	11592921	5389,11850,12170,15816,19219,15147	30,60,60,56,98,89	4566,13112,13599,13491,12488,14114	49,93,67,64,65,69	356	149	1	1.0	0.987,0.988,0.988,0.992,0.988,0.986	0.975,0.983,0.988,0.989,0.988,0.988	0.003
ENSMUSG00000024679	Ms4a6d	19	-	11592864	11592921	11587963	11588065	11601829	11601964	430,1951,1723,2403,3273,1987	0,0,0,0,0,0	420,2228,2293,2222,2071,2380	8,0,0,0,0,1	206	149	1	1.0	1.0,1.0,1.0,1.0,1.0,1.0	0.974,1.0,1.0,1.0,1.0,0.999	0.005
ENSMUSG00000024679	Ms4a6d	19	-	11592864	11592921	11587963	11588065	11603145	11603308	20,31,29,34,39,30	0,0,0,4,0,0	38,41,40,36,27,30	0,0,0,0,0,0	206	149	1	1.0	1.0,1.0,1.0,0.86,1.0,1.0	1.0,1.0,1.0,1.0,1.0,1.0	-0.023
ENSMUSG00000024679	Ms4a6d	19	-	11592864	11592921	11587963	11588065	11604673	11604849	20,28,24,32,32,29	0,0,0,0,0,0	37,37,35,32,19,23	0,1,0,0,0,0	206	149	1	1.0	1.0,1.0,1.0,1.0,1.0,1.0	1.0,0.964,1.0,1.0,1.0,1.0	0.006
ENSMUSG00000024679	Ms4a6d	19	-	11601829	11601964	11587963	11588065	11603145	11603308	1048,5670,4930,7399,9305,5244	0,0,0,4,0,0	950,6592,6454,6116,6039,6822	0,0,0,0,0,0	284	149	1	1.0	1.0,1.0,1.0,0.999,1.0,1.0	1.0,1.0,1.0,1.0,1.0,1.0	-0.0
ENSMUSG00000024679	Ms4a6d	19	-	11601829	11601964	11587963	11588065	11604673	11604849	0,4,3,5,8,0	0,0,0,0,0,0	8,2,5,5,6,3	0,1,0,0,0,0	284	149	1	1.0	NA,1.0,1.0,1.0,1.0,NA	1.0,0.512,1.0,1.0,1.0,1.0	0.081
ENSMUSG00000024679	Ms4a6d	19	-	11601829	11601964	11592864	11592921	11603145	11603308	2326,10475,9288,13411,17215,10640	0,13,10,18,21,2	2096,11913,12040,11410,11188,12561	4,17,11,11,19,13	284	149	1	1.0	1.0,0.998,0.998,0.997,0.998,1.0	0.996,0.997,0.998,0.998,0.997,0.998	0.001
ENSMUSG00000024679	Ms4a6d	19	-	11601829	11601964	11592864	11592921	11604673	11604849	1148,4120,3745,5282,6777,4694	0,0,0,4,0,3	1006,4589,4766,4566,4470,4933	0,0,0,2,0,0	284	149	1	1.0	1.0,1.0,1.0,0.999,1.0,0.999	1.0,1.0,1.0,0.999,1.0,1.0	-0.0
ENSMUSG00000024679	Ms4a6d	19	-	11603145	11603308	11587963	11588065	11604673	11604849	874,5742,4767,7138,8611,4497	0,0,0,0,0,0	880,6246,6049,6045,5852,6567	0,1,0,0,0,0	312	149	1	1.0	1.0,1.0,1.0,1.0,1.0,1.0	1.0,1.0,1.0,1.0,1.0,1.0	0.0
ENSMUSG00000024679	Ms4a6d	19	-	11603145	11603308	11592864	11592921	11604673	11604849	874,5755,4777,7152,8632,4499	0,0,0,4,0,3	884,6263,6060,6056,5871,6580	0,0,0,2,0,0	312	149	1	1.0	1.0,1.0,1.0,0.999,1.0,0.999	1.0,1.0,1.0,0.999,1.0,1.0	-0.0
ENSMUSG00000024679	Ms4a6d	19	-	11603145	11603308	11601829	11601964	11604673	11604849	2059,12110,10319,15277,19069,10452	0,4,3,6,8,0	1975,13578,13339,12909,12585,14201	0,2,5,5,6,3	312	149	1	1.0	1.0,0.999,0.999,0.999,0.999,1.0	1.0,1.0,0.999,0.999,0.999,1.0	-0.0
ENSMUSG00000079419	Ms4a6c	19	+	11471088	11471251	11469365	11469556	11472392	11472527	3644,6980,6132,9772,9974,7357	0,0,0,0,2,0	2469,8083,7735,8130,7116,8595	0,2,1,0,9,0	312	149	1	1.0	1.0,1.0,1.0,1.0,1.0,1.0	1.0,0.999,1.0,1.0,0.997,1.0	0.001
ENSMUSG00000079419	Ms4a6c	19	+	11472392	11472527	11471088	11471251	11475273	11475330	2215,5318,4593,7180,8188,5266	0,2,4,11,10,4	1433,6053,5814,6639,5256,6423	0,5,3,7,7,5	284	149	1	1.0	1.0,0.999,0.998,0.997,0.998,0.999	1.0,0.998,0.999,0.998,0.997,0.999	0.0
ENSMUSG00000079419	Ms4a6c	19	+	11475273	11475330	11472392	11472527	11478167	11478374	407,2781,2136,3853,4488,2183	0,2,0,0,1,0	261,3217,3092,3768,2882,3286	0,0,0,0,0,0	206	149	1	1.0	1.0,0.999,1.0,1.0,1.0,1.0	1.0,1.0,1.0,1.0,1.0,1.0	-0.0
ENSMUSG00000079419	Ms4a6c	19	+	11478167	11478374	11475273	11475330	11480298	11480399	919,4728,3978,6812,7979,4488	0,0,0,2,0,1	678,5827,5493,6472,5063,6001	0,2,0,0,0,0	356	149	1	1.0	1.0,1.0,1.0,0.999,1.0,0.999	1.0,0.999,1.0,1.0,1.0,1.0	-0.0
ENSMUSG00000079419	Ms4a6c	19	+	11480298	11480399	11478167	11478374	11481205	11482192	596,2437,2166,3642,4199,2902	0,0,0,0,0,0	502,3026,2889,3383,2643,3331	3,2,0,1,0,0	250	149	1	1.0	1.0,1.0,1.0,1.0,1.0,1.0	0.99,0.999,1.0,1.0,1.0,1.0	0.002
ENSMUSG00000024672	Ms4a7	19	-	11322298	11322400	11321038	11321582	11324421	11324628	9096,3194,4838,4315,4624,10933	0,0,2,0,0,9	6421,3801,3403,4269,3096,3551	2,3,3,4,0,0	251	149	1	1.0	1.0,1.0,0.999,1.0,1.0,0.999	0.999,0.999,0.999,0.998,1.0,1.0	0.001
ENSMUSG00000024672	Ms4a7	19	-	11322298	11322400	11321038	11321582	11327924	11328050	2973,995,1586,1182,1404,3524	0,0,0,0,0,4	2147,1128,1134,1361,903,1031	0,4,0,0,0,0	251	149	1	1.0	1.0,1.0,1.0,1.0,1.0,0.998	1.0,0.994,1.0,1.0,1.0,1.0	0.001
ENSMUSG00000024672	Ms4a7	19	-	11322298	11322418	11321408	11321582	11324421	11324628	3052,1041,1631,1219,1470,3687	0,0,2,0,0,9	2172,1178,1162,1392,927,1064	2,3,3,4,0,0	269	149	1	1.0	1.0,1.0,0.998,1.0,1.0,0.996	0.998,0.995,0.995,0.995,1.0,1.0	0.002
ENSMUSG00000024672	Ms4a7	19	-	11324421	11324628	11321038	11321582	11327924	11328050	2336,1294,1715,1903,1916,3741	0,0,0,0,0,4	1758,1578,1255,1755,1211,1611	0,4,0,0,0,0	356	149	1	1.0	1.0,1.0,1.0,1.0,1.0,0.997	1.0,0.994,1.0,1.0,1.0,1.0	0.0
ENSMUSG00000024672	Ms4a7	19	-	11324421	11324628	11322298	11322400	11325806	11325863	10815,4975,6922,7299,7336,14874	0,0,0,0,0,1	7722,6159,5206,6977,4888,5919	0,0,0,1,0,0	356	149	1	1.0	1.0,1.0,1.0,1.0,1.0,1.0	1.0,1.0,1.0,1.0,1.0,1.0	0.0
ENSMUSG00000024672	Ms4a7	19	-	11324421	11324628	11322298	11322400	11327924	11328050	8376,3439,4866,4969,5051,10919	73,14,14,19,11,29	5928,4140,3455,4604,3340,4045	33,8,18,23,12,10	356	149	1	1.0	0.98,0.99,0.993,0.991,0.995,0.994	0.987,0.995,0.988,0.988,0.991,0.994	0.0
ENSMUSG00000024672	Ms4a7	19	-	11324421	11324628	11322298	11322400	11333206	11333366	7969,3186,4538,4592,4648,10232	0,1,1,0,0,6	5597,3840,3199,4272,3102,3667	1,0,1,0,0,3	356	149	1	1.0	1.0,0.999,0.999,1.0,1.0,0.999	1.0,1.0,0.999,1.0,1.0,0.998	-0.0
ENSMUSG00000024672	Ms4a7	19	-	11325806	11325863	11321504	11324628	11327924	11328050	3684,2591,3350,3879,3930,6629	407,253,328,377,403,687	2914,3349,2904,3873,2605,3188	331,300,256,332,238,379	206	149	1	1.0	0.867,0.881,0.881,0.882,0.876,0.875	0.864,0.89,0.891,0.894,0.888,0.859	-0.004
ENSMUSG00000024672	Ms4a7	19	-	11325806	11325863	11321504	11324628	11333206	11333366	1179,690,919,1004,1062,1822	0,0,0,0,0,0	913,911,730,969,641,872	0,0,0,0,0,1	206	149	1	1.0	1.0,1.0,1.0,1.0,1.0,1.0	1.0,1.0,1.0,1.0,1.0,0.998	0.0
ENSMUSG00000024672	Ms4a7	19	-	11325806	11325863	11322298	11322400	11327924	11328050	838,802,967,1173,1242,1993	73,14,14,19,11,29	796,1031,897,1169,822,936	33,8,18,23,12,10	206	149	1	1.0	0.893,0.976,0.98,0.978,0.988,0.98	0.946,0.989,0.973,0.974,0.98,0.985	-0.009
ENSMUSG00000024672	Ms4a7	19	-	11325806	11325863	11322298	11322400	11333206	11333366	0,0,0,2,0,0	0,1,1,0,0,6	0,2,1,1,0,0	1,0,1,0,0,3	206	149	1	1.0	NA,0.0,0.0,1.0,NA,0.0	0.0,1.0,0.42,1.0,NA,0.0	-0.234
ENSMUSG00000024672	Ms4a7	19	-	11327924	11328050	11322298	11322400	11333206	11333366	2008,2121,2428,3204,3046,4628	0,1,1,0,0,6	1557,2604,2424,3044,2284,2537	1,0,1,0,0,3	275	149	1	1.0	1.0,0.999,0.999,1.0,1.0,0.998	0.999,1.0,0.999,1.0,1.0,0.998	0.0
ENSMUSG00000024672	Ms4a7	19	-	11327924	11328050	11324421	11324628	11333206	11333366	2342,2360,2742,3562,3438,5286	0,0,0,0,0,0	1855,2896,2662,3353,2510,2906	0,0,0,0,0,1	275	149	1	1.0	1.0,1.0,1.0,1.0,1.0,1.0	1.0,1.0,1.0,1.0,1.0,0.999	0.0
ENSMUSG00000024672	Ms4a7	19	-	11327924	11328050	11325806	11325863	11333206	11333366	4587,4087,4966,6166,6021,9671	0,0,1,3,0,7	3652,5153,4677,6012,4326,4951	7,2,1,0,0,1	275	149	1	1.0	1.0,1.0,1.0,0.999,1.0,0.999	0.996,0.999,1.0,1.0,1.0,1.0	0.001
ENSMUSG00000024672	Ms4a7	19	-	11333206	11333366	11327924	11328050	11336006	11336116	3860,4821,5532,7379,7068,9411	0,2,1,0,1,0	3042,5991,5437,6825,5166,5916	0,1,3,0,0,2	309	149	1	1.0	1.0,0.999,1.0,1.0,1.0,1.0	1.0,1.0,0.999,1.0,1.0,0.999	0.0
ENSMUSG00000034659	Tmem109	19	-	10878078	10878149	10874241	10874486	10881651	10881731	0,0,0,0,4,0	62,122,123,117,162,112	0,0,0,0,0,0	43,102,122,72,113,128	220	149	1	1.0	0.0,0.0,0.0,0.0,0.016,0.0	0.0,0.0,0.0,0.0,0.0,0.0	0.003
ENSMUSG00000034659	Tmem109	19	-	10880179	10880302	10874259	10874486	10881651	10881698	0,7,2,2,3,9	62,122,123,117,162,112	0,2,5,3,0,7	43,102,122,72,113,128	272	149	1	1.0	0.0,0.03,0.009,0.009,0.01,0.042	0.0,0.011,0.022,0.022,0.0,0.029	0.003
ENSMUSG00000048832	Vps37c	19	+	10710269	10710441	10706209	10706308	10711270	10711353	97,419,248,399,446,153	2,17,21,18,45,12	49,323,408,328,300,323	0,26,9,33,23,14	321	149	1	1.0	0.957,0.92,0.846,0.911,0.821,0.855	1.0,0.852,0.955,0.822,0.858,0.915	-0.015
ENSMUSG00000034371	Tkfc	19	-	10596011	10596101	10595293	10595410	10596357	10596392	12,8,6,7,9,17	0,1,0,0,0,0	3,6,8,11,6,8	0,0,0,0,0,0	239	149	1	1.0	1.0,0.833,1.0,1.0,1.0,1.0	1.0,1.0,1.0,1.0,1.0,1.0	-0.028
ENSMUSG00000034371	Tkfc	19	-	10596197	10596282	10596011	10596101	10596357	10596392	15,5,15,20,29,9	0,0,0,0,0,1	0,21,28,15,13,17	0,0,0,0,0,0	234	149	1	1.0	1.0,1.0,1.0,1.0,1.0,0.851	NA,1.0,1.0,1.0,1.0,1.0	-0.025
ENSMUSG00000034371	Tkfc	19	-	10596931	10597021	10596357	10596392	10597309	10597388	18,9,21,10,28,10	0,0,0,0,0,1	0,24,16,16,8,14	0,0,0,0,0,0	239	149	1	1.0	1.0,1.0,1.0,1.0,1.0,0.862	NA,1.0,1.0,1.0,1.0,1.0	-0.023
ENSMUSG00000024666	Tmem138	19	-	10571528	10571604	10570477	10571268	10574836	10575008	10,27,24,16,50,42	0,0,0,0,1,0	23,12,27,24,13,35	0,0,0,0,0,0	225	149	1	1.0	1.0,1.0,1.0,1.0,0.971,1.0	1.0,1.0,1.0,1.0,1.0,1.0	-0.005
ENSMUSG00000024666	Tmem138	19	-	10574836	10575008	10571528	10571604	10575239	10575511	7,29,39,38,63,31	0,0,1,0,0,0	28,32,45,35,31,76	0,0,2,0,0,0	321	149	1	1.0	1.0,1.0,0.948,1.0,1.0,1.0	1.0,1.0,0.913,1.0,1.0,1.0	0.006
ENSMUSG00000034820	Cpsf7	19	+	10531780	10531999	10525951	10526060	10535103	10535518	0,81,41,78,141,17	0,0,0,0,2,0	2,90,67,69,113,107	0,0,7,0,0,0	368	149	1	1.0	NA,1.0,1.0,1.0,0.966,1.0	1.0,1.0,0.795,1.0,1.0,1.0	0.027
ENSMUSG00000034820	Cpsf7	19	+	10532819	10532923	10531780	10531999	10533292	10533465	10,87,42,77,147,15	0,0,0,0,1,0	8,79,80,50,76,67	0,0,0,0,0,0	253	149	1	1.0	1.0,1.0,1.0,1.0,0.989,1.0	1.0,1.0,1.0,1.0,1.0,1.0	-0.002
ENSMUSG00000034820	Cpsf7	19	+	10532819	10532923	10531780	10531999	10535103	10535518	0,34,12,31,67,8	0,1,0,0,0,0	0,36,39,19,29,27	0,0,0,0,0,0	253	149	1	1.0	NA,0.952,1.0,1.0,1.0,1.0	NA,1.0,1.0,1.0,1.0,1.0	-0.01
ENSMUSG00000034820	Cpsf7	19	+	10533292	10533465	10531780	10531999	10535103	10535518	25,38,43,36,61,1	0,1,0,0,0,0	0,44,45,30,44,35	0,0,0,0,0,0	322	149	1	1.0	1.0,0.946,1.0,1.0,1.0,1.0	NA,1.0,1.0,1.0,1.0,1.0	-0.009
ENSMUSG00000034820	Cpsf7	19	+	10533292	10533465	10532819	10532923	10535103	10535518	35,92,73,83,148,8	0,0,0,0,4,0	8,90,86,62,91,75	0,0,0,0,0,0	322	149	1	1.0	1.0,1.0,1.0,1.0,0.945,1.0	1.0,1.0,1.0,1.0,1.0,1.0	-0.009
ENSMUSG00000034820	Cpsf7	19	+	10539619	10539788	10536798	10536917	10540680	10540848	10,173,116,172,186,69	0,1,0,0,0,0	3,163,162,144,143,116	0,0,0,0,0,0	318	149	1	1.0	1.0,0.988,1.0,1.0,1.0,1.0	1.0,1.0,1.0,1.0,1.0,1.0	-0.002
ENSMUSG00000034820	Cpsf7	19	+	10540680	10540848	10536798	10536917	10545691	10547735	20,118,66,127,170,34	0,0,0,5,0,0	17,142,112,66,119,92	0,1,0,0,0,0	317	149	1	1.0	1.0,1.0,1.0,0.923,1.0,1.0	1.0,0.985,1.0,1.0,1.0,1.0	-0.01
ENSMUSG00000024668	Sdhaf2	19	-	10516979	10517089	10500512	10503129	10525058	10525209	110,104,118,122,197,178	0,0,0,0,1,0	63,106,103,92,109,92	0,0,0,0,0,0	259	149	1	1.0	1.0,1.0,1.0,1.0,0.991,1.0	1.0,1.0,1.0,1.0,1.0,1.0	-0.002
ENSMUSG00000024668	Sdhaf2	19	-	10517168	10517386	10516979	10517089	10525058	10525209	119,268,212,288,379,337	0,0,0,0,1,0	77,254,319,228,226,256	0,0,0,0,2,0	367	149	1	1.0	1.0,1.0,1.0,1.0,0.994,1.0	1.0,1.0,1.0,1.0,0.979,1.0	0.002
ENSMUSG00000024743	Syt7	19	+	10413339	10413443	10389089	10389513	10417962	10418042	0,0,4,8,4,2	0,0,0,0,0,0	0,16,6,1,13,0	0,1,0,2,0,1	253	149	1	1.0	NA,NA,1.0,1.0,1.0,1.0	NA,0.904,1.0,0.227,1.0,0.0	0.374
ENSMUSG00000024743	Syt7	19	+	10421756	10421888	10417962	10418042	10435549	10435685	0,0,0,3,0,0	0,1,8,5,0,0	0,3,0,0,1,0	0,3,9,2,2,6	281	149	1	1.0	NA,0.0,0.0,0.241,NA,NA	NA,0.347,0.0,0.0,0.21,0.0	-0.031
ENSMUSG00000036098	Myrf	19	-	10215273	10215354	10215016	10215105	10215741	10215810	0,0,0,0,2,0	0,10,2,0,9,0	0,0,0,0,0,0	0,3,5,3,1,0	230	149	1	1.0	NA,0.0,0.0,NA,0.126,NA	NA,0.0,0.0,0.0,0.0,NA	0.042
ENSMUSG00000036098	Myrf	19	-	10228652	10228916	10225448	10225510	10229019	10229107	15,12,4,3,30,0	0,1,0,0,0,0	0,21,9,2,20,11	0,3,0,0,0,0	413	149	1	1.0	1.0,0.812,1.0,1.0,1.0,NA	NA,0.716,1.0,1.0,1.0,1.0	0.019
ENSMUSG00000024664	Fads3	19	+	10052201	10052312	10041547	10041956	10052835	10053033	25,78,71,32,110,43	0,0,0,0,0,2	37,103,58,44,79,140	0,0,0,0,0,0	260	149	1	1.0	1.0,1.0,1.0,1.0,1.0,0.925	1.0,1.0,1.0,1.0,1.0,1.0	-0.013
ENSMUSG00000024664	Fads3	19	+	10054019	10054121	10052835	10053033	10054226	10054349	35,67,90,26,124,49	0,0,2,0,0,0	64,80,61,29,90,112	0,0,0,0,0,0	251	149	1	1.0	1.0,1.0,0.964,1.0,1.0,1.0	1.0,1.0,1.0,1.0,1.0,1.0	-0.006
ENSMUSG00000024664	Fads3	19	+	10056424	10056550	10056216	10056296	10057884	10059671	108,123,129,86,171,161	0,0,0,0,0,0	166,133,77,68,142,176	0,0,0,0,0,1	275	149	1	1.0	1.0,1.0,1.0,1.0,1.0,1.0	1.0,1.0,1.0,1.0,1.0,0.99	0.002
ENSMUSG00000037418	Best1	19	-	9989121	9989273	9986650	9986994	9989601	9989682	43,20,30,37,32,23	0,0,0,0,0,1	4,18,12,20,9,49	0,0,0,0,1,0	301	149	1	1.0	1.0,1.0,1.0,1.0,1.0,0.919	1.0,1.0,1.0,1.0,0.817,1.0	0.017
ENSMUSG00000037418	Best1	19	-	9992056	9992211	9991636	9991714	9992765	9992999	1,41,32,41,34,17	0,1,0,0,0,0	17,29,21,26,10,17	0,0,0,0,0,0	304	149	1	1.0	1.0,0.953,1.0,1.0,1.0,1.0	1.0,1.0,1.0,1.0,1.0,1.0	-0.008
ENSMUSG00000024661	Fth1	19	+	9984180	9984327	9982702	9982983	9984559	9984685	447778,310644,506676,391539,503623,743392	29,1,21,15,38,34	315990,345781,340232,323571,319535,345731	0,12,10,9,20,0	296	149	1	1.0	1.0,1.0,1.0,1.0,1.0,1.0	1.0,1.0,1.0,1.0,1.0,1.0	0.0
ENSMUSG00000024661	Fth1	19	+	9984180	9984327	9982702	9982983	9984780	9985092	190759,172128,253943,204298,266296,382112	0,0,1,0,1,0	135116,180350,179644,170293,171193,183233	0,1,1,0,0,0	296	149	1	1.0	1.0,1.0,1.0,1.0,1.0,1.0	1.0,1.0,1.0,1.0,1.0,1.0	0.0
ENSMUSG00000024661	Fth1	19	+	9984559	9984685	9982702	9982983	9984780	9985092	326756,132848,264509,168991,235115,448228	0,0,1,0,1,0	225268,154068,153415,141778,141101,150661	0,1,1,0,0,0	275	149	1	1.0	1.0,1.0,1.0,1.0,1.0,1.0	1.0,1.0,1.0,1.0,1.0,1.0	0.0
ENSMUSG00000024661	Fth1	19	+	9984559	9984685	9984180	9984327	9984780	9985092	583704,271365,517099,356237,472596,809588	2,5,35,13,19,46	406018,319728,313951,295212,289507,313369	17,0,3,10,12,22	275	149	1	1.0	1.0,1.0,1.0,1.0,1.0,1.0	1.0,1.0,1.0,1.0,1.0,1.0	0.0
ENSMUSG00000024660	Incenp	19	-	9874815	9874923	9874219	9874370	9875097	9875176	370,264,320,244,329,288	4,0,2,1,3,4	198,208,217,183,240,228	0,0,5,2,3,1	257	149	1	1.0	0.982,1.0,0.989,0.993,0.985,0.977	1.0,1.0,0.962,0.981,0.979,0.992	0.002
ENSMUSG00000024660	Incenp	19	-	9875097	9875176	9874219	9874370	9876589	9876816	34,31,45,23,35,41	0,1,0,0,0,0	21,32,30,29,31,21	0,0,0,0,0,0	228	149	1	1.0	1.0,0.953,1.0,1.0,1.0,1.0	1.0,1.0,1.0,1.0,1.0,1.0	-0.008
ENSMUSG00000024660	Incenp	19	-	9877676	9877796	9876589	9876816	9878127	9878248	273,277,280,183,345,217	0,0,15,1,10,0	78,210,235,179,258,193	0,7,0,0,0,1	269	149	1	1.0	1.0,1.0,0.912,0.99,0.95,1.0	1.0,0.943,1.0,1.0,1.0,0.991	-0.014
ENSMUSG00000071645	Tut1	19	+	8955386	8955577	8953849	8954021	8959086	8959402	4,83,77,91,91,34	0,0,0,0,1,2	10,83,70,69,74,75	0,0,0,0,0,0	340	149	1	1.0	1.0,1.0,1.0,1.0,0.976,0.882	1.0,1.0,1.0,1.0,1.0,1.0	-0.024
ENSMUSG00000071645	Tut1	19	+	8955386	8955577	8953849	8954021	8962343	8962822	4,34,42,62,50,12	0,0,0,0,0,0	7,54,45,33,26,48	0,0,3,0,0,0	340	149	1	1.0	1.0,1.0,1.0,1.0,1.0,1.0	1.0,1.0,0.868,1.0,1.0,1.0	0.022
ENSMUSG00000071645	Tut1	19	+	8959086	8959402	8953849	8954021	8962343	8962822	20,29,40,34,54,27	0,0,0,0,0,0	4,29,35,42,30,31	0,0,3,0,0,0	465	149	1	1.0	1.0,1.0,1.0,1.0,1.0,1.0	1.0,1.0,0.789,1.0,1.0,1.0	0.035
ENSMUSG00000071645	Tut1	19	+	8959086	8959402	8955386	8955577	8962343	8962822	20,78,75,65,94,47	0,0,0,2,0,0	7,58,60,78,78,58	0,0,0,0,0,0	465	149	1	1.0	1.0,1.0,1.0,0.912,1.0,1.0	1.0,1.0,1.0,1.0,1.0,1.0	-0.015
ENSMUSG00000071645	Tut1	19	+	8959742	8959843	8959086	8959402	8962343	8962822	35,46,42,40,77,36	0,1,0,0,0,0	9,92,79,60,59,61	0,0,3,0,3,0	250	149	1	1.0	1.0,0.965,1.0,1.0,1.0,1.0	1.0,1.0,0.94,1.0,0.921,1.0	0.017
ENSMUSG00000071645	Tut1	19	+	8962343	8962822	8955386	8955577	8964019	8964129	77,92,104,109,140,49	0,0,0,1,0,0	40,115,113,86,94,108	0,0,0,0,0,0	628	149	1	1.0	1.0,1.0,1.0,0.963,1.0,1.0	1.0,1.0,1.0,1.0,1.0,1.0	-0.006
ENSMUSG00000071645	Tut1	19	+	8962343	8962822	8959742	8959843	8964019	8964129	105,119,122,133,181,65	0,1,0,0,0,0	49,177,158,119,131,140	0,1,0,0,0,0	628	149	1	1.0	1.0,0.966,1.0,1.0,1.0,1.0	1.0,0.977,1.0,1.0,1.0,1.0	-0.002
ENSMUSG00000071645	Tut1	19	+	8964263	8964374	8964019	8964129	8964560	8964653	24,58,87,65,95,40	0,1,0,0,0,0	50,76,54,57,73,64	0,0,0,0,0,0	260	149	1	1.0	1.0,0.971,1.0,1.0,1.0,1.0	1.0,1.0,1.0,1.0,1.0,1.0	-0.005
ENSMUSG00000071650	Ganab	19	+	8907850	8907916	8907214	8907394	8908677	8908747	0,40,16,47,75,14	8,197,94,177,270,51	2,35,43,36,25,51	6,191,175,138,195,235	215	149	1	1.0	0.0,0.123,0.106,0.155,0.161,0.16	0.188,0.113,0.146,0.153,0.082,0.131	-0.018
ENSMUSG00000071650	Ganab	19	+	8909432	8909613	8909090	8909187	8910465	8910619	18,488,240,516,782,120	7,0,0,2,1,0	4,415,448,426,410,487	0,0,0,3,1,0	330	149	1	1.0	0.537,1.0,1.0,0.991,0.997,1.0	1.0,1.0,1.0,0.985,0.995,1.0	-0.076
ENSMUSG00000071650	Ganab	19	+	8912710	8912954	8912473	8912575	8914300	8914365	71,549,411,585,855,312	0,2,2,0,0,0	55,560,614,515,518,540	0,6,0,0,0,0	393	149	1	1.0	1.0,0.99,0.987,1.0,1.0,1.0	1.0,0.973,1.0,1.0,1.0,1.0	0.001
ENSMUSG00000071650	Ganab	19	+	8915157	8915270	8914924	8915038	8915403	8915504	132,444,480,434,659,333	0,0,0,0,0,0	95,467,465,367,367,452	0,0,0,0,2,0	262	149	1	1.0	1.0,1.0,1.0,1.0,1.0,1.0	1.0,1.0,1.0,1.0,0.991,1.0	0.002
ENSMUSG00000071659	Hnrnpul2	19	+	8822803	8822939	8819400	8820813	8823229	8823306	114,805,606,850,1199,416	0,6,0,2,6,4	44,899,904,785,801,964	0,4,4,1,1,6	285	149	1	1.0	1.0,0.986,1.0,0.996,0.991,0.982	1.0,0.992,0.992,0.998,0.998,0.988	-0.002
ENSMUSG00000071659	Hnrnpul2	19	+	8822803	8822939	8819400	8820813	8823529	8823669	52,328,290,382,509,164	0,3,0,6,3,3	11,429,421,345,381,466	0,0,7,15,5,0	285	149	1	1.0	1.0,0.983,1.0,0.971,0.989,0.966	1.0,1.0,0.969,0.923,0.976,1.0	0.007
ENSMUSG00000071659	Hnrnpul2	19	+	8823229	8823306	8819400	8820813	8823529	8823669	43,240,153,235,348,104	0,3,0,6,3,3	11,232,212,229,165,209	0,0,7,15,5,0	226	149	1	1.0	1.0,0.981,1.0,0.963,0.987,0.958	1.0,1.0,0.952,0.91,0.956,1.0	0.012
ENSMUSG00000071659	Hnrnpul2	19	+	8823229	8823306	8822803	8822939	8823529	8823669	105,711,472,701,1031,357	0,0,3,0,0,5	44,698,693,668,584,701	0,0,2,0,0,0	226	149	1	1.0	1.0,1.0,0.99,1.0,1.0,0.979	1.0,1.0,0.996,1.0,1.0,1.0	-0.005
ENSMUSG00000071659	Hnrnpul2	19	+	8825971	8826100	8825270	8825393	8826643	8826812	249,874,775,868,1269,610	0,4,2,6,0,0	297,888,855,832,740,900	0,4,4,0,0,2	278	149	1	1.0	1.0,0.992,0.995,0.987,1.0,1.0	1.0,0.992,0.991,1.0,1.0,0.996	-0.001
ENSMUSG00000071659	Hnrnpul2	19	+	8825971	8826100	8825270	8825393	8829749	8829950	64,332,288,337,494,230	0,0,0,0,2,0	98,336,330,334,253,341	0,0,0,0,0,0	278	149	1	1.0	1.0,1.0,1.0,1.0,0.993,1.0	1.0,1.0,1.0,1.0,1.0,1.0	-0.001
ENSMUSG00000071659	Hnrnpul2	19	+	8826643	8826812	8825270	8825393	8829749	8829950	400,538,595,613,776,444	0,0,0,0,2,0	247,584,606,457,535,630	0,0,0,0,0,0	318	149	1	1.0	1.0,1.0,1.0,1.0,0.995,1.0	1.0,1.0,1.0,1.0,1.0,1.0	-0.001
ENSMUSG00000071659	Hnrnpul2	19	+	8826643	8826812	8825971	8826100	8829749	8829950	585,1076,1080,1138,1551,824	0,0,0,0,0,0	446,1132,1127,958,1022,1187	0,0,0,3,0,0	318	149	1	1.0	1.0,1.0,1.0,1.0,1.0,1.0	1.0,1.0,1.0,0.993,1.0,1.0	0.001
ENSMUSG00000071659	Hnrnpul2	19	+	8830887	8830961	8829749	8829950	8831224	8831332	731,763,828,776,1026,709	37,31,29,28,50,17	605,722,837,780,713,866	13,23,21,15,23,6	223	149	1	1.0	0.93,0.943,0.95,0.949,0.932,0.965	0.969,0.954,0.964,0.972,0.954,0.99	-0.022
ENSMUSG00000071660	Ttc9c	19	-	8815853	8816036	8809074	8811838	8818435	8818684	42,212,182,282,324,146	0,0,0,0,0,1	39,304,262,238,248,298	0,0,3,0,2,0	332	149	1	1.0	1.0,1.0,1.0,1.0,1.0,0.985	1.0,1.0,0.975,1.0,0.982,1.0	0.005
ENSMUSG00000010110	Stx5a	19	+	8743079	8743135	8742853	8742924	8743352	8743423	71,146,142,122,235,82	0,0,0,0,0,0	37,104,118,94,172,108	0,0,0,0,1,0	205	149	1	1.0	1.0,1.0,1.0,1.0,1.0,1.0	1.0,1.0,1.0,1.0,0.992,1.0	0.001
ENSMUSG00000010110	Stx5a	19	+	8748654	8748711	8748460	8748577	8748806	8748888	120,149,189,111,199,155	0,1,0,0,0,0	39,101,146,98,112,139	0,0,0,0,0,0	206	149	1	1.0	1.0,0.991,1.0,1.0,1.0,1.0	1.0,1.0,1.0,1.0,1.0,1.0	-0.002
ENSMUSG00000010110	Stx5a	19	+	8749905	8750027	8749002	8749772	8754908	8754984	154,191,286,186,280,174	0,0,0,0,0,0	124,146,188,168,172,188	0,6,0,0,0,0	271	149	1	1.0	1.0,1.0,1.0,1.0,1.0,1.0	1.0,0.93,1.0,1.0,1.0,1.0	0.012
ENSMUSG00000010095	Slc3a2	19	-	8709004	8709145	8708193	8708277	8709229	8709410	7775,6780,9665,7449,10001,10572	0,0,0,0,0,0	5476,6307,6412,5705,5513,6095	0,0,1,0,0,0	290	149	1	1.0	1.0,1.0,1.0,1.0,1.0,1.0	1.0,1.0,1.0,1.0,1.0,1.0	0.0
ENSMUSG00000010095	Slc3a2	19	-	8711833	8711928	8709714	8709783	8712729	8712903	2713,5256,6346,6104,8233,6638	0,0,7,15,12,25	2163,5178,4816,4959,4384,4986	0,16,7,7,8,8	244	149	1	1.0	1.0,1.0,0.998,0.996,0.998,0.994	1.0,0.995,0.998,0.998,0.997,0.997	0.0
ENSMUSG00000010095	Slc3a2	19	-	8711833	8711928	8709714	8709783	8713341	8713355	1187,2109,2587,2378,3263,2773	0,0,0,3,3,6	892,2008,1893,1928,1678,1888	0,0,0,0,0,2	244	149	1	1.0	1.0,1.0,1.0,0.998,0.998,0.996	1.0,1.0,1.0,1.0,1.0,0.998	-0.001
ENSMUSG00000010095	Slc3a2	19	-	8712729	8712903	8709733	8709783	8713341	8713356	1540,4534,5027,5081,6584,5300	0,0,0,3,3,6	1348,4379,4305,4042,3897,4314	0,0,0,0,0,2	323	149	1	1.0	1.0,1.0,1.0,0.999,0.999,0.998	1.0,1.0,1.0,1.0,1.0,0.999	-0.0
ENSMUSG00000010095	Slc3a2	19	-	8712729	8712903	8711833	8711928	8713341	8713356	3066,7681,8787,8794,11539,9140	0,0,8,0,0,0	2619,7534,7221,7067,6596,7404	0,0,0,0,0,0	323	149	1	1.0	1.0,1.0,0.998,1.0,1.0,1.0	1.0,1.0,1.0,1.0,1.0,1.0	-0.0
ENSMUSG00000010095	Slc3a2	19	-	8712865	8712903	8711833	8711928	8713341	8713355	452,1602,1628,1704,2262,1674	0,0,8,0,0,0	455,1499,1503,1404,1369,1437	0,0,0,0,0,0	187	149	1	1.0	1.0,1.0,0.994,1.0,1.0,1.0	1.0,1.0,1.0,1.0,1.0,1.0	-0.001
ENSMUSG00000024758	Rtn3	19	-	7429750	7429809	7425900	7427875	7430985	7431032	334,932,786,1039,1466,1089	0,0,2,0,0,3	240,979,855,880,802,927	0,2,0,0,0,0	208	149	1	1.0	1.0,1.0,0.996,1.0,1.0,0.996	1.0,0.997,1.0,1.0,1.0,1.0	-0.001
ENSMUSG00000024758	Rtn3	19	-	7429750	7429809	7425900	7427875	7431965	7432035	102,290,305,349,469,399	0,0,1,0,0,2	85,331,294,295,268,311	0,0,1,0,4,0	208	149	1	1.0	1.0,1.0,0.995,1.0,1.0,0.993	1.0,1.0,0.995,1.0,0.98,1.0	0.002
ENSMUSG00000024758	Rtn3	19	-	7430985	7431032	7425900	7427875	7431965	7432035	89,224,189,213,365,251	0,0,1,0,0,2	28,265,240,225,209,222	0,0,1,0,4,0	196	149	1	1.0	1.0,1.0,0.993,1.0,1.0,0.99	1.0,1.0,0.995,1.0,0.975,1.0	0.002
ENSMUSG00000024758	Rtn3	19	-	7430985	7431032	7425900	7427875	7432451	7432590	0,0,1,0,0,0	0,0,0,0,1,0	0,2,0,0,2,0	0,0,0,0,0,0	196	149	1	1.0	NA,NA,1.0,NA,0.0,NA	NA,1.0,NA,NA,1.0,NA	-0.5
ENSMUSG00000024758	Rtn3	19	-	7430985	7431032	7429750	7429809	7431965	7432035	321,862,668,903,1362,932	0,0,0,0,1,0	180,914,801,811,746,836	0,0,0,0,0,0	196	149	1	1.0	1.0,1.0,1.0,1.0,0.999,1.0	1.0,1.0,1.0,1.0,1.0,1.0	-0.0
ENSMUSG00000024758	Rtn3	19	-	7431965	7432035	7425900	7427875	7432451	7432590	63,296,254,320,480,219	0,0,0,0,1,0	40,286,318,280,284,273	0,0,0,0,0,0	219	149	1	1.0	1.0,1.0,1.0,1.0,0.997,1.0	1.0,1.0,1.0,1.0,1.0,1.0	-0.001
ENSMUSG00000024758	Rtn3	19	-	7431965	7432035	7430985	7431032	7432451	7432590	336,966,762,1040,1582,943	0,0,0,0,0,0	172,1006,958,905,874,938	0,0,0,0,2,0	219	149	1	1.0	1.0,1.0,1.0,1.0,1.0,1.0	1.0,1.0,1.0,1.0,0.997,1.0	0.001
ENSMUSG00000024758	Rtn3	19	-	7434930	7435138	7432451	7432590	7482938	7483281	309,2005,1564,2153,2820,1441	8,0,0,0,0,0	124,1993,1914,1966,1737,2020	0,0,0,0,0,0	357	149	1	1.0	0.942,1.0,1.0,1.0,1.0,1.0	1.0,1.0,1.0,1.0,1.0,1.0	-0.01
ENSMUSG00000024758	Rtn3	19	-	7456299	7458423	7434930	7435138	7467810	7467867	0,6,12,20,5,2	0,3,6,1,6,0	0,2,15,15,10,8	0,0,3,5,0,0	2273	149	1	1.0	NA,0.116,0.116,0.567,0.052,1.0	NA,1.0,0.247,0.164,1.0,1.0	-0.312
ENSMUSG00000024758	Rtn3	19	-	7456299	7458423	7434930	7435138	7482938	7483289	0,6,12,20,7,2	109,986,722,1086,1348,675	0,2,15,15,10,8	38,994,908,923,869,1018	2273	149	1	1.0	0.0,0.0,0.001,0.001,0.0,0.0	0.0,0.0,0.001,0.001,0.001,0.001	-0.0
ENSMUSG00000024758	Rtn3	19	-	7467810	7467867	7434930	7435138	7482938	7483219	0,4,6,2,7,0	109,986,722,1086,1348,675	0,6,7,12,0,2	38,994,908,923,869,1018	206	149	1	1.0	0.0,0.003,0.006,0.001,0.004,0.0	0.0,0.004,0.006,0.009,0.0,0.001	-0.001
ENSMUSG00000024758	Rtn3	19	-	7467810	7467867	7456299	7458423	7482938	7483219	0,1,0,1,1,0	0,0,0,0,2,0	0,6,4,7,0,2	0,0,0,0,0,0	206	149	1	1.0	NA,1.0,NA,1.0,0.266,NA	NA,1.0,1.0,1.0,NA,1.0	-0.245
ENSMUSG00000024968	Rcor2	19	+	7270553	7270606	7270100	7270181	7270697	7270859	0,1,0,1,2,0	0,0,0,0,0,0	2,0,3,0,1,0	0,2,0,0,0,0	202	149	1	1.0	NA,1.0,NA,1.0,1.0,NA	1.0,0.0,1.0,NA,1.0,NA	0.25
ENSMUSG00000024962	Vegfb	19	-	6986020	6986094	6985804	6985840	6986289	6986486	64,26,49,23,47,37	0,2,0,0,0,0	35,24,10,26,25,16	0,0,0,0,0,0	223	149	1	1.0	1.0,0.897,1.0,1.0,1.0,1.0	1.0,1.0,1.0,1.0,1.0,1.0	-0.017
ENSMUSG00000024962	Vegfb	19	-	6986773	6986816	6986289	6986486	6987351	6987629	33,28,26,28,60,33	0,3,0,3,2,0	23,29,17,25,19,21	0,3,0,0,0,0	192	149	1	1.0	1.0,0.879,1.0,0.879,0.959,1.0	1.0,0.882,1.0,1.0,1.0,1.0	-0.027
ENSMUSG00000024958	Gpr137	19	-	6938755	6938874	6938068	6938529	6939011	6939140	554,191,312,181,264,268	0,2,1,0,0,4	286,138,160,126,166,183	0,0,0,1,0,0	268	149	1	1.0	1.0,0.982,0.994,1.0,1.0,0.974	1.0,1.0,1.0,0.986,1.0,1.0	-0.006
ENSMUSG00000024958	Gpr137	19	-	6939011	6939140	6938068	6938529	6939260	6939410	137,103,139,82,133,100	0,0,1,0,0,0	108,87,76,73,83,78	2,0,0,1,0,0	278	149	1	1.0	1.0,1.0,0.987,1.0,1.0,1.0	0.967,1.0,1.0,0.975,1.0,1.0	0.007
ENSMUSG00000024958	Gpr137	19	-	6939528	6939754	6939260	6939410	6940351	6940401	177,115,117,66,146,93	125,64,112,69,89,80	36,71,81,85,92,88	56,60,66,68,61,71	375	149	1	1.0	0.36,0.417,0.293,0.275,0.395,0.316	0.203,0.32,0.328,0.332,0.375,0.33	0.028
ENSMUSG00000047810	Ccdc88b	19	-	6846346	6846415	6844622	6845119	6846562	6846769	2104,593,912,648,887,1107	0,0,0,0,1,2	1373,656,625,583,605,608	0,0,0,0,0,0	218	149	1	1.0	1.0,1.0,1.0,1.0,0.998,0.997	1.0,1.0,1.0,1.0,1.0,1.0	-0.001
ENSMUSG00000047810	Ccdc88b	19	-	6847276	6847443	6846562	6846769	6847635	6847734	1770,670,1062,721,948,1072	46,10,0,31,20,13	1257,686,743,590,681,658	66,14,24,23,25,21	316	149	1	1.0	0.948,0.969,1.0,0.916,0.957,0.975	0.9,0.959,0.936,0.924,0.928,0.937	0.03
ENSMUSG00000047810	Ccdc88b	19	-	6854187	6854324	6852941	6854102	6854478	6854587	56,358,274,358,553,94	0,0,0,0,0,0	54,343,425,350,399,375	0,0,0,0,0,1	286	149	1	1.0	1.0,1.0,1.0,1.0,1.0,1.0	1.0,1.0,1.0,1.0,1.0,0.995	0.001
ENSMUSG00000047810	Ccdc88b	19	-	6854741	6854888	6854478	6854587	6855355	6855514	90,529,289,532,705,120	0,0,0,0,1,0	90,540,544,493,455,495	0,2,0,0,0,2	296	149	1	1.0	1.0,1.0,1.0,1.0,0.997,1.0	1.0,0.993,1.0,1.0,1.0,0.992	0.002
ENSMUSG00000047810	Ccdc88b	19	-	6855651	6855733	6855355	6855514	6856108	6856252	11,162,129,225,219,36	0,0,0,0,0,2	5,173,205,140,161,207	0,0,0,0,0,0	231	149	1	1.0	1.0,1.0,1.0,1.0,1.0,0.921	1.0,1.0,1.0,1.0,1.0,1.0	-0.013
ENSMUSG00000047810	Ccdc88b	19	-	6855841	6855990	6855651	6855733	6856108	6856252	66,520,335,511,681,180	0,7,0,6,4,0	37,477,506,426,512,529	0,3,4,2,0,0	298	149	1	1.0	1.0,0.974,1.0,0.977,0.988,1.0	1.0,0.988,0.984,0.991,1.0,1.0	-0.004
ENSMUSG00000047810	Ccdc88b	19	-	6857098	6857157	6856926	6857010	6857236	6857306	27,348,213,411,545,105	0,0,0,0,6,0	41,358,380,353,365,386	2,0,1,2,2,0	208	149	1	1.0	1.0,1.0,1.0,1.0,0.985,1.0	0.936,1.0,0.996,0.992,0.992,1.0	0.011
ENSMUSG00000047810	Ccdc88b	19	-	6857236	6857306	6857098	6857157	6857383	6857495	67,351,210,410,604,93	0,0,0,0,0,0	39,336,394,335,332,364	0,0,0,0,1,0	219	149	1	1.0	1.0,1.0,1.0,1.0,1.0,1.0	1.0,1.0,1.0,1.0,0.996,1.0	0.001
ENSMUSG00000047810	Ccdc88b	19	-	6857383	6857495	6857236	6857306	6857633	6857791	50,308,178,297,492,82	0,0,0,1,0,0	32,301,322,303,305,291	0,0,1,0,0,0	261	149	1	1.0	1.0,1.0,1.0,0.994,1.0,1.0	1.0,1.0,0.995,1.0,1.0,1.0	-0.0
ENSMUSG00000033768	Nrxn2	19	+	6513715	6513805	6509777	6509949	6516922	6517248	0,4,0,0,1,0	0,0,0,0,0,0	0,0,1,0,0,0	0,0,0,0,1,0	239	149	1	1.0	NA,1.0,NA,NA,1.0,NA	NA,NA,1.0,NA,0.0,NA	0.5
ENSMUSG00000032648	Pygm	19	+	6388266	6388349	6388062	6388174	6388736	6388880	0,7,0,3,3,0	0,0,0,0,0,0	0,2,0,3,1,0	0,0,0,1,0,0	232	149	1	1.0	NA,1.0,NA,1.0,1.0,NA	NA,1.0,NA,0.658,1.0,NA	0.114
ENSMUSG00000024948	Map4k2	19	+	6343254	6343386	6343103	6343176	6343460	6343521	0,39,31,64,61,5	0,0,0,2,0,0	0,22,41,27,30,41	0,0,0,0,0,0	281	149	1	1.0	NA,1.0,1.0,0.944,1.0,1.0	NA,1.0,1.0,1.0,1.0,1.0	-0.011
ENSMUSG00000024948	Map4k2	19	+	6343801	6343883	6343460	6343523	6343971	6344079	0,17,27,37,62,5	0,0,0,0,1,0	0,31,29,31,33,20	0,0,0,0,0,0	231	149	1	1.0	NA,1.0,1.0,1.0,0.976,1.0	NA,1.0,1.0,1.0,1.0,1.0	-0.005
ENSMUSG00000024947	Men1	19	+	6338282	6338419	6337600	6337688	6338825	6338961	38,122,123,108,166,52	0,0,0,0,0,0	29,89,134,75,89,148	0,0,0,0,8,0	286	149	1	1.0	1.0,1.0,1.0,1.0,1.0,1.0	1.0,1.0,1.0,1.0,0.853,1.0	0.025
ENSMUSG00000024947	Men1	19	+	6339338	6339503	6338282	6338961	6339686	6340172	40,130,144,137,135,54	0,7,8,3,12,0	29,99,144,78,130,133	3,6,7,2,15,3	314	149	1	1.0	1.0,0.898,0.895,0.956,0.842,1.0	0.821,0.887,0.907,0.949,0.804,0.955	0.045
ENSMUSG00000024769	Cdc42bpg	19	+	6310217	6310366	6309726	6309822	6310794	6310888	0,30,23,39,79,7	0,0,1,0,0,0	2,35,38,40,51,37	0,0,0,0,0,0	298	149	1	1.0	NA,1.0,0.92,1.0,1.0,1.0	1.0,1.0,1.0,1.0,1.0,1.0	-0.016
ENSMUSG00000024769	Cdc42bpg	19	+	6314284	6314365	6313890	6314070	6314495	6314617	0,46,19,30,47,14	0,2,0,0,0,0	1,45,18,30,13,20	0,0,0,0,0,0	230	149	1	1.0	NA,0.937,1.0,1.0,1.0,1.0	1.0,1.0,1.0,1.0,1.0,1.0	-0.013
ENSMUSG00000024769	Cdc42bpg	19	+	6314989	6315096	6314704	6314780	6315171	6315286	5,51,32,39,53,8	0,0,0,1,4,0	0,41,51,61,48,49	0,0,0,1,0,0	256	149	1	1.0	1.0,1.0,1.0,0.958,0.885,1.0	NA,1.0,1.0,0.973,1.0,1.0	-0.021
ENSMUSG00000024769	Cdc42bpg	19	+	6317603	6317685	6317374	6317514	6318357	6318574	5,28,22,45,24,15	0,0,0,0,1,0	4,22,17,36,30,31	0,0,0,0,0,0	231	149	1	1.0	1.0,1.0,1.0,1.0,0.939,1.0	1.0,1.0,1.0,1.0,1.0,1.0	-0.01
ENSMUSG00000024769	Cdc42bpg	19	+	6322026	6322147	6321826	6321911	6322253	6322371	15,58,37,71,64,38	0,0,0,0,0,0	15,53,50,52,61,51	0,0,0,1,0,0	270	149	1	1.0	1.0,1.0,1.0,1.0,1.0,1.0	1.0,1.0,1.0,0.966,1.0,1.0	0.006
ENSMUSG00000024769	Cdc42bpg	19	+	6322554	6322678	6322253	6322371	6322792	6322881	1,56,48,82,76,32	0,0,0,0,0,0	17,36,27,97,72,54	0,0,0,1,0,0	273	149	1	1.0	1.0,1.0,1.0,1.0,1.0,1.0	1.0,1.0,1.0,0.981,1.0,1.0	0.003
ENSMUSG00000024773	Atg2a	19	+	6246303	6246400	6245458	6245693	6246487	6246649	0,36,22,44,48,1	0,1,0,0,0,0	2,35,19,37,24,26	0,0,0,0,0,0	246	149	1	1.0	NA,0.956,1.0,1.0,1.0,1.0	1.0,1.0,1.0,1.0,1.0,1.0	-0.009
ENSMUSG00000024773	Atg2a	19	+	6246751	6246892	6246487	6246649	6247638	6247876	1,37,31,53,69,3	0,0,1,0,0,4	5,24,41,46,36,41	0,0,0,0,0,0	290	149	1	1.0	1.0,1.0,0.941,1.0,1.0,0.278	1.0,1.0,1.0,1.0,1.0,1.0	-0.13
ENSMUSG00000024773	Atg2a	19	+	6250595	6250755	6250412	6250509	6251258	6251401	0,88,37,51,80,18	0,0,0,0,0,0	0,48,48,39,41,38	0,0,0,1,0,0	309	149	1	1.0	NA,1.0,1.0,1.0,1.0,1.0	NA,1.0,1.0,0.95,1.0,1.0	0.01
ENSMUSG00000024773	Atg2a	19	+	6255100	6255265	6254589	6254666	6255408	6255538	6,58,28,33,78,15	0,0,0,1,0,0	5,26,38,25,36,46	0,0,0,0,0,1	314	149	1	1.0	1.0,1.0,1.0,0.94,1.0,1.0	1.0,1.0,1.0,1.0,1.0,0.956	-0.003
ENSMUSG00000024773	Atg2a	19	+	6255100	6255271	6254589	6254666	6255408	6255538	6,36,20,21,53,16	0,0,0,1,0,0	4,27,30,20,27,31	0,0,0,0,0,1	320	149	1	1.0	1.0,1.0,1.0,0.907,1.0,1.0	1.0,1.0,1.0,1.0,1.0,0.935	-0.005
ENSMUSG00000024773	Atg2a	19	+	6256167	6256376	6255618	6255827	6256551	6256687	2,72,63,73,100,21	0,0,0,0,0,0	3,79,49,67,47,63	0,0,0,1,0,0	358	149	1	1.0	1.0,1.0,1.0,1.0,1.0,1.0	1.0,1.0,1.0,0.965,1.0,1.0	0.006
ENSMUSG00000024773	Atg2a	19	+	6256551	6256687	6256167	6256376	6257438	6257642	10,66,51,69,66,13	0,0,0,1,0,0	9,54,46,38,59,54	0,0,0,0,0,0	285	149	1	1.0	1.0,1.0,1.0,0.973,1.0,1.0	1.0,1.0,1.0,1.0,1.0,1.0	-0.005
ENSMUSG00000024773	Atg2a	19	+	6258863	6258985	6258550	6258633	6259988	6260143	79,91,74,86,98,50	0,0,0,0,1,0	37,66,63,54,66,47	0,1,0,0,0,1	271	149	1	1.0	1.0,1.0,1.0,1.0,0.982,1.0	1.0,0.973,1.0,1.0,1.0,0.963	0.008
ENSMUSG00000024786	Majin	19	+	6213298	6213396	6212996	6213028	6215145	6215209	0,1,2,0,4,0	0,0,0,1,0,0	0,0,2,1,1,5	0,0,0,0,0,0	247	149	1	1.0	NA,1.0,1.0,0.0,1.0,NA	NA,NA,1.0,1.0,1.0,1.0	-0.25
ENSMUSG00000039699	Batf2	19	+	6164875	6165168	6164459	6164553	6165363	6165568	0,22,36,29,29,11	0,1,8,2,11,6	4,56,39,43,53,43	0,18,5,6,6,11	442	149	1	1.0	NA,0.881,0.603,0.83,0.471,0.382	1.0,0.512,0.724,0.707,0.749,0.569	-0.077
ENSMUSG00000039699	Batf2	19	+	6164875	6165168	6164459	6164553	6166467	6166572	1,48,73,52,32,20	117,126,107,93,137,69	11,86,86,88,84,88	128,180,218,139,124,163	442	149	1	1.0	0.003,0.114,0.187,0.159,0.073,0.089	0.028,0.139,0.117,0.176,0.186,0.154	-0.029
ENSMUSG00000039699	Batf2	19	+	6164875	6165168	6164488	6164750	6165363	6165568	0,22,36,29,29,11	3,0,0,0,0,0	4,56,37,43,53,43	0,0,0,0,0,2	442	149	1	1.0	0.0,1.0,1.0,1.0,1.0,1.0	1.0,1.0,1.0,1.0,1.0,0.879	-0.146
ENSMUSG00000039699	Batf2	19	+	6164875	6165168	6164488	6164750	6166467	6166572	1,48,73,52,32,20	4,20,9,28,18,5	11,86,84,88,84,88	0,24,31,13,22,20	442	149	0.267331309572	1.0	0.078,0.447,0.732,0.385,0.375,0.574	1.0,0.547,0.477,0.695,0.563,0.597	-0.215
ENSMUSG00000039699	Batf2	19	+	6165363	6165568	6164459	6164553	6166467	6166572	3,18,17,17,36,19	117,126,107,93,137,69	11,62,45,22,27,43	128,180,218,139,124,163	354	149	1	1.0	0.011,0.057,0.063,0.071,0.1,0.104	0.035,0.127,0.08,0.062,0.084,0.1	-0.014
ENSMUSG00000039699	Batf2	19	+	6165363	6165568	6164488	6164750	6166467	6166572	6,17,9,15,25,13	4,20,9,28,18,5	11,44,40,16,21,34	0,24,31,13,22,20	354	149	0.406462848139	1.0	0.387,0.263,0.296,0.184,0.369,0.523	1.0,0.436,0.352,0.341,0.287,0.417	-0.135
ENSMUSG00000039699	Batf2	19	+	6165363	6165568	6164875	6165168	6166467	6166572	3,23,13,16,38,17	2,47,75,42,36,21	11,53,49,19,29,36	13,73,105,71,62,59	354	149	1	1.0	0.387,0.171,0.068,0.138,0.308,0.254	0.263,0.234,0.164,0.101,0.164,0.204	0.033
ENSMUSG00000039699	Batf2	19	+	6166467	6166572	6164453	6164750	6171305	6171367	60,156,125,132,173,61	0,0,0,0,0,0	69,226,282,167,159,204	0,0,0,0,2,0	254	149	1	1.0	1.0,1.0,1.0,1.0,1.0,1.0	1.0,1.0,1.0,1.0,0.979,1.0	0.003
ENSMUSG00000024799	Tm7sf2	19	-	6067122	6067319	6066145	6067022	6067668	6067776	62,65,51,59,95,56	0,1,6,4,1,0	47,73,64,67,29,76	0,1,0,2,1,1	346	149	1	1.0	1.0,0.966,0.785,0.864,0.976,1.0	1.0,0.969,1.0,0.935,0.926,0.97	-0.035
ENSMUSG00000024799	Tm7sf2	19	-	6069857	6070073	6069464	6069683	6070438	6071156	369,283,328,307,424,281	0,0,1,0,0,0	331,312,329,281,327,323	0,0,0,0,0,0	365	149	1	1.0	1.0,1.0,0.993,1.0,1.0,1.0	1.0,1.0,1.0,1.0,1.0,1.0	-0.001
ENSMUSG00000024807	Syvn1	19	+	6048274	6048367	6047916	6048065	6048454	6048607	22,214,128,197,242,36	0,0,0,0,0,0	22,170,249,179,160,187	0,0,0,0,0,1	242	149	1	1.0	1.0,1.0,1.0,1.0,1.0,1.0	1.0,1.0,1.0,1.0,1.0,0.991	0.002
ENSMUSG00000024807	Syvn1	19	+	6050940	6051069	6050521	6050685	6051154	6051310	36,152,120,159,209,58	0,0,0,0,1,1	14,184,186,151,157,172	0,1,1,4,1,0	278	149	1	1.0	1.0,1.0,1.0,1.0,0.991,0.969	1.0,0.99,0.99,0.953,0.988,1.0	0.007
ENSMUSG00000024826	Dpf2	19	-	5903730	5903772	5902630	5902768	5904239	5904318	2,18,4,12,22,6	42,205,173,252,329,94	0,15,13,13,14,3	50,223,276,237,215,220	191	149	1	1.0	0.036,0.064,0.018,0.036,0.05,0.047	0.0,0.05,0.035,0.041,0.048,0.011	0.011
ENSMUSG00000024826	Dpf2	19	-	5904239	5904318	5902630	5902768	5904453	5904546	63,318,247,361,489,143	0,0,0,2,0,0	54,341,435,345,321,327	0,0,0,0,0,0	228	149	1	1.0	1.0,1.0,1.0,0.992,1.0,1.0	1.0,1.0,1.0,1.0,1.0,1.0	-0.001
ENSMUSG00000024826	Dpf2	19	-	5905388	5905552	5904453	5904546	5906523	5906631	79,374,342,470,558,151	0,0,0,0,2,0	52,421,445,396,370,340	0,0,0,0,2,2	313	149	1	1.0	1.0,1.0,1.0,1.0,0.993,1.0	1.0,1.0,1.0,1.0,0.989,0.988	0.003
ENSMUSG00000024818	Slc25a45	19	+	5878606	5878691	5877825	5878095	5880084	5880156	0,13,5,7,13,4	0,4,6,0,0,3	0,3,11,4,4,5	0,0,1,2,0,2	234	149	1	1.0	NA,0.674,0.347,1.0,1.0,0.459	NA,1.0,0.875,0.56,1.0,0.614	-0.114
ENSMUSG00000024818	Slc25a45	19	+	5879848	5879892	5877807	5878095	5880084	5880156	4,42,39,24,40,8	0,4,6,0,0,3	9,24,31,24,34,29	0,0,1,2,0,2	193	149	1	1.0	1.0,0.89,0.834,1.0,1.0,0.673	1.0,1.0,0.96,0.903,1.0,0.918	-0.064
ENSMUSG00000024818	Slc25a45	19	+	5879848	5879892	5877816	5878691	5880084	5880156	24,131,138,112,173,36	0,2,0,0,0,0	15,119,83,89,98,119	0,0,0,0,0,0	193	149	1	1.0	1.0,0.981,1.0,1.0,1.0,1.0	1.0,1.0,1.0,1.0,1.0,1.0	-0.003
ENSMUSG00000024818	Slc25a45	19	+	5880084	5880156	5879848	5879892	5880439	5880625	42,150,174,149,255,57	0,0,0,0,0,0	25,177,153,117,142,160	0,0,2,0,0,0	221	149	1	1.0	1.0,1.0,1.0,1.0,1.0,1.0	1.0,1.0,0.981,1.0,1.0,1.0	0.003
ENSMUSG00000024818	Slc25a45	19	+	5880084	5880160	5879848	5879892	5880439	5880625	12,49,78,41,102,23	0,0,0,0,0,0	8,61,36,43,45,63	0,0,2,0,0,0	225	149	1	1.0	1.0,1.0,1.0,1.0,1.0,1.0	1.0,1.0,0.923,1.0,1.0,1.0	0.013
ENSMUSG00000024818	Slc25a45	19	+	5880084	5880198	5879848	5879892	5880439	5880596	12,38,68,40,93,19	0,0,0,0,0,0	1,59,30,40,45,52	0,0,2,0,0,0	263	149	1	1.0	1.0,1.0,1.0,1.0,1.0,1.0	1.0,1.0,0.895,1.0,1.0,1.0	0.018
ENSMUSG00000024818	Slc25a45	19	+	5880439	5880625	5880084	5880156	5884344	5884485	87,276,225,262,379,123	0,0,0,0,1,0	67,241,261,155,217,217	0,0,0,0,0,0	335	149	1	1.0	1.0,1.0,1.0,1.0,0.994,1.0	1.0,1.0,1.0,1.0,1.0,1.0	-0.001
ENSMUSG00000092274	Neat1	19	-	5844577	5844758	5843680	5844434	5844924	5844966	106,252,148,147,259,79	3,2,0,0,0,0	21,213,160,104,140,126	0,0,0,0,0,0	330	149	1	1.0	0.941,0.983,1.0,1.0,1.0,1.0	1.0,1.0,1.0,1.0,1.0,1.0	-0.013
ENSMUSG00000024941	Scyl1	19	-	5758939	5759146	5758799	5758860	5759270	5759342	1405,501,754,422,622,859	0,2,0,0,0,2	792,474,500,387,395,530	0,0,1,0,2,0	356	149	1	1.0	1.0,0.991,1.0,1.0,1.0,0.994	1.0,1.0,0.995,1.0,0.988,1.0	0.0
ENSMUSG00000024941	Scyl1	19	-	5759664	5759804	5759270	5759342	5759980	5760145	535,267,434,276,414,435	0,0,4,0,0,0	308,262,296,256,236,281	0,0,0,0,0,0	289	149	1	1.0	1.0,1.0,0.982,1.0,1.0,1.0	1.0,1.0,1.0,1.0,1.0,1.0	-0.003
ENSMUSG00000024941	Scyl1	19	-	5760712	5760901	5760532	5760608	5761652	5761808	463,404,403,385,462,383	0,0,0,0,1,1	226,355,340,314,324,394	0,0,0,0,0,0	338	149	1	1.0	1.0,1.0,1.0,1.0,0.995,0.994	1.0,1.0,1.0,1.0,1.0,1.0	-0.002
ENSMUSG00000024941	Scyl1	19	-	5761652	5761808	5760532	5760608	5764668	5764782	110,175,164,180,263,113	0,0,0,0,0,0	50,166,139,153,120,188	0,0,3,0,0,0	305	149	1	1.0	1.0,1.0,1.0,1.0,1.0,1.0	1.0,1.0,0.958,1.0,1.0,1.0	0.007
ENSMUSG00000024941	Scyl1	19	-	5766157	5766316	5765309	5765417	5769468	5769624	142,355,282,342,466,163	0,1,0,0,2,0	62,302,320,296,284,319	0,0,0,0,0,0	308	149	1	1.0	1.0,0.994,1.0,1.0,0.991,1.0	1.0,1.0,1.0,1.0,1.0,1.0	-0.003
ENSMUSG00000024941	Scyl1	19	-	5769720	5769811	5769468	5769624	5770202	5770552	52,382,304,395,569,170	0,7,6,12,13,11	60,433,378,325,308,389	0,14,4,9,16,3	240	149	1	1.0	1.0,0.971,0.969,0.953,0.965,0.906	1.0,0.95,0.983,0.957,0.923,0.988	-0.006
ENSMUSG00000024941	Scyl1	19	-	5770202	5770552	5769468	5769624	5771219	5771401	51,242,210,228,331,87	0,0,0,2,0,0	42,257,237,259,246,245	0,0,0,0,0,0	499	149	1	1.0	1.0,1.0,1.0,0.971,1.0,1.0	1.0,1.0,1.0,1.0,1.0,1.0	-0.005
ENSMUSG00000024941	Scyl1	19	-	5770722	5770863	5770202	5770552	5771219	5771401	41,415,285,387,559,121	0,0,0,0,1,0	83,380,344,322,351,350	0,0,0,0,0,0	290	149	1	1.0	1.0,1.0,1.0,1.0,0.997,1.0	1.0,1.0,1.0,1.0,1.0,1.0	-0.001
ENSMUSG00000024940	Ltbp3	19	+	5753632	5753755	5752018	5752141	5753928	5754048	48,87,132,86,115,76	0,0,0,0,1,0	54,85,121,49,87,136	0,0,0,0,0,0	272	149	1	1.0	1.0,1.0,1.0,1.0,0.984,1.0	1.0,1.0,1.0,1.0,1.0,1.0	-0.003
ENSMUSG00000024940	Ltbp3	19	+	5753632	5753755	5752018	5752141	5755545	5755674	15,39,55,51,51,35	5,7,6,0,0,3	12,46,61,17,47,63	2,9,1,0,4,3	272	149	1	1.0	0.622,0.753,0.834,1.0,1.0,0.865	0.767,0.737,0.971,1.0,0.866,0.92	-0.031
ENSMUSG00000024940	Ltbp3	19	+	5753632	5753755	5752018	5752141	5755931	5756099	15,40,55,45,51,32	0,0,0,0,0,0	12,46,61,17,37,57	0,0,0,2,0,0	272	149	1	1.0	1.0,1.0,1.0,1.0,1.0,1.0	1.0,1.0,1.0,0.823,1.0,1.0	0.029
ENSMUSG00000024940	Ltbp3	19	+	5753928	5754048	5752018	5752141	5755545	5755674	12,40,47,38,52,16	5,7,6,0,0,3	33,34,42,31,29,49	2,9,1,0,4,3	269	149	1	1.0	0.571,0.76,0.813,1.0,1.0,0.747	0.901,0.677,0.959,1.0,0.801,0.9	-0.058
ENSMUSG00000024940	Ltbp3	19	+	5753928	5754048	5753632	5753755	5755545	5755674	45,88,124,78,115,58	0,0,0,6,0,3	75,72,102,63,79,128	0,0,0,0,10,6	269	149	1	1.0	1.0,1.0,1.0,0.878,1.0,0.915	1.0,1.0,1.0,1.0,0.814,0.922	0.01
ENSMUSG00000024940	Ltbp3	19	+	5755545	5755674	5752018	5752141	5755931	5756099	35,72,85,57,72,36	0,0,0,0,0,0	45,73,68,51,69,78	0,0,0,2,0,0	278	149	1	1.0	1.0,1.0,1.0,1.0,1.0,1.0	1.0,1.0,1.0,0.932,1.0,1.0	0.011
ENSMUSG00000024940	Ltbp3	19	+	5755545	5755674	5753632	5753755	5755931	5756099	30,65,79,63,72,36	0,1,0,0,0,0	43,64,67,51,75,81	0,0,0,0,0,0	278	149	1	1.0	1.0,0.972,1.0,1.0,1.0,1.0	1.0,1.0,1.0,1.0,1.0,1.0	-0.005
ENSMUSG00000024937	Ehbp1l1	19	-	5708555	5708670	5707375	5708425	5708757	5708831	3313,904,1319,917,1277,1798	12,0,4,2,0,5	1746,892,815,689,833,904	0,0,0,0,5,0	264	149	1	1.0	0.994,1.0,0.995,0.996,1.0,0.995	1.0,1.0,1.0,1.0,0.989,1.0	-0.002
ENSMUSG00000024937	Ehbp1l1	19	-	5710210	5710310	5708757	5708831	5710573	5710697	2073,681,992,771,1067,1206	0,1,0,0,1,0	1135,675,683,539,648,672	0,2,0,0,0,0	249	149	1	1.0	1.0,0.998,1.0,1.0,0.998,1.0	1.0,0.995,1.0,1.0,1.0,1.0	0.0
ENSMUSG00000024937	Ehbp1l1	19	-	5710573	5710697	5710210	5710310	5710792	5710848	1889,812,1103,802,1135,1186	5,1,0,1,0,0	983,701,777,624,703,800	0,0,0,0,0,2	273	149	1	1.0	0.995,0.998,1.0,0.998,1.0,1.0	1.0,1.0,1.0,1.0,1.0,0.995	-0.001
ENSMUSG00000024937	Ehbp1l1	19	-	5717038	5717196	5716895	5716944	5720685	5720726	380,549,495,456,767,398	0,0,0,1,1,0	203,480,516,320,424,442	0,0,0,0,0,0	307	149	1	1.0	1.0,1.0,1.0,0.996,0.997,1.0	1.0,1.0,1.0,1.0,1.0,1.0	-0.001
ENSMUSG00000024937	Ehbp1l1	19	-	5717661	5720407	5717038	5717196	5720808	5720877	333,1159,782,1106,1727,480	7,5,3,6,10,0	237,1096,1011,851,1083,1143	1,9,8,4,2,0	2895	149	1	1.0	0.71,0.923,0.931,0.905,0.899,1.0	0.924,0.862,0.867,0.916,0.965,1.0	-0.028
ENSMUSG00000024937	Ehbp1l1	19	-	5720563	5720726	5717661	5720407	5720808	5720877	222,569,488,636,811,317	0,1,0,6,3,0	118,484,565,396,438,503	0,1,0,2,2,3	312	149	1	1.0	1.0,0.996,1.0,0.981,0.992,1.0	1.0,0.996,1.0,0.99,0.991,0.988	0.001
ENSMUSG00000024937	Ehbp1l1	19	-	5720685	5720726	5717038	5717196	5720808	5720877	211,393,334,382,494,270	7,5,3,6,10,0	102,300,372,209,278,289	1,9,8,4,2,0	190	149	1	1.0	0.959,0.984,0.989,0.98,0.975,1.0	0.988,0.963,0.973,0.976,0.991,1.0	-0.001
ENSMUSG00000024937	Ehbp1l1	19	-	5720971	5721007	5720808	5720877	5721441	5721584	0,0,0,1,1,0	246,484,376,479,651,257	2,0,1,0,3,0	140,412,450,299,354,413	185	149	1	1.0	0.0,0.0,0.0,0.002,0.001,0.0	0.011,0.0,0.002,0.0,0.007,0.0	-0.003
ENSMUSG00000024937	Ehbp1l1	19	-	5721956	5722010	5721666	5721845	5722645	5722741	139,538,361,495,768,281	0,0,0,0,3,0	137,511,429,355,444,511	0,0,0,7,0,0	203	149	1	1.0	1.0,1.0,1.0,1.0,0.995,1.0	1.0,1.0,1.0,0.974,1.0,1.0	0.003
ENSMUSG00000024937	Ehbp1l1	19	-	5722645	5722741	5721956	5722010	5722949	5723007	189,742,465,653,1001,345	0,0,0,0,0,0	174,657,587,482,578,667	0,0,0,0,0,1	245	149	1	1.0	1.0,1.0,1.0,1.0,1.0,1.0	1.0,1.0,1.0,1.0,1.0,0.998	0.0
ENSMUSG00000056917	Sipa1	19	-	5651635	5651714	5651184	5651562	5651905	5651960	931,318,415,257,436,425	0,7,0,9,15,7	563,249,249,224,227,209	0,2,6,4,1,5	228	149	1	1.0	1.0,0.967,1.0,0.949,0.95,0.975	1.0,0.988,0.964,0.973,0.993,0.965	-0.007
ENSMUSG00000056917	Sipa1	19	-	5652454	5652566	5652260	5652369	5652654	5652873	421,334,404,370,484,389	0,1,0,0,0,0	308,312,253,230,315,308	0,0,0,0,0,0	261	149	1	1.0	1.0,0.995,1.0,1.0,1.0,1.0	1.0,1.0,1.0,1.0,1.0,1.0	-0.001
ENSMUSG00000056917	Sipa1	19	-	5655687	5655791	5655257	5655415	5656153	5656328	22,201,214,202,367,80	0,0,0,2,1,0	32,207,169,149,192,234	0,0,0,0,0,0	253	149	1	1.0	1.0,1.0,1.0,0.983,0.995,1.0	1.0,1.0,1.0,1.0,1.0,1.0	-0.004
ENSMUSG00000056917	Sipa1	19	-	5655687	5655791	5655257	5655415	5659333	5659510	9,83,92,71,151,28	0,0,0,0,0,0	19,88,75,68,66,101	0,0,0,0,0,1	253	149	1	1.0	1.0,1.0,1.0,1.0,1.0,1.0	1.0,1.0,1.0,1.0,1.0,0.983	0.003
ENSMUSG00000056917	Sipa1	19	-	5656153	5656328	5655257	5655415	5659333	5659510	14,172,145,118,253,49	0,0,0,0,0,0	20,124,133,86,168,164	0,0,0,0,0,1	324	149	1	1.0	1.0,1.0,1.0,1.0,1.0,1.0	1.0,1.0,1.0,1.0,1.0,0.987	0.002
ENSMUSG00000056917	Sipa1	19	-	5656153	5656328	5655687	5655791	5659333	5659510	27,290,271,247,469,101	0,0,4,0,0,0	33,245,227,167,294,298	0,0,0,0,0,0	324	149	1	1.0	1.0,1.0,0.969,1.0,1.0,1.0	1.0,1.0,1.0,1.0,1.0,1.0	-0.005
ENSMUSG00000056917	Sipa1	19	-	5659595	5659723	5659333	5659510	5660313	5661111	47,267,222,234,377,88	0,0,3,6,11,0	40,191,257,160,219,240	1,2,1,1,2,2	277	149	1	1.0	1.0,1.0,0.975,0.955,0.949,1.0	0.956,0.981,0.993,0.989,0.983,0.985	-0.001
ENSMUSG00000056917	Sipa1	19	-	5661595	5661626	5660313	5661111	5662587	5662841	0,24,24,32,44,4	0,0,0,0,0,0	1,24,34,35,24,25	3,8,0,4,5,2	180	149	1	1.0	NA,1.0,1.0,1.0,1.0,1.0	0.216,0.713,1.0,0.879,0.799,0.912	0.247
ENSMUSG00000056917	Sipa1	19	-	5661595	5661626	5660313	5661111	5663603	5663707	1,44,38,48,63,10	4,22,16,6,58,10	4,60,53,52,32,53	1,19,15,20,17,29	180	149	0.655714692828	1.0	0.171,0.623,0.663,0.869,0.473,0.453	0.768,0.723,0.745,0.683,0.609,0.602	-0.146
ENSMUSG00000056917	Sipa1	19	-	5662587	5662841	5660313	5661111	5663603	5663707	5,27,24,39,54,3	4,22,16,6,58,10	11,30,11,22,47,12	1,19,15,20,17,29	403	149	1	1.0	0.316,0.312,0.357,0.706,0.256,0.1	0.803,0.369,0.213,0.289,0.505,0.133	-0.044
ENSMUSG00000056917	Sipa1	19	-	5662587	5662841	5661595	5661626	5663603	5663707	5,33,35,47,72,6	1,26,25,24,37,9	8,32,18,31,46,19	3,46,26,30,12,37	403	149	0.680127940219	1.0	0.649,0.319,0.341,0.42,0.418,0.198	0.496,0.205,0.204,0.276,0.586,0.16	0.07
ENSMUSG00000056185	Snx32	19	-	5497446	5497552	5497289	5497365	5497904	5498028	8,23,26,1,17,10	0,0,0,0,0,0	5,11,14,5,15,9	0,0,0,0,2,0	255	149	1	1.0	1.0,1.0,1.0,1.0,1.0,1.0	1.0,1.0,1.0,1.0,0.814,1.0	0.031
ENSMUSG00000056185	Snx32	19	-	5497674	5497779	5497446	5497552	5497904	5498028	11,33,39,31,44,13	0,5,3,0,0,0	22,19,28,19,35,14	0,0,0,0,0,0	254	149	1	1.0	1.0,0.795,0.884,1.0,1.0,1.0	1.0,1.0,1.0,1.0,1.0,1.0	-0.053
ENSMUSG00000024909	Efemp2	19	+	5480545	5480741	5480233	5480360	5481560	5481853	414,131,252,73,189,277	0,0,0,0,0,2	553,137,85,71,145,182	0,0,0,0,0,0	345	149	1	1.0	1.0,1.0,1.0,1.0,1.0,0.984	1.0,1.0,1.0,1.0,1.0,1.0	-0.003
ENSMUSG00000024909	Efemp2	19	+	5480588	5480741	5480233	5480360	5481560	5481659	237,44,103,33,98,136	0,0,0,0,0,2	296,78,39,30,50,84	0,0,0,0,0,0	302	149	1	1.0	1.0,1.0,1.0,1.0,1.0,0.971	1.0,1.0,1.0,1.0,1.0,1.0	-0.005
ENSMUSG00000024912	Fosl1	19	+	5450159	5450351	5447702	5448055	5454412	5454520	8,81,57,99,113,45	0,0,0,3,8,0	7,61,40,63,76,82	0,0,3,0,0,0	341	149	1	1.0	1.0,1.0,1.0,0.935,0.861,1.0	1.0,1.0,0.854,1.0,1.0,1.0	-0.01
ENSMUSG00000024853	Sf3b2	19	-	5287909	5288006	5287534	5287626	5288303	5288413	48,416,313,447,496,352	0,0,0,0,3,0	30,400,462,401,420,453	0,0,1,2,2,0	246	149	1	1.0	1.0,1.0,1.0,1.0,0.99,1.0	1.0,1.0,0.996,0.992,0.992,1.0	0.002
ENSMUSG00000024870	Rab1b	19	-	5100666	5100798	5099206	5100572	5104640	5104736	567,987,1016,1020,1599,529	0,0,0,0,2,0	526,957,1064,940,902,1055	0,0,0,0,0,0	281	149	1	1.0	1.0,1.0,1.0,1.0,0.998,1.0	1.0,1.0,1.0,1.0,1.0,1.0	-0.0
ENSMUSG00000080268	Brms1	19	+	5045892	5046038	5041403	5041490	5046135	5046226	566,556,798,629,803,713	0,0,3,0,1,0	443,557,606,646,535,599	0,0,0,0,0,0	295	149	1	1.0	1.0,1.0,0.993,1.0,0.998,1.0	1.0,1.0,1.0,1.0,1.0,1.0	-0.002
ENSMUSG00000080268	Brms1	19	+	5046135	5046226	5041403	5041490	5046393	5046521	188,118,236,170,235,193	0,0,0,3,0,1	89,135,102,161,133,144	0,0,0,0,1,0	240	149	1	1.0	1.0,1.0,1.0,0.972,1.0,0.992	1.0,1.0,1.0,1.0,0.988,1.0	-0.004
ENSMUSG00000080268	Brms1	19	+	5047391	5047484	5046814	5046911	5048508	5048573	686,353,470,404,493,653	0,0,0,0,2,0	509,397,412,349,319,363	0,0,0,0,0,0	242	149	1	1.0	1.0,1.0,1.0,1.0,0.993,1.0	1.0,1.0,1.0,1.0,1.0,1.0	-0.001
ENSMUSG00000080268	Brms1	19	+	5048992	5049032	5048508	5048573	5049406	5049917	780,263,442,303,373,582	4,0,0,0,0,1	545,312,288,264,259,289	1,0,0,0,0,1	189	149	1	1.0	0.994,1.0,1.0,1.0,1.0,0.998	0.998,1.0,1.0,1.0,1.0,0.996	-0.0
ENSMUSG00000024891	Slc29a2	19	+	5024510	5024592	5024005	5024277	5026027	5026188	0,1,0,5,5,0	0,0,0,0,1,0	0,1,2,0,1,1	0,0,0,0,0,0	231	149	1	1.0	NA,1.0,NA,1.0,0.763,NA	NA,1.0,1.0,NA,1.0,1.0	-0.079
ENSMUSG00000024902	Mrpl11	19	+	4962878	4962974	4962305	4962515	4963325	4963419	587,287,319,304,383,585	0,0,0,0,0,4	334,250,305,214,259,258	0,0,0,0,0,0	245	149	1	1.0	1.0,1.0,1.0,1.0,1.0,0.989	1.0,1.0,1.0,1.0,1.0,1.0	-0.002
ENSMUSG00000063904	Dpp3	19	-	4914809	4914934	4914579	4914700	4915018	4915081	461,332,554,369,532,521	0,0,0,0,0,1	261,402,376,329,368,443	0,1,2,0,0,0	274	149	1	1.0	1.0,1.0,1.0,1.0,1.0,0.996	1.0,0.995,0.99,1.0,1.0,1.0	0.002
ENSMUSG00000063904	Dpp3	19	-	4916278	4916371	4915018	4915081	4916697	4916810	288,290,436,323,443,343	0,0,0,0,0,0	160,314,369,334,310,387	0,1,0,0,0,0	242	149	1	1.0	1.0,1.0,1.0,1.0,1.0,1.0	1.0,0.995,1.0,1.0,1.0,1.0	0.001
ENSMUSG00000063904	Dpp3	19	-	4916697	4916810	4916278	4916371	4916891	4917086	259,346,439,322,491,395	0,0,1,0,0,0	142,362,390,353,344,349	0,0,0,0,0,0	262	149	1	1.0	1.0,1.0,0.996,1.0,1.0,1.0	1.0,1.0,1.0,1.0,1.0,1.0	-0.001
ENSMUSG00000006456	Rbm14	19	-	4802550	4804015	4800568	4801805	4811171	4811634	264,685,542,663,997,454	0,0,0,0,0,1	158,567,543,475,559,606	0,0,0,0,0,0	1614	149	1	1.0	1.0,1.0,1.0,1.0,1.0,0.977	1.0,1.0,1.0,1.0,1.0,1.0	-0.004
ENSMUSG00000094936	Rbm4	19	-	4787360	4788042	4784292	4785567	4792397	4792820	187,158,172,137,242,270	120,14,40,29,49,67	97,146,131,98,127,175	60,38,38,34,23,32	831	149	1	1.0	0.218,0.669,0.435,0.459,0.47,0.419	0.225,0.408,0.382,0.341,0.498,0.495	0.054
ENSMUSG00000024889	Rce1	19	-	4623500	4623563	4622590	4623242	4623825	4623897	297,127,248,167,227,320	0,3,1,4,4,1	152,135,157,131,134,138	0,6,1,3,2,4	212	149	1	1.0	1.0,0.967,0.994,0.967,0.976,0.996	1.0,0.941,0.991,0.968,0.979,0.96	0.01
ENSMUSG00000024889	Rce1	19	-	4623500	4623576	4623140	4623242	4623825	4623897	99,24,75,55,69,105	0,3,1,4,4,1	40,37,42,51,34,56	0,6,1,3,2,4	225	149	1	1.0	1.0,0.841,0.98,0.901,0.92,0.986	1.0,0.803,0.965,0.918,0.918,0.903	0.02
ENSMUSG00000024889	Rce1	19	-	4625012	4625092	4624684	4624763	4625192	4625295	61,83,84,124,139,91	0,1,0,0,0,0	44,92,76,78,82,68	0,0,2,0,0,0	229	149	1	1.0	1.0,0.982,1.0,1.0,1.0,1.0	1.0,1.0,0.961,1.0,1.0,1.0	0.003
ENSMUSG00000024889	Rce1	19	-	4625012	4625096	4624176	4624763	4625192	4625276	137,142,172,202,252,157	0,1,0,0,0,0	84,159,162,159,142,147	0,0,2,0,0,0	233	149	1	1.0	1.0,0.989,1.0,1.0,1.0,1.0	1.0,1.0,0.981,1.0,1.0,1.0	0.001
ENSMUSG00000024889	Rce1	19	-	4625012	4625096	4624176	4624763	4625432	4625617	54,52,64,62,91,69	0,0,0,0,1,0	38,62,51,59,53,43	0,0,2,0,0,1	233	149	1	1.0	1.0,1.0,1.0,1.0,0.983,1.0	1.0,1.0,0.942,1.0,1.0,0.965	0.013
ENSMUSG00000024889	Rce1	19	-	4625192	4625295	4624659	4624763	4625432	4625603	29,71,69,92,90,83	0,0,0,0,1,0	25,80,67,64,69,66	0,0,2,0,0,1	252	149	1	1.0	1.0,1.0,1.0,1.0,0.982,1.0	1.0,1.0,0.952,1.0,1.0,0.975	0.009
ENSMUSG00000024889	Rce1	19	-	4625192	4625295	4625012	4625096	4625432	4625603	110,159,175,230,249,171	0,1,0,0,0,3	68,176,171,159,158,170	0,0,1,0,0,0	252	149	1	1.0	1.0,0.989,1.0,1.0,1.0,0.971	1.0,1.0,0.99,1.0,1.0,1.0	-0.005
ENSMUSG00000024858	Grk2	19	-	4287557	4287694	4287352	4287466	4287822	4287985	3610,2185,2567,2638,3577,3041	0,0,0,5,0,0	2197,2080,2008,1958,2154,2111	0,1,0,0,2,1	286	149	1	1.0	1.0,1.0,1.0,0.996,1.0,1.0	1.0,0.999,1.0,1.0,0.998,0.999	0.0
ENSMUSG00000024858	Grk2	19	-	4288411	4288507	4287822	4287985	4288591	4288658	1238,1306,1528,1500,1982,1429	31,7,6,15,26,24	753,1245,1251,1251,1202,1278	2,17,17,17,15,7	245	149	1	1.0	0.96,0.991,0.994,0.984,0.979,0.973	0.996,0.978,0.978,0.978,0.98,0.991	-0.003
ENSMUSG00000024858	Grk2	19	-	4289897	4290005	4289672	4289739	4290073	4290168	869,1433,1487,1728,2444,1276	0,19,15,17,36,19	559,1448,1425,1307,1276,1576	20,21,18,19,30,26	257	149	1	1.0	1.0,0.978,0.983,0.983,0.975,0.975	0.942,0.976,0.979,0.976,0.961,0.972	0.015
ENSMUSG00000024858	Grk2	19	-	4289897	4290020	4289672	4289739	4290073	4290168	449,600,627,780,1014,581	0,19,15,17,36,19	241,621,604,541,505,672	20,21,18,19,30,26	272	149	1	1.0	1.0,0.945,0.958,0.962,0.939,0.944	0.868,0.942,0.948,0.94,0.902,0.934	0.036
ENSMUSG00000024858	Grk2	19	-	4291238	4291330	4290771	4290871	4291589	4291641	286,1176,1099,1251,2011,815	0,1,2,8,23,2	205,1142,1216,1102,1070,1224	0,1,1,1,5,2	241	149	1	1.0	1.0,0.999,0.997,0.99,0.982,0.996	1.0,0.999,0.999,0.999,0.992,0.997	-0.004
ENSMUSG00000024858	Grk2	19	-	4294849	4294926	4292766	4292840	4305901	4306027	384,1006,846,1074,1480,841	4,3,2,4,5,3	275,886,850,833,888,1034	0,3,3,2,0,1	226	149	1	1.0	0.984,0.995,0.996,0.994,0.995,0.995	1.0,0.995,0.995,0.996,1.0,0.999	-0.004
ENSMUSG00000024858	Grk2	19	-	4305121	4305193	4294849	4294926	4305901	4305955	0,0,0,0,6,0	266,670,546,703,914,514	0,2,2,0,1,0	189,567,522,531,596,673	221	149	1	1.0	0.0,0.0,0.0,0.0,0.004,0.0	0.0,0.002,0.003,0.0,0.001,0.0	-0.0
ENSMUSG00000034616	Ssh3	19	-	4264313	4264460	4263907	4264108	4265102	4265149	70,367,264,392,525,158	0,0,0,0,0,0	60,376,339,308,308,368	1,0,2,0,0,0	296	149	1	1.0	1.0,1.0,1.0,1.0,1.0,1.0	0.968,1.0,0.988,1.0,1.0,1.0	0.007
ENSMUSG00000034616	Ssh3	19	-	4265102	4265149	4264313	4264460	4265291	4265420	34,218,147,201,318,81	0,0,0,1,2,1	26,218,175,209,201,225	0,6,6,0,2,3	196	149	1	1.0	1.0,1.0,1.0,0.993,0.992,0.984	1.0,0.965,0.957,1.0,0.987,0.983	0.013
ENSMUSG00000034616	Ssh3	19	-	4265291	4265420	4265102	4265149	4265609	4265703	26,374,249,331,548,148	0,0,0,0,0,0	46,377,315,347,319,382	0,0,0,4,0,0	278	149	1	1.0	1.0,1.0,1.0,1.0,1.0,1.0	1.0,1.0,1.0,0.979,1.0,1.0	0.003
ENSMUSG00000034616	Ssh3	19	-	4265609	4265703	4265291	4265420	4265809	4265998	14,326,204,301,440,134	0,0,0,1,1,0	32,314,284,277,249,293	0,1,0,0,1,4	243	149	1	1.0	1.0,1.0,1.0,0.995,0.996,1.0	1.0,0.995,1.0,1.0,0.993,0.978	0.004
ENSMUSG00000034616	Ssh3	19	-	4265609	4265715	4265291	4265420	4265809	4265998	4,168,86,128,206,64	0,0,0,1,1,0	13,152,121,110,140,149	0,1,0,0,1,4	255	149	1	1.0	1.0,1.0,1.0,0.987,0.992,1.0	1.0,0.989,1.0,1.0,0.988,0.956	0.008
ENSMUSG00000034616	Ssh3	19	-	4265809	4265998	4265291	4265420	4266106	4266172	13,246,181,273,394,85	0,0,0,0,3,0	9,300,287,251,272,243	0,0,0,0,0,0	338	149	1	1.0	1.0,1.0,1.0,1.0,0.983,1.0	1.0,1.0,1.0,1.0,1.0,1.0	-0.003
ENSMUSG00000034616	Ssh3	19	-	4266106	4266172	4265809	4265998	4266374	4266446	13,218,178,258,377,91	0,0,0,11,0,0	8,258,267,206,239,242	0,0,0,0,0,0	215	149	1	1.0	1.0,1.0,1.0,0.942,1.0,1.0	1.0,1.0,1.0,1.0,1.0,1.0	-0.01
ENSMUSG00000034616	Ssh3	19	-	4266374	4266446	4266106	4266172	4266521	4266637	9,210,150,255,341,103	0,0,0,1,0,1	7,241,217,176,202,215	0,0,2,0,1,0	221	149	1	1.0	1.0,1.0,1.0,0.994,1.0,0.986	1.0,1.0,0.987,1.0,0.993,1.0	-0.0
ENSMUSG00000034616	Ssh3	19	-	4267746	4267978	4266521	4266637	4268544	4268585	30,460,276,553,696,146	0,47,5,41,28,22	38,456,452,346,406,455	6,30,25,30,35,31	381	149	1	1.0	1.0,0.793,0.956,0.841,0.907,0.722	0.712,0.856,0.876,0.819,0.819,0.852	0.047
ENSMUSG00000034616	Ssh3	19	-	4268544	4268585	4266521	4266637	4269014	4269172	13,99,46,104,139,28	1,0,1,0,0,0	24,87,73,91,111,100	0,0,0,0,0,0	190	149	1	1.0	0.911,1.0,0.973,1.0,1.0,1.0	1.0,1.0,1.0,1.0,1.0,1.0	-0.019
ENSMUSG00000040663	Clcf1	19	+	4215732	4215830	4214304	4214500	4220177	4220344	0,0,0,0,0,0	4,20,10,16,30,11	0,0,1,0,0,0	6,16,34,31,35,36	247	149	1	1.0	0.0,0.0,0.0,0.0,0.0,0.0	0.0,0.0,0.017,0.0,0.0,0.0	-0.003
ENSMUSG00000024824	Rad9a	19	-	4196180	4196382	4195197	4196082	4197112	4197250	223,195,191,221,285,163	0,0,0,0,0,0	158,192,204,191,151,226	0,3,0,0,0,0	351	149	1	1.0	1.0,1.0,1.0,1.0,1.0,1.0	1.0,0.964,1.0,1.0,1.0,1.0	0.006
ENSMUSG00000024824	Rad9a	19	-	4197338	4197403	4197112	4197250	4197476	4197586	99,92,95,121,132,51	0,0,0,0,0,0	33,91,90,108,98,108	0,0,0,0,0,1	214	149	1	1.0	1.0,1.0,1.0,1.0,1.0,1.0	1.0,1.0,1.0,1.0,1.0,0.987	0.002
ENSMUSG00000024824	Rad9a	19	-	4197670	4197780	4197476	4197586	4200271	4200371	46,114,106,175,140,69	0,1,1,1,1,2	28,103,106,124,101,130	0,5,2,8,0,0	259	149	1	1.0	1.0,0.985,0.984,0.99,0.988,0.952	1.0,0.922,0.968,0.899,1.0,1.0	0.018
ENSMUSG00000040385	Ppp1ca	19	+	4192744	4192876	4192157	4192271	4193021	4193252	1980,2902,2891,2955,4214,3089	0,0,0,0,0,0	1306,2746,2934,2438,2499,2807	0,0,2,0,0,0	281	149	1	1.0	1.0,1.0,1.0,1.0,1.0,1.0	1.0,1.0,0.999,1.0,1.0,1.0	0.0
ENSMUSG00000024835	Coro1b	19	+	4149341	4149544	4148618	4148736	4149862	4149985	592,1358,1481,1710,2231,922	0,0,1,0,0,0	464,1464,1528,1412,1280,1324	0,0,1,0,7,0	352	149	1	1.0	1.0,1.0,0.998,1.0,1.0,1.0	1.0,1.0,0.998,1.0,0.987,1.0	0.002
ENSMUSG00000024835	Coro1b	19	+	4149862	4149985	4149341	4149544	4150089	4150219	702,1548,1535,1781,2265,965	0,0,0,1,0,0	552,1437,1560,1534,1355,1395	0,0,0,0,0,0	272	149	1	1.0	1.0,1.0,1.0,0.999,1.0,1.0	1.0,1.0,1.0,1.0,1.0,1.0	-0.0
ENSMUSG00000024835	Coro1b	19	+	4149862	4149985	4149341	4149544	4150439	4150504	337,632,638,785,1026,417	0,0,0,0,2,0	245,651,666,704,557,597	0,0,0,0,0,0	272	149	1	1.0	1.0,1.0,1.0,1.0,0.996,1.0	1.0,1.0,1.0,1.0,1.0,1.0	-0.001
ENSMUSG00000024835	Coro1b	19	+	4150089	4150219	4149341	4149544	4150439	4150504	469,958,1082,1118,1484,823	0,0,0,0,2,0	411,961,949,912,921,932	0,0,0,0,0,0	279	149	1	1.0	1.0,1.0,1.0,1.0,0.997,1.0	1.0,1.0,1.0,1.0,1.0,1.0	-0.001
ENSMUSG00000024835	Coro1b	19	+	4150089	4150219	4149862	4149985	4150439	4150504	832,1883,1974,2112,2737,1369	0,10,0,0,18,0	718,1748,1836,1751,1722,1728	0,2,0,12,0,0	279	149	1	1.0	1.0,0.99,1.0,1.0,0.988,1.0	1.0,0.998,1.0,0.987,1.0,1.0	-0.001
ENSMUSG00000024835	Coro1b	19	+	4150439	4150621	4149862	4149985	4150706	4150826	1117,1589,1896,2010,2483,1458	4,0,0,0,0,0	858,1714,1640,1582,1518,1630	0,0,0,0,0,0	331	149	1	1.0	0.992,1.0,1.0,1.0,1.0,1.0	1.0,1.0,1.0,1.0,1.0,1.0	-0.001
ENSMUSG00000024835	Coro1b	19	+	4150706	4150826	4150439	4150621	4152521	4152579	710,991,1257,1281,1538,994	0,0,0,3,0,0	531,1116,1119,1022,1035,1042	0,0,0,0,0,0	269	149	1	1.0	1.0,1.0,1.0,0.996,1.0,1.0	1.0,1.0,1.0,1.0,1.0,1.0	-0.001
ENSMUSG00000024835	Coro1b	19	+	4151394	4151499	4150706	4150826	4151579	4151725	2036,2511,2899,2882,3571,1900	0,1,0,1,8,0	1686,2648,2600,2491,2270,2457	0,0,5,0,0,0	254	149	1	1.0	1.0,0.999,1.0,0.999,0.996,1.0	1.0,1.0,0.997,1.0,1.0,1.0	-0.0
ENSMUSG00000024835	Coro1b	19	+	4151394	4151499	4150706	4150826	4152521	4152579	725,1077,1215,1272,1527,799	2,2,3,0,1,3	708,1165,1070,1000,969,1018	0,2,0,4,7,2	254	149	1	1.0	0.995,0.997,0.996,1.0,0.999,0.994	1.0,0.997,1.0,0.993,0.988,0.997	0.001
ENSMUSG00000024835	Coro1b	19	+	4151579	4151725	4150706	4150826	4152521	4152579	1520,1126,1453,1267,1618,1260	2,2,3,0,1,3	1092,1120,1139,1052,918,1072	0,2,0,4,7,2	295	149	1	1.0	0.997,0.996,0.996,1.0,0.999,0.995	1.0,0.996,1.0,0.993,0.985,0.996	0.002
ENSMUSG00000024835	Coro1b	19	+	4151579	4151725	4151369	4151499	4152521	4152579	2841,2587,3171,2899,3694,2377	5,18,27,26,43,10	2080,2629,2690,2567,2248,2541	10,26,22,28,20,24	295	149	1	1.0	0.997,0.986,0.983,0.983,0.977,0.992	0.991,0.981,0.984,0.979,0.983,0.982	0.003
ENSMUSG00000024835	Coro1b	19	+	4153226	4153490	4152521	4152579	4153596	4154035	7113,3462,5024,3683,4948,4999	8,7,13,21,37,30	4808,3355,3405,3184,2997,3284	14,7,19,24,17,27	413	149	1	1.0	0.997,0.994,0.993,0.984,0.98,0.984	0.992,0.994,0.985,0.98,0.985,0.978	0.003
ENSMUSG00000024847	Aip	19	-	4115981	4116170	4115319	4115496	4118086	4118266	1511,1015,1315,1175,1585,1448	0,0,0,2,1,0	1013,1081,1156,1047,1000,1053	0,0,0,0,0,0	338	149	1	1.0	1.0,1.0,1.0,0.996,0.999,1.0	1.0,1.0,1.0,1.0,1.0,1.0	-0.001
ENSMUSG00000024847	Aip	19	-	4118086	4118266	4115981	4116170	4121335	4121545	1233,1053,1267,1200,1594,1389	0,1,0,0,0,1	739,1050,1188,1036,1028,1034	0,1,2,2,0,1	329	149	1	1.0	1.0,0.998,1.0,1.0,1.0,0.998	1.0,0.998,0.996,0.996,1.0,0.998	0.001
ENSMUSG00000060803	Gstp1	19	-	4035823	4035931	4035406	4035661	4037103	4037191	316,207,120,171,110,222	0,0,0,0,0,0	245,88,112,84,207,186	0,0,0,0,0,2	257	149	1	1.0	1.0,1.0,1.0,1.0,1.0,1.0	1.0,1.0,1.0,1.0,1.0,0.982	0.003
ENSMUSG00000060803	Gstp1	19	-	4036687	4036791	4035823	4035931	4037103	4037191	791,293,398,261,379,677	0,0,4,2,4,3	424,258,191,236,218,234	5,0,0,0,0,2	253	149	1	1.0	1.0,1.0,0.983,0.987,0.982,0.993	0.98,1.0,1.0,1.0,1.0,0.986	-0.004
ENSMUSG00000060803	Gstp1	19	-	4037289	4037396	4037103	4037191	4037584	4037620	812,368,612,445,605,841	0,0,1,0,0,0	430,408,298,318,348,337	1,0,1,0,0,0	256	149	1	1.0	1.0,1.0,0.997,1.0,1.0,1.0	0.996,1.0,0.994,1.0,1.0,1.0	0.001
ENSMUSG00000037916	Ndufv1	19	-	4011101	4011272	4009825	4010019	4011345	4011424	153,206,218,214,274,357	0,0,0,0,0,0	122,215,196,187,209,210	0,0,0,3,0,0	320	149	1	1.0	1.0,1.0,1.0,1.0,1.0,1.0	1.0,1.0,1.0,0.967,1.0,1.0	0.005
ENSMUSG00000024869	Gm49405	19	+	4001195	4001328	4000625	4000847	4001627	4001705	231,80,156,82,104,215	8,2,1,1,6,18	122,70,80,66,65,72	7,0,0,0,0,0	282	149	1	1.0	0.938,0.955,0.988,0.977,0.902,0.863	0.902,1.0,1.0,1.0,1.0,1.0	-0.047
ENSMUSG00000024843	Chka	19	+	3871002	3871062	3864647	3864759	3875734	3875788	2,0,0,2,3,0	0,12,7,14,19,13	0,5,0,6,0,0	0,8,17,0,3,14	209	149	1	1.0	1.0,0.0,0.0,0.092,0.101,0.0	NA,0.308,0.0,1.0,0.0,0.0	-0.063
ENSMUSG00000024843	Chka	19	+	3875734	3875788	3864647	3864759	3884471	3884585	0,16,10,25,25,17	0,1,9,6,5,4	0,13,24,7,9,20	0,4,6,1,0,0	203	149	1	1.0	NA,0.922,0.449,0.754,0.786,0.757	NA,0.705,0.746,0.837,1.0,1.0	-0.124
ENSMUSG00000024843	Chka	19	+	3881997	3882120	3875378	3875788	3884471	3884538	0,2,0,0,1,0	0,14,5,20,19,13	0,0,3,4,2,10	0,18,21,9,8,16	272	149	1	1.0	NA,0.073,0.0,0.0,0.028,0.0	NA,0.0,0.073,0.196,0.12,0.255	-0.109
ENSMUSG00000024843	Chka	19	+	3882009	3882120	3864647	3864759	3884471	3884585	0,2,1,0,1,0	0,1,9,6,5,4	0,0,3,0,1,7	0,4,6,1,0,0	260	149	1	1.0	NA,0.534,0.06,0.0,0.103,0.0	NA,0.0,0.223,0.0,1.0,1.0	-0.305
ENSMUSG00000024843	Chka	19	+	3884471	3884585	3875734	3875788	3885859	3885864	0,43,26,39,48,36	0,0,0,0,1,0	6,32,39,19,23,31	0,0,0,0,0,0	263	149	1	1.0	NA,1.0,1.0,1.0,0.965,1.0	1.0,1.0,1.0,1.0,1.0,1.0	-0.007
ENSMUSG00000045098	Kmt5b	19	+	3782219	3782279	3768021	3768340	3782755	3782852	0,21,17,18,25,3	0,0,0,7,0,0	0,8,13,7,15,14	0,0,0,0,1,0	209	149	1	1.0	NA,1.0,1.0,0.647,1.0,1.0	NA,1.0,1.0,1.0,0.914,1.0	-0.053
ENSMUSG00000045098	Kmt5b	19	+	3782219	3782279	3768021	3768340	3786388	3786627	0,14,33,12,35,3	8,50,35,40,46,0	0,13,13,6,11,9	2,35,30,53,31,13	209	149	0.858530092816	1.0	0.0,0.166,0.402,0.176,0.352,1.0	0.0,0.209,0.236,0.075,0.202,0.33	0.174
ENSMUSG00000045098	Kmt5b	19	+	3782219	3782279	3768021	3768340	3793067	3793185	0,14,14,12,17,1	0,2,0,6,12,3	0,6,12,8,10,6	0,6,4,6,4,7	209	149	1	1.0	NA,0.833,1.0,0.588,0.502,0.192	NA,0.416,0.681,0.487,0.641,0.379	0.102
ENSMUSG00000045098	Kmt5b	19	+	3782755	3782852	3768021	3768340	3786388	3786627	0,7,1,8,9,1	8,50,35,40,46,0	0,2,1,1,2,3	2,35,30,53,31,13	246	149	1	1.0	0.0,0.078,0.017,0.108,0.106,1.0	0.0,0.033,0.02,0.011,0.038,0.123	0.181
ENSMUSG00000045098	Kmt5b	19	+	3782755	3782852	3782219	3782279	3786388	3786627	0,14,4,9,17,3	0,0,19,0,18,2	0,4,2,2,6,11	0,7,1,0,1,3	246	149	1	1.0	NA,1.0,0.113,1.0,0.364,0.476	NA,0.257,0.548,1.0,0.784,0.69	-0.065
ENSMUSG00000045098	Kmt5b	19	+	3786388	3786627	3768021	3768340	3793067	3793167	16,160,91,181,165,47	0,2,0,6,12,3	7,120,129,148,100,109	0,6,4,6,4,7	388	149	1	1.0	1.0,0.968,1.0,0.921,0.841,0.857	1.0,0.885,0.925,0.905,0.906,0.857	0.018
ENSMUSG00000045098	Kmt5b	19	+	3786388	3786627	3768021	3768340	3802074	3802240	16,88,49,86,94,13	0,0,0,0,1,0	5,64,70,87,44,41	0,0,0,0,0,0	388	149	1	1.0	1.0,1.0,1.0,1.0,0.973,1.0	1.0,1.0,1.0,1.0,1.0,1.0	-0.005
ENSMUSG00000045098	Kmt5b	19	+	3786388	3786627	3782219	3782279	3793067	3793167	8,110,75,141,137,49	0,0,0,0,0,0	5,92,100,95,70,99	0,0,0,2,0,0	388	149	1	1.0	1.0,1.0,1.0,1.0,1.0,1.0	1.0,1.0,1.0,0.948,1.0,1.0	0.009
ENSMUSG00000045098	Kmt5b	19	+	3793067	3793215	3768148	3768340	3802074	3802240	0,3,0,6,20,3	0,0,0,0,1,0	0,10,5,10,4,10	0,0,0,0,0,0	297	149	1	1.0	NA,1.0,NA,1.0,0.909,1.0	NA,1.0,1.0,1.0,1.0,1.0	-0.023
ENSMUSG00000045098	Kmt5b	19	+	3793067	3793215	3786388	3786627	3802074	3802240	0,73,42,95,79,34	0,0,0,0,0,0	2,60,60,67,56,70	0,0,0,2,0,0	297	149	1	1.0	NA,1.0,1.0,1.0,1.0,1.0	1.0,1.0,1.0,0.944,1.0,1.0	0.009
ENSMUSG00000045098	Kmt5b	19	+	3796639	3796708	3793067	3793215	3802074	3802240	7,62,21,67,91,26	0,1,0,0,8,0	2,46,78,79,72,51	0,4,1,4,0,3	218	149	1	1.0	1.0,0.977,1.0,1.0,0.886,1.0	1.0,0.887,0.982,0.931,1.0,0.921	0.024
ENSMUSG00000045098	Kmt5b	19	+	3804394	3804561	3802787	3802897	3804813	3804833	0,101,75,131,135,41	0,1,0,0,2,0	6,72,75,100,74,98	0,0,0,1,0,3	316	149	1	1.0	NA,0.979,1.0,1.0,0.97,1.0	1.0,1.0,1.0,0.979,1.0,0.939	0.003
ENSMUSG00000045098	Kmt5b	19	+	3804813	3804833	3804394	3804561	3804916	3805053	0,48,38,71,69,24	0,0,0,0,3,0	1,48,42,54,44,41	0,0,0,3,0,0	169	149	1	1.0	NA,1.0,1.0,1.0,0.953,1.0	1.0,1.0,1.0,0.941,1.0,1.0	0.0
ENSMUSG00000045098	Kmt5b	19	+	3804916	3805053	3804394	3804561	3814114	3816391	4,13,11,13,12,4	0,1,0,0,0,0	0,18,6,10,1,0	0,1,0,0,0,0	286	149	1	1.0	1.0,0.871,1.0,1.0,1.0,1.0	NA,0.904,1.0,1.0,1.0,NA	0.003
ENSMUSG00000045098	Kmt5b	19	+	3807224	3807421	3804916	3805053	3814114	3816391	0,77,53,78,116,34	4,13,11,14,9,4	13,88,71,96,76,98	0,19,7,7,1,0	346	149	0.0568763403035	1.0	0.0,0.718,0.675,0.706,0.847,0.785	1.0,0.666,0.814,0.855,0.97,1.0	-0.262
ENSMUSG00000024913	Lrp5	19	-	3586382	3586480	3584827	3585291	3590973	3591113	40,31,49,29,37,42	0,0,2,0,0,3	12,21,20,21,30,26	0,0,0,0,0,0	247	149	1	1.0	1.0,1.0,0.937,1.0,1.0,0.894	1.0,1.0,1.0,1.0,1.0,1.0	-0.028
ENSMUSG00000024913	Lrp5	19	-	3597243	3597480	3593515	3593626	3600672	3600798	45,84,99,70,125,30	0,0,0,0,0,0	42,73,48,77,76,92	0,0,0,1,0,0	386	149	1	1.0	1.0,1.0,1.0,1.0,1.0,1.0	1.0,1.0,1.0,0.967,1.0,1.0	0.005
ENSMUSG00000024913	Lrp5	19	-	3600672	3600798	3593515	3597480	3602234	3602444	33,66,55,30,89,24	0,0,0,1,1,0	12,36,39,50,39,57	0,0,0,0,0,0	275	149	1	1.0	1.0,1.0,1.0,0.942,0.98,1.0	1.0,1.0,1.0,1.0,1.0,1.0	-0.013
ENSMUSG00000024913	Lrp5	19	-	3614225	3614410	3612197	3612521	3615652	3615792	7,55,33,53,91,14	0,0,0,3,0,0	0,64,42,47,57,42	0,0,1,1,2,0	334	149	1	1.0	1.0,1.0,1.0,0.887,1.0,1.0	NA,1.0,0.949,0.954,0.927,1.0	0.015
ENSMUSG00000024913	Lrp5	19	-	3651842	3651955	3649403	3649600	3652132	3652330	0,0,0,0,0,0	3,19,7,30,51,4	0,0,0,0,1,0	0,23,20,27,17,18	262	149	1	1.0	0.0,0.0,0.0,0.0,0.0,0.0	NA,0.0,0.0,0.0,0.032,0.0	-0.006
ENSMUSG00000024913	Lrp5	19	-	3659243	3659640	3652132	3652330	3686354	3686556	8,64,25,68,148,19	0,0,0,2,0,0	11,62,54,54,71,70	0,0,0,0,0,0	546	149	1	1.0	1.0,1.0,1.0,0.903,1.0,1.0	1.0,1.0,1.0,1.0,1.0,1.0	-0.016
ENSMUSG00000024900	Cpt1a	19	+	3364477	3364555	3362084	3362222	3365674	3365782	0,207,81,173,264,46	0,1,0,0,0,0	0,246,271,197,163,216	0,2,0,2,5,3	227	149	1	1.0	NA,0.993,1.0,1.0,1.0,1.0	NA,0.988,1.0,0.985,0.955,0.979	0.017
ENSMUSG00000024900	Cpt1a	19	+	3365674	3365782	3364477	3364555	3366329	3366417	0,250,113,246,342,57	0,0,0,0,0,0	3,296,336,228,227,308	0,0,1,2,0,0	257	149	1	1.0	NA,1.0,1.0,1.0,1.0,1.0	1.0,1.0,0.995,0.985,1.0,1.0	0.003
ENSMUSG00000024900	Cpt1a	19	+	3376410	3376575	3375092	3375209	3378367	3378502	4,227,107,245,328,63	0,0,0,0,0,0	3,309,256,244,255,230	0,0,0,0,0,1	314	149	1	1.0	1.0,1.0,1.0,1.0,1.0,1.0	1.0,1.0,1.0,1.0,1.0,0.991	0.002
ENSMUSG00000024900	Cpt1a	19	+	3378367	3378502	3376410	3376575	3380016	3380169	11,212,117,242,315,57	0,0,0,0,0,0	3,316,241,215,193,212	0,0,0,0,0,1	284	149	1	1.0	1.0,1.0,1.0,1.0,1.0,1.0	1.0,1.0,1.0,1.0,1.0,0.991	0.002
ENSMUSG00000024900	Cpt1a	19	+	3381609	3381723	3380016	3380169	3381931	3382024	14,197,143,223,328,91	0,0,0,2,1,3	8,233,224,214,174,260	0,0,0,0,1,0	263	149	1	1.0	1.0,1.0,1.0,0.984,0.995,0.945	1.0,1.0,1.0,1.0,0.99,1.0	-0.011
ENSMUSG00000024829	Mrpl21	19	+	3286874	3287038	3285309	3285395	3287702	3287739	697,307,535,455,533,789	0,0,3,3,1,1	488,376,328,340,316,405	0,0,0,2,0,1	313	149	1	1.0	1.0,1.0,0.988,0.986,0.996,0.997	1.0,1.0,1.0,0.988,1.0,0.995	-0.003
ENSMUSG00000024614	Tmx3	18	+	90514204	90514244	90511278	90511333	90517393	90517517	2,209,86,225,395,151	0,0,0,0,0,0	2,254,176,217,216,217	0,2,0,0,0,0	189	149	1	1.0	1.0,1.0,1.0,1.0,1.0,1.0	1.0,0.99,1.0,1.0,1.0,1.0	0.002
ENSMUSG00000024614	Tmx3	18	+	90519104	90519150	90517393	90517517	90520956	90521037	0,203,76,245,335,101	0,4,0,5,6,4	0,225,186,204,171,202	0,3,1,7,6,2	195	149	1	1.0	NA,0.975,1.0,0.974,0.977,0.951	NA,0.983,0.993,0.957,0.956,0.987	0.0
ENSMUSG00000024614	Tmx3	18	+	90519104	90519150	90517393	90517517	90523529	90523629	0,44,20,63,80,27	0,0,0,1,0,0	0,39,42,33,38,41	0,1,0,0,1,0	195	149	1	1.0	NA,1.0,1.0,0.98,1.0,1.0	NA,0.968,1.0,1.0,0.967,1.0	0.009
ENSMUSG00000024614	Tmx3	18	+	90520956	90521037	90517393	90517517	90523529	90523629	1,67,33,71,130,70	0,0,0,1,0,0	0,69,51,47,48,60	0,1,0,0,1,0	230	149	1	1.0	1.0,1.0,1.0,0.979,1.0,1.0	NA,0.978,1.0,1.0,0.969,1.0	0.007
ENSMUSG00000024614	Tmx3	18	+	90520956	90521037	90519104	90519150	90523529	90523629	1,222,89,248,379,141	0,0,0,0,0,1	0,252,194,212,179,218	0,0,0,1,4,0	230	149	1	1.0	1.0,1.0,1.0,1.0,1.0,0.989	NA,1.0,1.0,0.993,0.967,1.0	0.006
ENSMUSG00000024614	Tmx3	18	+	90524280	90524358	90523529	90523629	90527875	90527942	1,213,130,238,373,194	0,0,0,0,1,2	4,197,214,179,152,202	0,4,2,0,2,0	227	149	1	1.0	1.0,1.0,1.0,1.0,0.996,0.985	1.0,0.97,0.986,1.0,0.98,1.0	0.008
ENSMUSG00000024614	Tmx3	18	+	90533220	90533274	90532982	90533040	90534381	90534438	0,217,66,211,304,143	0,0,0,0,0,0	1,169,164,173,197,171	0,2,0,0,0,0	203	149	1	1.0	NA,1.0,1.0,1.0,1.0,1.0	1.0,0.984,1.0,1.0,1.0,1.0	0.003
ENSMUSG00000024614	Tmx3	18	+	90533220	90533274	90532982	90533040	90537074	90537204	0,63,25,62,76,37	0,0,2,0,0,0	0,46,49,32,63,45	0,0,0,0,0,0	203	149	1	1.0	NA,1.0,0.902,1.0,1.0,1.0	NA,1.0,1.0,1.0,1.0,1.0	-0.02
ENSMUSG00000024614	Tmx3	18	+	90534381	90534438	90532982	90533040	90537074	90537204	0,68,25,52,89,54	0,0,2,0,0,0	11,75,49,49,55,53	0,0,0,0,0,0	206	149	1	1.0	NA,1.0,0.9,1.0,1.0,1.0	1.0,1.0,1.0,1.0,1.0,1.0	-0.02
ENSMUSG00000024614	Tmx3	18	+	90534381	90534438	90533220	90533274	90537074	90537204	0,221,66,200,316,162	0,0,0,0,0,2	12,195,163,187,188,179	0,0,0,0,0,0	206	149	1	1.0	NA,1.0,1.0,1.0,1.0,0.983	1.0,1.0,1.0,1.0,1.0,1.0	-0.003
ENSMUSG00000024614	Tmx3	18	+	90534381	90534438	90533220	90533274	90538498	90538567	0,65,15,66,100,40	0,0,0,0,3,0	0,47,53,63,62,47	0,0,0,0,0,0	206	149	1	1.0	NA,1.0,1.0,1.0,0.96,1.0	NA,1.0,1.0,1.0,1.0,1.0	-0.008
ENSMUSG00000024614	Tmx3	18	+	90537074	90537204	90533220	90533274	90538498	90538567	8,137,76,122,188,119	0,0,0,0,3,0	13,168,110,123,103,113	0,0,0,0,0,0	279	149	1	1.0	1.0,1.0,1.0,1.0,0.971,1.0	1.0,1.0,1.0,1.0,1.0,1.0	-0.005
ENSMUSG00000024614	Tmx3	18	+	90537074	90537204	90534381	90534438	90538498	90538567	8,293,127,257,405,238	0,1,0,1,0,0	25,317,220,251,229,245	0,0,0,4,0,0	279	149	1	1.0	1.0,0.994,1.0,0.993,1.0,1.0	1.0,1.0,1.0,0.971,1.0,1.0	0.003
ENSMUSG00000024645	Timm21	18	-	84948022	84948096	84947833	84947939	84949193	84949291	58,10,31,15,38,35	0,0,0,0,1,0	11,29,30,23,26,22	0,0,0,1,1,0	223	149	1	1.0	1.0,1.0,1.0,1.0,0.962,1.0	1.0,1.0,1.0,0.939,0.946,1.0	0.013
ENSMUSG00000024645	Timm21	18	-	84949193	84949291	84947833	84947939	84949389	84949452	3,9,18,10,13,29	0,0,0,0,2,1	4,21,4,12,13,12	0,0,0,0,0,0	247	149	1	1.0	1.0,1.0,1.0,1.0,0.797,0.946	1.0,1.0,1.0,1.0,1.0,1.0	-0.043
ENSMUSG00000024645	Timm21	18	-	84949389	84949452	84949193	84949291	84951002	84951524	10,28,31,19,30,45	0,0,0,0,0,1	7,45,23,16,14,26	0,0,0,0,0,0	212	149	1	1.0	1.0,1.0,1.0,1.0,1.0,0.969	1.0,1.0,1.0,1.0,1.0,1.0	-0.005
ENSMUSG00000047992	Fam69c	18	+	84736811	84736976	84730029	84730689	84739368	84739408	0,0,3,0,0,0	0,0,0,0,0,0	0,0,0,0,0,0	0,0,3,0,0,0	314	149	1	1.0	NA,NA,1.0,NA,NA,NA	NA,NA,0.0,NA,NA,NA	1.0
ENSMUSG00000041607	Mbp	18	+	82554319	82554750	82522049	82522137	82572824	82572926	19,131,100,187,236,43	0,0,0,0,0,0	8,141,113,100,124,160	0,0,0,1,0,0	580	149	1	1.0	1.0,1.0,1.0,1.0,1.0,1.0	1.0,1.0,1.0,0.963,1.0,1.0	0.006
ENSMUSG00000041607	Mbp	18	+	82561777	82561855	82554462	82554750	82572824	82572926	0,0,0,0,1,0	0,3,5,0,3,1	0,0,0,0,0,1	0,0,0,0,0,0	227	149	1	1.0	NA,0.0,0.0,NA,0.18,0.0	NA,NA,NA,NA,NA,1.0	-0.955
ENSMUSG00000041607	Mbp	18	+	82575600	82575633	82575171	82575207	82578935	82579058	0,0,1,0,2,0	1,0,1,0,0,0	0,0,0,3,1,0	0,0,0,0,0,1	182	149	1	1.0	0.0,NA,0.45,NA,1.0,NA	NA,NA,NA,1.0,1.0,0.0	-0.183
ENSMUSG00000041607	Mbp	18	+	82575600	82575633	82575171	82575207	82584111	82585627	0,0,0,0,1,0	0,0,0,1,1,0	0,0,0,1,0,0	0,0,0,0,0,0	182	149	1	1.0	NA,NA,NA,0.0,0.45,NA	NA,NA,NA,1.0,NA,NA	-0.775
ENSMUSG00000041607	Mbp	18	+	82578935	82579058	82575171	82575207	82584111	82584156	1,2,4,0,2,3	0,0,0,1,1,0	0,0,1,1,0,2	0,0,0,0,0,0	272	149	1	1.0	1.0,1.0,1.0,0.0,0.523,1.0	NA,NA,1.0,1.0,NA,1.0	-0.246
ENSMUSG00000024571	Gm16286	18	+	80208109	80208229	80207259	80207343	80210061	80210130	10,60,50,34,44,26	211,389,386,373,529,429	11,40,25,30,18,42	176,357,330,353,340,361	269	149	1	1.0	0.026,0.079,0.067,0.048,0.044,0.032	0.033,0.058,0.04,0.045,0.028,0.061	0.005
ENSMUSG00000024571	Gm16286	18	+	80208109	80208229	80207259	80207343	80211412	80211487	6,23,28,18,25,11	3,0,3,0,4,9	2,13,9,16,7,17	0,3,0,3,0,0	269	149	0.0125319916041	1.0	0.526,1.0,0.838,1.0,0.776,0.404	1.0,0.706,1.0,0.747,1.0,1.0	-0.151
ENSMUSG00000024571	Gm16286	18	+	80210061	80210130	80207153	80207343	80211412	80211487	304,536,510,557,762,582	3,0,3,0,4,9	221,509,472,499,491,507	0,3,0,3,0,0	218	149	1	1.0	0.986,1.0,0.991,1.0,0.992,0.978	1.0,0.991,1.0,0.991,1.0,1.0	-0.006
ENSMUSG00000024571	Gm16286	18	+	80210061	80210130	80208109	80208229	80211412	80211487	98,193,154,202,256,190	0,0,0,0,0,0	57,186,167,171,170,179	0,1,0,0,0,0	218	149	1	1.0	1.0,1.0,1.0,1.0,1.0,1.0	1.0,0.992,1.0,1.0,1.0,1.0	0.001
ENSMUSG00000073529	F830208F22Rik	18	-	77795399	77795536	77793258	77794947	77795861	77796390	0,3,0,2,6,5	0,0,0,0,0,0	0,4,6,5,3,7	0,5,0,0,0,0	286	149	1	1.0	NA,1.0,NA,1.0,1.0,1.0	NA,0.294,1.0,1.0,1.0,1.0	0.141
ENSMUSG00000025428	Atp5a1	18	+	77781211	77781356	77780984	77781092	77781798	77781889	4873,2833,3648,2869,3978,4450	0,0,0,0,6,0	3120,2751,2897,2532,2526,2828	1,0,0,2,8,0	294	149	1	1.0	1.0,1.0,1.0,1.0,0.997,1.0	0.999,1.0,1.0,0.998,0.994,1.0	0.001
ENSMUSG00000025423	Pias2	18	+	77097248	77097723	77065207	77065419	77105804	77105889	3,172,125,185,235,92	0,0,0,0,1,0	10,205,152,137,170,191	0,0,0,0,0,0	624	149	1	1.0	1.0,1.0,1.0,1.0,0.982,1.0	1.0,1.0,1.0,1.0,1.0,1.0	-0.003
ENSMUSG00000025423	Pias2	18	+	77105804	77105889	77065207	77065419	77119911	77119962	0,8,18,17,20,8	0,0,0,0,0,0	0,21,13,7,9,18	0,0,0,0,1,0	234	149	1	1.0	NA,1.0,1.0,1.0,1.0,1.0	NA,1.0,1.0,1.0,0.851,1.0	0.03
ENSMUSG00000025423	Pias2	18	+	77145002	77145142	77135779	77135951	77150060	77150098	45,106,111,95,121,59	0,0,0,0,1,0	32,108,69,78,69,73	0,0,0,1,1,2	289	149	1	1.0	1.0,1.0,1.0,1.0,0.984,1.0	1.0,1.0,1.0,0.976,0.973,0.95	0.014
ENSMUSG00000090000	Ier3ip1	18	+	76930623	76930759	76930044	76930216	76939567	76939669	0,6,1,2,0,9	834,470,601,481,596,905	8,9,0,13,9,1	533,474,485,446,397,480	285	149	1	1.0	0.0,0.007,0.001,0.002,0.0,0.005	0.008,0.01,0.0,0.015,0.012,0.001	-0.005
ENSMUSG00000090000	Ier3ip1	18	+	76939567	76939669	76930016	76930216	76940512	76941605	1605,835,1119,868,1120,1658	0,2,0,0,1,0	915,839,857,748,703,878	1,0,0,2,0,1	251	149	1	1.0	1.0,0.996,1.0,1.0,0.998,1.0	0.998,1.0,1.0,0.996,1.0,0.998	0.0
ENSMUSG00000052928	Ctif	18	-	75471864	75472020	75437170	75437224	75519738	75520107	0,13,8,11,31,6	0,0,0,1,0,0	0,41,2,11,19,14	0,0,0,0,0,0	305	149	1	1.0	NA,1.0,1.0,0.843,1.0,1.0	NA,1.0,1.0,1.0,1.0,1.0	-0.031
ENSMUSG00000052928	Ctif	18	-	75637132	75637338	75624228	75624300	75697391	75697696	0,12,2,8,13,0	0,1,0,0,0,0	0,3,2,0,3,4	0,0,0,0,0,0	355	149	1	1.0	NA,0.834,1.0,1.0,1.0,NA	NA,1.0,1.0,NA,1.0,1.0	-0.041
ENSMUSG00000025880	Smad7	18	+	75370894	75370948	75367528	75369568	75393826	75393986	0,10,6,6,5,4	0,0,0,1,0,0	0,13,7,8,8,9	0,0,0,0,0,0	203	149	1	1.0	NA,1.0,1.0,0.815,1.0,1.0	NA,1.0,1.0,1.0,1.0,1.0	-0.037
ENSMUSG00000025880	Smad7	18	+	75375873	75375948	75370894	75370948	75393826	75394001	0,29,15,12,58,7	0,1,2,0,0,0	0,27,20,20,43,38	0,0,0,0,0,0	224	149	1	1.0	NA,0.951,0.833,1.0,1.0,1.0	NA,1.0,1.0,1.0,1.0,1.0	-0.043
ENSMUSG00000036299	BC031181	18	+	75008650	75008826	75005899	75006114	75009277	75009933	729,821,916,873,1178,1587	0,0,0,0,0,2	497,924,898,836,783,943	0,0,4,0,0,0	325	149	1	1.0	1.0,1.0,1.0,1.0,1.0,0.997	1.0,1.0,0.99,1.0,1.0,1.0	0.001
ENSMUSG00000024556	Me2	18	-	73773129	73773228	73770039	73770808	73775378	73775449	159,99,165,95,139,217	0,2,0,1,1,4	112,124,99,73,90,126	1,0,0,0,0,0	248	149	1	1.0	1.0,0.967,1.0,0.983,0.988,0.97	0.985,1.0,1.0,1.0,1.0,1.0	-0.013
ENSMUSG00000024556	Me2	18	-	73796313	73796389	73794780	73794942	73797828	73797978	20,91,42,74,129,45	0,0,2,0,0,0	2,79,75,66,48,84	0,0,0,0,0,1	225	149	1	1.0	1.0,1.0,0.933,1.0,1.0,1.0	1.0,1.0,1.0,1.0,1.0,0.982	-0.008
ENSMUSG00000024556	Me2	18	-	73801728	73801862	73797828	73797978	73805051	73805169	8,74,67,92,118,68	0,2,0,0,0,0	3,88,60,53,82,67	0,0,0,0,0,0	283	149	1	1.0	1.0,0.951,1.0,1.0,1.0,1.0	1.0,1.0,1.0,1.0,1.0,1.0	-0.008
ENSMUSG00000024515	Smad4	18	-	73641782	73641921	73639008	73640469	73648884	73648962	33,183,122,198,262,121	0,0,0,4,0,0	49,148,176,163,163,202	0,0,0,1,1,0	288	149	1	1.0	1.0,1.0,1.0,0.962,1.0,1.0	1.0,1.0,1.0,0.988,0.988,1.0	-0.002
ENSMUSG00000024515	Smad4	18	-	73657194	73657245	73649725	73649909	73662657	73662775	0,19,20,27,34,17	0,0,1,0,0,0	2,39,14,27,21,26	0,0,0,0,0,0	200	149	1	1.0	NA,1.0,0.937,1.0,1.0,1.0	1.0,1.0,1.0,1.0,1.0,1.0	-0.013
ENSMUSG00000024515	Smad4	18	-	73658567	73658684	73657194	73657245	73658778	73658898	29,169,114,174,204,80	0,0,0,1,0,0	18,173,127,128,174,173	0,0,0,0,0,1	266	149	1	1.0	1.0,1.0,1.0,0.99,1.0,1.0	1.0,1.0,1.0,1.0,1.0,0.99	0.0
ENSMUSG00000024515	Smad4	18	-	73658567	73658684	73657194	73657245	73662657	73662775	6,73,67,72,88,49	0,1,0,0,0,0	13,95,51,57,86,89	0,0,0,0,0,0	266	149	1	1.0	1.0,0.976,1.0,1.0,1.0,1.0	1.0,1.0,1.0,1.0,1.0,1.0	-0.004
ENSMUSG00000024515	Smad4	18	-	73658778	73658898	73657194	73657245	73662657	73662775	13,91,45,74,108,37	0,1,0,0,0,0	11,62,74,73,63,69	0,0,0,0,0,0	269	149	1	1.0	1.0,0.981,1.0,1.0,1.0,1.0	1.0,1.0,1.0,1.0,1.0,1.0	-0.003
ENSMUSG00000024515	Smad4	18	-	73658778	73658898	73657194	73657245	73675160	73675190	0,0,0,0,0,1	0,0,0,0,2,0	0,0,1,0,0,0	0,0,0,0,0,0	269	149	1	1.0	NA,NA,NA,NA,0.0,1.0	NA,NA,1.0,NA,NA,NA	-0.5
ENSMUSG00000024515	Smad4	18	-	73658778	73658898	73658567	73658684	73662657	73662775	36,187,92,176,225,68	0,0,0,1,0,0	16,140,150,144,151,152	0,0,0,0,0,0	269	149	1	1.0	1.0,1.0,1.0,0.99,1.0,1.0	1.0,1.0,1.0,1.0,1.0,1.0	-0.002
ENSMUSG00000024515	Smad4	18	-	73662657	73662867	73657194	73657245	73675160	73675190	4,144,54,113,130,60	0,0,0,0,2,0	0,118,137,81,110,120	0,0,0,0,0,0	359	149	1	1.0	1.0,1.0,1.0,1.0,0.964,1.0	NA,1.0,1.0,1.0,1.0,1.0	-0.006
ENSMUSG00000024515	Smad4	18	-	73662657	73662867	73658778	73658898	73675160	73675190	17,258,107,209,262,103	0,0,0,0,0,1	13,195,229,165,188,205	0,0,1,0,0,0	359	149	1	1.0	1.0,1.0,1.0,1.0,1.0,0.977	1.0,1.0,0.99,1.0,1.0,1.0	-0.002
ENSMUSG00000024515	Smad4	18	-	73675160	73675190	73662657	73662867	73675770	73675945	4,114,34,90,111,45	0,0,0,1,0,0	0,99,105,78,80,92	0,0,0,0,0,0	179	149	1	1.0	1.0,1.0,1.0,0.987,1.0,1.0	NA,1.0,1.0,1.0,1.0,1.0	-0.002
ENSMUSG00000044906	4930503L19Rik	18	-	70456473	70456544	70452211	70453388	70463961	70464064	0,12,20,15,12,15	0,0,0,0,1,10	0,19,17,1,12,18	0,0,1,0,3,1	220	149	1	1.0	NA,1.0,1.0,1.0,0.89,0.504	NA,1.0,0.92,1.0,0.73,0.924	-0.036
ENSMUSG00000044906	4930503L19Rik	18	-	70458316	70458448	70456473	70456544	70463961	70464064	1,48,33,33,69,36	0,3,3,0,0,4	0,61,44,25,32,57	0,1,2,1,0,0	281	149	1	1.0	1.0,0.895,0.854,1.0,1.0,0.827	NA,0.97,0.921,0.93,1.0,1.0	-0.035
ENSMUSG00000044906	4930503L19Rik	18	-	70463961	70464064	70452212	70453388	70467334	70467485	1,19,10,14,27,31	0,0,0,0,1,0	0,14,24,9,13,15	0,0,0,0,0,0	252	149	1	1.0	1.0,1.0,1.0,1.0,0.941,1.0	NA,1.0,1.0,1.0,1.0,1.0	-0.01
ENSMUSG00000044906	4930503L19Rik	18	-	70463961	70464064	70458316	70458448	70467330	70467456	1,28,14,11,34,19	0,1,0,0,0,0	0,32,26,12,4,23	0,0,0,0,0,0	252	149	1	1.0	1.0,0.943,1.0,1.0,1.0,1.0	NA,1.0,1.0,1.0,1.0,1.0	-0.01
ENSMUSG00000044906	4930503L19Rik	18	-	70463961	70464064	70458316	70458448	70467334	70467485	2,39,28,26,54,39	0,0,0,0,0,0	0,46,41,21,21,39	0,0,2,0,0,0	252	149	1	1.0	1.0,1.0,1.0,1.0,1.0,1.0	NA,1.0,0.924,1.0,1.0,1.0	0.015
ENSMUSG00000038121	Fam210a	18	-	68275761	68276274	68272562	68272674	68300073	68300333	54,270,254,366,440,203	0,0,0,1,0,0	15,305,310,242,323,329	0,1,0,0,0,0	662	149	1	1.0	1.0,1.0,1.0,0.988,1.0,1.0	1.0,0.986,1.0,1.0,1.0,1.0	0.0
ENSMUSG00000038121	Fam210a	18	-	68279266	68279428	68275916	68276274	68300073	68300202	0,16,12,18,26,9	12,82,69,102,111,43	0,19,25,5,19,19	4,98,74,77,109,134	311	149	1	1.0	0.0,0.085,0.077,0.078,0.101,0.091	0.0,0.085,0.139,0.03,0.077,0.064	0.006
ENSMUSG00000024539	Ptpn2	18	-	67672666	67672768	67665510	67665874	67675719	67675829	405,213,282,216,288,553	0,0,0,0,0,3	246,242,226,208,192,233	0,0,0,0,0,0	251	149	1	1.0	1.0,1.0,1.0,1.0,1.0,0.991	1.0,1.0,1.0,1.0,1.0,1.0	-0.002
ENSMUSG00000024539	Ptpn2	18	-	67675719	67675829	67672666	67672768	67677709	67677862	180,103,149,97,151,240	0,1,1,0,0,6	121,132,121,103,100,106	6,0,0,0,0,0	259	149	1	1.0	1.0,0.983,0.988,1.0,1.0,0.958	0.921,1.0,1.0,1.0,1.0,1.0	0.001
ENSMUSG00000024539	Ptpn2	18	-	67675719	67675886	67671211	67672768	67677709	67677862	346,302,316,259,379,556	0,1,1,0,0,6	232,386,285,284,263,294	6,0,0,0,0,0	316	149	1	1.0	1.0,0.993,0.993,1.0,1.0,0.978	0.948,1.0,1.0,1.0,1.0,1.0	0.003
ENSMUSG00000024539	Ptpn2	18	-	67681442	67681577	67680839	67681049	67688890	67688989	53,199,146,213,225,245	0,0,1,0,0,0	24,257,199,173,170,196	0,0,0,0,0,0	284	149	1	1.0	1.0,1.0,0.987,1.0,1.0,1.0	1.0,1.0,1.0,1.0,1.0,1.0	-0.002
ENSMUSG00000024539	Ptpn2	18	-	67695623	67695724	67688890	67688989	67711836	67711927	22,170,161,174,204,163	0,1,0,6,3,6	8,201,204,148,154,184	0,4,8,4,1,1	250	149	1	1.0	1.0,0.99,1.0,0.945,0.976,0.942	1.0,0.968,0.938,0.957,0.989,0.991	0.002
ENSMUSG00000024539	Ptpn2	18	-	67711836	67711927	67695623	67695724	67724441	67724573	51,179,154,200,222,153	0,0,0,0,1,0	17,206,224,166,192,213	0,1,0,0,4,0	240	149	1	1.0	1.0,1.0,1.0,1.0,0.993,1.0	1.0,0.992,1.0,1.0,0.968,1.0	0.006
ENSMUSG00000024527	Afg3l2	18	-	67407265	67407460	67404766	67405514	67409397	67409598	360,385,484,430,520,418	0,0,0,0,0,0	233,352,272,276,292,303	0,0,0,2,0,0	344	149	1	1.0	1.0,1.0,1.0,1.0,1.0,1.0	1.0,1.0,1.0,0.984,1.0,1.0	0.003
ENSMUSG00000024527	Afg3l2	18	-	67409397	67409598	67404766	67405514	67414077	67414193	178,184,220,203,315,209	0,0,0,0,0,0	103,149,160,136,143,133	0,0,1,0,0,0	350	149	1	1.0	1.0,1.0,1.0,1.0,1.0,1.0	1.0,1.0,0.986,1.0,1.0,1.0	0.002
ENSMUSG00000024527	Afg3l2	18	-	67414077	67414193	67409397	67409598	67415498	67415609	168,257,290,226,350,242	0,0,0,0,0,0	102,183,200,167,193,180	0,3,0,0,0,0	265	149	1	1.0	1.0,1.0,1.0,1.0,1.0,1.0	1.0,0.972,1.0,1.0,1.0,1.0	0.005
ENSMUSG00000024527	Afg3l2	18	-	67428980	67429254	67425888	67426026	67431653	67431778	128,505,482,511,705,278	0,1,0,1,2,0	36,400,382,320,364,340	0,0,0,0,1,0	423	149	1	1.0	1.0,0.994,1.0,0.994,0.992,1.0	1.0,1.0,1.0,1.0,0.992,1.0	-0.002
ENSMUSG00000024527	Afg3l2	18	-	67431653	67431778	67425888	67426026	67434154	67434229	45,129,122,153,184,93	0,0,0,1,1,6	22,104,73,116,107,117	0,0,0,0,0,0	274	149	1	1.0	1.0,1.0,1.0,0.988,0.99,0.894	1.0,1.0,1.0,1.0,1.0,1.0	-0.021
ENSMUSG00000024527	Afg3l2	18	-	67434154	67434229	67431653	67431778	67440181	67440334	57,257,215,285,356,154	0,0,0,0,0,0	28,209,136,192,187,186	0,0,0,0,1,0	224	149	1	1.0	1.0,1.0,1.0,1.0,1.0,1.0	1.0,1.0,1.0,1.0,0.992,1.0	0.001
ENSMUSG00000024527	Afg3l2	18	-	67442750	67442850	67442309	67442387	67448887	67449166	29,173,158,179,224,83	0,0,0,1,0,0	8,130,198,96,128,136	0,0,0,0,0,2	249	149	1	1.0	1.0,1.0,1.0,0.991,1.0,1.0	1.0,1.0,1.0,1.0,1.0,0.976	0.002
ENSMUSG00000001473	Tubb6	18	+	67391324	67391433	67390716	67390814	67392945	67393056	212,768,613,552,1089,393	0,0,0,0,0,2	246,861,703,537,878,887	0,0,0,0,0,0	258	149	1	1.0	1.0,1.0,1.0,1.0,1.0,0.991	1.0,1.0,1.0,1.0,1.0,1.0	-0.002
ENSMUSG00000001473	Tubb6	18	+	67391324	67391433	67390716	67390814	67401309	67402748	65,292,222,214,393,136	0,0,0,3,0,0	79,349,259,211,352,347	0,0,0,0,0,0	258	149	1	1.0	1.0,1.0,1.0,0.976,1.0,1.0	1.0,1.0,1.0,1.0,1.0,1.0	-0.004
ENSMUSG00000001473	Tubb6	18	+	67392945	67393056	67390716	67390814	67401309	67402748	96,296,272,222,368,125	0,0,0,3,0,0	90,308,298,220,269,319	0,0,0,0,0,0	260	149	1	1.0	1.0,1.0,1.0,0.977,1.0,1.0	1.0,1.0,1.0,1.0,1.0,1.0	-0.004
ENSMUSG00000001473	Tubb6	18	+	67392945	67393056	67391324	67391433	67401309	67402748	243,776,665,566,1069,381	0,4,2,6,5,1	257,827,747,557,799,870	0,7,6,10,4,10	260	149	1	1.0	1.0,0.991,0.995,0.982,0.992,0.995	1.0,0.985,0.986,0.97,0.991,0.98	0.007
ENSMUSG00000041891	Lman1	18	-	65983824	65983887	65980753	65982710	65984152	65984274	67,104,101,116,186,94	0,0,0,1,6,0	23,107,89,123,91,100	0,0,0,0,0,0	212	149	1	1.0	1.0,1.0,1.0,0.988,0.956,1.0	1.0,1.0,1.0,1.0,1.0,1.0	-0.009
ENSMUSG00000024516	Sec11c	18	+	65801450	65801492	65800571	65800711	65809444	65809554	0,7,6,1,0,0	382,261,394,227,378,506	0,0,0,10,2,0	222,242,266,188,225,274	191	149	1	1.0	0.0,0.02,0.012,0.003,0.0,0.0	0.0,0.0,0.0,0.04,0.007,0.0	-0.002
ENSMUSG00000024516	Sec11c	18	+	65809444	65809554	65800548	65800711	65812664	65812728	791,554,733,448,763,1015	0,0,0,1,0,17	469,507,519,418,458,507	0,7,0,0,0,2	259	149	1	1.0	1.0,1.0,1.0,0.996,1.0,0.972	1.0,0.977,1.0,1.0,1.0,0.993	-0.0
ENSMUSG00000024516	Sec11c	18	+	65809444	65809554	65800548	65800711	65814837	65814957	265,190,289,168,256,334	4,0,0,0,0,0	141,184,179,145,165,197	0,2,0,0,0,0	259	149	1	1.0	0.974,1.0,1.0,1.0,1.0,1.0	1.0,0.981,1.0,1.0,1.0,1.0	-0.001
ENSMUSG00000024516	Sec11c	18	+	65812664	65812741	65800549	65800711	65814837	65814957	0,6,4,3,1,17	4,0,0,0,0,0	4,7,1,0,7,4	0,2,0,0,0,0	226	149	1	1.0	0.0,1.0,1.0,1.0,1.0,1.0	1.0,0.698,1.0,NA,1.0,1.0	-0.106
ENSMUSG00000024516	Sec11c	18	+	65812664	65812741	65809444	65809554	65814837	65814957	242,192,252,140,265,368	0,0,0,0,0,0	150,139,184,134,156,166	0,1,0,0,0,0	226	149	1	1.0	1.0,1.0,1.0,1.0,1.0,1.0	1.0,0.989,1.0,1.0,1.0,1.0	0.002
ENSMUSG00000024516	Sec11c	18	+	65812664	65812814	65800548	65800711	65814837	65814957	810,280,458,297,459,731	4,0,0,0,0,0	398,351,355,262,272,304	0,2,0,0,0,0	299	149	1	1.0	0.99,1.0,1.0,1.0,1.0,1.0	1.0,0.989,1.0,1.0,1.0,1.0	0.0
ENSMUSG00000024516	Sec11c	18	+	65812664	65812814	65809444	65809554	65814837	65814957	1336,648,905,575,957,1385	0,0,0,0,0,0	722,668,695,545,566,610	0,1,0,0,0,0	299	149	1	1.0	1.0,1.0,1.0,1.0,1.0,1.0	1.0,0.997,1.0,1.0,1.0,1.0	0.001
ENSMUSG00000024516	Sec11c	18	+	65816820	65816878	65812664	65814957	65817459	65817656	1635,456,680,389,663,1188	0,0,0,0,1,0	939,403,469,327,349,423	0,0,0,0,0,0	207	149	1	1.0	1.0,1.0,1.0,1.0,0.998,1.0	1.0,1.0,1.0,1.0,1.0,1.0	-0.0
ENSMUSG00000042439	Zfp532	18	+	65656350	65656632	65622983	65625334	65682894	65683007	0,1,2,6,5,1	0,1,0,0,0,1	0,0,2,2,0,2	0,0,1,0,0,3	431	149	1	1.0	NA,0.257,1.0,1.0,1.0,0.257	NA,NA,0.409,1.0,NA,0.187	0.171
ENSMUSG00000054237	Fra10ac1	19	-	38189828	38189907	38188480	38188800	38195696	38195735	234,49,78,35,56,132	0,0,0,0,1,0	78,20,45,43,44,35	0,0,0,0,0,0	228	149	1	1.0	1.0,1.0,1.0,1.0,0.973,1.0	1.0,1.0,1.0,1.0,1.0,1.0	-0.005
ENSMUSG00000054237	Fra10ac1	19	-	38204695	38204809	38201546	38201589	38207262	38207308	147,62,100,61,74,133	0,0,2,0,0,0	41,61,40,47,42,47	0,0,0,0,0,0	263	149	1	1.0	1.0,1.0,0.966,1.0,1.0,1.0	1.0,1.0,1.0,1.0,1.0,1.0	-0.006
ENSMUSG00000054237	Fra10ac1	19	-	38213360	38213445	38207262	38207308	38214373	38214457	54,45,53,57,45,99	0,1,2,0,0,3	20,38,39,41,31,34	0,0,0,0,0,0	234	149	1	1.0	1.0,0.966,0.944,1.0,1.0,0.955	1.0,1.0,1.0,1.0,1.0,1.0	-0.022
ENSMUSG00000054237	Fra10ac1	19	-	38213360	38213445	38207262	38207308	38215830	38215907	40,6,16,9,16,23	0,0,0,0,0,0	9,13,17,6,14,9	0,0,0,2,0,0	234	149	1	1.0	1.0,1.0,1.0,1.0,1.0,1.0	1.0,1.0,1.0,0.656,1.0,1.0	0.057
ENSMUSG00000054237	Fra10ac1	19	-	38214373	38214457	38207262	38207308	38215830	38215907	0,26,17,20,27,27	0,0,0,0,0,0	2,19,9,8,9,7	0,0,0,2,0,0	233	149	1	1.0	NA,1.0,1.0,1.0,1.0,1.0	1.0,1.0,1.0,0.719,1.0,1.0	0.047
ENSMUSG00000054237	Fra10ac1	19	-	38214373	38214457	38213360	38213445	38215830	38215907	17,65,52,68,56,100	3,0,0,0,0,0	13,45,32,43,26,32	0,0,0,0,0,0	233	149	1	1.0	0.784,1.0,1.0,1.0,1.0,1.0	1.0,1.0,1.0,1.0,1.0,1.0	-0.036
ENSMUSG00000054237	Fra10ac1	19	-	38221836	38221913	38219631	38219727	38223961	38224138	18,31,76,46,73,55	0,0,0,1,0,2	8,49,54,30,25,44	0,0,1,5,0,0	226	149	1	1.0	1.0,1.0,1.0,0.968,1.0,0.948	1.0,1.0,0.973,0.798,1.0,1.0	0.024
ENSMUSG00000040560	Wdr7	18	+	63720217	63720389	63708694	63708919	63720756	63720863	0,31,17,59,76,4	0,0,0,0,0,0	0,39,35,34,24,43	0,2,1,0,0,0	321	149	1	1.0	NA,1.0,1.0,1.0,1.0,1.0	NA,0.901,0.942,1.0,1.0,1.0	0.031
ENSMUSG00000040560	Wdr7	18	+	63730089	63730209	63728438	63728515	63735578	63735724	0,35,17,31,45,2	0,0,0,2,0,0	0,26,26,30,14,20	0,0,0,0,0,0	269	149	1	1.0	NA,1.0,1.0,0.896,1.0,1.0	NA,1.0,1.0,1.0,1.0,1.0	-0.021
ENSMUSG00000040560	Wdr7	18	+	63935848	63935948	63927265	63927348	63979319	63979424	0,27,7,38,72,24	0,0,0,0,0,0	3,37,33,32,36,70	0,0,0,0,2,0	249	149	1	1.0	NA,1.0,1.0,1.0,1.0,1.0	1.0,1.0,1.0,1.0,0.915,1.0	0.014
ENSMUSG00000051412	Vamp7	GL456233.1	-	14074	14167	10737	12544	21627	21695	30,155,109,190,212,184	0,0,0,1,3,2	20,174,169,133,128,117	0,0,3,1,2,0	242	149	1	1.0	1.0,1.0,1.0,0.992,0.978,0.983	1.0,1.0,0.972,0.988,0.975,1.0	0.003
ENSMUSG00000051412	Vamp7	GL456233.1	-	28975	29113	24871	24962	30587	30645	22,170,114,198,258,170	0,0,0,1,4,1	4,191,170,166,154,155	0,0,0,1,0,0	287	149	1	1.0	1.0,1.0,1.0,0.99,0.971,0.989	1.0,1.0,1.0,0.989,1.0,1.0	-0.006
ENSMUSG00000051412	Vamp7	GL456233.1	-	28975	29113	24871	24962	39024	39148	6,75,47,86,101,71	0,0,2,0,0,0	1,89,78,69,71,54	0,0,2,0,0,2	287	149	1	1.0	1.0,1.0,0.924,1.0,1.0,1.0	1.0,1.0,0.953,1.0,1.0,0.933	0.006
ENSMUSG00000051412	Vamp7	GL456233.1	-	30587	30645	24871	24962	39024	39148	0,1,0,0,1,0	0,0,2,0,0,0	0,1,2,2,2,2	0,0,2,0,0,2	207	149	1	1.0	NA,1.0,0.0,NA,1.0,NA	NA,1.0,0.419,1.0,1.0,0.419	-0.101
ENSMUSG00000051412	Vamp7	GL456233.1	-	30587	30645	28975	29113	39024	39148	13,31,17,41,44,20	0,0,0,0,0,1	1,34,35,35,36,38	0,0,2,0,0,0	207	149	1	1.0	1.0,1.0,1.0,1.0,1.0,0.935	1.0,1.0,0.926,1.0,1.0,1.0	0.002
ENSMUSG00000051412	Vamp7	GL456233.1	-	32429	32584	30587	30645	39024	39148	10,185,133,210,294,188	0,4,1,2,8,2	9,218,175,166,134,196	0,4,4,5,10,9	304	149	1	1.0	1.0,0.958,0.985,0.981,0.947,0.979	1.0,0.964,0.955,0.942,0.868,0.914	0.034
ENSMUSG00000024581	Napg	18	+	62980465	62980533	62977835	62978024	62982618	62982703	8,85,78,107,131,60	0,2,0,0,0,0	11,105,116,101,101,121	0,6,2,4,0,1	217	149	1	1.0	1.0,0.967,1.0,1.0,1.0,1.0	1.0,0.923,0.976,0.945,1.0,0.988	0.023
ENSMUSG00000024581	Napg	18	+	62980465	62980533	62977835	62978024	62986178	62986288	4,24,37,34,44,13	0,4,2,1,5,0	6,48,53,27,46,45	0,4,1,0,0,3	217	149	1	1.0	1.0,0.805,0.927,0.959,0.858,1.0	1.0,0.892,0.973,1.0,1.0,0.912	-0.038
ENSMUSG00000024581	Napg	18	+	62980465	62980533	62977835	62978024	62991800	62991879	4,24,36,34,46,13	0,4,4,3,10,5	6,47,53,27,46,45	0,6,9,8,4,4	217	149	1	1.0	1.0,0.805,0.861,0.886,0.76,0.641	1.0,0.843,0.802,0.699,0.888,0.885	-0.027
ENSMUSG00000024581	Napg	18	+	62984039	62984070	62983373	62983391	62986178	62986288	0,90,63,92,70,58	0,0,0,0,5,6	4,74,62,83,53,78	0,0,2,0,0,0	180	149	1	1.0	NA,1.0,1.0,1.0,0.921,0.889	1.0,1.0,0.962,1.0,1.0,1.0	-0.032
ENSMUSG00000024581	Napg	18	+	62986410	62986477	62986178	62986288	62986953	62987024	11,118,73,132,124,67	0,0,0,0,4,0	2,95,86,116,94,127	4,1,0,1,0,2	216	149	1	1.0	1.0,1.0,1.0,1.0,0.955,1.0	0.256,0.985,1.0,0.988,1.0,0.978	0.125
ENSMUSG00000024581	Napg	18	+	62992340	62992490	62991800	62991879	62994311	62994391	0,4,4,0,2,0	13,54,73,63,107,47	0,0,2,6,0,0	7,67,66,52,61,79	299	149	1	1.0	0.0,0.036,0.027,0.0,0.009,0.0	0.0,0.0,0.015,0.054,0.0,0.0	0.0
ENSMUSG00000024581	Napg	18	+	62994962	62995092	62994311	62994391	62996816	62996932	49,199,184,222,265,166	0,0,0,0,2,0	64,204,186,140,162,188	0,1,0,0,0,0	279	149	1	1.0	1.0,1.0,1.0,1.0,0.986,1.0	1.0,0.991,1.0,1.0,1.0,1.0	-0.001
ENSMUSG00000024576	Csnk1a1	18	+	61556502	61556609	61555273	61555873	61568263	61568390	50,1062,620,1055,1513,755	0,2,0,0,0,1	68,955,978,887,929,1050	0,0,2,0,1,0	256	149	1	1.0	1.0,0.997,1.0,1.0,1.0,0.998	1.0,1.0,0.996,1.0,0.998,1.0	0.0
ENSMUSG00000024576	Csnk1a1	18	+	61568263	61568390	61556502	61556609	61575409	61575549	28,494,263,503,696,382	0,1,0,0,0,0	30,441,467,407,460,489	0,0,0,0,0,0	276	149	1	1.0	1.0,0.996,1.0,1.0,1.0,1.0	1.0,1.0,1.0,1.0,1.0,1.0	-0.001
ENSMUSG00000024576	Csnk1a1	18	+	61569463	61569562	61568263	61568390	61575409	61575549	87,927,592,885,1389,704	0,0,1,4,0,0	30,824,725,773,818,808	0,0,0,0,0,0	248	149	1	1.0	1.0,1.0,0.997,0.993,1.0,1.0	1.0,1.0,1.0,1.0,1.0,1.0	-0.002
ENSMUSG00000024576	Csnk1a1	18	+	61571873	61571957	61569463	61569562	61575409	61575549	22,87,45,102,123,85	46,466,286,444,662,382	3,97,84,112,70,89	17,420,347,353,382,392	233	149	1	1.0	0.234,0.107,0.091,0.128,0.106,0.125	0.101,0.129,0.134,0.169,0.105,0.127	0.004
ENSMUSG00000024576	Csnk1a1	18	+	61576506	61576585	61575409	61575549	61577177	61577252	115,667,550,761,999,732	0,0,0,1,0,0	95,710,636,610,597,712	0,0,0,0,0,1	228	149	1	1.0	1.0,1.0,1.0,0.998,1.0,1.0	1.0,1.0,1.0,1.0,1.0,0.998	0.0
ENSMUSG00000024576	Csnk1a1	18	+	61578666	61578773	61577177	61577252	61580338	61580451	234,891,800,979,1290,1142	1,2,4,4,8,7	198,868,924,864,753,890	0,4,0,0,0,8	256	149	1	1.0	0.993,0.996,0.991,0.993,0.989,0.99	1.0,0.992,1.0,1.0,1.0,0.985	-0.004
ENSMUSG00000045094	Arhgef37	18	-	61498091	61498252	61493793	61495049	61499704	61499900	5,69,30,50,77,33	0,0,0,0,3,0	22,50,72,70,36,52	0,1,0,1,0,0	310	149	1	1.0	1.0,1.0,1.0,1.0,0.925,1.0	1.0,0.96,1.0,0.971,1.0,1.0	-0.001
ENSMUSG00000045094	Arhgef37	18	-	61508638	61508838	61507197	61507328	61517994	61518142	0,53,26,30,52,6	0,0,0,0,0,0	0,54,26,24,23,41	0,0,0,0,2,0	349	149	1	1.0	NA,1.0,1.0,1.0,1.0,1.0	NA,1.0,1.0,1.0,0.831,1.0	0.034
ENSMUSG00000034320	Slc26a2	18	-	61201680	61202403	61192918	61199658	61204309	61204445	0,200,92,215,292,49	0,1,0,0,2,0	0,219,202,246,168,251	0,0,0,2,0,0	872	149	1	1.0	NA,0.972,1.0,1.0,0.961,1.0	NA,1.0,1.0,0.955,1.0,1.0	-0.004
ENSMUSG00000024621	Csf1r	18	+	61110220	61110505	61109615	61109873	61111957	61112094	190,6218,3833,7105,10252,1716	0,0,0,2,1,0	195,5505,6113,5203,5126,5910	0,0,0,0,0,0	434	149	1	1.0	1.0,1.0,1.0,0.999,1.0,1.0	1.0,1.0,1.0,1.0,1.0,1.0	-0.0
ENSMUSG00000024621	Csf1r	18	+	61111957	61112094	61110220	61110505	61114750	61114937	70,1842,1152,2194,3020,570	0,0,0,0,0,0	60,1677,1777,1602,1509,1793	0,0,1,0,1,0	286	149	1	1.0	1.0,1.0,1.0,1.0,1.0,1.0	1.0,1.0,0.999,1.0,0.999,1.0	0.0
ENSMUSG00000024621	Csf1r	18	+	61112701	61112861	61111957	61112094	61114750	61114937	174,4358,3020,4846,6962,1488	0,0,0,2,0,0	171,3727,4256,3567,3811,4026	0,0,0,2,0,0	309	149	1	1.0	1.0,1.0,1.0,0.999,1.0,1.0	1.0,1.0,1.0,0.999,1.0,1.0	0.0
ENSMUSG00000024621	Csf1r	18	+	61117040	61117156	61114750	61114937	61117291	61117412	212,3670,2868,4073,6137,1383	0,13,5,14,22,0	230,3160,3505,2932,3191,3472	0,13,6,4,19,10	265	149	1	1.0	1.0,0.994,0.997,0.994,0.994,1.0	1.0,0.993,0.997,0.998,0.99,0.995	0.001
ENSMUSG00000024621	Csf1r	18	+	61117040	61117156	61114750	61114937	61117531	61117722	74,1660,1269,1796,2803,536	0,6,0,3,2,0	89,1463,1675,1313,1429,1543	0,8,5,2,2,1	265	149	1	1.0	1.0,0.994,1.0,0.997,0.999,1.0	1.0,0.99,0.995,0.997,0.998,0.999	0.002
ENSMUSG00000024621	Csf1r	18	+	61117040	61117156	61114750	61114937	61118951	61119067	74,1660,1269,1796,2803,536	0,0,0,0,0,1	89,1463,1675,1313,1430,1541	0,0,0,0,0,0	265	149	1	1.0	1.0,1.0,1.0,1.0,1.0,0.997	1.0,1.0,1.0,1.0,1.0,1.0	-0.001
ENSMUSG00000024621	Csf1r	18	+	61117291	61117412	61114750	61114937	61117531	61117722	220,2125,1709,2331,3420,1009	0,6,0,3,2,0	160,1862,2021,1748,1816,1965	0,8,5,2,2,1	270	149	1	1.0	1.0,0.995,1.0,0.998,0.999,1.0	1.0,0.992,0.996,0.998,0.998,0.999	0.002
ENSMUSG00000024621	Csf1r	18	+	61117291	61117412	61117040	61117156	61117531	61117722	358,4122,3304,4593,6733,1858	0,0,0,0,1,0	301,3548,3844,3361,3558,3886	0,0,0,0,0,2	270	149	1	1.0	1.0,1.0,1.0,1.0,1.0,1.0	1.0,1.0,1.0,1.0,1.0,0.999	0.0
ENSMUSG00000024621	Csf1r	18	+	61117531	61117722	61114750	61114937	61118951	61119067	386,2068,2236,2709,4151,1062	0,0,0,0,0,1	241,2329,2502,2168,2126,2367	0,0,0,0,0,0	340	149	1	1.0	1.0,1.0,1.0,1.0,1.0,0.998	1.0,1.0,1.0,1.0,1.0,1.0	-0.0
ENSMUSG00000024621	Csf1r	18	+	61117531	61117722	61117040	61117156	61118951	61119067	386,2062,2236,2706,4150,1062	0,0,0,0,1,0	241,2321,2497,2166,2124,2368	0,0,0,0,1,0	340	149	1	1.0	1.0,1.0,1.0,1.0,0.999,1.0	1.0,1.0,1.0,1.0,0.999,1.0	0.0
ENSMUSG00000024621	Csf1r	18	+	61124198	61124325	61118951	61119067	61124476	61124581	994,3792,4304,5106,7405,2841	0,0,0,0,2,0	694,3973,4217,3826,3832,4311	0,2,0,2,0,0	276	149	1	1.0	1.0,1.0,1.0,1.0,0.999,1.0	1.0,0.999,1.0,0.999,1.0,1.0	0.0
ENSMUSG00000024621	Csf1r	18	+	61124198	61124325	61118951	61119067	61124812	61124923	469,1670,2078,2520,3590,1297	0,0,0,3,3,3	296,1924,2050,1867,1819,2140	0,2,1,2,9,0	276	149	1	1.0	1.0,1.0,1.0,0.998,0.998,0.996	1.0,0.998,0.999,0.998,0.991,1.0	0.001
ENSMUSG00000024621	Csf1r	18	+	61124476	61124581	61118951	61119067	61124812	61124923	533,2427,2410,2629,3809,1682	0,0,0,3,3,3	432,2140,2302,1922,2043,2095	0,2,1,2,9,0	254	149	1	1.0	1.0,1.0,1.0,0.998,0.999,0.997	1.0,0.998,0.999,0.998,0.993,1.0	0.001
ENSMUSG00000024621	Csf1r	18	+	61124476	61124581	61124198	61124325	61124812	61124923	1058,4555,4639,5223,7639,3231	0,2,2,10,15,5	830,4187,4477,3890,4063,4270	0,4,8,11,7,7	254	149	1	1.0	1.0,0.999,0.999,0.997,0.997,0.997	1.0,0.998,0.997,0.995,0.997,0.997	0.001
ENSMUSG00000024621	Csf1r	18	+	61127864	61127953	61125673	61125836	61128068	61128166	1994,4315,5063,4992,7415,3566	0,0,0,0,0,0	1211,4009,4466,3819,3823,4087	0,2,0,0,0,0	238	149	1	1.0	1.0,1.0,1.0,1.0,1.0,1.0	1.0,0.999,1.0,1.0,1.0,1.0	0.0
ENSMUSG00000024621	Csf1r	18	+	61128068	61128166	61127864	61127953	61128986	61129109	2264,4333,5387,5036,7340,3678	0,0,0,0,1,0	1499,4168,4357,3800,3929,4100	0,0,1,0,0,0	247	149	1	1.0	1.0,1.0,1.0,1.0,1.0,1.0	1.0,1.0,1.0,1.0,1.0,1.0	0.0
ENSMUSG00000024621	Csf1r	18	+	61128986	61129109	61128068	61128166	61129269	61129381	2826,4915,6175,5596,8145,4663	0,0,0,0,0,0	2021,4532,4666,4228,4366,4578	0,1,0,0,0,0	272	149	1	1.0	1.0,1.0,1.0,1.0,1.0,1.0	1.0,1.0,1.0,1.0,1.0,1.0	0.0
ENSMUSG00000024621	Csf1r	18	+	61129269	61129381	61128986	61129109	61129702	61129802	3358,5190,6546,5933,8488,5457	0,1,2,1,7,1	2499,4641,4806,4267,4418,4832	0,4,5,2,3,11	261	149	1	1.0	1.0,1.0,0.999,1.0,0.999,1.0	1.0,0.998,0.998,0.999,0.999,0.996	0.001
ENSMUSG00000024621	Csf1r	18	+	61129269	61129381	61128986	61129109	61130103	61130212	1256,1988,2506,2272,3340,2029	0,0,0,0,2,0	873,1855,1831,1772,1731,1835	0,1,0,0,0,1	261	149	1	1.0	1.0,1.0,1.0,1.0,0.999,1.0	1.0,0.999,1.0,1.0,1.0,0.999	0.0
ENSMUSG00000024621	Csf1r	18	+	61129702	61129802	61128986	61129109	61130103	61130212	2250,2195,3024,2544,3503,2310	0,0,0,0,2,0	1334,2005,2158,1781,1954,2020	0,1,0,0,0,1	249	149	1	1.0	1.0,1.0,1.0,1.0,0.999,1.0	1.0,0.999,1.0,1.0,1.0,0.999	0.0
ENSMUSG00000024621	Csf1r	18	+	61129702	61129802	61129269	61129381	61130103	61130212	4368,5416,7077,6253,8707,5777	16,26,20,49,68,40	2960,4822,5149,4304,4666,5031	0,33,20,33,31,28	249	149	1	1.0	0.994,0.992,0.995,0.987,0.987,0.989	1.0,0.989,0.994,0.987,0.989,0.991	-0.001
ENSMUSG00000024620	Pdgfrb	18	+	61073240	61073345	61072629	61072762	61073627	61073738	0,80,62,40,94,15	0,0,0,0,0,0	6,65,64,41,73,75	0,0,0,0,1,0	254	149	1	1.0	NA,1.0,1.0,1.0,1.0,1.0	1.0,1.0,1.0,1.0,0.977,1.0	0.004
ENSMUSG00000024620	Pdgfrb	18	+	61076518	61076678	61073627	61073738	61077617	61077778	0,79,63,71,104,15	0,0,0,0,0,0	3,98,82,43,84,131	0,0,0,0,3,0	309	149	1	1.0	NA,1.0,1.0,1.0,1.0,1.0	1.0,1.0,1.0,1.0,0.931,1.0	0.011
ENSMUSG00000024620	Pdgfrb	18	+	61080295	61080395	61079623	61079735	61080954	61081060	2,69,41,71,122,22	0,0,0,2,4,0	22,73,61,59,69,117	0,2,3,0,6,0	249	149	1	1.0	1.0,1.0,1.0,0.955,0.948,1.0	1.0,0.956,0.924,1.0,0.873,1.0	0.025
ENSMUSG00000024610	Cd74	18	+	60808231	60808311	60807907	60808077	60809027	60809090	8992,6357,6767,7965,10040,10575	0,1,0,0,0,0	6666,6947,6384,8368,6682,8566	0,0,0,0,0,0	229	149	1	1.0	1.0,1.0,1.0,1.0,1.0,1.0	1.0,1.0,1.0,1.0,1.0,1.0	0.0
ENSMUSG00000024610	Cd74	18	+	60809981	60810074	60809027	60809090	60810327	60810418	11405,6194,7249,7910,10104,11406	0,0,0,0,0,0	7851,6864,6488,8413,6590,8287	0,0,0,0,1,0	242	149	1	1.0	1.0,1.0,1.0,1.0,1.0,1.0	1.0,1.0,1.0,1.0,1.0,1.0	0.0
ENSMUSG00000024610	Cd74	18	+	60811293	60811485	60810327	60810418	60811858	60811921	3575,1475,1866,1897,2555,2481	7278,3146,4083,4090,5122,6280	2347,1602,1691,2031,1674,2077	5054,3408,3300,4249,3456,4136	341	149	1	1.0	0.177,0.17,0.166,0.169,0.179,0.147	0.169,0.17,0.183,0.173,0.175,0.18	-0.007
ENSMUSG00000024610	Cd74	18	+	60811293	60811485	60810327	60810418	60812151	60812365	1712,860,995,1062,1469,1241	1,0,0,0,0,4	1096,907,1003,1172,986,1193	0,0,0,0,0,0	341	149	1	1.0	0.999,1.0,1.0,1.0,1.0,0.993	1.0,1.0,1.0,1.0,1.0,1.0	-0.001
ENSMUSG00000024610	Cd74	18	+	60811858	60811921	60810327	60810418	60812151	60812365	13687,5331,7170,6876,8706,10671	1,0,0,0,0,4	9514,5773,5653,7089,5907,7149	0,0,0,0,0,0	212	149	1	1.0	1.0,1.0,1.0,1.0,1.0,0.999	1.0,1.0,1.0,1.0,1.0,1.0	-0.0
ENSMUSG00000024610	Cd74	18	+	60811858	60811921	60811293	60811485	60812151	60812365	8289,2821,3977,3628,4700,5649	0,0,0,0,0,0	5738,3068,3052,3714,3159,3907	0,0,0,0,0,2	212	149	1	1.0	1.0,1.0,1.0,1.0,1.0,1.0	1.0,1.0,1.0,1.0,1.0,0.999	0.0
ENSMUSG00000054008	Ndst1	18	-	60689963	60690066	60685977	60689364	60691177	60691287	5,63,28,51,84,6	0,1,0,0,0,0	9,36,21,45,43,42	0,0,1,0,0,3	252	149	1	1.0	1.0,0.974,1.0,1.0,1.0,1.0	1.0,1.0,0.925,1.0,1.0,0.892	0.026
ENSMUSG00000054008	Ndst1	18	-	60691928	60692099	60691177	60691287	60695335	60695510	12,58,27,37,70,6	0,3,1,0,0,0	0,56,41,47,35,49	0,1,2,2,1,0	320	149	1	1.0	1.0,0.9,0.926,1.0,1.0,1.0	NA,0.963,0.905,0.916,0.942,1.0	0.026
ENSMUSG00000054008	Ndst1	18	-	60699507	60699690	60698438	60698535	60700371	60700500	0,52,28,44,71,4	0,0,0,0,2,0	3,50,52,25,43,55	0,0,0,0,0,0	332	149	1	1.0	NA,1.0,1.0,1.0,0.941,1.0	1.0,1.0,1.0,1.0,1.0,1.0	-0.012
ENSMUSG00000024604	Rbm22	18	+	60564362	60564495	60563765	60563795	60565617	60565718	26,237,152,260,296,115	0,0,0,1,1,0	0,267,223,186,184,214	0,0,0,0,0,1	282	149	1	1.0	1.0,1.0,1.0,0.993,0.994,1.0	NA,1.0,1.0,1.0,1.0,0.991	-0.0
ENSMUSG00000054072	Iigp1	18	+	60382611	60382794	60376028	60376130	60389791	60392627	0,15,13,32,37,7	8,49,22,75,50,10	0,8,35,49,54,42	0,94,102,132,81,151	332	149	1	1.0	0.0,0.121,0.21,0.161,0.249,0.239	NA,0.037,0.133,0.143,0.23,0.111	0.033
ENSMUSG00000024593	Megf10	18	+	57281623	57281752	57277595	57277724	57283793	57283922	0,2,0,0,3,0	0,0,0,0,0,0	0,1,0,2,0,1	0,0,0,0,0,2	278	149	1	1.0	NA,1.0,NA,NA,1.0,NA	NA,1.0,NA,1.0,NA,0.211	0.263
ENSMUSG00000024592	C330018D20Rik	18	-	56958522	56958579	56955832	56957921	56972804	56972943	0,9,4,7,7,14	0,0,0,0,1,1	4,6,10,3,4,11	0,2,0,0,2,0	206	149	1	1.0	NA,1.0,1.0,1.0,0.835,0.91	1.0,0.685,1.0,1.0,0.591,1.0	0.07
ENSMUSG00000024592	C330018D20Rik	18	-	56958522	56958579	56955832	56957921	56973383	56973484	0,9,4,8,7,11	2,0,0,2,6,2	4,8,9,3,2,11	0,0,2,2,0,5	206	149	0.816085164686	1.0	0.0,1.0,1.0,0.743,0.458,0.799	1.0,1.0,0.765,0.52,1.0,0.614	-0.15
ENSMUSG00000024592	C330018D20Rik	18	-	56962400	56962518	56958522	56958579	56972804	56972943	0,13,23,22,37,24	0,0,0,0,0,4	4,16,18,13,10,19	0,0,1,0,2,0	267	149	1	1.0	NA,1.0,1.0,1.0,1.0,0.77	1.0,1.0,0.909,1.0,0.736,1.0	0.013
ENSMUSG00000024592	C330018D20Rik	18	-	56962400	56962518	56958522	56958579	56973383	56973484	0,20,35,34,45,40	0,0,0,1,0,0	7,29,42,21,18,33	0,2,0,0,0,0	267	149	1	1.0	NA,1.0,1.0,0.95,1.0,1.0	1.0,0.89,1.0,1.0,1.0,1.0	0.008
ENSMUSG00000024592	C330018D20Rik	18	-	56967092	56967189	56962400	56962518	56972804	56972943	0,0,0,3,0,2	0,3,1,0,6,5	0,0,2,0,0,0	0,2,0,2,4,1	246	149	1	1.0	NA,0.0,0.0,1.0,0.0,0.195	NA,0.0,1.0,0.0,0.0,0.0	0.039
ENSMUSG00000024592	C330018D20Rik	18	-	56967092	56967189	56962400	56962518	56973383	56973484	0,0,0,3,0,2	0,10,13,12,14,21	0,0,7,0,0,0	3,15,24,10,12,15	246	149	1	1.0	NA,0.0,0.0,0.132,0.0,0.055	0.0,0.0,0.15,0.0,0.0,0.0	0.012
ENSMUSG00000024592	C330018D20Rik	18	-	56972804	56972943	56957613	56957921	56973383	56973484	0,4,0,0,4,1	2,0,0,2,6,2	0,4,0,2,6,3	0,0,2,2,0,5	288	149	1	1.0	0.0,1.0,NA,0.0,0.256,0.206	NA,1.0,0.0,0.341,1.0,0.237	-0.223
ENSMUSG00000024592	C330018D20Rik	18	-	56972804	56972943	56958522	56958579	56973383	56973484	0,4,0,0,3,4	0,0,0,1,0,0	0,2,1,2,6,3	0,2,0,0,0,0	288	149	1	1.0	NA,1.0,NA,0.0,1.0,1.0	NA,0.341,1.0,1.0,1.0,1.0	-0.118
ENSMUSG00000024592	C330018D20Rik	18	-	56972804	56972943	56962400	56962518	56973383	56973484	0,7,1,0,9,5	0,10,13,12,14,21	0,4,0,4,8,4	3,15,24,10,12,15	288	149	1	1.0	NA,0.266,0.038,0.0,0.25,0.11	0.0,0.121,0.0,0.171,0.256,0.121	0.021
ENSMUSG00000024592	C330018D20Rik	18	-	56972804	56972943	56967092	56967189	56973383	56973484	0,4,0,2,3,0	0,0,0,2,0,0	0,2,0,2,4,3	0,0,5,0,0,0	288	149	1	1.0	NA,1.0,NA,0.341,1.0,NA	NA,1.0,0.0,1.0,1.0,1.0	-0.02
ENSMUSG00000032656	March3	18	-	56783018	56783228	56775851	56776108	56807663	56807868	14,26,35,22,45,22	0,0,0,0,1,0	2,25,21,6,11,33	0,0,0,0,0,2	359	149	1	1.0	1.0,1.0,1.0,1.0,0.949,1.0	1.0,1.0,1.0,1.0,1.0,0.873	0.013
ENSMUSG00000073563	Csnk1g3	18	+	53930068	53930154	53918798	53919033	53930277	53930362	2,19,28,18,40,15	0,0,0,2,0,0	6,21,21,23,21,17	0,0,0,0,0,0	235	149	1	1.0	1.0,1.0,1.0,0.851,1.0,1.0	1.0,1.0,1.0,1.0,1.0,1.0	-0.025
ENSMUSG00000073563	Csnk1g3	18	+	53933449	53933545	53932190	53932339	53948047	53948154	75,88,109,125,164,135	0,0,0,1,0,0	35,115,138,107,104,114	0,1,0,0,0,0	245	149	1	1.0	1.0,1.0,1.0,0.987,1.0,1.0	1.0,0.986,1.0,1.0,1.0,1.0	0.0
ENSMUSG00000073563	Csnk1g3	18	+	53948644	53948668	53948047	53948154	53953244	53955684	8,9,9,8,14,23	60,72,115,90,95,94	1,12,27,9,10,33	38,86,71,61,73,62	173	149	1	1.0	0.103,0.097,0.063,0.071,0.113,0.174	0.022,0.107,0.247,0.113,0.106,0.314	-0.048
ENSMUSG00000048799	Cep120	18	-	53685882	53686028	53681723	53683464	53697594	53697693	15,63,40,51,63,53	0,3,1,5,1,3	7,77,53,42,57,60	0,4,1,0,0,1	295	149	1	1.0	1.0,0.914,0.953,0.837,0.97,0.899	1.0,0.907,0.964,1.0,1.0,0.968	-0.044
ENSMUSG00000048799	Cep120	18	-	53685882	53686028	53681723	53683464	53703121	53703244	9,40,21,29,43,34	0,1,0,0,0,0	1,49,31,21,37,43	0,0,0,0,0,0	295	149	1	1.0	1.0,0.953,1.0,1.0,1.0,1.0	1.0,1.0,1.0,1.0,1.0,1.0	-0.008
ENSMUSG00000048799	Cep120	18	-	53697594	53697693	53681723	53683464	53703121	53703244	0,18,6,21,18,8	0,1,0,0,0,0	3,20,19,9,14,19	0,0,0,0,0,0	248	149	1	1.0	NA,0.915,1.0,1.0,1.0,1.0	1.0,1.0,1.0,1.0,1.0,1.0	-0.017
ENSMUSG00000048799	Cep120	18	-	53697594	53697693	53685882	53686028	53703121	53703244	6,38,24,38,41,24	0,1,0,0,4,0	9,44,40,30,34,35	0,0,0,0,0,0	248	149	1	1.0	1.0,0.958,1.0,1.0,0.86,1.0	1.0,1.0,1.0,1.0,1.0,1.0	-0.03
ENSMUSG00000048799	Cep120	18	-	53727546	53727744	53724353	53724581	53731090	53731239	0,92,29,77,90,24	0,0,0,0,0,0	1,72,46,34,41,57	0,0,1,0,0,0	347	149	1	1.0	NA,1.0,1.0,1.0,1.0,1.0	1.0,1.0,0.952,1.0,1.0,1.0	0.008
ENSMUSG00000034484	Snx2	18	+	53189654	53189772	53176364	53176487	53197854	53197921	43,729,545,777,926,566	0,0,0,0,0,0	35,952,1004,786,858,894	0,0,1,0,0,0	267	149	1	1.0	1.0,1.0,1.0,1.0,1.0,1.0	1.0,1.0,0.998,1.0,1.0,1.0	0.0
ENSMUSG00000034484	Snx2	18	+	53194429	53194593	53189654	53189772	53197854	53197921	144,1348,1018,1489,1899,1225	0,2,0,0,0,4	91,1830,1866,1608,1514,1699	0,0,4,0,0,0	313	149	1	1.0	1.0,0.997,1.0,1.0,1.0,0.993	1.0,1.0,0.996,1.0,1.0,1.0	-0.001
ENSMUSG00000034484	Snx2	18	+	53194429	53194593	53189654	53189772	53198185	53198229	74,857,649,904,1159,696	0,0,0,2,0,0	55,1089,1088,939,932,1014	0,0,0,0,0,0	313	149	1	1.0	1.0,1.0,1.0,0.995,1.0,1.0	1.0,1.0,1.0,1.0,1.0,1.0	-0.001
ENSMUSG00000034484	Snx2	18	+	53197854	53197921	53189654	53189772	53198185	53198229	29,215,170,239,309,262	0,0,0,2,0,0	24,333,280,305,241,300	0,0,0,0,0,0	216	149	1	1.0	1.0,1.0,1.0,0.988,1.0,1.0	1.0,1.0,1.0,1.0,1.0,1.0	-0.002
ENSMUSG00000034484	Snx2	18	+	53197854	53197921	53194429	53194593	53198185	53198229	99,704,539,824,1048,787	0,0,0,0,0,0	60,1073,1054,974,824,985	0,0,0,0,1,1	216	149	1	1.0	1.0,1.0,1.0,1.0,1.0,1.0	1.0,1.0,1.0,1.0,0.998,0.999	0.001
ENSMUSG00000034484	Snx2	18	+	53203040	53203119	53199756	53199898	53209587	53209663	233,981,749,970,1346,976	0,0,0,0,0,0	178,1373,1208,1206,1065,1252	0,2,0,0,0,0	228	149	1	1.0	1.0,1.0,1.0,1.0,1.0,1.0	1.0,0.998,1.0,1.0,1.0,1.0	0.0
ENSMUSG00000034484	Snx2	18	+	53210698	53210792	53210329	53210443	53212752	53212958	427,1271,1164,1259,1721,1621	0,0,0,0,3,0	503,1790,1734,1445,1315,1459	0,0,0,0,0,0	243	149	1	1.0	1.0,1.0,1.0,1.0,0.997,1.0	1.0,1.0,1.0,1.0,1.0,1.0	-0.001
ENSMUSG00000034484	Snx2	18	+	53212752	53212958	53210698	53210792	53216380	53216524	715,1683,1671,1686,2323,2342	0,2,1,0,0,0	753,2355,2233,1947,1664,1979	0,0,2,0,0,0	355	149	1	1.0	1.0,0.997,0.999,1.0,1.0,1.0	1.0,1.0,0.998,1.0,1.0,1.0	-0.0
ENSMUSG00000024534	Sncaip	18	+	52871301	52871481	52868538	52869407	52884967	52885081	0,3,0,0,0,0	0,0,0,0,0,0	0,2,1,6,1,4	0,0,0,0,0,1	329	149	1	1.0	NA,1.0,NA,NA,NA,NA	NA,1.0,1.0,1.0,1.0,0.644	0.071
ENSMUSG00000024534	Sncaip	18	+	52908609	52908680	52906417	52907477	52915306	52915879	0,0,0,0,1,0	0,0,0,0,1,2	0,2,1,0,3,0	0,0,1,0,0,3	220	149	1	1.0	NA,NA,NA,NA,0.404,0.0	NA,1.0,0.404,NA,1.0,0.0	-0.399
ENSMUSG00000037416	Dmxl1	18	+	49890615	49890781	49889462	49889560	49891390	49891652	0,29,11,46,69,4	0,0,0,0,0,0	0,31,39,44,31,38	0,0,0,1,0,0	315	149	1	1.0	NA,1.0,1.0,1.0,1.0,1.0	NA,1.0,1.0,0.954,1.0,1.0	0.009
ENSMUSG00000037416	Dmxl1	18	+	49894981	49895173	49893218	49894297	49898703	49898780	0,41,26,83,89,25	0,1,0,0,0,0	0,54,62,82,58,68	0,0,1,1,0,0	341	149	1	1.0	NA,0.947,1.0,1.0,1.0,1.0	NA,1.0,0.964,0.973,1.0,1.0	0.002
ENSMUSG00000037416	Dmxl1	18	+	49925918	49925981	49922712	49922715	49931910	49931914	0,2,0,0,2,0	0,29,11,48,46,12	0,0,3,0,0,1	0,25,24,37,21,23	212	149	1	1.0	NA,0.046,0.0,0.0,0.03,0.0	NA,0.0,0.081,0.0,0.0,0.03	-0.007
ENSMUSG00000037416	Dmxl1	18	+	49939548	49939609	49935191	49935333	49951195	49951323	0,40,34,61,70,40	0,0,0,0,0,0	0,82,46,44,53,57	0,0,1,0,0,0	210	149	1	1.0	NA,1.0,1.0,1.0,1.0,1.0	NA,1.0,0.97,1.0,1.0,1.0	0.006
ENSMUSG00000037416	Dmxl1	18	+	49957301	49957393	49955816	49955909	49958396	49958449	0,54,41,58,89,35	0,1,0,0,0,0	0,56,71,52,36,61	0,0,1,0,0,0	241	149	1	1.0	NA,0.971,1.0,1.0,1.0,1.0	NA,1.0,0.978,1.0,1.0,1.0	-0.001
ENSMUSG00000037416	Dmxl1	18	+	49957301	49957393	49955816	49955909	49961057	49961275	0,24,19,21,41,22	0,0,3,0,0,1	0,29,29,21,14,33	0,0,2,8,6,0	241	149	1	1.0	NA,1.0,0.797,1.0,1.0,0.932	NA,1.0,0.9,0.619,0.591,1.0	0.124
ENSMUSG00000037416	Dmxl1	18	+	49958396	49958449	49955816	49955909	49961057	49961275	0,16,8,20,18,6	0,0,3,0,0,1	0,20,19,9,9,11	0,0,2,8,6,0	202	149	1	1.0	NA,1.0,0.663,1.0,1.0,0.816	NA,1.0,0.875,0.454,0.525,1.0	0.125
ENSMUSG00000037416	Dmxl1	18	+	49958396	49958449	49957301	49957393	49961057	49961275	0,47,29,57,68,20	0,2,0,0,2,1	0,50,60,41,30,45	0,3,0,1,0,6	202	149	1	1.0	NA,0.945,1.0,1.0,0.962,0.937	NA,0.925,1.0,0.968,1.0,0.847	0.021
ENSMUSG00000024505	Dtwd2	18	-	49723621	49723814	49700258	49700387	49724112	49724207	0,12,3,1,9,27	0,2,0,0,1,0	3,3,1,3,4,0	0,1,2,1,3,1	342	149	1	1.0	NA,0.723,1.0,1.0,0.797,1.0	1.0,0.567,0.179,0.567,0.367,0.0	0.457
ENSMUSG00000024505	Dtwd2	18	-	49724112	49724207	49700258	49700387	49728368	49728459	0,9,0,2,5,0	0,1,0,1,1,0	0,2,2,2,6,2	0,0,0,1,1,0	244	149	1	1.0	NA,0.846,NA,0.55,0.753,NA	NA,1.0,1.0,0.55,0.786,1.0	-0.151
ENSMUSG00000019647	Sema6a	18	-	47306355	47306493	47303673	47304221	47368237	47368268	0,0,0,0,2,0	0,0,0,0,0,0	0,0,0,0,0,0	0,1,0,0,0,0	287	149	1	1.0	NA,NA,NA,NA,1.0,NA	NA,0.0,NA,NA,NA,NA	1.0
ENSMUSG00000024480	Ap3s1	18	+	46754370	46754462	46741875	46742081	46779187	46779206	51,283,311,357,440,243	0,2,7,1,2,9	58,264,250,232,300,346	0,4,1,2,9,2	241	149	1	1.0	1.0,0.989,0.965,0.995,0.993,0.943	1.0,0.976,0.994,0.986,0.954,0.991	-0.003
ENSMUSG00000024480	Ap3s1	18	+	46757381	46757435	46754370	46754462	46758002	46758114	0,2,0,2,6,3	102,461,483,483,718,524	0,1,4,2,0,0	64,475,477,435,497,495	203	149	1	1.0	0.0,0.003,0.0,0.003,0.006,0.004	0.0,0.002,0.006,0.003,0.0,0.0	0.001
ENSMUSG00000024480	Ap3s1	18	+	46758002	46758114	46754370	46754462	46779187	46779206	224,821,863,876,1348,1127	0,2,10,6,14,14	179,849,870,783,860,896	4,10,7,9,5,5	261	149	1	1.0	1.0,0.996,0.98,0.988,0.982,0.979	0.962,0.98,0.986,0.98,0.99,0.99	0.006
ENSMUSG00000024480	Ap3s1	18	+	46758002	46758114	46754370	46754462	46780660	46780768	90,435,455,464,697,487	0,1,6,0,0,6	56,445,432,422,477,478	0,0,0,0,1,0	261	149	1	1.0	1.0,0.996,0.977,1.0,1.0,0.979	1.0,1.0,1.0,1.0,0.996,1.0	-0.007
ENSMUSG00000024480	Ap3s1	18	+	46779187	46779259	46754370	46754462	46780660	46780768	106,185,235,224,296,366	0,1,6,0,0,6	73,203,182,166,188,220	0,0,0,0,1,0	221	149	1	1.0	1.0,0.992,0.964,1.0,1.0,0.976	1.0,1.0,1.0,1.0,0.992,1.0	-0.01
ENSMUSG00000024480	Ap3s1	18	+	46779187	46779259	46758002	46758114	46780660	46780768	240,569,632,629,943,989	0,0,0,0,8,0	192,600,613,519,566,634	0,3,0,1,0,1	221	149	1	1.0	1.0,1.0,1.0,1.0,0.988,1.0	1.0,0.993,1.0,0.997,1.0,0.998	-0.0
ENSMUSG00000024480	Ap3s1	18	+	46780660	46780768	46754370	46754462	46789896	46790826	402,508,548,529,699,925	0,0,0,0,1,0	237,530,453,442,474,494	0,0,0,0,0,0	257	149	1	1.0	1.0,1.0,1.0,1.0,0.998,1.0	1.0,1.0,1.0,1.0,1.0,1.0	-0.0
ENSMUSG00000024480	Ap3s1	18	+	46788656	46788704	46780660	46780768	46789896	46789997	0,0,1,5,2,3	452,589,646,625,823,1089	1,1,0,1,2,2	266,626,526,511,565,590	197	149	1	1.0	0.0,0.0,0.001,0.006,0.002,0.002	0.003,0.001,0.0,0.001,0.003,0.003	0.0
ENSMUSG00000056130	Ticam2	18	-	46572800	46572903	46559154	46561072	46574214	46574533	0,101,67,110,153,50	0,1,0,5,1,4	0,108,80,62,97,101	0,0,0,3,1,2	252	149	1	1.0	NA,0.984,1.0,0.929,0.989,0.881	NA,1.0,1.0,0.924,0.983,0.968	-0.018
ENSMUSG00000033319	Fem1c	18	-	46524101	46524829	46501745	46506389	46525617	46525971	0,322,233,303,492,148	0,0,0,1,1,0	6,344,368,295,336,312	0,0,0,0,0,0	877	149	1	1.0	NA,1.0,1.0,0.981,0.988,1.0	1.0,1.0,1.0,1.0,1.0,1.0	-0.006
ENSMUSG00000034653	Ythdc2	18	+	44850307	44850434	44847743	44847879	44850635	44850701	0,15,2,15,22,2	0,0,0,0,3,0	0,27,9,15,22,16	0,0,0,0,0,1	276	149	1	1.0	NA,1.0,1.0,1.0,0.798,1.0	NA,1.0,1.0,1.0,1.0,0.896	-0.02
ENSMUSG00000034653	Ythdc2	18	+	44857008	44857091	44855343	44855424	44858187	44858293	0,10,7,21,13,14	0,0,0,0,0,0	0,20,16,13,33,14	0,0,0,0,0,1	232	149	1	1.0	NA,1.0,1.0,1.0,1.0,1.0	NA,1.0,1.0,1.0,1.0,0.9	0.02
ENSMUSG00000034653	Ythdc2	18	+	44885122	44885326	44877617	44877795	44886239	44886422	0,31,14,25,28,34	0,0,5,0,1,0	0,29,20,20,15,21	0,0,0,0,0,1	353	149	1	1.0	NA,1.0,0.542,1.0,0.922,1.0	NA,1.0,1.0,1.0,1.0,0.899	-0.087
ENSMUSG00000024867	Pip5k1b	19	-	24355117	24355202	24350133	24350289	24358029	24358078	7,5,8,4,6,6	0,0,0,2,0,0	0,4,4,16,4,5	0,0,0,0,0,0	234	149	1	1.0	1.0,1.0,1.0,0.56,1.0,1.0	NA,1.0,1.0,1.0,1.0,1.0	-0.073
ENSMUSG00000024867	Pip5k1b	19	-	24358210	24358294	24358029	24358078	24359939	24360151	0,7,4,2,8,2	0,1,0,0,0,0	0,6,4,8,2,4	0,0,0,0,0,0	233	149	1	1.0	NA,0.817,1.0,1.0,1.0,1.0	NA,1.0,1.0,1.0,1.0,1.0	-0.037
ENSMUSG00000024498	Tcerg1	18	+	42530647	42530890	42523892	42524352	42536177	42536378	6,106,47,137,140,48	0,0,0,0,1,0	0,108,117,112,109,140	0,2,0,0,0,0	392	149	1	1.0	1.0,1.0,1.0,1.0,0.982,1.0	NA,0.954,1.0,1.0,1.0,1.0	0.006
ENSMUSG00000024498	Tcerg1	18	+	42535084	42535147	42530647	42530890	42536177	42536378	0,20,11,28,59,18	3,28,14,34,46,12	0,27,15,32,29,22	0,25,29,24,25,46	212	149	1	1.0	0.0,0.334,0.356,0.367,0.474,0.513	NA,0.432,0.267,0.484,0.449,0.252	-0.036
ENSMUSG00000024498	Tcerg1	18	+	42549837	42549894	42548396	42548557	42550041	42550108	0,92,61,73,135,37	0,0,0,0,0,0	0,79,103,70,60,74	0,0,0,0,0,2	206	149	1	1.0	NA,1.0,1.0,1.0,1.0,1.0	NA,1.0,1.0,1.0,1.0,0.964	0.007
ENSMUSG00000024498	Tcerg1	18	+	42564082	42564233	42560933	42561052	42567870	42568035	1,174,131,193,206,116	0,0,0,6,0,0	7,198,146,144,161,164	0,0,1,6,4,0	300	149	1	1.0	1.0,1.0,1.0,0.941,1.0,1.0	1.0,1.0,0.986,0.923,0.952,1.0	0.013
ENSMUSG00000024498	Tcerg1	18	+	42567870	42568035	42564082	42564233	42568427	42568610	11,157,96,203,228,110	0,0,0,0,0,0	7,200,163,162,153,179	0,1,2,0,0,0	314	149	1	1.0	1.0,1.0,1.0,1.0,1.0,1.0	1.0,0.99,0.975,1.0,1.0,1.0	0.006
ENSMUSG00000024498	Tcerg1	18	+	42571823	42571907	42571014	42571194	42573259	42573360	13,74,70,64,148,105	0,0,0,0,0,1	16,121,73,74,82,95	0,0,0,0,0,3	233	149	1	1.0	1.0,1.0,1.0,1.0,1.0,0.985	1.0,1.0,1.0,1.0,1.0,0.953	0.005
ENSMUSG00000024498	Tcerg1	18	+	42574159	42574253	42573259	42573360	42574517	42574844	17,11,10,3,11,3	7,56,44,57,91,77	0,12,2,13,0,2	15,79,58,43,49,48	243	149	1	1.0	0.598,0.107,0.122,0.031,0.069,0.023	0.0,0.085,0.021,0.156,0.0,0.025	0.111
ENSMUSG00000024491	Rbm27	18	+	42288107	42288226	42275352	42275592	42291982	42292107	0,64,22,45,88,24	0,0,0,0,0,0	0,69,84,56,36,63	0,0,0,0,0,1	268	149	1	1.0	NA,1.0,1.0,1.0,1.0,1.0	NA,1.0,1.0,1.0,1.0,0.972	0.006
ENSMUSG00000024491	Rbm27	18	+	42298432	42298524	42291982	42292107	42299142	42299336	0,32,6,45,75,7	0,0,0,0,1,0	0,49,59,26,62,50	0,0,0,0,0,0	241	149	1	1.0	NA,1.0,1.0,1.0,0.979,1.0	NA,1.0,1.0,1.0,1.0,1.0	-0.004
ENSMUSG00000024491	Rbm27	18	+	42300249	42300510	42299142	42299336	42301722	42302016	4,178,54,124,172,24	2,0,0,0,0,0	4,128,127,132,94,116	0,0,0,0,0,0	410	149	1	1.0	0.421,1.0,1.0,1.0,1.0,1.0	1.0,1.0,1.0,1.0,1.0,1.0	-0.096
ENSMUSG00000024491	Rbm27	18	+	42301722	42302016	42300249	42300510	42305679	42305814	0,85,36,114,168,21	0,1,0,0,2,0	2,106,83,100,70,96	0,0,0,0,0,0	443	149	1	1.0	NA,0.966,1.0,1.0,0.966,1.0	1.0,1.0,1.0,1.0,1.0,1.0	-0.014
ENSMUSG00000024491	Rbm27	18	+	42313970	42314135	42305679	42305814	42317600	42317750	0,79,23,52,75,8	0,27,8,11,27,1	0,52,43,67,61,66	0,12,7,9,5,12	314	149	1	1.0	NA,0.581,0.577,0.692,0.569,0.792	NA,0.673,0.745,0.779,0.853,0.723	-0.112
ENSMUSG00000024491	Rbm27	18	+	42319801	42319946	42317600	42317750	42320763	42320917	0,83,38,87,130,23	0,0,0,2,1,0	0,71,84,63,69,104	0,0,1,0,0,0	294	149	1	1.0	NA,1.0,1.0,0.957,0.985,1.0	NA,1.0,0.977,1.0,1.0,1.0	-0.007
ENSMUSG00000024491	Rbm27	18	+	42325904	42326024	42324054	42324198	42327163	42327238	1,94,56,98,119,27	0,0,0,6,0,0	0,80,66,62,56,73	0,1,0,0,0,0	269	149	1	1.0	1.0,1.0,1.0,0.9,1.0,1.0	NA,0.978,1.0,1.0,1.0,1.0	-0.012
ENSMUSG00000024491	Rbm27	18	+	42327353	42327518	42327163	42327238	42332779	42332884	20,168,95,145,215,64	0,0,0,0,0,0	7,138,116,145,118,149	0,0,0,1,0,0	314	149	1	1.0	1.0,1.0,1.0,1.0,1.0,1.0	1.0,1.0,1.0,0.986,1.0,1.0	0.002
ENSMUSG00000024491	Rbm27	18	+	42332779	42332884	42327353	42327518	42336962	42337073	6,75,38,61,95,21	0,0,0,0,1,0	2,55,43,73,49,48	0,0,0,0,0,0	254	149	1	1.0	1.0,1.0,1.0,1.0,0.982,1.0	1.0,1.0,1.0,1.0,1.0,1.0	-0.003
ENSMUSG00000024491	Rbm27	18	+	42333208	42333397	42332779	42332884	42336962	42337073	20,72,84,104,125,67	0,4,0,8,0,0	16,86,92,64,116,71	0,4,3,5,3,0	338	149	1	1.0	1.0,0.888,1.0,0.851,1.0,1.0	1.0,0.905,0.931,0.849,0.945,1.0	0.018
ENSMUSG00000024493	Lars	18	-	42212507	42212612	42211162	42211258	42214759	42214870	479,209,307,209,315,428	1,0,0,0,0,0	290,175,193,201,191,153	0,0,0,0,0,0	254	149	1	1.0	0.996,1.0,1.0,1.0,1.0,1.0	1.0,1.0,1.0,1.0,1.0,1.0	-0.001
ENSMUSG00000024493	Lars	18	-	42217467	42217608	42216851	42216962	42218503	42218644	163,168,277,208,301,345	0,0,0,0,0,0	96,236,169,149,166,193	0,0,0,0,0,1	290	149	1	1.0	1.0,1.0,1.0,1.0,1.0,1.0	1.0,1.0,1.0,1.0,1.0,0.99	0.002
ENSMUSG00000024493	Lars	18	-	42219857	42219948	42218503	42218644	42221478	42221662	94,87,136,106,177,147	0,0,0,1,1,1	36,116,114,109,102,109	0,1,0,1,1,0	240	149	1	1.0	1.0,1.0,1.0,0.985,0.991,0.989	1.0,0.986,1.0,0.985,0.984,1.0	0.002
ENSMUSG00000024493	Lars	18	-	42241902	42242128	42236738	42236826	42242703	42242771	14,263,144,210,361,131	0,0,0,0,2,0	4,213,223,214,198,193	0,0,0,0,0,0	375	149	1	1.0	1.0,1.0,1.0,1.0,0.986,1.0	1.0,1.0,1.0,1.0,1.0,1.0	-0.002
ENSMUSG00000024493	Lars	18	-	42250828	42250909	42245939	42246077	42257069	42257194	0,39,19,27,62,25	0,3,0,0,0,0	0,62,53,43,35,57	0,0,0,0,3,5	230	149	1	1.0	NA,0.894,1.0,1.0,1.0,1.0	NA,1.0,1.0,1.0,0.883,0.881	0.026
ENSMUSG00000024493	Lars	18	-	42251292	42251380	42250828	42250909	42257069	42257194	0,160,68,160,209,56	0,0,0,1,0,0	0,187,134,131,127,185	0,0,0,0,0,0	237	149	1	1.0	NA,1.0,1.0,0.99,1.0,1.0	NA,1.0,1.0,1.0,1.0,1.0	-0.002
ENSMUSG00000024493	Lars	18	-	42257069	42257194	42251292	42251380	42261960	42262122	0,184,83,202,232,60	0,0,0,0,0,0	0,207,170,161,170,188	0,0,2,1,0,0	274	149	1	1.0	NA,1.0,1.0,1.0,1.0,1.0	NA,1.0,0.979,0.989,1.0,1.0	0.006
ENSMUSG00000036452	Arhgap26	18	+	39102168	39102240	39099571	39099633	39110454	39110534	0,8,3,11,14,0	0,0,0,0,1,0	0,5,9,5,3,17	0,0,0,0,0,0	221	149	1	1.0	NA,1.0,1.0,1.0,0.904,NA	NA,1.0,1.0,1.0,1.0,1.0	-0.024
ENSMUSG00000036452	Arhgap26	18	+	39286526	39286686	39246818	39246924	39296784	39296923	16,6,6,22,22,19	0,0,0,0,0,0	2,7,26,12,23,28	0,0,0,0,2,0	309	149	1	1.0	1.0,1.0,1.0,1.0,1.0,1.0	1.0,1.0,1.0,1.0,0.847,1.0	0.026
ENSMUSG00000036452	Arhgap26	18	+	39357737	39357828	39357552	39357663	39363116	39363208	0,1,0,0,0,0	0,11,0,2,4,2	0,1,4,0,0,0	2,2,5,4,10,3	240	149	1	1.0	NA,0.053,NA,0.0,0.0,0.0	0.0,0.237,0.332,0.0,0.0,0.0	-0.082
ENSMUSG00000036452	Arhgap26	18	+	39357798	39357828	39357552	39357663	39363116	39363208	0,1,0,0,0,0	0,11,0,2,4,2	0,0,1,1,0,0	2,2,5,4,10,3	179	149	1	1.0	NA,0.07,NA,0.0,0.0,0.0	0.0,0.0,0.143,0.172,0.0,0.0	-0.035
ENSMUSG00000036452	Arhgap26	18	+	39363116	39363208	39306701	39306852	39371073	39371129	0,3,6,4,3,6	0,0,0,0,0,0	2,2,9,1,5,0	0,0,0,0,0,1	241	149	1	1.0	NA,1.0,1.0,1.0,1.0,1.0	1.0,1.0,1.0,1.0,1.0,0.0	0.167
ENSMUSG00000052102	Gnpda1	18	-	38331967	38332152	38330485	38330660	38333153	38333336	5,123,107,86,165,92	0,1,0,1,0,0	4,93,101,89,108,105	0,2,1,0,0,1	334	149	1	1.0	1.0,0.982,1.0,0.975,1.0,1.0	1.0,0.954,0.978,1.0,1.0,0.979	0.008
ENSMUSG00000060450	Rnf14	18	+	38297499	38297575	38296634	38296798	38299753	38299926	5,34,7,30,24,3	1,162,74,182,150,63	0,18,20,24,27,28	0,148,159,101,119,165	225	149	1	1.0	0.768,0.122,0.059,0.098,0.096,0.031	NA,0.075,0.077,0.136,0.131,0.101	0.092
ENSMUSG00000060450	Rnf14	18	+	38297499	38297575	38296634	38296798	38300428	38300590	5,18,5,18,15,2	0,0,0,0,0,3	0,8,15,11,15,16	0,0,10,0,0,6	225	149	1	1.0	1.0,1.0,1.0,1.0,1.0,0.306	NA,1.0,0.498,1.0,1.0,0.638	0.057
ENSMUSG00000060450	Rnf14	18	+	38299753	38299926	38296634	38296798	38300428	38300590	7,387,217,467,490,194	0,0,0,0,0,3	4,437,419,315,368,443	0,0,10,0,0,6	322	149	1	1.0	1.0,1.0,1.0,1.0,1.0,0.968	1.0,1.0,0.951,1.0,1.0,0.972	0.008
ENSMUSG00000060450	Rnf14	18	+	38299753	38299926	38297499	38297575	38300428	38300590	6,244,145,297,353,132	0,0,0,0,0,0	4,299,272,231,262,291	0,0,0,1,0,0	322	149	1	1.0	1.0,1.0,1.0,1.0,1.0,1.0	1.0,1.0,1.0,0.991,1.0,1.0	0.002
ENSMUSG00000060450	Rnf14	18	+	38300428	38300590	38296634	38296798	38307864	38308395	0,125,75,99,127,51	0,0,0,5,7,0	0,105,130,103,90,112	0,5,0,8,0,8	311	149	1	1.0	NA,1.0,1.0,0.905,0.897,1.0	NA,0.91,1.0,0.86,1.0,0.87	0.032
ENSMUSG00000060450	Rnf14	18	+	38300428	38300590	38296634	38296798	38313211	38313384	0,18,10,16,16,5	0,3,0,0,0,0	0,18,36,21,14,18	0,0,0,0,0,0	311	149	1	1.0	NA,0.742,1.0,1.0,1.0,1.0	NA,1.0,1.0,1.0,1.0,1.0	-0.052
ENSMUSG00000060450	Rnf14	18	+	38300428	38300590	38299753	38299926	38301655	38301807	19,389,262,458,541,226	0,0,0,0,0,0	10,475,467,390,406,441	0,0,0,2,0,0	311	149	1	1.0	1.0,1.0,1.0,1.0,1.0,1.0	1.0,1.0,1.0,0.989,1.0,1.0	0.002
ENSMUSG00000060450	Rnf14	18	+	38301655	38301807	38300428	38300590	38307864	38308395	20,388,261,386,495,194	0,107,66,84,111,46	9,435,425,406,376,385	0,87,94,82,76,96	301	149	1	1.0	1.0,0.642,0.662,0.695,0.688,0.676	1.0,0.712,0.691,0.71,0.71,0.665	-0.021
ENSMUSG00000060450	Rnf14	18	+	38301655	38301807	38300428	38300590	38309484	38309713	13,180,131,194,243,110	0,1,0,0,0,0	6,199,221,184,178,187	0,0,0,0,0,0	301	149	1	1.0	1.0,0.989,1.0,1.0,1.0,1.0	1.0,1.0,1.0,1.0,1.0,1.0	-0.002
ENSMUSG00000060450	Rnf14	18	+	38301655	38301807	38300428	38300590	38313211	38313384	13,179,131,194,243,109	0,0,1,1,0,0	6,199,219,185,178,187	0,0,0,0,0,2	301	149	1	1.0	1.0,1.0,0.985,0.99,1.0,1.0	1.0,1.0,1.0,1.0,1.0,0.979	-0.001
ENSMUSG00000060450	Rnf14	18	+	38307864	38308395	38296634	38296798	38313211	38313384	47,570,398,553,779,340	0,3,0,0,0,0	28,701,752,615,547,664	0,0,0,0,0,0	680	149	1	1.0	1.0,0.977,1.0,1.0,1.0,1.0	1.0,1.0,1.0,1.0,1.0,1.0	-0.004
ENSMUSG00000060450	Rnf14	18	+	38307864	38308395	38300428	38300590	38309484	38309713	79,941,635,870,1193,563	0,1,0,0,0,0	61,1077,1167,917,847,929	0,0,0,0,0,0	680	149	1	1.0	1.0,0.995,1.0,1.0,1.0,1.0	1.0,1.0,1.0,1.0,1.0,1.0	-0.001
ENSMUSG00000060450	Rnf14	18	+	38307864	38308395	38300428	38300590	38313211	38313384	47,677,464,632,883,386	0,0,1,1,0,0	28,783,846,689,623,752	0,0,0,0,0,2	680	149	1	1.0	1.0,1.0,0.99,0.993,1.0,1.0	1.0,1.0,1.0,1.0,1.0,0.988	-0.001
ENSMUSG00000060450	Rnf14	18	+	38307864	38308395	38301655	38301807	38309484	38309713	86,1044,699,978,1334,607	0,2,0,0,0,3	64,1226,1279,1057,969,1031	0,0,2,0,0,0	680	149	1	1.0	1.0,0.991,1.0,1.0,1.0,0.978	1.0,1.0,0.993,1.0,1.0,1.0	-0.004
ENSMUSG00000060450	Rnf14	18	+	38307864	38308395	38301655	38301807	38313211	38313384	54,780,528,740,1024,430	0,1,0,0,0,2	31,932,958,829,745,854	0,0,0,1,0,0	680	149	1	1.0	1.0,0.994,1.0,1.0,1.0,0.979	1.0,1.0,1.0,0.995,1.0,1.0	-0.004
ENSMUSG00000060450	Rnf14	18	+	38309484	38309713	38300428	38300590	38313211	38313384	63,288,216,391,369,272	0,0,1,1,0,0	45,341,397,279,245,288	0,0,0,0,0,2	378	149	1	1.0	1.0,1.0,0.988,0.994,1.0,1.0	1.0,1.0,1.0,1.0,1.0,0.983	-0.0
ENSMUSG00000060450	Rnf14	18	+	38309484	38309713	38301655	38301807	38313211	38313384	63,289,216,391,369,275	0,1,0,0,0,2	45,341,399,279,245,288	0,0,0,1,0,0	378	149	1	1.0	1.0,0.991,1.0,1.0,1.0,0.982	1.0,1.0,1.0,0.991,1.0,1.0	-0.003
ENSMUSG00000060450	Rnf14	18	+	38309484	38309713	38307864	38308395	38313211	38313384	95,551,387,629,679,449	0,0,0,0,0,0	78,635,721,507,469,466	0,0,3,0,0,1	378	149	1	1.0	1.0,1.0,1.0,1.0,1.0,1.0	1.0,1.0,0.99,1.0,1.0,0.995	0.002
ENSMUSG00000060450	Rnf14	18	+	38314672	38314803	38313211	38313384	38316524	38317847	136,609,517,650,727,539	0,0,1,0,0,0	133,715,694,634,607,637	0,0,0,0,0,0	280	149	1	1.0	1.0,1.0,0.996,1.0,1.0,1.0	1.0,1.0,1.0,1.0,1.0,1.0	-0.001
ENSMUSG00000038524	Fchsd1	18	-	37968749	37968795	37968213	37968281	37969354	37969452	0,23,7,17,22,9	0,0,0,0,0,0	3,11,23,8,12,28	0,0,0,0,2,0	195	149	1	1.0	NA,1.0,1.0,1.0,1.0,1.0	1.0,1.0,1.0,1.0,0.821,1.0	0.03
ENSMUSG00000024454	Hdac3	18	-	37941378	37941458	37940952	37941110	37941707	37941766	282,191,252,198,290,322	0,2,0,4,6,11	146,185,164,169,191,182	0,1,1,2,2,1	229	149	1	1.0	1.0,0.984,1.0,0.97,0.969,0.95	1.0,0.992,0.991,0.982,0.984,0.992	-0.011
ENSMUSG00000024454	Hdac3	18	-	37943677	37943751	37943455	37943520	37944128	37944209	69,120,180,152,216,202	0,0,0,0,0,1	48,144,112,123,167,141	0,0,0,0,0,0	223	149	1	1.0	1.0,1.0,1.0,1.0,1.0,0.993	1.0,1.0,1.0,1.0,1.0,1.0	-0.001
ENSMUSG00000024454	Hdac3	18	-	37945339	37945395	37944891	37945025	37945510	37945564	80,138,110,118,181,139	0,0,3,0,2,1	9,115,145,85,140,125	0,0,0,1,0,0	205	149	1	1.0	1.0,1.0,0.964,1.0,0.985,0.99	1.0,1.0,1.0,0.984,1.0,1.0	-0.007
ENSMUSG00000024454	Hdac3	18	-	37952470	37952613	37945693	37945775	37954681	37954764	15,182,185,276,329,181	0,0,0,0,1,0	8,220,218,188,243,263	0,0,2,0,0,0	292	149	1	1.0	1.0,1.0,1.0,1.0,0.994,1.0	1.0,1.0,0.982,1.0,1.0,1.0	0.002
ENSMUSG00000019143	Hars2	18	+	36788576	36788670	36788165	36788264	36789156	36789284	5,67,51,47,76,52	0,2,0,0,1,0	3,70,48,39,58,55	0,1,0,0,1,0	243	149	1	1.0	1.0,0.954,1.0,1.0,0.979,1.0	1.0,0.977,1.0,1.0,0.973,1.0	-0.003
ENSMUSG00000019143	Hars2	18	+	36789156	36789284	36788576	36788670	36790133	36790250	1,47,26,26,53,33	0,0,0,0,0,0	3,51,23,20,43,24	0,4,0,0,2,0	277	149	1	1.0	1.0,1.0,1.0,1.0,1.0,1.0	1.0,0.873,1.0,1.0,0.92,1.0	0.034
ENSMUSG00000019143	Hars2	18	+	36789366	36789609	36789156	36789284	36790133	36790250	57,120,100,66,100,64	0,9,0,0,5,2	12,61,76,50,63,44	0,9,2,0,7,0	392	149	1	1.0	1.0,0.835,1.0,1.0,0.884,0.924	1.0,0.72,0.935,1.0,0.774,1.0	0.036
ENSMUSG00000042660	Wdr55	18	+	36761976	36762077	36760238	36760480	36762165	36762253	98,164,177,168,275,168	0,0,0,0,0,0	35,167,118,106,140,173	0,0,0,0,0,1	250	149	1	1.0	1.0,1.0,1.0,1.0,1.0,1.0	1.0,1.0,1.0,1.0,1.0,0.99	0.002
ENSMUSG00000024474	Ik	18	+	36749390	36749437	36749213	36749284	36751103	36751267	103,456,501,485,681,461	0,0,0,0,2,0	92,484,550,432,412,508	0,0,0,2,0,0	196	149	1	1.0	1.0,1.0,1.0,1.0,0.996,1.0	1.0,1.0,1.0,0.994,1.0,1.0	0.0
ENSMUSG00000024474	Ik	18	+	36752356	36752465	36751103	36751267	36753261	36753301	407,942,968,951,1223,898	0,0,0,3,0,0	369,955,1010,865,756,911	0,0,0,0,0,0	258	149	1	1.0	1.0,1.0,1.0,0.995,1.0,1.0	1.0,1.0,1.0,1.0,1.0,1.0	-0.001
ENSMUSG00000024474	Ik	18	+	36756821	36756930	36756547	36756636	36757283	36757318	1980,732,1138,797,998,1800	0,0,0,0,0,3	1229,750,756,606,566,722	0,0,0,0,0,1	258	149	1	1.0	1.0,1.0,1.0,1.0,1.0,0.997	1.0,1.0,1.0,1.0,1.0,0.998	-0.0
ENSMUSG00000006850	Tmco6	18	+	36737668	36737852	36737456	36737572	36738095	36738200	23,38,64,46,108,56	0,1,1,0,5,0	12,46,64,29,72,75	0,0,0,0,0,0	333	149	1	1.0	1.0,0.944,0.966,1.0,0.906,1.0	1.0,1.0,1.0,1.0,1.0,1.0	-0.031
ENSMUSG00000006850	Tmco6	18	+	36738095	36738200	36737668	36737852	36738952	36739064	11,7,18,16,34,17	0,0,0,0,0,0	8,13,18,8,29,27	0,0,0,0,0,2	254	149	1	1.0	1.0,1.0,1.0,1.0,1.0,1.0	1.0,1.0,1.0,1.0,1.0,0.888	0.019
ENSMUSG00000006850	Tmco6	18	+	36738361	36738447	36738095	36738200	36738627	36738744	69,50,51,56,75,66	0,0,0,0,3,1	31,56,35,31,44,48	0,0,0,0,0,0	235	149	1	1.0	1.0,1.0,1.0,1.0,0.941,0.977	1.0,1.0,1.0,1.0,1.0,1.0	-0.014
ENSMUSG00000006850	Tmco6	18	+	36738627	36738744	36738095	36738200	36738952	36739064	18,17,32,33,23,29	0,0,0,0,0,1	9,19,22,14,22,23	0,0,0,0,0,0	266	149	1	1.0	1.0,1.0,1.0,1.0,1.0,0.942	1.0,1.0,1.0,1.0,1.0,1.0	-0.01
ENSMUSG00000006850	Tmco6	18	+	36738952	36739064	36738627	36738744	36739154	36739341	50,42,71,57,70,80	0,0,0,0,1,0	31,54,39,37,60,58	0,0,0,0,0,0	261	149	1	1.0	1.0,1.0,1.0,1.0,0.976,1.0	1.0,1.0,1.0,1.0,1.0,1.0	-0.004
ENSMUSG00000006850	Tmco6	18	+	36741051	36741146	36739154	36739341	36741661	36741829	45,40,57,45,75,75	0,0,4,0,1,1	36,46,72,39,44,35	0,0,0,0,4,0	244	149	1	1.0	1.0,1.0,0.897,1.0,0.979,0.979	1.0,1.0,1.0,1.0,0.87,1.0	-0.002
ENSMUSG00000033272	Slc35a4	18	+	36681527	36681765	36680515	36680614	36681873	36683853	24,590,400,581,881,217	0,0,0,0,0,0	60,546,537,542,469,568	0,0,0,1,0,0	387	149	1	1.0	1.0,1.0,1.0,1.0,1.0,1.0	1.0,1.0,1.0,0.995,1.0,1.0	0.001
ENSMUSG00000006050	Sra1	18	-	36667790	36667893	36667428	36667659	36668651	36668848	633,337,458,308,498,742	0,2,2,0,0,4	412,377,334,291,286,297	0,1,0,7,0,0	252	149	1	1.0	1.0,0.99,0.993,1.0,1.0,0.991	1.0,0.996,1.0,0.961,1.0,1.0	0.003
ENSMUSG00000006050	Sra1	18	-	36667790	36667899	36666680	36667659	36668651	36668848	1172,685,917,647,982,1329	0,2,2,0,0,4	716,696,662,550,583,645	0,1,0,7,0,0	258	149	1	1.0	1.0,0.995,0.996,1.0,1.0,0.995	1.0,0.998,1.0,0.978,1.0,1.0	0.002
ENSMUSG00000006050	Sra1	18	-	36670003	36670129	36668651	36668848	36670247	36670285	615,472,808,495,737,686	1,7,12,17,12,22	419,541,532,407,454,538	7,8,6,8,8,11	275	149	1	1.0	0.997,0.973,0.973,0.94,0.971,0.944	0.97,0.973,0.98,0.965,0.969,0.964	-0.004
ENSMUSG00000006050	Sra1	18	-	36675662	36675746	36675280	36675396	36676170	36676255	24,26,29,12,30,14	3,0,0,0,0,1	33,23,15,20,9,15	2,1,0,1,3,0	233	149	1	1.0	0.836,1.0,1.0,1.0,1.0,0.9	0.913,0.936,1.0,0.927,0.657,1.0	0.051
ENSMUSG00000006050	Sra1	18	-	36676616	36676622	36676362	36676477	36676864	36676992	3,0,1,2,3,0	0,0,2,0,0,0	0,0,0,0,1,0	0,1,0,1,0,0	155	149	1	1.0	1.0,NA,0.325,1.0,1.0,NA	NA,0.0,NA,0.0,1.0,NA	0.498
ENSMUSG00000006050	Sra1	18	-	36677444	36677505	36677109	36677256	36678393	36678470	13,11,17,12,25,28	0,0,0,1,0,0	2,11,11,10,6,24	0,0,0,0,0,0	210	149	1	1.0	1.0,1.0,1.0,0.895,1.0,1.0	1.0,1.0,1.0,1.0,1.0,1.0	-0.018
ENSMUSG00000091896	Ube2d2a	18	+	35793464	35793528	35771558	35772012	35799840	35799872	225,447,400,515,716,403	0,3,0,4,5,0	109,469,431,420,480,443	2,4,0,1,0,0	213	149	1	1.0	1.0,0.99,1.0,0.989,0.99,1.0	0.974,0.988,1.0,0.997,1.0,1.0	0.002
ENSMUSG00000091896	Ube2d2a	18	+	35799951	35800029	35799840	35799872	35800109	35800215	323,572,483,704,938,729	0,0,0,1,0,1	222,692,557,559,558,566	0,0,0,0,0,0	227	149	1	1.0	1.0,1.0,1.0,0.998,1.0,0.998	1.0,1.0,1.0,1.0,1.0,1.0	-0.001
ENSMUSG00000091896	Ube2d2a	18	+	35800109	35800215	35799951	35800029	35801273	35801367	593,868,753,928,1264,1228	0,0,0,2,0,0	401,968,798,819,709,787	0,0,0,0,1,0	255	149	1	1.0	1.0,1.0,1.0,0.996,1.0,1.0	1.0,1.0,1.0,1.0,0.998,1.0	-0.0
ENSMUSG00000091896	Ube2d2a	18	+	35800109	35800215	35799951	35800029	35805517	35805821	198,334,260,404,546,384	0,0,2,0,0,0	99,418,311,338,327,323	0,0,0,0,0,0	255	149	1	1.0	1.0,1.0,0.987,1.0,1.0,1.0	1.0,1.0,1.0,1.0,1.0,1.0	-0.002
ENSMUSG00000091896	Ube2d2a	18	+	35801273	35801367	35799951	35800029	35805517	35805821	188,331,308,338,418,446	0,0,2,0,0,0	141,271,220,282,206,269	0,0,0,0,0,0	243	149	1	1.0	1.0,1.0,0.99,1.0,1.0,1.0	1.0,1.0,1.0,1.0,1.0,1.0	-0.002
ENSMUSG00000091896	Ube2d2a	18	+	35801273	35801367	35800109	35800215	35805517	35805821	581,860,801,857,1136,1294	0,0,0,0,3,4	443,816,709,759,582,738	0,0,1,2,0,3	243	149	1	1.0	1.0,1.0,1.0,1.0,0.996,0.995	1.0,1.0,0.998,0.996,1.0,0.993	0.001
ENSMUSG00000024350	Dnajc18	18	-	35681919	35682029	35680765	35680938	35683217	35683324	47,23,45,37,77,54	0,4,3,0,7,1	29,35,37,14,27,25	0,0,0,0,0,0	259	149	1	1.0	1.0,0.768,0.896,1.0,0.864,0.969	1.0,1.0,1.0,1.0,1.0,1.0	-0.084
ENSMUSG00000024352	Spata24	18	-	35660443	35660574	35660016	35660353	35660791	35660857	16,8,19,6,16,15	0,1,0,0,0,0	18,7,14,9,0,4	2,0,0,0,0,0	280	149	1	1.0	1.0,0.81,1.0,1.0,1.0,1.0	0.827,1.0,1.0,1.0,NA,1.0	0.003
ENSMUSG00000038773	Kdm3b	18	+	34796787	34796912	34795674	34795780	34799284	34799359	11,108,46,95,102,23	0,0,0,1,0,0	8,124,102,74,101,123	0,0,0,0,0,0	274	149	1	1.0	1.0,1.0,1.0,0.981,1.0,1.0	1.0,1.0,1.0,1.0,1.0,1.0	-0.003
ENSMUSG00000038773	Kdm3b	18	+	34799284	34799359	34796787	34796912	34803449	34804049	0,78,46,93,89,19	0,1,0,0,0,0	2,92,79,56,94,132	0,0,0,1,0,0	224	149	1	1.0	NA,0.981,1.0,1.0,1.0,1.0	1.0,1.0,1.0,0.974,1.0,1.0	0.001
ENSMUSG00000038773	Kdm3b	18	+	34803449	34804049	34799284	34799359	34808240	34809489	18,232,170,277,364,114	0,3,0,2,1,0	9,291,274,289,275,389	0,5,0,0,4,2	749	149	1	1.0	1.0,0.939,1.0,0.965,0.986,1.0	1.0,0.92,1.0,1.0,0.932,0.975	0.01
ENSMUSG00000038773	Kdm3b	18	+	34803449	34804049	34799284	34799359	34810258	34810460	18,194,158,238,317,105	0,0,0,0,0,0	9,251,236,262,239,341	0,1,0,0,1,0	749	149	1	1.0	1.0,1.0,1.0,1.0,1.0,1.0	1.0,0.98,1.0,1.0,0.979,1.0	0.007
ENSMUSG00000038773	Kdm3b	18	+	34808240	34809489	34799284	34799359	34810258	34810460	2,439,161,363,588,63	0,0,0,0,0,0	10,406,428,377,309,382	0,1,0,0,1,0	1398	149	1	1.0	1.0,1.0,1.0,1.0,1.0,1.0	1.0,0.977,1.0,1.0,0.971,1.0	0.009
ENSMUSG00000038773	Kdm3b	18	+	34808240	34809489	34803449	34804049	34810258	34810460	2,475,173,400,634,72	0,1,0,0,0,0	10,441,466,404,342,428	0,0,0,0,1,0	1398	149	1	1.0	1.0,0.981,1.0,1.0,1.0,1.0	1.0,1.0,1.0,1.0,0.973,1.0	0.001
ENSMUSG00000038773	Kdm3b	18	+	34812371	34812586	34810258	34810460	34813408	34813561	0,159,71,136,196,19	0,0,0,3,1,0	6,148,139,133,115,145	0,4,0,0,2,0	364	149	1	1.0	NA,1.0,1.0,0.949,0.988,1.0	1.0,0.938,1.0,1.0,0.959,1.0	0.005
ENSMUSG00000038773	Kdm3b	18	+	34816283	34816316	34813556	34813561	34819780	34819784	0,0,2,2,0,0	0,61,20,50,84,6	0,1,0,0,1,0	0,59,55,51,48,50	182	149	1	1.0	NA,0.0,0.076,0.032,0.0,0.0	NA,0.014,0.0,0.0,0.017,0.0	0.015
ENSMUSG00000038773	Kdm3b	18	+	34823431	34823711	34822371	34822499	34824701	34824958	0,214,136,223,257,30	0,0,0,0,3,0	0,206,207,167,166,197	0,0,0,0,0,0	429	149	1	1.0	NA,1.0,1.0,1.0,0.967,1.0	NA,1.0,1.0,1.0,1.0,1.0	-0.007
ENSMUSG00000038773	Kdm3b	18	+	34828413	34828585	34827338	34827605	34828938	34829029	10,176,88,134,225,63	0,0,0,0,0,0	1,145,142,151,123,143	0,0,0,0,0,1	321	149	1	1.0	1.0,1.0,1.0,1.0,1.0,1.0	1.0,1.0,1.0,1.0,1.0,0.985	0.002
ENSMUSG00000034300	Fam53c	18	+	34763072	34763130	34762494	34762724	34768167	34768952	11,111,65,109,142,11	0,33,15,34,42,5	2,110,94,118,104,92	6,48,38,40,30,34	207	149	0.443064699193	1.0	1.0,0.708,0.757,0.698,0.709,0.613	0.194,0.623,0.64,0.68,0.714,0.661	0.162
ENSMUSG00000035984	Nme5	18	-	34571455	34571661	34567035	34567154	34578557	34578767	0,0,0,0,0,0	0,0,0,0,1,0	0,1,0,0,0,0	0,0,0,0,0,0	355	149	1	1.0	NA,NA,NA,NA,0.0,NA	NA,1.0,NA,NA,NA,NA	-1.0
ENSMUSG00000036501	Fam13b	18	-	34445276	34445440	34443900	34444002	34445531	34445615	209,257,215,233,359,280	0,0,0,0,0,0	112,260,219,223,241,253	0,2,0,0,2,0	313	149	1	1.0	1.0,1.0,1.0,1.0,1.0,1.0	1.0,0.984,1.0,1.0,0.983,1.0	0.006
ENSMUSG00000036501	Fam13b	18	-	34448025	34448121	34445531	34445615	34448367	34448451	84,136,101,85,165,88	9,17,9,17,26,16	26,111,88,106,86,103	0,24,5,23,22,26	245	149	1	1.0	0.85,0.83,0.872,0.753,0.794,0.77	1.0,0.738,0.915,0.737,0.704,0.707	0.011
ENSMUSG00000036501	Fam13b	18	-	34448025	34448121	34445531	34445615	34451207	34451437	40,51,44,38,79,41	0,1,0,0,1,4	11,46,43,45,43,51	0,2,0,2,0,4	245	149	1	1.0	1.0,0.969,1.0,1.0,0.98,0.862	1.0,0.933,1.0,0.932,1.0,0.886	0.01
ENSMUSG00000036501	Fam13b	18	-	34448367	34448451	34445531	34445615	34451207	34451437	25,78,45,66,99,49	0,1,0,0,1,4	12,86,56,80,63,73	0,2,0,2,0,4	233	149	1	1.0	1.0,0.98,1.0,1.0,0.984,0.887	1.0,0.965,1.0,0.962,1.0,0.921	0.001
ENSMUSG00000036501	Fam13b	18	-	34448367	34448451	34448025	34448121	34451207	34451437	60,146,95,95,160,81	0,1,0,0,0,0	27,127,94,115,84,98	0,0,0,0,0,0	233	149	1	1.0	1.0,0.989,1.0,1.0,1.0,1.0	1.0,1.0,1.0,1.0,1.0,1.0	-0.002
ENSMUSG00000036501	Fam13b	18	-	34451207	34451437	34448367	34448451	34454033	34454115	83,262,174,197,293,169	0,0,0,0,0,0	45,305,202,263,221,214	0,0,1,0,0,0	379	149	1	1.0	1.0,1.0,1.0,1.0,1.0,1.0	1.0,1.0,0.988,1.0,1.0,1.0	0.002
ENSMUSG00000036501	Fam13b	18	-	34462060	34462208	34457663	34457874	34473549	34473685	0,93,41,101,111,54	0,2,0,0,0,0	0,108,99,64,95,86	0,0,0,0,0,0	297	149	1	1.0	NA,0.959,1.0,1.0,1.0,1.0	NA,1.0,1.0,1.0,1.0,1.0	-0.008
ENSMUSG00000036501	Fam13b	18	-	34462960	34463009	34462060	34462208	34473549	34473685	0,46,34,37,75,29	0,0,0,0,1,0	5,53,32,50,28,42	0,0,0,0,0,0	198	149	1	1.0	NA,1.0,1.0,1.0,0.983,1.0	1.0,1.0,1.0,1.0,1.0,1.0	-0.003
ENSMUSG00000036501	Fam13b	18	-	34465155	34465220	34462960	34463009	34473549	34473685	4,119,94,129,168,48	0,0,1,0,0,2	0,123,114,120,103,154	0,4,3,8,0,1	214	149	1	1.0	1.0,1.0,0.985,1.0,1.0,0.944	NA,0.955,0.964,0.913,1.0,0.991	0.024
ENSMUSG00000036501	Fam13b	18	-	34473549	34473685	34465155	34465220	34486978	34487139	1,182,106,216,243,53	0,3,0,0,0,0	3,210,179,147,152,204	0,0,0,0,0,0	285	149	1	1.0	1.0,0.969,1.0,1.0,1.0,1.0	1.0,1.0,1.0,1.0,1.0,1.0	-0.005
ENSMUSG00000036501	Fam13b	18	-	34497333	34497546	34494598	34494776	34497967	34498159	0,135,58,114,201,38	0,0,0,0,0,0	0,144,137,145,143,139	0,0,0,1,0,1	362	149	1	1.0	NA,1.0,1.0,1.0,1.0,1.0	NA,1.0,1.0,0.984,1.0,0.983	0.007
ENSMUSG00000036501	Fam13b	18	-	34497333	34497546	34494598	34494776	34499685	34499852	0,133,35,105,169,41	0,6,1,11,10,1	0,132,120,138,119,148	0,9,6,2,6,9	362	149	1	1.0	NA,0.901,0.935,0.797,0.874,0.944	NA,0.858,0.892,0.966,0.891,0.871	-0.005
ENSMUSG00000036501	Fam13b	18	-	34497967	34498159	34494598	34494776	34499685	34499852	0,55,35,44,58,12	0,6,1,11,10,1	0,54,42,29,50,68	0,9,6,2,6,9	341	149	1	1.0	NA,0.8,0.939,0.636,0.717,0.84	NA,0.724,0.754,0.864,0.785,0.768	0.007
ENSMUSG00000036501	Fam13b	18	-	34497967	34498159	34497333	34497546	34499685	34499852	0,85,66,78,116,23	0,28,8,25,26,14	0,98,82,65,102,96	0,32,23,30,28,38	341	149	1	1.0	NA,0.57,0.783,0.577,0.661,0.418	NA,0.572,0.609,0.486,0.614,0.525	0.041
ENSMUSG00000014504	Srp19	18	+	34331749	34331825	34330846	34331111	34334456	34334568	3,1,2,0,8,5	0,1,0,0,0,0	0,0,0,0,0,1	0,0,0,0,0,0	225	149	1	1.0	1.0,0.398,1.0,NA,1.0,1.0	NA,NA,NA,NA,NA,1.0	-0.12
ENSMUSG00000014504	Srp19	18	+	34331749	34331825	34331144	34331259	34334292	34334364	200,264,376,235,370,395	28,8,3,1,16,16	144,210,198,176,226,228	0,5,7,8,6,7	225	149	1	1.0	0.825,0.956,0.988,0.994,0.939,0.942	1.0,0.965,0.949,0.936,0.961,0.956	-0.02
ENSMUSG00000014504	Srp19	18	+	34331749	34331825	34331144	34331259	34334456	34334568	39,71,80,57,97,76	0,0,0,2,0,8	26,52,32,34,40,48	0,1,7,2,2,0	225	149	1	1.0	1.0,1.0,1.0,0.95,1.0,0.863	1.0,0.972,0.752,0.918,0.93,1.0	0.04
ENSMUSG00000014504	Srp19	18	+	34331749	34334364	34331144	34331259	34334456	34334568	173,234,281,219,350,261	0,0,0,2,0,8	110,199,158,196,164,183	0,1,7,2,2,0	2764	149	0.748888153116	1.0	1.0,1.0,1.0,0.855,1.0,0.638	1.0,0.915,0.549,0.841,0.816,1.0	0.062
ENSMUSG00000014504	Srp19	18	+	34332905	34333062	34331749	34331825	34334292	34334364	5,2,14,5,14,27	175,197,302,180,290,337	0,13,2,14,8,11	121,163,166,144,187,182	306	149	1	1.0	0.014,0.005,0.022,0.013,0.023,0.038	0.0,0.037,0.006,0.045,0.02,0.029	-0.004
ENSMUSG00000014504	Srp19	18	+	34334292	34334364	34331122	34331259	34334456	34334568	155,136,173,120,201,191	0,0,0,2,0,8	74,91,96,128,74,102	0,1,7,2,2,0	221	149	1	1.0	1.0,1.0,1.0,0.976,1.0,0.942	1.0,0.984,0.902,0.977,0.961,1.0	0.016
ENSMUSG00000014504	Srp19	18	+	34334292	34334364	34331749	34331825	34334456	34334568	302,325,472,299,474,512	7,1,2,2,16,13	195,249,255,264,255,277	3,0,0,0,0,2	221	149	1	1.0	0.967,0.995,0.994,0.99,0.952,0.964	0.978,1.0,1.0,1.0,1.0,0.989	-0.017
ENSMUSG00000024378	Stard4	18	-	33205050	33205165	33199354	33203815	33206119	33206246	43,110,79,91,138,101	0,0,1,1,6,3	40,112,51,63,53,88	0,2,0,3,0,1	264	149	1	1.0	1.0,1.0,0.978,0.981,0.928,0.95	1.0,0.969,1.0,0.922,1.0,0.98	-0.006
ENSMUSG00000024378	Stard4	18	-	33205220	33205325	33203404	33203815	33206119	33206246	6,13,3,6,14,16	0,0,1,1,6,3	5,1,7,3,7,3	0,2,0,3,0,1	254	149	0.0808101118593	1.0	1.0,1.0,0.638,0.779,0.578,0.758	1.0,0.227,1.0,0.37,1.0,0.638	0.086
ENSMUSG00000038299	Wdr36	18	+	32839431	32839459	32837224	32837558	32841042	32841143	0,92,57,111,127,35	0,0,0,1,0,0	0,91,75,124,76,104	0,0,0,0,0,0	177	149	1	1.0	NA,1.0,1.0,0.989,1.0,1.0	NA,1.0,1.0,1.0,1.0,1.0	-0.002
ENSMUSG00000038299	Wdr36	18	+	32841896	32842014	32841042	32841143	32843761	32843894	0,100,65,112,171,49	0,0,0,2,0,0	0,123,106,111,113,122	0,0,0,0,0,0	267	149	1	1.0	NA,1.0,1.0,0.969,1.0,1.0	NA,1.0,1.0,1.0,1.0,1.0	-0.006
ENSMUSG00000038299	Wdr36	18	+	32843761	32843894	32841896	32842014	32845590	32845645	9,90,64,123,157,53	0,2,0,0,0,0	0,116,105,92,112,114	0,0,0,0,0,0	282	149	1	1.0	1.0,0.96,1.0,1.0,1.0,1.0	NA,1.0,1.0,1.0,1.0,1.0	-0.007
ENSMUSG00000038299	Wdr36	18	+	32846829	32846962	32845590	32845645	32847588	32847709	9,37,35,53,84,25	0,0,0,0,0,0	0,60,50,34,40,59	0,1,0,0,0,0	282	149	1	1.0	1.0,1.0,1.0,1.0,1.0,1.0	NA,0.969,1.0,1.0,1.0,1.0	0.006
ENSMUSG00000038299	Wdr36	18	+	32847141	32847317	32846829	32846962	32847588	32847709	12,86,79,126,208,64	0,2,0,1,1,1	2,145,133,119,106,154	0,0,5,2,2,0	325	149	1	1.0	1.0,0.952,1.0,0.983,0.99,0.967	1.0,1.0,0.924,0.965,0.96,1.0	0.007
ENSMUSG00000038299	Wdr36	18	+	32859219	32859327	32854779	32854859	32861026	32861124	130,78,133,110,170,149	0,0,0,0,1,0	48,107,105,94,97,126	0,0,0,0,0,0	257	149	1	1.0	1.0,1.0,1.0,1.0,0.99,1.0	1.0,1.0,1.0,1.0,1.0,1.0	-0.002
ENSMUSG00000038299	Wdr36	18	+	32862924	32863044	32861501	32861647	32863180	32863262	254,157,284,135,264,275	0,0,0,0,0,0	140,174,165,163,126,136	0,0,0,1,0,0	269	149	1	1.0	1.0,1.0,1.0,1.0,1.0,1.0	1.0,1.0,1.0,0.989,1.0,1.0	0.002
ENSMUSG00000038299	Wdr36	18	+	32863180	32863262	32862924	32863044	32864652	32864840	241,127,243,116,177,278	0,0,0,0,0,1	112,131,120,138,125,128	0,0,0,0,0,0	231	149	1	1.0	1.0,1.0,1.0,1.0,1.0,0.994	1.0,1.0,1.0,1.0,1.0,1.0	-0.001
ENSMUSG00000038299	Wdr36	18	+	32865852	32865918	32864652	32864840	32866187	32866350	143,41,96,46,78,114	7,0,0,0,0,0	117,57,43,40,32,34	0,0,0,0,0,1	215	149	1	1.0	0.934,1.0,1.0,1.0,1.0,1.0	1.0,1.0,1.0,1.0,1.0,0.959	-0.004
ENSMUSG00000024383	Map3k2	18	+	32207407	32207538	32203799	32203887	32208641	32208721	0,33,8,54,72,8	0,0,0,1,0,0	0,46,17,29,27,19	0,0,0,0,0,0	280	149	1	1.0	NA,1.0,1.0,0.966,1.0,1.0	NA,1.0,1.0,1.0,1.0,1.0	-0.007
ENSMUSG00000024383	Map3k2	18	+	32208641	32208721	32207407	32207538	32209728	32209796	0,30,6,56,58,7	0,0,0,0,1,0	0,47,20,22,17,17	0,0,0,0,0,0	229	149	1	1.0	NA,1.0,1.0,1.0,0.974,1.0	NA,1.0,1.0,1.0,1.0,1.0	-0.005
ENSMUSG00000024383	Map3k2	18	+	32226551	32226729	32220504	32220634	32228122	32236751	0,69,6,45,63,25	0,0,0,0,3,0	0,58,32,31,41,28	0,0,0,0,0,0	327	149	1	1.0	NA,1.0,1.0,1.0,0.905,1.0	NA,1.0,1.0,1.0,1.0,1.0	-0.019
ENSMUSG00000024400	Wdr33	18	+	31829231	31829300	31827261	31827488	31829874	31829979	29,95,63,110,193,92	0,0,0,0,0,0	21,84,100,102,92,102	0,0,0,1,0,0	218	149	1	1.0	1.0,1.0,1.0,1.0,1.0,1.0	1.0,1.0,1.0,0.986,1.0,1.0	0.002
ENSMUSG00000024400	Wdr33	18	+	31829874	31829979	31829231	31829300	31833309	31833405	46,99,87,161,216,124	0,0,0,0,0,1	33,92,120,129,106,111	0,0,0,0,0,0	254	149	1	1.0	1.0,1.0,1.0,1.0,1.0,0.986	1.0,1.0,1.0,1.0,1.0,1.0	-0.002
ENSMUSG00000024400	Wdr33	18	+	31881171	31881282	31879937	31880016	31885375	31885470	5,81,51,61,132,19	0,0,0,1,0,0	2,84,80,80,69,82	0,0,0,0,0,0	260	149	1	1.0	1.0,1.0,1.0,0.972,1.0,1.0	1.0,1.0,1.0,1.0,1.0,1.0	-0.005
ENSMUSG00000024400	Wdr33	18	+	31886016	31886103	31885375	31885470	31886654	31886794	5,79,72,98,98,39	0,0,0,0,1,0	3,95,101,113,91,84	0,0,0,0,0,0	236	149	1	1.0	1.0,1.0,1.0,1.0,0.984,1.0	1.0,1.0,1.0,1.0,1.0,1.0	-0.003
ENSMUSG00000024400	Wdr33	18	+	31892989	31893098	31888069	31889140	31896600	31897036	80,86,87,74,127,46	0,0,0,0,0,2	42,110,90,63,94,84	0,0,0,0,0,0	258	149	1	1.0	1.0,1.0,1.0,1.0,1.0,0.93	1.0,1.0,1.0,1.0,1.0,1.0	-0.012
ENSMUSG00000024400	Wdr33	18	+	31896600	31897036	31892989	31893098	31902323	31902487	305,262,375,243,370,233	0,0,0,1,0,0	164,278,312,264,242,250	0,0,0,0,0,0	585	149	1	1.0	1.0,1.0,1.0,0.984,1.0,1.0	1.0,1.0,1.0,1.0,1.0,1.0	-0.003
ENSMUSG00000024400	Wdr33	18	+	31902323	31902487	31896600	31897036	31904235	31904451	139,90,123,70,120,109	0,1,0,0,0,0	67,76,95,78,73,87	0,0,0,0,0,0	313	149	1	1.0	1.0,0.977,1.0,1.0,1.0,1.0	1.0,1.0,1.0,1.0,1.0,1.0	-0.004
ENSMUSG00000024400	Wdr33	18	+	31902581	31902677	31902323	31902487	31904235	31904451	188,106,142,97,133,133	3,7,8,0,5,4	92,99,78,87,100,59	10,4,9,0,3,4	245	149	1	1.0	0.974,0.902,0.915,1.0,0.942,0.953	0.848,0.938,0.841,1.0,0.953,0.9	0.034
ENSMUSG00000024258	Polr2d	18	+	31795287	31795383	31791839	31792020	31796049	31796642	144,163,227,141,223,320	9,14,13,15,26,20	163,186,171,123,119,166	18,8,9,16,10,16	245	149	1	1.0	0.907,0.876,0.914,0.851,0.839,0.907	0.846,0.934,0.92,0.824,0.879,0.863	0.005
ENSMUSG00000041915	Ammecr1l	18	+	31761779	31761890	31759823	31760194	31771669	31772114	0,107,41,88,120,25	0,0,5,0,4,2	0,82,86,81,77,90	0,6,5,0,1,3	260	149	1	1.0	NA,1.0,0.825,1.0,0.945,0.878	NA,0.887,0.908,1.0,0.978,0.945	-0.014
ENSMUSG00000041915	Ammecr1l	18	+	31774636	31774751	31774235	31774346	31775986	31776077	0,90,44,94,109,18	0,1,0,0,0,0	0,83,92,46,55,54	0,0,0,0,0,0	264	149	1	1.0	NA,0.981,1.0,1.0,1.0,1.0	NA,1.0,1.0,1.0,1.0,1.0	-0.004
ENSMUSG00000024260	Sap130	18	+	31666635	31666726	31666340	31666488	31666904	31667009	0,78,34,77,69,16	0,0,0,0,2,0	0,70,55,63,57,71	0,0,0,0,1,1	240	149	1	1.0	NA,1.0,1.0,1.0,0.955,1.0	NA,1.0,1.0,1.0,0.973,0.978	0.001
ENSMUSG00000024260	Sap130	18	+	31674354	31674496	31666904	31667009	31677355	31677477	0,104,81,151,129,24	0,0,0,0,0,0	14,87,74,108,74,96	0,0,0,2,0,0	291	149	1	1.0	NA,1.0,1.0,1.0,1.0,1.0	1.0,1.0,1.0,0.965,1.0,1.0	0.006
ENSMUSG00000024260	Sap130	18	+	31689397	31689502	31682006	31682184	31698521	31698880	6,56,49,107,110,32	0,1,6,0,0,0	6,99,69,67,64,93	0,0,2,2,0,1	254	149	1	1.0	1.0,0.97,0.827,1.0,1.0,1.0	1.0,1.0,0.953,0.952,1.0,0.982	-0.015
ENSMUSG00000024260	Sap130	18	+	31711197	31711446	31698521	31698880	31711608	31711716	64,236,151,246,247,93	0,0,4,0,0,0	28,178,149,185,183,195	0,0,0,0,0,0	398	149	1	1.0	1.0,1.0,0.934,1.0,1.0,1.0	1.0,1.0,1.0,1.0,1.0,1.0	-0.011
ENSMUSG00000024260	Sap130	18	+	31711608	31711734	31698521	31698880	31720656	31720770	0,1,4,0,0,0	0,0,0,1,0,0	0,0,0,2,0,0	0,0,0,0,1,0	275	149	1	1.0	NA,1.0,1.0,0.0,NA,NA	NA,NA,NA,1.0,0.0,NA	0.167
ENSMUSG00000024260	Sap130	18	+	31715340	31715444	31711608	31711734	31720656	31720770	22,113,129,108,195,56	0,1,0,0,0,0	18,127,88,92,93,143	0,0,0,2,0,0	253	149	1	1.0	1.0,0.985,1.0,1.0,1.0,1.0	1.0,1.0,1.0,0.964,1.0,1.0	0.003
ENSMUSG00000033628	Pik3c3	18	+	30274268	30274457	30272746	30273018	30276971	30277115	1,104,99,138,188,81	0,2,0,1,0,0	2,136,112,98,100,162	0,1,0,0,0,0	338	149	1	1.0	1.0,0.958,1.0,0.984,1.0,1.0	1.0,0.984,1.0,1.0,1.0,1.0	-0.007
ENSMUSG00000033628	Pik3c3	18	+	30274268	30274457	30272746	30273018	30281956	30282086	1,60,52,82,110,44	0,0,0,0,0,0	1,82,62,61,59,89	0,0,0,1,0,0	338	149	1	1.0	1.0,1.0,1.0,1.0,1.0,1.0	1.0,1.0,1.0,0.964,1.0,1.0	0.006
ENSMUSG00000033628	Pik3c3	18	+	30276971	30277115	30272746	30273018	30281956	30282086	0,53,18,53,61,23	0,0,0,0,0,0	0,26,67,38,49,45	0,0,0,1,0,0	293	149	1	1.0	NA,1.0,1.0,1.0,1.0,1.0	NA,1.0,1.0,0.951,1.0,1.0	0.01
ENSMUSG00000033628	Pik3c3	18	+	30276971	30277115	30274268	30274457	30281956	30282086	0,95,65,108,139,60	0,0,0,0,0,0	1,80,118,75,90,118	0,1,1,0,0,0	293	149	1	1.0	NA,1.0,1.0,1.0,1.0,1.0	1.0,0.976,0.984,1.0,1.0,1.0	0.007
ENSMUSG00000033628	Pik3c3	18	+	30293618	30293723	30293058	30293130	30294335	30294428	4,72,66,58,94,55	0,0,0,0,0,0	0,62,49,71,44,51	0,2,0,1,0,0	254	149	1	1.0	1.0,1.0,1.0,1.0,1.0,1.0	NA,0.948,1.0,0.977,1.0,1.0	0.015
ENSMUSG00000033628	Pik3c3	18	+	30343950	30344076	30336093	30336184	30347722	30348120	264,129,175,118,155,260	0,0,1,0,0,0	203,113,103,77,88,101	0,4,0,2,0,1	275	149	1	1.0	1.0,1.0,0.99,1.0,1.0,1.0	1.0,0.939,1.0,0.954,1.0,0.982	0.019
ENSMUSG00000024269	Tpgs2	18	-	25149113	25149242	25141520	25141637	25158243	25158323	29,60,83,77,83,63	0,0,0,0,0,0	17,83,88,67,62,67	0,0,0,0,0,1	278	149	1	1.0	1.0,1.0,1.0,1.0,1.0,1.0	1.0,1.0,1.0,1.0,1.0,0.973	0.005
ENSMUSG00000024269	Tpgs2	18	-	25151199	25151287	25149113	25149242	25158243	25158323	81,138,146,141,215,121	0,0,1,0,0,0	56,157,163,143,119,134	0,0,0,0,0,0	237	149	1	1.0	1.0,1.0,0.989,1.0,1.0,1.0	1.0,1.0,1.0,1.0,1.0,1.0	-0.002
ENSMUSG00000034295	Fhod3	18	+	25028064	25028169	25001790	25002032	25056259	25056394	0,20,2,12,12,0	0,0,0,0,0,0	0,9,5,8,3,9	0,0,0,0,0,1	254	149	1	1.0	NA,1.0,1.0,1.0,1.0,NA	NA,1.0,1.0,1.0,1.0,0.841	0.032
ENSMUSG00000024271	Elp2	18	+	24609629	24609700	24606856	24606935	24611912	24612069	6,106,78,106,222,75	0,1,0,0,0,0	0,166,135,118,127,112	0,0,0,0,0,0	220	149	1	1.0	1.0,0.986,1.0,1.0,1.0,1.0	NA,1.0,1.0,1.0,1.0,1.0	-0.002
ENSMUSG00000024271	Elp2	18	+	24611912	24612069	24609629	24609700	24612447	24612525	9,130,92,124,241,77	0,0,0,0,2,0	2,198,157,140,142,123	0,0,0,0,0,0	306	149	1	1.0	1.0,1.0,1.0,1.0,0.983,1.0	1.0,1.0,1.0,1.0,1.0,1.0	-0.003
ENSMUSG00000024271	Elp2	18	+	24612447	24612525	24609629	24609700	24614415	24614480	6,33,21,24,67,34	0,0,0,0,0,0	0,46,26,40,38,34	0,0,0,1,0,0	227	149	1	1.0	1.0,1.0,1.0,1.0,1.0,1.0	NA,1.0,1.0,0.963,1.0,1.0	0.007
ENSMUSG00000024271	Elp2	18	+	24615160	24615227	24614415	24614480	24615888	24616026	10,93,73,98,174,96	0,0,0,0,0,0	1,100,80,82,106,74	0,1,0,0,0,0	216	149	1	1.0	1.0,1.0,1.0,1.0,1.0,1.0	1.0,0.986,1.0,1.0,1.0,1.0	0.002
ENSMUSG00000024271	Elp2	18	+	24619381	24619513	24619077	24619178	24622078	24622237	13,149,109,131,164,85	0,1,2,0,2,0	8,126,121,102,93,128	0,0,2,0,0,1	281	149	1	1.0	1.0,0.988,0.967,1.0,0.978,1.0	1.0,1.0,0.97,1.0,1.0,0.985	-0.004
ENSMUSG00000024271	Elp2	18	+	24631358	24631551	24626994	24627067	24632758	24632880	91,133,189,158,260,209	0,0,0,0,1,0	129,196,147,125,153,156	0,0,0,0,0,0	342	149	1	1.0	1.0,1.0,1.0,1.0,0.991,1.0	1.0,1.0,1.0,1.0,1.0,1.0	-0.002
ENSMUSG00000024271	Elp2	18	+	24632758	24632880	24626994	24627067	24634338	24634472	111,82,86,55,109,142	0,0,0,0,0,0	41,68,50,67,58,61	0,2,0,0,0,0	271	149	1	1.0	1.0,1.0,1.0,1.0,1.0,1.0	1.0,0.949,1.0,1.0,1.0,1.0	0.009
ENSMUSG00000024271	Elp2	18	+	24632758	24632880	24626994	24627067	24634900	24635008	0,2,0,1,1,0	0,0,2,0,0,0	0,1,0,0,1,1	0,0,0,0,0,0	271	149	1	1.0	NA,1.0,0.0,1.0,1.0,NA	NA,1.0,NA,NA,1.0,1.0	-0.25
ENSMUSG00000024271	Elp2	18	+	24634338	24634472	24626994	24627067	24634900	24635008	155,92,139,105,152,205	0,0,2,0,0,0	103,94,105,74,98,101	0,0,0,0,0,0	283	149	1	1.0	1.0,1.0,0.973,1.0,1.0,1.0	1.0,1.0,1.0,1.0,1.0,1.0	-0.005
ENSMUSG00000024271	Elp2	18	+	24634338	24634472	24632758	24632880	24634900	24635008	271,182,248,170,279,366	0,2,0,3,0,0	161,183,168,150,164,169	0,1,0,0,1,1	283	149	1	1.0	1.0,0.98,1.0,0.968,1.0,1.0	1.0,0.99,1.0,1.0,0.989,0.989	-0.003
ENSMUSG00000024271	Elp2	18	+	24634900	24635008	24632758	24632880	24638393	24638830	135,98,97,105,126,200	0,0,0,0,1,6	122,93,70,70,54,84	0,0,0,0,1,0	257	149	1	1.0	1.0,1.0,1.0,1.0,0.986,0.951	1.0,1.0,1.0,1.0,0.969,1.0	-0.005
ENSMUSG00000000420	Galnt1	18	+	24254517	24254684	24246049	24246224	24264324	24264532	2,198,163,138,342,78	0,0,0,2,0,0	4,186,154,145,151,180	0,0,0,0,0,4	316	149	1	1.0	1.0,1.0,1.0,0.97,1.0,1.0	1.0,1.0,1.0,1.0,1.0,0.955	0.002
ENSMUSG00000000420	Galnt1	18	+	24269447	24269565	24267527	24267698	24271585	24271669	2,176,144,220,315,114	0,0,0,0,0,0	0,189,199,158,138,180	0,0,0,0,1,0	267	149	1	1.0	1.0,1.0,1.0,1.0,1.0,1.0	NA,1.0,1.0,1.0,0.987,1.0	0.003
ENSMUSG00000000420	Galnt1	18	+	24272661	24272801	24271585	24271766	24279943	24280042	27,204,135,193,361,121	0,0,0,0,1,0	17,221,184,184,182,177	0,0,0,0,0,0	289	149	1	1.0	1.0,1.0,1.0,1.0,0.995,1.0	1.0,1.0,1.0,1.0,1.0,1.0	-0.001
ENSMUSG00000047989	Ino80c	18	-	24108736	24108882	24106373	24106658	24111714	24111782	10,0,0,0,0,2	52,66,67,94,136,67	0,1,6,4,7,0	27,86,58,84,94,75	295	149	1	1.0	0.089,0.0,0.0,0.0,0.0,0.015	0.0,0.006,0.05,0.023,0.036,0.0	-0.002
ENSMUSG00000047989	Ino80c	18	-	24111714	24111782	24104756	24106658	24121648	24121835	14,21,26,33,52,23	0,2,0,0,5,1	9,38,26,41,41,22	0,0,1,3,1,3	217	149	1	1.0	1.0,0.878,1.0,1.0,0.877,0.94	1.0,1.0,0.947,0.904,0.966,0.834	0.007
ENSMUSG00000047989	Ino80c	18	-	24112660	24112772	24111714	24111782	24114076	24114187	116,114,112,190,265,98	0,0,0,2,1,0	35,169,134,126,151,125	0,0,0,0,0,0	261	149	1	1.0	1.0,1.0,1.0,0.982,0.993,1.0	1.0,1.0,1.0,1.0,1.0,1.0	-0.004
ENSMUSG00000047989	Ino80c	18	-	24114076	24114187	24111714	24111782	24121648	24121835	22,65,35,85,76,51	0,0,0,0,2,0	14,89,64,61,56,69	0,2,2,4,1,1	260	149	1	1.0	1.0,1.0,1.0,1.0,0.956,1.0	1.0,0.962,0.948,0.897,0.97,0.975	0.034
ENSMUSG00000033107	Rnf125	18	+	20977728	20977823	20974298	20974455	20979050	20979141	0,0,0,0,0,1	0,0,0,0,0,0	0,2,5,0,2,3	0,0,1,0,0,0	244	149	1	1.0	NA,NA,NA,NA,NA,1.0	NA,1.0,0.753,NA,1.0,1.0	0.062
ENSMUSG00000033382	Trappc8	18	-	20824966	20825068	20820877	20821023	20831449	20831508	6,59,65,109,108,84	0,2,0,1,0,0	13,101,85,79,73,89	0,0,0,0,2,0	251	149	1	1.0	1.0,0.946,1.0,0.985,1.0,1.0	1.0,1.0,1.0,1.0,0.956,1.0	-0.004
ENSMUSG00000033382	Trappc8	18	-	20828468	20828648	20824966	20825068	20831449	20831508	0,263,259,300,334,199	0,0,0,0,3,5	32,270,285,278,208,282	0,0,0,0,0,1	329	149	1	1.0	NA,1.0,1.0,1.0,0.981,0.947	1.0,1.0,1.0,1.0,1.0,0.992	-0.013
ENSMUSG00000033382	Trappc8	18	-	20831449	20831508	20828468	20828648	20831609	20831678	0,195,185,217,232,138	0,0,2,0,5,2	7,180,190,176,158,161	0,2,0,1,0,0	208	149	1	1.0	NA,1.0,0.985,1.0,0.971,0.98	1.0,0.985,1.0,0.992,1.0,1.0	-0.009
ENSMUSG00000033382	Trappc8	18	-	20831609	20831678	20831449	20831508	20832949	20833046	0,193,170,208,243,152	0,0,0,1,0,0	1,199,195,181,170,152	0,0,0,0,0,0	218	149	1	1.0	NA,1.0,1.0,0.993,1.0,1.0	1.0,1.0,1.0,1.0,1.0,1.0	-0.001
ENSMUSG00000033382	Trappc8	18	-	20844123	20844250	20841527	20841682	20845577	20845652	0,187,121,224,297,59	0,0,0,0,0,0	0,196,215,192,133,169	0,2,0,0,2,0	276	149	1	1.0	NA,1.0,1.0,1.0,1.0,1.0	NA,0.981,1.0,1.0,0.973,1.0	0.009
ENSMUSG00000033382	Trappc8	18	-	20846448	20846579	20845577	20845652	20847117	20847312	4,173,104,218,262,67	0,0,0,0,0,0	0,194,236,190,150,158	0,1,0,0,0,0	280	149	1	1.0	1.0,1.0,1.0,1.0,1.0,1.0	NA,0.99,1.0,1.0,1.0,1.0	0.002
ENSMUSG00000033382	Trappc8	18	-	20854944	20855076	20852629	20852854	20860432	20860538	0,115,47,132,208,27	0,0,0,0,1,0	1,164,156,157,143,181	0,2,1,0,0,0	281	149	1	1.0	NA,1.0,1.0,1.0,0.991,1.0	1.0,0.978,0.988,1.0,1.0,1.0	0.004
ENSMUSG00000033382	Trappc8	18	-	20860432	20860538	20854944	20855076	20862894	20862923	0,119,52,100,188,35	0,1,0,0,0,0	0,166,131,139,112,154	0,0,0,0,0,0	255	149	1	1.0	NA,0.986,1.0,1.0,1.0,1.0	NA,1.0,1.0,1.0,1.0,1.0	-0.003
ENSMUSG00000033382	Trappc8	18	-	20865026	20865142	20863467	20863618	20865949	20866203	0,155,57,180,223,44	0,0,0,1,0,0	0,150,176,148,129,150	0,0,0,0,0,0	265	149	1	1.0	NA,1.0,1.0,0.99,1.0,1.0	NA,1.0,1.0,1.0,1.0,1.0	-0.002
ENSMUSG00000033382	Trappc8	18	-	20885062	20885257	20874614	20874704	20895910	20896078	0,174,46,208,231,11	0,0,0,0,0,0	0,175,176,142,126,152	0,0,0,0,0,1	344	149	1	1.0	NA,1.0,1.0,1.0,1.0,1.0	NA,1.0,1.0,1.0,1.0,0.985	0.003
ENSMUSG00000037013	Ss18	18	-	14636495	14636618	14633542	14633676	14637391	14637484	17,81,84,82,133,37	0,0,0,1,0,0	10,74,69,66,58,88	0,0,0,0,0,0	272	149	1	1.0	1.0,1.0,1.0,0.978,1.0,1.0	1.0,1.0,1.0,1.0,1.0,1.0	-0.004
ENSMUSG00000037013	Ss18	18	-	14636495	14636618	14633542	14633676	14640256	14640361	18,117,149,163,218,65	0,0,0,0,0,0	23,113,117,126,99,147	0,0,0,1,0,0	272	149	1	1.0	1.0,1.0,1.0,1.0,1.0,1.0	1.0,1.0,1.0,0.986,1.0,1.0	0.002
ENSMUSG00000037013	Ss18	18	-	14636495	14636618	14633542	14633676	14640955	14641123	12,77,81,77,132,31	0,0,0,0,0,0	10,73,70,63,60,94	0,0,0,1,0,0	272	149	1	1.0	1.0,1.0,1.0,1.0,1.0,1.0	1.0,1.0,1.0,0.972,1.0,1.0	0.005
ENSMUSG00000037013	Ss18	18	-	14637391	14637484	14633542	14633676	14640256	14640361	0,9,1,5,7,4	0,0,0,0,0,0	0,1,4,2,5,1	0,0,0,1,0,0	242	149	1	1.0	NA,1.0,1.0,1.0,1.0,1.0	NA,1.0,1.0,0.552,1.0,1.0	0.09
ENSMUSG00000037013	Ss18	18	-	14637391	14637484	14633542	14633676	14640955	14641123	0,0,0,1,0,0	0,0,0,0,0,0	0,0,0,0,0,0	0,0,0,1,0,0	242	149	1	1.0	NA,NA,NA,1.0,NA,NA	NA,NA,NA,0.0,NA,NA	1.0
ENSMUSG00000037013	Ss18	18	-	14637391	14637484	14636495	14636618	14640256	14640361	1,14,7,16,23,10	6,41,73,93,101,34	0,12,11,9,8,9	13,50,55,67,44,67	242	149	1	1.0	0.093,0.174,0.056,0.096,0.123,0.153	0.0,0.129,0.11,0.076,0.101,0.076	0.034
ENSMUSG00000037013	Ss18	18	-	14637391	14637484	14636495	14636618	14640955	14641123	5,4,3,9,14,3	0,1,5,7,15,0	0,6,4,5,2,5	0,10,8,4,5,14	242	149	1	1.0	1.0,0.711,0.27,0.442,0.365,1.0	NA,0.27,0.235,0.435,0.198,0.18	0.368
ENSMUSG00000037013	Ss18	18	-	14640256	14640361	14633542	14633676	14640955	14641123	5,49,34,53,74,26	0,0,0,0,0,0	3,34,42,38,52,49	0,0,0,1,0,0	254	149	1	1.0	1.0,1.0,1.0,1.0,1.0,1.0	1.0,1.0,1.0,0.957,1.0,1.0	0.007
ENSMUSG00000037013	Ss18	18	-	14640256	14640361	14636495	14636618	14640955	14641123	11,90,107,146,175,60	0,1,5,7,15,0	16,84,97,104,96,116	0,10,8,4,5,14	254	149	1	1.0	1.0,0.981,0.926,0.924,0.873,1.0	1.0,0.831,0.877,0.938,0.918,0.829	0.052
ENSMUSG00000037013	Ss18	18	-	14640256	14640361	14637391	14637484	14640955	14641123	5,59,38,60,83,33	4,0,0,0,0,0	3,42,50,41,58,53	0,0,0,0,0,0	254	149	1	1.0	0.423,1.0,1.0,1.0,1.0,1.0	1.0,1.0,1.0,1.0,1.0,1.0	-0.096
ENSMUSG00000037013	Ss18	18	-	14640955	14641123	14633542	14633676	14655026	14655180	0,18,8,18,21,7	0,0,0,1,0,0	0,12,17,16,12,10	0,0,0,0,0,0	317	149	1	1.0	NA,1.0,1.0,0.894,1.0,1.0	NA,1.0,1.0,1.0,1.0,1.0	-0.021
ENSMUSG00000037013	Ss18	18	-	14640955	14641123	14636495	14636618	14651022	14651244	0,91,71,98,142,54	0,1,0,0,1,0	0,130,107,91,96,98	0,0,0,0,0,0	317	149	1	1.0	NA,0.977,1.0,1.0,0.985,1.0	NA,1.0,1.0,1.0,1.0,1.0	-0.008
ENSMUSG00000037013	Ss18	18	-	14651022	14651244	14640955	14641123	14655026	14655180	1,202,145,193,319,107	0,0,0,0,0,0	4,271,198,186,201,215	0,0,4,0,0,0	371	149	1	1.0	1.0,1.0,1.0,1.0,1.0,1.0	1.0,1.0,0.952,1.0,1.0,1.0	0.008
ENSMUSG00000037013	Ss18	18	-	14651022	14651244	14640955	14641123	14670308	14670393	1,105,86,129,171,60	0,0,0,0,0,0	2,162,127,113,124,119	0,2,0,0,0,0	371	149	1	1.0	1.0,1.0,1.0,1.0,1.0,1.0	1.0,0.97,1.0,1.0,1.0,1.0	0.005
ENSMUSG00000037013	Ss18	18	-	14655026	14655180	14640955	14641123	14670308	14670393	0,94,67,86,144,46	0,0,0,0,0,0	0,82,92,100,102,104	0,2,0,0,0,0	303	149	1	1.0	NA,1.0,1.0,1.0,1.0,1.0	NA,0.953,1.0,1.0,1.0,1.0	0.009
ENSMUSG00000037013	Ss18	18	-	14655026	14655180	14651022	14651244	14670308	14670393	0,191,126,150,292,93	0,0,0,0,0,0	2,191,159,173,180,200	0,0,0,0,1,0	303	149	1	1.0	NA,1.0,1.0,1.0,1.0,1.0	1.0,1.0,1.0,1.0,0.989,1.0	0.002
ENSMUSG00000037013	Ss18	18	-	14655026	14655180	14651022	14651244	14679386	14679463	0,100,62,70,161,47	0,0,0,0,0,0	2,113,76,78,84,100	0,0,0,0,0,1	303	149	1	1.0	NA,1.0,1.0,1.0,1.0,1.0	1.0,1.0,1.0,1.0,1.0,0.98	0.003
ENSMUSG00000037013	Ss18	18	-	14670308	14670393	14651022	14651244	14679386	14679463	0,50,13,29,60,8	0,0,0,0,0,0	0,39,31,30,36,57	0,0,0,0,0,1	234	149	1	1.0	NA,1.0,1.0,1.0,1.0,1.0	NA,1.0,1.0,1.0,1.0,0.973	0.005
ENSMUSG00000037013	Ss18	18	-	14670308	14670393	14655026	14655180	14679386	14679463	0,141,77,110,191,54	0,0,0,1,0,0	0,117,114,125,127,157	0,0,2,0,0,0	234	149	1	1.0	NA,1.0,1.0,0.986,1.0,1.0	NA,1.0,0.973,1.0,1.0,1.0	0.003
ENSMUSG00000024404	Riok3	18	+	12135851	12135967	12128849	12128973	12136692	12136838	147,1187,968,1340,1797,1038	2,1,0,0,0,1	65,1108,1137,1061,961,1156	0,1,3,3,0,0	265	149	1	1.0	0.976,0.999,1.0,1.0,1.0,0.998	1.0,0.998,0.995,0.995,1.0,1.0	-0.002
ENSMUSG00000024404	Riok3	18	+	12136692	12136838	12135851	12135967	12136927	12137035	164,1389,1111,1658,2117,1362	0,0,0,0,0,0	94,1340,1331,1359,1192,1390	0,1,0,0,0,3	295	149	1	1.0	1.0,1.0,1.0,1.0,1.0,1.0	1.0,0.999,1.0,1.0,1.0,0.996	0.001
ENSMUSG00000024404	Riok3	18	+	12136927	12137035	12136692	12136838	12137239	12137349	156,1199,988,1440,1729,1240	0,0,0,1,0,0	99,1173,1134,1217,1056,1235	0,0,0,1,0,0	257	149	1	1.0	1.0,1.0,1.0,0.999,1.0,1.0	1.0,1.0,1.0,0.999,1.0,1.0	0.0
ENSMUSG00000024404	Riok3	18	+	12142935	12143063	12139316	12139460	12148790	12148988	273,1146,1061,1478,1826,1280	0,14,13,21,20,19	238,1189,1068,1207,1020,1116	0,14,16,11,5,15	277	149	1	1.0	1.0,0.978,0.978,0.974,0.98,0.973	1.0,0.979,0.973,0.983,0.991,0.976	-0.003
ENSMUSG00000024404	Riok3	18	+	12142935	12143063	12139316	12139460	12152798	12152879	118,509,455,648,831,586	0,3,0,4,0,0	80,519,495,568,455,530	0,1,0,4,0,10	277	149	1	1.0	1.0,0.989,1.0,0.989,1.0,1.0	1.0,0.996,1.0,0.987,1.0,0.966	0.005
ENSMUSG00000024404	Riok3	18	+	12152970	12153060	12152798	12152879	12153912	12154020	1720,1492,1702,1805,2033,2314	0,0,0,0,0,1	1005,1391,1261,1423,1200,1206	0,0,0,0,0,0	239	149	1	1.0	1.0,1.0,1.0,1.0,1.0,0.999	1.0,1.0,1.0,1.0,1.0,1.0	-0.0
ENSMUSG00000024404	Riok3	18	+	12152970	12153060	12152798	12152879	12155219	12157367	448,508,531,627,722,762	0,0,0,0,0,4	257,484,403,485,434,409	0,0,0,0,0,0	239	149	1	1.0	1.0,1.0,1.0,1.0,1.0,0.992	1.0,1.0,1.0,1.0,1.0,1.0	-0.001
ENSMUSG00000024404	Riok3	18	+	12153912	12154020	12152798	12152879	12155219	12157367	1252,684,915,799,955,1240	0,0,0,0,0,4	590,606,671,610,497,577	0,0,0,0,0,0	257	149	1	1.0	1.0,1.0,1.0,1.0,1.0,0.994	1.0,1.0,1.0,1.0,1.0,1.0	-0.001
ENSMUSG00000024404	Riok3	18	+	12153912	12154020	12152970	12153060	12155219	12157367	2529,1668,2084,1984,2272,2794	0,0,0,7,7,0	1338,1513,1527,1550,1265,1375	0,0,0,0,0,0	257	149	1	1.0	1.0,1.0,1.0,0.994,0.995,1.0	1.0,1.0,1.0,1.0,1.0,1.0	-0.002
ENSMUSG00000024294	Mib1	18	+	10743268	10743398	10740982	10741154	10747355	10747460	0,64,47,67,172,22	0,0,2,0,2,0	0,111,82,89,84,95	0,0,0,0,0,3	279	149	1	1.0	NA,1.0,0.926,1.0,0.979,1.0	NA,1.0,1.0,1.0,1.0,0.944	-0.008
ENSMUSG00000024294	Mib1	18	+	10749322	10749389	10747355	10747460	10751822	10752027	2,52,31,79,126,20	0,0,0,0,0,0	1,71,73,102,75,79	0,0,0,0,9,0	216	149	1	1.0	1.0,1.0,1.0,1.0,1.0,1.0	1.0,1.0,1.0,1.0,0.852,1.0	0.025
ENSMUSG00000024294	Mib1	18	+	10792894	10793027	10778148	10778300	10794477	10794564	5,87,43,98,149,55	0,2,0,2,5,0	0,75,87,72,63,92	0,0,0,3,0,2	282	149	1	1.0	1.0,0.958,1.0,0.963,0.94,1.0	NA,1.0,1.0,0.927,1.0,0.96	-0.001
ENSMUSG00000024294	Mib1	18	+	10798351	10798533	10795689	10795851	10800055	10800248	10,137,87,139,160,97	0,0,0,1,0,0	2,118,91,134,105,141	0,0,0,0,0,0	331	149	1	1.0	1.0,1.0,1.0,0.984,1.0,1.0	1.0,1.0,1.0,1.0,1.0,1.0	-0.003
ENSMUSG00000024294	Mib1	18	+	10802260	10802339	10800055	10800248	10804686	10804800	33,106,50,96,186,118	0,0,0,1,0,0	1,74,97,113,90,133	0,0,0,0,0,0	228	149	1	1.0	1.0,1.0,1.0,0.984,1.0,1.0	1.0,1.0,1.0,1.0,1.0,1.0	-0.003
ENSMUSG00000024293	Esco1	18	-	10571954	10572142	10566601	10567646	10574874	10575018	8,90,87,120,169,148	0,4,0,2,3,5	1,89,86,59,100,100	0,2,0,3,1,1	337	149	1	1.0	1.0,0.909,1.0,0.964,0.961,0.929	1.0,0.952,1.0,0.897,0.978,0.978	-0.007
ENSMUSG00000024293	Esco1	18	-	10577637	10577759	10577000	10577090	10582054	10582186	0,3,0,0,1,1	0,38,26,43,43,38	0,2,0,3,0,3	2,34,43,24,45,42	271	149	1	1.0	NA,0.042,0.0,0.0,0.013,0.014	0.0,0.031,0.0,0.064,0.0,0.038	-0.008
ENSMUSG00000024293	Esco1	18	-	10588438	10588550	10585977	10586041	10593745	10594055	3,81,56,82,104,63	0,0,0,1,0,0	0,54,59,57,44,49	0,0,2,1,2,0	261	149	1	1.0	1.0,1.0,1.0,0.979,1.0,1.0	NA,1.0,0.944,0.97,0.926,1.0	0.029
ENSMUSG00000024293	Esco1	18	-	10588438	10588550	10585977	10586041	10595675	10595875	0,41,24,35,49,25	0,0,0,0,0,0	0,30,34,28,23,23	0,0,1,1,4,1	261	149	1	1.0	NA,1.0,1.0,1.0,1.0,1.0	NA,1.0,0.951,0.941,0.766,0.929	0.083
ENSMUSG00000024293	Esco1	18	-	10588438	10588550	10585977	10586041	10596338	10596441	0,40,24,36,48,25	0,0,0,0,0,0	0,26,33,33,23,20	0,1,1,0,0,0	261	149	1	1.0	NA,1.0,1.0,1.0,1.0,1.0	NA,0.937,0.95,1.0,1.0,1.0	0.023
ENSMUSG00000024293	Esco1	18	-	10593745	10595875	10585977	10586041	10596338	10596441	0,380,207,413,596,311	0,0,0,0,0,0	0,463,427,398,402,432	0,1,1,0,0,0	2279	149	1	1.0	NA,1.0,1.0,1.0,1.0,1.0	NA,0.968,0.965,1.0,1.0,1.0	0.013
ENSMUSG00000024293	Esco1	18	-	10593745	10595875	10588438	10588550	10596338	10596441	3,421,239,459,656,349	0,0,0,1,4,0	0,492,451,426,421,461	0,1,0,5,0,0	2279	149	1	1.0	1.0,1.0,1.0,0.968,0.915,1.0	NA,0.97,1.0,0.848,1.0,1.0	0.017
ENSMUSG00000024293	Esco1	18	-	10593745	10595875	10588438	10588550	10610025	10610352	3,392,226,439,620,336	0,0,0,0,0,0	0,463,413,402,401,428	0,0,0,0,0,1	2279	149	1	1.0	1.0,1.0,1.0,1.0,1.0,1.0	NA,1.0,1.0,1.0,1.0,0.965	0.007
ENSMUSG00000024293	Esco1	18	-	10595675	10595875	10585977	10586041	10596338	10596441	0,35,19,30,47,14	0,0,0,0,0,0	0,36,53,35,31,38	0,1,1,0,0,0	349	149	1	1.0	NA,1.0,1.0,1.0,1.0,1.0	NA,0.939,0.958,1.0,1.0,1.0	0.021
ENSMUSG00000024293	Esco1	18	-	10595675	10595875	10588438	10588550	10596338	10596441	0,36,19,30,52,14	0,0,0,1,4,0	0,41,53,34,27,40	0,1,0,5,0,0	349	149	1	1.0	NA,1.0,1.0,0.928,0.847,1.0	NA,0.946,1.0,0.744,1.0,1.0	0.017
ENSMUSG00000024293	Esco1	18	-	10595675	10595875	10588438	10588550	10610025	10610109	0,7,6,10,16,1	0,0,0,0,0,0	0,12,15,10,7,7	0,0,0,0,0,1	349	149	1	1.0	NA,1.0,1.0,1.0,1.0,1.0	NA,1.0,1.0,1.0,1.0,0.749	0.05
ENSMUSG00000024293	Esco1	18	-	10596338	10596441	10588438	10588550	10610025	10610109	0,20,10,14,29,3	0,0,0,0,0,0	0,15,10,20,16,18	0,0,0,0,0,1	252	149	1	1.0	NA,1.0,1.0,1.0,1.0,1.0	NA,1.0,1.0,1.0,1.0,0.914	0.017
ENSMUSG00000024293	Esco1	18	-	10596338	10596441	10593745	10595875	10610025	10610109	0,49,22,33,61,16	0,0,0,0,0,0	0,43,47,40,37,51	0,0,0,1,1,0	252	149	1	1.0	NA,1.0,1.0,1.0,1.0,1.0	NA,1.0,1.0,0.959,0.956,1.0	0.017
ENSMUSG00000024287	Thoc1	18	+	9959254	9959315	9959097	9959171	9960485	9960552	0,60,72,64,94,52	0,0,0,0,0,0	0,43,54,53,60,49	0,6,0,0,0,0	210	149	1	1.0	NA,1.0,1.0,1.0,1.0,1.0	NA,0.836,1.0,1.0,1.0,1.0	0.033
ENSMUSG00000024287	Thoc1	18	+	9986552	9986603	9986288	9986355	9986690	9986761	43,67,89,58,85,103	0,0,1,0,0,0	19,62,67,58,33,60	0,0,0,0,0,0	200	149	1	1.0	1.0,1.0,0.985,1.0,1.0,1.0	1.0,1.0,1.0,1.0,1.0,1.0	-0.003
ENSMUSG00000024287	Thoc1	18	+	9986690	9986761	9986552	9986603	9987069	9987165	68,99,111,86,102,150	0,0,0,0,0,0	46,93,104,77,55,89	0,0,0,0,2,0	220	149	1	1.0	1.0,1.0,1.0,1.0,1.0,1.0	1.0,1.0,1.0,1.0,0.949,1.0	0.009
ENSMUSG00000024287	Thoc1	18	+	9992831	9992907	9992127	9992275	9993320	9995484	302,134,288,181,259,397	9,0,0,0,0,0	212,180,157,141,109,156	2,0,2,0,0,0	225	149	1	1.0	0.957,1.0,1.0,1.0,1.0,1.0	0.986,1.0,0.981,1.0,1.0,1.0	-0.002
ENSMUSG00000073639	Rab18	18	+	6778494	6778556	6770053	6770109	6783119	6783192	49,554,338,513,686,460	0,1,0,0,2,1	23,496,498,429,456,549	0,3,0,0,2,0	211	149	1	1.0	1.0,0.997,1.0,1.0,0.996,0.997	1.0,0.992,1.0,1.0,0.994,1.0	0.001
ENSMUSG00000073639	Rab18	18	+	6783119	6783192	6778494	6778556	6784569	6784688	43,536,362,512,704,452	0,0,0,0,1,3	23,541,497,472,465,556	0,0,0,0,0,0	222	149	1	1.0	1.0,1.0,1.0,1.0,0.998,0.99	1.0,1.0,1.0,1.0,1.0,1.0	-0.002
ENSMUSG00000073639	Rab18	18	+	6784569	6784688	6783119	6783192	6784938	6785005	67,594,450,617,752,591	0,0,0,1,1,0	27,604,583,543,525,624	0,1,1,0,0,0	268	149	1	1.0	1.0,1.0,1.0,0.997,0.998,1.0	1.0,0.997,0.997,1.0,1.0,1.0	0.0
ENSMUSG00000041225	Arhgap12	18	-	6027959	6028094	6027574	6027677	6031729	6031828	2,39,26,30,40,35	0,1,0,4,1,0	0,44,23,24,25,44	0,0,1,0,0,0	284	149	1	1.0	1.0,0.953,1.0,0.797,0.955,1.0	NA,1.0,0.923,1.0,1.0,1.0	-0.034
ENSMUSG00000041225	Arhgap12	18	-	6028193	6028271	6027959	6028094	6031729	6031828	0,66,25,56,77,55	0,0,0,0,0,1	0,52,47,31,53,25	0,0,0,0,0,0	227	149	1	1.0	NA,1.0,1.0,1.0,1.0,0.973	NA,1.0,1.0,1.0,1.0,1.0	-0.005
ENSMUSG00000041225	Arhgap12	18	-	6037017	6037116	6034449	6034552	6039353	6039455	3,56,31,51,49,19	0,0,0,1,0,0	0,38,62,51,47,56	0,0,0,0,0,0	248	149	1	1.0	1.0,1.0,1.0,0.968,1.0,1.0	NA,1.0,1.0,1.0,1.0,1.0	-0.005
ENSMUSG00000041225	Arhgap12	18	-	6037017	6037116	6034449	6034552	6049276	6049358	0,26,18,18,21,12	0,0,0,2,1,0	0,9,22,18,16,23	0,0,0,0,0,1	248	149	1	1.0	NA,1.0,1.0,0.844,0.927,1.0	NA,1.0,1.0,1.0,1.0,0.933	-0.032
ENSMUSG00000041225	Arhgap12	18	-	6039353	6039455	6034449	6034552	6049276	6049358	1,21,7,25,33,17	0,0,0,2,1,0	0,37,30,15,13,22	0,0,0,0,0,1	251	149	1	1.0	1.0,1.0,1.0,0.881,0.951,1.0	NA,1.0,1.0,1.0,1.0,0.929	-0.014
ENSMUSG00000041225	Arhgap12	18	-	6039353	6039455	6037017	6037116	6049276	6049358	4,51,20,57,61,24	0,0,0,0,0,0	0,66,70,48,44,55	0,0,0,0,0,1	251	149	1	1.0	1.0,1.0,1.0,1.0,1.0,1.0	NA,1.0,1.0,1.0,1.0,0.97	0.006
ENSMUSG00000041225	Arhgap12	18	-	6057516	6057591	6052861	6052923	6061846	6061972	3,20,16,24,49,8	0,9,4,8,4,17	3,48,20,24,19,22	0,15,12,2,8,9	224	149	1	1.0	1.0,0.596,0.727,0.666,0.891,0.238	1.0,0.68,0.526,0.889,0.612,0.619	-0.035
ENSMUSG00000041225	Arhgap12	18	-	6065704	6065845	6064340	6064421	6069830	6070091	0,22,8,33,58,18	3,21,3,22,19,7	0,27,59,25,28,18	0,24,16,10,14,10	290	149	1	1.0	0.0,0.35,0.578,0.435,0.611,0.569	NA,0.366,0.655,0.562,0.507,0.48	-0.09
ENSMUSG00000041225	Arhgap12	18	-	6069830	6070091	6064340	6064421	6111684	6112363	3,82,53,85,151,20	0,0,1,0,1,0	0,70,80,66,50,57	0,0,1,0,1,3	410	149	1	1.0	1.0,1.0,0.951,1.0,0.982,1.0	NA,1.0,0.967,1.0,0.948,0.873	0.031
ENSMUSG00000041225	Arhgap12	18	-	6073210	6073286	6069830	6070091	6111684	6112439	0,0,0,0,2,0	0,42,21,36,65,4	0,0,3,0,1,1	0,27,27,31,15,25	225	149	1	1.0	NA,0.0,0.0,0.0,0.02,0.0	NA,0.0,0.069,0.0,0.042,0.026	-0.023
ENSMUSG00000041225	Arhgap12	18	-	6073210	6073286	6069830	6070091	6115813	6115850	0,0,0,2,1,0	0,0,0,3,0,0	0,0,1,0,1,2	0,2,5,0,0,0	225	149	1	1.0	NA,NA,NA,0.306,1.0,NA	NA,0.0,0.117,NA,1.0,1.0	0.124
ENSMUSG00000041225	Arhgap12	18	-	6111684	6112439	6069830	6070091	6115813	6115850	46,237,161,277,336,174	0,0,0,3,0,0	46,183,218,211,173,210	0,2,5,0,0,0	904	149	1	1.0	1.0,1.0,1.0,0.938,1.0,1.0	1.0,0.938,0.878,1.0,1.0,1.0	0.02
ENSMUSG00000041225	Arhgap12	18	-	6111684	6112439	6073210	6073286	6115813	6115850	46,195,140,241,272,170	0,0,0,2,0,0	46,156,193,180,158,186	0,0,0,0,0,2	904	149	1	1.0	1.0,1.0,1.0,0.952,1.0,1.0	1.0,1.0,1.0,1.0,1.0,0.939	0.002
ENSMUSG00000024234	Mtpap	18	+	4379568	4379741	4375591	4375778	4380653	4380887	0,113,84,95,137,73	0,0,0,0,0,0	0,101,132,87,107,108	0,2,0,0,0,0	322	149	1	1.0	NA,1.0,1.0,1.0,1.0,1.0	NA,0.959,1.0,1.0,1.0,1.0	0.008
ENSMUSG00000024234	Mtpap	18	+	4379568	4379741	4375591	4375778	4383188	4383413	0,74,57,74,103,50	0,0,0,0,2,0	0,77,99,53,76,64	0,0,0,3,0,0	322	149	1	1.0	NA,1.0,1.0,1.0,0.96,1.0	NA,1.0,1.0,0.891,1.0,1.0	0.014
ENSMUSG00000024234	Mtpap	18	+	4380653	4380887	4375591	4375778	4383188	4383413	7,54,46,34,74,39	0,0,0,0,2,0	0,42,66,39,50,41	0,0,0,3,0,0	383	149	1	1.0	1.0,1.0,1.0,1.0,0.935,1.0	NA,1.0,1.0,0.835,1.0,1.0	0.022
ENSMUSG00000024234	Mtpap	18	+	4380653	4380887	4379568	4379741	4383188	4383413	7,93,73,56,108,62	0,0,0,1,0,0	0,66,101,73,81,85	0,2,2,0,0,0	383	149	1	1.0	1.0,1.0,1.0,0.956,1.0,1.0	NA,0.928,0.952,1.0,1.0,1.0	0.017
ENSMUSG00000024234	Mtpap	18	+	4386170	4386382	4383188	4383413	4394973	4395066	6,43,37,46,84,54	0,0,0,0,1,0	2,43,56,23,35,45	0,0,0,0,0,0	361	149	1	1.0	1.0,1.0,1.0,1.0,0.972,1.0	1.0,1.0,1.0,1.0,1.0,1.0	-0.005
ENSMUSG00000024234	Mtpap	18	+	4386952	4387179	4386170	4386382	4394973	4395066	34,78,136,91,121,56	0,0,0,0,2,2	15,99,128,61,64,72	0,2,0,0,0,0	376	149	1	1.0	1.0,1.0,1.0,1.0,0.96,0.917	1.0,0.951,1.0,1.0,1.0,1.0	-0.012
ENSMUSG00000024234	Mtpap	18	+	4395155	4395229	4394973	4395066	4396104	4397330	23,55,76,61,83,53	0,0,0,0,14,8	15,55,55,55,45,37	0,0,2,11,6,4	223	149	1	1.0	1.0,1.0,1.0,1.0,0.798,0.816	1.0,1.0,0.948,0.77,0.834,0.861	0.034
ENSMUSG00000024231	Cul2	18	+	3414129	3414224	3405684	3405787	3417534	3417640	0,106,76,102,165,46	0,0,0,0,0,0	2,143,140,102,92,113	0,0,0,1,0,1	244	149	1	1.0	NA,1.0,1.0,1.0,1.0,1.0	1.0,1.0,1.0,0.984,1.0,0.986	0.005
ENSMUSG00000024231	Cul2	18	+	3414173	3414224	3405684	3405787	3417534	3417640	0,32,20,34,52,17	0,0,0,0,0,0	1,44,45,27,22,33	0,0,0,1,0,1	200	149	1	1.0	NA,1.0,1.0,1.0,1.0,1.0	1.0,1.0,1.0,0.953,1.0,0.961	0.014
ENSMUSG00000024231	Cul2	18	+	3421202	3421365	3419531	3419642	3423468	3423593	4,175,64,153,177,77	0,0,0,1,0,0	8,175,170,96,97,130	0,0,0,2,0,0	312	149	1	1.0	1.0,1.0,1.0,0.986,1.0,1.0	1.0,1.0,1.0,0.958,1.0,1.0	0.005
ENSMUSG00000024231	Cul2	18	+	3426757	3426910	3426316	3426403	3427162	3427240	17,169,164,195,198,159	0,0,1,0,4,0	29,213,180,154,137,174	0,0,4,2,3,0	302	149	1	1.0	1.0,1.0,0.988,1.0,0.961,1.0	1.0,1.0,0.957,0.974,0.958,1.0	0.01
ENSMUSG00000024231	Cul2	18	+	3431483	3431585	3430911	3431114	3434843	3436374	40,84,76,55,81,86	0,0,0,0,0,0	44,79,75,71,54,57	0,1,0,0,0,0	251	149	1	1.0	1.0,1.0,1.0,1.0,1.0,1.0	1.0,0.979,1.0,1.0,1.0,1.0	0.003
ENSMUSG00000024231	Cul2	18	+	3433993	3434110	3431483	3431585	3434843	3435385	142,163,247,203,236,307	5,6,2,3,4,1	138,172,220,124,164,201	0,3,2,5,1,0	266	149	1	1.0	0.941,0.938,0.986,0.974,0.971,0.994	1.0,0.97,0.984,0.933,0.989,1.0	-0.012
ENSMUSG00000024792	Zfpl1	19	-	6082180	6082327	6081846	6081964	6082398	6082471	205,134,258,151,189,163	0,5,0,3,0,0	222,169,155,132,176,134	0,0,0,0,0,0	296	149	1	1.0	1.0,0.931,1.0,0.962,1.0,1.0	1.0,1.0,1.0,1.0,1.0,1.0	-0.018
ENSMUSG00000024792	Zfpl1	19	-	6083948	6084060	6082584	6082778	6084351	6084461	135,141,231,141,283,105	0,0,0,0,3,0	84,186,170,139,136,154	0,1,1,0,1,5	261	149	1	1.0	1.0,1.0,1.0,1.0,0.982,1.0	1.0,0.991,0.99,1.0,0.987,0.946	0.011
ENSMUSG00000024792	Zfpl1	19	-	6083948	6084060	6082584	6082778	6084794	6084894	79,58,69,59,105,51	0,0,0,0,0,0	27,63,66,55,57,56	0,0,0,0,0,1	261	149	1	1.0	1.0,1.0,1.0,1.0,1.0,1.0	1.0,1.0,1.0,1.0,1.0,0.97	0.005
ENSMUSG00000024792	Zfpl1	19	-	6083948	6084060	6082584	6082778	6084863	6084943	79,59,68,60,104,51	0,2,0,0,0,0	27,64,66,55,57,56	0,0,0,1,0,0	261	149	1	1.0	1.0,0.944,1.0,1.0,1.0,1.0	1.0,1.0,1.0,0.969,1.0,1.0	-0.004
ENSMUSG00000024792	Zfpl1	19	-	6084351	6084461	6082584	6082778	6084794	6084894	14,25,45,25,63,38	0,0,0,0,0,0	10,41,36,24,38,42	0,0,0,0,0,1	259	149	1	1.0	1.0,1.0,1.0,1.0,1.0,1.0	1.0,1.0,1.0,1.0,1.0,0.96	0.007
ENSMUSG00000024792	Zfpl1	19	-	6084351	6084461	6082584	6082778	6084863	6084943	0,11,13,7,22,2	0,2,0,0,0,0	5,16,18,15,9,24	0,0,0,1,0,0	259	149	1	1.0	NA,0.76,1.0,1.0,1.0,1.0	1.0,1.0,1.0,0.896,1.0,1.0	-0.031
ENSMUSG00000024792	Zfpl1	19	-	6084351	6084461	6083948	6084060	6084794	6084894	54,102,168,96,201,84	0,1,1,3,2,0	55,132,133,88,102,114	0,0,0,0,0,0	259	149	1	1.0	1.0,0.983,0.99,0.948,0.983,1.0	1.0,1.0,1.0,1.0,1.0,1.0	-0.016
ENSMUSG00000024792	Zfpl1	19	-	6084351	6084461	6083948	6084060	6084863	6084943	46,88,158,82,188,53	0,2,0,4,1,0	59,123,117,94,76,114	0,1,0,0,0,0	259	149	1	1.0	1.0,0.962,1.0,0.922,0.991,1.0	1.0,0.986,1.0,1.0,1.0,1.0	-0.018
ENSMUSG00000025198	Erlin1	19	-	44039172	44039252	44034943	44037148	44040746	44040836	14,176,136,218,269,81	0,0,1,0,0,0	12,199,156,144,189,213	0,1,0,3,3,0	229	149	1	1.0	1.0,1.0,0.989,1.0,1.0,1.0	1.0,0.992,1.0,0.969,0.976,1.0	0.009
ENSMUSG00000025198	Erlin1	19	-	44040746	44040836	44039172	44039252	44047634	44047726	9,150,107,144,216,71	0,0,0,1,0,0	6,159,127,110,147,152	0,1,0,0,0,0	239	149	1	1.0	1.0,1.0,1.0,0.989,1.0,1.0	1.0,0.99,1.0,1.0,1.0,1.0	-0.0
ENSMUSG00000025198	Erlin1	19	-	44067599	44067681	44063018	44063065	44069271	44069395	9,157,56,142,174,48	0,0,0,0,0,0	4,125,121,111,115,148	0,0,0,0,1,0	231	149	1	1.0	1.0,1.0,1.0,1.0,1.0,1.0	1.0,1.0,1.0,1.0,0.987,1.0	0.002
ENSMUSG00000047879	Usp14	18	-	9997172	9997280	9995431	9996248	9997716	9997774	240,396,418,434,635,602	0,0,0,2,0,0	161,426,377,283,321,356	0,0,0,1,0,0	257	149	1	1.0	1.0,1.0,1.0,0.992,1.0,1.0	1.0,1.0,1.0,0.994,1.0,1.0	-0.0
ENSMUSG00000047879	Usp14	18	-	10002367	10002433	10001770	10001863	10004895	10005010	69,205,224,210,272,268	0,0,0,0,1,0	20,262,189,146,166,205	0,0,0,0,0,0	215	149	1	1.0	1.0,1.0,1.0,1.0,0.995,1.0	1.0,1.0,1.0,1.0,1.0,1.0	-0.001
ENSMUSG00000047879	Usp14	18	-	10009951	10010082	10007766	10007847	10012212	10012271	31,273,257,338,432,240	0,0,0,0,0,0	24,299,312,206,241,222	0,1,0,0,0,0	280	149	1	1.0	1.0,1.0,1.0,1.0,1.0,1.0	1.0,0.994,1.0,1.0,1.0,1.0	0.001
ENSMUSG00000047879	Usp14	18	-	10017990	10018095	10016540	10016644	10022817	10022850	10,304,252,276,405,207	0,2,6,1,6,6	4,290,265,266,225,270	0,9,0,10,3,5	254	149	1	1.0	1.0,0.989,0.961,0.994,0.975,0.953	1.0,0.95,1.0,0.94,0.978,0.969	0.006
ENSMUSG00000047879	Usp14	18	-	10022817	10022850	10017990	10018095	10024533	10024679	17,215,178,187,308,163	0,0,0,0,0,0	6,242,203,211,175,194	0,0,0,1,0,0	182	149	1	1.0	1.0,1.0,1.0,1.0,1.0,1.0	1.0,1.0,1.0,0.994,1.0,1.0	0.001
ENSMUSG00000050945	Zfp438	18	-	5213118	5214919	5210030	5211198	5245385	5245453	4,66,33,33,88,29	0,0,0,0,0,0	24,52,33,28,41,50	0,0,0,0,1,0	1950	149	1	1.0	1.0,1.0,1.0,1.0,1.0,1.0	1.0,1.0,1.0,1.0,0.758,1.0	0.04
ENSMUSG00000024908	Ppp6r3	19	-	3459360	3459480	3454927	3457051	3464544	3464695	18,237,195,245,287,127	0,0,0,0,0,0	24,222,189,236,181,197	0,0,1,0,0,0	269	149	1	1.0	1.0,1.0,1.0,1.0,1.0,1.0	1.0,1.0,0.991,1.0,1.0,1.0	0.002
ENSMUSG00000024908	Ppp6r3	19	-	3464544	3464695	3459360	3459480	3466492	3466599	18,237,197,254,294,160	0,0,0,0,2,0	18,272,187,247,212,196	0,0,1,0,1,0	300	149	1	1.0	1.0,1.0,1.0,1.0,0.986,1.0	1.0,1.0,0.989,1.0,0.991,1.0	0.001
ENSMUSG00000024908	Ppp6r3	19	-	3467140	3467294	3466492	3466599	3469640	3469762	0,193,135,249,291,105	0,0,0,0,2,0	1,207,210,203,198,213	0,0,0,0,0,0	303	149	1	1.0	NA,1.0,1.0,1.0,0.986,1.0	1.0,1.0,1.0,1.0,1.0,1.0	-0.003
ENSMUSG00000024908	Ppp6r3	19	-	3469640	3469762	3467140	3467294	3470970	3471005	0,198,124,230,263,86	0,0,0,0,0,0	3,176,201,163,171,177	0,4,0,0,0,5	271	149	1	1.0	NA,1.0,1.0,1.0,1.0,1.0	1.0,0.96,1.0,1.0,1.0,0.951	0.015
ENSMUSG00000024908	Ppp6r3	19	-	3470970	3471101	3469640	3469762	3471978	3472033	6,192,120,215,264,85	0,0,0,0,0,1	5,175,202,184,135,157	0,0,0,0,0,0	280	149	1	1.0	1.0,1.0,1.0,1.0,1.0,0.978	1.0,1.0,1.0,1.0,1.0,1.0	-0.004
ENSMUSG00000024908	Ppp6r3	19	-	3478277	3478364	3473768	3473815	3484830	3484852	0,82,45,73,89,43	0,0,1,3,1,0	0,59,53,60,73,62	0,4,3,3,1,0	236	149	1	1.0	NA,1.0,0.966,0.939,0.983,1.0	NA,0.903,0.918,0.927,0.979,1.0	0.032
ENSMUSG00000024908	Ppp6r3	19	-	3478277	3478364	3473768	3473815	3486975	3487091	0,9,9,5,17,11	0,1,0,0,0,0	0,11,8,13,7,5	0,0,0,0,0,0	236	149	1	1.0	NA,0.85,1.0,1.0,1.0,1.0	NA,1.0,1.0,1.0,1.0,1.0	-0.03
ENSMUSG00000024908	Ppp6r3	19	-	3478277	3478364	3473768	3473866	3484830	3484852	0,127,69,109,132,46	0,17,0,6,16,4	0,98,81,106,104,110	0,3,0,0,8,9	236	149	1	1.0	NA,0.825,1.0,0.92,0.839,0.879	NA,0.954,1.0,1.0,0.891,0.885	-0.053
ENSMUSG00000024908	Ppp6r3	19	-	3484830	3484916	3473768	3473815	3486975	3487091	0,90,45,99,95,35	0,1,0,0,0,0	4,83,66,80,68,86	0,0,0,0,0,0	235	149	1	1.0	NA,0.983,1.0,1.0,1.0,1.0	1.0,1.0,1.0,1.0,1.0,1.0	-0.003
ENSMUSG00000024908	Ppp6r3	19	-	3484830	3484916	3477775	3478364	3486975	3487091	0,195,97,187,206,76	0,0,0,0,0,0	4,159,136,151,157,172	0,0,0,2,0,0	235	149	1	1.0	NA,1.0,1.0,1.0,1.0,1.0	1.0,1.0,1.0,0.98,1.0,1.0	0.003
ENSMUSG00000024908	Ppp6r3	19	-	3507241	3507355	3496521	3496651	3511928	3512041	0,128,71,171,199,48	0,3,0,3,2,0	0,141,148,167,155,127	0,0,1,0,0,0	263	149	1	1.0	NA,0.96,1.0,0.97,0.983,1.0	NA,1.0,0.988,1.0,1.0,1.0	-0.015
ENSMUSG00000024908	Ppp6r3	19	-	3514653	3514719	3511494	3512041	3518244	3518382	0,115,55,136,138,23	0,0,0,1,0,0	0,97,95,91,103,89	0,0,0,0,0,0	215	149	1	1.0	NA,1.0,1.0,0.99,1.0,1.0	NA,1.0,1.0,1.0,1.0,1.0	-0.002
ENSMUSG00000024908	Ppp6r3	19	-	3518244	3518382	3514653	3514719	3521733	3521747	0,138,78,170,176,37	0,1,0,0,0,0	0,123,131,120,125,110	0,1,0,0,4,1	287	149	1	1.0	NA,0.986,1.0,1.0,1.0,1.0	NA,0.985,1.0,1.0,0.942,0.983	0.015
ENSMUSG00000024908	Ppp6r3	19	-	3527570	3527675	3526760	3526934	3544107	3544255	0,3,1,0,2,0	3,60,38,68,128,15	0,3,3,0,0,1	0,112,77,64,79,67	254	149	1	1.0	0.0,0.028,0.015,0.0,0.009,0.0	NA,0.015,0.022,0.0,0.0,0.009	-0.001
ENSMUSG00000024908	Ppp6r3	19	-	3544107	3544255	3526701	3526929	3575640	3575696	0,69,22,55,90,13	0,0,0,1,0,0	0,61,73,49,61,50	0,0,0,0,0,0	297	149	1	1.0	NA,1.0,1.0,0.965,1.0,1.0	NA,1.0,1.0,1.0,1.0,1.0	-0.007
ENSMUSG00000024908	Ppp6r3	19	-	3544107	3544255	3526701	3526934	3575640	3575696	3,120,60,116,216,28	0,7,2,6,23,0	0,172,144,109,136,106	0,19,7,16,2,18	297	149	1	1.0	1.0,0.896,0.938,0.907,0.825,1.0	NA,0.82,0.912,0.774,0.972,0.747	0.083
ENSMUSG00000024589	Nedd4l	18	+	65157844	65158011	65155645	65155748	65161514	65161545	0,75,27,92,56,10	0,0,0,0,0,0	0,71,50,59,31,50	0,0,0,0,1,0	316	149	1	1.0	NA,1.0,1.0,1.0,1.0,1.0	NA,1.0,1.0,1.0,0.936,1.0	0.013
ENSMUSG00000024589	Nedd4l	18	+	65167513	65167573	65165571	65165646	65172274	65172406	0,4,0,0,4,0	0,28,16,21,16,5	0,9,0,1,2,0	20,14,13,15,13,21	209	149	1	1.0	NA,0.092,0.0,0.0,0.151,0.0	0.0,0.314,0.0,0.045,0.099,0.0	-0.028
ENSMUSG00000024589	Nedd4l	18	+	65198630	65198726	65195914	65195985	65203875	65203949	44,63,61,33,70,37	0,0,0,0,0,0	25,52,50,38,33,56	0,0,0,0,0,1	245	149	1	1.0	1.0,1.0,1.0,1.0,1.0,1.0	1.0,1.0,1.0,1.0,1.0,0.971	0.005
ENSMUSG00000024589	Nedd4l	18	+	65208391	65208499	65208048	65208108	65209652	65209749	89,57,52,72,62,52	0,0,0,0,1,0	46,54,48,55,55,62	0,0,0,0,0,0	257	149	1	1.0	1.0,1.0,1.0,1.0,0.973,1.0	1.0,1.0,1.0,1.0,1.0,1.0	-0.005
ENSMUSG00000055660	Mettl4	17	-	94735335	94735510	94733546	94733653	94739453	94739523	1,6,9,8,19,18	0,0,0,0,0,0	12,4,13,17,3,3	0,1,0,0,0,0	324	149	1	1.0	1.0,1.0,1.0,1.0,1.0,1.0	1.0,0.648,1.0,1.0,1.0,1.0	0.059
ENSMUSG00000055660	Mettl4	17	-	94743931	94743994	94740385	94740755	94747616	94748417	2,13,1,5,13,6	0,0,4,0,2,0	4,11,3,6,11,8	0,0,1,0,0,2	212	149	1	1.0	1.0,1.0,0.149,1.0,0.82,1.0	1.0,1.0,0.678,1.0,1.0,0.738	-0.075
ENSMUSG00000034709	Ppp1r21	17	+	88542844	88542913	88530117	88530318	88545320	88545467	1,106,63,85,139,48	0,0,0,1,0,0	6,58,79,90,96,108	0,0,0,0,0,0	218	149	1	1.0	1.0,1.0,1.0,0.983,1.0,1.0	1.0,1.0,1.0,1.0,1.0,1.0	-0.003
ENSMUSG00000034709	Ppp1r21	17	+	88545320	88545467	88530117	88530318	88547567	88547669	8,88,70,111,159,43	0,0,0,0,1,0	1,84,100,94,111,97	0,0,0,0,0,0	296	149	1	1.0	1.0,1.0,1.0,1.0,0.988,1.0	1.0,1.0,1.0,1.0,1.0,1.0	-0.002
ENSMUSG00000034709	Ppp1r21	17	+	88582414	88582513	88580434	88580551	88583852	88583981	235,188,303,247,320,348	0,6,3,8,3,14	125,205,202,192,189,207	0,6,3,1,8,5	248	149	1	1.0	1.0,0.95,0.984,0.949,0.985,0.937	1.0,0.954,0.976,0.991,0.934,0.961	-0.002
ENSMUSG00000005371	Fbxo11	17	-	87992257	87992356	87990858	87992175	87992818	87992927	22,109,142,129,207,119	0,1,0,0,1,0	5,140,124,112,82,199	0,0,0,0,0,0	248	149	1	1.0	1.0,0.985,1.0,1.0,0.992,1.0	1.0,1.0,1.0,1.0,1.0,1.0	-0.004
ENSMUSG00000005371	Fbxo11	17	-	87993146	87993254	87992818	87992927	87993736	87993847	11,114,102,163,239,113	0,0,0,0,1,0	3,138,119,117,115,138	0,0,0,0,0,0	257	149	1	1.0	1.0,1.0,1.0,1.0,0.993,1.0	1.0,1.0,1.0,1.0,1.0,1.0	-0.001
ENSMUSG00000005371	Fbxo11	17	-	87997330	87997416	87996266	87996343	87997512	87997635	6,151,115,165,217,130	0,0,0,2,2,0	15,180,166,158,137,142	0,0,0,0,6,0	235	149	1	1.0	1.0,1.0,1.0,0.981,0.986,1.0	1.0,1.0,1.0,1.0,0.935,1.0	0.005
ENSMUSG00000005371	Fbxo11	17	-	88014405	88014547	88012556	88012686	88015398	88015480	2,80,34,61,129,33	0,1,0,0,1,0	5,49,69,78,59,77	0,0,4,0,1,3	291	149	1	1.0	1.0,0.976,1.0,1.0,0.985,1.0	1.0,1.0,0.898,1.0,0.968,0.929	0.028
ENSMUSG00000005371	Fbxo11	17	-	88014405	88014550	88012556	88012686	88015398	88015480	2,87,49,84,163,40	0,1,0,0,1,0	8,71,80,97,73,89	0,0,4,0,1,3	294	149	1	1.0	1.0,0.978,1.0,1.0,0.988,1.0	1.0,1.0,0.91,1.0,0.974,0.938	0.024
ENSMUSG00000024145	Pigf	17	-	87008802	87008911	86997255	86997567	87020400	87020517	148,73,77,61,105,137	3,1,0,0,1,0	91,56,67,50,84,61	0,0,0,0,0,1	258	149	1	1.0	0.966,0.977,1.0,1.0,0.984,1.0	1.0,1.0,1.0,1.0,1.0,0.972	-0.008
ENSMUSG00000024127	Prepl	17	-	85068884	85069101	85066147	85066297	85070427	85070603	50,77,80,39,74,82	0,1,0,0,1,0	55,57,63,54,34,64	0,0,0,1,1,0	366	149	1	1.0	1.0,0.969,1.0,1.0,0.968,1.0	1.0,1.0,1.0,0.956,0.933,1.0	0.008
ENSMUSG00000024127	Prepl	17	-	85088339	85088875	85083192	85083315	85090105	85090267	0,62,54,65,124,46	0,11,8,5,13,10	0,54,74,49,47,72	0,3,9,3,15,8	685	149	1	1.0	NA,0.551,0.595,0.739,0.675,0.5	NA,0.797,0.641,0.78,0.405,0.662	-0.045
ENSMUSG00000061130	Ppm1b	17	+	85023031	85023079	85005508	85005566	85023695	85023991	9,4,18,7,6,33	46,8,26,9,10,15	10,3,10,7,1,1	22,4,4,7,6,8	197	149	1	1.0	0.129,0.274,0.344,0.37,0.312,0.625	0.256,0.362,0.654,0.431,0.112,0.086	0.026
ENSMUSG00000024253	Dync2li1	17	+	84647645	84647716	84647244	84647321	84649215	84649313	13,3,0,7,2,4	0,0,0,0,1,0	0,3,6,0,6,2	0,0,0,0,0,0	220	149	1	1.0	1.0,1.0,NA,1.0,0.575,1.0	NA,1.0,1.0,NA,1.0,1.0	-0.085
ENSMUSG00000024248	Cox7a2l	17	-	83503930	83503999	83501918	83502737	83504099	83504228	50,36,58,37,39,45	1054,694,906,682,1075,1222	35,19,21,26,32,23	473,664,723,511,556,672	218	149	1	1.0	0.031,0.034,0.042,0.036,0.024,0.025	0.048,0.019,0.019,0.034,0.038,0.023	0.002
ENSMUSG00000024248	Cox7a2l	17	-	83504099	83504228	83501918	83502737	83514203	83514333	1708,1165,1626,1234,1883,2153	0,4,0,4,3,7	858,1138,1321,882,1060,1179	2,6,1,3,0,4	278	149	1	1.0	1.0,0.994,1.0,0.994,0.997,0.994	0.996,0.99,0.999,0.994,1.0,0.994	0.001
ENSMUSG00000032624	Eml4	17	+	83428215	83428248	83427999	83428025	83440030	83440154	0,14,12,24,33,3	0,0,0,7,8,0	0,19,29,9,15,9	0,3,0,0,0,2	182	149	1	1.0	NA,1.0,1.0,0.737,0.772,1.0	NA,0.838,1.0,1.0,1.0,0.787	-0.023
ENSMUSG00000032624	Eml4	17	+	83456994	83457062	83456241	83456373	83461528	83461617	17,57,38,35,64,13	0,3,0,0,0,0	0,47,41,46,36,41	0,1,1,0,1,1	217	149	1	1.0	1.0,0.929,1.0,1.0,1.0,1.0	NA,0.97,0.966,1.0,0.961,0.966	0.016
ENSMUSG00000024247	Pkdcc	17	+	83220033	83220156	83215291	83216104	83220965	83221237	45,22,25,10,25,5	0,0,0,0,0,0	6,27,26,11,12,19	0,0,0,3,0,0	272	149	1	1.0	1.0,1.0,1.0,1.0,1.0,1.0	1.0,1.0,1.0,0.668,1.0,1.0	0.055
ENSMUSG00000024247	Pkdcc	17	+	83221789	83221869	83220965	83221237	83223782	83223956	1,14,15,13,11,12	0,0,0,0,0,0	11,10,9,3,12,5	0,0,1,0,0,0	229	149	1	1.0	1.0,1.0,1.0,1.0,1.0,1.0	1.0,1.0,0.854,1.0,1.0,1.0	0.024
ENSMUSG00000024247	Pkdcc	17	+	83222125	83222198	83221789	83221869	83223782	83223956	10,14,9,8,13,8	0,1,1,0,0,0	10,9,11,6,3,5	0,0,2,0,5,0	222	149	1	1.0	1.0,0.904,0.858,1.0,1.0,1.0	1.0,1.0,0.787,1.0,0.287,1.0	0.115
ENSMUSG00000024247	Pkdcc	17	+	83222125	83222230	83221789	83221869	83223782	83223956	45,40,33,25,47,28	0,1,1,0,0,0	41,30,28,13,12,20	0,0,2,0,5,0	254	149	1	1.0	1.0,0.959,0.951,1.0,1.0,1.0	1.0,1.0,0.891,1.0,0.585,1.0	0.072
ENSMUSG00000054640	Slc8a1	17	-	81437744	81437813	81432643	81432774	81441772	81441790	0,0,0,3,9,1	0,0,0,2,29,0	0,3,0,1,2,1	0,25,3,13,4,23	218	149	1	1.0	NA,NA,NA,0.506,0.175,1.0	NA,0.076,0.0,0.05,0.255,0.029	0.478
ENSMUSG00000024242	Map4k3	17	-	80584720	80584791	80582561	80582617	80592921	80593014	14,242,174,217,232,172	0,0,0,1,2,2	10,222,203,201,156,160	0,0,0,0,0,0	220	149	1	1.0	1.0,1.0,1.0,0.993,0.987,0.983	1.0,1.0,1.0,1.0,1.0,1.0	-0.006
ENSMUSG00000024242	Map4k3	17	-	80592921	80593014	80584720	80584791	80593090	80593159	8,233,176,198,266,158	0,0,0,0,0,0	2,229,219,197,146,164	0,2,0,0,0,0	242	149	1	1.0	1.0,1.0,1.0,1.0,1.0,1.0	1.0,0.986,1.0,1.0,1.0,1.0	0.002
ENSMUSG00000024242	Map4k3	17	-	80605959	80606020	80605766	80605884	80609751	80609831	0,163,98,153,158,83	0,2,0,0,0,0	0,128,154,142,110,113	0,2,0,6,0,1	210	149	1	1.0	NA,0.983,1.0,1.0,1.0,1.0	NA,0.978,1.0,0.944,1.0,0.988	0.015
ENSMUSG00000024242	Map4k3	17	-	80612030	80612115	80609751	80609831	80613467	80613509	0,150,80,194,172,69	0,0,0,0,0,0	0,146,118,158,89,104	0,0,0,2,0,0	234	149	1	1.0	NA,1.0,1.0,1.0,1.0,1.0	NA,1.0,1.0,0.981,1.0,1.0	0.004
ENSMUSG00000024242	Map4k3	17	-	80613467	80613509	80612030	80612115	80613914	80614027	0,97,65,168,142,55	0,1,0,0,0,0	0,123,90,103,63,89	0,0,0,0,0,0	191	149	1	1.0	NA,0.987,1.0,1.0,1.0,1.0	NA,1.0,1.0,1.0,1.0,1.0	-0.003
ENSMUSG00000024242	Map4k3	17	-	80618293	80618347	80616485	80616528	80618556	80618595	0,113,50,178,170,42	0,6,1,9,5,1	0,140,131,144,116,114	0,2,1,7,1,1	203	149	1	1.0	NA,0.933,0.973,0.936,0.961,0.969	NA,0.981,0.99,0.938,0.988,0.988	-0.023
ENSMUSG00000024242	Map4k3	17	-	80624055	80624114	80618556	80618595	80629285	80629348	0,75,14,138,79,22	0,0,0,0,0,0	0,82,72,99,61,73	0,0,0,0,0,1	208	149	1	1.0	NA,1.0,1.0,1.0,1.0,1.0	NA,1.0,1.0,1.0,1.0,0.981	0.004
ENSMUSG00000024242	Map4k3	17	-	80624055	80624114	80618556	80618595	80630414	80630473	0,104,53,134,135,39	0,0,0,2,1,0	0,107,109,121,83,96	0,0,0,1,1,1	208	149	1	1.0	NA,1.0,1.0,0.98,0.99,1.0	NA,1.0,1.0,0.989,0.983,0.986	0.002
ENSMUSG00000024242	Map4k3	17	-	80624055	80624114	80618556	80618595	80636719	80636798	0,42,14,68,48,12	0,0,0,0,0,0	0,43,38,43,34,51	0,0,1,0,0,0	208	149	1	1.0	NA,1.0,1.0,1.0,1.0,1.0	NA,1.0,0.965,1.0,1.0,1.0	0.007
ENSMUSG00000024242	Map4k3	17	-	80624055	80624114	80618556	80618595	80644131	80644242	0,42,14,69,46,12	0,0,0,0,0,0	0,45,38,42,34,48	0,1,0,0,2,0	208	149	1	1.0	NA,1.0,1.0,1.0,1.0,1.0	NA,0.97,1.0,1.0,0.924,1.0	0.021
ENSMUSG00000024242	Map4k3	17	-	80629285	80629348	80618556	80618595	80630414	80630473	0,19,3,24,12,4	0,0,0,2,1,0	0,21,13,14,6,11	0,0,0,1,1,1	212	149	1	1.0	NA,1.0,1.0,0.894,0.894,1.0	NA,1.0,1.0,0.908,0.808,0.885	0.037
ENSMUSG00000024242	Map4k3	17	-	80629285	80629348	80624055	80624114	80630414	80630473	0,53,3,94,45,14	0,62,39,66,89,27	0,61,47,71,32,33	0,65,71,79,49,48	212	149	1	1.0	NA,0.375,0.051,0.5,0.262,0.267	NA,0.397,0.318,0.387,0.315,0.326	-0.058
ENSMUSG00000024242	Map4k3	17	-	80629285	80629348	80624055	80624114	80636719	80636798	0,8,0,24,11,6	0,0,0,0,2,0	0,17,5,21,8,10	0,1,0,1,0,3	212	149	1	1.0	NA,1.0,NA,1.0,0.794,1.0	NA,0.923,1.0,0.937,1.0,0.701	0.036
ENSMUSG00000024242	Map4k3	17	-	80630414	80630473	80618556	80618595	80636719	80636798	0,29,16,36,52,7	0,0,0,0,0,0	0,24,31,49,19,19	0,0,1,0,0,0	208	149	1	1.0	NA,1.0,1.0,1.0,1.0,1.0	NA,1.0,0.957,1.0,1.0,1.0	0.009
ENSMUSG00000024242	Map4k3	17	-	80630414	80630473	80618556	80618595	80644131	80644242	0,0,0,0,2,0	0,0,0,0,0,0	0,0,1,1,1,1	0,1,0,0,2,0	208	149	1	1.0	NA,NA,NA,NA,1.0,NA	NA,0.0,1.0,1.0,0.264,1.0	0.347
ENSMUSG00000024242	Map4k3	17	-	80630414	80630473	80624055	80624114	80636719	80636798	0,91,55,98,140,34	0,0,0,0,2,0	0,89,101,126,67,66	0,1,0,1,0,3	208	149	1	1.0	NA,1.0,1.0,1.0,0.98,1.0	NA,0.985,1.0,0.989,1.0,0.94	0.013
ENSMUSG00000024242	Map4k3	17	-	80630414	80630473	80624055	80624114	80644131	80644242	0,24,20,35,35,14	0,0,0,1,0,0	0,27,33,32,28,13	0,3,0,0,0,0	208	149	1	1.0	NA,1.0,1.0,0.962,1.0,1.0	NA,0.866,1.0,1.0,1.0,1.0	0.019
ENSMUSG00000024242	Map4k3	17	-	80630414	80630473	80629285	80629348	80636719	80636798	0,74,19,104,85,15	0,0,0,0,0,0	0,69,73,98,43,42	0,0,0,0,1,1	208	149	1	1.0	NA,1.0,1.0,1.0,1.0,1.0	NA,1.0,1.0,1.0,0.969,0.968	0.013
ENSMUSG00000024242	Map4k3	17	-	80636719	80636798	80618556	80618595	80644131	80644242	0,54,30,58,74,32	0,0,0,0,0,0	0,57,56,62,27,45	0,1,0,0,2,0	228	149	1	1.0	NA,1.0,1.0,1.0,1.0,1.0	NA,0.974,1.0,1.0,0.898,1.0	0.026
ENSMUSG00000024242	Map4k3	17	-	80636719	80636798	80624055	80624114	80644131	80644242	0,54,30,58,76,32	0,0,0,1,0,0	0,58,55,63,27,48	0,3,0,0,0,0	228	149	1	1.0	NA,1.0,1.0,0.974,1.0,1.0	NA,0.927,1.0,1.0,1.0,1.0	0.009
ENSMUSG00000024242	Map4k3	17	-	80636719	80636798	80630414	80630473	80644131	80644242	0,150,68,170,197,56	0,0,0,1,1,0	0,150,147,186,83,110	0,0,1,0,0,0	228	149	1	1.0	NA,1.0,1.0,0.991,0.992,1.0	NA,1.0,0.99,1.0,1.0,1.0	-0.001
ENSMUSG00000024242	Map4k3	17	-	80651084	80651127	80649526	80649599	80653861	80653909	0,146,44,145,162,30	0,0,0,0,1,0	0,168,131,144,99,87	0,0,0,0,0,0	192	149	1	1.0	NA,1.0,1.0,1.0,0.992,1.0	NA,1.0,1.0,1.0,1.0,1.0	-0.002
ENSMUSG00000024242	Map4k3	17	-	80663991	80664082	80655856	80655921	80680867	80680925	0,121,20,124,144,19	0,2,0,0,0,0	1,100,117,119,102,89	0,0,0,3,0,0	240	149	1	1.0	NA,0.974,1.0,1.0,1.0,1.0	1.0,1.0,1.0,0.961,1.0,1.0	0.001
ENSMUSG00000024241	Sos1	17	-	80406690	80406958	80399740	80399859	80408245	80408362	1,146,77,98,150,15	0,0,0,0,1,0	2,139,97,81,103,92	0,0,0,0,0,0	417	149	1	1.0	1.0,1.0,1.0,1.0,0.982,1.0	1.0,1.0,1.0,1.0,1.0,1.0	-0.003
ENSMUSG00000024241	Sos1	17	-	80420262	80420485	80419008	80419128	80422681	80422785	0,84,15,62,111,15	0,0,0,0,0,0	0,75,78,83,109,68	0,0,0,1,0,0	372	149	1	1.0	NA,1.0,1.0,1.0,1.0,1.0	NA,1.0,1.0,0.971,1.0,1.0	0.006
ENSMUSG00000024241	Sos1	17	-	80433496	80434152	80424129	80424211	80434894	80435022	0,177,73,132,252,37	0,0,0,0,0,0	0,199,165,181,159,229	0,0,0,2,0,0	805	149	1	1.0	NA,1.0,1.0,1.0,1.0,1.0	NA,1.0,1.0,0.944,1.0,1.0	0.011
ENSMUSG00000024241	Sos1	17	-	80445601	80445712	80445429	80445528	80449257	80449401	0,42,13,53,80,0	0,1,0,0,0,0	0,61,48,50,63,66	0,0,0,0,0,0	260	149	1	1.0	NA,0.96,1.0,1.0,1.0,NA	NA,1.0,1.0,1.0,1.0,1.0	-0.01
ENSMUSG00000045257	Morn2	17	+	80292324	80292378	80290202	80290337	80294469	80294576	23,7,22,13,14,14	0,0,0,0,0,0	2,5,11,1,1,4	0,0,0,0,0,1	203	149	1	1.0	1.0,1.0,1.0,1.0,1.0,1.0	1.0,1.0,1.0,1.0,1.0,0.746	0.042
ENSMUSG00000045257	Morn2	17	+	80295512	80295649	80294469	80294576	80297253	80297473	41,16,10,11,16,19	0,0,0,1,0,1	20,4,20,11,13,15	0,0,0,0,0,0	286	149	1	1.0	1.0,1.0,1.0,0.851,1.0,0.908	1.0,1.0,1.0,1.0,1.0,1.0	-0.04
ENSMUSG00000035051	Dhx57	17	-	80247108	80247183	80245674	80245809	80248270	80248405	39,40,40,27,49,32	0,0,0,0,0,0	19,46,45,36,29,29	0,1,0,0,0,0	224	149	1	1.0	1.0,1.0,1.0,1.0,1.0,1.0	1.0,0.968,1.0,1.0,1.0,1.0	0.005
ENSMUSG00000035051	Dhx57	17	-	80274763	80275602	80272931	80273110	80275849	80276035	5,97,43,106,132,31	0,0,0,2,0,0	11,68,100,80,57,57	0,0,0,0,0,0	988	149	1	1.0	1.0,1.0,1.0,0.889,1.0,1.0	1.0,1.0,1.0,1.0,1.0,1.0	-0.018
ENSMUSG00000035051	Dhx57	17	-	80278222	80278381	80275849	80276035	80281195	80281428	3,30,32,53,57,5	1,1,0,0,1,0	0,41,27,28,26,33	0,0,2,0,0,0	308	149	1	1.0	0.592,0.936,1.0,1.0,0.965,1.0	NA,1.0,0.867,1.0,1.0,1.0	-0.058
ENSMUSG00000035473	Galm	17	+	80138012	80138167	80127470	80127905	80144979	80145186	0,58,51,57,47,32	0,0,0,0,0,0	2,65,62,42,60,32	0,2,0,0,0,0	304	149	1	1.0	NA,1.0,1.0,1.0,1.0,1.0	1.0,0.941,1.0,1.0,1.0,1.0	0.01
ENSMUSG00000036368	Rmdn2	17	+	79621305	79621772	79615061	79615368	79650301	79650476	23,98,83,111,137,76	0,0,0,0,0,0	8,102,91,81,75,89	0,0,2,0,0,0	616	149	1	1.0	1.0,1.0,1.0,1.0,1.0,1.0	1.0,1.0,0.917,1.0,1.0,1.0	0.014
ENSMUSG00000036368	Rmdn2	17	+	79627461	79628379	79621769	79621772	79650301	79650305	0,4,2,2,2,6	14,18,25,22,26,7	3,0,3,0,0,0	2,16,10,19,28,17	1067	149	1	1.0	0.0,0.03,0.011,0.013,0.011,0.107	0.173,0.0,0.04,0.0,0.0,0.0	-0.007
ENSMUSG00000024084	Qpct	17	+	79063927	79064074	79051905	79052388	79070672	79070951	61,334,294,220,416,283	0,7,2,1,1,8	50,350,409,214,212,328	0,6,5,4,11,2	296	149	1	1.0	1.0,0.96,0.987,0.991,0.995,0.947	1.0,0.967,0.976,0.964,0.907,0.988	0.013
ENSMUSG00000024084	Qpct	17	+	79070672	79070951	79063927	79064074	79077481	79077658	153,434,485,361,663,496	0,0,0,0,0,0	101,523,552,306,332,462	0,0,0,0,1,1	428	149	1	1.0	1.0,1.0,1.0,1.0,1.0,1.0	1.0,1.0,1.0,1.0,0.991,0.994	0.003
ENSMUSG00000024070	Prkd3	17	-	78952676	78952762	78949404	78952030	78954473	78954741	26,25,27,47,58,41	0,1,0,0,0,0	4,53,33,39,40,31	0,0,0,0,0,0	235	149	1	1.0	1.0,0.941,1.0,1.0,1.0,1.0	1.0,1.0,1.0,1.0,1.0,1.0	-0.01
ENSMUSG00000024070	Prkd3	17	-	78954473	78954741	78952676	78952762	78956521	78956620	10,77,52,61,73,52	0,0,1,1,0,2	1,76,66,55,70,53	0,0,0,2,0,0	417	149	1	1.0	1.0,1.0,0.949,0.956,1.0,0.903	1.0,1.0,1.0,0.908,1.0,1.0	-0.017
ENSMUSG00000024070	Prkd3	17	-	78971359	78971483	78968039	78968117	78972402	78972586	4,41,23,26,60,10	0,0,1,0,1,0	0,38,48,33,18,60	0,0,0,0,0,0	273	149	1	1.0	1.0,1.0,0.926,1.0,0.97,1.0	NA,1.0,1.0,1.0,1.0,1.0	-0.017
ENSMUSG00000024081	Cebpz	17	-	78922129	78922314	78921634	78921721	78922513	78922571	201,85,154,100,158,247	0,2,5,3,2,3	157,75,114,88,104,105	0,3,6,4,0,2	334	149	1	1.0	1.0,0.95,0.932,0.937,0.972,0.973	1.0,0.918,0.894,0.908,1.0,0.959	0.014
ENSMUSG00000024081	Cebpz	17	-	78925913	78925982	78924445	78924512	78926082	78926185	47,64,84,66,88,124	0,0,0,0,0,0	13,57,58,49,60,34	0,0,0,0,1,0	218	149	1	1.0	1.0,1.0,1.0,1.0,1.0,1.0	1.0,1.0,1.0,1.0,0.976,1.0	0.004
ENSMUSG00000024079	Eif2ak2	17	-	78865301	78865421	78863838	78864019	78866314	78866437	17,481,190,355,556,198	0,0,0,0,0,0	64,622,519,388,357,442	0,0,1,0,0,0	269	149	1	1.0	1.0,1.0,1.0,1.0,1.0,1.0	1.0,1.0,0.997,1.0,1.0,1.0	0.001
ENSMUSG00000024079	Eif2ak2	17	-	78870486	78870535	78869475	78869510	78870653	78870733	0,318,116,278,364,81	0,0,1,0,0,0	8,442,329,304,238,296	0,0,0,4,0,0	198	149	1	1.0	NA,1.0,0.989,1.0,1.0,1.0	1.0,1.0,1.0,0.983,1.0,1.0	0.001
ENSMUSG00000024079	Eif2ak2	17	-	78876181	78876302	78873777	78874079	78882399	78882548	4,162,93,145,197,77	0,0,0,0,1,0	5,177,181,166,130,174	0,0,0,0,0,0	270	149	1	1.0	1.0,1.0,1.0,1.0,0.991,1.0	1.0,1.0,1.0,1.0,1.0,1.0	-0.002
ENSMUSG00000024079	Eif2ak2	17	-	78878141	78878273	78876181	78876302	78882399	78882548	3,417,150,310,375,105	0,5,0,0,0,0	10,488,468,338,305,487	0,0,0,0,1,0	281	149	1	1.0	1.0,0.978,1.0,1.0,1.0,1.0	1.0,1.0,1.0,1.0,0.994,1.0	-0.003
ENSMUSG00000024077	Strn	17	-	78670354	78670441	78669750	78669894	78672575	78672686	0,0,0,2,4,2	0,58,9,24,51,4	0,9,1,0,1,1	0,26,42,45,36,54	236	149	1	1.0	NA,0.0,0.0,0.05,0.047,0.24	NA,0.179,0.015,0.0,0.017,0.012	0.023
ENSMUSG00000024077	Strn	17	-	78682827	78682963	78677281	78677417	78684229	78684352	0,79,30,98,135,13	0,0,0,0,0,0	0,78,79,84,96,84	0,0,0,0,2,0	285	149	1	1.0	NA,1.0,1.0,1.0,1.0,1.0	NA,1.0,1.0,1.0,0.962,1.0	0.008
ENSMUSG00000002017	Fam98a	17	-	75541195	75541380	75540110	75540191	75547610	75547759	10,63,37,69,92,28	0,0,4,0,0,0	1,75,48,45,70,59	0,0,0,0,0,0	334	149	1	1.0	1.0,1.0,0.805,1.0,1.0,1.0	1.0,1.0,1.0,1.0,1.0,1.0	-0.033
ENSMUSG00000002017	Fam98a	17	-	75544747	75544882	75541195	75541380	75547610	75547759	4,118,60,106,172,54	0,0,0,0,3,0	4,102,103,74,97,95	0,0,0,0,0,0	284	149	1	1.0	1.0,1.0,1.0,1.0,0.968,1.0	1.0,1.0,1.0,1.0,1.0,1.0	-0.005
ENSMUSG00000002017	Fam98a	17	-	75547610	75547759	75544466	75544882	75551740	75551796	4,94,64,104,157,53	0,0,0,0,0,0	0,103,96,83,111,115	0,2,0,0,0,0	298	149	1	1.0	1.0,1.0,1.0,1.0,1.0,1.0	NA,0.963,1.0,1.0,1.0,1.0	0.007
ENSMUSG00000001870	Ltbp1	17	+	75179036	75179204	75151264	75151434	75225155	75225380	0,19,2,3,27,0	0,0,0,0,2,0	0,12,9,1,9,16	0,0,0,2,0,0	317	149	1	1.0	NA,1.0,1.0,1.0,0.864,NA	NA,1.0,1.0,0.19,1.0,1.0	0.128
ENSMUSG00000001870	Ltbp1	17	+	75252343	75252415	75248893	75248996	75266487	75266610	0,5,1,5,19,0	0,0,1,0,0,0	0,12,10,12,31,18	0,0,0,0,0,0	221	149	1	1.0	NA,1.0,0.403,1.0,1.0,NA	NA,1.0,1.0,1.0,1.0,1.0	-0.149
ENSMUSG00000001870	Ltbp1	17	+	75348743	75348869	75327196	75327322	75352686	75352830	0,11,24,15,26,17	0,2,1,4,0,0	0,24,16,7,24,34	0,0,1,0,5,4	275	149	1	1.0	NA,0.749,0.929,0.67,1.0,1.0	NA,1.0,0.897,1.0,0.722,0.822	-0.019
ENSMUSG00000039193	Nlrc4	17	-	74436007	74436100	74433734	74433902	74437363	74437534	22,87,88,102,159,79	0,1,0,0,0,0	13,59,84,71,82,73	0,0,0,0,0,0	242	149	1	1.0	1.0,0.982,1.0,1.0,1.0,1.0	1.0,1.0,1.0,1.0,1.0,1.0	-0.003
ENSMUSG00000039193	Nlrc4	17	-	74445129	74447110	74441893	74441986	74447957	74448218	76,677,388,790,1062,281	0,0,0,2,0,0	42,651,580,534,611,590	0,0,0,0,0,1	2130	149	1	1.0	1.0,1.0,1.0,0.965,1.0,1.0	1.0,1.0,1.0,1.0,1.0,0.976	-0.002
ENSMUSG00000039193	Nlrc4	17	-	74445129	74447124	74441893	74441986	74447957	74448218	76,695,401,829,1098,290	0,0,0,2,0,0	42,664,591,554,654,631	0,0,0,0,0,1	2144	149	1	1.0	1.0,1.0,1.0,0.966,1.0,1.0	1.0,1.0,1.0,1.0,1.0,0.978	-0.002
ENSMUSG00000039193	Nlrc4	17	-	74453052	74453166	74447957	74448218	74459005	74459142	3,65,46,92,71,40	0,1,0,0,3,0	12,55,52,60,75,45	0,0,0,0,0,1	263	149	1	1.0	1.0,0.974,1.0,1.0,0.931,1.0	1.0,1.0,1.0,1.0,1.0,0.962	-0.009
ENSMUSG00000024069	Slc30a6	17	+	74404003	74404088	74401911	74401998	74405684	74405727	1,142,85,103,207,51	0,0,0,0,0,0	6,135,137,107,122,128	0,0,0,0,0,2	234	149	1	1.0	1.0,1.0,1.0,1.0,1.0,1.0	1.0,1.0,1.0,1.0,1.0,0.976	0.004
ENSMUSG00000024069	Slc30a6	17	+	74410285	74410428	74409352	74409388	74412273	74412322	15,46,46,44,57,55	0,0,0,0,1,0	20,51,61,46,32,49	0,0,0,0,0,0	292	149	1	1.0	1.0,1.0,1.0,1.0,0.967,1.0	1.0,1.0,1.0,1.0,1.0,1.0	-0.006
ENSMUSG00000024069	Slc30a6	17	+	74410333	74410428	74409352	74409388	74412273	74412322	26,90,98,83,152,98	0,0,0,0,1,0	26,111,105,87,87,109	0,0,0,0,0,0	244	149	1	1.0	1.0,1.0,1.0,1.0,0.989,1.0	1.0,1.0,1.0,1.0,1.0,1.0	-0.002
ENSMUSG00000024069	Slc30a6	17	+	74412273	74412322	74409825	74410428	74412606	74412724	19,87,86,71,119,78	0,0,0,3,0,0	30,101,89,82,59,84	0,0,0,0,0,0	198	149	1	1.0	1.0,1.0,1.0,0.947,1.0,1.0	1.0,1.0,1.0,1.0,1.0,1.0	-0.009
ENSMUSG00000024069	Slc30a6	17	+	74415619	74415722	74412606	74412726	74418619	74418667	43,120,104,96,157,83	0,0,0,0,0,0	55,132,106,114,88,116	0,2,1,1,1,0	252	149	1	1.0	1.0,1.0,1.0,1.0,1.0,1.0	1.0,0.975,0.984,0.985,0.981,1.0	0.013
ENSMUSG00000024069	Slc30a6	17	+	74415619	74415722	74412606	74412726	74423016	74424009	15,62,55,56,94,44	0,0,0,2,0,0	26,57,58,51,30,56	0,0,0,0,0,0	252	149	1	1.0	1.0,1.0,1.0,0.943,1.0,1.0	1.0,1.0,1.0,1.0,1.0,1.0	-0.01
ENSMUSG00000024069	Slc30a6	17	+	74418619	74418667	74412606	74412726	74423016	74424009	0,0,0,0,0,0	0,0,0,2,0,0	0,0,0,0,1,0	0,0,0,0,0,0	197	149	1	1.0	NA,NA,NA,0.0,NA,NA	NA,NA,NA,NA,1.0,NA	-1.0
ENSMUSG00000024069	Slc30a6	17	+	74418619	74418667	74415619	74415722	74419531	74419600	36,76,70,56,98,46	0,0,0,0,0,1	44,101,72,90,77,78	0,0,0,0,0,0	197	149	1	1.0	1.0,1.0,1.0,1.0,1.0,0.972	1.0,1.0,1.0,1.0,1.0,1.0	-0.005
ENSMUSG00000024069	Slc30a6	17	+	74418619	74418667	74415619	74415722	74423016	74424009	6,9,12,8,17,15	0,1,0,0,0,0	9,17,10,21,11,17	0,0,1,1,0,0	197	149	1	1.0	1.0,0.872,1.0,1.0,1.0,1.0	1.0,1.0,0.883,0.941,1.0,1.0	0.008
ENSMUSG00000024069	Slc30a6	17	+	74419531	74419600	74415619	74415722	74423016	74424009	19,31,26,39,46,26	0,1,0,0,0,0	17,50,42,39,42,28	0,0,1,1,0,0	218	149	1	1.0	1.0,0.955,1.0,1.0,1.0,1.0	1.0,1.0,0.966,0.964,1.0,1.0	0.004
ENSMUSG00000024069	Slc30a6	17	+	74419531	74419600	74418619	74418667	74423016	74424009	49,97,83,87,125,56	0,0,0,0,0,0	56,137,104,109,110,89	0,0,0,0,1,0	218	149	1	1.0	1.0,1.0,1.0,1.0,1.0,1.0	1.0,1.0,1.0,1.0,0.987,1.0	0.002
ENSMUSG00000058704	Memo1	17	-	74217026	74217103	74202260	74202365	74225431	74225574	138,179,162,157,285,229	0,0,0,0,12,0	59,186,181,152,146,181	0,6,0,0,0,5	226	149	1	1.0	1.0,1.0,1.0,1.0,0.94,1.0	1.0,0.953,1.0,1.0,1.0,0.96	0.004
ENSMUSG00000058704	Memo1	17	-	74217026	74217103	74202260	74202365	74241904	74242016	55,89,65,62,140,94	0,0,0,0,1,0	38,66,75,62,70,100	0,0,2,0,0,0	226	149	1	1.0	1.0,1.0,1.0,1.0,0.989,1.0	1.0,1.0,0.961,1.0,1.0,1.0	0.005
ENSMUSG00000058704	Memo1	17	-	74217026	74217103	74202260	74202365	74255227	74255296	55,84,63,60,138,93	0,0,0,0,0,0	38,66,75,61,70,99	0,0,0,0,0,2	226	149	1	1.0	1.0,1.0,1.0,1.0,1.0,1.0	1.0,1.0,1.0,1.0,1.0,0.97	0.005
ENSMUSG00000058704	Memo1	17	-	74220487	74220540	74202260	74202365	74225431	74225574	0,0,0,0,1,0	0,0,0,0,12,0	0,1,0,0,0,0	0,6,0,0,0,5	202	149	1	1.0	NA,NA,NA,NA,0.058,NA	NA,0.109,NA,NA,NA,0.0	0.004
ENSMUSG00000058704	Memo1	17	-	74220487	74220540	74217026	74217103	74225431	74225574	0,0,0,0,2,0	83,95,99,97,147,137	0,2,0,0,0,0	21,120,106,91,77,82	202	149	1	1.0	0.0,0.0,0.0,0.0,0.01,0.0	0.0,0.012,0.0,0.0,0.0,0.0	-0.0
ENSMUSG00000058704	Memo1	17	-	74225431	74225574	74202260	74202365	74241904	74242016	46,104,90,109,170,166	0,0,0,0,1,0	20,119,112,102,59,110	0,0,2,0,0,0	292	149	1	1.0	1.0,1.0,1.0,1.0,0.989,1.0	1.0,1.0,0.966,1.0,1.0,1.0	0.004
ENSMUSG00000058704	Memo1	17	-	74225431	74225574	74202260	74202365	74244974	74245087	0,0,0,0,12,0	0,0,0,0,0,0	0,6,5,1,7,5	0,0,0,0,0,2	292	149	1	1.0	NA,NA,NA,NA,1.0,NA	NA,1.0,1.0,1.0,1.0,0.561	0.088
ENSMUSG00000058704	Memo1	17	-	74225431	74225574	74202260	74202365	74255227	74255296	0,1,0,0,15,0	0,0,0,0,0,0	0,7,0,3,0,8	0,0,0,0,0,2	292	149	1	1.0	NA,1.0,NA,NA,1.0,NA	NA,1.0,NA,1.0,NA,0.671	0.11
ENSMUSG00000058704	Memo1	17	-	74225431	74225574	74217026	74217103	74241904	74242016	129,199,189,206,305,303	0,5,2,2,2,1	41,233,218,193,136,187	0,0,0,1,1,1	292	149	1	1.0	1.0,0.953,0.98,0.981,0.987,0.994	1.0,1.0,1.0,0.99,0.986,0.99	-0.012
ENSMUSG00000058704	Memo1	17	-	74225431	74225574	74217026	74217103	74255227	74255296	78,95,98,97,150,137	0,0,0,0,0,0	21,121,106,94,77,85	0,0,0,0,1,0	292	149	1	1.0	1.0,1.0,1.0,1.0,1.0,1.0	1.0,1.0,1.0,1.0,0.975,1.0	0.004
ENSMUSG00000058704	Memo1	17	-	74241904	74242016	74202260	74202365	74244974	74245087	61,120,91,115,146,152	0,0,0,0,0,0	18,101,111,114,73,104	0,0,0,0,0,2	261	149	1	1.0	1.0,1.0,1.0,1.0,1.0,1.0	1.0,1.0,1.0,1.0,1.0,0.967	0.006
ENSMUSG00000058704	Memo1	17	-	74241904	74242016	74202260	74202365	74255227	74255296	0,0,2,0,1,1	0,0,0,0,0,0	0,0,2,1,0,0	0,0,0,0,0,2	261	149	1	1.0	NA,NA,1.0,NA,1.0,1.0	NA,NA,1.0,1.0,NA,0.0	0.333
ENSMUSG00000058704	Memo1	17	-	74241904	74242016	74217026	74217103	74255227	74255296	0,4,4,2,2,2	0,0,0,0,0,0	0,0,0,2,1,1	0,0,0,0,1,0	261	149	1	1.0	NA,1.0,1.0,1.0,1.0,1.0	NA,NA,NA,1.0,0.363,1.0	0.212
ENSMUSG00000058704	Memo1	17	-	74241904	74242016	74225431	74225574	74244974	74245087	112,225,182,224,303,318	0,0,0,0,0,0	38,214,221,216,132,209	0,0,5,1,7,0	261	149	1	1.0	1.0,1.0,1.0,1.0,1.0,1.0	1.0,1.0,0.962,0.992,0.915,1.0	0.022
ENSMUSG00000058704	Memo1	17	-	74241904	74242016	74225431	74225574	74255227	74255296	43,77,61,78,110,128	0,1,0,0,3,0	17,90,73,80,42,76	0,1,0,3,0,3	261	149	1	1.0	1.0,0.978,1.0,1.0,0.954,1.0	1.0,0.981,1.0,0.938,1.0,0.935	0.013
ENSMUSG00000058704	Memo1	17	-	74244974	74245087	74202260	74202365	74255227	74255296	22,98,112,132,173,106	0,0,0,0,0,0	18,111,97,93,94,121	0,0,0,0,0,2	262	149	1	1.0	1.0,1.0,1.0,1.0,1.0,1.0	1.0,1.0,1.0,1.0,1.0,0.972	0.005
ENSMUSG00000058704	Memo1	17	-	74244974	74245087	74225431	74225574	74255227	74255296	22,98,112,132,173,106	0,1,0,0,3,0	18,111,102,94,101,119	0,1,0,3,0,3	262	149	1	1.0	1.0,0.982,1.0,1.0,0.97,1.0	1.0,0.984,1.0,0.947,1.0,0.958	0.01
ENSMUSG00000058704	Memo1	17	-	74244974	74245087	74241904	74242016	74255227	74255296	91,247,235,278,364,297	0,0,2,0,0,1	39,235,245,230,184,252	0,0,0,1,0,0	262	149	1	1.0	1.0,1.0,0.985,1.0,1.0,0.994	1.0,1.0,1.0,0.992,1.0,1.0	-0.002
ENSMUSG00000058704	Memo1	17	-	74255227	74255296	74225431	74225574	74294691	74294769	0,1,0,0,3,0	0,0,0,2,0,0	0,1,0,2,0,0	0,0,0,0,0,0	218	149	1	1.0	NA,1.0,NA,0.0,1.0,NA	NA,1.0,NA,1.0,NA,NA	-0.333
ENSMUSG00000058704	Memo1	17	-	74258423	74258505	74252627	74255296	74294691	74294769	32,191,192,208,284,143	0,0,0,0,0,0	27,235,150,170,175,224	0,0,0,0,0,1	231	149	1	1.0	1.0,1.0,1.0,1.0,1.0,1.0	1.0,1.0,1.0,1.0,1.0,0.993	0.001
ENSMUSG00000039770	Ypel5	17	+	72839715	72839950	72836452	72836791	72846278	72846341	0,4,3,3,17,13	61,262,250,327,347,292	0,4,8,7,9,7	61,217,257,219,218,259	384	149	1	1.0	0.0,0.006,0.005,0.004,0.019,0.017	0.0,0.007,0.012,0.012,0.016,0.01	-0.001
ENSMUSG00000039770	Ypel5	17	+	72839715	72839950	72837312	72837708	72846278	72846341	0,4,3,3,8,13	0,19,7,43,43,34	0,4,2,8,8,6	0,25,18,18,17,19	384	149	1	1.0	NA,0.076,0.143,0.026,0.067,0.129	NA,0.058,0.041,0.147,0.154,0.109	-0.014
ENSMUSG00000039770	Ypel5	17	+	72839715	72839950	72837535	72837819	72846278	72846341	0,4,3,3,8,14	6,10,18,22,21,27	0,4,2,7,8,6	0,8,6,0,0,3	384	149	1	1.0	0.0,0.134,0.061,0.05,0.129,0.167	NA,0.162,0.115,1.0,1.0,0.437	-0.453
ENSMUSG00000085492	Trmt61b	17	-	71590487	71590522	71588556	71588984	71597935	71598253	14,9,15,10,21,41	2,2,0,1,0,7	14,15,14,9,0,6	0,1,4,4,0,0	184	149	1	1.0	0.85,0.785,1.0,0.89,1.0,0.826	1.0,0.924,0.739,0.646,NA,1.0	0.03
ENSMUSG00000024056	Ndc80	17	-	71525632	71525742	71523581	71523659	71526710	71526790	10,26,10,18,37,29	0,0,0,0,0,0	2,10,11,6,12,36	0,0,0,0,0,1	259	149	1	1.0	1.0,1.0,1.0,1.0,1.0,1.0	1.0,1.0,1.0,1.0,1.0,0.954	0.008
ENSMUSG00000024053	Emilin2	17	-	71255118	71255214	71252173	71253093	71255979	71256012	114,168,166,221,310,221	0,0,3,0,0,0	99,162,196,141,155,206	0,0,0,0,0,0	245	149	1	1.0	1.0,1.0,0.971,1.0,1.0,1.0	1.0,1.0,1.0,1.0,1.0,1.0	-0.005
ENSMUSG00000024053	Emilin2	17	-	71255118	71255247	71252171	71253093	71255979	71256012	261,383,421,443,702,446	0,0,3,0,0,0	235,386,415,303,359,413	0,0,0,0,0,0	278	149	1	1.0	1.0,1.0,0.987,1.0,1.0,1.0	1.0,1.0,1.0,1.0,1.0,1.0	-0.002
ENSMUSG00000024053	Emilin2	17	-	71273373	71275287	71256323	71256692	71280673	71280849	503,2985,2695,3383,5040,1969	0,0,0,2,3,2	516,2931,3205,2764,3270,3506	0,0,0,0,0,1	2063	149	1	1.0	1.0,1.0,1.0,0.992,0.992,0.986	1.0,1.0,1.0,1.0,1.0,0.996	-0.004
ENSMUSG00000024053	Emilin2	17	-	71280673	71280849	71273373	71275287	71310148	71310271	51,322,296,478,623,274	0,0,0,0,4,0	62,403,396,408,418,380	0,7,0,6,0,0	325	149	1	1.0	1.0,1.0,1.0,1.0,0.986,1.0	1.0,0.963,1.0,0.969,1.0,1.0	0.009
ENSMUSG00000117098	AC154187.2	17	-	70996696	70996895	70996109	70996271	71002107	71002208	3065,4374,5043,4043,6091,6750	0,0,0,0,0,0	2874,4172,4628,3672,4277,4941	0,3,0,0,0,0	348	149	1	1.0	1.0,1.0,1.0,1.0,1.0,1.0	1.0,0.998,1.0,1.0,1.0,1.0	0.0
ENSMUSG00000024044	Epb41l3	17	+	69248629	69248717	69247535	69247754	69253395	69253548	14,43,11,43,76,38	0,0,0,0,0,0	8,43,18,27,61,66	0,1,0,0,0,0	237	149	1	1.0	1.0,1.0,1.0,1.0,1.0,1.0	1.0,0.964,1.0,1.0,1.0,1.0	0.006
ENSMUSG00000024044	Epb41l3	17	+	69248631	69248717	69247535	69247754	69253395	69253548	0,21,3,15,34,10	0,0,0,0,0,0	0,18,9,13,25,33	0,1,0,0,0,0	235	149	1	1.0	NA,1.0,1.0,1.0,1.0,1.0	NA,0.919,1.0,1.0,1.0,1.0	0.016
ENSMUSG00000024044	Epb41l3	17	+	69265904	69266432	69262179	69262346	69270610	69270664	0,0,0,0,3,0	0,39,24,38,37,23	0,1,0,0,0,2	0,51,18,32,46,58	677	149	1	1.0	NA,0.0,0.0,0.0,0.018,0.0	NA,0.004,0.0,0.0,0.0,0.008	0.001
ENSMUSG00000024044	Epb41l3	17	+	69274100	69274166	69270610	69270664	69274703	69274895	0,0,0,0,0,0	0,40,27,31,34,16	0,1,0,0,2,1	0,36,19,37,43,53	215	149	1	1.0	NA,0.0,0.0,0.0,0.0,0.0	NA,0.019,0.0,0.0,0.031,0.013	-0.013
ENSMUSG00000024044	Epb41l3	17	+	69274703	69274895	69270610	69270664	69284538	69284916	23,102,61,65,110,47	0,2,0,0,0,2	14,78,67,73,99,112	0,0,0,0,0,0	341	149	1	1.0	1.0,0.957,1.0,1.0,1.0,0.911	1.0,1.0,1.0,1.0,1.0,1.0	-0.022
ENSMUSG00000024044	Epb41l3	17	+	69281032	69281107	69274703	69274895	69283884	69284007	0,1,1,1,12,5	0,0,0,1,5,0	0,2,2,3,9,7	0,0,0,0,0,4	224	149	1	1.0	NA,1.0,1.0,0.399,0.615,1.0	NA,1.0,1.0,1.0,1.0,0.538	-0.105
ENSMUSG00000024044	Epb41l3	17	+	69281032	69281107	69274703	69274895	69284538	69284916	0,0,1,0,12,9	22,51,27,27,57,17	0,3,0,2,6,2	11,30,34,22,41,45	224	149	1	1.0	0.0,0.0,0.024,0.0,0.123,0.26	0.0,0.062,0.0,0.057,0.089,0.029	0.028
ENSMUSG00000024044	Epb41l3	17	+	69283884	69284007	69274703	69274895	69284538	69284890	0,2,1,4,11,2	22,51,27,27,57,17	0,0,1,0,0,8	11,30,34,22,41,45	272	149	1	1.0	0.0,0.021,0.02,0.075,0.096,0.061	0.0,0.0,0.016,0.0,0.0,0.089	0.028
ENSMUSG00000024044	Epb41l3	17	+	69283884	69284007	69281032	69281107	69284538	69284890	0,3,1,4,9,4	0,0,0,0,3,6	0,0,3,1,4,9	0,1,0,0,1,0	272	149	1	1.0	NA,1.0,1.0,1.0,0.622,0.268	NA,0.0,1.0,1.0,0.687,1.0	0.041
ENSMUSG00000024044	Epb41l3	17	+	69287611	69287728	69287256	69287337	69288850	69289324	19,20,35,19,32,26	3,36,15,17,22,19	34,39,23,21,56,57	12,38,9,18,18,18	266	149	0.654712405853	1.0	0.78,0.237,0.567,0.385,0.449,0.434	0.613,0.365,0.589,0.395,0.635,0.639	-0.064
ENSMUSG00000023460	Rab12	17	-	66497343	66497448	66494511	66495803	66498018	66498108	128,576,472,650,765,611	0,0,0,0,0,0	64,635,591,627,504,525	0,0,0,0,0,1	254	149	1	1.0	1.0,1.0,1.0,1.0,1.0,1.0	1.0,1.0,1.0,1.0,1.0,0.997	0.001
ENSMUSG00000023460	Rab12	17	-	66500309	66500448	66498018	66498108	66506032	66506093	76,511,416,626,601,527	0,0,0,0,0,0	42,623,555,568,476,541	0,0,0,2,0,0	288	149	1	1.0	1.0,1.0,1.0,1.0,1.0,1.0	1.0,1.0,1.0,0.993,1.0,1.0	0.001
ENSMUSG00000023460	Rab12	17	-	66504988	66505178	66500348	66500448	66506032	66506093	0,9,13,5,28,11	38,204,163,263,241,193	9,18,22,6,10,11	7,252,234,241,190,217	339	149	1	1.0	0.0,0.019,0.034,0.008,0.049,0.024	0.361,0.03,0.04,0.011,0.023,0.022	-0.059
ENSMUSG00000023460	Rab12	17	-	66506032	66506093	66500309	66500448	66519347	66519377	46,298,232,364,376,242	0,0,0,0,0,0	14,385,368,340,278,324	0,0,0,0,1,0	210	149	1	1.0	1.0,1.0,1.0,1.0,1.0,1.0	1.0,1.0,1.0,1.0,0.995,1.0	0.001
ENSMUSG00000034647	Ankrd12	17	-	65970149	65970337	65968012	65968174	65972296	65972392	1,20,32,36,44,29	7,0,6,7,6,0	3,17,43,43,41,23	0,1,0,0,6,2	337	149	0.0318785989128	1.0	0.059,1.0,0.702,0.695,0.764,1.0	1.0,0.883,1.0,1.0,0.751,0.836	-0.208
ENSMUSG00000034647	Ankrd12	17	-	65970149	65970337	65968012	65968174	65976020	65976115	0,5,8,10,12,5	0,0,0,0,1,0	2,7,15,17,13,4	0,0,2,0,1,0	337	149	1	1.0	NA,1.0,1.0,1.0,0.841,1.0	1.0,1.0,0.768,1.0,0.852,1.0	0.032
ENSMUSG00000034647	Ankrd12	17	-	65971526	65971703	65970149	65970337	65972296	65972392	0,0,0,0,3,2	1,15,24,26,32,24	0,1,1,2,0,1	1,10,28,29,28,19	326	149	1	1.0	0.0,0.0,0.0,0.0,0.041,0.037	0.0,0.044,0.016,0.031,0.0,0.023	-0.006
ENSMUSG00000034647	Ankrd12	17	-	65972296	65972392	65965697	65970337	65976020	65976115	4,40,42,41,45,33	0,0,0,0,0,0	2,14,54,52,38,34	0,0,0,3,0,0	245	149	1	1.0	1.0,1.0,1.0,1.0,1.0,1.0	1.0,1.0,1.0,0.913,1.0,1.0	0.014
ENSMUSG00000034647	Ankrd12	17	-	65972296	65972392	65968012	65968174	65976020	65976115	10,25,25,24,21,11	0,0,0,0,1,0	1,5,26,23,16,17	0,0,2,0,1,0	245	149	1	1.0	1.0,1.0,1.0,1.0,0.927,1.0	1.0,1.0,0.888,1.0,0.907,1.0	0.022
ENSMUSG00000034647	Ankrd12	17	-	65972296	65972392	65968012	65968174	65979501	65979600	0,0,3,6,3,0	0,0,0,0,0,2	0,1,0,3,4,2	0,0,0,1,0,0	245	149	1	1.0	NA,NA,1.0,1.0,1.0,0.0	NA,1.0,NA,0.646,1.0,1.0	-0.161
ENSMUSG00000034647	Ankrd12	17	-	65976020	65976164	65972296	65972392	65979501	65979600	18,56,41,47,59,37	0,0,0,2,0,0	2,15,69,57,48,46	0,0,0,3,1,1	293	149	1	1.0	1.0,1.0,1.0,0.923,1.0,1.0	1.0,1.0,1.0,0.906,0.961,0.959	0.016
ENSMUSG00000034647	Ankrd12	17	-	65982835	65987493	65979501	65979600	66024075	66024223	18,763,261,802,939,278	0,0,0,0,0,0	7,725,687,704,594,688	0,0,0,0,1,0	4807	149	1	1.0	1.0,1.0,1.0,1.0,1.0,1.0	1.0,1.0,1.0,1.0,0.948,1.0	0.009
ENSMUSG00000034647	Ankrd12	17	-	66042532	66042601	66036797	66037639	66049785	66049933	0,1,3,7,6,1	0,12,7,13,25,10	1,7,9,8,14,5	0,11,14,0,7,11	218	149	1	1.0	NA,0.054,0.227,0.269,0.141,0.064	1.0,0.303,0.305,1.0,0.578,0.237	-0.419
ENSMUSG00000034647	Ankrd12	17	-	66050625	66050835	66049785	66049933	66052953	66053091	0,0,0,0,0,0	0,9,2,14,34,6	0,0,0,4,0,1	0,13,22,13,14,12	359	149	1	1.0	NA,0.0,0.0,0.0,0.0,0.0	NA,0.0,0.0,0.113,0.0,0.033	-0.029
ENSMUSG00000034647	Ankrd12	17	-	66052783	66053091	66049785	66049933	66076883	66076982	0,8,5,10,23,13	0,0,0,0,1,0	6,24,13,16,13,28	0,0,0,0,0,0	457	149	1	1.0	NA,1.0,1.0,1.0,0.882,1.0	1.0,1.0,1.0,1.0,1.0,1.0	-0.024
ENSMUSG00000034647	Ankrd12	17	-	66052953	66053091	66049785	66049933	66076883	66077022	0,15,7,24,57,17	0,0,0,0,1,0	6,37,35,29,27,40	0,0,0,0,0,0	287	149	1	1.0	NA,1.0,1.0,1.0,0.967,1.0	1.0,1.0,1.0,1.0,1.0,1.0	-0.007
ENSMUSG00000061950	Ppp4r1	17	+	65783623	65783668	65782572	65782683	65803159	65803295	0,11,5,19,10,1	0,0,0,1,0,0	0,9,10,10,2,13	0,0,0,0,0,0	194	149	1	1.0	NA,1.0,1.0,0.936,1.0,1.0	NA,1.0,1.0,1.0,1.0,1.0	-0.013
ENSMUSG00000061950	Ppp4r1	17	+	65783623	65783668	65783354	65783449	65803159	65803295	0,28,28,47,55,6	0,0,0,0,0,0	1,32,32,27,31,33	0,1,0,0,0,0	194	149	1	1.0	NA,1.0,1.0,1.0,1.0,1.0	1.0,0.961,1.0,1.0,1.0,1.0	0.006
ENSMUSG00000061950	Ppp4r1	17	+	65783623	65783668	65783354	65783449	65803210	65803295	0,57,55,92,118,27	0,0,0,1,0,0	1,81,76,48,87,59	0,0,0,0,0,0	194	149	1	1.0	NA,1.0,1.0,0.986,1.0,1.0	1.0,1.0,1.0,1.0,1.0,1.0	-0.003
ENSMUSG00000061950	Ppp4r1	17	+	65810537	65810680	65803859	65803966	65811242	65811389	1,288,163,293,468,77	0,0,0,2,0,0	1,357,299,272,296,321	0,0,0,0,0,0	292	149	1	1.0	1.0,1.0,1.0,0.987,1.0,1.0	1.0,1.0,1.0,1.0,1.0,1.0	-0.002
ENSMUSG00000061950	Ppp4r1	17	+	65811242	65811389	65803859	65803966	65813457	65813465	0,151,98,162,190,43	0,0,0,0,0,0	10,168,142,111,136,159	0,1,0,0,0,0	296	149	1	1.0	NA,1.0,1.0,1.0,1.0,1.0	1.0,0.988,1.0,1.0,1.0,1.0	0.002
ENSMUSG00000061950	Ppp4r1	17	+	65829374	65829547	65824259	65824789	65830996	65831027	53,448,309,418,638,267	0,0,2,0,9,0	44,419,369,373,390,413	0,0,0,1,0,0	322	149	1	1.0	1.0,1.0,0.986,1.0,0.97,1.0	1.0,1.0,1.0,0.994,1.0,1.0	-0.006
ENSMUSG00000061950	Ppp4r1	17	+	65829870	65829990	65829374	65829547	65830996	65831092	0,13,0,18,23,3	25,174,114,156,226,115	0,19,11,15,17,9	19,179,139,149,145,146	269	149	1	1.0	0.0,0.04,0.0,0.06,0.053,0.014	0.0,0.056,0.042,0.053,0.061,0.033	-0.013
ENSMUSG00000061950	Ppp4r1	17	+	65834982	65835144	65832953	65833139	65835982	65836083	80,375,267,371,450,240	0,0,0,0,0,0	52,360,330,278,337,326	0,0,0,1,0,0	311	149	1	1.0	1.0,1.0,1.0,1.0,1.0,1.0	1.0,1.0,1.0,0.993,1.0,1.0	0.001
ENSMUSG00000061950	Ppp4r1	17	+	65835982	65836083	65834982	65835144	65837683	65837804	56,250,195,253,345,167	0,0,0,0,1,0	33,267,221,212,259,234	0,0,0,0,0,0	250	149	1	1.0	1.0,1.0,1.0,1.0,0.995,1.0	1.0,1.0,1.0,1.0,1.0,1.0	-0.001
ENSMUSG00000061950	Ppp4r1	17	+	65837889	65838024	65837683	65837804	65838817	65838959	149,354,311,314,408,248	0,0,0,0,10,0	89,368,323,305,239,285	0,0,3,3,4,3	284	149	1	1.0	1.0,1.0,1.0,1.0,0.955,1.0	1.0,1.0,0.983,0.982,0.969,0.98	0.007
ENSMUSG00000056515	Rab31	17	-	65696270	65696377	65667865	65667975	65717481	65717563	5,123,70,98,174,48	0,0,0,0,2,0	9,85,74,77,114,106	0,0,0,0,0,0	256	149	1	1.0	1.0,1.0,1.0,1.0,0.981,1.0	1.0,1.0,1.0,1.0,1.0,1.0	-0.003
ENSMUSG00000056515	Rab31	17	-	65697990	65698062	65696270	65696377	65717481	65717563	8,253,112,295,400,93	0,0,0,1,0,0	1,240,191,195,180,216	0,0,0,0,0,0	221	149	1	1.0	1.0,1.0,1.0,0.995,1.0,1.0	1.0,1.0,1.0,1.0,1.0,1.0	-0.001
ENSMUSG00000056515	Rab31	17	-	65717481	65717563	65667865	65667975	65722007	65722087	5,113,55,123,195,40	0,0,0,0,0,0	3,108,109,90,115,106	0,1,0,0,0,0	231	149	1	1.0	1.0,1.0,1.0,1.0,1.0,1.0	1.0,0.986,1.0,1.0,1.0,1.0	0.002
ENSMUSG00000024083	Pja2	17	-	64287527	64287642	64287000	64287122	64289932	64290044	18,143,98,103,190,94	0,0,0,0,0,0	33,117,139,123,149,130	0,0,0,0,0,1	264	149	1	1.0	1.0,1.0,1.0,1.0,1.0,1.0	1.0,1.0,1.0,1.0,1.0,0.987	0.002
ENSMUSG00000024083	Pja2	17	-	64297723	64297909	64292838	64293024	64308621	64309666	0,102,61,105,162,72	4,23,21,22,24,16	10,108,83,66,78,121	0,18,17,27,27,32	335	149	0.968484070356	1.0	0.0,0.664,0.564,0.68,0.75,0.667	1.0,0.727,0.685,0.521,0.562,0.627	-0.133
ENSMUSG00000023965	Fbxl17	17	-	63080420	63080563	63057451	63060411	63225024	63225101	56,112,131,87,176,116	0,0,0,2,0,1	16,111,95,99,63,114	0,1,0,1,3,5	292	149	1	1.0	1.0,1.0,1.0,0.957,1.0,0.983	1.0,0.983,1.0,0.981,0.915,0.921	0.023
ENSMUSG00000023965	Fbxl17	17	-	63225024	63225101	63080420	63080563	63356747	63356878	27,70,63,53,78,73	0,0,0,0,1,0	7,59,43,52,31,65	0,0,0,0,0,0	226	149	1	1.0	1.0,1.0,1.0,1.0,0.981,1.0	1.0,1.0,1.0,1.0,1.0,1.0	-0.003
ENSMUSG00000034116	Vav1	17	+	57279356	57279401	57279099	57279284	57295981	57296098	19,173,94,197,230,78	0,0,0,2,2,0	7,185,161,135,144,151	0,3,0,0,0,8	194	149	1	1.0	1.0,1.0,1.0,0.987,0.989,1.0	1.0,0.979,1.0,1.0,1.0,0.935	0.01
ENSMUSG00000034116	Vav1	17	+	57295981	57296098	57279099	57279401	57296551	57296610	85,787,458,918,1245,348	0,0,0,0,1,1	35,810,696,717,716,807	0,0,0,0,0,2	266	149	1	1.0	1.0,1.0,1.0,1.0,0.999,0.995	1.0,1.0,1.0,1.0,1.0,0.996	-0.0
ENSMUSG00000034116	Vav1	17	+	57296699	57296768	57296551	57296610	57297048	57297157	83,655,368,712,1056,291	0,1,0,0,0,0	35,615,578,601,583,604	0,0,0,0,0,2	218	149	1	1.0	1.0,0.998,1.0,1.0,1.0,1.0	1.0,1.0,1.0,1.0,1.0,0.995	0.001
ENSMUSG00000034116	Vav1	17	+	57302073	57302160	57301860	57301929	57302264	57302350	249,903,655,959,1236,779	0,0,0,0,2,0	126,865,782,732,761,871	0,0,0,0,0,0	236	149	1	1.0	1.0,1.0,1.0,1.0,0.997,1.0	1.0,1.0,1.0,1.0,1.0,1.0	-0.001
ENSMUSG00000034116	Vav1	17	+	57303014	57303147	57302264	57302350	57303833	57303943	513,1296,917,1394,1671,1067	9,6,9,1,17,2	306,1153,1002,1025,1029,1068	0,5,5,6,7,7	282	149	1	1.0	0.968,0.991,0.982,0.999,0.981,0.996	1.0,0.992,0.991,0.989,0.987,0.988	-0.005
ENSMUSG00000034116	Vav1	17	+	57305458	57305481	57305279	57305377	57305662	57305708	596,630,662,735,940,744	0,0,0,0,4,0	228,608,541,563,595,633	0,0,0,1,0,0	172	149	1	1.0	1.0,1.0,1.0,1.0,0.995,1.0	1.0,1.0,1.0,0.998,1.0,1.0	-0.001
ENSMUSG00000034116	Vav1	17	+	57306106	57306243	57305662	57305708	57307033	57307099	917,976,1044,1115,1522,1235	0,2,0,2,0,0	571,942,923,884,857,978	0,0,0,0,0,0	286	149	1	1.0	1.0,0.996,1.0,0.997,1.0,1.0	1.0,1.0,1.0,1.0,1.0,1.0	-0.001
ENSMUSG00000034116	Vav1	17	+	57307033	57307099	57306106	57306243	57309451	57309483	945,885,892,990,1382,1262	0,0,0,2,1,0	618,857,864,810,708,827	0,0,0,0,0,0	215	149	1	1.0	1.0,1.0,1.0,0.997,0.999,1.0	1.0,1.0,1.0,1.0,1.0,1.0	-0.001
ENSMUSG00000034116	Vav1	17	+	57309451	57309483	57307033	57307099	57315243	57315331	122,94,110,100,145,140	0,1,0,0,0,0	81,94,82,81,95,108	0,0,0,0,0,0	181	149	1	1.0	1.0,0.987,1.0,1.0,1.0,1.0	1.0,1.0,1.0,1.0,1.0,1.0	-0.002
ENSMUSG00000034116	Vav1	17	+	57309451	57309483	57307033	57307099	57318627	57318742	112,89,108,98,136,139	0,0,0,0,1,0	70,89,74,78,94,102	0,0,0,0,0,0	181	149	1	1.0	1.0,1.0,1.0,1.0,0.991,1.0	1.0,1.0,1.0,1.0,1.0,1.0	-0.002
ENSMUSG00000034116	Vav1	17	+	57311783	57311900	57309451	57309483	57315243	57315331	1335,1115,1222,1220,1725,1654	10,6,2,2,9,1	896,1071,1097,973,927,985	11,5,8,3,1,6	266	149	1	1.0	0.987,0.99,0.997,0.997,0.991,0.999	0.979,0.992,0.987,0.995,0.998,0.989	0.003
ENSMUSG00000034116	Vav1	17	+	57311783	57311900	57309451	57309483	57318627	57318742	645,560,568,647,882,841	0,1,0,0,0,0	412,546,558,487,430,483	0,0,0,0,0,0	266	149	1	1.0	1.0,0.997,1.0,1.0,1.0,1.0	1.0,1.0,1.0,1.0,1.0,1.0	-0.001
ENSMUSG00000034116	Vav1	17	+	57311783	57311900	57309451	57309483	57324641	57324793	643,558,565,646,881,839	0,0,0,0,0,0	412,540,557,492,431,485	0,0,0,0,1,0	266	149	1	1.0	1.0,1.0,1.0,1.0,1.0,1.0	1.0,1.0,1.0,1.0,0.996,1.0	0.001
ENSMUSG00000034116	Vav1	17	+	57314243	57314580	57311895	57311934	57315243	57315331	0,14,0,3,14,6	0,0,2,0,0,1	0,7,5,8,3,3	0,0,1,0,0,0	486	149	1	1.0	NA,1.0,0.0,1.0,1.0,0.648	NA,1.0,0.605,1.0,1.0,1.0	-0.191
ENSMUSG00000034116	Vav1	17	+	57315243	57315331	57307033	57307099	57318627	57318742	770,372,547,394,508,715	0,0,0,0,1,0	506,375,322,299,307,307	0,0,0,0,0,0	237	149	1	1.0	1.0,1.0,1.0,1.0,0.997,1.0	1.0,1.0,1.0,1.0,1.0,1.0	-0.001
ENSMUSG00000034116	Vav1	17	+	57315243	57315331	57309451	57309483	57318627	57318742	780,377,549,396,517,716	0,1,0,0,0,0	517,380,330,302,308,313	0,0,0,0,0,0	237	149	1	1.0	1.0,0.996,1.0,1.0,1.0,1.0	1.0,1.0,1.0,1.0,1.0,1.0	-0.001
ENSMUSG00000034116	Vav1	17	+	57315243	57315331	57309451	57309483	57324641	57324793	0,3,1,2,7,1	0,0,0,0,0,0	6,5,6,3,1,5	0,0,0,0,1,0	237	149	1	1.0	NA,1.0,1.0,1.0,1.0,1.0	1.0,1.0,1.0,1.0,0.386,1.0	0.102
ENSMUSG00000034116	Vav1	17	+	57315243	57315331	57311783	57311900	57318627	57318742	1465,929,1204,971,1367,1527	4,4,3,5,16,4	990,904,859,782,806,809	0,6,1,0,2,0	237	149	1	1.0	0.996,0.993,0.996,0.992,0.982,0.996	1.0,0.99,0.998,1.0,0.996,1.0	-0.005
ENSMUSG00000034116	Vav1	17	+	57315243	57315331	57311783	57311900	57324641	57324793	363,349,366,333,502,470	2,2,0,3,15,2	292,281,311,299,265,306	0,0,0,5,3,2	237	149	1	1.0	0.991,0.991,1.0,0.986,0.955,0.993	1.0,1.0,1.0,0.974,0.982,0.99	-0.005
ENSMUSG00000034116	Vav1	17	+	57315243	57315331	57311895	57311934	57324641	57324793	0,0,2,0,0,2	0,0,0,0,0,0	0,0,1,0,0,2	0,0,0,0,1,0	237	149	1	1.0	NA,NA,1.0,NA,NA,1.0	NA,NA,1.0,NA,0.0,1.0	0.333
ENSMUSG00000034116	Vav1	17	+	57318627	57318742	57279099	57279401	57324641	57324793	1458,553,787,593,793,1059	0,0,0,0,0,0	944,531,474,456,497,488	0,5,0,0,0,0	264	149	1	1.0	1.0,1.0,1.0,1.0,1.0,1.0	1.0,0.984,1.0,1.0,1.0,1.0	0.003
ENSMUSG00000034116	Vav1	17	+	57318627	57318742	57309451	57309483	57324641	57324793	1458,554,787,593,793,1059	0,0,0,0,0,0	944,531,474,455,497,488	0,0,0,0,1,0	264	149	1	1.0	1.0,1.0,1.0,1.0,1.0,1.0	1.0,1.0,1.0,1.0,0.996,1.0	0.001
ENSMUSG00000034116	Vav1	17	+	57318627	57318742	57311783	57311900	57324641	57324793	1462,557,790,598,809,1063	2,2,0,3,15,2	944,537,475,455,499,488	0,0,0,5,3,2	264	149	1	1.0	0.998,0.994,1.0,0.991,0.968,0.997	1.0,1.0,1.0,0.981,0.989,0.993	-0.002
ENSMUSG00000034116	Vav1	17	+	57318627	57318742	57315243	57315331	57324641	57324793	2570,1137,1626,1231,1663,2124	0,0,0,0,0,6	1647,1159,1026,940,1040,1000	0,0,0,2,0,3	264	149	1	1.0	1.0,1.0,1.0,1.0,1.0,0.995	1.0,1.0,1.0,0.996,1.0,0.995	0.001
ENSMUSG00000034116	Vav1	17	+	57324641	57324793	57311783	57311900	57327650	57327950	3171,840,1196,890,1189,2153	0,0,0,0,1,0	1757,779,728,660,666,737	0,0,0,0,0,0	301	149	1	1.0	1.0,1.0,1.0,1.0,0.998,1.0	1.0,1.0,1.0,1.0,1.0,1.0	-0.0
ENSMUSG00000019487	Trip10	17	+	57250954	57251011	57250703	57250857	57253261	57253402	49,234,212,171,269,143	5,6,12,3,7,5	47,161,196,150,175,221	0,1,2,9,3,8	206	149	1	1.0	0.876,0.966,0.927,0.976,0.965,0.954	1.0,0.991,0.986,0.923,0.977,0.952	-0.028
ENSMUSG00000019487	Trip10	17	+	57255272	57255467	57255017	57255164	57257234	57257344	190,315,257,273,341,250	0,0,0,0,0,0	119,260,194,191,220,240	0,0,2,0,2,0	344	149	1	1.0	1.0,1.0,1.0,1.0,1.0,1.0	1.0,1.0,0.977,1.0,0.979,1.0	0.007
ENSMUSG00000019487	Trip10	17	+	57256859	57257027	57255272	57255467	57257234	57257344	6,9,23,17,19,5	81,150,140,109,159,113	6,18,8,7,18,27	46,102,78,82,114,103	317	149	1	1.0	0.034,0.027,0.072,0.068,0.053,0.02	0.058,0.077,0.046,0.039,0.069,0.11	-0.021
ENSMUSG00000005823	Gpr108	17	-	57236696	57236740	57236373	57236423	57236870	57237001	395,211,332,201,293,340	0,1,0,0,0,1	251,219,190,171,191,215	0,0,0,1,1,0	193	149	1	1.0	1.0,0.994,1.0,1.0,1.0,0.996	1.0,1.0,1.0,0.992,0.993,1.0	0.001
ENSMUSG00000005823	Gpr108	17	-	57237205	57237323	57236870	57237001	57237423	57237497	262,288,299,341,429,293	0,0,0,0,0,0	195,281,262,257,308,331	0,2,0,0,0,0	267	149	1	1.0	1.0,1.0,1.0,1.0,1.0,1.0	1.0,0.987,1.0,1.0,1.0,1.0	0.002
ENSMUSG00000005823	Gpr108	17	-	57237205	57237497	57236870	57237001	57237850	57237926	206,252,231,244,357,217	0,0,0,0,1,0	138,234,245,223,225,257	0,0,0,0,0,0	441	149	1	1.0	1.0,1.0,1.0,1.0,0.992,1.0	1.0,1.0,1.0,1.0,1.0,1.0	-0.001
ENSMUSG00000005823	Gpr108	17	-	57237423	57237497	57236870	57237001	57237850	57237926	54,102,85,96,148,57	0,0,0,0,1,0	38,107,115,109,83,102	0,0,0,0,0,0	223	149	1	1.0	1.0,1.0,1.0,1.0,0.99,1.0	1.0,1.0,1.0,1.0,1.0,1.0	-0.002
ENSMUSG00000005823	Gpr108	17	-	57242733	57242838	57238029	57238163	57242940	57243113	161,389,314,391,560,236	0,0,0,0,1,4	97,386,421,349,320,344	0,0,0,0,0,0	254	149	1	1.0	1.0,1.0,1.0,1.0,0.997,0.972	1.0,1.0,1.0,1.0,1.0,1.0	-0.005
ENSMUSG00000005823	Gpr108	17	-	57244246	57244368	57242940	57243134	57245294	57245345	40,82,85,65,134,43	0,0,0,1,0,0	17,80,105,66,89,64	0,0,0,0,0,0	271	149	1	1.0	1.0,1.0,1.0,0.973,1.0,1.0	1.0,1.0,1.0,1.0,1.0,1.0	-0.005
ENSMUSG00000005823	Gpr108	17	-	57245028	57245111	57244246	57244368	57245294	57245345	41,251,208,310,361,111	0,0,0,1,0,0	34,259,261,235,226,241	0,0,0,0,0,0	232	149	1	1.0	1.0,1.0,1.0,0.995,1.0,1.0	1.0,1.0,1.0,1.0,1.0,1.0	-0.001
ENSMUSG00000002661	Alkbh7	17	+	56998388	56998562	56997342	56997567	56998670	56998795	517,130,198,154,183,296	2,19,0,0,10,38	219,105,117,66,116,120	23,4,1,16,12,0	323	149	1	1.0	0.992,0.759,1.0,1.0,0.894,0.782	0.815,0.924,0.982,0.656,0.817,1.0	0.039
ENSMUSG00000002372	Ranbp3	17	+	56686005	56686061	56673293	56673411	56696601	56696638	14,77,47,65,96,57	0,0,0,0,0,0	23,53,47,54,72,84	0,0,1,0,0,0	205	149	1	1.0	1.0,1.0,1.0,1.0,1.0,1.0	1.0,1.0,0.972,1.0,1.0,1.0	0.005
ENSMUSG00000002372	Ranbp3	17	+	56691744	56691882	56686005	56686061	56692520	56692721	0,0,5,2,6,7	0,26,33,28,35,1	0,1,1,2,2,0	2,28,18,30,21,17	287	149	1	1.0	NA,0.0,0.073,0.036,0.082,0.784	0.0,0.018,0.028,0.033,0.047,0.0	0.174
ENSMUSG00000002372	Ranbp3	17	+	56692520	56692721	56686005	56686061	56696601	56696638	2,80,91,94,110,19	15,73,45,61,93,55	11,66,57,92,58,56	27,51,45,52,73,81	350	149	1	1.0	0.054,0.318,0.463,0.396,0.335,0.128	0.148,0.355,0.35,0.43,0.253,0.227	-0.012
ENSMUSG00000002372	Ranbp3	17	+	56701022	56701088	56696717	56696789	56702762	56702890	7,63,43,48,73,36	0,0,0,4,3,0	28,36,34,48,30,41	0,0,0,4,1,10	215	149	1	1.0	1.0,1.0,1.0,0.893,0.944,1.0	1.0,1.0,1.0,0.893,0.954,0.74	0.042
ENSMUSG00000002372	Ranbp3	17	+	56701448	56701541	56701022	56701088	56702762	56702890	33,175,119,147,279,116	0,17,5,7,19,3	32,204,168,167,144,170	0,2,4,5,2,6	242	149	1	1.0	1.0,0.864,0.936,0.928,0.9,0.96	1.0,0.984,0.963,0.954,0.978,0.946	-0.039
ENSMUSG00000002372	Ranbp3	17	+	56705456	56705570	56701022	56702890	56706861	56706965	64,193,169,174,265,131	0,0,0,0,0,0	29,210,177,175,174,178	0,0,0,0,0,1	263	149	1	1.0	1.0,1.0,1.0,1.0,1.0,1.0	1.0,1.0,1.0,1.0,1.0,0.99	0.002
ENSMUSG00000002372	Ranbp3	17	+	56707162	56707238	56706861	56706965	56707850	56707953	103,159,158,175,262,174	0,2,0,0,0,0	70,176,163,145,126,203	0,0,0,0,0,0	225	149	1	1.0	1.0,0.981,1.0,1.0,1.0,1.0	1.0,1.0,1.0,1.0,1.0,1.0	-0.003
ENSMUSG00000002372	Ranbp3	17	+	56709213	56709334	56708170	56708280	56710087	56710230	225,283,340,255,317,284	0,3,1,0,0,2	148,201,238,190,232,245	0,3,0,0,0,0	270	149	1	1.0	1.0,0.981,0.995,1.0,1.0,0.987	1.0,0.974,1.0,1.0,1.0,1.0	-0.002
ENSMUSG00000002372	Ranbp3	17	+	56709213	56709334	56708170	56708280	56710590	56710777	68,116,122,117,120,114	0,0,0,2,0,0	46,71,106,70,86,93	0,0,0,0,0,0	270	149	1	1.0	1.0,1.0,1.0,0.97,1.0,1.0	1.0,1.0,1.0,1.0,1.0,1.0	-0.005
ENSMUSG00000002372	Ranbp3	17	+	56710087	56710230	56708170	56708280	56710590	56710777	196,155,201,172,292,282	0,0,0,2,0,0	139,183,182,150,155,162	0,0,0,0,0,0	292	149	1	1.0	1.0,1.0,1.0,0.978,1.0,1.0	1.0,1.0,1.0,1.0,1.0,1.0	-0.004
ENSMUSG00000002372	Ranbp3	17	+	56710087	56710230	56709213	56709334	56710590	56710777	353,319,419,308,489,450	0,0,1,0,0,0	241,310,314,271,301,314	0,0,0,0,0,0	292	149	1	1.0	1.0,1.0,0.995,1.0,1.0,1.0	1.0,1.0,1.0,1.0,1.0,1.0	-0.001
ENSMUSG00000042625	Safb2	17	-	56563511	56563624	56560972	56563431	56564503	56564516	1251,357,640,377,505,520	0,1,2,0,7,0	696,325,302,263,304,302	0,2,0,0,2,0	262	149	1	1.0	1.0,0.995,0.995,1.0,0.976,1.0	1.0,0.989,1.0,1.0,0.989,1.0	-0.002
ENSMUSG00000042625	Safb2	17	-	56565218	56565261	56564503	56564634	56565944	56566082	476,186,277,220,313,279	0,0,3,8,4,3	236,201,190,172,217,163	0,0,0,16,2,4	192	149	1	1.0	1.0,1.0,0.986,0.955,0.984,0.986	1.0,1.0,1.0,0.893,0.988,0.969	0.01
ENSMUSG00000042625	Safb2	17	-	56566878	56567015	56566325	56566616	56567532	56567624	583,437,473,489,518,410	0,0,0,0,0,0	335,323,373,329,366,358	12,0,0,2,0,1	286	149	1	1.0	1.0,1.0,1.0,1.0,1.0,1.0	0.936,1.0,1.0,0.988,1.0,0.995	0.014
ENSMUSG00000042625	Safb2	17	-	56566878	56567015	56566325	56566616	56568894	56569022	411,256,279,310,303,332	5,0,0,0,0,0	274,179,229,187,226,211	0,0,0,0,0,2	286	149	1	1.0	0.977,1.0,1.0,1.0,1.0,1.0	1.0,1.0,1.0,1.0,1.0,0.982	-0.001
ENSMUSG00000042625	Safb2	17	-	56566878	56567018	56566325	56566616	56567532	56567624	444,269,320,321,309,339	0,0,0,0,0,0	276,201,252,186,233,233	12,0,0,2,0,1	289	149	1	1.0	1.0,1.0,1.0,1.0,1.0,1.0	0.922,1.0,1.0,0.98,1.0,0.992	0.018
ENSMUSG00000042625	Safb2	17	-	56566878	56567018	56566325	56566616	56568894	56569022	407,252,276,298,297,327	5,0,0,0,0,0	269,176,227,174,222,207	0,0,0,0,0,2	289	149	1	1.0	0.977,1.0,1.0,1.0,1.0,1.0	1.0,1.0,1.0,1.0,1.0,0.982	-0.001
ENSMUSG00000042625	Safb2	17	-	56567532	56567624	56566325	56566616	56568894	56569022	110,146,126,125,176,67	5,0,0,0,0,0	91,139,108,91,141,112	0,0,0,0,0,2	241	149	1	1.0	0.932,1.0,1.0,1.0,1.0,1.0	1.0,1.0,1.0,1.0,1.0,0.972	-0.007
ENSMUSG00000042625	Safb2	17	-	56567532	56567624	56566878	56567015	56568894	56569022	286,331,326,318,397,150	4,4,6,14,6,5	145,287,254,244,286,262	5,4,3,13,6,5	241	149	1	1.0	0.978,0.981,0.971,0.934,0.976,0.949	0.947,0.978,0.981,0.921,0.967,0.97	0.004
ENSMUSG00000042625	Safb2	17	-	56567532	56567624	56566878	56567018	56568894	56569022	147,163,173,148,188,79	0,0,3,0,0,0	86,165,134,101,154,137	0,1,1,0,2,0	241	149	1	1.0	1.0,1.0,0.973,1.0,1.0,1.0	1.0,0.99,0.988,1.0,0.979,1.0	0.003
ENSMUSG00000042625	Safb2	17	-	56571209	56571319	56568894	56569022	56571399	56571438	272,295,290,360,433,163	0,0,0,2,0,0	96,289,281,248,253,236	0,6,0,1,0,0	259	149	1	1.0	1.0,1.0,1.0,0.99,1.0,1.0	1.0,0.965,1.0,0.993,1.0,1.0	0.005
ENSMUSG00000042625	Safb2	17	-	56571256	56571319	56568894	56569022	56571399	56571549	69,88,85,110,144,38	0,0,0,2,0,0	22,90,80,71,72,73	0,6,0,1,0,0	212	149	1	1.0	1.0,1.0,1.0,0.975,1.0,1.0	1.0,0.913,1.0,0.98,1.0,1.0	0.014
ENSMUSG00000042625	Safb2	17	-	56574201	56574302	56571399	56571549	56574902	56574952	171,250,230,212,346,102	7,5,3,2,15,1	72,198,192,180,188,188	0,9,1,7,10,6	250	149	1	1.0	0.936,0.968,0.979,0.984,0.932,0.984	1.0,0.929,0.991,0.939,0.918,0.949	0.01
ENSMUSG00000042625	Safb2	17	-	56575354	56576012	56574902	56574952	56576877	56576905	289,585,518,646,840,307	20,30,10,18,24,3	107,514,458,464,531,578	0,19,10,16,22,7	807	149	1	1.0	0.727,0.783,0.905,0.869,0.866,0.95	1.0,0.833,0.894,0.843,0.817,0.938	-0.037
ENSMUSG00000042625	Safb2	17	-	56578636	56578844	56577842	56577905	56578920	56578985	71,226,172,242,265,86	5,10,4,8,18,6	35,177,179,146,143,157	2,8,8,12,15,7	357	149	1	1.0	0.856,0.904,0.947,0.927,0.86,0.857	0.88,0.902,0.903,0.835,0.799,0.903	0.022
ENSMUSG00000042625	Safb2	17	-	56578640	56578844	56577842	56577905	56578920	56578985	122,340,313,372,449,141	5,10,4,8,18,6	58,280,291,246,250,269	2,8,8,12,15,7	353	149	1	1.0	0.911,0.935,0.971,0.952,0.913,0.908	0.924,0.937,0.939,0.896,0.876,0.942	0.013
ENSMUSG00000042625	Safb2	17	-	56578692	56578844	56577842	56577905	56578920	56578985	57,138,113,139,176,52	5,10,4,8,18,6	23,119,115,91,88,93	2,8,8,12,15,7	301	149	1	1.0	0.849,0.872,0.933,0.896,0.829,0.811	0.851,0.88,0.877,0.79,0.744,0.868	0.03
ENSMUSG00000110218	Gm20219	17	-	56552687	56552996	56551413	56551989	56553448	56553562	0,2,2,13,16,5	0,3,0,0,1,0	4,7,11,12,13,9	0,2,0,2,7,0	458	149	1	1.0	NA,0.178,1.0,1.0,0.839,1.0	1.0,0.532,1.0,0.661,0.377,1.0	0.042
ENSMUSG00000001229	Dpp9	17	-	56189322	56189465	56188267	56188379	56189989	56190142	120,305,298,284,392,229	0,0,0,0,0,0	74,257,291,197,234,268	0,0,0,0,2,0	292	149	1	1.0	1.0,1.0,1.0,1.0,1.0,1.0	1.0,1.0,1.0,1.0,0.984,1.0	0.003
ENSMUSG00000001229	Dpp9	17	-	56189761	56189880	56189322	56189465	56189989	56190142	0,8,8,16,13,6	37,167,147,130,207,115	2,13,2,12,9,17	39,146,167,92,112,136	268	149	1	1.0	0.0,0.026,0.029,0.064,0.034,0.028	0.028,0.047,0.007,0.068,0.043,0.065	-0.013
ENSMUSG00000001229	Dpp9	17	-	56196087	56196167	56194907	56195060	56198971	56199134	0,184,163,182,296,52	0,0,1,0,0,0	21,223,163,134,204,169	0,0,0,0,0,0	229	149	1	1.0	NA,1.0,0.991,1.0,1.0,1.0	1.0,1.0,1.0,1.0,1.0,1.0	-0.002
ENSMUSG00000001229	Dpp9	17	-	56200582	56200683	56199255	56199433	56202840	56202902	12,183,134,162,281,59	0,0,2,0,0,0	20,236,175,138,166,174	0,0,0,0,0,1	250	149	1	1.0	1.0,1.0,0.976,1.0,1.0,1.0	1.0,1.0,1.0,1.0,1.0,0.99	-0.002
ENSMUSG00000001229	Dpp9	17	-	56200582	56200683	56199255	56199433	56204171	56204300	12,84,60,72,122,34	0,0,0,0,0,0	20,106,90,68,65,80	0,0,0,2,0,0	250	149	1	1.0	1.0,1.0,1.0,1.0,1.0,1.0	1.0,1.0,1.0,0.953,1.0,1.0	0.008
ENSMUSG00000001229	Dpp9	17	-	56202840	56202902	56199255	56199433	56204171	56204300	7,43,45,29,85,18	0,0,0,0,0,0	0,67,44,45,53,44	0,0,0,2,0,0	211	149	1	1.0	1.0,1.0,1.0,1.0,1.0,1.0	NA,1.0,1.0,0.941,1.0,1.0	0.012
ENSMUSG00000001229	Dpp9	17	-	56202840	56202902	56200582	56200683	56204171	56204300	7,142,120,119,244,43	0,0,3,0,0,0	0,198,135,116,153,137	0,0,6,1,0,0	211	149	1	1.0	1.0,1.0,0.966,1.0,1.0,1.0	NA,1.0,0.941,0.988,1.0,1.0	0.009
ENSMUSG00000001229	Dpp9	17	-	56206776	56206889	56205452	56205870	56211579	56211833	0,250,131,201,292,39	0,0,0,0,0,0	1,197,175,192,224,229	0,0,0,0,0,1	262	149	1	1.0	NA,1.0,1.0,1.0,1.0,1.0	1.0,1.0,1.0,1.0,1.0,0.992	0.001
ENSMUSG00000001227	Sema6b	17	-	56130705	56130796	56129972	56130092	56131112	56131214	8,14,9,9,19,4	0,0,0,2,0,0	0,5,6,5,12,9	0,0,0,0,0,0	240	149	1	1.0	1.0,1.0,1.0,0.736,1.0,1.0	NA,1.0,1.0,1.0,1.0,1.0	-0.044
ENSMUSG00000002833	Hdgfl2	17	+	56093521	56093722	56082276	56082415	56096016	56096130	83,149,198,151,263,150	0,0,0,3,0,0	46,173,139,128,140,174	0,5,0,1,0,0	350	149	1	1.0	1.0,1.0,1.0,0.955,1.0,1.0	1.0,0.936,1.0,0.982,1.0,1.0	0.006
ENSMUSG00000002833	Hdgfl2	17	+	56097087	56097163	56096820	56097016	56097234	56097526	97,114,144,80,183,110	0,0,0,0,0,0	103,100,115,100,125,110	0,0,2,0,0,0	225	149	1	1.0	1.0,1.0,1.0,1.0,1.0,1.0	1.0,1.0,0.974,1.0,1.0,1.0	0.004
ENSMUSG00000002833	Hdgfl2	17	+	56097881	56097985	56097234	56097526	56098483	56098557	265,121,247,159,191,165	13,7,0,0,4,0	129,101,128,113,96,105	0,0,4,2,4,0	253	149	1	1.0	0.923,0.911,1.0,1.0,0.966,1.0	1.0,1.0,0.95,0.971,0.934,1.0	-0.009
ENSMUSG00000002833	Hdgfl2	17	+	56098682	56098753	56098483	56098557	56098973	56099075	310,107,209,110,189,158	0,1,1,0,1,0	102,134,147,124,155,93	0,0,0,0,0,0	220	149	1	1.0	1.0,0.986,0.993,1.0,0.992,1.0	1.0,1.0,1.0,1.0,1.0,1.0	-0.005
ENSMUSG00000002833	Hdgfl2	17	+	56099176	56099387	56098483	56099075	56099858	56099985	821,215,359,166,329,404	6,0,0,0,0,3	349,218,225,146,259,171	0,0,2,0,0,1	360	149	1	1.0	0.983,1.0,1.0,1.0,1.0,0.982	1.0,1.0,0.979,1.0,1.0,0.986	0.0
ENSMUSG00000002833	Hdgfl2	17	+	56099858	56099985	56098973	56099387	56100344	56100382	641,166,228,115,193,319	0,0,0,0,0,0	347,139,135,95,165,111	0,0,0,0,1,0	276	149	1	1.0	1.0,1.0,1.0,1.0,1.0,1.0	1.0,1.0,1.0,1.0,0.989,1.0	0.002
ENSMUSG00000003199	Mpnd	17	+	56009329	56009586	56009200	56009256	56010276	56010513	369,367,369,342,451,413	0,0,0,1,0,0	177,260,319,283,261,371	0,0,2,0,0,0	406	149	1	1.0	1.0,1.0,1.0,0.992,1.0,1.0	1.0,1.0,0.983,1.0,1.0,1.0	0.001
ENSMUSG00000003199	Mpnd	17	+	56010276	56010513	56005710	56005814	56010987	56011111	207,194,258,187,270,245	0,0,0,0,0,0	140,218,212,153,181,183	0,0,4,0,0,0	386	149	1	1.0	1.0,1.0,1.0,1.0,1.0,1.0	1.0,1.0,0.953,1.0,1.0,1.0	0.008
ENSMUSG00000003199	Mpnd	17	+	56011865	56011962	56011617	56011699	56012270	56012322	527,187,377,300,332,380	0,0,0,0,0,0	258,204,281,180,221,230	6,0,0,2,0,0	246	149	1	1.0	1.0,1.0,1.0,1.0,1.0,1.0	0.963,1.0,1.0,0.982,1.0,1.0	0.009
ENSMUSG00000003199	Mpnd	17	+	56012270	56012343	56011865	56011962	56012415	56012492	506,158,323,230,280,320	2,0,0,0,1,0	207,175,196,160,148,192	0,0,0,0,0,0	222	149	1	1.0	0.994,1.0,1.0,1.0,0.995,1.0	1.0,1.0,1.0,1.0,1.0,1.0	-0.002
ENSMUSG00000003199	Mpnd	17	+	56014940	56015109	56012270	56012492	56015207	56015278	1414,354,547,423,577,899	0,0,1,0,0,1	786,341,364,309,288,395	0,0,0,0,0,0	318	149	1	1.0	1.0,1.0,0.996,1.0,1.0,0.998	1.0,1.0,1.0,1.0,1.0,1.0	-0.001
ENSMUSG00000003199	Mpnd	17	+	56015027	56015109	56012415	56012492	56015207	56015278	539,106,145,138,173,287	0,0,1,0,0,1	199,92,88,90,81,121	0,0,0,0,0,0	231	149	1	1.0	1.0,1.0,0.989,1.0,1.0,0.995	1.0,1.0,1.0,1.0,1.0,1.0	-0.003
ENSMUSG00000038781	Stap2	17	-	55997604	55997697	55997459	55997534	55997777	55997951	1,6,1,1,0,1	0,0,1,0,0,0	11,2,2,4,4,1	6,0,0,0,0,0	242	149	1	1.0	1.0,1.0,0.381,1.0,NA,1.0	0.53,1.0,1.0,1.0,1.0,1.0	-0.045
ENSMUSG00000023940	Sgo1	17	-	53676906	53677096	53674785	53676711	53678909	53679701	0,9,5,4,12,7	0,2,0,0,1,0	12,5,0,12,7,10	0,0,0,0,0,0	339	149	1	1.0	NA,0.664,1.0,1.0,0.841,1.0	1.0,1.0,NA,1.0,1.0,1.0	-0.099
ENSMUSG00000023940	Sgo1	17	-	53687083	53687280	53683553	53683630	53687710	53687858	2,6,10,12,17,15	0,0,1,0,0,0	4,11,4,5,16,8	0,0,0,0,0,0	346	149	1	1.0	1.0,1.0,0.812,1.0,1.0,1.0	1.0,1.0,1.0,1.0,1.0,1.0	-0.031
ENSMUSG00000000708	Kat2b	17	+	53644613	53644736	53641192	53641299	53648746	53648883	0,163,57,137,226,49	0,0,0,0,1,0	0,204,243,189,196,169	0,1,3,2,0,2	272	149	1	1.0	NA,1.0,1.0,1.0,0.992,1.0	NA,0.991,0.978,0.981,1.0,0.979	0.013
ENSMUSG00000000708	Kat2b	17	+	53644613	53644736	53641192	53641299	53653021	53653230	0,84,28,72,113,29	0,0,0,1,0,0	0,85,114,71,92,78	0,0,0,0,4,2	272	149	1	1.0	NA,1.0,1.0,0.975,1.0,1.0	NA,1.0,1.0,1.0,0.926,0.955	0.019
ENSMUSG00000000708	Kat2b	17	+	53648746	53648883	53641192	53641299	53653021	53653230	0,76,35,66,110,28	0,0,0,1,0,0	0,83,119,91,99,82	0,0,0,0,4,2	286	149	1	1.0	NA,1.0,1.0,0.972,1.0,1.0	NA,1.0,1.0,1.0,0.928,0.955	0.018
ENSMUSG00000000708	Kat2b	17	+	53648746	53648883	53644613	53644736	53653021	53653230	0,158,64,131,222,48	0,2,0,0,0,0	0,201,245,207,203,171	0,0,0,0,0,0	286	149	1	1.0	NA,0.976,1.0,1.0,1.0,1.0	NA,1.0,1.0,1.0,1.0,1.0	-0.005
ENSMUSG00000000708	Kat2b	17	+	53665405	53665442	53663534	53663649	53665652	53665716	0,105,40,84,149,45	0,0,1,3,0,0	0,132,175,108,104,120	0,0,0,0,9,3	186	149	1	1.0	NA,1.0,0.97,0.957,1.0,1.0	NA,1.0,1.0,1.0,0.903,0.97	0.011
ENSMUSG00000023927	Satb1	17	-	51767891	51768047	51742645	51742849	51775205	51775418	0,2,0,0,0,0	0,0,0,2,1,0	0,0,3,5,3,3	0,0,0,0,0,0	305	149	1	1.0	NA,1.0,NA,0.0,0.0,NA	NA,NA,1.0,1.0,1.0,1.0	-0.667
ENSMUSG00000023923	Tbc1d5	17	-	50795925	50795991	50782260	50782424	50799866	50800195	0,0,0,0,1,5	0,36,10,30,29,6	0,0,0,0,0,0	3,21,37,18,19,10	215	149	1	1.0	NA,0.0,0.0,0.0,0.023,0.366	0.0,0.0,0.0,0.0,0.0,0.0	0.078
ENSMUSG00000038910	Plcl2	17	+	50606294	50608781	50509402	50509937	50610991	50611195	652,1022,914,1091,1436,957	0,1,1,0,0,0	624,1346,1246,1122,1118,1250	2,2,0,1,0,0	2636	149	1	1.0	1.0,0.983,0.981,1.0,1.0,1.0	0.946,0.974,1.0,0.984,1.0,1.0	0.01
ENSMUSG00000038910	Plcl2	17	+	50610991	50611195	50509402	50509937	50640115	50640191	171,88,106,93,101,137	0,1,0,0,0,0	133,119,126,84,105,99	0,0,1,3,0,2	353	149	1	1.0	1.0,0.974,1.0,1.0,1.0,1.0	1.0,1.0,0.982,0.922,1.0,0.954	0.019
ENSMUSG00000038910	Plcl2	17	+	50667998	50668108	50640115	50640191	50687711	50688484	359,117,155,101,136,206	4,2,6,1,0,5	272,128,110,115,114,123	6,4,4,7,1,0	259	149	1	1.0	0.981,0.971,0.937,0.983,1.0,0.96	0.963,0.948,0.941,0.904,0.985,1.0	0.015
ENSMUSG00000039316	Rftn1	17	-	50036940	50037056	50004253	50004357	50047296	50047500	110,210,252,236,353,261	0,0,0,0,0,0	80,311,323,300,281,268	0,0,0,1,0,0	265	149	1	1.0	1.0,1.0,1.0,1.0,1.0,1.0	1.0,1.0,1.0,0.994,1.0,1.0	0.001
ENSMUSG00000039316	Rftn1	17	-	50036940	50037056	50004253	50004357	50086567	50086676	59,91,97,87,141,128	0,2,0,0,7,0	47,148,131,151,148,123	0,6,6,16,1,2	265	149	1	1.0	1.0,0.962,1.0,1.0,0.919,1.0	1.0,0.933,0.925,0.841,0.988,0.972	0.037
ENSMUSG00000039316	Rftn1	17	-	50047296	50047500	50004253	50004357	50086567	50086676	30,71,37,70,63,30	0,2,0,0,7,0	11,50,54,60,41,36	0,6,6,16,1,2	353	149	0.00404403969356	1.0	1.0,0.937,1.0,1.0,0.792,1.0	1.0,0.779,0.792,0.613,0.945,0.884	0.119
ENSMUSG00000039316	Rftn1	17	-	50047296	50047500	50036622	50037056	50086567	50086676	85,190,194,221,275,163	0,0,2,0,0,0	44,216,246,208,174,182	0,1,0,0,0,1	353	149	1	1.0	1.0,1.0,0.976,1.0,1.0,1.0	1.0,0.989,1.0,1.0,1.0,0.987	0.0
ENSMUSG00000039316	Rftn1	17	-	50055236	50055627	50047296	50047500	50086567	50086676	90,560,479,566,720,387	0,0,1,0,0,0	99,735,705,580,595,611	0,0,0,0,1,0	540	149	1	1.0	1.0,1.0,0.992,1.0,1.0,1.0	1.0,1.0,1.0,1.0,0.994,1.0	-0.0
ENSMUSG00000039316	Rftn1	17	-	50169002	50169159	50055236	50055627	50190220	50190497	5,155,93,166,214,55	0,0,0,0,0,0	26,165,151,148,167,136	0,0,0,1,0,0	306	149	1	1.0	1.0,1.0,1.0,1.0,1.0,1.0	1.0,1.0,1.0,0.986,1.0,1.0	0.002
ENSMUSG00000064120	Mocs1	17	+	49433169	49433296	49428361	49428564	49435094	49435262	90,556,420,647,756,209	0,27,15,31,30,5	42,608,651,623,616,594	1,21,29,11,30,14	276	149	1	1.0	1.0,0.917,0.938,0.918,0.932,0.958	0.958,0.94,0.924,0.968,0.917,0.958	-0.0
ENSMUSG00000064120	Mocs1	17	+	49439421	49439586	49435094	49435262	49449099	49449161	58,538,447,608,805,220	0,1,0,0,0,1	83,662,601,625,479,620	1,0,0,0,4,0	314	149	1	1.0	1.0,0.996,1.0,1.0,1.0,0.991	0.975,1.0,1.0,1.0,0.983,1.0	0.005
ENSMUSG00000064120	Mocs1	17	+	49439421	49439586	49435094	49435262	49449434	49449546	27,301,251,345,450,131	0,0,0,0,0,0	52,337,330,372,269,309	0,0,0,1,0,0	314	149	1	1.0	1.0,1.0,1.0,1.0,1.0,1.0	1.0,1.0,1.0,0.994,1.0,1.0	0.001
ENSMUSG00000064120	Mocs1	17	+	49439421	49439596	49435094	49435262	49449099	49449161	27,296,249,344,448,131	0,1,0,0,0,1	52,338,330,357,267,301	1,0,0,0,4,0	324	149	1	1.0	1.0,0.993,1.0,1.0,1.0,0.984	0.96,1.0,1.0,1.0,0.968,1.0	0.008
ENSMUSG00000064120	Mocs1	17	+	49449099	49449161	49435094	49435262	49449434	49449546	14,93,76,138,134,35	0,0,0,0,0,0	6,94,128,114,78,93	0,0,0,1,0,0	211	149	1	1.0	1.0,1.0,1.0,1.0,1.0,1.0	1.0,1.0,1.0,0.988,1.0,1.0	0.002
ENSMUSG00000064120	Mocs1	17	+	49449099	49449161	49439421	49439586	49449434	49449546	45,335,268,407,497,123	0,6,2,6,8,0	36,418,397,383,286,412	0,0,0,16,2,8	211	149	1	1.0	1.0,0.975,0.99,0.98,0.978,1.0	1.0,1.0,1.0,0.944,0.99,0.973	0.003
ENSMUSG00000064120	Mocs1	17	+	49450261	49450372	49449748	49449861	49452210	49452331	88,414,368,471,541,125	0,0,0,0,1,0	72,459,465,450,335,361	0,0,0,3,0,0	260	149	1	1.0	1.0,1.0,1.0,1.0,0.997,1.0	1.0,1.0,1.0,0.989,1.0,1.0	0.001
ENSMUSG00000064120	Mocs1	17	+	49452794	49452842	49452210	49452331	49454029	49454201	16,114,155,153,185,43	9,9,7,9,5,0	15,158,126,120,119,134	0,9,7,7,4,9	197	149	1	1.0	0.573,0.905,0.944,0.928,0.965,1.0	1.0,0.93,0.932,0.928,0.957,0.918	-0.058
ENSMUSG00000064120	Mocs1	17	+	49452794	49452857	49452210	49452331	49454029	49454790	95,395,408,446,539,201	9,9,7,9,5,0	113,413,370,397,326,394	0,9,7,7,4,9	212	149	1	1.0	0.881,0.969,0.976,0.972,0.987,1.0	1.0,0.97,0.974,0.976,0.983,0.969	-0.014
ENSMUSG00000064120	Mocs1	17	+	49454029	49454201	49452794	49452842	49455256	49455435	7,76,108,95,138,41	0,0,1,0,0,0	16,99,90,99,84,94	0,0,0,0,2,1	321	149	1	1.0	1.0,1.0,0.98,1.0,1.0,1.0	1.0,1.0,1.0,1.0,0.951,0.978	0.009
ENSMUSG00000023994	Nfya	17	-	48391875	48392049	48391248	48391350	48392339	48392488	138,450,304,467,615,257	0,0,11,11,61,0	83,433,395,367,314,364	0,12,11,18,22,9	323	149	1	1.0	1.0,1.0,0.927,0.951,0.823,1.0	1.0,0.943,0.943,0.904,0.868,0.949	0.016
ENSMUSG00000023994	Nfya	17	-	48392867	48392951	48392339	48392488	48393179	48393223	0,1,0,2,3,0	13,96,61,93,100,26	0,0,1,4,0,1	1,88,79,84,85,89	233	149	1	1.0	0.0,0.007,0.0,0.014,0.019,0.0	0.0,0.0,0.008,0.03,0.0,0.007	-0.001
ENSMUSG00000023994	Nfya	17	-	48392867	48392951	48392339	48392506	48393179	48393223	0,1,0,2,6,0	22,93,49,116,100,35	0,0,1,2,1,0	2,80,88,73,55,70	233	149	1	1.0	0.0,0.007,0.0,0.011,0.037,0.0	0.0,0.0,0.007,0.017,0.011,0.0	0.003
ENSMUSG00000023994	Nfya	17	-	48393420	48393552	48393179	48393285	48395649	48395796	72,410,217,414,523,144	0,0,0,0,1,0	10,329,302,295,289,305	0,0,0,0,0,0	281	149	1	1.0	1.0,1.0,1.0,1.0,0.996,1.0	1.0,1.0,1.0,1.0,1.0,1.0	-0.001
ENSMUSG00000023994	Nfya	17	-	48398981	48399065	48395649	48395796	48400437	48400580	0,65,33,31,66,11	12,160,96,167,198,41	3,35,40,44,22,45	14,166,153,127,126,142	233	149	1	1.0	0.0,0.206,0.18,0.106,0.176,0.146	0.121,0.119,0.143,0.181,0.1,0.169	-0.003
ENSMUSG00000023994	Nfya	17	-	48398981	48399068	48395649	48395796	48400437	48400580	0,73,58,63,86,13	12,160,96,167,198,41	4,50,50,37,55,52	14,166,153,127,126,142	236	149	1	1.0	0.0,0.224,0.276,0.192,0.215,0.167	0.153,0.16,0.171,0.155,0.216,0.188	0.005
ENSMUSG00000023994	Nfya	17	-	48398984	48399065	48395649	48395796	48400437	48400580	0,25,20,19,37,7	12,160,96,167,198,41	1,26,21,25,10,22	14,166,153,127,126,142	230	149	1	1.0	0.0,0.092,0.119,0.069,0.108,0.1	0.044,0.092,0.082,0.113,0.049,0.091	0.003
ENSMUSG00000023994	Nfya	17	-	48400437	48400580	48395362	48395796	48409625	48409688	12,336,182,325,379,98	0,1,0,2,10,0	37,318,304,230,258,308	0,0,1,0,2,6	292	149	1	1.0	1.0,0.994,1.0,0.988,0.951,1.0	1.0,1.0,0.994,1.0,0.985,0.963	-0.002
ENSMUSG00000023993	Treml1	17	+	48360134	48360238	48359918	48359982	48364858	48364997	0,7,2,3,11,8	0,0,0,0,1,0	0,1,4,9,10,6	0,0,0,0,0,0	253	149	1	1.0	NA,1.0,1.0,1.0,0.866,1.0	NA,1.0,1.0,1.0,1.0,1.0	-0.027
ENSMUSG00000023993	Treml1	17	+	48360134	48360467	48359915	48359982	48364858	48364997	24,36,23,32,104,68	0,0,0,0,1,0	65,16,39,52,105,32	0,0,0,0,0,0	482	149	1	1.0	1.0,1.0,1.0,1.0,0.97,1.0	1.0,1.0,1.0,1.0,1.0,1.0	-0.005
ENSMUSG00000023993	Treml1	17	+	48364858	48364997	48359918	48360467	48366619	48367021	11,6,6,9,31,25	0,0,0,0,0,0	13,8,15,6,24,10	0,0,1,0,2,0	288	149	1	1.0	1.0,1.0,1.0,1.0,1.0,1.0	1.0,1.0,0.886,1.0,0.861,1.0	0.042
ENSMUSG00000023993	Treml1	17	+	48365995	48366048	48365507	48365593	48366722	48367021	0,0,6,2,7,6	1,0,0,0,0,0	0,0,5,3,3,1	0,0,0,0,0,0	202	149	1	1.0	0.0,NA,1.0,1.0,1.0,1.0	NA,NA,1.0,1.0,1.0,1.0	-0.2
ENSMUSG00000023992	Trem2	17	+	48348456	48348807	48346400	48346595	48351100	48351191	15491,8129,10635,8086,10270,11659	8,1,3,2,3,7	10331,8262,8034,7510,6424,7502	0,0,1,0,3,2	500	149	1	1.0	0.998,1.0,0.999,0.999,0.999,0.998	1.0,1.0,1.0,1.0,0.998,0.999	-0.001
ENSMUSG00000051682	Treml4	17	+	48264631	48264985	48264294	48264440	48269385	48269436	50,155,202,327,341,92	0,1,0,0,0,0	25,99,192,199,127,168	0,0,0,0,0,0	503	149	1	1.0	1.0,0.979,1.0,1.0,1.0,1.0	1.0,1.0,1.0,1.0,1.0,1.0	-0.003
ENSMUSG00000051682	Treml4	17	+	48264643	48264985	48264340	48264440	48269385	48269436	41,111,163,238,252,78	0,1,0,0,0,0	20,82,151,160,83,136	0,0,0,0,0,0	491	149	1	1.0	1.0,0.971,1.0,1.0,1.0,1.0	1.0,1.0,1.0,1.0,1.0,1.0	-0.005
ENSMUSG00000051682	Treml4	17	+	48269385	48269436	48264631	48264985	48272688	48272818	5,18,17,38,45,12	0,1,3,0,0,0	3,9,19,22,13,27	0,0,0,0,0,2	200	149	1	1.0	1.0,0.931,0.808,1.0,1.0,1.0	1.0,1.0,1.0,1.0,1.0,0.91	-0.028
ENSMUSG00000051682	Treml4	17	+	48269681	48269766	48269385	48269436	48272688	48272818	21,21,22,45,43,8	0,0,2,0,1,0	0,18,18,15,11,21	0,0,0,0,3,0	234	149	1	1.0	1.0,1.0,0.875,1.0,0.965,1.0	NA,1.0,1.0,1.0,0.7,1.0	0.033
ENSMUSG00000051682	Treml4	17	+	48269684	48269766	48269385	48269436	48272688	48272818	24,69,64,114,108,34	0,0,2,0,1,0	5,39,56,67,44,62	0,0,0,0,3,0	231	149	1	1.0	1.0,1.0,0.954,1.0,0.986,1.0	1.0,1.0,1.0,1.0,0.904,1.0	0.006
ENSMUSG00000051682	Treml4	17	+	48269708	48269766	48269385	48269436	48272688	48272818	6,14,25,27,30,10	0,0,2,0,1,0	0,11,8,10,10,15	0,0,0,0,3,0	207	149	1	1.0	1.0,1.0,0.9,1.0,0.956,1.0	NA,1.0,1.0,1.0,0.706,1.0	0.035
ENSMUSG00000051682	Treml4	17	+	48272688	48272818	48269681	48269766	48274379	48274493	53,76,76,142,146,43	0,1,5,5,6,1	6,66,63,78,67,77	6,0,7,0,0,0	279	149	1	1.0	1.0,0.976,0.89,0.938,0.929,0.958	0.348,1.0,0.828,1.0,1.0,1.0	0.086
ENSMUSG00000023266	Frs3	17	+	47699508	47699695	47698572	47698661	47701622	47701784	0,3,3,0,1,0	0,0,0,1,0,0	0,0,4,0,0,2	0,0,0,0,0,0	336	149	1	1.0	NA,1.0,1.0,0.0,1.0,NA	NA,NA,1.0,NA,NA,1.0	-0.25
ENSMUSG00000023984	Gm20517	17	+	47612962	47613117	47611588	47611692	47618808	47619062	31,139,117,135,183,102	0,0,4,5,0,5	1,147,144,108,117,117	10,1,0,9,2,0	304	149	1	1.0	1.0,1.0,0.935,0.93,1.0,0.909	0.047,0.986,1.0,0.855,0.966,1.0	0.153
ENSMUSG00000023984	Gm20517	17	+	47618808	47619062	47612962	47613117	47649949	47651613	20,143,103,111,179,89	12,4,8,1,5,2	19,125,131,102,123,103	1,5,3,1,0,0	403	149	0.195153400478	1.0	0.381,0.93,0.826,0.976,0.93,0.943	0.875,0.902,0.942,0.974,1.0,1.0	-0.118
ENSMUSG00000023984	Gm20517	17	+	47672043	47673418	47618808	47619062	47674715	47674920	7,31,20,30,46,16	0,0,0,0,0,0	0,30,36,29,45,57	0,0,0,0,0,1	1524	149	1	1.0	1.0,1.0,1.0,1.0,1.0,1.0	NA,1.0,1.0,1.0,1.0,0.848	0.03
ENSMUSG00000023984	Gm20517	17	+	47674715	47674920	47618808	47619062	47678843	47678952	0,1,1,4,5,1	0,0,0,2,0,0	0,10,5,1,4,4	0,0,0,0,0,0	354	149	1	1.0	NA,1.0,1.0,0.457,1.0,1.0	NA,1.0,1.0,1.0,1.0,1.0	-0.109
ENSMUSG00000023984	Gm20517	17	+	47678843	47678952	47674715	47674920	47679663	47679869	0,0,2,10,9,3	0,2,0,0,0,0	0,9,5,3,5,3	0,0,0,0,0,1	258	149	1	1.0	NA,0.0,1.0,1.0,1.0,1.0	NA,1.0,1.0,1.0,1.0,0.634	-0.127
ENSMUSG00000023984	Gm20517	17	+	47680681	47682862	47679663	47679869	47683619	47683861	25,64,31,52,94,23	0,0,0,0,1,0	8,48,50,52,42,51	0,0,0,0,0,0	2330	149	1	1.0	1.0,1.0,1.0,1.0,0.857,1.0	1.0,1.0,1.0,1.0,1.0,1.0	-0.024
ENSMUSG00000034165	Ccnd3	17	+	47594733	47594949	47593469	47593852	47597419	47597495	221,353,391,343,697,245	0,0,0,1,0,0	167,426,513,324,522,461	0,0,0,0,0,0	365	149	1	1.0	1.0,1.0,1.0,0.993,1.0,1.0	1.0,1.0,1.0,1.0,1.0,1.0	-0.001
ENSMUSG00000034729	Mrps10	17	+	47370028	47370158	47368892	47368954	47370263	47370370	14,1,3,0,2,0	0,0,0,0,0,0	4,2,3,6,0,2	0,0,0,1,0,0	279	149	1	1.0	1.0,1.0,1.0,NA,1.0,NA	1.0,1.0,1.0,0.762,NA,1.0	0.048
ENSMUSG00000034729	Mrps10	17	+	47370263	47370370	47368892	47368954	47372426	47372491	0,2,0,0,0,1	53,40,35,40,62,54	0,7,3,3,2,8	21,56,32,25,47,44	256	149	1	1.0	0.0,0.028,0.0,0.0,0.0,0.011	0.0,0.068,0.052,0.065,0.024,0.096	-0.044
ENSMUSG00000034729	Mrps10	17	+	47372572	47372645	47372426	47372491	47374972	47375066	91,101,109,107,140,126	4,2,0,1,2,12	43,111,100,80,98,111	0,5,4,3,0,8	222	149	1	1.0	0.939,0.971,1.0,0.986,0.979,0.876	1.0,0.937,0.944,0.947,1.0,0.903	0.003
ENSMUSG00000034729	Mrps10	17	+	47372575	47372645	47372426	47372491	47374972	47375109	122,101,103,106,125,115	4,2,0,1,2,12	67,129,100,82,72,104	0,5,4,3,0,8	219	149	1	1.0	0.954,0.972,1.0,0.986,0.977,0.867	1.0,0.946,0.944,0.949,1.0,0.898	0.003
ENSMUSG00000034729	Mrps10	17	+	47374972	47375109	47372426	47372491	47378201	47378678	3,3,0,1,2,12	0,1,0,0,0,0	0,5,3,2,0,8	0,0,0,0,0,0	286	149	1	1.0	1.0,0.61,NA,1.0,1.0,1.0	NA,1.0,1.0,1.0,NA,1.0	-0.078
ENSMUSG00000034729	Mrps10	17	+	47375933	47376042	47374972	47375109	47377759	47377799	186,190,239,154,303,373	7,0,2,0,0,1	202,197,221,144,170,191	0,0,0,0,0,1	258	149	1	1.0	0.939,1.0,0.986,1.0,1.0,0.995	1.0,1.0,1.0,1.0,1.0,0.991	-0.012
ENSMUSG00000034729	Mrps10	17	+	47375933	47376042	47374972	47375109	47378201	47378678	94,97,106,71,143,144	0,1,0,0,0,0	69,87,104,76,91,91	0,0,0,0,0,0	258	149	1	1.0	1.0,0.982,1.0,1.0,1.0,1.0	1.0,1.0,1.0,1.0,1.0,1.0	-0.003
ENSMUSG00000034729	Mrps10	17	+	47377759	47377849	47374972	47375109	47378201	47378678	129,84,131,81,123,202	0,1,0,0,0,0	124,82,83,69,64,81	0,0,0,0,0,0	239	149	1	1.0	1.0,0.981,1.0,1.0,1.0,1.0	1.0,1.0,1.0,1.0,1.0,1.0	-0.003
ENSMUSG00000034729	Mrps10	17	+	47377759	47377849	47375470	47376042	47378201	47378678	214,177,261,164,282,430	0,0,0,0,0,0	257,192,200,137,147,180	0,0,0,0,1,1	239	149	1	1.0	1.0,1.0,1.0,1.0,1.0,1.0	1.0,1.0,1.0,1.0,0.989,0.991	0.003
ENSMUSG00000023977	Ubr2	17	-	46939301	46939410	46938649	46938706	46941003	46941134	109,190,194,223,231,112	0,0,0,0,0,0	75,178,192,189,113,174	1,0,0,0,0,0	258	149	1	1.0	1.0,1.0,1.0,1.0,1.0,1.0	0.977,1.0,1.0,1.0,1.0,1.0	0.004
ENSMUSG00000023977	Ubr2	17	-	46943336	46943472	46942719	46942810	46944507	46944575	25,137,134,187,204,79	0,3,0,4,7,0	46,132,137,137,107,166	0,6,1,3,1,3	285	149	1	1.0	1.0,0.96,1.0,0.961,0.938,1.0	1.0,0.92,0.986,0.96,0.982,0.967	0.007
ENSMUSG00000023977	Ubr2	17	-	46954869	46954963	46953897	46954059	46955781	46955981	0,141,115,140,211,35	0,0,0,0,0,0	10,117,101,104,122,117	0,0,3,0,0,0	243	149	1	1.0	NA,1.0,1.0,1.0,1.0,1.0	1.0,1.0,0.954,1.0,1.0,1.0	0.008
ENSMUSG00000023977	Ubr2	17	-	46963687	46963790	46963146	46963195	46964756	46964809	0,143,40,112,197,15	0,0,0,0,1,0	7,151,150,98,117,127	0,0,0,0,0,0	252	149	1	1.0	NA,1.0,1.0,1.0,0.991,1.0	1.0,1.0,1.0,1.0,1.0,1.0	-0.002
ENSMUSG00000023977	Ubr2	17	-	46980319	46980418	46975926	46976090	46980488	46980587	0,36,8,17,50,3	0,23,18,7,46,6	0,25,25,9,15,33	0,29,28,21,30,35	248	149	1	1.0	NA,0.485,0.211,0.593,0.395,0.231	NA,0.341,0.349,0.205,0.231,0.362	0.085
ENSMUSG00000023977	Ubr2	17	-	46980488	46980587	46980319	46980418	46981353	46981442	0,37,9,26,42,0	0,40,10,33,60,7	0,22,18,24,17,22	0,29,31,23,23,47	248	149	1	1.0	NA,0.357,0.351,0.321,0.296,0.0	NA,0.313,0.259,0.385,0.308,0.219	-0.032
ENSMUSG00000023977	Ubr2	17	-	46981353	46981442	46980319	46980418	46982265	46982373	0,74,24,55,117,13	0,2,2,0,0,0	0,69,66,48,42,93	0,0,0,0,0,0	238	149	1	1.0	NA,0.959,0.883,1.0,1.0,1.0	NA,1.0,1.0,1.0,1.0,1.0	-0.032
ENSMUSG00000023977	Ubr2	17	-	46988652	46988783	46986644	46986783	46990991	46991105	0,105,37,108,140,20	0,1,0,0,0,0	0,134,134,117,98,141	0,0,0,0,0,0	280	149	1	1.0	NA,0.982,1.0,1.0,1.0,1.0	NA,1.0,1.0,1.0,1.0,1.0	-0.004
ENSMUSG00000023977	Ubr2	17	-	46988652	46988896	46986644	46986783	46990991	46991105	0,50,21,41,61,14	0,1,0,0,0,0	0,61,65,51,29,49	0,0,0,0,0,0	393	149	1	1.0	NA,0.95,1.0,1.0,1.0,1.0	NA,1.0,1.0,1.0,1.0,1.0	-0.01
ENSMUSG00000036568	Bicral	17	-	46808348	46808494	46807272	46807490	46809567	46809626	0,23,11,42,29,3	0,0,0,2,1,0	0,9,19,19,23,18	0,1,0,0,0,1	295	149	1	1.0	NA,1.0,1.0,0.914,0.936,1.0	NA,0.82,1.0,1.0,1.0,0.901	0.026
ENSMUSG00000036568	Bicral	17	-	46811923	46812024	46809567	46809626	46813932	46814038	0,17,4,24,25,0	0,0,0,0,1,0	0,14,27,21,20,21	0,0,0,0,0,0	250	149	1	1.0	NA,1.0,1.0,1.0,0.937,NA	NA,1.0,1.0,1.0,1.0,1.0	-0.016
ENSMUSG00000036568	Bicral	17	-	46829911	46829980	46824449	46826123	46830064	46830113	0,7,1,14,20,0	0,0,0,0,0,0	0,14,8,15,7,14	0,0,0,2,0,0	218	149	1	1.0	NA,1.0,1.0,1.0,1.0,NA	NA,1.0,1.0,0.837,1.0,1.0	0.033
ENSMUSG00000036568	Bicral	17	-	46830950	46830996	46830064	46830113	46858435	46858482	0,6,1,8,18,0	0,1,0,3,0,0	0,7,8,9,2,22	0,0,0,0,0,0	195	149	1	1.0	NA,0.821,1.0,0.671,1.0,NA	NA,1.0,1.0,1.0,1.0,1.0	-0.127
ENSMUSG00000063888	Rpl7l1	17	-	46779284	46779422	46778409	46778519	46780390	46780551	458,766,874,833,1134,701	0,0,0,0,0,1	355,837,750,762,745,795	0,0,0,0,0,0	287	149	1	1.0	1.0,1.0,1.0,1.0,1.0,0.997	1.0,1.0,1.0,1.0,1.0,1.0	-0.001
ENSMUSG00000063888	Rpl7l1	17	-	46781782	46781891	46780390	46780551	46782618	46782656	185,335,308,434,586,316	0,0,0,0,0,0	105,458,391,442,369,446	0,0,0,1,0,0	258	149	1	1.0	1.0,1.0,1.0,1.0,1.0,1.0	1.0,1.0,1.0,0.996,1.0,1.0	0.001
ENSMUSG00000023973	Cnpy3	17	-	46743185	46743282	46737726	46737849	46747420	46747544	143,221,249,227,258,128	0,1,0,4,10,0	80,188,188,152,207,233	2,5,1,3,2,5	246	149	1	1.0	1.0,0.993,1.0,0.972,0.94,1.0	0.96,0.958,0.991,0.968,0.984,0.966	0.013
ENSMUSG00000023973	Cnpy3	17	-	46743185	46743282	46737726	46737849	46751972	46752214	63,67,97,79,96,44	2,4,4,10,14,4	41,67,61,59,92,93	0,8,7,6,7,3	246	149	1	1.0	0.95,0.91,0.936,0.827,0.806,0.869	1.0,0.835,0.841,0.856,0.888,0.949	-0.012
ENSMUSG00000023973	Cnpy3	17	-	46747420	46747544	46737726	46737849	46751972	46752195	59,119,137,130,222,68	2,4,4,10,14,4	59,156,93,117,108,134	0,8,7,6,7,3	273	149	1	1.0	0.942,0.942,0.949,0.876,0.896,0.903	1.0,0.914,0.879,0.914,0.894,0.961	-0.009
ENSMUSG00000023973	Cnpy3	17	-	46747420	46747544	46743185	46743282	46751972	46752195	139,272,290,274,374,152	0,0,1,0,0,0	98,269,219,208,222,269	2,0,0,0,1,0	273	149	1	1.0	1.0,1.0,0.994,1.0,1.0,1.0	0.964,1.0,1.0,1.0,0.992,1.0	0.006
ENSMUSG00000002769	Gnmt	17	-	46726268	46726411	46726060	46726182	46726605	46726716	0,0,0,1,1,2	6,0,0,0,0,0	0,1,0,0,0,0	0,3,0,0,0,0	292	149	1	1.0	0.0,NA,NA,1.0,1.0,1.0	NA,0.145,NA,NA,NA,NA	0.605
ENSMUSG00000002763	Pex6	17	+	46714460	46714544	46713907	46714071	46720327	46720430	119,127,198,154,221,126	0,0,0,0,0,0	36,116,130,123,122,162	0,0,0,2,0,0	233	149	1	1.0	1.0,1.0,1.0,1.0,1.0,1.0	1.0,1.0,1.0,0.975,1.0,1.0	0.004
ENSMUSG00000002763	Pex6	17	+	46715361	46715492	46714460	46714544	46717291	46717456	0,0,0,0,0,0	6,0,0,0,1,1	0,2,0,0,0,2	0,0,0,0,0,0	280	149	1	1.0	0.0,NA,NA,NA,0.0,0.0	NA,1.0,NA,NA,NA,1.0	-1.0
ENSMUSG00000002763	Pex6	17	+	46715361	46715492	46714460	46714544	46720327	46720430	0,0,0,0,0,0	93,70,107,95,129,86	0,3,0,0,0,1	28,56,79,73,67,88	280	149	1	1.0	0.0,0.0,0.0,0.0,0.0,0.0	0.0,0.028,0.0,0.0,0.0,0.006	-0.006
ENSMUSG00000002763	Pex6	17	+	46722243	46722439	46721669	46721878	46722621	46722698	187,119,180,172,277,177	1,2,0,0,0,0	86,123,174,111,169,152	0,1,0,0,0,0	345	149	1	1.0	0.988,0.963,1.0,1.0,1.0,1.0	1.0,0.982,1.0,1.0,1.0,1.0	-0.005
ENSMUSG00000002763	Pex6	17	+	46723918	46724027	46723673	46723735	46724390	46724507	483,97,254,147,195,255	0,2,0,0,5,3	191,129,126,113,100,127	0,0,0,3,0,0	258	149	1	1.0	1.0,0.966,1.0,1.0,0.957,0.98	1.0,1.0,1.0,0.956,1.0,1.0	-0.009
ENSMUSG00000002763	Pex6	17	+	46724626	46724704	46724390	46724507	46725187	46725541	273,59,108,62,112,127	0,0,0,0,0,0	109,45,50,56,61,59	2,0,0,0,0,0	227	149	1	1.0	1.0,1.0,1.0,1.0,1.0,1.0	0.973,1.0,1.0,1.0,1.0,1.0	0.005
ENSMUSG00000002763	Pex6	17	+	46724824	46724964	46724626	46724704	46725187	46725541	922,171,398,148,296,472	0,0,0,1,0,0	480,191,187,156,152,157	0,0,0,0,2,0	289	149	1	1.0	1.0,1.0,1.0,0.987,1.0,1.0	1.0,1.0,1.0,1.0,0.975,1.0	0.002
ENSMUSG00000063576	Klhdc3	17	-	46677684	46677800	46677427	46677499	46677931	46678108	94,297,278,316,450,276	0,0,0,0,0,0	119,284,284,219,240,260	0,0,0,0,1,2	265	149	1	1.0	1.0,1.0,1.0,1.0,1.0,1.0	1.0,1.0,1.0,1.0,0.993,0.987	0.003
ENSMUSG00000063576	Klhdc3	17	-	46677684	46677800	46677427	46677499	46680701	46680789	59,126,139,143,227,149	0,0,0,0,0,0	41,159,129,92,129,118	0,0,0,0,0,2	265	149	1	1.0	1.0,1.0,1.0,1.0,1.0,1.0	1.0,1.0,1.0,1.0,1.0,0.971	0.005
ENSMUSG00000063576	Klhdc3	17	-	46677931	46678108	46677427	46677499	46680701	46680789	0,32,33,31,56,22	0,0,0,0,0,0	12,19,33,36,32,32	0,0,0,0,0,2	326	149	1	1.0	NA,1.0,1.0,1.0,1.0,1.0	1.0,1.0,1.0,1.0,1.0,0.88	0.02
ENSMUSG00000063576	Klhdc3	17	-	46677931	46678108	46677684	46677800	46678280	46678493	128,409,365,415,562,293	0,0,0,1,0,0	133,303,369,333,298,351	0,0,0,3,0,4	326	149	1	1.0	1.0,1.0,1.0,0.995,1.0,1.0	1.0,1.0,1.0,0.981,1.0,0.976	0.006
ENSMUSG00000063576	Klhdc3	17	-	46677931	46678108	46677684	46677800	46680701	46680789	35,203,172,203,279,150	0,0,0,0,0,1	90,144,188,163,144,172	0,0,0,0,4,0	326	149	1	1.0	1.0,1.0,1.0,1.0,1.0,0.986	1.0,1.0,1.0,1.0,0.943,1.0	0.007
ENSMUSG00000063576	Klhdc3	17	-	46678280	46678493	46677684	46677800	46680701	46680914	14,97,110,99,167,87	0,0,0,0,0,1	19,84,81,76,107,99	0,0,0,0,4,0	362	149	1	1.0	1.0,1.0,1.0,1.0,1.0,0.973	1.0,1.0,1.0,1.0,0.917,1.0	0.009
ENSMUSG00000063576	Klhdc3	17	-	46678280	46678493	46677931	46678108	46679041	46679194	142,410,408,451,619,336	0,0,0,0,1,0	99,339,408,334,388,415	0,0,0,3,0,0	362	149	1	1.0	1.0,1.0,1.0,1.0,0.996,1.0	1.0,1.0,1.0,0.979,1.0,1.0	0.003
ENSMUSG00000063576	Klhdc3	17	-	46678280	46678493	46677931	46678108	46680701	46680914	107,303,303,310,450,230	0,0,0,0,0,0	62,243,262,243,261,276	0,0,0,0,0,2	362	149	1	1.0	1.0,1.0,1.0,1.0,1.0,1.0	1.0,1.0,1.0,1.0,1.0,0.983	0.003
ENSMUSG00000063576	Klhdc3	17	-	46679041	46679194	46677931	46678108	46680701	46680789	61,169,162,204,220,99	0,0,0,0,0,0	42,158,153,154,183,166	0,0,0,0,0,2	302	149	1	1.0	1.0,1.0,1.0,1.0,1.0,1.0	1.0,1.0,1.0,1.0,1.0,0.976	0.004
ENSMUSG00000063576	Klhdc3	17	-	46679041	46679194	46678280	46678493	46680701	46680789	96,301,287,360,413,216	0,25,20,15,25,11	81,270,305,261,325,329	2,16,6,19,15,24	302	149	1	1.0	1.0,0.856,0.876,0.922,0.891,0.906	0.952,0.893,0.962,0.871,0.914,0.871	-0.002
ENSMUSG00000023971	Rrp36	17	-	46672335	46672440	46670110	46670185	46672524	46672591	146,110,142,119,159,173	4,6,4,6,15,15	68,142,105,136,107,163	5,18,10,7,4,7	254	149	1	1.0	0.955,0.915,0.954,0.921,0.861,0.871	0.889,0.822,0.86,0.919,0.94,0.932	0.019
ENSMUSG00000023971	Rrp36	17	-	46672524	46672591	46670110	46670185	46674196	46674255	0,3,0,3,6,7	0,16,0,0,27,23	5,10,5,5,2,5	0,23,13,0,0,0	216	149	1	1.0	NA,0.115,NA,1.0,0.133,0.174	1.0,0.231,0.21,1.0,1.0,1.0	-0.385
ENSMUSG00000023971	Rrp36	17	-	46672705	46672847	46672524	46672591	46674196	46674255	80,152,152,139,247,177	0,0,0,0,0,2	66,137,145,103,101,150	0,1,0,0,0,3	291	149	1	1.0	1.0,1.0,1.0,1.0,1.0,0.978	1.0,0.986,1.0,1.0,1.0,0.962	0.005
ENSMUSG00000003546	Klc4	17	-	46636192	46636292	46635975	46636028	46636619	46636793	113,59,59,30,80,48	0,0,1,1,0,0	33,51,38,31,21,28	0,0,0,0,0,0	249	149	1	1.0	1.0,1.0,0.972,0.947,1.0,1.0	1.0,1.0,1.0,1.0,1.0,1.0	-0.013
ENSMUSG00000003546	Klc4	17	-	46636619	46636793	46636192	46636292	46636912	46637014	103,88,69,53,131,66	0,3,0,0,0,0	40,76,50,54,44,36	0,0,0,0,0,0	323	149	1	1.0	1.0,0.931,1.0,1.0,1.0,1.0	1.0,1.0,1.0,1.0,1.0,1.0	-0.011
ENSMUSG00000003546	Klc4	17	-	46636912	46637014	46636619	46636793	46639394	46639482	90,79,55,63,97,45	0,0,0,1,0,0	25,60,46,48,37,32	0,1,0,1,0,0	251	149	1	1.0	1.0,1.0,1.0,0.974,1.0,1.0	1.0,0.973,1.0,0.966,1.0,1.0	0.006
ENSMUSG00000003546	Klc4	17	-	46636912	46637014	46636619	46636793	46639890	46640110	34,37,18,24,45,30	0,0,0,0,0,0	16,23,15,28,18,11	0,0,1,0,0,0	251	149	1	1.0	1.0,1.0,1.0,1.0,1.0,1.0	1.0,1.0,0.899,1.0,1.0,1.0	0.017
ENSMUSG00000003546	Klc4	17	-	46639394	46639482	46636619	46636793	46639890	46640110	21,29,27,40,24,7	0,0,0,0,0,0	4,18,13,14,11,14	0,0,1,0,0,0	237	149	1	1.0	1.0,1.0,1.0,1.0,1.0,1.0	1.0,1.0,0.891,1.0,1.0,1.0	0.018
ENSMUSG00000003546	Klc4	17	-	46639394	46639482	46636912	46637014	46639890	46640110	77,71,64,78,77,24	0,0,0,0,1,2	13,54,44,34,30,36	0,0,0,1,0,0	237	149	1	1.0	1.0,1.0,1.0,1.0,0.98,0.883	1.0,1.0,1.0,0.955,1.0,1.0	-0.015
ENSMUSG00000003546	Klc4	17	-	46639890	46640110	46636912	46637014	46640622	46640704	31,38,68,50,61,29	0,0,0,0,0,0	8,35,16,23,26,28	0,0,0,0,0,1	369	149	1	1.0	1.0,1.0,1.0,1.0,1.0,1.0	1.0,1.0,1.0,1.0,1.0,0.919	0.013
ENSMUSG00000023972	Ptk7	17	-	46590011	46590162	46586713	46586862	46590260	46590451	0,15,13,15,33,3	0,0,0,0,0,0	0,22,11,2,18,21	0,0,1,0,0,0	300	149	1	1.0	NA,1.0,1.0,1.0,1.0,1.0	NA,1.0,0.845,1.0,1.0,1.0	0.031
ENSMUSG00000040327	Cul9	17	-	46503471	46503635	46503088	46503182	46503755	46503920	75,31,46,27,33,29	3,0,0,0,1,0	30,22,26,45,20,32	1,0,2,1,0,0	313	149	1	1.0	0.922,1.0,1.0,1.0,0.94,1.0	0.935,1.0,0.861,0.955,1.0,1.0	0.018
ENSMUSG00000040327	Cul9	17	-	46510850	46511050	46509801	46510052	46511200	46511330	10,36,36,26,40,17	0,0,0,0,1,1	7,23,39,27,29,21	0,0,0,0,0,0	349	149	1	1.0	1.0,1.0,1.0,1.0,0.945,0.879	1.0,1.0,1.0,1.0,1.0,1.0	-0.029
ENSMUSG00000040327	Cul9	17	-	46520011	46520240	46519459	46519931	46520481	46520571	76,60,76,69,61,58	0,1,0,2,1,0	48,29,80,52,46,65	2,9,0,0,4,4	378	149	1	1.0	1.0,0.959,1.0,0.932,0.96,1.0	0.904,0.559,1.0,1.0,0.819,0.865	0.117
ENSMUSG00000040327	Cul9	17	-	46521040	46521156	46520772	46520955	46521335	46521515	37,45,27,37,72,10	0,0,0,0,0,0	24,28,44,14,52,36	0,0,0,0,0,1	265	149	1	1.0	1.0,1.0,1.0,1.0,1.0,1.0	1.0,1.0,1.0,1.0,1.0,0.953	0.008
ENSMUSG00000040327	Cul9	17	-	46521335	46521515	46521040	46521156	46521850	46521984	28,48,31,46,91,15	0,0,0,0,0,1	29,35,52,19,39,38	0,0,0,0,0,0	329	149	1	1.0	1.0,1.0,1.0,1.0,1.0,0.872	1.0,1.0,1.0,1.0,1.0,1.0	-0.021
ENSMUSG00000040327	Cul9	17	-	46537622	46537815	46529948	46530156	46538224	46538627	0,32,24,36,66,20	0,0,0,0,1,0	10,41,45,46,29,35	0,1,0,0,0,0	342	149	1	1.0	NA,1.0,1.0,1.0,0.966,1.0	1.0,0.947,1.0,1.0,1.0,1.0	0.002
ENSMUSG00000040327	Cul9	17	-	46540238	46540742	46539252	46539388	46541684	46541839	42,117,76,115,127,8	0,0,0,2,0,0	8,143,102,76,96,96	0,0,0,0,0,0	653	149	1	1.0	1.0,1.0,1.0,0.929,1.0,1.0	1.0,1.0,1.0,1.0,1.0,1.0	-0.012
ENSMUSG00000047428	Dlk2	17	+	46301643	46301788	46300950	46301081	46302365	46303197	0,0,0,0,2,0	0,0,0,0,0,0	0,0,0,0,0,0	0,0,0,0,1,0	294	149	1	1.0	NA,NA,NA,NA,1.0,NA	NA,NA,NA,NA,0.0,NA	1.0
ENSMUSG00000012296	Tjap1	17	-	46260879	46260909	46260094	46260202	46261135	46261202	0,0,2,1,1,3	15,50,48,64,49,21	0,0,1,3,1,1	13,47,52,44,40,71	179	149	1	1.0	0.0,0.0,0.034,0.013,0.017,0.106	0.0,0.0,0.016,0.054,0.02,0.012	0.011
ENSMUSG00000012296	Tjap1	17	-	46262401	46262430	46261418	46261580	46263688	46263787	0,53,53,63,98,42	0,1,0,0,0,0	3,86,85,32,53,59	0,0,0,0,0,0	178	149	1	1.0	NA,0.978,1.0,1.0,1.0,1.0	1.0,1.0,1.0,1.0,1.0,1.0	-0.004
ENSMUSG00000012296	Tjap1	17	-	46263688	46263810	46260094	46260202	46271799	46271929	0,0,1,0,0,0	0,0,0,0,0,0	0,0,1,0,0,0	0,0,1,0,0,0	271	149	1	1.0	NA,NA,1.0,NA,NA,NA	NA,NA,0.355,NA,NA,NA	0.645
ENSMUSG00000012296	Tjap1	17	-	46264093	46264190	46263688	46263810	46264882	46264978	0,6,4,1,18,2	0,57,39,48,67,22	0,5,13,7,6,3	1,48,47,34,49,32	246	149	1	1.0	NA,0.06,0.058,0.012,0.14,0.052	0.0,0.059,0.143,0.111,0.069,0.054	-0.008
ENSMUSG00000012296	Tjap1	17	-	46264093	46264190	46263808	46263813	46264882	46264978	0,1,1,2,11,2	0,15,8,6,15,5	0,2,7,4,4,3	2,18,11,10,19,10	246	149	1	1.0	NA,0.039,0.07,0.168,0.308,0.195	0.0,0.063,0.278,0.195,0.113,0.154	0.022
ENSMUSG00000012296	Tjap1	17	-	46264882	46264978	46263688	46263810	46271799	46271929	0,64,48,58,92,22	0,0,0,0,0,0	1,59,52,30,56,49	0,0,1,0,0,0	245	149	1	1.0	NA,1.0,1.0,1.0,1.0,1.0	1.0,1.0,0.969,1.0,1.0,1.0	0.005
ENSMUSG00000012296	Tjap1	17	-	46264882	46264978	46263688	46263813	46282345	46282439	0,52,17,30,33,9	0,0,0,1,0,0	2,36,22,32,25,25	0,0,0,2,0,0	245	149	1	1.0	NA,1.0,1.0,0.948,1.0,1.0	1.0,1.0,1.0,0.907,1.0,1.0	0.005
ENSMUSG00000012296	Tjap1	17	-	46271799	46271929	46264882	46264978	46280415	46280544	0,20,18,21,50,4	0,0,4,0,1,0	0,25,16,18,22,28	0,2,0,0,0,0	279	149	1	1.0	NA,1.0,0.706,1.0,0.964,1.0	NA,0.87,1.0,1.0,1.0,1.0	-0.04
ENSMUSG00000012296	Tjap1	17	-	46271799	46271929	46264882	46264978	46282345	46282439	0,60,32,46,101,7	0,49,13,32,38,5	0,51,33,31,71,45	0,36,18,41,24,22	279	149	1	1.0	NA,0.395,0.568,0.434,0.587,0.428	NA,0.431,0.495,0.288,0.612,0.522	0.013
ENSMUSG00000012296	Tjap1	17	-	46280415	46280544	46264882	46264978	46282345	46282439	0,0,6,0,2,0	0,49,13,32,38,5	2,2,2,4,0,0	0,36,18,41,24,22	278	149	1	1.0	NA,0.0,0.198,0.0,0.027,0.0	1.0,0.029,0.056,0.05,0.0,0.0	-0.144
ENSMUSG00000012296	Tjap1	17	-	46280415	46280544	46271799	46271929	46282345	46282439	0,0,2,0,1,0	0,40,14,25,51,3	2,0,2,4,0,1	0,26,17,13,51,18	278	149	1	1.0	NA,0.0,0.071,0.0,0.01,0.0	1.0,0.0,0.059,0.142,0.0,0.029	-0.189
ENSMUSG00000012296	Tjap1	17	-	46282345	46282439	46264882	46264978	46282959	46282997	0,49,13,30,40,5	0,1,1,0,0,0	0,37,18,40,24,23	0,0,0,1,1,0	243	149	1	1.0	NA,0.968,0.889,1.0,1.0,1.0	NA,1.0,1.0,0.961,0.936,1.0	-0.008
ENSMUSG00000012296	Tjap1	17	-	46282345	46282439	46271799	46271929	46282959	46282997	0,39,14,25,53,3	0,0,0,0,0,0	0,27,17,13,51,19	0,0,0,0,1,4	243	149	1	1.0	NA,1.0,1.0,1.0,1.0,1.0	NA,1.0,1.0,1.0,0.969,0.744	0.057
ENSMUSG00000067148	Polr1c	17	-	46244305	46244422	46243919	46244220	46244525	46244675	419,118,158,101,175,320	0,0,0,0,0,1	181,93,126,83,119,85	0,0,0,0,0,0	266	149	1	1.0	1.0,1.0,1.0,1.0,1.0,0.994	1.0,1.0,1.0,1.0,1.0,1.0	-0.001
ENSMUSG00000067148	Polr1c	17	-	46245615	46245748	46245030	46245150	46246106	46246214	171,178,198,113,194,147	0,0,0,0,0,0	141,170,185,162,131,121	0,0,0,1,0,0	282	149	1	1.0	1.0,1.0,1.0,1.0,1.0,1.0	1.0,1.0,1.0,0.988,1.0,1.0	0.002
ENSMUSG00000067148	Polr1c	17	-	46245615	46245796	46245030	46245150	46246106	46246214	85,77,84,54,76,50	0,0,0,0,0,0	88,72,58,76,48,50	0,0,0,1,0,0	330	149	1	1.0	1.0,1.0,1.0,1.0,1.0,1.0	1.0,1.0,1.0,0.972,1.0,1.0	0.005
ENSMUSG00000067148	Polr1c	17	-	46246106	46246214	46245261	46245748	46247728	46247800	170,185,233,99,209,167	7,0,0,0,0,0	98,185,245,159,158,152	0,0,0,1,0,0	257	149	1	1.0	0.934,1.0,1.0,1.0,1.0,1.0	1.0,1.0,1.0,0.989,1.0,1.0	-0.009
ENSMUSG00000067150	Xpo5	17	+	46217581	46217681	46215731	46215808	46218544	46218628	2,38,32,55,94,15	0,2,0,0,0,0	0,35,41,38,53,44	0,0,0,0,0,0	249	149	1	1.0	1.0,0.919,1.0,1.0,1.0,1.0	NA,1.0,1.0,1.0,1.0,1.0	-0.013
ENSMUSG00000067150	Xpo5	17	+	46222660	46222791	46221352	46221481	46225015	46225171	0,43,50,48,72,20	0,0,0,0,0,0	0,62,50,49,52,52	0,0,0,0,0,3	280	149	1	1.0	NA,1.0,1.0,1.0,1.0,1.0	NA,1.0,1.0,1.0,1.0,0.902	0.02
ENSMUSG00000067150	Xpo5	17	+	46229311	46229411	46227729	46227929	46230198	46230380	14,70,41,73,112,26	0,0,0,0,0,0	17,47,31,43,41,87	0,0,0,1,0,0	249	149	1	1.0	1.0,1.0,1.0,1.0,1.0,1.0	1.0,1.0,1.0,0.963,1.0,1.0	0.006
ENSMUSG00000067150	Xpo5	17	+	46241416	46241554	46240814	46240922	46241725	46241890	83,96,97,84,132,77	0,0,0,0,0,0	41,74,85,57,70,83	0,0,0,0,0,2	287	149	1	1.0	1.0,1.0,1.0,1.0,1.0,1.0	1.0,1.0,1.0,1.0,1.0,0.956	0.007
ENSMUSG00000024091	Vapa	17	-	65587043	65587166	65582579	65582753	65592290	65592371	0,14,16,19,13,5	148,356,324,292,556,497	5,11,2,0,8,9	135,347,349,310,337,389	272	149	1	1.0	0.0,0.021,0.026,0.034,0.013,0.005	0.02,0.017,0.003,0.0,0.013,0.013	0.005
ENSMUSG00000024091	Vapa	17	-	65592290	65592371	65582579	65582753	65613219	65613555	67,172,156,140,269,224	0,0,0,0,6,0	56,154,152,142,170,215	0,1,0,1,0,0	230	149	1	1.0	1.0,1.0,1.0,1.0,0.967,1.0	1.0,0.99,1.0,0.989,1.0,1.0	-0.002
ENSMUSG00000024091	Vapa	17	-	65593439	65593543	65592290	65592371	65613219	65613555	117,329,304,317,514,469	0,3,0,0,5,0	120,314,339,294,293,326	0,0,0,4,1,0	253	149	1	1.0	1.0,0.985,1.0,1.0,0.984,1.0	1.0,1.0,1.0,0.977,0.994,1.0	-0.0
ENSMUSG00000024091	Vapa	17	-	65594901	65595054	65593439	65593543	65613219	65613555	206,1224,1110,1424,1760,1253	0,0,0,0,0,0	118,1103,1076,1131,1105,1234	0,0,2,0,0,0	302	149	1	1.0	1.0,1.0,1.0,1.0,1.0,1.0	1.0,1.0,0.996,1.0,1.0,1.0	0.001
ENSMUSG00000023952	Gtpbp2	17	+	46163033	46163213	46161031	46161291	46163482	46163509	2,36,11,26,52,5	0,11,0,13,4,6	0,51,43,32,38,31	0,0,5,2,0,0	329	149	1	1.0	1.0,0.597,1.0,0.475,0.855,0.274	NA,1.0,0.796,0.879,1.0,1.0	-0.235
ENSMUSG00000023952	Gtpbp2	17	+	46163033	46163213	46161294	46161326	46163296	46163408	0,14,3,8,20,2	0,0,0,0,1,0	0,6,18,16,14,11	0,0,0,0,0,0	329	149	1	1.0	NA,1.0,1.0,1.0,0.901,1.0	NA,1.0,1.0,1.0,1.0,1.0	-0.02
ENSMUSG00000023952	Gtpbp2	17	+	46163033	46163213	46161294	46161326	46163482	46163509	2,46,13,24,59,6	0,207,149,211,241,98	0,55,45,41,38,36	0,214,233,174,178,217	329	149	1	1.0	1.0,0.091,0.038,0.049,0.1,0.027	NA,0.104,0.08,0.096,0.088,0.07	0.13
ENSMUSG00000023952	Gtpbp2	17	+	46163296	46163408	46161048	46161326	46163482	46163505	0,0,0,1,3,0	0,207,149,211,241,98	0,17,6,8,0,4	0,214,233,174,178,217	261	149	1	1.0	NA,0.0,0.0,0.003,0.007,0.0	NA,0.043,0.014,0.026,0.0,0.01	-0.017
ENSMUSG00000023952	Gtpbp2	17	+	46163296	46163408	46163033	46163213	46163482	46163505	0,0,0,1,7,0	2,32,10,16,47,4	0,18,10,12,0,4	0,50,41,32,34,26	261	149	1	1.0	0.0,0.0,0.0,0.034,0.078,0.0	NA,0.17,0.122,0.176,0.0,0.081	-0.091
ENSMUSG00000023952	Gtpbp2	17	+	46163482	46163509	46161031	46161326	46164193	46164378	13,264,182,253,326,113	0,2,1,0,2,0	3,310,311,234,213,275	0,3,3,4,7,0	176	149	1	1.0	1.0,0.991,0.994,1.0,0.993,1.0	1.0,0.989,0.989,0.98,0.963,1.0	0.01
ENSMUSG00000023952	Gtpbp2	17	+	46165454	46165629	46164985	46165183	46165777	46165795	47,520,301,456,575,169	0,0,0,0,0,0	75,610,668,615,440,572	0,0,0,0,0,1	324	149	1	1.0	1.0,1.0,1.0,1.0,1.0,1.0	1.0,1.0,1.0,1.0,1.0,0.996	0.001
ENSMUSG00000023952	Gtpbp2	17	+	46165777	46165997	46165454	46165629	46166310	46166446	110,656,442,666,748,262	0,0,1,9,10,0	120,887,850,664,561,717	0,0,1,0,3,9	369	149	1	1.0	1.0,1.0,0.994,0.968,0.968,1.0	1.0,1.0,0.997,1.0,0.987,0.97	-0.004
ENSMUSG00000034509	Mad2l1bp	17	-	46152778	46153041	46147386	46148284	46153442	46153553	215,177,175,144,263,169	0,0,0,0,0,0	127,143,150,130,132,177	0,0,0,0,0,1	412	149	1	1.0	1.0,1.0,1.0,1.0,1.0,1.0	1.0,1.0,1.0,1.0,1.0,0.985	0.002
ENSMUSG00000023967	Mrps18a	17	+	46124975	46125413	46122802	46122831	46125642	46125712	601,225,308,223,284,383	0,0,0,1,0,0	268,202,254,210,185,221	0,0,0,0,1,0	587	149	1	1.0	1.0,1.0,1.0,0.983,1.0,1.0	1.0,1.0,1.0,1.0,0.979,1.0	0.001
ENSMUSG00000023967	Mrps18a	17	+	46125289	46125413	46122723	46122831	46125642	46125712	1093,512,672,513,673,830	0,0,0,1,0,0	597,467,548,430,435,470	0,0,0,0,1,0	273	149	1	1.0	1.0,1.0,1.0,0.996,1.0,1.0	1.0,1.0,1.0,1.0,0.996,1.0	0.0
ENSMUSG00000023951	Vegfa	17	-	46020990	46021122	46016992	46018879	46022276	46022348	12,77,32,21,97,98	0,1,0,0,0,0	38,77,37,35,77,114	0,1,0,0,6,3	281	149	1	1.0	1.0,0.976,1.0,1.0,1.0,1.0	1.0,0.976,1.0,1.0,0.872,0.953	0.029
ENSMUSG00000023951	Vegfa	17	-	46020990	46021122	46016992	46018879	46024064	46024094	20,117,48,35,137,127	8,46,29,28,50,42	14,102,54,46,103,185	13,34,21,20,32,58	281	149	1	1.0	0.57,0.574,0.467,0.399,0.592,0.616	0.363,0.614,0.577,0.549,0.631,0.628	-0.024
ENSMUSG00000023951	Vegfa	17	-	46022276	46022348	46018857	46018879	46024064	46024094	4,3,0,0,4,2	8,46,29,28,50,42	0,5,2,0,6,8	13,34,21,20,32,58	221	149	1	1.0	0.252,0.042,0.0,0.0,0.051,0.031	0.0,0.09,0.06,0.0,0.112,0.085	0.005
ENSMUSG00000023951	Vegfa	17	-	46022276	46022348	46020990	46021122	46024064	46024094	4,11,5,3,25,10	8,51,22,17,65,38	24,17,5,2,7,17	0,43,20,15,32,83	221	149	0.773707512978	1.0	0.252,0.127,0.133,0.106,0.206,0.151	1.0,0.21,0.144,0.082,0.129,0.121	-0.118
ENSMUSG00000023951	Vegfa	17	-	46022294	46022348	46020990	46021122	46024064	46024094	0,1,0,0,4,1	8,51,22,17,65,38	0,4,2,0,1,2	0,43,20,15,32,83	203	149	1	1.0	0.0,0.014,0.0,0.0,0.043,0.019	NA,0.064,0.068,0.0,0.022,0.017	-0.022
ENSMUSG00000023939	Mrpl14	17	+	45695481	45695572	45686321	45686427	45698047	45698495	771,324,575,359,528,729	0,2,0,0,0,0	535,316,305,289,281,402	0,0,0,0,0,1	240	149	1	1.0	1.0,0.99,1.0,1.0,1.0,1.0	1.0,1.0,1.0,1.0,1.0,0.996	-0.001
ENSMUSG00000023939	Mrpl14	17	+	45696718	45696956	45695481	45695572	45698047	45698178	40,9,22,13,27,34	760,320,563,358,524,712	23,15,8,4,2,22	525,302,295,282,274,399	387	149	1	1.0	0.02,0.011,0.015,0.014,0.019,0.018	0.017,0.019,0.01,0.005,0.003,0.021	0.004
ENSMUSG00000036026	Tmem63b	17	-	45662862	45662968	45661756	45661924	45664743	45664809	37,46,66,27,58,46	0,0,0,2,0,0	9,46,28,38,27,36	0,0,0,0,0,0	255	149	1	1.0	1.0,1.0,1.0,0.887,1.0,1.0	1.0,1.0,1.0,1.0,1.0,1.0	-0.019
ENSMUSG00000036026	Tmem63b	17	-	45663506	45663669	45662862	45662968	45664743	45664809	84,100,162,107,185,102	0,0,0,1,4,0	29,118,100,131,136,126	0,1,1,2,0,0	312	149	1	1.0	1.0,1.0,1.0,0.981,0.957,1.0	1.0,0.983,0.979,0.969,1.0,1.0	0.001
ENSMUSG00000036026	Tmem63b	17	-	45665164	45665271	45664918	45665005	45666026	45666180	22,138,94,120,166,74	0,0,0,0,1,0	11,117,116,91,89,114	0,0,0,0,0,0	256	149	1	1.0	1.0,1.0,1.0,1.0,0.99,1.0	1.0,1.0,1.0,1.0,1.0,1.0	-0.002
ENSMUSG00000036026	Tmem63b	17	-	45669942	45670023	45667694	45667818	45673159	45673230	10,100,41,81,139,26	0,1,0,0,0,0	3,79,53,79,79,66	0,0,1,0,0,0	230	149	1	1.0	1.0,0.985,1.0,1.0,1.0,1.0	1.0,1.0,0.972,1.0,1.0,1.0	0.002
ENSMUSG00000036026	Tmem63b	17	-	45678962	45679001	45677925	45678016	45679236	45679316	13,99,70,126,124,42	0,0,0,0,0,0	15,91,86,65,80,90	0,1,0,1,0,0	188	149	1	1.0	1.0,1.0,1.0,1.0,1.0,1.0	1.0,0.986,1.0,0.981,1.0,1.0	0.006
ENSMUSG00000036026	Tmem63b	17	-	45680587	45680641	45679531	45679714	45685915	45686137	0,2,4,5,6,0	0,1,0,0,1,0	0,0,6,0,0,6	0,1,0,0,2,0	203	149	1	1.0	NA,0.595,1.0,1.0,0.815,NA	NA,0.0,1.0,NA,0.0,1.0	0.352
ENSMUSG00000036026	Tmem63b	17	-	45680587	45680641	45679531	45679714	45686116	45686259	0,4,4,5,5,0	0,36,38,62,47,21	0,1,4,1,0,7	2,29,28,25,33,29	203	149	1	1.0	NA,0.075,0.072,0.056,0.072,0.0	0.0,0.025,0.095,0.029,0.0,0.151	0.005
ENSMUSG00000036026	Tmem63b	17	-	45680587	45680641	45679531	45679714	45686714	45686905	0,2,4,5,5,0	0,0,0,1,0,0	0,0,4,0,0,6	0,0,2,6,0,1	203	149	1	1.0	NA,1.0,1.0,0.786,1.0,NA	NA,NA,0.595,0.0,NA,0.815	0.477
ENSMUSG00000023942	Slc29a1	17	-	45586093	45586305	45585199	45585782	45587227	45587313	1351,756,943,533,1115,1137	2,0,1,0,0,0	906,622,529,362,640,739	0,0,0,1,0,1	361	149	1	1.0	0.996,1.0,0.997,1.0,1.0,1.0	1.0,1.0,1.0,0.993,1.0,0.997	0.0
ENSMUSG00000023942	Slc29a1	17	-	45587561	45587670	45587227	45587313	45588288	45588386	572,519,565,357,746,681	1,0,0,0,0,0	340,392,344,267,405,463	0,0,0,0,0,0	258	149	1	1.0	0.997,1.0,1.0,1.0,1.0,1.0	1.0,1.0,1.0,1.0,1.0,1.0	-0.001
ENSMUSG00000023942	Slc29a1	17	-	45588288	45588386	45587561	45587670	45588995	45589074	286,306,297,185,411,381	0,1,0,0,0,0	149,240,199,150,243,252	0,0,0,0,0,0	247	149	1	1.0	1.0,0.995,1.0,1.0,1.0,1.0	1.0,1.0,1.0,1.0,1.0,1.0	-0.001
ENSMUSG00000023942	Slc29a1	17	-	45588288	45588386	45587561	45587670	45589001	45589074	356,351,356,268,472,481	0,0,0,0,0,1	217,284,234,198,291,343	0,0,0,0,1,0	247	149	1	1.0	1.0,1.0,1.0,1.0,1.0,0.997	1.0,1.0,1.0,1.0,0.994,1.0	0.0
ENSMUSG00000023942	Slc29a1	17	-	45592178	45592261	45590256	45590338	45593331	45593432	32,194,144,133,319,92	0,1,2,2,0,8	17,176,168,85,157,226	0,0,2,0,2,1	232	149	1	1.0	1.0,0.992,0.979,0.977,1.0,0.881	1.0,1.0,0.982,1.0,0.981,0.993	-0.021
ENSMUSG00000023942	Slc29a1	17	-	45592178	45592261	45590256	45590338	45595481	45595502	29,127,90,108,194,78	0,1,5,0,7,5	16,108,104,47,133,163	0,8,5,6,3,2	232	149	1	1.0	1.0,0.988,0.92,1.0,0.947,0.909	1.0,0.897,0.93,0.834,0.966,0.981	0.026
ENSMUSG00000023942	Slc29a1	17	-	45592178	45592261	45590256	45590338	45595794	45595852	19,92,60,67,132,52	0,1,0,0,0,0	16,72,70,34,85,114	0,0,0,0,0,0	232	149	1	1.0	1.0,0.983,1.0,1.0,1.0,1.0	1.0,1.0,1.0,1.0,1.0,1.0	-0.003
ENSMUSG00000023942	Slc29a1	17	-	45592178	45592261	45590256	45590338	45599472	45599603	19,95,61,69,134,52	0,0,0,0,0,0	16,72,70,34,80,114	0,0,0,1,2,0	232	149	1	1.0	1.0,1.0,1.0,1.0,1.0,1.0	1.0,1.0,1.0,0.956,0.963,1.0	0.014
ENSMUSG00000023942	Slc29a1	17	-	45592178	45592343	45590256	45590338	45593331	45593634	19,93,61,73,138,52	0,1,2,2,0,8	18,72,70,34,83,116	0,0,2,0,2,1	314	149	1	1.0	1.0,0.978,0.935,0.945,1.0,0.755	1.0,1.0,0.943,1.0,0.952,0.982	-0.044
ENSMUSG00000023942	Slc29a1	17	-	45592178	45592343	45590256	45590338	45595481	45595502	19,93,60,73,138,52	0,1,5,0,7,5	18,72,70,34,83,116	0,8,5,6,3,2	314	149	1	1.0	1.0,0.978,0.851,1.0,0.903,0.832	1.0,0.81,0.869,0.729,0.929,0.965	0.044
ENSMUSG00000023942	Slc29a1	17	-	45593331	45593432	45590256	45590338	45595481	45595515	0,41,23,30,46,22	0,1,5,0,7,5	0,20,22,14,30,24	0,8,5,6,3,2	250	149	1	1.0	NA,0.961,0.733,1.0,0.797,0.724	NA,0.598,0.724,0.582,0.856,0.877	0.116
ENSMUSG00000023942	Slc29a1	17	-	45593331	45593432	45590256	45590338	45595794	45595852	0,1,2,2,0,4	0,1,0,0,0,0	0,0,2,0,2,1	0,0,0,0,0,0	250	149	1	1.0	NA,0.373,1.0,1.0,NA,1.0	NA,NA,1.0,NA,1.0,1.0	-0.157
ENSMUSG00000023942	Slc29a1	17	-	45593331	45593432	45590256	45590338	45599472	45599604	0,3,3,5,0,4	0,0,0,0,0,0	0,0,2,0,2,1	0,0,0,1,2,0	250	149	1	1.0	NA,1.0,1.0,1.0,NA,1.0	NA,NA,1.0,0.0,0.373,1.0	0.407
ENSMUSG00000023942	Slc29a1	17	-	45593331	45593432	45592178	45592261	45595481	45595515	13,138,102,92,229,53	10,35,30,41,62,26	1,122,118,63,103,134	0,36,34,13,53,49	250	149	1	1.0	0.437,0.701,0.67,0.572,0.688,0.549	1.0,0.669,0.674,0.743,0.537,0.62	-0.104
ENSMUSG00000023942	Slc29a1	17	-	45593331	45593432	45592178	45592261	45595794	45595852	9,59,52,48,115,25	0,0,0,0,0,0	1,58,54,26,40,75	0,0,0,0,5,0	250	149	1	1.0	1.0,1.0,1.0,1.0,1.0,1.0	1.0,1.0,1.0,1.0,0.827,1.0	0.029
ENSMUSG00000023942	Slc29a1	17	-	45593331	45593432	45592178	45592261	45599472	45599604	9,62,53,51,115,25	0,3,1,2,2,0	1,58,54,25,40,75	0,0,0,0,0,0	250	149	1	1.0	1.0,0.925,0.969,0.938,0.972,1.0	1.0,1.0,1.0,1.0,1.0,1.0	-0.033
ENSMUSG00000023942	Slc29a1	17	-	45593331	45593563	45592178	45592261	45595481	45595541	11,71,61,52,126,26	10,35,30,41,62,26	1,62,56,28,46,83	0,36,34,13,53,49	381	149	1	1.0	0.301,0.442,0.443,0.332,0.443,0.281	1.0,0.402,0.392,0.457,0.253,0.398	-0.11
ENSMUSG00000023947	Nfkbie	17	+	45559207	45559430	45558494	45558597	45560123	45560212	533,1035,1012,1174,1323,896	0,0,0,0,0,0	416,1031,993,903,969,907	0,4,1,1,6,0	372	149	1	1.0	1.0,1.0,1.0,1.0,1.0,1.0	1.0,0.99,0.997,0.997,0.985,1.0	0.005
ENSMUSG00000023947	Nfkbie	17	+	45559207	45559430	45558494	45558597	45560407	45560647	296,609,559,705,766,528	0,4,0,0,0,8	218,617,610,542,557,539	0,0,0,0,0,0	372	149	1	1.0	1.0,0.984,1.0,1.0,1.0,0.964	1.0,1.0,1.0,1.0,1.0,1.0	-0.009
ENSMUSG00000023947	Nfkbie	17	+	45560123	45560212	45558494	45558597	45560407	45560647	126,172,195,203,238,181	0,4,0,0,0,8	84,209,160,171,160,156	0,0,0,0,0,0	238	149	1	1.0	1.0,0.964,1.0,1.0,1.0,0.934	1.0,1.0,1.0,1.0,1.0,1.0	-0.017
ENSMUSG00000023947	Nfkbie	17	+	45560123	45560212	45558494	45559430	45560407	45560647	363,598,653,672,793,550	0,0,5,0,0,2	282,619,542,531,563,520	0,0,0,0,0,0	238	149	1	1.0	1.0,1.0,0.988,1.0,1.0,0.994	1.0,1.0,1.0,1.0,1.0,1.0	-0.003
ENSMUSG00000023947	Nfkbie	17	+	45560407	45560647	45560123	45560212	45562001	45563166	826,968,1084,1077,1322,1045	0,1,0,0,1,0	568,1071,984,921,914,877	0,0,0,0,0,0	389	149	1	1.0	1.0,0.997,1.0,1.0,0.998,1.0	1.0,1.0,1.0,1.0,1.0,1.0	-0.001
ENSMUSG00000023938	Aars2	17	+	45514491	45514637	45509395	45509540	45514784	45514893	5,11,10,14,19,15	0,1,0,0,0,0	0,5,10,11,18,26	0,0,0,0,0,0	295	149	1	1.0	1.0,0.847,1.0,1.0,1.0,1.0	NA,1.0,1.0,1.0,1.0,1.0	-0.026
ENSMUSG00000023938	Aars2	17	+	45517911	45518021	45517692	45517830	45518149	45518258	36,20,16,12,30,18	0,0,1,0,0,0	14,20,17,1,13,31	0,0,1,2,2,0	259	149	1	1.0	1.0,1.0,0.902,1.0,1.0,1.0	1.0,1.0,0.907,0.223,0.789,1.0	0.164
ENSMUSG00000023932	Cdc5l	17	-	45392992	45393205	45391883	45392304	45404593	45404791	800,331,623,412,521,643	1,0,0,0,0,0	420,338,335,249,251,367	0,0,0,0,0,0	362	149	1	1.0	0.997,1.0,1.0,1.0,1.0,1.0	1.0,1.0,1.0,1.0,1.0,1.0	-0.001
ENSMUSG00000023932	Cdc5l	17	-	45404593	45404791	45392992	45393205	45407795	45408038	326,273,432,269,423,323	0,0,0,1,0,0	157,245,264,224,216,261	0,0,0,0,0,1	347	149	1	1.0	1.0,1.0,1.0,0.991,1.0,1.0	1.0,1.0,1.0,1.0,1.0,0.991	0.0
ENSMUSG00000023932	Cdc5l	17	-	45424500	45424600	45419600	45419819	45425851	45425979	0,104,55,64,166,66	0,0,0,0,0,0	7,124,69,135,104,80	0,0,0,1,0,0	249	149	1	1.0	NA,1.0,1.0,1.0,1.0,1.0	1.0,1.0,1.0,0.988,1.0,1.0	0.002
ENSMUSG00000023961	Enpp4	17	-	44101310	44101481	44096307	44099677	44101806	44102664	0,128,55,130,172,49	0,0,0,0,0,0	10,192,140,173,173,209	0,0,1,0,1,0	320	149	1	1.0	NA,1.0,1.0,1.0,1.0,1.0	1.0,1.0,0.985,1.0,0.988,1.0	0.005
ENSMUSG00000023961	Enpp4	17	-	44101806	44102664	44101310	44101481	44105648	44105809	12,378,161,395,411,145	0,0,0,2,0,0	24,566,398,511,414,596	0,0,0,1,3,1	1007	149	1	1.0	1.0,1.0,1.0,0.967,1.0,1.0	1.0,1.0,1.0,0.987,0.953,0.989	0.006
ENSMUSG00000023961	Enpp4	17	-	44101806	44102664	44101310	44101481	44105710	44105764	12,370,156,398,397,151	12,0,0,0,0,0	29,556,388,507,402,571	0,2,0,0,0,1	1007	149	1	1.0	0.129,1.0,1.0,1.0,1.0,1.0	1.0,0.976,1.0,1.0,1.0,0.988	-0.139
ENSMUSG00000056492	Adgrf5	17	+	43439675	43439795	43437515	43437686	43439950	43440160	0,8,2,2,8,2	0,5,0,0,1,0	0,10,1,6,17,8	0,0,1,0,5,5	269	149	1	1.0	NA,0.47,1.0,1.0,0.816,1.0	NA,1.0,0.356,1.0,0.653,0.47	0.161
ENSMUSG00000003208	Yju2	17	+	55966507	55966637	55965168	55965289	55967527	55968285	244,90,183,117,138,142	4,0,0,6,6,0	248,134,126,104,131,111	0,0,4,0,0,5	279	149	1	1.0	0.97,1.0,1.0,0.912,0.925,1.0	1.0,1.0,0.944,1.0,1.0,0.922	-0.01
ENSMUSG00000016283	H2-M2	17	-	37481471	37481747	37480982	37481350	37482482	37482758	316,1371,1764,1704,1881,1184	0,0,3,5,1,0	400,1867,2774,1869,1533,1784	0,0,0,0,10,2	425	149	1	1.0	1.0,1.0,0.995,0.992,0.998,1.0	1.0,1.0,1.0,1.0,0.982,0.997	0.001
ENSMUSG00000016283	H2-M2	17	-	37482482	37482758	37480850	37481747	37482976	37483246	225,1478,1733,1850,2201,1088	0,7,19,20,18,6	340,2143,3161,2079,1676,1907	5,26,29,19,21,24	425	149	1	1.0	1.0,0.987,0.97,0.97,0.977,0.985	0.96,0.967,0.974,0.975,0.965,0.965	0.014
ENSMUSG00000016206	H2-M3	17	+	37270521	37270791	37270219	37270334	37272268	37272544	309,570,499,725,779,756	0,0,0,0,3,2	220,561,653,559,592,519	0,0,0,0,0,0	419	149	1	1.0	1.0,1.0,1.0,1.0,0.989,0.993	1.0,1.0,1.0,1.0,1.0,1.0	-0.003
ENSMUSG00000016206	H2-M3	17	+	37270997	37271273	37270521	37270791	37272268	37272544	570,671,701,683,931,997	3,0,0,5,0,0	423,657,775,628,556,613	2,0,2,0,1,0	425	149	1	1.0	0.985,1.0,1.0,0.98,1.0,1.0	0.987,1.0,0.993,1.0,0.995,1.0	-0.002
ENSMUSG00000016206	H2-M3	17	+	37273718	37273751	37272647	37272752	37273865	37273912	654,300,365,374,463,717	0,0,2,0,5,0	449,340,462,355,289,337	0,0,0,0,0,0	182	149	1	1.0	1.0,1.0,0.993,1.0,0.987,1.0	1.0,1.0,1.0,1.0,1.0,1.0	-0.003
ENSMUSG00000016206	H2-M3	17	+	37273718	37273751	37272647	37272752	37274168	37274484	44,39,43,51,70,85	0,0,0,2,0,0	39,32,54,40,39,45	0,0,0,0,0,0	182	149	1	1.0	1.0,1.0,1.0,0.954,1.0,1.0	1.0,1.0,1.0,1.0,1.0,1.0	-0.008
ENSMUSG00000016206	H2-M3	17	+	37273865	37273912	37272647	37272752	37274168	37274484	256,117,172,139,165,258	0,0,0,2,0,0	212,143,112,111,116,102	0,0,0,0,0,0	196	149	1	1.0	1.0,1.0,1.0,0.981,1.0,1.0	1.0,1.0,1.0,1.0,1.0,1.0	-0.003
ENSMUSG00000016206	H2-M3	17	+	37273865	37273912	37273718	37273751	37274168	37274484	868,374,491,458,549,892	0,0,2,0,0,3	621,450,518,426,364,393	0,0,1,1,0,0	196	149	1	1.0	1.0,1.0,0.995,1.0,1.0,0.996	1.0,1.0,0.997,0.997,1.0,1.0	-0.001
ENSMUSG00000036398	Ppp1r11	17	-	36949876	36949985	36948355	36949554	36951422	36951508	2072,909,1374,1088,1323,2019	4,1,0,1,0,0	1397,1100,1096,1020,979,1085	0,0,0,0,0,0	258	149	1	1.0	0.997,0.998,1.0,0.998,1.0,1.0	1.0,1.0,1.0,1.0,1.0,1.0	-0.001
ENSMUSG00000024457	Trim26	17	+	36837464	36837572	36837140	36837264	36850655	36851128	20,191,86,162,240,61	0,0,3,0,0,5	10,195,188,191,159,176	0,3,0,0,0,0	257	149	1	1.0	1.0,1.0,0.943,1.0,1.0,0.876	1.0,0.974,1.0,1.0,1.0,1.0	-0.026
ENSMUSG00000024457	Trim26	17	+	36837464	36837572	36837183	36837283	36850655	36851128	11,121,62,101,156,44	0,0,0,0,0,0	4,136,124,117,102,98	0,0,0,0,0,1	257	149	1	1.0	1.0,1.0,1.0,1.0,1.0,1.0	1.0,1.0,1.0,1.0,1.0,0.983	0.003
ENSMUSG00000024457	Trim26	17	+	36837496	36837572	36837140	36837264	36850655	36851128	5,185,107,143,218,69	0,0,3,0,0,5	5,189,170,165,171,149	0,3,0,0,0,0	225	149	1	1.0	1.0,1.0,0.959,1.0,1.0,0.901	1.0,0.977,1.0,1.0,1.0,1.0	-0.02
ENSMUSG00000024457	Trim26	17	+	36837496	36837572	36837183	36837283	36850655	36851128	2,111,54,90,127,42	0,0,0,0,0,0	3,116,102,108,96,83	0,0,0,0,0,1	225	149	1	1.0	1.0,1.0,1.0,1.0,1.0,1.0	1.0,1.0,1.0,1.0,1.0,0.982	0.003
ENSMUSG00000024457	Trim26	17	+	36852462	36852693	36851226	36851322	36854283	36854301	64,402,270,447,501,160	0,0,0,0,2,0	31,393,483,418,283,400	0,0,1,0,0,0	380	149	1	1.0	1.0,1.0,1.0,1.0,0.99,1.0	1.0,1.0,0.995,1.0,1.0,1.0	-0.001
ENSMUSG00000024457	Trim26	17	+	36852462	36852693	36851226	36851322	36856655	36856771	26,289,202,312,354,102	0,0,0,0,0,0	28,272,326,306,284,273	0,0,0,0,0,4	380	149	1	1.0	1.0,1.0,1.0,1.0,1.0,1.0	1.0,1.0,1.0,1.0,1.0,0.964	0.006
ENSMUSG00000024457	Trim26	17	+	36854283	36854301	36851226	36851322	36856201	36856224	0,8,8,8,12,8	0,0,0,0,0,5	4,9,5,10,0,6	0,0,0,0,0,0	167	149	1	1.0	NA,1.0,1.0,1.0,1.0,0.588	1.0,1.0,1.0,1.0,NA,1.0	-0.082
ENSMUSG00000024457	Trim26	17	+	36854283	36854301	36852462	36852693	36856201	36856224	38,120,78,142,156,66	14,47,33,43,42,37	7,127,159,117,0,133	8,54,41,51,40,59	167	149	0.122835269041	1.0	0.708,0.695,0.678,0.747,0.768,0.614	0.438,0.677,0.776,0.672,0.0,0.668	0.163
ENSMUSG00000024457	Trim26	17	+	36854283	36854301	36852462	36852693	36856655	36856771	4,12,10,23,19,2	0,0,2,0,3,0	0,13,29,27,0,9	0,0,0,0,1,1	167	149	1	1.0	1.0,1.0,0.817,1.0,0.85,1.0	NA,1.0,1.0,1.0,0.0,0.889	0.167
ENSMUSG00000024457	Trim26	17	+	36856201	36856224	36851226	36851322	36856655	36856771	17,26,18,38,33,19	0,0,0,0,0,0	2,29,27,25,22,27	0,0,0,0,0,4	172	149	1	1.0	1.0,1.0,1.0,1.0,1.0,1.0	1.0,1.0,1.0,1.0,1.0,0.854	0.024
ENSMUSG00000024457	Trim26	17	+	36856201	36856224	36852501	36852693	36856655	36856771	31,73,51,81,75,51	0,0,2,0,3,0	10,83,68,76,62,86	0,0,0,0,1,1	172	149	1	1.0	1.0,1.0,0.957,1.0,0.956,1.0	1.0,1.0,1.0,1.0,0.982,0.987	-0.009
ENSMUSG00000024457	Trim26	17	+	36856201	36856224	36854283	36854301	36856655	36856771	51,134,86,157,171,79	0,0,0,0,0,0	9,143,158,119,22,151	0,0,0,4,0,0	172	149	1	1.0	1.0,1.0,1.0,1.0,1.0,1.0	1.0,1.0,1.0,0.963,1.0,1.0	0.006
ENSMUSG00000024457	Trim26	17	+	36856988	36857021	36856655	36856771	36857399	36857563	61,272,199,264,287,173	0,0,0,0,0,0	39,276,237,236,224,268	0,0,0,0,1,0	182	149	1	1.0	1.0,1.0,1.0,1.0,1.0,1.0	1.0,1.0,1.0,1.0,0.995,1.0	0.001
ENSMUSG00000045409	Trim39	17	-	36267701	36267992	36267124	36267220	36268608	36268752	0,1,0,0,1,0	0,22,14,12,17,8	0,7,3,0,0,0	3,27,26,7,14,16	440	149	1	1.0	NA,0.015,0.0,0.0,0.02,0.0	0.0,0.081,0.038,0.0,0.0,0.0	-0.013
ENSMUSG00000024446	Rpp21	17	-	36255943	36256069	36255644	36255798	36257441	36257524	450,195,348,191,280,548	0,0,0,0,0,1	449,204,232,164,184,204	0,1,0,1,0,1	275	149	1	1.0	1.0,1.0,1.0,1.0,1.0,0.997	1.0,0.991,1.0,0.989,1.0,0.991	0.004
ENSMUSG00000024446	Rpp21	17	-	36257441	36257524	36255943	36256069	36257782	36257856	123,61,101,63,96,179	24,1,0,0,3,4	133,85,78,54,68,73	6,0,0,2,0,0	232	149	1	1.0	0.767,0.975,1.0,1.0,0.954,0.966	0.934,1.0,1.0,0.945,1.0,1.0	-0.036
ENSMUSG00000024446	Rpp21	17	-	36257441	36257706	36255943	36256069	36257782	36257855	171,87,147,95,140,242	24,1,0,0,3,4	188,119,107,84,98,107	6,0,0,2,0,0	414	149	1	1.0	0.719,0.969,1.0,1.0,0.944,0.956	0.919,1.0,1.0,0.938,1.0,1.0	-0.045
ENSMUSG00000024446	Rpp21	17	-	36257605	36257706	36257441	36257524	36257782	36258069	459,214,303,177,249,471	21,7,8,8,14,14	352,173,220,153,187,201	17,9,11,0,6,10	250	149	1	1.0	0.929,0.948,0.958,0.93,0.914,0.952	0.925,0.92,0.923,1.0,0.949,0.923	-0.002
ENSMUSG00000073405	H2-T-ps	17	-	36111156	36111426	36110667	36110943	36111596	36111658	89,71,88,78,88,87	0,0,0,0,0,0	60,76,78,61,58,83	0,0,0,0,1,0	419	149	1	1.0	1.0,1.0,1.0,1.0,1.0,1.0	1.0,1.0,1.0,1.0,0.954,1.0	0.008
ENSMUSG00000092277	Gm19684	17	+	36127405	36127509	36121677	36121917	36128425	36129692	0,0,1,3,1,1	10,4,6,4,8,0	9,7,12,1,3,5	6,4,9,9,0,10	253	149	0.000710082554017	1.0	0.0,0.0,0.089,0.306,0.069,1.0	0.469,0.508,0.44,0.061,1.0,0.227	-0.207
ENSMUSG00000053835	H2-T24	17	-	36014556	36014696	36005694	36006789	36014799	36015075	85,195,189,234,338,168	0,29,17,35,28,25	57,259,307,243,269,317	18,32,34,25,30,29	289	149	1	1.0	1.0,0.776,0.851,0.775,0.862,0.776	0.62,0.807,0.823,0.834,0.822,0.849	0.047
ENSMUSG00000053835	H2-T24	17	-	36014556	36014696	36005694	36006789	36020459	36020560	25,56,71,77,124,50	0,0,0,0,1,0	14,101,105,82,93,119	0,0,6,2,1,0	289	149	1	1.0	1.0,1.0,1.0,1.0,0.985,1.0	1.0,1.0,0.9,0.955,0.98,1.0	0.025
ENSMUSG00000053835	H2-T24	17	-	36014799	36015075	36005694	36006789	36015383	36015656	268,531,443,527,706,504	0,8,3,10,20,7	195,603,767,618,533,666	8,7,0,5,15,3	425	149	1	1.0	1.0,0.959,0.981,0.949,0.925,0.962	0.895,0.968,1.0,0.977,0.926,0.987	0.004
ENSMUSG00000053835	H2-T24	17	-	36014799	36015075	36005694	36006789	36017240	36017537	109,255,197,245,308,223	55,146,105,169,185,90	99,262,363,273,240,324	24,113,128,80,125,122	425	149	0.0900107130727	1.0	0.41,0.38,0.397,0.337,0.369,0.465	0.591,0.448,0.499,0.545,0.402,0.482	-0.101
ENSMUSG00000053835	H2-T24	17	-	36015383	36015656	36005694	36006789	36017240	36017537	96,421,255,423,597,242	55,146,105,169,185,90	57,502,532,500,461,527	24,113,128,80,125,122	422	149	0.0285412930176	1.0	0.381,0.504,0.462,0.469,0.533,0.487	0.456,0.611,0.595,0.688,0.566,0.604	-0.114
ENSMUSG00000053835	H2-T24	17	-	36015383	36015656	36014799	36015075	36017240	36017537	260,702,505,704,980,516	5,13,7,9,5,0	145,846,945,847,751,883	0,10,9,7,12,17	422	149	1	1.0	0.948,0.95,0.962,0.965,0.986,1.0	1.0,0.968,0.974,0.977,0.957,0.948	-0.002
ENSMUSG00000053835	H2-T24	17	-	36017240	36017537	36006268	36006789	36020459	36020525	153,788,544,984,1273,471	0,0,0,0,1,0	126,865,1047,786,808,922	0,0,6,2,1,0	446	149	1	1.0	1.0,1.0,1.0,1.0,0.998,1.0	1.0,1.0,0.983,0.992,0.996,1.0	0.005
ENSMUSG00000024436	Mrps18b	17	-	35911418	35911478	35910378	35910956	35912337	35912404	490,221,316,217,292,498	9,0,0,0,3,9	286,170,172,206,164,180	0,0,2,0,0,0	209	149	1	1.0	0.975,1.0,1.0,1.0,0.986,0.975	1.0,1.0,0.984,1.0,1.0,1.0	-0.008
ENSMUSG00000024436	Mrps18b	17	-	35911418	35911478	35910378	35910956	35914333	35914402	147,63,114,56,95,166	3,0,0,0,3,0	130,73,54,58,46,46	0,1,2,1,0,0	209	149	1	1.0	0.972,1.0,1.0,1.0,0.958,1.0	1.0,0.981,0.951,0.976,1.0,1.0	0.004
ENSMUSG00000024436	Mrps18b	17	-	35912337	35912404	35910378	35910956	35914333	35914402	120,80,92,75,104,176	3,0,0,0,3,0	71,81,76,61,45,75	0,1,2,1,0,0	216	149	1	1.0	0.965,1.0,1.0,1.0,0.96,1.0	1.0,0.982,0.963,0.977,1.0,1.0	0.0
ENSMUSG00000024436	Mrps18b	17	-	35912337	35912404	35911418	35911478	35914333	35914402	451,242,304,240,312,510	0,5,10,4,15,14	226,192,198,210,170,214	3,14,6,1,7,5	216	149	1	1.0	1.0,0.971,0.954,0.976,0.935,0.962	0.981,0.904,0.958,0.993,0.944,0.967	0.009
ENSMUSG00000024436	Mrps18b	17	-	35914333	35914402	35912337	35912404	35914491	35914589	350,265,338,296,339,502	0,1,0,0,0,0	194,220,223,222,193,264	0,0,2,0,0,0	218	149	1	1.0	1.0,0.995,1.0,1.0,1.0,1.0	1.0,1.0,0.987,1.0,1.0,1.0	0.001
ENSMUSG00000024436	Mrps18b	17	-	35914695	35914804	35914491	35914589	35915900	35916203	150,140,170,188,167,226	0,0,0,0,0,0	94,142,130,127,121,156	0,0,0,0,0,1	258	149	1	1.0	1.0,1.0,1.0,1.0,1.0,1.0	1.0,1.0,1.0,1.0,1.0,0.989	0.002
ENSMUSG00000024436	Mrps18b	17	-	35914695	35914804	35914491	35914589	35916291	35916323	205,250,281,290,291,368	0,0,1,0,0,0	138,221,237,203,197,256	0,0,0,0,0,0	258	149	1	1.0	1.0,1.0,0.994,1.0,1.0,1.0	1.0,1.0,1.0,1.0,1.0,1.0	-0.001
ENSMUSG00000024426	Atat1	17	-	35898256	35898299	35897594	35897915	35898387	35898467	11,1,8,3,10,12	0,0,0,1,0,1	15,4,7,7,1,3	2,2,0,0,0,0	192	149	1	1.0	1.0,1.0,1.0,0.7,1.0,0.903	0.853,0.608,1.0,1.0,1.0,1.0	0.024
ENSMUSG00000024426	Atat1	17	-	35898387	35898467	35898256	35898299	35901367	35901611	1,4,15,5,14,17	0,0,0,0,0,0	27,8,11,6,3,1	0,0,0,1,0,0	229	149	1	1.0	1.0,1.0,1.0,1.0,1.0,1.0	1.0,1.0,1.0,0.796,1.0,1.0	0.034
ENSMUSG00000024426	Atat1	17	-	35901982	35902054	35901367	35901611	35904107	35904176	13,9,14,14,28,6	0,0,0,2,0,0	4,11,15,8,13,17	0,0,0,0,0,0	221	149	1	1.0	1.0,1.0,1.0,0.825,1.0,1.0	1.0,1.0,1.0,1.0,1.0,1.0	-0.029
ENSMUSG00000024426	Atat1	17	-	35901982	35902054	35901367	35901611	35904289	35904335	8,4,11,30,42,7	0,0,0,1,0,0	2,18,18,4,14,18	0,0,0,0,3,0	221	149	1	1.0	1.0,1.0,1.0,0.953,1.0,1.0	1.0,1.0,1.0,1.0,0.759,1.0	0.032
ENSMUSG00000024426	Atat1	17	-	35902355	35902438	35901982	35902054	35904107	35904176	18,6,7,0,5,0	5,7,7,0,6,4	0,4,2,1,1,2	3,4,5,5,3,7	232	149	1	1.0	0.698,0.355,0.391,NA,0.349,0.0	0.0,0.391,0.204,0.114,0.176,0.155	0.185
ENSMUSG00000024426	Atat1	17	-	35902355	35902438	35901982	35902054	35904289	35904335	6,5,6,0,3,0	0,2,4,16,20,6	2,2,5,1,3,3	1,11,8,1,4,8	232	149	1	1.0	1.0,0.616,0.491,0.0,0.088,0.0	0.562,0.105,0.286,0.391,0.325,0.194	0.055
ENSMUSG00000024426	Atat1	17	-	35904107	35904176	35901367	35901611	35904289	35904327	20,6,5,6,1,1	0,0,0,1,0,0	3,7,1,3,0,6	0,0,0,0,3,0	218	149	1	1.0	1.0,1.0,1.0,0.804,1.0,1.0	1.0,1.0,1.0,1.0,0.0,1.0	0.134
ENSMUSG00000024426	Atat1	17	-	35904107	35904176	35901982	35902054	35904289	35904327	25,13,12,4,7,5	0,2,4,16,20,6	6,11,6,8,3,13	1,11,8,1,4,8	218	149	1	1.0	1.0,0.816,0.672,0.146,0.193,0.363	0.804,0.406,0.339,0.845,0.339,0.526	-0.012
ENSMUSG00000024426	Atat1	17	-	35904107	35904176	35902355	35902438	35904289	35904327	32,12,8,4,3,1	0,5,2,0,0,0	3,10,3,3,0,6	2,1,4,0,2,1	218	149	0.0246841467899	1.0	1.0,0.621,0.732,1.0,1.0,1.0	0.506,0.872,0.339,1.0,0.0,0.804	0.305
ENSMUSG00000024426	Atat1	17	-	35904289	35904335	35901982	35902054	35908562	35908664	4,6,6,22,25,8	0,0,0,0,0,2	1,13,12,10,6,12	0,0,0,0,0,0	195	149	1	1.0	1.0,1.0,1.0,1.0,1.0,0.753	1.0,1.0,1.0,1.0,1.0,1.0	-0.041
ENSMUSG00000024426	Atat1	17	-	35909430	35909491	35909087	35909350	35909928	35910009	0,50,37,16,29,13	0,1,0,0,0,0	2,47,9,16,19,26	0,0,0,0,0,0	210	149	1	1.0	NA,0.973,1.0,1.0,1.0,1.0	1.0,1.0,1.0,1.0,1.0,1.0	-0.005
ENSMUSG00000024422	Dhx16	17	+	35890914	35891088	35889438	35889600	35892418	35892625	677,240,368,190,338,579	13,5,5,0,1,10	378,185,158,142,200,170	18,5,4,1,2,1	323	149	1	1.0	0.96,0.957,0.971,1.0,0.994,0.964	0.906,0.945,0.948,0.985,0.979,0.987	0.016
ENSMUSG00000059791	Nrm	17	+	35863438	35863635	35861317	35861517	35864111	35864288	13,26,50,18,42,10	0,0,0,0,1,0	5,32,29,30,28,28	0,0,0,0,0,0	346	149	1	1.0	1.0,1.0,1.0,1.0,0.948,1.0	1.0,1.0,1.0,1.0,1.0,1.0	-0.009
ENSMUSG00000042211	Fbxo38	18	-	62505474	62505588	62504068	62504880	62505937	62506041	170,173,261,229,247,283	0,0,0,0,2,0	147,200,163,166,180,206	0,0,0,0,0,0	263	149	1	1.0	1.0,1.0,1.0,1.0,0.986,1.0	1.0,1.0,1.0,1.0,1.0,1.0	-0.002
ENSMUSG00000042211	Fbxo38	18	-	62507833	62508000	62506603	62506749	62510709	62510812	66,147,198,171,191,158	0,0,0,0,1,0	53,192,166,178,140,180	0,0,0,0,0,0	316	149	1	1.0	1.0,1.0,1.0,1.0,0.989,1.0	1.0,1.0,1.0,1.0,1.0,1.0	-0.002
ENSMUSG00000042211	Fbxo38	18	-	62507833	62508000	62506603	62506749	62516963	62517143	47,88,125,96,107,89	0,0,0,0,0,0	24,130,89,80,80,100	0,0,0,0,0,1	316	149	1	1.0	1.0,1.0,1.0,1.0,1.0,1.0	1.0,1.0,1.0,1.0,1.0,0.979	0.003
ENSMUSG00000042211	Fbxo38	18	-	62511013	62511114	62510709	62510812	62514794	62515544	13,82,75,82,152,83	0,0,0,0,2,0	26,75,103,100,103,107	0,0,0,0,0,0	250	149	1	1.0	1.0,1.0,1.0,1.0,0.978,1.0	1.0,1.0,1.0,1.0,1.0,1.0	-0.004
[truncated: 43,148 more rows]
