# Supplementary material for: Pharmacological targeting of BMAL1 modulates circadian and immune pathways
Source: Nat Chem Biol. 2025 Mar 25;21(5):736–45. doi: 10.1038/s41589-025-01863-x (PMC12037410; doi:10.1038/s41589-025-01863-x)
Supplement: Supplementary file 15 — Statistical source data. [file 41589_2025_1863_MOESM15_ESM.zip › Alternative splicing - Novogene analysis/CRE_L_AvsCRE_L/CRE_L_AvsCRE_L_A5SS_significant.xls]

GeneID	geneSymbol	chr	strand	longExonStart_0base	longExonEnd	shortES	shortEE	flankingES	flankingEE	IJC_SAMPLE_1	SJC_SAMPLE_1	IJC_SAMPLE_2	SJC_SAMPLE_2	IncFormLen	SkipFormLen	PValue	FDR	IncLevel1	IncLevel2	IncLevelDifference
ENSMUSG00000014504	Srp19	18	+	34331749	34334364	34331749	34331825	34334456	34334568	252,285,362,265,436,422	7,1,2,2,16,13	164,232,227,254,234,261	3,0,0,0,0,2	2688	149	5.40416539152e-06	0.0122026054541	0.666,0.94,0.909,0.88,0.602,0.643	0.752,1.0,1.0,1.0,1.0,0.879	-0.165
