# Supplementary material for: Pharmacological targeting of BMAL1 modulates circadian and immune pathways
Source: Nat Chem Biol. 2025 Mar 25;21(5):736–45. doi: 10.1038/s41589-025-01863-x (PMC12037410; doi:10.1038/s41589-025-01863-x)
Supplement: Supplementary file 15 — Statistical source data. [file 41589_2025_1863_MOESM15_ESM.zip › Alternative splicing - Novogene analysis/CRE_L_AvsCRE_L/CRE_L_AvsCRE_L_MXE.xls]

GeneID	geneSymbol	chr	strand	1stExonStart_0base	1stExonEnd	2ndExonStart_0base	2ndExonEnd	upstreamES	upstreamEE	downstreamES	downstreamEE	IJC_SAMPLE_1	SJC_SAMPLE_1	IJC_SAMPLE_2	SJC_SAMPLE_2	IncFormLen	SkipFormLen	PValue	FDR	IncLevel1	IncLevel2	IncLevelDifference
ENSMUSG00000024991	Eif3a	19	-	60763064	60763264	60764031	60764233	60761115	60762304	60766333	60766995	253,767,815,746,1009,905	834,952,1228,954,1388,1550	166,685,676,640,683,761	432,937,956,831,716,918	351	349	1	1.0	0.232,0.445,0.398,0.437,0.42,0.367	0.276,0.421,0.413,0.434,0.487,0.452	-0.031
ENSMUSG00000024991	Eif3a	19	-	60764031	60764233	60766333	60766995	60763064	60763264	60767574	60767663	386,2371,2307,2503,3433,2769	341,700,766,724,999,1091	325,2211,2349,1994,2105,2388	312,707,667,637,618,682	811	351	1	1.0	0.329,0.594,0.566,0.599,0.598,0.523	0.311,0.575,0.604,0.575,0.596,0.602	-0.009
ENSMUSG00000024991	Eif3a	19	-	60772691	60773039	60773506	60773692	60772092	60772197	60773900	60774017	0,348,196,384,541,196	17,812,616,832,1142,601	4,347,327,304,234,380	17,860,767,722,729,829	335	497	1	1.0	0.0,0.389,0.321,0.406,0.413,0.326	0.259,0.374,0.387,0.384,0.323,0.405	-0.046
ENSMUSG00000024991	Eif3a	19	-	60775292	60775391	60775750	60775855	60773900	60774017	60776625	60776797	0,160,94,144,247,72	0,189,93,229,302,97	0,149,156,121,127,145	1,184,230,176,136,185	254	248	1	1.0	NA,0.453,0.497,0.38,0.444,0.42	0.0,0.442,0.398,0.402,0.477,0.434	0.08
ENSMUSG00000024991	Eif3a	19	-	60775750	60775855	60776625	60776797	60775292	60775391	60777938	60778147	12,269,158,287,365,83	0,132,83,136,189,73	0,229,203,186,203,270	0,154,149,135,119,145	321	254	1	1.0	1.0,0.617,0.601,0.625,0.604,0.474	NA,0.541,0.519,0.522,0.574,0.596	0.103
ENSMUSG00000024991	Eif3a	19	-	60779357	60779557	60781353	60781517	60777938	60778147	60781884	60782021	0,216,88,211,281,66	0,97,44,89,135,27	0,178,172,177,185,220	0,99,85,81,77,85	313	349	1	1.0	NA,0.713,0.69,0.726,0.699,0.732	NA,0.667,0.693,0.709,0.728,0.743	0.004
ENSMUSG00000024991	Eif3a	19	-	60781353	60781517	60781884	60782021	60779357	60779557	60782167	60782358	0,183,73,128,194,60	0,397,209,378,556,103	0,153,109,133,121,183	0,366,320,302,327,382	286	313	1	1.0	NA,0.335,0.277,0.27,0.276,0.389	NA,0.314,0.272,0.325,0.288,0.344	0.001
ENSMUSG00000025086	Trub1	19	+	57458089	57458188	57464369	57464425	57452905	57453196	57472698	57472780	0,9,10,12,17,3	15,10,12,6,14,7	3,12,10,4,10,8	2,7,9,12,9,6	248	205	0.567763875795	1.0	0.0,0.427,0.408,0.623,0.501,0.262	0.554,0.586,0.479,0.216,0.479,0.524	-0.103
ENSMUSG00000025086	Trub1	19	+	57464369	57464425	57472698	57472780	57458089	57458188	57483580	57483653	0,3,4,4,7,8	24,9,10,15,11,8	0,3,5,5,6,1	0,9,11,4,21,2	205	231	1	1.0	0.0,0.273,0.311,0.231,0.418,0.53	NA,0.273,0.339,0.585,0.244,0.36	-0.066
ENSMUSG00000035173	Ccdc186	19	-	56798566	56798822	56800063	56800206	56797348	56797633	56800912	56800986	0,25,9,41,24,7	4,46,19,35,77,30	0,20,10,20,13,16	8,54,56,56,20,28	292	405	0.961458642746	1.0	0.0,0.43,0.396,0.619,0.302,0.245	0.0,0.339,0.199,0.331,0.474,0.442	0.035
ENSMUSG00000024983	Vti1a	19	+	55321938	55321997	55328345	55328456	55316294	55316544	55380941	55381019	45,101,68,121,149,90	64,84,90,91,152,132	25,72,100,79,83,94	62,89,87,90,97,113	208	260	1	1.0	0.468,0.6,0.486,0.624,0.551,0.46	0.335,0.503,0.59,0.523,0.517,0.51	0.035
ENSMUSG00000024983	Vti1a	19	+	55321938	55321997	55328345	55328456	55316326	55316544	55366292	55367503	45,101,68,120,149,89	0,5,0,5,6,1	25,72,100,79,83,95	0,5,8,13,4,1	208	260	1	1.0	1.0,0.962,1.0,0.968,0.969,0.991	1.0,0.947,0.94,0.884,0.963,0.992	0.027
ENSMUSG00000024983	Vti1a	19	+	55328345	55328456	55380941	55381019	55321938	55321997	55391783	55391868	63,124,132,142,192,141	96,65,81,91,161,116	36,128,112,132,125,126	91,89,81,76,73,121	260	227	1	1.0	0.364,0.625,0.587,0.577,0.51,0.515	0.257,0.557,0.547,0.603,0.599,0.476	0.023
ENSMUSG00000024983	Vti1a	19	+	55380941	55381019	55391783	55391868	55328345	55328456	55498510	55498581	39,61,52,59,97,77	138,64,66,81,135,97	28,61,60,58,77,52	63,96,80,70,56,71	227	234	1	1.0	0.226,0.496,0.448,0.429,0.426,0.45	0.314,0.396,0.436,0.461,0.586,0.43	-0.025
ENSMUSG00000024982	Zdhhc6	19	-	55298694	55298888	55302557	55302604	55289585	55289684	55302690	55302836	82,70,79,99,107,121	111,103,128,116,126,178	42,62,72,69,64,85	98,79,81,91,61,74	196	343	1	1.0	0.564,0.543,0.519,0.599,0.598,0.543	0.429,0.579,0.609,0.57,0.647,0.668	-0.023
ENSMUSG00000024981	Acsl5	19	+	55288804	55288900	55291145	55291218	55287827	55287962	55291417	55291506	297,374,452,433,679,495	364,488,566,607,752,641	175,464,445,388,398,463	236,500,556,429,472,491	245	222	1	1.0	0.425,0.41,0.42,0.393,0.45,0.412	0.402,0.457,0.42,0.45,0.433,0.461	-0.019
ENSMUSG00000024981	Acsl5	19	+	55291772	55291889	55293586	55293730	55291417	55291506	55294201	55294303	546,693,850,877,1192,923	1941,1357,1938,1526,2086,2546	345,768,813,666,699,754	1232,1371,1414,1245,1283,1343	266	293	1	1.0	0.237,0.36,0.326,0.388,0.386,0.285	0.236,0.382,0.388,0.371,0.375,0.382	-0.025
ENSMUSG00000024981	Acsl5	19	+	55294832	55294904	55295372	55295522	55294201	55294303	55296365	55297720	1183,671,920,732,1023,1372	3884,1100,1982,1296,1649,3007	747,687,684,551,640,653	2363,1133,1242,1105,959,1161	221	299	1	1.0	0.292,0.452,0.386,0.433,0.456,0.382	0.3,0.451,0.427,0.403,0.474,0.432	-0.014
ENSMUSG00000047731	Wbp1l	19	+	46606711	46606759	46652473	46652635	46599113	46599293	46653964	46657382	11,33,28,46,68,19	8,274,175,255,353,72	7,39,47,38,30,36	14,260,244,240,205,248	197	311	0.977203122526	1.0	0.685,0.16,0.202,0.222,0.233,0.294	0.441,0.191,0.233,0.2,0.188,0.186	0.06
ENSMUSG00000047731	Wbp1l	19	+	46644352	46644455	46652473	46652635	46599083	46599293	46653964	46657389	0,29,12,36,39,7	8,274,175,255,353,72	0,17,29,13,27,0	14,260,244,240,205,248	252	311	1	1.0	0.0,0.116,0.078,0.148,0.12,0.107	0.0,0.075,0.128,0.063,0.14,0.0	0.027
ENSMUSG00000047731	Wbp1l	19	+	46644352	46644455	46652473	46652635	46606711	46606759	46653964	46657382	12,76,37,96,145,27	8,274,175,257,356,73	10,83,72,77,60,68	14,260,246,242,202,246	252	311	1	1.0	0.649,0.255,0.207,0.316,0.335,0.313	0.469,0.283,0.265,0.282,0.268,0.254	0.042
ENSMUSG00000025228	Actr1a	19	-	46380248	46380341	46380916	46381133	46379581	46379756	46382293	46382418	141,579,449,578,760,349	80,312,270,282,405,190	84,507,597,505,530,497	70,328,306,241,281,305	366	242	1	1.0	0.538,0.551,0.524,0.575,0.554,0.548	0.442,0.505,0.563,0.581,0.555,0.519	0.021
ENSMUSG00000025224	Gbf1	19	+	46284249	46284430	46284704	46284833	46284004	46284118	46285659	46286509	56,49,93,65,132,28	37,58,79,36,79,25	44,85,68,69,62,57	24,50,38,44,45,44	330	278	1	1.0	0.56,0.416,0.498,0.603,0.585,0.485	0.607,0.589,0.601,0.569,0.537,0.522	-0.046
ENSMUSG00000041035	Gm17018	19	+	45572404	45572538	45576992	45577095	45571884	45572009	45577470	45578279	191,71,116,80,116,146	247,50,78,43,71,164	101,71,95,57,76,78	184,52,59,43,41,53	283	252	1	1.0	0.408,0.558,0.57,0.624,0.593,0.442	0.328,0.549,0.589,0.541,0.623,0.567	-0.0
ENSMUSG00000025217	Btrc	19	+	45423132	45423240	45456532	45456610	45406544	45406586	45471014	45471104	0,4,6,8,13,0	0,19,0,15,14,14	0,4,9,9,6,20	0,8,9,3,11,11	257	227	1	1.0	NA,0.157,1.0,0.32,0.451,0.0	NA,0.306,0.469,0.726,0.325,0.616	-0.103
ENSMUSG00000025217	Btrc	19	+	45456532	45456610	45471014	45471104	45363832	45363886	45502931	45503163	0,0,3,0,0,0	0,21,8,23,17,8	0,1,1,0,0,0	0,16,20,14,10,15	227	239	1	1.0	NA,0.0,0.283,0.0,0.0,0.0	NA,0.062,0.05,0.0,0.0,0.0	0.034
ENSMUSG00000025217	Btrc	19	+	45456532	45456610	45471014	45471104	45423132	45423240	45502931	45503163	0,9,2,15,15,15	0,20,8,23,17,8	0,2,14,18,7,22	0,18,23,12,10,25	227	239	1	1.0	NA,0.321,0.208,0.407,0.482,0.664	NA,0.105,0.391,0.612,0.424,0.481	0.014
ENSMUSG00000025204	Ndufb8	19	-	44553668	44553768	44554930	44555014	44552697	44552853	44555316	44555419	12,1,2,6,2,9	1270,327,539,344,489,932	0,2,4,1,7,6	685,313,351,264,310,352	233	249	1	1.0	0.01,0.003,0.004,0.018,0.004,0.01	0.0,0.007,0.012,0.004,0.024,0.018	-0.003
ENSMUSG00000025204	Ndufb8	19	-	44553668	44553768	44554930	44555057	44552697	44552853	44555316	44555426	1002,429,617,472,642,1020	1270,327,539,344,489,932	626,441,417,361,440,406	685,313,351,264,310,352	276	249	1	1.0	0.416,0.542,0.508,0.553,0.542,0.497	0.452,0.56,0.517,0.552,0.562,0.51	-0.016
ENSMUSG00000025199	Chuk	19	-	44075430	44075530	44078292	44078440	44073334	44074540	44078888	44078985	14,101,72,115,132,108	8,76,46,91,100,123	4,112,88,93,83,94	14,70,61,49,57,62	297	249	1	1.0	0.595,0.527,0.568,0.514,0.525,0.424	0.193,0.573,0.547,0.614,0.55,0.56	0.019
ENSMUSG00000025199	Chuk	19	-	44077245	44077379	44078292	44078440	44075430	44075530	44078888	44078985	14,102,72,115,133,108	20,66,92,104,106,115	4,112,88,93,83,93	15,98,66,72,93,79	297	283	1	1.0	0.4,0.596,0.427,0.513,0.545,0.472	0.203,0.521,0.56,0.552,0.46,0.529	0.021
ENSMUSG00000025199	Chuk	19	-	44077262	44077379	44078292	44078440	44075430	44075530	44078888	44078985	14,102,72,115,133,108	0,24,21,19,31,32	4,112,88,93,83,93	0,27,32,22,26,13	297	266	1	1.0	1.0,0.792,0.754,0.844,0.793,0.751	1.0,0.788,0.711,0.791,0.741,0.865	0.006
ENSMUSG00000025199	Chuk	19	-	44088674	44088777	44090932	44091127	44087915	44088039	44096223	44096359	7,138,77,154,151,138	0,66,34,58,98,52	11,119,95,105,80,119	0,74,63,73,79,51	344	252	0.846952130669	1.0	1.0,0.605,0.624,0.66,0.53,0.66	1.0,0.541,0.525,0.513,0.426,0.631	0.074
ENSMUSG00000025184	R3hcc1l	19	+	42576025	42576201	42582824	42582920	42562551	42564341	42583402	42583543	18,33,56,56,74,36	82,19,51,30,32,28	22,47,39,43,41,52	18,37,18,26,22,31	325	245	0.594233989122	1.0	0.142,0.567,0.453,0.585,0.635,0.492	0.48,0.489,0.62,0.555,0.584,0.558	-0.069
ENSMUSG00000025184	R3hcc1l	19	+	42581919	42581990	42582824	42582920	42576025	42576201	42583402	42583543	9,11,17,31,33,36	82,19,52,31,32,28	24,23,13,29,29,13	18,44,18,26,22,31	220	245	0.540977620196	1.0	0.109,0.392,0.267,0.527,0.535,0.589	0.598,0.368,0.446,0.554,0.595,0.318	-0.077
ENSMUSG00000025178	Pi4k2a	19	+	42100636	42100837	42104857	42104989	42090434	42090936	42105329	42105483	77,413,264,289,439,103	46,329,219,246,362,110	66,415,427,314,321,359	45,319,358,242,274,294	350	281	1	1.0	0.573,0.502,0.492,0.485,0.493,0.429	0.541,0.511,0.489,0.51,0.485,0.495	-0.01
ENSMUSG00000025178	Pi4k2a	19	+	42104857	42104989	42105329	42105483	42100636	42100837	42113042	42113104	64,299,169,271,312,88	74,412,244,377,478,204	30,325,285,251,186,259	76,405,394,354,419,366	281	303	1	1.0	0.483,0.439,0.428,0.437,0.413,0.317	0.299,0.464,0.438,0.433,0.324,0.433	0.021
ENSMUSG00000025178	Pi4k2a	19	+	42115036	42115136	42115884	42116018	42113042	42113104	42116506	42116566	44,237,143,212,285,138	163,322,218,253,422,161	44,246,248,226,211,178	110,339,338,326,294,279	249	283	1	1.0	0.235,0.455,0.427,0.488,0.434,0.493	0.313,0.452,0.455,0.441,0.449,0.42	0.0
ENSMUSG00000025178	Pi4k2a	19	+	42115884	42116018	42116506	42116566	42115036	42115136	42119792	42122218	118,329,235,304,417,147	62,111,89,110,161,101	94,323,382,325,298,310	56,177,117,112,122,107	283	209	1	1.0	0.584,0.686,0.661,0.671,0.657,0.518	0.554,0.574,0.707,0.682,0.643,0.681	-0.011
ENSMUSG00000025159	Mms19	19	-	41963862	41963937	41964317	41964403	41963400	41963458	41966213	41966314	5,38,13,31,40,4	0,0,0,0,0,0	0,44,26,23,17,39	0,1,0,2,5,0	235	224	1	1.0	1.0,1.0,1.0,1.0,1.0,1.0	NA,0.977,1.0,0.916,0.764,1.0	0.069
ENSMUSG00000025159	Mms19	19	-	41963862	41963937	41964317	41964403	41963400	41963470	41966213	41966314	5,38,13,30,40,4	0,22,11,9,23,7	0,44,26,23,17,39	1,22,22,12,25,17	235	224	0.83539855542	1.0	1.0,0.622,0.53,0.761,0.624,0.353	0.0,0.656,0.53,0.646,0.393,0.686	0.163
ENSMUSG00000025157	Zdhhc16	19	+	41939856	41939904	41940649	41940735	41939599	41939733	41941515	41941639	13,6,2,5,12,10	97,107,129,118,179,197	0,10,1,2,5,1	73,77,104,91,110,122	197	235	1	1.0	0.138,0.063,0.018,0.048,0.074,0.057	0.0,0.134,0.011,0.026,0.051,0.01	0.028
ENSMUSG00000025157	Zdhhc16	19	+	41940649	41940735	41941515	41941639	41939856	41939904	41941935	41942006	29,16,10,6,13,19	155,64,98,79,94,124	0,14,5,2,0,9	82,75,71,70,56,73	235	273	0.140242083532	1.0	0.179,0.225,0.106,0.081,0.138,0.151	0.0,0.178,0.076,0.032,0.0,0.125	0.078
ENSMUSG00000025017	Pik3ap1	19	-	41287469	41287625	41292752	41292825	41283079	41283150	41296303	41296509	92,1033,601,987,1377,393	553,2176,1620,2603,3169,1356	77,1162,1155,998,1127,1150	298,2759,2705,2519,2258,2618	222	305	1	1.0	0.186,0.395,0.338,0.343,0.374,0.285	0.262,0.367,0.37,0.352,0.407,0.376	-0.035
ENSMUSG00000025017	Pik3ap1	19	-	41308435	41308531	41321501	41321691	41302422	41302617	41324484	41324681	76,1596,898,1895,2362,514	53,1113,677,1315,1628,351	41,1987,1967,1842,1680,1838	36,1288,1360,1301,1030,1217	339	245	1	1.0	0.509,0.509,0.489,0.51,0.512,0.514	0.451,0.527,0.511,0.506,0.541,0.522	-0.002
ENSMUSG00000025017	Pik3ap1	19	-	41308435	41308531	41332208	41332345	41302422	41302617	41375845	41376265	3,707,417,776,1083,151	53,1113,678,1315,1627,351	6,799,836,711,685,758	36,1288,1360,1301,1030,1217	286	245	1	1.0	0.046,0.352,0.345,0.336,0.363,0.269	0.125,0.347,0.345,0.319,0.363,0.348	-0.023
ENSMUSG00000025017	Pik3ap1	19	-	41329199	41329344	41332208	41332345	41328091	41328234	41375845	41376265	3,707,417,774,1083,151	32,1899,835,1861,2603,446	6,799,836,711,686,758	34,2118,2187,1930,1721,1964	286	294	1	1.0	0.088,0.277,0.339,0.299,0.3,0.258	0.154,0.279,0.282,0.275,0.291,0.284	-0.001
ENSMUSG00000048612	Myof	19	-	37903676	37903867	37905277	37905377	37901823	37901933	37907586	37907728	165,597,643,576,830,508	822,1010,1260,1010,1314,1078	151,508,491,436,443,409	516,944,929,681,809,778	249	340	1	1.0	0.215,0.447,0.411,0.438,0.463,0.392	0.286,0.424,0.419,0.466,0.428,0.418	-0.013
ENSMUSG00000048612	Myof	19	-	37905277	37905377	37907586	37907728	37903676	37903867	37910893	37910989	129,718,802,658,1045,565	275,624,684,557,820,539	126,647,614,515,452,629	180,500,514,411,419,437	291	249	1	1.0	0.286,0.496,0.501,0.503,0.522,0.473	0.375,0.525,0.505,0.517,0.48,0.552	-0.029
ENSMUSG00000048612	Myof	19	-	37911089	37911178	37913336	37913476	37910893	37910989	37915605	37915754	98,683,597,606,942,374	91,454,487,441,719,331	97,618,554,468,511,516	74,434,390,374,313,448	289	238	1	1.0	0.47,0.553,0.502,0.531,0.519,0.482	0.519,0.54,0.539,0.508,0.573,0.487	-0.018
ENSMUSG00000048612	Myof	19	-	37968327	37968452	37972174	37972257	37967015	37967132	37974583	37974627	0,261,103,288,328,29	0,448,198,387,540,59	0,222,201,158,208,208	0,347,355,311,350,338	232	274	1	1.0	NA,0.408,0.381,0.468,0.418,0.367	NA,0.43,0.401,0.375,0.412,0.421	0.001
ENSMUSG00000056999	Ide	19	-	37290043	37290188	37290669	37290814	37288097	37288208	37295882	37295965	0,82,50,79,119,46	0,0,0,0,4,0	3,88,63,50,72,58	0,3,1,1,1,1	294	294	1	1.0	NA,1.0,1.0,1.0,0.967,1.0	1.0,0.967,0.984,0.98,0.986,0.983	0.01
ENSMUSG00000039652	Cpeb3	19	-	37087537	37087627	37088419	37088560	37068172	37068291	37126331	37126388	0,0,0,0,0,0	0,0,0,3,5,1	0,0,3,0,0,0	0,6,1,0,1,4	290	239	1	1.0	NA,NA,NA,0.0,0.0,0.0	NA,0.0,0.712,NA,0.0,0.0	-0.178
ENSMUSG00000039652	Cpeb3	19	-	37087537	37087627	37088419	37088587	37068172	37068291	37126331	37126388	0,0,5,2,1,2	0,0,0,3,5,1	0,3,12,2,2,3	0,6,1,0,1,4	317	239	1	1.0	NA,NA,1.0,0.334,0.131,0.601	NA,0.274,0.9,1.0,0.601,0.361	-0.111
ENSMUSG00000041180	Hectd2	19	+	36595208	36595254	36597076	36597186	36587365	36587430	36598886	36599035	0,0,1,0,1,0	0,1,3,4,3,0	0,0,2,0,2,0	0,1,0,0,3,3	195	259	1	1.0	NA,0.0,0.307,0.0,0.307,NA	NA,0.0,1.0,NA,0.47,0.0	-0.214
ENSMUSG00000024805	Pcgf5	19	+	36434569	36434666	36437154	36437210	36411955	36412236	36437302	36437362	16,110,49,116,97,109	29,62,54,62,63,103	13,152,156,131,104,128	18,87,76,63,75,69	246	205	0.633563506719	1.0	0.315,0.597,0.431,0.609,0.562,0.469	0.376,0.593,0.631,0.634,0.536,0.607	-0.066
ENSMUSG00000024781	Lipa	19	-	34495059	34495131	34500096	34500168	34492317	34494213	34501502	34501649	68,642,510,759,1017,299	122,692,475,866,940,266	48,635,595,562,461,453	69,618,591,614,468,501	221	221	1	1.0	0.358,0.481,0.518,0.467,0.52,0.529	0.41,0.507,0.502,0.478,0.496,0.475	0.001
ENSMUSG00000024781	Lipa	19	-	34495059	34495131	34501502	34501649	34492317	34494213	34507008	34507145	103,1425,910,1652,2270,548	122,684,475,866,940,266	91,1359,1226,1183,1080,1078	69,616,591,614,468,501	296	221	1	1.0	0.387,0.609,0.589,0.588,0.643,0.606	0.496,0.622,0.608,0.59,0.633,0.616	-0.024
ENSMUSG00000024781	Lipa	19	-	34507008	34507145	34508988	34509098	34501502	34501649	34510822	34511021	50,1521,939,1823,2190,495	100,1371,883,1600,2183,532	37,1454,1468,1313,1057,1206	83,1302,1183,1124,1035,1037	259	286	1	1.0	0.356,0.551,0.54,0.557,0.526,0.507	0.33,0.552,0.578,0.563,0.53,0.562	-0.013
ENSMUSG00000024778	Fas	19	+	34318782	34318836	34319309	34319389	34318589	34318651	34320560	34320585	34,58,70,53,88,96	88,115,146,135,164,180	27,53,55,42,50,72	72,90,111,81,101,99	203	229	1	1.0	0.304,0.363,0.351,0.307,0.377,0.376	0.297,0.399,0.359,0.369,0.358,0.451	-0.026
ENSMUSG00000024778	Fas	19	+	34319309	34319389	34320560	34320585	34318782	34318836	34326992	34327770	19,67,87,106,117,161	23,24,34,27,38,48	35,58,98,47,50,75	27,26,22,26,36,29	229	174	1	1.0	0.386,0.68,0.66,0.749,0.701,0.718	0.496,0.629,0.772,0.579,0.513,0.663	0.04
ENSMUSG00000040451	Sgms1	19	-	32125225	32125392	32129540	32129694	32122726	32124524	32142745	32142863	1,112,64,76,111,48	30,113,100,85,167,73	8,83,88,60,42,54	44,122,93,104,123,92	303	316	1	1.0	0.034,0.508,0.4,0.483,0.409,0.407	0.159,0.415,0.497,0.376,0.263,0.38	0.025
ENSMUSG00000040451	Sgms1	19	-	32129540	32129694	32142745	32142863	32125225	32125392	32156569	32156647	0,13,0,7,11,0	19,100,97,95,116,62	0,4,0,1,2,5	10,76,81,73,46,75	267	303	1	1.0	0.0,0.129,0.0,0.077,0.097,0.0	0.0,0.056,0.0,0.015,0.047,0.07	0.019
ENSMUSG00000040451	Sgms1	19	-	32129540	32129694	32142745	32142863	32125225	32125392	32159523	32160363	8,53,29,67,84,35	19,101,97,96,116,63	5,29,36,46,22,43	10,78,81,75,48,76	267	303	1	1.0	0.323,0.373,0.253,0.442,0.451,0.387	0.362,0.297,0.335,0.41,0.342,0.391	0.015
ENSMUSG00000040451	Sgms1	19	-	32142745	32142863	32159523	32160363	32129540	32129694	32210827	32210990	24,568,367,538,768,269	1,78,45,48,96,33	26,483,499,367,444,516	2,59,69,43,32,40	989	267	1	1.0	0.866,0.663,0.688,0.752,0.684,0.688	0.778,0.688,0.661,0.697,0.789,0.777	-0.008
ENSMUSG00000040451	Sgms1	19	-	32142745	32142863	32159523	32160363	32129540	32129694	32223508	32223590	24,589,381,539,789,282	1,77,45,49,97,34	26,494,515,359,438,497	2,59,65,41,30,40	989	267	1	1.0	0.866,0.674,0.696,0.748,0.687,0.691	0.778,0.693,0.681,0.703,0.798,0.77	-0.01
ENSMUSG00000024817	Uhrf2	19	+	30039063	30039297	30056234	30056494	30030512	30030931	30071242	30071461	7,75,55,110,147,46	26,76,46,80,119,48	12,60,82,65,76,93	4,55,70,49,41,85	383	409	0.621390906763	1.0	0.223,0.513,0.561,0.595,0.569,0.506	0.762,0.538,0.556,0.586,0.664,0.539	-0.113
ENSMUSG00000024817	Uhrf2	19	+	30082733	30082840	30086245	30086408	30079838	30079943	30087175	30087316	2,70,30,59,72,36	12,55,49,85,101,78	0,50,31,13,33,44	5,51,58,63,83,78	256	312	0.558800563231	1.0	0.169,0.608,0.427,0.458,0.465,0.36	0.0,0.544,0.394,0.201,0.326,0.407	0.102
ENSMUSG00000046138	9930021J03Rik	19	-	29723389	29723505	29735115	29735205	29720585	29720773	29743532	29743612	0,3,2,4,10,0	0,8,1,10,14,0	0,7,10,7,6,12	0,10,8,13,11,11	239	265	1	1.0	NA,0.294,0.689,0.307,0.442,NA	NA,0.437,0.581,0.374,0.377,0.547	-0.03
ENSMUSG00000046138	9930021J03Rik	19	-	29743532	29743612	29753599	29755017	29735115	29735205	29786248	29786449	13,134,31,159,138,14	0,5,1,4,6,0	4,108,110,104,113,146	0,11,8,8,4,7	1567	229	0.134451566824	1.0	1.0,0.797,0.819,0.853,0.771,1.0	1.0,0.589,0.668,0.655,0.805,0.753	0.128
ENSMUSG00000024789	Jak2	19	+	29252436	29252519	29262182	29262433	29251827	29252118	29271350	29271474	0,194,92,270,304,41	0,612,243,764,1020,225	0,219,250,270,171,226	2,726,764,821,745,763	232	400	1	1.0	NA,0.353,0.395,0.379,0.339,0.239	0.0,0.342,0.361,0.362,0.284,0.338	0.06
ENSMUSG00000024789	Jak2	19	+	29252436	29252519	29262182	29262433	29251827	29252118	29276749	29276895	0,193,92,266,304,39	0,213,79,256,360,79	0,218,250,269,169,226	2,259,273,283,263,270	232	400	1	1.0	NA,0.61,0.668,0.642,0.593,0.46	0.0,0.592,0.612,0.621,0.526,0.591	0.104
ENSMUSG00000024789	Jak2	19	+	29282316	29282638	29283541	29283661	29276749	29276895	29284836	29284994	12,1129,573,1353,1564,422	0,477,236,492,668,237	4,1354,1293,1315,1181,1435	9,577,476,474,414,549	471	269	1	1.0	1.0,0.575,0.581,0.611,0.572,0.504	0.202,0.573,0.608,0.613,0.62,0.599	0.105
ENSMUSG00000024789	Jak2	19	+	29283541	29283661	29284836	29284994	29282316	29282638	29286300	29286412	0,279,118,259,316,117	0,593,314,685,811,242	7,312,273,260,301,361	21,676,527,705,642,686	269	307	1	1.0	NA,0.349,0.3,0.301,0.308,0.356	0.276,0.345,0.372,0.296,0.349,0.375	-0.013
ENSMUSG00000024789	Jak2	19	+	29287900	29288087	29291166	29291301	29286300	29286412	29294855	29294943	0,748,382,882,1087,359	18,466,255,472,638,242	21,850,771,808,720,860	19,537,483,468,396,532	336	284	0.593482236572	1.0	0.0,0.576,0.559,0.612,0.59,0.556	0.483,0.572,0.574,0.593,0.606,0.577	-0.085
ENSMUSG00000024789	Jak2	19	+	29287900	29288087	29294855	29294943	29286300	29286412	29295641	29295769	0,748,376,882,1077,356	28,415,262,441,551,228	21,845,764,809,720,859	12,444,468,422,367,418	336	237	0.318971850568	1.0	0.0,0.56,0.503,0.585,0.58,0.524	0.552,0.573,0.535,0.575,0.581,0.592	-0.109
ENSMUSG00000024789	Jak2	19	+	29288673	29288801	29291166	29291301	29287900	29288087	29294855	29294943	16,546,265,627,812,261	18,469,257,473,639,242	13,667,713,652,526,648	19,540,485,471,398,534	277	284	1	1.0	0.477,0.544,0.514,0.576,0.566,0.525	0.412,0.559,0.601,0.587,0.575,0.554	-0.014
ENSMUSG00000024789	Jak2	19	+	29288673	29288801	29294855	29294943	29287900	29288087	29295641	29295769	16,512,255,609,772,247	28,415,266,441,561,231	13,623,679,616,501,612	12,449,475,427,367,419	277	237	0.862417054024	1.0	0.328,0.514,0.451,0.542,0.541,0.478	0.481,0.543,0.55,0.552,0.539,0.555	-0.061
ENSMUSG00000024789	Jak2	19	+	29291166	29291301	29294855	29294943	29288673	29288801	29295641	29295769	12,455,211,458,634,220	28,449,270,462,592,242	13,534,501,492,398,442	12,491,501,463,392,456	284	237	1	1.0	0.263,0.458,0.395,0.453,0.472,0.431	0.475,0.476,0.455,0.47,0.459,0.447	-0.052
ENSMUSG00000024789	Jak2	19	+	29299478	29299615	29300908	29301098	29298587	29298738	29301611	29301736	40,573,412,660,771,474	139,825,660,979,1209,722	42,688,641,649,578,692	107,971,827,830,881,1018	286	339	1	1.0	0.254,0.452,0.425,0.444,0.43,0.438	0.318,0.456,0.479,0.481,0.437,0.446	-0.029
ENSMUSG00000024789	Jak2	19	+	29300908	29301098	29301611	29301736	29299478	29299615	29301898	29302071	83,726,569,869,1150,737	169,572,480,575,740,504	102,845,815,769,795,889	80,658,616,595,597,709	339	274	1	1.0	0.284,0.506,0.489,0.55,0.557,0.542	0.508,0.509,0.517,0.511,0.518,0.503	-0.023
ENSMUSG00000024789	Jak2	19	+	29301611	29301736	29301898	29302071	29300908	29301098	29309594	29309712	89,599,446,666,847,497	525,1016,1043,1102,1434,1391	72,695,569,552,604,689	283,1137,1147,1087,1035,1075	274	322	1	1.0	0.166,0.409,0.334,0.415,0.41,0.296	0.23,0.418,0.368,0.374,0.407,0.43	-0.033
ENSMUSG00000024789	Jak2	19	+	29301611	29301736	29309594	29309712	29300908	29301098	29310927	29311041	89,594,439,650,822,497	409,570,626,681,873,862	72,682,558,543,593,684	252,724,692,599,555,644	274	267	1	1.0	0.175,0.504,0.406,0.482,0.478,0.36	0.218,0.479,0.44,0.469,0.51,0.509	-0.037
ENSMUSG00000024789	Jak2	19	+	29301898	29302071	29309594	29309712	29301611	29301736	29310927	29311041	220,786,657,836,1092,767	409,575,632,697,895,862	126,925,861,876,828,986	252,737,702,606,568,649	322	267	1	1.0	0.308,0.531,0.463,0.499,0.503,0.425	0.293,0.51,0.504,0.545,0.547,0.557	-0.038
ENSMUSG00000024921	Smarca2	19	+	26759877	26759931	26770937	26771043	26751823	26752041	26771507	26771609	0,1,0,2,3,0	0,11,27,12,30,10	0,2,1,0,7,2	4,21,4,14,24,12	203	255	1	1.0	NA,0.102,0.0,0.173,0.112,0.0	0.0,0.107,0.239,0.0,0.268,0.173	-0.054
ENSMUSG00000024754	Tmem2	19	+	21847936	21848035	21852224	21852379	21844619	21844839	21855658	21855762	2,90,44,85,159,28	11,132,90,138,183,61	2,103,110,76,87,127	0,132,138,79,100,123	248	304	0.334150767345	1.0	0.182,0.455,0.375,0.43,0.516,0.36	1.0,0.489,0.494,0.541,0.516,0.559	-0.213
ENSMUSG00000024754	Tmem2	19	+	21847936	21848035	21855658	21855762	21844619	21844839	21856154	21858327	2,90,45,84,159,28	8,86,59,71,122,39	2,102,109,75,82,125	8,73,65,62,80,73	248	253	0.735150408878	1.0	0.203,0.516,0.438,0.547,0.571,0.423	0.203,0.588,0.631,0.552,0.511,0.636	-0.07
ENSMUSG00000035171	1110059E24Rik	19	-	21610605	21610662	21615402	21615445	21598825	21598868	21619108	21619215	0,0,0,0,0,0	0,0,0,0,0,1	0,0,1,0,0,0	0,1,0,2,0,0	192	206	1	1.0	NA,NA,NA,NA,NA,0.0	NA,0.0,1.0,0.0,NA,NA	-0.333
ENSMUSG00000024750	Zfand5	19	+	21276977	21277089	21277654	21277758	21276425	21276585	21279624	21279750	222,389,332,393,421,346	563,545,597,669,809,816	125,386,380,329,307,348	235,639,603,570,512,539	261	253	1	1.0	0.277,0.409,0.35,0.363,0.335,0.291	0.34,0.369,0.379,0.359,0.368,0.385	-0.029
ENSMUSG00000041491	Cep78	19	-	15962371	15962449	15969071	15969200	15960942	15961109	15970532	15970578	0,17,31,18,48,20	6,5,11,11,8,16	7,15,9,11,27,15	4,10,11,7,7,7	278	227	1	1.0	0.0,0.735,0.697,0.572,0.83,0.505	0.588,0.551,0.401,0.562,0.759,0.636	-0.026
ENSMUSG00000025231	Sufu	19	+	46473571	46473706	46475507	46475646	46454734	46454846	46483599	46483668	4,20,15,34,59,2	36,22,8,15,39,21	0,27,19,24,28,32	2,21,7,16,15,15	284	288	0.215800669765	1.0	0.101,0.48,0.655,0.697,0.605,0.088	0.0,0.566,0.734,0.603,0.654,0.684	-0.103
ENSMUSG00000024696	Lpxn	19	+	12803932	12804090	12811219	12811266	12798605	12798679	12819335	12819435	19,155,89,113,169,120	15,52,42,38,66,54	4,144,98,107,86,129	13,58,64,25,49,44	307	196	0.927716790851	1.0	0.447,0.656,0.575,0.655,0.62,0.587	0.164,0.613,0.494,0.732,0.528,0.652	0.059
ENSMUSG00000024695	Zfp91	19	-	12774819	12774934	12775994	12776073	12771002	12771102	12776411	12776462	27,106,72,99,143,65	21,126,75,180,191,108	27,129,109,111,94,89	41,156,147,136,128,158	228	264	1	1.0	0.598,0.493,0.526,0.389,0.464,0.411	0.433,0.489,0.462,0.486,0.46,0.395	0.026
ENSMUSG00000024691	Fam111a	19	+	12573529	12573580	12577089	12577170	12564553	12564650	12583922	12583963	0,0,0,0,0,0	19,82,58,57,90,30	0,0,0,0,0,1	15,77,103,47,45,68	200	230	1	1.0	0.0,0.0,0.0,0.0,0.0,0.0	0.0,0.0,0.0,0.0,0.0,0.017	-0.003
ENSMUSG00000046139	Patl1	19	+	11923800	11924018	11925136	11925226	11923386	11923476	11929874	11930055	0,100,46,114,116,15	0,39,17,30,44,7	0,66,106,64,80,108	1,33,26,38,32,26	367	239	1	1.0	NA,0.625,0.638,0.712,0.632,0.583	0.0,0.566,0.726,0.523,0.619,0.73	0.111
ENSMUSG00000046139	Patl1	19	+	11925136	11925226	11929874	11930055	11923800	11924018	11931532	11931656	0,29,20,74,72,11	0,89,38,83,107,41	0,42,43,57,43,45	1,80,87,79,94,87	239	330	1	1.0	NA,0.31,0.421,0.552,0.482,0.27	0.0,0.42,0.406,0.499,0.387,0.417	0.052
ENSMUSG00000046139	Patl1	19	+	11932137	11932235	11933679	11933739	11931532	11931656	11935678	11935827	0,54,23,48,68,15	0,37,17,56,47,10	0,51,41,43,29,43	0,48,36,38,33,38	247	209	1	1.0	NA,0.553,0.534,0.42,0.55,0.559	NA,0.473,0.491,0.489,0.426,0.489	0.05
ENSMUSG00000046139	Patl1	19	+	11933679	11933739	11935678	11935827	11932137	11932235	11937219	11937379	0,26,13,39,36,8	0,77,48,84,118,19	0,32,15,19,36,35	0,91,51,96,82,74	209	298	1	1.0	NA,0.325,0.279,0.398,0.303,0.375	NA,0.334,0.295,0.22,0.385,0.403	0.009
ENSMUSG00000041488	Stx3	19	-	11783025	11783136	11785389	11785524	11781566	11781680	11785684	11785758	4,125,55,98,108,47	6,85,64,71,113,45	4,120,78,94,60,76	2,112,81,77,54,55	284	260	1	1.0	0.379,0.574,0.44,0.558,0.467,0.489	0.647,0.495,0.469,0.528,0.504,0.559	-0.049
ENSMUSG00000024679	Ms4a6d	19	-	11587963	11588065	11589989	11590196	11586603	11587181	11592864	11592921	2714,7031,6818,9282,11358,8317	1962,2949,3403,3889,4856,4535	2174,7708,8012,7912,7500,8248	1818,3153,3359,3169,2849,3389	356	251	1	1.0	0.494,0.627,0.586,0.627,0.623,0.564	0.457,0.633,0.627,0.638,0.65,0.632	-0.019
ENSMUSG00000024679	Ms4a6d	19	-	11587963	11588065	11592864	11592921	11586603	11587181	11601829	11601964	401,1894,1664,2349,3180,1902	1932,2889,3343,3833,4758,4446	371,2135,2228,2160,2006,2313	1777,3060,3292,3105,2784,3321	206	251	1	1.0	0.202,0.444,0.378,0.427,0.449,0.343	0.203,0.459,0.452,0.459,0.468,0.459	-0.043
ENSMUSG00000024679	Ms4a6d	19	-	11587963	11588065	11589989	11590122	11586979	11587181	11592864	11592921	19,11,9,33,28,19	1962,2949,3403,3889,4856,4535	0,8,12,22,8,15	1818,3153,3359,3169,2849,3389	282	251	1	1.0	0.009,0.003,0.002,0.007,0.005,0.004	0.0,0.002,0.003,0.006,0.002,0.004	0.002
ENSMUSG00000024679	Ms4a6d	19	-	11601829	11601964	11603145	11603308	11592864	11592921	11604673	11604849	874,5755,4777,7152,8632,4499	1148,4120,3745,5282,6777,4694	884,6263,6060,6056,5871,6580	1006,4589,4766,4566,4470,4933	312	284	1	1.0	0.409,0.56,0.537,0.552,0.537,0.466	0.444,0.554,0.536,0.547,0.545,0.548	-0.019
ENSMUSG00000079419	Ms4a6c	19	+	11471088	11471251	11472392	11472527	11469365	11469556	11475273	11475330	1544,3526,2876,5121,4768,3377	288,1915,1433,2614,3071,1489	1077,4142,3903,3923,3724,4304	165,2198,2060,2495,1922,2208	312	284	1	1.0	0.83,0.626,0.646,0.641,0.586,0.674	0.856,0.632,0.633,0.589,0.638,0.64	0.003
ENSMUSG00000079419	Ms4a6c	19	+	11472392	11472527	11475273	11475330	11471088	11471251	11478167	11478374	1916,3199,2999,4341,4871,3679	109,688,554,1067,1182,614	1254,3686,3534,3903,3145,3995	82,878,840,1058,782,881	284	206	1	1.0	0.927,0.771,0.797,0.747,0.749,0.813	0.917,0.753,0.753,0.728,0.745,0.767	0.024
ENSMUSG00000079419	Ms4a6c	19	+	11475273	11475330	11478167	11478374	11472392	11472527	11480298	11480399	129,916,659,1205,1432,654	641,2861,2498,4160,4918,2954	52,1006,959,1195,885,1067	469,3612,3357,3895,3060,3775	206	356	1	1.0	0.258,0.356,0.313,0.334,0.335,0.277	0.161,0.325,0.331,0.346,0.333,0.328	0.008
ENSMUSG00000079419	Ms4a6c	19	+	11478167	11478374	11480298	11480399	11475273	11475330	11481205	11482192	463,2711,2165,3820,4534,2161	168,477,397,743,840,644	291,3233,3084,3627,2901,3263	132,512,551,611,544,647	356	250	1	1.0	0.659,0.8,0.793,0.783,0.791,0.702	0.608,0.816,0.797,0.807,0.789,0.78	-0.012
ENSMUSG00000024672	Ms4a7	19	-	11322298	11322400	11324421	11324628	11321038	11321582	11325806	11325863	4775,2830,3771,4233,4201,7696	2900,981,1572,1163,1393,3496	3552,3597,3006,4128,2759,3485	2114,1120,1117,1339,891,1021	356	251	1	1.0	0.537,0.67,0.628,0.72,0.68,0.608	0.542,0.694,0.655,0.685,0.686,0.706	-0.021
ENSMUSG00000024672	Ms4a7	19	-	11322298	11322400	11327924	11328050	11321038	11321582	11333206	11333366	1935,2107,2414,3185,3035,4603	2900,982,1573,1163,1393,3501	1524,2600,2406,3021,2272,2527	2115,1120,1118,1338,891,1024	275	251	1	1.0	0.378,0.662,0.583,0.714,0.665,0.545	0.397,0.679,0.663,0.673,0.699,0.693	-0.043
ENSMUSG00000024672	Ms4a7	19	-	11322298	11322400	11324421	11324628	11321405	11321582	11327924	11328050	2336,1294,1715,1903,1916,3741	2973,995,1586,1182,1404,3524	1758,1578,1255,1755,1211,1611	2147,1128,1134,1361,903,1031	356	251	1	1.0	0.356,0.478,0.433,0.532,0.49,0.428	0.366,0.497,0.438,0.476,0.486,0.524	-0.012
ENSMUSG00000024672	Ms4a7	19	-	11324421	11324628	11325806	11325863	11322298	11322400	11327924	11328050	838,802,967,1173,1242,1993	8376,3439,4866,4969,5051,10919	796,1031,897,1169,822,936	5928,4140,3455,4604,3340,4045	206	356	1	1.0	0.147,0.287,0.256,0.29,0.298,0.24	0.188,0.301,0.31,0.305,0.298,0.286	-0.028
ENSMUSG00000024672	Ms4a7	19	-	11324421	11324628	11327924	11328050	11322298	11322400	11333206	11333366	2008,2121,2428,3204,3046,4628	7969,3186,4538,4592,4648,10232	1557,2604,2424,3044,2284,2537	5597,3840,3199,4272,3102,3667	275	356	1	1.0	0.246,0.463,0.409,0.475,0.459,0.369	0.265,0.467,0.495,0.48,0.488,0.472	-0.041
ENSMUSG00000024672	Ms4a7	19	-	11325806	11325863	11327924	11328050	11324421	11324628	11333206	11333366	2342,2360,2742,3562,3438,5286	1179,690,919,1004,1062,1822	1855,2896,2662,3353,2510,2906	913,911,730,969,641,872	275	206	1	1.0	0.598,0.719,0.691,0.727,0.708,0.685	0.603,0.704,0.732,0.722,0.746,0.714	-0.015
ENSMUSG00000024672	Ms4a7	19	-	11327924	11328050	11333206	11333366	11324421	11324628	11336006	11336116	1558,2315,2674,3615,3429,3884	335,206,274,309,326,585	1177,2900,2603,3295,2555,2906	290,246,219,268,199,323	309	275	1	1.0	0.805,0.909,0.897,0.912,0.903,0.855	0.783,0.913,0.914,0.916,0.92,0.889	-0.009
ENSMUSG00000024672	Ms4a7	19	-	11327924	11328050	11333206	11333366	11325806	11325863	11336006	11336144	1558,2315,2675,3618,3429,3891	2357,1640,2170,2480,2466,4254	1184,2902,2604,3295,2555,2906	1838,2125,1895,2554,1755,2011	309	275	1	1.0	0.37,0.557,0.523,0.565,0.553,0.449	0.364,0.549,0.55,0.534,0.564,0.563	-0.018
ENSMUSG00000024666	Tmem138	19	-	10571528	10571604	10574836	10575008	10570477	10571268	10575239	10575511	1,16,20,29,37,5	4,13,6,3,21,14	10,23,26,21,26,50	5,2,11,8,6,12	321	225	0.123389153951	1.0	0.149,0.463,0.7,0.871,0.553,0.2	0.584,0.89,0.624,0.648,0.752,0.745	-0.218
ENSMUSG00000034820	Cpsf7	19	+	10532819	10532923	10533292	10533465	10531780	10531999	10535103	10535518	0,34,12,31,67,8	25,38,43,36,61,1	0,36,39,19,29,27	0,44,45,30,44,35	253	322	1	1.0	0.0,0.532,0.262,0.523,0.583,0.911	NA,0.51,0.524,0.446,0.456,0.495	-0.018
ENSMUSG00000024661	Fth1	19	+	9984180	9984327	9984559	9984685	9982702	9982983	9984780	9985092	190759,172128,253943,204298,266296,382112	326756,132848,264509,168991,235115,448228	135116,180350,179644,170293,171193,183233	225268,154068,153415,141778,141101,150661	296	275	1	1.0	0.352,0.546,0.471,0.529,0.513,0.442	0.358,0.521,0.521,0.527,0.53,0.53	-0.022
ENSMUSG00000071645	Tut1	19	+	8955386	8955577	8962343	8962822	8953849	8954021	8964019	8964129	4,34,42,61,50,12	77,92,104,107,140,49	7,54,45,33,26,48	40,115,116,86,94,108	340	628	1	1.0	0.088,0.406,0.427,0.513,0.397,0.311	0.244,0.464,0.417,0.415,0.338,0.451	-0.031
ENSMUSG00000071645	Tut1	19	+	8959742	8959843	8962343	8962822	8959086	8959402	8964019	8964129	7,21,24,14,36,20	77,93,104,107,140,49	0,32,35,27,22,29	40,115,116,86,97,108	250	628	1	1.0	0.186,0.362,0.367,0.247,0.392,0.506	0.0,0.411,0.431,0.441,0.363,0.403	0.002
ENSMUSG00000071659	Hnrnpul2	19	+	8822803	8822939	8823229	8823306	8819400	8820813	8823529	8823669	52,328,290,382,509,164	43,240,153,235,348,104	11,429,421,345,381,466	11,232,212,229,165,209	285	226	0.965717464009	1.0	0.49,0.52,0.6,0.563,0.537,0.556	0.442,0.595,0.612,0.544,0.647,0.639	-0.035
ENSMUSG00000071659	Hnrnpul2	19	+	8825971	8826100	8826643	8826812	8825270	8825393	8829749	8829950	64,332,288,337,494,230	400,538,595,613,776,444	98,336,330,334,253,341	247,584,606,457,535,630	278	318	1	1.0	0.155,0.414,0.356,0.386,0.421,0.372	0.312,0.397,0.384,0.455,0.351,0.382	-0.03
ENSMUSG00000010110	Stx5a	19	+	8742853	8742924	8743079	8743135	8742253	8742497	8743352	8743423	8,70,46,67,95,36	24,44,35,43,59,37	19,56,63,45,69,64	13,37,43,23,57,23	220	205	0.551787332983	1.0	0.237,0.597,0.55,0.592,0.6,0.476	0.577,0.585,0.577,0.646,0.53,0.722	-0.097
ENSMUSG00000024758	Rtn3	19	-	7429750	7429809	7430985	7431032	7425900	7427875	7431965	7432035	89,224,189,213,365,251	102,290,305,349,469,399	28,265,240,225,209,222	85,331,294,295,268,311	196	208	1	1.0	0.481,0.45,0.397,0.393,0.452,0.4	0.259,0.459,0.464,0.447,0.453,0.431	0.01
ENSMUSG00000024758	Rtn3	19	-	7430985	7431032	7431965	7432035	7429750	7429809	7432451	7432590	63,296,253,320,481,217	48,191,160,182,260,208	40,286,317,280,280,273	47,193,160,186,155,169	219	196	1	1.0	0.54,0.581,0.586,0.611,0.623,0.483	0.432,0.57,0.639,0.574,0.618,0.591	0.0
ENSMUSG00000047810	Ccdc88b	19	-	6857098	6857157	6857236	6857306	6856926	6857010	6857383	6857495	35,101,69,102,176,16	0,89,72,104,113,26	11,90,114,92,97,89	11,108,96,103,123,115	219	208	0.267449215904	1.0	1.0,0.519,0.476,0.482,0.597,0.369	0.487,0.442,0.53,0.459,0.428,0.424	0.112
ENSMUSG00000047810	Ccdc88b	19	-	6857236	6857306	6857383	6857495	6857098	6857157	6857633	6857791	6,70,39,60,83,20	23,112,70,170,201,33	3,71,53,72,66,56	15,106,128,102,97,129	261	219	1	1.0	0.18,0.344,0.319,0.228,0.257,0.337	0.144,0.36,0.258,0.372,0.363,0.267	-0.017
ENSMUSG00000024773	Atg2a	19	+	6256167	6256376	6256551	6256687	6255618	6255827	6257438	6257642	1,43,37,50,68,12	9,37,25,45,34,4	3,51,32,46,35,41	9,26,29,18,47,32	358	285	1	1.0	0.081,0.481,0.541,0.469,0.614,0.705	0.21,0.61,0.468,0.67,0.372,0.505	0.009
ENSMUSG00000024818	Slc25a45	19	+	5879848	5879892	5880084	5880156	5877807	5878095	5880439	5880625	0,0,0,0,0,0	18,52,53,49,95,26	0,0,1,0,0,0	13,70,72,40,49,57	193	221	1	1.0	0.0,0.0,0.0,0.0,0.0,0.0	0.0,0.0,0.016,0.0,0.0,0.0	-0.003
ENSMUSG00000024818	Slc25a45	19	+	5879848	5879892	5880084	5880156	5877816	5878691	5880439	5880625	0,23,16,22,21,4	18,50,47,49,95,23	0,14,8,9,9,15	13,70,71,38,49,55	193	221	0.604145871703	1.0	0.0,0.345,0.28,0.34,0.202,0.166	0.0,0.186,0.114,0.213,0.174,0.238	0.068
ENSMUSG00000024818	Slc25a45	19	+	5879848	5879892	5880084	5880198	5878627	5878691	5880439	5880596	0,23,16,22,21,4	0,1,1,0,0,0	0,14,8,9,9,15	0,1,0,0,0,0	193	263	1	1.0	NA,0.969,0.956,1.0,1.0,1.0	NA,0.95,1.0,1.0,1.0,1.0	-0.005
ENSMUSG00000024818	Slc25a45	19	+	5879848	5879892	5880084	5880160	5878655	5878691	5880439	5880625	0,23,16,22,21,4	0,4,6,1,4,4	0,14,8,9,9,15	4,4,4,1,1,3	193	225	1	1.0	NA,0.87,0.757,0.962,0.86,0.538	0.0,0.803,0.7,0.913,0.913,0.854	0.1
ENSMUSG00000024818	Slc25a45	19	+	5880084	5880156	5880439	5880625	5879848	5879892	5884344	5884603	12,38,67,40,94,19	57,163,117,153,216,82	1,57,30,40,44,52	43,121,139,78,119,107	221	335	1	1.0	0.242,0.261,0.465,0.284,0.397,0.26	0.034,0.417,0.247,0.437,0.359,0.424	-0.002
ENSMUSG00000024940	Ltbp3	19	+	5753632	5753755	5753928	5754048	5752018	5752141	5755545	5755674	15,39,55,51,51,35	12,40,47,38,52,16	12,46,61,17,47,63	33,34,42,31,29,49	272	269	1	1.0	0.553,0.491,0.536,0.57,0.492,0.684	0.265,0.572,0.59,0.352,0.616,0.56	0.062
ENSMUSG00000024940	Ltbp3	19	+	5753632	5753755	5755545	5755674	5752018	5752141	5755931	5756099	15,40,55,45,51,32	35,72,85,57,72,36	12,46,61,17,37,57	45,73,68,51,69,78	272	278	1	1.0	0.305,0.362,0.398,0.447,0.42,0.476	0.214,0.392,0.478,0.254,0.354,0.428	0.048
ENSMUSG00000024937	Ehbp1l1	19	-	5710210	5710310	5710573	5710697	5708757	5708831	5710792	5710848	854,450,586,401,585,606	1043,320,478,373,520,626	460,367,413,341,381,443	612,340,319,256,326,317	273	249	1	1.0	0.428,0.562,0.528,0.495,0.506,0.469	0.407,0.496,0.541,0.549,0.516,0.56	-0.013
ENSMUSG00000024937	Ehbp1l1	19	-	5717038	5717196	5720685	5720726	5716895	5716944	5720808	5720877	70,165,145,201,231,100	246,326,309,280,513,228	45,130,176,108,131,140	147,319,327,223,279,293	190	307	1	1.0	0.315,0.45,0.431,0.537,0.421,0.415	0.331,0.397,0.465,0.439,0.431,0.436	0.012
ENSMUSG00000024937	Ehbp1l1	19	-	5717661	5720407	5720685	5720726	5717038	5717196	5720808	5720877	211,393,334,382,494,270	333,1159,782,1106,1727,480	102,300,372,209,278,289	237,1096,1011,851,1083,1143	190	2895	1	1.0	0.906,0.838,0.867,0.84,0.813,0.896	0.868,0.807,0.849,0.789,0.796,0.794	0.043
ENSMUSG00000024937	Ehbp1l1	19	-	5721956	5722010	5722645	5722741	5721666	5721845	5722949	5723007	79,326,204,276,412,143	29,124,99,120,177,79	64,290,277,222,245,283	27,147,120,90,113,129	245	203	1	1.0	0.693,0.685,0.631,0.656,0.659,0.6	0.663,0.62,0.657,0.671,0.642,0.645	0.004
ENSMUSG00000056917	Sipa1	19	-	5655687	5655791	5656153	5656328	5655257	5655415	5659333	5659510	14,172,145,118,253,49	9,83,92,71,151,28	20,124,133,86,168,164	19,88,75,68,66,101	324	253	1	1.0	0.548,0.618,0.552,0.565,0.567,0.577	0.451,0.524,0.581,0.497,0.665,0.559	0.025
ENSMUSG00000056917	Sipa1	19	-	5661595	5661626	5662587	5662841	5660313	5661111	5663603	5663707	5,27,24,39,54,3	1,44,38,48,63,10	11,30,11,22,47,12	4,60,53,52,32,53	403	180	1	1.0	0.691,0.215,0.22,0.266,0.277,0.118	0.551,0.183,0.085,0.159,0.396,0.092	0.053
ENSMUSG00000063904	Dpp3	19	-	4916278	4916371	4916697	4916810	4915018	4915081	4916891	4917086	82,162,170,147,205,187	111,106,168,148,156,135	55,193,155,135,161,132	73,144,132,117,127,170	262	242	1	1.0	0.406,0.585,0.483,0.478,0.548,0.561	0.41,0.553,0.52,0.516,0.539,0.418	0.017
ENSMUSG00000024889	Rce1	19	-	4625012	4625096	4625192	4625295	4624659	4624763	4625432	4625641	29,71,69,92,90,83	54,52,64,62,91,69	25,80,67,64,69,66	38,62,51,59,53,43	252	233	1	1.0	0.332,0.558,0.499,0.578,0.478,0.527	0.378,0.544,0.548,0.501,0.546,0.587	-0.022
ENSMUSG00000034616	Ssh3	19	-	4264313	4264460	4265102	4265149	4263907	4264108	4265291	4265420	2,56,61,51,100,19	38,205,178,244,309,97	6,63,57,62,57,71	39,224,225,161,166,216	196	296	1	1.0	0.074,0.292,0.341,0.24,0.328,0.228	0.189,0.298,0.277,0.368,0.341,0.332	-0.05
ENSMUSG00000034616	Ssh3	19	-	4265102	4265149	4265291	4265420	4264313	4264460	4265609	4265703	7,188,114,182,277,83	21,52,19,58,71,17	22,201,168,170,160,190	4,54,36,45,49,40	278	196	0.818811253798	1.0	0.19,0.718,0.809,0.689,0.733,0.775	0.795,0.724,0.767,0.727,0.697,0.77	-0.094
ENSMUSG00000034616	Ssh3	19	-	4265291	4265420	4265609	4265703	4265102	4265149	4265809	4265998	7,125,77,118,146,50	19,162,121,141,254,62	10,104,106,99,84,97	24,164,133,160,149,182	243	278	1	1.0	0.297,0.469,0.421,0.489,0.397,0.48	0.323,0.42,0.477,0.414,0.392,0.379	0.025
ENSMUSG00000034616	Ssh3	19	-	4265291	4265420	4265609	4265715	4265102	4265149	4265809	4265998	0,13,0,10,4,3	19,162,121,141,254,62	0,8,3,2,21,9	24,164,133,160,149,182	255	278	1	1.0	0.0,0.08,0.0,0.072,0.017,0.05	0.0,0.05,0.024,0.013,0.133,0.051	-0.009
ENSMUSG00000034616	Ssh3	19	-	4266106	4266172	4266374	4266446	4265809	4265998	4266521	4266637	1,86,42,100,112,54	5,92,69,93,141,42	7,90,61,53,62,74	8,105,111,82,95,99	221	215	0.95981254661	1.0	0.163,0.476,0.372,0.511,0.436,0.556	0.46,0.455,0.348,0.386,0.388,0.421	0.009
ENSMUSG00000024835	Coro1b	19	+	4149862	4149985	4150089	4150219	4149341	4149544	4150439	4150504	337,632,638,785,1026,417	469,958,1082,1118,1484,823	245,651,666,704,557,597	411,961,949,912,921,932	272	279	1	1.0	0.424,0.404,0.377,0.419,0.415,0.342	0.379,0.41,0.419,0.442,0.383,0.397	-0.008
ENSMUSG00000024835	Coro1b	19	+	4149862	4149985	4150439	4150621	4149341	4149544	4150706	4150826	341,622,638,785,1008,417	1117,1579,1896,2010,2467,1458	245,649,666,692,557,597	858,1712,1640,1570,1518,1630	272	331	1	1.0	0.271,0.324,0.291,0.322,0.332,0.258	0.258,0.316,0.331,0.349,0.309,0.308	-0.012
ENSMUSG00000024835	Coro1b	19	+	4151394	4151499	4151579	4151725	4150706	4150826	4152521	4152579	725,1077,1215,1272,1527,799	1520,1126,1453,1267,1618,1260	708,1165,1070,1000,969,1018	1092,1120,1139,1052,918,1072	254	295	1	1.0	0.356,0.526,0.493,0.538,0.523,0.424	0.43,0.547,0.522,0.525,0.551,0.524	-0.04
ENSMUSG00000024847	Aip	19	-	4115981	4116170	4118086	4118266	4115319	4115496	4121335	4121545	519,556,625,625,811,702	797,519,673,598,801,762	287,527,635,524,555,542	561,559,605,537,527,562	329	338	1	1.0	0.401,0.524,0.488,0.518,0.51,0.486	0.345,0.492,0.519,0.501,0.52,0.498	0.009
ENSMUSG00000024843	Chka	19	+	3875734	3875788	3882009	3882120	3864647	3864759	3884471	3884585	0,16,10,25,25,17	0,2,1,0,1,0	0,13,24,7,9,20	0,0,3,0,1,7	203	260	1	1.0	NA,0.911,0.928,1.0,0.97,1.0	NA,1.0,0.911,1.0,0.92,0.785	0.039
ENSMUSG00000024843	Chka	19	+	3875734	3875788	3884471	3884585	3864647	3864759	3885859	3885993	0,2,5,5,9,4	0,30,30,25,34,27	0,2,3,0,1,4	6,18,24,13,15,16	203	263	1	1.0	NA,0.08,0.178,0.206,0.255,0.161	0.0,0.126,0.139,0.0,0.08,0.245	0.078
ENSMUSG00000045098	Kmt5b	19	+	3768021	3768340	3793067	3793215	3767420	3767730	3802074	3802240	0,38,13,21,44,7	0,1,0,0,8,0	0,31,35,24,33,26	0,4,1,4,1,3	468	297	1	1.0	NA,0.96,1.0,1.0,0.777,1.0	NA,0.831,0.957,0.792,0.954,0.846	0.071
ENSMUSG00000045098	Kmt5b	19	+	3782219	3782279	3782755	3782852	3768021	3768340	3786388	3786627	0,14,33,12,35,3	0,7,1,8,9,1	0,13,13,6,11,9	0,2,1,1,2,3	209	246	1	1.0	NA,0.702,0.975,0.638,0.821,0.779	NA,0.884,0.939,0.876,0.866,0.779	-0.086
ENSMUSG00000045098	Kmt5b	19	+	3782219	3782279	3786388	3786627	3768021	3768340	3793067	3793215	0,14,14,12,17,1	16,160,91,181,165,47	0,6,12,8,10,6	7,120,129,148,100,109	209	388	1	1.0	0.0,0.14,0.222,0.11,0.161,0.038	0.0,0.085,0.147,0.091,0.157,0.093	0.016
ENSMUSG00000045098	Kmt5b	19	+	3786388	3786627	3793067	3793215	3782219	3782279	3802074	3802240	8,38,33,46,66,15	0,1,0,0,8,0	3,36,41,34,14,31	0,4,1,6,0,3	388	297	1	1.0	1.0,0.967,1.0,1.0,0.863,1.0	1.0,0.873,0.969,0.813,1.0,0.888	0.048
ENSMUSG00000045098	Kmt5b	19	+	3804394	3804561	3804813	3804833	3802787	3802897	3804916	3805053	0,61,44,67,79,21	0,9,7,7,12,4	5,29,42,58,34,64	0,6,9,10,4,11	316	169	1	1.0	NA,0.784,0.771,0.837,0.779,0.737	1.0,0.721,0.714,0.756,0.82,0.757	-0.013
ENSMUSG00000024913	Lrp5	19	-	3597243	3597480	3600672	3600798	3593515	3593626	3602234	3602444	11,22,17,10,36,12	23,40,61,51,73,18	5,11,16,22,19,22	35,48,25,48,56,57	275	386	1	1.0	0.402,0.436,0.281,0.216,0.409,0.483	0.167,0.243,0.473,0.391,0.323,0.351	0.047
ENSMUSG00000024900	Cpt1a	19	+	3364477	3364555	3365674	3365782	3362084	3362222	3366329	3366417	0,69,23,63,84,9	0,116,55,135,162,20	0,85,76,76,57,63	3,136,140,107,126,159	227	257	1	1.0	NA,0.402,0.321,0.346,0.37,0.338	0.0,0.414,0.381,0.446,0.339,0.31	0.04
ENSMUSG00000024900	Cpt1a	19	+	3376410	3376575	3378367	3378502	3375092	3375209	3380016	3380169	4,119,58,111,168,43	11,104,68,108,155,37	0,156,122,135,144,123	0,163,108,106,82,105	314	284	1	1.0	0.247,0.509,0.435,0.482,0.495,0.512	NA,0.464,0.505,0.535,0.614,0.514	-0.08
ENSMUSG00000024614	Tmx3	18	+	90519104	90519150	90520956	90521037	90517393	90517517	90523529	90523629	0,44,20,63,80,27	1,67,33,71,130,70	0,39,42,33,38,41	0,69,51,47,48,60	195	230	1	1.0	0.0,0.436,0.417,0.511,0.421,0.313	NA,0.4,0.493,0.453,0.483,0.446	-0.105
ENSMUSG00000024614	Tmx3	18	+	90533220	90533274	90534381	90534438	90532982	90533040	90537074	90537204	0,63,25,62,76,37	0,68,25,52,89,54	0,46,49,32,63,45	11,75,49,49,55,53	203	206	1	1.0	NA,0.485,0.504,0.547,0.464,0.41	0.0,0.384,0.504,0.399,0.538,0.463	0.101
ENSMUSG00000024614	Tmx3	18	+	90533220	90533274	90537074	90537204	90532982	90533040	90538498	90538567	0,63,25,62,79,35	8,137,78,122,188,117	0,46,49,32,63,45	13,168,110,123,103,113	203	279	1	1.0	0.0,0.387,0.306,0.411,0.366,0.291	0.0,0.273,0.38,0.263,0.457,0.354	0.006
ENSMUSG00000024614	Tmx3	18	+	90534381	90534438	90537074	90537204	90533220	90533274	90538498	90538567	0,65,15,66,100,40	8,137,76,122,188,119	0,47,53,63,62,47	13,168,110,123,103,113	206	279	1	1.0	0.0,0.391,0.211,0.423,0.419,0.313	0.0,0.275,0.395,0.41,0.449,0.36	-0.022
ENSMUSG00000041607	Mbp	18	+	82575600	82575633	82578935	82579058	82575171	82575207	82584111	82585637	0,0,0,0,1,0	1,2,4,0,2,3	0,0,0,1,0,0	0,0,1,1,0,2	182	272	1	1.0	0.0,0.0,0.0,NA,0.428,0.0	NA,NA,0.0,0.599,NA,0.0	-0.114
ENSMUSG00000024515	Smad4	18	-	73657194	73657245	73662657	73662867	73649725	73649909	73675160	73675190	4,143,55,113,130,60	0,18,20,27,36,17	0,118,137,81,110,120	2,39,14,27,21,26	359	200	1	1.0	1.0,0.816,0.605,0.7,0.668,0.663	0.0,0.628,0.845,0.626,0.745,0.72	0.148
ENSMUSG00000024515	Smad4	18	-	73658567	73658684	73658778	73658898	73657194	73657245	73662657	73662775	13,91,45,74,108,37	6,73,67,72,88,49	11,62,74,73,63,69	13,95,51,57,86,89	269	266	1	1.0	0.682,0.552,0.399,0.504,0.548,0.427	0.456,0.392,0.589,0.559,0.42,0.434	0.044
ENSMUSG00000024515	Smad4	18	-	73658778	73658898	73662657	73662867	73658567	73658684	73675160	73675190	4,143,54,114,130,60	23,73,39,81,93,26	0,118,137,81,110,120	3,63,59,60,73,68	359	269	1	1.0	0.115,0.595,0.509,0.513,0.512,0.634	0.0,0.584,0.635,0.503,0.53,0.569	0.01
ENSMUSG00000024515	Smad4	18	-	73662657	73662867	73675160	73675190	73658778	73658898	73675770	73675945	0,16,2,23,16,7	13,160,75,143,167,64	0,16,11,18,13,20	13,111,133,105,121,133	179	359	1	1.0	0.0,0.167,0.051,0.244,0.161,0.18	0.0,0.224,0.142,0.256,0.177,0.232	-0.038
ENSMUSG00000044906	4930503L19Rik	18	-	70458316	70458448	70463961	70464064	70456473	70456544	70467334	70467485	1,21,13,14,26,26	0,19,15,20,36,15	0,15,24,10,10,14	0,27,25,13,21,30	252	281	1	1.0	1.0,0.552,0.491,0.438,0.446,0.659	NA,0.383,0.517,0.462,0.347,0.342	0.187
ENSMUSG00000024539	Ptpn2	18	-	67672666	67672768	67675719	67675829	67665510	67665874	67677709	67677862	0,0,0,0,1,3	177,78,125,92,116,285	4,0,1,0,1,0	131,86,97,83,81,101	259	251	1	1.0	0.0,0.0,0.0,0.0,0.008,0.01	0.029,0.0,0.01,0.0,0.012,0.0	-0.005
ENSMUSG00000024539	Ptpn2	18	-	67672666	67672768	67675719	67675886	67665511	67665874	67677709	67677862	113,164,148,132,197,278	177,78,125,92,116,285	111,219,147,154,144,158	131,86,97,83,81,101	316	251	0.74528177487	1.0	0.336,0.625,0.485,0.533,0.574,0.437	0.402,0.669,0.546,0.596,0.585,0.554	-0.06
ENSMUSG00000024539	Ptpn2	18	-	67695623	67695724	67711836	67711927	67688890	67688989	67724441	67724573	28,65,59,99,103,67	7,56,64,68,83,73	9,94,101,79,97,98	0,88,74,61,63,73	240	250	1	1.0	0.806,0.547,0.49,0.603,0.564,0.489	1.0,0.527,0.587,0.574,0.616,0.583	-0.065
ENSMUSG00000001473	Tubb6	18	+	67391324	67391433	67392945	67393056	67390716	67390814	67401309	67402748	65,292,222,214,393,136	96,296,272,222,368,125	79,349,259,211,352,347	90,308,298,220,269,319	258	260	1	1.0	0.406,0.499,0.451,0.493,0.518,0.523	0.469,0.533,0.467,0.491,0.569,0.523	-0.027
ENSMUSG00000024516	Sec11c	18	+	65809444	65809554	65812664	65812814	65800548	65800711	65814837	65814957	265,190,289,168,256,334	810,280,458,297,459,731	141,184,179,145,165,197	398,351,355,262,272,304	259	299	1	1.0	0.274,0.439,0.421,0.395,0.392,0.345	0.29,0.377,0.368,0.39,0.412,0.428	0.0
ENSMUSG00000024516	Sec11c	18	+	65809444	65809554	65812664	65812741	65800549	65800711	65814837	65814957	265,190,289,168,256,334	0,6,4,3,1,17	141,184,179,145,165,197	4,7,1,0,7,4	259	226	1	1.0	1.0,0.965,0.984,0.98,0.996,0.945	0.969,0.958,0.994,1.0,0.954,0.977	0.003
ENSMUSG00000054237	Fra10ac1	19	-	38213360	38213445	38214373	38214457	38207262	38207308	38215830	38215907	0,26,17,20,27,27	40,6,16,9,16,23	2,19,9,8,9,7	9,13,17,6,14,9	233	234	0.789645555502	1.0	0.0,0.813,0.516,0.691,0.629,0.541	0.182,0.595,0.347,0.572,0.392,0.439	0.11
ENSMUSG00000024621	Csf1r	18	+	61117040	61117156	61117291	61117412	61114750	61114937	61117531	61117722	74,1660,1269,1796,2803,536	220,2125,1709,2331,3420,1009	89,1463,1675,1313,1429,1543	160,1862,2021,1748,1816,1965	265	270	1	1.0	0.255,0.443,0.431,0.44,0.455,0.351	0.362,0.445,0.458,0.434,0.445,0.444	-0.035
ENSMUSG00000024621	Csf1r	18	+	61117040	61117156	61117531	61117722	61114750	61114937	61118951	61119067	74,1660,1269,1796,2803,536	386,2068,2236,2709,4151,1062	89,1463,1675,1313,1430,1541	241,2329,2502,2168,2126,2367	265	340	1	1.0	0.197,0.507,0.421,0.46,0.464,0.393	0.321,0.446,0.462,0.437,0.463,0.455	-0.024
ENSMUSG00000024621	Csf1r	18	+	61124198	61124325	61124476	61124581	61118951	61119067	61124812	61124923	469,1670,2078,2520,3590,1297	533,2427,2410,2629,3809,1682	296,1924,2050,1867,1819,2140	432,2140,2302,1922,2043,2095	276	254	1	1.0	0.447,0.388,0.442,0.469,0.464,0.415	0.387,0.453,0.45,0.472,0.45,0.485	-0.012
ENSMUSG00000024621	Csf1r	18	+	61127864	61127953	61128068	61128166	61125673	61125836	61128986	61129109	710,1689,1881,1950,2927,1355	978,1706,2205,1994,2851,1472	416,1528,1746,1529,1504,1589	700,1692,1634,1516,1607,1604	238	247	1	1.0	0.43,0.507,0.47,0.504,0.516,0.489	0.381,0.484,0.526,0.511,0.493,0.507	0.002
ENSMUSG00000024621	Csf1r	18	+	61128068	61128166	61128986	61129109	61127864	61127953	61129269	61129381	887,1753,2100,2082,3023,1457	1449,2331,2886,2639,3828,2440	530,1699,1831,1527,1558,1661	1052,2062,2140,1953,1990,2138	247	272	1	1.0	0.403,0.453,0.445,0.465,0.465,0.397	0.357,0.476,0.485,0.463,0.463,0.461	-0.013
ENSMUSG00000024621	Csf1r	18	+	61128986	61129109	61129269	61129381	61128068	61128166	61129702	61129802	1150,2171,2739,2469,3670,1857	1695,2457,3119,2825,4015,2666	798,2066,2165,1910,2023,2081	1276,2192,2310,1963,2084,2333	272	261	1	1.0	0.394,0.459,0.457,0.456,0.467,0.401	0.375,0.475,0.473,0.483,0.482,0.461	-0.019
ENSMUSG00000024621	Csf1r	18	+	61129269	61129381	61129702	61129802	61128986	61129109	61130103	61130212	1256,1988,2506,2272,3340,2029	2250,2195,3024,2544,3503,2310	873,1855,1831,1772,1731,1835	1334,2005,2158,1781,1954,2020	261	249	1	1.0	0.347,0.464,0.442,0.46,0.476,0.456	0.384,0.469,0.447,0.487,0.458,0.464	-0.011
ENSMUSG00000024610	Cd74	18	+	60811293	60811485	60811858	60811921	60810327	60810418	60812151	60812646	1712,860,995,1062,1469,1241	13687,5331,7170,6876,8706,10671	1096,907,1003,1172,986,1193	9514,5773,5653,7089,5907,7149	341	212	1	1.0	0.072,0.091,0.079,0.088,0.095,0.067	0.067,0.089,0.099,0.093,0.094,0.094	-0.007
ENSMUSG00000048799	Cep120	18	-	53685882	53686028	53697594	53697693	53681723	53683464	53703121	53703244	0,18,6,21,18,8	9,40,21,29,43,34	3,20,19,9,14,19	1,49,31,21,37,43	248	295	0.753832044446	1.0	0.0,0.349,0.254,0.463,0.332,0.219	0.781,0.327,0.422,0.338,0.31,0.345	-0.151
ENSMUSG00000034484	Snx2	18	+	53189654	53189772	53197854	53197921	53176364	53176487	53198185	53198229	43,727,545,779,926,562	29,213,170,239,309,258	35,952,1000,786,858,894	24,333,277,305,241,300	267	216	1	1.0	0.545,0.734,0.722,0.725,0.708,0.638	0.541,0.698,0.745,0.676,0.742,0.707	-0.006
ENSMUSG00000034484	Snx2	18	+	53194429	53194593	53197854	53197921	53189654	53189772	53198185	53198229	74,857,649,904,1159,696	29,215,170,239,309,262	55,1089,1088,939,932,1014	24,333,280,305,241,300	313	216	1	1.0	0.638,0.733,0.725,0.723,0.721,0.647	0.613,0.693,0.728,0.68,0.727,0.7	0.008
ENSMUSG00000034484	Snx2	18	+	53210698	53210792	53212752	53212958	53210329	53210443	53216380	53216524	153,442,410,432,614,546	441,852,916,859,1220,1270	185,643,660,516,495,516	435,1205,1157,1018,844,1035	243	355	1	1.0	0.336,0.431,0.395,0.424,0.424,0.386	0.383,0.438,0.455,0.425,0.461,0.421	-0.031
ENSMUSG00000037416	Dmxl1	18	+	49957301	49957393	49958396	49958449	49955816	49955909	49961057	49961275	0,24,19,21,41,22	0,16,8,20,18,6	0,29,29,21,14,33	0,20,19,9,9,11	241	202	1	1.0	NA,0.557,0.666,0.468,0.656,0.754	NA,0.549,0.561,0.662,0.566,0.715	0.01
ENSMUSG00000024480	Ap3s1	18	+	46754370	46754462	46779187	46779259	46741875	46742081	46780660	46780768	51,282,307,351,426,235	106,185,232,219,284,361	54,254,243,223,296,341	69,197,176,159,192,217	241	221	0.975643108267	1.0	0.306,0.583,0.548,0.595,0.579,0.374	0.418,0.542,0.559,0.563,0.586,0.59	-0.045
ENSMUSG00000024480	Ap3s1	18	+	46758002	46758114	46779187	46779259	46754370	46754462	46780660	46780768	90,435,455,464,697,487	106,185,235,224,296,366	56,445,432,422,477,478	73,203,182,166,188,220	261	221	1	1.0	0.418,0.666,0.621,0.637,0.666,0.53	0.394,0.65,0.668,0.683,0.682,0.648	-0.031
ENSMUSG00000024867	Pip5k1b	19	-	24350133	24350289	24355117	24355202	24346236	24346381	24358029	24358078	0,3,2,0,3,2	0,1,4,6,3,4	0,1,4,5,0,0	1,2,2,0,3,1	234	305	1	1.0	NA,0.796,0.395,0.0,0.566,0.395	0.0,0.395,0.723,1.0,0.0,0.0	0.077
ENSMUSG00000024498	Tcerg1	18	+	42564082	42564233	42567870	42568035	42560933	42561052	42568427	42568610	0,102,76,110,122,61	10,85,41,126,144,55	0,104,83,67,86,86	0,105,99,91,82,101	300	314	1	1.0	0.0,0.557,0.66,0.477,0.47,0.537	NA,0.509,0.467,0.435,0.523,0.471	-0.031
ENSMUSG00000024491	Rbm27	18	+	42300249	42300510	42301722	42302016	42299142	42299336	42305679	42305814	4,149,42,86,127,20	2,55,24,76,121,17	4,94,98,89,77,82	2,72,54,57,53,61	410	443	1	1.0	0.684,0.745,0.654,0.55,0.531,0.56	0.684,0.585,0.662,0.628,0.611,0.592	-0.006
ENSMUSG00000024493	Lars	18	-	42251292	42251380	42257069	42257194	42250828	42250909	42261960	42262122	0,62,33,76,80,20	0,38,18,31,57,16	0,76,76,62,68,59	0,57,42,32,24,56	274	237	1	1.0	NA,0.585,0.613,0.68,0.548,0.52	NA,0.536,0.61,0.626,0.71,0.477	-0.003
ENSMUSG00000036452	Arhgap26	18	+	39357552	39357663	39357737	39357828	39306701	39306852	39363116	39363208	0,14,3,17,16,5	0,1,0,0,0,0	2,8,8,12,17,15	0,0,4,0,0,0	260	240	1	1.0	NA,0.928,1.0,1.0,1.0,1.0	1.0,1.0,0.649,1.0,1.0,1.0	0.044
ENSMUSG00000060450	Rnf14	18	+	38299753	38299926	38300428	38300590	38296634	38296798	38301655	38301807	1,193,94,217,202,80	13,195,139,208,253,115	0,176,193,132,154,199	6,214,251,205,192,203	322	311	1	1.0	0.069,0.489,0.395,0.502,0.435,0.402	0.0,0.443,0.426,0.383,0.437,0.486	0.02
ENSMUSG00000060450	Rnf14	18	+	38299753	38299926	38300428	38300590	38297499	38297575	38301655	38301807	0,50,22,47,65,18	13,195,139,208,253,112	0,38,46,48,48,47	6,214,241,206,192,197	322	311	1	1.0	0.0,0.198,0.133,0.179,0.199,0.134	0.0,0.146,0.156,0.184,0.194,0.187	-0.004
ENSMUSG00000060450	Rnf14	18	+	38300428	38300590	38301655	38301807	38299753	38299926	38307864	38308395	6,319,198,349,415,162	7,211,131,193,258,87	4,366,346,288,304,350	3,239,210,224,198,198	311	301	1	1.0	0.453,0.594,0.594,0.636,0.609,0.643	0.563,0.597,0.615,0.554,0.598,0.631	-0.005
ENSMUSG00000060450	Rnf14	18	+	38301655	38301807	38307864	38308395	38300428	38300590	38309484	38309713	13,180,131,194,243,110	79,941,635,870,1193,563	6,199,221,184,178,187	61,1077,1167,917,847,929	301	680	1	1.0	0.271,0.302,0.318,0.335,0.315,0.306	0.182,0.294,0.3,0.312,0.322,0.313	0.021
ENSMUSG00000060450	Rnf14	18	+	38301655	38301807	38307864	38308395	38300428	38300590	38313211	38313384	13,179,131,194,243,109	47,677,464,632,883,386	6,199,219,185,178,187	28,783,846,689,623,752	301	680	1	1.0	0.385,0.374,0.389,0.409,0.383,0.389	0.326,0.365,0.369,0.378,0.392,0.36	0.023
ENSMUSG00000060450	Rnf14	18	+	38301655	38301807	38309484	38309713	38300428	38300590	38313211	38313384	13,179,131,194,243,109	63,288,216,391,369,272	6,199,219,185,178,187	45,341,397,279,245,288	301	378	1	1.0	0.206,0.438,0.432,0.384,0.453,0.335	0.143,0.423,0.409,0.454,0.477,0.449	-0.018
ENSMUSG00000060450	Rnf14	18	+	38307864	38308395	38309484	38309713	38300428	38300590	38313211	38313384	47,677,464,632,883,386	63,288,216,391,369,272	28,783,846,689,623,752	45,341,397,279,245,288	680	378	1	1.0	0.293,0.566,0.544,0.473,0.571,0.441	0.257,0.561,0.542,0.579,0.586,0.592	-0.038
ENSMUSG00000060450	Rnf14	18	+	38307864	38308395	38309484	38309713	38301655	38301807	38313211	38313384	54,780,528,740,1024,430	63,289,216,391,369,275	31,932,958,829,745,854	45,341,399,279,245,288	680	378	1	1.0	0.323,0.6,0.576,0.513,0.607,0.465	0.277,0.603,0.572,0.623,0.628,0.622	-0.04
ENSMUSG00000091896	Ube2d2a	18	+	35799951	35800029	35800109	35800215	35799840	35799872	35801273	35801367	59,116,92,159,187,108	329,407,361,379,511,610	45,140,107,113,126,122	224,417,348,371,277,343	227	255	1	1.0	0.168,0.243,0.223,0.32,0.291,0.166	0.184,0.274,0.257,0.255,0.338,0.285	-0.03
ENSMUSG00000091896	Ube2d2a	18	+	35800109	35800215	35801273	35801367	35799951	35800029	35805517	35805821	198,334,260,404,546,384	188,331,308,338,418,446	99,418,311,338,327,323	141,271,220,282,206,269	255	243	1	1.0	0.501,0.49,0.446,0.532,0.555,0.451	0.401,0.595,0.574,0.533,0.602,0.534	-0.044
ENSMUSG00000038773	Kdm3b	18	+	34799284	34799359	34803449	34804049	34796787	34796912	34808240	34809489	0,36,13,32,27,7	18,188,137,214,301,102	1,40,32,15,29,44	8,234,227,249,206,299	224	749	1	1.0	0.0,0.39,0.241,0.333,0.231,0.187	0.295,0.364,0.32,0.168,0.32,0.33	-0.069
ENSMUSG00000038773	Kdm3b	18	+	34803449	34804049	34808240	34809489	34799284	34799359	34810258	34810460	18,194,158,238,317,105	2,439,161,363,588,63	9,251,236,262,239,341	10,406,428,377,309,382	749	1398	0.698395781228	1.0	0.944,0.452,0.647,0.55,0.502,0.757	0.627,0.536,0.507,0.565,0.591,0.625	0.067
ENSMUSG00000036501	Fam13b	18	-	34448025	34448121	34448367	34448451	34445531	34445615	34451207	34451437	25,78,45,66,99,49	40,51,44,38,79,41	12,86,56,80,63,73	11,46,43,45,43,51	233	245	0.783621802962	1.0	0.397,0.617,0.518,0.646,0.569,0.557	0.534,0.663,0.578,0.651,0.606,0.601	-0.055
ENSMUSG00000036501	Fam13b	18	-	34448367	34448451	34451207	34451437	34448025	34448121	34454033	34454115	41,160,113,128,173,111	26,50,39,33,51,33	27,198,127,165,148,138	9,36,25,31,26,29	379	233	0.0733598492411	1.0	0.492,0.663,0.64,0.705,0.676,0.674	0.648,0.772,0.757,0.766,0.778,0.745	-0.103
ENSMUSG00000036501	Fam13b	18	-	34465155	34465220	34473549	34473685	34462960	34463009	34486978	34487139	0,98,51,117,126,30	3,42,40,44,58,24	3,123,110,72,81,93	0,43,48,45,36,50	285	214	0.68504766327	1.0	0.0,0.637,0.489,0.666,0.62,0.484	1.0,0.682,0.632,0.546,0.628,0.583	-0.196
ENSMUSG00000036501	Fam13b	18	-	34497333	34497546	34497967	34498159	34494598	34494776	34499685	34499852	0,55,35,44,58,12	0,133,35,105,169,41	0,54,42,29,50,68	0,132,120,138,119,148	341	362	1	1.0	NA,0.305,0.515,0.308,0.267,0.237	NA,0.303,0.271,0.182,0.308,0.328	0.048
ENSMUSG00000038299	Wdr36	18	+	32841896	32842014	32843761	32843894	32841042	32841143	32845590	32845645	0,48,35,43,95,24	9,36,34,56,81,28	0,59,43,61,55,61	0,53,42,42,54,53	267	282	1	1.0	0.0,0.585,0.521,0.448,0.553,0.475	NA,0.54,0.52,0.605,0.518,0.549	-0.116
ENSMUSG00000038299	Wdr36	18	+	32862924	32863044	32863180	32863262	32861501	32861647	32864652	32864840	109,77,128,70,143,126	96,47,87,51,56,126	72,89,96,80,54,56	44,46,51,56,53,48	269	231	1	1.0	0.494,0.585,0.558,0.541,0.687,0.462	0.584,0.624,0.618,0.551,0.467,0.5	-0.003
ENSMUSG00000024383	Map3k2	18	+	32207407	32207538	32208641	32208721	32203799	32203887	32209728	32209796	0,11,4,16,26,3	0,8,4,19,11,3	0,18,10,12,12,11	0,19,13,5,2,9	280	229	1	1.0	NA,0.529,0.45,0.408,0.659,0.45	NA,0.437,0.386,0.662,0.831,0.5	-0.064
ENSMUSG00000024400	Wdr33	18	+	31829231	31829300	31829874	31829979	31827261	31827488	31833309	31833405	3,36,19,21,57,17	20,39,43,72,80,48	3,25,27,19,29,36	15,33,46,47,43,45	218	254	0.898396467603	1.0	0.149,0.518,0.34,0.254,0.454,0.292	0.189,0.469,0.406,0.32,0.44,0.482	-0.05
ENSMUSG00000024400	Wdr33	18	+	31892989	31893098	31896600	31897036	31888069	31889140	31902323	31902487	32,42,34,33,60,11	257,218,322,201,303,200	25,48,43,24,37,42	146,216,265,225,185,208	258	585	1	1.0	0.22,0.304,0.193,0.271,0.31,0.111	0.28,0.335,0.269,0.195,0.312,0.314	-0.049
ENSMUSG00000033628	Pik3c3	18	+	30274268	30274457	30276971	30277115	30272746	30273018	30281956	30282086	1,60,52,82,110,44	0,53,18,53,61,23	1,82,62,61,59,89	0,26,67,38,49,45	338	293	1	1.0	1.0,0.495,0.715,0.573,0.61,0.624	1.0,0.732,0.445,0.582,0.511,0.632	0.019
ENSMUSG00000024271	Elp2	18	+	24609629	24609700	24611912	24612069	24606856	24606935	24612447	24612525	6,34,28,46,87,32	9,59,42,64,104,34	0,61,40,43,65,56	2,93,62,65,80,67	220	306	1	1.0	0.481,0.445,0.481,0.5,0.538,0.567	0.0,0.477,0.473,0.479,0.531,0.538	0.086
ENSMUSG00000033382	Trappc8	18	-	20828468	20828648	20831449	20831508	20824966	20825068	20831609	20831678	0,46,37,49,72,45	0,114,113,132,176,103	0,49,45,41,49,38	23,135,140,144,98,158	208	329	1	1.0	NA,0.39,0.341,0.37,0.393,0.409	0.0,0.365,0.337,0.311,0.442,0.276	0.092
ENSMUSG00000033382	Trappc8	18	-	20831449	20831508	20831609	20831678	20828468	20828648	20832949	20833046	0,47,55,67,89,53	0,54,68,80,74,39	0,73,64,50,56,41	6,52,63,45,47,51	218	208	1	1.0	NA,0.454,0.436,0.444,0.534,0.565	0.0,0.573,0.492,0.515,0.532,0.434	0.062
ENSMUSG00000033382	Trappc8	18	-	20854944	20855076	20860432	20860538	20852629	20852854	20862894	20862995	0,61,24,41,84,21	0,58,19,73,103,13	0,68,54,48,47,55	1,64,78,66,78,82	255	281	1	1.0	NA,0.537,0.582,0.382,0.473,0.64	0.0,0.539,0.433,0.445,0.399,0.425	0.149
ENSMUSG00000037013	Ss18	18	-	14636495	14636618	14637391	14637484	14633542	14633676	14640256	14640361	0,9,1,5,7,4	18,117,149,163,218,65	0,1,4,2,5,1	23,113,117,126,99,147	242	272	1	1.0	0.0,0.08,0.007,0.033,0.035,0.065	0.0,0.01,0.037,0.018,0.054,0.008	0.016
ENSMUSG00000037013	Ss18	18	-	14636495	14636618	14640256	14640361	14633542	14633676	14640955	14641123	5,49,34,53,74,26	12,77,81,77,132,31	3,34,42,38,52,49	10,73,70,63,60,94	254	272	1	1.0	0.309,0.405,0.31,0.424,0.375,0.473	0.243,0.333,0.391,0.392,0.481,0.358	0.016
ENSMUSG00000037013	Ss18	18	-	14636495	14636618	14640955	14641123	14633542	14633676	14651022	14651244	0,90,66,91,127,54	12,77,76,70,118,31	0,120,99,88,91,84	10,63,62,59,55,80	317	272	0.967223814165	1.0	0.0,0.501,0.427,0.527,0.48,0.599	0.0,0.62,0.578,0.561,0.587,0.474	-0.048
ENSMUSG00000037013	Ss18	18	-	14637391	14637484	14640256	14640361	14636495	14636618	14640955	14641123	11,90,107,146,175,60	5,4,3,9,14,3	16,84,97,104,96,116	0,6,4,5,2,5	254	242	1	1.0	0.677,0.955,0.971,0.939,0.923,0.95	1.0,0.93,0.959,0.952,0.979,0.957	-0.06
ENSMUSG00000037013	Ss18	18	-	14640955	14641123	14651022	14651244	14636495	14636618	14655026	14655180	1,131,87,120,214,60	0,19,13,25,36,7	4,163,112,114,122,141	0,22,25,19,17,24	371	317	1	1.0	1.0,0.855,0.851,0.804,0.836,0.88	1.0,0.864,0.793,0.837,0.86,0.834	0.006
ENSMUSG00000037013	Ss18	18	-	14651022	14651244	14655026	14655180	14640955	14641123	14670308	14670393	0,94,67,86,144,46	1,105,86,129,171,60	0,82,92,100,102,104	2,162,127,113,124,119	303	371	1	1.0	0.0,0.523,0.488,0.449,0.508,0.484	0.0,0.383,0.47,0.52,0.502,0.517	0.01
ENSMUSG00000037013	Ss18	18	-	14651022	14651244	14655026	14655180	14640955	14641123	14679386	14679463	0,3,3,6,13,0	1,105,86,129,171,60	0,4,9,5,6,4	2,162,127,113,123,120	303	371	1	1.0	0.0,0.034,0.041,0.054,0.085,0.0	0.0,0.029,0.08,0.051,0.056,0.039	-0.007
ENSMUSG00000037013	Ss18	18	-	14651022	14651244	14670308	14670393	14640955	14641123	14679386	14679463	0,50,13,29,60,8	1,105,86,129,171,60	0,41,31,30,35,57	2,162,127,113,123,120	234	371	1	1.0	0.0,0.43,0.193,0.263,0.357,0.175	0.0,0.286,0.279,0.296,0.311,0.43	-0.031
ENSMUSG00000037013	Ss18	18	-	14655026	14655180	14670308	14670393	14640955	14641123	14679386	14679463	0,50,13,29,60,8	0,3,3,6,13,0	0,41,31,30,35,57	0,4,9,5,6,4	234	303	1	1.0	NA,0.956,0.849,0.862,0.857,1.0	NA,0.93,0.817,0.886,0.883,0.949	0.012
ENSMUSG00000037013	Ss18	18	-	14655026	14655180	14670308	14670393	14651022	14651244	14679386	14679463	0,50,13,29,60,8	0,100,62,70,161,47	0,39,31,30,36,57	2,113,76,78,84,100	234	303	1	1.0	NA,0.393,0.214,0.349,0.325,0.181	0.0,0.309,0.346,0.332,0.357,0.425	-0.002
ENSMUSG00000024404	Riok3	18	+	12135851	12135967	12136692	12136838	12128849	12128973	12136927	12137035	59,519,427,512,728,413	76,721,570,828,1048,734	22,465,470,425,398,480	51,697,667,726,629,709	265	295	1	1.0	0.464,0.445,0.455,0.408,0.436,0.385	0.324,0.426,0.44,0.395,0.413,0.43	0.027
ENSMUSG00000024404	Riok3	18	+	12136692	12136838	12136927	12137035	12135851	12135967	12137239	12137349	86,669,536,829,1063,629	78,479,413,610,675,507	43,636,665,635,560,679	48,470,468,493,424,527	295	257	1	1.0	0.49,0.549,0.531,0.542,0.578,0.519	0.438,0.541,0.553,0.529,0.535,0.529	0.014
ENSMUSG00000024404	Riok3	18	+	12139316	12139460	12149518	12149678	12137239	12137349	12152798	12152879	91,575,480,739,837,653	730,919,1011,1137,1355,1388	52,653,569,638,523,581	372,917,814,997,821,810	293	309	1	1.0	0.116,0.398,0.334,0.407,0.394,0.332	0.128,0.429,0.424,0.403,0.402,0.431	-0.039
ENSMUSG00000024404	Riok3	18	+	12152970	12153060	12153912	12154020	12152798	12152879	12155219	12157367	448,508,531,627,722,762	1252,684,915,799,955,1240	257,484,403,485,434,409	590,606,671,610,497,577	239	257	1	1.0	0.278,0.444,0.384,0.458,0.448,0.398	0.319,0.462,0.392,0.461,0.484,0.433	-0.024
ENSMUSG00000024293	Esco1	18	-	10588438	10588550	10593745	10595875	10585977	10586041	10596338	10596441	0,380,207,413,596,311	0,40,24,36,48,25	0,463,427,398,402,432	0,26,33,33,23,20	2279	261	1	1.0	NA,0.521,0.497,0.568,0.587,0.588	NA,0.671,0.597,0.58,0.667,0.712	-0.093
ENSMUSG00000024293	Esco1	18	-	10588438	10588550	10595675	10595875	10585977	10586041	10596338	10596441	0,35,19,30,47,14	0,40,24,36,48,25	0,36,53,35,31,38	0,26,33,33,23,20	349	261	1	1.0	NA,0.396,0.372,0.384,0.423,0.295	NA,0.509,0.546,0.442,0.502,0.587	-0.143
ENSMUSG00000024293	Esco1	18	-	10588438	10588550	10595675	10595875	10585977	10586041	10610025	10610109	0,6,6,10,11,1	0,40,24,35,44,25	0,7,15,11,11,5	0,25,33,28,23,21	349	261	1	1.0	NA,0.101,0.158,0.176,0.158,0.029	NA,0.173,0.254,0.227,0.263,0.151	-0.089
ENSMUSG00000024293	Esco1	18	-	10588438	10588550	10596338	10596441	10585977	10586041	10610025	10610109	0,20,10,13,25,3	0,40,24,35,44,25	0,15,11,15,16,18	0,25,33,28,23,21	252	261	1	1.0	NA,0.341,0.301,0.278,0.37,0.111	NA,0.383,0.257,0.357,0.419,0.47	-0.097
ENSMUSG00000024293	Esco1	18	-	10595675	10595875	10596338	10596441	10585977	10586041	10610025	10610109	0,20,10,13,25,3	0,6,6,10,11,1	0,15,11,15,16,18	0,7,15,11,11,5	252	349	1	1.0	NA,0.822,0.698,0.643,0.759,0.806	NA,0.748,0.504,0.654,0.668,0.833	0.064
ENSMUSG00000024287	Thoc1	18	+	9986552	9986603	9986690	9986761	9986288	9986355	9987069	9987165	13,13,24,13,20,24	38,38,35,29,29,55	0,16,10,17,6,10	16,36,41,21,20,24	200	220	0.634414133599	1.0	0.273,0.273,0.43,0.33,0.431,0.324	0.0,0.328,0.212,0.471,0.248,0.314	0.081
ENSMUSG00000073639	Rab18	18	+	6778494	6778556	6783119	6783192	6770053	6770109	6784569	6784688	23,184,105,170,232,155	17,167,129,170,250,144	8,136,167,120,146,182	7,184,166,163,157,189	211	222	1	1.0	0.587,0.537,0.461,0.513,0.494,0.531	0.546,0.437,0.514,0.436,0.495,0.503	0.032
ENSMUSG00000073639	Rab18	18	+	6783119	6783192	6784569	6784688	6778494	6778556	6784938	6785005	14,209,113,175,246,144	38,267,201,279,293,285	7,216,174,176,153,194	11,274,258,247,211,262	222	268	1	1.0	0.308,0.486,0.404,0.431,0.503,0.379	0.434,0.488,0.449,0.462,0.467,0.472	-0.043
ENSMUSG00000041225	Arhgap12	18	-	6037017	6037116	6039353	6039455	6034449	6034552	6049276	6049358	1,21,7,25,33,17	0,26,18,18,21,12	0,37,30,15,13,22	0,9,22,18,16,23	251	248	1	1.0	1.0,0.444,0.278,0.578,0.608,0.583	NA,0.802,0.574,0.452,0.445,0.486	0.03
ENSMUSG00000041225	Arhgap12	18	-	6069830	6070091	6111684	6112439	6064340	6064421	6115813	6115850	46,195,141,241,272,170	3,40,32,52,86,16	46,156,192,180,159,188	0,45,58,35,35,32	904	410	1	1.0	0.874,0.689,0.666,0.678,0.589,0.828	1.0,0.611,0.6,0.7,0.673,0.727	0.002
ENSMUSG00000024234	Mtpap	18	+	4379568	4379741	4380653	4380887	4375591	4375778	4383188	4383413	0,74,57,74,103,50	7,54,46,34,74,39	0,77,99,53,76,64	0,42,66,39,50,41	322	383	1	1.0	0.0,0.62,0.596,0.721,0.623,0.604	NA,0.686,0.641,0.618,0.644,0.65	-0.12
ENSMUSG00000025198	Erlin1	19	-	44039172	44039252	44040746	44040836	44034943	44037148	44047634	44047726	0,38,26,28,64,12	5,64,54,99,118,22	0,43,35,32,44,35	6,83,64,62,83,95	239	229	1	1.0	0.0,0.363,0.316,0.213,0.342,0.343	0.0,0.332,0.344,0.331,0.337,0.261	-0.005
ENSMUSG00000047879	Usp14	18	-	10017990	10018095	10022817	10022850	10016540	10016644	10024533	10024679	7,50,46,30,78,49	0,137,114,118,169,87	3,75,50,64,55,49	1,114,112,110,102,120	182	254	1	1.0	1.0,0.337,0.36,0.262,0.392,0.44	0.807,0.479,0.384,0.448,0.429,0.363	-0.02
ENSMUSG00000024908	Ppp6r3	19	-	3459360	3459480	3464544	3464695	3454927	3457051	3466492	3466599	8,112,75,112,143,74	8,112,73,103,138,41	4,131,90,110,105,81	10,81,94,99,75,82	300	269	1	1.0	0.473,0.473,0.48,0.494,0.482,0.618	0.264,0.592,0.462,0.499,0.557,0.47	0.029
ENSMUSG00000024908	Ppp6r3	19	-	3467140	3467294	3469640	3469762	3466492	3466599	3470970	3471005	0,101,61,96,117,32	0,96,72,115,143,51	2,72,92,69,70,67	0,107,101,109,97,108	271	303	1	1.0	NA,0.541,0.486,0.483,0.478,0.412	1.0,0.429,0.505,0.414,0.447,0.41	-0.054
ENSMUSG00000024908	Ppp6r3	19	-	3469640	3469762	3470970	3471101	3467140	3467294	3471978	3472033	6,85,53,90,129,51	0,91,57,105,128,53	3,91,94,107,54,78	1,88,93,86,90,93	280	271	1	1.0	1.0,0.475,0.474,0.453,0.494,0.482	0.744,0.5,0.495,0.546,0.367,0.448	0.046
ENSMUSG00000024908	Ppp6r3	19	-	3478277	3478364	3484830	3484916	3473768	3473866	3486975	3487091	0,107,44,102,110,39	0,35,24,34,36,8	4,82,63,77,75,95	0,32,25,40,29,38	235	236	1	1.0	NA,0.754,0.648,0.751,0.754,0.83	1.0,0.72,0.717,0.659,0.722,0.715	-0.008
ENSMUSG00000024908	Ppp6r3	19	-	3514653	3514719	3518244	3518382	3511494	3512041	3521733	3521747	0,65,35,79,93,20	0,43,13,45,55,6	0,59,69,61,58,45	0,33,33,32,40,25	287	215	1	1.0	NA,0.531,0.669,0.568,0.559,0.714	NA,0.573,0.61,0.588,0.521,0.574	0.035
ENSMUSG00000024242	Map4k3	17	-	80584720	80584791	80592921	80593014	80582561	80582617	80593090	80593159	0,90,70,82,123,60	6,95,68,97,88,72	0,97,86,80,65,64	8,91,70,81,71,59	242	220	1	1.0	0.0,0.463,0.483,0.435,0.56,0.431	0.0,0.492,0.528,0.473,0.454,0.497	-0.012
ENSMUSG00000024242	Map4k3	17	-	80612030	80612115	80613467	80613509	80609751	80609831	80613914	80614027	0,15,20,26,17,14	0,69,35,52,47,28	0,22,18,9,12,21	0,45,49,63,38,36	191	234	1	1.0	NA,0.21,0.412,0.38,0.307,0.38	NA,0.375,0.31,0.149,0.279,0.417	0.032
ENSMUSG00000024242	Map4k3	17	-	80624055	80624114	80629285	80629348	80618556	80618595	80630414	80630473	0,19,3,24,12,4	0,104,53,134,135,39	0,21,13,14,6,11	0,107,109,121,83,96	212	208	1	1.0	NA,0.152,0.053,0.149,0.08,0.091	NA,0.161,0.105,0.102,0.066,0.101	-0.002
ENSMUSG00000024242	Map4k3	17	-	80624055	80624114	80630414	80630473	80618556	80618595	80636719	80636798	0,29,16,36,52,7	0,42,14,68,48,12	0,24,31,49,19,19	0,43,38,43,34,51	208	208	1	1.0	NA,0.408,0.533,0.346,0.52,0.368	NA,0.358,0.449,0.533,0.358,0.271	0.041
ENSMUSG00000024242	Map4k3	17	-	80624055	80624114	80636719	80636798	80618556	80618595	80644131	80644242	0,54,30,58,74,32	0,42,14,69,46,12	0,57,56,62,27,45	0,45,38,42,34,48	228	208	1	1.0	NA,0.54,0.662,0.434,0.595,0.709	NA,0.536,0.573,0.574,0.42,0.461	0.075
ENSMUSG00000024242	Map4k3	17	-	80629285	80629348	80630414	80630473	80624055	80624114	80636719	80636798	0,91,55,98,140,34	0,8,0,24,11,6	0,89,101,126,67,66	0,17,5,21,8,10	208	212	1	1.0	NA,0.921,1.0,0.806,0.928,0.852	NA,0.842,0.954,0.859,0.895,0.871	0.017
ENSMUSG00000024242	Map4k3	17	-	80630414	80630473	80636719	80636798	80629285	80629348	80644131	80644242	0,54,30,58,74,32	0,17,0,25,18,4	0,57,55,62,28,46	0,14,20,20,8,12	228	208	1	1.0	NA,0.743,1.0,0.679,0.789,0.879	NA,0.788,0.715,0.739,0.762,0.778	0.062
ENSMUSG00000024070	Prkd3	17	-	78952676	78952762	78954473	78954741	78949404	78952030	78956521	78956620	6,60,37,38,50,29	22,7,13,25,35,20	1,39,47,27,53,39	4,16,14,14,23,17	417	235	0.944823698593	1.0	0.133,0.828,0.616,0.461,0.446,0.45	0.123,0.579,0.654,0.521,0.565,0.564	-0.012
ENSMUSG00000002017	Fam98a	17	-	75544747	75544882	75547610	75547759	75541195	75541380	75551740	75551946	0,29,27,40,60,18	0,55,25,44,75,21	0,36,35,45,56,54	4,38,42,36,42,36	298	284	1	1.0	NA,0.334,0.507,0.464,0.433,0.45	0.0,0.474,0.443,0.544,0.56,0.588	0.003
ENSMUSG00000024069	Slc30a6	17	+	74410285	74410428	74412273	74412322	74409352	74409388	74412606	74412726	0,0,0,1,0,0	0,21,22,10,29,10	0,0,1,0,1,0	6,28,16,20,10,11	292	198	1	1.0	NA,0.0,0.0,0.064,0.0,0.0	0.0,0.0,0.041,0.0,0.064,0.0	-0.005
ENSMUSG00000024069	Slc30a6	17	+	74410333	74410428	74412273	74412322	74409352	74409388	74412606	74412726	7,24,34,25,62,30	0,21,22,10,29,10	2,38,32,27,39,38	6,28,16,20,10,11	244	198	0.993246982388	1.0	1.0,0.481,0.556,0.67,0.634,0.709	0.213,0.524,0.619,0.523,0.76,0.737	0.112
ENSMUSG00000024069	Slc30a6	17	+	74415619	74415722	74418619	74418667	74412606	74412726	74419531	74419600	15,61,55,56,94,45	8,17,21,16,35,7	26,57,57,50,30,56	15,28,24,27,19,18	252	197	0.294948155129	1.0	0.594,0.737,0.672,0.732,0.677,0.834	0.575,0.614,0.65,0.591,0.552,0.709	0.093
ENSMUSG00000024069	Slc30a6	17	+	74418619	74418667	74419531	74419600	74415619	74415722	74423016	74424009	6,9,12,8,17,15	19,31,26,39,46,26	9,17,10,21,11,17	17,50,42,39,42,28	197	218	1	1.0	0.259,0.243,0.338,0.185,0.29,0.39	0.369,0.273,0.209,0.373,0.225,0.402	-0.024
ENSMUSG00000058704	Memo1	17	-	74217026	74217103	74220487	74220540	74202260	74202365	74225431	74225574	0,0,0,0,1,0	138,179,162,157,285,229	0,1,0,0,0,0	59,186,181,152,146,181	202	226	1	1.0	0.0,0.0,0.0,0.0,0.004,0.0	0.0,0.006,0.0,0.0,0.0,0.0	-0.0
ENSMUSG00000058704	Memo1	17	-	74217026	74217103	74225431	74225574	74202260	74202365	74241904	74242016	46,104,90,109,170,166	55,89,65,62,140,94	20,119,112,102,59,110	38,66,75,62,70,100	292	226	1	1.0	0.393,0.475,0.517,0.576,0.484,0.577	0.289,0.583,0.536,0.56,0.395,0.46	0.033
ENSMUSG00000058704	Memo1	17	-	74217026	74217103	74241904	74242016	74202260	74202365	74255227	74255296	0,0,2,0,1,1	55,84,63,60,138,93	0,0,2,1,0,0	38,66,75,61,70,99	261	226	1	1.0	0.0,0.0,0.027,0.0,0.006,0.009	0.0,0.0,0.023,0.014,0.0,0.0	0.001
ENSMUSG00000058704	Memo1	17	-	74217026	74217103	74244974	74245087	74202260	74202365	74255227	74255296	22,98,112,132,173,106	55,84,63,60,138,93	18,111,97,93,94,121	38,66,75,61,70,99	262	226	1	1.0	0.257,0.502,0.605,0.655,0.52,0.496	0.29,0.592,0.527,0.568,0.537,0.513	0.001
ENSMUSG00000058704	Memo1	17	-	74225431	74225574	74241904	74242016	74217026	74217103	74244974	74245087	61,125,93,117,147,153	78,94,98,97,147,137	18,101,109,115,74,105	21,120,111,92,84,82	261	292	1	1.0	0.467,0.598,0.515,0.574,0.528,0.555	0.49,0.485,0.523,0.583,0.496,0.589	0.012
ENSMUSG00000058704	Memo1	17	-	74225431	74225574	74241904	74242016	74217026	74217103	74255227	74255296	0,4,4,2,2,2	78,95,98,97,150,137	0,0,0,2,1,1	21,121,106,94,77,85	261	292	1	1.0	0.0,0.045,0.044,0.023,0.015,0.016	0.0,0.0,0.0,0.023,0.014,0.013	0.016
ENSMUSG00000058704	Memo1	17	-	74241904	74242016	74244974	74245087	74202260	74202365	74255227	74255296	22,98,112,132,173,106	0,0,2,0,1,1	18,111,97,93,94,121	0,0,2,1,0,0	262	261	1	1.0	1.0,1.0,0.982,1.0,0.994,0.991	1.0,1.0,0.98,0.989,1.0,1.0	-0.0
ENSMUSG00000058704	Memo1	17	-	74241904	74242016	74244974	74245087	74225431	74225574	74255227	74255296	22,98,112,132,173,106	43,77,61,78,110,128	18,111,102,94,101,119	17,90,73,80,42,76	262	261	1	1.0	0.338,0.559,0.647,0.628,0.61,0.452	0.513,0.551,0.582,0.539,0.705,0.609	-0.044
ENSMUSG00000024053	Emilin2	17	-	71273373	71275287	71280673	71280849	71256323	71256692	71310148	71310271	31,175,169,214,330,167	483,2838,2568,3117,4748,1860	27,232,206,202,238,193	481,2767,3015,2564,3090,3318	325	2063	1	1.0	0.289,0.281,0.295,0.304,0.306,0.363	0.263,0.347,0.303,0.333,0.328,0.27	-0.001
ENSMUSG00000024044	Epb41l3	17	+	69281032	69281107	69283884	69284007	69274703	69274895	69284538	69284916	0,0,1,0,12,9	0,2,1,4,11,2	0,3,0,2,6,2	0,0,1,0,0,8	224	272	1	1.0	NA,0.0,0.548,0.0,0.57,0.845	NA,1.0,0.0,1.0,1.0,0.233	-0.254
ENSMUSG00000023460	Rab12	17	-	66500309	66500448	66506032	66506093	66498018	66498108	66519347	66519670	8,94,69,104,136,51	38,307,253,363,360,334	8,133,134,107,90,108	35,371,321,328,287,324	210	288	0.969991064943	1.0	0.224,0.296,0.272,0.282,0.341,0.173	0.239,0.33,0.364,0.309,0.301,0.314	-0.045
ENSMUSG00000034647	Ankrd12	17	-	65970149	65970337	65972296	65972392	65968079	65968174	65976020	65976115	10,25,25,24,21,11	0,5,8,10,12,5	1,5,26,23,16,17	2,7,15,17,13,4	245	337	0.177013372904	1.0	1.0,0.873,0.811,0.768,0.706,0.752	0.407,0.496,0.705,0.65,0.629,0.854	0.195
ENSMUSG00000034647	Ankrd12	17	-	65972296	65972392	65976020	65976164	65965697	65970337	65979501	65979600	7,25,12,26,30,24	0,9,16,24,19,20	1,10,33,31,30,25	1,9,18,26,25,15	293	245	1	1.0	1.0,0.699,0.385,0.475,0.569,0.501	0.455,0.482,0.605,0.499,0.501,0.582	0.084
ENSMUSG00000061950	Ppp4r1	17	+	65824259	65824789	65829374	65829547	65815922	65816050	65830996	65831092	28,587,367,656,850,300	28,203,133,191,262,126	21,568,530,434,529,539	19,207,164,179,171,171	679	322	1	1.0	0.322,0.578,0.567,0.62,0.606,0.53	0.344,0.565,0.605,0.535,0.595,0.599	-0.003
ENSMUSG00000061950	Ppp4r1	17	+	65834982	65835144	65835982	65836083	65832953	65833139	65837683	65837804	38,227,150,210,235,139	14,102,79,92,129,66	27,195,180,156,167,175	8,102,71,91,89,83	311	250	1	1.0	0.686,0.641,0.604,0.647,0.594,0.629	0.731,0.606,0.671,0.579,0.601,0.629	-0.003
ENSMUSG00000023965	Fbxl17	17	-	63080420	63080563	63225024	63225101	63057451	63060411	63356747	63356878	14,12,16,17,16,23	43,51,84,43,98,58	1,11,6,12,13,20	10,59,54,55,40,60	226	292	1	1.0	0.296,0.233,0.197,0.338,0.174,0.339	0.114,0.194,0.126,0.22,0.296,0.301	0.054
ENSMUSG00000034116	Vav1	17	+	57279356	57279401	57295981	57296098	57279099	57279284	57296551	57296610	0,3,2,5,9,3	31,313,189,392,552,149	0,4,9,6,5,16	19,368,303,340,311,362	194	266	1	1.0	0.0,0.013,0.014,0.017,0.022,0.027	0.0,0.015,0.039,0.024,0.022,0.057	-0.011
ENSMUSG00000034116	Vav1	17	+	57306106	57306243	57307033	57307099	57305662	57305708	57309451	57309483	431,477,527,579,726,572	459,388,375,453,580,599	226,462,429,426,442,480	273,379,369,352,293,329	286	215	1	1.0	0.414,0.48,0.514,0.49,0.485,0.418	0.384,0.478,0.466,0.476,0.531,0.523	-0.009
ENSMUSG00000034116	Vav1	17	+	57307033	57307099	57309451	57309483	57306106	57306243	57315243	57315331	190,237,217,252,371,290	0,1,0,2,2,1	130,221,229,239,183,232	5,0,1,0,0,0	215	181	1	1.0	1.0,0.995,1.0,0.991,0.994,0.996	0.956,1.0,0.995,1.0,1.0,1.0	0.004
ENSMUSG00000034116	Vav1	17	+	57309451	57309483	57315243	57315331	57307033	57307099	57318627	57318742	112,89,108,98,136,139	770,372,547,394,508,715	70,89,74,78,94,102	506,375,322,299,307,307	181	237	1	1.0	0.16,0.239,0.205,0.246,0.26,0.203	0.153,0.237,0.231,0.255,0.286,0.303	-0.025
ENSMUSG00000034116	Vav1	17	+	57309451	57309483	57318627	57318742	57307033	57307099	57324641	57324793	112,88,108,98,136,139	1458,553,787,593,794,1059	70,89,74,78,95,102	944,531,474,455,497,488	181	264	1	1.0	0.101,0.188,0.167,0.194,0.2,0.161	0.098,0.196,0.185,0.2,0.218,0.234	-0.02
ENSMUSG00000034116	Vav1	17	+	57311783	57311900	57315243	57315331	57309451	57309483	57318627	57318742	645,560,568,647,882,841	780,377,549,396,517,716	412,546,558,487,430,483	517,380,330,302,308,313	266	237	1	1.0	0.424,0.57,0.48,0.593,0.603,0.511	0.415,0.561,0.601,0.59,0.554,0.579	-0.02
ENSMUSG00000034116	Vav1	17	+	57311783	57311900	57315243	57315331	57309451	57309483	57324641	57324793	643,558,565,646,881,839	0,3,1,2,7,1	412,540,557,492,431,485	6,5,6,3,1,5	266	237	1	1.0	1.0,0.994,0.998,0.997,0.991,0.999	0.984,0.99,0.988,0.993,0.997,0.989	0.006
ENSMUSG00000034116	Vav1	17	+	57311783	57311900	57318627	57318742	57309451	57309483	57324641	57324793	643,558,565,646,881,839	1458,554,787,593,793,1059	412,540,557,492,431,485	944,531,474,455,497,488	266	264	1	1.0	0.304,0.5,0.416,0.52,0.524,0.44	0.302,0.502,0.538,0.518,0.463,0.497	-0.019
ENSMUSG00000034116	Vav1	17	+	57311783	57311900	57324641	57324793	57309451	57309483	57327650	57327950	641,556,565,643,867,837	3169,838,1196,887,1174,2151	412,540,557,487,428,483	1757,779,728,655,664,735	266	301	1	1.0	0.186,0.429,0.348,0.451,0.455,0.306	0.21,0.44,0.464,0.457,0.422,0.426	-0.041
ENSMUSG00000034116	Vav1	17	+	57315243	57315331	57318627	57318742	57309451	57309483	57324641	57324793	0,3,1,2,7,1	1458,554,787,593,793,1059	6,5,6,3,1,5	944,531,474,455,497,488	237	264	1	1.0	0.0,0.006,0.001,0.004,0.01,0.001	0.007,0.01,0.014,0.007,0.002,0.011	-0.005
ENSMUSG00000034116	Vav1	17	+	57315243	57315331	57318627	57318742	57311783	57311900	57324641	57324793	363,349,366,333,502,470	1462,557,790,598,809,1063	292,281,311,299,265,306	944,537,475,455,499,488	237	264	1	1.0	0.217,0.411,0.34,0.383,0.409,0.33	0.256,0.368,0.422,0.423,0.372,0.411	-0.027
ENSMUSG00000002372	Ranbp3	17	+	56709213	56709334	56710087	56710230	56708170	56708280	56710590	56710777	68,116,122,117,120,114	196,155,201,172,292,282	46,71,106,70,86,93	139,183,182,150,155,162	270	292	1	1.0	0.273,0.447,0.396,0.424,0.308,0.304	0.264,0.296,0.386,0.335,0.375,0.383	0.019
ENSMUSG00000042625	Safb2	17	-	56566878	56567015	56567532	56567624	56566325	56566616	56568894	56569022	110,146,126,125,176,67	411,256,279,310,303,332	91,139,108,91,141,112	274,179,229,187,226,211	241	286	0.612279529989	1.0	0.241,0.404,0.349,0.324,0.408,0.193	0.283,0.48,0.359,0.366,0.425,0.386	-0.063
ENSMUSG00000042625	Safb2	17	-	56566878	56567018	56567532	56567624	56566325	56566616	56568894	56569022	110,146,126,125,176,67	407,252,276,298,297,327	91,139,108,91,141,112	269,176,227,174,222,207	241	289	0.572533284806	1.0	0.245,0.41,0.354,0.335,0.415,0.197	0.289,0.486,0.363,0.385,0.432,0.394	-0.065
ENSMUSG00000001229	Dpp9	17	-	56200582	56200683	56202840	56202902	56199255	56199433	56204171	56204300	7,43,45,29,85,18	12,84,60,72,122,34	0,67,44,45,53,44	20,106,90,68,65,80	211	250	1	1.0	0.409,0.378,0.471,0.323,0.452,0.385	0.0,0.428,0.367,0.439,0.491,0.395	0.05
ENSMUSG00000002833	Hdgfl2	17	+	56099176	56099387	56099858	56099985	56098973	56099075	56100344	56100592	402,114,209,99,194,200	249,65,82,53,64,129	177,134,125,89,151,102	183,56,38,40,60,44	360	276	1	1.0	0.553,0.573,0.661,0.589,0.699,0.543	0.426,0.647,0.716,0.63,0.659,0.64	-0.017
ENSMUSG00000003199	Mpnd	17	+	56011865	56011962	56012270	56012343	56011617	56011699	56012415	56012492	155,78,144,133,121,156	151,52,96,72,69,96	120,81,125,71,106,94	88,57,50,56,36,59	246	222	1	1.0	0.481,0.575,0.575,0.625,0.613,0.595	0.552,0.562,0.693,0.534,0.727,0.59	-0.032
ENSMUSG00000003199	Mpnd	17	+	56011865	56011962	56012270	56012492	56011617	56011699	56014940	56015109	155,78,144,133,120,156	366,101,155,124,172,265	120,81,125,71,106,94	239,84,117,82,91,105	246	371	0.956916496194	1.0	0.39,0.538,0.584,0.618,0.513,0.47	0.431,0.593,0.617,0.566,0.637,0.574	-0.051
ENSMUSG00000003199	Mpnd	17	+	56012270	56012492	56014940	56015109	56011865	56011962	56015207	56015278	223,93,135,102,113,123	930,221,304,237,341,552	66,75,79,59,68,76	478,203,201,179,167,237	371	318	1	1.0	0.17,0.265,0.276,0.269,0.221,0.16	0.106,0.241,0.252,0.22,0.259,0.216	0.011
ENSMUSG00000000708	Kat2b	17	+	53644613	53644736	53648746	53648883	53641192	53641299	53653021	53653230	0,84,28,72,113,29	0,76,35,66,110,28	0,85,114,71,92,78	0,83,119,91,99,82	272	286	1	1.0	NA,0.537,0.457,0.534,0.519,0.521	NA,0.518,0.502,0.451,0.494,0.5	0.021
ENSMUSG00000064120	Mocs1	17	+	49439421	49439586	49449099	49449161	49435094	49435262	49449434	49449546	27,301,251,345,450,131	14,93,76,138,134,35	52,337,330,372,269,309	6,94,128,114,78,93	314	211	1	1.0	0.564,0.685,0.689,0.627,0.693,0.716	0.853,0.707,0.634,0.687,0.699,0.691	-0.049
ENSMUSG00000034729	Mrps10	17	+	47375933	47376042	47377759	47377849	47374972	47375109	47378201	47378678	94,97,106,71,143,144	129,84,131,81,123,202	69,87,104,76,91,91	124,82,83,69,64,81	258	239	1	1.0	0.403,0.517,0.428,0.448,0.519,0.398	0.34,0.496,0.537,0.505,0.568,0.51	-0.041
ENSMUSG00000023977	Ubr2	17	-	46963687	46963790	46964756	46964809	46963146	46963195	46966140	46966265	0,37,15,22,38,5	0,53,21,62,92,6	0,30,33,29,29,27	7,62,70,32,40,59	202	252	1	1.0	NA,0.466,0.471,0.307,0.34,0.51	0.0,0.376,0.37,0.531,0.475,0.363	0.066
ENSMUSG00000023977	Ubr2	17	-	46980319	46980418	46980488	46980587	46975926	46976090	46981353	46981442	0,58,27,33,88,6	0,74,18,50,110,10	0,50,46,45,47,55	0,53,56,32,38,78	248	248	1	1.0	NA,0.439,0.6,0.398,0.444,0.375	NA,0.485,0.451,0.584,0.553,0.414	-0.046
ENSMUSG00000023973	Cnpy3	17	-	46743185	46743282	46747420	46747544	46737726	46737849	46751972	46752214	59,119,137,130,222,68	63,67,97,79,96,44	59,156,93,117,108,134	41,67,61,59,92,93	273	246	1	1.0	0.458,0.615,0.56,0.597,0.676,0.582	0.565,0.677,0.579,0.641,0.514,0.565	-0.009
ENSMUSG00000063576	Klhdc3	17	-	46677684	46677800	46677931	46678108	46677427	46677499	46678280	46678493	93,238,226,243,339,165	59,126,139,144,227,148	55,178,214,206,186,211	41,159,129,95,125,122	326	265	1	1.0	0.562,0.606,0.569,0.578,0.548,0.475	0.522,0.476,0.574,0.638,0.547,0.584	-0.001
ENSMUSG00000063576	Klhdc3	17	-	46677931	46678108	46678280	46678493	46677684	46677800	46679041	46679194	49,204,215,240,336,193	35,203,172,203,280,150	56,180,227,167,234,238	90,144,188,166,144,170	362	326	1	1.0	0.558,0.475,0.53,0.516,0.519,0.537	0.359,0.53,0.521,0.475,0.594,0.558	0.016
ENSMUSG00000063576	Klhdc3	17	-	46677931	46678108	46678280	46678493	46677684	46677800	46680701	46680914	14,97,110,99,167,87	35,203,172,203,279,150	19,84,81,76,107,99	90,144,188,163,144,172	362	326	1	1.0	0.265,0.301,0.365,0.305,0.35,0.343	0.16,0.344,0.28,0.296,0.401,0.341	0.018
ENSMUSG00000003546	Klc4	17	-	46636192	46636292	46636619	46636793	46635975	46636028	46636912	46637014	56,58,35,38,83,40	66,32,24,14,32,22	22,48,28,37,34,18	15,23,16,14,11,10	323	249	0.961594218797	1.0	0.395,0.583,0.529,0.677,0.667,0.584	0.531,0.617,0.574,0.671,0.704,0.581	-0.04
ENSMUSG00000003546	Klc4	17	-	46636619	46636793	46636912	46637014	46636192	46636292	46639394	46639482	36,35,25,30,38,11	49,39,37,21,69,32	8,21,21,15,10,17	23,38,25,23,17,21	251	323	1	1.0	0.486,0.536,0.465,0.648,0.415,0.307	0.309,0.416,0.519,0.456,0.431,0.51	0.036
ENSMUSG00000003546	Klc4	17	-	46636912	46637014	46639394	46639482	46636619	46636793	46639890	46640110	21,29,27,40,24,7	34,37,18,24,45,30	4,18,13,14,11,14	16,23,15,28,18,11	237	251	1	1.0	0.395,0.454,0.614,0.638,0.361,0.198	0.209,0.453,0.479,0.346,0.393,0.574	0.034
ENSMUSG00000003546	Klc4	17	-	46636912	46637014	46639890	46640110	46636619	46636793	46640622	46640704	31,38,68,50,60,27	34,37,18,24,44,28	8,35,17,22,26,28	16,23,15,27,18,12	369	251	0.969711555988	1.0	0.383,0.411,0.72,0.586,0.481,0.396	0.254,0.509,0.435,0.357,0.496,0.613	0.052
ENSMUSG00000040327	Cul9	17	-	46502612	46502687	46502687	46502786	46502384	46502495	46503088	46503182	0,1,2,3,2,2	35,26,53,15,27,15	0,0,5,2,0,2	16,25,21,27,23,26	248	224	1	1.0	0.0,0.034,0.033,0.153,0.063,0.107	0.0,0.0,0.177,0.063,0.0,0.065	0.014
ENSMUSG00000040327	Cul9	17	-	46521040	46521156	46521335	46521515	46520772	46520955	46521850	46521984	5,25,13,25,45,8	14,22,9,16,26,4	12,19,28,14,13,19	7,12,20,9,26,16	329	265	1	1.0	0.223,0.478,0.538,0.557,0.582,0.617	0.58,0.561,0.53,0.556,0.287,0.489	-0.001
ENSMUSG00000012296	Tjap1	17	-	46264882	46264978	46271799	46271929	46263688	46263810	46280415	46280544	0,0,0,0,0,0	0,41,32,33,42,20	0,0,1,0,0,1	1,33,41,14,30,24	279	245	1	1.0	NA,0.0,0.0,0.0,0.0,0.0	0.0,0.0,0.021,0.0,0.0,0.035	-0.009
ENSMUSG00000012296	Tjap1	17	-	46271799	46271929	46280415	46280544	46264882	46264978	46282345	46282439	0,0,6,0,2,0	0,60,32,46,101,7	2,2,2,4,0,0	0,51,33,31,71,45	278	279	1	1.0	NA,0.0,0.158,0.0,0.019,0.0	1.0,0.038,0.057,0.115,0.0,0.0	-0.166
ENSMUSG00000067148	Polr1c	17	-	46245615	46245748	46246106	46246214	46245030	46245150	46247728	46247800	84,83,118,40,91,71	92,76,84,54,76,50	42,86,119,74,75,79	85,71,58,77,48,48	257	282	1	1.0	0.5,0.545,0.607,0.448,0.568,0.609	0.352,0.571,0.692,0.513,0.632,0.644	-0.021
ENSMUSG00000023952	Gtpbp2	17	+	46165454	46165629	46165777	46165997	46164985	46165183	46166310	46166446	35,278,155,258,309,80	98,414,295,459,472,173	19,316,340,344,258,317	64,593,521,393,376,454	324	369	1	1.0	0.289,0.433,0.374,0.39,0.427,0.345	0.253,0.378,0.426,0.499,0.439,0.443	-0.03
ENSMUSG00000023951	Vegfa	17	-	46020990	46021122	46022276	46022348	46018857	46018879	46024064	46024094	4,3,0,0,4,2	20,117,48,35,137,127	0,5,2,0,6,8	14,102,54,46,103,185	221	281	1	1.0	0.203,0.032,0.0,0.0,0.036,0.02	0.0,0.059,0.045,0.0,0.069,0.052	0.011
ENSMUSG00000023942	Slc29a1	17	-	45587561	45587670	45588288	45588386	45587227	45587313	45588995	45589074	51,76,54,48,106,71	301,251,270,167,376,304	29,58,39,37,43,45	191,175,153,114,173,210	247	258	1	1.0	0.15,0.24,0.173,0.231,0.227,0.196	0.137,0.257,0.21,0.253,0.206,0.183	-0.005
ENSMUSG00000023942	Slc29a1	17	-	45587561	45587670	45588288	45588386	45587227	45587313	45589001	45589074	103,102,102,84,141,134	301,250,270,167,376,305	78,103,59,58,81,108	191,175,153,114,174,210	247	258	1	1.0	0.263,0.299,0.283,0.344,0.281,0.315	0.299,0.381,0.287,0.347,0.327,0.349	-0.034
ENSMUSG00000023947	Nfkbie	17	+	45559207	45559430	45560123	45560212	45558494	45558597	45560407	45560647	296,609,559,705,766,528	126,172,195,203,238,181	218,617,610,542,557,539	84,209,160,171,160,156	372	238	1	1.0	0.6,0.694,0.647,0.69,0.673,0.651	0.624,0.654,0.709,0.67,0.69,0.689	-0.013
ENSMUSG00000023947	Nfkbie	17	+	45560123	45560212	45560407	45560647	45558494	45559430	45562001	45563166	139,250,257,279,346,217	602,607,682,681,866,710	124,227,245,197,234,225	404,678,681,582,579,579	238	389	1	1.0	0.274,0.402,0.381,0.401,0.395,0.333	0.334,0.354,0.37,0.356,0.398,0.388	-0.002
ENSMUSG00000023932	Cdc5l	17	-	45392992	45393205	45404593	45404791	45391883	45392304	45407795	45408038	102,138,211,144,219,181	575,196,402,288,317,501	59,130,155,123,123,130	322,223,226,148,158,237	347	362	1	1.0	0.156,0.423,0.354,0.343,0.419,0.274	0.16,0.378,0.417,0.464,0.448,0.364	-0.044
ENSMUSG00000023961	Enpp4	17	-	44101310	44101481	44101806	44102664	44096307	44099677	44105648	44105809	12,332,131,342,314,119	0,82,25,79,75,23	23,471,345,415,329,485	9,97,86,78,90,99	1007	320	1	1.0	1.0,0.563,0.625,0.579,0.571,0.622	0.448,0.607,0.56,0.628,0.537,0.609	0.095
ENSMUSG00000023961	Enpp4	17	-	44101310	44101481	44101806	44102664	44096315	44099677	44105710	44105764	12,324,126,345,300,125	12,82,25,77,75,23	28,461,335,411,317,460	9,99,86,77,87,99	1007	320	1	1.0	0.241,0.557,0.616,0.587,0.56,0.633	0.497,0.597,0.553,0.629,0.537,0.596	-0.036
ENSMUSG00000016283	H2-M2	17	-	37481471	37481747	37482482	37482758	37480982	37481350	37482976	37483246	152,1044,1204,1336,1592,718	243,944,1251,1205,1289,820	205,1504,2279,1485,1186,1376	270,1254,1921,1294,1054,1275	425	425	1	1.0	0.385,0.525,0.49,0.526,0.553,0.467	0.432,0.545,0.543,0.534,0.529,0.519	-0.026
ENSMUSG00000016206	H2-M3	17	+	37273718	37273751	37273865	37273912	37272647	37272752	37274168	37274484	44,39,43,51,70,85	256,117,172,139,165,258	39,32,54,40,39,45	212,143,112,111,116,102	182	196	1	1.0	0.156,0.264,0.212,0.283,0.314,0.262	0.165,0.194,0.342,0.28,0.266,0.322	-0.013
ENSMUSG00000024457	Trim26	17	+	36852462	36852693	36856201	36856224	36851226	36851322	36856655	36856771	26,289,202,312,354,102	17,26,18,38,33,19	28,272,326,306,284,273	2,29,27,25,22,27	380	172	0.516796245286	1.0	0.409,0.834,0.836,0.788,0.829,0.708	0.864,0.809,0.845,0.847,0.854,0.821	-0.106
ENSMUSG00000024446	Rpp21	17	-	36255943	36256069	36257441	36257524	36255644	36255798	36257782	36257856	6,0,0,0,3,1	187,54,123,63,99,182	0,1,0,1,0,1	172,51,70,57,55,50	232	275	1	1.0	0.037,0.0,0.0,0.0,0.035,0.006	0.0,0.023,0.0,0.02,0.0,0.023	0.002
ENSMUSG00000024436	Mrps18b	17	-	35912337	35912404	35914333	35914402	35911418	35911478	35914491	35914589	84,97,126,129,125,136	191,74,82,71,81,139	47,95,84,78,85,113	76,52,59,67,55,58	218	216	1	1.0	0.304,0.565,0.604,0.643,0.605,0.492	0.38,0.644,0.585,0.536,0.605,0.659	-0.033
ENSMUSG00000024426	Atat1	17	-	35898256	35898299	35898387	35898467	35897594	35897915	35901367	35901611	0,1,10,5,8,9	10,0,3,2,4,3	17,7,7,3,1,0	3,1,3,5,0,2	229	192	0.728095563917	1.0	0.0,1.0,0.736,0.677,0.626,0.716	0.826,0.854,0.662,0.335,1.0,0.0	0.013
ENSMUSG00000024426	Atat1	17	-	35901982	35902054	35904289	35904335	35901367	35901611	35908562	35908664	4,4,2,7,5,2	8,2,7,14,22,4	0,2,4,9,5,4	1,7,10,3,10,10	195	221	1	1.0	0.362,0.694,0.245,0.362,0.205,0.362	0.0,0.245,0.312,0.773,0.362,0.312	0.038
ENSMUSG00000042211	Fbxo38	18	-	62511013	62511114	62514794	62515544	62510709	62510812	62516963	62517143	55,341,222,327,517,194	13,47,40,48,76,41	24,375,357,324,323,386	18,47,61,60,61,60	899	250	1	1.0	0.541,0.669,0.607,0.655,0.654,0.568	0.27,0.689,0.619,0.6,0.596,0.641	0.046
ENSMUSG00000042211	Fbxo38	18	-	62519753	62519967	62520682	62520825	62518491	62518611	62522349	62522520	4,69,24,54,85,18	10,135,78,106,154,43	0,64,55,77,49,54	4,147,88,106,101,128	292	363	1	1.0	0.332,0.389,0.277,0.388,0.407,0.342	0.0,0.351,0.437,0.475,0.376,0.344	0.025
ENSMUSG00000042211	Fbxo38	18	-	62530688	62530826	62533508	62533674	62529551	62529689	62533900	62534064	0,60,54,82,79,20	0,63,16,50,81,19	0,87,79,73,50,89	0,59,45,51,51,50	315	287	1	1.0	NA,0.465,0.755,0.599,0.471,0.49	NA,0.573,0.615,0.566,0.472,0.619	-0.013
ENSMUSG00000060550	H2-Q7	17	+	35442266	35442551	35442677	35442794	35439908	35440184	35442966	35442999	325,211,254,286,225,264	136,12,32,16,89,26	198,181,166,212,169,231	28,25,21,42,22,12	434	266	1	1.0	0.594,0.915,0.829,0.916,0.608,0.862	0.813,0.816,0.829,0.756,0.825,0.922	-0.04
ENSMUSG00000060550	H2-Q7	17	+	35442266	35442551	35442966	35442999	35439908	35440184	35443348	35443773	277,207,235,274,219,243	158,96,114,112,98,163	195,171,160,203,160,223	94,61,66,75,54,97	434	182	0.73409398373	1.0	0.424,0.475,0.464,0.506,0.484,0.385	0.465,0.54,0.504,0.532,0.554,0.491	-0.058
ENSMUSG00000092511	Gm20547	17	-	34856879	34856929	34857003	34857136	34856411	34856582	34857218	34857319	4110,1655,2040,1921,2409,2750	1601,447,655,517,657,1061	3181,1929,1961,1758,1779,2011	1407,500,517,406,484,534	282	199	1	1.0	0.644,0.723,0.687,0.724,0.721,0.647	0.615,0.731,0.728,0.753,0.722,0.727	-0.022
ENSMUSG00000092511	Gm20547	17	-	34857003	34857136	34857218	34857319	34856879	34856929	34857491	34857568	2585,1352,1533,1410,1731,1811	5196,1572,2297,1758,2452,3075	2162,1383,1376,1346,1383,1564	4052,1779,1876,1582,1702,1975	250	282	1	1.0	0.359,0.492,0.429,0.475,0.443,0.399	0.376,0.467,0.453,0.49,0.478,0.472	-0.023
ENSMUSG00000092511	Gm20547	17	-	34857218	34857319	34857491	34857568	34857003	34857136	34857667	34857821	1867,1029,1248,1381,1670,1430	2940,1071,1370,1242,1584,1920	1671,1331,1240,1110,1215,1335	2240,1300,1277,1113,1200,1321	226	250	1	1.0	0.413,0.515,0.502,0.552,0.538,0.452	0.452,0.531,0.518,0.525,0.528,0.528	-0.018
ENSMUSG00000092511	Gm20547	17	-	34858036	34858154	34858497	34858595	34857667	34857821	34859008	34859146	652,1130,1046,1261,1756,1047	1853,1295,1358,1663,1906,1224	790,1328,1262,1147,1250,1348	1507,1561,1642,1353,1467,1679	247	267	1	1.0	0.276,0.485,0.454,0.45,0.499,0.48	0.362,0.479,0.454,0.478,0.479,0.465	-0.012
ENSMUSG00000092511	Gm20547	17	-	34858497	34858595	34859008	34859146	34858036	34858154	34859229	34859331	928,1429,1297,1532,2128,1258	1460,1398,1320,1607,2078,1341	790,1698,1705,1419,1552,1779	1301,1606,1678,1450,1568,1733	287	247	1	1.0	0.354,0.468,0.458,0.451,0.468,0.447	0.343,0.476,0.467,0.457,0.46,0.469	-0.004
ENSMUSG00000092511	Gm20547	17	-	34859935	34860074	34860285	34860422	34859441	34859573	34860523	34860625	549,1820,1297,1987,2632,1144	718,1510,1122,1670,2090,902	495,1949,2137,1869,1822,2314	534,1685,1671,1462,1608,1826	286	288	1	1.0	0.435,0.548,0.538,0.545,0.559,0.561	0.483,0.538,0.563,0.563,0.533,0.561	-0.009
ENSMUSG00000015451	C4a	17	-	34815521	34815573	34816059	34816263	34815346	34815436	34816391	34816531	0,1,1,0,1,0	0,0,0,0,0,0	0,1,1,4,5,0	0,0,0,0,0,1	353	201	1	1.0	NA,1.0,1.0,NA,1.0,NA	NA,1.0,1.0,1.0,1.0,0.0	0.2
ENSMUSG00000018820	Zfyve27	19	+	42184117	42184189	42185804	42185949	42183427	42183564	42189196	42189243	12,63,28,22,66,23	31,78,103,109,87,55	13,49,32,51,45,31	20,97,74,74,78,93	221	294	1	1.0	0.34,0.518,0.266,0.212,0.502,0.357	0.464,0.402,0.365,0.478,0.434,0.307	-0.042
ENSMUSG00000018820	Zfyve27	19	+	42185804	42185949	42189196	42189243	42184117	42184189	42189521	42189603	36,84,95,78,109,46	10,30,36,15,20,16	43,85,58,121,86,117	18,32,16,13,30,20	294	196	1	1.0	0.706,0.651,0.638,0.776,0.784,0.657	0.614,0.639,0.707,0.861,0.656,0.796	-0.01
ENSMUSG00000015474	Ppt2	17	-	34625835	34625931	34626458	34626612	34623030	34623114	34626804	34626928	186,520,544,585,975,279	0,2,5,0,17,3	144,540,581,464,578,561	0,14,7,21,21,0	303	245	1	1.0	1.0,0.995,0.989,1.0,0.979,0.987	1.0,0.969,0.985,0.947,0.957,1.0	0.015
ENSMUSG00000015474	Ppt2	17	-	34626458	34626612	34626804	34626995	34625835	34625931	34628117	34628510	132,415,453,430,658,214	240,515,587,637,894,338	111,429,437,346,386,424	172,556,590,494,515,556	340	303	1	1.0	0.329,0.418,0.407,0.376,0.396,0.361	0.365,0.407,0.398,0.384,0.4,0.405	-0.012
ENSMUSG00000037649	H2-DMa	17	+	34137902	34138181	34138406	34138535	34137113	34137398	34138816	34139101	416,274,373,239,440,420	488,121,160,113,176,272	293,300,288,262,263,302	287,132,142,134,140,119	428	278	1	1.0	0.356,0.595,0.602,0.579,0.619,0.501	0.399,0.596,0.568,0.559,0.55,0.622	-0.007
ENSMUSG00000061232	H2-K1	17	-	33996615	33996654	33996826	33996859	33996016	33996476	33997037	33997157	2575,1598,2094,1894,2205,3120	450,184,452,416,407,524	1729,1698,1628,1751,1520,1744	449,341,317,363,266,182	182	188	1	1.0	0.855,0.9,0.827,0.825,0.848,0.86	0.799,0.837,0.841,0.833,0.855,0.908	0.007
ENSMUSG00000061232	H2-K1	17	-	33996615	33996654	33996826	33996859	33996052	33996503	33997037	33997157	2608,1614,2105,1906,2217,3138	3646,1970,2614,2180,2790,4085	1739,1705,1634,1770,1531,1756	2689,2022,2006,2081,1786,1800	182	188	1	1.0	0.425,0.458,0.454,0.475,0.451,0.442	0.4,0.466,0.457,0.468,0.47,0.502	-0.01
ENSMUSG00000059208	Hnrnpm	17	-	33649594	33650397	33652272	33652326	33648812	33648864	33658387	33658465	140,228,212,281,394,312	4047,3148,3820,3079,4030,6609	97,257,204,212,185,209	2699,2861,2891,2678,2633,2806	203	952	1	1.0	0.14,0.254,0.207,0.3,0.314,0.181	0.144,0.296,0.249,0.271,0.248,0.259	-0.012
ENSMUSG00000032739	Pram1	17	+	33642129	33642206	33644690	33644748	33641989	33642056	33644848	33644954	0,4,2,2,4,6	21,0,5,0,1,1	0,5,1,1,1,0	1,2,2,3,0,5	226	207	0.0104494953378	1.0	0.0,1.0,0.268,1.0,0.786,0.846	0.0,0.696,0.314,0.234,1.0,0.0	0.276
ENSMUSG00000032739	Pram1	17	+	33642129	33642206	33644848	33644954	33641989	33642056	33645071	33645234	0,1,2,2,4,6	11,1,11,4,4,8	17,5,1,1,1,0	2,3,7,1,3,7	226	255	0.52484393965	1.0	0.0,0.53,0.17,0.361,0.53,0.458	0.906,0.653,0.139,0.53,0.273,0.0	-0.075
ENSMUSG00000061613	U2af1	17	-	31648002	31648095	31648182	31648316	31647081	31647355	31648666	31648765	774,287,439,314,447,628	116,14,57,39,48,85	439,279,253,223,242,329	81,39,18,26,31,22	283	242	1	1.0	0.851,0.946,0.868,0.873,0.888,0.863	0.823,0.859,0.923,0.88,0.87,0.927	0.001
ENSMUSG00000061613	U2af1	17	-	31648182	31648316	31648666	31648765	31648002	31648095	31648844	31648894	406,193,265,205,292,427	1119,361,561,301,531,814	220,198,168,176,173,235	612,317,292,252,297,354	248	283	1	1.0	0.293,0.379,0.35,0.437,0.386,0.374	0.291,0.416,0.396,0.444,0.399,0.431	-0.026
ENSMUSG00000061613	U2af1	17	-	31651645	31651712	31652501	31652568	31648844	31648894	31654978	31655066	15,7,30,23,38,48	691,403,524,416,595,764	1,18,12,15,10,13	434,396,350,373,345,448	216	216	1	1.0	0.021,0.017,0.054,0.052,0.06,0.059	0.002,0.043,0.033,0.039,0.028,0.028	0.015
ENSMUSG00000024026	Glo1	17	-	30600038	30600179	30604019	30604102	30597804	30597872	30612467	30612659	45,98,77,81,108,83	64,87,118,88,123,129	19,87,76,55,48,82	38,99,100,53,57,97	232	290	1	1.0	0.468,0.585,0.449,0.535,0.523,0.446	0.385,0.523,0.487,0.565,0.513,0.514	0.003
ENSMUSG00000052712	BC004004	17	+	29277856	29277947	29282677	29282891	29268787	29269002	29294006	29294161	0,44,36,31,30,20	505,362,460,409,560,429	3,36,29,48,25,47	321,403,369,356,304,383	240	363	1	1.0	0.0,0.155,0.106,0.103,0.075,0.066	0.014,0.119,0.106,0.169,0.111,0.157	-0.029
ENSMUSG00000052712	BC004004	17	+	29282059	29282267	29282677	29282891	29268842	29269002	29294006	29294161	81,138,142,139,220,114	505,362,460,409,560,429	67,138,164,136,98,139	321,403,369,356,304,383	357	363	1	1.0	0.14,0.279,0.239,0.257,0.285,0.213	0.175,0.258,0.311,0.28,0.247,0.27	-0.021
ENSMUSG00000052712	BC004004	17	+	29282059	29282267	29294006	29294161	29268842	29269002	29294274	29294414	81,132,135,122,200,107	564,313,447,305,459,510	45,120,154,130,96,129	318,355,357,296,244,327	357	304	1	1.0	0.109,0.264,0.205,0.254,0.271,0.152	0.108,0.224,0.269,0.272,0.251,0.251	-0.02
ENSMUSG00000052712	BC004004	17	+	29282059	29282267	29294006	29294161	29277856	29277947	29294274	29294414	172,344,448,432,540,334	543,310,444,303,452,504	112,387,453,358,340,438	313,358,359,301,247,327	357	304	1	1.0	0.212,0.486,0.462,0.548,0.504,0.361	0.234,0.479,0.518,0.503,0.54,0.533	-0.039
ENSMUSG00000071172	Srsf3	17	+	29036240	29036448	29039453	29039909	29032631	29032786	29040774	29040813	702,989,966,1070,1466,1995	56,113,78,124,184,143	419,1245,1136,1010,1035,1101	21,132,106,123,116,154	357	605	1	1.0	0.955,0.937,0.955,0.936,0.931,0.959	0.971,0.941,0.948,0.933,0.938,0.924	0.003
ENSMUSG00000071172	Srsf3	17	+	29038489	29038624	29039453	29039909	29036240	29036448	29040774	29040813	1287,1322,1462,1326,1805,2594	56,113,78,124,184,141	942,1597,1371,1320,1269,1372	21,132,106,124,116,155	284	605	1	1.0	0.98,0.961,0.976,0.958,0.954,0.975	0.99,0.963,0.965,0.958,0.959,0.95	0.003
ENSMUSG00000071172	Srsf3	17	+	29039453	29039909	29040774	29040813	29038489	29038624	29041206	29041293	45,103,81,100,173,98	822,724,870,778,1023,1474	28,108,112,116,110,150	631,887,788,718,675,735	605	188	1	1.0	0.017,0.042,0.028,0.038,0.05,0.02	0.014,0.036,0.042,0.048,0.048,0.06	-0.009
ENSMUSG00000071172	Srsf3	17	+	29040774	29040813	29041206	29041293	29039453	29039909	29041383	29042897	1,14,7,13,16,22	439,364,471,428,675,974	3,14,16,18,6,9	356,491,424,374,379,392	188	236	1	1.0	0.003,0.046,0.018,0.037,0.029,0.028	0.01,0.035,0.045,0.057,0.019,0.028	-0.005
ENSMUSG00000005936	Kctd20	17	+	28961413	28961687	28962809	28962912	28957878	28958057	28963250	28963371	3,116,55,155,142,26	21,64,46,104,106,31	23,128,100,106,98,102	7,90,65,56,73,61	423	252	0.317328497456	1.0	0.078,0.519,0.416,0.47,0.444,0.333	0.662,0.459,0.478,0.53,0.444,0.499	-0.135
ENSMUSG00000005936	Kctd20	17	+	28962809	28962912	28963250	28963371	28957878	28958057	28963960	28964158	0,0,0,1,0,0	24,121,90,153,185,53	0,0,0,0,0,0	4,111,97,104,78,95	252	270	1	1.0	0.0,0.0,0.0,0.007,0.0,0.0	0.0,0.0,0.0,0.0,0.0,0.0	0.001
ENSMUSG00000005936	Kctd20	17	+	28963250	28963371	28963960	28964158	28957878	28958057	28964973	28965084	0,0,1,0,0,0	11,123,84,140,207,56	0,0,0,0,0,0	4,108,100,120,74,153	270	347	1	1.0	0.0,0.0,0.015,0.0,0.0,0.0	0.0,0.0,0.0,0.0,0.0,0.0	0.003
ENSMUSG00000005936	Kctd20	17	+	28963250	28963371	28963960	28964158	28962809	28962912	28964973	28965084	21,68,57,103,105,31	11,123,84,141,207,56	6,102,64,57,76,73	4,108,100,120,74,153	270	347	1	1.0	0.71,0.415,0.466,0.484,0.395,0.416	0.658,0.548,0.451,0.379,0.569,0.38	-0.016
ENSMUSG00000004865	Srpk1	17	-	28600242	28600456	28600868	28600894	28599470	28599869	28602687	28602853	0,18,13,21,31,14	6,52,74,48,85,21	5,21,24,5,21,18	7,62,63,62,59,61	175	363	1	1.0	0.0,0.418,0.267,0.476,0.431,0.58	0.597,0.413,0.441,0.143,0.425,0.38	-0.038
ENSMUSG00000037805	Rpl10a	17	+	28328966	28329047	28329373	28329522	28328810	28328885	28330524	28330697	1207,704,1272,676,1049,1398	5780,2151,3458,2132,3195,5277	796,706,887,654,742,887	3753,2264,2275,1860,2015,2256	230	298	1	1.0	0.213,0.298,0.323,0.291,0.298,0.256	0.216,0.288,0.336,0.313,0.323,0.337	-0.022
ENSMUSG00000002250	Ppard	17	+	28286260	28286467	28295340	28295495	28237011	28237095	28297085	28297224	41,198,126,151,281,24	11,82,44,71,111,30	13,176,160,173,185,148	4,95,94,71,95,78	356	304	1	1.0	0.761,0.673,0.71,0.645,0.684,0.406	0.735,0.613,0.592,0.675,0.624,0.618	0.004
ENSMUSG00000002250	Ppard	17	+	28286260	28286467	28295340	28295495	28237011	28237095	28298276	28298479	41,195,126,151,274,21	0,3,1,1,7,0	13,162,159,162,182,149	0,5,1,3,12,3	356	304	1	1.0	1.0,0.982,0.991,0.992,0.971,1.0	1.0,0.965,0.993,0.979,0.928,0.977	0.016
ENSMUSG00000002250	Ppard	17	+	28295340	28295495	28297085	28297224	28286260	28286467	28298276	28298479	0,99,61,76,174,27	17,134,66,89,137,32	7,113,84,90,111,96	13,131,111,84,88,95	304	288	0.7406868147	1.0	0.0,0.412,0.467,0.447,0.546,0.444	0.338,0.45,0.418,0.504,0.544,0.489	-0.071
ENSMUSG00000024220	Zfp523	17	+	28202434	28202598	28203085	28203250	28202114	28202348	28204454	28204568	7,23,25,20,21,10	31,32,31,11,53,23	4,20,15,15,12,20	20,21,26,31,44,29	313	314	1	1.0	0.185,0.419,0.447,0.646,0.284,0.304	0.167,0.489,0.367,0.327,0.215,0.409	0.052
ENSMUSG00000024220	Zfp523	17	+	28202434	28202598	28203085	28203260	28202114	28202348	28204454	28204568	7,23,25,20,21,10	0,4,5,3,13,7	4,20,15,15,12,20	4,4,7,6,13,7	313	324	0.38803339565	1.0	1.0,0.856,0.838,0.873,0.626,0.597	0.509,0.838,0.689,0.721,0.489,0.747	0.133
ENSMUSG00000024191	Bnip1	17	+	26786696	26786788	26789694	26789796	26783444	26783537	26790925	26791044	53,50,39,37,44,60	110,67,87,58,78,82	15,52,54,44,39,49	80,62,63,50,47,55	241	251	1	1.0	0.334,0.437,0.318,0.399,0.37,0.432	0.163,0.466,0.472,0.478,0.464,0.481	-0.039
ENSMUSG00000015575	Atp6v0e	17	+	26682677	26682725	26695354	26695484	26676395	26676578	26699211	26699644	930,784,903,839,1130,1049	2178,1784,2009,1736,2397,2389	523,837,879,674,717,831	1485,1684,1576,1562,1417,1643	197	279	1	1.0	0.377,0.384,0.389,0.406,0.4,0.383	0.333,0.413,0.441,0.379,0.417,0.417	-0.01
ENSMUSG00000024190	Dusp1	17	-	26506984	26507204	26507573	26507719	26505589	26506650	26507956	26508519	112,829,563,1303,1627,728	339,1612,949,2209,2991,1432	65,672,638,1007,947,798	242,1265,1138,1927,1612,1582	295	369	1	1.0	0.292,0.391,0.426,0.425,0.405,0.389	0.251,0.399,0.412,0.395,0.424,0.387	0.01
ENSMUSG00000034413	Neurl1b	17	+	26431786	26432332	26438666	26439359	26414828	26414995	26441077	26441203	0,1,0,0,0,0	0,2,0,0,6,0	0,0,0,0,0,0	0,0,0,0,2,0	695	842	1	1.0	NA,0.377,NA,NA,0.0,NA	NA,NA,NA,NA,0.0,NA	0.189
ENSMUSG00000024188	Luc7l	17	+	26257925	26258024	26266282	26266393	26253973	26255125	26267214	26267358	36,93,72,106,143,76	33,86,78,107,101,86	11,89,83,62,87,99	28,65,87,55,62,90	248	260	1	1.0	0.534,0.531,0.492,0.509,0.597,0.481	0.292,0.589,0.5,0.542,0.595,0.536	0.015
ENSMUSG00000024180	Tmem8	17	+	26120538	26120685	26121539	26121656	26120283	26120462	26121937	26123254	22,23,29,22,25,30	31,22,31,16,50,31	13,27,10,13,22,16	28,15,8,10,16,13	296	266	0.708210117402	1.0	0.389,0.484,0.457,0.553,0.31,0.465	0.294,0.618,0.529,0.539,0.553,0.525	-0.067
ENSMUSG00000025728	Pigq	17	-	25931461	25931573	25931673	25931827	25930957	25931038	25932104	25932231	0,64,44,63,112,43	0,65,52,61,96,40	1,53,86,66,75,86	7,65,73,52,71,63	303	261	1	1.0	NA,0.459,0.422,0.471,0.501,0.481	0.11,0.413,0.504,0.522,0.476,0.54	0.039
ENSMUSG00000025728	Pigq	17	-	25931461	25931573	25934757	25934878	25930957	25931038	25935002	25935134	2,67,30,52,89,33	0,65,52,61,94,40	1,60,70,69,70,61	7,65,73,52,71,64	270	261	1	1.0	1.0,0.499,0.358,0.452,0.478,0.444	0.121,0.472,0.481,0.562,0.488,0.48	0.105
ENSMUSG00000015126	Tsr3	17	+	25241687	25241861	25242158	25242222	25241063	25241257	25242453	25242798	134,62,86,63,56,129	136,38,69,30,38,81	73,79,32,70,69,49	82,28,33,22,30,17	323	213	0.650242756314	1.0	0.394,0.518,0.451,0.581,0.493,0.512	0.37,0.65,0.39,0.677,0.603,0.655	-0.066
ENSMUSG00000024170	Telo2	17	-	25105083	25105175	25105345	25105434	25104807	25104924	25105729	25105843	4,6,12,12,18,6	7,14,8,20,29,18	12,10,14,7,13,11	13,2,7,9,22,4	238	241	0.0721525683941	1.0	0.367,0.303,0.603,0.378,0.386,0.252	0.483,0.835,0.669,0.441,0.374,0.736	-0.208
ENSMUSG00000024165	Jpt2	17	-	24944439	24944678	24945579	24945628	24937418	24938166	24948637	24948780	24,45,20,49,46,30	48,104,65,110,132,68	29,50,44,31,31,35	27,90,87,72,69,110	198	388	0.938097867161	1.0	0.495,0.459,0.376,0.466,0.406,0.464	0.678,0.521,0.498,0.458,0.468,0.384	-0.057
ENSMUSG00000024165	Jpt2	17	-	24944439	24944678	24948637	24948780	24937418	24938166	24956017	24956166	54,182,125,180,240,100	48,102,63,103,127,68	50,182,171,124,141,186	27,85,86,72,69,112	292	388	1	1.0	0.599,0.703,0.725,0.699,0.715,0.661	0.711,0.74,0.725,0.696,0.731,0.688	-0.031
ENSMUSG00000024165	Jpt2	17	-	24945579	24945628	24948637	24948780	24942469	24944678	24956017	24956166	54,184,127,187,245,100	31,44,33,56,65,39	50,186,172,124,141,186	18,46,50,35,32,64	292	198	1	1.0	0.542,0.739,0.723,0.694,0.719,0.635	0.653,0.733,0.7,0.706,0.749,0.663	-0.025
ENSMUSG00000039183	Nubp2	17	-	24883805	24883875	24884124	24884235	24882610	24883314	24884400	24884555	203,194,222,199,294,330	201,105,159,121,186,238	144,214,181,209,174,167	156,128,123,105,110,129	260	219	1	1.0	0.46,0.609,0.54,0.581,0.571,0.539	0.437,0.585,0.553,0.626,0.571,0.522	0.001
ENSMUSG00000024158	Hagh	17	+	24860945	24861049	24861312	24861414	24857515	24857624	24863676	24863724	50,51,60,42,51,65	163,43,80,67,96,90	33,39,39,31,29,35	82,56,65,41,47,47	253	251	1	1.0	0.233,0.541,0.427,0.383,0.345,0.417	0.285,0.409,0.373,0.429,0.38,0.425	0.008
ENSMUSG00000024158	Hagh	17	+	24861312	24861414	24863676	24863756	24860945	24861049	24864192	24864289	61,47,86,59,72,81	139,24,54,30,44,63	80,50,76,25,31,44	69,30,25,26,33,22	251	229	1	1.0	0.286,0.641,0.592,0.642,0.599,0.54	0.514,0.603,0.735,0.467,0.462,0.646	-0.021
ENSMUSG00000032855	Pkd1	17	+	24571975	24572109	24572617	24576243	24571520	24571696	24576437	24576587	0,15,0,18,8,3	10,372,115,274,405,105	0,14,11,12,3,11	4,263,280,223,253,339	283	3775	0.944133217924	1.0	0.0,0.35,0.0,0.467,0.209,0.276	0.0,0.415,0.344,0.418,0.137,0.302	-0.052
ENSMUSG00000032855	Pkd1	17	+	24590818	24590937	24591014	24591217	24587927	24588021	24591286	24591416	0,23,4,6,21,5	0,33,24,35,34,6	0,11,12,14,17,24	0,18,41,18,29,38	268	352	1	1.0	NA,0.478,0.18,0.184,0.448,0.523	NA,0.445,0.278,0.505,0.435,0.453	-0.061
ENSMUSG00000034681	Rnps1	17	+	24415040	24415162	24418037	24418218	24414674	24414734	24418456	24418612	27,35,42,31,56,29	29,107,110,66,149,120	0,31,40,31,24,31	9,121,117,71,80,63	271	330	1	1.0	0.531,0.285,0.317,0.364,0.314,0.227	0.0,0.238,0.294,0.347,0.268,0.375	0.086
ENSMUSG00000036473	Tbc1d24	17	-	24182785	24182849	24183693	24183848	24182449	24182545	24185203	24186201	0,1,0,6,0,0	0,7,1,8,4,0	0,0,0,0,1,0	0,9,4,2,3,5	304	213	1	1.0	NA,0.091,0.0,0.344,0.0,NA	NA,0.0,0.0,0.0,0.189,0.0	0.071
ENSMUSG00000036473	Tbc1d24	17	-	24182785	24182849	24183693	24183852	24182449	24182545	24185203	24186201	0,15,3,15,22,1	0,7,1,8,4,0	0,9,11,11,8,10	0,9,4,2,3,5	308	213	1	1.0	NA,0.597,0.675,0.565,0.792,1.0	NA,0.409,0.655,0.792,0.648,0.58	0.109
ENSMUSG00000036473	Tbc1d24	17	-	24182785	24182849	24183693	24183852	24182449	24182545	24189943	24190053	0,1,0,6,10,1	0,7,1,8,4,0	0,0,0,0,1,2	0,9,4,2,3,5	308	213	1	1.0	NA,0.09,0.0,0.342,0.634,1.0	NA,0.0,0.0,0.0,0.187,0.217	0.332
ENSMUSG00000036473	Tbc1d24	17	-	24183693	24183848	24185203	24186201	24182785	24182849	24189943	24190053	0,110,41,103,108,24	0,25,6,19,28,5	0,71,96,69,78,62	2,7,21,22,8,14	1147	304	1	1.0	NA,0.538,0.644,0.59,0.506,0.56	0.0,0.729,0.548,0.454,0.721,0.54	0.069
ENSMUSG00000036473	Tbc1d24	17	-	24183693	24183848	24185203	24186287	24182785	24182849	24189943	24190053	0,138,45,110,141,24	0,25,6,19,28,5	0,84,115,77,78,96	2,7,21,22,8,14	1233	304	1	1.0	NA,0.576,0.649,0.588,0.554,0.542	0.0,0.747,0.574,0.463,0.706,0.628	0.062
ENSMUSG00000036473	Tbc1d24	17	-	24183693	24183852	24185203	24186201	24182785	24182849	24189943	24190053	0,110,41,103,108,24	0,25,5,19,38,5	0,71,96,69,78,62	2,7,20,21,8,16	1147	308	1	1.0	NA,0.542,0.688,0.593,0.433,0.563	0.0,0.731,0.563,0.469,0.724,0.51	0.064
ENSMUSG00000036473	Tbc1d24	17	-	24183693	24183852	24185203	24186287	24182785	24182849	24189943	24190053	0,138,45,110,141,24	0,25,5,19,38,5	0,84,115,77,78,96	2,7,20,21,8,16	1233	308	1	1.0	NA,0.58,0.692,0.591,0.481,0.545	0.0,0.75,0.59,0.478,0.709,0.6	0.057
ENSMUSG00000024121	Atp6v0c	17	-	24164698	24164882	24169205	24169286	24164419	24164608	24169493	24169648	6,7,0,4,4,6	7578,6511,7861,6794,9399,11773	0,5,3,2,7,8	5682,7089,7042,6453,6125,6900	230	333	1	1.0	0.001,0.002,0.0,0.001,0.001,0.001	0.0,0.001,0.001,0.0,0.002,0.002	0.0
ENSMUSG00000040097	Flywch1	17	-	23760203	23760467	23760606	23761116	23756546	23756810	23762165	23762594	78,225,184,240,361,170	54,119,127,133,186,124	49,183,190,181,188,203	21,109,118,96,119,120	659	413	1	1.0	0.475,0.542,0.476,0.531,0.549,0.462	0.594,0.513,0.502,0.542,0.498,0.515	-0.021
ENSMUSG00000059142	Zfp945	17	-	22857249	22857376	22861505	22861561	22846696	22852766	22861731	22861852	14,3,8,5,7,16	62,61,82,40,58,55	0,6,2,3,6,5	65,54,63,35,26,49	205	276	0.276940997961	1.0	0.233,0.062,0.116,0.144,0.14,0.281	0.0,0.13,0.041,0.103,0.237,0.121	0.057
ENSMUSG00000059142	Zfp945	17	-	22857249	22857376	22861505	22861561	22847481	22852766	22865246	22865336	10,10,21,6,15,18	62,64,82,45,60,55	10,8,14,9,10,18	65,55,63,36,26,52	205	276	1	1.0	0.178,0.174,0.256,0.152,0.252,0.306	0.172,0.164,0.23,0.252,0.341,0.318	-0.026
ENSMUSG00000059142	Zfp945	17	-	22861505	22861561	22861731	22861852	22857249	22857376	22865246	22865336	21,12,19,7,26,16	36,45,63,50,50,71	14,24,13,18,9,5	53,47,57,43,38,57	270	205	1	1.0	0.307,0.168,0.186,0.096,0.283,0.146	0.167,0.279,0.148,0.241,0.152,0.062	0.023
ENSMUSG00000057409	Zfp53	17	+	21500210	21500302	21504980	21505107	21491225	21491316	21507986	21510473	15,23,24,11,32,17	11,12,7,14,13,9	10,13,16,30,22,11	5,9,12,8,10,6	241	276	1	1.0	0.61,0.687,0.797,0.474,0.738,0.684	0.696,0.623,0.604,0.811,0.716,0.677	-0.023
ENSMUSG00000067942	Zfp160	17	+	21020071	21020198	21020705	21020834	21011675	21011772	21025460	21025990	0,14,3,4,11,0	0,6,0,6,5,2	0,7,7,1,2,3	0,15,10,4,4,8	276	278	1	1.0	NA,0.702,1.0,0.402,0.689,0.0	NA,0.32,0.414,0.201,0.335,0.274	0.25
ENSMUSG00000023883	Phf10	17	-	14955032	14955166	14955983	14956067	14954791	14954941	14956733	14956864	2,26,44,33,45,31	39,100,93,100,135,75	10,18,28,31,39,34	36,96,80,66,90,78	233	283	1	1.0	0.059,0.24,0.365,0.286,0.288,0.334	0.252,0.185,0.298,0.363,0.345,0.346	-0.036
ENSMUSG00000006818	Sod2	17	+	13008183	13008386	13010519	13010636	13007816	13008068	13013432	13013612	11593,12755,15770,16685,19656,18060	12088,7095,10131,9047,10983,17377	8195,13641,14245,13503,13178,15505	7233,7745,8011,7592,7314,8138	352	266	1	1.0	0.42,0.576,0.541,0.582,0.575,0.44	0.461,0.571,0.573,0.573,0.577,0.59	-0.035
ENSMUSG00000006818	Sod2	17	+	13010519	13010636	13013432	13013612	13008183	13008386	13015025	13020134	8945,8289,10434,11067,13116,14200	23971,13308,19184,16163,20675,32920	5765,9335,9255,8904,8388,9746	15984,14212,14362,13609,13030,15092	266	329	1	1.0	0.316,0.435,0.402,0.459,0.44,0.348	0.308,0.448,0.444,0.447,0.443,0.444	-0.022
ENSMUSG00000006818	Sod2	17	+	13034879	13034991	13035072	13035338	13013432	13013612	13036957	13040063	0,2,0,1,1,0	0,52,15,46,37,0	0,7,2,3,1,0	1,49,50,26,33,28	261	415	1	1.0	NA,0.058,0.0,0.033,0.041,NA	0.0,0.185,0.06,0.155,0.046,0.0	-0.041
ENSMUSG00000116988	AC164314.2	17	-	8132042	8132088	8134903	8135017	8130224	8130299	8137887	8137958	58,116,126,117,142,196	171,74,128,116,105,170	65,78,71,69,54,100	109,89,96,104,67,73	263	195	1	1.0	0.201,0.538,0.422,0.428,0.501,0.461	0.307,0.394,0.354,0.33,0.374,0.504	0.048
ENSMUSG00000116988	AC164314.2	17	-	8141595	8141653	8142517	8142570	8137887	8137958	8145541	8145602	663,781,1069,880,1118,1223	42,46,47,62,62,70	342,653,848,729,666,787	18,39,29,34,36,46	202	207	1	1.0	0.942,0.946,0.959,0.936,0.949,0.947	0.951,0.945,0.968,0.956,0.95,0.946	-0.006
ENSMUSG00000116988	AC164314.2	17	-	8141595	8141653	8145541	8145602	8137887	8137958	8147593	8147788	903,936,1172,1095,1307,1735	42,46,47,62,62,70	702,825,831,777,918,871	18,41,29,34,36,43	210	207	1	1.0	0.955,0.953,0.961,0.946,0.954,0.961	0.975,0.952,0.966,0.957,0.962,0.952	-0.006
ENSMUSG00000116988	AC164314.2	17	-	8142517	8142570	8145541	8145602	8141595	8141653	8147593	8147788	866,876,1127,1057,1256,1687	52,43,98,89,81,133	637,801,792,764,896,849	33,80,17,67,43,83	210	202	1	1.0	0.941,0.951,0.917,0.92,0.937,0.924	0.949,0.906,0.978,0.916,0.952,0.908	-0.003
ENSMUSG00000116876	AC122413.2	17	+	6981107	6981168	6984138	6984191	6978903	6979098	6985055	6985113	1006,1058,1433,1344,1389,2063	244,389,248,172,271,369	633,957,1292,1004,955,1093	97,155,1114,184,127,168	210	202	1	1.0	0.799,0.723,0.848,0.883,0.831,0.843	0.863,0.856,0.527,0.84,0.879,0.862	0.017
ENSMUSG00000116876	AC122413.2	17	+	6981107	6981168	6985055	6985113	6978903	6979098	6988721	6988792	1040,1082,1452,1367,1424,2099	131,208,131,119,145,188	638,978,1317,1025,982,1136	67,109,506,84,71,106	210	207	1	1.0	0.887,0.837,0.916,0.919,0.906,0.917	0.904,0.898,0.72,0.923,0.932,0.914	0.015
ENSMUSG00000116876	AC122413.2	17	+	6984138	6984191	6985055	6985113	6981107	6981168	6988721	6988792	941,923,1188,1011,1158,1575	131,208,131,119,145,189	465,830,1395,952,711,918	67,109,507,84,71,105	202	207	1	1.0	0.88,0.82,0.903,0.897,0.891,0.895	0.877,0.886,0.738,0.921,0.911,0.9	0.009
ENSMUSG00000116876	AC122413.2	17	+	6991680	6991794	6994628	6994674	6988721	6988792	6996433	6996508	245,422,278,223,282,367	89,62,63,52,88,87	143,179,1046,183,137,192	94,65,63,63,40,57	263	195	1	1.0	0.671,0.835,0.766,0.761,0.704,0.758	0.53,0.671,0.925,0.683,0.717,0.714	0.042
ENSMUSG00000116876	AC122413.2	17	+	6991680	6991794	6996433	6996508	6988721	6988792	6997897	6998133	245,421,281,223,282,373	564,191,355,267,267,510	143,179,1046,184,137,192	406,245,240,232,158,227	263	224	1	1.0	0.27,0.652,0.403,0.416,0.474,0.384	0.231,0.384,0.788,0.403,0.425,0.419	-0.009
ENSMUSG00000046201	Scaf8	17	+	3167962	3168139	3169326	3169406	3164146	3164277	3171102	3171220	0,55,35,45,76,3	0,37,4,28,38,11	0,59,64,47,37,56	2,24,14,30,18,18	326	229	1	1.0	NA,0.511,0.86,0.53,0.584,0.161	0.0,0.633,0.763,0.524,0.591,0.686	-0.004
ENSMUSG00000014039	Prdm15	16	-	97818211	97818341	97821767	97822010	97816848	97817045	97829610	97829712	0,7,5,2,10,2	0,9,4,4,4,0	0,4,7,8,11,6	0,5,8,5,0,13	392	279	1	1.0	NA,0.356,0.471,0.262,0.64,1.0	NA,0.363,0.384,0.532,1.0,0.247	0.041
ENSMUSG00000014039	Prdm15	16	-	97821767	97822010	97829610	97829712	97818211	97818341	97835577	97835830	0,1,0,1,1,0	0,20,4,7,11,0	0,1,3,3,3,4	0,8,13,7,5,11	251	392	1	1.0	NA,0.072,0.0,0.182,0.124,NA	NA,0.163,0.265,0.401,0.484,0.362	-0.241
ENSMUSG00000000386	Mx1	16	-	97451474	97451549	97452772	97452851	97450367	97450625	97454024	97454223	58,383,226,407,454,175	89,692,315,603,692,265	50,774,567,513,446,507	133,1071,898,834,680,737	228	224	1	1.0	0.39,0.352,0.413,0.399,0.392,0.393	0.27,0.415,0.383,0.377,0.392,0.403	0.017
ENSMUSG00000000386	Mx1	16	-	97451474	97451551	97452772	97452851	97450367	97450625	97454024	97454223	58,383,226,407,454,175	140,945,429,834,976,374	50,774,567,513,446,507	179,1465,1190,1172,943,994	228	226	1	1.0	0.291,0.287,0.343,0.326,0.316,0.317	0.217,0.344,0.321,0.303,0.319,0.336	0.007
ENSMUSG00000000386	Mx1	16	-	97451474	97451551	97454024	97454223	97450367	97450625	97455089	97455228	157,1423,658,1329,1511,622	106,768,358,680,801,311	206,2412,1999,1900,1498,1595	134,1189,1005,957,767,831	348	226	1	1.0	0.49,0.546,0.544,0.559,0.551,0.565	0.5,0.568,0.564,0.563,0.559,0.555	-0.009
ENSMUSG00000000386	Mx1	16	-	97451474	97451551	97455089	97455228	97450367	97450625	97455488	97455643	70,1296,559,1222,1348,386	87,708,322,608,722,272	122,1948,1728,1623,1419,1365	134,1098,933,874,720,757	288	226	1	1.0	0.387,0.59,0.577,0.612,0.594,0.527	0.417,0.582,0.592,0.593,0.607,0.586	-0.015
ENSMUSG00000000386	Mx1	16	-	97451474	97451551	97455089	97455228	97450367	97450625	97456221	97456359	26,176,62,106,202,50	87,723,336,608,735,276	18,243,178,209,177,154	134,1117,933,873,740,764	288	226	1	1.0	0.19,0.16,0.126,0.12,0.177,0.124	0.095,0.146,0.13,0.158,0.158,0.137	0.012
ENSMUSG00000000386	Mx1	16	-	97452772	97452851	97454024	97454223	97451474	97451551	97455089	97455228	210,1664,766,1555,1768,730	89,494,234,498,584,215	251,2779,2256,2205,1723,1834	93,918,713,652,567,561	348	228	1	1.0	0.607,0.688,0.682,0.672,0.665,0.69	0.639,0.665,0.675,0.689,0.666,0.682	-0.002
ENSMUSG00000000386	Mx1	16	-	97452772	97452851	97454024	97454223	97451474	97451551	97455488	97455643	114,661,324,610,720,307	89,473,228,482,559,207	101,1119,808,888,628,706	93,900,698,634,551,544	348	228	1	1.0	0.456,0.478,0.482,0.453,0.458,0.493	0.416,0.449,0.431,0.479,0.428,0.46	0.026
ENSMUSG00000000386	Mx1	16	-	97452772	97452851	97455089	97455228	97451474	97451551	97455488	97455643	89,1355,595,1294,1426,425	89,473,228,482,559,207	122,2037,1798,1711,1466,1439	93,900,698,634,551,544	288	228	1	1.0	0.442,0.694,0.674,0.68,0.669,0.619	0.509,0.642,0.671,0.681,0.678,0.677	-0.013
ENSMUSG00000000386	Mx1	16	-	97452772	97452851	97454024	97454223	97451474	97451551	97456221	97456359	114,659,321,605,712,307	89,473,228,482,561,205	101,1120,808,884,624,704	94,903,698,635,557,545	348	228	1	1.0	0.456,0.477,0.48,0.451,0.454,0.495	0.413,0.448,0.431,0.477,0.423,0.458	0.027
ENSMUSG00000000386	Mx1	16	-	97452772	97452851	97455488	97455643	97451474	97451551	97456221	97456359	55,1042,396,894,1039,277	89,473,228,482,561,205	65,1487,1355,1225,1012,987	94,903,698,635,557,545	304	228	1	1.0	0.317,0.623,0.566,0.582,0.581,0.503	0.342,0.553,0.593,0.591,0.577,0.576	-0.01
ENSMUSG00000000386	Mx1	16	-	97454024	97454223	97455089	97455228	97451474	97451551	97455488	97455643	89,1355,595,1294,1426,425	114,661,324,610,720,307	122,2037,1798,1711,1466,1439	101,1119,808,888,628,706	288	348	1	1.0	0.485,0.712,0.689,0.719,0.705,0.626	0.593,0.687,0.729,0.7,0.738,0.711	-0.037
ENSMUSG00000000386	Mx1	16	-	97454024	97454223	97455488	97455643	97451474	97451551	97456221	97456359	55,1042,396,894,1039,277	114,659,321,605,712,307	65,1487,1355,1225,1012,987	101,1120,808,884,624,704	304	348	1	1.0	0.356,0.644,0.585,0.628,0.626,0.508	0.424,0.603,0.657,0.613,0.65,0.616	-0.036
ENSMUSG00000000386	Mx1	16	-	97454024	97454223	97455089	97455228	97452762	97452851	97455488	97455643	70,1316,565,1238,1372,396	168,1118,564,1071,1244,495	122,1966,1742,1642,1435,1384	141,2076,1556,1493,1185,1327	288	348	1	1.0	0.335,0.587,0.548,0.583,0.571,0.492	0.511,0.534,0.575,0.571,0.594,0.558	-0.038
ENSMUSG00000000386	Mx1	16	-	97454024	97454223	97455488	97455643	97452762	97452851	97456221	97456359	55,1042,396,894,1039,279	168,1116,561,1066,1236,495	65,1487,1355,1221,1012,988	141,2077,1556,1489,1181,1325	304	348	1	1.0	0.273,0.517,0.447,0.49,0.49,0.392	0.345,0.45,0.499,0.484,0.495,0.461	-0.021
ENSMUSG00000000386	Mx1	16	-	97454024	97454223	97455089	97455228	97452772	97452851	97456221	97456359	26,196,68,122,227,60	168,1116,561,1066,1236,495	18,261,192,228,193,173	141,2077,1556,1489,1181,1325	288	348	1	1.0	0.158,0.175,0.128,0.121,0.182,0.128	0.134,0.132,0.13,0.156,0.165,0.136	0.006
ENSMUSG00000000386	Mx1	16	-	97455089	97455228	97455488	97455643	97452772	97452851	97456221	97456359	55,1042,396,894,1039,279	26,196,68,122,227,60	65,1487,1355,1221,1012,988	18,261,192,228,193,173	304	288	1	1.0	0.667,0.834,0.847,0.874,0.813,0.815	0.774,0.844,0.87,0.835,0.832,0.844	-0.025
ENSMUSG00000000386	Mx1	16	-	97455089	97455228	97455488	97455643	97454024	97454223	97456221	97456359	55,1044,399,899,1047,277	122,1150,485,1005,1214,458	65,1498,1355,1224,1018,989	167,1843,1559,1490,1227,1215	304	288	1	1.0	0.299,0.462,0.438,0.459,0.45,0.364	0.269,0.435,0.452,0.438,0.44,0.435	0.001
ENSMUSG00000000386	Mx1	16	-	97456221	97456359	97457299	97457492	97451474	97451551	97460755	97460772	239,1020,468,1046,1055,438	0,20,14,1,13,3	243,1423,1255,1209,935,1114	0,20,1,8,25,10	342	287	1	1.0	1.0,0.977,0.966,0.999,0.986,0.992	1.0,0.984,0.999,0.992,0.969,0.989	-0.002
ENSMUSG00000000386	Mx1	16	-	97457299	97457492	97458679	97458732	97456221	97456359	97459109	97459208	0,15,3,13,18,5	161,2068,855,1874,2062,747	0,33,22,37,24,22	174,3159,2736,2427,1981,2279	202	342	1	1.0	0.0,0.012,0.006,0.012,0.015,0.011	0.0,0.017,0.013,0.025,0.02,0.016	-0.006
ENSMUSG00000000386	Mx1	16	-	97457299	97457492	97460755	97460946	97456221	97456359	97462698	97462770	130,1105,379,982,1087,308	161,2111,881,1928,2117,778	73,1511,1419,1390,944,1218	174,3200,2779,2448,2008,2307	340	342	1	1.0	0.448,0.345,0.302,0.339,0.341,0.285	0.297,0.322,0.339,0.364,0.321,0.347	0.012
ENSMUSG00000000386	Mx1	16	-	97457299	97457492	97460755	97460946	97456221	97456359	97462880	97462905	52,404,157,360,458,134	161,2061,851,1862,2052,747	21,615,499,557,388,463	174,3148,2720,2401,1970,2263	340	342	1	1.0	0.245,0.165,0.157,0.163,0.183,0.153	0.108,0.164,0.156,0.189,0.165,0.171	0.019
ENSMUSG00000000386	Mx1	16	-	97457299	97457492	97462698	97462770	97456221	97456359	97462880	97462907	0,0,0,3,0,0	161,2061,851,1862,2052,747	0,0,1,0,0,0	174,3148,2720,2401,1970,2263	221	342	1	1.0	0.0,0.0,0.0,0.002,0.0,0.0	0.0,0.0,0.001,0.0,0.0,0.0	0.0
ENSMUSG00000000386	Mx1	16	-	97458069	97458173	97458679	97458732	97457299	97457492	97459109	97459208	5,171,46,167,176,76	0,87,20,78,75,10	5,312,254,256,183,231	3,143,112,116,95,80	202	253	1	1.0	1.0,0.711,0.742,0.728,0.746,0.905	0.676,0.732,0.74,0.734,0.707,0.783	0.077
ENSMUSG00000000386	Mx1	16	-	97458069	97458173	97459109	97459208	97457299	97457492	97460755	97460946	0,46,14,66,58,9	2,87,22,78,74,10	1,138,104,106,88,53	3,143,122,117,103,90	248	253	0.977559202348	1.0	0.0,0.35,0.394,0.463,0.444,0.479	0.254,0.496,0.465,0.48,0.466,0.375	-0.068
ENSMUSG00000000386	Mx1	16	-	97458679	97458732	97459109	97459208	97458069	97458173	97460755	97460946	0,39,10,54,49,9	5,169,56,187,195,39	1,122,88,80,77,37	11,354,278,345,209,221	248	202	1	1.0	0.0,0.158,0.127,0.19,0.17,0.158	0.069,0.219,0.205,0.159,0.231,0.12	-0.033
ENSMUSG00000000386	Mx1	16	-	97458679	97458732	97460755	97460946	97458069	97458173	97462698	97462770	132,1099,381,981,1086,308	0,21,6,29,19,5	73,1510,1428,1387,947,1225	0,58,33,52,25,23	340	202	1	1.0	1.0,0.969,0.974,0.953,0.971,0.973	1.0,0.939,0.963,0.941,0.957,0.969	0.012
ENSMUSG00000000386	Mx1	16	-	97460755	97460946	97462698	97462770	97457299	97457492	97462880	97462905	0,38,19,38,44,27	200,912,401,905,983,378	0,40,45,36,27,25	146,1309,1100,1208,829,1023	221	340	1	1.0	0.0,0.06,0.068,0.061,0.064,0.099	0.0,0.045,0.059,0.044,0.048,0.036	0.02
ENSMUSG00000040681	Hmgn1	16	-	96124722	96124845	96127152	96127203	96120617	96122417	96127310	96127340	73,160,241,192,197,243	324,403,487,364,558,515	38,69,87,56,90,83	116,191,171,143,214,168	200	272	1	1.0	0.235,0.351,0.402,0.418,0.324,0.391	0.308,0.329,0.409,0.348,0.364,0.402	-0.007
ENSMUSG00000040681	Hmgn1	16	-	96124722	96124845	96127152	96127203	96122375	96122417	96127431	96127461	0,2,0,0,1,4	324,403,487,364,558,515	0,0,0,1,0,2	116,194,168,143,214,168	200	272	1	1.0	0.0,0.007,0.0,0.0,0.002,0.01	0.0,0.0,0.0,0.009,0.0,0.016	-0.001
ENSMUSG00000040681	Hmgn1	16	-	96127152	96127203	96127310	96127340	96124722	96124845	96127431	96127461	84,98,129,87,127,146	91,119,97,88,138,143	23,53,34,30,55,54	18,46,28,49,52,49	179	200	1	1.0	0.508,0.479,0.598,0.525,0.507,0.533	0.588,0.563,0.576,0.406,0.542,0.552	-0.013
ENSMUSG00000022914	Brwd1	16	-	96017580	96017724	96019418	96019460	96016107	96016260	96019678	96019754	0,0,2,2,4,0	0,9,0,14,19,0	0,1,2,3,0,1	0,12,8,5,6,8	191	293	1	1.0	NA,0.0,1.0,0.18,0.244,NA	NA,0.113,0.277,0.479,0.0,0.161	0.15
ENSMUSG00000022914	Brwd1	16	-	96066024	96066185	96066495	96066594	96064749	96064971	96068476	96068627	0,6,6,3,2,0	0,13,1,17,7,0	0,7,1,2,0,5	0,1,11,6,12,6	248	310	1	1.0	NA,0.366,0.882,0.181,0.263,NA	NA,0.897,0.102,0.294,0.0,0.51	0.062
ENSMUSG00000022895	Ets2	16	+	95716033	95716297	95717847	95717966	95714966	95715185	95718922	95721051	7,569,377,734,783,218	35,241,137,240,343,118	48,601,612,748,748,702	35,249,242,238,259,296	413	268	0.573988945052	1.0	0.115,0.605,0.641,0.665,0.597,0.545	0.471,0.61,0.621,0.671,0.652,0.606	-0.077
ENSMUSG00000039456	Morc3	16	+	93866374	93866538	93870363	93871252	93864959	93865017	93873236	93873394	0,216,118,199,291,97	115,1053,691,1257,1599,886	12,238,210,210,175,201	92,1314,1224,1107,974,1153	313	1038	0.648637943297	1.0	0.0,0.405,0.362,0.344,0.376,0.266	0.302,0.375,0.363,0.386,0.373,0.366	-0.069
ENSMUSG00000022956	Atp5o	16	-	91926458	91926571	91926852	91926982	91925540	91925627	91928898	91929009	1496,667,965,691,995,1378	2617,551,1031,625,867,1880	949,679,619,564,560,645	1624,690,612,539,541,596	279	262	1	1.0	0.349,0.532,0.468,0.509,0.519,0.408	0.354,0.48,0.487,0.496,0.493,0.504	-0.005
ENSMUSG00000058240	Cryzl1	16	-	91694181	91694300	91695260	91695359	91692598	91692704	91699176	91699288	56,79,61,70,119,87	68,87,93,85,111,152	31,77,86,62,65,77	32,63,77,61,69,76	248	268	0.489004038411	1.0	0.471,0.495,0.415,0.471,0.537,0.382	0.511,0.569,0.547,0.523,0.504,0.523	-0.068
ENSMUSG00000058240	Cryzl1	16	-	91707224	91707293	91708828	91708873	91701071	91701205	91712194	91712267	7,32,45,46,81,46	36,60,42,47,60,58	4,36,38,24,33,42	21,46,43,41,41,36	194	218	1	1.0	0.179,0.375,0.546,0.524,0.603,0.471	0.176,0.468,0.498,0.397,0.475,0.567	0.02
ENSMUSG00000022971	Ifnar2	16	+	91385941	91386065	91387943	91388116	91384982	91385024	91391720	91391878	336,690,698,635,1024,783	1066,1184,1434,1260,1638,1794	174,602,635,594,583,692	742,1091,1063,1074,926,1136	273	322	1	1.0	0.271,0.407,0.365,0.373,0.424,0.34	0.217,0.394,0.413,0.395,0.426,0.418	-0.014
ENSMUSG00000025612	Bach1	16	+	87715330	87715624	87722401	87722608	87698944	87699056	87729436	87733346	0,134,75,170,276,35	2,95,61,121,198,50	12,102,145,127,108,125	2,130,105,109,112,83	443	356	1	1.0	0.0,0.531,0.497,0.53,0.528,0.36	0.828,0.387,0.526,0.484,0.437,0.548	-0.127
ENSMUSG00000008976	Gabpa	16	+	84852459	84852654	84856461	84856515	84846123	84846369	84857033	84857174	3,75,50,81,96,24	0,39,25,43,41,16	8,73,83,70,48,79	3,41,28,38,25,51	344	203	1	1.0	1.0,0.532,0.541,0.526,0.58,0.47	0.611,0.512,0.636,0.521,0.531,0.478	0.06
ENSMUSG00000022876	Samsn1	16	-	75870767	75870918	75873445	75873652	75858792	75859639	75876425	75876577	46,353,316,402,509,357	161,277,260,309,406,347	46,387,342,370,429,438	133,355,332,278,366,317	356	300	1	1.0	0.194,0.518,0.506,0.523,0.514,0.464	0.226,0.479,0.465,0.529,0.497,0.538	-0.003
ENSMUSG00000022876	Samsn1	16	-	75883876	75884026	75888739	75888811	75879096	75879226	75909129	75909310	3,104,75,139,175,62	0,159,118,211,215,85	7,114,126,111,156,127	21,172,153,172,168,204	221	299	1	1.0	1.0,0.469,0.462,0.471,0.524,0.497	0.311,0.473,0.527,0.466,0.557,0.457	0.105
ENSMUSG00000047141	Zfp654	16	-	64794420	64794556	64814624	64814706	64791768	64791971	64830463	64830609	0,5,1,4,18,0	0,12,1,23,22,5	0,11,9,7,5,5	0,6,5,13,9,17	231	285	1	1.0	NA,0.34,0.552,0.177,0.502,0.0	NA,0.693,0.69,0.399,0.407,0.266	-0.177
ENSMUSG00000047141	Zfp654	16	-	64814624	64814706	64830463	64830609	64794420	64794556	64851466	64851652	0,13,7,18,30,5	0,8,1,4,12,7	3,32,23,20,22,34	0,15,7,7,8,10	295	231	1	1.0	NA,0.56,0.846,0.779,0.662,0.359	1.0,0.626,0.72,0.691,0.683,0.727	-0.1
ENSMUSG00000022752	Tomm70a	16	+	57138029	57138178	57140578	57140786	57136697	57136807	57142720	57142855	20,193,179,245,298,210	105,252,248,270,290,300	10,226,211,192,167,198	47,244,237,228,210,204	298	357	1	1.0	0.186,0.478,0.464,0.521,0.552,0.456	0.203,0.526,0.516,0.502,0.488,0.538	-0.019
ENSMUSG00000022757	Tfg	16	-	56694399	56694489	56697458	56697596	56690331	56691153	56701068	56701236	60,308,242,285,340,226	114,193,179,158,266,189	65,330,279,263,275,335	54,220,208,151,159,174	287	239	0.720370301184	1.0	0.305,0.571,0.53,0.6,0.516,0.499	0.501,0.555,0.528,0.592,0.59,0.616	-0.06
ENSMUSG00000022757	Tfg	16	-	56704426	56704573	56705610	56705694	56701068	56701236	56712610	56712840	9,171,106,142,257,85	46,314,253,244,367,211	17,195,184,133,190,172	54,319,305,249,239,351	233	296	1	1.0	0.199,0.409,0.347,0.425,0.471,0.339	0.286,0.437,0.434,0.404,0.502,0.384	-0.043
ENSMUSG00000098274	Rpl24	16	+	55967059	55967170	55969509	55969646	55966420	55966622	55970111	55970175	6938,2919,4237,3306,4241,5214	19353,4506,8347,4897,6665,11907	4484,3036,3213,2729,2823,3386	12064,4745,4780,4276,4259,4429	260	286	1	1.0	0.283,0.416,0.358,0.426,0.412,0.325	0.29,0.413,0.425,0.412,0.422,0.457	-0.033
ENSMUSG00000098274	Rpl24	16	+	55969509	55969646	55970111	55970175	55967059	55967170	55971310	55971435	14267,5041,8258,5679,7419,10658	2464,434,833,493,670,1384	9602,5516,5513,4858,4681,5347	1452,409,435,406,364,367	286	213	1	1.0	0.812,0.896,0.881,0.896,0.892,0.852	0.831,0.909,0.904,0.899,0.905,0.916	-0.022
ENSMUSG00000022637	Cblb	16	+	52189012	52189153	52194158	52194278	52186134	52186232	52204432	52205384	5,19,12,25,43,4	32,51,26,36,44,17	6,22,8,14,17,18	13,48,33,37,39,33	290	269	1	1.0	0.127,0.257,0.3,0.392,0.475,0.179	0.3,0.298,0.184,0.26,0.288,0.336	0.011
ENSMUSG00000055447	Cd47	16	+	49867764	49868112	49884164	49884254	49855632	49855832	49894176	49894284	1004,3049,2434,3085,4219,3059	667,785,751,874,1049,1150	629,3194,2985,3038,2729,3172	542,851,816,844,751,847	497	239	1	1.0	0.42,0.651,0.609,0.629,0.659,0.561	0.358,0.643,0.638,0.634,0.636,0.643	-0.004
ENSMUSG00000055447	Cd47	16	+	49869017	49869080	49884164	49884254	49867764	49868112	49894176	49894284	78,184,154,219,316,195	1175,1686,1556,1849,2162,2194	57,209,185,210,209,254	887,1758,1671,1680,1524,1686	212	239	1	1.0	0.07,0.11,0.1,0.118,0.141,0.091	0.068,0.118,0.111,0.124,0.134,0.145	-0.012
ENSMUSG00000055447	Cd47	16	+	49884164	49884254	49894176	49894284	49855644	49855832	49895368	49895461	6,0,0,0,0,0	1337,1047,1090,1067,1399,1558	5,0,1,0,0,2	887,1261,1038,1040,948,1054	239	257	1	1.0	0.005,0.0,0.0,0.0,0.0,0.0	0.006,0.0,0.001,0.0,0.0,0.002	-0.001
ENSMUSG00000055447	Cd47	16	+	49884164	49884254	49894176	49894284	49867764	49868112	49895368	49895461	328,534,449,569,656,577	1337,1046,1090,1069,1399,1558	200,556,523,478,448,490	887,1262,1038,1040,948,1054	239	257	1	1.0	0.209,0.354,0.307,0.364,0.335,0.285	0.195,0.321,0.351,0.331,0.337,0.333	-0.002
ENSMUSG00000055447	Cd47	16	+	49894176	49894284	49895368	49895461	49884164	49884254	49896355	49896448	581,878,918,1077,1239,1239	1345,952,1209,1085,1386,1851	469,972,945,1011,867,1007	1112,1148,1071,1038,921,1044	257	242	1	1.0	0.289,0.465,0.417,0.483,0.457,0.387	0.284,0.444,0.454,0.478,0.47,0.476	-0.018
ENSMUSG00000055447	Cd47	16	+	49894176	49894284	49895368	49895461	49884164	49884254	49898039	49898132	581,877,917,1075,1231,1238	0,0,0,0,0,1	467,972,943,1004,863,1007	0,0,0,0,0,0	257	242	1	1.0	1.0,1.0,1.0,1.0,1.0,0.999	1.0,1.0,1.0,1.0,1.0,1.0	-0.0
ENSMUSG00000055447	Cd47	16	+	49895368	49895461	49896355	49896448	49894176	49894284	49898039	49898132	971,865,811,852,1126,1303	2051,1057,1390,1001,1374,2236	717,957,842,841,775,868	1485,1173,951,1013,1020,975	242	242	1	1.0	0.321,0.45,0.368,0.46,0.45,0.368	0.326,0.449,0.47,0.454,0.432,0.471	-0.031
ENSMUSG00000055447	Cd47	16	+	49899855	49899900	49906780	49906812	49898039	49898132	49910868	49911091	23,3,10,5,7,12	3765,1569,2286,1577,2165,3831	11,7,5,2,7,3	2483,1806,1539,1584,1500,1613	194	181	1	1.0	0.006,0.002,0.004,0.003,0.003,0.003	0.004,0.004,0.003,0.001,0.004,0.002	0.0
ENSMUSG00000055447	Cd47	16	+	49906780	49906812	49908053	49908078	49898039	49898132	49908702	49908735	800,442,556,414,578,962	0,0,0,0,0,0	530,477,381,407,419,374	1,2,0,0,0,0	181	174	1	1.0	1.0,1.0,1.0,1.0,1.0,1.0	0.998,0.996,1.0,1.0,1.0,1.0	0.001
ENSMUSG00000055447	Cd47	16	+	49906780	49906812	49908053	49908078	49898039	49898132	49910868	49911081	3765,1569,2286,1577,2165,3831	42,21,17,9,11,41	2483,1806,1539,1584,1500,1613	35,11,20,24,9,0	181	174	1	1.0	0.989,0.986,0.992,0.994,0.995,0.989	0.986,0.994,0.987,0.984,0.994,1.0	0.0
ENSMUSG00000055447	Cd47	16	+	49908053	49908078	49908702	49908735	49906780	49906812	49910868	49911081	411,141,187,155,194,353	0,0,1,3,0,2	282,177,154,153,138,0	1,7,3,0,3,0	174	182	1	1.0	1.0,1.0,0.995,0.982,1.0,0.995	0.997,0.964,0.982,1.0,0.98,NA	0.011
ENSMUSG00000032965	Ift57	16	+	49758394	49758466	49760953	49761016	49736671	49736794	49762600	49762667	34,51,90,98,145,112	114,61,102,92,89,146	23,81,90,68,61,68	69,62,67,53,54,53	221	212	0.906646664504	1.0	0.222,0.445,0.458,0.505,0.61,0.424	0.242,0.556,0.563,0.552,0.52,0.552	-0.054
ENSMUSG00000032965	Ift57	16	+	49759316	49759448	49760953	49761016	49758394	49758466	49762600	49762667	111,133,159,156,243,273	117,59,102,94,89,146	96,160,115,124,132,140	69,62,71,53,54,59	281	212	1	1.0	0.417,0.63,0.54,0.556,0.673,0.585	0.512,0.661,0.55,0.638,0.648,0.642	-0.042
ENSMUSG00000022663	Atg3	16	+	45175248	45175298	45178229	45178311	45171645	45171753	45182655	45182690	20,91,104,98,131,158	151,189,202,235,273,416	27,112,94,74,82,76	113,179,195,165,156,173	199	231	1	1.0	0.133,0.359,0.374,0.326,0.358,0.306	0.217,0.421,0.359,0.342,0.379,0.338	-0.033
ENSMUSG00000062082	Cd200r4	16	+	44832857	44833172	44833283	44833532	44832074	44832137	44837945	44838060	99,452,374,598,563,384	142,417,360,447,402,539	38,741,673,700,433,629	106,474,553,498,367,376	464	398	1	1.0	0.374,0.482,0.471,0.534,0.546,0.379	0.235,0.573,0.511,0.547,0.503,0.589	-0.029
ENSMUSG00000062082	Cd200r4	16	+	44833283	44833532	44837945	44838060	44832857	44833172	44838424	44839133	117,432,364,454,446,525	65,173,192,223,186,272	58,515,573,528,337,442	65,259,232,277,161,167	398	264	1	1.0	0.544,0.624,0.557,0.575,0.614,0.561	0.372,0.569,0.621,0.558,0.581,0.637	0.023
ENSMUSG00000022667	Cd200r1	16	+	44788745	44788808	44789546	44789861	44765735	44766072	44789972	44790224	0,89,79,123,128,75	98,494,432,503,678,356	2,78,111,69,52,55	29,397,386,325,330,386	212	464	1	1.0	0.0,0.283,0.286,0.349,0.292,0.316	0.131,0.301,0.386,0.317,0.256,0.238	-0.017
ENSMUSG00000022667	Cd200r1	16	+	44792726	44792826	44793349	44793395	44789972	44790224	44794199	44794978	33,153,185,148,238,173	34,47,43,49,78,69	24,164,138,143,110,150	22,41,55,37,40,32	249	195	1	1.0	0.432,0.718,0.771,0.703,0.705,0.663	0.461,0.758,0.663,0.752,0.683,0.786	-0.018
ENSMUSG00000022704	Qtrt2	16	-	43876628	43876841	43877956	43878033	43871620	43871820	43880298	43880354	0,4,1,2,6,10	0,12,4,16,21,7	0,4,5,0,1,4	0,15,9,1,14,7	226	362	1	1.0	NA,0.348,0.286,0.167,0.314,0.696	NA,0.299,0.471,0.0,0.103,0.478	0.092
ENSMUSG00000034064	Poglut1	16	-	38548437	38548581	38549342	38549636	38545748	38545884	38550082	38550222	0,13,29,11,26,17	0,61,41,61,87,34	0,34,20,20,15,17	0,65,35,47,32,45	443	293	1	1.0	NA,0.124,0.319,0.107,0.165,0.249	NA,0.257,0.274,0.22,0.237,0.2	-0.045
ENSMUSG00000034064	Poglut1	16	-	38548437	38548581	38549342	38549433	38545748	38545884	38550082	38550258	0,32,21,49,49,17	0,61,41,61,87,34	3,40,30,34,25,41	0,65,35,47,32,45	240	293	1	1.0	NA,0.39,0.385,0.495,0.407,0.379	1.0,0.429,0.511,0.469,0.488,0.527	-0.159
ENSMUSG00000022831	Hcls1	16	+	36946593	36946723	36948553	36948664	36937832	36937906	36951132	36951187	1207,2745,2973,3402,4104,2704	1242,1647,1900,2013,2574,1976	718,2406,2767,2386,2460,2689	650,1651,1783,1696,1515,1810	279	260	1	1.0	0.475,0.608,0.593,0.612,0.598,0.56	0.507,0.576,0.591,0.567,0.602,0.581	0.004
ENSMUSG00000022831	Hcls1	16	+	36948553	36948664	36951132	36951187	36946593	36946723	36955259	36955370	1044,1669,1936,2089,2530,2045	650,749,887,968,1227,919	534,1660,1729,1566,1446,1621	358,787,816,760,693,766	260	204	1	1.0	0.558,0.636,0.631,0.629,0.618,0.636	0.539,0.623,0.624,0.618,0.621,0.624	0.01
ENSMUSG00000022831	Hcls1	16	+	36951132	36951187	36955259	36955370	36948553	36948664	36955963	36956019	855,1063,1234,1373,1798,1273	2037,2012,2493,2304,3229,2848	453,1036,1139,1093,977,1080	1044,1954,2112,1866,1784,2141	204	260	1	1.0	0.349,0.402,0.387,0.432,0.415,0.363	0.356,0.403,0.407,0.427,0.411,0.391	-0.008
ENSMUSG00000022831	Hcls1	16	+	36951132	36951187	36955259	36955370	36948553	36948664	36956570	36956640	838,1063,1234,1373,1773,1273	0,0,0,3,2,1	453,1036,1139,1094,977,1081	0,0,0,0,1,0	204	260	1	1.0	1.0,1.0,1.0,0.998,0.999,0.999	1.0,1.0,1.0,1.0,0.999,1.0	-0.0
ENSMUSG00000022831	Hcls1	16	+	36951132	36951187	36955259	36955370	36948553	36948664	36957211	36957423	838,1063,1234,1373,1773,1273	0,1,0,0,2,1	453,1036,1138,1093,977,1084	2,0,0,0,0,0	204	260	1	1.0	1.0,0.999,1.0,1.0,0.999,0.999	0.997,1.0,1.0,1.0,1.0,1.0	0.0
ENSMUSG00000022831	Hcls1	16	+	36955259	36955370	36955963	36956019	36951132	36951187	36956570	36956640	1251,1614,1791,1946,2444,1910	1212,1185,1502,1441,1860,1710	676,1578,1724,1654,1431,1729	700,1207,1234,1126,1086,1178	260	205	1	1.0	0.449,0.518,0.485,0.516,0.509,0.468	0.432,0.508,0.524,0.537,0.51,0.536	-0.017
ENSMUSG00000022831	Hcls1	16	+	36955259	36955370	36956570	36956640	36951132	36951187	36957211	36957423	1251,1615,1791,1943,2443,1910	1956,1489,1887,1704,2349,2188	678,1578,1724,1654,1430,1729	951,1461,1557,1327,1334,1526	260	219	1	1.0	0.35,0.477,0.444,0.49,0.467,0.424	0.375,0.476,0.483,0.512,0.474,0.488	-0.026
ENSMUSG00000049502	Dtx3l	16	-	35931372	35931590	35932275	35933799	35926510	35929368	35936376	35936627	144,2445,1155,2658,3335,584	38,415,228,445,609,93	107,3467,3060,3016,2779,2935	26,593,572,529,413,490	1673	367	1	1.0	0.454,0.564,0.526,0.567,0.546,0.579	0.474,0.562,0.54,0.556,0.596,0.568	-0.01
ENSMUSG00000049502	Dtx3l	16	-	35932275	35933799	35936376	35936627	35931372	35931590	35938693	35939151	10,491,142,529,627,51	137,2512,1184,2639,3412,594	0,682,615,596,506,626	112,3460,3113,2958,2754,2951	400	1673	1	1.0	0.234,0.45,0.334,0.456,0.435,0.264	0.0,0.452,0.452,0.457,0.435,0.47	-0.015
ENSMUSG00000022814	Umps	16	-	33959052	33959167	33960176	33960352	33954781	33956935	33961568	33962240	85,70,92,59,138,142	126,52,84,33,85,80	51,72,93,61,64,70	71,37,50,44,44,47	325	264	1	1.0	0.354,0.522,0.471,0.592,0.569,0.59	0.368,0.613,0.602,0.53,0.542,0.547	-0.017
ENSMUSG00000022807	Osbpl11	16	+	33209925	33210102	33214341	33214543	33205922	33206002	33216713	33216859	0,73,32,88,95,19	2,77,39,83,94,31	0,68,72,52,71,75	0,65,60,53,39,75	326	351	1	1.0	0.0,0.505,0.469,0.533,0.521,0.398	NA,0.53,0.564,0.514,0.662,0.518	-0.153
ENSMUSG00000022807	Osbpl11	16	+	33228961	33229148	33234422	33234605	33226856	33227355	33236254	33236408	10,77,71,48,110,32	13,70,66,95,104,55	4,63,59,48,62,70	5,112,56,83,63,70	336	332	1	1.0	0.432,0.521,0.515,0.333,0.511,0.365	0.441,0.357,0.51,0.364,0.493,0.497	0.002
ENSMUSG00000022807	Osbpl11	16	+	33228961	33229148	33236254	33236408	33226856	33227355	33241735	33243266	10,75,71,48,110,32	18,53,59,70,95,49	4,63,60,48,62,70	7,69,54,44,57,51	336	303	1	1.0	0.334,0.561,0.52,0.382,0.511,0.371	0.34,0.452,0.5,0.496,0.495,0.553	-0.026
ENSMUSG00000014074	Rnf168	16	+	32282310	32282387	32285369	32285549	32277460	32278415	32289118	32289240	0,9,3,8,22,4	6,42,18,33,33,17	0,20,15,16,8,8	0,35,24,21,31,33	226	329	1	1.0	0.0,0.238,0.195,0.261,0.493,0.255	NA,0.454,0.476,0.526,0.273,0.261	-0.158
ENSMUSG00000014074	Rnf168	16	+	32285369	32285549	32289118	32289240	32282310	32282387	32291902	32291981	0,30,8,24,34,23	1,22,12,22,22,16	0,20,32,25,18,23	6,27,29,10,22,21	329	271	0.952825407241	1.0	0.0,0.529,0.354,0.473,0.56,0.542	0.0,0.379,0.476,0.673,0.403,0.474	0.009
ENSMUSG00000022770	Dlg1	16	+	31846833	31846933	31847635	31847669	31842769	31842839	31853842	31853884	0,49,15,61,88,41	0,14,0,13,11,8	0,49,39,66,57,56	0,12,15,20,12,12	249	183	1	1.0	NA,0.72,1.0,0.775,0.855,0.79	NA,0.75,0.656,0.708,0.777,0.774	0.095
ENSMUSG00000022770	Dlg1	16	+	31846833	31846933	31853842	31853884	31842769	31842839	31856440	31856491	0,19,10,11,32,12	0,15,8,19,16,11	0,15,3,21,16,14	0,21,8,11,8,12	249	191	1	1.0	NA,0.493,0.489,0.308,0.605,0.456	NA,0.354,0.223,0.594,0.605,0.472	0.021
ENSMUSG00000022770	Dlg1	16	+	31846836	31846933	31853842	31853884	31842769	31842839	31856440	31856491	0,10,6,2,14,4	0,15,8,19,16,11	6,15,9,1,6,17	0,21,8,11,8,12	246	191	1	1.0	NA,0.341,0.368,0.076,0.405,0.22	1.0,0.357,0.466,0.066,0.368,0.524	-0.182
ENSMUSG00000022770	Dlg1	16	+	31853842	31853884	31856440	31856491	31846833	31846933	31857546	31857648	0,7,3,14,12,8	0,26,23,26,37,20	0,13,7,10,16,14	0,28,26,36,29,28	191	200	1	1.0	NA,0.22,0.12,0.361,0.254,0.295	NA,0.327,0.22,0.225,0.366,0.344	-0.046
ENSMUSG00000022770	Dlg1	16	+	31856440	31856491	31857546	31857648	31853650	31853884	31857891	31858064	0,17,3,17,20,6	13,32,21,39,72,28	4,17,23,19,17,24	17,45,46,32,38,24	200	251	0.14804262382	1.0	0.0,0.4,0.152,0.354,0.258,0.212	0.228,0.322,0.386,0.427,0.36,0.557	-0.151
ENSMUSG00000071266	Zfp946	17	+	22428480	22428565	22446796	22446893	22424258	22424429	22451096	22451152	12,16,5,7,13,6	0,11,4,4,9,15	0,6,6,9,8,10	5,13,9,7,7,3	234	246	0.319770376076	1.0	1.0,0.605,0.568,0.648,0.603,0.296	0.0,0.327,0.412,0.575,0.546,0.778	0.18
ENSMUSG00000022884	Eif4a2	16	+	23108584	23108633	23108718	23108851	23107777	23107820	23109984	23110153	0,4,0,0,2,0	0,88,76,67,125,62	0,0,1,2,0,0	4,72,63,73,92,72	198	282	1	1.0	NA,0.061,0.0,0.0,0.022,0.0	0.0,0.0,0.022,0.038,0.0,0.0	0.007
ENSMUSG00000022884	Eif4a2	16	+	23108587	23108633	23108718	23108851	23107478	23107820	23109984	23110153	0,0,0,0,1,0	0,88,76,67,125,62	0,0,0,4,0,0	4,72,63,73,92,72	195	282	1	1.0	NA,0.0,0.0,0.0,0.011,0.0	0.0,0.0,0.0,0.073,0.0,0.0	-0.01
ENSMUSG00000022884	Eif4a2	16	+	23108718	23108851	23109984	23110153	23108584	23108633	23110233	23110343	21,236,181,278,360,300	24,232,180,224,334,318	11,222,233,227,216,223	28,217,219,181,201,252	282	318	1	1.0	0.497,0.534,0.531,0.583,0.549,0.515	0.307,0.536,0.545,0.586,0.548,0.499	0.031
ENSMUSG00000022884	Eif4a2	16	+	23108718	23108851	23109984	23110343	23108587	23108633	23110579	23110723	21,236,180,258,330,277	62,313,212,339,544,437	11,220,224,208,202,217	29,299,316,297,258,374	282	508	1	1.0	0.379,0.576,0.605,0.578,0.522,0.533	0.406,0.57,0.561,0.558,0.585,0.511	0.0
ENSMUSG00000022884	Eif4a2	16	+	23109984	23110153	23110233	23110343	23108718	23108851	23110579	23110650	8,143,109,121,221,123	54,172,132,212,311,333	6,114,113,118,146,127	25,165,202,187,137,212	318	259	1	1.0	0.108,0.404,0.402,0.317,0.367,0.231	0.164,0.36,0.313,0.339,0.465,0.328	-0.023
ENSMUSG00000022884	Eif4a2	16	+	23109984	23110343	23110579	23110723	23108718	23108851	23111125	23111159	8,228,158,215,382,183	84,216,186,245,317,344	6,198,186,192,234,229	45,222,250,205,188,229	508	293	1	1.0	0.052,0.378,0.329,0.336,0.41,0.235	0.071,0.34,0.3,0.351,0.418,0.366	-0.018
ENSMUSG00000022884	Eif4a2	16	+	23110233	23110343	23110579	23111263	23109975	23110153	23111502	23111592	14,142,124,123,188,201	70,381,312,405,617,545	17,131,131,106,130,159	64,345,419,341,355,445	259	833	1	1.0	0.391,0.545,0.561,0.494,0.495,0.543	0.461,0.55,0.501,0.5,0.541,0.535	-0.01
ENSMUSG00000022884	Eif4a2	16	+	23110233	23110343	23110579	23110723	23109984	23110153	23111125	23111263	14,142,124,123,188,201	84,216,186,243,322,342	17,131,132,106,132,159	45,222,250,205,187,229	259	293	1	1.0	0.159,0.427,0.43,0.364,0.398,0.399	0.299,0.4,0.374,0.369,0.444,0.44	-0.025
ENSMUSG00000022884	Eif4a2	16	+	23110579	23110723	23111125	23111263	23110233	23110343	23111502	23111558	53,218,164,250,355,373	70,265,199,239,355,411	36,229,245,211,159,258	64,260,289,229,223,264	293	287	1	1.0	0.426,0.446,0.447,0.506,0.495,0.471	0.355,0.463,0.454,0.474,0.411,0.489	0.024
ENSMUSG00000022855	Senp2	16	+	22023639	22023808	22026638	22026739	22018336	22018427	22027968	22028063	0,130,70,151,201,80	6,100,76,113,135,51	1,173,149,152,140,136	1,68,94,104,82,87	318	250	0.364744362096	1.0	0.0,0.505,0.42,0.512,0.539,0.552	0.44,0.667,0.555,0.535,0.573,0.551	-0.132
ENSMUSG00000022855	Senp2	16	+	22026638	22026739	22027968	22028063	22023639	22023808	22028540	22028592	0,79,64,117,136,63	4,106,67,130,183,72	0,82,104,112,81,86	1,102,85,105,85,102	250	244	0.995509853978	1.0	0.0,0.421,0.482,0.468,0.42,0.461	0.0,0.44,0.544,0.51,0.482,0.451	-0.029
ENSMUSG00000022855	Senp2	16	+	22027968	22028063	22028540	22028592	22026638	22026739	22032103	22032164	4,98,66,121,178,45	0,47,25,51,59,33	3,84,105,111,93,116	1,58,40,57,49,33	244	201	1	1.0	1.0,0.632,0.685,0.662,0.713,0.529	0.712,0.544,0.684,0.616,0.61,0.743	0.052
ENSMUSG00000022855	Senp2	16	+	22028540	22028592	22032103	22032164	22027968	22028063	22036469	22036646	2,54,41,46,42,26	1,64,59,74,124,58	0,24,42,45,41,31	2,61,77,81,63,73	201	210	1	1.0	0.676,0.469,0.421,0.394,0.261,0.319	0.0,0.291,0.363,0.367,0.405,0.307	0.135
ENSMUSG00000022855	Senp2	16	+	22032103	22032164	22036469	22036646	22028540	22028592	22038536	22038668	4,77,44,96,120,44	18,191,159,245,335,103	0,57,62,82,50,80	8,197,178,191,162,199	210	326	1	1.0	0.256,0.385,0.3,0.378,0.357,0.399	0.0,0.31,0.351,0.4,0.324,0.384	0.051
ENSMUSG00000022855	Senp2	16	+	22040439	22040643	22041321	22041401	22038536	22038668	22042969	22043054	55,175,178,237,333,194	19,77,68,84,141,80	18,220,231,183,193,214	23,78,123,80,66,90	353	229	1	1.0	0.653,0.596,0.629,0.647,0.605,0.611	0.337,0.647,0.549,0.597,0.655,0.607	0.058
ENSMUSG00000022843	Clcn2	16	-	20707572	20707632	20707842	20707916	20707418	20707457	20708076	20708191	0,1,1,0,2,0	0,2,3,0,0,0	0,0,0,0,3,0	0,0,0,0,0,0	223	209	1	1.0	NA,0.319,0.238,NA,1.0,NA	NA,NA,NA,NA,1.0,NA	-0.481
ENSMUSG00000006998	Psmd2	16	+	20652151	20652300	20652592	20652757	20651703	20651851	20654547	20654669	0,0,0,4,3,5	93,736,448,696,1135,348	0,2,3,2,1,7	41,698,693,631,677,706	298	314	1	1.0	0.0,0.0,0.0,0.006,0.003,0.015	0.0,0.003,0.005,0.003,0.002,0.01	0.0
ENSMUSG00000006998	Psmd2	16	+	20652243	20652300	20652592	20652757	20651651	20651851	20654547	20654669	12,305,245,345,491,154	93,736,448,696,1135,348	11,395,384,261,325,340	41,698,693,631,677,706	206	314	1	1.0	0.164,0.387,0.455,0.43,0.397,0.403	0.29,0.463,0.458,0.387,0.423,0.423	-0.035
ENSMUSG00000006998	Psmd2	16	+	20661564	20661733	20662092	20662219	20660342	20660426	20662621	20662740	980,693,985,899,1097,988	2097,636,948,663,911,1461	605,666,757,607,649,754	1126,577,637,517,533,618	318	276	1	1.0	0.289,0.486,0.474,0.541,0.511,0.37	0.318,0.5,0.508,0.505,0.514,0.514	-0.031
ENSMUSG00000005262	Ufd1	16	+	18815328	18815361	18817902	18818024	18814829	18814936	18821038	18821169	0,4,0,5,15,4	154,156,169,190,207,248	0,5,8,10,11,8	57,161,175,179,145,174	182	271	1	1.0	0.0,0.037,0.0,0.038,0.097,0.023	0.0,0.044,0.064,0.077,0.101,0.064	-0.026
ENSMUSG00000005262	Ufd1	16	+	18817902	18818024	18821038	18821169	18815328	18815361	18823222	18823295	98,182,189,168,263,270	236,182,208,239,294,382	69,203,198,199,159,184	151,179,212,212,188,219	271	280	1	1.0	0.3,0.508,0.484,0.421,0.48,0.422	0.321,0.54,0.491,0.492,0.466,0.465	-0.027
ENSMUSG00000000326	Comt	16	-	18410682	18410814	18424303	18424360	18407543	18408040	18426355	18426604	0,6,14,11,12,5	154,108,178,130,209,133	0,10,10,6,11,8	94,123,103,101,112,138	206	281	1	1.0	0.0,0.07,0.097,0.103,0.073,0.049	0.0,0.1,0.117,0.075,0.118,0.073	-0.015
ENSMUSG00000000326	Comt	16	-	18411126	18411320	18411689	18411957	18410682	18410814	18424303	18424360	111,250,214,193,333,181	240,150,236,167,295,148	66,218,193,150,178,238	58,138,158,110,144,158	417	343	0.563160519303	1.0	0.276,0.578,0.427,0.487,0.481,0.501	0.483,0.565,0.501,0.529,0.504,0.553	-0.064
ENSMUSG00000024212	Mllt1	17	-	56897379	56897467	56899768	56900296	56896208	56896317	56902562	56902688	11,238,184,217,380,94	25,45,34,60,67,28	31,218,165,183,173,262	8,35,45,34,44,37	677	237	0.429357913796	1.0	0.133,0.649,0.655,0.559,0.665,0.54	0.576,0.686,0.562,0.653,0.579,0.713	-0.095
ENSMUSG00000024212	Mllt1	17	-	56919899	56919982	56926991	56927172	56905711	56905855	56935262	56935415	0,36,46,67,69,9	8,13,20,22,34,3	6,45,43,43,56,53	0,34,10,29,21,17	330	232	0.711198234211	1.0	0.0,0.661,0.618,0.682,0.588,0.678	1.0,0.482,0.751,0.51,0.652,0.687	-0.143
ENSMUSG00000005732	Ranbp1	16	-	18241744	18241873	18245200	18245358	18240893	18240959	18247288	18247425	948,742,936,716,1029,1330	1075,443,600,488,645,1134	467,775,838,737,726,721	651,495,472,427,473,475	307	278	1	1.0	0.444,0.603,0.586,0.571,0.591,0.515	0.394,0.586,0.617,0.61,0.582,0.579	-0.01
ENSMUSG00000003528	Slc25a1	16	-	17927153	17927292	17927366	17927466	17926655	17926740	17927544	17927652	147,194,182,209,244,170	199,198,226,248,267,189	79,217,246,165,176,214	128,220,246,168,182,204	249	288	1	1.0	0.461,0.531,0.482,0.494,0.514,0.51	0.417,0.533,0.536,0.532,0.528,0.548	-0.017
ENSMUSG00000012114	Med15	16	-	17663376	17663496	17671544	17671673	17655677	17655805	17673068	17673398	21,159,119,149,224,41	5,188,93,141,203,37	16,177,152,167,182,156	3,162,148,157,162,143	278	269	1	1.0	0.803,0.45,0.553,0.506,0.516,0.517	0.838,0.514,0.498,0.507,0.521,0.514	-0.008
ENSMUSG00000012114	Med15	16	-	17663376	17663496	17683158	17683188	17655677	17655805	17685452	17685504	0,54,35,49,82,4	3,179,85,121,194,31	0,59,56,54,51,47	3,136,140,129,138,133	179	269	1	1.0	0.0,0.312,0.382,0.378,0.388,0.162	0.0,0.395,0.375,0.386,0.357,0.347	-0.04
ENSMUSG00000012114	Med15	16	-	17671544	17671673	17673068	17673398	17655677	17655805	17674404	17674658	6,338,168,309,434,47	0,18,27,19,21,7	1,321,293,308,328,326	2,18,19,18,11,10	479	278	1	1.0	1.0,0.916,0.783,0.904,0.923,0.796	0.225,0.912,0.899,0.909,0.945,0.95	0.08
ENSMUSG00000012114	Med15	16	-	17671544	17671673	17673068	17673398	17663376	17663496	17674404	17674658	8,329,164,310,419,53	0,170,58,135,220,30	1,347,287,323,340,330	10,147,124,114,119,128	479	278	0.972213904645	1.0	1.0,0.529,0.621,0.571,0.525,0.506	0.055,0.578,0.573,0.622,0.624,0.599	0.117
ENSMUSG00000012114	Med15	16	-	17680548	17680761	17683158	17683188	17674404	17674658	17685452	17685504	0,89,37,91,122,3	10,213,121,208,353,26	0,96,93,84,84,73	8,253,210,189,224,254	179	362	1	1.0	0.0,0.458,0.382,0.469,0.411,0.189	0.0,0.434,0.472,0.473,0.431,0.368	-0.045
ENSMUSG00000022761	Lztr1	16	+	17519332	17519526	17520435	17520637	17518516	17518574	17520890	17521046	0,3,0,2,9,0	1,102,65,104,107,22	0,3,0,3,2,0	22,106,122,51,107,93	343	351	1	1.0	0.0,0.029,0.0,0.019,0.079,0.0	0.0,0.028,0.0,0.057,0.019,0.0	0.004
ENSMUSG00000022761	Lztr1	16	+	17519386	17519526	17520435	17520637	17518516	17518574	17520890	17521009	7,63,38,36,70,36	1,102,65,104,107,22	2,63,52,68,48,60	22,106,122,51,107,93	289	351	0.55623304498	1.0	0.895,0.429,0.415,0.296,0.443,0.665	0.099,0.419,0.341,0.618,0.353,0.439	0.146
ENSMUSG00000022771	Ppil2	16	-	17092214	17092304	17092684	17092791	17091855	17091889	17093010	17093086	61,97,128,109,198,116	175,96,135,127,179,78	43,107,108,95,98,113	104,114,103,117,107,113	256	239	1	1.0	0.246,0.485,0.47,0.445,0.508,0.581	0.279,0.467,0.495,0.431,0.461,0.483	0.02
ENSMUSG00000016496	Cd274	19	+	29380303	29380588	29382475	29382586	29373557	29373899	29384083	29384143	514,4018,1672,3675,4699,1241	300,1147,549,1125,1296,462	439,4815,4473,3812,3613,4150	257,1479,1309,1129,1032,1158	434	260	1	1.0	0.507,0.677,0.646,0.662,0.685,0.617	0.506,0.661,0.672,0.669,0.677,0.682	-0.012
ENSMUSG00000016496	Cd274	19	+	29382475	29382586	29384083	29384143	29380303	29380588	29385389	29388095	199,1416,605,1192,1562,442	155,605,308,543,629,267	265,1683,1522,1237,1238,1352	213,804,747,567,517,610	260	209	1	1.0	0.508,0.653,0.612,0.638,0.666,0.571	0.5,0.627,0.621,0.637,0.658,0.64	-0.006
ENSMUSG00000022789	Dnm1l	16	-	16314263	16314423	16316333	16316443	16312229	16314043	16316601	16316778	18,117,81,110,138,70	66,134,112,137,205,120	6,107,106,118,106,110	31,158,152,156,146,165	259	309	1	1.0	0.245,0.51,0.463,0.489,0.445,0.41	0.188,0.447,0.454,0.474,0.464,0.443	0.015
ENSMUSG00000022789	Dnm1l	16	-	16318444	16318477	16318763	16318841	16316601	16316778	16319451	16319508	0,10,14,8,9,3	0,70,58,59,87,32	0,17,13,7,22,1	7,66,67,43,33,110	227	182	1	1.0	NA,0.103,0.162,0.098,0.077,0.07	0.0,0.171,0.135,0.115,0.348,0.007	-0.027
ENSMUSG00000022789	Dnm1l	16	-	16329802	16330009	16332000	16332132	16323974	16324095	16333828	16333949	0,81,37,85,144,49	0,95,87,168,215,61	0,102,52,90,56,93	0,147,181,179,119,133	281	356	1	1.0	NA,0.519,0.35,0.391,0.459,0.504	NA,0.468,0.267,0.389,0.374,0.47	0.051
ENSMUSG00000022789	Dnm1l	16	-	16332000	16332132	16333828	16333949	16329802	16330009	16336852	16337015	0,89,50,85,122,35	0,47,28,88,121,39	0,83,75,107,76,96	0,78,67,72,63,85	270	281	1	1.0	NA,0.663,0.65,0.501,0.512,0.483	NA,0.525,0.538,0.607,0.557,0.54	0.008
ENSMUSG00000022789	Dnm1l	16	-	16341421	16341468	16342696	16342735	16340995	16341067	16345997	16346145	0,0,0,1,3,0	0,108,32,125,133,29	0,2,5,0,0,0	0,142,120,106,112,101	188	196	1	1.0	NA,0.0,0.0,0.008,0.023,0.0	NA,0.014,0.042,0.0,0.0,0.0	-0.005
ENSMUSG00000022677	Fopnl	16	-	14304453	14304587	14311046	14311131	14299243	14300209	14313815	14314013	21,114,123,149,191,158	132,156,182,164,241,298	8,109,103,107,70,106	70,156,163,149,119,170	234	283	1	1.0	0.161,0.469,0.45,0.524,0.489,0.391	0.121,0.458,0.433,0.465,0.416,0.43	0.027
ENSMUSG00000022677	Fopnl	16	-	14311046	14311131	14313815	14314013	14304453	14304587	14317293	14317375	20,112,124,140,199,190	36,56,66,70,92,90	43,125,125,118,93,128	24,57,74,69,50,63	347	234	1	1.0	0.273,0.574,0.559,0.574,0.593,0.587	0.547,0.597,0.533,0.536,0.556,0.578	-0.031
ENSMUSG00000022680	Pdxdc1	16	-	13845334	13845423	13847725	13847789	13843770	13843876	13854394	13854445	8,39,28,49,65,26	25,79,62,96,115,25	5,47,35,39,27,32	5,84,85,54,93,73	213	238	1	1.0	0.263,0.356,0.335,0.363,0.387,0.537	0.528,0.385,0.315,0.447,0.245,0.329	-0.001
ENSMUSG00000022680	Pdxdc1	16	-	13881877	13881958	13884565	13884631	13879425	13879572	13887696	13887770	0,11,16,17,32,23	10,76,48,64,95,35	2,25,17,14,11,20	4,67,81,62,67,68	215	230	1	1.0	0.0,0.134,0.263,0.221,0.265,0.413	0.348,0.285,0.183,0.195,0.149,0.239	-0.017
ENSMUSG00000022680	Pdxdc1	16	-	13881877	13881958	13887696	13887770	13879425	13879572	13902914	13902982	1,14,9,8,21,5	10,75,40,62,90,34	5,16,12,9,15,20	4,66,73,61,67,66	223	230	1	1.0	0.093,0.161,0.188,0.117,0.194,0.132	0.563,0.2,0.145,0.132,0.188,0.238	-0.097
ENSMUSG00000022680	Pdxdc1	16	-	13884565	13884631	13887696	13887770	13881877	13881958	13902914	13902975	1,15,17,10,26,6	6,32,31,42,54,23	5,17,21,8,15,22	4,37,41,38,52,38	223	215	1	1.0	0.138,0.311,0.346,0.187,0.317,0.201	0.547,0.307,0.331,0.169,0.218,0.358	-0.072
ENSMUSG00000022681	Ntan1	16	+	13829004	13829078	13831117	13831171	13827387	13827496	13831606	13831660	23,47,58,55,72,87	41,45,69,62,47,52	32,56,61,49,37,60	34,54,49,42,42,35	223	203	1	1.0	0.338,0.487,0.433,0.447,0.582,0.604	0.461,0.486,0.531,0.515,0.445,0.609	-0.026
ENSMUSG00000062203	Gspt1	16	-	11228114	11228195	11229208	11229302	11224419	11224593	11230509	11230650	75,261,265,376,413,260	86,223,219,253,332,233	52,297,310,311,247,285	87,283,250,280,201,235	243	230	1	1.0	0.452,0.526,0.534,0.584,0.541,0.514	0.361,0.498,0.54,0.513,0.538,0.534	0.028
ENSMUSG00000062203	Gspt1	16	-	11240665	11240707	11240804	11240840	11238871	11239099	11253642	11254209	15,149,105,183,177,84	0,55,45,71,89,28	7,152,160,162,133,152	3,65,97,86,77,62	185	191	0.606650311447	1.0	1.0,0.737,0.707,0.727,0.672,0.756	0.707,0.707,0.63,0.66,0.641,0.717	0.09
ENSMUSG00000005846	Rsl1d1	16	-	11196273	11196396	11196472	11196566	11194459	11194711	11199384	11199486	41,84,137,126,148,134	72,156,186,143,232,243	40,103,107,98,86,107	31,124,129,136,123,149	243	272	0.954911986105	1.0	0.389,0.376,0.452,0.497,0.417,0.382	0.591,0.482,0.481,0.446,0.439,0.446	-0.062
ENSMUSG00000037965	Zc3h7a	16	-	11139020	11139184	11140716	11140850	11136591	11137485	11141662	11141771	76,188,160,199,192,185	265,363,286,273,325,364	44,226,198,166,166,185	159,344,345,295,276,251	283	313	1	1.0	0.241,0.364,0.382,0.446,0.395,0.36	0.234,0.421,0.388,0.384,0.399,0.449	-0.014
ENSMUSG00000037965	Zc3h7a	16	-	11139020	11139184	11141662	11141771	11136591	11137485	11145179	11145285	30,116,105,98,159,121	265,363,286,273,324,364	15,125,119,104,158,122	159,344,345,296,275,248	258	313	1	1.0	0.121,0.279,0.308,0.303,0.373,0.287	0.103,0.306,0.295,0.299,0.411,0.374	-0.02
ENSMUSG00000037965	Zc3h7a	16	-	11140716	11140850	11141662	11141771	11139020	11139184	11145179	11145285	30,116,105,96,160,121	105,280,229,247,303,320	15,125,119,104,159,124	115,319,303,246,185,215	258	283	1	1.0	0.239,0.312,0.335,0.299,0.367,0.293	0.125,0.301,0.301,0.317,0.485,0.387	-0.012
ENSMUSG00000037965	Zc3h7a	16	-	11141662	11141771	11145241	11145285	11140714	11140850	11145645	11145779	0,50,66,53,124,107	53,139,133,160,150,153	21,105,89,74,54,58	39,188,153,133,115,132	193	258	0.606155384141	1.0	0.0,0.325,0.399,0.307,0.525,0.483	0.419,0.427,0.437,0.427,0.386,0.37	-0.071
ENSMUSG00000037965	Zc3h7a	16	-	11141662	11141771	11145179	11145285	11140716	11140850	11145645	11145779	16,110,120,123,234,185	53,139,133,160,150,153	38,192,179,157,127,137	39,188,153,133,115,132	255	258	0.856743223993	1.0	0.234,0.445,0.477,0.438,0.612,0.55	0.496,0.508,0.542,0.544,0.528,0.512	-0.062
ENSMUSG00000037965	Zc3h7a	16	-	11145179	11145285	11145645	11145779	11141662	11141771	11146366	11146443	33,168,134,180,254,173	39,114,104,113,155,114	20,294,234,200,199,214	20,145,122,111,169,119	283	255	1	1.0	0.433,0.57,0.537,0.589,0.596,0.578	0.474,0.646,0.633,0.619,0.515,0.618	-0.034
ENSMUSG00000037965	Zc3h7a	16	-	11145241	11145285	11145645	11145779	11141662	11141771	11146366	11146443	33,168,134,180,254,173	4,23,15,5,17,20	20,294,234,200,199,214	2,20,21,8,20,19	283	193	1	1.0	0.849,0.833,0.859,0.961,0.911,0.855	0.872,0.909,0.884,0.945,0.872,0.885	-0.016
ENSMUSG00000037965	Zc3h7a	16	-	11151138	11151325	11153058	11153263	11150594	11150756	11156019	11156300	14,193,102,188,231,113	22,256,109,176,273,130	6,239,212,200,206,211	8,282,281,187,225,212	354	336	1	1.0	0.377,0.417,0.47,0.503,0.445,0.452	0.416,0.446,0.417,0.504,0.465,0.486	-0.012
ENSMUSG00000037965	Zc3h7a	16	-	11151865	11151930	11153058	11153263	11151138	11151325	11156019	11156300	14,194,103,188,231,117	0,28,8,22,26,12	6,246,217,200,206,217	0,31,23,13,16,24	354	214	1	1.0	1.0,0.807,0.886,0.838,0.843,0.855	1.0,0.828,0.851,0.903,0.886,0.845	-0.014
ENSMUSG00000022811	Zfp148	16	+	33434625	33434974	33456875	33457001	33427193	33427329	33466854	33466978	0,116,54,111,142,22	0,31,15,36,47,12	0,99,109,96,85,99	0,35,27,27,22,18	498	275	1	1.0	NA,0.674,0.665,0.63,0.625,0.503	NA,0.61,0.69,0.663,0.681,0.752	-0.06
ENSMUSG00000022811	Zfp148	16	+	33456875	33457001	33466854	33466978	33434625	33434974	33495344	33495463	0,39,7,47,34,10	0,0,0,0,1,0	0,22,40,22,40,19	0,1,0,0,3,0	275	273	1	1.0	NA,1.0,1.0,1.0,0.971,1.0	NA,0.956,1.0,1.0,0.93,1.0	0.017
ENSMUSG00000022503	Nubp1	16	+	10419652	10419685	10420255	10420346	10417660	10417729	10420973	10421128	46,52,66,43,49,83	101,118,137,114,159,151	38,68,59,46,42,68	66,129,102,111,83,115	182	240	1	1.0	0.375,0.368,0.388,0.332,0.289,0.42	0.432,0.41,0.433,0.353,0.4,0.438	-0.049
ENSMUSG00000039427	Alg1	16	+	5240143	5240182	5240458	5240518	5239905	5240027	5241285	5241396	16,15,28,32,35,42	89,55,74,62,100,84	35,26,28,19,19,31	57,73,54,57,36,59	188	209	0.796753942286	1.0	0.167,0.233,0.296,0.365,0.28,0.357	0.406,0.284,0.366,0.27,0.37,0.369	-0.061
ENSMUSG00000022536	Glyr1	16	-	5031886	5031973	5036235	5036475	5029502	5030241	5036918	5037057	14,384,220,401,532,106	31,157,120,195,227,70	3,339,371,346,359,424	20,171,174,137,143,184	389	236	1	1.0	0.215,0.597,0.527,0.555,0.587,0.479	0.083,0.546,0.564,0.605,0.604,0.583	-0.004
ENSMUSG00000022515	Anks3	16	-	4942210	4942294	4942692	4942778	4941451	4941797	4943078	4943251	137,29,35,28,36,70	49,6,5,7,13,19	55,31,28,30,22,30	5,9,6,5,5,8	235	233	0.62264903648	1.0	0.735,0.827,0.874,0.799,0.733,0.785	0.916,0.774,0.822,0.856,0.814,0.788	-0.036
ENSMUSG00000022515	Anks3	16	-	4942210	4942294	4942692	4942778	4941898	4941987	4943078	4943251	140,29,36,30,36,68	31,8,7,11,35,17	55,37,28,29,22,24	33,9,12,10,17,16	235	233	0.543974116309	1.0	0.817,0.782,0.836,0.73,0.505,0.799	0.623,0.803,0.698,0.742,0.562,0.598	0.074
ENSMUSG00000022515	Anks3	16	-	4942692	4942778	4943078	4943251	4942210	4942294	4943558	4943700	93,39,66,38,52,80	100,33,47,24,52,56	56,34,27,23,31,36	43,37,23,48,23,18	322	235	1	1.0	0.404,0.463,0.506,0.536,0.422,0.51	0.487,0.401,0.461,0.259,0.496,0.593	0.024
ENSMUSG00000022515	Anks3	16	-	4943078	4943251	4943558	4943700	4942692	4942778	4946054	4946179	86,39,45,36,56,83	217,59,78,50,76,110	40,36,35,25,55,30	91,57,46,44,45,43	291	322	1	1.0	0.305,0.422,0.39,0.443,0.449,0.455	0.327,0.411,0.457,0.386,0.575,0.436	-0.021
ENSMUSG00000022515	Anks3	16	-	4943558	4943700	4946054	4946179	4943078	4943251	4947264	4947432	86,21,36,28,42,59	79,34,46,30,45,68	28,36,35,30,41,35	42,33,24,20,28,31	274	291	0.653938238466	1.0	0.536,0.396,0.454,0.498,0.498,0.48	0.415,0.537,0.608,0.614,0.609,0.545	-0.078
ENSMUSG00000004070	Hmox2	16	+	4762558	4762677	4763728	4763846	4726362	4726471	4764605	4765097	85,215,213,165,315,295	450,545,532,559,892,1022	70,228,240,160,237,237	335,561,545,493,493,545	268	267	1	1.0	0.158,0.282,0.285,0.227,0.26,0.223	0.172,0.288,0.305,0.244,0.324,0.302	-0.033
ENSMUSG00000004070	Hmox2	16	+	4762558	4762677	4765762	4765889	4726362	4726471	4765977	4766742	85,215,213,162,315,293	1319,395,619,410,540,1048	70,229,237,160,235,233	1088,433,418,408,355,429	268	276	1	1.0	0.062,0.359,0.262,0.289,0.375,0.224	0.062,0.353,0.369,0.288,0.405,0.359	-0.044
ENSMUSG00000004070	Hmox2	16	+	4763728	4763846	4764605	4765097	4762558	4762677	4765762	4765889	323,507,502,496,738,947	3156,2173,2386,2094,3010,4179	192,572,550,410,422,566	2383,2334,2081,1959,1863,2111	267	641	1	1.0	0.197,0.359,0.336,0.363,0.371,0.352	0.162,0.37,0.388,0.334,0.352,0.392	-0.003
ENSMUSG00000004070	Hmox2	16	+	4764605	4765097	4765762	4765889	4763728	4763846	4765977	4766245	2581,2276,2382,2229,3326,4335	1319,395,619,410,540,1053	1901,2477,2279,2081,1954,2273	1088,428,418,408,355,429	641	276	1	1.0	0.457,0.713,0.624,0.701,0.726,0.639	0.429,0.714,0.701,0.687,0.703,0.695	-0.011
ENSMUSG00000004069	Dnaja3	16	+	4693211	4693412	4694363	4694516	4689980	4690064	4696388	4696536	44,114,126,109,199,91	50,60,74,88,145,42	17,97,111,89,110,116	4,85,80,66,77,60	350	302	1	1.0	0.432,0.621,0.595,0.517,0.542,0.652	0.786,0.496,0.545,0.538,0.552,0.625	-0.031
ENSMUSG00000004069	Dnaja3	16	+	4697250	4697315	4699748	4699877	4696388	4696536	4701168	4701284	15,26,44,43,72,27	59,107,103,81,117,79	5,52,33,35,36,36	15,79,83,65,77,89	214	278	1	1.0	0.248,0.24,0.357,0.408,0.444,0.307	0.302,0.461,0.341,0.412,0.378,0.344	-0.039
ENSMUSG00000060992	Copz1	15	+	103294721	103294777	103296532	103296610	103291328	103291420	103296733	103296785	64,135,147,151,210,180	49,155,160,159,246,245	19,152,174,143,162,135	59,173,167,136,164,205	205	227	1	1.0	0.591,0.491,0.504,0.513,0.486,0.449	0.263,0.493,0.536,0.538,0.522,0.422	0.043
ENSMUSG00000060992	Copz1	15	+	103296532	103296610	103296733	103296785	103294721	103294777	103297886	103297925	100,243,155,202,312,313	19,122,101,131,168,127	19,212,242,225,213,259	44,97,129,91,123,115	227	201	0.964935380819	1.0	0.823,0.638,0.576,0.577,0.622,0.686	0.277,0.659,0.624,0.686,0.605,0.666	0.068
ENSMUSG00000060992	Copz1	15	+	103296733	103296785	103297886	103297925	103296532	103296610	103298692	103299868	60,100,95,119,148,174	50,116,112,167,174,160	40,117,110,89,105,90	42,126,94,125,114,129	201	188	1	1.0	0.529,0.446,0.442,0.4,0.443,0.504	0.471,0.465,0.523,0.4,0.463,0.395	0.008
ENSMUSG00000046434	Hnrnpa1	15	+	103242643	103242718	103242921	103243080	103242379	103242472	103243624	103243780	623,695,838,819,1110,1193	12,19,60,21,48,43	350,785,733,709,752,810	3,26,32,22,8,14	224	308	1	1.0	0.986,0.981,0.951,0.982,0.97,0.974	0.994,0.976,0.969,0.978,0.992,0.988	-0.009
ENSMUSG00000046434	Hnrnpa1	15	+	103242643	103242718	103243624	103243780	103242379	103242472	103243958	103244028	202,239,267,335,430,517	1104,901,1185,976,1305,1579	109,292,272,303,311,301	829,899,999,849,836,1001	224	305	1	1.0	0.199,0.265,0.235,0.319,0.31,0.308	0.152,0.307,0.27,0.327,0.336,0.29	-0.008
ENSMUSG00000046434	Hnrnpa1	15	+	103242921	103243080	103243624	103243780	103242643	103242718	103243958	103244028	24,38,47,26,59,57	1582,1394,1792,1526,2058,2376	14,33,34,38,38,33	1135,1434,1498,1327,1352,1574	308	305	1	1.0	0.015,0.026,0.025,0.017,0.028,0.023	0.012,0.022,0.022,0.028,0.027,0.02	0.001
ENSMUSG00000056851	Pcbp2	15	+	102478615	102478747	102483159	102483288	102474574	102474691	102484165	102484240	235,956,819,1033,1488,503	231,678,634,671,1011,385	191,1044,900,838,867,877	242,694,664,596,625,625	281	278	1	1.0	0.502,0.582,0.561,0.604,0.593,0.564	0.438,0.598,0.573,0.582,0.578,0.581	0.009
ENSMUSG00000056851	Pcbp2	15	+	102485947	102486040	102487087	102487129	102484153	102484240	102488204	102488277	138,483,446,497,707,328	331,902,1010,850,1393,778	119,495,475,415,435,472	399,904,826,761,837,853	242	191	1	1.0	0.248,0.297,0.258,0.316,0.286,0.25	0.191,0.302,0.312,0.301,0.291,0.304	-0.008
ENSMUSG00000000555	Itga5	15	-	103350945	103351096	103351377	103351445	103350763	103350856	103351540	103351678	65,650,502,825,966,227	264,1776,1534,1859,2400,761	93,813,797,638,591,698	238,2034,1930,1786,1611,1614	217	300	1	1.0	0.254,0.336,0.311,0.38,0.358,0.292	0.351,0.356,0.363,0.331,0.337,0.374	-0.03
ENSMUSG00000000555	Itga5	15	-	103352257	103352313	103352915	103352961	103352014	103352169	103353142	103353334	22,460,271,457,641,120	35,456,340,535,736,153	34,495,455,374,393,405	46,548,515,487,449,447	195	205	1	1.0	0.398,0.515,0.456,0.473,0.478,0.452	0.437,0.487,0.482,0.447,0.479,0.488	-0.008
ENSMUSG00000000555	Itga5	15	-	103352483	103352585	103352915	103352961	103352257	103352313	103353142	103353334	22,481,276,463,647,120	68,841,663,933,1309,289	34,507,462,387,399,411	59,1064,964,912,861,909	195	251	1	1.0	0.294,0.424,0.349,0.39,0.389,0.348	0.426,0.38,0.382,0.353,0.374,0.368	-0.015
ENSMUSG00000000555	Itga5	15	-	103354267	103354324	103355925	103355969	103354046	103354099	103356076	103356121	7,402,194,383,534,97	11,523,304,545,739,135	18,424,451,367,386,388	39,541,561,462,449,455	193	206	1	1.0	0.404,0.451,0.405,0.429,0.435,0.434	0.33,0.455,0.462,0.459,0.479,0.476	-0.017
ENSMUSG00000000555	Itga5	15	-	103355925	103355969	103356076	103356121	103354267	103354324	103356315	103356441	14,393,198,411,592,77	35,465,272,407,564,115	9,386,422,397,338,414	15,414,449,375,353,416	194	193	1	1.0	0.285,0.457,0.42,0.501,0.511,0.4	0.374,0.481,0.483,0.513,0.488,0.498	-0.044
ENSMUSG00000000555	Itga5	15	-	103356076	103356121	103356315	103356441	103355925	103355969	103356778	103356824	102,1099,618,1089,1419,248	7,352,236,354,516,72	60,1109,1296,949,1017,981	28,292,387,275,304,325	275	194	1	1.0	0.911,0.688,0.649,0.685,0.66,0.708	0.602,0.728,0.703,0.709,0.702,0.68	0.03
ENSMUSG00000000555	Itga5	15	-	103357191	103357312	103359049	103359180	103356919	103356981	103366299	103366763	62,1132,547,1241,1635,256	66,890,443,835,1129,213	37,1272,1402,1062,1104,1154	44,962,952,764,767,811	280	270	1	1.0	0.475,0.551,0.544,0.589,0.583,0.537	0.448,0.56,0.587,0.573,0.581,0.578	-0.008
ENSMUSG00000046897	Zfp740	15	+	102207770	102207920	102208235	102208361	102204570	102204883	102209154	102209273	0,7,1,0,11,3	0,5,3,5,10,6	0,7,6,2,9,7	0,9,4,18,5,11	299	275	1	1.0	NA,0.563,0.235,0.0,0.503,0.315	NA,0.417,0.58,0.093,0.623,0.369	-0.093
ENSMUSG00000058655	Eif4b	15	+	102086002	102086057	102086504	102086639	102084678	102084795	102088615	102088753	5,66,31,65,112,28	97,211,151,216,300,122	1,64,81,51,52,98	36,197,216,158,176,230	204	284	1	1.0	0.067,0.303,0.222,0.295,0.342,0.242	0.037,0.311,0.343,0.31,0.291,0.372	-0.032
ENSMUSG00000009739	Pou6f1	15	-	100583227	100583431	100584030	100584159	100580809	100580951	100585874	100586128	0,10,2,8,12,1	18,16,7,19,24,1	0,5,7,2,3,9	0,18,15,14,6,10	278	353	1	1.0	0.0,0.442,0.266,0.348,0.388,0.559	NA,0.261,0.372,0.154,0.388,0.533	-0.008
ENSMUSG00000009739	Pou6f1	15	-	100584030	100584159	100585874	100586128	100583227	100583431	100586643	100586772	0,21,7,13,22,0	0,6,2,13,7,2	0,12,12,15,7,9	0,7,7,6,1,10	403	278	1	1.0	NA,0.707,0.707,0.408,0.684,0.0	NA,0.542,0.542,0.633,0.828,0.383	-0.084
ENSMUSG00000023030	Slc11a2	15	-	100395269	100395323	100397663	100397817	100387897	100389161	100399413	100399487	592,446,528,535,673,664	390,171,258,224,261,322	307,511,510,458,467,454	269,215,237,203,175,174	303	203	1	1.0	0.504,0.636,0.578,0.615,0.633,0.58	0.433,0.614,0.59,0.602,0.641,0.636	0.005
ENSMUSG00000023030	Slc11a2	15	-	100395269	100395323	100399413	100399487	100387897	100389161	100401267	100401417	311,352,426,387,529,433	395,171,251,217,257,311	160,373,362,357,321,393	263,215,213,196,168,168	223	203	1	1.0	0.417,0.652,0.607,0.619,0.652,0.559	0.356,0.612,0.607,0.624,0.635,0.68	-0.001
ENSMUSG00000023030	Slc11a2	15	-	100408100	100408220	100409199	100409325	100406279	100406386	100410082	100410231	57,467,243,391,551,157	45,403,289,488,498,207	22,404,475,344,369,427	21,411,369,382,303,374	275	269	1	1.0	0.553,0.531,0.451,0.439,0.52,0.426	0.506,0.49,0.557,0.468,0.544,0.528	-0.029
ENSMUSG00000023030	Slc11a2	15	-	100409199	100409325	100410082	100410231	100408100	100408220	100412190	100412262	51,571,271,455,671,192	30,365,272,399,522,183	3,470,481,387,478,515	29,368,395,389,356,380	298	275	0.811433775644	1.0	0.611,0.591,0.479,0.513,0.543,0.492	0.087,0.541,0.529,0.479,0.553,0.556	0.081
ENSMUSG00000023021	Cers5	15	-	99739601	99739730	99740943	99741036	99739405	99739512	99741608	99741659	25,65,97,66,110,91	65,91,104,91,129,115	4,60,74,51,55,85	21,99,92,67,91,89	242	278	1	1.0	0.306,0.451,0.517,0.454,0.495,0.476	0.18,0.41,0.48,0.467,0.41,0.523	0.038
ENSMUSG00000023018	Smarcd1	15	+	99703105	99703293	99703590	99703633	99702128	99702498	99703737	99703860	8,50,48,37,71,13	0,9,3,13,15,7	2,51,55,39,43,44	2,7,15,15,15,9	337	192	0.766308767446	1.0	1.0,0.76,0.901,0.619,0.729,0.514	0.363,0.806,0.676,0.597,0.62,0.736	0.121
ENSMUSG00000023018	Smarcd1	15	+	99704330	99704453	99705626	99705743	99703737	99703860	99707310	99707412	7,22,31,19,26,9	9,44,19,44,32,11	5,23,21,28,37,27	1,36,37,25,24,10	272	266	0.340363354745	1.0	0.432,0.328,0.615,0.297,0.443,0.444	0.83,0.385,0.357,0.523,0.601,0.725	-0.144
ENSMUSG00000023008	Fmnl3	15	-	99327514	99327608	99327820	99327897	99325853	99325928	99328057	99328166	0,32,24,34,42,11	8,40,31,35,57,26	5,36,39,25,22,49	6,36,44,28,32,29	226	243	0.327037484199	1.0	0.0,0.462,0.454,0.511,0.442,0.313	0.473,0.518,0.488,0.49,0.425,0.645	-0.143
ENSMUSG00000037570	Mcrs1	15	-	99246926	99247065	99248450	99248560	99244647	99244723	99248701	99248860	56,71,83,77,93,60	66,60,75,63,117,94	40,93,80,63,67,58	35,85,81,69,56,90	259	288	1	1.0	0.485,0.568,0.552,0.576,0.469,0.415	0.56,0.549,0.523,0.504,0.571,0.417	-0.01
ENSMUSG00000037570	Mcrs1	15	-	99249367	99249506	99249875	99250014	99248701	99248860	99251861	99251945	0,2,9,23,11,10	42,121,74,89,117,59	4,19,29,20,26,1	27,107,110,81,90,96	288	288	0.610300560613	1.0	0.0,0.016,0.108,0.205,0.086,0.145	0.129,0.151,0.209,0.198,0.224,0.01	-0.06
ENSMUSG00000037570	Mcrs1	15	-	99249367	99249506	99250462	99250582	99248701	99248860	99251861	99251961	16,32,38,38,41,43	42,121,74,89,117,59	13,52,32,38,23,39	27,107,110,81,90,96	269	288	1	1.0	0.29,0.221,0.355,0.314,0.273,0.438	0.34,0.342,0.237,0.334,0.215,0.303	0.02
ENSMUSG00000036748	Cuedc2	19	-	46331289	46331466	46331545	46331673	46331051	46331113	46331756	46331818	273,109,169,109,209,192	1206,407,646,388,572,768	213,112,135,105,126,90	815,404,387,286,340,374	277	326	1	1.0	0.21,0.24,0.235,0.248,0.301,0.227	0.235,0.246,0.291,0.302,0.304,0.221	-0.023
ENSMUSG00000003355	Fkbp11	15	-	98726899	98726933	98727210	98727298	98726483	98726554	98727682	98727748	56,11,23,7,24,55	23,1,7,0,12,26	18,8,3,11,34,26	17,4,7,4,5,9	237	183	0.639889767269	1.0	0.653,0.895,0.717,1.0,0.607,0.62	0.45,0.607,0.249,0.68,0.84,0.69	0.163
ENSMUSG00000011960	Ccnt1	15	-	98546523	98546594	98546744	98546908	98543210	98544608	98548665	98548711	0,13,7,24,37,3	0,8,4,17,20,0	0,24,20,21,13,28	0,3,11,16,4,13	313	220	1	1.0	NA,0.533,0.552,0.498,0.565,1.0	NA,0.849,0.561,0.48,0.696,0.602	-0.008
ENSMUSG00000022475	Hdac7	15	-	97799556	97799644	97800694	97800802	97798223	97798343	97802075	97802125	0,16,15,13,31,3	11,19,16,23,41,3	7,10,11,21,19,12	2,8,9,10,18,1	257	237	0.0121968325739	1.0	0.0,0.437,0.464,0.343,0.411,0.48	0.763,0.535,0.53,0.659,0.493,0.917	-0.294
ENSMUSG00000065979	Cpped1	16	-	11828174	11828597	11887577	11887796	11803720	11805583	11909265	11909423	10,111,71,98,131,22	0,162,90,153,255,61	0,106,72,69,60,80	6,133,109,152,101,103	368	572	0.771850562143	1.0	1.0,0.516,0.551,0.499,0.444,0.359	0.0,0.553,0.507,0.414,0.48,0.547	0.145
ENSMUSG00000065979	Cpped1	16	-	11828174	11828597	11887577	11887754	11803726	11805583	11909265	11909422	4,22,7,16,21,7	0,162,90,153,255,61	0,21,7,13,9,13	6,133,109,152,101,103	326	572	0.812072946378	1.0	1.0,0.192,0.12,0.155,0.126,0.168	0.0,0.217,0.101,0.13,0.135,0.181	0.166
ENSMUSG00000059883	Irak4	15	+	94551802	94551948	94553834	94554017	94547835	94548003	94554685	94554846	0,92,65,72,145,28	36,133,103,143,164,87	7,112,73,67,62,124	28,124,123,95,112,111	295	332	0.425137563348	1.0	0.0,0.438,0.415,0.362,0.499,0.266	0.22,0.504,0.4,0.442,0.384,0.557	-0.088
ENSMUSG00000036167	Pphln1	15	+	93455450	93455530	93459671	93459791	93441500	93441712	93465104	93465245	3,5,9,16,26,15	33,76,66,64,90,38	4,21,11,18,8,14	25,63,85,69,67,72	229	269	1	1.0	0.096,0.072,0.138,0.227,0.253,0.317	0.158,0.281,0.132,0.235,0.123,0.186	-0.002
ENSMUSG00000036167	Pphln1	15	+	93455450	93455530	93465104	93465245	93441500	93441712	93488973	93489308	0,4,9,15,15,9	140,128,105,121,177,100	2,16,9,14,10,9	45,129,108,120,103,142	229	290	1	1.0	0.0,0.038,0.098,0.136,0.097,0.102	0.053,0.136,0.095,0.129,0.109,0.074	-0.021
ENSMUSG00000036529	Sbf1	15	-	89306368	89306477	89306577	89306710	89306179	89306293	89306829	89306935	18,59,22,65,110,16	11,49,23,49,78,7	24,93,57,60,60,82	10,43,59,40,42,59	282	258	1	1.0	0.6,0.524,0.467,0.548,0.563,0.676	0.687,0.664,0.469,0.578,0.567,0.56	-0.024
ENSMUSG00000036529	Sbf1	15	-	89308021	89308159	89308484	89308570	89307686	89307845	89315061	89315255	14,59,37,57,62,20	46,60,29,59,101,20	36,50,50,49,46,54	23,82,93,46,59,64	235	287	1	1.0	0.271,0.546,0.609,0.541,0.428,0.55	0.657,0.427,0.396,0.565,0.488,0.507	-0.016
ENSMUSG00000022439	Parvg	15	+	84332690	84332713	84334341	84334400	84332290	84332346	84334585	84334654	0,9,4,4,14,1	8,15,19,17,29,5	0,7,6,11,9,5	3,23,12,10,10,18	172	208	0.545505963732	1.0	0.0,0.42,0.203,0.222,0.369,0.195	0.0,0.269,0.377,0.571,0.521,0.251	-0.097
ENSMUSG00000018040	Rrp7a	15	-	83119184	83119302	83119891	83120017	83118076	83118174	83121831	83121974	227,365,349,418,599,272	191,289,297,301,386,196	140,484,462,385,354,432	186,312,269,305,266,301	275	267	1	1.0	0.536,0.551,0.533,0.574,0.601,0.574	0.422,0.601,0.625,0.551,0.564,0.582	0.004
ENSMUSG00000024236	Svil	18	+	5106663	5106871	5108574	5108708	5105765	5105871	5114530	5114686	10,57,65,43,85,21	17,19,24,27,59,10	1,50,63,30,44,56	2,29,28,21,27,35	357	283	1	1.0	0.318,0.704,0.682,0.558,0.533,0.625	0.284,0.577,0.641,0.531,0.564,0.559	0.044
ENSMUSG00000024236	Svil	18	+	5115977	5116121	5116972	5117097	5114252	5114686	5118099	5118255	8,26,38,33,62,21	9,35,28,31,69,34	6,43,37,18,45,38	6,40,22,23,37,23	293	274	0.564889883038	1.0	0.454,0.41,0.559,0.499,0.457,0.366	0.483,0.501,0.611,0.423,0.532,0.607	-0.069
ENSMUSG00000022463	Srebf2	15	+	82185263	82185433	82192205	82192374	82181980	82182257	82194044	82194162	39,219,227,263,403,95	65,219,204,336,370,98	32,248,248,252,266,251	66,247,325,282,254,341	319	318	1	1.0	0.374,0.499,0.526,0.438,0.521,0.491	0.326,0.5,0.432,0.471,0.511,0.423	0.031
ENSMUSG00000022477	Aco2	15	+	81905851	81905943	81907425	81907531	81904762	81904867	81909489	81909647	21,189,161,218,300,91	75,250,197,291,367,181	27,219,236,175,197,206	51,265,235,209,217,268	241	255	0.723244678314	1.0	0.229,0.444,0.464,0.442,0.464,0.347	0.359,0.467,0.515,0.47,0.49,0.449	-0.06
ENSMUSG00000022477	Aco2	15	+	81911885	81912008	81912205	81912361	81910288	81910524	81913105	81913293	124,358,293,337,463,216	195,379,383,397,524,313	97,391,321,325,273,329	197,394,436,326,276,360	272	305	1	1.0	0.416,0.514,0.462,0.488,0.498,0.436	0.356,0.527,0.452,0.528,0.526,0.506	-0.014
ENSMUSG00000022400	Rbx1	15	+	81468154	81468233	81470951	81471022	81466295	81466450	81473842	81473928	742,290,441,299,425,836	1395,403,697,418,696,1433	401,280,291,254,261,326	854,492,473,383,396,493	228	220	1	1.0	0.339,0.41,0.379,0.408,0.371,0.36	0.312,0.354,0.373,0.39,0.389,0.39	0.01
ENSMUSG00000022400	Rbx1	15	+	81470951	81471022	81473842	81473928	81468154	81468233	81475085	81475386	1230,532,667,561,780,1559	1149,350,631,394,539,1312	925,511,547,454,461,632	823,393,387,370,312,414	220	235	1	1.0	0.533,0.619,0.53,0.603,0.607,0.559	0.546,0.581,0.602,0.567,0.612,0.62	-0.013
ENSMUSG00000024431	Nr3c1	18	-	39420575	39420706	39421406	39421551	39415695	39415853	39422487	39422763	0,145,61,190,235,52	0,129,68,167,200,40	0,138,141,158,114,174	1,142,127,114,115,170	294	280	1	1.0	NA,0.517,0.461,0.52,0.528,0.553	0.0,0.481,0.514,0.569,0.486,0.494	0.092
ENSMUSG00000024431	Nr3c1	18	-	39428616	39428780	39485997	39487245	39424382	39424499	39489744	39489846	41,1124,413,1191,1722,250	0,137,67,150,229,40	24,1243,1294,1031,1145,1214	6,151,153,135,108,157	1397	313	1	1.0	1.0,0.648,0.58,0.64,0.628,0.583	0.473,0.648,0.655,0.631,0.704,0.634	0.056
ENSMUSG00000060036	Rpl3	15	-	80078706	80078808	80079689	80079850	80078330	80078426	80080365	80080552	2988,1707,2694,1748,2730,2727	3670,928,1781,839,1383,2504	2177,1772,1896,1544,1723,1741	2334,969,948,801,774,905	310	251	1	1.0	0.397,0.598,0.551,0.628,0.615,0.469	0.43,0.597,0.618,0.609,0.643,0.609	-0.041
ENSMUSG00000047466	8030462N17Rik	18	-	77643067	77643194	77673899	77674684	77633280	77635328	77713720	77714010	55,175,116,165,280,98	11,13,13,22,22,10	46,180,124,137,138,171	15,16,33,22,14,14	934	276	0.654960615431	1.0	0.596,0.799,0.725,0.689,0.79,0.743	0.475,0.769,0.526,0.648,0.744,0.783	0.066
ENSMUSG00000047466	8030462N17Rik	18	-	77653128	77653296	77673899	77674684	77643067	77643194	77713720	77714010	86,197,131,186,302,124	0,10,8,9,12,15	52,199,153,166,163,190	0,10,5,15,7,11	934	317	1	1.0	1.0,0.87,0.848,0.875,0.895,0.737	1.0,0.871,0.912,0.79,0.888,0.854	-0.015
ENSMUSG00000000489	Pdgfb	15	-	80000328	80000473	80003324	80003414	79997555	79997704	80005468	80005565	15,40,32,57,53,7	36,156,132,164,148,40	8,35,60,37,37,30	44,104,158,99,102,104	239	294	1	1.0	0.339,0.24,0.23,0.299,0.306,0.177	0.183,0.293,0.318,0.315,0.309,0.262	-0.015
ENSMUSG00000055065	Ddx17	15	-	79541033	79541167	79542486	79542586	79540412	79540478	79543705	79543856	0,154,50,123,154,53	7,282,103,228,304,68	0,108,125,105,90,108	0,246,205,205,169,185	249	283	1	1.0	0.0,0.383,0.356,0.38,0.365,0.47	NA,0.333,0.409,0.368,0.377,0.399	-0.052
ENSMUSG00000033029	1700088E04Rik	15	-	79136306	79136489	79139237	79139300	79135636	79135765	79140880	79140992	0,1,0,0,0,0	27,11,18,5,12,21	0,0,0,0,0,0	6,15,10,8,6,12	212	332	1	1.0	0.0,0.125,0.0,0.0,0.0,0.0	0.0,0.0,0.0,0.0,0.0,0.0	0.021
ENSMUSG00000033099	Nol12	15	+	78937133	78937182	78937807	78937950	78936478	78936584	78940065	78940166	91,61,62,59,82,82	499,153,268,188,260,356	74,42,72,51,48,66	320,206,154,188,164,201	198	292	1	1.0	0.212,0.37,0.254,0.316,0.317,0.254	0.254,0.231,0.408,0.286,0.301,0.326	-0.014
ENSMUSG00000116069	Gm49510	15	+	78903058	78903135	78903552	78903697	78902853	78902965	78904269	78904338	12,105,81,129,186,55	49,162,110,191,302,103	14,101,86,83,119,99	31,191,185,132,200,221	226	294	1	1.0	0.242,0.457,0.489,0.468,0.445,0.41	0.37,0.408,0.377,0.45,0.436,0.368	0.017
ENSMUSG00000116069	Gm49510	15	+	78903552	78903697	78904269	78904338	78903058	78903135	78904463	78904554	31,168,119,285,346,109	25,106,60,109,154,45	35,208,199,178,191,225	20,99,69,88,87,102	294	218	1	1.0	0.479,0.54,0.595,0.66,0.625,0.642	0.565,0.609,0.681,0.6,0.619,0.621	-0.026
ENSMUSG00000116069	Gm49510	15	+	78904269	78904338	78904463	78904554	78903552	78903697	78905029	78905175	4,67,34,100,128,43	34,145,97,139,227,75	14,94,71,58,79,98	27,118,124,122,138,135	218	240	0.663591215353	1.0	0.115,0.337,0.278,0.442,0.383,0.387	0.363,0.467,0.387,0.344,0.387,0.444	-0.075
ENSMUSG00000116069	Gm49510	15	+	78904463	78904554	78905029	78905175	78904269	78904338	78905770	78905882	49,107,90,100,197,71	74,160,137,195,353,90	25,110,133,90,125,131	62,151,134,134,183,201	240	295	1	1.0	0.449,0.451,0.447,0.387,0.407,0.492	0.331,0.472,0.55,0.452,0.456,0.445	-0.012
ENSMUSG00000116069	Gm49510	15	+	78905029	78905175	78905770	78905882	78904463	78904554	78906255	78906337	55,240,144,238,356,109	52,144,121,157,237,103	42,202,179,190,217,225	35,121,118,90,128,158	295	261	1	1.0	0.483,0.596,0.513,0.573,0.571,0.484	0.515,0.596,0.573,0.651,0.6,0.558	-0.046
ENSMUSG00000039738	Slx4	16	-	3982978	3983242	3984990	3987176	3981584	3981687	3987914	3988081	72,302,262,271,365,102	0,1,0,0,2,0	39,219,265,219,246,269	0,7,2,1,1,0	2335	413	1	1.0	1.0,0.982,1.0,1.0,0.97,1.0	1.0,0.847,0.959,0.975,0.978,1.0	0.032
ENSMUSG00000033128	Gga1	15	+	78889715	78889868	78891436	78891501	78889002	78889110	78891913	78892086	103,212,201,191,325,97	109,100,126,133,150,56	81,223,197,204,200,201	59,94,121,90,81,110	302	214	1	1.0	0.401,0.6,0.531,0.504,0.606,0.551	0.493,0.627,0.536,0.616,0.636,0.564	-0.047
ENSMUSG00000033128	Gga1	15	+	78889719	78889868	78891436	78891501	78889002	78889110	78891913	78892086	0,4,0,3,6,0	109,100,126,133,150,56	3,1,3,7,0,2	59,94,121,90,81,110	298	214	1	1.0	0.0,0.028,0.0,0.016,0.028,0.0	0.035,0.008,0.017,0.053,0.0,0.013	-0.009
ENSMUSG00000071715	Ncf4	15	+	78245053	78245087	78250381	78250466	78244843	78244875	78250861	78251015	2,0,9,1,12,3	485,742,738,799,1044,588	0,15,1,7,7,7	421,844,822,841,775,835	183	234	1	1.0	0.005,0.0,0.015,0.002,0.014,0.006	0.0,0.022,0.002,0.011,0.011,0.011	-0.003
ENSMUSG00000022443	Myh9	15	-	77777767	77777928	77779989	77780059	77776890	77776999	77781110	77781232	13,246,152,234,374,81	22,546,420,588,901,171	27,225,217,192,233,257	35,430,478,461,458,578	219	310	1	1.0	0.455,0.389,0.339,0.36,0.37,0.401	0.522,0.426,0.391,0.371,0.419,0.386	-0.034
ENSMUSG00000034022	Cpsf1	15	-	76596219	76596349	76596415	76596571	76596008	76596147	76596650	76596698	274,150,212,163,220,234	377,82,178,93,127,252	249,104,91,102,115,105	202,72,86,56,64,92	305	279	1	1.0	0.399,0.626,0.521,0.616,0.613,0.459	0.53,0.569,0.492,0.625,0.622,0.511	-0.019
ENSMUSG00000034022	Cpsf1	15	-	76601105	76601186	76601262	76601337	76600937	76601027	76601403	76601498	9,42,44,44,60,17	3,46,34,72,91,33	3,24,48,16,28,26	13,46,46,35,39,36	224	230	0.693439053782	1.0	0.755,0.484,0.571,0.386,0.404,0.346	0.192,0.349,0.517,0.319,0.424,0.426	0.12
ENSMUSG00000034022	Cpsf1	15	-	76601262	76601337	76601403	76601498	76601105	76601186	76601573	76601625	11,63,58,52,81,14	5,50,31,45,74,32	6,47,67,46,55,48	2,35,34,36,40,34	244	224	0.812694261614	1.0	0.669,0.536,0.632,0.515,0.501,0.287	0.734,0.552,0.644,0.54,0.558,0.564	-0.075
ENSMUSG00000022550	Adck5	15	+	76594152	76594284	76594363	76594447	76593900	76594051	76594528	76594610	62,35,66,46,52,51	91,35,63,42,65,60	25,35,32,34,24,45	33,40,38,26,38,39	281	233	1	1.0	0.361,0.453,0.465,0.476,0.399,0.413	0.386,0.42,0.411,0.52,0.344,0.489	-0.001
ENSMUSG00000022556	Hsf1	15	+	76496835	76496960	76497618	76497694	76496452	76496589	76497767	76497829	12,48,46,63,72,27	9,70,68,50,76,42	9,51,48,34,43,41	22,57,69,55,71,74	274	225	0.66432639315	1.0	0.523,0.36,0.357,0.509,0.438,0.346	0.251,0.424,0.364,0.337,0.332,0.313	0.085
ENSMUSG00000022558	Mroh1	15	+	76390030	76390127	76393802	76393948	76380512	76380576	76401575	76401707	0,2,0,0,1,0	0,112,59,107,135,12	0,0,1,3,0,4	1,124,97,88,73,88	246	295	1	1.0	NA,0.021,0.0,0.0,0.009,0.0	0.0,0.0,0.012,0.039,0.0,0.052	-0.011
ENSMUSG00000022558	Mroh1	15	+	76427108	76427216	76427511	76427656	76423715	76423835	76427901	76427942	8,74,31,74,116,21	26,139,60,141,170,23	9,47,51,60,49,55	24,145,112,113,98,105	257	294	0.949778660322	1.0	0.26,0.379,0.371,0.375,0.438,0.511	0.3,0.271,0.343,0.378,0.364,0.375	0.051
ENSMUSG00000022558	Mroh1	15	+	76428648	76428701	76429152	76429260	76427511	76428385	76429787	76429907	0,44,34,47,67,9	20,80,28,99,108,19	5,40,43,33,34,30	13,79,62,51,76,62	202	257	1	1.0	0.0,0.412,0.607,0.377,0.441,0.376	0.329,0.392,0.469,0.452,0.363,0.381	-0.029
ENSMUSG00000022558	Mroh1	15	+	76450638	76450753	76451061	76451208	76450085	76450223	76451346	76451535	109,127,153,141,156,77	162,111,190,146,180,114	126,104,80,117,72,107	152,126,109,119,103,112	264	296	1	1.0	0.43,0.562,0.474,0.52,0.493,0.431	0.482,0.481,0.451,0.524,0.439,0.517	0.003
ENSMUSG00000022558	Mroh1	15	+	76451061	76451208	76451346	76451535	76450638	76450753	76451804	76451960	124,140,177,140,162,59	282,183,252,186,255,167	136,119,78,82,81,117	245,182,141,146,176,167	296	338	1	1.0	0.334,0.466,0.445,0.462,0.42,0.287	0.388,0.427,0.387,0.391,0.344,0.444	0.006
ENSMUSG00000025041	Nt5c2	19	-	46904974	46905092	46924261	46924335	46903877	46903973	46950845	46950965	0,25,15,48,39,11	8,62,34,80,88,41	0,25,34,5,31,27	4,52,40,55,66,62	223	267	1	1.0	0.0,0.326,0.346,0.418,0.347,0.243	0.0,0.365,0.504,0.098,0.36,0.343	0.002
ENSMUSG00000022575	Gsdmd	15	+	75866545	75866690	75866789	75866863	75866295	75866471	75866996	75867408	1259,579,650,600,791,920	819,247,356,284,403,463	1119,670,675,603,642,624	581,323,316,268,258,300	294	223	1	1.0	0.538,0.64,0.581,0.616,0.598,0.601	0.594,0.611,0.618,0.631,0.654,0.612	-0.024
ENSMUSG00000037280	Galnt6	15	-	100694569	100694722	100696546	100696648	100691812	100693466	100697118	100697250	72,107,91,120,179,63	90,151,219,252,280,137	9,98,83,92,86,104	87,192,169,162,163,162	251	302	0.94349509318	1.0	0.49,0.46,0.333,0.364,0.435,0.356	0.111,0.38,0.371,0.406,0.388,0.436	0.058
ENSMUSG00000036698	Ago2	15	-	73125163	73125311	73126446	73126534	73124129	73124249	73126953	73127088	0,29,13,17,46,2	4,45,26,45,58,10	0,18,15,12,21,9	1,53,31,55,34,41	237	297	0.824180766774	1.0	0.0,0.447,0.385,0.321,0.498,0.2	0.0,0.299,0.377,0.215,0.436,0.216	0.051
ENSMUSG00000036698	Ago2	15	-	73130860	73131042	73137992	73138113	73128323	73128460	73146369	73146565	0,33,14,36,75,2	0,52,22,77,84,7	0,25,46,25,34,31	0,50,55,60,43,68	270	331	1	1.0	NA,0.438,0.438,0.364,0.523,0.259	NA,0.38,0.506,0.338,0.492,0.359	-0.011
ENSMUSG00000036698	Ago2	15	-	73137992	73138113	73146369	73146565	73130860	73131042	73184760	73184935	0,57,32,84,88,4	1,18,15,28,36,7	0,80,83,56,40,72	0,23,28,32,37,45	345	270	1	1.0	0.0,0.713,0.625,0.701,0.657,0.309	NA,0.731,0.699,0.578,0.458,0.556	-0.104
ENSMUSG00000013846	St3gal1	15	-	67108208	67108328	67109605	67109651	67102874	67106830	67111231	67111411	10,102,79,144,164,36	124,235,204,276,418,129	12,143,150,159,111,162	92,302,339,333,221,311	195	269	0.941922769646	1.0	0.1,0.375,0.348,0.419,0.351,0.278	0.152,0.395,0.379,0.397,0.409,0.418	-0.046
ENSMUSG00000013846	St3gal1	15	-	67128552	67128607	67153042	67153170	67113506	67114357	67176631	67176830	16,181,101,244,279,42	16,131,58,147,156,32	11,266,240,270,186,238	12,141,117,145,117,118	277	204	1	1.0	0.424,0.504,0.562,0.55,0.568,0.492	0.403,0.581,0.602,0.578,0.539,0.598	-0.033
ENSMUSG00000005124	Wisp1	15	+	66906400	66906680	66912828	66913089	66891319	66891634	66917276	66917470	0,9,8,1,18,2	14,12,0,3,20,4	0,19,2,5,14,24	0,7,4,7,14,18	429	410	1	1.0	0.0,0.418,1.0,0.242,0.462,0.323	NA,0.722,0.323,0.406,0.489,0.56	-0.093
ENSMUSG00000024560	Cxxc1	18	+	74219130	74219238	74219382	74219567	74218731	74218977	74219837	74220045	29,80,89,75,139,67	74,172,168,183,242,151	50,74,79,60,74,62	43,169,122,164,155,125	257	334	1	1.0	0.337,0.377,0.408,0.348,0.427,0.366	0.602,0.363,0.457,0.322,0.383,0.392	-0.043
ENSMUSG00000015002	Efr3a	15	+	65857463	65857591	65861651	65861743	65856521	65856589	65865877	65865926	8,116,45,103,166,57	14,101,69,121,142,43	6,123,156,114,105,124	9,107,88,65,82,124	277	241	0.571303859954	1.0	0.332,0.5,0.362,0.425,0.504,0.536	0.367,0.5,0.607,0.604,0.527,0.465	-0.068
ENSMUSG00000022377	Asap1	15	-	64094008	64094508	64099531	64099590	64092047	64092170	64102402	64102472	0,55,45,63,79,24	118,395,431,561,751,304	8,50,57,37,45,50	49,388,422,452,417,423	208	649	1	1.0	0.0,0.303,0.246,0.259,0.247,0.198	0.337,0.287,0.296,0.203,0.252,0.269	-0.065
ENSMUSG00000022377	Asap1	15	-	64208483	64208556	64312348	64312475	64191483	64191629	64349827	64349913	0,6,4,1,4,2	0,32,13,41,63,6	0,0,5,4,7,2	0,31,35,25,33,33	276	222	1	1.0	NA,0.131,0.198,0.019,0.049,0.211	NA,0.0,0.103,0.114,0.146,0.046	0.04
ENSMUSG00000022378	Fam49b	15	-	63950005	63950127	63956599	63956682	63944322	63944428	63970929	63970968	9,165,94,149,216,126	44,367,256,364,539,409	1,157,169,146,143,150	26,329,333,328,310,332	232	271	1	1.0	0.193,0.344,0.3,0.323,0.319,0.265	0.043,0.358,0.372,0.342,0.35,0.345	-0.011
ENSMUSG00000022378	Fam49b	15	-	63956599	63956682	63957584	63957667	63950005	63950127	63970929	63970968	0,9,4,8,25,9	46,465,263,440,670,492	0,11,5,8,9,11	7,445,427,416,364,450	232	232	1	1.0	0.0,0.019,0.015,0.018,0.036,0.018	0.0,0.024,0.012,0.019,0.024,0.024	0.001
ENSMUSG00000022378	Fam49b	15	-	63956599	63956682	63970929	63970968	63950005	63950127	63997897	63997969	3,61,36,65,62,57	29,207,113,201,342,291	0,60,62,54,41,59	3,201,179,193,143,193	188	232	1	1.0	0.113,0.267,0.282,0.285,0.183,0.195	0.0,0.269,0.299,0.257,0.261,0.274	-0.006
ENSMUSG00000022378	Fam49b	15	-	63956599	63956682	63970929	63970968	63950005	63950127	64022569	64022620	6,92,75,118,120,90	29,215,113,182,345,282	2,99,118,85,114,133	3,202,185,174,142,195	188	232	0.355103298091	1.0	0.203,0.346,0.45,0.444,0.3,0.283	0.451,0.377,0.44,0.376,0.498,0.457	-0.096
ENSMUSG00000022378	Fam49b	15	-	63956599	63956682	64022569	64022620	63950005	63950127	64060194	64060343	5,122,87,106,148,92	29,191,104,177,315,256	10,68,145,102,109,135	3,187,166,166,127,180	200	232	0.449680933222	1.0	0.167,0.426,0.492,0.41,0.353,0.294	0.795,0.297,0.503,0.416,0.499,0.465	-0.139
ENSMUSG00000022378	Fam49b	15	-	63956599	63956682	63970929	63970968	63950005	63950127	64060194	64060448	3,9,3,25,7,22	29,191,104,177,315,256	0,12,16,7,10,17	3,187,166,166,127,180	188	232	1	1.0	0.113,0.055,0.034,0.148,0.027,0.096	0.0,0.073,0.106,0.049,0.089,0.104	0.009
ENSMUSG00000059586	Nsmce2	15	+	59378867	59379038	59416024	59416131	59374246	59374355	59455312	59455466	32,110,129,109,165,112	33,65,62,85,90,78	14,112,128,88,108,109	39,69,69,71,58,60	320	256	1	1.0	0.437,0.575,0.625,0.506,0.595,0.535	0.223,0.565,0.597,0.498,0.598,0.592	0.033
ENSMUSG00000022351	Sqle	15	+	59323806	59323978	59324461	59324557	59323613	59323727	59326034	59326177	80,201,277,257,334,305	72,96,113,58,122,168	77,212,267,188,200,236	45,95,91,76,88,79	321	245	1	1.0	0.459,0.615,0.652,0.772,0.676,0.581	0.566,0.63,0.691,0.654,0.634,0.695	-0.019
ENSMUSG00000037119	Fam91a1	15	+	58447585	58447658	58448342	58448492	58442732	58443274	58449930	58449978	4,47,41,48,59,15	0,118,51,124,205,46	0,41,49,41,46,52	4,90,116,81,84,139	222	299	0.975691166994	1.0	1.0,0.349,0.52,0.343,0.279,0.305	0.0,0.38,0.363,0.405,0.424,0.335	0.148
ENSMUSG00000037119	Fam91a1	15	+	58448342	58448492	58449930	58450035	58447585	58447658	58450537	58450661	0,113,65,131,195,49	0,58,32,50,82,20	4,115,138,84,94,146	0,44,57,44,46,52	299	254	1	1.0	NA,0.623,0.633,0.69,0.669,0.675	1.0,0.689,0.673,0.619,0.634,0.705	-0.062
ENSMUSG00000022361	Zhx1	15	-	58052223	58055082	58069318	58069429	58047002	58048785	58076156	58076489	0,19,15,18,15,2	196,1144,861,1233,1662,926	0,21,23,9,16,21	167,1132,1066,1017,1036,1244	260	3008	1	1.0	0.0,0.161,0.168,0.144,0.095,0.024	0.0,0.177,0.2,0.093,0.152,0.163	-0.032
ENSMUSG00000022367	Has2	15	-	56669888	56669990	56681577	56682204	56665626	56668588	56693993	56694539	0,44,14,10,33,35	0,9,4,8,11,7	4,46,33,18,16,64	0,9,0,2,7,16	776	251	1	1.0	NA,0.613,0.531,0.288,0.492,0.618	1.0,0.623,1.0,0.744,0.425,0.564	-0.218
ENSMUSG00000022370	Mrpl13	15	-	55543323	55543384	55555319	55555443	55540122	55540209	55557257	55557349	125,130,176,161,178,185	228,78,131,111,147,295	90,119,121,89,112,96	195,100,105,97,114,137	273	210	1	1.0	0.297,0.562,0.508,0.527,0.482,0.325	0.262,0.478,0.47,0.414,0.43,0.35	0.05
ENSMUSG00000022314	Rad21	15	-	51968350	51968522	51969920	51970144	51967787	51967936	51971745	51971868	4,261,164,284,413,180	25,216,159,194,298,137	30,302,222,227,236,311	10,280,201,195,193,215	373	321	0.927888945293	1.0	0.121,0.51,0.47,0.557,0.544,0.531	0.721,0.481,0.487,0.5,0.513,0.555	-0.087
ENSMUSG00000022337	Emc2	15	+	43511699	43511810	43513744	43513849	43510814	43510896	43527396	43527763	95,99,123,105,161,222	186,97,163,98,153,235	61,132,117,110,132,105	128,95,93,75,96,89	260	254	0.684162038957	1.0	0.333,0.499,0.424,0.511,0.507,0.48	0.318,0.576,0.551,0.589,0.573,0.535	-0.065
ENSMUSG00000024381	Bin1	18	+	32426223	32426352	32431670	32431742	32424819	32424967	32431982	32432093	3,7,4,1,5,4	147,57,112,52,69,115	1,4,3,0,10,1	69,38,74,28,31,50	278	221	1	1.0	0.016,0.089,0.028,0.015,0.054,0.027	0.011,0.077,0.031,0.0,0.204,0.016	-0.018
ENSMUSG00000024381	Bin1	18	+	32431670	32431742	32431982	32432093	32426223	32426352	32432323	32432425	0,0,0,0,1,0	467,221,366,214,310,481	0,0,2,0,0,0	252,184,196,160,169,198	221	260	1	1.0	0.0,0.0,0.0,0.0,0.004,0.0	0.0,0.0,0.012,0.0,0.0,0.0	-0.001
ENSMUSG00000037458	Azin1	15	-	38492243	38492359	38493473	38493636	38491473	38491690	38494291	38494386	78,286,202,273,355,157	54,235,232,282,323,160	26,236,248,300,222,250	22,228,240,212,176,227	312	265	1	1.0	0.551,0.508,0.425,0.451,0.483,0.455	0.501,0.468,0.467,0.546,0.517,0.483	-0.018
ENSMUSG00000037487	Ubr5	15	-	37996923	37997192	37997720	37997978	37996554	37996766	37998286	37998418	4,119,73,123,155,43	0,130,80,160,194,43	0,96,100,111,121,138	3,136,140,124,81,129	407	418	1	1.0	1.0,0.485,0.484,0.441,0.451,0.507	0.0,0.42,0.423,0.479,0.605,0.524	0.153
ENSMUSG00000037487	Ubr5	15	-	37997720	37997978	37998286	37998418	37996923	37997192	37999892	38000004	0,60,33,65,78,23	2,125,77,145,178,45	1,65,51,69,66,82	0,92,121,102,113,160	281	407	0.759948960713	1.0	0.0,0.41,0.383,0.394,0.388,0.425	1.0,0.506,0.379,0.495,0.458,0.426	-0.211
ENSMUSG00000036606	Plxnb2	15	-	89164011	89164113	89164212	89164321	89163277	89163370	89164419	89164534	9,246,92,200,324,44	5,175,102,188,267,41	15,172,127,165,190,167	8,163,104,109,139,162	258	251	1	1.0	0.637,0.578,0.467,0.509,0.541,0.511	0.646,0.507,0.543,0.596,0.571,0.501	-0.02
ENSMUSG00000022283	Pabpc1	15	-	36598951	36599042	36599204	36599477	36598201	36598312	36600592	36600688	436,2636,2339,2836,3685,2071	413,1086,1227,1035,1462,1013	454,2642,2479,2306,2392,2651	435,1034,991,903,941,1060	422	240	1	1.0	0.375,0.58,0.52,0.609,0.589,0.538	0.372,0.592,0.587,0.592,0.591,0.587	-0.018
ENSMUSG00000022280	Rnf19a	15	-	36244086	36244230	36245415	36245629	36239932	36242065	36247121	36247283	2,75,49,76,88,32	0,70,52,80,84,40	5,83,73,88,64,124	17,82,77,75,67,71	363	293	1	1.0	1.0,0.464,0.432,0.434,0.458,0.392	0.192,0.45,0.434,0.486,0.435,0.585	0.1
ENSMUSG00000022280	Rnf19a	15	-	36260014	36260223	36265275	36266031	36254382	36254527	36282911	36283098	0,240,112,283,300,111	0,76,39,77,118,31	9,250,228,338,209,238	2,64,74,70,75,63	905	358	1	1.0	NA,0.555,0.532,0.592,0.501,0.586	0.64,0.607,0.549,0.656,0.524,0.599	-0.043
ENSMUSG00000037646	Vps13b	15	+	35423115	35423297	35430109	35430284	35422307	35422475	35438712	35438978	0,9,9,18,20,5	3,14,9,8,13,3	0,8,6,9,5,14	0,6,8,5,14,12	331	324	1	1.0	0.0,0.386,0.495,0.688,0.601,0.62	NA,0.566,0.423,0.638,0.259,0.533	-0.019
ENSMUSG00000022255	Mtdh	15	+	34114798	34114975	34116310	34116376	34114023	34114108	34117879	34118110	32,1087,923,1466,1632,507	45,328,236,450,495,226	65,1301,1368,1411,1141,1219	15,476,473,470,316,339	326	215	1	1.0	0.319,0.686,0.721,0.682,0.685,0.597	0.741,0.643,0.656,0.664,0.704,0.703	-0.07
ENSMUSG00000022255	Mtdh	15	+	34116310	34116376	34117879	34118110	34114023	34114108	34123667	34123750	0,3,4,9,7,3	192,1329,1088,1703,2053,864	0,5,4,10,2,6	144,1605,1682,1648,1313,1448	215	380	1	1.0	0.0,0.004,0.006,0.009,0.006,0.006	0.0,0.005,0.004,0.011,0.003,0.007	0.0
ENSMUSG00000022255	Mtdh	15	+	34116310	34116376	34117879	34118110	34114798	34114975	34123667	34123766	25,377,242,438,496,179	192,1334,1092,1716,2063,868	22,507,446,452,341,388	144,1607,1692,1652,1326,1445	215	380	1	1.0	0.187,0.333,0.281,0.311,0.298,0.267	0.213,0.358,0.318,0.326,0.312,0.322	-0.029
ENSMUSG00000022255	Mtdh	15	+	34117879	34118110	34123667	34123766	34116310	34116376	34131163	34131288	161,1212,951,1639,1942,831	95,364,387,643,654,311	100,1568,1694,1652,1217,1394	39,593,564,598,462,514	380	248	1	1.0	0.525,0.685,0.616,0.625,0.66,0.636	0.626,0.633,0.662,0.643,0.632,0.639	-0.015
ENSMUSG00000022255	Mtdh	15	+	34123667	34123766	34131163	34131288	34117879	34118110	34134290	34134398	68,505,393,618,766,317	209,702,637,993,1030,474	58,638,627,626,541,542	92,832,840,923,706,761	248	274	1	1.0	0.264,0.443,0.405,0.407,0.451,0.425	0.411,0.459,0.452,0.428,0.458,0.44	-0.042
ENSMUSG00000022255	Mtdh	15	+	34131163	34131288	34134290	34134398	34117879	34118110	34136686	34136827	18,37,30,75,78,40	158,644,689,884,1073,503	2,43,54,58,53,36	128,829,854,876,638,731	274	257	1	1.0	0.097,0.051,0.039,0.074,0.064,0.069	0.014,0.046,0.056,0.058,0.072,0.044	0.017
ENSMUSG00000022255	Mtdh	15	+	34131163	34131288	34134290	34134398	34123667	34123766	34136686	34136811	114,572,526,866,901,385	158,644,689,887,1073,505	60,770,752,793,618,680	128,827,855,883,640,737	274	257	1	1.0	0.404,0.454,0.417,0.478,0.441,0.417	0.305,0.466,0.452,0.457,0.475,0.464	-0.001
ENSMUSG00000022255	Mtdh	15	+	34134290	34134398	34136686	34136827	34131163	34131288	34139740	34139897	134,505,526,781,817,384	292,982,934,1240,1552,779	72,702,685,727,539,603	194,1161,1298,1188,992,1088	257	290	1	1.0	0.341,0.367,0.389,0.415,0.373,0.357	0.295,0.406,0.373,0.408,0.38,0.385	-0.001
ENSMUSG00000022255	Mtdh	15	+	34134290	34134398	34136686	34136827	34131163	34131288	34140691	34141143	134,504,526,781,817,384	89,124,142,163,216,136	72,700,685,733,539,602	45,157,198,137,121,129	257	290	1	1.0	0.629,0.821,0.807,0.844,0.81,0.761	0.644,0.834,0.796,0.858,0.834,0.84	-0.022
ENSMUSG00000073411	H2-D1	17	+	35263378	35263648	35263838	35264114	35262729	35263186	35265783	35266059	14506,22386,21347,25084,27161,17209	22635,25377,26345,27933,31878,25811	11365,21089,21815,20832,21309,23034	16953,24522,24461,24315,21441,25467	419	425	1	1.0	0.394,0.472,0.451,0.477,0.464,0.403	0.405,0.466,0.475,0.465,0.502,0.478	-0.022
ENSMUSG00000073411	H2-D1	17	+	35263838	35264114	35265783	35266059	35263378	35263648	35266186	35266303	19740,25367,25882,28682,31783,22299	29587,22995,25017,26476,29830,26788	15395,24603,23981,24014,22526,25430	21297,23098,22040,22948,18603,22646	425	425	1	1.0	0.4,0.525,0.508,0.52,0.516,0.454	0.42,0.516,0.521,0.511,0.548,0.529	-0.02
ENSMUSG00000073411	H2-D1	17	+	35266481	35266514	35266687	35266726	35266186	35266303	35266865	35267499	3665,2331,2443,2755,3039,3332	4406,2034,2492,2706,2885,3324	2185,2390,2097,2397,1866,2384	3207,2455,2162,2319,1911,2149	182	188	1	1.0	0.462,0.542,0.503,0.513,0.521,0.509	0.413,0.501,0.5,0.516,0.502,0.534	0.014
ENSMUSG00000039065	Fam173b	15	+	31603448	31603574	31605910	31606188	31602117	31602149	31608095	31608233	0,1,0,0,0,0	68,90,111,74,151,88	0,1,0,0,0,0	66,74,85,36,66,75	275	427	1	1.0	0.0,0.017,0.0,0.0,0.0,0.0	0.0,0.021,0.0,0.0,0.0,0.0	-0.001
ENSMUSG00000039065	Fam173b	15	+	31605910	31606188	31608095	31608233	31603448	31603574	31609565	31609616	24,48,56,39,77,46	72,63,35,35,93,85	50,50,48,18,47,50	30,47,64,29,35,53	427	287	0.726472822348	1.0	0.183,0.339,0.518,0.428,0.358,0.267	0.528,0.417,0.335,0.294,0.474,0.388	-0.057
ENSMUSG00000039065	Fam173b	15	+	31608095	31608233	31609565	31609616	31605910	31606188	31616870	31617535	36,37,56,31,85,50	25,6,16,17,20,23	23,23,41,25,26,30	1,23,7,7,15,9	287	200	1	1.0	0.501,0.811,0.709,0.56,0.748,0.602	0.941,0.411,0.803,0.713,0.547,0.699	-0.031
ENSMUSG00000039100	March6	15	-	31480284	31480422	31482497	31482598	31478294	31478496	31482803	31482923	0,62,14,54,76,20	13,84,42,62,128,17	0,54,46,38,50,53	5,72,72,74,61,53	250	287	1	1.0	0.0,0.459,0.277,0.5,0.405,0.575	0.0,0.463,0.423,0.371,0.485,0.534	-0.01
ENSMUSG00000056069	Otulinl	15	-	27659889	27660018	27662338	27662488	27658044	27658314	27664343	27664435	19,90,86,100,162,111	10,93,82,89,126,106	12,63,57,48,62,72	31,74,85,40,57,58	299	278	0.770068378999	1.0	0.639,0.474,0.494,0.511,0.545,0.493	0.265,0.442,0.384,0.527,0.503,0.536	0.083
ENSMUSG00000022272	Myo10	15	+	25803262	25803386	25804298	25804596	25801122	25801280	25805510	25805718	0,119,66,123,152,36	6,331,223,369,434,101	1,129,130,136,100,114	8,385,395,304,290,313	273	447	1	1.0	0.0,0.371,0.326,0.353,0.364,0.369	0.17,0.354,0.35,0.423,0.361,0.374	-0.041
ENSMUSG00000022191	Drosha	15	+	12890033	12890172	12890486	12890547	12889618	12889726	12901102	12901162	0,36,22,44,45,13	0,23,6,28,18,14	2,41,35,49,22,13	3,19,12,21,11,11	288	210	1	1.0	NA,0.533,0.728,0.534,0.646,0.404	0.327,0.611,0.68,0.63,0.593,0.463	0.018
ENSMUSG00000022191	Drosha	15	+	12905598	12905701	12912510	12912555	12902584	12902684	12913898	12914056	9,36,27,46,47,15	9,12,19,13,23,17	16,31,31,38,32,33	8,4,16,12,7,5	252	194	0.09486527769	1.0	0.435,0.698,0.522,0.731,0.611,0.405	0.606,0.856,0.599,0.709,0.779,0.836	-0.164
ENSMUSG00000022201	Zfr	15	+	12146148	12146396	12149527	12149719	12140433	12140652	12150172	12150464	12,116,54,139,162,32	0,123,43,142,157,51	8,137,119,121,92,133	7,141,111,99,92,130	397	341	1	1.0	1.0,0.448,0.519,0.457,0.47,0.35	0.495,0.455,0.479,0.512,0.462,0.468	0.062
ENSMUSG00000022201	Zfr	15	+	12162098	12162264	12166144	12166286	12160540	12160690	12170815	12170913	0,1,0,0,1,0	40,102,77,97,145,129	0,0,0,2,1,0	11,126,110,117,91,130	315	291	1	1.0	0.0,0.009,0.0,0.0,0.006,0.0	0.0,0.0,0.0,0.016,0.01,0.0	-0.002
ENSMUSG00000022201	Zfr	15	+	12162113	12162264	12166144	12166286	12160484	12160690	12170815	12170913	0,97,96,138,167,87	40,102,77,97,145,129	10,120,84,112,113,127	11,126,110,117,91,130	300	291	0.721422350256	1.0	0.0,0.48,0.547,0.58,0.528,0.395	0.469,0.48,0.426,0.481,0.546,0.487	-0.06
ENSMUSG00000022141	Nipbl	15	-	8306869	8307024	8307564	8307658	8305848	8305939	8307845	8307986	0,48,17,43,57,31	0,43,33,24,66,7	7,39,19,26,24,19	0,41,37,32,29,35	243	304	1	1.0	NA,0.583,0.392,0.691,0.519,0.847	1.0,0.543,0.391,0.504,0.509,0.404	0.048
ENSMUSG00000022141	Nipbl	15	-	8343474	8343657	8350203	8351811	8338874	8339072	8358639	8359266	0,392,121,422,563,85	0,50,9,60,71,13	16,334,327,355,332,405	0,43,47,75,48,48	1757	332	1	1.0	NA,0.597,0.718,0.571,0.6,0.553	1.0,0.595,0.568,0.472,0.567,0.615	-0.028
ENSMUSG00000039828	Wdr70	15	-	7887328	7887408	7889075	7889176	7885562	7885679	7920486	7920625	28,16,19,18,29,35	28,16,28,29,18,27	15,33,28,10,21,12	40,20,20,5,19,13	250	229	1	1.0	0.478,0.478,0.383,0.362,0.596,0.543	0.256,0.602,0.562,0.647,0.503,0.458	-0.031
ENSMUSG00000050310	Rictor	15	+	6759487	6759657	6764279	6764347	6756460	6756587	6765051	6765119	17,22,4,36,19,4	0,2,1,13,4,0	0,21,29,28,31,28	0,1,4,11,2,3	319	217	1	1.0	1.0,0.882,0.731,0.653,0.764,1.0	NA,0.935,0.831,0.634,0.913,0.864	0.003
ENSMUSG00000050310	Rictor	15	+	6794444	6794568	6795895	6796034	6793973	6794132	6796161	6800401	0,19,19,33,25,11	0,35,30,60,53,17	4,23,11,20,28,13	0,66,59,30,44,34	273	288	1	1.0	NA,0.364,0.401,0.367,0.332,0.406	1.0,0.269,0.164,0.413,0.402,0.287	-0.049
ENSMUSG00000025321	Itgb8	12	-	119170646	119171049	119173285	119173420	119167998	119168224	119176994	119177084	0,16,11,24,26,7	0,50,28,86,84,23	0,19,21,10,13,5	0,54,67,40,38,47	284	552	1	1.0	NA,0.383,0.433,0.352,0.376,0.372	NA,0.406,0.379,0.327,0.399,0.171	0.047
ENSMUSG00000035356	Nfkbiz	16	-	55819566	55819706	55821767	55822115	55818991	55819022	55836320	55836392	5,524,207,448,596,141	0,251,132,322,314,44	5,573,672,472,543,442	2,319,339,300,302,312	497	289	0.92255355681	1.0	1.0,0.548,0.477,0.447,0.525,0.651	0.592,0.511,0.535,0.478,0.511,0.452	0.095
ENSMUSG00000021144	Mta1	12	+	113133540	113133576	113135796	113135828	113133184	113133337	113136280	113136432	8,18,26,25,36,22	37,25,31,17,36,28	16,27,15,13,11,14	21,47,28,23,31,16	185	181	0.801428365688	1.0	0.175,0.413,0.451,0.59,0.495,0.435	0.427,0.36,0.344,0.356,0.258,0.461	0.059
ENSMUSG00000021143	Pacs2	12	+	113060082	113060160	113060628	113060771	113059722	113059813	113061072	113061205	7,102,43,83,97,20	7,166,82,142,168,17	12,99,105,87,101,65	4,133,160,160,128,123	227	292	1	1.0	0.563,0.441,0.403,0.429,0.426,0.602	0.794,0.489,0.458,0.412,0.504,0.405	-0.033
ENSMUSG00000037787	Apopt1	12	+	111724339	111724403	111730021	111730112	111722611	111722809	111733666	111734220	24,24,36,44,58,35	191,47,53,50,96,93	11,41,46,34,23,32	76,51,65,50,41,46	213	240	1	1.0	0.124,0.365,0.434,0.498,0.405,0.298	0.14,0.475,0.444,0.434,0.387,0.439	-0.032
ENSMUSG00000007411	Mark3	12	+	111628961	111629115	111633616	111633834	111628189	111628302	111639936	111640040	15,88,66,68,95,62	90,128,116,115,161,160	16,66,65,66,69,60	71,129,103,95,101,130	303	367	1	1.0	0.168,0.454,0.408,0.417,0.417,0.319	0.214,0.383,0.433,0.457,0.453,0.359	-0.019
ENSMUSG00000021270	Hsp90aa1	12	-	110693710	110693876	110694022	110694343	110693311	110693502	110694570	110694704	555,1992,1736,2537,3590,2328	88,845,735,1114,1323,903	301,2021,2087,1971,2078,2121	64,839,708,754,803,842	470	315	1	1.0	0.809,0.612,0.613,0.604,0.645,0.633	0.759,0.618,0.664,0.637,0.634,0.628	-0.004
ENSMUSG00000018707	Dync1h1	12	+	110663172	110663276	110664535	110664747	110662841	110663059	110665082	110665236	334,420,534,423,487,386	1359,853,1302,856,1056,1046	251,382,466,353,355,350	850,852,903,794,604,770	253	361	1	1.0	0.26,0.413,0.369,0.414,0.397,0.345	0.296,0.39,0.424,0.388,0.456,0.393	-0.025
ENSMUSG00000018707	Dync1h1	12	+	110664535	110664747	110665082	110665236	110663172	110663276	110665663	110665806	1092,863,1167,869,971,837	1453,674,1104,710,789,827	707,829,838,668,691,791	883,704,765,623,576,609	361	303	1	1.0	0.387,0.518,0.47,0.507,0.508,0.459	0.402,0.497,0.479,0.474,0.502,0.522	-0.005
ENSMUSG00000021262	Evl	12	+	108679828	108679889	108681490	108681554	108676101	108676223	108683194	108683261	295,258,336,247,336,277	439,329,413,336,450,497	208,301,315,250,263,257	317,433,448,275,295,359	210	213	1	1.0	0.405,0.443,0.452,0.427,0.431,0.361	0.4,0.414,0.416,0.48,0.475,0.421	-0.014
ENSMUSG00000067212	H2-T23	17	-	36031637	36031913	36032152	36032422	36030821	36031097	36032608	36032855	3329,4580,4164,5508,5935,6357	7708,5185,5697,6278,6623,9277	2802,4860,4776,5389,4368,4944	6088,5385,5729,5780,4851,5533	419	425	1	1.0	0.305,0.473,0.426,0.471,0.476,0.41	0.318,0.478,0.458,0.486,0.477,0.475	-0.022
ENSMUSG00000021111	Papola	12	+	105812273	105812394	105813197	105813282	105809523	105809662	105818355	105818409	0,1,0,8,2,1	2,78,52,92,138,20	0,1,3,0,0,5	0,93,73,56,63,82	270	234	1	1.0	0.0,0.011,0.0,0.07,0.012,0.042	NA,0.009,0.034,0.0,0.0,0.05	0.004
ENSMUSG00000041415	Dicer1	12	-	104692126	104692202	104692302	104692465	104687741	104691758	104694477	104694746	156,41,39,38,62,75	80,16,53,43,38,55	93,38,46,42,33,39	56,29,23,21,12,17	312	225	0.577484467231	1.0	0.584,0.649,0.347,0.389,0.541,0.496	0.545,0.486,0.591,0.591,0.665,0.623	-0.083
ENSMUSG00000041415	Dicer1	12	-	104692302	104692465	104694477	104694746	104692126	104692202	104696273	104697144	41,80,99,94,141,109	234,49,82,59,96,119	28,92,91,60,80,81	134,48,49,42,45,51	418	312	0.899312317093	1.0	0.116,0.549,0.474,0.543,0.523,0.406	0.135,0.589,0.581,0.516,0.57,0.542	-0.054
ENSMUSG00000041415	Dicer1	12	-	104731799	104731987	104737768	104737866	104731019	104731182	104738782	104738837	5,16,9,13,20,3	0,27,8,44,48,4	0,19,16,8,5,18	0,23,38,24,26,22	247	337	1	1.0	1.0,0.447,0.606,0.287,0.362,0.506	NA,0.53,0.365,0.313,0.208,0.527	0.146
ENSMUSG00000041645	Ddx24	12	-	103409927	103410057	103411128	103411317	103407981	103408477	103416195	103416271	727,348,463,358,482,616	1063,277,646,341,426,725	386,357,329,309,283,328	791,389,373,334,334,382	338	279	1	1.0	0.361,0.509,0.372,0.464,0.483,0.412	0.287,0.431,0.421,0.433,0.412,0.415	0.034
ENSMUSG00000057963	Itpk1	12	-	102606088	102606206	102623299	102623425	102588463	102588562	102675442	102675467	15,42,35,64,76,16	11,54,37,43,95,11	4,65,63,44,54,48	15,47,56,44,56,63	275	267	1	1.0	0.57,0.43,0.479,0.591,0.437,0.585	0.206,0.573,0.522,0.493,0.484,0.425	0.065
ENSMUSG00000057963	Itpk1	12	-	102623299	102623425	102675442	102675467	102606088	102606206	102704721	102704930	0,10,0,11,11,5	16,71,61,71,111,25	0,4,1,3,4,7	15,69,95,57,68,86	174	275	0.467618672951	1.0	0.0,0.182,0.0,0.197,0.135,0.24	0.0,0.084,0.016,0.077,0.085,0.114	0.063
ENSMUSG00000021190	Lgmn	12	-	102405795	102405877	102413464	102413562	102404259	102404345	102423584	102423755	384,1666,1204,1538,2146,1115	409,765,646,767,1026,667	358,1794,1339,1465,1437,1579	256,875,648,666,658,786	247	231	1	1.0	0.468,0.671,0.635,0.652,0.662,0.61	0.567,0.657,0.659,0.673,0.671,0.653	-0.03
ENSMUSG00000021190	Lgmn	12	-	102413464	102413562	102423584	102423755	102405795	102405877	102439630	102439813	504,1856,1314,1572,2277,1130	589,1388,1041,1342,1774,1093	425,1755,1523,1388,1593,1710	283,1571,1156,1190,1207,1302	320	247	1	1.0	0.398,0.508,0.493,0.475,0.498,0.444	0.537,0.463,0.504,0.474,0.505,0.503	-0.028
ENSMUSG00000021189	Atxn3	12	-	101937336	101937469	101942116	101942204	101934247	101934414	101945399	101945466	2,31,14,26,37,10	9,23,33,44,45,44	7,23,28,14,26,23	4,31,28,29,21,35	237	282	0.428351354264	1.0	0.209,0.616,0.335,0.413,0.495,0.213	0.676,0.469,0.543,0.365,0.596,0.439	-0.135
ENSMUSG00000021188	Trip11	12	-	101862592	101862692	101871823	101871927	101846595	101846677	101873322	101873486	0,28,3,13,27,9	11,38,22,14,58,12	0,17,27,20,8,24	0,38,33,33,20,26	253	249	1	1.0	0.0,0.42,0.118,0.478,0.314,0.425	NA,0.306,0.446,0.374,0.282,0.476	-0.084
ENSMUSG00000037321	Tap1	17	+	34192836	34192857	34192941	34192965	34191328	34191526	34193127	34193316	40,129,83,99,158,47	82,160,138,179,196,97	71,148,157,110,142,120	109,249,275,200,174,232	170	173	1	1.0	0.332,0.451,0.38,0.36,0.451,0.33	0.399,0.377,0.367,0.359,0.454,0.345	0.001
ENSMUSG00000021180	Rps6ka5	12	-	100619525	100619641	100654270	100654489	100615996	100616104	100678517	100678589	0,4,9,3,8,3	0,4,1,0,6,1	0,14,0,5,3,5	0,3,6,2,3,0	368	265	1	1.0	NA,0.419,0.866,1.0,0.49,0.684	NA,0.771,0.0,0.643,0.419,1.0	0.125
ENSMUSG00000021180	Rps6ka5	12	-	100654270	100654489	100678517	100678589	100619525	100619641	100724780	100725028	0,1,0,0,1,0	11,7,10,6,5,7	0,1,4,4,0,1	0,7,4,3,2,4	221	368	1	1.0	0.0,0.192,0.0,0.0,0.25,0.0	NA,0.192,0.625,0.689,0.0,0.294	-0.286
ENSMUSG00000001175	Calm1	12	+	100202392	100202423	100205612	100205719	100199434	100199716	100206097	100206233	361,1281,1399,1509,1866,1569	1111,2092,2373,2297,2956,2773	243,1357,1529,1264,1334,1576	711,2227,2222,1956,1994,2233	180	256	1	1.0	0.316,0.465,0.456,0.483,0.473,0.446	0.327,0.464,0.495,0.479,0.488,0.501	-0.019
ENSMUSG00000001175	Calm1	12	+	100203574	100203718	100205612	100205719	100202392	100202423	100206097	100206233	1372,4612,4791,5316,6892,5310	1111,2096,2373,2297,2970,2773	900,5510,5667,4867,4507,5302	711,2238,2228,1960,2006,2242	293	256	1	1.0	0.519,0.658,0.638,0.669,0.67,0.626	0.525,0.683,0.69,0.685,0.663,0.674	-0.023
ENSMUSG00000021037	Ahsa1	12	+	87269874	87269957	87270336	87270454	87268154	87268345	87271338	87271427	265,316,302,333,446,378	542,362,476,440,515,523	200,224,295,278,269,269	325,355,359,350,367,340	232	267	1	1.0	0.36,0.501,0.422,0.466,0.499,0.454	0.415,0.421,0.486,0.478,0.458,0.477	-0.006
ENSMUSG00000021037	Ahsa1	12	+	87272571	87272700	87273122	87273224	87271338	87271427	87273446	87273498	611,469,599,504,649,693	755,251,414,320,438,585	460,403,378,448,379,395	372,257,306,306,252,281	278	251	1	1.0	0.422,0.628,0.566,0.587,0.572,0.517	0.528,0.586,0.527,0.569,0.576,0.559	-0.009
ENSMUSG00000021037	Ahsa1	12	+	87273122	87273224	87273446	87273498	87272571	87272700	87273590	87273979	740,346,498,401,579,637	373,157,283,219,254,372	380,290,361,395,274,318	311,135,191,140,167,167	251	201	1	1.0	0.614,0.638,0.585,0.595,0.646,0.578	0.495,0.632,0.602,0.693,0.568,0.604	0.01
ENSMUSG00000021038	Vipas39	12	-	87253165	87253258	87254229	87254286	87252634	87252668	87256484	87256549	5,31,21,55,44,10	4,72,59,118,128,51	0,35,36,41,43,29	7,96,86,100,83,86	206	242	1	1.0	0.595,0.336,0.295,0.354,0.288,0.187	0.0,0.3,0.33,0.325,0.378,0.284	0.073
ENSMUSG00000021038	Vipas39	12	-	87254229	87254286	87256484	87256549	87253165	87253258	87257414	87257453	4,66,57,78,57,40	0,38,33,57,67,20	8,78,102,67,69,52	6,37,43,63,40,44	214	206	1	1.0	1.0,0.626,0.624,0.568,0.45,0.658	0.562,0.67,0.695,0.506,0.624,0.532	0.056
ENSMUSG00000007867	Ift43	12	+	86111610	86111675	86138792	86138825	86085093	86085186	86140051	86140095	46,38,56,19,37,66	10,9,5,7,16,15	30,41,31,34,40,49	8,12,10,8,9,5	214	182	1	1.0	0.796,0.782,0.905,0.698,0.663,0.789	0.761,0.744,0.725,0.783,0.791,0.893	-0.011
ENSMUSG00000021252	Erg28	12	-	85816315	85816434	85819478	85819569	85815447	85816193	85822087	85822248	34,78,57,70,96,52	35,84,106,99,135,92	38,69,51,42,49,76	36,102,112,58,72,77	240	268	1	1.0	0.52,0.509,0.375,0.441,0.443,0.387	0.541,0.43,0.337,0.447,0.432,0.524	-0.006
ENSMUSG00000021252	Erg28	12	-	85819478	85819569	85822087	85822248	85816315	85816434	85824470	85824522	30,76,68,52,92,57	25,56,55,69,87,62	21,71,56,50,45,75	17,94,90,55,67,63	310	240	0.81740358401	1.0	0.482,0.512,0.489,0.368,0.45,0.416	0.489,0.369,0.325,0.413,0.342,0.48	0.05
ENSMUSG00000042350	Arel1	12	-	84934953	84935123	84940159	84940397	84934569	84934750	84941730	84941957	0,231,80,241,246,57	0,181,95,179,243,38	0,318,379,326,208,293	0,235,242,258,182,207	387	319	1	1.0	NA,0.513,0.41,0.526,0.455,0.553	NA,0.527,0.563,0.51,0.485,0.538	-0.033
ENSMUSG00000002020	Ltbp2	12	-	84786355	84786484	84787365	84787449	84785973	84786111	84787903	84788095	1,29,19,13,44,15	9,58,53,28,63,32	27,24,16,14,24,36	8,57,34,36,52,71	233	278	0.84369041234	1.0	0.117,0.374,0.3,0.356,0.455,0.359	0.801,0.334,0.36,0.317,0.355,0.377	-0.097
ENSMUSG00000021224	Numb	12	-	83842217	83842358	83855439	83855524	83831921	83831996	83876667	83876812	0,23,13,24,44,9	0,98,39,94,135,21	3,32,29,24,30,22	1,88,71,75,71,69	234	290	1	1.0	NA,0.225,0.292,0.24,0.288,0.347	0.788,0.311,0.336,0.284,0.344,0.283	-0.113
ENSMUSG00000019969	Psen1	12	+	83712303	83712554	83714763	83714905	83699511	83699651	83722990	83723058	37,781,499,830,1091,260	22,238,170,272,456,91	38,805,821,716,732,804	17,226,300,265,224,234	400	291	1	1.0	0.55,0.705,0.681,0.689,0.635,0.675	0.619,0.722,0.666,0.663,0.704,0.714	-0.025
ENSMUSG00000042700	Sipa1l1	12	+	82311348	82311409	82340661	82342499	82234462	82234528	82357232	82357363	0,14,2,10,19,3	18,610,305,555,1022,116	0,13,7,2,6,8	6,582,561,495,584,625	210	1987	1	1.0	0.0,0.178,0.058,0.146,0.15,0.197	0.0,0.174,0.106,0.037,0.089,0.108	0.036
ENSMUSG00000002679	Med6	12	-	81579569	81579685	81581800	81581909	81574524	81574552	81582632	81582715	46,66,87,40,71,74	68,55,58,43,71,94	16,67,56,32,49,37	35,38,48,47,41,40	258	265	1	1.0	0.41,0.552,0.606,0.489,0.507,0.447	0.32,0.644,0.545,0.412,0.551,0.487	0.009
ENSMUSG00000002679	Med6	12	-	81579569	81579685	81581800	81581909	81574524	81574552	81588982	81589074	0,0,0,3,0,0	68,55,58,43,71,94	0,0,0,1,0,0	35,38,48,46,41,40	258	265	1	1.0	0.0,0.0,0.0,0.067,0.0,0.0	0.0,0.0,0.0,0.022,0.0,0.0	0.007
ENSMUSG00000002679	Med6	12	-	81581800	81581909	81582632	81582715	81579569	81579685	81588982	81589074	69,64,93,57,72,90	84,47,56,72,75,99	12,71,42,46,45,72	32,41,63,55,59,47	232	258	1	1.0	0.477,0.602,0.649,0.468,0.516,0.503	0.294,0.658,0.426,0.482,0.459,0.63	0.044
ENSMUSG00000021133	Susd6	12	+	80828025	80828243	80868426	80868624	80790509	80790815	80870074	80870210	0,530,227,517,732,77	31,567,281,634,956,108	4,516,514,452,476,566	9,549,601,578,470,572	367	347	0.468843886001	1.0	0.0,0.469,0.433,0.435,0.42,0.403	0.296,0.471,0.447,0.425,0.489,0.483	-0.075
ENSMUSG00000021133	Susd6	12	+	80851213	80851276	80868426	80868624	80828025	80828243	80874148	80874576	0,60,37,89,103,13	6,347,173,430,616,73	0,48,65,60,65,94	4,364,341,302,310,385	212	347	1	1.0	0.0,0.221,0.259,0.253,0.215,0.226	0.0,0.178,0.238,0.245,0.256,0.286	-0.005
ENSMUSG00000021133	Susd6	12	+	80851213	80851276	80870074	80870210	80828025	80828243	80874148	80874576	0,60,37,89,103,13	7,252,137,307,444,52	0,48,65,60,65,94	6,292,309,259,270,290	212	285	1	1.0	0.0,0.242,0.266,0.28,0.238,0.252	0.0,0.181,0.22,0.237,0.245,0.304	0.015
ENSMUSG00000021133	Susd6	12	+	80868426	80868624	80870074	80870210	80828025	80828243	80874148	80874576	6,347,173,430,616,73	7,252,137,307,444,52	4,364,341,302,310,385	6,292,309,259,270,290	347	285	1	1.0	0.413,0.531,0.509,0.535,0.533,0.536	0.354,0.506,0.475,0.489,0.485,0.522	0.038
ENSMUSG00000021133	Susd6	12	+	80870074	80870210	80874148	80874576	80868426	80868624	80877095	80877873	23,394,198,438,646,69	49,1407,708,1288,2103,283	4,368,428,401,347,391	43,1262,1319,1177,1204,1397	285	577	1	1.0	0.487,0.362,0.362,0.408,0.383,0.33	0.158,0.371,0.396,0.408,0.368,0.362	0.045
ENSMUSG00000015143	Actn1	12	-	80170182	80170248	80170685	80170766	80168857	80169016	80171728	80171875	278,911,914,749,1302,650	21,34,28,14,34,42	311,985,1056,681,830,848	17,30,26,8,61,49	230	215	1	1.0	0.925,0.962,0.968,0.98,0.973,0.935	0.945,0.968,0.974,0.988,0.927,0.942	-0.0
ENSMUSG00000015143	Actn1	12	-	80177187	80177296	80178301	80178452	80176155	80176296	80181360	80181508	38,624,448,522,855,190	54,429,282,314,577,77	28,765,741,472,742,684	32,470,502,324,420,430	300	258	1	1.0	0.377,0.556,0.577,0.588,0.56,0.68	0.429,0.583,0.559,0.556,0.603,0.578	0.005
ENSMUSG00000040913	Fbxw4	19	-	45591728	45591794	45630864	45630959	45579652	45579793	45635734	45635867	48,19,25,37,40,16	15,14,13,5,28,33	28,18,22,13,7,15	30,18,10,15,8,6	244	215	0.557316067838	1.0	0.738,0.545,0.629,0.867,0.557,0.299	0.451,0.468,0.66,0.433,0.435,0.688	0.083
ENSMUSG00000021114	Atp6v1d	12	-	78850471	78850539	78857226	78857344	78849739	78849784	78861418	78861638	174,436,453,433,536,619	174,209,247,237,337,346	149,515,508,439,356,460	104,258,246,246,204,263	267	217	1	1.0	0.448,0.629,0.598,0.598,0.564,0.593	0.538,0.619,0.627,0.592,0.586,0.587	-0.02
ENSMUSG00000021112	Mpp5	12	+	78820807	78820885	78824688	78824872	78819186	78819365	78825856	78825928	0,13,8,21,18,6	0,15,6,34,31,16	0,19,14,8,13,8	4,24,17,16,24,26	227	333	1	1.0	NA,0.56,0.662,0.475,0.46,0.355	0.0,0.537,0.547,0.423,0.443,0.311	0.126
ENSMUSG00000021065	Fut8	12	+	77277360	77277455	77323844	77323937	77239042	77239253	77331895	77332329	0,36,20,34,42,21	0,32,17,29,32,13	0,34,23,45,21,38	0,23,19,32,29,35	244	242	1	1.0	NA,0.527,0.538,0.538,0.566,0.616	NA,0.595,0.546,0.582,0.418,0.518	0.025
ENSMUSG00000021065	Fut8	12	+	77323844	77323937	77331895	77332329	77277360	77277455	77364968	77365084	0,30,19,31,43,12	0,159,88,198,258,77	0,25,25,23,18,33	0,213,183,237,183,188	242	583	1	1.0	NA,0.313,0.342,0.274,0.286,0.273	NA,0.22,0.248,0.189,0.192,0.297	0.068
ENSMUSG00000021065	Fut8	12	+	77331895	77332329	77364968	77365084	77323844	77323937	77365196	77365359	0,153,88,170,226,60	1,52,26,46,64,24	0,183,148,200,147,180	0,48,35,59,27,37	583	265	1	1.0	0.0,0.572,0.606,0.627,0.616,0.532	NA,0.634,0.658,0.606,0.712,0.689	-0.168
ENSMUSG00000024384	Iws1	18	+	32084178	32084236	32084652	32084750	32083265	32083458	32086272	32086423	0,15,24,19,39,29	12,32,29,33,29,51	0,18,16,18,17,33	1,32,35,19,18,38	207	247	0.989082324812	1.0	0.0,0.359,0.497,0.407,0.616,0.404	0.0,0.402,0.353,0.531,0.53,0.509	-0.007
ENSMUSG00000047888	Tnrc6b	15	+	80913304	80913442	80916683	80916860	80902519	80902712	80917950	80918097	0,4,6,6,7,4	0,8,4,5,12,4	0,14,2,2,7,8	0,8,14,5,1,8	287	326	1	1.0	NA,0.362,0.63,0.577,0.399,0.532	NA,0.665,0.14,0.312,0.888,0.532	-0.007
ENSMUSG00000021109	Hif1a	12	+	73928213	73928298	73930656	73930769	73927985	73928131	73932273	73932476	6,160,68,199,246,60	0,268,121,344,422,100	0,164,170,156,180,195	0,322,268,236,263,326	234	262	1	1.0	1.0,0.401,0.386,0.393,0.395,0.402	NA,0.363,0.415,0.425,0.434,0.401	0.089
ENSMUSG00000021109	Hif1a	12	+	73930656	73930769	73932273	73932476	73928213	73928298	73936189	73936296	0,219,76,215,285,69	0,502,258,581,795,224	0,162,184,155,171,230	4,575,482,475,487,611	262	352	1	1.0	NA,0.37,0.284,0.332,0.325,0.293	0.0,0.275,0.339,0.305,0.321,0.336	0.058
ENSMUSG00000021109	Hif1a	12	+	73937652	73937800	73939528	73939749	73936189	73936296	73940347	73940631	0,254,137,320,393,138	6,436,257,489,704,228	5,301,246,239,243,399	0,428,447,352,462,492	297	370	0.62330109875	1.0	0.0,0.421,0.399,0.449,0.41,0.43	1.0,0.467,0.407,0.458,0.396,0.503	-0.187
ENSMUSG00000021109	Hif1a	12	+	73941960	73942385	73944078	73944187	73941687	73941852	73944910	73945037	25,1044,715,1107,1504,764	23,316,215,356,421,269	14,950,1060,887,1084,1132	15,288,284,242,252,341	574	258	1	1.0	0.328,0.598,0.599,0.583,0.616,0.561	0.296,0.597,0.627,0.622,0.659,0.599	-0.019
ENSMUSG00000021109	Hif1a	12	+	73944078	73944187	73944910	73945037	73941960	73942385	73945551	73947530	11,321,243,378,527,346	17,355,247,361,455,334	26,343,308,287,301,375	10,329,308,256,297,388	258	276	1	1.0	0.409,0.492,0.513,0.528,0.553,0.526	0.736,0.527,0.517,0.545,0.52,0.508	-0.055
ENSMUSG00000021069	Pygl	12	-	70206361	70206444	70211026	70211158	70201844	70201988	70216562	70216666	5,65,79,83,133,46	5,48,48,49,93,43	2,63,91,53,93,79	2,48,63,21,60,57	281	232	1	1.0	0.452,0.528,0.576,0.583,0.541,0.469	0.452,0.52,0.544,0.676,0.561,0.534	-0.023
ENSMUSG00000021067	Sav1	12	-	69969069	69969213	69975967	69976238	69965011	69966347	69984208	69984652	62,500,407,407,628,304	131,316,293,306,437,330	88,523,506,428,484,493	102,356,356,285,317,365	420	293	1	1.0	0.248,0.525,0.492,0.481,0.501,0.391	0.376,0.506,0.498,0.512,0.516,0.485	-0.042
ENSMUSG00000022253	Nadk2	15	+	9100105	9100202	9102982	9103038	9096013	9096092	9103325	9103379	8,5,1,4,4,8	9,8,11,4,10,11	0,2,1,2,4,5	8,4,5,7,4,1	246	205	0.912069157919	1.0	0.426,0.342,0.07,0.455,0.25,0.377	0.0,0.294,0.143,0.192,0.455,0.806	0.005
ENSMUSG00000020982	Nemf	12	-	69314415	69314448	69316243	69316438	69312565	69312666	69316742	69316820	27,90,105,82,123,109	6,15,18,22,21,25	25,82,73,61,72,75	5,12,24,10,9,26	344	182	1	1.0	0.704,0.76,0.755,0.664,0.756,0.698	0.726,0.783,0.617,0.763,0.809,0.604	0.006
ENSMUSG00000022635	Zcrb1	15	-	93387576	93387652	93387746	93387859	93386105	93386286	93391050	93391158	906,323,465,292,435,778	582,116,232,116,180,337	449,322,324,268,236,307	366,139,125,137,86,131	262	225	1	1.0	0.572,0.705,0.633,0.684,0.675,0.665	0.513,0.665,0.69,0.627,0.702,0.668	0.012
ENSMUSG00000022635	Zcrb1	15	-	93387746	93387859	93391050	93391158	93387576	93387652	93391453	93391565	439,225,278,211,286,499	1164,269,486,278,411,789	228,204,178,228,185,223	698,311,283,313,217,296	257	262	1	1.0	0.278,0.46,0.368,0.436,0.415,0.392	0.25,0.401,0.391,0.426,0.465,0.434	-0.003
ENSMUSG00000022635	Zcrb1	15	-	93387746	93387859	93395586	93395615	93387576	93387652	93397169	93397255	112,104,123,95,105,183	1164,269,486,278,411,790	52,67,95,83,75,96	698,311,283,313,217,295	178	262	1	1.0	0.124,0.363,0.271,0.335,0.273,0.254	0.099,0.241,0.331,0.281,0.337,0.324	0.001
ENSMUSG00000022635	Zcrb1	15	-	93391050	93391158	93391453	93391565	93387746	93387859	93395586	93395615	339,171,225,224,301,471	924,329,464,336,434,814	174,245,248,205,163,214	466,324,340,297,253,323	261	257	1	1.0	0.265,0.339,0.323,0.396,0.406,0.363	0.269,0.427,0.418,0.405,0.388,0.395	-0.035
ENSMUSG00000022635	Zcrb1	15	-	93391050	93391158	93391453	93391565	93387800	93387859	93393706	93393764	22,20,4,16,23,39	912,322,457,326,424,793	25,8,12,15,17,9	453,318,335,286,245,320	261	257	1	1.0	0.023,0.058,0.009,0.046,0.051,0.046	0.052,0.024,0.034,0.049,0.064,0.027	-0.003
ENSMUSG00000022635	Zcrb1	15	-	93391453	93391565	93393706	93393764	93391050	93391158	93395586	93395615	7,9,0,6,14,34	1060,508,628,511,724,1208	3,3,9,13,9,13	524,551,526,493,413,515	207	261	1	1.0	0.008,0.022,0.0,0.015,0.024,0.034	0.007,0.007,0.021,0.032,0.027,0.031	-0.004
ENSMUSG00000058624	Gda	19	-	21400558	21400705	21409871	21409939	21397506	21397637	21412497	21412595	5,67,40,47,97,25	12,94,64,112,148,104	4,46,44,32,57,50	5,80,75,87,91,91	217	296	1	1.0	0.362,0.493,0.46,0.364,0.472,0.247	0.522,0.44,0.445,0.334,0.461,0.428	-0.039
ENSMUSG00000058624	Gda	19	-	21409871	21409939	21412497	21412595	21400558	21400705	21414813	21414921	4,56,34,57,107,18	8,36,19,50,62,37	2,57,45,30,58,53	4,46,48,23,47,65	247	217	1	1.0	0.305,0.577,0.611,0.5,0.603,0.299	0.305,0.521,0.452,0.534,0.52,0.417	0.024
ENSMUSG00000021000	Mia2	12	+	59144698	59144770	59146335	59146362	59137697	59137786	59146846	59146957	0,104,93,116,196,61	0,35,31,44,66,7	1,127,82,115,89,101	2,42,38,49,28,39	221	176	1	1.0	NA,0.703,0.705,0.677,0.703,0.874	0.285,0.707,0.632,0.651,0.717,0.673	0.122
ENSMUSG00000021000	Mia2	12	+	59149463	59149568	59154355	59154478	59147851	59147923	59158252	59158367	0,120,89,108,146,54	0,179,125,179,265,125	3,132,91,80,82,112	8,164,173,150,204,180	254	272	1	1.0	NA,0.418,0.433,0.393,0.371,0.316	0.287,0.463,0.36,0.364,0.301,0.4	0.024
ENSMUSG00000021000	Mia2	12	+	59174105	59174188	59176330	59176459	59172524	59172592	59179849	59180008	12,113,99,77,134,64	90,158,188,158,230,176	10,70,125,73,72,94	60,172,170,137,147,167	232	278	1	1.0	0.138,0.461,0.387,0.369,0.411,0.303	0.166,0.328,0.468,0.39,0.37,0.403	-0.009
ENSMUSG00000020986	Sec23a	12	-	59004489	59004576	59005258	59005316	59001818	59002055	59006989	59007235	0,27,4,22,29,12	0,25,16,21,33,16	0,25,30,16,34,20	0,28,20,33,27,30	207	236	1	1.0	NA,0.552,0.222,0.544,0.5,0.461	NA,0.504,0.631,0.356,0.589,0.432	-0.047
ENSMUSG00000022545	Ercc4	16	+	13130133	13131022	13132857	13132950	13127554	13127665	13144400	13144513	28,109,89,122,206,51	11,15,25,12,31,16	10,96,164,78,113,92	5,3,13,12,7,14	1038	242	0.189591374313	1.0	0.372,0.629,0.454,0.703,0.608,0.426	0.318,0.882,0.746,0.602,0.79,0.605	-0.125
ENSMUSG00000022545	Ercc4	16	+	13132857	13132950	13144400	13144513	13130133	13131022	13147525	13150617	0,0,2,0,0,0	10,20,30,59,42,17	0,0,2,0,0,0	21,33,23,26,31,36	242	262	1	1.0	0.0,0.0,0.067,0.0,0.0,0.0	0.0,0.0,0.086,0.0,0.0,0.0	-0.003
ENSMUSG00000021024	Psma6	12	+	55408001	55408083	55410126	55410282	55398794	55398991	55412186	55412365	4,0,5,5,3,10	4227,1710,2839,2096,2797,4447	6,2,2,3,2,3	2671,1954,2134,1732,1815,2047	231	305	1	1.0	0.001,0.0,0.002,0.003,0.001,0.003	0.003,0.001,0.001,0.002,0.001,0.002	0.0
ENSMUSG00000021024	Psma6	12	+	55410126	55410282	55412186	55412365	55408001	55408083	55414403	55414498	4918,2629,3756,3112,4080,5672	9023,2458,4322,2838,4036,7848	2712,2813,3087,2599,2883,3064	5170,2631,2734,2396,2406,2821	305	328	1	1.0	0.37,0.535,0.483,0.541,0.521,0.437	0.361,0.535,0.548,0.538,0.563,0.539	-0.033
ENSMUSG00000021024	Psma6	12	+	55412186	55412365	55414403	55414498	55410126	55410282	55418236	55418310	5425,2085,3486,2551,3441,5368	4997,1241,2113,1175,1855,3928	3402,2358,2512,2103,2142,2471	2960,1259,1351,1069,1103,1355	328	244	1	1.0	0.447,0.556,0.551,0.618,0.58,0.504	0.461,0.582,0.58,0.594,0.591,0.576	-0.021
ENSMUSG00000022607	Ptk2	15	-	73330848	73331015	73343132	73343359	73325748	73325836	73365040	73365195	0,11,5,11,10,4	0,30,12,18,50,7	0,13,11,15,17,12	0,28,28,41,21,41	376	316	1	1.0	NA,0.236,0.259,0.339,0.144,0.324	NA,0.281,0.248,0.235,0.405,0.197	-0.013
ENSMUSG00000022607	Ptk2	15	-	73343132	73343359	73365040	73365195	73330848	73331015	73394647	73394744	0,2,2,0,2,0	0,49,11,34,57,10	0,3,0,0,4,2	0,33,34,44,50,34	304	376	1	1.0	NA,0.048,0.184,0.0,0.042,0.0	NA,0.101,0.0,0.0,0.09,0.068	0.003
ENSMUSG00000022607	Ptk2	15	-	73343132	73343359	73392343	73392447	73330848	73331015	73394647	73394744	0,1,0,4,8,0	0,49,11,34,57,10	2,1,3,0,4,5	0,33,34,44,50,34	253	376	1	1.0	NA,0.029,0.0,0.149,0.173,0.0	1.0,0.043,0.116,0.0,0.106,0.179	-0.17
ENSMUSG00000022607	Ptk2	15	-	73360025	73360337	73365040	73365195	73343132	73343359	73394647	73394744	0,4,3,5,1,0	0,0,0,1,7,1	0,4,0,2,11,5	0,2,1,0,2,0	304	461	1	1.0	NA,1.0,1.0,0.883,0.178,0.0	NA,0.752,0.0,1.0,0.893,1.0	-0.117
ENSMUSG00000022607	Ptk2	15	-	73365040	73365195	73392343	73392447	73330848	73331015	73394647	73394744	0,1,0,4,8,0	0,2,2,0,2,0	2,1,3,0,4,5	0,3,0,0,4,2	253	304	1	1.0	NA,0.375,0.0,1.0,0.828,NA	1.0,0.286,1.0,NA,0.546,0.75	-0.166
ENSMUSG00000022607	Ptk2	15	-	73391758	73391880	73392343	73392447	73343284	73343359	73394647	73394744	0,1,0,4,9,0	0,0,0,2,1,0	2,1,4,0,8,5	0,1,2,1,2,1	253	271	1	1.0	NA,1.0,NA,0.682,0.906,NA	1.0,0.517,0.682,0.0,0.811,0.843	0.221
ENSMUSG00000062198	2700097O09Rik	12	-	55048886	55048977	55053300	55053407	55045660	55045943	55057241	55057352	4,13,9,4,7,20	52,10,20,4,16,27	4,2,11,6,10,1	22,8,6,2,3,2	256	240	0.445050776832	1.0	0.067,0.549,0.297,0.484,0.291,0.41	0.146,0.19,0.632,0.738,0.758,0.319	-0.114
ENSMUSG00000020954	Strn3	12	-	51633578	51633719	51643103	51643214	51629373	51629507	51647993	51648135	0,14,17,35,22,2	0,1,2,11,11,6	0,9,14,29,19,18	0,4,7,3,10,2	260	290	1	1.0	NA,0.94,0.905,0.78,0.69,0.271	NA,0.715,0.69,0.915,0.679,0.909	-0.064
ENSMUSG00000020952	Scfd1	12	+	51387049	51387138	51389281	51389372	51384104	51384175	51390305	51390428	0,81,77,76,121,70	2,59,46,75,93,54	0,93,111,90,115,74	0,60,87,68,71,54	238	240	1	1.0	0.0,0.581,0.628,0.505,0.567,0.567	NA,0.61,0.563,0.572,0.62,0.58	-0.114
ENSMUSG00000020952	Scfd1	12	+	51387066	51387138	51389281	51389372	51384104	51384175	51390305	51390428	0,2,0,6,1,0	2,59,46,75,93,54	0,4,1,3,2,0	0,60,87,68,71,54	221	240	1	1.0	0.0,0.036,0.0,0.08,0.012,0.0	NA,0.068,0.012,0.046,0.03,0.0	-0.01
ENSMUSG00000020952	Scfd1	12	+	51399998	51400098	51412503	51412643	51397692	51397778	51414094	51414185	10,79,69,98,105,61	17,133,98,110,135,138	8,83,105,69,94,106	6,115,141,120,121,94	249	289	1	1.0	0.406,0.408,0.45,0.508,0.474,0.339	0.607,0.456,0.464,0.4,0.474,0.567	-0.064
ENSMUSG00000035293	G2e3	12	+	51363951	51364020	51365254	51365559	51363416	51363546	51367774	51367956	0,1,0,4,2,1	0,25,6,6,25,4	0,2,1,0,1,1	0,26,7,5,10,16	218	454	1	1.0	NA,0.077,0.0,0.581,0.143,0.342	NA,0.138,0.229,0.0,0.172,0.115	0.098
ENSMUSG00000022892	App	16	-	84965669	84965770	84978063	84978285	84962721	84962868	85013626	85013726	612,2862,2510,3053,4171,2057	377,1397,1273,1381,1969,1255	400,2936,2831,2697,2649,2903	238,1431,1303,1244,1111,1383	371	250	1	1.0	0.522,0.58,0.571,0.598,0.588,0.525	0.531,0.58,0.594,0.594,0.616,0.586	-0.02
ENSMUSG00000022892	App	16	-	84965669	84965770	85013626	85013726	84962721	84962868	85015231	85015360	166,1049,944,1229,1706,683	377,1378,1270,1378,1971,1254	134,1142,1008,1161,987,1129	238,1431,1301,1243,1111,1378	249	250	1	1.0	0.307,0.433,0.427,0.472,0.465,0.354	0.361,0.445,0.438,0.484,0.471,0.451	-0.032
ENSMUSG00000022892	App	16	-	84971407	84971461	84978063	84978285	84965669	84965770	85013626	85013726	817,4084,3650,4421,5953,3173	29,187,231,214,329,179	544,4324,4004,3988,3748,4140	34,247,236,195,197,233	371	203	1	1.0	0.939,0.923,0.896,0.919,0.908,0.907	0.897,0.905,0.903,0.918,0.912,0.907	0.008
ENSMUSG00000022892	App	16	-	84978063	84978285	85013626	85013726	84965669	84965770	85015231	85015360	166,1068,947,1231,1706,684	350,2078,1966,2295,3122,1785	134,1142,1009,1162,987,1134	263,2301,2122,2104,1936,2200	249	371	1	1.0	0.414,0.434,0.418,0.444,0.449,0.363	0.432,0.425,0.415,0.451,0.432,0.434	-0.011
ENSMUSG00000022892	App	16	-	84978063	84978285	85013626	85013726	84971407	84971461	85015231	85015360	166,1049,944,1231,1706,683	305,1604,1516,1689,2480,1222	134,1142,1007,1161,987,1130	206,1676,1695,1498,1518,1768	249	371	1	1.0	0.448,0.494,0.481,0.521,0.506,0.454	0.492,0.504,0.47,0.536,0.492,0.488	-0.013
ENSMUSG00000022892	App	16	-	85040250	85040307	85043575	85043743	85030231	85030365	85056323	85056526	357,3873,2675,4126,5754,1792	11,369,279,376,504,148	189,3850,3822,3524,3587,4099	27,314,395,351,337,392	317	206	1	1.0	0.955,0.872,0.862,0.877,0.881,0.887	0.82,0.888,0.863,0.867,0.874,0.872	0.025
ENSMUSG00000001627	Ifrd1	12	-	40206988	40207123	40212309	40212418	40204296	40204425	40212938	40213117	112,200,244,277,271,457	382,293,415,354,475,795	93,222,247,221,190,234	293,347,347,324,292,288	258	284	1	1.0	0.244,0.429,0.393,0.463,0.386,0.388	0.259,0.413,0.439,0.429,0.417,0.472	-0.021
ENSMUSG00000001627	Ifrd1	12	-	40213977	40214135	40216189	40216314	40213208	40213259	40217157	40217242	70,215,186,231,283,336	120,324,302,337,443,681	20,201,235,223,164,217	83,338,291,294,296,330	274	307	1	1.0	0.395,0.426,0.408,0.434,0.417,0.356	0.213,0.4,0.475,0.459,0.383,0.424	0.014
ENSMUSG00000019256	Ahr	12	-	35503712	35504976	35506244	35506386	35497973	35500700	35507419	35507529	0,18,6,16,27,2	4,180,120,233,269,54	0,15,7,18,5,11	0,165,125,140,118,181	291	1413	1	1.0	0.0,0.327,0.195,0.25,0.328,0.152	NA,0.306,0.214,0.384,0.171,0.228	-0.052
ENSMUSG00000019256	Ahr	12	-	35512858	35512948	35515020	35515124	35511058	35511170	35526680	35526868	0,11,10,19,27,0	0,14,3,6,14,4	0,14,12,11,4,9	0,13,13,11,6,7	253	239	1	1.0	NA,0.426,0.759,0.749,0.646,0.0	NA,0.504,0.466,0.486,0.386,0.548	0.038
ENSMUSG00000073412	Lst1	17	-	35186584	35186604	35186945	35187041	35185094	35185310	35188356	35188439	329,135,206,226,248,345	392,111,189,120,173,407	217,185,155,180,169,208	321,129,156,156,139,136	245	169	1	1.0	0.367,0.456,0.429,0.565,0.497,0.369	0.318,0.497,0.407,0.443,0.456,0.513	0.008
ENSMUSG00000020572	Nampt	12	+	32839150	32839287	32840924	32841150	32838298	32838457	32842684	32842804	145,1470,1186,1897,2197,1149	426,2913,2642,3837,4394,3139	98,1878,1770,1791,1484,1716	320,3442,3413,3238,2838,3136	286	375	1	1.0	0.309,0.398,0.371,0.393,0.396,0.324	0.287,0.417,0.405,0.42,0.407,0.418	-0.027
ENSMUSG00000020572	Nampt	12	+	32842684	32842804	32848616	32848751	32840924	32841150	32850422	32853349	219,1480,1367,2043,2296,1657	640,1771,2203,2118,2676,2488	198,1785,1828,1671,1377,1579	523,2125,2036,2053,1703,1837	269	284	1	1.0	0.265,0.469,0.396,0.505,0.475,0.413	0.286,0.47,0.487,0.462,0.461,0.476	-0.02
ENSMUSG00000020572	Nampt	12	+	32846705	32846846	32848616	32848751	32842684	32842804	32850422	32853349	465,2069,1923,2725,2948,2270	643,1815,2240,2171,2726,2531	314,2449,2260,2210,1954,2087	530,2191,2086,2129,1766,1884	290	284	1	1.0	0.415,0.527,0.457,0.551,0.514,0.468	0.367,0.523,0.515,0.504,0.52,0.52	-0.003
ENSMUSG00000023809	Rps6ka2	17	+	7227912	7228029	7236045	7236127	7170114	7170443	7246701	7246782	0,19,17,19,23,11	3,13,11,15,16,1	0,36,26,36,13,26	7,23,20,16,14,21	266	231	0.802051395564	1.0	0.0,0.559,0.573,0.524,0.555,0.905	0.0,0.576,0.53,0.661,0.446,0.518	0.064
ENSMUSG00000020628	Trappc12	12	-	28697143	28697242	28701535	28701609	28692493	28692594	28703525	28703598	12,11,23,15,17,6	7,25,31,24,40,30	0,32,17,14,11,19	8,16,15,23,20,13	223	248	0.667910408211	1.0	0.656,0.329,0.452,0.41,0.321,0.182	0.0,0.69,0.558,0.404,0.38,0.619	-0.05
ENSMUSG00000020641	Rsad2	12	-	26447151	26447184	26450545	26450775	26442745	26445570	26454017	26454179	206,4867,2090,4544,5013,1429	26,915,346,901,912,337	155,7726,7117,6074,4916,5585	32,1448,1382,1158,979,1062	379	182	1	1.0	0.792,0.719,0.744,0.708,0.725,0.671	0.699,0.719,0.712,0.716,0.707,0.716	0.015
ENSMUSG00000033530	Ttc7b	12	-	100325543	100325746	100332578	100332719	100300769	100301770	100347935	100348033	16,34,57,48,78,37	67,128,113,88,121,123	13,48,46,44,39,23	15,93,79,64,82,89	290	352	0.902277196052	1.0	0.225,0.244,0.38,0.398,0.439,0.267	0.513,0.385,0.414,0.455,0.366,0.239	-0.07
ENSMUSG00000033530	Ttc7b	12	-	100419491	100419570	100446859	100446981	100415134	100415307	100466179	100466298	0,40,10,37,61,10	3,44,19,49,49,17	0,33,37,23,33,41	1,31,60,30,25,22	271	228	0.779768174712	1.0	0.0,0.433,0.307,0.388,0.512,0.331	0.0,0.472,0.342,0.392,0.526,0.611	-0.062
ENSMUSG00000054309	Cpsf3	12	+	21310196	21310284	21313766	21313863	21308903	21308998	21314647	21314835	178,89,136,83,137,174	303,59,151,51,116,223	133,64,68,68,79,89	186,79,73,58,47,62	237	246	1	1.0	0.379,0.61,0.483,0.628,0.551,0.447	0.426,0.457,0.492,0.549,0.636,0.598	-0.01
ENSMUSG00000062352	Itgb1bp1	12	-	21271418	21271568	21272055	21272148	21269805	21270957	21274765	21274902	186,107,103,88,159,186	637,224,281,187,298,510	104,96,86,92,92,90	351,196,218,187,171,166	242	299	1	1.0	0.265,0.371,0.312,0.368,0.397,0.311	0.268,0.377,0.328,0.378,0.399,0.401	-0.021
ENSMUSG00000062352	Itgb1bp1	12	-	21272055	21272148	21274765	21274902	21271287	21271568	21276819	21276898	249,126,174,165,210,251	337,155,149,139,197,315	133,146,142,138,135,148	213,112,149,128,98,112	286	242	1	1.0	0.385,0.408,0.497,0.501,0.474,0.403	0.346,0.524,0.446,0.477,0.538,0.528	-0.032
ENSMUSG00000003206	Ebi3	17	+	55953888	55954018	55954302	55954481	55952639	55952928	55956184	55956339	271,333,434,492,583,322	752,708,801,897,1064,903	253,433,469,495,490,550	757,651,844,896,913,916	279	328	1	1.0	0.298,0.356,0.389,0.392,0.392,0.295	0.282,0.439,0.395,0.394,0.387,0.414	-0.032
ENSMUSG00000003206	Ebi3	17	+	55954302	55954481	55956184	55956339	55953888	55954018	55956621	55957022	486,565,683,727,900,579	999,487,733,726,912,1166	490,629,634,695,656,775	770,524,693,639,643,663	328	304	0.948105792927	1.0	0.311,0.518,0.463,0.481,0.478,0.315	0.371,0.527,0.459,0.502,0.486,0.52	-0.05
ENSMUSG00000061458	Nol10	12	+	17368308	17368387	17369465	17369615	17362594	17362680	17373561	17373628	0,20,15,16,19,6	0,29,20,22,36,25	0,5,19,24,16,13	3,35,23,15,33,46	228	299	1	1.0	NA,0.475,0.496,0.488,0.409,0.239	0.0,0.158,0.52,0.677,0.389,0.27	0.086
ENSMUSG00000020589	Fam49a	12	+	12304180	12304322	12340678	12340758	12262176	12262238	12358044	12358166	0,79,38,76,112,55	2,99,68,138,171,40	0,85,103,81,88,93	6,120,136,129,108,132	291	229	1	1.0	0.0,0.386,0.305,0.302,0.34,0.52	0.0,0.358,0.373,0.331,0.391,0.357	0.007
ENSMUSG00000020589	Fam49a	12	+	12340678	12340758	12358044	12358166	12304180	12304322	12359212	12359318	5,105,48,127,168,63	24,115,80,154,212,76	4,113,111,123,119,132	28,211,167,164,123,155	229	271	1	1.0	0.198,0.519,0.415,0.494,0.484,0.495	0.145,0.388,0.44,0.47,0.534,0.502	0.021
ENSMUSG00000020608	Smc6	12	+	11309198	11309304	11314606	11314759	11306077	11306203	11316618	11316716	39,69,63,71,101,126	103,110,194,107,151,218	22,60,79,65,62,84	54,110,137,69,75,114	255	302	0.882247349438	1.0	0.31,0.426,0.278,0.44,0.442,0.406	0.325,0.392,0.406,0.527,0.495,0.466	-0.052
ENSMUSG00000020608	Smc6	12	+	11314606	11314759	11316618	11316716	11309198	11309304	11317769	11319779	52,94,112,90,122,164	161,66,115,77,87,153	56,96,110,96,104,114	87,68,73,50,82,91	302	247	0.691062961229	1.0	0.209,0.538,0.443,0.489,0.534,0.467	0.345,0.536,0.552,0.611,0.509,0.506	-0.063
ENSMUSG00000055762	Eef1d	15	-	75896639	75896740	75900690	75900762	75896242	75896464	75901131	75901252	215,112,162,84,159,226	1048,311,515,344,515,890	92,104,104,97,93,110	564,333,368,278,296,335	221	250	1	1.0	0.188,0.289,0.262,0.216,0.259,0.223	0.156,0.261,0.242,0.283,0.262,0.271	-0.006
ENSMUSG00000055762	Eef1d	15	-	75896819	75896919	75900690	75900762	75896639	75896740	75901131	75901252	218,112,162,85,159,226	1161,571,791,597,887,1313	92,104,104,97,93,110	816,536,524,424,490,540	221	249	1	1.0	0.175,0.181,0.187,0.138,0.168,0.162	0.113,0.179,0.183,0.205,0.176,0.187	-0.005
ENSMUSG00000055762	Eef1d	15	-	75897225	75897282	75900690	75900762	75896819	75896919	75901131	75901252	752,372,536,327,537,751	2,9,13,4,8,16	444,328,347,326,336,405	21,4,10,11,5,1	221	206	1	1.0	0.997,0.975,0.975,0.987,0.984,0.978	0.952,0.987,0.97,0.965,0.984,0.997	0.007
ENSMUSG00000020585	Laptm4a	12	+	8931627	8931748	8934695	8934772	8921663	8922294	8934865	8934988	331,1786,1536,1906,2582,1711	323,807,764,916,1289,1247	311,1855,1919,1824,1681,2062	266,909,929,906,826,909	270	226	1	1.0	0.462,0.649,0.627,0.635,0.626,0.535	0.495,0.631,0.634,0.628,0.63,0.655	-0.023
ENSMUSG00000020585	Laptm4a	12	+	8934695	8934772	8934865	8934988	8931627	8931748	8935986	8936082	198,1018,932,1150,1568,1160	881,1609,1664,1914,2451,2676	237,1222,1181,1196,1013,1221	602,1902,1696,1791,1617,1820	226	272	0.909007597443	1.0	0.213,0.432,0.403,0.42,0.435,0.343	0.321,0.436,0.456,0.446,0.43,0.447	-0.048
ENSMUSG00000020634	Ubxn2a	12	-	4883822	4883981	4885720	4885858	4879031	4880771	4891314	4891421	9,48,27,55,87,25	8,63,68,97,125,38	3,69,69,36,44,40	12,105,142,89,93,74	287	308	0.873743336391	1.0	0.547,0.45,0.299,0.378,0.428,0.414	0.212,0.414,0.343,0.303,0.337,0.367	0.09
ENSMUSG00000020634	Ubxn2a	12	-	4885720	4885858	4891314	4891421	4883822	4883981	4894537	4894679	25,27,22,50,47,27	20,72,38,67,116,29	8,40,54,38,44,30	5,86,119,80,112,65	256	287	0.870174727299	1.0	0.584,0.296,0.394,0.456,0.312,0.511	0.642,0.343,0.337,0.347,0.306,0.341	0.039
ENSMUSG00000020634	Ubxn2a	12	-	4891314	4891421	4894537	4894679	4885720	4885858	4902219	4902272	20,88,47,108,83,26	11,32,23,37,69,18	12,69,139,56,98,90	2,53,40,23,28,24	291	256	0.518445921431	1.0	0.615,0.708,0.643,0.72,0.514,0.56	0.841,0.534,0.754,0.682,0.755,0.767	-0.096
ENSMUSG00000037361	Sf3b6	12	+	4820593	4820712	4826757	4826896	4817543	4817819	4827013	4827659	383,360,492,346,597,635	1134,434,615,483,620,1090	293,421,389,419,366,424	760,449,419,419,473,483	268	288	1	1.0	0.266,0.471,0.462,0.435,0.509,0.385	0.293,0.502,0.499,0.518,0.454,0.485	-0.037
ENSMUSG00000020652	Cenpo	12	-	4217207	4217322	4231515	4231682	4216518	4216778	4233530	4233657	2,15,8,13,10,1	0,8,15,4,3,4	0,4,10,9,8,9	0,8,6,1,2,12	316	264	1	1.0	1.0,0.61,0.308,0.731,0.736,0.173	NA,0.295,0.582,0.883,0.77,0.385	0.01
ENSMUSG00000071454	Dtnb	12	+	3596648	3596862	3617605	3617691	3591905	3591986	3632809	3632964	2,61,26,51,82,18	4,21,19,13,22,9	1,67,69,48,55,63	8,31,20,16,18,22	363	235	1	1.0	0.245,0.653,0.47,0.717,0.707,0.564	0.075,0.583,0.691,0.66,0.664,0.65	0.006
ENSMUSG00000071454	Dtnb	12	+	3596648	3596862	3617605	3617691	3591905	3591986	3643916	3644022	2,61,26,51,82,18	0,0,1,0,0,0	1,67,69,46,55,63	0,0,0,0,0,2	363	235	1	1.0	1.0,1.0,0.944,1.0,1.0,1.0	1.0,1.0,1.0,1.0,1.0,0.953	-0.002
ENSMUSG00000071454	Dtnb	12	+	3617605	3617691	3632809	3632964	3596648	3596862	3643916	3644022	0,24,10,20,34,12	5,35,28,22,36,15	2,37,25,26,30,27	26,37,35,20,30,30	235	304	1	1.0	0.0,0.47,0.316,0.54,0.55,0.509	0.091,0.564,0.48,0.627,0.564,0.538	-0.08
ENSMUSG00000071454	Dtnb	12	+	3632809	3632964	3643916	3644022	3596648	3596862	3648222	3648389	0,1,2,1,1,0	0,21,32,33,36,23	4,3,2,3,1,5	5,41,16,8,21,22	304	255	1	1.0	NA,0.038,0.05,0.025,0.023,0.0	0.402,0.058,0.095,0.239,0.038,0.16	-0.138
ENSMUSG00000071454	Dtnb	12	+	3632809	3632964	3643916	3644022	3617605	3617691	3648222	3648389	4,40,31,25,34,22	0,21,32,33,36,23	13,41,44,32,31,33	5,41,16,8,21,22	304	255	0.524570485687	1.0	1.0,0.615,0.448,0.389,0.442,0.445	0.686,0.456,0.698,0.77,0.553,0.557	-0.064
ENSMUSG00000071454	Dtnb	12	+	3773550	3773640	3779618	3779654	3772586	3772746	3781105	3781398	80,16,43,29,43,46	44,13,20,15,19,41	81,22,28,29,19,26	31,13,20,6,18,12	239	185	1	1.0	0.585,0.488,0.625,0.599,0.637,0.465	0.669,0.567,0.52,0.789,0.45,0.626	-0.037
ENSMUSG00000071454	Dtnb	12	+	3774569	3774610	3776058	3776109	3773550	3773640	3779618	3779654	21,10,23,10,14,14	0,0,0,0,0,0	14,7,12,1,10,0	0,0,1,0,0,0	190	200	1	1.0	1.0,1.0,1.0,1.0,1.0,1.0	1.0,1.0,0.927,1.0,1.0,NA	0.015
ENSMUSG00000020671	Rab10	12	-	3256866	3257005	3264688	3264749	3253268	3253358	3309291	3309969	72,306,198,383,416,213	499,1028,1033,1237,1570,1239	71,312,271,353,293,290	361,994,1053,961,906,1055	210	288	1	1.0	0.165,0.29,0.208,0.298,0.267,0.191	0.212,0.301,0.261,0.335,0.307,0.274	-0.045
ENSMUSG00000024588	Fech	18	-	64458654	64458714	64461520	64461685	64456549	64458217	64462106	64462214	17,76,60,93,97,74	11,39,58,39,87,31	2,89,81,59,70,101	8,52,40,46,37,37	314	209	1	1.0	0.507,0.565,0.408,0.613,0.426,0.614	0.143,0.533,0.574,0.461,0.557,0.645	0.037
ENSMUSG00000024588	Fech	18	-	64467727	64467834	64470681	64470816	64464085	64464184	64475056	64475205	4,94,63,99,131,56	0,51,30,69,73,31	9,80,79,84,91,116	2,62,42,36,39,40	284	256	1	1.0	1.0,0.624,0.654,0.564,0.618,0.62	0.802,0.538,0.629,0.678,0.678,0.723	0.005
ENSMUSG00000024588	Fech	18	-	64470681	64470816	64475056	64475205	64467727	64467834	64478650	64478770	4,80,90,100,136,51	2,60,57,69,89,30	0,80,106,86,77,97	0,62,54,65,54,63	298	284	1	1.0	0.656,0.56,0.601,0.58,0.593,0.618	NA,0.552,0.652,0.558,0.576,0.595	0.015
ENSMUSG00000024397	Aif1	17	-	35171413	35171576	35171762	35171804	35170990	35171193	35172127	35172194	616,266,311,356,361,654	1485,395,562,473,639,1192	397,319,261,276,291,313	1092,449,505,564,456,515	191	312	1	1.0	0.404,0.524,0.475,0.551,0.48,0.473	0.373,0.537,0.458,0.444,0.51,0.498	0.014
ENSMUSG00000024397	Aif1	17	-	35172284	35172346	35172514	35172689	35172127	35172194	35173140	35173275	5,2,2,5,2,2	540,247,342,360,400,625	2,2,0,1,2,2	430,321,316,315,306,279	324	211	1	1.0	0.006,0.005,0.004,0.009,0.003,0.002	0.003,0.004,0.0,0.002,0.004,0.005	0.002
ENSMUSG00000095609	Gm21188	13	-	120041846	120041950	120044509	120044707	120034604	120035557	120045472	120045665	348,258,304,343,440,416	10,37,40,16,44,32	164,299,292,269,223,286	13,22,37,35,26,15	347	253	1	1.0	0.962,0.836,0.847,0.94,0.879,0.905	0.902,0.908,0.852,0.849,0.862,0.933	0.011
ENSMUSG00000095609	Gm21188	13	-	120041846	120041950	120046770	120046950	120034604	120035557	120052089	120052130	421,733,596,812,1037,869	10,36,36,13,32,23	290,635,637,614,656,671	6,11,31,22,25,12	329	253	1	1.0	0.97,0.94,0.927,0.98,0.961,0.967	0.974,0.978,0.94,0.955,0.953,0.977	-0.005
ENSMUSG00000095609	Gm21188	13	-	120044509	120044707	120045472	120045665	120040092	120041950	120046770	120046950	594,970,956,1142,1456,1259	219,166,230,169,262,271	412,914,918,952,812,907	122,179,169,136,128,157	342	347	1	1.0	0.733,0.856,0.808,0.873,0.849,0.825	0.774,0.838,0.846,0.877,0.866,0.854	-0.018
ENSMUSG00000095609	Gm21188	13	-	120044509	120044707	120046770	120046950	120040092	120041950	120052089	120052178	433,760,618,833,1058,890	180,131,206,146,223,235	302,644,650,624,674,686	112,152,154,112,108,131	329	347	1	1.0	0.717,0.86,0.76,0.858,0.833,0.8	0.74,0.817,0.817,0.855,0.868,0.847	-0.019
ENSMUSG00000095609	Gm21188	13	-	120045472	120045665	120046770	120046950	120043424	120044707	120052089	120052194	460,768,620,837,1076,904	284,323,351,412,510,498	300,663,653,638,676,697	179,337,333,343,274,322	329	342	1	1.0	0.627,0.712,0.647,0.679,0.687,0.654	0.635,0.672,0.671,0.659,0.719,0.692	-0.007
ENSMUSG00000114608	Gm36161	13	+	120015603	120015768	120016881	120017074	120010389	120010451	120017842	120018931	567,739,747,879,1093,1039	523,385,471,443,665,842	314,786,697,631,690,734	326,437,436,447,376,448	314	342	1	1.0	0.541,0.676,0.633,0.684,0.642,0.573	0.512,0.662,0.635,0.606,0.667,0.641	0.004
ENSMUSG00000062822	4833420G17Rik	13	+	119466010	119466304	119466866	119466956	119462767	119463119	119469514	119470161	2,72,64,46,124,60	16,24,16,20,29,37	20,54,69,45,42,53	2,28,15,14,20,27	443	239	0.632255104166	1.0	0.063,0.618,0.683,0.554,0.698,0.467	0.844,0.51,0.713,0.634,0.531,0.514	-0.111
ENSMUSG00000062822	4833420G17Rik	13	+	119466073	119466304	119466866	119466956	119462773	119463119	119469514	119469825	0,44,40,28,67,37	16,24,16,20,29,37	6,42,36,26,25,31	2,28,15,14,20,27	380	239	0.766290463521	1.0	0.0,0.536,0.611,0.468,0.592,0.386	0.654,0.485,0.602,0.539,0.44,0.419	-0.091
ENSMUSG00000025451	Paip1	13	+	119430159	119430329	119437968	119438154	119428600	119428640	119440758	119440871	1,26,19,18,33,29	84,211,152,178,290,284	3,18,13,17,20,11	37,177,175,137,163,222	319	335	1	1.0	0.012,0.115,0.116,0.096,0.107,0.097	0.078,0.096,0.072,0.115,0.114,0.049	0.003
ENSMUSG00000025451	Paip1	13	+	119430159	119430329	119437968	119438154	119428921	119429160	119440758	119440871	7,79,37,87,127,109	84,211,152,181,289,283	7,75,76,77,76,98	37,174,174,138,163,227	319	335	0.840538570771	1.0	0.08,0.282,0.204,0.335,0.316,0.288	0.166,0.312,0.314,0.369,0.329,0.312	-0.049
ENSMUSG00000025451	Paip1	13	+	119430159	119430329	119437968	119438154	119429118	119429412	119440758	119440871	1,79,63,96,105,116	84,212,152,178,289,283	3,41,49,72,64,70	37,174,176,137,163,222	319	335	1	1.0	0.012,0.281,0.303,0.362,0.276,0.301	0.078,0.198,0.226,0.356,0.292,0.249	0.023
ENSMUSG00000025451	Paip1	13	+	119437968	119438154	119440758	119440871	119430159	119430329	119445736	119445848	34,254,138,206,309,309	45,90,119,102,211,167	45,196,160,138,212,199	44,96,111,84,94,130	335	262	1	1.0	0.371,0.688,0.476,0.612,0.534,0.591	0.444,0.615,0.53,0.562,0.638,0.545	-0.01
ENSMUSG00000025451	Paip1	13	+	119440758	119440871	119445736	119445848	119430159	119430329	119447714	119447840	0,0,1,0,0,0	47,158,151,172,230,257	0,0,0,0,0,0	49,130,132,122,103,131	262	261	1	1.0	0.0,0.0,0.007,0.0,0.0,0.0	0.0,0.0,0.0,0.0,0.0,0.0	0.001
ENSMUSG00000025451	Paip1	13	+	119440758	119440871	119445736	119445848	119437968	119438154	119447714	119447840	48,106,93,81,147,134	49,168,157,178,234,264	23,99,101,54,76,108	49,135,142,125,106,132	262	261	1	1.0	0.494,0.386,0.371,0.312,0.385,0.336	0.319,0.422,0.415,0.301,0.417,0.449	-0.007
ENSMUSG00000021728	Emb	13	+	117268929	117268963	117272044	117272099	117267319	117267599	117273044	117274415	81,83,66,79,118,98	200,136,205,123,279,275	59,70,58,64,74,79	178,178,138,94,146,174	183	204	1	1.0	0.311,0.405,0.264,0.417,0.32,0.284	0.27,0.305,0.319,0.431,0.361,0.336	-0.004
ENSMUSG00000021759	Plpp1	13	+	112834858	112835013	112856745	112857026	112800791	112801266	112859643	112859701	21,59,74,94,121,102	238,342,403,429,658,622	16,76,78,48,76,57	200,275,312,267,326,406	304	430	1	1.0	0.111,0.196,0.206,0.237,0.206,0.188	0.102,0.281,0.261,0.203,0.248,0.166	-0.019
ENSMUSG00000021694	Ercc8	13	+	108172701	108172783	108173991	108174060	108169367	108169491	108175553	108175620	4,6,1,8,11,10	6,2,8,1,7,4	1,4,1,4,6,10	0,10,6,2,6,0	231	218	1	1.0	0.386,0.739,0.106,0.883,0.597,0.702	1.0,0.274,0.136,0.654,0.486,1.0	-0.023
ENSMUSG00000022781	Pak2	16	-	32044480	32044581	32052175	32052383	32043852	32044000	32079087	32079342	0,284,150,322,364,66	0,170,59,150,214,30	12,286,330,257,281,285	0,133,137,152,147,148	357	250	1	1.0	NA,0.539,0.64,0.601,0.544,0.606	1.0,0.601,0.628,0.542,0.572,0.574	-0.067
ENSMUSG00000022983	Scaf4	16	-	90257252	90257402	90257981	90258121	90252256	90252450	90258710	90258846	0,35,17,39,45,7	4,39,17,24,39,12	0,17,43,37,25,30	0,30,23,29,18,32	289	299	1	1.0	0.0,0.481,0.509,0.627,0.544,0.376	NA,0.37,0.659,0.569,0.59,0.492	-0.113
ENSMUSG00000021716	Srek1ip1	13	+	104827054	104827102	104832853	104832997	104817176	104817366	104834247	104834320	34,14,8,18,40,17	149,34,41,37,67,51	25,15,14,23,13,19	60,44,29,24,32,49	197	293	0.785237592471	1.0	0.253,0.38,0.225,0.42,0.47,0.331	0.383,0.336,0.418,0.588,0.377,0.366	-0.065
ENSMUSG00000021716	Srek1ip1	13	+	104827054	104827102	104832853	104833105	104817238	104817366	104834247	104834320	34,14,8,18,40,17	0,1,2,4,5,0	25,15,14,23,13,19	3,3,1,5,0,4	197	401	1	1.0	1.0,0.966,0.891,0.902,0.942,1.0	0.944,0.911,0.966,0.904,1.0,0.906	0.012
ENSMUSG00000021711	Trappc13	13	-	104147243	104147344	104148083	104148282	104144403	104144551	104150049	104150183	40,104,118,108,167,137	21,24,55,35,55,48	19,93,117,73,65,108	12,39,20,23,34,24	348	250	1	1.0	0.578,0.757,0.606,0.689,0.686,0.672	0.532,0.631,0.808,0.695,0.579,0.764	-0.004
ENSMUSG00000021639	Gtf2h2	13	-	100479190	100479254	100480539	100480647	100477103	100477210	100481003	100481091	18,34,35,21,46,54	14,27,38,23,25,48	14,31,16,19,27,31	9,12,5,3,7,16	257	213	0.00508245071855	1.0	0.516,0.511,0.433,0.431,0.604,0.483	0.563,0.682,0.726,0.84,0.762,0.616	-0.202
ENSMUSG00000021639	Gtf2h2	13	-	100480539	100480647	100481003	100481091	100479190	100479254	100481211	100481302	20,19,30,23,35,29	41,40,57,30,38,38	13,24,20,8,25,14	29,16,18,17,25,25	237	257	1	1.0	0.346,0.34,0.363,0.454,0.5,0.453	0.327,0.619,0.546,0.338,0.52,0.378	-0.045
ENSMUSG00000021639	Gtf2h2	13	-	100482937	100483043	100486070	100486125	100481211	100481302	100488848	100488935	0,0,0,0,0,0	16,20,32,32,36,33	0,1,1,0,0,0	14,28,19,12,21,22	204	255	1	1.0	0.0,0.0,0.0,0.0,0.0,0.0	0.0,0.043,0.062,0.0,0.0,0.0	-0.017
ENSMUSG00000021645	Smn1	13	+	100132355	100132466	100135688	100135739	100131079	100131175	100137380	100137690	26,17,27,27,30,15	125,39,71,31,41,49	18,19,19,24,34,14	100,40,34,27,39,28	260	200	1	1.0	0.138,0.251,0.226,0.401,0.36,0.191	0.122,0.268,0.301,0.406,0.401,0.278	-0.035
ENSMUSG00000041632	Mrps27	13	+	99404987	99405103	99409808	99409911	99403503	99403582	99411277	99411328	20,26,33,53,35,44	46,38,48,30,49,65	12,29,22,26,15,29	30,29,49,18,22,34	265	252	1	1.0	0.293,0.394,0.395,0.627,0.404,0.392	0.276,0.487,0.299,0.579,0.393,0.448	0.004
ENSMUSG00000009470	Tnpo1	13	-	98846420	98846563	98847327	98847402	98839018	98844620	98849154	98849254	25,24,27,36,52,35	49,46,42,77,84,59	9,41,33,28,30,41	37,61,38,26,61,41	224	292	1	1.0	0.399,0.405,0.456,0.379,0.447,0.436	0.241,0.467,0.531,0.584,0.391,0.566	-0.043
ENSMUSG00000009470	Tnpo1	13	-	98852854	98852950	98853399	98853498	98850107	98850183	98855142	98855230	6,55,46,84,93,41	40,37,37,84,79,35	11,61,45,42,47,60	19,44,50,54,35,51	248	245	1	1.0	0.129,0.595,0.551,0.497,0.538,0.536	0.364,0.578,0.471,0.435,0.57,0.538	-0.018
ENSMUSG00000041747	Utp15	13	-	98250571	98250630	98250784	98250918	98246844	98249376	98251928	98252030	21,37,28,55,89,40	7,20,14,10,11,14	6,64,47,41,52,56	0,9,18,12,10,19	283	208	1	1.0	0.688,0.576,0.595,0.802,0.856,0.677	1.0,0.839,0.657,0.715,0.793,0.684	-0.082
ENSMUSG00000021665	Hexb	13	-	97181081	97181168	97181832	97182013	97179343	97179416	97183676	97183806	295,561,551,608,695,806	536,301,338,321,451,730	166,619,536,619,468,475	246,385,300,324,303,283	330	236	1	1.0	0.282,0.571,0.538,0.575,0.524,0.441	0.326,0.535,0.561,0.577,0.525,0.546	-0.023
ENSMUSG00000021681	Aggf1	13	-	95352746	95352846	95353949	95354077	95350682	95351702	95356392	95356475	36,89,99,77,111,112	68,89,129,77,123,151	13,102,81,62,79,89	41,106,108,86,71,76	277	249	1	1.0	0.322,0.473,0.408,0.473,0.448,0.4	0.222,0.464,0.403,0.393,0.5,0.513	0.005
ENSMUSG00000042082	Arsb	13	+	93807495	93807703	93862086	93862330	93794027	93794218	93880487	93880558	0,55,56,50,56,18	2,86,38,55,79,16	0,73,53,53,54,76	27,67,60,47,63,102	357	393	0.933593059516	1.0	0.0,0.413,0.619,0.5,0.438,0.553	0.0,0.545,0.493,0.554,0.485,0.451	-0.001
ENSMUSG00000042167	Papd4	13	-	93159644	93159688	93168390	93168467	93154924	93155061	93171822	93171892	20,121,91,111,121,105	42,52,60,66,72,74	12,140,114,118,94,110	37,41,49,74,47,54	226	193	1	1.0	0.289,0.665,0.564,0.59,0.589,0.548	0.217,0.745,0.665,0.577,0.631,0.635	-0.037
ENSMUSG00000042167	Papd4	13	-	93171822	93171892	93174639	93174706	93168390	93168467	93175518	93175610	0,32,33,40,51,30	29,119,81,81,126,110	4,55,39,24,34,44	32,115,120,110,97,113	216	219	1	1.0	0.0,0.214,0.292,0.334,0.291,0.217	0.112,0.327,0.248,0.181,0.262,0.283	-0.011
ENSMUSG00000042167	Papd4	13	-	93171822	93171892	93174639	93174718	93168390	93168467	93175518	93175610	8,54,62,77,95,78	29,119,81,81,126,110	7,92,80,64,53,73	32,115,120,110,97,113	228	219	1	1.0	0.209,0.304,0.424,0.477,0.42,0.405	0.174,0.435,0.39,0.359,0.344,0.383	0.026
ENSMUSG00000042167	Papd4	13	-	93185807	93185897	93186302	93186476	93184078	93184316	93192093	93192135	0,266,175,308,331,146	10,141,56,131,179,98	18,279,285,307,180,301	20,136,136,162,82,125	323	239	0.824758700631	1.0	0.0,0.583,0.698,0.635,0.578,0.524	0.4,0.603,0.608,0.584,0.619,0.641	-0.073
ENSMUSG00000021706	Zfyve16	13	-	92503938	92504086	92504475	92504580	92500212	92500293	92505659	92505742	0,10,22,15,27,19	8,29,25,40,45,30	0,13,25,12,8,16	13,41,34,24,31,29	254	297	1	1.0	0.0,0.287,0.507,0.305,0.412,0.425	0.0,0.27,0.462,0.369,0.232,0.392	0.035
ENSMUSG00000034334	Fam151b	13	-	92466976	92467112	92473962	92474128	92449832	92450252	92477827	92477953	11,11,7,16,21,17	21,16,21,27,26,45	8,15,13,23,9,12	4,16,7,19,10,13	315	285	0.0176811159674	1.0	0.322,0.383,0.232,0.349,0.422,0.255	0.644,0.459,0.627,0.523,0.449,0.455	-0.199
ENSMUSG00000003992	Ssbp2	13	+	91642301	91642391	91664117	91664177	91564609	91564694	91669675	91669742	0,4,3,8,15,3	0,5,9,4,19,6	0,2,8,5,3,1	4,11,25,4,10,7	239	209	1	1.0	NA,0.412,0.226,0.636,0.408,0.304	0.0,0.137,0.219,0.522,0.208,0.111	0.198
ENSMUSG00000021619	Atg10	13	-	91022569	91022667	91040849	91040988	90937292	90937390	91154216	91154312	12,17,9,18,25,27	18,16,18,8,28,19	1,23,23,6,14,12	14,18,15,23,9,7	288	247	0.915612781856	1.0	0.364,0.477,0.3,0.659,0.434,0.549	0.058,0.523,0.568,0.183,0.572,0.595	0.047
ENSMUSG00000021619	Atg10	13	-	91040849	91040988	91154216	91154312	91022569	91022667	91208317	91208433	13,1,5,13,16,7	2,21,22,13,19,24	0,10,6,4,15,6	12,33,26,8,13,13	245	288	0.67964617334	1.0	0.884,0.053,0.211,0.54,0.497,0.255	0.0,0.263,0.213,0.37,0.576,0.352	0.111
ENSMUSG00000012422	Tmem167	13	+	90119339	90119406	90128740	90128853	90100907	90100942	90143056	90143907	0,0,0,0,0,0	0,0,0,0,4,0	0,1,1,0,0,0	0,0,0,0,0,0	216	262	1	1.0	NA,NA,NA,NA,0.0,NA	NA,1.0,1.0,NA,NA,NA	-1.0
ENSMUSG00000024587	Nars	18	-	64501302	64501434	64501743	64501875	64499664	64500649	64503507	64503621	306,459,515,523,727,763	462,460,521,480,563,729	239,561,455,456,390,436	253,431,419,358,326,449	281	281	1	1.0	0.398,0.499,0.497,0.521,0.564,0.511	0.486,0.566,0.521,0.56,0.545,0.493	-0.03
ENSMUSG00000033991	Ttc37	13	+	76180043	76180196	76182814	76182945	76175188	76175347	76185126	76185250	14,25,23,13,19,19	31,24,29,24,37,49	6,15,22,10,10,21	16,36,30,32,25,25	302	280	1	1.0	0.295,0.491,0.424,0.334,0.323,0.264	0.258,0.279,0.405,0.225,0.271,0.438	0.042
ENSMUSG00000001542	Ell2	13	+	75724952	75725000	75746291	75746413	75707710	75707797	75749924	75750088	0,144,61,137,164,34	9,476,207,529,673,98	5,116,106,122,123,120	11,475,437,428,415,470	197	271	1	1.0	0.0,0.294,0.288,0.263,0.251,0.323	0.385,0.251,0.25,0.282,0.29,0.26	-0.05
ENSMUSG00000001542	Ell2	13	+	75746291	75746413	75749924	75750088	75724952	75725000	75761877	75762002	0,460,234,508,737,119	6,55,35,74,102,21	9,514,505,465,443,527	0,68,82,48,57,67	271	313	0.792452716985	1.0	0.0,0.906,0.885,0.888,0.893,0.867	1.0,0.897,0.877,0.918,0.9,0.901	-0.176
ENSMUSG00000021583	Erap1	13	+	74666443	74666575	74666717	74666789	74666098	74666230	74667957	74668112	0,147,106,143,169,65	13,87,61,128,131,75	6,195,163,157,158,157	4,109,97,97,101,109	281	221	0.295268528462	1.0	0.0,0.571,0.577,0.468,0.504,0.405	0.541,0.585,0.569,0.56,0.552,0.531	-0.135
ENSMUSG00000021583	Erap1	13	+	74666717	74666789	74667957	74668112	74666098	74666230	74669399	74669479	0,0,3,0,0,0	29,225,196,276,349,217	0,0,0,0,0,0	34,310,308,307,213,294	221	304	1	1.0	0.0,0.0,0.021,0.0,0.0,0.0	0.0,0.0,0.0,0.0,0.0,0.0	0.004
ENSMUSG00000021583	Erap1	13	+	74666717	74666789	74667957	74668112	74666443	74666575	74669399	74669479	0,59,29,55,64,38	29,225,196,277,349,217	9,65,55,70,56,47	35,312,307,309,214,297	221	304	1	1.0	0.0,0.265,0.169,0.215,0.201,0.194	0.261,0.223,0.198,0.238,0.265,0.179	-0.053
ENSMUSG00000021576	Pdcd6	13	-	74311667	74311712	74316329	74316391	74308865	74309842	74317106	74317284	166,274,258,267,348,356	113,138,142,149,203,245	97,253,240,247,267,238	40,146,128,133,147,161	211	194	1	1.0	0.575,0.646,0.626,0.622,0.612,0.572	0.69,0.614,0.633,0.631,0.625,0.576	-0.019
ENSMUSG00000021610	Clptm1l	13	+	73615962	73616045	73616814	73616849	73615172	73615223	73617577	73617633	119,172,180,205,275,193	101,88,127,98,145,88	44,187,191,166,160,176	78,90,116,93,77,81	232	184	1	1.0	0.483,0.608,0.529,0.624,0.601,0.635	0.309,0.622,0.566,0.586,0.622,0.633	0.024
ENSMUSG00000021608	Lpcat1	13	+	73484260	73484403	73488886	73489101	73467196	73467517	73494801	73494914	1,57,26,60,71,19	0,82,77,79,116,51	2,46,65,41,42,63	4,77,112,84,79,85	292	364	1	1.0	1.0,0.464,0.296,0.486,0.433,0.317	0.384,0.427,0.42,0.378,0.399,0.48	0.085
ENSMUSG00000021608	Lpcat1	13	+	73505501	73505584	73509995	73510121	73502860	73503095	73510847	73511001	0,37,35,35,40,25	18,66,28,73,109,50	0,26,40,30,35,27	3,81,71,62,70,68	232	275	1	1.0	0.0,0.399,0.597,0.362,0.303,0.372	0.0,0.276,0.4,0.364,0.372,0.32	0.05
ENSMUSG00000009035	Tmem184b	15	-	79369897	79369988	79377046	79377212	79369669	79369745	79378463	79378713	11,379,149,342,444,91	4,231,137,260,303,45	12,472,505,377,347,428	7,282,278,248,220,234	315	240	1	1.0	0.677,0.556,0.453,0.501,0.528,0.606	0.566,0.56,0.581,0.537,0.546,0.582	-0.008
ENSMUSG00000034575	Tent4a	13	-	69502190	69502349	69502905	69503078	69500472	69500637	69503634	69503735	11,157,98,156,145,37	20,99,72,118,150,40	6,203,181,136,150,157	16,161,154,113,110,128	322	308	1	1.0	0.345,0.603,0.566,0.558,0.48,0.469	0.264,0.547,0.529,0.535,0.566,0.54	0.007
ENSMUSG00000034575	Tent4a	13	-	69502905	69503078	69503634	69503735	69502190	69502349	69504605	69504732	4,94,31,85,102,30	10,127,72,124,179,33	1,110,117,85,72,115	10,160,162,112,149,169	250	322	1	1.0	0.34,0.488,0.357,0.469,0.423,0.539	0.114,0.47,0.482,0.494,0.384,0.467	0.034
ENSMUSG00000034575	Tent4a	13	-	69503634	69503735	69504605	69504732	69502905	69503078	69506915	69507129	0,93,38,83,101,21	8,97,64,96,83,23	0,102,105,80,80,94	4,145,111,100,87,107	276	250	1	1.0	0.0,0.465,0.35,0.439,0.524,0.453	0.0,0.389,0.461,0.42,0.454,0.443	0.011
ENSMUSG00000034575	Tent4a	13	-	69504605	69504732	69506915	69507129	69503634	69503735	69509562	69509691	4,141,72,170,214,42	7,127,48,115,136,25	0,192,191,128,147,144	3,146,153,106,111,109	363	276	1	1.0	0.303,0.458,0.533,0.529,0.545,0.561	0.0,0.5,0.487,0.479,0.502,0.501	0.077
ENSMUSG00000069729	Arid1b	17	+	5097573	5097732	5126913	5127024	5040579	5040774	5242827	5243071	3,35,24,25,58,11	0,13,17,30,25,0	0,47,27,27,21,13	0,21,26,20,17,39	308	260	1	1.0	1.0,0.694,0.544,0.413,0.662,1.0	NA,0.654,0.467,0.533,0.51,0.22	0.242
ENSMUSG00000069729	Arid1b	17	+	5264031	5264121	5279202	5279382	5242827	5243071	5290955	5291283	0,16,11,24,29,9	0,41,18,34,65,1	0,19,24,25,34,38	6,36,39,27,23,39	239	329	1	1.0	NA,0.349,0.457,0.493,0.38,0.925	0.0,0.421,0.459,0.56,0.671,0.573	0.073
ENSMUSG00000069729	Arid1b	17	+	5313873	5314032	5318640	5318850	5311834	5311944	5321272	5321477	0,37,13,54,68,3	0,73,19,64,116,22	0,39,49,32,35,40	17,75,65,69,61,86	308	359	1	1.0	NA,0.371,0.444,0.496,0.406,0.137	0.0,0.377,0.468,0.351,0.401,0.352	0.046
ENSMUSG00000069729	Arid1b	17	+	5318640	5318850	5321272	5321477	5313873	5314032	5327275	5327414	0,68,19,74,111,13	0,69,25,75,87,11	6,54,49,52,56,63	5,99,73,67,47,86	359	354	1	1.0	NA,0.493,0.428,0.493,0.557,0.538	0.542,0.35,0.398,0.434,0.54,0.419	0.055
ENSMUSG00000038212	Mfsd14b	13	-	65069643	65069741	65072004	65072117	65067862	65068005	65073555	65073627	6,161,105,169,191,81	0,189,122,153,194,105	1,157,156,113,144,184	5,141,130,171,136,166	262	247	1	1.0	1.0,0.445,0.448,0.51,0.481,0.421	0.159,0.512,0.531,0.384,0.5,0.511	0.118
ENSMUSG00000038212	Mfsd14b	13	-	65074985	65075099	65075483	65075702	65073555	65073627	65078353	65078468	3,284,184,368,486,134	3,134,84,163,176,91	1,317,291,243,302,292	0,143,141,124,120,161	368	263	1	1.0	0.417,0.602,0.61,0.617,0.664,0.513	1.0,0.613,0.596,0.583,0.643,0.564	-0.096
ENSMUSG00000038212	Mfsd14b	13	-	65075483	65075702	65078353	65078468	65074985	65075099	65081399	65081527	8,184,99,233,285,101	3,292,188,424,453,156	0,183,200,154,173,186	2,340,300,301,358,355	264	368	0.923641885108	1.0	0.788,0.468,0.423,0.434,0.467,0.474	0.0,0.429,0.482,0.416,0.402,0.422	0.15
ENSMUSG00000022551	Cyc1	15	+	76344811	76344969	76345052	76345213	76344581	76344708	76345476	76345577	602,540,658,588,798,548	1284,512,801,561,756,676	470,533,506,427,475,482	744,497,504,458,468,472	307	310	1	1.0	0.321,0.516,0.453,0.514,0.516,0.45	0.389,0.52,0.503,0.485,0.506,0.508	-0.023
ENSMUSG00000021559	Dapk1	13	+	60718301	60718350	60718436	60718463	60718013	60718143	60719609	60719762	0,42,17,45,69,6	0,27,13,11,39,3	1,49,45,42,41,46	0,13,10,12,15,17	198	176	1	1.0	NA,0.58,0.538,0.784,0.611,0.64	1.0,0.77,0.8,0.757,0.708,0.706	-0.16
ENSMUSG00000021559	Dapk1	13	+	60757348	60757537	60760634	60761863	60754108	60754229	60762356	60762802	10,201,125,167,265,44	275,1249,1124,1559,2136,616	8,105,105,89,132,116	185,954,952,886,780,939	338	1378	1	1.0	0.129,0.396,0.312,0.304,0.336,0.226	0.15,0.31,0.31,0.291,0.408,0.335	-0.017
ENSMUSG00000021559	Dapk1	13	+	60757348	60757537	60760634	60761884	60754108	60754229	60762356	60763191	10,201,125,167,265,44	260,1235,1157,1562,2157,612	8,105,105,89,132,116	163,939,968,897,795,953	338	1399	1	1.0	0.137,0.403,0.309,0.307,0.337,0.229	0.169,0.316,0.31,0.291,0.407,0.335	-0.018
ENSMUSG00000044201	Cdc25c	18	-	34740327	34740429	34744870	34744969	34738215	34738278	34747223	34747313	0,0,6,0,2,6	0,0,5,0,0,9	0,1,0,3,2,1	0,1,0,0,5,1	248	251	1	1.0	NA,NA,0.548,NA,1.0,0.403	NA,0.503,NA,1.0,0.288,0.503	0.077
ENSMUSG00000035248	Tut7	13	-	59782017	59782343	59784764	59784880	59771875	59772859	59785720	59785812	1,68,64,77,103,56	76,186,183,249,260,147	0,88,86,86,56,70	33,278,212,240,202,258	265	475	1	1.0	0.023,0.396,0.385,0.357,0.415,0.406	0.0,0.362,0.421,0.391,0.332,0.327	0.025
ENSMUSG00000035248	Tut7	13	-	59784764	59784880	59785720	59785812	59782017	59782343	59785894	59785942	0,44,52,55,69,26	21,70,98,69,90,40	5,68,57,55,42,61	11,74,79,81,61,59	241	265	0.475208460578	1.0	0.0,0.409,0.368,0.467,0.457,0.417	0.333,0.503,0.442,0.427,0.431,0.532	-0.092
ENSMUSG00000035248	Tut7	13	-	59794446	59794504	59796819	59796920	59791775	59791879	59797669	59797756	0,51,22,61,88,16	0,50,27,48,67,9	0,71,81,62,62,61	3,40,45,46,40,51	250	207	1	1.0	NA,0.458,0.403,0.513,0.521,0.595	0.0,0.595,0.598,0.527,0.562,0.498	0.035
ENSMUSG00000021555	Naa35	13	+	59595348	59595382	59598039	59598154	59586152	59586281	59599728	59599790	0,9,14,17,13,7	7,51,37,46,80,33	0,16,7,10,6,13	0,60,42,46,41,49	183	264	1	1.0	0.0,0.203,0.353,0.348,0.19,0.234	NA,0.278,0.194,0.239,0.174,0.277	-0.011
ENSMUSG00000021557	Agtpbp1	13	-	59461996	59462173	59465984	59466116	59449879	59450314	59473687	59474712	16,48,35,24,59,25	18,14,15,16,14,10	0,32,35,28,31,46	8,9,8,6,11,10	281	326	1	1.0	0.508,0.799,0.73,0.635,0.83,0.744	0.0,0.805,0.835,0.844,0.766,0.842	0.026
ENSMUSG00000021557	Agtpbp1	13	-	59528386	59528518	59531056	59531203	59525145	59525239	59532012	59532076	0,45,15,34,51,3	0,30,15,23,23,16	2,30,27,32,27,34	5,30,26,26,20,15	296	281	1	1.0	NA,0.587,0.487,0.584,0.678,0.151	0.275,0.487,0.496,0.539,0.562,0.683	-0.01
ENSMUSG00000005312	Ubqln1	13	-	58180821	58180905	58183181	58183324	58179552	58179668	58191721	58191965	108,414,314,431,589,312	24,109,91,108,160,96	83,393,369,336,317,402	15,92,117,86,116,95	292	233	1	1.0	0.782,0.752,0.734,0.761,0.746,0.722	0.815,0.773,0.716,0.757,0.686,0.772	-0.004
ENSMUSG00000024725	Ostf1	19	-	18584641	18584743	18586546	18586625	18579327	18581328	18589704	18589754	1133,717,1061,809,1108,1613	2659,1235,1918,1404,1900,3098	615,653,777,676,676,783	1706,1404,1371,1183,1161,1263	228	251	1	1.0	0.319,0.39,0.378,0.388,0.391,0.364	0.284,0.339,0.384,0.386,0.391,0.406	0.007
ENSMUSG00000024725	Ostf1	19	-	18590400	18590508	18592582	18592636	18589704	18589754	18593855	18593919	498,500,627,544,821,885	1579,965,1415,1082,1480,2206	283,527,564,497,494,553	875,915,1065,890,902,1062	203	257	1	1.0	0.285,0.396,0.359,0.389,0.413,0.337	0.291,0.422,0.401,0.414,0.409,0.397	-0.026
ENSMUSG00000024725	Ostf1	19	-	18592582	18592636	18593855	18593919	18590400	18590508	18596350	18596401	574,627,854,630,1109,1137	818,556,801,583,787,1103	322,722,769,642,735,762	357,589,554,554,556,576	213	203	1	1.0	0.401,0.518,0.504,0.507,0.573,0.496	0.462,0.539,0.57,0.525,0.557,0.558	-0.035
ENSMUSG00000024725	Ostf1	19	-	18593855	18593919	18596350	18596401	18592582	18592636	18604165	18604212	341,417,500,469,654,758	658,509,710,560,755,1130	214,453,468,390,414,457	392,538,593,458,503,582	200	213	1	1.0	0.356,0.466,0.429,0.471,0.48,0.417	0.368,0.473,0.457,0.476,0.467,0.455	-0.013
ENSMUSG00000024725	Ostf1	19	-	18596350	18596401	18604165	18604212	18593600	18593919	18631619	18631718	498,637,696,653,979,1034	387,404,558,448,706,706	290,660,715,539,660,684	220,438,527,433,460,452	196	200	1	1.0	0.568,0.617,0.56,0.598,0.586,0.599	0.574,0.606,0.581,0.56,0.594,0.607	0.001
ENSMUSG00000015937	H2afy	13	-	56083119	56083294	56084195	56084285	56073618	56074392	56089757	56089857	187,301,316,322,469,360	756,725,787,682,990,1005	110,366,401,259,289,317	511,690,774,627,618,739	239	324	1	1.0	0.251,0.36,0.352,0.39,0.391,0.327	0.226,0.418,0.413,0.359,0.388,0.368	-0.017
ENSMUSG00000015937	H2afy	13	-	56084195	56084285	56089757	56089857	56083119	56083294	56096123	56096234	297,482,462,449,671,547	316,391,447,363,525,562	141,442,539,439,384,437	218,342,402,380,390,407	249	239	1	1.0	0.474,0.542,0.498,0.543,0.551,0.483	0.383,0.554,0.563,0.526,0.486,0.508	0.012
ENSMUSG00000015937	H2afy	13	-	56088251	56088342	56089757	56089857	56084195	56084285	56096123	56096234	597,914,916,916,1331,1098	77,65,91,97,103,123	305,932,1069,839,807,892	13,75,89,62,45,76	249	240	1	1.0	0.882,0.931,0.907,0.901,0.926,0.896	0.958,0.923,0.92,0.929,0.945,0.919	-0.025
ENSMUSG00000021497	Txndc15	13	+	55717791	55718267	55721578	55721742	55714649	55714844	55724507	55724638	363,383,453,403,590,495	97,93,136,86,127,132	180,280,380,307,297,365	75,91,78,88,83,114	625	313	1	1.0	0.652,0.673,0.625,0.701,0.699,0.653	0.546,0.606,0.709,0.636,0.642,0.616	0.041
ENSMUSG00000035711	Dok3	13	-	55524480	55524580	55527331	55527637	55524218	55524391	55528448	55528538	512,617,576,552,814,414	124,157,165,179,238,178	312,539,508,517,543,590	94,174,135,143,136,183	455	249	1	1.0	0.693,0.683,0.656,0.628,0.652,0.56	0.645,0.629,0.673,0.664,0.686,0.638	-0.01
ENSMUSG00000021493	Pdlim7	13	-	55507863	55507880	55508207	55508326	55507487	55507624	55508779	55508810	113,128,140,98,162,93	0,3,7,0,10,0	42,105,94,64,142,123	0,0,0,1,0,2	268	166	1	1.0	1.0,0.964,0.925,1.0,0.909,1.0	1.0,1.0,1.0,0.975,1.0,0.974	-0.025
ENSMUSG00000021488	Nsd1	13	+	55214060	55214150	55233894	55234030	55213203	55213317	55238689	55238862	1,23,19,29,43,12	31,40,25,40,52,31	9,14,15,35,19,27	13,17,39,32,26,24	239	285	0.356982527209	1.0	0.037,0.407,0.475,0.464,0.496,0.316	0.452,0.495,0.314,0.566,0.466,0.573	-0.112
ENSMUSG00000021481	Zfp346	13	+	55113677	55113770	55115479	55115624	55113035	55113139	55122329	55122515	0,9,5,14,11,8	0,6,3,5,12,0	0,26,5,10,7,6	0,10,8,10,14,8	242	294	1	1.0	NA,0.646,0.669,0.773,0.527,1.0	NA,0.76,0.432,0.549,0.378,0.477	0.204
ENSMUSG00000021481	Zfp346	13	+	55113677	55113770	55115482	55115624	55113035	55113139	55122329	55122515	0,9,5,14,11,8	0,6,3,5,12,0	0,26,5,10,7,6	0,10,7,10,14,6	242	291	1	1.0	NA,0.643,0.667,0.771,0.524,1.0	NA,0.758,0.462,0.546,0.375,0.546	0.184
ENSMUSG00000025878	Uimc1	13	-	55029415	55029458	55030952	55031016	55027879	55028718	55034888	55035066	12,25,39,22,25,44	43,19,29,23,35,59	21,33,17,18,19,27	25,19,20,11,22,24	213	192	0.580681310365	1.0	0.201,0.543,0.548,0.463,0.392,0.402	0.431,0.61,0.434,0.596,0.438,0.503	-0.077
ENSMUSG00000025878	Uimc1	13	-	55030952	55031016	55034888	55035066	55029415	55029458	55040544	55040623	107,95,102,79,132,136	33,13,41,29,28,39	67,78,103,65,81,107	16,19,24,18,16,22	327	213	1	1.0	0.679,0.826,0.618,0.64,0.754,0.694	0.732,0.728,0.737,0.702,0.767,0.76	-0.036
ENSMUSG00000025878	Uimc1	13	-	55050740	55050894	55060265	55060342	55040544	55040623	55069721	55069807	21,36,34,33,38,35	59,67,93,55,124,114	6,30,32,22,34,39	46,77,65,52,61,75	226	303	1	1.0	0.323,0.419,0.329,0.446,0.291,0.292	0.149,0.343,0.398,0.362,0.428,0.411	0.001
ENSMUSG00000025878	Uimc1	13	-	55050740	55050894	55060265	55060342	55040544	55040623	55075257	55075990	6,0,1,2,0,0	59,67,94,55,124,114	0,1,0,1,1,1	46,77,64,52,61,75	226	303	1	1.0	0.12,0.0,0.014,0.046,0.0,0.0	0.0,0.017,0.0,0.025,0.022,0.018	0.016
ENSMUSG00000025878	Uimc1	13	-	55055974	55056078	55069721	55069807	55050740	55050894	55077402	55077527	0,3,6,2,1,11	28,52,43,34,64,62	0,1,6,1,2,4	23,34,39,31,55,31	235	253	1	1.0	0.0,0.058,0.131,0.06,0.017,0.16	0.0,0.031,0.142,0.034,0.038,0.122	0.01
ENSMUSG00000025878	Uimc1	13	-	55069721	55069807	55076301	55076407	55060265	55060342	55077402	55077527	15,40,46,66,63,39	22,59,40,52,63,49	20,43,60,54,55,70	7,28,44,29,55,33	255	235	0.0544804705559	1.0	0.386,0.385,0.515,0.539,0.48,0.423	0.725,0.586,0.557,0.632,0.48,0.662	-0.152
ENSMUSG00000025877	Hk3	13	-	55008674	55008774	55008952	55009048	55007071	55007255	55010696	55010816	501,704,608,867,881,611	959,910,989,1108,1204,1053	384,775,827,796,558,748	703,1016,1140,1000,791,905	245	249	1	1.0	0.347,0.44,0.385,0.443,0.426,0.371	0.357,0.437,0.424,0.447,0.418,0.457	-0.021
ENSMUSG00000025877	Hk3	13	-	55014231	55014327	55014426	55014546	55013486	55013586	55014625	55014780	301,1141,822,1418,1550,634	159,710,534,962,930,399	144,1417,1429,1393,1124,1133	152,892,879,821,715,773	269	245	1	1.0	0.633,0.594,0.584,0.573,0.603,0.591	0.463,0.591,0.597,0.607,0.589,0.572	0.027
ENSMUSG00000025873	Faf2	13	+	54655405	54655577	54656281	54656425	54652042	54652220	54660953	54661586	78,153,108,153,219,85	120,161,149,222,248,171	59,134,160,135,163,102	113,234,222,159,188,196	321	293	1	1.0	0.372,0.465,0.398,0.386,0.446,0.312	0.323,0.343,0.397,0.437,0.442,0.322	0.019
ENSMUSG00000025871	4833439L19Rik	13	-	54559197	54559324	54564514	54564621	54556367	54556651	54565181	54565338	10,126,82,166,156,58	0,89,68,120,124,48	2,124,164,97,102,94	2,101,88,62,60,115	256	276	1	1.0	1.0,0.604,0.565,0.599,0.576,0.566	0.519,0.57,0.668,0.628,0.647,0.468	0.068
ENSMUSG00000025871	4833439L19Rik	13	-	54559197	54559324	54564184	54564272	54556526	54556651	54564514	54564621	0,75,43,85,104,24	0,87,61,115,118,48	11,85,64,73,76,61	2,101,90,63,61,113	237	276	1	1.0	NA,0.501,0.451,0.463,0.507,0.368	0.865,0.495,0.453,0.574,0.592,0.386	-0.103
ENSMUSG00000025871	4833439L19Rik	13	-	54561692	54561871	54564184	54564272	54559197	54559324	54564514	54564621	0,76,43,85,103,24	9,155,109,237,231,56	11,85,64,74,76,61	10,150,185,149,157,178	237	328	1	1.0	0.0,0.404,0.353,0.332,0.382,0.372	0.604,0.44,0.324,0.407,0.401,0.322	-0.109
ENSMUSG00000021468	Sptlc1	13	-	53343778	53343874	53344800	53344908	53343127	53343224	53351600	53351690	28,129,99,160,181,107	42,91,77,124,154,78	47,117,131,132,100,132	25,112,120,108,108,110	257	245	1	1.0	0.389,0.575,0.551,0.552,0.528,0.567	0.642,0.499,0.51,0.538,0.469,0.534	-0.005
ENSMUSG00000001228	Uhrf1	17	+	56315776	56315881	56317003	56317110	56315398	56315506	56317990	56318150	0,16,13,13,15,6	2,7,7,8,14,1	2,11,8,3,18,18	2,9,5,5,7,8	254	256	1	1.0	0.0,0.697,0.652,0.621,0.519,0.858	0.502,0.552,0.617,0.377,0.722,0.694	-0.02
ENSMUSG00000021451	Sema4d	13	-	51711199	51711356	51711448	51711624	51709911	51710134	51712678	51712830	15,786,396,885,906,235	21,663,330,829,827,143	46,885,867,871,645,816	19,826,746,737,499,604	325	306	1	1.0	0.402,0.527,0.53,0.501,0.508,0.607	0.695,0.502,0.523,0.527,0.549,0.56	-0.047
ENSMUSG00000021451	Sema4d	13	-	51720505	51720604	51722317	51722380	51714793	51714887	51723542	51723688	0,229,115,242,288,46	0,442,217,588,548,95	6,271,254,264,156,206	12,521,492,474,339,423	212	248	1	1.0	NA,0.377,0.383,0.325,0.381,0.362	0.369,0.378,0.377,0.395,0.35,0.363	-0.006
ENSMUSG00000021451	Sema4d	13	-	51722317	51722380	51723542	51723688	51720505	51720604	51725223	51725542	12,595,308,728,788,155	0,253,116,295,336,62	5,745,687,783,474,635	4,289,288,311,191,262	295	212	1	1.0	1.0,0.628,0.656,0.639,0.628,0.642	0.473,0.649,0.632,0.644,0.641,0.635	0.087
ENSMUSG00000037946	Fgd3	13	-	49273709	49273772	49275609	49275640	49268232	49268355	49277536	49277616	9,39,30,35,72,17	8,92,77,99,134,34	17,30,39,32,39,31	5,98,83,82,71,76	180	212	1	1.0	0.57,0.333,0.315,0.294,0.388,0.371	0.8,0.265,0.356,0.315,0.393,0.325	-0.03
ENSMUSG00000037946	Fgd3	13	-	49274914	49275022	49275609	49275640	49273381	49273772	49277536	49277616	9,54,30,41,94,24	101,124,122,161,167,64	27,45,43,58,61,35	37,143,132,140,94,130	180	257	0.687785197212	1.0	0.113,0.383,0.26,0.267,0.446,0.349	0.51,0.31,0.317,0.372,0.481,0.278	-0.075
ENSMUSG00000037946	Fgd3	13	-	49280051	49280198	49281216	49281275	49278513	49278606	49281816	49281955	0,70,60,59,77,22	35,255,140,215,352,52	8,53,73,45,48,50	30,189,174,191,198,169	208	296	1	1.0	0.0,0.281,0.379,0.281,0.237,0.376	0.275,0.285,0.374,0.251,0.256,0.296	-0.031
ENSMUSG00000037946	Fgd3	13	-	49281216	49281275	49281816	49281955	49280051	49280198	49285693	49285850	16,175,107,119,205,52	1,89,45,95,122,13	19,182,158,97,116,143	3,79,72,109,91,48	288	208	1	1.0	0.92,0.587,0.632,0.475,0.548,0.743	0.821,0.625,0.613,0.391,0.479,0.683	0.049
ENSMUSG00000037946	Fgd3	13	-	49296330	49296821	49297906	49298062	49289563	49289653	49309180	49309240	0,72,44,63,77,8	73,757,418,835,946,185	1,38,57,34,43,42	65,641,667,586,556,632	305	640	1	1.0	0.0,0.166,0.181,0.137,0.146,0.083	0.031,0.111,0.152,0.109,0.14,0.122	0.008
ENSMUSG00000037960	Card19	13	-	49203928	49203988	49205191	49205345	49203717	49203789	49208003	49208146	724,888,1118,1228,1204,1426	650,396,566,473,540,870	621,780,829,910,740,824	425,320,387,403,304,363	303	209	1	1.0	0.434,0.607,0.577,0.642,0.606,0.531	0.502,0.627,0.596,0.609,0.627,0.61	-0.029
ENSMUSG00000037960	Card19	13	-	49203928	49203988	49208003	49208146	49203717	49203789	49215936	49216026	300,412,468,552,568,633	623,384,545,451,522,851	293,353,405,437,382,411	411,309,377,393,294,355	292	209	1	1.0	0.256,0.434,0.381,0.467,0.438,0.347	0.338,0.45,0.435,0.443,0.482,0.453	-0.046
ENSMUSG00000024290	Rock1	18	-	10079114	10079274	10080350	10080539	10073114	10073185	10083121	10083210	0,126,77,124,159,67	0,143,88,127,146,80	1,113,131,126,104,100	1,135,109,118,89,116	338	309	1	1.0	NA,0.446,0.444,0.472,0.499,0.434	0.478,0.433,0.524,0.494,0.517,0.441	-0.022
ENSMUSG00000038080	Kdm1b	13	+	47068463	47068635	47071891	47072019	47067444	47067582	47073710	47073842	0,9,4,12,29,0	3,12,6,9,26,2	0,13,11,21,6,19	1,10,16,17,4,14	321	277	0.514209163802	1.0	0.0,0.393,0.365,0.535,0.49,0.0	0.0,0.529,0.372,0.516,0.564,0.539	-0.123
ENSMUSG00000057531	Dtnbp1	13	-	44923148	44923292	44930995	44931151	44922074	44922454	44953171	44953194	618,285,420,295,465,488	796,293,483,303,394,558	445,275,242,208,210,280	531,262,275,255,268,292	305	293	1	1.0	0.427,0.483,0.455,0.483,0.531,0.457	0.446,0.502,0.458,0.439,0.429,0.479	0.014
ENSMUSG00000057531	Dtnbp1	13	-	44930995	44931151	44953171	44953194	44923148	44923292	44970045	44970178	76,29,48,45,47,38	857,357,492,381,413,673	34,33,36,19,24,27	487,309,304,258,268,289	172	305	1	1.0	0.136,0.126,0.147,0.173,0.168,0.091	0.11,0.159,0.174,0.116,0.137,0.142	0.001
ENSMUSG00000057531	Dtnbp1	13	-	44930995	44931151	44970045	44970178	44923148	44923292	44982740	44982873	358,278,378,320,373,455	857,356,488,381,412,668	289,205,218,198,206,243	481,309,301,258,267,289	282	305	1	1.0	0.311,0.458,0.456,0.476,0.495,0.424	0.394,0.418,0.439,0.454,0.455,0.476	-0.003
ENSMUSG00000057531	Dtnbp1	13	-	44930995	44931151	44970045	44970178	44923148	44923292	44986034	44986095	0,0,0,0,0,0	863,356,488,381,411,668	0,3,4,0,0,0	481,309,301,258,267,289	282	305	1	1.0	0.0,0.0,0.0,0.0,0.0,0.0	0.0,0.01,0.014,0.0,0.0,0.0	-0.004
ENSMUSG00000057531	Dtnbp1	13	-	44953171	44953194	44970045	44970178	44930995	44931151	44986034	44986095	0,1,4,0,2,5	93,37,58,38,73,74	6,3,3,0,1,0	65,27,33,24,29,31	282	172	1	1.0	0.0,0.016,0.04,0.0,0.016,0.04	0.053,0.063,0.053,0.0,0.021,0.0	-0.013
ENSMUSG00000057531	Dtnbp1	13	-	44953171	44953194	44982740	44982873	44930995	44931151	44986034	44986095	272,248,305,285,376,368	93,37,58,38,73,74	166,240,222,202,211,218	65,27,33,24,29,31	282	172	1	1.0	0.641,0.803,0.762,0.821,0.759,0.752	0.609,0.844,0.804,0.837,0.816,0.811	-0.03
ENSMUSG00000057531	Dtnbp1	13	-	44970045	44970178	44982740	44982873	44930995	44931151	44986034	44986095	272,248,305,285,376,368	0,1,4,0,2,5	166,240,222,202,211,218	6,3,3,0,1,0	282	282	1	1.0	1.0,0.996,0.987,1.0,0.995,0.987	0.965,0.988,0.987,1.0,0.995,1.0	0.005
ENSMUSG00000057531	Dtnbp1	13	-	44970045	44970178	44986034	44986095	44953171	44953194	44992018	44992069	104,134,127,130,183,210	466,216,336,231,372,376	90,127,103,92,82,112	361,225,196,165,170,233	210	282	1	1.0	0.231,0.454,0.337,0.43,0.398,0.429	0.251,0.431,0.414,0.428,0.393,0.392	-0.005
ENSMUSG00000057531	Dtnbp1	13	-	44982740	44982873	44986034	44986095	44970045	44970178	44992018	44992069	104,133,125,129,183,206	376,266,362,316,359,423	87,130,103,91,82,111	298,206,218,191,210,228	210	282	1	1.0	0.271,0.402,0.317,0.354,0.406,0.395	0.282,0.459,0.388,0.39,0.344,0.395	-0.019
ENSMUSG00000057531	Dtnbp1	13	-	44986034	44986095	44992018	44992069	44970045	44970178	44993684	44993738	116,79,82,118,101,147	0,3,2,2,4,1	71,68,61,70,58,97	0,2,2,0,0,0	200	210	1	1.0	1.0,0.965,0.977,0.984,0.964,0.994	1.0,0.973,0.97,1.0,1.0,1.0	-0.01
ENSMUSG00000057531	Dtnbp1	13	-	44986034	44986095	44992018	44992069	44982740	44982873	44993684	44993738	116,82,82,118,101,144	124,126,159,133,179,185	70,69,61,70,58,91	73,95,101,89,81,122	200	210	1	1.0	0.496,0.406,0.351,0.482,0.372,0.45	0.502,0.433,0.388,0.452,0.429,0.439	-0.014
ENSMUSG00000038518	Jarid2	13	+	44874282	44874452	44884703	44884880	44848279	44848421	44896253	44896489	0,59,26,43,97,19	0,57,21,70,104,6	0,51,53,63,54,68	4,60,63,65,57,86	319	326	1	1.0	NA,0.514,0.559,0.386,0.488,0.764	0.0,0.465,0.462,0.498,0.492,0.447	0.148
ENSMUSG00000038518	Jarid2	13	+	44913650	44913833	44914245	44914376	44910536	44913286	44914763	44914947	1,60,35,57,68,31	16,35,30,40,64,32	6,53,59,57,69,45	18,49,53,34,31,36	332	280	0.932693031701	1.0	0.05,0.591,0.496,0.546,0.473,0.45	0.219,0.477,0.484,0.586,0.652,0.513	-0.054
ENSMUSG00000063200	Nol7	13	+	43400592	43400621	43400852	43400934	43399510	43399569	43401296	43401418	54,68,76,47,91,74	242,171,199,154,242,206	26,68,69,42,54,65	171,147,135,128,114,148	178	231	1	1.0	0.225,0.34,0.331,0.284,0.328,0.318	0.165,0.375,0.399,0.299,0.381,0.363	-0.026
ENSMUSG00000063200	Nol7	13	+	43400852	43400934	43401296	43401418	43400592	43400621	43401499	43401577	131,173,209,181,251,251	559,256,378,270,341,499	93,184,214,169,164,191	361,240,251,236,218,288	231	271	1	1.0	0.216,0.442,0.393,0.44,0.463,0.371	0.232,0.474,0.5,0.457,0.469,0.438	-0.041
ENSMUSG00000021361	Tmem14c	13	+	41017114	41017173	41017705	41017782	41016291	41016398	41018355	41018457	43,37,46,43,64,65	925,624,782,621,922,1038	17,48,52,31,33,45	597,608,618,485,530,606	208	226	1	1.0	0.048,0.061,0.06,0.07,0.07,0.064	0.03,0.079,0.084,0.065,0.063,0.075	-0.004
ENSMUSG00000021361	Tmem14c	13	+	41017705	41017782	41018355	41018457	41017114	41017173	41021118	41021206	383,281,366,311,476,427	683,492,669,464,661,863	200,273,304,274,306,343	440,527,405,422,454,517	226	251	1	1.0	0.384,0.388,0.378,0.427,0.444,0.355	0.335,0.365,0.455,0.419,0.428,0.424	-0.008
ENSMUSG00000021361	Tmem14c	13	+	41018355	41018457	41021118	41021206	41017705	41017782	41022105	41022586	699,643,712,534,882,934	758,383,626,470,651,819	496,530,616,486,494,560	514,405,418,334,336,407	251	237	1	1.0	0.465,0.613,0.518,0.518,0.561,0.518	0.477,0.553,0.582,0.579,0.581,0.565	-0.024
ENSMUSG00000038683	Pak1ip1	13	+	41009447	41009545	41011182	41011282	41008885	41009364	41012333	41012457	126,147,150,158,209,272	239,112,209,152,186,235	76,124,140,151,122,160	124,139,151,133,122,99	247	249	1	1.0	0.347,0.57,0.42,0.512,0.531,0.538	0.382,0.473,0.483,0.534,0.502,0.62	-0.013
ENSMUSG00000069089	Cdk7	13	-	100711496	100711596	100716500	100716619	100710073	100710160	100717571	100717682	21,72,68,72,85,107	103,86,100,93,67,114	46,79,68,59,42,66	38,62,73,58,57,67	268	249	0.411919411302	1.0	0.159,0.438,0.387,0.418,0.541,0.466	0.529,0.542,0.464,0.486,0.406,0.478	-0.083
ENSMUSG00000069089	Cdk7	13	-	100711496	100711596	100716500	100716619	100710073	100710160	100719301	100719370	0,0,2,0,0,0	104,85,103,94,68,113	0,0,0,0,3,2	38,61,73,56,55,67	268	249	1	1.0	0.0,0.0,0.018,0.0,0.0,0.0	0.0,0.0,0.0,0.0,0.048,0.027	-0.009
ENSMUSG00000069089	Cdk7	13	-	100716500	100716619	100717571	100717682	100711496	100711596	100719301	100719370	18,83,67,60,106,97	49,90,75,75,88,105	13,72,62,67,47,77	59,78,60,48,59,64	260	268	1	1.0	0.275,0.487,0.479,0.452,0.554,0.488	0.185,0.488,0.516,0.59,0.451,0.554	-0.008
ENSMUSG00000069089	Cdk7	13	-	100717571	100717682	100719301	100719370	100716500	100716619	100720585	100720653	21,72,75,44,86,59	38,69,58,75,72,97	2,51,65,57,39,58	50,76,59,62,40,58	218	260	0.817573763861	1.0	0.397,0.554,0.607,0.412,0.588,0.42	0.046,0.445,0.568,0.523,0.538,0.544	0.052
ENSMUSG00000069089	Cdk7	13	-	100717571	100717682	100719301	100719370	100716500	100716619	100722679	100722713	0,0,0,3,0,0	38,69,60,75,72,96	2,0,0,0,0,2	50,77,59,62,42,58	218	260	1	1.0	0.0,0.0,0.0,0.046,0.0,0.0	0.046,0.0,0.0,0.0,0.0,0.04	-0.007
ENSMUSG00000069089	Cdk7	13	-	100719301	100719370	100720585	100720653	100717571	100717682	100722679	100722713	3,57,36,42,63,51	14,39,31,35,65,50	9,54,53,31,56,38	9,44,39,34,25,55	217	218	1	1.0	0.177,0.595,0.538,0.547,0.493,0.506	0.501,0.552,0.577,0.478,0.692,0.41	-0.059
ENSMUSG00000069089	Cdk7	13	-	100719301	100719370	100722679	100722713	100717571	100717682	100730457	100730517	16,49,49,28,50,32	14,39,31,31,64,50	5,47,31,20,43,34	7,45,37,34,24,55	183	218	1	1.0	0.577,0.599,0.653,0.518,0.482,0.433	0.46,0.554,0.5,0.412,0.681,0.424	0.038
ENSMUSG00000069089	Cdk7	13	-	100720585	100720653	100722679	100722713	100719301	100719370	100730457	100730517	16,49,47,32,51,32	16,58,51,38,66,67	7,46,33,20,42,34	8,48,41,38,31,46	183	217	1	1.0	0.542,0.5,0.522,0.5,0.478,0.362	0.509,0.532,0.488,0.384,0.616,0.467	-0.015
ENSMUSG00000021432	Slc35b3	13	-	38939874	38939972	38943058	38943166	38937746	38937839	38944499	38944654	10,29,35,32,37,22	11,24,50,40,71,46	0,24,26,16,32,25	13,36,41,30,30,34	257	247	1	1.0	0.466,0.537,0.402,0.435,0.334,0.315	0.0,0.391,0.379,0.339,0.506,0.414	0.077
ENSMUSG00000021432	Slc35b3	13	-	38939874	38939972	38943058	38943166	38937746	38937839	38954108	38954230	0,11,3,1,8,6	16,28,52,40,71,48	1,8,11,0,3,3	13,36,41,31,30,37	257	247	1	1.0	0.0,0.274,0.053,0.023,0.098,0.107	0.069,0.176,0.205,0.0,0.088,0.072	-0.009
ENSMUSG00000021432	Slc35b3	13	-	38939874	38939972	38954108	38954230	38937746	38937839	38955648	38955936	0,36,46,40,70,42	11,24,50,42,69,49	0,55,34,41,33,39	13,36,41,30,30,34	271	247	1	1.0	0.0,0.578,0.456,0.465,0.48,0.439	0.0,0.582,0.43,0.555,0.501,0.511	-0.027
ENSMUSG00000021432	Slc35b3	13	-	38939874	38939972	38954108	38954230	38937746	38937839	38955820	38955936	0,10,7,8,14,12	11,24,50,42,69,46	0,13,4,1,12,8	13,36,41,30,30,34	271	247	1	1.0	0.0,0.275,0.113,0.148,0.156,0.192	0.0,0.248,0.082,0.029,0.267,0.177	0.013
ENSMUSG00000021432	Slc35b3	13	-	38943058	38943166	38954108	38954230	38939442	38939972	38955648	38955936	5,39,48,40,72,44	4,21,55,40,68,35	0,55,34,42,33,42	4,35,39,32,18,35	271	257	1	1.0	0.542,0.638,0.453,0.487,0.501,0.544	0.0,0.598,0.453,0.555,0.635,0.532	0.065
ENSMUSG00000021432	Slc35b3	13	-	38943058	38943166	38944499	38944654	38939874	38939972	38954108	38954230	7,39,37,54,66,24	4,32,58,41,77,41	1,34,57,32,42,27	5,41,51,30,21,40	304	257	1	1.0	0.597,0.507,0.35,0.527,0.42,0.331	0.145,0.412,0.486,0.474,0.628,0.363	0.037
ENSMUSG00000021432	Slc35b3	13	-	38943058	38943166	38944499	38944654	38939874	38939972	38955820	38955936	0,3,4,1,15,0	4,21,55,40,71,35	0,1,2,0,1,4	4,36,42,30,18,35	304	257	1	1.0	0.0,0.108,0.058,0.021,0.152,0.0	0.0,0.023,0.039,0.0,0.045,0.088	0.024
ENSMUSG00000021432	Slc35b3	13	-	38943058	38943166	38954108	38954230	38939874	38939972	38955820	38955936	5,11,9,8,15,14	4,21,55,40,71,35	0,13,4,2,12,10	4,36,42,30,18,35	271	257	0.962534990114	1.0	0.542,0.332,0.134,0.159,0.167,0.275	0.0,0.255,0.083,0.059,0.387,0.213	0.102
ENSMUSG00000021432	Slc35b3	13	-	38944499	38944654	38954108	38954230	38939874	38939972	38955820	38955936	5,11,9,8,15,14	0,3,4,1,15,0	0,13,4,2,12,10	0,1,2,0,1,4	271	304	1	1.0	1.0,0.804,0.716,0.9,0.529,1.0	NA,0.936,0.692,1.0,0.931,0.737	-0.034
ENSMUSG00000021432	Slc35b3	13	-	38944499	38944654	38954108	38954230	38943058	38943166	38955648	38955936	0,46,49,41,77,48	15,34,46,55,51,35	1,61,46,41,36,42	0,31,30,22,38,34	271	304	0.330974750714	1.0	0.0,0.603,0.544,0.455,0.629,0.606	1.0,0.688,0.632,0.676,0.515,0.581	-0.209
ENSMUSG00000021432	Slc35b3	13	-	38944499	38944654	38954108	38954230	38943058	38943166	38955820	38955936	0,20,10,9,21,15	15,36,50,56,59,35	1,19,15,1,15,13	0,30,30,20,34,32	271	304	0.928380991987	1.0	0.0,0.384,0.183,0.153,0.285,0.325	1.0,0.415,0.359,0.053,0.331,0.313	-0.19
ENSMUSG00000021431	Snrnp48	13	+	38214604	38216513	38220687	38220776	38211066	38211141	38221234	38221393	46,197,99,227,246,162	114,49,60,50,75,107	50,218,141,203,145,134	60,52,39,29,22,19	2058	238	0.0909133901572	1.0	0.045,0.317,0.16,0.344,0.275,0.149	0.088,0.327,0.295,0.447,0.433,0.449	-0.125
ENSMUSG00000021431	Snrnp48	13	+	38216324	38216513	38220687	38220776	38211066	38211141	38221234	38221393	21,36,35,29,43,52	114,49,60,50,75,107	41,30,35,30,33,37	60,52,39,29,22,19	338	238	0.0197072021124	1.0	0.115,0.341,0.291,0.29,0.288,0.255	0.325,0.289,0.387,0.421,0.514,0.578	-0.156
ENSMUSG00000021431	Snrnp48	13	+	38217373	38217495	38220687	38220776	38216324	38216513	38221234	38221393	52,34,58,37,58,55	122,49,60,50,75,107	19,36,35,26,31,50	60,52,39,28,23,19	271	238	0.5566793614	1.0	0.272,0.379,0.459,0.394,0.404,0.311	0.218,0.378,0.441,0.449,0.542,0.698	-0.085
ENSMUSG00000021431	Snrnp48	13	+	38217373	38217495	38221234	38221393	38216324	38216513	38226873	38227665	52,31,56,32,55,58	167,67,81,76,105,165	18,35,34,23,28,52	86,71,65,77,56,66	271	308	1	1.0	0.261,0.345,0.44,0.324,0.373,0.285	0.192,0.359,0.373,0.253,0.362,0.472	0.003
ENSMUSG00000021428	Riok1	13	+	38043908	38043978	38045272	38045315	38043050	38043141	38047244	38047337	0,28,22,27,30,10	0,16,11,13,17,4	0,43,13,24,13,24	0,10,17,14,18,14	219	192	1	1.0	NA,0.605,0.637,0.645,0.607,0.687	NA,0.79,0.401,0.6,0.388,0.6	0.08
ENSMUSG00000021428	Riok1	13	+	38043908	38043978	38047244	38047337	38043050	38043141	38048879	38048992	0,26,23,22,26,10	0,33,19,33,23,8	0,34,13,18,13,22	0,21,21,16,34,28	219	242	1	1.0	NA,0.465,0.572,0.424,0.555,0.58	NA,0.641,0.406,0.554,0.297,0.465	0.047
ENSMUSG00000059288	Cdyl	13	+	35815908	35816575	35856662	35856919	35741312	35741888	35858075	35858248	0,125,96,117,204,32	0,55,38,33,64,22	6,145,125,112,94,142	0,65,57,25,43,44	816	406	1	1.0	NA,0.531,0.557,0.638,0.613,0.42	1.0,0.526,0.522,0.69,0.521,0.616	-0.094
ENSMUSG00000059288	Cdyl	13	+	35856662	35856919	35858075	35858248	35815908	35816575	35863198	35863409	0,62,18,36,78,20	0,32,34,39,42,15	0,55,42,39,59,37	0,38,28,15,25,16	406	322	1	1.0	NA,0.606,0.296,0.423,0.596,0.514	NA,0.534,0.543,0.673,0.652,0.647	-0.123
ENSMUSG00000059288	Cdyl	13	+	35858075	35858248	35863198	35863409	35856662	35856919	35871577	35871721	0,33,38,27,36,15	4,62,50,52,62,29	0,48,47,22,25,21	0,38,53,33,41,52	322	360	1	1.0	0.0,0.373,0.459,0.367,0.394,0.366	NA,0.585,0.498,0.427,0.405,0.311	-0.119
ENSMUSG00000021417	Eci2	13	-	34986066	34986187	34988282	34988352	34980261	34980351	34990180	34990369	27,73,111,71,107,87	193,126,197,144,169,281	26,104,67,73,60,66	119,154,157,161,112,154	219	270	1	1.0	0.147,0.417,0.41,0.378,0.438,0.276	0.212,0.454,0.345,0.359,0.398,0.346	-0.008
ENSMUSG00000020664	Dld	12	-	31334612	31334783	31335465	31335656	31333866	31334056	31340279	31340381	56,372,376,381,507,446	199,372,421,458,488,563	29,428,420,379,324,385	107,423,402,372,403,366	340	320	1	1.0	0.209,0.485,0.457,0.439,0.494,0.427	0.203,0.488,0.496,0.49,0.431,0.497	-0.016
ENSMUSG00000021411	Pxdc1	13	-	34630350	34630462	34638164	34638282	34627840	34628888	34639011	34639098	0,0,0,0,2,0	0,3,3,2,16,2	0,0,0,0,0,0	0,5,3,1,12,9	267	261	1	1.0	NA,0.0,0.0,0.0,0.109,0.0	NA,0.0,0.0,0.0,0.0,0.0	0.022
ENSMUSG00000046949	Nqo2	13	+	33981424	33981538	33982447	33982549	33979531	33979662	33985315	33985358	21,40,41,28,58,34	38,51,42,30,42,61	39,40,33,19,27,28	35,50,39,24,18,42	263	251	1	1.0	0.345,0.428,0.482,0.471,0.569,0.347	0.515,0.433,0.447,0.43,0.589,0.389	-0.027
ENSMUSG00000045827	Serpinb9	13	+	33006532	33006710	33010686	33010829	33004540	33004695	33013861	33014017	8,139,103,197,194,42	2,118,89,181,190,70	6,149,180,161,129,131	9,153,132,131,118,140	327	292	1	1.0	0.781,0.513,0.508,0.493,0.477,0.349	0.373,0.465,0.549,0.523,0.494,0.455	0.044
ENSMUSG00000022300	Dcaf13	15	+	39118710	39118910	39119344	39119452	39112864	39113051	39123212	39123302	93,250,202,256,324,306	41,113,125,123,149,204	45,210,233,190,229,269	39,89,138,92,122,84	349	257	1	1.0	0.626,0.62,0.543,0.605,0.616,0.525	0.459,0.635,0.554,0.603,0.58,0.702	0.0
ENSMUSG00000024327	Slc39a7	17	-	34030089	34030254	34030367	34030421	34029845	34029983	34030565	34030734	142,172,189,222,304,236	638,468,597,498,767,677	122,170,201,125,185,200	370,439,450,398,363,451	203	314	1	1.0	0.256,0.362,0.329,0.408,0.38,0.35	0.338,0.375,0.409,0.327,0.441,0.407	-0.035
ENSMUSG00000035958	Tdp2	13	+	24832688	24832826	24836015	24836186	24832009	24832095	24836854	24836946	0,0,0,0,0,1	2,33,29,49,61,55	0,0,2,0,0,0	0,20,23,16,37,30	287	320	1	1.0	0.0,0.0,0.0,0.0,0.0,0.02	NA,0.0,0.088,0.0,0.0,0.0	-0.014
ENSMUSG00000024816	Frmd8	19	-	5856584	5856789	5862250	5862394	5849701	5852742	5863223	5863347	51,193,154,166,317,78	150,263,279,275,340,165	45,176,227,108,178,190	74,291,307,233,258,261	293	354	1	1.0	0.291,0.47,0.4,0.422,0.53,0.364	0.424,0.422,0.472,0.359,0.455,0.468	-0.021
ENSMUSG00000024816	Frmd8	19	-	5862250	5862394	5863223	5863347	5856584	5856789	5865068	5865293	75,176,139,197,326,84	108,225,214,216,297,110	44,202,177,154,164,169	46,194,225,190,201,184	273	293	1	1.0	0.427,0.456,0.411,0.495,0.541,0.45	0.507,0.528,0.458,0.465,0.467,0.496	-0.024
ENSMUSG00000024816	Frmd8	19	-	5863223	5863347	5865068	5865293	5862250	5862394	5869436	5869603	91,339,213,240,481,115	60,170,131,148,275,68	28,291,290,243,283,276	39,161,200,92,150,156	374	273	1	1.0	0.525,0.593,0.543,0.542,0.561,0.552	0.344,0.569,0.514,0.658,0.579,0.564	0.015
ENSMUSG00000022724	Riox2	16	+	59483004	59483108	59486532	59486635	59480290	59480419	59487427	59487599	105,233,211,245,323,287	103,142,167,211,239,222	97,283,266,230,208,259	77,188,188,161,129,174	253	252	1	1.0	0.504,0.62,0.557,0.536,0.574,0.563	0.556,0.6,0.585,0.587,0.616,0.597	-0.031
ENSMUSG00000025616	Usp16	16	+	87480874	87480969	87481713	87481800	87479125	87479789	87482859	87483016	45,64,59,66,111,100	30,67,100,54,67,113	27,60,59,49,48,55	62,55,51,55,54,58	244	236	1	1.0	0.592,0.48,0.363,0.542,0.616,0.461	0.296,0.513,0.528,0.463,0.462,0.478	0.052
ENSMUSG00000025616	Usp16	16	+	87481713	87481800	87482859	87483016	87479125	87479789	87483106	87483310	0,4,0,1,2,2	147,116,139,76,140,215	0,2,0,0,2,0	112,75,89,83,77,86	236	306	1	1.0	0.0,0.043,0.0,0.017,0.018,0.012	0.0,0.033,0.0,0.0,0.033,0.0	0.004
ENSMUSG00000025616	Usp16	16	+	87481713	87481800	87482859	87483016	87480874	87480969	87483106	87483310	44,43,67,56,72,93	147,116,139,76,141,215	32,49,50,58,51,64	112,75,90,83,74,86	236	306	0.782149968656	1.0	0.28,0.325,0.385,0.489,0.398,0.359	0.27,0.459,0.419,0.475,0.472,0.491	-0.058
ENSMUSG00000024359	Hspa9	18	-	34938932	34939025	34939342	34939437	34938583	34938724	34940196	34940314	213,363,476,405,549,596	537,407,486,407,528,688	125,357,385,403,283,435	282,356,296,343,298,327	244	242	1	1.0	0.282,0.469,0.493,0.497,0.508,0.462	0.305,0.499,0.563,0.538,0.485,0.569	-0.041
ENSMUSG00000024359	Hspa9	18	-	34939342	34939437	34940196	34940314	34938932	34939025	34940839	34940944	250,516,562,565,621,636	322,271,394,304,450,514	106,530,487,527,428,540	174,316,297,296,256,304	267	244	1	1.0	0.415,0.635,0.566,0.629,0.558,0.531	0.358,0.605,0.6,0.619,0.604,0.619	-0.012
ENSMUSG00000022707	Gbe1	16	+	70401733	70401849	70433544	70433670	70360857	70361027	70434513	70434649	0,42,38,84,112,41	0,82,55,62,114,58	0,48,47,59,35,47	0,55,80,63,63,53	265	275	1	1.0	NA,0.347,0.418,0.584,0.505,0.423	NA,0.475,0.379,0.493,0.366,0.479	0.017
ENSMUSG00000053846	Lipg	18	-	74947005	74947126	74947972	74948215	74945803	74946022	74949057	74949279	0,75,26,53,113,15	0,32,8,19,30,11	4,139,158,99,121,173	0,81,74,46,69,71	392	270	1	1.0	NA,0.617,0.691,0.658,0.722,0.484	1.0,0.542,0.595,0.597,0.547,0.627	-0.017
ENSMUSG00000053846	Lipg	18	-	74947972	74948215	74949057	74949279	74947005	74947126	74954177	74954289	0,94,29,87,106,21	0,84,24,73,91,23	6,178,172,116,144,149	5,162,182,99,121,153	371	392	1	1.0	NA,0.542,0.561,0.557,0.552,0.491	0.559,0.537,0.5,0.553,0.557,0.507	0.005
ENSMUSG00000021326	Trim27	13	+	21190091	21190124	21190592	21190686	21189854	21189970	21191219	21191246	76,139,196,133,161,225	0,5,1,0,8,6	64,128,115,117,98,133	0,3,0,3,4,6	182	243	1	1.0	1.0,0.974,0.996,1.0,0.964,0.98	1.0,0.983,1.0,0.981,0.97,0.967	0.002
ENSMUSG00000021326	Trim27	13	+	21190096	21190124	21190592	21190686	21189854	21189970	21191219	21191246	24,37,42,24,36,47	0,5,1,0,8,6	21,26,32,23,21,34	0,3,0,3,4,6	177	243	1	1.0	1.0,0.91,0.983,1.0,0.861,0.915	1.0,0.922,1.0,0.913,0.878,0.886	0.012
ENSMUSG00000041992	Rapgef5	12	+	117730539	117730718	117739626	117739717	117728656	117728779	117742850	117742901	0,16,4,19,14,0	0,11,0,5,3,1	0,14,7,14,14,12	0,10,7,15,3,11	328	240	1	1.0	NA,0.516,1.0,0.735,0.773,0.0	NA,0.506,0.423,0.406,0.773,0.444	0.094
ENSMUSG00000053101	Gpr141	13	-	19779454	19779561	19804989	19805057	19755009	19755203	19824129	19824257	4,55,9,65,66,3	0,55,31,61,43,9	1,111,76,84,52,95	1,88,54,49,49,93	217	256	0.783102173608	1.0	1.0,0.541,0.255,0.557,0.644,0.282	0.541,0.598,0.624,0.669,0.556,0.547	-0.043
ENSMUSG00000003062	Stard3nl	13	-	19367743	19367839	19370249	19370367	19358977	19359051	19370479	19370533	192,211,255,227,304,408	296,187,239,185,260,439	95,215,211,190,159,214	207,146,161,165,152,150	267	245	1	1.0	0.373,0.509,0.495,0.53,0.518,0.46	0.296,0.575,0.546,0.514,0.49,0.567	-0.017
ENSMUSG00000003062	Stard3nl	13	-	19367743	19367839	19370249	19370533	19358977	19359051	19372587	19372665	96,103,136,148,186,214	299,187,235,187,257,441	41,138,116,94,65,103	207,149,161,168,154,152	433	245	1	1.0	0.154,0.238,0.247,0.309,0.291,0.215	0.101,0.344,0.29,0.24,0.193,0.277	0.002
ENSMUSG00000003062	Stard3nl	13	-	19367743	19367839	19370479	19370533	19358977	19359051	19372587	19372665	94,96,113,129,175,209	299,187,235,187,257,441	37,130,101,91,59,90	207,149,161,168,154,152	203	245	1	1.0	0.275,0.383,0.367,0.454,0.451,0.364	0.177,0.513,0.431,0.395,0.316,0.417	0.008
ENSMUSG00000003062	Stard3nl	13	-	19370249	19370533	19372587	19372665	19367743	19367839	19373135	19373213	103,155,161,174,208,344	313,260,327,243,335,525	58,175,164,144,126,154	209,241,228,249,206,276	227	433	1	1.0	0.386,0.532,0.484,0.577,0.542,0.556	0.346,0.581,0.578,0.525,0.538,0.516	-0.001
ENSMUSG00000003062	Stard3nl	13	-	19370479	19370533	19372587	19372665	19367743	19367839	19373135	19373213	103,155,161,174,208,344	0,0,4,0,0,2	58,175,164,144,126,154	0,0,0,0,0,0	227	203	1	1.0	1.0,1.0,0.973,1.0,1.0,0.994	1.0,1.0,1.0,1.0,1.0,1.0	-0.006
ENSMUSG00000061474	Mrps36	13	-	100739013	100739195	100741167	100741231	100736076	100736273	100744529	100744657	13,21,14,15,10,18	336,203,302,219,298,445	20,7,12,12,14,23	319,166,236,169,212,199	213	331	1	1.0	0.057,0.138,0.067,0.096,0.05,0.059	0.089,0.061,0.073,0.099,0.093,0.152	-0.017
ENSMUSG00000061474	Mrps36	13	-	100739013	100739201	100741167	100741231	100735954	100736273	100744529	100744659	13,21,14,15,10,18	340,211,308,223,309,454	20,7,12,12,14,23	327,169,245,172,217,204	213	337	1	1.0	0.057,0.136,0.067,0.096,0.049,0.059	0.088,0.062,0.072,0.099,0.093,0.151	-0.017
ENSMUSG00000041324	Inhba	13	+	16014450	16014532	16017181	16017683	16012199	16012386	16026242	16031621	0,3,0,6,0,0	5,685,223,437,958,175	0,2,1,0,5,4	26,884,825,465,823,1340	231	651	1	1.0	0.0,0.012,0.0,0.037,0.0,0.0	0.0,0.006,0.003,0.0,0.017,0.008	0.003
ENSMUSG00000015671	Psma2	13	+	14623597	14623671	14625202	14625260	14620724	14620806	14625348	14625504	1148,701,892,780,993,1516	1550,520,1012,596,863,1718	760,811,795,749,683,814	1165,648,640,605,557,615	223	207	1	1.0	0.407,0.556,0.45,0.548,0.516,0.45	0.377,0.537,0.536,0.535,0.532,0.551	-0.024
ENSMUSG00000039242	B3galnt2	13	+	13970766	13970867	13975437	13975634	13966309	13966457	13980600	13980696	0,10,1,7,18,7	0,35,26,37,35,10	0,14,7,10,8,5	2,20,16,27,27,20	250	346	1	1.0	NA,0.283,0.051,0.208,0.416,0.492	0.0,0.492,0.377,0.339,0.291,0.257	-0.003
ENSMUSG00000039242	B3galnt2	13	+	13975437	13975634	13980600	13980696	13970766	13970867	13987352	13987463	0,24,22,42,36,16	0,17,7,18,17,6	0,21,28,17,15,35	2,12,12,11,4,10	346	245	1	1.0	NA,0.5,0.69,0.623,0.6,0.654	0.0,0.553,0.623,0.523,0.726,0.713	0.09
ENSMUSG00000097715	Gpr137b-ps	13	-	12617724	12617849	12619765	12619894	12615056	12615849	12621357	12621507	264,365,338,356,401,303	206,255,235,284,311,221	195,438,336,348,287,340	160,286,232,202,186,195	278	274	1	1.0	0.558,0.585,0.586,0.553,0.56,0.575	0.546,0.602,0.588,0.629,0.603,0.632	-0.03
ENSMUSG00000097715	Gpr137b-ps	13	-	12621489	12621507	12623868	12624091	12619083	12621408	12630694	12630744	40,159,176,174,175,145	0,2,0,1,0,0	49,185,137,168,122,135	2,1,0,0,0,0	372	167	1	1.0	1.0,0.973,1.0,0.987,1.0,1.0	0.917,0.988,1.0,1.0,1.0,1.0	0.009
ENSMUSG00000097715	Gpr137b-ps	13	-	12623868	12624091	12630694	12630744	12621148	12621507	12649916	12649993	15,18,2,14,20,14	173,599,505,531,611,302	0,17,3,17,2,13	208,662,476,492,451,439	199	372	1	1.0	0.139,0.053,0.007,0.047,0.058,0.08	0.0,0.046,0.012,0.061,0.008,0.052	0.034
ENSMUSG00000057554	Lgals8	13	-	12451400	12451427	12452721	12452778	12448418	12448507	12453257	12453404	2,27,15,20,39,13	25,60,52,80,129,57	0,23,19,9,9,29	22,110,75,89,90,80	206	176	0.723356917845	1.0	0.064,0.278,0.198,0.176,0.205,0.163	0.0,0.152,0.178,0.08,0.079,0.236	0.06
ENSMUSG00000057554	Lgals8	13	-	12451400	12451427	12452721	12452778	12448418	12448507	12453284	12453404	20,161,83,118,207,79	25,69,55,79,132,57	19,172,158,153,121,148	23,110,75,97,93,86	206	176	1	1.0	0.406,0.666,0.563,0.561,0.573,0.542	0.414,0.572,0.643,0.574,0.526,0.595	-0.002
ENSMUSG00000057554	Lgals8	13	-	12452721	12452778	12453257	12453404	12451400	12451427	12454734	12454945	34,324,170,274,407,167	57,125,97,130,193,90	31,408,370,333,311,357	34,179,152,137,133,143	296	206	0.961744942271	1.0	0.293,0.643,0.549,0.595,0.595,0.564	0.388,0.613,0.629,0.628,0.619,0.635	-0.045
ENSMUSG00000057554	Lgals8	13	-	12452721	12452778	12453284	12453404	12451400	12451427	12454734	12454945	34,329,172,273,399,161	57,125,97,130,193,90	30,406,355,335,305,349	34,179,152,137,133,143	269	206	1	1.0	0.314,0.668,0.576,0.617,0.613,0.578	0.403,0.635,0.641,0.652,0.637,0.651	-0.042
ENSMUSG00000057554	Lgals8	13	-	12453257	12453404	12454734	12454945	12452721	12452778	12456343	12456432	89,650,318,597,767,262	3,19,15,28,37,28	45,710,708,628,596,687	1,38,35,18,14,41	360	296	1	1.0	0.961,0.966,0.946,0.946,0.945,0.885	0.974,0.939,0.943,0.966,0.972,0.932	-0.013
ENSMUSG00000057554	Lgals8	13	-	12453257	12453404	12454734	12454945	12452721	12452778	12459173	12459316	14,147,73,120,205,65	3,18,16,26,37,28	13,209,193,163,186,188	1,38,34,21,17,41	360	296	1	1.0	0.793,0.87,0.79,0.791,0.82,0.656	0.914,0.819,0.824,0.865,0.9,0.79	-0.065
ENSMUSG00000057554	Lgals8	13	-	12453257	12453404	12456343	12456432	12452721	12452778	12459173	12459316	10,221,124,225,344,100	3,18,16,26,37,28	16,249,245,233,184,212	1,38,34,21,17,41	238	296	1	1.0	0.806,0.939,0.906,0.915,0.92,0.816	0.952,0.891,0.9,0.932,0.931,0.865	-0.028
ENSMUSG00000057554	Lgals8	13	-	12453284	12453404	12454734	12454945	12452721	12452778	12456343	12456432	89,650,318,597,767,262	76,309,205,261,422,159	45,710,708,628,596,687	33,353,295,293,260,297	360	269	1	1.0	0.467,0.611,0.537,0.631,0.576,0.552	0.505,0.6,0.642,0.616,0.631,0.633	-0.042
ENSMUSG00000057554	Lgals8	13	-	12453284	12453404	12454734	12454945	12452721	12452778	12459173	12459316	14,147,73,120,205,65	76,308,206,260,422,159	13,209,193,163,186,188	33,353,295,296,263,297	360	269	0.158261770304	1.0	0.121,0.263,0.209,0.256,0.266,0.234	0.227,0.307,0.328,0.292,0.346,0.321	-0.079
ENSMUSG00000057554	Lgals8	13	-	12453284	12453404	12456343	12456432	12452721	12452778	12459173	12459316	10,221,124,225,344,100	76,308,206,260,422,159	16,249,245,233,184,212	33,353,295,296,263,297	238	269	0.932494265162	1.0	0.129,0.448,0.405,0.494,0.48,0.415	0.354,0.444,0.484,0.471,0.442,0.447	-0.045
ENSMUSG00000057554	Lgals8	13	-	12454734	12454945	12456343	12456432	12452721	12452778	12459173	12459316	10,221,124,225,344,100	14,147,73,120,205,65	16,249,245,233,184,212	13,209,193,163,186,188	238	360	0.6760726373	1.0	0.519,0.695,0.72,0.739,0.717,0.699	0.651,0.643,0.658,0.684,0.599,0.63	0.037
ENSMUSG00000057554	Lgals8	13	-	12454734	12454945	12456343	12456432	12453284	12453404	12459173	12459316	10,221,124,230,345,100	55,511,258,425,674,252	16,249,246,234,184,211	55,662,594,524,540,582	238	360	1	1.0	0.216,0.395,0.421,0.45,0.436,0.375	0.306,0.363,0.385,0.403,0.34,0.354	0.024
ENSMUSG00000021400	Wrnip1	13	+	32816252	32816482	32820218	32820374	32806758	32807000	32821038	32821118	41,84,87,66,149,107	58,50,44,40,109,70	30,90,84,101,82,81	45,52,62,33,44,42	379	305	1	1.0	0.363,0.575,0.614,0.57,0.524,0.552	0.349,0.582,0.522,0.711,0.6,0.608	-0.029
ENSMUSG00000021400	Wrnip1	13	+	32820218	32820374	32821038	32821118	32816252	32816482	32821883	32822609	53,44,47,53,82,94	14,26,37,19,53,34	26,37,50,36,37,61	28,28,42,20,19,23	305	229	0.622209563234	1.0	0.74,0.56,0.488,0.677,0.537,0.675	0.411,0.498,0.472,0.575,0.594,0.666	0.077
ENSMUSG00000021156	Zmynd11	13	-	9693429	9693548	9694268	9694346	9690902	9691110	9695128	9695181	12,46,11,41,76,33	13,73,32,58,102,35	0,48,49,34,42,42	0,79,68,47,62,70	227	268	1	1.0	0.521,0.427,0.289,0.455,0.468,0.527	NA,0.418,0.46,0.461,0.444,0.415	0.008
ENSMUSG00000021147	Wdr37	13	-	8835296	8835438	8836782	8837023	8820410	8820545	8842729	8842806	0,97,35,89,124,46	0,45,27,35,63,19	2,106,93,79,56,88	0,67,55,32,35,23	390	291	1	1.0	NA,0.617,0.492,0.655,0.595,0.644	1.0,0.541,0.558,0.648,0.544,0.741	-0.071
ENSMUSG00000007670	Khsrp	17	-	57027048	57027098	57027816	57027856	57026842	57026914	57027955	57027994	0,27,28,28,40,10	0,29,34,48,56,11	0,21,25,13,25,39	0,54,38,36,31,27	189	199	1	1.0	NA,0.495,0.464,0.38,0.429,0.489	NA,0.291,0.409,0.275,0.459,0.603	0.044
ENSMUSG00000021196	Pfkp	13	-	6593100	6593253	6597858	6598011	6588488	6588653	6598738	6598826	331,555,704,437,801,529	0,2,3,0,8,2	292,656,706,606,550,537	1,2,5,2,6,5	302	302	1	1.0	1.0,0.996,0.996,1.0,0.99,0.996	0.997,0.997,0.993,0.997,0.989,0.991	0.002
ENSMUSG00000021213	Akr1c13	13	+	4194033	4194201	4194676	4194793	4192294	4192435	4196432	4196510	8,32,28,40,37,38	82,98,130,128,131,162	5,17,26,19,16,10	44,71,93,100,73,90	317	266	1	1.0	0.076,0.215,0.153,0.208,0.192,0.164	0.087,0.167,0.19,0.138,0.155,0.085	0.031
ENSMUSG00000021213	Akr1c13	13	+	4194676	4194793	4196432	4196510	4194033	4194201	4196988	4197111	59,90,137,128,106,114	41,31,85,63,81,108	33,66,66,85,75,65	14,26,42,57,27,44	266	227	1	1.0	0.551,0.712,0.579,0.634,0.528,0.474	0.668,0.684,0.573,0.56,0.703,0.558	-0.045
ENSMUSG00000033799	Fam208b	13	-	3567435	3567617	3569487	3569641	3566917	3567032	3570311	3570437	25,31,35,24,54,25	11,35,46,58,49,47	0,35,24,58,32,34	7,56,25,30,37,41	303	331	1	1.0	0.713,0.492,0.454,0.311,0.546,0.368	0.0,0.406,0.512,0.679,0.486,0.475	0.054
ENSMUSG00000033799	Fam208b	13	-	3568751	3568857	3569487	3569641	3567435	3567617	3570311	3570437	25,31,35,24,53,25	4,22,21,32,12,19	0,35,24,58,29,36	3,28,18,27,18,23	303	255	0.717334179789	1.0	0.84,0.543,0.584,0.387,0.788,0.525	0.0,0.513,0.529,0.644,0.576,0.568	0.14
ENSMUSG00000033799	Fam208b	13	-	3573486	3577200	3582081	3582193	3570311	3570437	3584499	3585091	0,20,5,23,17,0	8,562,289,569,803,173	6,11,9,14,17,10	20,727,659,599,559,680	261	3863	1	1.0	0.0,0.345,0.204,0.374,0.239,0.0	0.816,0.183,0.168,0.257,0.31,0.179	-0.125
ENSMUSG00000033799	Fam208b	13	-	3581751	3582193	3584499	3585373	3573486	3577200	3588297	3588534	21,117,54,107,171,16	16,38,23,53,67,3	4,127,113,102,105,127	10,65,37,50,39,51	1023	591	1	1.0	0.431,0.64,0.576,0.538,0.596,0.755	0.188,0.53,0.638,0.541,0.609,0.59	0.073
ENSMUSG00000000056	Narf	11	+	121245337	121245456	121246925	121247055	121244935	121245070	121249128	121249192	0,24,19,29,45,12	0,12,4,28,43,12	7,16,16,17,21,16	0,15,20,23,17,30	268	279	1	1.0	NA,0.676,0.832,0.519,0.521,0.51	1.0,0.526,0.454,0.435,0.563,0.357	0.056
ENSMUSG00000039307	Hexdc	11	+	121221235	121221337	121221500	121221590	121220863	121221161	121222212	121222647	2,1,5,3,2,5	35,3,1,1,22,12	16,7,5,0,1,2	12,12,2,8,11,10	251	239	1	1.0	0.052,0.241,0.826,0.741,0.08,0.284	0.559,0.357,0.704,0.0,0.08,0.16	0.061
ENSMUSG00000025162	Csnk1d	11	-	120969022	120969194	120971566	120971715	120967994	120968134	120972376	120972547	170,238,217,258,274,195	271,306,344,317,477,307	63,241,243,163,215,229	228,289,324,285,344,277	298	321	1	1.0	0.403,0.456,0.405,0.467,0.382,0.406	0.229,0.473,0.447,0.381,0.402,0.471	0.019
ENSMUSG00000025162	Csnk1d	11	-	120972965	120973194	120973820	120973969	120972376	120972547	120983232	120983343	39,198,123,242,271,92	202,414,368,511,613,229	27,184,218,113,211,188	59,397,411,375,389,375	298	378	1	1.0	0.197,0.378,0.298,0.375,0.359,0.338	0.367,0.37,0.402,0.277,0.408,0.389	-0.045
ENSMUSG00000025158	Rfng	11	-	120782628	120782717	120783006	120783160	120782382	120782548	120783267	120783370	18,30,24,39,62,9	13,18,16,12,26,6	1,23,34,18,28,27	7,13,20,15,15,12	303	238	0.675198185777	1.0	0.521,0.567,0.541,0.719,0.652,0.541	0.101,0.582,0.572,0.485,0.595,0.639	0.094
ENSMUSG00000025132	Arhgdia	11	-	120579515	120579579	120579667	120579744	120578103	120579430	120579966	120580050	652,1359,1272,1499,1843,674	566,911,922,942,1388,466	549,1522,1532,1402,1299,1476	648,1013,1082,840,868,992	226	213	1	1.0	0.521,0.584,0.565,0.6,0.556,0.577	0.444,0.586,0.572,0.611,0.585,0.584	0.004
ENSMUSG00000025130	P4hb	11	-	120563815	120563920	120567917	120568055	120563602	120563728	120568173	120568307	117,720,648,815,1165,628	145,576,561,586,861,511	91,695,620,551,738,790	112,574,560,409,552,607	287	254	1	1.0	0.417,0.525,0.506,0.552,0.545,0.521	0.418,0.517,0.495,0.544,0.542,0.535	0.002
ENSMUSG00000025792	Slc25a10	11	+	120495445	120495487	120496422	120496466	120495159	120495208	120496635	120496706	28,62,74,64,91,34	53,104,98,149,174,74	13,68,64,50,55,66	38,91,111,90,90,92	191	193	1	1.0	0.348,0.376,0.433,0.303,0.346,0.317	0.257,0.43,0.368,0.36,0.382,0.42	-0.016
ENSMUSG00000025792	Slc25a10	11	+	120497013	120497106	120497383	120497461	120496635	120496706	120497919	120497963	87,179,190,253,298,138	108,128,155,150,217,117	67,155,196,160,183,159	103,91,148,91,115,135	242	227	1	1.0	0.43,0.567,0.535,0.613,0.563,0.525	0.379,0.615,0.554,0.623,0.599,0.525	-0.01
ENSMUSG00000025793	Hgs	11	+	120469599	120469675	120470034	120470127	120469008	120469093	120471479	120471603	16,137,55,140,164,37	3,140,92,152,192,59	14,121,110,101,99,131	42,149,149,161,127,132	225	242	0.788089778089	1.0	0.852,0.513,0.391,0.498,0.479,0.403	0.264,0.466,0.443,0.403,0.456,0.516	0.098
ENSMUSG00000025793	Hgs	11	+	120472602	120472655	120474255	120474324	120471479	120471603	120475119	120475244	1,48,46,64,81,35	7,130,96,133,171,37	21,48,49,63,51,54	11,122,119,91,111,105	202	218	1	1.0	0.134,0.285,0.341,0.342,0.338,0.505	0.673,0.298,0.308,0.428,0.331,0.357	-0.075
ENSMUSG00000039703	Nploc4	11	-	120385769	120385865	120389367	120389439	120384542	120384659	120404205	120404366	20,114,99,124,182,43	25,159,131,199,206,75	8,110,127,115,103,117	9,164,163,176,136,144	221	245	1	1.0	0.47,0.443,0.456,0.409,0.495,0.389	0.496,0.426,0.463,0.42,0.456,0.474	-0.012
ENSMUSG00000039703	Nploc4	11	-	120408772	120408899	120409611	120409683	120404205	120404366	120411657	120411744	6,111,65,103,155,43	11,154,130,201,262,52	6,107,115,90,90,114	31,175,203,186,160,162	221	276	1	1.0	0.405,0.474,0.384,0.39,0.425,0.508	0.195,0.433,0.414,0.377,0.413,0.468	0.048
ENSMUSG00000039703	Nploc4	11	-	120408772	120408899	120409611	120409683	120404264	120404366	120413559	120413739	0,6,1,0,3,0	11,154,130,202,262,52	0,2,3,0,0,0	31,175,203,186,160,162	221	276	1	1.0	0.0,0.046,0.01,0.0,0.014,0.0	0.0,0.014,0.018,0.0,0.0,0.0	0.006
ENSMUSG00000039703	Nploc4	11	-	120409611	120409683	120411657	120411744	120408772	120408899	120413559	120413739	1,94,98,173,169,39	0,100,51,89,153,38	4,152,109,142,121,100	5,115,123,82,62,91	236	221	1	1.0	1.0,0.468,0.643,0.645,0.508,0.49	0.428,0.553,0.454,0.619,0.646,0.507	0.091
ENSMUSG00000024965	Fermt3	19	-	7002212	7002452	7002569	7002676	7001756	7001881	7002821	7002946	305,464,503,479,703,424	1700,1333,1696,1473,1990,1584	269,444,476,407,384,426	1054,1201,1358,991,1215,1297	256	389	1	1.0	0.214,0.346,0.311,0.331,0.349,0.289	0.279,0.36,0.348,0.384,0.324,0.333	-0.031
ENSMUSG00000024965	Fermt3	19	-	7003467	7003575	7013847	7013950	7003168	7003303	7014059	7014228	208,502,530,564,795,330	353,559,608,598,861,503	157,500,553,416,454,541	191,559,638,457,549,570	252	257	1	1.0	0.375,0.478,0.471,0.49,0.485,0.401	0.456,0.477,0.469,0.481,0.458,0.492	-0.022
ENSMUSG00000062825	Actg1	11	-	120346910	120347349	120347862	120347875	120346636	120346818	120347968	120348097	71,235,199,301,340,165	5156,9256,8282,8276,11955,7656	38,306,309,213,294,283	4569,10388,9173,8244,8233,8916	162	588	1	1.0	0.048,0.084,0.08,0.117,0.094,0.073	0.029,0.097,0.109,0.086,0.115,0.103	-0.007
ENSMUSG00000061306	Slc38a10	11	-	120108466	120108490	120109431	120109536	120106433	120106610	120110065	120110536	107,250,268,214,413,165	0,1,2,0,3,2	101,186,226,171,233,291	1,0,3,2,1,1	254	173	1	1.0	1.0,0.994,0.989,1.0,0.989,0.983	0.986,1.0,0.981,0.983,0.994,0.995	0.003
ENSMUSG00000025372	Baiap2	11	+	119996888	119997090	119997488	119997690	119996522	119996747	119998633	119998702	50,48,37,38,59,35	49,61,46,48,68,41	22,56,50,29,38,45	77,64,54,63,48,59	351	351	0.639833878515	1.0	0.505,0.44,0.446,0.442,0.465,0.461	0.222,0.467,0.481,0.315,0.442,0.433	0.067
ENSMUSG00000025372	Baiap2	11	+	119997008	119997090	119997488	119997690	119996522	119996747	119998633	119998702	0,1,1,1,1,0	49,61,46,48,68,41	0,2,0,6,2,0	77,64,54,63,48,59	231	351	1	1.0	0.0,0.024,0.032,0.031,0.022,0.0	0.0,0.045,0.0,0.126,0.06,0.0	-0.02
ENSMUSG00000025583	Rptor	11	+	119780542	119780602	119798768	119798869	119756238	119756414	119799321	119799466	4,22,9,16,20,4	0,27,32,48,35,3	0,21,25,10,6,34	0,36,23,29,14,20	209	250	1	1.0	1.0,0.494,0.252,0.285,0.406,0.615	NA,0.411,0.565,0.292,0.339,0.67	0.053
ENSMUSG00000025583	Rptor	11	+	119799321	119799466	119811944	119812020	119780542	119780602	119817077	119817179	0,0,0,0,1,0	1,28,11,20,25,10	0,0,0,2,0,4	0,30,15,16,15,23	294	225	1	1.0	0.0,0.0,0.0,0.0,0.03,0.0	NA,0.0,0.0,0.087,0.0,0.117	-0.036
ENSMUSG00000025583	Rptor	11	+	119894918	119895005	119895902	119896019	119894255	119894383	119896419	119896549	5,46,33,37,49,10	30,68,77,59,100,23	2,28,53,35,29,15	21,52,63,69,47,86	236	266	1	1.0	0.158,0.433,0.326,0.414,0.356,0.329	0.097,0.378,0.487,0.364,0.41,0.164	0.019
ENSMUSG00000033857	Engase	11	+	118485123	118485314	118485756	118485905	118484839	118484948	118486447	118486553	34,9,10,8,18,13	1,0,0,6,0,4	9,12,12,15,9,7	3,5,3,4,1,2	340	298	0.231630758188	1.0	0.968,1.0,1.0,0.539,1.0,0.74	0.724,0.678,0.778,0.767,0.887,0.754	0.11
ENSMUSG00000025575	Cant1	11	-	118410852	118411511	118417573	118417654	118408680	118408884	118418929	118419023	3,3,6,4,6,1	318,585,612,624,821,452	0,3,5,5,9,5	180,531,584,535,526,618	230	808	1	1.0	0.032,0.018,0.033,0.022,0.025,0.008	0.0,0.019,0.029,0.032,0.057,0.028	-0.004
ENSMUSG00000025575	Cant1	11	-	118410852	118411511	118417573	118417806	118408680	118408884	118418929	118419023	28,40,40,30,52,35	318,585,612,624,821,452	7,28,36,25,37,42	180,531,584,535,526,618	382	808	1	1.0	0.157,0.126,0.121,0.092,0.118,0.141	0.076,0.1,0.115,0.09,0.13,0.126	0.02
ENSMUSG00000017715	Pgs1	11	+	118005369	118005891	118014646	118014722	118003340	118003519	118019606	118019732	1283,1387,1406,1479,1952,1201	300,145,190,183,196,203	927,1495,1508,1159,1358,1600	229,176,177,130,147,165	671	225	1	1.0	0.589,0.762,0.713,0.73,0.77,0.665	0.576,0.74,0.741,0.749,0.756,0.765	-0.016
ENSMUSG00000017715	Pgs1	11	+	118014573	118014722	118019606	118019732	118005369	118005891	118023404	118024011	420,239,311,257,328,335	568,272,392,276,405,411	319,307,253,231,245,243	423,337,289,265,245,339	298	275	1	1.0	0.406,0.448,0.423,0.462,0.428,0.429	0.41,0.457,0.447,0.446,0.48,0.398	-0.007
ENSMUSG00000017715	Pgs1	11	+	118014646	118014722	118019606	118019732	118005369	118005891	118023404	118023925	9,11,8,17,24,16	568,272,392,276,405,411	23,15,15,11,11,11	423,337,289,265,245,339	225	275	1	1.0	0.019,0.047,0.024,0.07,0.068,0.045	0.062,0.052,0.06,0.048,0.052,0.038	-0.006
ENSMUSG00000017713	Tha1	11	-	117870434	117870620	117871603	117871687	117869670	117869808	117873170	117873459	16,14,19,18,30,32	32,23,43,29,56,57	6,25,18,12,21,11	36,29,24,26,23,31	233	335	1	1.0	0.418,0.467,0.388,0.472,0.435,0.447	0.193,0.553,0.519,0.399,0.568,0.338	0.009
ENSMUSG00000020823	Sec14l1	11	+	117143286	117143415	117143780	117144015	117141661	117141793	117144848	117144958	0,70,42,94,104,18	13,203,147,245,319,97	2,55,67,47,66,53	22,204,232,196,206,207	278	384	1	1.0	0.0,0.323,0.283,0.346,0.311,0.204	0.112,0.271,0.285,0.249,0.307,0.261	-0.003
ENSMUSG00000024095	Hnrnpll	17	-	80032540	80032639	80032727	80032785	80029486	80030540	80034045	80034247	33,56,44,46,68,69	76,59,63,45,55,95	24,50,46,62,41,48	35,52,75,31,37,54	207	248	1	1.0	0.342,0.532,0.456,0.55,0.597,0.465	0.451,0.535,0.424,0.706,0.57,0.516	-0.043
ENSMUSG00000020780	Srp68	11	-	116265356	116265552	116268273	116268387	116263214	116263297	116271912	116271979	3,157,121,146,174,82	28,220,196,218,303,167	24,115,149,114,128,144	38,211,211,164,182,199	263	345	0.867035258265	1.0	0.123,0.484,0.447,0.468,0.43,0.392	0.453,0.417,0.481,0.477,0.48,0.487	-0.075
ENSMUSG00000021171	Esyt2	12	+	116353826	116353889	116356039	116356085	116348218	116348314	116357111	116357186	0,0,0,0,2,0	0,0,0,1,2,0	0,0,2,2,0,0	0,0,0,4,0,3	212	195	1	1.0	NA,NA,NA,0.0,0.479,NA	NA,NA,1.0,0.315,NA,0.0	-0.199
ENSMUSG00000020778	Ten1	11	+	116204844	116204979	116205610	116205768	116198854	116198983	116214838	116215318	234,113,219,144,177,244	433,155,208,246,249,436	116,117,145,109,122,123	252,172,190,140,169,194	284	307	1	1.0	0.369,0.441,0.532,0.388,0.435,0.377	0.332,0.424,0.452,0.457,0.438,0.407	0.005
ENSMUSG00000057948	Unc13d	11	-	116069701	116069799	116069880	116069937	116069565	116069617	116070020	116070111	7,23,24,30,39,10	10,32,25,49,51,15	1,21,22,24,25,21	1,22,48,23,21,27	206	247	1	1.0	0.456,0.463,0.535,0.423,0.478,0.444	0.545,0.534,0.355,0.556,0.588,0.483	-0.044
ENSMUSG00000057948	Unc13d	11	-	116076107	116076174	116076269	116076329	116075396	116075885	116076441	116076549	11,34,30,32,45,39	47,41,53,80,86,32	7,27,22,36,25,25	13,48,44,55,52,51	209	216	1	1.0	0.195,0.462,0.369,0.292,0.351,0.557	0.358,0.368,0.341,0.404,0.332,0.336	0.014
ENSMUSG00000057948	Unc13d	11	-	116076269	116076329	116076441	116076549	116076107	116076174	116076751	116076787	36,58,63,102,97,44	22,27,29,36,31,36	23,57,70,47,47,60	10,23,33,32,42,52	257	209	0.715735612881	1.0	0.571,0.636,0.639,0.697,0.718,0.498	0.652,0.668,0.633,0.544,0.476,0.484	0.05
ENSMUSG00000020755	Sap30bp	11	+	115938009	115938057	115951966	115952009	115935365	115935475	115957360	115957449	10,19,34,29,48,40	18,27,29,34,45,38	13,27,42,30,28,27	12,27,46,30,33,26	197	192	1	1.0	0.351,0.407,0.533,0.454,0.51,0.506	0.514,0.494,0.471,0.494,0.453,0.503	-0.028
ENSMUSG00000020755	Sap30bp	11	+	115951966	115952009	115957360	115957449	115938009	115938057	115960499	115960591	48,64,53,47,86,56	24,62,50,63,76,48	24,59,71,49,43,74	42,55,72,68,55,74	192	238	0.701284831569	1.0	0.713,0.561,0.568,0.48,0.584,0.591	0.415,0.571,0.55,0.472,0.492,0.553	0.074
ENSMUSG00000020755	Sap30bp	11	+	115957360	115957449	115960499	115960591	115951966	115952009	115961355	115961416	48,56,52,51,78,34	43,60,58,54,93,46	49,65,67,46,66,49	39,41,69,89,51,55	238	241	1	1.0	0.531,0.486,0.476,0.489,0.459,0.428	0.56,0.616,0.496,0.344,0.567,0.474	-0.031
ENSMUSG00000020755	Sap30bp	11	+	115960499	115960591	115961355	115961416	115957360	115957449	115961738	115961790	29,52,46,57,95,64	30,47,49,47,46,40	27,54,66,61,59,64	57,19,46,38,47,31	241	210	1	1.0	0.457,0.491,0.45,0.514,0.643,0.582	0.292,0.712,0.556,0.583,0.522,0.643	-0.029
ENSMUSG00000020752	Recql5	11	-	115893494	115893719	115894206	115894718	115893259	115893329	115894995	115895130	74,97,93,85,104,57	50,46,29,26,42,26	39,110,115,79,96,56	29,30,35,43,28,39	661	374	1	1.0	0.456,0.544,0.645,0.649,0.584,0.554	0.432,0.675,0.65,0.51,0.66,0.448	0.009
ENSMUSG00000020752	Recql5	11	-	115893494	115893719	115893946	115894718	115893259	115893329	115894995	115895136	88,113,99,88,115,62	50,46,29,26,42,26	42,116,127,82,94,59	29,30,35,43,28,39	921	374	1	1.0	0.417,0.499,0.581,0.579,0.526,0.492	0.37,0.611,0.596,0.436,0.577,0.381	0.02
ENSMUSG00000020752	Recql5	11	-	115896098	115896135	115896775	115896875	115895923	115895982	115897040	115897259	0,27,12,16,24,2	6,6,2,5,5,4	9,16,9,11,8,7	1,4,2,1,2,3	249	186	0.122245403122	1.0	0.0,0.771,0.818,0.705,0.782,0.272	0.871,0.749,0.771,0.892,0.749,0.635	-0.22
ENSMUSG00000020781	Tsen54	11	+	115821655	115821716	115821998	115822115	115820378	115821007	115822582	115823094	43,14,18,21,25,37	60,35,39,33,39,81	14,7,10,14,17,11	42,22,34,28,17,23	210	266	0.925108790253	1.0	0.476,0.336,0.369,0.446,0.448,0.367	0.297,0.287,0.271,0.388,0.559,0.377	0.044
ENSMUSG00000059923	Grb2	11	-	115646709	115646878	115649770	115649893	115644044	115645954	115655357	115655455	339,688,576,671,1013,519	2008,1968,2082,1911,2721,1862	214,647,624,640,612,695	1523,1802,1787,1866,1713,1873	272	318	1	1.0	0.165,0.29,0.244,0.291,0.303,0.246	0.141,0.296,0.29,0.286,0.295,0.303	-0.012
ENSMUSG00000059923	Grb2	11	-	115655357	115655455	115699151	115699356	115649770	115649893	115708393	115708576	693,1453,1282,1475,1919,1187	287,566,483,570,857,420	414,1387,1418,1208,1333,1449	211,503,531,510,495,587	354	247	1	1.0	0.628,0.642,0.649,0.644,0.61,0.664	0.578,0.658,0.651,0.623,0.653,0.633	0.007
ENSMUSG00000020744	Slc25a19	11	-	115616520	115616651	115620876	115621047	115614177	115615591	115623871	115624027	65,83,98,95,128,98	73,84,127,100,97,117	27,72,83,79,65,72	68,75,74,76,76,100	320	280	1	1.0	0.438,0.464,0.403,0.454,0.536,0.423	0.258,0.457,0.495,0.476,0.428,0.387	0.036
ENSMUSG00000020744	Slc25a19	11	-	115617517	115617701	115620876	115621047	115616520	115616651	115623871	115624027	65,82,98,98,132,99	75,76,78,85,114,76	29,72,86,83,65,72	19,52,56,69,61,75	320	333	1	1.0	0.474,0.529,0.567,0.545,0.546,0.575	0.614,0.59,0.615,0.556,0.526,0.5	-0.027
ENSMUSG00000020740	Gga3	11	-	115587935	115588003	115588311	115588545	115587405	115587716	115588855	115588972	10,108,37,83,73,7	0,20,11,16,27,2	0,72,55,56,30,63	5,17,16,19,24,21	383	217	0.169564039765	1.0	1.0,0.754,0.656,0.746,0.605,0.665	0.0,0.706,0.661,0.625,0.415,0.63	0.232
ENSMUSG00000020740	Gga3	11	-	115591262	115591366	115591629	115591753	115590886	115590967	115592431	115592530	5,50,30,35,62,20	0,24,16,30,27,8	1,41,50,35,30,29	0,31,32,31,34,22	273	253	0.409460934487	1.0	1.0,0.659,0.635,0.52,0.68,0.699	1.0,0.551,0.592,0.511,0.45,0.55	0.09
ENSMUSG00000020740	Gga3	11	-	115591629	115591753	115592431	115592530	115591262	115591366	115594705	115594781	13,32,11,28,52,12	0,44,17,29,40,5	0,37,44,32,24,22	0,24,35,33,27,15	248	273	1	1.0	1.0,0.445,0.416,0.515,0.589,0.725	NA,0.629,0.581,0.516,0.495,0.618	0.047
ENSMUSG00000020739	Nup85	11	+	115580503	115580587	115580729	115580795	115578789	115578896	115580920	115581072	20,18,20,20,28,12	27,29,17,19,41,38	27,15,7,14,13,24	45,10,9,13,19,13	233	215	0.625601762135	1.0	0.406,0.364,0.521,0.493,0.387,0.226	0.356,0.581,0.418,0.498,0.387,0.63	-0.079
ENSMUSG00000050312	Nsun3	16	-	62776287	62776383	62785787	62785897	62770657	62770812	62786670	62786777	0,7,13,29,31,9	0,21,7,24,22,16	0,19,30,24,24,16	0,14,9,36,14,26	259	245	1	1.0	NA,0.24,0.637,0.533,0.571,0.347	NA,0.562,0.759,0.387,0.619,0.368	-0.073
ENSMUSG00000050312	Nsun3	16	-	62776287	62776631	62785787	62785897	62770657	62770812	62786670	62786777	0,7,13,29,31,9	2,39,24,55,54,26	0,19,30,24,24,16	0,37,27,56,48,43	259	493	1	1.0	0.0,0.255,0.508,0.501,0.522,0.397	NA,0.494,0.679,0.449,0.488,0.415	-0.141
ENSMUSG00000045980	Tmem104	11	+	115188209	115188322	115197235	115197357	115187486	115187598	115200819	115200901	0,67,30,73,88,16	0,138,69,110,182,17	10,41,57,47,43,42	0,109,81,109,102,113	262	271	1	1.0	NA,0.334,0.31,0.407,0.333,0.493	1.0,0.28,0.421,0.308,0.304,0.278	-0.056
ENSMUSG00000015542	Nat9	11	-	115185006	115185116	115186748	115186834	115184482	115184626	115187118	115187332	5,1,9,2,9,5	88,28,48,27,31,53	0,1,9,3,0,6	30,21,27,20,31,27	235	259	1	1.0	0.059,0.038,0.171,0.075,0.242,0.094	0.0,0.05,0.269,0.142,0.0,0.197	0.004
ENSMUSG00000015542	Nat9	11	-	115185006	115185116	115186748	115186837	115184482	115184626	115187118	115187390	27,16,24,11,24,36	88,28,48,27,31,53	11,24,20,18,11,13	30,21,27,20,31,27	238	259	1	1.0	0.25,0.383,0.352,0.307,0.457,0.425	0.285,0.554,0.446,0.495,0.279,0.344	-0.038
ENSMUSG00000024845	Tmem134	19	+	4127056	4127121	4127549	4127639	4125933	4126200	4127759	4127836	168,157,237,167,198,181	200,111,160,130,162,140	168,110,148,122,133,160	144,139,132,133,87,119	214	239	1	1.0	0.484,0.612,0.623,0.589,0.577,0.591	0.566,0.469,0.556,0.506,0.631,0.6	0.025
ENSMUSG00000024845	Tmem134	19	+	4127056	4127121	4127576	4127639	4125958	4126200	4127759	4127836	168,157,237,167,198,181	172,85,127,101,117,109	168,110,148,122,133,160	117,107,93,105,70,93	214	212	1	1.0	0.492,0.647,0.649,0.621,0.626,0.622	0.587,0.505,0.612,0.535,0.653,0.63	0.022
ENSMUSG00000024845	Tmem134	19	+	4127549	4127639	4127759	4127836	4127056	4127121	4131228	4131282	202,116,162,163,193,190	111,45,46,37,72,84	121,113,139,107,133,128	85,45,45,47,42,30	239	226	1	1.0	0.632,0.709,0.769,0.806,0.717,0.681	0.574,0.704,0.745,0.683,0.75,0.801	0.009
ENSMUSG00000034652	Cd300a	11	+	114897721	114897819	114899344	114899382	114894657	114894778	114899752	114899863	37,53,59,90,79,74	26,32,39,33,53,50	31,58,58,45,66,61	31,18,18,23,21,21	247	187	0.427760171415	1.0	0.519,0.556,0.534,0.674,0.53,0.528	0.431,0.709,0.709,0.597,0.704,0.687	-0.083
ENSMUSG00000041623	D11Wsu47e	11	+	113691728	113691833	113692394	113692502	113687773	113689221	113694511	113694647	73,23,31,39,20,38	36,13,35,18,14,45	25,7,12,9,18,5	35,11,13,5,14,9	254	257	0.319736348075	1.0	0.672,0.642,0.473,0.687,0.591,0.461	0.42,0.392,0.483,0.646,0.565,0.36	0.11
ENSMUSG00000020612	Prkar1a	11	+	109653778	109653961	109659998	109660169	109650920	109651073	109661034	109661126	287,929,632,880,1167,752	309,713,612,752,984,784	216,944,908,801,804,908	193,758,678,649,694,723	332	320	1	1.0	0.472,0.557,0.499,0.53,0.533,0.48	0.519,0.546,0.563,0.543,0.528,0.548	-0.029
ENSMUSG00000020612	Prkar1a	11	+	109662275	109662322	109662948	109663107	109661287	109661349	109664758	109664819	92,297,229,273,366,266	844,894,891,946,1240,1079	69,244,229,227,225,256	613,871,832,730,730,935	196	308	1	1.0	0.146,0.343,0.288,0.312,0.317,0.279	0.15,0.306,0.302,0.328,0.326,0.301	-0.005
ENSMUSG00000041920	Slc16a6	11	-	109454862	109455678	109463309	109463548	109452725	109453394	109472937	109473294	0,63,25,86,102,11	8,376,234,418,505,100	0,15,18,38,33,21	13,154,134,168,187,138	388	965	1	1.0	0.0,0.294,0.21,0.338,0.334,0.215	0.0,0.195,0.25,0.36,0.305,0.275	0.001
ENSMUSG00000020611	Gna13	11	+	109365535	109365762	109392345	109392396	109362830	109363256	109395913	109401369	717,841,679,959,1036,813	19,109,36,120,141,38	579,1027,924,953,735,981	13,124,117,127,85,129	376	200	1	1.0	0.953,0.804,0.909,0.81,0.796,0.919	0.959,0.815,0.808,0.8,0.821,0.802	0.031
ENSMUSG00000020720	Psmd12	11	+	107494629	107494804	107495687	107495765	107493402	107493515	107497523	107497733	502,351,469,355,468,603	568,207,330,235,326,527	384,344,337,274,307,321	313,248,218,220,214,247	324	227	1	1.0	0.382,0.543,0.499,0.514,0.501,0.445	0.462,0.493,0.52,0.466,0.501,0.477	-0.006
ENSMUSG00000018433	Nol11	11	-	107183572	107183630	107184739	107184888	107181738	107181883	107186634	107186691	0,48,25,48,81,21	0,13,14,14,28,5	0,44,60,43,36,35	2,22,20,13,14,20	298	207	1	1.0	NA,0.719,0.554,0.704,0.668,0.745	0.0,0.581,0.676,0.697,0.641,0.549	0.154
ENSMUSG00000040481	Bptf	11	-	107040225	107040412	107042674	107042759	107033080	107035839	107043632	107043825	8,34,32,30,37,31	38,46,66,45,67,54	5,18,37,38,39,23	21,40,40,35,37,30	234	336	0.64090496012	1.0	0.232,0.515,0.41,0.489,0.442,0.452	0.255,0.393,0.57,0.609,0.602,0.524	-0.069
ENSMUSG00000040481	Bptf	11	-	107086711	107086897	107095001	107095190	107082512	107082700	107095715	107095925	0,15,0,10,29,0	0,1,0,0,1,1	0,22,15,18,12,23	0,0,0,1,3,4	338	335	1	1.0	NA,0.937,NA,1.0,0.966,0.0	NA,1.0,1.0,0.947,0.799,0.851	-0.194
ENSMUSG00000040481	Bptf	11	-	107099565	107099789	107110812	107111635	107095715	107095925	107131273	107131922	7,202,66,235,278,80	10,70,27,82,114,22	5,182,173,155,193,253	0,57,51,62,58,74	972	373	0.724007296999	1.0	0.212,0.525,0.484,0.524,0.483,0.583	1.0,0.551,0.566,0.49,0.561,0.567	-0.154
ENSMUSG00000018363	Smurf2	11	-	106824608	106824810	106828503	106828624	106823019	106823095	106830919	106831057	12,41,20,44,55,31	26,100,61,103,156,43	13,28,27,42,31,50	31,83,106,63,92,96	270	351	1	1.0	0.375,0.348,0.299,0.357,0.314,0.484	0.353,0.305,0.249,0.464,0.305,0.404	0.016
ENSMUSG00000018363	Smurf2	11	-	106859711	106859796	106864711	106864777	106856180	106856264	106868534	106868668	0,22,9,13,39,3	0,43,10,26,37,15	2,19,20,25,20,37	0,22,25,30,30,28	215	234	1	1.0	NA,0.358,0.495,0.352,0.534,0.179	1.0,0.485,0.465,0.476,0.42,0.59	-0.189
ENSMUSG00000018372	Cep95	11	+	106801462	106801578	106804992	106805121	106800043	106800143	106806235	106806429	0,5,0,8,12,6	0,10,6,9,13,4	4,5,9,6,1,18	0,4,7,6,5,13	265	278	1	1.0	NA,0.344,0.0,0.483,0.492,0.611	1.0,0.567,0.574,0.512,0.173,0.592	-0.184
ENSMUSG00000040356	Skiv2l	17	-	34848324	34848434	34849895	34849999	34848107	34848225	34850133	34850192	0,8,4,11,19,5	2,77,63,107,135,26	0,8,8,4,8,12	8,118,78,82,76,100	253	259	1	1.0	0.0,0.096,0.061,0.095,0.126,0.164	0.0,0.065,0.095,0.048,0.097,0.109	0.021
ENSMUSG00000024019	Cmtr1	17	+	29695425	29695494	29697083	29697215	29694784	29694842	29697948	29698071	45,239,164,264,327,60	108,344,324,409,620,141	21,265,271,253,240,265	57,392,421,433,407,427	218	281	1	1.0	0.349,0.472,0.395,0.454,0.405,0.354	0.322,0.466,0.453,0.43,0.432,0.444	-0.02
ENSMUSG00000024019	Cmtr1	17	+	29700970	29701083	29701484	29701593	29700233	29700281	29702153	29703359	85,298,203,266,405,113	205,395,466,501,586,230	78,340,342,263,302,346	236,519,492,475,485,528	262	258	1	1.0	0.29,0.426,0.3,0.343,0.405,0.326	0.246,0.392,0.406,0.353,0.38,0.392	-0.013
ENSMUSG00000020719	Ddx5	11	-	106786225	106786359	106786908	106787074	106786066	106786132	106788272	106788459	69,2140,1247,2291,3018,1534	124,1768,1201,1883,2452,1598	41,2242,1988,2098,1961,2127	83,1884,1890,1792,1622,1690	315	283	1	1.0	0.333,0.521,0.483,0.522,0.525,0.463	0.307,0.517,0.486,0.513,0.521,0.531	-0.005
ENSMUSG00000020719	Ddx5	11	-	106786908	106787074	106788272	106788459	106786447	106786544	106789015	106789185	28,709,427,884,1038,500	71,1812,1154,2051,2783,1437	3,760,658,663,647,830	47,2067,1918,1939,1755,1828	336	315	1	1.0	0.27,0.268,0.258,0.288,0.259,0.246	0.056,0.256,0.243,0.243,0.257,0.299	0.039
ENSMUSG00000024533	Spire1	18	-	67495139	67495276	67495362	67495390	67488208	67491549	67496561	67496632	0,5,5,2,6,4	0,39,8,25,48,24	0,10,13,6,1,3	0,20,21,16,20,34	177	286	1	1.0	NA,0.172,0.502,0.114,0.168,0.212	NA,0.447,0.5,0.377,0.075,0.125	-0.071
ENSMUSG00000020717	Pecam1	11	-	106662001	106662024	106671741	106671798	106654217	106655162	106679548	106679611	0,3,1,4,4,2	5,0,3,0,3,0	0,0,3,1,0,3	0,1,0,0,0,0	206	172	1	1.0	0.0,1.0,0.218,1.0,0.527,1.0	NA,0.0,1.0,1.0,NA,1.0	-0.126
ENSMUSG00000020715	Ern1	11	-	106405721	106405869	106407040	106407240	106403447	106403575	106407495	106407595	11,67,18,53,94,10	13,27,17,48,43,10	6,38,34,41,29,55	9,21,26,22,16,23	349	297	1	1.0	0.419,0.679,0.474,0.484,0.65,0.46	0.362,0.606,0.527,0.613,0.607,0.671	-0.037
ENSMUSG00000020700	Map3k3	11	+	106150269	106150418	106151008	106151140	106149481	106149673	106151617	106151747	19,127,75,112,158,31	0,76,48,65,129,23	12,97,91,100,123,114	15,62,50,71,67,85	298	281	0.983207708397	1.0	1.0,0.612,0.596,0.619,0.536,0.56	0.43,0.596,0.632,0.57,0.634,0.558	0.084
ENSMUSG00000020700	Map3k3	11	+	106151008	106151140	106151617	106151747	106150269	106150418	106152216	106152394	4,104,72,64,162,34	15,102,61,91,149,14	8,56,73,76,76,80	8,88,71,79,75,97	281	279	1	1.0	0.209,0.503,0.54,0.411,0.519,0.707	0.498,0.387,0.505,0.489,0.502,0.45	0.01
ENSMUSG00000020694	Tlk2	11	+	105209793	105209837	105210544	105210640	105208851	105208921	105221185	105221353	0,48,17,31,54,24	6,40,28,73,78,34	0,47,50,41,34,44	0,62,54,53,40,59	193	245	1	1.0	0.0,0.604,0.435,0.35,0.468,0.473	NA,0.49,0.54,0.495,0.519,0.486	-0.118
ENSMUSG00000020694	Tlk2	11	+	105240360	105240456	105241568	105241661	105221185	105221353	105246773	105246884	0,39,26,66,67,15	4,67,35,86,85,35	1,57,76,59,47,64	0,85,62,87,55,92	245	242	0.719275047209	1.0	0.0,0.365,0.423,0.431,0.438,0.297	1.0,0.398,0.548,0.401,0.458,0.407	-0.21
ENSMUSG00000020694	Tlk2	11	+	105241568	105241661	105246773	105246884	105240360	105240456	105247458	105247595	0,33,25,65,61,17	3,79,45,68,108,45	0,55,72,57,36,58	8,70,71,94,62,74	242	260	0.98544719858	1.0	0.0,0.31,0.374,0.507,0.378,0.289	0.0,0.458,0.521,0.394,0.384,0.457	-0.059
ENSMUSG00000020694	Tlk2	11	+	105260260	105260352	105267152	105267242	105256869	105256951	105269625	105269795	19,101,43,78,102,69	0,80,70,84,89,49	18,97,89,97,79,68	5,100,99,65,103,79	241	239	0.900891412718	1.0	1.0,0.556,0.379,0.479,0.532,0.583	0.781,0.49,0.471,0.597,0.432,0.461	0.049
ENSMUSG00000020694	Tlk2	11	+	105260260	105260352	105269625	105269795	105256869	105256951	105271098	105271156	19,97,42,74,101,60	41,140,138,115,135,80	18,96,86,97,77,69	59,135,134,114,127,121	241	319	1	1.0	0.38,0.478,0.287,0.46,0.498,0.498	0.288,0.485,0.459,0.53,0.445,0.43	-0.006
ENSMUSG00000020694	Tlk2	11	+	105267152	105267242	105269625	105269795	105260260	105260352	105271098	105271156	10,98,54,79,80,57	41,144,139,118,136,91	6,87,83,81,83,76	59,136,137,114,130,121	239	319	1	1.0	0.246,0.476,0.341,0.472,0.44,0.455	0.12,0.461,0.447,0.487,0.46,0.456	-0.0
ENSMUSG00000018412	Kansl1	11	-	104335446	104335699	104336220	104336333	104333228	104335205	104336548	104336606	13,64,43,50,70,18	30,176,168,184,230,64	8,57,47,52,54,53	9,166,111,114,149,149	262	402	0.688461938551	1.0	0.399,0.358,0.282,0.294,0.318,0.301	0.577,0.345,0.394,0.412,0.357,0.353	-0.081
ENSMUSG00000018412	Kansl1	11	-	104336220	104336333	104336548	104336606	104335446	104335699	104338125	104338247	0,48,20,25,78,14	13,57,42,42,80,8	2,34,51,40,48,55	11,61,36,31,43,36	207	262	0.553302872425	1.0	0.0,0.516,0.376,0.43,0.552,0.689	0.187,0.414,0.642,0.62,0.586,0.659	-0.091
ENSMUSG00000034255	Arhgap27	11	-	103338687	103338755	103339454	103339637	103338306	103338397	103339984	103340404	3,67,33,64,82,8	0,10,8,15,37,5	1,39,65,46,33,24	2,14,6,26,12,8	332	217	0.989948984426	1.0	1.0,0.814,0.729,0.736,0.592,0.511	0.246,0.645,0.876,0.536,0.643,0.662	0.129
ENSMUSG00000056938	Acbd4	11	+	103103899	103104020	103104092	103104172	103103525	103103644	103104432	103104553	19,20,12,3,20,4	26,34,30,23,44,29	5,20,4,5,10,11	5,17,15,10,11,41	270	229	0.706939508702	1.0	0.383,0.333,0.253,0.1,0.278,0.105	0.459,0.499,0.184,0.298,0.435,0.185	-0.101
ENSMUSG00000020936	Nmt1	11	+	103046378	103046523	103052205	103052324	103043167	103043276	103055197	103055289	170,482,423,558,874,354	130,396,396,413,587,381	76,518,546,455,518,536	95,388,415,396,371,482	294	268	1	1.0	0.544,0.526,0.493,0.552,0.576,0.459	0.422,0.549,0.545,0.512,0.56,0.503	0.01
ENSMUSG00000018677	Slc25a39	11	-	102405692	102405826	102406205	102406250	102405011	102405079	102406361	102406421	53,102,104,99,173,60	251,282,314,288,414,367	36,82,97,92,85,79	207,263,250,220,215,254	194	283	1	1.0	0.235,0.345,0.326,0.334,0.379,0.193	0.202,0.313,0.361,0.379,0.366,0.312	-0.02
ENSMUSG00000024622	Hmgxb3	18	-	61133851	61134061	61135470	61135587	61131278	61132595	61136226	61136360	2,24,16,28,26,18	34,62,67,44,75,45	4,26,30,22,25,24	14,49,80,39,60,72	266	359	0.882678400664	1.0	0.074,0.343,0.244,0.462,0.319,0.351	0.278,0.417,0.336,0.432,0.36,0.31	-0.057
ENSMUSG00000024622	Hmgxb3	18	-	61152184	61152283	61155027	61155125	61150368	61150518	61155259	61155432	6,33,19,41,38,11	0,29,14,19,34,10	1,49,43,22,26,34	3,35,16,18,20,20	247	248	1	1.0	1.0,0.533,0.577,0.684,0.529,0.525	0.251,0.584,0.73,0.551,0.566,0.631	0.089
ENSMUSG00000022336	Eif3e	15	-	43266133	43266259	43270878	43270983	43265500	43265625	43272275	43272318	24,213,218,204,340,273	157,358,397,443,523,635	22,251,205,169,169,210	87,446,335,397,394,426	254	275	1	1.0	0.142,0.392,0.373,0.333,0.413,0.318	0.215,0.379,0.399,0.315,0.317,0.348	-0.0
ENSMUSG00000022336	Eif3e	15	-	43270878	43270983	43272275	43272318	43266133	43266259	43275236	43275354	4,86,89,94,128,94	53,221,249,238,397,362	10,121,105,83,76,80	46,262,220,190,213,244	192	254	0.917384663222	1.0	0.091,0.34,0.321,0.343,0.299,0.256	0.223,0.379,0.387,0.366,0.321,0.303	-0.055
ENSMUSG00000097239	Gm27029	11	-	101408130	101408225	101409652	101409707	101406663	101407024	101410113	101410205	83,12,46,15,32,49	88,10,17,12,16,39	42,15,20,19,17,13	55,11,8,10,12,12	204	244	1	1.0	0.53,0.589,0.764,0.599,0.705,0.6	0.477,0.62,0.749,0.694,0.629,0.564	0.009
ENSMUSG00000078622	Ccdc47	11	-	106210287	106210462	106211672	106211780	106208194	106208316	106213080	106213361	3,123,73,117,181,87	18,172,140,186,254,154	15,138,106,87,111,128	8,142,153,151,169,175	257	324	0.674812394044	1.0	0.174,0.474,0.397,0.442,0.473,0.416	0.703,0.551,0.466,0.421,0.453,0.48	-0.116
ENSMUSG00000006920	Ezh1	11	-	101200835	101200927	101203254	101203451	101199945	101199986	101203760	101203941	0,76,42,71,119,15	1,31,25,26,30,3	2,68,66,74,42,69	0,31,50,27,9,31	346	241	1	1.0	0.0,0.631,0.539,0.655,0.734,0.777	1.0,0.604,0.479,0.656,0.765,0.608	-0.129
ENSMUSG00000019302	Atp6v0a1	11	+	101011756	101011937	101018563	101018642	101009451	101009564	101020472	101020570	25,79,48,125,155,53	49,58,38,90,104,40	10,135,121,111,80,109	8,72,112,63,56,58	330	228	0.729832056068	1.0	0.261,0.485,0.466,0.49,0.507,0.478	0.463,0.564,0.427,0.549,0.497,0.565	-0.063
ENSMUSG00000019302	Atp6v0a1	11	+	101038158	101038298	101038689	101038847	101036721	101036872	101039820	101039911	0,108,72,109,182,38	27,118,105,156,201,26	4,137,190,129,90,127	23,123,146,129,127,112	289	307	0.774117774821	1.0	0.0,0.493,0.421,0.426,0.49,0.608	0.156,0.542,0.58,0.515,0.429,0.546	-0.055
ENSMUSG00000019302	Atp6v0a1	11	+	101048417	101048525	101055025	101055143	101044515	101044623	101055433	101055605	7,59,57,72,134,32	25,132,96,111,156,48	9,65,99,100,63,80	25,119,136,91,97,89	257	267	1	1.0	0.225,0.317,0.382,0.403,0.472,0.409	0.272,0.362,0.431,0.533,0.403,0.483	-0.046
ENSMUSG00000017830	Dhx58	11	-	100701549	100701676	100702201	100702318	100701223	100701415	100703078	100703269	71,428,286,331,492,206	169,425,320,419,619,251	58,495,486,452,396,431	171,500,527,516,478,495	266	276	1	1.0	0.304,0.511,0.481,0.45,0.452,0.46	0.26,0.507,0.489,0.476,0.462,0.475	-0.002
ENSMUSG00000017830	Dhx58	11	-	100702201	100702318	100703078	100703269	100701549	100701676	100703493	100703695	98,804,519,732,953,422	106,380,294,292,443,199	138,976,938,860,753,842	61,430,395,399,326,366	340	266	1	1.0	0.42,0.623,0.58,0.662,0.627,0.624	0.639,0.64,0.65,0.628,0.644,0.643	-0.051
ENSMUSG00000006782	Cnp	11	+	100576235	100576905	100578912	100579052	100574903	100575068	100580346	100581728	422,869,657,1069,1227,613	145,217,170,285,295,166	300,1087,1049,1118,973,1149	125,254,219,249,213,226	819	289	1	1.0	0.507,0.586,0.577,0.57,0.595,0.566	0.459,0.602,0.628,0.613,0.617,0.642	-0.027
ENSMUSG00000035530	Eif1	11	+	100320665	100320829	100320947	100321049	100319884	100320160	100321316	100322096	2869,2107,2577,2298,2978,3802	5526,2135,3135,2387,3176,4899	2295,2112,1895,2143,2048,2114	3545,2276,1858,2120,1925,2042	313	251	1	1.0	0.294,0.442,0.397,0.436,0.429,0.384	0.342,0.427,0.45,0.448,0.46,0.454	-0.033
ENSMUSG00000037935	Smarce1	11	-	99213119	99213330	99214033	99214135	99209046	99210277	99215113	99215286	243,169,230,220,253,221	1037,432,607,512,634,728	184,170,183,178,158,189	703,452,433,456,390,503	251	360	1	1.0	0.252,0.359,0.352,0.381,0.364,0.303	0.273,0.35,0.377,0.359,0.368,0.35	-0.011
ENSMUSG00000037935	Smarce1	11	-	99214033	99214135	99215113	99215286	99213119	99213330	99219219	99219391	180,275,295,294,400,306	410,218,273,281,304,294	173,269,259,276,271,290	164,193,205,217,215,232	322	251	0.711342833231	1.0	0.255,0.496,0.457,0.449,0.506,0.448	0.451,0.521,0.496,0.498,0.496,0.494	-0.057
ENSMUSG00000037935	Smarce1	11	-	99224720	99225142	99228274	99228318	99220654	99220735	99228496	99228548	0,6,5,9,6,0	0,9,2,8,5,3	1,3,4,2,2,0	0,12,3,6,9,7	193	571	1	1.0	NA,0.664,0.881,0.769,0.78,0.0	1.0,0.425,0.798,0.497,0.397,0.0	0.099
ENSMUSG00000037935	Smarce1	11	-	99224720	99225142	99228496	99228548	99220654	99220735	99230401	99230445	0,0,4,2,1,0	0,8,2,8,5,3	0,1,5,4,1,1	0,12,3,6,10,7	201	571	1	1.0	NA,0.0,0.85,0.415,0.362,0.0	NA,0.191,0.826,0.654,0.221,0.289	-0.111
ENSMUSG00000037935	Smarce1	11	-	99225037	99225142	99228274	99228318	99220654	99220735	99228496	99228548	0,6,5,9,6,0	25,105,121,192,202,143	1,3,4,2,2,0	27,139,138,132,115,132	193	254	1	1.0	0.0,0.07,0.052,0.058,0.038,0.0	0.046,0.028,0.037,0.02,0.022,0.0	0.011
ENSMUSG00000037935	Smarce1	11	-	99225037	99225142	99228496	99228548	99220654	99220735	99230401	99231017	0,0,4,2,1,0	25,104,121,193,202,143	0,1,5,4,1,1	27,139,138,132,116,132	201	254	1	1.0	0.0,0.0,0.04,0.013,0.006,0.0	0.0,0.009,0.044,0.037,0.011,0.009	-0.008
ENSMUSG00000037935	Smarce1	11	-	99228274	99228318	99228496	99228548	99224720	99225142	99230401	99230445	0,1,4,1,0,0	0,36,46,49,86,18	0,1,5,2,1,1	0,56,64,35,39,38	201	193	1	1.0	NA,0.026,0.077,0.019,0.0,0.0	NA,0.017,0.07,0.052,0.024,0.025	-0.013
ENSMUSG00000020914	Top2a	11	-	98995243	98995378	98995680	98995724	98994206	98994406	98995849	98995973	19,12,11,7,14,14	112,58,60,22,99,83	5,13,14,4,11,9	64,45,37,29,45,29	193	284	1	1.0	0.2,0.233,0.212,0.319,0.172,0.199	0.103,0.298,0.358,0.169,0.265,0.314	-0.029
ENSMUSG00000052915	Msl1	11	+	98799139	98799363	98802267	98802315	98795515	98796604	98802781	98802846	151,316,249,301,388,255	4,16,15,13,19,12	80,300,308,244,273,284	5,11,4,4,10,9	373	197	1	1.0	0.952,0.913,0.898,0.924,0.915,0.918	0.894,0.935,0.976,0.97,0.935,0.943	-0.022
ENSMUSG00000052915	Msl1	11	+	98799999	98800382	98802267	98802315	98799139	98799363	98802781	98802846	447,625,636,609,838,645	4,16,15,13,19,12	277,592,529,492,558,594	5,11,3,5,10,9	532	197	1	1.0	0.976,0.935,0.94,0.945,0.942,0.952	0.954,0.952,0.985,0.973,0.954,0.961	-0.015
ENSMUSG00000021501	Caml	13	+	55624710	55625171	55628576	55628642	55623004	55623256	55631808	55632411	291,564,588,583,739,750	101,93,93,82,89,145	206,680,657,490,493,651	58,94,97,53,67,69	610	215	1	1.0	0.504,0.681,0.69,0.715,0.745,0.646	0.556,0.718,0.705,0.765,0.722,0.769	-0.042
ENSMUSG00000038208	Pgap3	11	-	98391694	98391757	98397895	98398048	98391079	98391141	98398884	98398982	0,7,11,2,6,0	1,6,1,3,4,5	0,9,8,1,4,19	0,2,1,2,4,4	302	212	1	1.0	0.0,0.45,0.885,0.319,0.513,0.0	NA,0.76,0.849,0.26,0.412,0.769	-0.249
ENSMUSG00000018160	Med1	11	-	98163799	98164001	98166255	98166374	98161143	98161239	98166698	98166823	0,22,10,27,41,10	0,42,16,46,73,25	0,25,36,29,19,28	9,82,59,51,73,51	268	351	1	1.0	NA,0.407,0.45,0.435,0.424,0.344	0.0,0.285,0.444,0.427,0.254,0.418	0.107
ENSMUSG00000038366	Lasp1	11	+	97806824	97806919	97815697	97815782	97799564	97799862	97824841	97824949	6,330,186,306,398,62	11,245,134,258,301,42	0,300,362,292,313,276	4,276,247,225,214,246	244	234	1	1.0	0.343,0.564,0.571,0.532,0.559,0.586	0.0,0.51,0.584,0.554,0.584,0.518	0.067
ENSMUSG00000038366	Lasp1	11	+	97815697	97815782	97824841	97824949	97806824	97806919	97833545	97833563	11,328,159,310,354,48	32,352,257,387,549,70	1,280,361,240,280,294	20,412,336,361,333,388	234	257	1	1.0	0.274,0.506,0.405,0.468,0.415,0.43	0.052,0.427,0.541,0.422,0.48,0.454	0.02
ENSMUSG00000071415	Rpl23	11	-	97781333	97781462	97781805	97781889	97778264	97778378	97782343	97782437	4,6,5,4,8,15	14112,4632,7745,4576,6614,10648	1,3,4,3,3,5	8267,4781,4950,4274,4029,4687	233	278	1	1.0	0.0,0.002,0.001,0.001,0.001,0.002	0.0,0.001,0.001,0.001,0.001,0.001	0.0
ENSMUSG00000001441	Npepps	11	-	97222950	97223170	97224658	97224793	97218507	97218650	97226728	97226868	24,214,125,214,248,132	62,299,264,326,457,163	13,209,236,176,185,219	60,345,311,303,352,355	284	369	1	1.0	0.335,0.482,0.381,0.46,0.414,0.513	0.22,0.44,0.496,0.43,0.406,0.445	0.025
ENSMUSG00000001441	Npepps	11	-	97242602	97242803	97244427	97244535	97241950	97242047	97248201	97248323	3,104,42,120,146,32	0,226,117,198,314,86	3,135,85,95,82,100	10,266,224,187,215,196	257	350	1	1.0	1.0,0.385,0.328,0.452,0.388,0.336	0.29,0.409,0.341,0.409,0.342,0.41	0.115
ENSMUSG00000001441	Npepps	11	-	97258273	97258351	97267594	97267679	97248201	97248323	97280200	97280432	0,90,46,93,156,25	17,48,22,79,109,32	0,95,119,70,97,98	3,84,63,59,52,51	234	227	0.79394136891	1.0	0.0,0.645,0.67,0.533,0.581,0.431	0.0,0.523,0.647,0.535,0.644,0.651	-0.023
ENSMUSG00000022540	Rogdi	16	-	5009477	5009604	5009900	5009950	5008729	5009252	5010039	5010153	7,4,4,5,5,6	38,14,14,23,15,29	0,5,0,0,2,6	14,10,16,19,6,12	199	276	0.390534595017	1.0	0.203,0.284,0.284,0.232,0.316,0.223	0.0,0.409,0.0,0.0,0.316,0.409	0.068
ENSMUSG00000001440	Kpnb1	11	-	97164952	97165096	97165375	97165483	97164724	97164830	97166046	97166129	78,322,227,250,362,256	88,338,326,309,446,355	42,278,264,225,281,281	39,373,325,256,259,332	257	293	1	1.0	0.503,0.521,0.443,0.48,0.481,0.451	0.551,0.459,0.481,0.501,0.553,0.491	-0.026
ENSMUSG00000001445	Mrpl10	11	+	97044527	97044697	97047029	97047194	97041559	97041652	97047412	97047557	39,83,91,71,107,66	52,81,98,83,150,95	26,83,93,54,78,55	25,79,113,87,103,98	319	314	1	1.0	0.425,0.502,0.478,0.457,0.413,0.406	0.506,0.508,0.448,0.379,0.427,0.356	0.01
ENSMUSG00000038615	Nfe2l1	11	-	96819394	96820516	96821250	96821409	96817598	96817930	96822103	96822319	62,758,499,852,1079,252	530,3657,2928,3875,5066,1582	33,699,704,606,557,766	430,3326,3419,3252,2751,3565	308	1271	1	1.0	0.326,0.461,0.413,0.476,0.468,0.397	0.241,0.464,0.459,0.435,0.455,0.47	0.003
ENSMUSG00000018666	Cbx1	11	+	96800770	96800947	96801428	96801606	96789126	96789353	96802727	96803969	18,198,117,188,210,178	68,187,145,138,218,162	8,148,161,137,142,209	59,129,168,129,137,140	326	327	1	1.0	0.21,0.515,0.447,0.577,0.491,0.524	0.12,0.535,0.49,0.516,0.51,0.6	-0.001
ENSMUSG00000020876	Snx11	11	-	96774440	96774495	96776967	96777061	96773135	96773222	96777454	96777492	6,21,12,28,16,19	41,38,30,23,53,35	1,13,31,19,14,18	18,30,43,22,23,30	243	204	1	1.0	0.109,0.317,0.251,0.505,0.202,0.313	0.045,0.267,0.377,0.42,0.338,0.335	-0.014
ENSMUSG00000006058	Snf8	11	+	96043403	96043476	96045160	96045302	96041624	96041729	96047194	96047430	633,226,336,216,336,472	169,60,71,42,60,133	424,250,251,201,203,210	145,35,35,49,33,48	222	291	1	1.0	0.831,0.832,0.861,0.871,0.88,0.823	0.793,0.904,0.904,0.843,0.89,0.852	-0.015
ENSMUSG00000018381	Abi3	11	-	95833208	95833334	95833639	95833800	95830073	95832876	95834002	95834098	543,305,333,299,435,437	402,196,218,211,298,284	261,207,220,227,234,237	216,131,129,133,124,176	310	275	1	1.0	0.545,0.58,0.575,0.557,0.564,0.577	0.517,0.584,0.602,0.602,0.626,0.544	-0.013
ENSMUSG00000038976	Ppp1r9b	11	+	94997993	94998114	95000206	95000311	94996063	94996667	95001218	95001354	133,411,312,389,531,240	219,477,404,497,703,287	87,339,347,303,300,373	130,440,561,439,429,497	270	254	1	1.0	0.364,0.448,0.421,0.424,0.415,0.44	0.386,0.42,0.368,0.394,0.397,0.414	0.022
ENSMUSG00000038976	Ppp1r9b	11	+	95000206	95000311	95001218	95001354	94997993	94998114	95001841	95001994	167,376,308,455,616,238	177,441,350,397,624,315	107,392,499,350,352,381	74,409,478,352,396,440	254	285	1	1.0	0.514,0.489,0.497,0.563,0.526,0.459	0.619,0.518,0.539,0.527,0.499,0.493	-0.025
ENSMUSG00000021282	Eif5	12	+	111542679	111542841	111543099	111543264	111542151	111542310	111543526	111543661	137,537,397,561,932,646	220,657,490,738,961,782	37,554,466,557,501,498	113,700,502,639,599,594	311	314	1	1.0	0.386,0.452,0.45,0.434,0.495,0.455	0.248,0.444,0.484,0.468,0.458,0.458	0.019
ENSMUSG00000039096	Rsad1	11	-	94548158	94548363	94548470	94548604	94544419	94544785	94548978	94549255	0,3,2,2,0,0	0,10,7,21,26,9	0,1,1,0,0,4	2,11,14,27,20,14	283	354	1	1.0	NA,0.273,0.263,0.106,0.0,0.0	0.0,0.102,0.082,0.0,0.0,0.263	0.054
ENSMUSG00000054079	Utp18	11	-	93861958	93862101	93866345	93866520	93860793	93860837	93868330	93868454	133,105,153,129,155,242	108,31,73,33,67,106	102,98,93,79,84,97	114,42,39,41,14,32	324	292	1	1.0	0.526,0.753,0.654,0.779,0.676,0.673	0.446,0.678,0.682,0.635,0.844,0.732	0.007
ENSMUSG00000000278	Scpep1	11	-	88929164	88929328	88930207	88930345	88924019	88924724	88933447	88933561	349,858,890,903,1226,858	675,797,1088,1005,1180,1300	281,931,846,869,714,863	585,894,931,819,837,806	287	313	1	1.0	0.361,0.54,0.471,0.495,0.531,0.419	0.344,0.532,0.498,0.536,0.482,0.539	-0.019
ENSMUSG00000000278	Scpep1	11	-	88930207	88930345	88933447	88933561	88929164	88929328	88934577	88934671	241,744,717,770,982,586	376,684,821,741,839,785	172,789,643,715,609,659	300,714,684,682,576,679	263	287	1	1.0	0.412,0.543,0.488,0.531,0.561,0.449	0.385,0.547,0.506,0.534,0.536,0.514	-0.006
ENSMUSG00000000278	Scpep1	11	-	88944374	88944530	88947144	88947234	88943796	88943871	88952405	88952554	56,772,605,872,979,457	144,779,678,946,1133,595	45,871,705,737,726,760	105,907,856,772,664,881	239	305	1	1.0	0.332,0.558,0.532,0.541,0.524,0.495	0.354,0.551,0.512,0.549,0.583,0.524	-0.015
ENSMUSG00000018428	Akap1	11	-	88835079	88835230	88837011	88837189	88834661	88834729	88838929	88839057	6,24,8,18,25,11	15,11,20,13,14,7	4,16,8,14,19,24	13,8,13,12,7,17	327	300	1	1.0	0.268,0.667,0.268,0.56,0.621,0.59	0.22,0.647,0.361,0.517,0.713,0.564	-0.008
ENSMUSG00000069769	Msi2	11	-	88347052	88347125	88348783	88348938	88339381	88344660	88366784	88366847	25,28,12,22,30,46	5,5,10,10,27,14	16,47,41,36,23,41	16,18,19,17,16,21	304	222	0.793198583339	1.0	0.785,0.804,0.467,0.616,0.448,0.706	0.422,0.656,0.612,0.607,0.512,0.588	0.072
ENSMUSG00000069769	Msi2	11	-	88347052	88347125	88348783	88348992	88343888	88344660	88366784	88366847	57,22,15,23,39,56	5,5,10,10,27,14	41,36,34,40,21,36	16,18,19,17,16,21	358	222	0.327801580342	1.0	0.876,0.732,0.482,0.588,0.472,0.713	0.614,0.554,0.526,0.593,0.449,0.515	0.102
ENSMUSG00000018548	Trim37	11	+	87201317	87201626	87205932	87206055	87196820	87197015	87206763	87206953	0,41,20,31,37,31	6,11,8,19,16,16	0,21,27,10,31,29	0,2,8,9,12,8	458	272	1	1.0	0.0,0.689,0.598,0.492,0.579,0.535	NA,0.862,0.667,0.398,0.605,0.683	-0.161
ENSMUSG00000061666	Gdpd1	11	-	87045126	87045216	87045755	87045874	87041787	87041921	87056791	87056837	12,137,76,153,191,107	14,99,67,166,161,94	7,132,110,124,100,160	8,80,98,103,100,109	268	239	1	1.0	0.433,0.552,0.503,0.451,0.514,0.504	0.438,0.595,0.5,0.518,0.471,0.567	-0.022
ENSMUSG00000061666	Gdpd1	11	-	87059424	87059560	87063898	87063941	87056791	87056837	87073835	87074062	1,39,22,37,46,20	14,157,73,179,219,119	0,26,36,34,34,25	9,136,129,121,125,192	192	285	1	1.0	0.096,0.269,0.309,0.235,0.238,0.2	0.0,0.221,0.293,0.294,0.288,0.162	0.015
ENSMUSG00000019122	Ccl9	11	-	83575842	83575951	83576374	83576446	83572918	83575495	83578388	83578636	1150,3105,3290,3337,5563,2531	3705,6225,7191,6688,11408,6470	843,3576,4699,2906,3687,3965	2694,7246,9797,6605,7352,7978	221	258	1	1.0	0.266,0.368,0.348,0.368,0.363,0.314	0.268,0.366,0.359,0.339,0.369,0.367	-0.007
ENSMUSG00000018925	Heatr9	11	-	83514501	83514621	83515173	83515356	83513264	83513338	83516617	83516748	0,21,3,10,7,7	0,12,16,6,17,1	0,13,12,10,11,13	4,4,22,11,4,7	332	269	1	1.0	NA,0.586,0.132,0.575,0.25,0.85	0.0,0.725,0.306,0.424,0.69,0.601	0.021
ENSMUSG00000018925	Heatr9	11	-	83518170	83518227	83518433	83518490	83517114	83517172	83518709	83518836	0,1,6,2,7,6	0,4,3,7,7,4	1,3,0,1,3,3	1,3,4,8,8,7	206	206	1	1.0	NA,0.2,0.667,0.222,0.5,0.6	0.5,0.5,0.0,0.111,0.273,0.3	0.157
ENSMUSG00000018925	Heatr9	11	-	83518433	83518490	83518709	83518836	83518170	83518227	83519105	83519290	0,4,11,5,13,7	0,8,5,4,7,1	0,5,3,10,1,7	0,5,5,5,14,5	276	206	1	1.0	NA,0.272,0.622,0.483,0.581,0.839	NA,0.427,0.309,0.599,0.051,0.511	0.18
ENSMUSG00000020680	Taf15	11	+	83487222	83487413	83497893	83497926	83484976	83485079	83499072	83499182	37,294,194,269,375,147	12,43,31,33,36,29	36,281,295,271,219,219	4,27,38,29,29,37	340	182	1	1.0	0.623,0.785,0.77,0.814,0.848,0.731	0.828,0.848,0.806,0.833,0.802,0.76	-0.051
ENSMUSG00000024525	Impa2	18	+	67310646	67310755	67315619	67315728	67309051	67309097	67316881	67317033	13,7,6,7,19,11	19,6,9,12,35,24	1,5,5,12,12,8	12,4,6,12,14,9	258	258	1	1.0	0.406,0.538,0.4,0.368,0.352,0.314	0.077,0.556,0.455,0.5,0.462,0.471	-0.024
ENSMUSG00000020696	Rffl	11	-	82811027	82811111	82812399	82812810	82810007	82810218	82818415	82818603	43,469,272,401,568,195	23,39,40,30,53,33	42,515,478,385,470,466	25,68,54,59,39,30	560	233	1	1.0	0.438,0.833,0.739,0.848,0.817,0.711	0.411,0.759,0.786,0.731,0.834,0.866	-0.0
ENSMUSG00000020696	Rffl	11	-	82812399	82812810	82818415	82818603	82811027	82811111	82845751	82845895	1,31,33,42,62,14	30,398,219,298,467,174	5,41,48,49,57,32	62,425,407,352,375,400	337	560	1	1.0	0.052,0.115,0.2,0.19,0.181,0.118	0.118,0.138,0.164,0.188,0.202,0.117	-0.012
ENSMUSG00000020696	Rffl	11	-	82812399	82812810	82818415	82818603	82811027	82811111	82871007	82871210	9,106,65,155,150,46	30,396,219,309,475,176	4,125,175,100,146,166	62,425,407,364,389,404	337	560	1	1.0	0.333,0.308,0.33,0.455,0.344,0.303	0.097,0.328,0.417,0.313,0.384,0.406	0.021
ENSMUSG00000020696	Rffl	11	-	82818415	82818603	82845751	82845895	82810007	82810218	82871007	82871210	0,31,13,19,28,8	9,106,66,155,151,47	0,19,22,16,15,19	4,130,176,100,145,168	293	337	1	1.0	0.0,0.252,0.185,0.124,0.176,0.164	0.0,0.144,0.126,0.155,0.106,0.115	0.042
ENSMUSG00000020696	Rffl	11	-	82818415	82818603	82845751	82845895	82812399	82812810	82871007	82871210	0,30,13,19,28,8	20,201,126,237,275,70	0,19,22,19,12,21	13,231,293,154,248,259	293	337	1	1.0	0.0,0.147,0.106,0.084,0.105,0.116	0.0,0.086,0.079,0.124,0.053,0.085	0.022
ENSMUSG00000035441	Myo1d	11	-	80586846	80586960	80592786	80592891	80557433	80557588	80593738	80593883	0,7,0,6,21,4	0,10,4,5,5,0	3,9,6,6,7,3	0,0,2,6,10,12	254	263	1	1.0	NA,0.42,0.0,0.554,0.813,1.0	1.0,1.0,0.756,0.509,0.42,0.206	-0.091
ENSMUSG00000020707	Rnf135	11	+	80189223	80189367	80193885	80194048	80183850	80184255	80196872	80196947	68,90,90,96,144,73	22,114,65,98,140,119	23,147,149,132,96,142	56,128,133,71,88,125	293	312	1	1.0	0.767,0.457,0.596,0.511,0.523,0.395	0.304,0.55,0.544,0.664,0.537,0.547	0.017
ENSMUSG00000020709	Adap2	11	+	80170677	80170761	80174087	80174150	80165672	80165819	80176055	80176133	7,84,42,99,126,31	0,98,48,80,119,28	5,108,79,89,88,113	10,120,117,72,84,81	233	212	0.937406223138	1.0	1.0,0.438,0.443,0.53,0.491,0.502	0.313,0.45,0.381,0.529,0.488,0.559	0.114
ENSMUSG00000046909	Tefm	11	-	80137917	80138067	80139865	80140323	80136677	80137279	80142076	80142175	6,70,68,76,60,67	21,29,38,32,43,36	17,67,78,65,84,69	27,54,31,19,19,27	607	299	0.720964423526	1.0	0.123,0.543,0.469,0.539,0.407,0.478	0.237,0.379,0.553,0.628,0.685,0.557	-0.08
ENSMUSG00000022960	Donson	16	-	91683632	91683811	91684301	91684480	91682742	91682821	91686166	91686370	10,33,14,23,33,11	7,14,6,7,22,26	0,14,18,9,18,15	0,20,12,10,12,14	328	328	1	1.0	0.588,0.702,0.7,0.767,0.6,0.297	NA,0.412,0.6,0.474,0.6,0.517	0.088
ENSMUSG00000020716	Nf1	11	+	79463232	79463295	79468113	79468154	79458770	79458906	79468716	79468875	0,20,0,11,18,3	0,0,0,0,0,0	0,9,9,17,10,22	0,1,0,0,0,0	212	190	1	1.0	NA,1.0,NA,1.0,1.0,1.0	NA,0.89,1.0,1.0,1.0,1.0	0.022
ENSMUSG00000020716	Nf1	11	+	79569123	79569170	79570230	79570447	79568649	79568792	79578253	79578942	0,3,1,6,11,1	3,44,28,24,63,15	0,2,3,2,2,10	0,27,35,35,32,39	196	366	1	1.0	0.0,0.113,0.063,0.318,0.246,0.111	NA,0.122,0.138,0.096,0.105,0.324	-0.015
ENSMUSG00000017677	Wsb1	11	-	79244462	79244563	79246169	79246301	79241983	79242156	79248390	79248659	15,303,198,344,362,229	17,265,211,274,352,326	18,301,310,234,249,285	31,263,288,235,211,291	281	250	1	1.0	0.44,0.504,0.455,0.528,0.478,0.385	0.341,0.505,0.489,0.47,0.512,0.466	0.001
ENSMUSG00000017677	Wsb1	11	-	79246169	79246301	79248390	79248513	79244462	79244563	79250980	79251149	0,0,0,0,0,0	25,332,240,336,406,316	0,0,0,1,0,0	13,371,307,257,259,304	272	281	1	1.0	0.0,0.0,0.0,0.0,0.0,0.0	0.0,0.0,0.0,0.004,0.0,0.0	-0.001
ENSMUSG00000017677	Wsb1	11	-	79246169	79246301	79248390	79248659	79244462	79244563	79250980	79251149	15,668,443,662,850,471	25,332,240,336,406,316	16,667,621,542,516,631	13,371,307,257,259,304	418	281	1	1.0	0.287,0.575,0.554,0.57,0.585,0.5	0.453,0.547,0.576,0.586,0.573,0.583	-0.041
ENSMUSG00000034445	Cyb561a3	19	+	10582297	10582496	10585181	10585390	10580462	10580562	10586690	10586845	11,70,27,74,83,50	34,85,38,97,145,66	2,56,50,56,66,55	28,59,77,91,64,72	348	358	1	1.0	0.25,0.459,0.422,0.44,0.371,0.438	0.068,0.494,0.4,0.388,0.515,0.44	0.012
ENSMUSG00000022867	Usp25	16	+	77055153	77055240	77059162	77059300	77050397	77050560	77062395	77062472	0,213,72,195,327,58	1,390,156,416,566,141	0,283,257,256,221,268	2,449,458,468,414,418	236	287	1	1.0	0.0,0.399,0.359,0.363,0.413,0.333	0.0,0.434,0.406,0.399,0.394,0.438	-0.034
ENSMUSG00000051232	Tmem199	11	-	78508652	78508695	78509724	78509814	78508318	78508431	78510347	78510421	56,71,89,90,90,81	44,45,62,55,78,72	23,70,90,69,57,61	28,40,63,36,33,46	239	192	1	1.0	0.506,0.559,0.536,0.568,0.481,0.475	0.398,0.584,0.534,0.606,0.581,0.516	-0.016
ENSMUSG00000010277	2610507B11Rik	11	+	78287295	78287382	78287683	78287794	78286512	78286693	78287931	78287983	63,106,114,129,178,107	45,136,182,140,187,123	25,126,107,94,63,102	41,128,135,89,120,122	236	260	1	1.0	0.607,0.462,0.408,0.504,0.512,0.489	0.402,0.52,0.466,0.538,0.366,0.479	0.035
ENSMUSG00000002052	Supt6	11	-	78209423	78209536	78211796	78211921	78209101	78209179	78212082	78212196	76,199,195,210,249,73	118,157,174,154,193,68	77,161,188,149,177,194	98,156,167,119,143,128	274	262	1	1.0	0.381,0.548,0.517,0.566,0.552,0.507	0.429,0.497,0.518,0.545,0.542,0.592	-0.009
ENSMUSG00000002052	Supt6	11	-	78211796	78211921	78212082	78212196	78209423	78209536	78212668	78212907	122,227,231,237,361,118	74,148,135,147,195,63	117,235,238,225,200,265	72,131,141,139,117,126	263	274	1	1.0	0.632,0.615,0.641,0.627,0.659,0.661	0.629,0.651,0.637,0.628,0.64,0.687	-0.006
ENSMUSG00000002052	Supt6	11	-	78225306	78225502	78225946	78226097	78224595	78224735	78226179	78226309	7,126,84,143,187,45	28,196,142,303,354,57	7,155,153,126,124,168	20,225,253,205,234,228	300	345	1	1.0	0.223,0.425,0.405,0.352,0.378,0.476	0.287,0.442,0.41,0.414,0.379,0.459	-0.022
ENSMUSG00000037791	Phf12	11	+	77984015	77984197	78006726	78006799	77982753	77983377	78009400	78009794	7,60,45,73,109,6	0,34,12,33,47,7	0,61,54,50,59,50	0,40,24,30,28,35	331	222	1	1.0	1.0,0.542,0.716,0.597,0.609,0.365	NA,0.506,0.601,0.528,0.586,0.489	0.096
ENSMUSG00000037791	Phf12	11	+	78024960	78025086	78025884	78026028	78023026	78023819	78027319	78027418	12,79,53,61,118,35	0,60,68,50,82,21	12,77,65,63,64,57	14,77,56,54,63,38	275	293	0.702925434848	1.0	1.0,0.584,0.454,0.565,0.605,0.64	0.477,0.516,0.553,0.554,0.52,0.615	0.102
ENSMUSG00000037791	Phf12	11	+	78028226	78028309	78028842	78028981	78027319	78027418	78029316	78030539	0,28,45,29,48,11	33,77,109,99,119,44	7,37,19,24,29,26	50,66,83,64,58,74	232	288	1	1.0	0.0,0.311,0.339,0.267,0.334,0.237	0.148,0.41,0.221,0.318,0.383,0.304	-0.049
ENSMUSG00000020841	Cpd	11	-	76786270	76786402	76790826	76790891	76785018	76785204	76790994	76791090	2,285,158,418,508,106	5,712,291,894,1082,156	0,388,398,424,312,359	4,749,825,717,665,772	214	281	1	1.0	0.344,0.345,0.416,0.38,0.381,0.472	0.0,0.405,0.388,0.437,0.381,0.379	0.058
ENSMUSG00000020841	Cpd	11	-	76797580	76797904	76799788	76799958	76795440	76795636	76801639	76801782	5,725,220,796,990,92	8,1530,618,1769,2146,356	0,796,789,765,572,741	0,1704,1684,1710,1428,1723	319	473	1	1.0	0.481,0.413,0.345,0.4,0.406,0.277	NA,0.409,0.41,0.399,0.373,0.389	-0.009
ENSMUSG00000020849	Ywhae	11	+	75751880	75752080	75755573	75755680	75732868	75733091	75756816	75757023	347,2527,2152,2847,3969,2793	298,1097,970,1236,1647,1154	211,2727,2926,2782,2732,3010	213,1218,1177,1243,1074,1097	349	256	1	1.0	0.461,0.628,0.619,0.628,0.639,0.64	0.421,0.622,0.646,0.621,0.651,0.668	-0.002
ENSMUSG00000020849	Ywhae	11	+	75755573	75755652	75756816	75757023	75751880	75752080	75759291	75759428	162,838,711,962,1346,809	811,2142,2184,2407,3415,2562	89,898,920,895,832,883	562,2422,2194,2261,2234,2361	228	356	1	1.0	0.238,0.379,0.337,0.384,0.381,0.33	0.198,0.367,0.396,0.382,0.368,0.369	-0.005
ENSMUSG00000020849	Ywhae	11	+	75755573	75755680	75756816	75757023	75751603	75752080	75759291	75759315	213,1098,945,1216,1739,1087	811,2142,2184,2407,3415,2562	133,1201,1170,1168,1079,1153	562,2422,2194,2261,2234,2361	256	356	1	1.0	0.268,0.416,0.376,0.413,0.415,0.371	0.248,0.408,0.426,0.418,0.402,0.404	-0.008
ENSMUSG00000006127	Inpp5k	11	+	75645427	75645617	75646785	75646923	75639136	75639565	75647192	75647276	18,146,64,128,174,68	63,58,60,72,85,42	43,181,121,145,105,135	46,77,82,70,56,70	339	287	0.768924276396	1.0	0.195,0.681,0.475,0.601,0.634,0.578	0.442,0.666,0.555,0.637,0.614,0.62	-0.062
ENSMUSG00000006127	Inpp5k	11	+	75646785	75646923	75647192	75647276	75645427	75645617	75647401	75647506	48,105,65,117,117,54	56,68,51,63,90,41	35,137,118,98,88,73	37,35,66,66,43,62	287	233	0.819931819064	1.0	0.41,0.556,0.509,0.601,0.513,0.517	0.434,0.761,0.592,0.547,0.624,0.489	-0.057
ENSMUSG00000006127	Inpp5k	11	+	75647192	75647276	75647401	75647506	75646785	75646923	75647651	75648863	33,36,31,56,52,28	71,69,81,75,91,91	25,58,51,43,31,41	56,76,97,76,47,84	233	254	1	1.0	0.336,0.363,0.294,0.449,0.384,0.251	0.327,0.454,0.364,0.381,0.418,0.347	-0.036
ENSMUSG00000038188	Scarf1	11	+	75515165	75515688	75520293	75520512	75514308	75514410	75520902	75521031	576,1421,1276,1528,1852,722	187,402,389,427,611,258	336,1543,1607,1293,1353,1499	159,406,463,367,379,400	672	368	1	1.0	0.628,0.659,0.642,0.662,0.624,0.605	0.536,0.675,0.655,0.659,0.662,0.672	-0.007
ENSMUSG00000078789	Dph1	11	-	75180560	75180661	75180787	75180944	75179725	75179804	75181292	75181361	6,47,34,44,39,32	7,18,20,15,47,21	3,50,34,21,20,39	0,31,29,27,27,28	306	250	0.840499409285	1.0	0.412,0.681,0.581,0.706,0.404,0.555	1.0,0.569,0.489,0.389,0.377,0.532	-0.003
ENSMUSG00000038290	Smg6	11	+	74946006	74946219	74981851	74981913	74945521	74945632	74990069	74990215	0,21,9,27,27,5	0,6,8,12,12,1	0,15,20,24,11,24	0,5,10,2,5,7	362	211	1	1.0	NA,0.671,0.396,0.567,0.567,0.745	NA,0.636,0.538,0.875,0.562,0.666	-0.066
ENSMUSG00000020790	Ankfy1	11	+	72714364	72714483	72722627	72722763	72712156	72712349	72728760	72728884	0,162,42,158,219,22	13,147,25,157,221,24	0,209,175,179,163,210	0,165,173,158,105,158	268	285	1	1.0	0.0,0.54,0.641,0.517,0.513,0.494	NA,0.574,0.518,0.546,0.623,0.586	-0.119
ENSMUSG00000020790	Ankfy1	11	+	72732247	72732413	72738251	72738456	72730471	72730621	72739988	72740057	0,147,55,187,255,29	4,211,71,241,278,18	0,204,193,215,154,185	2,269,188,221,200,219	315	354	1	1.0	0.0,0.439,0.465,0.466,0.508,0.644	0.0,0.46,0.536,0.522,0.464,0.487	0.009
ENSMUSG00000020790	Ankfy1	11	+	72738251	72738456	72739988	72740057	72732247	72732413	72740401	72740601	0,179,63,221,273,26	0,77,21,93,119,11	2,222,203,187,164,212	0,69,71,71,73,84	354	218	1	1.0	NA,0.589,0.649,0.594,0.586,0.593	1.0,0.665,0.638,0.619,0.58,0.608	-0.083
ENSMUSG00000020790	Ankfy1	11	+	72738251	72738456	72739988	72740106	72732247	72732413	72740401	72740601	0,179,63,221,273,26	0,7,0,5,9,2	2,222,203,187,164,212	0,4,8,10,8,5	354	267	1	1.0	NA,0.951,1.0,0.971,0.958,0.907	1.0,0.977,0.95,0.934,0.939,0.97	-0.004
ENSMUSG00000020790	Ankfy1	11	+	72760239	72760364	72761362	72761509	72759915	72760006	72764776	72764867	6,119,76,139,188,52	20,163,101,203,305,76	8,146,200,131,146,166	8,238,217,184,223,192	274	296	1	1.0	0.245,0.441,0.448,0.425,0.4,0.425	0.519,0.399,0.499,0.435,0.414,0.483	-0.061
ENSMUSG00000020790	Ankfy1	11	+	72761362	72761509	72764776	72764867	72760239	72760364	72767512	72767588	3,148,100,151,242,53	11,103,54,97,140,56	21,204,222,172,153,214	12,136,114,117,97,135	296	240	0.899970774691	1.0	0.181,0.538,0.6,0.558,0.584,0.434	0.587,0.549,0.612,0.544,0.561,0.562	-0.087
ENSMUSG00000020794	Ube2g1	11	+	72645536	72645652	72663070	72663173	72607282	72607635	72672959	72673057	0,5,5,2,13,1	9,215,146,210,285,145	0,17,0,8,3,11	17,183,195,162,164,162	265	252	1	1.0	0.0,0.022,0.032,0.009,0.042,0.007	0.0,0.081,0.0,0.045,0.017,0.061	-0.015
ENSMUSG00000020798	Spns3	11	-	72499637	72499736	72505055	72505121	72499354	72499526	72529533	72529723	0,0,2,0,0,0	0,0,0,2,3,0	0,2,0,0,5,0	3,2,1,1,0,1	215	248	1	1.0	NA,NA,1.0,0.0,0.0,NA	0.0,0.536,0.0,0.0,1.0,0.0	0.077
ENSMUSG00000040463	Mybbp1a	11	+	72449992	72450094	72450625	72450774	72449719	72449833	72450876	72451005	123,144,188,137,221,137	428,216,293,262,302,222	78,128,145,119,146,172	216,247,238,181,177,206	251	298	1	1.0	0.254,0.442,0.432,0.383,0.465,0.423	0.3,0.381,0.42,0.438,0.495,0.498	-0.022
ENSMUSG00000040483	Xaf1	11	+	72306563	72306652	72308606	72308924	72304665	72304861	72311955	72313733	248,234,260,253,320,336	5111,1549,2226,1623,2012,3282	245,369,406,315,235,327	3900,2092,1840,1640,1585,1891	238	467	1	1.0	0.087,0.229,0.186,0.234,0.238,0.167	0.11,0.257,0.302,0.274,0.225,0.253	-0.047
ENSMUSG00000020803	Txndc17	11	+	72208252	72208334	72208729	72208805	72207546	72207768	72209414	72210015	798,496,641,533,728,1133	1353,516,773,592,728,1403	454,502,578,480,413,496	734,598,525,503,441,525	231	225	1	1.0	0.365,0.484,0.447,0.467,0.493,0.44	0.376,0.45,0.517,0.482,0.477,0.479	-0.014
ENSMUSG00000025027	Xpnpep1	19	-	53013398	53013503	53014610	53014674	53012188	53012281	53025258	53025383	25,65,73,77,115,47	8,102,93,99,140,62	4,86,79,67,73,63	5,100,105,73,89,113	213	254	1	1.0	0.788,0.432,0.483,0.481,0.495,0.475	0.488,0.506,0.473,0.523,0.494,0.399	0.045
ENSMUSG00000018442	Derl2	11	-	71014549	71014643	71015726	71015800	71013442	71013638	71018311	71018377	53,125,135,144,190,186	242,237,266,261,324,442	39,127,146,98,98,140	141,236,226,213,173,193	223	243	1	1.0	0.193,0.365,0.356,0.375,0.39,0.314	0.232,0.37,0.413,0.334,0.382,0.441	-0.03
ENSMUSG00000018442	Derl2	11	-	71015726	71015800	71018311	71018377	71014549	71014643	71019143	71019242	70,125,154,130,168,143	131,205,204,226,224,346	35,121,150,102,102,120	71,189,204,199,163,183	215	223	1	1.0	0.357,0.387,0.439,0.374,0.438,0.3	0.338,0.399,0.433,0.347,0.394,0.405	-0.003
ENSMUSG00000018449	Rpain	11	+	70973014	70973075	70973801	70973913	70971763	70971934	70974068	70974132	63,28,53,36,32,56	88,27,46,34,28,90	21,35,19,32,26,21	55,20,25,19,23,22	210	261	1	1.0	0.471,0.563,0.589,0.568,0.587,0.436	0.322,0.685,0.486,0.677,0.584,0.543	-0.014
ENSMUSG00000018449	Rpain	11	+	70973014	70973075	70974068	70974132	70971763	70971934	70977657	70977687	48,30,53,32,29,70	4,0,1,0,4,1	39,32,19,28,19,14	5,4,0,0,0,0	210	213	1	1.0	0.924,1.0,0.982,1.0,0.88,0.986	0.888,0.89,1.0,1.0,1.0,1.0	-0.001
ENSMUSG00000021178	Psmc1	12	+	100115419	100115605	100115786	100115915	100114837	100114962	100116698	100116795	700,937,1007,1073,1589,1144	459,548,649,618,758,993	350,938,1053,837,774,948	381,451,455,434,421,481	335	278	1	1.0	0.559,0.587,0.563,0.59,0.635,0.489	0.433,0.633,0.658,0.615,0.604,0.621	-0.024
ENSMUSG00000021178	Psmc1	12	+	100115786	100115915	100116698	100116795	100115419	100115605	100119072	100119262	420,521,622,648,899,784	488,366,439,385,488,702	223,567,564,501,477,555	249,320,351,294,354,364	278	246	1	1.0	0.432,0.557,0.556,0.598,0.62,0.497	0.442,0.611,0.587,0.601,0.544,0.574	-0.016
ENSMUSG00000020821	Kif1c	11	+	70706940	70707086	70708441	70708611	70706680	70706759	70708778	70708858	72,434,353,494,664,207	130,460,448,570,669,239	44,407,373,402,351,501	78,484,438,388,452,425	295	319	1	1.0	0.375,0.505,0.46,0.484,0.518,0.484	0.379,0.476,0.479,0.528,0.456,0.56	-0.009
ENSMUSG00000040712	Camta2	11	-	70671007	70671079	70671449	70671633	70670548	70670736	70671883	70672080	82,309,218,358,430,187	98,146,143,144,209,89	79,304,310,228,278,266	41,113,132,114,133,118	333	221	0.84836312931	1.0	0.357,0.584,0.503,0.623,0.577,0.582	0.561,0.641,0.609,0.57,0.581,0.599	-0.056
ENSMUSG00000040712	Camta2	11	-	70671449	70671633	70671883	70672080	70671007	70671079	70673953	70674255	78,256,228,292,469,123	85,226,194,245,318,145	84,302,324,222,231,221	53,231,250,171,215,225	346	333	1	1.0	0.469,0.522,0.531,0.534,0.587,0.449	0.604,0.557,0.555,0.555,0.508,0.486	-0.029
ENSMUSG00000040712	Camta2	11	-	70671883	70672080	70673953	70674255	70671449	70671633	70674611	70674834	112,459,327,408,585,196	84,303,212,370,480,172	46,390,450,310,345,337	89,325,324,226,281,263	451	346	1	1.0	0.506,0.538,0.542,0.458,0.483,0.466	0.284,0.479,0.516,0.513,0.485,0.496	0.037
ENSMUSG00000018920	Cxcl16	11	-	70456940	70456991	70458075	70458145	70455654	70456062	70458744	70459167	239,295,255,313,414,280	5,1,12,2,15,15	135,320,310,357,256,239	9,11,13,12,1,1	219	200	1	1.0	0.978,0.996,0.951,0.993,0.962,0.945	0.932,0.964,0.956,0.964,0.996,0.995	0.003
ENSMUSG00000018920	Cxcl16	11	-	70458744	70458827	70459028	70459167	70455654	70456062	70459377	70459408	2387,3002,3131,3260,3760,3133	2437,1422,2070,1900,2279,2718	1720,2950,2857,2771,2399,2790	1711,1662,1722,1636,1373,1704	288	232	1	1.0	0.441,0.63,0.549,0.58,0.571,0.481	0.447,0.588,0.572,0.577,0.585,0.569	-0.014
ENSMUSG00000060216	Arrb2	11	+	70438318	70438391	70438647	70438785	70437943	70438028	70439471	70439553	324,337,393,353,508,420	1121,679,905,703,992,1152	178,265,305,284,256,262	740,639,596,521,574,610	222	287	1	1.0	0.272,0.391,0.36,0.394,0.398,0.32	0.237,0.349,0.398,0.413,0.366,0.357	0.003
ENSMUSG00000020831	0610010K14Rik	11	-	70236876	70236978	70237530	70237625	70236023	70236211	70237783	70237914	151,87,129,78,132,145	129,94,92,52,83,143	74,66,63,84,59,66	89,72,50,77,72,56	244	251	0.912270359904	1.0	0.546,0.488,0.591,0.607,0.621,0.511	0.461,0.485,0.564,0.529,0.457,0.548	0.053
ENSMUSG00000020888	Dvl2	11	+	70008019	70008151	70008280	70008460	70007814	70007943	70008776	70008995	8,31,16,30,48,22	24,47,43,28,34,26	5,21,29,22,29,22	21,21,23,36,24,44	281	329	1	1.0	0.281,0.436,0.303,0.556,0.623,0.498	0.218,0.539,0.596,0.417,0.586,0.369	-0.005
ENSMUSG00000078812	Eif5a	11	-	69919448	69919478	69920340	69920434	69919150	69919336	69921162	69921386	63,122,91,71,92,86	0,2,2,0,8,0	39,97,130,94,83,77	0,2,0,0,2,1	243	179	1	1.0	1.0,0.978,0.971,1.0,0.894,1.0	1.0,0.973,1.0,1.0,0.968,0.983	-0.013
ENSMUSG00000018752	Tnfsfm13	11	-	69693620	69693674	69694749	69694825	69693505	69693541	69695393	69695441	45,78,59,81,93,64	34,37,42,21,57,31	48,82,63,43,72,59	29,45,23,26,21,35	225	203	1	1.0	0.544,0.655,0.559,0.777,0.595,0.651	0.599,0.622,0.712,0.599,0.756,0.603	-0.018
ENSMUSG00000059796	Eif4a1	11	-	69667694	69667774	69668021	69668111	69666935	69667617	69668195	69668333	2327,1825,2338,1902,2524,3072	3904,1819,2568,2061,2489,3726	1694,2019,1598,1724,1546,1884	2700,2030,1782,1650,1550,1929	239	229	1	1.0	0.364,0.49,0.466,0.469,0.493,0.441	0.375,0.488,0.462,0.5,0.489,0.483	-0.012
ENSMUSG00000059796	Eif4a1	11	-	69669077	69669246	69670132	69670272	69668643	69668753	69670614	69670747	633,2175,2036,2288,2951,2287	1606,3164,3277,3304,4213,4269	404,2215,2098,1982,1832,2186	1341,3286,2982,3002,2678,3227	289	318	1	1.0	0.303,0.431,0.406,0.432,0.435,0.371	0.249,0.426,0.436,0.421,0.429,0.427	-0.002
ENSMUSG00000059796	Eif4a1	11	-	69669077	69669246	69670614	69670747	69668643	69668753	69670927	69670976	134,523,515,567,731,538	1606,3161,3274,3301,4202,4263	77,530,460,554,466,485	1341,3284,2981,3000,2674,3223	282	318	1	1.0	0.086,0.157,0.151,0.162,0.164,0.125	0.061,0.154,0.148,0.172,0.164,0.145	0.0
ENSMUSG00000059796	Eif4a1	11	-	69670132	69670272	69670614	69670747	69669077	69669246	69670927	69670976	134,527,517,568,739,541	881,2364,2230,2432,3055,2582	77,532,461,555,464,486	710,2550,2244,2346,1890,2369	282	289	1	1.0	0.135,0.186,0.192,0.193,0.199,0.177	0.1,0.176,0.174,0.195,0.201,0.174	0.01
ENSMUSG00000018761	Mpdu1	11	-	69657724	69657843	69657935	69658021	69657419	69657530	69658565	69658698	138,134,152,115,193,163	246,173,184,144,194,224	104,146,153,134,129,152	153,172,149,149,137,135	235	268	1	1.0	0.39,0.469,0.485,0.477,0.532,0.454	0.437,0.492,0.539,0.506,0.518,0.562	-0.041
ENSMUSG00000018761	Mpdu1	11	-	69657724	69657843	69657935	69658056	69657419	69657530	69658565	69658698	0,3,6,10,6,1	246,173,184,144,194,224	8,6,1,10,8,0	153,172,149,149,137,135	270	268	1	1.0	0.0,0.017,0.031,0.064,0.03,0.004	0.049,0.033,0.007,0.062,0.055,0.0	-0.01
ENSMUSG00000018476	Kdm6b	11	-	69407740	69407839	69408025	69408167	69407424	69407644	69408257	69408401	0,20,9,11,39,1	0,21,3,9,28,0	0,20,31,17,30,16	0,17,11,17,22,24	291	248	1	1.0	NA,0.448,0.719,0.51,0.543,1.0	NA,0.501,0.706,0.46,0.537,0.362	0.131
ENSMUSG00000018474	Chd3	11	-	69345135	69345262	69345470	69345634	69343272	69344478	69346617	69346813	41,45,30,29,83,33	59,50,49,48,69,39	17,42,39,26,33,43	46,36,32,26,47,46	313	276	1	1.0	0.38,0.442,0.351,0.348,0.515,0.427	0.246,0.507,0.518,0.469,0.382,0.452	-0.018
ENSMUSG00000023025	Larp4	15	+	99994663	99994717	99996466	99996676	99993322	99993433	99997372	99997476	0,18,4,24,18,9	0,84,43,115,104,21	0,15,16,14,8,15	0,75,65,92,85,71	203	359	1	1.0	NA,0.275,0.141,0.27,0.234,0.431	NA,0.261,0.303,0.212,0.143,0.272	0.032
ENSMUSG00000020899	Pfas	11	-	68991039	68991159	68991337	68991493	68990672	68990818	68991684	68991768	0,13,12,14,32,6	0,18,18,5,24,8	0,18,7,4,20,11	0,3,15,5,1,4	305	269	1	1.0	NA,0.389,0.37,0.712,0.54,0.398	NA,0.841,0.292,0.414,0.946,0.708	-0.158
ENSMUSG00000046207	Pik3r6	11	+	68532493	68532580	68533465	68533880	68531421	68531584	68534192	68534271	9,22,25,26,60,7	60,305,201,275,433,140	1,31,39,26,32,59	89,301,308,210,302,359	236	564	1	1.0	0.264,0.147,0.229,0.184,0.249,0.107	0.026,0.198,0.232,0.228,0.202,0.282	0.002
ENSMUSG00000046207	Pik3r6	11	+	68536103	68536226	68539898	68540009	68534192	68534271	68543597	68543685	12,12,17,21,26,6	4,84,51,69,115,49	5,14,19,18,25,9	27,80,66,59,81,62	272	260	1	1.0	0.741,0.12,0.242,0.225,0.178,0.105	0.15,0.143,0.216,0.226,0.228,0.122	0.088
ENSMUSG00000046207	Pik3r6	11	+	68536103	68536226	68539898	68540009	68534192	68534283	68543597	68543685	24,105,68,89,174,52	4,86,51,69,115,49	29,98,115,77,97,107	27,80,66,59,81,60	272	260	1	1.0	0.852,0.539,0.56,0.552,0.591,0.504	0.507,0.539,0.625,0.555,0.534,0.63	0.035
ENSMUSG00000020903	Stx8	11	+	67973232	67973271	68011314	68011439	67969771	67969871	68020905	68020998	161,76,102,91,88,183	292,188,299,199,240,520	43,97,86,49,56,70	254,179,204,175,144,210	188	274	1	1.0	0.446,0.371,0.332,0.4,0.348,0.339	0.198,0.441,0.381,0.29,0.362,0.327	0.039
ENSMUSG00000020903	Stx8	11	+	68011314	68011439	68020905	68020998	67973232	67973271	68109276	68109378	14,8,7,8,1,26	544,187,250,175,171,468	11,8,11,5,11,7	332,135,166,155,131,133	274	242	1	1.0	0.022,0.036,0.024,0.039,0.005,0.047	0.028,0.05,0.055,0.028,0.069,0.044	-0.017
ENSMUSG00000020903	Stx8	11	+	68011314	68011439	68109276	68109378	67973232	67973271	68203705	68203770	5,4,6,7,1,19	643,200,287,163,196,502	3,4,7,4,10,7	410,152,148,143,101,148	274	251	1	1.0	0.007,0.018,0.019,0.038,0.005,0.034	0.007,0.024,0.042,0.025,0.083,0.042	-0.017
ENSMUSG00000020903	Stx8	11	+	68011314	68011439	68020905	68020998	67984562	67984673	68109276	68109378	406,230,318,291,284,559	544,187,250,177,171,470	252,240,247,190,191,225	332,135,166,155,131,133	274	242	1	1.0	0.397,0.521,0.529,0.592,0.595,0.512	0.401,0.611,0.568,0.52,0.563,0.599	-0.019
ENSMUSG00000020903	Stx8	11	+	68020905	68020998	68109276	68109378	68011314	68011439	68203705	68203770	231,144,226,160,196,396	652,206,288,164,196,511	189,125,156,119,123,160	419,156,152,146,103,148	242	251	1	1.0	0.269,0.42,0.449,0.503,0.509,0.446	0.319,0.454,0.516,0.458,0.553,0.529	-0.039
ENSMUSG00000071068	Treml2	17	+	48302611	48302932	48308056	48308273	48300385	48300596	48309118	48309225	4,19,20,42,77,4	17,21,1,21,34,15	0,42,37,28,46,32	9,23,24,22,36,18	470	366	1	1.0	0.155,0.413,0.94,0.609,0.638,0.172	0.0,0.587,0.546,0.498,0.499,0.581	0.036
ENSMUSG00000020910	Adprm	11	-	67040218	67040335	67041480	67042107	67038040	67038445	67051680	67051778	191,294,277,252,394,390	77,37,83,48,56,107	104,261,286,257,313,270	83,58,45,54,48,34	776	266	1	1.0	0.46,0.731,0.534,0.643,0.707,0.555	0.3,0.607,0.685,0.62,0.691,0.731	-0.001
ENSMUSG00000033352	Map2k4	11	-	65719483	65719603	65735191	65735366	65712177	65712297	65756268	65756371	2,134,32,134,149,58	8,86,48,98,126,25	0,123,109,96,91,135	7,131,111,57,76,89	324	269	1	1.0	0.172,0.564,0.356,0.532,0.495,0.658	0.0,0.438,0.449,0.583,0.499,0.557	0.042
ENSMUSG00000018501	Ncor1	11	-	62349352	62349493	62351377	62351546	62345234	62345318	62353233	62353334	0,79,48,110,199,15	6,75,18,75,92,10	0,114,113,104,83,110	1,34,57,55,44,65	318	290	0.662387867675	1.0	0.0,0.49,0.709,0.572,0.664,0.578	0.0,0.754,0.644,0.633,0.632,0.607	-0.043
ENSMUSG00000018501	Ncor1	11	-	62349394	62349493	62351377	62351546	62345234	62345318	62353233	62353334	0,79,48,110,199,15	0,0,0,2,3,0	0,114,113,104,83,110	0,0,0,0,2,1	318	248	1	1.0	NA,1.0,1.0,0.977,0.981,1.0	NA,1.0,1.0,1.0,0.97,0.988	0.0
ENSMUSG00000004798	Ulk2	11	-	61781591	61781749	61783536	61783715	61779673	61779809	61787428	61787637	34,43,45,61,76,33	29,38,39,54,80,55	1,39,61,47,33,37	14,45,58,41,40,52	328	307	0.762266948816	1.0	0.523,0.514,0.519,0.514,0.471,0.36	0.063,0.448,0.496,0.518,0.436,0.4	0.09
ENSMUSG00000004798	Ulk2	11	-	61782005	61782124	61783536	61783715	61781591	61781749	61787428	61787637	34,43,45,61,76,33	21,34,52,37,65,33	1,42,61,47,31,37	1,23,38,35,37,34	328	268	1	1.0	0.57,0.508,0.414,0.574,0.489,0.45	0.45,0.599,0.567,0.523,0.406,0.471	-0.002
ENSMUSG00000004798	Ulk2	11	-	61782005	61782124	61787428	61787637	61781591	61781749	61791433	61791583	11,51,39,67,130,28	21,35,42,31,63,31	8,47,64,41,43,69	1,22,33,30,32,33	358	268	0.449778184723	1.0	0.282,0.522,0.41,0.618,0.607,0.403	0.857,0.615,0.592,0.506,0.501,0.61	-0.14
ENSMUSG00000004798	Ulk2	11	-	61783536	61783715	61787428	61787637	61782005	61782124	61791433	61791583	11,51,49,73,131,30	27,47,31,42,83,55	8,48,69,46,48,71	13,33,54,37,28,39	358	328	0.775871223954	1.0	0.272,0.499,0.592,0.614,0.591,0.333	0.361,0.571,0.539,0.533,0.611,0.625	-0.057
ENSMUSG00000004798	Ulk2	11	-	61803641	61803787	61808061	61808199	61801482	61801563	61812717	61812778	0,23,26,23,32,6	0,32,20,31,50,16	0,24,22,26,37,31	4,39,35,30,26,22	287	295	1	1.0	NA,0.425,0.572,0.433,0.397,0.278	0.0,0.387,0.393,0.471,0.594,0.592	0.015
ENSMUSG00000001036	Epn2	11	-	61553509	61553579	61565821	61565894	61548007	61548042	61579566	61579658	0,0,0,0,1,0	0,1,0,0,0,0	0,0,0,0,0,0	0,0,0,0,3,0	222	219	1	1.0	NA,0.0,NA,NA,1.0,NA	NA,NA,NA,NA,0.0,NA	0.5
ENSMUSG00000002812	Flii	11	-	60719692	60719872	60720005	60720218	60719024	60719107	60720360	60720497	76,621,453,699,782,178	59,544,393,556,712,121	20,691,612,536,513,633	66,591,580,477,433,564	362	329	0.881169019464	1.0	0.539,0.509,0.512,0.533,0.5,0.572	0.216,0.515,0.49,0.505,0.518,0.505	0.069
ENSMUSG00000002812	Flii	11	-	60720005	60720218	60720360	60720497	60719692	60719872	60720637	60720785	30,296,206,337,372,90	83,753,532,782,919,197	3,326,326,254,208,330	45,780,674,673,602,802	286	362	1	1.0	0.314,0.332,0.329,0.353,0.339,0.366	0.078,0.346,0.38,0.323,0.304,0.342	0.043
ENSMUSG00000002812	Flii	11	-	60722999	60723085	60723364	60723445	60722584	60722746	60724790	60724862	3,174,122,190,217,57	14,224,138,255,314,57	7,206,202,141,146,180	10,210,249,207,221,244	230	235	1	1.0	0.18,0.442,0.475,0.432,0.414,0.505	0.417,0.501,0.453,0.41,0.403,0.43	-0.028
ENSMUSG00000021483	Cdk20	13	+	64432976	64433090	64436117	64436306	64432313	64432670	64436492	64436614	4,41,25,16,50,24	5,39,41,27,66,21	4,32,31,10,35,22	6,40,36,37,24,27	263	338	1	1.0	0.507,0.575,0.439,0.432,0.493,0.595	0.461,0.507,0.525,0.258,0.652,0.512	0.021
ENSMUSG00000000538	Tom1l2	11	-	60262648	60262783	60270317	60270467	60261054	60261213	60274923	60275002	0,23,10,13,26,1	0,23,1,22,20,2	0,20,13,15,14,24	0,12,16,11,15,22	299	284	1	1.0	NA,0.487,0.905,0.359,0.553,0.322	NA,0.613,0.436,0.564,0.47,0.509	0.007
ENSMUSG00000020538	Srebf1	11	-	60201245	60201411	60201579	60201712	60200634	60200835	60201795	60201905	67,103,90,109,166,163	90,98,156,123,109,183	56,97,79,64,98,85	119,105,74,79,77,115	282	315	1	1.0	0.454,0.54,0.392,0.497,0.63,0.499	0.345,0.508,0.544,0.475,0.587,0.452	0.017
ENSMUSG00000020538	Srebf1	11	-	60201245	60201411	60201795	60201905	60200634	60200835	60202158	60202261	36,84,88,70,97,89	90,101,156,123,113,188	24,60,82,44,53,59	119,109,79,79,77,120	259	315	1	1.0	0.327,0.503,0.407,0.409,0.511,0.365	0.197,0.401,0.558,0.404,0.456,0.374	0.022
ENSMUSG00000020538	Srebf1	11	-	60201579	60201712	60201795	60201905	60201245	60201411	60202158	60202261	36,85,88,70,97,89	124,95,138,126,154,169	24,60,82,44,52,59	118,88,80,83,91,102	259	282	1	1.0	0.24,0.493,0.41,0.377,0.407,0.364	0.181,0.426,0.527,0.366,0.384,0.386	0.003
ENSMUSG00000032615	Nt5m	11	+	59852790	59852891	59860749	59860810	59839446	59839756	59874552	59874667	37,37,27,42,37,32	25,17,16,27,25,8	3,35,28,23,37,40	16,12,19,15,17,25	250	210	0.833745219594	1.0	0.554,0.646,0.586,0.566,0.554,0.771	0.136,0.71,0.553,0.563,0.646,0.573	0.083
ENSMUSG00000019373	Cops3	11	-	59830146	59830239	59832883	59832933	59827845	59828025	59833031	59833144	3,21,17,34,57,25	15,46,61,64,60,69	3,39,26,28,21,38	13,45,47,48,48,68	199	242	1	1.0	0.196,0.357,0.253,0.392,0.536,0.306	0.219,0.513,0.402,0.415,0.347,0.405	-0.043
ENSMUSG00000019373	Cops3	11	-	59830146	59830307	59832883	59832933	59827845	59828025	59833031	59833144	3,21,17,34,57,25	15,47,61,69,68,64	3,39,26,28,21,38	13,50,47,52,53,71	199	310	1	1.0	0.238,0.41,0.303,0.434,0.566,0.378	0.264,0.549,0.463,0.456,0.382,0.455	-0.04
ENSMUSG00000032633	Flcn	11	-	59804520	59804791	59807799	59807915	59803748	59803895	59809659	59810016	8,50,39,58,80,22	10,130,98,110,201,54	10,51,48,42,56,74	13,101,116,79,102,105	265	420	0.850555310546	1.0	0.559,0.379,0.387,0.455,0.387,0.392	0.549,0.445,0.396,0.457,0.465,0.528	-0.047
ENSMUSG00000020441	2310033P09Rik	11	+	59208968	59209051	59209127	59209200	59208819	59208865	59209307	59209393	30,27,51,45,56,61	39,27,38,43,30,50	22,38,48,22,37,28	16,23,28,21,13,16	232	222	0.429985437915	1.0	0.424,0.489,0.562,0.5,0.641,0.539	0.568,0.613,0.621,0.501,0.731,0.626	-0.084
ENSMUSG00000078853	Igtp	11	+	58201467	58201717	58206043	58206119	58199585	58199779	58206318	58207565	210,1509,936,1655,1833,669	8,16,12,32,20,19	215,2194,2184,1916,1735,1974	19,35,28,11,24,25	399	225	1	1.0	0.937,0.982,0.978,0.967,0.981,0.952	0.865,0.972,0.978,0.99,0.976,0.978	0.006
ENSMUSG00000078853	Igtp	11	+	58201467	58201717	58206043	58206176	58199587	58199779	58206318	58207575	210,1509,936,1655,1833,669	5,32,29,39,34,14	215,2194,2184,1916,1735,1974	27,66,45,52,33,50	399	282	1	1.0	0.967,0.971,0.958,0.968,0.974,0.971	0.849,0.959,0.972,0.963,0.974,0.965	0.021
ENSMUSG00000035762	Tmem161b	13	+	84292378	84292553	84293380	84293477	84286684	84286798	84294602	84295858	1,55,29,53,80,42	8,29,20,23,43,47	0,64,47,41,36,40	0,34,19,29,28,31	324	246	1	1.0	0.087,0.59,0.524,0.636,0.586,0.404	NA,0.588,0.653,0.518,0.494,0.495	-0.078
ENSMUSG00000032745	Gpbp1	13	-	111443320	111443406	111447895	111447955	111440631	111440816	111448932	111448999	2,98,77,128,163,109	0,2,0,6,3,0	4,100,92,102,103,117	0,2,0,1,5,2	209	235	1	1.0	1.0,0.982,1.0,0.96,0.984,1.0	1.0,0.983,1.0,0.991,0.959,0.985	0.001
ENSMUSG00000032745	Gpbp1	13	-	111466850	111466970	111487422	111488370	111453372	111453496	111489717	111490028	2,644,438,726,980,346	12,136,75,113,146,65	0,727,745,642,632,716	2,106,108,94,98,85	1097	269	0.678226013446	1.0	0.039,0.537,0.589,0.612,0.622,0.566	0.0,0.627,0.628,0.626,0.613,0.674	-0.034
ENSMUSG00000018583	G3bp1	11	+	55485625	55485738	55489018	55489192	55469684	55469801	55491963	55492054	48,99,84,91,121,56	104,429,375,446,675,281	4,85,90,47,76,93	97,441,437,394,394,518	262	323	0.957903869494	1.0	0.363,0.221,0.216,0.201,0.181,0.197	0.048,0.192,0.202,0.128,0.192,0.181	0.073
ENSMUSG00000018583	G3bp1	11	+	55497650	55497762	55497912	55498041	55496143	55496245	55498557	55498667	148,343,324,316,468,266	151,240,240,243,350,287	96,312,368,287,274,308	62,193,233,220,223,247	261	278	1	1.0	0.511,0.604,0.59,0.581,0.587,0.497	0.623,0.633,0.627,0.582,0.567,0.57	-0.039
ENSMUSG00000018583	G3bp1	11	+	55497650	55497762	55498557	55498667	55496143	55496245	55499458	55504838	148,343,324,316,470,266	257,344,360,349,460,441	96,313,368,284,274,308	180,305,286,272,332,367	261	259	1	1.0	0.364,0.497,0.472,0.473,0.503,0.374	0.346,0.505,0.561,0.509,0.45,0.454	-0.024
ENSMUSG00000018583	G3bp1	11	+	55497912	55498041	55498557	55498667	55497650	55497762	55499458	55504838	202,321,324,349,441,310	257,344,360,349,460,440	96,311,347,274,364,377	180,305,286,276,332,367	278	259	1	1.0	0.423,0.465,0.456,0.482,0.472,0.396	0.332,0.487,0.531,0.48,0.505,0.489	-0.022
ENSMUSG00000020400	Tnip1	11	-	54915496	54915587	54916795	54916987	54910784	54911571	54917255	54917321	1799,1975,2235,2004,2601,1490	231,205,282,221,308,239	1507,1904,2009,1746,1857,1945	189,203,213,161,261,214	341	240	1	1.0	0.846,0.871,0.848,0.865,0.856,0.814	0.849,0.868,0.869,0.884,0.834,0.865	-0.012
ENSMUSG00000020400	Tnip1	11	-	54915496	54915587	54916795	54916987	54910786	54911497	54917255	54917321	1799,1976,2235,2002,2603,1489	689,357,549,460,530,579	1507,1904,2009,1749,1859,1946	536,422,409,321,415,437	341	240	1	1.0	0.648,0.796,0.741,0.754,0.776,0.644	0.664,0.761,0.776,0.793,0.759,0.758	-0.025
ENSMUSG00000020400	Tnip1	11	-	54916795	54916987	54917255	54917321	54915496	54915587	54917799	54917925	422,500,513,568,768,377	1164,1051,1381,1143,1533,875	314,573,510,460,465,497	905,1094,1094,1017,1145,1136	215	341	1	1.0	0.365,0.43,0.371,0.441,0.443,0.406	0.355,0.454,0.425,0.418,0.392,0.41	0.0
ENSMUSG00000020400	Tnip1	11	-	54918605	54918737	54920760	54920889	54917799	54917925	54924097	54924229	601,1167,1101,1275,1471,703	744,1105,1097,1275,1672,705	388,1292,1341,1099,1144,1261	572,1203,1210,1092,1037,1106	278	281	1	1.0	0.449,0.516,0.504,0.503,0.471,0.502	0.407,0.521,0.528,0.504,0.527,0.535	-0.013
ENSMUSG00000020388	Pdlim4	11	-	54059937	54060016	54063634	54063786	54056142	54056324	54068839	54068932	197,177,236,234,262,246	157,70,167,135,118,176	111,127,120,112,139,123	126,77,92,67,63,81	301	228	1	1.0	0.487,0.657,0.517,0.568,0.627,0.514	0.4,0.555,0.497,0.559,0.626,0.535	0.033
ENSMUSG00000020334	Slc22a4	11	-	53988781	53988964	53990623	53990838	53986477	53986613	53991984	53992085	24,78,79,89,134,90	80,78,91,77,115,70	6,95,64,62,51,44	16,55,54,72,46,61	364	332	1	1.0	0.215,0.477,0.442,0.513,0.515,0.54	0.255,0.612,0.519,0.44,0.503,0.397	-0.004
ENSMUSG00000063652	Slc22a21	11	-	53959203	53959375	53960282	53960437	53957973	53958100	53969499	53969603	0,2,0,3,5,1	0,3,0,4,3,1	0,0,4,2,0,1	0,1,9,0,0,6	304	321	1	1.0	NA,0.413,NA,0.442,0.638,0.514	NA,0.0,0.319,1.0,NA,0.15	0.134
ENSMUSG00000020361	Hspa4	11	-	53262879	53262999	53265033	53265141	53262263	53262425	53265923	53266049	289,330,358,277,492,548	723,439,644,447,616,929	140,273,286,283,282,318	592,427,439,377,365,396	257	269	1	1.0	0.295,0.44,0.368,0.393,0.455,0.382	0.198,0.401,0.405,0.44,0.447,0.457	-0.002
ENSMUSG00000020349	Ppp2ca	11	+	52113119	52113329	52117986	52118160	52098680	52099150	52118668	52118758	152,1241,1074,1401,1646,969	304,1057,946,1099,1464,1193	107,1261,1210,1195,1176,1239	190,1073,1032,890,841,1083	359	323	1	1.0	0.31,0.514,0.505,0.534,0.503,0.422	0.336,0.514,0.513,0.547,0.557,0.507	-0.031
ENSMUSG00000020349	Ppp2ca	11	+	52117986	52118160	52118668	52118758	52113119	52113329	52119142	52119304	117,816,679,875,1163,886	214,482,529,547,648,591	108,857,849,826,714,823	124,511,471,425,438,522	323	239	1	1.0	0.288,0.556,0.487,0.542,0.57,0.526	0.392,0.554,0.572,0.59,0.547,0.538	-0.037
ENSMUSG00000020390	Ube2b	11	-	51991393	51991483	51995373	51995399	51988611	51988700	51997817	51997898	18,83,73,83,90,87	122,180,191,145,209,228	6,80,92,62,80,90	77,143,156,167,122,146	175	239	1	1.0	0.168,0.386,0.343,0.439,0.37,0.343	0.096,0.433,0.446,0.336,0.472,0.457	-0.032
ENSMUSG00000001054	Rmnd5b	11	-	51627879	51628025	51629475	51629626	51627621	51627762	51635589	51635647	0,0,0,1,0,0	15,49,43,33,80,40	0,0,2,0,0,6	10,54,58,34,58,62	300	295	1	1.0	0.0,0.0,0.0,0.029,0.0,0.0	0.0,0.0,0.033,0.0,0.0,0.087	-0.015
ENSMUSG00000001054	Rmnd5b	11	-	51627879	51628025	51629475	51629661	51627621	51627762	51635589	51635896	32,77,62,40,96,53	15,49,43,33,80,40	27,67,82,60,62,82	10,54,58,34,58,62	335	295	1	1.0	0.653,0.581,0.559,0.516,0.514,0.538	0.704,0.522,0.555,0.608,0.485,0.538	-0.008
ENSMUSG00000020385	Clk4	11	+	51268164	51268231	51270536	51270595	51267170	51267331	51271799	51272022	0,24,14,27,28,28	0,8,7,16,10,15	0,15,9,26,35,14	0,14,8,7,11,15	216	208	1	1.0	NA,0.743,0.658,0.619,0.729,0.643	NA,0.508,0.52,0.782,0.754,0.473	0.071
ENSMUSG00000020385	Clk4	11	+	51268768	51268846	51270536	51270595	51268164	51268231	51271799	51272022	0,3,0,5,2,0	0,19,4,17,19,6	0,2,2,2,3,2	0,11,5,11,9,12	227	208	1	1.0	NA,0.126,0.0,0.212,0.088,0.0	NA,0.143,0.268,0.143,0.234,0.132	-0.099
ENSMUSG00000020385	Clk4	11	+	51275210	51275327	51275411	51275578	51273450	51273626	51275769	51275864	0,45,44,65,54,72	5,59,59,54,77,66	10,52,29,48,29,51	16,41,48,43,46,49	266	316	1	1.0	0.0,0.475,0.47,0.588,0.454,0.564	0.426,0.601,0.418,0.57,0.428,0.553	-0.074
ENSMUSG00000024335	Brd2	17	-	34116597	34116689	34116907	34117211	34116197	34116335	34118605	34119900	72,1540,779,1516,1970,389	5,74,26,59,89,19	90,1631,1632,1497,1285,1570	1,81,64,86,44,86	453	241	1	1.0	0.885,0.917,0.941,0.932,0.922,0.916	0.98,0.915,0.931,0.903,0.94,0.907	-0.011
ENSMUSG00000020368	Canx	11	-	50298116	50298236	50299128	50299344	50297273	50297394	50300897	50301054	87,900,793,1103,1536,849	115,697,635,755,1061,718	42,970,973,788,875,1035	83,685,687,593,594,755	365	269	1	1.0	0.358,0.488,0.479,0.518,0.516,0.466	0.272,0.511,0.511,0.495,0.521,0.503	0.002
ENSMUSG00000020368	Canx	11	-	50308309	50308391	50308787	50308929	50307469	50307662	50310371	50310430	16,431,222,417,564,191	26,370,208,423,560,159	21,457,407,374,344,414	21,384,367,322,339,410	291	231	1	1.0	0.328,0.48,0.459,0.439,0.444,0.488	0.443,0.486,0.468,0.48,0.446,0.445	-0.022
ENSMUSG00000020376	Rnf130	11	+	50087378	50087461	50095775	50095980	50085740	50085812	50099245	50099339	436,560,722,635,872,973	1910,1055,1793,1185,1496,2517	250,485,557,470,470,584	1263,1067,902,885,906,935	232	354	1	1.0	0.258,0.447,0.381,0.45,0.471,0.371	0.232,0.41,0.485,0.448,0.442,0.488	-0.021
ENSMUSG00000020376	Rnf130	11	+	50087378	50087461	50099245	50099339	50085740	50085812	50104548	50104753	436,560,722,635,876,963	701,280,557,319,506,923	252,485,557,467,470,584	540,280,272,254,258,321	232	243	1	1.0	0.394,0.677,0.576,0.676,0.645,0.522	0.328,0.645,0.682,0.658,0.656,0.656	-0.023
ENSMUSG00000020376	Rnf130	11	+	50087378	50087461	50095775	50095980	50085740	50085812	50104548	50104758	436,560,722,635,876,963	687,384,617,415,533,848	252,485,557,467,470,584	467,406,299,303,325,294	232	354	1	1.0	0.492,0.69,0.641,0.7,0.715,0.634	0.452,0.646,0.74,0.702,0.688,0.752	-0.018
ENSMUSG00000020376	Rnf130	11	+	50093722	50093819	50099245	50099339	50087378	50087461	50104548	50104753	625,651,823,747,1052,1177	701,280,557,319,506,937	360,622,621,571,539,609	540,280,272,257,258,321	246	243	1	1.0	0.468,0.697,0.593,0.698,0.673,0.554	0.397,0.687,0.693,0.687,0.674,0.652	-0.018
ENSMUSG00000020376	Rnf130	11	+	50093722	50093819	50095775	50095980	50087378	50087461	50104548	50104758	625,651,823,747,1052,1177	691,386,626,416,548,862	360,622,621,571,539,609	467,407,303,309,329,305	246	354	1	1.0	0.566,0.708,0.654,0.721,0.734,0.663	0.526,0.687,0.747,0.727,0.702,0.742	-0.014
ENSMUSG00000020366	Mapk9	11	+	49873835	49873907	49874263	49874335	49872733	49872899	49878230	49878413	0,21,11,18,19,5	42,222,157,237,280,140	0,22,18,11,5,14	29,207,218,180,189,194	221	221	1	1.0	0.0,0.086,0.065,0.071,0.064,0.034	0.0,0.096,0.076,0.058,0.026,0.067	-0.001
ENSMUSG00000058163	Gm5431	11	-	48894334	48894738	48900298	48900390	48887421	48889715	48901860	48902010	0,12,6,16,4,2	0,402,144,347,434,152	3,37,29,30,31,29	7,657,569,481,455,489	241	553	1	1.0	NA,0.064,0.087,0.096,0.021,0.029	0.496,0.114,0.105,0.125,0.135,0.12	-0.123
ENSMUSG00000020399	Havcr2	11	+	46459049	46459133	46466871	46466912	46456255	46456594	46469469	46469596	0,10,4,4,5,4	0,5,1,2,5,0	0,3,5,2,2,5	0,3,2,4,3,2	233	190	1	1.0	NA,0.62,0.765,0.62,0.449,1.0	NA,0.449,0.671,0.29,0.352,0.671	0.204
ENSMUSG00000020340	Cyfip2	11	-	46253946	46254043	46254509	46254666	46252603	46252680	46257548	46257702	0,133,88,150,185,29	0,125,64,132,157,17	1,160,158,153,137,136	13,123,165,118,109,123	306	246	1	1.0	NA,0.461,0.525,0.477,0.486,0.578	0.058,0.511,0.435,0.51,0.503,0.471	0.091
ENSMUSG00000011254	Thg1l	11	-	45951542	45951631	45952734	45952904	45950195	45950303	45954055	45954232	43,48,47,48,97,81	24,24,38,24,27,31	32,88,38,51,64,34	13,30,26,25,32,21	319	238	1	1.0	0.572,0.599,0.48,0.599,0.728,0.661	0.647,0.686,0.522,0.603,0.599,0.547	0.006
ENSMUSG00000006169	Clint1	11	+	45886430	45886539	45887385	45887550	45884331	45884428	45890621	45890799	8,163,122,173,272,97	7,296,212,314,405,129	5,184,213,161,180,183	15,315,339,253,290,323	258	314	1	1.0	0.582,0.401,0.412,0.401,0.45,0.478	0.289,0.416,0.433,0.436,0.43,0.408	0.052
ENSMUSG00000019189	Rnf145	11	+	44531275	44531384	44542628	44542720	44524927	44525143	44548763	44548925	0,87,36,54,103,33	8,62,36,58,80,27	0,99,92,91,69,92	0,70,90,78,80,99	258	241	1	1.0	0.0,0.567,0.483,0.465,0.546,0.533	NA,0.569,0.488,0.521,0.446,0.465	-0.065
ENSMUSG00000019189	Rnf145	11	+	44551643	44551819	44559971	44560119	44548763	44548999	44561464	44561821	6,130,75,161,194,68	3,142,83,116,154,46	4,164,148,131,132,182	4,116,117,144,126,122	325	297	1	1.0	0.646,0.456,0.452,0.559,0.535,0.575	0.477,0.564,0.536,0.454,0.489,0.577	0.021
ENSMUSG00000019189	Rnf145	11	+	44555137	44555278	44557255	44557438	44551643	44551819	44559971	44560119	12,126,66,123,160,42	14,165,147,200,226,70	0,151,182,135,129,186	4,230,251,171,193,171	290	332	1	1.0	0.495,0.466,0.339,0.413,0.448,0.407	0.0,0.429,0.454,0.475,0.433,0.555	0.037
ENSMUSG00000019189	Rnf145	11	+	44557255	44557438	44559971	44560119	44555137	44555278	44561464	44561821	10,158,101,150,207,45	3,142,85,116,155,43	9,205,143,131,143,191	4,124,117,145,126,125	332	297	1	1.0	0.749,0.499,0.515,0.536,0.544,0.484	0.668,0.597,0.522,0.447,0.504,0.578	0.002
ENSMUSG00000020409	Slu7	11	+	43435053	43435211	43436353	43436432	43433743	43433819	43437344	43437530	0,0,0,0,0,0	0,36,24,52,48,24	1,0,0,3,0,2	8,46,27,36,46,20	307	228	1	1.0	NA,0.0,0.0,0.0,0.0,0.0	0.085,0.0,0.0,0.058,0.0,0.069	-0.035
ENSMUSG00000020409	Slu7	11	+	43438122	43438276	43438803	43438884	43437342	43437530	43439152	43439317	16,158,101,208,242,132	0,57,42,73,72,35	4,190,192,159,152,130	5,68,63,58,53,39	303	230	1	1.0	1.0,0.678,0.646,0.684,0.718,0.741	0.378,0.68,0.698,0.675,0.685,0.717	0.106
ENSMUSG00000021575	Ahrr	13	-	74224764	74224894	74229887	74229977	74222900	74223034	74257471	74257545	0,17,3,7,28,0	2,10,5,37,53,3	1,39,23,31,16,25	0,37,32,69,58,60	239	279	0.720335915835	1.0	0.0,0.665,0.412,0.181,0.381,0.0	1.0,0.552,0.456,0.344,0.244,0.327	-0.214
ENSMUSG00000021575	Ahrr	13	-	74229887	74229977	74257471	74257569	74224764	74224894	74277627	74277809	0,23,5,19,39,6	0,18,5,31,18,1	0,35,40,49,37,38	0,35,29,44,36,30	247	239	1	1.0	NA,0.553,0.492,0.372,0.677,0.853	NA,0.492,0.572,0.519,0.499,0.551	0.063
ENSMUSG00000021575	Ahrr	13	-	74257471	74257569	74277627	74277809	74224764	74224894	74283036	74283109	0,41,20,36,57,15	0,0,0,0,5,0	1,59,66,75,72,75	0,0,2,10,0,1	331	247	1	1.0	NA,1.0,1.0,1.0,0.895,1.0	1.0,1.0,0.961,0.848,1.0,0.982	0.014
ENSMUSG00000021575	Ahrr	13	-	74257471	74257569	74277627	74277809	74229887	74229977	74283036	74283109	0,41,20,36,59,15	0,21,6,9,32,1	1,59,66,75,70,75	1,39,36,43,19,22	331	247	1	1.0	NA,0.593,0.713,0.749,0.579,0.918	0.427,0.53,0.578,0.566,0.733,0.718	0.118
ENSMUSG00000018848	Rars	11	-	35821095	35821225	35824395	35824516	35819873	35819978	35825986	35826108	64,263,223,217,399,308	143,292,277,309,384,329	71,346,336,258,214,323	88,321,306,274,242,275	270	279	0.717461344375	1.0	0.316,0.482,0.454,0.421,0.518,0.492	0.455,0.527,0.532,0.493,0.477,0.548	-0.058
ENSMUSG00000018848	Rars	11	-	35824395	35824516	35825986	35826108	35821095	35821225	35826476	35826577	62,221,185,269,315,240	149,247,192,244,337,293	28,288,358,281,182,302	85,324,299,241,214,285	271	270	1	1.0	0.293,0.471,0.49,0.523,0.482,0.449	0.247,0.47,0.544,0.537,0.459,0.514	-0.01
ENSMUSG00000057113	Npm1	11	-	33160333	33160440	33160827	33160921	33159933	33159995	33161105	33161225	366,727,787,796,1168,1396	518,553,686,603,973,1325	225,779,718,657,725,892	293,583,562,493,589,670	243	256	1	1.0	0.427,0.581,0.547,0.582,0.558,0.526	0.447,0.585,0.574,0.584,0.565,0.584	-0.02
ENSMUSG00000057113	Npm1	11	-	33160827	33160921	33161105	33161225	33160333	33160440	33161547	33161627	281,745,664,814,1172,1313	306,452,490,495,799,1045	167,764,720,643,712,880	151,458,416,414,491,548	269	243	1	1.0	0.453,0.598,0.55,0.598,0.57,0.532	0.5,0.601,0.61,0.584,0.567,0.592	-0.026
[truncated: 6,222 more rows]
