# Supplementary material for: Pharmacological targeting of BMAL1 modulates circadian and immune pathways
Source: Nat Chem Biol. 2025 Mar 25;21(5):736–45. doi: 10.1038/s41589-025-01863-x (PMC12037410; doi:10.1038/s41589-025-01863-x)
Supplement: Supplementary file 15 — Statistical source data. [file 41589_2025_1863_MOESM15_ESM.zip › Alternative splicing - Novogene analysis/CRE_L_AvsCRE_L/CRE_L_AvsCRE_L_A3SS.xls]

GeneID	geneSymbol	chr	strand	longExonStart_0base	longExonEnd	shortES	shortEE	flankingES	flankingEE	IJC_SAMPLE_1	SJC_SAMPLE_1	IJC_SAMPLE_2	SJC_SAMPLE_2	IncFormLen	SkipFormLen	PValue	FDR	IncLevel1	IncLevel2	IncLevelDifference
ENSMUSG00000024985	Tcf7l2	19	+	55917338	55917479	55917353	55917479	55912558	55912645	0,5,0,4,3,1	0,9,7,12,22,2	0,11,6,1,9,3	0,7,4,8,2,4	164	149	1	1.0	NA,0.335,0.0,0.232,0.11,0.312	NA,0.588,0.577,0.102,0.803,0.405	-0.297
ENSMUSG00000025224	Gbf1	19	+	46268390	46268516	46268419	46268516	46267992	46268116	0,26,21,30,62,2	0,7,0,0,3,0	1,48,30,25,28,34	0,0,0,2,6,4	178	149	1	1.0	NA,0.757,1.0,1.0,0.945,1.0	1.0,1.0,1.0,0.913,0.796,0.877	0.009
ENSMUSG00000025199	Chuk	19	-	44078888	44079266	44078888	44078985	44081945	44081995	0,20,4,21,32,0	0,98,65,96,129,83	0,10,17,11,14,28	3,96,112,68,86,71	430	149	1	1.0	NA,0.066,0.021,0.07,0.079,0.0	0.0,0.035,0.05,0.053,0.053,0.12	-0.005
ENSMUSG00000025159	Mms19	19	-	41945732	41947103	41945732	41945815	41947689	41947746	90,114,87,118,160,107	0,0,1,0,0,1	76,107,74,82,73,89	0,0,2,0,2,1	1437	149	1	1.0	1.0,1.0,0.9,1.0,1.0,0.917	1.0,1.0,0.793,1.0,0.791,0.902	0.055
ENSMUSG00000025159	Mms19	19	-	41950751	41950851	41950751	41950846	41952406	41952562	15,57,39,28,62,32	0,0,0,0,0,0	13,45,61,33,37,70	0,1,0,0,0,0	154	149	1	1.0	1.0,1.0,1.0,1.0,1.0,1.0	1.0,0.978,1.0,1.0,1.0,1.0	0.004
ENSMUSG00000025159	Mms19	19	-	41953916	41954017	41953916	41954014	41954465	41954547	0,19,13,31,45,17	6,27,21,21,31,7	0,20,12,29,14,23	0,32,27,19,20,21	152	149	1	1.0	0.0,0.408,0.378,0.591,0.587,0.704	NA,0.38,0.303,0.599,0.407,0.518	0.003
ENSMUSG00000025159	Mms19	19	-	41955418	41955596	41955418	41955573	41955822	41955961	0,10,1,1,1,0	0,51,32,66,59,15	0,0,4,1,6,1	1,45,50,44,34,40	172	149	1	1.0	NA,0.145,0.026,0.013,0.014,0.0	0.0,0.0,0.065,0.019,0.133,0.021	-0.0
ENSMUSG00000025159	Mms19	19	-	41955822	41955983	41955822	41955961	41956508	41956586	0,6,0,3,6,1	0,60,26,42,72,10	0,1,6,6,3,0	1,44,46,40,30,37	171	149	1	1.0	NA,0.08,0.0,0.059,0.068,0.08	0.0,0.019,0.102,0.116,0.08,0.0	0.005
ENSMUSG00000025159	Mms19	19	-	41962949	41963078	41962949	41963034	41963400	41963470	10,44,39,31,71,11	0,4,0,0,0,3	4,54,58,32,65,46	0,0,0,5,0,0	193	149	1	1.0	1.0,0.895,1.0,1.0,1.0,0.739	1.0,1.0,1.0,0.832,1.0,1.0	-0.033
ENSMUSG00000025159	Mms19	19	-	41963400	41963470	41963400	41963458	41963862	41963937	5,43,27,24,59,13	0,0,0,0,0,0	1,53,51,32,42,46	0,1,2,0,2,1	161	149	1	1.0	1.0,1.0,1.0,1.0,1.0,1.0	1.0,0.98,0.959,1.0,0.951,0.977	0.022
ENSMUSG00000025159	Mms19	19	-	41963400	41963470	41963400	41963458	41964317	41964403	0,3,1,1,3,1	0,0,0,1,0,0	0,7,0,0,6,2	0,0,0,0,0,0	161	149	1	1.0	NA,1.0,1.0,0.481,1.0,1.0	NA,1.0,NA,NA,1.0,1.0	-0.104
ENSMUSG00000025157	Zdhhc16	19	+	41938719	41938836	41938807	41938836	41938363	41938452	3,17,5,5,13,13	44,80,66,96,115,76	3,7,8,5,4,7	30,87,55,53,65,85	237	149	1	1.0	0.041,0.118,0.045,0.032,0.066,0.097	0.059,0.048,0.084,0.056,0.037,0.049	0.011
ENSMUSG00000048612	Myof	19	-	37981877	37983010	37981877	37981908	37983088	37983151	0,407,134,348,528,62	0,1,0,6,0,0	1,348,431,337,292,366	0,0,0,0,0,0	1251	149	1	1.0	NA,0.98,1.0,0.874,1.0,1.0	1.0,1.0,1.0,1.0,1.0,1.0	-0.029
ENSMUSG00000041180	Hectd2	19	+	36609255	36609423	36609264	36609423	36606385	36606474	0,1,0,0,0,0	0,0,0,1,4,0	0,0,0,0,0,0	0,1,0,0,0,0	158	149	1	1.0	NA,1.0,NA,0.0,0.0,NA	NA,0.0,NA,NA,NA,NA	0.333
ENSMUSG00000024805	Pcgf5	19	+	36437302	36437362	36437305	36437362	36437154	36437210	78,157,126,156,164,208	3,3,6,4,11,8	47,214,200,169,169,167	1,18,17,13,2,6	152	149	1	1.0	0.962,0.981,0.954,0.975,0.936,0.962	0.979,0.921,0.92,0.927,0.988,0.965	0.012
ENSMUSG00000024781	Lipa	19	-	34524737	34524846	34524737	34524842	34527365	34527474	27,859,481,887,1209,243	0,72,70,62,99,23	16,821,787,781,627,730	0,37,64,62,57,63	153	149	1	1.0	1.0,0.921,0.87,0.933,0.922,0.911	1.0,0.956,0.923,0.925,0.915,0.919	-0.013
ENSMUSG00000025231	Sufu	19	+	46453158	46453315	46453161	46453315	46450890	46450963	3,10,9,23,15,5	0,9,10,15,22,6	8,24,10,12,6,19	0,13,25,7,14,10	152	149	1	1.0	1.0,0.521,0.469,0.6,0.401,0.45	1.0,0.644,0.282,0.627,0.296,0.651	-0.01
ENSMUSG00000024679	Ms4a6d	19	-	11589989	11590196	11589989	11590122	11592864	11592921	2976,7571,7357,9991,12207,8928	0,0,0,1,0,0	2365,8322,8635,8489,8060,8803	0,0,0,0,0,0	223	149	1	1.0	1.0,1.0,1.0,1.0,1.0,1.0	1.0,1.0,1.0,1.0,1.0,1.0	0.0
ENSMUSG00000024672	Ms4a7	19	-	11322298	11322418	11322298	11322400	11324421	11324628	152,63,59,57,80,192	6198,2222,3270,3158,3236,7440	58,58,48,54,37,43	4310,2685,2293,2937,2209,2538	167	149	1	1.0	0.021,0.025,0.016,0.016,0.022,0.023	0.012,0.019,0.018,0.016,0.015,0.015	0.005
ENSMUSG00000024735	Prpf19	19	+	10898925	10899124	10898982	10899124	10897816	10897893	2,27,32,35,32,10	51,197,181,224,326,117	7,26,21,18,16,18	31,202,198,175,199,196	206	149	1	1.0	0.028,0.09,0.113,0.102,0.066,0.058	0.14,0.085,0.071,0.069,0.055,0.062	-0.004
ENSMUSG00000036098	Myrf	19	-	10215016	10215105	10215016	10215102	10215741	10215810	0,10,2,1,9,0	0,0,1,2,2,0	0,3,5,3,1,0	0,2,2,0,3,0	152	149	1	1.0	NA,1.0,0.662,0.329,0.815,NA	NA,0.595,0.71,1.0,0.246,NA	0.064
ENSMUSG00000010110	Stx5a	19	+	8743079	8743423	8743352	8743423	8742853	8742924	48,113,111,87,188,45	0,0,0,0,0,0	26,76,95,85,127,98	0,0,0,0,1,0	422	149	1	1.0	1.0,1.0,1.0,1.0,1.0,1.0	1.0,1.0,1.0,1.0,0.978,1.0	0.004
ENSMUSG00000010110	Stx5a	19	+	8754876	8755642	8754908	8755642	8749905	8750027	0,0,4,0,1,2	82,83,128,79,134,99	2,0,0,0,1,0	82,71,88,88,72,102	181	149	1	1.0	0.0,0.0,0.025,0.0,0.006,0.016	0.02,0.0,0.0,0.0,0.011,0.0	0.003
ENSMUSG00000024962	Vegfb	19	-	6985360	6985596	6985360	6985495	6985804	6985840	39,24,44,23,44,47	28,14,18,12,14,14	45,19,22,16,24,5	6,5,4,1,3,5	250	149	0.0330578353885	1.0	0.454,0.505,0.593,0.533,0.652,0.667	0.817,0.694,0.766,0.905,0.827,0.373	-0.163
ENSMUSG00000024958	Gpr137	19	-	6940351	6940482	6940351	6940401	6941091	6941507	124,99,128,89,137,112	8,0,0,0,0,0	56,75,101,64,70,89	0,3,0,0,0,0	230	149	1	1.0	0.909,1.0,1.0,1.0,1.0,1.0	1.0,0.942,1.0,1.0,1.0,1.0	-0.006
ENSMUSG00000024948	Map4k2	19	+	6341743	6341834	6341766	6341834	6341458	6341516	0,32,17,36,28,2	0,0,0,2,2,0	0,15,21,24,23,19	0,4,2,0,0,0	172	149	1	1.0	NA,1.0,1.0,0.94,0.924,1.0	NA,0.765,0.901,1.0,1.0,1.0	0.04
ENSMUSG00000024948	Map4k2	19	+	6341743	6341834	6341769	6341834	6341458	6341516	4,32,18,36,28,2	0,6,0,5,2,0	0,15,21,24,24,19	0,2,3,0,0,3	175	149	1	1.0	1.0,0.82,1.0,0.86,0.923,1.0	NA,0.865,0.856,1.0,1.0,0.844	0.021
ENSMUSG00000024948	Map4k2	19	+	6341766	6341834	6341769	6341834	6341458	6341516	4,0,1,2,2,0	0,6,0,5,2,0	0,4,2,0,1,0	0,2,3,0,0,3	152	149	1	1.0	1.0,0.0,1.0,0.282,0.495,NA	NA,0.662,0.395,NA,1.0,0.0	0.041
ENSMUSG00000024948	Map4k2	19	+	6343460	6343523	6343487	6343523	6343254	6343386	0,13,21,32,36,4	0,0,0,3,5,0	0,16,28,14,25,20	0,0,0,4,0,0	176	149	1	1.0	NA,1.0,1.0,0.9,0.859,1.0	NA,1.0,1.0,0.748,1.0,1.0	0.002
ENSMUSG00000024948	Map4k2	19	+	6343801	6344079	6343971	6344079	6343460	6343523	0,6,14,18,39,5	0,0,0,0,1,0	0,14,15,17,20,11	0,0,0,0,0,0	319	149	1	1.0	NA,1.0,1.0,1.0,0.948,1.0	NA,1.0,1.0,1.0,1.0,1.0	-0.01
ENSMUSG00000024948	Map4k2	19	+	6353260	6353333	6353277	6353333	6353119	6353190	0,2,0,0,1,0	44,54,58,41,63,47	0,0,2,2,0,0	32,30,18,39,28,41	166	149	1	1.0	0.0,0.032,0.0,0.0,0.014,0.0	0.0,0.0,0.091,0.044,0.0,0.0	-0.015
ENSMUSG00000024947	Men1	19	+	6337478	6337519	6337481	6337519	6337152	6337281	7,43,45,52,62,26	0,0,1,1,2,0	25,43,76,41,44,60	0,0,0,0,1,1	152	149	1	1.0	1.0,1.0,0.978,0.981,0.968,1.0	1.0,1.0,1.0,1.0,0.977,0.983	-0.006
ENSMUSG00000024947	Men1	19	+	6338282	6338961	6338825	6338961	6337600	6337688	2,45,44,70,80,29	0,0,0,0,0,0	26,31,63,36,49,63	0,0,0,0,8,0	692	149	1	1.0	1.0,1.0,1.0,1.0,1.0,1.0	1.0,1.0,1.0,1.0,0.569,1.0	0.072
ENSMUSG00000024799	Tm7sf2	19	-	6066498	6066693	6066498	6066563	6066967	6067022	25,39,59,36,74,56	0,1,1,1,7,2	67,48,62,45,36,40	0,1,2,0,0,0	279	149	1	1.0	1.0,0.954,0.969,0.951,0.85,0.937	1.0,0.962,0.943,1.0,1.0,1.0	-0.041
ENSMUSG00000024807	Syvn1	19	+	6052547	6053709	6052559	6053709	6052327	6052479	40,133,156,132,170,79	0,0,0,0,0,0	63,129,149,130,125,117	0,0,1,0,0,0	161	149	1	1.0	1.0,1.0,1.0,1.0,1.0,1.0	1.0,1.0,0.993,1.0,1.0,1.0	0.001
ENSMUSG00000024826	Dpf2	19	-	5902362	5902491	5902362	5902434	5902630	5902768	86,238,204,255,362,129	0,2,0,0,0,0	86,305,311,267,244,257	0,2,0,0,0,2	206	149	1	1.0	1.0,0.989,1.0,1.0,1.0,1.0	1.0,0.991,1.0,1.0,1.0,0.989	0.002
ENSMUSG00000024909	Efemp2	19	+	5475060	5475178	5475151	5475178	5473972	5474323	10,39,42,12,51,28	0,0,0,0,0,0	22,32,36,8,31,55	0,4,0,1,0,0	240	149	1	1.0	1.0,1.0,1.0,1.0,1.0,1.0	1.0,0.832,1.0,0.832,1.0,1.0	0.056
ENSMUSG00000024909	Efemp2	19	+	5476019	5476272	5476065	5476272	5475407	5475456	0,0,2,0,0,0	25,60,57,16,51,49	0,0,0,0,2,0	48,48,49,14,40,87	195	149	1	1.0	0.0,0.0,0.026,0.0,0.0,0.0	0.0,0.0,0.0,0.0,0.037,0.0	-0.002
ENSMUSG00000047423	AI837181	19	+	5425936	5427313	5425950	5427313	5425156	5425308	9,20,14,19,21,10	55,90,93,87,117,74	8,20,25,23,8,19	58,113,91,59,95,98	163	149	1	1.0	0.13,0.169,0.121,0.166,0.141,0.11	0.112,0.139,0.201,0.263,0.071,0.151	-0.017
ENSMUSG00000024889	Rce1	19	-	4623500	4623576	4623500	4623563	4623825	4623897	14,2,18,3,23,19	212,106,191,115,181,235	4,2,3,6,3,14	116,99,118,86,102,97	162	149	1	1.0	0.057,0.017,0.08,0.023,0.105,0.069	0.031,0.018,0.023,0.06,0.026,0.117	0.013
ENSMUSG00000024889	Rce1	19	-	4624013	4624181	4624013	4624151	4624659	4624763	37,34,59,27,44,54	0,0,0,1,2,0	23,30,32,29,13,54	0,0,0,0,4,0	179	149	1	1.0	1.0,1.0,1.0,0.957,0.948,1.0	1.0,1.0,1.0,1.0,0.73,1.0	0.029
ENSMUSG00000024889	Rce1	19	-	4624013	4624181	4624013	4624151	4624684	4624763	117,117,141,117,199,158	0,3,5,3,4,4	83,125,120,111,80,127	1,2,0,12,2,3	179	149	1	1.0	1.0,0.97,0.959,0.97,0.976,0.97	0.986,0.981,1.0,0.885,0.971,0.972	0.008
ENSMUSG00000024889	Rce1	19	-	4625012	4625096	4625012	4625092	4625192	4625295	84,91,108,140,161,91	8,32,20,62,48,25	46,98,112,100,89,104	6,31,26,19,29,25	153	149	1	1.0	0.911,0.735,0.84,0.687,0.766,0.78	0.882,0.755,0.808,0.837,0.749,0.802	-0.019
ENSMUSG00000024858	Grk2	19	-	4289897	4290020	4289897	4290005	4290073	4290168	0,3,1,2,3,1	422,834,861,950,1432,697	0,1,0,0,3,2	318,828,821,766,773,907	164	149	1	1.0	0.0,0.003,0.001,0.002,0.002,0.001	0.0,0.001,0.0,0.0,0.004,0.002	0.0
ENSMUSG00000034616	Ssh3	19	-	4265609	4265715	4265609	4265703	4265809	4265998	0,20,1,13,9,5	10,179,122,188,242,75	0,10,6,8,27,17	19,172,172,174,137,161	161	149	1	1.0	0.0,0.094,0.008,0.06,0.033,0.058	0.0,0.051,0.031,0.041,0.154,0.089	-0.019
ENSMUSG00000037916	Ndufv1	19	-	4009825	4010019	4009825	4010009	4011101	4011272	0,0,0,0,0,0	344,204,251,223,349,352	0,0,0,2,1,1	133,231,233,196,219,230	159	149	1	1.0	0.0,0.0,0.0,0.0,0.0,0.0	0.0,0.0,0.0,0.009,0.004,0.004	-0.003
ENSMUSG00000024913	Lrp5	19	-	3593515	3597480	3593515	3593626	3600672	3600798	33,66,53,43,86,20	0,0,0,0,0,0	22,46,33,54,38,66	0,0,0,1,0,0	4003	149	1	1.0	1.0,1.0,1.0,1.0,1.0,1.0	1.0,1.0,1.0,0.668,1.0,1.0	0.055
ENSMUSG00000044906	4930503L19Rik	18	-	70467330	70467485	70467330	70467456	70467758	70468517	6,18,10,7,21,15	0,1,0,0,0,0	0,21,21,17,19,27	0,0,0,0,0,0	178	149	1	1.0	1.0,0.938,1.0,1.0,1.0,1.0	NA,1.0,1.0,1.0,1.0,1.0	-0.01
ENSMUSG00000024539	Ptpn2	18	-	67675719	67675886	67675719	67675829	67677709	67677862	166,201,167,162,231,316	0,0,0,0,1,0	115,256,165,181,164,189	4,0,1,0,1,0	206	149	1	1.0	1.0,1.0,1.0,1.0,0.994,1.0	0.954,1.0,0.992,1.0,0.992,1.0	0.009
ENSMUSG00000024516	Sec11c	18	+	65812664	65814957	65814837	65814957	65809444	65809554	694,567,673,455,768,872	0,0,0,0,0,0	393,487,506,441,481,499	0,1,0,0,0,0	2322	149	1	1.0	1.0,1.0,1.0,1.0,1.0,1.0	1.0,0.969,1.0,1.0,1.0,1.0	0.005
ENSMUSG00000034653	Ythdc2	18	+	44877617	44877795	44877643	44877795	44872840	44873133	0,14,10,12,16,9	0,0,0,0,0,0	0,17,10,11,14,19	0,2,4,0,0,0	175	149	1	1.0	NA,1.0,1.0,1.0,1.0,1.0	NA,0.879,0.68,1.0,1.0,1.0	0.088
ENSMUSG00000036452	Arhgap26	18	+	39357737	39357828	39357798	39357828	39357552	39357663	0,0,0,0,0,0	0,2,0,0,0,0	0,1,3,0,0,1	0,0,0,1,0,0	210	149	1	1.0	NA,0.0,NA,NA,NA,NA	NA,1.0,1.0,0.0,NA,1.0	-0.75
ENSMUSG00000038524	Fchsd1	18	-	37967759	37967901	37967759	37967895	37968213	37968281	0,0,1,0,0,0	0,14,0,5,8,8	0,0,2,0,0,4	0,8,9,6,18,20	155	149	1	1.0	NA,0.0,1.0,0.0,0.0,0.0	NA,0.0,0.176,0.0,0.0,0.161	0.133
ENSMUSG00000038524	Fchsd1	18	-	37968213	37968333	37968213	37968281	37968749	37968795	0,3,0,0,0,0	0,19,4,9,13,5	0,1,0,0,0,0	2,8,14,6,7,17	201	149	1	1.0	NA,0.105,0.0,0.0,0.0,0.0	0.0,0.085,0.0,0.0,0.0,0.0	0.007
ENSMUSG00000006050	Sra1	18	-	36667790	36667899	36667790	36667893	36668651	36668848	545,348,468,339,485,597	5,0,2,0,0,5	309,320,332,260,298,355	1,1,3,1,1,7	155	149	1	1.0	0.991,1.0,0.996,1.0,1.0,0.991	0.997,0.997,0.991,0.996,0.997,0.98	0.003
ENSMUSG00000024260	Sap130	18	+	31682006	31682184	31682009	31682184	31680368	31680671	0,33,16,29,34,11	5,23,15,23,46,7	0,34,17,27,17,34	0,19,38,31,31,26	152	149	1	1.0	0.0,0.584,0.511,0.553,0.42,0.606	NA,0.637,0.305,0.461,0.35,0.562	-0.017
ENSMUSG00000033382	Trappc8	18	-	20865949	20866206	20865949	20866203	20867759	20867853	0,11,7,9,18,2	1,76,21,59,71,12	0,13,1,5,14,7	0,53,44,37,58,41	152	149	1	1.0	0.0,0.124,0.246,0.13,0.199,0.14	NA,0.194,0.022,0.117,0.191,0.143	0.006
ENSMUSG00000041225	Arhgap12	18	-	6061846	6062250	6061846	6061972	6064340	6064421	0,0,0,5,0,0	3,26,14,23,37,21	0,1,1,0,1,0	3,32,36,26,32,19	427	149	1	1.0	0.0,0.0,0.0,0.071,0.0,0.0	0.0,0.011,0.01,0.0,0.011,0.0	0.006
ENSMUSG00000024231	Cul2	18	+	3414129	3414224	3414173	3414224	3405684	3405787	0,75,56,72,115,29	0,1,0,4,0,0	1,99,95,76,72,80	0,0,0,1,2,0	193	149	1	1.0	NA,0.983,1.0,0.933,1.0,1.0	1.0,1.0,1.0,0.983,0.965,1.0	-0.008
ENSMUSG00000024908	Ppp6r3	19	-	3473768	3473866	3473768	3473815	3478277	3478364	0,83,54,81,110,26	0,20,15,20,28,14	2,76,65,90,64,80	0,20,21,16,20,13	200	149	1	1.0	NA,0.756,0.728,0.751,0.745,0.58	1.0,0.739,0.698,0.807,0.704,0.821	-0.083
ENSMUSG00000024908	Ppp6r3	19	-	3473768	3473866	3473768	3473815	3484830	3484916	0,35,15,32,55,13	0,0,1,3,1,0	2,20,16,28,21,28	0,4,3,3,1,0	200	149	1	1.0	NA,1.0,0.918,0.888,0.976,1.0	1.0,0.788,0.799,0.874,0.94,1.0	0.056
ENSMUSG00000024908	Ppp6r3	19	-	3526701	3526934	3526701	3526929	3544107	3544255	3,60,38,68,128,15	0,9,0,7,2,0	0,112,77,66,79,67	0,1,5,4,4,11	154	149	1	1.0	1.0,0.866,1.0,0.904,0.984,1.0	NA,0.991,0.937,0.941,0.95,0.855	0.024
ENSMUSG00000024589	Nedd4l	18	+	65155255	65155317	65155259	65155317	65143795	65143846	0,26,10,37,27,2	0,0,0,0,0,0	0,20,13,26,22,27	0,0,2,0,0,0	153	149	1	1.0	NA,1.0,1.0,1.0,1.0,1.0	NA,1.0,0.864,1.0,1.0,1.0	0.027
ENSMUSG00000005371	Fbxo11	17	-	88014405	88014550	88014405	88014547	88015398	88015480	0,30,20,34,61,16	0,23,5,11,27,9	3,30,26,34,26,30	0,8,15,15,12,18	152	149	1	1.0	NA,0.561,0.797,0.752,0.689,0.635	1.0,0.786,0.63,0.69,0.68,0.62	-0.048
ENSMUSG00000024247	Pkdcc	17	+	83220965	83221237	83221052	83221237	83220101	83220156	29,16,20,12,20,12	5,0,0,0,0,0	0,28,16,10,17,12	0,0,0,0,0,0	236	149	1	1.0	0.785,1.0,1.0,1.0,1.0,1.0	NA,1.0,1.0,1.0,1.0,1.0	-0.036
ENSMUSG00000024070	Prkd3	17	-	78962526	78962579	78962526	78962576	78966174	78966451	10,26,7,30,68,15	0,0,0,0,1,2	0,42,14,23,17,44	0,0,0,0,5,0	152	149	1	1.0	1.0,1.0,1.0,1.0,0.985,0.88	NA,1.0,1.0,1.0,0.769,1.0	0.024
ENSMUSG00000001870	Ltbp1	17	+	75276395	75276623	75276554	75276623	75273866	75274034	0,9,12,4,14,2	0,0,0,8,2,5	0,14,5,6,12,11	0,0,0,0,6,7	308	149	1	1.0	NA,1.0,1.0,0.195,0.772,0.162	NA,1.0,1.0,1.0,0.492,0.432	-0.159
ENSMUSG00000039193	Nlrc4	17	-	74445129	74447124	74445129	74447110	74447957	74448218	0,26,17,50,43,9	0,8,4,11,7,0	0,25,18,26,48,41	0,12,7,6,5,0	163	149	1	1.0	NA,0.748,0.795,0.806,0.849,1.0	NA,0.656,0.702,0.798,0.898,1.0	0.029
ENSMUSG00000024069	Slc30a6	17	+	74407205	74407286	74407220	74407286	74405684	74405727	0,1,2,0,0,0	0,95,63,63,162,37	0,0,3,1,1,0	7,85,83,72,72,96	164	149	1	1.0	NA,0.009,0.028,0.0,0.0,0.0	0.0,0.0,0.032,0.012,0.012,0.0	-0.002
ENSMUSG00000024069	Slc30a6	17	+	74410285	74410428	74410333	74410428	74409352	74409388	0,0,1,3,2,0	11,44,52,40,95,43	0,0,1,3,2,0	6,60,45,42,57,60	197	149	1	1.0	0.0,0.0,0.014,0.054,0.016,0.0	0.0,0.0,0.017,0.051,0.026,0.0	-0.002
ENSMUSG00000024053	Emilin2	17	-	71255118	71255247	71255118	71255214	71255979	71256012	151,229,265,239,407,244	4,11,10,15,15,19	140,233,230,171,228,217	4,9,11,9,24,11	182	149	1	1.0	0.969,0.945,0.956,0.929,0.957,0.913	0.966,0.955,0.945,0.94,0.886,0.942	0.006
ENSMUSG00000024053	Emilin2	17	-	71256323	71256692	71256323	71256689	71273373	71275287	53,265,263,246,378,171	5,13,9,18,10,10	71,176,228,174,258,264	2,12,12,13,14,18	152	149	1	1.0	0.912,0.952,0.966,0.931,0.974,0.944	0.972,0.935,0.949,0.929,0.948,0.935	0.002
ENSMUSG00000024044	Epb41l3	17	+	69248629	69248717	69248631	69248717	69247535	69247754	14,23,8,28,43,28	0,1,0,0,1,0	8,25,9,15,36,33	0,0,0,0,0,0	151	149	1	1.0	1.0,0.958,1.0,1.0,0.977,1.0	1.0,1.0,1.0,1.0,1.0,1.0	-0.011
ENSMUSG00000024044	Epb41l3	17	+	69262125	69262346	69262179	69262346	69259012	69259188	0,27,24,41,37,19	0,5,0,11,17,5	0,28,10,31,55,62	0,16,4,5,10,15	203	149	1	1.0	NA,0.799,1.0,0.732,0.615,0.736	NA,0.562,0.647,0.82,0.801,0.752	0.06
ENSMUSG00000024043	Arhgap28	17	-	67864462	67864625	67864462	67864622	67868950	67869028	6,0,0,3,0,0	0,0,0,1,0,0	0,0,0,2,0,2	0,0,0,0,0,0	152	149	1	1.0	1.0,NA,NA,0.746,NA,NA	NA,NA,NA,1.0,NA,1.0	-0.127
ENSMUSG00000035842	Ddx11	17	+	66138086	66138239	66138090	66138239	66136288	66136494	0,6,3,5,15,2	0,0,0,0,0,0	0,4,7,2,8,1	0,0,0,0,0,1	153	149	1	1.0	NA,1.0,1.0,1.0,1.0,1.0	NA,1.0,1.0,1.0,1.0,0.493	0.101
ENSMUSG00000061950	Ppp4r1	17	+	65803159	65803295	65803210	65803295	65783623	65783668	0,36,28,49,60,5	0,66,52,98,117,29	0,35,30,24,26,48	0,73,71,42,70,58	200	149	1	1.0	NA,0.289,0.286,0.271,0.276,0.114	NA,0.263,0.239,0.299,0.217,0.381	-0.033
ENSMUSG00000019487	Trip10	17	+	57262353	57262472	57262356	57262472	57261639	57261788	109,33,84,55,91,89	155,75,98,78,105,117	75,49,50,49,42,58	138,59,65,58,50,67	152	149	1	1.0	0.408,0.301,0.457,0.409,0.459,0.427	0.348,0.449,0.43,0.453,0.452,0.459	-0.022
ENSMUSG00000005823	Gpr108	17	-	57242940	57243134	57242940	57243113	57244246	57244368	53,118,102,93,164,52	11,92,66,81,106,38	21,109,126,83,118,91	21,76,76,65,66,80	170	149	1	1.0	0.809,0.529,0.575,0.502,0.576,0.545	0.467,0.557,0.592,0.528,0.61,0.499	0.047
ENSMUSG00000002372	Ranbp3	17	+	56701022	56702890	56702762	56702890	56696717	56696789	34,154,110,118,179,78	0,0,0,4,3,0	54,125,99,115,83,132	0,0,0,4,1,10	1889	149	0.0716752307731	1.0	1.0,1.0,1.0,0.699,0.825,1.0	1.0,1.0,1.0,0.694,0.867,0.51	0.076
ENSMUSG00000042625	Safb2	17	-	56562938	56563431	56562938	56563243	56564503	56564634	238,63,84,57,102,131	0,0,2,0,0,0	109,56,57,47,56,42	0,0,0,0,0,0	337	149	1	1.0	1.0,1.0,0.949,1.0,1.0,1.0	1.0,1.0,1.0,1.0,1.0,1.0	-0.009
ENSMUSG00000042625	Safb2	17	-	56566878	56567018	56566878	56567015	56567532	56567624	37,17,47,23,12,12	176,185,200,193,221,83	7,26,26,12,13,26	66,148,147,155,146,151	152	149	1	1.0	0.171,0.083,0.187,0.105,0.051,0.124	0.094,0.147,0.148,0.071,0.08,0.144	0.006
ENSMUSG00000042625	Safb2	17	-	56566878	56567018	56566878	56567015	56568894	56569022	0,0,3,0,0,0	4,4,6,14,6,5	0,1,1,0,2,0	5,4,3,13,6,5	152	149	1	1.0	0.0,0.0,0.329,0.0,0.0,0.0	0.0,0.197,0.246,0.0,0.246,0.0	-0.06
ENSMUSG00000002833	Hdgfl2	17	+	56096820	56097016	56096847	56097016	56096204	56096276	8,12,12,29,36,22	12,26,32,17,31,12	20,14,21,13,11,31	9,26,25,13,15,7	176	149	0.750517607588	1.0	0.361,0.281,0.241,0.591,0.496,0.608	0.653,0.313,0.416,0.458,0.383,0.789	-0.072
ENSMUSG00000002833	Hdgfl2	17	+	56096820	56097016	56096850	56097016	56096204	56096276	8,12,15,30,37,22	0,2,0,2,1,5	20,15,21,13,11,31	2,2,2,2,3,3	179	149	0.767540952022	1.0	1.0,0.833,1.0,0.926,0.969,0.786	0.893,0.862,0.897,0.844,0.753,0.896	0.062
ENSMUSG00000002833	Hdgfl2	17	+	56096847	56097016	56096850	56097016	56096204	56096276	12,26,35,18,32,12	0,2,0,2,1,5	9,27,25,13,15,7	2,2,2,2,3,3	152	149	0.933527875837	1.0	1.0,0.927,1.0,0.898,0.969,0.702	0.815,0.93,0.925,0.864,0.831,0.696	0.073
ENSMUSG00000002833	Hdgfl2	17	+	56100344	56100592	56100347	56100592	56099858	56099985	269,83,95,56,83,154	90,22,43,27,34,54	209,62,48,48,75,52	44,24,11,12,15,27	152	149	0.868711781968	1.0	0.746,0.787,0.684,0.67,0.705,0.737	0.823,0.717,0.811,0.797,0.831,0.654	-0.051
ENSMUSG00000003199	Mpnd	17	+	56012270	56012492	56012415	56012492	56011865	56011962	399,131,245,180,218,244	2,0,0,0,1,0	165,126,159,116,126,142	0,0,0,0,0,0	294	149	1	1.0	0.99,1.0,1.0,1.0,0.991,1.0	1.0,1.0,1.0,1.0,1.0,1.0	-0.003
ENSMUSG00000023923	Tbc1d5	17	-	50919161	50919241	50919161	50919212	50920514	50920603	0,0,0,0,1,0	0,21,15,31,38,6	0,0,0,0,0,0	1,25,33,20,27,19	178	149	1	1.0	NA,0.0,0.0,0.0,0.022,0.0	0.0,0.0,0.0,0.0,0.0,0.0	0.004
ENSMUSG00000064120	Mocs1	17	+	49454029	49455435	49455256	49455435	49452794	49452842	1317,1949,2287,2289,2778,1717	0,0,1,0,0,0	986,2160,2083,2023,1772,2204	0,0,0,0,2,1	1376	149	1	1.0	1.0,1.0,0.996,1.0,1.0,1.0	1.0,1.0,1.0,1.0,0.99,0.996	0.002
ENSMUSG00000023994	Nfya	17	-	48392339	48392506	48392339	48392488	48392867	48392951	0,14,5,20,19,4	0,0,0,0,0,0	0,5,18,6,23,14	0,0,0,2,0,1	167	149	1	1.0	NA,1.0,1.0,1.0,1.0,1.0	NA,1.0,1.0,0.728,1.0,0.926	0.069
ENSMUSG00000023994	Nfya	17	-	48392339	48392500	48392339	48392488	48393179	48393285	0,7,4,9,18,2	13,96,61,93,100,26	0,5,8,13,12,12	1,88,79,84,85,89	161	149	1	1.0	0.0,0.063,0.057,0.082,0.143,0.066	0.0,0.05,0.086,0.125,0.116,0.111	-0.013
ENSMUSG00000023994	Nfya	17	-	48392339	48392506	48392339	48392488	48393179	48393285	22,107,54,136,116,39	13,96,61,93,100,26	2,85,106,79,77,84	1,88,79,84,85,89	167	149	1	1.0	0.602,0.499,0.441,0.566,0.509,0.572	0.641,0.463,0.545,0.456,0.447,0.457	0.03
ENSMUSG00000023994	Nfya	17	-	48392339	48392506	48392339	48392500	48393179	48393285	22,100,50,127,103,37	0,0,0,0,5,0	2,80,98,73,65,72	0,0,0,7,0,0	155	149	1	1.0	1.0,1.0,1.0,1.0,0.952,1.0	1.0,1.0,1.0,0.909,1.0,1.0	0.007
ENSMUSG00000023994	Nfya	17	-	48398981	48399068	48398981	48399065	48400437	48400580	0,47,45,49,66,11	0,33,19,16,47,6	2,37,31,17,47,35	1,22,25,29,10,24	152	149	1	1.0	NA,0.583,0.699,0.75,0.579,0.642	0.662,0.622,0.549,0.365,0.822,0.588	0.049
ENSMUSG00000023992	Trem2	17	+	48351690	48351930	48351745	48351930	48351100	48351191	862,511,622,404,532,665	5196,1964,2893,1959,2480,3153	730,500,468,410,323,390	3462,2005,1985,1827,1483,1793	204	149	1	1.0	0.108,0.16,0.136,0.131,0.135,0.133	0.133,0.154,0.147,0.141,0.137,0.137	-0.008
ENSMUSG00000051682	Treml4	17	+	48269681	48269766	48269684	48269766	48269385	48269436	13,1,2,10,6,0	16,50,46,83,73,26	0,5,4,3,0,3	5,27,45,56,33,45	152	149	1	1.0	0.443,0.019,0.041,0.106,0.075,0.0	0.0,0.154,0.08,0.05,0.0,0.061	0.056
ENSMUSG00000051682	Treml4	17	+	48269681	48269766	48269708	48269766	48269385	48269436	15,10,5,29,27,0	0,3,9,9,10,3	0,7,10,8,6,9	3,0,1,3,5,3	176	149	0.863605614189	1.0	1.0,0.738,0.32,0.732,0.696,0.0	0.0,1.0,0.894,0.693,0.504,0.717	-0.054
ENSMUSG00000051682	Treml4	17	+	48269684	48269766	48269708	48269766	48269385	48269436	18,59,49,102,94,26	0,3,9,9,10,3	5,29,51,61,39,51	3,0,1,3,5,3	173	149	1	1.0	1.0,0.944,0.824,0.907,0.89,0.882	0.589,1.0,0.978,0.946,0.87,0.936	0.021
ENSMUSG00000034165	Ccnd3	17	+	47593608	47593852	47593644	47593852	47578708	47578773	1,36,47,40,67,16	0,0,0,0,0,0	0,65,48,18,55,45	0,0,0,0,5,0	185	149	1	1.0	1.0,1.0,1.0,1.0,1.0,1.0	NA,1.0,1.0,1.0,0.899,1.0	0.02
ENSMUSG00000034165	Ccnd3	17	+	47593608	47593852	47593644	47593852	47578708	47578792	5,36,47,40,69,16	0,0,4,1,3,0	0,66,48,18,55,45	0,0,1,0,0,0	185	149	1	1.0	1.0,1.0,0.904,0.97,0.949,1.0	NA,1.0,0.975,1.0,1.0,1.0	-0.024
ENSMUSG00000034729	Mrps10	17	+	47372572	47372645	47372575	47372645	47372426	47372491	36,40,51,46,66,56	67,40,45,45,51,45	11,49,39,30,56,50	35,67,39,32,30,43	152	149	1	1.0	0.345,0.495,0.526,0.501,0.559,0.55	0.236,0.418,0.495,0.479,0.647,0.533	0.028
ENSMUSG00000034729	Mrps10	17	+	47372575	47375109	47374972	47375109	47372426	47372491	67,58,56,55,78,52	4,2,0,1,2,12	41,91,45,39,46,52	0,5,4,3,0,8	2546	149	1	1.0	0.495,0.629,1.0,0.763,0.695,0.202	1.0,0.516,0.397,0.432,1.0,0.276	0.027
ENSMUSG00000023977	Ubr2	17	-	46980319	46981442	46980319	46980418	46982265	46982373	0,100,38,83,139,11	0,2,2,0,0,0	0,90,68,66,55,96	0,0,0,0,0,0	1173	149	1	1.0	NA,0.864,0.707,1.0,1.0,1.0	NA,1.0,1.0,1.0,1.0,1.0	-0.086
ENSMUSG00000023977	Ubr2	17	-	46988652	46988896	46988652	46988783	46990991	46991105	0,0,1,0,2,0	0,55,16,67,81,6	0,0,1,2,0,0	0,73,69,68,69,92	262	149	1	1.0	NA,0.0,0.034,0.0,0.014,0.0	NA,0.0,0.008,0.016,0.0,0.0	0.005
ENSMUSG00000023971	Rrp36	17	-	46672524	46672847	46672524	46672591	46674196	46674287	12,80,83,67,109,71	0,0,0,0,0,2	18,59,72,54,43,67	0,1,0,0,0,3	405	149	1	1.0	1.0,1.0,1.0,1.0,1.0,0.929	1.0,0.956,1.0,1.0,1.0,0.891	0.014
ENSMUSG00000032842	Abcc10	17	-	46313630	46314051	46313630	46313820	46314215	46314314	0,0,0,2,0,0	0,4,1,1,4,0	0,0,0,0,0,1	0,0,3,5,3,4	380	149	1	1.0	NA,0.0,0.0,0.44,0.0,NA	NA,NA,0.0,0.0,0.0,0.089	0.088
ENSMUSG00000012296	Tjap1	17	-	46263688	46263813	46263688	46263810	46264882	46264978	0,15,8,8,16,5	0,57,39,48,67,22	2,18,11,10,19,10	1,48,47,34,49,32	152	149	1	1.0	NA,0.205,0.167,0.14,0.19,0.182	0.662,0.269,0.187,0.224,0.275,0.234	-0.132
ENSMUSG00000067148	Polr1c	17	-	46245615	46245796	46245615	46245748	46246106	46246214	0,1,0,0,0,0	86,102,115,59,118,97	3,1,0,0,0,2	56,99,127,86,83,73	197	149	1	1.0	0.0,0.007,0.0,0.0,0.0,0.0	0.039,0.008,0.0,0.0,0.0,0.02	-0.01
ENSMUSG00000023952	Gtpbp2	17	+	46167222	46167394	46167341	46167394	46166591	46166650	148,542,405,481,579,266	0,10,6,17,18,1	135,563,589,521,444,460	1,20,18,11,8,17	268	149	1	1.0	1.0,0.968,0.974,0.94,0.947,0.993	0.987,0.94,0.948,0.963,0.969,0.938	0.013
ENSMUSG00000023942	Slc29a1	17	-	45592178	45592343	45592178	45592261	45593331	45593634	0,1,1,6,8,0	13,102,84,66,187,40	2,0,0,0,3,2	1,104,98,51,77,113	231	149	1	1.0	0.0,0.006,0.008,0.055,0.027,0.0	0.563,0.0,0.0,0.0,0.025,0.011	-0.084
ENSMUSG00000023942	Slc29a1	17	-	45592178	45592343	45592178	45592261	45595481	45595502	0,1,0,6,8,0	10,35,30,41,62,26	2,0,0,0,3,2	0,36,34,13,53,49	231	149	1	1.0	0.0,0.018,0.0,0.086,0.077,0.0	1.0,0.0,0.0,0.0,0.035,0.026	-0.147
ENSMUSG00000023947	Nfkbie	17	+	45562001	45563166	45562069	45563166	45560407	45560647	482,530,574,585,724,558	67,38,61,76,76,58	426,559,560,448,451,479	29,76,51,59,40,41	217	149	1	1.0	0.832,0.905,0.866,0.841,0.867,0.869	0.91,0.835,0.883,0.839,0.886,0.889	-0.01
ENSMUSG00000056492	Adgrf5	17	+	43439675	43440160	43439950	43440160	43437515	43437686	0,6,2,2,5,2	0,5,0,0,1,0	3,7,3,2,3,6	0,0,1,0,5,5	424	149	1	1.0	NA,0.297,1.0,1.0,0.637,1.0	1.0,1.0,0.513,1.0,0.174,0.297	0.123
ENSMUSG00000024457	Trim26	17	+	36837464	36837572	36837496	36837572	36837140	36837264	18,80,35,72,113,19	3,75,53,53,91,27	9,79,88,83,65,94	2,73,70,57,79,67	181	149	1	1.0	0.832,0.468,0.352,0.528,0.505,0.367	0.787,0.471,0.509,0.545,0.404,0.536	-0.033
ENSMUSG00000024457	Trim26	17	+	36837464	36837572	36837496	36837572	36837183	36837283	9,10,11,11,29,2	0,0,0,0,0,0	3,20,24,9,8,16	0,0,2,0,2,1	181	149	1	1.0	1.0,1.0,1.0,1.0,1.0,1.0	1.0,1.0,0.908,1.0,0.767,0.929	0.066
ENSMUSG00000045409	Trim39	17	-	36258872	36260945	36258872	36260921	36261490	36261606	0,4,0,0,2,0	0,16,4,5,26,2	0,3,2,1,0,6	0,15,10,7,14,5	173	149	1	1.0	NA,0.177,0.0,0.0,0.062,0.0	NA,0.147,0.147,0.11,0.0,0.508	-0.135
ENSMUSG00000045409	Trim39	17	-	36263728	36264080	36263728	36263959	36267124	36267220	0,0,2,0,0,0	0,24,17,17,47,20	0,0,0,0,0,4	7,29,30,6,17,22	270	149	1	1.0	NA,0.0,0.061,0.0,0.0,0.0	0.0,0.0,0.0,0.0,0.0,0.091	-0.003
ENSMUSG00000024426	Atat1	17	-	35898256	35898350	35898256	35898299	35901367	35901611	25,7,13,2,1,5	0,0,0,0,0,0	0,3,0,3,8,3	0,0,0,1,0,0	200	149	1	1.0	1.0,1.0,1.0,1.0,1.0,1.0	NA,1.0,NA,0.691,1.0,1.0	0.077
ENSMUSG00000024422	Dhx16	17	+	35887398	35887539	35887423	35887539	35886089	35886242	38,45,83,81,100,68	0,1,0,0,2,0	16,73,53,38,49,57	0,0,4,0,0,1	174	149	1	1.0	1.0,0.975,1.0,1.0,0.977,1.0	1.0,1.0,0.919,1.0,1.0,0.98	0.009
ENSMUSG00000024387	Csnk2b	17	-	35117695	35117922	35117695	35117885	35117995	35118071	8,2,4,0,1,0	1387,744,932,730,1156,1354	5,4,4,0,1,0	1041,751,701,603,708,695	186	149	1	1.0	0.005,0.002,0.003,0.0,0.001,0.0	0.004,0.004,0.005,0.0,0.001,0.0	-0.001
ENSMUSG00000015461	Atf6b	17	+	34648218	34648297	34648229	34648297	34647659	34647739	53,483,394,576,722,178	0,0,0,1,0,0	89,385,485,327,404,457	0,0,0,0,2,0	160	149	1	1.0	1.0,1.0,1.0,0.998,1.0,1.0	1.0,1.0,1.0,1.0,0.995,1.0	0.001
ENSMUSG00000024338	Psmb8	17	+	34200140	34200915	34200710	34200915	34199570	34199682	4429,1904,2416,2242,2885,4678	25,0,0,2,0,0	2887,2303,2319,2208,2145,2350	0,0,0,11,0,7	719	149	1	1.0	0.973,1.0,1.0,0.996,1.0,1.0	1.0,1.0,1.0,0.977,1.0,0.986	0.001
ENSMUSG00000073423	Zfp414	17	+	33629780	33630079	33629796	33630079	33629621	33629698	9,2,9,18,2,3	7,21,9,40,45,17	0,4,0,5,0,0	26,29,27,16,22,23	165	149	0.00102635123247	0.953993470581	0.537,0.079,0.475,0.289,0.039,0.137	0.0,0.111,0.0,0.22,0.0,0.0	0.204
ENSMUSG00000043557	Mdga1	17	-	29832912	29833021	29832912	29832969	29833221	29833352	29,9,14,4,16,8	0,0,2,0,0,0	36,7,6,13,6,8	0,1,0,0,0,0	201	149	1	1.0	1.0,1.0,0.838,1.0,1.0,1.0	1.0,0.838,1.0,1.0,1.0,1.0	0.0
ENSMUSG00000023067	Cdkn1a	17	+	29098396	29098837	29098402	29098837	29093768	29093861	294,1381,1263,1581,1576,816	0,0,0,0,0,0	407,2336,2753,2213,1661,2060	0,0,0,0,52,0	155	149	1	1.0	1.0,1.0,1.0,1.0,1.0,1.0	1.0,1.0,1.0,1.0,0.968,1.0	0.005
ENSMUSG00000005936	Kctd20	17	+	28962646	28962912	28962809	28962912	28961413	28961687	0,6,3,4,7,4	4,54,41,81,94,20	0,5,7,5,8,2	6,61,52,44,63,67	312	149	1	1.0	0.0,0.05,0.034,0.023,0.034,0.087	0.0,0.038,0.06,0.051,0.057,0.014	0.001
ENSMUSG00000004865	Srpk1	17	-	28599470	28600456	28599470	28599869	28600868	28600894	11,125,84,106,143,67	0,1,1,3,11,1	4,152,127,74,67,123	0,5,3,0,2,2	736	149	1	1.0	1.0,0.962,0.944,0.877,0.725,0.931	1.0,0.86,0.896,1.0,0.871,0.926	-0.019
ENSMUSG00000004865	Srpk1	17	-	28599470	28600456	28599470	28599869	28602687	28602853	7,58,49,46,66,35	0,0,0,3,0,0	0,75,55,38,26,51	0,0,2,1,0,0	736	149	1	1.0	1.0,1.0,1.0,0.756,1.0,1.0	NA,1.0,0.848,0.885,1.0,1.0	0.013
ENSMUSG00000037805	Rpl10a	17	+	28328790	28328885	28328810	28328885	28328583	28328618	10,9,9,13,17,11	1033,561,991,481,820,1094	3,12,4,6,4,8	653,548,662,476,542,706	169	149	1	1.0	0.008,0.014,0.008,0.023,0.018,0.009	0.004,0.019,0.005,0.011,0.006,0.01	0.004
ENSMUSG00000037805	Rpl10a	17	+	28330524	28330697	28330593	28330697	28329373	28329522	8748,3101,5171,3046,4611,7508	0,0,0,0,3,0	5653,3267,3305,2679,2798,3151	0,0,0,2,0,0	218	149	1	1.0	1.0,1.0,1.0,1.0,0.999,1.0	1.0,1.0,1.0,0.999,1.0,1.0	-0.0
ENSMUSG00000007570	Fance	17	+	28318032	28318156	28318061	28318156	28317467	28317611	37,25,51,24,32,23	0,5,0,3,6,10	55,27,35,40,28,25	7,3,4,2,2,6	178	149	1	1.0	1.0,0.807,1.0,0.87,0.817,0.658	0.868,0.883,0.88,0.944,0.921,0.777	-0.02
ENSMUSG00000007570	Fance	17	+	28326093	28326567	28326151	28326567	28320789	28320856	28,15,9,7,15,8	14,9,6,1,16,10	13,8,5,3,8,0	9,10,11,0,7,9	207	149	0.305757651908	1.0	0.59,0.545,0.519,0.834,0.403,0.365	0.51,0.365,0.247,1.0,0.451,0.0	0.114
ENSMUSG00000024220	Zfp523	17	+	28197750	28197973	28197773	28197973	28195147	28195225	0,0,0,3,6,0	4,20,12,27,22,11	0,1,1,2,3,1	2,11,13,11,21,31	172	149	1	1.0	0.0,0.0,0.0,0.088,0.191,0.0	0.0,0.073,0.062,0.136,0.11,0.027	-0.021
ENSMUSG00000024220	Zfp523	17	+	28201260	28201440	28201350	28201440	28201007	28201133	15,16,24,26,35,5	0,1,1,0,0,0	8,31,27,28,26,21	0,0,0,0,0,0	239	149	1	1.0	1.0,0.909,0.937,1.0,1.0,1.0	1.0,1.0,1.0,1.0,1.0,1.0	-0.026
ENSMUSG00000024220	Zfp523	17	+	28202100	28202348	28202114	28202348	28201260	28201440	0,2,0,0,0,0	14,8,12,9,13,4	0,0,0,0,0,2	2,12,13,10,15,10	163	149	1	1.0	0.0,0.186,0.0,0.0,0.0,0.0	0.0,0.0,0.0,0.0,0.0,0.155	0.005
ENSMUSG00000025728	Pigq	17	-	25931461	25931673	25931461	25931573	25932104	25932231	2,11,4,11,10,4	0,0,0,0,2,0	0,8,4,5,5,2	0,0,0,0,0,0	249	149	1	1.0	1.0,1.0,1.0,1.0,0.749,1.0	NA,1.0,1.0,1.0,1.0,1.0	-0.042
ENSMUSG00000025728	Pigq	17	-	25931673	25932231	25931673	25931827	25934757	25934878	4,80,45,90,128,31	12,0,0,0,4,0	1,57,84,83,58,77	0,0,0,0,0,1	553	149	1	1.0	0.082,1.0,1.0,1.0,0.896,1.0	1.0,1.0,1.0,1.0,1.0,0.954	-0.163
ENSMUSG00000025735	Rhbdl1	17	-	25835276	25835377	25835276	25835353	25835469	25835582	9,2,1,2,3,0	3,0,0,0,2,0	2,3,2,1,6,0	0,0,4,0,0,1	173	149	1	1.0	0.721,1.0,1.0,1.0,0.564,NA	1.0,1.0,0.301,1.0,1.0,0.0	0.14
ENSMUSG00000025736	Jmjd8	17	+	25829941	25830061	25829997	25830061	25829605	25829853	3,39,19,31,47,12	0,0,0,5,0,1	5,41,29,37,34,28	0,0,0,0,1,0	205	149	1	1.0	1.0,1.0,1.0,0.818,1.0,0.897	1.0,1.0,1.0,1.0,0.961,1.0	-0.041
ENSMUSG00000059562	Ccdc154	17	+	25171119	25171206	25171125	25171206	25170869	25170987	0,0,0,1,0,0	0,0,0,2,0,0	0,3,0,0,0,0	0,0,0,0,0,0	155	149	1	1.0	NA,NA,NA,0.325,NA,NA	NA,1.0,NA,NA,NA,NA	-0.675
ENSMUSG00000032855	Pkd1	17	+	24591014	24591217	24591174	24591217	24590818	24590937	7,64,51,44,54,12	0,0,0,0,0,0	0,21,50,29,53,58	0,0,1,0,0,0	309	149	1	1.0	1.0,1.0,1.0,1.0,1.0,1.0	NA,1.0,0.96,1.0,1.0,1.0	0.008
ENSMUSG00000024142	Mlst8	17	-	24478319	24478483	24478319	24478478	24479011	24479078	0,0,0,2,2,0	0,3,0,6,2,3	0,0,0,0,0,1	2,5,2,0,5,5	154	149	1	1.0	NA,0.0,NA,0.244,0.492,0.0	0.0,0.0,0.0,NA,0.0,0.162	0.152
ENSMUSG00000036473	Tbc1d24	17	-	24183693	24183852	24183693	24183848	24189943	24190053	0,0,0,0,10,1	0,0,1,0,0,1	0,0,0,0,0,2	0,0,1,1,0,0	153	149	1	1.0	NA,NA,0.0,NA,1.0,0.493	NA,NA,0.0,0.0,NA,1.0	0.164
ENSMUSG00000036473	Tbc1d24	17	-	24185203	24186287	24185203	24186201	24189943	24190053	0,31,5,15,38,0	0,3,1,8,5,0	0,13,20,11,14,34	0,0,1,3,14,0	235	149	1	1.0	NA,0.868,0.76,0.543,0.828,NA	NA,1.0,0.927,0.699,0.388,1.0	-0.053
ENSMUSG00000023904	Hcfc1r1	17	+	23674534	23674675	23674546	23674675	23673968	23674068	474,278,357,243,421,461	0,2,0,0,0,0	388,221,232,204,202,254	0,0,0,0,0,2	161	149	1	1.0	1.0,0.992,1.0,1.0,1.0,1.0	1.0,1.0,1.0,1.0,1.0,0.992	0.0
ENSMUSG00000014767	Tbp	17	+	15502961	15503128	15502964	15503128	15501153	15501202	0,0,2,0,1,0	0,0,9,1,7,2	0,0,0,1,0,0	0,9,2,0,7,2	152	149	1	1.0	NA,NA,0.179,0.0,0.123,0.0	NA,0.0,0.0,1.0,0.0,0.0	-0.125
ENSMUSG00000116953	9030025P20Rik	17	+	14985773	14986832	14986717	14986832	14984817	14984915	1,1,1,15,18,7	0,1,6,1,3,3	17,6,8,8,3,31	0,0,1,0,6,4	1093	149	0.039494810168	1.0	1.0,0.12,0.022,0.672,0.45,0.241	1.0,1.0,0.522,1.0,0.064,0.514	-0.266
ENSMUSG00000023886	Smoc2	17	+	14347173	14347257	14347206	14347257	14344326	14344374	0,0,0,0,4,0	0,18,10,4,24,13	0,2,0,1,1,3	0,12,7,10,22,29	182	149	1	1.0	NA,0.0,0.0,0.0,0.12,0.0	NA,0.12,0.0,0.076,0.036,0.078	-0.038
ENSMUSG00000094724	Rnaset2b	17	+	6984138	6985113	6985055	6985113	6981107	6981168	2288,2577,3104,2659,3163,3927	0,0,0,0,0,1	1184,2385,4348,2411,1859,2352	0,0,1,0,0,0	1066	149	1	1.0	1.0,1.0,1.0,1.0,1.0,0.998	1.0,1.0,0.998,1.0,1.0,1.0	0.0
ENSMUSG00000038141	Tmem181a	17	+	6288985	6290678	6290556	6290678	6280597	6280701	0,0,1,4,2,0	0,0,0,0,0,0	0,2,0,0,2,1	0,0,1,3,0,0	1720	149	1	1.0	NA,NA,1.0,1.0,1.0,NA	NA,1.0,0.0,0.0,1.0,1.0	0.4
ENSMUSG00000014039	Prdm15	16	-	97812557	97812725	97812557	97812691	97816105	97816193	13,1,6,8,12,1	0,0,1,0,0,0	3,2,5,6,4,6	0,0,0,0,0,0	183	149	1	1.0	1.0,1.0,0.83,1.0,1.0,1.0	1.0,1.0,1.0,1.0,1.0,1.0	-0.028
ENSMUSG00000000386	Mx1	16	-	97451474	97451551	97451474	97451549	97452772	97452877	143,837,374,788,955,344	5,7,7,11,3,1	134,1550,1211,1100,979,946	0,8,5,3,2,12	151	149	1	1.0	0.966,0.992,0.981,0.986,0.997,0.997	1.0,0.995,0.996,0.997,0.998,0.987	-0.009
ENSMUSG00000000386	Mx1	16	-	97451474	97451551	97451474	97451549	97454024	97454223	53,257,115,233,287,115	2,0,0,1,0,0	46,395,292,340,265,259	0,0,0,0,0,0	151	149	1	1.0	0.963,1.0,1.0,0.996,1.0,1.0	1.0,1.0,1.0,1.0,1.0,1.0	-0.007
ENSMUSG00000000386	Mx1	16	-	97457299	97457492	97457299	97457469	97458069	97458173	33,307,142,299,329,83	0,23,0,0,0,0	33,531,434,406,322,342	0,0,0,8,19,14	172	149	1	1.0	1.0,0.92,1.0,1.0,1.0,1.0	1.0,1.0,1.0,0.978,0.936,0.955	0.009
ENSMUSG00000000386	Mx1	16	-	97457299	97457492	97457299	97457469	97458679	97458732	45,553,230,530,574,184	0,9,0,0,3,0	45,931,768,726,572,672	0,11,0,4,0,0	172	149	1	1.0	1.0,0.982,1.0,1.0,0.994,1.0	1.0,0.987,1.0,0.994,1.0,1.0	-0.001
ENSMUSG00000000386	Mx1	16	-	97457299	97457492	97457299	97457469	97459109	97459208	33,212,117,201,245,69	0,0,0,0,0,0	29,339,297,270,211,243	0,0,2,0,0,0	172	149	1	1.0	1.0,1.0,1.0,1.0,1.0,1.0	1.0,1.0,0.992,1.0,1.0,1.0	0.001
ENSMUSG00000000386	Mx1	16	-	97457299	97457492	97457299	97457469	97460755	97460946	181,719,357,735,761,313	4,26,19,94,46,25	154,1019,883,899,647,790	0,64,95,77,51,58	172	149	1	1.0	0.975,0.96,0.942,0.871,0.935,0.916	1.0,0.932,0.89,0.91,0.917,0.922	0.005
ENSMUSG00000039456	Morc3	16	+	93862413	93862715	93862640	93862715	93860492	93860597	0,206,94,204,257,90	0,0,0,2,0,0	0,226,196,227,180,180	0,0,2,2,0,0	376	149	1	1.0	NA,1.0,1.0,0.976,1.0,1.0	NA,1.0,0.975,0.978,1.0,1.0	0.005
ENSMUSG00000022946	Dopey2	16	+	93798902	93798985	93798905	93798985	93793086	93793231	5,43,34,54,51,20	0,13,16,14,25,7	13,24,28,24,35,22	2,14,14,5,4,5	152	149	1	1.0	1.0,0.764,0.676,0.791,0.667,0.737	0.864,0.627,0.662,0.825,0.896,0.812	-0.009
ENSMUSG00000022946	Dopey2	16	+	93806334	93806471	93806387	93806471	93803461	93803590	25,63,113,58,95,79	0,0,0,2,3,0	44,87,71,71,67,63	0,1,0,0,0,0	202	149	1	1.0	1.0,1.0,1.0,0.955,0.959,1.0	1.0,0.985,1.0,1.0,1.0,1.0	-0.012
ENSMUSG00000022948	Setd4	16	-	93593246	93593335	93593246	93593332	93596297	93596335	15,8,6,4,4,9	0,0,0,0,0,0	0,5,9,2,2,1	0,0,0,0,0,1	152	149	1	1.0	1.0,1.0,1.0,1.0,1.0,1.0	NA,1.0,1.0,1.0,1.0,0.495	0.101
ENSMUSG00000047407	Tgif1	17	-	70844210	70845272	70844210	70845240	70846171	70846398	95,395,446,391,548,253	0,19,0,0,3,0	78,386,326,336,299,319	0,7,0,0,2,2	181	149	1	1.0	1.0,0.945,1.0,1.0,0.993,1.0	1.0,0.978,1.0,1.0,0.992,0.992	-0.004
ENSMUSG00000022744	Cldnd1	16	+	58731268	58731412	58731301	58731412	58729437	58729747	0,1,0,1,1,0	23,156,101,159,226,116	0,0,0,1,0,0	11,169,175,134,135,184	182	149	1	1.0	0.0,0.005,0.0,0.005,0.004,0.0	0.0,0.0,0.0,0.006,0.0,0.0	0.001
ENSMUSG00000022751	Nit2	16	-	57157483	57157632	57157483	57157539	57159417	57159516	14,12,5,8,9,1	113,59,126,60,96,79	10,11,7,5,5,5	84,59,76,51,49,44	242	149	1	1.0	0.071,0.111,0.024,0.076,0.055,0.008	0.068,0.103,0.054,0.057,0.059,0.065	-0.01
ENSMUSG00000055447	Cd47	16	+	49910868	49911081	49910873	49911081	49898039	49898132	13,34,23,48,61,71	0,0,0,0,0,0	38,34,30,23,20,36	0,0,0,0,0,1	154	149	1	1.0	1.0,1.0,1.0,1.0,1.0,1.0	1.0,1.0,1.0,1.0,1.0,0.972	0.005
ENSMUSG00000055447	Cd47	16	+	49910868	49911081	49910873	49911081	49906780	49906812	3036,1136,1764,1170,1612,2913	48,18,25,17,30,37	1983,1346,1174,1187,1098,1256	20,14,24,21,16,6	154	149	1	1.0	0.984,0.984,0.986,0.985,0.981,0.987	0.99,0.989,0.979,0.982,0.985,0.995	-0.002
ENSMUSG00000022661	Cd200	16	-	45394592	45394865	45394592	45394860	45396968	45397295	20,198,172,226,278,129	1,8,9,12,16,12	18,229,206,241,168,189	0,15,19,15,7,12	154	149	1	1.0	0.951,0.96,0.949,0.948,0.944,0.912	1.0,0.937,0.913,0.94,0.959,0.938	-0.004
ENSMUSG00000022667	Cd200r1	16	+	44791468	44792630	44792488	44792630	44789972	44790224	0,23,9,3,15,8	0,5,3,7,3,4	0,11,7,4,17,4	0,0,6,5,0,8	1169	149	1	1.0	NA,0.37,0.277,0.052,0.389,0.203	NA,1.0,0.129,0.093,1.0,0.06	-0.198
ENSMUSG00000043065	Spice1	16	+	44357743	44357903	44357759	44357903	44356144	44356192	0,1,0,0,0,0	0,4,5,5,8,1	0,0,0,0,0,0	0,2,0,0,1,1	165	149	1	1.0	NA,0.184,0.0,0.0,0.0,0.0	NA,0.0,NA,NA,0.0,0.0	0.037
ENSMUSG00000022827	Rabl3	16	+	37563615	37563766	37563668	37563766	37559994	37560109	1,45,17,39,31,31	0,1,0,1,1,0	0,42,23,35,25,35	0,0,1,0,6,1	202	149	1	1.0	1.0,0.971,1.0,0.966,0.958,1.0	NA,1.0,0.944,1.0,0.755,0.963	0.05
ENSMUSG00000022838	Eaf2	16	-	36800586	36800844	36800586	36800702	36808014	36808160	13,0,2,0,7,2	0,0,0,0,1,0	0,3,0,1,0,0	0,0,0,0,0,1	291	149	1	1.0	1.0,NA,1.0,NA,0.782,1.0	NA,1.0,NA,1.0,NA,0.0	0.279
ENSMUSG00000061751	Kalrn	16	-	34013136	34013681	34013136	34013676	34013957	34014214	19,5,3,14,9,6	0,0,0,0,4,0	0,4,2,6,14,3	0,0,0,1,0,0	154	149	1	1.0	1.0,1.0,1.0,1.0,0.685,1.0	NA,1.0,1.0,0.853,1.0,1.0	-0.023
ENSMUSG00000061751	Kalrn	16	-	34013957	34014214	34013957	34014211	34016391	34016630	0,4,2,8,7,2	0,5,0,0,11,4	0,6,0,5,5,6	1,2,3,5,4,6	152	149	1	1.0	NA,0.44,1.0,1.0,0.384,0.329	0.0,0.746,0.0,0.495,0.551,0.495	0.249
ENSMUSG00000022770	Dlg1	16	+	31838044	31838226	31838049	31838226	31836189	31836304	0,0,0,0,0,0	0,68,45,40,94,13	0,0,0,0,0,2	0,62,50,42,43,67	154	149	1	1.0	NA,0.0,0.0,0.0,0.0,0.0	NA,0.0,0.0,0.0,0.0,0.028	-0.006
ENSMUSG00000022770	Dlg1	16	+	31846833	31846933	31846836	31846933	31842769	31842839	0,23,11,25,41,19	0,16,2,2,18,8	0,22,10,28,27,24	6,21,11,5,13,23	152	149	1	1.0	NA,0.585,0.844,0.925,0.691,0.7	0.0,0.507,0.471,0.846,0.671,0.506	0.249
ENSMUSG00000022538	Lsg1	16	-	30582055	30582160	30582055	30582142	30582530	30582651	0,0,0,3,5,1	2,65,70,53,117,71	0,0,0,0,0,0	0,73,68,38,89,64	167	149	1	1.0	0.0,0.0,0.0,0.048,0.037,0.012	NA,0.0,0.0,0.0,0.0,0.0	0.016
ENSMUSG00000071266	Zfp946	17	+	22451078	22451152	22451096	22451152	22446796	22446893	0,1,2,0,5,2	0,14,7,7,15,16	1,0,1,1,0,0	5,19,12,13,18,8	167	149	1	1.0	NA,0.06,0.203,0.0,0.229,0.1	0.151,0.0,0.069,0.064,0.0,0.0	0.071
ENSMUSG00000097313	Gm26569	16	-	29908389	29909702	29908389	29908503	29910515	29910595	5,3,15,0,6,4	0,0,0,0,0,0	2,2,0,4,0,1	0,0,0,0,2,0	1348	149	1	1.0	1.0,1.0,1.0,NA,1.0,1.0	1.0,1.0,NA,1.0,0.0,1.0	0.2
ENSMUSG00000022884	Eif4a2	16	+	23108584	23108633	23108587	23108633	23107758	23107820	8,75,44,88,83,65	13,100,88,106,154,135	4,52,68,55,62,65	3,108,101,102,81,105	152	149	1	1.0	0.376,0.424,0.329,0.449,0.346,0.321	0.567,0.321,0.398,0.346,0.429,0.378	-0.032
ENSMUSG00000022884	Eif4a2	16	+	23108584	23108633	23108587	23108633	23107770	23107880	0,0,0,0,2,0	0,0,0,0,5,0	0,0,1,0,1,0	0,0,0,0,0,2	152	149	1	1.0	NA,NA,NA,NA,0.282,NA	NA,NA,1.0,NA,1.0,0.0	-0.385
ENSMUSG00000022884	Eif4a2	16	+	23109984	23110343	23110233	23110343	23108718	23108851	8,253,167,237,417,195	0,0,1,22,30,25	8,222,201,211,259,247	0,2,9,19,15,6	398	149	1	1.0	1.0,1.0,0.984,0.801,0.839,0.745	1.0,0.977,0.893,0.806,0.866,0.939	-0.019
ENSMUSG00000022884	Eif4a2	16	+	23110579	23111263	23111125	23111263	23110233	23110343	56,334,275,419,617,513	0,0,0,0,0,0	36,317,377,324,298,442	0,0,1,0,5,0	695	149	1	1.0	1.0,1.0,1.0,1.0,1.0,1.0	1.0,1.0,0.988,1.0,0.927,1.0	0.014
ENSMUSG00000022855	Senp2	16	+	22035532	22036646	22036469	22036646	22032103	22032164	2,21,15,21,41,13	1,150,107,160,252,118	4,16,24,37,27,20	4,168,145,161,146,132	1086	149	1	1.0	0.215,0.019,0.019,0.018,0.022,0.015	0.121,0.013,0.022,0.031,0.025,0.02	0.013
ENSMUSG00000006998	Psmd2	16	+	20652151	20652300	20652243	20652300	20651703	20651851	0,0,2,8,9,6	29,735,568,830,1172,340	0,4,7,4,9,8	29,858,851,667,833,844	241	149	1	1.0	0.0,0.0,0.002,0.006,0.005,0.011	0.0,0.003,0.005,0.004,0.007,0.006	-0.0
ENSMUSG00000003234	Abcf3	16	+	20551473	20551554	20551478	20551554	20550420	20550687	43,100,115,100,151,81	0,0,0,0,1,0	15,65,66,73,78,79	0,1,2,0,0,0	154	149	1	1.0	1.0,1.0,1.0,1.0,0.993,1.0	1.0,0.984,0.97,1.0,1.0,1.0	0.007
ENSMUSG00000072214	Sept5	16	-	18623320	18623453	18623320	18623417	18624110	18624212	0,1,0,0,1,2	19,15,31,14,41,8	0,0,3,0,1,0	6,16,10,15,8,10	185	149	1	1.0	0.0,0.051,0.0,0.0,0.019,0.168	0.0,0.0,0.195,0.0,0.091,0.0	-0.008
ENSMUSG00000013539	Tango2	16	-	18303682	18303855	18303682	18303836	18307969	18308040	0,2,0,0,1,1	66,58,56,75,96,55	1,1,1,0,1,3	29,61,62,55,59,63	168	149	1	1.0	0.0,0.03,0.0,0.0,0.009,0.016	0.03,0.014,0.014,0.0,0.015,0.041	-0.01
ENSMUSG00000022721	Trmt2a	16	+	18251358	18251660	18251548	18251660	18250819	18251001	11,17,18,16,42,10	0,2,1,0,0,0	2,19,15,14,22,18	0,0,0,0,1,0	339	149	1	1.0	1.0,0.789,0.888,1.0,1.0,1.0	1.0,1.0,1.0,1.0,0.906,1.0	-0.038
ENSMUSG00000012017	Scarf2	16	+	17804485	17804924	17804808	17804924	17804305	17804409	0,10,16,3,16,0	0,0,0,0,0,0	5,8,6,1,5,8	0,0,2,0,0,3	472	149	1	1.0	NA,1.0,1.0,1.0,1.0,NA	1.0,1.0,0.486,1.0,1.0,0.457	0.176
ENSMUSG00000012017	Scarf2	16	+	17806348	17806501	17806405	17806501	17804808	17804924	1,7,14,3,9,1	0,0,0,0,0,0	12,7,7,0,8,8	0,1,0,0,0,0	206	149	1	1.0	1.0,1.0,1.0,1.0,1.0,1.0	1.0,0.835,1.0,NA,1.0,1.0	0.033
ENSMUSG00000022761	Lztr1	16	+	17519332	17519526	17519386	17519526	17518516	17518574	0,2,0,2,9,0	7,63,38,36,72,37	0,3,0,3,2,0	2,64,53,72,51,62	203	149	1	1.0	0.0,0.023,0.0,0.039,0.084,0.0	0.0,0.033,0.0,0.03,0.028,0.0	0.009
ENSMUSG00000022678	Nde1	16	+	14191589	14192918	14191717	14192918	14190086	14190232	11,34,51,44,58,54	60,89,110,70,140,109	14,25,55,21,18,37	30,87,102,62,88,93	277	149	1	1.0	0.09,0.17,0.2,0.253,0.182,0.21	0.201,0.134,0.225,0.154,0.099,0.176	0.019
ENSMUSG00000071669	Snx29	16	+	11420700	11420783	11420703	11420783	11418822	11418898	5,7,4,10,5,0	0,0,0,1,2,0	0,4,9,0,4,2	0,1,0,0,0,1	152	149	1	1.0	1.0,1.0,1.0,0.907,0.71,NA	NA,0.797,1.0,NA,1.0,0.662	0.059
ENSMUSG00000062203	Gspt1	16	-	11238871	11239099	11238871	11239096	11240665	11240707	9,219,158,300,294,124	8,146,96,174,156,58	18,227,278,282,218,225	4,150,123,148,109,110	152	149	1	1.0	0.524,0.595,0.617,0.628,0.649,0.677	0.815,0.597,0.689,0.651,0.662,0.667	-0.065
ENSMUSG00000022536	Glyr1	16	-	5021337	5021448	5021337	5021430	5026507	5026607	4,171,104,158,239,45	0,58,37,74,99,23	11,149,135,135,140,152	0,65,93,57,63,86	167	149	1	1.0	1.0,0.725,0.715,0.656,0.683,0.636	1.0,0.672,0.564,0.679,0.665,0.612	0.037
ENSMUSG00000022515	Anks3	16	-	4942210	4942294	4942210	4942265	4942692	4942778	200,56,74,41,99,96	0,1,1,0,0,3	99,66,41,60,47,41	0,0,0,0,0,0	178	149	1	1.0	1.0,0.979,0.984,1.0,1.0,0.964	1.0,1.0,1.0,1.0,1.0,1.0	-0.012
ENSMUSG00000004071	Cdip1	16	-	4768744	4769018	4768744	4768967	4769639	4769795	19,57,28,47,108,29	0,0,0,0,0,0	6,74,32,55,50,51	0,0,0,5,0,0	200	149	1	1.0	1.0,1.0,1.0,1.0,1.0,1.0	1.0,1.0,1.0,0.891,1.0,1.0	0.018
ENSMUSG00000023050	Map3k12	15	-	102509289	102509397	102509289	102509378	102509918	102510005	0,2,0,0,0,0	0,4,4,1,4,1	0,0,0,1,0,0	0,1,1,0,0,1	168	149	1	1.0	NA,0.307,0.0,0.0,0.0,0.0	NA,0.0,0.0,1.0,NA,0.0	-0.189
ENSMUSG00000056851	Pcbp2	15	+	102484153	102484240	102484165	102484240	102483159	102483288	6,62,58,53,88,35	261,761,720,755,1129,428	3,33,39,52,31,48	265,785,736,668,698,709	161	149	1	1.0	0.021,0.07,0.069,0.061,0.067,0.07	0.01,0.037,0.047,0.067,0.039,0.059	0.017
ENSMUSG00000056851	Pcbp2	15	+	102489751	102489807	102489754	102489807	102488204	102488277	44,159,139,128,199,112	0,18,32,40,8,31	114,129,116,100,147,153	13,30,23,26,36,32	152	149	1	1.0	1.0,0.896,0.81,0.758,0.961,0.78	0.896,0.808,0.832,0.79,0.8,0.824	0.042
ENSMUSG00000056851	Pcbp2	15	+	102489751	102489807	102489754	102489807	102488775	102488814	387,700,788,598,909,706	195,211,278,242,346,274	336,630,583,531,711,581	174,233,257,203,170,229	152	149	1	1.0	0.66,0.765,0.735,0.708,0.72,0.716	0.654,0.726,0.69,0.719,0.804,0.713	-0.0
ENSMUSG00000001280	Sp1	15	+	102408215	102409719	102409157	102409719	102407771	102407932	7,330,106,291,446,40	0,1,0,0,0,0	10,282,293,283,289,301	0,0,0,0,0,0	1091	149	1	1.0	1.0,0.978,1.0,1.0,1.0,1.0	1.0,1.0,1.0,1.0,1.0,1.0	-0.004
ENSMUSG00000036678	Aaas	15	-	102345576	102345960	102345576	102345675	102346486	102346533	0,4,1,0,2,0	8,31,24,26,28,26	2,7,3,2,2,4	0,22,19,26,34,31	434	149	1	1.0	0.0,0.042,0.014,0.0,0.024,0.0	1.0,0.098,0.051,0.026,0.02,0.042	-0.193
ENSMUSG00000046897	Zfp740	15	+	102208235	102208361	102208271	102208361	102207770	102207920	6,34,18,38,34,26	0,8,3,2,27,5	0,23,15,22,14,12	0,11,15,4,2,8	185	149	1	1.0	1.0,0.774,0.829,0.939,0.504,0.807	NA,0.627,0.446,0.816,0.849,0.547	0.152
ENSMUSG00000037003	Tns2	15	+	102112407	102112576	102112428	102112576	102111081	102112293	0,0,0,0,1,0	0,6,0,0,1,0	0,0,0,0,0,0	1,0,4,0,0,2	170	149	1	1.0	NA,0.0,NA,NA,0.467,NA	0.0,NA,0.0,NA,NA,0.0	0.234
ENSMUSG00000009739	Pou6f1	15	-	100587788	100587910	100587788	100587905	100591840	100592033	0,14,8,9,25,0	0,0,0,0,0,0	0,21,6,17,1,13	0,0,0,0,0,1	154	149	1	1.0	NA,1.0,1.0,1.0,1.0,NA	NA,1.0,1.0,1.0,1.0,0.926	0.015
ENSMUSG00000023027	Atf1	15	+	100245231	100245345	100245244	100245345	100232732	100232831	0,0,0,0,0,0	13,123,101,106,187,108	0,0,0,2,0,0	4,116,95,122,153,116	162	149	1	1.0	0.0,0.0,0.0,0.0,0.0,0.0	0.0,0.0,0.0,0.015,0.0,0.0	-0.003
ENSMUSG00000023021	Cers5	15	-	99738664	99738821	99738664	99738730	99739405	99739512	169,186,260,186,293,305	13,1,17,7,5,10	98,188,182,128,164,194	0,4,6,1,4,6	240	149	1	1.0	0.89,0.991,0.905,0.943,0.973,0.95	1.0,0.967,0.95,0.988,0.962,0.953	-0.028
ENSMUSG00000037570	Mcrs1	15	-	99249875	99250014	99249875	99250006	99250462	99250582	44,66,75,90,103,77	0,0,0,0,2,0	16,108,69,90,73,88	4,0,0,0,0,0	157	149	1	1.0	1.0,1.0,1.0,1.0,0.98,1.0	0.792,1.0,1.0,1.0,1.0,1.0	0.031
ENSMUSG00000023755	Rhebl1	15	-	98878452	98878593	98878452	98878534	98879007	98879055	0,2,0,0,0,4	17,5,23,4,19,7	0,0,0,0,0,2	7,1,3,2,2,9	208	149	1	1.0	0.0,0.223,0.0,0.0,0.0,0.29	0.0,0.0,0.0,0.0,0.0,0.137	0.063
ENSMUSG00000052369	Tmem106c	15	+	97964787	97965030	97964839	97965030	97964228	97964335	9,0,4,2,8,2	24,48,46,34,64,45	0,4,1,3,6,3	0,46,47,46,39,48	201	149	1	1.0	0.218,0.0,0.061,0.042,0.085,0.032	NA,0.061,0.016,0.046,0.102,0.044	0.019
ENSMUSG00000052369	Tmem106c	15	+	97964787	97965030	97964839	97965030	97964255	97964479	9,0,3,2,5,3	0,0,0,2,0,0	0,4,0,3,5,1	0,0,0,2,0,0	201	149	1	1.0	1.0,NA,1.0,0.426,1.0,1.0	NA,1.0,NA,0.527,1.0,1.0	0.003
ENSMUSG00000052369	Tmem106c	15	+	97966068	97966310	97966246	97966310	97964839	97965030	0,1,9,2,2,0	68,83,51,91,106,91	3,1,1,1,1,2	12,63,85,79,81,72	327	149	1	1.0	0.0,0.005,0.074,0.01,0.009,0.0	0.102,0.007,0.005,0.006,0.006,0.012	-0.007
ENSMUSG00000022475	Hdac7	15	-	97807593	97807788	97807593	97807767	97807964	97808161	10,40,17,31,68,13	0,0,0,2,3,0	2,19,29,28,24,20	0,0,0,4,2,2	170	149	1	1.0	1.0,1.0,1.0,0.931,0.952,1.0	1.0,1.0,1.0,0.86,0.913,0.898	0.035
ENSMUSG00000022475	Hdac7	15	-	97809923	97810039	97809923	97809967	97810852	97810964	1,46,9,31,46,11	0,1,0,1,0,0	7,31,26,32,33,24	0,1,2,0,2,2	221	149	1	1.0	1.0,0.969,1.0,0.954,1.0,1.0	1.0,0.954,0.898,1.0,0.918,0.89	0.044
ENSMUSG00000075470	Alg10b	15	+	90227323	90233471	90227472	90233471	90225656	90225854	0,47,24,70,70,19	0,1,0,5,7,4	0,82,58,63,40,85	0,10,6,1,1,5	298	149	1	1.0	NA,0.959,1.0,0.875,0.833,0.704	NA,0.804,0.829,0.969,0.952,0.895	-0.016
ENSMUSG00000036529	Sbf1	15	-	89305343	89305472	89305343	89305468	89305543	89305657	9,78,32,106,96,12	0,1,2,2,1,0	4,84,82,73,67,75	0,1,0,0,2,0	153	149	1	1.0	1.0,0.987,0.94,0.981,0.989,1.0	1.0,0.988,1.0,1.0,0.97,1.0	-0.01
ENSMUSG00000015377	Dennd6b	15	-	89186362	89186819	89186362	89186427	89187147	89187243	2,8,6,12,3,5	0,0,0,0,0,0	8,21,11,9,7,3	0,0,0,0,0,1	541	149	1	1.0	1.0,1.0,1.0,1.0,1.0,1.0	1.0,1.0,1.0,1.0,1.0,0.452	0.091
ENSMUSG00000015377	Dennd6b	15	-	89186955	89187050	89186955	89186998	89187147	89187243	0,2,6,3,0,0	0,3,2,6,0,1	0,5,2,0,1,2	6,9,4,6,5,1	201	149	1	1.0	NA,0.331,0.69,0.27,NA,0.0	0.0,0.292,0.27,0.0,0.129,0.597	0.108
ENSMUSG00000053137	Mapk11	15	-	89145095	89145232	89145095	89145175	89145374	89145446	0,0,0,1,0,1	0,7,3,0,11,5	0,1,2,0,0,0	6,7,3,5,1,7	206	149	1	1.0	NA,0.0,0.0,1.0,0.0,0.126	0.0,0.094,0.325,0.0,0.0,0.0	0.155
ENSMUSG00000087331	1810021B22Rik	15	-	89071570	89071748	89071570	89071718	89074072	89074198	2,3,2,2,6,2	0,1,0,1,0,0	0,1,0,0,1,6	0,0,0,0,0,0	179	149	1	1.0	1.0,0.714,1.0,0.625,1.0,1.0	NA,1.0,NA,NA,1.0,1.0	-0.11
ENSMUSG00000036046	5031439G07Rik	15	-	84950611	84953321	84950611	84950774	84953901	84954042	242,630,535,573,979,418	0,0,0,1,0,0	204,538,563,425,570,521	0,0,0,0,0,0	2696	149	1	1.0	1.0,1.0,1.0,0.969,1.0,1.0	1.0,1.0,1.0,1.0,1.0,1.0	-0.005
ENSMUSG00000022439	Parvg	15	+	84328761	84328966	84328863	84328966	84328294	84328359	0,2,2,1,0,0	3,52,36,55,59,26	0,3,0,3,5,1	2,61,37,41,21,41	251	149	1	1.0	0.0,0.022,0.032,0.011,0.0,0.0	0.0,0.028,0.0,0.042,0.124,0.014	-0.024
ENSMUSG00000024236	Svil	18	+	5114507	5114686	5114530	5114686	5108574	5108708	0,0,0,0,1,0	17,19,24,27,63,9	0,1,0,0,0,0	2,30,31,28,28,35	172	149	1	1.0	0.0,0.0,0.0,0.0,0.014,0.0	0.0,0.028,0.0,0.0,0.0,0.0	-0.002
ENSMUSG00000022463	Srebf2	15	+	82197617	82197786	82197653	82197786	82196159	82196292	86,280,261,394,495,175	0,1,0,0,1,2	53,332,417,294,303,354	3,0,4,1,4,4	185	149	1	1.0	1.0,0.996,1.0,1.0,0.997,0.986	0.934,1.0,0.988,0.996,0.984,0.986	0.015
ENSMUSG00000022391	Rangap1	15	-	81724485	81724632	81724485	81724625	81729711	81730003	15,149,142,148,234,115	0,0,3,0,0,0	18,167,157,110,155,144	0,0,0,0,0,1	156	149	1	1.0	1.0,1.0,0.978,1.0,1.0,1.0	1.0,1.0,1.0,1.0,1.0,0.993	-0.003
ENSMUSG00000022394	L3mbtl2	15	+	81686939	81688315	81686991	81688315	81686210	81686321	69,50,47,45,67,32	0,0,7,2,1,1	15,54,49,29,47,46	0,3,0,2,0,3	201	149	1	1.0	1.0,1.0,0.833,0.943,0.98,0.96	1.0,0.93,1.0,0.915,1.0,0.919	-0.008
ENSMUSG00000060036	Rpl3	15	-	80080895	80081211	80080895	80081031	80081614	80081783	44,168,202,214,354,137	1481,1463,2046,1482,2380,1982	48,192,149,184,199,126	1009,1609,1701,1306,1455,1600	329	149	1	1.0	0.013,0.049,0.043,0.061,0.063,0.03	0.021,0.051,0.038,0.06,0.058,0.034	-0.001
ENSMUSG00000009585	Apobec3	15	+	79897694	79897971	79897743	79897971	79895410	79895558	109,430,225,421,527,245	0,0,0,0,0,0	60,534,511,501,357,471	0,2,0,0,0,0	198	149	1	1.0	1.0,1.0,1.0,1.0,1.0,1.0	1.0,0.995,1.0,1.0,1.0,1.0	0.001
ENSMUSG00000042524	Sun2	15	-	79735845	79735925	79735845	79735919	79737065	79737159	5,131,65,108,145,49	0,46,39,38,80,14	1,124,65,80,92,101	4,43,37,46,26,44	155	149	1	1.0	1.0,0.732,0.616,0.732,0.635,0.771	0.194,0.735,0.628,0.626,0.773,0.688	0.14
ENSMUSG00000039738	Slx4	16	-	3984990	3987181	3984990	3987176	3987914	3988081	0,4,0,0,0,0	0,9,6,13,20,0	0,0,1,0,0,0	3,7,9,2,5,17	154	149	1	1.0	NA,0.301,0.0,0.0,0.0,NA	0.0,0.0,0.097,0.0,0.0,0.0	0.059
ENSMUSG00000033128	Gga1	15	+	78889715	78889868	78889719	78889868	78889002	78889110	103,208,201,188,319,97	0,0,0,0,0,0	79,222,195,198,200,199	0,0,1,0,0,0	153	149	1	1.0	1.0,1.0,1.0,1.0,1.0,1.0	1.0,1.0,0.995,1.0,1.0,1.0	0.001
ENSMUSG00000022440	C1qtnf6	15	-	78523345	78525398	78523345	78525187	78527227	78527468	2,34,14,15,56,10	0,0,0,7,4,0	9,49,17,19,18,52	7,2,0,0,0,7	360	149	1	1.0	1.0,1.0,1.0,0.47,0.853,1.0	0.347,0.91,1.0,1.0,1.0,0.755	0.052
ENSMUSG00000044309	Apol7c	15	-	77530409	77530512	77530409	77530493	77533239	77533316	0,23,15,16,19,3	0,0,0,0,4,0	0,49,29,45,39,28	0,0,0,0,0,1	168	149	1	1.0	NA,1.0,1.0,1.0,0.808,1.0	NA,1.0,1.0,1.0,1.0,0.961	-0.031
ENSMUSG00000063236	1110038F14Rik	15	+	76949543	76949690	76949546	76949690	76949067	76949152	367,216,305,238,223,405	0,1,2,0,1,0	320,260,335,246,260,236	2,0,0,0,0,0	152	149	1	1.0	1.0,0.995,0.993,1.0,0.995,1.0	0.994,1.0,1.0,1.0,1.0,1.0	-0.002
ENSMUSG00000033728	Lrrc14	15	+	76711355	76711530	76711421	76711530	76710963	76711083	5,1,10,4,13,6	0,0,0,0,2,0	8,6,4,12,3,4	0,1,0,0,0,1	215	149	1	1.0	1.0,1.0,1.0,1.0,0.818,1.0	1.0,0.806,1.0,1.0,1.0,0.735	0.046
ENSMUSG00000033728	Lrrc14	15	+	76713400	76713985	76713815	76713985	76712866	76713220	77,186,268,255,269,186	1,3,0,0,1,0	101,168,164,193,145,146	0,5,3,1,0,2	564	149	1	1.0	0.953,0.942,1.0,1.0,0.986,1.0	1.0,0.899,0.935,0.981,1.0,0.951	0.019
ENSMUSG00000033762	Recql4	15	-	76708124	76708226	76708124	76708223	76708326	76708434	0,0,0,0,0,0	0,1,0,1,3,0	0,2,0,1,0,0	0,0,0,0,0,0	152	149	1	1.0	NA,0.0,NA,0.0,0.0,NA	NA,1.0,NA,1.0,NA,NA	-1.0
ENSMUSG00000115987	Vps28	15	-	76623170	76623494	76623170	76623272	76624085	76624175	796,473,723,560,724,1058	0,1,0,1,3,0	489,488,515,488,425,459	0,0,0,0,0,0	371	149	1	1.0	1.0,0.995,1.0,0.996,0.99,1.0	1.0,1.0,1.0,1.0,1.0,1.0	-0.003
ENSMUSG00000115987	Vps28	15	-	76624591	76624718	76624591	76624620	76625133	76625205	64,56,79,62,58,80	448,433,507,422,611,761	27,55,58,48,30,41	380,383,484,341,315,366	247	149	1	1.0	0.079,0.072,0.086,0.081,0.054,0.06	0.041,0.08,0.067,0.078,0.054,0.063	0.008
ENSMUSG00000034022	Cpsf1	15	-	76596219	76596571	76596219	76596349	76596650	76596698	403,180,271,192,271,311	0,0,0,0,0,0	295,155,117,120,157,130	0,0,0,0,1,0	371	149	1	1.0	1.0,1.0,1.0,1.0,1.0,1.0	1.0,1.0,1.0,1.0,0.984,1.0	0.003
ENSMUSG00000034022	Cpsf1	15	-	76597188	76597341	76597188	76597316	76597430	76597572	132,141,157,125,220,153	0,0,0,0,0,0	98,141,122,90,95,119	0,0,0,0,1,0	174	149	1	1.0	1.0,1.0,1.0,1.0,1.0,1.0	1.0,1.0,1.0,1.0,0.988,1.0	0.002
ENSMUSG00000034022	Cpsf1	15	-	76602508	76602648	76602508	76602587	76602790	76602937	0,108,56,113,172,32	0,3,1,1,3,0	2,95,115,87,82,96	0,1,2,2,4,0	210	149	1	1.0	NA,0.962,0.975,0.988,0.976,1.0	1.0,0.985,0.976,0.969,0.936,1.0	0.003
ENSMUSG00000034022	Cpsf1	15	-	76603511	76603645	76603511	76603569	76603723	76603751	0,93,50,123,176,18	0,0,0,1,0,1	0,69,117,69,74,103	0,0,0,0,0,2	225	149	1	1.0	NA,1.0,1.0,0.988,1.0,0.923	NA,1.0,1.0,1.0,1.0,0.972	-0.012
ENSMUSG00000022550	Adck5	15	+	76593430	76593631	76593435	76593631	76593233	76593309	78,54,54,51,98,49	0,0,10,0,8,0	29,38,42,39,25,56	0,6,0,3,3,1	154	149	1	1.0	1.0,1.0,0.839,1.0,0.922,1.0	1.0,0.86,1.0,0.926,0.89,0.982	0.017
ENSMUSG00000022550	Adck5	15	+	76594152	76594447	76594363	76594447	76593937	76594051	75,49,80,59,84,67	0,0,0,0,0,0	31,44,52,52,36,62	0,0,0,0,2,0	360	149	1	1.0	1.0,1.0,1.0,1.0,1.0,1.0	1.0,1.0,1.0,1.0,0.882,1.0	0.02
ENSMUSG00000022556	Hsf1	15	+	76500130	76500336	76500266	76500336	76499947	76500053	89,89,81,101,155,104	41,17,12,11,18,13	87,80,69,76,85,76	0,16,0,11,14,5	285	149	0.12585617424	1.0	0.532,0.732,0.779,0.828,0.818,0.807	1.0,0.723,1.0,0.783,0.76,0.888	-0.11
ENSMUSG00000022556	Hsf1	15	+	76500416	76500972	76500424	76500972	76500266	76500336	88,72,96,75,130,130	0,0,0,2,0,0	117,60,78,66,65,73	0,1,0,1,2,0	157	149	1	1.0	1.0,1.0,1.0,0.973,1.0,1.0	1.0,0.983,1.0,0.984,0.969,1.0	0.006
ENSMUSG00000022558	Mroh1	15	+	76414218	76414332	76414261	76414332	76412901	76412980	1,134,66,107,199,20	0,0,0,1,4,0	6,76,115,121,92,97	0,0,0,0,1,0	192	149	1	1.0	1.0,1.0,1.0,0.988,0.975,1.0	1.0,1.0,1.0,1.0,0.986,1.0	-0.004
ENSMUSG00000022553	Maf1	15	+	76352419	76352552	76352466	76352552	76351995	76352041	31,52,35,36,61,37	0,0,0,2,0,0	18,37,42,36,23,31	0,0,0,0,0,2	196	149	1	1.0	1.0,1.0,1.0,0.932,1.0,1.0	1.0,1.0,1.0,1.0,1.0,0.922	0.002
ENSMUSG00000022568	Scrib	15	-	76048933	76049093	76048933	76049071	76049202	76049301	140,69,99,92,121,72	0,4,7,0,0,0	45,54,48,60,86,63	0,0,0,0,2,1	171	149	1	1.0	1.0,0.938,0.925,1.0,1.0,1.0	1.0,1.0,1.0,1.0,0.974,0.982	-0.016
ENSMUSG00000022570	Tsta3	15	-	75926289	75926457	75926289	75926441	75926798	75926872	284,121,176,127,173,183	0,0,0,1,0,0	155,143,129,88,91,105	0,0,0,0,0,0	165	149	1	1.0	1.0,1.0,1.0,0.991,1.0,1.0	1.0,1.0,1.0,1.0,1.0,1.0	-0.002
ENSMUSG00000022570	Tsta3	15	-	75926966	75927123	75926966	75927095	75928428	75928543	4,1,2,4,2,0	99,135,151,122,194,149	6,2,0,4,0,3	100,113,113,110,134,117	177	149	1	1.0	0.033,0.006,0.011,0.027,0.009,0.0	0.048,0.015,0.0,0.03,0.0,0.021	-0.005
ENSMUSG00000022570	Tsta3	15	-	75926966	75927198	75926966	75927095	75928428	75928543	3,8,3,14,9,10	99,135,151,122,194,149	13,10,2,7,2,7	100,113,113,110,134,117	252	149	1	1.0	0.018,0.034,0.012,0.064,0.027,0.038	0.071,0.05,0.01,0.036,0.009,0.034	-0.003
ENSMUSG00000022570	Tsta3	15	-	75926966	75927198	75926966	75927123	75928428	75928543	0,7,1,10,7,10	1,0,0,0,0,0	7,8,2,3,2,4	0,0,0,0,0,0	224	149	1	1.0	0.0,1.0,1.0,1.0,1.0,1.0	1.0,1.0,1.0,1.0,1.0,1.0	-0.167
ENSMUSG00000022570	Tsta3	15	-	75926966	75927123	75926966	75927095	75928891	75929049	3,1,2,4,2,0	0,0,0,0,2,1	6,2,0,4,0,3	0,0,0,0,0,0	177	149	1	1.0	1.0,1.0,1.0,1.0,0.457,0.0	1.0,1.0,NA,1.0,NA,1.0	-0.257
ENSMUSG00000022570	Tsta3	15	-	75928428	75928543	75928428	75928512	75928891	75929049	90,141,201,147,223,203	0,0,0,0,1,1	102,126,189,140,126,131	1,0,0,0,0,3	180	149	1	1.0	1.0,1.0,1.0,1.0,0.995,0.994	0.988,1.0,1.0,1.0,1.0,0.973	0.005
ENSMUSG00000022575	Gsdmd	15	+	75864243	75864436	75864354	75864436	75863404	75863628	616,878,776,984,1103,861	20,22,37,44,38,46	612,1158,1022,967,926,1070	10,32,35,47,43,43	260	149	1	1.0	0.946,0.958,0.923,0.928,0.943,0.915	0.972,0.954,0.944,0.922,0.925,0.934	-0.006
ENSMUSG00000000934	Top1mt	15	-	75666252	75666380	75666252	75666321	75667419	75667605	0,0,1,0,1,0	17,19,12,15,15,24	0,1,0,0,0,3	9,23,13,23,3,26	208	149	1	1.0	0.0,0.0,0.056,0.0,0.046,0.0	0.0,0.03,0.0,0.0,0.0,0.076	-0.001
ENSMUSG00000005125	Ndrg1	15	-	66960471	66960615	66960471	66960552	66969503	66969616	0,0,0,2,0,0	0,8,13,8,30,7	0,0,0,1,0,0	0,22,26,4,23,31	212	149	1	1.0	NA,0.0,0.0,0.149,0.0,0.0	NA,0.0,0.0,0.149,0.0,0.0	0.0
ENSMUSG00000022387	Brd1	15	-	88700772	88701270	88700772	88700877	88707033	88707294	18,184,97,256,263,86	0,46,27,33,58,44	6,199,144,174,142,171	0,35,33,36,37,39	542	149	1	1.0	1.0,0.524,0.497,0.681,0.555,0.35	1.0,0.61,0.545,0.571,0.513,0.547	-0.03
ENSMUSG00000022346	Myc	15	+	61987506	61988278	61987509	61988278	61985921	61985951	0,20,11,14,29,8	0,7,1,2,4,8	22,19,10,8,25,23	0,7,3,0,6,5	152	149	1	1.0	NA,0.737,0.915,0.873,0.877,0.495	1.0,0.727,0.766,1.0,0.803,0.818	-0.073
ENSMUSG00000022351	Sqle	15	+	59322835	59322932	59322866	59322932	59321313	59321494	28,114,132,108,219,137	0,4,6,1,5,3	45,134,156,134,110,154	2,1,1,1,1,0	180	149	1	1.0	1.0,0.959,0.948,0.989,0.973,0.974	0.949,0.991,0.992,0.991,0.989,1.0	-0.011
ENSMUSG00000022338	Eny2	15	+	44433853	44433973	44433898	44433973	44432437	44432508	23,10,13,9,24,25	693,227,403,304,469,793	3,1,6,4,8,1	295,292,326,241,240,317	194	149	1	1.0	0.025,0.033,0.024,0.022,0.038,0.024	0.008,0.003,0.014,0.013,0.025,0.002	0.017
ENSMUSG00000022338	Eny2	15	+	44433853	44433973	44433900	44433973	44432437	44432508	23,10,13,9,25,26	46,29,23,18,36,74	3,4,6,4,9,1	22,24,20,15,12,23	196	149	0.0521723113571	1.0	0.275,0.208,0.301,0.275,0.346,0.211	0.094,0.112,0.186,0.169,0.363,0.032	0.11
ENSMUSG00000022338	Eny2	15	+	44433898	44433973	44433900	44433973	44432437	44432508	693,227,403,304,470,794	46,29,23,18,36,74	295,295,326,241,241,317	22,24,20,15,12,23	151	149	1	1.0	0.937,0.885,0.945,0.943,0.928,0.914	0.93,0.924,0.941,0.941,0.952,0.932	-0.011
ENSMUSG00000022303	Dcstamp	15	+	39759313	39759622	39759481	39759622	39754183	39755225	81,85,96,68,93,110	30,17,15,13,15,22	33,81,112,64,65,92	16,22,39,26,14,22	317	149	0.304475644976	1.0	0.559,0.702,0.751,0.711,0.745,0.702	0.492,0.634,0.574,0.536,0.686,0.663	0.097
ENSMUSG00000037458	Azin1	15	-	38492243	38492359	38492243	38492356	38493473	38493636	48,220,148,204,285,164	5,25,16,31,22,17	22,227,190,228,134,207	10,22,18,30,23,28	152	149	1	1.0	0.904,0.896,0.901,0.866,0.927,0.904	0.683,0.91,0.912,0.882,0.851,0.879	0.047
ENSMUSG00000037458	Azin1	15	-	38497263	38497550	38497263	38497398	38498668	38498841	0,5,2,11,23,14	41,249,198,250,322,109	0,11,14,10,8,13	12,255,247,260,205,241	301	149	1	1.0	0.0,0.01,0.005,0.021,0.034,0.06	0.0,0.021,0.027,0.019,0.019,0.026	0.003
ENSMUSG00000037487	Ubr5	15	-	37973302	37975671	37973302	37973458	37976059	37976235	24,128,135,166,177,122	0,3,0,0,3,0	18,133,88,129,103,103	0,0,1,0,0,0	2362	149	1	1.0	1.0,0.729,1.0,1.0,0.788,1.0	1.0,1.0,0.847,1.0,1.0,1.0	-0.055
ENSMUSG00000037487	Ubr5	15	-	38037815	38038027	38037815	38038009	38040752	38040902	0,31,2,55,59,7	3,21,6,15,43,0	0,22,26,32,28,32	0,22,21,27,34,34	167	149	1	1.0	0.0,0.568,0.229,0.766,0.55,1.0	NA,0.472,0.525,0.514,0.424,0.456	0.041
ENSMUSG00000048307	Ankrd46	15	-	36483980	36486127	36483980	36484139	36495876	36495993	7,159,119,168,238,89	0,0,0,0,2,0	16,143,193,134,162,131	0,0,0,0,0,0	2137	149	1	1.0	1.0,1.0,1.0,1.0,0.892,1.0	1.0,1.0,1.0,1.0,1.0,1.0	-0.018
ENSMUSG00000022324	Matn2	15	+	34433032	34433167	34433089	34433167	34432679	34432751	4,0,1,0,1,6	0,1,0,0,1,0	4,1,1,1,3,0	0,0,0,0,2,0	206	149	1	1.0	1.0,0.0,1.0,NA,0.42,1.0	1.0,1.0,1.0,1.0,0.52,NA	-0.22
ENSMUSG00000047507	Baiap3	17	-	25245136	25245395	25245136	25245245	25245481	25245550	0,0,0,0,1,0	0,0,1,0,0,0	0,0,0,2,1,0	0,0,0,0,0,0	299	149	1	1.0	NA,NA,0.0,NA,1.0,NA	NA,NA,NA,1.0,1.0,NA	-0.5
ENSMUSG00000022255	Mtdh	15	+	34136673	34136827	34136686	34136827	34134290	34134398	5,2,6,6,9,4	241,867,869,1158,1356,631	3,7,11,14,7,13	155,1052,1075,1135,839,954	162	149	1	1.0	0.019,0.002,0.006,0.005,0.006,0.006	0.017,0.006,0.009,0.011,0.008,0.012	-0.003
ENSMUSG00000073411	H2-D1	17	+	35266466	35266514	35266481	35266514	35266186	35266303	750,393,505,465,616,677	13308,8015,8927,9066,10333,12334	405,412,395,423,348,416	9052,8072,7422,7790,6729,7987	164	149	1	1.0	0.049,0.043,0.049,0.045,0.051,0.047	0.039,0.044,0.046,0.047,0.045,0.045	0.003
ENSMUSG00000056069	Otulinl	15	-	27658044	27658314	27658044	27658191	27659889	27660018	78,198,175,183,275,265	0,0,0,0,4,6	34,141,171,90,110,133	3,0,0,0,0,4	272	149	1	1.0	1.0,1.0,1.0,1.0,0.974,0.96	0.861,1.0,1.0,1.0,1.0,0.948	0.021
ENSMUSG00000056069	Otulinl	15	-	27659889	27660018	27659889	27659990	27664343	27664435	2,25,28,20,22,27	0,0,0,1,5,0	12,23,19,11,16,20	0,0,0,0,1,0	177	149	1	1.0	1.0,1.0,1.0,0.944,0.787,1.0	1.0,1.0,1.0,1.0,0.931,1.0	-0.033
ENSMUSG00000022195	6030458C11Rik	15	-	12817857	12818284	12817857	12818127	12821403	12821553	19,43,28,58,79,29	0,0,1,0,7,1	0,57,38,59,43,49	0,2,0,1,0,5	306	149	1	1.0	1.0,1.0,0.932,1.0,0.846,0.934	NA,0.933,1.0,0.966,1.0,0.827	0.007
ENSMUSG00000022241	Tars	15	-	11393156	11393280	11393156	11393276	11394223	11394414	20,145,163,170,257,134	0,2,0,0,0,0	8,160,146,179,142,182	0,0,1,0,0,0	153	149	1	1.0	1.0,0.986,1.0,1.0,1.0,1.0	1.0,1.0,0.993,1.0,1.0,1.0	-0.001
ENSMUSG00000054263	Lifr	15	+	7185066	7185733	7185565	7185733	7184716	7184818	0,0,7,2,7,0	0,1,3,0,3,1	6,0,1,0,0,1	0,2,0,0,0,1	648	149	1	1.0	NA,0.0,0.349,1.0,0.349,0.0	1.0,0.0,1.0,NA,NA,0.187	-0.207
ENSMUSG00000021144	Mta1	12	+	113131315	113131467	113131362	113131467	113130884	113131000	41,125,120,92,192,69	0,1,1,6,10,5	20,119,103,133,110,77	0,10,4,6,7,7	196	149	1	1.0	1.0,0.99,0.989,0.921,0.936,0.913	1.0,0.9,0.951,0.944,0.923,0.893	0.023
ENSMUSG00000072825	Cep170b	12	+	112740773	112741011	112740878	112741011	112737838	112739509	0,19,13,8,29,1	0,2,7,0,1,0	3,14,10,8,4,26	0,0,2,0,0,3	254	149	1	1.0	NA,0.848,0.521,1.0,0.944,1.0	1.0,1.0,0.746,1.0,1.0,0.836	-0.068
ENSMUSG00000021281	Tnfaip2	12	+	111448487	111448639	111448538	111448639	111448246	111448369	5,40,26,44,56,10	122,1683,1236,1826,2091,660	2,46,61,30,37,52	159,2010,2204,1705,1654,1662	200	149	1	1.0	0.03,0.017,0.015,0.018,0.02,0.011	0.009,0.017,0.02,0.013,0.016,0.023	0.002
ENSMUSG00000037904	Ankrd9	12	-	110976426	110977770	110976426	110977548	110977947	110978127	6,6,4,8,8,0	10,9,11,10,21,11	2,10,5,4,4,11	0,7,3,2,6,10	371	149	0.0979002503404	1.0	0.194,0.211,0.127,0.243,0.133,0.0	1.0,0.365,0.401,0.445,0.211,0.306	-0.303
ENSMUSG00000021275	Tecpr2	12	+	110926163	110926476	110926195	110926476	110918868	110919026	0,10,0,10,13,0	0,0,0,4,5,0	0,1,17,5,8,5	0,1,0,0,1,0	181	149	1	1.0	NA,1.0,NA,0.673,0.682,NA	NA,0.452,1.0,1.0,0.868,1.0	-0.079
ENSMUSG00000021275	Tecpr2	12	+	110931289	110931732	110931399	110931732	110929031	110929164	0,0,0,1,1,2	0,5,4,11,9,2	0,0,0,0,0,0	0,4,6,2,0,5	259	149	1	1.0	NA,0.0,0.0,0.05,0.06,0.365	NA,0.0,0.0,0.0,NA,0.0	0.095
ENSMUSG00000036552	Ermard	17	+	15063601	15064232	15063984	15064232	15061068	15061182	58,52,113,59,89,107	3,2,1,0,0,4	82,53,83,45,54,47	4,1,0,2,3,3	532	149	1	1.0	0.844,0.879,0.969,1.0,1.0,0.882	0.852,0.937,1.0,0.863,0.834,0.814	0.046
ENSMUSG00000067212	H2-T23	17	-	36030821	36031913	36030821	36031097	36032152	36032422	7286,6257,6274,7164,7865,9555	0,0,0,0,0,0	5367,6315,6812,6703,5861,6710	0,0,0,0,0,2	965	149	1	1.0	1.0,1.0,1.0,1.0,1.0,1.0	1.0,1.0,1.0,1.0,1.0,0.998	0.0
ENSMUSG00000021111	Papola	12	+	105828280	105828381	105828283	105828381	105826943	105827086	11,214,135,153,273,86	0,29,7,31,23,0	6,199,142,183,149,185	0,22,26,6,17,15	152	149	1	1.0	1.0,0.879,0.95,0.829,0.921,1.0	1.0,0.899,0.843,0.968,0.896,0.924	0.008
ENSMUSG00000041341	Atg2b	12	-	105636446	105636555	105636446	105636552	105637910	105638137	0,9,9,13,19,18	0,2,2,2,3,0	2,11,21,4,24,10	0,0,3,2,2,0	152	149	1	1.0	NA,0.815,0.815,0.864,0.861,1.0	1.0,1.0,0.873,0.662,0.922,1.0	-0.039
ENSMUSG00000021189	Atxn3	12	-	101948003	101948048	101948003	101948045	101948274	101948439	0,49,16,39,79,15	0,6,4,10,7,2	2,33,33,35,36,40	0,4,0,5,4,2	152	149	1	1.0	NA,0.889,0.797,0.793,0.917,0.88	1.0,0.89,1.0,0.873,0.898,0.951	-0.08
ENSMUSG00000037321	Tap1	17	+	34192836	34192965	34192941	34192965	34191328	34191526	1072,2247,1668,2056,2556,1046	0,3,2,10,2,0	1109,2813,2709,2257,2026,2361	0,2,9,0,3,12	254	149	1	1.0	1.0,0.998,0.998,0.992,0.999,1.0	1.0,0.999,0.994,1.0,0.997,0.991	0.001
ENSMUSG00000037321	Tap1	17	+	34193127	34193316	34193157	34193316	34191328	34191526	148,295,219,284,342,180	0,3,0,0,5,3	173,333,411,308,244,322	0,7,8,3,4,6	179	149	1	1.0	1.0,0.988,1.0,1.0,0.983,0.98	1.0,0.975,0.977,0.988,0.981,0.978	0.009
ENSMUSG00000037321	Tap1	17	+	34193127	34193316	34193157	34193316	34192836	34192857	148,295,219,284,342,181	0,0,0,6,0,0	179,341,417,307,248,320	0,1,3,0,0,0	179	149	1	1.0	1.0,1.0,1.0,0.975,1.0,1.0	1.0,0.996,0.991,1.0,1.0,1.0	-0.002
ENSMUSG00000037321	Tap1	17	+	34193127	34193316	34193157	34193316	34192836	34192965	910,1693,1389,1621,2008,872	0,48,49,50,97,25	942,2163,2291,1825,1563,1957	29,106,57,72,62,62	179	149	1	1.0	1.0,0.967,0.959,0.964,0.945,0.967	0.964,0.944,0.971,0.955,0.955,0.963	0.008
ENSMUSG00000022555	Dgat1	15	-	76504485	76504593	76504485	76504571	76504665	76504706	0,2,0,1,2,0	13,33,40,26,49,25	0,0,0,0,1,0	7,32,34,22,17,18	171	149	1	1.0	0.0,0.05,0.0,0.032,0.034,0.0	0.0,0.0,0.0,0.0,0.049,0.0	0.011
ENSMUSG00000012609	Ttll5	12	+	85918930	85919237	85918972	85919237	85917674	85917774	0,2,6,2,2,0	0,0,2,0,0,0	0,1,3,0,0,3	0,0,0,0,0,0	191	149	1	1.0	NA,1.0,0.701,1.0,1.0,NA	NA,1.0,1.0,NA,NA,1.0	-0.075
ENSMUSG00000012609	Ttll5	12	+	85918930	85919237	85918972	85919237	85917674	85917832	0,8,9,4,11,0	0,0,0,1,0,0	0,1,3,7,0,2	0,1,0,0,0,1	191	149	1	1.0	NA,1.0,1.0,0.757,1.0,NA	NA,0.438,1.0,1.0,NA,0.609	0.178
ENSMUSG00000019969	Psen1	12	+	83699511	83699651	83699600	83699651	83699354	83699421	55,871,468,916,1179,259	0,0,8,1,1,0	21,793,793,700,776,893	0,10,24,7,20,3	238	149	1	1.0	1.0,1.0,0.973,0.998,0.999,1.0	1.0,0.98,0.954,0.984,0.96,0.995	0.016
ENSMUSG00000040913	Fbxw4	19	-	45579120	45579262	45579120	45579207	45579652	45579793	52,45,36,25,59,61	5,5,11,7,4,2	38,33,34,41,45,30	6,2,6,6,2,9	204	149	1	1.0	0.884,0.868,0.705,0.723,0.915,0.957	0.822,0.923,0.805,0.833,0.943,0.709	0.003
ENSMUSG00000021112	Mpp5	12	+	78796865	78797390	78797102	78797390	78794244	78794333	0,41,11,34,50,13	0,13,0,0,4,0	0,44,16,30,31,51	0,0,3,1,1,0	386	149	1	1.0	NA,0.549,1.0,1.0,0.828,1.0	NA,1.0,0.673,0.921,0.923,1.0	-0.028
ENSMUSG00000021112	Mpp5	12	+	78819186	78819365	78819203	78819365	78817624	78817771	0,1,0,0,0,0	0,13,7,19,15,4	0,0,0,0,0,0	0,21,23,38,7,15	166	149	1	1.0	NA,0.065,0.0,0.0,0.0,0.0	NA,0.0,0.0,0.0,0.0,0.0	0.013
ENSMUSG00000052609	Plekhg3	12	+	76572394	76573360	76573246	76573360	76572046	76572069	0,30,27,14,37,7	0,0,0,2,5,0	4,25,15,10,14,23	0,0,2,0,7,4	1001	149	1	1.0	NA,1.0,1.0,0.51,0.524,1.0	1.0,1.0,0.527,1.0,0.229,0.461	0.104
ENSMUSG00000024384	Iws1	18	+	32083265	32083458	32083268	32083458	32079670	32080577	2,44,67,72,58,62	0,3,4,1,4,2	1,43,54,36,43,81	0,3,3,3,5,8	152	149	1	1.0	1.0,0.935,0.943,0.986,0.934,0.968	1.0,0.934,0.946,0.922,0.894,0.908	0.027
ENSMUSG00000063450	Syne2	12	+	76024015	76024157	76024018	76024157	76023022	76023144	0,1,0,6,1,0	0,1,4,4,0,0	0,0,1,0,0,0	0,2,7,4,2,3	152	149	1	1.0	NA,0.495,0.0,0.595,1.0,NA	NA,0.0,0.123,0.0,0.0,0.0	0.498
ENSMUSG00000063450	Syne2	12	+	76107427	76107675	76107483	76107675	76105988	76106117	0,0,0,0,5,2	0,5,10,15,11,7	0,0,0,1,0,0	3,14,16,7,6,7	205	149	1	1.0	NA,0.0,0.0,0.0,0.248,0.172	0.0,0.0,0.0,0.094,0.0,0.0	0.068
ENSMUSG00000063450	Syne2	12	+	76108863	76108910	76108866	76108910	76108143	76108215	0,0,3,0,0,0	8,4,18,7,14,15	0,1,0,0,1,0	0,7,17,1,10,4	152	149	1	1.0	0.0,0.0,0.14,0.0,0.0,0.0	NA,0.123,0.0,0.0,0.089,0.0	-0.019
ENSMUSG00000021109	Hif1a	12	+	73941687	73941852	73941729	73941852	73940347	73940631	0,282,187,318,396,138	0,115,74,130,184,51	0,262,228,252,204,337	4,154,129,127,119,122	191	149	1	1.0	NA,0.657,0.663,0.656,0.627,0.679	0.0,0.57,0.58,0.608,0.572,0.683	0.154
ENSMUSG00000005078	Jkamp	12	+	72089314	72089406	72089332	72089406	72085856	72086183	2,54,48,41,85,54	3,31,21,26,36,24	2,60,69,61,55,73	4,14,16,27,15,19	167	149	0.417591725129	1.0	0.373,0.608,0.671,0.585,0.678,0.667	0.308,0.793,0.794,0.668,0.766,0.774	-0.087
ENSMUSG00000034761	Map4k5	12	-	69807197	69809282	69807197	69807253	69813135	69813204	0,27,10,1,30,9	0,0,0,1,0,0	0,12,11,6,17,27	0,0,0,0,0,0	2178	149	1	1.0	NA,1.0,1.0,0.064,1.0,1.0	NA,1.0,1.0,1.0,1.0,1.0	-0.187
ENSMUSG00000034761	Map4k5	12	-	69818383	69818501	69818383	69818498	69822802	69822863	0,1,0,0,1,0	0,0,0,1,5,0	0,0,1,0,0,0	0,0,1,0,0,1	152	149	1	1.0	NA,1.0,NA,0.0,0.164,NA	NA,NA,0.495,NA,NA,0.0	0.14
ENSMUSG00000020982	Nemf	12	-	69353793	69353942	69353793	69353892	69354646	69354772	0,39,31,53,55,30	0,0,0,1,4,1	2,38,51,41,30,27	0,0,1,0,1,2	199	149	1	1.0	NA,1.0,1.0,0.975,0.911,0.957	1.0,1.0,0.974,1.0,0.957,0.91	-0.005
ENSMUSG00000012076	Brms1l	12	+	55868161	55869736	55869397	55869736	55865950	55866077	198,201,256,218,290,243	0,0,0,0,0,2	74,171,140,140,155,206	0,0,0,0,0,0	1385	149	1	1.0	1.0,1.0,1.0,1.0,1.0,0.929	1.0,1.0,1.0,1.0,1.0,1.0	-0.012
ENSMUSG00000021027	Ralgapa1	12	-	55683906	55684090	55683906	55684005	55684486	55684621	0,17,8,50,34,13	0,0,0,0,0,0	0,22,23,32,28,39	0,0,0,0,0,1	234	149	1	1.0	NA,1.0,1.0,1.0,1.0,1.0	NA,1.0,1.0,1.0,1.0,0.961	0.008
ENSMUSG00000035133	Arhgap5	12	+	52542488	52542636	52542491	52542636	52516106	52519967	0,23,17,12,36,12	0,0,0,1,5,0	0,10,16,14,10,16	0,0,0,0,2,1	152	149	1	1.0	NA,1.0,1.0,0.922,0.876,1.0	NA,1.0,1.0,1.0,0.831,0.94	0.005
ENSMUSG00000020952	Scfd1	12	+	51387049	51387138	51387066	51387138	51384104	51384175	0,136,153,147,240,164	0,2,2,6,2,0	0,186,207,176,206,161	0,4,2,3,2,0	166	149	1	1.0	NA,0.984,0.986,0.957,0.991,1.0	NA,0.977,0.989,0.981,0.989,1.0	-0.004
ENSMUSG00000020952	Scfd1	12	+	51444794	51445017	51444983	51445017	51442530	51442583	3,19,8,13,10,20	210,114,199,104,160,315	5,12,7,13,4,7	169,172,145,136,122,130	338	149	1	1.0	0.006,0.068,0.017,0.052,0.027,0.027	0.013,0.03,0.021,0.04,0.014,0.023	0.009
ENSMUSG00000024483	Ankhd1	18	+	36614714	36614817	36614762	36614817	36613832	36613976	0,21,3,18,15,1	0,18,4,25,21,0	0,18,25,14,25,33	0,8,13,18,5,17	197	149	1	1.0	NA,0.469,0.362,0.353,0.351,1.0	NA,0.63,0.593,0.37,0.791,0.595	-0.089
ENSMUSG00000024483	Ankhd1	18	+	36655422	36655677	36655473	36655677	36654092	36654266	0,62,54,66,77,25	11,16,15,13,19,15	11,25,49,44,51,50	3,21,17,17,21,9	200	149	0.967418847557	1.0	0.0,0.743,0.728,0.791,0.751,0.554	0.732,0.47,0.682,0.658,0.644,0.805	-0.071
ENSMUSG00000045679	Pqlc3	12	-	16992277	16993573	16992277	16992319	16995613	16995671	21,122,127,106,182,100	0,6,5,4,3,4	25,88,156,113,126,98	0,5,5,0,4,6	1403	149	1	1.0	1.0,0.683,0.73,0.738,0.866,0.726	1.0,0.651,0.768,1.0,0.77,0.634	-0.013
ENSMUSG00000045679	Pqlc3	12	-	16997633	16997703	16997633	16997656	16997773	16997856	7,208,188,181,301,152	0,5,0,0,1,0	14,181,179,163,224,160	0,0,0,0,0,0	196	149	1	1.0	1.0,0.969,1.0,1.0,0.996,1.0	1.0,1.0,1.0,1.0,1.0,1.0	-0.006
ENSMUSG00000022472	Desi1	15	-	81998109	81998299	81998109	81998232	81999504	81999614	0,0,0,1,0,0	7,59,53,76,77,27	0,0,0,0,0,5	18,50,36,51,61,48	216	149	1	1.0	0.0,0.0,0.0,0.009,0.0,0.0	0.0,0.0,0.0,0.0,0.0,0.067	-0.01
ENSMUSG00000020608	Smc6	12	+	11297102	11297285	11297149	11297285	11294922	11295083	0,0,0,0,0,0	0,68,51,66,76,58	0,0,0,0,1,0	0,52,60,43,45,68	196	149	1	1.0	NA,0.0,0.0,0.0,0.0,0.0	NA,0.0,0.0,0.0,0.017,0.0	-0.003
ENSMUSG00000051235	Gen1	12	-	11260881	11261068	11260881	11261003	11262406	11262593	0,2,0,2,2,0	0,0,1,0,1,0	0,0,0,0,4,0	0,1,0,0,0,0	214	149	1	1.0	NA,1.0,0.0,1.0,0.582,NA	NA,0.0,NA,NA,1.0,NA	0.145
ENSMUSG00000055762	Eef1d	15	-	75901131	75901255	75901131	75901252	75909244	75909319	287,207,322,237,317,406	15,1,18,9,11,24	189,242,203,179,178,196	20,16,13,14,10,18	152	149	1	1.0	0.949,0.995,0.946,0.963,0.966,0.943	0.903,0.937,0.939,0.926,0.946,0.914	0.033
ENSMUSG00000055762	Eef1d	15	-	75901131	75901255	75901131	75901252	75909459	75909556	6,37,38,33,36,50	0,0,0,0,0,0	12,18,2,27,29,8	0,3,0,0,1,1	152	149	1	1.0	1.0,1.0,1.0,1.0,1.0,1.0	1.0,0.855,1.0,1.0,0.966,0.887	0.049
ENSMUSG00000037336	Mfsd2b	12	-	4869534	4869672	4869534	4869658	4870498	4870623	0,1,0,0,0,0	0,7,2,4,14,0	0,3,0,0,0,0	0,5,15,11,10,8	163	149	1	1.0	NA,0.116,0.0,0.0,0.0,NA	NA,0.354,0.0,0.0,0.0,0.0	-0.042
ENSMUSG00000079179	Rab10os	12	+	3238028	3238112	3238063	3238112	3237590	3237660	210,88,129,121,144,189	26,18,25,21,34,44	137,111,82,98,69,77	21,18,17,21,17,17	184	149	1	1.0	0.867,0.798,0.807,0.824,0.774,0.777	0.841,0.833,0.796,0.791,0.767,0.786	0.006
ENSMUSG00000024397	Aif1	17	-	35171762	35171939	35171762	35171804	35172127	35172194	7,7,2,7,5,1	1160,525,649,696,825,1338	8,1,7,2,5,0	882,662,603,646,639,629	284	149	1	1.0	0.003,0.007,0.002,0.005,0.003,0.0	0.005,0.001,0.006,0.002,0.004,0.0	0.0
ENSMUSG00000062822	4833420G17Rik	13	+	119465279	119466304	119466010	119466304	119464564	119464690	18,51,21,42,78,24	0,0,0,0,0,1	6,66,43,79,50,41	0,4,0,0,0,0	880	149	1	1.0	1.0,1.0,1.0,1.0,1.0,0.803	1.0,0.736,1.0,1.0,1.0,1.0	0.011
ENSMUSG00000042426	Dhx29	13	+	112940372	112940499	112940397	112940499	112935468	112935597	0,31,21,29,60,13	0,0,0,0,0,0	0,30,39,27,27,27	0,0,0,0,2,0	174	149	1	1.0	NA,1.0,1.0,1.0,1.0,1.0	NA,1.0,1.0,1.0,0.92,1.0	0.016
ENSMUSG00000022983	Scaf4	16	-	90242526	90242718	90242526	90242652	90242871	90242958	21,43,40,32,77,9	0,23,13,16,17,10	15,51,39,42,22,45	11,21,17,15,16,16	215	149	0.792954692148	1.0	1.0,0.564,0.681,0.581,0.758,0.384	0.486,0.627,0.614,0.66,0.488,0.661	0.072
ENSMUSG00000021720	Rnf180	13	-	105252251	105252350	105252251	105252347	105270904	105271039	0,14,5,8,19,6	0,19,11,24,10,5	0,16,10,7,8,14	0,16,19,11,8,26	152	149	1	1.0	NA,0.419,0.308,0.246,0.651,0.541	NA,0.495,0.34,0.384,0.495,0.345	0.021
ENSMUSG00000021711	Trappc13	13	-	104144403	104144554	104144403	104144551	104147243	104147344	41,53,48,44,52,54	37,41,79,50,78,65	57,35,35,18,36,48	18,56,41,38,51,45	152	149	1	1.0	0.521,0.559,0.373,0.463,0.395,0.449	0.756,0.38,0.456,0.317,0.409,0.511	-0.012
ENSMUSG00000032621	Srek1	13	-	103758185	103758488	103758185	103758300	103759168	103759299	0,5,7,18,16,15	0,36,12,28,58,18	0,8,7,20,3,13	2,35,20,30,25,30	337	149	1	1.0	NA,0.058,0.205,0.221,0.109,0.269	0.0,0.092,0.134,0.228,0.05,0.161	0.062
ENSMUSG00000021639	Gtf2h2	13	-	100486070	100486524	100486070	100486125	100488848	100488935	9,36,55,53,83,30	0,0,0,0,0,0	17,45,43,25,49,26	0,0,3,0,0,1	548	149	1	1.0	1.0,1.0,1.0,1.0,1.0,1.0	1.0,1.0,0.796,1.0,1.0,0.876	0.055
ENSMUSG00000042015	Wdr41	13	+	94978469	94978585	94978473	94978585	94976437	94976589	0,63,61,65,109,38	0,3,0,0,0,0	0,61,72,64,80,66	0,0,3,1,0,5	153	149	1	1.0	NA,0.953,1.0,1.0,1.0,1.0	NA,1.0,0.959,0.984,1.0,0.928	0.016
ENSMUSG00000042167	Papd4	13	-	93174639	93174718	93174639	93174706	93175518	93175610	12,139,114,166,202,161	8,80,69,78,106,89	9,204,167,142,120,149	7,111,77,58,63,85	161	149	1	1.0	0.581,0.617,0.605,0.663,0.638,0.626	0.543,0.63,0.667,0.694,0.638,0.619	-0.01
ENSMUSG00000021706	Zfyve16	13	-	92508121	92508346	92508121	92508291	92508890	92509046	0,37,16,28,34,12	0,0,0,1,1,0	3,29,28,36,16,34	0,1,2,0,0,0	204	149	1	1.0	NA,1.0,1.0,0.953,0.961,1.0	1.0,0.955,0.911,1.0,1.0,1.0	0.005
ENSMUSG00000014850	Msh3	13	-	92235573	92235731	92235573	92235728	92249826	92249938	2,11,0,13,9,6	0,1,4,0,2,0	0,3,12,4,10,9	0,3,4,0,0,5	152	149	1	1.0	1.0,0.915,0.0,1.0,0.815,1.0	NA,0.495,0.746,1.0,1.0,0.638	0.013
ENSMUSG00000014850	Msh3	13	-	92351230	92351451	92351230	92351360	92353224	92353342	0,12,3,11,10,1	0,0,1,0,0,0	0,0,20,12,11,17	0,0,0,3,0,2	240	149	1	1.0	NA,1.0,0.651,1.0,1.0,1.0	NA,NA,1.0,0.713,1.0,0.841	0.042
ENSMUSG00000003992	Ssbp2	13	+	91675033	91675125	91675057	91675125	91670393	91670464	0,0,0,0,0,2	0,7,10,7,12,0	0,0,0,0,0,0	0,2,13,0,12,15	173	149	1	1.0	NA,0.0,0.0,0.0,0.0,1.0	NA,0.0,0.0,NA,0.0,0.0	0.2
ENSMUSG00000017778	Cox7c	13	-	86045726	86045869	86045726	86045853	86046263	86046460	161,75,100,74,122,211	3,0,1,0,2,0	136,75,77,65,53,110	0,0,0,0,1,2	165	149	1	1.0	0.98,1.0,0.989,1.0,0.982,1.0	1.0,1.0,1.0,1.0,0.98,0.98	-0.002
ENSMUSG00000021548	Ccnh	13	+	85197350	85197561	85197530	85197561	85196251	85196325	46,82,121,84,170,170	3,0,9,5,4,11	40,102,98,97,102,145	0,5,3,1,2,8	329	149	1	1.0	0.874,1.0,0.859,0.884,0.951,0.875	1.0,0.902,0.937,0.978,0.959,0.891	-0.037
ENSMUSG00000021548	Ccnh	13	+	85202332	85202496	85202440	85202496	85197350	85197561	67,67,135,68,140,188	4,2,4,5,6,18	43,79,72,65,75,110	16,1,4,9,7,4	257	149	1	1.0	0.907,0.951,0.951,0.887,0.931,0.858	0.609,0.979,0.913,0.807,0.861,0.941	0.063
ENSMUSG00000021585	Cast	13	-	74704100	74704205	74704100	74704202	74713645	74713744	42,134,119,140,211,140	0,39,36,34,48,23	21,123,137,140,133,130	0,33,42,29,38,46	152	149	1	1.0	1.0,0.771,0.764,0.801,0.812,0.856	1.0,0.785,0.762,0.826,0.774,0.735	0.02
ENSMUSG00000021585	Cast	13	-	74704100	74704205	74704100	74704202	74720931	74721003	0,9,1,5,5,0	0,0,0,0,2,0	5,1,3,2,3,3	0,0,0,0,0,0	152	149	1	1.0	NA,1.0,1.0,1.0,0.71,NA	1.0,1.0,1.0,1.0,1.0,1.0	-0.073
ENSMUSG00000113204	Gm46430	13	-	74611263	74611387	74611263	74611321	74612723	74612948	0,0,1,0,2,0	0,0,0,1,0,0	1,2,1,0,0,1	0,0,0,10,0,0	215	149	1	1.0	NA,NA,1.0,0.0,1.0,NA	1.0,1.0,1.0,0.0,NA,1.0	-0.133
ENSMUSG00000021572	Cep72	13	-	74051414	74051621	74051414	74051586	74052880	74053059	0,0,13,0,3,1	0,0,0,2,0,0	0,0,1,1,1,5	0,0,0,2,0,0	184	149	1	1.0	NA,NA,1.0,0.0,1.0,1.0	NA,NA,1.0,0.288,1.0,1.0	-0.072
ENSMUSG00000057649	Brd9	13	+	73942630	73942806	73942690	73942806	73941943	73942054	13,7,2,7,16,4	15,39,65,64,79,33	5,12,8,6,7,4	5,64,59,34,56,64	209	149	1	1.0	0.382,0.113,0.021,0.072,0.126,0.08	0.416,0.118,0.088,0.112,0.082,0.043	-0.011
ENSMUSG00000057649	Brd9	13	+	73942630	73942806	73942693	73942806	73941943	73942054	13,9,2,10,18,6	2,7,13,11,14,5	5,12,9,6,7,5	3,10,11,5,9,15	212	149	0.820801662449	1.0	0.82,0.475,0.098,0.39,0.475,0.458	0.539,0.458,0.365,0.458,0.353,0.19	0.059
ENSMUSG00000057649	Brd9	13	+	73942690	73942806	73942693	73942806	73941943	73942054	15,41,65,67,81,35	2,7,13,11,14,5	5,64,60,34,56,65	3,10,11,5,9,15	152	149	1	1.0	0.88,0.852,0.831,0.857,0.85,0.873	0.62,0.863,0.842,0.87,0.859,0.809	0.047
ENSMUSG00000021518	Ptdss1	13	+	66956381	66956506	66956440	66956506	66953519	66953564	24,198,100,227,290,104	0,0,0,0,0,0	12,178,209,165,173,161	0,0,0,0,1,0	208	149	1	1.0	1.0,1.0,1.0,1.0,1.0,1.0	1.0,1.0,1.0,1.0,0.992,1.0	0.001
ENSMUSG00000021519	Mterf3	13	-	66928169	66928322	66928169	66928287	66929884	66930223	32,103,82,93,135,125	0,0,2,0,10,0	21,103,109,51,90,94	8,2,1,8,3,2	184	149	1	1.0	1.0,1.0,0.971,1.0,0.916,1.0	0.68,0.977,0.989,0.838,0.96,0.974	0.078
ENSMUSG00000021555	Naa35	13	+	59625418	59625597	59625463	59625597	59624504	59624603	32,66,76,75,96,86	0,0,0,1,1,2	16,73,90,54,70,74	0,0,0,0,1,0	194	149	1	1.0	1.0,1.0,1.0,0.983,0.987,0.971	1.0,1.0,1.0,1.0,0.982,1.0	-0.007
ENSMUSG00000021557	Agtpbp1	13	-	59473687	59474712	59473687	59473817	59475659	59475813	8,37,36,48,48,26	0,4,0,2,5,0	18,29,52,18,26,34	0,4,0,4,5,0	1044	149	0.973750503006	1.0	1.0,0.569,1.0,0.774,0.578,1.0	1.0,0.509,1.0,0.391,0.426,1.0	0.099
ENSMUSG00000024725	Ostf1	19	-	18584641	18586625	18584641	18584743	18589704	18589754	2373,1521,2173,1739,2304,3379	0,0,0,0,0,0	1447,1492,1657,1457,1460,1642	6,0,0,0,0,0	2031	149	1	1.0	1.0,1.0,1.0,1.0,1.0,1.0	0.947,1.0,1.0,1.0,1.0,1.0	0.009
ENSMUSG00000015937	H2afy	13	-	56096123	56096234	56096123	56096231	56104301	56104499	100,230,244,242,282,272	266,372,373,396,499,448	65,243,265,209,236,213	136,415,425,326,365,379	152	149	1	1.0	0.269,0.377,0.391,0.375,0.356,0.373	0.319,0.365,0.379,0.386,0.388,0.355	-0.008
ENSMUSG00000015937	H2afy	13	-	56096123	56096234	56096123	56096231	56104888	56104995	0,1,4,2,0,2	0,1,0,1,9,3	0,0,1,0,2,1	0,1,0,1,1,3	152	149	1	1.0	NA,0.495,1.0,0.662,0.0,0.395	NA,0.0,1.0,0.0,0.662,0.246	0.129
ENSMUSG00000034675	Dbn1	13	-	55474455	55474561	55474455	55474558	55474859	55475536	12,10,3,3,4,4	8,6,16,0,7,1	8,6,1,4,4,7	11,20,0,4,12,11	152	149	0.307885614439	1.0	0.595,0.62,0.155,1.0,0.359,0.797	0.416,0.227,1.0,0.495,0.246,0.384	0.126
ENSMUSG00000034675	Dbn1	13	-	55476145	55476773	55476145	55476316	55477550	55477680	0,1,0,0,4,0	13,26,13,14,35,34	0,0,0,0,0,0	5,24,18,10,26,38	606	149	1	1.0	0.0,0.009,0.0,0.0,0.027,0.0	0.0,0.0,0.0,0.0,0.0,0.0	0.006
ENSMUSG00000074886	Grk6	13	+	55451702	55451843	55451717	55451843	55451519	55451583	0,40,48,44,52,25	0,1,0,0,0,0	0,40,44,32,46,54	0,1,0,0,0,0	164	149	1	1.0	NA,0.973,1.0,1.0,1.0,1.0	NA,0.973,1.0,1.0,1.0,1.0	0.0
ENSMUSG00000074886	Grk6	13	+	55452134	55452325	55452236	55452325	55451702	55451843	18,84,105,94,148,98	0,1,0,0,0,0	26,72,64,63,62,81	0,0,0,0,0,0	251	149	1	1.0	1.0,0.98,1.0,1.0,1.0,1.0	1.0,1.0,1.0,1.0,1.0,1.0	-0.003
ENSMUSG00000021481	Zfp346	13	+	55115479	55115624	55115482	55115624	55113677	55113770	0,13,7,15,14,3	0,0,0,1,1,0	5,22,5,3,13,15	3,1,0,0,0,0	152	149	1	1.0	NA,1.0,1.0,0.936,0.932,1.0	0.62,0.956,1.0,1.0,1.0,1.0	0.044
ENSMUSG00000021481	Zfp346	13	+	55122281	55122515	55122329	55122515	55115479	55115624	0,7,3,5,8,4	0,6,3,5,12,0	0,10,8,6,11,13	0,10,8,10,14,7	197	149	1	1.0	NA,0.469,0.431,0.431,0.335,1.0	NA,0.431,0.431,0.312,0.373,0.584	0.107
ENSMUSG00000025877	Hk3	13	-	55011147	55011443	55011147	55011308	55012026	55012260	724,1857,1623,2312,2311,1279	4,29,10,31,26,14	736,1890,2044,2083,1662,1979	0,30,29,32,15,19	284	149	1	1.0	0.99,0.971,0.988,0.975,0.979,0.98	1.0,0.971,0.974,0.972,0.983,0.982	0.0
ENSMUSG00000025875	Tspan17	13	+	54795410	54795458	54795414	54795458	54795052	54795178	192,143,194,109,152,205	21,2,12,0,14,6	131,166,126,112,66,113	3,11,7,4,2,9	153	149	1	1.0	0.899,0.986,0.94,1.0,0.914,0.971	0.977,0.936,0.946,0.965,0.97,0.924	-0.001
ENSMUSG00000025875	Tspan17	13	+	54796597	54796768	54796721	54796768	54796156	54796218	45,13,23,13,31,36	0,0,0,0,0,0	80,35,21,13,9,23	2,0,1,0,0,0	273	149	1	1.0	1.0,1.0,1.0,1.0,1.0,1.0	0.956,1.0,0.92,1.0,1.0,1.0	0.021
ENSMUSG00000025872	Thoc3	13	-	54466179	54466455	54466179	54466384	54467825	54467982	2,3,0,0,7,2	13,66,84,78,99,67	0,0,2,1,0,2	16,80,55,68,71,81	220	149	1	1.0	0.094,0.03,0.0,0.0,0.046,0.02	0.0,0.0,0.024,0.01,0.0,0.016	0.023
ENSMUSG00000001228	Uhrf1	17	+	56313040	56313251	56313064	56313251	56312863	56312967	21,9,8,8,32,1	0,0,0,1,1,2	0,11,5,6,13,26	0,0,0,0,0,4	173	149	1	1.0	1.0,1.0,1.0,0.873,0.965,0.301	NA,1.0,1.0,1.0,1.0,0.848	-0.113
ENSMUSG00000035139	Secisbp2	13	+	51654385	51654635	51654495	51654635	51652606	51652755	0,52,54,98,137,28	0,0,0,0,0,0	10,67,69,86,62,58	0,0,0,0,1,1	259	149	1	1.0	NA,1.0,1.0,1.0,1.0,1.0	1.0,1.0,1.0,1.0,0.973,0.971	0.009
ENSMUSG00000038683	Pak1ip1	13	+	41008885	41009364	41009218	41009364	41008210	41008285	89,144,199,232,285,298	0,3,1,4,1,4	81,201,217,186,147,217	0,0,3,2,2,3	482	149	1	1.0	1.0,0.937,0.984,0.947,0.989,0.958	1.0,1.0,0.957,0.966,0.958,0.957	-0.004
ENSMUSG00000038683	Pak1ip1	13	+	41009447	41011282	41011182	41011282	41009218	41009364	221,308,311,367,494,544	0,0,0,0,0,0	158,313,302,299,308,360	0,0,1,0,0,0	1884	149	1	1.0	1.0,1.0,1.0,1.0,1.0,1.0	1.0,1.0,0.96,1.0,1.0,1.0	0.007
ENSMUSG00000021432	Slc35b3	13	-	38939874	38940045	38939874	38939972	38943058	38943166	0,1,0,0,1,1	9,25,66,59,78,49	0,0,0,1,0,0	4,44,43,33,20,41	222	149	1	1.0	0.0,0.026,0.0,0.0,0.009,0.014	0.0,0.0,0.0,0.02,0.0,0.0	0.005
ENSMUSG00000021431	Snrnp48	13	+	38214604	38216513	38216324	38216513	38211066	38211141	37,187,88,219,236,137	12,25,24,18,29,27	28,205,127,191,132,124	19,16,20,16,20,27	1869	149	1	1.0	0.197,0.374,0.226,0.492,0.393,0.288	0.105,0.505,0.336,0.488,0.345,0.268	-0.013
ENSMUSG00000021428	Riok1	13	+	38043908	38045315	38045272	38045315	38043050	38043141	0,56,49,46,50,17	0,0,0,0,0,0	0,54,37,36,33,34	0,1,0,0,0,0	1513	149	1	1.0	NA,1.0,1.0,1.0,1.0,1.0	NA,0.842,1.0,1.0,1.0,1.0	0.032
ENSMUSG00000102099	1700011B04Rik	13	+	35187534	35188017	35187594	35188017	35185301	35185399	2,1,0,5,0,3	0,0,0,0,2,0	0,0,0,2,2,0	0,0,0,0,0,0	209	149	1	1.0	1.0,1.0,NA,1.0,0.0,1.0	NA,NA,NA,1.0,1.0,NA	-0.2
ENSMUSG00000021417	Eci2	13	-	34993067	34993328	34993067	34993220	34994013	34994132	22,46,47,57,59,42	10,12,3,12,13,4	13,35,36,47,34,40	0,19,13,12,8,10	257	149	0.735703010383	1.0	0.561,0.69,0.901,0.734,0.725,0.859	1.0,0.516,0.616,0.694,0.711,0.699	0.039
ENSMUSG00000021417	Eci2	13	-	34993067	34993230	34993067	34993220	34994013	34994144	14,38,21,12,41,29	10,12,3,12,13,4	14,40,32,39,35,28	0,19,13,12,8,10	159	149	1	1.0	0.567,0.748,0.868,0.484,0.747,0.872	1.0,0.664,0.698,0.753,0.804,0.724	-0.06
ENSMUSG00000021356	Irf4	13	+	30753444	30753589	30753447	30753589	30752690	30752779	0,0,0,2,0,0	0,0,0,0,0,0	0,0,2,2,1,0	0,2,2,0,0,0	152	149	1	1.0	NA,NA,NA,1.0,NA,NA	NA,0.0,0.495,1.0,1.0,NA	0.376
ENSMUSG00000024327	Slc39a7	17	-	34030089	34030421	34030089	34030254	34030565	34030734	522,562,650,608,918,721	0,0,0,0,0,0	366,536,560,445,459,572	0,0,0,2,0,0	316	149	1	1.0	1.0,1.0,1.0,1.0,1.0,1.0	1.0,1.0,1.0,0.991,1.0,1.0	0.002
ENSMUSG00000015176	Nolc1	19	+	46078857	46079021	46078872	46079021	46078702	46078758	0,0,1,0,2,0	0,24,10,11,24,2	0,4,0,5,0,0	0,16,11,9,18,29	164	149	1	1.0	NA,0.0,0.083,0.0,0.07,0.0	NA,0.185,0.0,0.335,0.0,0.0	-0.073
ENSMUSG00000015176	Nolc1	19	+	46078857	46079021	46078875	46079021	46078702	46078758	0,1,1,0,2,0	6,78,44,76,120,51	0,4,0,5,2,0	0,89,74,68,61,56	167	149	1	1.0	0.0,0.011,0.02,0.0,0.015,0.0	NA,0.039,0.0,0.062,0.028,0.0	-0.018
ENSMUSG00000015176	Nolc1	19	+	46078872	46079021	46078875	46079021	46078702	46078758	0,25,10,11,24,2	6,78,44,76,120,51	0,16,11,9,20,29	0,89,74,68,61,56	152	149	1	1.0	0.0,0.239,0.182,0.124,0.164,0.037	NA,0.15,0.127,0.115,0.243,0.337	-0.07
ENSMUSG00000015176	Nolc1	19	+	46079907	46080085	46079910	46080085	46079130	46079258	19,37,36,42,67,22	14,44,36,53,61,27	6,29,37,29,45,39	5,40,27,39,42,38	152	149	1	1.0	0.571,0.452,0.495,0.437,0.518,0.444	0.541,0.415,0.573,0.422,0.512,0.502	-0.008
ENSMUSG00000020570	Sypl	12	+	32967535	32967743	32967635	32967743	32954287	32954359	58,203,167,235,342,235	0,0,0,0,0,0	33,199,185,208,155,208	0,4,0,2,0,0	249	149	1	1.0	1.0,1.0,1.0,1.0,1.0,1.0	1.0,0.968,1.0,0.984,1.0,1.0	0.008
ENSMUSG00000025616	Usp16	16	+	87469674	87469862	87469677	87469862	87466252	87466356	1,72,53,74,86,63	0,3,5,2,4,5	0,74,71,38,61,78	0,3,5,0,3,9	152	149	1	1.0	1.0,0.959,0.912,0.973,0.955,0.925	NA,0.96,0.933,1.0,0.952,0.895	0.006
ENSMUSG00000021326	Trim27	13	+	21190091	21190124	21190096	21190124	21189854	21189970	52,105,155,117,133,186	0,0,0,0,0,0	43,104,87,103,82,103	0,0,3,0,0,0	154	149	1	1.0	1.0,1.0,1.0,1.0,1.0,1.0	1.0,1.0,0.966,1.0,1.0,1.0	0.006
ENSMUSG00000024906	Mus81	19	-	5483107	5483221	5483107	5483191	5483454	5483558	7,4,1,12,2,4	105,30,48,16,47,77	6,2,0,1,0,1	74,18,18,27,20,24	179	149	1	1.0	0.053,0.1,0.017,0.384,0.034,0.041	0.063,0.085,0.0,0.03,0.0,0.034	0.07
ENSMUSG00000024906	Mus81	19	-	5483634	5483763	5483634	5483665	5483929	5484025	85,45,48,30,51,64	0,3,2,2,2,2	85,37,35,15,42,48	0,1,1,0,0,3	247	149	1	1.0	1.0,0.9,0.935,0.9,0.939,0.951	1.0,0.957,0.955,1.0,1.0,0.906	-0.032
ENSMUSG00000024906	Mus81	19	-	5485487	5486114	5485487	5485625	5486279	5486348	6,29,19,17,44,25	0,0,1,0,0,0	23,21,22,21,17,29	0,0,0,0,0,0	638	149	1	1.0	1.0,1.0,0.816,1.0,1.0,1.0	1.0,1.0,1.0,1.0,1.0,1.0	-0.031
ENSMUSG00000061474	Mrps36	13	-	100739013	100739201	100739013	100739195	100741167	100741231	159,202,221,134,312,297	5,14,33,22,11,19	225,127,197,137,208,194	14,10,13,14,21,12	155	149	1	1.0	0.968,0.933,0.866,0.854,0.965,0.938	0.939,0.924,0.936,0.904,0.905,0.94	-0.004
ENSMUSG00000041297	Cdk13	13	-	17719355	17719805	17719355	17719625	17721087	17721293	5,52,42,62,69,14	5,42,19,20,56,6	2,58,33,56,52,60	0,31,37,45,34,27	329	149	1	1.0	0.312,0.359,0.5,0.584,0.358,0.514	1.0,0.459,0.288,0.36,0.409,0.502	-0.065
ENSMUSG00000021302	Ggps1	13	-	14059318	14059457	14059318	14059450	14063205	14063413	3,19,6,12,21,2	3,9,1,2,5,5	2,24,14,19,6,14	0,4,11,10,5,10	156	149	1	1.0	0.489,0.668,0.851,0.851,0.8,0.276	1.0,0.851,0.549,0.645,0.534,0.572	-0.036
ENSMUSG00000039242	B3galnt2	13	+	13991368	13991552	13991409	13991552	13990788	13990867	10,39,19,41,36,10	0,2,0,0,3,1	11,19,22,23,19,20	0,1,6,5,1,3	190	149	0.127797841253	1.0	1.0,0.939,1.0,1.0,0.904,0.887	1.0,0.937,0.742,0.783,0.937,0.839	0.082
ENSMUSG00000021156	Zmynd11	13	-	9695128	9695184	9695128	9695181	9695738	9695826	12,82,28,69,133,46	0,0,2,0,6,1	0,85,69,52,73,94	0,1,7,8,3,1	152	149	1	1.0	1.0,1.0,0.932,1.0,0.956,0.978	NA,0.988,0.906,0.864,0.96,0.989	0.036
ENSMUSG00000041215	Yeats2	16	+	20193158	20193266	20193161	20193266	20190385	20190489	0,3,4,5,8,0	0,0,0,0,0,0	0,4,0,9,11,11	0,0,0,1,0,4	152	149	1	1.0	NA,1.0,1.0,1.0,1.0,NA	NA,1.0,NA,0.898,1.0,0.729	0.093
ENSMUSG00000041215	Yeats2	16	+	20221660	20221753	20221673	20221753	20219617	20219691	0,0,0,0,2,0	0,8,10,11,25,2	0,0,0,0,0,1	4,4,12,5,8,6	162	149	1	1.0	NA,0.0,0.0,0.0,0.069,0.0	0.0,0.0,0.0,0.0,0.0,0.133	-0.008
ENSMUSG00000007670	Khsrp	17	-	57023504	57023936	57023504	57023593	57024010	57024171	0,134,115,115,216,47	0,0,0,0,1,0	4,148,119,116,104,155	0,0,0,0,0,0	492	149	1	1.0	NA,1.0,1.0,1.0,0.985,1.0	1.0,1.0,1.0,1.0,1.0,1.0	-0.003
ENSMUSG00000039307	Hexdc	11	+	121220863	121221161	121221082	121221161	121219840	121219923	27,11,27,6,20,11	4,9,11,4,3,2	14,10,3,4,4,17	9,7,4,2,0,3	368	149	0.72042580166	1.0	0.732,0.331,0.498,0.378,0.73,0.69	0.386,0.366,0.233,0.447,1.0,0.696	0.038
ENSMUSG00000025144	Cenpx	11	-	120712439	120712712	120712439	120712539	120713692	120713732	11,27,21,16,17,16	0,0,0,0,0,3	20,13,18,7,15,13	0,1,0,0,0,0	322	149	1	1.0	1.0,1.0,1.0,1.0,1.0,0.712	1.0,0.857,1.0,1.0,1.0,1.0	-0.024
ENSMUSG00000025144	Cenpx	11	-	120711702	120711895	120711702	120711756	120713692	120713738	247,118,176,137,187,212	0,3,0,5,5,8	216,124,138,117,120,109	1,0,0,1,2,2	288	149	1	1.0	1.0,0.953,1.0,0.934,0.951,0.932	0.991,1.0,1.0,0.984,0.969,0.966	-0.023
ENSMUSG00000025137	Pcyt2	11	-	120613640	120613774	120613640	120613725	120614330	120614397	1,4,2,3,2,1	96,84,103,53,130,71	0,3,0,0,2,1	51,119,76,59,93,115	198	149	1	1.0	0.008,0.035,0.014,0.041,0.011,0.01	0.0,0.019,0.0,0.0,0.016,0.007	0.013
ENSMUSG00000025792	Slc25a10	11	+	120497013	120497461	120497383	120497461	120496635	120496706	172,278,313,361,430,200	15,4,0,4,7,7	105,239,286,229,273,285	0,4,0,1,4,5	519	149	1	1.0	0.767,0.952,1.0,0.963,0.946,0.891	1.0,0.945,1.0,0.985,0.951,0.942	-0.051
ENSMUSG00000025793	Hgs	11	+	120479086	120479297	120479089	120479297	120478461	120478605	0,4,2,0,3,0	0,0,0,0,0,2	0,1,0,1,1,1	0,0,0,0,0,0	152	149	1	1.0	NA,1.0,1.0,NA,1.0,0.0	NA,1.0,NA,1.0,1.0,1.0	-0.25
ENSMUSG00000025793	Hgs	11	+	120479086	120479297	120479089	120479297	120478694	120478754	36,71,73,79,81,16	27,140,150,149,215,73	13,58,58,51,38,73	57,166,143,148,151,183	152	149	0.513873929439	1.0	0.567,0.332,0.323,0.342,0.27,0.177	0.183,0.255,0.284,0.253,0.198,0.281	0.093
ENSMUSG00000061306	Slc38a10	11	-	120108466	120108553	120108466	120108490	120109431	120109536	0,10,0,2,11,0	0,4,0,4,12,8	3,7,2,3,1,2	3,7,2,10,4,10	212	149	1	1.0	NA,0.637,NA,0.26,0.392,0.0	0.413,0.413,0.413,0.174,0.149,0.123	0.041
ENSMUSG00000061306	Slc38a10	11	-	120138985	120139129	120138985	120139092	120140592	120140686	13,189,144,234,302,67	0,4,1,0,0,0	14,207,190,135,164,204	0,5,0,3,0,4	186	149	1	1.0	1.0,0.974,0.991,1.0,1.0,1.0	1.0,0.971,1.0,0.973,1.0,0.976	0.007
ENSMUSG00000025372	Baiap2	11	+	119996888	119997090	119997008	119997090	119996522	119996747	66,54,46,47,74,56	0,3,0,1,5,0	29,71,70,38,52,57	0,8,1,7,3,0	269	149	1	1.0	1.0,0.909,1.0,0.963,0.891,1.0	1.0,0.831,0.975,0.75,0.906,1.0	0.05
ENSMUSG00000025578	Cbx8	11	-	119039931	119040159	119039931	119039998	119040347	119040391	0,7,8,3,0,10	0,0,0,0,6,0	9,3,2,1,5,1	0,1,0,0,0,0	310	149	1	1.0	NA,1.0,1.0,1.0,0.0,1.0	1.0,0.59,1.0,1.0,1.0,1.0	-0.132
ENSMUSG00000033857	Engase	11	+	118479085	118479287	118479089	118479287	118478882	118478953	15,9,6,1,12,0	0,0,0,0,0,0	0,5,6,0,6,6	0,0,0,0,0,2	153	149	1	1.0	1.0,1.0,1.0,1.0,1.0,NA	NA,1.0,1.0,NA,1.0,0.745	0.064
ENSMUSG00000033857	Engase	11	+	118486444	118486553	118486447	118486553	118485756	118485905	7,1,10,5,3,4	1,0,0,6,0,4	6,0,0,2,4,3	3,3,3,4,1,2	152	149	0.00969438996612	1.0	0.873,1.0,1.0,0.45,1.0,0.495	0.662,0.0,0.0,0.329,0.797,0.595	0.406
ENSMUSG00000033857	Engase	11	+	118486705	118486936	118486821	118486936	118486447	118486553	0,1,0,0,2,0	18,1,12,7,6,15	0,0,0,0,0,0	6,0,11,4,3,5	265	149	1	1.0	0.0,0.36,0.0,0.0,0.158,0.0	0.0,NA,0.0,0.0,0.0,0.0	0.086
ENSMUSG00000025575	Cant1	11	-	118417573	118417806	118417573	118417654	118418929	118419023	31,71,54,59,93,51	17,24,25,35,45,16	20,49,68,46,54,88	19,18,42,16,19,22	301	149	1	1.0	0.474,0.594,0.517,0.455,0.506,0.612	0.343,0.574,0.445,0.587,0.585,0.664	-0.007
ENSMUSG00000025575	Cant1	11	-	118417573	118417806	118417573	118417654	118418971	118419052	23,66,48,54,86,44	0,10,4,8,5,2	20,43,68,43,56,79	8,1,3,0,7,7	301	149	1	1.0	1.0,0.766,0.856,0.77,0.895,0.916	0.553,0.955,0.918,1.0,0.798,0.848	0.022
ENSMUSG00000017715	Pgs1	11	+	118014573	118014722	118014646	118014722	118005369	118005891	679,355,461,375,438,468	22,22,16,10,15,22	463,429,360,323,347,360	31,17,9,17,5,21	222	149	1	1.0	0.954,0.915,0.951,0.962,0.951,0.935	0.909,0.944,0.964,0.927,0.979,0.92	0.004
ENSMUSG00000050106	Tmc8	11	+	117784109	117784195	117784112	117784195	117783770	117783920	0,10,2,4,8,2	0,0,0,5,7,0	0,0,8,3,8,6	0,0,4,2,3,0	152	149	1	1.0	NA,1.0,1.0,0.44,0.528,1.0	NA,NA,0.662,0.595,0.723,1.0	0.049
ENSMUSG00000090266	Mettl23	11	+	116845762	116845945	116845818	116845945	116843674	116843774	0,9,0,2,7,1	0,0,1,0,1,1	4,3,1,5,2,7	0,0,0,3,0,1	205	149	1	1.0	NA,1.0,0.0,1.0,0.836,0.421	1.0,1.0,1.0,0.548,1.0,0.836	-0.246
ENSMUSG00000015869	Prpsap1	11	-	116479651	116479839	116479651	116479824	116485868	116485935	1,4,5,1,0,0	41,70,59,74,117,45	0,8,1,1,6,0	29,90,87,77,67,61	164	149	1	1.0	0.022,0.049,0.071,0.012,0.0,0.0	0.0,0.075,0.01,0.012,0.075,0.0	-0.003
ENSMUSG00000021171	Esyt2	12	+	116339546	116339667	116339593	116339667	116334200	116334256	0,42,22,48,74,13	0,0,0,0,0,0	7,50,51,24,45,34	0,1,0,0,0,0	196	149	1	1.0	NA,1.0,1.0,1.0,1.0,1.0	1.0,0.974,1.0,1.0,1.0,1.0	0.004
ENSMUSG00000021171	Esyt2	12	+	116342044	116342252	116342075	116342252	116339546	116339667	0,0,1,0,3,0	0,31,14,29,63,10	0,0,0,0,1,0	4,37,26,23,30,31	180	149	1	1.0	NA,0.0,0.056,0.0,0.038,0.0	0.0,0.0,0.0,0.0,0.027,0.0	0.014
ENSMUSG00000057948	Unc13d	11	-	116077447	116077661	116077447	116077658	116077944	116077961	0,0,0,2,0,0	0,0,0,1,0,1	0,0,2,0,0,0	0,0,0,0,2,0	152	149	1	1.0	NA,NA,NA,0.662,NA,0.0	NA,NA,1.0,NA,0.0,NA	-0.169
ENSMUSG00000063268	Parp10	15	-	76240286	76240981	76240286	76240931	76241155	76241228	1,34,12,26,30,17	250,310,255,348,467,192	2,29,19,35,41,27	168,419,449,406,355,383	199	149	1	1.0	0.003,0.076,0.034,0.053,0.046,0.062	0.009,0.049,0.031,0.061,0.08,0.05	-0.001
ENSMUSG00000063268	Parp10	15	-	76240286	76240981	76240286	76240931	76241325	76241547	1,13,6,10,13,8	0,0,0,0,5,0	2,19,8,15,24,17	0,1,2,0,0,2	199	149	1	1.0	1.0,1.0,1.0,1.0,0.661,1.0	1.0,0.934,0.75,1.0,1.0,0.864	0.019
ENSMUSG00000063268	Parp10	15	-	76241657	76242639	76241657	76242322	76242731	76242986	197,601,368,556,710,246	7,7,0,3,13,3	202,807,740,560,578,621	0,3,8,7,8,7	466	149	1	1.0	0.9,0.965,1.0,0.983,0.946,0.963	1.0,0.989,0.967,0.962,0.959,0.966	-0.014
ENSMUSG00000020740	Gga3	11	-	115586315	115586485	115586315	115586420	115586995	115587201	14,97,56,79,115,40	0,1,1,5,1,0	19,74,95,69,66,49	0,5,10,0,1,1	214	149	1	1.0	1.0,0.985,0.975,0.917,0.988,1.0	1.0,0.912,0.869,1.0,0.979,0.972	0.022
ENSMUSG00000020740	Gga3	11	-	115586315	115586485	115586315	115586420	115587405	115587716	7,35,25,33,50,10	0,0,0,0,0,0	13,41,34,30,27,25	0,0,0,1,3,0	214	149	1	1.0	1.0,1.0,1.0,1.0,1.0,1.0	1.0,1.0,1.0,0.954,0.862,1.0	0.031
ENSMUSG00000050312	Nsun3	16	-	62776287	62776631	62776287	62776383	62785787	62785897	2,39,30,75,57,21	0,9,13,13,13,13	0,42,54,37,58,43	0,14,15,20,7,19	397	149	1	1.0	1.0,0.619,0.464,0.684,0.622,0.377	NA,0.53,0.575,0.41,0.757,0.459	0.081
ENSMUSG00000050312	Nsun3	16	-	62776287	62776631	62776287	62776383	62786670	62786777	2,19,17,32,34,10	0,1,0,0,0,0	0,23,18,22,34,19	0,0,0,2,0,1	397	149	1	1.0	1.0,0.877,1.0,1.0,1.0,1.0	NA,1.0,1.0,0.805,1.0,0.877	0.043
ENSMUSG00000018861	Fdxr	11	-	115271876	115271999	115271876	115271975	115272186	115272282	9,11,8,4,12,1	0,0,0,1,0,0	0,3,7,6,23,7	0,0,0,0,0,0	173	149	1	1.0	1.0,1.0,1.0,0.775,1.0,1.0	NA,1.0,1.0,1.0,1.0,1.0	-0.037
ENSMUSG00000045980	Tmem104	11	+	115205474	115205583	115205477	115205583	115205061	115205161	4,131,84,117,178,20	3,2,0,1,4,0	14,105,97,88,68,94	0,9,3,8,6,5	152	149	1	1.0	0.567,0.985,1.0,0.991,0.978,1.0	1.0,0.92,0.969,0.915,0.917,0.949	-0.025
ENSMUSG00000047798	Cd300lf	11	-	115124247	115124377	115124247	115124356	115126110	115126452	0,4,13,10,10,5	3,3,2,0,0,1	0,9,3,2,5,12	8,8,0,0,3,4	170	149	0.161597869799	1.0	0.0,0.539,0.851,1.0,1.0,0.814	0.0,0.496,1.0,1.0,0.594,0.724	0.065
ENSMUSG00000024845	Tmem134	19	+	4127549	4127639	4127576	4127639	4127056	4127121	385,236,329,291,378,344	3,1,3,0,0,0	272,259,269,216,246,232	1,0,0,2,0,0	176	149	1	1.0	0.991,0.995,0.989,1.0,1.0,1.0	0.996,1.0,1.0,0.989,1.0,1.0	-0.002
ENSMUSG00000024845	Tmem134	19	+	4127549	4127836	4127759	4127836	4127056	4127121	383,224,299,275,346,328	0,0,0,0,0,0	249,235,239,192,232,211	0,0,0,0,0,2	359	149	1	1.0	1.0,1.0,1.0,1.0,1.0,1.0	1.0,1.0,1.0,1.0,1.0,0.978	0.004
ENSMUSG00000024845	Tmem134	19	+	4127549	4127639	4127576	4127639	4127056	4127132	91,70,97,78,113,75	0,1,0,0,1,0	76,81,62,88,54,74	0,0,1,0,0,0	176	149	1	1.0	1.0,0.983,1.0,1.0,0.99,1.0	1.0,1.0,0.981,1.0,1.0,1.0	-0.001
ENSMUSG00000024845	Tmem134	19	+	4130856	4131075	4131030	4131075	4127759	4127836	8,5,1,8,3,2	261,110,210,145,171,200	2,5,5,2,5,4	188,157,149,158,109,142	323	149	1	1.0	0.014,0.021,0.002,0.025,0.008,0.005	0.005,0.014,0.015,0.006,0.021,0.013	0.0
ENSMUSG00000024845	Tmem134	19	+	4131361	4131727	4131396	4131727	4131228	4131282	804,385,506,378,527,596	0,0,9,0,0,0	571,401,329,363,304,325	0,0,0,0,0,0	184	149	1	1.0	1.0,1.0,0.979,1.0,1.0,1.0	1.0,1.0,1.0,1.0,1.0,1.0	-0.003
ENSMUSG00000034652	Cd300a	11	+	114894657	114894778	114894669	114894778	114893237	114893594	90,130,95,195,186,142	27,13,9,28,11,15	59,111,88,89,82,102	2,9,13,3,18,3	161	149	1	1.0	0.755,0.902,0.907,0.866,0.94,0.898	0.965,0.919,0.862,0.965,0.808,0.969	-0.037
ENSMUSG00000020614	Fam20a	11	-	109675842	109675977	109675842	109675952	109677153	109677334	0,2,0,0,1,0	13,6,3,1,10,12	0,0,1,0,0,0	3,4,1,2,8,8	174	149	1	1.0	0.0,0.222,0.0,0.0,0.079,0.0	0.0,0.0,0.461,0.0,0.0,0.0	-0.027
ENSMUSG00000018433	Nol11	11	-	107173209	107173461	107173209	107173401	107173603	107173729	17,55,58,86,105,93	3,0,6,10,10,5	11,48,50,64,41,73	0,11,4,4,1,8	209	149	1	1.0	0.802,1.0,0.873,0.86,0.882,0.93	1.0,0.757,0.899,0.919,0.967,0.867	-0.01
ENSMUSG00000040356	Skiv2l	17	-	34846026	34846173	34846026	34846147	34846521	34846667	10,147,58,133,220,38	0,1,0,0,1,0	11,166,152,109,106,116	0,0,0,0,0,1	175	149	1	1.0	1.0,0.992,1.0,1.0,0.995,1.0	1.0,1.0,1.0,1.0,1.0,0.99	-0.001
ENSMUSG00000040356	Skiv2l	17	-	34846866	34847324	34846866	34846995	34847407	34847461	8,185,76,114,187,48	0,1,1,0,0,0	20,149,166,137,157,156	0,0,0,0,0,0	478	149	1	1.0	1.0,0.983,0.959,1.0,1.0,1.0	1.0,1.0,1.0,1.0,1.0,1.0	-0.01
ENSMUSG00000024019	Cmtr1	17	+	29698637	29699288	29699219	29699288	29697948	29698071	161,495,310,572,797,220	0,0,0,2,0,0	113,596,507,548,493,577	0,0,1,1,0,2	731	149	1	1.0	1.0,1.0,1.0,0.983,1.0,1.0	1.0,1.0,0.99,0.991,1.0,0.983	0.003
ENSMUSG00000020708	Psmc5	11	+	106262403	106262691	106262580	106262691	106262117	106262308	1989,561,993,585,856,1467	5,0,0,0,0,0	894,622,536,529,519,556	0,0,0,0,0,0	326	149	1	1.0	0.995,1.0,1.0,1.0,1.0,1.0	1.0,1.0,1.0,1.0,1.0,1.0	-0.001
ENSMUSG00000040699	Limd2	11	-	106159347	106159442	106159347	106159414	106159812	106159927	66,119,87,135,162,83	0,0,5,0,2,0	64,118,120,129,118,105	0,0,0,0,0,0	177	149	1	1.0	1.0,1.0,0.936,1.0,0.986,1.0	1.0,1.0,1.0,1.0,1.0,1.0	-0.013
ENSMUSG00000040699	Limd2	11	-	106159347	106159442	106159347	106159414	106160050	106160142	341,649,623,645,847,492	9,13,22,23,12,15	364,608,621,603,662,746	12,7,14,8,11,21	177	149	1	1.0	0.97,0.977,0.96,0.959,0.983,0.965	0.962,0.987,0.974,0.984,0.981,0.968	-0.007
ENSMUSG00000019590	Cyb561	11	-	105935751	105935953	105935751	105935909	105936181	105936285	0,1,2,0,0,0	0,0,0,0,0,0	0,0,0,0,0,0	0,1,2,0,0,2	193	149	1	1.0	NA,1.0,1.0,NA,NA,NA	NA,0.0,0.0,NA,NA,0.0	1.0
ENSMUSG00000034255	Arhgap27	11	-	103338306	103338755	103338306	103338397	103339454	103339637	0,5,2,4,10,1	0,0,0,2,3,0	0,2,2,12,7,9	0,0,0,0,0,0	507	149	1	1.0	NA,1.0,1.0,0.37,0.495,1.0	NA,1.0,1.0,1.0,1.0,1.0	-0.227
ENSMUSG00000034793	G6pc3	11	+	102192748	102193226	102193084	102193226	102192472	102192563	27,47,61,52,90,51	0,0,1,1,5,5	69,58,63,38,47,47	0,0,2,0,0,4	485	149	1	1.0	1.0,1.0,0.949,0.941,0.847,0.758	1.0,1.0,0.906,1.0,1.0,0.783	-0.032
ENSMUSG00000017724	Etv4	11	-	101774080	101774245	101774080	101774227	101775317	101775444	4,3,4,0,4,0	0,1,1,4,2,3	0,3,1,0,3,6	0,0,2,0,4,1	167	149	1	1.0	1.0,0.728,0.781,0.0,0.641,0.0	NA,1.0,0.308,NA,0.401,0.843	-0.113
ENSMUSG00000006920	Ezh1	11	-	101217242	101217368	101217242	101217363	101218653	101218720	0,3,0,5,9,0	0,22,4,32,29,9	0,1,2,3,2,2	0,14,20,23,15,24	154	149	1	1.0	NA,0.117,0.0,0.131,0.231,0.0	NA,0.065,0.088,0.112,0.114,0.075	0.005
ENSMUSG00000001751	Naglu	11	+	101073846	101074103	101073932	101074103	101072216	101072302	131,353,240,290,473,139	0,0,10,0,0,0	65,350,349,319,270,355	0,0,5,0,1,0	235	149	1	1.0	1.0,1.0,0.938,1.0,1.0,1.0	1.0,1.0,0.978,1.0,0.994,1.0	-0.006
ENSMUSG00000019302	Atp6v0a1	11	+	101026659	101026763	101026680	101026763	101021053	101021182	11,38,8,26,33,8	13,102,41,95,128,39	10,32,41,28,25,26	18,91,100,93,82,59	170	149	1	1.0	0.426,0.246,0.146,0.193,0.184,0.152	0.327,0.236,0.264,0.209,0.211,0.279	-0.03
ENSMUSG00000004040	Stat3	11	-	100889477	100889590	100889477	100889540	100889885	100889928	76,383,276,422,497,163	10,34,52,38,47,15	67,470,485,390,407,477	4,54,28,25,35,32	199	149	1	1.0	0.851,0.894,0.799,0.893,0.888,0.891	0.926,0.867,0.928,0.921,0.897,0.918	-0.04
ENSMUSG00000020918	Kat2a	11	-	100708845	100708985	100708845	100708982	100709075	100709177	4,22,16,13,25,4	13,32,43,44,59,14	3,10,14,7,9,21	3,40,36,22,30,27	152	149	1	1.0	0.232,0.403,0.267,0.225,0.293,0.219	0.495,0.197,0.276,0.238,0.227,0.433	-0.038
ENSMUSG00000063952	Brpf3	17	+	28817470	28817798	28817485	28817798	28817064	28817193	0,1,1,3,5,0	0,26,13,37,32,5	0,2,0,4,3,3	0,24,17,25,29,20	164	149	1	1.0	NA,0.034,0.065,0.069,0.124,0.0	NA,0.07,0.0,0.127,0.086,0.12	-0.022
ENSMUSG00000063952	Brpf3	17	+	28831313	28831411	28831317	28831411	28828343	28828441	4,28,13,36,30,14	0,1,2,0,1,2	0,31,16,32,10,27	0,1,0,0,1,0	153	149	1	1.0	1.0,0.965,0.864,1.0,0.967,0.872	NA,0.968,1.0,1.0,0.907,1.0	-0.03
ENSMUSG00000006930	Hap1	11	-	100351417	100351552	100351417	100351525	100351842	100351905	3,0,10,11,13,0	0,0,0,0,0,0	3,14,7,4,8,3	0,0,0,0,1,0	176	149	1	1.0	1.0,NA,1.0,1.0,1.0,NA	1.0,1.0,1.0,1.0,0.871,1.0	0.021
ENSMUSG00000023905	Tnfrsf12a	17	-	23676138	23676273	23676138	23676182	23676518	23676623	209,216,158,100,310,238	0,0,0,0,0,0	250,188,116,99,212,268	7,0,0,0,0,0	240	149	1	1.0	1.0,1.0,1.0,1.0,1.0,1.0	0.957,1.0,1.0,1.0,1.0,1.0	0.007
ENSMUSG00000020914	Top2a	11	-	98995243	98995378	98995243	98995375	98995680	98995724	58,31,37,20,39,26	11,19,20,8,13,14	15,16,21,15,23,27	17,15,9,7,9,7	152	149	0.860747048351	1.0	0.838,0.615,0.645,0.71,0.746,0.645	0.464,0.511,0.696,0.677,0.715,0.791	0.057
ENSMUSG00000017221	Psmd3	11	+	98693310	98693497	98693382	98693497	98690915	98691019	5,5,3,5,7,3	498,363,452,410,622,340	5,7,1,2,4,7	325,370,421,314,398,430	221	149	1	1.0	0.007,0.009,0.004,0.008,0.008,0.006	0.01,0.013,0.002,0.004,0.007,0.011	-0.001
ENSMUSG00000018537	Pcgf2	11	-	97691683	97691779	97691683	97691775	97691857	97691912	12,12,5,6,14,6	0,0,0,0,0,0	2,8,3,0,5,9	0,1,0,0,0,0	153	149	1	1.0	1.0,1.0,1.0,1.0,1.0,1.0	1.0,0.886,1.0,NA,1.0,1.0	0.023
ENSMUSG00000001441	Npepps	11	-	97236064	97236221	97236064	97236169	97238093	97238258	0,5,7,4,12,0	0,155,78,177,241,68	0,9,12,5,3,3	5,210,189,137,170,165	201	149	1	1.0	NA,0.023,0.062,0.016,0.036,0.0	0.0,0.031,0.045,0.026,0.013,0.013	0.006
ENSMUSG00000001441	Npepps	11	-	97236064	97236221	97236064	97236169	97240928	97241043	0,4,6,1,9,0	0,1,2,1,8,0	0,5,7,1,3,1	0,0,0,1,3,3	201	149	1	1.0	NA,0.748,0.69,0.426,0.455,NA	NA,1.0,1.0,0.426,0.426,0.198	-0.03
ENSMUSG00000022540	Rogdi	16	-	5011611	5011758	5011611	5011692	5012240	5012295	0,1,0,0,1,0	4,10,10,9,13,18	0,1,0,0,0,1	19,6,15,7,8,3	215	149	1	1.0	0.0,0.065,0.0,0.0,0.051,0.0	0.0,0.104,0.0,0.0,0.0,0.188	-0.029
ENSMUSG00000038517	Tbkbp1	11	-	97146454	97146633	97146454	97146630	97147372	97147553	17,42,31,33,48,15	9,17,23,14,29,5	12,38,33,31,23,31	0,15,25,20,20,28	152	149	1	1.0	0.649,0.708,0.569,0.698,0.619,0.746	1.0,0.713,0.564,0.603,0.53,0.52	0.01
ENSMUSG00000018678	Sp2	11	-	96963364	96963444	96963364	96963441	96977620	96977711	0,2,2,11,12,0	2,24,14,35,42,7	0,12,6,9,6,3	0,35,14,29,28,21	152	149	1	1.0	0.0,0.076,0.123,0.236,0.219,0.0	NA,0.252,0.296,0.233,0.174,0.123	-0.107
ENSMUSG00000018669	Cdk5rap3	11	-	96912216	96912436	96912216	96912395	96913005	96913054	0,0,0,0,0,1	34,26,38,24,55,38	4,1,1,0,0,0	18,31,32,27,33,44	190	149	1	1.0	0.0,0.0,0.0,0.0,0.0,0.02	0.148,0.025,0.024,0.0,0.0,0.0	-0.029
ENSMUSG00000018669	Cdk5rap3	11	-	96913664	96913877	96913664	96913796	96916150	96916196	0,2,0,0,0,0	30,30,61,28,49,59	0,3,0,0,0,0	27,23,13,23,30,30	230	149	1	1.0	0.0,0.041,0.0,0.0,0.0,0.0	0.0,0.078,0.0,0.0,0.0,0.0	-0.006
ENSMUSG00000018381	Abi3	11	-	95833208	95833334	95833208	95833331	95833639	95833800	390,260,311,263,362,401	21,11,10,9,14,12	186,194,191,188,152,197	14,8,6,11,23,18	152	149	1	1.0	0.948,0.959,0.968,0.966,0.962,0.97	0.929,0.96,0.969,0.944,0.866,0.915	0.032
ENSMUSG00000038909	Kat7	11	-	95306048	95306196	95306048	95306144	95310034	95310246	0,152,72,183,243,32	0,1,1,0,6,0	0,180,171,125,123,172	0,3,0,5,0,1	201	149	1	1.0	NA,0.991,0.982,1.0,0.968,1.0	NA,0.978,1.0,0.949,1.0,0.992	0.004
ENSMUSG00000021282	Eif5	12	+	111539407	111539687	111539546	111539687	111538354	111538548	5,589,364,606,853,324	0,8,8,11,14,5	3,572,490,536,581,563	1,11,11,10,10,11	288	149	1	1.0	1.0,0.974,0.959,0.966,0.969,0.971	0.608,0.964,0.958,0.965,0.968,0.964	0.069
ENSMUSG00000020865	Abcc3	11	-	94359828	94359943	94359828	94359940	94361171	94361349	0,44,22,58,57,11	4,11,25,28,35,15	4,31,19,38,29,18	0,13,9,16,8,22	152	149	0.372007899659	1.0	0.0,0.797,0.463,0.67,0.615,0.418	1.0,0.7,0.674,0.7,0.78,0.445	-0.223
ENSMUSG00000069769	Msi2	11	-	88348783	88348992	88348783	88348938	88366784	88366847	42,14,12,17,30,38	10,20,9,16,21,28	38,25,22,30,11,24	13,36,29,26,13,29	203	149	0.633445043029	1.0	0.755,0.339,0.495,0.438,0.512,0.499	0.682,0.338,0.358,0.459,0.383,0.378	0.073
ENSMUSG00000018377	Vezf1	11	+	88076172	88076374	88076190	88076374	88074661	88074725	0,7,0,8,9,0	4,69,34,71,90,14	0,9,4,6,12,8	0,60,66,57,80,79	167	149	1	1.0	0.0,0.083,0.0,0.091,0.082,0.0	NA,0.118,0.051,0.086,0.118,0.083	-0.049
ENSMUSG00000020485	Supt4a	11	+	87742707	87742851	87742795	87742851	87738166	87738273	8,4,1,4,6,1	961,401,554,455,632,792	8,11,6,1,4,6	511,397,378,408,352,393	237	149	1	1.0	0.005,0.006,0.001,0.005,0.006,0.001	0.01,0.017,0.01,0.002,0.007,0.01	-0.005
ENSMUSG00000020526	Znhit3	11	-	84913221	84913436	84913221	84913302	84914210	84914285	0,0,0,0,2,1	35,39,55,37,61,65	0,0,0,1,0,1	14,37,36,16,31,29	283	149	1	1.0	0.0,0.0,0.0,0.0,0.017,0.008	0.0,0.0,0.0,0.032,0.0,0.018	-0.004
ENSMUSG00000020526	Znhit3	11	-	84914210	84914383	84914210	84914285	84916098	84916130	0,3,2,0,0,0	39,30,44,36,56,52	0,2,2,0,2,0	4,32,33,18,21,27	247	149	1	1.0	0.0,0.057,0.027,0.0,0.0,0.0	0.0,0.036,0.035,0.0,0.054,0.0	-0.007
ENSMUSG00000020682	Mmp28	11	-	83443758	83443896	83443758	83443854	83444210	83444360	0,1,1,0,2,0	0,0,0,0,0,0	0,0,0,0,0,1	0,0,1,1,3,1	191	149	1	1.0	NA,1.0,1.0,NA,1.0,NA	NA,NA,0.0,0.0,0.0,0.438	0.89
ENSMUSG00000020682	Mmp28	11	-	83443758	83443926	83443758	83443854	83444210	83444360	0,5,2,2,4,0	0,0,0,0,0,0	0,0,0,4,0,1	0,0,1,1,3,1	221	149	1	1.0	NA,1.0,1.0,1.0,1.0,NA	NA,NA,0.0,0.729,0.0,0.403	0.717
ENSMUSG00000017686	Rhot1	11	+	80243369	80243490	80243401	80243490	80242572	80242681	4,113,62,85,156,63	0,4,0,2,4,5	0,68,107,83,69,112	1,4,1,2,0,4	181	149	1	1.0	1.0,0.959,1.0,0.972,0.97,0.912	0.0,0.933,0.989,0.972,1.0,0.958	0.16
ENSMUSG00000022960	Donson	16	-	91681156	91681369	91681156	91681224	91682094	91682293	12,42,32,33,43,26	0,0,0,0,3,0	26,28,33,19,21,17	0,0,0,0,0,0	294	149	1	1.0	1.0,1.0,1.0,1.0,0.879,1.0	1.0,1.0,1.0,1.0,1.0,1.0	-0.02
ENSMUSG00000022960	Donson	16	-	91686166	91686370	91686166	91686249	91687794	91687875	1,33,21,26,29,10	0,0,0,0,0,0	0,13,12,20,14,27	0,0,0,0,3,0	270	149	1	1.0	1.0,1.0,1.0,1.0,1.0,1.0	NA,1.0,1.0,1.0,0.72,1.0	0.056
ENSMUSG00000020716	Nf1	11	+	79565417	79565551	79565420	79565551	79564823	79564946	0,13,9,12,23,21	0,4,5,3,3,6	0,20,21,27,22,24	0,2,9,5,5,6	152	149	1	1.0	NA,0.761,0.638,0.797,0.883,0.774	NA,0.907,0.696,0.841,0.812,0.797	-0.04
ENSMUSG00000017677	Wsb1	11	-	79248390	79248659	79248390	79248513	79250980	79251149	15,742,481,766,931,519	0,0,0,0,0,0	19,731,684,584,572,681	0,0,0,1,0,0	295	149	1	1.0	1.0,1.0,1.0,1.0,1.0,1.0	1.0,1.0,1.0,0.997,1.0,1.0	0.001
ENSMUSG00000064043	Trerf1	17	+	47317767	47317921	47317770	47317921	47316613	47316660	0,6,13,10,14,0	0,1,1,2,6,0	0,11,8,11,6,9	0,7,1,5,4,8	152	149	1	1.0	NA,0.855,0.927,0.831,0.696,NA	NA,0.606,0.887,0.683,0.595,0.524	0.168
ENSMUSG00000064043	Trerf1	17	+	47353696	47353945	47353732	47353945	47348649	47348856	6,7,24,16,16,11	20,10,9,10,10,0	1,9,9,6,14,13	3,10,12,5,8,8	185	149	0.728502382907	1.0	0.195,0.361,0.682,0.563,0.563,1.0	0.212,0.42,0.377,0.491,0.585,0.567	0.119
ENSMUSG00000022962	Gart	16	-	91621403	91621748	91621403	91621744	91621846	91621962	275,52,119,61,127,158	0,0,0,0,0,0	112,58,77,50,55,63	0,0,1,0,0,0	153	149	1	1.0	1.0,1.0,1.0,1.0,1.0,1.0	1.0,1.0,0.987,1.0,1.0,1.0	0.002
ENSMUSG00000002058	Unc119	11	+	78347796	78348259	78348086	78348259	78347217	78347331	127,93,111,80,115,101	0,0,3,0,5,1	69,86,90,56,70,75	0,0,1,2,1,1	439	149	1	1.0	1.0,1.0,0.926,1.0,0.886,0.972	1.0,1.0,0.968,0.905,0.96,0.962	-0.002
ENSMUSG00000002058	Unc119	11	+	78348464	78349164	78348530	78349164	78348086	78348259	7,7,12,9,10,13	170,69,120,88,127,120	16,13,7,2,5,4	120,66,79,46,57,77	215	149	1	1.0	0.028,0.066,0.065,0.066,0.052,0.07	0.085,0.12,0.058,0.029,0.057,0.035	-0.006
ENSMUSG00000010277	2610507B11Rik	11	+	78263553	78263639	78263589	78263639	78262698	78262828	0,0,0,4,1,0	0,92,49,92,166,18	0,0,0,0,0,0	5,79,107,78,84,98	185	149	1	1.0	NA,0.0,0.0,0.034,0.005,0.0	0.0,0.0,0.0,0.0,0.0,0.0	0.008
ENSMUSG00000002064	Sdf2	11	+	78254850	78255496	78254854	78255496	78251015	78251212	599,322,419,286,459,657	0,0,0,4,0,0	406,231,270,284,239,326	0,1,3,0,0,2	153	149	1	1.0	1.0,1.0,1.0,0.986,1.0,1.0	1.0,0.996,0.989,1.0,1.0,0.994	0.001
ENSMUSG00000017286	Glod4	11	-	76239451	76239572	76239451	76239504	76240872	76240922	142,146,180,153,290,216	0,0,0,0,0,0	73,164,155,117,149,165	2,0,0,0,1,3	217	149	1	1.0	1.0,1.0,1.0,1.0,1.0,1.0	0.962,1.0,1.0,1.0,0.99,0.974	0.012
ENSMUSG00000000753	Serpinf1	11	-	75413906	75414049	75413906	75414044	75414920	75415124	124,138,211,67,239,198	9,0,2,5,1,2	131,137,73,74,144,191	0,0,0,0,0,0	154	149	1	1.0	0.93,1.0,0.99,0.928,0.996,0.99	1.0,1.0,1.0,1.0,1.0,1.0	-0.028
ENSMUSG00000078789	Dph1	11	-	75180560	75180689	75180560	75180661	75180787	75180944	0,0,0,0,0,0	18,33,45,41,56,35	0,0,2,0,0,0	7,40,38,21,32,33	177	149	1	1.0	0.0,0.0,0.0,0.0,0.0,0.0	0.0,0.0,0.042,0.0,0.0,0.0	-0.007
ENSMUSG00000018449	Rpain	11	+	70974899	70975040	70974993	70975040	70974068	70974132	241,74,146,85,77,195	10,1,0,1,0,0	133,37,72,37,53,75	0,0,0,0,1,0	243	149	1	1.0	0.937,0.978,1.0,0.981,1.0,1.0	1.0,1.0,1.0,1.0,0.97,1.0	-0.012
ENSMUSG00000021178	Psmc1	12	+	100115419	100115605	100115468	100115605	100114837	100114962	727,964,1056,1122,1671,1203	0,2,0,2,1,1	359,986,1096,871,809,990	0,6,0,3,5,0	198	149	1	1.0	1.0,0.997,1.0,0.998,0.999,0.999	1.0,0.992,1.0,0.995,0.992,1.0	0.002
ENSMUSG00000040712	Camta2	11	-	70683278	70683365	70683278	70683350	70683889	70684025	0,11,9,11,10,0	12,104,59,86,168,36	1,13,2,8,15,14	8,100,117,77,78,107	164	149	1	1.0	0.0,0.088,0.122,0.104,0.051,0.0	0.102,0.106,0.015,0.086,0.149,0.106	-0.033
ENSMUSG00000040712	Camta2	11	-	70683278	70683417	70683278	70683350	70683889	70684025	1,10,4,7,12,2	12,104,59,86,168,36	1,9,2,8,11,12	8,100,117,77,78,107	216	149	1	1.0	0.054,0.062,0.045,0.053,0.047,0.037	0.079,0.058,0.012,0.067,0.089,0.072	-0.013
ENSMUSG00000040712	Camta2	11	-	70683278	70683417	70683278	70683365	70683889	70684025	1,5,0,6,9,2	0,6,5,10,7,0	0,7,2,5,4,5	0,11,2,5,8,7	201	149	1	1.0	1.0,0.382,0.0,0.308,0.488,1.0	NA,0.321,0.426,0.426,0.27,0.346	0.172
ENSMUSG00000060216	Arrb2	11	+	70439817	70439905	70439850	70439905	70439661	70439741	338,195,225,159,261,257	1812,863,1188,935,1358,1801	190,171,137,121,115,111	1172,705,792,735,727,782	182	149	1	1.0	0.132,0.156,0.134,0.122,0.136,0.105	0.117,0.166,0.124,0.119,0.115,0.104	0.007
ENSMUSG00000020831	0610010K14Rik	11	-	70235695	70235800	70235695	70235760	70236023	70236211	89,36,49,27,52,79	0,0,3,0,0,0	64,34,36,19,22,34	0,0,0,0,0,0	189	149	1	1.0	1.0,1.0,0.928,1.0,1.0,1.0	1.0,1.0,1.0,1.0,1.0,1.0	-0.012
ENSMUSG00000000318	Clec10a	11	+	70168582	70168696	70168585	70168696	70167816	70168004	0,0,0,0,0,0	2,0,0,3,0,1	0,0,1,1,1,0	0,3,0,3,1,0	152	149	1	1.0	0.0,NA,NA,0.0,NA,0.0	NA,0.0,1.0,0.246,0.495,NA	-0.435
ENSMUSG00000020886	Dlg4	11	+	70030594	70030654	70030603	70030654	70030398	70030452	7,32,23,18,43,39	0,2,0,11,6,0	2,34,27,23,29,52	4,3,9,0,9,4	158	149	0.794507102109	1.0	1.0,0.938,1.0,0.607,0.871,1.0	0.32,0.914,0.739,1.0,0.752,0.925	0.128
ENSMUSG00000018572	Phf23	11	+	69998300	69999132	69998501	69999132	69997745	69997838	238,400,509,437,670,460	14,51,52,25,66,84	185,428,422,388,299,459	11,47,49,48,32,40	350	149	1	1.0	0.879,0.77,0.806,0.882,0.812,0.7	0.877,0.795,0.786,0.775,0.799,0.83	-0.002
ENSMUSG00000018567	Gabarap	11	+	69992581	69992700	69992675	69992700	69992364	69992443	5549,4283,5595,4674,6344,6380	0,0,0,0,0,2	3933,4593,4548,4153,3901,4591	3,0,0,0,0,0	243	149	1	1.0	1.0,1.0,1.0,1.0,1.0,0.999	0.999,1.0,1.0,1.0,1.0,1.0	-0.0
ENSMUSG00000078812	Eif5a	11	-	69920340	69920434	69920340	69920422	69921023	69921085	0,7,11,10,3,5	0,0,0,0,0,0	4,7,11,10,3,10	0,0,1,0,0,0	161	149	1	1.0	NA,1.0,1.0,1.0,1.0,1.0	1.0,1.0,0.911,1.0,1.0,1.0	0.015
ENSMUSG00000018752	Tnfsfm13	11	-	69684217	69684336	69684217	69684333	69684484	69684532	53,70,104,60,57,127	121,94,90,60,78,75	51,67,65,54,40,69	129,93,77,42,44,84	152	149	1	1.0	0.3,0.422,0.531,0.495,0.417,0.624	0.279,0.414,0.453,0.558,0.471,0.446	0.028
ENSMUSG00000059796	Eif4a1	11	-	69669077	69670747	69669077	69669246	69670927	69670976	193,1145,791,1098,1620,856	0,1,0,0,0,0	111,1175,809,1095,989,908	0,0,0,1,0,0	1650	149	1	1.0	1.0,0.99,1.0,1.0,1.0,1.0	1.0,1.0,1.0,0.99,1.0,1.0	0.0
ENSMUSG00000018761	Mpdu1	11	-	69657935	69658056	69657935	69658021	69658565	69658698	0,3,17,15,14,1	211,205,246,200,305,252	12,6,5,15,18,3	170,219,227,192,188,227	184	149	1	1.0	0.0,0.012,0.053,0.057,0.036,0.003	0.054,0.022,0.018,0.06,0.072,0.011	-0.013
ENSMUSG00000020776	Fbf1	11	-	116152476	116152947	116152476	116152944	116153952	116154052	0,20,1,6,26,0	0,0,0,6,7,3	0,8,15,15,6,9	0,3,7,17,2,3	152	149	1	1.0	NA,1.0,1.0,0.495,0.785,0.0	NA,0.723,0.677,0.464,0.746,0.746	-0.015
ENSMUSG00000059552	Trp53	11	+	69591253	69591872	69591349	69591872	69590655	69590762	11,9,33,17,32,20	160,155,202,136,222,188	2,15,15,11,7,20	107,132,110,133,129,171	245	149	1	1.0	0.04,0.034,0.09,0.071,0.081,0.061	0.011,0.065,0.077,0.048,0.032,0.066	0.013
ENSMUSG00000018474	Chd3	11	-	69361048	69361242	69361048	69361224	69361384	69361535	7,25,0,5,27,0	3,28,26,26,39,17	4,13,8,10,6,10	1,40,25,31,27,11	167	149	0.806484559279	1.0	0.676,0.443,0.0,0.146,0.382,0.0	0.781,0.225,0.222,0.223,0.165,0.448	-0.07
ENSMUSG00000018474	Chd3	11	-	69361384	69361535	69361384	69361523	69361670	69361721	18,21,15,27,53,19	0,4,0,0,0,0	6,17,20,18,23,25	0,1,0,0,3,1	161	149	1	1.0	1.0,0.829,1.0,1.0,1.0,1.0	1.0,0.94,1.0,1.0,0.876,0.959	0.009
ENSMUSG00000049299	Trappc1	11	+	69324823	69324962	69324853	69324962	69324394	69324465	439,267,467,261,470,633	0,0,0,0,1,1	329,228,218,230,280,240	0,1,0,1,0,3	179	149	1	1.0	1.0,1.0,1.0,1.0,0.997,0.998	1.0,0.995,1.0,0.995,1.0,0.985	0.003
ENSMUSG00000049299	Trappc1	11	+	69325438	69325793	69325557	69325793	69324823	69324962	1022,352,667,360,637,972	0,0,2,1,5,3	639,355,334,307,367,373	0,2,3,1,3,1	268	149	1	1.0	1.0,1.0,0.995,0.995,0.986,0.994	1.0,0.99,0.984,0.994,0.986,0.995	0.004
ENSMUSG00000020898	Ctc1	11	+	69031410	69031604	69031413	69031604	69031099	69031189	0,1,2,3,8,2	0,4,3,4,4,1	0,5,8,9,9,0	0,3,6,9,3,7	152	149	1	1.0	NA,0.197,0.395,0.424,0.662,0.662	NA,0.62,0.567,0.495,0.746,0.0	-0.018
ENSMUSG00000046207	Pik3r6	11	+	68539849	68540009	68539898	68540009	68536103	68536226	0,9,8,9,21,0	28,94,89,89,143,55	0,16,16,5,5,9	25,107,109,71,77,118	198	149	1	1.0	0.0,0.067,0.063,0.071,0.1,0.0	0.0,0.101,0.099,0.05,0.047,0.054	-0.008
ENSMUSG00000023007	Prpf40b	15	+	99315111	99315286	99315190	99315286	99314842	99314980	5,2,12,1,3,1	5,8,14,16,18,13	0,5,5,0,1,0	1,6,9,8,14,8	228	149	0.959585572643	1.0	0.395,0.14,0.359,0.039,0.098,0.048	0.0,0.353,0.266,0.0,0.045,0.0	0.069
ENSMUSG00000023007	Prpf40b	15	+	99315479	99315569	99315482	99315569	99315190	99315286	7,4,4,4,13,6	0,4,12,12,14,9	4,4,7,4,6,2	2,5,8,8,12,3	152	149	1	1.0	1.0,0.495,0.246,0.246,0.477,0.395	0.662,0.44,0.462,0.329,0.329,0.395	0.04
ENSMUSG00000071068	Treml2	17	+	48307879	48308273	48308056	48308273	48302611	48302932	0,12,7,10,34,2	0,8,2,6,6,5	1,13,25,31,19,19	0,14,7,11,14,7	326	149	1	1.0	NA,0.407,0.615,0.432,0.721,0.155	1.0,0.298,0.62,0.563,0.383,0.554	-0.104
ENSMUSG00000018217	Pmp22	11	+	63133124	63133244	63133127	63133244	63131511	63131654	12,121,91,163,182,87	0,3,7,3,4,1	7,155,141,139,107,137	0,6,2,5,5,1	152	149	1	1.0	1.0,0.975,0.927,0.982,0.978,0.988	1.0,0.962,0.986,0.965,0.954,0.993	-0.002
ENSMUSG00000018217	Pmp22	11	+	63133124	63133244	63133127	63133244	63132802	63133001	0,3,5,2,8,2	0,4,0,0,1,0	0,7,5,3,4,4	0,0,0,0,0,0	152	149	1	1.0	NA,0.424,1.0,1.0,0.887,1.0	NA,1.0,1.0,1.0,1.0,1.0	-0.138
ENSMUSG00000018501	Ncor1	11	-	62327105	62327249	62327105	62327246	62329440	62329652	11,97,82,73,109,29	0,21,19,42,33,12	4,63,76,80,85,80	0,22,32,37,33,22	152	149	1	1.0	1.0,0.819,0.809,0.63,0.764,0.703	1.0,0.737,0.7,0.679,0.716,0.781	0.019
ENSMUSG00000018501	Ncor1	11	-	62338858	62339068	62338858	62339065	62340407	62340629	0,59,26,80,138,16	0,25,25,31,45,2	3,72,57,49,84,77	0,42,36,32,34,23	152	149	1	1.0	NA,0.698,0.505,0.717,0.75,0.887	1.0,0.627,0.608,0.6,0.708,0.766	-0.007
ENSMUSG00000018501	Ncor1	11	-	62338858	62339068	62338858	62339065	62342996	62343351	0,1,0,0,0,0	0,1,0,0,0,0	0,1,0,0,5,0	0,0,0,0,0,1	152	149	1	1.0	NA,0.495,NA,NA,NA,NA	NA,1.0,NA,NA,1.0,0.0	-0.172
ENSMUSG00000018501	Ncor1	11	-	62373075	62373574	62373075	62373454	62376634	62376761	0,29,9,43,73,11	0,24,12,20,42,3	0,32,40,46,30,48	3,32,31,23,17,28	269	149	1	1.0	NA,0.401,0.293,0.544,0.491,0.67	0.0,0.356,0.417,0.526,0.494,0.487	0.1
ENSMUSG00000018501	Ncor1	11	-	62373075	62373622	62373075	62373454	62376634	62376761	0,109,24,96,183,13	0,24,12,20,42,3	0,75,82,106,75,98	3,32,31,23,17,28	317	149	1	1.0	NA,0.681,0.485,0.693,0.672,0.671	0.0,0.524,0.554,0.684,0.675,0.622	0.131
ENSMUSG00000018501	Ncor1	11	-	62373075	62373622	62373075	62373574	62376634	62376761	0,80,17,60,119,8	0,0,2,7,9,6	0,47,44,64,45,54	0,4,2,4,0,4	197	149	1	1.0	NA,1.0,0.865,0.866,0.909,0.502	NA,0.899,0.943,0.924,1.0,0.911	-0.107
ENSMUSG00000018501	Ncor1	11	-	62384717	62384845	62384717	62384842	62389690	62389792	0,5,3,20,15,4	0,33,9,33,38,5	0,11,9,22,13,20	0,27,20,41,28,29	152	149	1	1.0	NA,0.129,0.246,0.373,0.279,0.44	NA,0.285,0.306,0.345,0.313,0.403	-0.037
ENSMUSG00000010025	Aldh3a2	11	-	61253623	61253790	61253623	61253752	61256738	61256880	11,108,79,137,216,75	0,1,0,0,0,0	5,156,97,101,123,93	0,0,0,0,0,1	187	149	1	1.0	1.0,0.989,1.0,1.0,1.0,1.0	1.0,1.0,1.0,1.0,1.0,0.987	0.0
ENSMUSG00000042709	Atpaf2	11	-	60405775	60405877	60405775	60405856	60407293	60407391	0,0,5,2,12,2	8,26,50,24,55,56	0,3,2,4,0,0	20,28,49,29,57,34	170	149	1	1.0	0.0,0.0,0.081,0.068,0.161,0.03	0.0,0.086,0.035,0.108,0.0,0.0	0.019
ENSMUSG00000019373	Cops3	11	-	59830146	59830307	59830146	59830239	59832883	59832933	0,5,0,8,9,10	50,72,84,96,126,101	0,14,3,10,13,7	18,75,69,90,64,82	217	149	1	1.0	0.0,0.046,0.0,0.054,0.047,0.064	0.0,0.114,0.029,0.071,0.122,0.055	-0.03
ENSMUSG00000019373	Cops3	11	-	59830146	59830307	59830146	59830239	59833031	59833144	0,1,0,5,8,2	0,0,0,0,0,7	0,5,0,6,8,4	0,0,0,2,2,1	217	149	1	1.0	NA,1.0,NA,1.0,1.0,0.164	NA,1.0,NA,0.673,0.733,0.733	0.006
ENSMUSG00000032633	Flcn	11	-	59795140	59795575	59795140	59795264	59795749	59795863	10,44,51,29,35,22	13,56,81,64,92,39	10,48,17,23,41,35	0,49,63,49,47,54	460	149	0.831306750401	1.0	0.199,0.203,0.169,0.128,0.11,0.154	1.0,0.241,0.08,0.132,0.22,0.174	-0.147
ENSMUSG00000005417	Mprip	11	+	59735829	59736064	59735943	59736064	59731507	59731592	12,178,140,146,279,46	0,0,2,0,4,0	13,155,201,95,178,192	0,1,2,5,4,1	263	149	1	1.0	1.0,1.0,0.975,1.0,0.975,1.0	1.0,0.989,0.983,0.915,0.962,0.991	0.018
ENSMUSG00000020472	Zkscan17	11	-	59503383	59503810	59503383	59503763	59504147	59504254	3,16,15,26,56,6	2,0,0,8,1,2	0,40,18,28,17,29	0,4,1,0,3,1	196	149	1	1.0	0.533,1.0,1.0,0.712,0.977,0.695	NA,0.884,0.932,1.0,0.812,0.957	-0.097
ENSMUSG00000036819	Jmjd4	11	+	59453791	59454059	59453827	59454059	59453510	59453645	0,11,7,7,18,9	0,0,0,2,1,0	0,8,11,6,11,11	4,0,0,0,0,0	185	149	1	1.0	NA,1.0,1.0,0.738,0.935,1.0	0.0,1.0,1.0,1.0,1.0,1.0	0.101
ENSMUSG00000036819	Jmjd4	11	+	59453791	59454059	59453877	59454059	59453510	59453645	0,12,8,10,28,14	15,3,11,2,22,8	0,9,14,9,13,16	8,18,3,7,3,5	235	149	1	1.0	0.0,0.717,0.316,0.76,0.447,0.526	0.0,0.241,0.747,0.449,0.733,0.67	-0.012
ENSMUSG00000036819	Jmjd4	11	+	59453827	59454059	59453877	59454059	59453510	59453645	0,1,1,5,11,5	15,3,11,2,22,8	4,1,3,3,2,5	8,18,3,7,3,5	199	149	1	1.0	0.0,0.2,0.064,0.652,0.272,0.319	0.272,0.04,0.428,0.243,0.333,0.428	-0.039
ENSMUSG00000009894	Snap47	11	-	59442791	59442912	59442791	59442841	59449914	59449999	0,0,0,1,0,0	0,0,0,0,4,0	0,0,0,14,0,1	0,0,0,0,1,0	220	149	1	1.0	NA,NA,NA,1.0,0.0,NA	NA,NA,NA,1.0,0.0,1.0	-0.167
ENSMUSG00000036860	Mrpl55	11	+	59204171	59204255	59204174	59204255	59202537	59202719	4,1,5,1,7,2	0,0,0,9,0,7	0,1,6,0,3,0	0,1,0,3,0,12	152	149	1	1.0	1.0,1.0,1.0,0.098,1.0,0.219	NA,0.495,1.0,0.0,1.0,0.0	0.221
ENSMUSG00000036860	Mrpl55	11	+	59204534	59204757	59204555	59204757	59204171	59204255	74,38,53,35,45,92	200,95,185,115,163,233	40,34,45,18,43,29	159,108,87,111,90,97	170	149	1	1.0	0.245,0.26,0.201,0.211,0.195,0.257	0.181,0.216,0.312,0.124,0.295,0.208	0.005
ENSMUSG00000037275	Gemin5	11	-	58122281	58122378	58122281	58122375	58124931	58125418	25,20,17,12,25,6	7,8,3,4,10,5	11,15,9,9,12,9	5,8,6,2,8,6	152	149	0.577776258109	1.0	0.778,0.71,0.847,0.746,0.71,0.541	0.683,0.648,0.595,0.815,0.595,0.595	0.067
ENSMUSG00000037275	Gemin5	11	-	58122281	58122378	58122281	58122375	58126431	58126594	0,0,0,1,1,2	0,0,0,0,0,0	0,0,0,0,1,0	0,1,0,0,0,0	152	149	1	1.0	NA,NA,NA,1.0,1.0,1.0	NA,0.0,NA,NA,1.0,NA	0.5
ENSMUSG00000037275	Gemin5	11	-	58137667	58137766	58137667	58137763	58139018	58139141	8,23,2,4,14,6	0,2,2,4,7,3	0,25,8,7,9,17	0,3,7,1,3,6	152	149	1	1.0	1.0,0.919,0.495,0.495,0.662,0.662	NA,0.891,0.528,0.873,0.746,0.735	-0.049
ENSMUSG00000035762	Tmem161b	13	+	84282710	84282862	84282748	84282862	84272170	84272327	0,34,19,20,15,14	0,0,0,0,3,0	0,20,21,14,9,16	0,0,0,0,0,5	187	149	1	1.0	NA,1.0,1.0,1.0,0.799,1.0	NA,1.0,1.0,1.0,1.0,0.718	0.016
ENSMUSG00000018593	Sparc	11	-	55407219	55407279	55407219	55407276	55409927	55409997	77,527,659,296,824,291	10,98,138,75,155,39	72,647,391,423,672,1011	17,113,72,86,135,156	152	149	1	1.0	0.883,0.841,0.824,0.795,0.839,0.88	0.806,0.849,0.842,0.828,0.83,0.864	0.007
ENSMUSG00000020400	Tnip1	11	-	54910786	54911571	54910786	54911497	54915496	54915587	613,445,624,504,718,530	958,542,781,692,794,758	533,509,515,458,588,505	708,621,650,517,619,676	223	149	1	1.0	0.299,0.354,0.348,0.327,0.377,0.318	0.335,0.354,0.346,0.372,0.388,0.333	-0.018
ENSMUSG00000020400	Tnip1	11	-	54910786	54911571	54910786	54911497	54916795	54916987	285,152,238,193,258,207	0,1,0,0,2,0	254,210,200,216,212,187	0,0,0,3,2,1	223	149	1	1.0	1.0,0.99,1.0,1.0,0.989,1.0	1.0,1.0,1.0,0.98,0.986,0.992	0.004
ENSMUSG00000063652	Slc22a21	11	-	53960282	53960621	53960282	53960437	53969499	53969603	0,1,0,1,4,0	0,2,0,3,3,0	0,2,0,0,3,4	0,0,4,1,0,1	333	149	1	1.0	NA,0.183,NA,0.13,0.374,NA	NA,1.0,0.0,0.0,1.0,0.642	-0.299
ENSMUSG00000063652	Slc22a21	11	-	53960282	53960621	53960282	53960437	53979464	53980332	0,1,0,1,6,0	0,0,2,0,0,0	0,2,0,0,3,3	0,0,0,0,1,0	333	149	1	1.0	NA,1.0,0.0,1.0,1.0,NA	NA,1.0,NA,NA,0.573,1.0	-0.108
ENSMUSG00000020389	Cdkl3	11	+	52004909	52005092	52004912	52005092	52004240	52004417	0,0,0,0,0,0	0,0,2,0,0,0	0,0,0,1,0,1	0,0,1,0,0,0	152	149	1	1.0	NA,NA,0.0,NA,NA,NA	NA,NA,0.0,1.0,NA,1.0	-0.667
ENSMUSG00000052563	D930048N14Rik	11	+	51653991	51654113	51654010	51654113	51653733	51653871	0,0,0,0,0,1	0,2,2,0,0,0	0,0,0,0,0,0	0,0,0,0,0,1	168	149	1	1.0	NA,0.0,0.0,NA,NA,1.0	NA,NA,NA,NA,NA,0.0	0.333
ENSMUSG00000001054	Rmnd5b	11	-	51624474	51624646	51624474	51624577	51625668	51625834	5,0,3,5,13,1	67,56,100,50,67,49	18,3,3,5,4,6	37,75,81,54,66,58	218	149	1	1.0	0.049,0.0,0.02,0.064,0.117,0.014	0.25,0.027,0.025,0.06,0.04,0.066	-0.034
ENSMUSG00000020385	Clk4	11	+	51275411	51275864	51275769	51275864	51275210	51275327	3,102,59,86,107,128	0,0,0,0,0,0	15,70,69,62,89,53	0,0,1,0,0,0	507	149	1	1.0	1.0,1.0,1.0,1.0,1.0,1.0	1.0,1.0,0.953,1.0,1.0,1.0	0.008
ENSMUSG00000049321	Zfp2	11	-	50910435	50910528	50910435	50910525	50910749	50910876	0,0,2,0,0,0	0,0,0,0,0,2	0,0,0,0,0,0	0,0,0,0,4,0	152	149	1	1.0	NA,NA,1.0,NA,NA,0.0	NA,NA,NA,NA,0.0,NA	0.5
ENSMUSG00000020368	Canx	11	-	50311603	50311784	50311603	50311780	50325492	50325673	0,266,183,311,438,139	0,14,17,12,24,5	5,275,301,300,270,271	0,9,8,7,0,12	153	149	1	1.0	NA,0.949,0.913,0.962,0.947,0.964	1.0,0.967,0.973,0.977,1.0,0.957	-0.032
ENSMUSG00000020366	Mapk9	11	+	49869171	49869310	49869211	49869310	49866982	49867041	9,122,107,174,166,81	0,8,2,7,2,6	16,170,156,150,117,137	0,3,0,8,3,9	189	149	1	1.0	1.0,0.923,0.977,0.951,0.985,0.914	1.0,0.978,1.0,0.937,0.969,0.923	-0.01
ENSMUSG00000020366	Mapk9	11	+	49883141	49883310	49883146	49883310	49882130	49882199	14,72,57,64,78,68	53,129,114,155,126,130	21,66,61,52,65,45	41,144,136,116,97,123	154	149	1	1.0	0.204,0.351,0.326,0.285,0.375,0.336	0.331,0.307,0.303,0.303,0.393,0.261	-0.004
ENSMUSG00000046311	Zfp62	11	+	49214525	49214654	49214554	49214654	49213589	49213642	0,4,0,4,3,1	0,0,0,3,2,0	0,5,5,4,3,3	0,1,1,2,0,2	178	149	1	1.0	NA,1.0,NA,0.527,0.557,1.0	NA,0.807,0.807,0.626,1.0,0.557	0.012
ENSMUSG00000058163	Gm5431	11	-	48894334	48895567	48894334	48894738	48900298	48900390	30,683,217,627,772,190	0,4,0,1,0,0	49,927,946,872,843,748	6,2,2,0,0,5	978	149	1	1.0	1.0,0.963,1.0,0.99,1.0,1.0	0.554,0.986,0.986,1.0,1.0,0.958	0.078
ENSMUSG00000058163	Gm5431	11	-	48894334	48895567	48894334	48894738	48901860	48902010	39,848,263,805,1001,221	0,27,0,10,6,2	59,1163,1183,1070,1008,922	3,33,29,18,13,27	978	149	0.871372511447	1.0	1.0,0.827,1.0,0.925,0.962,0.944	0.75,0.843,0.861,0.901,0.922,0.839	0.09
ENSMUSG00000006169	Clint1	11	+	45906180	45910625	45908940	45910625	45895059	45895129	64,348,225,322,492,194	0,0,1,1,0,0	42,366,346,345,328,372	0,0,0,2,0,1	2909	149	1	1.0	1.0,1.0,0.92,0.943,1.0,1.0	1.0,1.0,1.0,0.898,1.0,0.95	0.002
ENSMUSG00000006169	Clint1	11	+	45907839	45908044	45907893	45908044	45906180	45906467	6,34,18,36,49,11	40,140,126,140,216,136	2,36,17,16,12,34	38,173,157,207,135,211	203	149	1	1.0	0.099,0.151,0.095,0.159,0.143,0.056	0.037,0.133,0.074,0.054,0.061,0.106	0.04
ENSMUSG00000074794	Arrdc3	13	+	80891449	80891642	80891487	80891642	80891061	80891224	0,10,3,15,21,7	0,20,7,11,36,6	0,5,2,2,3,6	0,8,2,3,10,3	187	149	1	1.0	NA,0.285,0.255,0.521,0.317,0.482	NA,0.332,0.443,0.347,0.193,0.614	-0.014
ENSMUSG00000057098	Ebf1	11	+	44907903	44908037	44907906	44908037	44883813	44883955	0,0,0,0,2,0	0,0,2,0,0,2	0,0,0,0,0,0	0,0,0,0,3,0	152	149	1	1.0	NA,NA,0.0,NA,1.0,0.0	NA,NA,NA,NA,0.0,NA	0.333
ENSMUSG00000016477	E2f3	13	-	29918575	29918795	29918575	29918777	29920113	29920225	0,34,11,25,26,25	0,8,2,6,3,0	1,21,18,18,25,24	0,4,3,6,4,6	167	149	1	1.0	NA,0.791,0.831,0.788,0.885,1.0	1.0,0.824,0.843,0.728,0.848,0.781	0.022
ENSMUSG00000020328	Nudcd2	11	+	40736492	40736644	40736567	40736644	40736017	40736066	139,118,149,143,256,259	0,7,16,9,8,13	32,129,133,110,109,139	7,6,7,2,7,6	224	149	1	1.0	1.0,0.918,0.861,0.914,0.955,0.93	0.753,0.935,0.927,0.973,0.912,0.939	0.023
ENSMUSG00000020287	Mpg	11	+	32229848	32230053	32229879	32230053	32227751	32227949	26,21,64,17,35,43	0,0,0,0,0,9	37,25,36,13,15,27	0,0,0,0,0,0	180	149	1	1.0	1.0,1.0,1.0,1.0,1.0,0.798	1.0,1.0,1.0,1.0,1.0,1.0	-0.034
ENSMUSG00000040767	Snrnp25	11	+	32207556	32207662	32207573	32207662	32206959	32207043	43,7,27,11,23,37	2,0,0,0,1,3	31,15,14,8,12,7	0,0,0,0,0,1	166	149	1	1.0	0.951,1.0,1.0,1.0,0.954,0.917	1.0,1.0,1.0,1.0,1.0,0.863	-0.007
ENSMUSG00000040767	Snrnp25	11	+	32208311	32208408	32208333	32208408	32207556	32207662	0,1,2,0,0,0	315,88,142,93,143,233	0,0,0,0,0,0	279,95,106,61,81,71	171	149	1	1.0	0.0,0.01,0.012,0.0,0.0,0.0	0.0,0.0,0.0,0.0,0.0,0.0	0.004
ENSMUSG00000020460	Rps27a	11	-	29546702	29547260	29546702	29546788	29547680	29547745	7392,220,1311,2436,2434,5904	14,6,1,11,5,6	1829,136,187,2096,204,238	0,10,5,10,7,2	621	149	1	1.0	0.992,0.898,0.997,0.982,0.992,0.996	1.0,0.765,0.9,0.981,0.875,0.966	0.062
ENSMUSG00000020464	Pnpt1	11	+	29133851	29133926	29133855	29133926	29132844	29132905	0,109,86,88,151,27	0,10,0,1,7,5	2,166,140,104,123,129	0,10,2,4,1,2	153	149	1	1.0	NA,0.914,1.0,0.988,0.955,0.84	1.0,0.942,0.986,0.962,0.992,0.984	-0.038
ENSMUSG00000004018	Fancl	11	+	26470806	26470948	26470876	26470948	26469651	26469768	0,0,1,3,5,0	41,14,27,17,38,33	3,0,0,2,0,0	13,18,26,15,17,23	219	149	1	1.0	0.0,0.0,0.025,0.107,0.082,0.0	0.136,0.0,0.0,0.083,0.0,0.0	-0.001
ENSMUSG00000042208	0610010F05Rik	11	-	23622435	23622529	23622435	23622525	23624935	23625122	0,40,25,18,50,28	0,2,1,1,0,0	0,32,49,37,24,30	0,0,0,0,0,6	153	149	1	1.0	NA,0.951,0.961,0.946,1.0,1.0	NA,1.0,1.0,1.0,1.0,0.83	0.006
ENSMUSG00000042302	Ehbp1	11	-	22146462	22146700	22146462	22146625	22151066	22151189	0,3,0,6,0,1	0,5,0,2,0,1	0,1,1,0,0,0	0,0,0,5,3,0	224	149	1	1.0	NA,0.285,NA,0.666,NA,0.399	NA,1.0,1.0,0.0,0.0,NA	-0.05
ENSMUSG00000020128	Vps54	11	+	21264629	21264871	21264665	21264871	21263198	21263354	0,97,35,80,116,24	0,82,29,44,76,20	0,100,119,80,74,93	0,65,65,62,62,75	185	149	1	1.0	NA,0.488,0.493,0.594,0.551,0.491	NA,0.553,0.596,0.51,0.49,0.5	-0.006
ENSMUSG00000021477	Ctsl	13	-	64366867	64367092	64366867	64366924	64367859	64368006	17518,18096,15073,11999,20609,20626	0,2,6,3,3,4	13682,18503,12915,10693,13868,15142	5,7,1,2,1,2	317	149	1	1.0	1.0,1.0,0.999,0.999,1.0,1.0	0.999,0.999,1.0,1.0,1.0,1.0	0.0
ENSMUSG00000020474	Polm	11	-	5835415	5835586	5835415	5835515	5835700	5835799	2,43,13,16,56,9	0,0,0,0,0,0	1,25,38,19,31,38	0,0,0,0,1,0	220	149	1	1.0	1.0,1.0,1.0,1.0,1.0,1.0	1.0,1.0,1.0,1.0,0.955,1.0	0.007
ENSMUSG00000034175	Rhbdd3	11	+	5100384	5100587	5100396	5100587	5099747	5099898	2,2,2,3,1,1	14,24,26,37,39,19	3,4,1,0,2,0	20,22,32,11,15,30	161	149	1	1.0	0.117,0.072,0.066,0.07,0.023,0.046	0.122,0.144,0.028,0.0,0.11,0.0	-0.002
ENSMUSG00000034175	Rhbdd3	11	+	5105180	5105347	5105184	5105347	5104020	5104404	2,0,5,1,1,6	88,19,29,23,24,28	0,2,0,5,0,0	20,15,22,27,9,7	153	149	1	1.0	0.022,0.0,0.144,0.041,0.039,0.173	0.0,0.115,0.0,0.153,0.0,0.0	0.025
ENSMUSG00000009079	Ewsr1	11	-	5078472	5078591	5078472	5078579	5078919	5079528	156,323,317,392,485,348	0,0,7,3,0,0	195,426,350,356,321,380	0,3,0,0,0,3	161	149	1	1.0	1.0,1.0,0.977,0.992,1.0,1.0	1.0,0.992,1.0,1.0,1.0,0.992	-0.003
ENSMUSG00000003581	Rnf215	11	+	4137211	4137368	4137308	4137368	4136711	4136797	75,63,37,32,48,28	0,1,0,2,1,0	37,52,63,49,46,50	0,0,0,0,0,1	246	149	1	1.0	1.0,0.974,1.0,0.906,0.967,1.0	1.0,1.0,1.0,1.0,1.0,0.968	-0.02
ENSMUSG00000020430	Pes1	11	+	3973436	3973538	3973448	3973538	3973196	3973368	0,0,0,1,0,0	58,212,185,186,311,164	0,0,0,0,0,0	48,212,188,142,182,242	161	149	1	1.0	0.0,0.0,0.0,0.005,0.0,0.0	0.0,0.0,0.0,0.0,0.0,0.0	0.001
ENSMUSG00000034570	Inpp5j	11	-	3494381	3495261	3494381	3495166	3495346	3495451	0,0,0,0,1,0	2,3,3,5,0,0	0,0,0,1,2,2	0,6,3,0,0,2	244	149	1	1.0	0.0,0.0,0.0,0.0,1.0,NA	NA,0.0,0.0,1.0,1.0,0.379	-0.276
ENSMUSG00000020454	Eif4enif1	11	+	3234461	3234645	3234584	3234645	3229868	3230101	8,91,48,69,81,42	0,1,0,2,1,0	9,77,74,41,68,77	0,0,5,0,0,0	272	149	1	1.0	1.0,0.98,1.0,0.95,0.978,1.0	1.0,1.0,0.89,1.0,1.0,1.0	0.003
ENSMUSG00000020454	Eif4enif1	11	+	3234461	3234645	3234584	3234645	3233987	3234059	5,77,51,65,92,23	0,0,1,0,3,0	8,61,51,36,72,60	0,1,0,0,0,0	272	149	1	1.0	1.0,1.0,0.965,1.0,0.944,1.0	1.0,0.971,1.0,1.0,1.0,1.0	-0.01
ENSMUSG00000023764	Sfi1	11	-	3133071	3135542	3133071	3133207	3135653	3135830	37,51,34,18,28,16	0,0,0,1,0,0	17,36,20,24,37,21	0,0,1,0,0,0	2484	149	1	1.0	1.0,1.0,1.0,0.519,1.0,1.0	1.0,1.0,0.545,1.0,1.0,1.0	-0.004
ENSMUSG00000023764	Sfi1	11	-	3134625	3135542	3134625	3134730	3135653	3135830	22,40,30,15,5,16	0,0,0,1,0,0	9,25,12,18,26,16	0,0,0,0,1,0	961	149	1	1.0	1.0,1.0,1.0,0.699,1.0,1.0	1.0,1.0,1.0,1.0,0.801,1.0	-0.017
ENSMUSG00000021240	Abcd4	12	-	84605871	84605982	84605871	84605963	84606099	84606308	0,0,0,0,0,0	7,7,11,13,14,9	0,4,0,0,1,0	6,7,5,6,12,4	168	149	1	1.0	0.0,0.0,0.0,0.0,0.0,0.0	0.0,0.336,0.0,0.0,0.069,0.0	-0.068
ENSMUSG00000021240	Abcd4	12	-	84612324	84612450	84612324	84612445	84612779	84612896	0,4,7,7,31,5	2,0,2,0,1,0	0,7,1,5,9,9	0,0,0,0,0,0	154	149	1	1.0	0.0,1.0,0.772,1.0,0.968,1.0	NA,1.0,1.0,1.0,1.0,1.0	-0.21
ENSMUSG00000021240	Abcd4	12	-	84612324	84612583	84612324	84612445	84612779	84612896	0,2,0,0,2,1	2,0,2,0,1,0	0,0,3,2,1,0	0,0,0,0,0,0	287	149	1	1.0	0.0,1.0,0.0,NA,0.509,1.0	NA,NA,1.0,1.0,1.0,NA	-0.498
ENSMUSG00000021240	Abcd4	12	-	84612324	84612583	84612324	84612450	84612779	84612896	0,2,0,0,1,1	0,4,7,7,30,5	0,0,3,2,1,0	0,7,1,5,9,9	282	149	1	1.0	NA,0.209,0.0,0.0,0.017,0.096	NA,0.0,0.613,0.174,0.055,0.0	-0.104
ENSMUSG00000021240	Abcd4	12	-	84612324	84612896	84612324	84612450	84613904	84614044	4,16,14,14,43,9	0,1,0,2,0,0	0,11,24,8,15,15	0,0,0,0,1,1	595	149	1	1.0	1.0,0.8,1.0,0.637,1.0,1.0	NA,1.0,1.0,1.0,0.79,0.79	-0.01
ENSMUSG00000036768	Kif15	9	+	122979385	122979595	122979469	122979595	122977839	122978049	0,0,0,0,0,2	0,0,0,1,6,0	0,0,0,0,0,2	0,2,0,1,1,4	233	149	1	1.0	NA,NA,NA,0.0,0.0,1.0	NA,0.0,NA,0.0,0.0,0.242	0.273
ENSMUSG00000014606	Slc25a11	11	-	70645169	70645440	70645169	70645269	70645529	70645620	321,305,359,389,471,465	0,0,0,0,3,0	191,247,295,230,246,294	0,0,0,0,0,0	320	149	1	1.0	1.0,1.0,1.0,1.0,0.987,1.0	1.0,1.0,1.0,1.0,1.0,1.0	-0.002
ENSMUSG00000046603	Tcaim	9	+	122818773	122819026	122818849	122819026	122814431	122814588	0,4,7,8,13,0	0,3,1,0,0,3	0,7,9,5,3,7	0,0,0,0,0,0	225	149	1	1.0	NA,0.469,0.823,1.0,1.0,0.0	NA,1.0,1.0,1.0,1.0,1.0	-0.342
ENSMUSG00000037949	Ano10	9	-	122252935	122253127	122252935	122253051	122257055	122257238	84,105,113,91,145,92	0,0,0,0,0,0	39,104,86,93,66,99	0,1,0,0,0,0	225	149	1	1.0	1.0,1.0,1.0,1.0,1.0,1.0	1.0,0.986,1.0,1.0,1.0,1.0	0.002
ENSMUSG00000037949	Ano10	9	-	122261083	122261653	122261083	122261479	122263669	122263789	15,76,84,117,151,92	0,0,0,0,1,0	24,97,112,87,104,106	0,0,0,0,0,0	323	149	1	1.0	1.0,1.0,1.0,1.0,0.986,1.0	1.0,1.0,1.0,1.0,1.0,1.0	-0.002
ENSMUSG00000038145	Snrk	9	+	122133960	122134076	122133986	122134076	122132627	122132750	0,5,4,1,9,0	0,0,0,2,0,0	0,0,2,1,5,0	0,0,1,0,1,2	175	149	1	1.0	NA,1.0,1.0,0.299,1.0,NA	NA,NA,0.63,1.0,0.81,0.0	0.215
ENSMUSG00000010660	Plcd1	9	-	119073762	119073980	119073762	119073922	119074164	119074323	3,1,2,0,2,0	3,18,20,6,14,3	3,5,1,0,1,0	10,8,13,6,5,11	207	149	1	1.0	0.419,0.038,0.067,0.0,0.093,0.0	0.178,0.31,0.052,0.0,0.126,0.0	-0.008
ENSMUSG00000038708	Golga4	9	+	118566907	118566979	118566958	118566979	118565556	118565667	0,2,3,0,6,1	67,80,108,89,118,99	0,2,4,0,2,1	40,88,90,52,82,74	200	149	1	1.0	0.0,0.018,0.02,0.0,0.036,0.007	0.0,0.017,0.032,0.0,0.018,0.01	0.001
ENSMUSG00000035021	Baz1a	12	-	54927563	54927710	54927563	54927624	54929526	54929665	12,77,45,73,128,32	0,6,6,6,7,3	0,85,66,59,59,89	0,6,2,22,16,9	235	149	1	1.0	1.0,0.891,0.826,0.885,0.921,0.871	NA,0.9,0.954,0.63,0.7,0.862	0.09
ENSMUSG00000035021	Baz1a	12	-	54927563	54927713	54927563	54927624	54929526	54929665	3,27,9,23,44,5	0,6,6,6,7,3	0,27,21,16,20,30	0,6,2,22,16,9	238	149	1	1.0	1.0,0.738,0.484,0.706,0.797,0.511	NA,0.738,0.868,0.313,0.439,0.676	0.099
ENSMUSG00000035021	Baz1a	12	-	54927563	54927713	54927563	54927710	54929526	54929665	0,2,0,1,0,0	9,52,36,51,84,27	0,0,0,0,0,0	0,58,45,43,39,59	152	149	1	1.0	0.0,0.036,0.0,0.019,0.0,0.0	NA,0.0,0.0,0.0,0.0,0.0	0.009
ENSMUSG00000004698	Hdac9	12	-	34433080	34433231	34433080	34433222	34437136	34437378	0,6,0,4,3,0	0,0,0,0,2,0	0,1,4,2,2,3	0,0,5,0,1,0	158	149	1	1.0	NA,1.0,NA,1.0,0.586,NA	NA,1.0,0.43,1.0,0.654,1.0	0.045
ENSMUSG00000056167	Cnot10	9	-	114597478	114598835	114597478	114597606	114601341	114601455	99,61,71,45,77,78	0,0,0,0,4,4	48,49,51,40,42,58	0,0,0,0,0,0	1378	149	1	1.0	1.0,1.0,1.0,1.0,0.675,0.678	1.0,1.0,1.0,1.0,1.0,1.0	-0.108
ENSMUSG00000056167	Cnot10	9	-	114597478	114598835	114597478	114597606	114610644	114610725	22,17,16,3,23,8	0,0,0,0,0,0	8,12,15,5,7,20	0,0,0,1,0,0	1378	149	1	1.0	1.0,1.0,1.0,1.0,1.0,1.0	1.0,1.0,1.0,0.351,1.0,1.0	0.108
ENSMUSG00000032504	Pdcd6ip	9	-	113685306	113685438	113685306	113685423	113687624	113687725	0,7,0,1,11,0	4,435,269,518,695,160	0,2,4,6,2,0	11,467,473,420,492,481	164	149	1	1.0	0.0,0.014,0.0,0.002,0.014,0.0	0.0,0.004,0.008,0.013,0.004,0.0	0.0
ENSMUSG00000024308	Tapbp	17	+	33926626	33926706	33926629	33926706	33920248	33920509	17,5,7,7,19,9	0,0,0,0,0,0	0,11,9,8,14,0	0,0,0,3,0,8	152	149	1	1.0	1.0,1.0,1.0,1.0,1.0,1.0	NA,1.0,1.0,0.723,1.0,0.0	0.255
ENSMUSG00000024308	Tapbp	17	+	33926626	33926706	33926629	33926706	33926007	33926349	17,5,7,8,13,5	0,0,1,0,0,0	0,9,9,4,14,0	0,0,0,0,0,1	152	149	1	1.0	1.0,1.0,0.873,1.0,1.0,1.0	NA,1.0,1.0,1.0,1.0,0.0	0.179
ENSMUSG00000032496	Ltf	9	+	111024383	111024562	111024385	111024562	111023556	111023612	30,58,33,94,155,55	0,0,2,0,0,0	8,56,41,73,74,68	0,0,0,0,0,0	151	149	1	1.0	1.0,1.0,0.942,1.0,1.0,1.0	1.0,1.0,1.0,1.0,1.0,1.0	-0.01
ENSMUSG00000044037	Als2cl	9	+	110884014	110884146	110884017	110884146	110882713	110882823	0,5,0,7,7,0	0,0,0,0,1,0	0,0,6,1,1,0	0,0,3,4,0,0	152	149	1	1.0	NA,1.0,NA,1.0,0.873,NA	NA,NA,0.662,0.197,1.0,NA	0.338
ENSMUSG00000044791	Setd2	9	+	110592398	110592579	110592401	110592579	110590387	110590436	0,26,7,27,37,7	0,9,3,7,18,2	0,22,23,26,16,20	3,16,18,13,6,8	152	149	1	1.0	NA,0.739,0.696,0.791,0.668,0.774	0.0,0.574,0.556,0.662,0.723,0.71	0.196
ENSMUSG00000054792	Klhl18	9	-	110436010	110436248	110436010	110436233	110437346	110437483	0,17,1,6,11,0	0,16,11,7,19,0	0,3,15,17,19,14	0,22,16,18,12,17	164	149	1	1.0	NA,0.491,0.076,0.438,0.345,NA	NA,0.11,0.46,0.462,0.59,0.428	-0.073
ENSMUSG00000032480	Dhx30	9	-	110098728	110098859	110098728	110098852	110107940	110107969	0,5,1,9,10,0	0,0,0,0,1,0	0,1,4,2,14,0	0,0,0,0,0,0	156	149	1	1.0	NA,1.0,1.0,1.0,0.905,NA	NA,1.0,1.0,1.0,1.0,NA	-0.024
ENSMUSG00000032480	Dhx30	9	-	110112970	110113090	110112970	110113025	110115035	110115161	5,33,22,36,50,10	0,14,7,19,16,0	0,37,29,21,26,30	0,13,19,13,15,5	214	149	1	1.0	1.0,0.621,0.686,0.569,0.685,1.0	NA,0.665,0.515,0.529,0.547,0.807	0.148
ENSMUSG00000032480	Dhx30	9	-	110112970	110113090	110112970	110113025	110115490	110115582	0,17,9,17,21,0	0,0,0,3,0,0	0,18,11,6,17,11	0,2,2,1,1,1	214	149	1	1.0	NA,1.0,1.0,0.798,1.0,NA	NA,0.862,0.793,0.807,0.922,0.885	0.096
ENSMUSG00000032480	Dhx30	9	-	110115035	110115211	110115035	110115161	110115490	110115582	0,3,1,0,0,2	0,29,13,23,36,3	0,3,0,4,1,0	0,18,31,16,8,12	199	149	1	1.0	NA,0.072,0.054,0.0,0.0,0.333	NA,0.111,0.0,0.158,0.086,0.0	0.021
ENSMUSG00000032478	Nme6	9	+	109835269	109835414	109835317	109835414	109833195	109833295	7,0,0,0,2,0	42,52,78,62,105,98	0,0,0,3,0,0	61,48,64,25,32,71	197	149	1	1.0	0.112,0.0,0.0,0.0,0.014,0.0	0.0,0.0,0.0,0.083,0.0,0.0	0.007
ENSMUSG00000032478	Nme6	9	+	109841926	109842087	109841961	109842087	109841475	109841515	112,62,140,90,102,137	0,0,0,0,0,0	105,92,76,65,105,54	0,0,0,3,0,0	184	149	1	1.0	1.0,1.0,1.0,1.0,1.0,1.0	1.0,1.0,1.0,0.946,1.0,1.0	0.009
ENSMUSG00000025648	Pfkfb4	9	+	108998841	108998975	108998858	108998975	108992015	108992112	0,0,2,0,1,0	7,24,11,40,38,22	0,0,0,0,0,0	0,26,48,24,23,30	166	149	1	1.0	0.0,0.0,0.14,0.0,0.023,0.0	NA,0.0,0.0,0.0,0.0,0.0	0.027
ENSMUSG00000025648	Pfkfb4	9	+	109008311	109008470	109008348	109008470	109007691	109007748	0,0,0,0,2,0	0,27,27,57,70,8	0,0,0,0,0,0	0,33,38,20,25,23	186	149	1	1.0	NA,0.0,0.0,0.0,0.022,0.0	NA,0.0,0.0,0.0,0.0,0.0	0.004
ENSMUSG00000025648	Pfkfb4	9	+	109010341	109010656	109010448	109010656	109008348	109008470	0,2,2,4,2,0	0,40,33,47,53,18	0,1,1,0,1,0	0,29,52,27,22,34	256	149	1	1.0	NA,0.028,0.034,0.047,0.021,0.0	NA,0.02,0.011,0.0,0.026,0.0	0.015
ENSMUSG00000023473	Celsr3	9	+	108845041	108845168	108845044	108845168	108844462	108844542	0,6,0,3,1,0	0,0,0,0,2,0	0,0,0,2,0,0	0,0,0,0,0,0	152	149	1	1.0	NA,1.0,NA,1.0,0.329,NA	NA,NA,NA,1.0,NA,NA	-0.224
ENSMUSG00000064145	Arih2	9	-	108605333	108605472	108605333	108605417	108607287	108607356	0,2,2,5,1,3	111,129,104,111,176,100	1,2,3,4,2,8	58,124,110,131,86,95	204	149	1	1.0	0.0,0.011,0.014,0.032,0.004,0.021	0.012,0.012,0.02,0.022,0.017,0.058	-0.01
ENSMUSG00000064145	Arih2	9	-	108644025	108644368	108644025	108644365	108644932	108644994	8,58,48,72,84,35	0,30,18,37,40,16	0,70,79,50,36,56	0,20,19,17,28,34	152	149	1	1.0	1.0,0.655,0.723,0.656,0.673,0.682	NA,0.774,0.803,0.742,0.558,0.618	0.033
ENSMUSG00000022961	Son	16	+	91678100	91679195	91678153	91679195	91677588	91677704	37,230,200,232,326,189	22,113,123,138,164,105	25,216,211,221,196,242	21,140,114,133,153,165	202	149	1	1.0	0.554,0.6,0.545,0.554,0.595,0.57	0.468,0.532,0.577,0.551,0.486,0.52	0.047
ENSMUSG00000019039	Dalrd3	9	+	108570563	108570814	108570621	108570814	108570149	108570445	29,90,69,84,95,22	0,8,6,5,2,0	14,54,53,60,36,56	1,5,0,0,1,3	207	149	1	1.0	1.0,0.89,0.892,0.924,0.972,1.0	0.91,0.886,1.0,1.0,0.963,0.931	-0.002
ENSMUSG00000019039	Dalrd3	9	+	108571435	108571519	108571445	108571519	108571044	108571173	1,3,4,1,6,0	36,38,49,42,32,41	1,1,5,1,7,0	19,30,35,29,22,24	159	149	1	1.0	0.025,0.069,0.071,0.022,0.149,0.0	0.047,0.03,0.118,0.031,0.23,0.0	-0.02
ENSMUSG00000032604	Qars	9	+	108508876	108509224	108509148	108509224	108508382	108508530	15,204,164,200,306,72	0,0,0,0,3,0	6,212,245,148,167,228	0,0,0,1,0,0	421	149	1	1.0	1.0,1.0,1.0,1.0,0.973,1.0	1.0,1.0,1.0,0.981,1.0,1.0	-0.001
ENSMUSG00000032604	Qars	9	+	108512430	108512582	108512482	108512582	108511531	108511618	4,0,1,0,0,1	105,197,197,216,329,102	0,0,0,0,1,1	29,208,186,165,149,221	201	149	1	1.0	0.027,0.0,0.004,0.0,0.0,0.007	0.0,0.0,0.0,0.0,0.005,0.003	0.005
ENSMUSG00000032604	Qars	9	+	108513668	108513806	108513723	108513806	108513285	108513378	202,191,250,195,354,204	0,3,0,0,4,2	127,209,147,185,152,220	0,0,2,1,3,2	204	149	1	1.0	1.0,0.979,1.0,1.0,0.985,0.987	1.0,1.0,0.982,0.993,0.974,0.988	0.002
ENSMUSG00000032604	Qars	9	+	108514966	108515936	108515795	108515936	108514745	108514873	973,270,424,239,402,514	0,0,0,0,1,0	540,253,251,212,200,248	0,0,0,0,0,0	978	149	1	1.0	1.0,1.0,1.0,1.0,0.984,1.0	1.0,1.0,1.0,1.0,1.0,1.0	-0.003
ENSMUSG00000006676	Usp19	9	+	108493560	108493863	108493563	108493863	108493349	108493483	14,207,112,226,260,73	0,41,19,41,65,7	13,174,170,157,161,172	0,32,31,28,23,45	152	149	1	1.0	1.0,0.832,0.852,0.844,0.797,0.911	1.0,0.842,0.843,0.846,0.873,0.789	0.007
ENSMUSG00000006676	Usp19	9	+	108495033	108495254	108495039	108495254	108494811	108494927	5,130,81,138,153,34	0,24,15,39,34,2	2,95,179,115,117,126	0,26,21,29,26,18	155	149	1	1.0	1.0,0.839,0.838,0.773,0.812,0.942	1.0,0.778,0.891,0.792,0.812,0.871	0.01
ENSMUSG00000006676	Usp19	9	+	108498122	108498241	108498131	108498241	108497895	108498036	44,165,119,174,189,105	0,6,6,8,15,4	25,177,152,117,120,118	0,13,6,1,5,8	158	149	1	1.0	1.0,0.963,0.949,0.954,0.922,0.961	1.0,0.928,0.96,0.991,0.958,0.933	-0.003
ENSMUSG00000032590	Apeh	9	-	108087022	108087103	108087022	108087058	108087180	108087264	338,142,218,169,263,221	6,2,2,2,0,2	177,169,127,193,169,148	0,0,0,0,0,0	194	149	1	1.0	0.977,0.982,0.988,0.985,1.0,0.988	1.0,1.0,1.0,1.0,1.0,1.0	-0.013
ENSMUSG00000032590	Apeh	9	-	108088260	108089569	108088260	108088349	108090088	108090186	115,127,120,152,185,114	0,0,0,0,0,0	53,156,155,113,104,142	0,0,0,0,1,0	1369	149	1	1.0	1.0,1.0,1.0,1.0,1.0,1.0	1.0,1.0,1.0,1.0,0.919,1.0	0.013
ENSMUSG00000032590	Apeh	9	-	108092275	108092717	108092275	108092413	108092806	108092882	27,208,128,136,213,79	0,0,0,0,0,0	34,158,168,155,147,157	0,0,3,0,0,0	453	149	1	1.0	1.0,1.0,1.0,1.0,1.0,1.0	1.0,1.0,0.949,1.0,1.0,1.0	0.009
ENSMUSG00000032562	Gnai2	9	-	107614124	107615098	107614124	107614715	107615611	107615825	6658,6717,8008,6967,10055,7337	298,196,295,183,267,291	5115,6874,6572,5643,6223,6931	187,171,188,159,156,178	532	149	1	1.0	0.862,0.906,0.884,0.914,0.913,0.876	0.885,0.918,0.907,0.909,0.918,0.916	-0.016
ENSMUSG00000079334	Nat6	9	+	107579099	107580935	107580456	107580935	107578886	107578970	25,23,9,34,40,13	2,1,0,0,0,0	5,15,14,32,21,22	0,0,0,0,0,0	1506	149	1	1.0	0.553,0.695,1.0,1.0,1.0,1.0	1.0,1.0,1.0,1.0,1.0,1.0	-0.125
ENSMUSG00000079334	Nat6	9	+	107582816	107583519	107583135	107583519	107579099	107580935	51,150,151,130,167,75	0,0,1,1,0,0	115,165,125,107,112,129	0,0,0,0,1,0	468	149	1	1.0	1.0,1.0,0.98,0.976,1.0,1.0	1.0,1.0,1.0,1.0,0.973,1.0	-0.003
ENSMUSG00000032577	Mapkapk3	9	-	107262422	107263764	107262422	107262487	107289119	107289396	11,165,119,163,183,41	0,0,0,2,0,0	6,146,106,90,142,149	0,0,0,0,0,0	1426	149	1	1.0	1.0,1.0,1.0,0.895,1.0,1.0	1.0,1.0,1.0,1.0,1.0,1.0	-0.018
ENSMUSG00000040325	Dcaf1	9	+	106865012	106865104	106865030	106865104	106864515	106864620	0,0,0,0,1,0	0,5,13,10,13,10	0,0,0,0,0,0	6,17,15,13,14,21	167	149	1	1.0	NA,0.0,0.0,0.0,0.064,0.0	0.0,0.0,0.0,0.0,0.0,0.0	0.013
ENSMUSG00000023495	Pcbp4	9	+	106462484	106462677	106462534	106462677	106462361	106462414	7,6,2,4,2,6	0,0,0,0,1,0	5,3,0,0,4,2	0,0,0,0,0,0	199	149	1	1.0	1.0,1.0,1.0,1.0,0.6,1.0	1.0,1.0,NA,NA,1.0,1.0	-0.067
ENSMUSG00000023495	Pcbp4	9	+	106462507	106462677	106462534	106462677	106462361	106462414	16,30,18,11,16,24	0,0,0,0,1,0	8,9,10,5,20,22	0,0,0,0,0,0	176	149	1	1.0	1.0,1.0,1.0,1.0,0.931,1.0	1.0,1.0,1.0,1.0,1.0,1.0	-0.011
ENSMUSG00000042210	Abhd14a	9	-	106440620	106440910	106440620	106440856	106443805	106443942	2,0,2,1,1,2	0,6,3,0,3,0	0,0,1,1,0,0	0,2,1,0,3,3	203	149	1	1.0	1.0,0.0,0.329,1.0,0.197,1.0	NA,0.0,0.423,1.0,0.0,0.0	0.303
ENSMUSG00000042210	Abhd14a	9	-	106440620	106440910	106440620	106440856	106443826	106443942	5,0,3,0,1,2	0,6,0,0,10,16	0,6,1,1,0,0	3,6,12,6,7,0	203	149	1	1.0	1.0,0.0,1.0,NA,0.068,0.084	0.0,0.423,0.058,0.109,0.0,NA	0.312
ENSMUSG00000023262	Acy1	9	-	106435783	106436009	106435783	106435860	106436125	106436220	0,0,0,1,1,0	0,3,7,5,10,11	0,0,1,0,0,0	8,0,2,2,2,2	298	149	1	1.0	NA,0.0,0.0,0.091,0.048,0.0	0.0,NA,0.2,0.0,0.0,0.0	-0.012
ENSMUSG00000023262	Acy1	9	-	106437628	106437737	106437628	106437733	106438132	106438319	0,6,4,0,4,7	0,1,5,0,1,1	1,1,3,3,3,1	1,0,1,0,0,1	153	149	1	1.0	NA,0.854,0.438,NA,0.796,0.872	0.493,1.0,0.745,1.0,1.0,0.493	-0.048
ENSMUSG00000023345	Poc1a	9	+	106329872	106330016	106329900	106330016	106307940	106308033	94,43,28,22,52,66	11,4,12,1,14,4	90,40,23,24,14,30	6,9,3,3,2,1	177	149	1	1.0	0.878,0.9,0.663,0.949,0.758,0.933	0.927,0.789,0.866,0.871,0.855,0.962	-0.032
ENSMUSG00000032786	Alas1	9	-	106238074	106238239	106238074	106238236	106238642	106238822	3699,3869,4661,2873,5200,4347	8,0,2,12,23,13	2181,2781,3226,2088,2520,2626	36,9,5,6,11,13	152	149	1	1.0	0.998,1.0,1.0,0.996,0.996,0.997	0.983,0.997,0.998,0.997,0.996,0.995	0.003
ENSMUSG00000032786	Alas1	9	-	106241115	106241785	106241115	106241338	106243161	106243395	925,3209,2836,2250,4350,2171	0,0,0,1,4,0	446,2513,2609,1628,2230,2244	0,0,2,0,1,0	596	149	1	1.0	1.0,1.0,1.0,0.998,0.996,1.0	1.0,1.0,0.997,1.0,0.998,1.0	-0.0
ENSMUSG00000032786	Alas1	9	-	106243161	106243395	106243161	106243392	106246758	106246978	897,3322,2737,2484,4680,1977	2,0,15,5,20,8	360,2796,3065,1818,2424,2393	8,9,24,6,8,5	152	149	1	1.0	0.998,1.0,0.994,0.998,0.996,0.996	0.978,0.997,0.992,0.997,0.997,0.998	0.004
ENSMUSG00000023277	Twf2	9	+	106211718	106211897	106211723	106211897	106206888	106206966	233,267,443,318,534,315	0,2,0,5,3,4	171,252,299,188,263,327	0,12,2,4,3,0	154	149	1	1.0	1.0,0.992,1.0,0.984,0.994,0.987	1.0,0.953,0.993,0.978,0.988,1.0	0.008
ENSMUSG00000040667	Nup88	11	-	70944481	70944580	70944481	70944562	70944672	70944738	0,5,2,0,3,1	108,87,159,111,133,188	0,0,1,3,0,0	99,109,125,105,94,86	167	149	1	1.0	0.0,0.049,0.011,0.0,0.02,0.005	0.0,0.0,0.007,0.025,0.0,0.0	0.009
ENSMUSG00000040667	Nup88	11	-	70944844	70944985	70944844	70944970	70945202	70945361	16,61,52,52,58,70	60,99,104,88,96,146	0,34,34,39,18,24	31,97,110,85,86,83	164	149	0.0458896537073	1.0	0.195,0.359,0.312,0.349,0.354,0.303	0.0,0.242,0.219,0.294,0.16,0.208	0.125
ENSMUSG00000040667	Nup88	11	-	70947701	70947803	70947701	70947799	70950145	70950236	67,194,174,180,281,213	0,0,0,0,1,0	32,173,176,159,161,166	0,0,0,0,0,2	153	149	1	1.0	1.0,1.0,1.0,1.0,0.996,1.0	1.0,1.0,1.0,1.0,1.0,0.988	0.001
ENSMUSG00000037784	Dzip1l	9	+	99663525	99663716	99663528	99663716	99662940	99663157	0,4,1,0,0,3	0,5,0,0,0,2	0,0,4,0,0,1	0,0,3,0,2,0	152	149	1	1.0	NA,0.44,1.0,NA,NA,0.595	NA,NA,0.567,NA,0.0,1.0	0.156
ENSMUSG00000032469	Dbr1	9	+	99580138	99580363	99580244	99580363	99579356	99579442	8,34,24,49,39,21	0,0,0,0,0,0	17,50,22,36,39,38	0,0,0,0,0,1	255	149	1	1.0	1.0,1.0,1.0,1.0,1.0,1.0	1.0,1.0,1.0,1.0,1.0,0.957	0.007
ENSMUSG00000032469	Dbr1	9	+	99582316	99582462	99582390	99582462	99582021	99582102	20,64,47,46,59,61	0,0,1,1,0,0	15,40,64,46,39,28	0,0,0,0,0,0	223	149	1	1.0	1.0,1.0,0.969,0.968,1.0,1.0	1.0,1.0,1.0,1.0,1.0,1.0	-0.011
ENSMUSG00000032413	Rasa2	9	-	96566015	96568487	96566015	96566122	96569019	96569094	0,15,7,9,11,10	0,0,0,0,1,0	0,14,19,7,19,22	0,0,0,2,0,0	2514	149	1	1.0	NA,1.0,1.0,1.0,0.395,1.0	NA,1.0,1.0,0.172,1.0,1.0	0.045
ENSMUSG00000032411	Tfdp2	9	+	96297623	96297770	96297626	96297770	96294964	96295127	0,2,0,3,3,6	0,3,0,4,1,2	3,0,4,2,3,0	0,3,1,1,3,1	152	149	1	1.0	NA,0.395,NA,0.424,0.746,0.746	1.0,0.0,0.797,0.662,0.495,0.0	0.085
ENSMUSG00000020268	Lyrm7	11	-	54848578	54849396	54848578	54848660	54850344	54850415	2,0,0,2,1,0	0,0,1,0,1,0	4,0,0,0,0,0	0,0,0,1,1,0	885	149	1	1.0	1.0,NA,0.0,1.0,0.144,NA	1.0,NA,NA,0.0,0.0,NA	0.203
ENSMUSG00000032359	Ctsh	9	+	90061501	90061624	90061518	90061624	90060478	90060510	0,21,11,4,9,10	630,1456,1394,1555,1890,1145	1,24,6,13,7,9	520,1591,1515,1390,1300,1374	166	149	1	1.0	0.0,0.013,0.007,0.002,0.004,0.008	0.002,0.013,0.004,0.008,0.005,0.006	-0.001
ENSMUSG00000032359	Ctsh	9	+	90067026	90068473	90068404	90068473	90065391	90065447	1371,1482,1446,1561,1928,1520	10,1,0,0,0,0	1019,1464,1360,1493,1206,1327	0,0,0,0,0,0	1527	149	1	1.0	0.93,0.993,1.0,1.0,1.0,1.0	1.0,1.0,1.0,1.0,1.0,1.0	-0.013
ENSMUSG00000024050	Wiz	17	-	32357456	32357984	32357456	32357981	32358942	32359494	0,47,29,43,60,6	0,1,2,2,0,0	0,32,43,48,32,31	0,12,0,0,3,1	152	149	1	1.0	NA,0.979,0.934,0.955,1.0,1.0	NA,0.723,1.0,1.0,0.913,0.968	0.053
ENSMUSG00000066456	Hmgn3	9	-	83109947	83111106	83109947	83110429	83112219	83112270	68,117,183,131,187,233	14,5,6,4,7,11	115,194,183,149,138,161	2,12,10,5,4,9	826	149	1	1.0	0.467,0.808,0.846,0.855,0.828,0.793	0.912,0.745,0.768,0.843,0.862,0.763	-0.049
ENSMUSG00000021504	B4galt7	13	+	55604019	55604382	55604119	55604382	55600064	55600192	21,148,155,110,167,63	0,11,1,2,0,1	10,122,93,84,100,115	1,7,1,4,7,2	249	149	1	1.0	1.0,0.89,0.989,0.971,1.0,0.974	0.857,0.913,0.982,0.926,0.895,0.972	0.046
ENSMUSG00000032332	Col12a1	9	-	79598990	79601179	79598990	79600007	79602199	79602370	105,260,191,97,384,162	24,11,15,2,21,10	131,218,175,69,293,389	0,10,3,3,21,11	1321	149	0.12278371755	1.0	0.33,0.727,0.59,0.845,0.673,0.646	1.0,0.711,0.868,0.722,0.611,0.8	-0.15
ENSMUSG00000049624	Slc17a5	9	-	78574649	78574753	78574649	78574737	78577029	78577263	0,10,11,9,8,4	3,24,27,33,63,25	0,6,2,8,9,8	3,36,42,24,39,21	165	149	1	1.0	0.0,0.273,0.269,0.198,0.103,0.126	0.0,0.131,0.041,0.231,0.172,0.256	0.023
ENSMUSG00000049624	Slc17a5	9	-	78574649	78574753	78574649	78574737	78578510	78578707	0,2,0,0,1,0	0,0,0,0,2,0	0,0,0,2,0,0	0,0,0,0,0,0	165	149	1	1.0	NA,1.0,NA,NA,0.311,NA	NA,NA,NA,1.0,NA,NA	-0.345
ENSMUSG00000049624	Slc17a5	9	-	78577029	78577263	78577029	78577185	78578510	78578707	4,57,33,50,96,24	0,0,0,0,0,0	0,45,47,29,36,51	0,0,0,0,0,2	227	149	1	1.0	1.0,1.0,1.0,1.0,1.0,1.0	NA,1.0,1.0,1.0,1.0,0.944	0.011
ENSMUSG00000037742	Eef1a1	9	-	78479277	78479774	78479277	78479534	78479851	78480148	10035,12370,14451,13742,18942,18407	0,0,0,0,3,0	6396,13923,13562,12179,12140,13480	0,0,0,0,0,0	389	149	1	1.0	1.0,1.0,1.0,1.0,1.0,1.0	1.0,1.0,1.0,1.0,1.0,1.0	0.0
ENSMUSG00000032344	Mb21d1	9	-	78435440	78435727	78435440	78435683	78437302	78437522	0,0,0,3,1,0	0,16,4,21,42,20	0,1,1,3,0,0	1,29,37,29,17,25	193	149	1	1.0	NA,0.0,0.0,0.099,0.018,0.0	0.0,0.026,0.02,0.074,0.0,0.0	0.003
ENSMUSG00000020387	Jade2	11	-	51813454	51817700	51813454	51817657	51818496	51818628	3,60,35,92,108,17	0,0,0,2,0,0	12,77,114,102,80,64	0,0,0,0,0,0	192	149	1	1.0	1.0,1.0,1.0,0.973,1.0,1.0	1.0,1.0,1.0,1.0,1.0,1.0	-0.005
ENSMUSG00000018661	Cog1	11	+	113660942	113661052	113660964	113661052	113659268	113659377	182,95,150,74,159,125	0,1,3,5,3,0	146,111,118,77,86,99	4,1,0,3,0,1	171	149	1	1.0	1.0,0.988,0.978,0.928,0.979,1.0	0.97,0.99,1.0,0.957,1.0,0.989	-0.005
ENSMUSG00000034563	Ccpg1	9	+	73005640	73005892	73005654	73005892	73001676	73001875	0,82,58,76,85,33	0,0,2,0,1,2	3,70,48,46,38,40	0,0,0,1,0,0	163	149	1	1.0	NA,1.0,0.964,1.0,0.987,0.938	1.0,1.0,1.0,0.977,1.0,1.0	-0.018
ENSMUSG00000038535	Zfp280d	9	+	72360285	72360341	72360292	72360341	72351524	72351570	0,14,3,4,18,4	0,0,0,0,0,0	0,5,9,22,14,3	0,1,0,0,0,0	156	149	1	1.0	NA,1.0,1.0,1.0,1.0,1.0	NA,0.827,1.0,1.0,1.0,1.0	0.035
ENSMUSG00000032212	Sltm	9	+	70573456	70573925	70573510	70573925	70572148	70572176	0,38,22,42,89,24	0,15,17,31,33,15	0,49,33,42,53,62	0,38,38,32,21,25	203	149	1	1.0	NA,0.65,0.487,0.499,0.664,0.54	NA,0.486,0.389,0.491,0.649,0.645	0.036
ENSMUSG00000032217	Rnf111	9	-	70429551	70429679	70429551	70429655	70430930	70431026	7,29,18,23,33,14	17,80,54,101,119,57	0,28,28,20,21,28	5,92,72,68,64,71	173	149	1	1.0	0.262,0.238,0.223,0.164,0.193,0.175	0.0,0.208,0.251,0.202,0.22,0.254	0.02
ENSMUSG00000032217	Rnf111	9	-	70450285	70450541	70450285	70450538	70453500	70453817	0,61,20,69,67,20	0,23,26,27,70,2	0,45,55,42,45,35	2,43,27,25,21,45	152	149	1	1.0	NA,0.722,0.43,0.715,0.484,0.907	0.0,0.506,0.666,0.622,0.677,0.433	0.168
ENSMUSG00000049659	Aftph	11	-	20696750	20698373	20696750	20696831	20703710	20703833	228,591,451,685,823,593	1,0,0,0,0,0	135,864,811,759,579,684	0,0,0,0,0,0	1691	149	1	1.0	0.953,1.0,1.0,1.0,1.0,1.0	1.0,1.0,1.0,1.0,1.0,1.0	-0.008
ENSMUSG00000032366	Tpm1	9	-	67022592	67024565	67022592	67023441	67031028	67031098	21,31,16,19,40,24	199,277,252,197,368,408	16,45,20,17,22,20	179,228,163,131,298,363	1273	149	1	1.0	0.012,0.013,0.007,0.011,0.013,0.007	0.01,0.023,0.014,0.015,0.009,0.006	-0.002
ENSMUSG00000032376	Usp3	9	-	66520272	66520727	66520272	66520386	66526938	66527019	61,116,89,95,164,69	0,0,0,0,0,1	13,96,79,85,63,95	0,0,0,0,0,0	490	149	1	1.0	1.0,1.0,1.0,1.0,1.0,0.955	1.0,1.0,1.0,1.0,1.0,1.0	-0.007
ENSMUSG00000032376	Usp3	9	-	66542512	66542626	66542512	66542613	66543945	66544028	16,75,63,101,126,36	0,2,0,0,0,0	13,103,83,60,52,102	0,0,0,1,0,0	162	149	1	1.0	1.0,0.972,1.0,1.0,1.0,1.0	1.0,1.0,1.0,0.982,1.0,1.0	-0.002
ENSMUSG00000051705	Senp8	9	-	59739939	59740051	59739939	59740032	59750261	59750371	0,0,0,0,1,1	0,1,0,0,0,0	0,0,0,1,1,0	0,5,0,0,0,7	168	149	1	1.0	NA,0.0,NA,NA,1.0,1.0	NA,0.0,NA,1.0,1.0,0.0	0.167
ENSMUSG00000032340	Neo1	9	-	58906870	58907094	58906870	58907046	58908403	58908499	0,0,0,0,2,0	0,7,2,1,9,0	0,0,0,0,2,0	0,0,1,1,5,4	197	149	1	1.0	NA,0.0,0.0,0.0,0.144,NA	NA,NA,0.0,0.0,0.232,0.0	-0.022
ENSMUSG00000032340	Neo1	9	-	58930955	58931175	58930955	58931115	58955958	58956079	0,2,2,2,8,0	0,2,6,0,5,0	0,7,3,0,6,5	0,3,0,0,0,0	209	149	1	1.0	NA,0.416,0.192,1.0,0.533,NA	NA,0.625,1.0,NA,1.0,1.0	-0.371
ENSMUSG00000035597	Prpf39	12	+	65055614	65055764	65055637	65055764	65055155	65055320	0,1,4,0,0,0	0,18,20,0,16,10	0,6,0,0,2,2	0,13,12,16,7,11	172	149	1	1.0	NA,0.046,0.148,NA,0.0,0.0	NA,0.286,0.0,0.0,0.198,0.136	-0.075
ENSMUSG00000035597	Prpf39	12	+	65055614	65055764	65055637	65055764	65055433	65055533	0,1,1,1,3,3	0,32,5,41,0,0	0,6,0,0,5,4	0,20,16,6,14,22	172	149	1	1.0	NA,0.026,0.148,0.021,1.0,1.0	NA,0.206,0.0,0.0,0.236,0.136	0.323
ENSMUSG00000035597	Prpf39	12	+	65056250	65056519	65056304	65056519	65055637	65055764	2,77,63,79,85,74	0,0,1,0,0,0	0,97,83,65,51,77	0,0,0,0,0,1	203	149	1	1.0	1.0,1.0,0.979,1.0,1.0,1.0	NA,1.0,1.0,1.0,1.0,0.983	-0.0
ENSMUSG00000035597	Prpf39	12	+	65057728	65057913	65057731	65057913	65056250	65056519	0,50,46,46,83,58	0,2,0,5,5,5	0,65,74,41,56,44	0,6,7,2,0,0	152	149	1	1.0	NA,0.961,1.0,0.9,0.942,0.919	NA,0.914,0.912,0.953,1.0,1.0	-0.011
ENSMUSG00000032323	Cyp11a1	9	+	58018193	58019496	58019292	58019496	58016273	58016429	0,5,5,9,15,0	0,0,0,0,0,0	0,11,13,7,25,20	0,0,0,2,0,0	1248	149	1	1.0	NA,1.0,1.0,1.0,1.0,NA	NA,1.0,1.0,0.295,1.0,1.0	0.141
ENSMUSG00000055720	Ubl7	9	+	57911709	57911825	57911716	57911825	57911050	57911171	0,0,1,0,1,0	0,1,0,0,1,0	0,0,2,2,0,3	0,1,0,2,0,0	156	149	1	1.0	NA,0.0,1.0,NA,0.489,NA	NA,0.0,1.0,0.489,NA,1.0	-0.126
ENSMUSG00000055720	Ubl7	9	+	57911709	57911825	57911716	57911825	57911108	57911282	0,0,1,0,4,1	0,0,0,0,0,0	0,0,2,2,0,4	0,0,5,0,0,0	156	149	1	1.0	NA,NA,1.0,NA,1.0,1.0	NA,NA,0.276,1.0,NA,1.0	0.241
ENSMUSG00000055720	Ubl7	9	+	57920384	57920561	57920503	57920561	57920038	57920123	11,0,1,0,1,2	61,110,174,156,185,96	0,1,1,1,2,2	106,159,165,130,116,154	268	149	1	1.0	0.091,0.0,0.003,0.0,0.003,0.011	0.0,0.003,0.003,0.004,0.009,0.007	0.014
ENSMUSG00000032316	Clk3	9	-	57753270	57753430	57753270	57753400	57753500	57753595	3,7,3,7,13,2	156,98,186,116,138,151	12,2,2,4,5,2	122,130,115,75,96,105	179	149	1	1.0	0.016,0.056,0.013,0.048,0.073,0.011	0.076,0.013,0.014,0.043,0.042,0.016	0.002
ENSMUSG00000032316	Clk3	9	-	57758283	57761040	57758283	57758350	57761715	57761867	109,335,250,308,452,225	0,0,0,0,0,0	80,381,399,340,359,380	0,0,0,1,0,0	2839	149	1	1.0	1.0,1.0,1.0,1.0,1.0,1.0	1.0,1.0,1.0,0.947,1.0,1.0	0.009
ENSMUSG00000032316	Clk3	9	-	57758626	57761040	57758626	57758723	57761715	57761867	99,315,245,282,417,218	0,0,0,0,3,0	72,378,378,307,323,371	0,0,0,0,0,0	2466	149	1	1.0	1.0,1.0,1.0,1.0,0.894,1.0	1.0,1.0,1.0,1.0,1.0,1.0	-0.018
ENSMUSG00000032299	Commd4	9	-	57155901	57156033	57155901	57155982	57156171	57156291	34,5,6,7,10,4	199,137,181,104,162,191	6,5,13,5,5,12	186,141,135,146,141,135	200	149	1	1.0	0.113,0.026,0.024,0.048,0.044,0.015	0.023,0.026,0.067,0.025,0.026,0.062	0.007
ENSMUSG00000032299	Commd4	9	-	57155901	57156064	57155901	57155982	57156171	57156291	25,6,8,10,10,13	199,137,181,104,162,191	6,18,15,8,9,16	186,141,135,146,141,135	231	149	1	1.0	0.075,0.027,0.028,0.058,0.038,0.042	0.02,0.076,0.067,0.034,0.04,0.071	-0.007
ENSMUSG00000032299	Commd4	9	-	57155901	57156064	57155901	57156033	57156171	57156291	2,2,2,3,3,9	11,1,0,0,3,0	0,13,2,3,4,4	0,0,0,0,0,0	180	149	1	1.0	0.131,0.623,1.0,1.0,0.453,1.0	NA,1.0,1.0,1.0,1.0,1.0	-0.299
ENSMUSG00000032295	Man2c1	9	+	57139610	57139708	57139687	57139708	57139245	57139401	43,105,106,102,149,52	0,2,0,0,0,0	96,107,97,78,101,108	0,1,0,0,2,4	226	149	1	1.0	1.0,0.972,1.0,1.0,1.0,1.0	1.0,0.986,1.0,1.0,0.971,0.947	0.011
ENSMUSG00000032295	Man2c1	9	+	57141563	57141915	57141805	57141915	57141305	57141385	226,113,151,91,128,130	0,0,1,0,0,0	103,97,91,92,95,96	0,0,0,0,0,0	391	149	1	1.0	1.0,1.0,0.983,1.0,1.0,1.0	1.0,1.0,1.0,1.0,1.0,1.0	-0.003
ENSMUSG00000032309	Fbxo22	9	+	55218314	55218479	55218433	55218479	55214902	55214998	61,392,230,342,458,393	0,0,1,0,1,0	27,287,319,276,369,296	0,0,0,3,0,0	268	149	1	1.0	1.0,1.0,0.992,1.0,0.996,1.0	1.0,1.0,1.0,0.981,1.0,1.0	0.001
ENSMUSG00000061559	Wdr61	9	-	54730633	54730661	54730633	54730656	54731386	54731437	12,108,120,108,161,126	0,2,6,2,11,0	53,106,112,114,91,130	0,0,0,3,0,0	154	149	1	1.0	1.0,0.981,0.951,0.981,0.934,1.0	1.0,1.0,1.0,0.974,1.0,1.0	-0.021
ENSMUSG00000032060	Cryab	9	+	50753080	50753477	50753185	50753477	50751324	50751576	2,8,1,3,1,3	0,0,0,0,0,2	10,6,0,1,4,4	0,1,0,0,0,0	254	149	1	1.0	1.0,1.0,1.0,1.0,1.0,0.468	1.0,0.779,NA,1.0,1.0,1.0	-0.044
ENSMUSG00000042396	Rbm7	9	-	48488700	48490938	48488700	48489988	48493406	48493494	52,473,361,512,646,300	0,14,11,55,32,27	52,546,499,503,419,441	4,19,36,24,29,34	1099	149	1	1.0	1.0,0.821,0.816,0.558,0.732,0.601	0.638,0.796,0.653,0.74,0.662,0.637	0.067
ENSMUSG00000042396	Rbm7	9	-	48488700	48490938	48488700	48489988	48494018	48494181	14,138,62,153,181,107	0,0,0,4,2,0	11,154,117,130,117,118	0,2,0,0,0,1	1099	149	1	1.0	1.0,1.0,1.0,0.838,0.925,1.0	1.0,0.913,1.0,1.0,1.0,0.941	-0.015
ENSMUSG00000035382	Pcsk7	9	+	45925910	45926067	45925917	45926067	45919791	45919894	40,103,72,98,139,49	0,4,5,2,0,0	12,95,117,95,79,112	0,2,5,3,0,0	156	149	1	1.0	1.0,0.961,0.932,0.979,1.0,1.0	1.0,0.978,0.957,0.968,1.0,1.0	-0.005
ENSMUSG00000032086	Bace1	9	+	45856087	45856225	45856162	45856225	45854626	45854655	0,0,0,5,12,1	0,0,0,0,1,0	0,4,5,3,5,12	0,0,0,0,0,0	224	149	1	1.0	NA,NA,NA,1.0,0.889,1.0	NA,1.0,1.0,1.0,1.0,1.0	-0.037
ENSMUSG00000043987	Cep164	9	-	45774783	45774907	45774783	45774904	45775191	45775367	5,12,22,29,33,11	0,0,0,0,0,0	0,24,15,19,24,19	0,0,0,1,0,0	152	149	1	1.0	1.0,1.0,1.0,1.0,1.0,1.0	NA,1.0,1.0,0.949,1.0,1.0	0.01
ENSMUSG00000043923	Ccdc84	9	-	44412916	44413043	44412916	44413022	44413136	44413201	0,7,4,2,6,6	24,12,16,25,20,2	0,5,4,3,1,2	16,25,16,9,17,21	170	149	0.563114290349	1.0	0.0,0.338,0.18,0.066,0.208,0.724	0.0,0.149,0.18,0.226,0.049,0.077	0.139
ENSMUSG00000032120	C2cd2l	9	-	44313877	44314014	44313877	44314011	44314154	44314256	5,5,13,12,5,2	20,46,27,34,47,30	0,2,1,1,4,3	22,24,21,12,19,13	152	149	0.121855743751	1.0	0.197,0.096,0.321,0.257,0.094,0.061	0.0,0.076,0.045,0.076,0.171,0.184	0.079
ENSMUSG00000032267	Usp28	9	+	49023905	49024085	49023980	49024085	49018371	49018467	0,8,12,17,22,6	0,2,0,0,0,0	0,17,8,7,13,10	0,0,0,0,0,0	224	149	1	1.0	NA,0.727,1.0,1.0,1.0,1.0	NA,1.0,1.0,1.0,1.0,1.0	-0.055
ENSMUSG00000059495	Arhgef12	9	-	43008015	43008111	43008015	43008108	43010178	43010253	0,21,3,17,28,2	0,23,15,9,16,0	1,31,9,23,21,23	0,9,8,8,4,20	152	149	1	1.0	NA,0.472,0.164,0.649,0.632,1.0	1.0,0.772,0.524,0.738,0.837,0.53	-0.15
ENSMUSG00000015656	Hspa8	9	+	40801917	40802127	40801988	40802127	40801301	40801348	609,6228,5432,7555,10240,3895	0,0,1,1,5,0	463,5501,6182,5228,6367,6784	0,1,0,0,0,0	220	149	1	1.0	1.0,1.0,1.0,1.0,0.999,1.0	1.0,1.0,1.0,1.0,1.0,1.0	-0.0
ENSMUSG00000015656	Hspa8	9	+	40802417	40802891	40802738	40802891	40801917	40802127	1474,8665,7732,9735,14268,5380	0,0,0,0,0,0	882,7580,8246,7184,8180,8782	0,0,0,0,1,0	470	149	1	1.0	1.0,1.0,1.0,1.0,1.0,1.0	1.0,1.0,1.0,1.0,1.0,1.0	0.0
ENSMUSG00000055817	Mta3	17	+	83788917	83789042	83788920	83789042	83784276	83784335	19,32,40,21,33,28	43,42,54,59,63,63	4,20,17,18,19,17	28,57,55,33,47,45	152	149	0.337152595056	1.0	0.302,0.428,0.421,0.259,0.339,0.303	0.123,0.256,0.233,0.348,0.284,0.27	0.09
ENSMUSG00000002280	Narfl	17	+	25776948	25777109	25776965	25777109	25775045	25775141	0,2,5,1,3,2	32,108,81,102,180,69	0,0,0,1,1,0	24,138,109,73,82,98	166	149	1	1.0	0.0,0.016,0.052,0.009,0.015,0.025	0.0,0.0,0.0,0.012,0.011,0.0	0.016
ENSMUSG00000002280	Narfl	17	+	25781192	25781378	25781240	25781378	25780879	25780952	3,4,10,3,5,6	72,70,102,62,113,63	5,14,3,2,8,5	52,66,80,66,42,59	197	149	1	1.0	0.031,0.041,0.069,0.035,0.032,0.067	0.068,0.138,0.028,0.022,0.126,0.06	-0.028
ENSMUSG00000000884	Gnb1l	16	+	18544110	18544273	18544114	18544273	18540971	18541097	0,7,4,6,6,4	2,2,0,3,1,1	0,9,1,2,0,10	0,0,0,0,1,0	153	149	1	1.0	0.0,0.773,1.0,0.661,0.854,0.796	NA,1.0,1.0,1.0,0.0,1.0	-0.119
ENSMUSG00000007617	Homer1	13	+	93366242	93367134	93366277	93367134	93355939	93356079	0,5,2,1,6,5	0,1,0,0,0,0	0,2,0,1,3,0	0,0,0,0,0,0	184	149	1	1.0	NA,0.802,1.0,1.0,1.0,1.0	NA,1.0,NA,1.0,1.0,NA	-0.04
ENSMUSG00000047412	Zbtb44	9	+	31064178	31064342	31064232	31064342	31062040	31062125	0,31,14,46,69,36	0,1,0,0,6,6	0,18,25,28,21,27	0,6,1,3,8,1	203	149	1	1.0	NA,0.958,1.0,1.0,0.894,0.815	NA,0.688,0.948,0.873,0.658,0.952	0.11
ENSMUSG00000001833	Sept7	9	+	25303716	25306265	25306125	25306265	25301411	25301537	42,508,395,464,678,482	0,0,0,0,0,0	29,526,547,417,373,418	0,0,0,0,1,0	2558	149	1	1.0	1.0,1.0,1.0,1.0,1.0,1.0	1.0,1.0,1.0,1.0,0.956,1.0	0.007
ENSMUSG00000073468	Sft2d1	17	+	8321799	8323335	8323276	8323335	8320599	8320681	342,312,336,258,454,599	0,0,0,0,1,0	240,338,314,316,367,291	0,0,1,0,0,0	1626	149	1	1.0	1.0,1.0,1.0,1.0,0.977,1.0	1.0,1.0,0.966,1.0,1.0,1.0	0.002
ENSMUSG00000057982	Zfp809	9	+	22236027	22236294	22236201	22236294	22235019	22235146	0,3,1,6,12,4	0,10,6,17,16,2	0,18,6,15,5,3	1,6,5,5,6,11	323	149	1	1.0	NA,0.122,0.071,0.14,0.257,0.48	0.0,0.581,0.356,0.581,0.278,0.112	-0.104
ENSMUSG00000032178	Ilf3	9	+	21388508	21388753	21388523	21388753	21387699	21387797	0,0,0,5,4,0	0,35,39,46,44,12	0,0,0,3,4,6	3,18,29,31,19,41	164	149	1	1.0	NA,0.0,0.0,0.09,0.076,0.0	0.0,0.0,0.0,0.081,0.161,0.117	-0.027
ENSMUSG00000032178	Ilf3	9	+	21388508	21388753	21388523	21388753	21388111	21388150	0,2,5,2,0,0	0,53,17,69,59,5	0,3,0,2,2,3	0,46,45,60,25,32	164	149	1	1.0	NA,0.033,0.211,0.026,0.0,0.0	NA,0.056,0.0,0.029,0.068,0.078	0.008
ENSMUSG00000032178	Ilf3	9	+	21397968	21399250	21399112	21399250	21397468	21397668	7,105,57,103,159,48	0,2,0,0,2,0	8,85,93,99,95,109	0,0,0,0,0,0	1293	149	1	1.0	1.0,0.858,1.0,1.0,0.902,1.0	1.0,1.0,1.0,1.0,1.0,1.0	-0.04
ENSMUSG00000032178	Ilf3	9	+	21397968	21399250	21399124	21399250	21397468	21397668	7,106,58,103,159,48	0,3,4,6,9,7	8,85,95,99,95,109	8,6,0,2,4,2	1305	149	0.359810960539	1.0	1.0,0.801,0.623,0.662,0.669,0.439	0.102,0.618,1.0,0.85,0.731,0.862	0.005
ENSMUSG00000032178	Ilf3	9	+	21399112	21399250	21399124	21399250	21397468	21397668	0,3,1,0,2,0	0,3,4,6,9,7	0,0,2,0,0,0	8,6,0,2,4,2	161	149	1	1.0	NA,0.481,0.188,0.0,0.171,0.0	0.0,0.0,1.0,0.0,0.0,0.0	0.001
ENSMUSG00000032178	Ilf3	9	+	21399112	21399250	21399124	21399250	21397968	21398136	0,2,1,0,0,0	14,80,32,74,89,30	0,1,2,0,2,0	0,70,82,50,65,81	161	149	1	1.0	0.0,0.023,0.028,0.0,0.0,0.0	NA,0.013,0.022,0.0,0.028,0.0	-0.004
ENSMUSG00000019471	Cdc37	9	-	21142421	21142677	21142421	21142530	21142946	21143225	89,61,121,79,110,93	682,614,783,660,938,807	59,84,77,90,66,97	427,681,709,683,643,764	296	149	1	1.0	0.062,0.048,0.072,0.057,0.056,0.055	0.065,0.058,0.052,0.062,0.049,0.06	0.001
ENSMUSG00000111497	Gm38431	9	-	21080083	21080171	21080083	21080168	21080704	21080817	6,144,47,103,141,36	0,11,4,8,12,4	10,116,109,94,99,115	0,8,3,7,8,13	152	149	1	1.0	1.0,0.928,0.92,0.927,0.92,0.898	1.0,0.934,0.973,0.929,0.924,0.897	-0.011
ENSMUSG00000003299	Mrpl4	9	+	21007327	21007540	21007363	21007540	21006826	21006856	5,4,1,1,7,2	0,0,0,3,5,5	1,2,2,2,3,5	0,0,0,2,0,0	185	149	0.0689050466507	1.0	1.0,1.0,1.0,0.212,0.53,0.244	1.0,1.0,1.0,0.446,1.0,1.0	-0.243
ENSMUSG00000003299	Mrpl4	9	+	21007327	21007540	21007433	21007540	21006826	21006856	11,10,10,6,26,10	0,0,5,1,2,0	5,12,11,12,14,11	0,0,2,1,0,0	255	149	1	1.0	1.0,1.0,0.539,0.778,0.884,1.0	1.0,1.0,0.763,0.875,1.0,1.0	-0.073
ENSMUSG00000003299	Mrpl4	9	+	21007363	21007540	21007433	21007540	21006826	21006856	6,6,9,8,24,13	0,0,5,1,2,0	4,10,9,12,11,6	0,0,2,1,0,0	219	149	1	1.0	1.0,1.0,0.55,0.845,0.891,1.0	1.0,1.0,0.754,0.891,1.0,1.0	-0.06
ENSMUSG00000003299	Mrpl4	9	+	21007327	21007540	21007363	21007540	21006826	21006944	5,6,4,1,6,2	0,9,5,2,8,0	1,5,3,2,3,9	1,3,8,2,10,5	185	149	0.458340130251	1.0	1.0,0.349,0.392,0.287,0.377,1.0	0.446,0.573,0.232,0.446,0.195,0.592	0.154
ENSMUSG00000003299	Mrpl4	9	+	21007327	21007540	21007433	21007540	21006826	21006944	11,12,13,6,25,10	150,157,227,138,223,252	5,15,12,12,14,15	93,144,167,169,126,140	255	149	1	1.0	0.041,0.043,0.032,0.025,0.061,0.023	0.03,0.057,0.04,0.04,0.061,0.059	-0.01
ENSMUSG00000003299	Mrpl4	9	+	21007363	21007540	21007433	21007540	21006826	21006944	6,15,14,7,27,8	150,157,227,138,223,252	5,13,17,12,21,11	93,144,167,169,126,140	219	149	1	1.0	0.026,0.061,0.04,0.033,0.076,0.021	0.035,0.058,0.065,0.046,0.102,0.051	-0.017
ENSMUSG00000004099	Dnmt1	9	-	20940475	20940554	20940475	20940551	20941372	20941583	0,28,4,17,33,3	0,13,5,10,34,7	0,19,14,16,23,39	0,14,8,4,14,12	152	149	1	1.0	NA,0.679,0.44,0.625,0.488,0.296	NA,0.571,0.632,0.797,0.617,0.761	-0.17
ENSMUSG00000084786	Ubl5	9	+	20645601	20645659	20645621	20645659	20645405	20645489	39,6,19,15,20,15	4088,1413,2052,1420,1964,3536	6,4,11,20,6,7	2448,1429,1410,1258,1206,1312	169	149	1	1.0	0.008,0.004,0.008,0.009,0.009,0.004	0.002,0.002,0.007,0.014,0.004,0.005	0.001
ENSMUSG00000039048	Foxred1	9	-	35204207	35205141	35204207	35205123	35205304	35205409	0,0,3,1,5,0	23,39,67,44,68,71	4,1,1,2,1,0	30,52,49,47,53,47	167	149	1	1.0	0.0,0.0,0.038,0.02,0.062,0.0	0.106,0.017,0.018,0.037,0.017,0.0	-0.013
ENSMUSG00000039048	Foxred1	9	-	35207891	35207986	35207891	35207982	35209037	35209156	0,70,54,61,68,54	4,1,2,4,0,0	19,85,59,62,73,68	0,1,2,5,2,0	153	149	1	1.0	0.0,0.986,0.963,0.937,1.0,1.0	1.0,0.988,0.966,0.924,0.973,1.0	-0.161
ENSMUSG00000039048	Foxred1	9	-	35209415	35209529	35209415	35209507	35209939	35210165	5,8,11,13,19,13	0,0,0,0,0,0	0,15,20,11,11,8	0,0,0,0,0,1	171	149	1	1.0	1.0,1.0,1.0,1.0,1.0,1.0	NA,1.0,1.0,1.0,1.0,0.875	0.025
ENSMUSG00000039048	Foxred1	9	-	35209415	35209529	35209415	35209507	35209944	35210165	21,106,58,83,114,76	0,3,0,0,7,1	11,104,103,77,72,85	2,3,4,3,0,2	171	149	1	1.0	1.0,0.969,1.0,1.0,0.934,0.985	0.827,0.968,0.957,0.957,1.0,0.974	0.034
ENSMUSG00000031922	Cep57	9	-	13813409	13813520	13813409	13813514	13816054	13816132	2,28,45,28,62,32	0,2,0,0,0,0	4,48,36,41,43,60	0,2,0,1,3,0	155	149	1	1.0	1.0,0.931,1.0,1.0,1.0,1.0	1.0,0.958,1.0,0.975,0.932,1.0	0.011
ENSMUSG00000049723	Mmp12	9	+	7348666	7348832	7348677	7348832	7347490	7347538	180,1477,1209,1088,2103,771	8,5,20,12,27,4	100,1454,1446,851,1193,1407	0,10,7,1,7,10	160	149	1	1.0	0.954,0.996,0.983,0.988,0.986,0.994	1.0,0.993,0.995,0.999,0.994,0.992	-0.012
ENSMUSG00000033538	Casp4	9	+	5321257	5321512	5321425	5321512	5308859	5308914	138,1108,856,1196,1582,1013	18,79,43,68,57,64	230,1399,1272,1269,1130,1361	25,88,64,61,58,67	317	149	1	1.0	0.783,0.868,0.903,0.892,0.929,0.882	0.812,0.882,0.903,0.907,0.902,0.905	-0.009
ENSMUSG00000011148	Adssl1	12	+	112632999	112633135	112633068	112633135	112632694	112632745	0,3,5,0,1,0	71,90,87,106,146,95	0,1,0,4,1,2	34,93,69,52,49,73	218	149	1	1.0	0.0,0.022,0.038,0.0,0.005,0.0	0.0,0.007,0.0,0.05,0.014,0.018	-0.004
ENSMUSG00000025558	Dock9	14	-	121591811	121591948	121591811	121591879	121594335	121594383	0,2,0,0,0,0	0,0,0,0,1,0	0,4,0,0,0,0	0,0,0,0,0,0	218	149	1	1.0	NA,1.0,NA,NA,0.0,NA	NA,1.0,NA,NA,NA,NA	-0.5
ENSMUSG00000053253	Ndfip2	14	+	105298002	105304836	105304730	105304836	105294798	105294892	29,167,115,180,279,106	0,0,0,0,2,0	20,142,168,153,145,211	0,0,0,0,1,1	6877	149	1	1.0	1.0,1.0,1.0,1.0,0.751,1.0	1.0,1.0,1.0,1.0,0.759,0.821	0.028
ENSMUSG00000062054	Iah1	12	+	21317897	21318046	21317929	21318046	21317375	21317428	473,265,356,235,439,501	22,6,20,4,13,11	270,260,249,197,231,220	0,2,7,5,10,8	181	149	1	1.0	0.947,0.973,0.936,0.98,0.965,0.974	1.0,0.991,0.967,0.97,0.95,0.958	-0.01
ENSMUSG00000041164	Zmiz2	11	+	6396231	6396434	6396327	6396434	6395757	6395872	32,245,103,265,323,60	0,23,21,28,38,1	31,203,208,222,147,231	5,27,37,35,33,45	245	149	0.200512653399	1.0	1.0,0.866,0.749,0.852,0.838,0.973	0.79,0.821,0.774,0.794,0.73,0.757	0.102
ENSMUSG00000002825	Qtrt1	9	+	21412370	21412531	21412392	21412531	21412232	21412301	0,0,1,0,0,1	9,10,21,1,22,20	0,1,2,0,0,0	16,16,22,9,18,16	171	149	1	1.0	0.0,0.0,0.04,0.0,0.0,0.042	0.0,0.052,0.073,0.0,0.0,0.0	-0.007
ENSMUSG00000040785	Ttc3	16	+	94439184	94439349	94439187	94439349	94435475	94435546	0,2,6,6,15,1	0,1,0,0,1,0	0,10,5,8,22,8	0,0,0,0,1,0	152	149	1	1.0	NA,0.662,1.0,1.0,0.936,1.0	NA,1.0,1.0,1.0,0.956,1.0	-0.072
ENSMUSG00000040785	Ttc3	16	+	94459717	94460102	94459761	94460102	94457930	94458032	3,1,2,0,0,0	0,19,19,19,24,2	0,0,0,0,0,3	0,10,10,14,12,11	193	149	1	1.0	1.0,0.039,0.075,0.0,0.0,0.0	NA,0.0,0.0,0.0,0.0,0.174	0.151
ENSMUSG00000032128	Robo3	9	-	37416696	37417502	37416696	37416920	37417690	37417801	2,2,2,8,14,1	0,0,0,0,0,0	5,0,7,2,6,0	0,0,1,0,0,0	731	149	1	1.0	1.0,1.0,1.0,1.0,1.0,1.0	1.0,NA,0.588,1.0,1.0,NA	0.103
ENSMUSG00000036138	Acaa1a	9	+	119344465	119346568	119346469	119346568	119344172	119344252	1132,955,1011,839,1194,1154	0,0,0,0,0,0	833,1044,1060,764,759,849	0,0,5,0,0,0	2153	149	1	1.0	1.0,1.0,1.0,1.0,1.0,1.0	1.0,1.0,0.936,1.0,1.0,1.0	0.011
ENSMUSG00000036138	Acaa1a	9	+	119348580	119348771	119348585	119348771	119347729	119347810	1672,711,1024,829,1089,1286	0,1,2,0,2,0	930,756,751,660,719,738	5,1,2,0,2,1	154	149	1	1.0	1.0,0.999,0.998,1.0,0.998,1.0	0.994,0.999,0.997,1.0,0.997,0.999	0.002
ENSMUSG00000022106	Rcbtb2	14	+	73154314	73154408	73154319	73154408	73151532	73151615	16,47,37,46,65,40	0,0,0,2,0,0	14,42,45,46,48,66	0,0,0,0,0,0	154	149	1	1.0	1.0,1.0,1.0,0.957,1.0,1.0	1.0,1.0,1.0,1.0,1.0,1.0	-0.007
ENSMUSG00000020659	Cbll1	12	-	31492078	31492179	31492078	31492176	31494581	31494749	6,16,15,21,37,1	0,0,0,0,2,0	0,25,20,12,14,19	0,4,3,1,0,3	152	149	1	1.0	1.0,1.0,1.0,1.0,0.948,1.0	NA,0.86,0.867,0.922,1.0,0.861	0.089
ENSMUSG00000020659	Cbll1	12	-	31492078	31492179	31492078	31492176	31494590	31494749	0,16,11,7,16,2	0,2,2,0,0,0	0,12,18,9,6,16	0,0,0,1,2,1	152	149	1	1.0	NA,0.887,0.844,1.0,1.0,1.0	NA,1.0,1.0,0.898,0.746,0.94	0.029
ENSMUSG00000044551	9930012K11Rik	14	-	70155849	70155956	70155849	70155953	70156160	70156276	0,2,0,0,1,0	0,0,1,0,1,0	0,1,0,2,0,0	0,0,0,0,0,1	152	149	1	1.0	NA,1.0,0.0,NA,0.495,NA	NA,1.0,NA,1.0,NA,0.0	-0.168
ENSMUSG00000034327	Kctd9	14	+	67729223	67729409	67729350	67729409	67728649	67728746	0,5,1,0,0,1	0,18,5,52,62,7	0,2,2,2,2,3	1,35,31,27,26,51	276	149	1	1.0	NA,0.13,0.097,0.0,0.0,0.072	0.0,0.03,0.034,0.038,0.04,0.031	0.031
ENSMUSG00000048922	Cdca2	14	-	67693625	67693754	67693625	67693751	67694964	67695050	0,3,2,0,6,2	0,0,0,1,3,0	0,0,5,2,3,1	0,0,0,0,1,1	152	149	1	1.0	NA,1.0,1.0,0.0,0.662,1.0	NA,NA,1.0,1.0,0.746,0.495	-0.078
ENSMUSG00000022035	Ccdc25	14	+	65851616	65854177	65854101	65854177	65846295	65846335	26,185,79,115,160,137	0,0,0,0,0,1	6,208,195,138,123,160	0,0,0,0,0,0	2634	149	1	1.0	1.0,1.0,1.0,1.0,1.0,0.886	1.0,1.0,1.0,1.0,1.0,1.0	-0.019
ENSMUSG00000034522	Zfp395	14	+	65385395	65385660	65385398	65385660	65358675	65358755	8,1,4,0,3,0	0,0,0,0,0,2	0,3,4,0,0,0	0,0,0,0,1,1	152	149	1	1.0	1.0,1.0,1.0,NA,1.0,0.0	NA,1.0,1.0,NA,0.0,0.0	0.3
ENSMUSG00000021972	Hmbox1	14	-	64825600	64825695	64825600	64825692	64826771	64826867	14,28,31,43,40,28	2,36,9,15,37,8	7,15,21,17,20,26	0,30,15,13,7,9	152	149	1	1.0	0.873,0.433,0.772,0.738,0.515,0.774	1.0,0.329,0.578,0.562,0.737,0.739	0.027
ENSMUSG00000062078	Qk	17	-	10213358	10214194	10213358	10213433	10216159	10216459	35,434,207,413,596,183	0,82,32,59,136,32	27,409,359,368,328,455	0,86,56,69,108,64	910	149	1	1.0	1.0,0.464,0.514,0.534,0.418,0.484	1.0,0.438,0.512,0.466,0.332,0.538	0.021
ENSMUSG00000021932	Rnaseh2b	14	+	62348520	62348628	62348561	62348628	62346567	62346642	61,123,111,143,171,196	9,1,2,3,0,0	48,212,150,147,153,143	0,2,0,0,0,0	190	149	1	1.0	0.842,0.99,0.978,0.974,1.0,1.0	1.0,0.988,1.0,1.0,1.0,1.0	-0.034
ENSMUSG00000040040	Ift88	14	+	57437176	57437283	57437226	57437283	57434794	57434857	0,2,0,4,2,0	0,5,3,2,6,0	0,1,0,0,0,0	0,3,3,3,6,4	199	149	1	1.0	NA,0.23,0.0,0.6,0.2,NA	NA,0.2,0.0,0.0,0.0,0.0	0.217
ENSMUSG00000023852	Chd1	17	+	15760305	15760450	15760327	15760450	15758581	15758732	0,0,0,2,1,0	0,42,38,64,89,29	0,0,0,0,3,0	0,69,61,51,63,51	171	149	1	1.0	NA,0.0,0.0,0.027,0.01,0.0	NA,0.0,0.0,0.0,0.04,0.0	-0.001
ENSMUSG00000002320	Tm9sf1	14	-	55642593	55642955	55642593	55642749	55643179	55643251	19,207,187,243,377,142	0,0,1,0,4,0	24,245,199,168,196,187	0,0,0,0,0,2	355	149	1	1.0	1.0,1.0,0.987,1.0,0.975,1.0	1.0,1.0,1.0,1.0,1.0,0.975	-0.002
ENSMUSG00000002320	Tm9sf1	14	-	55642593	55642955	55642593	55642749	55643596	55643771	19,204,187,236,369,144	0,0,0,0,0,0	24,228,189,157,189,175	0,0,0,1,0,0	355	149	1	1.0	1.0,1.0,1.0,1.0,1.0,1.0	1.0,1.0,1.0,0.985,1.0,1.0	0.003
ENSMUSG00000079197	Psme2	14	-	55589480	55589705	55589480	55589511	55590032	55590095	6498,3619,4683,5131,5506,9250	0,0,0,2,0,0	5744,4599,5409,4916,4283,5139	0,0,0,0,0,0	343	149	1	1.0	1.0,1.0,1.0,0.999,1.0,1.0	1.0,1.0,1.0,1.0,1.0,1.0	-0.0
ENSMUSG00000022216	Psme1	14	+	55579770	55580041	55579930	55580041	55579594	55579627	1726,1630,1806,2254,2389,2594	0,0,0,0,0,0	1421,1937,2050,2079,1791,1988	0,0,0,0,0,1	309	149	1	1.0	1.0,1.0,1.0,1.0,1.0,1.0	1.0,1.0,1.0,1.0,1.0,0.999	0.0
ENSMUSG00000022216	Psme1	14	+	55580743	55580811	55580782	55580811	55580594	55580663	6503,2741,3664,3400,3717,6107	0,1,0,0,0,1	4876,3268,3419,3252,3005,3261	0,4,0,0,0,0	188	149	1	1.0	1.0,1.0,1.0,1.0,1.0,1.0	1.0,0.998,1.0,1.0,1.0,1.0	0.0
ENSMUSG00000089682	Bcl2l2	14	+	54884373	54884813	54884624	54884813	54883796	54883884	50,272,162,225,332,117	0,2,1,6,9,2	39,184,214,185,190,232	12,0,1,3,2,1	400	149	1	1.0	1.0,0.981,0.984,0.933,0.932,0.956	0.548,1.0,0.988,0.958,0.973,0.989	0.055
ENSMUSG00000059674	Cdh24	14	-	54633649	54633771	54633649	54633767	54636332	54636469	0,2,4,3,2,0	0,0,0,0,0,0	0,0,0,0,0,0	0,0,0,0,0,1	153	149	1	1.0	NA,1.0,1.0,1.0,1.0,NA	NA,NA,NA,NA,NA,0.0	1.0
ENSMUSG00000022844	Pdia5	16	-	35410293	35410454	35410293	35410435	35410926	35410997	4,21,39,14,18,65	0,0,0,0,0,0	17,13,5,8,28,13	0,0,1,3,1,2	168	149	1	1.0	1.0,1.0,1.0,1.0,1.0,1.0	1.0,1.0,0.816,0.703,0.961,0.852	0.111
ENSMUSG00000038425	Poli	18	-	70525375	70525528	70525375	70525459	70526556	70526721	0,7,3,2,2,1	0,0,0,0,0,0	0,5,1,3,5,3	0,0,0,1,0,0	218	149	1	1.0	NA,1.0,1.0,1.0,1.0,1.0	NA,1.0,1.0,0.672,1.0,1.0	0.066
ENSMUSG00000060373	Hnrnpc	14	-	52075254	52075415	52075254	52075412	52075612	52075726	229,113,230,139,179,342	105,64,75,55,85,100	123,191,157,131,128,133	32,56,70,50,52,48	152	149	1	1.0	0.681,0.634,0.75,0.712,0.674,0.77	0.79,0.77,0.687,0.72,0.707,0.731	-0.031
ENSMUSG00000060373	Hnrnpc	14	-	52075254	52075436	52075254	52075412	52075612	52075726	483,305,375,334,521,702	105,64,75,55,85,100	267,309,292,265,315,311	32,56,70,50,52,48	173	149	1	1.0	0.798,0.804,0.812,0.839,0.841,0.858	0.878,0.826,0.782,0.82,0.839,0.848	-0.007
ENSMUSG00000060373	Hnrnpc	14	-	52075254	52075436	52075254	52075415	52075612	52075726	466,292,358,321,503,676	212,100,213,126,161,316	260,295,284,260,305,302	116,177,149,126,118,124	170	149	1	1.0	0.658,0.719,0.596,0.691,0.732,0.652	0.663,0.594,0.626,0.644,0.694,0.681	0.024
ENSMUSG00000023249	Parp3	9	-	106474396	106474535	106474396	106474520	106474679	106474868	0,13,2,6,7,0	12,72,36,58,65,27	0,5,1,5,7,12	4,65,37,44,55,79	164	149	1	1.0	0.0,0.141,0.048,0.086,0.089,0.0	0.0,0.065,0.024,0.094,0.104,0.121	-0.007
ENSMUSG00000038807	Rap1gap2	11	-	74392219	74392346	74392219	74392341	74393044	74393162	0,9,4,5,15,10	0,0,0,0,0,0	0,0,7,3,11,11	0,0,0,0,0,1	154	149	1	1.0	NA,1.0,1.0,1.0,1.0,1.0	NA,NA,1.0,1.0,1.0,0.914	0.021
ENSMUSG00000035953	Pip4p1	14	-	50929005	50929307	50929005	50929058	50929583	50929690	144,257,250,283,305,258	34,52,36,66,66,61	148,292,305,276,258,261	30,59,61,39,46,46	398	149	1	1.0	0.613,0.649,0.722,0.616,0.634,0.613	0.649,0.649,0.652,0.726,0.677,0.68	-0.031
ENSMUSG00000006289	Osgep	14	-	50919615	50919819	50919615	50919791	50919929	50920049	5,7,4,0,16,4	59,43,73,42,81,79	0,3,3,0,0,2	11,52,50,65,30,71	177	149	1	1.0	0.067,0.121,0.044,0.0,0.143,0.041	0.0,0.046,0.048,0.0,0.0,0.023	0.05
ENSMUSG00000006281	Tep1	14	-	50824504	50824609	50824504	50824554	50824731	50824949	911,189,273,172,282,373	0,0,1,1,0,0	460,207,185,160,178,159	0,2,0,0,0,0	204	149	1	1.0	1.0,1.0,0.995,0.992,1.0,1.0	1.0,0.987,1.0,1.0,1.0,1.0	0.0
ENSMUSG00000006281	Tep1	14	-	50844254	50844430	50844254	50844357	50844533	50844728	0,67,29,55,105,14	0,0,0,0,0,0	0,90,77,55,51,74	0,5,0,0,0,0	222	149	1	1.0	NA,1.0,1.0,1.0,1.0,1.0	NA,0.924,1.0,1.0,1.0,1.0	0.015
ENSMUSG00000036023	Parp2	14	+	50814869	50816299	50816196	50816299	50811775	50811826	12,142,115,113,195,93	0,0,0,0,0,0	0,132,121,93,108,108	0,0,0,1,0,0	1476	149	1	1.0	1.0,1.0,1.0,1.0,1.0,1.0	NA,1.0,1.0,0.904,1.0,1.0	0.019
ENSMUSG00000006288	Ttc5	14	-	50775290	50775450	50775290	50775382	50777261	50777412	0,5,0,2,10,1	17,33,22,29,44,47	0,1,2,1,7,4	7,48,25,44,26,38	217	149	1	1.0	0.0,0.094,0.0,0.045,0.135,0.014	0.0,0.014,0.052,0.015,0.156,0.067	-0.003
ENSMUSG00000053411	Cbx7	15	-	79918752	79918927	79918752	79918825	79921371	79921438	0,0,1,0,1,0	0,0,1,0,7,0	0,8,0,1,5,1	1,6,1,0,0,0	251	149	1	1.0	NA,NA,0.372,NA,0.078,NA	0.0,0.442,0.0,1.0,1.0,1.0	-0.349
ENSMUSG00000053411	Cbx7	15	-	79918752	79919104	79918752	79918825	79921371	79921438	0,4,1,0,4,0	0,0,1,0,7,0	0,8,0,2,9,3	1,6,1,0,0,0	428	149	1	1.0	NA,1.0,0.258,NA,0.166,NA	0.0,0.317,0.0,1.0,1.0,1.0	-0.078
ENSMUSG00000053411	Cbx7	15	-	79918752	79919104	79918752	79918927	79921371	79921438	0,4,0,0,3,0	0,0,0,0,0,0	0,3,0,1,4,2	0,3,0,0,0,0	326	149	1	1.0	NA,1.0,NA,NA,1.0,NA	NA,0.314,NA,1.0,1.0,1.0	0.171
ENSMUSG00000020840	Blmh	11	+	76949959	76951185	76951043	76951185	76946241	76946439	39,128,134,166,227,170	0,2,0,2,0,0	19,132,146,133,113,154	0,0,0,0,0,0	1233	149	1	1.0	1.0,0.886,1.0,0.909,1.0,1.0	1.0,1.0,1.0,1.0,1.0,1.0	-0.034
ENSMUSG00000037628	Cdkn3	14	+	46769832	46769936	46769835	46769936	46768865	46768897	68,12,17,19,33,34	8,6,9,2,7,5	25,13,9,10,16,16	8,10,1,4,3,2	152	149	1	1.0	0.893,0.662,0.649,0.903,0.822,0.87	0.754,0.56,0.898,0.71,0.839,0.887	0.025
ENSMUSG00000005986	Ankrd13d	19	-	4281917	4282042	4281917	4282034	4282168	4282304	9,14,7,10,17,11	0,3,1,0,1,0	1,7,9,0,14,11	0,0,2,0,3,0	157	149	1	1.0	1.0,0.816,0.869,1.0,0.942,1.0	1.0,1.0,0.81,NA,0.816,1.0	0.013
ENSMUSG00000034940	Synrg	11	+	83977079	83977201	83977082	83977201	83971551	83971592	0,11,6,17,18,1	0,1,13,8,5,0	0,7,18,9,9,12	0,1,6,0,6,6	152	149	1	1.0	NA,0.915,0.311,0.676,0.779,1.0	NA,0.873,0.746,1.0,0.595,0.662	-0.039
ENSMUSG00000034940	Synrg	11	+	84019359	84019953	84019590	84019953	84008617	84009550	0,0,2,1,0,0	7,40,18,44,52,8	0,4,1,4,0,0	14,17,13,39,23,26	380	149	1	1.0	0.0,0.0,0.042,0.009,0.0,0.0	0.0,0.084,0.029,0.039,0.0,0.0	-0.017
ENSMUSG00000021792	Fam213a	14	-	41004040	41004220	41004040	41004203	41013625	41013771	0,0,0,0,2,1	0,4,1,0,0,0	6,0,0,2,1,1	0,0,1,0,7,7	166	149	1	1.0	NA,0.0,0.0,NA,1.0,1.0	1.0,NA,0.0,1.0,0.114,0.114	0.054
ENSMUSG00000041408	Wapl	14	+	34694986	34695105	34695004	34695105	34691681	34692734	0,68,49,84,90,20	0,24,17,20,36,12	0,71,90,63,74,57	0,27,25,21,10,12	167	149	1	1.0	NA,0.717,0.72,0.789,0.69,0.598	NA,0.701,0.763,0.728,0.868,0.809	-0.071
ENSMUSG00000041408	Wapl	14	+	34739230	34739438	34739311	34739438	34737270	34737386	27,79,53,90,103,75	0,0,0,1,0,0	17,81,87,63,74,67	0,0,0,0,0,0	230	149	1	1.0	1.0,1.0,1.0,0.983,1.0,1.0	1.0,1.0,1.0,1.0,1.0,1.0	-0.003
ENSMUSG00000041408	Wapl	14	+	34739230	34739438	34739311	34739438	34737855	34738020	37,214,206,264,300,226	0,0,0,0,1,0	58,287,223,223,216,225	0,0,0,0,0,0	230	149	1	1.0	1.0,1.0,1.0,1.0,0.995,1.0	1.0,1.0,1.0,1.0,1.0,1.0	-0.001
ENSMUSG00000013701	Timm23	14	-	32193402	32193487	32193402	32193451	32193853	32193947	425,641,635,548,846,719	0,1,0,0,0,0	317,574,551,515,489,589	0,0,0,0,0,0	185	149	1	1.0	1.0,0.998,1.0,1.0,1.0,1.0	1.0,1.0,1.0,1.0,1.0,1.0	-0.0
ENSMUSG00000021906	Oxnad1	14	+	32099388	32099631	32099533	32099631	32096486	32096628	4,9,19,26,29,12	0,0,0,1,0,3	7,23,22,24,24,37	0,0,1,0,0,1	294	149	1	1.0	1.0,1.0,1.0,0.929,1.0,0.67	1.0,1.0,0.918,1.0,1.0,0.949	-0.045
ENSMUSG00000038437	Mllt6	11	+	97664954	97665034	97665000	97665034	97663571	97663680	3,184,106,205,236,41	0,0,1,0,0,0	15,166,189,185,156,221	0,1,0,0,0,0	195	149	1	1.0	1.0,1.0,0.988,1.0,1.0,1.0	1.0,0.992,1.0,1.0,1.0,1.0	-0.001
ENSMUSG00000021901	Bap1	14	+	31257288	31257767	31257625	31257767	31256660	31256791	53,277,250,353,522,144	1,6,10,7,11,8	45,279,305,315,276,304	4,5,5,9,16,6	486	149	1	1.0	0.942,0.934,0.885,0.939,0.936,0.847	0.775,0.945,0.949,0.915,0.841,0.94	0.02
ENSMUSG00000021902	Phf7	14	-	31240858	31241009	31240858	31240983	31241725	31241827	0,0,0,0,0,0	0,6,8,4,11,6	0,0,0,0,1,0	9,8,2,4,6,2	175	149	1	1.0	NA,0.0,0.0,0.0,0.0,0.0	0.0,0.0,0.0,0.0,0.124,0.0	-0.021
ENSMUSG00000021910	Nisch	14	-	31187058	31187244	31187058	31187141	31187649	31187718	31,370,239,411,522,102	0,0,1,5,0,0	25,346,324,280,295,359	0,0,3,0,0,1	252	149	1	1.0	1.0,1.0,0.993,0.98,1.0,1.0	1.0,1.0,0.985,1.0,1.0,0.995	-0.001
ENSMUSG00000042323	Pbrm1	14	+	31025497	31025650	31025500	31025650	31022719	31022859	0,23,2,30,38,4	0,4,0,0,16,0	0,18,9,5,12,22	0,0,3,2,3,0	152	149	1	1.0	NA,0.849,1.0,1.0,0.7,1.0	NA,1.0,0.746,0.71,0.797,1.0	0.059
ENSMUSG00000042323	Pbrm1	14	+	31025497	31025650	31025500	31025650	31023066	31023170	0,3,1,2,3,1	0,0,0,0,2,0	0,6,2,3,0,1	0,0,0,0,0,0	152	149	1	1.0	NA,1.0,1.0,1.0,0.595,1.0	NA,1.0,1.0,1.0,NA,1.0	-0.081
ENSMUSG00000042323	Pbrm1	14	+	31082549	31082735	31082552	31082735	31074770	31074982	0,37,9,33,41,9	0,0,0,1,0,0	0,30,40,23,23,25	0,0,1,1,5,1	152	149	1	1.0	NA,1.0,1.0,0.97,1.0,1.0	NA,1.0,0.975,0.958,0.818,0.961	0.052
ENSMUSG00000015966	Il17rb	14	-	30002362	30003046	30002362	30002414	30003560	30003687	0,0,2,3,3,0	0,0,0,0,4,0	0,0,0,5,0,2	0,0,0,0,2,0	781	149	1	1.0	NA,NA,1.0,1.0,0.125,NA	NA,NA,NA,1.0,0.0,1.0	0.042
ENSMUSG00000007817	Zmiz1	14	+	25646716	25647007	25646734	25647007	25645658	25645857	0,71,18,74,110,9	0,60,13,44,68,4	0,66,68,55,45,49	0,58,54,59,28,53	167	149	1	1.0	NA,0.514,0.553,0.6,0.591,0.667	NA,0.504,0.529,0.454,0.589,0.452	0.079
ENSMUSG00000021819	Zswim8	14	+	20719379	20720036	20719812	20720036	20718996	20719225	30,334,198,302,492,44	0,0,0,0,2,0	28,359,347,266,272,260	0,0,0,0,0,0	582	149	1	1.0	1.0,1.0,1.0,1.0,0.984,1.0	1.0,1.0,1.0,1.0,1.0,1.0	-0.003
ENSMUSG00000021819	Zswim8	14	+	20722459	20723006	20722827	20723006	20722142	20722319	172,152,145,164,171,84	3,0,0,0,1,1	102,136,126,121,97,130	0,0,2,0,0,0	517	149	1	1.0	0.943,1.0,1.0,1.0,0.98,0.96	1.0,1.0,0.948,1.0,1.0,1.0	-0.011
ENSMUSG00000021819	Zswim8	14	+	20722827	20723006	20722895	20723006	20722459	20722579	403,221,237,236,289,207	0,9,13,8,11,5	194,211,193,153,158,185	2,16,4,5,10,5	217	149	1	1.0	1.0,0.944,0.926,0.953,0.947,0.966	0.985,0.901,0.971,0.955,0.916,0.962	0.008
ENSMUSG00000036561	Ppp6r2	15	+	89256662	89256849	89256708	89256849	89253018	89253250	4,12,0,3,5,3	0,0,4,0,3,0	0,3,2,0,6,3	0,0,0,0,0,0	195	149	1	1.0	1.0,1.0,0.0,1.0,0.56,1.0	NA,1.0,1.0,NA,1.0,1.0	-0.24
ENSMUSG00000036561	Ppp6r2	15	+	89256662	89256849	89256708	89256849	89253034	89253261	4,12,7,10,23,16	0,0,1,0,6,0	2,5,2,2,17,11	0,0,0,0,0,2	195	149	1	1.0	1.0,1.0,0.842,1.0,0.745,1.0	1.0,1.0,1.0,1.0,1.0,0.808	-0.037
ENSMUSG00000021733	Slc4a7	14	+	14757284	14757431	14757378	14757431	14750434	14750522	3,91,32,133,134,31	0,0,0,2,0,0	12,86,96,105,52,116	0,1,0,0,1,0	243	149	1	1.0	1.0,1.0,1.0,0.976,1.0,1.0	1.0,0.981,1.0,1.0,0.97,1.0	0.004
ENSMUSG00000021733	Slc4a7	14	+	14791051	14791164	14791066	14791164	14786291	14786423	0,4,1,1,3,0	0,103,34,111,101,28	0,1,0,4,1,3	0,91,72,90,65,78	164	149	1	1.0	NA,0.034,0.026,0.008,0.026,0.0	NA,0.01,0.0,0.039,0.014,0.034	-0.001
ENSMUSG00000033111	3830406C13Rik	14	+	12285384	12285468	12285387	12285468	12284253	12284333	6,1,0,7,1,11	0,0,4,0,4,4	0,0,5,1,9,8	0,1,1,1,2,1	152	149	1	1.0	1.0,1.0,0.0,1.0,0.197,0.729	NA,0.0,0.831,0.495,0.815,0.887	0.049
ENSMUSG00000033111	3830406C13Rik	14	+	12285384	12285468	12285387	12285468	12284281	12284547	6,5,1,15,5,7	0,0,0,0,0,0	2,1,2,3,2,6	0,0,1,0,0,0	152	149	1	1.0	1.0,1.0,1.0,1.0,1.0,1.0	1.0,1.0,0.662,1.0,1.0,1.0	0.056
ENSMUSG00000034947	Tmem106a	11	+	101582500	101582704	101582624	101582704	101582241	101582325	42,302,214,389,452,163	26,148,94,128,194,84	84,395,368,293,287,335	30,165,175,132,152,131	273	149	1	1.0	0.469,0.527,0.554,0.624,0.56,0.514	0.604,0.566,0.534,0.548,0.508,0.583	-0.016
ENSMUSG00000007035	Msh5	17	-	35030608	35030758	35030608	35030754	35031147	35031274	0,1,4,0,0,0	0,0,0,0,0,0	0,0,2,0,0,0	0,0,2,0,0,0	153	149	1	1.0	NA,1.0,1.0,NA,NA,NA	NA,NA,0.493,NA,NA,NA	0.507
ENSMUSG00000007035	Msh5	17	-	35039200	35039418	35039200	35039339	35041469	35041515	3,0,3,0,0,2	0,0,0,0,0,0	0,0,2,0,0,0	3,1,0,0,0,1	228	149	1	1.0	1.0,NA,1.0,NA,NA,1.0	0.0,0.0,1.0,NA,NA,0.0	0.75
ENSMUSG00000033885	Pxk	14	+	8155282	8155345	8155285	8155345	8152080	8152150	17,86,63,63,106,40	5,74,42,62,131,31	5,85,74,61,92,74	17,92,72,57,68,68	152	149	0.891769709922	1.0	0.769,0.533,0.595,0.499,0.442,0.558	0.224,0.475,0.502,0.512,0.57,0.516	0.099
ENSMUSG00000098090	2700099C18Rik	17	+	94771112	94771238	94771133	94771238	94766856	94766947	0,2,0,0,1,0	13,5,12,0,5,6	0,0,0,1,0,2	2,6,0,3,0,1	170	149	1	1.0	0.0,0.26,0.0,NA,0.149,0.0	0.0,0.0,NA,0.226,NA,0.637	-0.134
ENSMUSG00000020594	Pum2	12	+	8718987	8719113	8719002	8719113	8713843	8713937	0,81,23,110,111,18	0,9,0,26,25,2	0,77,73,95,90,103	0,11,17,14,12,10	164	149	1	1.0	NA,0.891,1.0,0.794,0.801,0.891	NA,0.864,0.796,0.86,0.872,0.903	0.016
ENSMUSG00000020594	Pum2	12	+	8718987	8719113	8719005	8719113	8713843	8713937	0,81,23,110,112,18	0,8,6,7,4,0	0,79,73,99,91,106	0,6,6,5,4,7	167	149	1	1.0	NA,0.9,0.774,0.933,0.962,1.0	NA,0.922,0.916,0.946,0.953,0.931	-0.02
ENSMUSG00000020594	Pum2	12	+	8719002	8719113	8719005	8719113	8713843	8713937	0,9,0,26,26,2	0,8,6,7,4,0	0,13,17,18,13,13	0,6,6,5,4,7	152	149	1	1.0	NA,0.524,0.0,0.785,0.864,1.0	NA,0.68,0.735,0.779,0.761,0.645	-0.085
ENSMUSG00000032407	U2surp	9	-	95500687	95500873	95500687	95500819	95502539	95502584	0,0,0,0,2,0	0,50,37,81,125,45	0,0,0,0,0,0	0,89,82,58,69,70	203	149	1	1.0	NA,0.0,0.0,0.0,0.012,0.0	NA,0.0,0.0,0.0,0.0,0.0	0.002
ENSMUSG00000022248	Rad1	15	+	10492764	10492863	10492787	10492863	10490255	10490514	15,23,30,18,36,33	0,3,0,0,0,6	10,11,16,15,20,19	1,0,0,1,0,0	172	149	1	1.0	1.0,0.869,1.0,1.0,1.0,0.827	0.897,1.0,1.0,0.929,1.0,1.0	-0.022
ENSMUSG00000031851	Ntpcr	8	+	125745235	125745445	125745239	125745445	125736067	125736230	5,1,1,2,6,2	0,0,2,0,0,1	0,0,2,1,4,2	0,0,0,0,0,0	153	149	1	1.0	1.0,1.0,0.327,1.0,1.0,0.661	NA,NA,1.0,1.0,1.0,1.0	-0.169
ENSMUSG00000031851	Ntpcr	8	+	125745235	125745445	125745239	125745445	125737322	125737419	114,54,88,42,91,122	0,1,1,2,0,3	86,35,44,38,31,40	0,0,1,0,0,0	153	149	1	1.0	1.0,0.981,0.988,0.953,1.0,0.975	1.0,1.0,0.977,1.0,1.0,1.0	-0.013
ENSMUSG00000038775	Vill	9	+	119070556	119070814	119070622	119070814	119070277	119070349	160,39,83,47,87,63	14,0,6,0,9,12	75,26,38,38,30,31	9,0,2,0,1,2	215	149	1	1.0	0.888,1.0,0.906,1.0,0.87,0.784	0.852,1.0,0.929,1.0,0.954,0.915	-0.034
ENSMUSG00000037300	Ttc13	8	-	124673447	124673735	124673447	124673527	124674361	124674441	58,79,87,59,133,71	0,0,0,0,3,0	25,66,60,43,60,66	0,0,0,1,0,0	357	149	1	1.0	1.0,1.0,1.0,1.0,0.949,1.0	1.0,1.0,1.0,0.947,1.0,1.0	0.0
ENSMUSG00000037300	Ttc13	8	-	124676340	124676450	124676340	124676447	124679001	124679086	4,44,27,61,71,29	0,10,12,6,9,3	12,40,33,57,47,28	0,15,12,12,7,4	152	149	1	1.0	1.0,0.812,0.688,0.909,0.885,0.905	1.0,0.723,0.729,0.823,0.868,0.873	0.03
ENSMUSG00000031979	Cog2	8	+	124528975	124529056	124528977	124529056	124527099	124527165	3,58,42,60,83,16	0,0,0,0,0,3	4,87,57,46,33,69	0,0,0,0,0,0	151	149	1	1.0	1.0,1.0,1.0,1.0,1.0,0.84	1.0,1.0,1.0,1.0,1.0,1.0	-0.027
ENSMUSG00000019478	Rab4a	8	+	123830232	123830387	123830270	123830387	123828995	123829058	0,12,9,17,6,1	0,0,1,0,0,0	0,7,0,2,8,0	0,0,1,1,1,0	187	149	1	1.0	NA,1.0,0.878,1.0,1.0,1.0	NA,1.0,0.0,0.614,0.864,NA	0.356
ENSMUSG00000001472	Tcf25	8	+	123403146	123403806	123403149	123403806	123400624	123400697	144,94,179,147,173,177	0,124,128,117,131,114	197,130,113,127,138,164	72,13,89,84,100,121	152	149	1	1.0	1.0,0.426,0.578,0.552,0.564,0.603	0.728,0.907,0.554,0.597,0.575,0.571	-0.035
ENSMUSG00000001065	Zfp276	8	+	123267504	123267699	123267599	123267699	123265313	123265431	0,11,8,4,13,3	17,35,37,34,60,40	0,1,12,1,5,11	21,38,35,18,29,36	244	149	1	1.0	0.0,0.161,0.117,0.067,0.117,0.044	0.0,0.016,0.173,0.033,0.095,0.157	0.005
ENSMUSG00000001062	Vps9d1	8	-	123243687	123243795	123243687	123243792	123245113	123245210	0,2,0,3,5,0	29,41,62,22,85,33	0,1,0,0,1,0	31,45,36,31,38,41	152	149	1	1.0	0.0,0.046,0.0,0.118,0.055,0.0	0.0,0.021,0.0,0.0,0.025,0.0	0.029
ENSMUSG00000001062	Vps9d1	8	-	123247966	123248071	123247966	123248054	123248153	123248206	0,1,6,3,4,1	6,43,15,45,58,11	0,5,0,8,1,2	8,37,30,33,27,31	166	149	1	1.0	0.0,0.02,0.264,0.056,0.058,0.075	0.0,0.108,0.0,0.179,0.032,0.055	0.017
ENSMUSG00000000738	Spg7	8	+	123090074	123090234	123090123	123090234	123088944	123089047	4,8,2,7,5,0	95,87,125,86,181,124	5,7,2,2,6,1	62,128,91,112,74,102	198	149	1	1.0	0.031,0.065,0.012,0.058,0.02,0.0	0.057,0.04,0.016,0.013,0.058,0.007	-0.001
ENSMUSG00000006589	Aprt	8	-	122576118	122576252	122576118	122576231	122576514	122576621	11,5,8,7,6,11	28,0,12,9,1,12	4,9,5,5,4,5	7,1,0,7,9,2	170	149	0.786282920163	1.0	0.256,1.0,0.369,0.405,0.84,0.446	0.334,0.887,1.0,0.385,0.28,0.687	-0.043
ENSMUSG00000014444	Piezo1	8	-	122502121	122502311	122502121	122502308	122506028	122506167	7,286,123,291,325,78	0,38,5,62,43,6	31,305,281,299,257,260	3,40,45,31,30,41	152	149	1	1.0	1.0,0.881,0.96,0.821,0.881,0.927	0.91,0.882,0.86,0.904,0.894,0.861	0.027
ENSMUSG00000049482	Ctu2	8	+	122480901	122481224	122481132	122481224	122480142	122480234	309,98,143,97,120,212	0,0,0,0,1,0	152,105,84,80,68,91	0,0,0,0,0,1	380	149	1	1.0	1.0,1.0,1.0,1.0,0.979,1.0	1.0,1.0,1.0,1.0,1.0,0.973	0.001
ENSMUSG00000049482	Ctu2	8	+	122481085	122481224	122481132	122481224	122480901	122481005	297,86,147,100,129,218	17,9,6,4,0,10	190,95,77,69,71,71	12,2,4,1,1,6	196	149	1	1.0	0.93,0.879,0.949,0.95,1.0,0.943	0.923,0.973,0.936,0.981,0.982,0.9	-0.007
ENSMUSG00000025316	Banp	8	+	121978554	121978754	121978578	121978754	121975899	121975991	0,37,24,39,44,12	0,0,0,0,0,0	2,32,54,33,34,25	0,0,0,1,0,0	173	149	1	1.0	NA,1.0,1.0,1.0,1.0,1.0	1.0,1.0,1.0,0.966,1.0,1.0	0.006
ENSMUSG00000025316	Banp	8	+	121978554	121978754	121978601	121978754	121975899	121975991	1,47,25,40,47,13	0,0,0,0,0,0	2,36,57,33,44,25	0,3,0,6,0,0	196	149	1	1.0	1.0,1.0,1.0,1.0,1.0,1.0	1.0,0.901,1.0,0.807,1.0,1.0	0.049
ENSMUSG00000025316	Banp	8	+	121978578	121978754	121978601	121978754	121975899	121975991	1,10,1,1,3,1	0,0,0,0,0,0	0,4,3,1,10,0	0,3,0,6,0,0	172	149	1	1.0	1.0,1.0,1.0,1.0,1.0,1.0	NA,0.536,1.0,0.126,1.0,NA	0.335
ENSMUSG00000025316	Banp	8	+	122007090	122007162	122007099	122007162	122005551	122005682	14,21,27,20,30,15	12,7,5,14,17,13	14,25,19,8,22,11	13,19,12,1,8,23	158	149	0.841942378812	1.0	0.524,0.739,0.836,0.574,0.625,0.521	0.504,0.554,0.599,0.883,0.722,0.311	0.041
ENSMUSG00000037466	Tedc1	12	+	113157470	113157727	113157577	113157727	113157160	113157363	0,1,0,0,2,0	0,1,1,0,12,2	0,0,6,0,4,1	0,2,1,0,0,7	256	149	1	1.0	NA,0.368,0.0,NA,0.088,0.0	NA,0.0,0.777,NA,1.0,0.077	-0.35
ENSMUSG00000031816	Mthfsd	8	-	121104391	121104558	121104391	121104505	121105573	121105687	8,2,4,3,0,6	10,33,23,43,30,17	3,0,2,1,4,1	11,24,31,23,23,23	202	149	1	1.0	0.371,0.043,0.114,0.049,0.0,0.207	0.167,0.0,0.045,0.031,0.114,0.031	0.066
ENSMUSG00000031816	Mthfsd	8	-	121104391	121104558	121104391	121104505	121105717	121105831	8,1,0,0,0,1	5,2,8,2,11,4	4,0,0,1,1,0	6,0,5,6,0,3	202	149	1	1.0	0.541,0.269,0.0,0.0,0.0,0.156	0.33,NA,0.0,0.109,1.0,0.0	-0.127
ENSMUSG00000031818	Cox4i1	8	+	120672724	120672892	120672728	120672892	120669308	120669382	9727,3255,4901,3481,4710,8655	0,0,5,0,28,12	5967,3310,3631,3133,3237,3182	0,0,15,0,9,0	153	149	1	1.0	1.0,1.0,0.999,1.0,0.994,0.999	1.0,1.0,0.996,1.0,0.997,1.0	-0.0
ENSMUSG00000031826	Usp10	8	+	119941109	119942138	119941112	119942138	119931848	119931917	0,0,2,2,0,0	0,0,0,0,1,0	0,2,0,2,2,2	0,0,2,0,0,3	152	149	1	1.0	NA,NA,1.0,1.0,0.0,NA	NA,1.0,0.0,1.0,1.0,0.395	-0.012
ENSMUSG00000031826	Usp10	8	+	119941109	119942138	119941112	119942138	119936530	119936588	3,37,25,52,38,14	0,12,6,10,21,5	0,49,30,34,38,55	0,7,13,6,8,8	152	149	1	1.0	1.0,0.751,0.803,0.836,0.639,0.733	NA,0.873,0.693,0.847,0.823,0.871	-0.028
ENSMUSG00000074063	Osgin1	8	+	119442432	119442569	119442498	119442569	119441394	119441502	53,217,200,386,500,122	0,0,0,0,1,0	37,237,244,347,279,228	0,0,0,0,1,1	215	149	1	1.0	1.0,1.0,1.0,1.0,0.997,1.0	1.0,1.0,1.0,1.0,0.995,0.994	0.001
ENSMUSG00000074063	Osgin1	8	+	119442915	119443283	119443191	119443283	119442432	119442569	70,196,165,345,341,137	0,4,5,16,11,10	35,187,187,267,197,236	0,6,7,5,14,4	425	149	1	1.0	1.0,0.945,0.92,0.883,0.916,0.828	1.0,0.916,0.904,0.949,0.831,0.954	-0.01
ENSMUSG00000074063	Osgin1	8	+	119444956	119446256	119444958	119446256	119443191	119443283	41,115,104,207,203,107	0,1,5,7,13,10	28,99,80,161,101,108	1,3,5,4,7,5	151	149	1	1.0	1.0,0.991,0.954,0.967,0.939,0.913	0.965,0.97,0.94,0.975,0.934,0.955	0.004
ENSMUSG00000021012	Zc3h14	12	+	98785317	98785406	98785329	98785406	98784915	98785052	57,99,115,112,121,134	0,7,2,4,8,9	72,92,62,73,84,61	0,8,6,13,3,9	161	149	1	1.0	1.0,0.929,0.982,0.963,0.933,0.932	1.0,0.914,0.905,0.839,0.963,0.862	0.043
ENSMUSG00000031959	Wdr59	8	-	111458922	111459049	111458922	111459046	111460582	111460655	0,48,34,43,28,15	0,0,1,4,3,0	9,51,33,28,26,32	3,9,3,2,1,1	152	149	1	1.0	NA,1.0,0.971,0.913,0.901,1.0	0.746,0.847,0.915,0.932,0.962,0.969	0.062
ENSMUSG00000031959	Wdr59	8	-	111458922	111459049	111458922	111459046	111465788	111465870	0,2,0,1,2,0	0,0,0,0,0,2	1,0,4,1,0,0	0,0,0,0,0,0	152	149	1	1.0	NA,1.0,NA,1.0,1.0,0.0	1.0,NA,1.0,1.0,NA,NA	-0.25
ENSMUSG00000033596	Rfwd3	8	-	111283274	111285365	111283274	111283389	111288057	111288149	14,25,28,28,59,9	0,28,15,16,35,9	1,20,14,16,24,34	0,24,38,9,29,33	2125	149	0.828010628585	1.0	1.0,0.059,0.116,0.109,0.106,0.066	1.0,0.055,0.025,0.111,0.055,0.067	0.024
ENSMUSG00000002804	Nudt14	12	-	112938355	112938593	112938355	112938557	112938794	112938859	94,42,61,26,53,83	10,6,8,15,15,12	94,25,33,21,23,34	15,6,8,3,5,0	185	149	1	1.0	0.883,0.849,0.86,0.583,0.74,0.848	0.835,0.77,0.769,0.849,0.787,1.0	-0.041
ENSMUSG00000003316	Glg1	8	-	111160620	111160810	111160620	111160741	111161425	111161533	0,14,9,11,19,2	8,133,80,142,249,73	0,8,10,7,15,10	22,163,153,98,143,163	218	149	1	1.0	0.0,0.067,0.071,0.05,0.05,0.018	0.0,0.032,0.043,0.047,0.067,0.04	0.004
ENSMUSG00000031753	Cog4	8	+	110868201	110868367	110868253	110868367	110866560	110866727	99,110,91,78,167,80	0,0,0,0,3,0	54,129,113,79,100,121	0,0,0,0,0,0	201	149	1	1.0	1.0,1.0,1.0,1.0,0.976,1.0	1.0,1.0,1.0,1.0,1.0,1.0	-0.004
ENSMUSG00000033763	Mtss1l	8	+	110731961	110732178	110732057	110732178	110730022	110730120	0,4,0,2,1,0	0,1,0,2,5,1	0,0,0,0,0,0	3,0,1,1,1,3	245	149	1	1.0	NA,0.709,NA,0.378,0.108,0.0	0.0,NA,0.0,0.0,0.0,0.0	0.299
ENSMUSG00000033763	Mtss1l	8	+	110737142	110737220	110737145	110737220	110731961	110732178	0,1,0,0,0,0	0,0,0,1,3,0	0,0,0,2,0,0	0,1,3,1,0,1	152	149	1	1.0	NA,1.0,NA,0.0,0.0,NA	NA,0.0,0.0,0.662,NA,0.0	0.168
ENSMUSG00000031729	Ist1	8	-	109675375	109676850	109675375	109675424	109677485	109677686	193,750,493,731,1082,598	0,3,0,18,13,29	83,803,621,617,646,732	0,12,13,14,7,19	1575	149	1	1.0	1.0,0.959,1.0,0.793,0.887,0.661	1.0,0.864,0.819,0.807,0.897,0.785	0.021
ENSMUSG00000031729	Ist1	8	-	109675375	109676850	109675375	109675424	109678854	109678965	80,348,215,311,568,230	0,3,0,4,5,2	19,350,276,319,333,376	0,0,2,4,2,1	1575	149	1	1.0	1.0,0.916,1.0,0.88,0.915,0.916	1.0,1.0,0.929,0.883,0.94,0.973	-0.016
ENSMUSG00000031729	Ist1	8	-	109675375	109676850	109675375	109675424	109679423	109679507	80,348,215,308,567,230	0,0,0,1,4,3	19,349,276,319,334,374	0,0,2,0,2,3	1575	149	1	1.0	1.0,1.0,1.0,0.967,0.931,0.879	1.0,1.0,0.929,1.0,0.94,0.922	-0.002
ENSMUSG00000031729	Ist1	8	-	109675375	109676850	109675375	109675424	109682106	109682194	80,348,215,308,570,230	0,3,1,4,12,2	19,349,276,321,327,374	0,3,0,1,6,8	1575	149	1	1.0	1.0,0.916,0.953,0.879,0.818,0.916	1.0,0.917,1.0,0.968,0.838,0.816	-0.009
ENSMUSG00000003848	Nob1	8	-	107416105	107417091	107416105	107416250	107418055	107418226	148,119,117,76,145,94	0,0,0,2,1,2	62,116,118,58,112,109	0,0,2,2,0,3	990	149	1	1.0	1.0,1.0,1.0,0.851,0.956,0.876	1.0,1.0,0.899,0.814,1.0,0.845	0.021
ENSMUSG00000003847	Nfat5	8	+	107361743	107361824	107361746	107361824	107358633	107358766	0,8,0,1,10,0	0,5,0,4,7,0	0,4,3,6,11,8	0,10,5,3,5,14	152	149	1	1.0	NA,0.611,NA,0.197,0.583,NA	NA,0.282,0.37,0.662,0.683,0.359	-0.008
ENSMUSG00000040651	Fam208a	14	+	27480641	27483555	27480915	27483555	27479923	27480091	2,65,19,61,73,60	0,4,3,0,8,4	0,31,51,54,46,53	0,6,1,4,1,0	423	149	1	1.0	1.0,0.851,0.69,1.0,0.763,0.841	NA,0.645,0.947,0.826,0.942,1.0	-0.015
ENSMUSG00000090083	Rnf8	17	+	29626399	29627249	29626505	29627249	29621508	29621637	0,0,0,0,0,0	16,25,30,25,46,47	0,1,0,0,0,0	6,29,30,17,34,32	255	149	1	1.0	0.0,0.0,0.0,0.0,0.0,0.0	0.0,0.02,0.0,0.0,0.0,0.0	-0.003
ENSMUSG00000031907	Zfp90	8	+	106418996	106419197	106419070	106419197	106415338	106415770	0,0,0,6,5,2	0,25,17,18,23,19	0,1,2,4,7,2	0,20,20,21,10,12	223	149	1	1.0	NA,0.0,0.0,0.182,0.127,0.066	NA,0.032,0.063,0.113,0.319,0.1	-0.05
ENSMUSG00000031907	Zfp90	8	+	106419420	106419610	106419514	106419610	106419070	106419197	0,22,9,24,22,11	0,9,5,5,27,10	0,36,18,13,7,10	0,6,16,11,12,11	243	149	1	1.0	NA,0.6,0.525,0.746,0.333,0.403	NA,0.786,0.408,0.42,0.263,0.358	0.074
ENSMUSG00000031903	Pla2g15	8	+	106161083	106161308	106161208	106161308	106160580	106160679	60,142,173,144,211,90	0,9,0,4,8,11	29,121,130,103,105,119	14,0,3,5,2,4	274	149	1	1.0	1.0,0.896,1.0,0.951,0.935,0.816	0.53,1.0,0.959,0.918,0.966,0.942	0.047
ENSMUSG00000031897	Psmb10	8	-	105937240	105937591	105937240	105937381	105937678	105937766	4259,2209,2747,2562,2892,4349	5,1,0,0,0,0	3521,2830,3124,2790,2610,2671	0,0,0,0,2,0	359	149	1	1.0	0.997,0.999,1.0,1.0,1.0,1.0	1.0,1.0,1.0,1.0,0.998,1.0	-0.0
ENSMUSG00000036270	Edc4	8	+	105888117	105888308	105888120	105888308	105887953	105888045	0,2,9,3,6,1	0,35,27,29,75,3	0,4,10,5,7,8	4,43,37,38,40,39	152	149	1	1.0	NA,0.053,0.246,0.092,0.073,0.246	0.0,0.084,0.209,0.114,0.146,0.167	0.022
ENSMUSG00000036270	Edc4	8	+	105888595	105888755	105888598	105888755	105888387	105888518	2,23,19,23,34,8	0,21,2,17,30,4	4,18,27,36,16,3	0,18,20,28,14,14	152	149	0.439718872319	1.0	1.0,0.518,0.903,0.57,0.526,0.662	1.0,0.495,0.57,0.558,0.528,0.174	0.142
ENSMUSG00000036270	Edc4	8	+	105889624	105889729	105889672	105889729	105889103	105889540	4,67,52,43,97,8	0,11,10,10,11,3	4,57,84,54,71,68	0,10,6,5,4,10	197	149	0.763398090605	1.0	1.0,0.822,0.797,0.765,0.87,0.669	1.0,0.812,0.914,0.891,0.931,0.837	-0.077
ENSMUSG00000036270	Edc4	8	+	105889630	105889729	105889672	105889729	105889103	105889540	0,14,12,8,25,1	0,11,10,10,11,3	0,6,16,13,9,12	0,10,6,5,4,10	191	149	1	1.0	NA,0.498,0.484,0.384,0.639,0.206	NA,0.319,0.675,0.67,0.637,0.484	-0.115
ENSMUSG00000008450	Nutf2	8	+	105876353	105876608	105876509	105876608	105875533	105875658	144,172,191,262,279,360	0,0,0,0,1,5	151,212,196,170,224,258	0,0,1,0,0,0	305	149	1	1.0	1.0,1.0,1.0,1.0,0.993,0.972	1.0,1.0,0.99,1.0,1.0,1.0	-0.004
ENSMUSG00000013155	Enkd1	8	-	105704350	105704760	105704350	105704514	105707548	105707743	19,0,3,0,0,0	0,0,0,0,0,0	0,0,0,0,1,5	0,0,0,1,0,0	395	149	1	1.0	1.0,NA,1.0,NA,NA,NA	NA,NA,NA,0.0,1.0,1.0	0.333
ENSMUSG00000005698	Ctcf	8	+	105680070	105680259	105680073	105680259	105677214	105677350	0,50,49,57,62,47	0,36,43,42,63,25	8,38,57,40,42,45	7,46,42,37,34,32	152	149	1	1.0	NA,0.577,0.528,0.571,0.491,0.648	0.528,0.447,0.571,0.515,0.548,0.58	0.031
ENSMUSG00000039199	Zdhhc1	8	-	105472990	105473240	105472990	105473069	105473483	105473566	12,4,4,1,0,6	0,2,0,3,1,9	0,1,3,3,1,2	0,0,3,0,5,0	320	149	1	1.0	1.0,0.482,1.0,0.134,0.0,0.237	NA,1.0,0.318,1.0,0.085,1.0	-0.205
ENSMUSG00000014778	Fhod1	8	-	105337317	105337481	105337317	105337429	105337674	105337769	0,5,0,1,4,2	0,27,18,25,37,5	0,5,1,1,3,1	0,18,38,18,22,21	201	149	1	1.0	NA,0.121,0.0,0.029,0.074,0.229	NA,0.171,0.019,0.04,0.092,0.034	0.019
ENSMUSG00000031889	D230025D16Rik	8	+	105249328	105249462	105249418	105249462	105248742	105248786	1,5,3,10,14,0	15,38,49,49,60,31	0,3,8,7,3,5	1,30,45,29,32,47	239	149	1	1.0	0.04,0.076,0.037,0.113,0.127,0.0	0.0,0.059,0.1,0.131,0.055,0.062	-0.002
ENSMUSG00000020743	Mif4gd	11	-	115609060	115609153	115609060	115609096	115609279	115609435	230,153,180,155,237,305	12,7,11,12,12,21	146,145,156,129,143,131	9,5,7,11,5,3	206	149	1	1.0	0.933,0.941,0.922,0.903,0.935,0.913	0.921,0.954,0.942,0.895,0.954,0.969	-0.015
ENSMUSG00000020743	Mif4gd	11	-	115609538	115609648	115609538	115609589	115611902	115612034	223,266,221,262,361,358	0,0,0,4,2,3	110,254,195,211,173,219	1,0,2,0,4,1	208	149	1	1.0	1.0,1.0,1.0,0.979,0.992,0.988	0.987,1.0,0.986,1.0,0.969,0.994	0.004
ENSMUSG00000062270	Morf4l1	9	-	90103654	90103771	90103654	90103768	90107234	90107302	6,41,22,34,50,51	0,0,0,4,17,7	0,40,36,61,34,40	0,0,2,0,0,0	152	149	1	1.0	1.0,1.0,1.0,0.893,0.742,0.877	NA,1.0,0.946,1.0,1.0,1.0	-0.071
ENSMUSG00000031672	Got2	8	-	95866820	95867207	95866820	95866971	95869471	95869637	0,3,0,0,5,2	155,344,316,235,400,182	0,5,4,1,0,4	76,267,296,192,215,272	385	149	1	1.0	0.0,0.003,0.0,0.0,0.005,0.004	0.0,0.007,0.005,0.002,0.0,0.006	-0.001
ENSMUSG00000060470	Adgrg3	8	+	95040233	95040534	95040259	95040534	95039849	95039943	0,8,2,0,4,0	0,1,4,2,8,3	0,6,3,3,3,2	0,8,5,4,1,7	175	149	1	1.0	NA,0.872,0.299,0.0,0.299,0.0	NA,0.39,0.338,0.39,0.719,0.196	-0.113
ENSMUSG00000031783	Polr2c	8	+	94862520	94862884	94862809	94862884	94862181	94862233	296,166,246,224,221,282	0,0,0,0,0,0	173,201,204,161,142,171	0,0,0,1,0,0	438	149	1	1.0	1.0,1.0,1.0,1.0,1.0,1.0	1.0,1.0,1.0,0.982,1.0,1.0	0.003
ENSMUSG00000031781	Ciapin1	8	-	94826634	94826708	94826634	94826703	94828276	94828439	248,102,119,166,153,108	0,0,0,0,1,0	96,100,144,153,119,153	0,0,0,0,0,0	154	149	1	1.0	1.0,1.0,1.0,1.0,0.993,1.0	1.0,1.0,1.0,1.0,1.0,1.0	-0.001
ENSMUSG00000034361	Cpne2	8	+	94568590	94568827	94568593	94568827	94563956	94564090	252,268,363,307,387,213	0,23,23,11,27,14	119,210,200,248,218,222	0,17,6,6,10,19	152	149	1	1.0	1.0,0.919,0.939,0.965,0.934,0.937	1.0,0.924,0.97,0.976,0.955,0.92	-0.009
ENSMUSG00000031770	Herpud1	8	+	94389520	94389595	94389523	94389595	94389355	94389433	18,96,87,98,145,77	4,1,8,5,8,1	6,100,120,92,94,133	0,6,5,5,9,4	152	149	1	1.0	0.815,0.989,0.914,0.951,0.947,0.987	1.0,0.942,0.959,0.947,0.911,0.97	-0.021
ENSMUSG00000031666	Rbl2	8	+	91096763	91096867	91096793	91096867	91095548	91095658	1,24,15,18,43,6	0,0,0,2,0,0	0,25,27,21,17,30	0,0,0,0,0,1	179	149	1	1.0	1.0,1.0,1.0,0.882,1.0,1.0	NA,1.0,1.0,1.0,1.0,0.961	-0.012
ENSMUSG00000056608	Chd9	8	+	91034904	91035065	91034907	91035065	91033338	91034244	0,12,0,19,9,2	0,1,1,0,7,0	0,11,7,9,11,14	0,0,1,1,2,0	152	149	1	1.0	NA,0.922,0.0,1.0,0.558,1.0	NA,1.0,0.873,0.898,0.844,1.0	-0.227
ENSMUSG00000036810	Cnep1r1	8	+	88130340	88130401	88130346	88130401	88129694	88129804	0,1,0,0,0,0	19,103,85,112,144,114	0,1,0,0,1,1	13,113,117,96,97,97	155	149	1	1.0	0.0,0.009,0.0,0.0,0.0,0.0	0.0,0.008,0.0,0.0,0.01,0.01	-0.003
ENSMUSG00000034708	Grn	11	+	102434702	102435156	102435058	102435156	102434399	102434509	2089,4553,3446,4428,5923,2695	0,0,0,0,0,0	1723,4616,4307,4228,3857,4097	0,0,0,0,1,0	505	149	1	1.0	1.0,1.0,1.0,1.0,1.0,1.0	1.0,1.0,1.0,1.0,0.999,1.0	0.0
ENSMUSG00000005150	Wdr83	8	-	85079580	85079707	85079580	85079691	85080119	85080225	16,3,19,8,16,22	0,0,0,0,0,0	8,8,18,2,8,5	3,0,0,0,0,0	165	149	1	1.0	1.0,1.0,1.0,1.0,1.0,1.0	0.707,1.0,1.0,1.0,1.0,1.0	0.049
ENSMUSG00000008167	Fbxw9	8	+	85064383	85064672	85064580	85064672	85062171	85062300	19,38,22,23,44,33	0,0,2,0,1,0	20,44,29,27,42,22	0,0,0,0,1,0	346	149	1	1.0	1.0,1.0,0.826,1.0,0.95,1.0	1.0,1.0,1.0,1.0,0.948,1.0	-0.029
ENSMUSG00000052456	Asna1	8	-	85019759	85020050	85019759	85019908	85024177	85024325	4,3,5,6,12,10	227,313,277,345,467,410	3,6,6,9,3,4	187,313,346,305,273,294	291	149	1	1.0	0.009,0.005,0.009,0.009,0.013,0.012	0.008,0.01,0.009,0.015,0.006,0.007	0.0
ENSMUSG00000052926	Rnaseh2a	8	-	84957666	84957864	84957666	84957853	84957965	84958089	502,100,166,72,131,268	0,0,1,1,2,6	272,71,87,50,87,75	10,5,2,2,4,1	160	149	1	1.0	1.0,1.0,0.994,0.985,0.984,0.977	0.962,0.93,0.976,0.959,0.953,0.986	0.029
ENSMUSG00000003824	Syce2	8	+	84872701	84872832	84872719	84872832	84872110	84872253	0,1,7,1,1,2	25,1,7,11,9,19	11,0,0,0,0,2	14,5,3,6,11,15	167	149	1	1.0	0.0,0.472,0.472,0.075,0.09,0.086	0.412,0.0,0.0,0.0,0.0,0.106	0.113
ENSMUSG00000001909	Trmt1	8	+	84689631	84689908	84689707	84689908	84689282	84689349	16,66,70,45,73,21	0,13,6,23,17,4	2,44,64,54,37,82	5,12,10,8,7,11	225	149	1	1.0	1.0,0.771,0.885,0.564,0.74,0.777	0.209,0.708,0.809,0.817,0.778,0.832	0.097
ENSMUSG00000001909	Trmt1	8	+	84690772	84690947	84690801	84690947	84690516	84690572	0,4,3,4,3,4	0,1,7,1,2,1	6,5,9,2,3,5	4,1,0,3,7,0	178	149	1	1.0	NA,0.77,0.264,0.77,0.557,0.77	0.557,0.807,1.0,0.358,0.264,1.0	-0.038
ENSMUSG00000001909	Trmt1	8	+	84690772	84690947	84690810	84690947	84690516	84690572	2,4,4,6,3,4	14,27,52,44,46,32	6,6,11,5,3,5	8,44,54,39,31,55	187	149	1	1.0	0.102,0.106,0.058,0.098,0.049,0.091	0.374,0.098,0.14,0.093,0.072,0.068	-0.057
ENSMUSG00000001909	Trmt1	8	+	84690784	84690947	84690801	84690947	84690516	84690572	0,0,3,2,2,0	0,1,7,1,2,1	1,3,3,1,1,1	4,1,0,3,7,0	166	149	1	1.0	NA,0.0,0.278,0.642,0.473,0.0	0.183,0.729,1.0,0.23,0.114,1.0	-0.264
ENSMUSG00000001909	Trmt1	8	+	84690784	84690947	84690810	84690947	84690516	84690572	2,0,4,4,2,0	14,27,52,44,46,32	1,4,5,4,1,1	8,44,54,39,31,55	175	149	1	1.0	0.108,0.0,0.061,0.072,0.036,0.0	0.096,0.072,0.073,0.08,0.027,0.015	-0.014
ENSMUSG00000001909	Trmt1	8	+	84690801	84690947	84690810	84690947	84690516	84690572	2,1,8,3,2,1	14,27,52,44,46,32	4,2,2,6,7,0	8,44,54,39,31,55	158	149	1	1.0	0.119,0.034,0.127,0.06,0.039,0.029	0.32,0.041,0.034,0.127,0.176,0.0	-0.048
ENSMUSG00000036686	Cc2d1a	8	-	84138717	84138829	84138717	84138826	84139289	84139423	15,30,22,36,53,24	13,30,23,34,28,9	16,22,22,24,31,20	8,34,29,23,19,22	152	149	0.818537275645	1.0	0.531,0.495,0.484,0.509,0.65,0.723	0.662,0.388,0.426,0.506,0.615,0.471	0.054
ENSMUSG00000042535	Gtpbp1	15	+	79707694	79708043	79707868	79708043	79706991	79707172	29,157,114,172,185,116	0,13,4,9,6,3	13,185,143,175,160,166	0,11,4,0,4,0	323	149	1	1.0	1.0,0.848,0.929,0.898,0.934,0.947	1.0,0.886,0.943,1.0,0.949,1.0	-0.037
ENSMUSG00000042535	Gtpbp1	15	+	79713225	79713478	79713363	79713478	79712095	79712219	0,0,0,0,0,0	0,72,54,88,143,22	0,0,0,0,1,0	6,78,57,88,73,75	287	149	1	1.0	NA,0.0,0.0,0.0,0.0,0.0	0.0,0.0,0.0,0.0,0.007,0.0	-0.001
ENSMUSG00000042535	Gtpbp1	15	+	79715846	79715991	79715865	79715991	79713363	79713478	0,80,38,83,112,27	0,0,0,1,0,0	9,81,62,71,69,78	0,0,0,0,0,0	168	149	1	1.0	NA,1.0,1.0,0.987,1.0,1.0	1.0,1.0,1.0,1.0,1.0,1.0	-0.003
ENSMUSG00000063253	Scoc	8	-	83437552	83437636	83437552	83437633	83437984	83438056	0,39,42,62,81,57	0,7,0,6,7,0	0,44,37,54,48,65	0,0,4,3,0,2	152	149	1	1.0	NA,0.845,1.0,0.91,0.919,1.0	NA,1.0,0.901,0.946,1.0,0.97	-0.029
ENSMUSG00000031715	Smarca5	8	-	80726210	80726717	80726210	80726366	80727615	80727795	0,1,2,8,9,2	0,93,36,106,144,53	0,0,6,16,4,3	0,90,98,53,65,104	500	149	1	1.0	NA,0.003,0.016,0.022,0.018,0.011	NA,0.0,0.018,0.083,0.018,0.009	-0.012
ENSMUSG00000000740	Rpl13	8	+	123102844	123103356	123103182	123103356	123102652	123102762	12633,5060,7239,5202,7396,10227	2,0,0,0,6,0	8890,5206,5666,4220,5062,5589	0,0,3,2,0,2	487	149	1	1.0	0.999,1.0,1.0,1.0,0.997,1.0	1.0,1.0,0.998,0.998,1.0,0.999	0.0
ENSMUSG00000036977	Anapc10	8	+	79713104	79713279	79713152	79713279	79711819	79711844	3,39,14,24,28,22	16,16,39,34,36,22	18,36,23,22,37,26	17,29,21,11,29,41	197	149	0.419248400097	1.0	0.124,0.648,0.214,0.348,0.37,0.431	0.445,0.484,0.453,0.602,0.491,0.324	-0.111
ENSMUSG00000036977	Anapc10	8	+	79713104	79713279	79713152	79713279	79711850	79711974	3,18,10,12,17,17	0,0,2,0,4,3	17,18,12,15,15,24	5,0,9,0,9,0	197	149	0.343470402688	1.0	1.0,1.0,0.791,1.0,0.763,0.811	0.72,1.0,0.502,1.0,0.558,1.0	0.097
ENSMUSG00000036990	Otud4	8	+	79661037	79661135	79661040	79661135	79659397	79659462	0,31,4,26,57,6	0,17,6,11,13,3	0,30,34,30,25,34	0,8,10,2,12,15	152	149	1	1.0	NA,0.641,0.395,0.699,0.811,0.662	NA,0.786,0.769,0.936,0.671,0.69	-0.129
ENSMUSG00000037134	Prmt9	8	+	77562413	77562516	77562448	77562516	77560806	77560974	4,42,35,28,76,61	10,6,0,1,1,0	9,52,56,33,27,30	0,0,1,0,0,0	184	149	1	1.0	0.245,0.85,1.0,0.958,0.984,1.0	1.0,1.0,0.978,1.0,1.0,1.0	-0.157
ENSMUSG00000022792	Yars2	16	+	16306462	16306618	16306497	16306618	16304535	16304703	19,55,55,44,64,78	0,14,11,3,7,9	23,43,41,35,47,57	5,9,8,4,4,1	184	149	1	1.0	1.0,0.761,0.802,0.922,0.881,0.875	0.788,0.795,0.806,0.876,0.905,0.979	0.015
ENSMUSG00000028923	Necap2	4	-	141071580	141071717	141071580	141071695	141072528	141072637	0,0,1,0,0,0	0,1,0,4,3,4	0,2,1,0,0,2	0,1,3,1,3,4	171	149	1	1.0	NA,0.0,1.0,0.0,0.0,0.0	NA,0.635,0.225,0.0,0.0,0.303	-0.033
ENSMUSG00000028923	Necap2	4	-	141073674	141073779	141073674	141073762	141074959	141075060	335,670,578,607,838,492	0,1,0,0,0,1	190,603,713,523,565,618	0,0,0,0,0,0	166	149	1	1.0	1.0,0.998,1.0,1.0,1.0,0.998	1.0,1.0,1.0,1.0,1.0,1.0	-0.001
ENSMUSG00000049303	Syt12	19	-	4450928	4451062	4450928	4451033	4452276	4452397	0,0,2,1,3,1	0,0,0,0,1,0	0,0,0,0,2,2	0,0,0,0,0,0	178	149	1	1.0	NA,NA,1.0,1.0,0.715,1.0	NA,NA,NA,NA,1.0,1.0	-0.071
ENSMUSG00000027012	Dync1i2	2	+	71262647	71263303	71262650	71263303	71260821	71260947	576,668,722,680,866,1265	35,37,31,17,61,44	480,706,720,622,639,647	30,26,36,33,25,32	152	149	1	1.0	0.942,0.947,0.958,0.975,0.933,0.966	0.94,0.964,0.951,0.949,0.962,0.952	0.001
ENSMUSG00000043411	Usp48	4	+	137615712	137615841	137615715	137615841	137613681	137613861	5,25,23,38,45,27	0,20,5,11,29,5	0,39,30,25,44,24	0,16,27,15,28,18	152	149	1	1.0	1.0,0.551,0.818,0.772,0.603,0.841	NA,0.705,0.521,0.62,0.606,0.567	0.16
ENSMUSG00000043411	Usp48	4	+	137621061	137621259	137621063	137621259	137616357	137616507	6,46,26,55,89,48	0,0,0,1,0,0	1,49,45,42,35,37	0,0,0,0,0,0	151	149	1	1.0	1.0,1.0,1.0,0.982,1.0,1.0	1.0,1.0,1.0,1.0,1.0,1.0	-0.003
ENSMUSG00000043411	Usp48	4	+	137625156	137625287	137625159	137625287	137623273	137623388	0,15,14,18,23,10	0,42,22,31,37,33	0,18,13,14,12,21	8,40,45,43,30,51	152	149	1	1.0	NA,0.259,0.384,0.363,0.379,0.229	0.0,0.306,0.221,0.242,0.282,0.288	0.1
ENSMUSG00000043411	Usp48	4	+	137637759	137637890	137637764	137637890	137634897	137635008	35,46,36,40,64,26	0,0,3,6,5,2	1,19,32,38,19,39	0,7,1,2,4,0	154	149	1	1.0	1.0,1.0,0.921,0.866,0.925,0.926	1.0,0.724,0.969,0.948,0.821,1.0	0.029
ENSMUSG00000043411	Usp48	4	+	137637759	137637890	137637764	137637890	137636933	137636987	0,20,16,20,10,11	0,1,0,0,7,2	0,13,8,11,13,8	0,3,2,0,0,0	154	149	1	1.0	NA,0.951,1.0,1.0,0.58,0.842	NA,0.807,0.795,1.0,1.0,1.0	-0.046
ENSMUSG00000043411	Usp48	4	+	137655158	137655249	137655222	137655249	137652957	137653006	0,2,3,3,4,0	235,60,104,81,111,142	0,1,0,1,0,2	119,76,62,68,49,65	213	149	1	1.0	0.0,0.023,0.02,0.025,0.025,0.0	0.0,0.009,0.0,0.01,0.0,0.021	0.009
ENSMUSG00000028763	Hspg2	4	+	137540194	137540349	137540212	137540349	137539970	137540106	0,24,7,11,18,0	0,1,0,0,0,0	0,21,17,3,30,33	0,0,0,0,0,0	167	149	1	1.0	NA,0.955,1.0,1.0,1.0,NA	NA,1.0,1.0,1.0,1.0,1.0	-0.011
ENSMUSG00000028669	Pithd1	4	-	135986391	135986466	135986391	135986435	135986937	135987264	0,0,0,0,0,1	29,31,39,26,79,47	0,0,0,3,0,2	10,42,39,39,31,36	180	149	1	1.0	0.0,0.0,0.0,0.0,0.0,0.017	0.0,0.0,0.0,0.06,0.0,0.044	-0.014
ENSMUSG00000031921	Terf2	8	-	107076609	107076999	107076609	107076996	107079368	107079469	7,17,12,25,19,23	20,8,16,9,19,13	5,27,18,13,20,16	6,17,17,2,11,13	152	149	0.836273737791	1.0	0.255,0.676,0.424,0.731,0.495,0.634	0.45,0.609,0.509,0.864,0.641,0.547	-0.068
ENSMUSG00000012126	Ubxn11	4	+	134109090	134109119	134109093	134109119	134108251	134108355	0,0,4,3,0,2	0,0,0,0,0,0	0,0,6,1,0,4	0,0,0,0,0,1	152	149	1	1.0	NA,NA,1.0,1.0,NA,1.0	NA,NA,1.0,1.0,NA,0.797	0.068
ENSMUSG00000002871	Tpra1	6	+	88908183	88908316	88908250	88908316	88907940	88908072	6,93,80,70,162,74	0,0,0,1,0,0	5,54,73,81,74,58	0,0,0,0,2,1	216	149	1	1.0	1.0,1.0,1.0,0.98,1.0,1.0	1.0,1.0,1.0,1.0,0.962,0.976	0.007
ENSMUSG00000002871	Tpra1	6	+	88910150	88910401	88910340	88910401	88909680	88909760	46,111,105,132,144,93	0,0,0,0,0,0	52,83,61,53,54,84	3,0,1,0,0,0	339	149	1	1.0	1.0,1.0,1.0,1.0,1.0,1.0	0.884,1.0,0.964,1.0,1.0,1.0	0.025
ENSMUSG00000086290	Snhg12	4	+	132310450	132311024	132310833	132311024	132310150	132310215	106,41,52,28,55,85	6,0,0,1,0,0	73,34,29,36,32,37	0,0,0,3,0,0	532	149	1	1.0	0.832,1.0,1.0,0.887,1.0,1.0	1.0,1.0,1.0,0.771,1.0,1.0	-0.009
ENSMUSG00000010057	Nprl2	9	+	107544150	107544287	107544176	107544287	107543506	107543615	70,35,37,34,65,58	0,1,0,0,2,0	34,38,37,28,32,30	0,0,0,1,2,0	175	149	1	1.0	1.0,0.968,1.0,1.0,0.965,1.0	1.0,1.0,1.0,0.96,0.932,1.0	0.007
ENSMUSG00000028906	Epb41	4	-	131967787	131967975	131967787	131967972	131974683	131974856	1,67,46,71,116,14	0,0,1,4,7,2	0,46,54,57,46,50	0,3,0,0,3,7	152	149	1	1.0	1.0,1.0,0.978,0.946,0.942,0.873	NA,0.938,1.0,1.0,0.938,0.875	0.006
ENSMUSG00000028581	Laptm5	4	+	130926740	130926847	130926770	130926847	130926104	130926198	0,1,0,3,1,0	241,3243,2015,3106,4479,768	0,0,3,0,3,1	217,3211,2928,2642,2717,2886	179	149	1	1.0	0.0,0.0,0.0,0.001,0.0,0.0	0.0,0.0,0.001,0.0,0.001,0.0	-0.0
ENSMUSG00000028581	Laptm5	4	+	130926751	130926847	130926770	130926847	130926104	130926198	0,1,0,1,0,0	241,3243,2015,3106,4479,768	0,0,1,0,2,0	217,3211,2928,2642,2717,2886	168	149	1	1.0	0.0,0.0,0.0,0.0,0.0,0.0	0.0,0.0,0.0,0.0,0.001,0.0	-0.0
ENSMUSG00000022999	Lmbr1l	15	-	98908519	98908759	98908519	98908596	98908848	98908921	65,47,27,34,55,31	0,3,1,0,2,0	26,26,25,20,30,36	1,0,7,0,0,0	312	149	1	1.0	1.0,0.882,0.928,1.0,0.929,1.0	0.925,1.0,0.63,1.0,1.0,1.0	0.031
ENSMUSG00000055692	Tmem191c	16	+	17276961	17277250	17277193	17277250	17276633	17276887	0,2,1,1,4,0	0,1,0,0,0,0	0,3,2,0,0,6	0,0,0,0,0,0	381	149	1	1.0	NA,0.439,1.0,1.0,1.0,NA	NA,1.0,1.0,NA,NA,1.0	-0.14
ENSMUSG00000028907	Utp11	4	-	124682412	124683348	124682412	124682506	124683752	124683855	312,298,351,325,401,549	0,1,0,2,0,0	160,308,371,279,288,307	0,0,0,0,1,1	991	149	1	1.0	1.0,0.978,1.0,0.961,1.0,1.0	1.0,1.0,1.0,1.0,0.977,0.979	-0.003
ENSMUSG00000030894	Tpp1	7	-	105750179	105751729	105750179	105750330	105751981	105752053	16,503,317,549,779,111	0,3,0,2,8,0	12,581,574,506,480,581	0,0,3,2,0,0	1548	149	1	1.0	1.0,0.942,1.0,0.964,0.904,1.0	1.0,1.0,0.948,0.961,1.0,1.0	-0.016
ENSMUSG00000030532	Hddc3	7	+	80343678	80343956	80343715	80343956	80343565	80343594	0,0,0,0,0,0	15,5,18,16,9,7	0,0,0,0,0,1	7,15,7,0,7,5	186	149	1	1.0	0.0,0.0,0.0,0.0,0.0,0.0	0.0,0.0,0.0,NA,0.0,0.138	-0.028
ENSMUSG00000031562	Dctd	8	+	48138178	48138878	48138781	48138878	48137257	48137374	41,5,6,0,4,12	0,2,0,0,3,0	13,3,2,3,4,14	0,1,0,0,3,1	752	149	1	1.0	1.0,0.331,1.0,NA,0.209,1.0	1.0,0.373,1.0,1.0,0.209,0.735	-0.012
ENSMUSG00000064141	Zfp69	4	-	120934332	120934431	120934332	120934428	120935066	120935193	0,0,0,0,0,0	0,1,0,0,0,0	0,0,0,2,0,0	0,0,0,0,0,0	152	149	1	1.0	NA,0.0,NA,NA,NA,NA	NA,NA,NA,1.0,NA,NA	-1.0
ENSMUSG00000059474	Mbtd1	11	+	93908803	93908937	93908873	93908937	93905158	93905358	0,31,7,19,29,4	0,0,0,0,1,0	0,27,29,23,21,39	0,0,1,1,0,0	219	149	1	1.0	NA,1.0,1.0,1.0,0.952,1.0	NA,1.0,0.952,0.94,1.0,1.0	0.012
ENSMUSG00000006392	Med8	4	+	118411657	118411802	118411697	118411802	118410884	118411003	275,284,337,297,421,543	6,40,43,38,47,49	132,315,273,218,291,279	33,42,27,28,30,34	189	149	1	1.0	0.973,0.848,0.861,0.86,0.876,0.897	0.759,0.855,0.889,0.86,0.884,0.866	0.034
ENSMUSG00000006392	Med8	4	+	118411657	118411802	118411697	118411802	118411525	118411573	62,56,63,65,87,76	0,0,0,0,0,2	26,58,39,40,34,42	0,0,0,0,0,0	189	149	1	1.0	1.0,1.0,1.0,1.0,1.0,0.968	1.0,1.0,1.0,1.0,1.0,1.0	-0.005
ENSMUSG00000005981	Trap1	16	-	4040358	4040490	4040358	4040431	4043952	4044098	2,0,0,1,1,2	527,182,283,188,244,342	3,2,1,0,0,1	437,239,187,154,160,223	208	149	1	1.0	0.003,0.0,0.0,0.004,0.003,0.004	0.005,0.006,0.004,0.0,0.0,0.003	-0.001
ENSMUSG00000051323	Pcdh19	X	-	133625268	133625441	133625268	133625438	133632894	133632953	0,0,0,4,1,0	0,0,1,0,0,0	0,0,2,0,0,1	0,3,2,1,0,0	152	149	1	1.0	NA,NA,0.0,1.0,1.0,NA	NA,0.0,0.495,0.0,NA,1.0	0.293
ENSMUSG00000026466	Tor1aip1	1	-	156018217	156018530	156018217	156018259	156022299	156022380	23,13,9,6,30,9	203,779,464,825,934,476	9,13,14,31,10,18	117,975,790,759,741,912	420	149	1	1.0	0.039,0.006,0.007,0.003,0.011,0.007	0.027,0.005,0.006,0.014,0.005,0.007	0.002
ENSMUSG00000003068	Stk11	10	+	80126032	80126369	80126232	80126369	80125478	80125568	227,292,350,333,432,296	11,17,11,7,0,2	184,273,273,252,256,293	0,0,8,0,1,14	349	149	1	1.0	0.898,0.88,0.931,0.953,1.0,0.984	1.0,1.0,0.936,1.0,0.991,0.899	-0.03
ENSMUSG00000003068	Stk11	10	+	80127903	80128100	80127957	80128100	80127044	80127102	820,387,555,391,526,630	15,3,4,2,6,7	495,320,354,312,329,349	4,5,1,3,2,7	203	149	1	1.0	0.976,0.99,0.99,0.993,0.985,0.985	0.989,0.979,0.996,0.987,0.992,0.973	0.001
ENSMUSG00000028688	Toe1	4	-	116805131	116805400	116805131	116805294	116805485	116805745	0,4,2,19,3,7	16,45,16,35,73,47	1,7,1,3,3,4	33,29,41,41,25,42	255	149	1	1.0	0.0,0.049,0.068,0.241,0.023,0.08	0.017,0.124,0.014,0.041,0.066,0.053	0.024
ENSMUSG00000003810	Mast2	4	-	116306761	116308337	116306761	116308334	116308646	116308840	0,44,34,47,53,21	19,14,16,8,9,3	3,36,28,38,34,45	0,10,8,12,11,18	152	149	0.848210544068	1.0	0.0,0.755,0.676,0.852,0.852,0.873	1.0,0.779,0.774,0.756,0.752,0.71	-0.127
ENSMUSG00000003810	Mast2	4	-	116315822	116316031	116315822	116316006	116316462	116316548	0,90,51,72,94,8	0,1,7,0,0,0	0,57,57,40,50,55	0,0,0,6,0,0	174	149	1	1.0	NA,0.987,0.862,1.0,1.0,1.0	NA,1.0,1.0,0.851,1.0,1.0	-0.0
ENSMUSG00000003810	Mast2	4	-	116391602	116391634	116391602	116391631	116430405	116430548	0,53,24,41,79,10	0,2,1,0,2,0	5,35,48,42,33,32	0,0,1,0,1,3	152	149	1	1.0	NA,0.963,0.959,1.0,0.975,1.0	1.0,1.0,0.979,1.0,0.97,0.913	0.002
ENSMUSG00000032193	Ldlr	9	+	21738854	21739557	21739385	21739557	21737873	21737993	3,434,207,320,525,88	0,3,8,1,5,0	21,336,397,320,284,342	0,2,3,0,3,4	680	149	1	1.0	1.0,0.969,0.85,0.986,0.958,1.0	1.0,0.974,0.967,1.0,0.954,0.949	-0.013
ENSMUSG00000034610	Tut4	4	+	108549225	108549413	108549240	108549413	108548054	108548170	3,0,6,9,4,5	0,9,12,12,12,1	0,6,0,3,3,3	1,9,20,16,5,11	164	149	0.128725611826	1.0	1.0,0.0,0.312,0.405,0.232,0.82	0.0,0.377,0.0,0.146,0.353,0.199	0.282
ENSMUSG00000071647	Eml3	19	+	8931043	8931304	8931046	8931304	8930798	8930970	0,23,15,22,45,7	0,25,17,24,29,0	13,21,28,20,23,20	0,17,28,15,20,19	152	149	1	1.0	NA,0.474,0.464,0.473,0.603,1.0	1.0,0.548,0.495,0.567,0.53,0.508	-0.005
ENSMUSG00000069565	Dazap1	10	+	80277571	80277682	80277574	80277682	80274803	80274869	10,34,29,36,58,23	133,204,199,189,278,112	0,27,21,37,44,39	80,184,184,136,167,199	152	149	1	1.0	0.069,0.14,0.125,0.157,0.17,0.168	0.0,0.126,0.101,0.211,0.205,0.161	0.004
ENSMUSG00000023051	Tarbp2	15	+	102521120	102521213	102521137	102521213	102519121	102519291	40,28,13,17,48,27	8,2,1,4,5,3	28,25,32,22,43,22	0,1,10,3,5,0	166	149	1	1.0	0.818,0.926,0.921,0.792,0.896,0.89	1.0,0.957,0.742,0.868,0.885,1.0	-0.035
ENSMUSG00000023051	Tarbp2	15	+	102521120	102521213	102521137	102521213	102520474	102520577	100,62,72,87,91,108	4,0,3,12,5,12	47,56,92,64,54,61	2,2,7,3,8,3	166	149	1	1.0	0.957,1.0,0.956,0.867,0.942,0.89	0.955,0.962,0.922,0.95,0.858,0.948	0.003
ENSMUSG00000020211	Sf3a2	10	+	80803800	80803888	80803819	80803888	80803582	80803723	16,11,2,4,14,5	81,133,139,126,200,65	4,8,8,10,5,7	81,158,131,158,135,166	168	149	1	1.0	0.149,0.068,0.013,0.027,0.058,0.064	0.042,0.043,0.051,0.053,0.032,0.036	0.02
ENSMUSG00000002845	Tmem39a	16	+	38585175	38585518	38585379	38585518	38581969	38582124	18,64,80,106,147,119	0,3,0,2,4,4	17,99,94,56,84,100	0,0,9,1,3,0	353	149	1	1.0	1.0,0.9,1.0,0.957,0.939,0.926	1.0,1.0,0.815,0.959,0.922,1.0	0.004
ENSMUSG00000040950	Mgl2	11	+	70135048	70135162	70135051	70135162	70134118	70134263	0,0,0,0,1,0	0,0,0,0,0,0	0,0,0,0,0,2	0,0,1,0,2,0	152	149	1	1.0	NA,NA,NA,NA,1.0,NA	NA,NA,0.0,NA,0.0,1.0	0.667
ENSMUSG00000040675	Mthfd1l	10	+	4155541	4156111	4155649	4156111	4148008	4148126	105,26,56,25,49,64	31,9,18,4,14,13	51,20,22,14,33,39	9,3,6,0,9,11	257	149	0.681891807626	1.0	0.663,0.626,0.643,0.784,0.67,0.741	0.767,0.794,0.68,1.0,0.68,0.673	-0.078
ENSMUSG00000023150	Ivns1abp	1	+	151355166	151356236	151356128	151356236	151354633	151354759	4,107,27,43,128,31	0,32,25,23,38,21	10,74,66,41,87,87	2,25,27,20,29,39	1111	149	1	1.0	1.0,0.31,0.127,0.2,0.311,0.165	0.401,0.284,0.247,0.216,0.287,0.23	0.075
ENSMUSG00000028556	Dock7	4	-	98946628	98946763	98946628	98946754	98955315	98955447	7,46,64,53,63,32	0,3,0,1,3,0	11,32,39,50,29,34	0,0,0,0,0,0	158	149	1	1.0	1.0,0.935,1.0,0.98,0.952,1.0	1.0,1.0,1.0,1.0,1.0,1.0	-0.022
ENSMUSG00000032235	Ice2	9	+	69407116	69407366	69407264	69407366	69400476	69400581	3,18,8,16,16,3	0,1,0,1,0,1	0,20,4,11,5,8	0,2,1,1,0,5	297	149	1	1.0	1.0,0.9,1.0,0.889,1.0,0.601	NA,0.834,0.667,0.847,1.0,0.445	0.14
ENSMUSG00000035203	Epn1	7	+	5083662	5083982	5083729	5083982	5082017	5082121	5,210,150,209,289,81	6,22,15,16,36,8	35,143,169,170,194,183	3,27,14,9,18,2	216	149	0.951104492188	1.0	0.365,0.868,0.873,0.9,0.847,0.875	0.889,0.785,0.893,0.929,0.881,0.984	-0.106
ENSMUSG00000035203	Epn1	7	+	5095887	5095974	5095890	5095974	5095642	5095753	105,97,147,156,199,102	120,90,151,104,169,72	130,89,127,87,109,86	95,97,135,74,82,120	152	149	1	1.0	0.462,0.514,0.488,0.595,0.536,0.581	0.573,0.474,0.48,0.535,0.566,0.413	0.023
ENSMUSG00000020654	Adcy3	12	+	4208576	4208661	4208579	4208661	4206912	4206978	0,10,7,9,9,6	0,0,0,0,0,2	0,8,6,2,4,7	2,0,0,2,1,6	152	149	1	1.0	NA,1.0,1.0,1.0,1.0,0.746	0.0,1.0,1.0,0.495,0.797,0.534	0.312
ENSMUSG00000036817	Sun1	5	+	139226678	139226885	139226705	139226885	139226577	139226604	0,1,1,1,0,0	0,29,39,52,64,9	0,2,1,0,0,2	0,45,32,52,27,60	176	149	1	1.0	NA,0.028,0.021,0.016,0.0,0.0	NA,0.036,0.026,0.0,0.0,0.027	-0.005
ENSMUSG00000036817	Sun1	5	+	139238827	139238939	139238830	139238939	139237878	139237922	2,31,21,43,83,13	0,12,20,21,31,15	5,37,32,28,29,35	0,10,9,17,10,9	152	149	0.347557836412	1.0	1.0,0.717,0.507,0.667,0.724,0.459	1.0,0.784,0.777,0.618,0.74,0.792	-0.106
ENSMUSG00000033565	Rbfox2	15	-	77097939	77098084	77097939	77098072	77099239	77099332	0,0,1,1,1,0	0,3,1,6,10,10	0,0,0,0,1,1	0,6,5,14,7,14	161	149	1	1.0	NA,0.0,0.481,0.134,0.085,0.0	NA,0.0,0.0,0.0,0.117,0.062	0.104
ENSMUSG00000033565	Rbfox2	15	-	77116920	77117067	77116920	77117064	77132716	77132941	0,18,20,15,20,10	0,0,4,0,1,0	11,18,6,5,7,23	0,2,0,0,1,1	152	149	1	1.0	NA,1.0,0.831,1.0,0.951,1.0	1.0,0.898,1.0,1.0,0.873,0.958	0.002
ENSMUSG00000057230	Aak1	6	+	86963992	86964225	86963995	86964225	86956258	86956572	0,1,1,3,2,0	0,0,0,2,0,0	0,1,3,4,0,6	0,0,3,3,0,2	152	149	1	1.0	NA,1.0,1.0,0.595,1.0,NA	NA,1.0,0.495,0.567,NA,0.746	0.197
ENSMUSG00000039976	Tbc1d16	11	-	119156642	119156810	119156642	119156807	119157739	119157887	0,2,0,0,2,0	0,0,1,0,2,0	0,0,2,0,0,3	0,2,0,1,0,1	152	149	1	1.0	NA,1.0,0.0,NA,0.495,NA	NA,0.0,1.0,0.0,NA,0.746	0.062
ENSMUSG00000031171	Ftsj1	X	-	8245551	8245655	8245551	8245649	8246335	8246419	0,1,0,6,10,6	11,19,29,7,41,15	4,8,10,5,2,7	3,30,31,13,13,22	155	149	0.335416434511	1.0	0.0,0.048,0.0,0.452,0.19,0.278	0.562,0.204,0.237,0.27,0.129,0.234	-0.111
ENSMUSG00000057135	Scimp	11	-	70798012	70798076	70798012	70798072	70800689	70800813	39,52,74,60,97,64	0,3,0,0,0,0	89,81,95,57,89,104	0,0,0,0,0,0	153	149	1	1.0	1.0,0.944,1.0,1.0,1.0,1.0	1.0,1.0,1.0,1.0,1.0,1.0	-0.009
ENSMUSG00000030123	Plxnd1	6	-	115967748	115967888	115967748	115967786	115967970	115968070	19,265,184,363,433,52	0,1,0,0,0,0	5,273,214,275,234,278	0,1,0,2,1,0	251	149	1	1.0	1.0,0.994,1.0,1.0,1.0,1.0	1.0,0.994,1.0,0.988,0.993,1.0	0.003
ENSMUSG00000022390	Zc3h7b	15	+	81768983	81769181	81768998	81769181	81768832	81768866	0,36,28,60,78,2	0,0,0,0,0,0	0,51,31,36,39,39	0,0,0,0,2,0	164	149	1	1.0	NA,1.0,1.0,1.0,1.0,1.0	NA,1.0,1.0,1.0,0.947,1.0	0.011
ENSMUSG00000052760	A630001G21Rik	1	-	85723097	85723387	85723097	85723181	85725120	85725289	15,74,68,69,104,65	34,117,99,111,130,168	50,73,109,50,80,73	45,117,106,130,88,125	355	149	1	1.0	0.156,0.21,0.224,0.207,0.251,0.14	0.318,0.208,0.301,0.139,0.276,0.197	-0.042
ENSMUSG00000052760	A630001G21Rik	1	-	85726458	85726615	85726458	85726502	85736471	85736581	69,231,135,217,247,198	0,19,21,22,17,39	38,223,223,205,177,181	3,19,19,17,37,19	262	149	1	1.0	1.0,0.874,0.785,0.849,0.892,0.743	0.878,0.87,0.87,0.873,0.731,0.844	0.013
ENSMUSG00000028357	Kif12	4	-	63166406	63166510	63166406	63166507	63166933	63167032	0,0,0,1,2,0	0,0,2,0,0,1	0,0,1,0,0,0	0,0,1,0,0,0	152	149	1	1.0	NA,NA,0.0,1.0,1.0,0.0	NA,NA,0.495,NA,NA,NA	0.005
ENSMUSG00000028393	Alad	4	-	62510867	62511612	62510867	62510923	62511701	62511785	132,51,59,36,63,77	0,0,0,0,1,0	42,29,20,22,23,31	0,1,0,0,0,0	838	149	1	1.0	1.0,1.0,1.0,1.0,0.918,1.0	1.0,0.838,1.0,1.0,1.0,1.0	0.013
ENSMUSG00000037697	Ddhd1	14	-	45610491	45610754	45610491	45610690	45614162	45614269	23,268,149,163,294,74	0,20,7,20,28,3	28,204,264,144,201,215	0,42,26,32,30,14	213	149	0.715928875595	1.0	1.0,0.904,0.937,0.851,0.88,0.945	1.0,0.773,0.877,0.759,0.824,0.915	0.061
ENSMUSG00000026927	Sdccag3	2	-	26385497	26386063	26385497	26385609	26386903	26387311	81,202,177,244,258,229	0,0,0,0,0,0	43,213,227,174,209,192	0,0,2,0,0,1	603	149	1	1.0	1.0,1.0,1.0,1.0,1.0,1.0	1.0,1.0,0.966,1.0,1.0,0.979	0.009
ENSMUSG00000027247	Arhgap1	2	+	91654045	91654207	91654072	91654207	91651763	91651823	0,4,5,6,15,10	0,91,55,66,125,11	0,5,10,7,13,5	0,85,82,54,77,80	176	149	1	1.0	NA,0.036,0.071,0.071,0.092,0.435	NA,0.047,0.094,0.099,0.125,0.05	0.058
ENSMUSG00000041679	Lrrc29	8	-	105315075	105316068	105315075	105316022	105323264	105323366	0,0,2,1,1,0	0,1,3,0,11,2	0,0,4,2,0,0	0,4,2,2,2,4	195	149	1	1.0	NA,0.0,0.337,1.0,0.065,0.0	NA,0.0,0.604,0.433,0.0,0.0	0.073
ENSMUSG00000028345	Tex10	4	-	48459863	48460102	48459863	48459999	48462768	48462881	12,83,61,90,117,59	0,0,0,0,0,0	7,86,83,81,58,61	0,3,2,0,0,1	252	149	1	1.0	1.0,1.0,1.0,1.0,1.0,1.0	1.0,0.944,0.961,1.0,1.0,0.973	0.02
ENSMUSG00000028327	Stra6l	4	+	45853145	45853366	45853220	45853366	45848996	45849097	0,1,0,0,0,0	0,2,0,0,2,0	0,0,0,0,1,0	0,0,3,1,0,0	224	149	1	1.0	NA,0.25,NA,NA,0.0,NA	NA,NA,0.0,0.0,1.0,NA	-0.208
ENSMUSG00000028327	Stra6l	4	+	45859935	45860036	45859970	45860036	45858146	45858222	3,38,8,24,27,3	0,0,0,1,1,0	0,24,16,13,7,18	0,2,1,1,1,3	184	149	1	1.0	1.0,1.0,1.0,0.951,0.956,1.0	NA,0.907,0.928,0.913,0.85,0.829	0.099
ENSMUSG00000035601	Trmt10b	4	+	45301201	45301344	45301235	45301344	45300433	45300627	0,0,0,0,0,0	16,38,40,22,33,41	1,0,0,1,0,0	4,20,22,31,17,22	183	149	1	1.0	0.0,0.0,0.0,0.0,0.0,0.0	0.169,0.0,0.0,0.026,0.0,0.0	-0.033
ENSMUSG00000027291	Vps39	2	-	120325385	120325741	120325385	120325527	120326005	120326149	0,3,0,0,2,0	0,43,39,68,80,11	0,1,0,0,0,1	3,46,62,55,30,34	363	149	1	1.0	NA,0.028,0.0,0.0,0.01,0.0	0.0,0.009,0.0,0.0,0.0,0.012	0.004
ENSMUSG00000058818	Pirb	7	-	3716033	3716336	3716033	3716217	3716593	3717426	124,350,361,365,437,256	5,40,16,11,30,8	178,763,450,427,282,301	35,12,64,7,8,57	268	149	1	1.0	0.932,0.829,0.926,0.949,0.89,0.947	0.739,0.972,0.796,0.971,0.951,0.746	0.05
ENSMUSG00000058818	Pirb	7	-	3716033	3716336	3716033	3716217	3717117	3717426	51,107,195,122,140,129	0,0,6,4,0,0	83,215,146,168,127,90	0,1,0,0,0,0	268	149	1	1.0	1.0,1.0,0.948,0.944,1.0,1.0	1.0,0.992,1.0,1.0,1.0,1.0	-0.017
ENSMUSG00000040687	Madd	2	-	91170016	91170252	91170016	91170116	91170568	91170747	0,74,34,79,85,15	0,0,0,0,0,0	0,43,66,71,49,66	0,2,0,0,0,0	285	149	1	1.0	NA,1.0,1.0,1.0,1.0,1.0	NA,0.918,1.0,1.0,1.0,1.0	0.016
ENSMUSG00000028447	Dctn3	4	-	41714797	41715259	41714797	41715238	41716395	41716454	104,37,54,41,44,52	79,4,29,10,22,30	71,40,38,31,35,36	41,14,15,10,5,20	170	149	1	1.0	0.536,0.89,0.62,0.782,0.637,0.603	0.603,0.715,0.689,0.731,0.86,0.612	-0.024
ENSMUSG00000078671	Chd2	7	-	73475343	73475579	73475343	73475493	73478658	73478730	0,3,1,2,3,1	0,14,2,16,30,1	0,1,0,8,3,2	0,32,16,27,11,20	235	149	1	1.0	NA,0.12,0.241,0.073,0.06,0.388	NA,0.019,0.0,0.158,0.147,0.06	0.1
ENSMUSG00000023991	Foxp4	17	-	47875519	47875724	47875519	47875688	47875839	47875923	0,52,23,52,68,19	65,235,173,180,263,103	10,59,49,28,49,51	63,168,192,162,167,199	185	149	1	1.0	0.0,0.151,0.097,0.189,0.172,0.129	0.113,0.22,0.171,0.122,0.191,0.171	-0.042
ENSMUSG00000023991	Foxp4	17	-	47878283	47878497	47878283	47878494	47878606	47878754	14,116,87,129,211,37	6,74,67,60,110,19	31,176,132,107,153,112	5,51,51,58,49,55	152	149	0.194787408938	1.0	0.696,0.606,0.56,0.678,0.653,0.656	0.859,0.772,0.717,0.644,0.754,0.666	-0.094
ENSMUSG00000023991	Foxp4	17	-	47880262	47880349	47880262	47880343	47880769	47880892	10,143,100,147,241,38	0,0,0,0,0,1	16,176,163,123,183,201	0,0,1,0,1,1	155	149	1	1.0	1.0,1.0,1.0,1.0,1.0,0.973	1.0,1.0,0.994,1.0,0.994,0.995	-0.002
ENSMUSG00000036553	Sh3tc1	5	-	35699710	35699907	35699710	35699795	35700256	35700407	586,326,443,302,373,403	1,5,1,3,2,1	415,319,299,280,227,238	0,3,1,1,2,5	261	149	1	1.0	0.997,0.974,0.996,0.983,0.991,0.996	1.0,0.984,0.994,0.994,0.985,0.965	0.002
ENSMUSG00000025899	Alkbh8	9	+	3349357	3349490	3349419	3349490	3347803	3347908	0,0,0,0,0,0	0,8,1,8,12,2	0,1,0,0,0,0	0,8,6,8,3,7	211	149	1	1.0	NA,0.0,0.0,0.0,0.0,0.0	NA,0.081,0.0,0.0,0.0,0.0	-0.016
ENSMUSG00000040044	Orc3	4	-	34577952	34578032	34577952	34578029	34579742	34579876	1,40,62,48,87,50	10,13,17,29,44,23	13,54,20,36,43,57	17,22,21,24,20,20	152	149	1	1.0	0.089,0.751,0.781,0.619,0.66,0.681	0.428,0.706,0.483,0.595,0.678,0.736	-0.007
ENSMUSG00000039205	Ciz1	2	+	32370031	32370125	32370046	32370125	32367302	32367532	13,92,67,76,137,23	3,22,7,16,25,12	11,85,70,64,82,87	1,21,13,17,15,27	164	149	1	1.0	0.797,0.792,0.897,0.812,0.833,0.635	0.909,0.786,0.83,0.774,0.832,0.745	-0.018
ENSMUSG00000039205	Ciz1	2	+	32370863	32371408	32371248	32371408	32370241	32370344	70,327,240,288,379,97	0,0,0,0,0,0	55,289,302,257,295,308	0,0,0,0,1,0	534	149	1	1.0	1.0,1.0,1.0,1.0,1.0,1.0	1.0,1.0,1.0,1.0,0.988,1.0	0.002
ENSMUSG00000004393	Ddx56	11	-	6266810	6266971	6266810	6266917	6267417	6267579	45,132,137,174,242,143	4,1,3,4,5,0	41,138,170,113,128,134	2,3,3,1,5,3	203	149	1	1.0	0.892,0.99,0.971,0.97,0.973,1.0	0.938,0.971,0.977,0.988,0.949,0.97	0.001
ENSMUSG00000024006	Stk38	17	-	29000008	29000144	29000008	29000141	29007710	29007995	1,34,16,39,46,9	4,144,63,132,174,35	2,25,25,23,48,35	5,105,139,116,131,93	152	149	1	1.0	0.197,0.188,0.199,0.225,0.206,0.201	0.282,0.189,0.15,0.163,0.264,0.269	-0.017
ENSMUSG00000042032	Mat2b	11	-	40685226	40685341	40685226	40685313	40687600	40687795	12,152,91,152,259,225	2,2,8,3,5,0	18,147,146,186,128,150	2,12,8,6,2,2	177	149	1	1.0	0.835,0.985,0.905,0.977,0.978,1.0	0.883,0.912,0.939,0.963,0.982,0.984	0.003
ENSMUSG00000073684	Faap20	4	+	155250539	155250650	155250544	155250650	155249988	155250062	1,1,7,2,4,3	7,5,7,2,6,15	4,0,1,1,3,8	17,4,14,4,3,4	154	149	0.895346082559	1.0	0.121,0.162,0.492,0.492,0.392,0.162	0.185,0.0,0.065,0.195,0.492,0.659	0.037
ENSMUSG00000066026	Dhrs3	4	+	144919229	144919504	144919384	144919504	144918650	144918794	47,28,21,43,84,61	145,111,135,120,200,139	25,48,31,27,30,34	95,120,99,90,114,102	304	149	1	1.0	0.137,0.11,0.071,0.149,0.171,0.177	0.114,0.164,0.133,0.128,0.114,0.14	0.004
ENSMUSG00000034278	Dnajc17	2	-	119180486	119180680	119180486	119180564	119180925	119180969	0,3,2,2,2,1	159,14,40,32,51,78	1,1,0,1,0,2	58,22,43,25,44,41	265	149	1	1.0	0.0,0.108,0.027,0.034,0.022,0.007	0.01,0.025,0.0,0.022,0.0,0.027	0.019
ENSMUSG00000049488	Tmem67	4	-	12075454	12075529	12075454	12075525	12075622	12075692	0,50,31,34,63,15	0,0,0,0,1,0	0,68,74,36,39,64	0,0,0,0,0,0	153	149	1	1.0	NA,1.0,1.0,1.0,0.984,1.0	NA,1.0,1.0,1.0,1.0,1.0	-0.003
ENSMUSG00000068040	Tm9sf4	2	+	153198349	153198433	153198353	153198433	153195489	153195565	147,388,314,386,529,193	2,1,0,0,4,1	91,331,371,328,385,380	0,2,5,0,8,4	153	149	1	1.0	0.986,0.997,1.0,1.0,0.992,0.995	1.0,0.994,0.986,1.0,0.979,0.989	0.004
ENSMUSG00000042675	Ypel3	7	+	126777770	126777953	126777869	126777953	126776998	126777103	198,174,280,217,273,325	0,0,0,1,1,0	84,100,117,123,97,122	0,0,0,0,0,0	248	149	1	1.0	1.0,1.0,1.0,0.992,0.994,1.0	1.0,1.0,1.0,1.0,1.0,1.0	-0.002
ENSMUSG00000024830	Rps6kb2	19	-	4158065	4158363	4158065	4158128	4158609	4158919	8,5,4,5,9,7	34,58,92,72,73,55	5,2,7,8,5,2	24,69,66,35,49,47	384	149	1	1.0	0.084,0.032,0.017,0.026,0.046,0.047	0.075,0.011,0.04,0.081,0.038,0.016	-0.002
ENSMUSG00000024830	Rps6kb2	19	-	4162602	4162723	4162602	4162718	4162821	4162862	1,47,53,50,75,30	0,1,0,0,0,2	36,60,42,29,42,48	0,1,6,0,0,0	154	149	1	1.0	1.0,0.978,1.0,1.0,1.0,0.936	1.0,0.983,0.871,1.0,1.0,1.0	0.01
ENSMUSG00000026275	Ppp1r7	1	+	93351325	93351636	93351505	93351636	93350948	93351014	0,0,3,1,1,1	71,107,100,102,169,124	0,1,2,0,2,0	18,108,116,88,90,100	329	149	1	1.0	0.0,0.0,0.013,0.004,0.003,0.004	0.0,0.004,0.008,0.0,0.01,0.0	0.0
ENSMUSG00000041235	Chd7	4	+	8863908	8864049	8863941	8864049	8862489	8862711	4,12,9,19,28,6	0,0,0,0,5,0	0,16,10,16,14,10	0,0,0,0,0,0	182	149	1	1.0	1.0,1.0,1.0,1.0,0.821,1.0	NA,1.0,1.0,1.0,1.0,1.0	-0.03
ENSMUSG00000042198	Chchd7	4	+	3939378	3939526	3939423	3939526	3938913	3939131	112,79,113,65,98,213	51,19,27,11,35,39	90,59,74,47,54,43	18,22,14,18,18,16	194	149	1	1.0	0.628,0.762,0.763,0.819,0.683,0.807	0.793,0.673,0.802,0.667,0.697,0.674	0.026
ENSMUSG00000015536	Mocs2	13	+	114825210	114826281	114826157	114826281	114824566	114824694	340,400,353,361,447,558	0,1,0,0,2,0	223,400,316,284,291,323	0,0,0,0,0,0	1096	149	1	1.0	1.0,0.982,1.0,1.0,0.968,1.0	1.0,1.0,1.0,1.0,1.0,1.0	-0.008
ENSMUSG00000015536	Mocs2	13	+	114826157	114826281	114826204	114826281	114825210	114825361	810,481,614,478,624,923	0,2,4,1,0,6	470,451,482,393,405,523	0,3,1,2,2,0	196	149	1	1.0	1.0,0.995,0.992,0.997,1.0,0.992	1.0,0.991,0.997,0.993,0.994,1.0	0.0
ENSMUSG00000028180	Zranb2	3	+	157536447	157536586	157536477	157536586	157536333	157536386	0,0,0,5,0,0	12,158,88,155,209,75	0,0,0,0,0,0	6,142,125,122,101,101	179	149	1	1.0	0.0,0.0,0.0,0.026,0.0,0.0	0.0,0.0,0.0,0.0,0.0,0.0	0.004
ENSMUSG00000027655	Dhx35	2	+	158815409	158815534	158815429	158815534	158806922	158807000	0,0,0,1,0,0	0,23,8,26,34,9	0,2,0,0,1,2	0,26,26,17,23,13	169	149	1	1.0	NA,0.0,0.0,0.033,0.0,0.0	NA,0.064,0.0,0.0,0.037,0.119	-0.037
ENSMUSG00000021701	Plk2	13	+	110398372	110398808	110398678	110398808	110397973	110398121	75,779,580,1236,1111,404	0,0,0,4,2,0	90,953,780,1205,815,761	0,0,0,1,4,3	455	149	1	1.0	1.0,1.0,1.0,0.99,0.995,1.0	1.0,1.0,1.0,0.997,0.985,0.988	0.002
ENSMUSG00000028034	Fubp1	3	+	152217831	152217884	152217834	152217884	152217408	152217448	4,86,50,120,95,24	12,149,71,139,198,63	2,79,85,62,72,79	0,140,150,89,80,97	152	149	0.803600931793	1.0	0.246,0.361,0.408,0.458,0.32,0.272	1.0,0.356,0.357,0.406,0.469,0.444	-0.161
ENSMUSG00000028034	Fubp1	3	+	152232254	152232771	152232394	152232771	152231876	152232022	6,18,21,9,21,37	290,209,281,185,227,380	11,6,17,13,17,17	239,166,164,139,155,175	289	149	1	1.0	0.011,0.043,0.037,0.024,0.046,0.048	0.023,0.018,0.051,0.046,0.054,0.048	-0.005
ENSMUSG00000028034	Fubp1	3	+	152232394	152234570	152234523	152234570	152231876	152232022	698,488,598,464,654,871	0,3,3,7,9,10	547,472,378,400,347,425	0,1,3,6,5,3	2278	149	1	1.0	1.0,0.914,0.929,0.813,0.826,0.851	1.0,0.969,0.892,0.813,0.819,0.903	-0.01
ENSMUSG00000023015	Racgap1	15	-	99634241	99634350	99634241	99634295	99636131	99636201	0,0,1,0,0,0	12,28,23,24,50,26	0,0,0,0,0,0	1,28,15,9,40,24	204	149	1	1.0	0.0,0.0,0.031,0.0,0.0,0.0	0.0,0.0,0.0,0.0,0.0,0.0	0.005
ENSMUSG00000023015	Racgap1	15	-	99639613	99639819	99639613	99639805	99642882	99642967	3,50,30,32,85,17	0,0,1,0,0,0	3,37,32,18,44,59	0,0,0,0,0,0	163	149	1	1.0	1.0,1.0,0.965,1.0,1.0,1.0	1.0,1.0,1.0,1.0,1.0,1.0	-0.006
ENSMUSG00000001674	Ddx18	1	-	121559165	121559327	121559165	121559270	121560131	121560271	67,135,166,153,194,242	0,0,0,0,0,0	70,179,118,117,96,148	0,0,1,0,0,0	206	149	1	1.0	1.0,1.0,1.0,1.0,1.0,1.0	1.0,1.0,0.988,1.0,1.0,1.0	0.002
ENSMUSG00000036825	Ssx2ip	3	+	146432972	146433146	146432975	146433146	146432480	146432617	0,28,10,5,14,7	0,3,13,3,12,8	0,8,10,7,9,12	0,7,1,5,5,7	152	149	1	1.0	NA,0.901,0.43,0.62,0.534,0.462	NA,0.528,0.907,0.578,0.638,0.627	-0.066
ENSMUSG00000037355	Uvssa	5	+	33410858	33411042	33410962	33411042	33409426	33409549	0,6,2,3,11,0	0,0,1,0,0,0	2,12,5,8,2,3	0,0,0,0,0,0	253	149	1	1.0	NA,1.0,0.541,1.0,1.0,NA	1.0,1.0,1.0,1.0,1.0,1.0	-0.115
ENSMUSG00000004591	Pkn2	3	-	142810360	142810487	142810360	142810434	142810690	142810865	20,73,54,50,61,29	0,0,0,0,3,0	2,44,60,57,48,66	0,0,0,0,8,2	202	149	1	1.0	1.0,1.0,1.0,1.0,0.937,1.0	1.0,1.0,1.0,1.0,0.816,0.961	0.027
ENSMUSG00000040253	Gbp7	3	+	142534498	142534712	142534516	142534712	142530341	142530439	0,6,2,7,6,0	0,188,63,195,239,14	0,11,6,7,4,8	4,328,286,217,257,246	167	149	1	1.0	NA,0.028,0.028,0.031,0.022,0.0	0.0,0.029,0.018,0.028,0.014,0.028	0.002
ENSMUSG00000028152	Tspan5	3	+	138896788	138896914	138896852	138896914	138894347	138894518	10,57,40,33,69,22	0,7,9,13,14,16	17,55,49,27,30,35	1,5,8,5,0,5	213	149	0.107809208633	1.0	1.0,0.851,0.757,0.64,0.775,0.49	0.922,0.885,0.811,0.791,1.0,0.83	-0.121
ENSMUSG00000028741	Mrto4	4	-	139349613	139349847	139349613	139349717	139350435	139350494	3,8,2,10,20,5	140,75,153,83,142,200	0,7,10,4,19,4	90,117,99,64,80,75	279	149	1	1.0	0.011,0.054,0.007,0.06,0.07,0.013	0.0,0.031,0.051,0.032,0.113,0.028	-0.007
ENSMUSG00000037894	H2afz	3	+	137865519	137865633	137865557	137865633	137865132	137865210	2230,2011,2370,1827,2933,3147	0,0,0,0,0,0	1555,1919,2001,1561,1809,2116	0,0,0,1,0,0	187	149	1	1.0	1.0,1.0,1.0,1.0,1.0,1.0	1.0,1.0,1.0,0.999,1.0,1.0	0.0
ENSMUSG00000037894	H2afz	3	+	137866010	137866140	137866079	137866140	137865519	137865633	2427,2217,2511,1864,3043,3593	0,6,11,0,3,13	1587,2183,2024,1603,1654,2123	0,2,9,4,4,5	218	149	1	1.0	1.0,0.996,0.994,1.0,0.999,0.995	1.0,0.999,0.994,0.996,0.996,0.997	0.0
ENSMUSG00000026708	Cenpl	1	+	161078228	161078480	161078328	161078480	161074756	161074930	0,14,18,11,14,5	4,5,8,10,8,19	18,15,13,2,6,18	3,3,4,11,2,14	249	149	0.276831068398	1.0	0.0,0.626,0.574,0.397,0.512,0.136	0.782,0.749,0.66,0.098,0.642,0.435	-0.187
ENSMUSG00000032815	Fanca	8	-	123269289	123269462	123269289	123269362	123269859	123269965	106,32,39,10,45,78	36,20,13,14,19,11	53,18,27,26,28,35	32,12,12,23,12,18	249	149	0.566423319764	1.0	0.638,0.489,0.642,0.299,0.586,0.809	0.498,0.473,0.574,0.403,0.583,0.538	0.066
ENSMUSG00000001911	Nfix	8	-	84726468	84726605	84726468	84726602	84727123	84727244	0,7,8,9,13,0	0,0,2,1,1,0	4,16,2,6,8,13	0,3,0,0,0,1	152	149	1	1.0	NA,1.0,0.797,0.898,0.927,NA	1.0,0.839,1.0,1.0,1.0,0.927	-0.055
ENSMUSG00000027365	Trpm7	2	-	126799168	126799363	126799168	126799234	126801122	126801148	0,57,36,71,102,36	0,0,0,0,0,0	0,72,61,67,31,76	0,0,0,0,0,1	278	149	1	1.0	NA,1.0,1.0,1.0,1.0,1.0	NA,1.0,1.0,1.0,1.0,0.976	0.005
ENSMUSG00000027365	Trpm7	2	-	126805016	126805087	126805016	126805084	126807288	126807379	0,49,39,28,65,28	0,15,15,16,19,6	0,67,29,58,23,65	0,17,8,28,10,9	152	149	1	1.0	NA,0.762,0.718,0.632,0.77,0.821	NA,0.794,0.78,0.67,0.693,0.876	-0.022
ENSMUSG00000037475	Thoc2	X	-	41802946	41802992	41802946	41802986	41803455	41803532	0,1,0,2,1,0	0,1,0,0,2,4	0,0,1,2,2,4	0,2,4,5,6,5	155	149	1	1.0	NA,0.49,NA,1.0,0.325,0.0	NA,0.0,0.194,0.278,0.243,0.435	0.224
ENSMUSG00000037475	Thoc2	X	-	41812458	41812575	41812458	41812494	41813949	41814008	0,12,6,23,25,10	0,17,16,22,48,5	0,11,11,9,10,20	0,44,39,41,23,36	230	149	1	1.0	NA,0.314,0.195,0.404,0.252,0.564	NA,0.139,0.154,0.125,0.22,0.265	0.165
ENSMUSG00000020231	Dip2a	10	-	76279705	76279816	76279705	76279786	76279856	76279966	0,0,0,0,0,0	0,24,15,20,32,7	0,3,0,0,0,0	8,29,37,15,15,28	179	149	1	1.0	NA,0.0,0.0,0.0,0.0,0.0	0.0,0.079,0.0,0.0,0.0,0.0	-0.013
ENSMUSG00000020231	Dip2a	10	-	76286361	76286488	76286361	76286442	76287312	76287449	0,1,2,0,0,0	0,22,5,19,29,1	0,0,0,0,0,0	0,38,21,20,14,21	195	149	1	1.0	NA,0.034,0.234,0.0,0.0,0.0	NA,0.0,0.0,0.0,0.0,0.0	0.054
ENSMUSG00000020828	Pld2	11	+	70555298	70555381	70555331	70555381	70555050	70555164	0,2,9,5,12,0	13,60,73,47,110,60	5,7,1,2,1,5	20,56,73,47,80,38	182	149	1	1.0	0.0,0.027,0.092,0.08,0.082,0.0	0.17,0.093,0.011,0.034,0.01,0.097	-0.022
ENSMUSG00000022221	Ripk3	14	-	55788237	55788462	55788237	55788364	55788616	55788857	0,8,13,3,13,5	0,0,0,0,0,0	2,5,14,7,10,9	0,2,1,0,0,5	247	149	1	1.0	NA,1.0,1.0,1.0,1.0,1.0	1.0,0.601,0.894,1.0,1.0,0.521	0.164
ENSMUSG00000053754	Chd8	14	-	52212562	52212743	52212562	52212719	52212823	52213023	0,32,15,31,43,1	0,40,18,40,80,6	0,26,35,21,19,44	0,46,54,33,55,57	173	149	1	1.0	NA,0.408,0.418,0.4,0.316,0.126	NA,0.327,0.358,0.354,0.229,0.399	0.0
ENSMUSG00000019878	Hsf2	10	+	57504549	57504730	57504581	57504730	57502622	57502710	0,1,0,0,1,0	0,80,41,61,90,57	0,0,0,0,1,1	0,52,61,62,50,60	181	149	1	1.0	NA,0.01,0.0,0.0,0.009,0.0	NA,0.0,0.0,0.0,0.016,0.014	-0.002
ENSMUSG00000026878	Rab14	2	-	35180204	35183831	35180204	35182447	35186673	35186740	143,561,461,602,832,424	0,0,0,0,0,2	62,573,504,493,501,517	0,0,0,0,0,0	1533	149	1	1.0	1.0,1.0,1.0,1.0,1.0,0.954	1.0,1.0,1.0,1.0,1.0,1.0	-0.008
ENSMUSG00000062906	Hdac10	15	-	89124174	89124428	89124174	89124253	89124531	89124588	33,6,5,0,12,6	34,3,9,11,6,13	4,6,3,4,2,7	2,17,6,4,7,4	324	149	1	1.0	0.309,0.479,0.203,0.0,0.479,0.175	0.479,0.14,0.187,0.315,0.116,0.446	-0.006
ENSMUSG00000062906	Hdac10	15	-	89124174	89124588	89124174	89124253	89124712	89124804	82,16,24,17,27,19	0,0,0,0,0,0	11,18,28,9,12,15	0,0,0,0,0,1	484	149	1	1.0	1.0,1.0,1.0,1.0,1.0,1.0	1.0,1.0,1.0,1.0,1.0,0.822	0.03
ENSMUSG00000020329	Polrmt	10	-	79737263	79737713	79737263	79737362	79737799	79737886	122,47,67,32,52,55	1,0,0,0,0,0	55,41,29,34,23,39	0,1,1,0,0,0	500	149	1	1.0	0.973,1.0,1.0,1.0,1.0,1.0	1.0,0.924,0.896,1.0,1.0,1.0	0.025
ENSMUSG00000020329	Polrmt	10	-	79738030	79738804	79738030	79738210	79739142	79739931	31,39,55,46,81,13	0,0,0,0,0,0	20,27,46,32,43,58	0,0,1,0,0,0	743	149	1	1.0	1.0,1.0,1.0,1.0,1.0,1.0	1.0,1.0,0.902,1.0,1.0,1.0	0.016
ENSMUSG00000059713	Rcan3	4	-	135412307	135416598	135412307	135412490	135418379	135418551	482,492,508,509,816,453	13,0,0,1,5,1	201,405,378,345,384,454	10,5,1,2,5,0	4257	149	0.4690546446	1.0	0.565,1.0,1.0,0.947,0.851,0.941	0.413,0.739,0.93,0.858,0.729,1.0	0.106
ENSMUSG00000025173	Wdr45b	11	-	121335383	121335574	121335383	121335500	121336975	121337070	9,185,146,210,280,102	0,0,0,0,2,0	10,168,209,159,190,175	0,0,0,0,1,0	223	149	1	1.0	1.0,1.0,1.0,1.0,0.989,1.0	1.0,1.0,1.0,1.0,0.992,1.0	-0.001
ENSMUSG00000037926	Ssh2	11	+	77416414	77416483	77416417	77416483	77408125	77408247	0,3,3,10,5,1	0,0,0,0,4,1	0,0,4,10,9,6	0,0,0,0,0,0	152	149	1	1.0	NA,1.0,1.0,1.0,0.551,0.495	NA,NA,1.0,1.0,1.0,1.0	-0.191
ENSMUSG00000030357	Fkbp4	6	-	128433525	128433793	128433525	128433609	128434304	128434461	213,122,163,163,286,196	0,0,1,0,3,3	74,111,93,98,123,134	0,0,0,0,2,0	333	149	1	1.0	1.0,1.0,0.986,1.0,0.977,0.967	1.0,1.0,1.0,1.0,0.965,1.0	-0.006
ENSMUSG00000026773	Pfkfb3	2	-	11486218	11486391	11486218	11486343	11488725	11488782	0,3,0,0,1,0	0,320,133,276,420,57	0,1,1,0,0,0	5,290,251,189,234,292	197	149	1	1.0	NA,0.007,0.0,0.0,0.002,0.0	0.0,0.003,0.003,0.0,0.0,0.0	0.001
ENSMUSG00000074358	Ccdc61	7	-	18892038	18892199	18892038	18892099	18892273	18892352	17,3,3,0,0,0	100,26,29,16,30,58	0,0,3,0,4,0	53,19,19,14,15,27	249	149	1	1.0	0.092,0.065,0.058,0.0,0.0,0.0	0.0,0.0,0.086,0.0,0.138,0.0	-0.002
ENSMUSG00000074358	Ccdc61	7	-	18899557	18899713	18899557	18899682	18900918	18901076	52,27,41,17,53,29	0,0,0,0,0,1	26,44,31,26,23,38	0,2,3,0,0,4	180	149	1	1.0	1.0,1.0,1.0,1.0,1.0,0.96	1.0,0.948,0.895,1.0,1.0,0.887	0.038
ENSMUSG00000035086	Becn1	11	-	101294000	101294228	101294000	101294147	101294969	101295164	0,11,13,18,12,9	160,311,283,290,467,389	16,11,14,10,20,17	95,337,322,251,251,301	230	149	1	1.0	0.0,0.022,0.029,0.039,0.016,0.015	0.098,0.021,0.027,0.025,0.049,0.035	-0.022
ENSMUSG00000035086	Becn1	11	-	101294000	101294228	101294000	101294147	101295034	101295164	0,11,13,19,11,8	9,14,2,1,3,0	16,11,13,9,20,17	3,0,3,2,2,8	230	149	0.488332267565	1.0	0.0,0.337,0.808,0.925,0.704,1.0	0.776,1.0,0.737,0.745,0.866,0.579	-0.155
ENSMUSG00000035086	Becn1	11	-	101294000	101295164	101294000	101294147	101295294	101295431	202,595,548,624,772,627	0,0,0,0,0,0	196,698,577,536,605,683	0,3,0,1,0,1	1166	149	1	1.0	1.0,1.0,1.0,1.0,1.0,1.0	1.0,0.967,1.0,0.986,1.0,0.989	0.01
ENSMUSG00000035215	Lsm7	10	-	80853757	80853829	80853757	80853825	80854617	80854708	597,181,268,226,271,497	2,1,6,0,2,1	433,210,157,188,123,184	0,2,0,1,0,4	153	149	1	1.0	0.997,0.994,0.978,1.0,0.992,0.998	1.0,0.99,1.0,0.995,1.0,0.978	-0.001
ENSMUSG00000031660	Brd7	8	-	88334104	88334219	88334104	88334216	88337080	88337137	30,30,18,25,13,26	371,219,201,199,213,332	5,21,41,18,21,18	209,158,187,130,189,152	152	149	1	1.0	0.073,0.118,0.081,0.11,0.056,0.071	0.023,0.115,0.177,0.12,0.098,0.104	-0.021
ENSMUSG00000031660	Brd7	8	-	88334104	88334219	88334104	88334216	88339408	88339520	0,3,0,0,0,2	0,0,0,0,0,0	0,1,0,0,0,0	0,0,1,0,0,0	152	149	1	1.0	NA,1.0,NA,NA,NA,1.0	NA,1.0,0.0,NA,NA,NA	0.5
ENSMUSG00000061136	Prpf40a	2	-	53188447	53188540	53188447	53188527	53189968	53190100	0,0,0,0,3,0	0,0,0,3,6,0	0,0,0,1,0,0	0,0,5,3,8,0	162	149	1	1.0	NA,NA,NA,0.0,0.315,NA	NA,NA,0.0,0.235,0.0,NA	0.079
ENSMUSG00000037816	Fbxw17	13	+	50432170	50432346	50432175	50432346	50431539	50431750	92,145,105,132,189,165	38,26,22,32,36,31	128,158,149,125,108,142	28,26,39,21,22,31	154	149	1	1.0	0.701,0.844,0.822,0.8,0.836,0.837	0.816,0.855,0.787,0.852,0.826,0.816	-0.019
ENSMUSG00000032067	Pts	9	-	50524722	50524964	50524722	50524779	50525261	50525284	15,9,12,16,9,2	23,39,48,58,66,54	0,11,6,9,8,1	13,43,44,33,38,54	334	149	1	1.0	0.225,0.093,0.1,0.11,0.057,0.016	0.0,0.102,0.057,0.108,0.086,0.008	0.04
ENSMUSG00000032067	Pts	9	-	50526869	50527016	50526869	50526949	50528145	50528646	1,1,4,3,2,1	0,1,0,2,3,1	0,2,2,4,0,0	0,0,3,2,3,0	216	149	1	1.0	1.0,0.408,1.0,0.509,0.315,0.408	NA,1.0,0.315,0.58,0.0,NA	0.133
ENSMUSG00000006301	Tmbim1	1	-	74289870	74290068	74289870	74289924	74290751	74290847	0,0,2,1,6,3	138,255,248,284,402,256	0,3,0,2,1,0	111,286,223,187,249,227	293	149	1	1.0	0.0,0.0,0.004,0.002,0.008,0.006	0.0,0.005,0.0,0.005,0.002,0.0	0.001
ENSMUSG00000024073	Birc6	17	+	74594321	74594453	74594363	74594453	74593088	74593249	0,17,0,10,26,0	0,12,0,25,26,3	0,8,4,12,2,21	0,16,14,30,12,17	191	149	1	1.0	NA,0.525,NA,0.238,0.438,0.0	NA,0.281,0.182,0.238,0.115,0.491	0.039
ENSMUSG00000024073	Birc6	17	+	74613376	74613596	74613394	74613596	74611998	74612345	0,25,3,39,45,3	0,6,3,0,5,2	0,21,27,30,40,52	0,2,6,4,0,0	167	149	1	1.0	NA,0.788,0.472,1.0,0.889,0.572	NA,0.904,0.801,0.87,1.0,1.0	-0.171
ENSMUSG00000032913	Lrig2	3	-	104462658	104462808	104462658	104462787	104463858	104464308	0,15,4,10,6,0	0,3,1,8,3,1	1,9,10,4,10,14	0,0,6,5,0,0	170	149	1	1.0	NA,0.814,0.778,0.523,0.637,0.0	1.0,1.0,0.594,0.412,1.0,1.0	-0.284
ENSMUSG00000032913	Lrig2	3	-	104462658	104462845	104462658	104462787	104463858	104464308	0,0,7,3,4,1	0,3,1,8,3,1	0,1,5,1,0,3	0,0,6,5,0,0	207	149	1	1.0	NA,0.0,0.834,0.213,0.49,0.419	NA,1.0,0.375,0.126,NA,1.0	-0.234
ENSMUSG00000032913	Lrig2	3	-	104462658	104462845	104462658	104462808	104463858	104464308	0,0,6,1,2,1	0,15,3,8,4,0	0,1,1,0,0,0	1,9,6,3,10,11	186	149	1	1.0	NA,0.0,0.616,0.091,0.286,1.0	0.0,0.082,0.118,0.0,0.0,0.0	0.365
ENSMUSG00000028273	Pdlim5	3	-	142277816	142278001	142277816	142277998	142303942	142303979	8,44,19,37,58,33	0,0,3,0,0,0	0,43,31,11,43,35	0,0,1,1,1,0	152	149	1	1.0	1.0,1.0,0.861,1.0,1.0,1.0	NA,1.0,0.968,0.915,0.977,1.0	0.005
ENSMUSG00000028273	Pdlim5	3	-	142312122	142312541	142312122	142312214	142314405	142314448	0,126,74,97,199,56	0,0,0,2,6,0	0,104,144,108,87,158	0,1,0,1,0,0	476	149	1	1.0	NA,1.0,1.0,0.938,0.912,1.0	NA,0.97,1.0,0.971,1.0,1.0	-0.018
ENSMUSG00000040351	Ankib1	5	-	3694778	3694893	3694778	3694875	3700355	3700407	0,76,28,61,87,28	0,9,4,19,12,4	0,96,60,61,49,84	0,12,5,11,7,22	167	149	1	1.0	NA,0.883,0.862,0.741,0.866,0.862	NA,0.877,0.915,0.832,0.862,0.773	-0.009
ENSMUSG00000059890	Ube4a	9	-	44952941	44953172	44952941	44953115	44959978	44960139	4,78,15,97,85,15	0,15,5,8,19,3	0,79,65,92,74,91	0,6,5,4,13,16	206	149	1	1.0	1.0,0.79,0.685,0.898,0.764,0.783	NA,0.905,0.904,0.943,0.805,0.804	-0.052
ENSMUSG00000059890	Ube4a	9	-	44959978	44960139	44959978	44960127	44963336	44963432	2,56,12,63,80,17	0,0,0,2,1,0	6,57,59,55,69,77	0,0,2,1,1,8	161	149	1	1.0	1.0,1.0,1.0,0.967,0.987,1.0	1.0,1.0,0.965,0.981,0.985,0.899	0.021
ENSMUSG00000030409	Dmpk	7	+	19092417	19092632	19092546	19092632	19091938	19092036	0,0,3,6,5,0	0,0,0,0,0,0	0,2,1,0,2,0	0,3,0,0,0,1	278	149	1	1.0	NA,NA,1.0,1.0,1.0,NA	NA,0.263,1.0,NA,1.0,0.0	0.434
ENSMUSG00000030409	Dmpk	7	+	19092417	19092632	19092546	19092632	19091938	19092254	0,2,3,7,7,0	0,2,0,0,2,7	4,0,2,0,2,0	8,13,2,4,4,4	278	149	1	1.0	NA,0.349,1.0,1.0,0.652,0.0	0.211,0.0,0.349,0.0,0.211,0.0	0.472
ENSMUSG00000030409	Dmpk	7	+	19092417	19092632	19092542	19092632	19092207	19092254	0,2,3,7,5,0	0,18,3,1,8,8	4,0,2,0,2,0	18,1,8,3,11,3	274	149	1	1.0	NA,0.057,0.352,0.792,0.254,0.0	0.108,0.0,0.12,0.0,0.09,0.0	0.238
ENSMUSG00000030409	Dmpk	7	+	19092542	19092632	19092546	19092632	19092207	19092254	0,18,3,1,10,8	0,2,0,0,2,7	18,1,8,3,11,3	8,13,2,4,4,4	153	149	1	1.0	NA,0.898,1.0,1.0,0.83,0.527	0.687,0.07,0.796,0.422,0.728,0.422	0.33
ENSMUSG00000007050	Lsm2	17	+	34984979	34985139	34985108	34985139	34982619	34982687	0,4,0,0,1,0	121,105,134,81,126,103	1,5,0,1,0,3	70,74,86,50,66,83	278	149	1	1.0	0.0,0.02,0.0,0.0,0.004,0.0	0.008,0.035,0.0,0.011,0.0,0.019	-0.008
ENSMUSG00000033916	Chmp2a	7	-	13032434	13032821	13032434	13032565	13033828	13034042	2705,1123,1750,1267,1747,2542	30,17,11,6,16,37	1638,1338,1375,1239,1171,1241	34,16,17,13,6,10	405	149	1	1.0	0.971,0.96,0.983,0.987,0.976,0.962	0.947,0.969,0.967,0.972,0.986,0.979	0.003
ENSMUSG00000039354	Smarcal1	1	+	72611294	72613024	72612808	72613024	72601368	72601434	5,33,28,37,52,22	0,0,0,0,0,0	16,38,51,30,38,39	0,0,0,0,2,0	1663	149	1	1.0	1.0,1.0,1.0,1.0,1.0,1.0	1.0,1.0,1.0,1.0,0.63,1.0	0.062
ENSMUSG00000027865	Gdap2	3	+	100201973	100202117	100202010	100202117	100196542	100196597	4,28,51,35,51,45	0,0,3,0,4,4	18,42,45,30,31,40	0,3,2,4,3,4	186	149	1	1.0	1.0,1.0,0.932,1.0,0.911,0.9	1.0,0.918,0.947,0.857,0.892,0.889	0.04
ENSMUSG00000030598	Fbxo17	7	+	28737338	28738144	28737664	28738144	28736067	28736203	0,1,0,0,1,0	1,1,3,0,1,3	0,0,0,1,0,1	4,0,0,1,1,2	475	149	1	1.0	0.0,0.239,0.0,NA,0.239,0.0	0.0,NA,NA,0.239,0.0,0.136	0.002
ENSMUSG00000063273	Naa15	3	+	51448298	51448436	51448340	51448436	51446646	51446766	0,0,0,0,0,0	0,79,42,67,84,31	0,1,0,0,0,0	4,82,56,69,42,82	191	149	1	1.0	NA,0.0,0.0,0.0,0.0,0.0	0.0,0.009,0.0,0.0,0.0,0.0	-0.001
ENSMUSG00000035969	Rusc2	4	+	43426227	43427088	43426447	43427088	43425296	43426128	308,370,469,345,405,327	0,0,1,3,3,1	354,352,348,333,322,309	0,0,0,3,0,1	369	149	1	1.0	1.0,1.0,0.995,0.979,0.982,0.992	1.0,1.0,1.0,0.978,1.0,0.992	-0.004
ENSMUSG00000038374	Rbm8a	3	+	96630301	96630361	96630305	96630361	96629939	96630028	743,291,495,386,455,830	0,0,0,0,0,0	444,347,278,307,307,340	0,0,0,0,1,4	153	149	1	1.0	1.0,1.0,1.0,1.0,1.0,1.0	1.0,1.0,1.0,1.0,0.997,0.988	0.003
ENSMUSG00000038374	Rbm8a	3	+	96630476	96630554	96630479	96630554	96630301	96630361	572,250,353,310,305,585	583,271,420,265,397,710	317,217,217,222,259,233	424,299,228,268,242,257	152	149	1	1.0	0.49,0.475,0.452,0.534,0.43,0.447	0.423,0.416,0.483,0.448,0.512,0.471	0.013
ENSMUSG00000025484	Bet1l	7	-	140854764	140854937	140854764	140854821	140855073	140855165	0,8,17,10,9,7	120,101,123,78,130,98	8,7,15,8,7,7	40,129,121,87,112,133	265	149	1	1.0	0.0,0.043,0.072,0.067,0.037,0.039	0.101,0.03,0.065,0.049,0.034,0.029	-0.008
ENSMUSG00000054312	Mrps21	3	-	95870493	95870642	95870493	95870615	95871321	95871367	3,8,4,6,10,5	3,0,0,0,0,0	9,4,4,5,2,4	0,0,0,0,0,0	176	149	1	1.0	0.458,1.0,1.0,1.0,1.0,1.0	1.0,1.0,1.0,1.0,1.0,1.0	-0.09
ENSMUSG00000054312	Mrps21	3	-	95870493	95870642	95870493	95870615	95871452	95871519	8,11,19,17,21,15	393,140,229,181,177,384	24,11,5,6,9,8	230,138,165,148,122,157	176	149	1	1.0	0.017,0.062,0.066,0.074,0.091,0.032	0.081,0.063,0.025,0.033,0.059,0.041	0.007
ENSMUSG00000066037	Hnrnpr	4	+	136314086	136314255	136314089	136314255	136310967	136311089	0,5,7,14,13,11	0,11,1,7,9,4	0,1,5,11,11,12	0,3,4,4,7,6	152	149	1	1.0	NA,0.308,0.873,0.662,0.586,0.729	NA,0.246,0.551,0.729,0.606,0.662	0.073
ENSMUSG00000028106	Rprd2	3	-	95786319	95786451	95786319	95786397	95787283	95787384	0,1,0,0,0,0	0,39,13,28,34,4	0,0,7,3,1,0	0,27,15,32,20,20	203	149	1	1.0	NA,0.018,0.0,0.0,0.0,0.0	NA,0.0,0.255,0.064,0.035,0.0	-0.067
ENSMUSG00000028107	Tars2	3	-	95742073	95742223	95742073	95742146	95742315	95742417	0,0,0,11,4,8	198,43,64,48,91,109	4,0,1,2,0,0	82,33,58,22,46,56	226	149	1	1.0	0.0,0.0,0.0,0.131,0.028,0.046	0.031,0.0,0.011,0.057,0.0,0.0	0.018
ENSMUSG00000028107	Tars2	3	-	95748486	95748633	95748486	95748554	95750338	95750417	48,51,70,48,68,71	0,0,0,0,0,0	23,46,35,34,32,55	0,0,0,1,0,0	228	149	1	1.0	1.0,1.0,1.0,1.0,1.0,1.0	1.0,1.0,1.0,0.957,1.0,1.0	0.007
ENSMUSG00000028107	Tars2	3	-	95750837	95751027	95750837	95750984	95751505	95751630	0,0,0,1,2,0	4,14,29,26,33,35	0,1,1,3,0,0	12,23,25,13,19,30	192	149	1	1.0	0.0,0.0,0.0,0.029,0.045,0.0	0.0,0.033,0.03,0.152,0.0,0.0	-0.024
ENSMUSG00000041718	Alg13	X	+	144319898	144320061	144320002	144320061	144318022	144318121	37,37,40,45,63,50	0,7,7,7,7,7	42,49,43,40,65,55	3,0,5,0,2,3	253	149	0.0264139573724	1.0	1.0,0.757,0.771,0.791,0.841,0.808	0.892,1.0,0.835,1.0,0.95,0.915	-0.104
ENSMUSG00000028108	Ecm1	3	-	95737012	95737057	95737012	95737054	95737632	95737713	111,164,186,169,289,158	26,63,59,58,110,55	138,227,177,152,223,252	28,89,57,58,76,92	152	149	1	1.0	0.807,0.718,0.756,0.741,0.72,0.738	0.829,0.714,0.753,0.72,0.742,0.729	-0.001
ENSMUSG00000028108	Ecm1	3	-	95737807	95737942	95737807	95737867	95738011	95738113	9,50,46,35,91,31	0,2,8,6,0,1	18,56,13,30,45,68	4,1,2,2,3,3	224	149	1	1.0	1.0,0.943,0.793,0.795,1.0,0.954	0.75,0.974,0.812,0.909,0.909,0.938	0.032
ENSMUSG00000028108	Ecm1	3	-	95737807	95737942	95737807	95737888	95738011	95738116	2,19,9,10,24,8	92,254,297,192,442,179	9,11,0,3,17,26	85,286,221,218,235,340	203	149	1	1.0	0.016,0.052,0.022,0.037,0.038,0.032	0.072,0.027,0.0,0.01,0.05,0.053	-0.002
ENSMUSG00000028108	Ecm1	3	-	95738011	95738116	95738011	95738113	95738238	95738301	66,263,240,192,376,148	23,66,69,57,142,54	64,282,260,196,260,330	20,88,76,57,87,106	152	149	1	1.0	0.738,0.796,0.773,0.768,0.722,0.729	0.758,0.759,0.77,0.771,0.746,0.753	-0.005
ENSMUSG00000005774	Rfx5	3	+	94957781	94961349	94958249	94961349	94957096	94957298	0,32,15,39,36,17	0,0,0,0,0,0	5,47,32,40,20,41	0,2,0,0,0,0	617	149	1	1.0	NA,1.0,1.0,1.0,1.0,1.0	1.0,0.85,1.0,1.0,1.0,1.0	0.025
ENSMUSG00000060261	Gtf2i	5	-	134243506	134243599	134243506	134243587	134243900	134243956	22,41,42,58,63,25	15,25,21,30,39,9	0,30,38,13,48,35	9,13,16,16,31,17	161	149	0.599731980244	1.0	0.576,0.603,0.649,0.641,0.599,0.72	0.0,0.681,0.687,0.429,0.589,0.656	0.124
ENSMUSG00000014791	Elmo3	8	+	105306840	105306953	105306853	105306953	105306595	105306765	0,0,0,0,1,0	0,0,0,0,9,0	0,1,1,0,0,0	0,0,0,0,0,0	162	149	1	1.0	NA,NA,NA,NA,0.093,NA	NA,1.0,1.0,NA,NA,NA	-0.907
ENSMUSG00000074240	Cib3	8	-	72205562	72207274	72205562	72205758	72210372	72210484	0,0,0,0,2,0	0,0,0,0,0,0	1,0,0,5,0,0	0,0,0,1,0,0	1665	149	1	1.0	NA,NA,NA,NA,1.0,NA	1.0,NA,NA,0.309,NA,NA	0.346
ENSMUSG00000026307	Scly	1	+	91302768	91302869	91302772	91302869	91300527	91300640	31,116,73,85,147,41	0,0,1,0,0,0	15,97,76,81,100,86	0,0,1,5,1,1	153	149	1	1.0	1.0,1.0,0.986,1.0,1.0,1.0	1.0,1.0,0.987,0.94,0.99,0.988	0.014
ENSMUSG00000028292	Rars2	4	+	34630472	34630570	34630476	34630570	34625400	34625484	7,55,31,40,58,34	0,2,2,0,0,0	7,35,50,28,28,34	0,1,1,0,1,0	153	149	1	1.0	1.0,0.964,0.938,1.0,1.0,1.0	1.0,0.971,0.98,1.0,0.965,1.0	-0.002
ENSMUSG00000034269	Setd5	6	+	113110316	113110525	113110373	113110525	113109884	113109990	4,19,10,7,30,0	0,16,18,21,27,4	4,14,16,16,35,36	4,21,32,22,26,20	206	149	0.904915960003	1.0	1.0,0.462,0.287,0.194,0.446,0.0	0.42,0.325,0.266,0.345,0.493,0.566	-0.004
ENSMUSG00000034269	Setd5	6	+	113110316	113110525	113110373	113110525	113110084	113110221	4,20,10,16,19,3	0,0,0,0,0,3	5,8,15,15,11,22	0,0,0,0,1,0	206	149	1	1.0	1.0,1.0,1.0,1.0,1.0,0.42	1.0,1.0,1.0,1.0,0.888,1.0	-0.078
ENSMUSG00000000127	Fer	17	+	63981479	63981686	63981482	63981686	63973064	63973157	10,26,17,19,28,24	0,12,8,15,13,3	7,37,11,24,11,27	0,22,3,11,2,13	152	149	1	1.0	1.0,0.68,0.676,0.554,0.679,0.887	1.0,0.622,0.782,0.681,0.844,0.671	-0.021
ENSMUSG00000028114	Mettl14	3	-	123368296	123371485	123368296	123369690	123372556	123372673	53,102,85,81,101,73	0,0,0,0,3,0	35,53,93,72,48,91	0,3,3,4,0,0	1944	149	0.168144137725	1.0	1.0,1.0,1.0,1.0,0.721,1.0	1.0,0.575,0.704,0.58,1.0,1.0	0.144
ENSMUSG00000039795	Zfand1	3	-	10340993	10341149	10340993	10341145	10344800	10344922	5,5,6,12,16,15	0,0,0,0,2,0	0,5,6,8,4,2	0,0,0,0,0,0	153	149	1	1.0	1.0,1.0,1.0,1.0,0.886,1.0	NA,1.0,1.0,1.0,1.0,1.0	-0.019
ENSMUSG00000041264	Uspl1	5	+	149193839	149194440	149193897	149194440	149188344	149188473	0,44,22,26,34,1	0,6,0,11,14,0	0,21,34,13,13,32	0,4,0,4,8,4	207	149	1	1.0	NA,0.841,1.0,0.63,0.636,1.0	NA,0.791,1.0,0.701,0.539,0.852	0.045
ENSMUSG00000001016	Ilf2	3	+	90486850	90487097	90486982	90487097	90486184	90486272	97,96,112,69,158,113	0,0,0,0,1,0	59,89,95,75,80,71	0,0,0,0,3,0	281	149	1	1.0	1.0,1.0,1.0,1.0,0.988,1.0	1.0,1.0,1.0,1.0,0.934,1.0	0.009
ENSMUSG00000027933	Ints3	3	-	90392075	90392142	90392075	90392105	90392211	90392368	0,0,0,0,0,1	130,36,78,39,81,51	0,0,0,0,0,0	75,59,75,44,52,73	186	149	1	1.0	0.0,0.0,0.0,0.0,0.0,0.015	0.0,0.0,0.0,0.0,0.0,0.0	0.003
ENSMUSG00000042404	Dennd4b	3	+	90269233	90269478	90269254	90269478	90269015	90269157	0,81,43,75,107,17	0,0,0,1,1,0	11,64,54,52,78,77	0,1,0,0,0,0	170	149	1	1.0	NA,1.0,1.0,0.985,0.989,1.0	1.0,0.982,1.0,1.0,1.0,1.0	-0.002
ENSMUSG00000026127	Imp4	1	+	34443768	34444091	34443996	34444091	34443562	34443695	81,220,259,242,359,229	0,0,6,0,0,0	91,245,175,162,204,199	0,0,0,0,0,0	377	149	1	1.0	1.0,1.0,0.945,1.0,1.0,1.0	1.0,1.0,1.0,1.0,1.0,1.0	-0.009
ENSMUSG00000031785	Adgrg1	8	+	95003235	95003673	95003250	95003673	95002438	95002513	0,0,0,0,0,0	0,8,3,21,32,1	0,0,1,0,0,0	0,4,5,16,14,16	164	149	1	1.0	NA,0.0,0.0,0.0,0.0,0.0	NA,0.0,0.154,0.0,0.0,0.0	-0.031
ENSMUSG00000042520	Ubap2l	3	-	90002278	90002476	90002278	90002473	90003244	90003312	50,134,166,97,153,80	19,20,44,14,41,17	97,116,115,120,115,130	36,27,27,30,18,26	152	149	1	1.0	0.721,0.868,0.787,0.872,0.785,0.822	0.725,0.808,0.807,0.797,0.862,0.831	0.004
ENSMUSG00000027944	Hax1	3	-	89997386	89997574	89997386	89997565	89997737	89998003	564,432,576,531,607,698	37,37,56,40,42,63	393,441,502,430,358,449	45,34,33,19,39,29	158	149	1	1.0	0.935,0.917,0.907,0.926,0.932,0.913	0.892,0.924,0.935,0.955,0.896,0.936	-0.001
ENSMUSG00000027944	Hax1	3	-	89997386	89997574	89997386	89997565	89997801	89998003	11,11,17,16,18,33	0,0,0,0,0,0	12,21,20,20,18,24	0,0,0,0,0,2	158	149	1	1.0	1.0,1.0,1.0,1.0,1.0,1.0	1.0,1.0,1.0,1.0,1.0,0.919	0.013
ENSMUSG00000042613	Pbxip1	3	+	89443100	89443248	89443121	89443248	89439516	89439601	0,35,17,41,55,4	13,108,107,165,166,18	0,33,22,25,45,31	0,127,133,135,161,149	170	149	1	1.0	0.0,0.221,0.122,0.179,0.225,0.163	NA,0.185,0.127,0.14,0.197,0.154	-0.009
ENSMUSG00000064068	Mtx1	3	-	89210583	89210676	89210583	89210673	89212682	89212762	192,200,239,194,260,294	0,1,6,2,6,7	173,185,186,164,163,171	0,5,5,4,2,2	152	149	1	1.0	1.0,0.995,0.975,0.99,0.977,0.976	1.0,0.973,0.973,0.976,0.988,0.988	0.003
ENSMUSG00000028048	Gba	3	+	89207783	89207987	89207823	89207987	89207226	89207451	0,4,0,0,4,2	926,370,584,374,531,832	1,3,3,3,1,3	709,435,379,332,331,377	189	149	1	1.0	0.0,0.008,0.0,0.0,0.006,0.002	0.001,0.005,0.006,0.007,0.002,0.006	-0.002
ENSMUSG00000068917	Clk2	3	+	89168694	89168923	89168697	89168923	89167034	89167204	19,87,63,78,116,57	0,11,1,8,21,2	1,73,64,78,70,78	2,14,17,9,12,16	152	149	0.450692259597	1.0	1.0,0.886,0.984,0.905,0.844,0.965	0.329,0.836,0.787,0.895,0.851,0.827	0.176
ENSMUSG00000068917	Clk2	3	+	89169614	89169702	89169617	89169702	89168694	89168923	17,45,38,23,61,7	4,24,28,18,26,16	1,40,38,33,50,40	1,22,23,12,11,33	152	149	0.82296648777	1.0	0.806,0.648,0.571,0.556,0.697,0.3	0.495,0.641,0.618,0.729,0.817,0.543	-0.044
ENSMUSG00000068917	Clk2	3	+	89169614	89170115	89170048	89170115	89168694	89168923	17,60,54,49,79,10	3,21,13,22,25,6	9,53,60,48,64,65	1,17,12,28,29,13	583	149	1	1.0	0.592,0.422,0.515,0.363,0.447,0.299	0.697,0.443,0.561,0.305,0.361,0.561	-0.048
ENSMUSG00000059743	Fdps	3	-	89094451	89094577	89094451	89094529	89094859	89094932	12,1,9,1,0,5	913,329,518,324,522,891	2,3,0,2,2,1	719,432,408,370,344,376	197	149	1	1.0	0.01,0.002,0.013,0.002,0.0,0.004	0.002,0.005,0.0,0.004,0.004,0.002	0.002
ENSMUSG00000068922	Msto1	3	-	88912857	88912927	88912857	88912923	88913566	88913702	17,75,42,61,97,67	0,0,1,5,2,1	11,87,64,48,76,80	0,4,0,0,0,0	153	149	1	1.0	1.0,1.0,0.976,0.922,0.979,0.985	1.0,0.955,1.0,1.0,1.0,1.0	-0.016
ENSMUSG00000028057	Rit1	3	+	88717572	88717658	88717601	88717658	88717325	88717470	56,49,52,78,66,97	248,309,369,314,445,484	29,60,72,40,23,41	172,326,311,344,246,291	178	149	1	1.0	0.159,0.117,0.106,0.172,0.11,0.144	0.124,0.133,0.162,0.089,0.073,0.105	0.02
ENSMUSG00000028057	Rit1	3	+	88725994	88726471	88726279	88726471	88717325	88717470	0,13,2,15,7,14	0,0,0,1,0,0	6,11,2,5,4,8	0,0,0,0,0,0	434	149	1	1.0	NA,1.0,1.0,0.837,1.0,1.0	1.0,1.0,1.0,1.0,1.0,1.0	-0.033
ENSMUSG00000028057	Rit1	3	+	88725994	88726471	88726279	88726471	88717601	88717658	370,368,478,440,535,630	0,0,2,0,4,0	240,414,431,371,322,393	0,0,0,0,0,0	434	149	1	1.0	1.0,1.0,0.988,1.0,0.979,1.0	1.0,1.0,1.0,1.0,1.0,1.0	-0.006
ENSMUSG00000028060	Khdc4	3	+	88700260	88700514	88700361	88700514	88699950	88700008	6,102,59,58,113,21	0,4,0,8,3,2	28,135,66,87,62,76	0,0,2,2,8,1	250	149	1	1.0	1.0,0.938,1.0,0.812,0.957,0.862	1.0,1.0,0.952,0.963,0.822,0.978	-0.024
ENSMUSG00000028060	Khdc4	3	+	88700260	88700514	88700364	88700514	88699950	88700008	6,104,59,58,113,22	0,0,0,5,2,0	28,136,67,90,66,76	0,1,0,0,1,2	253	149	1	1.0	1.0,1.0,1.0,0.872,0.971,1.0	1.0,0.988,1.0,1.0,0.975,0.957	-0.013
ENSMUSG00000028060	Khdc4	3	+	88700361	88700514	88700364	88700514	88699950	88700008	0,6,0,8,3,3	0,0,0,5,2,0	0,1,3,5,12,1	0,1,0,0,1,2	152	149	1	1.0	NA,1.0,NA,0.611,0.595,1.0	NA,0.495,1.0,1.0,0.922,0.329	0.052
ENSMUSG00000028060	Khdc4	3	+	88709829	88709942	88709857	88709942	88708779	88708941	6,33,44,39,62,27	4,9,13,10,14,11	12,38,49,39,28,40	0,16,28,15,10,16	177	149	1	1.0	0.558,0.755,0.74,0.767,0.788,0.674	1.0,0.667,0.596,0.686,0.702,0.678	-0.008
ENSMUSG00000041355	Ssr2	3	+	88583736	88583885	88583799	88583885	88580973	88581038	167,90,111,103,104,150	5,10,4,0,1,0	142,92,89,73,85,85	3,2,1,0,3,4	212	149	1	1.0	0.959,0.863,0.951,1.0,0.987,1.0	0.971,0.97,0.984,1.0,0.952,0.937	-0.009
ENSMUSG00000028064	Sema4a	3	-	88451344	88451467	88451344	88451450	88451687	88451786	7,7,1,13,26,4	36,373,218,419,560,131	0,18,14,11,8,8	10,311,397,318,351,341	166	149	1	1.0	0.149,0.017,0.004,0.027,0.04,0.027	0.0,0.049,0.031,0.03,0.02,0.021	0.019
ENSMUSG00000028064	Sema4a	3	-	88451344	88451497	88451344	88451450	88451687	88451786	7,15,13,16,37,7	36,373,218,419,560,131	0,23,21,29,10,19	10,311,397,318,351,341	196	149	1	1.0	0.129,0.03,0.043,0.028,0.048,0.039	0.0,0.053,0.039,0.065,0.021,0.041	0.016
ENSMUSG00000028064	Sema4a	3	-	88451344	88451497	88451344	88451467	88451687	88451786	0,10,13,12,35,5	0,2,1,9,24,2	0,13,15,22,8,13	0,8,8,4,6,2	179	149	1	1.0	NA,0.806,0.915,0.526,0.548,0.675	NA,0.575,0.609,0.821,0.526,0.844	0.019
ENSMUSG00000001416	Cct3	3	+	88300799	88300991	88300928	88300991	88299341	88299403	129,570,523,594,895,457	0,1,0,0,2,0	79,601,659,535,608,594	0,0,0,0,4,0	278	149	1	1.0	1.0,0.997,1.0,1.0,0.996,1.0	1.0,1.0,1.0,1.0,0.988,1.0	0.001
ENSMUSG00000001416	Cct3	3	+	88313090	88313374	88313241	88313374	88311672	88311822	0,1,5,6,0,2	640,826,848,879,1113,1132	0,2,2,3,0,0	434,730,693,668,664,753	300	149	1	1.0	0.0,0.001,0.003,0.003,0.0,0.001	0.0,0.001,0.001,0.002,0.0,0.0	0.001
ENSMUSG00000001416	Cct3	3	+	88321013	88321507	88321443	88321507	88320459	88320705	1877,758,1093,768,1050,1556	0,0,0,0,5,18	1205,599,642,621,611,755	5,0,0,4,3,1	579	149	1	1.0	1.0,1.0,1.0,1.0,0.982,0.957	0.984,1.0,1.0,0.976,0.981,0.995	0.001
ENSMUSG00000021945	Zmym2	14	+	56956179	56956294	56956225	56956294	56950176	56950328	1,42,44,44,50,57	2,0,0,8,8,1	9,27,24,28,34,43	0,1,0,3,1,0	195	149	1	1.0	0.276,1.0,1.0,0.808,0.827,0.978	1.0,0.954,1.0,0.877,0.963,1.0	-0.151
ENSMUSG00000041530	Ago1	4	-	126460366	126460585	126460366	126460503	126460905	126461087	0,0,0,4,5,0	0,49,18,43,63,18	0,0,6,0,2,4	0,35,45,48,27,39	231	149	1	1.0	NA,0.0,0.0,0.057,0.049,0.0	NA,0.0,0.079,0.0,0.046,0.062	-0.016
ENSMUSG00000007987	Ift22	5	+	136911688	136911891	136911806	136911891	136911301	136911391	787,436,507,585,737,839	8,0,0,3,7,2	551,520,503,489,545,547	0,2,4,1,3,3	267	149	1	1.0	0.982,1.0,1.0,0.991,0.983,0.996	1.0,0.993,0.986,0.996,0.99,0.99	-0.001
ENSMUSG00000003644	Rps6ka1	4	-	133865360	133865431	133865360	133865398	133865762	133865905	46,241,161,212,276,55	0,2,0,0,1,0	36,193,188,105,170,173	2,1,3,0,1,0	182	149	1	1.0	1.0,0.99,1.0,1.0,0.996,1.0	0.936,0.994,0.981,1.0,0.993,1.0	0.014
ENSMUSG00000004565	Pnpla6	8	+	3516506	3516568	3516509	3516568	3515410	3515465	0,0,0,0,0,1	0,0,0,0,0,0	0,1,0,1,0,0	0,0,0,0,0,1	152	149	1	1.0	NA,NA,NA,NA,NA,1.0	NA,1.0,NA,1.0,NA,0.0	0.333
ENSMUSG00000004565	Pnpla6	8	+	3516506	3516568	3516509	3516568	3515636	3515690	0,0,0,0,0,1	0,1,0,1,0,0	0,1,0,1,0,0	0,0,0,0,0,0	152	149	1	1.0	NA,0.0,NA,0.0,NA,1.0	NA,1.0,NA,1.0,NA,NA	-0.667
ENSMUSG00000004565	Pnpla6	8	+	3523998	3524166	3524010	3524166	3523757	3523867	0,9,2,14,10,5	11,33,16,21,28,0	2,8,11,6,9,3	8,15,9,19,10,22	161	149	0.354313746128	1.0	0.0,0.202,0.104,0.382,0.248,1.0	0.188,0.33,0.531,0.226,0.454,0.112	0.016
ENSMUSG00000040054	Baz2a	10	+	128096379	128096523	128096438	128096523	128091634	128091776	0,13,0,14,12,4	0,1,0,2,3,0	0,9,8,7,3,10	0,5,0,0,0,0	208	149	1	1.0	NA,0.903,NA,0.834,0.741,1.0	NA,0.563,1.0,1.0,1.0,1.0	-0.043
ENSMUSG00000040054	Baz2a	10	+	128096379	128096523	128096438	128096523	128092782	128092850	0,9,0,11,8,4	0,5,0,1,3,0	0,6,2,5,2,1	0,2,2,0,0,8	208	149	1	1.0	NA,0.563,NA,0.887,0.656,1.0	NA,0.682,0.417,1.0,1.0,0.082	0.14
ENSMUSG00000040054	Baz2a	10	+	128113459	128113681	128113462	128113681	128112581	128112767	0,7,5,4,12,4	0,38,13,22,43,6	0,7,10,12,9,16	0,26,18,10,9,33	152	149	1	1.0	NA,0.153,0.274,0.151,0.215,0.395	NA,0.209,0.353,0.541,0.495,0.322	-0.146
ENSMUSG00000035439	Haus8	8	-	71256458	71256554	71256458	71256551	71257355	71257425	78,47,41,56,61,56	0,4,8,11,7,3	12,53,18,28,38,28	10,3,1,2,3,13	152	149	1	1.0	1.0,0.92,0.834,0.833,0.895,0.948	0.541,0.945,0.946,0.932,0.925,0.679	0.077
ENSMUSG00000063849	Ppcdc	9	-	57415085	57415472	57415085	57415254	57420162	57420291	56,12,46,45,46,24	15,9,8,5,18,12	11,23,20,16,28,27	0,3,4,6,8,12	367	149	0.798746942125	1.0	0.602,0.351,0.7,0.785,0.509,0.448	1.0,0.757,0.67,0.52,0.587,0.477	-0.103
ENSMUSG00000078681	Tm2d3	7	+	65695142	65695327	65695169	65695327	65693850	65693943	26,39,40,23,56,46	13,4,4,2,0,8	33,32,33,9,27,27	4,6,4,0,4,2	176	149	1	1.0	0.629,0.892,0.894,0.907,1.0,0.83	0.875,0.819,0.875,1.0,0.851,0.92	-0.031
ENSMUSG00000006932	Ctnnb1	9	+	120957106	120957226	120957109	120957226	120955913	120955972	51,585,521,657,889,641	0,2,9,3,1,2	47,532,501,494,519,554	0,1,2,3,2,3	152	149	1	1.0	1.0,0.997,0.983,0.995,0.999,0.997	1.0,0.998,0.996,0.994,0.996,0.995	-0.001
ENSMUSG00000001105	Ift20	11	+	78538811	78538962	78538833	78538962	78538509	78538738	8,0,8,1,7,10	133,59,125,100,155,142	0,4,0,2,0,3	111,69,91,71,76,69	171	149	1	1.0	0.05,0.0,0.053,0.009,0.038,0.058	0.0,0.048,0.0,0.024,0.0,0.037	0.016
ENSMUSG00000021280	Exoc3l4	12	+	111421427	111421583	111421498	111421583	111418759	111418864	0,0,2,0,0,0	0,0,0,0,0,0	0,0,0,0,0,0	0,0,1,0,0,0	220	149	1	1.0	NA,NA,1.0,NA,NA,NA	NA,NA,0.0,NA,NA,NA	1.0
ENSMUSG00000027776	Il12a	3	+	68695189	68695346	68695304	68695346	68694160	68694274	26,119,180,129,166,84	0,0,0,1,1,0	66,253,321,189,171,250	0,5,0,2,0,0	264	149	1	1.0	1.0,1.0,1.0,0.986,0.989,1.0	1.0,0.966,1.0,0.982,1.0,1.0	0.004
ENSMUSG00000022679	Mpv17l	16	+	13946528	13946587	13946557	13946587	13944665	13944736	0,0,0,2,0,0	0,15,0,10,18,10	0,0,0,0,2,1	0,7,11,10,5,31	178	149	1	1.0	NA,0.0,NA,0.143,0.0,0.0	NA,0.0,0.0,0.0,0.251,0.026	-0.02
ENSMUSG00000027763	Mbnl1	3	+	60615619	60615773	60615724	60615773	60613262	60613520	5,260,85,240,378,79	0,6,6,9,10,2	0,326,297,202,211,261	0,17,22,6,6,11	254	149	1	1.0	1.0,0.962,0.893,0.94,0.957,0.959	NA,0.918,0.888,0.952,0.954,0.933	0.023
ENSMUSG00000027763	Mbnl1	3	+	60615619	60615773	60615724	60615773	60614682	60614736	3,113,26,110,141,38	0,1,0,0,0,0	0,153,143,100,100,110	0,0,0,0,0,0	254	149	1	1.0	1.0,0.985,1.0,1.0,1.0,1.0	NA,1.0,1.0,1.0,1.0,1.0	-0.003
ENSMUSG00000047459	Dynlrb1	2	+	155242730	155242806	155242734	155242806	155236810	155236940	19,32,32,37,29,27	6,0,0,0,0,0	28,14,25,19,32,25	0,0,0,0,0,0	153	149	1	1.0	0.755,1.0,1.0,1.0,1.0,1.0	1.0,1.0,1.0,1.0,1.0,1.0	-0.041
ENSMUSG00000029722	Agfg2	5	-	137661363	137661492	137661363	137661489	137663435	137663604	3,36,18,42,52,20	0,8,1,4,1,0	4,24,30,32,33,29	0,0,4,0,0,0	152	149	1	1.0	1.0,0.815,0.946,0.911,0.981,1.0	1.0,1.0,0.88,1.0,1.0,1.0	-0.038
ENSMUSG00000050708	Ftl1	7	-	45458534	45458681	45458534	45458660	45459083	45459230	307,201,220,227,388,312	166769,66860,108190,79654,93563,144902	236,165,119,156,120,172	107829,62675,60517,61298,54649,59325	170	149	1	1.0	0.002,0.003,0.002,0.002,0.004,0.002	0.002,0.002,0.002,0.002,0.002,0.003	0.0
ENSMUSG00000037907	Ankrd13b	11	-	77470486	77471878	77470486	77471823	77472013	77472179	4,4,9,5,4,3	10,0,3,0,1,0	0,4,2,5,5,1	0,0,0,0,0,0	204	149	1	1.0	0.226,1.0,0.687,1.0,0.745,1.0	NA,1.0,1.0,1.0,1.0,1.0	-0.224
ENSMUSG00000037907	Ankrd13b	11	-	77470486	77471878	77470486	77471823	77472301	77472378	6,5,9,9,11,6	2,11,0,0,0,5	2,4,7,5,6,4	1,3,2,2,4,10	204	149	0.0553477121738	1.0	0.687,0.249,1.0,1.0,1.0,0.467	0.594,0.493,0.719,0.646,0.523,0.226	0.2
ENSMUSG00000034771	Tle2	10	+	81576528	81576642	81576597	81576642	81576235	81576299	0,2,0,0,0,0	0,3,3,6,10,0	0,0,0,0,0,0	0,0,2,1,4,4	218	149	1	1.0	NA,0.313,0.0,0.0,0.0,NA	NA,NA,0.0,0.0,0.0,0.0	0.078
ENSMUSG00000034771	Tle2	10	+	81586854	81586928	81586857	81586928	81586212	81586337	0,0,0,2,0,2	0,5,0,2,0,7	0,0,1,0,0,0	0,0,1,1,0,2	152	149	1	1.0	NA,0.0,NA,0.495,NA,0.219	NA,NA,0.495,0.0,NA,0.0	0.073
ENSMUSG00000034771	Tle2	10	+	81586854	81586928	81586857	81586928	81586212	81586373	0,1,4,0,1,0	3,8,0,0,2,3	0,1,3,0,1,1	0,0,5,0,0,0	152	149	1	1.0	0.0,0.109,1.0,NA,0.329,0.0	NA,1.0,0.37,NA,1.0,1.0	-0.555
ENSMUSG00000034771	Tle2	10	+	81590224	81590473	81590352	81590473	81588808	81588959	7,6,6,5,11,9	0,1,0,0,0,0	8,4,0,1,1,3	0,0,0,0,1,1	277	149	1	1.0	1.0,0.763,1.0,1.0,1.0,1.0	1.0,1.0,NA,1.0,0.35,0.617	0.167
ENSMUSG00000034771	Tle2	10	+	81590224	81590473	81590352	81590473	81589419	81589496	22,12,13,9,19,23	8,0,0,0,0,0	18,4,0,4,5,7	0,0,2,0,0,0	277	149	1	1.0	0.597,1.0,1.0,1.0,1.0,1.0	1.0,1.0,0.0,1.0,1.0,1.0	0.099
ENSMUSG00000054405	Dnajc8	4	+	132541720	132541838	132541781	132541838	132538186	132538288	0,2,1,1,3,2	105,238,254,253,359,305	4,2,3,0,1,0	72,282,271,207,192,318	210	149	1	1.0	0.0,0.006,0.003,0.003,0.006,0.005	0.038,0.005,0.008,0.0,0.004,0.0	-0.005
ENSMUSG00000054405	Dnajc8	4	+	132544009	132544122	132544055	132544122	132541781	132541838	1,4,4,2,5,1	117,259,241,272,378,314	0,3,4,1,1,4	89,286,272,228,209,321	195	149	1	1.0	0.006,0.012,0.013,0.006,0.01,0.002	0.0,0.008,0.011,0.003,0.004,0.009	0.002
ENSMUSG00000027751	Supt20	3	+	54695122	54695207	54695127	54695207	54693112	54693208	0,58,25,58,65,28	0,4,0,2,2,0	4,43,36,52,52,46	0,0,2,0,1,3	154	149	1	1.0	NA,0.933,1.0,0.966,0.969,1.0	1.0,1.0,0.946,1.0,0.981,0.937	-0.004
ENSMUSG00000027751	Supt20	3	+	54701486	54701616	54701489	54701616	54698592	54698659	0,25,8,18,29,10	0,13,11,11,18,8	0,21,15,23,10,13	0,8,21,19,8,14	152	149	1	1.0	NA,0.653,0.416,0.616,0.612,0.551	NA,0.72,0.412,0.543,0.551,0.477	0.029
ENSMUSG00000027751	Supt20	3	+	54715153	54715256	54715156	54715256	54714687	54714796	4,47,41,37,75,16	0,1,2,4,8,0	6,41,39,37,53,47	0,1,8,1,1,1	152	149	1	1.0	1.0,0.979,0.953,0.901,0.902,1.0	1.0,0.976,0.827,0.973,0.981,0.979	-0.0
ENSMUSG00000027751	Supt20	3	+	54716637	54717645	54717575	54717645	54715533	54715689	23,253,138,216,329,54	11,20,15,12,26,10	28,217,205,184,175,196	8,7,13,13,7,21	1087	149	0.442971533288	1.0	0.223,0.634,0.558,0.712,0.634,0.425	0.324,0.809,0.684,0.66,0.774,0.561	-0.104
ENSMUSG00000027751	Supt20	3	+	54722520	54722640	54722556	54722640	54720405	54720461	38,43,57,41,57,28	0,12,6,10,7,4	17,45,51,23,40,50	0,12,13,4,4,12	185	149	1	1.0	1.0,0.743,0.884,0.768,0.868,0.849	1.0,0.751,0.76,0.822,0.89,0.77	0.02
ENSMUSG00000058440	Nrf1	6	+	30089911	30090146	30089914	30090146	30088832	30088988	0,21,11,27,25,4	0,6,4,4,17,5	0,27,19,16,24,24	0,7,11,9,14,4	152	149	1	1.0	NA,0.774,0.729,0.869,0.59,0.44	NA,0.791,0.629,0.635,0.627,0.855	-0.027
ENSMUSG00000005982	Naa60	16	+	3900642	3900877	3900692	3900877	3899871	3899968	7,150,98,139,209,31	0,7,7,15,12,3	0,145,137,82,139,115	0,8,11,13,11,5	199	149	1	1.0	1.0,0.941,0.913,0.874,0.929,0.886	NA,0.931,0.903,0.825,0.904,0.945	0.022
ENSMUSG00000027710	Acad9	3	+	36087719	36087799	36087759	36087799	36085413	36085542	3,38,61,72,90,84	0,1,0,1,0,2	34,63,78,63,49,96	0,1,0,0,0,0	189	149	1	1.0	1.0,0.968,1.0,0.983,1.0,0.971	1.0,0.98,1.0,1.0,1.0,1.0	-0.01
ENSMUSG00000020737	Jpt1	11	-	115500665	115500723	115500665	115500684	115502004	115502102	6,0,3,0,0,6	2819,1072,1439,1183,1455,2434	1,0,1,0,1,1	1950,1423,1316,1174,964,1290	188	149	1	1.0	0.002,0.0,0.002,0.0,0.0,0.002	0.0,0.0,0.001,0.0,0.001,0.001	0.001
ENSMUSG00000037722	Gnpnat1	14	-	45380936	45381016	45380936	45380998	45381555	45381683	0,0,0,1,0,0	0,43,55,15,72,79	0,0,0,1,0,0	7,46,25,24,32,50	167	149	1	1.0	NA,0.0,0.0,0.056,0.0,0.0	0.0,0.0,0.0,0.036,0.0,0.0	0.005
ENSMUSG00000038822	Hace1	10	+	45700953	45701024	45701010	45701024	45700576	45700675	0,12,33,21,37,33	0,0,0,0,0,0	13,33,29,19,23,20	0,0,0,0,0,1	206	149	1	1.0	NA,1.0,1.0,1.0,1.0,1.0	1.0,1.0,1.0,1.0,1.0,0.935	0.011
ENSMUSG00000035722	Abca7	10	+	80007299	80007451	80007323	80007451	80007135	80007228	3,63,62,74,79,31	0,17,9,17,8,2	8,52,57,65,57,39	0,13,19,10,4,15	173	149	1	1.0	1.0,0.761,0.856,0.789,0.895,0.93	1.0,0.775,0.721,0.848,0.925,0.691	0.045
ENSMUSG00000072772	Grcc10	6	-	124739182	124739515	124739182	124739413	124740518	124740695	63,11,15,14,13,15	1854,349,694,383,636,1143	40,14,4,2,12,2	1008,425,328,357,393,331	251	149	1	1.0	0.02,0.018,0.013,0.021,0.012,0.008	0.023,0.019,0.007,0.003,0.018,0.004	0.003
ENSMUSG00000001127	Araf	X	+	20858741	20858873	20858765	20858873	20858393	20858512	106,101,102,71,143,125	6,0,3,0,9,3	83,80,103,73,52,74	1,0,0,2,0,0	173	149	1	1.0	0.938,1.0,0.967,1.0,0.932,0.973	0.986,1.0,1.0,0.969,1.0,1.0	-0.024
ENSMUSG00000033526	Ppip5k1	2	-	121347480	121347683	121347480	121347642	121348466	121348568	0,0,0,4,1,0	0,10,3,6,9,1	0,1,0,2,0,0	0,5,6,9,7,4	190	149	1	1.0	NA,0.0,0.0,0.343,0.08,0.0	NA,0.136,0.0,0.148,0.0,0.0	0.028
ENSMUSG00000037270	4932438A13Rik	3	+	36936988	36937168	36936991	36937168	36930997	36931135	0,5,0,9,16,1	0,6,0,2,2,3	0,13,4,6,7,18	0,10,5,4,3,2	152	149	1	1.0	NA,0.45,NA,0.815,0.887,0.246	NA,0.56,0.44,0.595,0.696,0.898	-0.038
ENSMUSG00000037270	4932438A13Rik	3	+	36949882	36950059	36949885	36950059	36949141	36949212	0,6,6,15,14,2	0,3,1,2,7,0	0,12,26,10,2,15	2,3,6,11,1,3	152	149	1	1.0	NA,0.662,0.855,0.88,0.662,1.0	0.0,0.797,0.809,0.471,0.662,0.831	0.217
ENSMUSG00000037270	4932438A13Rik	3	+	37026089	37026343	37026230	37026343	37022383	37022474	0,34,32,43,93,6	0,0,0,1,1,0	0,33,51,27,40,47	0,1,0,2,3,0	290	149	1	1.0	NA,1.0,1.0,0.957,0.98,1.0	NA,0.944,1.0,0.874,0.873,1.0	0.049
ENSMUSG00000037270	4932438A13Rik	3	+	37026089	37026343	37026230	37026343	37022969	37023032	0,57,47,81,117,9	0,1,0,5,2,0	0,67,93,47,62,77	0,1,5,6,3,2	290	149	1	1.0	NA,0.967,1.0,0.893,0.968,1.0	NA,0.972,0.905,0.801,0.914,0.952	0.057
ENSMUSG00000063455	D630045J12Rik	6	-	38136833	38136994	38136833	38136991	38139422	38139469	0,0,0,0,1,0	0,1,0,0,0,0	0,0,0,0,0,1	0,0,0,0,0,0	152	149	1	1.0	NA,0.0,NA,NA,1.0,NA	NA,NA,NA,NA,NA,1.0	-0.5
ENSMUSG00000027709	Mccc1	3	-	35964326	35964480	35964326	35964464	35968423	35968473	0,0,0,0,0,2	71,28,28,24,44,49	0,0,0,0,0,0	12,39,26,24,17,21	165	149	1	1.0	0.0,0.0,0.0,0.0,0.0,0.036	0.0,0.0,0.0,0.0,0.0,0.0	0.006
ENSMUSG00000022897	Dyrk1a	16	+	94663741	94663861	94663768	94663861	94659496	94659693	0,18,14,24,30,5	0,34,24,38,51,7	0,11,22,13,22,12	0,35,28,45,30,29	176	149	1	1.0	NA,0.309,0.331,0.348,0.332,0.377	NA,0.21,0.399,0.197,0.383,0.259	0.05
ENSMUSG00000027673	Ndufb5	3	+	32747596	32747789	32747727	32747789	32746447	32746514	0,0,0,0,0,0	794,268,469,341,405,542	0,1,8,1,0,4	442,274,301,234,256,310	280	149	1	1.0	0.0,0.0,0.0,0.0,0.0,0.0	0.0,0.002,0.014,0.002,0.0,0.007	-0.004
ENSMUSG00000024924	Vldlr	19	+	27241234	27241453	27241299	27241453	27240465	27240637	0,14,3,3,14,6	0,0,0,0,2,0	0,4,1,5,5,4	0,0,0,0,0,6	214	149	1	1.0	NA,1.0,1.0,1.0,0.83,1.0	NA,1.0,1.0,1.0,1.0,0.317	0.103
ENSMUSG00000046111	Cep295	9	-	15317458	15317593	15317458	15317528	15317673	15317767	25,12,11,13,15,29	0,1,0,0,0,0	26,18,10,9,0,9	0,1,0,0,0,0	214	149	1	1.0	1.0,0.893,1.0,1.0,1.0,1.0	1.0,0.926,1.0,1.0,NA,1.0	-0.003
ENSMUSG00000062127	Cttnbp2nl	3	-	105007947	105011423	105007947	105008055	105032652	105032760	6,90,33,108,173,16	0,0,0,0,0,0	14,98,96,87,86,100	0,0,0,0,0,1	3517	149	1	1.0	1.0,1.0,1.0,1.0,1.0,1.0	1.0,1.0,1.0,1.0,1.0,0.809	0.032
ENSMUSG00000062127	Cttnbp2nl	3	-	105032652	105032760	105032652	105032752	105038864	105038987	0,49,22,67,98,16	0,0,0,0,1,0	2,59,57,37,38,73	0,1,4,2,0,0	157	149	1	1.0	NA,1.0,1.0,1.0,0.989,1.0	1.0,0.982,0.931,0.946,1.0,1.0	0.021
ENSMUSG00000027699	Ect2	3	-	27148992	27149072	27148992	27149069	27150028	27150180	0,5,4,11,10,10	0,0,0,0,1,0	0,8,7,7,3,19	0,0,0,1,0,0	152	149	1	1.0	NA,1.0,1.0,1.0,0.907,1.0	NA,1.0,1.0,0.873,1.0,1.0	0.007
ENSMUSG00000039936	Pik3cd	4	-	149654022	149654138	149654022	149654135	149654224	149654403	0,31,19,31,43,8	12,166,140,169,241,56	3,48,39,31,23,57	30,185,232,141,213,202	152	149	1	1.0	0.0,0.155,0.117,0.152,0.149,0.123	0.089,0.203,0.141,0.177,0.096,0.217	-0.038
ENSMUSG00000039936	Pik3cd	4	-	149655126	149655257	149655126	149655248	149655335	149655500	0,29,16,21,35,4	37,145,150,132,285,48	1,28,43,23,20,24	14,219,259,179,165,261	158	149	1	1.0	0.0,0.159,0.091,0.13,0.104,0.073	0.063,0.108,0.135,0.108,0.103,0.08	-0.007
ENSMUSG00000039936	Pik3cd	4	-	149655335	149655503	149655335	149655500	149655580	149655631	30,216,120,165,307,33	0,24,29,22,35,11	12,229,232,184,217,187	0,16,35,22,20,37	152	149	1	1.0	1.0,0.898,0.802,0.88,0.896,0.746	1.0,0.933,0.867,0.891,0.914,0.832	-0.036
ENSMUSG00000039936	Pik3cd	4	-	149657245	149657467	149657245	149657455	149658381	149658471	16,150,120,147,286,36	0,3,0,0,7,0	10,221,214,156,182,161	0,4,3,2,1,0	161	149	1	1.0	1.0,0.979,1.0,1.0,0.974,1.0	1.0,0.981,0.985,0.986,0.994,1.0	0.001
ENSMUSG00000052337	Immt	6	+	71852729	71852867	71852762	71852867	71851771	71851880	8,94,90,90,155,84	0,102,81,112,115,70	2,116,110,107,102,128	4,90,84,89,78,108	182	149	1	1.0	1.0,0.43,0.476,0.397,0.525,0.496	0.29,0.513,0.517,0.496,0.517,0.492	0.083
ENSMUSG00000052337	Immt	6	+	71852729	71852867	71852765	71852867	71851771	71851880	8,94,90,90,155,85	14,8,9,18,20,8	2,116,110,107,102,129	0,12,21,14,26,16	185	149	1	1.0	0.315,0.904,0.89,0.801,0.862,0.895	1.0,0.886,0.808,0.86,0.76,0.867	-0.086
ENSMUSG00000052337	Immt	6	+	71852762	71852867	71852765	71852867	71851771	71851880	0,102,81,112,115,71	14,8,9,18,20,8	4,90,84,89,78,109	0,12,21,14,26,16	152	149	1	1.0	0.0,0.926,0.898,0.859,0.849,0.897	1.0,0.88,0.797,0.862,0.746,0.87	-0.121
ENSMUSG00000025269	Apex2	X	-	150585864	150586066	150585864	150586045	150587042	150587126	0,0,0,2,0,0	15,17,13,32,24,14	0,1,0,0,0,2	1,13,20,22,7,15	170	149	1	1.0	0.0,0.0,0.0,0.052,0.0,0.0	0.0,0.063,0.0,0.0,0.0,0.105	-0.019
ENSMUSG00000022401	Xpnpep3	15	+	81415846	81415994	81415902	81415994	81414431	81414548	3,4,2,4,4,0	0,0,0,0,0,0	0,3,1,2,4,1	0,0,0,0,1,0	205	149	1	1.0	1.0,1.0,1.0,1.0,1.0,NA	NA,1.0,1.0,1.0,0.744,1.0	0.051
ENSMUSG00000027615	Hps3	3	-	20002322	20002417	20002322	20002413	20003224	20003431	3,30,23,17,20,17	39,72,72,60,126,103	0,9,7,26,13,23	35,79,67,82,68,69	153	149	1	1.0	0.07,0.289,0.237,0.216,0.134,0.138	0.0,0.1,0.092,0.236,0.157,0.245	0.042
ENSMUSG00000027615	Hps3	3	-	20030313	20030805	20030313	20030409	20035048	20035302	22,181,48,199,311,127	5,7,1,1,1,0	3,239,155,195,151,214	0,3,2,4,1,6	545	149	1	1.0	0.546,0.876,0.929,0.982,0.988,1.0	1.0,0.956,0.955,0.93,0.976,0.907	-0.067
ENSMUSG00000026171	Rnf25	1	-	74595208	74595301	74595208	74595298	74595630	74595768	56,38,58,48,92,71	17,11,12,20,41,10	47,43,45,54,44,36	11,16,17,17,9,22	152	149	1	1.0	0.764,0.772,0.826,0.702,0.687,0.874	0.807,0.725,0.722,0.757,0.827,0.616	0.029
ENSMUSG00000026171	Rnf25	1	-	74598692	74598845	74598692	74598792	74599065	74599140	0,1,0,0,1,0	34,101,68,93,86,69	0,0,1,1,0,1	39,92,67,78,45,57	202	149	1	1.0	0.0,0.007,0.0,0.0,0.009,0.0	0.0,0.0,0.011,0.009,0.0,0.013	-0.003
ENSMUSG00000032553	Srprb	9	-	103197537	103198866	103197537	103197620	103201286	103201381	90,235,214,257,375,147	0,0,0,0,0,0	72,257,252,209,205,297	0,0,0,0,0,1	1395	149	1	1.0	1.0,1.0,1.0,1.0,1.0,1.0	1.0,1.0,1.0,1.0,1.0,0.969	0.005
ENSMUSG00000001034	Mapk7	11	-	61492903	61493069	61492903	61493061	61493523	61493954	0,14,3,25,13,5	0,0,0,0,0,0	0,30,12,20,12,14	0,0,0,0,0,1	157	149	1	1.0	NA,1.0,1.0,1.0,1.0,1.0	NA,1.0,1.0,1.0,1.0,0.93	0.014
ENSMUSG00000001034	Mapk7	11	-	61492903	61493185	61492903	61493069	61493523	61494266	0,14,3,10,17,4	0,13,3,21,10,2	0,5,10,10,7,15	0,20,12,19,8,13	265	149	1	1.0	NA,0.377,0.36,0.211,0.489,0.529	NA,0.123,0.319,0.228,0.33,0.393	0.115
ENSMUSG00000001034	Mapk7	11	-	61492903	61493185	61492903	61493069	61493646	61494266	0,15,6,13,16,4	21,70,43,62,70,12	0,6,11,10,7,13	1,61,65,47,53,47	265	149	1	1.0	0.0,0.108,0.073,0.105,0.114,0.158	0.0,0.052,0.087,0.107,0.069,0.135	0.018
ENSMUSG00000028085	Gatb	3	+	85604380	85604579	85604453	85604579	85601859	85601973	0,21,18,26,35,41	0,0,0,2,0,0	7,18,29,36,19,12	0,0,0,0,0,0	222	149	1	1.0	NA,1.0,1.0,0.897,1.0,1.0	1.0,1.0,1.0,1.0,1.0,1.0	-0.021
ENSMUSG00000016308	Ube2a	X	+	36882598	36882687	36882607	36882687	36881656	36881746	695,496,604,495,612,732	0,0,1,1,6,0	402,476,483,392,434,438	0,1,1,1,0,0	158	149	1	1.0	1.0,1.0,0.998,0.998,0.99,1.0	1.0,0.998,0.998,0.997,1.0,1.0	-0.001
ENSMUSG00000044258	Ctla2a	13	-	60935957	60936116	60935957	60936075	60936385	60936571	17,0,0,1,8,7	0,1,0,0,4,1	0,3,4,4,10,7	0,0,0,0,5,7	190	149	1	1.0	1.0,0.0,NA,1.0,0.611,0.846	NA,1.0,1.0,1.0,0.611,0.44	-0.119
ENSMUSG00000044258	Ctla2a	13	-	60935957	60936116	60935957	60936075	60936469	60936557	17,0,0,2,8,7	40,3,4,15,37,15	0,2,4,3,10,7	5,11,10,9,20,12	190	149	1	1.0	0.25,0.0,0.0,0.095,0.145,0.268	0.0,0.125,0.239,0.207,0.282,0.314	-0.068
ENSMUSG00000044258	Ctla2a	13	-	60935546	60936075	60935546	60935669	60936490	60936571	343,175,234,241,486,428	16,3,1,5,10,15	129,205,227,232,313,329	8,0,4,2,13,7	555	149	1	1.0	0.852,0.94,0.984,0.928,0.929,0.885	0.812,1.0,0.938,0.969,0.866,0.927	0.001
ENSMUSG00000020230	Prmt2	10	-	76208411	76208673	76208411	76208583	76209337	76209474	17,16,13,13,22,24	115,71,71,70,98,82	31,20,10,21,14,13	137,61,63,52,51,50	239	149	1	1.0	0.084,0.123,0.102,0.104,0.123,0.154	0.124,0.17,0.09,0.201,0.146,0.139	-0.03
ENSMUSG00000020230	Prmt2	10	-	76225287	76225470	76225287	76225465	76226189	76226315	30,75,63,62,101,57	0,2,0,0,1,4	16,83,85,55,60,71	0,0,0,0,0,0	154	149	1	1.0	1.0,0.973,1.0,1.0,0.99,0.932	1.0,1.0,1.0,1.0,1.0,1.0	-0.017
ENSMUSG00000052488	Cherp	8	-	72468374	72468519	72468374	72468486	72469863	72470015	0,5,3,19,33,1	0,66,56,111,143,35	0,21,21,16,23,25	2,82,106,64,108,85	182	149	1	1.0	NA,0.058,0.042,0.123,0.159,0.023	0.0,0.173,0.14,0.17,0.148,0.194	-0.056
ENSMUSG00000062753	AI413582	17	-	27564148	27564254	27564148	27564215	27564384	27564410	1729,587,988,649,804,1098	118,54,78,66,63,87	1207,668,746,633,501,580	132,49,41,47,53,70	188	149	1	1.0	0.921,0.896,0.909,0.886,0.91,0.909	0.879,0.915,0.935,0.914,0.882,0.868	0.006
ENSMUSG00000062753	AI413582	17	-	27564148	27564254	27564148	27564215	27564561	27564750	525,182,271,180,222,310	6,0,0,8,0,0	349,210,211,165,138,166	0,0,3,0,0,0	188	149	1	1.0	0.986,1.0,1.0,0.947,1.0,1.0	1.0,1.0,0.982,1.0,1.0,1.0	-0.008
ENSMUSG00000062753	AI413582	17	-	27564148	27564339	27564148	27564215	27564561	27564750	569,192,285,194,233,330	6,0,0,8,0,0	368,215,215,173,144,154	0,0,3,0,0,0	273	149	1	1.0	0.981,1.0,1.0,0.93,1.0,1.0	1.0,1.0,0.975,1.0,1.0,1.0	-0.011
ENSMUSG00000062753	AI413582	17	-	27564148	27564410	27564148	27564215	27564561	27564750	1675,586,972,704,805,1069	6,0,0,8,0,0	1218,658,728,613,497,589	0,0,3,0,0,0	344	149	1	1.0	0.992,1.0,1.0,0.974,1.0,1.0	1.0,1.0,0.991,1.0,1.0,1.0	-0.004
ENSMUSG00000062753	AI413582	17	-	27564148	27564339	27564148	27564254	27564561	27564750	44,10,14,20,19,20	0,0,0,6,8,0	20,12,5,12,8,4	1,7,1,4,2,16	234	149	0.0107653968524	1.0	1.0,1.0,1.0,0.68,0.602,1.0	0.927,0.522,0.761,0.656,0.718,0.137	0.26
ENSMUSG00000062753	AI413582	17	-	27564148	27564410	27564148	27564254	27564561	27564750	1150,404,701,530,591,759	0,0,0,6,8,0	870,455,518,452,361,439	1,7,1,4,2,16	305	149	1	1.0	1.0,1.0,1.0,0.977,0.973,1.0	0.998,0.969,0.996,0.982,0.989,0.931	0.014
ENSMUSG00000062753	AI413582	17	-	27564148	27564410	27564148	27564339	27564561	27564750	1124,395,687,517,572,747	18,1,0,7,0,8	853,445,514,440,355,436	3,2,1,0,2,1	220	149	1	1.0	0.977,0.996,1.0,0.98,1.0,0.984	0.995,0.993,0.997,1.0,0.992,0.997	-0.006
ENSMUSG00000032612	Usp4	9	+	108384381	108384515	108384396	108384515	108384084	108384155	0,5,1,3,5,1	175,175,216,188,320,314	0,7,2,8,2,2	111,213,163,157,184,190	164	149	1	1.0	0.0,0.025,0.004,0.014,0.014,0.003	0.0,0.029,0.011,0.044,0.01,0.009	-0.007
ENSMUSG00000031342	Gpm6b	X	+	166385390	166388988	166386951	166388988	166383934	166384000	6,27,8,19,38,24	0,0,0,0,0,0	2,22,15,16,21,52	0,0,0,1,0,2	1710	149	1	1.0	1.0,1.0,1.0,1.0,1.0,1.0	1.0,1.0,1.0,0.582,1.0,0.694	0.121
ENSMUSG00000027678	Ncoa3	2	+	166068328	166068548	166068331	166068548	166067561	166067645	0,66,26,59,83,14	6,33,42,41,33,7	7,51,46,72,74,64	7,42,36,18,20,26	152	149	0.373899725749	1.0	0.0,0.662,0.378,0.585,0.711,0.662	0.495,0.543,0.556,0.797,0.784,0.707	-0.147
ENSMUSG00000005506	Celf1	2	+	91006619	91006695	91006631	91006695	91004700	91004862	9,101,42,81,133,33	0,20,5,9,29,7	9,111,86,109,82,109	2,15,8,11,21,13	161	149	1	1.0	1.0,0.824,0.886,0.893,0.809,0.814	0.806,0.873,0.909,0.902,0.783,0.886	0.011
ENSMUSG00000005506	Celf1	2	+	91009201	91009315	91009204	91009315	91008171	91008300	0,35,24,19,54,26	9,71,35,44,75,10	0,27,36,37,21,18	8,57,53,34,59,72	152	149	0.817636917141	1.0	0.0,0.326,0.402,0.297,0.414,0.718	0.0,0.317,0.4,0.516,0.259,0.197	0.078
ENSMUSG00000005506	Celf1	2	+	91013490	91019490	91016565	91019490	91013237	91013402	367,800,539,604,830,335	12,46,66,86,122,62	196,760,590,486,467,545	13,79,53,82,50,86	3224	149	1	1.0	0.586,0.446,0.274,0.245,0.239,0.2	0.411,0.308,0.34,0.215,0.302,0.227	0.031
ENSMUSG00000031353	Rbbp7	X	+	162769763	162769937	162769790	162769937	162768851	162768997	25,151,144,147,205,206	0,2,1,0,1,0	8,181,180,174,122,200	0,0,0,0,1,0	176	149	1	1.0	1.0,0.985,0.992,1.0,0.994,1.0	1.0,1.0,1.0,1.0,0.99,1.0	-0.003
ENSMUSG00000057375	Yipf1	4	+	107344487	107344678	107344511	107344678	107340985	107341102	0,0,1,0,0,0	198,187,229,171,256,321	3,4,2,0,0,0	185,188,169,165,121,161	173	149	1	1.0	0.0,0.0,0.004,0.0,0.0,0.0	0.014,0.018,0.01,0.0,0.0,0.0	-0.006
ENSMUSG00000010721	Lmbr1	5	-	29323801	29323905	29323801	29323824	29346766	29346906	0,2,6,11,6,12	0,0,0,0,0,1	0,5,4,9,8,5	0,0,0,0,0,0	230	149	1	1.0	NA,1.0,1.0,1.0,1.0,0.886	NA,1.0,1.0,1.0,1.0,1.0	-0.023
ENSMUSG00000040928	S100pbp	4	-	129181966	129182532	129181966	129182100	129183600	129183717	1,97,47,110,155,24	0,1,0,2,2,0	2,105,94,71,78,97	0,2,0,0,0,1	581	149	1	1.0	1.0,0.961,1.0,0.934,0.952,1.0	1.0,0.931,1.0,1.0,1.0,0.961	-0.008
ENSMUSG00000027550	Lrrcc1	3	+	14551171	14551527	14551387	14551527	14550250	14550455	0,0,0,0,1,3	0,28,19,29,27,20	0,0,1,2,0,0	1,29,28,28,31,26	365	149	1	1.0	NA,0.0,0.0,0.0,0.015,0.058	0.0,0.0,0.014,0.028,0.0,0.0	0.008
ENSMUSG00000040296	Ddx58	4	-	40227965	40228200	40227965	40228113	40229494	40229676	6,13,5,11,30,10	0,425,157,402,584,140	0,23,13,16,34,30	0,571,614,414,425,540	236	149	1	1.0	1.0,0.019,0.02,0.017,0.031,0.043	NA,0.025,0.013,0.024,0.048,0.034	0.16
ENSMUSG00000040464	Gtpbp10	5	-	5555237	5555406	5555237	5555382	5556064	5556156	0,0,1,1,0,0	0,6,9,13,22,20	0,0,0,2,0,2	0,8,7,6,7,3	173	149	1	1.0	NA,0.0,0.087,0.062,0.0,0.0	NA,0.0,0.0,0.223,0.0,0.365	-0.088
ENSMUSG00000040464	Gtpbp10	5	-	5556064	5556156	5556064	5556154	5557212	5557406	0,21,9,13,31,16	0,0,0,0,1,0	0,22,16,19,11,15	0,0,0,0,0,0	151	149	1	1.0	NA,1.0,1.0,1.0,0.968,1.0	NA,1.0,1.0,1.0,1.0,1.0	-0.006
ENSMUSG00000037652	Phc3	3	-	30935951	30936020	30935951	30935999	30936284	30937156	0,1,2,0,4,2	0,0,1,3,0,0	0,0,4,1,1,0	0,4,2,0,9,4	170	149	1	1.0	NA,1.0,0.637,0.0,1.0,1.0	NA,0.0,0.637,1.0,0.089,0.0	0.382
ENSMUSG00000005699	Pard6a	8	+	105702607	105703493	105702610	105703493	105702173	105702396	2,8,5,2,3,5	4,1,9,6,9,0	0,4,7,2,8,6	0,3,8,0,5,2	152	149	1	1.0	0.329,0.887,0.353,0.246,0.246,1.0	NA,0.567,0.462,1.0,0.611,0.746	-0.167
ENSMUSG00000046722	Cdc42se1	3	+	95232447	95232659	95232548	95232659	95231784	95232092	2,4,1,3,4,0	373,364,378,396,589,636	4,2,4,0,2,2	262,477,412,363,376,429	250	149	1	1.0	0.003,0.007,0.002,0.004,0.004,0.0	0.009,0.002,0.006,0.0,0.003,0.003	-0.0
ENSMUSG00000030094	Xpc	6	-	91496087	91498190	91496087	91496169	91499264	91500137	20,45,41,39,41,19	0,0,0,2,0,0	17,32,41,14,7,17	0,0,1,0,0,0	2170	149	1	1.0	1.0,1.0,1.0,0.572,1.0,1.0	1.0,1.0,0.738,1.0,1.0,1.0	-0.028
ENSMUSG00000039701	Usp53	3	-	122961154	122961432	122961154	122961237	122962883	122963018	0,3,3,11,8,7	0,0,0,2,1,0	0,5,9,4,3,3	0,0,0,0,0,0	344	149	1	1.0	NA,1.0,1.0,0.704,0.776,1.0	NA,1.0,1.0,1.0,1.0,1.0	-0.104
ENSMUSG00000070565	Rasal2	1	-	157158658	157158858	157158658	157158837	157161124	157161326	0,3,1,0,0,0	0,0,0,0,2,1	0,1,0,0,0,3	0,0,0,0,0,0	170	149	1	1.0	NA,1.0,1.0,NA,0.0,0.0	NA,1.0,NA,NA,NA,1.0	-0.5
ENSMUSG00000034707	Gns	10	+	121374357	121374564	121374389	121374564	121371143	121371203	11,1104,491,1040,1264,187	0,9,2,1,4,3	9,1017,1057,933,939,987	0,7,4,1,11,5	181	149	1	1.0	1.0,0.99,0.995,0.999,0.996,0.981	1.0,0.992,0.995,0.999,0.986,0.994	-0.001
ENSMUSG00000034707	Gns	10	+	121378021	121378189	121378094	121378189	121376635	121376734	33,1836,817,1667,2511,322	0,5,1,5,6,0	30,1862,1768,1654,1477,1844	0,19,8,13,4,11	222	149	1	1.0	1.0,0.996,0.998,0.996,0.996,1.0	1.0,0.985,0.993,0.988,0.996,0.991	0.006
ENSMUSG00000026270	Capn10	1	+	92943678	92943941	92943830	92943941	92943299	92943466	56,52,35,34,67,29	0,0,0,1,0,0	28,18,49,28,39,33	0,0,0,0,0,0	301	149	1	1.0	1.0,1.0,1.0,0.944,1.0,1.0	1.0,1.0,1.0,1.0,1.0,1.0	-0.009
ENSMUSG00000033434	Gtpbp6	5	-	110106652	110106783	110106652	110106742	110106869	110106940	46,51,56,51,104,69	0,0,0,0,2,0	43,48,59,52,51,60	0,0,0,0,0,0	190	149	1	1.0	1.0,1.0,1.0,1.0,0.976,1.0	1.0,1.0,1.0,1.0,1.0,1.0	-0.004
ENSMUSG00000025646	Atrip	9	-	109061109	109061201	109061109	109061198	109061531	109061668	74,11,24,5,32,25	15,4,2,8,4,1	23,17,11,19,24,13	0,0,1,0,3,2	152	149	0.00574625302138	1.0	0.829,0.729,0.922,0.38,0.887,0.961	1.0,1.0,0.915,1.0,0.887,0.864	-0.16
ENSMUSG00000019564	Arid3a	10	+	79950627	79950924	79950633	79950924	79949364	79949612	11,98,43,68,132,25	0,0,0,0,0,0	5,87,98,45,52,75	0,3,0,0,0,0	155	149	1	1.0	1.0,1.0,1.0,1.0,1.0,1.0	1.0,0.965,1.0,1.0,1.0,1.0	0.006
ENSMUSG00000039656	Rxrb	17	+	34036860	34036964	34036872	34036964	34036624	34036757	23,30,27,24,42,29	40,34,39,31,69,49	15,26,19,39,18,28	14,53,35,35,20,38	161	149	1	1.0	0.347,0.45,0.391,0.417,0.36,0.354	0.498,0.312,0.334,0.508,0.454,0.405	-0.032
ENSMUSG00000046432	Bex3	X	+	136271262	136271978	136271267	136271978	136270809	136270882	29,37,38,26,54,57	0,0,0,0,2,0	32,44,40,32,41,30	0,0,0,0,0,2	154	149	1	1.0	1.0,1.0,1.0,1.0,0.963,1.0	1.0,1.0,1.0,1.0,1.0,0.936	0.005
ENSMUSG00000028797	Tmem234	4	+	129602194	129602261	129602221	129602261	129600982	129601134	208,390,340,346,527,200	0,10,0,2,3,0	114,329,328,291,313,395	0,2,2,3,3,3	176	149	1	1.0	1.0,0.971,1.0,0.993,0.993,1.0	1.0,0.993,0.993,0.988,0.989,0.991	0.001
ENSMUSG00000028797	Tmem234	4	+	129602194	129602261	129602221	129602261	129601406	129601533	55,112,110,106,168,52	0,3,4,1,1,2	56,122,98,108,137,129	3,0,0,0,0,0	176	149	1	1.0	1.0,0.969,0.959,0.989,0.993,0.957	0.94,1.0,1.0,1.0,1.0,1.0	-0.012
ENSMUSG00000028797	Tmem234	4	+	129602194	129602261	129602221	129602261	129601406	129601625	43,91,83,80,114,40	0,0,0,0,0,1	40,75,65,82,75,101	0,0,4,0,0,0	176	149	1	1.0	1.0,1.0,1.0,1.0,1.0,0.971	1.0,1.0,0.932,1.0,1.0,1.0	0.006
ENSMUSG00000028797	Tmem234	4	+	129602194	129602261	129602221	129602261	129601869	129601961	75,146,147,140,199,72	0,0,0,0,0,0	62,117,108,139,119,165	4,0,0,0,0,0	176	149	1	1.0	1.0,1.0,1.0,1.0,1.0,1.0	0.929,1.0,1.0,1.0,1.0,1.0	0.012
ENSMUSG00000058135	Gstm1	3	-	108014944	108015118	108014944	108015040	108016327	108016428	25,19,34,35,33,28	749,919,1083,1204,1250,1061	23,32,11,31,10,27	664,824,708,888,664,676	227	149	1	1.0	0.021,0.013,0.02,0.019,0.017,0.017	0.022,0.025,0.01,0.022,0.01,0.026	-0.001
ENSMUSG00000058135	Gstm1	3	-	108014944	108015145	108014944	108015040	108016327	108016428	13,9,17,18,29,21	749,919,1083,1204,1250,1061	7,17,11,16,6,18	664,824,708,888,664,676	254	149	1	1.0	0.01,0.006,0.009,0.009,0.013,0.011	0.006,0.012,0.009,0.01,0.005,0.015	0.0
ENSMUSG00000058135	Gstm1	3	-	108014944	108015145	108014944	108015118	108016327	108016428	2,3,1,4,6,5	14,13,18,21,10,12	0,2,4,3,2,4	16,17,4,18,6,13	176	149	1	1.0	0.108,0.163,0.045,0.139,0.337,0.261	0.0,0.091,0.458,0.124,0.22,0.207	-0.008
ENSMUSG00000025647	Shisa5	9	+	109051363	109051453	109051366	109051453	109040869	109041026	116,446,336,473,599,183	184,1054,719,1059,1386,490	74,408,387,368,430,464	192,1006,1004,981,857,950	152	149	1	1.0	0.382,0.293,0.314,0.305,0.298,0.268	0.274,0.284,0.274,0.269,0.33,0.324	0.017
ENSMUSG00000025647	Shisa5	9	+	109051363	109051453	109051366	109051453	109051199	109051233	0,0,0,1,0,2	0,1,0,0,0,0	4,2,0,0,1,0	0,2,0,0,0,0	152	149	1	1.0	NA,0.0,NA,1.0,NA,1.0	1.0,0.495,NA,NA,1.0,NA	-0.165
ENSMUSG00000025647	Shisa5	9	+	109055977	109056505	109056286	109056505	109051366	109051453	373,1375,1029,1441,1951,546	5,14,24,19,24,7	326,1412,1396,1303,1296,1407	2,18,13,13,19,11	458	149	1	1.0	0.96,0.97,0.933,0.961,0.964,0.962	0.981,0.962,0.972,0.97,0.957,0.977	-0.011
ENSMUSG00000049047	Armcx3	X	+	134757235	134757342	134757263	134757342	134756646	134756885	0,5,1,0,2,0	0,0,2,0,0,0	0,2,2,3,3,3	0,2,1,0,0,2	177	149	1	1.0	NA,1.0,0.296,NA,1.0,NA	NA,0.457,0.627,1.0,1.0,0.558	0.037
ENSMUSG00000063362	Alg11	8	+	22064999	22065931	22065125	22065931	22061885	22062116	6,53,31,43,66,35	0,0,2,0,0,2	14,65,34,59,29,35	0,1,4,0,2,0	275	149	1	1.0	1.0,1.0,0.894,1.0,1.0,0.905	1.0,0.972,0.822,1.0,0.887,1.0	0.02
ENSMUSG00000002767	Mrpl2	17	+	46648658	46648769	46648669	46648769	46648471	46648587	421,188,281,194,227,330	6,0,5,1,3,4	303,160,158,132,148,148	1,1,2,2,1,0	160	149	1	1.0	0.985,1.0,0.981,0.994,0.986,0.987	0.996,0.993,0.987,0.984,0.993,1.0	-0.003
ENSMUSG00000034349	Smc4	3	+	69009483	69009660	69009533	69009660	69007928	69008120	0,19,15,26,72,16	0,2,0,0,0,0	1,30,36,28,40,28	0,0,0,0,0,1	199	149	1	1.0	NA,0.877,1.0,1.0,1.0,1.0	1.0,1.0,1.0,1.0,1.0,0.954	-0.017
ENSMUSG00000034349	Smc4	3	+	69025823	69025985	69025917	69025985	69024193	69024350	0,58,57,56,111,42	0,0,0,0,0,1	0,51,82,59,77,69	0,0,0,0,0,0	243	149	1	1.0	NA,1.0,1.0,1.0,1.0,0.963	NA,1.0,1.0,1.0,1.0,1.0	-0.007
ENSMUSG00000034349	Smc4	3	+	69027492	69027718	69027562	69027718	69025823	69025985	0,61,55,65,99,33	0,1,0,0,5,4	3,49,74,41,47,85	0,0,0,2,2,0	219	149	1	1.0	NA,0.976,1.0,1.0,0.931,0.849	1.0,1.0,1.0,0.933,0.941,1.0	-0.028
ENSMUSG00000006763	Saal1	7	-	46699363	46699552	46699363	46699547	46699635	46701961	97,18,36,22,26,39	2,0,0,0,1,0	30,18,28,20,17,40	0,0,0,0,0,0	154	149	1	1.0	0.979,1.0,1.0,1.0,0.962,1.0	1.0,1.0,1.0,1.0,1.0,1.0	-0.01
ENSMUSG00000006763	Saal1	7	-	46702401	46702517	46702401	46702492	46702620	46702680	28,32,27,28,46,39	4,0,6,1,3,0	20,33,15,35,31,29	1,0,1,9,3,6	174	149	1	1.0	0.857,1.0,0.794,0.96,0.929,1.0	0.945,1.0,0.928,0.769,0.898,0.805	0.033
ENSMUSG00000002395	Use1	8	+	71367497	71367693	71367643	71367693	71367216	71367369	76,36,68,62,59,67	576,253,311,297,318,464	37,36,24,37,29,33	390,256,257,229,204,185	295	149	1	1.0	0.062,0.067,0.099,0.095,0.086,0.068	0.046,0.066,0.045,0.075,0.067,0.083	0.016
ENSMUSG00000002395	Use1	8	+	71367643	71367848	71367769	71367848	71367216	71367369	584,264,327,309,346,484	4,1,3,26,7,10	396,270,265,250,223,196	0,6,0,3,10,1	275	149	1	1.0	0.988,0.993,0.983,0.866,0.964,0.963	1.0,0.961,1.0,0.978,0.924,0.991	-0.016
ENSMUSG00000061689	Dlgap4	2	+	156748022	156748420	156748331	156748420	156745834	156746196	24,57,30,43,73,12	214,239,196,191,268,124	30,82,41,37,44,63	148,259,210,186,174,188	458	149	1	1.0	0.035,0.072,0.047,0.068,0.081,0.031	0.062,0.093,0.06,0.061,0.076,0.098	-0.019
ENSMUSG00000064302	Clasp1	1	+	118543101	118543346	118543104	118543346	118539265	118539369	0,35,14,33,33,3	0,1,0,0,0,0	0,22,25,39,15,43	0,2,0,0,4,2	152	149	1	1.0	NA,0.972,1.0,1.0,1.0,1.0	NA,0.915,1.0,1.0,0.786,0.955	0.063
ENSMUSG00000064302	Clasp1	1	+	118543101	118543346	118543104	118543346	118541674	118541698	0,3,0,2,3,0	0,1,0,0,0,0	0,3,1,0,2,1	0,0,0,2,0,0	152	149	1	1.0	NA,0.746,NA,1.0,1.0,NA	NA,1.0,1.0,0.0,1.0,1.0	0.115
ENSMUSG00000032563	Mrpl3	9	+	105054424	105054605	105054444	105054605	105053269	105053512	8,33,23,30,46,26	0,0,0,0,4,3	2,27,28,22,25,17	0,1,3,0,0,3	169	149	1	1.0	1.0,1.0,1.0,1.0,0.91,0.884	1.0,0.96,0.892,1.0,1.0,0.833	0.018
ENSMUSG00000041268	Dmxl2	9	-	54396239	54396370	54396239	54396367	54398046	54398123	0,11,11,21,32,4	0,0,3,1,6,4	0,16,7,11,5,17	0,8,6,1,1,3	152	149	1	1.0	NA,1.0,0.782,0.954,0.839,0.495	NA,0.662,0.534,0.915,0.831,0.847	0.056
ENSMUSG00000041268	Dmxl2	9	-	54396239	54396370	54396239	54396367	54399941	54400133	0,1,2,1,1,0	0,1,1,0,1,0	0,2,2,1,0,6	0,0,0,0,1,0	152	149	1	1.0	NA,0.495,0.662,1.0,0.495,NA	NA,1.0,1.0,1.0,0.0,1.0	-0.137
ENSMUSG00000028249	Sdcbp	4	+	6385025	6385187	6385028	6385187	6380989	6381099	121,1393,893,1471,1879,1287	19,412,250,419,550,366	65,1627,1524,1419,1197,1556	28,497,463,452,378,494	152	149	1	1.0	0.862,0.768,0.778,0.775,0.77,0.775	0.695,0.762,0.763,0.755,0.756,0.755	0.04
ENSMUSG00000022698	Naa50	16	+	44156409	44156546	44156412	44156546	44144780	44144918	1,0,1,2,2,3	0,0,0,0,0,0	0,2,0,2,1,1	0,2,0,0,0,0	152	149	1	1.0	1.0,NA,1.0,1.0,1.0,1.0	NA,0.495,NA,1.0,1.0,1.0	0.126
ENSMUSG00000003868	Ruvbl2	7	-	45422091	45422206	45422091	45422134	45422384	45422514	340,96,146,103,163,270	7,0,2,1,3,1	151,86,78,72,53,97	11,0,0,0,0,1	221	149	1	1.0	0.97,1.0,0.98,0.986,0.973,0.995	0.902,1.0,1.0,1.0,1.0,0.985	0.003
ENSMUSG00000025266	Gnl3l	X	-	151014020	151014150	151014020	151014089	151017200	151017322	0,0,0,0,3,0	0,9,0,17,26,3	0,0,0,0,1,1	0,13,22,14,18,23	210	149	1	1.0	NA,0.0,NA,0.0,0.076,0.0	NA,0.0,0.0,0.0,0.038,0.03	0.005
ENSMUSG00000074272	Ceacam1	7	-	25464848	25466437	25464848	25464880	25471797	25472073	0,12,5,21,37,4	0,0,1,6,0,0	0,10,18,25,18,9	0,0,1,1,0,0	1706	149	1	1.0	NA,1.0,0.304,0.234,1.0,1.0	NA,1.0,0.611,0.686,1.0,1.0	-0.152
ENSMUSG00000025261	Huwe1	X	+	151806271	151806407	151806275	151806407	151803661	151803802	0,1,0,0,1,0	0,0,0,0,1,1	0,0,0,0,0,1	0,1,0,0,0,0	153	149	1	1.0	NA,1.0,NA,NA,0.493,0.0	NA,0.0,NA,NA,NA,1.0	-0.002
ENSMUSG00000025261	Huwe1	X	+	151806271	151806407	151806275	151806407	151804445	151804540	0,1,0,1,0,0	0,0,0,0,0,0	0,0,0,0,0,0	0,0,2,0,0,0	153	149	1	1.0	NA,1.0,NA,1.0,NA,NA	NA,NA,0.0,NA,NA,NA	1.0
ENSMUSG00000025261	Huwe1	X	+	151908727	151908956	151908730	151908956	151907275	151907444	0,87,32,95,136,9	0,2,1,2,0,0	6,88,84,89,85,78	0,3,0,2,2,6	152	149	1	1.0	NA,0.977,0.969,0.979,1.0,1.0	1.0,0.966,1.0,0.978,0.977,0.927	0.01
ENSMUSG00000005442	Cic	7	+	25291051	25291342	25291054	25291342	25290798	25290965	11,79,52,92,123,26	16,65,83,75,166,25	15,92,120,68,88,75	29,69,76,85,71,63	152	149	1	1.0	0.403,0.544,0.38,0.546,0.421,0.505	0.336,0.567,0.608,0.44,0.549,0.539	-0.04
ENSMUSG00000005442	Cic	7	+	25292413	25292568	25292416	25292568	25292063	25292314	86,141,142,154,235,81	24,57,75,60,84,49	26,123,108,120,161,136	35,59,53,47,66,79	152	149	0.900682304433	1.0	0.778,0.708,0.65,0.716,0.733,0.618	0.421,0.671,0.666,0.715,0.705,0.628	0.066
ENSMUSG00000015749	Anp32e	3	+	95937023	95937195	95937119	95937195	95934775	95934898	239,236,254,223,346,356	0,0,0,1,0,0	105,289,231,197,208,266	0,0,0,0,0,0	245	149	1	1.0	1.0,1.0,1.0,0.993,1.0,1.0	1.0,1.0,1.0,1.0,1.0,1.0	-0.001
ENSMUSG00000040842	Szrd1	4	-	141118526	141118781	141118526	141118778	141120323	141120373	64,146,92,158,204,74	14,68,31,50,74,36	70,156,150,159,101,159	15,33,37,40,19,66	152	149	0.583494425684	1.0	0.818,0.678,0.744,0.756,0.73,0.668	0.821,0.823,0.799,0.796,0.839,0.703	-0.064
ENSMUSG00000040842	Szrd1	4	-	141118526	141118781	141118526	141118778	141139691	141139775	88,137,109,130,219,101	31,0,0,45,27,21	50,144,146,125,172,163	21,30,13,25,39,0	152	149	1	1.0	0.736,1.0,1.0,0.739,0.888,0.825	0.7,0.825,0.917,0.831,0.812,1.0	0.017
ENSMUSG00000047248	C2cd3	7	+	100379967	100380125	100380025	100380125	100374263	100374533	0,5,0,12,21,2	0,0,0,2,0,0	0,7,9,7,14,14	0,0,0,0,0,2	207	149	1	1.0	NA,1.0,NA,0.812,1.0,1.0	NA,1.0,1.0,1.0,1.0,0.834	-0.014
ENSMUSG00000047248	C2cd3	7	+	100413325	100413448	100413329	100413448	100410331	100410450	0,7,5,12,14,0	0,0,0,1,0,0	0,14,19,18,7,10	0,0,0,0,1,0	153	149	1	1.0	NA,1.0,1.0,0.921,1.0,NA	NA,1.0,1.0,1.0,0.872,1.0	0.006
ENSMUSG00000037370	Enpp1	10	-	24651244	24651399	24651244	24651396	24652834	24652886	0,4,4,2,3,2	3,28,36,10,30,31	4,4,0,0,2,2	16,18,25,7,17,18	152	149	1	1.0	0.0,0.123,0.098,0.164,0.089,0.059	0.197,0.179,0.0,0.0,0.103,0.098	-0.007
ENSMUSG00000021176	Efcab11	12	-	99878356	99878402	99878356	99878398	99882761	99882857	22,2,9,1,4,4	0,0,0,0,0,0	0,2,3,0,3,6	0,0,0,0,0,1	153	149	1	1.0	1.0,1.0,1.0,1.0,1.0,1.0	NA,1.0,1.0,NA,1.0,0.854	0.036
ENSMUSG00000042747	Krtcap2	3	+	89246777	89246932	89246780	89246932	89245965	89246515	706,353,523,396,493,732	103,16,55,23,36,64	519,307,317,334,325,382	75,14,24,24,44,23	152	149	1	1.0	0.87,0.956,0.903,0.944,0.931,0.918	0.872,0.956,0.928,0.932,0.879,0.942	0.002
ENSMUSG00000042747	Krtcap2	3	+	89246777	89246932	89246780	89246932	89246433	89246593	154,76,153,89,150,176	0,0,0,3,0,9	104,76,61,38,73,62	0,10,0,3,0,3	152	149	1	1.0	1.0,1.0,1.0,0.967,1.0,0.95	1.0,0.882,1.0,0.925,1.0,0.953	0.026
ENSMUSG00000075376	Rc3h2	2	-	37389584	37389890	37389584	37389774	37398243	37398356	0,14,6,19,17,1	0,0,0,0,1,0	0,33,35,30,26,15	0,0,0,0,0,0	265	149	1	1.0	NA,1.0,1.0,1.0,0.905,1.0	NA,1.0,1.0,1.0,1.0,1.0	-0.019
ENSMUSG00000079487	Med12	X	+	101293936	101294012	101293957	101294012	101293792	101293870	0,2,0,0,2,0	12,69,45,38,114,16	0,0,0,1,5,1	18,56,67,60,57,50	170	149	1	1.0	0.0,0.025,0.0,0.0,0.015,0.0	0.0,0.0,0.0,0.014,0.071,0.017	-0.01
ENSMUSG00000051675	Trim32	4	+	65613128	65616238	65613131	65616238	65604985	65605069	0,10,2,9,11,1	0,0,5,4,6,0	0,6,10,6,5,7	0,5,0,4,7,0	152	149	1	1.0	NA,1.0,0.282,0.688,0.642,1.0	NA,0.541,1.0,0.595,0.412,1.0	0.013
ENSMUSG00000039458	Mtmr12	15	+	12266606	12266768	12266611	12266768	12265543	12265711	0,25,19,35,27,7	0,0,2,0,2,0	1,32,22,41,20,37	0,5,0,2,0,0	154	149	1	1.0	NA,1.0,0.902,1.0,0.929,1.0	1.0,0.861,1.0,0.952,1.0,1.0	-0.003
ENSMUSG00000026456	Cyb5r1	1	+	134407816	134408487	134408403	134408487	134407573	134407703	26,95,38,62,94,51	147,155,156,141,308,313	3,52,73,38,42,43	97,186,136,131,116,120	736	149	1	1.0	0.035,0.11,0.047,0.082,0.058,0.032	0.006,0.054,0.098,0.055,0.068,0.068	0.002
ENSMUSG00000059291	Rpl11	4	-	136051613	136051720	136051613	136051716	136052566	136052717	11789,4788,7737,5235,6864,11312	0,0,1,1,3,2	8473,5051,5260,4437,4326,5338	0,0,0,0,1,0	153	149	1	1.0	1.0,1.0,1.0,1.0,1.0,1.0	1.0,1.0,1.0,1.0,1.0,1.0	0.0
ENSMUSG00000054414	Slc30a7	3	-	115938972	115946711	115938972	115939692	115954051	115954201	1003,1112,1176,1034,1577,886	0,0,0,0,0,1	828,1165,1159,965,995,1047	0,1,0,0,0,0	7168	149	1	1.0	1.0,1.0,1.0,1.0,1.0,0.948	1.0,0.96,1.0,1.0,1.0,1.0	-0.002
ENSMUSG00000022098	Bmp1	14	-	70486146	70486930	70486146	70486272	70488469	70490200	179,114,100,55,134,203	0,1,0,0,0,0	189,125,79,43,89,101	0,0,0,0,1,0	807	149	1	1.0	1.0,0.955,1.0,1.0,1.0,1.0	1.0,1.0,1.0,1.0,0.943,1.0	0.002
ENSMUSG00000022098	Bmp1	14	-	70486146	70486930	70486146	70486272	70490019	70490200	323,178,190,84,220,330	11,36,24,21,39,29	342,182,112,83,150,176	22,18,42,19,43,41	807	149	0.505897114967	1.0	0.844,0.477,0.594,0.425,0.51,0.678	0.742,0.651,0.33,0.446,0.392,0.442	0.087
ENSMUSG00000022098	Bmp1	14	-	70507998	70508214	70507998	70508177	70508455	70508573	0,7,0,4,8,3	15,67,36,45,98,37	5,6,6,5,12,12	24,84,74,37,91,104	186	149	1	1.0	0.0,0.077,0.0,0.066,0.061,0.061	0.143,0.054,0.061,0.098,0.096,0.085	-0.045
ENSMUSG00000026860	Sh3glb2	2	-	30345698	30346453	30345698	30345939	30346610	30346700	156,137,125,93,162,99	0,0,0,0,0,0	45,59,81,61,68,76	0,0,0,0,0,1	663	149	1	1.0	1.0,1.0,1.0,1.0,1.0,1.0	1.0,1.0,1.0,1.0,1.0,0.945	0.009
ENSMUSG00000029217	Tec	5	-	72783717	72783774	72783717	72783758	72785916	72786045	0,0,0,0,1,0	0,29,19,17,36,21	0,0,1,0,1,0	0,16,15,10,11,22	165	149	1	1.0	NA,0.0,0.0,0.0,0.024,0.0	NA,0.0,0.057,0.0,0.076,0.0	-0.022
ENSMUSG00000029217	Tec	5	-	72786737	72786819	72786737	72786778	72789139	72789244	0,18,25,9,21,8	0,5,1,5,6,2	1,22,17,17,15,17	0,3,2,4,4,2	190	149	1	1.0	NA,0.738,0.951,0.585,0.733,0.758	1.0,0.852,0.87,0.769,0.746,0.87	-0.098
ENSMUSG00000105504	Gbp5	3	+	142503722	142503922	142503820	142503922	142501261	142501389	15,1300,782,1332,1469,450	0,15,18,25,28,9	46,2011,2066,1739,1310,1626	0,45,30,16,20,27	247	149	1	1.0	1.0,0.981,0.963,0.97,0.969,0.968	1.0,0.964,0.976,0.985,0.975,0.973	-0.004
ENSMUSG00000085795	Zfp703	8	+	26978234	26978395	26978261	26978395	26977324	26977611	0,5,0,6,2,0	5,1,3,0,2,1	0,1,4,1,3,1	0,3,0,1,1,1	176	149	1	1.0	0.0,0.809,0.0,1.0,0.458,0.0	NA,0.22,1.0,0.458,0.717,0.458	-0.193
ENSMUSG00000028673	Fuca1	4	+	135936922	135937022	135936972	135937022	135934689	135934880	2290,646,1035,520,892,1310	0,2,5,0,0,0	1397,642,624,424,431,493	1,0,4,3,0,0	199	149	1	1.0	1.0,0.996,0.994,1.0,1.0,1.0	0.999,1.0,0.992,0.991,1.0,1.0	0.001
ENSMUSG00000031403	Dkc1	X	+	75097234	75097369	75097282	75097369	75096833	75096901	0,3,0,0,0,0	6,26,9,11,40,18	0,0,0,1,3,0	0,24,11,17,17,29	197	149	1	1.0	0.0,0.08,0.0,0.0,0.0,0.0	NA,0.0,0.0,0.043,0.118,0.0	-0.019
ENSMUSG00000025268	Maged2	X	-	150808720	150809152	150808720	150808783	150809246	150809326	81,76,92,79,114,83	0,4,0,0,0,5	62,68,61,45,67,102	0,0,2,0,0,0	518	149	1	1.0	1.0,0.845,1.0,1.0,1.0,0.827	1.0,1.0,0.898,1.0,1.0,1.0	-0.038
ENSMUSG00000031400	G6pdx	X	-	74412318	74412480	74412318	74412477	74413863	74414081	0,18,3,5,17,3	58,569,490,611,1008,274	0,3,14,7,8,7	59,546,650,550,524,632	152	149	1	1.0	0.0,0.03,0.006,0.008,0.016,0.011	0.0,0.005,0.021,0.012,0.015,0.011	0.001
ENSMUSG00000004221	Ikbkg	X	+	74437163	74437282	74437166	74437282	74433802	74434014	45,243,125,296,285,124	1,32,22,42,68,15	20,214,208,177,159,163	0,34,48,36,22,59	152	149	1	1.0	0.978,0.882,0.848,0.874,0.804,0.89	1.0,0.861,0.809,0.828,0.876,0.73	0.029
ENSMUSG00000031399	Fam3a	X	-	74387033	74387105	74387033	74387084	74387437	74387496	0,2,0,0,0,0	53,36,87,44,71,36	0,0,0,0,0,0	17,52,40,54,42,45	170	149	1	1.0	0.0,0.046,0.0,0.0,0.0,0.0	0.0,0.0,0.0,0.0,0.0,0.0	0.008
ENSMUSG00000026074	Map4k4	1	+	40000530	40000749	40000623	40000749	39997020	39997182	17,79,48,69,116,23	0,0,1,0,3,1	2,60,65,41,58,85	0,2,0,0,0,1	242	149	1	1.0	1.0,1.0,0.967,1.0,0.96,0.934	1.0,0.949,1.0,1.0,1.0,0.981	-0.011
ENSMUSG00000026074	Map4k4	1	+	40003756	40003987	40003762	40003987	39997020	39997182	0,1,1,5,4,0	0,2,0,0,0,0	2,3,2,1,0,0	0,0,0,1,0,0	155	149	1	1.0	NA,0.325,1.0,1.0,1.0,NA	1.0,1.0,1.0,0.49,NA,NA	-0.041
ENSMUSG00000026074	Map4k4	1	+	40000530	40000749	40000623	40000749	39999887	39999974	28,187,116,128,294,43	20,133,62,118,180,31	6,139,144,100,190,190	38,137,93,82,126,152	242	149	0.467482982548	1.0	0.463,0.464,0.535,0.4,0.501,0.461	0.089,0.384,0.488,0.429,0.481,0.435	0.086
ENSMUSG00000026074	Map4k4	1	+	40003756	40003987	40003762	40003987	40000530	40000749	5,42,27,57,79,13	0,5,0,2,0,0	10,51,34,22,48,59	0,1,3,0,2,0	155	149	1	1.0	1.0,0.89,1.0,0.965,1.0,1.0	1.0,0.98,0.916,1.0,0.958,1.0	0.0
ENSMUSG00000026074	Map4k4	1	+	40003756	40003987	40003762	40003987	40001429	40001591	0,1,0,5,15,0	0,0,0,0,0,0	2,6,20,4,1,0	0,0,0,0,6,0	155	149	1	1.0	NA,1.0,NA,1.0,1.0,NA	1.0,1.0,1.0,1.0,0.138,NA	0.172
ENSMUSG00000026074	Map4k4	1	+	40006670	40006822	40006673	40006822	40004806	40004913	8,154,85,119,262,50	0,11,16,12,31,1	7,146,126,92,177,167	0,12,13,11,12,25	152	149	1	1.0	1.0,0.932,0.839,0.907,0.892,0.98	1.0,0.923,0.905,0.891,0.935,0.868	0.005
ENSMUSG00000028689	Ccdc163	4	+	116709437	116709619	116709481	116709619	116709239	116709273	6,5,14,17,17,5	0,1,0,0,0,0	23,12,14,18,13,16	0,0,0,0,0,0	193	149	1	1.0	1.0,0.794,1.0,1.0,1.0,1.0	1.0,1.0,1.0,1.0,1.0,1.0	-0.034
ENSMUSG00000028689	Ccdc163	4	+	116711285	116711378	116711310	116711378	116710100	116710280	4,0,1,1,2,0	3,0,0,3,0,0	1,1,0,0,3,3	0,0,0,0,0,0	174	149	1	1.0	0.533,NA,1.0,0.222,1.0,NA	1.0,1.0,NA,NA,1.0,1.0	-0.311
ENSMUSG00000028689	Ccdc163	4	+	116711285	116711378	116711310	116711378	116710100	116710284	0,2,6,3,3,0	19,5,12,4,14,14	0,2,6,0,1,0	7,0,6,5,5,12	174	149	0.0695384125742	1.0	0.0,0.255,0.3,0.391,0.155,0.0	0.0,1.0,0.461,0.0,0.146,0.0	-0.084
ENSMUSG00000028689	Ccdc163	4	+	116714015	116714149	116714087	116714149	116710100	116710284	44,6,18,2,1,9	9,0,1,0,0,6	7,1,3,0,8,6	0,2,1,0,0,0	221	149	1	1.0	0.767,1.0,0.924,1.0,1.0,0.503	1.0,0.252,0.669,NA,1.0,1.0	0.081
ENSMUSG00000028689	Ccdc163	4	+	116714015	116714149	116714087	116714149	116712722	116712826	37,6,20,3,4,10	40,6,11,9,15,23	5,3,2,0,4,8	27,11,3,5,8,7	221	149	0.188794902523	1.0	0.384,0.403,0.551,0.183,0.152,0.227	0.111,0.155,0.31,0.0,0.252,0.435	0.106
ENSMUSG00000008682	Rpl10	X	+	74271360	74271718	74271659	74271718	74270978	74271024	107,285,204,384,410,286	4362,3974,4978,4297,5693,4885	108,273,233,291,295,279	2930,4298,4032,3929,3604,4374	448	149	1	1.0	0.008,0.023,0.013,0.029,0.023,0.019	0.012,0.021,0.019,0.024,0.027,0.021	-0.002
ENSMUSG00000025156	Gps1	11	+	120787008	120787069	120787011	120787069	120786771	120786849	41,146,179,113,197,136	0,6,4,10,4,3	55,149,169,102,121,109	7,0,12,9,17,7	152	149	1	1.0	1.0,0.96,0.978,0.917,0.98,0.978	0.885,1.0,0.932,0.917,0.875,0.939	0.044
ENSMUSG00000031392	Irak1	X	-	74017129	74017511	74017129	74017430	74017900	74018017	6,74,64,79,119,19	0,0,0,0,5,1	4,60,55,66,43,54	0,1,0,0,0,0	230	149	1	1.0	1.0,1.0,1.0,1.0,0.939,0.925	1.0,0.975,1.0,1.0,1.0,1.0	-0.018
ENSMUSG00000031392	Irak1	X	-	74017129	74017511	74017129	74017430	74018129	74018366	22,165,138,171,262,52	0,11,0,7,0,0	14,165,169,170,115,126	0,14,1,20,20,0	230	149	0.394747516931	1.0	1.0,0.907,1.0,0.941,1.0,1.0	1.0,0.884,0.991,0.846,0.788,1.0	0.056
ENSMUSG00000031392	Irak1	X	-	74022472	74022664	74022472	74022661	74022848	74022952	0,71,38,86,104,16	5,30,17,38,48,7	0,59,68,69,37,54	0,38,35,51,23,44	152	149	1	1.0	0.0,0.699,0.687,0.689,0.68,0.691	NA,0.603,0.656,0.57,0.612,0.546	-0.023
ENSMUSG00000031392	Irak1	X	-	74022848	74023065	74022848	74022952	74023365	74023533	0,13,7,9,25,0	0,1,2,0,0,0	0,12,6,10,5,10	0,0,0,2,0,1	262	149	1	1.0	NA,0.881,0.666,1.0,1.0,NA	NA,1.0,1.0,0.74,1.0,0.85	-0.031
ENSMUSG00000020964	Sel1l	12	-	91813831	91814693	91813831	91814004	91814973	91815139	1,200,101,168,252,48	0,0,0,0,0,0	3,159,203,131,202,152	0,0,0,2,0,5	838	149	1	1.0	1.0,1.0,1.0,1.0,1.0,1.0	1.0,1.0,1.0,0.921,1.0,0.844	0.039
ENSMUSG00000031388	Naa10	X	-	73919501	73919546	73919501	73919540	73919753	73919869	111,29,36,14,59,58	0,0,0,0,3,0	75,14,39,18,26,43	0,0,0,0,0,0	155	149	1	1.0	1.0,1.0,1.0,1.0,0.95,1.0	1.0,1.0,1.0,1.0,1.0,1.0	-0.008
ENSMUSG00000031375	Bgn	X	+	73492923	73493056	73492962	73493056	73492722	73492833	0,3,0,0,0,0	34,359,235,201,540,168	0,1,0,0,9,2	57,370,231,203,455,577	188	149	1	1.0	0.0,0.007,0.0,0.0,0.0,0.0	0.0,0.002,0.0,0.0,0.015,0.003	-0.002
ENSMUSG00000022800	Fyttd1	16	+	32898373	32898470	32898400	32898470	32895084	32895197	9,130,71,84,125,78	0,0,0,0,0,0	1,111,84,95,77,115	0,0,0,1,0,0	176	149	1	1.0	1.0,1.0,1.0,1.0,1.0,1.0	1.0,1.0,1.0,0.988,1.0,1.0	0.002
ENSMUSG00000015217	Hmgb3	X	+	71558052	71558207	71558056	71558207	71555927	71556190	0,2,1,5,4,0	0,0,1,0,0,1	0,1,1,4,1,2	0,0,0,0,0,0	153	149	1	1.0	NA,1.0,0.493,1.0,1.0,0.0	NA,1.0,1.0,1.0,1.0,1.0	-0.301
ENSMUSG00000000838	Fmr1	X	+	68712230	68712413	68712305	68712413	68710583	68710779	1,44,45,38,68,11	0,14,3,2,12,11	0,44,52,41,47,58	1,16,11,10,14,13	224	149	0.703427440319	1.0	1.0,0.676,0.909,0.927,0.79,0.399	0.0,0.647,0.759,0.732,0.691,0.748	0.187
ENSMUSG00000000838	Fmr1	X	+	68715513	68717963	68715564	68717963	68713240	68713323	0,1,0,2,0,0	0,73,59,76,123,52	0,5,0,0,4,4	0,107,99,93,97,91	200	149	1	1.0	NA,0.01,0.0,0.019,0.0,0.0	NA,0.034,0.0,0.0,0.03,0.032	-0.013
ENSMUSG00000034893	Cog3	14	-	75707089	75708049	75707089	75707188	75713200	75713276	5,73,50,73,109,49	0,0,0,0,0,0	5,77,59,50,60,45	0,1,0,1,0,0	1010	149	1	1.0	1.0,1.0,1.0,1.0,1.0,1.0	1.0,0.919,1.0,0.881,1.0,1.0	0.033
ENSMUSG00000022973	Synj1	16	-	90973909	90974075	90973909	90974066	90976598	90976751	0,73,31,91,109,4	0,0,0,0,0,0	0,111,100,84,103,93	0,5,2,0,4,0	158	149	1	1.0	NA,1.0,1.0,1.0,1.0,1.0	NA,0.954,0.979,1.0,0.96,1.0	0.021
ENSMUSG00000041538	H2-Ob	17	+	34243838	34243916	34243887	34243916	34243467	34243578	0,2,0,0,0,1	0,3,0,4,5,2	0,0,0,0,1,0	1,5,4,6,8,0	198	149	1	1.0	NA,0.334,NA,0.0,0.0,0.273	0.0,0.0,0.0,0.0,0.086,NA	0.135
ENSMUSG00000029238	Clock	5	-	76229357	76229563	76229357	76229560	76230164	76230359	0,14,8,8,25,0	0,6,4,7,20,0	0,22,12,8,6,14	0,10,9,10,4,21	152	149	1	1.0	NA,0.696,0.662,0.528,0.551,NA	NA,0.683,0.567,0.44,0.595,0.395	0.073
ENSMUSG00000029238	Clock	5	-	76254373	76254463	76254373	76254441	76262674	76262766	0,11,6,24,28,1	0,0,0,1,0,0	0,17,13,8,4,28	0,0,3,2,0,1	171	149	1	1.0	NA,1.0,1.0,0.954,1.0,1.0	NA,1.0,0.791,0.777,1.0,0.961	0.085
ENSMUSG00000036733	Rbm42	7	-	30645666	30645842	30645666	30645821	30645918	30645987	275,259,339,266,286,265	0,1,9,0,0,3	245,201,215,205,200,249	0,4,0,1,0,4	170	149	1	1.0	1.0,0.996,0.971,1.0,1.0,0.987	1.0,0.978,1.0,0.994,1.0,0.982	0.0
ENSMUSG00000036733	Rbm42	7	-	30645666	30645842	30645666	30645821	30647559	30647634	38,19,27,15,13,26	122,90,142,100,114,115	26,22,13,29,21,22	90,79,60,71,63,73	170	149	0.659092468504	1.0	0.214,0.156,0.143,0.116,0.091,0.165	0.202,0.196,0.16,0.264,0.226,0.209	-0.062
ENSMUSG00000004947	Dtx2	5	+	136028498	136028572	136028501	136028572	136026469	136026607	182,206,218,233,290,229	0,2,1,0,14,4	124,179,125,141,156,191	0,3,1,2,0,5	152	149	1	1.0	1.0,0.99,0.995,1.0,0.953,0.982	1.0,0.983,0.992,0.986,1.0,0.974	-0.003
ENSMUSG00000035632	Cnot3	7	+	3653144	3653419	3653196	3653419	3652032	3652128	0,0,0,5,7,1	0,18,12,25,16,4	0,4,6,2,0,2	0,13,5,18,7,14	201	149	1	1.0	NA,0.0,0.0,0.129,0.245,0.156	NA,0.186,0.471,0.076,0.0,0.096	-0.06
ENSMUSG00000035632	Cnot3	7	+	3653144	3653419	3653199	3653419	3652032	3652128	0,1,0,8,7,1	3,36,47,45,75,20	0,4,6,4,0,2	1,67,53,42,38,68	204	149	1	1.0	0.0,0.02,0.0,0.115,0.064,0.035	0.0,0.042,0.076,0.065,0.0,0.021	0.005
ENSMUSG00000035632	Cnot3	7	+	3653196	3653419	3653199	3653419	3652032	3652128	0,19,12,28,16,4	3,36,47,45,75,20	0,13,5,20,7,14	1,67,53,42,38,68	152	149	0.656320941751	1.0	0.0,0.341,0.2,0.379,0.173,0.164	0.0,0.16,0.085,0.318,0.153,0.168	0.062
ENSMUSG00000033985	Tesk2	4	+	116801448	116801532	116801452	116801532	116801159	116801244	0,6,0,6,6,1	0,1,0,0,0,0	0,12,1,1,2,4	0,0,0,0,1,0	153	149	1	1.0	NA,0.854,NA,1.0,1.0,1.0	NA,1.0,1.0,1.0,0.661,1.0	0.031
ENSMUSG00000090733	Rps27	3	-	90212670	90212753	90212670	90212740	90212933	90213044	6672,2179,3195,1979,3889,6665	0,0,0,0,0,3	4823,1655,1965,1941,1346,2104	0,0,0,0,0,0	162	149	1	1.0	1.0,1.0,1.0,1.0,1.0,1.0	1.0,1.0,1.0,1.0,1.0,1.0	0.0
ENSMUSG00000039480	Nt5dc1	10	-	34398113	34398198	34398113	34398195	34399737	34399817	0,21,23,16,28,21	0,14,1,9,5,0	0,36,23,16,21,15	0,7,4,4,5,3	152	149	1	1.0	NA,0.595,0.958,0.635,0.846,1.0	NA,0.834,0.849,0.797,0.805,0.831	-0.016
ENSMUSG00000003873	Bax	7	-	45461696	45461966	45461696	45461962	45463398	45463503	4586,1283,2323,1499,2033,3562	261,73,106,79,96,206	3033,1345,1266,1201,1179,1347	167,39,72,66,64,51	153	149	1	1.0	0.945,0.945,0.955,0.949,0.954,0.944	0.946,0.971,0.945,0.947,0.947,0.963	-0.005
ENSMUSG00000032491	Nradd	9	-	110622071	110622261	110622071	110622114	110623086	110623235	80,67,115,38,127,129	0,0,0,0,3,0	51,78,74,41,63,70	0,1,0,0,0,0	296	149	1	1.0	1.0,1.0,1.0,1.0,0.955,1.0	1.0,0.975,1.0,1.0,1.0,1.0	-0.003
ENSMUSG00000028796	Phc2	4	+	128748007	128748284	128748032	128748284	128747100	128747242	187,356,310,342,487,240	0,0,5,4,0,3	132,529,477,406,368,493	0,17,9,8,7,9	174	149	1	1.0	1.0,1.0,0.982,0.987,1.0,0.986	1.0,0.964,0.978,0.978,0.978,0.979	0.013
ENSMUSG00000020024	Cep83	10	+	94750229	94750403	94750258	94750403	94748940	94749055	0,0,0,0,1,0	12,65,41,53,76,71	0,0,1,0,0,0	0,44,33,35,71,51	178	149	1	1.0	0.0,0.0,0.0,0.0,0.011,0.0	NA,0.0,0.025,0.0,0.0,0.0	-0.003
ENSMUSG00000078902	Gm14443	2	-	175166254	175170460	175166254	175167159	175171594	175171655	12,4,2,0,4,0	0,0,0,0,1,0	0,3,0,4,1,0	0,0,0,0,0,0	3450	149	1	1.0	1.0,1.0,1.0,NA,0.147,NA	NA,1.0,NA,1.0,1.0,NA	-0.213
ENSMUSG00000021816	Ppp3cb	14	-	20509415	20509500	20509415	20509497	20515522	20515600	10,61,70,100,95,46	17,70,54,77,83,71	7,69,67,89,38,55	0,60,67,52,61,70	152	149	0.981630769599	1.0	0.366,0.461,0.56,0.56,0.529,0.388	1.0,0.53,0.495,0.627,0.379,0.435	-0.1
ENSMUSG00000022701	Ccdc191	16	+	43905345	43905483	43905350	43905483	43898089	43898231	0,6,0,4,5,4	0,0,0,0,0,0	0,8,5,0,4,3	0,0,0,0,0,2	154	149	1	1.0	NA,1.0,NA,1.0,1.0,1.0	NA,1.0,1.0,NA,1.0,0.592	0.102
ENSMUSG00000002617	Zfp40	17	-	23191344	23191508	23191344	23191435	23191676	23191802	0,0,0,0,0,0	0,3,0,4,2,0	0,3,0,0,0,0	0,0,3,5,2,0	222	149	1	1.0	NA,0.0,NA,0.0,0.0,NA	NA,1.0,0.0,0.0,0.0,NA	-0.25
ENSMUSG00000038412	Higd1a	9	-	121848562	121850322	121848562	121849689	121852490	121852609	1224,360,717,382,600,1143	0,0,0,0,1,0	690,401,423,332,389,389	0,0,0,0,0,0	782	149	1	1.0	1.0,1.0,1.0,1.0,0.991,1.0	1.0,1.0,1.0,1.0,1.0,1.0	-0.002
ENSMUSG00000038412	Higd1a	9	-	121852490	121852609	121852490	121852605	121856449	121856585	12,2,7,2,4,17	0,0,0,0,1,0	1,3,9,0,4,5	0,0,0,0,0,0	153	149	1	1.0	1.0,1.0,1.0,1.0,0.796,1.0	1.0,1.0,1.0,NA,1.0,1.0	-0.034
ENSMUSG00000038412	Higd1a	9	-	121852490	121852609	121852490	121852605	121856720	121856872	21,6,10,4,15,15	2,0,1,0,0,0	4,6,12,4,4,6	1,0,2,0,1,2	153	149	1	1.0	0.911,1.0,0.907,1.0,1.0,1.0	0.796,1.0,0.854,1.0,0.796,0.745	0.104
ENSMUSG00000040563	Plppr2	9	+	21940684	21940873	21940759	21940873	21939298	21939378	3,7,1,2,15,0	0,0,0,0,0,0	1,1,2,4,3,7	0,1,0,0,0,0	224	149	1	1.0	1.0,1.0,1.0,1.0,1.0,NA	1.0,0.399,1.0,1.0,1.0,1.0	0.1
ENSMUSG00000032567	Aste1	9	+	105396797	105397858	105397624	105397858	105396544	105396705	8,29,32,55,95,31	0,0,0,0,0,0	12,57,34,30,43,51	0,0,0,2,0,0	976	149	1	1.0	1.0,1.0,1.0,1.0,1.0,1.0	1.0,1.0,1.0,0.696,1.0,1.0	0.051
ENSMUSG00000085396	Firre	X	-	50627206	50627309	50627206	50627250	50630890	50630995	0,10,2,4,16,6	0,2,0,9,16,0	0,2,5,9,9,14	0,3,1,3,0,7	208	149	1	1.0	NA,0.782,1.0,0.241,0.417,1.0	NA,0.323,0.782,0.682,1.0,0.589	0.013
ENSMUSG00000039176	Polg	7	-	79454038	79454711	79454038	79454174	79455434	79455595	21,34,27,30,63,12	0,1,0,0,0,0	0,43,20,15,24,21	0,0,0,0,0,0	686	149	1	1.0	1.0,0.881,1.0,1.0,1.0,1.0	NA,1.0,1.0,1.0,1.0,1.0	-0.02
ENSMUSG00000039176	Polg	7	-	79456040	79456188	79456040	79456148	79456434	79456512	0,12,3,3,0,0	7,51,40,57,71,25	3,19,10,5,5,17	7,19,48,44,53,51	189	149	0.0108761604393	1.0	0.0,0.156,0.056,0.04,0.0,0.0	0.253,0.441,0.141,0.082,0.069,0.208	-0.157
ENSMUSG00000039176	Polg	7	-	79456040	79456188	79456040	79456148	79456707	79456828	0,5,2,1,0,0	0,0,0,2,0,0	0,2,3,2,0,4	0,0,1,0,0,2	189	149	1	1.0	NA,1.0,1.0,0.283,NA,NA	NA,1.0,0.703,1.0,NA,0.612	-0.068
ENSMUSG00000039176	Polg	7	-	79456040	79456188	79456040	79456148	79458173	79458410	0,4,2,1,0,0	0,0,1,0,0,0	0,2,3,2,1,3	0,0,0,0,0,0	189	149	1	1.0	NA,1.0,0.612,1.0,NA,NA	NA,1.0,1.0,1.0,1.0,1.0	-0.129
ENSMUSG00000031314	Taf1	X	+	101540759	101541001	101540822	101541001	101539067	101539187	0,15,7,14,27,5	0,10,4,0,14,4	0,20,26,18,11,17	0,4,10,12,3,9	212	149	1	1.0	NA,0.513,0.552,1.0,0.575,0.468	NA,0.778,0.646,0.513,0.72,0.57	-0.024
ENSMUSG00000064147	Rab44	17	+	29139114	29140550	29140327	29140550	29137978	29138083	15,85,33,70,198,29	0,0,1,2,0,0	28,73,81,80,146,109	0,0,1,0,0,0	1362	149	1	1.0	1.0,1.0,0.783,0.793,1.0,1.0	1.0,1.0,0.899,1.0,1.0,1.0	-0.054
ENSMUSG00000024944	Arl2	19	-	6135978	6137640	6135978	6136059	6137729	6137840	406,236,305,300,402,368	0,0,0,0,2,0	316,239,269,214,263,224	1,0,1,0,1,4	1730	149	1	1.0	1.0,1.0,1.0,1.0,0.945,1.0	0.965,1.0,0.959,1.0,0.958,0.828	0.039
ENSMUSG00000026049	Tex30	1	-	44099847	44100001	44099847	44099935	44101899	44101957	1,13,12,10,14,19	0,0,0,0,3,1	0,16,17,9,10,14	0,0,0,0,0,0	215	149	1	1.0	1.0,1.0,1.0,1.0,0.764,0.929	NA,1.0,1.0,1.0,1.0,1.0	-0.051
ENSMUSG00000037601	Nme1	11	-	93960667	93960835	93960667	93960780	93963226	93963328	2,2,3,5,6,12	1566,405,581,356,648,1317	2,6,5,2,6,8	962,421,383,371,398,462	204	149	1	1.0	0.001,0.004,0.004,0.01,0.007,0.007	0.002,0.01,0.009,0.004,0.011,0.012	-0.002
ENSMUSG00000037032	Apbb1	7	-	105565532	105565653	105565532	105565647	105566050	105566178	0,1,0,0,0,0	0,0,0,0,0,0	0,0,0,0,0,0	0,3,0,0,3,1	155	149	1	1.0	NA,1.0,NA,NA,NA,NA	NA,0.0,NA,NA,0.0,0.0	1.0
ENSMUSG00000037032	Apbb1	7	-	105565532	105565951	105565532	105565647	105566050	105566178	0,1,0,0,0,0	0,0,0,0,0,0	0,0,0,0,4,0	0,3,0,0,3,1	453	149	1	1.0	NA,1.0,NA,NA,NA,NA	NA,0.0,NA,NA,0.305,0.0	0.898
ENSMUSG00000068036	Afdn	17	+	13807276	13807392	13807279	13807392	13803938	13804134	0,3,0,6,6,0	0,3,0,3,5,0	0,8,6,3,1,4	0,4,7,2,11,5	152	149	1	1.0	NA,0.495,NA,0.662,0.541,NA	NA,0.662,0.457,0.595,0.082,0.44	0.119
ENSMUSG00000068036	Afdn	17	+	13808931	13809095	13808934	13809095	13807276	13807392	0,5,6,6,12,4	0,0,0,10,5,1	0,6,7,0,8,15	0,3,5,4,3,0	152	149	1	1.0	NA,1.0,1.0,0.37,0.702,0.797	NA,0.662,0.578,0.0,0.723,1.0	0.181
ENSMUSG00000109336	Samd4b	7	-	28407935	28408175	28407935	28408023	28413871	28414342	8,308,132,285,374,51	0,0,0,0,0,0	2,296,307,264,284,361	0,0,0,0,0,1	301	149	1	1.0	1.0,1.0,1.0,1.0,1.0,1.0	1.0,1.0,1.0,1.0,1.0,0.994	0.001
ENSMUSG00000060862	Zbtb40	4	-	136988547	136988765	136988547	136988762	136991497	136991662	0,0,0,0,4,0	1,5,6,7,16,3	0,1,2,0,2,2	2,3,4,6,3,7	152	149	1	1.0	0.0,0.0,0.0,0.0,0.197,0.0	0.0,0.246,0.329,0.0,0.395,0.219	-0.165
ENSMUSG00000015697	Setdb1	3	-	95337148	95339032	95337148	95337265	95339906	95340062	6,261,144,201,316,101	0,0,0,2,0,0	7,207,164,145,180,229	0,0,3,0,6,4	1916	149	0.358027470784	1.0	1.0,1.0,1.0,0.887,1.0,1.0	1.0,1.0,0.81,1.0,0.7,0.817	0.093
ENSMUSG00000015697	Setdb1	3	-	95339906	95340065	95339906	95340062	95340161	95340312	0,43,13,47,46,5	0,8,3,3,6,4	0,41,50,36,31,44	0,3,0,6,4,4	152	149	1	1.0	NA,0.84,0.809,0.939,0.883,0.551	NA,0.931,1.0,0.855,0.884,0.915	-0.113
ENSMUSG00000045672	Col27a1	4	+	63312689	63313479	63313425	63313479	63309521	63309629	0,0,0,0,0,1	0,5,6,4,6,3	0,0,1,2,0,2	0,3,6,17,5,3	885	149	1	1.0	NA,0.0,0.0,0.0,0.0,0.053	NA,0.0,0.027,0.019,0.0,0.101	-0.019
ENSMUSG00000045672	Col27a1	4	+	63318191	63318315	63318261	63318315	63317983	63318037	0,0,0,4,0,0	0,7,10,11,3,5	0,0,0,2,0,2	0,6,5,2,13,1	219	149	1	1.0	NA,0.0,0.0,0.198,0.0,0.0	NA,0.0,0.0,0.405,0.0,0.576	-0.157
ENSMUSG00000045672	Col27a1	4	+	63324393	63324484	63324430	63324484	63323918	63323981	0,1,0,1,6,0	0,3,11,0,13,4	0,4,0,0,0,1	0,6,13,1,2,8	186	149	1	1.0	NA,0.211,0.0,1.0,0.27,0.0	NA,0.348,0.0,0.0,0.0,0.091	0.208
ENSMUSG00000045672	Col27a1	4	+	63328531	63328703	63328534	63328703	63327829	63327895	2,8,4,9,5,15	0,3,2,0,1,0	1,1,7,1,6,8	0,3,1,0,1,5	152	149	0.877008922674	1.0	1.0,0.723,0.662,1.0,0.831,1.0	1.0,0.246,0.873,1.0,0.855,0.611	0.105
ENSMUSG00000046679	C87436	6	+	86447310	86447421	86447340	86447421	86445433	86446268	0,7,9,16,18,12	0,2,2,3,2,1	3,9,8,4,8,8	0,2,1,1,0,1	179	149	1	1.0	NA,0.744,0.789,0.816,0.882,0.909	1.0,0.789,0.869,0.769,1.0,0.869	-0.055
ENSMUSG00000020687	Cdc27	11	-	104526050	104526184	104526050	104526166	104526862	104526977	0,8,4,8,8,0	0,29,15,48,39,7	0,10,7,7,15,4	0,32,29,30,28,30	167	149	1	1.0	NA,0.198,0.192,0.129,0.155,0.0	NA,0.218,0.177,0.172,0.323,0.106	-0.064
ENSMUSG00000028552	Eps15	4	+	109382784	109382966	109382846	109382966	109379866	109380029	266,151,189,112,186,214	0,1,0,0,0,0	89,135,147,129,109,152	0,0,5,0,1,0	211	149	1	1.0	1.0,0.991,1.0,1.0,1.0,1.0	1.0,1.0,0.954,1.0,0.987,1.0	0.008
ENSMUSG00000037190	Cyb561d2	9	-	107541002	107541069	107541002	107541040	107541496	107541650	16,12,13,5,13,12	112,121,135,136,180,179	1,3,6,9,3,3	85,156,130,83,107,110	178	149	1	1.0	0.107,0.077,0.075,0.03,0.057,0.053	0.01,0.016,0.037,0.083,0.023,0.022	0.035
ENSMUSG00000021546	Hnrnpk	13	-	58391238	58392476	58391238	58392416	58393195	58393365	506,615,594,734,930,1019	154,214,183,183,275,301	370,680,624,479,534,570	119,213,211,196,186,186	209	149	1	1.0	0.701,0.672,0.698,0.741,0.707,0.707	0.689,0.695,0.678,0.635,0.672,0.686	0.028
ENSMUSG00000021546	Hnrnpk	13	-	58393195	58393365	58393195	58393241	58393691	58393774	1003,1418,1443,1645,2334,2090	0,0,1,0,0,1	610,1695,1582,1336,1403,1418	0,2,0,1,1,0	273	149	1	1.0	1.0,1.0,0.999,1.0,1.0,0.999	1.0,0.998,1.0,0.999,0.999,1.0	0.0
ENSMUSG00000028759	Hp1bp3	4	+	138223489	138223649	138223528	138223649	138222088	138222188	4,285,115,253,336,74	0,32,17,24,29,15	4,282,255,267,257,255	0,21,17,18,11,15	188	149	0.926359260465	1.0	1.0,0.876,0.843,0.893,0.902,0.796	1.0,0.914,0.922,0.922,0.949,0.931	-0.055
ENSMUSG00000031065	Cdk16	X	+	20693906	20694171	20694037	20694171	20693323	20693531	0,17,10,17,13,8	9,179,104,154,214,69	1,13,24,4,11,19	6,158,144,130,111,166	280	149	1	1.0	0.0,0.048,0.049,0.055,0.031,0.058	0.081,0.042,0.081,0.016,0.05,0.057	-0.014
ENSMUSG00000032580	Rbm5	9	-	107749707	107749799	107749707	107749796	107750007	107750092	15,90,81,77,92,54	0,2,4,3,0,1	18,117,86,44,52,81	0,5,0,2,1,3	152	149	1	1.0	1.0,0.978,0.952,0.962,1.0,0.981	1.0,0.958,1.0,0.956,0.981,0.964	0.002
ENSMUSG00000032580	Rbm5	9	-	107749707	107749799	107749707	107749796	107750462	107750548	6,33,16,27,29,11	0,0,0,0,2,2	0,37,28,26,16,25	0,2,1,1,1,0	152	149	1	1.0	1.0,1.0,1.0,1.0,0.934,0.844	NA,0.948,0.965,0.962,0.94,1.0	0.0
ENSMUSG00000018189	Uchl5	1	+	143799920	143800034	143799923	143800034	143798390	143798493	80,31,40,34,48,91	50,32,45,48,53,81	15,37,33,29,35,34	15,20,27,23,26,46	152	149	1	1.0	0.611,0.487,0.466,0.41,0.47,0.524	0.495,0.645,0.545,0.553,0.569,0.42	-0.043
ENSMUSG00000009687	Fxyd5	7	-	31032729	31035283	31032729	31033018	31035385	31035415	3594,1299,1863,1383,2074,2160	5,1,4,1,8,19	2286,1388,1353,1019,1184,1296	1,3,4,1,0,6	2414	149	1	1.0	0.978,0.988,0.966,0.988,0.941,0.875	0.993,0.966,0.954,0.984,1.0,0.93	-0.015
ENSMUSG00000009687	Fxyd5	7	-	31037820	31037931	31037820	31037928	31039037	31039094	480,379,438,413,576,290	1018,810,1034,928,1315,813	371,399,338,280,336,376	810,939,864,748,766,913	152	149	1	1.0	0.316,0.314,0.293,0.304,0.3,0.259	0.31,0.294,0.277,0.268,0.301,0.288	0.008
ENSMUSG00000009687	Fxyd5	7	-	31040182	31040257	31040182	31040221	31041396	31041457	896,1181,1334,1212,1735,984	56,25,36,55,41,42	839,1245,1198,1073,1085,1228	26,44,28,23,41,42	185	149	1	1.0	0.928,0.974,0.968,0.947,0.971,0.95	0.963,0.958,0.972,0.974,0.955,0.959	-0.007
ENSMUSG00000009687	Fxyd5	7	-	31040182	31040272	31040182	31040221	31041396	31041457	319,307,367,351,474,286	56,25,36,55,41,42	258,339,319,273,287,331	26,44,28,23,41,42	200	149	1	1.0	0.809,0.901,0.884,0.826,0.896,0.835	0.881,0.852,0.895,0.898,0.839,0.854	-0.011
ENSMUSG00000009687	Fxyd5	7	-	31040182	31040272	31040182	31040257	31041396	31041457	0,3,5,12,6,9	577,877,972,873,1267,707	2,6,1,5,3,0	583,912,880,805,801,897	164	149	1	1.0	0.0,0.003,0.005,0.012,0.004,0.011	0.003,0.006,0.001,0.006,0.003,0.0	0.003
ENSMUSG00000009687	Fxyd5	7	-	31041396	31041469	31041396	31041457	31042046	31042078	46,28,51,36,45,18	0,0,0,4,0,4	16,23,24,23,23,34	0,0,0,0,4,0	161	149	1	1.0	1.0,1.0,1.0,0.893,1.0,0.806	1.0,1.0,1.0,1.0,0.842,1.0	-0.024
ENSMUSG00000020736	Nt5c	11	-	115490419	115490769	115490419	115490744	115490852	115490967	38,5,11,8,13,30	886,204,454,234,351,545	21,4,3,4,11,5	568,229,225,255,234,257	174	149	1	1.0	0.035,0.021,0.02,0.028,0.031,0.045	0.031,0.015,0.011,0.013,0.039,0.016	0.009
ENSMUSG00000040111	Gramd1b	9	-	40413296	40413374	40413296	40413371	40455293	40455764	6,28,28,42,37,5	0,10,2,1,0,4	4,34,47,25,33,30	0,7,9,9,8,2	152	149	0.448154349969	1.0	1.0,0.733,0.932,0.976,1.0,0.551	1.0,0.826,0.837,0.731,0.802,0.936	0.01
ENSMUSG00000040111	Gramd1b	9	-	40413296	40413374	40413296	40413371	40531019	40531383	0,0,0,2,9,0	0,0,0,0,0,0	0,8,3,5,0,5	0,3,3,3,0,0	152	149	1	1.0	NA,NA,NA,1.0,1.0,NA	NA,0.723,0.495,0.62,NA,1.0	0.29
ENSMUSG00000036499	Eea1	10	+	95993229	95993463	95993423	95993463	95990399	95990465	0,5,4,6,2,0	0,61,25,79,82,18	0,1,1,5,5,5	3,63,65,68,57,68	343	149	1	1.0	NA,0.034,0.065,0.032,0.01,0.0	0.0,0.007,0.007,0.031,0.037,0.031	0.009
ENSMUSG00000015733	Capza2	6	+	17660728	17660827	17660748	17660827	17657172	17657252	0,9,3,25,15,19	177,1609,1242,1702,2575,1489	2,17,11,7,8,13	203,1828,1902,1613,1611,1878	169	149	1	1.0	0.0,0.005,0.002,0.013,0.005,0.011	0.009,0.008,0.005,0.004,0.004,0.006	0.0
ENSMUSG00000031516	Dctn6	8	-	34104985	34105098	34104985	34105039	34106341	34106406	0,4,1,3,2,14	2,4,10,11,6,12	0,5,1,1,1,1	0,4,7,1,12,4	208	149	1	1.0	0.0,0.417,0.067,0.163,0.193,0.455	NA,0.472,0.093,0.417,0.056,0.152	-0.022
ENSMUSG00000038533	Cbfa2t2	2	+	154531221	154531412	154531224	154531412	154528836	154528905	0,14,3,9,29,1	0,5,0,12,4,0	0,25,22,15,9,19	0,8,2,2,6,3	152	149	1	1.0	NA,0.733,1.0,0.424,0.877,1.0	NA,0.754,0.915,0.88,0.595,0.861	0.006
ENSMUSG00000059540	Tcea2	2	+	181685776	181685922	181685791	181685922	181684442	181684533	0,0,0,1,0,0	0,9,2,4,4,3	0,0,0,0,0,0	0,0,1,0,0,3	164	149	1	1.0	NA,0.0,0.0,0.185,0.0,0.0	NA,NA,0.0,NA,NA,0.0	0.037
ENSMUSG00000027282	Mtch2	2	+	90852815	90852866	90852839	90852866	90849597	90849704	0,1,1,1,0,3	176,336,349,375,473,607	0,0,1,0,0,0	182,370,310,314,309,342	173	149	1	1.0	0.0,0.003,0.002,0.002,0.0,0.004	0.0,0.0,0.003,0.0,0.0,0.0	0.001
ENSMUSG00000027282	Mtch2	2	+	90853023	90853113	90853050	90853113	90852839	90852866	0,1,0,1,0,1	172,305,333,343,492,561	0,0,0,0,1,0	175,345,308,284,303,326	176	149	1	1.0	0.0,0.003,0.0,0.002,0.0,0.002	0.0,0.0,0.0,0.0,0.003,0.0	0.001
ENSMUSG00000024201	Kdm4b	17	+	56394768	56394889	56394789	56394889	56393717	56394106	0,22,21,17,32,4	0,3,3,3,6,0	0,19,22,18,28,19	0,4,1,3,12,10	170	149	1	1.0	NA,0.865,0.86,0.832,0.824,1.0	NA,0.806,0.951,0.84,0.672,0.625	0.097
ENSMUSG00000024201	Kdm4b	17	+	56396203	56396382	56396221	56396382	56394789	56394889	5,31,31,30,31,12	0,0,2,10,4,1	1,28,25,21,23,30	0,0,4,0,3,1	167	149	1	1.0	1.0,1.0,0.933,0.728,0.874,0.915	1.0,1.0,0.848,1.0,0.872,0.964	-0.039
ENSMUSG00000009733	Tfcp2	15	-	100513080	100513171	100513080	100513165	100514028	100514122	0,16,4,12,15,2	0,0,0,0,0,0	0,10,6,6,5,6	0,0,1,0,0,0	155	149	1	1.0	NA,1.0,1.0,1.0,1.0,1.0	NA,1.0,0.852,1.0,1.0,1.0	0.03
ENSMUSG00000006335	Tfpt	7	-	3628827	3629112	3628827	3629086	3629551	3629579	0,1,0,0,0,0	182,63,142,92,109,160	0,0,0,0,0,1	83,88,95,71,91,62	175	149	1	1.0	0.0,0.013,0.0,0.0,0.0,0.0	0.0,0.0,0.0,0.0,0.0,0.014	-0.0
ENSMUSG00000028842	Ago3	4	-	126346630	126346830	126346630	126346772	126347767	126347869	24,52,29,34,67,21	0,0,0,3,3,7	4,22,45,29,34,34	0,4,1,2,2,2	207	149	1	1.0	1.0,1.0,1.0,0.891,0.941,0.683	1.0,0.798,0.97,0.913,0.924,0.924	-0.002
ENSMUSG00000022617	Chkb	15	-	89427323	89427427	89427323	89427399	89427560	89427669	250,105,157,81,168,192	37,9,25,7,14,25	131,77,82,73,91,81	12,13,13,19,11,8	177	149	1	1.0	0.85,0.908,0.841,0.907,0.91,0.866	0.902,0.833,0.842,0.764,0.874,0.895	0.029
ENSMUSG00000022617	Chkb	15	-	89428133	89428229	89428133	89428193	89428410	89428544	178,101,110,100,154,164	0,0,1,0,1,0	74,113,149,94,95,96	0,3,1,0,0,0	185	149	1	1.0	1.0,1.0,0.989,1.0,0.992,1.0	1.0,0.968,0.992,1.0,1.0,1.0	0.004
ENSMUSG00000022617	Chkb	15	-	89428410	89428578	89428410	89428544	89428713	89428827	10,22,12,7,21,1	24,27,41,30,40,51	3,12,11,9,16,11	28,33,63,41,20,25	183	149	1	1.0	0.253,0.399,0.192,0.16,0.299,0.016	0.08,0.228,0.124,0.152,0.394,0.264	0.013
ENSMUSG00000062202	Btbd9	17	-	30215523	30220570	30215523	30220144	30228799	30228878	34,102,66,110,181,24	0,1,0,0,0,0	46,101,101,73,93,93	0,0,0,0,0,0	575	149	1	1.0	1.0,0.964,1.0,1.0,1.0,1.0	1.0,1.0,1.0,1.0,1.0,1.0	-0.006
ENSMUSG00000056962	Jmjd6	11	-	116839837	116839931	116839837	116839926	116840409	116840545	8,5,4,7,3,6	0,0,1,2,1,4	8,2,2,3,1,10	0,0,1,0,5,0	154	149	0.0246496237287	1.0	1.0,1.0,0.795,0.772,0.744,0.592	1.0,1.0,0.659,1.0,0.162,1.0	0.014
ENSMUSG00000056962	Jmjd6	11	-	116839837	116839931	116839837	116839926	116840447	116840545	3,0,2,1,8,3	0,2,0,5,7,17	7,3,2,1,1,1	0,2,3,1,5,2	154	149	0.723669122234	1.0	1.0,0.0,1.0,0.162,0.525,0.146	1.0,0.592,0.392,0.492,0.162,0.326	-0.022
ENSMUSG00000054737	Zfp182	X	-	21060502	21060528	21060502	21060523	21061942	21062316	0,0,0,1,0,0	0,0,0,0,0,3	0,0,1,0,2,0	0,0,0,0,0,0	154	149	1	1.0	NA,NA,NA,1.0,NA,0.0	NA,NA,1.0,NA,1.0,NA	-0.5
ENSMUSG00000038241	Cep250	2	+	155974249	155974483	155974252	155974483	155973342	155973489	0,1,3,2,4,0	0,3,3,9,5,0	0,2,0,1,1,3	0,0,2,3,4,2	152	149	1	1.0	NA,0.246,0.495,0.179,0.44,NA	NA,1.0,0.0,0.246,0.197,0.595	-0.068
ENSMUSG00000016494	Cd34	1	+	194959779	194961279	194959935	194961279	194959065	194959230	0,11,4,6,10,3	0,4,5,2,3,3	10,6,14,2,5,3	0,13,3,3,4,3	305	149	1	1.0	NA,0.573,0.281,0.594,0.62,0.328	1.0,0.184,0.695,0.246,0.379,0.328	0.007
ENSMUSG00000037474	Dtl	1	-	191568290	191568411	191568290	191568404	191568494	191568556	0,2,0,0,8,0	0,0,0,0,0,0	0,0,0,1,0,2	0,0,0,1,0,0	156	149	1	1.0	NA,1.0,NA,NA,1.0,NA	NA,NA,NA,0.489,NA,1.0	0.256
ENSMUSG00000052331	Ankrd44	1	-	54734995	54735113	54734995	54735059	54736229	54736312	1,0,0,0,0,0	0,10,3,6,16,4	0,0,0,0,0,0	0,13,7,12,18,7	203	149	1	1.0	1.0,0.0,0.0,0.0,0.0,0.0	NA,0.0,0.0,0.0,0.0,0.0	0.167
ENSMUSG00000059975	Zfp74	7	-	29943490	29943545	29943490	29943540	29951713	29951893	0,1,1,4,1,0	0,3,0,0,0,0	0,8,3,0,0,3	0,0,0,0,0,0	154	149	1	1.0	NA,0.244,1.0,1.0,1.0,NA	NA,1.0,1.0,NA,NA,1.0	-0.189
ENSMUSG00000018076	Med13l	5	+	118751839	118752009	118751866	118752009	118751530	118751754	0,9,4,13,16,3	0,24,12,63,42,6	0,1,9,10,3,4	1,29,38,47,33,35	176	149	1	1.0	NA,0.241,0.22,0.149,0.244,0.297	0.0,0.028,0.167,0.153,0.071,0.088	0.146
ENSMUSG00000028149	Rap1gds1	3	-	138955321	138955461	138955321	138955458	138956193	138956319	2,100,105,140,198,63	2,29,11,33,32,3	7,144,130,106,110,117	0,42,39,18,39,22	152	149	0.822546657774	1.0	0.495,0.772,0.903,0.806,0.858,0.954	1.0,0.771,0.766,0.852,0.734,0.839	-0.029
ENSMUSG00000004100	Ppan	9	+	20891082	20891365	20891286	20891365	20890904	20891012	165,74,86,66,134,59	0,0,0,2,0,0	39,85,56,39,58,63	0,2,2,1,0,0	353	149	1	1.0	1.0,1.0,1.0,0.933,1.0,1.0	1.0,0.947,0.922,0.943,1.0,1.0	0.02
ENSMUSG00000029070	Mxra8	4	+	155840905	155841208	155840914	155841208	155840777	155840798	0,18,17,3,22,4	0,0,0,0,0,3	4,8,2,10,14,25	0,0,0,0,0,0	158	149	1	1.0	NA,1.0,1.0,1.0,1.0,0.557	1.0,1.0,1.0,1.0,1.0,1.0	-0.089
ENSMUSG00000025283	Sat1	X	-	155213896	155213958	155213896	155213937	155214032	155214134	15,15,23,21,20,29	977,657,631,516,694,1041	7,30,16,4,20,22	726,871,651,628,494,579	170	149	1	1.0	0.013,0.02,0.031,0.034,0.025,0.024	0.008,0.029,0.021,0.006,0.034,0.032	0.003
ENSMUSG00000021235	Coq6	12	+	84368142	84368709	84368585	84368709	84366884	84367019	13,39,12,35,26,34	0,0,2,0,9,2	21,19,39,20,22,11	0,8,0,0,5,7	592	149	0.58513204302	1.0	1.0,1.0,0.602,1.0,0.421,0.811	1.0,0.374,1.0,1.0,0.525,0.283	0.109
ENSMUSG00000021235	Coq6	12	+	84370255	84371031	84370923	84371031	84366884	84367019	4,1,2,2,3,12	3,0,0,0,0,0	0,12,3,4,7,5	0,0,0,2,0,0	817	149	1	1.0	0.196,1.0,1.0,1.0,1.0,1.0	NA,1.0,1.0,0.267,1.0,1.0	0.013
ENSMUSG00000021235	Coq6	12	+	84370255	84371031	84370923	84371031	84368585	84368709	10,25,10,13,33,37	0,0,1,0,0,0	6,18,11,12,18,9	0,0,0,0,0,0	817	149	1	1.0	1.0,1.0,0.646,1.0,1.0,1.0	1.0,1.0,1.0,1.0,1.0,1.0	-0.059
ENSMUSG00000021235	Coq6	12	+	84371403	84371558	84371450	84371558	84370923	84371031	4,0,1,0,6,0	0,0,0,1,0,0	2,0,0,0,1,2	5,0,0,0,0,0	196	149	1	1.0	1.0,NA,1.0,0.0,1.0,NA	0.233,NA,NA,NA,1.0,1.0	0.006
ENSMUSG00000021235	Coq6	12	+	84371403	84371558	84371450	84371558	84371107	84371170	8,0,1,1,7,0	18,21,20,17,35,45	2,0,1,0,2,0	20,28,24,23,8,11	196	149	1	1.0	0.253,0.0,0.037,0.043,0.132,0.0	0.071,0.0,0.031,0.0,0.16,0.0	0.034
ENSMUSG00000071533	Pcnp	16	-	56024223	56024438	56024223	56024386	56029602	56029696	90,318,247,272,374,401	27,28,29,56,43,23	74,305,244,249,223,287	10,41,33,32,27,30	201	149	1	1.0	0.712,0.894,0.863,0.783,0.866,0.928	0.846,0.846,0.846,0.852,0.86,0.876	-0.013
ENSMUSG00000037373	Ctbp1	5	-	33247753	33248686	33247753	33248683	33249106	33249224	317,316,434,270,472,484	31,50,73,45,82,85	203,261,259,265,277,252	23,67,49,33,55,54	152	149	1	1.0	0.909,0.861,0.854,0.855,0.849,0.848	0.896,0.792,0.838,0.887,0.832,0.821	0.018
ENSMUSG00000037373	Ctbp1	5	-	33247753	33248686	33247753	33248683	33249586	33249714	0,0,0,3,1,0	0,0,0,0,0,0	0,2,0,0,0,0	0,0,0,0,0,2	152	149	1	1.0	NA,NA,NA,1.0,1.0,NA	NA,1.0,NA,NA,NA,0.0	0.5
ENSMUSG00000037373	Ctbp1	5	-	33247753	33248686	33247753	33248683	33250857	33251072	0,0,0,0,1,0	0,0,0,0,0,0	0,1,0,0,0,0	0,0,0,1,0,0	152	149	1	1.0	NA,NA,NA,NA,1.0,NA	NA,1.0,NA,0.0,NA,NA	0.5
ENSMUSG00000078619	Smarcd2	11	-	106265887	106266000	106265887	106265983	106266536	106266692	0,0,0,0,1,0	26,125,87,132,170,67	0,0,0,0,0,0	20,147,127,104,79,116	166	149	1	1.0	0.0,0.0,0.0,0.0,0.005,0.0	0.0,0.0,0.0,0.0,0.0,0.0	0.001
ENSMUSG00000056050	Mia3	1	-	183338058	183338169	183338058	183338157	183338262	183338340	0,98,66,146,150,63	0,2,0,0,4,0	1,96,109,83,70,114	0,0,0,0,0,1	161	149	1	1.0	NA,0.978,1.0,1.0,0.972,1.0	1.0,1.0,1.0,1.0,1.0,0.991	-0.009
ENSMUSG00000026020	Nop58	1	+	59692551	59692728	59692611	59692728	59692336	59692389	0,0,2,0,0,0	0,8,4,4,3,1	0,0,3,0,4,1	0,3,1,3,4,14	209	149	1	1.0	NA,0.0,0.263,0.0,0.0,0.0	NA,0.0,0.681,0.0,0.416,0.048	-0.176
ENSMUSG00000026020	Nop58	1	+	59705592	59705756	59705727	59705756	59704708	59704750	89,180,240,173,295,262	0,0,0,0,2,0	86,164,160,126,163,176	0,0,0,0,0,0	284	149	1	1.0	1.0,1.0,1.0,1.0,0.987,1.0	1.0,1.0,1.0,1.0,1.0,1.0	-0.002
ENSMUSG00000031626	Sorbs2	8	+	45745716	45745841	45745785	45745841	45745419	45745446	0,0,1,0,1,0	0,0,0,2,0,0	0,0,0,1,0,1	0,0,0,0,0,2	218	149	1	1.0	NA,NA,1.0,0.0,1.0,NA	NA,NA,NA,1.0,NA,0.255	0.039
ENSMUSG00000032127	Vps11	9	-	44355698	44356429	44355698	44355850	44358068	44358316	31,203,167,255,249,92	0,5,0,0,4,0	7,236,201,206,209,250	0,0,0,1,1,1	728	149	1	1.0	1.0,0.893,1.0,1.0,0.927,1.0	1.0,1.0,1.0,0.977,0.977,0.981	-0.019
ENSMUSG00000032127	Vps11	9	-	44356227	44356453	44356227	44356429	44358068	44358316	0,5,1,3,3,0	15,133,112,173,150,67	0,0,0,1,0,0	4,161,131,147,138,166	173	149	1	1.0	0.0,0.031,0.008,0.015,0.017,0.0	0.0,0.0,0.0,0.006,0.0,0.0	0.011
ENSMUSG00000026933	Camsap1	2	-	25935461	25935564	25935461	25935561	25935849	25936058	0,21,17,42,48,10	0,5,3,4,5,5	13,31,52,36,43,25	0,0,0,4,4,7	152	149	1	1.0	NA,0.805,0.847,0.911,0.904,0.662	1.0,1.0,1.0,0.898,0.913,0.778	-0.106
ENSMUSG00000021288	Klc1	12	+	111789324	111789486	111789348	111789486	111787487	111787596	255,125,106,83,190,186	128,41,57,43,91,81	107,93,92,85,109,106	54,61,49,39,52,39	173	149	1	1.0	0.632,0.724,0.616,0.624,0.643,0.664	0.631,0.568,0.618,0.652,0.644,0.701	0.015
ENSMUSG00000026608	Kctd3	1	-	188974065	188974204	188974065	188974198	188974286	188974471	8,29,22,33,38,29	0,2,3,2,0,0	1,15,38,34,30,29	0,0,0,0,0,0	155	149	1	1.0	1.0,0.933,0.876,0.941,1.0,1.0	1.0,1.0,1.0,1.0,1.0,1.0	-0.042
ENSMUSG00000025487	Psmd13	7	+	140886387	140886845	140886801	140886845	140883499	140883578	296,336,358,384,594,573	0,0,0,0,0,0	150,346,303,338,383,373	0,0,0,0,1,0	563	149	1	1.0	1.0,1.0,1.0,1.0,1.0,1.0	1.0,1.0,1.0,1.0,0.99,1.0	0.002
ENSMUSG00000029625	Cpsf4	5	+	145178757	145178928	145178832	145178928	145177229	145177302	16,12,2,4,25,4	57,44,46,40,66,25	0,5,2,6,3,3	30,42,28,48,33,39	224	149	0.163288729179	1.0	0.157,0.154,0.028,0.062,0.201,0.096	0.0,0.073,0.045,0.077,0.057,0.049	0.066
ENSMUSG00000029625	Cpsf4	5	+	145178757	145178928	145178835	145178928	145177229	145177302	16,12,2,5,26,5	48,24,48,29,40,31	1,5,2,6,4,3	25,19,36,26,22,33	227	149	0.208926024567	1.0	0.18,0.247,0.027,0.102,0.299,0.096	0.026,0.147,0.035,0.132,0.107,0.056	0.075
ENSMUSG00000029625	Cpsf4	5	+	145178783	145178928	145178832	145178928	145177229	145177302	8,5,1,2,5,3	57,44,46,40,66,25	0,3,0,5,2,1	30,42,28,48,33,39	198	149	1	1.0	0.096,0.079,0.016,0.036,0.054,0.083	0.0,0.051,0.0,0.073,0.044,0.019	0.03
ENSMUSG00000029625	Cpsf4	5	+	145178783	145178928	145178835	145178928	145177229	145177302	8,5,1,3,6,4	48,24,48,29,40,31	1,3,0,5,3,1	25,19,36,26,22,33	201	149	1	1.0	0.11,0.134,0.015,0.071,0.1,0.087	0.029,0.105,0.0,0.125,0.092,0.022	0.024
ENSMUSG00000029625	Cpsf4	5	+	145178832	145178928	145178835	145178928	145177229	145177302	57,44,46,41,67,26	48,24,48,29,40,31	31,42,28,48,34,39	25,19,36,26,22,33	152	149	1	1.0	0.538,0.642,0.484,0.581,0.621,0.451	0.549,0.684,0.433,0.644,0.602,0.537	-0.022
ENSMUSG00000087385	Frg2f1	4	-	119533312	119533549	119533312	119533497	119533740	119533809	0,0,0,0,0,0	0,0,0,3,0,0	0,0,1,0,0,0	0,0,0,0,0,0	201	149	1	1.0	NA,NA,NA,0.0,NA,NA	NA,NA,1.0,NA,NA,NA	-1.0
ENSMUSG00000036781	Rps27l	9	+	66948638	66948717	66948640	66948717	66947586	66947697	60,28,21,20,39,45	5,0,0,0,0,0	32,33,18,13,15,27	0,2,0,0,0,0	151	149	1	1.0	0.922,1.0,1.0,1.0,1.0,1.0	1.0,0.942,1.0,1.0,1.0,1.0	-0.003
ENSMUSG00000025949	Pikfyve	1	+	65192530	65192566	65192533	65192566	65192144	65192294	0,3,1,1,0,0	0,0,0,2,0,2	0,2,0,1,0,0	0,1,3,1,6,2	152	149	1	1.0	NA,1.0,1.0,0.329,NA,0.0	NA,0.662,0.0,0.495,0.0,0.0	0.351
ENSMUSG00000025967	Eef1b2	1	+	63178422	63178565	63178438	63178565	63177722	63177876	15,5,4,0,5,9	3621,1471,2284,1467,2264,4020	0,2,2,2,3,3	2002,1583,1604,1368,1258,1574	165	149	1	1.0	0.004,0.003,0.002,0.0,0.002,0.002	0.0,0.001,0.001,0.001,0.002,0.002	0.001
ENSMUSG00000025967	Eef1b2	1	+	63178022	63178565	63178438	63178565	63177753	63177876	22,21,30,23,34,34	3621,1471,2284,1467,2264,4020	18,30,19,11,24,33	2002,1583,1604,1368,1258,1574	565	149	1	1.0	0.002,0.004,0.003,0.004,0.004,0.002	0.002,0.005,0.003,0.002,0.005,0.005	-0.001
ENSMUSG00000038324	Trpc4ap	2	-	155643391	155643468	155643391	155643450	155644927	155645059	0,2,1,1,1,1	123,379,382,364,501,253	0,0,1,2,0,1	111,369,380,343,325,378	167	149	1	1.0	0.0,0.005,0.002,0.002,0.002,0.004	0.0,0.0,0.002,0.005,0.0,0.002	0.001
ENSMUSG00000038324	Trpc4ap	2	-	155650418	155650585	155650418	155650561	155653492	155653678	117,371,317,374,533,188	5,18,6,9,19,5	141,363,376,291,338,334	0,13,17,16,16,16	173	149	1	1.0	0.953,0.947,0.978,0.973,0.96,0.97	1.0,0.96,0.95,0.94,0.948,0.947	0.006
ENSMUSG00000026111	Unc50	1	+	37431292	37431576	37431296	37431576	37430201	37430427	8,39,43,26,35,48	2,9,0,0,6,1	10,32,34,38,38,32	0,1,0,4,3,0	153	149	1	1.0	0.796,0.808,1.0,1.0,0.85,0.979	1.0,0.969,1.0,0.902,0.925,1.0	-0.061
ENSMUSG00000032657	Fam189b	3	+	89185433	89185609	89185436	89185609	89184888	89184996	0,2,1,7,10,0	5,0,1,1,3,2	0,1,8,0,3,1	0,1,0,3,2,0	152	149	1	1.0	0.0,1.0,0.495,0.873,0.766,0.0	NA,0.495,1.0,0.0,0.595,1.0	-0.096
ENSMUSG00000010048	Ifrd2	9	+	107590931	107591110	107591051	107591110	107590795	107590846	53,51,61,57,89,97	0,1,0,0,0,0	11,59,58,45,48,59	0,0,0,0,0,0	269	149	1	1.0	1.0,0.966,1.0,1.0,1.0,1.0	1.0,1.0,1.0,1.0,1.0,1.0	-0.006
ENSMUSG00000038766	Gabpb2	3	-	95203730	95204808	95203730	95203925	95206462	95206602	13,26,14,27,54,13	0,0,0,0,1,0	3,22,20,32,44,31	0,0,0,0,0,0	1032	149	1	1.0	1.0,1.0,1.0,1.0,0.886,1.0	1.0,1.0,1.0,1.0,1.0,1.0	-0.019
ENSMUSG00000014602	Kif1a	1	-	93046651	93046858	93046651	93046770	93052423	93052561	0,0,0,0,1,0	0,0,3,0,0,0	0,0,0,0,0,0	0,3,1,2,1,8	237	149	1	1.0	NA,NA,0.0,NA,1.0,NA	NA,0.0,0.0,0.0,0.0,0.0	0.5
ENSMUSG00000038178	Slc43a2	11	+	75560820	75560991	75560898	75560991	75532587	75532788	0,3,0,3,4,2	0,0,0,0,0,0	0,8,3,2,1,7	0,0,0,0,0,1	227	149	1	1.0	NA,1.0,NA,1.0,1.0,1.0	NA,1.0,1.0,1.0,1.0,0.821	0.036
ENSMUSG00000038178	Slc43a2	11	+	75560820	75560991	75560898	75560991	75544681	75544737	0,3,0,3,4,2	0,0,0,0,1,0	0,8,3,5,1,1	0,0,0,0,0,0	227	149	1	1.0	NA,1.0,NA,1.0,0.724,1.0	NA,1.0,1.0,1.0,1.0,1.0	-0.069
ENSMUSG00000038178	Slc43a2	11	+	75560820	75560991	75560898	75560991	75545753	75545830	0,3,3,5,7,4	3,95,60,139,152,16	0,15,7,3,3,3	9,63,55,72,58,45	227	149	1	1.0	0.0,0.02,0.032,0.023,0.029,0.141	0.0,0.135,0.077,0.027,0.033,0.042	-0.012
ENSMUSG00000110195	Pde2a	7	+	101503286	101503410	101503298	101503410	101502811	101502942	0,9,3,6,15,2	0,44,18,62,84,14	0,13,1,7,4,8	0,48,48,63,34,41	161	149	1	1.0	NA,0.159,0.134,0.082,0.142,0.117	NA,0.2,0.019,0.093,0.098,0.153	0.014
ENSMUSG00000033793	Atp6v1h	1	+	5093362	5095728	5095614	5095728	5084416	5084563	0,13,7,19,42,14	0,2,0,0,0,0	0,23,4,24,4,19	0,0,0,0,0,0	2401	149	1	1.0	NA,0.287,1.0,1.0,1.0,1.0	NA,1.0,1.0,1.0,1.0,1.0	-0.143
ENSMUSG00000033793	Atp6v1h	1	+	5093362	5095728	5095614	5095728	5089008	5089111	63,483,415,529,691,287	0,5,4,2,3,6	46,512,523,450,357,478	0,3,8,2,4,0	2401	149	1	1.0	1.0,0.857,0.866,0.943,0.935,0.748	1.0,0.914,0.802,0.933,0.847,1.0	-0.024
ENSMUSG00000018008	Cyth4	15	+	78604859	78605913	78605846	78605913	78604635	78604700	129,79,114,68,127,133	70,556,329,426,647,140	64,65,93,84,81,96	46,519,536,351,392,434	1136	149	1	1.0	0.195,0.018,0.043,0.021,0.025,0.111	0.154,0.016,0.022,0.03,0.026,0.028	0.023
ENSMUSG00000018008	Cyth4	15	+	78611421	78611597	78611448	78611597	78609761	78609874	8,13,6,12,34,5	141,547,410,421,627,201	0,28,18,23,25,28	106,502,502,305,421,498	176	149	1	1.0	0.046,0.02,0.012,0.024,0.044,0.021	0.0,0.045,0.029,0.06,0.048,0.045	-0.01
ENSMUSG00000026670	Uap1	1	-	170147995	170148046	170147995	170148043	170149270	170149459	2,11,4,5,5,21	0,3,5,0,7,11	17,13,8,7,23,18	5,2,6,1,4,4	152	149	0.576471008869	1.0	1.0,0.782,0.44,1.0,0.412,0.652	0.769,0.864,0.567,0.873,0.849,0.815	-0.075
ENSMUSG00000029599	Ddx54	5	+	120624537	120625844	120625701	120625844	120623891	120623965	325,374,385,413,563,235	0,0,0,2,0,0	194,386,354,387,365,361	0,0,0,1,8,0	1313	149	1	1.0	1.0,1.0,1.0,0.959,1.0,1.0	1.0,1.0,1.0,0.978,0.838,1.0	0.024
ENSMUSG00000036622	Atp13a2	4	+	140999127	140999283	140999234	140999283	140996667	140996799	211,555,484,482,798,194	0,1,0,0,0,0	66,403,405,396,427,464	0,0,2,0,1,1	256	149	1	1.0	1.0,0.997,1.0,1.0,1.0,1.0	1.0,1.0,0.992,1.0,0.996,0.996	0.002
ENSMUSG00000036622	Atp13a2	4	+	141006042	141006848	141006678	141006848	141005265	141005362	905,646,748,530,904,563	0,0,0,0,0,3	549,504,506,394,445,453	0,0,0,0,0,0	785	149	1	1.0	1.0,1.0,1.0,1.0,1.0,0.973	1.0,1.0,1.0,1.0,1.0,1.0	-0.005
ENSMUSG00000036622	Atp13a2	4	+	141006042	141006848	141006752	141006848	141005265	141005362	1195,772,874,611,1055,719	19,4,3,1,9,7	717,600,603,461,510,544	4,5,8,0,2,2	859	149	1	1.0	0.916,0.971,0.981,0.991,0.953,0.947	0.969,0.954,0.929,1.0,0.978,0.979	-0.008
ENSMUSG00000036622	Atp13a2	4	+	141006678	141006848	141006752	141006848	141005265	141005362	290,126,126,81,151,159	19,4,3,1,9,7	168,96,97,67,65,91	4,5,8,0,2,2	223	149	1	1.0	0.911,0.955,0.966,0.982,0.918,0.938	0.966,0.928,0.89,1.0,0.956,0.968	-0.006
ENSMUSG00000036622	Atp13a2	4	+	141006678	141006848	141006752	141006848	141006351	141006503	643,244,285,208,334,293	203,65,129,94,94,87	319,204,201,163,146,196	99,75,51,54,79,70	223	149	1	1.0	0.679,0.715,0.596,0.597,0.704,0.692	0.683,0.645,0.725,0.669,0.553,0.652	0.009
ENSMUSG00000038712	Mindy1	3	+	95282919	95283625	95283230	95283625	95282682	95282744	11,89,36,69,110,47	0,5,4,4,10,0	7,61,50,66,27,51	0,3,4,7,8,10	460	149	0.290644525976	1.0	1.0,0.852,0.745,0.848,0.781,1.0	1.0,0.868,0.802,0.753,0.522,0.623	0.11
ENSMUSG00000038712	Mindy1	3	+	95295272	95295425	95295299	95295425	95294794	95294986	336,155,226,182,271,214	33,22,28,28,50,32	217,154,178,143,123,133	27,15,27,32,30,13	176	149	1	1.0	0.896,0.856,0.872,0.846,0.821,0.85	0.872,0.897,0.848,0.791,0.776,0.896	0.01
ENSMUSG00000020476	Dbnl	11	+	5797274	5797335	5797283	5797335	5797023	5797175	97,103,97,111,124,134	159,181,206,215,208,209	84,103,129,128,120,115	104,243,242,235,196,189	158	149	1	1.0	0.365,0.349,0.308,0.327,0.36,0.377	0.432,0.286,0.335,0.339,0.366,0.365	-0.006
ENSMUSG00000020476	Dbnl	11	+	5797274	5797335	5797286	5797335	5797023	5797175	102,103,98,112,125,134	273,335,369,434,467,426	84,104,137,129,120,117	278,440,489,394,349,394	161	149	1	1.0	0.257,0.222,0.197,0.193,0.199,0.225	0.219,0.179,0.206,0.233,0.241,0.216	-0.0
ENSMUSG00000020476	Dbnl	11	+	5797283	5797335	5797286	5797335	5797023	5797175	164,181,207,216,209,209	273,335,369,434,467,426	104,244,250,236,196,191	278,440,489,394,349,394	152	149	1	1.0	0.371,0.346,0.355,0.328,0.305,0.325	0.268,0.352,0.334,0.37,0.355,0.322	0.005
ENSMUSG00000028744	Pqlc2	4	-	139298529	139300411	139298529	139298969	139301011	139301104	387,152,202,163,254,203	0,0,0,0,0,0	219,151,112,125,122,120	0,0,0,0,0,4	1591	149	1	1.0	1.0,1.0,1.0,1.0,1.0,1.0	1.0,1.0,1.0,1.0,1.0,0.738	0.044
ENSMUSG00000028744	Pqlc2	4	-	139306442	139306690	139306442	139306608	139307728	139307850	50,153,197,152,259,199	0,0,0,3,0,0	75,151,136,133,126,135	0,0,0,0,0,0	231	149	1	1.0	1.0,1.0,1.0,0.97,1.0,1.0	1.0,1.0,1.0,1.0,1.0,1.0	-0.005
ENSMUSG00000026096	Osgepl1	1	+	53317901	53318289	53317906	53318289	53314855	53315099	0,7,14,8,13,14	0,0,2,2,0,0	5,3,6,1,9,5	0,0,0,2,0,1	154	149	1	1.0	NA,1.0,0.871,0.795,1.0,1.0	1.0,1.0,1.0,0.326,1.0,0.829	0.074
ENSMUSG00000047539	Fbxo28	1	-	182317809	182318005	182317809	182317958	182326253	182326392	17,83,44,92,112,55	0,12,2,5,6,0	15,68,76,55,67,91	0,0,1,8,4,5	196	149	1	1.0	1.0,0.84,0.944,0.933,0.934,1.0	1.0,1.0,0.983,0.839,0.927,0.933	-0.005
ENSMUSG00000038375	Trp53inp2	2	+	155385880	155386169	155386000	155386169	155385289	155385464	0,128,90,116,203,25	0,34,21,25,61,7	5,139,152,101,126,127	0,19,29,30,39,28	269	149	1	1.0	NA,0.676,0.704,0.72,0.648,0.664	1.0,0.802,0.744,0.651,0.642,0.715	-0.077
ENSMUSG00000026822	Lcn2	2	-	32384632	32385520	32384632	32384884	32385705	32385825	6462,3548,5680,4155,7200,8023	0,0,0,0,2,5	5289,4026,4070,3745,5075,5160	0,0,3,0,4,0	785	149	1	1.0	1.0,1.0,1.0,1.0,0.999,0.997	1.0,1.0,0.996,1.0,0.996,1.0	0.001
ENSMUSG00000028582	Cc2d1b	4	+	108625333	108625533	108625407	108625533	108624845	108625004	0,3,0,3,8,1	24,61,52,76,117,28	0,7,3,0,3,2	7,66,70,66,63,74	223	149	1	1.0	0.0,0.032,0.0,0.026,0.044,0.023	0.0,0.066,0.028,0.0,0.031,0.018	-0.003
ENSMUSG00000028582	Cc2d1b	4	+	108625980	108626153	108626037	108626153	108624845	108625004	0,44,37,34,64,16	0,0,0,0,1,0	5,45,35,43,28,45	0,0,0,1,2,0	206	149	1	1.0	NA,1.0,1.0,1.0,0.979,1.0	1.0,1.0,1.0,0.969,0.91,1.0	0.016
ENSMUSG00000028582	Cc2d1b	4	+	108625980	108626153	108626037	108626153	108625654	108625814	7,136,124,127,228,75	0,0,11,5,2,2	31,150,122,128,114,156	0,4,5,4,0,6	206	149	1	1.0	1.0,1.0,0.891,0.948,0.988,0.964	1.0,0.964,0.946,0.959,1.0,0.95	-0.005
ENSMUSG00000086629	2810403D21Rik	X	+	108836228	108836355	108836265	108836355	108834694	108835004	11,0,0,0,0,0	0,0,0,0,1,5	0,0,0,0,0,0	0,2,0,0,0,0	186	149	1	1.0	1.0,NA,NA,NA,0.0,0.0	NA,0.0,NA,NA,NA,NA	0.333
ENSMUSG00000037613	Tnfrsf23	7	-	143670831	143671015	143670831	143670943	143679944	143680073	0,1,0,0,4,0	5,18,6,15,47,5	0,1,0,0,0,0	0,19,11,9,24,25	221	149	1	1.0	0.0,0.036,0.0,0.0,0.054,0.0	NA,0.034,0.0,0.0,0.0,0.0	0.008
ENSMUSG00000074643	Cpne1	2	-	156073798	156074035	156073798	156073992	156074175	156074309	0,115,63,127,144,34	0,0,0,0,0,0	5,117,110,94,103,112	0,2,2,0,0,0	192	149	1	1.0	NA,1.0,1.0,1.0,1.0,1.0	1.0,0.978,0.977,1.0,1.0,1.0	0.007
ENSMUSG00000060288	Ppih	4	-	119300009	119300202	119300009	119300183	119310758	119310847	45,9,16,3,9,27	0,12,14,0,41,16	10,6,3,11,7,22	0,14,0,0,0,15	168	149	0.126959883821	1.0	1.0,0.399,0.503,1.0,0.163,0.599	1.0,0.275,1.0,1.0,1.0,0.565	-0.196
ENSMUSG00000032187	Smarca4	9	+	21686012	21686275	21686021	21686275	21678928	21679147	13,1,4,4,3,4	164,154,182,133,180,124	0,1,3,3,5,10	83,144,165,124,145,148	158	149	1	1.0	0.07,0.006,0.02,0.028,0.015,0.03	0.0,0.007,0.017,0.022,0.031,0.06	0.005
ENSMUSG00000032187	Smarca4	9	+	21699799	21699908	21699802	21699908	21686021	21686275	230,154,258,174,211,152	101,52,75,44,95,47	167,188,232,174,176,172	56,62,87,30,45,67	152	149	1	1.0	0.691,0.744,0.771,0.795,0.685,0.76	0.745,0.748,0.723,0.85,0.793,0.716	-0.022
ENSMUSG00000028439	Fam219a	4	-	41517690	41520398	41517690	41520395	41520911	41520966	73,295,213,259,411,148	20,48,48,55,58,29	65,292,295,242,205,265	13,51,54,29,32,52	152	149	1	1.0	0.782,0.858,0.813,0.822,0.874,0.833	0.831,0.849,0.843,0.891,0.863,0.833	-0.021
ENSMUSG00000031879	Fam96b	8	-	104640967	104641093	104640967	104641088	104641310	104641390	548,433,616,478,567,726	0,1,0,2,3,0	554,466,395,429,423,430	8,2,0,0,1,1	154	149	1	1.0	1.0,0.998,1.0,0.996,0.995,1.0	0.985,0.996,1.0,1.0,0.998,0.998	0.002
ENSMUSG00000063445	Nmral1	16	-	4711316	4711680	4711316	4711603	4713639	4713830	5,3,4,0,5,1	51,27,32,20,25,34	0,2,2,2,2,1	44,19,24,36,23,17	226	149	1	1.0	0.061,0.068,0.076,0.0,0.116,0.019	0.0,0.065,0.052,0.035,0.054,0.037	0.016
ENSMUSG00000037366	Pafah2	4	+	134410778	134410972	134410903	134410972	134402969	134403104	2,6,1,4,7,0	0,0,0,0,0,0	0,2,3,0,1,3	0,0,0,1,0,0	274	149	1	1.0	1.0,1.0,1.0,1.0,1.0,NA	NA,1.0,1.0,0.0,1.0,1.0	0.2
ENSMUSG00000037366	Pafah2	4	+	134410778	134410972	134410903	134410972	134404092	134404243	2,5,1,1,6,0	0,3,0,0,0,0	0,2,5,0,1,3	0,0,4,0,1,1	274	149	1	1.0	1.0,0.475,1.0,1.0,1.0,NA	NA,1.0,0.405,NA,0.352,0.62	0.301
ENSMUSG00000037366	Pafah2	4	+	134410778	134410972	134410903	134410972	134405005	134405102	2,5,1,1,5,2	0,43,9,24,43,12	0,3,3,1,1,4	2,20,29,11,7,20	274	149	1	1.0	1.0,0.059,0.057,0.022,0.059,0.083	0.0,0.075,0.053,0.047,0.072,0.098	0.156
ENSMUSG00000038733	Wdr26	1	-	181203023	181203224	181203023	181203160	181209002	181209107	0,6,1,6,3,2	2,90,52,93,120,30	0,5,4,3,6,1	0,92,94,65,79,75	213	149	1	1.0	0.0,0.045,0.013,0.043,0.017,0.045	NA,0.037,0.029,0.031,0.05,0.009	-0.004
ENSMUSG00000038733	Wdr26	1	-	181203023	181203224	181203023	181203160	181209050	181209107	0,5,1,4,3,0	3,140,59,129,160,53	0,5,2,0,5,2	1,75,101,108,98,100	213	149	1	1.0	0.0,0.024,0.012,0.021,0.013,0.0	0.0,0.045,0.014,0.0,0.034,0.014	-0.006
ENSMUSG00000004319	Clcn3	8	-	60922789	60927418	60922789	60923188	60930680	60930761	15,76,38,66,98,23	0,3,0,0,0,0	5,63,38,65,65,80	0,0,0,2,0,0	4379	149	1	1.0	1.0,0.463,1.0,1.0,1.0,1.0	1.0,1.0,1.0,0.525,1.0,1.0	-0.01
ENSMUSG00000045205	Dpy19l4	4	-	11292553	11292688	11292553	11292686	11295935	11296059	0,29,10,40,51,7	0,0,0,0,0,0	0,44,31,33,23,23	0,0,0,1,1,0	151	149	1	1.0	NA,1.0,1.0,1.0,1.0,1.0	NA,1.0,1.0,0.97,0.958,1.0	0.014
ENSMUSG00000032199	Polr2m	9	-	71483166	71483805	71483166	71483584	71484734	71484958	42,378,237,399,584,275	0,0,0,0,2,0	47,346,296,275,266,274	0,0,0,0,0,0	370	149	1	1.0	1.0,1.0,1.0,1.0,0.992,1.0	1.0,1.0,1.0,1.0,1.0,1.0	-0.001
ENSMUSG00000040782	Cop1	1	+	159319723	159319840	159319747	159319840	159308882	159308964	62,302,412,415,426,443	0,0,0,3,4,0	67,354,341,266,269,303	1,2,3,0,2,1	173	149	1	1.0	1.0,1.0,1.0,0.992,0.989,1.0	0.983,0.993,0.99,1.0,0.991,0.996	0.005
ENSMUSG00000038705	Gmeb2	2	-	181264969	181265108	181264969	181265103	181265814	181265912	3,24,6,17,20,8	0,0,0,9,3,0	0,26,21,24,18,27	0,0,2,3,0,1	154	149	1	1.0	1.0,1.0,1.0,0.646,0.866,1.0	NA,1.0,0.91,0.886,1.0,0.963	-0.033
ENSMUSG00000028641	P3h1	4	+	119241661	119241804	119241682	119241804	119241481	119241534	0,1,0,0,0,0	26,56,67,53,86,47	0,1,0,1,0,0	17,44,51,45,62,97	170	149	1	1.0	0.0,0.015,0.0,0.0,0.0,0.0	0.0,0.02,0.0,0.019,0.0,0.0	-0.004
ENSMUSG00000036391	Sec24a	11	-	51729451	51729578	51729451	51729575	51731802	51731905	2,15,4,17,17,2	0,7,4,6,7,0	0,17,10,7,10,29	0,7,10,3,2,9	152	149	1	1.0	1.0,0.677,0.495,0.735,0.704,1.0	NA,0.704,0.495,0.696,0.831,0.76	0.071
ENSMUSG00000026925	Inpp5e	2	-	26401600	26401785	26401600	26401698	26402099	26402223	0,1,6,7,0,0	0,28,33,31,40,9	0,5,7,2,1,2	0,17,15,10,25,21	236	149	1	1.0	NA,0.022,0.103,0.125,0.0,0.0	NA,0.157,0.228,0.112,0.025,0.057	-0.066
ENSMUSG00000019948	Actr6	10	-	89725767	89725953	89725767	89725903	89726636	89726760	0,6,0,2,0,0	1,10,18,17,33,11	0,0,1,0,2,0	0,12,17,13,15,14	199	149	1	1.0	0.0,0.31,0.0,0.081,0.0,0.0	NA,0.0,0.042,0.0,0.091,0.0	0.039
ENSMUSG00000051811	Cox6b2	7	-	4752060	4752172	4752060	4752161	4752723	4752849	7,0,0,0,0,0	11,4,1,0,5,6	0,0,0,0,0,0	2,4,2,1,2,4	160	149	1	1.0	0.372,0.0,0.0,NA,0.0,0.0	0.0,0.0,0.0,0.0,0.0,0.0	0.074
ENSMUSG00000041477	Dcp1b	6	+	119217802	119217979	119217901	119217979	119214769	119215606	81,44,96,49,75,87	0,0,2,0,0,1	78,35,40,50,34,60	3,0,0,0,1,0	248	149	1	1.0	1.0,1.0,0.966,1.0,1.0,0.981	0.94,1.0,1.0,1.0,0.953,1.0	0.009
ENSMUSG00000020806	Rhbdf2	11	-	116605242	116606232	116605242	116605438	116607227	116607427	25,494,207,313,463,126	0,1,0,0,0,0	22,392,446,263,316,346	0,0,0,0,0,0	943	149	1	1.0	1.0,0.987,1.0,1.0,1.0,1.0	1.0,1.0,1.0,1.0,1.0,1.0	-0.002
ENSMUSG00000028821	Syf2	4	+	134934931	134935464	134935373	134935464	134934455	134934581	339,324,347,327,468,578	0,0,0,0,1,1	168,361,375,338,319,364	0,0,1,0,3,0	591	149	1	1.0	1.0,1.0,1.0,1.0,0.992,0.993	1.0,1.0,0.99,1.0,0.964,1.0	0.005
ENSMUSG00000049676	Catsperg1	7	-	29185187	29185593	29185187	29185251	29189809	29189866	2,0,0,0,2,4	0,0,0,0,0,0	0,1,0,0,5,0	0,0,0,0,1,0	491	149	1	1.0	1.0,NA,NA,NA,1.0,1.0	NA,1.0,NA,NA,0.603,NA	0.199
ENSMUSG00000042699	Dhx9	1	-	153478865	153478981	153478865	153478978	153481131	153481249	0,80,40,119,136,30	2,8,3,11,16,2	0,70,85,91,85,112	0,11,7,13,6,2	152	149	1	1.0	0.0,0.907,0.929,0.914,0.893,0.936	NA,0.862,0.922,0.873,0.933,0.982	-0.151
ENSMUSG00000062729	Ppox	1	-	171279429	171280001	171279429	171279574	171280139	171280255	45,92,52,96,125,50	0,0,0,0,0,0	22,54,83,47,56,60	0,0,0,0,0,2	576	149	1	1.0	1.0,1.0,1.0,1.0,1.0,1.0	1.0,1.0,1.0,1.0,1.0,0.886	0.019
ENSMUSG00000062729	Ppox	1	-	171279429	171280001	171279429	171279574	171280387	171280522	25,52,18,52,62,14	0,0,1,0,0,0	10,36,53,27,34,29	0,0,0,0,0,0	576	149	1	1.0	1.0,1.0,0.823,1.0,1.0,1.0	1.0,1.0,1.0,1.0,1.0,1.0	-0.029
ENSMUSG00000062729	Ppox	1	-	171280139	171280288	171280139	171280255	171280387	171280522	0,5,0,1,6,0	17,19,31,25,39,50	0,1,1,3,3,3	10,19,18,22,11,12	182	149	1	1.0	0.0,0.177,0.0,0.032,0.112,0.0	0.0,0.041,0.044,0.1,0.183,0.17	-0.036
ENSMUSG00000043019	Edem3	1	+	151805846	151805946	151805849	151805946	151804664	151804819	0,1,0,7,4,6	0,45,19,34,50,14	0,0,2,0,0,0	0,33,29,26,18,34	152	149	1	1.0	NA,0.021,0.0,0.168,0.073,0.296	NA,0.0,0.063,0.0,0.0,0.0	0.099
ENSMUSG00000053286	Trmt1l	1	+	151448225	151448497	151448253	151448497	151443246	151443326	0,7,2,0,3,2	6,33,50,50,60,24	0,2,2,1,3,2	8,40,57,27,37,67	177	149	1	1.0	0.0,0.152,0.033,0.0,0.04,0.066	0.0,0.04,0.029,0.03,0.064,0.025	0.017
ENSMUSG00000038736	Nudcd1	15	-	44400019	44400227	44400019	44400224	44401281	44401464	0,11,3,9,11,3	0,4,3,16,15,12	0,2,6,12,8,8	0,16,14,10,10,12	152	149	1	1.0	NA,0.729,0.495,0.355,0.418,0.197	NA,0.109,0.296,0.541,0.44,0.395	0.083
ENSMUSG00000028484	Psip1	4	-	83461870	83462473	83461870	83462174	83463594	83463713	63,20,43,16,45,76	0,0,2,0,1,3	73,55,20,37,40,32	0,0,0,3,0,0	448	149	1	1.0	1.0,1.0,0.877,1.0,0.937,0.894	1.0,1.0,1.0,0.804,1.0,1.0	-0.016
ENSMUSG00000028484	Psip1	4	-	83461870	83462553	83461870	83462174	83463594	83463713	67,23,44,20,57,90	0,0,2,0,1,3	75,46,27,37,47,34	0,0,0,3,0,0	528	149	1	1.0	1.0,1.0,0.861,1.0,0.941,0.894	1.0,1.0,1.0,0.777,1.0,1.0	-0.014
ENSMUSG00000028484	Psip1	4	-	83461870	83462553	83461870	83462473	83463594	83463713	8,3,15,8,12,23	4,0,14,4,0,9	3,7,7,5,10,6	1,16,0,5,3,4	229	149	0.565390435896	1.0	0.565,1.0,0.411,0.565,1.0,0.624	0.661,0.222,1.0,0.394,0.684,0.494	0.118
ENSMUSG00000026843	Fubp3	2	+	31592462	31592496	31592465	31592496	31583154	31583260	0,80,27,58,91,17	0,0,3,1,6,4	1,64,42,40,37,64	0,8,3,1,3,0	152	149	1	1.0	NA,1.0,0.898,0.983,0.937,0.806	1.0,0.887,0.932,0.975,0.924,1.0	-0.028
ENSMUSG00000032966	Fkbp1a	2	+	151543905	151544140	151544012	151544140	151542817	151542865	9,0,0,3,13,5	0,4,2,1,7,2	0,0,4,6,5,6	0,1,4,2,0,1	256	149	1	1.0	1.0,0.0,0.0,0.636,0.519,0.593	NA,0.0,0.368,0.636,1.0,0.777	-0.098
ENSMUSG00000038070	Cntln	4	+	85063177	85063355	85063180	85063355	85049603	85050136	0,0,0,1,2,0	0,3,2,0,0,0	0,4,6,0,1,1	0,1,0,0,0,0	152	149	1	1.0	NA,0.0,0.0,1.0,1.0,NA	NA,0.797,1.0,NA,1.0,1.0	-0.449
ENSMUSG00000040146	Rgl3	9	-	21987850	21987904	21987850	21987899	21988045	21988275	0,1,1,0,1,0	0,3,0,0,0,0	0,1,0,3,0,0	0,2,0,0,0,0	154	149	1	1.0	NA,0.244,1.0,NA,1.0,NA	NA,0.326,NA,1.0,NA,NA	0.085
ENSMUSG00000028099	Polr3c	3	-	96716666	96716805	96716666	96716747	96719233	96719326	0,8,5,4,8,5	44,98,97,122,110,97	0,5,6,8,9,5	64,124,94,85,96,80	207	149	1	1.0	0.0,0.055,0.036,0.023,0.05,0.036	0.0,0.028,0.044,0.063,0.063,0.043	-0.007
ENSMUSG00000038147	Cd84	1	+	171884584	171884679	171884587	171884679	171851802	171852135	17,7,4,6,9,7	0,0,1,0,5,0	14,4,3,0,10,10	0,4,3,0,0,1	152	149	1	1.0	1.0,1.0,0.797,1.0,0.638,1.0	1.0,0.495,0.495,NA,1.0,0.907	0.126
ENSMUSG00000038147	Cd84	1	+	171884584	171884679	171884587	171884679	171872696	171872948	7,3,1,4,1,0	0,0,0,0,0,0	7,0,3,0,2,0	0,0,0,1,0,0	152	149	1	1.0	1.0,1.0,1.0,1.0,1.0,NA	1.0,NA,1.0,0.0,1.0,NA	0.25
ENSMUSG00000038147	Cd84	1	+	171884584	171884679	171884587	171884679	171873304	171873439	402,473,476,387,667,587	101,99,68,72,106,105	391,523,485,388,358,423	62,109,84,92,72,65	152	149	1	1.0	0.796,0.824,0.873,0.84,0.86,0.846	0.861,0.825,0.85,0.805,0.83,0.864	0.001
ENSMUSG00000025271	Pfkfb1	X	+	150589795	150590084	150589952	150590084	150588944	150589044	0,0,0,0,0,0	0,0,1,0,1,3	0,1,4,0,0,1	0,0,4,1,2,1	306	149	1	1.0	NA,NA,0.0,NA,0.0,0.0	NA,1.0,0.327,0.0,0.0,0.327	-0.331
ENSMUSG00000029175	Slc35f6	5	+	30655494	30656100	30655887	30656100	30654747	30654820	30,330,297,427,553,137	0,2,0,0,3,0	27,380,370,311,279,333	0,0,0,0,0,0	542	149	1	1.0	1.0,0.978,1.0,1.0,0.981,1.0	1.0,1.0,1.0,1.0,1.0,1.0	-0.007
ENSMUSG00000006315	Tmem147	7	-	30727986	30728129	30727986	30728108	30728204	30728289	0,1,0,1,0,2	719,216,393,285,371,560	0,4,3,1,0,10	378,230,256,235,229,253	170	149	1	1.0	0.0,0.004,0.0,0.003,0.0,0.003	0.0,0.015,0.01,0.004,0.0,0.033	-0.009
ENSMUSG00000006315	Tmem147	7	-	30728656	30728741	30728656	30728716	30729201	30729271	0,0,5,0,4,0	252,213,263,246,287,254	4,2,0,2,2,0	213,183,194,159,161,196	174	149	1	1.0	0.0,0.0,0.016,0.0,0.012,0.0	0.016,0.009,0.0,0.011,0.011,0.0	-0.003
ENSMUSG00000026365	Cfh	1	-	140108757	140108943	140108757	140108940	140112432	140112606	0,8,1,0,15,3	0,14,9,14,26,4	0,3,4,1,6,7	0,11,17,10,6,5	152	149	1	1.0	NA,0.359,0.098,0.0,0.361,0.424	NA,0.211,0.187,0.089,0.495,0.578	-0.064
ENSMUSG00000035585	Tsen34	7	+	3700527	3701004	3700614	3701004	3695351	3695621	611,238,371,267,337,605	0,0,3,0,0,3	368,234,243,129,176,208	0,0,0,0,0,0	236	149	1	1.0	1.0,1.0,0.987,1.0,1.0,0.992	1.0,1.0,1.0,1.0,1.0,1.0	-0.003
ENSMUSG00000041740	Rnf10	5	-	115241769	115242061	115241769	115242058	115242392	115242551	856,382,616,355,516,674	137,34,54,36,56,73	587,346,387,283,358,298	90,33,28,30,45,46	152	149	1	1.0	0.86,0.917,0.918,0.906,0.9,0.901	0.865,0.911,0.931,0.902,0.886,0.864	0.007
ENSMUSG00000041740	Rnf10	5	-	115248914	115249173	115248914	115249170	115249396	115249522	22,75,43,58,86,52	245,377,396,411,577,363	19,59,40,45,32,54	107,390,377,339,358,384	152	149	1	1.0	0.081,0.163,0.096,0.122,0.127,0.123	0.148,0.129,0.094,0.115,0.081,0.121	0.004
ENSMUSG00000041740	Rnf10	5	-	115248914	115249173	115248914	115249170	115249969	115250130	0,0,0,2,5,3	0,8,0,0,0,0	8,0,0,0,3,2	0,0,0,0,0,2	152	149	1	1.0	NA,0.0,NA,1.0,1.0,1.0	1.0,NA,NA,NA,1.0,0.495	-0.082
ENSMUSG00000040940	Arhgef1	7	+	24912056	24912352	24912309	24912352	24908310	24908424	41,301,227,203,394,78	0,10,5,0,0,0	47,266,247,220,249,241	0,0,0,0,0,0	402	149	1	1.0	1.0,0.918,0.944,1.0,1.0,1.0	1.0,1.0,1.0,1.0,1.0,1.0	-0.023
ENSMUSG00000040940	Arhgef1	7	+	24916800	24916941	24916803	24916941	24916017	24916053	23,219,164,184,278,83	8,28,12,21,24,3	50,179,217,180,170,183	9,29,32,19,16,22	152	149	1	1.0	0.738,0.885,0.931,0.896,0.919,0.964	0.845,0.858,0.869,0.903,0.912,0.891	0.009
ENSMUSG00000040940	Arhgef1	7	+	24918519	24919351	24919183	24919351	24917894	24918000	19,222,77,173,257,69	0,10,18,18,6,5	48,142,117,138,164,110	7,10,8,0,7,9	813	149	1	1.0	1.0,0.803,0.439,0.638,0.887,0.717	0.557,0.722,0.728,1.0,0.811,0.691	-0.004
ENSMUSG00000039137	Whrn	4	-	63416411	63416593	63416411	63416590	63418087	63418622	0,16,4,0,7,9	0,4,2,3,1,0	0,4,7,0,11,3	0,2,1,0,0,1	152	149	1	1.0	NA,0.797,0.662,0.0,0.873,1.0	NA,0.662,0.873,NA,1.0,0.746	-0.154
ENSMUSG00000039137	Whrn	4	-	63429085	63429417	63429085	63429118	63431849	63432059	0,0,1,2,2,0	0,0,0,1,0,0	0,0,0,2,0,3	0,0,0,0,0,0	448	149	1	1.0	NA,NA,1.0,0.399,1.0,NA	NA,NA,NA,1.0,NA,1.0	-0.2
ENSMUSG00000037720	Tmem33	5	+	67286095	67291461	67287009	67291461	67284139	67284223	883,789,978,856,1244,1397	0,0,0,1,0,0	603,770,882,812,686,881	0,0,0,0,0,0	1063	149	1	1.0	1.0,1.0,1.0,0.992,1.0,1.0	1.0,1.0,1.0,1.0,1.0,1.0	-0.001
ENSMUSG00000026977	March7	2	+	60233898	60234997	60233933	60234997	60232199	60232367	4,101,54,170,168,68	0,1,0,0,0,0	0,160,111,129,129,118	0,0,2,0,0,4	184	149	1	1.0	1.0,0.988,1.0,1.0,1.0,1.0	NA,1.0,0.978,1.0,1.0,0.96	0.01
ENSMUSG00000038126	Mphosph9	5	-	124259967	124260215	124259967	124260169	124260934	124261035	0,4,0,12,5,1	0,0,0,1,0,0	0,4,4,0,5,2	0,0,0,0,0,0	195	149	1	1.0	NA,1.0,NA,0.902,1.0,1.0	NA,1.0,1.0,NA,1.0,1.0	-0.024
ENSMUSG00000038126	Mphosph9	5	-	124320844	124320998	124320844	124320954	124324873	124325137	0,0,1,2,2,0	0,0,0,0,2,0	0,1,0,2,0,2	0,1,2,0,1,2	193	149	1	1.0	NA,NA,1.0,1.0,0.436,NA	NA,0.436,0.0,1.0,0.0,0.436	0.438
ENSMUSG00000062908	Acadm	3	-	153938896	153939167	153938896	153938966	153941882	153941970	18,119,118,130,185,121	0,0,0,0,0,0	5,108,74,82,77,122	0,0,2,0,0,0	350	149	1	1.0	1.0,1.0,1.0,1.0,1.0,1.0	1.0,1.0,0.94,1.0,1.0,1.0	0.01
ENSMUSG00000025185	Loxl4	19	-	42604131	42604318	42604131	42604315	42604806	42605026	0,0,0,0,2,0	0,2,1,0,2,0	0,1,4,0,0,3	0,0,1,2,0,3	152	149	1	1.0	NA,0.0,0.0,NA,0.495,NA	NA,1.0,0.797,0.0,NA,0.495	-0.408
ENSMUSG00000035949	Fbxw2	2	-	34822557	34823067	34822557	34822975	34825961	34826070	38,189,121,145,204,121	0,16,19,31,43,29	12,101,107,134,128,164	0,12,30,16,18,21	241	149	1	1.0	1.0,0.88,0.797,0.743,0.746,0.721	1.0,0.839,0.688,0.838,0.815,0.828	-0.02
ENSMUSG00000031982	Arv1	8	+	124728328	124728482	124728368	124728482	124725255	124725375	12,18,20,23,34,16	0,3,1,4,12,1	7,29,18,14,16,14	0,0,0,3,3,4	189	149	0.840708415571	1.0	1.0,0.825,0.94,0.819,0.691,0.927	1.0,1.0,1.0,0.786,0.808,0.734	-0.021
ENSMUSG00000030826	Bcat2	7	+	45585110	45585230	45585125	45585230	45584916	45585027	128,155,234,183,278,283	0,0,0,0,0,0	75,147,171,137,129,191	0,0,3,0,0,0	164	149	1	1.0	1.0,1.0,1.0,1.0,1.0,1.0	1.0,1.0,0.981,1.0,1.0,1.0	0.003
ENSMUSG00000053819	Camk2d	3	+	126770784	126771846	126771773	126771846	126767513	126767579	0,110,44,145,154,41	0,1,0,0,0,0	12,149,123,143,112,107	0,0,0,0,0,0	1138	149	1	1.0	NA,0.935,1.0,1.0,1.0,1.0	1.0,1.0,1.0,1.0,1.0,1.0	-0.013
ENSMUSG00000053819	Camk2d	3	+	126801723	126801761	126801726	126801761	126798237	126798280	12,118,100,103,190,67	0,1,11,3,2,4	17,131,134,126,80,122	0,0,4,1,3,3	152	149	1	1.0	1.0,0.991,0.899,0.971,0.989,0.943	1.0,1.0,0.97,0.992,0.963,0.976	-0.018
ENSMUSG00000004266	Ptpn6	6	-	124720706	124721222	124720706	124720908	124721575	124721667	7436,2345,3533,2383,3091,4530	11,1,1,9,4,10	4826,2359,2609,2112,2081,2293	6,12,1,1,8,6	463	149	1	1.0	0.995,0.999,0.999,0.988,0.996,0.993	0.996,0.984,0.999,0.999,0.988,0.992	0.002
ENSMUSG00000060771	Tsga10	1	-	37841184	37841352	37841184	37841308	37842454	37842520	0,18,4,9,25,24	0,0,0,8,5,3	0,8,15,16,2,7	0,0,0,0,3,0	193	149	1	1.0	NA,1.0,1.0,0.465,0.794,0.861	NA,1.0,1.0,1.0,0.34,1.0	-0.044
ENSMUSG00000047554	Tmem41b	7	-	109979388	109979489	109979388	109979482	109980988	109981117	0,2,1,0,3,0	0,62,56,75,82,67	0,1,0,0,0,1	12,72,69,60,44,67	156	149	1	1.0	NA,0.03,0.017,0.0,0.034,0.0	0.0,0.013,0.0,0.0,0.0,0.014	0.012
ENSMUSG00000038543	BC028528	3	-	95884969	95885071	95884969	95885068	95888140	95888296	150,127,203,57,109,171	76,54,110,76,111,159	112,111,124,111,102,113	85,39,73,44,48,62	152	149	0.420391249673	1.0	0.659,0.697,0.644,0.424,0.49,0.513	0.564,0.736,0.625,0.712,0.676,0.641	-0.088
ENSMUSG00000028453	Fancg	4	-	43003226	43003344	43003226	43003312	43003782	43003932	33,17,19,19,36,15	0,1,0,0,1,0	0,24,19,23,12,11	0,1,0,1,0,0	181	149	1	1.0	1.0,0.933,1.0,1.0,0.967,1.0	NA,0.952,1.0,0.95,1.0,1.0	0.003
ENSMUSG00000028453	Fancg	4	-	43004743	43005033	43004743	43005008	43005210	43005277	0,18,7,7,11,17	0,0,0,0,0,0	0,12,6,7,11,9	0,0,2,1,0,0	174	149	1	1.0	NA,1.0,1.0,1.0,1.0,1.0	NA,1.0,0.72,0.857,1.0,1.0	0.085
ENSMUSG00000010609	Psen2	1	-	180229385	180229487	180229385	180229484	180229841	180229925	211,211,211,213,256,306	0,11,8,6,14,18	125,179,161,180,165,149	5,13,5,4,8,7	152	149	1	1.0	1.0,0.95,0.963,0.972,0.947,0.943	0.961,0.931,0.969,0.978,0.953,0.954	0.005
ENSMUSG00000034190	Chmp7	14	-	69719128	69719867	69719128	69719189	69720111	69720160	21,79,123,133,145,84	0,0,0,0,0,0	22,109,116,108,104,96	0,0,1,0,0,0	827	149	1	1.0	1.0,1.0,1.0,1.0,1.0,1.0	1.0,1.0,0.954,1.0,1.0,1.0	0.008
ENSMUSG00000053291	Rab4b	7	-	27174715	27174840	27174715	27174778	27175778	27175893	8,21,12,17,14,16	286,212,273,206,310,313	4,9,1,7,11,11	182,185,225,167,185,246	211	149	1	1.0	0.019,0.065,0.03,0.055,0.031,0.035	0.015,0.033,0.003,0.029,0.04,0.031	0.014
ENSMUSG00000079845	Xlr4a	X	-	73081473	73081601	73081473	73081588	73081984	73082067	0,3,6,1,13,7	16,0,0,0,0,0	0,2,1,0,3,15	0,0,0,0,0,0	162	149	1	1.0	0.0,1.0,1.0,1.0,1.0,1.0	NA,1.0,1.0,NA,1.0,1.0	-0.167
ENSMUSG00000059689	Zfp637	6	+	117844982	117845955	117845024	117845955	117843252	117843392	0,4,3,8,6,1	7,30,56,21,50,34	3,6,0,4,2,3	23,24,37,16,39,36	191	149	1	1.0	0.0,0.094,0.04,0.229,0.086,0.022	0.092,0.163,0.0,0.163,0.038,0.061	-0.008
ENSMUSG00000015748	Prpf3	3	-	95835353	95835525	95835353	95835467	95835643	95835743	0,0,0,1,0,0	71,36,53,61,74,72	0,0,0,0,0,0	17,54,42,41,40,71	207	149	1	1.0	0.0,0.0,0.0,0.012,0.0,0.0	0.0,0.0,0.0,0.0,0.0,0.0	0.002
ENSMUSG00000015748	Prpf3	3	-	95840669	95840749	95840669	95840744	95844185	95844352	16,38,46,46,65,26	0,0,0,0,0,0	25,58,35,38,31,45	0,4,0,0,0,0	154	149	1	1.0	1.0,1.0,1.0,1.0,1.0,1.0	1.0,0.933,1.0,1.0,1.0,1.0	0.011
ENSMUSG00000033581	Igf2bp2	16	-	22063581	22065167	22063581	22063713	22068142	22068259	3,210,91,194,245,60	0,0,0,0,0,0	3,193,231,168,148,157	0,1,0,0,0,0	1603	149	1	1.0	1.0,1.0,1.0,1.0,1.0,1.0	1.0,0.947,1.0,1.0,1.0,1.0	0.009
ENSMUSG00000046169	Adamts6	13	+	104313630	104313719	104313635	104313719	104312714	104312926	0,0,0,0,6,0	0,0,0,1,0,0	0,0,0,0,0,0	0,1,0,1,2,1	154	149	1	1.0	NA,NA,NA,0.0,1.0,NA	NA,0.0,NA,0.0,0.0,0.0	0.5
ENSMUSG00000025165	Sectm1a	11	-	121068683	121068846	121068683	121068737	121069034	121069088	0,0,1,4,2,0	0,0,1,0,1,0	0,8,8,2,0,1	0,0,1,0,0,2	258	149	1	1.0	NA,NA,0.366,1.0,0.536,NA	NA,1.0,0.822,1.0,NA,0.224	-0.128
ENSMUSG00000026781	Acbd5	2	+	23075489	23075610	23075545	23075610	23069450	23069619	0,83,53,88,143,65	0,0,0,3,0,0	1,111,101,102,68,80	0,0,0,0,0,0	205	149	1	1.0	NA,1.0,1.0,0.955,1.0,1.0	1.0,1.0,1.0,1.0,1.0,1.0	-0.009
ENSMUSG00000026781	Acbd5	2	+	23099561	23099764	23099564	23099764	23094288	23094517	0,36,41,52,83,54	0,29,15,28,30,16	8,39,78,39,42,45	0,23,22,29,30,32	152	149	1	1.0	NA,0.549,0.728,0.645,0.731,0.768	1.0,0.624,0.777,0.569,0.578,0.58	-0.004
ENSMUSG00000028854	Slc9a1	4	+	133419924	133419995	133419946	133419995	133419453	133419543	0,77,66,99,94,28	0,2,1,0,0,0	20,99,72,66,69,80	0,1,0,0,0,0	171	149	1	1.0	NA,0.971,0.983,1.0,1.0,1.0	1.0,0.989,1.0,1.0,1.0,1.0	-0.007
ENSMUSG00000028911	Srsf4	4	+	131886106	131886304	131886130	131886304	131885308	131885492	0,4,2,0,0,0	0,37,13,21,34,2	0,2,3,1,0,1	0,17,27,18,15,22	173	149	1	1.0	NA,0.085,0.117,0.0,0.0,0.0	NA,0.092,0.087,0.046,0.0,0.038	-0.012
ENSMUSG00000024013	Fgd2	17	+	29368122	29368330	29368183	29368330	29367920	29367979	0,13,4,9,2,1	0,16,4,14,11,3	14,2,6,0,5,0	11,9,11,12,14,10	210	149	1	1.0	NA,0.366,0.415,0.313,0.114,0.191	0.475,0.136,0.279,0.0,0.202,0.0	0.098
ENSMUSG00000037318	Traf3ip3	1	-	193194824	193195136	193194824	193194849	193195274	193195422	20,10,9,7,26,5	2,0,0,0,0,0	0,11,7,10,14,5	0,0,0,0,0,0	436	149	1	1.0	0.774,1.0,1.0,1.0,1.0,1.0	NA,1.0,1.0,1.0,1.0,1.0	-0.038
ENSMUSG00000029415	Sdad1	5	-	92298191	92298261	92298191	92298258	92300061	92300163	0,56,44,47,77,39	0,0,4,0,2,1	7,74,44,64,72,56	0,0,3,0,2,2	152	149	1	1.0	NA,1.0,0.915,1.0,0.974,0.975	1.0,1.0,0.935,1.0,0.972,0.965	-0.006
ENSMUSG00000031154	Otud5	X	+	7867514	7867823	7867666	7867823	7856303	7856397	48,257,199,352,351,96	0,0,0,0,0,0	60,293,319,286,263,301	0,0,0,0,1,0	301	149	1	1.0	1.0,1.0,1.0,1.0,1.0,1.0	1.0,1.0,1.0,1.0,0.992,1.0	0.001
ENSMUSG00000031506	Ptpn7	1	+	135136098	135137461	135137323	135137461	135134830	135134915	9,147,133,181,296,58	0,0,0,0,1,0	11,190,186,125,146,154	0,0,0,0,1,1	1374	149	1	1.0	1.0,1.0,1.0,1.0,0.97,1.0	1.0,1.0,1.0,1.0,0.941,0.944	0.014
ENSMUSG00000027589	Pcmtd2	2	+	181851581	181851709	181851585	181851709	181846467	181846639	0,1,0,5,1,0	0,10,18,22,22,18	0,0,0,0,0,1	0,15,10,6,3,27	153	149	1	1.0	NA,0.089,0.0,0.181,0.042,0.0	NA,0.0,0.0,0.0,0.0,0.035	0.055
ENSMUSG00000026339	Ccdc93	1	+	121462232	121462283	121462235	121462283	121461886	121461979	0,68,54,65,88,37	5,5,0,11,4,4	7,75,41,56,43,74	0,2,5,5,4,5	152	149	1	1.0	0.0,0.93,1.0,0.853,0.956,0.901	1.0,0.974,0.889,0.917,0.913,0.936	-0.165
ENSMUSG00000026339	Ccdc93	1	+	121494395	121497068	121496983	121497068	121492904	121492987	32,80,59,121,101,94	0,0,0,1,0,0	32,66,48,48,67,72	0,0,0,3,1,1	2737	149	1	1.0	1.0,1.0,1.0,0.868,1.0,1.0	1.0,1.0,1.0,0.466,0.785,0.797	0.137
ENSMUSG00000003721	Insig2	1	-	121307139	121307318	121307139	121307306	121312200	121312414	0,3,0,2,4,2	35,73,64,97,87,71	2,0,0,0,1,5	23,82,63,87,57,90	161	149	1	1.0	0.0,0.037,0.0,0.019,0.041,0.025	0.074,0.0,0.0,0.0,0.016,0.049	-0.003
ENSMUSG00000029547	Ints1	5	-	139771536	139771729	139771536	139771723	139771815	139771921	0,0,0,1,0,0	2,28,16,20,19,3	0,0,0,0,0,0	0,17,25,22,19,18	155	149	1	1.0	0.0,0.0,0.0,0.046,0.0,0.0	NA,0.0,0.0,0.0,0.0,0.0	0.008
ENSMUSG00000025437	Usp33	3	+	152358635	152358698	152358640	152358698	152358145	152358199	0,50,22,30,49,16	0,0,1,0,0,0	0,62,39,33,36,25	0,0,0,1,0,0	154	149	1	1.0	NA,1.0,0.955,1.0,1.0,1.0	NA,1.0,1.0,0.97,1.0,1.0	-0.003
ENSMUSG00000025437	Usp33	3	+	152374890	152374985	152374914	152374985	152374619	152374789	0,16,22,22,26,19	0,28,13,30,30,7	0,23,24,17,23,36	0,22,21,38,12,42	173	149	1	1.0	NA,0.33,0.593,0.387,0.427,0.7	NA,0.474,0.496,0.278,0.623,0.425	0.028
ENSMUSG00000026384	Ptpn4	1	-	119773048	119773146	119773048	119773127	119773228	119773271	0,0,0,1,0,0	0,0,0,0,7,1	0,0,0,0,0,0	0,5,0,1,0,6	168	149	1	1.0	NA,NA,NA,1.0,0.0,0.0	NA,0.0,NA,0.0,NA,0.0	0.333
ENSMUSG00000041570	Camsap2	1	-	136274800	136274900	136274800	136274873	136276537	136276758	0,4,12,2,8,1	0,32,28,29,40,10	0,0,6,4,1,4	0,27,25,37,40,35	176	149	1	1.0	NA,0.096,0.266,0.055,0.145,0.078	NA,0.0,0.169,0.084,0.021,0.088	0.056
ENSMUSG00000028184	Adgrl2	3	-	148820972	148821054	148820972	148821025	148822954	148823051	0,5,8,11,4,1	0,8,4,6,0,2	0,12,2,4,2,6	0,3,0,1,9,1	178	149	1	1.0	NA,0.343,0.626,0.605,1.0,0.295	NA,0.77,1.0,0.77,0.157,0.834	-0.132
ENSMUSG00000028184	Adgrl2	3	-	148820972	148821054	148820972	148821025	148822987	148823051	0,3,8,1,2,0	0,4,0,4,0,0	0,4,0,1,2,1	0,1,0,2,4,1	178	149	1	1.0	NA,0.386,1.0,0.173,1.0,NA	NA,0.77,NA,0.295,0.295,0.456	0.186
ENSMUSG00000028184	Adgrl2	3	-	148852566	148852860	148852566	148852662	148858732	148859533	0,115,64,149,132,19	0,1,0,0,0,0	0,171,117,130,99,117	0,4,2,0,0,3	347	149	1	1.0	NA,0.98,1.0,1.0,1.0,1.0	NA,0.948,0.962,1.0,1.0,0.944	0.025
ENSMUSG00000041351	Rap1gap	4	+	137728228	137728363	137728259	137728363	137727676	137727779	0,1,0,0,1,0	0,1,4,0,0,0	0,0,0,1,2,0	0,2,0,0,0,2	180	149	1	1.0	NA,0.453,0.0,NA,1.0,NA	NA,0.0,NA,1.0,1.0,0.0	-0.016
ENSMUSG00000040374	Pex2	3	-	5560499	5561764	5560499	5561760	5562668	5562732	13,85,63,53,87,98	0,4,5,0,0,13	10,59,73,63,72,70	0,14,0,14,0,0	153	149	1	1.0	1.0,0.954,0.925,1.0,1.0,0.88	1.0,0.804,1.0,0.814,1.0,1.0	0.023
ENSMUSG00000039308	Ndst2	14	-	20727177	20727373	20727177	20727360	20727486	20727615	0,1,0,1,0,0	10,50,35,51,78,17	0,0,1,0,1,0	4,67,65,23,39,58	162	149	1	1.0	0.0,0.018,0.0,0.018,0.0,0.0	0.0,0.0,0.014,0.0,0.023,0.0	-0.0
ENSMUSG00000039308	Ndst2	14	-	20728075	20728261	20728075	20728186	20728450	20728605	11,118,80,75,104,18	0,3,2,4,3,0	0,124,113,77,95,85	0,6,6,0,1,6	224	149	1	1.0	1.0,0.963,0.964,0.926,0.958,1.0	NA,0.932,0.926,1.0,0.984,0.904	0.019
ENSMUSG00000026767	Mindy3	2	-	12403997	12404168	12403997	12404166	12405859	12405920	0,126,82,100,112,94	0,1,0,1,5,0	0,99,103,94,88,94	0,0,0,0,0,4	151	149	1	1.0	NA,0.992,1.0,0.99,0.957,1.0	NA,1.0,1.0,1.0,1.0,0.959	-0.004
ENSMUSG00000022146	Osmr	15	-	6824472	6824652	6824472	6824649	6827088	6827311	0,1,1,2,5,3	0,0,0,0,0,0	0,8,6,0,0,16	0,2,0,0,0,0	152	149	1	1.0	NA,1.0,1.0,1.0,1.0,1.0	NA,0.797,1.0,NA,NA,1.0	0.068
ENSMUSG00000029428	Stx2	5	-	128996361	128996461	128996361	128996457	128999509	128999587	11,189,163,201,198,86	0,1,0,3,1,1	12,240,236,240,152,191	0,0,5,1,0,1	153	149	1	1.0	1.0,0.995,1.0,0.985,0.995,0.988	1.0,1.0,0.979,0.996,1.0,0.995	-0.001
ENSMUSG00000036281	Snapc4	2	-	26374491	26374564	26374491	26374560	26374642	26374747	0,13,7,8,11,3	0,1,0,1,0,0	0,21,18,15,5,11	0,0,0,0,0,0	153	149	1	1.0	NA,0.927,1.0,0.886,1.0,1.0	NA,1.0,1.0,1.0,1.0,1.0	-0.037
ENSMUSG00000031010	Usp9x	X	+	13116608	13116757	13116623	13116757	13114507	13114644	0,48,19,68,73,3	0,22,8,41,40,2	0,40,68,62,44,50	0,40,23,26,16,41	164	149	1	1.0	NA,0.665,0.683,0.601,0.624,0.577	NA,0.476,0.729,0.684,0.714,0.526	0.004
ENSMUSG00000015290	Ubl4a	X	-	74367700	74368010	74367700	74367909	74368152	74368258	0,1,2,2,2,5	545,217,366,238,345,380	2,2,3,1,4,0	355,204,217,171,177,237	250	149	1	1.0	0.0,0.003,0.003,0.005,0.003,0.008	0.003,0.006,0.008,0.003,0.013,0.0	-0.002
ENSMUSG00000027953	Slc50a1	3	-	89269049	89269298	89269049	89269211	89269826	89270139	10,10,16,11,23,11	104,109,133,88,137,109	14,16,12,5,9,6	68,92,99,75,65,87	236	149	1	1.0	0.057,0.055,0.071,0.073,0.096,0.06	0.115,0.099,0.071,0.04,0.08,0.042	-0.006
ENSMUSG00000020782	Llgl2	11	+	115854731	115854859	115854811	115854859	115854546	115854575	0,0,5,1,1,0	15,1,0,4,4,2	3,4,2,0,0,1	6,3,5,0,8,3	229	149	1	1.0	0.0,0.0,1.0,0.14,0.14,0.0	0.245,0.465,0.207,NA,0.0,0.178	-0.006
ENSMUSG00000073436	Eme2	17	-	24894570	24894755	24894570	24894707	24894854	24895059	0,4,2,11,8,0	0,0,2,0,2,0	9,16,12,4,10,6	0,0,1,8,1,0	197	149	1	1.0	NA,1.0,0.431,1.0,0.752,NA	1.0,1.0,0.901,0.274,0.883,1.0	-0.047
ENSMUSG00000037966	Ninj1	13	+	49194838	49195057	49194893	49195057	49193735	49193964	61,55,49,56,54,32	2036,2117,2816,2804,3293,2208	27,42,40,54,33,39	1407,2095,2205,2372,1822,2122	204	149	1	1.0	0.021,0.019,0.013,0.014,0.012,0.01	0.014,0.014,0.013,0.016,0.013,0.013	0.001
ENSMUSG00000027185	Nat10	2	-	103725663	103726239	103725663	103725762	103726715	103726888	69,44,45,22,69,50	0,1,2,0,0,0	39,36,25,25,27,23	0,0,0,2,0,0	626	149	1	1.0	1.0,0.913,0.843,1.0,1.0,1.0	1.0,1.0,1.0,0.748,1.0,1.0	0.001
ENSMUSG00000034928	Rnf44	13	-	54683042	54683219	54683042	54683216	54683594	54683762	7,41,27,53,95,2	0,44,29,42,66,15	0,47,35,43,46,34	0,45,55,26,38,42	152	149	1	1.0	1.0,0.477,0.477,0.553,0.585,0.116	NA,0.506,0.384,0.618,0.543,0.442	0.036
ENSMUSG00000034928	Rnf44	13	-	54683960	54684089	54683960	54684086	54684337	54684488	0,0,7,0,0,0	0,66,46,98,141,14	0,9,4,2,12,9	0,83,79,71,73,65	152	149	1	1.0	NA,0.0,0.13,0.0,0.0,0.0	NA,0.096,0.047,0.027,0.139,0.12	-0.06
ENSMUSG00000034928	Rnf44	13	-	54683960	54684150	54683960	54684086	54684337	54684488	0,29,11,18,45,3	0,66,46,98,141,14	0,14,21,19,15,23	0,83,79,71,73,65	213	149	1	1.0	NA,0.235,0.143,0.114,0.183,0.13	NA,0.106,0.157,0.158,0.126,0.198	0.012
ENSMUSG00000034928	Rnf44	13	-	54683960	54684150	54683960	54684089	54684337	54684488	0,29,11,18,45,3	0,0,7,0,0,0	0,14,21,19,15,22	0,9,4,2,12,8	210	149	1	1.0	NA,1.0,0.527,1.0,1.0,1.0	NA,0.525,0.788,0.871,0.47,0.661	0.242
ENSMUSG00000048000	Gigyf2	1	+	87406983	87407201	87407001	87407201	87403666	87403846	0,45,22,37,37,4	0,14,5,3,14,2	0,41,42,37,24,29	0,13,20,11,9,6	167	149	1	1.0	NA,0.741,0.797,0.917,0.702,0.641	NA,0.738,0.652,0.75,0.704,0.812	0.028
ENSMUSG00000048000	Gigyf2	1	+	87407534	87407723	87407537	87407723	87407292	87407455	0,31,15,40,50,9	0,7,1,6,8,0	0,33,37,49,34,32	0,4,7,6,3,17	152	149	1	1.0	NA,0.813,0.936,0.867,0.86,1.0	NA,0.89,0.838,0.889,0.917,0.649	0.059
ENSMUSG00000026826	Nr4a2	2	-	57108560	57108739	57108560	57108618	57109062	57109265	0,10,2,6,10,2	0,0,0,1,6,3	0,9,11,11,13,13	0,0,1,0,0,7	270	149	1	1.0	NA,1.0,1.0,0.768,0.479,0.269	NA,1.0,0.859,1.0,1.0,0.506	-0.17
ENSMUSG00000026826	Nr4a2	2	-	57111575	57112441	57111575	57112263	57112950	57113072	7,5,6,10,21,14	0,0,0,0,0,0	0,15,3,11,27,7	0,1,0,0,1,0	327	149	1	1.0	1.0,1.0,1.0,1.0,1.0,1.0	NA,0.872,1.0,1.0,0.925,1.0	0.041
ENSMUSG00000026826	Nr4a2	2	-	57112950	57113289	57112950	57113072	57114717	57115038	0,2,0,0,2,1	0,1,0,0,0,0	0,0,0,2,8,0	0,2,0,1,0,9	366	149	1	1.0	NA,0.449,NA,NA,1.0,1.0	NA,0.0,NA,0.449,1.0,0.0	0.454
ENSMUSG00000010453	Kansl3	1	-	36365481	36365632	36365481	36365585	36367749	36368034	0,10,3,6,21,0	0,1,0,1,1,0	0,15,14,13,14,18	0,3,1,1,0,0	196	149	1	1.0	NA,0.884,1.0,0.82,0.941,NA	NA,0.792,0.914,0.908,1.0,1.0	-0.012
ENSMUSG00000010453	Kansl3	1	-	36365481	36365652	36365481	36365585	36367749	36368034	0,25,19,19,39,3	0,1,0,1,1,0	0,36,31,25,36,33	0,3,1,1,0,0	216	149	1	1.0	NA,0.945,1.0,0.929,0.964,1.0	NA,0.892,0.955,0.945,1.0,1.0	0.009
ENSMUSG00000010453	Kansl3	1	-	36365481	36365652	36365481	36365632	36367749	36368034	0,15,16,13,18,3	0,0,0,0,0,0	0,21,20,12,22,16	0,0,3,0,0,1	169	149	1	1.0	NA,1.0,1.0,1.0,1.0,1.0	NA,1.0,0.855,1.0,1.0,0.934	0.042
ENSMUSG00000010453	Kansl3	1	-	36365481	36365652	36365481	36365585	36367768	36368034	0,39,25,19,38,4	0,2,2,2,0,0	0,38,32,27,36,42	0,3,3,0,0,0	216	149	1	1.0	NA,0.931,0.896,0.868,1.0,1.0	NA,0.897,0.88,1.0,1.0,1.0	-0.016
ENSMUSG00000010453	Kansl3	1	-	36365481	36365644	36365481	36365632	36367768	36368041	0,2,3,1,1,0	0,4,0,0,6,1	0,2,5,2,2,5	0,0,0,5,2,2	161	149	1	1.0	NA,0.316,1.0,1.0,0.134,0.0	NA,1.0,1.0,0.27,0.481,0.698	-0.2
ENSMUSG00000036916	Zfp280c	X	-	48578379	48578556	48578379	48578529	48588702	48588749	0,0,0,1,4,2	0,1,3,8,12,0	0,16,10,3,1,5	0,5,0,3,1,3	176	149	1	1.0	NA,0.0,0.0,0.096,0.22,1.0	NA,0.73,1.0,0.458,0.458,0.585	-0.383
ENSMUSG00000026835	Fcnb	2	-	28080585	28080642	28080585	28080621	28080895	28080949	0,0,0,0,0,0	5,11,5,13,21,14	0,1,0,0,0,0	12,14,4,8,8,0	170	149	1	1.0	0.0,0.0,0.0,0.0,0.0,0.0	0.0,0.059,0.0,0.0,0.0,NA	-0.012
ENSMUSG00000027810	Eif2a	3	+	58539527	58539646	58539589	58539646	58537533	58537608	24,142,79,135,228,117	0,0,0,0,0,0	2,156,144,155,130,149	0,0,0,0,1,0	211	149	1	1.0	1.0,1.0,1.0,1.0,1.0,1.0	1.0,1.0,1.0,1.0,0.989,1.0	0.002
ENSMUSG00000039697	Ncoa7	10	-	30690756	30691787	30690756	30691754	30694068	30694253	0,29,11,34,52,8	0,7,2,4,1,0	0,51,24,25,21,34	0,2,2,1,5,3	182	149	1	1.0	NA,0.772,0.818,0.874,0.977,1.0	NA,0.954,0.908,0.953,0.775,0.903	-0.01
ENSMUSG00000022749	Tbc1d23	16	-	57212370	57212575	57212370	57212490	57214163	57214269	74,112,97,156,176,87	11,16,7,17,20,2	40,201,171,159,106,135	6,4,8,14,7,7	234	149	0.753376297108	1.0	0.811,0.817,0.898,0.854,0.849,0.965	0.809,0.97,0.932,0.879,0.906,0.925	-0.038
ENSMUSG00000026222	Sp100	1	+	85673624	85673771	85673681	85673771	85670001	85670082	100,944,546,779,1208,649	0,42,29,52,45,18	191,1094,1039,893,868,1112	2,64,42,21,34,40	206	149	1	1.0	1.0,0.942,0.932,0.916,0.951,0.963	0.986,0.925,0.947,0.969,0.949,0.953	-0.004
ENSMUSG00000026222	Sp100	1	+	85674654	85675266	85675194	85675266	85673624	85673771	10,21,29,36,52,10	129,678,427,661,881,508	18,31,37,55,54,34	158,789,793,624,611,776	689	149	1	1.0	0.016,0.007,0.014,0.012,0.013,0.004	0.024,0.008,0.01,0.019,0.019,0.009	-0.004
ENSMUSG00000040225	Prrc2c	1	-	162723109	162723287	162723109	162723281	162724703	162724869	0,56,8,74,62,10	0,14,4,15,33,1	6,73,41,59,51,68	0,15,22,14,18,26	155	149	1	1.0	NA,0.794,0.658,0.826,0.644,0.906	1.0,0.824,0.642,0.802,0.731,0.715	-0.02
ENSMUSG00000026004	Kansl1l	1	-	66773421	66773619	66773421	66773514	66777966	66778108	0,0,0,6,9,2	0,6,5,9,5,5	0,5,18,6,3,11	0,10,9,11,8,8	254	149	1	1.0	NA,0.0,0.0,0.281,0.514,0.19	NA,0.227,0.54,0.242,0.18,0.446	-0.13
ENSMUSG00000027843	Ptpn22	3	+	103903369	103903485	103903377	103903485	103902113	103902191	10,11,11,20,15,27	0,0,0,0,0,0	7,14,16,16,9,8	0,0,0,1,0,0	157	149	1	1.0	1.0,1.0,1.0,1.0,1.0,1.0	1.0,1.0,1.0,0.938,1.0,1.0	0.01
ENSMUSG00000015522	Arnt	3	+	95493697	95493860	95493700	95493860	95491022	95491170	12,49,55,69,81,52	0,17,8,12,16,1	4,82,57,49,58,57	1,10,12,9,18,7	152	149	1	1.0	1.0,0.739,0.871,0.849,0.832,0.981	0.797,0.889,0.823,0.842,0.76,0.889	0.045
ENSMUSG00000001729	Akt1	12	-	112662179	112662334	112662179	112662308	112671515	112671654	0,0,0,0,0,0	66,370,301,326,444,152	0,0,0,0,1,0	43,310,295,232,307,299	175	149	1	1.0	0.0,0.0,0.0,0.0,0.0,0.0	0.0,0.0,0.0,0.0,0.003,0.0	-0.001
ENSMUSG00000033792	Atp7a	X	+	106088334	106088517	106088337	106088517	106086088	106086814	0,29,9,17,42,0	0,32,11,40,59,6	0,19,20,26,11,15	0,28,25,35,35,40	152	149	1	1.0	NA,0.47,0.445,0.294,0.411,0.0	NA,0.399,0.44,0.421,0.236,0.269	-0.029
ENSMUSG00000062031	Pgghg	7	+	140943256	140943712	140943276	140943712	140942985	140943196	2,0,0,0,0,0	0,11,21,22,10,15	0,0,0,0,1,0	0,12,7,6,10,12	169	149	1	1.0	1.0,0.0,0.0,0.0,0.0,0.0	NA,0.0,0.0,0.0,0.081,0.0	0.15
ENSMUSG00000062031	Pgghg	7	+	140946788	140947656	140946793	140947656	140946501	140946713	29,22,12,25,37,17	0,0,0,0,0,0	31,10,17,10,20,17	0,4,2,0,0,0	154	149	1	1.0	1.0,1.0,1.0,1.0,1.0,1.0	1.0,0.708,0.892,1.0,1.0,1.0	0.067
ENSMUSG00000030881	Arfip2	7	-	105638208	105638344	105638208	105638327	105639008	105639105	0,2,0,2,0,0	4,53,69,74,115,48	0,1,2,0,1,0	21,35,75,61,53,85	166	149	1	1.0	0.0,0.033,0.0,0.024,0.0,0.0	0.0,0.025,0.023,0.0,0.017,0.0	-0.001
ENSMUSG00000030881	Arfip2	7	-	105639008	105639105	105639008	105639093	105639324	105639465	0,80,82,63,137,54	0,0,0,2,0,0	4,48,78,58,66,105	0,0,0,0,0,0	161	149	1	1.0	NA,1.0,1.0,0.967,1.0,1.0	1.0,1.0,1.0,1.0,1.0,1.0	-0.007
ENSMUSG00000030881	Arfip2	7	-	105639008	105639189	105639008	105639093	105639324	105639465	0,9,7,4,15,8	0,0,0,2,0,0	0,2,11,8,3,16	0,0,0,0,0,0	245	149	1	1.0	NA,1.0,1.0,0.549,1.0,1.0	NA,1.0,1.0,1.0,1.0,1.0	-0.09
ENSMUSG00000030881	Arfip2	7	-	105639008	105639189	105639008	105639105	105639324	105639465	0,1,0,2,3,0	0,72,75,61,125,46	0,1,2,3,2,9	4,47,69,53,65,98	233	149	1	1.0	NA,0.009,0.0,0.021,0.015,0.0	0.0,0.013,0.018,0.035,0.019,0.055	-0.014
ENSMUSG00000026104	Stat1	1	+	52147882	52147999	52147900	52147999	52147293	52147377	0,1,0,0,1,0	582,1811,1477,1923,2210,1158	0,1,1,0,0,2	576,2221,2322,1830,1797,2195	167	149	1	1.0	0.0,0.0,0.0,0.0,0.0,0.0	0.0,0.0,0.0,0.0,0.0,0.001	-0.0
ENSMUSG00000068882	Ssb	2	+	69870677	69870833	69870680	69870833	69870384	69870580	368,385,507,438,508,761	6,19,12,17,28,32	222,413,409,381,360,368	26,31,21,12,26,23	152	149	1	1.0	0.984,0.952,0.976,0.962,0.947,0.959	0.893,0.929,0.95,0.969,0.931,0.94	0.028
ENSMUSG00000035242	Oaz1	10	+	80828710	80828796	80828718	80828796	80828460	80828633	6782,2649,4245,3021,3980,5997	25,11,4,8,5,11	4502,2756,2816,2517,2350,2838	14,7,10,14,11,7	157	149	1	1.0	0.996,0.996,0.999,0.997,0.999,0.998	0.997,0.997,0.996,0.994,0.995,0.997	0.002
ENSMUSG00000029177	Cenpa	5	+	30672981	30673443	30673266	30673443	30672463	30672570	111,46,66,32,62,89	0,0,0,0,0,0	40,54,36,26,46,37	0,0,1,0,0,0	434	149	1	1.0	1.0,1.0,1.0,1.0,1.0,1.0	1.0,1.0,0.925,1.0,1.0,1.0	0.013
ENSMUSG00000029177	Cenpa	5	+	30672981	30673443	30673292	30673443	30672463	30672570	111,48,66,32,62,93	0,1,0,0,0,0	47,55,36,26,46,37	0,0,0,0,0,0	460	149	1	1.0	1.0,0.94,1.0,1.0,1.0,1.0	1.0,1.0,1.0,1.0,1.0,1.0	-0.01
ENSMUSG00000029177	Cenpa	5	+	30673266	30673443	30673292	30673443	30672463	30672570	0,2,0,0,0,4	0,1,0,0,0,0	7,1,1,0,0,0	0,0,0,0,0,0	175	149	1	1.0	NA,0.63,NA,NA,NA,1.0	1.0,1.0,1.0,NA,NA,NA	-0.185
ENSMUSG00000029177	Cenpa	5	+	30673266	30673443	30673292	30673443	30672981	30673059	0,4,2,0,0,8	162,53,84,39,67,98	14,3,2,2,4,1	56,46,42,15,64,51	175	149	1	1.0	0.0,0.06,0.02,0.0,0.0,0.065	0.176,0.053,0.039,0.102,0.051,0.016	-0.049
ENSMUSG00000059409	Ppp2r5d	17	-	46682990	46684377	46682990	46684126	46684664	46684766	10,16,9,7,10,1	0,0,0,0,0,2	0,5,4,4,4,2	0,0,0,0,0,0	400	149	1	1.0	1.0,1.0,1.0,1.0,1.0,0.157	NA,1.0,1.0,1.0,1.0,1.0	-0.14
ENSMUSG00000030761	Myo7a	7	-	98064112	98064309	98064112	98064237	98064733	98064924	0,0,0,0,0,0	6,32,25,31,49,10	0,1,0,0,0,0	3,37,43,17,28,30	221	149	1	1.0	0.0,0.0,0.0,0.0,0.0,0.0	0.0,0.018,0.0,0.0,0.0,0.0	-0.003
ENSMUSG00000030761	Myo7a	7	-	98065611	98065895	98065611	98065781	98066340	98066467	11,13,5,2,25,1	0,18,20,19,40,9	5,2,1,5,12,5	0,14,22,22,1,32	263	149	1	1.0	1.0,0.29,0.124,0.056,0.261,0.059	1.0,0.075,0.025,0.114,0.872,0.081	-0.063
ENSMUSG00000009995	Taz	X	+	74288447	74288513	74288450	74288513	74288177	74288219	7,14,35,15,29,31	54,61,62,57,95,103	8,10,9,20,13,19	34,75,45,54,54,50	152	149	1	1.0	0.113,0.184,0.356,0.205,0.23,0.228	0.187,0.116,0.164,0.266,0.191,0.271	0.02
ENSMUSG00000009995	Taz	X	+	74288928	74289019	74288983	74289019	74288661	74288714	14,3,7,7,7,13	0,0,0,0,0,0	5,5,6,8,3,7	0,0,0,0,2,0	204	149	1	1.0	1.0,1.0,1.0,1.0,1.0,1.0	1.0,1.0,1.0,1.0,0.523,1.0	0.08
ENSMUSG00000097290	1300002E11Rik	16	+	21800714	21800836	21800774	21800836	21795849	21795975	2,7,0,5,8,2	0,13,1,4,10,1	3,10,1,8,6,6	4,4,2,4,1,10	209	149	0.69282540892	1.0	1.0,0.277,0.0,0.471,0.363,0.588	0.348,0.641,0.263,0.588,0.811,0.3	-0.042
ENSMUSG00000039988	Ankrd13c	3	+	157972999	157975294	157975227	157975294	157962277	157962382	0,1,0,3,5,2	0,0,0,0,1,0	0,2,0,2,4,5	0,0,0,0,0,1	2377	149	1	1.0	NA,1.0,NA,1.0,0.239,1.0	NA,1.0,NA,1.0,1.0,0.239	0.0
ENSMUSG00000039988	Ankrd13c	3	+	157972999	157975294	157975227	157975294	157972231	157972317	7,65,48,71,129,54	0,4,0,5,1,0	3,82,56,63,69,84	0,2,4,0,1,9	2377	149	0.516838632007	1.0	1.0,0.505,1.0,0.471,0.89,1.0	1.0,0.72,0.467,1.0,0.812,0.369	0.083
ENSMUSG00000026280	Atg4b	1	+	93775627	93778364	93778284	93778364	93775132	93775234	98,168,158,235,224,137	0,2,1,1,3,3	66,168,178,125,156,180	0,0,0,1,1,2	2806	149	0.346474755821	1.0	1.0,0.817,0.894,0.926,0.799,0.708	1.0,1.0,1.0,0.869,0.892,0.827	-0.074
ENSMUSG00000029192	Tbc1d14	5	-	36507577	36508431	36507577	36507706	36512453	36512548	8,43,22,21,76,12	0,1,0,3,1,0	0,41,21,35,29,30	0,0,2,2,0,0	874	149	1	1.0	1.0,0.88,1.0,0.544,0.928,1.0	NA,1.0,0.642,0.749,1.0,1.0	0.014
ENSMUSG00000029192	Tbc1d14	5	-	36507577	36508431	36507577	36507706	36514038	36514119	8,1,0,0,11,0	0,0,0,0,0,0	0,0,1,2,4,1	0,0,2,0,0,0	874	149	1	1.0	1.0,1.0,NA,NA,1.0,NA	NA,NA,0.079,1.0,1.0,1.0	0.23
ENSMUSG00000030720	Cln3	7	-	126582999	126583100	126582999	126583096	126583302	126583447	20,72,40,50,80,32	18,126,108,149,237,89	4,58,49,58,56,41	21,140,127,118,153,139	153	149	1	1.0	0.52,0.358,0.265,0.246,0.247,0.259	0.156,0.287,0.273,0.324,0.263,0.223	0.061
ENSMUSG00000021374	Nup153	13	-	46700988	46701087	46700988	46701081	46701603	46701738	0,39,25,57,63,3	0,0,0,0,0,0	0,57,53,55,38,43	0,3,4,1,0,0	155	149	1	1.0	NA,1.0,1.0,1.0,1.0,1.0	NA,0.948,0.927,0.981,1.0,1.0	0.029
ENSMUSG00000037503	Fam168b	1	-	34819591	34819790	34819591	34819769	34819866	34820009	0,43,18,34,41,8	42,141,87,140,172,25	5,33,24,20,15,22	14,143,143,96,131,151	170	149	1	1.0	0.0,0.211,0.154,0.176,0.173,0.219	0.238,0.168,0.128,0.154,0.091,0.113	0.007
ENSMUSG00000037503	Fam168b	1	-	34819866	34819963	34819866	34819920	34828766	34828847	11,71,30,46,54,6	0,2,0,4,1,0	7,51,46,38,44,49	0,0,1,0,0,0	192	149	1	1.0	1.0,0.965,1.0,0.899,0.977,1.0	1.0,1.0,0.973,1.0,1.0,1.0	-0.022
ENSMUSG00000037503	Fam168b	1	-	34819866	34820009	34819866	34819920	34828766	34828847	60,283,153,238,314,60	0,2,0,4,1,0	22,241,233,173,210,240	0,0,1,0,0,0	238	149	1	1.0	1.0,0.989,1.0,0.974,0.995,1.0	1.0,1.0,0.993,1.0,1.0,1.0	-0.006
ENSMUSG00000037503	Fam168b	1	-	34819866	34820009	34819866	34819963	34828766	34828847	49,213,125,197,262,54	0,1,2,5,2,0	15,192,188,136,168,193	0,2,1,1,2,2	195	149	1	1.0	1.0,0.994,0.979,0.968,0.99,1.0	1.0,0.987,0.993,0.99,0.985,0.987	-0.002
ENSMUSG00000031278	Acsl4	X	-	142351378	142351618	142351378	142351615	142360386	142360436	0,97,52,75,128,35	0,29,7,30,39,6	0,86,81,71,60,98	0,29,23,16,33,28	152	149	1	1.0	NA,0.766,0.879,0.71,0.763,0.851	NA,0.744,0.775,0.813,0.641,0.774	0.044
ENSMUSG00000031278	Acsl4	X	-	142351378	142351908	142351378	142351615	142360386	142360436	0,62,7,37,96,14	0,29,7,30,39,6	0,56,46,41,32,57	0,29,23,16,33,28	442	149	1	1.0	NA,0.419,0.252,0.294,0.453,0.44	NA,0.394,0.403,0.463,0.246,0.407	-0.011
ENSMUSG00000031278	Acsl4	X	-	142351378	142351908	142351378	142351618	142360386	142360436	0,54,5,30,93,12	0,89,50,68,125,33	0,50,39,39,31,50	0,80,74,69,59,91	439	149	1	1.0	NA,0.171,0.033,0.13,0.202,0.11	NA,0.175,0.152,0.161,0.151,0.157	-0.03
ENSMUSG00000038473	Nos1ap	1	-	170375247	170375321	170375247	170375306	170390730	170390823	0,0,1,0,0,0	0,0,0,0,1,0	0,0,0,0,1,0	0,0,0,1,0,2	164	149	1	1.0	NA,NA,1.0,NA,0.0,NA	NA,NA,NA,0.0,1.0,0.0	0.167
ENSMUSG00000019792	Trmt11	10	-	30590842	30591102	30590842	30590935	30594114	30594188	0,10,0,8,22,8	0,3,0,3,2,4	3,10,14,10,5,10	0,0,0,0,0,1	316	149	1	1.0	NA,0.611,NA,0.557,0.838,0.485	1.0,1.0,1.0,1.0,1.0,0.825	-0.348
[truncated: 1,983 more rows]
