# Supplementary material for: Pharmacological targeting of BMAL1 modulates circadian and immune pathways
Source: Nat Chem Biol. 2025 Mar 25;21(5):736–45. doi: 10.1038/s41589-025-01863-x (PMC12037410; doi:10.1038/s41589-025-01863-x)
Supplement: Supplementary file 15 — Statistical source data. [file 41589_2025_1863_MOESM15_ESM.zip › Alternative splicing - Novogene analysis/CRE_L_AvsCRE_L/CRE_L_AvsCRE_L_A5SS.xls]

GeneID	geneSymbol	chr	strand	longExonStart_0base	longExonEnd	shortES	shortEE	flankingES	flankingEE	IJC_SAMPLE_1	SJC_SAMPLE_1	IJC_SAMPLE_2	SJC_SAMPLE_2	IncFormLen	SkipFormLen	PValue	FDR	IncLevel1	IncLevel2	IncLevelDifference
ENSMUSG00000035173	Ccdc186	19	-	56807977	56808190	56808060	56808190	56806965	56807085	0,24,10,19,36,4	0,1,0,0,2,0	0,26,19,12,22,30	0,4,3,0,4,0	232	149	1	1.0	NA,0.939,1.0,1.0,0.92,1.0	NA,0.807,0.803,1.0,0.779,1.0	0.094
ENSMUSG00000024985	Tcf7l2	19	+	55910578	55910681	55910578	55910669	55912558	55912645	0,10,7,13,20,0	0,4,1,0,1,0	0,9,6,6,4,6	0,0,3,0,7,1	161	149	1	1.0	NA,0.698,0.866,1.0,0.949,NA	NA,1.0,0.649,1.0,0.346,0.847	0.11
ENSMUSG00000047731	Wbp1l	19	+	46644352	46644567	46644352	46644455	46652473	46652635	2,25,17,39,54,9	1,234,107,203,250,46	0,33,59,9,27,36	14,198,179,196,159,184	261	149	1	1.0	0.533,0.057,0.083,0.099,0.11,0.1	0.0,0.087,0.158,0.026,0.088,0.1	0.087
ENSMUSG00000025224	Gbf1	19	+	46280537	46280743	46280537	46280731	46283034	46283185	3,32,28,16,41,11	23,33,20,31,64,5	0,26,16,28,19,24	14,32,38,21,31,41	161	149	0.852881328169	1.0	0.108,0.473,0.564,0.323,0.372,0.671	0.0,0.429,0.28,0.552,0.362,0.351	0.09
ENSMUSG00000025199	Chuk	19	-	44077245	44077379	44077262	44077379	44075430	44075530	20,86,101,114,130,142	0,35,33,28,44,34	20,118,81,86,106,99	0,34,40,24,27,14	166	149	1	1.0	1.0,0.688,0.733,0.785,0.726,0.789	1.0,0.757,0.645,0.763,0.779,0.864	-0.014
ENSMUSG00000039652	Cpeb3	19	-	37139061	37139221	37139130	37139221	37126331	37126388	0,1,1,1,1,0	0,0,4,1,0,1	0,0,0,4,4,0	0,2,1,2,4,2	218	149	1	1.0	NA,1.0,0.146,0.406,1.0,0.0	NA,0.0,0.0,0.578,0.406,0.0	0.314
ENSMUSG00000024921	Smarca2	19	+	26748405	26748952	26748405	26748537	26749851	26749947	0,0,0,1,0,1	0,0,3,0,1,0	0,2,4,0,0,0	0,0,0,0,2,0	564	149	1	1.0	NA,NA,0.0,1.0,0.0,1.0	NA,1.0,1.0,NA,0.0,NA	-0.167
ENSMUSG00000059363	Fxn	19	-	24272303	24272467	24272346	24272467	24267301	24267399	0,0,1,0,0,0	46,19,22,17,22,44	0,0,0,0,0,0	19,27,13,8,18,22	192	149	1	1.0	0.0,0.0,0.034,0.0,0.0,0.0	0.0,0.0,0.0,0.0,0.0,0.0	0.006
ENSMUSG00000024943	Smc5	19	-	23214641	23214740	23214644	23214740	23214065	23214170	6,15,13,22,11,32	8,31,27,59,41,27	6,23,15,18,25,26	13,40,39,23,43,32	152	149	1	1.0	0.424,0.322,0.321,0.268,0.208,0.537	0.311,0.36,0.274,0.434,0.363,0.443	-0.018
ENSMUSG00000024667	Tmem216	19	-	10555698	10555751	10555712	10555751	10555062	10555164	0,0,4,0,3,4	0,2,0,1,1,3	0,3,1,2,0,0	0,3,2,0,1,3	163	149	1	1.0	NA,0.0,1.0,0.0,0.733,0.549	NA,0.478,0.314,1.0,0.0,0.0	0.098
ENSMUSG00000010110	Stx5a	19	+	8743352	8743502	8743352	8743423	8748460	8748577	0,2,1,0,0,0	51,109,100,105,154,78	0,2,2,2,11,3	20,82,93,82,109,62	228	149	1	1.0	0.0,0.012,0.006,0.0,0.0,0.0	0.0,0.016,0.014,0.016,0.062,0.031	-0.02
ENSMUSG00000010110	Stx5a	19	+	8748806	8748899	8748806	8748888	8749665	8749772	0,0,3,1,0,1	91,135,177,115,203,142	0,6,0,1,2,2	64,99,116,100,112,132	160	149	1	1.0	0.0,0.0,0.016,0.008,0.0,0.007	0.0,0.053,0.0,0.009,0.016,0.014	-0.01
ENSMUSG00000024773	Atg2a	19	+	6255100	6255271	6255100	6255265	6255408	6255538	0,2,3,1,4,3	0,24,11,13,29,2	0,8,8,1,0,6	1,7,16,6,9,21	155	149	1	1.0	NA,0.074,0.208,0.069,0.117,0.59	0.0,0.523,0.325,0.138,0.0,0.215	0.011
ENSMUSG00000039699	Batf2	19	+	6164453	6165168	6164453	6164750	6166467	6166572	2,111,138,112,92,60	4,20,9,28,18,5	36,194,186,174,165,166	0,24,31,13,22,20	567	149	0.436736301208	1.0	0.116,0.593,0.801,0.512,0.573,0.759	1.0,0.68,0.612,0.779,0.663,0.686	-0.178
ENSMUSG00000024818	Slc25a45	19	+	5880084	5880160	5880084	5880156	5880439	5880625	0,11,11,1,9,4	30,113,108,109,163,41	7,4,6,3,1,11	24,120,124,77,98,110	153	149	1	1.0	0.0,0.087,0.09,0.009,0.051,0.087	0.221,0.031,0.045,0.037,0.01,0.089	-0.018
ENSMUSG00000024818	Slc25a45	19	+	5880084	5880198	5880084	5880156	5884344	5885766	0,0,0,0,1,0	0,0,0,0,1,0	0,1,0,2,2,0	0,0,0,0,0,0	191	149	1	1.0	NA,NA,NA,NA,0.438,NA	NA,1.0,NA,1.0,1.0,NA	-0.562
ENSMUSG00000024889	Rce1	19	-	4624659	4624763	4624684	4624763	4624013	4624151	0,2,4,5,4,0	0,3,5,3,4,4	1,4,5,3,6,3	1,2,0,12,2,3	174	149	1	1.0	NA,0.363,0.407,0.588,0.461,0.0	0.461,0.631,1.0,0.176,0.72,0.461	-0.211
ENSMUSG00000024889	Rce1	19	-	4624659	4624763	4624684	4624763	4624013	4624181	5,21,22,11,21,20	85,102,100,97,174,124	3,13,14,11,7,21	62,104,97,90,72,91	174	149	1	1.0	0.048,0.15,0.159,0.089,0.094,0.121	0.04,0.097,0.11,0.095,0.077,0.165	0.013
ENSMUSG00000024858	Grk2	19	-	4287557	4287985	4287822	4287985	4287352	4287466	2291,1282,1543,1506,2088,1824	0,0,0,5,0,0	1437,1204,1160,1160,1230,1230	0,1,0,0,2,1	414	149	1	1.0	1.0,1.0,1.0,0.991,1.0,1.0	1.0,0.998,1.0,1.0,0.996,0.998	-0.0
ENSMUSG00000024858	Grk2	19	-	4291238	4291641	4291589	4291641	4290771	4290871	182,847,722,855,1421,586	0,1,2,8,23,2	166,768,826,757,744,832	0,1,1,1,5,2	500	149	1	1.0	1.0,0.996,0.991,0.97,0.948,0.989	1.0,0.996,0.996,0.996,0.978,0.992	-0.011
ENSMUSG00000024835	Coro1b	19	+	4148618	4148736	4148618	4148722	4149341	4149544	139,309,439,406,511,268	25,0,68,5,0,32	89,364,398,315,323,302	0,0,43,49,0,0	163	149	1	1.0	0.836,1.0,0.855,0.987,1.0,0.884	1.0,1.0,0.894,0.855,1.0,1.0	-0.031
ENSMUSG00000024856	Cdk2ap2	19	+	4097400	4097733	4097400	4097507	4097816	4097917	102,33,69,42,101,80	360,322,408,355,512,312	33,42,58,47,38,35	268,235,311,230,257,299	375	149	1	1.0	0.101,0.039,0.063,0.045,0.073,0.092	0.047,0.066,0.069,0.075,0.055,0.044	0.01
ENSMUSG00000024856	Cdk2ap2	19	+	4097816	4097917	4097816	4097907	4098004	4098137	445,324,473,386,561,348	11,20,24,5,39,26	348,274,342,248,282,334	12,12,5,9,13,5	159	149	1	1.0	0.974,0.938,0.949,0.986,0.931,0.926	0.965,0.955,0.985,0.963,0.953,0.984	-0.017
ENSMUSG00000024829	Mrpl21	19	+	3284759	3284833	3284759	3284817	3285309	3285395	0,2,3,1,3,0	242,180,247,218,271,393	0,2,2,3,0,2	141,159,182,167,177,212	165	149	1	1.0	0.0,0.01,0.011,0.004,0.01,0.0	0.0,0.011,0.01,0.016,0.0,0.008	-0.002
ENSMUSG00000044906	4930503L19Rik	18	-	70467330	70467485	70467334	70467485	70453193	70453388	0,1,0,0,0,0	0,0,0,0,1,0	0,1,1,1,0,1	0,0,0,0,0,0	153	149	1	1.0	NA,1.0,NA,NA,0.0,NA	NA,1.0,1.0,1.0,NA,1.0	-0.5
ENSMUSG00000044906	4930503L19Rik	18	-	70467758	70468517	70468053	70468517	70467334	70467485	12,67,27,38,101,49	0,0,1,0,0,2	5,74,68,43,57,80	0,0,0,1,0,0	444	149	1	1.0	1.0,1.0,0.901,1.0,1.0,0.892	1.0,1.0,1.0,0.935,1.0,1.0	-0.024
ENSMUSG00000044906	4930503L19Rik	18	-	70467758	70468517	70468220	70468517	70467334	70467485	12,104,58,57,150,75	0,1,0,0,0,0	7,117,106,63,84,128	0,1,0,0,0,0	611	149	1	1.0	1.0,0.962,1.0,1.0,1.0,1.0	1.0,0.966,1.0,1.0,1.0,1.0	-0.001
ENSMUSG00000044906	4930503L19Rik	18	-	70468053	70468517	70468220	70468517	70467334	70467485	0,37,32,19,49,28	0,1,0,0,0,0	2,43,38,21,27,48	0,1,0,0,0,0	316	149	1	1.0	NA,0.946,1.0,1.0,1.0,1.0	1.0,0.953,1.0,1.0,1.0,1.0	-0.003
ENSMUSG00000024516	Sec11c	18	+	65812664	65812814	65812664	65812741	65814837	65814957	1094,464,661,439,701,1043	0,8,7,4,7,21	580,535,513,412,418,450	8,6,2,1,8,5	222	149	1	1.0	1.0,0.975,0.984,0.987,0.985,0.971	0.98,0.984,0.994,0.996,0.972,0.984	-0.001
ENSMUSG00000036452	Arhgap26	18	+	39357552	39357828	39357552	39357663	39363116	39363208	10,2,0,2,6,0	0,11,0,2,4,2	0,1,7,0,0,0	2,2,5,4,10,3	314	149	1	1.0	1.0,0.079,NA,0.322,0.416,0.0	0.0,0.192,0.399,0.0,0.0,0.0	0.265
ENSMUSG00000024454	Hdac3	18	-	37941378	37941766	37941707	37941766	37940952	37941110	242,156,191,157,241,257	0,2,0,4,6,11	107,159,127,123,152,137	0,1,1,2,2,1	478	149	1	1.0	1.0,0.96,1.0,0.924,0.926,0.879	1.0,0.98,0.975,0.95,0.959,0.977	-0.025
ENSMUSG00000024454	Hdac3	18	-	37943677	37944209	37944128	37944209	37943455	37943520	49,120,133,151,164,162	0,0,0,0,0,1	32,132,94,93,150,113	0,0,0,0,0,0	600	149	1	1.0	1.0,1.0,1.0,1.0,1.0,0.976	1.0,1.0,1.0,1.0,1.0,1.0	-0.004
ENSMUSG00000038773	Kdm3b	18	+	34829167	34829298	34829167	34829258	34830128	34830248	7,83,55,75,154,32	0,0,0,0,0,0	0,77,44,67,60,79	0,3,0,0,0,0	189	149	1	1.0	1.0,1.0,1.0,1.0,1.0,1.0	NA,0.953,1.0,1.0,1.0,1.0	0.009
ENSMUSG00000014504	Srp19	18	+	34331749	34334364	34331749	34331825	34334456	34334568	252,285,362,265,436,422	7,1,2,2,16,13	164,232,227,254,234,261	3,0,0,0,0,2	2688	149	5.40416539152e-06	0.0122026054541	0.666,0.94,0.909,0.88,0.602,0.643	0.752,1.0,1.0,1.0,1.0,0.879	-0.165
ENSMUSG00000024293	Esco1	18	-	10593745	10595875	10595675	10595875	10585977	10586041	0,345,188,383,549,297	0,0,0,0,0,0	0,427,375,364,375,395	0,0,1,1,4,1	2079	149	1	1.0	NA,1.0,1.0,1.0,1.0,1.0	NA,1.0,0.964,0.963,0.87,0.966	0.047
ENSMUSG00000024293	Esco1	18	-	10593745	10595875	10595675	10595875	10588438	10588550	3,386,220,429,609,335	0,1,0,0,5,0	0,456,399,392,394,424	0,5,1,0,0,3	2079	149	1	1.0	1.0,0.965,1.0,1.0,0.897,1.0	NA,0.867,0.966,1.0,1.0,0.91	0.028
ENSMUSG00000024081	Cebpz	17	-	78934574	78936067	78934860	78936067	78932109	78932341	3,84,83,111,199,96	0,2,0,0,0,5	0,71,103,81,91,66	0,3,0,1,1,0	435	149	1	1.0	1.0,0.935,1.0,1.0,1.0,0.868	NA,0.89,1.0,0.965,0.969,1.0	0.002
ENSMUSG00000052105	Mtcl1	17	-	66348218	66348521	66348242	66348521	66346353	66346385	0,0,0,0,0,1	0,2,0,0,0,0	0,0,0,0,1,0	0,0,0,0,0,1	173	149	1	1.0	NA,0.0,NA,NA,NA,1.0	NA,NA,NA,NA,1.0,0.0	0.0
ENSMUSG00000035842	Ddx11	17	+	66130459	66130546	66130459	66130468	66130679	66130834	0,11,4,10,10,0	0,0,0,0,0,0	0,11,1,0,11,4	0,0,0,0,2,0	227	149	1	1.0	NA,1.0,1.0,1.0,1.0,NA	NA,1.0,1.0,NA,0.783,1.0	0.054
ENSMUSG00000034647	Ankrd12	17	-	66052783	66053091	66052953	66053091	66049785	66049933	0,2,0,0,0,2	0,9,2,14,34,6	0,0,0,0,0,0	0,13,22,13,14,12	319	149	1	1.0	NA,0.094,0.0,0.0,0.0,0.135	NA,0.0,0.0,0.0,0.0,0.0	0.046
ENSMUSG00000034116	Vav1	17	+	57279099	57279401	57279099	57279284	57295981	57296098	120,1094,565,1184,1495,472	0,0,0,2,2,0	36,992,981,837,976,1139	0,3,0,0,0,8	266	149	1	1.0	1.0,1.0,1.0,0.997,0.998,1.0	1.0,0.995,1.0,1.0,1.0,0.988	0.002
ENSMUSG00000005823	Gpr108	17	-	57237205	57237497	57237423	57237497	57236870	57237001	172,182,184,177,258,188	0,0,0,0,0,0	110,156,153,141,170,194	0,2,0,0,0,0	367	149	1	1.0	1.0,1.0,1.0,1.0,1.0,1.0	1.0,0.969,1.0,1.0,1.0,1.0	0.005
ENSMUSG00000042625	Safb2	17	-	56578636	56578844	56578640	56578844	56577842	56577905	1,26,21,21,23,5	52,140,165,151,207,60	0,16,13,16,15,14	23,119,125,116,122,126	153	149	1	1.0	0.018,0.153,0.11,0.119,0.098,0.075	0.0,0.116,0.092,0.118,0.107,0.098	0.007
ENSMUSG00000042625	Safb2	17	-	56578636	56578844	56578692	56578844	56577842	56577905	14,90,59,106,89,34	0,2,0,3,0,0	13,59,70,55,56,65	1,1,6,0,1,1	205	149	1	1.0	1.0,0.97,1.0,0.963,1.0,1.0	0.904,0.977,0.895,1.0,0.976,0.979	0.034
ENSMUSG00000042625	Safb2	17	-	56578640	56578844	56578692	56578844	56577842	56577905	65,204,203,236,273,89	0,2,0,3,0,0	36,162,182,155,163,177	1,1,6,0,1,1	201	149	1	1.0	1.0,0.987,1.0,0.983,1.0,1.0	0.964,0.992,0.957,1.0,0.992,0.992	0.012
ENSMUSG00000002833	Hdgfl2	17	+	56098973	56099387	56098973	56099075	56099858	56099985	596,172,229,114,220,310	6,0,0,0,0,3	245,140,148,99,181,109	0,0,2,0,0,1	461	149	1	1.0	0.97,1.0,1.0,1.0,1.0,0.971	1.0,1.0,0.96,1.0,1.0,0.972	0.001
ENSMUSG00000064120	Mocs1	17	+	49439421	49439596	49439421	49439586	49449099	49449161	0,1,0,5,6,0	31,243,198,269,363,89	0,1,0,1,0,0	31,325,271,269,212,319	159	149	1	1.0	0.0,0.004,0.0,0.017,0.015,0.0	0.0,0.003,0.0,0.003,0.0,0.0	0.005
ENSMUSG00000064120	Mocs1	17	+	49452794	49452857	49452794	49452842	49455256	49455435	3,11,8,17,31,8	0,0,1,0,0,0	0,19,13,16,18,17	0,0,0,0,2,1	164	149	1	1.0	1.0,1.0,0.879,1.0,1.0,1.0	NA,1.0,1.0,1.0,0.891,0.939	0.014
ENSMUSG00000023994	Nfya	17	-	48398981	48399065	48398984	48399065	48395649	48395796	0,61,28,45,74,7	0,17,12,18,17,6	2,36,43,33,40,42	0,17,13,9,10,15	152	149	1	1.0	NA,0.779,0.696,0.71,0.81,0.534	1.0,0.675,0.764,0.782,0.797,0.733	-0.086
ENSMUSG00000023993	Treml1	17	+	48359918	48360467	48359918	48359982	48364858	48364997	24,24,17,23,80,52	0,0,0,0,1,0	51,12,31,37,80,23	0,0,0,0,0,0	634	149	1	1.0	1.0,1.0,1.0,1.0,0.949,1.0	1.0,1.0,1.0,1.0,1.0,1.0	-0.009
ENSMUSG00000034165	Ccnd3	17	+	47578708	47578792	47578708	47578773	47593644	47593852	0,0,4,1,4,0	0,0,0,0,0,0	0,0,1,0,0,0	0,0,0,0,5,0	168	149	1	1.0	NA,NA,1.0,1.0,1.0,NA	NA,NA,1.0,NA,0.0,NA	0.5
ENSMUSG00000034729	Mrps10	17	+	47372426	47372645	47372426	47372491	47374972	47375109	116,118,131,121,162,141	4,2,0,1,2,12	67,129,122,97,97,126	0,5,4,3,0,8	303	149	1	1.0	0.934,0.967,1.0,0.983,0.976,0.852	1.0,0.927,0.937,0.941,1.0,0.886	0.003
ENSMUSG00000002763	Pex6	17	+	46723673	46724027	46723673	46723735	46724390	46724507	441,87,204,115,172,224	0,2,0,0,5,3	176,99,112,108,84,112	0,0,0,3,0,0	441	149	1	1.0	1.0,0.936,1.0,1.0,0.921,0.962	1.0,1.0,1.0,0.924,1.0,1.0	-0.017
ENSMUSG00000040327	Cul9	17	-	46521335	46521984	46521850	46521984	46521040	46521156	23,30,20,40,62,8	0,0,0,0,0,1	19,19,31,9,28,21	0,0,0,0,0,0	664	149	1	1.0	1.0,1.0,1.0,1.0,1.0,0.642	1.0,1.0,1.0,1.0,1.0,1.0	-0.06
ENSMUSG00000023952	Gtpbp2	17	+	46161031	46161326	46161031	46161291	46163482	46163509	7,287,203,298,342,133	0,11,0,13,4,6	17,289,338,261,228,282	0,0,5,2,0,0	184	149	1	1.0	1.0,0.955,1.0,0.949,0.986,0.947	1.0,1.0,0.982,0.991,1.0,1.0	-0.023
ENSMUSG00000023942	Slc29a1	17	-	45588995	45589074	45589001	45589074	45587561	45587670	0,5,0,0,0,1	0,0,0,0,0,1	0,1,0,2,3,1	0,0,0,0,1,0	155	149	1	1.0	NA,1.0,NA,NA,NA,0.49	NA,1.0,NA,1.0,0.743,1.0	-0.191
ENSMUSG00000023942	Slc29a1	17	-	45588995	45589074	45589001	45589074	45588288	45588386	66,103,92,55,146,105	136,144,151,138,207,204	39,95,57,52,68,64	107,138,92,98,113,154	155	149	1	1.0	0.318,0.407,0.369,0.277,0.404,0.331	0.259,0.398,0.373,0.338,0.366,0.285	0.014
ENSMUSG00000023947	Nfkbie	17	+	45558494	45559430	45558494	45558597	45560123	45560212	397,816,799,896,1025,646	0,0,0,0,0,0	312,831,772,695,812,743	0,4,1,1,6,0	982	149	1	1.0	1.0,1.0,1.0,1.0,1.0,1.0	1.0,0.969,0.992,0.991,0.954,1.0	0.016
ENSMUSG00000023947	Nfkbie	17	+	45558494	45559430	45558494	45558597	45560407	45560647	160,390,346,427,468,278	0,4,0,0,0,8	114,417,389,334,400,375	0,0,0,0,0,0	982	149	1	1.0	1.0,0.937,1.0,1.0,1.0,0.841	1.0,1.0,1.0,1.0,1.0,1.0	-0.037
ENSMUSG00000056492	Adgrf5	17	+	43403917	43404097	43403917	43404043	43410501	43410556	0,3,1,2,1,0	0,2,0,1,12,0	0,2,1,0,2,5	0,2,1,1,5,4	203	149	1	1.0	NA,0.524,1.0,0.595,0.058,NA	NA,0.423,0.423,0.0,0.227,0.478	0.234
ENSMUSG00000024457	Trim26	17	+	36837183	36837283	36837183	36837264	36837496	36837572	0,0,0,0,0,0	3,75,53,53,91,27	0,0,2,0,2,1	2,73,70,57,79,67	168	149	1	1.0	0.0,0.0,0.0,0.0,0.0,0.0	0.0,0.0,0.025,0.0,0.022,0.013	-0.01
ENSMUSG00000024446	Rpp21	17	-	36257412	36257524	36257441	36257524	36255943	36256069	0,1,0,4,7,4	288,142,230,128,186,372	0,0,0,1,0,0	284,153,162,109,129,154	178	149	1	1.0	0.0,0.006,0.0,0.025,0.031,0.009	0.0,0.0,0.0,0.008,0.0,0.0	0.01
ENSMUSG00000040482	Dxo	17	+	34837018	34837241	34837018	34837216	34837392	34837754	40,29,28,39,35,25	12,19,33,23,48,24	46,31,42,23,17,40	14,28,24,15,19,32	174	149	1	1.0	0.741,0.567,0.421,0.592,0.384,0.471	0.738,0.487,0.6,0.568,0.434,0.517	-0.028
ENSMUSG00000061207	Stk19	17	-	34831997	34832152	34832012	34832152	34824750	34824848	10,0,1,2,3,1	541,125,183,107,181,152	0,0,0,1,3,0	233,129,113,139,125,162	164	149	1	1.0	0.017,0.0,0.005,0.017,0.015,0.006	0.0,0.0,0.0,0.006,0.021,0.0	0.005
ENSMUSG00000059208	Hnrnpm	17	-	33666493	33666685	33666646	33666685	33665491	33665645	46,530,489,545,797,672	0,6,3,15,6,5	82,567,601,515,556,635	0,13,2,14,0,7	302	149	1	1.0	1.0,0.978,0.988,0.947,0.985,0.985	1.0,0.956,0.993,0.948,1.0,0.978	0.001
ENSMUSG00000095253	Zfp799	17	-	32822067	32822200	32822073	32822200	32821777	32821838	0,2,0,0,1,0	0,3,9,14,15,3	0,1,2,0,0,2	0,4,0,3,3,3	155	149	1	1.0	NA,0.391,0.0,0.0,0.06,0.0	NA,0.194,1.0,0.0,0.0,0.391	-0.227
ENSMUSG00000058392	Rrp1b	17	+	32045928	32046229	32045928	32046011	32048552	32048638	0,6,0,2,15,0	0,0,0,1,5,0	0,12,0,3,1,5	0,0,0,0,1,1	367	149	1	1.0	NA,1.0,NA,0.448,0.549,NA	NA,1.0,NA,1.0,0.289,0.67	-0.074
ENSMUSG00000058392	Rrp1b	17	+	32055104	32055315	32055104	32055124	32055910	32055997	0,2,0,0,0,2	0,0,0,0,2,2	0,4,0,0,0,0	0,0,0,0,0,0	340	149	1	1.0	NA,1.0,NA,NA,0.0,0.305	NA,1.0,NA,NA,NA,NA	-0.565
ENSMUSG00000024012	Mtch1	17	-	29336166	29336311	29336217	29336311	29333957	29334005	379,220,258,208,319,279	560,365,452,401,525,529	187,218,200,151,213,215	261,322,355,283,366,390	200	149	1	1.0	0.335,0.31,0.298,0.279,0.312,0.282	0.348,0.335,0.296,0.284,0.302,0.291	-0.007
ENSMUSG00000005936	Kctd20	17	+	28961413	28961687	28961413	28961640	28962809	28962912	4,88,56,107,121,22	0,0,0,0,0,1	7,89,68,65,90,90	0,2,0,0,0,0	196	149	1	1.0	1.0,1.0,1.0,1.0,1.0,0.944	1.0,0.971,1.0,1.0,1.0,1.0	-0.004
ENSMUSG00000037805	Rpl10a	17	+	28328966	28329280	28328966	28329047	28329373	28329522	314,251,273,199,369,271	4695,2008,3419,2161,3089,4442	224,253,209,222,230,255	3100,2184,2377,1756,1923,2296	382	149	1	1.0	0.025,0.046,0.03,0.035,0.045,0.023	0.027,0.043,0.033,0.047,0.045,0.042	-0.006
ENSMUSG00000024220	Zfp523	17	+	28201260	28202348	28201260	28201440	28203085	28203250	12,34,23,32,61,5	0,0,0,0,0,0	18,17,29,28,26,33	0,0,2,0,3,1	1057	149	1	1.0	1.0,1.0,1.0,1.0,1.0,1.0	1.0,1.0,0.671,1.0,0.55,0.823	0.159
ENSMUSG00000024220	Zfp523	17	+	28203085	28203260	28203085	28203250	28204454	28204568	0,2,0,0,3,0	31,30,26,8,43,16	0,2,1,1,0,3	16,19,20,26,31,25	159	149	1	1.0	0.0,0.059,0.0,0.0,0.061,0.0	0.0,0.09,0.045,0.035,0.0,0.101	-0.025
ENSMUSG00000024188	Luc7l	17	+	26252965	26254388	26252965	26253091	26255030	26255125	2,66,56,60,109,23	46,107,76,98,154,71	4,73,55,57,87,88	25,91,88,53,89,101	1446	149	1	1.0	0.004,0.06,0.071,0.059,0.068,0.032	0.016,0.076,0.061,0.1,0.092,0.082	-0.022
ENSMUSG00000025728	Pigq	17	-	25931673	25932231	25932104	25932231	25931461	25931573	20,76,70,80,132,36	0,0,0,0,2,0	4,59,75,62,58,93	0,0,0,0,0,0	580	149	1	1.0	1.0,1.0,1.0,1.0,0.944,1.0	1.0,1.0,1.0,1.0,1.0,1.0	-0.009
ENSMUSG00000073434	Wdr90	17	-	25860654	25860817	25860708	25860817	25860371	25860542	0,0,1,0,0,0	0,0,0,0,2,0	0,0,0,0,0,0	0,0,0,0,0,2	203	149	1	1.0	NA,NA,1.0,NA,0.0,NA	NA,NA,NA,NA,NA,0.0	0.5
ENSMUSG00000025735	Rhbdl1	17	-	25836398	25836572	25836410	25836572	25835968	25836193	4,0,0,0,0,0	0,1,0,0,0,1	0,0,0,0,0,0	0,1,5,1,0,0	161	149	1	1.0	1.0,0.0,NA,NA,NA,0.0	NA,0.0,0.0,0.0,NA,NA	0.333
ENSMUSG00000024118	Tedc2	17	-	24219730	24220310	24220251	24220310	24219152	24219206	0,24,26,43,43,36	0,0,0,0,0,0	0,33,14,32,27,21	0,0,0,0,1,0	670	149	1	1.0	NA,1.0,1.0,1.0,1.0,1.0	NA,1.0,1.0,1.0,0.857,1.0	0.029
ENSMUSG00000036473	Tbc1d24	17	-	24205473	24205514	24205493	24205514	24189943	24190053	0,8,1,3,9,0	0,0,0,1,0,0	0,3,3,3,5,9	0,0,0,0,0,0	169	149	1	1.0	NA,1.0,1.0,0.726,1.0,NA	NA,1.0,1.0,1.0,1.0,1.0	-0.069
ENSMUSG00000024369	Nelfe	17	+	34850407	34850674	34850407	34850462	34850910	34850993	37,50,47,57,60,41	23,22,30,16,29,34	5,31,59,49,35,52	15,9,26,14,20,19	361	149	1	1.0	0.399,0.484,0.393,0.595,0.461,0.332	0.121,0.587,0.484,0.591,0.419,0.53	-0.011
ENSMUSG00000023908	Pkmyt1	17	+	23735199	23735720	23735199	23735372	23736323	23736401	90,36,48,26,40,44	2,2,0,0,2,1	43,29,24,18,34,23	0,0,0,1,1,0	497	149	1	1.0	0.931,0.844,1.0,1.0,0.857,0.93	1.0,1.0,1.0,0.844,0.911,1.0	-0.032
ENSMUSG00000069743	Zfp820	17	-	21840604	21840714	21840623	21840714	21823843	21823891	0,0,4,1,0,0	0,0,0,0,0,0	0,0,0,0,1,0	0,0,0,0,1,0	168	149	1	1.0	NA,NA,1.0,1.0,NA,NA	NA,NA,NA,NA,0.47,NA	0.53
ENSMUSG00000067942	Zfp160	17	+	21011675	21011777	21011675	21011772	21020071	21020198	0,0,0,0,0,0	0,14,4,5,12,0	0,3,1,0,0,1	0,11,7,2,2,3	154	149	1	1.0	NA,0.0,0.0,0.0,0.0,NA	NA,0.209,0.121,0.0,0.0,0.244	-0.115
ENSMUSG00000067942	Zfp160	17	+	21011675	21011777	21011675	21011772	21020705	21020834	0,0,0,0,2,0	0,0,0,0,0,0	0,0,0,0,0,0	0,0,0,0,1,0	154	149	1	1.0	NA,NA,NA,NA,1.0,NA	NA,NA,NA,NA,0.0,NA	1.0
ENSMUSG00000014771	Pdcd2	17	-	15526372	15526612	15526540	15526612	15525268	15525400	150,119,145,127,207,247	0,0,0,0,2,0	78,144,121,118,109,153	3,0,0,5,0,2	317	149	1	1.0	1.0,1.0,1.0,1.0,0.98,1.0	0.924,1.0,1.0,0.917,1.0,0.973	0.028
ENSMUSG00000014767	Tbp	17	+	15501153	15501357	15501153	15501202	15502964	15503128	0,11,7,18,9,0	0,0,9,1,7,2	0,8,6,27,7,6	0,9,2,0,7,2	304	149	1	1.0	NA,1.0,0.276,0.898,0.387,0.0	NA,0.303,0.595,1.0,0.329,0.595	-0.052
ENSMUSG00000006818	Sod2	17	+	13008183	13008433	13008183	13008386	13010519	13010636	2,4,4,3,7,1	11836,10371,13097,13490,16315,18216	9,5,7,4,6,4	7458,11534,11442,11011,10509,11947	196	149	1	1.0	0.0,0.0,0.0,0.0,0.0,0.0	0.001,0.0,0.0,0.0,0.0,0.0	-0.0
ENSMUSG00000023861	Mpc1	17	+	8293414	8293495	8293414	8293418	8296534	8296631	0,2,3,0,2,3	0,1,8,0,6,0	10,2,3,4,2,0	0,0,12,0,0,0	226	149	1	1.0	NA,0.569,0.198,NA,0.18,1.0	1.0,1.0,0.142,1.0,1.0,NA	-0.342
ENSMUSG00000073471	Rsph3a	17	+	7952548	7952636	7952548	7952633	7970146	7970288	55,20,63,31,70,71	1,1,1,0,0,0	18,23,62,54,65,35	0,0,0,3,0,0	152	149	1	1.0	0.982,0.951,0.984,1.0,1.0,1.0	1.0,1.0,1.0,0.946,1.0,1.0	-0.005
ENSMUSG00000094724	Rnaset2b	17	+	6984138	6985113	6984138	6984191	6988721	6988792	762,1071,886,691,920,1151	0,0,0,5,10,0	359,700,2769,637,522,661	0,0,0,0,0,0	1071	149	1	1.0	1.0,1.0,1.0,0.951,0.928,1.0	1.0,1.0,1.0,1.0,1.0,1.0	-0.02
ENSMUSG00000094724	Rnaset2b	17	+	6988721	6988792	6988721	6988790	6991680	6991794	275,468,306,250,334,431	1,0,0,0,0,0	186,200,1330,208,157,217	0,0,0,0,0,0	151	149	1	1.0	0.996,1.0,1.0,1.0,1.0,1.0	1.0,1.0,1.0,1.0,1.0,1.0	-0.001
ENSMUSG00000038141	Tmem181a	17	+	6298148	6298436	6298148	6298240	6299362	6299420	0,0,1,1,0,0	73,106,135,113,161,149	0,0,1,2,0,4	55,94,116,88,94,95	345	149	1	1.0	0.0,0.0,0.003,0.004,0.0,0.0	0.0,0.0,0.004,0.01,0.0,0.018	-0.004
ENSMUSG00000014039	Prdm15	16	-	97816848	97817045	97816863	97817045	97816535	97816630	0,3,3,0,1,3	0,4,0,1,4,0	0,3,4,0,1,1	0,3,0,1,1,0	164	149	1	1.0	NA,0.405,1.0,0.0,0.185,1.0	NA,0.476,1.0,0.0,0.476,1.0	-0.072
ENSMUSG00000000386	Mx1	16	-	97452762	97452851	97452772	97452851	97451474	97451551	0,0,0,1,2,0	143,821,367,781,925,337	0,2,4,0,0,3	133,1523,1176,1065,939,926	159	149	1	1.0	0.0,0.0,0.0,0.001,0.002,0.0	0.0,0.001,0.003,0.0,0.0,0.003	-0.001
ENSMUSG00000039456	Morc3	16	+	93862413	93862536	93862413	93862503	93862640	93862715	0,199,123,194,264,69	0,28,4,15,39,7	0,205,194,226,190,181	0,34,29,39,14,19	182	149	1	1.0	NA,0.853,0.962,0.914,0.847,0.89	NA,0.832,0.846,0.826,0.917,0.886	0.032
ENSMUSG00000022948	Setd4	16	-	93590255	93591303	93590873	93591303	93589910	93590085	0,10,10,0,14,0	5,3,12,0,5,8	0,6,6,8,1,9	10,3,12,1,0,4	767	149	1	1.0	0.0,0.393,0.139,NA,0.352,0.0	0.0,0.28,0.089,0.608,1.0,0.304	-0.203
ENSMUSG00000055447	Cd47	16	+	49908053	49908082	49908053	49908078	49910873	49911091	0,0,0,0,0,0	0,2,3,3,0,7	0,0,0,0,1,1	0,0,0,3,0,0	153	149	1	1.0	NA,0.0,0.0,0.0,NA,0.0	NA,NA,NA,0.0,1.0,1.0	-0.667
ENSMUSG00000036208	Nepro	16	+	44729241	44729325	44729241	44729321	44729581	44729713	0,2,0,0,0,0	21,25,7,16,30,3	0,0,0,0,0,0	0,33,11,17,16,19	153	149	1	1.0	0.0,0.072,0.0,0.0,0.0,0.0	NA,0.0,0.0,0.0,0.0,0.0	0.012
ENSMUSG00000068284	Usf3	16	+	44198903	44199167	44198903	44199021	44200613	44200678	0,0,0,0,0,0	7,7,0,3,10,3	0,0,1,1,4,0	3,2,3,10,2,10	295	149	1	1.0	0.0,0.0,NA,0.0,0.0,0.0	0.0,0.0,0.144,0.048,0.503,0.0	-0.116
ENSMUSG00000022704	Qtrt2	16	-	43870778	43871820	43871620	43871820	43868945	43869097	0,4,3,4,4,7	0,23,10,0,4,11	0,6,4,0,2,0	0,18,6,2,5,8	991	149	1	1.0	NA,0.025,0.043,1.0,0.131,0.087	NA,0.048,0.091,0.0,0.057,0.0	0.218
ENSMUSG00000022704	Qtrt2	16	-	43880828	43881213	43880967	43881213	43880298	43880354	0,3,0,0,1,0	0,2,0,2,4,1	0,0,1,0,0,0	0,0,3,0,3,3	288	149	1	1.0	NA,0.437,NA,0.0,0.115,0.0	NA,NA,0.147,NA,0.0,0.0	0.089
ENSMUSG00000022704	Qtrt2	16	-	43880828	43881213	43880992	43881213	43880298	43880354	0,3,2,1,1,0	0,5,4,0,5,10	0,1,1,0,3,0	0,7,4,0,7,4	313	149	1	1.0	NA,0.222,0.192,1.0,0.087,0.0	NA,0.064,0.106,NA,0.169,0.0	0.215
ENSMUSG00000022704	Qtrt2	16	-	43880967	43881213	43880992	43881213	43880298	43880354	0,2,2,3,4,1	0,5,4,0,5,10	0,1,3,0,6,3	0,7,4,0,7,4	174	149	1	1.0	NA,0.255,0.3,1.0,0.407,0.079	NA,0.109,0.391,NA,0.423,0.391	0.08
ENSMUSG00000022793	B4galt4	16	+	38763068	38763191	38763068	38763129	38765914	38766019	9,14,10,1,15,5	0,1,0,1,3,0	0,3,7,6,8,11	2,0,4,0,0,0	211	149	1	1.0	1.0,0.908,1.0,0.414,0.779,1.0	0.0,1.0,0.553,1.0,1.0,1.0	0.091
ENSMUSG00000061751	Kalrn	16	-	34256151	34256360	34256190	34256360	34252224	34252399	0,0,0,0,2,0	0,0,0,0,1,0	0,0,0,1,2,2	0,0,1,0,0,1	188	149	1	1.0	NA,NA,NA,NA,0.613,NA	NA,NA,0.0,1.0,1.0,0.613	-0.04
ENSMUSG00000060636	Rpl35a	16	+	33057135	33057178	33057135	33057165	33057389	33057542	8872,2277,3585,2460,3552,5806	0,0,0,0,3,0	5180,2188,2525,2202,2297,2603	7,0,0,0,0,0	162	149	1	1.0	1.0,1.0,1.0,1.0,0.999,1.0	0.999,1.0,1.0,1.0,1.0,1.0	-0.0
ENSMUSG00000022791	Tnk2	16	+	32669952	32670230	32669952	32670216	32670791	32670918	0,11,5,8,24,6	0,0,0,0,1,0	1,2,12,8,8,17	0,0,0,0,0,0	163	149	1	1.0	NA,1.0,1.0,1.0,0.956,1.0	1.0,1.0,1.0,1.0,1.0,1.0	-0.009
ENSMUSG00000052384	Nrros	16	-	32162237	32163397	32163252	32163397	32147552	32147673	0,36,21,28,81,36	3,12,1,22,19,7	19,47,26,38,47,52	9,19,12,11,9,13	1164	149	1	1.0	0.0,0.277,0.729,0.14,0.353,0.397	0.213,0.24,0.217,0.307,0.401,0.339	0.03
ENSMUSG00000022770	Dlg1	16	+	31796865	31797010	31796865	31796965	31805613	31805734	0,45,19,49,99,12	0,11,7,12,13,5	0,56,46,36,46,40	0,12,2,11,9,7	194	149	1	1.0	NA,0.759,0.676,0.758,0.854,0.648	NA,0.782,0.946,0.715,0.797,0.814	-0.072
ENSMUSG00000022770	Dlg1	16	+	31846833	31846937	31846833	31846933	31853842	31853884	0,0,1,0,0,0	0,36,11,50,60,33	0,0,0,0,0,2	0,40,38,49,49,48	153	149	1	1.0	NA,0.0,0.081,0.0,0.0,0.0	NA,0.0,0.0,0.0,0.0,0.039	0.008
ENSMUSG00000049076	Acap2	16	-	31153691	31153759	31153705	31153759	31141738	31141797	0,0,0,1,0,0	3,95,33,96,131,15	0,0,0,0,0,0	0,101,83,106,77,101	163	149	1	1.0	0.0,0.0,0.0,0.009,0.0,0.0	NA,0.0,0.0,0.0,0.0,0.0	0.001
ENSMUSG00000022538	Lsg1	16	-	30577798	30577997	30577898	30577997	30574545	30574606	0,2,0,0,0,0	0,0,0,0,0,0	0,0,0,0,0,2	0,0,0,0,0,1	249	149	1	1.0	NA,1.0,NA,NA,NA,NA	NA,NA,NA,NA,NA,0.545	0.455
ENSMUSG00000038084	Opa1	16	+	29614125	29615164	29614125	29614198	29615906	29615971	14,63,61,59,125,61	0,0,0,0,0,1	12,79,124,64,86,64	0,0,0,0,0,0	1115	149	1	1.0	1.0,1.0,1.0,1.0,1.0,0.891	1.0,1.0,1.0,1.0,1.0,1.0	-0.018
ENSMUSG00000038084	Opa1	16	+	29618121	29618308	29618121	29618287	29620380	29620533	0,0,0,0,2,4	25,68,81,82,96,48	0,0,0,1,0,3	31,85,71,49,68,71	170	149	1	1.0	0.0,0.0,0.0,0.0,0.018,0.068	0.0,0.0,0.0,0.018,0.0,0.036	0.005
ENSMUSG00000109783	Gm45338	16	+	23521686	23522218	23521686	23521953	23527494	23527606	0,0,0,0,0,2	0,0,0,0,0,0	0,0,0,0,0,0	2,0,0,0,0,0	414	149	1	1.0	NA,NA,NA,NA,NA,1.0	0.0,NA,NA,NA,NA,NA	1.0
ENSMUSG00000022884	Eif4a2	16	+	23107758	23107880	23107758	23107820	23108587	23108633	0,0,0,0,5,1	13,100,88,106,154,135	0,0,0,0,1,2	3,108,101,102,81,105	209	149	1	1.0	0.0,0.0,0.0,0.0,0.023,0.005	0.0,0.0,0.0,0.0,0.009,0.013	0.001
ENSMUSG00000022884	Eif4a2	16	+	23108587	23108851	23108587	23108633	23109984	23110153	0,116,95,112,176,72	0,0,0,0,0,0	8,110,94,107,139,115	0,0,0,4,0,0	367	149	1	1.0	NA,1.0,1.0,1.0,1.0,1.0	1.0,1.0,1.0,0.916,1.0,1.0	0.014
ENSMUSG00000022884	Eif4a2	16	+	23109984	23110343	23109984	23110153	23110579	23110723	56,303,211,346,525,437	0,0,0,0,5,0	36,315,318,286,242,363	0,0,0,0,0,0	339	149	1	1.0	1.0,1.0,1.0,1.0,0.979,1.0	1.0,1.0,1.0,1.0,1.0,1.0	-0.003
ENSMUSG00000022884	Eif4a2	16	+	23110579	23111263	23110579	23110723	23111502	23111592	70,385,316,415,620,553	0,1,3,0,3,0	64,353,428,341,360,449	0,0,3,1,2,2	689	149	1	1.0	1.0,0.988,0.958,1.0,0.978,1.0	1.0,1.0,0.969,0.987,0.975,0.98	0.002
ENSMUSG00000022855	Senp2	16	+	22011493	22011619	22011493	22011552	22014123	22014257	0,20,14,15,20,0	0,120,95,113,192,60	0,29,20,13,20,21	0,116,114,137,143,122	216	149	1	1.0	NA,0.103,0.092,0.084,0.067,0.0	NA,0.147,0.108,0.061,0.088,0.106	-0.033
ENSMUSG00000022843	Clcn2	16	-	20709076	20709315	20709101	20709315	20708633	20708767	0,0,0,0,1,0	0,0,0,1,0,0	0,0,0,0,0,1	3,0,0,1,1,0	174	149	1	1.0	NA,NA,NA,0.0,1.0,NA	0.0,NA,NA,0.0,0.0,1.0	0.25
ENSMUSG00000003234	Abcf3	16	+	20558696	20558829	20558696	20558748	20559290	20559379	142,152,177,117,180,159	0,0,0,0,1,0	109,103,137,97,112,131	5,2,0,0,0,0	230	149	1	1.0	1.0,1.0,1.0,1.0,0.991,1.0	0.934,0.971,1.0,1.0,1.0,1.0	0.014
ENSMUSG00000022702	Hira	16	+	18895902	18896046	18895902	18895927	18896453	18896564	0,4,2,1,4,0	0,0,0,0,0,0	0,3,8,0,1,1	0,0,0,2,0,0	268	149	1	1.0	NA,1.0,1.0,1.0,1.0,NA	NA,1.0,1.0,0.0,1.0,1.0	0.2
ENSMUSG00000022702	Hira	16	+	18896453	18896773	18896453	18896564	18897697	18897788	0,1,9,5,12,0	3,42,26,56,63,17	0,3,4,5,15,4	3,45,25,16,40,25	358	149	1	1.0	0.0,0.01,0.126,0.036,0.073,0.0	0.0,0.027,0.062,0.115,0.135,0.062	-0.026
ENSMUSG00000005262	Ufd1	16	+	18814829	18814962	18814829	18814936	18815328	18815361	130,223,237,231,342,336	8,22,19,19,41,31	87,234,229,242,173,216	3,28,29,27,27,30	175	149	1	1.0	0.933,0.896,0.914,0.912,0.877,0.902	0.961,0.877,0.871,0.884,0.845,0.86	0.023
ENSMUSG00000005262	Ufd1	16	+	18814829	18814962	18814829	18814936	18817902	18818024	27,47,44,50,78,57	0,0,2,0,0,0	21,35,42,40,33,45	0,0,0,0,0,0	175	149	1	1.0	1.0,1.0,0.949,1.0,1.0,1.0	1.0,1.0,1.0,1.0,1.0,1.0	-0.009
ENSMUSG00000005262	Ufd1	16	+	18826254	18827106	18826254	18826302	18827635	18827717	397,270,319,286,455,546	0,2,10,5,6,5	279,318,244,260,226,306	0,0,0,5,0,0	953	149	1	1.0	1.0,0.955,0.833,0.899,0.922,0.945	1.0,1.0,1.0,0.89,1.0,1.0	-0.056
ENSMUSG00000003528	Slc25a1	16	-	17927153	17927292	17927245	17927292	17926655	17926740	321,359,387,387,481,324	0,0,0,0,1,2	203,416,454,308,321,384	0,1,2,1,0,0	241	149	1	1.0	1.0,1.0,1.0,1.0,0.997,0.99	1.0,0.996,0.993,0.995,1.0,1.0	0.001
ENSMUSG00000012114	Med15	16	-	17652704	17652807	17652708	17652807	17651220	17652263	0,0,1,0,4,3	49,256,192,217,356,108	0,0,1,1,3,1	73,211,210,194,203,207	153	149	1	1.0	0.0,0.0,0.005,0.0,0.011,0.026	0.0,0.0,0.005,0.005,0.014,0.005	0.002
ENSMUSG00000041774	Ydjc	16	+	17147232	17147451	17147232	17147392	17147597	17147697	1,0,0,0,1,0	16,0,5,8,4,15	0,0,0,1,1,0	2,3,6,11,1,9	208	149	1	1.0	0.043,NA,0.0,0.0,0.152,0.0	0.0,0.0,0.0,0.061,0.417,0.0	-0.041
ENSMUSG00000022789	Dnm1l	16	-	16345979	16346145	16345997	16346145	16341421	16341468	0,1,2,15,10,0	0,87,21,97,111,21	0,5,1,6,6,2	0,110,90,83,82,81	167	149	1	1.0	NA,0.01,0.078,0.121,0.074,0.0	NA,0.039,0.01,0.061,0.061,0.022	0.018
ENSMUSG00000022789	Dnm1l	16	-	16345979	16346145	16345997	16346145	16342696	16342735	0,2,0,7,3,0	0,2,1,1,8,2	0,3,1,1,1,3	0,3,9,3,1,4	167	149	1	1.0	NA,0.472,0.0,0.862,0.251,0.0	NA,0.472,0.09,0.229,0.472,0.401	-0.016
ENSMUSG00000060657	Marf1	16	-	14152025	14152712	14152562	14152712	14151141	14151316	4,255,83,273,321,34	0,0,0,7,1,0	6,238,303,269,183,270	0,3,2,1,3,3	686	149	1	1.0	1.0,1.0,1.0,0.894,0.986,1.0	1.0,0.945,0.971,0.983,0.93,0.951	0.017
ENSMUSG00000037965	Zc3h7a	16	-	11145179	11145285	11145241	11145285	11141662	11141771	72,222,192,221,328,240	14,66,39,22,59,68	39,282,252,244,284,247	4,57,56,25,62,43	211	149	1	1.0	0.784,0.704,0.777,0.876,0.797,0.714	0.873,0.777,0.761,0.873,0.764,0.802	-0.033
ENSMUSG00000068663	Clec16a	16	+	10595801	10596033	10595801	10595985	10611002	10611135	0,23,15,4,25,1	0,27,15,34,25,39	0,12,20,24,6,22	2,27,31,19,15,31	197	149	1	1.0	NA,0.392,0.431,0.082,0.431,0.019	0.0,0.252,0.328,0.489,0.232,0.349	-0.004
ENSMUSG00000022515	Anks3	16	-	4947648	4948363	4948225	4948363	4947264	4947432	50,47,60,49,64,56	0,2,2,1,5,3	20,44,42,38,33,29	2,0,7,13,1,2	726	149	0.101314061205	1.0	1.0,0.828,0.86,0.91,0.724,0.793	0.672,1.0,0.552,0.375,0.871,0.748	0.15
ENSMUSG00000005983	1700037C18Rik	16	-	3906840	3907194	3906903	3907194	3906257	3906300	46,7,28,28,22,49	0,0,0,0,0,0	28,12,9,10,10,12	0,0,0,1,0,0	212	149	1	1.0	1.0,1.0,1.0,1.0,1.0,1.0	1.0,1.0,1.0,0.875,1.0,1.0	0.021
ENSMUSG00000060992	Copz1	15	+	103290674	103290908	103290674	103290756	103291328	103291420	0,3,1,4,2,0	111,355,327,346,502,402	0,1,0,3,0,0	56,356,401,329,356,368	301	149	1	1.0	0.0,0.004,0.002,0.006,0.002,0.0	0.0,0.001,0.0,0.004,0.0,0.0	0.002
ENSMUSG00000056851	Pcbp2	15	+	102487087	102487129	102487087	102487128	102488204	102488432	442,1068,1262,1084,1692,979	0,0,0,0,1,0	500,1153,1010,951,966,1053	0,1,0,0,0,0	150	149	1	1.0	1.0,1.0,1.0,1.0,0.999,1.0	1.0,0.999,1.0,1.0,1.0,1.0	-0.0
ENSMUSG00000001289	Pfdn5	15	+	102326432	102326849	102326432	102326535	102328521	102328596	3444,1037,1585,1135,1581,2385	11,5,3,2,4,5	1808,1112,925,834,919,995	4,2,5,6,1,4	463	149	1	1.0	0.99,0.985,0.994,0.995,0.992,0.994	0.993,0.994,0.983,0.978,0.997,0.988	0.003
ENSMUSG00000000555	Itga5	15	-	103350763	103350856	103350775	103350856	103350573	103350653	261,1725,1454,1778,2338,676	0,0,0,0,1,0	268,1917,1740,1695,1536,1534	0,0,2,1,0,1	161	149	1	1.0	1.0,1.0,1.0,1.0,1.0,1.0	1.0,1.0,0.999,0.999,1.0,0.999	0.001
ENSMUSG00000046897	Zfp740	15	+	102204570	102205086	102204570	102204883	102205228	102205305	0,71,30,74,70,20	0,6,0,3,4,3	13,52,70,39,50,39	0,1,1,4,1,3	352	149	1	1.0	NA,0.834,1.0,0.913,0.881,0.738	1.0,0.957,0.967,0.805,0.955,0.846	-0.048
ENSMUSG00000046897	Zfp740	15	+	102204570	102205086	102204570	102204883	102207770	102207920	0,38,18,71,63,15	0,5,1,0,11,3	13,33,52,28,33,29	0,7,5,0,9,3	352	149	1	1.0	NA,0.763,0.884,1.0,0.708,0.679	1.0,0.666,0.815,1.0,0.608,0.804	-0.009
ENSMUSG00000023030	Slc11a2	15	-	100412190	100412262	100412233	100412262	100410082	100410231	51,572,279,459,676,192	0,23,4,24,19,3	3,477,486,392,485,521	0,6,14,8,30,19	192	149	1	1.0	1.0,0.951,0.982,0.937,0.965,0.98	1.0,0.984,0.964,0.974,0.926,0.955	0.002
ENSMUSG00000023755	Rhebl1	15	-	98879764	98879844	98879776	98879844	98879404	98879487	0,0,2,0,0,0	7,5,5,1,6,6	0,0,0,0,0,0	12,5,5,2,3,3	161	149	1	1.0	0.0,0.0,0.27,0.0,0.0,0.0	0.0,0.0,0.0,0.0,0.0,0.0	0.045
ENSMUSG00000022475	Hdac7	15	-	97800694	97802125	97802075	97802125	97799556	97799644	0,33,7,6,22,0	0,0,1,0,0,0	0,20,17,4,19,14	0,0,0,0,0,0	1530	149	1	1.0	NA,1.0,0.405,1.0,1.0,NA	NA,1.0,1.0,1.0,1.0,1.0	-0.149
ENSMUSG00000022475	Hdac7	15	-	97800694	97802125	97802075	97802125	97799760	97799816	0,59,31,45,69,9	0,0,0,0,2,0	3,37,31,16,32,42	0,0,0,0,0,1	1530	149	1	1.0	NA,1.0,1.0,1.0,0.771,1.0	1.0,1.0,1.0,1.0,1.0,0.804	-0.013
ENSMUSG00000033228	Scaf11	15	-	96415728	96415947	96415776	96415947	96415031	96415151	117,43,79,55,71,90	62,62,73,50,50,100	58,53,60,71,53,46	68,68,59,42,44,57	197	149	1	1.0	0.588,0.344,0.45,0.454,0.518,0.405	0.392,0.371,0.435,0.561,0.477,0.379	0.024
ENSMUSG00000036529	Sbf1	15	-	89301842	89302377	89302181	89302377	89300772	89300951	7,90,59,112,140,15	0,0,0,0,0,0	8,91,98,96,90,104	0,0,0,0,0,2	488	149	1	1.0	1.0,1.0,1.0,1.0,1.0,1.0	1.0,1.0,1.0,1.0,1.0,0.941	0.01
ENSMUSG00000015377	Dennd6b	15	-	89186362	89186819	89186753	89186819	89186171	89186261	2,14,11,17,10,7	0,0,0,0,1,0	10,32,19,13,12,13	0,0,0,1,0,0	540	149	1	1.0	1.0,1.0,1.0,1.0,0.734,1.0	1.0,1.0,1.0,0.782,1.0,1.0	-0.008
ENSMUSG00000015377	Dennd6b	15	-	89186955	89187243	89187147	89187243	89186753	89186819	13,5,16,7,3,0	0,0,0,0,0,1	4,16,8,7,9,10	0,0,0,0,0,0	341	149	1	1.0	1.0,1.0,1.0,1.0,1.0,0.0	1.0,1.0,1.0,1.0,1.0,1.0	-0.167
ENSMUSG00000035757	Selenoo	15	+	89092703	89092907	89092703	89092849	89094136	89094323	14,50,55,61,75,41	0,4,0,0,7,5	21,49,65,45,33,64	0,4,0,1,3,0	207	149	1	1.0	1.0,0.9,1.0,1.0,0.885,0.855	1.0,0.898,1.0,0.97,0.888,1.0	-0.019
ENSMUSG00000015363	Trabd	15	+	89081352	89081453	89081352	89081431	89081950	89082117	0,15,8,7,21,3	94,107,103,127,149,90	0,19,19,6,4,6	13,88,107,61,92,157	171	149	1	1.0	0.0,0.109,0.063,0.046,0.109,0.028	0.0,0.158,0.134,0.079,0.037,0.032	-0.014
ENSMUSG00000015363	Trabd	15	+	89085273	89085457	89085273	89085446	89085525	89085637	0,0,1,0,0,0	189,129,150,111,192,173	0,0,0,0,0,1	120,116,124,72,100,118	160	149	1	1.0	0.0,0.0,0.006,0.0,0.0,0.0	0.0,0.0,0.0,0.0,0.0,0.008	-0.0
ENSMUSG00000064284	Cdpf1	15	-	85810842	85811048	85810901	85811048	85809211	85809324	4,0,0,2,5,0	53,45,68,31,52,50	1,6,2,1,1,2	28,38,31,27,30,23	208	149	1	1.0	0.051,0.0,0.0,0.044,0.064,0.0	0.025,0.102,0.044,0.026,0.023,0.059	-0.02
ENSMUSG00000024236	Svil	18	+	5099433	5099710	5099433	5099697	5103574	5103726	23,48,20,33,58,16	0,0,0,0,0,1	3,39,38,28,42,39	0,0,0,0,0,0	162	149	1	1.0	1.0,1.0,1.0,1.0,1.0,0.936	1.0,1.0,1.0,1.0,1.0,1.0	-0.011
ENSMUSG00000022477	Aco2	15	+	81889297	81889434	81889297	81889379	81895169	81895428	37,478,348,466,739,164	0,0,0,0,0,0	30,514,570,458,488,491	0,0,0,0,0,3	204	149	1	1.0	1.0,1.0,1.0,1.0,1.0,1.0	1.0,1.0,1.0,1.0,1.0,0.992	0.001
ENSMUSG00000022394	L3mbtl2	15	+	81681919	81682474	81681919	81682151	81682570	81682647	0,0,6,0,0,0	4,13,25,23,54,17	0,0,0,0,2,1	3,25,19,25,17,18	472	149	1	1.0	0.0,0.0,0.07,0.0,0.0,0.0	0.0,0.0,0.0,0.0,0.036,0.017	0.003
ENSMUSG00000042303	Sgsm3	15	+	81003359	81003518	81003359	81003445	81003803	81003870	0,0,0,2,1,0	0,21,16,22,30,12	0,4,3,3,1,0	0,29,43,34,33,31	222	149	1	1.0	NA,0.0,0.0,0.058,0.022,0.0	NA,0.085,0.045,0.056,0.02,0.0	-0.025
ENSMUSG00000042351	Grap2	15	+	80623722	80624048	80623722	80623814	80634335	80634427	0,0,0,0,1,0	0,2,0,4,7,0	0,0,0,0,0,0	0,3,9,7,5,0	383	149	1	1.0	NA,0.0,NA,0.0,0.053,NA	NA,0.0,0.0,0.0,0.0,NA	0.018
ENSMUSG00000024431	Nr3c1	18	-	39428613	39428780	39428616	39428780	39424382	39424499	0,7,14,11,14,3	0,105,49,111,191,30	0,7,11,8,10,4	0,116,112,106,85,125	152	149	1	1.0	NA,0.061,0.219,0.089,0.067,0.089	NA,0.056,0.088,0.069,0.103,0.03	0.036
ENSMUSG00000060036	Rpl3	15	-	80079689	80080552	80080365	80080552	80078706	80078808	4506,2262,3400,2211,3328,3236	0,0,0,0,0,1	3128,2215,2228,1957,1962,2170	4,0,0,0,0,2	825	149	1	1.0	1.0,1.0,1.0,1.0,1.0,0.998	0.993,1.0,1.0,1.0,1.0,0.995	0.002
ENSMUSG00000000489	Pdgfb	15	-	80005468	80005565	80005472	80005565	80003324	80003414	39,53,69,71,81,13	0,4,1,2,4,0	10,52,83,65,54,43	0,5,7,11,4,4	153	149	0.695718665244	1.0	1.0,0.928,0.985,0.972,0.952,1.0	1.0,0.91,0.92,0.852,0.929,0.913	0.052
ENSMUSG00000096768	Gm47283	Y	+	90793295	90793680	90793295	90793417	90816348	90816464	13,2,7,6,4,0	26,2,5,4,7,2	15,18,3,6,0,3	11,7,3,5,2,1	412	149	0.37278036571	1.0	0.153,0.266,0.336,0.352,0.171,0.0	0.33,0.482,0.266,0.303,0.0,0.52	-0.104
ENSMUSG00000009585	Apobec3	15	+	79905443	79906602	79905443	79905600	79906850	79906963	318,492,359,451,571,387	0,0,2,0,0,0	385,674,634,577,486,558	0,0,1,0,0,0	1151	149	1	1.0	1.0,1.0,0.959,1.0,1.0,1.0	1.0,1.0,0.988,1.0,1.0,1.0	-0.005
ENSMUSG00000042524	Sun2	15	-	79727862	79728581	79728415	79728581	79727515	79727600	93,282,180,314,360,104	0,0,0,0,0,0	27,227,199,236,175,221	0,0,0,2,0,0	702	149	1	1.0	1.0,1.0,1.0,1.0,1.0,1.0	1.0,1.0,1.0,0.962,1.0,1.0	0.006
ENSMUSG00000055065	Ddx17	15	-	79531671	79531914	79531677	79531914	79527735	79530517	3,83,54,98,107,33	16,135,99,128,250,81	5,65,58,62,44,44	11,118,125,134,107,107	155	149	1	1.0	0.153,0.371,0.344,0.424,0.291,0.281	0.304,0.346,0.308,0.308,0.283,0.283	0.005
ENSMUSG00000033029	1700088E04Rik	15	-	79140768	79140992	79140880	79140992	79139237	79139300	0,0,0,0,1,0	0,1,4,0,0,1	0,0,0,0,0,0	0,0,0,0,7,0	261	149	1	1.0	NA,0.0,0.0,NA,1.0,0.0	NA,NA,NA,NA,0.0,NA	0.25
ENSMUSG00000033039	Micall1	15	+	79122546	79122986	79122546	79122787	79124500	79124558	4,125,50,96,205,9	0,0,0,1,5,0	16,90,89,96,52,85	0,6,1,0,1,0	348	149	1	1.0	1.0,1.0,1.0,0.976,0.946,1.0	1.0,0.865,0.974,1.0,0.957,1.0	0.021
ENSMUSG00000033128	Gga1	15	+	78889002	78889110	78889002	78889037	78889715	78889868	126,283,300,271,444,141	0,0,0,0,0,0	99,300,293,291,271,271	0,0,0,1,0,0	222	149	1	1.0	1.0,1.0,1.0,1.0,1.0,1.0	1.0,1.0,1.0,0.995,1.0,1.0	0.001
ENSMUSG00000033128	Gga1	15	+	78893166	78893352	78893166	78893336	78893538	78893649	0,2,5,5,3,1	453,310,396,305,481,323	0,1,7,1,4,2	294,371,366,304,248,287	165	149	1	1.0	0.0,0.006,0.011,0.015,0.006,0.003	0.0,0.002,0.017,0.003,0.014,0.006	-0.0
ENSMUSG00000116138	C030006K11Rik	15	-	76723376	76723840	76723654	76723840	76723170	76723219	0,9,4,0,7,1	18,8,15,13,30,12	2,4,1,0,7,6	0,17,9,5,28,14	427	149	1	1.0	0.0,0.282,0.085,0.0,0.075,0.028	1.0,0.076,0.037,0.0,0.08,0.13	-0.142
ENSMUSG00000033728	Lrrc14	15	+	76710642	76711530	76710642	76710927	76712866	76713220	10,37,30,39,77,49	22,50,76,39,72,60	16,41,54,51,41,50	12,50,72,57,58,55	752	149	1	1.0	0.083,0.128,0.073,0.165,0.175,0.139	0.209,0.14,0.129,0.151,0.123,0.153	-0.024
ENSMUSG00000034022	Cpsf1	15	-	76596219	76596571	76596415	76596571	76596008	76596147	563,120,265,146,195,344	0,0,0,0,1,1	278,138,123,81,113,130	3,0,0,0,0,1	345	149	1	1.0	1.0,1.0,1.0,1.0,0.988,0.993	0.976,1.0,1.0,1.0,1.0,0.983	0.004
ENSMUSG00000034022	Cpsf1	15	-	76597430	76597730	76597645	76597730	76597188	76597341	111,120,135,111,192,139	2,4,4,2,13,6	85,133,104,69,79,109	0,0,2,4,6,2	364	149	1	1.0	0.958,0.925,0.933,0.958,0.858,0.905	1.0,1.0,0.955,0.876,0.843,0.957	-0.016
ENSMUSG00000022550	Adck5	15	+	76594152	76594447	76594152	76594284	76594528	76594610	161,64,94,69,120,110	0,0,0,0,1,0	68,69,62,47,58,65	0,0,0,0,0,0	312	149	1	1.0	1.0,1.0,1.0,1.0,0.983,1.0	1.0,1.0,1.0,1.0,1.0,1.0	-0.003
ENSMUSG00000022556	Hsf1	15	+	76497767	76498048	76497767	76497915	76498153	76498290	80,114,135,125,164,69	0,0,0,0,1,0	40,95,96,114,108,134	0,0,0,0,0,1	282	149	1	1.0	1.0,1.0,1.0,1.0,0.989,1.0	1.0,1.0,1.0,1.0,1.0,0.986	0.001
ENSMUSG00000022556	Hsf1	15	+	76497767	76497915	76497767	76497829	76498421	76498691	10,19,10,34,21,13	0,0,0,0,1,0	24,29,26,24,38,23	0,0,0,0,0,0	235	149	1	1.0	1.0,1.0,1.0,1.0,0.93,1.0	1.0,1.0,1.0,1.0,1.0,1.0	-0.012
ENSMUSG00000022558	Mroh1	15	+	76390030	76390131	76390030	76390127	76392380	76392459	0,2,0,7,11,4	0,127,75,135,185,22	0,1,3,2,5,4	11,127,144,106,108,132	153	149	1	1.0	NA,0.015,0.0,0.048,0.055,0.15	0.0,0.008,0.02,0.018,0.043,0.029	0.034
ENSMUSG00000022570	Tsta3	15	-	75926289	75926457	75926323	75926457	75926128	75926193	23,9,17,9,8,12	285,117,193,104,151,192	12,10,6,4,11,8	169,151,90,85,72,100	183	149	1	1.0	0.062,0.059,0.067,0.066,0.041,0.048	0.055,0.051,0.051,0.037,0.111,0.061	-0.004
ENSMUSG00000022570	Tsta3	15	-	75926742	75926872	75926798	75926872	75926289	75926457	3,2,5,3,3,2	243,107,153,118,154,169	0,6,13,11,6,6	146,127,111,73,80,90	205	149	1	1.0	0.009,0.013,0.023,0.018,0.014,0.009	0.0,0.033,0.078,0.099,0.052,0.046	-0.037
ENSMUSG00000037280	Galnt6	15	-	100729302	100729376	100729306	100729376	100720014	100720235	5,47,16,23,50,8	0,17,9,17,15,6	0,36,40,18,30,26	0,19,6,9,1,19	153	149	1	1.0	1.0,0.729,0.634,0.569,0.764,0.565	NA,0.649,0.867,0.661,0.967,0.571	-0.033
ENSMUSG00000079020	Slc45a4	15	-	73587520	73587724	73587544	73587724	73586018	73587085	0,0,0,0,0,0	0,21,10,22,31,3	0,0,0,0,2,0	0,13,11,11,17,10	173	149	1	1.0	NA,0.0,0.0,0.0,0.0,0.0	NA,0.0,0.0,0.0,0.092,0.0	-0.018
ENSMUSG00000022335	Zfat	15	-	68110443	68110562	68110476	68110562	68104955	68105079	0,0,5,2,1,2	11,4,15,15,35,7	2,1,10,3,2,0	5,24,4,3,15,11	182	149	0.44074347684	1.0	0.0,0.0,0.214,0.098,0.023,0.19	0.247,0.033,0.672,0.45,0.098,0.0	-0.163
ENSMUSG00000022335	Zfat	15	-	68212592	68212844	68212613	68212844	68187050	68187236	0,5,9,11,13,0	0,0,0,1,5,0	0,10,12,15,12,18	0,0,1,1,0,2	170	149	1	1.0	NA,1.0,1.0,0.906,0.695,NA	NA,1.0,0.913,0.929,1.0,0.887	-0.046
ENSMUSG00000015002	Efr3a	15	+	65815334	65815478	65815334	65815411	65818432	65818560	0,4,11,8,23,3	0,145,59,169,181,27	0,14,16,20,14,15	0,174,143,143,153,163	216	149	1	1.0	NA,0.019,0.114,0.032,0.081,0.071	NA,0.053,0.072,0.088,0.059,0.06	-0.003
ENSMUSG00000022377	Asap1	15	-	64158881	64159004	64158917	64159004	64152829	64152930	0,37,30,54,65,21	5,53,35,68,84,8	0,43,64,28,47,50	0,50,62,68,81,46	185	149	1	1.0	0.0,0.36,0.408,0.39,0.384,0.679	NA,0.409,0.454,0.249,0.318,0.467	-0.009
ENSMUSG00000022425	Enpp2	15	-	54862497	54862682	54862509	54862682	54860042	54860094	0,15,11,8,21,22	0,5,6,4,7,1	0,20,5,15,15,31	0,7,4,2,2,9	161	149	1	1.0	NA,0.735,0.629,0.649,0.735,0.953	NA,0.726,0.536,0.874,0.874,0.761	-0.014
ENSMUSG00000022338	Eny2	15	+	44428091	44428242	44428091	44428170	44429559	44429636	196,105,108,124,159,298	0,41,90,41,0,152	111,125,114,124,106,134	0,52,65,45,0,70	221	149	1	1.0	1.0,0.633,0.447,0.671,1.0,0.569	1.0,0.618,0.542,0.65,1.0,0.563	-0.009
ENSMUSG00000022338	Eny2	15	+	44428091	44428242	44428091	44428170	44432437	44432508	0,0,2,0,0,0	4,0,0,0,0,4	0,0,1,4,0,0	3,0,0,0,0,0	221	149	1	1.0	0.0,NA,1.0,NA,NA,0.0	0.0,NA,1.0,1.0,NA,NA	-0.333
ENSMUSG00000037487	Ubr5	15	-	37973302	37975671	37975586	37975671	37972902	37973016	51,139,115,165,212,172	0,0,0,0,0,0	33,141,113,115,133,105	0,2,0,1,0,0	2433	149	1	1.0	1.0,1.0,1.0,1.0,1.0,1.0	1.0,0.812,1.0,0.876,1.0,1.0	0.052
ENSMUSG00000022283	Pabpc1	15	-	36597972	36598312	36598201	36598312	36597456	36597541	1210,1517,2065,1583,2102,2357	0,0,1,0,0,0	993,1645,1485,1370,1361,1482	0,0,0,0,0,0	378	149	1	1.0	1.0,1.0,0.999,1.0,1.0,1.0	1.0,1.0,1.0,1.0,1.0,1.0	-0.0
ENSMUSG00000039007	Cpq	15	+	33212815	33213263	33212815	33212999	33249925	33250133	53,274,236,271,380,245	0,0,2,0,1,0	50,252,242,220,215,241	0,0,1,4,2,5	413	149	1	1.0	1.0,1.0,0.977,1.0,0.993,1.0	1.0,1.0,0.989,0.952,0.975,0.946	0.018
ENSMUSG00000022241	Tars	15	-	11388080	11388460	11388297	11388460	11387700	11387778	170,148,179,127,230,271	0,0,0,0,0,1	69,147,124,98,131,145	0,0,0,0,0,0	366	149	1	1.0	1.0,1.0,1.0,1.0,1.0,0.991	1.0,1.0,1.0,1.0,1.0,1.0	-0.002
ENSMUSG00000110018	5430437J10Rik	15	+	5580628	5581268	5580628	5580822	5587685	5587771	0,0,5,2,2,0	3,0,3,1,1,4	0,0,0,0,0,0	11,0,1,0,2,0	595	149	1	1.0	0.0,NA,0.294,0.334,0.334,0.0	0.0,NA,0.0,NA,0.0,NA	0.192
ENSMUSG00000042050	Wdr60	12	-	116225964	116226137	116225975	116226137	116224886	116225049	0,12,8,1,3,6	0,0,0,0,1,0	4,0,3,0,0,5	0,0,0,0,0,0	160	149	1	1.0	NA,1.0,1.0,1.0,0.736,1.0	1.0,NA,1.0,NA,NA,1.0	-0.053
ENSMUSG00000021143	Pacs2	12	+	113061072	113061211	113061072	113061205	113061639	113061744	6,29,8,16,17,0	7,114,47,117,134,17	0,29,25,16,26,21	2,92,114,106,97,109	155	149	1	1.0	0.452,0.196,0.141,0.116,0.109,0.0	0.0,0.233,0.174,0.127,0.205,0.156	0.02
ENSMUSG00000007411	Mark3	12	+	111628189	111629115	111628189	111628302	111633616	111633834	31,125,112,154,220,136	0,0,1,1,0,0	19,116,120,166,112,152	0,5,0,0,2,0	962	149	1	1.0	1.0,1.0,0.945,0.96,1.0,1.0	1.0,0.782,1.0,1.0,0.897,1.0	0.038
ENSMUSG00000033088	Triobp	15	+	78948180	78948413	78948180	78948338	78950903	78951055	0,0,0,0,0,0	0,1,0,0,0,0	0,0,0,0,0,3	0,0,0,0,0,0	224	149	1	1.0	NA,0.0,NA,NA,NA,NA	NA,NA,NA,NA,NA,1.0	-1.0
ENSMUSG00000040877	Wdr25	12	+	108897908	108898725	108897908	108898006	108980690	108980838	12,49,24,42,63,34	0,0,0,3,0,0	8,49,58,33,29,24	0,0,0,0,0,0	868	149	1	1.0	1.0,1.0,1.0,0.706,1.0,1.0	1.0,1.0,1.0,1.0,1.0,1.0	-0.049
ENSMUSG00000021262	Evl	12	+	108683194	108683410	108683194	108683261	108686049	108686116	815,639,774,633,918,888	363,213,217,159,231,340	745,822,927,608,611,752	196,179,179,115,169,148	298	149	0.109368080878	1.0	0.529,0.6,0.641,0.666,0.665,0.566	0.655,0.697,0.721,0.726,0.644,0.718	-0.082
ENSMUSG00000021189	Atxn3	12	-	101932955	101933064	101932967	101933064	101926483	101926581	0,1,0,0,0,1	9,61,52,49,83,41	0,1,0,2,0,2	6,61,59,48,55,71	161	149	1	1.0	0.0,0.015,0.0,0.0,0.0,0.022	0.0,0.015,0.0,0.037,0.0,0.025	-0.007
ENSMUSG00000037321	Tap1	17	+	34192836	34192965	34192836	34192857	34193127	34193316	1103,2236,1706,2105,2527,1076	0,0,0,0,0,2	1131,2848,2776,2280,2026,2398	6,11,7,3,4,3	257	149	1	1.0	1.0,1.0,1.0,1.0,1.0,0.997	0.991,0.993,0.996,0.998,0.997,0.998	0.004
ENSMUSG00000037321	Tap1	17	+	34192836	34192965	34192836	34192857	34193157	34193316	341,886,585,818,958,408	0,0,0,6,0,0	391,1121,952,831,769,820	0,1,3,0,0,0	257	149	1	1.0	1.0,1.0,1.0,0.988,1.0,1.0	1.0,0.998,0.995,1.0,1.0,1.0	-0.001
ENSMUSG00000041846	Ppp4r3a	12	-	101053428	101053584	101053467	101053584	101051530	101051662	0,35,26,38,71,18	4,50,24,48,98,29	0,44,55,40,58,33	0,54,45,40,57,31	188	149	1	1.0	0.0,0.357,0.462,0.386,0.365,0.33	NA,0.392,0.492,0.442,0.446,0.458	-0.129
ENSMUSG00000021037	Ahsa1	12	+	87269874	87270454	87269874	87269957	87271338	87271427	671,449,605,561,645,633	0,0,0,1,10,0	412,442,430,454,451,422	0,10,0,1,0,1	646	149	1	1.0	1.0,1.0,1.0,0.992,0.937,1.0	1.0,0.911,1.0,0.991,1.0,0.99	0.006
ENSMUSG00000012609	Ttll5	12	+	85917674	85917832	85917674	85917774	85918930	85919237	0,9,3,2,14,0	0,0,0,0,0,0	0,0,0,9,0,1	0,0,0,0,0,1	207	149	1	1.0	NA,1.0,1.0,1.0,1.0,NA	NA,NA,NA,1.0,NA,0.419	0.29
ENSMUSG00000012609	Ttll5	12	+	85917674	85917832	85917674	85917774	85918972	85919237	0,3,0,1,5,0	0,0,2,0,0,0	0,1,0,2,0,2	0,0,0,0,0,0	207	149	1	1.0	NA,1.0,0.0,1.0,1.0,NA	NA,1.0,NA,1.0,NA,1.0	-0.25
ENSMUSG00000042350	Arel1	12	-	84941730	84941957	84941760	84941957	84940160	84940397	0,177,64,160,192,39	0,2,0,1,1,0	0,215,267,244,142,211	0,3,4,3,1,2	179	149	1	1.0	NA,0.987,1.0,0.993,0.994,1.0	NA,0.984,0.982,0.985,0.992,0.989	0.008
ENSMUSG00000010608	Rbm25	12	+	83639127	83639375	83639127	83639191	83642401	83642519	0,8,0,5,3,2	0,25,7,19,51,25	0,3,7,3,2,11	0,16,14,7,13,20	333	149	1	1.0	NA,0.125,0.0,0.105,0.026,0.035	NA,0.077,0.183,0.161,0.064,0.197	-0.078
ENSMUSG00000010608	Rbm25	12	+	83660594	83664259	83660594	83660678	83668091	83668308	25,635,331,558,725,375	0,0,0,0,0,0	27,666,543,437,514,479	0,0,0,0,1,0	3730	149	1	1.0	1.0,1.0,1.0,1.0,1.0,1.0	1.0,1.0,1.0,1.0,0.954,1.0	0.008
ENSMUSG00000073433	Arhgdig	17	-	26199751	26199828	26199769	26199828	26199612	26199676	0,0,0,0,2,6	0,0,0,0,0,0	1,0,0,0,0,1	0,0,0,0,1,0	167	149	1	1.0	NA,NA,NA,NA,1.0,1.0	1.0,NA,NA,NA,0.0,1.0	0.333
ENSMUSG00000052609	Plekhg3	12	+	76572394	76572745	76572394	76572658	76573246	76573360	0,3,9,2,12,0	0,4,4,0,8,3	0,9,1,1,9,6	0,3,4,4,0,2	236	149	1	1.0	NA,0.321,0.587,1.0,0.486,0.0	NA,0.654,0.136,0.136,1.0,0.654	-0.037
ENSMUSG00000022545	Ercc4	16	+	13130133	13131022	13130133	13130734	13132857	13132950	0,4,6,10,15,0	24,18,16,42,30,15	0,5,6,4,6,5	4,16,30,10,16,21	437	149	1	1.0	0.0,0.07,0.113,0.075,0.146,0.0	0.0,0.096,0.064,0.12,0.113,0.075	-0.011
ENSMUSG00000021027	Ralgapa1	12	-	55721405	55722941	55722773	55722941	55719583	55719708	15,51,10,18,45,5	0,26,6,21,14,10	0,26,27,31,22,25	3,22,13,21,14,24	1517	149	1	1.0	1.0,0.162,0.141,0.078,0.24,0.047	0.0,0.104,0.169,0.127,0.134,0.093	0.173
ENSMUSG00000062198	2700097O09Rik	12	-	55059374	55059578	55059456	55059578	55057241	55057352	0,2,0,2,2,7	15,20,10,10,19,10	0,6,6,0,3,0	1,4,10,8,13,2	231	149	1	1.0	0.0,0.061,0.0,0.114,0.064,0.311	0.0,0.492,0.279,0.0,0.13,0.0	-0.058
ENSMUSG00000020572	Nampt	12	+	32830166	32830323	32830166	32830253	32833031	32833135	88,2001,1374,2320,2958,1213	0,81,33,90,140,58	33,2255,2253,2099,1824,2113	0,136,93,116,92,82	219	149	1	1.0	1.0,0.944,0.966,0.946,0.935,0.934	1.0,0.919,0.943,0.925,0.931,0.946	0.01
ENSMUSG00000021139	Gm20498	12	-	81532364	81532877	81532715	81532877	81504543	81504639	0,8,0,0,5,2	30,33,35,53,50,84	0,0,0,0,1,5	20,43,19,35,29,11	500	149	1	1.0	0.0,0.067,0.0,0.0,0.029,0.007	0.0,0.0,0.0,0.0,0.01,0.119	-0.004
ENSMUSG00000054309	Cpsf3	12	+	21305302	21305469	21305302	21305455	21306772	21306881	0,2,0,0,2,0	115,104,132,119,170,168	0,0,0,1,0,6	129,115,82,55,108,122	163	149	1	1.0	0.0,0.017,0.0,0.0,0.011,0.0	0.0,0.0,0.0,0.016,0.0,0.043	-0.005
ENSMUSG00000062822	4833420G17Rik	13	+	119473832	119474194	119473832	119473956	119474832	119474924	6,36,19,33,26,3	20,27,23,26,33,42	6,20,13,15,10,18	41,35,17,12,18,14	387	149	1	1.0	0.104,0.339,0.241,0.328,0.233,0.027	0.053,0.18,0.227,0.325,0.176,0.331	-0.003
ENSMUSG00000025451	Paip1	13	+	119429132	119429412	119429132	119429160	119430159	119430329	7,146,125,169,197,214	6,55,27,77,99,92	0,114,114,115,123,149	4,66,66,60,58,89	401	149	0.411954596333	1.0	0.302,0.497,0.632,0.449,0.425,0.464	0.0,0.391,0.391,0.416,0.441,0.384	0.124
ENSMUSG00000025451	Paip1	13	+	119429132	119429412	119429132	119429160	119437968	119438154	7,92,72,83,120,115	0,0,0,3,0,0	0,82,77,60,77,88	0,0,0,1,0,5	401	149	1	1.0	1.0,1.0,1.0,0.911,1.0,1.0	NA,1.0,1.0,0.957,1.0,0.867	0.02
ENSMUSG00000025451	Paip1	13	+	119447714	119447840	119447714	119447759	119449903	119450010	105,290,326,331,456,546	0,0,0,6,7,0	100,276,264,241,260,253	8,0,5,0,0,6	230	149	1	1.0	1.0,1.0,1.0,0.973,0.977,1.0	0.89,1.0,0.972,1.0,1.0,0.965	0.021
ENSMUSG00000021696	Elovl7	13	+	108267189	108267380	108267189	108267334	108270632	108270713	0,0,0,0,0,0	0,0,1,0,0,0	0,0,0,1,0,0	0,0,0,0,1,0	195	149	1	1.0	NA,NA,0.0,NA,NA,NA	NA,NA,NA,1.0,0.0,NA	-0.5
ENSMUSG00000022983	Scaf4	16	-	90249626	90249712	90249638	90249712	90248512	90248703	0,19,23,24,32,6	0,10,17,21,22,6	0,24,30,16,36,32	0,11,13,23,9,18	161	149	1	1.0	NA,0.637,0.556,0.514,0.574,0.481	NA,0.669,0.681,0.392,0.787,0.622	-0.078
ENSMUSG00000022983	Scaf4	16	-	90250053	90250437	90250056	90250437	90249638	90249712	0,3,12,15,7,0	1,23,29,22,50,7	0,7,7,8,9,10	0,24,31,34,33,23	152	149	1	1.0	0.0,0.113,0.289,0.401,0.121,0.0	NA,0.222,0.181,0.187,0.211,0.299	-0.066
ENSMUSG00000021716	Srek1ip1	13	+	104832853	104833105	104832853	104832997	104834247	104834320	0,1,2,4,5,0	149,34,41,37,68,51	0,3,1,5,0,4	57,44,29,24,32,49	257	149	1	1.0	0.0,0.017,0.028,0.059,0.041,0.0	0.0,0.038,0.02,0.108,0.0,0.045	-0.011
ENSMUSG00000021714	Cenpk	13	+	104234146	104234232	104234146	104234219	104236178	104236225	0,0,1,0,0,0	0,4,2,0,3,3	0,0,0,0,0,2	2,5,6,0,0,7	162	149	1	1.0	NA,0.0,0.315,NA,0.0,0.0	0.0,0.0,0.0,NA,NA,0.208	0.027
ENSMUSG00000058070	Eml1	12	+	108534653	108534751	108534653	108534740	108534864	108534952	0,7,2,4,12,5	0,1,0,0,0,0	0,7,2,7,14,7	0,0,0,0,0,0	160	149	1	1.0	NA,0.867,1.0,1.0,1.0,1.0	NA,1.0,1.0,1.0,1.0,1.0	-0.027
ENSMUSG00000042015	Wdr41	13	+	94997055	94997188	94997055	94997185	94999866	94999928	0,0,0,1,0,0	0,0,5,0,0,0	0,1,0,0,0,1	0,0,0,0,0,0	152	149	1	1.0	NA,NA,0.0,1.0,NA,NA	NA,1.0,NA,NA,NA,1.0	-0.5
ENSMUSG00000038679	Trps1	15	-	50846013	50846942	50846729	50846942	50831606	50831958	0,202,54,253,306,36	0,0,0,0,0,0	4,225,200,256,213,227	0,0,1,2,0,0	865	149	1	1.0	NA,1.0,1.0,1.0,1.0,1.0	1.0,1.0,0.972,0.957,1.0,1.0	0.012
ENSMUSG00000060950	Trmt61a	12	+	111678104	111678300	111678104	111678161	111678602	111678962	3,9,9,13,6,7	9,5,13,15,20,7	0,5,5,5,5,16	2,10,16,6,3,15	288	149	1	1.0	0.147,0.482,0.264,0.31,0.134,0.341	0.0,0.206,0.139,0.301,0.463,0.356	0.036
ENSMUSG00000021576	Pdcd6	13	-	74309683	74309842	74309689	74309842	74305540	74305650	357,351,497,405,533,822	123,117,173,130,201,278	309,360,393,342,346,451	74,179,135,148,133,159	155	149	1	1.0	0.736,0.743,0.734,0.75,0.718,0.74	0.801,0.659,0.737,0.69,0.714,0.732	0.015
ENSMUSG00000021572	Cep72	13	-	74050059	74050364	74050299	74050364	74048895	74049034	0,1,2,3,7,0	0,0,0,0,2,3	0,3,2,0,2,0	0,0,4,0,0,0	389	149	1	1.0	NA,1.0,1.0,1.0,0.573,0.0	NA,1.0,0.161,NA,1.0,NA	-0.006
ENSMUSG00000097333	Zfp87	13	-	67521147	67521319	67521192	67521319	67520625	67520721	8,6,9,10,8,13	0,13,6,9,14,1	19,11,4,1,2,13	0,6,3,4,2,5	194	149	0.908229724208	1.0	1.0,0.262,0.535,0.46,0.305,0.909	1.0,0.585,0.506,0.161,0.434,0.666	0.02
ENSMUSG00000022551	Cyc1	15	+	76344581	76344708	76344581	76344612	76344811	76344969	850,874,1001,918,1228,841	0,0,1,0,0,0	709,840,754,667,756,806	0,3,0,0,0,0	245	149	1	1.0	1.0,1.0,0.998,1.0,1.0,1.0	1.0,0.994,1.0,1.0,1.0,1.0	0.001
ENSMUSG00000021555	Naa35	13	+	59600903	59601071	59600903	59601044	59607245	59607312	0,76,36,40,83,32	0,1,0,0,0,0	1,63,39,42,36,69	0,0,0,0,0,0	176	149	1	1.0	NA,0.985,1.0,1.0,1.0,1.0	1.0,1.0,1.0,1.0,1.0,1.0	-0.003
ENSMUSG00000021557	Agtpbp1	13	-	59557097	59557286	59557222	59557286	59544386	59544451	0,14,5,6,26,1	0,8,6,19,19,6	4,7,16,1,24,12	2,5,6,10,10,11	274	149	1	1.0	NA,0.488,0.312,0.147,0.427,0.083	0.521,0.432,0.592,0.052,0.566,0.372	-0.131
ENSMUSG00000035711	Dok3	13	-	55527331	55528554	55528448	55528554	55524218	55524391	437,644,541,588,878,372	0,5,0,0,0,0	249,627,499,527,631,580	0,0,0,0,1,4	1266	149	1	1.0	1.0,0.938,1.0,1.0,1.0,1.0	1.0,1.0,1.0,1.0,0.987,0.945	0.001
ENSMUSG00000035711	Dok3	13	-	55527331	55528554	55528448	55528554	55524480	55524580	655,912,822,840,1250,626	0,0,0,1,4,0	395,874,740,783,893,843	0,2,0,0,0,0	1266	149	1	1.0	1.0,1.0,1.0,0.99,0.974,1.0	1.0,0.981,1.0,1.0,1.0,1.0	-0.003
ENSMUSG00000021493	Pdlim7	13	-	55506305	55507366	55507329	55507366	55505933	55506168	176,148,149,109,227,130	0,1,5,2,1,2	104,116,73,122,137,145	0,0,0,3,0,0	1173	149	1	1.0	1.0,0.949,0.791,0.874,0.966,0.892	1.0,1.0,1.0,0.838,1.0,1.0	-0.061
ENSMUSG00000021488	Nsd1	13	+	55213203	55214150	55213203	55213317	55233894	55234030	30,69,36,120,147,59	2,0,0,0,0,0	30,79,97,72,65,112	0,0,0,0,2,0	982	149	1	1.0	0.695,1.0,1.0,1.0,1.0,1.0	1.0,1.0,1.0,1.0,0.831,1.0	-0.023
ENSMUSG00000025877	Hk3	13	-	55014426	55014546	55014482	55014546	55014231	55014327	526,1852,1325,2312,2367,958	0,13,18,19,18,6	297,2239,2212,2184,1759,1821	2,13,23,11,15,10	205	149	1	1.0	1.0,0.99,0.982,0.989,0.99,0.991	0.991,0.992,0.986,0.993,0.988,0.993	-0.0
ENSMUSG00000025875	Tspan17	13	+	54795410	54795467	54795410	54795458	54795965	54796082	0,4,0,4,0,0	224,106,139,99,127,179	0,0,0,0,0,0	125,123,130,98,55,94	158	149	1	1.0	0.0,0.034,0.0,0.037,0.0,0.0	0.0,0.0,0.0,0.0,0.0,0.0	0.012
ENSMUSG00000025873	Faf2	13	+	54641418	54641553	54641418	54641496	54645244	54645321	5,118,98,139,206,58	0,0,5,6,6,2	19,177,171,147,156,152	0,13,2,8,6,6	206	149	1	1.0	1.0,1.0,0.934,0.944,0.961,0.954	1.0,0.908,0.984,0.93,0.95,0.948	0.012
ENSMUSG00000025871	4833439L19Rik	13	-	54564509	54564621	54564514	54564621	54564184	54564272	0,2,0,0,1,0	0,98,70,125,144,37	0,1,2,0,0,0	11,108,83,96,99,100	154	149	1	1.0	NA,0.019,0.0,0.0,0.007,0.0	0.0,0.009,0.023,0.0,0.0,0.0	-0.0
ENSMUSG00000037989	Wnk2	13	-	49068072	49068243	49068098	49068243	49067916	49067962	0,0,0,0,1,0	0,0,0,0,0,0	0,1,3,0,0,0	0,0,0,1,0,0	175	149	1	1.0	NA,NA,NA,NA,1.0,NA	NA,1.0,1.0,0.0,NA,NA	0.333
ENSMUSG00000038683	Pak1ip1	13	+	41009447	41011282	41009447	41009545	41012333	41012457	350,231,329,343,410,434	0,0,0,0,4,4	201,315,267,245,277,265	0,0,0,0,0,0	1886	149	1	1.0	1.0,1.0,1.0,1.0,0.89,0.896	1.0,1.0,1.0,1.0,1.0,1.0	-0.036
ENSMUSG00000021432	Slc35b3	13	-	38955648	38955936	38955820	38955936	38937746	38937839	5,67,45,47,129,66	0,0,0,0,0,1	4,67,84,42,70,57	0,0,0,0,0,0	321	149	1	1.0	1.0,1.0,1.0,1.0,1.0,0.968	1.0,1.0,1.0,1.0,1.0,1.0	-0.005
ENSMUSG00000021432	Slc35b3	13	-	38955648	38955936	38955820	38955936	38939874	38939972	5,67,45,48,129,69	0,0,0,2,0,0	4,67,84,42,69,57	0,0,0,0,0,0	321	149	1	1.0	1.0,1.0,1.0,0.918,1.0,1.0	1.0,1.0,1.0,1.0,1.0,1.0	-0.014
ENSMUSG00000021432	Slc35b3	13	-	38955648	38955936	38955820	38955936	38943058	38943166	5,67,45,46,129,66	0,0,0,0,3,0	4,67,84,44,69,57	0,1,3,0,0,0	321	149	1	1.0	1.0,1.0,1.0,1.0,0.952,1.0	1.0,0.969,0.929,1.0,1.0,1.0	0.009
ENSMUSG00000021432	Slc35b3	13	-	38955648	38955936	38955820	38955936	38944499	38944654	5,67,45,46,129,66	0,2,4,1,8,0	4,68,84,44,73,59	0,0,0,0,0,0	321	149	1	1.0	1.0,0.94,0.839,0.955,0.882,1.0	1.0,1.0,1.0,1.0,1.0,1.0	-0.064
ENSMUSG00000021432	Slc35b3	13	-	38955648	38955936	38955820	38955936	38954108	38954230	5,107,94,95,210,112	0,11,8,14,16,13	4,126,129,90,106,101	0,16,5,1,13,10	321	149	1	1.0	1.0,0.819,0.845,0.759,0.859,0.8	1.0,0.785,0.923,0.977,0.791,0.824	-0.036
ENSMUSG00000021431	Snrnp48	13	+	38217373	38220776	38217373	38217495	38221234	38221393	278,321,289,318,448,340	0,3,2,5,3,1	193,386,325,235,293,275	1,1,1,3,3,0	3430	149	1	1.0	1.0,0.823,0.863,0.734,0.866,0.937	0.893,0.944,0.934,0.773,0.809,1.0	-0.022
ENSMUSG00000024327	Slc39a7	17	-	34030089	34030421	34030367	34030421	34029845	34029983	650,496,645,525,830,708	0,0,0,0,0,2	378,467,480,421,391,472	0,0,0,0,0,0	427	149	1	1.0	1.0,1.0,1.0,1.0,1.0,0.992	1.0,1.0,1.0,1.0,1.0,1.0	-0.001
ENSMUSG00000003062	Stard3nl	13	-	19370249	19370533	19370479	19370533	19358977	19359051	2,7,23,22,11,9	0,0,0,0,0,4	4,9,17,3,6,13	0,1,0,0,0,0	379	149	1	1.0	1.0,1.0,1.0,1.0,1.0,0.469	1.0,0.78,1.0,1.0,1.0,1.0	-0.052
ENSMUSG00000003062	Stard3nl	13	-	19370249	19370533	19370479	19370533	19367743	19367839	370,288,354,290,384,566	0,0,4,0,3,0	227,289,271,271,224,297	0,0,0,0,1,0	379	149	1	1.0	1.0,1.0,0.972,1.0,0.981,1.0	1.0,1.0,1.0,1.0,0.989,1.0	-0.006
ENSMUSG00000039242	B3galnt2	13	+	13996892	13997052	13996892	13997024	13998354	13999086	0,5,3,5,5,3	0,1,0,0,0,0	0,4,11,6,2,4	0,0,0,0,0,0	177	149	1	1.0	NA,0.808,1.0,1.0,1.0,1.0	NA,1.0,1.0,1.0,1.0,1.0	-0.038
ENSMUSG00000097715	Gpr137b-ps	13	-	12621357	12621507	12621489	12621507	12619765	12619894	412,820,693,750,859,535	0,0,0,0,0,0	363,942,663,694,633,678	0,0,0,1,0,0	281	149	1	1.0	1.0,1.0,1.0,1.0,1.0,1.0	1.0,1.0,1.0,0.997,1.0,1.0	0.001
ENSMUSG00000057554	Lgals8	13	-	12453257	12453404	12453284	12453404	12451400	12451427	0,6,1,5,13,6	0,9,3,1,3,0	2,2,16,8,12,19	1,0,0,8,3,6	176	149	1	1.0	NA,0.361,0.22,0.809,0.786,1.0	0.629,1.0,1.0,0.458,0.772,0.728	-0.129
ENSMUSG00000057554	Lgals8	13	-	12453257	12453404	12453284	12453404	12452721	12452778	3,24,16,26,49,34	83,348,223,290,482,179	3,40,50,25,27,60	44,399,337,332,303,337	176	149	1	1.0	0.03,0.055,0.057,0.071,0.079,0.139	0.055,0.078,0.112,0.06,0.07,0.131	-0.012
ENSMUSG00000021156	Zmynd11	13	-	9690277	9690514	9690445	9690514	9689451	9689724	1,22,10,42,54,14	11,52,41,81,121,36	0,31,24,15,9,31	1,72,83,64,74,65	317	149	1	1.0	0.041,0.166,0.103,0.196,0.173,0.155	0.0,0.168,0.12,0.099,0.054,0.183	0.035
ENSMUSG00000048264	Dip2c	13	+	9614346	9614468	9614346	9614456	9615744	9615825	0,1,0,2,0,0	0,0,5,0,1,0	0,0,3,0,0,0	0,10,1,0,1,4	161	149	1	1.0	NA,1.0,0.0,1.0,0.0,NA	NA,0.0,0.735,NA,0.0,0.0	0.316
ENSMUSG00000041215	Yeats2	16	+	20156886	20157132	20156886	20157123	20159136	20159252	0,9,5,7,3,0	0,0,3,2,10,0	0,9,3,3,3,3	0,4,11,0,0,5	158	149	1	1.0	NA,1.0,0.611,0.767,0.221,NA	NA,0.68,0.205,1.0,1.0,0.361	0.001
ENSMUSG00000033799	Fam208b	13	-	3581751	3582193	3582081	3582193	3573486	3577200	16,43,23,65,64,5	0,2,0,1,5,1	10,68,39,51,44,54	0,4,4,2,1,1	479	149	1	1.0	1.0,0.87,1.0,0.953,0.799,0.609	1.0,0.841,0.752,0.888,0.932,0.944	-0.021
ENSMUSG00000025792	Slc25a10	11	+	120497013	120497461	120497013	120497106	120497919	120497976	229,231,279,268,379,188	0,0,2,3,0,0	175,211,251,171,194,254	0,0,2,1,0,0	504	149	1	1.0	1.0,1.0,0.976,0.964,1.0,1.0	1.0,1.0,0.974,0.981,1.0,1.0	-0.003
ENSMUSG00000039781	Cep131	11	-	120073124	120073244	120073127	120073244	120072837	120072976	0,0,0,0,0,0	0,2,3,5,6,5	0,0,1,0,0,0	0,5,1,8,3,5	152	149	1	1.0	NA,0.0,0.0,0.0,0.0,0.0	NA,0.0,0.495,0.0,0.0,0.0	-0.099
ENSMUSG00000025371	Chmp6	11	+	119915412	119915554	119915412	119915522	119915631	119915719	0,0,0,2,2,3	168,175,192,178,270,209	0,0,0,0,2,0	121,144,164,136,191,159	181	149	1	1.0	0.0,0.0,0.0,0.009,0.006,0.012	0.0,0.0,0.0,0.0,0.009,0.0	0.003
ENSMUSG00000025575	Cant1	11	-	118418929	118419052	118418971	118419052	118417573	118417654	17,24,25,36,49,16	0,10,4,8,5,2	21,18,43,16,19,22	8,1,3,0,7,7	191	149	1	1.0	1.0,0.652,0.83,0.778,0.884,0.862	0.672,0.934,0.918,1.0,0.679,0.71	0.015
ENSMUSG00000017713	Tha1	11	-	117870434	117871687	117871603	117871687	117869670	117869808	42,67,65,35,66,59	0,0,0,0,0,0	44,39,35,51,47,37	0,4,0,0,0,0	1318	149	1	1.0	1.0,1.0,1.0,1.0,1.0,1.0	1.0,0.524,1.0,1.0,1.0,1.0	0.079
ENSMUSG00000024002	Brd4	17	-	32224083	32224222	32224086	32224222	32221872	32222165	0,21,2,23,25,0	0,64,40,87,92,8	3,25,9,9,9,18	0,64,80,121,69,82	152	149	1	1.0	NA,0.243,0.047,0.206,0.21,0.0	1.0,0.277,0.099,0.068,0.113,0.177	-0.148
ENSMUSG00000024002	Brd4	17	-	32252996	32253200	32253040	32253200	32229416	32229735	3,4,0,3,2,1	0,18,22,30,48,5	0,0,0,2,0,0	4,32,21,37,30,32	193	149	1	1.0	1.0,0.146,0.0,0.072,0.031,0.134	0.0,0.0,0.0,0.04,0.0,0.0	0.224
ENSMUSG00000057948	Unc13d	11	-	116066636	116066769	116066689	116066769	116065441	116065547	0,1,1,0,0,0	108,101,128,130,180,63	0,0,0,2,2,0	26,82,87,80,92,65	202	149	1	1.0	0.0,0.007,0.006,0.0,0.0,0.0	0.0,0.0,0.0,0.018,0.016,0.0	-0.004
ENSMUSG00000057948	Unc13d	11	-	116069880	116069937	116069886	116069937	116069701	116069799	12,60,54,84,108,40	0,8,2,2,16,2	3,48,62,48,63,50	0,2,10,9,4,5	155	149	1	1.0	1.0,0.878,0.963,0.976,0.866,0.951	1.0,0.958,0.856,0.837,0.938,0.906	0.023
ENSMUSG00000057948	Unc13d	11	-	116069880	116070111	116070020	116070111	116069701	116069799	12,57,52,82,111,40	0,0,0,2,0,0	3,48,62,47,63,53	0,0,0,0,0,0	289	149	1	1.0	1.0,1.0,1.0,0.955,1.0,1.0	1.0,1.0,1.0,1.0,1.0,1.0	-0.007
ENSMUSG00000020770	Unk	11	+	116053015	116053158	116053015	116053119	116053489	116053690	0,60,29,49,85,24	0,4,13,0,3,0	4,60,43,49,46,45	0,5,9,3,0,7	188	149	1	1.0	NA,0.922,0.639,1.0,0.957,1.0	1.0,0.905,0.791,0.928,1.0,0.836	-0.006
ENSMUSG00000020752	Recql5	11	-	115893946	115894718	115894206	115894718	115893259	115893329	14,16,6,3,11,5	0,0,0,0,0,0	3,7,12,4,4,3	0,1,0,0,3,0	409	149	1	1.0	1.0,1.0,1.0,1.0,1.0,1.0	1.0,0.718,1.0,1.0,0.327,1.0	0.159
ENSMUSG00000047798	Cd300lf	11	-	115126103	115126452	115126110	115126452	115124247	115124377	3,1,0,1,1,1	0,2,6,8,10,5	0,7,0,0,0,2	0,7,0,0,4,10	156	149	1	1.0	1.0,0.323,0.0,0.107,0.087,0.16	NA,0.489,NA,NA,0.0,0.16	0.063
ENSMUSG00000024845	Tmem134	19	+	4127056	4127132	4127056	4127121	4127549	4127639	68,48,69,52,69,54	357,210,295,260,331,310	63,47,29,57,38,55	245,223,230,181,229,205	160	149	1	1.0	0.151,0.176,0.179,0.157,0.163,0.14	0.193,0.164,0.105,0.227,0.134,0.2	-0.009
ENSMUSG00000024845	Tmem134	19	+	4127056	4127132	4127056	4127121	4127576	4127639	5,5,6,5,4,13	3,1,3,0,0,0	14,2,7,4,1,8	1,0,0,2,0,0	160	149	1	1.0	0.608,0.823,0.651,1.0,1.0,1.0	0.929,1.0,1.0,0.651,1.0,1.0	-0.083
ENSMUSG00000024845	Tmem134	19	+	4127549	4127836	4127549	4127639	4131228	4131282	212,97,94,93,143,133	0,4,3,8,5,0	120,99,83,97,79,65	0,9,3,1,2,6	346	149	1	1.0	1.0,0.913,0.931,0.834,0.925,1.0	1.0,0.826,0.923,0.977,0.944,0.823	0.018
ENSMUSG00000020599	Rgs9	11	-	109259826	109259898	109259835	109259898	109256001	109258699	0,1,1,0,0,0	0,0,0,0,0,0	0,0,0,1,2,2	0,0,0,0,0,1	158	149	1	1.0	NA,1.0,1.0,NA,NA,NA	NA,NA,NA,1.0,1.0,0.654	0.115
ENSMUSG00000069631	Strada	11	-	106187100	106187180	106187124	106187180	106173678	106173781	0,15,7,9,16,10	0,12,17,13,13,8	0,24,8,16,14,11	1,27,15,5,15,9	173	149	1	1.0	NA,0.518,0.262,0.374,0.515,0.518	0.0,0.434,0.315,0.734,0.446,0.513	0.03
ENSMUSG00000069631	Strada	11	-	106187100	106187180	106187124	106187180	106184561	106184619	0,16,9,10,23,8	0,0,0,5,11,1	0,18,7,6,4,30	0,5,11,14,1,2	173	149	1	1.0	NA,1.0,1.0,0.633,0.643,0.873	NA,0.756,0.354,0.27,0.775,0.928	0.213
ENSMUSG00000022564	Grina	15	+	76248448	76248900	76248448	76248649	76248977	76249121	1131,1988,1756,1909,2684,1306	2,0,0,0,2,0	1269,2003,1867,1791,1634,1886	0,0,0,0,4,0	400	149	1	1.0	0.995,1.0,1.0,1.0,0.998,1.0	1.0,1.0,1.0,1.0,0.993,1.0	0.0
ENSMUSG00000020923	Ubtf	11	-	102307078	102307150	102307082	102307150	102306855	102306999	327,149,189,173,189,225	0,1,0,0,0,0	127,159,131,136,133,127	1,0,0,0,2,0	153	149	1	1.0	1.0,0.993,1.0,1.0,1.0,1.0	0.992,1.0,1.0,1.0,0.985,1.0	0.003
ENSMUSG00000078652	Psme3	11	+	101319455	101319592	101319455	101319504	101319911	101320024	0,1,2,2,7,0	112,196,194,272,357,189	0,1,0,5,7,2	70,234,199,187,238,210	237	149	1	1.0	0.0,0.003,0.006,0.005,0.012,0.0	0.0,0.003,0.0,0.017,0.018,0.006	-0.003
ENSMUSG00000035172	Plekhh3	11	-	101164012	101164471	101164037	101164471	101163505	101163697	11,2,13,9,9,7	0,1,1,1,0,0	18,5,10,4,2,8	2,0,0,0,0,3	174	149	1	1.0	1.0,0.631,0.918,0.885,1.0,1.0	0.885,1.0,1.0,1.0,1.0,0.695	-0.024
ENSMUSG00000035172	Plekhh3	11	-	101165050	101165187	101165059	101165187	101164658	101164791	22,9,4,2,2,0	13,5,10,7,9,6	1,1,5,2,0,5	0,4,4,0,2,2	158	149	0.293095281962	1.0	0.615,0.629,0.274,0.212,0.173,0.0	1.0,0.191,0.541,1.0,0.0,0.702	-0.255
ENSMUSG00000017801	Mlx	11	+	101087289	101087367	101087289	101087314	101087753	101087790	0,68,28,70,93,38	3,0,0,0,0,0	8,57,79,74,20,56	0,0,0,0,0,0	202	149	1	1.0	0.0,1.0,1.0,1.0,1.0,1.0	1.0,1.0,1.0,1.0,1.0,1.0	-0.167
ENSMUSG00000004040	Stat3	11	-	100893073	100893286	100893076	100893286	100889885	100889928	47,273,211,282,359,102	6,74,57,50,72,33	31,334,313,259,276,351	2,69,76,66,58,74	152	149	1	1.0	0.885,0.783,0.784,0.847,0.83,0.752	0.938,0.826,0.801,0.794,0.823,0.823	-0.021
ENSMUSG00000020918	Kat2a	11	-	100710249	100710636	100710444	100710636	100709382	100709489	1,12,4,12,17,2	7,74,44,62,104,9	0,17,7,22,25,4	9,57,59,28,79,50	344	149	1	1.0	0.058,0.066,0.038,0.077,0.066,0.088	0.0,0.114,0.049,0.254,0.121,0.033	-0.03
ENSMUSG00000037935	Smarce1	11	-	99224720	99225142	99225037	99225142	99220654	99220735	0,8,2,9,8,3	25,129,159,234,274,161	0,14,3,6,9,7	27,185,199,160,151,167	466	149	1	1.0	0.0,0.019,0.004,0.012,0.009,0.006	0.0,0.024,0.005,0.012,0.019,0.013	-0.004
ENSMUSG00000078700	D030028A08Rik	11	+	96959553	96960281	96959553	96959615	96960860	96960996	0,2,7,12,17,13	3,4,0,0,0,0	5,2,3,2,7,0	0,0,0,0,0,1	815	149	0.701666381093	1.0	0.0,0.084,1.0,1.0,1.0,1.0	1.0,1.0,1.0,1.0,1.0,0.0	-0.153
ENSMUSG00000018669	Cdk5rap3	11	-	96916050	96916196	96916150	96916196	96913664	96913796	10,1,14,1,9,9	30,30,61,28,49,59	10,6,2,0,1,1	27,23,13,23,30,30	249	149	1	1.0	0.166,0.02,0.121,0.021,0.099,0.084	0.181,0.135,0.084,0.0,0.02,0.02	0.012
ENSMUSG00000021282	Eif5	12	+	111539800	111539911	111539800	111539882	111540129	111540302	0,0,1,8,5,0	9,341,213,378,488,153	0,7,2,9,8,3	5,293,305,314,300,289	178	149	1	1.0	0.0,0.0,0.004,0.017,0.009,0.0	0.0,0.02,0.005,0.023,0.022,0.009	-0.008
ENSMUSG00000034156	Tspoap1	11	+	87781301	87781370	87781301	87781334	87781489	87781593	0,0,0,0,2,0	0,0,0,1,1,0	0,0,0,3,1,1	0,0,0,0,0,3	185	149	1	1.0	NA,NA,NA,0.0,0.617,NA	NA,NA,NA,1.0,1.0,0.212	-0.429
ENSMUSG00000000804	Usp32	11	-	85036479	85036639	85036521	85036639	85032068	85032223	0,14,8,17,26,9	0,13,2,17,16,1	1,10,25,9,9,9	0,26,11,21,16,21	191	149	1	1.0	NA,0.457,0.757,0.438,0.559,0.875	1.0,0.231,0.639,0.251,0.305,0.251	0.171
ENSMUSG00000038762	Abcf1	17	-	35963125	35963392	35963320	35963392	35961985	35962084	86,199,174,215,240,76	0,0,0,0,0,0	14,228,194,175,178,194	0,0,1,0,0,0	344	149	1	1.0	1.0,1.0,1.0,1.0,1.0,1.0	1.0,1.0,0.988,1.0,1.0,1.0	0.002
ENSMUSG00000083161	Gm11427	11	+	83225533	83225846	83225533	83225685	83241534	83241751	438,717,765,914,1042,1462	0,0,0,8,18,3	227,746,745,760,624,700	0,18,7,10,7,7	310	149	1	1.0	1.0,1.0,1.0,0.982,0.965,0.996	1.0,0.952,0.981,0.973,0.977,0.98	0.013
ENSMUSG00000057181	5730455P16Rik	11	-	80377753	80378034	80377841	80378034	80376802	80376883	0,3,1,1,2,0	5,21,3,19,18,13	0,3,3,2,0,2	0,16,26,10,24,15	237	149	1	1.0	0.0,0.082,0.173,0.032,0.065,0.0	NA,0.105,0.068,0.112,0.0,0.077	-0.014
ENSMUSG00000022436	Sh3bp1	15	+	78910007	78910099	78910007	78910093	78911532	78911711	12,11,7,9,3,10	0,0,0,0,0,0	7,4,3,3,12,8	0,0,2,0,0,1	155	149	1	1.0	1.0,1.0,1.0,1.0,1.0,1.0	1.0,1.0,0.59,1.0,1.0,0.885	0.088
ENSMUSG00000022436	Sh3bp1	15	+	78910007	78910099	78910007	78910093	78911929	78912051	18,11,8,9,7,10	0,0,4,2,2,4	7,4,3,3,13,11	4,0,1,2,2,0	155	149	1	1.0	1.0,1.0,0.658,0.812,0.771,0.706	0.627,1.0,0.743,0.59,0.862,1.0	0.021
ENSMUSG00000017550	Atad5	11	+	80112748	80112837	80112748	80112828	80113074	80113214	0,1,3,4,1,0	0,0,0,1,0,0	0,0,0,2,0,0	0,0,0,0,0,0	158	149	1	1.0	NA,1.0,1.0,0.79,1.0,NA	NA,NA,NA,1.0,NA,NA	-0.052
ENSMUSG00000064043	Trerf1	17	+	47319351	47319678	47319351	47319618	47323277	47323662	0,2,0,4,6,0	0,2,0,0,1,0	0,2,3,0,3,0	0,0,0,2,0,2	209	149	1	1.0	NA,0.416,NA,1.0,0.811,NA	NA,1.0,1.0,0.0,1.0,0.0	0.142
ENSMUSG00000010277	2610507B11Rik	11	+	78261751	78262309	78261751	78261917	78262698	78262828	6,3,4,7,12,2	0,94,73,97,188,8	4,5,7,3,1,13	0,52,109,83,89,102	541	149	1	1.0	1.0,0.009,0.015,0.019,0.017,0.064	1.0,0.026,0.017,0.01,0.003,0.034	0.006
ENSMUSG00000000631	Myo18a	11	+	77815855	77815999	77815855	77815891	77817618	77817706	0,2,0,0,0,0	0,0,0,0,2,0	0,0,0,1,1,0	0,2,1,0,0,0	257	149	1	1.0	NA,1.0,NA,NA,0.0,NA	NA,0.0,0.0,1.0,1.0,NA	0.0
ENSMUSG00000020849	Ywhae	11	+	75755573	75755680	75755573	75755652	75756816	75757116	485,1877,1595,2018,2742,1931	0,10,6,14,16,1	336,2045,1969,2036,1788,1938	0,5,9,6,4,9	177	149	1	1.0	1.0,0.994,0.996,0.992,0.993,0.999	1.0,0.997,0.995,0.997,0.997,0.995	-0.001
ENSMUSG00000038351	Sgsm2	11	-	74868576	74868738	74868641	74868738	74868223	74868291	0,3,1,5,2,1	0,0,0,0,0,0	0,0,3,0,0,0	0,0,0,0,0,1	214	149	1	1.0	NA,1.0,1.0,1.0,1.0,1.0	NA,NA,1.0,NA,NA,0.0	0.5
ENSMUSG00000020790	Ankfy1	11	+	72739988	72740106	72739988	72740057	72740401	72740601	0,13,0,11,20,2	4,156,54,187,204,18	0,7,8,19,12,8	0,160,137,149,149,153	198	149	1	1.0	0.0,0.059,0.0,0.042,0.069,0.077	NA,0.032,0.042,0.088,0.057,0.038	-0.01
ENSMUSG00000040599	Mis12	11	+	71019610	71020189	71019610	71019723	71024549	71024711	6,182,124,191,274,134	0,4,6,1,3,1	6,159,175,126,129,210	0,3,0,1,0,3	615	149	1	1.0	1.0,0.917,0.834,0.979,0.957,0.97	1.0,0.928,1.0,0.968,1.0,0.944	-0.03
ENSMUSG00000020821	Kif1c	11	+	70725103	70725212	70725103	70725176	70725887	70726502	0,17,3,18,14,12	244,428,340,475,589,282	5,6,8,10,2,9	203,460,367,301,331,402	185	149	1	1.0	0.0,0.031,0.007,0.03,0.019,0.033	0.019,0.01,0.017,0.026,0.005,0.018	0.004
ENSMUSG00000040746	Rnf167	11	+	70649220	70649346	70649220	70649294	70649444	70649532	11,44,61,45,87,55	11,6,0,1,0,1	21,60,51,48,68,55	0,2,0,3,0,0	201	149	1	1.0	0.426,0.845,1.0,0.971,1.0,0.976	1.0,0.957,1.0,0.922,1.0,1.0	-0.11
ENSMUSG00000018920	Cxcl16	11	-	70458744	70459167	70459028	70459167	70458075	70458145	135,278,194,281,353,201	0,3,0,0,5,2	115,267,257,291,210,216	0,2,0,7,0,0	433	149	1	1.0	1.0,0.97,1.0,1.0,0.96,0.972	1.0,0.979,1.0,0.935,1.0,1.0	-0.002
ENSMUSG00000018923	Med11	11	+	70451918	70452093	70451918	70452063	70452207	70452338	0,0,4,1,5,0	234,163,208,175,222,274	13,4,1,2,0,3	236,138,179,102,156,163	179	149	1	1.0	0.0,0.0,0.016,0.005,0.018,0.0	0.044,0.024,0.005,0.016,0.0,0.015	-0.011
ENSMUSG00000060216	Arrb2	11	+	70437943	70438391	70437943	70438028	70438647	70438785	1122,908,1028,857,1383,1136	0,0,0,0,0,1	647,844,803,678,792,881	0,0,0,0,0,0	512	149	1	1.0	1.0,1.0,1.0,1.0,1.0,0.997	1.0,1.0,1.0,1.0,1.0,1.0	-0.001
ENSMUSG00000020831	0610010K14Rik	11	-	70235996	70236211	70236023	70236211	70235205	70235468	25,17,24,8,25,61	223,88,65,47,86,192	20,7,14,4,9,10	151,71,46,57,61,64	176	149	0.684740384784	1.0	0.087,0.141,0.238,0.126,0.197,0.212	0.101,0.077,0.205,0.056,0.111,0.117	0.056
ENSMUSG00000020831	0610010K14Rik	11	-	70235996	70236211	70236023	70236211	70235207	70235464	4,5,13,9,6,31	25,6,14,3,11,23	18,8,9,4,5,3	13,7,14,6,7,12	176	149	1	1.0	0.119,0.414,0.44,0.717,0.316,0.533	0.54,0.492,0.352,0.361,0.377,0.175	0.04
ENSMUSG00000020831	0610010K14Rik	11	-	70235996	70236211	70236023	70236211	70235735	70235800	4,4,3,1,4,10	58,22,36,22,27,50	1,3,4,1,3,1	45,30,24,18,9,23	176	149	1	1.0	0.055,0.133,0.066,0.037,0.111,0.145	0.018,0.078,0.124,0.045,0.22,0.036	0.004
ENSMUSG00000020886	Dlg4	11	+	70026922	70027087	70026922	70026988	70030398	70030452	0,1,4,2,0,0	11,25,26,28,50,45	0,0,0,1,6,0	14,37,34,14,35,30	248	149	1	1.0	0.0,0.023,0.085,0.041,0.0,0.0	0.0,0.0,0.0,0.041,0.093,0.0	0.003
ENSMUSG00000078812	Eif5a	11	-	69921023	69921064	69921041	69921064	69919150	69919336	0,2,6,7,7,15	0,0,0,1,0,0	4,9,5,5,1,6	0,1,0,0,0,1	167	149	1	1.0	NA,1.0,1.0,0.862,1.0,1.0	1.0,0.889,1.0,1.0,1.0,0.843	0.017
ENSMUSG00000046207	Pik3r6	11	+	68534192	68534283	68534192	68534271	68536103	68536226	25,124,92,109,212,63	2,15,17,29,31,6	29,137,137,90,116,136	5,18,22,20,34,9	161	149	1	1.0	0.92,0.884,0.834,0.777,0.864,0.907	0.843,0.876,0.852,0.806,0.759,0.933	0.019
ENSMUSG00000046207	Pik3r6	11	+	68534192	68534283	68534192	68534271	68539898	68540009	0,9,7,6,14,4	0,0,0,0,0,0	0,12,8,5,12,13	0,0,0,0,0,2	161	149	1	1.0	NA,1.0,1.0,1.0,1.0,1.0	NA,1.0,1.0,1.0,1.0,0.857	0.029
ENSMUSG00000023007	Prpf40b	15	+	99295240	99295428	99295240	99295273	99304040	99304184	0,2,0,1,1,0	0,1,0,2,4,0	0,0,0,0,0,0	4,0,2,1,1,1	304	149	1	1.0	NA,0.495,NA,0.197,0.109,NA	0.0,NA,0.0,0.0,0.0,0.0	0.267
ENSMUSG00000023007	Prpf40b	15	+	99315479	99315581	99315479	99315569	99315722	99315900	0,1,4,2,8,0	7,7,6,17,16,7	4,0,1,0,0,0	6,6,8,14,6,4	161	149	0.176594210375	1.0	0.0,0.117,0.382,0.098,0.316,0.0	0.382,0.0,0.104,0.0,0.0,0.0	0.071
ENSMUSG00000020910	Adprm	11	-	67041392	67042107	67041480	67042107	67040218	67040335	0,15,9,12,9,6	42,64,57,41,58,103	0,18,0,6,8,3	80,48,52,62,49,71	237	149	1	1.0	0.0,0.128,0.09,0.155,0.089,0.035	0.0,0.191,0.0,0.057,0.093,0.026	0.022
ENSMUSG00000022974	Paxbp1	16	-	91030415	91030556	91030432	91030556	91027229	91027329	0,48,46,87,90,42	0,18,19,22,27,14	0,72,50,47,61,53	0,29,29,22,13,16	166	149	1	1.0	NA,0.705,0.685,0.78,0.749,0.729	NA,0.69,0.607,0.657,0.808,0.748	0.028
ENSMUSG00000018501	Ncor1	11	-	62349352	62349493	62349394	62349493	62345234	62345318	6,88,21,88,122,13	0,0,0,2,4,0	1,45,74,68,58,74	0,0,0,0,4,2	191	149	1	1.0	1.0,1.0,1.0,0.972,0.96,1.0	1.0,1.0,1.0,1.0,0.919,0.967	0.008
ENSMUSG00000018501	Ncor1	11	-	62354370	62354472	62354382	62354472	62353233	62353334	0,87,35,91,95,8	0,5,4,11,6,3	0,54,59,67,57,56	0,10,8,9,8,10	161	149	1	1.0	NA,0.942,0.89,0.884,0.936,0.712	NA,0.833,0.872,0.873,0.868,0.838	0.016
ENSMUSG00000018501	Ncor1	11	-	62378496	62378654	62378514	62378654	62376634	62376761	0,32,6,13,61,6	1,26,10,23,62,12	0,32,28,20,31,47	0,30,31,42,32,47	167	149	1	1.0	0.0,0.523,0.349,0.335,0.467,0.308	NA,0.488,0.446,0.298,0.464,0.472	-0.103
ENSMUSG00000021483	Cdk20	13	+	64436492	64436614	64436492	64436603	64436765	64436828	2,16,19,14,32,17	0,0,0,0,0,1	7,23,26,20,26,20	0,0,0,0,0,0	160	149	1	1.0	1.0,1.0,1.0,1.0,1.0,0.941	1.0,1.0,1.0,1.0,1.0,1.0	-0.01
ENSMUSG00000021483	Cdk20	13	+	64436765	64436846	64436765	64436828	64437388	64437512	0,0,3,0,0,1	11,22,16,20,48,26	0,0,0,0,0,0	4,17,23,18,29,22	167	149	1	1.0	0.0,0.0,0.143,0.0,0.0,0.033	0.0,0.0,0.0,0.0,0.0,0.0	0.029
ENSMUSG00000020538	Srebf1	11	-	60206172	60206310	60206187	60206310	60205855	60206077	10,86,69,92,86,29	0,13,1,4,3,3	6,91,82,56,53,56	1,6,5,8,0,5	164	149	1	1.0	1.0,0.857,0.984,0.954,0.963,0.898	0.845,0.932,0.937,0.864,1.0,0.911	0.028
ENSMUSG00000005417	Mprip	11	+	59737071	59737582	59737071	59737228	59741119	59741261	0,72,55,62,102,30	6,57,28,51,65,15	3,56,55,56,42,68	1,42,36,33,58,51	503	149	1	1.0	0.0,0.272,0.368,0.265,0.317,0.372	0.471,0.283,0.312,0.335,0.177,0.283	-0.044
ENSMUSG00000020472	Zkscan17	11	-	59503383	59503810	59503676	59503810	59502919	59503100	2,87,55,93,123,21	0,0,0,2,3,0	0,98,50,78,83,64	0,4,2,3,0,3	442	149	1	1.0	1.0,1.0,1.0,0.94,0.933,1.0	NA,0.892,0.894,0.898,1.0,0.878	0.066
ENSMUSG00000049755	Zfp672	11	-	58322568	58322729	58322599	58322729	58319323	58319590	5,1,0,1,5,5	0,2,1,0,3,0	0,0,6,2,1,1	0,2,2,0,0,1	180	149	1	1.0	1.0,0.293,0.0,1.0,0.58,1.0	NA,0.0,0.713,1.0,1.0,0.453	0.012
ENSMUSG00000020514	Mrpl22	11	+	58171793	58172021	58171793	58171842	58173032	58173150	27,21,13,8,29,15	128,72,135,97,158,200	14,13,8,5,8,12	59,97,107,87,98,112	328	149	1	1.0	0.087,0.117,0.042,0.036,0.077,0.033	0.097,0.057,0.033,0.025,0.036,0.046	0.016
ENSMUSG00000035762	Tmem161b	13	+	84283984	84284185	84283984	84284125	84286684	84286798	0,8,5,7,13,7	0,31,19,28,35,25	0,6,1,2,2,1	0,39,24,23,13,29	209	149	1	1.0	NA,0.155,0.158,0.151,0.209,0.166	NA,0.099,0.029,0.058,0.099,0.024	0.106
ENSMUSG00000032745	Gpbp1	13	-	111453023	111453423	111453372	111453423	111448932	111448999	16,296,260,243,384,237	0,13,9,13,18,19	24,232,285,214,230,271	0,9,13,16,15,16	498	149	1	1.0	1.0,0.872,0.896,0.848,0.865,0.789	1.0,0.885,0.868,0.8,0.821,0.835	0.01
ENSMUSG00000033809	Alg3	16	-	20610542	20610761	20610579	20610761	20607763	20607884	6,24,28,30,38,8	0,2,0,0,0,0	8,18,12,19,17,22	0,0,0,0,0,0	186	149	1	1.0	1.0,0.906,1.0,1.0,1.0,1.0	1.0,1.0,1.0,1.0,1.0,1.0	-0.016
ENSMUSG00000049321	Zfp2	11	-	50910705	50910876	50910749	50910876	50910435	50910525	0,3,0,2,0,8	0,0,0,0,0,2	0,1,0,0,0,0	0,0,0,0,4,0	193	149	1	1.0	NA,1.0,NA,1.0,NA,0.755	NA,1.0,NA,NA,0.0,NA	0.418
ENSMUSG00000020362	Cnot6	11	-	49685247	49685352	49685262	49685352	49685086	49685155	0,13,8,7,20,3	0,33,18,59,45,16	0,19,16,16,24,13	7,47,38,45,56,55	164	149	1	1.0	NA,0.264,0.288,0.097,0.288,0.146	0.0,0.269,0.277,0.244,0.28,0.177	0.009
ENSMUSG00000021565	Slc6a19	13	-	73689044	73689611	73689500	73689611	73686065	73686194	0,1,0,3,3,0	0,0,0,0,0,0	0,1,3,3,5,7	0,0,4,0,0,0	605	149	1	1.0	NA,1.0,NA,1.0,1.0,NA	NA,1.0,0.156,1.0,1.0,1.0	0.169
ENSMUSG00000057098	Ebf1	11	+	44621166	44621349	44621166	44621230	44621920	44621976	0,2,0,0,0,0	0,0,0,1,4,1	0,0,0,0,0,0	0,0,0,0,2,0	268	149	1	1.0	NA,1.0,NA,0.0,0.0,0.0	NA,NA,NA,NA,0.0,NA	0.25
ENSMUSG00000057098	Ebf1	11	+	44883813	44883955	44883813	44883931	44907906	44908037	0,0,2,0,2,2	0,2,0,1,0,0	0,0,0,0,4,0	0,0,0,0,0,0	173	149	1	1.0	NA,0.0,1.0,0.0,1.0,1.0	NA,NA,NA,NA,1.0,NA	-0.4
ENSMUSG00000040767	Snrnp25	11	+	32206959	32207050	32206959	32207043	32207556	32207662	289,82,143,97,170,261	5,0,0,1,3,1	213,90,95,82,67,93	0,0,0,6,0,0	156	149	1	1.0	0.982,1.0,1.0,0.989,0.982,0.996	1.0,1.0,1.0,0.929,1.0,1.0	0.003
ENSMUSG00000020464	Pnpt1	11	+	29153231	29154215	29153231	29153338	29154301	29154365	39,251,183,247,297,187	0,1,0,0,0,0	54,303,316,192,244,238	0,0,1,0,0,0	1026	149	1	1.0	1.0,0.973,1.0,1.0,1.0,1.0	1.0,1.0,0.979,1.0,1.0,1.0	-0.001
ENSMUSG00000022940	Pigp	16	-	94370740	94371015	94370894	94371015	94370088	94370192	0,0,1,2,5,3	0,1,0,0,0,0	1,1,4,0,0,0	0,1,0,0,0,0	303	149	1	1.0	NA,0.0,1.0,1.0,1.0,1.0	1.0,0.33,1.0,NA,NA,NA	0.023
ENSMUSG00000020290	Xpo1	11	+	23267661	23268690	23267661	23267763	23268848	23268912	5,72,21,140,129,13	0,0,6,9,19,1	0,49,46,73,70,31	0,7,0,0,0,1	1076	149	1	1.0	1.0,1.0,0.326,0.683,0.485,0.643	NA,0.492,1.0,1.0,1.0,0.811	-0.171
ENSMUSG00000020290	Xpo1	11	+	23267661	23268690	23267661	23267763	23271132	23271205	10,66,21,126,117,13	0,184,64,161,255,50	0,46,47,73,73,33	0,87,72,76,68,78	1076	149	1	1.0	1.0,0.047,0.043,0.098,0.06,0.035	NA,0.068,0.083,0.117,0.129,0.055	0.123
ENSMUSG00000078974	Sec61g	11	-	16508078	16508484	16508103	16508484	16506372	16506472	73,21,43,33,38,71	611,328,452,344,441,680	37,14,16,20,16,29	465,340,331,243,275,346	174	149	1	1.0	0.093,0.052,0.075,0.076,0.069,0.082	0.064,0.034,0.04,0.066,0.047,0.067	0.021
ENSMUSG00000071866	Ppia	11	+	6415875	6418131	6415875	6415979	6419112	6419285	63,294,161,373,347,208	0,0,2,0,2,2	30,265,254,335,248,266	0,0,0,0,1,0	2301	149	1	1.0	1.0,1.0,0.839,1.0,0.918,0.871	1.0,1.0,1.0,1.0,0.941,1.0	-0.052
ENSMUSG00000071866	Ppia	11	+	6418100	6418314	6418100	6418131	6419112	6419285	4052,3858,7068,6170,7852,9393	0,0,0,0,0,4	5276,5963,3442,2777,6079,6729	0,0,0,0,0,0	332	149	1	1.0	1.0,1.0,1.0,1.0,1.0,0.999	1.0,1.0,1.0,1.0,1.0,1.0	-0.0
ENSMUSG00000020474	Polm	11	-	5835628	5835799	5835700	5835799	5835415	5835515	0,6,8,21,19,2	0,0,0,0,0,0	0,18,4,10,14,18	0,0,0,0,1,0	221	149	1	1.0	NA,1.0,1.0,1.0,1.0,1.0	NA,1.0,1.0,1.0,0.904,1.0	0.019
ENSMUSG00000034175	Rhbdd3	11	+	5105180	5105347	5105180	5105313	5105432	5105717	121,27,55,36,43,91	27,4,5,0,2,0	51,38,31,26,24,22	0,6,0,0,3,0	183	149	0.525967023511	1.0	0.785,0.846,0.9,1.0,0.946,1.0	1.0,0.838,1.0,1.0,0.867,1.0	-0.038
ENSMUSG00000034354	Mtmr3	11	-	4487224	4488632	4487233	4488632	4485362	4485451	0,0,0,0,0,0	41,42,31,75,79,44	0,0,0,0,1,0	0,42,33,31,33,49	158	149	1	1.0	0.0,0.0,0.0,0.0,0.0,0.0	NA,0.0,0.0,0.0,0.028,0.0	-0.006
ENSMUSG00000020451	Limk2	11	-	3357971	3358298	3358109	3358298	3355810	3355916	0,0,2,0,2,2	0,21,16,30,35,14	0,0,0,1,2,4	7,33,16,14,19,16	287	149	1	1.0	NA,0.0,0.061,0.0,0.029,0.069	0.0,0.0,0.0,0.036,0.052,0.115	-0.002
ENSMUSG00000020454	Eif4enif1	11	+	3229868	3230101	3229868	3230065	3233987	3234059	19,54,25,38,62,13	0,0,0,0,0,0	5,24,36,30,43,25	0,0,0,0,0,7	185	149	1	1.0	1.0,1.0,1.0,1.0,1.0,1.0	1.0,1.0,1.0,1.0,1.0,0.742	0.043
ENSMUSG00000023764	Sfi1	11	-	3188877	3189056	3188940	3189056	3187239	3187410	0,0,0,0,0,0	0,18,10,3,11,4	0,0,1,0,0,0	0,5,8,8,6,0	212	149	1	1.0	NA,0.0,0.0,0.0,0.0,0.0	NA,0.0,0.081,0.0,0.0,NA	-0.02
ENSMUSG00000093803	Ppp2r3d	9	-	124439587	124440122	124440047	124440122	124438994	124439151	92,136,146,96,247,119	0,0,0,0,2,0	100,145,163,153,150,101	0,0,0,0,0,0	609	149	1	1.0	1.0,1.0,1.0,1.0,0.968,1.0	1.0,1.0,1.0,1.0,1.0,1.0	-0.005
ENSMUSG00000025786	Zdhhc3	9	-	123100258	123100592	123100262	123100592	123084213	123084310	0,1,0,1,0,1	0,10,3,0,3,1	0,0,0,0,0,0	0,2,2,2,1,1	153	149	1	1.0	NA,0.089,0.0,1.0,0.0,0.493	NA,0.0,0.0,0.0,0.0,0.0	0.316
ENSMUSG00000025786	Zdhhc3	9	-	123100258	123100592	123100262	123100592	123089031	123089156	0,5,3,12,1,4	46,129,108,132,188,75	0,4,0,0,0,8	18,129,143,109,100,132	153	149	1	1.0	0.0,0.036,0.026,0.081,0.005,0.049	0.0,0.029,0.0,0.0,0.0,0.056	0.019
ENSMUSG00000037949	Ano10	9	-	122271109	122271333	122271198	122271333	122263669	122263789	0,2,0,0,0,0	12,47,35,34,98,43	0,0,0,0,0,0	0,53,73,39,34,49	238	149	1	1.0	0.0,0.026,0.0,0.0,0.0,0.0	NA,0.0,0.0,0.0,0.0,0.0	0.004
ENSMUSG00000038145	Snrk	9	+	122132627	122132750	122132627	122132706	122133960	122134076	0,5,4,1,15,0	0,0,0,0,1,0	0,0,4,2,7,2	0,0,0,0,0,0	193	149	1	1.0	NA,1.0,1.0,1.0,0.921,NA	NA,NA,1.0,1.0,1.0,1.0	-0.02
ENSMUSG00000025188	Hps1	19	-	42766685	42766833	42766709	42766833	42765912	42765982	0,10,5,6,7,0	0,2,0,0,0,1	5,3,9,1,2,1	0,2,1,1,4,2	173	149	1	1.0	NA,0.812,1.0,1.0,1.0,0.0	1.0,0.564,0.886,0.463,0.301,0.301	0.177
ENSMUSG00000025188	Hps1	19	-	42766685	42766833	42766709	42766833	42766129	42766216	10,29,25,24,26,20	18,41,35,30,47,9	5,20,26,14,26,12	13,35,27,22,39,27	173	149	0.935700957538	1.0	0.324,0.379,0.381,0.408,0.323,0.657	0.249,0.33,0.453,0.354,0.365,0.277	0.074
ENSMUSG00000044791	Setd2	9	+	110561115	110561248	110561115	110561239	110562936	110563014	0,0,1,0,0,0	0,67,39,68,115,8	0,0,0,0,0,0	0,73,62,60,63,84	158	149	1	1.0	NA,0.0,0.024,0.0,0.0,0.0	NA,0.0,0.0,0.0,0.0,0.0	0.005
ENSMUSG00000044791	Setd2	9	+	110577121	110577338	110577121	110577289	110590387	110590436	0,7,1,4,0,0	0,0,0,0,0,0	3,2,3,0,3,3	0,0,0,0,2,0	198	149	1	1.0	NA,1.0,1.0,1.0,NA,NA	1.0,1.0,1.0,NA,0.53,1.0	0.094
ENSMUSG00000032480	Dhx30	9	-	110084728	110084868	110084780	110084868	110084320	110084646	642,121,195,95,172,342	4,0,1,0,1,6	313,127,118,70,84,124	3,1,0,0,0,1	201	149	1	1.0	0.992,1.0,0.993,1.0,0.992,0.977	0.987,0.989,1.0,1.0,1.0,0.989	-0.002
ENSMUSG00000032480	Dhx30	9	-	110086931	110087195	110087119	110087195	110086530	110086706	33,78,84,111,111,56	0,0,0,0,1,0	19,74,69,59,76,68	0,0,0,0,0,0	337	149	1	1.0	1.0,1.0,1.0,1.0,0.98,1.0	1.0,1.0,1.0,1.0,1.0,1.0	-0.003
ENSMUSG00000032480	Dhx30	9	-	110115035	110115582	110115490	110115582	110112970	110113090	5,28,13,24,34,14	0,4,0,2,3,0	0,31,25,17,22,23	0,4,4,1,4,0	604	149	1	1.0	1.0,0.633,1.0,0.747,0.737,1.0	NA,0.657,0.607,0.807,0.576,1.0	0.123
ENSMUSG00000025648	Pfkfb4	9	+	109025046	109025151	109025046	109025129	109027519	109027649	11,53,39,47,101,44	0,0,0,0,4,0	13,50,51,20,38,38	0,0,0,0,0,0	171	149	1	1.0	1.0,1.0,1.0,1.0,0.957,1.0	1.0,1.0,1.0,1.0,1.0,1.0	-0.007
ENSMUSG00000023259	Slc26a6	9	+	108856940	108857105	108856940	108857050	108857191	108857344	10,22,19,12,27,19	0,0,0,0,0,1	2,13,9,22,20,14	0,2,1,0,2,0	204	149	1	1.0	1.0,1.0,1.0,1.0,1.0,0.933	1.0,0.826,0.868,1.0,0.88,1.0	0.06
ENSMUSG00000022961	Son	16	+	91671348	91674141	91671348	91671465	91674694	91674774	4,1034,323,870,1210,175	0,26,17,36,31,16	4,1140,985,797,870,800	0,17,19,22,14,19	2825	149	0.151616036639	1.0	1.0,0.677,0.501,0.56,0.673,0.366	1.0,0.78,0.732,0.656,0.766,0.69	-0.141
ENSMUSG00000032604	Qars	9	+	108508382	108508986	108508382	108508530	108509148	108509224	41,217,148,177,274,85	0,0,0,0,3,0	18,200,216,155,155,226	0,0,0,1,0,0	605	149	1	1.0	1.0,1.0,1.0,1.0,0.957,1.0	1.0,1.0,1.0,0.974,1.0,1.0	-0.003
ENSMUSG00000032604	Qars	9	+	108508876	108509004	108508876	108508986	108509148	108509224	0,1,0,2,1,0	40,205,148,161,264,85	0,0,0,0,1,0	18,188,211,147,148,224	167	149	1	1.0	0.0,0.004,0.0,0.011,0.003,0.0	0.0,0.0,0.0,0.0,0.006,0.0	0.002
ENSMUSG00000032604	Qars	9	+	108514745	108514844	108514745	108514829	108514966	108515033	32,16,17,15,13,24	1,2,0,0,1,0	16,6,8,14,8,17	0,0,0,0,0,0	164	149	1	1.0	0.967,0.879,1.0,1.0,0.922,1.0	1.0,1.0,1.0,1.0,1.0,1.0	-0.039
ENSMUSG00000032604	Qars	9	+	108514745	108514873	108514745	108514829	108514966	108515033	1007,273,465,254,377,522	1,2,0,0,1,0	578,261,255,227,213,255	0,0,0,0,0,0	193	149	1	1.0	0.999,0.991,1.0,1.0,0.997,1.0	1.0,1.0,1.0,1.0,1.0,1.0	-0.002
ENSMUSG00000032604	Qars	9	+	108514745	108514873	108514745	108514844	108514966	108515033	975,257,448,239,364,498	0,0,0,0,0,0	562,255,248,214,205,238	0,0,1,1,0,0	178	149	1	1.0	1.0,1.0,1.0,1.0,1.0,1.0	1.0,1.0,0.995,0.994,1.0,1.0	0.002
ENSMUSG00000032604	Qars	9	+	108514745	108514873	108514745	108514829	108515106	108515232	160,53,78,48,56,92	0,0,0,0,1,0	86,48,45,36,33,41	0,0,0,0,0,0	193	149	1	1.0	1.0,1.0,1.0,1.0,0.977,1.0	1.0,1.0,1.0,1.0,1.0,1.0	-0.004
ENSMUSG00000006676	Usp19	9	+	108494626	108494698	108494626	108494687	108494811	108494927	22,215,135,214,256,46	0,0,0,0,0,0	1,199,282,205,164,242	5,0,0,2,1,0	160	149	1	1.0	1.0,1.0,1.0,1.0,1.0,1.0	0.157,1.0,1.0,0.99,0.993,1.0	0.143
ENSMUSG00000032577	Mapkapk3	9	-	107262422	107263764	107263624	107263764	107261877	107261957	8,117,68,118,138,43	0,10,6,9,10,5	9,118,94,84,121,103	0,4,12,0,0,1	1351	149	0.00883760569299	1.0	1.0,0.563,0.556,0.591,0.603,0.487	1.0,0.765,0.463,1.0,1.0,0.919	-0.225
ENSMUSG00000040813	Tex264	9	-	106684928	106684995	106684946	106684995	106673516	106673738	12,45,36,30,40,17	0,0,1,0,1,0	10,18,19,29,31,32	2,0,0,0,1,3	167	149	1	1.0	1.0,1.0,0.97,1.0,0.973,1.0	0.817,1.0,1.0,1.0,0.965,0.905	0.043
ENSMUSG00000040813	Tex264	9	-	106684928	106684995	106684946	106684995	106681867	106682163	138,257,269,247,334,198	3,1,3,1,3,7	99,185,191,180,236,231	8,7,7,2,3,7	167	149	1	1.0	0.976,0.996,0.988,0.995,0.99,0.962	0.917,0.959,0.961,0.988,0.986,0.967	0.022
ENSMUSG00000041506	Rrp9	9	+	106481759	106482031	106481759	106481886	106482911	106483036	0,1,0,4,3,0	89,72,85,91,72,103	3,3,2,2,0,2	59,61,58,49,63,69	294	149	1	1.0	0.0,0.007,0.0,0.022,0.021,0.0	0.025,0.024,0.017,0.02,0.0,0.014	-0.008
ENSMUSG00000042210	Abhd14a	9	-	106443805	106443942	106443826	106443942	106440620	106440856	0,6,3,0,4,0	0,6,0,0,10,16	0,2,1,0,5,3	3,6,12,6,7,0	170	149	1	1.0	NA,0.467,1.0,NA,0.26,0.0	0.0,0.226,0.068,0.0,0.385,1.0	0.152
ENSMUSG00000042210	Abhd14a	9	-	106443805	106443942	106443826	106443942	106440620	106440910	1,0,0,1,1,0	4,0,1,0,0,0	0,0,0,0,2,0	0,6,0,0,0,0	170	149	1	1.0	0.18,NA,0.0,1.0,1.0,NA	NA,0.0,NA,NA,1.0,NA	0.045
ENSMUSG00000032786	Alas1	9	-	106237968	106238239	106238074	106238239	106236439	106236708	4,63,40,19,57,29	5042,3177,4342,2393,4558,4302	8,35,45,19,29,24	2703,2427,2902,1630,2164,2348	255	149	1	1.0	0.0,0.011,0.005,0.005,0.007,0.004	0.002,0.008,0.009,0.007,0.008,0.006	-0.001
ENSMUSG00000032786	Alas1	9	-	106241115	106241785	106241635	106241785	106239531	106239716	2077,4026,4247,3187,5916,3803	0,8,7,19,25,16	1223,3471,3654,2216,2975,3080	0,15,15,0,14,10	669	149	1	1.0	1.0,0.991,0.993,0.974,0.981,0.981	1.0,0.981,0.982,1.0,0.979,0.986	-0.001
ENSMUSG00000032570	Atp2c1	9	-	105451792	105451879	105451803	105451879	105448821	105448888	0,1,1,2,1,0	0,109,95,170,273,91	0,3,4,0,2,0	0,124,148,138,103,150	160	149	1	1.0	NA,0.008,0.01,0.011,0.003,0.0	NA,0.022,0.025,0.0,0.018,0.0	-0.007
ENSMUSG00000033220	Rac2	15	-	78570677	78570803	78570731	78570803	78565913	78566031	10,21,8,24,43,22	1148,2326,2632,3081,4033,1691	5,27,25,63,33,29	999,2680,2949,2556,2612,2754	203	149	1	1.0	0.006,0.007,0.002,0.006,0.008,0.009	0.004,0.007,0.006,0.018,0.009,0.008	-0.002
ENSMUSG00000032456	Nmnat3	9	+	98296603	98296980	98296603	98296732	98354018	98355757	0,21,18,42,32,14	0,0,1,0,3,0	9,19,19,15,19,27	0,1,7,0,0,0	397	149	1	1.0	NA,1.0,0.871,1.0,0.8,1.0	1.0,0.877,0.505,1.0,1.0,1.0	0.037
ENSMUSG00000097195	Snhg5	9	-	88521917	88522381	88522306	88522381	88521649	88521716	171,69,76,61,89,149	0,0,0,0,0,1	86,66,70,52,61,62	3,0,0,0,0,0	538	149	1	1.0	1.0,1.0,1.0,1.0,1.0,0.976	0.888,1.0,1.0,1.0,1.0,1.0	0.015
ENSMUSG00000032423	Syncrip	9	-	88477073	88477187	88477099	88477187	88476788	88476965	33,241,243,268,397,267	0,0,0,0,0,0	48,272,304,303,267,310	0,0,2,1,0,0	175	149	1	1.0	1.0,1.0,1.0,1.0,1.0,1.0	1.0,1.0,0.992,0.996,1.0,1.0	0.002
ENSMUSG00000024050	Wiz	17	-	32381055	32381156	32381083	32381156	32367823	32368147	0,0,1,3,0,0	0,0,4,1,3,0	0,0,0,0,0,1	0,1,1,6,2,1	177	149	1	1.0	NA,NA,0.174,0.716,0.0,NA	NA,0.0,0.0,0.0,0.0,0.457	0.205
ENSMUSG00000024050	Wiz	17	-	32381055	32381156	32381083	32381156	32378839	32379118	0,0,0,3,2,0	0,0,1,0,4,0	0,0,0,0,0,3	0,5,2,2,2,3	177	149	1	1.0	NA,NA,0.0,1.0,0.296,NA	NA,0.0,0.0,0.0,0.0,0.457	0.341
ENSMUSG00000066456	Hmgn3	9	-	83110992	83111106	83111033	83111106	83109947	83110429	33,20,36,27,59,61	25,28,47,50,68,105	57,20,44,62,27,35	40,60,49,39,39,40	190	149	1	1.0	0.509,0.359,0.375,0.297,0.405,0.313	0.528,0.207,0.413,0.555,0.352,0.407	-0.034
ENSMUSG00000034858	Fam214a	9	+	75023584	75023746	75023584	75023653	75025650	75025847	0,0,0,0,2,4	4,4,1,1,4,4	0,0,0,0,0,1	3,0,2,1,0,2	242	149	1	1.0	0.0,0.0,0.0,0.0,0.235,0.381	0.0,NA,0.0,0.0,NA,0.235	0.044
ENSMUSG00000075595	Zfp652	11	+	95748999	95750147	95748999	95749607	95752874	95753022	0,77,62,89,118,37	0,9,8,1,14,0	2,87,63,72,45,58	0,0,0,12,4,0	689	149	1	1.0	NA,0.649,0.626,0.951,0.646,1.0	1.0,1.0,1.0,0.565,0.709,1.0	-0.105
ENSMUSG00000090626	Tex9	9	-	72479923	72480775	72480596	72480775	72478339	72478422	0,0,2,3,4,0	0,0,6,0,0,2	0,4,3,0,0,0	2,0,2,0,2,2	822	149	1	1.0	NA,NA,0.057,1.0,1.0,0.0	0.0,1.0,0.214,NA,0.0,0.0	0.271
ENSMUSG00000032228	Tcf12	9	-	71868071	71870147	71870073	71870147	71858839	71858954	0,56,24,53,72,31	0,0,0,2,1,0	0,50,40,21,30,45	0,0,0,0,0,0	2151	149	1	1.0	NA,1.0,1.0,0.647,0.833,1.0	NA,1.0,1.0,1.0,1.0,1.0	-0.104
ENSMUSG00000033543	Gtf2a2	9	+	70012570	70012952	70012570	70012661	70015291	70015410	0,16,1,11,32,2	36,77,89,58,100,118	0,7,24,8,10,17	36,72,45,68,40,68	440	149	1	1.0	0.0,0.066,0.004,0.06,0.098,0.006	0.0,0.032,0.153,0.038,0.078,0.078	-0.024
ENSMUSG00000033543	Gtf2a2	9	+	70016818	70017191	70016818	70016923	70018679	70018818	3,30,27,31,39,29	4,3,3,0,4,7	13,24,20,25,14,26	0,13,0,5,4,1	417	149	1	1.0	0.211,0.781,0.763,1.0,0.777,0.597	1.0,0.397,1.0,0.641,0.556,0.903	-0.061
ENSMUSG00000033543	Gtf2a2	9	+	70016818	70017191	70016818	70016923	70019388	70019515	22,34,45,48,48,68	70,74,75,41,85,146	23,31,33,47,29,29	87,59,53,56,49,43	417	149	1	1.0	0.101,0.141,0.177,0.295,0.168,0.143	0.086,0.158,0.182,0.231,0.175,0.194	-0.0
ENSMUSG00000049659	Aftph	11	-	20696750	20698373	20698312	20698373	20692464	20692588	76,240,140,293,346,185	180,348,282,385,456,409	57,329,368,302,249,266	125,517,451,404,327,434	1711	149	1	1.0	0.035,0.057,0.041,0.062,0.062,0.038	0.038,0.053,0.066,0.061,0.062,0.051	-0.006
ENSMUSG00000022864	D16Ertd472e	16	-	78576190	78576657	78576390	78576657	78575920	78576054	16,61,78,39,68,16	15,23,27,21,28,21	11,23,63,49,45,52	2,22,28,27,36,12	349	149	1	1.0	0.313,0.531,0.552,0.442,0.509,0.245	0.701,0.309,0.49,0.437,0.348,0.649	-0.057
ENSMUSG00000022864	D16Ertd472e	16	-	78576190	78576657	78576423	78576657	78575920	78576054	16,67,92,49,80,20	7,15,23,25,18,19	15,35,65,58,57,63	8,17,21,14,41,29	382	149	0.994367344924	1.0	0.471,0.635,0.609,0.433,0.634,0.291	0.422,0.445,0.547,0.618,0.352,0.459	0.038
ENSMUSG00000022864	D16Ertd472e	16	-	78576390	78576657	78576423	78576657	78575920	78576054	15,29,41,31,40,25	7,15,23,25,18,19	6,34,30,36,48,23	8,17,21,14,41,29	182	149	0.907128938257	1.0	0.637,0.613,0.593,0.504,0.645,0.519	0.38,0.621,0.539,0.678,0.489,0.394	0.068
ENSMUSG00000052698	Tln2	9	-	67227062	67227290	67227107	67227290	67223975	67224101	0,0,0,0,0,0	13,9,3,2,10,9	4,0,0,0,0,0	0,1,8,6,3,9	194	149	1	1.0	0.0,0.0,0.0,0.0,0.0,0.0	1.0,0.0,0.0,0.0,0.0,0.0	-0.167
ENSMUSG00000021629	Slc30a5	13	-	100813297	100813506	100813464	100813506	100812647	100812805	36,178,166,142,253,143	0,1,0,0,2,0	10,184,132,136,152,192	0,1,0,0,1,2	316	149	1	1.0	1.0,0.988,1.0,1.0,0.984,1.0	1.0,0.989,1.0,1.0,0.986,0.978	0.003
ENSMUSG00000034485	Uaca	9	+	60854315	60854503	60854315	60854497	60856197	60856235	0,9,10,9,21,5	0,1,1,3,5,0	0,4,9,5,13,19	0,1,2,1,1,4	155	149	1	1.0	NA,0.896,0.906,0.743,0.801,1.0	NA,0.794,0.812,0.828,0.926,0.82	0.033
ENSMUSG00000025237	Parp6	9	+	59623917	59624433	59623917	59624012	59624663	59624754	3,35,31,42,60,19	0,0,0,0,1,0	2,31,36,43,28,29	0,0,0,0,0,0	570	149	1	1.0	1.0,1.0,1.0,1.0,0.94,1.0	1.0,1.0,1.0,1.0,1.0,1.0	-0.01
ENSMUSG00000025237	Parp6	9	+	59630618	59630829	59630618	59630769	59631339	59631393	27,63,53,43,72,56	0,6,1,4,13,9	16,27,45,47,48,18	0,7,8,8,10,3	209	149	0.608376606105	1.0	1.0,0.882,0.974,0.885,0.798,0.816	1.0,0.733,0.8,0.807,0.774,0.811	0.072
ENSMUSG00000025237	Parp6	9	+	59641023	59641810	59641023	59641096	59648829	59648909	2,1,0,3,13,7	31,27,28,28,29,17	2,17,9,2,10,5	12,8,17,18,8,0	863	149	0.624600793677	1.0	0.011,0.006,0.0,0.018,0.072,0.066	0.028,0.268,0.084,0.019,0.178,1.0	-0.234
ENSMUSG00000025236	Adpgk	9	+	59310227	59313236	59310227	59310348	59313752	59313851	26,207,151,275,388,101	0,5,0,0,9,0	8,235,253,207,192,237	0,0,0,0,9,2	3037	149	1	1.0	1.0,0.67,1.0,1.0,0.679,1.0	1.0,1.0,1.0,1.0,0.511,0.853	-0.002
ENSMUSG00000032336	Nptn	9	+	58643528	58643802	58643528	58643684	58650496	58650518	263,1234,1048,1416,1669,1388	0,0,28,29,0,26	209,1448,1323,1297,1156,1264	14,34,36,26,31,34	267	149	1	1.0	1.0,1.0,0.954,0.965,1.0,0.968	0.893,0.96,0.954,0.965,0.954,0.954	0.034
ENSMUSG00000035597	Prpf39	12	+	65043231	65043877	65043231	65043357	65044005	65044124	0,78,27,71,109,38	0,14,2,8,19,1	2,68,72,49,57,38	0,9,15,12,6,13	669	149	1	1.0	NA,0.554,0.75,0.664,0.561,0.894	1.0,0.627,0.517,0.476,0.679,0.394	0.069
ENSMUSG00000055720	Ubl7	9	+	57912637	57912931	57912637	57912850	57914553	57914673	0,0,0,1,0,0	61,150,205,168,214,129	0,4,0,3,4,0	78,174,169,141,155,160	230	149	1	1.0	0.0,0.0,0.0,0.004,0.0,0.0	0.0,0.015,0.0,0.014,0.016,0.0	-0.007
ENSMUSG00000032316	Clk3	9	-	57758283	57761040	57758626	57761040	57755251	57755368	64,156,161,124,198,123	0,0,0,0,0,0	45,136,171,142,147,135	0,0,0,0,1,0	492	149	1	1.0	1.0,1.0,1.0,1.0,1.0,1.0	1.0,1.0,1.0,1.0,0.978,1.0	0.004
ENSMUSG00000032316	Clk3	9	-	57758283	57761040	57760823	57761040	57755251	57755368	83,253,226,217,345,162	0,6,0,4,0,0	70,250,286,235,225,270	0,0,0,7,0,0	2689	149	1	1.0	1.0,0.7,1.0,0.75,1.0,1.0	1.0,1.0,1.0,0.65,1.0,1.0	-0.033
ENSMUSG00000032316	Clk3	9	-	57758626	57761040	57760823	57761040	57755251	57755368	19,97,66,96,149,39	0,6,0,4,0,0	25,114,118,96,83,135	0,0,0,7,0,0	2346	149	0.624997121949	1.0	1.0,0.507,1.0,0.604,1.0,1.0	1.0,1.0,1.0,0.466,1.0,1.0	-0.059
ENSMUSG00000032316	Clk3	9	-	57758626	57761040	57760823	57761040	57758283	57758350	57,203,207,165,279,133	3,1,16,10,16,12	47,232,246,189,158,229	8,9,16,15,26,18	2346	149	0.310267466657	1.0	0.547,0.928,0.451,0.512,0.526,0.413	0.272,0.621,0.494,0.445,0.278,0.447	0.137
ENSMUSG00000032295	Man2c1	9	+	57131158	57131281	57131158	57131258	57131531	57131655	27,97,71,69,152,33	0,0,0,0,1,1	28,82,106,89,76,105	0,1,0,0,0,0	172	149	1	1.0	1.0,1.0,1.0,1.0,0.992,0.966	1.0,0.986,1.0,1.0,1.0,1.0	-0.005
ENSMUSG00000032295	Man2c1	9	+	57131158	57131285	57131158	57131258	57131531	57131655	10,12,12,9,26,5	0,0,0,0,1,1	10,19,28,15,21,26	0,1,0,0,0,0	176	149	1	1.0	1.0,1.0,1.0,1.0,0.957,0.809	1.0,0.941,1.0,1.0,1.0,1.0	-0.029
ENSMUSG00000032295	Man2c1	9	+	57131158	57131285	57131158	57131281	57131531	57131655	0,0,1,0,1,0	17,85,60,60,127,28	0,0,0,1,0,0	18,63,78,75,55,79	153	149	1	1.0	0.0,0.0,0.016,0.0,0.008,0.0	0.0,0.0,0.0,0.013,0.0,0.0	0.002
ENSMUSG00000042557	Sin3a	9	+	57118069	57118171	57118069	57118162	57119092	57119187	8,8,8,7,10,1	29,30,38,28,62,29	0,2,8,5,5,2	13,48,27,29,31,36	158	149	0.724283107772	1.0	0.206,0.201,0.166,0.191,0.132,0.031	0.0,0.038,0.218,0.14,0.132,0.05	0.058
ENSMUSG00000032322	Pstpip1	9	+	56123747	56124673	56123747	56123793	56125123	56125222	1227,569,797,734,1114,689	0,0,0,2,0,0	407,561,429,396,527,533	0,0,0,9,0,1	1029	149	1	1.0	1.0,1.0,1.0,0.982,1.0,1.0	1.0,1.0,1.0,0.864,1.0,0.987	0.022
ENSMUSG00000034007	Scaper	9	-	55864385	55864604	55864403	55864604	55859747	55859918	0,0,0,0,0,0	0,7,1,7,10,0	0,7,2,9,0,6	0,8,4,2,13,3	167	149	1	1.0	NA,0.0,0.0,0.0,0.0,NA	NA,0.438,0.308,0.801,0.0,0.641	-0.438
ENSMUSG00000032030	Cul5	9	-	53642517	53642826	53642680	53642826	53634971	53635065	0,29,31,40,33,21	0,0,0,0,0,0	0,31,24,37,22,18	0,3,1,5,5,1	312	149	1	1.0	NA,1.0,1.0,1.0,1.0,1.0	NA,0.832,0.92,0.779,0.678,0.896	0.179
ENSMUSG00000037971	1110032A03Rik	9	-	50764695	50764926	50764764	50764926	50764223	50764290	36,26,46,27,36,41	0,1,0,11,0,0	13,31,12,25,26,38	0,0,0,3,3,0	218	149	1	1.0	1.0,0.947,1.0,0.627,1.0,1.0	1.0,1.0,1.0,0.851,0.856,1.0	-0.022
ENSMUSG00000034908	Sidt2	9	-	45945143	45945359	45945285	45945359	45944362	45944486	0,2,0,0,1,0	0,0,0,0,0,0	0,1,1,2,1,0	0,0,0,1,0,0	291	149	1	1.0	NA,1.0,NA,NA,1.0,NA	NA,1.0,1.0,0.506,1.0,NA	0.123
ENSMUSG00000034908	Sidt2	9	-	45945143	45945359	45945285	45945359	45944615	45944689	7,103,57,52,110,24	0,0,0,0,0,0	2,81,69,52,79,63	0,0,0,0,0,2	291	149	1	1.0	1.0,1.0,1.0,1.0,1.0,1.0	1.0,1.0,1.0,1.0,1.0,0.942	0.01
ENSMUSG00000042790	Rnf214	9	-	45899745	45900256	45900210	45900256	45898431	45898491	0,111,66,119,158,42	0,5,3,8,9,2	0,134,125,133,116,156	0,6,17,2,10,7	614	149	1	1.0	NA,0.843,0.842,0.783,0.81,0.836	NA,0.844,0.641,0.942,0.738,0.844	0.021
ENSMUSG00000042790	Rnf214	9	-	45904769	45904919	45904805	45904919	45898431	45898491	0,1,1,2,1,0	0,8,3,8,12,3	0,0,8,1,1,0	0,13,8,10,3,10	185	149	1	1.0	NA,0.091,0.212,0.168,0.063,0.0	NA,0.0,0.446,0.075,0.212,0.0	-0.04
ENSMUSG00000042790	Rnf214	9	-	45904769	45904919	45904805	45904919	45899745	45900256	0,2,2,6,3,0	0,22,23,27,43,5	0,3,6,1,5,2	0,52,38,24,41,31	185	149	1	1.0	NA,0.068,0.065,0.152,0.053,0.0	NA,0.044,0.113,0.032,0.089,0.049	0.002
ENSMUSG00000032086	Bace1	9	+	45854626	45854843	45854626	45854655	45856087	45856225	0,17,8,7,17,2	0,0,0,0,2,0	0,10,8,7,23,20	0,0,1,0,1,0	337	149	1	1.0	NA,1.0,1.0,1.0,0.79,1.0	NA,1.0,0.78,1.0,0.91,1.0	0.02
ENSMUSG00000032086	Bace1	9	+	45854626	45854843	45854626	45854655	45856162	45856225	0,8,8,3,7,1	0,0,0,0,1,0	0,4,7,6,17,7	0,0,0,0,0,0	337	149	1	1.0	NA,1.0,1.0,1.0,0.756,1.0	NA,1.0,1.0,1.0,1.0,1.0	-0.049
ENSMUSG00000059412	Fxyd2	9	+	45408299	45409549	45408299	45408374	45409702	45409733	25,9,12,11,22,26	4,1,1,0,0,0	11,10,8,14,30,8	1,0,0,0,0,0	1324	149	1	1.0	0.413,0.503,0.575,1.0,1.0,1.0	0.553,1.0,1.0,1.0,1.0,1.0	-0.177
ENSMUSG00000002028	Kmt2a	9	-	44817604	44817786	44817705	44817786	44816594	44816659	0,0,0,4,1,0	0,21,1,20,15,0	0,0,1,0,0,0	0,15,27,10,16,15	250	149	1	1.0	NA,0.0,0.0,0.107,0.038,NA	NA,0.0,0.022,0.0,0.0,0.0	0.032
ENSMUSG00000002028	Kmt2a	9	-	44833897	44834020	44833906	44834020	44832860	44833045	0,0,0,0,2,0	0,5,0,6,9,1	0,2,0,2,0,0	0,8,6,3,3,2	158	149	1	1.0	NA,0.0,NA,0.0,0.173,0.0	NA,0.191,0.0,0.386,0.0,0.0	-0.072
ENSMUSG00000043923	Ccdc84	9	-	44413442	44413533	44413470	44413533	44413136	44413201	2,14,14,21,9,11	23,9,11,13,14,8	11,8,13,1,24,14	11,16,15,6,9,14	177	149	1	1.0	0.068,0.567,0.517,0.576,0.351,0.536	0.457,0.296,0.422,0.123,0.692,0.457	0.028
ENSMUSG00000032115	Hyou1	9	+	44388277	44388604	44388277	44388365	44388791	44388925	23,139,112,133,219,98	0,2,0,0,0,6	34,143,154,111,98,142	0,2,0,1,0,2	388	149	1	1.0	1.0,0.964,1.0,1.0,1.0,0.862	1.0,0.965,1.0,0.977,1.0,0.965	-0.013
ENSMUSG00000034157	Cipc	12	+	86952743	86953004	86952743	86952931	86959727	86959828	0,1,1,2,4,0	0,5,1,3,10,2	0,1,0,3,1,0	0,4,7,5,1,6	222	149	1	1.0	NA,0.118,0.402,0.309,0.212,0.0	NA,0.144,0.0,0.287,0.402,0.0	0.042
ENSMUSG00000059495	Arhgef12	9	-	43022810	43022872	43022814	43022872	43020604	43020783	0,1,1,2,0,4	0,23,11,24,55,4	0,0,3,0,2,2	0,24,14,33,19,45	153	149	1	1.0	NA,0.041,0.081,0.075,0.0,0.493	NA,0.0,0.173,0.0,0.093,0.041	0.077
ENSMUSG00000015656	Hspa8	9	+	40801917	40802623	40801917	40802127	40802738	40802891	2244,11003,9904,12059,17714,8259	0,0,0,0,0,0	1234,9635,10052,8790,9735,10887	0,0,0,0,1,0	645	149	1	1.0	1.0,1.0,1.0,1.0,1.0,1.0	1.0,1.0,1.0,1.0,1.0,1.0	0.0
ENSMUSG00000025602	Zfp202	9	+	40207198	40207694	40207198	40207690	40208304	40208515	0,0,3,4,1,0	0,0,0,7,4,0	0,4,0,3,0,2	0,1,0,3,3,0	153	149	1	1.0	NA,NA,1.0,0.358,0.196,NA	NA,0.796,NA,0.493,0.0,1.0	-0.054
ENSMUSG00000023186	Vwa5a	9	+	38738485	38738720	38738485	38738616	38741097	38741224	0,0,0,0,1,1	109,403,254,352,406,282	0,0,1,0,1,0	69,415,396,377,308,330	253	149	1	1.0	0.0,0.0,0.0,0.0,0.001,0.002	0.0,0.0,0.001,0.0,0.002,0.0	0.0
ENSMUSG00000039219	Arid4b	13	+	14169918	14170179	14169918	14170071	14181219	14181304	0,13,2,15,31,6	0,5,1,10,10,0	0,23,20,25,23,14	0,12,5,0,2,3	257	149	1	1.0	NA,0.601,0.537,0.465,0.643,1.0	NA,0.526,0.699,1.0,0.87,0.73	-0.116
ENSMUSG00000020741	Cluh	11	+	74665922	74666076	74665922	74666066	74666154	74666294	36,47,44,55,78,18	0,0,2,0,0,0	1,59,50,26,53,42	0,0,0,0,2,0	159	149	1	1.0	1.0,1.0,0.954,1.0,1.0,1.0	1.0,1.0,1.0,1.0,0.961,1.0	-0.001
ENSMUSG00000024120	Lrpprc	17	-	84773203	84773329	84773207	84773329	84773043	84773102	0,0,0,0,0,0	0,32,28,53,57,23	0,0,0,0,2,0	0,25,52,37,40,28	153	149	1	1.0	NA,0.0,0.0,0.0,0.0,0.0	NA,0.0,0.0,0.0,0.046,0.0	-0.009
ENSMUSG00000035443	Thyn1	9	+	27003596	27003778	27003596	27003764	27005145	27005214	179,144,188,151,237,286	4,6,11,4,7,2	119,144,174,104,136,120	2,4,3,4,2,5	163	149	1	1.0	0.976,0.956,0.94,0.972,0.969,0.992	0.982,0.971,0.981,0.96,0.984,0.956	-0.005
ENSMUSG00000073468	Sft2d1	17	+	8321799	8322140	8321799	8321835	8323276	8323335	0,14,2,4,9,3	372,278,355,279,460,636	0,5,10,24,8,8	284,341,292,274,324,272	454	149	1	1.0	0.0,0.016,0.002,0.005,0.006,0.002	0.0,0.005,0.011,0.028,0.008,0.01	-0.005
ENSMUSG00000073468	Sft2d1	17	+	8321799	8323335	8321799	8321835	8324433	8324463	580,413,533,411,610,903	0,0,1,0,0,0	450,455,432,401,447,421	0,0,0,0,1,0	1649	149	1	1.0	1.0,1.0,0.98,1.0,1.0,1.0	1.0,1.0,1.0,1.0,0.976,1.0	0.001
ENSMUSG00000073468	Sft2d1	17	+	8321799	8323335	8321799	8321835	8326954	8327442	6,46,15,24,51,14	0,1,0,0,0,0	22,42,34,63,61,37	0,0,0,0,0,0	1649	149	1	1.0	1.0,0.806,1.0,1.0,1.0,1.0	1.0,1.0,1.0,1.0,1.0,1.0	-0.032
ENSMUSG00000079677	Fdx1l	9	-	21073074	21073318	21073263	21073318	21068029	21068117	606,206,387,206,294,502	0,0,0,1,0,0	405,186,223,187,175,223	2,1,1,1,0,1	338	149	1	1.0	1.0,1.0,1.0,0.989,1.0,1.0	0.989,0.988,0.99,0.988,1.0,0.99	0.007
ENSMUSG00000003299	Mrpl4	9	+	21006133	21006235	21006133	21006185	21006826	21006944	0,3,0,0,3,4	126,185,290,215,292,262	0,0,0,0,1,1	116,198,207,240,224,194	199	149	1	1.0	0.0,0.012,0.0,0.0,0.008,0.011	0.0,0.0,0.0,0.0,0.003,0.004	0.004
ENSMUSG00000003299	Mrpl4	9	+	21006826	21006944	21006826	21006856	21007263	21007477	55,111,136,101,152,142	0,0,0,0,0,0	66,119,115,132,134,104	2,0,0,0,0,0	237	149	1	1.0	1.0,1.0,1.0,1.0,1.0,1.0	0.954,1.0,1.0,1.0,1.0,1.0	0.008
ENSMUSG00000003299	Mrpl4	9	+	21006826	21006944	21006826	21006856	21007327	21007540	39,112,139,100,150,141	0,0,0,0,1,0	66,120,116,132,134,106	0,0,0,0,0,0	237	149	1	1.0	1.0,1.0,1.0,1.0,0.99,1.0	1.0,1.0,1.0,1.0,1.0,1.0	-0.002
ENSMUSG00000003299	Mrpl4	9	+	21006826	21006944	21006826	21006856	21007363	21007540	39,119,141,102,158,141	0,0,0,3,5,5	67,120,123,134,144,107	0,0,0,2,0,0	237	149	1	1.0	1.0,1.0,1.0,0.955,0.952,0.947	1.0,1.0,1.0,0.977,1.0,1.0	-0.021
ENSMUSG00000003299	Mrpl4	9	+	21006826	21006944	21006826	21006856	21007433	21007540	189,267,363,238,373,393	0,0,5,1,2,0	159,261,282,301,260,242	0,0,2,1,0,0	237	149	1	1.0	1.0,1.0,0.979,0.993,0.992,1.0	1.0,1.0,0.989,0.995,1.0,1.0	-0.003
ENSMUSG00000084786	Ubl5	9	+	20645405	20645493	20645405	20645489	20645621	20645659	3,1,1,6,1,9	4088,1413,2052,1420,1964,3536	0,1,0,0,0,0	2448,1429,1410,1258,1206,1312	153	149	1	1.0	0.001,0.001,0.0,0.004,0.0,0.002	0.0,0.001,0.0,0.0,0.0,0.0	0.001
ENSMUSG00000063108	Zfp26	9	-	20444258	20444985	20444893	20444985	20441328	20441455	0,43,15,25,49,15	0,0,0,0,0,0	0,28,12,29,25,25	0,0,0,1,0,0	784	149	1	1.0	NA,1.0,1.0,1.0,1.0,1.0	NA,1.0,1.0,0.846,1.0,1.0	0.031
ENSMUSG00000063108	Zfp26	9	-	20444258	20444985	20444893	20444985	20442179	20442265	0,60,16,37,54,17	0,1,0,0,2,5	3,39,19,34,28,37	0,0,0,8,2,1	784	149	1	1.0	NA,0.919,1.0,1.0,0.837,0.393	1.0,1.0,1.0,0.447,0.727,0.875	-0.012
ENSMUSG00000020785	Camkk1	11	+	73037194	73037625	73037194	73037268	73037848	73037977	0,0,1,10,7,0	0,0,0,0,1,0	0,1,2,0,13,2	0,0,0,0,0,0	506	149	1	1.0	NA,NA,1.0,1.0,0.673,NA	NA,1.0,1.0,NA,1.0,1.0	-0.109
ENSMUSG00000039048	Foxred1	9	-	35209939	35210165	35209944	35210165	35209415	35209507	0,0,0,0,0,0	0,3,0,0,7,1	0,1,0,0,0,1	2,3,4,3,0,2	154	149	1	1.0	NA,0.0,NA,NA,0.0,0.0	0.0,0.244,0.0,0.0,NA,0.326	-0.114
ENSMUSG00000039048	Foxred1	9	-	35209939	35210165	35209944	35210165	35209415	35209529	0,0,0,0,0,0	16,98,47,70,95,63	0,1,0,3,0,0	11,89,83,69,61,77	154	149	1	1.0	0.0,0.0,0.0,0.0,0.0,0.0	0.0,0.011,0.0,0.04,0.0,0.0	-0.009
ENSMUSG00000031935	Med17	9	-	15271555	15271741	15271610	15271741	15270342	15270527	0,0,0,0,3,2	16,65,49,77,92,24	0,0,0,0,3,5	6,49,44,46,36,38	204	149	1	1.0	0.0,0.0,0.0,0.0,0.023,0.057	0.0,0.0,0.0,0.0,0.057,0.088	-0.011
ENSMUSG00000022359	Wdyhv1	15	+	58148333	58148441	58148333	58148433	58150605	58150656	0,14,5,1,0,0	34,1,34,56,49,63	8,2,5,1,7,1	10,44,23,31,31,36	157	149	0.0101340649956	1.0	0.0,0.93,0.122,0.017,0.0,0.0	0.432,0.041,0.171,0.03,0.176,0.026	0.032
ENSMUSG00000031922	Cep57	9	-	13816816	13817003	13816886	13817003	13816054	13816132	0,0,0,0,0,3	0,36,35,39,56,26	0,0,0,0,0,0	4,50,30,42,48,43	219	149	1	1.0	NA,0.0,0.0,0.0,0.0,0.073	0.0,0.0,0.0,0.0,0.0,0.0	0.015
ENSMUSG00000053110	Yap1	9	-	7962282	7962402	7962288	7962402	7952952	7953134	0,0,0,0,0,0	0,6,12,3,7,1	0,0,0,0,0,1	0,6,4,0,9,18	155	149	1	1.0	NA,0.0,0.0,0.0,0.0,0.0	NA,0.0,0.0,NA,0.0,0.051	-0.013
ENSMUSG00000049723	Mmp12	9	+	7347490	7347575	7347490	7347538	7348677	7348832	0,48,18,47,110,23	8,5,20,12,27,4	0,53,47,72,53,36	0,10,7,1,7,10	186	149	1	1.0	0.0,0.885,0.419,0.758,0.765,0.822	NA,0.809,0.843,0.983,0.858,0.743	-0.239
ENSMUSG00000049723	Mmp12	9	+	7347405	7348832	7347405	7347538	7349722	7349871	2262,21221,17189,15919,31146,11718	0,4,0,2,4,2	1527,21408,23629,13928,18143,20423	0,7,6,4,6,2	1443	149	1	1.0	1.0,0.998,1.0,0.999,0.999,0.998	1.0,0.997,0.998,0.997,0.997,0.999	0.001
ENSMUSG00000022561	Gpaa1	15	+	76332159	76332287	76332159	76332271	76332483	76332631	0,4,0,1,3,3	11,109,80,77,108,67	0,4,3,1,3,4	34,69,87,61,79,85	165	149	1	1.0	0.0,0.032,0.0,0.012,0.024,0.039	0.0,0.05,0.03,0.015,0.033,0.041	-0.01
ENSMUSG00000034254	Agpat1	17	+	34610871	34611005	34610871	34610926	34611273	34611449	112,379,395,387,539,197	0,3,2,8,8,2	97,355,399,317,327,343	0,1,5,4,0,4	228	149	1	1.0	1.0,0.988,0.992,0.969,0.978,0.985	1.0,0.996,0.981,0.981,1.0,0.982	-0.005
ENSMUSG00000034254	Agpat1	17	+	34610871	34611005	34610871	34610926	34611604	34611700	57,160,144,168,219,82	0,0,0,1,1,0	46,148,154,123,140,154	0,0,0,0,0,0	228	149	1	1.0	1.0,1.0,1.0,0.991,0.993,1.0	1.0,1.0,1.0,1.0,1.0,1.0	-0.003
ENSMUSG00000022124	Fbxl3	14	-	103095192	103095541	103095336	103095541	103092303	103092426	0,227,117,217,322,109	0,17,10,8,22,11	1,198,215,184,189,221	0,15,17,11,17,11	293	149	1	1.0	NA,0.872,0.856,0.932,0.882,0.834	1.0,0.87,0.865,0.895,0.85,0.911	-0.023
ENSMUSG00000002825	Qtrt1	9	+	21417271	21417397	21417271	21417387	21418283	21418422	4,9,2,0,7,9	38,13,18,25,35,36	3,0,6,3,1,4	43,34,35,18,10,14	159	149	1	1.0	0.09,0.393,0.094,0.0,0.158,0.19	0.061,0.0,0.138,0.135,0.086,0.211	0.049
ENSMUSG00000040785	Ttc3	16	+	94370766	94370971	94370766	94370861	94383911	94384066	0,0,1,2,7,6	0,1,0,3,0,0	0,0,1,3,0,2	0,1,0,0,1,0	259	149	1	1.0	NA,0.0,1.0,0.277,1.0,1.0	NA,0.0,1.0,1.0,0.0,1.0	0.055
ENSMUSG00000040785	Ttc3	16	+	94370750	94370971	94370750	94370861	94403313	94403368	0,0,0,2,3,3	0,0,0,0,0,0	0,0,1,1,0,0	0,0,0,0,1,0	259	149	1	1.0	NA,NA,NA,1.0,1.0,1.0	NA,NA,1.0,1.0,0.0,NA	0.333
ENSMUSG00000022106	Rcbtb2	14	+	73154314	73154410	73154314	73154408	73154830	73154894	0,1,1,2,4,4	19,44,49,43,56,45	0,1,1,1,0,3	5,42,37,47,58,52	151	149	1	1.0	0.0,0.022,0.02,0.044,0.066,0.081	0.0,0.023,0.026,0.021,0.0,0.054	0.018
ENSMUSG00000020659	Cbll1	12	-	31494581	31494749	31494590	31494749	31492078	31492176	0,2,0,1,2,0	0,2,2,0,0,0	0,4,3,2,3,4	0,0,0,1,2,1	158	149	1	1.0	NA,0.485,0.0,1.0,1.0,NA	NA,1.0,1.0,0.654,0.586,0.79	-0.185
ENSMUSG00000020659	Cbll1	12	-	31494581	31494749	31494590	31494749	31492078	31492179	6,18,14,21,37,1	0,16,10,6,16,2	0,25,20,13,17,20	0,12,18,9,6,16	158	149	1	1.0	1.0,0.515,0.569,0.767,0.686,0.32	NA,0.663,0.512,0.577,0.728,0.541	0.039
ENSMUSG00000022089	Bin3	14	+	70118603	70118734	70118603	70118652	70123840	70123881	0,2,0,1,0,0	74,131,162,175,191,162	0,0,0,0,0,2	17,140,128,118,104,198	231	149	1	1.0	0.0,0.01,0.0,0.004,0.0,0.0	0.0,0.0,0.0,0.0,0.0,0.006	0.001
ENSMUSG00000022089	Bin3	14	+	70123840	70124042	70123840	70123881	70124182	70124244	0,9,8,0,7,0	106,177,193,223,242,224	0,1,10,8,13,8	28,176,149,145,132,247	310	149	1	1.0	0.0,0.024,0.02,0.0,0.014,0.0	0.0,0.003,0.031,0.026,0.045,0.015	-0.01
ENSMUSG00000022089	Bin3	14	+	70128849	70128994	70128849	70128986	70129517	70129558	3,4,0,7,0,0	71,152,176,167,230,174	0,2,1,2,0,0	66,149,143,142,130,138	157	149	1	1.0	0.039,0.024,0.0,0.038,0.0,0.0	0.0,0.013,0.007,0.013,0.0,0.0	0.011
ENSMUSG00000035845	Alg12	15	-	88814428	88814648	88814453	88814648	88806557	88806721	0,1,1,2,4,5	0,2,11,3,4,3	0,2,0,1,16,8	0,8,3,3,6,13	174	149	1	1.0	NA,0.3,0.072,0.363,0.461,0.588	NA,0.176,0.0,0.222,0.695,0.345	0.069
ENSMUSG00000059456	Ptk2b	14	-	66158014	66158072	66158047	66158072	66157060	66157107	5,14,16,25,17,19	364,583,580,619,845,402	4,19,34,4,11,13	333,775,754,609,620,629	182	149	1	1.0	0.011,0.019,0.022,0.032,0.016,0.037	0.01,0.02,0.036,0.005,0.014,0.017	0.006
ENSMUSG00000022035	Ccdc25	14	+	65851616	65854177	65851616	65851668	65856423	65856527	52,158,118,120,152,134	0,0,0,0,1,0	12,235,194,138,94,181	0,0,1,0,0,0	2658	149	1	1.0	1.0,1.0,1.0,1.0,0.895,1.0	1.0,1.0,0.916,1.0,1.0,1.0	-0.004
ENSMUSG00000022035	Ccdc25	14	+	65851616	65854177	65851616	65851668	65856693	65856896	0,26,2,20,28,18	0,0,1,0,0,0	0,36,21,13,4,22	0,0,0,1,2,0	2658	149	1	1.0	NA,1.0,0.101,1.0,1.0,1.0	NA,1.0,1.0,0.422,0.101,1.0	0.116
ENSMUSG00000097589	Dleu2	14	-	61648481	61648822	61648617	61648822	61643359	61643455	4,5,1,6,13,10	0,3,2,0,3,14	0,5,17,1,6,0	0,2,4,0,0,0	285	149	1	1.0	1.0,0.466,0.207,1.0,0.694,0.272	NA,0.567,0.69,1.0,1.0,NA	-0.208
ENSMUSG00000097589	Dleu2	14	-	61648481	61648822	61648617	61648822	61643963	61644059	4,3,1,6,12,7	0,0,0,0,2,0	0,4,18,1,5,0	0,0,1,0,0,0	285	149	1	1.0	1.0,1.0,1.0,1.0,0.758,1.0	NA,1.0,0.904,1.0,1.0,NA	-0.016
ENSMUSG00000047153	Khnyn	14	+	55885773	55887618	55885773	55885991	55887713	55887844	24,227,174,275,391,80	0,0,0,0,0,0	12,300,301,212,245,285	0,0,0,0,1,0	1776	149	1	1.0	1.0,1.0,1.0,1.0,1.0,1.0	1.0,1.0,1.0,1.0,0.954,1.0	0.008
ENSMUSG00000047153	Khnyn	14	+	55893991	55894159	55893991	55894099	55894286	55894388	0,7,0,2,8,0	1,31,11,20,21,23	1,10,6,1,6,0	0,26,14,33,20,16	209	149	1	1.0	0.0,0.139,0.0,0.067,0.214,0.0	1.0,0.215,0.234,0.021,0.176,0.0	-0.204
ENSMUSG00000022220	Adcy4	14	-	55769791	55770132	55770024	55770132	55769372	55769497	0,2,0,1,2,0	0,0,1,0,0,0	8,3,0,0,5,1	0,0,0,0,0,0	382	149	1	1.0	NA,1.0,0.0,1.0,1.0,NA	1.0,1.0,NA,NA,1.0,1.0	-0.25
ENSMUSG00000040472	Rabggta	14	-	55719090	55719345	55719239	55719345	55718863	55718952	71,62,62,53,87,88	0,0,0,0,0,0	76,61,56,39,48,57	0,0,0,0,0,1	298	149	1	1.0	1.0,1.0,1.0,1.0,1.0,1.0	1.0,1.0,1.0,1.0,1.0,0.966	0.006
ENSMUSG00000040472	Rabggta	14	-	55719090	55719531	55719429	55719531	55718863	55718952	68,68,68,59,102,86	0,2,0,0,1,0	79,68,64,40,46,69	0,0,0,0,0,0	488	149	1	1.0	1.0,0.912,1.0,1.0,0.969,1.0	1.0,1.0,1.0,1.0,1.0,1.0	-0.02
ENSMUSG00000002320	Tm9sf1	14	-	55640966	55641588	55641269	55641588	55640384	55640570	183,440,438,594,625,472	0,2,4,2,0,0	119,450,416,416,349,446	0,0,1,1,1,0	452	149	1	1.0	1.0,0.986,0.973,0.99,1.0,1.0	1.0,1.0,0.993,0.993,0.991,1.0	-0.005
ENSMUSG00000079197	Psme2	14	-	55587653	55588094	55588039	55588094	55587446	55587565	12134,2864,5008,3158,4292,9461	0,0,0,0,2,0	7796,3332,3636,3315,2686,3366	6,0,0,0,9,0	535	149	1	1.0	1.0,1.0,1.0,1.0,0.998,1.0	0.997,1.0,1.0,1.0,0.988,1.0	0.002
ENSMUSG00000079197	Psme2	14	-	55589480	55589705	55589618	55589705	55589300	55589398	5821,2137,3334,3019,3195,6546	0,0,0,0,0,0	4232,3036,3001,3081,2531,2907	0,0,0,3,0,0	287	149	1	1.0	1.0,1.0,1.0,1.0,1.0,1.0	1.0,1.0,1.0,0.998,1.0,1.0	0.0
ENSMUSG00000022216	Psme1	14	+	55579770	55580041	55579770	55579833	55580113	55580159	2245,1236,1613,1717,1941,2301	0,0,0,0,0,3	1641,1663,1549,1794,1318,1658	0,0,0,0,0,0	357	149	1	1.0	1.0,1.0,1.0,1.0,1.0,0.997	1.0,1.0,1.0,1.0,1.0,1.0	-0.001
ENSMUSG00000022216	Psme1	14	+	55580917	55580976	55580917	55580972	55581051	55581138	23,6,4,9,11,9	5991,2086,2920,2660,2957,5351	4,12,6,7,1,1	4887,2592,2628,2596,2329,2441	153	149	1	1.0	0.004,0.003,0.001,0.003,0.004,0.002	0.001,0.004,0.002,0.003,0.0,0.0	0.001
ENSMUSG00000040701	Ap1g2	14	-	55101070	55101522	55101394	55101522	55100650	55100777	75,101,104,107,143,68	0,0,0,0,2,0	67,109,125,102,107,77	0,0,0,1,0,0	473	149	1	1.0	1.0,1.0,1.0,1.0,0.957,1.0	1.0,1.0,1.0,0.97,1.0,1.0	-0.002
ENSMUSG00000040701	Ap1g2	14	-	55104581	55104927	55104830	55104927	55104362	55104458	5,50,43,61,71,33	0,5,2,4,6,2	30,67,43,52,42,40	0,5,12,3,4,6	398	149	0.797351295204	1.0	1.0,0.789,0.889,0.851,0.816,0.861	1.0,0.834,0.573,0.866,0.797,0.714	0.07
ENSMUSG00000022641	Bbx	16	-	50432110	50432389	50432241	50432389	50428909	50428981	0,13,2,9,13,1	0,6,0,14,16,0	0,6,12,18,7,9	0,10,5,13,9,6	280	149	1	1.0	NA,0.536,1.0,0.255,0.302,1.0	NA,0.242,0.561,0.424,0.293,0.444	0.226
ENSMUSG00000038425	Poli	18	-	70524730	70525528	70525375	70525528	70523162	70523399	0,2,0,1,2,0	9,5,0,2,2,0	0,2,4,0,2,0	0,4,0,7,2,5	794	149	1	1.0	0.0,0.07,NA,0.086,0.158,NA	NA,0.086,1.0,0.0,0.158,0.0	-0.17
ENSMUSG00000060373	Hnrnpc	14	-	52081788	52081903	52081827	52081903	52081259	52081307	105,215,177,203,310,335	242,244,253,239,337,392	113,233,205,199,201,240	65,206,194,175,231,203	188	149	0.082610706951	1.0	0.256,0.411,0.357,0.402,0.422,0.404	0.579,0.473,0.456,0.474,0.408,0.484	-0.104
ENSMUSG00000006289	Osgep	14	-	50916799	50917503	50917382	50917503	50916341	50916417	5,10,16,10,4,17	0,0,1,0,0,0	4,11,15,5,19,8	0,0,0,0,0,0	732	149	1	1.0	1.0,1.0,0.765,1.0,1.0,1.0	1.0,1.0,1.0,1.0,1.0,1.0	-0.039
ENSMUSG00000006289	Osgep	14	-	50917382	50917503	50917453	50917503	50917231	50917310	0,5,7,1,0,3	87,68,97,83,90,129	1,3,4,3,5,1	65,57,71,53,60,53	220	149	1	1.0	0.0,0.047,0.047,0.008,0.0,0.016	0.01,0.034,0.037,0.037,0.053,0.013	-0.011
ENSMUSG00000036023	Parp2	14	+	50814869	50814966	50814869	50814955	50815351	50815427	29,58,67,55,69,56	0,7,0,5,0,0	0,67,39,41,43,49	0,0,5,8,0,0	160	149	1	1.0	1.0,0.885,1.0,0.911,1.0,1.0	NA,1.0,0.879,0.827,1.0,1.0	0.025
ENSMUSG00000036023	Parp2	14	+	50814869	50814966	50814869	50814955	50816196	50816299	0,6,7,3,9,9	0,0,1,0,0,0	0,11,3,7,5,6	0,0,0,0,0,0	160	149	1	1.0	NA,1.0,0.867,1.0,1.0,1.0	NA,1.0,1.0,1.0,1.0,1.0	-0.027
ENSMUSG00000036023	Parp2	14	+	50814869	50815427	50814869	50814955	50816196	50816299	24,144,117,122,161,86	0,0,1,0,0,0	6,131,101,94,125,120	0,0,0,0,0,0	621	149	1	1.0	1.0,1.0,0.966,1.0,1.0,1.0	1.0,1.0,1.0,1.0,1.0,1.0	-0.006
ENSMUSG00000036023	Parp2	14	+	50814869	50815427	50814869	50814966	50816196	50816299	24,138,110,119,152,77	0,0,0,0,0,0	6,120,98,90,120,114	0,0,0,3,0,0	610	149	1	1.0	1.0,1.0,1.0,1.0,1.0,1.0	1.0,1.0,1.0,0.88,1.0,1.0	0.02
ENSMUSG00000021843	Ktn1	14	+	47734154	47734270	47734154	47734264	47736099	47736291	0,1,1,0,1,12	7,22,7,17,19,13	5,2,2,0,6,0	9,11,9,4,7,14	155	149	0.721662401124	1.0	0.0,0.042,0.121,0.0,0.048,0.47	0.348,0.149,0.176,0.0,0.452,0.0	-0.074
ENSMUSG00000021843	Ktn1	14	+	47734154	47734266	47734154	47734264	47736099	47739894	0,0,0,0,0,0	7,22,7,17,19,13	5,1,0,0,0,3	9,11,9,4,7,14	151	149	1	1.0	0.0,0.0,0.0,0.0,0.0,0.0	0.354,0.082,0.0,0.0,0.0,0.175	-0.102
ENSMUSG00000050335	Lgals3	14	+	47373915	47373979	47373915	47373952	47379478	47379544	7,30,29,7,14,23	0,0,13,4,0,0	12,37,22,11,23,19	0,3,0,5,0,4	176	149	1	1.0	1.0,1.0,0.654,0.597,1.0,1.0	1.0,0.913,1.0,0.651,1.0,0.801	-0.019
ENSMUSG00000037628	Cdkn3	14	+	46767175	46767711	46767175	46767398	46768865	46768897	6,0,0,2,1,0	68,19,23,20,34,39	0,1,0,1,4,2	34,19,9,11,15,23	462	149	1	1.0	0.028,0.0,0.0,0.031,0.009,0.0	0.0,0.017,0.0,0.028,0.079,0.027	-0.014
ENSMUSG00000014496	Ankrd28	14	-	31736752	31736838	31736759	31736838	31734971	31735086	0,5,0,1,5,0	0,27,14,23,25,4	0,1,2,0,0,0	0,15,26,26,8,15	156	149	1	1.0	NA,0.15,0.0,0.04,0.16,0.0	NA,0.06,0.068,0.0,0.0,0.0	0.044
ENSMUSG00000038437	Mllt6	11	+	97672456	97672682	97672456	97672592	97673459	97674071	1,15,2,12,21,5	2,147,57,188,190,40	0,6,10,18,11,11	5,174,176,198,139,147	239	149	1	1.0	0.238,0.06,0.021,0.038,0.064,0.072	0.0,0.021,0.034,0.054,0.047,0.045	0.049
ENSMUSG00000021901	Bap1	14	+	31253455	31253640	31253455	31253575	31254032	31254094	0,0,1,0,4,0	6,93,46,87,123,13	0,3,0,1,1,0	0,104,63,81,72,91	214	149	1	1.0	0.0,0.0,0.015,0.0,0.022,0.0	NA,0.02,0.0,0.009,0.01,0.0	-0.002
ENSMUSG00000042286	Stab1	14	-	31139506	31140267	31140147	31140267	31139296	31139413	4098,1092,1898,1211,1708,2189	0,0,0,0,1,0	2494,1104,1079,1000,1010,1135	0,0,0,0,0,0	790	149	1	1.0	1.0,1.0,1.0,1.0,0.997,1.0	1.0,1.0,1.0,1.0,1.0,1.0	-0.001
ENSMUSG00000042286	Stab1	14	-	31139925	31140267	31140147	31140267	31139743	31139848	1101,626,933,683,987,595	0,10,9,4,0,5	1000,680,612,537,613,667	0,2,0,5,0,9	371	149	1	1.0	1.0,0.962,0.977,0.986,1.0,0.98	1.0,0.993,1.0,0.977,1.0,0.967	-0.005
ENSMUSG00000042286	Stab1	14	-	31142957	31143267	31143117	31143267	31142668	31142867	152,470,362,460,640,172	0,0,0,0,0,0	145,460,455,388,428,491	0,0,0,1,0,2	309	149	1	1.0	1.0,1.0,1.0,1.0,1.0,1.0	1.0,1.0,1.0,0.995,1.0,0.992	0.002
ENSMUSG00000042323	Pbrm1	14	+	31023066	31023179	31023066	31023170	31025497	31025650	0,7,0,13,12,7	0,3,1,2,0,1	0,6,21,4,3,10	0,6,0,3,0,0	158	149	1	1.0	NA,0.688,0.0,0.86,1.0,0.868	NA,0.485,1.0,0.557,1.0,1.0	-0.125
ENSMUSG00000021957	Tkt	14	+	30568163	30569139	30568163	30568357	30569955	30570112	2083,1190,1901,1468,2294,2189	0,0,0,6,2,4	1384,1417,1564,1212,1274,1271	0,0,3,0,1,1	931	149	1	1.0	1.0,1.0,1.0,0.975,0.995,0.989	1.0,1.0,0.988,1.0,0.995,0.995	-0.003
ENSMUSG00000059183	Mtfmt	9	+	65441612	65441799	65441612	65441688	65443878	65443970	0,0,1,0,0,0	14,9,33,15,27,17	12,0,2,3,4,1	9,21,18,11,20,10	260	149	0.304530362861	1.0	0.0,0.0,0.017,0.0,0.0,0.0	0.433,0.0,0.06,0.135,0.103,0.054	-0.128
ENSMUSG00000021866	Anxa11	14	+	25872511	25874031	25872511	25872898	25874209	25874784	54,217,197,213,302,150	0,0,0,0,0,1	48,230,196,170,201,201	0,0,0,0,0,0	1282	149	1	1.0	1.0,1.0,1.0,1.0,1.0,0.946	1.0,1.0,1.0,1.0,1.0,1.0	-0.009
ENSMUSG00000021782	Dlg5	14	-	24164382	24164573	24164397	24164573	24164030	24164134	0,8,0,0,0,0	0,1,0,2,6,0	0,0,0,0,0,1	0,6,4,1,6,8	164	149	1	1.0	NA,0.879,NA,0.0,0.0,NA	NA,0.0,0.0,0.0,0.0,0.102	0.273
ENSMUSG00000021819	Zswim8	14	+	20715951	20716083	20715951	20716062	20716221	20716401	0,88,49,116,143,19	0,3,0,5,0,0	14,80,101,94,101,109	0,6,0,0,1,8	170	149	1	1.0	NA,0.963,1.0,0.953,1.0,1.0	1.0,0.921,1.0,1.0,0.989,0.923	0.011
ENSMUSG00000021819	Zswim8	14	+	20721170	20722029	20721170	20721659	20722142	20722319	96,144,130,147,187,62	0,0,0,2,0,0	46,145,124,113,117,158	3,0,1,0,0,0	519	149	1	1.0	1.0,1.0,1.0,0.955,1.0,1.0	0.815,1.0,0.973,1.0,1.0,1.0	0.028
ENSMUSG00000021819	Zswim8	14	+	20721170	20722053	20721170	20721659	20722142	20722319	8,31,26,39,55,21	0,0,0,2,0,0	10,37,24,35,41,40	3,0,1,0,0,0	543	149	1	1.0	1.0,1.0,1.0,0.843,1.0,1.0	0.478,1.0,0.868,1.0,1.0,1.0	0.083
ENSMUSG00000021819	Zswim8	14	+	20721170	20722053	20721170	20722029	20722142	20722319	6,21,18,33,31,18	94,134,122,141,163,59	7,18,12,17,25,24	43,126,112,95,101,142	173	149	1	1.0	0.052,0.119,0.113,0.168,0.141,0.208	0.123,0.11,0.084,0.134,0.176,0.127	0.008
ENSMUSG00000039367	Sec24c	14	+	20690703	20690874	20690703	20690725	20691265	20691362	43,294,175,288,409,77	0,0,0,1,0,0	9,283,280,230,219,285	0,0,0,0,0,0	298	149	1	1.0	1.0,1.0,1.0,0.993,1.0,1.0	1.0,1.0,1.0,1.0,1.0,1.0	-0.001
ENSMUSG00000039599	Fam149b	14	+	20352703	20352839	20352703	20352837	20354771	20354961	0,0,0,0,1,0	0,0,0,0,2,0	0,0,2,3,0,1	0,0,0,0,0,1	151	149	1	1.0	NA,NA,NA,NA,0.33,NA	NA,NA,1.0,1.0,NA,0.497	-0.502
ENSMUSG00000039599	Fam149b	14	+	20352703	20352839	20352703	20352837	20356354	20356497	8,27,15,34,39,21	0,10,3,4,5,0	0,28,22,17,30,35	0,6,5,3,1,4	151	149	1	1.0	1.0,0.727,0.831,0.893,0.885,1.0	NA,0.822,0.813,0.848,0.967,0.896	0.02
ENSMUSG00000036561	Ppp6r2	15	+	89253018	89253261	89253018	89253250	89256662	89256849	0,8,7,7,19,13	0,8,0,0,0,0	2,2,0,3,11,10	0,0,0,0,0,1	160	149	1	1.0	NA,0.482,1.0,1.0,1.0,1.0	1.0,1.0,NA,1.0,1.0,0.903	-0.084
ENSMUSG00000021733	Slc4a7	14	+	14739724	14739913	14739724	14739874	14742413	14742782	0,11,1,23,26,1	1,0,0,0,0,0	0,24,6,19,17,23	0,0,0,0,0,0	188	149	1	1.0	0.0,1.0,1.0,1.0,1.0,1.0	NA,1.0,1.0,1.0,1.0,1.0	-0.167
ENSMUSG00000021733	Slc4a7	14	+	14739724	14739913	14739724	14739874	14745967	14746083	9,55,10,93,94,9	0,0,0,16,20,0	0,78,83,80,76,81	0,12,6,5,11,7	188	149	1	1.0	1.0,1.0,1.0,0.822,0.788,1.0	NA,0.837,0.916,0.927,0.846,0.902	0.049
ENSMUSG00000021733	Slc4a7	14	+	14742413	14742788	14742413	14742782	14745967	14746083	0,0,0,1,0,0	0,0,1,1,0,0	0,0,0,0,0,0	0,0,0,0,2,0	155	149	1	1.0	NA,NA,0.0,0.49,NA,NA	NA,NA,NA,NA,0.0,NA	0.245
ENSMUSG00000053453	Thoc7	14	-	13954538	13954656	13954565	13954656	13953410	13953538	85,123,154,118,193,199	3,2,2,6,1,2	41,146,152,151,103,138	0,8,0,1,4,0	176	149	1	1.0	0.96,0.981,0.985,0.943,0.994,0.988	1.0,0.939,1.0,0.992,0.956,1.0	-0.006
ENSMUSG00000053453	Thoc7	14	-	13957459	13957631	13957553	13957631	13954538	13954656	0,15,18,3,18,20	0,4,6,2,1,4	2,8,14,6,17,23	0,4,6,1,0,1	243	149	1	1.0	NA,0.697,0.648,0.479,0.917,0.754	1.0,0.551,0.589,0.786,1.0,0.934	-0.111
ENSMUSG00000053453	Thoc7	14	-	13957459	13957631	13957553	13957631	13957061	13957180	0,8,10,0,8,7	0,1,2,0,1,1	2,4,7,3,7,13	0,3,4,0,1,0	243	149	1	1.0	NA,0.831,0.754,NA,0.831,0.811	1.0,0.45,0.518,1.0,0.811,1.0	0.01
ENSMUSG00000022982	Sod1	16	+	90220753	90224425	90220753	90220929	90225144	90225262	5051,1590,2752,1974,2500,4228	17,0,4,0,0,14	2559,1701,1655,1682,1406,1634	4,6,2,0,9,5	3645	149	1	1.0	0.924,1.0,0.966,1.0,1.0,0.925	0.963,0.921,0.971,1.0,0.865,0.93	0.028
ENSMUSG00000022982	Sod1	16	+	90220753	90224425	90220753	90220929	90226149	90226329	166,200,207,244,345,205	0,0,0,1,0,0	80,205,204,235,192,192	0,0,0,0,0,0	3645	149	1	1.0	1.0,1.0,1.0,0.909,1.0,1.0	1.0,1.0,1.0,1.0,1.0,1.0	-0.015
ENSMUSG00000024613	Tcof1	18	-	60821632	60821764	60821642	60821764	60819387	60819610	0,6,5,5,7,0	64,186,150,172,231,37	0,3,4,1,1,3	47,196,149,141,161,182	159	149	1	1.0	0.0,0.029,0.03,0.027,0.028,0.0	0.0,0.014,0.025,0.007,0.006,0.015	0.008
ENSMUSG00000020594	Pum2	12	+	8744614	8744749	8744614	8744743	8747156	8747294	3,43,19,22,46,13	0,143,71,116,162,57	0,25,32,22,18,24	14,103,130,113,103,117	155	149	0.721622022398	1.0	1.0,0.224,0.205,0.154,0.214,0.18	0.0,0.189,0.191,0.158,0.144,0.165	0.188
ENSMUSG00000020594	Pum2	12	+	8744614	8744749	8744614	8744743	8748110	8748236	0,0,0,2,0,0	0,0,0,0,10,0	0,0,0,1,0,3	0,7,0,2,3,4	155	149	1	1.0	NA,NA,NA,1.0,0.0,NA	NA,0.0,NA,0.325,0.0,0.419	0.314
ENSMUSG00000032407	U2surp	9	-	95491264	95491300	95491267	95491300	95491090	95491173	0,35,16,36,53,5	0,51,27,47,81,20	0,37,35,25,28,33	0,73,38,41,41,55	152	149	1	1.0	NA,0.402,0.367,0.429,0.391,0.197	NA,0.332,0.474,0.374,0.401,0.37	-0.033
ENSMUSG00000045404	Kcnk13	12	+	99964498	99964815	99964498	99964801	99965203	99966280	0,4,0,0,2,0	0,0,1,1,5,0	0,2,1,4,0,2	0,0,0,1,8,3	163	149	1	1.0	NA,1.0,0.0,0.0,0.268,NA	NA,1.0,1.0,0.785,0.0,0.379	-0.316
ENSMUSG00000025812	Pard3	8	+	127398599	127398759	127398599	127398750	127405374	127405564	0,0,0,1,2,0	0,0,0,3,1,1	0,0,0,0,0,0	0,1,1,0,5,1	158	149	1	1.0	NA,NA,NA,0.239,0.654,0.0	NA,0.0,0.0,NA,0.0,0.0	0.298
ENSMUSG00000025812	Pard3	8	+	127409555	127409707	127409555	127409704	127410728	127410773	0,0,0,0,0,0	0,0,2,0,0,0	1,0,0,0,0,0	0,0,0,0,0,0	152	149	1	1.0	NA,NA,0.0,NA,NA,NA	1.0,NA,NA,NA,NA,NA	-1.0
ENSMUSG00000031985	Gnpat	8	+	124873332	124873509	124873332	124873479	124874218	124874348	1,71,38,62,118,33	0,1,0,0,3,0	6,56,66,49,66,58	0,2,3,0,2,4	179	149	1	1.0	1.0,0.983,1.0,1.0,0.97,1.0	1.0,0.959,0.948,1.0,0.965,0.923	0.026
ENSMUSG00000031985	Gnpat	8	+	124886682	124886946	124886682	124886779	124887757	124887819	46,63,94,69,120,66	0,5,0,0,5,1	44,101,65,68,41,72	0,4,0,2,4,0	316	149	1	1.0	1.0,0.856,1.0,1.0,0.919,0.969	1.0,0.923,1.0,0.941,0.829,1.0	0.009
ENSMUSG00000001065	Zfp276	8	+	123258310	123258389	123258310	123258357	123259430	123259514	4,40,30,18,62,6	0,23,9,14,15,13	1,18,31,24,25,28	0,13,11,11,29,17	181	149	1	1.0	1.0,0.589,0.733,0.514,0.773,0.275	1.0,0.533,0.699,0.642,0.415,0.576	0.003
ENSMUSG00000001065	Zfp276	8	+	123264815	123265070	123264815	123264926	123265313	123265431	5,54,45,61,91,45	0,0,0,1,0,0	15,56,71,66,42,89	0,0,0,0,0,0	293	149	1	1.0	1.0,1.0,1.0,0.969,1.0,1.0	1.0,1.0,1.0,1.0,1.0,1.0	-0.005
ENSMUSG00000001062	Vps9d1	8	-	123245481	123245712	123245506	123245712	123245113	123245210	8,6,1,3,12,1	23,22,40,20,53,37	6,15,9,3,9,6	17,35,38,24,28,39	174	149	0.538467369576	1.0	0.229,0.189,0.021,0.114,0.162,0.023	0.232,0.268,0.169,0.097,0.216,0.116	-0.06
ENSMUSG00000033862	Cdk10	8	+	123227659	123227765	123227659	123227741	123228328	123228396	0,0,1,0,2,0	51,35,57,46,74,65	0,0,0,1,1,2	19,30,40,17,32,34	173	149	1	1.0	0.0,0.0,0.015,0.0,0.023,0.0	0.0,0.0,0.0,0.048,0.026,0.048	-0.014
ENSMUSG00000033862	Cdk10	8	+	123228847	123228934	123228847	123228900	123229111	123229181	6,3,12,1,7,1	43,49,52,28,69,78	0,1,0,1,1,0	8,40,38,35,58,39	183	149	1	1.0	0.102,0.047,0.158,0.028,0.076,0.01	0.0,0.02,0.0,0.023,0.014,0.0	0.061
ENSMUSG00000033862	Cdk10	8	+	123230593	123230931	123230593	123230717	123231359	123231412	270,39,127,74,121,123	11,0,0,0,0,0	106,36,63,62,74,48	0,0,0,0,0,0	363	149	1	1.0	0.91,1.0,1.0,1.0,1.0,1.0	1.0,1.0,1.0,1.0,1.0,1.0	-0.015
ENSMUSG00000006589	Aprt	8	-	122576118	122576621	122576514	122576621	122575136	122575215	48,27,43,24,51,47	12,7,21,9,10,25	50,45,38,25,27,30	7,11,3,5,6,2	545	149	0.0254733047081	1.0	0.522,0.513,0.359,0.422,0.582,0.339	0.661,0.528,0.776,0.578,0.552,0.804	-0.194
ENSMUSG00000006589	Aprt	8	-	122576118	122576621	122576514	122576621	122575401	122575535	105,41,83,41,67,91	1574,617,975,621,924,1329	84,73,68,41,47,50	873,639,659,462,620,610	545	149	1	1.0	0.018,0.018,0.023,0.018,0.019,0.018	0.026,0.03,0.027,0.024,0.02,0.022	-0.006
ENSMUSG00000049482	Ctu2	8	+	122478892	122479412	122478892	122479194	122479589	122479721	147,82,104,79,114,112	0,0,10,6,4,1	69,71,82,54,68,83	0,1,4,0,0,2	367	149	1	1.0	1.0,1.0,0.809,0.842,0.92,0.978	1.0,0.966,0.893,1.0,1.0,0.944	-0.042
ENSMUSG00000031812	Map1lc3b	8	+	121593489	121593650	121593489	121593545	121595985	121596092	13,21,27,31,25,14	504,446,510,452,657,592	0,9,30,25,10,20	294,445,484,339,393,398	254	149	1	1.0	0.015,0.027,0.03,0.039,0.022,0.014	0.0,0.012,0.035,0.041,0.015,0.029	0.002
ENSMUSG00000031818	Cox4i1	8	+	120668221	120668375	120668221	120668355	120669308	120669382	49,35,59,29,50,0	4151,1293,2070,1408,1980,3667	49,27,25,6,15,41	2437,1386,1567,1287,1375,1367	169	149	1	1.0	0.01,0.023,0.025,0.018,0.022,0.0	0.017,0.017,0.014,0.004,0.01,0.026	0.002
ENSMUSG00000031832	Taf1c	8	-	119602757	119602904	119602830	119602904	119601541	119601780	0,2,3,1,6,2	0,13,23,23,24,7	0,3,0,2,1,6	0,24,24,13,23,21	222	149	1	1.0	NA,0.094,0.08,0.028,0.144,0.161	NA,0.077,0.0,0.094,0.028,0.161	0.029
ENSMUSG00000074063	Osgin1	8	+	119442432	119443107	119442432	119442569	119443191	119443283	30,224,190,435,376,156	0,4,5,16,11,10	62,227,200,302,252,251	0,6,7,5,14,4	687	149	1	1.0	1.0,0.924,0.892,0.855,0.881,0.772	1.0,0.891,0.861,0.929,0.796,0.932	-0.014
ENSMUSG00000014633	Cmc2	8	-	116911083	116911234	116911127	116911234	116894087	116894159	0,0,3,0,8,0	126,33,44,17,43,92	0,0,0,0,0,1	123,22,31,18,12,26	193	149	1	1.0	0.0,0.0,0.05,0.0,0.126,0.0	0.0,0.0,0.0,0.0,0.0,0.029	0.025
ENSMUSG00000031753	Cog4	8	+	110849867	110849950	110849867	110849922	110851335	110851450	4,92,81,102,151,44	0,0,0,0,0,0	5,141,117,91,92,101	0,0,2,0,0,2	177	149	1	1.0	1.0,1.0,1.0,1.0,1.0,1.0	1.0,1.0,0.98,1.0,1.0,0.977	0.007
ENSMUSG00000010936	Vac14	8	+	110632448	110632616	110632448	110632611	110633452	110633515	5,151,141,171,254,50	0,0,0,1,2,0	19,209,172,139,141,152	0,3,0,0,0,0	154	149	1	1.0	1.0,1.0,1.0,0.994,0.992,1.0	1.0,0.985,1.0,1.0,1.0,1.0	0.0
ENSMUSG00000010936	Vac14	8	+	110710317	110710556	110710317	110710492	110711592	110711711	6,4,4,2,4,2	139,152,194,138,221,112	5,5,1,5,3,2	125,146,140,147,117,140	213	149	1	1.0	0.029,0.018,0.014,0.01,0.013,0.012	0.027,0.023,0.005,0.023,0.018,0.01	-0.002
ENSMUSG00000003848	Nob1	8	-	107424737	107424870	107424751	107424870	107421481	107421612	29,85,65,83,128,95	0,3,1,2,5,0	16,68,85,85,77,77	0,2,1,1,0,3	163	149	1	1.0	1.0,0.963,0.983,0.974,0.959,1.0	1.0,0.969,0.987,0.987,1.0,0.959	-0.004
ENSMUSG00000036270	Edc4	8	+	105890239	105890447	105890239	105890417	105890521	105890677	0,0,1,2,1,0	13,47,59,61,80,27	0,2,1,2,2,1	16,55,40,58,48,56	179	149	1	1.0	0.0,0.0,0.014,0.027,0.01,0.0	0.0,0.029,0.02,0.028,0.034,0.015	-0.013
ENSMUSG00000036672	Cenpt	8	-	105846164	105846391	105846315	105846391	105845259	105845436	4,4,0,8,15,3	54,34,51,41,62,48	1,8,7,5,15,7	49,48,43,21,21,33	300	149	1	1.0	0.035,0.055,0.0,0.088,0.107,0.03	0.01,0.076,0.075,0.106,0.262,0.095	-0.051
ENSMUSG00000036672	Cenpt	8	-	105849625	105849923	105849832	105849923	105849424	105849521	58,72,49,63,74,39	0,0,0,1,2,0	16,67,49,50,59,52	0,0,0,0,0,0	356	149	1	1.0	1.0,1.0,1.0,0.963,0.939,1.0	1.0,1.0,1.0,1.0,1.0,1.0	-0.016
ENSMUSG00000050357	Carmil2	8	+	105695651	105696897	105695651	105695774	105697023	105697095	1,7,5,5,2,1	0,0,0,0,0,0	6,1,2,0,10,13	0,0,0,0,0,2	1272	149	1	1.0	1.0,1.0,1.0,1.0,1.0,1.0	1.0,1.0,1.0,NA,1.0,0.432	0.114
ENSMUSG00000032041	Tirap	9	-	35199210	35199319	35199220	35199319	35191573	35191696	0,24,4,17,15,0	0,26,6,11,16,0	0,18,22,5,4,16	0,10,19,18,14,20	159	149	1	1.0	NA,0.464,0.385,0.592,0.468,NA	NA,0.628,0.52,0.207,0.211,0.428	0.078
ENSMUSG00000031885	Cbfb	8	+	105202451	105202578	105202451	105202547	105215903	105217981	0,157,120,142,273,114	0,80,69,64,129,48	0,167,211,138,141,145	0,113,105,95,97,95	180	149	1	1.0	NA,0.619,0.59,0.647,0.637,0.663	NA,0.55,0.625,0.546,0.546,0.558	0.066
ENSMUSG00000031878	Nae1	8	-	104527377	104530116	104530055	104530116	104527082	104527162	3,99,73,105,120,99	0,0,0,0,0,0	2,118,86,83,108,77	0,0,2,0,0,0	2827	149	1	1.0	1.0,1.0,1.0,1.0,1.0,1.0	1.0,1.0,0.694,1.0,1.0,1.0	0.051
ENSMUSG00000020743	Mif4gd	11	-	115609279	115609435	115609370	115609435	115609060	115609096	115,125,84,107,144,148	0,0,0,1,0,0	52,120,90,96,84,104	0,0,0,0,0,0	240	149	1	1.0	1.0,1.0,1.0,0.985,1.0,1.0	1.0,1.0,1.0,1.0,1.0,1.0	-0.003
ENSMUSG00000062270	Morf4l1	9	-	90097371	90100523	90100442	90100523	90096502	90096604	481,800,863,996,1355,1489	7,0,0,0,0,0	303,936,744,870,737,827	0,2,0,0,0,0	3220	149	1	1.0	0.761,1.0,1.0,1.0,1.0,1.0	1.0,0.956,1.0,1.0,1.0,1.0	-0.032
ENSMUSG00000031787	Katnb1	8	+	95097954	95098180	95097954	95098031	95098318	95098435	68,17,40,36,44,37	0,0,5,0,0,0	41,37,12,23,4,21	0,0,0,0,0,0	298	149	1	1.0	1.0,1.0,0.8,1.0,1.0,1.0	1.0,1.0,1.0,1.0,1.0,1.0	-0.033
ENSMUSG00000031781	Ciapin1	8	-	94828260	94828439	94828276	94828439	94826634	94826703	0,0,0,0,0,0	0,0,0,0,1,0	0,4,0,0,0,1	0,0,0,0,0,0	165	149	1	1.0	NA,NA,NA,NA,0.0,NA	NA,1.0,NA,NA,NA,1.0	-1.0
ENSMUSG00000031734	Irx3	8	-	91799658	91800798	91799672	91800798	91799410	91799477	0,0,0,0,0,2	14,10,11,1,3,16	0,0,0,0,0,0	10,2,2,5,3,15	163	149	1	1.0	0.0,0.0,0.0,0.0,0.0,0.103	0.0,0.0,0.0,0.0,0.0,0.0	0.017
ENSMUSG00000056608	Chd9	8	+	91036325	91036598	91036325	91036550	91037406	91037575	0,10,9,10,22,1	0,7,2,2,7,0	0,7,15,10,22,14	0,1,6,0,4,0	197	149	1	1.0	NA,0.519,0.773,0.791,0.704,1.0	NA,0.841,0.654,1.0,0.806,1.0	-0.103
ENSMUSG00000031700	Gpt2	8	+	85505578	85505867	85505578	85505687	85509178	85509309	0,0,0,2,0,6	0,18,21,20,42,6	0,0,0,2,0,0	7,22,10,24,18,13	329	149	1	1.0	NA,0.0,0.0,0.043,0.0,0.312	0.0,0.0,0.0,0.036,0.0,0.0	0.065
ENSMUSG00000005150	Wdr83	8	-	85076023	85076284	85076216	85076284	85075822	85075937	177,77,72,66,69,127	9,0,0,0,0,0	90,58,62,40,54,49	0,0,0,0,0,0	342	149	1	1.0	0.895,1.0,1.0,1.0,1.0,1.0	1.0,1.0,1.0,1.0,1.0,1.0	-0.018
ENSMUSG00000005150	Wdr83	8	-	85080060	85080225	85080119	85080225	85079580	85079691	0,3,1,1,5,4	0,0,0,0,0,0	5,10,1,3,2,5	3,0,0,0,0,0	208	149	1	1.0	NA,1.0,1.0,1.0,1.0,1.0	0.544,1.0,1.0,1.0,1.0,1.0	0.076
ENSMUSG00000005150	Wdr83	8	-	85079788	85080225	85080119	85080225	85079580	85079707	120,58,100,67,96,140	14,0,1,0,0,1	58,73,96,48,54,79	0,0,0,0,0,0	480	149	1	1.0	0.727,1.0,0.969,1.0,1.0,0.978	1.0,1.0,1.0,1.0,1.0,1.0	-0.054
ENSMUSG00000005150	Wdr83	8	-	85080053	85080225	85080119	85080225	85079788	85079837	0,3,1,4,2,1	94,30,59,43,68,130	5,0,1,4,2,4	26,59,59,31,44,51	215	149	1	1.0	0.0,0.065,0.012,0.061,0.02,0.005	0.118,0.0,0.012,0.082,0.031,0.052	-0.022
ENSMUSG00000001909	Trmt1	8	+	84689256	84689376	84689256	84689349	84689707	84689908	0,0,4,5,6,1	0,13,6,23,17,4	0,0,0,5,3,1	5,12,10,8,7,11	176	149	1	1.0	NA,0.0,0.361,0.155,0.23,0.175	0.0,0.0,0.0,0.346,0.266,0.071	0.07
ENSMUSG00000001909	Trmt1	8	+	84695221	84695337	84695221	84695324	84695427	84695530	51,71,87,69,107,75	0,0,2,2,2,0	22,74,80,52,45,96	0,8,3,0,0,2	162	149	1	1.0	1.0,1.0,0.976,0.969,0.98,1.0	1.0,0.895,0.961,1.0,1.0,0.978	0.015
ENSMUSG00000001909	Trmt1	8	+	84697268	84697348	84697268	84697338	84697424	84697559	0,0,1,0,4,1	119,80,95,105,142,78	0,1,0,0,1,6	65,88,71,69,76,46	159	149	1	1.0	0.0,0.0,0.01,0.0,0.026,0.012	0.0,0.011,0.0,0.0,0.012,0.109	-0.014
ENSMUSG00000004994	Ccdc130	8	-	84262966	84263048	84262992	84263048	84261739	84261800	0,0,1,0,1,0	5,21,31,22,28,10	0,5,3,2,4,0	10,26,24,20,19,12	175	149	1	1.0	0.0,0.0,0.027,0.0,0.03,0.0	0.0,0.141,0.096,0.078,0.152,0.0	-0.068
ENSMUSG00000005465	Il27ra	8	-	84035840	84036273	84036084	84036273	84034191	84034293	0,0,0,0,0,0	0,6,1,2,17,5	0,0,1,0,0,0	3,12,7,9,3,8	393	149	1	1.0	NA,0.0,0.0,0.0,0.0,0.0	0.0,0.0,0.051,0.0,0.0,0.0	-0.008
ENSMUSG00000002885	Adgre5	8	-	83734295	83734352	83734301	83734352	83734008	83734125	2,56,36,64,91,11	0,1,1,5,6,0	0,48,64,54,44,48	0,4,0,5,2,2	155	149	1	1.0	1.0,0.982,0.972,0.925,0.936,1.0	NA,0.92,1.0,0.912,0.955,0.958	0.02
ENSMUSG00000036990	Otud4	8	+	79664980	79665143	79664980	79665017	79666715	79666839	0,157,68,118,157,16	0,2,1,5,12,0	0,120,142,129,142,126	0,9,10,6,4,2	275	149	1	1.0	NA,0.977,0.974,0.927,0.876,1.0	NA,0.878,0.885,0.921,0.951,0.972	0.029
ENSMUSG00000037022	Mmaa	8	-	79281176	79281654	79281180	79281654	79278201	79278324	0,6,9,3,12,21	28,4,1,5,8,1	10,17,5,11,7,14	1,7,4,3,1,0	153	149	0.0599964176	1.0	0.0,0.594,0.898,0.369,0.594,0.953	0.907,0.703,0.549,0.781,0.872,1.0	-0.234
ENSMUSG00000022792	Yars2	16	+	16306497	16306618	16306497	16306599	16307209	16307380	62,51,72,42,101,88	0,0,2,2,0,2	24,44,51,43,61,53	0,0,4,0,0,0	168	149	1	1.0	1.0,1.0,0.97,0.949,1.0,0.975	1.0,1.0,0.919,1.0,1.0,1.0	-0.004
ENSMUSG00000060519	Tor3a	1	-	156673238	156673646	156673529	156673646	156669370	156669636	0,29,31,43,42,17	324,1408,868,1238,1494,612	5,53,51,47,43,62	374,1580,1740,1252,1210,1396	440	149	1	1.0	0.0,0.007,0.012,0.012,0.009,0.009	0.005,0.011,0.01,0.013,0.012,0.015	-0.003
ENSMUSG00000043411	Usp48	4	+	137623273	137623515	137623273	137623388	137625159	137625287	0,0,0,1,3,0	0,42,22,31,37,33	0,1,0,0,0,3	8,40,45,43,30,51	276	149	1	1.0	NA,0.0,0.0,0.017,0.042,0.0	0.0,0.013,0.0,0.0,0.0,0.031	0.004
ENSMUSG00000023072	Cep89	7	+	35420874	35421029	35420874	35420958	35423299	35423403	0,0,0,0,0,0	0,6,14,0,7,5	0,1,0,0,0,0	1,5,5,6,15,2	220	149	1	1.0	NA,0.0,0.0,NA,0.0,0.0	0.0,0.119,0.0,0.0,0.0,0.0	-0.02
ENSMUSG00000031921	Terf2	8	-	107076609	107076996	107076878	107076996	107072559	107072645	37,97,96,89,140,126	0,1,0,0,3,0	18,110,82,73,96,94	0,0,1,0,0,1	418	149	1	1.0	1.0,0.972,1.0,1.0,0.943,1.0	1.0,1.0,0.967,1.0,1.0,0.971	-0.004
ENSMUSG00000086290	Snhg12	4	+	132310150	132310504	132310150	132310215	132310833	132311024	68,26,49,21,65,97	6,0,0,1,0,0	67,30,30,32,32,33	0,0,0,3,0,0	438	149	1	1.0	0.794,1.0,1.0,0.877,1.0,1.0	1.0,1.0,1.0,0.784,1.0,1.0	-0.019
ENSMUSG00000042489	Clspn	4	+	126573135	126573347	126573135	126573308	126574640	126574816	0,0,0,0,3,0	0,0,0,0,0,0	0,2,0,0,0,1	0,4,0,0,0,0	188	149	1	1.0	NA,NA,NA,NA,1.0,NA	NA,0.284,NA,NA,NA,1.0	0.358
ENSMUSG00000028849	Map7d1	4	-	126240022	126240137	126240031	126240137	126238521	126238632	5,82,81,98,81,59	0,12,27,35,21,7	25,84,63,72,59,87	0,26,17,23,9,16	158	149	1	1.0	1.0,0.866,0.739,0.725,0.784,0.888	1.0,0.753,0.778,0.747,0.861,0.837	0.004
ENSMUSG00000055692	Tmem191c	16	+	17276633	17277039	17276633	17276887	17277193	17277250	0,3,2,0,3,3	0,1,0,0,0,0	0,0,1,0,0,4	0,0,0,0,0,0	301	149	1	1.0	NA,0.598,1.0,NA,1.0,1.0	NA,NA,1.0,NA,NA,1.0	-0.101
ENSMUSG00000030894	Tpp1	7	-	105751959	105752053	105751981	105752053	105751589	105751729	0,2,2,1,1,1	14,422,291,481,653,103	0,2,2,1,0,1	12,505,501,454,392,518	171	149	1	1.0	0.0,0.004,0.006,0.002,0.001,0.008	0.0,0.003,0.003,0.002,0.0,0.002	0.002
ENSMUSG00000030894	Tpp1	7	-	105751981	105752196	105752170	105752196	105751589	105751729	14,431,298,497,665,103	0,1,1,5,1,0	12,515,508,459,395,525	0,3,0,0,0,2	338	149	1	1.0	1.0,0.995,0.992,0.978,0.997,1.0	1.0,0.987,1.0,1.0,1.0,0.991	-0.003
ENSMUSG00000026696	Vamp4	1	+	162588195	162588296	162588195	162588250	162589464	162589544	197,317,409,314,495,616	0,0,4,5,5,7	74,292,305,271,244,302	1,1,2,0,2,1	195	149	1	1.0	1.0,1.0,0.987,0.98,0.987,0.985	0.983,0.996,0.991,1.0,0.989,0.996	-0.003
ENSMUSG00000036898	Zfp157	5	+	138454979	138455093	138454979	138455089	138455878	138456327	0,0,0,0,0,0	0,0,0,0,1,0	0,0,0,0,1,0	0,0,0,0,0,0	153	149	1	1.0	NA,NA,NA,NA,0.0,NA	NA,NA,NA,NA,1.0,NA	-1.0
ENSMUSG00000026656	Fcgr2b	1	-	170963324	170963465	170963408	170963465	170961195	170961233	181,257,273,181,432,244	10,32,35,21,44,51	149,318,335,172,312,313	28,43,46,25,42,52	233	149	1	1.0	0.92,0.837,0.833,0.846,0.863,0.754	0.773,0.825,0.823,0.815,0.826,0.794	0.033
ENSMUSG00000006392	Med8	4	+	118411657	118411852	118411657	118411802	118412351	118412492	0,1,0,5,5,19	287,250,319,313,396,474	5,5,5,2,5,7	148,310,257,234,231,241	199	149	1	1.0	0.0,0.003,0.0,0.012,0.009,0.029	0.025,0.012,0.014,0.006,0.016,0.021	-0.007
ENSMUSG00000022614	Lmf2	15	-	89354426	89354817	89354455	89354817	89354082	89354297	12,58,55,84,150,35	0,0,0,0,0,0	7,95,63,69,64,75	0,0,0,0,0,1	178	149	1	1.0	1.0,1.0,1.0,1.0,1.0,1.0	1.0,1.0,1.0,1.0,1.0,0.984	0.003
ENSMUSG00000022614	Lmf2	15	-	89354426	89354817	89354563	89354817	89354082	89354297	12,63,58,86,151,36	0,0,0,0,0,0	7,97,67,72,66,79	0,0,2,0,0,0	286	149	1	1.0	1.0,1.0,1.0,1.0,1.0,1.0	1.0,1.0,0.946,1.0,1.0,1.0	0.009
ENSMUSG00000022614	Lmf2	15	-	89354455	89354817	89354563	89354817	89354082	89354297	0,5,3,2,1,1	0,0,0,0,0,0	0,2,4,3,2,5	0,0,2,0,0,0	257	149	1	1.0	NA,1.0,1.0,1.0,1.0,1.0	NA,1.0,0.537,1.0,1.0,1.0	0.093
ENSMUSG00000066861	Oas1g	5	-	120881823	120882069	120881884	120882069	120879099	120879332	71,137,95,107,128,76	1139,767,803,802,826,892	71,127,130,116,119,120	775,873,888,846,665,847	210	149	1	1.0	0.042,0.112,0.077,0.086,0.099,0.057	0.061,0.094,0.094,0.089,0.113,0.091	-0.011
ENSMUSG00000005981	Trap1	16	-	4068662	4069021	4068856	4069021	4068255	4068338	0,0,0,0,0,1	2,145,123,135,217,80	0,0,0,0,1,0	4,158,164,141,130,167	343	149	1	1.0	0.0,0.0,0.0,0.0,0.0,0.005	0.0,0.0,0.0,0.0,0.003,0.0	0.0
ENSMUSG00000028601	Echdc2	4	+	108169860	108170226	108169860	108169948	108172088	108172175	0,0,0,0,0,2	0,0,0,4,4,2	0,0,0,0,0,2	0,0,0,1,0,1	427	149	1	1.0	NA,NA,NA,0.0,0.0,0.259	NA,NA,NA,0.0,NA,0.411	-0.119
ENSMUSG00000067367	Lyar	5	+	38223133	38223231	38223133	38223227	38224626	38224797	0,2,7,5,14,1	0,3,5,0,4,10	0,11,4,5,4,3	0,0,10,6,4,0	153	149	1	1.0	NA,0.394,0.577,1.0,0.773,0.089	NA,1.0,0.28,0.448,0.493,1.0	-0.078
ENSMUSG00000042390	Gatad2b	3	+	90351403	90351574	90351403	90351526	90351813	90352129	0,53,28,67,64,19	0,0,0,0,0,0	4,62,39,53,58,67	0,0,2,0,0,6	197	149	1	1.0	NA,1.0,1.0,1.0,1.0,1.0	1.0,1.0,0.937,1.0,1.0,0.894	0.028
ENSMUSG00000052812	Atad2b	12	+	4940091	4941766	4940091	4940245	4941971	4942074	0,0,0,2,11,0	0,24,6,20,23,0	0,0,0,2,0,0	0,14,18,14,10,12	1670	149	1	1.0	NA,0.0,0.0,0.009,0.041,NA	NA,0.0,0.0,0.013,0.0,0.0	0.01
ENSMUSG00000046591	Ticrr	7	+	79675271	79675462	79675271	79675408	79677226	79677445	0,0,0,1,0,0	0,1,0,1,2,0	0,0,0,0,0,0	0,0,3,2,1,0	203	149	1	1.0	NA,0.0,NA,0.423,0.0,NA	NA,NA,0.0,0.0,0.0,NA	0.141
ENSMUSG00000040860	Crocc	4	-	141019707	141020489	141020273	141020489	141019162	141019312	8,9,15,6,12,14	0,0,0,0,0,0	5,13,1,2,13,6	0,0,1,0,0,0	715	149	1	1.0	1.0,1.0,1.0,1.0,1.0,1.0	1.0,1.0,0.172,1.0,1.0,1.0	0.138
ENSMUSG00000026927	Sdccag3	2	-	26385497	26386063	26385989	26386063	26384681	26384821	0,44,29,40,46,24	0,0,0,0,0,0	23,47,36,32,31,48	0,0,0,0,0,2	641	149	1	1.0	NA,1.0,1.0,1.0,1.0,1.0	1.0,1.0,1.0,1.0,1.0,0.848	0.025
ENSMUSG00000026927	Sdccag3	2	-	26385497	26385609	26385540	26385609	26385082	26385145	96,209,218,195,304,261	0,3,3,4,1,2	48,212,221,182,196,196	0,0,4,1,1,1	192	149	1	1.0	1.0,0.982,0.983,0.974,0.996,0.99	1.0,1.0,0.977,0.993,0.993,0.993	-0.005
ENSMUSG00000026927	Sdccag3	2	-	26385497	26386063	26385989	26386063	26385082	26385145	86,206,185,181,275,231	0,0,0,4,3,4	68,200,200,174,171,186	0,0,0,2,3,3	641	149	1	1.0	1.0,1.0,1.0,0.913,0.955,0.931	1.0,1.0,1.0,0.953,0.93,0.935	-0.003
ENSMUSG00000055296	Tmem245	4	-	56903353	56904049	56903917	56904049	56903211	56903247	0,3,2,3,2,9	0,0,0,1,3,0	0,2,0,4,8,4	0,4,0,1,0,0	713	149	1	1.0	NA,1.0,1.0,0.385,0.122,1.0	NA,0.095,NA,0.455,1.0,1.0	0.064
ENSMUSG00000028312	Smc2	4	+	52439242	52439410	52439242	52439334	52440200	52440423	0,9,2,7,21,19	0,4,0,1,4,0	0,14,13,12,31,19	0,2,3,3,2,1	225	149	1	1.0	NA,0.598,1.0,0.823,0.777,1.0	NA,0.823,0.742,0.726,0.911,0.926	0.014
ENSMUSG00000028329	Xpa	4	-	46184280	46184453	46184287	46184453	46183117	46183235	0,0,4,1,1,1	117,42,93,39,35,98	3,1,2,0,0,5	30,29,43,37,24,49	156	149	1	1.0	0.0,0.0,0.039,0.024,0.027,0.01	0.087,0.032,0.043,0.0,0.0,0.089	-0.025
ENSMUSG00000035640	Cbarp	10	-	80136662	80136743	80136689	80136743	80136349	80136494	0,0,2,0,1,0	0,0,0,0,0,0	0,1,0,0,1,0	0,2,0,0,0,0	176	149	1	1.0	NA,NA,1.0,NA,1.0,NA	NA,0.297,NA,NA,1.0,NA	0.352
ENSMUSG00000078713	Tomm5	4	-	45107912	45108108	45107916	45108108	45106838	45106888	74,32,84,38,78,92	0,0,0,0,1,0	55,39,41,54,41,50	0,0,0,0,1,1	153	149	1	1.0	1.0,1.0,1.0,1.0,0.987,1.0	1.0,1.0,1.0,1.0,0.976,0.98	0.005
ENSMUSG00000051517	Arhgef39	4	-	43497880	43498029	43497958	43498029	43497581	43497710	0,1,3,0,0,0	0,4,5,0,7,2	0,0,2,0,0,0	3,4,7,0,0,1	227	149	1	1.0	NA,0.141,0.283,NA,0.0,0.0	0.0,0.0,0.158,NA,NA,0.0	0.066
ENSMUSG00000058818	Pirb	7	-	3716033	3717426	3716593	3717426	3715681	3715732	168,787,736,708,441,1615	73,67,41,56,10,29	1166,830,1429,751,1140,944	35,95,32,52,39,60	709	149	1	1.0	0.326,0.712,0.79,0.727,0.903,0.921	0.875,0.647,0.904,0.752,0.86,0.768	-0.071
ENSMUSG00000058818	Pirb	7	-	3716593	3717426	3717117	3717426	3716033	3716217	489,1441,1269,1429,1926,771	0,0,6,4,0,0	475,1536,1382,1131,1250,1370	0,1,0,0,0,0	673	149	1	1.0	1.0,1.0,0.979,0.988,1.0,1.0	1.0,0.997,1.0,1.0,1.0,1.0	-0.005
ENSMUSG00000058818	Pirb	7	-	3716593	3717426	3717117	3717426	3716033	3716336	575,1675,1480,1712,2247,933	18,31,61,51,54,43	550,2095,1663,1447,1461,1548	15,23,41,64,64,24	673	149	1	1.0	0.876,0.923,0.843,0.881,0.902,0.828	0.89,0.953,0.9,0.833,0.835,0.935	-0.015
ENSMUSG00000040687	Madd	2	-	91158404	91158488	91158407	91158488	91157984	91158143	0,29,36,39,85,15	8,7,1,2,3,0	0,42,35,34,41,29	0,3,12,6,8,3	152	149	1	1.0	0.0,0.802,0.972,0.95,0.965,1.0	NA,0.932,0.741,0.847,0.834,0.905	-0.07
ENSMUSG00000040687	Madd	2	-	91158404	91158488	91158416	91158488	91157984	91158143	0,29,36,41,85,15	0,6,3,3,18,3	0,42,38,36,43,31	0,11,7,8,10,2	161	149	1	1.0	NA,0.817,0.917,0.927,0.814,0.822	NA,0.779,0.834,0.806,0.799,0.935	0.029
ENSMUSG00000040687	Madd	2	-	91158407	91158488	91158416	91158488	91157984	91158143	8,7,1,4,3,0	0,6,3,3,18,3	0,3,15,8,10,5	0,11,7,8,10,2	158	149	1	1.0	1.0,0.524,0.239,0.557,0.136,0.0	NA,0.205,0.669,0.485,0.485,0.702	-0.1
ENSMUSG00000040687	Madd	2	-	91166913	91167163	91167042	91167163	91166545	91166685	0,43,42,48,105,20	0,8,0,5,4,0	0,50,60,46,49,54	0,9,5,5,1,4	278	149	1	1.0	NA,0.742,1.0,0.837,0.934,1.0	NA,0.749,0.865,0.831,0.963,0.879	0.045
ENSMUSG00000036078	Sigmar1	4	-	41740775	41740976	41740822	41740976	41740549	41740642	63,223,262,245,342,191	0,0,2,6,2,2	88,209,184,183,242,194	0,2,2,1,2,2	196	149	1	1.0	1.0,1.0,0.99,0.969,0.992,0.986	1.0,0.988,0.986,0.993,0.989,0.987	-0.001
ENSMUSG00000078671	Chd2	7	-	73441585	73441799	73441768	73441799	73435734	73435978	0,59,26,70,93,10	0,4,4,4,7,4	7,96,102,77,57,99	0,6,2,3,0,0	332	149	1	1.0	NA,0.869,0.745,0.887,0.856,0.529	1.0,0.878,0.958,0.92,1.0,1.0	-0.182
ENSMUSG00000028441	1110017D15Rik	4	-	41507093	41507328	41507098	41507328	41505567	41505654	0,0,0,0,0,0	20,0,0,0,0,0	0,0,0,0,1,0	0,0,0,4,1,0	154	149	1	1.0	0.0,NA,NA,NA,NA,NA	NA,NA,NA,0.0,0.492,NA	-0.246
ENSMUSG00000036553	Sh3tc1	5	-	35714062	35714258	35714112	35714258	35710860	35710994	16,121,88,163,148,71	0,4,2,5,2,1	25,132,130,123,73,133	0,7,4,3,1,3	199	149	1	1.0	1.0,0.958,0.971,0.961,0.982,0.982	1.0,0.934,0.961,0.968,0.982,0.971	0.006
ENSMUSG00000028423	Nfx1	4	+	41015202	41016150	41015202	41015433	41017971	41018073	10,50,52,37,47,17	0,0,2,0,0,0	6,37,40,38,28,39	0,0,0,0,0,0	866	149	1	1.0	1.0,1.0,0.817,1.0,1.0,1.0	1.0,1.0,1.0,1.0,1.0,1.0	-0.03
ENSMUSG00000025899	Alkbh8	9	+	3335477	3335748	3335477	3335594	3338455	3338591	0,8,8,15,16,1	7,3,4,5,11,6	0,8,10,7,11,1	0,20,1,6,14,6	303	149	1	1.0	0.0,0.567,0.496,0.596,0.417,0.076	NA,0.164,0.831,0.365,0.279,0.076	0.016
ENSMUSG00000050891	Tatdn1	15	-	58923828	58923968	58923904	58923968	58921273	58921417	0,1,1,2,3,5	13,26,45,38,45,81	0,4,1,1,1,2	20,24,49,28,42,62	225	149	1	1.0	0.0,0.025,0.015,0.034,0.042,0.039	0.0,0.099,0.013,0.023,0.016,0.021	-0.003
ENSMUSG00000050891	Tatdn1	15	-	58928543	58928749	58928683	58928749	58926435	58926485	0,7,11,19,4,12	7,26,37,27,43,85	0,6,9,8,3,14	7,21,39,17,34,37	289	149	1	1.0	0.0,0.122,0.133,0.266,0.046,0.068	0.0,0.128,0.106,0.195,0.044,0.163	-0.0
ENSMUSG00000039205	Ciz1	2	+	32363197	32363656	32363197	32363298	32363804	32363979	14,190,134,233,342,35	0,7,0,2,6,2	14,239,202,226,164,234	0,2,1,4,4,2	507	149	1	1.0	1.0,0.889,1.0,0.972,0.944,0.837	1.0,0.972,0.983,0.943,0.923,0.972	-0.025
ENSMUSG00000039205	Ciz1	2	+	32370863	32371113	32370863	32371101	32371248	32371408	2,28,21,28,38,12	12,49,63,50,77,5	1,24,28,33,16,28	19,54,64,35,33,29	161	149	1	1.0	0.134,0.346,0.236,0.341,0.314,0.69	0.046,0.291,0.288,0.466,0.31,0.472	0.031
ENSMUSG00000039205	Ciz1	2	+	32370863	32371408	32370863	32371101	32371635	32371757	172,268,242,269,356,135	0,0,1,3,1,0	61,290,322,229,279,266	0,2,0,0,0,0	456	149	1	1.0	1.0,1.0,0.988,0.967,0.991,1.0	1.0,0.979,1.0,1.0,1.0,1.0	-0.006
ENSMUSG00000039205	Ciz1	2	+	32370863	32371408	32370863	32371101	32372297	32372495	56,130,109,134,159,65	0,0,0,0,0,0	16,131,151,103,157,138	0,1,1,0,0,0	456	149	1	1.0	1.0,1.0,1.0,1.0,1.0,1.0	1.0,0.977,0.98,1.0,1.0,1.0	0.007
ENSMUSG00000039205	Ciz1	2	+	32376265	32377362	32376265	32376427	32377508	32377630	486,235,263,190,282,243	0,0,0,0,0,3	303,178,184,158,163,177	0,0,0,0,0,0	1084	149	1	1.0	1.0,1.0,1.0,1.0,1.0,0.918	1.0,1.0,1.0,1.0,1.0,1.0	-0.014
ENSMUSG00000028284	Map3k7	4	+	31994873	31995010	31994873	31994954	32002088	32002153	0,0,2,11,17,0	0,35,20,35,48,27	0,7,1,2,2,1	9,41,24,37,20,53	205	149	1	1.0	NA,0.0,0.068,0.186,0.205,0.0	0.0,0.11,0.029,0.038,0.068,0.014	0.049
ENSMUSG00000039202	Abhd2	7	+	79297007	79297303	79297007	79297207	79323468	79323644	0,0,0,0,0,0	0,69,22,57,58,14	0,0,0,2,0,0	6,60,46,66,45,73	245	149	1	1.0	NA,0.0,0.0,0.0,0.0,0.0	0.0,0.0,0.0,0.018,0.0,0.0	-0.003
ENSMUSG00000040213	Kyat3	3	+	142706688	142706795	142706688	142706791	142718375	142718434	0,3,2,0,0,0	0,2,2,0,5,2	0,1,0,0,0,1	0,4,0,1,4,6	153	149	1	1.0	NA,0.594,0.493,NA,0.0,0.0	NA,0.196,NA,0.0,0.0,0.14	0.188
ENSMUSG00000018196	Glrx2	1	+	143741647	143741754	143741647	143741711	143745046	143745223	14,11,11,1,6,3	190,138,164,116,150,219	6,4,1,0,6,1	117,117,141,85,112,107	192	149	1	1.0	0.054,0.058,0.049,0.007,0.03,0.011	0.038,0.026,0.005,0.0,0.04,0.007	0.015
ENSMUSG00000068040	Tm9sf4	2	+	153188953	153189077	153188953	153189049	153190830	153190949	31,319,261,379,585,116	0,6,1,1,13,3	29,373,380,358,361,372	0,0,2,5,2,1	177	149	1	1.0	1.0,0.978,0.995,0.997,0.974,0.97	1.0,1.0,0.994,0.984,0.993,0.997	-0.009
ENSMUSG00000068040	Tm9sf4	2	+	153194276	153194417	153194276	153194409	153195310	153195392	0,0,0,0,0,0	117,346,268,368,413,144	0,6,0,0,0,0	51,341,355,288,314,349	157	149	1	1.0	0.0,0.0,0.0,0.0,0.0,0.0	0.0,0.016,0.0,0.0,0.0,0.0	-0.003
ENSMUSG00000025940	Tmem70	1	+	16665209	16665505	16665209	16665372	16667667	16667773	41,226,195,212,304,236	4,0,0,0,0,0	47,204,220,146,183,207	0,0,0,0,0,0	282	149	1	1.0	0.844,1.0,1.0,1.0,1.0,1.0	1.0,1.0,1.0,1.0,1.0,1.0	-0.026
ENSMUSG00000024830	Rps6kb2	19	-	4158609	4158919	4158828	4158919	4158065	4158128	46,67,110,86,93,59	5,0,1,0,1,0	44,87,84,45,65,70	0,5,0,1,0,0	368	149	1	1.0	0.788,1.0,0.978,1.0,0.974,1.0	1.0,0.876,1.0,0.948,1.0,1.0	-0.014
ENSMUSG00000024830	Rps6kb2	19	-	4158824	4158919	4158828	4158919	4158065	4158128	0,0,0,0,3,0	5,0,1,0,1,0	0,0,2,0,0,0	0,5,0,1,0,0	153	149	1	1.0	0.0,NA,0.0,NA,0.745,NA	NA,0.0,1.0,0.0,NA,NA	-0.085
ENSMUSG00000024830	Rps6kb2	19	-	4158802	4158919	4158828	4158919	4158609	4158717	0,5,5,3,3,4	21,34,68,43,55,21	2,0,12,2,5,5	25,31,34,37,28,33	175	149	1	1.0	0.0,0.111,0.059,0.056,0.044,0.14	0.064,0.0,0.231,0.044,0.132,0.114	-0.029
ENSMUSG00000028245	Nsmaf	4	-	6420049	6421136	6421056	6421136	6419863	6419927	0,48,32,69,49,19	0,0,0,0,0,0	0,52,73,38,36,59	0,0,0,0,0,1	1156	149	1	1.0	NA,1.0,1.0,1.0,1.0,1.0	NA,1.0,1.0,1.0,1.0,0.884	0.023
ENSMUSG00000042198	Chchd7	4	+	3938913	3939131	3938913	3938962	3939423	3939526	137,72,107,34,97,129	10,0,7,0,0,0	94,50,55,45,74,52	2,4,4,0,5,0	318	149	1	1.0	0.865,1.0,0.877,1.0,1.0,1.0	0.957,0.854,0.866,1.0,0.874,1.0	0.032
ENSMUSG00000042228	Lyn	4	+	3738724	3738861	3738724	3738798	3742441	3742487	35,917,575,905,1372,398	9,281,211,318,549,177	14,1037,1025,932,836,968	13,377,346,312,299,355	212	149	1	1.0	0.732,0.696,0.657,0.667,0.637,0.612	0.431,0.659,0.676,0.677,0.663,0.657	0.04
ENSMUSG00000042228	Lyn	4	+	3738724	3738861	3738724	3738798	3743196	3743302	1,345,235,328,463,146	0,5,0,5,6,0	2,391,378,348,310,347	0,5,0,5,9,0	212	149	1	1.0	1.0,0.98,1.0,0.979,0.982,1.0	1.0,0.982,1.0,0.98,0.96,1.0	0.003
ENSMUSG00000067916	Zfp991	4	+	147165340	147165409	147165340	147165386	147175846	147175904	0,4,0,0,15,0	33,30,10,42,45,16	9,0,3,1,0,1	10,30,16,31,44,21	172	149	1	1.0	0.0,0.104,0.0,0.0,0.224,0.0	0.438,0.0,0.14,0.027,0.0,0.04	-0.053
ENSMUSG00000015536	Mocs2	13	+	114825210	114825265	114825210	114825234	114826157	114826281	62,80,67,58,70,78	0,0,10,22,10,15	33,97,56,52,58,58	6,8,13,3,7,5	180	149	1	1.0	1.0,1.0,0.847,0.686,0.853,0.811	0.82,0.909,0.781,0.935,0.873,0.906	-0.005
ENSMUSG00000015536	Mocs2	13	+	114825210	114825361	114825210	114825234	114826157	114826281	817,702,750,631,860,1174	0,0,10,22,10,15	532,680,600,566,562,666	6,8,13,3,7,5	276	149	1	1.0	1.0,1.0,0.976,0.939,0.979,0.977	0.98,0.979,0.961,0.99,0.977,0.986	-0.0
ENSMUSG00000015536	Mocs2	13	+	114825210	114825361	114825210	114825265	114826157	114826281	758,626,684,580,791,1102	3,4,1,7,1,6	503,589,549,516,505,615	4,6,5,2,1,7	245	149	1	1.0	0.994,0.99,0.998,0.981,0.998,0.991	0.987,0.984,0.985,0.994,0.997,0.982	0.004
ENSMUSG00000068245	Phf11d	14	-	59352650	59353381	59353317	59353381	59351146	59351218	1027,1226,979,1144,1384,1110	7,27,35,46,74,31	926,1624,1601,1569,1168,1392	41,73,63,41,43,60	816	149	1	1.0	0.964,0.892,0.836,0.82,0.774,0.867	0.805,0.802,0.823,0.875,0.832,0.809	0.034
ENSMUSG00000068245	Phf11d	14	-	59355139	59356450	59356316	59356450	59354307	59354375	361,820,575,915,878,563	0,0,0,0,0,0	413,1168,1051,1044,809,944	0,0,0,0,0,1	1326	149	1	1.0	1.0,1.0,1.0,1.0,1.0,1.0	1.0,1.0,1.0,1.0,1.0,0.991	0.002
ENSMUSG00000028034	Fubp1	3	+	152226079	152226217	152226079	152226208	152228170	152228245	171,150,161,141,213,211	43,42,69,72,76,80	121,132,137,116,118,133	31,49,76,48,50,60	158	149	1	1.0	0.789,0.771,0.688,0.649,0.726,0.713	0.786,0.718,0.63,0.695,0.69,0.676	0.024
ENSMUSG00000028034	Fubp1	3	+	152226079	152226217	152226079	152226208	152231876	152232022	10,10,6,9,18,13	0,0,0,0,0,4	8,6,7,12,7,13	0,3,0,0,0,0	158	149	1	1.0	1.0,1.0,1.0,1.0,1.0,0.754	1.0,0.654,1.0,1.0,1.0,1.0	0.017
ENSMUSG00000039233	Tbce	13	-	14003532	14003696	14003542	14003696	14000057	14000117	3,0,4,3,2,1	0,3,1,1,0,0	1,3,2,0,0,1	0,0,1,3,0,0	159	149	1	1.0	1.0,0.0,0.789,0.738,1.0,1.0	1.0,1.0,0.652,0.0,NA,1.0	0.024
ENSMUSG00000039233	Tbce	13	-	14003532	14003696	14003542	14003696	14001109	14001178	24,15,17,9,13,25	84,64,70,45,66,122	10,16,14,10,1,12	92,64,59,66,43,44	159	149	1	1.0	0.211,0.18,0.185,0.158,0.156,0.161	0.092,0.19,0.182,0.124,0.021,0.204	0.04
ENSMUSG00000038954	Supt3	17	+	45041215	45041386	45041215	45041306	45048281	45048392	161,27,61,11,21,34	2,3,0,0,0,4	75,19,19,9,14,28	0,0,0,0,0,0	229	149	1	1.0	0.981,0.854,1.0,1.0,1.0,0.847	1.0,1.0,1.0,1.0,1.0,1.0	-0.053
ENSMUSG00000036825	Ssx2ip	3	+	146404641	146404935	146404641	146404784	146417606	146417790	0,16,5,15,23,6	0,10,1,0,9,0	0,22,15,3,8,20	0,1,4,0,6,2	300	149	1	1.0	NA,0.443,0.713,1.0,0.559,1.0	NA,0.916,0.651,1.0,0.398,0.832	-0.016
ENSMUSG00000028268	Gbp3	3	+	142560720	142560932	142560720	142560858	142561739	142561935	0,12,0,1,8,3	0,10,3,3,3,3	0,7,17,6,3,20	0,8,9,9,0,7	223	149	1	1.0	NA,0.445,0.0,0.182,0.641,0.401	NA,0.369,0.558,0.308,1.0,0.656	-0.244
ENSMUSG00000022263	Trio	15	-	27742371	27742510	27742383	27742510	27741251	27741279	0,31,22,19,57,12	0,1,0,3,6,0	0,24,30,15,24,30	0,0,0,0,7,5	161	149	1	1.0	NA,0.966,1.0,0.854,0.898,1.0	NA,1.0,1.0,1.0,0.76,0.847	0.022
ENSMUSG00000020218	Wif1	10	+	121095998	121096094	121095998	121096052	121096640	121096736	0,0,2,0,0,0	0,0,4,0,0,0	0,0,0,0,1,2	0,0,0,0,0,0	191	149	1	1.0	NA,NA,0.281,NA,NA,NA	NA,NA,NA,NA,1.0,1.0	-0.719
ENSMUSG00000021193	Pitrm1	13	+	6549582	6549758	6549582	6549682	6552633	6552740	0,0,0,1,1,0	0,100,59,68,109,25	0,0,0,0,0,1	0,78,66,73,71,77	225	149	1	1.0	NA,0.0,0.0,0.01,0.006,0.0	NA,0.0,0.0,0.0,0.0,0.009	0.001
ENSMUSG00000032815	Fanca	8	-	123313020	123313373	123313239	123313373	123312583	123312657	0,2,4,0,9,0	0,0,0,0,0,0	0,1,1,0,1,2	0,0,0,0,0,1	368	149	1	1.0	NA,1.0,1.0,NA,1.0,NA	NA,1.0,1.0,NA,1.0,0.447	0.138
ENSMUSG00000030180	Kdm5a	6	+	120398937	120399082	120398937	120399057	120402505	120402700	0,0,0,0,0,0	0,31,12,23,44,9	0,0,0,0,1,1	0,26,29,34,13,36	174	149	1	1.0	NA,0.0,0.0,0.0,0.0,0.0	NA,0.0,0.0,0.0,0.062,0.023	-0.017
ENSMUSG00000037475	Thoc2	X	-	41813416	41814008	41813949	41814008	41812458	41812494	0,6,5,3,31,4	0,17,16,22,48,5	0,15,17,20,7,5	0,44,39,41,23,36	682	149	1	1.0	NA,0.072,0.064,0.029,0.124,0.149	NA,0.069,0.087,0.096,0.062,0.029	0.019
ENSMUSG00000002797	Ggct	6	-	54989411	54989557	54989499	54989557	54986832	54986968	123,146,174,203,211,340	14,12,12,22,26,41	110,144,158,177,145,161	5,8,16,25,21,14	237	149	1	1.0	0.847,0.884,0.901,0.853,0.836,0.839	0.933,0.919,0.861,0.817,0.813,0.878	-0.01
ENSMUSG00000032557	Uba5	9	-	104055182	104055274	104055189	104055274	104054353	104054458	0,0,0,0,2,0	70,113,136,185,222,209	0,0,0,0,0,0	58,117,142,136,125,152	156	149	1	1.0	0.0,0.0,0.0,0.0,0.009,0.0	0.0,0.0,0.0,0.0,0.0,0.0	0.001
ENSMUSG00000032557	Uba5	9	-	104060158	104060307	104060217	104060307	104056873	104056983	0,0,1,2,2,3	20,88,77,99,133,129	0,1,4,4,2,1	12,85,102,80,111,90	208	149	1	1.0	0.0,0.0,0.009,0.014,0.011,0.016	0.0,0.008,0.027,0.035,0.013,0.008	-0.007
ENSMUSG00000032557	Uba5	9	-	104060158	104060307	104060222	104060307	104056873	104056983	0,0,4,8,7,10	0,0,0,0,2,0	0,4,8,4,5,4	0,0,2,2,0,0	213	149	1	1.0	NA,NA,1.0,1.0,0.71,1.0	NA,1.0,0.737,0.583,1.0,1.0	0.063
ENSMUSG00000032557	Uba5	9	-	104060217	104060307	104060222	104060307	104056873	104056983	20,88,80,105,138,136	0,0,0,0,2,0	12,88,106,80,114,93	0,0,2,2,0,0	154	149	1	1.0	1.0,1.0,1.0,1.0,0.985,1.0	1.0,1.0,0.981,0.975,1.0,1.0	0.005
ENSMUSG00000023235	Ccl25	8	+	4327756	4327893	4327756	4327850	4348502	4348788	2,0,2,0,2,2	0,1,0,1,0,0	0,4,1,0,0,4	0,0,0,0,0,0	192	149	1	1.0	1.0,0.0,1.0,0.0,1.0,1.0	NA,1.0,1.0,NA,NA,1.0	-0.333
ENSMUSG00000023235	Ccl25	8	+	4327756	4327893	4327756	4327850	4353882	4354000	2,0,2,0,2,2	0,6,0,2,7,2	0,4,1,0,0,3	2,0,2,1,2,1	192	149	0.936733619214	1.0	1.0,0.0,1.0,0.0,0.181,0.437	0.0,1.0,0.28,0.0,0.0,0.7	0.106
ENSMUSG00000062906	Hdac10	15	-	89126629	89126706	89126640	89126706	89126377	89126437	4,2,0,0,1,6	3,3,10,10,18,3	0,0,0,1,4,4	0,3,8,10,12,13	160	149	1	1.0	0.554,0.383,0.0,0.0,0.049,0.651	NA,0.0,0.0,0.085,0.237,0.223	0.164
ENSMUSG00000038784	Cnot4	6	-	35064888	35065022	35064897	35065022	35056210	35056268	3,10,9,20,8,2	0,19,28,34,45,12	2,15,16,9,8,6	0,40,31,36,32,34	158	149	1	1.0	1.0,0.332,0.233,0.357,0.144,0.136	1.0,0.261,0.327,0.191,0.191,0.143	0.015
ENSMUSG00000020329	Polrmt	10	-	79737599	79737886	79737799	79737886	79737263	79737362	4,2,6,3,7,11	1,0,0,0,0,0	3,0,1,0,2,0	0,1,1,0,0,0	349	149	1	1.0	0.631,1.0,1.0,1.0,1.0,1.0	1.0,0.0,0.299,NA,1.0,NA	0.364
ENSMUSG00000020329	Polrmt	10	-	79737599	79737886	79737799	79737886	79737456	79737509	67,33,66,33,59,40	0,1,3,0,5,0	42,42,35,28,19,32	3,0,1,1,0,0	349	149	1	1.0	1.0,0.934,0.904,1.0,0.834,1.0	0.857,1.0,0.937,0.923,1.0,1.0	-0.008
ENSMUSG00000036775	Decr2	17	-	26089963	26090300	26090096	26090300	26088928	26088997	7,85,75,85,150,40	0,0,0,2,0,1	4,156,78,104,79,89	0,0,0,0,0,2	282	149	1	1.0	1.0,1.0,1.0,0.957,1.0,0.955	1.0,1.0,1.0,1.0,1.0,0.959	-0.008
ENSMUSG00000028646	Rragc	4	+	123919848	123920441	123919848	123920052	123920950	123921150	0,16,6,26,35,6	30,523,282,483,618,231	0,15,20,16,27,12	13,478,366,425,425,415	538	149	1	1.0	0.0,0.008,0.006,0.015,0.015,0.007	0.0,0.009,0.015,0.01,0.017,0.008	-0.001
ENSMUSG00000061461	Smim20	5	+	53268022	53268331	53268022	53268070	53277142	53277199	11,8,3,13,5,10	0,2,0,15,3,8	0,3,8,3,4,2	0,5,3,9,6,8	410	149	1	1.0	1.0,0.592,1.0,0.24,0.377,0.312	NA,0.179,0.492,0.108,0.195,0.083	0.375
ENSMUSG00000074358	Ccdc61	7	-	18893766	18893849	18893778	18893849	18892997	18893073	2,0,6,0,1,1	0,0,0,0,1,0	7,1,3,1,2,0	0,0,0,0,0,0	161	149	1	1.0	1.0,NA,1.0,NA,0.481,1.0	1.0,1.0,1.0,1.0,1.0,NA	-0.13
ENSMUSG00000074358	Ccdc61	7	-	18893766	18893849	18893778	18893849	18893184	18893348	21,11,21,16,28,28	11,3,6,4,4,21	24,13,13,6,12,16	33,8,14,11,1,14	161	149	0.0724664332314	1.0	0.639,0.772,0.764,0.787,0.866,0.552	0.402,0.601,0.462,0.335,0.917,0.514	0.192
ENSMUSG00000074358	Ccdc61	7	-	18910132	18910398	18910342	18910398	18903781	18903939	33,56,57,32,74,45	0,0,1,0,0,0	22,56,48,34,42,56	0,0,0,0,2,0	359	149	1	1.0	1.0,1.0,0.959,1.0,1.0,1.0	1.0,1.0,1.0,1.0,0.897,1.0	0.01
ENSMUSG00000031565	Fgfr1	8	+	25557730	25557820	25557730	25557814	25558070	25558243	0,9,8,14,17,2	0,1,1,2,13,4	5,6,8,9,6,22	0,1,0,0,2,4	155	149	1	1.0	NA,0.896,0.885,0.871,0.557,0.325	1.0,0.852,1.0,1.0,0.743,0.841	-0.199
ENSMUSG00000031565	Fgfr1	8	+	25566710	25566913	25566710	25566907	25568187	25568333	2,21,18,9,33,35	0,5,1,4,3,2	5,31,10,5,18,27	0,10,4,3,3,6	155	149	0.296545959107	1.0	1.0,0.801,0.945,0.684,0.914,0.944	1.0,0.749,0.706,0.616,0.852,0.812	0.092
ENSMUSG00000035086	Becn1	11	-	101294965	101295164	101294969	101295164	101294000	101294147	0,0,1,4,3,1	160,311,283,290,467,389	0,1,1,0,2,1	95,337,322,251,251,301	153	149	1	1.0	0.0,0.0,0.003,0.013,0.006,0.002	0.0,0.003,0.003,0.0,0.008,0.003	0.001
ENSMUSG00000035086	Becn1	11	-	101294965	101295164	101295034	101295164	101294000	101294147	60,121,141,151,200,181	9,14,2,1,3,0	49,171,129,117,125,158	3,0,3,2,2,8	218	149	1	1.0	0.82,0.855,0.98,0.99,0.979,1.0	0.918,1.0,0.967,0.976,0.977,0.931	-0.024
ENSMUSG00000035086	Becn1	11	-	101294969	101295164	101295034	101295164	101294000	101294147	220,432,423,437,664,569	9,14,2,1,3,0	144,507,450,368,374,458	3,0,3,2,2,8	214	149	1	1.0	0.945,0.956,0.993,0.997,0.994,1.0	0.971,1.0,0.991,0.992,0.992,0.976	-0.006
ENSMUSG00000035086	Becn1	11	-	101294969	101295164	101295034	101295164	101294000	101294228	60,121,140,147,199,181	0,0,0,1,1,0	49,170,129,118,123,157	0,0,0,0,0,0	214	149	1	1.0	1.0,1.0,1.0,0.99,0.993,1.0	1.0,1.0,1.0,1.0,1.0,1.0	-0.003
ENSMUSG00000035086	Becn1	11	-	101296193	101296316	101296257	101296316	101295533	101295624	0,12,13,16,17,4	56,244,193,243,330,186	1,25,9,5,14,21	32,313,263,247,203,230	213	149	1	1.0	0.0,0.033,0.045,0.044,0.035,0.015	0.021,0.053,0.023,0.014,0.046,0.06	-0.008
ENSMUSG00000035215	Lsm7	10	-	80854939	80855143	80855024	80855143	80854617	80854708	0,7,2,4,4,3	0,0,1,1,0,0	5,1,8,6,4,1	0,0,3,2,0,0	234	149	1	1.0	NA,1.0,0.56,0.718,1.0,1.0	1.0,1.0,0.629,0.656,1.0,1.0	-0.025
ENSMUSG00000027881	Prpf38b	3	-	108908325	108908404	108908335	108908404	108907931	108908083	0,14,25,23,40,18	0,120,56,83,109,60	0,26,18,15,16,23	14,94,108,60,77,74	159	149	1	1.0	NA,0.099,0.295,0.206,0.256,0.219	0.0,0.206,0.135,0.19,0.163,0.226	0.062
ENSMUSG00000031660	Brd7	8	-	88357531	88357594	88357536	88357594	88354628	88354773	0,0,0,0,2,0	18,183,146,208,227,127	0,0,0,0,0,0	18,225,186,171,153,202	154	149	1	1.0	0.0,0.0,0.0,0.0,0.008,0.0	0.0,0.0,0.0,0.0,0.0,0.0	0.001
ENSMUSG00000048100	Taf13	3	+	108571698	108572113	108571698	108571748	108572879	108572958	16,10,7,10,8,8	17,32,39,29,53,58	0,8,6,7,4,12	8,26,38,34,34,33	514	149	1	1.0	0.214,0.083,0.049,0.091,0.042,0.038	0.0,0.082,0.044,0.056,0.033,0.095	0.034
ENSMUSG00000004032	Gstm5	3	+	107896297	107896536	107896297	107896373	107896625	107896690	0,0,0,0,0,0	38,27,21,22,36,36	0,0,0,0,1,0	30,21,22,13,28,13	312	149	1	1.0	0.0,0.0,0.0,0.0,0.0,0.0	0.0,0.0,0.0,0.0,0.017,0.0	-0.003
ENSMUSG00000061136	Prpf40a	2	-	53191022	53191250	53191148	53191250	53189968	53190100	0,147,67,155,206,61	0,46,49,42,94,19	3,122,152,115,132,179	0,47,41,32,44,60	275	149	1	1.0	NA,0.634,0.426,0.667,0.543,0.635	1.0,0.584,0.668,0.661,0.619,0.618	-0.111
ENSMUSG00000014601	Strip1	3	-	107615760	107616608	107616507	107616608	107615314	107615419	67,128,119,101,168,99	0,0,0,0,1,0	65,113,126,97,106,108	0,0,0,0,0,0	896	149	1	1.0	1.0,1.0,1.0,1.0,0.965,1.0	1.0,1.0,1.0,1.0,1.0,1.0	-0.006
ENSMUSG00000037816	Fbxw17	13	+	50419839	50419991	50419839	50419877	50423201	50423362	22,69,36,43,58,28	51,173,171,194,244,104	9,101,69,74,38,47	70,193,195,158,160,195	263	149	1	1.0	0.196,0.184,0.107,0.112,0.119,0.132	0.068,0.229,0.167,0.21,0.119,0.12	-0.011
ENSMUSG00000037816	Fbxw17	13	+	50419839	50420028	50419839	50419877	50423201	50423362	43,95,64,89,126,71	51,173,171,194,244,104	24,154,102,140,91,96	70,193,195,158,160,195	300	149	1	1.0	0.295,0.214,0.157,0.186,0.204,0.253	0.146,0.284,0.206,0.306,0.22,0.196	-0.008
ENSMUSG00000037816	Fbxw17	13	+	50419839	50420028	50419839	50419991	50423201	50423362	21,40,29,51,68,43	0,14,1,5,0,0	15,62,42,72,56,61	0,9,9,6,3,12	186	149	0.742380435975	1.0	1.0,0.696,0.959,0.891,1.0,1.0	1.0,0.847,0.789,0.906,0.937,0.803	0.044
ENSMUSG00000037816	Fbxw17	13	+	50432170	50432346	50432170	50432261	50432427	50432555	287,222,227,242,325,281	10,3,6,4,9,7	298,263,224,232,202,242	6,9,11,9,3,11	234	149	1	1.0	0.948,0.979,0.96,0.975,0.958,0.962	0.969,0.949,0.928,0.943,0.977,0.933	0.014
ENSMUSG00000032067	Pts	9	-	50525152	50525284	50525261	50525284	50524722	50524779	1,6,9,6,5,6	23,39,48,58,66,54	0,4,3,2,3,0	13,43,44,33,38,54	258	149	1	1.0	0.024,0.082,0.098,0.056,0.042,0.06	0.0,0.051,0.038,0.034,0.044,0.0	0.033
ENSMUSG00000032067	Pts	9	-	50525152	50525284	50525261	50525284	50524743	50524964	1,6,9,6,4,5	0,1,0,0,1,0	0,5,3,2,3,0	0,0,0,0,1,0	258	149	1	1.0	1.0,0.776,1.0,1.0,0.698,1.0	NA,1.0,1.0,1.0,0.634,NA	0.004
ENSMUSG00000032067	Pts	9	-	50528023	50528232	50528145	50528232	50526869	50526949	0,2,0,0,2,5	0,1,0,2,3,1	0,0,4,0,1,2	0,0,3,2,3,0	271	149	1	1.0	NA,0.524,NA,0.0,0.268,0.733	NA,NA,0.423,0.0,0.155,1.0	-0.013
ENSMUSG00000024073	Birc6	17	+	74605988	74606135	74605988	74606123	74608096	74608284	0,9,5,11,8,1	0,18,8,18,17,4	0,14,16,13,7,6	0,12,14,17,11,24	161	149	1	1.0	NA,0.316,0.366,0.361,0.303,0.188	NA,0.519,0.514,0.414,0.371,0.188	-0.094
ENSMUSG00000024073	Birc6	17	+	74615219	74615357	74615219	74615330	74618435	74618563	0,19,4,15,29,4	0,14,3,20,26,3	0,12,20,20,9,15	0,21,34,16,10,29	176	149	1	1.0	NA,0.535,0.53,0.388,0.486,0.53	NA,0.326,0.332,0.514,0.432,0.305	0.112
ENSMUSG00000032913	Lrig2	3	-	104465486	104467363	104467042	104467363	104463858	104464308	1,68,15,72,51,15	0,1,0,0,1,0	2,54,67,55,44,26	0,0,0,0,0,0	1705	149	1	1.0	1.0,0.856,1.0,1.0,0.817,1.0	1.0,1.0,1.0,1.0,1.0,1.0	-0.054
ENSMUSG00000059890	Ube4a	9	-	44963336	44963432	44963363	44963432	44959978	44960139	2,63,14,64,92,13	0,0,0,0,1,0	6,51,63,50,71,74	0,1,0,3,0,0	176	149	1	1.0	1.0,1.0,1.0,1.0,0.987,1.0	1.0,0.977,1.0,0.934,1.0,1.0	0.013
ENSMUSG00000059890	Ube4a	9	-	44965472	44965549	44965484	44965549	44963336	44963432	0,1,0,3,4,0	0,24,6,27,35,5	0,3,2,1,2,4	0,25,26,20,29,28	161	149	1	1.0	NA,0.037,0.0,0.093,0.096,0.0	NA,0.1,0.066,0.044,0.06,0.117	-0.032
ENSMUSG00000030409	Dmpk	7	+	19088000	19088109	19088000	19088100	19088187	19088264	0,1,0,0,5,2	0,0,0,0,0,0	0,0,1,2,3,0	0,1,0,2,0,0	158	149	1	1.0	NA,1.0,NA,NA,1.0,1.0	NA,0.0,1.0,0.485,1.0,NA	0.379
ENSMUSG00000030409	Dmpk	7	+	19088000	19088264	19088000	19088249	19088910	19088996	4,2,2,11,22,2	0,4,13,0,5,12	0,5,4,14,7,20	7,3,5,6,16,0	164	149	0.92020541736	1.0	1.0,0.312,0.123,1.0,0.8,0.132	0.0,0.602,0.421,0.679,0.284,1.0	0.064
ENSMUSG00000030409	Dmpk	7	+	19091938	19092254	19091938	19092036	19092417	19092632	0,4,0,1,12,0	0,0,0,0,0,0	4,0,6,1,0,3	0,2,0,0,0,0	367	149	1	1.0	NA,1.0,NA,1.0,1.0,NA	1.0,0.0,1.0,1.0,NA,1.0	0.2
ENSMUSG00000030409	Dmpk	7	+	19091938	19092254	19091938	19092036	19092546	19092632	0,4,0,0,12,7	0,0,0,0,0,0	8,13,7,5,4,7	0,3,0,0,0,1	367	149	1	1.0	NA,1.0,NA,NA,1.0,1.0	1.0,0.638,1.0,1.0,1.0,0.74	0.104
ENSMUSG00000027854	Sike1	3	+	102997242	102997409	102997242	102997385	102998489	102998603	0,3,1,0,2,7	81,101,108,96,185,160	0,0,9,2,1,2	61,131,73,73,109,99	173	149	1	1.0	0.0,0.025,0.008,0.0,0.009,0.036	0.0,0.0,0.096,0.023,0.008,0.017	-0.011
ENSMUSG00000033916	Chmp2a	7	-	13032434	13032821	13032641	13032821	13032288	13032350	4308,765,1558,755,1045,2389	0,0,0,0,1,0	2405,809,860,803,783,913	0,0,0,0,1,0	356	149	1	1.0	1.0,1.0,1.0,1.0,0.998,1.0	1.0,1.0,1.0,1.0,0.997,1.0	0.0
ENSMUSG00000033916	Chmp2a	7	-	13032641	13032821	13032791	13032821	13032434	13032565	4773,1655,2749,1865,2693,3896	45,9,14,9,17,32	3017,2043,2141,1915,1785,1940	14,5,4,5,8,0	299	149	1	1.0	0.981,0.989,0.99,0.99,0.987,0.984	0.991,0.995,0.996,0.995,0.991,1.0	-0.008
ENSMUSG00000039354	Smarcal1	1	+	72585637	72586404	72585637	72585918	72587050	72587101	23,136,75,158,223,47	0,0,0,0,0,0	5,100,146,131,127,126	0,0,0,2,0,1	635	149	1	1.0	1.0,1.0,1.0,1.0,1.0,1.0	1.0,1.0,1.0,0.939,1.0,0.967	0.016
ENSMUSG00000023944	Hsp90ab1	17	-	45571412	45571911	45571764	45571911	45571017	45571177	987,4724,4109,5758,7882,3345	0,0,0,0,0,0	528,4631,4655,4578,4547,4846	0,1,0,0,0,0	501	149	1	1.0	1.0,1.0,1.0,1.0,1.0,1.0	1.0,0.999,1.0,1.0,1.0,1.0	0.0
ENSMUSG00000038374	Rbm8a	3	+	96629939	96630065	96629939	96630028	96630301	96630361	13,5,4,1,1,5	703,285,485,376,443,812	0,0,4,5,0,3	429,334,278,297,300,336	186	149	1	1.0	0.015,0.014,0.007,0.002,0.002,0.005	0.0,0.0,0.011,0.013,0.0,0.007	0.002
ENSMUSG00000015947	Fcgr1	3	-	96292252	96292510	96292469	96292510	96286983	96287232	1986,4994,3074,5262,6878,3841	0,10,4,10,12,15	1994,5833,5572,4543,5388,5828	1,14,0,13,13,20	366	149	1	1.0	1.0,0.995,0.997,0.995,0.996,0.99	0.999,0.994,1.0,0.993,0.994,0.992	0.0
ENSMUSG00000015291	Gdi1	X	+	74307671	74308261	74307671	74307870	74309075	74309175	116,558,362,451,728,257	0,0,0,0,2,0	69,492,442,355,485,512	0,0,1,0,0,1	540	149	1	1.0	1.0,1.0,1.0,1.0,0.99,1.0	1.0,1.0,0.992,1.0,1.0,0.993	0.001
ENSMUSG00000066037	Hnrnpr	4	+	136316360	136316484	136316360	136316479	136317083	136317191	5,18,5,18,6,16	3,57,24,59,104,22	0,0,3,5,5,5	0,55,62,71,61,65	154	149	1	1.0	0.617,0.234,0.168,0.228,0.053,0.413	NA,0.0,0.045,0.064,0.073,0.069	0.235
ENSMUSG00000028107	Tars2	3	-	95748486	95750417	95750338	95750417	95748041	95748140	35,66,29,63,78,53	0,1,0,0,2,1	19,46,44,45,29,48	1,3,0,0,0,4	2001	149	0.632152241693	1.0	1.0,0.831,1.0,1.0,0.744,0.798	0.586,0.533,1.0,1.0,1.0,0.472	0.13
ENSMUSG00000028107	Tars2	3	-	95750837	95750984	95750866	95750984	95750700	95750765	0,0,1,4,7,1	15,28,31,20,37,33	0,4,1,3,2,0	4,17,27,14,13,27	178	149	1	1.0	0.0,0.0,0.026,0.143,0.137,0.025	0.0,0.165,0.03,0.152,0.114,0.0	-0.022
ENSMUSG00000028107	Tars2	3	-	95754318	95754515	95754371	95754515	95753006	95753130	4,47,44,38,59,44	0,0,0,0,4,0	1,33,40,46,48,36	0,0,0,3,1,0	202	149	1	1.0	1.0,1.0,1.0,1.0,0.916,1.0	1.0,1.0,1.0,0.919,0.973,1.0	0.004
ENSMUSG00000005774	Rfx5	3	+	94955014	94955146	94955014	94955136	94955351	94955385	0,26,12,52,34,3	0,5,0,9,4,0	0,41,24,34,28,31	0,0,7,2,0,1	159	149	1	1.0	NA,0.83,1.0,0.844,0.888,1.0	NA,1.0,0.763,0.941,1.0,0.967	-0.022
ENSMUSG00000027506	Tpd52	3	-	9003279	9003434	9003287	9003434	8953683	8953799	0,0,0,1,2,0	0,22,11,16,14,18	0,0,0,0,0,0	3,15,11,16,10,19	157	149	1	1.0	NA,0.0,0.0,0.056,0.119,0.0	0.0,0.0,0.0,0.0,0.0,0.0	0.035
ENSMUSG00000036223	Ska1	18	-	74207529	74207818	74207593	74207818	74206788	74206884	0,0,0,0,2,0	0,6,4,1,15,9	0,0,0,0,0,0	0,0,3,0,10,0	213	149	1	1.0	NA,0.0,0.0,0.0,0.085,0.0	NA,NA,0.0,NA,0.0,NA	0.017
ENSMUSG00000041264	Uspl1	5	+	149187707	149187876	149187707	149187834	149188344	149188473	0,10,3,22,16,8	0,0,1,0,0,0	0,14,18,7,13,19	0,0,0,0,0,1	191	149	1	1.0	NA,1.0,0.701,1.0,1.0,1.0	NA,1.0,1.0,1.0,1.0,0.937	-0.047
ENSMUSG00000001016	Ilf2	3	+	90486850	90487097	90486850	90486912	90487226	90487317	126,95,133,75,131,115	0,3,0,0,0,0	76,95,75,60,84,114	0,0,0,0,0,0	334	149	1	1.0	1.0,0.934,1.0,1.0,1.0,1.0	1.0,1.0,1.0,1.0,1.0,1.0	-0.011
ENSMUSG00000042404	Dennd4b	3	+	90270054	90270128	90270054	90270121	90270212	90270271	0,4,0,1,0,0	9,77,29,49,69,12	0,0,0,1,2,1	0,57,55,40,27,66	156	149	1	1.0	0.0,0.047,0.0,0.019,0.0,0.0	NA,0.0,0.0,0.023,0.066,0.014	-0.01
ENSMUSG00000026127	Imp4	1	+	34442909	34443104	34442909	34442993	34443377	34443487	0,5,7,23,15,8	84,175,155,235,316,226	0,7,4,11,9,13	59,207,177,193,176,188	260	149	1	1.0	0.0,0.016,0.025,0.053,0.026,0.02	0.0,0.019,0.013,0.032,0.028,0.038	0.002
ENSMUSG00000042520	Ubap2l	3	-	90031295	90031370	90031310	90031370	90028324	90028377	0,53,39,43,69,11	4,122,79,117,156,23	2,57,70,53,54,55	7,125,131,142,120,124	164	149	1	1.0	0.0,0.283,0.31,0.25,0.287,0.303	0.206,0.293,0.327,0.253,0.29,0.287	-0.037
ENSMUSG00000042520	Ubap2l	3	-	90038814	90039016	90038847	90039016	90038369	90038465	0,101,83,102,168,14	2,284,135,255,349,49	0,88,119,119,107,118	14,278,236,210,258,268	182	149	1	1.0	0.0,0.225,0.335,0.247,0.283,0.19	0.0,0.206,0.292,0.317,0.253,0.265	-0.009
ENSMUSG00000027944	Hax1	3	-	89997386	89998003	89997737	89998003	89996246	89996298	921,498,735,578,719,991	1,1,3,2,6,8	589,501,572,556,442,544	0,0,4,7,3,5	500	149	1	1.0	0.996,0.993,0.986,0.989,0.973,0.974	1.0,1.0,0.977,0.959,0.978,0.97	0.005
ENSMUSG00000027944	Hax1	3	-	89997386	89998003	89997801	89998003	89996246	89996298	1205,748,1074,842,1075,1408	23,10,8,22,10,7	777,769,892,809,649,845	9,6,2,9,12,1	564	149	1	1.0	0.933,0.952,0.973,0.91,0.966,0.982	0.958,0.971,0.992,0.96,0.935,0.996	-0.016
ENSMUSG00000027944	Hax1	3	-	89997737	89998003	89997801	89998003	89996246	89996298	285,251,342,266,362,425	23,10,8,22,10,7	188,268,324,260,210,306	9,6,2,9,12,1	213	149	1	1.0	0.897,0.946,0.968,0.894,0.962,0.977	0.936,0.969,0.991,0.953,0.924,0.995	-0.021
ENSMUSG00000027944	Hax1	3	-	89997737	89998003	89997801	89998003	89997386	89997565	321,287,395,304,398,480	0,0,0,0,0,0	233,302,353,272,246,330	0,0,0,0,0,2	213	149	1	1.0	1.0,1.0,1.0,1.0,1.0,1.0	1.0,1.0,1.0,1.0,1.0,0.991	0.002
ENSMUSG00000027944	Hax1	3	-	89997737	89998003	89997801	89998003	89997386	89997574	838,673,899,780,948,1082	1,2,1,1,3,0	569,692,809,667,547,726	0,4,7,4,0,0	213	149	1	1.0	0.998,0.996,0.998,0.998,0.995,1.0	1.0,0.992,0.988,0.991,1.0,1.0	0.002
ENSMUSG00000042642	Flad1	3	-	89411783	89411870	89411817	89411870	89411157	89411380	22,43,18,41,89,21	9,2,2,9,7,3	18,29,36,22,59,35	0,1,4,1,2,7	183	149	0.302546517944	1.0	0.666,0.946,0.88,0.788,0.912,0.851	1.0,0.959,0.88,0.947,0.96,0.803	-0.084
ENSMUSG00000005625	Psmd4	3	-	95033908	95034026	95033917	95034026	95033632	95033764	656,223,341,242,251,418	1185,351,638,387,526,835	364,154,199,168,169,210	674,350,341,281,321,367	158	149	1	1.0	0.343,0.375,0.335,0.371,0.31,0.321	0.337,0.293,0.355,0.361,0.332,0.35	0.005
ENSMUSG00000068922	Msto1	3	-	88912623	88912778	88912702	88912778	88912236	88912300	0,3,0,0,4,0	32,59,53,71,85,64	0,2,0,0,0,0	20,67,55,35,56,59	228	149	1	1.0	0.0,0.032,0.0,0.0,0.03,0.0	0.0,0.019,0.0,0.0,0.0,0.0	0.007
ENSMUSG00000028057	Rit1	3	+	88717325	88717658	88717325	88717470	88725994	88726068	374,364,481,431,542,628	0,0,0,0,0,3	234,410,429,370,325,390	0,0,0,0,0,0	337	149	1	1.0	1.0,1.0,1.0,1.0,1.0,0.989	1.0,1.0,1.0,1.0,1.0,1.0	-0.002
ENSMUSG00000028057	Rit1	3	+	88725994	88726179	88725994	88726068	88726279	88726471	0,3,6,3,7,2	374,324,399,379,486,597	0,5,0,2,4,0	218,386,360,342,317,340	260	149	1	1.0	0.0,0.005,0.009,0.005,0.008,0.002	0.0,0.007,0.0,0.003,0.007,0.0	0.002
ENSMUSG00000028073	Pear1	3	-	87751853	87752600	87752471	87752600	87751649	87751773	0,5,4,6,6,0	0,0,0,0,0,0	1,4,1,4,5,7	0,1,0,0,0,0	767	149	1	1.0	NA,1.0,1.0,1.0,1.0,NA	1.0,0.437,1.0,1.0,1.0,1.0	0.094
ENSMUSG00000028073	Pear1	3	-	87759352	87759581	87759476	87759581	87759093	87759194	0,0,0,0,0,0	0,0,0,1,5,0	0,0,0,0,0,4	0,0,0,0,0,0	273	149	1	1.0	NA,NA,NA,0.0,0.0,NA	NA,NA,NA,NA,NA,1.0	-1.0
ENSMUSG00000041530	Ago1	4	-	126453816	126453948	126453825	126453948	126453557	126453691	0,9,5,8,2,0	0,41,15,36,59,0	0,7,7,3,7,12	0,27,51,43,19,42	158	149	1	1.0	NA,0.172,0.239,0.173,0.031,NA	NA,0.196,0.115,0.062,0.258,0.212	-0.015
ENSMUSG00000038664	Herc1	9	+	66461699	66461920	66461699	66461899	66462828	66463097	0,13,8,12,20,2	0,25,9,24,16,4	0,19,17,19,11,14	0,20,28,26,12,21	170	149	1	1.0	NA,0.313,0.438,0.305,0.523,0.305	NA,0.454,0.347,0.39,0.446,0.369	-0.024
ENSMUSG00000074513	Arfip1	3	-	84529169	84529265	84529190	84529265	84527685	84527798	0,52,37,37,53,42	0,3,1,0,1,0	0,51,42,16,42,57	0,0,4,1,4,0	170	149	1	1.0	NA,0.938,0.97,1.0,0.979,1.0	NA,1.0,0.902,0.933,0.902,1.0	0.03
ENSMUSG00000041396	Mettl18	1	+	163994888	163995071	163994888	163994977	163995913	163997243	0,1,1,0,0,0	0,0,4,1,1,5	0,4,2,2,2,2	0,1,4,0,0,1	243	149	1	1.0	NA,1.0,0.133,0.0,0.0,0.0	NA,0.71,0.235,1.0,1.0,0.551	-0.473
ENSMUSG00000032479	Map4	9	+	110079780	110079896	110079780	110079893	110081420	110081610	0,20,14,6,24,4	87,405,283,321,440,196	0,16,16,18,8,19	107,422,414,342,356,423	152	149	1	1.0	0.0,0.046,0.046,0.018,0.051,0.02	0.0,0.036,0.037,0.049,0.022,0.042	-0.001
ENSMUSG00000026349	Ccnt2	1	+	127797840	127798196	127797840	127797886	127799389	127799553	0,56,18,91,74,4	0,18,11,19,34,3	0,69,64,69,54,59	0,12,17,27,4,8	459	149	1	1.0	NA,0.502,0.347,0.609,0.414,0.302	NA,0.651,0.55,0.453,0.814,0.705	-0.2
ENSMUSG00000022817	Itgb5	16	+	33947714	33947881	33947714	33947852	33948656	33949153	882,337,516,297,487,613	0,4,2,6,7,8	622,367,374,258,289,372	11,11,4,6,2,1	178	149	1	1.0	1.0,0.986,0.995,0.976,0.983,0.985	0.979,0.965,0.987,0.973,0.992,0.997	0.005
ENSMUSG00000027776	Il12a	3	+	68695189	68695346	68695189	68695231	68695436	68695580	69,124,170,156,167,104	0,0,1,0,1,0	99,273,332,239,168,222	0,3,0,5,0,7	264	149	1	1.0	1.0,1.0,0.99,1.0,0.99,1.0	1.0,0.981,1.0,0.964,1.0,0.947	0.015
ENSMUSG00000021820	Camk2g	14	-	20738840	20738943	20738848	20738943	20737258	20737503	0,2,0,2,0,0	0,21,14,23,41,8	0,3,1,0,0,3	2,20,44,11,22,37	157	149	1	1.0	NA,0.083,0.0,0.076,0.0,0.0	0.0,0.125,0.021,0.0,0.0,0.071	-0.004
ENSMUSG00000021820	Camk2g	14	-	20764860	20765479	20765395	20765479	20764145	20764268	0,14,19,26,21,2	0,2,0,1,0,1	0,30,10,13,12,34	0,1,2,2,1,3	684	149	1	1.0	NA,0.604,1.0,0.85,1.0,0.303	NA,0.867,0.521,0.586,0.723,0.712	0.07
ENSMUSG00000032497	Lrrfip2	9	+	111182818	111182896	111182818	111182887	111188761	111188806	0,8,0,15,11,11	0,3,0,1,4,0	7,7,0,3,6,4	0,3,0,12,0,0	158	149	1	1.0	NA,0.715,NA,0.934,0.722,1.0	1.0,0.688,NA,0.191,1.0,1.0	0.067
ENSMUSG00000037369	Kdm6a	X	+	18277375	18277563	18277375	18277546	18278625	18279936	0,2,1,2,2,3	23,36,38,43,54,72	0,3,2,2,2,7	8,49,24,28,26,38	166	149	1	1.0	0.0,0.047,0.023,0.04,0.032,0.036	0.0,0.052,0.07,0.06,0.065,0.142	-0.035
ENSMUSG00000031105	Slc25a14	X	+	48623961	48624206	48623961	48624197	48625595	48625640	5,0,0,0,0,0	0,1,0,0,2,1	0,2,2,0,0,0	0,1,0,0,0,2	158	149	1	1.0	1.0,0.0,NA,NA,0.0,0.0	NA,0.654,1.0,NA,NA,0.0	-0.301
ENSMUSG00000034771	Tle2	10	+	81580256	81580667	81580256	81580331	81580894	81580914	8,8,7,13,26,7	0,0,0,0,0,0	2,23,5,0,11,0	0,0,0,1,0,0	485	149	1	1.0	1.0,1.0,1.0,1.0,1.0,1.0	1.0,1.0,1.0,0.0,1.0,NA	0.2
ENSMUSG00000034771	Tle2	10	+	81586212	81586373	81586212	81586337	81586854	81586928	0,1,6,0,1,0	0,0,0,2,0,2	0,3,3,0,1,2	0,0,1,0,0,0	185	149	1	1.0	NA,1.0,1.0,0.0,1.0,0.0	NA,1.0,0.707,NA,1.0,1.0	-0.327
ENSMUSG00000034771	Tle2	10	+	81586212	81586373	81586212	81586337	81586857	81586928	3,8,2,0,2,3	0,5,0,2,0,7	0,2,5,0,0,1	0,0,1,1,0,2	185	149	1	1.0	1.0,0.563,1.0,0.0,1.0,0.257	NA,1.0,0.801,0.0,NA,0.287	0.115
ENSMUSG00000054405	Dnajc8	4	+	132544055	132544751	132544055	132544122	132546636	132546708	116,215,239,231,299,293	0,12,13,3,2,9	90,234,275,231,227,285	8,5,7,3,16,8	778	149	1	1.0	1.0,0.774,0.779,0.936,0.966,0.862	0.683,0.9,0.883,0.936,0.731,0.872	0.052
ENSMUSG00000027751	Supt20	3	+	54693102	54693208	54693102	54693126	54695122	54695207	0,56,24,58,68,29	0,0,0,0,1,0	4,39,37,53,50,46	0,3,0,0,0,0	231	149	1	1.0	NA,1.0,1.0,1.0,0.978,1.0	1.0,0.893,1.0,1.0,1.0,1.0	0.013
ENSMUSG00000027751	Supt20	3	+	54693102	54693413	54693102	54693208	54695122	54696320	0,2,1,1,4,0	0,56,22,58,64,28	0,15,2,1,6,3	4,39,36,52,50,46	354	149	1	1.0	NA,0.015,0.019,0.007,0.026,0.0	0.0,0.139,0.023,0.008,0.048,0.027	-0.027
ENSMUSG00000000148	Brat1	5	+	140712504	140712901	140712504	140712877	140713052	140713172	0,2,1,9,7,7	6,20,6,20,24,4	0,3,8,2,0,2	2,26,15,18,19,20	173	149	0.406566372004	1.0	0.0,0.079,0.126,0.279,0.201,0.601	0.0,0.09,0.315,0.087,0.0,0.079	0.119
ENSMUSG00000025762	Larp1b	3	+	40961607	40961788	40961607	40961666	40962168	40962228	0,0,0,0,0,0	3,34,27,35,41,33	0,0,0,0,1,0	0,40,29,31,18,17	271	149	1	1.0	0.0,0.0,0.0,0.0,0.0,0.0	NA,0.0,0.0,0.0,0.03,0.0	-0.006
ENSMUSG00000037270	4932438A13Rik	3	+	36863120	36863348	36863120	36863329	36864386	36864485	0,11,1,11,19,5	0,0,0,0,0,0	0,13,19,22,15,14	0,1,0,0,0,3	168	149	1	1.0	NA,1.0,1.0,1.0,1.0,1.0	NA,0.92,1.0,1.0,1.0,0.805	0.055
ENSMUSG00000037270	4932438A13Rik	3	+	37030546	37030748	37030546	37030643	37032364	37032526	0,4,2,14,7,0	0,52,20,52,69,3	0,3,11,0,1,4	0,63,39,51,37,51	254	149	1	1.0	NA,0.043,0.055,0.136,0.056,0.0	NA,0.027,0.142,0.0,0.016,0.044	0.012
ENSMUSG00000026200	Glb1l	1	-	75208686	75209222	75209055	75209222	75208318	75208379	0,46,12,24,32,6	0,0,0,1,0,0	0,10,21,13,11,22	0,0,0,2,2,0	518	149	1	1.0	NA,1.0,1.0,0.873,1.0,1.0	NA,1.0,1.0,0.652,0.613,1.0	0.122
ENSMUSG00000027709	Mccc1	3	-	35989832	35989965	35989843	35989965	35984981	35985093	0,0,0,0,0,0	0,36,27,32,52,21	0,0,0,0,0,1	3,30,38,27,21,23	160	149	1	1.0	NA,0.0,0.0,0.0,0.0,0.0	0.0,0.0,0.0,0.0,0.0,0.039	-0.006
ENSMUSG00000026604	Ptpn14	1	+	189850023	189851507	189850023	189850487	189854924	189855068	19,37,9,24,42,34	0,0,0,0,2,0	4,40,22,14,43,59	0,0,0,0,0,0	1169	149	1	1.0	1.0,1.0,1.0,1.0,0.728,1.0	1.0,1.0,1.0,1.0,1.0,1.0	-0.045
ENSMUSG00000001930	Vwf	6	+	125656999	125657341	125656999	125657268	125658715	125658915	11,48,40,57,74,7	0,0,0,0,1,0	21,52,59,67,39,62	0,0,0,0,0,0	222	149	1	1.0	1.0,1.0,1.0,1.0,0.98,1.0	1.0,1.0,1.0,1.0,1.0,1.0	-0.003
ENSMUSG00000037661	Gpr160	3	+	30855949	30856254	30855949	30856057	30877234	30877561	0,2,7,2,2,4	0,3,0,1,6,8	5,0,0,0,0,1	0,2,3,0,0,0	346	149	1	1.0	NA,0.223,1.0,0.463,0.126,0.177	1.0,0.0,0.0,NA,NA,1.0	-0.102
ENSMUSG00000037661	Gpr160	3	+	30877234	30877561	30877234	30877332	30889941	30890041	0,17,8,4,21,4	0,1,1,6,4,0	0,6,4,5,13,0	0,5,0,1,0,0	378	149	1	1.0	NA,0.87,0.759,0.208,0.674,1.0	NA,0.321,1.0,0.663,1.0,NA	-0.044
ENSMUSG00000046111	Cep295	9	-	15331935	15335305	15335049	15335305	15330753	15330910	0,198,84,159,292,55	0,1,0,0,0,0	0,217,201,198,151,203	0,0,0,0,0,0	3263	149	1	1.0	NA,0.9,1.0,1.0,1.0,1.0	NA,1.0,1.0,1.0,1.0,1.0	-0.02
ENSMUSG00000037326	Capn15	17	-	25960064	25960563	25960336	25960563	25959806	25959985	36,72,54,73,97,13	0,2,5,6,3,4	0,43,57,40,42,54	0,2,1,6,0,1	421	149	1	1.0	1.0,0.927,0.793,0.812,0.92,0.535	NA,0.884,0.953,0.702,1.0,0.95	-0.067
ENSMUSG00000037326	Capn15	17	-	25962670	25963145	25962961	25963145	25960649	25960811	0,22,15,22,29,12	0,0,0,0,0,0	0,27,24,24,23,32	0,0,0,0,0,1	440	149	1	1.0	NA,1.0,1.0,1.0,1.0,1.0	NA,1.0,1.0,1.0,1.0,0.916	0.017
ENSMUSG00000052337	Immt	6	+	71872793	71872923	71872793	71872894	71874316	71875250	294,438,461,407,631,617	0,0,0,0,0,0	248,474,434,383,356,454	3,0,1,2,2,0	178	149	1	1.0	1.0,1.0,1.0,1.0,1.0,1.0	0.986,1.0,0.997,0.994,0.993,1.0	0.005
ENSMUSG00000027615	Hps3	3	-	20028959	20029318	20029146	20029318	20025730	20025920	17,67,31,69,84,41	0,3,0,0,0,0	2,59,55,49,67,45	0,0,0,0,0,0	336	149	1	1.0	1.0,0.908,1.0,1.0,1.0,1.0	1.0,1.0,1.0,1.0,1.0,1.0	-0.015
ENSMUSG00000074677	Sirpb1c	3	-	15832129	15832462	15832147	15832462	15802488	15802603	34,1,16,15,14,28	81,23,37,25,50,113	8,4,4,9,9,22	35,36,40,32,42,48	167	149	0.838022737098	1.0	0.272,0.037,0.278,0.349,0.2,0.181	0.169,0.09,0.082,0.201,0.161,0.29	0.054
ENSMUSG00000032553	Srprb	9	-	103197537	103198866	103198788	103198866	103192212	103192349	92,164,146,167,283,144	0,0,0,0,0,0	102,177,187,143,161,188	0,0,0,0,1,0	1400	149	1	1.0	1.0,1.0,1.0,1.0,1.0,1.0	1.0,1.0,1.0,1.0,0.945,1.0	0.009
ENSMUSG00000001034	Mapk7	11	-	61490607	61491686	61490706	61491686	61489848	61490504	76,157,147,192,209,93	0,6,0,0,0,0	85,152,141,125,152,141	0,0,0,0,0,0	248	149	1	1.0	1.0,0.94,1.0,1.0,1.0,1.0	1.0,1.0,1.0,1.0,1.0,1.0	-0.01
ENSMUSG00000001034	Mapk7	11	-	61493523	61493954	61493596	61493954	61490607	61491686	2,15,18,16,39,10	0,0,0,0,0,0	0,8,18,26,18,13	0,0,0,0,0,2	222	149	1	1.0	1.0,1.0,1.0,1.0,1.0,1.0	NA,1.0,1.0,1.0,1.0,0.814	0.037
ENSMUSG00000001034	Mapk7	11	-	61493523	61493954	61493646	61493954	61490607	61491686	2,26,30,26,62,15	0,0,0,1,0,2	0,18,29,50,34,25	0,1,0,0,0,0	272	149	1	1.0	1.0,1.0,1.0,0.934,1.0,0.804	NA,0.908,1.0,1.0,1.0,1.0	-0.025
ENSMUSG00000001034	Mapk7	11	-	61493596	61493954	61493646	61493954	61490607	61491686	0,11,12,10,23,5	0,0,0,1,0,2	0,10,11,24,16,14	0,1,0,0,0,0	199	149	1	1.0	NA,1.0,1.0,0.882,1.0,0.652	NA,0.882,1.0,1.0,1.0,1.0	-0.07
ENSMUSG00000001034	Mapk7	11	-	61493505	61493954	61493523	61493954	61492903	61493069	0,11,7,15,8,7	0,13,3,21,10,2	0,6,10,4,9,7	0,20,12,19,8,13	167	149	1	1.0	NA,0.43,0.676,0.389,0.416,0.757	NA,0.211,0.426,0.158,0.501,0.325	0.209
ENSMUSG00000001034	Mapk7	11	-	61493505	61493954	61493596	61493954	61492903	61493069	2,26,25,31,45,17	0,17,7,3,9,2	0,14,28,30,27,20	0,7,13,7,6,2	240	149	1	1.0	1.0,0.487,0.689,0.865,0.756,0.841	NA,0.554,0.572,0.727,0.736,0.861	0.083
ENSMUSG00000001034	Mapk7	11	-	61493505	61493954	61493646	61493954	61492903	61493069	2,37,37,41,68,22	21,70,43,62,70,12	0,24,39,54,43,32	1,61,65,47,53,47	290	149	1	1.0	0.047,0.214,0.307,0.254,0.333,0.485	0.0,0.168,0.236,0.371,0.294,0.259	0.052
ENSMUSG00000001034	Mapk7	11	-	61493523	61493954	61493596	61493954	61492903	61493069	2,28,21,37,47,12	0,17,7,3,9,2	0,28,30,45,26,26	0,7,13,7,6,2	222	149	1	1.0	1.0,0.525,0.668,0.892,0.778,0.801	NA,0.729,0.608,0.812,0.744,0.897	0.019
ENSMUSG00000001034	Mapk7	11	-	61493523	61493954	61493646	61493954	61492903	61493069	2,39,33,47,70,17	21,70,43,62,70,12	0,38,41,69,42,38	1,61,65,47,53,47	272	149	1	1.0	0.05,0.234,0.296,0.293,0.354,0.437	0.0,0.254,0.257,0.446,0.303,0.307	0.016
ENSMUSG00000001034	Mapk7	11	-	61493596	61493954	61493646	61493954	61492903	61493069	0,28,19,13,32,7	21,70,43,62,70,12	0,17,24,31,22,14	1,61,65,47,53,47	199	149	1	1.0	0.0,0.23,0.249,0.136,0.255,0.304	0.0,0.173,0.217,0.331,0.237,0.182	0.006
ENSMUSG00000001034	Mapk7	11	-	61493523	61494266	61493646	61494266	61492903	61493185	2,28,31,26,62,15	0,3,4,3,1,0	0,18,30,50,34,27	0,1,2,0,0,0	272	149	1	1.0	1.0,0.836,0.809,0.826,0.971,1.0	NA,0.908,0.892,1.0,1.0,1.0	-0.053
ENSMUSG00000019822	Smpd2	10	-	41488428	41488515	41488432	41488515	41488176	41488309	1,3,2,1,7,2	36,20,11,13,15,21	0,0,2,0,1,3	8,10,10,15,6,10	153	149	0.638085317983	1.0	0.026,0.127,0.15,0.07,0.312,0.085	0.0,0.0,0.163,0.0,0.14,0.226	0.04
ENSMUSG00000026360	Rgs2	1	-	144002779	144003053	144002951	144003053	144002115	144002282	12,43,34,87,161,117	0,0,0,1,0,1	8,100,76,128,95,131	0,0,0,0,3,2	321	149	1	1.0	1.0,1.0,1.0,0.976,1.0,0.982	1.0,1.0,1.0,1.0,0.936,0.968	0.009
ENSMUSG00000044258	Ctla2a	13	-	60936385	60936571	60936490	60936571	60935546	60935669	7,10,0,4,10,3	16,3,1,5,10,15	0,0,1,6,5,5	8,0,4,2,13,7	254	149	1	1.0	0.204,0.662,0.0,0.319,0.37,0.105	0.0,NA,0.128,0.638,0.184,0.295	0.028
ENSMUSG00000044258	Ctla2a	13	-	60936469	60936557	60936490	60936557	60935546	60935669	6,0,1,0,6,1	16,3,1,5,10,15	0,0,0,1,2,0	8,0,4,2,13,7	170	149	1	1.0	0.247,0.0,0.467,0.0,0.345,0.055	0.0,NA,0.0,0.305,0.119,0.0	0.101
ENSMUSG00000044258	Ctla2a	13	-	60936469	60936557	60936490	60936557	60935957	60936116	0,0,0,1,0,0	11,2,1,0,2,5	0,0,0,0,0,0	0,2,2,3,6,6	170	149	1	1.0	0.0,0.0,0.0,1.0,0.0,0.0	NA,0.0,0.0,0.0,0.0,0.0	0.167
ENSMUSG00000003778	Brd8	18	-	34608417	34609949	34609804	34609949	34607774	34608055	10,194,85,133,247,56	0,4,1,1,2,6	0,174,157,143,132,144	0,0,0,2,7,3	1536	149	1	1.0	1.0,0.825,0.892,0.928,0.923,0.475	NA,1.0,1.0,0.874,0.647,0.823	-0.028
ENSMUSG00000062753	AI413582	17	-	27564148	27564410	27564384	27564410	27563772	27564016	2177,644,965,658,814,1240	0,0,0,0,0,0	1383,680,730,578,556,604	5,0,0,0,0,0	385	149	1	1.0	1.0,1.0,1.0,1.0,1.0,1.0	0.991,1.0,1.0,1.0,1.0,1.0	0.002
ENSMUSG00000062753	AI413582	17	-	27564561	27564750	27564621	27564750	27564148	27564254	147,83,139,117,134,121	5,0,0,0,1,0	155,93,116,107,107,104	0,0,3,0,0,0	209	149	1	1.0	0.954,1.0,1.0,1.0,0.99,1.0	1.0,1.0,0.965,1.0,1.0,1.0	-0.003
ENSMUSG00000062753	AI413582	17	-	27564561	27564750	27564621	27564750	27564384	27564410	1259,473,824,618,688,859	10,8,10,5,6,11	996,523,623,538,459,522	16,16,9,14,3,15	209	149	1	1.0	0.989,0.977,0.983,0.989,0.988,0.982	0.978,0.959,0.98,0.965,0.991,0.961	0.012
ENSMUSG00000020513	Tubd1	11	+	86544990	86545336	86544990	86545230	86548782	86549002	0,0,1,0,1,0	1,11,14,6,14,5	0,1,0,0,2,0	4,3,8,2,13,10	255	149	1	1.0	0.0,0.0,0.04,0.0,0.04,0.0	0.0,0.163,0.0,0.0,0.082,0.0	-0.027
ENSMUSG00000025887	Casp12	9	+	5346481	5346733	5346481	5346523	5348898	5348958	0,11,4,9,16,3	0,0,0,1,0,0	0,10,21,3,12,20	0,0,0,0,6,0	359	149	1	1.0	NA,1.0,1.0,0.789,1.0,1.0	NA,1.0,1.0,1.0,0.454,1.0	0.067
ENSMUSG00000040928	S100pbp	4	-	129182208	129182532	129182331	129182532	129181966	129182100	0,30,12,15,42,6	0,8,3,0,11,1	0,30,16,12,25,20	0,8,3,7,4,3	272	149	1	1.0	NA,0.673,0.687,1.0,0.677,0.767	NA,0.673,0.745,0.484,0.774,0.785	0.069
ENSMUSG00000107283	Mpv17	5	-	31145239	31145278	31145245	31145278	31144699	31144752	0,1,1,0,6,3	25,96,83,111,168,104	0,1,6,3,4,2	40,107,83,95,77,98	155	149	1	1.0	0.0,0.01,0.011,0.0,0.033,0.027	0.0,0.009,0.065,0.029,0.048,0.019	-0.015
ENSMUSG00000027550	Lrrcc1	3	+	14539910	14540114	14539910	14540066	14545495	14545692	0,17,9,14,29,17	0,1,1,1,3,2	0,32,20,23,18,10	0,1,0,0,0,2	197	149	1	1.0	NA,0.928,0.872,0.914,0.88,0.865	NA,0.96,1.0,1.0,1.0,0.791	-0.058
ENSMUSG00000027366	Sppl2a	2	-	126919638	126920414	126920317	126920414	126917799	126917881	67,966,715,1237,1461,865	0,0,0,1,3,1	41,1091,1048,1217,982,1088	0,2,1,5,2,2	828	149	1	1.0	1.0,1.0,1.0,0.996,0.989,0.994	1.0,0.99,0.995,0.978,0.989,0.99	0.006
ENSMUSG00000058407	Txndc9	1	-	37993991	37995841	37995632	37995841	37990202	37990457	391,524,591,428,634,766	3,8,0,5,8,6	262,530,488,446,496,412	3,8,4,5,5,4	1790	149	1	1.0	0.916,0.845,1.0,0.877,0.868,0.914	0.879,0.847,0.91,0.881,0.892,0.896	0.019
ENSMUSG00000041353	Tmem29	X	-	150458961	150459154	150459071	150459154	150420341	150420441	44,41,56,37,67,85	8,5,13,9,11,16	21,38,32,29,46,39	11,7,8,10,7,0	259	149	1	1.0	0.76,0.825,0.712,0.703,0.778,0.753	0.523,0.757,0.697,0.625,0.791,1.0	0.023
ENSMUSG00000027360	Hdc	2	-	126604240	126606482	126606359	126606482	126603841	126603985	26,162,127,225,204,118	1,5,3,5,9,5	36,234,306,220,208,262	3,5,11,9,0,10	2268	149	1	1.0	0.631,0.68,0.736,0.747,0.598,0.608	0.441,0.755,0.646,0.616,1.0,0.633	-0.015
ENSMUSG00000021693	Kif2a	13	-	106987952	106988075	106988009	106988075	106987268	106987369	5,15,28,38,45,13	0,33,17,39,58,18	0,16,21,15,19,34	0,32,33,22,31,33	206	149	1	1.0	1.0,0.247,0.544,0.413,0.359,0.343	NA,0.266,0.315,0.33,0.307,0.427	0.155
ENSMUSG00000025958	Creb1	1	+	64532808	64533020	64532808	64532904	64550848	64550970	4,131,85,130,162,73	0,0,0,2,0,0	6,100,142,74,95,136	0,0,4,0,9,4	265	149	1	1.0	1.0,1.0,1.0,0.973,1.0,1.0	1.0,1.0,0.952,1.0,0.856,0.95	0.036
ENSMUSG00000031433	Rbm41	X	-	139995111	139995228	139995172	139995228	139993911	139994104	14,24,5,25,33,4	0,0,0,0,0,0	0,17,10,16,8,23	0,0,2,0,0,0	210	149	1	1.0	1.0,1.0,1.0,1.0,1.0,1.0	NA,1.0,0.78,1.0,1.0,1.0	0.044
ENSMUSG00000025646	Atrip	9	-	109065127	109065799	109065212	109065799	109061531	109061668	65,29,36,27,40,48	0,2,1,6,2,0	57,32,26,30,38,35	0,0,0,3,1,6	234	149	1	1.0	1.0,0.902,0.958,0.741,0.927,1.0	1.0,1.0,1.0,0.864,0.96,0.788	-0.014
ENSMUSG00000040918	Slc19a2	1	+	164256746	164257349	164256746	164257235	164260791	164261017	0,5,5,10,14,0	0,0,0,1,8,3	4,12,1,2,7,9	0,0,0,4,5,0	263	149	1	1.0	NA,1.0,1.0,0.85,0.498,0.0	1.0,1.0,1.0,0.221,0.442,1.0	-0.108
ENSMUSG00000026202	Tuba4a	1	-	75218789	75218888	75218828	75218888	75217211	75217434	0,0,0,4,4,4	0,0,0,0,0,0	0,1,2,1,0,3	0,0,0,1,0,0	188	149	1	1.0	NA,NA,NA,1.0,1.0,1.0	NA,1.0,1.0,0.442,NA,1.0	0.139
ENSMUSG00000028797	Tmem234	4	+	129600982	129601243	129600982	129601134	129601406	129601625	88,222,204,259,331,129	7,13,21,23,20,14	68,228,204,211,207,257	7,16,18,15,25,19	258	149	1	1.0	0.879,0.908,0.849,0.867,0.905,0.842	0.849,0.892,0.867,0.89,0.827,0.887	0.006
ENSMUSG00000028797	Tmem234	4	+	129600982	129601243	129600982	129601134	129601869	129601961	72,208,190,239,312,127	2,19,22,22,24,0	56,198,196,204,186,255	9,22,1,11,19,13	258	149	1	1.0	0.954,0.863,0.833,0.863,0.882,1.0	0.782,0.839,0.991,0.915,0.85,0.919	0.016
ENSMUSG00000028797	Tmem234	4	+	129600982	129601243	129600982	129601134	129602194	129602261	116,301,289,317,471,175	165,306,262,270,413,160	103,324,273,284,284,386	74,254,263,210,239,296	258	149	1	1.0	0.289,0.362,0.389,0.404,0.397,0.387	0.446,0.424,0.375,0.439,0.407,0.43	-0.049
ENSMUSG00000028797	Tmem234	4	+	129601406	129601625	129601406	129601533	129602194	129602261	5,11,8,10,3,1	12,28,32,30,54,12	1,4,5,10,6,13	16,47,33,27,63,30	241	149	1	1.0	0.205,0.195,0.134,0.171,0.033,0.049	0.037,0.05,0.086,0.186,0.056,0.211	0.027
ENSMUSG00000028797	Tmem234	4	+	129601406	129601625	129601406	129601533	129602221	129602261	5,4,3,6,3,2	0,3,4,1,1,2	1,4,9,9,5,11	3,0,0,0,0,0	241	149	0.00259732568588	1.0	1.0,0.452,0.317,0.788,0.65,0.382	0.171,1.0,1.0,1.0,1.0,1.0	-0.264
ENSMUSG00000028797	Tmem234	4	+	129600982	129601243	129600982	129601134	129607086	129607179	63,186,160,221,286,107	0,0,38,22,48,22	57,191,168,183,181,223	0,0,32,4,9,17	258	149	0.518424346565	1.0	1.0,1.0,0.709,0.853,0.775,0.737	1.0,1.0,0.752,0.964,0.921,0.883	-0.074
ENSMUSG00000033460	Armcx1	X	+	134718919	134719108	134718919	134718992	134719626	134719725	0,1,0,0,9,6	0,1,1,0,3,2	0,6,2,6,3,5	0,2,3,0,0,0	265	149	1	1.0	NA,0.36,0.0,NA,0.628,0.628	NA,0.628,0.273,1.0,1.0,1.0	-0.376
ENSMUSG00000058586	Serhl	15	+	83100293	83101793	83100293	83100347	83101871	83101985	58,78,46,52,86,58	0,0,0,0,0,0	28,61,89,55,65,77	0,0,1,0,0,0	1595	149	1	1.0	1.0,1.0,1.0,1.0,1.0,1.0	1.0,1.0,0.893,1.0,1.0,1.0	0.018
ENSMUSG00000058586	Serhl	15	+	83101643	83101985	83101643	83101793	83102298	83102340	32,31,31,25,43,54	0,0,0,0,1,0	17,30,37,28,27,42	0,0,0,0,0,0	341	149	1	1.0	1.0,1.0,1.0,1.0,0.949,1.0	1.0,1.0,1.0,1.0,1.0,1.0	-0.009
ENSMUSG00000058586	Serhl	15	+	83102624	83102684	83102624	83102644	83102933	83103008	0,0,0,0,0,0	42,28,42,31,54,63	0,1,0,0,0,0	31,18,38,23,17,35	189	149	1	1.0	0.0,0.0,0.0,0.0,0.0,0.0	0.0,0.042,0.0,0.0,0.0,0.0	-0.007
ENSMUSG00000032530	Lyzl4	9	-	121586692	121586990	121586802	121586990	121584333	121584583	0,0,0,0,2,0	0,0,0,0,0,0	0,1,2,0,0,0	0,0,0,2,0,0	259	149	1	1.0	NA,NA,NA,NA,1.0,NA	NA,1.0,1.0,0.0,NA,NA	0.333
ENSMUSG00000034349	Smc4	3	+	69006075	69006224	69006075	69006213	69007188	69007367	0,2,0,1,10,4	0,34,15,33,82,8	0,0,10,1,3,0	0,36,30,32,24,41	160	149	1	1.0	NA,0.052,0.0,0.027,0.102,0.318	NA,0.0,0.237,0.028,0.104,0.0	0.026
ENSMUSG00000002395	Use1	8	+	71368849	71369303	71368849	71368877	71369526	71369732	1549,439,725,372,592,885	0,0,0,0,1,0	815,443,351,309,377,320	0,1,1,0,0,0	575	149	1	1.0	1.0,1.0,1.0,1.0,0.994,1.0	1.0,0.991,0.989,1.0,1.0,1.0	0.002
ENSMUSG00000061689	Dlgap4	2	+	156748331	156748420	156748331	156748403	156748943	156749356	230,249,252,203,276,180	9,11,13,4,15,7	220,289,277,203,234,231	9,12,9,7,8,2	166	149	1	1.0	0.958,0.953,0.946,0.979,0.943,0.958	0.956,0.956,0.965,0.963,0.963,0.99	-0.009
ENSMUSG00000061689	Dlgap4	2	+	156745834	156749356	156745834	156746196	156760850	156760942	1824,1307,1317,1033,1444,989	0,0,0,0,0,0	1354,1273,1170,861,1140,999	0,0,1,0,0,0	3309	149	1	1.0	1.0,1.0,1.0,1.0,1.0,1.0	1.0,1.0,0.981,1.0,1.0,1.0	0.003
ENSMUSG00000064302	Clasp1	1	+	118502852	118502998	118502852	118502969	118503819	118503955	0,17,3,23,24,5	0,0,0,0,1,0	0,23,16,27,9,24	0,3,0,0,0,0	178	149	1	1.0	NA,1.0,1.0,1.0,0.953,1.0	NA,0.865,1.0,1.0,1.0,1.0	0.018
ENSMUSG00000026005	Rpe	1	+	66700830	66701028	66700830	66701017	66701616	66701648	0,3,7,5,11,0	0,10,9,4,8,0	0,5,9,0,4,4	0,19,5,9,4,8	160	149	1	1.0	NA,0.218,0.42,0.538,0.561,NA	NA,0.197,0.626,0.0,0.482,0.318	0.11
ENSMUSG00000026005	Rpe	1	+	66700830	66701417	66700830	66701017	66701616	66701648	16,7,24,27,17,12	0,10,9,4,8,0	15,10,30,2,9,16	0,19,5,9,4,8	549	149	0.257816796606	1.0	1.0,0.16,0.42,0.647,0.366,1.0	1.0,0.125,0.62,0.057,0.379,0.352	0.177
ENSMUSG00000026005	Rpe	1	+	66700830	66701417	66700830	66701028	66701616	66701648	16,4,17,22,6,12	0,0,0,0,0,0	15,5,24,2,5,12	0,0,3,0,0,0	538	149	1	1.0	1.0,1.0,1.0,1.0,1.0,1.0	1.0,1.0,0.689,1.0,1.0,1.0	0.052
ENSMUSG00000026005	Rpe	1	+	66700830	66701028	66700830	66701017	66706445	66706525	17,194,133,194,340,160	0,3,0,7,6,1	10,221,206,180,221,213	0,1,0,0,4,2	160	149	1	1.0	1.0,0.984,1.0,0.963,0.981,0.993	1.0,0.995,1.0,1.0,0.981,0.99	-0.008
ENSMUSG00000026005	Rpe	1	+	66700830	66701417	66700830	66701017	66706445	66706525	16,9,24,30,21,12	0,3,0,7,6,1	15,10,39,3,9,16	0,1,0,0,4,2	549	149	0.103142217164	1.0	1.0,0.449,1.0,0.538,0.487,0.765	1.0,0.731,1.0,1.0,0.379,0.685	-0.093
ENSMUSG00000026005	Rpe	1	+	66700830	66701417	66700830	66701028	66706445	66706525	16,6,17,25,10,12	17,191,126,189,329,160	15,5,33,3,5,12	10,216,200,180,217,209	538	149	1	1.0	0.207,0.009,0.036,0.035,0.008,0.02	0.293,0.006,0.044,0.005,0.006,0.016	-0.009
ENSMUSG00000026005	Rpe	1	+	66701616	66701648	66701616	66701636	66706445	66706525	0,12,13,4,10,0	0,2,0,3,1,0	0,17,12,8,2,9	0,4,0,0,2,6	161	149	1	1.0	NA,0.847,1.0,0.552,0.902,NA	NA,0.797,1.0,1.0,0.481,0.581	0.053
ENSMUSG00000033016	Nfatc1	18	-	80635401	80636076	80635690	80636076	80606204	80608025	0,12,20,18,34,2	0,16,7,11,15,4	0,11,9,11,7,22	0,12,6,9,15,11	438	149	1	1.0	NA,0.203,0.493,0.358,0.435,0.145	NA,0.238,0.338,0.294,0.137,0.405	0.044
ENSMUSG00000079478	Sssca1	19	-	5731438	5731595	5731443	5731595	5731240	5731325	20,12,19,10,6,39	355,122,174,131,201,277	37,10,16,10,15,11	202,104,102,86,96,103	154	149	1	1.0	0.052,0.087,0.096,0.069,0.028,0.12	0.151,0.085,0.132,0.101,0.131,0.094	-0.04
ENSMUSG00000025266	Gnl3l	X	-	151017200	151017322	151017204	151017322	151014020	151014089	0,9,0,17,26,3	0,0,0,0,0,0	0,13,22,14,18,23	0,0,0,2,0,2	153	149	1	1.0	NA,1.0,NA,1.0,1.0,1.0	NA,1.0,1.0,0.872,1.0,0.918	0.042
ENSMUSG00000047766	Lrrc49	9	-	60614998	60615177	60615093	60615177	60610257	60610421	0,0,2,1,0,0	11,15,19,13,27,9	0,0,0,0,0,7	0,17,22,9,18,18	244	149	1	1.0	0.0,0.0,0.06,0.045,0.0,0.0	NA,0.0,0.0,0.0,0.0,0.192	-0.021
ENSMUSG00000015749	Anp32e	3	+	95937881	95938039	95937881	95938003	95944306	95944361	148,119,120,111,173,225	0,5,9,10,1,9	89,130,117,90,81,106	7,0,0,4,3,0	185	149	1	1.0	1.0,0.95,0.915,0.899,0.993,0.953	0.911,1.0,1.0,0.948,0.956,1.0	-0.017
ENSMUSG00000015837	Sqstm1	11	-	50202398	50202594	50202512	50202594	50200610	50200912	3402,3880,5716,6780,5478,4973	0,0,0,42,0,0	2166,4150,3833,4856,2907,3730	0,0,35,21,18,30	263	149	1	1.0	1.0,1.0,1.0,0.989,1.0,1.0	1.0,1.0,0.984,0.992,0.989,0.986	0.006
ENSMUSG00000031311	Nono	X	+	101444687	101445334	101444687	101444790	101446118	101446228	437,742,708,798,926,623	3,2,3,3,2,5	393,820,776,751,719,810	3,0,5,2,1,4	693	149	1	1.0	0.969,0.988,0.981,0.983,0.99,0.964	0.966,1.0,0.971,0.988,0.994,0.978	-0.004
ENSMUSG00000079487	Med12	X	+	101293424	101293630	101293424	101293621	101293792	101293870	3,56,35,29,52,10	6,41,21,20,53,6	0,33,34,43,36,43	6,25,38,17,18,22	158	149	1	1.0	0.32,0.563,0.611,0.578,0.481,0.611	0.0,0.555,0.458,0.705,0.654,0.648	0.024
ENSMUSG00000039458	Mtmr12	15	+	12236017	12236148	12236017	12236120	12237928	12238019	0,19,15,30,45,7	0,6,7,18,9,0	0,34,27,27,27,33	0,10,12,12,8,2	177	149	1	1.0	NA,0.727,0.643,0.584,0.808,1.0	NA,0.741,0.654,0.654,0.74,0.933	0.008
ENSMUSG00000022992	Kansl2	15	-	98524458	98524712	98524560	98524712	98520317	98520425	147,191,199,161,275,234	18,32,21,28,53,59	80,165,178,157,128,167	15,18,32,24,34,39	251	149	1	1.0	0.829,0.78,0.849,0.773,0.755,0.702	0.76,0.845,0.768,0.795,0.691,0.718	0.019
ENSMUSG00000022992	Kansl2	15	-	98533901	98534264	98534240	98534264	98533517	98533776	41,279,192,253,333,209	0,0,0,4,1,0	39,203,258,187,242,250	0,3,1,2,2,0	488	149	1	1.0	1.0,1.0,1.0,0.951,0.99,1.0	1.0,0.954,0.987,0.966,0.974,1.0	0.01
ENSMUSG00000030815	Phkg2	7	+	127577534	127577688	127577534	127577646	127577974	127578029	18,17,15,31,39,18	10,9,6,2,12,4	0,24,24,12,34,20	0,10,0,5,7,7	191	149	1	1.0	0.584,0.596,0.661,0.924,0.717,0.778	NA,0.652,1.0,0.652,0.791,0.69	-0.047
ENSMUSG00000030815	Phkg2	7	+	127577534	127577710	127577534	127577646	127577974	127578029	92,104,101,101,160,120	10,9,6,2,12,4	27,98,122,77,121,102	0,10,0,5,7,7	213	149	1	1.0	0.866,0.89,0.922,0.972,0.903,0.955	1.0,0.873,1.0,0.915,0.924,0.911	-0.019
ENSMUSG00000030815	Phkg2	7	+	127577534	127577710	127577534	127577688	127577974	127578029	74,88,86,70,121,102	0,1,0,0,0,0	27,74,98,65,89,82	0,0,0,0,2,0	171	149	1	1.0	1.0,0.987,1.0,1.0,1.0,1.0	1.0,1.0,1.0,1.0,0.975,1.0	0.002
ENSMUSG00000030815	Phkg2	7	+	127577534	127577688	127577534	127577646	127579666	127579732	18,20,24,32,39,23	5,0,1,0,6,0	5,24,24,13,32,22	0,5,0,0,4,0	191	149	1	1.0	0.737,1.0,0.949,1.0,0.835,1.0	1.0,0.789,1.0,1.0,0.862,1.0	-0.022
ENSMUSG00000030815	Phkg2	7	+	127577534	127577710	127577534	127577646	127579666	127579732	29,34,30,46,66,26	5,0,1,0,6,0	3,35,37,20,52,38	0,5,0,0,4,0	213	149	1	1.0	0.802,1.0,0.955,1.0,0.885,1.0	1.0,0.83,1.0,1.0,0.901,1.0	-0.015
ENSMUSG00000030815	Phkg2	7	+	127577534	127578029	127577534	127577646	127579666	127579732	119,121,126,102,177,123	5,0,1,0,6,0	30,115,131,79,124,119	0,5,0,0,4,0	532	149	1	1.0	0.87,1.0,0.972,1.0,0.892,1.0	1.0,0.866,1.0,1.0,0.897,1.0	-0.005
ENSMUSG00000030815	Phkg2	7	+	127577534	127577710	127577534	127577688	127579666	127579732	11,18,15,15,27,8	0,4,9,1,0,5	3,11,13,8,20,18	5,0,0,1,0,2	171	149	0.185103926926	1.0	1.0,0.797,0.592,0.929,1.0,0.582	0.343,1.0,1.0,0.875,1.0,0.887	-0.034
ENSMUSG00000030815	Phkg2	7	+	127577534	127578029	127577534	127577688	127579666	127579732	101,105,111,71,138,105	0,4,9,1,0,5	30,91,107,67,92,99	5,0,0,1,0,2	490	149	1	1.0	1.0,0.889,0.789,0.956,1.0,0.865	0.646,1.0,1.0,0.953,1.0,0.938	-0.006
ENSMUSG00000030815	Phkg2	7	+	127577534	127578029	127577534	127577710	127579666	127579732	90,88,107,60,116,97	0,1,11,4,5,0	27,81,95,61,82,83	0,1,1,2,10,2	468	149	1	1.0	1.0,0.966,0.756,0.827,0.881,1.0	1.0,0.963,0.968,0.907,0.723,0.93	-0.01
ENSMUSG00000022098	Bmp1	14	-	70488469	70490200	70490019	70490200	70486146	70486272	0,29,10,16,26,17	11,36,24,21,39,29	17,33,13,27,28,33	22,18,42,19,43,41	1699	149	1	1.0	0.0,0.066,0.035,0.063,0.055,0.049	0.063,0.139,0.026,0.111,0.054,0.066	-0.032
ENSMUSG00000022098	Bmp1	14	-	70488469	70490200	70490019	70490200	70486146	70486930	9,28,10,16,27,20	153,64,90,29,87,130	17,34,15,27,27,33	153,58,35,40,61,75	1699	149	1	1.0	0.005,0.037,0.01,0.046,0.026,0.013	0.01,0.049,0.036,0.056,0.037,0.037	-0.015
ENSMUSG00000026860	Sh3glb2	2	-	30355235	30355402	30355260	30355402	30354852	30354981	0,0,1,4,0,1	47,77,85,64,81,68	0,1,4,0,3,0	51,71,55,44,52,79	174	149	1	1.0	0.0,0.0,0.01,0.051,0.0,0.012	0.0,0.012,0.059,0.0,0.047,0.0	-0.007
ENSMUSG00000025332	Kdm5c	X	+	152271859	152271938	152271859	152271929	152272074	152272274	23,50,69,46,70,40	72,118,135,131,161,55	23,44,54,52,27,44	60,112,116,96,76,102	158	149	1	1.0	0.232,0.286,0.325,0.249,0.291,0.407	0.266,0.27,0.305,0.338,0.251,0.289	0.012
ENSMUSG00000028673	Fuca1	4	+	135934689	135934880	135934689	135934704	135936972	135937022	1165,581,870,543,805,1106	0,0,0,0,0,1	852,566,543,439,424,495	0,0,0,0,0,0	325	149	1	1.0	1.0,1.0,1.0,1.0,1.0,0.998	1.0,1.0,1.0,1.0,1.0,1.0	-0.0
ENSMUSG00000004221	Ikbkg	X	+	74427761	74427902	74427761	74427874	74432804	74433006	0,28,24,57,48,8	12,159,72,176,184,44	3,33,36,22,18,40	0,102,112,136,90,75	177	149	0.828127018633	1.0	0.0,0.129,0.219,0.214,0.18,0.133	1.0,0.214,0.213,0.12,0.144,0.31	-0.188
ENSMUSG00000026074	Map4k4	1	+	40007432	40007539	40007432	40007530	40009687	40009863	0,0,0,0,0,0	0,47,20,39,58,22	0,0,0,1,0,0	3,41,20,32,33,42	158	149	1	1.0	NA,0.0,0.0,0.0,0.0,0.0	0.0,0.0,0.0,0.029,0.0,0.0	-0.005
ENSMUSG00000095788	Sirpb1a	3	-	15410392	15410725	15410410	15410725	15378992	15379107	0,0,0,0,0,0	12,1,4,1,1,5	0,0,0,0,0,1	0,2,3,1,5,2	167	149	1	1.0	0.0,0.0,0.0,0.0,0.0,0.0	NA,0.0,0.0,0.0,0.0,0.308	-0.062
ENSMUSG00000028689	Ccdc163	4	+	116710100	116710284	116710100	116710280	116711285	116711378	0,4,6,2,1,1	4,0,0,0,0,0	0,2,6,0,1,0	1,1,0,0,2,3	153	149	1	1.0	0.0,1.0,1.0,1.0,1.0,1.0	0.0,0.661,1.0,NA,0.327,0.0	0.436
ENSMUSG00000028689	Ccdc163	4	+	116710100	116710284	116710100	116710280	116711310	116711378	19,7,13,4,14,15	3,0,0,3,0,0	7,0,6,5,6,12	0,0,0,0,0,0	153	149	1	1.0	0.86,1.0,1.0,0.565,1.0,1.0	1.0,NA,1.0,1.0,1.0,1.0	-0.096
ENSMUSG00000028689	Ccdc163	4	+	116710100	116710284	116710100	116710280	116712371	116712439	0,2,1,0,3,1	0,0,0,0,0,0	0,0,0,0,1,0	0,0,0,0,0,2	153	149	1	1.0	NA,1.0,1.0,NA,1.0,1.0	NA,NA,NA,NA,1.0,0.0	0.5
ENSMUSG00000028689	Ccdc163	4	+	116710100	116710284	116710100	116710280	116714015	116714149	13,5,6,0,0,5	0,0,0,0,0,0	2,0,1,0,5,1	0,1,0,0,1,0	153	149	1	1.0	1.0,1.0,1.0,NA,NA,1.0	1.0,0.0,1.0,NA,0.83,1.0	0.234
ENSMUSG00000008682	Rpl10	X	+	74271659	74271907	74271659	74271718	74272178	74272317	9107,6657,8997,7377,9896,10059	0,0,0,1,0,0	6372,7279,6956,6563,6045,6998	0,0,0,0,0,0	338	149	1	1.0	1.0,1.0,1.0,1.0,1.0,1.0	1.0,1.0,1.0,1.0,1.0,1.0	0.0
ENSMUSG00000020964	Sel1l	12	-	91811876	91812005	91811914	91812005	91808642	91810053	2,209,132,211,274,77	0,0,0,0,2,0	11,168,136,175,147,153	0,0,2,0,0,0	187	149	1	1.0	1.0,1.0,1.0,1.0,0.991,1.0	1.0,1.0,0.982,1.0,1.0,1.0	0.001
ENSMUSG00000020964	Sel1l	12	-	91833054	91833222	91833204	91833222	91831568	91831674	10,261,121,333,357,66	0,18,16,26,33,2	14,300,321,262,232,305	0,28,17,15,29,19	299	149	1	1.0	1.0,0.878,0.79,0.865,0.844,0.943	1.0,0.842,0.904,0.897,0.799,0.889	-0.002
ENSMUSG00000031387	Renbp	X	-	73930186	73930262	73930228	73930262	73930004	73930080	540,618,705,681,850,793	89,87,118,92,127,96	383,699,631,586,549,588	54,68,76,97,64,83	191	149	1	1.0	0.826,0.847,0.823,0.852,0.839,0.866	0.847,0.889,0.866,0.825,0.87,0.847	-0.015
ENSMUSG00000002014	Ssr4	X	+	73789799	73790424	73789799	73789874	73790653	73790826	2263,846,1372,831,1257,1812	0,0,0,0,0,2	1762,846,900,719,768,848	0,0,0,0,0,0	699	149	1	1.0	1.0,1.0,1.0,1.0,1.0,0.995	1.0,1.0,1.0,1.0,1.0,1.0	-0.001
ENSMUSG00000019558	Slc6a8	X	+	73679918	73680056	73679918	73680047	73680131	73680234	90,189,183,236,230,157	0,0,4,1,0,0	113,207,179,177,119,162	0,2,0,4,0,2	158	149	1	1.0	1.0,1.0,0.977,0.996,1.0,1.0	1.0,0.99,1.0,0.977,1.0,0.987	0.003
ENSMUSG00000019558	Slc6a8	X	+	73679918	73680071	73679918	73680047	73680131	73680234	0,2,4,4,10,3	0,0,4,1,0,0	0,11,7,7,2,6	0,2,0,4,0,2	173	149	1	1.0	NA,1.0,0.463,0.775,1.0,1.0	NA,0.826,1.0,0.601,1.0,0.721	0.018
ENSMUSG00000019558	Slc6a8	X	+	73679918	73680071	73679918	73680056	73680131	73680234	0,0,1,3,3,0	90,187,180,235,223,154	0,3,1,2,1,2	113,199,173,172,118,158	164	149	1	1.0	0.0,0.0,0.005,0.011,0.012,0.0	0.0,0.014,0.005,0.01,0.008,0.011	-0.003
ENSMUSG00000014856	Tmem208	8	+	105328321	105328484	105328321	105328458	105328607	105328692	26,20,24,12,8,35	644,206,305,213,297,525	20,15,13,18,13,8	356,233,206,163,153,191	175	149	1	1.0	0.033,0.076,0.063,0.046,0.022,0.054	0.046,0.052,0.051,0.086,0.067,0.034	-0.007
ENSMUSG00000014856	Tmem208	8	+	105328321	105328484	105328321	105328458	105334642	105335219	19,14,10,4,4,21	0,0,0,0,0,0	3,12,7,8,9,9	0,0,0,3,0,1	175	149	1	1.0	1.0,1.0,1.0,1.0,1.0,1.0	1.0,1.0,1.0,0.694,1.0,0.885	0.07
ENSMUSG00000087174	5530601H04Rik	X	-	105043124	105043304	105043129	105043304	105042658	105042817	0,0,0,4,0,0	0,0,0,0,0,4	0,0,0,0,0,0	0,0,0,1,1,0	154	149	1	1.0	NA,NA,NA,1.0,NA,0.0	NA,NA,NA,0.0,0.0,NA	0.5
ENSMUSG00000087174	5530601H04Rik	X	-	105068463	105068628	105068570	105068628	105047908	105048010	0,23,16,17,13,9	0,0,0,0,1,0	3,10,9,8,11,11	0,0,0,0,0,1	256	149	1	1.0	NA,1.0,1.0,1.0,0.883,1.0	1.0,1.0,1.0,1.0,1.0,0.865	-0.001
ENSMUSG00000087174	5530601H04Rik	X	-	105068463	105068628	105068570	105068628	105066758	105066877	4,42,36,33,49,28	2,11,6,4,19,17	23,22,22,23,19,27	0,3,1,8,8,4	256	149	0.220128169645	1.0	0.538,0.69,0.777,0.828,0.6,0.489	1.0,0.81,0.928,0.626,0.58,0.797	-0.136
ENSMUSG00000031556	Tm2d2	8	+	25018065	25018674	25018065	25018153	25020438	25020554	0,1,0,4,4,0	264,167,229,225,360,330	0,9,2,2,2,8	135,245,204,197,224,233	670	149	1	1.0	0.0,0.001,0.0,0.004,0.002,0.0	0.0,0.008,0.002,0.002,0.002,0.008	-0.002
ENSMUSG00000052142	Rasal3	17	-	32395074	32395219	32395111	32395219	32394037	32394274	7,41,29,34,71,15	0,8,0,0,1,0	10,39,72,40,31,68	0,3,0,0,0,0	186	149	1	1.0	1.0,0.804,1.0,1.0,0.983,1.0	1.0,0.912,1.0,1.0,1.0,1.0	-0.021
ENSMUSG00000028796	Phc2	4	+	128743353	128743556	128743353	128743461	128745001	128745131	55,210,153,187,307,97	7,28,13,23,26,7	42,291,285,190,209,287	10,34,44,24,26,38	244	149	1	1.0	0.828,0.821,0.878,0.832,0.878,0.894	0.719,0.839,0.798,0.829,0.831,0.822	0.049
ENSMUSG00000029001	Fbxo44	4	-	148156579	148156706	148156608	148156706	148156394	148156490	0,2,2,1,8,3	0,0,0,1,1,0	0,6,8,5,4,0	0,0,0,0,0,0	178	149	1	1.0	NA,1.0,1.0,0.456,0.87,1.0	NA,1.0,1.0,1.0,1.0,NA	-0.135
ENSMUSG00000051786	Tubgcp6	15	-	89101361	89101556	89101368	89101556	89101152	89101285	0,27,5,10,17,4	0,2,0,0,0,0	0,33,11,11,15,11	0,5,2,0,0,0	156	149	1	1.0	NA,0.928,1.0,1.0,1.0,1.0	NA,0.863,0.84,1.0,1.0,1.0	0.045
ENSMUSG00000038412	Higd1a	9	-	121856437	121856585	121856449	121856585	121852490	121852609	0,2,0,0,2,9	0,1,5,0,0,6	2,1,0,0,4,0	0,2,3,0,4,2	161	149	1	1.0	NA,0.649,0.0,NA,1.0,0.581	1.0,0.316,0.0,NA,0.481,0.0	0.198
ENSMUSG00000031146	Plp2	X	-	7669414	7669758	7669602	7669758	7668926	7669017	429,443,517,386,579,445	0,4,0,0,1,0	341,427,396,303,358,402	0,0,0,0,2,0	337	149	1	1.0	1.0,0.98,1.0,1.0,0.996,1.0	1.0,1.0,1.0,1.0,0.988,1.0	-0.002
ENSMUSG00000040563	Plppr2	9	+	21946945	21947068	21946945	21947052	21947380	21947432	0,3,0,0,3,1	0,2,0,0,1,5	6,0,0,0,1,0	0,3,0,0,2,0	165	149	1	1.0	NA,0.575,NA,NA,0.73,0.153	1.0,0.0,NA,NA,0.311,NA	0.049
ENSMUSG00000032567	Aste1	9	+	105396544	105397858	105396544	105396705	105401475	105401686	23,52,49,70,121,40	0,0,0,4,1,1	18,69,45,46,65,65	0,0,1,2,7,2	1302	149	0.097086129571	1.0	1.0,1.0,1.0,0.667,0.933,0.821	1.0,1.0,0.837,0.725,0.515,0.788	0.093
ENSMUSG00000085396	Firre	X	-	50580580	50580949	50580812	50580949	50577870	50578024	0,34,24,20,32,6	0,3,3,0,2,0	0,48,20,16,16,10	0,5,1,0,1,0	381	149	1	1.0	NA,0.816,0.758,1.0,0.862,1.0	NA,0.79,0.887,1.0,0.862,1.0	-0.021
ENSMUSG00000031109	Enox2	X	-	49023093	49023201	49023126	49023201	49018782	49018894	74,53,49,44,87,76	0,3,1,7,7,5	20,33,71,37,49,54	9,2,5,3,3,5	182	149	1	1.0	1.0,0.935,0.976,0.837,0.911,0.926	0.645,0.931,0.921,0.91,0.93,0.898	0.058
ENSMUSG00000031109	Enox2	X	-	49286844	49286904	49286855	49286904	49080616	49080751	0,11,0,5,17,2	0,5,0,4,12,0	0,3,8,8,5,8	0,2,6,0,9,2	160	149	1	1.0	NA,0.672,NA,0.538,0.569,1.0	NA,0.583,0.554,1.0,0.341,0.788	0.042
ENSMUSG00000031109	Enox2	X	-	49286844	49286904	49286855	49286904	49168640	49168784	0,15,22,30,49,9	3,10,6,2,7,1	2,30,34,16,12,33	0,18,13,13,19,9	160	149	0.343225970328	1.0	0.0,0.583,0.773,0.933,0.867,0.893	1.0,0.608,0.709,0.534,0.37,0.773	0.009
ENSMUSG00000031109	Enox2	X	-	49288100	49288242	49288156	49288242	49286844	49286904	3,29,16,30,65,7	0,0,0,0,0,0	2,34,39,27,34,33	0,0,0,0,2,0	205	149	1	1.0	1.0,1.0,1.0,1.0,1.0,1.0	1.0,1.0,1.0,1.0,0.925,1.0	0.013
ENSMUSG00000039176	Polg	7	-	79451859	79452229	79452106	79452229	79451541	79451750	85,79,109,73,118,87	0,0,0,0,0,0	33,76,107,73,51,85	0,0,0,0,2,0	396	149	1	1.0	1.0,1.0,1.0,1.0,1.0,1.0	1.0,1.0,1.0,1.0,0.906,1.0	0.016
ENSMUSG00000039176	Polg	7	-	79459436	79459585	79459512	79459585	79459173	79459300	24,72,48,102,112,17	2,0,2,1,2,0	1,79,44,54,50,65	0,2,1,2,7,3	225	149	1	1.0	0.888,1.0,0.941,0.985,0.974,1.0	1.0,0.963,0.967,0.947,0.825,0.935	0.025
ENSMUSG00000064147	Rab44	17	+	29137978	29138172	29137978	29138083	29139114	29140550	0,17,2,6,23,4	0,0,0,0,1,0	3,28,5,12,20,5	0,0,0,0,0,0	238	149	1	1.0	NA,1.0,1.0,1.0,0.935,1.0	1.0,1.0,1.0,1.0,1.0,1.0	-0.013
ENSMUSG00000032180	Tmed1	9	-	21509253	21509351	21509288	21509351	21508930	21509114	124,145,170,124,200,192	0,4,2,0,2,7	99,138,137,141,117,167	0,0,1,0,0,0	184	149	1	1.0	1.0,0.967,0.986,1.0,0.988,0.957	1.0,1.0,0.991,1.0,1.0,1.0	-0.015
ENSMUSG00000029617	Ccz1	5	-	143998162	143998605	143998543	143998605	143993225	143993259	163,235,284,272,249,293	0,0,0,2,0,0	173,205,259,213,192,228	0,0,0,0,0,0	530	149	1	1.0	1.0,1.0,1.0,0.975,1.0,1.0	1.0,1.0,1.0,1.0,1.0,1.0	-0.004
ENSMUSG00000060961	Slc4a4	5	+	89046212	89046392	89046212	89046365	89084641	89084718	0,0,0,0,0,0	0,0,0,2,0,0	0,0,0,0,0,2	0,0,0,0,0,0	176	149	1	1.0	NA,NA,NA,0.0,NA,NA	NA,NA,NA,NA,NA,1.0	-1.0
ENSMUSG00000022906	Parp9	16	+	35943368	35943510	35943368	35943402	35945768	35945952	6,83,39,73,79,20	0,23,14,16,51,8	0,92,109,90,59,105	0,38,42,36,30,32	257	149	1	1.0	1.0,0.677,0.618,0.726,0.473,0.592	NA,0.584,0.601,0.592,0.533,0.655	0.088
ENSMUSG00000022906	Parp9	16	+	35943368	35943510	35943368	35943402	35947500	35948354	8,155,69,150,144,44	2,265,143,267,382,71	0,169,209,194,150,218	6,350,343,347,314,295	257	149	1	1.0	0.699,0.253,0.219,0.246,0.179,0.264	0.0,0.219,0.261,0.245,0.217,0.3	0.103
ENSMUSG00000019826	Zbtb24	10	+	41455672	41455772	41455672	41455756	41456531	41456615	0,0,0,0,0,0	0,7,3,4,11,0	0,0,0,0,0,1	0,4,5,9,4,7	165	149	1	1.0	NA,0.0,0.0,0.0,0.0,NA	NA,0.0,0.0,0.0,0.0,0.114	-0.023
ENSMUSG00000028552	Eps15	4	+	109321127	109321325	109321127	109321217	109322069	109322215	0,4,1,2,5,0	1,86,55,105,133,58	0,2,4,4,4,3	7,76,68,108,87,85	257	149	1	1.0	0.0,0.026,0.01,0.011,0.021,0.0	0.0,0.015,0.033,0.021,0.026,0.02	-0.008
ENSMUSG00000021546	Hnrnpk	13	-	58400332	58400417	58400341	58400417	58399892	58399990	43,974,657,958,1400,695	0,0,0,3,5,0	31,926,880,827,884,992	0,2,1,0,5,2	158	149	1	1.0	1.0,1.0,1.0,0.997,0.996,1.0	1.0,0.998,0.999,1.0,0.994,0.998	0.001
ENSMUSG00000062859	Tcp11	17	-	28079921	28080305	28080158	28080305	28077985	28078058	8,0,0,0,0,2	0,0,0,0,2,0	2,0,0,0,0,0	0,0,0,2,0,1	386	149	1	1.0	1.0,NA,NA,NA,0.0,1.0	1.0,NA,NA,0.0,NA,0.0	0.333
ENSMUSG00000028759	Hp1bp3	4	+	138216626	138216799	138216626	138216740	138221525	138221723	0,14,1,12,12,3	5,113,78,136,167,67	0,12,10,5,2,9	6,136,163,131,108,162	208	149	1	1.0	0.0,0.082,0.009,0.059,0.049,0.031	0.0,0.059,0.042,0.027,0.013,0.038	0.009
ENSMUSG00000028759	Hp1bp3	4	+	138221525	138221723	138221525	138221718	138222088	138222188	0,164,92,185,222,65	0,12,3,9,19,2	0,204,200,137,177,174	0,8,10,7,16,6	154	149	1	1.0	NA,0.93,0.967,0.952,0.919,0.969	NA,0.961,0.951,0.95,0.915,0.966	-0.001
ENSMUSG00000031065	Cdk16	X	+	20696017	20696467	20696017	20696141	20696547	20696645	90,173,129,168,200,138	0,0,0,2,0,0	36,168,164,111,148,130	0,0,0,0,0,0	475	149	1	1.0	1.0,1.0,1.0,0.963,1.0,1.0	1.0,1.0,1.0,1.0,1.0,1.0	-0.006
ENSMUSG00000032580	Rbm5	9	-	107770551	107770959	107770884	107770959	107769560	107769626	6,45,13,46,34,6	2,77,28,51,82,16	0,20,33,26,20,30	2,88,73,51,49,60	482	149	1	1.0	0.481,0.153,0.126,0.218,0.114,0.104	0.0,0.066,0.123,0.136,0.112,0.134	0.104
ENSMUSG00000055541	Lair1	7	-	4055796	4055953	4055917	4055953	4010589	4010632	0,30,6,22,25,6	0,0,0,0,0,0	0,25,31,23,32,41	0,0,0,0,0,3	270	149	1	1.0	NA,1.0,1.0,1.0,1.0,1.0	NA,1.0,1.0,1.0,1.0,0.883	0.023
ENSMUSG00000055541	Lair1	7	-	4055796	4055953	4055917	4055953	4010729	4010846	0,46,13,44,41,19	19,36,34,59,47,32	7,42,39,44,48,59	6,25,42,43,27,54	270	149	0.0334266498449	1.0	0.0,0.414,0.174,0.292,0.325,0.247	0.392,0.481,0.339,0.361,0.495,0.376	-0.165
ENSMUSG00000055541	Lair1	7	-	4055796	4055953	4055917	4055953	4028706	4029036	0,50,16,52,64,21	0,86,55,91,104,47	4,57,67,53,61,65	11,100,65,86,62,61	270	149	1	1.0	NA,0.243,0.138,0.24,0.254,0.198	0.167,0.239,0.363,0.254,0.352,0.37	-0.076
ENSMUSG00000019984	Med23	10	+	24903660	24903831	24903660	24903693	24904260	24904477	28,75,58,79,109,32	0,0,0,0,3,0	0,50,81,59,58,62	0,0,0,0,0,0	287	149	1	1.0	1.0,1.0,1.0,1.0,0.95,1.0	NA,1.0,1.0,1.0,1.0,1.0	-0.008
ENSMUSG00000023572	Ccndbp1	2	+	121011433	121011558	121011433	121011530	121011682	121011756	0,2,0,2,0,6	86,118,130,151,179,180	0,1,0,2,0,0	45,114,107,127,96,116	177	149	1	1.0	0.0,0.014,0.0,0.011,0.0,0.027	0.0,0.007,0.0,0.013,0.0,0.0	0.005
ENSMUSG00000074797	Itpa	2	+	130672059	130672338	130672059	130672133	130674238	130674270	0,1,0,0,2,1	154,219,229,228,309,250	0,0,1,0,0,1	157,228,209,182,172,191	354	149	1	1.0	0.0,0.002,0.0,0.0,0.003,0.002	0.0,0.0,0.002,0.0,0.0,0.002	0.001
ENSMUSG00000059540	Tcea2	2	+	181680309	181680735	181680309	181680475	181683212	181683275	0,2,6,6,5,7	0,0,1,0,1,0	0,6,2,6,3,10	0,1,0,0,0,0	409	149	1	1.0	NA,1.0,0.686,1.0,0.646,1.0	NA,0.686,1.0,1.0,1.0,1.0	-0.071
ENSMUSG00000004356	Utp20	10	-	88778109	88778446	88778222	88778446	88777404	88777549	0,0,0,3,2,0	0,17,11,6,32,3	0,0,1,2,0,0	0,24,29,11,12,16	262	149	1	1.0	NA,0.0,0.0,0.221,0.034,0.0	NA,0.0,0.019,0.094,0.0,0.0	0.028
ENSMUSG00000078923	Ube2v1	2	-	167629068	167629288	167629169	167629288	167617828	167617977	0,3,7,0,10,0	0,8,0,23,16,4	0,5,4,1,1,1	0,0,12,19,14,8	250	149	1	1.0	NA,0.183,1.0,0.0,0.271,0.0	NA,1.0,0.166,0.03,0.041,0.069	0.03
ENSMUSG00000078923	Ube2v1	2	-	167629166	167629288	167629169	167629288	167617828	167617977	0,0,0,0,0,0	0,8,0,23,16,4	0,2,1,0,0,0	0,0,12,19,14,8	152	149	1	1.0	NA,0.0,NA,0.0,0.0,0.0	NA,1.0,0.076,0.0,0.0,0.0	-0.215
ENSMUSG00000006335	Tfpt	7	-	3620746	3620983	3620776	3620983	3620323	3620474	295,77,81,40,76,162	117,38,91,26,45,70	150,72,71,51,38,61	56,40,22,23,12,25	179	149	0.401509132199	1.0	0.677,0.628,0.426,0.562,0.584,0.658	0.69,0.6,0.729,0.649,0.725,0.67	-0.088
ENSMUSG00000006335	Tfpt	7	-	3628823	3629086	3628827	3629086	3621062	3621132	0,0,0,0,1,0	0,0,2,0,0,15	2,1,0,0,5,0	1,0,0,0,3,9	153	149	1	1.0	NA,NA,0.0,NA,1.0,0.0	0.661,1.0,NA,NA,0.619,0.0	-0.237
ENSMUSG00000006335	Tfpt	7	-	3628823	3629086	3628827	3629086	3624598	3624669	4,5,7,4,6,6	221,72,107,63,86,170	0,0,4,5,6,3	113,73,77,58,66,53	153	149	1	1.0	0.017,0.063,0.06,0.058,0.064,0.033	0.0,0.0,0.048,0.077,0.081,0.052	0.006
ENSMUSG00000022617	Chkb	15	-	89428410	89428827	89428713	89428827	89428133	89428229	146,186,150,167,224,173	8,0,0,1,4,4	92,143,191,125,138,160	0,0,0,5,4,2	452	149	1	1.0	0.857,1.0,1.0,0.982,0.949,0.934	1.0,1.0,1.0,0.892,0.919,0.963	-0.009
ENSMUSG00000002221	Paxip1	5	-	27783680	27783773	27783729	27783773	27781421	27781485	0,7,1,0,3,2	0,31,10,15,35,1	0,3,0,1,2,2	0,21,25,18,16,19	198	149	1	1.0	NA,0.145,0.07,0.0,0.061,0.601	NA,0.097,0.0,0.04,0.086,0.073	0.116
ENSMUSG00000056962	Jmjd6	11	-	116839837	116840545	116840409	116840545	116838989	116839128	24,38,34,40,54,60	269,73,83,95,120,145	30,26,21,34,57,18	101,65,94,44,74,86	721	149	1	1.0	0.018,0.097,0.078,0.08,0.085,0.079	0.058,0.076,0.044,0.138,0.137,0.041	-0.009
ENSMUSG00000056962	Jmjd6	11	-	116839837	116840545	116840447	116840545	116838989	116839128	65,71,68,76,98,134	4,0,3,0,10,5	77,44,56,59,91,49	0,0,1,0,7,0	759	149	0.0379300673247	1.0	0.761,1.0,0.817,1.0,0.658,0.84	1.0,1.0,0.917,1.0,0.718,1.0	-0.093
ENSMUSG00000056962	Jmjd6	11	-	116840409	116840545	116840447	116840545	116838989	116839128	310,106,117,131,164,219	4,0,3,0,10,5	148,83,129,69,108,117	0,0,1,0,7,0	187	149	1	1.0	0.984,1.0,0.969,1.0,0.929,0.972	1.0,1.0,0.99,1.0,0.925,1.0	-0.01
ENSMUSG00000056962	Jmjd6	11	-	116840409	116840545	116840447	116840545	116839837	116839926	41,33,35,38,45,78	0,2,0,5,7,17	47,18,36,25,39,31	0,2,3,1,5,2	187	149	1	1.0	1.0,0.929,1.0,0.858,0.837,0.785	1.0,0.878,0.905,0.952,0.861,0.925	-0.019
ENSMUSG00000056962	Jmjd6	11	-	116840409	116840545	116840447	116840545	116839837	116839931	49,38,38,42,44,80	3,0,2,0,5,3	55,20,35,27,34,40	7,3,0,0,0,0	187	149	1	1.0	0.929,1.0,0.938,1.0,0.875,0.955	0.862,0.842,1.0,1.0,1.0,1.0	-0.001
ENSMUSG00000038241	Cep250	2	+	155956557	155956662	155956557	155956657	155961871	155962154	0,2,0,0,0,0	0,0,0,2,2,0	0,0,0,1,0,1	0,3,4,0,1,7	154	149	1	1.0	NA,1.0,NA,0.0,0.0,NA	NA,0.0,0.0,1.0,0.0,0.121	0.109
ENSMUSG00000047757	Fancb	X	+	164995343	164995771	164995343	164995422	164995886	164996121	2,10,7,5,10,10	0,0,1,0,0,1	0,0,2,20,11,6	0,0,0,0,0,0	498	149	1	1.0	1.0,1.0,0.677,1.0,1.0,0.749	NA,NA,1.0,1.0,1.0,1.0	-0.096
ENSMUSG00000028149	Rap1gds1	3	-	139021765	139021935	139021812	139021935	139015545	139015671	0,0,0,0,3,0	1,142,57,134,218,40	1,0,2,0,2,1	0,166,137,109,119,158	196	149	1	1.0	0.0,0.0,0.0,0.0,0.01,0.0	1.0,0.0,0.011,0.0,0.013,0.005	-0.17
ENSMUSG00000004100	Ppan	9	+	20891082	20891365	20891082	20891206	20891450	20891747	202,93,127,57,131,74	0,0,0,0,0,0	115,72,79,83,60,75	0,0,0,0,6,0	308	149	1	1.0	1.0,1.0,1.0,1.0,1.0,1.0	1.0,1.0,1.0,1.0,0.829,1.0	0.029
ENSMUSG00000001305	Rrp15	1	-	186737587	186739863	186739603	186739863	186736115	186736314	122,116,128,125,198,222	0,0,0,1,2,2	110,109,67,101,109,118	0,0,0,0,4,0	2165	149	1	1.0	1.0,1.0,1.0,0.896,0.872,0.884	1.0,1.0,1.0,1.0,0.652,1.0	0.0
ENSMUSG00000078676	Casc3	11	+	98810897	98810966	98810897	98810935	98821430	98821583	0,0,0,1,3,0	0,79,56,121,130,29	0,0,1,1,1,0	4,89,100,80,89,86	180	149	1	1.0	NA,0.0,0.0,0.007,0.019,0.0	0.0,0.0,0.008,0.01,0.009,0.0	0.001
ENSMUSG00000056537	Rlim	X	-	103981062	103981284	103981072	103981284	103979272	103979334	1,12,3,31,35,10	0,47,14,43,50,11	2,12,14,22,10,28	0,41,37,49,23,24	159	149	1	1.0	1.0,0.193,0.167,0.403,0.396,0.46	1.0,0.215,0.262,0.296,0.289,0.522	0.006
ENSMUSG00000025283	Sat1	X	-	155215119	155215684	155215600	155215684	155214032	155214134	5,120,91,124,133,76	727,716,674,626,835,1077	3,157,135,120,120,116	655,866,700,674,636,711	630	149	1	1.0	0.002,0.038,0.031,0.045,0.036,0.016	0.001,0.041,0.044,0.04,0.043,0.037	-0.006
ENSMUSG00000021235	Coq6	12	+	84370255	84370386	84370255	84370354	84370923	84371031	0,31,29,9,55,50	0,2,0,0,1,0	17,10,17,14,25,10	0,3,2,2,1,0	181	149	1	1.0	NA,0.927,1.0,1.0,0.978,1.0	1.0,0.733,0.875,0.852,0.954,1.0	0.079
ENSMUSG00000031295	Phka2	X	+	160586778	160586954	160586778	160586949	160588964	160589018	0,0,1,0,0,1	132,28,69,37,53,61	0,0,1,0,0,0	78,30,37,31,25,31	154	149	1	1.0	0.0,0.0,0.014,0.0,0.0,0.016	0.0,0.0,0.025,0.0,0.0,0.0	0.001
ENSMUSG00000078619	Smarcd2	11	-	106264939	106265344	106265182	106265344	106264671	106264807	103,147,153,141,255,142	0,0,0,0,0,0	58,145,121,128,89,165	1,0,0,0,0,0	392	149	1	1.0	1.0,1.0,1.0,1.0,1.0,1.0	0.957,1.0,1.0,1.0,1.0,1.0	0.007
ENSMUSG00000031429	Psmd10	X	-	140952146	140952313	140952225	140952313	140948428	140949309	1053,591,762,638,959,1332	116,49,86,56,100,147	634,671,672,565,561,635	58,54,65,65,53,64	228	149	1	1.0	0.856,0.887,0.853,0.882,0.862,0.856	0.877,0.89,0.871,0.85,0.874,0.866	-0.005
ENSMUSG00000031626	Sorbs2	8	+	45799709	45799801	45799709	45799798	45800964	45801011	0,0,0,0,0,0	0,0,0,1,0,0	0,0,3,0,1,0	0,1,0,1,1,5	152	149	1	1.0	NA,NA,NA,0.0,NA,NA	NA,0.0,1.0,0.0,0.495,0.0	-0.299
ENSMUSG00000038312	Edem2	2	-	155713324	155713479	155713337	155713479	155710843	155710968	0,0,0,0,0,0	260,307,326,336,373,319	0,0,4,1,1,0	167,267,317,251,285,284	162	149	1	1.0	0.0,0.0,0.0,0.0,0.0,0.0	0.0,0.0,0.011,0.004,0.003,0.0	-0.003
ENSMUSG00000021767	Kat6b	14	+	21624832	21625215	21624832	21624888	21626718	21626840	0,4,0,3,3,0	0,0,0,0,1,0	0,2,3,1,2,5	0,0,1,0,0,4	476	149	1	1.0	NA,1.0,NA,1.0,0.484,NA	NA,1.0,0.484,1.0,1.0,0.281	0.075
ENSMUSG00000032127	Vps11	9	-	44356227	44356429	44356294	44356429	44355698	44355850	26,138,126,171,198,84	0,8,3,3,6,1	20,130,134,144,149,152	4,15,6,14,24,2	216	149	0.10299851097	1.0	1.0,0.922,0.967,0.975,0.958,0.983	0.775,0.857,0.939,0.876,0.811,0.981	0.094
ENSMUSG00000021288	Klc1	12	+	111789324	111789486	111789324	111789459	111793648	111793699	99,43,51,25,57,75	34,11,10,7,8,12	31,31,28,33,45,46	12,17,2,10,6,3	176	149	1	1.0	0.711,0.768,0.812,0.751,0.858,0.841	0.686,0.607,0.922,0.736,0.864,0.928	-0.0
ENSMUSG00000021288	Klc1	12	+	111789324	111789486	111789324	111789459	111795547	111795678	272,115,116,91,149,158	104,23,57,24,37,33	105,74,100,63,93,97	45,22,28,29,20,26	176	149	1	1.0	0.689,0.809,0.633,0.762,0.773,0.802	0.664,0.74,0.751,0.648,0.797,0.76	0.018
ENSMUSG00000021288	Klc1	12	+	111789324	111789486	111789324	111789459	111806007	111806074	167,48,99,48,76,115	30,0,9,0,13,35	33,52,44,41,44,73	29,9,13,0,14,9	176	149	0.590589592327	1.0	0.825,1.0,0.903,1.0,0.832,0.736	0.491,0.83,0.741,1.0,0.727,0.873	0.106
ENSMUSG00000039244	E130309D02Rik	5	-	143311710	143314399	143314177	143314399	143307615	143308140	32,99,128,113,159,91	0,0,0,0,0,1	70,116,115,98,120,113	0,0,0,0,0,0	2616	149	1	1.0	1.0,1.0,1.0,1.0,1.0,0.838	1.0,1.0,1.0,1.0,1.0,1.0	-0.027
ENSMUSG00000026608	Kctd3	1	-	188976370	188976707	188976610	188976707	188974286	188974471	0,7,4,2,10,0	2,27,10,31,42,26	0,3,4,0,7,2	0,27,26,23,28,27	389	149	1	1.0	0.0,0.09,0.133,0.024,0.084,0.0	NA,0.041,0.056,0.0,0.087,0.028	0.013
ENSMUSG00000039748	Exo1	1	+	175881131	175881354	175881131	175881200	175882894	175883068	0,4,0,0,5,0	0,0,0,0,1,0	0,2,1,2,0,0	0,0,1,0,2,2	303	149	1	1.0	NA,1.0,NA,NA,0.711,NA	NA,1.0,0.33,1.0,0.0,0.0	0.389
ENSMUSG00000029625	Cpsf4	5	+	145170514	145170917	145170514	145170565	145173306	145173459	0,0,0,0,0,0	38,78,72,99,134,88	0,0,2,0,0,0	34,73,71,41,80,83	501	149	1	1.0	0.0,0.0,0.0,0.0,0.0,0.0	0.0,0.0,0.008,0.0,0.0,0.0	-0.001
ENSMUSG00000025967	Eef1b2	1	+	63177144	63177291	63177144	63177250	63177722	63177876	29,21,11,14,21,26	0,0,5,0,1,0	9,18,10,19,16,16	0,0,0,0,0,0	190	149	1	1.0	1.0,1.0,0.633,1.0,0.943,1.0	1.0,1.0,1.0,1.0,1.0,1.0	-0.071
ENSMUSG00000038178	Slc43a2	11	+	75531697	75531778	75531697	75531741	75532587	75532788	0,18,21,66,2,7	0,0,14,0,14,0	0,24,24,1,0,2	0,0,6,5,7,7	186	149	1	1.0	NA,1.0,0.546,1.0,0.103,1.0	NA,1.0,0.762,0.138,0.0,0.186	0.313
ENSMUSG00000039515	Ptpa	2	+	30426398	30426519	30426398	30426496	30428315	30428402	0,0,1,0,0,0	75,191,152,158,289,104	0,0,1,0,0,0	33,161,154,156,156,166	172	149	1	1.0	0.0,0.0,0.006,0.0,0.0,0.0	0.0,0.0,0.006,0.0,0.0,0.0	0.0
ENSMUSG00000039515	Ptpa	2	+	30438228	30439764	30438228	30438353	30443289	30443397	180,230,251,220,283,198	0,0,0,0,1,0	88,189,182,146,178,229	0,0,0,0,0,0	1560	149	1	1.0	1.0,1.0,1.0,1.0,0.964,1.0	1.0,1.0,1.0,1.0,1.0,1.0	-0.006
ENSMUSG00000034401	Spata6	4	+	111805930	111806030	111805930	111805982	111822740	111822832	31,75,72,58,64,95	0,8,9,5,1,7	31,62,68,54,59,67	4,7,7,0,5,7	197	149	1	1.0	1.0,0.876,0.858,0.898,0.98,0.911	0.854,0.87,0.88,1.0,0.899,0.879	0.024
ENSMUSG00000066151	Fkbp15	4	-	62320958	62321061	62320988	62321061	62314253	62314425	101,249,191,272,337,109	0,0,5,1,1,1	20,231,217,184,212,209	0,0,0,0,0,2	179	149	1	1.0	1.0,1.0,0.97,0.996,0.996,0.989	1.0,1.0,1.0,1.0,1.0,0.989	-0.006
ENSMUSG00000058715	Fcer1g	1	-	171230921	171231031	171230995	171231031	171230066	171230087	230,165,228,219,253,274	18137,11222,16458,13505,17457,18808	214,155,203,151,170,187	14728,12702,13078,12139,11645,13775	223	149	1	1.0	0.008,0.01,0.009,0.011,0.01,0.01	0.01,0.008,0.01,0.008,0.01,0.009	0.001
ENSMUSG00000027405	Nop56	2	+	130277031	130277314	130277031	130277132	130277475	130277624	5,32,7,22,62,24	171,88,164,95,187,147	3,32,19,25,49,51	83,105,101,104,112,116	331	149	1	1.0	0.013,0.141,0.019,0.094,0.13,0.068	0.016,0.121,0.078,0.098,0.165,0.165	-0.03
ENSMUSG00000018008	Cyth4	15	+	78597141	78597333	78597141	78597219	78602692	78602775	0,27,0,21,36,0	114,382,269,307,523,141	0,17,28,10,30,25	56,400,403,281,283,352	263	149	1	1.0	0.0,0.039,0.0,0.037,0.038,0.0	0.0,0.024,0.038,0.02,0.057,0.039	-0.011
ENSMUSG00000035674	Ndufa3	7	+	3617616	3618140	3617616	3617691	3619429	3619507	56,33,47,39,70,79	2411,847,1293,775,1128,2072	37,43,34,48,27,52	1564,757,756,596,728,829	598	149	1	1.0	0.006,0.01,0.009,0.012,0.015,0.009	0.006,0.014,0.011,0.02,0.009,0.015	-0.002
ENSMUSG00000007029	Vars	17	+	35011599	35011898	35011599	35011694	35012088	35012213	31,100,74,78,137,56	0,0,0,2,0,0	14,85,74,64,80,90	0,0,0,0,0,0	353	149	1	1.0	1.0,1.0,1.0,0.943,1.0,1.0	1.0,1.0,1.0,1.0,1.0,1.0	-0.01
ENSMUSG00000028744	Pqlc2	4	-	139306438	139306690	139306442	139306690	139302424	139302554	0,1,0,0,0,1	65,100,87,102,121,140	0,0,1,0,1,0	15,81,86,50,58,85	153	149	1	1.0	0.0,0.01,0.0,0.0,0.0,0.007	0.0,0.0,0.011,0.0,0.017,0.0	-0.002
ENSMUSG00000031553	Adam3	8	-	24725244	24725361	24725278	24725361	24723485	24723541	0,0,0,0,0,0	0,1,0,0,0,0	0,0,1,0,0,0	0,0,0,0,2,3	183	149	1	1.0	NA,0.0,NA,NA,NA,NA	NA,NA,1.0,NA,0.0,0.0	-0.333
ENSMUSG00000037376	Trmt6	2	-	132810086	132810289	132810205	132810289	132809828	132809953	0,2,3,0,7,12	9,53,29,58,73,47	0,8,1,3,5,4	10,46,49,62,53,43	268	149	1	1.0	0.0,0.021,0.054,0.0,0.051,0.124	0.0,0.088,0.011,0.026,0.05,0.049	0.004
ENSMUSG00000029166	Mapre3	5	+	30863203	30863405	30863203	30863360	30864573	30864728	7,11,12,23,30,15	0,35,16,14,53,7	0,9,1,5,3,9	6,11,20,10,11,21	194	149	0.0142036688044	1.0	1.0,0.194,0.365,0.558,0.303,0.622	0.0,0.386,0.037,0.277,0.173,0.248	0.32
ENSMUSG00000028582	Cc2d1b	4	+	108630277	108630336	108630277	108630306	108630543	108630595	125,71,63,102,112,71	0,0,0,2,0,3	43,90,91,74,76,82	0,1,0,4,2,0	179	149	1	1.0	1.0,1.0,1.0,0.977,1.0,0.952	1.0,0.987,1.0,0.939,0.969,1.0	0.006
ENSMUSG00000074643	Cpne1	2	-	156078751	156078974	156078899	156078974	156078573	156078654	0,120,61,97,169,32	0,0,0,0,0,0	0,118,101,101,71,113	0,0,0,3,0,0	297	149	1	1.0	NA,1.0,1.0,1.0,1.0,1.0	NA,1.0,1.0,0.944,1.0,1.0	0.011
ENSMUSG00000028439	Fam219a	4	-	41569176	41569537	41569209	41569537	41524365	41524414	71,327,227,285,385,124	3,15,3,30,24,9	73,328,316,296,279,270	0,10,11,10,4,13	182	149	1	1.0	0.951,0.947,0.984,0.886,0.929,0.919	1.0,0.964,0.959,0.96,0.983,0.944	-0.032
ENSMUSG00000026987	Baz2b	2	-	59907438	59907749	59907543	59907749	59906915	59907051	0,51,30,35,63,18	0,6,11,6,10,1	4,42,42,28,38,42	0,3,1,7,8,8	254	149	1	1.0	NA,0.833,0.615,0.774,0.787,0.913	1.0,0.891,0.961,0.701,0.736,0.755	-0.056
ENSMUSG00000026113	Inpp4a	1	+	37379921	37380177	37379921	37380060	37383338	37383371	0,18,11,17,33,13	0,9,5,12,9,2	0,27,7,13,18,15	0,4,6,4,2,2	266	149	1	1.0	NA,0.528,0.552,0.442,0.673,0.785	NA,0.791,0.395,0.645,0.834,0.808	-0.099
ENSMUSG00000026113	Inpp4a	1	+	37379921	37380177	37379921	37380060	37387697	37387870	0,8,5,11,15,2	0,2,2,0,8,0	0,14,8,7,10,10	0,0,0,5,0,0	266	149	1	1.0	NA,0.691,0.583,1.0,0.512,1.0	NA,1.0,1.0,0.44,1.0,1.0	-0.131
ENSMUSG00000046774	8030474K03Rik	X	+	101798101	101798165	101798101	101798156	101798341	101798383	7,0,0,0,0,0	2,0,0,0,0,0	0,0,0,0,0,0	6,0,0,0,0,0	158	149	1	1.0	0.767,NA,NA,NA,NA,NA	0.0,NA,NA,NA,NA,NA	0.767
ENSMUSG00000038733	Wdr26	1	-	181209002	181209107	181209050	181209107	181203023	181203160	4,119,62,133,174,40	3,140,59,129,160,53	0,121,127,79,104,96	1,75,101,108,98,100	197	149	1	1.0	0.502,0.391,0.443,0.438,0.451,0.363	0.0,0.55,0.487,0.356,0.445,0.421	0.055
ENSMUSG00000038733	Wdr26	1	-	181209002	181209107	181209050	181209107	181203023	181203224	2,32,11,42,54,12	0,2,1,0,0,0	0,31,35,17,26,21	0,2,0,0,0,1	197	149	1	1.0	1.0,0.924,0.893,1.0,1.0,1.0	NA,0.921,1.0,1.0,1.0,0.941	-0.003
ENSMUSG00000040782	Cop1	1	+	159249201	159249278	159249201	159249266	159250022	159250142	0,100,107,135,190,71	0,85,39,106,113,53	0,91,86,87,75,122	1,67,67,57,34,78	161	149	1	1.0	NA,0.521,0.717,0.541,0.609,0.554	0.0,0.557,0.543,0.586,0.671,0.591	0.097
ENSMUSG00000038705	Gmeb2	2	-	181264969	181265108	181264980	181265108	181260294	181260398	0,2,1,0,4,0	0,37,7,23,33,13	0,1,1,8,1,0	0,21,22,33,14,26	160	149	1	1.0	NA,0.048,0.117,0.0,0.101,0.0	NA,0.042,0.041,0.184,0.062,0.0	-0.013
ENSMUSG00000019948	Actr6	10	-	89728140	89728222	89728153	89728222	89726636	89726760	0,2,0,0,2,0	0,14,7,18,24,10	0,1,0,0,2,0	0,15,24,8,12,8	162	149	1	1.0	NA,0.116,0.0,0.0,0.071,0.0	NA,0.058,0.0,0.0,0.133,0.0	-0.001
ENSMUSG00000029108	Pcdh7	5	+	57913155	57913372	57913155	57913348	57915803	57916032	0,4,0,1,0,0	0,0,0,0,0,0	5,2,1,1,3,2	0,0,0,2,0,0	173	149	1	1.0	NA,1.0,NA,1.0,NA,NA	1.0,1.0,1.0,0.301,1.0,1.0	0.116
ENSMUSG00000051811	Cox6b2	7	-	4752060	4752161	4752107	4752161	4751791	4751975	6,6,3,1,8,9	0,0,0,0,0,4	3,3,1,1,2,2	0,0,0,0,0,0	196	149	1	1.0	1.0,1.0,1.0,1.0,1.0,0.631	1.0,1.0,1.0,1.0,1.0,1.0	-0.061
ENSMUSG00000051811	Cox6b2	7	-	4752090	4752161	4752107	4752161	4751791	4751975	3,0,1,0,1,2	0,0,0,0,0,4	0,0,1,1,1,1	0,0,0,0,0,0	166	149	1	1.0	1.0,NA,1.0,NA,1.0,0.31	NA,NA,1.0,1.0,1.0,1.0	-0.172
ENSMUSG00000022788	Fgd4	16	-	16503985	16504216	16504096	16504216	16484089	16484597	0,2,0,0,0,2	0,2,0,0,2,0	0,0,0,0,0,0	0,1,0,0,0,0	260	149	1	1.0	NA,0.364,NA,NA,0.0,1.0	NA,0.0,NA,NA,NA,NA	0.455
ENSMUSG00000022788	Fgd4	16	-	16503985	16504216	16504096	16504216	16490422	16490606	4,2,0,1,0,2	3,49,33,70,68,18	0,0,0,0,0,1	0,52,46,50,33,39	260	149	1	1.0	0.433,0.023,0.0,0.008,0.0,0.06	NA,0.0,0.0,0.0,0.0,0.014	0.085
ENSMUSG00000020806	Rhbdf2	11	-	116605242	116606232	116606107	116606232	116604960	116605164	31,487,215,358,517,99	3,0,0,3,8,5	28,455,455,366,357,417	0,0,0,1,0,0	1014	149	1	1.0	0.603,1.0,1.0,0.946,0.905,0.744	1.0,1.0,1.0,0.982,1.0,1.0	-0.131
ENSMUSG00000027829	Ccnl1	3	-	65950024	65950226	65950212	65950226	65948690	65948790	0,59,37,106,132,33	0,0,2,0,0,0	5,76,94,98,101,90	0,0,0,0,0,0	337	149	1	1.0	NA,1.0,0.891,1.0,1.0,1.0	1.0,1.0,1.0,1.0,1.0,1.0	-0.022
ENSMUSG00000027829	Ccnl1	3	-	65955129	65955276	65955203	65955276	65950479	65950544	0,33,10,16,36,19	0,0,5,2,4,7	4,36,26,36,18,34	0,0,0,1,8,3	223	149	1	1.0	NA,1.0,0.572,0.842,0.857,0.645	1.0,1.0,1.0,0.96,0.601,0.883	-0.124
ENSMUSG00000027829	Ccnl1	3	-	65955129	65955276	65955203	65955276	65951433	65951554	0,52,26,37,56,26	4,59,49,67,102,46	4,61,29,52,30,45	5,94,65,69,73,90	223	149	1	1.0	0.0,0.371,0.262,0.27,0.268,0.274	0.348,0.302,0.23,0.335,0.215,0.25	-0.039
ENSMUSG00000049676	Catsperg1	7	-	29184678	29185090	29184963	29185090	29182236	29182329	0,0,0,0,0,2	0,0,0,0,2,0	0,0,0,0,0,0	0,0,1,0,0,0	434	149	1	1.0	NA,NA,NA,NA,0.0,1.0	NA,NA,0.0,NA,NA,NA	0.5
ENSMUSG00000086370	Ftx	X	-	103613022	103613195	103613043	103613195	103609303	103609416	0,0,3,0,2,1	0,0,0,0,0,0	0,6,3,1,0,1	0,2,0,0,1,0	170	149	1	1.0	NA,NA,1.0,NA,1.0,1.0	NA,0.724,1.0,1.0,0.0,1.0	0.255
ENSMUSG00000055923	Aasdh	5	-	76886046	76886322	76886129	76886322	76884085	76884201	0,0,4,0,0,1	0,2,1,4,2,1	0,4,1,2,3,0	0,0,0,0,0,0	232	149	1	1.0	NA,0.0,0.72,0.0,0.0,0.391	NA,1.0,1.0,1.0,1.0,NA	-0.778
ENSMUSG00000055923	Aasdh	5	-	76904208	76904380	76904257	76904380	76901160	76901281	0,2,1,1,1,0	0,0,0,1,0,0	3,1,3,2,3,1	0,0,0,0,0,0	198	149	1	1.0	NA,1.0,1.0,0.429,1.0,NA	1.0,1.0,1.0,1.0,1.0,1.0	-0.143
ENSMUSG00000062729	Ppox	1	-	171280358	171280522	171280387	171280522	171280139	171280255	2,4,1,0,3,0	17,19,31,25,39,50	1,1,4,0,5,2	10,19,18,22,11,12	178	149	1	1.0	0.09,0.15,0.026,0.0,0.06,0.0	0.077,0.042,0.157,0.0,0.276,0.122	-0.058
ENSMUSG00000043019	Edem3	1	+	151805849	151806003	151805849	151805946	151807365	151807557	0,59,15,51,38,8	0,8,1,3,5,4	0,33,27,21,23,34	0,12,9,10,8,11	206	149	1	1.0	NA,0.842,0.916,0.925,0.846,0.591	NA,0.665,0.685,0.603,0.675,0.691	0.16
ENSMUSG00000007891	Ctsd	7	-	142377332	142377455	142377350	142377455	142377025	142377170	38097,31603,31845,30792,39428,36266	5,6,5,10,9,4	27082,32218,27650,26633,23991,26447	0,9,1,3,6,2	167	149	1	1.0	1.0,1.0,1.0,1.0,1.0,1.0	1.0,1.0,1.0,1.0,1.0,1.0	0.0
ENSMUSG00000070425	Xntrpc	7	+	102078732	102078897	102078732	102078818	102079004	102079177	0,6,3,0,2,0	3,6,2,2,1,1	0,6,0,0,0,3	0,2,4,1,1,0	228	149	1	1.0	0.0,0.395,0.495,0.0,0.567,0.0	NA,0.662,0.0,0.0,0.0,1.0	-0.09
ENSMUSG00000024037	Wdr4	17	-	31509768	31509912	31509820	31509912	31494322	31496928	9,14,16,21,28,13	0,0,0,2,2,0	6,21,28,17,15,20	0,0,6,0,1,2	201	149	1	1.0	1.0,1.0,1.0,0.886,0.912,1.0	1.0,1.0,0.776,1.0,0.917,0.881	0.037
ENSMUSG00000024037	Wdr4	17	-	31509768	31509912	31509820	31509912	31501214	31501275	9,13,16,21,28,13	0,0,0,1,0,0	6,21,27,20,15,23	0,0,0,1,0,0	201	149	1	1.0	1.0,1.0,1.0,0.94,1.0,1.0	1.0,1.0,1.0,0.937,1.0,1.0	0.0
ENSMUSG00000024037	Wdr4	17	-	31509768	31509912	31509820	31509912	31503509	31503666	30,48,45,45,82,39	2,0,3,0,0,13	24,52,57,41,35,49	0,5,2,2,0,0	201	149	1	1.0	0.917,1.0,0.917,1.0,1.0,0.69	1.0,0.885,0.955,0.938,1.0,1.0	-0.042
ENSMUSG00000038569	Rad9b	5	-	122352543	122352614	122352545	122352614	122351560	122351710	0,0,0,0,1,0	0,0,0,0,1,0	0,1,1,2,4,0	0,0,0,0,0,0	151	149	1	1.0	NA,NA,NA,NA,0.497,NA	NA,1.0,1.0,1.0,1.0,NA	-0.503
ENSMUSG00000021809	Nudt13	14	+	20295087	20295266	20295087	20295209	20297514	20297631	0,10,3,2,13,2	0,0,0,0,1,0	0,17,4,3,4,10	0,0,0,0,0,0	206	149	1	1.0	NA,1.0,1.0,1.0,0.904,1.0	NA,1.0,1.0,1.0,1.0,1.0	-0.019
ENSMUSG00000027746	Ufm1	3	-	53860198	53860273	53860233	53860273	53859241	53859274	0,1,0,3,2,3	547,391,434,426,522,758	0,5,5,4,2,6	369,357,383,373,342,365	184	149	1	1.0	0.0,0.002,0.0,0.006,0.003,0.003	0.0,0.011,0.01,0.009,0.005,0.013	-0.006
ENSMUSG00000027131	Emc4	2	-	112367332	112367516	112367401	112367516	112364151	112364305	0,3,0,2,4,4	561,441,650,497,726,699	0,8,2,3,4,2	343,476,466,390,443,522	218	149	1	1.0	0.0,0.005,0.0,0.003,0.004,0.004	0.0,0.011,0.003,0.005,0.006,0.003	-0.002
ENSMUSG00000006315	Tmem147	7	-	30728431	30728568	30728498	30728568	30728204	30728289	655,291,416,285,453,619	17,0,3,4,3,1	411,264,284,271,266,290	0,13,0,0,2,1	216	149	1	1.0	0.964,1.0,0.99,0.98,0.99,0.998	1.0,0.933,1.0,1.0,0.989,0.995	0.001
ENSMUSG00000037703	Lzts3	2	-	130636942	130637419	130637284	130637419	130635772	130636627	0,20,12,15,31,3	0,1,0,0,0,0	0,28,11,15,10,19	0,0,2,0,0,0	491	149	1	1.0	NA,0.859,1.0,1.0,1.0,1.0	NA,1.0,0.625,1.0,1.0,1.0	0.047
ENSMUSG00000025969	Nrp2	1	+	62786280	62786316	62786280	62786301	62812533	62812584	0,84,45,52,117,21	11,546,354,606,771,189	0,89,91,72,60,83	13,598,625,602,442,477	164	149	1	1.0	0.0,0.123,0.104,0.072,0.121,0.092	0.0,0.119,0.117,0.098,0.11,0.137	-0.011
ENSMUSG00000025969	Nrp2	1	+	62786280	62786316	62786280	62786301	62815332	62818695	0,43,28,34,66,18	9,181,84,242,271,43	0,41,53,37,23,49	3,184,221,182,177,239	164	149	1	1.0	0.0,0.178,0.232,0.113,0.181,0.276	0.0,0.168,0.179,0.156,0.106,0.157	0.036
ENSMUSG00000015120	Ube2i	17	-	25269401	25269479	25269402	25269479	25269252	25269275	0,0,2,3,1,0	420,853,805,824,1155,1103	0,0,0,0,1,1	294,846,718,655,760,844	150	149	1	1.0	0.0,0.0,0.002,0.004,0.001,0.0	0.0,0.0,0.0,0.0,0.001,0.001	0.001
ENSMUSG00000015120	Ube2i	17	-	25274161	25274310	25274172	25274310	25269402	25269479	28,88,98,75,113,117	22,25,12,24,31,13	30,82,70,90,67,68	11,24,19,26,22,12	160	149	1	1.0	0.542,0.766,0.884,0.744,0.772,0.893	0.717,0.761,0.774,0.763,0.739,0.841	0.001
ENSMUSG00000031148	Gpkow	X	+	7705299	7705432	7705299	7705372	7706010	7706149	9,68,44,73,133,55	0,0,0,0,0,1	0,96,76,60,52,66	0,0,0,0,0,0	209	149	1	1.0	1.0,1.0,1.0,1.0,1.0,0.975	NA,1.0,1.0,1.0,1.0,1.0	-0.004
ENSMUSG00000078956	Gm14221	2	-	160619831	160619971	160619861	160619971	160574683	160574819	0,0,0,1,0,0	0,0,0,0,0,1	0,2,2,0,0,1	0,0,1,0,0,2	179	149	1	1.0	NA,NA,NA,1.0,NA,0.0	NA,1.0,0.625,NA,NA,0.294	-0.14
ENSMUSG00000078956	Gm14221	2	-	160619831	160619971	160619861	160619971	160605995	160607322	2,8,14,12,20,6	0,14,10,9,21,5	0,8,15,15,6,7	0,26,24,1,8,17	179	149	1	1.0	1.0,0.322,0.538,0.526,0.442,0.5	NA,0.204,0.342,0.926,0.384,0.255	0.132
ENSMUSG00000040940	Arhgef1	7	+	24912056	24912352	24912056	24912155	24912554	24912801	36,195,186,162,257,43	0,0,0,0,6,0	20,177,197,147,191,192	0,2,0,0,0,0	346	149	1	1.0	1.0,1.0,1.0,1.0,0.949,1.0	1.0,0.974,1.0,1.0,1.0,1.0	-0.004
ENSMUSG00000040124	Gorab	1	-	163396807	163397169	163396811	163397169	163394590	163394692	0,6,5,5,13,2	1,14,20,14,13,9	0,3,6,0,1,6	0,4,19,8,18,20	153	149	1	1.0	0.0,0.294,0.196,0.258,0.493,0.178	NA,0.422,0.235,0.0,0.051,0.226	0.05
ENSMUSG00000026977	March7	2	+	60240942	60241075	60240942	60241052	60243556	60243670	0,0,0,2,7,1	18,162,91,190,181,201	0,0,0,0,0,1	30,158,117,116,108,132	172	149	1	1.0	0.0,0.0,0.0,0.009,0.032,0.004	0.0,0.0,0.0,0.0,0.0,0.007	0.006
ENSMUSG00000048154	Kmt2d	15	-	98856068	98856182	98856077	98856182	98855767	98855898	0,1,0,4,2,2	0,10,4,29,13,8	4,2,1,10,3,5	2,8,20,21,6,34	158	149	1	1.0	NA,0.086,0.0,0.115,0.127,0.191	0.654,0.191,0.045,0.31,0.32,0.122	-0.17
ENSMUSG00000028076	Cd1d1	3	-	86998632	86998905	86998746	86998905	86997337	86997616	3,30,27,31,77,48	0,4,0,0,2,0	3,53,49,64,39,58	0,1,0,0,0,0	263	149	1	1.0	1.0,0.809,1.0,1.0,0.956,1.0	1.0,0.968,1.0,1.0,1.0,1.0	-0.034
ENSMUSG00000028542	Slc6a9	4	+	117855874	117855986	117855874	117855948	117856689	117856821	0,2,3,4,5,2	0,0,0,4,0,0	4,2,2,1,0,4	0,0,0,0,0,0	187	149	1	1.0	NA,1.0,1.0,0.443,1.0,1.0	1.0,1.0,1.0,1.0,NA,1.0	-0.111
ENSMUSG00000028542	Slc6a9	4	+	117855874	117856031	117855874	117855948	117856689	117856821	0,20,21,19,43,8	0,0,0,4,0,0	8,29,18,6,9,15	0,0,0,0,0,0	232	149	1	1.0	NA,1.0,1.0,0.753,1.0,1.0	1.0,1.0,1.0,1.0,1.0,1.0	-0.049
ENSMUSG00000026031	Cflar	1	+	58713570	58713659	58713570	58713657	58714116	58714303	7,9,13,20,25,18	0,0,0,0,0,1	3,23,3,31,15,3	0,0,0,0,1,0	151	149	1	1.0	1.0,1.0,1.0,1.0,1.0,0.947	1.0,1.0,1.0,1.0,0.937,1.0	0.002
ENSMUSG00000026031	Cflar	1	+	58713570	58713659	58713570	58713657	58726305	58726732	7,54,13,49,123,29	0,1,0,0,3,0	0,68,90,66,73,80	0,0,0,0,1,0	151	149	1	1.0	1.0,0.982,1.0,1.0,0.976,1.0	NA,1.0,1.0,1.0,0.986,1.0	-0.004
ENSMUSG00000058594	Fbxo18	2	-	11769749	11769931	11769775	11769931	11767121	11767711	0,11,24,31,37,1	0,96,42,63,120,17	0,47,16,13,30,31	0,57,72,48,59,82	175	149	1	1.0	NA,0.089,0.327,0.295,0.208,0.048	NA,0.412,0.159,0.187,0.302,0.244	-0.067
ENSMUSG00000024055	Cyp4f13	17	-	32946788	32947003	32946804	32947003	32941055	32941200	0,0,0,1,3,2	8,66,71,72,77,48	0,0,7,0,1,2	9,44,71,53,77,52	165	149	1	1.0	0.0,0.0,0.0,0.012,0.034,0.036	0.0,0.0,0.082,0.0,0.012,0.034	-0.008
ENSMUSG00000053819	Camk2d	3	+	126770784	126771846	126770784	126770857	126780359	126780462	0,13,1,6,13,0	0,107,62,128,141,43	0,5,8,18,9,8	6,149,157,127,139,123	1138	149	1	1.0	NA,0.016,0.002,0.006,0.012,0.0	0.0,0.004,0.007,0.018,0.008,0.008	-0.0
ENSMUSG00000022621	Rabl2	15	-	89584278	89584390	89584343	89584390	89583909	89584007	0,19,9,15,18,7	0,0,0,0,0,0	0,4,10,22,10,5	0,0,2,0,0,0	214	149	1	1.0	NA,1.0,1.0,1.0,1.0,1.0	NA,1.0,0.777,1.0,1.0,1.0	0.045
ENSMUSG00000047554	Tmem41b	7	-	109985961	109986259	109986209	109986259	109982655	109982773	25,285,187,300,386,204	0,0,0,0,0,0	3,255,275,198,205,242	0,0,2,1,0,0	397	149	1	1.0	1.0,1.0,1.0,1.0,1.0,1.0	1.0,1.0,0.981,0.987,1.0,1.0	0.005
ENSMUSG00000028453	Fancg	4	-	43006983	43007403	43007267	43007403	43006749	43006896	0,19,8,33,25,11	0,0,0,0,0,0	0,8,11,5,6,16	0,0,0,0,2,0	433	149	1	1.0	NA,1.0,1.0,1.0,1.0,1.0	NA,1.0,1.0,1.0,0.508,1.0	0.098
ENSMUSG00000010609	Psen2	1	-	180229380	180229487	180229385	180229487	180228842	180228961	5,2,3,3,5,2	204,146,177,160,190,191	4,6,4,12,8,1	114,118,101,121,123,113	154	149	1	1.0	0.023,0.013,0.016,0.018,0.025,0.01	0.033,0.047,0.037,0.088,0.059,0.008	-0.028
ENSMUSG00000053291	Rab4b	7	-	27175778	27176238	27176157	27176238	27174715	27174778	323,292,341,273,409,358	0,1,0,1,0,0	213,252,272,231,232,295	0,1,2,1,0,1	528	149	1	1.0	1.0,0.988,1.0,0.987,1.0,1.0	1.0,0.986,0.975,0.985,1.0,0.988	0.007
ENSMUSG00000025007	Aldh18a1	19	-	40574210	40574369	40574216	40574369	40573770	40573861	0,27,28,24,48,11	0,6,9,3,11,1	4,35,30,15,18,21	0,6,4,0,2,7	155	149	1	1.0	NA,0.812,0.749,0.885,0.807,0.914	1.0,0.849,0.878,1.0,0.896,0.743	-0.061
ENSMUSG00000003402	Prkcsh	9	+	22011437	22011596	22011437	22011575	22011673	22011770	193,170,152,151,195,227	227,139,142,106,145,196	144,132,106,93,110,147	66,125,103,73,95,90	170	149	1	1.0	0.427,0.517,0.484,0.555,0.541,0.504	0.657,0.481,0.474,0.528,0.504,0.589	-0.034
ENSMUSG00000079845	Xlr4a	X	-	73081984	73082067	73082020	73082067	73081473	73081601	0,5,3,2,21,4	0,4,1,0,6,9	0,4,0,0,6,10	0,0,1,0,2,4	185	149	1	1.0	NA,0.502,0.707,1.0,0.738,0.264	NA,1.0,0.0,NA,0.707,0.668	0.048
ENSMUSG00000059689	Zfp637	6	+	117843252	117843396	117843252	117843392	117844982	117845956	0,0,1,1,4,0	0,2,3,8,6,0	0,3,0,0,0,2	3,6,0,2,2,2	153	149	1	1.0	NA,0.0,0.245,0.109,0.394,NA	0.0,0.327,NA,0.0,0.0,0.493	0.023
ENSMUSG00000059689	Zfp637	6	+	117843252	117843396	117843252	117843392	117845024	117845413	9,2,8,11,5,15	7,30,56,21,50,34	9,2,3,16,9,10	23,24,37,16,39,36	153	149	1	1.0	0.556,0.061,0.122,0.338,0.089,0.301	0.276,0.075,0.073,0.493,0.183,0.213	0.026
ENSMUSG00000046169	Adamts6	13	+	104444814	104445704	104444814	104444953	104462227	104462357	9,4,0,5,6,0	0,0,1,0,2,1	0,3,2,0,3,2	0,5,0,2,0,1	900	149	1	1.0	1.0,1.0,0.0,1.0,0.332,0.0	NA,0.09,1.0,0.0,1.0,0.249	0.088
ENSMUSG00000014763	Fam120b	17	+	15401744	15404397	15401744	15403129	15405754	15405935	272,201,305,197,290,331	0,24,24,27,29,25	244,208,173,145,160,227	3,12,15,17,18,15	1417	149	1	1.0	1.0,0.468,0.572,0.434,0.513,0.582	0.895,0.646,0.548,0.473,0.483,0.614	-0.015
ENSMUSG00000026869	Psmd5	2	-	34865526	34866095	34865981	34866095	34863456	34863566	31,151,143,224,251,215	0,0,0,0,1,3	15,148,191,164,103,131	0,0,0,0,1,1	604	149	1	1.0	1.0,1.0,1.0,1.0,0.984,0.946	1.0,1.0,1.0,1.0,0.962,0.97	-0.0
ENSMUSG00000031154	Otud5	X	+	7867666	7867838	7867666	7867823	7867922	7868071	0,4,2,3,7,0	69,293,240,341,482,103	0,2,8,1,2,0	65,349,394,342,321,369	164	149	1	1.0	0.0,0.012,0.008,0.008,0.013,0.0	0.0,0.005,0.018,0.003,0.006,0.0	0.002
ENSMUSG00000031154	Otud5	X	+	7871995	7872199	7871995	7872181	7873553	7873755	183,441,452,474,579,284	0,0,0,0,3,0	240,505,493,476,407,498	4,0,0,0,0,0	167	149	1	1.0	1.0,1.0,1.0,1.0,0.994,1.0	0.982,1.0,1.0,1.0,1.0,1.0	0.002
ENSMUSG00000003721	Insig2	1	-	121319596	121319972	121319628	121319972	121306936	121306963	13,24,15,15,34,7	0,0,0,0,0,0	22,11,9,10,20,15	0,0,0,0,3,0	181	149	1	1.0	1.0,1.0,1.0,1.0,1.0,1.0	1.0,1.0,1.0,1.0,0.846,1.0	0.026
ENSMUSG00000003721	Insig2	1	-	121319596	121319972	121319628	121319972	121312200	121312325	57,97,80,92,144,55	0,2,0,0,1,2	32,64,72,57,67,99	0,3,0,0,0,5	181	149	1	1.0	1.0,0.976,1.0,1.0,0.992,0.958	1.0,0.946,1.0,1.0,1.0,0.942	0.006
ENSMUSG00000025437	Usp33	3	+	152389740	152389843	152389740	152389831	152391649	152391718	6,47,34,40,82,59	0,1,0,1,0,0	6,40,44,28,45,42	0,0,0,0,0,0	161	149	1	1.0	1.0,0.978,1.0,0.974,1.0,1.0	1.0,1.0,1.0,1.0,1.0,1.0	-0.008
ENSMUSG00000028184	Adgrl2	3	-	148822954	148823051	148822987	148823051	148820972	148821025	4,25,8,20,21,10	0,4,0,4,0,0	2,17,19,18,17,24	0,1,0,2,4,1	182	149	1	1.0	1.0,0.837,1.0,0.804,1.0,1.0	1.0,0.933,1.0,0.88,0.777,0.952	0.017
ENSMUSG00000028184	Adgrl2	3	-	148822954	148823051	148822987	148823051	148820972	148821054	4,19,8,24,23,9	0,0,4,0,0,0	2,22,21,21,8,28	0,0,0,1,0,0	182	149	1	1.0	1.0,1.0,0.621,1.0,1.0,1.0	1.0,1.0,1.0,0.945,1.0,1.0	-0.054
ENSMUSG00000002010	Idh3g	X	-	73780573	73781030	73780897	73781030	73780212	73780315	302,227,361,209,339,377	0,1,1,0,0,4	182,179,192,177,197,220	0,0,0,1,0,0	473	149	1	1.0	1.0,0.986,0.991,1.0,1.0,0.967	1.0,1.0,1.0,0.982,1.0,1.0	-0.006
ENSMUSG00000002010	Idh3g	X	-	73782005	73782716	73782674	73782716	73781676	73781789	45,149,131,113,231,132	0,0,0,0,3,4	28,115,119,120,80,132	0,1,0,1,0,0	818	149	1	1.0	1.0,1.0,1.0,1.0,0.933,0.857	1.0,0.954,1.0,0.956,1.0,1.0	-0.02
ENSMUSG00000039308	Ndst2	14	-	20724710	20724820	20724747	20724820	20724460	20724563	82,98,81,62,139,77	0,9,7,7,7,6	44,82,88,46,66,68	6,15,19,6,8,1	186	149	0.423982462641	1.0	1.0,0.897,0.903,0.876,0.941,0.911	0.855,0.814,0.788,0.86,0.869,0.982	0.06
ENSMUSG00000020882	Cacnb1	11	-	98010003	98010376	98010295	98010376	98009857	98009916	0,2,1,0,1,0	0,7,0,2,2,0	0,0,0,0,1,0	0,4,0,2,0,2	441	149	1	1.0	NA,0.088,1.0,0.0,0.145,NA	NA,0.0,NA,0.0,1.0,0.0	0.058
ENSMUSG00000036281	Snapc4	2	-	26372730	26372825	26372758	26372825	26370832	26370880	0,24,7,25,36,0	0,1,0,1,0,0	0,17,20,3,22,10	0,2,2,0,0,3	177	149	1	1.0	NA,0.953,1.0,0.955,1.0,NA	NA,0.877,0.894,1.0,1.0,0.737	0.075
ENSMUSG00000036281	Snapc4	2	-	26378449	26378636	26378493	26378636	26378020	26378067	0,0,0,1,0,0	1,24,13,20,25,1	0,2,0,2,0,0	0,13,7,10,23,13	193	149	1	1.0	0.0,0.0,0.0,0.037,0.0,0.0	NA,0.106,0.0,0.134,0.0,0.0	-0.042
ENSMUSG00000037103	Dcaf15	8	-	84097622	84097852	84097736	84097852	84097071	84097508	74,36,31,20,29,58	187,52,101,56,101,100	48,43,34,35,22,49	133,60,58,39,49,40	263	149	0.411785924921	1.0	0.183,0.282,0.148,0.168,0.14,0.247	0.17,0.289,0.249,0.337,0.203,0.41	-0.082
ENSMUSG00000030516	Tjp1	7	-	65299669	65299813	65299708	65299813	65296707	65297667	0,7,6,0,12,10	0,2,0,2,1,0	0,7,1,0,5,4	0,5,2,1,1,0	188	149	1	1.0	NA,0.735,1.0,0.0,0.905,1.0	NA,0.526,0.284,0.0,0.798,1.0	0.206
ENSMUSG00000031010	Usp9x	X	+	13165271	13165532	13165271	13165484	13166631	13166727	9,7,7,4,2,5	133,146,166,163,261,139	6,13,8,9,10,3	130,173,153,130,128,149	197	149	1	1.0	0.049,0.035,0.031,0.018,0.006,0.026	0.034,0.054,0.038,0.05,0.056,0.015	-0.014
ENSMUSG00000027953	Slc50a1	3	-	89270385	89270570	89270515	89270570	89270061	89270139	126,130,133,119,183,113	0,0,0,2,1,1	34,107,118,100,73,90	0,0,0,0,0,1	279	149	1	1.0	1.0,1.0,1.0,0.969,0.99,0.984	1.0,1.0,1.0,1.0,1.0,0.98	-0.006
ENSMUSG00000020782	Llgl2	11	+	115851007	115851230	115851007	115851158	115852116	115852273	0,0,0,0,0,2	8,3,10,14,14,7	0,0,0,0,0,0	0,13,11,10,17,9	221	149	1	1.0	0.0,0.0,0.0,0.0,0.0,0.162	NA,0.0,0.0,0.0,0.0,0.0	0.027
ENSMUSG00000020782	Llgl2	11	+	115854546	115855105	115854546	115854575	115855191	115855253	20,11,27,18,24,29	0,0,0,0,2,0	23,22,24,5,17,11	0,0,0,0,0,0	679	149	1	1.0	1.0,1.0,1.0,1.0,0.725,1.0	1.0,1.0,1.0,1.0,1.0,1.0	-0.046
ENSMUSG00000027185	Nat10	2	-	103725663	103726239	103726119	103726239	103725088	103725162	100,57,65,40,90,78	0,0,0,0,0,0	70,62,46,48,30,46	0,0,0,1,0,0	605	149	1	1.0	1.0,1.0,1.0,1.0,1.0,1.0	1.0,1.0,1.0,0.922,1.0,1.0	0.013
ENSMUSG00000027185	Nat10	2	-	103734865	103734990	103734917	103734990	103734374	103734525	6,25,20,22,61,10	0,0,0,0,3,0	2,31,33,19,23,31	0,0,1,0,0,0	201	149	1	1.0	1.0,1.0,1.0,1.0,0.938,1.0	1.0,1.0,0.961,1.0,1.0,1.0	-0.004
ENSMUSG00000062012	Zfp13	17	-	23581056	23581270	23581077	23581270	23580770	23580862	0,0,0,1,1,0	0,2,0,0,0,0	13,0,1,0,0,0	0,0,0,0,0,0	170	149	1	1.0	NA,0.0,NA,1.0,1.0,NA	1.0,NA,1.0,NA,NA,NA	-0.333
ENSMUSG00000010453	Kansl3	1	-	36367749	36368034	36367768	36368034	36365481	36365585	0,1,5,2,3,1	0,2,2,2,0,0	0,6,2,6,4,1	0,3,3,0,0,0	168	149	1	1.0	NA,0.307,0.689,0.47,1.0,1.0	NA,0.639,0.372,1.0,1.0,1.0	-0.109
ENSMUSG00000010453	Kansl3	1	-	36367749	36368034	36367768	36368034	36365481	36365652	0,6,18,13,15,3	0,20,19,12,12,3	0,17,16,15,19,13	0,16,16,12,15,21	168	149	1	1.0	NA,0.21,0.457,0.49,0.526,0.47	NA,0.485,0.47,0.526,0.529,0.354	-0.042
ENSMUSG00000039697	Ncoa7	10	-	30698129	30698243	30698145	30698243	30696067	30696193	18,37,22,48,83,31	0,1,0,0,0,0	0,35,30,28,40,51	0,0,0,0,0,0	165	149	1	1.0	1.0,0.971,1.0,1.0,1.0,1.0	NA,1.0,1.0,1.0,1.0,1.0	-0.005
ENSMUSG00000026694	Mettl13	1	-	162545767	162546527	162546227	162546527	162542257	162542453	16,17,27,21,52,14	0,0,0,0,0,0	13,44,22,19,33,31	0,0,0,0,0,1	609	149	1	1.0	1.0,1.0,1.0,1.0,1.0,1.0	1.0,1.0,1.0,1.0,1.0,0.884	0.019
ENSMUSG00000040225	Prrc2c	1	-	162679484	162679607	162679499	162679607	162678009	162678228	0,38,42,66,68,29	2,138,115,151,151,52	4,44,50,69,48,51	1,124,99,136,129,122	164	149	1	1.0	0.0,0.2,0.249,0.284,0.29,0.336	0.784,0.244,0.315,0.316,0.253,0.275	-0.138
ENSMUSG00000040225	Prrc2c	1	-	162721429	162721539	162721444	162721539	162720480	162720606	0,39,12,76,81,1	0,12,10,13,13,0	0,76,89,53,56,61	0,9,8,13,20,10	164	149	1	1.0	NA,0.747,0.522,0.842,0.85,1.0	NA,0.885,0.91,0.787,0.718,0.847	-0.037
ENSMUSG00000021068	Nin	12	-	70025379	70025481	70025406	70025481	70020833	70021031	16,23,38,57,54,65	0,9,24,34,36,33	6,29,40,36,35,23	12,7,22,20,13,29	176	149	0.765571161824	1.0	1.0,0.684,0.573,0.587,0.559,0.625	0.297,0.778,0.606,0.604,0.695,0.402	0.108
ENSMUSG00000021068	Nin	12	-	70111071	70111482	70111435	70111482	70102650	70102854	0,17,2,17,24,4	0,7,0,9,7,0	0,7,5,9,16,10	0,16,10,14,20,13	513	149	1	1.0	NA,0.414,1.0,0.354,0.499,1.0	NA,0.113,0.127,0.157,0.189,0.183	0.5
ENSMUSG00000026048	Ercc5	1	+	44158143	44158335	44158143	44158259	44158804	44158891	0,0,0,3,4,0	0,7,3,0,11,0	0,2,0,0,0,0	0,8,3,9,0,1	225	149	1	1.0	NA,0.0,0.0,1.0,0.194,NA	NA,0.142,0.0,0.0,NA,0.0	0.263
ENSMUSG00000068134	Zfp120	2	-	150119480	150119628	150119564	150119628	150114405	150118200	8,3,4,3,6,3	0,14,0,13,11,1	0,5,9,5,5,1	2,7,20,2,9,10	233	149	0.171390656844	1.0	1.0,0.121,1.0,0.129,0.259,0.657	0.0,0.314,0.223,0.615,0.262,0.06	0.282
ENSMUSG00000032498	Mlh1	9	-	111247875	111249313	111249219	111249313	111247249	111247403	2,14,0,8,7,0	0,7,16,14,16,7	0,8,3,13,2,7	4,19,7,8,9,9	1493	149	1	1.0	1.0,0.166,0.0,0.054,0.042,0.0	0.0,0.04,0.041,0.14,0.022,0.072	0.158
ENSMUSG00000026104	Stat1	1	+	52119911	52120072	52119911	52120035	52122590	52122721	45,1452,746,1518,1875,440	15,506,282,503,602,116	45,1825,1953,1582,1349,1708	11,600,658,532,458,533	186	149	1	1.0	0.706,0.697,0.679,0.707,0.714,0.752	0.766,0.709,0.704,0.704,0.702,0.72	-0.008
ENSMUSG00000026104	Stat1	1	+	52119911	52120110	52119911	52120035	52122590	52122721	8,318,173,359,445,87	15,506,282,503,602,116	10,420,487,367,295,450	11,600,658,532,458,533	224	149	1	1.0	0.262,0.295,0.29,0.322,0.33,0.333	0.377,0.318,0.33,0.315,0.3,0.36	-0.028
ENSMUSG00000026104	Stat1	1	+	52119911	52120110	52119911	52120072	52122590	52122721	0,1,0,0,0,0	37,1135,573,1159,1430,353	0,0,0,0,0,0	35,1405,1466,1215,1054,1258	187	149	1	1.0	0.0,0.001,0.0,0.0,0.0,0.0	0.0,0.0,0.0,0.0,0.0,0.0	0.0
ENSMUSG00000068882	Ssb	2	+	69861561	69861739	69861561	69861712	69863223	69863315	0,1,0,0,6,0	14,132,142,161,198,152	0,11,7,0,0,1	6,165,149,126,151,187	176	149	1	1.0	0.0,0.006,0.0,0.0,0.025,0.0	0.0,0.053,0.038,0.0,0.0,0.005	-0.011
ENSMUSG00000026409	Pfkfb2	1	-	130714455	130714575	130714465	130714575	130708075	130708201	0,0,0,0,0,0	0,5,0,9,16,3	0,0,0,0,0,4	0,14,5,5,3,5	159	149	1	1.0	NA,0.0,NA,0.0,0.0,0.0	NA,0.0,0.0,0.0,0.0,0.428	-0.086
ENSMUSG00000009995	Taz	X	+	74282749	74283400	74282749	74283116	74283647	74283693	87,122,131,110,164,137	0,0,0,0,1,0	52,104,119,95,91,120	0,0,0,0,0,0	433	149	1	1.0	1.0,1.0,1.0,1.0,0.983,1.0	1.0,1.0,1.0,1.0,1.0,1.0	-0.003
ENSMUSG00000009995	Taz	X	+	74288450	74289019	74288450	74288513	74289104	74289182	33,74,35,51,53,47	13,37,26,0,51,35	18,70,64,27,46,53	23,27,12,17,14,24	655	149	1	1.0	0.366,0.313,0.234,1.0,0.191,0.234	0.151,0.371,0.548,0.265,0.428,0.334	0.04
ENSMUSG00000054920	Klhl5	5	+	65162789	65163081	65162789	65163002	65164530	65164702	0,0,0,0,4,0	36,137,159,165,227,172	0,1,0,0,0,1	58,175,192,128,133,167	228	149	1	1.0	0.0,0.0,0.0,0.0,0.011,0.0	0.0,0.004,0.0,0.0,0.0,0.004	0.001
ENSMUSG00000026280	Atg4b	1	+	93785909	93786024	93785909	93785966	93786510	93786604	0,0,0,0,1,0	191,74,110,89,136,125	7,0,0,0,1,1	95,86,114,99,85,84	207	149	1	1.0	0.0,0.0,0.0,0.0,0.005,0.0	0.05,0.0,0.0,0.0,0.008,0.008	-0.01
ENSMUSG00000037902	Sirpa	2	+	129627945	129627997	129627945	129627985	129629926	129632220	79,449,312,485,608,188	541,2960,2174,3376,4350,1291	47,468,379,397,392,423	403,2723,2576,2272,2553,2621	161	149	1	1.0	0.119,0.123,0.117,0.117,0.115,0.119	0.097,0.137,0.12,0.139,0.124,0.13	-0.006
ENSMUSG00000029192	Tbc1d14	5	-	36507577	36508431	36508359	36508431	36505024	36505134	8,46,16,41,62,8	0,0,0,0,0,0	0,34,39,27,41,39	0,0,1,0,0,0	931	149	1	1.0	1.0,1.0,1.0,1.0,1.0,1.0	NA,1.0,0.862,1.0,1.0,1.0	0.028
ENSMUSG00000029192	Tbc1d14	5	-	36524890	36525048	36524929	36525048	36522926	36523009	0,0,0,1,0,0	4,49,18,48,78,19	0,0,0,0,0,0	0,49,48,56,30,57	188	149	1	1.0	0.0,0.0,0.0,0.016,0.0,0.0	NA,0.0,0.0,0.0,0.0,0.0	0.003
ENSMUSG00000051154	Commd3	2	+	18674280	18674361	18674280	18674315	18674655	18674716	0,1,2,2,18,1	405,298,376,332,459,692	0,2,0,6,4,6	220,307,305,277,214,274	195	149	1	1.0	0.0,0.003,0.004,0.005,0.029,0.001	0.0,0.005,0.0,0.016,0.014,0.016	-0.002
ENSMUSG00000030720	Cln3	7	-	126575202	126575412	126575343	126575412	126574993	126575087	325,337,357,321,466,349	0,0,0,0,0,0	316,373,309,320,293,258	0,0,3,0,0,0	290	149	1	1.0	1.0,1.0,1.0,1.0,1.0,1.0	1.0,1.0,0.981,1.0,1.0,1.0	0.003
ENSMUSG00000044768	D1Ertd622e	1	-	97660730	97661676	97661554	97661676	97654599	97654689	76,341,284,443,443,204	0,56,49,60,77,46	24,403,454,330,303,472	2,79,76,54,47,70	973	149	0.9551210204	1.0	1.0,0.483,0.47,0.531,0.468,0.404	0.648,0.439,0.478,0.483,0.497,0.508	0.05
ENSMUSG00000097039	Pvt1	15	+	62107147	62107511	62107147	62107465	62175466	62175548	0,0,0,0,0,0	0,0,0,0,1,0	1,0,0,0,1,0	0,0,0,0,1,0	195	149	1	1.0	NA,NA,NA,NA,0.0,NA	1.0,NA,NA,NA,0.433,NA	-0.717
ENSMUSG00000097039	Pvt1	15	+	62242173	62242301	62242173	62242297	62242433	62242561	0,1,3,0,3,0	0,0,0,1,0,2	0,0,0,0,1,3	0,0,0,0,0,0	153	149	1	1.0	NA,1.0,1.0,0.0,1.0,0.0	NA,NA,NA,NA,1.0,1.0	-0.4
ENSMUSG00000048285	Frmd6	12	+	70877159	70877263	70877159	70877239	70878416	70878493	0,0,2,9,3,0	0,11,3,2,13,4	0,5,3,14,13,13	0,16,12,6,8,20	173	149	1	1.0	NA,0.0,0.365,0.795,0.166,0.0	NA,0.212,0.177,0.668,0.583,0.359	-0.135
ENSMUSG00000032609	Klhdc8b	9	-	108460810	108460929	108460815	108460929	108458676	108458836	0,1,0,7,9,0	0,0,0,2,0,0	1,8,5,1,6,0	0,0,0,0,0,0	154	149	1	1.0	NA,1.0,NA,0.772,1.0,NA	1.0,1.0,1.0,1.0,1.0,NA	-0.076
ENSMUSG00000036402	Gng12	6	+	66943824	66943882	66943824	66943877	67015724	67015843	58,60,71,75,95,63	255,459,382,476,651,466	36,51,89,65,72,96	228,506,535,443,521,516	154	149	1	1.0	0.18,0.112,0.152,0.132,0.124,0.116	0.133,0.089,0.139,0.124,0.118,0.153	0.01
ENSMUSG00000039449	Prpf18	2	-	4637147	4638995	4638848	4638995	4635827	4635968	0,85,25,73,95,42	0,0,0,0,2,0	0,42,64,62,75,76	0,0,0,0,0,1	1850	149	1	1.0	NA,1.0,1.0,1.0,0.793,1.0	NA,1.0,1.0,1.0,1.0,0.86	-0.013
ENSMUSG00000026889	Rbm18	2	-	36127124	36127251	36127180	36127251	36122851	36122938	16,68,42,63,97,83	0,6,2,6,9,2	2,102,87,51,52,67	0,6,6,5,3,4	205	149	1	1.0	1.0,0.892,0.939,0.884,0.887,0.968	1.0,0.925,0.913,0.881,0.926,0.924	0.0
ENSMUSG00000060147	Serpinb6a	13	-	33935568	33935794	33935572	33935794	33931471	33931646	9,42,32,8,38,23	7,23,38,21,42,36	7,38,36,29,18,25	10,51,39,10,17,39	153	149	1	1.0	0.556,0.64,0.451,0.271,0.468,0.384	0.405,0.42,0.473,0.739,0.508,0.384	-0.026
ENSMUSG00000060147	Serpinb6a	13	-	33935568	33935794	33935618	33935794	33931471	33931646	9,44,42,15,48,29	0,14,11,16,9,15	7,41,47,32,20,29	0,18,18,13,21,9	199	149	0.990555282295	1.0	1.0,0.702,0.741,0.412,0.8,0.591	1.0,0.63,0.662,0.648,0.416,0.707	0.031
ENSMUSG00000060147	Serpinb6a	13	-	33935568	33935794	33935626	33935794	33931471	33931646	15,48,42,23,51,29	5,15,25,6,19,7	7,42,49,34,23,35	3,14,14,8,4,2	207	149	0.339823291767	1.0	0.683,0.697,0.547,0.734,0.659,0.749	0.627,0.683,0.716,0.754,0.805,0.926	-0.074
ENSMUSG00000060147	Serpinb6a	13	-	33935572	33935794	33935618	33935794	33931471	33931646	7,25,48,28,52,42	0,14,11,16,9,15	10,54,50,13,19,43	0,18,18,13,21,9	195	149	0.941516191449	1.0	1.0,0.577,0.769,0.572,0.815,0.681	1.0,0.696,0.68,0.433,0.409,0.785	0.069
ENSMUSG00000060147	Serpinb6a	13	-	33935572	33935794	33935626	33935794	33931471	33931646	13,29,48,36,55,42	5,15,25,6,19,7	10,55,52,15,22,49	3,14,14,8,4,2	203	149	0.491779529764	1.0	0.656,0.587,0.585,0.815,0.68,0.815	0.71,0.743,0.732,0.579,0.801,0.947	-0.062
ENSMUSG00000060147	Serpinb6a	13	-	33935618	33935794	33935626	33935794	33931471	33931646	6,18,11,24,12,15	5,15,25,6,19,7	0,19,20,15,24,15	3,14,14,8,4,2	157	149	0.493693854078	1.0	0.532,0.532,0.295,0.792,0.375,0.67	0.0,0.563,0.576,0.64,0.851,0.877	-0.052
ENSMUSG00000040721	Zfhx2	14	-	55070108	55070197	55070138	55070197	55068107	55068308	0,2,0,0,1,0	0,2,4,8,5,0	0,0,0,2,0,0	0,8,13,0,4,0	179	149	1	1.0	NA,0.454,0.0,0.0,0.143,NA	NA,0.0,0.0,1.0,0.0,NA	-0.101
ENSMUSG00000037470	Uggt1	1	-	36211389	36211486	36211396	36211486	36209985	36210064	0,47,27,61,105,20	0,0,0,0,0,0	0,74,80,62,68,81	0,0,0,0,2,0	156	149	1	1.0	NA,1.0,1.0,1.0,1.0,1.0	NA,1.0,1.0,1.0,0.97,1.0	0.006
ENSMUSG00000026705	Klhl20	1	-	161098262	161099285	161099141	161099285	161095528	161095737	0,48,26,43,77,35	0,0,0,2,3,0	4,41,42,37,52,42	0,0,1,0,1,0	1028	149	1	1.0	NA,1.0,1.0,0.757,0.788,1.0	1.0,1.0,0.859,1.0,0.883,1.0	-0.048
ENSMUSG00000023723	Mrps23	11	+	88204423	88204713	88204423	88204485	88205188	88205359	0,1,10,3,4,9	112,140,167,133,171,198	0,1,3,2,2,2	108,128,131,126,129,123	377	149	1	1.0	0.0,0.003,0.023,0.009,0.009,0.018	0.0,0.003,0.009,0.006,0.006,0.006	0.005
ENSMUSG00000056763	Cspp1	1	+	10039772	10039887	10039772	10039879	10045075	10045184	0,2,0,0,0,0	0,1,0,0,2,1	0,0,1,0,0,0	0,4,4,1,0,1	157	149	1	1.0	NA,0.655,NA,NA,0.0,0.0	NA,0.0,0.192,0.0,NA,0.0	0.17
ENSMUSG00000056763	Cspp1	1	+	10129985	10130085	10129985	10130032	10132453	10132517	0,0,0,0,0,0	0,10,0,6,24,13	3,0,0,0,0,1	0,9,7,12,8,8	202	149	1	1.0	NA,0.0,NA,0.0,0.0,0.0	1.0,0.0,0.0,0.0,0.0,0.084	-0.181
ENSMUSG00000013858	Tmem259	10	-	79978391	79978605	79978547	79978605	79978187	79978320	428,366,400,367,532,371	6,4,3,1,19,0	274,349,310,292,328,391	3,5,4,4,0,4	305	149	1	1.0	0.972,0.978,0.985,0.994,0.932,1.0	0.978,0.972,0.974,0.973,1.0,0.979	-0.002
ENSMUSG00000057335	Cep170	1	-	176742470	176742648	176742500	176742648	176739918	176740089	0,4,5,7,8,0	1,26,18,23,36,17	0,2,3,7,2,6	5,40,45,42,22,62	179	149	0.732857479161	1.0	0.0,0.114,0.188,0.202,0.156,0.0	0.0,0.04,0.053,0.122,0.07,0.075	0.05
ENSMUSG00000057335	Cep170	1	-	176742470	176742648	176742551	176742648	176739918	176740089	0,22,14,25,40,3	0,10,3,5,5,1	3,13,24,20,9,20	0,7,11,3,2,3	230	149	1	1.0	NA,0.588,0.751,0.764,0.838,0.66	1.0,0.546,0.586,0.812,0.745,0.812	-0.03
ENSMUSG00000057335	Cep170	1	-	176742500	176742648	176742551	176742648	176739918	176740089	1,44,27,41,68,20	0,10,3,5,5,1	8,51,66,55,29,76	0,7,11,3,2,3	200	149	1	1.0	1.0,0.766,0.87,0.859,0.91,0.937	1.0,0.844,0.817,0.932,0.915,0.95	-0.019
ENSMUSG00000057335	Cep170	1	-	176769232	176769870	176769712	176769870	176758396	176758517	0,40,11,28,42,2	0,4,0,7,7,0	0,27,28,37,25,34	0,3,9,1,6,9	629	149	1	1.0	NA,0.703,1.0,0.487,0.587,1.0	NA,0.681,0.424,0.898,0.497,0.472	0.161
ENSMUSG00000057335	Cep170	1	-	176769232	176769870	176769712	176769870	176761350	176761500	0,42,14,38,67,2	0,17,2,4,12,2	0,45,38,41,35,39	0,8,14,3,7,18	629	149	1	1.0	NA,0.369,0.624,0.692,0.569,0.192	NA,0.571,0.391,0.764,0.542,0.339	-0.032
ENSMUSG00000049658	Bdp1	13	-	100049635	100050029	100049859	100050029	100046725	100046839	0,113,29,112,136,11	0,4,4,5,11,0	0,89,87,87,44,78	0,6,0,0,0,3	373	149	1	1.0	NA,0.919,0.743,0.899,0.832,1.0	NA,0.856,1.0,1.0,1.0,0.912	-0.075
ENSMUSG00000035696	Rnf38	4	-	44158902	44159052	44158989	44159052	44152359	44152553	0,4,0,17,14,0	0,0,0,0,1,0	0,6,10,4,10,0	0,0,1,1,1,0	236	149	1	1.0	NA,1.0,NA,1.0,0.898,NA	NA,1.0,0.863,0.716,0.863,NA	0.106
ENSMUSG00000034917	Tjp3	10	-	81279194	81279571	81279504	81279571	81278623	81278732	9,5,9,4,6,13	0,0,0,0,0,0	4,5,8,1,1,4	0,2,1,0,0,0	459	149	1	1.0	1.0,1.0,1.0,1.0,1.0,1.0	1.0,0.448,0.722,1.0,1.0,1.0	0.138
ENSMUSG00000025915	Sgk3	1	+	9868382	9868688	9868382	9868466	9871629	9871702	0,7,7,6,11,2	1,221,90,294,348,134	10,8,10,10,4,10	1,264,271,331,260,245	371	149	1	1.0	0.0,0.013,0.03,0.008,0.013,0.006	0.801,0.012,0.015,0.012,0.006,0.016	-0.132
ENSMUSG00000025915	Sgk3	1	+	9885666	9886142	9885666	9885753	9888869	9889025	32,225,165,250,341,193	0,0,1,3,4,1	14,244,286,246,186,206	3,4,5,1,0,0	538	149	1	1.0	1.0,1.0,0.979,0.958,0.959,0.982	0.564,0.944,0.941,0.986,1.0,1.0	0.074
ENSMUSG00000025915	Sgk3	1	+	9885666	9886142	9885666	9885753	9891360	9891450	6,5,4,20,18,11	0,0,0,0,1,0	4,3,27,18,16,12	0,1,0,0,0,2	538	149	1	1.0	1.0,1.0,1.0,1.0,0.833,1.0	1.0,0.454,1.0,1.0,1.0,0.624	0.126
ENSMUSG00000003235	Eif2b5	16	+	20505198	20505358	20505198	20505340	20505461	20505563	0,0,0,0,0,1	205,133,146,92,113,179	0,0,0,0,1,0	70,90,101,108,86,122	167	149	1	1.0	0.0,0.0,0.0,0.0,0.0,0.005	0.0,0.0,0.0,0.0,0.01,0.0	-0.001
ENSMUSG00000005893	Nr2c2	6	+	92163120	92163258	92163120	92163220	92164187	92164293	0,30,5,8,29,0	0,1,0,0,4,0	0,30,14,25,18,13	0,1,0,2,3,3	187	149	1	1.0	NA,0.96,1.0,1.0,0.852,NA	NA,0.96,1.0,0.909,0.827,0.775	0.059
ENSMUSG00000030788	Rnf141	7	-	110837076	110837270	110837162	110837270	110833736	110833845	0,132,112,215,189,79	0,2,7,8,19,5	25,135,117,116,114,139	0,6,7,4,0,15	235	149	1	1.0	NA,0.977,0.91,0.945,0.863,0.909	1.0,0.934,0.914,0.948,1.0,0.855	-0.021
ENSMUSG00000026641	Usf1	1	+	171415714	171415830	171415714	171415799	171416134	171416236	76,136,125,86,141,80	54,62,55,69,73,56	74,137,137,83,85,112	31,86,61,62,55,67	180	149	1	1.0	0.538,0.645,0.653,0.508,0.615,0.542	0.664,0.569,0.65,0.526,0.561,0.58	-0.008
ENSMUSG00000087177	E130307A14Rik	10	-	39640275	39640511	39640379	39640511	39639563	39639766	3,5,1,7,12,6	0,1,3,1,0,1	0,5,4,2,2,6	0,3,2,1,0,2	253	149	1	1.0	1.0,0.746,0.164,0.805,1.0,0.779	NA,0.495,0.541,0.541,1.0,0.639	0.106
ENSMUSG00000026197	Zfand2b	1	+	75170538	75170753	75170538	75170599	75170975	75171048	569,207,315,227,278,359	2,0,2,0,0,4	348,191,182,149,153,183	0,0,0,0,0,3	303	149	1	1.0	0.993,1.0,0.987,1.0,1.0,0.978	1.0,1.0,1.0,1.0,1.0,0.968	-0.002
ENSMUSG00000042772	Smg7	1	-	152848595	152849016	152848733	152849016	152846118	152846263	0,36,37,49,46,6	0,39,8,57,65,4	0,23,23,25,26,25	0,59,49,52,43,49	287	149	1	1.0	NA,0.324,0.706,0.309,0.269,0.438	NA,0.168,0.196,0.2,0.239,0.209	0.207
ENSMUSG00000029860	Zyx	6	+	42356161	42357433	42356161	42356331	42357851	42358392	2570,1564,1633,1020,1966,1167	0,0,0,0,2,0	2255,1608,1520,945,1361,1279	0,0,0,0,0,0	1251	149	1	1.0	1.0,1.0,1.0,1.0,0.992,1.0	1.0,1.0,1.0,1.0,1.0,1.0	-0.001
ENSMUSG00000059439	Bcas3	11	+	85354593	85354679	85354593	85354661	85354887	85354975	0,0,0,4,2,0	0,0,0,2,2,0	0,0,0,1,0,2	0,0,0,0,0,1	167	149	1	1.0	NA,NA,NA,0.641,0.472,NA	NA,NA,NA,1.0,NA,0.641	-0.264
ENSMUSG00000031169	Porcn	X	-	8198205	8199152	8199066	8199152	8197974	8198085	0,1,0,1,5,0	0,0,13,5,1,1	0,1,10,2,1,2	0,0,1,0,1,0	1010	149	1	1.0	NA,1.0,0.0,0.029,0.425,0.0	NA,1.0,0.596,1.0,0.129,1.0	-0.454
ENSMUSG00000025145	Lrrc45	11	+	120718441	120719132	120718441	120718553	120719465	120719558	65,56,71,64,96,71	0,0,0,8,0,0	65,74,34,55,53,55	0,0,0,0,0,0	728	149	1	1.0	1.0,1.0,1.0,0.621,1.0,1.0	1.0,1.0,1.0,1.0,1.0,1.0	-0.063
ENSMUSG00000017210	Med24	11	-	98728777	98728987	98728784	98728987	98728614	98728697	0,0,0,0,0,2	18,40,27,65,73,14	0,0,0,0,0,0	10,54,52,34,56,57	156	149	1	1.0	0.0,0.0,0.0,0.0,0.0,0.12	0.0,0.0,0.0,0.0,0.0,0.0	0.02
ENSMUSG00000038838	Vars2	17	-	35657923	35658338	35658131	35658338	35657206	35657318	0,5,3,0,6,0	19,9,25,10,15,7	0,1,1,0,2,0	18,2,2,4,7,6	357	149	1	1.0	0.0,0.188,0.048,0.0,0.143,0.0	0.0,0.173,0.173,0.0,0.107,0.0	-0.012
ENSMUSG00000021916	Glt8d1	14	+	31009734	31010165	31009734	31009852	31010296	31010409	44,86,88,73,94,104	0,0,0,0,0,0	27,71,69,45,73,58	0,2,0,0,0,1	462	149	1	1.0	1.0,1.0,1.0,1.0,1.0,1.0	1.0,0.92,1.0,1.0,1.0,0.949	0.022
ENSMUSG00000021916	Glt8d1	14	+	31010863	31011233	31010863	31011030	31011484	31011991	98,88,139,95,119,156	0,0,0,0,0,1	55,75,113,67,61,61	0,0,0,0,0,0	352	149	1	1.0	1.0,1.0,1.0,1.0,1.0,0.985	1.0,1.0,1.0,1.0,1.0,1.0	-0.002
ENSMUSG00000037730	Mynn	3	+	30603503	30603800	30603503	30603670	30607036	30607830	0,14,8,43,37,7	0,4,4,6,3,5	0,20,23,16,4,24	0,1,4,5,7,7	279	149	1	1.0	NA,0.651,0.516,0.793,0.868,0.428	NA,0.914,0.754,0.631,0.234,0.647	0.015
ENSMUSG00000027469	Tpx2	2	+	152854920	152855015	152854920	152855002	152867183	152867357	0,30,3,0,16,0	0,6,6,10,15,3	0,12,5,1,3,1	0,22,6,14,10,23	162	149	1	1.0	NA,0.821,0.315,0.0,0.495,0.0	NA,0.334,0.434,0.062,0.216,0.038	0.109
ENSMUSG00000027469	Tpx2	2	+	152854920	152855015	152854920	152855002	152867186	152867357	0,5,3,0,1,0	0,10,5,4,3,0	0,4,2,0,0,3	0,3,4,4,3,0	162	149	1	1.0	NA,0.315,0.356,0.0,0.235,NA	NA,0.551,0.315,0.0,0.0,1.0	-0.147
ENSMUSG00000038608	Dock10	1	-	80586648	80586870	80586719	80586870	80586328	80586451	0,103,31,149,166,15	0,2,0,9,10,0	2,179,151,156,122,136	0,4,2,6,7,4	220	149	1	1.0	NA,0.972,1.0,0.918,0.918,1.0	1.0,0.968,0.981,0.946,0.922,0.958	-0.001
ENSMUSG00000000902	Smarcb1	10	-	75904383	75906196	75906029	75906196	75897444	75897576	570,253,430,221,356,456	2,0,0,4,0,1	417,241,227,196,230,194	8,0,1,1,1,0	1795	149	1	1.0	0.959,1.0,1.0,0.821,1.0,0.974	0.812,1.0,0.95,0.942,0.95,1.0	0.017
ENSMUSG00000000902	Smarcb1	10	-	75916772	75916911	75916799	75916911	75915063	75915193	13,36,25,34,72,48	78,119,131,155,169,105	38,29,40,17,25,32	51,137,119,109,113,114	176	149	1	1.0	0.124,0.204,0.139,0.157,0.265,0.279	0.387,0.152,0.222,0.117,0.158,0.192	-0.01
ENSMUSG00000021040	Slirp	12	+	87447563	87447622	87447563	87447598	87449292	87449400	2324,1024,1631,1065,1678,2469	13,2,0,0,0,6	1646,998,1046,977,904,1175	0,8,2,0,0,1	173	149	1	1.0	0.994,0.998,1.0,1.0,1.0,0.997	1.0,0.991,0.998,1.0,1.0,0.999	0.0
ENSMUSG00000026116	Tmem131	1	-	36807883	36808985	36808826	36808985	36804467	36804646	20,436,222,438,560,66	0,2,0,0,0,0	3,428,464,321,392,329	0,0,0,0,0,0	1092	149	1	1.0	1.0,0.967,1.0,1.0,1.0,1.0	1.0,1.0,1.0,1.0,1.0,1.0	-0.005
ENSMUSG00000026385	Dbi	1	-	120119788	120120012	120119894	120120012	120116385	120116448	0,1,2,4,2,9	5182,1759,2691,1647,2529,4424	6,12,0,5,5,1	3303,1906,1912,1463,1718,1801	255	149	1	1.0	0.0,0.0,0.0,0.001,0.0,0.001	0.001,0.004,0.0,0.002,0.002,0.0	-0.001
ENSMUSG00000025816	Sec61a2	2	-	5876359	5876561	5876363	5876561	5874226	5874418	0,1,0,0,0,0	0,16,18,17,30,10	0,0,2,0,0,0	3,17,15,4,20,13	153	149	1	1.0	NA,0.057,0.0,0.0,0.0,0.0	0.0,0.0,0.115,0.0,0.0,0.0	-0.008
ENSMUSG00000062963	Ufc1	1	-	171289854	171289947	171289883	171289947	171289517	171289594	3,5,3,8,2,6	802,429,599,423,613,809	0,1,7,5,4,3	386,358,402,353,321,413	178	149	1	1.0	0.003,0.01,0.004,0.016,0.003,0.006	0.0,0.002,0.014,0.012,0.01,0.006	-0.0
ENSMUSG00000026581	Sell	1	+	164073128	164073228	164073128	164073177	164076141	164076160	0,0,0,0,1,1	3,0,0,0,0,0	0,1,0,0,0,0	0,0,0,0,1,0	200	149	1	1.0	0.0,NA,NA,NA,1.0,1.0	NA,1.0,NA,NA,0.0,NA	0.167
ENSMUSG00000043510	Hscb	5	-	110835974	110836069	110835979	110836069	110830935	110830983	0,0,6,0,0,0	0,1,0,0,0,6	0,0,1,0,0,1	0,0,2,0,0,0	154	149	1	1.0	NA,0.0,1.0,NA,NA,0.0	NA,NA,0.326,NA,NA,1.0	-0.33
ENSMUSG00000043510	Hscb	5	-	110835974	110836069	110835979	110836069	110834654	110834799	0,5,0,4,1,7	103,16,31,35,40,49	22,0,0,3,1,4	22,19,24,33,31,21	154	149	1	1.0	0.0,0.232,0.0,0.1,0.024,0.121	0.492,0.0,0.0,0.081,0.03,0.156	-0.047
ENSMUSG00000036427	Gpi1	7	-	34207605	34207758	34207690	34207758	34205805	34205935	1717,1955,2430,1800,3064,1774	0,0,0,0,0,0	1149,1558,1724,1204,1476,1751	0,0,0,0,1,0	234	149	1	1.0	1.0,1.0,1.0,1.0,1.0,1.0	1.0,1.0,1.0,1.0,0.999,1.0	0.0
ENSMUSG00000043822	Adamtsl5	10	-	80342306	80343020	80342908	80343020	80342058	80342222	182,126,135,46,140,117	0,0,0,0,0,0	181,119,103,68,97,113	0,0,2,0,0,0	751	149	1	1.0	1.0,1.0,1.0,1.0,1.0,1.0	1.0,1.0,0.911,1.0,1.0,1.0	0.015
ENSMUSG00000026867	Gapvd1	2	-	34706697	34706832	34706740	34706832	34706019	34706139	0,93,63,116,166,30	0,1,0,0,2,0	6,119,94,115,99,97	0,0,2,0,3,0	192	149	1	1.0	NA,0.986,1.0,1.0,0.985,1.0	1.0,1.0,0.973,1.0,0.962,1.0	0.005
ENSMUSG00000026867	Gapvd1	2	-	34717252	34717382	34717315	34717382	34715204	34715330	0,12,9,4,28,1	1,70,31,85,103,9	0,24,15,20,28,26	5,55,56,77,59,79	212	149	0.226412303709	1.0	0.0,0.108,0.169,0.032,0.16,0.072	0.0,0.235,0.158,0.154,0.25,0.188	-0.074
ENSMUSG00000041912	Tdrkh	3	+	94424500	94424690	94424500	94424590	94425562	94425702	47,28,37,26,69,68	0,0,4,0,2,0	15,28,25,30,27,28	0,0,2,0,0,0	249	149	1	1.0	1.0,1.0,0.847,1.0,0.954,1.0	1.0,1.0,0.882,1.0,1.0,1.0	-0.013
ENSMUSG00000026709	Dars2	1	-	161044958	161045476	161045257	161045476	161043612	161043688	56,8,20,17,30,41	0,0,4,0,0,0	26,22,19,9,14,12	0,0,0,0,0,0	448	149	1	1.0	1.0,1.0,0.624,1.0,1.0,1.0	1.0,1.0,1.0,1.0,1.0,1.0	-0.063
ENSMUSG00000025907	Rb1cc1	1	+	6270690	6270827	6270690	6270818	6272700	6272771	36,33,35,10,30,54	0,0,5,0,0,9	33,14,31,9,16,22	0,3,3,0,0,4	158	149	1	1.0	1.0,1.0,0.868,1.0,1.0,0.85	1.0,0.815,0.907,1.0,1.0,0.838	0.026
ENSMUSG00000030142	Clec4e	6	-	123286207	123286518	123286431	123286518	123285468	123285584	1759,7736,7427,10142,11939,7946	0,0,13,44,0,0	1610,9261,9093,8623,8111,8950	0,54,23,36,48,31	373	149	1	1.0	1.0,1.0,0.996,0.989,1.0,1.0	1.0,0.986,0.994,0.99,0.985,0.991	0.006
ENSMUSG00000030142	Clec4e	6	-	123286207	123288989	123288893	123288989	123285468	123285584	3307,8981,8740,11503,13642,9596	0,231,155,377,345,208	2619,10940,10660,10046,9277,10138	0,269,242,210,0,274	2835	149	0.279103061622	1.0	1.0,0.671,0.748,0.616,0.675,0.708	1.0,0.681,0.698,0.715,1.0,0.66	-0.056
ENSMUSG00000030142	Clec4e	6	-	123286431	123288989	123288893	123288989	123285468	123285584	1551,1329,1389,1489,1815,1679	0,231,155,377,345,208	1012,1824,1670,1539,1267,1304	0,269,242,210,0,274	2611	149	0.252344702758	1.0	1.0,0.247,0.338,0.184,0.231,0.315	1.0,0.279,0.283,0.295,1.0,0.214	-0.126
ENSMUSG00000030142	Clec4e	6	-	123286431	123288989	123288893	123288989	123286207	123286359	2704,8498,7850,10844,13166,8402	22,247,190,335,385,295	1907,10419,10160,10102,8530,10015	0,309,273,287,296,296	2611	149	1	1.0	0.875,0.663,0.702,0.649,0.661,0.619	1.0,0.658,0.68,0.668,0.622,0.659	-0.02
ENSMUSG00000027951	Adar	3	+	89745375	89745601	89745375	89745523	89745819	89745991	33,168,96,103,168,42	39,165,120,161,208,77	37,142,177,139,127,152	32,197,209,149,123,184	227	149	1	1.0	0.357,0.401,0.344,0.296,0.346,0.264	0.431,0.321,0.357,0.38,0.404,0.352	-0.039
ENSMUSG00000029221	Slc30a9	5	+	67342093	67344569	67342093	67342229	67345625	67345697	25,124,101,106,154,90	0,0,0,0,3,0	1,141,112,86,107,103	0,0,0,0,1,0	2489	149	1	1.0	1.0,1.0,1.0,1.0,0.754,1.0	1.0,1.0,1.0,1.0,0.865,1.0	-0.019
ENSMUSG00000025473	Adam8	7	-	139987178	139987737	139987559	139987737	139986892	139987082	289,1288,871,1131,1718,538	0,3,0,2,0,0	188,1067,914,772,906,961	2,1,8,3,0,4	530	149	1	1.0	1.0,0.992,1.0,0.994,1.0,1.0	0.964,0.997,0.97,0.986,1.0,0.985	0.014
ENSMUSG00000027091	Zc3h15	2	+	83658529	83658621	83658529	83658586	83660057	83660240	43,260,199,229,313,303	0,0,2,0,8,1	43,243,197,180,188,221	0,0,1,1,0,0	184	149	1	1.0	1.0,1.0,0.988,1.0,0.969,0.996	1.0,1.0,0.994,0.993,1.0,1.0	-0.006
ENSMUSG00000053477	Tcf4	18	+	69677966	69678129	69677966	69678117	69681568	69681798	6,46,23,46,68,19	3,40,10,23,47,21	6,50,64,50,37,71	12,51,66,42,15,33	161	149	1	1.0	0.649,0.516,0.68,0.649,0.572,0.456	0.316,0.476,0.473,0.524,0.695,0.666	0.062
ENSMUSG00000048058	Ldlrad3	2	-	102113532	102113679	102113628	102113679	102069932	102070058	0,21,5,54,55,5	0,3,0,8,1,2	0,7,39,24,38,29	0,0,1,0,0,1	245	149	1	1.0	NA,0.81,1.0,0.804,0.971,0.603	NA,1.0,0.96,1.0,1.0,0.946	-0.144
ENSMUSG00000026634	Angel2	1	+	190928491	190928758	190928491	190928717	190932866	190933192	0,26,25,39,43,8	0,2,0,3,0,0	0,23,16,20,40,32	0,1,0,0,0,1	190	149	1	1.0	NA,0.911,1.0,0.911,1.0,1.0	NA,0.947,1.0,1.0,1.0,0.962	-0.017
ENSMUSG00000026634	Angel2	1	+	190928491	190928758	190928491	190928717	190937443	190937700	0,7,4,10,7,1	0,0,0,0,1,0	0,20,3,5,17,3	0,1,1,0,0,0	190	149	1	1.0	NA,1.0,1.0,1.0,0.846,1.0	NA,0.94,0.702,1.0,1.0,1.0	0.041
ENSMUSG00000026634	Angel2	1	+	190940873	190941458	190940873	190941295	190942120	190942247	0,6,3,12,18,2	0,49,19,40,45,20	0,8,13,5,5,5	5,36,37,35,29,42	312	149	1	1.0	NA,0.055,0.07,0.125,0.16,0.046	0.0,0.096,0.144,0.064,0.076,0.054	0.019
ENSMUSG00000028677	Rnf220	4	-	117285850	117285972	117285928	117285972	117285378	117285511	97,199,194,202,316,132	21,32,36,32,71,21	80,195,151,185,174,201	23,32,37,61,29,53	227	149	1	1.0	0.752,0.803,0.78,0.806,0.745,0.805	0.695,0.8,0.728,0.666,0.798,0.713	0.048
ENSMUSG00000028677	Rnf220	4	-	117288362	117289068	117289025	117289068	117285850	117285972	19,37,35,66,64,26	83,178,173,183,275,122	2,41,29,28,59,36	58,163,162,142,163,194	812	149	1	1.0	0.04,0.037,0.036,0.062,0.041,0.038	0.006,0.044,0.032,0.035,0.062,0.033	0.007
ENSMUSG00000029502	Golga3	5	+	110176878	110177049	110176878	110176922	110181602	110181913	0,0,0,20,0,8	0,28,20,23,26,0	4,12,27,10,14,13	0,37,38,26,11,31	276	149	1	1.0	NA,0.0,0.0,0.319,0.0,1.0	1.0,0.149,0.277,0.172,0.407,0.185	-0.101
ENSMUSG00000029502	Golga3	5	+	110184337	110184607	110184337	110184487	110185785	110185898	0,44,21,45,68,5	0,55,28,62,73,15	0,58,47,64,46,56	0,61,63,66,62,64	269	149	1	1.0	NA,0.307,0.293,0.287,0.34,0.156	NA,0.345,0.292,0.349,0.291,0.326	-0.044
ENSMUSG00000058239	Usf2	7	-	30955799	30956000	30955880	30956000	30955105	30955193	90,154,162,164,242,123	0,0,0,0,0,0	52,118,134,100,139,140	0,0,0,0,0,1	230	149	1	1.0	1.0,1.0,1.0,1.0,1.0,1.0	1.0,1.0,1.0,1.0,1.0,0.989	0.002
ENSMUSG00000058239	Usf2	7	-	30955799	30956000	30955880	30956000	30955289	30955440	233,360,384,349,558,292	0,10,4,4,2,6	126,304,320,216,298,352	3,1,0,7,1,0	230	149	1	1.0	1.0,0.959,0.984,0.983,0.994,0.969	0.965,0.995,1.0,0.952,0.995,1.0	-0.003
ENSMUSG00000052752	Traf7	17	-	24512949	24513084	24512955	24513084	24512168	24512386	1,88,80,63,102,27	0,8,4,18,18,1	15,72,47,67,82,86	0,18,8,9,11,10	155	149	1	1.0	1.0,0.914,0.951,0.771,0.845,0.963	1.0,0.794,0.85,0.877,0.878,0.892	0.025
ENSMUSG00000052752	Traf7	17	-	24519113	24519246	24519130	24519246	24518741	24518794	0,0,2,2,4,1	0,2,1,1,2,1	0,1,1,1,2,2	3,3,3,5,7,3	166	149	1	1.0	NA,0.0,0.642,0.642,0.642,0.473	0.0,0.23,0.23,0.152,0.204,0.374	0.281
ENSMUSG00000052752	Traf7	17	-	24519113	24519246	24519130	24519246	24518741	24518799	0,15,9,9,23,4	10,107,47,117,178,37	0,23,16,11,11,10	3,115,160,99,117,110	166	149	1	1.0	0.0,0.112,0.147,0.065,0.104,0.088	0.0,0.152,0.082,0.091,0.078,0.075	0.006
ENSMUSG00000019467	Arhgef25	10	-	127183197	127183829	127183648	127183829	127182524	127182943	28,4,27,1,7,10	0,2,0,0,0,0	8,6,10,0,1,14	0,0,0,0,0,0	600	149	1	1.0	1.0,0.332,1.0,1.0,1.0,1.0	1.0,1.0,1.0,NA,1.0,1.0	-0.111
ENSMUSG00000022235	Cmbl	15	+	31581839	31582073	31581839	31582037	31583964	31584072	0,2,2,2,0,4	0,0,0,0,0,0	0,2,0,0,0,3	0,0,0,0,0,1	185	149	1	1.0	NA,1.0,1.0,1.0,NA,1.0	NA,1.0,NA,NA,NA,0.707	0.147
ENSMUSG00000057594	Arl16	11	-	120467009	120467240	120467181	120467240	120466653	120466767	0,1,3,1,1,8	39,35,35,20,41,45	0,0,4,0,0,2	16,36,40,38,18,23	321	149	1	1.0	0.0,0.013,0.038,0.023,0.011,0.076	0.0,0.0,0.044,0.0,0.0,0.039	0.013
ENSMUSG00000048495	Tyw5	1	-	57393349	57394091	57394046	57394091	57391448	57391536	27,46,22,42,85,81	0,0,0,0,0,0	26,39,61,51,54,53	0,0,0,0,1,0	846	149	1	1.0	1.0,1.0,1.0,1.0,1.0,1.0	1.0,1.0,1.0,1.0,0.905,1.0	0.016
ENSMUSG00000048495	Tyw5	1	-	57393584	57393694	57393669	57393694	57393349	57393487	1,5,0,5,3,4	0,4,0,0,0,0	3,5,1,3,2,5	0,2,2,0,0,0	234	149	1	1.0	1.0,0.443,NA,1.0,1.0,1.0	1.0,0.614,0.241,1.0,1.0,1.0	0.079
ENSMUSG00000048495	Tyw5	1	-	57401368	57401523	57401387	57401523	57396726	57396796	2,38,18,20,55,52	7,28,29,27,51,44	0,21,40,37,17,42	4,53,32,34,34,29	168	149	0.950679394895	1.0	0.202,0.546,0.355,0.396,0.489,0.512	0.0,0.26,0.526,0.491,0.307,0.562	0.059
ENSMUSG00000001017	Chtop	3	-	90506107	90507626	90507544	90507626	90498955	90500107	75,414,269,404,587,331	0,0,2,3,0,0	16,430,412,393,403,421	0,0,0,0,0,0	1586	149	1	1.0	1.0,1.0,0.927,0.927,1.0,1.0	1.0,1.0,1.0,1.0,1.0,1.0	-0.024
ENSMUSG00000001017	Chtop	3	-	90506107	90507626	90507544	90507626	90503095	90503279	116,498,372,499,701,435	0,0,0,1,0,0	58,526,486,471,479,539	0,0,0,0,0,0	1586	149	1	1.0	1.0,1.0,1.0,0.979,1.0,1.0	1.0,1.0,1.0,1.0,1.0,1.0	-0.003
ENSMUSG00000001017	Chtop	3	-	90506107	90507626	90507544	90507626	90503095	90503282	206,579,443,585,816,520	0,0,0,0,0,0	84,602,586,534,542,564	0,0,1,2,0,0	1586	149	1	1.0	1.0,1.0,1.0,1.0,1.0,1.0	1.0,1.0,0.982,0.962,1.0,1.0	0.009
ENSMUSG00000026648	Dclre1c	2	+	3437029	3437090	3437029	3437086	3437675	3437748	0,35,20,39,54,7	0,4,0,5,5,0	0,51,52,31,32,50	0,7,4,3,1,6	153	149	1	1.0	NA,0.895,1.0,0.884,0.913,1.0	NA,0.876,0.927,0.91,0.969,0.89	0.024
ENSMUSG00000004364	Cul3	1	-	80322858	80323056	80322986	80323056	80304079	80304193	5,297,144,259,345,179	0,6,3,10,22,0	0,222,258,235,203,244	0,6,12,4,5,17	277	149	1	1.0	1.0,0.964,0.963,0.933,0.894,1.0	NA,0.952,0.92,0.969,0.956,0.885	0.023
ENSMUSG00000028772	Zcchc17	4	-	130337073	130337169	130337077	130337169	130329573	130329674	6,1,3,0,2,0	99,95,118,82,168,106	0,0,2,0,0,1	79,75,81,93,108,97	153	149	1	1.0	0.056,0.01,0.024,0.0,0.011,0.0	0.0,0.0,0.023,0.0,0.0,0.01	0.011
ENSMUSG00000049606	Zfp644	5	-	106695136	106695699	106695642	106695699	106666784	106666845	0,10,8,7,18,7	0,0,0,1,0,0	2,7,16,8,10,5	0,0,0,0,0,0	655	149	1	1.0	NA,1.0,1.0,0.614,1.0,1.0	1.0,1.0,1.0,1.0,1.0,1.0	-0.077
ENSMUSG00000029146	Snx17	5	+	31193305	31193465	31193305	31193378	31193868	31193943	168,447,445,596,684,413	0,0,1,4,0,0	117,506,575,430,500,530	0,2,0,0,1,0	236	149	1	1.0	1.0,1.0,0.996,0.989,1.0,1.0	1.0,0.994,1.0,1.0,0.997,1.0	-0.001
ENSMUSG00000026701	Prdx6	1	-	161250756	161251166	161251021	161251166	161249358	161249469	0,10,4,20,26,7	0,6,5,9,10,10	6,8,13,16,18,4	4,12,8,14,3,7	414	149	1	1.0	NA,0.375,0.224,0.444,0.483,0.201	0.351,0.194,0.369,0.291,0.683,0.171	0.002
ENSMUSG00000004815	Dgkq	5	-	108653635	108653786	108653771	108653786	108653180	108653219	0,53,18,60,47,14	0,0,0,1,3,0	0,42,32,28,50,51	0,0,0,0,0,0	285	149	1	1.0	NA,1.0,1.0,0.969,0.891,1.0	NA,1.0,1.0,1.0,1.0,1.0	-0.028
ENSMUSG00000003882	Il7r	15	-	9508706	9508782	9508723	9508782	9505787	9508358	4,176,85,145,115,69	0,6,3,1,0,3	11,174,172,149,102,122	0,8,4,13,4,7	166	149	1	1.0	1.0,0.963,0.962,0.992,1.0,0.954	1.0,0.951,0.975,0.911,0.958,0.94	0.023
ENSMUSG00000026730	Pter	2	+	12978159	12978617	12978159	12978413	12980292	12980558	0,17,20,21,28,26	0,0,0,0,0,0	0,8,9,10,9,15	0,3,2,0,0,0	353	149	1	1.0	NA,1.0,1.0,1.0,1.0,1.0	NA,0.53,0.655,1.0,1.0,1.0	0.163
ENSMUSG00000039463	Slc9a8	2	+	167424118	167424649	167424118	167424297	167434781	167434862	5,6,7,5,8,10	6,70,52,95,103,11	16,7,11,19,3,7	2,89,87,108,85,78	501	149	1	1.0	0.199,0.025,0.038,0.015,0.023,0.213	0.704,0.023,0.036,0.05,0.01,0.026	-0.056
ENSMUSG00000060073	Psma3	12	+	70978732	70978839	70978732	70978815	70983318	70983442	16,32,32,25,47,60	850,1229,1319,1287,1828,2227	11,50,30,25,35,32	506,1363,1373,1125,1173,1375	173	149	1	1.0	0.016,0.022,0.02,0.016,0.022,0.023	0.018,0.031,0.018,0.019,0.025,0.02	-0.002
ENSMUSG00000060073	Psma3	12	+	70978732	70978839	70978732	70978815	70983323	70983442	0,3,3,6,13,8	27,39,59,50,61,85	0,9,4,12,10,10	25,53,46,46,38,45	173	149	1	1.0	0.0,0.062,0.042,0.094,0.155,0.075	0.0,0.128,0.07,0.183,0.185,0.161	-0.05
ENSMUSG00000060073	Psma3	12	+	70984492	70984745	70984492	70984594	70986862	70986935	260,321,327,289,469,571	0,0,1,0,2,4	226,337,343,270,248,302	7,1,0,3,5,1	300	149	1	1.0	1.0,1.0,0.994,1.0,0.991,0.986	0.941,0.994,1.0,0.978,0.961,0.993	0.017
ENSMUSG00000060073	Psma3	12	+	70984492	70984745	70984492	70984594	70993012	70993080	32,50,59,65,92,80	0,0,1,0,0,0	26,49,70,33,39,59	0,0,0,0,0,0	300	149	1	1.0	1.0,1.0,0.967,1.0,1.0,1.0	1.0,1.0,1.0,1.0,1.0,1.0	-0.005
ENSMUSG00000027708	Dcun1d1	3	-	35920970	35921188	35921112	35921188	35919000	35919169	23,167,121,169,246,148	0,10,2,10,13,1	1,159,141,116,142,161	0,13,1,6,6,7	291	149	1	1.0	1.0,0.895,0.969,0.896,0.906,0.987	1.0,0.862,0.986,0.908,0.924,0.922	0.009
ENSMUSG00000026234	Ncl	1	-	86352197	86353280	86353125	86353280	86351366	86351493	1942,785,1155,741,1232,1499	0,0,0,0,0,0	1248,849,719,728,724,888	0,0,0,0,0,3	1077	149	1	1.0	1.0,1.0,1.0,1.0,1.0,1.0	1.0,1.0,1.0,1.0,1.0,0.976	0.004
ENSMUSG00000086714	0610009E02Rik	2	+	26457672	26457812	26457672	26457780	26458415	26459379	7,0,0,0,0,0	0,1,0,0,4,0	0,1,0,0,0,0	0,0,0,0,0,1	181	149	1	1.0	1.0,0.0,NA,NA,0.0,NA	NA,1.0,NA,NA,NA,0.0	-0.167
ENSMUSG00000026110	Mgat4a	1	-	37498572	37498740	37498599	37498740	37495872	37496013	3,44,23,55,64,4	0,8,2,13,18,2	0,41,41,54,47,63	4,24,9,14,17,13	176	149	0.296583185515	1.0	1.0,0.823,0.907,0.782,0.751,0.629	0.0,0.591,0.794,0.766,0.701,0.804	0.206
ENSMUSG00000001143	Lman2l	1	-	36443490	36443609	36443519	36443609	36439608	36439726	26,89,54,80,129,38	0,0,3,5,6,2	6,77,44,47,65,97	0,2,1,2,2,2	178	149	1	1.0	1.0,1.0,0.938,0.931,0.947,0.941	1.0,0.97,0.974,0.952,0.965,0.976	-0.013
ENSMUSG00000033004	Mycbp2	14	-	103138719	103138818	103138728	103138818	103136558	103136639	0,28,6,15,24,4	7,40,55,65,62,12	0,18,20,17,17,28	8,61,56,54,44,53	158	149	1	1.0	0.0,0.398,0.093,0.179,0.267,0.239	0.0,0.218,0.252,0.229,0.267,0.333	-0.021
ENSMUSG00000000276	Dgke	11	-	89048848	89049002	89048888	89049002	89044239	89044311	0,4,0,0,0,0	0,12,3,16,20,2	0,1,0,0,1,0	4,10,14,14,21,19	189	149	1	1.0	NA,0.208,0.0,0.0,0.0,0.0	0.0,0.073,0.0,0.0,0.036,0.0	0.023
ENSMUSG00000041779	Tram2	1	-	21006149	21006234	21006158	21006234	21005566	21005637	26,23,15,28,51,6	0,0,0,0,0,0	0,32,37,39,22,49	0,0,0,1,0,0	158	149	1	1.0	1.0,1.0,1.0,1.0,1.0,1.0	NA,1.0,1.0,0.974,1.0,1.0	0.005
ENSMUSG00000026176	Ctdsp1	1	+	74393277	74393901	74393277	74393426	74394018	74394075	43,193,169,205,273,119	0,0,0,0,0,0	21,162,184,115,168,166	0,0,0,0,2,0	624	149	1	1.0	1.0,1.0,1.0,1.0,1.0,1.0	1.0,1.0,1.0,1.0,0.953,1.0	0.008
ENSMUSG00000035735	Dagla	19	-	10270987	10271199	10271010	10271199	10269716	10269818	0,11,2,0,4,0	0,0,0,1,0,0	0,2,1,0,2,5	0,0,0,0,0,4	172	149	1	1.0	NA,1.0,1.0,0.0,1.0,NA	NA,1.0,1.0,NA,1.0,0.52	-0.13
ENSMUSG00000044702	Palb2	7	-	122127048	122128443	122128137	122128443	122124256	122124927	0,19,28,25,27,14	0,1,0,1,0,0	0,26,15,24,15,11	0,0,0,0,0,0	1238	149	1	1.0	NA,0.696,1.0,0.751,1.0,1.0	NA,1.0,1.0,1.0,1.0,1.0	-0.111
ENSMUSG00000026201	Stk16	1	+	75212599	75213006	75212599	75212733	75213575	75213697	32,39,23,27,34,49	0,0,0,0,0,1	16,18,22,15,26,33	0,0,0,0,0,0	422	149	1	1.0	1.0,1.0,1.0,1.0,1.0,0.945	1.0,1.0,1.0,1.0,1.0,1.0	-0.009
ENSMUSG00000054499	Dedd2	7	-	25219763	25219859	25219786	25219859	25218800	25219167	0,2,0,0,4,1	10,8,18,21,15,10	0,4,3,2,3,1	0,7,17,9,15,11	172	149	1	1.0	0.0,0.178,0.0,0.0,0.188,0.08	NA,0.331,0.133,0.161,0.148,0.073	-0.095
ENSMUSG00000024066	Xdh	17	-	73887885	73891299	73891110	73891299	73886342	73886519	76,764,314,437,595,168	207,220,253,229,295,219	86,924,665,471,613,520	167,226,264,187,224,236	3374	149	1	1.0	0.016,0.133,0.052,0.078,0.082,0.033	0.022,0.153,0.1,0.1,0.108,0.089	-0.03
ENSMUSG00000022772	Senp5	16	-	31977598	31977757	31977679	31977757	31968799	31968937	6,4,0,3,4,0	0,36,25,39,50,16	0,3,0,5,1,2	0,34,36,36,36,33	230	149	1	1.0	1.0,0.067,0.0,0.047,0.049,0.0	NA,0.054,0.0,0.083,0.018,0.038	0.155
ENSMUSG00000022772	Senp5	16	-	31977598	31977757	31977679	31977757	31975821	31976029	4,0,0,2,2,2	18,13,0,5,13,35	0,3,0,5,1,2	11,10,9,7,10,0	230	149	1	1.0	0.126,0.0,NA,0.206,0.091,0.036	0.0,0.163,0.0,0.316,0.061,1.0	-0.165
ENSMUSG00000070643	Sox13	1	-	133384412	133384673	133384456	133384673	133382302	133383924	0,0,0,0,0,0	0,0,1,0,1,0	4,0,0,0,0,0	0,0,0,0,0,1	193	149	1	1.0	NA,NA,0.0,NA,0.0,NA	1.0,NA,NA,NA,NA,0.0	-0.5
ENSMUSG00000020817	Rabep1	11	+	70908385	70908556	70908385	70908517	70917314	70917782	0,2,0,0,2,0	0,113,57,100,125,52	0,0,1,0,0,3	0,84,103,95,90,96	188	149	1	1.0	NA,0.014,0.0,0.0,0.013,0.0	NA,0.0,0.008,0.0,0.0,0.024	-0.001
ENSMUSG00000044206	Vsig4	X	-	96290489	96290846	96290752	96290846	96269555	96269612	0,100,30,91,140,123	0,1,0,0,0,1	6,80,30,111,64,99	0,0,0,1,1,2	412	149	1	1.0	NA,0.973,1.0,1.0,1.0,0.978	1.0,1.0,1.0,0.976,0.959,0.947	0.01
ENSMUSG00000068329	Htra2	6	-	83052697	83053070	83053000	83053070	83052472	83052542	500,330,423,288,411,487	40,11,6,11,28,17	334,271,283,245,235,274	19,5,12,3,8,17	452	149	1	1.0	0.805,0.908,0.959,0.896,0.829,0.904	0.853,0.947,0.886,0.964,0.906,0.842	-0.016
ENSMUSG00000068329	Htra2	6	-	83052697	83053070	83053037	83053070	83052472	83052542	512,351,443,299,436,501	39,21,32,21,28,37	355,290,289,260,246,286	20,15,15,17,20,20	489	149	1	1.0	0.8,0.836,0.808,0.813,0.826,0.805	0.844,0.855,0.854,0.823,0.789,0.813	-0.015
ENSMUSG00000068329	Htra2	6	-	83053000	83053070	83053037	83053070	83052472	83052542	52,32,26,22,53,31	39,21,32,21,28,37	40,24,18,18,19,29	20,15,15,17,20,20	186	149	1	1.0	0.516,0.55,0.394,0.456,0.603,0.402	0.616,0.562,0.49,0.459,0.432,0.537	-0.029
ENSMUSG00000068329	Htra2	6	-	83053000	83053070	83053037	83053070	83052697	83052726	16,22,20,11,25,14	0,13,26,5,21,20	21,19,6,16,11,12	24,11,15,0,8,7	186	149	1	1.0	1.0,0.575,0.381,0.638,0.488,0.359	0.412,0.58,0.243,1.0,0.524,0.579	0.017
ENSMUSG00000068329	Htra2	6	-	83053000	83053070	83053037	83053070	83052697	83052803	12,23,21,11,25,14	182,100,166,124,135,207	21,26,7,15,12,12	84,77,94,102,83,94	186	149	1	1.0	0.05,0.156,0.092,0.066,0.129,0.051	0.167,0.213,0.056,0.105,0.104,0.093	-0.032
ENSMUSG00000053931	Cnn3	3	+	121449948	121450358	121449948	121450070	121451382	121451520	15,59,26,26,91,69	0,0,0,0,1,0	0,73,35,27,62,75	0,0,0,0,0,0	437	149	1	1.0	1.0,1.0,1.0,1.0,0.969,1.0	NA,1.0,1.0,1.0,1.0,1.0	-0.005
ENSMUSG00000025980	Hspd1	1	-	55087988	55088243	55088144	55088243	55086765	55086941	55,105,69,113,110,139	0,4,0,22,4,1	20,109,96,83,98,109	0,6,7,3,5,1	305	149	1	1.0	1.0,0.928,1.0,0.715,0.931,0.985	1.0,0.899,0.87,0.931,0.905,0.982	-0.005
ENSMUSG00000003500	Impdh1	6	-	29206305	29206512	29206374	29206512	29206065	29206153	8,60,27,41,76,14	0,0,0,0,0,0	23,58,47,36,58,39	0,1,0,0,0,0	218	149	1	1.0	1.0,1.0,1.0,1.0,1.0,1.0	1.0,0.975,1.0,1.0,1.0,1.0	0.004
ENSMUSG00000024174	Pot1b	17	-	55672771	55672893	55672830	55672893	55669739	55669896	0,3,0,9,9,4	0,21,15,31,62,15	0,10,14,0,3,1	4,36,19,21,41,15	208	149	1	1.0	NA,0.093,0.0,0.172,0.094,0.16	0.0,0.166,0.345,0.0,0.05,0.046	0.003
ENSMUSG00000050323	Ndufaf6	4	-	11073139	11073243	11073143	11073243	11070199	11070322	0,5,3,0,3,10	15,11,30,11,16,25	2,1,4,3,3,0	1,11,12,21,11,12	153	149	1	1.0	0.0,0.307,0.089,0.0,0.154,0.28	0.661,0.081,0.245,0.122,0.21,0.0	-0.081
ENSMUSG00000013698	Pea15a	1	-	172200407	172200581	172200473	172200581	172199110	172199266	184,1228,1095,1453,1751,763	2,19,15,34,27,12	194,1432,1357,1252,1256,1278	0,16,18,19,19,14	215	149	1	1.0	0.985,0.978,0.981,0.967,0.978,0.978	1.0,0.984,0.981,0.979,0.979,0.984	-0.007
ENSMUSG00000024798	Htr7	19	-	35969303	35970064	35969308	35970064	35958733	35960399	0,0,0,0,1,0	0,0,0,0,0,2	0,0,0,0,0,0	0,0,0,0,0,2	154	149	1	1.0	NA,NA,NA,NA,1.0,0.0	NA,NA,NA,NA,NA,0.0	0.5
ENSMUSG00000026095	Asnsd1	1	-	53347014	53348558	53348445	53348558	53346579	53346761	808,914,994,1119,1473,1303	7,19,36,20,17,34	331,890,796,741,768,936	15,25,32,30,17,31	1580	149	0.122724465477	1.0	0.916,0.819,0.723,0.841,0.891,0.783	0.675,0.77,0.701,0.7,0.81,0.74	0.096
ENSMUSG00000025995	Wdr75	1	+	45817262	45818264	45817262	45817443	45819488	45819658	0,26,9,29,35,6	0,0,0,0,0,0	0,13,32,23,12,29	0,0,0,0,0,1	970	149	1	1.0	NA,1.0,1.0,1.0,1.0,1.0	NA,1.0,1.0,1.0,1.0,0.817	0.037
ENSMUSG00000025995	Wdr75	1	+	45818821	45819658	45818821	45818917	45820130	45820190	52,68,120,115,133,128	0,0,0,0,0,0	27,77,71,78,83,64	0,0,0,3,0,0	890	149	1	1.0	1.0,1.0,1.0,1.0,1.0,1.0	1.0,1.0,1.0,0.813,1.0,1.0	0.031
ENSMUSG00000026313	Hdac4	1	-	91968337	91968458	91968352	91968458	91964779	91964826	0,12,5,18,10,0	0,0,3,1,5,2	0,0,4,2,7,2	0,2,2,5,2,7	164	149	1	1.0	NA,1.0,0.602,0.942,0.645,0.0	NA,0.0,0.645,0.267,0.761,0.206	0.262
ENSMUSG00000029578	Wipi2	5	+	142658191	142659162	142658191	142658288	142659532	142659625	23,74,82,82,124,45	0,1,5,0,2,0	29,59,65,58,63,74	0,2,2,0,1,0	1023	149	1	1.0	1.0,0.915,0.705,1.0,0.9,1.0	1.0,0.811,0.826,1.0,0.902,1.0	-0.003
ENSMUSG00000062234	Gak	5	-	108591103	108591224	108591144	108591224	108585340	108585534	0,10,9,6,9,2	6,207,170,231,337,63	0,7,9,3,6,4	16,231,208,179,186,250	190	149	1	1.0	0.0,0.037,0.04,0.02,0.021,0.024	0.0,0.023,0.033,0.013,0.025,0.012	0.006
ENSMUSG00000019087	Atp6ap1	X	+	74301323	74301364	74301323	74301358	74301935	74302021	121,884,769,901,1255,618	5,20,9,10,21,14	95,815,800,777,717,874	3,21,12,16,15,10	155	149	1	1.0	0.959,0.977,0.988,0.989,0.983,0.977	0.968,0.974,0.985,0.979,0.979,0.988	0.0
ENSMUSG00000031310	Zmym3	X	-	101409611	101409780	101409632	101409780	101409153	101409305	0,15,9,8,16,6	0,2,0,1,1,0	0,16,25,15,12,9	0,0,0,0,0,2	170	149	1	1.0	NA,0.868,1.0,0.875,0.933,1.0	NA,1.0,1.0,1.0,1.0,0.798	-0.024
ENSMUSG00000031310	Zmym3	X	-	101418272	101418952	101418794	101418952	101417286	101417330	84,98,66,149,164,70	0,4,4,0,2,1	47,83,109,110,85,110	1,1,4,1,1,5	671	149	1	1.0	1.0,0.845,0.786,1.0,0.948,0.94	0.913,0.949,0.858,0.961,0.95,0.83	0.01
ENSMUSG00000026748	Plxdc2	2	+	16703316	16703383	16703316	16703377	16712081	16712229	16,38,43,59,64,32	0,7,2,0,12,6	20,63,23,43,64,55	0,5,0,1,0,1	155	149	0.233709579691	1.0	1.0,0.839,0.954,1.0,0.837,0.837	1.0,0.924,1.0,0.976,1.0,0.981	-0.069
ENSMUSG00000026430	Rassf5	1	-	131181153	131181451	131181250	131181451	131180552	131180668	3,59,37,48,108,33	0,1,0,0,0,0	0,58,75,81,62,58	0,2,1,0,0,1	246	149	1	1.0	1.0,0.973,1.0,1.0,1.0,1.0	NA,0.946,0.978,1.0,1.0,0.972	0.016
ENSMUSG00000018774	Cd68	11	-	69665475	69665936	69665502	69665936	69665246	69665366	0,13,4,16,15,4	2835,3165,3448,3369,3814,1917	3,8,2,5,10,8	2283,3105,2966,2764,2415,2788	176	149	1	1.0	0.0,0.003,0.001,0.004,0.003,0.002	0.001,0.002,0.001,0.002,0.003,0.002	0.0
ENSMUSG00000002227	Mov10	3	-	104818257	104818563	104818356	104818563	104817935	104818121	0,4,2,5,4,0	0,6,0,4,15,7	0,2,0,0,1,0	0,17,7,4,5,12	248	149	1	1.0	NA,0.286,1.0,0.429,0.138,0.0	NA,0.066,0.0,0.0,0.107,0.0	0.336
ENSMUSG00000002227	Mov10	3	-	104818257	104818563	104818356	104818563	104817935	104818156	0,4,3,8,1,0	0,4,5,1,5,0	0,1,9,0,8,10	0,6,0,3,0,8	248	149	1	1.0	NA,0.375,0.265,0.828,0.107,NA	NA,0.091,1.0,0.0,1.0,0.429	-0.11
ENSMUSG00000032410	Xrn1	9	+	96039699	96039856	96039699	96039844	96045485	96045661	0,11,3,18,25,8	0,14,3,9,43,0	0,27,25,14,18,2	5,44,33,27,8,29	161	149	1	1.0	NA,0.421,0.481,0.649,0.35,1.0	0.0,0.362,0.412,0.324,0.676,0.06	0.275
ENSMUSG00000032046	Abhd12	2	-	150838310	150838394	150838314	150838394	150837351	150837434	0,0,0,1,1,0	300,448,414,453,623,329	0,0,2,0,2,0	264,487,434,441,355,376	153	149	1	1.0	0.0,0.0,0.0,0.002,0.002,0.0	0.0,0.0,0.004,0.0,0.005,0.0	-0.001
ENSMUSG00000029207	Apbb2	5	-	66543398	66543617	66543461	66543617	66462097	66462166	0,0,0,2,0,0	0,1,0,6,2,0	0,0,0,0,0,0	0,3,1,0,0,0	212	149	1	1.0	NA,0.0,NA,0.19,0.0,NA	NA,0.0,0.0,NA,NA,NA	0.063
ENSMUSG00000029207	Apbb2	5	-	66543398	66543617	66543461	66543617	66492057	66492172	0,0,0,1,0,0	6,41,23,26,61,7	0,0,0,0,0,0	2,40,33,34,33,33	212	149	1	1.0	0.0,0.0,0.0,0.026,0.0,0.0	0.0,0.0,0.0,0.0,0.0,0.0	0.004
ENSMUSG00000027610	Gss	2	-	155567692	155567887	155567782	155567887	155566802	155566884	258,132,205,174,226,298	0,0,0,0,0,0	125,75,111,97,69,102	0,1,0,0,0,0	239	149	1	1.0	1.0,1.0,1.0,1.0,1.0,1.0	1.0,0.979,1.0,1.0,1.0,1.0	0.003
ENSMUSG00000074129	Rpl13a	7	-	45126990	45127274	45127208	45127274	45126708	45126794	18389,4896,7995,4823,6865,11866	0,0,0,1,0,1	10477,5109,5040,4183,4327,5311	0,0,0,0,0,0	367	149	1	1.0	1.0,1.0,1.0,0.999,1.0,1.0	1.0,1.0,1.0,1.0,1.0,1.0	-0.0
ENSMUSG00000074129	Rpl13a	7	-	45128541	45128735	45128699	45128735	45127495	45127568	28,23,43,27,44,70	5442,1938,2959,1867,2658,3851	53,17,22,23,16,15	3211,1876,1945,1634,1769,2068	307	149	1	1.0	0.002,0.006,0.007,0.007,0.008,0.009	0.008,0.004,0.005,0.007,0.004,0.004	0.001
ENSMUSG00000073131	Vma21	X	+	71816789	71817067	71816789	71816940	71820067	71820177	1,0,2,0,7,4	244,178,211,266,365,410	0,2,2,6,2,3	191,240,322,209,220,258	276	149	1	1.0	0.002,0.0,0.005,0.0,0.01,0.005	0.0,0.004,0.003,0.015,0.005,0.006	-0.002
ENSMUSG00000005682	Pan2	10	+	128304094	128304493	128304094	128304389	128308064	128308234	0,11,6,10,31,1	0,0,0,0,4,0	0,17,15,3,9,14	0,1,0,0,3,1	253	149	1	1.0	NA,1.0,1.0,1.0,0.82,1.0	NA,0.909,1.0,1.0,0.639,0.892	0.076
ENSMUSG00000005682	Pan2	10	+	128318162	128318365	128318162	128318342	128318944	128319038	2,0,0,0,2,0	28,1,19,9,14,14	0,0,0,0,0,0	13,13,10,8,13,11	172	149	1	1.0	0.058,0.0,0.0,0.0,0.11,0.0	0.0,0.0,0.0,0.0,0.0,0.0	0.028
ENSMUSG00000026790	Odf2	2	+	29893443	29893569	29893443	29893512	29901076	29901247	6,51,24,47,77,14	1,24,13,18,19,0	0,40,43,31,35,59	0,28,16,10,9,13	206	149	1	1.0	0.813,0.606,0.572,0.654,0.746,1.0	NA,0.508,0.66,0.692,0.738,0.767	0.059
ENSMUSG00000028295	Smim8	4	-	34771873	34772053	34771877	34772053	34771257	34771414	0,1,4,1,1,0	5,0,1,0,1,4	1,4,2,0,0,4	0,2,1,3,1,1	153	149	0.0967796596862	1.0	0.0,1.0,0.796,1.0,0.493,0.0	1.0,0.661,0.661,0.0,0.0,0.796	0.028
ENSMUSG00000019710	Mrpl24	3	+	87919505	87919828	87919505	87919705	87921816	87922048	426,235,380,200,354,457	143,85,89,90,109,137	173,183,209,177,230,226	100,84,95,61,54,64	272	149	1	1.0	0.62,0.602,0.7,0.549,0.64,0.646	0.487,0.544,0.547,0.614,0.7,0.659	0.034
ENSMUSG00000108414	Snhg1	19	+	8725013	8725523	8725013	8725046	8725781	8725826	363,159,170,141,201,403	0,0,0,0,0,3	178,132,108,70,124,124	0,0,0,0,0,0	626	149	1	1.0	1.0,1.0,1.0,1.0,1.0,0.97	1.0,1.0,1.0,1.0,1.0,1.0	-0.005
ENSMUSG00000108414	Snhg1	19	+	8725781	8725924	8725781	8725826	8726066	8726102	43,10,13,4,21,28	277,94,113,91,120,277	10,10,8,17,14,9	179,76,52,48,77,65	247	149	1	1.0	0.086,0.06,0.065,0.026,0.095,0.057	0.033,0.074,0.085,0.176,0.099,0.077	-0.026
ENSMUSG00000008305	Tle1	4	-	72169091	72169196	72169121	72169196	72158212	72158417	0,3,0,2,2,0	6,6,18,10,13,22	0,0,5,3,3,1	3,5,3,10,7,8	179	149	0.322104516869	1.0	0.0,0.294,0.0,0.143,0.114,0.0	0.0,0.0,0.581,0.2,0.263,0.094	-0.098
ENSMUSG00000032827	Ppp1r9a	6	+	5154008	5154318	5154008	5154207	5156120	5156240	0,0,0,0,0,0	0,0,0,0,0,1	1,0,0,0,0,0	0,3,0,0,1,0	260	149	1	1.0	NA,NA,NA,NA,NA,0.0	1.0,0.0,NA,NA,0.0,NA	-0.333
ENSMUSG00000031161	Hdac6	X	-	7947574	7947889	7947649	7947889	7947124	7947244	0,1,5,7,10,0	0,1,1,8,7,2	0,2,12,5,6,5	0,4,4,7,7,10	224	149	1	1.0	NA,0.399,0.769,0.368,0.487,0.0	NA,0.25,0.666,0.322,0.363,0.25	0.034
ENSMUSG00000026470	Stx6	1	+	155193218	155193389	155193218	155193325	155197340	155197435	0,2,0,0,2,0	185,215,272,230,328,227	0,0,0,0,3,0	102,225,226,200,163,195	213	149	1	1.0	0.0,0.006,0.0,0.0,0.004,0.0	0.0,0.0,0.0,0.0,0.013,0.0	-0.0
ENSMUSG00000030780	BC017158	7	-	128276085	128276412	128276227	128276412	128274632	128274703	12,36,13,29,47,33	0,0,0,2,4,0	11,28,43,31,25,25	0,0,0,0,0,2	291	149	1	1.0	1.0,1.0,1.0,0.881,0.857,1.0	1.0,1.0,1.0,1.0,1.0,0.865	-0.021
ENSMUSG00000028394	Pole3	4	-	62524609	62524835	62524749	62524835	62524317	62524436	0,6,6,6,9,1	150,107,133,118,177,206	5,2,11,1,1,1	90,101,129,80,98,146	289	149	1	1.0	0.0,0.028,0.023,0.026,0.026,0.002	0.028,0.01,0.042,0.006,0.005,0.004	0.002
ENSMUSG00000058503	Fam133b	5	+	3558660	3559159	3558660	3558693	3559605	3559698	2,34,15,53,50,46	0,0,0,0,0,0	5,39,48,34,31,64	0,0,0,0,0,1	615	149	1	1.0	1.0,1.0,1.0,1.0,1.0,1.0	1.0,1.0,1.0,1.0,1.0,0.939	0.01
ENSMUSG00000021238	Aldh6a1	12	-	84442070	84443788	84443728	84443788	84441762	84441924	0,25,14,66,70,13	0,0,0,0,0,0	0,32,46,46,29,44	0,0,1,0,0,0	1807	149	1	1.0	NA,1.0,1.0,1.0,1.0,1.0	NA,1.0,0.791,1.0,1.0,1.0	0.042
ENSMUSG00000026439	Rbbp5	1	+	132484745	132484918	132484745	132484801	132489587	132489728	0,76,58,106,159,36	0,0,0,12,1,2	2,97,84,91,71,97	0,4,3,1,2,2	266	149	1	1.0	NA,1.0,1.0,0.832,0.989,0.91	1.0,0.931,0.94,0.981,0.952,0.964	-0.015
ENSMUSG00000026439	Rbbp5	1	+	132497929	132498121	132497929	132498007	132503766	132504490	1,13,6,14,10,10	0,1,0,2,4,0	0,20,10,6,18,7	0,0,0,0,0,0	263	149	1	1.0	1.0,0.88,1.0,0.799,0.586,1.0	NA,1.0,1.0,1.0,1.0,1.0	-0.123
ENSMUSG00000017760	Ctsa	2	+	164834697	164834762	164834697	164834748	164834837	164834924	0,5,2,16,7,3	825,2045,1774,2232,2769,1494	0,2,6,6,8,5	538,2024,1976,1851,1676,1952	163	149	1	1.0	0.0,0.002,0.001,0.007,0.002,0.002	0.0,0.001,0.003,0.003,0.004,0.002	0.0
ENSMUSG00000022488	Nckap1l	15	+	103473516	103473858	103473516	103473598	103474052	103474198	36,936,455,882,1212,220	0,0,0,0,0,0	30,934,858,879,734,830	0,0,0,0,2,0	409	149	1	1.0	1.0,1.0,1.0,1.0,1.0,1.0	1.0,1.0,1.0,1.0,0.993,1.0	0.001
ENSMUSG00000042363	Lgalsl	11	-	20830869	20831056	20830973	20831056	20830275	20830347	0,0,0,0,0,0	0,5,1,2,6,0	0,0,1,0,0,3	0,8,5,2,2,6	253	149	1	1.0	NA,0.0,0.0,0.0,0.0,NA	NA,0.0,0.105,0.0,0.0,0.227	-0.066
ENSMUSG00000027411	Vps16	2	+	130440899	130441028	130440899	130441008	130441164	130441299	17,9,16,2,17,17	13,39,81,60,137,69	0,23,14,16,5,23	39,66,47,50,71,80	169	149	1	1.0	0.536,0.169,0.148,0.029,0.099,0.178	0.0,0.235,0.208,0.22,0.058,0.202	0.039
ENSMUSG00000089872	Rps6kc1	1	-	190904942	190905118	190905082	190905118	190899450	190899571	0,2,3,1,2,0	3,49,35,70,76,10	0,1,0,0,0,1	0,41,26,42,31,40	289	149	1	1.0	0.0,0.021,0.042,0.007,0.013,0.0	NA,0.012,0.0,0.0,0.0,0.013	0.009
ENSMUSG00000026177	Slc11a1	1	+	74379782	74380267	74379782	74379889	74380608	74380676	187,1478,1174,1847,2326,775	0,0,0,0,1,0	121,1318,1164,1294,1070,1239	0,0,0,0,0,0	527	149	1	1.0	1.0,1.0,1.0,1.0,0.998,1.0	1.0,1.0,1.0,1.0,1.0,1.0	-0.0
ENSMUSG00000023411	Nfatc4	14	+	55829893	55830066	55829893	55829949	55830455	55830596	2,3,7,0,10,3	0,0,0,2,0,0	13,7,2,0,8,17	0,0,1,0,0,0	266	149	1	1.0	1.0,1.0,1.0,0.0,1.0,1.0	1.0,1.0,0.528,NA,1.0,1.0	-0.072
ENSMUSG00000026754	Golga1	2	-	39047585	39047766	39047596	39047766	39047022	39047134	0,1,0,2,1,4	0,12,21,19,10,12	0,0,0,0,0,0	4,32,12,16,11,26	160	149	1	1.0	NA,0.072,0.0,0.089,0.085,0.237	0.0,0.0,0.0,0.0,0.0,0.0	0.097
ENSMUSG00000039842	Mcph1	8	+	18627117	18627318	18627117	18627240	18629545	18629635	0,0,0,0,0,0	0,1,3,4,5,0	0,0,2,0,0,1	0,0,7,2,10,3	227	149	1	1.0	NA,0.0,0.0,0.0,0.0,NA	NA,NA,0.158,0.0,0.0,0.18	-0.084
ENSMUSG00000035851	Ythdc1	5	+	86827954	86829479	86827954	86828121	86830553	86830636	2,165,92,216,337,117	27,122,62,77,135,101	10,183,145,155,235,183	4,114,95,110,98,85	1507	149	1	1.0	0.007,0.118,0.128,0.217,0.198,0.103	0.198,0.137,0.131,0.122,0.192,0.176	-0.031
ENSMUSG00000054702	Ap1s3	1	-	79625104	79625285	79625106	79625285	79623681	79623790	0,0,0,2,0,0	0,7,5,2,27,0	0,1,0,0,0,1	0,3,3,5,12,1	151	149	1	1.0	NA,0.0,0.0,0.497,0.0,NA	NA,0.248,0.0,0.0,0.0,0.497	-0.025
ENSMUSG00000038506	Dcun1d2	8	-	13280908	13281125	13280916	13281125	13278516	13278685	8,32,45,41,49,9	0,0,0,0,2,0	9,71,44,27,39,30	0,10,3,2,4,2	157	149	0.674406873782	1.0	1.0,1.0,1.0,1.0,0.959,1.0	1.0,0.871,0.933,0.928,0.902,0.934	0.065
ENSMUSG00000001100	Poldip2	11	+	78519179	78519368	78519179	78519305	78521151	78521231	0,3,0,0,0,0	102,80,118,81,125,100	0,0,0,2,0,0	83,68,82,57,51,65	212	149	1	1.0	0.0,0.026,0.0,0.0,0.0,0.0	0.0,0.0,0.0,0.024,0.0,0.0	0.0
ENSMUSG00000038170	Pde4dip	3	-	97756369	97757096	97756883	97757096	97755438	97755597	0,0,0,0,2,0	0,28,13,33,21,7	0,4,0,0,2,1	0,17,27,30,13,15	663	149	1	1.0	NA,0.0,0.0,0.0,0.021,0.0	NA,0.05,0.0,0.0,0.033,0.015	-0.015
ENSMUSG00000053332	Gas5	1	+	161035751	161036014	161035751	161035804	161036207	161036579	478,221,277,129,339,486	4,2,0,2,0,3	317,155,180,136,135,229	0,0,0,2,0,0	359	149	1	1.0	0.98,0.979,1.0,0.964,1.0,0.985	1.0,1.0,1.0,0.966,1.0,1.0	-0.01
ENSMUSG00000053332	Gas5	1	+	161035982	161036244	161035982	161036014	161036548	161036579	529,310,357,199,404,659	195,85,75,55,91,156	281,231,213,199,184,340	87,34,48,42,48,40	379	149	0.742259266408	1.0	0.516,0.589,0.652,0.587,0.636,0.624	0.559,0.728,0.636,0.651,0.601,0.77	-0.057
ENSMUSG00000053332	Gas5	1	+	161036207	161036579	161036207	161036244	161036819	161036852	968,496,679,397,604,946	22,0,0,3,0,0	449,397,342,354,303,438	0,0,0,3,1,0	484	149	1	1.0	0.931,1.0,1.0,0.976,1.0,1.0	1.0,1.0,1.0,0.973,0.989,1.0	-0.009
ENSMUSG00000053332	Gas5	1	+	161035982	161036244	161035982	161036014	161036819	161037315	28,83,52,96,131,97	9,5,10,11,6,25	14,58,44,66,49,87	4,7,0,8,8,7	379	149	0.960462946906	1.0	0.55,0.867,0.672,0.774,0.896,0.604	0.579,0.765,1.0,0.764,0.707,0.83	-0.047
ENSMUSG00000053332	Gas5	1	+	161036819	161037164	161036819	161036852	161037287	161037315	789,373,538,435,523,774	342,128,200,89,166,298	322,288,342,274,282,354	218,111,68,98,94,125	461	149	1	1.0	0.427,0.485,0.465,0.612,0.505,0.456	0.323,0.456,0.619,0.475,0.492,0.478	0.018
ENSMUSG00000053332	Gas5	1	+	161036819	161037315	161036819	161036852	161037504	161037547	1246,566,811,616,812,1172	0,0,0,0,2,4	628,462,450,443,450,539	0,0,1,0,0,0	612	149	1	1.0	1.0,1.0,1.0,1.0,0.99,0.986	1.0,1.0,0.991,1.0,1.0,1.0	-0.002
ENSMUSG00000053332	Gas5	1	+	161037504	161038037	161037504	161037547	161038224	161038272	800,273,503,246,446,715	2,0,0,0,0,0	368,276,152,233,220,223	0,0,0,0,0,0	639	149	1	1.0	0.989,1.0,1.0,1.0,1.0,1.0	1.0,1.0,1.0,1.0,1.0,1.0	-0.002
ENSMUSG00000026239	Pde6d	1	-	86547435	86547617	86547528	86547617	86546656	86546782	0,0,3,0,5,0	63,152,201,167,231,209	0,0,0,1,5,1	54,151,168,109,122,148	242	149	1	1.0	0.0,0.0,0.009,0.0,0.013,0.0	0.0,0.0,0.0,0.006,0.025,0.004	-0.002
ENSMUSG00000026798	Coq4	2	+	29790456	29790559	29790456	29790530	29795380	29795510	30,28,33,12,35,44	0,0,0,0,2,0	1,27,9,15,6,20	0,0,0,0,0,0	178	149	1	1.0	1.0,1.0,1.0,1.0,0.936,1.0	1.0,1.0,1.0,1.0,1.0,1.0	-0.011
ENSMUSG00000074570	Cass4	2	+	172424599	172424680	172424599	172424674	172426635	172427925	0,0,0,0,2,0	0,0,0,3,1,1	0,0,0,0,0,0	0,1,2,1,1,0	155	149	1	1.0	NA,NA,NA,0.0,0.658,0.0	NA,0.0,0.0,0.0,0.0,NA	0.219
ENSMUSG00000046711	Hmga1	17	+	27556667	27557066	27556667	27556709	27559532	27559670	150,461,418,466,544,297	0,12,5,8,10,1	190,448,471,463,433,479	0,16,15,0,20,9	506	149	1	1.0	1.0,0.919,0.961,0.945,0.941,0.989	1.0,0.892,0.902,1.0,0.864,0.94	0.026
ENSMUSG00000046711	Hmga1	17	+	27559532	27559703	27559532	27559670	27560915	27561011	10,101,65,115,132,56	0,0,0,0,1,0	23,82,88,98,78,106	0,0,0,0,1,0	182	149	1	1.0	1.0,1.0,1.0,1.0,0.991,1.0	1.0,1.0,1.0,1.0,0.985,1.0	0.001
ENSMUSG00000046711	Hmga1	17	+	27559532	27559703	27559532	27559670	27560927	27561011	97,457,321,429,560,221	166,472,366,469,529,281	175,431,380,397,414,433	189,453,444,404,453,424	182	149	1	1.0	0.324,0.442,0.418,0.428,0.464,0.392	0.431,0.438,0.412,0.446,0.428,0.455	-0.024
ENSMUSG00000046711	Hmga1	17	+	27559532	27559703	27559532	27559670	27560931	27561011	10,101,65,115,132,56	0,2,0,0,0,0	23,82,88,98,78,106	0,0,0,0,0,0	182	149	1	1.0	1.0,0.976,1.0,1.0,1.0,1.0	1.0,1.0,1.0,1.0,1.0,1.0	-0.004
ENSMUSG00000031425	Plp1	X	+	136831952	136832214	136831952	136832109	136833267	136833436	0,0,0,0,0,0	0,3,2,0,3,1	0,0,1,0,0,0	0,2,0,0,1,5	254	149	1	1.0	NA,0.0,0.0,NA,0.0,0.0	NA,0.0,1.0,NA,0.0,0.0	-0.25
ENSMUSG00000056737	Capg	6	+	72555476	72555905	72555476	72555649	72556084	72556252	7468,4083,5610,4216,5880,6060	0,0,4,0,0,0	4793,4565,5122,3777,3923,4439	0,0,0,0,0,0	405	149	1	1.0	1.0,1.0,0.998,1.0,1.0,1.0	1.0,1.0,1.0,1.0,1.0,1.0	-0.0
ENSMUSG00000026229	Psmd1	1	+	86130636	86130731	86130636	86130729	86132713	86132800	0,0,0,0,0,0	591,353,530,400,490,599	0,0,1,0,0,0	381,362,336,303,301,298	151	149	1	1.0	0.0,0.0,0.0,0.0,0.0,0.0	0.0,0.0,0.003,0.0,0.0,0.0	-0.001
ENSMUSG00000033557	Fam20b	1	-	156698726	156698836	156698730	156698836	156690476	156690648	2,124,71,130,161,36	0,1,9,4,3,0	7,112,132,95,109,127	0,1,0,3,2,5	153	149	1	1.0	1.0,0.992,0.885,0.969,0.981,1.0	1.0,0.991,1.0,0.969,0.982,0.961	-0.013
ENSMUSG00000028096	Gpr89	3	-	96880522	96880709	96880620	96880709	96880073	96880166	0,1,0,0,0,0	19,43,54,60,73,19	0,0,0,0,0,1	12,59,46,35,36,47	247	149	1	1.0	0.0,0.014,0.0,0.0,0.0,0.0	0.0,0.0,0.0,0.0,0.0,0.013	0.0
ENSMUSG00000028096	Gpr89	3	-	96893497	96893604	96893516	96893604	96892865	96892967	0,46,27,57,58,26	0,1,0,0,1,0	5,50,50,33,48,41	0,0,2,0,0,0	168	149	1	1.0	NA,0.976,1.0,1.0,0.981,1.0	1.0,1.0,0.957,1.0,1.0,1.0	-0.001
ENSMUSG00000026577	Blzf1	1	-	164303847	164303924	164303903	164303924	164302283	164302720	0,9,7,7,11,1	0,7,0,10,24,0	0,3,6,2,5,1	0,0,1,0,9,0	205	149	1	1.0	NA,0.483,1.0,0.337,0.25,1.0	NA,1.0,0.813,1.0,0.288,1.0	-0.206
ENSMUSG00000036053	Fmnl2	2	+	53130411	53130505	53130411	53130458	53131839	53133804	25,78,57,97,125,89	0,45,14,26,24,20	9,96,125,104,99,69	0,30,35,33,24,28	196	149	1	1.0	1.0,0.569,0.756,0.739,0.798,0.772	1.0,0.709,0.731,0.706,0.758,0.652	0.013
ENSMUSG00000063047	Zfp780b	7	-	27976739	27976833	27976751	27976833	27974752	27974805	0,4,0,5,1,3	4,1,3,7,5,0	1,3,2,4,0,1	2,3,2,4,0,5	161	149	1	1.0	0.0,0.787,0.0,0.398,0.156,1.0	0.316,0.481,0.481,0.481,NA,0.156	0.007
ENSMUSG00000028382	Ptbp3	4	-	59524394	59524476	59524403	59524476	59517585	59517755	0,223,69,278,351,49	0,20,4,31,47,8	0,233,194,219,215,243	0,35,21,48,22,22	158	149	1	1.0	NA,0.913,0.942,0.894,0.876,0.852	NA,0.863,0.897,0.811,0.902,0.912	0.018
ENSMUSG00000002984	Tomm40	7	-	19703065	19703391	19703268	19703391	19702847	19702950	499,218,314,190,285,342	0,0,0,0,0,1	263,197,155,174,169,212	0,0,0,0,0,0	352	149	1	1.0	1.0,1.0,1.0,1.0,1.0,0.993	1.0,1.0,1.0,1.0,1.0,1.0	-0.001
ENSMUSG00000030104	Edem1	6	+	108851209	108851502	108851209	108851283	108852489	108852586	0,26,20,21,36,25	246,319,332,348,470,319	5,25,22,28,21,14	212,267,278,272,304,308	368	149	1	1.0	0.0,0.032,0.024,0.024,0.03,0.031	0.009,0.037,0.031,0.04,0.027,0.018	-0.003
ENSMUSG00000028468	Rgp1	4	+	43579374	43579509	43579374	43579424	43579886	43580023	16,110,28,67,97,9	0,1,0,0,0,0	2,72,79,64,54,50	0,0,0,0,0,0	234	149	1	1.0	1.0,0.986,1.0,1.0,1.0,1.0	1.0,1.0,1.0,1.0,1.0,1.0	-0.002
ENSMUSG00000050244	Heatr1	13	+	12402713	12402925	12402713	12402857	12403144	12403278	0,31,21,34,47,6	0,0,0,4,0,0	0,30,25,15,31,62	0,0,0,0,0,0	217	149	1	1.0	NA,1.0,1.0,0.854,1.0,1.0	NA,1.0,1.0,1.0,1.0,1.0	-0.029
ENSMUSG00000025997	Ikzf2	1	-	69577780	69578047	69577858	69578047	69570492	69570660	0,0,0,0,2,0	0,0,0,0,0,0	0,2,0,0,0,0	0,0,0,0,1,0	227	149	1	1.0	NA,NA,NA,NA,1.0,NA	NA,1.0,NA,NA,0.0,NA	0.5
ENSMUSG00000031601	Cnot7	8	-	40499294	40500913	40500751	40500913	40495804	40495915	9,145,63,124,157,91	0,0,0,0,1,1	17,98,129,108,121,110	0,0,0,1,0,6	1606	149	1	1.0	1.0,1.0,1.0,1.0,0.936,0.894	1.0,1.0,1.0,0.909,1.0,0.63	0.049
ENSMUSG00000022668	Gtpbp8	16	-	44745282	44745493	44745394	44745493	44742503	44742603	1,5,4,12,8,0	0,0,0,1,2,0	0,9,6,0,3,5	12,0,0,0,1,1	261	149	1	1.0	1.0,1.0,1.0,0.873,0.695,NA	0.0,1.0,1.0,NA,0.631,0.741	0.239
ENSMUSG00000026269	Rnpepl1	1	+	92918017	92919103	92918017	92918126	92919561	92920572	62,190,174,165,243,107	0,0,1,0,0,0	109,242,190,210,223,214	0,0,0,0,0,0	1126	149	1	1.0	1.0,1.0,0.958,1.0,1.0,1.0	1.0,1.0,1.0,1.0,1.0,1.0	-0.007
ENSMUSG00000004661	Arid3b	9	-	57810338	57810480	57810408	57810480	57810164	57810237	0,3,0,2,9,0	0,15,9,16,22,12	0,0,1,1,1,3	0,13,8,14,15,14	219	149	1	1.0	NA,0.12,0.0,0.078,0.218,0.0	NA,0.0,0.078,0.046,0.043,0.127	0.024
ENSMUSG00000036591	Arhgap21	2	-	20855353	20855706	20855580	20855706	20854934	20855040	0,30,17,24,39,3	0,0,0,1,0,0	0,31,30,27,27,33	0,0,0,0,0,0	376	149	1	1.0	NA,1.0,1.0,0.905,1.0,1.0	NA,1.0,1.0,1.0,1.0,1.0	-0.019
ENSMUSG00000061878	Sphk1	11	+	116533969	116534318	116533969	116534173	116534848	116535001	0,0,1,0,0,0	0,13,3,3,18,4	0,3,1,0,0,5	2,3,8,5,9,7	294	149	1	1.0	NA,0.0,0.145,0.0,0.0,0.0	0.0,0.336,0.06,0.0,0.0,0.266	-0.081
ENSMUSG00000021532	Fastkd3	13	+	68585177	68587834	68585177	68585263	68589222	68589389	27,55,60,55,58,48	0,0,0,0,0,0	16,55,60,28,24,26	0,0,0,0,0,1	2720	149	1	1.0	1.0,1.0,1.0,1.0,1.0,1.0	1.0,1.0,1.0,1.0,1.0,0.588	0.069
ENSMUSG00000044783	Hjurp	1	-	88275027	88275097	88275041	88275097	88267947	88268026	0,2,0,1,3,0	0,2,3,0,0,1	0,0,0,2,2,1	0,4,6,1,0,1	163	149	1	1.0	NA,0.478,0.0,1.0,1.0,0.0	NA,0.0,0.0,0.646,1.0,0.478	0.071
ENSMUSG00000026972	Arrdc1	2	-	24926544	24926727	24926582	24926727	24926271	24926445	35,43,64,62,60,32	0,0,0,0,0,0	24,36,42,21,29,34	0,1,0,0,0,0	187	149	1	1.0	1.0,1.0,1.0,1.0,1.0,1.0	1.0,0.966,1.0,1.0,1.0,1.0	0.006
ENSMUSG00000001134	Uxt	X	-	20961634	20961786	20961679	20961786	20959937	20960019	18,11,14,9,4,5	196,76,142,118,122,151	3,12,12,2,5,8	145,101,115,115,97,109	194	149	1	1.0	0.066,0.1,0.07,0.055,0.025,0.025	0.016,0.084,0.074,0.013,0.038,0.053	0.011
ENSMUSG00000023990	Tfeb	17	+	47769237	47769519	47769237	47769261	47785964	47786196	0,2,1,2,3,0	2,0,6,2,7,1	0,0,0,0,1,0	0,4,4,0,0,3	407	149	1	1.0	0.0,1.0,0.058,0.268,0.136,0.0	NA,0.0,0.0,NA,1.0,0.0	-0.006
ENSMUSG00000026956	Uap1l1	2	-	25363243	25363384	25363311	25363384	25362662	25362848	2648,721,1169,831,1074,1555	0,5,12,12,11,13	1619,797,726,699,683,666	3,10,7,10,1,5	217	149	1	1.0	1.0,0.99,0.985,0.979,0.985,0.988	0.997,0.982,0.986,0.98,0.998,0.989	-0.001
ENSMUSG00000026944	Abca2	2	+	25441874	25442111	25441874	25442054	25442190	25442397	0,37,29,32,63,7	0,1,2,0,3,0	0,31,33,13,20,22	0,0,1,5,1,5	206	149	1	1.0	NA,0.964,0.913,1.0,0.938,1.0	NA,1.0,0.96,0.653,0.935,0.761	0.101
ENSMUSG00000015087	Rabl6	2	-	25598127	25598197	25598144	25598197	25596432	25596524	0,1,0,8,11,1	13,87,60,98,133,23	0,1,1,0,11,1	0,73,65,69,51,66	166	149	1	1.0	0.0,0.01,0.0,0.068,0.069,0.038	NA,0.012,0.014,0.0,0.162,0.013	-0.009
ENSMUSG00000026938	Fcna	2	-	25626011	25626139	25626087	25626139	25625433	25625563	103,100,70,88,91,138	0,0,0,0,0,0	66,118,34,70,60,51	0,2,0,0,0,0	225	149	1	1.0	1.0,1.0,1.0,1.0,1.0,1.0	1.0,0.975,1.0,1.0,1.0,1.0	0.004
ENSMUSG00000054181	A930012O16Rik	2	-	57237713	57238508	57237756	57238508	57236226	57236972	0,0,0,0,2,0	0,0,0,0,0,1	0,0,0,3,0,0	0,0,0,0,0,0	192	149	1	1.0	NA,NA,NA,NA,1.0,0.0	NA,NA,NA,1.0,NA,NA	-0.5
ENSMUSG00000031362	Xlr4c	X	-	73242577	73242660	73242613	73242660	73242067	73242182	0,0,0,0,3,0	0,3,0,0,0,0	0,0,0,0,1,0	0,1,0,0,0,0	185	149	1	1.0	NA,0.0,NA,NA,1.0,NA	NA,0.0,NA,NA,1.0,NA	0.0
ENSMUSG00000031362	Xlr4c	X	-	73242577	73242660	73242613	73242660	73242067	73242195	0,2,1,0,1,5	0,1,0,0,0,0	0,1,1,1,4,1	0,0,0,0,0,1	185	149	1	1.0	NA,0.617,1.0,NA,1.0,1.0	NA,1.0,1.0,1.0,1.0,0.446	0.015
ENSMUSG00000023026	Dip2b	15	+	100155033	100155156	100155033	100155153	100157169	100157367	0,2,1,3,6,0	0,5,0,4,5,1	0,3,1,2,3,5	3,7,4,8,5,3	152	149	1	1.0	NA,0.282,1.0,0.424,0.541,0.0	0.0,0.296,0.197,0.197,0.37,0.62	0.169
ENSMUSG00000024299	Adamts10	17	+	33538570	33538701	33538570	33538695	33543197	33543305	0,4,1,1,9,5	3,9,0,7,13,1	0,4,0,3,11,2	0,8,3,2,7,14	155	149	1	1.0	0.0,0.299,1.0,0.121,0.4,0.828	NA,0.325,0.0,0.59,0.602,0.121	0.114
ENSMUSG00000024299	Adamts10	17	+	33538570	33538712	33538570	33538695	33543197	33543305	0,10,3,3,8,4	3,9,0,7,13,1	0,10,3,5,8,7	0,8,3,2,7,14	166	149	1	1.0	0.0,0.499,1.0,0.278,0.356,0.782	NA,0.529,0.473,0.692,0.506,0.31	-0.016
ENSMUSG00000024299	Adamts10	17	+	33538570	33538712	33538570	33538701	33543197	33543305	0,10,3,3,7,4	0,4,1,1,8,5	0,8,3,4,8,5	0,2,0,2,11,0	160	149	1	1.0	NA,0.7,0.736,0.736,0.449,0.427	NA,0.788,1.0,0.651,0.404,1.0	-0.159
ENSMUSG00000024299	Adamts10	17	+	33549479	33550670	33549479	33549609	33551013	33551190	22,65,51,74,80,21	0,0,0,0,2,0	8,45,75,45,32,35	0,2,0,0,2,0	1210	149	1	1.0	1.0,1.0,1.0,1.0,0.831,1.0	1.0,0.735,1.0,1.0,0.663,1.0	0.072
ENSMUSG00000015305	Sash1	10	-	8750652	8751485	8751138	8751485	8746115	8746190	0,46,8,38,40,9	0,255,113,332,380,41	0,32,24,41,26,54	0,269,223,257,213,241	635	149	1	1.0	NA,0.041,0.016,0.026,0.024,0.049	NA,0.027,0.025,0.036,0.028,0.05	-0.002
ENSMUSG00000036160	Surf6	2	-	26899093	26899425	26899336	26899425	26892866	26893067	0,2,8,6,0,0	0,76,55,71,107,40	0,2,3,3,13,2	20,72,62,55,31,44	392	149	1	1.0	NA,0.01,0.052,0.031,0.0,0.0	0.0,0.01,0.018,0.02,0.137,0.017	-0.015
ENSMUSG00000003038	Hmgn2	4	-	133966428	133966795	133966765	133966795	133965950	133966046	220,239,240,308,467,439	0,0,0,2,0,0	37,205,194,88,175,267	0,0,0,0,0,0	486	149	1	1.0	1.0,1.0,1.0,0.979,1.0,1.0	1.0,1.0,1.0,1.0,1.0,1.0	-0.003
ENSMUSG00000003038	Hmgn2	4	-	133966759	133966795	133966765	133966795	133966428	133966479	0,13,0,3,2,2	124,108,111,185,293,226	0,3,4,0,1,2	0,105,110,6,100,209	155	149	1	1.0	0.0,0.104,0.0,0.015,0.007,0.008	NA,0.027,0.034,0.0,0.01,0.009	0.006
ENSMUSG00000032595	Cdhr4	9	+	107998701	107998789	107998701	107998765	107998996	107999027	0,0,1,0,0,0	0,1,0,0,3,0	0,0,0,0,0,0	0,0,0,0,1,0	173	149	1	1.0	NA,0.0,1.0,NA,0.0,NA	NA,NA,NA,NA,0.0,NA	0.333
ENSMUSG00000000290	Itgb2	10	+	77542397	77542546	77542397	77542486	77546012	77546193	0,18,17,16,16,1	289,3067,2162,2918,4362,1004	0,29,30,24,25,17	124,3152,3503,2525,2646,3073	209	149	1	1.0	0.0,0.004,0.006,0.004,0.003,0.001	0.0,0.007,0.006,0.007,0.007,0.004	-0.002
ENSMUSG00000036792	Mbd5	2	+	49272040	49273057	49272040	49272367	49274562	49274774	0,10,5,12,11,0	0,3,2,5,5,0	0,2,3,4,2,8	1,4,0,0,0,1	839	149	1	1.0	NA,0.372,0.307,0.299,0.281,NA	0.0,0.082,1.0,1.0,1.0,0.587	-0.297
ENSMUSG00000020827	Mink1	11	+	70603767	70603943	70603767	70603934	70604183	70604253	2,88,41,126,154,14	0,0,1,0,0,0	0,99,69,100,95,84	0,0,1,8,0,0	158	149	1	1.0	1.0,1.0,0.975,1.0,1.0,1.0	NA,1.0,0.985,0.922,1.0,1.0	0.014
ENSMUSG00000026857	Ntmt1	2	+	30819628	30819832	30819628	30819768	30820448	30820701	166,88,132,94,137,140	0,2,0,0,4,4	135,107,111,58,81,87	0,3,1,0,4,0	213	149	1	1.0	1.0,0.969,1.0,1.0,0.96,0.961	1.0,0.961,0.987,1.0,0.934,1.0	0.001
ENSMUSG00000026848	Tor1b	2	+	30953751	30954017	30953751	30954008	30955777	30955953	5,95,69,83,117,43	0,0,0,0,0,0	2,103,134,70,94,99	0,4,0,0,0,0	158	149	1	1.0	1.0,1.0,1.0,1.0,1.0,1.0	1.0,0.96,1.0,1.0,1.0,1.0	0.007
ENSMUSG00000048537	Phldb1	9	-	44697718	44697842	44697751	44697842	44696036	44696183	9,4,0,0,5,1	0,29,27,11,22,9	0,4,4,8,3,11	19,29,21,14,18,31	182	149	0.152820598745	1.0	1.0,0.101,0.0,0.0,0.157,0.083	0.0,0.101,0.135,0.319,0.12,0.225	0.074
ENSMUSG00000028248	Pnisr	4	+	21869515	21870405	21869515	21869615	21871437	21871608	16,99,81,80,132,43	0,0,0,1,0,0	3,119,69,66,79,105	0,0,0,0,0,0	939	149	1	1.0	1.0,1.0,1.0,0.927,1.0,1.0	1.0,1.0,1.0,1.0,1.0,1.0	-0.012
ENSMUSG00000039356	Exosc2	2	+	31672471	31672586	31672471	31672573	31674514	31674560	0,0,0,1,1,0	38,53,51,87,99,78	0,0,4,0,2,1	17,79,42,51,51,76	162	149	1	1.0	0.0,0.0,0.0,0.01,0.009,0.0	0.0,0.0,0.081,0.0,0.035,0.012	-0.018
ENSMUSG00000037363	Letm2	8	-	25593718	25594166	25593750	25594166	25592451	25592595	5,0,0,5,2,0	0,0,0,0,0,2	0,2,2,1,0,1	0,0,0,0,0,1	181	149	1	1.0	1.0,NA,NA,1.0,1.0,0.0	NA,1.0,1.0,1.0,NA,0.452	-0.113
ENSMUSG00000037363	Letm2	8	-	25597119	25597513	25597274	25597513	25596361	25596445	0,4,0,1,5,3	0,5,0,1,2,2	0,0,4,2,0,2	2,0,4,3,1,2	304	149	1	1.0	NA,0.282,NA,0.329,0.551,0.424	0.0,NA,0.329,0.246,0.0,0.329	0.216
ENSMUSG00000026309	Ilkap	1	-	91388344	91388446	91388354	91388446	91387214	91387341	75,62,87,73,114,124	13,6,21,14,9,26	43,72,62,59,62,71	1,7,5,7,6,9	159	149	0.463907117201	1.0	0.844,0.906,0.795,0.83,0.922,0.817	0.976,0.906,0.921,0.888,0.906,0.881	-0.061
ENSMUSG00000026811	St6galnac6	2	+	32608041	32608225	32608041	32608096	32609225	32609316	0,6,0,2,5,0	0,3,3,13,3,6	0,0,4,1,0,0	4,5,2,0,3,4	278	149	1	1.0	NA,0.517,0.0,0.076,0.472,0.0	0.0,0.0,0.517,1.0,0.0,0.0	-0.04
ENSMUSG00000026811	St6galnac6	2	+	32614780	32615187	32614780	32615168	32618496	32618604	7,21,27,19,30,16	0,0,0,0,2,0	12,11,21,8,10,35	0,3,0,1,1,1	168	149	1	1.0	1.0,1.0,1.0,1.0,0.93,1.0	1.0,0.765,1.0,0.876,0.899,0.969	0.07
ENSMUSG00000026939	Tmem141	2	-	25621360	25621458	25621374	25621458	25621065	25621173	1,11,14,5,7,20	121,67,70,54,76,61	4,2,8,1,6,15	42,44,45,31,43,26	163	149	1	1.0	0.007,0.13,0.155,0.078,0.078,0.231	0.08,0.04,0.14,0.029,0.113,0.345	-0.011
ENSMUSG00000036632	Alg5	3	+	54738781	54738953	54738781	54738951	54739261	54739308	199,240,254,243,270,305	0,0,8,1,3,0	148,243,243,185,153,201	0,1,1,0,0,0	151	149	1	1.0	1.0,1.0,0.969,0.996,0.989,1.0	1.0,0.996,0.996,1.0,1.0,1.0	-0.006
ENSMUSG00000027425	Kat14	2	+	144373190	144373855	144373190	144373369	144375844	144375963	119,246,172,198,329,158	0,7,11,7,13,2	54,186,204,217,168,199	0,7,7,5,6,11	635	149	1	1.0	1.0,0.892,0.786,0.869,0.856,0.949	1.0,0.862,0.872,0.911,0.868,0.809	0.005
ENSMUSG00000038900	Rpl12	2	+	32961739	32961960	32961739	32961839	32962048	32962122	57,82,105,51,114,138	6199,3537,5475,3532,5228,7736	65,52,74,57,66,35	4589,3885,3903,3083,3506,3886	270	149	1	1.0	0.005,0.013,0.01,0.008,0.012,0.01	0.008,0.007,0.01,0.01,0.01,0.005	0.001
ENSMUSG00000004105	Angptl2	2	+	33228174	33229032	33228174	33228357	33242199	33242393	32,245,223,174,457,122	0,1,0,0,4,0	82,325,267,162,396,527	0,0,0,0,0,0	824	149	1	1.0	1.0,0.978,1.0,1.0,0.954,1.0	1.0,1.0,1.0,1.0,1.0,1.0	-0.011
ENSMUSG00000032525	Nktr	9	+	121738387	121740075	121738387	121738415	121741121	121741151	0,53,3,31,50,1	0,7,4,3,0,0	1,59,49,41,64,38	0,0,3,1,0,0	1809	149	1	1.0	NA,0.384,0.058,0.46,1.0,1.0	1.0,1.0,0.574,0.772,1.0,1.0	-0.311
ENSMUSG00000070953	Rabepk	2	-	34797370	34797433	34797374	34797433	34795171	34795329	0,0,2,0,2,4	32,53,56,40,42,25	0,2,4,0,1,0	12,29,39,38,26,29	153	149	1	1.0	0.0,0.0,0.034,0.0,0.044,0.135	0.0,0.063,0.091,0.0,0.036,0.0	0.004
ENSMUSG00000039671	Zmynd8	2	-	165807518	165807929	165807674	165807929	165805186	165805377	0,2,2,1,0,0	3,31,12,14,38,15	0,0,8,3,10,8	0,8,18,20,12,18	305	149	1	1.0	0.0,0.031,0.075,0.034,0.0,0.0	NA,0.0,0.178,0.068,0.289,0.178	-0.119
ENSMUSG00000026873	Phf19	2	-	34911163	34911802	34911616	34911802	34907004	34907100	0,3,5,9,5,11	0,0,0,0,0,0	0,8,4,8,4,3	0,0,0,0,0,1	602	149	1	1.0	NA,1.0,1.0,1.0,1.0,1.0	NA,1.0,1.0,1.0,1.0,0.426	0.115
ENSMUSG00000036067	Slc2a6	2	-	27023087	27023643	27023534	27023643	27022718	27022864	1636,1636,1675,1919,2019,997	17,29,29,44,43,10	1798,2160,2436,2288,1850,2193	24,40,33,47,32,42	596	149	1	1.0	0.96,0.934,0.935,0.916,0.921,0.961	0.949,0.931,0.949,0.924,0.935,0.929	0.002
ENSMUSG00000000600	Krit1	5	+	3822086	3823785	3822086	3822243	3831495	3831583	2,63,26,42,61,37	0,0,0,1,0,0	0,102,91,39,45,61	0,0,0,0,0,0	1691	149	1	1.0	1.0,1.0,1.0,0.787,1.0,1.0	NA,1.0,1.0,1.0,1.0,1.0	-0.035
ENSMUSG00000035165	Kcne3	7	+	100182681	100183074	100182681	100182823	100184137	100184865	0,2,2,0,5,3	0,3,1,0,0,0	0,0,0,0,7,1	0,0,0,3,1,0	400	149	1	1.0	NA,0.199,0.427,NA,1.0,1.0	NA,NA,NA,0.0,0.723,1.0	0.082
ENSMUSG00000028680	Plk3	4	-	117131061	117131153	117131112	117131153	117130723	117130817	57,37,77,55,92,60	0,0,0,0,0,2	24,64,90,57,51,70	0,0,0,2,0,0	200	149	1	1.0	1.0,1.0,1.0,1.0,1.0,0.957	1.0,1.0,1.0,0.955,1.0,1.0	0.0
ENSMUSG00000034867	Ankrd27	7	+	35608320	35608458	35608320	35608453	35612462	35612555	0,0,1,0,0,0	0,29,12,18,49,6	0,0,1,1,0,1	4,18,26,25,7,15	154	149	1	1.0	NA,0.0,0.075,0.0,0.0,0.0	0.0,0.0,0.036,0.037,0.0,0.061	-0.007
ENSMUSG00000033416	Gucd1	10	-	75511902	75512156	75512071	75512156	75511120	75511286	0,16,3,2,5,0	0,46,34,46,51,22	0,11,5,0,0,6	0,38,31,30,26,44	318	149	1	1.0	NA,0.14,0.04,0.02,0.044,0.0	NA,0.119,0.07,0.0,0.0,0.06	-0.001
ENSMUSG00000020262	Adarb1	10	-	77312347	77312526	77312377	77312526	77311105	77311274	0,1,0,0,7,0	0,3,1,4,3,1	0,0,0,1,8,0	0,7,6,3,1,0	179	149	1	1.0	NA,0.217,0.0,0.0,0.66,0.0	NA,0.0,0.0,0.217,0.869,NA	-0.096
ENSMUSG00000036893	Ehmt1	2	-	24805073	24805241	24805081	24805241	24804759	24804904	0,39,17,9,49,6	0,0,0,0,0,0	0,20,30,14,37,25	0,0,0,0,1,0	157	149	1	1.0	NA,1.0,1.0,1.0,1.0,1.0	NA,1.0,1.0,1.0,0.972,1.0	0.006
ENSMUSG00000036893	Ehmt1	2	-	24824928	24825067	24824944	24825067	24815730	24815832	1,3,0,3,0,0	1,34,17,31,41,5	0,0,0,0,0,0	0,29,19,16,24,22	165	149	1	1.0	0.475,0.074,0.0,0.08,0.0,0.0	NA,0.0,0.0,0.0,0.0,0.0	0.105
ENSMUSG00000036893	Ehmt1	2	-	24886996	24887069	24887002	24887069	24884145	24884702	0,3,0,0,5,1	0,27,1,24,32,5	0,0,7,1,7,0	0,18,16,13,13,8	155	149	1	1.0	NA,0.097,0.0,0.0,0.131,0.161	NA,0.0,0.296,0.069,0.341,0.0	-0.063
ENSMUSG00000008855	Hdac5	11	-	102195947	102196117	102195951	102196117	102195750	102195868	0,3,1,0,0,4	76,18,51,22,53,80	0,0,0,6,1,0	50,14,16,22,12,21	153	149	1	1.0	0.0,0.14,0.019,0.0,0.0,0.046	0.0,0.0,0.0,0.21,0.075,0.0	-0.013
ENSMUSG00000029004	Kmt2e	5	+	23500450	23500576	23500450	23500530	23500726	23500812	3,110,52,88,92,1	0,0,0,0,1,0	0,76,79,49,45,50	0,0,0,0,0,0	195	149	1	1.0	1.0,1.0,1.0,1.0,0.986,1.0	NA,1.0,1.0,1.0,1.0,1.0	-0.002
ENSMUSG00000031398	Plxna3	X	+	74333546	74333675	74333546	74333664	74333745	74333846	0,0,0,0,0,0	0,0,0,0,3,0	0,1,0,0,0,0	0,0,0,0,0,0	160	149	1	1.0	NA,NA,NA,NA,0.0,NA	NA,1.0,NA,NA,NA,NA	-1.0
ENSMUSG00000027284	Cdan1	2	-	120722609	120722758	120722656	120722758	120720881	120720989	33,26,19,19,10,9	0,1,0,0,1,0	4,32,10,7,7,20	0,0,0,0,2,0	196	149	1	1.0	1.0,0.952,1.0,1.0,0.884,1.0	1.0,1.0,1.0,1.0,0.727,1.0	0.018
ENSMUSG00000027284	Cdan1	2	-	120729688	120730099	120729929	120730099	120729530	120729609	0,4,8,11,22,4	0,0,0,0,0,0	0,9,7,12,10,6	0,0,0,1,0,0	390	149	1	1.0	NA,1.0,1.0,1.0,1.0,1.0	NA,1.0,1.0,0.821,1.0,1.0	0.036
ENSMUSG00000067768	Xlr4b	X	+	73214348	73214585	73214348	73214481	73214773	73214856	0,0,0,0,0,0	1,11,6,3,11,6	0,0,0,0,0,2	0,7,3,6,5,0	253	149	1	1.0	0.0,0.0,0.0,0.0,0.0,0.0	NA,0.0,0.0,0.0,0.0,1.0	-0.2
ENSMUSG00000067768	Xlr4b	X	+	73214773	73214856	73214773	73214820	73215227	73215355	1,21,13,4,26,14	12,0,3,3,2,2	4,11,4,11,2,3	0,0,0,0,0,0	185	149	0.009931229244	1.0	0.063,1.0,0.777,0.518,0.913,0.849	1.0,1.0,1.0,1.0,1.0,1.0	-0.313
ENSMUSG00000035168	Tanc1	2	+	59790775	59790898	59790775	59790877	59791598	59791880	0,3,3,2,4,0	0,2,0,0,3,3	0,3,4,4,1,7	0,2,3,10,1,0	170	149	1	1.0	NA,0.568,1.0,1.0,0.539,0.0	NA,0.568,0.539,0.26,0.467,1.0	0.055
ENSMUSG00000036550	Cnot1	8	-	95733070	95733323	95733091	95733323	95730412	95730661	0,40,26,33,81,23	0,68,62,78,74,38	4,41,50,33,35,39	1,64,52,55,48,47	170	149	1	1.0	NA,0.34,0.269,0.271,0.49,0.347	0.778,0.36,0.457,0.345,0.39,0.421	-0.115
ENSMUSG00000036550	Cnot1	8	-	95754964	95755111	95754979	95755111	95753025	95753150	0,62,22,61,75,4	0,11,4,21,32,1	0,31,69,48,53,60	0,16,27,43,17,30	164	149	1	1.0	NA,0.837,0.833,0.725,0.68,0.784	NA,0.638,0.699,0.504,0.739,0.645	0.127
ENSMUSG00000030733	Sh2b1	7	-	126468419	126468641	126468472	126468641	126466998	126467773	7,16,6,8,13,7	0,0,5,0,1,2	3,6,7,11,7,18	0,2,0,2,0,0	202	149	1	1.0	1.0,1.0,0.47,1.0,0.906,0.721	1.0,0.689,1.0,0.802,1.0,1.0	-0.066
ENSMUSG00000030733	Sh2b1	7	-	126468419	126468641	126468472	126468641	126467949	126468049	13,28,31,30,31,19	83,64,40,48,51,36	3,21,23,24,24,38	12,45,26,18,21,29	202	149	0.185829715456	1.0	0.104,0.244,0.364,0.316,0.31,0.28	0.156,0.256,0.395,0.496,0.457,0.491	-0.105
ENSMUSG00000005672	Kit	5	+	75638964	75639158	75638964	75639146	75640492	75640599	0,0,0,0,1,0	0,2,0,3,0,0	0,0,0,1,0,0	0,1,0,0,1,0	161	149	1	1.0	NA,0.0,NA,0.0,1.0,NA	NA,0.0,NA,1.0,0.0,NA	0.0
ENSMUSG00000026600	Soat1	1	-	156466657	156466798	156466680	156466798	156457945	156458004	0,5,1,1,9,2	9,293,192,280,430,139	0,2,6,4,6,6	0,230,249,204,233,242	172	149	1	1.0	0.0,0.015,0.004,0.003,0.018,0.012	NA,0.007,0.02,0.017,0.022,0.021	-0.009
ENSMUSG00000064289	Tank	2	+	61613650	61613798	61613650	61613715	61626902	61627014	14,423,321,469,647,275	0,7,0,7,13,0	16,526,483,467,481,556	0,6,6,6,4,13	232	149	1	1.0	1.0,0.975,1.0,0.977,0.97,1.0	1.0,0.983,0.981,0.98,0.987,0.965	0.004
ENSMUSG00000064289	Tank	2	+	61613650	61613798	61613650	61613715	61626905	61627014	38,597,428,699,937,469	0,11,8,6,5,0	21,756,690,735,736,791	0,4,15,13,1,7	232	149	1	1.0	1.0,0.972,0.972,0.987,0.992,1.0	1.0,0.992,0.967,0.973,0.998,0.986	0.001
ENSMUSG00000026213	Stk11ip	1	+	75524682	75524943	75524682	75524888	75525087	75525162	0,0,1,0,6,0	0,43,18,41,34,12	0,0,0,1,1,0	1,31,17,31,42,26	204	149	1	1.0	NA,0.0,0.039,0.0,0.114,0.0	0.0,0.0,0.0,0.023,0.017,0.0	0.024
ENSMUSG00000007850	Hnrnph1	11	+	50383830	50383920	50383830	50383890	50384643	50384736	189,394,382,396,517,536	25,73,54,88,100,78	112,391,352,274,303,367	25,49,87,60,59,55	179	149	1	1.0	0.863,0.818,0.855,0.789,0.811,0.851	0.789,0.869,0.771,0.792,0.81,0.847	0.018
ENSMUSG00000027086	Fastkd1	2	-	69702362	69702849	69702449	69702849	69700123	69700238	5,38,51,25,49,56	0,0,1,0,2,0	14,21,30,13,10,33	0,0,0,4,1,0	236	149	1	1.0	1.0,1.0,0.97,1.0,0.939,1.0	1.0,1.0,1.0,0.672,0.863,1.0	0.062
ENSMUSG00000044308	Ubr3	2	+	69991424	69991637	69991424	69991625	69993675	69993812	0,15,14,21,30,8	0,12,17,18,19,12	8,16,22,31,12,23	0,23,18,17,6,9	161	149	1	1.0	NA,0.536,0.433,0.519,0.594,0.382	1.0,0.392,0.531,0.628,0.649,0.703	-0.158
ENSMUSG00000040528	Milr1	11	+	106757702	106757814	106757702	106757809	106761182	106761296	0,0,3,0,2,0	8,2,1,10,8,0	0,1,0,1,1,2	0,7,0,0,12,7	154	149	1	1.0	0.0,0.0,0.744,0.0,0.195,NA	NA,0.121,NA,1.0,0.075,0.217	-0.165
ENSMUSG00000028101	Pias3	3	+	96703525	96703659	96703525	96703628	96703738	96703907	0,24,20,15,25,16	0,2,1,0,1,0	0,22,12,12,13,16	0,0,3,0,0,0	180	149	1	1.0	NA,0.909,0.943,1.0,0.954,1.0	NA,1.0,0.768,1.0,1.0,1.0	0.008
ENSMUSG00000036180	Gatad2a	8	-	69912901	69913224	69912922	69913224	69911676	69911869	0,0,2,0,0,0	0,16,7,16,15,13	0,1,0,0,0,0	0,11,14,10,26,14	170	149	1	1.0	NA,0.0,0.2,0.0,0.0,0.0	NA,0.074,0.0,0.0,0.0,0.0	0.025
ENSMUSG00000036180	Gatad2a	8	-	69916559	69916700	69916568	69916700	69916283	69916448	0,13,8,6,27,8	3,90,63,105,124,27	0,14,22,23,12,12	5,73,99,67,73,83	158	149	1	1.0	0.0,0.12,0.107,0.051,0.17,0.218	0.0,0.153,0.173,0.245,0.134,0.12	-0.026
ENSMUSG00000036180	Gatad2a	8	-	69916559	69916700	69916568	69916700	69916283	69916451	0,8,2,5,7,3	6,34,22,46,46,4	0,5,3,5,2,1	3,29,21,29,33,21	158	149	1	1.0	0.0,0.182,0.079,0.093,0.125,0.414	0.0,0.14,0.119,0.14,0.054,0.043	0.066
ENSMUSG00000006423	C330007P06Rik	X	-	36856816	36856893	36856851	36856893	36853329	36853419	0,1,0,2,0,0	0,0,0,1,1,0	0,1,0,0,0,0	0,1,0,0,1,5	184	149	1	1.0	NA,1.0,NA,0.618,0.0,NA	NA,0.447,NA,NA,0.0,0.0	0.39
ENSMUSG00000031549	Ido2	8	-	24553606	24553840	24553720	24553840	24550768	24550887	0,0,0,0,1,0	4,6,11,23,20,10	3,0,0,1,0,1	8,24,4,11,19,21	263	149	1	1.0	0.0,0.0,0.0,0.0,0.028,0.0	0.175,0.0,0.0,0.049,0.0,0.026	-0.037
ENSMUSG00000004788	Eif2b2	12	+	85219821	85219942	85219821	85219933	85220096	85220245	125,225,217,214,261,176	5,2,1,3,11,2	150,221,193,158,176,195	8,5,2,4,1,0	158	149	1	1.0	0.959,0.991,0.995,0.985,0.957,0.988	0.946,0.977,0.989,0.974,0.994,1.0	-0.001
ENSMUSG00000037761	Actr5	2	+	158635306	158636147	158635306	158635426	158636667	158636800	87,28,47,21,32,36	0,1,2,0,0,1	42,23,22,20,30,39	0,0,7,3,1,6	870	149	0.000756766439702	0.854389310424	1.0,0.827,0.801,1.0,1.0,0.86	1.0,1.0,0.35,0.533,0.837,0.527	0.207
ENSMUSG00000038538	Ubn2	6	+	38463553	38464049	38463553	38464043	38470151	38470222	0,0,0,0,1,0	0,4,3,10,9,3	0,2,0,1,0,0	0,5,1,2,3,1	155	149	1	1.0	NA,0.0,0.0,0.0,0.097,0.0	NA,0.278,0.0,0.325,0.0,0.0	-0.101
ENSMUSG00000038538	Ubn2	6	+	38487107	38491931	38487107	38487150	38498687	38498919	9,141,38,146,187,33	0,0,0,0,0,0	20,123,175,108,105,145	0,0,1,0,0,0	4930	149	1	1.0	1.0,1.0,1.0,1.0,1.0,1.0	1.0,1.0,0.841,1.0,1.0,1.0	0.026
ENSMUSG00000027014	Cwc22	2	-	77903795	77904034	77903813	77904034	77895765	77896578	8,24,26,29,28,17	2,19,11,15,18,7	9,20,13,19,15,29	2,12,8,8,6,2	167	149	0.448296330821	1.0	0.781,0.53,0.678,0.633,0.581,0.684	0.801,0.598,0.592,0.679,0.69,0.928	-0.067
ENSMUSG00000063550	Nup98	7	-	102180376	102180515	102180427	102180515	102176312	102176405	0,34,15,51,46,11	0,60,33,55,62,3	0,45,27,35,25,37	0,55,48,56,41,80	200	149	1	1.0	NA,0.297,0.253,0.409,0.356,0.732	NA,0.379,0.295,0.318,0.312,0.256	0.097
ENSMUSG00000038782	1700028J19Rik	7	-	44230781	44230915	44230842	44230915	44229932	44230641	0,0,1,0,1,0	0,0,0,0,1,0	0,0,0,0,0,0	0,0,0,1,1,0	210	149	1	1.0	NA,NA,1.0,NA,0.415,NA	NA,NA,NA,0.0,0.0,NA	0.708
ENSMUSG00000040174	Alkbh3	2	-	94010262	94010752	94010682	94010752	94008423	94008592	16,36,66,57,91,45	5,43,28,32,44,18	25,72,93,84,37,80	11,28,43,34,21,30	569	149	0.915602621332	1.0	0.456,0.18,0.382,0.318,0.351,0.396	0.373,0.402,0.362,0.393,0.316,0.411	-0.029
ENSMUSG00000061411	Nol4l	2	-	153420531	153420809	153420549	153420809	153417959	153418145	4,14,4,12,9,0	0,8,2,4,9,2	0,0,7,10,9,3	0,2,4,10,0,2	167	149	1	1.0	1.0,0.61,0.641,0.728,0.472,0.0	NA,0.0,0.61,0.472,1.0,0.572	0.044
ENSMUSG00000034101	Ctnnd1	2	-	84608328	84609074	84608959	84609074	84605183	84605246	22,207,93,207,238,110	0,2,0,3,0,0	37,232,208,189,154,158	0,0,0,1,0,5	780	149	1	1.0	1.0,0.952,1.0,0.929,1.0,1.0	1.0,1.0,1.0,0.973,1.0,0.858	0.008
ENSMUSG00000034101	Ctnnd1	2	-	84650320	84650745	84650405	84650745	84622010	84622082	0,0,1,0,0,0	0,21,13,21,33,8	0,2,0,2,0,0	0,39,24,31,25,35	234	149	1	1.0	NA,0.0,0.047,0.0,0.0,0.0	NA,0.032,0.0,0.039,0.0,0.0	-0.005
ENSMUSG00000034101	Ctnnd1	2	-	84650320	84650745	84650405	84650745	84626019	84626137	0,0,1,0,0,0	0,0,0,0,2,1	0,2,0,2,0,0	0,0,1,0,0,0	234	149	1	1.0	NA,NA,1.0,NA,0.0,0.0	NA,1.0,0.0,1.0,NA,NA	-0.333
ENSMUSG00000037514	Pank2	2	+	131273910	131274263	131273910	131274120	131280156	131280410	47,129,88,102,153,144	0,5,10,11,13,5	41,117,111,91,91,98	2,5,10,0,8,1	292	149	1	1.0	1.0,0.929,0.818,0.826,0.857,0.936	0.913,0.923,0.85,1.0,0.853,0.98	-0.026
ENSMUSG00000037514	Pank2	2	+	131273910	131274263	131273910	131274120	131293398	131293524	38,93,57,68,107,104	17,0,0,1,9,7	40,77,64,61,58,70	0,0,0,0,5,6	292	149	0.597043839743	1.0	0.533,1.0,1.0,0.972,0.858,0.883	1.0,1.0,1.0,1.0,0.855,0.856	-0.078
ENSMUSG00000003812	Dnase2a	8	+	84908559	84908874	84908559	84908870	84908984	84909162	10,5,0,6,7,2	186,205,220,172,250,211	3,8,2,3,15,8	94,160,186,135,189,179	153	149	1	1.0	0.05,0.023,0.0,0.033,0.027,0.009	0.03,0.046,0.01,0.021,0.072,0.042	-0.013
ENSMUSG00000026471	Mr1	1	-	155137513	155137774	155137593	155137774	155136574	155136850	0,10,5,1,9,1	0,0,0,2,0,0	0,14,6,6,5,4	0,0,0,0,0,0	229	149	1	1.0	NA,1.0,1.0,0.245,1.0,1.0	NA,1.0,1.0,1.0,1.0,1.0	-0.151
ENSMUSG00000026471	Mr1	1	-	155137513	155137774	155137698	155137774	155136574	155136850	0,14,15,11,19,3	0,0,0,0,6,0	2,33,11,13,6,6	0,0,5,0,1,0	334	149	1	1.0	NA,1.0,1.0,1.0,0.586,1.0	1.0,1.0,0.495,1.0,0.728,1.0	0.047
ENSMUSG00000026471	Mr1	1	-	155137593	155137774	155137698	155137774	155136574	155136850	0,4,10,12,10,2	0,0,0,0,6,0	2,19,5,7,1,2	0,0,5,0,1,0	254	149	1	1.0	NA,1.0,1.0,1.0,0.494,1.0	1.0,1.0,0.37,1.0,0.37,1.0	0.109
ENSMUSG00000031389	Arhgap4	X	-	73896384	73896486	73896393	73896486	73895947	73896047	0,1,2,0,0,0	145,73,115,56,128,88	0,0,1,3,0,0	88,47,63,45,69,100	158	149	1	1.0	0.0,0.013,0.016,0.0,0.0,0.0	0.0,0.0,0.015,0.059,0.0,0.0	-0.008
ENSMUSG00000031389	Arhgap4	X	-	73899844	73900469	73900277	73900469	73899540	73899643	51,129,74,86,162,62	0,0,0,0,3,0	16,71,88,66,68,90	0,0,0,0,0,0	582	149	1	1.0	1.0,1.0,1.0,1.0,0.933,1.0	1.0,1.0,1.0,1.0,1.0,1.0	-0.011
ENSMUSG00000031389	Arhgap4	X	-	73900098	73900469	73900277	73900469	73899844	73899872	33,121,56,89,139,65	0,0,0,0,0,0	13,60,81,45,61,84	0,0,0,2,3,1	328	149	1	1.0	1.0,1.0,1.0,1.0,1.0,1.0	1.0,1.0,1.0,0.911,0.902,0.974	0.035
ENSMUSG00000036291	Ap5m1	14	+	49073548	49074194	49073548	49073742	49078694	49078922	2,133,90,180,191,56	0,0,0,0,0,0	10,109,118,125,118,144	0,0,0,1,0,0	601	149	1	1.0	1.0,1.0,1.0,1.0,1.0,1.0	1.0,1.0,1.0,0.969,1.0,1.0	0.005
ENSMUSG00000022160	Mettl3	14	-	52299700	52300105	52300033	52300105	52298639	52298815	106,193,260,206,278,245	0,0,0,0,0,0	57,189,179,155,175,203	0,0,0,1,0,0	482	149	1	1.0	1.0,1.0,1.0,1.0,1.0,1.0	1.0,1.0,1.0,0.98,1.0,1.0	0.003
ENSMUSG00000020697	Lig3	11	+	82781192	82781276	82781192	82781272	82783345	82783899	0,8,9,16,24,7	0,2,3,0,14,0	0,15,13,3,6,26	0,15,0,14,0,0	153	149	1	1.0	NA,0.796,0.745,1.0,0.625,1.0	NA,0.493,1.0,0.173,1.0,1.0	0.1
ENSMUSG00000024104	Washc2	6	+	116208206	116208329	116208206	116208327	116208953	116209118	0,177,126,223,228,59	0,20,8,0,4,0	0,138,145,156,154,200	0,11,18,9,12,1	151	149	1	1.0	NA,0.897,0.94,1.0,0.983,1.0	NA,0.925,0.888,0.945,0.927,0.995	0.028
ENSMUSG00000054823	Nsd3	8	+	25706523	25706640	25706523	25706607	25709062	25709204	13,16,8,23,22,8	0,1,0,1,1,0	7,31,27,6,21,15	0,3,1,5,3,2	182	149	1	1.0	1.0,0.929,1.0,0.95,0.947,1.0	1.0,0.894,0.957,0.496,0.851,0.86	0.128
ENSMUSG00000023845	Lnpep	17	-	17578531	17579372	17579216	17579372	17575248	17575387	4,525,153,594,658,119	0,3,0,0,3,0	2,602,592,561,455,560	0,0,2,0,0,2	834	149	1	1.0	1.0,0.969,1.0,1.0,0.975,1.0	1.0,1.0,0.981,1.0,1.0,0.98	-0.003
ENSMUSG00000068290	Ddrgk1	2	-	130658472	130658711	130658588	130658711	130658299	130658338	4,0,1,0,1,6	1107,296,507,318,517,844	0,7,6,2,0,0	577,295,359,270,302,358	265	149	1	1.0	0.002,0.0,0.001,0.0,0.001,0.004	0.0,0.013,0.009,0.004,0.0,0.0	-0.003
ENSMUSG00000040033	Stat2	10	+	128284946	128285454	128284946	128285083	128285660	128285718	27,328,205,247,361,59	0,15,1,0,10,0	44,398,402,260,236,263	0,18,21,3,6,0	520	149	1	1.0	1.0,0.862,0.983,1.0,0.912,1.0	1.0,0.864,0.846,0.961,0.919,1.0	0.028
ENSMUSG00000038174	Fam126b	1	-	58565767	58565954	58565856	58565954	58557976	58558057	0,0,0,0,1,0	0,22,5,9,20,2	0,0,0,0,0,0	0,4,5,5,6,12	238	149	1	1.0	NA,0.0,0.0,0.0,0.03,0.0	NA,0.0,0.0,0.0,0.0,0.0	0.006
ENSMUSG00000087380	2210408F21Rik	6	+	31328288	31328389	31328288	31328360	31335990	31336062	60,11,31,22,22,68	59,15,32,26,43,71	49,17,14,12,0,8	34,20,18,20,6,45	178	149	0.439864870212	1.0	0.46,0.38,0.448,0.415,0.3,0.445	0.547,0.416,0.394,0.334,0.0,0.13	0.104
ENSMUSG00000056153	Socs6	18	-	88887208	88887333	88887212	88887333	88886991	88887065	1,0,0,8,1,0	0,1,4,0,2,0	0,3,1,1,0,5	0,0,2,0,0,0	153	149	1	1.0	1.0,0.0,0.0,1.0,0.327,NA	NA,1.0,0.327,1.0,NA,1.0	-0.366
ENSMUSG00000027222	Pex16	2	+	92378592	92378715	92378592	92378673	92378795	92378948	10,0,0,3,2,1	268,110,167,113,120,203	0,0,0,0,4,2	151,83,67,100,85,104	191	149	1	1.0	0.028,0.0,0.0,0.02,0.013,0.004	0.0,0.0,0.0,0.0,0.035,0.015	0.003
ENSMUSG00000018932	Map2k3	11	+	60942304	60942400	60942304	60942353	60943150	60943264	1,5,0,4,1,0	73,242,182,167,280,179	0,4,1,1,4,4	25,195,164,153,162,177	196	149	1	1.0	0.01,0.015,0.0,0.018,0.003,0.0	0.0,0.015,0.005,0.005,0.018,0.017	-0.002
ENSMUSG00000045975	C2cd2	16	-	97890005	97890118	97890013	97890118	97886087	97886210	0,3,1,0,0,5	0,10,15,7,11,4	0,0,0,6,1,5	1,12,7,7,10,8	157	149	1	1.0	NA,0.222,0.06,0.0,0.0,0.543	0.0,0.0,0.0,0.449,0.087,0.372	0.014
ENSMUSG00000041654	Slc39a11	11	-	113463950	113464095	113463971	113464095	113369727	113369898	0,9,0,3,11,0	11,96,46,72,85,53	0,6,8,12,2,4	20,98,82,41,62,92	170	149	1	1.0	0.0,0.076,0.0,0.035,0.102,0.0	0.0,0.051,0.079,0.204,0.027,0.037	-0.031
ENSMUSG00000027381	Bcl2l11	2	+	128128619	128129014	128128619	128128756	128147084	128147194	48,197,148,241,297,67	17,0,0,3,9,0	54,227,145,199,134,139	3,7,6,0,2,8	407	149	1	1.0	0.508,1.0,1.0,0.967,0.924,1.0	0.868,0.922,0.898,1.0,0.961,0.864	-0.019
ENSMUSG00000001750	Tcirg1	19	-	3904584	3904705	3904613	3904705	3904216	3904295	321,2421,1661,2627,3268,797	0,22,4,16,29,2	390,2715,2747,2344,2236,2631	0,14,11,11,5,22	178	149	1	1.0	1.0,0.989,0.997,0.993,0.99,0.997	1.0,0.994,0.995,0.994,0.997,0.99	-0.001
ENSMUSG00000073490	Ifi207	1	-	173735095	173735313	173735116	173735313	173732274	173732442	3,374,100,334,458,40	0,0,0,0,0,0	0,490,464,347,344,457	0,1,1,1,0,0	170	149	1	1.0	1.0,1.0,1.0,1.0,1.0,1.0	NA,0.998,0.998,0.997,1.0,1.0	0.001
ENSMUSG00000006005	Tpr	1	+	150440066	150440529	150440066	150440198	150442058	150442243	295,305,458,333,412,409	0,0,0,0,1,2	223,399,313,237,273,280	0,0,0,0,0,0	480	149	1	1.0	1.0,1.0,1.0,1.0,0.992,0.984	1.0,1.0,1.0,1.0,1.0,1.0	-0.004
ENSMUSG00000074247	Dda1	8	+	71472036	71472246	71472036	71472117	71473774	71473836	205,344,390,423,535,332	36,17,28,12,14,30	179,429,439,316,394,390	0,7,16,8,16,13	278	149	0.614008356711	1.0	0.753,0.916,0.882,0.95,0.953,0.856	1.0,0.97,0.936,0.955,0.93,0.941	-0.07
ENSMUSG00000024339	Tap2	17	+	34211869	34212358	34211869	34212067	34214014	34214203	1178,1052,956,1122,1342,1151	0,0,3,0,2,2	980,1236,1182,1205,982,1236	1,0,0,0,0,3	440	149	1	1.0	1.0,1.0,0.991,1.0,0.996,0.995	0.997,1.0,1.0,1.0,1.0,0.993	-0.001
ENSMUSG00000039983	Ccdc32	2	-	119029307	119029393	119029316	119029393	119027137	119027387	11,17,9,22,23,11	12,25,20,15,23,28	0,21,11,16,18,15	4,33,29,19,18,27	158	149	0.876002519272	1.0	0.464,0.391,0.298,0.58,0.485,0.27	0.0,0.375,0.263,0.443,0.485,0.344	0.096
ENSMUSG00000016344	Ppdpf	2	+	181187549	181187886	181187549	181187736	181188003	181188100	603,232,340,222,336,467	1,1,0,0,1,9	384,203,209,217,209,181	1,2,1,2,5,3	299	149	1	1.0	0.997,0.991,1.0,1.0,0.994,0.963	0.995,0.981,0.99,0.982,0.954,0.968	0.012
ENSMUSG00000034032	Rpap1	2	-	119787186	119787297	119787220	119787297	119783733	119783970	0,1,0,0,0,0	0,1,0,1,6,0	0,1,0,0,0,0	0,1,0,3,0,0	183	149	1	1.0	NA,0.449,NA,0.0,0.0,NA	NA,0.449,NA,0.0,NA,NA	-0.075
ENSMUSG00000062646	Ganc	2	+	120419357	120419485	120419357	120419440	120422024	120422204	5,6,7,7,21,5	0,1,0,0,0,0	6,11,10,9,6,7	0,1,0,0,0,0	194	149	1	1.0	1.0,0.822,1.0,1.0,1.0,1.0	1.0,0.894,1.0,1.0,1.0,1.0	-0.012
ENSMUSG00000062646	Ganc	2	+	120422024	120422749	120422024	120422204	120423698	120423744	15,19,9,18,16,24	0,2,1,3,8,0	10,21,16,15,10,13	0,7,6,2,6,12	694	149	0.0683157903668	1.0	1.0,0.671,0.659,0.563,0.3,1.0	1.0,0.392,0.364,0.617,0.264,0.189	0.228
ENSMUSG00000034248	Slc25a37	14	-	69248882	69249622	69249393	69249622	69247580	69247637	35,458,188,499,568,138	6,84,35,67,91,32	33,450,435,474,454,516	17,73,67,88,69,86	660	149	1	1.0	0.568,0.552,0.548,0.627,0.585,0.493	0.305,0.582,0.594,0.549,0.598,0.575	0.028
ENSMUSG00000034807	Colgalt1	8	+	71621763	71622830	71621763	71621896	71623089	71623296	257,580,564,481,847,516	0,0,0,0,1,0	153,534,490,408,463,465	0,0,0,0,0,0	1083	149	1	1.0	1.0,1.0,1.0,1.0,0.991,1.0	1.0,1.0,1.0,1.0,1.0,1.0	-0.002
ENSMUSG00000062929	Cfl2	12	-	54861525	54861833	54861668	54861833	54861336	54861413	32,94,86,77,108,115	2,0,3,3,4,0	7,74,79,58,83,103	2,5,2,6,1,3	292	149	1	1.0	0.891,1.0,0.936,0.929,0.932,1.0	0.641,0.883,0.953,0.831,0.977,0.946	0.076
ENSMUSG00000062929	Cfl2	12	-	54861525	54861833	54861779	54861833	54861336	54861413	42,119,105,106,147,131	1,18,12,6,31,6	10,101,96,74,105,128	2,7,7,7,1,12	403	149	0.721384124789	1.0	0.939,0.71,0.764,0.867,0.637,0.89	0.649,0.842,0.835,0.796,0.975,0.798	-0.015
ENSMUSG00000062929	Cfl2	12	-	54861668	54861833	54861779	54861833	54861336	54861413	12,25,22,32,43,16	1,18,12,6,31,6	5,32,19,22,23,28	2,7,7,7,1,12	260	149	0.456951439131	1.0	0.873,0.443,0.512,0.753,0.443,0.604	0.589,0.724,0.609,0.643,0.929,0.572	-0.073
ENSMUSG00000040410	Fbxl4	4	+	22422716	22423927	22422716	22422788	22427149	22427462	0,23,14,18,37,9	6,10,30,21,26,27	0,21,8,33,32,22	3,14,20,23,26,15	1288	149	1	1.0	0.0,0.21,0.051,0.09,0.141,0.037	0.0,0.148,0.044,0.142,0.125,0.145	-0.012
ENSMUSG00000040263	Klhdc4	8	-	121821279	121821358	121821302	121821358	121820121	121820220	27,99,58,62,126,50	0,3,2,3,3,1	21,101,79,84,62,96	6,7,5,8,1,0	172	149	1	1.0	1.0,0.966,0.962,0.947,0.973,0.977	0.752,0.926,0.932,0.901,0.982,1.0	0.055
ENSMUSG00000028691	Prdx1	4	+	116692882	116693005	116692882	116692992	116693716	116693847	70068,36585,57832,47457,56543,87791	29,38,40,41,65,80	37454,35084,37981,33867,28166,31634	8,32,19,26,17,19	162	149	1	1.0	1.0,0.999,0.999,0.999,0.999,0.999	1.0,0.999,0.999,0.999,0.999,0.999	0.0
ENSMUSG00000028691	Prdx1	4	+	116692882	116693005	116692882	116692992	116699170	116700822	5043,3031,5420,4512,5378,6097	0,0,0,0,0,0	2734,3451,3745,3249,2699,2916	0,0,0,0,0,6	162	149	1	1.0	1.0,1.0,1.0,1.0,1.0,1.0	1.0,1.0,1.0,1.0,1.0,0.998	0.0
ENSMUSG00000002103	Acp2	2	+	91206187	91206849	91206187	91206277	91207816	91207899	141,1057,633,1222,1581,513	0,0,0,2,2,3	137,1020,1076,1027,978,1028	0,0,0,0,0,0	721	149	1	1.0	1.0,1.0,1.0,0.992,0.994,0.972	1.0,1.0,1.0,1.0,1.0,1.0	-0.007
ENSMUSG00000027318	Adam33	2	-	131053041	131053588	131053389	131053588	131052817	131052962	8,19,5,9,14,5	0,0,0,0,0,1	9,3,2,14,12,4	0,0,0,0,0,0	497	149	1	1.0	1.0,1.0,1.0,1.0,1.0,0.6	1.0,1.0,1.0,1.0,1.0,1.0	-0.067
ENSMUSG00000027318	Adam33	2	-	131053222	131053588	131053389	131053588	131053041	131053150	5,8,1,5,4,5	0,0,0,0,0,2	1,1,3,9,6,4	0,0,0,0,0,0	316	149	1	1.0	1.0,1.0,1.0,1.0,1.0,0.541	1.0,1.0,1.0,1.0,1.0,1.0	-0.076
ENSMUSG00000027318	Adam33	2	-	131053917	131054361	131054271	131054361	131053684	131053793	0,6,6,11,4,12	0,0,0,0,2,0	4,24,6,5,5,0	0,0,0,0,1,2	503	149	1	1.0	NA,1.0,1.0,1.0,0.372,1.0	1.0,1.0,1.0,1.0,0.597,0.0	0.108
ENSMUSG00000027318	Adam33	2	-	131054205	131054361	131054271	131054361	131053684	131053793	0,1,1,0,0,1	0,0,0,0,2,0	0,0,1,0,1,0	0,0,0,0,1,2	215	149	1	1.0	NA,1.0,1.0,NA,0.0,1.0	NA,NA,1.0,NA,0.409,0.0	0.28
ENSMUSG00000027318	Adam33	2	-	131055913	131055979	131055950	131055979	131055755	131055827	0,9,4,4,1,0	0,1,0,0,0,0	0,2,1,4,9,0	0,0,0,0,0,0	186	149	1	1.0	NA,0.878,1.0,1.0,1.0,NA	NA,1.0,1.0,1.0,1.0,NA	-0.03
ENSMUSG00000028467	Gba2	4	-	43569488	43569955	43569829	43569955	43569180	43569285	0,15,18,28,52,31	0,0,0,1,0,0	10,21,17,18,18,18	0,0,0,6,0,1	490	149	1	1.0	NA,1.0,1.0,0.895,1.0,1.0	1.0,1.0,1.0,0.477,1.0,0.846	0.092
ENSMUSG00000027327	1700037H04Rik	2	-	131153584	131153710	131153593	131153710	131151617	131151760	0,0,0,0,1,1	48,53,54,48,62,63	7,0,1,2,2,2	58,42,48,33,39,35	158	149	1	1.0	0.0,0.0,0.0,0.0,0.015,0.015	0.102,0.0,0.019,0.054,0.046,0.051	-0.04
ENSMUSG00000000561	Wdr77	3	+	105965764	105965873	105965764	105965856	105966356	105966425	22,91,99,97,158,130	0,0,11,1,1,11	30,72,68,107,58,74	0,2,1,4,0,3	166	149	1	1.0	1.0,1.0,0.89,0.989,0.993,0.914	1.0,0.97,0.984,0.96,1.0,0.957	-0.014
ENSMUSG00000027333	Smox	2	+	131520094	131521171	131520094	131520268	131522058	131522219	700,565,560,506,715,532	27,8,10,4,18,16	555,786,884,616,658,766	24,17,1,13,1,12	1052	149	1	1.0	0.786,0.909,0.888,0.947,0.849,0.825	0.766,0.868,0.992,0.87,0.989,0.9	-0.03
ENSMUSG00000027333	Smox	2	+	131520411	131521171	131520411	131520646	131522058	131522219	613,468,488,448,569,463	0,5,8,0,0,4	518,658,749,507,559,635	0,7,5,2,0,3	674	149	1	1.0	1.0,0.954,0.931,1.0,1.0,0.962	1.0,0.954,0.971,0.982,1.0,0.979	-0.007
ENSMUSG00000000823	Zfp512b	2	-	181588624	181588801	181588654	181588801	181588395	181588520	0,2,0,2,2,0	0,3,0,4,9,0	0,2,5,4,2,0	0,5,2,2,7,4	179	149	1	1.0	NA,0.357,NA,0.294,0.156,NA	NA,0.25,0.675,0.625,0.192,0.0	-0.079
ENSMUSG00000000823	Zfp512b	2	-	181592413	181592803	181592420	181592803	181590859	181590985	0,5,3,0,9,0	0,0,0,0,0,0	0,1,2,4,6,14	0,1,0,0,0,0	156	149	1	1.0	NA,1.0,1.0,NA,1.0,NA	NA,0.489,1.0,1.0,1.0,1.0	0.102
ENSMUSG00000024410	Rmc1	18	+	12188819	12189081	12188819	12188924	12189159	12189385	221,196,267,171,219,223	0,0,0,0,0,0	139,149,162,170,121,135	1,0,0,0,0,0	306	149	1	1.0	1.0,1.0,1.0,1.0,1.0,1.0	0.985,1.0,1.0,1.0,1.0,1.0	0.003
ENSMUSG00000035278	Plekhj1	10	-	80796590	80796822	80796731	80796822	80796098	80796522	1262,416,513,381,556,766	0,0,0,0,0,0	723,375,307,246,298,346	0,2,0,0,0,0	290	149	1	1.0	1.0,1.0,1.0,1.0,1.0,1.0	1.0,0.99,1.0,1.0,1.0,1.0	0.002
ENSMUSG00000018651	Tada2a	11	-	84085638	84085771	84085675	84085771	84084713	84084757	7,19,18,8,29,19	1,0,0,0,0,0	2,7,12,12,13,6	0,0,0,0,0,0	186	149	1	1.0	0.849,1.0,1.0,1.0,1.0,1.0	1.0,1.0,1.0,1.0,1.0,1.0	-0.025
ENSMUSG00000027423	Snx5	2	-	144257099	144257993	144257869	144257993	144255498	144255604	87,377,320,360,579,502	0,0,0,0,2,0	63,351,358,372,373,379	0,0,0,0,0,0	919	149	1	1.0	1.0,1.0,1.0,1.0,0.979,1.0	1.0,1.0,1.0,1.0,1.0,1.0	-0.003
ENSMUSG00000031939	Taf1d	9	+	15310357	15311695	15310357	15310409	15312773	15312836	43,55,53,55,125,99	0,0,1,3,3,5	23,66,44,49,58,65	0,0,0,4,2,2	1435	149	0.375848940746	1.0	1.0,1.0,0.846,0.656,0.812,0.673	1.0,1.0,1.0,0.56,0.751,0.771	-0.016
ENSMUSG00000031939	Taf1d	9	+	15310357	15311695	15310357	15310409	15313989	15314032	4,29,13,40,86,49	0,0,2,0,0,3	11,23,24,34,35,32	0,0,0,0,0,0	1435	149	1	1.0	1.0,1.0,0.403,1.0,1.0,0.629	1.0,1.0,1.0,1.0,1.0,1.0	-0.161
ENSMUSG00000031939	Taf1d	9	+	15313989	15314264	15313989	15314032	15315101	15315131	19,56,53,92,102,86	0,0,0,0,0,2	29,66,41,65,58,49	0,0,0,0,0,0	381	149	1	1.0	1.0,1.0,1.0,1.0,1.0,0.944	1.0,1.0,1.0,1.0,1.0,1.0	-0.009
ENSMUSG00000031939	Taf1d	9	+	15315382	15315476	15315382	15315440	15316888	15316970	3,5,4,5,3,7	0,6,17,17,0,42	2,4,5,0,1,0	15,22,7,8,0,10	185	149	0.0253499269615	1.0	1.0,0.402,0.159,0.192,1.0,0.118	0.097,0.128,0.365,0.0,1.0,0.0	0.214
ENSMUSG00000026358	Rgs1	1	-	144247905	144248559	144248478	144248559	144246189	144246353	20,218,110,350,389,264	0,0,0,2,0,1	39,399,393,546,345,421	2,6,1,1,1,5	722	149	1	1.0	1.0,1.0,1.0,0.973,1.0,0.982	0.801,0.932,0.988,0.991,0.986,0.946	0.052
ENSMUSG00000026358	Rgs1	1	-	144248478	144249059	144248900	144249059	144246189	144246353	0,88,27,122,175,42	0,0,0,0,0,2	16,142,115,208,172,172	0,0,1,0,0,0	571	149	1	1.0	NA,1.0,1.0,1.0,1.0,0.846	1.0,1.0,0.968,1.0,1.0,1.0	-0.025
ENSMUSG00000002728	Naa20	2	+	145911672	145911793	145911672	145911763	145912392	145912528	12,30,31,34,69,37	210,281,379,333,435,372	19,70,39,31,28,49	134,365,366,324,331,312	179	149	1	1.0	0.045,0.082,0.064,0.078,0.117,0.076	0.106,0.138,0.081,0.074,0.066,0.116	-0.02
ENSMUSG00000021494	Ddx41	13	-	55535885	55536406	55536295	55536406	55535729	55535804	52,179,172,182,277,112	0,0,0,0,1,0	36,192,196,153,143,180	0,0,1,2,0,0	559	149	1	1.0	1.0,1.0,1.0,1.0,0.987,1.0	1.0,1.0,0.981,0.953,1.0,1.0	0.009
ENSMUSG00000027433	Xrn2	2	+	147029726	147029976	147029726	147029784	147034853	147034898	2,142,79,167,215,69	3,1,2,0,0,2	4,169,169,143,124,164	0,0,0,0,0,0	341	149	1	1.0	0.226,0.984,0.945,1.0,1.0,0.938	1.0,1.0,1.0,1.0,1.0,1.0	-0.151
ENSMUSG00000080316	Spaca6	17	+	17837664	17837771	17837664	17837769	17838086	17838243	0,5,2,0,3,0	5,0,8,5,19,11	0,7,1,0,4,4	12,5,19,5,12,10	151	149	0.105160517575	1.0	0.0,1.0,0.198,0.0,0.135,0.0	0.0,0.58,0.049,0.0,0.248,0.283	0.029
ENSMUSG00000027472	Pdrg1	2	-	153015207	153015427	153015233	153015427	153014009	153014085	0,4,8,3,6,14	291,212,266,195,292,349	6,1,0,2,7,6	108,194,181,113,114,182	175	149	1	1.0	0.0,0.016,0.025,0.013,0.017,0.033	0.045,0.004,0.0,0.015,0.05,0.027	-0.006
ENSMUSG00000006299	Aamp	1	-	74281328	74281642	74281526	74281642	74281088	74281179	1051,460,667,436,579,980	0,4,5,8,8,6	600,401,394,400,375,391	5,5,2,7,4,9	347	149	1	1.0	1.0,0.98,0.983,0.959,0.969,0.986	0.981,0.972,0.988,0.961,0.976,0.949	0.008
ENSMUSG00000026914	Psmd14	2	+	61722709	61722848	61722709	61722761	61760635	61760707	0,2,3,0,0,0	85,425,481,435,705,637	0,5,5,1,4,4	115,521,571,441,390,500	236	149	1	1.0	0.0,0.003,0.004,0.0,0.0,0.0	0.0,0.006,0.005,0.001,0.006,0.005	-0.003
ENSMUSG00000042548	Asxl1	2	+	153393348	153393787	153393348	153393501	153393881	153393978	0,57,29,60,85,18	0,1,0,0,0,0	0,62,43,36,40,63	0,0,0,0,0,0	435	149	1	1.0	NA,0.951,1.0,1.0,1.0,1.0	NA,1.0,1.0,1.0,1.0,1.0	-0.01
ENSMUSG00000036902	Neto2	8	-	85663386	85663431	85663407	85663431	85663178	85663306	0,2,0,5,1,0	0,4,2,0,2,0	0,3,1,3,1,2	0,0,2,0,0,4	170	149	1	1.0	NA,0.305,0.0,1.0,0.305,NA	NA,1.0,0.305,1.0,1.0,0.305	-0.32
ENSMUSG00000022157	Mcpt8	14	-	56083716	56083950	56083802	56083950	56083354	56083487	0,0,0,0,0,0	36,29,36,19,49,23	0,0,0,1,1,0	15,39,38,26,60,36	235	149	1	1.0	0.0,0.0,0.0,0.0,0.0,0.0	0.0,0.0,0.0,0.024,0.01,0.0	-0.006
ENSMUSG00000038828	Tmem214	5	+	30871419	30871855	30871419	30871570	30872071	30872154	23,130,93,118,174,33	0,0,0,0,0,0	19,101,116,94,83,100	0,0,0,7,2,0	434	149	1	1.0	1.0,1.0,1.0,1.0,1.0,1.0	1.0,1.0,1.0,0.822,0.934,1.0	0.041
ENSMUSG00000038828	Tmem214	5	+	30872686	30872904	30872686	30872768	30873042	30873144	0,7,6,13,11,0	28,125,132,133,165,52	0,4,14,8,9,0	19,122,102,107,96,104	285	149	1	1.0	0.0,0.028,0.023,0.049,0.034,0.0	0.0,0.017,0.067,0.038,0.047,0.0	-0.006
ENSMUSG00000038828	Tmem214	5	+	30872686	30873144	30872686	30872768	30873494	30873636	26,172,132,132,195,62	0,0,0,0,1,0	16,96,113,118,100,124	0,0,0,0,0,0	525	149	1	1.0	1.0,1.0,1.0,1.0,0.982,1.0	1.0,1.0,1.0,1.0,1.0,1.0	-0.003
ENSMUSG00000038828	Tmem214	5	+	30874850	30875886	30874850	30874968	30876046	30876215	153,174,185,177,224,118	0,0,1,0,0,0	67,178,162,113,129,184	0,0,0,0,0,0	1067	149	1	1.0	1.0,1.0,0.963,1.0,1.0,1.0	1.0,1.0,1.0,1.0,1.0,1.0	-0.006
ENSMUSG00000038828	Tmem214	5	+	30874850	30875886	30874850	30874968	30876362	30876508	3,19,12,17,40,6	0,0,0,0,0,0	0,14,16,15,4,13	0,0,0,0,0,2	1067	149	1	1.0	1.0,1.0,1.0,1.0,1.0,1.0	NA,1.0,1.0,1.0,1.0,0.476	0.105
ENSMUSG00000039536	Stau1	2	-	166949699	166949829	166949743	166949829	166948146	166949359	0,4,7,0,12,0	35,181,149,174,263,185	0,8,11,3,6,5	56,180,156,145,150,135	193	149	1	1.0	0.0,0.017,0.035,0.0,0.034,0.0	0.0,0.033,0.052,0.016,0.03,0.028	-0.012
ENSMUSG00000039536	Stau1	2	-	166950780	166951100	166950939	166951100	166950230	166950353	59,483,339,476,609,196	6,9,3,3,11,2	103,490,372,344,345,436	2,6,5,6,0,3	308	149	1	1.0	0.826,0.963,0.982,0.987,0.964,0.979	0.961,0.975,0.973,0.965,1.0,0.986	-0.026
ENSMUSG00000047036	Zfp445	9	-	122857066	122857161	122857102	122857161	122856698	122856825	0,15,3,7,15,5	0,20,12,19,18,2	1,15,19,8,9,17	0,34,26,22,8,21	185	149	1	1.0	NA,0.377,0.168,0.229,0.402,0.668	1.0,0.262,0.371,0.227,0.475,0.395	-0.086
ENSMUSG00000030748	Il4ra	7	+	125564551	125564736	125564551	125564727	125565636	125565724	0,1,1,1,0,0	23,197,106,178,298,60	0,0,2,0,0,1	25,218,208,180,214,249	158	149	1	1.0	0.0,0.005,0.009,0.005,0.0,0.0	0.0,0.0,0.009,0.0,0.0,0.004	0.001
ENSMUSG00000019823	Mical1	10	+	41478009	41478635	41478009	41478314	41478962	41479071	0,21,12,15,21,7	0,0,0,2,0,0	0,26,21,21,40,16	0,0,0,0,0,0	470	149	1	1.0	NA,1.0,1.0,0.704,1.0,1.0	NA,1.0,1.0,1.0,1.0,1.0	-0.059
ENSMUSG00000031156	Slc35a2	X	+	7892139	7893415	7892139	7892867	7894190	7894464	126,126,158,188,263,225	36,9,24,8,17,26	100,145,180,108,130,180	2,10,11,2,10,22	697	149	0.26439249955	1.0	0.428,0.75,0.585,0.834,0.768,0.649	0.914,0.756,0.778,0.92,0.735,0.636	-0.121
ENSMUSG00000032641	Gpr19	6	-	134896857	134897213	134897161	134897213	134887629	134887785	0,0,6,8,1,3	0,8,2,2,4,3	2,7,6,2,1,4	0,4,2,0,0,6	453	149	1	1.0	NA,0.0,0.497,0.568,0.076,0.248	1.0,0.365,0.497,1.0,1.0,0.18	-0.396
ENSMUSG00000039804	Ncoa5	2	-	165004088	165004296	165004096	165004296	165002638	165002959	0,1,0,0,2,0	9,109,82,136,139,25	0,0,4,0,0,1	10,123,127,92,91,118	157	149	1	1.0	0.0,0.009,0.0,0.0,0.013,0.0	0.0,0.0,0.029,0.0,0.0,0.008	-0.003
ENSMUSG00000079109	Pms2	5	+	143925220	143926073	143925220	143925501	143928098	143928266	19,30,58,25,43,42	0,0,0,0,1,1	9,33,26,33,21,13	0,0,0,0,0,0	721	149	1	1.0	1.0,1.0,1.0,1.0,0.899,0.897	1.0,1.0,1.0,1.0,1.0,1.0	-0.034
ENSMUSG00000079109	Pms2	5	+	143928098	143929042	143928098	143928266	143929180	143929350	4,13,32,7,22,13	0,0,0,0,2,0	5,20,8,21,10,17	0,0,0,0,0,0	925	149	1	1.0	1.0,1.0,1.0,1.0,0.639,1.0	1.0,1.0,1.0,1.0,1.0,1.0	-0.06
ENSMUSG00000027514	Zbp1	2	-	173210535	173212266	173212098	173212266	173209027	173209249	371,1415,1029,1233,1768,944	4,8,7,7,0,6	438,1619,1454,1394,1313,1383	0,10,11,1,5,4	1712	149	1	1.0	0.89,0.939,0.928,0.939,1.0,0.932	1.0,0.934,0.92,0.992,0.958,0.968	-0.024
ENSMUSG00000005779	Psmb4	3	-	94884897	94885033	94884916	94885033	94884670	94884759	42,9,12,9,8,19	5329,1072,1984,1118,1528,3583	6,7,17,11,6,1	3264,1230,1250,1077,1025,1077	168	149	1	1.0	0.007,0.007,0.005,0.007,0.005,0.005	0.002,0.005,0.012,0.009,0.005,0.001	0.0
ENSMUSG00000004626	Stxbp2	8	+	3631152	3631278	3631152	3631204	3632219	3632269	10,79,43,38,69,27	18,138,89,142,208,77	5,46,50,44,51,50	27,116,141,102,113,132	223	149	1	1.0	0.271,0.277,0.244,0.152,0.181,0.19	0.11,0.209,0.192,0.224,0.232,0.202	0.024
ENSMUSG00000004626	Stxbp2	8	+	3632499	3632600	3632499	3632581	3633290	3633367	0,1,0,0,1,0	110,522,344,453,687,280	0,0,2,0,0,0	112,408,482,385,405,455	168	149	1	1.0	0.0,0.002,0.0,0.0,0.001,0.0	0.0,0.0,0.004,0.0,0.0,0.0	-0.0
ENSMUSG00000027523	Gnas	2	+	174328107	174330434	174328107	174328131	174334211	174334284	950,3296,2968,3462,4384,2032	0,0,0,0,4,1	798,3300,3390,2772,3105,3301	0,1,0,0,0,0	2452	149	1	1.0	1.0,1.0,1.0,1.0,0.985,0.992	1.0,0.995,1.0,1.0,1.0,1.0	-0.003
ENSMUSG00000027523	Gnas	2	+	174328107	174330434	174328107	174328131	174341652	174341707	426,1754,1535,1794,2257,977	0,1,0,0,0,0	361,1694,1753,1349,1612,1706	0,0,0,0,0,0	2452	149	1	1.0	1.0,0.991,1.0,1.0,1.0,1.0	1.0,1.0,1.0,1.0,1.0,1.0	-0.002
ENSMUSG00000021830	Txndc16	14	-	45219216	45219390	45219346	45219390	45218995	45219049	0,18,3,26,25,1	0,3,0,0,0,0	0,25,22,29,31,28	0,2,1,2,6,1	279	149	1	1.0	NA,0.762,1.0,1.0,1.0,1.0	NA,0.87,0.922,0.886,0.734,0.937	0.083
ENSMUSG00000007880	Arid1a	4	-	133695571	133696156	133695915	133696156	133694662	133694830	0,94,22,76,124,10	0,3,2,7,8,0	0,76,74,86,97,89	0,5,4,6,4,9	493	149	1	1.0	NA,0.904,0.769,0.766,0.824,1.0	NA,0.821,0.848,0.812,0.88,0.749	0.031
ENSMUSG00000029148	Nrbp1	5	+	31244165	31244559	31244165	31244288	31244876	31244966	43,194,185,270,310,129	0,0,1,0,1,0	35,262,245,193,208,215	0,0,1,3,0,0	420	149	1	1.0	1.0,1.0,0.985,1.0,0.991,1.0	1.0,1.0,0.989,0.958,1.0,1.0	0.005
ENSMUSG00000063506	Arhgap22	14	+	33362442	33362575	33362442	33362523	33363275	33363349	0,46,25,41,28,27	0,0,2,0,3,0	2,39,14,48,36,23	0,2,6,0,4,0	201	149	1	1.0	NA,1.0,0.903,1.0,0.874,1.0	1.0,0.935,0.634,1.0,0.87,1.0	0.049
ENSMUSG00000063506	Arhgap22	14	+	33364392	33364525	33364392	33364514	33366569	33367443	0,0,0,0,1,1	8,26,21,32,34,9	0,0,0,0,0,0	10,36,18,51,17,24	160	149	1	1.0	0.0,0.0,0.0,0.0,0.027,0.094	0.0,0.0,0.0,0.0,0.0,0.0	0.02
ENSMUSG00000039069	Mtg2	2	+	180082085	180082760	180082085	180082233	180083344	180083460	0,0,10,6,8,0	29,29,55,20,47,59	1,17,2,6,8,6	26,21,25,33,22,23	676	149	1	1.0	0.0,0.0,0.039,0.062,0.036,0.0	0.008,0.151,0.017,0.039,0.074,0.054	-0.034
ENSMUSG00000039069	Mtg2	2	+	180084063	180084312	180084063	180084282	180084450	180084589	0,6,8,8,2,3	41,27,36,12,47,69	0,3,1,1,0,5	49,17,26,22,30,33	179	149	1	1.0	0.0,0.156,0.156,0.357,0.034,0.035	0.0,0.128,0.031,0.036,0.0,0.112	0.072
ENSMUSG00000039069	Mtg2	2	+	180084063	180084312	180084063	180084282	180085379	180085902	0,5,4,1,2,4	0,0,1,0,1,0	0,1,1,3,1,2	0,2,0,0,1,2	179	149	1	1.0	NA,1.0,0.769,1.0,0.625,1.0	NA,0.294,1.0,1.0,0.454,0.454	0.238
ENSMUSG00000031634	Ufsp2	8	+	45980314	45980492	45980314	45980467	45980572	45980639	16,103,121,122,211,106	10,2,0,0,4,0	22,89,116,82,106,119	0,2,3,1,1,2	174	149	1	1.0	0.578,0.978,1.0,1.0,0.978,1.0	1.0,0.974,0.971,0.986,0.989,0.981	-0.061
ENSMUSG00000031634	Ufsp2	8	+	45980314	45980639	45980314	45980492	45983522	45983680	22,80,116,86,162,95	0,0,0,0,2,0	23,101,91,59,87,101	0,0,0,0,0,0	296	149	1	1.0	1.0,1.0,1.0,1.0,0.976,1.0	1.0,1.0,1.0,1.0,1.0,1.0	-0.004
ENSMUSG00000006304	Arpc2	1	+	74236817	74237047	74236817	74236899	74246079	74246114	0,18,12,33,23,10	397,2236,2131,2463,3131,1923	0,29,26,19,6,5	386,2428,2402,2200,2294,2592	297	149	1	1.0	0.0,0.004,0.003,0.007,0.004,0.003	0.0,0.006,0.005,0.004,0.001,0.001	0.001
ENSMUSG00000023393	Slc17a9	2	+	180731879	180732077	180731879	180732007	180732432	180732572	6,0,6,0,3,2	0,0,0,0,2,0	0,0,7,0,0,8	0,0,0,0,2,0	219	149	1	1.0	1.0,NA,1.0,NA,0.505,1.0	NA,NA,1.0,NA,0.0,1.0	0.21
ENSMUSG00000023393	Slc17a9	2	+	180736686	180736896	180736686	180736783	180737006	180737103	0,2,2,0,0,0	0,1,1,5,12,1	0,0,0,0,0,0	2,6,0,2,8,0	262	149	1	1.0	NA,0.532,0.532,0.0,0.0,0.0	0.0,0.0,NA,0.0,0.0,NA	0.213
ENSMUSG00000061787	Rps17	7	-	81344856	81345008	81344938	81345008	81344310	81344416	16567,6348,11017,6839,10239,13205	19,4,22,7,10,11	11294,6790,7020,5870,6129,7309	14,1,8,2,6,14	231	149	1	1.0	0.998,0.999,0.997,0.998,0.998,0.999	0.998,1.0,0.998,0.999,0.998,0.997	-0.0
ENSMUSG00000039382	Wdr45	X	+	7723314	7723753	7723314	7723364	7723848	7723920	0,4,3,6,7,3	0,0,0,0,0,0	0,1,1,0,1,7	0,1,0,0,0,0	538	149	1	1.0	NA,1.0,1.0,1.0,1.0,1.0	NA,0.217,1.0,NA,1.0,1.0	0.196
ENSMUSG00000039382	Wdr45	X	+	7726197	7726316	7726197	7726292	7726685	7726765	0,0,0,0,0,0	9,27,27,28,44,66	0,0,0,0,1,0	28,41,23,8,31,24	173	149	1	1.0	0.0,0.0,0.0,0.0,0.0,0.0	0.0,0.0,0.0,0.0,0.027,0.0	-0.004
ENSMUSG00000031150	Ccdc120	X	-	7738361	7738523	7738369	7738523	7738231	7738252	0,0,0,0,0,1	0,0,0,0,1,0	0,0,0,0,0,0	0,3,4,0,1,3	157	149	1	1.0	NA,NA,NA,NA,0.0,1.0	NA,0.0,0.0,NA,0.0,0.0	0.5
ENSMUSG00000002107	Celf2	2	-	6560658	6560790	6560670	6560790	6544840	6545675	0,4,0,0,3,0	0,0,0,0,1,0	0,1,2,0,0,1	0,0,0,0,0,0	161	149	1	1.0	NA,1.0,NA,NA,0.735,NA	NA,1.0,1.0,NA,NA,1.0	-0.133
ENSMUSG00000002107	Celf2	2	-	6560658	6560790	6560670	6560790	6553784	6553964	1,57,7,28,45,12	0,9,3,12,11,2	2,27,36,31,24,30	0,7,25,9,16,7	161	149	0.54348391363	1.0	1.0,0.854,0.683,0.683,0.791,0.847	1.0,0.781,0.571,0.761,0.581,0.799	0.061
ENSMUSG00000002107	Celf2	2	-	6604023	6607961	6607881	6607961	6600033	6600097	0,65,25,50,70,23	0,0,1,0,0,0	1,43,64,34,41,71	0,0,0,0,0,0	4007	149	1	1.0	NA,1.0,0.482,1.0,1.0,1.0	1.0,1.0,1.0,1.0,1.0,1.0	-0.104
ENSMUSG00000031167	Rbm3	X	-	8143246	8143332	8143250	8143332	8142367	8142955	315,385,473,514,551,705	627,772,799,806,982,1163	264,420,462,398,340,416	406,830,731,803,728,875	153	149	1	1.0	0.329,0.327,0.366,0.383,0.353,0.371	0.388,0.33,0.381,0.326,0.313,0.316	0.013
ENSMUSG00000031167	Rbm3	X	-	8143847	8144679	8144572	8144679	8143657	8143751	985,1762,1671,1822,2439,2499	0,0,0,0,0,0	716,2038,1808,1806,1682,1949	0,0,0,0,0,1	874	149	1	1.0	1.0,1.0,1.0,1.0,1.0,1.0	1.0,1.0,1.0,1.0,1.0,0.997	0.001
ENSMUSG00000074282	Zfp94	7	-	24314349	24314411	24314381	24314411	24312381	24312495	0,1,12,7,4,1	0,0,0,0,0,4	3,7,8,10,5,2	0,0,0,0,0,0	181	149	1	1.0	NA,1.0,1.0,1.0,1.0,0.171	1.0,1.0,1.0,1.0,1.0,1.0	-0.166
ENSMUSG00000029034	Ints11	4	+	155885564	155886156	155885564	155885703	155886797	155886987	77,118,101,116,162,140	10,0,1,2,8,12	41,89,102,93,88,102	0,1,1,0,1,1	602	149	1	1.0	0.656,1.0,0.962,0.935,0.834,0.743	1.0,0.957,0.962,1.0,0.956,0.962	-0.118
ENSMUSG00000026107	Nabp1	1	-	51477721	51478399	51477824	51478399	51477477	51477616	0,7,1,2,2,2	0,26,11,20,33,7	2,2,8,6,1,1	0,33,31,23,13,21	252	149	1	1.0	NA,0.137,0.051,0.056,0.035,0.145	1.0,0.035,0.132,0.134,0.044,0.027	-0.144
ENSMUSG00000026107	Nabp1	1	-	51477721	51478399	51478300	51478399	51477477	51477616	10,65,36,45,65,30	0,5,2,9,7,1	15,110,77,125,50,87	0,12,6,14,7,11	728	149	0.927854642762	1.0	1.0,0.727,0.787,0.506,0.655,0.86	1.0,0.652,0.724,0.646,0.594,0.618	0.05
ENSMUSG00000026107	Nabp1	1	-	51477824	51478399	51478300	51478399	51477477	51477616	10,84,46,63,96,35	0,5,2,9,7,1	13,141,100,142,62,107	0,12,6,14,7,11	625	149	0.875854216584	1.0	1.0,0.8,0.846,0.625,0.766,0.893	1.0,0.737,0.799,0.707,0.679,0.699	0.052
ENSMUSG00000031012	Cask	X	-	13785918	13786049	13785936	13786049	13714665	13714771	0,4,0,0,2,0	0,36,11,51,44,16	0,3,4,3,0,2	0,38,43,28,32,33	167	149	1	1.0	NA,0.09,0.0,0.0,0.039,0.0	NA,0.066,0.077,0.087,0.0,0.051	-0.03
ENSMUSG00000025155	Dus1l	11	-	120792026	120792127	120792030	120792127	120791854	120791943	3,3,1,1,1,0	150,73,101,109,101,149	0,0,1,0,3,0	56,63,111,39,72,59	153	149	1	1.0	0.019,0.038,0.01,0.009,0.01,0.0	0.0,0.0,0.009,0.0,0.039,0.0	0.006
ENSMUSG00000025155	Dus1l	11	-	120793027	120793946	120793833	120793946	120792690	120792794	78,88,105,95,107,101	0,1,0,0,0,0	73,123,90,90,93,108	0,0,0,0,0,0	955	149	1	1.0	1.0,0.932,1.0,1.0,1.0,1.0	1.0,1.0,1.0,1.0,1.0,1.0	-0.011
ENSMUSG00000028599	Tnfrsf1b	4	-	145229003	145229106	145229074	145229106	145227467	145227596	332,9686,5267,9374,13006,2371	0,36,22,41,56,0	259,9077,10176,7946,7814,9283	5,41,36,17,31,27	220	149	1	1.0	1.0,0.995,0.994,0.994,0.994,1.0	0.972,0.993,0.995,0.997,0.994,0.996	0.005
ENSMUSG00000033961	Zfp446	7	+	12977847	12978218	12977847	12978112	12978997	12979378	0,4,3,0,6,0	0,4,3,1,1,0	0,3,2,6,19,10	0,4,6,1,0,5	255	149	1	1.0	NA,0.369,0.369,0.0,0.778,NA	NA,0.305,0.163,0.778,1.0,0.539	-0.178
ENSMUSG00000033961	Zfp446	7	+	12979884	12980993	12979884	12979979	12981845	12981927	0,6,0,2,4,0	0,2,2,2,5,0	0,1,2,8,12,4	0,3,3,3,8,4	1163	149	1	1.0	NA,0.278,0.0,0.114,0.093,NA	NA,0.041,0.079,0.255,0.161,0.114	-0.009
ENSMUSG00000030172	Erc1	6	-	119777978	119778071	119777987	119778071	119773733	119773901	0,1,0,0,0,0	0,16,0,15,16,8	0,0,0,0,0,0	0,2,15,12,9,3	158	149	1	1.0	NA,0.056,NA,0.0,0.0,0.0	NA,0.0,0.0,0.0,0.0,0.0	0.014
ENSMUSG00000017264	Exosc10	4	+	148572918	148573029	148572918	148572969	148573110	148573189	0,0,3,7,8,2	108,107,142,129,119,96	0,4,3,6,6,5	63,125,90,69,87,122	209	149	1	1.0	0.0,0.0,0.015,0.037,0.046,0.015	0.0,0.022,0.023,0.058,0.047,0.028	-0.011
ENSMUSG00000041459	Tardbp	4	-	148618646	148618791	148618664	148618791	148612381	148617705	13,28,27,35,44,35	39,23,27,12,25,38	6,31,28,22,26,34	33,26,10,13,12,16	167	149	1	1.0	0.229,0.521,0.472,0.722,0.611,0.451	0.14,0.515,0.714,0.602,0.659,0.655	-0.046
ENSMUSG00000041459	Tardbp	4	-	148618646	148618791	148618664	148618791	148617565	148617635	6,26,33,40,38,31	26,6,2,0,0,15	4,34,27,22,25,32	6,0,0,0,3,0	167	149	0.108122735143	1.0	0.171,0.795,0.936,1.0,1.0,0.648	0.373,1.0,1.0,1.0,0.881,1.0	-0.117
ENSMUSG00000041459	Tardbp	4	-	148618646	148618791	148618673	148618791	148617565	148617635	10,74,53,94,101,56	0,0,0,1,0,0	6,91,50,56,55,89	2,0,0,6,1,5	176	149	1	1.0	1.0,1.0,1.0,0.988,1.0,1.0	0.717,1.0,1.0,0.888,0.979,0.938	0.078
ENSMUSG00000041459	Tardbp	4	-	148618664	148618791	148618673	148618791	148617565	148617635	30,54,22,54,63,40	0,0,0,1,0,0	8,57,23,34,33,57	2,0,0,6,1,5	158	149	1	1.0	1.0,1.0,1.0,0.981,1.0,1.0	0.79,1.0,1.0,0.842,0.969,0.915	0.078
ENSMUSG00000041459	Tardbp	4	-	148618664	148618791	148618673	148618791	148617565	148617705	43,71,47,66,88,63	5,12,14,8,7,9	35,83,33,47,42,73	12,16,13,4,8,4	158	149	1	1.0	0.89,0.848,0.76,0.886,0.922,0.868	0.733,0.83,0.705,0.917,0.832,0.945	0.035
ENSMUSG00000041459	Tardbp	4	-	148618664	148618791	148618737	148618791	148617565	148617705	67,221,182,194,293,193	0,0,0,0,1,0	70,243,160,173,158,221	0,0,0,0,0,0	222	149	1	1.0	1.0,1.0,1.0,1.0,0.995,1.0	1.0,1.0,1.0,1.0,1.0,1.0	-0.001
ENSMUSG00000041459	Tardbp	4	-	148618673	148618791	148618737	148618791	148617565	148617705	29,162,149,136,212,139	0,0,0,0,1,0	47,176,140,130,124,152	0,0,0,0,0,0	213	149	1	1.0	1.0,1.0,1.0,1.0,0.993,1.0	1.0,1.0,1.0,1.0,1.0,1.0	-0.001
ENSMUSG00000041459	Tardbp	4	-	148618664	148618791	148618673	148618791	148617565	148617825	4,67,28,63,78,38	3,7,2,3,0,10	2,66,33,35,30,66	0,10,0,9,3,0	158	149	1	1.0	0.557,0.9,0.93,0.952,1.0,0.782	1.0,0.862,1.0,0.786,0.904,1.0	-0.072
ENSMUSG00000073705	Cenps	4	-	149132258	149132382	149132277	149132382	149131638	149131672	38,15,18,10,23,38	0,0,0,0,0,0	18,17,11,12,22,9	0,2,0,0,0,0	168	149	1	1.0	1.0,1.0,1.0,1.0,1.0,1.0	1.0,0.883,1.0,1.0,1.0,1.0	0.019
ENSMUSG00000039768	Dnajc11	4	+	151968498	151970930	151968498	151968627	151973479	151973669	54,125,78,111,166,71	0,0,2,0,0,0	28,129,145,97,92,141	0,1,1,0,0,0	2452	149	1	1.0	1.0,1.0,0.703,1.0,1.0,1.0	1.0,0.887,0.898,1.0,1.0,1.0	-0.014
ENSMUSG00000028952	Zbtb48	4	-	152025777	152027059	152026387	152027059	152022695	152022807	20,22,37,23,37,14	0,0,0,0,0,0	10,24,22,14,35,12	0,0,1,0,0,0	759	149	1	1.0	1.0,1.0,1.0,1.0,1.0,1.0	1.0,1.0,0.812,1.0,1.0,1.0	0.031
ENSMUSG00000078350	Smim1	4	-	154023593	154023891	154023687	154023891	154023309	154023453	0,0,0,0,1,0	4,0,1,0,2,5	0,0,1,0,0,1	3,3,0,1,1,2	243	149	1	1.0	0.0,NA,0.0,NA,0.235,0.0	0.0,0.0,1.0,0.0,0.0,0.235	-0.147
ENSMUSG00000078350	Smim1	4	-	154024066	154025621	154025503	154025621	154023687	154023891	0,0,2,0,2,0	0,0,1,0,0,5	0,0,0,0,0,0	1,2,1,0,0,0	1586	149	1	1.0	NA,NA,0.158,NA,1.0,0.0	0.0,0.0,0.0,NA,NA,NA	0.386
ENSMUSG00000029056	Pank4	4	+	154978920	154979592	154978920	154979025	154979725	154979794	64,69,80,53,103,59	0,1,0,0,0,0	44,74,39,30,61,50	0,0,0,0,0,0	716	149	1	1.0	1.0,0.935,1.0,1.0,1.0,1.0	1.0,1.0,1.0,1.0,1.0,1.0	-0.011
ENSMUSG00000036636	Clcn7	17	+	25151703	25151758	25151703	25151754	25152347	25152408	62,599,388,805,863,180	14,19,10,20,24,4	65,684,777,690,587,692	0,29,28,28,0,14	153	149	1	1.0	0.812,0.968,0.974,0.975,0.972,0.978	1.0,0.958,0.964,0.96,1.0,0.98	-0.03
ENSMUSG00000029071	Dvl1	4	+	155853636	155854086	155853636	155853758	155854329	155854468	11,69,40,71,84,15	0,0,0,0,3,2	0,61,46,39,61,53	0,0,0,5,3,0	477	149	1	1.0	1.0,1.0,1.0,1.0,0.897,0.701	NA,1.0,1.0,0.709,0.864,1.0	0.018
ENSMUSG00000029071	Dvl1	4	+	155854565	155855025	155854565	155854800	155855103	155855180	60,111,77,92,150,34	0,0,0,0,2,0	41,109,87,85,106,102	0,0,0,0,0,0	374	149	1	1.0	1.0,1.0,1.0,1.0,0.968,1.0	1.0,1.0,1.0,1.0,1.0,1.0	-0.005
ENSMUSG00000029033	Acap3	4	+	155903310	155903858	155903310	155903513	155904827	155904926	9,16,11,21,23,9	0,1,4,0,0,0	0,13,13,11,11,14	0,0,0,0,0,0	494	149	1	1.0	1.0,0.828,0.453,1.0,1.0,1.0	NA,1.0,1.0,1.0,1.0,1.0	-0.12
ENSMUSG00000023286	Ube2j2	4	+	155943830	155944150	155943830	155944013	155949006	155949137	173,424,396,432,491,513	27,57,34,67,94,77	85,365,418,336,376,383	0,44,39,54,47,40	286	149	1	1.0	0.769,0.795,0.859,0.771,0.731,0.776	1.0,0.812,0.848,0.764,0.806,0.833	-0.06
ENSMUSG00000023286	Ube2j2	4	+	155943830	155944150	155943830	155944013	155951471	155951512	132,307,289,321,332,393	0,0,0,4,0,0	60,267,315,227,274,275	0,1,0,0,0,0	286	149	1	1.0	1.0,1.0,1.0,0.977,1.0,1.0	1.0,0.993,1.0,1.0,1.0,1.0	-0.003
ENSMUSG00000059939	9430015G10Rik	4	+	156123975	156124122	156123975	156124001	156125416	156127265	0,29,13,8,22,10	0,0,0,0,2,0	1,0,23,6,6,13	0,0,0,0,0,0	270	149	1	1.0	NA,1.0,1.0,1.0,0.859,1.0	1.0,NA,1.0,1.0,1.0,1.0	-0.028
ENSMUSG00000041936	Agrn	4	-	156167776	156168569	156168545	156168569	156167281	156167506	0,19,7,3,23,6	0,2,0,0,0,0	0,19,11,2,14,18	0,0,0,0,0,0	918	149	1	1.0	NA,0.607,1.0,1.0,1.0,1.0	NA,1.0,1.0,1.0,1.0,1.0	-0.079
ENSMUSG00000031782	Coq9	8	+	94850514	94850639	94850514	94850599	94851850	94851955	0,0,0,0,0,0	49,49,73,60,87,66	0,1,0,2,1,1	14,42,60,50,48,67	189	149	1	1.0	0.0,0.0,0.0,0.0,0.0,0.0	0.0,0.018,0.0,0.031,0.016,0.012	-0.013
ENSMUSG00000002496	Tsc2	17	-	24631944	24632111	24631996	24632111	24630912	24630999	0,59,24,65,109,9	0,0,3,0,1,0	0,56,69,47,53,69	0,0,3,0,1,0	201	149	1	1.0	NA,1.0,0.856,1.0,0.988,1.0	NA,1.0,0.945,1.0,0.975,1.0	-0.015
ENSMUSG00000003161	Sri	5	+	8062383	8063000	8062383	8062427	8063259	8063407	24,36,73,49,66,41	488,538,639,521,684,724	16,63,48,39,72,63	324,529,556,480,416,684	722	149	1	1.0	0.01,0.014,0.023,0.019,0.02,0.012	0.01,0.024,0.018,0.016,0.034,0.019	-0.004
ENSMUSG00000054099	Slc25a40	5	+	8440720	8442571	8440720	8440788	8443611	8443785	0,8,10,13,36,6	0,0,0,0,0,0	3,24,11,6,9,17	0,0,0,0,1,0	1932	149	1	1.0	NA,1.0,1.0,1.0,1.0,1.0	1.0,1.0,1.0,1.0,0.41,1.0	0.098
ENSMUSG00000029246	Ppat	5	-	76919370	76919907	76919755	76919907	76918033	76918255	30,21,14,26,46,42	0,1,0,0,0,0	8,17,20,22,16,14	0,0,0,0,0,0	534	149	1	1.0	1.0,0.854,1.0,1.0,1.0,1.0	1.0,1.0,1.0,1.0,1.0,1.0	-0.024
ENSMUSG00000079484	Phyhd1	2	+	30277622	30277829	30277622	30277644	30279954	30280083	2,2,1,4,3,4	12,12,13,4,19,24	0,6,4,0,2,5	7,20,7,6,9,7	334	149	1	1.0	0.069,0.069,0.033,0.308,0.066,0.069	0.0,0.118,0.203,0.0,0.09,0.242	-0.007
ENSMUSG00000039934	Gsap	5	+	21270555	21271248	21270555	21270614	21272981	21273043	77,269,227,266,309,135	0,2,4,0,2,0	11,286,275,220,197,214	0,4,2,0,7,3	783	149	1	1.0	1.0,0.962,0.915,1.0,0.967,1.0	1.0,0.932,0.963,1.0,0.843,0.931	0.029
ENSMUSG00000003123	Lipe	7	-	25384361	25384664	25384372	25384664	25383452	25383680	0,0,0,0,0,0	76,68,72,110,106,59	0,4,2,0,0,0	34,96,93,68,54,89	160	149	1	1.0	0.0,0.0,0.0,0.0,0.0,0.0	0.0,0.037,0.02,0.0,0.0,0.0	-0.009
ENSMUSG00000029012	Orc5	5	-	22526362	22526583	22526534	22526583	22524815	22524868	1,51,33,26,31,31	0,0,0,0,1,0	0,38,30,18,16,31	0,0,0,0,0,0	321	149	1	1.0	1.0,1.0,1.0,1.0,0.935,1.0	NA,1.0,1.0,1.0,1.0,1.0	-0.011
ENSMUSG00000020523	Fam114a2	11	-	57514073	57514288	57514094	57514288	57513635	57513735	10,4,4,4,2,4	0,45,15,51,82,31	0,6,7,6,5,7	7,36,59,54,45,91	170	149	1	1.0	1.0,0.072,0.189,0.064,0.021,0.102	0.0,0.127,0.094,0.089,0.089,0.063	0.164
ENSMUSG00000057541	Pus7	5	-	23748682	23748843	23748755	23748843	23747793	23747920	0,21,20,16,40,34	0,0,0,1,0,0	0,19,17,12,16,20	0,0,0,0,1,0	222	149	1	1.0	NA,1.0,1.0,0.915,1.0,1.0	NA,1.0,1.0,1.0,0.915,1.0	0.0
ENSMUSG00000038056	Kmt2c	5	-	25281660	25281803	25281672	25281803	25281231	25281400	0,11,6,9,14,2	0,15,8,5,20,2	0,16,13,8,11,5	0,9,17,4,9,31	161	149	1	1.0	NA,0.404,0.41,0.625,0.393,0.481	NA,0.622,0.414,0.649,0.531,0.13	-0.007
ENSMUSG00000030346	Rad51ap1	6	-	126934706	126934849	126934713	126934849	126929992	126930102	0,5,0,0,0,0	0,2,0,1,5,3	0,8,0,0,0,3	0,4,6,0,14,0	156	149	1	1.0	NA,0.705,NA,0.0,0.0,0.0	NA,0.656,0.0,NA,0.0,1.0	-0.238
ENSMUSG00000020101	Vsir	10	+	60357841	60358267	60357841	60358135	60358943	60359038	140,187,148,219,324,181	0,0,0,0,0,0	63,153,174,159,175,163	0,0,1,0,2,0	281	149	1	1.0	1.0,1.0,1.0,1.0,1.0,1.0	1.0,1.0,0.989,1.0,0.979,1.0	0.005
ENSMUSG00000025747	Tyms	5	-	30069833	30071707	30071633	30071707	30064084	30064186	4,14,4,0,3,6	0,0,5,0,0,2	0,10,5,6,6,12	0,0,0,0,2,2	1949	149	1	1.0	1.0,1.0,0.058,NA,1.0,0.187	NA,1.0,1.0,1.0,0.187,0.314	-0.051
ENSMUSG00000025747	Tyms	5	-	30069833	30071707	30071633	30071707	30068465	30068640	7,17,10,0,3,6	94,47,81,37,80,76	0,10,5,4,6,11	43,68,66,43,57,53	1949	149	1	1.0	0.006,0.027,0.009,0.0,0.003,0.006	0.0,0.011,0.006,0.007,0.008,0.016	0.001
ENSMUSG00000075703	Selenoi	5	+	30257711	30257820	30257711	30257761	30263070	30263119	0,27,19,29,39,31	0,0,0,3,0,3	6,25,27,25,32,41	0,0,0,0,0,0	208	149	1	1.0	NA,1.0,1.0,0.874,1.0,0.881	1.0,1.0,1.0,1.0,1.0,1.0	-0.049
ENSMUSG00000006638	Abhd1	5	+	30950065	30950248	30950065	30950172	30952884	30953045	5,6,1,7,1,12	0,0,3,0,2,0	4,3,4,6,5,2	0,2,1,0,0,0	225	149	1	1.0	1.0,1.0,0.181,1.0,0.249,1.0	1.0,0.498,0.726,1.0,1.0,1.0	-0.132
ENSMUSG00000013622	Atraid	5	+	31049461	31049580	31049461	31049483	31052196	31052268	314,231,275,220,345,424	5,0,7,0,8,5	204,297,222,186,237,252	0,1,7,4,5,3	246	149	1	1.0	0.974,1.0,0.96,1.0,0.963,0.981	1.0,0.994,0.951,0.966,0.966,0.981	0.003
ENSMUSG00000013622	Atraid	5	+	31052196	31052884	31052196	31052268	31053960	31054058	198,118,225,89,219,245	0,3,1,0,1,0	97,143,111,107,93,107	0,0,0,0,2,1	765	149	1	1.0	1.0,0.885,0.978,1.0,0.977,1.0	1.0,1.0,1.0,1.0,0.901,0.954	-0.002
ENSMUSG00000011096	Akt1s1	7	+	44850006	44850296	44850006	44850276	44852570	44852959	2,3,8,2,7,3	11,18,4,11,22,27	3,8,10,4,9,1	12,13,6,9,22,13	169	149	0.561718874845	1.0	0.138,0.128,0.638,0.138,0.219,0.089	0.181,0.352,0.595,0.282,0.265,0.064	-0.065
ENSMUSG00000021179	Nrde2	12	-	100151210	100151334	100151225	100151334	100149816	100150050	0,15,10,13,23,7	0,8,0,8,10,10	2,23,18,12,14,18	0,5,21,2,8,6	164	149	1	1.0	NA,0.63,1.0,0.596,0.676,0.389	1.0,0.807,0.438,0.845,0.614,0.732	-0.081
ENSMUSG00000022620	Arsa	15	-	89474539	89475005	89474786	89475005	89474006	89474134	0,7,11,6,17,5	0,0,0,0,0,0	6,7,8,7,6,10	0,0,0,0,0,1	396	149	1	1.0	NA,1.0,1.0,1.0,1.0,1.0	1.0,1.0,1.0,1.0,1.0,0.79	0.035
ENSMUSG00000036120	Rfxank	8	-	70135535	70135631	70135565	70135631	70135290	70135391	23,17,16,3,12,4	25,11,17,10,24,20	0,12,6,9,5,5	28,7,12,7,4,3	179	149	1	1.0	0.434,0.563,0.439,0.2,0.294,0.143	0.0,0.588,0.294,0.517,0.51,0.581	-0.07
ENSMUSG00000029106	Add1	5	+	34616562	34616907	34616562	34616814	34619349	34619451	0,2,2,2,10,1	35,190,136,220,291,55	0,3,3,8,2,1	28,211,181,141,161,184	242	149	1	1.0	0.0,0.006,0.009,0.006,0.021,0.011	0.0,0.009,0.01,0.034,0.008,0.003	-0.002
ENSMUSG00000001082	Mfsd10	5	-	34634590	34634962	34634850	34634962	34634422	34634513	194,153,127,152,202,160	0,0,0,0,0,0	181,151,122,147,136,125	1,0,0,0,0,0	409	149	1	1.0	1.0,1.0,1.0,1.0,1.0,1.0	0.985,1.0,1.0,1.0,1.0,1.0	0.003
ENSMUSG00000029098	Acox3	5	+	35583875	35583975	35583875	35583971	35588158	35588313	0,50,4,24,35,9	0,15,9,11,24,1	0,33,37,24,25,17	0,13,7,19,20,5	153	149	1	1.0	NA,0.764,0.302,0.68,0.587,0.898	NA,0.712,0.837,0.552,0.549,0.768	-0.037
ENSMUSG00000033256	Shf	2	-	122354028	122354197	122354030	122354197	122353764	122353884	43,16,14,12,6,12	8,9,8,7,8,7	27,13,8,10,20,9	12,9,1,3,6,3	151	149	0.775692049319	1.0	0.841,0.637,0.633,0.628,0.425,0.628	0.689,0.588,0.888,0.767,0.767,0.747	-0.109
ENSMUSG00000017428	Psmd11	11	+	80469801	80470030	80469801	80469927	80470382	80470418	2,2,1,1,3,0	398,339,465,386,562,510	0,3,2,0,1,1	315,343,333,318,326,360	252	149	1	1.0	0.003,0.003,0.001,0.002,0.003,0.0	0.0,0.005,0.004,0.0,0.002,0.002	-0.0
ENSMUSG00000017428	Psmd11	11	+	80469801	80470418	80469801	80469927	80470625	80470677	500,355,480,398,628,558	0,3,0,9,8,0	336,370,371,344,337,377	0,0,0,5,0,0	640	149	1	1.0	1.0,0.965,1.0,0.911,0.948,1.0	1.0,1.0,1.0,0.941,1.0,1.0	-0.019
ENSMUSG00000020788	Atp2a3	11	+	72989474	72989560	72989474	72989547	72991688	72993043	0,2,0,0,1,0	6,18,10,10,24,0	0,0,1,0,0,0	0,8,26,19,23,20	162	149	1	1.0	0.0,0.093,0.0,0.0,0.037,NA	NA,0.0,0.034,0.0,0.0,0.0	0.019
ENSMUSG00000039087	Rreb1	13	+	37893771	37895198	37893771	37893984	37898411	37898501	0,2,0,2,2,0	0,47,9,51,50,4	0,6,2,4,2,0	0,44,32,43,31,46	1363	149	1	1.0	NA,0.005,0.0,0.004,0.004,0.0	NA,0.015,0.007,0.01,0.007,0.0	-0.005
ENSMUSG00000030830	Itgal	7	+	127317276	127317366	127317276	127317363	127321894	127321948	27,459,339,600,752,88	69,592,511,838,1136,140	20,564,585,554,473,490	28,803,978,777,775,844	152	149	1	1.0	0.277,0.432,0.394,0.412,0.394,0.381	0.412,0.408,0.37,0.411,0.374,0.363	-0.008
ENSMUSG00000098950	Gm28036	2	-	156096417	156098372	156098229	156098372	156079338	156079464	6,401,184,415,456,165	0,3,1,1,1,0	19,348,398,291,260,298	0,10,2,2,3,8	1961	149	0.00331025747244	1.0	1.0,0.91,0.933,0.969,0.972,1.0	1.0,0.726,0.938,0.917,0.868,0.739	0.099
ENSMUSG00000098950	Gm28036	2	-	156098184	156098372	156098229	156098372	156079338	156079464	0,7,9,16,8,1	0,3,1,1,1,0	0,11,5,12,6,12	0,10,2,2,3,8	194	149	1	1.0	NA,0.642,0.874,0.925,0.86,1.0	NA,0.458,0.658,0.822,0.606,0.535	0.244
ENSMUSG00000002968	Med25	7	-	44892064	44892144	44892098	44892144	44886171	44886270	0,1,0,0,2,0	0,0,2,7,5,0	0,1,0,0,1,0	0,3,1,4,4,3	183	149	1	1.0	NA,1.0,0.0,0.0,0.246,NA	NA,0.213,0.0,0.0,0.169,0.0	0.235
ENSMUSG00000002968	Med25	7	-	44892064	44892144	44892098	44892144	44891782	44891907	0,0,1,3,4,0	14,63,58,71,131,36	0,2,0,1,1,0	9,60,74,54,72,81	183	149	1	1.0	0.0,0.0,0.014,0.033,0.024,0.0	0.0,0.026,0.0,0.015,0.011,0.0	0.003
ENSMUSG00000029247	Paics	5	+	76956545	76956846	76956545	76956743	76959314	76959493	0,0,0,1,2,0	23,208,146,165,267,151	0,0,1,0,0,0	7,179,161,132,126,170	252	149	1	1.0	0.0,0.0,0.0,0.004,0.004,0.0	0.0,0.0,0.004,0.0,0.0,0.0	0.001
ENSMUSG00000061086	Myl4	11	+	104580401	104580475	104580401	104580429	104583977	104584127	0,2,0,0,0,0	0,0,0,0,0,0	0,0,2,0,0,0	0,0,0,0,2,0	195	149	1	1.0	NA,1.0,NA,NA,NA,NA	NA,NA,1.0,NA,0.0,NA	0.5
ENSMUSG00000021266	Wars	12	-	108888311	108888548	108888375	108888548	108882694	108882908	0,2,0,0,2,0	51,220,121,190,288,39	0,0,2,1,0,5	13,265,250,212,190,263	213	149	1	1.0	0.0,0.006,0.0,0.0,0.005,0.0	0.0,0.0,0.006,0.003,0.0,0.013	-0.002
ENSMUSG00000097145	9230114K14Rik	5	+	52192917	52193596	52192917	52192978	52194800	52194890	6,7,0,3,4,0	0,3,2,2,1,0	0,1,4,0,6,7	0,0,0,0,0,0	767	149	1	1.0	1.0,0.312,0.0,0.226,0.437,NA	NA,1.0,1.0,NA,1.0,1.0	-0.605
ENSMUSG00000045594	Glb1	9	+	114443008	114443212	114443008	114443121	114450596	114450671	0,2,2,0,0,0	49,182,146,150,194,143	0,0,0,0,0,1	45,160,173,162,154,125	240	149	1	1.0	0.0,0.007,0.008,0.0,0.0,0.0	0.0,0.0,0.0,0.0,0.0,0.005	0.002
ENSMUSG00000039178	Tbc1d19	5	+	53830454	53830500	53830454	53830498	53832969	53833045	0,6,14,12,30,16	0,0,0,0,0,0	2,23,21,11,6,22	0,1,0,0,0,0	151	149	1	1.0	NA,1.0,1.0,1.0,1.0,1.0	1.0,0.958,1.0,1.0,1.0,1.0	0.007
ENSMUSG00000039178	Tbc1d19	5	+	53830454	53830555	53830454	53830498	53832969	53833045	0,0,1,0,2,3	0,0,0,0,0,0	0,1,2,3,3,0	0,1,0,0,0,0	206	149	1	1.0	NA,NA,1.0,NA,1.0,1.0	NA,0.42,1.0,1.0,1.0,NA	0.145
ENSMUSG00000039178	Tbc1d19	5	+	53830454	53830555	53830454	53830500	53832969	53833045	0,0,1,0,2,0	0,6,14,12,30,13	0,0,2,3,3,0	2,22,21,11,6,22	204	149	1	1.0	NA,0.0,0.05,0.0,0.046,0.0	0.0,0.0,0.065,0.166,0.268,0.0	-0.064
ENSMUSG00000039178	Tbc1d19	5	+	53830454	53830500	53830454	53830498	53835171	53835246	0,1,0,0,0,3	0,4,0,0,0,0	0,3,0,0,0,0	0,0,0,0,0,0	151	149	1	1.0	NA,0.198,NA,NA,NA,1.0	NA,1.0,NA,NA,NA,NA	-0.401
ENSMUSG00000044573	Acp1	12	-	30904717	30904983	30904869	30904983	30897744	30897806	1,60,18,45,72,42	23,95,96,99,163,120	0,56,51,40,42,48	12,78,84,80,65,86	301	149	0.75570515049	1.0	0.021,0.238,0.085,0.184,0.179,0.148	0.0,0.262,0.231,0.198,0.242,0.216	-0.049
ENSMUSG00000044573	Acp1	12	-	30904869	30905142	30905068	30905142	30897744	30897806	23,101,96,103,164,122	0,0,0,0,1,1	12,83,94,85,68,92	0,0,1,0,0,0	348	149	1	1.0	1.0,1.0,1.0,1.0,0.986,0.981	1.0,1.0,0.976,1.0,1.0,1.0	-0.002
ENSMUSG00000029171	Pgm1	5	+	64103713	64103907	64103713	64103864	64105754	64105944	0,77,59,86,101,56	0,1,0,0,0,0	14,74,55,41,62,61	0,2,1,0,0,0	192	149	1	1.0	NA,0.984,1.0,1.0,1.0,1.0	1.0,0.966,0.977,1.0,1.0,1.0	0.006
ENSMUSG00000043940	Wdfy3	5	-	101900013	101900249	101900058	101900249	101898426	101898561	0,33,13,45,70,6	0,30,10,43,40,0	0,40,52,43,19,32	0,39,27,22,33,38	194	149	1	1.0	NA,0.458,0.5,0.446,0.573,1.0	NA,0.441,0.597,0.6,0.307,0.393	0.128
ENSMUSG00000029290	Zfp326	5	+	105886316	105888839	105886316	105886428	105891117	105891316	10,151,63,124,211,89	0,0,2,4,4,0	0,108,77,117,152,123	0,5,1,2,0,3	2560	149	1	1.0	1.0,1.0,0.647,0.643,0.754,1.0	NA,0.557,0.818,0.773,1.0,0.705	0.07
ENSMUSG00000092060	Bend4	5	-	67400060	67400301	67400131	67400301	67392147	67398450	0,0,0,2,3,0	0,4,3,4,4,10	0,0,1,0,0,1	0,2,3,0,4,1	220	149	1	1.0	NA,0.0,0.0,0.253,0.337,0.0	NA,0.0,0.184,NA,0.0,0.404	-0.029
ENSMUSG00000038671	Arfrp1	2	-	181361000	181361472	181361390	181361472	181359638	181359739	270,133,121,145,179,257	39,0,13,12,19,30	223,131,146,134,137,177	8,16,8,6,10,22	539	149	1	1.0	0.657,1.0,0.72,0.77,0.723,0.703	0.885,0.694,0.835,0.861,0.791,0.69	-0.031
ENSMUSG00000038671	Arfrp1	2	-	181364013	181364398	181364310	181364398	181359638	181359739	13,34,17,14,25,10	0,0,0,0,2,0	1,27,21,24,10,10	0,2,0,0,0,0	446	149	1	1.0	1.0,1.0,1.0,1.0,0.807,1.0	1.0,0.819,1.0,1.0,1.0,1.0	-0.002
ENSMUSG00000038671	Arfrp1	2	-	181364013	181364398	181364310	181364398	181361390	181361472	174,135,136,129,184,181	0,0,1,0,0,0	156,157,134,121,115,117	0,0,0,1,0,2	446	149	1	1.0	1.0,1.0,0.978,1.0,1.0,1.0	1.0,1.0,1.0,0.976,1.0,0.951	0.009
ENSMUSG00000029152	Ociad1	5	+	73306577	73306798	73306577	73306753	73310273	73310426	8,6,13,13,15,11	638,641,801,773,933,1016	11,14,13,10,21,10	496,729,736,748,607,706	194	149	1	1.0	0.01,0.007,0.012,0.013,0.012,0.008	0.017,0.015,0.013,0.01,0.026,0.011	-0.005
ENSMUSG00000020227	Irak3	10	-	120165040	120165211	120165092	120165211	120146430	120146629	0,30,22,31,33,8	56,442,347,503,698,222	7,20,34,18,16,28	20,450,489,371,459,470	201	149	1	1.0	0.0,0.048,0.045,0.044,0.034,0.026	0.206,0.032,0.049,0.035,0.025,0.042	-0.032
ENSMUSG00000020227	Irak3	10	-	120165040	120165211	120165092	120165211	120160141	120160481	6,8,22,11,18,8	10,7,20,6,5,13	7,3,10,8,8,12	12,2,2,9,1,9	201	149	0.802774474912	1.0	0.308,0.459,0.449,0.576,0.727,0.313	0.302,0.527,0.788,0.397,0.856,0.497	-0.089
ENSMUSG00000022552	Sharpin	15	-	76347481	76348004	76347895	76348004	76347258	76347387	739,338,440,303,405,409	0,4,0,0,0,0	540,351,300,276,296,285	0,0,0,0,0,0	563	149	1	1.0	1.0,0.957,1.0,1.0,1.0,1.0	1.0,1.0,1.0,1.0,1.0,1.0	-0.007
ENSMUSG00000024300	Myo1f	17	+	33598142	33598323	33598142	33598312	33601050	33601196	0,0,0,0,0,1	435,687,718,723,990,485	0,0,0,1,0,2	262,640,622,498,614,684	160	149	1	1.0	0.0,0.0,0.0,0.0,0.0,0.002	0.0,0.0,0.0,0.002,0.0,0.003	-0.001
ENSMUSG00000035713	Usp35	7	-	97315079	97315178	97315086	97315178	97314733	97314927	0,1,0,6,5,0	0,6,6,2,4,0	1,1,2,2,3,2	0,3,0,6,5,0	156	149	1	1.0	NA,0.137,0.0,0.741,0.544,NA	1.0,0.241,1.0,0.241,0.364,1.0	-0.285
ENSMUSG00000055681	Cope	8	+	70304633	70306651	70304633	70304696	70307949	70308003	1213,597,954,651,905,1146	0,0,0,0,0,0	774,613,667,461,570,599	0,0,0,1,0,0	2104	149	1	1.0	1.0,1.0,1.0,1.0,1.0,1.0	1.0,1.0,1.0,0.97,1.0,1.0	0.005
ENSMUSG00000003746	Man1a	10	-	54075503	54075709	54075525	54075709	54074415	54075270	0,1,0,0,6,0	4,94,47,87,118,51	0,0,0,0,0,2	1,87,92,74,64,88	171	149	1	1.0	0.0,0.009,0.0,0.0,0.042,0.0	0.0,0.0,0.0,0.0,0.0,0.019	0.005
ENSMUSG00000059475	Zfp426	9	-	20474906	20475033	20474910	20475033	20473027	20473108	0,8,9,0,14,4	0,1,0,1,1,0	0,9,14,1,7,14	0,1,1,0,3,0	153	149	1	1.0	NA,0.886,1.0,0.0,0.932,1.0	NA,0.898,0.932,1.0,0.694,1.0	-0.141
ENSMUSG00000048796	Cyb561d1	3	-	108200626	108200834	108200759	108200834	108200124	108200162	30,43,33,37,51,34	0,0,3,2,6,0	16,43,16,38,23,20	0,0,7,5,0,5	282	149	0.536779244524	1.0	1.0,1.0,0.853,0.907,0.818,1.0	1.0,1.0,0.547,0.801,1.0,0.679	0.092
ENSMUSG00000033020	Polr2f	15	+	79146052	79146183	79146052	79146138	79151335	79151407	1495,353,624,408,540,953	13,1,13,0,11,16	876,426,365,316,315,388	2,4,9,4,6,0	194	149	1	1.0	0.989,0.996,0.974,1.0,0.974,0.979	0.997,0.988,0.969,0.984,0.976,1.0	-0.0
ENSMUSG00000046808	Atp10d	5	+	72265970	72266168	72265970	72266074	72267406	72267533	0,0,0,0,0,0	0,0,0,0,4,0	0,0,0,0,1,1	0,6,1,3,5,0	243	149	1	1.0	NA,NA,NA,NA,0.0,NA	NA,0.0,0.0,0.0,0.109,1.0	-0.222
ENSMUSG00000015957	Wnt11	7	+	98847173	98847451	98847173	98847287	98850226	98850519	2,14,13,6,17,16	0,0,0,0,1,0	8,11,3,4,15,9	0,0,0,0,0,0	313	149	1	1.0	1.0,1.0,1.0,1.0,0.89,1.0	1.0,1.0,1.0,1.0,1.0,1.0	-0.018
ENSMUSG00000004264	Phb2	6	+	124715953	124716430	124715953	124716030	124716605	124716950	225,99,198,118,371,297	0,0,0,0,0,3	188,68,9,66,147,76	15,0,0,0,0,0	549	149	1	1.0	1.0,1.0,1.0,1.0,1.0,0.964	0.773,1.0,1.0,1.0,1.0,1.0	0.032
ENSMUSG00000028621	Cyb5rl	4	+	107068611	107070547	107068611	107068823	107070869	107071018	0,6,3,1,19,4	0,8,6,10,12,1	0,6,7,12,0,5	1,0,8,0,6,3	1873	149	1	1.0	NA,0.056,0.038,0.008,0.112,0.241	0.0,1.0,0.065,1.0,0.0,0.117	-0.273
ENSMUSG00000024911	Fibp	19	+	5463170	5463325	5463170	5463304	5463603	5463712	257,99,154,76,154,205	362,113,233,165,205,335	150,94,89,81,83,101	215,156,131,102,144,165	170	149	1	1.0	0.384,0.434,0.367,0.288,0.397,0.349	0.379,0.346,0.373,0.41,0.336,0.349	0.004
ENSMUSG00000030435	U2af2	7	+	5075140	5075239	5075140	5075227	5075467	5075716	118,236,251,246,270,267	250,398,415,393,564,442	146,210,179,169,231,204	191,386,361,287,369,378	161	149	1	1.0	0.304,0.354,0.359,0.367,0.307,0.359	0.414,0.335,0.315,0.353,0.367,0.333	-0.011
ENSMUSG00000051113	Fam71e1	7	+	44496914	44497064	44496914	44497033	44497502	44497633	3,2,6,0,2,3	0,0,0,1,0,1	0,1,0,2,0,4	0,1,0,0,0,1	180	149	1	1.0	1.0,1.0,1.0,0.0,1.0,0.713	NA,0.453,NA,1.0,NA,0.768	0.045
ENSMUSG00000029407	Uso1	5	+	92152440	92152527	92152440	92152500	92152851	92152916	0,192,100,219,276,47	0,1,0,0,0,2	30,150,223,140,196,207	0,0,0,0,0,0	176	149	1	1.0	NA,0.994,1.0,1.0,1.0,0.952	1.0,1.0,1.0,1.0,1.0,1.0	-0.011
ENSMUSG00000058013	Sept11	5	+	93138437	93138596	93138437	93138537	93139448	93139563	0,0,0,0,1,0	0,0,0,0,1,0	0,0,0,1,0,0	0,0,0,0,0,2	208	149	1	1.0	NA,NA,NA,NA,0.417,NA	NA,NA,NA,1.0,NA,0.0	-0.083
ENSMUSG00000029385	Ccng2	5	+	93270793	93271279	93270793	93271044	93271362	93271461	0,61,41,71,64,48	0,0,0,2,0,0	8,87,66,73,76,89	0,0,0,0,0,0	384	149	1	1.0	NA,1.0,1.0,0.932,1.0,1.0	1.0,1.0,1.0,1.0,1.0,1.0	-0.014
ENSMUSG00000023074	Mospd1	X	-	53355652	53355873	53355655	53355873	53347703	53347865	0,0,0,2,0,0	0,25,19,16,33,15	0,1,0,0,0,0	0,38,11,20,20,13	152	149	1	1.0	NA,0.0,0.0,0.109,0.0,0.0	NA,0.025,0.0,0.0,0.0,0.0	0.017
ENSMUSG00000033918	Parl	16	-	20293297	20293402	20293353	20293402	20287856	20287952	0,4,0,10,5,4	241,136,292,179,245,297	1,10,3,2,0,2	107,222,149,185,120,167	205	149	1	1.0	0.0,0.021,0.0,0.039,0.015,0.01	0.007,0.032,0.014,0.008,0.0,0.009	0.003
ENSMUSG00000004568	Arhgef18	8	+	3393072	3393224	3393072	3393102	3427348	3427490	0,0,0,0,0,0	0,5,5,1,4,0	0,0,0,0,0,1	0,0,8,3,3,5	271	149	1	1.0	NA,0.0,0.0,0.0,0.0,NA	NA,NA,0.0,0.0,0.0,0.099	-0.025
ENSMUSG00000004567	Mcoln1	8	+	3508683	3509235	3508683	3508780	3511687	3511810	18,2,11,4,7,2	0,0,0,0,0,0	5,11,12,4,5,7	0,0,0,0,1,0	604	149	1	1.0	1.0,1.0,1.0,1.0,1.0,1.0	1.0,1.0,1.0,1.0,0.552,1.0	0.075
ENSMUSG00000071653	1810009A15Rik	19	+	8889123	8889727	8889123	8889248	8890002	8890100	17,2,9,15,14,2	565,229,324,239,366,403	1,10,3,2,6,5	360,187,187,205,247,226	628	149	1	1.0	0.007,0.002,0.007,0.015,0.009,0.001	0.001,0.013,0.004,0.002,0.006,0.005	0.002
ENSMUSG00000035325	Sec31a	5	-	100373379	100373715	100373424	100373715	100368293	100368352	28,83,104,84,126,24	9,38,48,55,58,27	9,92,88,90,95,74	7,56,58,34,32,44	194	149	1	1.0	0.705,0.627,0.625,0.54,0.625,0.406	0.497,0.558,0.538,0.67,0.695,0.564	0.001
ENSMUSG00000021094	Dhrs7	12	-	72659265	72659496	72659343	72659496	72657327	72657434	0,0,0,0,1,0	89,132,124,91,159,154	0,0,0,0,0,0	65,75,96,94,79,96	227	149	1	1.0	0.0,0.0,0.0,0.0,0.004,0.0	0.0,0.0,0.0,0.0,0.0,0.0	0.001
ENSMUSG00000035310	Lin54	5	-	100485139	100485855	100485802	100485855	100480197	100480321	27,38,35,52,74,8	0,4,1,0,0,0	0,41,53,44,62,59	0,7,0,0,0,1	812	149	1	1.0	1.0,0.635,0.865,1.0,1.0,1.0	NA,0.518,1.0,1.0,1.0,0.915	0.03
ENSMUSG00000035266	Helq	5	-	100790125	100790236	100790138	100790236	100786983	100787082	0,1,2,0,0,0	0,0,0,2,5,2	0,0,2,0,0,2	0,3,1,3,2,1	162	149	1	1.0	NA,1.0,1.0,0.0,0.0,0.0	NA,0.0,0.648,0.0,0.0,0.648	0.141
ENSMUSG00000035234	Abraxas1	5	-	100809553	100809643	100809558	100809643	100806778	100806890	0,0,0,0,1,0	0,13,5,4,8,12	0,0,0,0,0,0	0,5,2,6,3,5	154	149	1	1.0	NA,0.0,0.0,0.0,0.108,0.0	NA,0.0,0.0,0.0,0.0,0.0	0.022
ENSMUSG00000047193	Dync2h1	9	-	7101304	7101600	7101491	7101600	7101073	7101187	0,0,0,0,1,0	0,0,0,1,5,0	0,0,0,0,2,0	0,2,1,1,0,10	336	149	1	1.0	NA,NA,NA,0.0,0.081,NA	NA,0.0,0.0,0.0,1.0,0.0	-0.16
ENSMUSG00000021666	Gfm2	13	+	97150324	97150419	97150324	97150413	97153227	97153316	0,0,0,0,0,0	0,14,15,23,33,16	0,0,1,0,0,0	2,9,12,12,13,15	155	149	1	1.0	NA,0.0,0.0,0.0,0.0,0.0	0.0,0.0,0.074,0.0,0.0,0.0	-0.012
ENSMUSG00000031060	Rbm10	X	+	20645436	20645597	20645436	20645594	20645768	20645866	0,17,4,19,48,17	0,21,13,19,23,10	4,18,6,10,9,18	3,9,20,20,15,7	152	149	1	1.0	NA,0.442,0.232,0.495,0.672,0.625	0.567,0.662,0.227,0.329,0.37,0.716	0.015
ENSMUSG00000036875	Dna2	10	+	62969775	62970061	62969775	62969958	62971843	62971990	0,3,0,4,2,4	5,7,13,5,8,8	0,0,0,0,0,0	7,4,6,1,8,1	252	149	0.763060528693	1.0	0.0,0.202,0.0,0.321,0.129,0.228	0.0,0.0,0.0,0.0,0.0,0.0	0.147
ENSMUSG00000030447	Cyfip1	7	+	55923874	55924005	55923874	55923960	55924373	55924446	400,1128,1141,1366,1757,1547	0,3,0,1,0,0	292,1190,1227,1125,1035,1154	4,0,1,0,0,0	194	149	1	1.0	1.0,0.997,1.0,0.999,1.0,1.0	0.982,1.0,0.999,1.0,1.0,1.0	0.003
ENSMUSG00000091625	Lsm5	6	-	56703005	56703409	56703317	56703409	56702095	56702168	47,9,89,4,69,150	0,0,0,0,0,0	59,49,15,24,37,46	0,0,0,0,0,1	461	149	1	1.0	1.0,1.0,1.0,1.0,1.0,1.0	1.0,1.0,1.0,1.0,1.0,0.937	0.01
ENSMUSG00000091625	Lsm5	6	-	56703313	56703409	56703317	56703409	56703005	56703033	0,0,70,0,48,112	10,2,3,0,2,17	41,33,0,18,26,11	12,7,2,5,2,6	153	149	1	1.0	0.0,0.0,0.958,NA,0.959,0.865	0.769,0.821,0.0,0.778,0.927,0.641	-0.1
ENSMUSG00000034799	Unc13a	8	-	71662839	71662928	71662854	71662928	71662480	71662535	0,0,0,0,0,0	2,0,4,0,3,1	0,0,0,1,3,0	0,0,0,2,1,2	164	149	1	1.0	0.0,NA,0.0,NA,0.0,0.0	NA,NA,NA,0.312,0.732,0.0	-0.348
ENSMUSG00000040669	Phc1	6	-	122334965	122335083	122334972	122335083	122334069	122334150	0,7,0,0,0,0	0,6,3,16,12,0	0,2,0,0,1,6	0,7,15,6,7,8	156	149	1	1.0	NA,0.527,0.0,0.0,0.0,NA	NA,0.214,0.0,0.0,0.12,0.417	-0.018
ENSMUSG00000033773	Rpap2	5	+	107601730	107601859	107601730	107601845	107603525	107603624	8,1,0,0,0,0	6,28,6,12,31,13	0,0,0,0,0,0	11,9,20,13,27,28	163	149	1	1.0	0.549,0.032,0.0,0.0,0.0,0.0	0.0,0.0,0.0,0.0,0.0,0.0	0.097
ENSMUSG00000033540	Idua	5	+	108680860	108681204	108680860	108681077	108681379	108681592	0,3,1,0,0,0	2,68,42,51,83,27	0,3,0,3,4,0	4,52,47,32,64,40	276	149	1	1.0	0.0,0.023,0.013,0.0,0.0,0.0	0.0,0.03,0.0,0.048,0.033,0.0	-0.013
ENSMUSG00000035697	Arhgap45	10	+	80025408	80025547	80025408	80025546	80026155	80026346	0,0,0,0,0,1	36,154,128,142,244,55	0,0,0,0,0,0	28,151,130,85,126,102	150	149	1	1.0	0.0,0.0,0.0,0.0,0.0,0.018	0.0,0.0,0.0,0.0,0.0,0.0	0.003
ENSMUSG00000029916	Agk	6	+	40352352	40354807	40352352	40352432	40355013	40355093	0,5,2,13,4,0	0,0,0,0,0,0	1,5,7,6,0,3	0,0,2,1,0,0	2524	149	1	1.0	NA,1.0,1.0,1.0,1.0,NA	1.0,1.0,0.171,0.262,NA,1.0	0.313
ENSMUSG00000029346	Srrd	5	-	112337975	112338047	112338001	112338047	112337391	112337741	16,12,22,10,13,15	71,33,54,22,71,89	10,10,13,14,22,19	74,53,41,48,54,38	175	149	1	1.0	0.161,0.236,0.258,0.279,0.135,0.125	0.103,0.138,0.213,0.199,0.258,0.299	-0.003
ENSMUSG00000042328	Hps4	5	+	112343094	112343163	112343094	112343122	112344540	112345048	0,6,0,12,9,0	0,2,0,0,0,3	0,4,3,3,2,9	0,0,0,0,0,0	190	149	1	1.0	NA,0.702,NA,1.0,1.0,0.0	NA,1.0,1.0,1.0,1.0,1.0	-0.325
ENSMUSG00000000732	Icosl	10	+	78071160	78072091	78071160	78071279	78073706	78074000	8,160,111,231,249,64	0,8,8,0,0,0	17,209,192,232,170,204	0,9,0,1,12,0	961	149	1	1.0	1.0,0.756,0.683,1.0,1.0,1.0	1.0,0.783,1.0,0.973,0.687,1.0	-0.001
ENSMUSG00000029577	Ube3b	5	+	114401267	114401441	114401267	114401437	114402521	114402689	0,6,1,0,1,0	0,81,42,63,104,9	0,1,1,0,0,2	0,82,66,57,67,64	153	149	1	1.0	NA,0.067,0.023,0.0,0.009,0.0	NA,0.012,0.015,0.0,0.0,0.03	0.008
ENSMUSG00000011884	Gltp	5	-	114676264	114676398	114676335	114676398	114674053	114674185	133,314,255,331,457,107	0,1,0,0,1,0	33,335,249,222,235,271	0,3,0,2,0,1	220	149	1	1.0	1.0,0.995,1.0,1.0,0.997,1.0	1.0,0.987,1.0,0.987,1.0,0.995	0.004
ENSMUSG00000029559	2210016L21Rik	5	+	114945785	114945907	114945785	114945828	114946017	114946116	0,5,1,8,17,0	125,157,168,144,188,97	1,4,7,2,3,3	108,98,105,85,91,100	228	149	1	1.0	0.0,0.02,0.004,0.035,0.056,0.0	0.006,0.026,0.042,0.015,0.021,0.019	-0.002
ENSMUSG00000029524	Sirt4	5	-	115482574	115483118	115482623	115483118	115480230	115480525	0,8,0,1,1,2	10,15,12,11,13,21	0,3,6,1,7,0	6,11,12,9,7,17	198	149	0.741297443895	1.0	0.0,0.286,0.0,0.064,0.055,0.067	0.0,0.17,0.273,0.077,0.429,0.0	-0.08
ENSMUSG00000041609	Bicdl1	5	-	115652626	115652986	115652924	115652986	115651818	115651939	0,18,3,12,10,4	0,1,0,1,0,0	0,10,7,3,2,19	0,0,0,0,0,0	447	149	1	1.0	NA,0.857,1.0,0.8,1.0,1.0	NA,1.0,1.0,1.0,1.0,1.0	-0.069
ENSMUSG00000025571	Tnrc6c	11	+	117749576	117753144	117749576	117749817	117755962	117756106	8,32,19,44,69,20	0,0,0,0,0,0	8,19,29,22,15,32	0,0,1,1,0,0	3476	149	1	1.0	1.0,1.0,1.0,1.0,1.0,1.0	1.0,1.0,0.554,0.485,1.0,1.0	0.16
ENSMUSG00000061288	Taok3	5	+	117204298	117206526	117204298	117204395	117206646	117206760	0,28,27,59,85,8	0,132,53,138,221,28	0,27,40,41,69,38	3,142,158,129,108,93	2280	149	1	1.0	NA,0.014,0.032,0.027,0.025,0.018	0.0,0.012,0.016,0.02,0.04,0.026	0.004
ENSMUSG00000029359	Tesc	5	+	118056376	118056443	118056376	118056438	118056536	118056644	0,0,2,0,1,0	16,8,2,9,18,14	1,0,8,0,1,4	27,7,11,4,16,28	154	149	1	1.0	0.0,0.0,0.492,0.0,0.051,0.0	0.035,0.0,0.413,0.0,0.057,0.121	-0.014
ENSMUSG00000023206	Il15ra	2	+	11718263	11718458	11718263	11718342	11720012	11720105	11,158,95,176,209,80	3,5,7,21,25,6	67,289,289,264,224,243	2,10,15,21,18,17	265	149	1	1.0	0.673,0.947,0.884,0.825,0.825,0.882	0.95,0.942,0.915,0.876,0.875,0.889	-0.069
ENSMUSG00000023206	Il15ra	2	+	11718263	11718458	11718263	11718342	11723412	11723610	17,91,46,87,122,55	0,0,0,1,0,2	24,147,160,150,118,134	0,7,3,0,8,7	265	149	1	1.0	1.0,1.0,1.0,0.98,1.0,0.939	1.0,0.922,0.968,1.0,0.892,0.915	0.037
ENSMUSG00000023206	Il15ra	2	+	11718263	11718458	11718263	11718342	11724095	11724128	8,93,44,85,118,59	0,0,2,0,0,0	24,141,155,149,116,136	0,0,0,2,8,0	265	149	1	1.0	1.0,1.0,0.925,1.0,1.0,1.0	1.0,1.0,1.0,0.977,0.891,1.0	0.009
ENSMUSG00000023206	Il15ra	2	+	11718263	11718458	11718263	11718342	11730570	11730646	8,88,44,80,109,55	0,0,0,3,0,0	24,137,148,142,113,135	0,0,0,0,0,0	265	149	1	1.0	1.0,1.0,1.0,0.937,1.0,1.0	1.0,1.0,1.0,1.0,1.0,1.0	-0.01
ENSMUSG00000022199	Slc22a17	14	-	54907885	54908366	54908260	54908366	54907518	54907630	0,5,0,2,1,0	0,0,0,0,0,0	4,5,0,0,4,4	0,1,0,0,0,0	524	149	1	1.0	NA,1.0,NA,1.0,1.0,NA	1.0,0.587,NA,NA,1.0,1.0	0.103
ENSMUSG00000029528	Pxn	5	+	115545371	115545805	115545371	115545508	115546812	115546948	17,330,181,339,454,77	0,0,0,0,3,0	32,360,371,324,358,343	0,0,0,0,1,0	446	149	1	1.0	1.0,1.0,1.0,1.0,0.981,1.0	1.0,1.0,1.0,1.0,0.992,1.0	-0.002
ENSMUSG00000042744	Hectd4	5	+	121292729	121292858	121292729	121292852	121295374	121295499	0,6,3,3,4,0	0,0,0,0,9,1	0,2,7,0,3,7	0,0,18,9,0,4	155	149	1	1.0	NA,1.0,1.0,1.0,0.299,0.0	NA,1.0,0.272,0.0,1.0,0.627	0.08
ENSMUSG00000042726	Trafd1	5	-	121373137	121373474	121373149	121373474	121372602	121372675	1652,1039,1022,951,1325,1155	733,453,452,423,612,484	1055,1085,1077,948,936,1028	494,540,492,445,458,541	161	149	1	1.0	0.676,0.68,0.677,0.675,0.667,0.688	0.664,0.65,0.67,0.663,0.654,0.637	0.021
ENSMUSG00000042726	Trafd1	5	-	121373137	121373474	121373338	121373474	121372602	121372675	3615,2926,2914,2795,3646,2985	85,74,85,115,99,78	2552,3237,3140,2866,2651,2918	98,111,90,109,85,96	350	149	1	1.0	0.948,0.944,0.936,0.912,0.94,0.942	0.917,0.925,0.937,0.918,0.93,0.928	0.011
ENSMUSG00000042726	Trafd1	5	-	121373137	121374067	121373946	121374067	121372602	121372675	3636,3209,3104,3101,4150,3179	2,0,0,0,1,5	2645,3823,3499,3145,3149,3258	0,0,2,0,0,0	958	149	1	1.0	0.996,1.0,1.0,1.0,0.998,0.99	1.0,1.0,0.996,1.0,1.0,1.0	-0.002
ENSMUSG00000042726	Trafd1	5	-	121373149	121373474	121373338	121373474	121372602	121372675	2696,2340,2344,2267,2933,2314	85,74,85,115,99,78	1991,2692,2555,2363,2173,2431	98,111,90,109,85,96	338	149	1	1.0	0.933,0.933,0.924,0.897,0.929,0.929	0.9,0.914,0.926,0.905,0.918,0.918	0.011
ENSMUSG00000042726	Trafd1	5	-	121384744	121384845	121384756	121384845	121384039	121384104	1,39,38,42,30,21	7,3,3,22,12,6	0,61,40,61,31,47	0,6,9,7,1,8	161	149	1	1.0	0.117,0.923,0.921,0.639,0.698,0.764	NA,0.904,0.804,0.89,0.966,0.845	-0.205
ENSMUSG00000029454	Mapkapk5	5	-	121526738	121526860	121526744	121526860	121525662	121525767	315,126,219,154,203,318	124,59,98,53,77,110	192,181,117,103,98,136	54,38,39,37,44,46	155	149	1	1.0	0.709,0.672,0.682,0.736,0.717,0.735	0.774,0.821,0.743,0.728,0.682,0.74	-0.039
ENSMUSG00000062593	Gm49339	10	+	51494792	51494893	51494792	51494845	51495536	51496059	27,180,140,183,226,104	3,20,27,23,35,33	23,174,181,148,139,151	0,23,24,18,24,18	197	149	1	1.0	0.872,0.872,0.797,0.858,0.83,0.704	1.0,0.851,0.851,0.861,0.814,0.864	-0.051
ENSMUSG00000062593	Gm49339	10	+	51494792	51494893	51494792	51494845	51495993	51496059	168,306,316,288,367,367	5559,5418,7321,6017,7223,8013	128,305,330,288,274,293	4778,6010,5294,5646,4294,5595	197	149	1	1.0	0.022,0.041,0.032,0.035,0.037,0.033	0.02,0.037,0.045,0.037,0.046,0.038	-0.004
ENSMUSG00000004455	Ppp1cc	5	+	122172731	122172955	122172731	122172803	122173145	122173280	385,1012,961,1009,1534,1512	0,0,0,1,2,0	327,975,974,766,817,1006	0,1,1,0,1,0	301	149	1	1.0	1.0,1.0,1.0,0.998,0.997,1.0	1.0,0.998,0.998,1.0,0.998,1.0	0.0
ENSMUSG00000004455	Ppp1cc	5	+	122172731	122173280	122172731	122172955	122174054	122174115	271,539,622,592,819,812	0,0,0,3,0,0	290,578,515,448,515,523	0,0,0,0,0,0	474	149	1	1.0	1.0,1.0,1.0,0.984,1.0,1.0	1.0,1.0,1.0,1.0,1.0,1.0	-0.003
ENSMUSG00000029464	Gpn3	5	+	122379980	122380177	122379980	122380105	122381189	122381305	0,1,0,0,0,0	30,35,28,19,54,42	0,0,0,0,0,0	14,28,21,21,24,40	221	149	1	1.0	0.0,0.019,0.0,0.0,0.0,0.0	0.0,0.0,0.0,0.0,0.0,0.0	0.003
ENSMUSG00000029471	Camkk2	5	-	122763773	122764302	122764259	122764302	122758952	122759000	104,447,261,342,520,189	0,0,0,0,0,0	55,408,379,307,403,374	0,2,0,0,0,0	635	149	1	1.0	1.0,1.0,1.0,1.0,1.0,1.0	1.0,0.98,1.0,1.0,1.0,1.0	0.003
ENSMUSG00000049550	Clip1	5	-	123630224	123631169	123630452	123631169	123623212	123623270	0,113,71,77,132,34	0,1,0,0,0,0	2,97,98,87,71,86	0,2,1,0,1,0	377	149	1	1.0	NA,0.978,1.0,1.0,1.0,1.0	1.0,0.95,0.975,1.0,0.966,1.0	0.014
ENSMUSG00000049550	Clip1	5	-	123630224	123631169	123630452	123631169	123627293	123627410	0,163,95,152,214,58	0,60,23,37,56,13	7,149,142,138,110,132	0,31,43,22,52,42	377	149	1	1.0	NA,0.518,0.62,0.619,0.602,0.638	1.0,0.655,0.566,0.713,0.455,0.554	-0.058
ENSMUSG00000049550	Clip1	5	-	123653451	123654020	123653531	123654020	123647840	123647965	15,153,89,179,204,45	0,0,0,0,0,0	3,130,114,124,150,146	0,2,0,0,0,0	229	149	1	1.0	1.0,1.0,1.0,1.0,1.0,1.0	1.0,0.977,1.0,1.0,1.0,1.0	0.004
ENSMUSG00000109118	Gm32031	7	+	47008544	47008593	47008544	47008591	47008723	47009008	20,4,0,3,3,0	0,0,0,0,0,0	0,0,0,2,0,0	0,1,0,0,0,0	151	149	1	1.0	1.0,1.0,NA,1.0,1.0,NA	NA,0.0,NA,1.0,NA,NA	0.5
ENSMUSG00000033396	Spg11	2	-	122107708	122108485	122108036	122108485	122103907	122104053	25,10,13,15,15,11	0,26,17,15,34,0	0,16,11,3,7,19	0,23,37,18,14,24	477	149	1	1.0	1.0,0.107,0.193,0.238,0.121,1.0	NA,0.179,0.085,0.049,0.135,0.198	0.314
ENSMUSG00000029439	Sfswap	5	+	129503982	129504152	129503982	129504105	129504762	129504894	0,58,44,44,101,19	0,4,7,1,1,2	8,68,83,60,79,67	0,7,7,1,5,9	196	149	1	1.0	NA,0.917,0.827,0.971,0.987,0.878	1.0,0.881,0.9,0.979,0.923,0.85	-0.006
ENSMUSG00000029439	Sfswap	5	+	129516015	129516151	129516015	129516132	129539574	129539815	0,54,41,41,75,10	0,0,0,0,0,0	11,54,59,49,43,46	0,0,0,2,0,0	168	149	1	1.0	NA,1.0,1.0,1.0,1.0,1.0	1.0,1.0,1.0,0.956,1.0,1.0	0.007
ENSMUSG00000029439	Sfswap	5	+	129543213	129543379	129543213	129543295	129549453	129549684	20,81,56,75,91,41	5,24,12,28,40,12	12,67,89,72,57,68	2,19,16,15,5,19	233	149	0.23278061386	1.0	0.719,0.683,0.749,0.631,0.593,0.686	0.793,0.693,0.781,0.754,0.879,0.696	-0.089
ENSMUSG00000034211	Mrps17	5	+	129715683	129715858	129715683	129715763	129716726	129716866	101,66,142,72,125,111	60,35,66,43,45,47	49,63,71,55,84,80	36,51,49,50,25,39	244	149	0.756489785472	1.0	0.507,0.535,0.568,0.506,0.629,0.591	0.454,0.43,0.469,0.402,0.672,0.556	0.059
ENSMUSG00000034211	Mrps17	5	+	129715683	129715910	129715683	129715763	129716726	129716866	188,142,223,119,222,210	60,35,66,43,45,47	110,140,140,134,153,170	36,51,49,50,25,39	296	149	1	1.0	0.612,0.671,0.63,0.582,0.713,0.692	0.606,0.58,0.59,0.574,0.755,0.687	0.018
ENSMUSG00000034211	Mrps17	5	+	129715683	129715912	129715683	129715763	129716726	129716866	115,94,166,103,177,156	60,35,66,43,45,47	82,91,112,93,106,116	36,51,49,50,25,39	298	149	1	1.0	0.489,0.573,0.557,0.545,0.663,0.624	0.532,0.472,0.533,0.482,0.679,0.598	0.026
ENSMUSG00000034211	Mrps17	5	+	129715683	129715941	129715683	129715763	129716726	129716866	113,103,172,124,181,172	60,35,66,43,45,47	72,110,123,100,115,124	36,51,49,50,25,39	327	149	1	1.0	0.462,0.573,0.543,0.568,0.647,0.625	0.477,0.496,0.534,0.477,0.677,0.592	0.027
ENSMUSG00000034211	Mrps17	5	+	129715683	129715910	129715683	129715858	129716726	129716866	98,76,104,55,97,109	11,0,23,8,0,10	61,77,69,79,78,90	0,0,0,0,9,0	201	149	0.0157578513883	1.0	0.868,1.0,0.77,0.836,1.0,0.89	1.0,1.0,1.0,1.0,0.865,1.0	-0.084
ENSMUSG00000034211	Mrps17	5	+	129715683	129715912	129715683	129715858	129716726	129716866	25,28,47,39,52,55	11,0,23,8,0,10	33,28,41,38,31,36	0,0,0,0,9,0	203	149	0.00141931369061	1.0	0.625,1.0,0.6,0.782,1.0,0.801	1.0,1.0,1.0,1.0,0.717,1.0	-0.151
ENSMUSG00000034211	Mrps17	5	+	129715683	129715941	129715683	129715858	129716726	129716866	23,37,53,60,56,71	11,0,23,8,0,10	23,47,52,45,40,44	0,0,0,0,9,0	232	149	0.00231132492665	1.0	0.573,1.0,0.597,0.828,1.0,0.82	1.0,1.0,1.0,1.0,0.741,1.0	-0.154
ENSMUSG00000034211	Mrps17	5	+	129715683	129715912	129715683	129715910	129716726	129716866	4,2,7,3,6,14	77,50,64,19,51,68	10,3,8,4,4,1	38,52,36,45,51,55	151	149	1	1.0	0.049,0.038,0.097,0.135,0.104,0.169	0.206,0.054,0.18,0.081,0.072,0.018	-0.003
ENSMUSG00000034211	Mrps17	5	+	129715683	129715941	129715683	129715910	129716726	129716866	2,11,13,24,10,30	77,50,64,19,51,68	0,22,19,11,13,9	38,52,36,45,51,55	180	149	1	1.0	0.021,0.154,0.144,0.511,0.14,0.268	0.0,0.259,0.304,0.168,0.174,0.119	0.036
ENSMUSG00000034211	Mrps17	5	+	129715683	129715941	129715683	129715912	129716726	129716866	2,11,13,24,10,30	4,2,7,3,6,14	0,22,19,11,12,9	10,3,8,4,3,1	178	149	1	1.0	0.295,0.822,0.609,0.87,0.582,0.642	0.0,0.86,0.665,0.697,0.77,0.883	-0.009
ENSMUSG00000052395	Rft1	14	+	30676849	30676907	30676849	30676900	30677686	30677817	0,3,0,0,5,0	17,21,29,27,42,30	0,12,3,4,3,2	0,26,37,43,41,38	156	149	1	1.0	0.0,0.12,0.0,0.0,0.102,0.0	NA,0.306,0.072,0.082,0.065,0.048	-0.078
ENSMUSG00000015942	Gtf2ird2	5	+	134191179	134191427	134191179	134191277	134192652	134192791	0,1,2,0,0,0	0,1,5,8,18,3	0,0,0,0,0,0	0,3,6,7,4,5	299	149	1	1.0	NA,0.333,0.166,0.0,0.0,0.0	NA,0.0,0.0,0.0,0.0,0.0	0.1
[truncated: 521 more rows]
