# Supplementary material for: Pharmacological targeting of BMAL1 modulates circadian and immune pathways
Source: Nat Chem Biol. 2025 Mar 25;21(5):736–45. doi: 10.1038/s41589-025-01863-x (PMC12037410; doi:10.1038/s41589-025-01863-x)
Supplement: Supplementary file 15 — Statistical source data. [file 41589_2025_1863_MOESM15_ESM.zip › Alternative splicing - Novogene analysis/CRE_L_AvsCRE_L/CRE_L_AvsCRE_L_SE_significant.xls]

GeneID	geneSymbol	chr	strand	exonStart_0base	exonEnd	upstreamES	upstreamEE	downstreamES	downstreamEE	IJC_SAMPLE_1	SJC_SAMPLE_1	IJC_SAMPLE_2	SJC_SAMPLE_2	IncFormLen	SkipFormLen	PValue	FDR	IncLevel1	IncLevel2	IncLevelDifference
ENSMUSG00000071724	Smpd5	15	+	76295389	76295462	76294347	76295291	76295683	76295824	0,0,7,2,0,0	1,1,1,1,2,2	6,2,4,0,2,1	0,1,1,1,1,0	222	149	3.27760145358e-07	0.00245399483499	0.0,0.0,0.825,0.573,0.0,0.0	1.0,0.573,0.729,0.0,0.573,1.0	-0.413
ENSMUSG00000015937	H2afy	13	-	56084195	56084285	56073618	56074392	56096123	56096234	0,3,5,3,2,2	4,0,0,0,0,2	0,0,0,0,8,2	2,2,1,5,0,1	239	149	4.88742346594e-06	0.0274447155451	0.0,1.0,1.0,1.0,1.0,0.384	0.0,0.0,0.0,0.0,1.0,0.555	0.471
ENSMUSG00000021240	Abcd4	12	-	84606099	84606308	84605347	84605384	84608569	84608659	5,17,18,35,35,9	4,4,1,13,10,2	27,17,27,10,22,22	0,5,0,0,0,1	358	149	5.91305155384e-06	0.0295146683281	0.342,0.639,0.882,0.528,0.593,0.652	1.0,0.586,1.0,1.0,1.0,0.902	-0.309
ENSMUSG00000033543	Gtf2a2	9	+	70017072	70017191	70016818	70016923	70022436	70022738	16,4,3,3,5,4	14,2,1,0,4,3	2,2,8,6,8,4	0,0,1,0,0,2	268	149	6.7146665117e-08	0.00100547654568	0.389,0.527,0.625,1.0,0.41,0.426	1.0,1.0,0.816,1.0,1.0,0.527	-0.328
ENSMUSG00000026860	Sh3glb2	2	-	30346058	30346073	30345698	30345939	30346352	30346453	33,17,28,23,37,7	108,68,85,61,91,63	0,9,8,3,2,0	62,60,61,53,43,76	164	149	1.13776439048e-07	0.00112407980973	0.217,0.185,0.23,0.255,0.27,0.092	0.0,0.12,0.106,0.049,0.041,0.0	0.156
ENSMUSG00000038866	Zcchc2	1	+	106027387	106027531	106023663	106023758	106029751	106032448	8,146,44,132,145,24	0,0,0,0,5,0	3,127,117,92,94,113	0,26,16,23,13,15	293	149	9.9142916099e-14	4.45379721992e-09	1.0,1.0,1.0,1.0,0.936,1.0	1.0,0.713,0.788,0.67,0.786,0.793	0.198
ENSMUSG00000038866	Zcchc2	1	+	106027402	106027531	106023663	106023758	106029751	106031233	8,191,64,180,225,48	0,0,0,0,5,0	3,174,201,146,122,187	0,26,16,23,13,15	278	149	2.34554597967e-11	5.26844810224e-07	1.0,1.0,1.0,1.0,0.96,1.0	1.0,0.782,0.871,0.773,0.834,0.87	0.138
ENSMUSG00000023206	Il15ra	2	+	11723511	11723610	11720012	11720105	11724095	11724128	23,52,46,50,58,45	0,0,0,0,7,0	24,91,84,90,59,88	16,21,21,4,9,11	248	149	1.25111836891e-07	0.00112407980973	1.0,1.0,1.0,1.0,0.833,1.0	0.474,0.722,0.706,0.931,0.798,0.828	0.229
ENSMUSG00000050608	Minos1	4	-	139105855	139105903	139101813	139104012	139130921	139131113	252,37,72,44,62,111	33,7,1,5,14,18	114,51,35,33,55,36	7,0,0,0,0,0	197	149	2.19503623133e-06	0.0140868018029	0.852,0.8,0.982,0.869,0.77,0.823	0.925,1.0,1.0,1.0,1.0,1.0	-0.138
