# Supplementary material for: Pharmacological targeting of BMAL1 modulates circadian and immune pathways
Source: Nat Chem Biol. 2025 Mar 25;21(5):736–45. doi: 10.1038/s41589-025-01863-x (PMC12037410; doi:10.1038/s41589-025-01863-x)
Supplement: Supplementary file 15 — Statistical source data. [file 41589_2025_1863_MOESM15_ESM.zip › Alternative splicing - Novogene analysis/CRE_L_AvsCRE_L/CRE_L_AvsCRE_L_RI.xls]

GeneID	geneSymbol	chr	strand	riExonStart_0base	riExonEnd	upstreamES	upstreamEE	downstreamES	downstreamEE	IJC_SAMPLE_1	SJC_SAMPLE_1	IJC_SAMPLE_2	SJC_SAMPLE_2	IncFormLen	SkipFormLen	PValue	FDR	IncLevel1	IncLevel2	IncLevelDifference
ENSMUSG00000024975	Pdcd4	19	+	53929082	53929861	53929082	53929192	53929716	53929861	50,10,44,19,18,53	2,0,0,0,2,0	28,18,12,11,21,19	0,0,0,0,0,0	673	149	1	1.0	0.847,1.0,1.0,1.0,0.666,1.0	1.0,1.0,1.0,1.0,1.0,1.0	-0.081
ENSMUSG00000074818	Pdzd7	19	-	45028723	45029323	45028723	45028893	45028972	45029323	0,0,0,2,0,0	0,0,0,0,0,0	0,2,0,0,0,0	0,0,0,0,0,1	228	149	1	1.0	NA,NA,NA,1.0,NA,NA	NA,1.0,NA,NA,NA,0.0	0.5
ENSMUSG00000025159	Mms19	19	-	41945732	41947103	41945732	41945815	41946916	41947103	28,52,26,46,71,23	52,50,64,43,79,83	30,61,15,27,34,46	45,40,48,39,66,54	1250	149	1	1.0	0.06,0.11,0.046,0.113,0.097,0.032	0.074,0.154,0.036,0.076,0.058,0.092	-0.005
ENSMUSG00000025159	Mms19	19	-	41949454	41949837	41949454	41949581	41949768	41949837	6,37,9,20,47,4	24,37,57,23,60,19	2,23,22,18,32,15	17,53,46,27,22,34	336	149	1	1.0	0.1,0.307,0.065,0.278,0.258,0.085	0.05,0.161,0.175,0.228,0.392,0.164	-0.013
ENSMUSG00000048612	Myof	19	-	37981877	37983010	37981877	37981908	37982959	37983010	0,2,0,8,3,2	9,428,159,383,578,55	0,8,10,9,1,9	1,400,437,348,324,389	1200	149	1	1.0	0.0,0.001,0.0,0.003,0.001,0.004	0.0,0.002,0.003,0.003,0.0,0.003	-0.0
ENSMUSG00000024695	Zfp91	19	-	12775994	12776462	12775994	12776073	12776411	12776462	0,9,9,29,31,4	68,175,117,180,234,99	1,12,15,25,11,35	48,180,172,180,158,149	487	149	1	1.0	0.0,0.015,0.023,0.047,0.039,0.012	0.006,0.02,0.026,0.041,0.021,0.067	-0.007
ENSMUSG00000036098	Myrf	19	-	10215741	10216149	10215741	10215810	10216060	10216149	0,0,2,0,5,0	0,15,4,3,7,0	0,0,0,0,2,0	0,10,5,6,4,1	399	149	1	1.0	NA,0.0,0.157,0.0,0.211,NA	NA,0.0,0.0,0.0,0.157,0.0	0.061
ENSMUSG00000010110	Stx5a	19	+	8743079	8743423	8743079	8743135	8743352	8743423	1,14,4,9,17,2	49,103,93,98,165,61	2,9,22,16,13,17	27,74,83,69,123,74	366	149	1	1.0	0.008,0.052,0.017,0.036,0.04,0.013	0.029,0.047,0.097,0.086,0.041,0.086	-0.037
ENSMUSG00000010110	Stx5a	19	+	8748654	8748888	8748654	8748711	8748806	8748888	17,42,46,38,46,29	91,124,147,89,158,129	8,30,38,24,34,36	32,78,114,70,86,113	244	149	1	1.0	0.102,0.171,0.16,0.207,0.151,0.121	0.132,0.19,0.169,0.173,0.194,0.163	-0.018
ENSMUSG00000024948	Map4k2	19	+	6341743	6341967	6341743	6341834	6341902	6341967	0,10,10,14,13,1	4,16,10,35,25,0	0,9,9,5,13,14	0,11,15,22,19,17	217	149	1	1.0	0.0,0.3,0.407,0.215,0.263,1.0	NA,0.36,0.292,0.135,0.32,0.361	0.071
ENSMUSG00000024948	Map4k2	19	+	6343801	6344079	6343801	6343883	6343971	6344079	0,2,0,4,7,2	0,15,19,27,43,3	0,1,4,6,4,0	0,23,22,23,30,12	237	149	1	1.0	NA,0.077,0.0,0.085,0.093,0.295	NA,0.027,0.103,0.141,0.077,0.0	0.04
ENSMUSG00000024948	Map4k2	19	+	6345576	6345836	6345576	6345610	6345727	6345836	3,6,2,4,6,0	0,27,17,11,46,6	0,4,12,2,2,0	0,24,22,28,25,18	266	149	1	1.0	1.0,0.111,0.062,0.169,0.068,0.0	NA,0.085,0.234,0.038,0.043,0.0	0.155
ENSMUSG00000024948	Map4k2	19	+	6346083	6346293	6346083	6346125	6346208	6346293	10,9,0,6,27,0	7,30,8,25,48,2	0,2,9,10,9,8	0,17,23,29,32,17	232	149	1	1.0	0.478,0.162,0.0,0.134,0.265,0.0	NA,0.07,0.201,0.181,0.153,0.232	0.006
ENSMUSG00000024948	Map4k2	19	+	6352774	6353190	6352774	6352861	6353119	6353190	0,16,12,15,26,7	34,41,28,32,51,27	10,18,3,7,22,7	16,22,18,25,29,38	407	149	1	1.0	0.0,0.125,0.136,0.146,0.157,0.087	0.186,0.23,0.058,0.093,0.217,0.063	-0.033
ENSMUSG00000024947	Men1	19	+	6335038	6335905	6335038	6335082	6335444	6335905	21,80,33,80,129,15	0,0,2,2,4,0	18,79,49,88,70,70	0,3,0,0,0,10	511	149	1	1.0	1.0,1.0,0.828,0.921,0.904,1.0	1.0,0.885,1.0,1.0,1.0,0.671	0.016
ENSMUSG00000024947	Men1	19	+	6338282	6338961	6338282	6338419	6338825	6338961	0,6,0,4,1,7	36,84,81,46,90,33	12,0,1,2,6,0	15,62,74,42,50,92	555	149	1	1.0	0.0,0.019,0.0,0.023,0.003,0.054	0.177,0.0,0.004,0.013,0.031,0.0	-0.021
ENSMUSG00000024773	Atg2a	19	+	6258550	6258985	6258550	6258633	6258863	6258985	1,11,0,2,2,0	30,45,36,36,54,24	0,1,1,3,3,2	20,33,37,36,26,20	379	149	1	1.0	0.013,0.088,0.0,0.021,0.014,0.0	0.0,0.012,0.011,0.032,0.043,0.038	0.0
ENSMUSG00000024807	Syvn1	19	+	6048454	6048743	6048454	6048607	6048694	6048743	0,2,4,3,4,0	6,113,57,153,186,45	0,9,4,4,1,4	22,138,124,126,124,138	236	149	1	1.0	0.0,0.011,0.042,0.012,0.013,0.0	0.0,0.04,0.02,0.02,0.005,0.018	-0.004
ENSMUSG00000024807	Syvn1	19	+	6050521	6051310	6050521	6050685	6051154	6051310	4,20,8,9,10,0	0,0,0,0,1,1	3,11,5,4,13,19	0,1,1,4,1,0	618	149	1	1.0	1.0,1.0,1.0,1.0,0.707,0.0	1.0,0.726,0.547,0.194,0.758,1.0	0.08
ENSMUSG00000024818	Slc25a45	19	+	5884344	5885766	5884344	5884603	5884722	5885766	0,10,10,18,16,12	55,85,93,76,128,54	4,1,5,7,8,4	39,99,82,76,58,50	268	149	1	1.0	0.0,0.061,0.056,0.116,0.065,0.11	0.054,0.006,0.033,0.049,0.071,0.043	0.025
ENSMUSG00000024858	Grk2	19	-	4287557	4287985	4287557	4287694	4287822	4287985	41,33,35,35,50,33	1545,1010,1145,1276,1685,1384	34,22,29,22,25,28	922,956,947,906,1049,988	277	149	1	1.0	0.014,0.017,0.016,0.015,0.016,0.013	0.019,0.012,0.016,0.013,0.013,0.015	0.001
ENSMUSG00000024858	Grk2	19	-	4291238	4291641	4291238	4291330	4291589	4291641	11,120,73,104,172,52	150,659,641,731,1126,431	42,96,75,90,108,65	122,675,717,632,643,689	408	149	1	1.0	0.026,0.062,0.04,0.049,0.053,0.042	0.112,0.049,0.037,0.049,0.058,0.033	-0.011
ENSMUSG00000040663	Clcf1	19	+	4220177	4223490	4220177	4220344	4222073	4223490	19,186,100,124,344,22	15,19,24,34,35,12	18,237,149,147,181,142	8,31,44,21,33,36	1878	149	1	1.0	0.091,0.437,0.248,0.224,0.438,0.127	0.151,0.378,0.212,0.357,0.303,0.238	-0.012
ENSMUSG00000037916	Ndufv1	19	-	4011101	4011424	4011101	4011272	4011345	4011424	7,8,7,3,15,8	135,172,191,194,240,307	0,10,7,3,14,13	112,194,179,158,186,183	222	149	1	1.0	0.034,0.03,0.024,0.01,0.04,0.017	0.0,0.033,0.026,0.013,0.048,0.046	-0.002
ENSMUSG00000024843	Chka	19	+	3889879	3892213	3889879	3889988	3892106	3892213	4,56,23,130,189,68	12,27,29,29,46,21	9,101,73,107,154,126	24,29,35,13,17,18	2267	149	0.865972076967	1.0	0.021,0.12,0.05,0.228,0.213,0.175	0.024,0.186,0.121,0.351,0.373,0.315	-0.094
ENSMUSG00000024913	Lrp5	19	-	3593515	3597480	3593515	3593626	3597243	3597480	0,6,0,6,10,0	12,24,46,33,49,10	6,6,0,1,6,10	26,33,15,24,44,36	3766	149	1	1.0	0.0,0.01,0.0,0.007,0.008,0.0	0.009,0.007,0.0,0.002,0.005,0.011	-0.002
ENSMUSG00000044906	4930503L19Rik	18	-	70467334	70468517	70467334	70467485	70467758	70468517	0,34,23,19,39,20	6,14,4,4,12,12	5,57,24,20,31,28	0,16,18,13,12,20	422	149	1	1.0	0.0,0.462,0.67,0.626,0.534,0.37	1.0,0.557,0.32,0.352,0.477,0.331	-0.063
ENSMUSG00000044906	4930503L19Rik	18	-	70467334	70468517	70467334	70467485	70468053	70468517	6,87,46,53,128,57	0,0,1,0,0,2	10,115,74,50,76,88	0,0,0,1,0,0	717	149	1	1.0	1.0,1.0,0.905,1.0,1.0,0.856	1.0,1.0,1.0,0.912,1.0,1.0	-0.025
ENSMUSG00000044906	4930503L19Rik	18	-	70467334	70468517	70467334	70467485	70468220	70468517	6,124,77,72,177,83	0,1,0,0,0,0	12,158,112,70,103,136	0,1,0,0,0,0	884	149	1	1.0	1.0,0.954,1.0,1.0,1.0,1.0	1.0,0.964,1.0,1.0,1.0,1.0	-0.002
ENSMUSG00000024516	Sec11c	18	+	65812664	65814957	65812664	65812741	65814837	65814957	452,384,426,317,506,517	0,8,7,4,7,21	247,352,323,307,332,336	8,6,2,1,8,5	2245	149	1	1.0	1.0,0.761,0.802,0.84,0.828,0.62	0.672,0.796,0.915,0.953,0.734,0.817	-0.006
ENSMUSG00000024516	Sec11c	18	+	65812664	65814957	65812664	65812814	65814837	65814957	165,199,219,170,264,189	807,279,454,292,459,715	59,160,162,157,186,187	392,343,352,262,272,301	2172	149	1	1.0	0.014,0.047,0.032,0.038,0.038,0.018	0.01,0.031,0.031,0.039,0.045,0.041	-0.002
ENSMUSG00000036452	Arhgap26	18	+	39357552	39357828	39357552	39357663	39357737	39357828	10,1,0,4,6,0	0,0,0,0,0,0	0,0,5,0,0,0	0,1,0,0,0,0	223	149	1	1.0	1.0,1.0,NA,1.0,1.0,NA	NA,0.0,1.0,NA,NA,NA	0.5
ENSMUSG00000036452	Arhgap26	18	+	39357552	39357828	39357552	39357663	39357798	39357828	10,1,0,4,6,0	0,2,0,0,0,0	0,0,8,0,0,1	0,0,0,1,0,0	284	149	1	1.0	1.0,0.208,NA,1.0,1.0,NA	NA,NA,1.0,0.0,NA,1.0	0.135
ENSMUSG00000038524	Fchsd1	18	-	37963127	37963421	37963127	37963211	37963292	37963421	4,0,0,0,0,0	4,25,18,13,29,18	0,0,3,1,0,4	0,13,23,16,17,14	230	149	1	1.0	0.393,0.0,0.0,0.0,0.0,0.0	NA,0.0,0.078,0.039,0.0,0.156	0.011
ENSMUSG00000024454	Hdac3	18	-	37940952	37941766	37940952	37941110	37941378	37941766	0,0,2,2,7,0	242,141,184,152,225,250	1,1,4,0,0,1	107,149,119,123,150,133	417	149	1	1.0	0.0,0.0,0.004,0.005,0.011,0.0	0.003,0.002,0.012,0.0,0.0,0.003	0.0
ENSMUSG00000024454	Hdac3	18	-	37940952	37941766	37940952	37941110	37941707	37941766	0,15,9,7,23,7	0,2,0,4,6,11	1,11,11,0,2,5	0,1,1,2,2,1	746	149	1	1.0	NA,0.6,1.0,0.259,0.434,0.113	1.0,0.687,0.687,0.0,0.166,0.5	-0.025
ENSMUSG00000024454	Hdac3	18	-	37941378	37941766	37941378	37941458	37941707	37941766	0,20,8,10,29,13	123,113,141,105,170,179	3,22,15,2,6,6	80,107,92,99,100,103	398	149	1	1.0	0.0,0.062,0.021,0.034,0.06,0.026	0.014,0.071,0.058,0.008,0.022,0.021	0.002
ENSMUSG00000024454	Hdac3	18	-	37943677	37944209	37943677	37943751	37944128	37944209	5,35,13,44,29,30	50,74,131,103,144,151	1,41,19,15,30,9	37,100,79,89,125,100	526	149	1	1.0	0.028,0.118,0.027,0.108,0.054,0.053	0.008,0.104,0.064,0.046,0.064,0.025	0.013
ENSMUSG00000044595	Dnd1	18	-	36765095	36766010	36765095	36765557	36765892	36766010	0,2,0,0,0,0	0,0,0,0,2,1	0,1,0,0,1,0	0,0,0,0,3,0	484	149	1	1.0	NA,1.0,NA,NA,0.0,0.0	NA,1.0,NA,NA,0.093,NA	-0.213
ENSMUSG00000038773	Kdm3b	18	+	34794449	34795780	34794449	34794563	34795674	34795780	0,0,0,1,0,0	3,43,21,60,61,12	0,1,0,8,1,0	6,51,60,54,43,64	1260	149	1	1.0	0.0,0.0,0.0,0.002,0.0,0.0	0.0,0.002,0.0,0.017,0.003,0.0	-0.003
ENSMUSG00000014504	Srp19	18	+	34331749	34334364	34331749	34331825	34334292	34334364	14,37,35,47,87,27	175,197,302,180,290,337	13,62,37,43,56,47	121,163,166,144,187,182	2616	149	1	1.0	0.005,0.011,0.007,0.015,0.017,0.005	0.006,0.021,0.013,0.017,0.017,0.014	-0.005
ENSMUSG00000024792	Zfpl1	19	-	6082180	6082471	6082180	6082327	6082398	6082471	47,26,23,11,19,9	68,73,133,80,98,63	4,15,11,18,18,19	125,79,94,55,95,69	220	149	1	1.0	0.319,0.194,0.105,0.085,0.116,0.088	0.021,0.114,0.073,0.181,0.114,0.157	0.041
ENSMUSG00000024908	Ppp6r3	19	-	3483527	3487091	3483527	3484916	3486975	3487091	0,2,1,0,4,1	0,142,66,135,144,51	4,2,0,2,2,6	4,112,96,106,107,134	2208	149	1	1.0	NA,0.001,0.001,0.0,0.002,0.001	0.063,0.001,0.0,0.001,0.001,0.003	-0.011
ENSMUSG00000035842	Ddx11	17	+	66149030	66149313	66149030	66149099	66149212	66149313	0,1,0,0,4,0	6,1,3,0,2,4	5,0,2,3,6,0	0,1,4,0,2,1	262	149	1	1.0	0.0,0.363,0.0,NA,0.532,0.0	1.0,0.0,0.221,1.0,0.63,0.0	-0.296
ENSMUSG00000035842	Ddx11	17	+	66149030	66150052	66149030	66149313	66149967	66150052	0,16,2,0,10,0	6,1,8,1,4,5	0,3,6,2,2,2	5,1,6,4,1,1	803	149	1	1.0	0.0,0.748,0.044,0.0,0.317,0.0	0.0,0.358,0.157,0.085,0.271,0.271	-0.006
ENSMUSG00000034116	Vav1	17	+	57279099	57279401	57279099	57279284	57279356	57279401	104,935,479,1000,1306,407	0,10,7,10,16,3	29,832,839,724,854,1020	0,9,20,16,9,23	221	149	1	1.0	1.0,0.984,0.979,0.985,0.982,0.989	1.0,0.984,0.966,0.968,0.985,0.968	0.008
ENSMUSG00000005823	Gpr108	17	-	57237205	57237497	57237205	57237323	57237423	57237497	8,10,10,10,9,5	112,146,160,197,224,133	1,13,15,7,10,8	95,161,143,144,171,180	249	149	1	1.0	0.041,0.039,0.036,0.029,0.023,0.022	0.006,0.046,0.059,0.028,0.034,0.026	-0.002
ENSMUSG00000002372	Ranbp3	17	+	56701022	56702890	56701022	56701088	56702762	56702890	5,34,19,24,27,3	0,17,5,7,19,3	6,19,16,17,13,23	0,2,4,5,2,6	1823	149	0.456145042359	1.0	1.0,0.14,0.237,0.219,0.104,0.076	1.0,0.437,0.246,0.217,0.347,0.239	-0.118
ENSMUSG00000042625	Safb2	17	-	56562938	56563431	56562938	56563243	56563361	56563431	322,96,137,94,146,185	863,133,228,130,159,282	144,79,75,88,72,65	339,123,115,88,98,97	267	149	1	1.0	0.172,0.287,0.251,0.288,0.339,0.268	0.192,0.264,0.267,0.358,0.291,0.272	-0.006
ENSMUSG00000001229	Dpp9	17	-	56205452	56205870	56205452	56205621	56205696	56205870	0,2,4,2,1,0	12,94,70,89,133,21	0,4,6,4,5,4	0,123,81,90,88,106	224	149	1	1.0	0.0,0.014,0.037,0.015,0.005,0.0	NA,0.021,0.047,0.029,0.036,0.024	-0.02
ENSMUSG00000002833	Hdgfl2	17	+	56098483	56099075	56098483	56098557	56098973	56099075	3,5,4,9,3,7	0,1,1,0,1,0	9,7,4,2,7,9	0,0,0,0,0,0	565	149	1	1.0	1.0,0.569,0.513,1.0,0.442,1.0	1.0,1.0,1.0,1.0,1.0,1.0	-0.246
ENSMUSG00000002833	Hdgfl2	17	+	56098973	56099387	56098973	56099075	56099176	56099387	16,18,12,11,16,25	241,61,142,63,125,119	13,19,17,21,22,14	117,97,94,68,100,76	250	149	1	1.0	0.038,0.15,0.048,0.094,0.071,0.111	0.062,0.105,0.097,0.155,0.116,0.099	-0.02
ENSMUSG00000003199	Mpnd	17	+	56012270	56012492	56012270	56012343	56012415	56012492	44,25,18,22,9,24	320,86,200,143,172,208	45,10,13,10,14,9	168,105,128,110,86,121	221	149	1	1.0	0.085,0.164,0.057,0.094,0.034,0.072	0.153,0.06,0.064,0.058,0.099,0.048	0.004
ENSMUSG00000038781	Stap2	17	-	55999742	56000015	55999742	55999808	55999912	56000015	0,0,0,3,4,0	0,0,0,0,0,0	0,0,0,0,0,1	0,5,0,0,2,0	253	149	1	1.0	NA,NA,NA,1.0,1.0,NA	NA,0.0,NA,NA,0.0,1.0	0.667
ENSMUSG00000038781	Stap2	17	-	55999742	56000156	55999742	56000015	56000086	56000156	0,0,0,0,2,0	0,0,2,0,0,1	0,1,0,0,0,0	0,4,1,0,1,4	220	149	1	1.0	NA,NA,0.0,NA,1.0,0.0	NA,0.145,0.0,NA,0.0,0.0	0.297
ENSMUSG00000038781	Stap2	17	-	56000479	56001001	56000479	56000614	56000900	56001001	0,3,0,0,0,0	0,1,0,0,0,1	3,0,0,2,0,1	0,1,1,0,2,0	435	149	1	1.0	NA,0.507,NA,NA,NA,0.0	1.0,0.0,0.0,1.0,0.0,1.0	-0.246
ENSMUSG00000064120	Mocs1	17	+	49454029	49455435	49454029	49454201	49455256	49455435	1310,1874,2179,2194,2640,1676	0,1,0,0,0,0	970,2061,1993,1924,1688,2110	0,0,0,0,0,0	1204	149	1	1.0	1.0,0.996,1.0,1.0,1.0,1.0	1.0,1.0,1.0,1.0,1.0,1.0	-0.001
ENSMUSG00000023993	Treml1	17	+	48359918	48360467	48359918	48359982	48360134	48360467	0,0,0,0,0,1	0,12,6,9,24,17	0,0,1,0,0,0	14,4,9,15,25,9	301	149	1	1.0	NA,0.0,0.0,0.0,0.0,0.028	0.0,0.0,0.052,0.0,0.0,0.0	-0.003
ENSMUSG00000033475	Tomm6	17	-	47686739	47687288	47686739	47687062	47687187	47687288	42,7,13,17,9,21	184,47,70,40,69,130	11,18,12,23,4,12	61,31,46,30,40,48	274	149	1	1.0	0.11,0.075,0.092,0.188,0.066,0.081	0.089,0.24,0.124,0.294,0.052,0.12	-0.051
ENSMUSG00000034729	Mrps10	17	+	47372426	47372645	47372426	47372491	47372572	47372645	0,3,3,4,7,5	36,40,48,46,64,53	0,4,3,2,5,4	11,46,36,28,54,49	230	149	1	1.0	0.0,0.046,0.039,0.053,0.066,0.058	0.0,0.053,0.051,0.044,0.057,0.05	0.001
ENSMUSG00000034729	Mrps10	17	+	47372426	47372645	47372426	47372491	47372575	47372645	0,3,6,4,9,8	67,40,45,45,51,45	0,7,6,4,7,5	35,67,39,32,30,43	233	149	1	1.0	0.0,0.046,0.079,0.054,0.101,0.102	0.0,0.063,0.09,0.074,0.13,0.069	-0.007
ENSMUSG00000034729	Mrps10	17	+	47372575	47375109	47372575	47372645	47374972	47375109	0,18,11,14,30,8	116,116,129,121,158,137	6,26,6,7,17,10	67,127,120,95,93,123	2476	149	1	1.0	0.0,0.009,0.005,0.007,0.011,0.004	0.005,0.012,0.003,0.004,0.011,0.005	-0.001
ENSMUSG00000023977	Ubr2	17	-	46980319	46981442	46980319	46980418	46981353	46981442	0,30,13,31,32,0	0,40,10,33,60,7	0,28,12,23,21,19	0,29,31,23,23,47	1084	149	1	1.0	NA,0.093,0.152,0.114,0.068,0.0	NA,0.117,0.051,0.121,0.112,0.053	-0.005
ENSMUSG00000002769	Gnmt	17	-	46726060	46726411	46726060	46726182	46726268	46726411	0,7,2,4,12,8	0,0,0,0,1,2	6,9,5,8,0,2	0,0,0,0,0,0	235	149	1	1.0	NA,1.0,1.0,1.0,0.884,0.717	1.0,1.0,1.0,1.0,NA,1.0	-0.08
ENSMUSG00000002763	Pex6	17	+	46723673	46724027	46723673	46723735	46723918	46724027	74,21,50,23,33,39	180,44,135,73,90,114	22,27,20,28,11,19	76,69,56,48,45,55	332	149	1	1.0	0.156,0.176,0.143,0.124,0.141,0.133	0.115,0.149,0.138,0.207,0.099,0.134	0.005
ENSMUSG00000023971	Rrp36	17	-	46672524	46672847	46672524	46672591	46672705	46672847	0,2,4,1,3,2	68,80,73,76,145,109	3,0,0,2,3,0	48,78,75,53,62,85	263	149	1	1.0	0.0,0.014,0.03,0.007,0.012,0.01	0.034,0.0,0.0,0.021,0.027,0.0	-0.002
ENSMUSG00000040327	Cul9	17	-	46521335	46521984	46521335	46521515	46521850	46521984	0,0,1,15,4,0	5,18,12,21,33,7	0,1,0,3,0,0	10,17,21,13,11,17	484	149	1	1.0	0.0,0.0,0.025,0.18,0.036,0.0	0.0,0.018,0.0,0.066,0.0,0.0	0.026
ENSMUSG00000032842	Abcc10	17	-	46304156	46304475	46304156	46304254	46304329	46304475	0,0,0,1,6,0	0,10,3,5,2,3	6,3,2,0,4,1	0,2,3,0,7,0	224	149	1	1.0	NA,0.0,0.0,0.117,0.666,0.0	1.0,0.499,0.307,NA,0.275,1.0	-0.46
ENSMUSG00000032842	Abcc10	17	-	46323351	46324914	46323351	46323579	46323692	46324914	0,1,0,13,11,3	0,1,0,2,2,0	7,2,6,9,4,2	0,1,0,0,7,2	262	149	1	1.0	NA,0.363,NA,0.787,0.758,1.0	1.0,0.532,1.0,1.0,0.245,0.363	0.037
ENSMUSG00000023952	Gtpbp2	17	+	46164193	46164833	46164193	46164378	46164724	46164833	6,87,18,49,82,13	30,299,192,296,359,129	24,97,59,56,61,71	19,379,355,294,282,288	495	149	1	1.0	0.057,0.081,0.027,0.047,0.064,0.029	0.275,0.072,0.048,0.054,0.061,0.069	-0.046
ENSMUSG00000023952	Gtpbp2	17	+	46165777	46166446	46165777	46165997	46166310	46166446	4,47,27,59,54,11	77,294,210,325,322,119	7,89,51,30,32,36	40,406,345,286,270,283	462	149	1	1.0	0.016,0.049,0.04,0.055,0.051,0.029	0.053,0.066,0.046,0.033,0.037,0.039	-0.006
ENSMUSG00000023942	Slc29a1	17	-	45589413	45589820	45589413	45589548	45589680	45589820	0,11,5,5,12,5	88,301,241,186,373,256	0,11,12,7,6,9	135,255,158,160,230,239	281	149	1	1.0	0.0,0.019,0.011,0.014,0.017,0.01	0.0,0.022,0.039,0.023,0.014,0.02	-0.008
ENSMUSG00000023947	Nfkbie	17	+	45558494	45559430	45558494	45558597	45559207	45559430	20,122,107,144,151,34	156,341,320,422,447,283	26,140,136,102,121,108	130,340,357,310,278,268	759	149	1	1.0	0.025,0.066,0.062,0.063,0.062,0.023	0.038,0.075,0.07,0.061,0.079,0.073	-0.016
ENSMUSG00000023960	Enpp5	17	+	44080646	44081510	44080646	44080774	44080937	44081510	0,4,9,5,5,0	0,0,0,0,0,0	0,1,1,4,3,10	0,0,0,0,0,2	312	149	1	1.0	NA,1.0,1.0,1.0,1.0,NA	NA,1.0,1.0,1.0,1.0,0.705	0.059
ENSMUSG00000023960	Enpp5	17	+	44082743	44086567	44082743	44082920	44085204	44086567	0,1,0,2,1,0	0,5,2,2,6,1	0,2,0,0,0,0	0,1,0,2,5,0	2433	149	1	1.0	NA,0.012,0.0,0.058,0.01,0.0	NA,0.109,NA,0.0,0.0,NA	-0.02
ENSMUSG00000056492	Adgrf5	17	+	43439675	43440160	43439675	43439795	43439950	43440160	0,0,0,0,1,0	0,2,0,0,4,0	3,0,2,0,4,0	0,3,0,4,15,2	304	149	1	1.0	NA,0.0,NA,NA,0.109,NA	1.0,0.0,1.0,0.0,0.116,0.0	-0.298
ENSMUSG00000024446	Rpp21	17	-	36257441	36257706	36257441	36257524	36257605	36257706	5,11,33,19,27,28	395,191,283,156,219,424	19,21,5,9,12,15	304,154,187,132,165,171	230	149	1	1.0	0.008,0.036,0.07,0.073,0.074,0.041	0.039,0.081,0.017,0.042,0.045,0.054	0.004
ENSMUSG00000024426	Atat1	17	-	35908562	35908966	35908562	35908664	35908852	35908966	0,3,0,4,2,1	8,12,5,17,25,10	0,2,1,0,0,0	5,14,18,17,7,14	337	149	1	1.0	0.0,0.1,0.0,0.094,0.034,0.042	0.0,0.059,0.024,0.0,0.0,0.0	0.031
ENSMUSG00000024426	Atat1	17	-	35909087	35909350	35909087	35909148	35909258	35909350	0,0,0,0,0,0	0,24,15,9,21,5	0,0,1,1,0,0	4,13,7,10,7,12	259	149	1	1.0	NA,0.0,0.0,0.0,0.0,0.0	0.0,0.0,0.076,0.054,0.0,0.0	-0.022
ENSMUSG00000035929	H2-Q4	17	+	35379819	35380636	35379819	35380173	35380360	35380636	185,376,267,452,454,384	493,1148,1021,1250,1332,1107	159,474,396,450,406,320	470,1081,961,1085,953,1111	336	149	1	1.0	0.143,0.127,0.104,0.138,0.131,0.133	0.13,0.163,0.155,0.155,0.159,0.113	-0.017
ENSMUSG00000024403	Atp6v1g2	17	+	35237116	35238767	35237116	35237217	35237624	35238767	0,6,0,2,5,2	9,8,7,8,9,2	0,4,0,2,2,0	0,4,3,4,3,2	556	149	1	1.0	0.0,0.167,0.0,0.063,0.13,0.211	NA,0.211,0.0,0.118,0.152,0.0	-0.001
ENSMUSG00000043807	Ly6g5b	17	-	35115117	35115428	35115117	35115246	35115342	35115428	0,1,1,2,1,0	0,0,0,6,0,0	0,2,1,1,4,1	1,0,2,1,0,1	245	149	1	1.0	NA,1.0,1.0,0.169,1.0,NA	0.0,1.0,0.233,0.378,1.0,0.378	0.294
ENSMUSG00000040482	Dxo	17	+	34838547	34838907	34838547	34838683	34838812	34838907	5,4,12,2,13,2	362,76,184,85,146,207	17,14,11,13,6,17	234,90,49,91,77,122	278	149	1	1.0	0.007,0.027,0.034,0.012,0.046,0.005	0.037,0.077,0.107,0.071,0.04,0.069	-0.045
ENSMUSG00000040482	Dxo	17	+	34838812	34839137	34838812	34838907	34838986	34839137	32,4,1,1,18,1	461,89,183,95,134,201	9,7,5,21,3,10	301,72,70,68,74,81	228	149	1	1.0	0.043,0.029,0.004,0.007,0.081,0.003	0.019,0.06,0.045,0.168,0.026,0.075	-0.038
ENSMUSG00000015452	Ager	17	+	34597874	34598247	34597874	34597945	34598140	34598247	10,1,0,1,2,0	0,0,0,0,0,0	1,1,0,2,3,5	0,0,0,1,0,0	344	149	1	1.0	1.0,1.0,NA,1.0,1.0,NA	1.0,1.0,NA,0.464,1.0,1.0	0.107
ENSMUSG00000015452	Ager	17	+	34598379	34598794	34598379	34598572	34598729	34598794	0,0,0,0,2,0	6,1,0,1,3,0	0,6,0,0,1,0	0,0,0,0,2,2	306	149	1	1.0	0.0,0.0,NA,0.0,0.245,NA	NA,1.0,NA,NA,0.196,0.0	-0.337
ENSMUSG00000015452	Ager	17	+	34599995	34600860	34599995	34600137	34600350	34600860	0,2,6,0,1,3	7,0,0,0,1,18	0,1,0,0,0,2	3,1,2,0,1,6	362	149	1	1.0	0.0,1.0,1.0,NA,0.292,0.064	0.0,0.292,0.0,NA,0.0,0.121	0.389
ENSMUSG00000015452	Ager	17	+	34599995	34600621	34599995	34600137	34600494	34600621	0,4,9,0,4,8	4,0,0,0,0,0	2,1,1,1,4,5	0,0,0,0,0,0	506	149	1	1.0	0.0,1.0,1.0,NA,1.0,1.0	1.0,1.0,1.0,1.0,1.0,1.0	-0.2
ENSMUSG00000024338	Psmb8	17	+	34200140	34200915	34200140	34200270	34200710	34200915	104,69,94,31,70,64	7939,2603,3742,3015,3889,6594	122,108,59,53,61,65	5419,3071,3086,3005,2873,3199	589	149	1	1.0	0.003,0.007,0.006,0.003,0.005,0.002	0.006,0.009,0.005,0.004,0.005,0.005	-0.001
ENSMUSG00000024325	Ring1	17	-	34021682	34023194	34021682	34021956	34022978	34023194	103,78,127,72,94,75	0,1,0,0,0,0	109,43,73,51,71,69	0,0,0,1,0,0	1171	149	1	1.0	1.0,0.908,1.0,1.0,1.0,1.0	1.0,1.0,1.0,0.866,1.0,1.0	0.007
ENSMUSG00000061232	H2-K1	17	-	33996826	33997157	33996826	33996859	33997037	33997157	253,196,218,164,257,240	10223,5745,7754,6883,7828,11138	184,183,180,169,134,129	6667,6233,5917,6208,5528,6053	327	149	1	1.0	0.011,0.015,0.013,0.011,0.015,0.01	0.012,0.013,0.014,0.012,0.011,0.01	0.001
ENSMUSG00000079553	Kifc1	17	-	33884588	33885218	33884588	33884986	33885167	33885218	0,0,2,0,0,0	5,14,14,9,18,13	0,0,0,0,0,2	10,22,21,6,15,12	330	149	1	1.0	0.0,0.0,0.061,0.0,0.0,0.0	0.0,0.0,0.0,0.0,0.0,0.07	-0.002
ENSMUSG00000042099	Kank3	17	+	33822285	33822917	33822285	33822375	33822674	33822917	66,9,6,3,10,10	37,11,13,11,14,22	5,4,14,3,3,3	13,14,11,11,5,9	448	149	0.541346680302	1.0	0.372,0.214,0.133,0.083,0.192,0.131	0.113,0.087,0.297,0.083,0.166,0.1	0.047
ENSMUSG00000059208	Hnrnpm	17	-	33666493	33666685	33666493	33666529	33666646	33666685	8,180,172,200,297,213	40,323,283,316,402,387	16,188,255,165,217,247	64,304,299,308,327,363	266	149	1	1.0	0.101,0.238,0.254,0.262,0.293,0.236	0.123,0.257,0.323,0.231,0.271,0.276	-0.016
ENSMUSG00000024026	Glo1	17	-	30592865	30594226	30592865	30593074	30594114	30594226	1019,378,546,370,578,670	54,17,27,10,20,24	458,290,350,225,261,333	25,6,16,16,13,22	1189	149	1	1.0	0.703,0.736,0.717,0.823,0.784,0.778	0.697,0.858,0.733,0.638,0.716,0.655	0.041
ENSMUSG00000004865	Srpk1	17	-	28599470	28600456	28599470	28599869	28600242	28600456	4,38,27,34,37,26	3,32,51,35,56,12	0,39,36,23,10,28	7,26,44,47,43,38	522	149	0.77231628906	1.0	0.276,0.253,0.131,0.217,0.159,0.382	0.0,0.3,0.189,0.123,0.062,0.174	0.095
ENSMUSG00000037805	Rpl10a	17	+	28328966	28329522	28328966	28329047	28329373	28329522	496,435,418,358,607,426	4695,2008,3419,2161,3089,4442	288,399,331,372,392,382	3100,2184,2377,1756,1923,2296	475	149	1	1.0	0.032,0.064,0.037,0.049,0.058,0.029	0.028,0.054,0.042,0.062,0.06,0.05	-0.004
ENSMUSG00000037805	Rpl10a	17	+	28328966	28329522	28328966	28329280	28329373	28329522	242,229,197,180,290,205	60,45,52,21,52,50	131,193,148,180,198,165	67,47,25,30,36,38	242	149	1	1.0	0.713,0.758,0.7,0.841,0.774,0.716	0.546,0.717,0.785,0.787,0.772,0.728	0.028
ENSMUSG00000007570	Fance	17	+	28318061	28318407	28318061	28318156	28318328	28318407	0,12,0,3,5,4	27,16,32,12,28,29	10,3,2,3,1,3	38,22,26,27,25,33	321	149	1	1.0	0.0,0.258,0.0,0.104,0.077,0.06	0.109,0.06,0.034,0.049,0.018,0.04	0.032
ENSMUSG00000002250	Ppard	17	+	28298276	28299034	28298276	28298479	28298583	28299034	0,22,18,21,43,6	16,92,65,72,101,28	8,26,17,16,9,12	0,90,79,77,56,75	253	149	1	1.0	0.0,0.123,0.14,0.147,0.2,0.112	1.0,0.145,0.112,0.109,0.086,0.086	-0.136
ENSMUSG00000024220	Zfp523	17	+	28201260	28202348	28201260	28201440	28202100	28202348	5,21,11,19,50,1	0,2,0,0,0,0	12,15,18,17,24,17	0,0,0,0,0,0	809	149	1	1.0	1.0,0.659,1.0,1.0,1.0,1.0	1.0,1.0,1.0,1.0,1.0,1.0	-0.057
ENSMUSG00000024220	Zfp523	17	+	28201260	28202348	28201260	28201440	28202114	28202348	5,21,11,19,50,1	14,8,12,9,13,4	12,15,18,17,24,19	2,12,13,10,15,10	823	149	1	1.0	0.061,0.322,0.142,0.277,0.41,0.043	0.521,0.185,0.2,0.235,0.225,0.256	-0.061
ENSMUSG00000024190	Dusp1	17	-	26506984	26507719	26506984	26507204	26507573	26507719	34,420,255,624,724,238	118,723,477,980,1311,677	32,284,280,400,390,406	51,612,504,826,761,735	518	149	1	1.0	0.077,0.143,0.133,0.155,0.137,0.092	0.153,0.118,0.138,0.122,0.128,0.137	-0.01
ENSMUSG00000024188	Luc7l	17	+	26253973	26255125	26253973	26254044	26255030	26255125	14,122,62,67,101,52	0,21,20,14,39,14	0,91,82,72,68,85	6,20,13,18,26,21	1135	149	0.781494461799	1.0	1.0,0.433,0.289,0.386,0.254,0.328	0.0,0.374,0.453,0.344,0.256,0.347	0.153
ENSMUSG00000025728	Pigq	17	-	25931673	25932231	25931673	25931827	25932104	25932231	0,24,10,13,33,1	0,58,42,57,106,37	0,8,15,11,15,20	1,50,83,62,65,83	426	149	1	1.0	NA,0.126,0.077,0.074,0.098,0.009	0.0,0.053,0.059,0.058,0.075,0.078	0.023
ENSMUSG00000025731	Mettl26	17	+	25876660	25877169	25876660	25876739	25876949	25877169	46,10,23,18,20,19	54,10,10,10,16,30	10,9,13,8,16,7	11,7,10,10,4,7	359	149	1	1.0	0.261,0.293,0.488,0.428,0.342,0.208	0.274,0.348,0.35,0.249,0.624,0.293	-0.02
ENSMUSG00000073434	Wdr90	17	-	25849562	25849970	25849562	25849684	25849867	25849970	0,2,0,0,0,0	0,0,0,0,6,2	0,0,4,0,0,0	0,0,0,3,3,1	332	149	1	1.0	NA,1.0,NA,NA,0.0,0.0	NA,NA,1.0,0.0,0.0,0.0	0.083
ENSMUSG00000073434	Wdr90	17	-	25850417	25850938	25850417	25850515	25850746	25850938	0,0,0,0,0,0	0,0,0,0,6,4	0,0,0,0,1,2	0,0,3,0,0,2	380	149	1	1.0	NA,NA,NA,NA,0.0,0.0	NA,NA,0.0,NA,1.0,0.282	-0.427
ENSMUSG00000073434	Wdr90	17	-	25854529	25855234	25854529	25854765	25855117	25855234	0,4,0,2,4,0	0,0,0,0,0,0	0,2,4,0,0,0	0,0,0,0,0,1	501	149	1	1.0	NA,1.0,NA,1.0,1.0,NA	NA,1.0,1.0,NA,NA,0.0	0.333
ENSMUSG00000073434	Wdr90	17	-	25860371	25860817	25860371	25860542	25860708	25860817	0,0,1,0,0,0	0,0,0,0,2,0	0,0,0,0,0,0	0,0,0,0,0,2	315	149	1	1.0	NA,NA,1.0,NA,0.0,NA	NA,NA,NA,NA,NA,0.0	0.5
ENSMUSG00000025736	Jmjd8	17	+	25829605	25829853	25829605	25829702	25829784	25829853	0,8,0,3,3,2	4,39,15,30,42,10	0,9,2,5,11,2	5,23,25,20,25,29	231	149	0.701033722853	1.0	0.0,0.117,0.0,0.061,0.044,0.114	0.0,0.202,0.049,0.139,0.221,0.043	-0.053
ENSMUSG00000025736	Jmjd8	17	+	25829941	25830206	25829941	25830061	25830138	25830206	4,3,0,1,1,0	2,19,21,25,30,12	0,4,3,1,0,4	0,33,26,24,16,18	226	149	1	1.0	0.569,0.094,0.0,0.026,0.022,0.0	NA,0.074,0.071,0.027,0.0,0.128	0.058
ENSMUSG00000025737	Wdr24	17	+	25827234	25827532	25827234	25827356	25827427	25827532	22,10,23,13,20,25	41,45,43,15,37,25	9,16,12,17,17,12	21,37,36,25,16,11	220	149	1	1.0	0.267,0.131,0.266,0.37,0.268,0.404	0.225,0.227,0.184,0.315,0.418,0.425	-0.015
ENSMUSG00000019214	Chtf18	17	-	25722843	25723313	25722843	25722942	25723219	25723313	0,0,0,0,0,0	0,6,5,7,4,3	0,0,0,0,1,0	0,1,2,1,1,4	426	149	1	1.0	NA,0.0,0.0,0.0,0.0,0.0	NA,0.0,0.0,0.0,0.259,0.0	-0.052
ENSMUSG00000067722	BC003965	17	+	25184553	25187662	25184553	25184640	25184719	25187662	19,28,29,15,18,52	64,46,66,49,34,97	11,22,25,14,19,22	49,39,41,49,34,31	228	149	1	1.0	0.162,0.285,0.223,0.167,0.257,0.259	0.128,0.269,0.285,0.157,0.268,0.317	-0.012
ENSMUSG00000024170	Telo2	17	-	25101639	25103771	25101639	25101704	25103579	25103771	16,26,9,19,27,2	0,0,2,0,0,0	18,8,21,21,10,24	0,0,0,0,0,0	2024	149	1	1.0	1.0,1.0,0.249,1.0,1.0,1.0	1.0,1.0,1.0,1.0,1.0,1.0	-0.125
ENSMUSG00000024170	Telo2	17	-	25106771	25107130	25106771	25106908	25106988	25107130	5,1,2,1,7,7	11,6,8,6,22,14	1,2,3,8,3,5	0,17,15,6,12,13	229	149	1	1.0	0.228,0.098,0.14,0.098,0.172,0.245	1.0,0.071,0.115,0.465,0.14,0.2	-0.168
ENSMUSG00000044533	Rps2	17	+	24720272	24720731	24720272	24720452	24720533	24720731	17,31,18,31,33,34	9841,4453,6077,4370,6233,8533	7,23,29,32,15,30	6480,4266,4389,3330,4399,4865	230	149	1	1.0	0.001,0.004,0.002,0.005,0.003,0.003	0.001,0.003,0.004,0.006,0.002,0.004	-0.0
ENSMUSG00000019320	Noxo1	17	+	24699543	24700015	24699543	24699657	24699897	24700015	18,2,9,4,6,2	26,2,6,1,0,5	1,6,2,0,2,1	0,1,0,0,1,0	389	149	1	1.0	0.21,0.277,0.365,0.605,1.0,0.133	1.0,0.697,1.0,NA,0.434,1.0	-0.395
ENSMUSG00000024118	Tedc2	17	-	24219730	24220310	24219730	24220133	24220251	24220310	0,1,0,9,13,8	0,4,9,6,15,5	0,3,2,3,3,6	0,2,11,8,15,9	267	149	1	1.0	NA,0.122,0.0,0.456,0.326,0.472	NA,0.456,0.092,0.173,0.1,0.271	0.057
ENSMUSG00000024118	Tedc2	17	-	24220251	24220615	24220251	24220310	24220516	24220615	0,3,2,2,11,0	0,8,12,18,26,6	0,0,0,1,0,0	0,5,13,8,19,14	355	149	1	1.0	NA,0.136,0.065,0.045,0.151,0.0	NA,0.0,0.0,0.05,0.0,0.0	0.069
ENSMUSG00000023908	Pkmyt1	17	+	23732336	23734316	23732336	23732824	23733822	23734316	12,21,5,20,25,2	27,20,22,9,21,16	3,4,11,4,21,14	35,44,19,13,15,23	1147	149	1	1.0	0.055,0.12,0.029,0.224,0.134,0.016	0.011,0.012,0.07,0.038,0.154,0.073	0.037
ENSMUSG00000023908	Pkmyt1	17	+	23735199	23735720	23735199	23735372	23735562	23735720	0,5,2,3,0,0	73,25,56,13,34,46	0,0,2,0,7,9	66,36,21,14,22,11	339	149	1	1.0	0.0,0.081,0.015,0.092,0.0,0.0	0.0,0.0,0.04,0.0,0.123,0.264	-0.04
ENSMUSG00000041319	Thoc6	17	-	23668975	23669306	23668975	23669110	23669195	23669306	15,5,6,1,12,5	233,105,146,152,207,261	0,8,0,2,2,6	209,113,144,106,68,136	234	149	1	1.0	0.039,0.029,0.026,0.004,0.036,0.012	0.0,0.043,0.0,0.012,0.018,0.027	0.008
ENSMUSG00000014767	Tbp	17	+	15501153	15501357	15501153	15501202	15501311	15501357	0,9,4,15,4,0	0,0,1,2,1,0	0,3,6,21,7,4	0,5,0,0,0,0	258	149	1	1.0	NA,1.0,0.698,0.812,0.698,NA	NA,0.257,1.0,1.0,1.0,1.0	-0.049
ENSMUSG00000116953	9030025P20Rik	17	+	14985773	14986832	14985773	14985910	14986717	14986832	1,0,1,2,6,4	11,5,4,32,43,7	7,6,2,0,2,0	30,3,8,25,3,13	956	149	1	1.0	0.014,0.0,0.038,0.01,0.021,0.082	0.035,0.238,0.038,0.0,0.094,0.0	-0.04
ENSMUSG00000094724	Rnaset2b	17	+	6984138	6985113	6984138	6984191	6985055	6985113	215,180,284,202,227,301	1391,1862,1876,1624,2052,2411	135,229,312,191,160,189	701,1484,3760,1453,1114,1424	1013	149	1	1.0	0.022,0.014,0.022,0.018,0.016,0.018	0.028,0.022,0.012,0.019,0.021,0.019	-0.002
ENSMUSG00000038141	Tmem181a	17	+	6288985	6290678	6288985	6289073	6290556	6290678	8,9,3,5,11,17	50,108,120,80,143,119	7,6,6,0,6,9	15,112,79,94,99,116	1632	149	1	1.0	0.014,0.008,0.002,0.006,0.007,0.013	0.041,0.005,0.007,0.0,0.006,0.007	-0.003
ENSMUSG00000039456	Morc3	16	+	93862413	93862715	93862413	93862503	93862640	93862715	0,48,18,49,59,21	0,28,4,15,39,7	0,32,48,39,49,43	0,34,29,39,14,19	286	149	1	1.0	NA,0.472,0.701,0.63,0.441,0.61	NA,0.329,0.463,0.343,0.646,0.541	0.106
ENSMUSG00000039456	Morc3	16	+	93862413	93862715	93862413	93862536	93862640	93862715	0,8,1,10,18,6	0,159,106,155,223,54	0,13,8,4,13,7	0,186,154,191,154,145	253	149	1	1.0	NA,0.029,0.006,0.037,0.045,0.061	NA,0.04,0.03,0.012,0.047,0.028	0.004
ENSMUSG00000022946	Dopey2	16	+	93739153	93740674	93739153	93739335	93739968	93740674	3,3,0,3,1,5	0,25,25,29,56,11	0,1,3,1,1,3	1,33,11,34,38,30	782	149	1	1.0	1.0,0.022,0.0,0.019,0.003,0.08	0.0,0.006,0.049,0.006,0.005,0.019	0.173
ENSMUSG00000022948	Setd4	16	-	93585178	93586317	93585178	93585302	93586236	93586317	18,9,10,5,12,4	47,13,15,14,19,13	26,9,3,21,18,7	4,15,5,1,5,11	1083	149	0.0775495641053	1.0	0.05,0.087,0.084,0.047,0.08,0.041	0.472,0.076,0.076,0.743,0.331,0.081	-0.232
ENSMUSG00000064061	Dzip3	16	-	48935498	48937073	48935498	48935586	48936969	48937073	0,0,0,0,3,1	0,11,2,2,16,2	0,2,0,2,0,6	0,2,9,5,2,15	1532	149	1	1.0	NA,0.0,0.0,0.0,0.018,0.046	NA,0.089,0.0,0.037,0.0,0.037	-0.02
ENSMUSG00000043065	Spice1	16	+	44369879	44370378	44369879	44370019	44370237	44370378	0,0,4,4,5,6	0,1,5,5,10,0	0,0,4,0,0,0	0,6,0,1,0,6	367	149	1	1.0	NA,0.0,0.245,0.245,0.169,1.0	NA,0.0,1.0,0.0,NA,0.0	0.082
ENSMUSG00000022833	Ccdc14	16	+	34705160	34706897	34705160	34705255	34706386	34706897	0,6,0,0,3,0	0,0,0,3,3,2	0,0,0,2,2,2	0,1,0,0,2,1	1280	149	1	1.0	NA,1.0,NA,0.0,0.104,0.0	NA,0.0,NA,1.0,0.104,0.189	-0.047
ENSMUSG00000038084	Opa1	16	+	29614125	29615164	29614125	29614198	29615048	29615164	0,25,19,6,28,8	13,36,15,46,79,49	1,10,19,12,19,9	2,44,63,45,56,41	999	149	1	1.0	0.0,0.094,0.159,0.019,0.05,0.024	0.069,0.033,0.043,0.038,0.048,0.032	0.014
ENSMUSG00000022884	Eif4a2	16	+	23108587	23108851	23108587	23108633	23108718	23108851	0,47,36,78,78,56	22,246,190,277,350,294	15,51,48,48,64,67	11,238,249,220,224,234	234	149	1	1.0	0.0,0.108,0.108,0.152,0.124,0.108	0.465,0.12,0.109,0.122,0.154,0.154	-0.087
ENSMUSG00000022884	Eif4a2	16	+	23109984	23110343	23109984	23110153	23110233	23110343	0,134,77,148,231,119	16,182,151,174,252,260	13,128,111,112,138,145	26,182,176,137,157,200	229	149	1	1.0	0.0,0.324,0.249,0.356,0.374,0.229	0.245,0.314,0.291,0.347,0.364,0.321	-0.058
ENSMUSG00000022884	Eif4a2	16	+	23110579	23111263	23110579	23110723	23111125	23111263	0,141,132,199,289,184	87,217,187,245,324,345	11,106,156,131,165,206	45,225,254,207,189,234	551	149	1	1.0	0.0,0.149,0.16,0.18,0.194,0.126	0.062,0.113,0.142,0.146,0.191,0.192	-0.006
ENSMUSG00000022884	Eif4a2	16	+	23111125	23111592	23111125	23111263	23111502	23111592	12,124,76,192,243,168	70,270,203,249,362,419	11,110,142,141,128,192	64,268,297,230,223,268	388	149	1	1.0	0.062,0.15,0.126,0.228,0.205,0.133	0.062,0.136,0.155,0.191,0.181,0.216	-0.006
ENSMUSG00000022843	Clcn2	16	-	20707572	20708191	20707572	20707632	20708076	20708191	0,1,2,2,10,1	0,2,0,0,0,0	0,0,0,7,1,2	0,0,0,0,0,0	593	149	1	1.0	NA,0.112,1.0,1.0,1.0,1.0	NA,NA,NA,1.0,1.0,1.0	-0.178
ENSMUSG00000022843	Clcn2	16	-	20710271	20710639	20710271	20710427	20710554	20710639	0,0,2,0,0,0	0,1,0,4,0,0	0,0,0,0,0,0	0,6,0,0,1,0	276	149	1	1.0	NA,0.0,1.0,0.0,NA,NA	NA,0.0,NA,NA,0.0,NA	0.333
ENSMUSG00000022843	Clcn2	16	-	20712879	20713459	20712879	20713008	20713327	20713459	0,0,0,4,2,0	0,0,0,1,0,0	0,4,0,2,0,0	0,0,0,0,0,1	468	149	1	1.0	NA,NA,NA,0.56,1.0,NA	NA,1.0,NA,1.0,NA,0.0	0.113
ENSMUSG00000006998	Psmd2	16	+	20659678	20660102	20659678	20659780	20659956	20660102	1,8,8,8,21,14	488,756,821,807,1066,884	2,11,2,7,16,14	373,702,660,654,613,748	325	149	1	1.0	0.001,0.005,0.004,0.005,0.009,0.007	0.002,0.007,0.001,0.005,0.012,0.009	-0.001
ENSMUSG00000005262	Ufd1	16	+	18826254	18827106	18826254	18826302	18827017	18827106	47,62,47,53,110,18	352,207,219,232,319,498	24,88,45,60,68,73	232,218,204,229,178,236	864	149	1	1.0	0.023,0.049,0.036,0.038,0.056,0.006	0.018,0.065,0.037,0.043,0.062,0.051	-0.011
ENSMUSG00000075704	Txnrd2	16	+	18477650	18479070	18477650	18477857	18478857	18479070	0,0,0,0,0,4	167,32,52,29,47,107	0,2,2,0,0,4	94,29,25,27,29,21	1149	149	1	1.0	0.0,0.0,0.0,0.0,0.0,0.005	0.0,0.009,0.01,0.0,0.0,0.024	-0.006
ENSMUSG00000022721	Trmt2a	16	+	18250819	18251660	18250819	18251001	18251358	18251660	4,20,17,25,36,7	0,1,1,0,0,0	0,15,16,12,15,14	0,0,0,2,1,0	506	149	1	1.0	1.0,0.855,0.833,1.0,1.0,1.0	NA,1.0,1.0,0.639,0.815,1.0	0.057
ENSMUSG00000022721	Trmt2a	16	+	18250819	18251660	18250819	18251001	18251548	18251660	15,36,34,41,78,17	0,2,1,0,0,0	2,34,31,24,36,32	0,0,0,0,1,0	696	149	1	1.0	1.0,0.794,0.879,1.0,1.0,1.0	1.0,1.0,1.0,1.0,0.885,1.0	-0.035
ENSMUSG00000022721	Trmt2a	16	+	18251358	18251660	18251358	18251474	18251548	18251660	12,20,23,19,54,12	114,76,77,76,102,76	2,21,17,15,23,23	36,55,78,58,87,57	223	149	1	1.0	0.066,0.15,0.166,0.143,0.261,0.095	0.036,0.203,0.127,0.147,0.15,0.212	0.001
ENSMUSG00000003526	Prodh	16	-	18077443	18077883	18077443	18077590	18077790	18077883	0,2,0,0,1,1	0,0,4,4,8,2	0,0,0,0,1,1	7,5,15,5,7,3	349	149	1	1.0	NA,1.0,0.0,0.0,0.051,0.176	0.0,0.0,0.0,0.0,0.057,0.125	0.215
ENSMUSG00000012017	Scarf2	16	+	17804305	17804924	17804305	17804409	17804485	17804924	0,6,0,0,5,0	0,4,8,1,8,0	0,1,2,4,5,4	0,2,5,1,3,6	225	149	1	1.0	NA,0.498,0.0,0.0,0.293,NA	NA,0.249,0.209,0.726,0.525,0.306	-0.205
ENSMUSG00000012017	Scarf2	16	+	17804305	17804924	17804305	17804409	17804808	17804924	0,12,8,2,13,0	0,0,0,0,0,0	5,7,3,4,7,6	0,0,2,0,0,3	548	149	1	1.0	NA,1.0,1.0,1.0,1.0,NA	1.0,1.0,0.29,1.0,1.0,0.352	0.226
ENSMUSG00000012017	Scarf2	16	+	17804485	17804924	17804485	17804603	17804808	17804924	0,7,8,2,8,0	0,0,5,0,7,0	5,7,1,0,2,4	2,1,0,1,1,1	354	149	1	1.0	NA,1.0,0.402,1.0,0.325,NA	0.513,0.747,1.0,0.0,0.457,0.627	0.124
ENSMUSG00000012114	Med15	16	-	17682274	17685504	17682274	17683188	17685452	17685504	0,30,4,34,19,0	0,232,100,218,331,21	0,10,13,33,11,17	0,227,235,220,204,206	2413	149	1	1.0	NA,0.008,0.002,0.01,0.004,0.0	NA,0.003,0.003,0.009,0.003,0.005	0.0
ENSMUSG00000022761	Lztr1	16	+	17523276	17524222	17523276	17523433	17524095	17524222	0,1,6,3,0,2	54,89,72,61,120,53	0,4,6,4,1,4	40,96,41,76,76,77	811	149	1	1.0	0.0,0.002,0.015,0.009,0.0,0.007	0.0,0.008,0.026,0.01,0.002,0.009	-0.004
ENSMUSG00000041774	Ydjc	16	+	17147597	17148846	17147597	17147697	17148155	17148846	19,14,8,10,8,27	0,0,2,0,0,0	2,4,5,6,4,2	0,0,0,0,0,0	607	149	1	1.0	1.0,1.0,0.495,1.0,1.0,1.0	1.0,1.0,1.0,1.0,1.0,1.0	-0.084
ENSMUSG00000022681	Ntan1	16	+	13826882	13827125	13826882	13826985	13827059	13827125	0,7,5,4,9,8	67,83,133,109,171,107	0,5,6,7,3,6	52,135,93,105,94,107	223	149	1	1.0	0.0,0.053,0.025,0.024,0.034,0.048	0.0,0.024,0.041,0.043,0.021,0.036	0.003
ENSMUSG00000022685	Parn	16	-	13664655	13665981	13664655	13664737	13665901	13665981	0,0,0,1,5,7	0,0,0,0,0,0	0,0,0,6,4,0	0,3,1,0,0,0	1313	149	1	1.0	NA,NA,NA,1.0,1.0,1.0	NA,0.0,0.0,1.0,1.0,NA	0.5
ENSMUSG00000022503	Nubp1	16	+	10419652	10421128	10419652	10419685	10420973	10421128	32,41,39,46,57,29	0,0,0,5,0,0	26,47,27,35,47,43	0,1,1,0,0,0	1437	149	1	1.0	1.0,1.0,1.0,0.488,1.0,1.0	1.0,0.83,0.737,1.0,1.0,1.0	-0.013
ENSMUSG00000022536	Glyr1	16	-	5029502	5030241	5029502	5029553	5030184	5030241	3,49,20,56,58,10	36,210,156,254,279,85	4,68,28,31,55,33	10,211,227,167,189,242	780	149	1	1.0	0.016,0.043,0.024,0.04,0.038,0.022	0.071,0.058,0.023,0.034,0.053,0.025	-0.014
ENSMUSG00000022536	Glyr1	16	-	5048749	5049857	5048749	5048786	5049805	5049857	12,31,10,38,69,10	9,98,67,124,171,22	0,40,31,20,39,26	4,111,102,86,131,118	1168	149	1	1.0	0.145,0.039,0.019,0.038,0.049,0.055	0.0,0.044,0.037,0.029,0.037,0.027	0.028
ENSMUSG00000022515	Anks3	16	-	4947648	4948363	4947648	4947758	4948225	4948363	3,27,10,24,14,10	25,25,39,18,32,21	0,13,4,14,14,8	15,27,18,11,29,27	616	149	1	1.0	0.028,0.207,0.058,0.244,0.096,0.103	0.0,0.104,0.051,0.235,0.105,0.067	0.029
ENSMUSG00000004071	Cdip1	16	-	4768744	4769795	4768744	4768967	4769639	4769795	27,84,40,92,103,14	0,0,0,0,0,0	5,89,43,67,41,33	0,0,0,5,0,0	821	149	1	1.0	1.0,1.0,1.0,1.0,1.0,1.0	1.0,1.0,1.0,0.709,1.0,1.0	0.049
ENSMUSG00000004071	Cdip1	16	-	4768744	4769795	4768744	4769018	4769639	4769795	8,72,28,76,67,9	0,45,16,31,72,24	0,57,37,48,26,21	1,42,26,36,35,39	770	149	0.813296626674	1.0	1.0,0.236,0.253,0.322,0.153,0.068	0.0,0.208,0.216,0.205,0.126,0.094	0.197
ENSMUSG00000014303	Glis2	16	+	4611532	4611869	4611532	4611666	4611750	4611869	0,0,1,0,0,2	0,5,1,1,5,0	6,2,4,0,0,0	0,4,1,2,0,4	233	149	1	1.0	NA,0.0,0.39,0.0,0.0,1.0	1.0,0.242,0.719,0.0,NA,0.0	-0.114
ENSMUSG00000060992	Copz1	15	+	103290674	103291420	103290674	103290756	103291328	103291420	3,6,7,11,10,9	111,355,327,346,502,402	4,10,9,6,10,9	56,356,401,329,356,368	721	149	1	1.0	0.006,0.003,0.004,0.007,0.004,0.005	0.015,0.006,0.005,0.004,0.006,0.005	-0.002
ENSMUSG00000036678	Aaas	15	-	102339185	102339418	102339185	102339253	102339324	102339418	0,0,4,0,1,0	69,35,48,52,78,47	0,0,1,6,3,1	25,32,25,22,39,24	220	149	1	1.0	0.0,0.0,0.053,0.0,0.009,0.0	0.0,0.0,0.026,0.156,0.05,0.027	-0.033
ENSMUSG00000001289	Pfdn5	15	+	102326432	102326849	102326432	102326535	102326817	102326849	18,63,50,69,51,113	3023,882,1404,1014,1394,2076	37,31,26,37,51,63	1547,1009,897,723,860,914	431	149	1	1.0	0.002,0.024,0.012,0.023,0.012,0.018	0.008,0.011,0.01,0.017,0.02,0.023	0.0
ENSMUSG00000058290	Espl1	15	+	102322575	102322972	102322575	102322746	102322867	102322972	0,0,6,0,4,0	16,4,7,5,7,5	0,1,0,1,1,0	0,8,3,5,5,10	270	149	1	1.0	0.0,0.0,0.321,0.0,0.24,0.0	NA,0.065,0.0,0.099,0.099,0.0	0.041
ENSMUSG00000037003	Tns2	15	+	102115560	102115766	102115560	102115629	102115736	102115766	0,1,0,0,4,0	3,1,0,0,7,2	6,0,0,0,0,11	28,0,1,0,2,3	256	149	1	1.0	0.0,0.368,NA,NA,0.25,0.0	0.111,NA,0.0,NA,0.0,0.681	-0.044
ENSMUSG00000023755	Rhebl1	15	-	98878452	98879055	98878452	98878534	98879007	98879055	9,12,11,2,22,16	17,5,23,4,19,7	2,2,8,2,12,4	7,1,3,2,2,9	622	149	1	1.0	0.113,0.365,0.103,0.107,0.217,0.354	0.064,0.324,0.39,0.193,0.59,0.096	-0.066
ENSMUSG00000022996	Wnt10b	15	-	98774123	98774497	98774123	98774184	98774411	98774497	0,1,0,0,4,0	0,0,0,0,0,0	0,2,0,1,4,2	1,0,0,0,0,0	376	149	1	1.0	NA,1.0,NA,NA,1.0,NA	0.0,1.0,NA,1.0,1.0,1.0	0.2
ENSMUSG00000003355	Fkbp11	15	-	98726483	98727298	98726483	98726554	98727210	98727298	14,4,2,0,2,6	2,0,2,0,0,0	5,4,3,2,1,2	1,0,0,0,0,0	805	149	1	1.0	0.564,1.0,0.156,NA,1.0,1.0	0.481,1.0,1.0,1.0,1.0,1.0	-0.169
ENSMUSG00000003360	Ddx23	15	-	98650143	98650818	98650143	98650289	98650592	98650818	0,4,3,2,7,0	32,176,124,146,201,97	0,2,5,4,2,1	32,131,154,129,124,110	452	149	1	1.0	0.0,0.007,0.008,0.004,0.011,0.0	0.0,0.005,0.011,0.01,0.005,0.003	-0.001
ENSMUSG00000003360	Ddx23	15	-	98651464	98652538	98651464	98651598	98652472	98652538	0,32,8,32,50,12	0,0,0,0,0,0	1,39,26,19,38,31	0,0,0,0,1,0	1023	149	1	1.0	NA,1.0,1.0,1.0,1.0,1.0	1.0,1.0,1.0,1.0,0.847,1.0	0.026
ENSMUSG00000022475	Hdac7	15	-	97800694	97802125	97800694	97800802	97802075	97802125	0,33,10,10,23,0	0,24,21,33,45,5	0,20,17,4,19,15	10,14,16,24,21,23	1422	149	1	1.0	NA,0.126,0.048,0.031,0.051,0.0	0.0,0.13,0.1,0.017,0.087,0.064	-0.015
ENSMUSG00000022469	Rapgef3	15	-	97748582	97749546	97748582	97748670	97749495	97749546	0,0,0,0,2,0	0,0,3,1,0,0	4,2,0,0,0,0	5,1,7,0,5,0	974	149	1	1.0	NA,NA,0.0,0.0,1.0,NA	0.109,0.234,0.0,NA,0.0,NA	0.248
ENSMUSG00000033237	Arid2	15	+	96391103	96392478	96391103	96391189	96392354	96392478	0,10,0,21,31,11	0,32,32,54,54,18	12,6,20,12,14,9	3,31,36,30,49,50	1314	149	1	1.0	NA,0.034,0.0,0.042,0.061,0.065	0.312,0.021,0.059,0.043,0.031,0.02	-0.041
ENSMUSG00000036529	Sbf1	15	-	89301842	89302377	89301842	89301970	89302181	89302377	0,27,9,30,35,6	21,66,52,81,103,18	0,37,25,27,39,19	6,57,97,65,78,94	360	149	1	1.0	0.0,0.145,0.067,0.133,0.123,0.121	0.0,0.212,0.096,0.147,0.171,0.077	-0.019
ENSMUSG00000015377	Dennd6b	15	-	89185361	89185647	89185361	89185464	89185537	89185647	15,5,7,10,21,25	41,8,16,23,14,17	11,5,6,4,15,11	16,10,16,17,5,8	222	149	1	1.0	0.197,0.296,0.227,0.226,0.502,0.497	0.316,0.251,0.201,0.136,0.668,0.48	-0.018
ENSMUSG00000015377	Dennd6b	15	-	89185361	89186047	89185361	89185647	89185993	89186047	26,16,6,9,13,4	20,6,11,8,14,8	16,9,10,5,10,7	10,13,12,16,7,12	495	149	1	1.0	0.281,0.445,0.141,0.253,0.218,0.131	0.325,0.172,0.201,0.086,0.301,0.149	0.039
ENSMUSG00000015377	Dennd6b	15	-	89186171	89186819	89186171	89186261	89186362	89186819	0,3,2,0,4,2	0,5,4,11,9,2	0,1,4,3,2,3	1,8,15,3,3,9	250	149	1	1.0	NA,0.263,0.23,0.0,0.209,0.373	0.0,0.069,0.137,0.373,0.284,0.166	0.044
ENSMUSG00000015377	Dennd6b	15	-	89186171	89186819	89186171	89186261	89186753	89186819	2,12,9,6,5,7	0,0,0,0,1,0	9,25,8,13,11,7	0,0,0,1,0,0	641	149	1	1.0	1.0,1.0,1.0,1.0,0.538,1.0	1.0,1.0,1.0,0.751,1.0,1.0	-0.035
ENSMUSG00000015377	Dennd6b	15	-	89186362	89186819	89186362	89186427	89186753	89186819	2,11,10,12,3,6	0,2,4,4,0,1	10,29,12,12,9,6	0,1,7,0,0,1	475	149	0.114225741632	1.0	1.0,0.633,0.44,0.485,1.0,0.653	1.0,0.901,0.35,1.0,1.0,0.653	-0.115
ENSMUSG00000015377	Dennd6b	15	-	89186362	89187243	89186362	89186427	89187147	89187243	23,19,17,21,7,5	0,0,0,0,0,0	12,41,24,15,17,22	0,0,0,0,0,1	869	149	1	1.0	1.0,1.0,1.0,1.0,1.0,1.0	1.0,1.0,1.0,1.0,1.0,0.79	0.035
ENSMUSG00000015377	Dennd6b	15	-	89186362	89187243	89186362	89186819	89187147	89187243	21,11,11,9,5,2	0,0,0,0,0,1	4,20,13,6,10,19	0,0,0,0,0,0	477	149	1	1.0	1.0,1.0,1.0,1.0,1.0,0.385	1.0,1.0,1.0,1.0,1.0,1.0	-0.103
ENSMUSG00000015377	Dennd6b	15	-	89186955	89187243	89186955	89186998	89187147	89187243	21,5,14,6,3,0	0,3,2,6,0,1	0,16,8,3,7,14	6,9,4,6,5,1	298	149	0.0800621792665	1.0	1.0,0.455,0.778,0.333,1.0,0.0	0.0,0.471,0.5,0.2,0.412,0.875	0.185
ENSMUSG00000015377	Dennd6b	15	-	89186955	89187243	89186955	89187050	89187147	89187243	21,3,10,4,3,0	0,0,2,1,0,0	0,11,6,3,6,12	0,0,0,0,0,0	246	149	1	1.0	1.0,1.0,0.752,0.708,1.0,NA	NA,1.0,1.0,1.0,1.0,1.0	-0.108
ENSMUSG00000053137	Mapk11	15	-	89145095	89145446	89145095	89145175	89145374	89145446	0,10,3,4,6,4	0,7,3,0,11,5	0,3,4,2,0,2	6,7,3,5,1,7	348	149	1	1.0	NA,0.38,0.3,1.0,0.189,0.255	0.0,0.155,0.363,0.146,0.0,0.109	0.296
ENSMUSG00000053137	Mapk11	15	-	89145095	89145446	89145095	89145232	89145374	89145446	0,10,3,3,6,3	0,0,0,0,0,0	0,2,3,2,0,2	0,0,1,0,0,0	291	149	1	1.0	NA,1.0,1.0,1.0,1.0,1.0	NA,1.0,0.606,1.0,NA,1.0	0.099
ENSMUSG00000053137	Mapk11	15	-	89146002	89146168	89146002	89146050	89146138	89146168	0,0,0,0,3,2	0,4,4,0,3,3	0,3,0,0,0,0	0,3,2,1,3,7	237	149	1	1.0	NA,0.0,0.0,NA,0.386,0.295	NA,0.386,0.0,0.0,0.0,0.0	0.093
ENSMUSG00000015363	Trabd	15	+	89084902	89085446	89084902	89085042	89085273	89085446	30,5,5,3,8,5	145,89,127,105,170,140	0,4,2,0,2,0	87,84,90,70,83,92	380	149	1	1.0	0.075,0.022,0.015,0.011,0.018,0.014	0.0,0.018,0.009,0.0,0.009,0.0	0.02
ENSMUSG00000015363	Trabd	15	+	89085525	89087071	89085525	89085637	89085755	89087071	0,9,9,9,12,9	217,139,153,120,204,211	0,7,8,1,8,16	151,118,126,77,113,93	267	149	1	1.0	0.0,0.035,0.032,0.04,0.032,0.023	0.0,0.032,0.034,0.007,0.038,0.088	-0.006
ENSMUSG00000036046	5031439G07Rik	15	-	84950611	84953321	84950611	84950774	84953129	84953321	3,87,58,97,124,33	167,352,361,364,564,296	28,89,50,77,83,35	157,322,311,284,311,321	2504	149	1	1.0	0.001,0.014,0.009,0.016,0.013,0.007	0.011,0.016,0.009,0.016,0.016,0.006	-0.002
ENSMUSG00000022463	Srebf2	15	+	82169737	82171283	82169737	82170154	82171101	82171283	0,12,9,1,26,14	33,243,201,299,480,108	3,16,15,16,12,3	22,297,304,231,273,298	1096	149	1	1.0	0.0,0.007,0.006,0.0,0.007,0.017	0.018,0.007,0.007,0.009,0.006,0.001	-0.002
ENSMUSG00000022394	L3mbtl2	15	+	81667158	81668763	81667158	81667396	81668629	81668763	2,12,0,16,21,5	5,37,32,65,68,16	0,0,1,3,10,12	0,36,44,42,29,37	1382	149	1	1.0	0.041,0.034,0.0,0.026,0.032,0.033	NA,0.0,0.002,0.008,0.036,0.034	0.012
ENSMUSG00000055024	Ep300	15	+	81639740	81640141	81639740	81639891	81639994	81640141	0,0,5,2,0,4	0,86,23,84,94,10	0,0,7,2,2,1	0,76,52,92,44,67	252	149	1	1.0	NA,0.0,0.114,0.014,0.0,0.191	NA,0.0,0.074,0.013,0.026,0.009	0.039
ENSMUSG00000042303	Sgsm3	15	+	81008288	81008908	81008288	81008434	81008683	81008908	1,4,13,7,14,1	28,17,33,21,42,21	2,5,2,2,6,4	5,22,32,13,23,20	398	149	1	1.0	0.013,0.081,0.129,0.111,0.111,0.018	0.13,0.078,0.023,0.054,0.089,0.07	0.003
ENSMUSG00000060036	Rpl3	15	-	80079689	80080552	80079689	80079850	80080365	80080552	164,270,307,349,533,316	2714,1560,2499,1615,2531,2470	89,301,214,275,292,321	2020,1679,1764,1433,1600,1599	664	149	1	1.0	0.013,0.037,0.027,0.046,0.045,0.028	0.01,0.039,0.027,0.041,0.039,0.043	-0.001
ENSMUSG00000060036	Rpl3	15	-	80080895	80081783	80080895	80081031	80081614	80081783	49,272,185,260,402,143	1481,1463,2046,1482,2380,1982	50,260,208,191,211,174	1009,1609,1701,1306,1455,1600	732	149	1	1.0	0.007,0.036,0.018,0.034,0.033,0.014	0.01,0.032,0.024,0.029,0.029,0.022	-0.001
ENSMUSG00000060036	Rpl3	15	-	80080895	80081783	80080895	80081211	80081614	80081783	22,158,70,106,161,56	17,54,87,60,113,50	28,117,112,87,88,85	26,49,53,80,76,37	552	149	1	1.0	0.259,0.441,0.178,0.323,0.278,0.232	0.225,0.392,0.363,0.227,0.238,0.383	-0.02
ENSMUSG00000009585	Apobec3	15	+	79905443	79906602	79905443	79905600	79906340	79906602	0,42,3,24,22,11	82,228,212,251,274,189	0,45,33,35,10,32	149,318,341,290,244,283	889	149	1	1.0	0.0,0.03,0.002,0.016,0.013,0.01	0.0,0.023,0.016,0.02,0.007,0.019	-0.002
ENSMUSG00000022420	Dnal4	15	-	79761452	79762525	79761452	79762049	79762426	79762525	190,195,217,246,299,189	0,0,0,0,0,1	129,232,196,137,172,177	0,4,1,1,0,0	526	149	1	1.0	1.0,1.0,1.0,1.0,1.0,0.982	1.0,0.943,0.982,0.975,1.0,1.0	0.014
ENSMUSG00000042524	Sun2	15	-	79727862	79728581	79727862	79728084	79728415	79728581	19,36,15,42,66,9	9,190,112,227,186,79	3,13,9,23,25,9	22,173,141,108,148,174	480	149	1	1.0	0.396,0.056,0.04,0.054,0.099,0.034	0.041,0.023,0.019,0.062,0.05,0.016	0.078
ENSMUSG00000042524	Sun2	15	-	79727862	79729076	79727862	79728581	79729032	79729076	0,5,7,24,22,4	14,181,135,178,253,63	0,5,6,15,5,9	12,180,148,138,172,180	600	149	1	1.0	0.0,0.007,0.013,0.032,0.021,0.016	0.0,0.007,0.01,0.026,0.007,0.012	0.005
ENSMUSG00000005354	Txn2	15	-	77915046	77915857	77915046	77915236	77915704	77915857	4433,1346,2278,1421,2142,3247	33,4,12,5,9,11	2497,1405,1484,1142,1194,1544	14,8,2,8,3,15	617	149	1	1.0	0.97,0.988,0.979,0.986,0.983,0.986	0.977,0.977,0.994,0.972,0.99,0.961	0.003
ENSMUSG00000022443	Myh9	15	-	77791047	77791779	77791047	77791146	77791715	77791779	0,32,7,40,58,7	4,634,341,610,949,91	0,27,13,19,15,23	6,536,516,481,540,650	718	149	1	1.0	0.0,0.01,0.004,0.013,0.013,0.016	0.0,0.01,0.005,0.008,0.006,0.007	0.003
ENSMUSG00000033728	Lrrc14	15	+	76712866	76713985	76712866	76713220	76713400	76713985	0,14,4,21,8,4	5,30,44,41,60,23	0,7,9,6,10,21	23,35,39,47,31,28	329	149	1	1.0	0.0,0.174,0.04,0.188,0.057,0.073	0.0,0.083,0.095,0.055,0.127,0.254	-0.014
ENSMUSG00000033728	Lrrc14	15	+	76712866	76713985	76712866	76713220	76713815	76713985	72,170,228,235,217,167	1,3,0,0,1,0	78,140,134,152,124,139	0,5,3,1,0,2	744	149	1	1.0	0.935,0.919,1.0,1.0,0.978,1.0	1.0,0.849,0.899,0.968,1.0,0.933	0.03
ENSMUSG00000033762	Recql4	15	-	76704986	76705443	76704986	76705116	76705190	76705443	0,0,0,0,1,1	12,0,7,0,0,3	0,0,2,0,0,0	5,1,1,0,0,0	223	149	1	1.0	0.0,NA,0.0,NA,1.0,0.182	0.0,0.0,0.572,NA,NA,NA	0.105
ENSMUSG00000033762	Recql4	15	-	76705190	76705856	76705190	76705443	76705593	76705856	0,1,0,2,1,1	0,2,0,3,4,10	0,0,0,0,0,2	0,1,0,1,0,0	299	149	1	1.0	NA,0.199,NA,0.249,0.111,0.047	NA,0.0,NA,0.0,NA,1.0	-0.182
ENSMUSG00000033762	Recql4	15	-	76709767	76710198	76709767	76709908	76710100	76710198	0,2,0,0,5,0	0,1,2,0,1,2	0,0,0,0,2,3	0,0,0,1,0,0	341	149	1	1.0	NA,0.466,0.0,NA,0.686,0.0	NA,NA,NA,0.0,1.0,1.0	-0.379
ENSMUSG00000115987	Vps28	15	-	76622470	76622708	76622470	76622562	76622654	76622708	55,12,36,12,23,20	991,374,586,386,535,933	18,18,12,6,10,22	608,355,348,308,277,350	241	149	1	1.0	0.033,0.019,0.037,0.019,0.026,0.013	0.018,0.03,0.021,0.012,0.022,0.037	0.001
ENSMUSG00000115987	Vps28	15	-	76623170	76623494	76623170	76623272	76623388	76623494	10,2,4,5,1,9	892,449,706,496,697,1057	0,6,2,0,5,5	523,504,482,472,416,490	265	149	1	1.0	0.006,0.002,0.003,0.006,0.001,0.005	0.0,0.007,0.002,0.0,0.007,0.006	0.0
ENSMUSG00000115987	Vps28	15	-	76623170	76624175	76623170	76623272	76624085	76624175	110,79,108,130,151,118	0,1,0,1,3,0	36,107,94,92,70,92	0,0,0,0,0,0	962	149	1	1.0	1.0,0.924,1.0,0.953,0.886,1.0	1.0,1.0,1.0,1.0,1.0,1.0	-0.039
ENSMUSG00000115987	Vps28	15	-	76623170	76624175	76623170	76623494	76624085	76624175	119,82,106,137,158,117	786,472,719,558,723,1054	36,106,99,96,74,92	489,483,515,488,423,456	740	149	1	1.0	0.03,0.034,0.029,0.047,0.042,0.022	0.015,0.042,0.037,0.038,0.034,0.039	-0.0
ENSMUSG00000034022	Cpsf1	15	-	76596008	76596571	76596008	76596147	76596219	76596571	58,8,24,13,33,39	451,93,216,124,145,270	18,18,21,23,11,14	236,91,100,65,82,108	221	149	1	1.0	0.08,0.055,0.07,0.066,0.133,0.089	0.049,0.118,0.124,0.193,0.083,0.08	-0.026
ENSMUSG00000034022	Cpsf1	15	-	76596008	76596571	76596008	76596147	76596415	76596571	170,35,73,35,83,113	0,0,0,0,1,1	60,65,44,39,41,36	3,0,0,0,0,1	417	149	1	1.0	1.0,1.0,1.0,1.0,0.967,0.976	0.877,1.0,1.0,1.0,1.0,0.928	0.023
ENSMUSG00000034022	Cpsf1	15	-	76596219	76596571	76596219	76596349	76596415	76596571	129,30,70,31,54,82	405,112,209,153,173,241	50,50,32,20,45,29	219,108,124,73,112,107	215	149	1	1.0	0.181,0.157,0.188,0.123,0.178,0.191	0.137,0.243,0.152,0.16,0.218,0.158	-0.008
ENSMUSG00000034022	Cpsf1	15	-	76596008	76596698	76596008	76596571	76596650	76596698	58,11,30,18,21,26	272,149,211,156,215,231	12,9,19,4,38,10	238,103,84,99,103,104	228	149	1	1.0	0.122,0.046,0.085,0.07,0.06,0.069	0.032,0.054,0.129,0.026,0.194,0.059	-0.007
ENSMUSG00000034022	Cpsf1	15	-	76596776	76597093	76596776	76596843	76596916	76597093	11,12,20,15,33,14	227,146,162,117,145,145	19,27,17,13,24,19	176,90,90,81,80,92	222	149	1	1.0	0.031,0.052,0.077,0.079,0.133,0.061	0.068,0.168,0.113,0.097,0.168,0.122	-0.051
ENSMUSG00000034022	Cpsf1	15	-	76597430	76597730	76597430	76597572	76597645	76597730	6,8,12,8,18,14	27,88,131,102,143,82	1,10,7,4,7,15	56,93,77,75,64,65	222	149	1	1.0	0.13,0.058,0.058,0.05,0.078,0.103	0.012,0.067,0.058,0.035,0.068,0.134	0.017
ENSMUSG00000034022	Cpsf1	15	-	76599455	76599914	76599455	76599662	76599739	76599914	0,13,9,13,14,7	0,80,86,101,140,41	0,12,8,5,18,4	17,86,81,65,75,76	226	149	1	1.0	NA,0.097,0.065,0.078,0.062,0.101	0.0,0.084,0.061,0.048,0.137,0.034	0.02
ENSMUSG00000034022	Cpsf1	15	-	76600212	76600609	76600212	76600391	76600467	76600609	0,24,12,16,18,10	27,109,94,146,150,37	1,13,11,19,17,14	6,101,117,95,114,95	225	149	1	1.0	0.0,0.127,0.078,0.068,0.074,0.152	0.099,0.079,0.059,0.117,0.09,0.089	-0.006
ENSMUSG00000022550	Adck5	15	+	76593937	76594447	76593937	76594051	76594152	76594447	0,19,12,4,15,17	63,37,70,47,62,57	0,11,2,6,1,1	27,37,38,38,27,50	250	149	0.776214868995	1.0	0.0,0.234,0.093,0.048,0.126,0.151	0.0,0.151,0.03,0.086,0.022,0.012	0.059
ENSMUSG00000022550	Adck5	15	+	76593937	76594447	76593937	76594051	76594363	76594447	12,31,20,16,37,27	0,0,0,0,0,0	4,18,16,20,10,13	0,0,0,0,2,0	461	149	1	1.0	1.0,1.0,1.0,1.0,1.0,1.0	1.0,1.0,1.0,1.0,0.618,1.0	0.064
ENSMUSG00000022550	Adck5	15	+	76594152	76594447	76594152	76594284	76594363	76594447	12,12,10,15,22,12	94,42,54,43,65,73	4,10,14,14,9,13	54,47,27,22,26,37	228	149	1	1.0	0.077,0.157,0.108,0.186,0.181,0.097	0.046,0.122,0.253,0.294,0.184,0.187	-0.047
ENSMUSG00000022550	Adck5	15	+	76594528	76594752	76594528	76594610	76594673	76594752	35,34,25,13,25,15	122,55,102,89,96,106	10,13,23,7,14,19	70,59,45,38,33,59	212	149	1	1.0	0.168,0.303,0.147,0.093,0.155,0.09	0.091,0.134,0.264,0.115,0.23,0.185	-0.01
ENSMUSG00000022550	Adck5	15	+	76595013	76595453	76595013	76595266	76595336	76595453	54,21,25,24,28,36	245,81,119,76,81,145	45,35,17,3,12,12	153,46,70,67,52,42	219	149	1	1.0	0.13,0.15,0.125,0.177,0.19,0.145	0.167,0.341,0.142,0.03,0.136,0.163	-0.01
ENSMUSG00000022556	Hsf1	15	+	76497767	76498048	76497767	76497829	76497951	76498048	10,16,9,27,15,9	31,109,137,108,144,61	10,19,22,16,17,21	39,104,106,93,121,110	271	149	1	1.0	0.151,0.075,0.035,0.121,0.054,0.075	0.124,0.091,0.102,0.086,0.072,0.095	-0.01
ENSMUSG00000022556	Hsf1	15	+	76500130	76500336	76500130	76500196	76500266	76500336	12,15,6,6,21,4	50,57,69,96,116,108	32,8,8,5,2,8	75,50,57,65,68,67	219	149	1	1.0	0.14,0.152,0.056,0.041,0.11,0.025	0.225,0.098,0.087,0.05,0.02,0.075	-0.005
ENSMUSG00000022558	Mroh1	15	+	76407891	76408528	76407891	76408043	76408387	76408528	0,13,5,12,22,0	11,82,66,80,101,19	2,5,7,9,10,10	1,80,72,71,75,68	493	149	1	1.0	0.0,0.046,0.022,0.043,0.062,0.0	0.377,0.019,0.029,0.037,0.039,0.043	-0.062
ENSMUSG00000022558	Mroh1	15	+	76421139	76423835	76421139	76421213	76423715	76423835	0,29,9,31,31,4	0,79,35,78,122,24	2,11,22,18,9,26	14,75,63,64,49,70	2651	149	1	1.0	NA,0.02,0.014,0.022,0.014,0.009	0.008,0.008,0.019,0.016,0.01,0.02	0.002
ENSMUSG00000022558	Mroh1	15	+	76432148	76433396	76432148	76432295	76433273	76433396	16,18,12,11,27,6	0,6,7,14,7,0	4,14,19,16,15,5	0,8,1,0,9,6	1127	149	1	1.0	1.0,0.284,0.185,0.094,0.338,1.0	1.0,0.188,0.715,1.0,0.181,0.099	-0.047
ENSMUSG00000022558	Mroh1	15	+	76434062	76434787	76434062	76434158	76434682	76434787	16,75,27,48,56,8	26,147,129,167,235,74	3,33,27,24,41,32	13,143,175,137,149,141	673	149	1	1.0	0.12,0.101,0.044,0.06,0.05,0.023	0.049,0.049,0.033,0.037,0.057,0.048	0.021
ENSMUSG00000022558	Mroh1	15	+	76446515	76447365	76446515	76446681	76447168	76447365	0,15,15,31,43,5	87,108,147,115,171,79	8,34,14,35,32,21	48,102,101,79,76,121	636	149	1	1.0	0.0,0.032,0.023,0.059,0.056,0.015	0.038,0.072,0.031,0.094,0.09,0.039	-0.03
ENSMUSG00000022553	Maf1	15	+	76353137	76353460	76353137	76353259	76353340	76353460	18,8,8,3,15,3	322,187,318,202,340,380	1,9,11,8,8,5	235,151,216,189,160,232	230	149	1	1.0	0.035,0.027,0.016,0.01,0.028,0.005	0.003,0.037,0.032,0.027,0.031,0.014	-0.004
ENSMUSG00000022562	Oplah	15	-	76296602	76297018	76296602	76296781	76296920	76297018	18,1,9,1,1,0	12,1,6,0,4,2	0,2,1,1,0,0	12,5,1,1,3,0	288	149	1	1.0	0.437,0.341,0.437,1.0,0.115,0.0	0.0,0.171,0.341,0.341,0.0,NA	0.218
ENSMUSG00000022562	Oplah	15	-	76297618	76298040	76297618	76297768	76297905	76298040	0,2,0,0,0,0	10,1,9,3,3,4	0,0,1,1,0,0	4,3,3,1,10,2	286	149	1	1.0	0.0,0.51,0.0,0.0,0.0,0.0	0.0,0.0,0.148,0.343,0.0,0.0	0.003
ENSMUSG00000071724	Smpd5	15	+	76295894	76296141	76295894	76295984	76296077	76296141	1,0,0,0,0,2	0,1,2,3,5,1	0,0,0,2,0,2	3,0,6,0,0,1	242	149	1	1.0	1.0,0.0,0.0,0.0,0.0,0.552	0.0,NA,0.0,1.0,NA,0.552	-0.129
ENSMUSG00000022568	Scrib	15	-	76047921	76048152	76047921	76047996	76048114	76048152	0,4,6,7,5,2	7,0,0,2,1,0	4,9,1,3,5,6	0,1,1,0,0,0	267	149	0.737000156326	1.0	0.0,1.0,1.0,0.661,0.736,1.0	1.0,0.834,0.358,1.0,1.0,1.0	-0.133
ENSMUSG00000022568	Scrib	15	-	76048709	76049093	76048709	76048857	76048933	76049093	6,6,12,9,16,1	128,52,56,61,57,56	10,1,9,6,5,5	87,46,52,33,47,35	225	149	1	1.0	0.03,0.071,0.124,0.089,0.157,0.012	0.071,0.014,0.103,0.107,0.066,0.086	0.006
ENSMUSG00000022570	Tsta3	15	-	75925582	75925859	75925582	75925662	75925792	75925859	68,15,20,17,38,20	458,179,255,140,179,260	40,42,17,8,14,9	272,165,95,81,128,152	279	149	1	1.0	0.073,0.043,0.04,0.061,0.102,0.039	0.073,0.12,0.087,0.05,0.055,0.031	-0.01
ENSMUSG00000022332	Khdrbs3	15	+	69092900	69094516	69092900	69093049	69094459	69094516	36,7,14,8,18,32	0,0,1,0,0,0	12,4,2,9,17,23	2,0,0,0,0,0	1559	149	1	1.0	1.0,1.0,0.572,1.0,1.0,1.0	0.364,1.0,1.0,1.0,1.0,1.0	0.035
ENSMUSG00000037487	Ubr5	15	-	37973302	37975671	37973302	37973458	37975586	37975671	0,32,13,44,47,12	59,132,126,140,150,148	2,53,16,36,39,25	23,109,98,95,87,99	2277	149	1	1.0	0.0,0.016,0.007,0.02,0.02,0.005	0.006,0.031,0.011,0.024,0.028,0.016	-0.008
ENSMUSG00000036606	Plxnb2	15	-	89155548	89156385	89155548	89156177	89156255	89156385	1305,476,664,443,728,590	175,59,88,40,75,83	707,337,326,258,382,375	67,67,43,36,55,64	227	149	1	1.0	0.83,0.841,0.832,0.879,0.864,0.824	0.874,0.768,0.833,0.825,0.82,0.794	0.026
ENSMUSG00000036606	Plxnb2	15	-	89157185	89157539	89157185	89157250	89157391	89157539	10,11,5,10,14,5	302,294,257,268,443,213	6,8,11,7,7,22	166,199,207,168,223,217	290	149	1	1.0	0.017,0.019,0.01,0.019,0.016,0.012	0.018,0.02,0.027,0.021,0.016,0.05	-0.01
ENSMUSG00000022283	Pabpc1	15	-	36597972	36598312	36597972	36598127	36598201	36598312	0,40,42,56,51,24	790,1756,2405,1821,2554,1979	1,38,20,35,34,25	847,1934,1888,1660,1689,1773	223	149	1	1.0	0.0,0.015,0.012,0.02,0.013,0.008	0.001,0.013,0.007,0.014,0.013,0.009	0.002
ENSMUSG00000048307	Ankrd46	15	-	36483980	36486127	36483980	36484139	36485794	36486127	0,21,2,5,13,1	7,44,51,66,106,40	10,21,19,12,17,7	0,68,63,50,44,76	1804	149	1	1.0	0.0,0.038,0.003,0.006,0.01,0.002	1.0,0.025,0.024,0.019,0.031,0.008	-0.175
ENSMUSG00000022255	Mtdh	15	+	34114023	34118110	34114023	34114108	34117879	34118110	65,496,320,629,759,246	0,0,0,0,0,0	100,623,602,621,551,507	0,1,0,0,0,3	3920	149	1	1.0	1.0,1.0,1.0,1.0,1.0,1.0	1.0,0.959,1.0,1.0,1.0,0.865	0.029
ENSMUSG00000022241	Tars	15	-	11388080	11388460	11388080	11388218	11388297	11388460	0,13,12,3,17,3	109,119,150,155,211,203	0,14,15,4,12,13	72,149,140,126,111,119	228	149	1	1.0	0.0,0.067,0.05,0.012,0.05,0.01	0.0,0.058,0.065,0.02,0.066,0.067	-0.015
ENSMUSG00000022241	Tars	15	-	11391813	11392034	11391813	11391892	11391969	11392034	0,2,0,3,1,0	21,116,89,143,212,136	0,3,0,1,1,6	7,111,126,151,129,132	226	149	1	1.0	0.0,0.011,0.0,0.014,0.003,0.0	0.0,0.018,0.0,0.004,0.005,0.029	-0.005
ENSMUSG00000110018	5430437J10Rik	15	+	5580628	5581268	5580628	5580822	5581172	5581268	0,0,3,2,5,0	0,0,0,0,0,0	0,0,0,0,0,0	0,0,0,2,0,0	499	149	1	1.0	NA,NA,1.0,1.0,1.0,NA	NA,NA,NA,0.0,NA,NA	1.0
ENSMUSG00000071644	Eef1g	19	+	8969161	8969506	8969161	8969225	8969363	8969506	0,2,1,2,2,3	1115,1407,1526,1337,2061,1563	2,6,3,3,4,4	937,1360,1442,1201,1280,1491	287	149	1	1.0	0.0,0.001,0.0,0.001,0.001,0.001	0.001,0.002,0.001,0.001,0.002,0.001	-0.001
ENSMUSG00000006360	Crip1	12	+	113153617	113153879	113153617	113153664	113153774	113153879	0,1,3,0,0,1	3371,622,1131,458,898,1711	20,2,0,2,1,1	1987,633,686,380,450,579	259	149	1	1.0	0.0,0.001,0.002,0.0,0.0,0.0	0.006,0.002,0.0,0.003,0.001,0.001	-0.002
ENSMUSG00000007411	Mark3	12	+	111627075	111627598	111627075	111627312	111627478	111627598	2,3,2,4,4,1	18,62,52,78,85,55	0,3,6,5,0,2	24,75,59,44,52,60	315	149	1	1.0	0.05,0.022,0.018,0.024,0.022,0.009	0.0,0.019,0.046,0.051,0.0,0.016	0.002
ENSMUSG00000007411	Mark3	12	+	111628189	111629115	111628189	111628302	111628961	111629115	1,56,33,86,85,31	11,82,64,61,93,54	4,39,48,90,53,66	16,62,60,62,68,57	808	149	1	1.0	0.016,0.112,0.087,0.206,0.144,0.096	0.044,0.104,0.129,0.211,0.126,0.176	-0.022
ENSMUSG00000021281	Tnfaip2	12	+	111448246	111448639	111448246	111448369	111448487	111448639	35,269,243,240,382,79	0,6,3,7,6,0	37,276,348,204,200,253	0,8,9,2,2,0	267	149	1	1.0	1.0,0.962,0.978,0.95,0.973,1.0	1.0,0.951,0.956,0.983,0.982,1.0	-0.002
ENSMUSG00000021281	Tnfaip2	12	+	111448246	111448639	111448246	111448369	111448538	111448639	40,291,258,269,414,83	122,1683,1236,1826,2091,660	39,292,370,217,227,282	159,2010,2204,1705,1654,1662	318	149	1	1.0	0.133,0.075,0.089,0.065,0.085,0.056	0.103,0.064,0.073,0.056,0.06,0.074	0.012
ENSMUSG00000021276	Cinp	12	-	110878695	110879814	110878695	110879039	110879684	110879814	57,41,24,21,45,29	20,0,23,2,5,7	26,34,20,23,29,27	17,4,3,3,0,2	794	149	0.781250776643	1.0	0.348,1.0,0.164,0.663,0.628,0.437	0.223,0.615,0.556,0.59,1.0,0.717	-0.077
ENSMUSG00000033088	Triobp	15	+	78991328	78993432	78991328	78991438	78992903	78993432	0,4,7,0,18,5	32,201,145,212,263,108	1,12,18,8,29,12	47,271,195,213,286,215	1614	149	1	1.0	0.0,0.002,0.004,0.0,0.006,0.004	0.002,0.004,0.008,0.003,0.009,0.005	-0.003
ENSMUSG00000021262	Evl	12	+	108683194	108683410	108683194	108683261	108683347	108683410	52,55,61,44,91,30	825,567,758,606,827,827	21,64,107,25,50,62	590,796,833,525,522,672	235	149	1	1.0	0.038,0.058,0.049,0.044,0.065,0.022	0.022,0.049,0.075,0.029,0.057,0.055	-0.002
ENSMUSG00000067212	H2-T23	17	-	36030821	36031913	36030821	36031097	36031637	36031913	157,190,154,117,141,125	4071,2383,2758,2994,3052,4593	138,188,181,105,139,120	3292,2533,2590,2733,2185,2506	689	149	1	1.0	0.008,0.017,0.012,0.008,0.01,0.006	0.009,0.016,0.015,0.008,0.014,0.01	-0.002
ENSMUSG00000024312	Wdr46	17	+	33940884	33941272	33940884	33941091	33941191	33941272	0,1,0,1,2,2	36,61,57,47,115,45	0,1,7,0,3,2	7,48,63,40,73,55	249	149	1	1.0	0.0,0.01,0.0,0.013,0.01,0.026	0.0,0.012,0.062,0.0,0.024,0.021	-0.01
ENSMUSG00000037321	Tap1	17	+	34192836	34192965	34192836	34192857	34192941	34192965	924,1975,1436,1803,2170,918	14,39,18,28,34,11	970,2459,2326,1954,1753,2052	5,45,47,31,29,40	233	149	1	1.0	0.977,0.97,0.981,0.976,0.976,0.982	0.992,0.972,0.969,0.976,0.975,0.97	0.001
ENSMUSG00000021037	Ahsa1	12	+	87269874	87270454	87269874	87269957	87270336	87270454	2,8,3,21,16,2	491,470,541,496,703,672	1,12,1,10,3,9	325,439,442,443,398,404	528	149	1	1.0	0.001,0.005,0.002,0.012,0.006,0.001	0.001,0.008,0.001,0.006,0.002,0.006	0.001
ENSMUSG00000034126	Pomt2	12	-	87111336	87111583	87111336	87111442	87111523	87111583	4,4,5,5,2,1	20,21,20,17,31,35	0,7,5,8,12,1	17,12,7,10,20,19	230	149	0.23070840714	1.0	0.115,0.11,0.139,0.16,0.04,0.018	0.0,0.274,0.316,0.341,0.28,0.033	-0.11
ENSMUSG00000021250	Fos	12	+	85474690	85475186	85474690	85474795	85474934	85475186	0,31,7,18,54,8	0,0,0,0,0,0	2,27,22,4,13,15	0,0,1,0,0,0	288	149	1	1.0	NA,1.0,1.0,1.0,1.0,1.0	1.0,1.0,0.919,1.0,1.0,1.0	0.013
ENSMUSG00000010608	Rbm25	12	+	83660594	83664259	83660594	83660678	83663978	83664259	0,383,108,245,341,95	7,68,77,98,117,63	2,383,258,187,255,213	13,99,66,78,70,60	3449	149	1	1.0	0.0,0.196,0.057,0.097,0.112,0.061	0.007,0.143,0.144,0.094,0.136,0.133	-0.022
ENSMUSG00000013236	Ptprs	17	-	56428851	56429157	56428851	56428966	56429098	56429157	0,30,17,19,30,9	0,0,1,0,1,0	0,13,18,11,38,20	0,0,1,0,2,0	281	149	1	1.0	NA,1.0,0.9,1.0,0.941,1.0	NA,1.0,0.905,1.0,0.91,1.0	0.005
ENSMUSG00000052609	Plekhg3	12	+	76572394	76573360	76572394	76572658	76573246	76573360	0,3,3,2,5,0	0,4,4,0,8,3	0,4,3,1,5,3	0,3,4,4,0,2	737	149	1	1.0	NA,0.132,0.132,1.0,0.112,0.0	NA,0.212,0.132,0.048,1.0,0.233	-0.05
ENSMUSG00000052609	Plekhg3	12	+	76572394	76573360	76572394	76572745	76573246	76573360	0,0,0,0,2,0	0,0,6,0,9,0	0,0,2,1,0,0	0,5,0,1,4,3	650	149	1	1.0	NA,NA,0.0,NA,0.048,NA	NA,0.0,1.0,0.186,0.0,0.0	-0.213
ENSMUSG00000024384	Iws1	18	+	32086272	32087152	32086272	32086423	32087069	32087152	0,0,0,2,0,3	13,74,26,34,67,70	0,2,0,0,0,2	5,61,34,28,43,50	795	149	1	1.0	0.0,0.0,0.0,0.011,0.0,0.008	0.0,0.006,0.0,0.0,0.0,0.007	0.001
ENSMUSG00000021066	Atl1	12	+	69932216	69934920	69932216	69932321	69934869	69934920	0,4,0,2,5,6	0,0,0,0,0,0	0,4,3,10,10,2	0,0,0,1,2,0	2697	149	1	1.0	NA,1.0,NA,1.0,1.0,1.0	NA,1.0,1.0,0.356,0.216,1.0	0.286
ENSMUSG00000034761	Map4k5	12	-	69807197	69809282	69807197	69807253	69809211	69809282	0,29,10,2,31,9	15,27,30,15,37,23	0,12,13,6,17,28	0,16,20,15,21,20	2107	149	1	1.0	0.0,0.071,0.023,0.009,0.056,0.027	NA,0.05,0.044,0.028,0.054,0.09	-0.022
ENSMUSG00000020974	Pole2	12	-	69212222	69213043	69212222	69212271	69212986	69213043	0,0,0,0,2,0	8,7,4,3,15,17	0,0,2,0,0,3	0,7,0,4,4,4	864	149	1	1.0	0.0,0.0,0.0,0.0,0.022,0.0	NA,0.0,1.0,0.0,0.0,0.115	-0.219
ENSMUSG00000012076	Brms1l	12	+	55868161	55869736	55868161	55868520	55869397	55869736	171,148,209,165,205,194	3,4,0,9,1,1	68,133,108,113,125,167	0,1,1,0,2,0	1026	149	1	1.0	0.892,0.843,1.0,0.727,0.968,0.966	1.0,0.951,0.94,1.0,0.901,1.0	-0.066
ENSMUSG00000001627	Ifrd1	12	-	40217157	40217482	40217157	40217242	40217377	40217482	0,2,1,9,2,2	82,351,251,290,354,406	10,1,0,7,5,4	47,304,335,292,261,305	284	149	1	1.0	0.0,0.003,0.002,0.016,0.003,0.003	0.1,0.002,0.0,0.012,0.01,0.007	-0.017
ENSMUSG00000047446	Arl4a	12	-	40006699	40009820	40006699	40006793	40009701	40009820	0,7,0,1,6,0	2,0,0,0,0,0	0,8,4,6,5,0	0,0,0,0,0,0	3057	149	1	1.0	0.0,1.0,NA,1.0,1.0,NA	NA,1.0,1.0,1.0,1.0,NA	-0.25
ENSMUSG00000002997	Prkar2b	12	-	31958475	31960522	31958475	31958721	31960381	31960522	1053,1687,2297,2360,3107,2084	40,10,18,12,21,16	341,1254,1109,1322,1077,1210	13,10,6,8,12,5	1809	149	1	1.0	0.684,0.933,0.913,0.942,0.924,0.915	0.684,0.912,0.938,0.932,0.881,0.952	0.002
ENSMUSG00000020669	Sh3yl1	12	+	30941966	30942868	30941966	30942129	30942789	30942868	0,0,0,2,0,0	7,1,3,0,8,1	0,0,1,0,0,0	0,4,2,4,7,4	809	149	1	1.0	0.0,0.0,0.0,1.0,0.0,0.0	NA,0.0,0.084,0.0,0.0,0.0	0.15
ENSMUSG00000045679	Pqlc3	12	-	16992277	16993573	16992277	16992319	16993452	16993573	7,12,10,3,23,0	9,91,86,80,138,77	0,1,20,10,3,3	4,86,132,74,100,73	1282	149	1	1.0	0.083,0.015,0.013,0.004,0.019,0.0	0.0,0.001,0.017,0.015,0.003,0.005	0.015
ENSMUSG00000045679	Pqlc3	12	-	16997633	16997856	16997633	16997656	16997773	16997856	6,50,51,29,69,41	0,5,0,0,1,0	14,36,49,31,40,23	0,0,0,0,0,0	266	149	1	1.0	1.0,0.849,1.0,1.0,0.975,1.0	1.0,1.0,1.0,1.0,1.0,1.0	-0.029
ENSMUSG00000045679	Pqlc3	12	-	16997633	16997856	16997633	16997703	16997773	16997856	0,6,3,1,7,7	1,164,140,153,239,118	0,4,7,2,11,1	0,149,137,134,195,138	219	149	1	1.0	0.0,0.024,0.014,0.004,0.02,0.039	NA,0.018,0.034,0.01,0.037,0.005	-0.004
ENSMUSG00000020608	Smc6	12	+	11291525	11294599	11291525	11291730	11294484	11294599	14,29,24,44,27,24	9,79,69,63,115,63	12,12,23,19,2,41	3,83,61,65,58,58	2903	149	1	1.0	0.074,0.018,0.018,0.035,0.012,0.019	0.17,0.007,0.019,0.015,0.002,0.035	-0.012
ENSMUSG00000055762	Eef1d	15	-	75896242	75896740	75896242	75896464	75896639	75896740	27,10,6,8,16,21	1519,507,755,539,798,1303	6,1,8,17,13,9	838,508,531,411,460,536	324	149	1	1.0	0.008,0.009,0.004,0.007,0.009,0.007	0.003,0.001,0.007,0.019,0.013,0.008	-0.001
ENSMUSG00000036820	Amdhd2	17	-	24157739	24158062	24157739	24157847	24157917	24158062	3,1,4,4,6,1	394,126,175,128,181,200	1,0,4,6,3,3	257,120,121,101,104,148	219	149	1	1.0	0.005,0.005,0.015,0.021,0.022,0.003	0.003,0.0,0.022,0.039,0.019,0.014	-0.004
ENSMUSG00000037336	Mfsd2b	12	-	4865136	4866529	4865136	4866268	4866448	4866529	0,2,0,7,1,0	0,0,1,3,9,1	0,0,0,1,0,0	0,2,1,0,8,1	329	149	1	1.0	NA,1.0,0.0,0.514,0.048,0.0	NA,0.0,0.0,1.0,0.0,0.0	0.112
ENSMUSG00000037336	Mfsd2b	12	-	4869534	4870623	4869534	4869658	4870498	4870623	0,1,0,0,7,0	0,7,2,4,14,0	0,7,2,4,2,6	0,5,15,11,10,8	989	149	1	1.0	NA,0.021,0.0,0.0,0.07,NA	NA,0.174,0.02,0.052,0.029,0.102	-0.053
ENSMUSG00000020658	Efr3b	12	-	3999589	4000956	3999589	3999717	4000879	4000956	0,0,0,0,0,0	0,2,0,0,1,0	0,1,0,0,0,0	0,2,3,0,4,1	1311	149	1	1.0	NA,0.0,NA,NA,0.0,NA	NA,0.054,0.0,NA,0.0,0.0	-0.013
ENSMUSG00000079179	Rab10os	12	+	3235525	3237412	3235525	3235929	3237284	3237412	43,56,62,86,120,69	118,67,99,82,134,162	33,62,35,55,104,75	73,57,79,76,68,58	1504	149	1	1.0	0.035,0.076,0.058,0.094,0.081,0.04	0.043,0.097,0.042,0.067,0.132,0.114	-0.019
ENSMUSG00000036372	Tmem258	19	+	10206423	10207300	10206423	10206533	10207163	10207300	98,137,126,128,116,133	1788,716,1246,801,1229,1550	77,77,96,63,47,66	1186,729,788,669,734,829	779	149	1	1.0	0.01,0.035,0.019,0.03,0.018,0.016	0.012,0.02,0.023,0.018,0.012,0.015	0.005
ENSMUSG00000021728	Emb	13	+	117249271	117249786	117249271	117249464	117249700	117249786	0,0,0,10,0,1	206,300,254,367,522,286	0,2,2,8,2,7	89,338,240,249,302,378	385	149	1	1.0	0.0,0.0,0.0,0.01,0.0,0.001	0.0,0.002,0.003,0.012,0.003,0.007	-0.003
ENSMUSG00000022983	Scaf4	16	-	90242526	90242958	90242526	90242652	90242871	90242958	20,30,17,40,83,17	0,23,13,16,17,10	11,46,20,48,33,27	11,21,17,15,16,16	368	149	0.555367498345	1.0	1.0,0.346,0.346,0.503,0.664,0.408	0.288,0.47,0.323,0.564,0.455,0.406	0.127
ENSMUSG00000022983	Scaf4	16	-	90242526	90242958	90242526	90242718	90242871	90242958	0,13,5,26,47,11	1,26,28,18,41,3	2,25,12,22,22,5	6,30,31,16,11,23	302	149	1	1.0	0.0,0.198,0.081,0.416,0.361,0.644	0.141,0.291,0.16,0.404,0.497,0.097	0.018
ENSMUSG00000021639	Gtf2h2	13	-	100486070	100486524	100486070	100486125	100486473	100486524	3,4,2,6,0,0	8,36,41,42,63,40	0,0,1,0,1,0	14,34,29,24,40,33	497	149	1	1.0	0.101,0.032,0.014,0.041,0.0,0.0	0.0,0.0,0.01,0.0,0.007,0.0	0.029
ENSMUSG00000021661	Ankra2	13	+	98272771	98273918	98272771	98272852	98273377	98273918	16,41,58,40,57,75	38,28,47,27,35,81	14,46,34,18,58,36	34,29,31,28,17,24	674	149	1	1.0	0.085,0.245,0.214,0.247,0.265,0.17	0.083,0.26,0.195,0.124,0.43,0.249	-0.019
ENSMUSG00000041747	Utp15	13	-	98257835	98259289	98257835	98258014	98259104	98259289	0,20,11,8,35,3	3,45,17,30,70,19	0,29,16,24,21,16	0,39,32,28,22,46	1239	149	1	1.0	0.0,0.051,0.072,0.031,0.057,0.019	NA,0.082,0.057,0.093,0.103,0.04	-0.037
ENSMUSG00000058070	Eml1	12	+	108537333	108539564	108537333	108537464	108538102	108539564	0,4,0,0,1,0	6,16,6,11,15,11	0,1,0,0,0,0	4,7,5,2,14,15	787	149	1	1.0	0.0,0.045,0.0,0.0,0.012,0.0	0.0,0.026,0.0,0.0,0.0,0.0	0.005
ENSMUSG00000038679	Trps1	15	-	50830828	50831958	50830828	50831006	50831606	50831958	14,121,68,180,235,41	0,11,18,16,22,6	2,157,138,133,162,181	0,24,19,17,14,16	749	149	1	1.0	1.0,0.686,0.429,0.691,0.68,0.576	1.0,0.565,0.591,0.609,0.697,0.692	-0.015
ENSMUSG00000038679	Trps1	15	-	50846013	50846942	50846013	50846591	50846729	50846942	0,55,8,83,103,12	0,5,1,2,3,0	0,83,69,71,86,57	0,1,7,5,12,3	287	149	1	1.0	NA,0.851,0.806,0.956,0.947,1.0	NA,0.977,0.837,0.881,0.788,0.908	0.034
ENSMUSG00000014850	Msh3	13	-	92342245	92345101	92342245	92342412	92344955	92345101	0,12,0,4,6,8	0,9,5,8,18,2	2,3,6,8,6,15	0,0,11,18,6,18	2692	149	1	1.0	NA,0.069,0.0,0.027,0.018,0.181	1.0,1.0,0.029,0.024,0.052,0.044	-0.299
ENSMUSG00000038812	Trmt112	19	+	6910583	6911028	6910583	6910673	6910751	6911028	40,40,40,40,61,50	897,231,509,326,413,803	68,41,29,48,43,41	517,305,297,291,285,275	227	149	1	1.0	0.028,0.102,0.049,0.075,0.088,0.039	0.079,0.081,0.06,0.098,0.09,0.089	-0.019
ENSMUSG00000060950	Trmt61a	12	+	111678104	111678962	111678104	111678161	111678602	111678962	18,73,44,101,91,46	9,5,13,15,20,7	2,63,67,48,62,93	2,10,16,6,3,15	590	149	0.94623738497	1.0	0.336,0.787,0.461,0.63,0.535,0.624	0.202,0.614,0.514,0.669,0.839,0.61	-0.012
ENSMUSG00000060950	Trmt61a	12	+	111678104	111678962	111678104	111678300	111678602	111678962	15,64,35,88,86,39	0,0,0,0,1,0	2,58,62,43,57,77	0,0,0,0,0,0	451	149	1	1.0	1.0,1.0,1.0,1.0,0.966,1.0	1.0,1.0,1.0,1.0,1.0,1.0	-0.006
ENSMUSG00000021572	Cep72	13	-	74048895	74050364	74048895	74049034	74050059	74050364	0,7,3,6,6,2	0,0,1,0,0,0	0,0,0,6,2,3	0,2,0,0,1,0	1174	149	1	1.0	NA,1.0,0.276,1.0,1.0,1.0	NA,0.0,NA,1.0,0.202,1.0	0.305
ENSMUSG00000021572	Cep72	13	-	74048895	74050364	74048895	74049034	74050299	74050364	0,8,4,9,13,2	0,0,0,0,2,3	0,1,2,6,3,3	0,0,4,0,0,0	1414	149	1	1.0	NA,1.0,1.0,1.0,0.407,0.066	NA,1.0,0.05,1.0,1.0,1.0	-0.115
ENSMUSG00000057649	Brd9	13	+	73941943	73942806	73941943	73942054	73942630	73942806	0,28,18,30,27,6	13,5,1,6,9,4	3,40,24,26,28,32	0,4,4,1,2,4	725	149	0.00388235638269	0.755217582394	0.0,0.535,0.787,0.507,0.381,0.236	1.0,0.673,0.552,0.842,0.742,0.622	-0.331
ENSMUSG00000057649	Brd9	13	+	73941943	73942806	73941943	73942054	73942690	73942806	0,30,19,31,34,6	15,39,65,64,79,33	8,48,28,31,33,32	5,64,59,34,56,64	785	149	1	1.0	0.0,0.127,0.053,0.084,0.076,0.033	0.233,0.125,0.083,0.148,0.101,0.087	-0.067
ENSMUSG00000057649	Brd9	13	+	73941943	73942806	73941943	73942054	73942693	73942806	0,32,19,34,36,8	2,7,13,11,14,5	8,48,29,31,33,33	3,10,11,5,9,15	788	149	0.459095306227	1.0	0.0,0.464,0.217,0.369,0.327,0.232	0.335,0.476,0.333,0.54,0.409,0.294	-0.13
ENSMUSG00000034525	Ice1	13	-	70618984	70620769	70618984	70619061	70620657	70620769	0,10,4,12,9,0	0,6,3,12,21,0	0,6,10,3,4,0	0,22,10,4,12,4	1745	149	1	1.0	NA,0.125,0.102,0.079,0.035,NA	NA,0.023,0.079,0.06,0.028,0.0	0.047
ENSMUSG00000021461	Fancc	13	-	63330538	63331893	63330538	63330620	63331840	63331893	2,21,19,16,13,8	19,4,7,9,12,14	0,10,18,14,4,7	0,9,11,6,4,17	1369	149	1	1.0	0.011,0.364,0.228,0.162,0.105,0.059	NA,0.108,0.151,0.203,0.098,0.043	0.034
ENSMUSG00000021557	Agtpbp1	13	-	59473687	59474712	59473687	59473817	59474531	59474712	0,4,1,2,3,3	18,46,44,38,67,25	0,2,1,2,2,3	11,23,36,21,34,41	863	149	1	1.0	0.0,0.015,0.004,0.009,0.008,0.02	0.0,0.015,0.005,0.016,0.01,0.012	-0.0
ENSMUSG00000024725	Ostf1	19	-	18584641	18586625	18584641	18584743	18586546	18586625	98,142,132,196,254,234	2603,1441,2169,1581,2176,3258	49,135,147,172,154,139	1715,1588,1608,1384,1346,1505	1952	149	1	1.0	0.003,0.007,0.005,0.009,0.009,0.005	0.002,0.006,0.007,0.009,0.009,0.007	-0.0
ENSMUSG00000058569	Tmed9	13	+	55593168	55593601	55593168	55593357	55593500	55593601	0,4,0,9,7,1	655,865,947,896,1324,1104	4,6,3,2,13,7	446,787,892,746,754,970	292	149	1	1.0	0.0,0.002,0.0,0.005,0.003,0.0	0.005,0.004,0.002,0.001,0.009,0.004	-0.002
ENSMUSG00000035711	Dok3	13	-	55527331	55528554	55527331	55527637	55528448	55528554	57,236,144,205,307,69	132,209,179,169,243,111	11,238,166,175,247,179	74,150,175,165,159,189	960	149	1	1.0	0.063,0.149,0.111,0.158,0.164,0.088	0.023,0.198,0.128,0.141,0.194,0.128	-0.013
ENSMUSG00000021493	Pdlim7	13	-	55506305	55507366	55506305	55506367	55507329	55507366	138,84,83,77,161,74	39,61,64,39,86,62	63,73,50,87,92,87	32,67,37,43,66,81	1111	149	1	1.0	0.322,0.156,0.148,0.209,0.201,0.138	0.209,0.127,0.153,0.213,0.158,0.126	0.031
ENSMUSG00000021493	Pdlim7	13	-	55507329	55507624	55507329	55507366	55507487	55507624	0,0,0,3,1,0	101,83,106,69,131,81	0,0,3,3,4,0	58,90,58,59,99,121	270	149	1	1.0	0.0,0.0,0.0,0.023,0.004,0.0	0.0,0.0,0.028,0.027,0.022,0.0	-0.008
ENSMUSG00000021486	Prelid1	13	+	55324330	55324605	55324330	55324444	55324526	55324605	15,15,7,13,19,22	2561,1416,1802,1340,1891,2824	25,23,7,8,8,10	1816,1235,1279,1119,1131,1250	231	149	1	1.0	0.004,0.007,0.002,0.006,0.006,0.005	0.009,0.012,0.004,0.005,0.005,0.005	-0.002
ENSMUSG00000021488	Nsd1	13	+	55213203	55214150	55213203	55213317	55214060	55214150	21,35,22,87,98,38	5,32,23,41,63,20	12,48,44,27,34,81	18,31,41,55,31,42	892	149	0.76017317123	1.0	0.412,0.154,0.138,0.262,0.206,0.241	0.1,0.205,0.152,0.076,0.155,0.244	0.08
ENSMUSG00000021453	Gadd45g	13	+	51847351	51847769	51847351	51847453	51847555	51847769	54,79,73,169,188,159	293,150,244,330,439,424	79,81,99,128,128,107	188,201,219,375,279,275	251	149	1	1.0	0.099,0.238,0.151,0.233,0.203,0.182	0.2,0.193,0.212,0.168,0.214,0.188	-0.012
ENSMUSG00000023903	Mmp25	17	-	23631790	23632633	23631790	23631873	23632548	23632633	0,0,0,0,0,1	0,8,2,7,8,1	0,2,0,2,2,2	2,18,7,10,10,13	824	149	1	1.0	NA,0.0,0.0,0.0,0.0,0.153	0.0,0.02,0.0,0.035,0.035,0.027	0.011
ENSMUSG00000023903	Mmp25	17	-	23639752	23640274	23639752	23640042	23640138	23640274	0,0,1,0,0,1	0,8,7,11,23,6	0,2,0,0,0,2	0,19,17,14,18,13	245	149	1	1.0	NA,0.0,0.08,0.0,0.0,0.092	NA,0.06,0.0,0.0,0.0,0.086	0.005
ENSMUSG00000038518	Jarid2	13	+	44910536	44913286	44910536	44910607	44913180	44913286	12,40,4,36,43,24	0,0,0,0,0,0	5,31,42,44,63,30	0,0,0,1,0,0	2722	149	1	1.0	1.0,1.0,1.0,1.0,1.0,1.0	1.0,1.0,1.0,0.707,1.0,1.0	0.049
ENSMUSG00000038683	Pak1ip1	13	+	41008885	41009364	41008885	41008938	41009218	41009364	5,30,39,53,69,47	107,142,186,190,236,275	6,51,44,37,39,55	97,157,169,146,122,173	429	149	1	1.0	0.016,0.068,0.068,0.088,0.092,0.056	0.021,0.101,0.083,0.081,0.1,0.099	-0.016
ENSMUSG00000038683	Pak1ip1	13	+	41009447	41011282	41009447	41009545	41011182	41011282	31,65,48,111,135,96	220,223,258,245,325,412	19,104,74,58,97,102	165,240,183,198,217,233	1786	149	1	1.0	0.012,0.024,0.015,0.036,0.033,0.019	0.01,0.035,0.033,0.024,0.036,0.035	-0.006
ENSMUSG00000017843	Ppp2r5c	12	+	110567727	110569055	110567727	110567855	110568953	110569055	11,6,4,11,7,5	426,205,274,262,275,381	8,4,5,2,12,13	238,219,192,199,205,221	1247	149	1	1.0	0.003,0.003,0.002,0.005,0.003,0.002	0.004,0.002,0.003,0.001,0.007,0.007	-0.001
ENSMUSG00000021431	Snrnp48	13	+	38217373	38220776	38217373	38217495	38220687	38220776	132,256,205,239,333,182	59,40,67,55,72,94	121,312,270,175,253,235	35,58,44,59,36,48	3341	149	1	1.0	0.091,0.222,0.12,0.162,0.171,0.079	0.134,0.193,0.215,0.117,0.239,0.179	-0.039
ENSMUSG00000021428	Riok1	13	+	38043908	38045315	38043908	38043978	38045272	38045315	0,4,6,0,4,4	0,39,35,35,34,9	0,0,10,1,0,5	0,35,20,24,30,25	1443	149	1	1.0	NA,0.01,0.017,0.0,0.012,0.044	NA,0.0,0.049,0.004,0.0,0.02	0.002
ENSMUSG00000021428	Riok1	13	+	38058687	38060092	38058687	38058741	38059939	38060092	4,27,19,49,55,10	9,39,48,52,47,74	0,32,43,40,35,24	28,37,53,48,44,61	1347	149	1	1.0	0.047,0.071,0.042,0.094,0.115,0.015	0.0,0.087,0.082,0.084,0.081,0.042	0.001
ENSMUSG00000022546	Gpt	15	+	76697158	76697430	76697158	76697248	76697321	76697430	0,1,0,0,0,0	0,0,0,1,2,0	0,0,0,0,0,0	0,1,0,0,1,0	222	149	1	1.0	NA,1.0,NA,0.0,0.0,NA	NA,0.0,NA,NA,0.0,NA	0.333
ENSMUSG00000022546	Gpt	15	+	76697541	76698083	76697541	76697675	76697839	76698083	0,2,0,1,2,4	2,0,3,0,1,0	0,3,0,0,0,0	0,2,1,0,0,2	313	149	1	1.0	0.0,1.0,0.0,1.0,0.488,1.0	NA,0.417,0.0,NA,NA,0.0	0.442
ENSMUSG00000022546	Gpt	15	+	76698714	76699151	76698714	76698889	76698995	76699151	28,6,9,0,6,7	13,2,13,3,15,14	8,5,4,2,1,2	10,4,11,5,11,2	255	149	0.522826898891	1.0	0.557,0.637,0.288,0.0,0.189,0.226	0.319,0.422,0.175,0.189,0.05,0.369	0.062
ENSMUSG00000024327	Slc39a7	17	-	34030089	34030421	34030089	34030254	34030367	34030421	12,28,51,27,63,31	587,574,685,578,910,760	8,28,32,25,28,21	397,518,521,483,426,578	262	149	1	1.0	0.011,0.027,0.041,0.026,0.038,0.023	0.011,0.03,0.034,0.029,0.036,0.02	0.001
ENSMUSG00000015176	Nolc1	19	+	46078702	46079021	46078702	46078758	46078857	46079021	59,17,36,27,41,36	0,0,1,0,2,0	25,16,17,21,29,19	0,3,0,4,0,0	248	149	1	1.0	1.0,1.0,0.956,1.0,0.925,1.0	1.0,0.762,1.0,0.759,1.0,1.0	0.06
ENSMUSG00000015176	Nolc1	19	+	46078702	46079021	46078702	46078758	46078872	46079021	59,17,36,27,41,36	0,24,10,11,24,2	25,17,17,22,29,19	0,16,11,9,18,29	263	149	0.263842881646	1.0	1.0,0.286,0.671,0.582,0.492,0.911	1.0,0.376,0.467,0.581,0.477,0.271	0.128
ENSMUSG00000015176	Nolc1	19	+	46078702	46079021	46078702	46078758	46078875	46079021	59,18,36,27,41,36	6,78,44,76,120,51	25,17,17,22,31,19	0,89,74,68,61,56	266	149	1	1.0	0.846,0.114,0.314,0.166,0.161,0.283	1.0,0.097,0.114,0.153,0.222,0.16	0.023
ENSMUSG00000024906	Mus81	19	-	5483454	5483665	5483454	5483558	5483634	5483665	20,9,6,6,10,4	65,28,40,25,31,28	17,4,3,6,3,10	55,22,12,11,27,26	225	149	1	1.0	0.169,0.176,0.09,0.137,0.176,0.086	0.17,0.107,0.142,0.265,0.069,0.203	-0.02
ENSMUSG00000024906	Mus81	19	-	5485487	5486114	5485487	5485625	5486028	5486114	0,2,2,0,5,2	21,34,30,18,33,25	0,0,2,5,1,6	35,26,22,16,19,34	552	149	1	1.0	0.0,0.016,0.018,0.0,0.039,0.021	0.0,0.0,0.024,0.078,0.014,0.045	-0.011
ENSMUSG00000003062	Stard3nl	13	-	19370249	19370533	19370249	19370367	19370479	19370533	2,8,23,24,13,9	249,237,277,261,349,450	2,11,22,4,7,13	110,258,244,211,173,231	261	149	1	1.0	0.005,0.019,0.045,0.05,0.021,0.011	0.01,0.024,0.049,0.011,0.023,0.031	0.001
ENSMUSG00000021302	Ggps1	13	-	14053909	14054455	14053909	14054041	14054139	14054455	105,103,73,93,112,102	0,2,0,0,0,4	66,84,78,78,74,108	0,0,1,0,1,0	247	149	1	1.0	1.0,0.969,1.0,1.0,1.0,0.939	1.0,1.0,0.979,1.0,0.978,1.0	-0.008
ENSMUSG00000041215	Yeats2	16	+	20171190	20174539	20171190	20171302	20174494	20174539	0,4,4,8,5,0	0,6,0,14,10,0	0,4,4,4,5,2	0,14,13,6,5,7	3341	149	1	1.0	NA,0.029,1.0,0.025,0.022,NA	NA,0.013,0.014,0.029,0.043,0.013	0.247
ENSMUSG00000007670	Khsrp	17	-	57023504	57023936	57023504	57023593	57023826	57023936	0,19,7,5,15,0	19,112,106,94,204,48	0,15,6,14,5,9	8,113,121,114,109,141	382	149	1	1.0	0.0,0.062,0.025,0.02,0.028,0.0	0.0,0.049,0.019,0.046,0.018,0.024	-0.003
ENSMUSG00000033799	Fam208b	13	-	3599938	3600334	3599938	3600062	3600191	3600334	0,0,0,4,5,0	0,23,2,9,24,8	0,0,4,0,7,6	0,11,20,12,8,31	278	149	1	1.0	NA,0.0,0.0,0.192,0.1,0.0	NA,0.0,0.097,0.0,0.319,0.094	-0.044
ENSMUSG00000039307	Hexdc	11	+	121220863	121221590	121220863	121221161	121221500	121221590	3,3,6,2,3,0	6,0,0,0,5,3	0,1,0,1,0,0	1,0,1,3,3,3	488	149	0.0574266545672	1.0	0.132,1.0,1.0,1.0,0.155,0.0	0.0,1.0,0.0,0.092,0.0,0.0	0.366
ENSMUSG00000025158	Rfng	11	-	120782382	120783160	120782382	120782548	120783006	120783160	7,11,3,1,15,7	0,3,2,9,2,0	0,2,4,3,11,10	0,1,3,2,2,3	607	149	1	1.0	1.0,0.474,0.269,0.027,0.648,1.0	NA,0.329,0.247,0.269,0.574,0.45	0.196
ENSMUSG00000025144	Cenpx	11	-	120711702	120711895	120711702	120711756	120711843	120711895	19,2,3,0,12,8	366,164,272,202,286,360	10,9,15,3,4,1	293,171,190,192,187,182	236	149	1	1.0	0.032,0.008,0.007,0.0,0.026,0.014	0.021,0.032,0.047,0.01,0.013,0.003	-0.007
ENSMUSG00000025138	Sirt7	11	-	120618371	120620269	120618371	120619049	120620162	120620269	128,101,88,55,119,97	369,205,280,241,283,307	29,117,83,79,63,72	229,180,173,117,207,240	1262	149	1	1.0	0.039,0.055,0.036,0.026,0.047,0.036	0.015,0.071,0.054,0.074,0.035,0.034	-0.007
ENSMUSG00000025138	Sirt7	11	-	120620423	120620883	120620423	120620504	120620646	120620883	29,55,34,29,46,39	199,181,234,178,250,196	15,60,34,21,42,35	127,164,155,107,147,184	291	149	1	1.0	0.069,0.135,0.069,0.077,0.086,0.092	0.057,0.158,0.101,0.091,0.128,0.089	-0.016
ENSMUSG00000025138	Sirt7	11	-	120620423	120621055	120620423	120620883	120620956	120621055	31,21,34,17,33,17	156,158,153,199,262,160	4,40,27,8,16,35	67,133,154,128,105,168	222	149	1	1.0	0.118,0.082,0.13,0.054,0.078,0.067	0.039,0.168,0.105,0.04,0.093,0.123	-0.006
ENSMUSG00000025137	Pcyt2	11	-	120612000	120612601	120612000	120612083	120612462	120612601	80,89,75,78,102,57	38,60,59,55,104,60	74,100,81,54,72,74	37,46,62,48,55,74	528	149	1	1.0	0.373,0.295,0.264,0.286,0.217,0.211	0.361,0.38,0.269,0.241,0.27,0.22	-0.016
ENSMUSG00000025792	Slc25a10	11	+	120497013	120497461	120497013	120497106	120497383	120497461	35,32,29,26,33,13	148,165,221,205,271,133	8,32,26,16,30,42	106,171,171,145,130,191	426	149	1	1.0	0.076,0.064,0.044,0.042,0.041,0.033	0.026,0.061,0.05,0.037,0.075,0.071	-0.003
ENSMUSG00000025375	Aatk	11	-	120007312	120009475	120007312	120008444	120009274	120009475	1,14,12,16,4,16	10,5,5,3,1,6	0,13,5,2,0,2	0,4,3,2,15,1	979	149	1	1.0	0.015,0.299,0.268,0.448,0.378,0.289	NA,0.331,0.202,0.132,0.0,0.233	0.103
ENSMUSG00000025372	Baiap2	11	+	120000551	120002621	120000551	120000586	120001073	120002621	10,19,13,14,11,5	5,11,9,11,16,21	6,16,5,9,12,2	15,12,7,7,0,5	636	149	1	1.0	0.319,0.288,0.253,0.23,0.139,0.053	0.086,0.238,0.143,0.231,1.0,0.086	-0.084
ENSMUSG00000025583	Rptor	11	+	119856266	119857453	119856266	119856384	119857312	119857453	0,0,2,1,3,0	0,52,44,48,67,13	0,2,3,1,3,4	14,67,42,42,56,40	1077	149	1	1.0	NA,0.0,0.006,0.003,0.006,0.0	0.0,0.004,0.01,0.003,0.007,0.014	-0.003
ENSMUSG00000025583	Rptor	11	+	119894255	119895005	119894255	119894383	119894918	119895005	0,2,0,11,3,0	27,71,54,66,85,18	0,2,3,12,1,1	2,54,81,56,57,41	684	149	1	1.0	0.0,0.006,0.0,0.035,0.008,0.0	0.0,0.008,0.008,0.045,0.004,0.005	-0.003
ENSMUSG00000013483	Card14	11	+	119338234	119338935	119338234	119338472	119338871	119338935	0,0,0,2,1,0	0,0,0,2,0,0	0,0,0,0,0,2	0,0,0,0,0,0	548	149	1	1.0	NA,NA,NA,0.214,1.0,NA	NA,NA,NA,NA,NA,1.0	-0.393
ENSMUSG00000033857	Engase	11	+	118485756	118486553	118485756	118485905	118486444	118486553	4,2,0,2,3,1	7,1,8,5,3,4	0,0,0,2,0,2	6,0,0,2,4,3	688	149	1	1.0	0.11,0.302,0.0,0.08,0.178,0.051	0.0,NA,NA,0.178,0.0,0.126	0.044
ENSMUSG00000033857	Engase	11	+	118485756	118486553	118485756	118485905	118486447	118486553	4,2,2,2,3,1	1,0,0,6,0,4	0,0,0,2,0,2	3,3,3,4,1,2	691	149	0.173321352808	1.0	0.463,1.0,1.0,0.067,1.0,0.051	0.0,0.0,0.0,0.097,0.0,0.177	0.551
ENSMUSG00000024002	Brd4	17	-	32198030	32198562	32198030	32198274	32198356	32198562	16,43,24,54,54,14	20,75,61,82,101,55	20,52,35,32,39,37	7,84,79,57,91,107	231	149	1	1.0	0.34,0.27,0.202,0.298,0.256,0.141	0.648,0.285,0.222,0.266,0.217,0.182	-0.052
ENSMUSG00000024002	Brd4	17	-	32198895	32199270	32198895	32199058	32199157	32199270	4,100,52,135,175,34	26,75,62,87,107,21	9,70,86,91,107,93	7,93,74,65,67,75	248	149	1	1.0	0.085,0.445,0.335,0.482,0.496,0.493	0.436,0.311,0.411,0.457,0.49,0.427	-0.033
ENSMUSG00000059248	Sept9	11	+	117356612	117359470	117356612	117356709	117359418	117359470	0,46,21,14,66,5	140,375,290,264,443,179	0,39,40,19,35,20	81,259,217,180,245,298	2858	149	1	1.0	0.0,0.006,0.004,0.003,0.008,0.001	0.0,0.008,0.01,0.005,0.007,0.003	-0.002
ENSMUSG00000090266	Mettl23	11	+	116848900	116849300	116848900	116849138	116849215	116849300	24,10,18,2,14,8	167,52,80,64,84,165	5,10,14,7,4,9	103,60,43,54,39,85	226	149	1	1.0	0.087,0.113,0.129,0.02,0.099,0.031	0.031,0.099,0.177,0.079,0.063,0.065	-0.006
ENSMUSG00000020812	1810032O08Rik	11	+	116674299	116675798	116674299	116674375	116675507	116675798	66,45,49,41,36,62	20,9,18,8,13,33	54,37,4,31,36,41	16,16,10,21,11,11	1281	149	0.891365024225	1.0	0.277,0.368,0.24,0.373,0.244,0.179	0.282,0.212,0.044,0.147,0.276,0.302	0.07
ENSMUSG00000054517	Trim65	11	-	116127437	116127931	116127437	116127615	116127697	116127931	0,2,0,0,2,0	3,12,14,14,17,3	0,0,2,3,0,3	0,4,7,7,5,1	231	149	1	1.0	0.0,0.097,0.0,0.0,0.071,0.0	NA,0.0,0.156,0.217,0.0,0.659	-0.178
ENSMUSG00000057948	Unc13d	11	-	116069880	116070111	116069880	116069937	116070020	116070111	0,5,0,5,11,2	9,60,67,88,122,44	0,2,1,2,2,7	3,54,76,63,63,50	232	149	1	1.0	0.0,0.051,0.0,0.035,0.055,0.028	0.0,0.023,0.008,0.02,0.02,0.082	0.003
ENSMUSG00000020752	Recql5	11	-	115893946	115894718	115893946	115894037	115894206	115894718	23,17,6,5,16,7	39,27,29,28,27,20	4,10,15,2,1,8	12,22,29,28,6,22	318	149	1	1.0	0.217,0.228,0.088,0.077,0.217,0.141	0.135,0.176,0.195,0.032,0.072,0.146	0.035
ENSMUSG00000020781	Tsen54	11	+	115814914	115815238	115814914	115815079	115815174	115815238	16,8,12,7,14,5	18,33,35,53,73,37	6,5,10,9,6,6	9,31,40,42,19,55	244	149	1	1.0	0.352,0.129,0.173,0.075,0.105,0.076	0.289,0.09,0.132,0.116,0.162,0.062	0.01
ENSMUSG00000063268	Parp10	15	-	76241657	76242639	76241657	76242322	76242402	76242639	9,53,11,47,64,2	98,258,189,233,331,126	12,72,49,48,49,42	53,358,328,236,254,328	229	149	1	1.0	0.056,0.118,0.036,0.116,0.112,0.01	0.128,0.116,0.089,0.117,0.112,0.077	-0.032
ENSMUSG00000016940	Kctd2	11	+	115429279	115431274	115429279	115429405	115430312	115431274	17,30,45,17,44,11	96,82,75,75,77,79	0,21,24,20,28,13	61,58,51,42,29,40	1056	149	1	1.0	0.024,0.049,0.078,0.031,0.075,0.019	0.0,0.049,0.062,0.063,0.12,0.044	-0.01
ENSMUSG00000047798	Cd300lf	11	-	115124247	115126452	115124247	115124377	115126103	115126452	102,119,76,63,147,54	0,0,0,0,0,0	76,96,86,90,100,79	0,1,0,0,0,0	1875	149	1	1.0	1.0,1.0,1.0,1.0,1.0,1.0	1.0,0.884,1.0,1.0,1.0,1.0	0.019
ENSMUSG00000047798	Cd300lf	11	-	115124247	115126452	115124247	115124356	115126110	115126452	105,122,83,66,148,55	3,3,2,0,0,1	76,104,89,92,101,83	8,8,0,0,3,4	1903	149	0.0641416419996	1.0	0.733,0.761,0.765,1.0,1.0,0.812	0.427,0.504,1.0,1.0,0.725,0.619	0.133
ENSMUSG00000047798	Cd300lf	11	-	115124247	115126452	115124247	115124377	115126110	115126452	105,120,76,64,147,55	0,2,6,8,10,5	76,102,86,90,100,81	0,7,0,0,4,10	1882	149	0.304681822147	1.0	1.0,0.826,0.501,0.388,0.538,0.465	1.0,0.536,1.0,1.0,0.664,0.391	-0.145
ENSMUSG00000024845	Tmem134	19	+	4127549	4127836	4127549	4127639	4127759	4127836	39,18,9,20,18,23	381,220,322,247,341,269	4,16,11,14,7,7	289,275,238,232,197,215	269	149	1	1.0	0.054,0.043,0.015,0.043,0.028,0.045	0.008,0.031,0.025,0.032,0.019,0.018	0.016
ENSMUSG00000018433	Nol11	11	-	107180041	107181101	107180041	107180118	107180912	107181101	0,4,6,2,13,4	0,42,49,59,92,31	0,8,2,4,8,3	3,48,70,43,27,50	943	149	1	1.0	NA,0.015,0.019,0.005,0.022,0.02	0.0,0.026,0.004,0.014,0.045,0.009	-0.0
ENSMUSG00000040356	Skiv2l	17	-	34845003	34845314	34845003	34845100	34845167	34845314	0,56,25,40,85,11	24,96,61,60,117,47	9,44,35,42,51,42	5,67,77,71,79,92	216	149	0.753374704226	1.0	0.0,0.287,0.22,0.315,0.334,0.139	0.554,0.312,0.239,0.29,0.308,0.239	-0.108
ENSMUSG00000040356	Skiv2l	17	-	34845648	34845912	34845648	34845755	34845827	34845912	0,17,25,10,21,3	15,99,82,83,170,47	4,27,27,11,20,13	10,117,102,85,79,104	221	149	1	1.0	0.0,0.104,0.171,0.075,0.077,0.041	0.212,0.135,0.151,0.08,0.146,0.078	-0.056
ENSMUSG00000040356	Skiv2l	17	-	34846026	34846667	34846026	34846147	34846521	34846667	6,83,34,52,80,13	0,1,0,0,1,0	10,56,70,43,71,44	0,0,0,0,0,1	523	149	1	1.0	1.0,0.959,1.0,1.0,0.958,1.0	1.0,1.0,1.0,1.0,1.0,0.926	-0.002
ENSMUSG00000040356	Skiv2l	17	-	34846026	34846667	34846026	34846173	34846521	34846667	3,50,23,31,40,7	7,119,48,112,183,32	8,36,25,26,52,24	9,147,108,93,88,101	497	149	1	1.0	0.114,0.112,0.126,0.077,0.061,0.062	0.21,0.068,0.065,0.077,0.15,0.067	-0.014
ENSMUSG00000040356	Skiv2l	17	-	34846866	34847324	34846866	34846995	34847142	34847324	5,56,10,28,49,9	25,94,48,79,122,25	0,33,51,26,27,41	23,81,79,65,87,79	296	149	1	1.0	0.091,0.231,0.095,0.151,0.168,0.153	0.0,0.17,0.245,0.168,0.135,0.207	-0.006
ENSMUSG00000024019	Cmtr1	17	+	29698637	29699288	29698637	29698729	29699219	29699288	34,63,25,47,96,13	83,466,335,510,691,226	10,57,52,28,34,47	101,583,563,491,498,576	639	149	1	1.0	0.087,0.031,0.017,0.021,0.031,0.013	0.023,0.022,0.021,0.013,0.016,0.019	0.014
ENSMUSG00000020719	Ddx5	11	-	106782468	106784018	106782468	106782693	106783958	106784018	211,2428,1307,2191,3016,1397	804,1653,1561,1774,2315,2527	130,2766,2186,2051,2139,1863	519,1631,1604,1610,1507,1583	1414	149	1	1.0	0.027,0.134,0.081,0.115,0.121,0.055	0.026,0.152,0.126,0.118,0.13,0.11	-0.022
ENSMUSG00000020708	Psmc5	11	+	106262403	106262691	106262403	106262502	106262580	106262691	71,37,56,41,49,43	2165,515,950,496,750,1557	59,43,30,26,41,14	1092,571,480,472,501,511	227	149	1	1.0	0.021,0.045,0.037,0.051,0.041,0.018	0.034,0.047,0.039,0.035,0.051,0.018	-0.002
ENSMUSG00000034255	Arhgap27	11	-	103338306	103338755	103338306	103338397	103338687	103338755	0,5,3,0,2,1	0,25,16,39,70,7	0,2,4,2,7,7	2,28,21,52,32,19	439	149	1	1.0	NA,0.064,0.06,0.0,0.01,0.046	0.0,0.024,0.061,0.013,0.069,0.111	-0.01
ENSMUSG00000034255	Arhgap27	11	-	103338687	103339108	103338687	103338755	103339024	103339108	0,2,0,0,7,2	0,31,16,51,56,3	0,0,0,5,0,0	0,29,36,37,26,21	418	149	1	1.0	NA,0.022,0.0,0.0,0.043,0.192	NA,0.0,0.0,0.046,0.0,0.0	0.042
ENSMUSG00000022564	Grina	15	+	76248448	76248900	76248448	76248649	76248771	76248900	36,36,33,32,83,30	831,1958,1656,1963,2731,1175	26,53,26,23,46,36	913,1950,1691,1687,1642,1807	271	149	1	1.0	0.023,0.01,0.011,0.009,0.016,0.014	0.015,0.015,0.008,0.007,0.015,0.011	0.002
ENSMUSG00000056938	Acbd4	11	+	103103525	103104172	103103525	103103644	103104092	103104172	4,3,2,0,0,0	10,20,7,8,20,16	0,5,2,0,4,6	3,5,7,0,0,17	597	149	1	1.0	0.091,0.036,0.067,0.0,0.0,0.0	0.0,0.2,0.067,NA,1.0,0.081	-0.237
ENSMUSG00000056938	Acbd4	11	+	103111541	103112197	103111541	103111657	103111842	103112197	177,63,99,69,68,121	5,0,0,0,0,0	101,71,74,59,39,56	0,0,0,0,0,0	334	149	1	1.0	0.94,1.0,1.0,1.0,1.0,1.0	1.0,1.0,1.0,1.0,1.0,1.0	-0.01
ENSMUSG00000018677	Slc25a39	11	-	102403632	102403872	102403632	102403713	102403790	102403872	24,14,22,8,19,35	918,421,663,357,515,740	8,16,16,10,11,15	644,342,341,287,321,311	226	149	1	1.0	0.017,0.021,0.021,0.015,0.024,0.03	0.008,0.03,0.03,0.022,0.022,0.031	-0.002
ENSMUSG00000034793	G6pc3	11	+	102192748	102193226	102192748	102192867	102193084	102193226	0,0,0,0,0,0	71,55,75,56,107,71	0,0,0,0,1,0	47,79,51,37,52,67	366	149	1	1.0	0.0,0.0,0.0,0.0,0.0,0.0	0.0,0.0,0.0,0.0,0.008,0.0	-0.001
ENSMUSG00000019302	Atp6v0a1	11	+	101027266	101029258	101027266	101027393	101029175	101029258	25,53,43,84,107,35	2,131,84,136,228,38	5,57,60,71,49,54	8,146,186,148,100,153	1931	149	1	1.0	0.491,0.03,0.038,0.045,0.035,0.066	0.046,0.029,0.024,0.036,0.036,0.027	0.085
ENSMUSG00000020918	Kat2a	11	-	100705958	100706493	100705958	100705995	100706349	100706493	22,17,15,2,21,3	0,0,0,0,0,0	14,5,3,17,8,7	0,0,0,0,1,0	503	149	1	1.0	1.0,1.0,1.0,1.0,1.0,1.0	1.0,1.0,1.0,1.0,0.703,1.0	0.049
ENSMUSG00000017221	Psmd3	11	+	98690462	98691019	98690462	98690653	98690915	98691019	0,30,10,48,65,8	261,340,434,390,603,265	0,17,19,38,40,33	288,354,430,314,368,380	411	149	1	1.0	0.0,0.031,0.008,0.043,0.038,0.011	0.0,0.017,0.016,0.042,0.038,0.031	-0.002
ENSMUSG00000020883	Fbxl20	11	-	98095132	98097059	98095132	98095193	98096928	98097059	0,18,12,10,26,10	1,33,14,22,40,11	0,11,13,13,11,10	0,19,35,17,19,14	1884	149	1	1.0	0.0,0.041,0.063,0.035,0.049,0.067	NA,0.044,0.029,0.057,0.044,0.053	-0.003
ENSMUSG00000006058	Snf8	11	+	96046279	96047430	96046279	96046354	96047194	96047430	179,120,116,57,133,89	1916,406,820,408,558,1138	160,112,77,69,52,72	1220,447,406,315,338,417	989	149	1	1.0	0.014,0.043,0.021,0.021,0.035,0.012	0.019,0.036,0.028,0.032,0.023,0.025	-0.003
ENSMUSG00000021282	Eif5	12	+	111539407	111540302	111539407	111539687	111540129	111540302	0,101,29,162,158,33	0,30,5,53,55,16	0,114,87,128,120,127	0,40,27,75,55,35	591	149	1	1.0	NA,0.459,0.594,0.435,0.42,0.342	NA,0.418,0.448,0.301,0.355,0.478	0.05
ENSMUSG00000020863	Luc7l3	11	-	94291138	94293278	94291138	94293032	94293137	94293278	60,85,88,54,81,113	0,4,2,3,13,11	54,71,72,44,53,52	0,4,0,3,2,5	254	149	1	1.0	1.0,0.926,0.963,0.913,0.785,0.858	1.0,0.912,1.0,0.896,0.94,0.859	-0.027
ENSMUSG00000054079	Utp18	11	-	93869805	93870580	93869805	93869896	93870479	93870580	0,6,0,6,0,1	104,66,106,132,128,222	0,0,2,4,0,5	56,101,79,77,107,85	732	149	1	1.0	0.0,0.018,0.0,0.009,0.0,0.001	0.0,0.0,0.005,0.01,0.0,0.012	0.0
ENSMUSG00000034121	Mks1	11	+	87856562	87856936	87856562	87856660	87856807	87856936	0,0,3,2,0,0	0,4,0,2,5,0	0,0,0,0,0,2	0,0,5,3,1,0	296	149	1	1.0	NA,0.0,1.0,0.335,0.0,NA	NA,NA,0.0,0.0,0.0,1.0	0.084
ENSMUSG00000034121	Mks1	11	+	87857860	87859313	87857860	87857978	87858602	87859313	0,0,0,5,6,2	2,0,1,7,3,0	0,1,4,2,1,1	0,0,0,0,1,2	773	149	1	1.0	0.0,NA,0.0,0.121,0.278,1.0	NA,1.0,1.0,1.0,0.162,0.088	-0.37
ENSMUSG00000034156	Tspoap1	11	+	87781681	87782049	87781681	87781753	87781944	87782049	8,0,0,2,0,0	0,0,0,0,1,0	0,1,1,3,3,2	0,0,0,0,0,1	340	149	1	1.0	1.0,NA,NA,1.0,0.0,NA	NA,1.0,1.0,1.0,1.0,0.467	-0.227
ENSMUSG00000018068	Ints2	11	-	86242912	86244629	86242912	86243038	86244402	86244629	0,0,8,10,4,4	0,26,20,22,36,3	1,2,2,2,0,8	0,24,8,12,18,14	1513	149	1	1.0	NA,0.0,0.038,0.043,0.011,0.116	1.0,0.008,0.024,0.016,0.0,0.053	-0.142
ENSMUSG00000020527	Myo19	11	+	84905539	84907402	84905539	84905643	84907235	84907402	0,0,0,0,0,0	0,6,8,10,12,3	0,0,2,0,0,0	0,20,3,13,7,9	1741	149	1	1.0	NA,0.0,0.0,0.0,0.0,0.0	NA,0.0,0.054,0.0,0.0,0.0	-0.011
ENSMUSG00000038762	Abcf1	17	-	35963125	35963392	35963125	35963236	35963320	35963392	0,12,5,13,11,7	79,243,209,254,307,85	0,13,6,2,8,4	23,240,253,192,248,277	233	149	1	1.0	0.0,0.031,0.015,0.032,0.022,0.05	0.0,0.033,0.015,0.007,0.02,0.009	0.011
ENSMUSG00000017686	Rhot1	11	+	80242020	80242681	80242020	80242119	80242572	80242681	0,8,2,8,3,2	4,76,53,74,116,35	2,11,11,11,5,5	1,69,90,71,64,96	602	149	1	1.0	0.0,0.025,0.009,0.026,0.006,0.014	0.331,0.038,0.029,0.037,0.019,0.013	-0.065
ENSMUSG00000022960	Donson	16	-	91682515	91682821	91682515	91682620	91682742	91682821	0,4,2,0,2,3	13,7,5,9,15,28	0,6,2,1,0,2	2,12,10,6,8,13	271	149	1	1.0	0.0,0.239,0.18,0.0,0.068,0.056	0.0,0.216,0.099,0.084,0.0,0.078	0.011
ENSMUSG00000002058	Unc119	11	+	78347796	78348259	78347796	78347899	78348086	78348259	9,7,4,13,14,4	138,79,135,97,108,90	2,11,14,6,15,14	87,65,76,56,74,77	336	149	1	1.0	0.028,0.038,0.013,0.056,0.054,0.019	0.01,0.07,0.076,0.045,0.082,0.075	-0.025
ENSMUSG00000010277	2610507B11Rik	11	+	78272777	78273299	78272777	78272969	78273096	78273299	0,19,7,30,37,2	0,160,73,165,237,43	4,18,10,30,14,12	10,139,114,157,111,146	276	149	1	1.0	NA,0.06,0.049,0.089,0.078,0.024	0.178,0.065,0.045,0.094,0.064,0.042	-0.021
ENSMUSG00000020832	Eral1	11	-	78074279	78074627	78074279	78074360	78074477	78074627	10,16,15,16,27,17	36,34,61,33,68,48	7,16,8,14,13,20	23,38,56,26,34,34	266	149	1	1.0	0.135,0.209,0.121,0.214,0.182,0.166	0.146,0.191,0.074,0.232,0.176,0.248	-0.007
ENSMUSG00000037791	Phf12	11	+	78024812	78025086	78024812	78024867	78024960	78025086	8,25,17,30,42,12	0,2,0,0,0,0	4,21,21,11,20,29	0,2,0,0,0,0	242	149	1	1.0	1.0,0.885,1.0,1.0,1.0,1.0	1.0,0.866,1.0,1.0,1.0,1.0	0.003
ENSMUSG00000037791	Phf12	11	+	78024812	78025086	78024812	78024929	78025023	78025086	16,40,29,48,76,20	0,11,3,8,9,7	5,49,44,24,32,48	0,7,7,6,6,8	243	149	1	1.0	1.0,0.69,0.856,0.786,0.838,0.637	1.0,0.811,0.794,0.71,0.766,0.786	-0.01
ENSMUSG00000011877	Git1	11	+	77503355	77504018	77503355	77503428	77503920	77504018	0,8,1,3,6,0	9,96,79,100,141,46	0,10,0,4,9,3	17,106,93,82,72,89	641	149	1	1.0	0.0,0.019,0.003,0.007,0.01,0.0	0.0,0.021,0.0,0.011,0.028,0.008	-0.005
ENSMUSG00000011877	Git1	11	+	77505503	77505753	77505503	77505590	77505679	77505753	0,1,2,0,6,3	33,111,81,71,143,43	0,2,1,7,2,6	64,113,94,102,79,86	238	149	1	1.0	0.0,0.006,0.015,0.0,0.026,0.042	0.0,0.011,0.007,0.041,0.016,0.042	-0.005
ENSMUSG00000020745	Pafah1b1	11	-	74673948	74679614	74673948	74677742	74679457	74679614	42,139,81,109,148,75	1506,671,871,633,862,1257	29,131,104,105,108,103	1157,663,632,539,520,676	1864	149	1	1.0	0.002,0.016,0.007,0.014,0.014,0.005	0.002,0.016,0.013,0.015,0.016,0.012	-0.003
ENSMUSG00000020745	Pafah1b1	11	-	74684405	74686064	74684405	74684508	74685895	74686064	2,104,18,87,114,52	288,429,442,383,524,545	0,81,61,71,72,51	235,436,348,405,402,390	1536	149	1	1.0	0.001,0.023,0.004,0.022,0.021,0.009	0.0,0.018,0.017,0.017,0.017,0.013	-0.0
ENSMUSG00000040463	Mybbp1a	11	+	72442569	72442853	72442569	72442644	72442745	72442853	1,0,0,3,3,0	0,101,61,149,231,25	0,0,1,3,4,1	0,151,124,106,131,161	250	149	1	1.0	1.0,0.0,0.0,0.012,0.008,0.0	NA,0.0,0.005,0.017,0.018,0.004	0.161
ENSMUSG00000040463	Mybbp1a	11	+	72445893	72446257	72445893	72446061	72446157	72446257	0,0,1,5,11,0	0,174,136,171,262,65	2,8,2,0,4,0	10,161,190,134,149,178	245	149	1	1.0	NA,0.0,0.004,0.017,0.025,0.0	0.108,0.029,0.006,0.0,0.016,0.0	-0.017
ENSMUSG00000040463	Mybbp1a	11	+	72447552	72447882	72447552	72447639	72447729	72447882	0,8,0,3,10,4	41,175,151,214,341,100	0,2,2,1,9,1	39,181,168,144,189,190	239	149	1	1.0	0.0,0.028,0.0,0.009,0.018,0.024	0.0,0.007,0.007,0.004,0.029,0.003	0.005
ENSMUSG00000040599	Mis12	11	+	71019610	71020189	71019610	71019723	71020005	71020189	2,118,62,112,169,85	0,0,2,0,0,3	3,91,82,64,85,130	0,0,0,1,2,2	431	149	1	1.0	1.0,1.0,0.915,1.0,1.0,0.907	1.0,1.0,1.0,0.957,0.936,0.957	-0.005
ENSMUSG00000018442	Derl2	11	-	71013442	71015800	71013442	71013638	71015726	71015800	39,145,44,126,160,65	0,0,1,0,2,1	16,85,86,73,100,87	2,0,2,3,0,2	2237	149	0.261716282549	1.0	1.0,1.0,0.746,1.0,0.842,0.812	0.348,1.0,0.741,0.618,1.0,0.743	0.158
ENSMUSG00000040746	Rnf167	11	+	70649674	70650017	70649674	70649765	70649911	70650017	16,26,24,21,23,7	52,45,37,49,64,45	15,18,18,16,21,26	32,44,23,32,24,39	295	149	0.723783901888	1.0	0.135,0.226,0.247,0.178,0.154,0.073	0.191,0.171,0.283,0.202,0.306,0.252	-0.065
ENSMUSG00000040746	Rnf167	11	+	70649674	70650219	70649674	70650017	70650125	70650219	17,10,3,4,8,2	70,63,62,55,91,67	3,4,4,10,9,2	41,53,47,46,55,60	257	149	1	1.0	0.123,0.084,0.027,0.04,0.048,0.017	0.041,0.042,0.047,0.112,0.087,0.019	-0.001
ENSMUSG00000018920	Cxcl16	11	-	70458744	70459167	70458744	70458827	70459028	70459167	17,129,71,121,132,62	2043,2194,2364,2409,3051,2321	36,111,86,103,81,92	1504,2265,2264,2207,1765,2123	350	149	1	1.0	0.004,0.024,0.013,0.021,0.018,0.011	0.01,0.02,0.016,0.019,0.019,0.018	-0.002
ENSMUSG00000060216	Arrb2	11	+	70437943	70438391	70437943	70438028	70438318	70438391	209,269,175,190,339,186	787,704,883,724,1111,885	55,200,160,153,205,187	465,624,665,596,581,674	439	149	1	1.0	0.083,0.115,0.063,0.082,0.094,0.067	0.039,0.098,0.075,0.08,0.107,0.086	0.003
ENSMUSG00000020831	0610010K14Rik	11	-	70235205	70235800	70235205	70235464	70235695	70235800	9,6,6,7,8,19	55,12,30,4,19,44	11,8,3,3,8,7	34,17,2,5,11,17	380	149	1	1.0	0.06,0.164,0.073,0.407,0.142,0.145	0.113,0.156,0.37,0.19,0.222,0.139	-0.033
ENSMUSG00000020886	Dlg4	11	+	70030866	70031258	70030866	70030991	70031088	70031258	1,0,2,0,0,0	3,37,25,21,42,25	0,0,3,0,0,1	5,33,37,24,33,44	246	149	1	1.0	0.168,0.0,0.046,0.0,0.0,0.0	0.0,0.0,0.047,0.0,0.0,0.014	0.026
ENSMUSG00000020888	Dvl2	11	+	70004804	70005300	70004804	70004874	70005154	70005300	0,4,1,2,0,0	2,34,41,36,55,7	0,5,4,0,4,1	3,37,25,18,27,37	429	149	1	1.0	0.0,0.039,0.008,0.019,0.0,0.0	0.0,0.045,0.053,0.0,0.049,0.009	-0.015
ENSMUSG00000018567	Gabarap	11	+	69992364	69992700	69992364	69992443	69992581	69992700	66,35,26,27,34,28	3568,2924,3749,3138,4319,4295	8,26,36,27,27,29	2349,3070,3141,2835,2662,3161	287	149	1	1.0	0.01,0.006,0.004,0.004,0.004,0.003	0.002,0.004,0.006,0.005,0.005,0.005	0.001
ENSMUSG00000018567	Gabarap	11	+	69992364	69992700	69992364	69992443	69992675	69992700	2028,1389,1872,1559,2051,2108	0,0,0,0,0,2	1592,1541,1438,1339,1259,1453	3,0,0,0,0,0	381	149	1	1.0	1.0,1.0,1.0,1.0,1.0,0.998	0.995,1.0,1.0,1.0,1.0,1.0	0.001
ENSMUSG00000059796	Eif4a1	11	-	69667694	69668111	69667694	69667774	69668021	69668111	211,239,127,212,259,150	5465,3310,4303,3545,4596,6258	110,233,111,194,240,160	3879,3569,3144,2941,2900,3374	396	149	1	1.0	0.014,0.026,0.011,0.022,0.021,0.009	0.011,0.024,0.013,0.024,0.03,0.018	-0.003
ENSMUSG00000059796	Eif4a1	11	-	69668195	69668548	69668195	69668333	69668404	69668548	120,187,133,235,274,179	2517,2611,3119,2709,3502,4040	80,255,123,196,179,176	1732,2800,2284,2329,2157,2465	220	149	1	1.0	0.031,0.046,0.028,0.055,0.05,0.029	0.03,0.058,0.035,0.054,0.053,0.046	-0.006
ENSMUSG00000059796	Eif4a1	11	-	69668195	69668753	69668195	69668548	69668643	69668753	25,54,49,66,120,33	1661,2666,2871,2737,3535,3808	9,76,39,52,63,53	1279,2890,2427,2536,2263,2678	244	149	1	1.0	0.009,0.012,0.01,0.015,0.02,0.005	0.004,0.016,0.01,0.012,0.017,0.012	0.0
ENSMUSG00000059796	Eif4a1	11	-	69669077	69670747	69669077	69669246	69670614	69670747	11,525,194,441,761,219	0,4,3,3,11,6	17,556,271,468,452,317	0,2,1,3,4,4	1517	149	1	1.0	1.0,0.928,0.864,0.935,0.872,0.782	1.0,0.965,0.964,0.939,0.917,0.886	-0.048
ENSMUSG00000069835	Sat2	11	+	69622051	69622332	69622051	69622115	69622255	69622332	3,0,9,1,2,12	2,0,0,1,0,0	8,12,2,3,6,4	0,0,0,0,0,0	289	149	1	1.0	0.436,NA,1.0,0.34,1.0,1.0	1.0,1.0,1.0,1.0,1.0,1.0	-0.245
ENSMUSG00000020776	Fbf1	11	-	116147903	116148228	116147903	116148043	116148120	116148228	0,4,3,3,6,0	9,15,8,8,26,12	0,3,4,9,5,2	3,5,12,13,9,20	226	149	0.561136961412	1.0	0.0,0.15,0.198,0.198,0.132,0.0	0.0,0.283,0.18,0.313,0.268,0.062	-0.071
ENSMUSG00000059552	Trp53	11	+	69587371	69588547	69587371	69587632	69588363	69588547	2,13,1,6,7,0	27,169,145,141,185,91	4,1,10,5,10,0	40,145,123,96,118,132	880	149	1	1.0	0.012,0.013,0.001,0.007,0.006,0.0	0.017,0.001,0.014,0.009,0.014,0.0	-0.003
ENSMUSG00000023025	Larp4	15	+	99987402	99990429	99987402	99987478	99990292	99990429	0,0,0,4,2,6	0,50,22,59,90,5	0,0,4,5,0,4	0,74,49,86,62,63	2963	149	1	1.0	NA,0.0,0.0,0.003,0.001,0.057	NA,0.0,0.004,0.003,0.0,0.003	0.01
ENSMUSG00000020897	Aurkb	11	+	69048173	69048644	69048173	69048365	69048505	69048644	0,0,2,0,5,0	0,17,13,5,20,11	0,4,4,1,0,1	11,16,16,2,17,17	289	149	1	1.0	NA,0.0,0.073,0.0,0.114,0.0	0.0,0.114,0.114,0.205,0.0,0.029	-0.04
ENSMUSG00000020898	Ctc1	11	+	69021029	69022614	69021029	69021193	69022376	69022614	0,0,0,0,0,2	0,11,1,5,13,5	0,0,1,0,0,0	0,7,5,11,16,9	1332	149	1	1.0	NA,0.0,0.0,0.0,0.0,0.043	NA,0.0,0.022,0.0,0.0,0.0	0.004
ENSMUSG00000020899	Pfas	11	-	68992915	68993458	68992915	68993038	68993296	68993458	0,2,0,0,0,0	0,10,3,11,28,1	0,6,2,0,2,0	0,8,12,9,5,15	407	149	1	1.0	NA,0.068,0.0,0.0,0.0,0.0	NA,0.215,0.058,0.0,0.128,0.0	-0.067
ENSMUSG00000032892	Rangrf	11	-	68972483	68973028	68972483	68972741	68972942	68973028	5,1,5,0,2,3	101,23,35,22,28,48	0,8,1,0,0,4	21,21,10,12,18,19	350	149	1	1.0	0.021,0.018,0.057,0.0,0.03,0.026	0.0,0.14,0.041,0.0,0.0,0.082	-0.019
ENSMUSG00000023007	Prpf40b	15	+	99304424	99305433	99304424	99304490	99305407	99305433	0,1,2,2,2,0	0,0,0,0,0,0	0,0,5,2,0,1	0,0,1,0,0,1	1066	149	1	1.0	NA,1.0,1.0,1.0,1.0,NA	NA,NA,0.411,1.0,NA,0.123	0.489
ENSMUSG00000023007	Prpf40b	15	+	99309684	99310035	99309684	99309799	99309943	99310035	4,12,11,14,19,5	8,8,20,9,20,8	0,8,20,8,11,6	13,3,0,13,2,1	293	149	0.226857525051	1.0	0.203,0.433,0.219,0.442,0.326,0.241	0.0,0.576,1.0,0.238,0.737,0.753	-0.24
ENSMUSG00000023007	Prpf40b	15	+	99314842	99315286	99314842	99314980	99315111	99315286	8,19,7,6,25,5	0,0,8,0,0,0	21,8,10,5,8,3	0,0,0,0,0,0	280	149	1	1.0	1.0,1.0,0.318,1.0,1.0,1.0	1.0,1.0,1.0,1.0,1.0,1.0	-0.114
ENSMUSG00000023007	Prpf40b	15	+	99314842	99315286	99314842	99314980	99315190	99315286	13,21,11,7,28,6	5,8,14,16,18,13	21,13,15,5,9,3	1,6,9,8,14,8	359	149	1	1.0	0.519,0.521,0.246,0.154,0.392,0.161	0.897,0.473,0.409,0.206,0.211,0.135	-0.056
ENSMUSG00000018599	Mief2	11	+	60730282	60730792	60730282	60730435	60730629	60730792	1,32,26,42,42,23	9,27,42,41,31,13	14,11,29,18,13,13	10,24,23,29,20,21	343	149	1	1.0	0.046,0.34,0.212,0.308,0.37,0.435	0.378,0.166,0.354,0.212,0.22,0.212	0.028
ENSMUSG00000021483	Cdk20	13	+	64436765	64438032	64436765	64436828	64437388	64438032	0,11,1,5,10,4	11,22,16,20,48,26	0,23,2,11,8,3	4,17,23,18,29,22	709	149	1	1.0	0.0,0.095,0.013,0.05,0.042,0.031	0.0,0.221,0.018,0.114,0.055,0.028	-0.034
ENSMUSG00000021483	Cdk20	13	+	64437388	64438032	64437388	64437512	64437876	64438032	2,7,1,13,16,0	27,30,22,22,65,22	4,6,5,6,8,2	35,32,18,13,18,40	513	149	1	1.0	0.021,0.063,0.013,0.146,0.067,0.0	0.032,0.052,0.075,0.118,0.114,0.014	-0.016
ENSMUSG00000020538	Srebf1	11	-	60203098	60203607	60203098	60203265	60203345	60203607	2,11,8,9,26,8	40,68,77,76,98,64	0,21,24,10,7,8	17,63,72,57,79,51	229	149	1	1.0	0.032,0.095,0.063,0.072,0.147,0.075	0.0,0.178,0.178,0.102,0.055,0.093	-0.02
ENSMUSG00000036819	Jmjd4	11	+	59450674	59453645	59450674	59450840	59453510	59453645	8,6,0,8,13,4	0,12,25,15,27,29	0,10,4,11,5,6	9,13,6,17,13,30	2819	149	1	1.0	1.0,0.026,0.0,0.027,0.025,0.007	0.0,0.039,0.034,0.033,0.02,0.01	0.158
ENSMUSG00000049755	Zfp672	11	-	58319323	58319954	58319323	58319590	58319866	58319954	77,19,21,23,27,32	7,5,8,11,7,0	24,9,25,14,7,22	9,8,3,5,2,5	425	149	0.425758468332	1.0	0.794,0.571,0.479,0.423,0.575,1.0	0.483,0.283,0.745,0.495,0.551,0.607	0.113
ENSMUSG00000017747	Ghdc	11	-	100768013	100768289	100768013	100768147	100768217	100768289	11,5,0,4,7,0	2,41,56,47,58,45	4,2,8,10,3,6	17,26,40,43,38,36	219	149	1	1.0	0.789,0.077,0.0,0.055,0.076,0.0	0.138,0.05,0.12,0.137,0.051,0.102	0.066
ENSMUSG00000018387	Shroom1	11	+	53465495	53466256	53465495	53466044	53466123	53466256	0,0,0,0,6,0	0,0,0,0,0,0	0,0,0,0,0,0	1,0,0,0,0,0	228	149	1	1.0	NA,NA,NA,NA,1.0,NA	0.0,NA,NA,NA,NA,NA	1.0
ENSMUSG00000044894	Uqcrq	11	-	53430535	53430827	53430535	53430702	53430787	53430827	3597,831,1497,890,1113,1974	129,36,72,44,68,103	2026,808,870,762,776,885	83,49,53,34,36,51	234	149	1	1.0	0.947,0.936,0.93,0.928,0.912,0.924	0.94,0.913,0.913,0.935,0.932,0.917	0.005
ENSMUSG00000020385	Clk4	11	+	51275411	51275864	51275411	51275578	51275769	51275864	0,10,13,7,19,19	5,49,54,50,66,61	4,7,1,8,25,7	15,36,36,39,33,47	340	149	1	1.0	0.0,0.082,0.095,0.058,0.112,0.12	0.105,0.079,0.012,0.082,0.249,0.061	-0.02
ENSMUSG00000024335	Brd2	17	-	34113931	34114478	34113931	34114177	34114349	34114478	24,61,16,61,56,20	269,617,522,606,828,507	0,51,39,37,46,55	196,619,646,594,566,598	321	149	1	1.0	0.04,0.044,0.014,0.045,0.03,0.018	0.0,0.037,0.027,0.028,0.036,0.041	0.004
ENSMUSG00000020377	Ltc4s	11	-	50237193	50237440	50237193	50237264	50237340	50237440	10,0,0,0,0,0	59,18,18,17,13,43	0,1,6,2,2,1	15,7,4,12,6,11	225	149	1	1.0	0.101,0.0,0.0,0.0,0.0,0.0	0.0,0.086,0.498,0.099,0.181,0.057	-0.137
ENSMUSG00000020362	Cnot6	11	-	49685086	49685352	49685086	49685155	49685247	49685352	0,8,4,7,3,5	0,11,8,7,20,3	0,19,3,3,10,9	0,17,16,15,21,12	241	149	1	1.0	NA,0.31,0.236,0.382,0.085,0.507	NA,0.409,0.104,0.11,0.227,0.317	0.071
ENSMUSG00000020362	Cnot6	11	-	49685086	49685352	49685086	49685155	49685262	49685352	0,10,4,3,3,5	0,33,18,59,45,16	0,21,3,4,13,10	7,47,38,45,56,55	256	149	1	1.0	NA,0.15,0.115,0.029,0.037,0.154	0.0,0.206,0.044,0.049,0.119,0.096	0.011
ENSMUSG00000021565	Slc6a19	13	-	73689044	73689611	73689044	73689157	73689500	73689611	0,0,0,0,3,0	0,0,0,8,1,0	0,0,1,0,4,0	0,2,5,11,4,1	492	149	1	1.0	NA,NA,NA,0.0,0.476,NA	NA,0.0,0.057,0.0,0.232,0.0	0.18
ENSMUSG00000006169	Clint1	11	+	45906180	45910625	45906180	45906467	45908940	45910625	16,112,61,109,178,56	0,0,0,0,1,0	2,88,65,104,92,94	0,0,0,0,0,0	2622	149	1	1.0	1.0,1.0,1.0,1.0,0.91,1.0	1.0,1.0,1.0,1.0,1.0,1.0	-0.015
ENSMUSG00000037353	Letmd1	15	+	100475022	100475407	100475022	100475209	100475305	100475407	0,0,0,0,0,0	21,50,33,53,78,66	0,1,0,0,2,1	32,27,56,21,48,71	245	149	1	1.0	0.0,0.0,0.0,0.0,0.0,0.0	0.0,0.022,0.0,0.0,0.025,0.008	-0.009
ENSMUSG00000037353	Letmd1	15	+	100475501	100476886	100475501	100475654	100476789	100476886	8,2,0,0,0,0	23,67,69,76,86,82	0,0,9,0,2,0	4,46,66,44,48,48	1284	149	1	1.0	0.039,0.003,0.0,0.0,0.0,0.0	0.0,0.0,0.016,0.0,0.005,0.0	0.004
ENSMUSG00000020460	Rps27a	11	-	29546702	29547260	29546702	29546788	29547205	29547260	137,191,283,151,214,322	13809,0,1692,3923,3712,10119	489,117,143,163,168,183	2705,0,0,3218,0,0	566	149	6.06677135195e-08	0.000178302410034	0.003,1.0,0.042,0.01,0.015,0.008	0.045,1.0,1.0,0.013,1.0,1.0	-0.497
ENSMUSG00000020463	Ppp4r3b	11	+	29218455	29220797	29218455	29218685	29220543	29220797	772,897,1148,875,1258,1478	0,0,0,0,1,0	511,974,843,820,773,754	0,0,0,0,0,0	2007	149	1	1.0	1.0,1.0,1.0,1.0,0.989,1.0	1.0,1.0,1.0,1.0,1.0,1.0	-0.002
ENSMUSG00000020464	Pnpt1	11	+	29153231	29154215	29153231	29153338	29154143	29154215	12,85,49,91,96,39	24,164,97,148,204,132	11,122,89,77,103,95	26,177,191,139,155,160	954	149	1	1.0	0.072,0.075,0.073,0.088,0.068,0.044	0.062,0.097,0.068,0.08,0.094,0.085	-0.011
ENSMUSG00000020134	Peli1	11	+	21140563	21142657	21140563	21140693	21142555	21142657	0,100,22,197,242,19	1,301,140,376,474,120	0,108,120,138,162,113	4,373,344,349,266,309	2011	149	1	1.0	0.0,0.024,0.012,0.037,0.036,0.012	0.0,0.021,0.025,0.028,0.043,0.026	-0.004
ENSMUSG00000020877	Scrn2	11	+	97032754	97033229	97032754	97032970	97033063	97033229	0,0,1,0,4,0	20,0,12,1,4,1	0,0,0,0,0,0	9,3,3,0,0,0	242	149	1	1.0	0.0,NA,0.049,0.0,0.381,0.0	0.0,0.0,0.0,NA,NA,NA	0.086
ENSMUSG00000071866	Ppia	11	+	6418100	6418314	6418100	6418131	6418225	6418314	266,110,83,85,146,47	0,2694,6768,6437,7273,9905	43,85,137,168,40,42	4652,5731,1688,868,6892,7295	243	149	1	1.0	1.0,0.024,0.007,0.008,0.012,0.003	0.006,0.009,0.047,0.106,0.004,0.004	0.146
ENSMUSG00000034570	Inpp5j	11	-	3501045	3501428	3501045	3501162	3501319	3501428	0,9,0,0,2,0	0,0,0,1,2,0	0,0,0,0,0,0	0,0,0,1,5,0	306	149	1	1.0	NA,1.0,NA,0.0,0.327,NA	NA,NA,NA,0.0,0.0,NA	0.442
ENSMUSG00000023764	Sfi1	11	-	3133071	3135542	3133071	3133207	3135282	3135542	15,28,17,13,24,6	0,0,0,0,0,0	8,19,14,12,17,12	0,0,1,0,0,0	2224	149	1	1.0	1.0,1.0,1.0,1.0,1.0,1.0	1.0,1.0,0.484,1.0,1.0,1.0	0.086
ENSMUSG00000023764	Sfi1	11	-	3134625	3135542	3134625	3134730	3135282	3135542	0,17,13,10,1,6	15,13,16,10,9,0	0,8,6,6,6,7	6,10,3,6,3,5	701	149	1	1.0	0.0,0.217,0.147,0.175,0.023,1.0	0.0,0.145,0.298,0.175,0.298,0.229	0.069
ENSMUSG00000093803	Ppp2r3d	9	-	124439587	124440122	124439587	124439674	124440047	124440122	44,103,70,70,171,60	48,25,49,44,61,54	58,88,109,100,111,81	27,46,33,39,31,36	522	149	0.356912826158	1.0	0.207,0.54,0.29,0.312,0.444,0.241	0.38,0.353,0.485,0.423,0.505,0.391	-0.084
ENSMUSG00000021240	Abcd4	12	-	84608974	84609473	84608974	84609096	84609378	84609473	0,8,1,5,3,0	2,10,4,13,11,7	4,3,9,5,1,5	5,5,9,7,6,8	431	149	0.310842948096	1.0	0.0,0.217,0.08,0.117,0.086,0.0	0.217,0.172,0.257,0.198,0.054,0.178	-0.096
ENSMUSG00000021240	Abcd4	12	-	84612324	84612896	84612324	84612445	84612779	84612896	0,4,1,5,9,3	2,0,2,0,1,0	0,0,12,2,3,6	0,0,0,0,0,0	483	149	1	1.0	0.0,1.0,0.134,1.0,0.735,1.0	NA,NA,1.0,1.0,1.0,1.0	-0.355
ENSMUSG00000021240	Abcd4	12	-	84612324	84612896	84612324	84612450	84612779	84612896	0,4,1,5,8,3	0,4,7,7,30,5	0,0,12,2,3,6	0,7,1,5,9,9	478	149	1	1.0	NA,0.238,0.043,0.182,0.077,0.158	NA,0.0,0.789,0.111,0.094,0.172	-0.094
ENSMUSG00000036768	Kif15	9	+	123017244	123017718	123017244	123017410	123017586	123017718	0,0,0,0,1,0	5,8,7,4,6,20	0,0,2,1,2,4	0,3,0,2,3,10	325	149	1	1.0	0.0,0.0,0.0,0.0,0.071,0.0	NA,0.0,1.0,0.186,0.234,0.155	-0.303
ENSMUSG00000014606	Slc25a11	11	-	70645169	70645440	70645169	70645269	70645349	70645440	9,8,10,9,12,10	369,331,482,456,586,607	4,3,9,11,10,17	287,336,347,289,292,348	229	149	1	1.0	0.016,0.015,0.013,0.013,0.013,0.011	0.009,0.006,0.017,0.024,0.022,0.031	-0.005
ENSMUSG00000016559	H3f3b	11	-	116023624	116024019	116023624	116023778	116023881	116024019	423,562,477,560,583,690	6550,6788,7178,8002,9223,9704	290,436,411,306,381,433	3982,7058,6768,6897,6557,6917	252	149	1	1.0	0.037,0.047,0.038,0.04,0.036,0.04	0.041,0.035,0.035,0.026,0.033,0.036	0.005
ENSMUSG00000022437	Samm50	15	+	84200292	84200717	84200292	84200423	84200629	84200717	0,11,4,0,14,1	295,239,358,305,406,370	4,1,2,0,3,3	207,216,254,174,194,265	355	149	1	1.0	0.0,0.019,0.005,0.0,0.014,0.001	0.008,0.002,0.003,0.0,0.006,0.005	0.002
ENSMUSG00000025188	Hps1	19	-	42756257	42757906	42756257	42756340	42757792	42757906	32,34,5,11,44,6	197,53,79,58,86,88	7,22,16,15,31,15	45,65,51,46,63,51	1601	149	1	1.0	0.015,0.056,0.006,0.017,0.045,0.006	0.014,0.031,0.028,0.029,0.044,0.027	-0.005
ENSMUSG00000056167	Cnot10	9	-	114597478	114598835	114597478	114597606	114598704	114598835	32,22,20,5,29,10	9,2,3,6,7,14	8,13,21,10,9,23	8,3,1,1,1,0	1247	149	0.195220819563	1.0	0.298,0.568,0.443,0.091,0.331,0.079	0.107,0.341,0.715,0.544,0.518,1.0	-0.236
ENSMUSG00000056724	Nbeal2	9	-	110628393	110628749	110628393	110628503	110628618	110628749	0,5,10,9,15,8	0,29,20,14,22,7	2,5,9,2,5,1	6,22,4,16,16,31	264	149	1	1.0	NA,0.089,0.22,0.266,0.278,0.392	0.158,0.114,0.559,0.066,0.15,0.018	0.072
ENSMUSG00000032480	Dhx30	9	-	110084728	110085053	110084728	110084868	110084949	110085053	17,8,1,5,5,3	194,59,105,48,121,130	8,5,3,5,1,8	110,62,80,48,56,70	230	149	1	1.0	0.054,0.081,0.006,0.063,0.026,0.015	0.045,0.05,0.024,0.063,0.011,0.069	-0.003
ENSMUSG00000032480	Dhx30	9	-	110085684	110086031	110085684	110085878	110085949	110086031	0,6,23,19,28,14	68,74,63,91,133,93	0,19,16,18,11,13	67,57,71,75,64,56	220	149	1	1.0	0.0,0.052,0.198,0.124,0.125,0.093	0.0,0.184,0.132,0.14,0.104,0.136	-0.017
ENSMUSG00000032480	Dhx30	9	-	110086931	110087195	110086931	110087036	110087119	110087195	3,13,3,10,10,3	11,71,77,80,75,49	0,5,9,8,4,15	7,48,46,54,59,68	232	149	1	1.0	0.149,0.105,0.024,0.074,0.079,0.038	0.0,0.063,0.112,0.087,0.042,0.124	0.007
ENSMUSG00000032480	Dhx30	9	-	110092315	110093159	110092315	110092436	110092857	110093159	0,0,1,3,0,0	0,69,36,52,88,14	0,0,2,0,0,1	0,59,70,43,66,46	570	149	1	1.0	NA,0.0,0.007,0.015,0.0,0.0	NA,0.0,0.007,0.0,0.0,0.006	0.002
ENSMUSG00000032480	Dhx30	9	-	110115035	110115582	110115035	110115161	110115490	110115582	0,10,1,4,2,5	0,29,13,23,36,3	0,8,5,4,9,5	0,18,31,16,8,12	478	149	1	1.0	NA,0.097,0.023,0.051,0.017,0.342	NA,0.122,0.048,0.072,0.26,0.115	-0.017
ENSMUSG00000032480	Dhx30	9	-	110115035	110115582	110115035	110115211	110115490	110115582	0,7,0,4,2,3	0,0,0,0,0,0	0,6,5,0,8,5	0,1,0,0,0,0	428	149	1	1.0	NA,1.0,NA,1.0,1.0,1.0	NA,0.676,1.0,NA,1.0,1.0	0.081
ENSMUSG00000025650	Col7a1	9	+	108967770	108968050	108967770	108967806	108968005	108968050	0,0,0,3,0,2	0,0,1,0,1,0	0,2,0,3,1,0	0,0,4,0,0,0	348	149	1	1.0	NA,NA,0.0,1.0,0.0,1.0	NA,1.0,0.0,1.0,1.0,NA	-0.25
ENSMUSG00000025651	Uqcrc1	9	+	108947335	108947758	108947335	108947479	108947597	108947758	5,10,16,29,14,16	1461,529,770,556,821,867	11,6,14,17,12,2	804,590,552,524,487,500	267	149	1	1.0	0.002,0.01,0.011,0.028,0.009,0.01	0.008,0.006,0.014,0.018,0.014,0.002	0.001
ENSMUSG00000019039	Dalrd3	9	+	108571044	108571674	108571044	108571173	108571612	108571674	9,23,54,44,25,23	4,0,0,0,0,0	18,36,23,30,31,17	0,0,1,1,0,0	588	149	1	1.0	0.363,1.0,1.0,1.0,1.0,1.0	1.0,1.0,0.854,0.884,1.0,1.0	-0.063
ENSMUSG00000019039	Dalrd3	9	+	108571781	108572297	108571781	108571864	108572186	108572297	147,85,74,47,98,83	0,1,3,1,2,0	88,88,48,56,50,80	0,1,1,0,0,2	471	149	1	1.0	1.0,0.964,0.886,0.937,0.939,1.0	1.0,0.965,0.938,1.0,1.0,0.927	-0.017
ENSMUSG00000062867	Impdh2	9	+	108561596	108561857	108561596	108561698	108561782	108561857	0,5,0,3,7,4	59,128,90,114,182,106	0,4,4,4,5,13	75,130,85,86,113,114	233	149	1	1.0	0.0,0.024,0.0,0.017,0.024,0.024	0.0,0.019,0.029,0.029,0.028,0.068	-0.014
ENSMUSG00000032604	Qars	9	+	108508382	108508986	108508382	108508530	108508876	108508986	2,14,0,17,11,0	14,197,160,197,300,72	0,12,5,9,8,4	6,207,233,148,159,221	495	149	1	1.0	0.041,0.021,0.0,0.025,0.011,0.0	0.0,0.017,0.006,0.018,0.015,0.005	0.006
ENSMUSG00000032604	Qars	9	+	108508382	108509224	108508382	108508530	108509148	108509224	3,22,4,20,17,0	0,0,0,0,3,0	0,17,17,8,16,11	0,0,0,1,0,0	767	149	1	1.0	1.0,1.0,1.0,1.0,0.524,NA	NA,1.0,1.0,0.608,1.0,1.0	-0.017
ENSMUSG00000032604	Qars	9	+	108508382	108509224	108508382	108508986	108509148	108509224	2,10,4,5,7,0	40,205,148,161,264,85	0,5,12,0,9,9	18,188,211,147,148,224	311	149	1	1.0	0.023,0.023,0.013,0.015,0.013,0.0	0.0,0.013,0.027,0.0,0.028,0.019	-0.0
ENSMUSG00000032604	Qars	9	+	108512482	108512778	108512482	108512582	108512699	108512778	13,14,10,19,15,2	67,140,119,161,256,72	0,15,17,10,4,14	16,149,177,129,102,161	266	149	1	1.0	0.098,0.053,0.045,0.062,0.032,0.015	0.0,0.053,0.051,0.042,0.021,0.046	0.015
ENSMUSG00000032604	Qars	9	+	108513892	108514208	108513892	108513980	108514064	108514208	1,2,0,0,3,2	288,185,264,199,278,218	1,2,0,1,8,3	208,162,161,155,152,180	233	149	1	1.0	0.002,0.007,0.0,0.0,0.007,0.006	0.003,0.008,0.0,0.004,0.033,0.011	-0.006
ENSMUSG00000032604	Qars	9	+	108514966	108515232	108514966	108515033	108515106	108515232	73,24,17,17,32,33	892,206,383,219,300,468	14,19,23,17,13,32	477,229,196,174,180,215	222	149	1	1.0	0.052,0.073,0.029,0.05,0.067,0.045	0.019,0.053,0.073,0.062,0.046,0.091	-0.005
ENSMUSG00000032604	Qars	9	+	108514966	108515936	108514966	108515232	108515795	108515936	80,36,29,21,62,61	758,137,291,149,229,374	42,30,24,11,17,22	335,146,152,125,128,169	712	149	1	1.0	0.022,0.052,0.02,0.029,0.054,0.033	0.026,0.041,0.032,0.018,0.027,0.027	0.006
ENSMUSG00000006676	Usp19	9	+	108493560	108494238	108493560	108493863	108494015	108494238	0,6,1,5,4,0	3,189,93,189,243,49	6,9,9,1,1,2	14,156,176,139,169,182	301	149	1	1.0	0.0,0.015,0.005,0.013,0.008,0.0	0.175,0.028,0.025,0.004,0.003,0.005	-0.033
ENSMUSG00000006676	Usp19	9	+	108497895	108498241	108497895	108498036	108498122	108498241	0,27,19,6,37,3	40,163,117,167,187,103	6,17,16,12,26,20	25,176,145,110,115,115	235	149	1	1.0	0.0,0.095,0.093,0.022,0.111,0.018	0.132,0.058,0.065,0.065,0.125,0.099	-0.034
ENSMUSG00000006676	Usp19	9	+	108497895	108498241	108497895	108498036	108498131	108498241	4,29,21,13,39,5	0,6,6,8,15,4	6,18,23,19,31,23	0,13,6,1,5,8	244	149	0.67689980021	1.0	1.0,0.747,0.681,0.498,0.614,0.433	1.0,0.458,0.701,0.921,0.791,0.637	-0.089
ENSMUSG00000032590	Apeh	9	-	108088260	108089569	108088260	108088349	108089517	108089569	0,3,2,13,5,0	132,126,131,139,177,99	1,7,5,6,8,5	54,138,143,113,103,128	1317	149	1	1.0	0.0,0.003,0.002,0.01,0.003,0.0	0.002,0.006,0.004,0.006,0.009,0.004	-0.002
ENSMUSG00000032590	Apeh	9	-	108091242	108091889	108091242	108091303	108091767	108091889	0,10,2,10,5,1	68,146,139,136,178,86	1,6,13,4,8,4	65,123,110,121,80,120	613	149	1	1.0	0.0,0.016,0.003,0.018,0.007,0.003	0.004,0.012,0.028,0.008,0.024,0.008	-0.006
ENSMUSG00000032590	Apeh	9	-	108091970	108092179	108091970	108092011	108092087	108092179	7,7,5,18,9,7	45,101,144,142,223,96	1,8,8,5,2,9	33,124,139,97,86,116	225	149	1	1.0	0.093,0.044,0.022,0.077,0.026,0.046	0.02,0.041,0.037,0.033,0.015,0.049	0.019
ENSMUSG00000032590	Apeh	9	-	108092275	108092717	108092275	108092413	108092553	108092717	7,9,6,8,8,5	63,131,81,135,174,99	1,5,6,3,13,2	40,116,113,119,99,134	289	149	1	1.0	0.054,0.034,0.037,0.03,0.023,0.025	0.013,0.022,0.027,0.013,0.063,0.008	0.009
ENSMUSG00000032590	Apeh	9	-	108092806	108093074	108092806	108092882	108092980	108093074	0,6,2,2,0,2	6,143,102,121,164,72	0,6,0,1,0,6	36,111,139,116,108,124	247	149	1	1.0	0.0,0.025,0.012,0.01,0.0,0.016	0.0,0.032,0.0,0.005,0.0,0.028	-0.0
ENSMUSG00000070284	Gmppb	9	+	108050848	108051242	108050848	108050976	108051059	108051242	16,8,4,18,29,1	299,137,140,147,173,235	13,7,5,8,7,3	205,125,151,125,116,154	232	149	1	1.0	0.033,0.036,0.018,0.073,0.097,0.003	0.039,0.035,0.021,0.039,0.037,0.012	0.013
ENSMUSG00000079334	Nat6	9	+	107579099	107580935	107579099	107579385	107580456	107580935	25,16,9,31,31,12	0,0,0,0,0,1	5,9,9,23,14,17	0,0,2,0,0,0	1220	149	1	1.0	1.0,1.0,1.0,1.0,1.0,0.594	1.0,1.0,0.355,1.0,1.0,1.0	0.04
ENSMUSG00000032579	Hemk1	9	-	107336571	107337378	107336571	107336663	107337000	107337378	0,0,2,3,5,3	0,9,8,3,0,1	0,2,4,1,0,5	2,10,3,4,3,8	486	149	1	1.0	NA,0.0,0.071,0.235,1.0,0.479	0.0,0.058,0.29,0.071,0.0,0.161	0.26
ENSMUSG00000032577	Mapkapk3	9	-	107262422	107263764	107262422	107262487	107263624	107263764	0,22,9,21,21,7	8,101,80,115,119,35	0,27,23,17,28,14	10,85,72,75,120,98	1286	149	1	1.0	0.0,0.025,0.013,0.021,0.02,0.023	0.0,0.035,0.036,0.026,0.026,0.016	-0.006
ENSMUSG00000041506	Rrp9	9	+	106482911	106483211	106482911	106483036	106483118	106483211	6,3,7,7,10,4	124,66,119,69,80,105	0,6,4,4,5,6	110,72,63,44,69,57	231	149	1	1.0	0.03,0.028,0.037,0.061,0.075,0.024	0.0,0.051,0.039,0.055,0.045,0.064	0.0
ENSMUSG00000023495	Pcbp4	9	+	106462188	106462414	106462188	106462252	106462361	106462414	0,2,0,1,4,0	13,17,20,9,15,20	0,1,0,0,0,0	4,11,3,6,15,18	258	149	1	1.0	0.0,0.064,0.0,0.06,0.133,0.0	0.0,0.05,0.0,0.0,0.0,0.0	0.035
ENSMUSG00000023262	Acy1	9	-	106434964	106435169	106434964	106435014	106435095	106435169	0,0,0,0,0,0	17,4,1,0,6,14	0,0,0,0,0,3	2,6,4,1,6,5	230	149	1	1.0	0.0,0.0,0.0,NA,0.0,0.0	0.0,0.0,0.0,0.0,0.0,0.28	-0.047
ENSMUSG00000032786	Alas1	9	-	106241115	106241785	106241115	106241338	106241635	106241785	0,37,21,18,40,17	1000,2568,2582,2050,3903,2185	0,50,17,11,19,21	565,2199,2453,1599,1852,2057	446	149	1	1.0	0.0,0.005,0.003,0.003,0.003,0.003	0.0,0.008,0.002,0.002,0.003,0.003	-0.0
ENSMUSG00000023277	Twf2	9	+	106212731	106213063	106212731	106212836	106212937	106213063	13,5,1,7,3,2	290,212,249,218,375,271	6,6,4,6,9,8	157,209,253,193,229,245	250	149	1	1.0	0.026,0.014,0.002,0.019,0.005,0.004	0.022,0.017,0.009,0.018,0.023,0.019	-0.006
ENSMUSG00000023277	Twf2	9	+	106214100	106214477	106214100	106214251	106214355	106214477	27,26,23,18,28,15	527,278,348,275,347,482	10,9,17,12,25,12	295,271,242,211,194,219	253	149	1	1.0	0.029,0.052,0.037,0.037,0.045,0.018	0.02,0.019,0.04,0.032,0.071,0.031	0.001
ENSMUSG00000040667	Nup88	11	-	70943878	70944238	70943878	70943997	70944111	70944238	3,3,3,1,6,7	419,113,264,180,217,320	0,5,5,2,4,1	235,157,142,145,103,123	263	149	1	1.0	0.004,0.015,0.006,0.003,0.015,0.012	0.0,0.018,0.02,0.008,0.022,0.005	-0.003
ENSMUSG00000022559	Fbxl6	15	-	76537916	76538735	76537916	76538075	76538324	76538735	54,50,42,48,75,40	60,41,45,63,80,30	31,42,45,30,63,50	27,23,39,25,37,34	398	149	0.386712067817	1.0	0.252,0.313,0.259,0.222,0.26,0.333	0.301,0.406,0.302,0.31,0.389,0.355	-0.071
ENSMUSG00000006740	Kif5b	18	-	6210699	6211252	6210699	6210804	6211191	6211252	0,14,6,14,11,15	0,0,0,0,1,1	2,15,7,12,16,19	0,0,1,0,0,0	536	149	1	1.0	NA,1.0,1.0,1.0,0.754,0.807	1.0,1.0,0.661,1.0,1.0,1.0	-0.031
ENSMUSG00000032413	Rasa2	9	-	96566015	96568487	96566015	96566122	96568363	96568487	0,0,0,0,0,2	0,29,9,10,27,10	0,0,3,2,1,0	0,9,21,9,6,18	2390	149	1	1.0	NA,0.0,0.0,0.0,0.0,0.012	NA,0.0,0.009,0.014,0.01,0.0	-0.004
ENSMUSG00000032359	Ctsh	9	+	90067026	90068473	90067026	90067108	90068404	90068473	29,91,29,81,87,28	1416,1215,1417,1331,1688,1434	16,69,45,39,33,48	1013,1276,1321,1276,1021,1155	1445	149	1	1.0	0.002,0.008,0.002,0.006,0.005,0.002	0.002,0.006,0.004,0.003,0.003,0.004	0.001
ENSMUSG00000097195	Snhg5	9	-	88521917	88522381	88521917	88521975	88522306	88522381	51,25,31,39,39,60	61,50,42,35,60,75	9,31,44,16,34,17	62,30,30,39,28,53	480	149	1	1.0	0.206,0.134,0.186,0.257,0.168,0.199	0.043,0.243,0.313,0.113,0.274,0.091	0.012
ENSMUSG00000066456	Hmgn3	9	-	83109947	83111106	83109947	83110429	83110992	83111106	11,42,62,29,55,47	27,14,20,13,40,47	42,73,72,44,40,45	51,15,39,52,19,23	712	149	1	1.0	0.079,0.386,0.393,0.318,0.223,0.173	0.147,0.505,0.279,0.15,0.306,0.29	-0.017
ENSMUSG00000066456	Hmgn3	9	-	83109947	83111106	83109947	83110429	83111033	83111106	17,48,78,43,74,61	25,28,47,50,68,105	48,78,77,54,48,57	40,60,49,39,39,40	753	149	1	1.0	0.119,0.253,0.247,0.145,0.177,0.103	0.192,0.205,0.237,0.215,0.196,0.22	-0.037
ENSMUSG00000037742	Eef1a1	9	-	78478957	78479534	78478957	78479192	78479277	78479534	70,46,44,46,63,87	21050,15218,20348,16610,21723,25977	30,45,25,40,48,48	14853,16843,16461,14533,14198,15570	234	149	1	1.0	0.002,0.002,0.001,0.002,0.002,0.002	0.001,0.002,0.001,0.002,0.002,0.002	0.0
ENSMUSG00000037742	Eef1a1	9	-	78479277	78479774	78479277	78479534	78479623	78479774	45,82,54,101,130,87	11790,13025,15425,14281,19401,19772	32,47,61,62,73,47	8157,14288,14238,13011,12061,13267	238	149	1	1.0	0.002,0.004,0.002,0.004,0.004,0.003	0.002,0.002,0.003,0.003,0.004,0.002	0.001
ENSMUSG00000024054	Smchd1	17	-	71358136	71358457	71358136	71358207	71358347	71358457	0,2,1,2,11,1	7,61,39,60,75,48	0,2,1,1,8,7	0,51,39,35,34,34	289	149	1	1.0	0.0,0.017,0.013,0.017,0.07,0.011	NA,0.02,0.013,0.015,0.108,0.096	-0.029
ENSMUSG00000090626	Tex9	9	-	72491738	72491956	72491738	72491818	72491925	72491956	0,0,0,0,0,1	0,2,1,0,0,4	0,0,1,0,0,0	0,0,0,0,0,0	256	149	1	1.0	NA,0.0,0.0,NA,NA,0.127	NA,NA,1.0,NA,NA,NA	-0.958
ENSMUSG00000032228	Tcf12	9	-	71868071	71870147	71868071	71868278	71870073	71870147	0,6,0,6,12,0	0,36,23,13,63,10	0,4,1,2,4,6	0,32,19,23,26,22	1944	149	1	1.0	NA,0.013,0.0,0.034,0.014,0.0	NA,0.009,0.004,0.007,0.012,0.02	0.002
ENSMUSG00000033543	Gtf2a2	9	+	70016818	70017191	70016818	70016923	70017072	70017191	3,29,23,31,35,36	19,4,6,5,7,9	13,26,18,30,20,28	2,1,9,7,12,5	298	149	0.790270981636	1.0	0.073,0.784,0.657,0.756,0.714,0.667	0.765,0.929,0.5,0.682,0.455,0.737	-0.07
ENSMUSG00000049659	Aftph	11	-	20696750	20698373	20696750	20696831	20698312	20698373	39,215,123,266,315,136	27,33,30,36,34,33	21,305,331,270,223,240	14,70,46,36,31,34	1630	149	1	1.0	0.117,0.373,0.273,0.403,0.459,0.274	0.121,0.285,0.397,0.407,0.397,0.392	-0.017
ENSMUSG00000032376	Usp3	9	-	66520272	66520727	66520272	66520386	66520608	66520727	11,13,7,27,19,6	97,114,92,97,154,133	6,7,11,17,17,18	74,94,60,93,72,92	371	149	1	1.0	0.044,0.044,0.03,0.101,0.047,0.018	0.032,0.029,0.069,0.068,0.087,0.073	-0.012
ENSMUSG00000034485	Uaca	9	+	60869574	60872283	60869574	60870030	60870540	60872283	10,41,37,39,57,18	0,0,0,0,0,0	4,42,34,19,57,57	0,0,0,0,0,1	659	149	1	1.0	1.0,1.0,1.0,1.0,1.0,1.0	1.0,1.0,1.0,1.0,1.0,0.928	0.012
ENSMUSG00000025237	Parp6	9	+	59623917	59624433	59623917	59624012	59624372	59624433	2,11,12,16,29,8	3,35,19,37,50,12	15,10,13,10,9,13	1,27,32,34,24,24	509	149	1	1.0	0.163,0.084,0.156,0.112,0.145,0.163	0.815,0.098,0.106,0.079,0.099,0.137	-0.085
ENSMUSG00000025237	Parp6	9	+	59641023	59641810	59641023	59641096	59641740	59641810	2,7,2,4,13,4	0,0,0,2,2,0	4,19,7,2,8,5	0,1,4,1,1,0	793	149	1	1.0	1.0,1.0,1.0,0.273,0.55,1.0	1.0,0.781,0.247,0.273,0.601,1.0	0.154
ENSMUSG00000025236	Adpgk	9	+	59310227	59313236	59310227	59310348	59313039	59313236	3,137,74,183,231,41	5,47,45,46,72,24	0,168,170,140,139,152	0,37,39,33,44,38	2840	149	1	1.0	0.031,0.133,0.079,0.173,0.144,0.082	NA,0.192,0.186,0.182,0.142,0.173	-0.068
ENSMUSG00000032323	Cyp11a1	9	+	58018193	58019496	58018193	58018393	58019292	58019496	0,3,2,6,2,0	0,6,1,1,12,0	0,8,3,2,12,6	0,6,5,5,0,11	1048	149	1	1.0	NA,0.066,0.221,0.46,0.023,NA	NA,0.159,0.079,0.054,1.0,0.072	-0.08
ENSMUSG00000032316	Clk3	9	-	57758283	57761040	57758283	57758350	57758626	57761040	10,20,8,34,41,8	38,106,141,69,130,94	8,10,26,41,43,16	22,118,128,93,76,94	425	149	1	1.0	0.084,0.062,0.02,0.147,0.1,0.029	0.113,0.029,0.066,0.134,0.166,0.056	-0.02
ENSMUSG00000032316	Clk3	9	-	57758283	57761040	57758283	57758350	57760823	57761040	29,117,76,127,188,47	3,1,16,10,16,12	33,124,141,134,121,151	8,9,16,15,26,18	2622	149	0.829506371672	1.0	0.355,0.869,0.213,0.419,0.4,0.182	0.19,0.439,0.334,0.337,0.209,0.323	0.101
ENSMUSG00000032316	Clk3	9	-	57758626	57761040	57758626	57758723	57760823	57761040	19,97,71,101,153,40	40,101,118,92,130,76	25,121,120,101,85,142	12,106,119,97,119,86	2249	149	1	1.0	0.031,0.06,0.038,0.068,0.072,0.034	0.121,0.07,0.063,0.065,0.045,0.099	-0.027
ENSMUSG00000032308	Ulk3	9	+	57593750	57594046	57593750	57593853	57593981	57594046	0,0,0,11,8,0	0,22,18,23,24,4	0,4,8,6,8,3	2,1,13,14,21,27	277	149	1	1.0	NA,0.0,0.0,0.205,0.152,0.0	0.0,0.683,0.249,0.187,0.17,0.056	-0.153
ENSMUSG00000000088	Cox5a	9	+	57528955	57530362	57528955	57529072	57530240	57530362	12,15,30,11,47,34	3319,1259,1948,1482,1958,3645	7,34,30,37,43,13	1833,1357,1420,1183,1273,1337	1317	149	1	1.0	0.0,0.001,0.002,0.001,0.003,0.001	0.0,0.003,0.002,0.004,0.004,0.001	-0.001
ENSMUSG00000022295	Atp6v1c1	15	+	38679319	38681165	38679319	38679411	38681066	38681165	0,4,0,2,2,7	143,441,410,480,552,661	1,0,2,2,0,3	81,449,390,445,343,441	1804	149	1	1.0	0.0,0.001,0.0,0.0,0.0,0.001	0.001,0.0,0.0,0.0,0.0,0.001	0.0
ENSMUSG00000022295	Atp6v1c1	15	+	38689124	38690659	38689124	38689222	38690532	38690659	35,158,107,127,176,75	396,405,517,441,582,768	53,139,99,111,98,114	311,422,452,412,400,427	1459	149	1	1.0	0.009,0.038,0.021,0.029,0.03,0.01	0.017,0.033,0.022,0.027,0.024,0.027	-0.002
ENSMUSG00000032299	Commd4	9	-	57155901	57156555	57155901	57155982	57156171	57156555	43,30,40,55,46,55	199,137,181,104,162,191	30,47,47,37,48,48	186,141,135,146,141,135	338	149	1	1.0	0.087,0.088,0.089,0.189,0.111,0.113	0.066,0.128,0.133,0.1,0.13,0.136	-0.003
ENSMUSG00000032299	Commd4	9	-	57156171	57156555	57156171	57156291	57156515	57156555	31,30,17,30,40,31	143,126,161,129,172,243	20,25,25,22,38,39	124,133,152,125,142,144	373	149	1	1.0	0.08,0.087,0.04,0.085,0.085,0.048	0.061,0.07,0.062,0.066,0.097,0.098	-0.005
ENSMUSG00000032295	Man2c1	9	+	57137281	57137585	57137281	57137374	57137468	57137585	5,16,5,9,14,1	19,75,68,83,109,24	0,7,14,8,7,7	23,70,86,58,70,89	243	149	1	1.0	0.139,0.116,0.043,0.062,0.073,0.025	0.0,0.058,0.091,0.078,0.058,0.046	0.021
ENSMUSG00000032295	Man2c1	9	+	57139499	57139964	57139499	57139708	57139869	57139964	6,19,11,18,18,6	25,66,69,53,80,31	2,17,17,8,7,17	64,59,58,53,55,63	310	149	1	1.0	0.103,0.122,0.071,0.14,0.098,0.085	0.015,0.122,0.123,0.068,0.058,0.115	0.02
ENSMUSG00000032295	Man2c1	9	+	57141563	57141915	57141563	57141712	57141805	57141915	29,15,34,12,10,12	275,66,95,79,105,110	13,12,6,11,4,11	155,86,57,50,73,53	242	149	1	1.0	0.061,0.123,0.181,0.086,0.055,0.063	0.049,0.079,0.061,0.119,0.033,0.113	0.019
ENSMUSG00000032322	Pstpip1	9	+	56123747	56124673	56123747	56123793	56124593	56124673	431,276,288,414,644,169	512,231,318,255,339,265	124,262,173,210,262,291	198,175,186,118,180,167	949	149	1	1.0	0.117,0.158,0.124,0.203,0.23,0.091	0.09,0.19,0.127,0.218,0.186,0.215	-0.017
ENSMUSG00000032322	Pstpip1	9	+	56127484	56127860	56127484	56127537	56127726	56127860	273,107,121,79,162,117	1318,311,544,306,489,574	108,63,74,60,57,66	514,227,264,167,237,232	338	149	1	1.0	0.084,0.132,0.089,0.102,0.127,0.082	0.085,0.109,0.11,0.137,0.096,0.111	-0.005
ENSMUSG00000032313	Tmem266	9	+	55435190	55438345	55435190	55435253	55437106	55438345	0,6,0,2,6,0	0,0,1,5,4,0	0,2,2,0,0,2	0,0,4,1,1,0	2002	149	1	1.0	NA,1.0,0.0,0.029,0.1,NA	NA,1.0,0.036,0.0,0.0,1.0	-0.125
ENSMUSG00000032030	Cul5	9	-	53632272	53633839	53632272	53632337	53633731	53633839	0,6,6,12,23,0	0,34,14,27,42,37	0,4,10,12,9,29	0,19,42,35,26,27	1543	149	1	1.0	NA,0.017,0.04,0.041,0.05,0.0	NA,0.02,0.022,0.032,0.032,0.094	-0.01
ENSMUSG00000032030	Cul5	9	-	53642517	53642826	53642517	53642598	53642680	53642826	0,0,0,0,0,0	0,30,21,42,39,18	0,0,1,0,2,1	0,45,43,24,42,9	231	149	1	1.0	NA,0.0,0.0,0.0,0.0,0.0	NA,0.0,0.015,0.0,0.03,0.067	-0.022
ENSMUSG00000047534	Mis18bp1	12	-	65152687	65153893	65152687	65152830	65153805	65153893	0,2,0,4,5,8	0,0,2,2,1,2	0,2,2,0,0,3	0,0,6,0,0,4	1124	149	1	1.0	NA,1.0,0.0,0.21,0.399,0.347	NA,1.0,0.042,NA,NA,0.09	0.014
ENSMUSG00000037971	1110032A03Rik	9	-	50764223	50764926	50764223	50764290	50764695	50764926	0,1,0,0,3,0	29,22,33,19,23,27	0,2,1,0,0,4	12,17,12,16,23,28	554	149	1	1.0	0.0,0.012,0.0,0.0,0.034,0.0	0.0,0.031,0.022,0.0,0.0,0.037	-0.007
ENSMUSG00000037971	1110032A03Rik	9	-	50764223	50764926	50764223	50764290	50764764	50764926	7,5,13,8,16,14	0,1,0,11,0,0	1,16,1,9,3,14	0,0,0,3,3,0	623	149	1	1.0	1.0,0.545,1.0,0.148,1.0,1.0	1.0,1.0,1.0,0.418,0.193,1.0	0.014
ENSMUSG00000040219	Ttc12	9	-	49471861	49472543	49471861	49471883	49472382	49472543	0,15,2,6,12,6	3,21,20,23,23,13	4,11,14,1,1,1	11,11,13,14,17,13	648	149	1	1.0	0.0,0.141,0.022,0.057,0.107,0.096	0.077,0.187,0.198,0.016,0.013,0.017	-0.014
ENSMUSG00000042396	Rbm7	9	-	48488700	48490938	48488700	48489988	48490847	48490938	19,143,68,169,196,111	23,349,248,303,378,255	11,167,127,145,123,121	42,354,364,337,296,302	1008	149	1	1.0	0.109,0.057,0.039,0.076,0.071,0.06	0.037,0.065,0.049,0.06,0.058,0.056	0.014
ENSMUSG00000034908	Sidt2	9	-	45945143	45945359	45945143	45945210	45945285	45945359	0,3,0,0,1,0	0,90,67,65,120,25	0,1,0,4,1,1	3,80,87,62,70,80	224	149	1	1.0	NA,0.022,0.0,0.0,0.006,0.0	0.0,0.008,0.0,0.041,0.009,0.008	-0.005
ENSMUSG00000042790	Rnf214	9	-	45866565	45867632	45866565	45866661	45867499	45867632	7,1,0,1,10,0	18,49,41,41,52,57	1,2,3,3,2,1	25,34,63,44,39,59	987	149	1	1.0	0.055,0.003,0.0,0.004,0.028,0.0	0.006,0.009,0.007,0.01,0.008,0.003	0.008
ENSMUSG00000059412	Fxyd2	9	+	45408299	45409549	45408299	45408374	45409512	45409549	0,0,0,0,1,0	18,8,13,12,13,20	0,1,0,0,4,0	16,8,8,10,23,13	1287	149	1	1.0	0.0,0.0,0.0,0.0,0.009,0.0	0.0,0.014,0.0,0.0,0.02,0.0	-0.004
ENSMUSG00000032115	Hyou1	9	+	44387031	44387329	44387031	44387092	44387249	44387329	2,9,6,7,19,1	10,156,175,190,296,87	0,4,8,3,18,3	15,151,176,130,174,163	306	149	1	1.0	0.089,0.027,0.016,0.018,0.03,0.006	0.0,0.013,0.022,0.011,0.048,0.009	0.014
ENSMUSG00000032115	Hyou1	9	+	44388277	44388604	44388277	44388365	44388481	44388604	0,1,3,0,3,0	13,149,105,130,230,78	0,2,8,2,2,3	32,128,158,116,139,151	265	149	1	1.0	0.0,0.004,0.016,0.0,0.007,0.0	0.0,0.009,0.028,0.01,0.008,0.011	-0.007
ENSMUSG00000032120	C2cd2l	9	-	44313877	44315054	44313877	44314011	44314879	44315054	0,3,2,0,15,1	0,0,0,0,0,2	2,6,14,2,3,3	0,0,0,0,0,0	1017	149	1	1.0	NA,1.0,1.0,NA,1.0,0.068	1.0,1.0,1.0,1.0,1.0,1.0	-0.233
ENSMUSG00000015656	Hspa8	9	+	40801917	40802623	40801917	40802127	40802417	40802623	5,44,48,61,76,19	911,6021,5388,6911,10039,3822	5,43,32,40,45,67	586,5272,5894,5121,5838,6154	439	149	1	1.0	0.002,0.002,0.003,0.003,0.003,0.002	0.003,0.003,0.002,0.003,0.003,0.004	-0.0
ENSMUSG00000015656	Hspa8	9	+	40802417	40802891	40802417	40802623	40802738	40802891	4,17,3,13,25,16	1680,8332,7515,9191,13434,6698	3,18,11,11,8,12	936,7302,7679,6698,7356,8204	264	149	1	1.0	0.001,0.001,0.0,0.001,0.001,0.001	0.002,0.001,0.001,0.001,0.001,0.001	-0.0
ENSMUSG00000032125	Robo4	9	+	37404073	37404521	37404073	37404201	37404292	37404521	0,0,0,0,0,0	0,1,0,0,0,0	5,0,0,0,0,0	0,1,0,0,0,0	240	149	1	1.0	NA,0.0,NA,NA,NA,NA	1.0,0.0,NA,NA,NA,NA	-0.5
ENSMUSG00000032103	Pus3	9	+	35564783	35565855	35564783	35565197	35565289	35565855	0,9,4,7,9,6	0,8,9,9,13,8	0,1,6,2,7,1	0,9,7,3,3,13	241	149	1	1.0	NA,0.41,0.216,0.325,0.3,0.317	NA,0.064,0.346,0.292,0.591,0.045	0.046
ENSMUSG00000020741	Cluh	11	+	74664030	74664926	74664030	74664131	74664773	74664926	0,19,2,24,39,5	0,29,22,48,71,15	0,18,12,11,19,22	2,29,28,30,26,38	791	149	1	1.0	NA,0.11,0.017,0.086,0.094,0.059	0.0,0.105,0.075,0.065,0.121,0.098	-0.004
ENSMUSG00000020741	Cluh	11	+	74665006	74665426	74665006	74665069	74665181	74665426	6,12,8,13,17,2	0,50,21,39,60,3	0,5,13,12,18,11	7,22,25,32,35,27	261	149	1	1.0	1.0,0.121,0.179,0.16,0.139,0.276	0.0,0.115,0.229,0.176,0.227,0.189	0.157
ENSMUSG00000017119	Nbr1	11	+	101574998	101575416	101574998	101575115	101575223	101575416	11,198,184,186,267,85	0,7,1,2,5,3	4,131,132,98,121,218	0,1,4,3,2,6	257	149	1	1.0	1.0,0.943,0.991,0.982,0.969,0.943	1.0,0.987,0.95,0.95,0.972,0.955	0.002
ENSMUSG00000001833	Sept7	9	+	25303716	25306265	25303716	25303852	25306125	25306265	2,32,7,38,50,10	82,540,486,442,670,667	3,33,29,6,14,17	95,526,551,431,457,523	2422	149	1	1.0	0.001,0.004,0.001,0.005,0.005,0.001	0.002,0.004,0.003,0.001,0.002,0.002	0.001
ENSMUSG00000073468	Sft2d1	17	+	8321799	8323335	8321799	8321835	8323276	8323335	3,46,15,19,51,13	372,278,355,279,460,636	22,41,31,56,59,36	284,341,292,274,324,272	1590	149	1	1.0	0.001,0.015,0.004,0.006,0.01,0.002	0.007,0.011,0.01,0.019,0.017,0.012	-0.006
ENSMUSG00000073468	Sft2d1	17	+	8321799	8323335	8321799	8322140	8323276	8323335	3,32,13,15,43,10	0,0,0,0,1,0	22,38,24,32,53,28	0,0,3,0,2,0	1285	149	1	1.0	1.0,1.0,1.0,1.0,0.833,1.0	1.0,1.0,0.481,1.0,0.754,1.0	0.1
ENSMUSG00000032198	Dock6	9	-	21800179	21801332	21800179	21800399	21801170	21801332	5,11,6,2,2,14	84,10,26,9,21,29	10,1,2,0,7,6	39,26,18,16,13,19	920	149	1	1.0	0.01,0.151,0.036,0.035,0.015,0.073	0.04,0.006,0.018,0.0,0.08,0.049	0.021
ENSMUSG00000032185	Carm1	9	+	21587507	21589467	21587507	21587585	21587850	21589467	0,8,2,10,21,1	25,36,40,43,52,12	0,5,10,9,7,3	0,38,41,41,37,40	414	149	1	1.0	0.0,0.074,0.018,0.077,0.127,0.029	NA,0.045,0.081,0.073,0.064,0.026	-0.004
ENSMUSG00000032185	Carm1	9	+	21587850	21589467	21587850	21587919	21588048	21589467	12,6,5,14,31,4	21,34,41,28,52,13	6,17,12,3,20,8	2,42,37,34,12,43	278	149	1	1.0	0.234,0.086,0.061,0.211,0.242,0.142	0.617,0.178,0.148,0.045,0.472,0.091	-0.096
ENSMUSG00000032178	Ilf3	9	+	21397968	21399250	21397968	21398136	21399112	21399250	0,21,2,14,27,4	0,1,0,0,0,0	0,10,11,14,10,10	0,1,0,0,2,0	1125	149	1	1.0	NA,0.736,1.0,1.0,1.0,1.0	NA,0.57,1.0,1.0,0.398,1.0	0.154
ENSMUSG00000032178	Ilf3	9	+	21397968	21399250	21397968	21398136	21399124	21399250	0,22,3,14,27,4	14,80,32,74,89,30	0,10,13,14,10,10	0,70,82,50,65,81	1137	149	1	1.0	0.0,0.035,0.012,0.024,0.038,0.017	NA,0.018,0.02,0.035,0.02,0.016	-0.001
ENSMUSG00000032177	Pde4a	9	+	21191326	21192431	21191326	21191518	21192394	21192431	0,0,1,2,0,0	0,12,6,20,31,0	0,0,4,0,3,1	0,14,12,14,11,15	1025	149	1	1.0	NA,0.0,0.024,0.014,0.0,NA	NA,0.0,0.046,0.0,0.038,0.01	-0.009
ENSMUSG00000079677	Fdx1l	9	-	21073074	21073318	21073074	21073181	21073263	21073318	121,35,92,46,47,100	294,125,240,117,173,289	92,34,47,42,30,33	200,95,150,120,142,135	231	149	1	1.0	0.21,0.153,0.198,0.202,0.149,0.182	0.229,0.188,0.168,0.184,0.12,0.136	0.011
ENSMUSG00000084786	Ubl5	9	+	20645192	20645489	20645192	20645259	20645405	20645489	177,97,91,96,129,197	4242,1821,2541,1913,2593,4268	106,83,63,102,86,103	2751,1824,1837,1623,1737,1778	295	149	1	1.0	0.021,0.026,0.018,0.025,0.025,0.023	0.019,0.022,0.017,0.031,0.024,0.028	-0.001
ENSMUSG00000063108	Zfp26	9	-	20444258	20444985	20444258	20444367	20444893	20444985	0,44,15,27,45,15	0,12,4,6,14,4	0,28,12,24,23,26	0,6,11,14,6,16	675	149	1	1.0	NA,0.447,0.453,0.498,0.415,0.453	NA,0.507,0.194,0.275,0.458,0.264	0.114
ENSMUSG00000020785	Camkk1	11	+	73037194	73037625	73037194	73037268	73037537	73037625	0,0,0,8,6,0	0,0,0,2,2,0	0,1,2,0,10,2	0,0,0,0,1,0	418	149	1	1.0	NA,NA,NA,0.588,0.517,NA	NA,1.0,1.0,NA,0.781,1.0	-0.393
ENSMUSG00000039048	Foxred1	9	-	35209037	35210165	35209037	35209156	35209944	35210165	0,18,28,11,28,5	0,0,0,0,2,0	4,31,24,9,22,17	0,1,0,0,0,0	937	149	1	1.0	NA,1.0,1.0,1.0,0.69,1.0	1.0,0.831,1.0,1.0,1.0,1.0	-0.034
ENSMUSG00000049723	Mmp12	9	+	7347405	7348832	7347405	7347538	7348526	7348832	16,847,439,984,1531,364	0,28,22,9,37,13	17,913,889,1000,949,775	1,11,16,16,7,2	1137	149	0.103529215788	1.0	1.0,0.799,0.723,0.935,0.844,0.786	0.69,0.916,0.879,0.891,0.947,0.981	-0.036
ENSMUSG00000022561	Gpaa1	15	+	76332159	76332631	76332159	76332271	76332483	76332631	0,30,24,22,37,6	11,109,80,77,108,67	12,30,21,18,20,26	34,69,87,61,79,85	361	149	1	1.0	0.0,0.102,0.11,0.105,0.124,0.036	0.127,0.152,0.091,0.109,0.095,0.112	-0.035
ENSMUSG00000022561	Gpaa1	15	+	76332159	76332631	76332159	76332287	76332483	76332631	0,29,24,21,35,3	0,3,0,0,1,0	12,26,18,17,17,22	0,0,0,0,0,0	345	149	1	1.0	NA,0.807,1.0,1.0,0.938,1.0	1.0,1.0,1.0,1.0,1.0,1.0	-0.051
ENSMUSG00000022561	Gpaa1	15	+	76332902	76333373	76332902	76333099	76333176	76333373	6,34,34,25,26,21	15,97,112,84,143,48	5,18,19,20,29,29	49,94,92,41,82,55	226	149	1	1.0	0.209,0.188,0.167,0.164,0.107,0.224	0.063,0.112,0.12,0.243,0.189,0.258	0.012
ENSMUSG00000033166	Dis3	14	-	99087733	99088908	99087733	99087850	99088761	99088908	0,8,0,1,6,0	1,22,8,28,48,11	0,4,13,12,4,4	0,37,14,21,20,30	1060	149	1	1.0	0.0,0.049,0.0,0.005,0.017,0.0	NA,0.015,0.115,0.074,0.027,0.018	-0.038
ENSMUSG00000002825	Qtrt1	9	+	21412232	21412531	21412232	21412301	21412392	21412531	0,5,6,5,8,6	9,10,21,1,22,20	3,12,16,11,9,7	16,16,22,9,18,16	240	149	0.571146430732	1.0	0.0,0.237,0.151,0.756,0.184,0.157	0.104,0.318,0.311,0.431,0.237,0.214	-0.022
ENSMUSG00000002825	Qtrt1	9	+	21419438	21419712	21419438	21419548	21419624	21419712	19,19,5,4,9,8	42,29,30,13,42,54	1,6,4,8,10,8	43,16,28,17,23,11	225	149	1	1.0	0.231,0.303,0.099,0.169,0.124,0.089	0.015,0.199,0.086,0.238,0.224,0.325	-0.012
ENSMUSG00000032128	Robo3	9	-	37416696	37417502	37416696	37416920	37417325	37417502	2,0,0,3,3,0	0,2,4,7,3,0	11,1,7,0,3,0	1,0,3,0,0,6	554	149	1	1.0	1.0,0.0,0.0,0.103,0.212,NA	0.747,1.0,0.386,NA,1.0,0.0	-0.364
ENSMUSG00000032128	Robo3	9	-	37416696	37417801	37416696	37416920	37417690	37417801	2,0,1,7,3,0	0,0,0,0,0,0	11,1,7,2,3,0	0,0,1,0,0,0	919	149	1	1.0	1.0,NA,1.0,1.0,1.0,NA	1.0,1.0,0.532,1.0,1.0,NA	0.094
ENSMUSG00000032128	Robo3	9	-	37416696	37417801	37416696	37417502	37417690	37417801	0,0,1,2,0,0	0,2,2,3,11,1	7,1,1,2,0,0	1,0,1,2,3,0	337	149	1	1.0	NA,0.0,0.181,0.228,0.0,0.0	0.756,1.0,0.307,0.307,0.0,NA	-0.392
ENSMUSG00000032128	Robo3	9	-	37421818	37422340	37421818	37421940	37422114	37422340	0,6,1,3,3,0	0,1,1,0,0,0	0,3,3,2,6,3	0,0,1,0,3,0	323	149	1	1.0	NA,0.735,0.316,1.0,1.0,NA	NA,1.0,0.581,1.0,0.48,1.0	-0.049
ENSMUSG00000036138	Acaa1a	9	+	119344465	119346568	119344465	119344508	119346469	119346568	182,373,261,186,339,147	1025,568,734,681,867,1023	226,422,346,209,200,225	622,619,677,528,570,606	2110	149	1	1.0	0.012,0.044,0.024,0.019,0.027,0.01	0.025,0.046,0.035,0.027,0.024,0.026	-0.008
ENSMUSG00000022020	Naa16	14	-	79339533	79341095	79339533	79339677	79340986	79341095	0,29,20,44,48,13	0,0,1,3,2,2	6,21,39,14,19,30	0,4,1,5,3,3	1458	149	1	1.0	NA,1.0,0.671,0.6,0.71,0.399	1.0,0.349,0.799,0.222,0.393,0.505	0.131
ENSMUSG00000022109	Med4	14	+	73516635	73517338	73516635	73516722	73517206	73517338	17,26,23,12,24,16	61,57,59,41,52,65	0,12,12,14,13,16	24,28,24,27,34,24	633	149	1	1.0	0.062,0.097,0.084,0.064,0.098,0.055	0.0,0.092,0.105,0.109,0.083,0.136	-0.011
ENSMUSG00000022106	Rcbtb2	14	+	73154314	73154894	73154314	73154408	73154830	73154894	10,4,1,1,2,8	19,44,49,43,56,45	12,0,1,4,3,2	5,42,37,47,58,52	571	149	1	1.0	0.121,0.023,0.005,0.006,0.009,0.044	0.385,0.0,0.007,0.022,0.013,0.01	-0.038
ENSMUSG00000022106	Rcbtb2	14	+	73154314	73154894	73154314	73154410	73154830	73154894	10,4,1,1,2,8	0,1,1,2,4,4	12,0,1,4,3,2	0,1,1,1,0,3	569	149	0.965095592749	1.0	1.0,0.512,0.208,0.116,0.116,0.344	1.0,0.0,0.208,0.512,1.0,0.149	-0.095
ENSMUSG00000022106	Rcbtb2	14	+	73176994	73178563	73176994	73177134	73178432	73178563	0,6,8,14,10,4	158,53,88,44,70,96	0,6,11,10,10,6	79,59,62,29,45,60	1447	149	1	1.0	0.0,0.012,0.009,0.032,0.014,0.004	0.0,0.01,0.018,0.034,0.022,0.01	-0.004
ENSMUSG00000035024	Ncapd3	9	+	27048154	27050369	27048154	27048288	27050296	27050369	0,3,0,0,0,0	0,2,4,4,9,0	0,0,4,0,8,0	0,9,1,4,6,7	2157	149	1	1.0	NA,0.094,0.0,0.0,0.0,NA	NA,0.0,0.216,0.0,0.084,0.0	-0.036
ENSMUSG00000033589	Reep4	14	+	70546929	70547235	70546929	70547006	70547114	70547235	18,18,22,23,29,13	76,78,83,83,143,78	10,14,8,11,35,28	51,65,100,62,79,79	257	149	1	1.0	0.121,0.118,0.133,0.138,0.105,0.088	0.102,0.111,0.044,0.093,0.204,0.17	-0.004
ENSMUSG00000033589	Reep4	14	+	70547666	70548075	70547666	70547780	70547939	70548075	9,9,16,5,2,1	147,129,122,111,190,151	4,5,8,3,8,7	65,109,123,97,105,86	308	149	1	1.0	0.029,0.033,0.06,0.021,0.005,0.003	0.029,0.022,0.031,0.015,0.036,0.038	-0.003
ENSMUSG00000044551	9930012K11Rik	14	-	70156160	70156518	70156160	70156276	70156415	70156518	0,1,2,0,1,2	0,0,1,1,1,0	0,1,0,3,0,0	0,0,0,0,5,3	288	149	1	1.0	NA,1.0,0.509,0.0,0.341,1.0	NA,1.0,NA,1.0,0.0,0.0	0.07
ENSMUSG00000056919	Cep162	9	-	87238353	87239933	87238353	87238384	87239814	87239933	0,7,0,6,0,4	0,14,1,7,12,0	0,0,2,0,1,0	0,3,7,4,6,8	1579	149	1	1.0	NA,0.045,0.0,0.075,0.0,1.0	NA,0.0,0.026,0.0,0.015,0.0	0.216
ENSMUSG00000022035	Ccdc25	14	+	65851616	65854177	65851616	65851668	65854101	65854177	2,25,3,21,26,19	43,147,83,90,128,134	9,36,24,12,9,26	10,187,193,126,123,149	2582	149	1	1.0	0.003,0.01,0.002,0.013,0.012,0.008	0.049,0.011,0.007,0.005,0.004,0.01	-0.006
ENSMUSG00000094870	Zfp131	13	-	119775766	119776449	119775766	119775989	119776091	119776449	10,51,27,83,93,55	11,68,51,64,125,41	6,74,58,56,40,67	2,80,72,84,88,100	251	149	1	1.0	0.351,0.308,0.239,0.435,0.306,0.443	0.64,0.354,0.324,0.284,0.212,0.285	-0.003
ENSMUSG00000114797	Gm49336	14	-	60240773	60242657	60240773	60240798	60242546	60242657	0,14,8,18,35,2	1,65,28,70,123,43	0,15,12,14,6,20	0,74,64,78,57,99	1897	149	1	1.0	0.0,0.017,0.022,0.02,0.022,0.004	NA,0.016,0.015,0.014,0.008,0.016	0.0
ENSMUSG00000047153	Khnyn	14	+	55885773	55887618	55885773	55885991	55886491	55887618	0,9,10,5,32,3	0,33,14,32,52,7	0,8,4,4,4,12	0,42,44,21,51,30	649	149	1	1.0	NA,0.059,0.141,0.035,0.124,0.09	NA,0.042,0.02,0.042,0.018,0.084	0.049
ENSMUSG00000022220	Adcy4	14	-	55769791	55770132	55769791	55769906	55770024	55770132	0,1,0,0,0,0	0,1,4,0,0,0	0,0,0,0,0,1	0,0,1,0,1,2	267	149	1	1.0	NA,0.358,0.0,NA,NA,NA	NA,NA,0.0,NA,0.0,0.218	0.106
ENSMUSG00000022220	Adcy4	14	-	55772660	55773559	55772660	55772786	55773421	55773559	0,0,0,0,0,0	0,0,0,0,1,1	0,4,0,0,2,0	0,0,0,0,2,0	784	149	1	1.0	NA,NA,NA,NA,0.0,0.0	NA,1.0,NA,NA,0.16,NA	-0.58
ENSMUSG00000022220	Adcy4	14	-	55778641	55779062	55778641	55778800	55778934	55779062	6,0,0,0,0,0	0,1,1,0,2,0	0,0,0,0,0,0	0,3,0,0,0,1	283	149	1	1.0	1.0,0.0,0.0,NA,0.0,NA	NA,0.0,NA,NA,NA,0.0	0.25
ENSMUSG00000022220	Adcy4	14	-	55781579	55782032	55781579	55781741	55781834	55782032	0,1,0,0,0,0	0,1,0,1,0,0	0,0,0,0,0,0	0,0,0,0,0,1	242	149	1	1.0	NA,0.381,NA,0.0,NA,NA	NA,NA,NA,NA,NA,0.0	0.191
ENSMUSG00000040472	Rabggta	14	-	55718445	55718751	55718445	55718562	55718662	55718751	12,19,11,7,12,15	88,55,67,55,87,94	0,7,3,12,14,14	70,36,41,35,36,47	249	149	1	1.0	0.075,0.171,0.089,0.071,0.076,0.087	0.0,0.104,0.042,0.17,0.189,0.151	-0.015
ENSMUSG00000040472	Rabggta	14	-	55719090	55719345	55719090	55719142	55719239	55719345	17,29,16,9,42,11	55,37,47,42,59,83	19,29,13,2,21,10	46,39,54,45,32,49	246	149	1	1.0	0.158,0.322,0.171,0.115,0.301,0.074	0.2,0.311,0.127,0.026,0.284,0.11	0.014
ENSMUSG00000040472	Rabggta	14	-	55719090	55719531	55719090	55719345	55719429	55719531	6,12,14,7,20,0	69,64,72,65,115,114	6,12,12,1,6,12	47,67,96,48,66,95	233	149	1	1.0	0.053,0.107,0.111,0.064,0.1,0.0	0.075,0.103,0.074,0.013,0.055,0.075	0.007
ENSMUSG00000040472	Rabggta	14	-	55721594	55721900	55721594	55721705	55721843	55721900	0,6,0,2,9,0	16,42,33,42,60,59	0,2,2,3,2,0	0,35,25,15,44,65	287	149	1	1.0	0.0,0.069,0.0,0.024,0.072,0.0	NA,0.029,0.04,0.094,0.023,0.0	-0.01
ENSMUSG00000040472	Rabggta	14	-	55721843	55722176	55721843	55721900	55722052	55722176	0,1,0,0,7,2	0,1,0,0,0,0	0,2,2,2,0,9	0,1,0,0,3,1	301	149	1	1.0	NA,0.331,NA,NA,1.0,1.0	NA,0.497,1.0,1.0,0.0,0.817	0.114
ENSMUSG00000007589	Tinf2	14	-	55680014	55680707	55680014	55680456	55680610	55680707	0,11,8,6,13,12	29,33,37,23,51,32	0,12,11,7,18,14	16,28,15,12,39,28	303	149	0.547240576287	1.0	0.0,0.141,0.096,0.114,0.111,0.156	0.0,0.174,0.265,0.223,0.185,0.197	-0.071
ENSMUSG00000002329	Mdp1	14	-	55659987	55660228	55659987	55660098	55660167	55660228	34,18,24,17,29,39	41,34,35,20,47,34	12,21,22,10,15,19	31,15,19,22,25,28	218	149	1	1.0	0.362,0.266,0.319,0.367,0.297,0.439	0.209,0.489,0.442,0.237,0.291,0.317	0.011
ENSMUSG00000007591	Tssk4	14	+	55651458	55652539	55651458	55651852	55652118	55652539	10,0,2,0,0,2	0,0,0,1,0,0	0,6,2,4,0,2	0,0,0,1,0,0	415	149	1	1.0	1.0,NA,1.0,0.0,NA,1.0	NA,1.0,1.0,0.59,NA,1.0	-0.147
ENSMUSG00000079197	Psme2	14	-	55587653	55588094	55587653	55587740	55588039	55588094	111,60,45,33,51,48	13575,3450,5867,4089,5025,10790	79,75,64,61,36,42	9038,4062,4505,4123,3441,4182	448	149	1	1.0	0.003,0.006,0.003,0.003,0.003,0.001	0.003,0.006,0.005,0.005,0.003,0.003	-0.001
ENSMUSG00000079197	Psme2	14	-	55589480	55589705	55589480	55589511	55589618	55589705	47,27,17,36,37,40	6265,2777,3853,3988,4271,7617	24,35,18,31,31,24	4812,3833,4062,4072,3361,4001	256	149	1	1.0	0.004,0.006,0.003,0.005,0.005,0.003	0.003,0.005,0.003,0.004,0.005,0.003	0.001
ENSMUSG00000022216	Psme1	14	+	55579594	55580041	55579594	55579627	55579770	55580041	55,22,36,39,31,34	1682,1586,1764,2211,2324,2556	32,49,45,32,33,20	1379,1874,1987,2028,1757,1934	292	149	1	1.0	0.016,0.007,0.01,0.009,0.007,0.007	0.012,0.013,0.011,0.008,0.009,0.005	-0.0
ENSMUSG00000022216	Psme1	14	+	55579594	55580041	55579594	55579627	55579930	55580041	102,71,87,85,102,81	0,0,0,0,0,0	83,115,114,92,76,78	0,0,0,0,0,1	452	149	1	1.0	1.0,1.0,1.0,1.0,1.0,1.0	1.0,1.0,1.0,1.0,1.0,0.963	0.006
ENSMUSG00000022216	Psme1	14	+	55579770	55580041	55579770	55579833	55579930	55580041	88,87,100,81,120,95	2167,1619,1910,2276,2390,2601	89,105,136,104,70,91	1608,1930,1962,2179,1755,1984	246	149	1	1.0	0.024,0.032,0.031,0.021,0.03,0.022	0.032,0.032,0.04,0.028,0.024,0.027	-0.004
ENSMUSG00000022216	Psme1	14	+	55580594	55580811	55580594	55580663	55580743	55580811	45,65,40,29,41,41	4815,1952,2690,2452,2690,4419	84,38,49,39,40,33	3471,2364,2455,2359,2159,2386	229	149	1	1.0	0.006,0.021,0.01,0.008,0.01,0.006	0.016,0.01,0.013,0.011,0.012,0.009	-0.002
ENSMUSG00000022216	Psme1	14	+	55580594	55580811	55580594	55580663	55580782	55580811	1733,850,1013,977,1066,1728	0,1,0,0,0,1	1487,939,1010,931,881,906	0,4,0,0,0,0	268	149	1	1.0	1.0,0.998,1.0,1.0,1.0,0.999	1.0,0.992,1.0,1.0,1.0,1.0	0.001
ENSMUSG00000022216	Psme1	14	+	55580917	55581528	55580917	55580972	55581300	55581528	68,34,20,26,38,23	0,0,0,0,0,0	68,25,43,32,22,29	0,0,0,0,0,2	477	149	1	1.0	1.0,1.0,1.0,1.0,1.0,1.0	1.0,1.0,1.0,1.0,1.0,0.819	0.03
ENSMUSG00000040701	Ap1g2	14	-	55101070	55101522	55101070	55101175	55101394	55101522	18,29,19,29,43,5	46,61,72,81,108,66	6,25,30,29,39,17	49,59,86,56,62,61	368	149	1	1.0	0.137,0.161,0.097,0.127,0.139,0.03	0.047,0.146,0.124,0.173,0.203,0.101	-0.017
ENSMUSG00000040701	Ap1g2	14	-	55103202	55103507	55103202	55103258	55103408	55103507	0,7,7,9,18,1	12,49,52,42,96,28	0,14,10,3,7,16	16,46,46,68,39,53	299	149	1	1.0	0.0,0.066,0.063,0.096,0.085,0.017	0.0,0.132,0.098,0.022,0.082,0.131	-0.023
ENSMUSG00000040701	Ap1g2	14	-	55104581	55104927	55104581	55104658	55104830	55104927	0,5,2,12,8,0	13,40,42,37,61,20	2,6,5,5,4,0	26,52,42,51,32,52	321	149	1	1.0	0.0,0.055,0.022,0.131,0.057,0.0	0.034,0.051,0.052,0.044,0.055,0.0	0.005
ENSMUSG00000100162	Gm20687	14	+	55056023	55056430	55056023	55056177	55056363	55056430	0,0,2,0,2,0	0,0,0,0,0,4	0,4,8,3,0,5	0,0,0,0,0,0	335	149	1	1.0	NA,NA,1.0,NA,1.0,0.0	NA,1.0,1.0,1.0,NA,1.0	-0.333
ENSMUSG00000060373	Hnrnpc	14	-	52098014	52098544	52098014	52098040	52098315	52098544	0,58,36,80,131,44	2,4,4,1,6,6	2,77,56,45,66,77	0,4,1,2,4,4	424	149	0.48938186449	1.0	0.0,0.836,0.76,0.966,0.885,0.72	1.0,0.871,0.952,0.888,0.853,0.871	-0.211
ENSMUSG00000023249	Parp3	9	-	106473432	106473833	106473432	106473519	106473680	106473833	6,18,10,24,23,2	34,78,51,85,92,32	6,25,24,13,17,32	13,75,77,48,71,92	310	149	1	1.0	0.078,0.1,0.086,0.119,0.107,0.029	0.182,0.138,0.13,0.115,0.103,0.143	-0.049
ENSMUSG00000023249	Parp3	9	-	106474396	106474868	106474396	106474520	106474679	106474868	0,8,14,17,35,6	12,72,36,58,65,27	10,24,4,10,20,27	4,65,37,44,55,79	308	149	1	1.0	0.0,0.051,0.158,0.124,0.207,0.097	0.547,0.152,0.05,0.099,0.15,0.142	-0.084
ENSMUSG00000023249	Parp3	9	-	106474396	106474868	106474396	106474535	106474679	106474868	0,8,13,15,28,6	0,13,1,4,0,0	10,20,3,10,13,25	0,1,0,5,0,10	293	149	1	1.0	NA,0.238,0.869,0.656,1.0,1.0	1.0,0.91,1.0,0.504,1.0,0.56	-0.076
ENSMUSG00000035953	Pip4p1	14	-	50929005	50929307	50929005	50929058	50929201	50929307	31,55,32,44,46,44	120,199,215,209,266,207	8,38,48,40,27,21	118,276,256,216,197,213	292	149	1	1.0	0.116,0.124,0.071,0.097,0.081,0.098	0.033,0.066,0.087,0.086,0.065,0.048	0.034
ENSMUSG00000006289	Osgep	14	-	50916799	50917503	50916799	50916865	50917382	50917503	7,14,20,12,7,14	0,1,0,0,0,0	7,13,15,5,21,9	0,0,0,0,0,0	666	149	1	1.0	1.0,0.758,1.0,1.0,1.0,1.0	1.0,1.0,1.0,1.0,1.0,1.0	-0.04
ENSMUSG00000036023	Parp2	14	+	50814869	50815427	50814869	50814955	50815351	50815427	0,81,44,58,101,35	0,7,0,5,0,0	2,65,52,46,61,55	0,0,5,8,0,0	545	149	1	1.0	NA,0.76,1.0,0.76,1.0,1.0	1.0,1.0,0.74,0.611,1.0,1.0	0.012
ENSMUSG00000036023	Parp2	14	+	50814869	50815427	50814869	50814966	50815351	50815427	0,75,37,55,92,26	29,52,60,52,60,47	2,54,49,42,56,49	0,56,36,37,38,43	534	149	0.669124582443	1.0	0.0,0.287,0.147,0.228,0.3,0.134	1.0,0.212,0.275,0.241,0.291,0.241	-0.194
ENSMUSG00000036023	Parp2	14	+	50814869	50816299	50814869	50814955	50816196	50816299	2,80,49,53,103,32	0,0,1,0,0,0	0,75,52,47,62,53	0,0,0,0,0,0	1390	149	1	1.0	1.0,1.0,0.84,1.0,1.0,1.0	NA,1.0,1.0,1.0,1.0,1.0	-0.027
ENSMUSG00000036023	Parp2	14	+	50814869	50816299	50814869	50814966	50816196	50816299	2,74,42,50,94,23	0,0,0,0,0,0	0,64,49,43,57,47	0,0,0,3,0,0	1379	149	1	1.0	1.0,1.0,1.0,1.0,1.0,1.0	NA,1.0,1.0,0.608,1.0,1.0	0.078
ENSMUSG00000036023	Parp2	14	+	50814869	50816299	50814869	50815427	50816196	50816299	2,4,8,3,17,0	24,68,76,72,75,54	0,20,7,6,8,6	6,76,56,53,71,73	918	149	1	1.0	0.013,0.009,0.017,0.007,0.035,0.0	0.0,0.041,0.02,0.018,0.018,0.013	-0.005
ENSMUSG00000020840	Blmh	11	+	76949959	76951185	76949959	76950069	76951043	76951185	0,0,0,2,4,5	40,96,95,119,144,103	0,3,1,3,6,20	24,74,84,75,102,114	1123	149	1	1.0	0.0,0.0,0.0,0.002,0.004,0.006	0.0,0.005,0.002,0.005,0.008,0.023	-0.005
ENSMUSG00000021832	Psmc6	14	+	45330829	45331026	45330829	45330909	45330986	45331026	0,11,3,5,7,12	147,384,443,487,679,626	2,2,7,2,6,6	35,416,419,352,394,460	226	149	1	1.0	0.0,0.019,0.004,0.007,0.007,0.012	0.036,0.003,0.011,0.004,0.01,0.009	-0.004
ENSMUSG00000021901	Bap1	14	+	31251749	31251954	31251749	31251779	31251899	31251954	0,6,9,8,18,5	4,117,33,99,138,27	0,23,5,17,12,25	7,98,87,74,124,97	269	149	1	1.0	0.0,0.028,0.131,0.043,0.067,0.093	0.0,0.115,0.031,0.113,0.051,0.125	-0.012
ENSMUSG00000021901	Bap1	14	+	31256660	31257767	31256660	31256791	31257288	31257767	0,20,16,29,36,0	6,45,47,79,129,38	0,19,10,10,13,18	8,62,96,79,82,66	646	149	1	1.0	0.0,0.093,0.073,0.078,0.06,0.0	0.0,0.066,0.023,0.028,0.035,0.059	0.015
ENSMUSG00000021901	Bap1	14	+	31256660	31257767	31256660	31256791	31257625	31257767	47,252,219,303,429,106	1,6,10,7,11,8	37,236,219,246,207,256	4,5,5,9,16,6	983	149	1	1.0	0.877,0.864,0.768,0.868,0.855,0.668	0.584,0.877,0.869,0.806,0.662,0.866	0.039
ENSMUSG00000021901	Bap1	14	+	31257880	31258530	31257880	31258041	31258457	31258530	0,27,10,26,44,24	0,0,0,0,0,2	3,43,27,18,27,27	0,0,0,0,0,0	565	149	1	1.0	NA,1.0,1.0,1.0,1.0,0.76	1.0,1.0,1.0,1.0,1.0,1.0	-0.048
ENSMUSG00000042286	Stab1	14	-	31139506	31140267	31139506	31139653	31139743	31140267	108,53,48,52,76,43	1505,550,893,588,848,778	82,46,37,46,56,43	1284,608,511,486,504,567	239	149	1	1.0	0.043,0.057,0.032,0.052,0.053,0.033	0.038,0.045,0.043,0.056,0.065,0.045	-0.004
ENSMUSG00000042286	Stab1	14	-	31139743	31140267	31139743	31139848	31139925	31140267	88,66,71,41,87,36	1028,545,867,591,798,543	135,50,49,67,61,58	934,599,534,459,538,579	226	149	1	1.0	0.053,0.074,0.051,0.044,0.067,0.042	0.087,0.052,0.057,0.088,0.07,0.062	-0.014
ENSMUSG00000042286	Stab1	14	-	31139743	31140267	31139743	31139848	31140147	31140267	161,147,137,133,276,88	0,10,9,4,0,5	201,131,127,145,136,146	0,2,0,5,0,9	448	149	1	1.0	1.0,0.83,0.835,0.917,1.0,0.854	1.0,0.956,1.0,0.906,1.0,0.844	-0.045
ENSMUSG00000042286	Stab1	14	-	31139925	31140267	31139925	31140075	31140147	31140267	76,93,68,101,195,52	601,408,656,505,708,384	73,88,82,81,89,97	471,455,393,427,374,450	221	149	1	1.0	0.079,0.133,0.065,0.119,0.157,0.084	0.095,0.115,0.123,0.113,0.138,0.127	-0.012
ENSMUSG00000042286	Stab1	14	-	31140355	31140720	31140355	31140465	31140554	31140720	24,51,31,59,81,24	433,387,513,456,567,241	43,45,39,41,77,53	333,394,418,321,369,372	238	149	1	1.0	0.034,0.076,0.036,0.075,0.082,0.059	0.075,0.067,0.055,0.074,0.116,0.082	-0.018
ENSMUSG00000042286	Stab1	14	-	31142957	31143267	31142957	31143014	31143117	31143267	9,121,63,97,167,22	129,319,273,356,463,129	25,102,75,89,114,105	86,352,373,292,258,340	252	149	1	1.0	0.04,0.183,0.12,0.139,0.176,0.092	0.147,0.146,0.106,0.153,0.207,0.154	-0.027
ENSMUSG00000021957	Tkt	14	+	30558720	30559865	30558720	30558838	30559751	30559865	0,44,2,28,28,13	249,914,805,882,1397,655	3,10,4,8,14,6	231,923,991,819,853,860	1062	149	1	1.0	0.0,0.007,0.0,0.004,0.003,0.003	0.002,0.002,0.001,0.001,0.002,0.001	0.001
ENSMUSG00000021957	Tkt	14	+	30568163	30569139	30568163	30568357	30568974	30569139	92,123,83,127,195,74	1315,846,1308,1080,1530,1396	25,106,131,111,126,95	1053,1032,1104,797,956,963	766	149	1	1.0	0.013,0.028,0.012,0.022,0.024,0.01	0.005,0.02,0.023,0.026,0.025,0.019	-0.002
ENSMUSG00000059183	Mtfmt	9	+	65440345	65441688	65440345	65440448	65441612	65441688	22,69,37,59,60,36	12,11,22,23,18,22	35,52,55,38,41,71	6,12,10,11,8,10	1313	149	0.0485177986281	1.0	0.172,0.416,0.16,0.225,0.274,0.157	0.398,0.33,0.384,0.282,0.368,0.446	-0.134
ENSMUSG00000021866	Anxa11	14	+	25872511	25874031	25872511	25872898	25873943	25874031	0,25,15,14,25,10	23,200,156,208,301,127	0,11,23,10,24,14	52,235,190,181,198,166	1194	149	1	1.0	0.0,0.015,0.012,0.008,0.01,0.01	0.0,0.006,0.015,0.007,0.015,0.01	0.0
ENSMUSG00000021866	Anxa11	14	+	25874209	25874784	25874209	25874304	25874670	25874784	0,45,16,20,49,13	59,174,166,212,220,129	0,33,21,21,18,27	66,212,155,122,169,171	515	149	1	1.0	0.0,0.07,0.027,0.027,0.061,0.028	0.0,0.043,0.038,0.047,0.03,0.044	0.002
ENSMUSG00000022489	Pde1b	15	+	103526983	103528344	103526983	103527092	103528221	103528344	30,66,53,89,85,19	5,16,10,20,35,1	5,96,58,72,79,53	1,46,17,16,28,23	1278	149	0.430353599463	1.0	0.412,0.325,0.382,0.342,0.221,0.689	0.368,0.196,0.285,0.344,0.248,0.212	0.12
ENSMUSG00000021819	Zswim8	14	+	20713882	20714867	20713882	20714568	20714670	20714867	4,152,73,206,242,26	0,32,6,18,28,3	11,150,168,175,179,178	0,24,24,23,16,31	251	149	1	1.0	1.0,0.738,0.878,0.872,0.837,0.837	1.0,0.788,0.806,0.819,0.869,0.773	0.018
ENSMUSG00000021819	Zswim8	14	+	20718759	20719225	20718759	20718918	20718996	20719225	0,12,7,15,11,2	33,122,100,144,186,22	0,19,4,14,12,10	10,120,112,82,121,141	227	149	1	1.0	0.0,0.061,0.044,0.064,0.037,0.056	0.0,0.094,0.023,0.101,0.061,0.044	-0.01
ENSMUSG00000021819	Zswim8	14	+	20719379	20720036	20719379	20719672	20719812	20720036	0,60,22,12,52,3	10,112,62,112,138,56	1,41,39,18,37,29	16,108,88,101,81,99	289	149	1	1.0	0.0,0.216,0.155,0.052,0.163,0.027	0.031,0.164,0.186,0.084,0.191,0.131	-0.029
ENSMUSG00000021819	Zswim8	14	+	20721170	20722029	20721170	20721659	20721869	20722029	0,11,5,2,15,0	38,96,89,128,124,38	1,12,10,14,12,7	33,103,98,79,94,107	359	149	1	1.0	0.0,0.045,0.023,0.006,0.048,0.0	0.012,0.046,0.041,0.069,0.05,0.026	-0.02
ENSMUSG00000021819	Zswim8	14	+	20722459	20723006	20722459	20722579	20722827	20723006	21,23,4,17,20,18	249,130,157,143,167,136	20,18,18,23,10,18	113,129,121,101,92,118	397	149	1	1.0	0.031,0.062,0.009,0.043,0.043,0.047	0.062,0.05,0.053,0.079,0.039,0.054	-0.017
ENSMUSG00000021819	Zswim8	14	+	20722459	20723006	20722459	20722579	20722895	20723006	175,114,84,110,142,89	0,9,13,8,11,5	101,100,90,75,76,85	2,16,4,5,10,5	465	149	1	1.0	1.0,0.802,0.674,0.815,0.805,0.851	0.942,0.667,0.878,0.828,0.709,0.845	0.013
ENSMUSG00000039367	Sec24c	14	+	20690703	20690874	20690703	20690725	20690835	20690874	34,263,149,276,379,65	0,4,0,3,0,0	5,264,250,206,198,246	0,0,0,0,0,0	259	149	1	1.0	1.0,0.974,1.0,0.981,1.0,1.0	1.0,1.0,1.0,1.0,1.0,1.0	-0.007
ENSMUSG00000021810	Ecd	14	-	20336881	20338496	20336881	20337074	20338408	20338496	0,27,18,17,61,14	0,0,0,0,3,0	6,22,27,21,35,27	0,0,0,0,0,0	1483	149	1	1.0	NA,1.0,1.0,1.0,0.671,1.0	1.0,1.0,1.0,1.0,1.0,1.0	-0.066
ENSMUSG00000053453	Thoc7	14	-	13953410	13954656	13953410	13953538	13954538	13954656	6,29,21,4,20,15	82,118,146,111,176,183	0,26,4,12,6,18	37,126,140,141,94,124	1149	149	1	1.0	0.009,0.031,0.018,0.005,0.015,0.011	0.0,0.026,0.004,0.011,0.008,0.018	0.004
ENSMUSG00000053453	Thoc7	14	-	13953410	13954656	13953410	13953538	13954565	13954656	9,34,29,11,37,31	3,2,2,6,1,2	4,46,16,22,15,32	0,8,0,1,4,0	1176	149	0.284901198405	1.0	0.275,0.683,0.648,0.188,0.824,0.663	1.0,0.421,1.0,0.736,0.322,1.0	-0.2
ENSMUSG00000021748	Pdhb	14	-	8171422	8172817	8171422	8171530	8172763	8172817	4,81,60,90,151,52	112,244,283,276,391,243	4,120,81,133,99,106	42,219,283,237,243,251	1382	149	1	1.0	0.004,0.035,0.022,0.034,0.04,0.023	0.01,0.056,0.03,0.057,0.042,0.044	-0.013
ENSMUSG00000031985	Gnpat	8	+	124886682	124886946	124886682	124886779	124886852	124886946	0,3,1,0,1,1	57,54,78,66,115,68	0,6,0,1,2,3	23,73,66,47,45,55	222	149	1	1.0	0.0,0.036,0.009,0.0,0.006,0.01	0.0,0.052,0.0,0.014,0.029,0.035	-0.012
ENSMUSG00000038775	Vill	9	+	119058004	119058516	119058004	119058079	119058310	119058516	0,1,0,0,0,0	0,0,1,1,0,0	0,0,0,2,10,0	3,0,0,0,0,1	380	149	1	1.0	NA,1.0,0.0,0.0,NA,NA	0.0,NA,NA,1.0,1.0,0.0	-0.167
ENSMUSG00000038775	Vill	9	+	119067410	119068456	119067410	119067556	119068311	119068456	0,20,25,27,27,3	87,26,66,29,83,52	0,15,2,11,21,14	63,34,35,31,51,53	904	149	1	1.0	0.0,0.113,0.059,0.133,0.051,0.009	0.0,0.068,0.009,0.055,0.064,0.042	0.021
ENSMUSG00000037300	Ttc13	8	-	124673447	124673735	124673447	124673527	124673656	124673735	0,11,5,3,9,2	75,79,113,64,159,95	0,6,4,2,3,11	29,48,71,52,72,80	278	149	1	1.0	0.0,0.069,0.023,0.025,0.029,0.011	0.0,0.063,0.029,0.02,0.022,0.069	-0.008
ENSMUSG00000001065	Zfp276	8	+	123264815	123265070	123264815	123264926	123264994	123265070	0,29,17,31,49,30	5,21,10,25,27,9	6,30,37,38,28,48	3,11,27,8,8,21	217	149	0.276822130403	1.0	0.0,0.487,0.539,0.46,0.555,0.696	0.579,0.652,0.485,0.765,0.706,0.611	-0.177
ENSMUSG00000001062	Vps9d1	8	-	123245113	123245712	123245113	123245210	123245481	123245712	3,14,9,17,20,2	8,3,1,0,9,0	6,14,15,10,6,15	1,14,9,1,8,3	420	149	0.330010348061	1.0	0.117,0.623,0.761,1.0,0.441,1.0	0.68,0.262,0.372,0.78,0.21,0.639	0.166
ENSMUSG00000001062	Vps9d1	8	-	123245113	123245712	123245113	123245210	123245506	123245712	3,17,9,20,23,3	23,22,40,20,53,37	11,15,15,12,7,18	17,35,38,24,28,39	445	149	1	1.0	0.042,0.206,0.07,0.251,0.127,0.026	0.178,0.125,0.117,0.143,0.077,0.134	-0.009
ENSMUSG00000001062	Vps9d1	8	-	123248153	123248676	123248153	123248206	123248613	123248676	4,44,22,42,71,9	11,33,10,33,60,13	8,83,32,51,50,38	4,26,18,31,26,25	556	149	0.135360939962	1.0	0.089,0.263,0.371,0.254,0.241,0.156	0.349,0.461,0.323,0.306,0.34,0.289	-0.116
ENSMUSG00000024319	Vps52	17	+	33959994	33960319	33959994	33960095	33960186	33960319	4,1,3,2,0,6	29,71,83,78,146,33	0,2,0,1,1,5	19,83,91,41,78,101	240	149	1	1.0	0.079,0.009,0.022,0.016,0.0,0.101	0.0,0.015,0.0,0.015,0.008,0.03	0.027
ENSMUSG00000024319	Vps52	17	+	33962066	33962546	33962066	33962185	33962422	33962546	13,19,16,19,15,13	5,94,80,64,98,45	6,7,24,8,6,11	66,72,71,62,77,66	386	149	1	1.0	0.501,0.072,0.072,0.103,0.056,0.1	0.034,0.036,0.115,0.047,0.029,0.06	0.097
ENSMUSG00000033862	Cdk10	8	+	123227659	123228396	123227659	123227741	123228328	123228396	34,14,5,11,29,8	51,35,57,46,74,65	0,9,18,9,10,5	19,30,40,17,32,34	736	149	1	1.0	0.119,0.075,0.017,0.046,0.074,0.024	0.0,0.057,0.083,0.097,0.06,0.029	0.005
ENSMUSG00000033862	Cdk10	8	+	123230593	123230931	123230593	123230717	123230791	123230931	44,13,9,9,15,9	85,15,51,62,49,37	18,11,7,8,6,8	10,10,19,53,22,40	223	149	1	1.0	0.257,0.367,0.105,0.088,0.17,0.14	0.546,0.424,0.198,0.092,0.154,0.118	-0.068
ENSMUSG00000006589	Aprt	8	-	122576118	122576621	122576118	122576231	122576514	122576621	53,30,51,32,54,59	28,0,12,9,1,12	57,53,41,27,32,31	7,1,0,7,9,2	432	149	0.502476084768	1.0	0.395,1.0,0.594,0.551,0.949,0.629	0.737,0.948,1.0,0.571,0.551,0.842	-0.089
ENSMUSG00000006589	Aprt	8	-	122576118	122576621	122576118	122576252	122576514	122576621	48,30,46,27,52,50	6,5,3,2,4,2	56,51,39,26,30,30	2,7,3,4,2,4	411	149	1	1.0	0.744,0.685,0.848,0.83,0.825,0.901	0.91,0.725,0.825,0.702,0.845,0.731	0.016
ENSMUSG00000006585	Cdt1	8	+	122569086	122569475	122569086	122569245	122569323	122569475	0,1,0,1,8,3	21,53,37,47,49,26	0,5,0,5,6,9	13,52,36,36,42,51	227	149	1	1.0	0.0,0.012,0.0,0.014,0.097,0.07	0.0,0.059,0.0,0.084,0.086,0.104	-0.023
ENSMUSG00000006585	Cdt1	8	+	122569903	122570339	122569903	122570101	122570193	122570339	28,18,8,11,14,8	16,48,20,49,49,14	0,10,8,17,14,14	8,33,49,34,30,18	241	149	1	1.0	0.52,0.188,0.198,0.122,0.15,0.261	0.0,0.158,0.092,0.236,0.224,0.325	0.067
ENSMUSG00000049482	Ctu2	8	+	122478892	122479412	122478892	122479194	122479276	122479412	3,7,1,1,8,2	123,57,65,67,80,75	0,1,6,6,10,6	77,57,63,40,62,64	231	149	1	1.0	0.015,0.073,0.01,0.01,0.061,0.017	0.0,0.011,0.058,0.088,0.094,0.057	-0.02
ENSMUSG00000049482	Ctu2	8	+	122480901	122481224	122480901	122481005	122481085	122481224	63,7,9,12,9,13	237,66,117,81,104,152	6,9,14,6,15,9	145,70,66,47,61,55	229	149	1	1.0	0.147,0.065,0.048,0.088,0.053,0.053	0.026,0.077,0.121,0.077,0.138,0.096	-0.014
ENSMUSG00000049482	Ctu2	8	+	122480901	122481224	122480901	122481005	122481132	122481224	123,27,39,31,34,79	17,9,6,4,0,10	51,34,25,28,25,25	12,2,4,1,1,6	276	149	1	1.0	0.796,0.618,0.778,0.807,1.0,0.81	0.696,0.902,0.771,0.938,0.931,0.692	-0.02
ENSMUSG00000049482	Ctu2	8	+	122481330	122481529	122481330	122481397	122481470	122481529	37,9,15,8,16,43	240,56,113,53,71,192	51,12,18,11,8,23	163,67,78,52,54,54	222	149	1	1.0	0.094,0.097,0.082,0.092,0.131,0.131	0.174,0.107,0.134,0.124,0.09,0.222	-0.037
ENSMUSG00000061410	Zcchc14	8	-	121609079	121609315	121609079	121609134	121609220	121609315	0,0,1,1,0,0	0,6,1,1,11,0	0,0,0,0,0,0	4,1,1,2,6,3	235	149	1	1.0	NA,0.0,0.388,0.388,0.0,NA	0.0,0.0,0.0,0.0,0.0,0.0	0.194
ENSMUSG00000031812	Map1lc3b	8	+	121593489	121596092	121593489	121593545	121595985	121596092	94,200,145,230,315,126	504,446,510,452,657,592	96,160,166,223,172,192	294,445,484,339,393,398	2589	149	1	1.0	0.011,0.025,0.016,0.028,0.027,0.012	0.018,0.02,0.019,0.036,0.025,0.027	-0.004
ENSMUSG00000031812	Map1lc3b	8	+	121593489	121596092	121593489	121593650	121595985	121596092	87,179,127,210,294,117	6,0,9,11,4,5	96,151,151,205,162,178	0,0,13,7,0,6	2484	149	0.342684925741	1.0	0.465,1.0,0.458,0.534,0.815,0.584	1.0,1.0,0.411,0.637,1.0,0.64	-0.139
ENSMUSG00000031816	Mthfsd	8	-	121098707	121099152	121098707	121098771	121098998	121099152	70,69,96,35,67,101	44,15,57,22,22,28	67,31,54,66,72,50	35,11,18,16,33,23	376	149	1	1.0	0.387,0.646,0.4,0.387,0.547,0.588	0.431,0.528,0.543,0.62,0.464,0.463	-0.016
ENSMUSG00000031816	Mthfsd	8	-	121101423	121103004	121101423	121101536	121102913	121103004	14,6,6,4,15,3	44,33,48,23,50,44	0,5,4,10,14,3	15,27,37,22,24,28	1526	149	1	1.0	0.03,0.017,0.012,0.017,0.028,0.007	0.0,0.018,0.01,0.042,0.054,0.01	-0.004
ENSMUSG00000031819	Emc8	8	-	120658527	120659074	120658527	120658622	120659004	120659074	24,20,13,14,9,16	228,95,168,117,161,221	6,7,13,2,9,10	151,123,89,71,83,122	531	149	1	1.0	0.029,0.056,0.021,0.032,0.015,0.02	0.011,0.016,0.039,0.008,0.03,0.022	0.008
ENSMUSG00000031835	Mbtps1	8	-	119515577	119518279	119515577	119515709	119518138	119518279	2,38,18,43,47,25	49,75,91,88,91,49	0,13,22,32,21,31	31,55,75,60,78,71	2578	149	1	1.0	0.002,0.028,0.011,0.027,0.029,0.029	0.0,0.013,0.017,0.03,0.015,0.025	0.004
ENSMUSG00000031835	Mbtps1	8	-	119538843	119541694	119538843	119538960	119541584	119541694	3,4,8,7,19,2	7,71,59,51,91,7	0,6,23,8,9,22	3,70,60,48,35,52	2773	149	1	1.0	0.023,0.003,0.007,0.007,0.011,0.015	0.0,0.005,0.02,0.009,0.014,0.022	-0.001
ENSMUSG00000074063	Osgin1	8	+	119442432	119443107	119442432	119442569	119442915	119443107	0,40,21,84,53,10	50,126,106,211,232,94	0,40,34,42,62,35	23,134,131,192,138,148	495	149	1	1.0	0.0,0.087,0.056,0.107,0.064,0.031	0.0,0.082,0.072,0.062,0.119,0.066	-0.009
ENSMUSG00000074063	Osgin1	8	+	119442915	119443283	119442915	119443107	119443191	119443283	10,14,13,34,28,13	20,128,123,251,242,116	1,14,14,17,14,15	51,148,124,203,146,143	233	149	1	1.0	0.242,0.065,0.063,0.08,0.069,0.067	0.012,0.057,0.067,0.051,0.058,0.063	0.046
ENSMUSG00000074064	Mlycd	8	+	119401480	119402590	119401480	119401593	119402433	119402590	0,2,0,2,13,0	14,22,21,32,13,20	0,2,2,5,3,8	3,31,26,27,22,33	989	149	1	1.0	0.0,0.014,0.0,0.009,0.131,0.0	0.0,0.01,0.011,0.027,0.02,0.035	0.009
ENSMUSG00000031756	Cenpn	8	+	116936193	116937274	116936193	116936251	116937161	116937274	0,4,0,5,6,0	0,0,9,5,2,5	0,0,0,0,2,6	0,6,2,1,0,1	1059	149	1	1.0	NA,1.0,0.0,0.123,0.297,0.0	NA,0.0,0.0,0.0,1.0,0.458	-0.008
ENSMUSG00000021012	Zc3h14	12	+	98785317	98785741	98785317	98785406	98785634	98785741	0,0,0,2,3,1	124,101,126,97,122,179	0,0,4,1,2,0	90,119,76,68,85,57	377	149	1	1.0	0.0,0.0,0.0,0.008,0.01,0.002	0.0,0.0,0.02,0.006,0.009,0.0	-0.002
ENSMUSG00000033545	Znrf1	8	+	111621595	111626030	111621595	111621687	111622798	111626030	4580,2437,2782,2175,2982,2585	762,246,298,217,295,443	2904,2149,1816,1628,1923,1883	489,229,214,187,203,209	1260	149	1	1.0	0.415,0.539,0.525,0.542,0.544,0.408	0.413,0.526,0.501,0.507,0.528,0.516	-0.003
ENSMUSG00000002804	Nudt14	12	-	112938355	112938859	112938355	112938557	112938794	112938859	12,8,14,8,7,18	10,6,8,15,15,12	26,7,8,3,3,7	15,6,8,3,5,0	386	149	0.837646292282	1.0	0.317,0.34,0.403,0.171,0.153,0.367	0.401,0.311,0.279,0.279,0.188,1.0	-0.118
ENSMUSG00000002804	Nudt14	12	-	112938355	112938859	112938355	112938593	112938794	112938859	2,1,5,6,1,5	84,35,52,24,47,70	0,3,0,1,1,0	68,21,25,19,21,27	350	149	1	1.0	0.01,0.012,0.039,0.096,0.009,0.03	0.0,0.057,0.0,0.022,0.02,0.0	0.016
ENSMUSG00000033763	Mtss1l	8	+	110737571	110738095	110737571	110737748	110737929	110738095	0,0,0,0,0,0	0,2,6,2,4,0	0,2,0,2,0,0	0,0,1,2,0,2	330	149	1	1.0	NA,0.0,0.0,0.0,0.0,NA	NA,1.0,0.0,0.311,NA,0.0	-0.328
ENSMUSG00000010936	Vac14	8	+	110710317	110711711	110710317	110710492	110711592	110711711	13,20,8,22,29,19	139,152,194,138,221,112	23,19,5,16,28,18	125,146,140,147,117,140	1249	149	1	1.0	0.011,0.015,0.005,0.019,0.015,0.02	0.021,0.015,0.004,0.013,0.028,0.015	-0.002
ENSMUSG00000010936	Vac14	8	+	110712747	110715577	110712747	110712827	110715426	110715577	27,194,124,227,391,96	176,150,159,160,168,135	43,295,187,223,235,203	146,114,124,145,124,136	2748	149	1	1.0	0.008,0.066,0.041,0.071,0.112,0.037	0.016,0.123,0.076,0.077,0.093,0.075	-0.021
ENSMUSG00000031729	Ist1	8	-	109675375	109676850	109675375	109675424	109676757	109676850	83,369,218,327,590,241	106,235,245,261,341,269	26,375,282,328,352,385	41,255,216,217,188,257	1482	149	1	1.0	0.073,0.136,0.082,0.112,0.148,0.083	0.06,0.129,0.116,0.132,0.158,0.131	-0.015
ENSMUSG00000003848	Nob1	8	-	107416105	107417091	107416105	107416250	107416993	107417091	55,45,29,27,46,29	124,75,123,92,117,110	13,37,49,26,51,29	88,76,81,49,78,84	892	149	1	1.0	0.069,0.091,0.038,0.047,0.062,0.042	0.024,0.075,0.092,0.081,0.098,0.055	-0.013
ENSMUSG00000041438	Utp4	8	+	106917581	106918805	106917581	106917677	106918619	106918805	6,38,34,39,70,25	48,55,125,69,126,77	17,31,29,28,46,43	48,69,54,69,72,82	1091	149	1	1.0	0.017,0.086,0.036,0.072,0.071,0.042	0.046,0.058,0.068,0.053,0.08,0.067	-0.008
ENSMUSG00000033106	Slc7a6os	8	-	106202230	106204540	106202230	106202351	106204330	106204540	56,53,81,43,61,48	24,39,74,45,63,85	48,36,50,44,47,58	27,50,41,35,42,59	2128	149	1	1.0	0.14,0.087,0.071,0.063,0.063,0.038	0.111,0.048,0.079,0.081,0.073,0.064	0.001
ENSMUSG00000031904	Slc7a6	8	+	106179101	106179660	106179101	106179287	106179486	106179660	0,109,58,103,152,35	0,1,0,3,0,0	0,91,88,61,92,94	0,4,0,2,0,1	348	149	1	1.0	NA,0.979,1.0,0.936,1.0,1.0	NA,0.907,1.0,0.929,1.0,0.976	0.021
ENSMUSG00000031904	Slc7a6	8	+	106192338	106193274	106192338	106192483	106193150	106193274	4,3,10,10,6,3	0,63,35,56,58,23	0,6,9,5,11,11	8,37,37,25,29,36	816	149	1	1.0	1.0,0.009,0.05,0.032,0.019,0.023	0.0,0.029,0.043,0.035,0.065,0.053	0.151
ENSMUSG00000031897	Psmb10	8	-	105936695	105936981	105936695	105936754	105936865	105936981	370,136,123,107,184,223	7979,2159,3446,2519,2966,6497	210,181,192,200,190,161	6120,2985,3122,2913,2360,2848	260	149	1	1.0	0.026,0.035,0.02,0.024,0.034,0.019	0.019,0.034,0.034,0.038,0.044,0.031	-0.007
ENSMUSG00000031897	Psmb10	8	-	105937240	105937591	105937240	105937381	105937493	105937591	71,36,38,42,53,67	4314,1908,2581,2244,2590,4423	44,42,65,46,60,36	3710,2493,2624,2442,2041,2313	261	149	1	1.0	0.009,0.011,0.008,0.011,0.012,0.009	0.007,0.01,0.014,0.011,0.017,0.009	-0.001
ENSMUSG00000031896	Ctrl	8	-	105932823	105933059	105932823	105932905	105932979	105933059	0,0,5,1,2,1	0,1,0,0,0,1	1,1,0,9,11,8	0,0,0,0,0,0	223	149	1	1.0	NA,0.0,1.0,1.0,1.0,0.401	1.0,1.0,NA,1.0,1.0,1.0	-0.32
ENSMUSG00000036270	Edc4	8	+	105887781	105888045	105887781	105887854	105887953	105888045	3,25,12,23,34,9	0,40,34,24,48,7	4,34,9,6,11,13	0,49,49,33,45,42	248	149	0.38860414534	1.0	1.0,0.273,0.175,0.365,0.299,0.436	1.0,0.294,0.099,0.098,0.128,0.157	0.129
ENSMUSG00000008450	Nutf2	8	+	105876353	105876608	105876353	105876425	105876509	105876608	0,2,0,0,2,0	252,245,310,323,411,471	0,0,0,1,1,0	223,292,274,241,291,338	233	149	1	1.0	0.0,0.005,0.0,0.0,0.003,0.0	0.0,0.0,0.0,0.003,0.002,0.0	0.0
ENSMUSG00000036672	Cenpt	8	-	105844672	105845178	105844672	105844995	105845073	105845178	2,3,10,7,5,5	158,69,92,67,67,81	4,3,4,1,8,11	141,55,66,71,49,59	227	149	1	1.0	0.008,0.028,0.067,0.064,0.047,0.039	0.018,0.035,0.038,0.009,0.097,0.109	-0.009
ENSMUSG00000036672	Cenpt	8	-	105845259	105846391	105845259	105845436	105846164	105846391	22,26,8,9,5,9	3,2,0,4,11,2	9,20,4,10,16,10	1,2,4,2,12,2	877	149	0.942723564301	1.0	0.555,0.688,1.0,0.277,0.072,0.433	0.605,0.629,0.145,0.459,0.185,0.459	0.09
ENSMUSG00000036672	Cenpt	8	-	105845259	105846391	105845259	105845436	105846315	105846391	23,28,8,13,9,10	54,34,51,41,62,48	9,26,7,13,18,15	49,48,43,21,21,33	1028	149	1	1.0	0.058,0.107,0.022,0.044,0.021,0.029	0.026,0.073,0.023,0.082,0.111,0.062	-0.016
ENSMUSG00000036672	Cenpt	8	-	105846164	105846391	105846164	105846221	105846315	105846391	1,7,0,5,9,3	0,1,0,4,3,0	1,12,5,3,10,6	0,0,0,3,7,0	243	149	1	1.0	1.0,0.811,NA,0.434,0.648,1.0	1.0,1.0,1.0,0.38,0.467,1.0	-0.029
ENSMUSG00000036672	Cenpt	8	-	105849186	105849521	105849186	105849323	105849424	105849521	0,8,7,2,9,2	42,50,39,41,59,26	0,8,2,4,2,5	2,47,37,39,42,40	250	149	1	1.0	0.0,0.087,0.097,0.028,0.083,0.044	0.0,0.092,0.031,0.058,0.028,0.069	0.01
ENSMUSG00000036672	Cenpt	8	-	105849625	105849923	105849625	105849713	105849832	105849923	28,15,1,7,3,0	37,42,36,38,56,18	3,16,4,13,9,11	11,36,40,33,39,29	268	149	1	1.0	0.296,0.166,0.015,0.093,0.029,0.0	0.132,0.198,0.053,0.18,0.114,0.174	-0.042
ENSMUSG00000013155	Enkd1	8	-	105704112	105704514	105704112	105704249	105704350	105704514	0,0,0,0,0,5	29,8,11,7,10,15	0,0,2,2,8,0	4,8,5,4,12,5	250	149	1	1.0	0.0,0.0,0.0,0.0,0.0,0.166	0.0,0.0,0.193,0.23,0.284,0.0	-0.09
ENSMUSG00000013155	Enkd1	8	-	105704350	105704760	105704350	105704514	105704634	105704760	0,2,2,0,1,5	14,16,5,7,22,15	0,0,2,2,8,0	8,8,6,8,12,5	269	149	1	1.0	0.0,0.065,0.181,0.0,0.025,0.156	0.0,0.0,0.156,0.122,0.27,0.0	-0.02
ENSMUSG00000013155	Enkd1	8	-	105704634	105706738	105704634	105704760	105706565	105706738	0,11,2,2,2,10	17,12,16,6,17,12	0,1,6,2,7,0	10,11,16,3,11,6	1954	149	1	1.0	0.0,0.065,0.009,0.025,0.009,0.06	0.0,0.007,0.028,0.048,0.046,0.0	0.006
ENSMUSG00000020372	Rack1	11	+	48801662	48802420	48801662	48801834	48802272	48802420	273,271,225,268,367,254	5131,3006,4002,3140,4566,5011	162,326,189,197,262,226	3282,3245,3148,2611,2907,3212	587	149	1	1.0	0.013,0.022,0.014,0.021,0.02,0.013	0.012,0.025,0.015,0.019,0.022,0.018	-0.001
ENSMUSG00000050357	Carmil2	8	+	105695651	105696897	105695651	105695774	105696860	105696897	2,6,0,5,3,0	0,1,4,1,0,1	2,2,2,0,10,6	4,0,0,0,0,7	1235	149	1	1.0	1.0,0.42,0.0,0.376,1.0,0.0	0.057,1.0,1.0,NA,1.0,0.094	-0.164
ENSMUSG00000014786	Slc9a5	8	+	105356530	105357173	105356530	105356751	105356970	105357173	0,12,12,8,4,0	0,0,0,0,1,0	0,4,8,2,3,6	0,1,0,0,0,0	368	149	1	1.0	NA,1.0,1.0,1.0,0.618,NA	NA,0.618,1.0,1.0,1.0,1.0	-0.019
ENSMUSG00000014778	Fhod1	8	-	105331641	105332192	105331641	105331824	105332036	105332192	7,29,25,14,47,5	41,47,46,30,59,19	5,30,5,5,28,18	8,28,21,21,26,38	361	149	1	1.0	0.066,0.203,0.183,0.162,0.247,0.098	0.205,0.307,0.089,0.089,0.308,0.164	-0.034
ENSMUSG00000031889	D230025D16Rik	8	+	105238422	105239750	105238422	105238466	105239670	105239750	0,11,6,22,13,2	0,56,31,41,64,39	0,20,8,25,10,5	0,50,46,25,10,27	1353	149	1	1.0	NA,0.021,0.021,0.056,0.022,0.006	NA,0.042,0.019,0.099,0.099,0.02	-0.031
ENSMUSG00000031878	Nae1	8	-	104527377	104530116	104527377	104527449	104530055	104530116	0,14,16,30,14,3	0,3,2,11,7,4	0,10,9,4,5,4	0,6,3,0,2,8	2755	149	1	1.0	NA,0.202,0.302,0.129,0.098,0.039	NA,0.083,0.14,1.0,0.119,0.026	-0.12
ENSMUSG00000017405	Nek8	11	-	78170612	78171298	78170612	78170794	78170872	78171298	0,0,1,6,4,0	7,5,12,5,6,0	0,2,1,0,0,5	0,2,7,7,0,4	227	149	1	1.0	0.0,0.0,0.052,0.441,0.304,NA	NA,0.396,0.086,0.0,NA,0.451	-0.074
ENSMUSG00000017405	Nek8	11	-	78170872	78171298	78170872	78170952	78171089	78171298	0,3,4,5,7,3	7,1,10,8,8,0	0,3,2,6,1,4	0,0,8,6,2,0	286	149	1	1.0	0.0,0.61,0.172,0.246,0.313,1.0	NA,1.0,0.115,0.343,0.207,1.0	-0.143
ENSMUSG00000031796	Cfap20	8	-	95422782	95424696	95422782	95422894	95424616	95424696	14,14,29,9,46,18	22,47,66,42,56,59	0,24,9,20,25,41	17,48,27,35,33,52	1871	149	1	1.0	0.048,0.023,0.034,0.017,0.061,0.024	0.0,0.038,0.026,0.044,0.057,0.059	-0.003
ENSMUSG00000031787	Katnb1	8	+	95095888	95096406	95095888	95096019	95096355	95096406	0,2,3,0,3,0	22,29,31,43,39,12	0,6,4,5,2,2	10,24,30,20,17,27	485	149	1	1.0	0.0,0.021,0.029,0.0,0.023,0.0	0.0,0.071,0.039,0.071,0.035,0.022	-0.027
ENSMUSG00000031787	Katnb1	8	+	95097954	95098180	95097954	95098031	95098105	95098180	8,7,13,4,6,12	50,18,33,25,33,31	9,6,1,7,4,5	33,26,13,17,10,16	223	149	1	1.0	0.097,0.206,0.208,0.097,0.108,0.205	0.154,0.134,0.049,0.216,0.211,0.173	-0.003
ENSMUSG00000031783	Polr2c	8	+	94862520	94862884	94862520	94862689	94862809	94862884	26,20,11,10,25,17	307,112,255,126,212,235	17,8,10,15,18,7	218,143,175,136,139,176	269	149	1	1.0	0.045,0.09,0.023,0.042,0.061,0.039	0.041,0.03,0.031,0.058,0.067,0.022	0.008
ENSMUSG00000031765	Mt1	8	+	94179822	94180327	94179822	94179888	94180101	94180327	189,80,120,170,195,371	9802,2150,4192,1538,3506,6366	73,31,36,94,71,133	5324,2121,2235,1293,2065,2504	362	149	1	1.0	0.008,0.015,0.012,0.044,0.022,0.023	0.006,0.006,0.007,0.029,0.014,0.021	0.007
ENSMUSG00000031736	Crnde	8	-	92346349	92346870	92346349	92346463	92346783	92346870	0,0,0,0,0,4	0,0,0,0,1,1	0,0,0,0,0,0	0,1,1,0,0,0	469	149	1	1.0	NA,NA,NA,NA,0.0,0.56	NA,0.0,0.0,NA,NA,NA	0.28
ENSMUSG00000036810	Cnep1r1	8	+	88129694	88130401	88129694	88129804	88130340	88130401	0,41,29,27,39,22	0,1,0,0,0,0	2,44,23,27,21,42	0,0,0,0,0,0	685	149	1	1.0	NA,0.899,1.0,1.0,1.0,1.0	1.0,1.0,1.0,1.0,1.0,1.0	-0.02
ENSMUSG00000036810	Cnep1r1	8	+	88129694	88130401	88129694	88129804	88130346	88130401	0,41,22,25,37,20	19,103,85,112,144,114	0,41,22,22,22,42	13,113,117,96,97,97	691	149	1	1.0	0.0,0.079,0.053,0.046,0.052,0.036	0.0,0.073,0.039,0.047,0.047,0.085	-0.004
ENSMUSG00000031652	N4bp1	8	-	86846814	86848554	86846814	86846922	86848446	86848554	42,264,119,171,259,34	278,336,303,313,427,282	18,304,175,140,219,164	217,386,333,218,289,313	1673	149	1	1.0	0.013,0.065,0.034,0.046,0.051,0.011	0.007,0.066,0.045,0.054,0.063,0.045	-0.01
ENSMUSG00000005142	Man2b1	8	+	85085354	85086943	85085354	85085548	85086810	85086943	18,61,30,95,136,25	78,1240,797,1107,1692,325	9,82,61,57,71,64	118,1206,1106,1030,1003,1144	1411	149	1	1.0	0.024,0.005,0.004,0.009,0.008,0.008	0.008,0.007,0.006,0.006,0.007,0.006	0.003
ENSMUSG00000034708	Grn	11	+	102434702	102435156	102434702	102434826	102435058	102435156	65,185,113,163,204,67	2539,3996,3314,4008,5380,2676	32,178,103,186,196,152	1778,4179,3902,3917,3517,3609	381	149	1	1.0	0.01,0.018,0.013,0.016,0.015,0.01	0.007,0.016,0.01,0.018,0.021,0.016	-0.001
ENSMUSG00000005150	Wdr83	8	-	85076023	85076284	85076023	85076132	85076216	85076284	12,23,9,10,15,2	167,52,79,63,85,106	0,10,6,18,12,7	83,46,48,25,44,54	233	149	1	1.0	0.044,0.22,0.068,0.092,0.101,0.012	0.0,0.122,0.074,0.315,0.149,0.077	-0.033
ENSMUSG00000005150	Wdr83	8	-	85079580	85080225	85079580	85079707	85079788	85080225	0,1,0,3,17,9	106,39,83,52,77,126	0,2,6,3,3,8	46,73,82,38,47,66	230	149	1	1.0	0.0,0.016,0.0,0.036,0.125,0.044	0.0,0.017,0.045,0.049,0.04,0.073	-0.001
ENSMUSG00000005150	Wdr83	8	-	85079788	85080225	85079788	85079837	85080053	85080225	14,19,21,14,28,25	0,0,0,0,0,0	14,3,25,10,8,15	0,0,0,0,0,2	365	149	1	1.0	1.0,1.0,1.0,1.0,1.0,1.0	1.0,1.0,1.0,1.0,1.0,0.754	0.041
ENSMUSG00000005150	Wdr83	8	-	85079580	85080225	85079580	85079691	85080060	85080225	16,20,34,25,50,43	0,0,0,0,3,3	15,10,37,13,16,25	0,10,0,0,0,3	518	149	1	1.0	1.0,1.0,1.0,1.0,0.827,0.805	1.0,0.223,1.0,1.0,1.0,0.706	0.117
ENSMUSG00000005150	Wdr83	8	-	85079580	85080225	85079580	85079691	85080119	85080225	16,23,35,26,52,44	0,0,0,0,0,0	20,10,38,16,18,27	3,0,0,0,0,0	577	149	1	1.0	1.0,1.0,1.0,1.0,1.0,1.0	0.633,1.0,1.0,1.0,1.0,1.0	0.061
ENSMUSG00000005150	Wdr83	8	-	85079580	85080225	85079580	85079707	85080119	85080225	14,20,17,18,36,23	14,0,1,0,0,1	12,2,20,14,10,22	0,0,0,0,0,0	561	149	1	1.0	0.21,1.0,0.819,1.0,1.0,0.859	1.0,1.0,1.0,1.0,1.0,1.0	-0.185
ENSMUSG00000005150	Wdr83	8	-	85079788	85080225	85079788	85079837	85080119	85080225	14,22,22,18,30,26	94,30,59,43,68,130	19,3,26,14,10,17	26,59,59,31,44,51	431	149	1	1.0	0.049,0.202,0.114,0.126,0.132,0.065	0.202,0.017,0.132,0.135,0.073,0.103	0.004
ENSMUSG00000008167	Fbxw9	8	+	85064383	85064672	85064383	85064496	85064580	85064672	5,13,7,12,15,7	22,21,23,15,28,18	1,18,5,7,21,7	20,13,14,16,18,15	233	149	1	1.0	0.127,0.284,0.163,0.338,0.255,0.199	0.031,0.47,0.186,0.219,0.427,0.23	-0.033
ENSMUSG00000052926	Rnaseh2a	8	-	84957666	84958089	84957666	84957853	84957965	84958089	95,27,44,15,32,39	0,0,1,1,2,6	48,19,18,10,22,25	10,5,2,2,4,1	261	149	0.0061593272248	1.0	1.0,1.0,0.962,0.895,0.901,0.788	0.733,0.684,0.837,0.741,0.758,0.935	0.143
ENSMUSG00000052926	Rnaseh2a	8	-	84957666	84958089	84957666	84957864	84957965	84958089	43,11,26,7,19,23	450,84,148,64,118,252	28,12,15,7,13,17	252,64,84,47,78,67	250	149	1	1.0	0.054,0.072,0.095,0.061,0.088,0.052	0.062,0.101,0.096,0.082,0.09,0.131	-0.023
ENSMUSG00000052926	Rnaseh2a	8	-	84965130	84965443	84965130	84965218	84965316	84965443	13,10,12,15,9,16	174,79,117,90,148,166	0,12,3,6,16,6	93,70,93,80,81,99	247	149	1	1.0	0.043,0.071,0.058,0.091,0.035,0.055	0.0,0.094,0.019,0.043,0.106,0.035	0.009
ENSMUSG00000052926	Rnaseh2a	8	-	84965859	84966287	84965859	84965993	84966085	84966287	54,68,73,36,102,75	0,0,0,0,0,0	46,60,75,52,29,53	0,2,0,0,0,0	241	149	1	1.0	1.0,1.0,1.0,1.0,1.0,1.0	1.0,0.949,1.0,1.0,1.0,1.0	0.009
ENSMUSG00000001909	Trmt1	8	+	84690516	84690947	84690516	84690572	84690772	84690947	18,43,44,63,62,28	0,4,0,2,1,0	3,36,44,33,40,44	4,1,4,0,1,2	349	149	1	1.0	1.0,0.821,1.0,0.931,0.964,1.0	0.243,0.939,0.824,1.0,0.945,0.904	0.143
ENSMUSG00000001909	Trmt1	8	+	84690516	84690947	84690516	84690572	84690801	84690947	18,43,47,65,64,32	0,1,7,1,2,1	5,40,49,35,42,47	4,1,0,3,7,0	378	149	1	1.0	1.0,0.944,0.726,0.962,0.927,0.927	0.33,0.94,1.0,0.821,0.703,1.0	0.115
ENSMUSG00000001909	Trmt1	8	+	84690516	84690947	84690516	84690572	84690810	84690947	20,43,48,67,64,32	14,27,52,44,46,32	5,41,51,38,42,47	8,44,54,39,31,55	387	149	0.80614179816	1.0	0.355,0.38,0.262,0.37,0.349,0.278	0.194,0.264,0.267,0.273,0.343,0.248	0.067
ENSMUSG00000001909	Trmt1	8	+	84695427	84696975	84695427	84695540	84696826	84696975	4,108,43,86,145,30	66,83,88,70,96,88	10,80,62,59,91,85	45,94,89,47,56,79	1435	149	1	1.0	0.006,0.119,0.048,0.113,0.136,0.034	0.023,0.081,0.067,0.115,0.144,0.1	-0.012
ENSMUSG00000001909	Trmt1	8	+	84697114	84697348	84697114	84697201	84697268	84697348	2,20,16,22,41,13	109,56,93,80,133,52	0,18,6,11,13,14	74,84,71,60,52,45	216	149	1	1.0	0.012,0.198,0.106,0.159,0.175,0.147	0.0,0.129,0.055,0.112,0.147,0.177	0.03
ENSMUSG00000001909	Trmt1	8	+	84699340	84699786	84699340	84699470	84699602	84699786	50,14,27,13,11,24	326,50,107,59,104,181	20,4,7,8,7,13	169,58,56,38,49,72	281	149	1	1.0	0.075,0.129,0.118,0.105,0.053,0.066	0.059,0.035,0.062,0.1,0.07,0.087	0.022
ENSMUSG00000005481	Ddx39	8	+	83721733	83722361	83721733	83721852	83722229	83722361	43,80,72,60,79,79	389,338,340,255,423,521	67,92,40,60,66,84	298,287,234,292,251,310	526	149	1	1.0	0.03,0.063,0.057,0.062,0.05,0.041	0.06,0.083,0.046,0.055,0.069,0.071	-0.014
ENSMUSG00000000740	Rpl13	8	+	123102844	123103356	123102844	123102986	123103182	123103356	33,19,22,19,30,61	14551,4506,6719,4453,6372,10370	20,18,15,29,18,16	8781,4747,5028,3893,4460,4800	345	149	1	1.0	0.001,0.002,0.001,0.002,0.002,0.003	0.001,0.002,0.001,0.003,0.002,0.001	0.0
ENSMUSG00000000740	Rpl13	8	+	123103897	123105244	123103897	123103954	123105043	123105244	106,65,46,95,98,115	17380,3927,7129,3662,5794,13535	56,50,58,46,76,40	10684,3921,4186,3393,3646,4066	1238	149	1	1.0	0.001,0.002,0.001,0.003,0.002,0.001	0.001,0.002,0.002,0.002,0.003,0.001	-0.0
ENSMUSG00000028923	Necap2	4	-	141073507	141073779	141073507	141073589	141073674	141073779	3,15,13,14,8,5	291,496,466,495,686,482	12,19,15,12,15,22	165,489,558,447,475,529	234	149	1	1.0	0.007,0.019,0.017,0.018,0.007,0.007	0.044,0.024,0.017,0.017,0.02,0.026	-0.012
ENSMUSG00000046671	Mtfr1l	4	-	134530274	134530789	134530274	134530486	134530679	134530789	5,16,16,28,31,19	38,152,92,146,186,120	0,20,29,19,20,14	46,121,98,104,91,138	342	149	1	1.0	0.054,0.044,0.07,0.077,0.068,0.065	0.0,0.067,0.114,0.074,0.087,0.042	-0.001
ENSMUSG00000012126	Ubxn11	4	+	134123841	134124954	134123841	134123919	134124833	134124954	0,4,1,6,14,25	6,0,0,1,0,0	12,8,2,5,15,6	0,2,1,1,1,0	1063	149	1	1.0	0.0,1.0,1.0,0.457,1.0,1.0	1.0,0.359,0.219,0.412,0.678,1.0	0.131
ENSMUSG00000002871	Tpra1	6	+	88910150	88910401	88910150	88910261	88910340	88910401	26,22,24,26,41,15	59,49,87,59,92,96	25,19,14,24,26,15	43,62,54,41,33,61	228	149	1	1.0	0.224,0.227,0.153,0.224,0.226,0.093	0.275,0.167,0.145,0.277,0.34,0.138	-0.033
ENSMUSG00000086290	Snhg12	4	+	132310150	132310504	132310150	132310215	132310450	132310504	5,2,11,3,24,25	68,34,46,15,44,64	1,12,13,11,12,10	63,26,20,28,22,30	384	149	1	1.0	0.028,0.022,0.085,0.072,0.175,0.132	0.006,0.152,0.201,0.132,0.175,0.115	-0.044
ENSMUSG00000086290	Snhg12	4	+	132310150	132311024	132310150	132310215	132310833	132311024	42,9,17,16,32,46	6,0,0,1,0,0	11,20,22,20,21,17	0,0,0,3,0,0	767	149	1	1.0	0.576,1.0,1.0,0.757,1.0,1.0	1.0,1.0,1.0,0.564,1.0,1.0	-0.038
ENSMUSG00000086290	Snhg12	4	+	132310150	132311024	132310150	132310504	132310833	132311024	38,7,6,13,11,21	64,24,38,18,44,72	10,10,9,9,10,7	66,18,17,21,21,23	478	149	1	1.0	0.156,0.083,0.047,0.184,0.072,0.083	0.045,0.148,0.142,0.118,0.129,0.087	-0.007
ENSMUSG00000010057	Nprl2	9	+	107544597	107544840	107544597	107544634	107544746	107544840	8,9,11,7,12,1	82,14,41,14,26,53	4,1,2,6,10,9	30,33,40,20,18,20	261	149	1	1.0	0.053,0.268,0.133,0.222,0.209,0.011	0.071,0.017,0.028,0.146,0.241,0.204	0.032
ENSMUSG00000010057	Nprl2	9	+	107544913	107545387	107544913	107545031	107545244	107545387	28,10,20,11,18,12	101,35,47,33,38,59	17,10,8,9,4,10	31,42,43,22,29,31	362	149	1	1.0	0.102,0.105,0.149,0.121,0.163,0.077	0.184,0.089,0.071,0.144,0.054,0.117	0.01
ENSMUSG00000003153	Slc2a3	6	-	122737057	122739993	122737057	122737298	122739832	122739993	0,1,2,13,14,0	0,7,2,11,34,3	0,1,8,0,10,6	0,8,11,14,9,19	2683	149	1	1.0	NA,0.008,0.053,0.062,0.022,0.0	NA,0.007,0.039,0.0,0.058,0.017	0.005
ENSMUSG00000028845	Tekt2	4	-	126324229	126324719	126324229	126324435	126324593	126324719	1,2,3,3,6,0	4,3,1,0,0,0	11,12,6,4,3,9	0,0,2,0,1,0	307	149	1	1.0	0.108,0.244,0.593,1.0,1.0,NA	1.0,1.0,0.593,1.0,0.593,1.0	-0.275
ENSMUSG00000042558	Adprhl2	4	-	126317302	126318191	126317302	126317403	126317983	126318191	30,81,87,81,86,75	0,0,0,2,0,0	43,83,53,50,57,50	0,0,0,0,2,0	729	149	1	1.0	1.0,1.0,1.0,0.892,1.0,1.0	1.0,1.0,1.0,1.0,0.853,1.0	0.006
ENSMUSG00000028849	Map7d1	4	-	126233892	126234236	126233892	126233997	126234097	126234236	19,10,10,19,29,2	588,564,712,650,728,442	12,19,10,10,11,6	356,520,486,422,518,502	249	149	1	1.0	0.019,0.01,0.008,0.017,0.023,0.003	0.02,0.021,0.012,0.014,0.013,0.007	-0.001
ENSMUSG00000028849	Map7d1	4	-	126236895	126237278	126236895	126237059	126237155	126237278	143,316,296,350,477,83	28,113,67,144,147,51	71,257,274,278,273,294	17,93,80,96,90,86	245	149	1	1.0	0.756,0.63,0.729,0.596,0.664,0.497	0.718,0.627,0.676,0.638,0.648,0.675	-0.018
ENSMUSG00000022999	Lmbr1l	15	-	98908519	98908759	98908519	98908596	98908675	98908759	10,13,6,6,17,3	40,32,32,40,48,38	0,6,7,5,4,4	36,30,28,22,28,36	228	149	1	1.0	0.14,0.21,0.109,0.089,0.188,0.049	0.0,0.116,0.14,0.129,0.085,0.068	0.041
ENSMUSG00000022999	Lmbr1l	15	-	98908519	98908921	98908519	98908596	98908848	98908921	11,14,8,8,16,8	0,3,1,0,2,0	0,8,11,8,9,3	1,0,7,0,0,0	401	149	1	1.0	1.0,0.634,0.748,1.0,0.748,1.0	0.0,1.0,0.369,1.0,1.0,1.0	0.127
ENSMUSG00000022999	Lmbr1l	15	-	98908519	98908921	98908519	98908759	98908848	98908921	5,5,4,4,5,6	60,38,23,29,43,29	0,4,7,5,8,1	26,22,21,17,28,34	238	149	1	1.0	0.05,0.076,0.098,0.079,0.068,0.115	0.0,0.102,0.173,0.155,0.152,0.018	-0.019
ENSMUSG00000055692	Tmem191c	16	+	17276633	17276887	17276633	17276757	17276836	17276887	0,0,0,0,1,1	0,0,0,0,2,0	0,0,0,0,1,0	0,1,1,0,0,0	228	149	1	1.0	NA,NA,NA,NA,0.246,1.0	NA,0.0,0.0,NA,1.0,NA	0.29
ENSMUSG00000055692	Tmem191c	16	+	17276633	17277039	17276633	17276887	17276961	17277039	0,0,0,0,0,1	0,0,0,0,2,0	0,0,0,0,0,0	0,1,2,0,0,2	223	149	1	1.0	NA,NA,NA,NA,0.0,1.0	NA,0.0,0.0,NA,NA,0.0	0.5
ENSMUSG00000055692	Tmem191c	16	+	17276961	17277250	17276961	17277039	17277193	17277250	0,2,1,1,2,0	0,3,2,0,3,3	0,2,0,0,0,4	0,0,1,0,0,4	303	149	1	1.0	NA,0.247,0.197,1.0,0.247,0.0	NA,1.0,0.0,NA,NA,0.33	-0.105
ENSMUSG00000055692	Tmem191c	16	+	17277668	17277891	17277668	17277741	17277850	17277891	1,0,0,0,0,0	6,3,0,1,0,0	0,0,0,0,0,0	1,0,0,1,1,1	258	149	1	1.0	0.088,0.0,NA,0.0,NA,NA	0.0,NA,NA,0.0,0.0,0.0	0.029
ENSMUSG00000020640	Itsn2	12	+	4711952	4712640	4711952	4712036	4712466	4712640	9,50,13,10,45,19	15,46,62,47,74,32	0,48,23,40,17,30	15,67,55,44,51,70	579	149	1	1.0	0.134,0.219,0.051,0.052,0.135,0.133	0.0,0.156,0.097,0.19,0.079,0.099	0.017
ENSMUSG00000028907	Utp11	4	-	124679701	124682323	124679701	124679812	124682192	124682323	39,46,32,15,17,6	489,211,411,259,347,559	24,17,35,8,18,16	353,223,268,204,207,268	2529	149	1	1.0	0.005,0.013,0.005,0.003,0.003,0.001	0.004,0.004,0.008,0.002,0.005,0.004	0.0
ENSMUSG00000028907	Utp11	4	-	124682412	124683348	124682412	124682506	124683234	124683348	19,24,26,15,26,44	298,161,299,203,300,397	8,19,14,4,13,27	129,208,249,174,173,249	877	149	1	1.0	0.011,0.025,0.015,0.012,0.015,0.018	0.01,0.015,0.009,0.004,0.013,0.018	0.004
ENSMUSG00000030894	Tpp1	7	-	105750179	105751729	105750179	105750330	105751589	105751729	2,82,27,68,127,9	16,597,393,599,846,209	2,77,74,52,90,63	5,698,712,627,579,677	1408	149	1	1.0	0.013,0.014,0.007,0.012,0.016,0.005	0.041,0.012,0.011,0.009,0.016,0.01	-0.005
ENSMUSG00000030894	Tpp1	7	-	105751981	105752196	105751981	105752053	105752170	105752196	0,28,11,36,30,8	7,192,135,211,316,36	6,23,14,16,13,11	4,234,270,242,184,282	266	149	1	1.0	0.0,0.076,0.044,0.087,0.05,0.111	0.457,0.052,0.028,0.036,0.038,0.021	-0.044
ENSMUSG00000044966	Fbxo48	11	+	16953141	16953681	16953141	16953253	16953348	16953681	0,1,0,2,5,2	0,2,1,0,1,0	0,0,3,0,0,0	0,0,0,0,0,0	244	149	1	1.0	NA,0.234,0.0,1.0,0.753,1.0	NA,NA,1.0,NA,NA,NA	-0.403
ENSMUSG00000028633	Ctps	4	-	120542530	120542765	120542530	120542627	120542709	120542765	0,3,1,3,2,0	28,32,20,12,34,61	0,5,0,0,2,1	2,41,20,11,19,27	231	149	1	1.0	0.0,0.057,0.031,0.139,0.037,0.0	0.0,0.073,0.0,0.0,0.064,0.023	0.017
ENSMUSG00000025077	Dclre1a	19	-	56540181	56541623	56540181	56540322	56541504	56541623	0,6,13,18,16,2	12,7,19,14,23,3	0,19,12,15,6,5	1,6,24,17,10,13	1331	149	1	1.0	0.0,0.088,0.071,0.126,0.072,0.069	0.0,0.262,0.053,0.09,0.063,0.041	-0.014
ENSMUSG00000054115	Skp2	15	-	9111984	9116968	9111984	9113867	9116860	9116968	0,5,3,7,12,4	0,7,7,1,7,0	0,6,13,13,2,4	0,3,3,0,2,9	3142	149	1	1.0	NA,0.033,0.02,0.249,0.075,1.0	NA,0.087,0.17,1.0,0.045,0.021	0.011
ENSMUSG00000022614	Lmf2	15	-	89354426	89354817	89354426	89354455	89354563	89354817	0,11,7,8,8,1	3,54,59,72,141,26	3,10,10,7,6,8	4,87,58,71,54,64	257	149	1	1.0	0.0,0.106,0.064,0.061,0.032,0.022	0.303,0.062,0.091,0.054,0.061,0.068	-0.059
ENSMUSG00000009640	Dmap1	4	-	117675731	117676517	117675731	117675803	117675949	117676517	2,4,8,3,4,2	145,53,100,80,49,97	1,5,4,3,1,2	96,47,57,49,45,50	295	149	1	1.0	0.007,0.037,0.039,0.019,0.04,0.01	0.005,0.051,0.034,0.03,0.011,0.02	0.0
ENSMUSG00000009640	Dmap1	4	-	117675949	117676517	117675949	117676135	117676349	117676517	15,18,15,18,24,26	41,46,37,31,47,42	16,19,13,6,12,11	43,31,27,39,38,41	363	149	1	1.0	0.131,0.138,0.143,0.192,0.173,0.203	0.132,0.201,0.165,0.059,0.115,0.099	0.035
ENSMUSG00000003068	Stk11	10	+	80126032	80126369	80126032	80126165	80126232	80126369	17,22,35,21,33,21	256,270,281,264,376,318	18,12,24,32,18,23	258,252,255,208,235,271	216	149	1	1.0	0.044,0.053,0.079,0.052,0.057,0.044	0.046,0.032,0.061,0.096,0.05,0.055	-0.002
ENSMUSG00000030008	Pradc1	6	-	85447935	85448591	85447935	85448045	85448490	85448591	0,4,2,6,5,2	2,12,13,14,23,5	0,6,1,2,5,2	4,10,15,13,1,21	594	149	1	1.0	0.0,0.077,0.037,0.097,0.052,0.091	0.0,0.131,0.016,0.037,0.556,0.023	-0.068
ENSMUSG00000028688	Toe1	4	-	116806258	116806759	116806258	116806355	116806616	116806759	4,12,7,0,3,2	0,0,0,1,0,0	0,5,4,8,11,4	0,0,0,0,0,0	410	149	1	1.0	1.0,1.0,1.0,0.0,1.0,1.0	NA,1.0,1.0,1.0,1.0,1.0	-0.167
ENSMUSG00000032193	Ldlr	9	+	21738854	21739557	21738854	21738980	21739385	21739557	0,24,11,11,40,10	4,386,220,349,549,95	6,11,5,16,13,26	5,303,382,313,273,359	554	149	1	1.0	0.0,0.016,0.013,0.008,0.019,0.028	0.244,0.01,0.004,0.014,0.013,0.019	-0.037
ENSMUSG00000034610	Tut4	4	+	108557321	108559415	108557321	108557474	108558714	108559415	0,3,2,6,9,0	1,20,36,28,23,36	0,2,8,1,0,3	13,21,19,30,31,21	1389	149	1	1.0	0.0,0.016,0.006,0.022,0.04,0.0	0.0,0.01,0.043,0.004,0.0,0.015	0.002
ENSMUSG00000071647	Eml3	19	+	8939027	8939285	8939027	8939116	8939187	8939285	13,20,7,2,20,6	105,86,84,65,89,81	2,19,4,11,4,17	27,61,54,59,40,65	220	149	1	1.0	0.077,0.136,0.053,0.02,0.132,0.048	0.048,0.174,0.048,0.112,0.063,0.15	-0.021
ENSMUSG00000028521	Slc35d1	4	-	103213870	103214092	103213870	103213957	103214058	103214092	0,0,0,0,1,0	3,10,6,6,12,7	0,0,0,0,0,0	0,2,9,5,6,14	250	149	1	1.0	0.0,0.0,0.0,0.0,0.047,0.0	NA,0.0,0.0,0.0,0.0,0.0	0.008
ENSMUSG00000042390	Gatad2b	3	+	90354307	90355785	90354307	90354510	90355674	90355785	0,22,15,17,22,4	0,41,19,38,76,6	2,16,20,11,8,6	0,43,27,28,41,35	1313	149	1	1.0	NA,0.057,0.082,0.048,0.032,0.07	1.0,0.041,0.078,0.043,0.022,0.019	-0.143
ENSMUSG00000046591	Ticrr	7	+	79667659	79669682	79667659	79667898	79669447	79669682	0,0,0,0,0,2	0,0,0,0,1,0	0,2,0,0,0,0	0,0,1,0,0,0	1698	149	1	1.0	NA,NA,NA,NA,0.0,1.0	NA,1.0,0.0,NA,NA,NA	0.0
ENSMUSG00000046591	Ticrr	7	+	79675271	79675713	79675271	79675408	79675509	79675713	0,0,0,1,0,0	2,0,0,0,0,0	2,0,0,0,0,0	0,0,0,0,0,0	250	149	1	1.0	0.0,NA,NA,1.0,NA,NA	1.0,NA,NA,NA,NA,NA	-0.5
ENSMUSG00000054619	Mettl7a1	15	+	100304922	100305344	100304922	100305074	100305173	100305344	8,87,75,72,137,64	0,0,0,0,2,0	30,96,78,43,75,95	0,0,0,4,0,0	248	149	1	1.0	1.0,1.0,1.0,1.0,0.976,1.0	1.0,1.0,1.0,0.866,1.0,1.0	0.018
ENSMUSG00000020654	Adcy3	12	+	4210771	4211605	4210771	4210891	4211481	4211605	0,2,0,2,2,0	0,15,17,9,15,11	0,0,0,0,1,0	2,11,5,10,2,10	739	149	1	1.0	NA,0.026,0.0,0.043,0.026,0.0	0.0,0.0,0.0,0.0,0.092,0.0	0.004
ENSMUSG00000032182	Yipf2	9	-	21588681	21589760	21588681	21589558	21589634	21589760	33,40,13,30,57,40	37,14,30,19,29,25	20,42,18,22,25,28	5,12,10,15,17,20	225	149	0.47278928008	1.0	0.371,0.654,0.223,0.511,0.566,0.514	0.726,0.699,0.544,0.493,0.493,0.481	-0.099
ENSMUSG00000040860	Crocc	4	-	141017853	141018381	141017853	141018033	141018249	141018381	10,0,0,0,0,0	9,7,9,0,8,8	0,0,0,2,1,0	1,3,2,1,3,3	365	149	1	1.0	0.312,0.0,0.0,NA,0.0,0.0	0.0,0.0,0.0,0.449,0.12,0.0	-0.032
ENSMUSG00000040860	Crocc	4	-	141019707	141020489	141019707	141019932	141020273	141020489	0,0,2,2,2,0	4,15,3,2,9,7	0,0,0,0,2,0	4,4,6,2,3,4	490	149	1	1.0	0.0,0.0,0.169,0.233,0.063,0.0	0.0,0.0,0.0,0.0,0.169,0.0	0.049
ENSMUSG00000031171	Ftsj1	X	-	8250395	8250638	8250395	8250486	8250568	8250638	0,1,0,1,0,0	23,31,33,43,36,22	0,0,1,0,0,0	12,31,39,27,34,41	231	149	1	1.0	0.0,0.02,0.0,0.015,0.0,0.0	0.0,0.0,0.016,0.0,0.0,0.0	0.003
ENSMUSG00000028402	Mpdz	4	-	81283332	81284699	81283332	81283437	81284576	81284699	0,0,0,1,2,0	0,3,1,1,4,0	0,0,0,0,0,2	0,0,0,0,2,3	1288	149	1	1.0	NA,0.0,0.0,0.104,0.055,NA	NA,NA,NA,NA,0.0,0.072	0.004
ENSMUSG00000022390	Zc3h7b	15	+	81779108	81780609	81779108	81779270	81780403	81780609	0,0,0,4,0,0	0,35,13,33,50,5	0,0,1,0,0,2	4,33,41,41,46,40	1282	149	1	1.0	NA,0.0,0.0,0.014,0.0,0.0	0.0,0.0,0.003,0.0,0.0,0.006	0.001
ENSMUSG00000022390	Zc3h7b	15	+	81780403	81782059	81780403	81780609	81781958	81782059	0,11,2,1,13,0	0,36,34,45,51,1	0,11,8,12,9,5	6,42,37,33,54,44	1498	149	1	1.0	NA,0.029,0.006,0.002,0.025,0.0	0.0,0.025,0.021,0.035,0.016,0.011	-0.006
ENSMUSG00000007564	Ppp2r1a	17	+	20958939	20959523	20958939	20959010	20959388	20959523	0,1,1,6,5,3	377,719,730,806,1056,681	0,1,0,2,0,1	293,889,869,768,659,765	527	149	1	1.0	0.0,0.0,0.0,0.002,0.001,0.001	0.0,0.0,0.0,0.001,0.0,0.0	0.001
ENSMUSG00000028393	Alad	4	-	62510867	62511612	62510867	62510923	62511523	62511612	18,12,2,0,10,4	130,34,76,19,61,124	2,6,4,0,5,0	45,24,17,19,14,34	749	149	1	1.0	0.027,0.066,0.005,0.0,0.032,0.006	0.009,0.047,0.045,0.0,0.066,0.0	-0.005
ENSMUSG00000066150	Slc31a1	4	+	62387866	62391769	62387866	62388035	62388597	62391769	0,7,2,8,26,3	260,988,847,1239,1511,990	0,10,8,4,5,8	216,943,974,853,949,1113	711	149	1	1.0	0.0,0.001,0.0,0.001,0.004,0.001	0.0,0.002,0.002,0.001,0.001,0.002	-0.0
ENSMUSG00000022579	Gpihbp1	15	+	75597030	75597629	75597030	75597153	75597512	75597629	0,0,0,0,2,0	0,0,0,0,0,0	0,0,0,0,0,0	8,0,0,0,0,0	508	149	1	1.0	NA,NA,NA,NA,1.0,NA	0.0,NA,NA,NA,NA,NA	1.0
ENSMUSG00000030138	Bms1	6	-	118413078	118413919	118413078	118413221	118413730	118413919	0,3,0,4,10,1	1,57,14,52,76,14	1,5,1,5,2,10	5,54,45,58,34,54	658	149	1	1.0	0.0,0.012,0.0,0.017,0.029,0.016	0.043,0.021,0.005,0.019,0.013,0.04	-0.011
ENSMUSG00000026927	Sdccag3	2	-	26385497	26386063	26385497	26385609	26385989	26386063	0,48,33,44,46,32	88,162,175,157,229,187	23,49,41,34,44,49	30,166,171,153,175,136	529	149	1	1.0	0.0,0.077,0.05,0.073,0.054,0.046	0.178,0.077,0.063,0.059,0.066,0.092	-0.039
ENSMUSG00000026927	Sdccag3	2	-	26386654	26387671	26386654	26387311	26387555	26387671	4,18,21,21,40,13	23,158,156,193,242,102	0,23,15,14,12,26	20,179,170,180,193,217	393	149	1	1.0	0.062,0.041,0.049,0.04,0.059,0.046	0.0,0.046,0.032,0.029,0.023,0.043	0.021
ENSMUSG00000027247	Arhgap1	2	+	91651497	91651823	91651497	91651654	91651763	91651823	4,12,1,16,16,4	0,6,6,0,6,0	0,10,3,10,16,8	0,14,5,6,7,7	258	149	1	1.0	1.0,0.536,0.088,1.0,0.606,1.0	NA,0.292,0.257,0.49,0.569,0.398	0.304
ENSMUSG00000027247	Arhgap1	2	+	91669384	91669729	91669384	91669461	91669651	91669729	0,5,1,5,11,3	12,132,105,127,188,56	0,5,3,6,3,0	7,155,150,105,120,130	339	149	1	1.0	0.0,0.016,0.004,0.017,0.025,0.023	0.0,0.014,0.009,0.025,0.011,0.0	0.004
ENSMUSG00000028102	Pex11b	3	+	96643574	96644726	96643574	96644015	96644435	96644726	311,199,308,254,311,354	0,0,6,1,3,6	152,194,197,196,176,208	7,3,5,2,5,0	569	149	1	1.0	1.0,1.0,0.931,0.985,0.964,0.939	0.85,0.944,0.912,0.962,0.902,1.0	0.041
ENSMUSG00000041679	Lrrc29	8	-	105313044	105313564	105313044	105313262	105313420	105313564	6,3,6,8,5,0	0,1,1,0,1,2	15,7,6,14,1,5	0,0,8,1,2,5	307	149	0.047481031206	1.0	1.0,0.593,0.744,1.0,0.708,0.0	1.0,1.0,0.267,0.872,0.195,0.327	0.064
ENSMUSG00000024382	Ercc3	18	+	32245488	32245919	32245488	32245624	32245751	32245919	0,6,0,7,10,0	10,85,48,73,126,46	0,4,0,1,9,5	2,122,60,75,85,101	276	149	1	1.0	0.0,0.037,0.0,0.049,0.041,0.0	0.0,0.017,0.0,0.007,0.054,0.026	0.004
ENSMUSG00000027291	Vps39	2	-	120323032	120324289	120323032	120323161	120324190	120324289	0,23,7,38,58,13	0,0,0,0,0,0	0,33,22,28,20,17	0,3,0,0,0,0	1178	149	1	1.0	NA,1.0,1.0,1.0,1.0,1.0	NA,0.582,1.0,1.0,1.0,1.0	0.084
ENSMUSG00000051517	Arhgef39	4	-	43497086	43497710	43497086	43497316	43497581	43497710	0,0,1,6,7,2	0,0,6,5,2,6	0,2,3,2,2,3	3,4,1,3,2,2	414	149	1	1.0	NA,NA,0.057,0.302,0.557,0.107	0.0,0.153,0.519,0.194,0.265,0.351	0.009
ENSMUSG00000051517	Arhgef39	4	-	43498895	43499337	43498895	43499016	43499242	43499337	0,5,0,0,4,0	0,6,5,1,8,7	0,0,0,2,0,0	0,3,13,0,6,6	375	149	1	1.0	NA,0.249,0.0,0.0,0.166,0.0	NA,0.0,0.0,1.0,0.0,0.0	-0.117
ENSMUSG00000028456	Unc13b	4	+	43257846	43258302	43257846	43257935	43258149	43258302	0,0,0,0,1,0	0,0,0,0,0,0	0,0,0,0,0,0	0,0,0,2,0,1	363	149	1	1.0	NA,NA,NA,NA,1.0,NA	NA,NA,NA,0.0,NA,0.0	1.0
ENSMUSG00000036002	Fam214b	4	-	43035835	43037206	43035835	43036804	43037062	43037206	0,39,10,18,30,9	25,321,207,373,418,153	4,26,10,9,11,8	19,307,305,224,251,285	407	149	1	1.0	0.0,0.043,0.017,0.017,0.026,0.021	0.072,0.03,0.012,0.014,0.016,0.01	-0.005
ENSMUSG00000028455	Stoml2	4	-	43028937	43029358	43028937	43029066	43029278	43029358	0,2,4,5,4,1	743,235,469,245,343,409	0,1,0,0,2,0	435,207,272,220,243,241	361	149	1	1.0	0.0,0.004,0.004,0.008,0.005,0.001	0.0,0.002,0.0,0.0,0.003,0.0	0.003
ENSMUSG00000058818	Pirb	7	-	3716033	3717426	3716033	3716217	3716593	3717426	71,229,235,180,191,131	5,40,16,11,30,8	100,331,197,196,147,145	35,12,64,7,8,57	525	149	0.903118278699	1.0	0.801,0.619,0.807,0.823,0.644,0.823	0.448,0.887,0.466,0.888,0.839,0.419	0.095
ENSMUSG00000058818	Pirb	7	-	3716033	3717426	3716033	3716336	3716593	3717426	38,153,101,109,105,45	91,274,227,294,351,170	32,138,92,91,84,79	110,571,345,323,219,235	406	149	1	1.0	0.133,0.17,0.14,0.12,0.099,0.089	0.096,0.081,0.089,0.094,0.123,0.11	0.026
ENSMUSG00000058818	Pirb	7	-	3716033	3717426	3716033	3716217	3717117	3717426	555,1630,1488,1598,2087,894	0,0,6,4,0,0	540,1855,1515,1320,1389,1458	0,1,0,0,0,0	1049	149	1	1.0	1.0,1.0,0.972,0.983,1.0,1.0	1.0,0.996,1.0,1.0,1.0,1.0	-0.007
ENSMUSG00000058818	Pirb	7	-	3716033	3717426	3716033	3716336	3717117	3717426	522,1554,1354,1527,2001,808	18,31,61,51,54,43	472,1663,1410,1216,1326,1392	15,23,41,64,64,24	930	149	1	1.0	0.823,0.889,0.781,0.827,0.856,0.751	0.834,0.921,0.846,0.753,0.768,0.903	-0.016
ENSMUSG00000058818	Pirb	7	-	3716593	3717426	3716593	3716890	3717117	3717426	94,521,302,399,595,194	324,828,1045,839,1502,379	74,448,455,286,409,388	289,1308,894,761,763,1080	376	149	1	1.0	0.103,0.2,0.103,0.159,0.136,0.169	0.092,0.12,0.168,0.13,0.175,0.125	0.01
ENSMUSG00000040687	Madd	2	-	91157984	91158488	91157984	91158143	91158404	91158488	0,0,0,0,7,0	0,29,36,39,85,15	0,1,1,3,0,1	0,42,35,34,41,29	410	149	1	1.0	NA,0.0,0.0,0.0,0.029,0.0	NA,0.009,0.01,0.031,0.0,0.012	-0.007
ENSMUSG00000040687	Madd	2	-	91157984	91158488	91157984	91158143	91158407	91158488	0,0,0,0,9,0	8,7,1,2,3,0	0,2,1,3,0,4	0,3,12,6,8,3	413	149	1	1.0	0.0,0.0,0.0,0.0,0.52,NA	NA,0.194,0.029,0.153,0.0,0.325	-0.036
ENSMUSG00000040687	Madd	2	-	91157984	91158488	91157984	91158143	91158416	91158488	0,0,0,2,8,0	0,6,3,3,18,3	0,2,4,5,2,6	0,11,7,8,10,2	422	149	1	1.0	NA,0.0,0.0,0.191,0.136,0.0	NA,0.06,0.168,0.181,0.066,0.514	-0.132
ENSMUSG00000078671	Chd2	7	-	73441585	73441799	73441585	73441679	73441768	73441799	0,45,23,59,84,7	0,0,0,0,0,0	4,83,97,66,50,79	0,1,0,0,0,1	238	149	1	1.0	NA,1.0,1.0,1.0,1.0,1.0	1.0,0.981,1.0,1.0,1.0,0.98	0.006
ENSMUSG00000036553	Sh3tc1	5	-	35699710	35700407	35699710	35699795	35700256	35700407	189,155,177,116,175,161	1,5,1,3,2,1	203,143,124,121,86,108	0,3,1,1,2,5	610	149	1	1.0	0.979,0.883,0.977,0.904,0.955,0.975	1.0,0.921,0.968,0.967,0.913,0.841	0.01
ENSMUSG00000036553	Sh3tc1	5	-	35699710	35700407	35699710	35699907	35700256	35700407	0,17,2,14,29,6	397,188,268,202,227,248	6,18,8,12,12,15	218,194,183,171,153,145	498	149	1	1.0	0.0,0.026,0.002,0.02,0.037,0.007	0.008,0.027,0.013,0.021,0.023,0.03	-0.005
ENSMUSG00000028423	Nfx1	4	+	41015202	41016150	41015202	41015433	41016076	41016150	4,27,16,18,24,3	8,36,21,24,22,18	0,21,29,13,9,7	2,24,21,27,27,24	792	149	1	1.0	0.086,0.124,0.125,0.124,0.17,0.03	0.0,0.141,0.206,0.083,0.059,0.052	0.02
ENSMUSG00000040044	Orc3	4	-	34597307	34598756	34597307	34597441	34598607	34598756	2,34,24,46,55,10	0,43,35,73,81,35	0,47,53,62,36,32	0,50,61,54,40,40	1315	149	1	1.0	1.0,0.082,0.072,0.067,0.071,0.031	NA,0.096,0.09,0.115,0.093,0.083	0.125
ENSMUSG00000024953	Prdx5	19	-	6907241	6908116	6907241	6907280	6907981	6908116	1255,833,816,706,794,839	11,15,18,25,23,40	830,820,678,615,623,561	31,24,12,12,25,16	850	149	1	1.0	0.952,0.907,0.888,0.832,0.858,0.786	0.824,0.857,0.908,0.9,0.814,0.86	0.01
ENSMUSG00000035875	AI182371	2	-	35086100	35086513	35086100	35086163	35086430	35086513	0,0,0,0,0,0	0,1,0,0,0,0	0,0,0,1,1,0	0,0,4,0,0,0	416	149	1	1.0	NA,0.0,NA,NA,NA,NA	NA,NA,0.0,1.0,1.0,NA	-0.667
ENSMUSG00000039205	Ciz1	2	+	32370863	32371408	32370863	32371101	32371248	32371408	56,121,101,124,156,57	12,49,63,50,77,5	16,130,144,99,149,130	19,54,64,35,33,29	296	149	1	1.0	0.701,0.554,0.447,0.555,0.505,0.852	0.298,0.548,0.531,0.587,0.694,0.693	0.044
ENSMUSG00000039205	Ciz1	2	+	32370863	32371408	32370863	32371113	32371248	32371408	54,109,98,113,147,49	0,16,18,17,29,4	15,118,136,92,140,121	0,12,20,26,7,19	284	149	1	1.0	1.0,0.781,0.741,0.777,0.727,0.865	1.0,0.838,0.781,0.65,0.913,0.77	-0.01
ENSMUSG00000039205	Ciz1	2	+	32374341	32375572	32374341	32374466	32375484	32375572	17,52,26,34,76,21	164,118,177,143,191,101	32,74,32,22,22,34	132,125,125,108,100,155	1167	149	1	1.0	0.013,0.053,0.018,0.029,0.048,0.026	0.03,0.07,0.032,0.025,0.027,0.027	-0.004
ENSMUSG00000039205	Ciz1	2	+	32376265	32377362	32376265	32376427	32377292	32377362	74,30,25,22,36,17	327,173,183,135,205,169	24,15,13,19,19,7	200,137,112,98,106,134	1014	149	1	1.0	0.032,0.025,0.02,0.023,0.025,0.015	0.017,0.016,0.017,0.028,0.026,0.008	0.005
ENSMUSG00000040359	Ufl1	4	-	25269027	25270618	25269027	25269174	25270559	25270618	0,0,1,4,1,0	0,34,30,44,54,26	0,4,1,2,1,0	1,33,34,22,26,27	1534	149	1	1.0	NA,0.0,0.003,0.009,0.002,0.0	0.0,0.012,0.003,0.009,0.004,0.0	-0.002
ENSMUSG00000019971	Cep290	10	+	100541549	100542524	100541549	100541816	100542416	100542524	0,0,0,4,0,0	0,10,2,11,11,2	0,1,0,0,4,0	0,12,5,12,2,0	749	149	1	1.0	NA,0.0,0.0,0.067,0.0,0.0	NA,0.016,0.0,0.0,0.285,NA	-0.062
ENSMUSG00000024830	Rps6kb2	19	-	4158609	4158919	4158609	4158717	4158802	4158919	12,14,22,19,29,7	0,2,1,1,0,4	18,33,18,13,15,21	0,0,5,0,0,0	234	149	1	1.0	1.0,0.817,0.933,0.924,1.0,0.527	1.0,1.0,0.696,1.0,1.0,1.0	-0.083
ENSMUSG00000024830	Rps6kb2	19	-	4158609	4158919	4158609	4158717	4158828	4158919	12,17,26,21,32,7	21,34,68,43,55,21	20,33,25,15,20,26	25,31,34,37,28,33	260	149	0.327976410704	1.0	0.247,0.223,0.18,0.219,0.25,0.16	0.314,0.379,0.296,0.189,0.29,0.311	-0.083
ENSMUSG00000028245	Nsmaf	4	-	6417164	6417877	6417164	6417207	6417745	6417877	0,14,4,6,18,2	5,53,33,35,35,26	0,10,14,3,1,2	5,46,59,45,44,45	687	149	1	1.0	0.0,0.054,0.026,0.036,0.1,0.016	0.0,0.045,0.049,0.014,0.005,0.01	0.018
ENSMUSG00000028245	Nsmaf	4	-	6418471	6421136	6418471	6418523	6420049	6421136	0,7,9,6,20,2	0,0,0,0,0,0	0,6,9,8,9,15	0,0,1,0,3,0	1675	149	1	1.0	NA,1.0,1.0,1.0,1.0,1.0	NA,1.0,0.445,1.0,0.211,1.0	0.269
ENSMUSG00000028245	Nsmaf	4	-	6420049	6421136	6420049	6420140	6421056	6421136	0,0,0,16,7,0	0,44,28,45,56,23	0,5,3,11,5,19	3,49,57,36,39,62	1065	149	1	1.0	NA,0.0,0.0,0.047,0.017,0.0	0.0,0.014,0.007,0.041,0.018,0.041	-0.007
ENSMUSG00000015536	Mocs2	13	+	114825210	114826281	114825210	114825234	114826157	114826281	301,356,289,297,386,493	0,0,10,22,10,15	174,361,262,250,248,269	6,8,13,3,7,5	1072	149	1	1.0	1.0,1.0,0.801,0.652,0.843,0.82	0.801,0.862,0.737,0.921,0.831,0.882	0.014
ENSMUSG00000015536	Mocs2	13	+	114825210	114826281	114825210	114825265	114826157	114826281	242,280,223,246,317,421	3,4,1,7,1,6	145,270,211,200,191,218	4,6,5,2,1,7	1041	149	1	1.0	0.92,0.909,0.97,0.834,0.978,0.909	0.838,0.866,0.858,0.935,0.965,0.817	0.04
ENSMUSG00000015536	Mocs2	13	+	114825210	114826281	114825210	114825361	114826157	114826281	0,25,15,12,20,25	516,371,476,346,494,706	6,16,14,5,2,17	364,335,352,321,316,414	945	149	1	1.0	0.0,0.011,0.005,0.005,0.006,0.006	0.003,0.007,0.006,0.002,0.001,0.006	0.001
ENSMUSG00000015536	Mocs2	13	+	114825210	114826281	114825210	114825361	114826204	114826281	294,135,153,144,150,242	0,2,4,1,0,6	112,132,144,77,91,126	0,3,1,2,2,0	992	149	1	1.0	1.0,0.91,0.852,0.956,1.0,0.858	1.0,0.869,0.956,0.853,0.872,1.0	0.004
ENSMUSG00000028180	Zranb2	3	+	157541699	157543244	157541699	157541869	157543157	157543244	36,75,34,51,93,23	96,124,147,143,188,139	21,88,65,71,60,67	28,117,130,102,88,130	1437	149	1	1.0	0.037,0.059,0.023,0.036,0.049,0.017	0.072,0.072,0.049,0.067,0.066,0.051	-0.026
ENSMUSG00000027655	Dhx35	2	+	158826304	158827999	158826304	158826417	158827902	158827999	0,13,2,11,16,0	0,27,11,26,22,6	0,9,4,13,2,23	1,26,14,23,12,12	1634	149	1	1.0	NA,0.042,0.016,0.037,0.062,0.0	0.0,0.031,0.025,0.049,0.015,0.149	-0.013
ENSMUSG00000068245	Phf11d	14	-	59348731	59349388	59348731	59349051	59349221	59349388	511,567,592,541,712,474	448,345,300,359,360,540	631,707,759,563,511,615	561,267,555,468,413,315	319	149	1	1.0	0.348,0.434,0.48,0.413,0.48,0.291	0.344,0.553,0.39,0.36,0.366,0.477	-0.007
ENSMUSG00000068245	Phf11d	14	-	59352650	59353381	59352650	59352782	59353317	59353381	5,128,64,63,131,21	748,990,750,1184,1156,855	5,203,153,86,105,119	623,1332,1264,1377,984,1146	684	149	1	1.0	0.001,0.027,0.018,0.011,0.024,0.005	0.002,0.032,0.026,0.013,0.023,0.022	-0.005
ENSMUSG00000068245	Phf11d	14	-	59355139	59356450	59355139	59355189	59356316	59356450	30,131,55,77,106,31	287,725,603,845,879,553	36,158,156,78,50,104	340,1063,969,971,746,937	1276	149	1	1.0	0.012,0.021,0.011,0.011,0.014,0.007	0.012,0.017,0.018,0.009,0.008,0.013	-0.0
ENSMUSG00000021701	Plk2	13	+	110396275	110396720	110396275	110396392	110396590	110396720	0,75,23,134,141,14	7,440,289,704,737,186	0,79,79,100,45,69	14,668,565,782,491,464	347	149	1	1.0	0.0,0.068,0.033,0.076,0.076,0.031	0.0,0.048,0.057,0.052,0.038,0.06	0.005
ENSMUSG00000021701	Plk2	13	+	110398372	110398808	110398372	110398470	110398678	110398808	11,274,122,564,423,114	111,635,545,840,850,341	19,245,186,337,264,254	111,846,763,1033,661,594	357	149	1	1.0	0.04,0.153,0.085,0.219,0.172,0.122	0.067,0.108,0.092,0.12,0.143,0.151	0.018
ENSMUSG00000039103	Nexn	3	-	152236981	152238022	152236981	152237579	152237664	152238022	0,3,2,2,5,5	3,0,0,0,3,1	0,3,5,2,5,5	0,0,0,0,0,2	234	149	1	1.0	0.0,1.0,1.0,1.0,0.515,0.761	NA,1.0,1.0,1.0,1.0,0.614	-0.21
ENSMUSG00000028034	Fubp1	3	+	152213976	152215630	152213976	152214067	152215591	152215630	0,2,0,10,18,0	13,209,114,204,285,69	0,6,11,20,2,10	4,174,231,144,138,173	1673	149	1	1.0	0.0,0.001,0.0,0.004,0.006,0.0	0.0,0.003,0.004,0.012,0.001,0.005	-0.002
ENSMUSG00000028034	Fubp1	3	+	152231876	152234570	152231876	152232022	152232394	152234570	6,21,18,7,26,24	290,209,281,185,227,380	14,6,16,7,19,14	239,166,164,139,155,175	521	149	1	1.0	0.006,0.028,0.018,0.011,0.032,0.018	0.016,0.01,0.027,0.014,0.034,0.022	-0.002
ENSMUSG00000028034	Fubp1	3	+	152231876	152234570	152231876	152232022	152234523	152234570	414,300,335,286,453,515	0,3,3,7,9,10	322,312,230,268,211,264	0,1,3,6,5,3	2650	149	1	1.0	1.0,0.849,0.863,0.697,0.739,0.743	1.0,0.946,0.812,0.715,0.704,0.832	-0.02
ENSMUSG00000028034	Fubp1	3	+	152232394	152236826	152232394	152234570	152236606	152236826	173,199,186,182,286,314	0,0,0,0,0,0	93,216,131,169,115,136	0,1,0,0,0,0	2185	149	1	1.0	1.0,1.0,1.0,1.0,1.0,1.0	1.0,0.936,1.0,1.0,1.0,1.0	0.011
ENSMUSG00000025330	Padi4	4	-	140757501	140757925	140757501	140757613	140757821	140757925	0,0,0,0,1,0	0,3,5,5,13,1	0,0,0,0,0,0	3,7,16,12,2,10	357	149	1	1.0	NA,0.0,0.0,0.0,0.031,0.0	0.0,0.0,0.0,0.0,0.0,0.0	0.006
ENSMUSG00000039233	Tbce	13	-	14005787	14006007	14005787	14005852	14005942	14006007	0,1,7,3,4,6	37,44,63,64,70,91	0,4,5,4,8,6	28,72,56,56,43,44	239	149	1	1.0	0.0,0.014,0.065,0.028,0.034,0.039	0.0,0.033,0.053,0.043,0.104,0.078	-0.022
ENSMUSG00000030871	Ears2	7	-	122044301	122044666	122044301	122044432	122044512	122044666	0,0,0,2,1,0	38,17,12,15,22,37	0,0,2,0,4,0	44,11,22,8,10,13	229	149	1	1.0	0.0,0.0,0.0,0.08,0.029,0.0	0.0,0.0,0.056,0.0,0.207,0.0	-0.026
ENSMUSG00000030871	Ears2	7	-	122046623	122048574	122046623	122046732	122048101	122048574	22,26,21,54,64,41	4,10,13,18,14,22	8,44,42,17,19,27	0,6,14,6,3,9	1518	149	0.635616244631	1.0	0.351,0.203,0.137,0.227,0.31,0.155	1.0,0.419,0.227,0.218,0.383,0.227	-0.182
ENSMUSG00000026708	Cenpl	1	+	161082907	161086338	161082907	161083450	161085987	161086338	9,33,24,33,65,29	70,15,20,2,17,30	20,33,29,27,28,14	15,17,3,5,16,8	2686	149	1	1.0	0.007,0.109,0.062,0.478,0.175,0.051	0.069,0.097,0.349,0.231,0.088,0.088	-0.007
ENSMUSG00000027365	Trpm7	2	-	126799168	126799363	126799168	126799234	126799312	126799363	0,4,4,5,12,6	0,51,37,62,92,35	0,5,5,9,1,10	0,76,68,48,25,58	227	149	1	1.0	NA,0.049,0.066,0.05,0.079,0.101	NA,0.041,0.046,0.11,0.026,0.102	0.004
ENSMUSG00000030180	Kdm5a	6	+	120427728	120428377	120427728	120427872	120428217	120428377	0,0,0,1,0,0	3,33,7,51,53,19	0,0,0,0,0,0	0,39,32,30,28,36	494	149	1	1.0	0.0,0.0,0.0,0.006,0.0,0.0	NA,0.0,0.0,0.0,0.0,0.0	0.001
ENSMUSG00000037475	Thoc2	X	-	41822692	41823546	41822692	41822871	41823361	41823546	0,6,0,26,11,2	8,31,22,44,54,5	0,5,4,8,0,4	0,33,44,39,30,22	639	149	1	1.0	0.0,0.043,0.0,0.121,0.045,0.085	NA,0.034,0.021,0.046,0.0,0.041	0.021
ENSMUSG00000098754	Prn	2	+	131953008	131956130	131953008	131953582	131954820	131956130	2,33,0,0,8,0	0,1,1,0,1,0	31,0,0,2,4,12	3,0,0,0,0,3	1387	149	1	1.0	1.0,0.78,0.0,NA,0.462,NA	0.526,NA,NA,1.0,1.0,0.301	-0.146
ENSMUSG00000020231	Dip2a	10	-	76279705	76279966	76279705	76279786	76279856	76279966	0,1,0,5,2,0	0,24,15,20,32,7	0,3,1,1,2,2	8,29,37,15,15,28	219	149	1	1.0	NA,0.028,0.0,0.145,0.041,0.0	0.0,0.066,0.018,0.043,0.083,0.046	0.0
ENSMUSG00000032477	Cdc25a	9	+	109889710	109891856	109889710	109889841	109891744	109891856	0,12,2,10,22,2	16,28,31,38,54,6	0,2,5,10,3,4	0,39,32,31,23,19	2052	149	1	1.0	0.0,0.03,0.005,0.019,0.029,0.024	NA,0.004,0.011,0.023,0.009,0.015	0.005
ENSMUSG00000031993	Snx19	9	+	30432234	30433430	30432234	30432373	30433329	30433430	4,13,11,15,35,5	7,43,24,50,71,38	15,9,18,14,20,17	18,42,43,41,41,41	1105	149	1	1.0	0.072,0.039,0.058,0.039,0.062,0.017	0.101,0.028,0.053,0.044,0.062,0.053	-0.009
ENSMUSG00000062006	Rpl34	3	-	130729050	130729302	130729050	130729150	130729228	130729302	9,27,18,38,39,54	7171,3043,4698,3357,4754,6687	22,29,23,25,22,19	4548,3153,3291,3023,2805,3040	227	149	1	1.0	0.001,0.006,0.003,0.007,0.005,0.005	0.003,0.006,0.005,0.005,0.005,0.004	-0.0
ENSMUSG00000053754	Chd8	14	-	52204432	52205506	52204432	52204584	52204789	52205506	0,19,11,17,31,2	22,62,59,69,108,26	0,15,16,4,10,18	8,53,81,56,73,74	354	149	1	1.0	0.0,0.114,0.073,0.094,0.108,0.031	0.0,0.106,0.077,0.029,0.055,0.093	0.01
ENSMUSG00000053754	Chd8	14	-	52204432	52205804	52204432	52205506	52205595	52205804	0,0,0,1,2,1	6,111,95,79,157,31	0,3,6,4,0,3	3,94,100,80,95,81	238	149	1	1.0	0.0,0.0,0.0,0.008,0.008,0.02	0.0,0.02,0.036,0.03,0.0,0.023	-0.012
ENSMUSG00000036661	Dennd3	15	+	73568421	73568745	73568421	73568525	73568607	73568745	0,0,2,0,2,0	8,17,3,19,9,6	0,8,6,1,8,5	5,16,16,13,9,9	231	149	0.000375583503462	0.112956447214	0.0,0.0,0.301,0.0,0.125,0.0	0.0,0.244,0.195,0.047,0.364,0.264	-0.115
ENSMUSG00000026878	Rab14	2	-	35180204	35183831	35180204	35182447	35183743	35183831	7,144,93,152,201,67	0,0,0,0,0,0	7,129,128,108,110,122	0,1,0,0,0,0	1445	149	1	1.0	1.0,1.0,1.0,1.0,1.0,1.0	1.0,0.93,1.0,1.0,1.0,1.0	0.012
ENSMUSG00000062906	Hdac10	15	-	89124174	89124588	89124174	89124253	89124531	89124588	50,17,17,13,24,10	34,3,9,11,6,13	9,18,25,7,6,19	2,17,6,4,7,4	427	149	1	1.0	0.339,0.664,0.397,0.292,0.583,0.212	0.611,0.27,0.592,0.379,0.23,0.624	-0.036
ENSMUSG00000062906	Hdac10	15	-	89127593	89128018	89127593	89127691	89127921	89128018	0,4,1,6,9,0	0,14,12,19,27,5	0,6,0,5,0,4	0,8,2,5,6,9	379	149	1	1.0	NA,0.101,0.032,0.11,0.116,0.0	NA,0.228,0.0,0.282,0.0,0.149	-0.06
ENSMUSG00000020329	Polrmt	10	-	79736366	79736614	79736366	79736443	79736522	79736614	11,2,1,3,1,1	115,25,55,21,33,69	18,6,0,0,0,4	59,19,17,13,20,21	228	149	1	1.0	0.059,0.05,0.012,0.085,0.019,0.009	0.166,0.171,0.0,0.0,0.0,0.111	-0.036
ENSMUSG00000020329	Polrmt	10	-	79737263	79737509	79737263	79737362	79737456	79737509	5,10,6,6,6,10	58,29,65,21,39,41	4,6,0,0,2,8	64,38,33,33,13,26	243	149	1	1.0	0.05,0.175,0.054,0.149,0.086,0.13	0.037,0.088,0.0,0.0,0.086,0.159	0.046
ENSMUSG00000020329	Polrmt	10	-	79737263	79737713	79737263	79737362	79737599	79737713	28,14,11,9,10,15	0,0,0,0,0,2	7,6,6,0,3,7	0,0,0,0,0,0	386	149	1	1.0	1.0,1.0,1.0,1.0,1.0,0.743	1.0,1.0,1.0,NA,1.0,1.0	-0.043
ENSMUSG00000020329	Polrmt	10	-	79737263	79737886	79737263	79737362	79737799	79737886	28,16,16,12,17,22	1,0,0,0,0,0	10,6,7,0,5,7	0,1,1,0,0,0	586	149	1	1.0	0.877,1.0,1.0,1.0,1.0,1.0	1.0,0.604,0.64,NA,1.0,1.0	0.131
ENSMUSG00000020329	Polrmt	10	-	79737263	79737886	79737263	79737713	79737799	79737886	5,2,6,6,7,9	99,33,57,26,42,42	3,3,4,0,2,2	48,38,26,34,20,34	235	149	1	1.0	0.031,0.037,0.063,0.128,0.096,0.12	0.038,0.048,0.089,0.0,0.06,0.036	0.034
ENSMUSG00000020329	Polrmt	10	-	79738030	79738804	79738030	79738210	79738681	79738804	22,5,23,9,29,2	0,3,2,0,0,4	4,17,15,15,12,17	0,0,0,0,1,3	620	149	0.165277366654	1.0	1.0,0.286,0.734,1.0,1.0,0.107	1.0,1.0,1.0,1.0,0.743,0.577	-0.199
ENSMUSG00000059070	Rpl18	7	+	45719528	45720018	45719528	45719636	45719919	45720018	47,7,17,5,16,27	11537,3409,5796,3813,5251,9209	16,20,7,18,11,7	6940,3609,3493,3166,3278,3906	432	149	1	1.0	0.001,0.001,0.001,0.0,0.001,0.001	0.001,0.002,0.001,0.002,0.001,0.001	-0.0
ENSMUSG00000036775	Decr2	17	-	26083844	26084135	26083844	26083938	26084010	26084135	0,1,5,0,1,7	9,51,54,45,78,41	0,2,2,0,0,0	33,45,48,39,46,42	221	149	1	1.0	0.0,0.013,0.059,0.0,0.009,0.103	0.0,0.029,0.027,0.0,0.0,0.0	0.021
ENSMUSG00000030357	Fkbp4	6	-	128433525	128433793	128433525	128433609	128433702	128433793	1,8,1,0,4,11	247,148,184,164,294,226	4,4,0,2,2,1	61,139,109,100,136,160	242	149	1	1.0	0.002,0.032,0.003,0.0,0.008,0.029	0.039,0.017,0.0,0.012,0.009,0.004	-0.001
ENSMUSG00000019578	Ubxn6	17	-	56069690	56070985	56069690	56069775	56070887	56070985	54,44,30,53,95,36	0,0,2,0,1,0	18,47,43,43,36,37	1,0,3,0,0,0	1261	149	1	1.0	1.0,1.0,0.639,1.0,0.918,1.0	0.68,1.0,0.629,1.0,1.0,1.0	0.041
ENSMUSG00000015083	C8g	2	-	25498655	25499115	25498655	25498943	25499013	25499115	0,0,0,0,0,0	6,0,0,0,1,1	0,0,0,0,0,2	0,0,0,0,0,0	219	149	1	1.0	0.0,NA,NA,NA,0.0,0.0	NA,NA,NA,NA,NA,1.0	-1.0
ENSMUSG00000035086	Becn1	11	-	101289782	101290499	101289782	101289925	101290438	101290499	4,21,26,49,56,27	158,268,319,304,436,436	3,48,28,34,24,31	188,345,306,283,283,283	662	149	1	1.0	0.006,0.017,0.018,0.035,0.028,0.014	0.004,0.03,0.02,0.026,0.019,0.024	-0.001
ENSMUSG00000035086	Becn1	11	-	101294000	101295164	101294000	101294147	101294965	101295164	28,144,95,115,173,96	0,0,1,0,2,0	59,133,104,144,151,171	0,1,1,0,0,0	967	149	1	1.0	1.0,1.0,0.936,1.0,0.93,1.0	1.0,0.953,0.941,1.0,1.0,1.0	-0.005
ENSMUSG00000035086	Becn1	11	-	101294000	101295164	101294000	101294147	101294969	101295164	28,144,95,119,174,97	160,311,283,290,467,389	59,133,104,144,153,172	95,337,322,251,251,301	971	149	1	1.0	0.026,0.066,0.049,0.059,0.054,0.037	0.087,0.057,0.047,0.081,0.086,0.081	-0.025
ENSMUSG00000035086	Becn1	11	-	101294000	101295164	101294000	101294228	101294969	101295164	28,133,82,101,164,89	0,0,0,0,2,1	43,122,91,135,133,155	0,0,1,1,0,0	890	149	1	1.0	1.0,1.0,1.0,1.0,0.932,0.937	1.0,1.0,0.938,0.958,1.0,1.0	-0.004
ENSMUSG00000035086	Becn1	11	-	101294000	101295164	101294000	101294147	101295034	101295164	88,265,235,266,371,277	9,14,2,1,3,0	108,303,232,261,276,329	3,0,3,2,2,8	1036	149	1	1.0	0.584,0.731,0.944,0.975,0.947,1.0	0.838,1.0,0.918,0.949,0.952,0.855	-0.055
ENSMUSG00000035086	Becn1	11	-	101294000	101295164	101294000	101294228	101295034	101295164	88,254,222,248,361,269	0,0,0,1,1,0	92,292,219,252,256,312	0,0,0,0,0,0	955	149	1	1.0	1.0,1.0,1.0,0.975,0.983,1.0	1.0,1.0,1.0,1.0,1.0,1.0	-0.007
ENSMUSG00000035086	Becn1	11	-	101295533	101296316	101295533	101295624	101296193	101296316	24,154,77,148,111,75	0,0,0,0,0,0	15,89,86,86,116,76	0,4,0,0,0,6	718	149	1	1.0	1.0,1.0,1.0,1.0,1.0,1.0	1.0,0.822,1.0,1.0,1.0,0.724	0.076
ENSMUSG00000035086	Becn1	11	-	101295533	101296316	101295533	101295624	101296257	101296316	24,166,89,164,128,78	56,244,193,243,330,186	16,110,95,91,130,91	32,313,263,247,203,230	782	149	1	1.0	0.075,0.115,0.081,0.114,0.069,0.074	0.087,0.063,0.064,0.066,0.109,0.07	0.012
ENSMUSG00000035215	Lsm7	10	-	80854617	80855193	80854617	80854708	80855013	80855193	90,36,45,19,42,32	0,0,0,6,0,5	51,25,18,20,19,20	0,0,0,0,1,0	454	149	1	1.0	1.0,1.0,1.0,0.51,1.0,0.677	1.0,1.0,1.0,1.0,0.862,1.0	-0.113
ENSMUSG00000014601	Strip1	3	-	107615760	107616608	107615760	107615827	107616507	107616608	0,36,22,22,37,13	55,97,90,71,113,65	6,20,14,10,20,20	38,82,110,75,86,91	829	149	1	1.0	0.0,0.063,0.042,0.053,0.056,0.035	0.028,0.042,0.022,0.023,0.04,0.038	0.009
ENSMUSG00000032067	Pts	9	-	50524722	50526949	50524722	50524779	50526869	50526949	36,62,60,54,46,50	0,3,1,0,1,0	22,48,30,35,48,26	0,2,0,0,0,0	2239	149	1	1.0	1.0,0.579,0.8,1.0,0.754,1.0	1.0,0.615,1.0,1.0,1.0,1.0	-0.08
ENSMUSG00000003575	Crtc1	8	-	70391860	70392163	70391860	70391911	70392019	70392163	0,20,16,16,21,8	0,2,2,0,9,0	0,15,26,30,35,14	0,3,1,0,0,0	257	149	1	1.0	NA,0.853,0.823,1.0,0.575,1.0	NA,0.744,0.938,1.0,1.0,1.0	-0.086
ENSMUSG00000003575	Crtc1	8	-	70392921	70397954	70392921	70393055	70397745	70397954	20,43,8,52,57,15	0,14,12,13,13,0	4,43,37,31,34,26	0,17,11,13,8,8	4839	149	1	1.0	1.0,0.086,0.02,0.11,0.119,1.0	1.0,0.072,0.094,0.068,0.116,0.091	0.149
ENSMUSG00000006301	Tmbim1	1	-	74291430	74291734	74291430	74291468	74291694	74291734	0,6,7,2,13,0	73,311,237,268,425,208	0,2,7,3,2,4	51,228,271,212,228,287	375	149	1	1.0	0.0,0.008,0.012,0.003,0.012,0.0	0.0,0.003,0.01,0.006,0.003,0.006	0.001
ENSMUSG00000006301	Tmbim1	1	-	74291694	74292888	74291694	74291734	74292834	74292888	0,25,9,21,24,10	0,0,0,0,2,0	1,9,12,9,12,15	0,1,4,0,1,0	1249	149	1	1.0	NA,1.0,1.0,1.0,0.589,1.0	1.0,0.518,0.264,1.0,0.589,1.0	0.189
ENSMUSG00000028540	Dph2	4	-	117889754	117891118	117889754	117889931	117890894	117891118	23,106,109,79,116,88	0,0,0,0,0,1	10,124,103,67,86,90	0,0,0,0,0,0	1112	149	1	1.0	1.0,1.0,1.0,1.0,1.0,0.922	1.0,1.0,1.0,1.0,1.0,1.0	-0.013
ENSMUSG00000035047	Kri1	9	-	21280163	21280489	21280163	21280259	21280362	21280489	3,14,24,2,17,1	23,84,34,105,125,32	2,18,13,14,4,23	16,89,125,55,66,76	252	149	1	1.0	0.072,0.09,0.294,0.011,0.074,0.018	0.069,0.107,0.058,0.131,0.035,0.152	0.001
ENSMUSG00000035047	Kri1	9	-	21281661	21281911	21281661	21281739	21281814	21281911	3,3,0,0,3,0	24,76,86,75,89,53	5,1,11,2,4,1	28,75,105,70,101,74	224	149	1	1.0	0.077,0.026,0.0,0.0,0.022,0.0	0.106,0.009,0.065,0.019,0.026,0.009	-0.018
ENSMUSG00000024073	Birc6	17	+	74561150	74562101	74561150	74561262	74562018	74562101	0,6,6,10,5,0	0,28,1,28,56,6	0,5,10,11,10,15	0,15,19,34,21,21	905	149	1	1.0	NA,0.034,0.497,0.056,0.014,0.0	NA,0.052,0.08,0.051,0.073,0.105	0.048
ENSMUSG00000024073	Birc6	17	+	74618435	74619838	74618435	74618563	74619706	74619838	0,3,5,8,5,2	0,17,2,22,30,4	0,1,2,5,4,8	0,22,23,21,15,32	1292	149	1	1.0	NA,0.02,0.224,0.04,0.019,0.055	NA,0.005,0.01,0.027,0.03,0.028	0.052
ENSMUSG00000032913	Lrig2	3	-	104465486	104467363	104465486	104465768	104467042	104467363	1,10,2,7,13,2	0,16,11,17,16,2	0,3,11,7,4,1	2,8,24,26,13,21	1423	149	1	1.0	1.0,0.061,0.019,0.041,0.078,0.095	0.0,0.038,0.046,0.027,0.031,0.005	0.191
ENSMUSG00000078762	Haus5	7	-	30659062	30659413	30659062	30659126	30659288	30659413	0,0,4,0,8,0	0,14,16,9,12,0	0,0,2,2,1,0	0,11,9,2,16,6	311	149	1	1.0	NA,0.0,0.107,0.0,0.242,NA	NA,0.0,0.096,0.324,0.029,0.0	-0.003
ENSMUSG00000030409	Dmpk	7	+	19088000	19088264	19088000	19088100	19088187	19088264	0,20,23,18,51,22	0,0,0,0,0,0	0,32,17,18,31,30	0,1,0,2,0,0	236	149	1	1.0	NA,1.0,1.0,1.0,1.0,1.0	NA,0.953,1.0,0.85,1.0,1.0	0.039
ENSMUSG00000030409	Dmpk	7	+	19088000	19088264	19088000	19088109	19088187	19088264	0,19,23,18,48,22	0,0,0,0,2,2	0,32,17,18,28,30	0,0,1,2,0,0	227	149	1	1.0	NA,1.0,1.0,1.0,0.94,0.878	NA,1.0,0.918,0.855,1.0,1.0	0.009
ENSMUSG00000030409	Dmpk	7	+	19091938	19092254	19091938	19092036	19092207	19092254	0,9,1,0,11,1	0,16,2,4,9,11	6,2,6,1,4,3	14,11,10,4,5,5	320	149	1	1.0	NA,0.208,0.189,0.0,0.363,0.041	0.166,0.078,0.218,0.104,0.271,0.218	-0.016
ENSMUSG00000033916	Chmp2a	7	-	13032434	13032821	13032434	13032565	13032641	13032821	30,14,10,11,6,19	2560,756,1338,857,1267,1838	10,7,12,7,13,12	1633,936,993,904,836,922	225	149	1	1.0	0.008,0.012,0.005,0.008,0.003,0.007	0.004,0.005,0.008,0.005,0.01,0.009	0.0
ENSMUSG00000033916	Chmp2a	7	-	13032434	13032821	13032434	13032565	13032791	13032821	2243,913,1421,1019,1432,2077	45,9,14,9,17,32	1394,1114,1160,1018,962,1030	14,5,4,5,8,0	375	149	1	1.0	0.952,0.976,0.976,0.978,0.971,0.963	0.975,0.989,0.991,0.988,0.979,1.0	-0.018
ENSMUSG00000028687	Mutyh	4	+	116816312	116816507	116816312	116816354	116816435	116816507	0,0,2,0,2,0	0,3,2,12,3,1	0,0,0,0,1,0	2,0,2,0,0,1	230	149	1	1.0	NA,0.0,0.393,0.0,0.302,0.0	0.0,NA,0.0,NA,1.0,0.0	-0.111
ENSMUSG00000028687	Mutyh	4	+	116817668	116818282	116817668	116817805	116818240	116818282	8,3,5,0,6,0	0,0,0,0,1,0	3,5,9,2,2,2	0,0,0,0,0,0	584	149	1	1.0	1.0,1.0,1.0,NA,0.605,NA	1.0,1.0,1.0,1.0,1.0,1.0	-0.099
ENSMUSG00000028687	Mutyh	4	+	116817887	116818282	116817887	116818037	116818240	116818282	8,0,4,0,4,0	8,1,5,0,0,1	3,2,1,2,1,0	0,4,0,0,1,1	352	149	1	1.0	0.297,0.0,0.253,NA,1.0,0.0	1.0,0.175,1.0,1.0,0.297,0.0	-0.269
ENSMUSG00000039354	Smarcal1	1	+	72611294	72613024	72611294	72611435	72612808	72613024	0,3,4,3,6,0	32,24,35,37,43,44	1,2,6,2,9,2	5,30,43,33,20,31	1522	149	1	1.0	0.0,0.012,0.011,0.008,0.013,0.0	0.019,0.006,0.013,0.006,0.042,0.006	-0.008
ENSMUSG00000023944	Hsp90ab1	17	-	45568857	45569387	45568857	45569126	45569239	45569387	39,67,37,79,73,46	4083,3035,3868,3739,5189,5042	45,37,40,53,44,48	2306,2922,3016,2684,2894,3011	262	149	1	1.0	0.005,0.012,0.005,0.012,0.008,0.005	0.011,0.007,0.007,0.011,0.009,0.009	-0.001
ENSMUSG00000023944	Hsp90ab1	17	-	45571412	45571911	45571412	45571619	45571764	45571911	0,12,6,14,16,3	497,3949,3189,4819,6375,2124	0,16,2,6,14,18	316,3569,3899,3644,3907,4241	294	149	1	1.0	0.0,0.002,0.001,0.001,0.001,0.001	0.0,0.002,0.0,0.001,0.002,0.002	-0.0
ENSMUSG00000035969	Rusc2	4	+	43426227	43427088	43426227	43426365	43426447	43427088	146,190,227,188,201,167	185,115,151,85,117,103	169,154,153,151,123,158	179,137,143,101,104,107	231	149	0.776635875217	1.0	0.337,0.516,0.492,0.588,0.526,0.511	0.378,0.42,0.408,0.491,0.433,0.488	0.059
ENSMUSG00000038374	Rbm8a	3	+	96631431	96633791	96631431	96631568	96631688	96633791	0,1,0,0,6,2	1651,329,627,491,560,1245	9,4,0,0,5,5	1124,392,384,344,334,437	269	149	1	1.0	0.0,0.002,0.0,0.0,0.006,0.001	0.004,0.006,0.0,0.0,0.008,0.006	-0.002
ENSMUSG00000015291	Gdi1	X	+	74307671	74308261	74307671	74307870	74308129	74308261	42,338,185,225,409,111	21,121,91,151,228,107	43,280,213,176,281,279	11,178,153,145,125,147	408	149	1	1.0	0.422,0.505,0.426,0.352,0.396,0.275	0.588,0.365,0.337,0.307,0.451,0.409	-0.014
ENSMUSG00000015291	Gdi1	X	+	74309075	74310134	74309075	74309175	74309962	74310134	6,127,79,69,145,26	62,239,192,248,344,183	4,78,76,47,50,52	52,226,230,172,196,209	936	149	1	1.0	0.015,0.078,0.061,0.042,0.063,0.022	0.012,0.052,0.05,0.042,0.039,0.038	0.008
ENSMUSG00000025484	Bet1l	7	-	140854764	140855165	140854764	140854821	140855073	140855165	9,21,36,40,66,24	120,101,123,78,130,98	11,27,27,17,27,26	40,129,121,87,112,133	401	149	1	1.0	0.027,0.072,0.098,0.16,0.159,0.083	0.093,0.072,0.077,0.068,0.082,0.068	0.023
ENSMUSG00000025484	Bet1l	7	-	140854764	140855165	140854764	140854937	140855073	140855165	9,14,19,30,57,17	0,1,0,0,0,0	3,20,13,9,20,19	0,0,0,0,0,0	285	149	1	1.0	1.0,0.88,1.0,1.0,1.0,1.0	1.0,1.0,1.0,1.0,1.0,1.0	-0.02
ENSMUSG00000045934	Mtmr11	3	+	96164785	96165085	96164785	96164873	96164996	96165085	0,2,0,0,0,0	0,1,1,2,6,3	0,0,0,0,1,0	0,2,0,1,1,2	272	149	1	1.0	NA,0.523,0.0,0.0,0.0,0.0	NA,0.0,NA,0.0,0.354,0.0	0.016
ENSMUSG00000028107	Tars2	3	-	95748486	95750417	95748486	95748554	95750338	95750417	32,54,21,50,59,33	0,0,0,0,0,0	17,38,34,32,21,42	0,0,0,1,0,0	1933	149	1	1.0	1.0,1.0,1.0,1.0,1.0,1.0	1.0,1.0,1.0,0.712,1.0,1.0	0.048
ENSMUSG00000028107	Tars2	3	-	95748486	95750417	95748486	95748633	95750338	95750417	0,32,7,29,32,9	16,29,56,27,41,47	3,20,25,19,13,31	9,28,26,21,24,44	1854	149	1	1.0	0.0,0.081,0.01,0.079,0.059,0.015	0.026,0.054,0.072,0.068,0.042,0.054	-0.012
ENSMUSG00000002799	Jag2	12	-	112915604	112915993	112915604	112915718	112915879	112915993	0,0,0,0,0,0	0,0,0,1,0,0	0,0,0,0,4,0	0,0,0,0,0,0	310	149	1	1.0	NA,NA,NA,0.0,NA,NA	NA,NA,NA,NA,1.0,NA	-1.0
ENSMUSG00000005774	Rfx5	3	+	94956486	94956802	94956486	94956606	94956720	94956802	0,3,2,14,15,0	0,17,15,23,21,8	0,21,10,5,3,18	0,21,17,11,24,14	263	149	1	1.0	NA,0.091,0.07,0.256,0.288,0.0	NA,0.362,0.25,0.205,0.066,0.421	-0.12
ENSMUSG00000005774	Rfx5	3	+	94957781	94961349	94957781	94957885	94958249	94961349	0,8,3,13,6,5	0,25,8,11,28,4	5,12,8,8,9,18	0,13,11,20,14,24	513	149	1	1.0	NA,0.085,0.098,0.256,0.059,0.266	1.0,0.211,0.174,0.104,0.157,0.179	-0.151
ENSMUSG00000074240	Cib3	8	-	72205562	72207274	72205562	72205758	72207126	72207274	0,0,0,0,2,0	0,0,0,0,0,0	1,0,0,2,0,0	0,0,1,0,0,0	1517	149	1	1.0	NA,NA,NA,NA,1.0,NA	1.0,NA,0.0,1.0,NA,NA	0.333
ENSMUSG00000028114	Mettl14	3	-	123368296	123371485	123368296	123369690	123371274	123371485	39,40,44,38,35,36	11,31,29,40,36,62	27,18,33,25,14,23	4,19,21,21,29,35	1733	149	1	1.0	0.234,0.1,0.115,0.076,0.077,0.048	0.367,0.075,0.119,0.093,0.04,0.053	-0.016
ENSMUSG00000041264	Uspl1	5	+	149213351	149215434	149213351	149213522	149214022	149215434	64,135,166,165,222,138	9,13,27,11,33,10	22,153,157,120,112,167	0,21,14,16,17,5	649	149	0.992601085506	1.0	0.62,0.705,0.585,0.775,0.607,0.76	1.0,0.626,0.72,0.633,0.602,0.885	-0.069
ENSMUSG00000001016	Ilf2	3	+	90486850	90487097	90486850	90486912	90486982	90487097	23,15,14,6,35,12	100,83,84,57,110,85	2,12,16,12,17,10	56,73,62,59,53,86	219	149	1	1.0	0.135,0.109,0.102,0.067,0.178,0.088	0.024,0.101,0.149,0.122,0.179,0.073	0.005
ENSMUSG00000027933	Ints3	3	-	90392527	90392891	90392527	90392600	90392790	90392891	12,4,6,5,2,0	55,46,87,52,80,59	10,3,5,1,5,2	35,60,52,48,48,44	339	149	1	1.0	0.088,0.037,0.029,0.041,0.011,0.0	0.112,0.022,0.041,0.009,0.044,0.02	-0.007
ENSMUSG00000042404	Dennd4b	3	+	90277734	90278129	90277734	90277904	90277987	90278129	0,6,3,9,2,6	32,87,68,65,121,54	2,8,5,5,6,2	26,117,87,58,76,102	232	149	1	1.0	0.0,0.042,0.028,0.082,0.011,0.067	0.047,0.042,0.036,0.052,0.048,0.012	-0.001
ENSMUSG00000026127	Imp4	1	+	34443768	34444091	34443768	34443923	34443996	34444091	0,3,7,12,8,7	91,173,200,178,269,173	3,4,6,3,5,10	103,163,172,121,123,166	222	149	1	1.0	0.0,0.012,0.023,0.043,0.02,0.026	0.019,0.016,0.023,0.016,0.027,0.039	-0.003
ENSMUSG00000027944	Hax1	3	-	89997386	89998003	89997386	89997565	89997737	89998003	21,31,35,41,39,67	37,37,56,40,42,63	20,58,32,41,39,43	45,34,33,19,39,29	321	149	0.656874079606	1.0	0.209,0.28,0.225,0.322,0.301,0.33	0.171,0.442,0.31,0.5,0.317,0.408	-0.08
ENSMUSG00000027944	Hax1	3	-	89997386	89998003	89997386	89997574	89997737	89998003	11,22,19,26,24,34	554,423,560,516,592,665	8,41,19,25,21,19	381,424,489,414,340,425	312	149	1	1.0	0.009,0.024,0.016,0.023,0.019,0.024	0.01,0.044,0.018,0.028,0.029,0.021	-0.006
ENSMUSG00000027944	Hax1	3	-	89997386	89998003	89997386	89997565	89997801	89998003	305,281,374,305,395,484	0,0,0,0,0,0	208,326,352,294,246,344	0,0,0,0,0,2	385	149	1	1.0	1.0,1.0,1.0,1.0,1.0,1.0	1.0,1.0,1.0,1.0,1.0,0.985	0.002
ENSMUSG00000027944	Hax1	3	-	89997386	89998003	89997386	89997574	89997801	89998003	295,272,358,290,380,451	1,2,1,1,3,0	196,309,339,278,228,320	0,4,7,4,0,0	376	149	1	1.0	0.992,0.982,0.993,0.991,0.98,1.0	1.0,0.968,0.95,0.965,1.0,1.0	0.009
ENSMUSG00000064068	Mtx1	3	-	89210106	89210448	89210106	89210183	89210265	89210448	3,29,30,29,41,18	430,140,232,140,218,319	3,33,32,29,38,37	267,117,139,126,128,146	231	149	1	1.0	0.004,0.118,0.077,0.118,0.108,0.035	0.007,0.154,0.129,0.129,0.161,0.14	-0.043
ENSMUSG00000064068	Mtx1	3	-	89212682	89212946	89212682	89212762	89212876	89212946	17,34,23,35,38,26	211,272,304,231,324,394	25,28,22,31,10,13	170,208,247,200,211,233	263	149	1	1.0	0.044,0.066,0.041,0.079,0.062,0.036	0.077,0.071,0.048,0.081,0.026,0.031	-0.001
ENSMUSG00000005625	Psmd4	3	-	95032704	95033546	95032704	95032984	95033481	95033546	200,92,90,101,81,112	2027,415,867,482,661,1255	165,68,62,63,60,45	1446,464,419,392,446,445	646	149	1	1.0	0.022,0.049,0.023,0.046,0.027,0.02	0.026,0.033,0.033,0.036,0.03,0.023	0.001
ENSMUSG00000005625	Psmd4	3	-	95033632	95034026	95033632	95033764	95033908	95034026	19,9,8,13,14,7	610,206,327,226,240,398	3,3,6,15,2,5	357,148,195,165,158,194	293	149	1	1.0	0.016,0.022,0.012,0.028,0.029,0.009	0.004,0.01,0.015,0.044,0.006,0.013	0.004
ENSMUSG00000005625	Psmd4	3	-	95033632	95034026	95033632	95033764	95033917	95034026	65,26,22,29,25,27	1185,351,638,387,526,835	10,9,10,18,13,21	674,350,341,281,321,367	302	149	1	1.0	0.026,0.035,0.017,0.036,0.023,0.016	0.007,0.013,0.014,0.031,0.02,0.027	0.007
ENSMUSG00000005625	Psmd4	3	-	95034941	95035924	95034941	95035010	95035809	95035924	12,41,15,19,33,23	0,2,2,0,7,10	0,19,34,28,31,29	0,2,0,8,3,2	948	149	1	1.0	1.0,0.763,0.541,1.0,0.426,0.266	NA,0.599,1.0,0.355,0.619,0.695	0.012
ENSMUSG00000068917	Clk2	3	+	89168694	89170115	89168694	89168923	89169614	89170115	0,46,7,40,47,14	17,44,38,23,59,7	2,41,29,12,31,42	1,40,36,33,49,39	840	149	1	1.0	0.0,0.156,0.032,0.236,0.124,0.262	0.262,0.154,0.125,0.061,0.101,0.16	-0.009
ENSMUSG00000068917	Clk2	3	+	89168694	89170115	89168694	89168923	89170048	89170115	0,62,23,66,67,17	3,21,13,22,25,6	10,54,53,27,46,68	1,17,12,28,29,13	1274	149	1	1.0	0.0,0.257,0.171,0.26,0.239,0.249	0.539,0.271,0.341,0.101,0.156,0.38	-0.102
ENSMUSG00000068917	Clk2	3	+	89169614	89170115	89169614	89169702	89170048	89170115	0,18,16,28,27,3	17,58,63,59,81,33	8,15,25,15,16,26	13,59,51,41,64,59	495	149	1	1.0	0.0,0.085,0.071,0.125,0.091,0.027	0.156,0.071,0.129,0.099,0.07,0.117	-0.04
ENSMUSG00000068922	Msto1	3	-	88910625	88911014	88910625	88910810	88910882	88911014	0,2,2,0,5,1	162,51,79,68,82,90	0,1,0,0,1,0	72,50,55,27,56,73	221	149	1	1.0	0.0,0.026,0.017,0.0,0.039,0.007	0.0,0.013,0.0,0.0,0.012,0.0	0.011
ENSMUSG00000028057	Rit1	3	+	88717325	88717658	88717325	88717470	88717572	88717658	8,19,12,13,26,26	50,40,42,67,57,86	0,23,8,17,14,13	20,53,63,33,17,33	251	149	1	1.0	0.087,0.22,0.145,0.103,0.213,0.152	0.0,0.205,0.07,0.234,0.328,0.19	-0.018
ENSMUSG00000028057	Rit1	3	+	88717325	88717658	88717325	88717470	88717601	88717658	13,25,19,19,27,31	248,309,369,314,445,484	9,16,14,13,17,15	172,326,311,344,246,291	280	149	1	1.0	0.027,0.041,0.027,0.031,0.031,0.033	0.027,0.025,0.023,0.02,0.035,0.027	0.006
ENSMUSG00000028057	Rit1	3	+	88725994	88726471	88725994	88726068	88726279	88726471	1,18,8,18,10,18	374,324,399,379,486,597	6,13,5,7,10,9	218,386,360,342,317,340	360	149	1	1.0	0.001,0.022,0.008,0.019,0.008,0.012	0.011,0.014,0.006,0.008,0.013,0.011	0.001
ENSMUSG00000028064	Sema4a	3	-	88451344	88451786	88451344	88451450	88451687	88451786	8,43,28,58,90,16	36,373,218,419,560,131	1,53,44,44,55,41	10,311,397,318,351,341	386	149	1	1.0	0.079,0.043,0.047,0.051,0.058,0.045	0.037,0.062,0.041,0.051,0.057,0.044	0.005
ENSMUSG00000028064	Sema4a	3	-	88451344	88451786	88451344	88451467	88451687	88451786	1,38,28,54,88,14	0,2,1,9,24,2	1,43,38,37,53,35	0,8,8,4,6,2	369	149	1	1.0	1.0,0.885,0.919,0.708,0.597,0.739	1.0,0.685,0.657,0.789,0.781,0.876	0.01
ENSMUSG00000028064	Sema4a	3	-	88451344	88451786	88451344	88451497	88451687	88451786	1,30,20,44,64,9	0,2,5,2,11,0	1,33,27,32,48,28	0,3,4,17,3,6	339	149	0.531127673107	1.0	1.0,0.868,0.637,0.906,0.719,1.0	1.0,0.829,0.748,0.453,0.876,0.672	0.092
ENSMUSG00000032383	Ppib	9	+	66062988	66065671	66062988	66063082	66065486	66065671	69,124,79,53,123,51	2458,1076,1386,1004,1422,1179	44,90,77,65,105,71	1752,989,940,923,879,1061	2553	149	1	1.0	0.002,0.007,0.003,0.003,0.005,0.003	0.001,0.005,0.005,0.004,0.007,0.004	-0.001
ENSMUSG00000001418	Glmp	3	+	88325676	88326312	88325676	88325931	88326114	88326312	18,29,29,25,16,9	239,612,490,524,769,392	1,34,18,36,24,32	236,567,542,467,523,549	332	149	1	1.0	0.033,0.021,0.026,0.021,0.009,0.01	0.002,0.026,0.015,0.033,0.02,0.025	-0.0
ENSMUSG00000001416	Cct3	3	+	88299341	88300991	88299341	88299403	88300799	88300991	2,48,38,71,64,26	129,559,512,582,882,441	21,46,35,33,25,48	74,590,642,527,594,588	1545	149	1	1.0	0.001,0.008,0.007,0.012,0.007,0.006	0.027,0.007,0.005,0.006,0.004,0.008	-0.003
ENSMUSG00000001416	Cct3	3	+	88299341	88300991	88299341	88299403	88300928	88300991	2,59,49,83,77,42	0,1,0,0,2,0	25,57,52,41,39,54	0,0,0,0,4,0	1674	149	1	1.0	1.0,0.84,1.0,1.0,0.774,1.0	1.0,1.0,1.0,1.0,0.465,1.0	0.025
ENSMUSG00000001416	Cct3	3	+	88300799	88300991	88300799	88300850	88300928	88300991	0,20,20,25,31,19	147,538,530,640,935,472	10,22,22,13,21,14	91,637,650,584,603,631	227	149	1	1.0	0.0,0.024,0.024,0.025,0.021,0.026	0.067,0.022,0.022,0.014,0.022,0.014	-0.007
ENSMUSG00000001416	Cct3	3	+	88321013	88321507	88321013	88321145	88321443	88321507	39,37,31,36,31,52	2242,716,1256,725,1039,1817	12,16,46,20,13,26	1451,665,683,481,645,759	447	149	1	1.0	0.006,0.017,0.008,0.016,0.01,0.009	0.003,0.008,0.022,0.014,0.007,0.011	0.0
ENSMUSG00000028073	Pear1	3	-	87752471	87752836	87752471	87752600	87752707	87752836	0,0,0,0,2,0	1,2,0,0,4,0	0,1,0,0,4,1	0,1,2,0,0,2	256	149	1	1.0	0.0,0.0,NA,NA,0.225,NA	NA,0.368,0.0,NA,1.0,0.225	-0.323
ENSMUSG00000028073	Pear1	3	-	87756848	87757264	87756848	87756985	87757143	87757264	0,2,0,1,0,2	0,0,0,0,1,0	0,0,0,0,0,5	0,0,0,0,0,0	307	149	1	1.0	NA,1.0,NA,1.0,0.0,1.0	NA,NA,NA,NA,NA,1.0	-0.25
ENSMUSG00000025579	Gaa	11	+	119273974	119274311	119273974	119274140	119274214	119274311	0,5,4,4,7,0	6,112,103,140,199,32	0,1,4,2,0,1	3,99,116,104,123,97	223	149	1	1.0	0.0,0.029,0.025,0.019,0.023,0.0	0.0,0.007,0.023,0.013,0.0,0.007	0.008
ENSMUSG00000004565	Pnpla6	8	+	3523257	3523867	3523257	3523341	3523757	3523867	0,6,0,0,2,0	0,26,13,12,33,2	0,0,0,0,0,0	5,19,18,22,15,19	565	149	1	1.0	NA,0.057,0.0,0.0,0.016,0.0	0.0,0.0,0.0,0.0,0.0,0.0	0.015
ENSMUSG00000040054	Baz2a	10	+	128115024	128116169	128115024	128115085	128116060	128116169	6,32,16,22,55,21	0,51,7,49,51,0	0,42,24,42,56,34	0,53,42,33,31,49	1124	149	1	1.0	1.0,0.077,0.233,0.056,0.125,1.0	NA,0.095,0.07,0.144,0.193,0.084	0.298
ENSMUSG00000002332	Dhrs1	14	-	55743657	55745088	55743657	55743801	55744917	55745088	0,8,0,2,1,2	47,119,152,158,195,194	0,5,4,0,2,5	61,134,151,141,109,165	1265	149	1	1.0	0.0,0.008,0.0,0.001,0.001,0.001	0.0,0.004,0.003,0.0,0.002,0.004	-0.0
ENSMUSG00000027804	Ppid	3	+	79595201	79597873	79595201	79595308	79597684	79597873	0,176,74,112,185,72	14,85,91,73,130,121	6,149,124,114,109,96	18,53,62,46,58,45	2525	149	1	1.0	0.0,0.109,0.046,0.083,0.077,0.034	0.019,0.142,0.106,0.128,0.1,0.112	-0.043
ENSMUSG00000036620	Mgat4b	11	+	50230960	50231324	50230960	50231101	50231190	50231324	13,65,64,76,80,30	98,313,323,361,338,200	9,55,34,47,32,46	48,226,206,252,203,159	238	149	1	1.0	0.077,0.115,0.11,0.116,0.129,0.086	0.105,0.132,0.094,0.105,0.09,0.153	-0.008
ENSMUSG00000026349	Ccnt2	1	+	127791604	127795800	127791604	127791733	127795254	127795800	0,51,10,33,66,6	0,0,0,0,0,0	0,15,33,42,39,42	0,0,0,0,0,1	3670	149	1	1.0	NA,1.0,1.0,1.0,1.0,1.0	NA,1.0,1.0,1.0,1.0,0.63	0.074
ENSMUSG00000027776	Il12a	3	+	68695189	68695346	68695189	68695231	68695304	68695346	0,40,26,24,30,13	40,90,140,112,118,78	27,55,43,32,38,34	54,193,275,188,152,219	222	149	1	1.0	0.0,0.23,0.111,0.126,0.146,0.101	0.251,0.161,0.095,0.103,0.144,0.094	-0.022
ENSMUSG00000027776	Il12a	3	+	68695189	68695580	68695189	68695231	68695436	68695580	8,46,27,25,38,7	0,0,1,0,1,0	24,47,61,46,50,52	0,3,0,5,0,7	354	149	1	1.0	1.0,1.0,0.919,1.0,0.941,1.0	1.0,0.868,1.0,0.795,1.0,0.758	0.073
ENSMUSG00000027776	Il12a	3	+	68695189	68695580	68695189	68695346	68695436	68695580	8,26,16,13,28,2	69,103,159,142,154,98	20,24,43,30,39,41	95,249,311,223,156,205	239	149	1	1.0	0.067,0.136,0.059,0.054,0.102,0.013	0.116,0.057,0.079,0.077,0.135,0.111	-0.024
ENSMUSG00000021820	Camk2g	14	-	20764860	20765479	20764860	20764955	20765395	20765479	0,3,10,6,1,0	0,18,10,19,27,4	0,2,2,1,4,3	0,30,14,9,12,39	589	149	1	1.0	NA,0.04,0.202,0.074,0.009,0.0	NA,0.017,0.035,0.027,0.078,0.019	0.03
ENSMUSG00000037907	Ankrd13b	11	-	77470484	77472378	77470484	77471823	77472301	77472378	22,40,58,24,54,20	2,11,0,0,0,5	5,37,19,22,42,32	1,3,2,2,4,10	627	149	0.180523371395	1.0	0.723,0.464,1.0,1.0,1.0,0.487	0.543,0.746,0.693,0.723,0.714,0.432	0.137
ENSMUSG00000037907	Ankrd13b	11	-	77472448	77472877	77472448	77472612	77472724	77472877	0,4,6,5,10,0	5,26,22,17,22,9	3,7,3,0,7,6	6,27,12,12,28,9	261	149	1	1.0	0.0,0.081,0.135,0.144,0.206,0.0	0.222,0.129,0.125,0.0,0.125,0.276	-0.052
ENSMUSG00000037907	Ankrd13b	11	-	77473010	77473411	77473010	77473168	77473280	77473411	0,0,4,0,8,1	4,18,16,17,16,6	1,4,0,6,1,0	6,16,18,17,21,8	261	149	1	1.0	0.0,0.0,0.125,0.0,0.222,0.087	0.087,0.125,0.0,0.168,0.026,0.0	0.005
ENSMUSG00000034771	Tle2	10	+	81580256	81580667	81580256	81580331	81580483	81580667	0,4,4,4,18,3	7,1,0,0,8,2	0,3,3,1,5,0	2,4,0,0,0,0	301	149	1	1.0	0.0,0.664,1.0,1.0,0.527,0.426	0.0,0.271,1.0,1.0,1.0,NA	-0.051
ENSMUSG00000034771	Tle2	10	+	81580256	81581755	81580256	81580667	81581644	81581755	0,6,0,15,1,1	0,0,1,0,0,0	0,10,5,0,0,0	0,0,0,1,0,0	1126	149	1	1.0	NA,1.0,0.0,1.0,1.0,1.0	NA,1.0,1.0,0.0,NA,NA	0.133
ENSMUSG00000034771	Tle2	10	+	81582412	81582886	81582412	81582457	81582736	81582886	0,2,0,1,0,0	1,8,10,1,17,11	0,0,0,0,0,0	0,1,4,5,5,0	428	149	1	1.0	0.0,0.08,0.0,0.258,0.0,0.0	NA,0.0,0.0,0.0,0.0,NA	0.056
ENSMUSG00000034771	Tle2	10	+	81587091	81587800	81587091	81587341	81587552	81587800	0,7,8,3,7,1	3,0,2,0,6,2	0,2,0,5,3,6	3,7,2,2,2,8	360	149	0.1374090106	1.0	0.0,1.0,0.623,1.0,0.326,0.171	0.0,0.106,0.0,0.509,0.383,0.237	0.314
ENSMUSG00000054405	Dnajc8	4	+	132544055	132544751	132544055	132544122	132544656	132544751	2,14,16,13,18,14	116,217,202,218,313,270	0,26,17,31,25,21	59,210,252,194,183,258	683	149	1	1.0	0.004,0.014,0.017,0.013,0.012,0.011	0.0,0.026,0.015,0.034,0.029,0.017	-0.008
ENSMUSG00000034432	Cops8	1	+	90604374	90605512	90604374	90604445	90605463	90605512	0,29,4,30,57,7	65,254,179,247,344,158	2,36,13,25,50,25	40,243,233,186,194,238	1167	149	1	1.0	0.0,0.014,0.003,0.015,0.021,0.006	0.006,0.019,0.007,0.017,0.032,0.013	-0.006
ENSMUSG00000027710	Acad9	3	+	36074349	36075343	36074349	36074456	36075242	36075343	0,5,0,4,2,2	11,36,24,42,44,13	0,11,0,4,1,1	6,31,21,27,29,44	935	149	1	1.0	0.0,0.022,0.0,0.015,0.007,0.024	0.0,0.054,0.0,0.023,0.005,0.004	-0.003
ENSMUSG00000027710	Acad9	3	+	36087759	36088614	36087759	36087799	36088487	36088614	1,18,8,10,17,3	5,32,50,51,62,78	0,9,8,14,23,13	23,53,62,48,41,64	837	149	1	1.0	0.034,0.091,0.028,0.034,0.047,0.007	0.0,0.029,0.022,0.049,0.091,0.035	0.002
ENSMUSG00000021123	Rdh12	12	+	79211387	79212757	79211387	79211543	79212652	79212757	6,10,4,9,21,1	0,7,8,10,9,16	15,7,6,13,10,6	0,4,14,4,2,5	1258	149	0.493907138282	1.0	1.0,0.145,0.056,0.096,0.217,0.007	1.0,0.172,0.048,0.278,0.372,0.124	-0.079
ENSMUSG00000000148	Brat1	5	+	140710137	140711653	140710137	140710292	140711505	140711653	0,2,0,1,15,0	3,17,8,25,21,16	0,4,5,5,2,12	0,9,22,15,20,18	1362	149	1	1.0	0.0,0.013,0.0,0.004,0.072,0.0	NA,0.046,0.024,0.035,0.011,0.068	-0.022
ENSMUSG00000000148	Brat1	5	+	140712504	140713172	140712504	140712877	140713052	140713172	0,1,2,6,3,0	6,20,6,20,24,4	0,1,1,2,0,2	2,26,15,18,19,20	324	149	1	1.0	0.0,0.022,0.133,0.121,0.054,0.0	0.0,0.017,0.03,0.049,0.0,0.044	0.032
ENSMUSG00000000148	Brat1	5	+	140712504	140713172	140712504	140712901	140713052	140713172	0,0,1,2,2,0	0,1,0,5,6,7	0,0,0,2,0,0	0,2,7,2,0,0	300	149	1	1.0	NA,0.0,1.0,0.166,0.142,0.0	NA,0.0,0.0,0.332,NA,NA	0.151
ENSMUSG00000025766	D3Ertd751e	3	+	41756048	41758939	41756048	41756129	41758623	41758939	44,30,40,26,48,28	0,0,1,0,0,6	15,30,27,31,11,36	0,0,0,0,1,0	2643	149	1	1.0	1.0,1.0,0.693,1.0,1.0,0.208	1.0,1.0,1.0,1.0,0.383,1.0	-0.08
ENSMUSG00000037263	Aldh3b3	19	+	3965632	3966538	3965632	3966019	3966371	3966538	0,1,0,0,0,0	0,0,0,0,0,0	0,0,0,0,0,0	0,0,2,0,0,0	501	149	1	1.0	NA,1.0,NA,NA,NA,NA	NA,NA,0.0,NA,NA,NA	1.0
ENSMUSG00000038822	Hace1	10	+	45700953	45709994	45700953	45701024	45709880	45709994	4,58,9,43,56,11	0,14,26,18,35,24	0,51,14,14,52,9	5,29,16,16,18,16	9005	149	1	1.0	1.0,0.064,0.006,0.038,0.026,0.008	0.0,0.028,0.014,0.014,0.046,0.009	0.172
ENSMUSG00000032399	Rpl4	9	+	64175193	64175722	64175193	64175300	64175583	64175722	29,173,111,208,263,146	1164,2120,2620,2257,3290,2807	39,184,136,206,197,134	724,2361,2422,1989,1891,2318	432	149	1	1.0	0.009,0.027,0.014,0.031,0.027,0.018	0.018,0.026,0.019,0.034,0.035,0.02	-0.004
ENSMUSG00000026200	Glb1l	1	-	75208686	75209222	75208686	75208837	75209055	75209222	0,18,1,6,10,3	3,36,11,22,19,8	0,7,10,1,6,10	0,8,17,20,16,13	367	149	1	1.0	0.0,0.169,0.036,0.1,0.176,0.132	NA,0.262,0.193,0.02,0.132,0.238	-0.067
ENSMUSG00000024130	Abca3	17	+	24366085	24366933	24366085	24366213	24366767	24366933	0,8,1,7,14,5	0,70,34,64,114,1	0,7,8,7,6,12	0,43,63,40,42,52	703	149	1	1.0	NA,0.024,0.006,0.023,0.025,0.515	NA,0.033,0.026,0.036,0.029,0.047	0.084
ENSMUSG00000024924	Vldlr	19	+	27217019	27217696	27217019	27217132	27217542	27217696	0,0,8,0,8,0	0,0,0,0,0,0	0,0,2,0,1,0	0,0,0,3,0,4	559	149	1	1.0	NA,NA,1.0,NA,1.0,NA	NA,NA,1.0,0.0,1.0,0.0	0.5
ENSMUSG00000024924	Vldlr	19	+	27245534	27247090	27245534	27245681	27247009	27247090	0,0,0,0,0,1	0,9,5,6,3,3	0,0,0,0,6,0	0,7,2,0,6,7	1477	149	1	1.0	NA,0.0,0.0,0.0,0.0,0.033	NA,0.0,0.0,NA,0.092,0.0	-0.016
ENSMUSG00000046111	Cep295	9	-	15317458	15317767	15317458	15317528	15317673	15317767	4,5,9,9,18,11	0,1,0,0,0,0	18,5,6,4,8,5	0,1,0,0,0,0	294	149	1	1.0	1.0,0.717,1.0,1.0,1.0,1.0	1.0,0.717,1.0,1.0,1.0,1.0	0.0
ENSMUSG00000046111	Cep295	9	-	15317458	15317767	15317458	15317593	15317673	15317767	0,0,4,4,8,8	21,7,6,8,5,26	8,2,2,0,8,1	16,15,6,5,0,5	229	149	1	1.0	0.0,0.0,0.303,0.245,0.51,0.167	0.245,0.08,0.178,0.0,1.0,0.115	-0.065
ENSMUSG00000037326	Capn15	17	-	25959806	25960563	25959806	25959985	25960064	25960563	3,5,1,4,8,0	10,26,12,28,23,5	3,3,9,3,1,12	0,13,15,7,9,20	228	149	0.391326302387	1.0	0.164,0.112,0.052,0.085,0.185,0.0	1.0,0.131,0.282,0.219,0.068,0.282	-0.231
ENSMUSG00000037326	Capn15	17	-	25959806	25960563	25959806	25959985	25960336	25960563	29,52,43,49,82,8	0,2,5,6,3,4	3,33,51,36,34,46	0,2,1,6,0,1	500	149	0.615881029722	1.0	1.0,0.886,0.719,0.709,0.891,0.373	1.0,0.831,0.938,0.641,1.0,0.932	-0.127
ENSMUSG00000037326	Capn15	17	-	25960064	25960563	25960064	25960231	25960336	25960563	26,43,40,41,69,7	0,0,6,2,2,0	0,28,42,30,29,32	0,2,2,0,1,5	254	149	1	1.0	1.0,1.0,0.796,0.923,0.953,1.0	NA,0.891,0.925,1.0,0.944,0.79	0.035
ENSMUSG00000037326	Capn15	17	-	25962670	25963145	25962670	25962894	25962961	25963145	0,10,4,8,1,4	0,16,9,14,37,7	0,6,3,9,8,10	0,23,34,18,20,27	216	149	1	1.0	NA,0.301,0.235,0.283,0.018,0.283	NA,0.153,0.057,0.256,0.216,0.203	0.047
ENSMUSG00000062127	Cttnbp2nl	3	-	105007947	105011423	105007947	105008055	105011192	105011423	0,4,3,6,2,0	6,79,33,62,106,15	6,2,2,0,6,0	1,82,50,66,66,79	3286	149	1	1.0	0.0,0.002,0.004,0.004,0.001,0.0	0.214,0.001,0.002,0.0,0.004,0.0	-0.035
ENSMUSG00000033191	Tie1	4	-	118478861	118479903	118478861	118479152	118479612	118479903	0,0,0,0,2,0	0,8,0,0,1,0	0,0,0,0,0,0	0,0,0,2,1,1	609	149	1	1.0	NA,0.0,NA,NA,0.329,NA	NA,NA,NA,0.0,0.0,0.0	0.165
ENSMUSG00000019929	Dcn	10	+	97509964	97513737	97509964	97510058	97513598	97513737	0,0,0,0,0,0	13,32,34,9,55,28	0,0,0,0,0,2	22,28,17,9,26,53	3689	149	1	1.0	0.0,0.0,0.0,0.0,0.0,0.0	0.0,0.0,0.0,0.0,0.0,0.002	-0.0
ENSMUSG00000027615	Hps3	3	-	20012696	20014203	20012696	20012930	20014022	20014203	19,194,52,190,231,103	5,45,36,62,66,48	22,188,127,158,173,139	0,40,40,33,45,58	1241	149	0.517976421324	1.0	0.313,0.341,0.148,0.269,0.296,0.205	1.0,0.361,0.276,0.365,0.316,0.223	-0.161
ENSMUSG00000027615	Hps3	3	-	20028959	20029318	20028959	20029045	20029146	20029318	0,1,0,0,0,0	7,56,35,64,78,35	0,4,0,0,6,2	0,79,64,48,46,44	250	149	1	1.0	0.0,0.011,0.0,0.0,0.0,0.0	NA,0.029,0.0,0.0,0.072,0.026	-0.024
ENSMUSG00000027615	Hps3	3	-	20030313	20030805	20030313	20030409	20030558	20030805	4,61,17,75,149,62	0,6,0,1,14,3	2,98,60,72,71,85	0,3,2,2,5,3	298	149	1	1.0	1.0,0.836,1.0,0.974,0.842,0.912	1.0,0.942,0.938,0.947,0.877,0.934	-0.012
ENSMUSG00000032553	Srprb	9	-	103197537	103198866	103197537	103197620	103198788	103198866	3,18,10,28,32,5	57,143,136,131,276,117	2,33,20,11,17,34	63,164,176,133,126,156	1317	149	1	1.0	0.006,0.014,0.008,0.024,0.013,0.005	0.004,0.022,0.013,0.009,0.015,0.024	-0.003
ENSMUSG00000001034	Mapk7	11	-	61489848	61490504	61489848	61489928	61490345	61490504	358,463,465,481,653,371	0,1,4,3,0,0	332,395,352,375,409,405	0,0,0,0,0,0	566	149	1	1.0	1.0,0.992,0.968,0.977,1.0,1.0	1.0,1.0,1.0,1.0,1.0,1.0	-0.011
ENSMUSG00000001034	Mapk7	11	-	61492903	61494266	61492903	61493069	61493505	61494266	2,35,9,22,53,20	0,9,5,10,4,4	0,29,34,60,24,42	0,3,3,2,6,4	585	149	1	1.0	1.0,0.498,0.314,0.359,0.771,0.56	NA,0.711,0.743,0.884,0.505,0.728	-0.131
ENSMUSG00000001034	Mapk7	11	-	61492903	61494266	61492903	61493069	61493523	61494266	2,37,11,27,57,23	0,13,3,21,10,2	0,32,41,62,27,45	0,20,12,19,8,13	603	149	1	1.0	1.0,0.413,0.475,0.241,0.585,0.74	NA,0.283,0.458,0.446,0.455,0.461	0.155
ENSMUSG00000001034	Mapk7	11	-	61492903	61494266	61492903	61493185	61493523	61494266	2,25,9,17,42,19	0,2,1,0,2,0	0,27,32,52,20,32	0,0,1,0,0,2	487	149	1	1.0	1.0,0.793,0.734,1.0,0.865,1.0	NA,1.0,0.907,1.0,1.0,0.83	-0.049
ENSMUSG00000001034	Mapk7	11	-	61492903	61494266	61492903	61493069	61493646	61494266	4,63,41,53,117,38	21,70,43,62,70,12	0,50,70,112,61,70	1,61,65,47,53,47	726	149	1	1.0	0.038,0.156,0.164,0.149,0.255,0.394	0.0,0.144,0.181,0.328,0.191,0.234	0.013
ENSMUSG00000001034	Mapk7	11	-	61492903	61494266	61492903	61493185	61493646	61494266	4,51,39,43,102,34	0,3,4,3,1,0	0,45,61,102,54,57	0,1,2,0,0,0	610	149	1	1.0	1.0,0.806,0.704,0.778,0.961,1.0	NA,0.917,0.882,1.0,1.0,1.0	-0.085
ENSMUSG00000040289	Hey1	3	-	8665944	8666355	8665944	8666026	8666271	8666355	0,0,2,3,1,0	0,1,7,3,0,2	0,0,0,0,0,0	0,3,0,1,0,0	394	149	1	1.0	NA,0.0,0.098,0.274,1.0,0.0	NA,0.0,NA,0.0,NA,NA	0.274
ENSMUSG00000019822	Smpd2	10	-	41487671	41489351	41487671	41487825	41488176	41489351	5,6,9,7,3,1	0,0,0,1,0,0	0,7,1,2,2,7	0,0,0,0,0,0	500	149	1	1.0	1.0,1.0,1.0,0.676,1.0,1.0	NA,1.0,1.0,1.0,1.0,1.0	-0.054
ENSMUSG00000019822	Smpd2	10	-	41488733	41489351	41488733	41488823	41489274	41489351	1,13,17,13,19,9	0,0,0,0,0,1	0,13,16,8,19,10	0,0,0,0,0,0	600	149	1	1.0	1.0,1.0,1.0,1.0,1.0,0.691	NA,1.0,1.0,1.0,1.0,1.0	-0.051
ENSMUSG00000026360	Rgs2	1	-	144002779	144003053	144002779	144002841	144002951	144003053	0,9,6,30,65,28	16,40,42,84,116,115	3,13,9,34,17,37	4,104,89,107,97,107	259	149	1	1.0	0.0,0.115,0.076,0.17,0.244,0.123	0.301,0.067,0.055,0.155,0.092,0.166	-0.018
ENSMUSG00000044258	Ctla2a	13	-	60935546	60936075	60935546	60935669	60935957	60936075	63,24,23,23,58,25	440,181,252,282,604,531	0,11,39,21,50,53	197,248,242,277,354,355	437	149	1	1.0	0.047,0.043,0.03,0.027,0.032,0.016	0.0,0.015,0.052,0.025,0.046,0.048	0.002
ENSMUSG00000003778	Brd8	18	-	34608417	34609949	34608417	34608627	34609804	34609949	5,122,33,77,155,33	5,28,26,26,37,0	0,113,79,96,75,89	0,51,37,33,20,27	1326	149	1	1.0	0.101,0.329,0.125,0.25,0.32,1.0	NA,0.199,0.193,0.246,0.296,0.27	0.113
ENSMUSG00000052488	Cherp	8	-	72469863	72470227	72469863	72470015	72470089	72470227	0,5,3,7,23,6	0,71,42,98,144,18	0,12,4,4,18,5	10,67,103,53,74,78	223	149	1	1.0	NA,0.045,0.046,0.046,0.096,0.182	0.0,0.107,0.025,0.048,0.14,0.041	0.023
ENSMUSG00000062753	AI413582	17	-	27563768	27564410	27563768	27564016	27564384	27564410	36,34,24,30,43,37	0,0,0,0,0,0	43,33,21,31,15,14	5,0,0,0,0,0	517	149	1	1.0	1.0,1.0,1.0,1.0,1.0,1.0	0.713,1.0,1.0,1.0,1.0,1.0	0.048
ENSMUSG00000062753	AI413582	17	-	27564148	27564410	27564148	27564215	27564384	27564410	570,201,292,206,254,336	118,54,78,66,63,87	384,228,231,187,144,156	132,49,41,47,53,70	318	149	1	1.0	0.694,0.636,0.637,0.594,0.654,0.644	0.577,0.686,0.725,0.651,0.56,0.511	0.025
ENSMUSG00000062753	AI413582	17	-	27564148	27564410	27564148	27564254	27564384	27564410	45,19,21,32,39,26	1204,405,717,475,590,788	37,25,21,26,8,6	859,465,536,472,365,430	279	149	1	1.0	0.02,0.024,0.015,0.035,0.034,0.017	0.022,0.028,0.02,0.029,0.012,0.007	0.005
ENSMUSG00000031342	Gpm6b	X	+	166385390	166388988	166385390	166385481	166386951	166388988	6,27,7,18,38,21	0,0,1,0,0,0	2,22,15,11,22,51	0,0,0,0,0,0	1619	149	1	1.0	1.0,1.0,0.392,1.0,1.0,1.0	1.0,1.0,1.0,1.0,1.0,1.0	-0.101
ENSMUSG00000005506	Celf1	2	+	91013237	91019497	91013237	91013402	91013490	91019497	0,2,0,12,17,2	1,31,22,16,25,16	0,10,10,8,9,6	6,34,38,19,34,32	237	149	1	1.0	0.0,0.039,0.0,0.32,0.299,0.073	0.0,0.156,0.142,0.209,0.143,0.105	-0.004
ENSMUSG00000005506	Celf1	2	+	91013237	91019497	91013237	91013402	91016565	91019497	366,771,517,600,822,321	12,46,66,86,122,62	190,736,562,475,442,519	13,79,53,82,50,86	3312	149	1	1.0	0.578,0.43,0.261,0.239,0.233,0.189	0.397,0.295,0.323,0.207,0.285,0.214	0.035
ENSMUSG00000040928	S100pbp	4	-	129180188	129181840	129180188	129180271	129181741	129181840	5,43,22,42,58,7	1,44,11,32,59,17	0,28,30,13,29,31	7,47,18,28,30,26	1619	149	1	1.0	0.315,0.083,0.155,0.108,0.083,0.037	0.0,0.052,0.133,0.041,0.082,0.099	0.062
ENSMUSG00000040928	S100pbp	4	-	129181741	129182532	129181741	129181840	129181966	129182532	6,40,12,34,27,30	0,11,6,7,22,5	1,37,24,35,12,24	4,37,5,18,16,14	275	149	0.0789677980528	1.0	1.0,0.663,0.52,0.725,0.399,0.765	0.119,0.351,0.722,0.513,0.289,0.482	0.266
ENSMUSG00000040928	S100pbp	4	-	129181966	129182532	129181966	129182100	129182208	129182532	1,40,23,41,67,13	0,8,2,0,6,4	2,43,38,33,26,49	0,6,1,1,3,2	257	149	0.663118748176	1.0	1.0,0.744,0.87,1.0,0.866,0.653	1.0,0.806,0.957,0.95,0.834,0.934	-0.058
ENSMUSG00000040928	S100pbp	4	-	129181966	129182532	129181966	129182100	129182331	129182532	1,62,33,56,103,15	0,8,3,0,11,1	2,67,53,44,48,67	0,8,3,7,4,3	380	149	1	1.0	1.0,0.752,0.812,1.0,0.786,0.855	1.0,0.767,0.874,0.711,0.825,0.898	0.022
ENSMUSG00000027087	Itgav	2	+	83803239	83806916	83803239	83803336	83806632	83806916	1853,3644,3653,3915,4931,4830	58,13,28,18,31,51	1085,3688,3269,3442,2987,3320	41,23,18,19,31,13	3445	149	1	1.0	0.58,0.924,0.849,0.904,0.873,0.804	0.534,0.874,0.887,0.887,0.806,0.917	0.005
ENSMUSG00000027366	Sppl2a	2	-	126919638	126920414	126919638	126919740	126920317	126920414	0,17,7,11,20,8	77,1025,787,1443,1694,867	0,14,8,10,14,11	42,1227,1245,1331,1082,1276	726	149	1	1.0	0.0,0.003,0.002,0.002,0.002,0.002	0.0,0.002,0.001,0.002,0.003,0.002	0.0
ENSMUSG00000025262	Fam120c	X	+	151467299	151467856	151467299	151467438	151467798	151467856	0,0,0,1,3,0	0,1,0,1,1,0	0,0,0,0,0,2	0,0,1,0,3,0	509	149	1	1.0	NA,0.0,NA,0.226,0.468,NA	NA,NA,0.0,NA,0.0,1.0	-0.102
ENSMUSG00000029029	Wrap73	4	+	154152792	154154640	154152792	154152870	154154534	154154640	4,17,10,11,14,0	104,44,67,41,79,52	2,2,20,7,16,6	38,30,34,51,24,24	1813	149	1	1.0	0.003,0.031,0.012,0.022,0.014,0.0	0.004,0.005,0.046,0.011,0.052,0.02	-0.009
ENSMUSG00000029029	Wrap73	4	+	154155240	154156292	154155240	154155366	154156100	154156292	0,16,11,4,8,5	128,36,62,42,64,63	0,15,1,9,3,3	59,35,19,39,49,32	883	149	1	1.0	0.0,0.07,0.029,0.016,0.021,0.013	0.0,0.067,0.009,0.037,0.01,0.016	0.002
ENSMUSG00000027330	Cdc25b	2	+	131192556	131193148	131192556	131192688	131193067	131193148	0,4,12,1,0,0	0,3,12,3,14,1	0,0,8,0,2,0	2,4,4,0,6,7	528	149	1	1.0	NA,0.273,0.22,0.086,0.0,0.0	0.0,0.0,0.361,NA,0.086,0.0	0.026
ENSMUSG00000058407	Txndc9	1	-	37987393	37990457	37987393	37987779	37990202	37990457	56,39,48,67,79,62	556,366,578,351,510,784	12,70,55,50,61,47	444,425,408,328,331,356	2572	149	1	1.0	0.006,0.006,0.005,0.011,0.009,0.005	0.002,0.009,0.008,0.009,0.011,0.008	-0.001
ENSMUSG00000058407	Txndc9	1	-	37993991	37995841	37993991	37994110	37995632	37995841	34,102,105,71,133,78	326,412,441,361,505,611	14,121,83,84,95,75	228,423,395,363,348,392	1671	149	1	1.0	0.009,0.022,0.021,0.017,0.023,0.011	0.005,0.025,0.018,0.02,0.024,0.017	-0.001
ENSMUSG00000026782	Abi2	1	+	60476739	60481158	60476739	60476832	60478002	60481158	5,140,95,196,159,81	0,2,0,0,0,0	13,116,157,154,155,116	0,0,0,0,0,1	1319	149	1	1.0	1.0,0.888,1.0,1.0,1.0,1.0	1.0,1.0,1.0,1.0,1.0,0.929	-0.007
ENSMUSG00000066621	Tecpr1	5	-	144196131	144196458	144196131	144196251	144196351	144196458	3,31,4,13,13,8	2,58,38,53,66,33	8,13,14,16,9,20	18,53,49,35,69,66	249	149	1	1.0	0.473,0.242,0.059,0.128,0.105,0.127	0.21,0.128,0.146,0.215,0.072,0.153	0.035
ENSMUSG00000066621	Tecpr1	5	-	144214055	144214419	144214055	144214156	144214244	144214419	0,7,2,0,0,0	6,80,27,56,73,6	0,4,8,6,2,3	0,47,66,52,46,49	237	149	1	1.0	0.0,0.052,0.044,0.0,0.0,0.0	NA,0.051,0.071,0.068,0.027,0.037	-0.035
ENSMUSG00000066621	Tecpr1	5	-	144216902	144217408	144216902	144217025	144217225	144217408	0,3,0,0,5,4	0,47,24,48,66,10	0,3,2,0,1,2	0,35,48,64,46,33	349	149	1	1.0	NA,0.027,0.0,0.0,0.031,0.146	NA,0.035,0.017,0.0,0.009,0.025	0.024
ENSMUSG00000027360	Hdc	2	-	126604240	126606482	126604240	126604375	126606359	126606482	0,19,0,13,12,6	61,131,133,186,220,122	3,21,25,32,26,33	15,210,221,199,171,263	2133	149	1	1.0	0.0,0.01,0.0,0.005,0.004,0.003	0.014,0.007,0.008,0.011,0.011,0.009	-0.006
ENSMUSG00000020413	Hus1	11	-	8993136	8996932	8993136	8996346	8996783	8996932	20,33,18,48,54,21	0,0,0,0,0,0	26,39,39,37,40,63	0,0,0,0,0,1	586	149	1	1.0	1.0,1.0,1.0,1.0,1.0,1.0	1.0,1.0,1.0,1.0,1.0,0.941	0.01
ENSMUSG00000030094	Xpc	6	-	91496087	91498190	91496087	91496169	91498029	91498190	10,20,9,17,16,12	0,20,25,14,20,18	8,16,15,2,2,6	6,6,13,13,7,27	2009	149	1	1.0	1.0,0.069,0.026,0.083,0.056,0.047	0.09,0.165,0.079,0.011,0.021,0.016	0.15
ENSMUSG00000039701	Usp53	3	-	122961154	122961432	122961154	122961237	122961318	122961432	0,0,0,2,4,4	0,9,3,12,8,0	0,2,2,0,0,0	0,10,4,5,9,7	230	149	1	1.0	NA,0.0,0.0,0.097,0.245,1.0	NA,0.115,0.245,0.0,0.0,0.0	0.196
ENSMUSG00000038618	Rassf7	7	+	141217885	141218168	141217885	141218017	141218089	141218168	0,0,3,5,2,2	13,5,1,0,9,5	0,0,2,3,2,0	2,7,2,2,4,2	221	149	0.693639818853	1.0	0.0,0.0,0.669,1.0,0.13,0.212	0.0,0.0,0.403,0.503,0.252,0.0	0.142
ENSMUSG00000033434	Gtpbp6	5	-	110104267	110104658	110104267	110104420	110104509	110104658	66,35,45,24,27,52	309,86,100,64,71,179	74,42,13,14,27,28	185,57,70,63,57,65	238	149	1	1.0	0.118,0.203,0.22,0.19,0.192,0.154	0.2,0.316,0.104,0.122,0.229,0.212	-0.018
ENSMUSG00000024186	Rgs11	17	+	26203295	26203512	26203295	26203392	26203461	26203512	0,0,0,0,2,0	0,0,0,0,3,0	0,0,0,0,0,0	0,0,0,0,0,3	218	149	1	1.0	NA,NA,NA,NA,0.313,NA	NA,NA,NA,NA,NA,0.0	0.313
ENSMUSG00000025647	Shisa5	9	+	109055977	109056505	109055977	109056093	109056286	109056505	21,20,25,7,34,13	445,1289,1045,1425,1923,540	3,19,25,10,28,20	454,1298,1319,1276,1276,1293	342	149	1	1.0	0.02,0.007,0.01,0.002,0.008,0.01	0.003,0.006,0.008,0.003,0.009,0.007	0.004
ENSMUSG00000033460	Armcx1	X	+	134718369	134718818	134718369	134718461	134718725	134718818	0,0,0,0,1,0	0,0,0,0,3,0	0,1,0,0,0,0	0,0,0,0,0,0	413	149	1	1.0	NA,NA,NA,NA,0.107,NA	NA,1.0,NA,NA,NA,NA	-0.893
ENSMUSG00000058586	Serhl	15	+	83101643	83101985	83101643	83101793	83101871	83101985	2,8,2,6,2,0	44,63,38,37,66,47	0,4,4,4,6,6	28,50,69,45,44,67	227	149	1	1.0	0.029,0.077,0.033,0.096,0.02,0.0	0.0,0.05,0.037,0.055,0.082,0.056	-0.004
ENSMUSG00000006763	Saal1	7	-	46699635	46701961	46699635	46699718	46701780	46701961	14,8,1,9,9,3	75,16,31,29,26,40	5,17,6,23,6,25	27,13,25,21,23,36	2211	149	1	1.0	0.012,0.033,0.002,0.02,0.023,0.005	0.012,0.081,0.016,0.069,0.017,0.045	-0.024
ENSMUSG00000002395	Use1	8	+	71367643	71367848	71367643	71367693	71367769	71367848	46,23,28,23,45,46	659,319,491,381,408,608	9,38,16,31,33,21	394,289,315,289,259,272	225	149	1	1.0	0.044,0.046,0.036,0.038,0.068,0.048	0.015,0.08,0.033,0.066,0.078,0.049	-0.007
ENSMUSG00000002395	Use1	8	+	71368849	71369303	71368849	71368877	71369131	71369303	290,99,118,97,153,160	306,71,147,63,110,160	104,109,73,81,107,94	94,99,46,65,65,50	403	149	1	1.0	0.259,0.34,0.229,0.363,0.34,0.27	0.29,0.289,0.37,0.315,0.378,0.41	-0.042
ENSMUSG00000061689	Dlgap4	2	+	156748022	156748420	156748022	156748102	156748331	156748420	24,56,31,48,76,12	0,0,0,0,1,0	32,84,45,44,49,62	0,0,0,0,0,0	378	149	1	1.0	1.0,1.0,1.0,1.0,0.968,1.0	1.0,1.0,1.0,1.0,1.0,1.0	-0.005
ENSMUSG00000061689	Dlgap4	2	+	156748943	156749356	156748943	156749020	156749249	156749356	1211,780,894,654,901,670	0,0,5,2,1,7	985,737,802,584,726,654	3,1,4,0,5,2	378	149	1	1.0	1.0,1.0,0.986,0.992,0.997,0.974	0.992,0.997,0.988,1.0,0.983,0.992	-0.001
ENSMUSG00000022075	Rhobtb2	14	-	69796273	69798324	69796273	69797292	69798138	69798324	0,0,0,0,2,0	0,5,4,2,7,1	0,0,0,1,2,0	1,20,8,4,6,6	995	149	1	1.0	NA,0.0,0.0,0.0,0.041,0.0	0.0,0.0,0.0,0.036,0.048,0.0	-0.006
ENSMUSG00000041268	Dmxl2	9	-	54367553	54369262	54367553	54367771	54369209	54369262	27,140,79,142,228,79	0,25,18,42,60,10	12,136,125,153,135,138	0,25,25,19,20,33	1587	149	1	1.0	1.0,0.345,0.292,0.241,0.263,0.426	1.0,0.338,0.319,0.431,0.388,0.282	-0.032
ENSMUSG00000074272	Ceacam1	7	-	25464848	25466437	25464848	25464880	25466316	25466437	0,4,0,3,10,0	0,4,7,5,11,0	0,1,5,4,4,0	0,6,14,9,8,4	1585	149	1	1.0	NA,0.086,0.0,0.053,0.079,NA	NA,0.015,0.032,0.04,0.045,0.0	0.028
ENSMUSG00000005442	Cic	7	+	25293167	25294145	25293167	25293220	25293811	25294145	2036,1398,1708,1289,1969,1720	11,0,0,1,0,0	1291,1171,1117,1032,1094,1023	0,4,0,0,0,3	740	149	1	1.0	0.974,1.0,1.0,0.996,1.0,1.0	1.0,0.983,1.0,1.0,1.0,0.986	0.0
ENSMUSG00000031311	Nono	X	+	101444687	101445334	101444687	101444790	101445294	101445334	30,41,55,19,55,13	382,643,586,694,792,486	7,43,27,36,43,47	300,677,659,621,586,672	653	149	1	1.0	0.018,0.014,0.021,0.006,0.016,0.006	0.005,0.014,0.009,0.013,0.016,0.016	0.001
ENSMUSG00000040562	Gstm2	3	-	107985617	107986109	107985617	107985682	107986033	107986109	5,7,10,6,4,4	46,88,77,56,129,127	0,11,10,5,2,11	102,96,84,75,95,97	500	149	1	1.0	0.031,0.023,0.037,0.031,0.009,0.009	0.0,0.033,0.034,0.019,0.006,0.033	0.003
ENSMUSG00000079487	Med12	X	+	101293957	101294175	101293957	101294012	101294087	101294175	15,84,57,52,116,27	5,22,5,8,23,0	19,53,75,64,60,64	3,16,8,11,10,7	224	149	1	1.0	0.666,0.717,0.883,0.812,0.77,1.0	0.808,0.688,0.862,0.795,0.8,0.859	0.006
ENSMUSG00000078122	F630028O10Rik	X	+	96240412	96243636	96240412	96240513	96241037	96243636	0,26,6,21,23,3	0,30,1,17,48,16	0,18,12,21,28,10	0,38,15,24,13,25	673	149	1	1.0	NA,0.161,0.571,0.215,0.096,0.04	NA,0.095,0.15,0.162,0.323,0.081	0.054
ENSMUSG00000057421	Las1l	X	-	95947769	95950446	95947769	95947855	95950336	95950446	0,8,2,4,7,0	23,23,32,33,49,29	0,7,4,1,14,0	3,27,27,24,24,40	2630	149	1	1.0	0.0,0.019,0.004,0.007,0.008,0.0	0.0,0.014,0.008,0.002,0.032,0.0	-0.003
ENSMUSG00000057421	Las1l	X	-	95953221	95955211	95953221	95953303	95955141	95955211	0,3,2,0,4,0	0,27,25,15,45,19	0,2,0,2,10,0	2,37,29,14,18,26	1987	149	1	1.0	NA,0.008,0.006,0.0,0.007,0.0	0.0,0.004,0.0,0.011,0.04,0.0	-0.005
ENSMUSG00000038335	Tsr1	11	+	74907823	74908120	74907823	74907964	74908045	74908120	0,33,15,29,36,12	7,45,31,31,69,51	0,22,38,17,10,25	4,37,28,33,41,29	230	149	1	1.0	0.0,0.322,0.239,0.377,0.253,0.132	0.0,0.278,0.468,0.25,0.136,0.358	-0.028
ENSMUSG00000042066	Tmcc2	1	-	132358902	132361215	132358902	132359038	132360274	132361215	0,21,18,10,42,20	2,8,15,16,10,5	0,13,19,17,10,9	0,6,4,8,3,4	1385	149	1	1.0	0.0,0.22,0.114,0.063,0.311,0.301	NA,0.189,0.338,0.186,0.264,0.195	-0.066
ENSMUSG00000030815	Phkg2	7	+	127577534	127578029	127577534	127577646	127577974	127578029	44,60,43,52,88,31	10,9,6,2,12,4	3,59,52,27,59,54	0,10,0,5,7,7	477	149	0.879100444544	1.0	0.579,0.676,0.691,0.89,0.696,0.708	1.0,0.648,1.0,0.628,0.725,0.707	-0.078
ENSMUSG00000030815	Phkg2	7	+	127577534	127578029	127577534	127577688	127577974	127578029	26,44,28,21,49,13	0,1,0,0,0,0	3,35,28,15,27,34	0,0,0,0,2,0	435	149	1	1.0	1.0,0.938,1.0,1.0,1.0,1.0	1.0,1.0,1.0,1.0,0.822,1.0	0.019
ENSMUSG00000030815	Phkg2	7	+	127577534	127578029	127577534	127577710	127577974	127578029	15,27,24,10,25,5	63,71,82,59,99,94	0,25,16,9,17,18	24,64,86,59,79,66	413	149	1	1.0	0.079,0.121,0.096,0.058,0.083,0.019	0.0,0.124,0.063,0.052,0.072,0.09	0.009
ENSMUSG00000026520	Pycr2	1	+	180906162	180906687	180906162	180906384	180906594	180906687	1,8,11,13,9,0	277,117,187,85,127,172	10,8,7,4,10,2	158,69,99,81,78,99	359	149	1	1.0	0.001,0.028,0.024,0.06,0.029,0.0	0.026,0.046,0.029,0.02,0.051,0.008	-0.006
ENSMUSG00000026860	Sh3glb2	2	-	30345698	30346453	30345698	30345939	30346352	30346453	24,30,26,11,27,16	108,68,85,61,91,63	5,11,9,15,14,19	62,60,61,53,43,76	562	149	1	1.0	0.056,0.105,0.075,0.046,0.073,0.063	0.021,0.046,0.038,0.07,0.079,0.062	0.017
ENSMUSG00000025332	Kdm5c	X	+	152244872	152245283	152244872	152244996	152245101	152245283	0,1,0,0,7,0	9,122,68,158,202,26	0,0,0,1,1,3	5,120,179,125,151,161	254	149	1	1.0	0.0,0.005,0.0,0.0,0.02,0.0	0.0,0.0,0.0,0.005,0.004,0.011	0.001
ENSMUSG00000025268	Maged2	X	-	150808720	150809152	150808720	150808783	150809109	150809152	11,11,4,7,11,0	102,66,94,67,118,97	1,7,7,1,5,14	58,60,46,50,79,97	475	149	1	1.0	0.033,0.05,0.013,0.032,0.028,0.0	0.005,0.035,0.046,0.006,0.019,0.043	0.0
ENSMUSG00000001962	Fam50a	X	+	74314863	74315572	74314863	74314963	74315426	74315572	14,7,5,6,15,14	117,125,143,130,196,229	4,14,4,13,5,11	101,127,116,109,98,116	612	149	1	1.0	0.028,0.013,0.008,0.011,0.018,0.015	0.01,0.026,0.008,0.028,0.012,0.023	-0.002
ENSMUSG00000001962	Fam50a	X	+	74318814	74319098	74318814	74318869	74319049	74319098	4,6,5,7,12,2	577,189,315,224,286,367	0,7,4,6,9,0	300,170,159,163,140,174	329	149	1	1.0	0.003,0.014,0.007,0.014,0.019,0.002	0.0,0.018,0.011,0.016,0.028,0.0	-0.002
ENSMUSG00000028689	Ccdc163	4	+	116709239	116709619	116709239	116709273	116709437	116709619	17,12,9,4,7,4	3,4,10,7,9,2	0,8,5,2,0,3	23,7,6,12,12,13	313	149	0.000212179853408	0.0890852270237	0.73,0.588,0.3,0.214,0.27,0.488	0.0,0.352,0.284,0.074,0.0,0.099	0.297
ENSMUSG00000028689	Ccdc163	4	+	116709239	116709619	116709239	116709273	116709481	116709619	20,13,13,14,15,7	0,1,0,0,0,0	0,13,13,8,1,6	0,0,0,0,0,0	357	149	1	1.0	1.0,0.844,1.0,1.0,1.0,1.0	NA,1.0,1.0,1.0,1.0,1.0	-0.026
ENSMUSG00000008682	Rpl10	X	+	74271659	74271907	74271659	74271718	74271799	74271907	118,165,143,234,284,195	8107,6439,8464,7072,9235,9142	51,192,135,173,187,125	5649,6938,6690,6264,5941,7017	230	149	1	1.0	0.009,0.016,0.011,0.021,0.02,0.014	0.006,0.018,0.013,0.018,0.02,0.011	0.001
ENSMUSG00000020964	Sel1l	12	-	91813831	91814693	91813831	91814004	91814618	91814693	0,5,2,1,9,0	0,181,92,145,227,62	0,8,8,3,9,2	4,144,194,121,200,154	763	149	1	1.0	NA,0.005,0.004,0.001,0.008,0.0	0.0,0.011,0.008,0.005,0.009,0.003	-0.002
ENSMUSG00000031387	Renbp	X	-	73929115	73930517	73929115	73930262	73930407	73930517	2,33,11,32,27,11	502,600,697,669,770,727	2,14,13,12,24,5	349,611,618,609,545,563	294	149	1	1.0	0.002,0.027,0.008,0.024,0.017,0.008	0.003,0.011,0.011,0.01,0.022,0.004	0.004
ENSMUSG00000031388	Naa10	X	-	73919501	73919869	73919501	73919540	73919753	73919869	2,6,6,4,4,2	0,0,0,0,3,0	0,4,1,4,8,6	0,0,0,0,0,0	362	149	1	1.0	1.0,1.0,1.0,1.0,0.354,1.0	NA,1.0,1.0,1.0,1.0,1.0	-0.108
ENSMUSG00000031388	Naa10	X	-	73919501	73919869	73919501	73919546	73919753	73919869	2,4,4,3,3,1	111,27,34,13,58,57	0,4,0,3,6,3	75,14,38,17,24,40	356	149	1	1.0	0.007,0.058,0.047,0.088,0.021,0.007	0.0,0.107,0.0,0.069,0.095,0.03	-0.012
ENSMUSG00000002014	Ssr4	X	+	73787183	73788953	73787183	73787306	73788834	73788953	22,71,49,67,82,18	746,601,751,570,938,590	10,54,25,41,43,52	540,560,627,499,545,609	1677	149	1	1.0	0.003,0.01,0.006,0.01,0.008,0.003	0.002,0.008,0.004,0.007,0.007,0.008	0.001
ENSMUSG00000002014	Ssr4	X	+	73789799	73790424	73789799	73789874	73790358	73790424	98,73,96,70,121,95	0,0,7,0,5,5	92,68,71,72,82,77	9,4,0,0,8,0	633	149	1	1.0	1.0,1.0,0.763,1.0,0.851,0.817	0.706,0.8,1.0,1.0,0.707,1.0	0.036
ENSMUSG00000057836	Xlr3a	X	-	73090858	73093304	73090858	73090958	73093269	73093304	0,0,0,0,6,0	0,0,0,0,0,0	0,0,0,0,0,0	0,0,0,0,3,0	2460	149	1	1.0	NA,NA,NA,NA,1.0,NA	NA,NA,NA,NA,0.0,NA	1.0
ENSMUSG00000022800	Fyttd1	16	+	32898373	32898939	32898373	32898470	32898877	32898939	6,43,16,46,47,11	5,84,49,85,94,73	10,28,29,26,39,29	2,81,46,73,60,104	556	149	1	1.0	0.243,0.121,0.08,0.127,0.118,0.039	0.573,0.085,0.145,0.087,0.148,0.07	-0.063
ENSMUSG00000014856	Tmem208	8	+	105328321	105328692	105328321	105328458	105328607	105328692	103,42,44,24,28,61	644,206,305,213,297,525	41,48,36,21,36,23	356,233,206,163,153,191	298	149	1	1.0	0.074,0.093,0.067,0.053,0.045,0.055	0.054,0.093,0.08,0.061,0.105,0.057	-0.011
ENSMUSG00000014856	Tmem208	8	+	105328321	105328692	105328321	105328484	105328607	105328692	84,29,37,20,25,41	7,6,14,8,4,14	36,36,31,13,27,15	17,3,6,10,4,0	272	149	1	1.0	0.868,0.726,0.591,0.578,0.774,0.616	0.537,0.868,0.739,0.416,0.787,1.0	-0.032
ENSMUSG00000034893	Cog3	14	-	75707089	75708049	75707089	75707188	75707921	75708049	0,19,7,20,35,11	5,65,27,49,79,40	1,21,21,12,10,17	3,71,45,32,44,40	882	149	1	1.0	0.0,0.047,0.042,0.065,0.07,0.044	0.053,0.048,0.073,0.06,0.037,0.067	-0.012
ENSMUSG00000021500	Ddx46	13	+	55659019	55660799	55659019	55659098	55660716	55660799	0,22,43,37,56,17	4,66,59,72,118,52	2,23,19,17,36,27	5,111,75,73,79,59	1767	149	1	1.0	0.0,0.027,0.058,0.042,0.038,0.027	0.033,0.017,0.021,0.019,0.037,0.037	0.005
ENSMUSG00000004947	Dtx2	5	+	136026469	136028572	136026469	136026607	136028498	136028572	25,110,53,157,200,8	180,204,218,233,289,229	25,108,78,118,86,98	123,178,124,141,156,190	2040	149	1	1.0	0.01,0.038,0.017,0.047,0.048,0.003	0.015,0.042,0.044,0.058,0.039,0.036	-0.012
ENSMUSG00000004947	Dtx2	5	+	136026469	136028572	136026469	136026607	136028501	136028572	27,112,53,157,201,8	0,2,1,0,14,4	26,109,79,118,86,99	0,3,1,2,0,5	2043	149	0.771220567495	1.0	1.0,0.803,0.794,1.0,0.512,0.127	1.0,0.726,0.852,0.811,1.0,0.591	-0.124
ENSMUSG00000035632	Cnot3	7	+	3655570	3656156	3655570	3655952	3656032	3656156	0,0,1,0,0,8	58,89,113,94,145,47	0,0,2,1,0,5	17,98,84,70,77,94	229	149	1	1.0	0.0,0.0,0.006,0.0,0.0,0.1	0.0,0.0,0.015,0.009,0.0,0.033	0.008
ENSMUSG00000019338	Zfp687	3	-	95006831	95008213	95006831	95007966	95008071	95008213	0,1,4,4,6,1	8,34,30,41,39,15	0,2,4,1,3,3	12,52,21,28,29,31	254	149	1	1.0	0.0,0.017,0.073,0.054,0.083,0.038	0.0,0.022,0.101,0.021,0.057,0.054	0.002
ENSMUSG00000019338	Zfp687	3	-	95008379	95008917	95008379	95008492	95008584	95008917	5,5,0,5,0,0	0,24,22,27,36,10	0,1,0,2,0,1	6,36,20,24,20,25	241	149	1	1.0	1.0,0.114,0.0,0.103,0.0,0.0	0.0,0.017,0.0,0.049,0.0,0.024	0.188
ENSMUSG00000019338	Zfp687	3	-	95008584	95009238	95008584	95008917	95009075	95009238	0,3,4,6,0,0	4,18,13,28,54,3	0,5,2,0,2,0	0,26,21,18,19,26	307	149	1	1.0	0.0,0.075,0.13,0.094,0.0,0.0	NA,0.085,0.044,0.0,0.049,0.0	0.014
ENSMUSG00000019338	Zfp687	3	-	95009342	95010222	95009342	95009519	95010043	95010222	0,0,2,3,3,2	0,19,9,26,16,4	0,6,3,8,2,6	0,18,18,23,25,29	673	149	1	1.0	NA,0.0,0.047,0.025,0.04,0.1	NA,0.069,0.036,0.072,0.017,0.044	-0.005
ENSMUSG00000052142	Rasal3	17	-	32392045	32392788	32392045	32392203	32392397	32392788	7,8,0,1,18,0	72,30,62,38,53,34	8,4,1,12,5,10	59,48,66,49,52,42	343	149	1	1.0	0.041,0.104,0.0,0.011,0.129,0.0	0.056,0.035,0.007,0.096,0.04,0.094	-0.007
ENSMUSG00000052142	Rasal3	17	-	32403055	32403581	32403055	32403399	32403520	32403581	8,35,17,23,31,0	7,11,7,9,11,3	0,21,25,21,39,47	0,11,18,7,11,9	270	149	1	1.0	0.387,0.637,0.573,0.585,0.609,0.0	NA,0.513,0.434,0.623,0.662,0.742	-0.13
ENSMUSG00000006390	Elovl1	4	+	118431408	118431733	118431408	118431514	118431596	118431733	16,38,30,27,33,25	437,692,741,626,922,589	17,40,35,16,27,16	384,596,615,531,551,652	231	149	1	1.0	0.023,0.034,0.025,0.027,0.023,0.027	0.028,0.041,0.035,0.019,0.031,0.016	-0.002
ENSMUSG00000035967	Ints6l	X	+	56493038	56496734	56493038	56493133	56496515	56496734	21,116,71,154,272,47	0,4,1,0,3,2	0,123,122,139,129,106	0,4,1,1,1,0	3531	149	1	1.0	1.0,0.55,0.75,1.0,0.793,0.498	NA,0.565,0.837,0.854,0.845,1.0	-0.055
ENSMUSG00000038412	Higd1a	9	-	121848562	121850322	121848562	121849689	121850187	121850322	0,13,6,6,7,4	1162,290,522,253,381,825	6,11,8,6,4,2	503,265,261,202,212,224	647	149	1	1.0	0.0,0.01,0.003,0.005,0.004,0.001	0.003,0.009,0.007,0.007,0.004,0.002	-0.001
ENSMUSG00000031146	Plp2	X	-	7669414	7669758	7669414	7669510	7669602	7669758	0,2,2,3,9,1	417,542,543,497,763,440	3,7,7,0,7,0	280,588,515,423,472,486	241	149	1	1.0	0.0,0.002,0.002,0.004,0.007,0.001	0.007,0.007,0.008,0.0,0.009,0.0	-0.003
ENSMUSG00000032567	Aste1	9	+	105396544	105397858	105396544	105396705	105396797	105397858	0,9,10,6,14,2	0,0,0,2,1,0	0,14,6,6,10,10	0,5,0,1,0,4	241	149	1	1.0	NA,1.0,1.0,0.65,0.896,1.0	NA,0.634,1.0,0.788,1.0,0.607	0.103
ENSMUSG00000032567	Aste1	9	+	105396544	105397858	105396544	105396705	105397624	105397858	8,38,42,59,108,33	0,0,0,0,0,0	12,66,40,35,53,57	0,0,0,2,0,0	1068	149	1	1.0	1.0,1.0,1.0,1.0,1.0,1.0	1.0,1.0,1.0,0.709,1.0,1.0	0.049
ENSMUSG00000026469	Xpr1	1	-	155330337	155332386	155330337	155330487	155332162	155332386	0,0,0,3,0,0	4,43,28,55,60,6	0,0,6,0,2,0	0,32,31,43,33,49	1824	149	1	1.0	0.0,0.0,0.0,0.004,0.0,0.0	NA,0.0,0.016,0.0,0.005,0.0	-0.004
ENSMUSG00000039176	Polg	7	-	79451859	79452229	79451859	79452028	79452106	79452229	9,26,32,15,53,30	31,51,63,72,78,43	6,31,19,26,16,42	19,62,58,41,45,48	227	149	1	1.0	0.16,0.251,0.25,0.12,0.308,0.314	0.172,0.247,0.177,0.294,0.189,0.365	-0.007
ENSMUSG00000039176	Polg	7	-	79454038	79454711	79454038	79454174	79454593	79454711	21,39,34,32,73,14	13,58,28,49,87,36	0,55,21,24,32,31	5,45,40,36,54,48	568	149	1	1.0	0.298,0.15,0.242,0.146,0.18,0.093	0.0,0.243,0.121,0.149,0.135,0.145	0.053
ENSMUSG00000024944	Arl2	19	-	6135978	6137640	6135978	6136059	6137477	6137640	89,97,74,122,145,77	551,128,232,116,226,274	33,69,109,80,91,69	260,139,122,116,99,130	1567	149	1	1.0	0.015,0.067,0.029,0.091,0.057,0.026	0.012,0.045,0.078,0.062,0.08,0.048	-0.007
ENSMUSG00000054199	Gon4l	3	+	88898104	88899074	88898104	88898360	88898889	88899074	0,2,2,2,2,2	1,0,0,2,0,1	0,2,2,2,2,0	0,0,1,0,1,1	678	149	1	1.0	0.0,1.0,1.0,0.18,1.0,0.305	NA,1.0,0.305,1.0,0.305,0.0	0.059
ENSMUSG00000037032	Apbb1	7	-	105567253	105567484	105567253	105567339	105567427	105567484	0,0,0,0,0,0	1,1,0,0,2,1	0,0,0,0,0,1	0,0,0,0,0,0	237	149	1	1.0	0.0,0.0,NA,NA,0.0,0.0	NA,NA,NA,NA,NA,1.0	-1.0
ENSMUSG00000032180	Tmed1	9	-	21508930	21509351	21508930	21509114	21509253	21509351	0,0,3,0,0,0	107,118,140,105,184,164	0,0,0,0,4,2	95,117,115,128,101,145	288	149	1	1.0	0.0,0.0,0.011,0.0,0.0,0.0	0.0,0.0,0.0,0.0,0.02,0.007	-0.003
ENSMUSG00000032180	Tmed1	9	-	21508930	21509351	21508930	21509114	21509288	21509351	17,27,33,19,16,28	0,4,2,0,2,7	4,22,22,13,20,24	0,0,1,0,0,0	323	149	0.0603360275769	1.0	1.0,0.757,0.884,1.0,0.787,0.649	1.0,1.0,0.91,1.0,1.0,1.0	-0.139
ENSMUSG00000029617	Ccz1	5	-	143998162	143998605	143998162	143998274	143998543	143998605	2,24,4,11,10,2	104,225,282,223,287,273	14,10,13,7,15,1	88,256,261,238,195,252	418	149	1	1.0	0.007,0.037,0.005,0.017,0.012,0.003	0.054,0.014,0.017,0.01,0.027,0.001	-0.007
ENSMUSG00000029617	Ccz1	5	-	144011030	144011529	144011030	144011078	144011451	144011529	0,10,11,25,36,11	19,169,190,183,241,180	0,21,14,28,16,22	31,237,194,190,170,185	522	149	1	1.0	0.0,0.017,0.016,0.038,0.041,0.017	0.0,0.025,0.02,0.04,0.026,0.033	-0.002
ENSMUSG00000029617	Ccz1	5	-	144012993	144014877	144012993	144013091	144014698	144014877	0,5,0,8,3,8	20,176,143,243,310,141	0,0,0,1,5,1	13,217,234,234,184,201	1756	149	1	1.0	0.0,0.002,0.0,0.003,0.001,0.005	0.0,0.0,0.0,0.0,0.002,0.0	0.002
ENSMUSG00000015697	Setdb1	3	-	95337148	95339032	95337148	95337265	95338345	95339032	0,52,11,14,34,6	0,38,14,54,43,11	1,25,16,12,39,29	0,22,33,28,38,42	1229	149	1	1.0	NA,0.142,0.087,0.03,0.087,0.062	1.0,0.121,0.056,0.049,0.111,0.077	-0.154
ENSMUSG00000041096	Tspyl2	X	-	152340085	152340380	152340085	152340197	152340302	152340380	0,10,4,7,9,2	0,16,12,11,38,5	0,5,6,4,2,7	0,13,16,13,12,15	254	149	1	1.0	NA,0.268,0.164,0.272,0.122,0.19	NA,0.184,0.18,0.153,0.089,0.215	0.039
ENSMUSG00000027893	Ahcyl1	3	-	107673435	107675154	107673435	107673538	107675010	107675154	1,27,13,14,17,1	0,0,0,1,0,0	0,24,21,28,15,17	0,0,0,0,0,0	1621	149	1	1.0	1.0,1.0,1.0,0.563,1.0,1.0	NA,1.0,1.0,1.0,1.0,1.0	-0.073
ENSMUSG00000028552	Eps15	4	+	109361162	109361867	109361162	109361324	109361669	109361867	0,7,2,5,8,2	6,142,86,152,192,89	0,6,2,10,5,2	12,165,123,134,108,126	494	149	1	1.0	0.0,0.015,0.007,0.01,0.012,0.007	0.0,0.011,0.005,0.022,0.014,0.005	-0.001
ENSMUSG00000021546	Hnrnpk	13	-	58393691	58393868	58393691	58393774	58393852	58393868	1,30,40,65,58,30	302,379,423,553,853,426	5,66,32,42,61,62	0,587,523,500,398,468	227	149	0.988610021176	1.0	0.002,0.049,0.058,0.072,0.043,0.044	1.0,0.069,0.039,0.052,0.091,0.08	-0.177
ENSMUSG00000021546	Hnrnpk	13	-	58393852	58394159	58393852	58393868	58394075	58394159	0,61,81,114,112,50	301,355,407,552,858,437	9,99,66,88,123,66	0,598,530,490,433,494	356	149	0.983705415836	1.0	0.0,0.067,0.077,0.08,0.052,0.046	1.0,0.065,0.05,0.07,0.106,0.053	-0.17
ENSMUSG00000089661	Mia	7	-	27180168	27180833	27180168	27180279	27180699	27180833	5,1,1,2,0,0	0,0,0,1,0,1	0,0,3,0,0,0	0,0,0,0,0,0	569	149	1	1.0	1.0,1.0,1.0,0.344,NA,0.0	NA,NA,1.0,NA,NA,NA	-0.331
ENSMUSG00000028759	Hp1bp3	4	+	138225888	138228787	138225888	138226048	138228643	138228787	82,213,108,145,241,93	13,263,156,226,366,120	43,213,161,151,209,200	9,272,211,205,197,191	2744	149	1	1.0	0.255,0.042,0.036,0.034,0.035,0.04	0.206,0.041,0.04,0.038,0.054,0.054	0.002
ENSMUSG00000031065	Cdk16	X	+	20696017	20696467	20696017	20696141	20696346	20696467	0,24,13,15,27,11	40,105,116,114,147,64	5,33,28,6,30,18	15,76,81,97,95,81	354	149	1	1.0	0.0,0.088,0.045,0.052,0.072,0.067	0.123,0.155,0.127,0.025,0.117,0.086	-0.051
ENSMUSG00000031065	Cdk16	X	+	20696730	20696964	20696730	20696836	20696921	20696964	2,24,6,31,36,15	89,69,92,110,133,90	9,33,25,22,31,29	75,99,80,74,98,94	234	149	1	1.0	0.014,0.181,0.04,0.152,0.147,0.096	0.071,0.175,0.166,0.159,0.168,0.164	-0.046
ENSMUSG00000032580	Rbm5	9	-	107751718	107751953	107751718	107751791	107751875	107751953	0,15,15,20,22,18	14,103,85,99,125,40	0,22,23,37,30,18	8,117,118,60,98,80	233	149	1	1.0	0.0,0.085,0.101,0.114,0.101,0.223	0.0,0.107,0.111,0.283,0.164,0.126	-0.028
ENSMUSG00000032580	Rbm5	9	-	107756908	107760391	107756908	107756992	107760321	107760391	14,219,125,186,257,50	0,7,15,14,16,2	8,210,190,172,159,211	0,10,19,9,16,7	3478	149	1	1.0	1.0,0.573,0.263,0.363,0.408,0.517	1.0,0.474,0.3,0.45,0.299,0.564	0.006
ENSMUSG00000009687	Fxyd5	7	-	31032729	31033018	31032729	31032880	31032972	31033018	7072,1899,3422,1960,2915,4049	535,130,230,138,208,391	5393,1978,1996,1516,1724,2016	474,152,127,131,127,141	241	149	1	1.0	0.891,0.9,0.902,0.898,0.897,0.865	0.876,0.889,0.907,0.877,0.894,0.898	0.002
ENSMUSG00000009687	Fxyd5	7	-	31032729	31035283	31032729	31033018	31035208	31035283	142,122,96,79,204,39	4887,1350,2310,1504,2184,2919	69,119,101,81,89,117	3601,1505,1437,1142,1328,1393	2339	149	1	1.0	0.002,0.006,0.003,0.003,0.006,0.001	0.001,0.005,0.004,0.004,0.004,0.005	-0.0
ENSMUSG00000033819	Ppp1r16a	15	+	76692836	76693138	76692836	76692940	76693013	76693138	8,3,4,2,7,4	39,40,35,42,46,47	0,5,10,8,3,5	41,28,41,37,36,43	222	149	1	1.0	0.121,0.048,0.071,0.031,0.093,0.054	0.0,0.107,0.141,0.127,0.053,0.072	-0.014
ENSMUSG00000033819	Ppp1r16a	15	+	76693013	76693724	76693013	76693138	76693594	76693724	12,27,18,19,17,15	0,0,0,2,1,0	10,14,14,17,22,15	0,0,6,0,0,0	605	149	1	1.0	1.0,1.0,1.0,0.701,0.807,1.0	1.0,1.0,0.365,1.0,1.0,1.0	0.024
ENSMUSG00000057897	Camk2b	11	-	5972631	5972888	5972631	5972726	5972812	5972888	0,1,0,4,2,3	0,0,0,1,0,0	0,0,2,0,0,0	0,0,0,0,1,0	235	149	1	1.0	NA,1.0,NA,0.717,1.0,1.0	NA,NA,1.0,NA,0.0,NA	0.429
ENSMUSG00000020116	Pno1	11	-	17209076	17209394	17209076	17209137	17209310	17209394	0,2,4,3,5,9	73,274,238,226,371,391	0,1,9,1,3,4	45,222,206,214,214,230	322	149	1	1.0	0.0,0.003,0.008,0.006,0.006,0.011	0.0,0.002,0.02,0.002,0.006,0.008	-0.001
ENSMUSG00000040111	Gramd1b	9	-	40293232	40298079	40293232	40294427	40297985	40298079	141,702,639,743,959,318	0,3,9,1,9,4	195,734,872,638,630,693	0,5,7,0,3,4	3707	149	1	1.0	1.0,0.904,0.741,0.968,0.811,0.762	1.0,0.855,0.834,1.0,0.894,0.874	-0.045
ENSMUSG00000000787	Ddx3x	X	+	13287224	13287563	13287224	13287383	13287463	13287563	0,10,1,2,12,4	6,411,166,495,634,128	0,5,3,6,5,10	0,438,386,316,402,454	229	149	1	1.0	0.0,0.016,0.004,0.003,0.012,0.02	NA,0.007,0.005,0.012,0.008,0.014	-0.0
ENSMUSG00000000787	Ddx3x	X	+	13288278	13288671	13288278	13288364	13288572	13288671	0,21,4,24,35,2	0,290,131,294,520,111	0,9,6,20,17,19	1,321,248,309,259,322	357	149	1	1.0	NA,0.029,0.013,0.033,0.027,0.007	0.0,0.012,0.01,0.026,0.027,0.024	0.005
ENSMUSG00000074797	Itpa	2	+	130671400	130671620	130671400	130671458	130671555	130671620	4,3,1,0,2,0	145,259,266,286,346,204	2,1,0,1,3,1	144,261,263,193,175,254	246	149	1	1.0	0.016,0.007,0.002,0.0,0.003,0.0	0.008,0.002,0.0,0.003,0.01,0.002	0.001
ENSMUSG00000059540	Tcea2	2	+	181685791	181686752	181685791	181685922	181686189	181686752	0,0,2,0,0,0	0,1,9,4,7,0	0,0,0,1,2,0	5,1,1,2,4,0	416	149	1	1.0	NA,0.0,0.074,0.0,0.0,NA	0.0,0.0,0.0,0.152,0.152,NA	-0.042
ENSMUSG00000059540	Tcea2	2	+	181686189	181686752	181686189	181686246	181686597	181686752	49,3,14,7,4,4	0,0,0,0,2,0	1,3,0,4,3,2	0,1,0,0,1,0	500	149	1	1.0	1.0,1.0,1.0,1.0,0.373,1.0	1.0,0.472,NA,1.0,0.472,1.0	0.107
ENSMUSG00000022617	Chkb	15	-	89428133	89428827	89428133	89428229	89428410	89428827	16,56,31,27,55,16	115,81,82,79,105,117	17,16,18,41,43,41	56,82,119,64,54,67	330	149	1	1.0	0.059,0.238,0.146,0.134,0.191,0.058	0.121,0.081,0.064,0.224,0.264,0.216	-0.024
ENSMUSG00000022617	Chkb	15	-	89428133	89428827	89428133	89428229	89428713	89428827	47,161,99,115,174,72	8,0,0,1,4,4	53,77,90,102,127,134	0,0,0,5,4,2	633	149	1	1.0	0.58,1.0,1.0,0.964,0.911,0.809	1.0,1.0,1.0,0.828,0.882,0.94	-0.064
ENSMUSG00000022617	Chkb	15	-	89428410	89428827	89428410	89428544	89428713	89428827	35,111,70,89,121,59	24,27,41,30,40,51	36,67,75,63,87,97	28,33,63,41,20,25	318	149	1	1.0	0.406,0.658,0.444,0.582,0.586,0.352	0.376,0.488,0.358,0.419,0.671,0.645	0.012
ENSMUSG00000022617	Chkb	15	-	89428410	89428827	89428410	89428578	89428713	89428827	25,99,63,85,111,58	0,10,4,3,11,0	36,57,68,59,77,88	3,2,4,5,6,2	284	149	1	1.0	1.0,0.839,0.892,0.937,0.841,1.0	0.863,0.937,0.899,0.861,0.871,0.958	0.02
ENSMUSG00000041945	Mfsd9	1	-	40784376	40786210	40784376	40784506	40786166	40786210	0,0,2,0,2,0	0,1,3,7,11,0	2,4,0,0,0,0	0,4,3,6,4,9	1809	149	1	1.0	NA,0.0,0.052,0.0,0.015,NA	1.0,0.076,0.0,0.0,0.0,0.0	-0.163
ENSMUSG00000070034	Sp110	1	-	85579056	85579745	85579056	85579199	85579643	85579745	211,147,92,92,187,87	1505,697,781,837,856,1445	164,196,153,141,160,123	1253,974,897,868,779,797	593	149	1	1.0	0.034,0.05,0.029,0.027,0.052,0.015	0.032,0.048,0.041,0.039,0.049,0.037	-0.006
ENSMUSG00000070034	Sp110	1	-	85584902	85586295	85584902	85585052	85586214	85586295	34,133,82,101,168,49	376,360,345,364,392,401	34,200,177,142,137,123	391,467,448,426,374,381	1311	149	1	1.0	0.01,0.04,0.026,0.031,0.046,0.014	0.01,0.046,0.043,0.037,0.04,0.035	-0.007
ENSMUSG00000026672	Optn	2	-	5020641	5021481	5020641	5021228	5021322	5021481	103,88,82,70,84,103	16,10,0,2,9,17	111,108,92,106,74,70	18,7,14,8,2,4	243	149	1	1.0	0.798,0.844,1.0,0.955,0.851,0.788	0.791,0.904,0.801,0.89,0.958,0.915	-0.004
ENSMUSG00000062202	Btbd9	17	-	30215523	30220570	30215523	30220144	30220344	30220570	12,50,37,62,90,18	6,5,2,2,7,3	34,58,61,44,63,45	4,3,0,12,1,2	349	149	0.906605524704	1.0	0.461,0.81,0.888,0.93,0.846,0.719	0.784,0.892,1.0,0.61,0.964,0.906	-0.084
ENSMUSG00000056962	Jmjd6	11	-	116839837	116840545	116839837	116839926	116840409	116840545	8,26,20,27,33,23	0,0,1,2,1,4	7,20,17,34,43,12	0,0,1,0,5,0	632	149	1	1.0	1.0,1.0,0.825,0.761,0.886,0.575	1.0,1.0,0.8,1.0,0.67,1.0	-0.07
ENSMUSG00000056962	Jmjd6	11	-	116839837	116840545	116839837	116839931	116840409	116840545	8,26,20,26,30,23	8,5,4,6,0,6	7,20,15,33,42,11	8,2,0,2,0,9	627	149	0.46875576703	1.0	0.192,0.553,0.543,0.507,1.0,0.477	0.172,0.704,1.0,0.797,1.0,0.225	-0.104
ENSMUSG00000056962	Jmjd6	11	-	116839837	116840545	116839837	116839926	116840447	116840545	49,59,54,63,77,97	0,2,0,5,7,17	54,38,52,59,77,43	0,2,3,1,5,2	670	149	0.379170742059	1.0	1.0,0.868,1.0,0.737,0.71,0.559	1.0,0.809,0.794,0.929,0.774,0.827	-0.043
ENSMUSG00000056962	Jmjd6	11	-	116839837	116840545	116839837	116839931	116840447	116840545	49,59,54,62,74,97	3,0,2,0,5,3	54,38,50,58,76,42	7,3,0,0,0,0	665	149	1	1.0	0.785,1.0,0.858,1.0,0.768,0.879	0.633,0.739,1.0,1.0,1.0,1.0	-0.014
ENSMUSG00000038241	Cep250	2	+	155969994	155970895	155969994	155970236	155970712	155970895	0,0,2,0,9,1	2,11,0,13,1,2	0,3,0,0,2,0	0,11,7,10,3,3	625	149	1	1.0	0.0,0.0,1.0,0.0,0.682,0.107	NA,0.061,0.0,0.0,0.137,0.0	0.259
ENSMUSG00000038241	Cep250	2	+	155988311	155989620	155988311	155988432	155989498	155989620	0,6,0,5,13,10	0,49,37,62,47,10	8,16,13,12,13,5	0,48,49,53,46,60	1215	149	1	1.0	NA,0.015,0.0,0.01,0.033,0.109	1.0,0.039,0.032,0.027,0.033,0.01	-0.157
ENSMUSG00000052331	Ankrd44	1	-	54657615	54659006	54657615	54657699	54658918	54659006	0,0,0,1,11,0	0,11,9,2,29,8	0,0,1,1,5,6	0,13,11,14,10,3	1368	149	1	1.0	NA,0.0,0.0,0.052,0.04,0.0	NA,0.0,0.01,0.008,0.052,0.179	-0.031
ENSMUSG00000018076	Med13l	5	+	118749608	118751034	118749608	118749828	118750845	118751034	0,9,0,9,28,0	0,28,16,49,52,7	0,17,5,19,5,17	4,41,31,26,48,49	1166	149	1	1.0	NA,0.039,0.0,0.023,0.064,0.0	0.0,0.05,0.02,0.085,0.013,0.042	-0.01
ENSMUSG00000018076	Med13l	5	+	118759101	118763916	118759101	118759263	118762700	118763916	0,84,31,94,155,17	0,0,0,0,3,0	2,67,66,113,77,49	0,0,0,0,0,0	3586	149	1	1.0	NA,1.0,1.0,1.0,0.682,1.0	1.0,1.0,1.0,1.0,1.0,1.0	-0.064
ENSMUSG00000004100	Ppan	9	+	20889337	20889684	20889337	20889439	20889633	20889684	22,34,24,24,75,27	28,42,50,34,56,38	13,19,15,30,42,23	26,26,39,25,33,56	343	149	1	1.0	0.254,0.26,0.173,0.235,0.368,0.236	0.178,0.241,0.143,0.343,0.356,0.151	0.019
ENSMUSG00000004100	Ppan	9	+	20891082	20891365	20891082	20891206	20891286	20891365	28,22,30,15,31,4	132,57,86,39,99,80	6,24,16,10,17,12	77,46,55,49,54,45	229	149	1	1.0	0.121,0.201,0.185,0.2,0.169,0.032	0.048,0.253,0.159,0.117,0.17,0.148	0.002
ENSMUSG00000001305	Rrp15	1	-	186737587	186739863	186737587	186737685	186739603	186739863	18,33,28,51,65,27	111,52,72,57,95,139	11,44,23,25,37,59	57,48,29,36,65,50	2067	149	1	1.0	0.012,0.044,0.027,0.061,0.047,0.014	0.014,0.062,0.054,0.048,0.039,0.078	-0.015
ENSMUSG00000037400	Atp11b	3	+	35837485	35839214	35837485	35837589	35839048	35839214	0,17,9,14,25,0	1,60,70,66,88,67	0,37,12,3,14,17	2,78,68,53,68,67	1608	149	1	1.0	0.0,0.026,0.012,0.019,0.026,0.0	0.0,0.042,0.016,0.005,0.019,0.023	-0.004
ENSMUSG00000073758	Sh3d21	4	-	126152023	126152258	126152023	126152118	126152205	126152258	0,0,4,3,5,2	2,4,0,0,0,0	2,2,3,10,3,0	0,1,1,0,3,0	236	149	1	1.0	0.0,0.0,1.0,1.0,1.0,1.0	1.0,0.558,0.654,1.0,0.387,NA	-0.053
ENSMUSG00000073758	Sh3d21	4	-	126161967	126162266	126161967	126162023	126162175	126162266	0,0,0,0,0,1	0,0,3,1,0,0	0,0,0,1,0,3	0,0,0,1,0,0	301	149	1	1.0	NA,NA,0.0,0.0,NA,1.0	NA,NA,NA,0.331,NA,1.0	-0.332
ENSMUSG00000027009	Itga4	2	+	79288821	79289391	79288821	79288867	79289236	79289391	0,3,2,4,3,2	0,135,23,167,171,18	0,2,3,2,4,2	0,149,162,167,116,149	518	149	1	1.0	NA,0.006,0.024,0.007,0.005,0.031	NA,0.004,0.005,0.003,0.01,0.004	0.009
ENSMUSG00000021235	Coq6	12	+	84368142	84368709	84368142	84368201	84368585	84368709	0,18,2,5,4,2	16,23,8,21,20,28	0,5,2,0,5,0	19,15,29,21,6,5	533	149	1	1.0	0.0,0.18,0.065,0.062,0.053,0.02	0.0,0.085,0.019,0.0,0.189,0.0	0.014
ENSMUSG00000021235	Coq6	12	+	84370255	84371031	84370255	84370354	84370923	84371031	4,7,6,2,14,20	0,2,0,0,1,0	2,13,5,8,12,5	0,3,2,2,1,0	718	149	0.0320788623809	1.0	1.0,0.421,1.0,1.0,0.744,1.0	1.0,0.473,0.342,0.454,0.713,1.0	0.197
ENSMUSG00000021235	Coq6	12	+	84370255	84371031	84370255	84370386	84370923	84371031	4,1,2,2,3,10	0,25,25,9,44,40	0,8,3,4,7,5	15,5,15,10,20,10	686	149	1	1.0	1.0,0.009,0.017,0.046,0.015,0.052	0.0,0.258,0.042,0.08,0.071,0.098	0.098
ENSMUSG00000021235	Coq6	12	+	84370255	84371558	84370255	84371031	84371450	84371558	4,4,8,9,25,21	0,0,0,1,0,0	2,10,7,3,16,11	5,0,0,0,0,0	568	149	1	1.0	1.0,1.0,1.0,0.702,1.0,1.0	0.095,1.0,1.0,1.0,1.0,1.0	0.101
ENSMUSG00000027936	Crtc2	3	+	90257116	90257411	90257116	90257218	90257294	90257411	6,11,0,15,19,0	6,135,65,109,137,39	0,13,13,9,15,11	16,129,117,123,112,115	225	149	1	1.0	0.398,0.051,0.0,0.084,0.084,0.0	0.0,0.063,0.069,0.046,0.081,0.06	0.05
ENSMUSG00000027936	Crtc2	3	+	90258464	90259492	90258464	90258526	90259385	90259492	0,46,22,31,67,1	0,0,0,4,0,0	0,51,25,39,69,39	0,0,0,0,3,2	1008	149	1	1.0	NA,1.0,1.0,0.534,1.0,1.0	NA,1.0,1.0,1.0,0.773,0.742	0.004
ENSMUSG00000028684	Urod	4	-	116991231	116991493	116991231	116991298	116991392	116991493	2,2,8,0,1,0	262,71,137,94,105,246	5,3,0,1,0,0	163,78,70,64,59,90	243	149	1	1.0	0.005,0.017,0.035,0.0,0.006,0.0	0.018,0.023,0.0,0.009,0.0,0.0	0.002
ENSMUSG00000028684	Urod	4	-	116992563	116993023	116992563	116992725	116992825	116993023	3,2,3,0,7,8	113,70,91,71,114,146	0,3,1,2,2,6	36,62,87,67,65,74	249	149	1	1.0	0.016,0.017,0.019,0.0,0.035,0.032	0.0,0.028,0.007,0.018,0.018,0.046	0.0
ENSMUSG00000078619	Smarcd2	11	-	106264939	106265344	106264939	106265037	106265182	106265344	0,9,7,12,12,5	69,144,153,160,263,135	8,5,4,3,1,6	63,169,132,133,109,147	294	149	1	1.0	0.0,0.031,0.023,0.037,0.023,0.018	0.06,0.015,0.015,0.011,0.005,0.02	0.001
ENSMUSG00000078619	Smarcd2	11	-	106266890	106267180	106266890	106267013	106267137	106267180	0,0,1,0,1,2	7,90,52,105,120,62	0,1,2,0,7,2	15,64,82,55,78,75	273	149	1	1.0	0.0,0.0,0.01,0.0,0.005,0.017	0.0,0.008,0.013,0.0,0.047,0.014	-0.008
ENSMUSG00000026509	Capn2	1	-	182489964	182491035	182489964	182490048	182490866	182491035	0,4,4,4,6,14	9,189,133,154,245,79	0,3,2,0,14,2	0,150,155,136,143,180	967	149	1	1.0	0.0,0.003,0.005,0.004,0.004,0.027	NA,0.003,0.002,0.0,0.015,0.002	0.003
ENSMUSG00000026509	Capn2	1	-	182490866	182492195	182490866	182491035	182492061	182492195	0,10,0,2,3,0	7,193,82,196,269,48	0,0,4,15,8,0	8,141,131,124,134,147	1175	149	1	1.0	0.0,0.007,0.0,0.001,0.001,0.0	0.0,0.0,0.004,0.015,0.008,0.0	-0.003
ENSMUSG00000020706	Ftsj3	11	-	106250154	106250433	106250154	106250254	106250347	106250433	4,6,1,9,8,3	218,86,130,100,176,154	5,6,5,5,0,6	75,126,91,77,84,108	242	149	1	1.0	0.011,0.041,0.005,0.053,0.027,0.012	0.039,0.028,0.033,0.038,0.0,0.033	-0.004
ENSMUSG00000032127	Vps11	9	-	44353836	44354291	44353836	44353998	44354102	44354291	0,9,2,7,13,2	67,130,121,129,181,78	3,4,18,12,18,6	58,109,139,110,90,126	253	149	1	1.0	0.0,0.039,0.01,0.031,0.041,0.015	0.03,0.021,0.071,0.06,0.105,0.027	-0.03
ENSMUSG00000032127	Vps11	9	-	44355698	44356429	44355698	44355850	44356227	44356429	6,31,8,24,37,11	16,86,71,99,127,68	1,14,37,12,30,33	18,63,89,90,102,87	526	149	1	1.0	0.096,0.093,0.031,0.064,0.076,0.044	0.015,0.059,0.105,0.036,0.077,0.097	0.003
ENSMUSG00000032127	Vps11	9	-	44355698	44356429	44355698	44355850	44356294	44356429	16,83,63,96,108,27	0,8,3,3,6,1	3,81,82,66,77,98	4,15,6,14,24,2	593	149	0.0190008738183	1.0	1.0,0.723,0.841,0.889,0.819,0.872	0.159,0.576,0.774,0.542,0.446,0.925	0.287
ENSMUSG00000063659	Zbtb18	1	+	177447088	177450764	177447088	177447776	177447888	177450764	2,79,47,78,120,42	2,33,25,36,36,8	0,62,61,70,103,83	0,18,17,21,11,15	261	149	1	1.0	0.363,0.577,0.518,0.553,0.656,0.75	NA,0.663,0.672,0.656,0.842,0.76	-0.149
ENSMUSG00000039244	E130309D02Rik	5	-	143311710	143314399	143311710	143311876	143314177	143314399	0,13,19,16,19,11	8,86,91,75,126,81	21,24,19,29,25,14	42,87,89,81,87,95	2450	149	1	1.0	0.0,0.009,0.013,0.013,0.009,0.008	0.03,0.017,0.013,0.021,0.017,0.009	-0.009
ENSMUSG00000025487	Psmd13	7	+	140886387	140886845	140886387	140886422	140886801	140886845	8,2,0,3,3,1	0,0,0,2,1,0	4,1,3,1,0,8	0,0,0,0,1,0	528	149	1	1.0	1.0,1.0,NA,0.297,0.458,1.0	1.0,1.0,1.0,1.0,0.0,1.0	-0.082
ENSMUSG00000029625	Cpsf4	5	+	145177229	145178928	145177229	145177302	145178757	145178928	0,37,5,40,71,4	8,5,0,0,9,0	9,47,28,20,26,27	0,1,0,0,1,0	1604	149	0.000273088628312	0.100325934826	0.0,0.407,1.0,1.0,0.423,1.0	1.0,0.814,1.0,1.0,0.707,1.0	-0.282
ENSMUSG00000029625	Cpsf4	5	+	145177229	145178928	145177229	145177302	145178832	145178928	8,44,7,44,87,8	57,44,46,40,66,25	9,51,30,26,28,29	30,42,28,48,33,39	1679	149	1	1.0	0.012,0.082,0.013,0.089,0.105,0.028	0.026,0.097,0.087,0.046,0.07,0.062	-0.01
ENSMUSG00000029625	Cpsf4	5	+	145177229	145178928	145177229	145177302	145178835	145178928	8,44,7,45,88,9	48,24,48,29,40,31	10,51,30,26,29,30	25,19,36,26,22,33	1682	149	1	1.0	0.015,0.14,0.013,0.121,0.163,0.025	0.034,0.192,0.069,0.081,0.105,0.075	-0.013
ENSMUSG00000099083	Atf7	15	-	102547153	102547872	102547153	102547267	102547772	102547872	0,4,2,1,6,0	3,28,12,40,65,7	0,4,3,6,3,1	0,28,27,22,25,16	654	149	1	1.0	0.0,0.032,0.037,0.006,0.021,0.0	NA,0.032,0.025,0.059,0.027,0.014	-0.015
ENSMUSG00000010048	Ifrd2	9	+	107590297	107590662	107590297	107590422	107590504	107590662	0,5,8,11,7,9	16,38,22,45,42,29	1,11,10,2,1,12	31,14,34,25,30,34	231	149	1	1.0	0.0,0.078,0.19,0.136,0.097,0.167	0.02,0.336,0.159,0.049,0.021,0.185	-0.017
ENSMUSG00000038766	Gabpb2	3	-	95203730	95204808	95203730	95203925	95204640	95204808	0,8,2,10,11,4	1,13,8,10,29,4	0,2,3,11,14,14	3,12,16,8,12,18	864	149	1	1.0	0.0,0.096,0.041,0.147,0.061,0.147	0.0,0.028,0.031,0.192,0.167,0.118	-0.007
ENSMUSG00000039515	Ptpa	2	+	30438228	30439764	30438228	30438353	30439663	30439764	4,27,40,37,41,6	139,210,208,199,286,207	0,45,30,22,38,39	89,176,174,157,160,238	1459	149	1	1.0	0.003,0.013,0.019,0.019,0.014,0.003	0.0,0.025,0.017,0.014,0.024,0.016	-0.004
ENSMUSG00000068264	Ap5s1	2	+	131212446	131213514	131212446	131212736	131212825	131213514	92,69,91,72,128,91	0,0,4,0,0,1	64,58,52,42,48,60	0,0,0,0,0,0	238	149	1	1.0	1.0,1.0,0.934,1.0,1.0,0.983	1.0,1.0,1.0,1.0,1.0,1.0	-0.014
ENSMUSG00000033793	Atp6v1h	1	+	5093362	5095728	5093362	5093452	5095614	5095728	0,16,9,19,40,23	64,570,451,652,798,52	0,23,5,26,9,19	81,436,607,504,437,537	2311	149	1	1.0	0.0,0.002,0.001,0.002,0.003,0.028	0.0,0.003,0.001,0.003,0.001,0.002	0.004
ENSMUSG00000045752	Tssc4	7	+	143069935	143071087	143069935	143070292	143070791	143071087	754,149,334,218,296,562	4,4,6,3,2,4	359,161,177,126,161,195	6,1,1,2,1,5	648	149	1	1.0	0.977,0.895,0.928,0.944,0.971,0.97	0.932,0.974,0.976,0.935,0.974,0.9	-0.001
ENSMUSG00000027405	Nop56	2	+	130275662	130276174	130275662	130275824	130275975	130276174	0,10,2,19,8,5	47,129,158,155,187,159	6,1,6,7,7,7	17,124,100,83,115,161	300	149	1	1.0	0.0,0.037,0.006,0.057,0.021,0.015	0.149,0.004,0.029,0.04,0.029,0.021	-0.023
ENSMUSG00000028716	Pdzk1ip1	4	+	115088707	115089212	115088707	115088776	115089038	115089212	0,5,6,3,2,3	2,0,0,0,0,0	3,0,2,2,6,4	0,0,0,0,0,0	411	149	1	1.0	0.0,1.0,1.0,1.0,1.0,1.0	1.0,NA,1.0,1.0,1.0,1.0	-0.167
ENSMUSG00000028716	Pdzk1ip1	4	+	115088722	115089212	115088722	115088806	115089038	115089212	0,5,6,3,2,3	0,0,0,0,6,1	3,0,2,2,6,4	1,1,0,0,1,0	381	149	1	1.0	NA,1.0,1.0,1.0,0.115,0.54	0.54,0.0,1.0,1.0,0.701,1.0	0.024
ENSMUSG00000026659	Dusp12	1	-	170880129	170881041	170880129	170880226	170880914	170881041	0,4,2,3,19,11	12,0,3,0,0,0	2,6,4,11,4,2	5,1,4,0,2,0	837	149	0.150479011283	1.0	0.0,1.0,0.106,1.0,1.0,1.0	0.066,0.516,0.151,1.0,0.263,1.0	0.185
ENSMUSG00000026628	Atf3	1	-	191177230	191177474	191177230	191177340	191177446	191177474	317,1077,861,899,1278,393	0,0,0,0,0,0	228,1164,1101,940,880,830	0,0,0,1,0,0	255	149	1	1.0	1.0,1.0,1.0,1.0,1.0,1.0	1.0,1.0,1.0,0.998,1.0,1.0	0.0
ENSMUSG00000007029	Vars	17	+	35004771	35005061	35004771	35004893	35004976	35005061	6,3,1,4,6,2	2,46,62,51,123,25	0,3,2,3,6,2	2,58,56,43,60,63	232	149	1	1.0	0.658,0.04,0.01,0.048,0.03,0.049	0.0,0.032,0.022,0.043,0.06,0.02	0.11
ENSMUSG00000007029	Vars	17	+	35011599	35011898	35011599	35011694	35011807	35011898	0,9,0,4,1,11	15,65,80,66,117,44	0,9,4,3,1,3	4,74,55,58,68,65	262	149	1	1.0	0.0,0.073,0.0,0.033,0.005,0.124	0.0,0.065,0.04,0.029,0.008,0.026	0.011
ENSMUSG00000007029	Vars	17	+	35013121	35013390	35013121	35013192	35013264	35013390	0,12,3,8,13,4	85,99,114,96,140,103	2,8,12,3,4,2	67,86,98,69,104,102	221	149	1	1.0	0.0,0.076,0.017,0.053,0.059,0.026	0.02,0.059,0.076,0.028,0.025,0.013	0.002
ENSMUSG00000007029	Vars	17	+	35013642	35013896	35013642	35013747	35013827	35013896	14,0,0,0,3,1	93,88,131,80,145,81	1,2,5,1,5,2	45,75,123,73,76,106	229	149	1	1.0	0.089,0.0,0.0,0.0,0.013,0.008	0.014,0.017,0.026,0.009,0.041,0.012	-0.002
ENSMUSG00000029599	Ddx54	5	+	120620257	120620758	120620257	120620379	120620626	120620758	5,2,0,10,5,4	0,0,2,0,0,0	6,4,7,13,9,10	0,0,1,0,0,0	396	149	1	1.0	1.0,1.0,0.0,1.0,1.0,1.0	1.0,1.0,0.725,1.0,1.0,1.0	-0.121
ENSMUSG00000029599	Ddx54	5	+	120624537	120625844	120624537	120624729	120625701	120625844	44,52,56,61,87,5	224,249,310,374,398,301	20,53,58,76,55,57	223,317,281,231,249,259	1121	149	1	1.0	0.025,0.027,0.023,0.021,0.028,0.002	0.012,0.022,0.027,0.042,0.029,0.028	-0.006
ENSMUSG00000029599	Ddx54	5	+	120625925	120626505	120625925	120626039	120626400	120626505	21,13,4,17,12,8	427,253,375,286,389,269	12,17,12,8,11,15	284,255,266,233,278,260	510	149	1	1.0	0.014,0.015,0.003,0.017,0.009,0.009	0.012,0.019,0.013,0.01,0.011,0.017	-0.003
ENSMUSG00000036622	Atp13a2	4	+	140993947	140994391	140993947	140994062	140994311	140994391	0,18,23,20,42,20	24,153,107,177,260,53	0,15,19,21,13,21	12,148,134,123,111,145	398	149	1	1.0	0.0,0.042,0.074,0.041,0.057,0.124	0.0,0.037,0.05,0.06,0.042,0.051	0.016
ENSMUSG00000036622	Atp13a2	4	+	141002456	141002783	141002456	141002546	141002623	141002783	14,64,25,54,65,7	71,207,242,183,285,108	13,37,56,40,45,48	76,149,159,138,131,158	226	149	1	1.0	0.115,0.169,0.064,0.163,0.131,0.041	0.101,0.141,0.188,0.16,0.185,0.167	-0.043
ENSMUSG00000036622	Atp13a2	4	+	141006042	141006848	141006042	141006266	141006752	141006848	709,329,326,212,390,360	0,0,0,0,0,0	323,238,235,189,190,225	0,1,0,0,0,0	635	149	1	1.0	1.0,1.0,1.0,1.0,1.0,1.0	1.0,0.982,1.0,1.0,1.0,1.0	0.003
ENSMUSG00000028744	Pqlc2	4	-	139298529	139300411	139298529	139298969	139300225	139300411	77,66,55,44,82,37	238,77,122,61,141,170	31,32,37,38,31,46	157,56,52,45,69,64	1405	149	1	1.0	0.033,0.083,0.046,0.071,0.058,0.023	0.021,0.057,0.07,0.082,0.045,0.071	-0.005
ENSMUSG00000053746	Ptrh1	2	+	32776303	32776806	32776303	32776523	32776706	32776806	12,1,1,0,3,0	86,66,78,41,86,110	0,0,2,0,0,0	104,74,45,26,35,49	332	149	1	1.0	0.059,0.007,0.006,0.0,0.015,0.0	0.0,0.0,0.02,0.0,0.0,0.0	0.011
ENSMUSG00000064127	Med14	X	-	12706298	12706692	12706298	12706445	12706531	12706692	0,1,0,0,0,0	0,18,12,16,40,3	0,0,0,0,0,0	0,18,30,26,25,30	235	149	1	1.0	NA,0.034,0.0,0.0,0.0,0.0	NA,0.0,0.0,0.0,0.0,0.0	0.007
ENSMUSG00000031711	Zfp330	8	-	82764854	82766773	82764854	82764972	82766668	82766773	0,35,19,35,62,38	0,0,0,6,0,1	2,18,41,25,17,23	0,0,0,0,2,0	1845	149	1	1.0	NA,1.0,1.0,0.32,1.0,0.754	1.0,1.0,1.0,1.0,0.407,1.0	-0.086
ENSMUSG00000024542	Cep192	18	+	67877955	67878660	67877955	67878075	67878538	67878660	1,10,2,20,17,5	0,22,32,17,14,40	0,14,16,4,11,2	14,18,22,30,14,25	612	149	1	1.0	1.0,0.1,0.015,0.223,0.228,0.03	0.0,0.159,0.15,0.031,0.161,0.019	0.179
ENSMUSG00000037376	Trmt6	2	-	132804206	132806999	132804206	132805612	132806896	132806999	0,10,6,8,16,10	0,0,0,0,0,2	4,15,6,3,3,4	0,0,0,0,0,0	1433	149	1	1.0	NA,1.0,1.0,1.0,1.0,0.342	1.0,1.0,1.0,1.0,1.0,1.0	-0.132
ENSMUSG00000037376	Trmt6	2	-	132808203	132809016	132808203	132808289	132808660	132809016	0,4,3,2,4,0	5,87,55,82,100,67	0,3,2,0,3,2	6,52,45,57,43,63	520	149	1	1.0	0.0,0.013,0.015,0.007,0.011,0.0	0.0,0.016,0.013,0.0,0.02,0.009	-0.002
ENSMUSG00000029166	Mapre3	5	+	30862497	30863405	30862497	30862643	30863203	30863405	0,23,8,16,60,11	0,20,21,28,42,17	0,21,5,18,22,9	13,15,15,15,17,26	709	149	1	1.0	NA,0.195,0.074,0.107,0.231,0.12	0.0,0.227,0.065,0.201,0.214,0.068	0.016
ENSMUSG00000026822	Lcn2	2	-	32384632	32385520	32384632	32384884	32385418	32385520	161,61,76,57,101,60	9533,3503,6199,3666,6873,8758	65,53,54,37,48,45	7276,3863,3923,3471,4815,4885	683	149	1	1.0	0.004,0.004,0.003,0.003,0.003,0.001	0.002,0.003,0.003,0.002,0.002,0.002	0.001
ENSMUSG00000028582	Cc2d1b	4	+	108625980	108626590	108625980	108626153	108626479	108626590	0,16,4,8,19,6	0,4,0,0,0,0	2,14,22,20,23,8	0,0,0,0,1,1	475	149	1	1.0	NA,0.556,1.0,1.0,1.0,1.0	1.0,1.0,1.0,1.0,0.878,0.715	-0.021
ENSMUSG00000028582	Cc2d1b	4	+	108626300	108626590	108626300	108626376	108626479	108626590	0,14,4,7,19,5	16,141,87,109,189,60	2,12,20,14,14,10	17,137,109,95,84,105	252	149	1	1.0	0.0,0.055,0.026,0.037,0.056,0.047	0.065,0.049,0.098,0.08,0.09,0.053	-0.036
ENSMUSG00000074643	Cpne1	2	-	156073798	156074309	156073798	156073992	156074175	156074309	0,38,21,31,49,8	0,0,0,0,0,0	2,35,30,24,30,16	0,2,2,0,0,0	332	149	1	1.0	NA,1.0,1.0,1.0,1.0,1.0	1.0,0.887,0.871,1.0,1.0,1.0	0.04
ENSMUSG00000074643	Cpne1	2	-	156073798	156074309	156073798	156074035	156074175	156074309	0,10,5,5,13,4	0,87,47,101,108,30	0,13,4,5,11,1	3,95,84,75,84,97	289	149	1	1.0	NA,0.056,0.052,0.025,0.058,0.064	0.0,0.066,0.024,0.033,0.063,0.005	0.019
ENSMUSG00000074643	Cpne1	2	-	156078146	156078421	156078146	156078233	156078331	156078421	0,4,6,7,12,5	2,112,73,112,149,25	0,11,2,9,16,3	0,149,114,121,107,129	247	149	1	1.0	0.0,0.021,0.047,0.036,0.046,0.108	NA,0.043,0.01,0.043,0.083,0.014	0.004
ENSMUSG00000074643	Cpne1	2	-	156078751	156078974	156078751	156078823	156078899	156078974	0,15,3,11,2,0	2,108,51,88,167,48	0,5,5,1,3,1	0,123,129,92,92,116	225	149	1	1.0	0.0,0.084,0.037,0.076,0.008,0.0	NA,0.026,0.025,0.007,0.021,0.006	0.017
ENSMUSG00000026987	Baz2b	2	-	59920294	59922217	59920294	59920538	59922142	59922217	0,20,7,13,58,9	0,24,15,37,47,2	0,25,41,18,37,25	0,20,32,22,34,16	1753	149	1	1.0	NA,0.066,0.038,0.029,0.095,0.277	NA,0.096,0.098,0.065,0.085,0.117	0.009
ENSMUSG00000033032	Afap1l1	18	-	61743277	61743760	61743277	61743430	61743666	61743760	0,0,0,1,0,0	0,0,5,0,2,0	0,0,0,0,0,0	0,0,0,5,0,1	385	149	1	1.0	NA,NA,0.0,1.0,0.0,NA	NA,NA,NA,0.0,NA,0.0	0.333
ENSMUSG00000027778	Ift80	3	-	68990741	68994582	68990741	68990961	68994498	68994582	0,13,0,8,14,4	0,5,2,3,9,1	0,17,17,9,10,6	0,7,1,11,2,8	3686	149	1	1.0	NA,0.095,0.0,0.097,0.059,0.139	NA,0.089,0.407,0.032,0.168,0.029	-0.067
ENSMUSG00000004319	Clcn3	8	-	60922789	60927418	60922789	60923188	60927231	60927418	15,49,34,54,81,12	0,41,25,34,51,12	2,51,26,55,52,58	0,28,23,23,25,30	4192	149	1	1.0	1.0,0.041,0.046,0.053,0.053,0.034	1.0,0.061,0.039,0.078,0.069,0.064	-0.014
ENSMUSG00000029844	Hoxa1	6	-	52157566	52158317	52157566	52157661	52157864	52158317	0,1,0,0,0,0	0,4,0,2,0,0	0,0,1,0,0,0	0,0,0,0,0,0	352	149	1	1.0	NA,0.096,NA,0.0,NA,NA	NA,NA,1.0,NA,NA,NA	-0.952
ENSMUSG00000047675	Rps8	4	-	117155007	117155677	117155007	117155107	117155570	117155677	108,107,75,114,133,120	6055,2355,3984,2553,3907,5329	52,91,71,79,54,96	3670,2572,2394,2265,2378,2534	612	149	1	1.0	0.004,0.011,0.005,0.011,0.008,0.005	0.003,0.009,0.007,0.008,0.005,0.009	0.0
ENSMUSG00000028641	P3h1	4	+	119241481	119241804	119241481	119241534	119241682	119241804	4,1,2,4,0,0	26,56,67,53,86,47	0,2,2,1,1,0	17,44,51,45,62,97	297	149	1	1.0	0.072,0.009,0.015,0.036,0.0,0.0	0.0,0.022,0.019,0.011,0.008,0.0	0.012
ENSMUSG00000026925	Inpp5e	2	-	26399232	26399574	26399232	26399348	26399412	26399574	6,20,17,17,30,1	0,28,18,25,27,13	0,21,23,10,13,17	2,17,21,22,12,23	213	149	1	1.0	1.0,0.333,0.398,0.322,0.437,0.051	0.0,0.464,0.434,0.241,0.431,0.341	0.105
ENSMUSG00000051811	Cox6b2	7	-	4752723	4753023	4752723	4752849	4752952	4753023	0,0,0,0,0,0	12,2,1,1,0,6	0,1,0,0,0,0	0,0,2,1,4,3	252	149	1	1.0	0.0,0.0,0.0,0.0,NA,0.0	NA,1.0,0.0,0.0,0.0,0.0	-0.2
ENSMUSG00000041477	Dcp1b	6	+	119214769	119217979	119214769	119215606	119217802	119217979	60,55,64,57,60,67	40,24,56,17,43,46	22,63,72,45,31,52	41,14,19,39,19,32	2345	149	1	1.0	0.087,0.127,0.068,0.176,0.081,0.085	0.033,0.222,0.194,0.068,0.094,0.094	-0.013
ENSMUSG00000041477	Dcp1b	6	+	119214769	119217979	119214769	119215606	119217901	119217979	101,75,104,89,92,108	0,0,2,0,0,1	59,84,93,56,46,80	3,0,0,0,1,0	2444	149	1	1.0	1.0,1.0,0.76,1.0,1.0,0.868	0.545,1.0,1.0,1.0,0.737,1.0	0.058
ENSMUSG00000020806	Rhbdf2	11	-	116605242	116606232	116605242	116605438	116606107	116606232	0,123,24,52,73,19	43,341,205,273,405,69	7,66,77,46,43,55	12,346,332,270,318,308	818	149	1	1.0	0.0,0.062,0.021,0.034,0.032,0.048	0.096,0.034,0.041,0.03,0.024,0.032	-0.01
ENSMUSG00000027829	Ccnl1	3	-	65947896	65948403	65947896	65948008	65948261	65948403	2,159,93,127,177,135	69,280,253,363,483,323	34,102,102,132,101,96	54,279,277,300,307,352	402	149	1	1.0	0.011,0.174,0.12,0.115,0.12,0.134	0.189,0.119,0.12,0.14,0.109,0.092	-0.016
ENSMUSG00000027829	Ccnl1	3	-	65948690	65950544	65948690	65948790	65950479	65950544	2,773,466,969,1126,527	17,191,145,215,288,134	39,806,845,946,794,898	24,223,168,197,183,211	1838	149	1	1.0	0.009,0.247,0.207,0.268,0.241,0.242	0.116,0.227,0.29,0.28,0.26,0.257	-0.036
ENSMUSG00000028821	Syf2	4	+	134934455	134935049	134934455	134934581	134934931	134935049	16,24,14,21,39,37	338,313,343,318,441,563	7,27,26,25,26,29	166,353,360,324,304,345	499	149	1	1.0	0.014,0.022,0.012,0.019,0.026,0.019	0.012,0.022,0.021,0.023,0.025,0.024	-0.002
ENSMUSG00000028821	Syf2	4	+	134934931	134935464	134934931	134935049	134935373	134935464	3,11,4,9,29,16	480,326,448,324,519,656	2,8,15,15,15,19	242,399,379,333,351,349	473	149	1	1.0	0.002,0.011,0.003,0.009,0.017,0.008	0.003,0.006,0.012,0.014,0.013,0.017	-0.003
ENSMUSG00000049676	Catsperg1	7	-	29185187	29185593	29185187	29185251	29185436	29185593	0,0,0,0,2,2	2,0,1,0,1,0	0,0,0,0,5,0	6,1,0,0,0,0	334	149	1	1.0	0.0,NA,0.0,NA,0.472,1.0	0.0,0.0,NA,NA,1.0,NA	0.035
ENSMUSG00000049676	Catsperg1	7	-	29189946	29190789	29189946	29190027	29190212	29190789	0,2,0,0,3,0	4,0,2,0,1,0	0,0,0,1,0,0	2,0,0,0,2,0	334	149	1	1.0	0.0,1.0,0.0,NA,0.572,NA	0.0,NA,NA,1.0,0.0,NA	0.06
ENSMUSG00000049676	Catsperg1	7	-	29198112	29198408	29198112	29198220	29198348	29198408	0,0,0,0,3,0	0,4,0,0,1,1	1,2,0,0,2,0	0,1,0,1,1,0	277	149	1	1.0	NA,0.0,NA,NA,0.617,0.0	1.0,0.518,NA,0.0,0.518,NA	-0.303
ENSMUSG00000042699	Dhx9	1	-	153464617	153465068	153464617	153464712	153464854	153465068	0,10,0,20,36,4	13,177,101,163,234,73	0,10,9,16,6,11	0,127,133,125,141,176	291	149	1	1.0	0.0,0.028,0.0,0.059,0.073,0.027	NA,0.039,0.033,0.062,0.021,0.031	-0.006
ENSMUSG00000086370	Ftx	X	-	103569567	103572561	103569567	103570875	103572499	103572561	0,46,31,50,37,11	0,0,0,1,0,2	0,25,28,15,27,49	0,0,1,0,0,3	1773	149	1	1.0	NA,1.0,1.0,0.808,1.0,0.316	NA,1.0,0.702,1.0,1.0,0.579	-0.031
ENSMUSG00000055923	Aasdh	5	-	76888029	76888834	76888029	76888136	76888592	76888834	0,4,4,6,0,9	0,2,6,0,0,0	0,0,1,7,3,1	0,0,2,3,1,3	605	149	1	1.0	NA,0.33,0.141,1.0,NA,1.0	NA,NA,0.11,0.365,0.425,0.076	0.374
ENSMUSG00000062729	Ppox	1	-	171277446	171277804	171277446	171277596	171277693	171277804	0,13,4,4,2,21	144,57,57,51,65,68	0,4,2,10,4,1	84,40,43,41,47,34	246	149	1	1.0	0.0,0.121,0.041,0.045,0.018,0.158	0.0,0.057,0.027,0.129,0.049,0.018	0.017
ENSMUSG00000062729	Ppox	1	-	171278134	171279313	171278134	171278195	171279122	171279313	55,82,66,80,94,69	39,47,71,35,48,64	25,87,80,80,77,57	42,38,25,33,45,46	1076	149	1	1.0	0.163,0.195,0.114,0.24,0.213,0.13	0.076,0.241,0.307,0.251,0.192,0.146	-0.026
ENSMUSG00000062729	Ppox	1	-	171279429	171280001	171279429	171279574	171279868	171280001	25,57,18,55,66,16	7,23,48,22,36,33	12,39,53,29,37,31	17,23,26,12,9,20	443	149	0.811189302152	1.0	0.546,0.455,0.112,0.457,0.381,0.14	0.192,0.363,0.407,0.448,0.58,0.343	-0.04
ENSMUSG00000062729	Ppox	1	-	171279429	171280522	171279429	171279574	171280387	171280522	27,91,25,80,122,25	0,0,1,0,0,0	15,57,94,62,63,66	0,0,0,0,0,0	962	149	1	1.0	1.0,1.0,0.795,1.0,1.0,1.0	1.0,1.0,1.0,1.0,1.0,1.0	-0.034
ENSMUSG00000062729	Ppox	1	-	171279429	171280522	171279429	171280001	171280387	171280522	2,40,7,28,60,11	0,0,0,0,0,0	5,21,41,37,29,37	0,0,0,2,0,0	535	149	1	1.0	1.0,1.0,1.0,1.0,1.0,1.0	1.0,1.0,1.0,0.837,1.0,1.0	0.027
ENSMUSG00000031918	Mtmr2	9	+	13799149	13800082	13799149	13799335	13799875	13800082	0,21,10,32,32,0	21,92,69,94,150,65	0,30,17,17,8,18	5,106,76,97,120,87	689	149	1	1.0	0.0,0.047,0.03,0.069,0.044,0.0	0.0,0.058,0.046,0.037,0.014,0.043	-0.001
ENSMUSG00000053286	Trmt1l	1	+	151433793	151436707	151433793	151433904	151435727	151436707	2,12,8,2,6,7	0,47,30,50,69,20	0,14,6,4,1,2	0,47,49,33,34,43	1972	149	1	1.0	1.0,0.019,0.02,0.003,0.007,0.026	NA,0.022,0.009,0.009,0.002,0.004	0.17
ENSMUSG00000034789	Rab24	13	-	55320502	55320844	55320502	55320553	55320744	55320844	339,172,156,116,173,193	513,181,270,191,302,375	181,122,130,80,99,110	306,164,165,168,189,180	340	149	1	1.0	0.225,0.294,0.202,0.21,0.201,0.184	0.206,0.246,0.257,0.173,0.187,0.211	0.006
ENSMUSG00000034789	Rab24	13	-	55321101	55321458	55321101	55321180	55321389	55321458	20,29,13,17,22,9	455,271,326,248,351,467	12,26,22,9,5,11	302,286,207,182,207,225	358	149	1	1.0	0.018,0.043,0.016,0.028,0.025,0.008	0.016,0.036,0.042,0.02,0.01,0.02	-0.001
ENSMUSG00000006014	Prg4	1	-	150454051	150456337	150454051	150454120	150456250	150456337	13,118,93,27,328,48	0,0,0,0,3,0	38,115,70,72,155,216	0,0,0,0,0,4	2279	149	1	1.0	1.0,1.0,1.0,1.0,0.877,1.0	1.0,1.0,1.0,1.0,1.0,0.779	0.016
ENSMUSG00000006471	Ndor1	2	-	25247959	25248485	25247959	25248054	25248335	25248485	25,55,17,39,34,6	0,0,0,2,0,0	4,30,37,21,24,15	0,1,0,0,0,0	430	149	1	1.0	1.0,1.0,1.0,0.871,1.0,1.0	1.0,0.912,1.0,1.0,1.0,1.0	-0.007
ENSMUSG00000006471	Ndor1	2	-	25249793	25250197	25249793	25250003	25250095	25250197	0,12,3,15,9,2	0,28,24,15,41,7	1,9,3,7,16,10	4,48,32,23,25,24	241	149	1	1.0	NA,0.209,0.072,0.382,0.119,0.15	0.134,0.104,0.055,0.158,0.284,0.205	0.03
ENSMUSG00000040146	Rgl3	9	-	21976738	21976977	21976738	21976860	21976944	21976977	0,0,0,0,0,4	0,13,5,0,5,5	0,0,3,0,2,1	1,0,1,3,0,2	233	149	1	1.0	NA,0.0,0.0,NA,0.0,0.338	0.0,NA,0.657,0.0,1.0,0.242	-0.295
ENSMUSG00000040146	Rgl3	9	-	21976738	21977276	21976738	21976977	21977189	21977276	0,6,0,0,4,6	0,8,3,0,6,2	0,8,4,3,2,4	1,0,0,1,0,1	361	149	1	1.0	NA,0.236,0.0,NA,0.216,0.553	0.0,1.0,1.0,0.553,1.0,0.623	-0.445
ENSMUSG00000040146	Rgl3	9	-	21976738	21977429	21976738	21977276	21977381	21977429	0,1,0,0,0,4	2,2,7,0,5,2	0,0,0,0,0,0	0,1,0,3,0,1	254	149	1	1.0	0.0,0.227,0.0,NA,0.0,0.54	NA,0.0,NA,0.0,NA,0.0	0.153
ENSMUSG00000028099	Polr3c	3	-	96723513	96724052	96723513	96723699	96723796	96724052	1,11,9,18,19,13	41,77,101,91,116,57	2,15,11,12,4,13	16,71,100,98,101,79	246	149	1	1.0	0.015,0.08,0.051,0.107,0.09,0.121	0.07,0.113,0.062,0.069,0.023,0.091	0.006
ENSMUSG00000021809	Nudt13	14	+	20306231	20307799	20306231	20306366	20307692	20307799	12,23,14,38,42,9	6,44,29,43,55,34	0,61,36,27,41,23	5,54,57,29,32,48	1475	149	1	1.0	0.168,0.05,0.046,0.082,0.072,0.026	0.0,0.102,0.06,0.086,0.115,0.046	0.006
ENSMUSG00000029175	Slc35f6	5	+	30655494	30656100	30655494	30655666	30655887	30656100	0,29,29,40,38,7	50,226,202,237,367,97	0,26,29,25,22,32	35,245,251,204,213,208	370	149	1	1.0	0.0,0.049,0.055,0.064,0.04,0.028	0.0,0.041,0.044,0.047,0.04,0.058	0.001
ENSMUSG00000034171	Faah	4	-	115999498	116000088	115999498	115999607	116000048	116000088	0,0,0,0,0,0	0,0,0,0,2,0	0,0,2,0,0,0	0,0,0,0,0,0	590	149	1	1.0	NA,NA,NA,NA,0.0,NA	NA,NA,1.0,NA,NA,NA	-1.0
ENSMUSG00000034171	Faah	4	-	116000048	116000827	116000048	116000088	116000786	116000827	0,0,0,0,0,4	0,0,0,0,2,0	0,0,1,0,0,3	0,0,0,0,0,0	847	149	1	1.0	NA,NA,NA,NA,0.0,1.0	NA,NA,1.0,NA,NA,1.0	-0.5
ENSMUSG00000038619	Ensa	3	+	95628540	95632102	95628540	95628707	95631431	95632102	4744,4852,5387,4844,6630,5536	188,69,83,76,79,131	3230,4924,4878,4296,3798,4847	45,58,47,67,55,46	2873	149	0.332409172996	1.0	0.567,0.785,0.771,0.768,0.813,0.687	0.788,0.815,0.843,0.769,0.782,0.845	-0.075
ENSMUSG00000035585	Tsen34	7	+	3694597	3695227	3694597	3694844	3694977	3695227	12,14,9,7,14,9	468,301,400,271,412,414	4,12,15,13,5,10	209,266,255,210,227,289	282	149	1	1.0	0.013,0.024,0.012,0.013,0.018,0.011	0.01,0.023,0.03,0.032,0.012,0.018	-0.006
ENSMUSG00000040940	Arhgef1	7	+	24912056	24912352	24912056	24912155	24912309	24912352	1,28,13,9,31,0	29,191,204,159,272,59	12,20,27,16,22,14	33,194,207,147,177,211	303	149	1	1.0	0.017,0.067,0.03,0.027,0.053,0.0	0.152,0.048,0.06,0.051,0.058,0.032	-0.035
ENSMUSG00000040940	Arhgef1	7	+	24918519	24919351	24918519	24918531	24919183	24919351	20,214,72,160,243,62	0,10,2,7,12,8	60,143,110,117,160,107	0,2,5,13,5,2	801	149	0.898844376744	1.0	1.0,0.799,0.87,0.81,0.79,0.59	1.0,0.93,0.804,0.626,0.856,0.909	-0.044
ENSMUSG00000040940	Arhgef1	7	+	24923658	24923970	24923658	24923734	24923802	24923970	1,3,4,7,11,2	227,307,297,255,385,193	0,2,5,0,2,0	179,262,265,207,219,253	217	149	1	1.0	0.003,0.007,0.009,0.019,0.019,0.007	0.0,0.005,0.013,0.0,0.006,0.0	0.007
ENSMUSG00000040940	Arhgef1	7	+	24924795	24925062	24924795	24924883	24924975	24925062	1,1,1,1,8,0	364,256,269,238,375,241	0,8,0,0,1,2	237,240,256,228,234,226	241	149	1	1.0	0.002,0.002,0.002,0.003,0.013,0.0	0.0,0.02,0.0,0.0,0.003,0.005	-0.001
ENSMUSG00000037720	Tmem33	5	+	67260695	67261033	67260695	67260806	67260963	67261033	16,49,21,66,63,30	94,218,219,229,344,203	17,52,26,34,41,43	39,208,226,205,198,209	306	149	1	1.0	0.077,0.099,0.045,0.123,0.082,0.067	0.175,0.109,0.053,0.075,0.092,0.091	-0.017
ENSMUSG00000037720	Tmem33	5	+	67286095	67291461	67286095	67286216	67287009	67291461	694,572,694,609,851,1030	45,32,53,39,40,60	511,535,632,551,487,652	7,21,40,37,9,36	942	149	0.436455805285	1.0	0.709,0.739,0.674,0.712,0.771,0.731	0.92,0.801,0.714,0.702,0.895,0.741	-0.073
ENSMUSG00000032594	Ip6k1	9	+	108044724	108045313	108044724	108044900	108045245	108045313	0,63,32,47,36,20	1,5,6,16,9,17	22,52,24,17,23,44	3,17,17,14,9,20	494	149	0.687137910279	1.0	0.0,0.792,0.617,0.47,0.547,0.262	0.689,0.48,0.299,0.268,0.435,0.399	0.02
ENSMUSG00000030365	Clec2i	6	+	128892827	128893741	128892827	128892898	128893615	128893741	0,2,0,10,6,0	0,0,0,5,2,0	0,0,0,0,2,2	0,0,0,0,0,0	866	149	1	1.0	NA,1.0,NA,0.256,0.34,NA	NA,NA,NA,NA,1.0,1.0	-0.468
ENSMUSG00000062908	Acadm	3	-	153938896	153939167	153938896	153938966	153939069	153939167	0,10,8,4,22,7	40,117,113,132,174,159	0,1,9,6,8,4	6,90,79,97,77,108	252	149	1	1.0	0.0,0.048,0.04,0.018,0.07,0.025	0.0,0.007,0.063,0.035,0.058,0.021	0.003
ENSMUSG00000014075	Tctex1d2	16	+	32425240	32426921	32425240	32425310	32426857	32426921	22,23,11,16,13,19	161,60,106,79,68,175	8,30,16,11,6,5	85,76,63,66,60,77	1696	149	1	1.0	0.012,0.033,0.009,0.017,0.017,0.009	0.008,0.034,0.022,0.014,0.009,0.006	0.001
ENSMUSG00000028542	Slc6a9	4	+	117864404	117864888	117864404	117864642	117864753	117864888	0,5,0,2,2,0	0,11,13,19,33,4	0,2,0,2,2,4	0,2,9,15,6,18	260	149	1	1.0	NA,0.207,0.0,0.057,0.034,0.0	NA,0.364,0.0,0.071,0.16,0.113	-0.082
ENSMUSG00000014353	Tmem87b	2	+	128845460	128846799	128845460	128845534	128846728	128846799	0,27,12,24,79,12	0,98,39,74,118,40	6,41,33,40,39,26	0,72,80,48,57,61	1343	149	1	1.0	NA,0.03,0.033,0.035,0.069,0.032	1.0,0.059,0.044,0.085,0.071,0.045	-0.178
ENSMUSG00000046032	Snx12	X	-	101211958	101213864	101211958	101212346	101213773	101213864	902,1365,1295,1489,1863,1050	206,76,134,86,103,117	683,1287,1193,1053,1022,1297	137,105,83,74,65,113	1576	149	1	1.0	0.293,0.629,0.477,0.621,0.631,0.459	0.32,0.537,0.576,0.574,0.598,0.52	-0.002
ENSMUSG00000053819	Camk2d	3	+	126770784	126771846	126770784	126770857	126771773	126771846	0,18,1,15,26,4	0,0,0,0,2,0	0,9,17,23,9,13	0,1,1,0,1,0	1065	149	1	1.0	NA,1.0,1.0,1.0,0.645,1.0	NA,0.557,0.704,1.0,0.557,1.0	0.165
ENSMUSG00000004266	Ptpn6	6	-	124720706	124721222	124720706	124720908	124721079	124721222	632,277,375,272,319,411	6934,1513,2598,1552,2142,4228	377,274,261,232,214,238	4347,1645,1811,1436,1360,1675	320	149	1	1.0	0.041,0.079,0.063,0.075,0.065,0.043	0.039,0.072,0.063,0.07,0.068,0.062	-0.001
ENSMUSG00000022621	Rabl2	15	-	89583909	89584390	89583909	89584007	89584278	89584390	2,3,9,15,17,0	0,13,7,13,9,4	0,8,2,5,2,0	0,1,5,15,7,4	420	149	1	1.0	1.0,0.076,0.313,0.29,0.401,0.0	NA,0.739,0.124,0.106,0.092,0.0	0.134
ENSMUSG00000022621	Rabl2	15	-	89583909	89584390	89583909	89584007	89584343	89584390	2,9,11,17,26,3	0,0,0,0,0,0	0,11,7,12,5,1	0,0,2,0,0,0	485	149	1	1.0	1.0,1.0,1.0,1.0,1.0,1.0	NA,1.0,0.518,1.0,1.0,1.0	0.096
ENSMUSG00000028453	Fancg	4	-	43003226	43003932	43003226	43003312	43003782	43003932	9,8,12,6,17,5	0,1,0,0,1,0	1,8,13,11,4,7	0,1,0,1,0,0	619	149	1	1.0	1.0,0.658,1.0,1.0,0.804,1.0	1.0,0.658,1.0,0.726,1.0,1.0	0.013
ENSMUSG00000028453	Fancg	4	-	43003226	43003932	43003226	43003344	43003782	43003932	2,3,6,1,10,4	26,12,13,14,29,14	1,4,7,2,2,5	0,20,13,14,10,9	587	149	1	1.0	0.019,0.06,0.105,0.018,0.08,0.068	1.0,0.048,0.12,0.035,0.048,0.124	-0.171
ENSMUSG00000028453	Fancg	4	-	43006983	43007403	43006983	43007114	43007267	43007403	0,0,2,4,2,0	5,13,10,17,23,8	0,2,0,0,0,0	0,10,10,2,10,18	302	149	1	1.0	0.0,0.0,0.09,0.104,0.041,0.0	NA,0.09,0.0,0.0,0.0,0.0	0.021
ENSMUSG00000034190	Chmp7	14	-	69719128	69719867	69719128	69719189	69719747	69719867	7,17,22,17,25,15	0,0,0,3,3,0	0,11,13,15,23,14	0,0,0,0,0,1	707	149	1	1.0	1.0,1.0,1.0,0.544,0.637,1.0	NA,1.0,1.0,1.0,1.0,0.747	-0.086
ENSMUSG00000053291	Rab4b	7	-	27175778	27176238	27175778	27175893	27176157	27176238	41,91,82,82,106,52	214,269,300,244,385,324	34,71,53,71,51,57	100,242,280,213,224,238	413	149	1	1.0	0.065,0.109,0.09,0.108,0.09,0.055	0.109,0.096,0.064,0.107,0.076,0.08	-0.003
ENSMUSG00000024334	H2-Oa	17	+	34093832	34094589	34093832	34094081	34094307	34094589	0,0,0,2,5,6	34,7,13,6,8,11	20,1,2,5,5,3	7,18,18,24,9,5	375	149	0.461418637565	1.0	0.0,0.0,0.0,0.117,0.199,0.178	0.532,0.022,0.042,0.076,0.181,0.193	-0.092
ENSMUSG00000021773	Comtd1	14	-	21847872	21848120	21847872	21847927	21848001	21848120	76,12,20,22,32,39	366,106,172,68,112,180	34,19,14,15,16,16	128,67,79,63,70,66	223	149	1	1.0	0.122,0.07,0.072,0.178,0.16,0.126	0.151,0.159,0.106,0.137,0.132,0.139	-0.016
ENSMUSG00000033581	Igf2bp2	16	-	22063581	22065167	22063581	22063713	22065092	22065167	0,34,5,5,27,12	6,173,107,191,268,41	0,7,19,6,8,0	7,194,207,157,173,171	1528	149	1	1.0	0.0,0.019,0.005,0.003,0.01,0.028	0.0,0.004,0.009,0.004,0.004,0.0	0.007
ENSMUSG00000046169	Adamts6	13	+	104444814	104445704	104444814	104444953	104445615	104445704	0,2,0,0,6,0	0,0,0,1,1,0	0,2,2,0,0,0	0,0,0,0,1,1	811	149	1	1.0	NA,1.0,NA,0.0,0.524,NA	NA,1.0,1.0,NA,0.0,0.0	0.008
ENSMUSG00000024013	Fgd2	17	+	29364910	29365610	29364910	29364991	29365461	29365610	8,52,7,58,60,10	0,10,11,12,12,9	8,54,34,39,36,46	0,5,13,13,4,6	619	149	0.343710406473	1.0	1.0,0.556,0.133,0.538,0.546,0.211	1.0,0.722,0.386,0.419,0.684,0.649	-0.146
ENSMUSG00000024013	Fgd2	17	+	29373217	29373414	29373217	29373297	29373383	29373414	0,7,13,9,29,19	7,6,9,15,15,11	2,13,19,7,7,6	0,12,21,16,21,7	235	149	0.862988234317	1.0	0.0,0.425,0.478,0.276,0.551,0.523	1.0,0.407,0.365,0.217,0.174,0.352	-0.044
ENSMUSG00000026869	Psmd5	2	-	34856447	34857829	34856447	34856557	34857637	34857829	0,18,1,9,11,3	145,167,253,174,244,301	0,4,9,8,11,0	52,176,123,135,125,130	1229	149	1	1.0	0.0,0.013,0.0,0.006,0.005,0.001	0.0,0.003,0.009,0.007,0.011,0.0	-0.001
ENSMUSG00000026869	Psmd5	2	-	34865526	34866095	34865526	34865655	34865981	34866095	0,2,3,10,3,4	8,132,122,147,204,153	0,3,20,0,2,2	16,117,123,111,111,116	475	149	1	1.0	0.0,0.005,0.008,0.021,0.005,0.008	0.0,0.008,0.049,0.0,0.006,0.005	-0.004
ENSMUSG00000037318	Traf3ip3	1	-	193194519	193194849	193194519	193194549	193194824	193194849	0,1,0,2,4,0	21,10,5,11,21,2	0,1,0,1,2,2	2,9,7,4,13,10	424	149	1	1.0	0.0,0.034,0.0,0.06,0.063,0.0	0.0,0.038,0.0,0.081,0.051,0.066	-0.013
ENSMUSG00000037318	Traf3ip3	1	-	193194824	193195136	193194824	193194849	193195072	193195136	0,0,0,4,2,0	17,6,4,10,20,2	0,1,0,0,2,0	2,7,7,5,14,9	372	149	1	1.0	0.0,0.0,0.0,0.138,0.039,0.0	0.0,0.054,0.0,0.0,0.054,0.0	0.012
ENSMUSG00000037318	Traf3ip3	1	-	193194824	193195422	193194824	193194849	193195274	193195422	0,0,1,9,2,0	2,0,0,0,0,0	5,6,1,1,2,0	0,0,0,0,0,0	574	149	1	1.0	0.0,NA,1.0,1.0,1.0,NA	1.0,1.0,1.0,1.0,1.0,NA	-0.25
ENSMUSG00000037318	Traf3ip3	1	-	193194824	193195422	193194824	193195136	193195274	193195422	0,0,1,5,0,0	20,10,9,3,24,5	5,5,1,1,0,0	0,10,7,10,12,5	287	149	1	1.0	0.0,0.0,0.055,0.464,0.0,0.0	1.0,0.206,0.069,0.049,0.0,0.0	-0.134
ENSMUSG00000031154	Otud5	X	+	7867514	7867823	7867514	7867579	7867666	7867823	0,0,0,1,3,0	44,273,226,391,402,121	1,1,0,0,0,2	64,344,332,338,283,305	236	149	1	1.0	0.0,0.0,0.0,0.002,0.005,0.0	0.01,0.002,0.0,0.0,0.0,0.004	-0.001
ENSMUSG00000031506	Ptpn7	1	+	135136098	135137461	135136098	135136175	135137323	135137461	8,26,12,46,53,4	10,125,112,118,215,55	8,44,17,15,31,33	4,157,165,109,101,141	1297	149	1	1.0	0.084,0.023,0.012,0.043,0.028,0.008	0.187,0.031,0.012,0.016,0.034,0.026	-0.018
ENSMUSG00000026339	Ccdc93	1	+	121494395	121497068	121494395	121494433	121496983	121497068	0,17,9,19,42,4	34,75,62,113,63,85	0,21,16,11,13,24	35,48,36,43,60,53	2699	149	1	1.0	0.0,0.012,0.008,0.009,0.035,0.003	0.0,0.024,0.024,0.014,0.012,0.024	-0.005
ENSMUSG00000029547	Ints1	5	-	139775331	139775674	139775331	139775430	139775620	139775674	6,78,28,58,94,24	0,0,0,0,0,0	6,54,49,84,81,85	0,0,0,0,1,0	339	149	1	1.0	1.0,1.0,1.0,1.0,1.0,1.0	1.0,1.0,1.0,1.0,0.973,1.0	0.005
ENSMUSG00000002010	Idh3g	X	-	73780573	73781030	73780573	73780707	73780897	73781030	0,4,17,12,20,28	215,183,266,155,258,212	0,12,4,2,11,6	134,145,165,174,165,199	339	149	1	1.0	0.0,0.01,0.027,0.033,0.033,0.055	0.0,0.035,0.011,0.005,0.028,0.013	0.011
ENSMUSG00000002010	Idh3g	X	-	73782005	73782716	73782005	73782103	73782674	73782716	0,16,4,2,20,2	31,42,27,26,77,53	0,18,4,4,12,7	11,29,41,23,27,53	720	149	1	1.0	0.0,0.073,0.03,0.016,0.051,0.008	0.0,0.114,0.02,0.035,0.084,0.027	-0.017
ENSMUSG00000035245	Eogt	6	-	97147876	97148258	97147876	97148008	97148190	97148258	0,29,9,22,50,1	0,2,0,0,0,0	0,42,22,30,42,23	0,0,0,1,0,1	331	149	1	1.0	NA,0.867,1.0,1.0,1.0,1.0	NA,1.0,1.0,0.931,1.0,0.912	0.005
ENSMUSG00000026565	Pou2f1	1	-	165875456	165876048	165875456	165875516	165875902	165876048	14,9,9,17,14,2	0,0,0,2,0,0	0,18,15,11,17,18	0,1,0,0,0,0	535	149	1	1.0	1.0,1.0,1.0,0.703,1.0,1.0	NA,0.834,1.0,1.0,1.0,1.0	-0.016
ENSMUSG00000039308	Ndst2	14	-	20724460	20724820	20724460	20724563	20724710	20724820	6,14,14,9,26,6	47,71,60,46,115,55	11,11,12,11,3,15	33,66,66,36,56,50	296	149	1	1.0	0.06,0.09,0.105,0.09,0.102,0.052	0.144,0.077,0.084,0.133,0.026,0.131	-0.016
ENSMUSG00000039308	Ndst2	14	-	20724460	20724820	20724460	20724563	20724747	20724820	41,41,35,25,50,28	0,9,7,7,7,6	22,27,34,21,13,33	6,15,19,6,8,1	333	149	0.14432872507	1.0	1.0,0.671,0.691,0.615,0.762,0.676	0.621,0.446,0.445,0.61,0.421,0.937	0.156
ENSMUSG00000002835	Chaf1a	17	+	56063327	56065425	56063327	56063420	56064973	56065425	26,20,30,8,35,21	0,0,0,2,0,0	11,20,18,13,31,14	0,0,0,0,0,0	1702	149	1	1.0	1.0,1.0,1.0,0.259,1.0,1.0	1.0,1.0,1.0,1.0,1.0,1.0	-0.123
ENSMUSG00000036281	Snapc4	2	-	26372730	26373080	26372730	26372825	26372973	26373080	0,10,0,8,5,2	0,15,9,10,36,1	0,8,0,1,6,4	0,19,23,0,14,10	297	149	1	1.0	NA,0.251,0.0,0.286,0.065,0.501	NA,0.174,0.0,1.0,0.177,0.167	-0.083
ENSMUSG00000036281	Snapc4	2	-	26373318	26374185	26373318	26373466	26374020	26374185	4,22,15,8,18,0	0,7,11,18,19,1	0,33,22,11,18,17	0,17,14,11,2,16	703	149	1	1.0	1.0,0.4,0.224,0.086,0.167,0.0	NA,0.291,0.25,0.175,0.656,0.184	0.002
ENSMUSG00000027953	Slc50a1	3	-	89269826	89270139	89269826	89269950	89270061	89270139	28,47,9,22,35,26	116,119,132,122,140,111	26,18,40,36,16,25	37,108,80,78,70,79	260	149	0.769374390126	1.0	0.122,0.185,0.038,0.094,0.125,0.118	0.287,0.087,0.223,0.209,0.116,0.154	-0.066
ENSMUSG00000020782	Llgl2	11	+	115854546	115855105	115854546	115854575	115855062	115855105	22,9,17,7,12,7	0,0,2,3,1,2	11,12,17,3,8,7	1,4,3,0,1,0	636	149	0.557096615975	1.0	1.0,1.0,0.666,0.353,0.738,0.451	0.72,0.413,0.57,1.0,0.652,1.0	-0.025
ENSMUSG00000073436	Eme2	17	-	24894570	24895055	24894570	24894707	24894820	24895055	5,24,20,25,36,7	17,18,25,33,34,11	21,35,16,20,44,18	24,13,29,14,21,15	262	149	0.30561152113	1.0	0.143,0.431,0.313,0.301,0.376,0.266	0.332,0.605,0.239,0.448,0.544,0.406	-0.124
ENSMUSG00000027185	Nat10	2	-	103725663	103726239	103725663	103725762	103726119	103726239	22,15,16,12,22,14	40,24,42,13,47,48	30,19,9,13,7,3	16,26,27,16,15,31	506	149	1	1.0	0.139,0.155,0.101,0.214,0.121,0.079	0.356,0.177,0.089,0.193,0.121,0.028	-0.026
ENSMUSG00000027185	Nat10	2	-	103734374	103734990	103734374	103734525	103734865	103734990	0,11,0,12,21,4	3,23,13,14,41,7	0,11,2,11,10,17	2,25,23,15,14,21	489	149	1	1.0	0.0,0.127,0.0,0.207,0.135,0.148	0.0,0.118,0.026,0.183,0.179,0.198	-0.014
ENSMUSG00000027185	Nat10	2	-	103734374	103734990	103734374	103734525	103734917	103734990	3,13,7,20,41,7	0,0,0,0,3,0	0,17,12,15,19,27	0,0,1,0,0,0	541	149	1	1.0	1.0,1.0,1.0,1.0,0.79,1.0	NA,1.0,0.768,1.0,1.0,1.0	0.011
ENSMUSG00000034928	Rnf44	13	-	54683960	54684488	54683960	54684086	54684337	54684488	0,32,17,29,44,3	0,66,46,98,141,14	6,35,20,29,40,27	0,83,79,71,73,65	400	149	1	1.0	NA,0.153,0.121,0.099,0.104,0.074	1.0,0.136,0.086,0.132,0.17,0.134	-0.166
ENSMUSG00000034928	Rnf44	13	-	54683960	54684488	54683960	54684089	54684337	54684488	0,32,17,29,44,3	0,0,7,0,0,0	6,35,20,29,40,26	0,9,4,2,12,8	397	149	1	1.0	NA,1.0,0.477,1.0,1.0,1.0	1.0,0.593,0.652,0.845,0.556,0.55	0.196
ENSMUSG00000034928	Rnf44	13	-	54683960	54684488	54683960	54684150	54684337	54684488	0,19,7,25,26,1	0,16,1,14,27,1	6,22,11,18,38,20	0,1,12,8,13,16	336	149	1	1.0	NA,0.345,0.756,0.442,0.299,0.307	1.0,0.907,0.289,0.499,0.565,0.357	-0.173
ENSMUSG00000035941	Ibtk	9	-	85715298	85717652	85715298	85715416	85717550	85717652	0,2,2,3,2,0	0,35,31,63,76,41	0,0,2,0,8,6	8,36,33,46,32,47	2283	149	1	1.0	NA,0.004,0.004,0.003,0.002,0.0	0.0,0.0,0.004,0.0,0.016,0.008	-0.002
ENSMUSG00000068744	Psrc1	3	+	108384235	108384431	108384235	108384285	108384373	108384431	0,0,0,0,6,0	1,0,4,1,5,0	0,0,5,0,2,2	0,6,1,0,1,1	237	149	1	1.0	0.0,NA,0.0,0.0,0.43,NA	NA,0.0,0.759,NA,0.557,0.557	-0.361
ENSMUSG00000096935	1700113A16Rik	3	-	88171555	88172258	88171555	88171969	88172087	88172258	63,13,56,13,33,41	1,0,0,0,2,0	30,17,15,15,17,17	0,0,0,0,0,0	267	149	1	1.0	0.972,1.0,1.0,1.0,0.902,1.0	1.0,1.0,1.0,1.0,1.0,1.0	-0.021
ENSMUSG00000026791	Slc2a8	2	-	32981360	32981883	32981360	32981567	32981720	32981883	0,1,0,3,6,0	0,16,9,3,12,5	0,1,9,2,2,0	7,11,8,10,14,6	302	149	1	1.0	NA,0.03,0.0,0.33,0.198,0.0	0.0,0.043,0.357,0.09,0.066,0.0	0.019
ENSMUSG00000006179	Prss16	13	-	22002925	22003325	22002925	22003071	22003145	22003325	0,0,0,1,0,0	0,2,0,4,1,4	0,0,0,0,4,0	7,3,0,0,0,0	223	149	1	1.0	NA,0.0,NA,0.143,0.0,0.0	0.0,0.0,NA,NA,1.0,NA	-0.298
ENSMUSG00000026721	Rabgap1l	1	-	160740751	160740931	160740751	160740799	160740883	160740931	0,8,2,7,14,5	0,0,0,0,3,0	0,6,24,11,8,3	0,0,1,4,4,4	233	149	1	1.0	NA,1.0,1.0,1.0,0.749,1.0	NA,1.0,0.939,0.637,0.561,0.324	0.258
ENSMUSG00000026048	Ercc5	1	+	44173337	44174031	44173337	44173579	44173911	44174031	0,4,0,3,0,0	8,6,2,9,14,9	0,1,2,0,2,0	2,5,10,9,7,7	481	149	1	1.0	0.0,0.171,0.0,0.094,0.0,0.0	0.0,0.058,0.058,0.0,0.081,0.0	0.011
ENSMUSG00000026126	Ptpn18	1	+	34463106	34463364	34463106	34463183	34463268	34463364	5,0,0,3,0,11	0,0,0,0,2,3	0,1,0,3,1,0	0,0,0,0,0,0	234	149	1	1.0	1.0,NA,NA,1.0,0.0,0.7	NA,1.0,NA,1.0,1.0,NA	-0.325
ENSMUSG00000062031	Pgghg	7	+	140944950	140945349	140944950	140945082	140945237	140945349	1,6,5,1,3,0	8,7,11,12,19,10	0,3,2,2,5,5	1,7,14,11,12,16	304	149	1	1.0	0.058,0.296,0.182,0.039,0.072,0.0	0.0,0.174,0.065,0.082,0.17,0.133	0.004
ENSMUSG00000084997	Gm15471	3	+	103804251	103805032	103804251	103804323	103804927	103805032	0,8,2,4,5,2	0,0,0,0,0,0	0,2,2,0,2,4	0,1,0,0,0,0	753	149	1	1.0	NA,1.0,1.0,1.0,1.0,1.0	NA,0.284,1.0,NA,1.0,1.0	0.179
ENSMUSG00000068882	Ssb	2	+	69867271	69867552	69867271	69867379	69867451	69867552	0,17,6,30,22,16	56,216,226,275,378,334	0,30,11,23,12,20	36,275,239,243,181,249	221	149	1	1.0	0.0,0.05,0.018,0.069,0.038,0.031	0.0,0.069,0.03,0.06,0.043,0.051	-0.008
ENSMUSG00000026409	Pfkfb2	1	-	130697696	130698743	130697696	130698085	130698678	130698743	0,4,0,1,4,0	0,2,5,9,7,0	0,2,1,2,2,0	0,11,7,7,2,5	742	149	1	1.0	NA,0.287,0.0,0.022,0.103,NA	NA,0.035,0.028,0.054,0.167,0.0	0.046
ENSMUSG00000028678	Kif2c	4	-	117177920	117178246	117177920	117177969	117178144	117178246	0,0,1,0,0,0	0,17,10,0,12,5	0,2,0,0,0,1	0,9,3,1,10,4	324	149	1	1.0	NA,0.0,0.044,NA,0.0,0.0	NA,0.093,0.0,0.0,0.0,0.103	-0.028
ENSMUSG00000029177	Cenpa	5	+	30672981	30673443	30672981	30673059	30673266	30673443	13,4,2,0,1,4	0,2,2,0,0,4	0,4,4,2,1,2	7,2,2,2,4,1	356	149	1	1.0	1.0,0.456,0.295,NA,1.0,0.295	0.0,0.456,0.456,0.295,0.095,0.456	0.316
ENSMUSG00000029177	Cenpa	5	+	30672981	30673443	30672981	30673059	30673292	30673443	13,6,2,0,1,8	162,53,84,39,67,98	7,5,4,2,1,2	56,46,42,15,64,51	382	149	1	1.0	0.03,0.042,0.009,0.0,0.006,0.031	0.046,0.041,0.036,0.049,0.006,0.015	-0.013
ENSMUSG00000059409	Ppp2r5d	17	-	46682990	46684377	46682990	46684126	46684260	46684377	10,16,10,7,10,1	53,86,115,93,137,50	0,7,7,4,5,2	43,86,65,60,73,76	283	149	1	1.0	0.09,0.089,0.044,0.038,0.037,0.01	0.0,0.041,0.054,0.034,0.035,0.014	0.022
ENSMUSG00000009995	Taz	X	+	74282749	74283400	74282749	74283116	74283271	74283400	0,6,4,4,1,0	66,138,130,116,200,115	0,3,1,2,10,9	28,106,128,93,94,102	304	149	1	1.0	0.0,0.021,0.015,0.017,0.002,0.0	0.0,0.014,0.004,0.01,0.05,0.041	-0.011
ENSMUSG00000009995	Taz	X	+	74288177	74288513	74288177	74288219	74288447	74288513	15,35,47,54,96,38	7,14,32,14,29,31	29,69,46,50,57,38	8,10,9,18,13,18	377	149	0.144072611701	1.0	0.459,0.497,0.367,0.604,0.567,0.326	0.589,0.732,0.669,0.523,0.634,0.455	-0.13
ENSMUSG00000009995	Taz	X	+	74288177	74288513	74288177	74288219	74288450	74288513	15,35,52,54,97,38	54,61,62,57,95,103	29,69,45,52,59,38	34,75,45,54,54,50	380	149	0.505316389574	1.0	0.098,0.184,0.247,0.271,0.286,0.126	0.251,0.265,0.282,0.274,0.3,0.23	-0.065
ENSMUSG00000006728	Cdk4	10	+	127065154	127066003	127065154	127065264	127065952	127066003	54,71,70,72,77,59	609,256,340,218,351,501	72,59,66,58,70,52	276,231,188,160,208,234	837	149	1	1.0	0.016,0.047,0.035,0.056,0.038,0.021	0.044,0.043,0.059,0.061,0.057,0.038	-0.015
ENSMUSG00000039988	Ankrd13c	3	+	157972999	157975294	157972999	157973045	157975227	157975294	0,0,1,4,6,3	13,66,53,84,137,60	0,3,1,3,5,5	3,85,68,67,76,91	2331	149	1	1.0	0.0,0.0,0.001,0.003,0.003,0.003	0.0,0.002,0.001,0.003,0.004,0.003	-0.001
ENSMUSG00000106864	Gtf3c2	5	-	31159433	31159861	31159433	31159521	31159699	31159861	4,16,4,11,30,3	22,97,97,107,157,41	6,12,10,12,18,12	27,91,140,78,81,76	327	149	1	1.0	0.077,0.07,0.018,0.045,0.08,0.032	0.092,0.057,0.032,0.066,0.092,0.067	-0.014
ENSMUSG00000106864	Gtf3c2	5	-	31167988	31168478	31167988	31168100	31168250	31168478	0,2,0,0,0,2	0,64,67,79,111,23	0,0,1,0,0,1	18,81,79,69,73,75	299	149	1	1.0	NA,0.015,0.0,0.0,0.0,0.042	0.0,0.0,0.006,0.0,0.0,0.007	0.009
ENSMUSG00000026280	Atg4b	1	+	93775627	93778364	93775627	93775700	93778284	93778364	0,25,22,26,30,6	97,133,122,157,159,103	0,30,21,9,19,35	44,139,108,129,100,139	2733	149	1	1.0	0.0,0.01,0.01,0.009,0.01,0.003	0.0,0.012,0.01,0.004,0.01,0.014	-0.001
ENSMUSG00000029014	Dnajc2	5	-	21761540	21763515	21761540	21761725	21763445	21763515	18,30,44,23,73,26	166,157,242,179,198,332	3,66,31,45,51,53	132,182,179,151,117,181	1869	149	1	1.0	0.009,0.015,0.014,0.01,0.029,0.006	0.002,0.028,0.014,0.023,0.034,0.023	-0.007
ENSMUSG00000029192	Tbc1d14	5	-	36507577	36508431	36507577	36507706	36508359	36508431	8,1,0,1,11,0	0,43,21,28,80,12	0,0,1,5,4,1	0,36,22,36,33,37	802	149	1	1.0	1.0,0.004,0.0,0.007,0.025,0.0	NA,0.0,0.008,0.025,0.022,0.005	0.161
ENSMUSG00000030720	Cln3	7	-	126575202	126575412	126575202	126575258	126575343	126575412	70,66,60,47,92,53	253,284,300,323,400,279	32,91,58,68,47,46	198,291,235,251,262,260	234	149	1	1.0	0.15,0.129,0.113,0.085,0.128,0.108	0.093,0.166,0.136,0.147,0.103,0.101	-0.006
ENSMUSG00000032609	Klhdc8b	9	-	108448825	108449291	108448825	108448927	108449066	108449291	0,1,0,1,0,0	10,14,10,7,7,3	0,0,0,0,0,0	6,7,9,6,3,11	288	149	1	1.0	0.0,0.036,0.0,0.069,0.0,0.0	0.0,0.0,0.0,0.0,0.0,0.0	0.018
ENSMUSG00000068874	Selenbp1	3	+	94937207	94938075	94937207	94937393	94937954	94938075	0,0,0,0,4,0	0,17,9,8,23,13	0,0,0,0,0,0	5,5,14,4,5,5	710	149	1	1.0	NA,0.0,0.0,0.0,0.035,0.0	0.0,0.0,0.0,0.0,0.0,0.0	0.007
ENSMUSG00000019792	Trmt11	10	-	30590842	30591102	30590842	30590935	30591020	30591102	0,1,0,1,1,0	0,7,5,14,23,18	0,0,3,2,1,0	3,16,10,15,9,9	234	149	1	1.0	NA,0.083,0.0,0.044,0.027,0.0	0.0,0.0,0.16,0.078,0.066,0.0	-0.02
ENSMUSG00000073702	Rpl31	1	+	39367928	39368255	39367928	39368006	39368148	39368255	97,40,77,90,90,53	125,51,73,47,53,66	33,60,58,44,30,54	67,47,31,37,37,41	291	149	1	1.0	0.284,0.287,0.351,0.495,0.465,0.291	0.201,0.395,0.489,0.378,0.293,0.403	0.002
ENSMUSG00000073702	Rpl31	1	+	39370953	39371366	39370953	39371066	39371301	39371366	7,4,3,2,10,12	7712,1949,3498,1863,2923,4259	18,6,7,11,2,4	4987,2001,2116,1733,1566,1964	384	149	1	1.0	0.0,0.001,0.0,0.0,0.001,0.001	0.001,0.001,0.001,0.002,0.0,0.001	-0.001
ENSMUSG00000041560	Nop53	7	-	15937837	15938230	15937837	15937889	15938173	15938230	74,41,38,27,40,70	359,109,166,64,133,248	49,21,25,15,22,25	251,87,88,76,75,88	433	149	1	1.0	0.066,0.115,0.073,0.127,0.094,0.089	0.063,0.077,0.089,0.064,0.092,0.089	0.015
ENSMUSG00000000085	Scmh1	4	+	120529133	120530184	120529133	120529248	120529753	120530184	134,79,92,71,113,143	6,0,0,0,1,0	98,100,59,77,73,71	7,3,1,0,2,5	654	149	0.106976283721	1.0	0.836,1.0,1.0,1.0,0.963,1.0	0.761,0.884,0.931,1.0,0.893,0.764	0.094
ENSMUSG00000026082	Rev1	1	-	38074314	38075023	38074314	38074443	38074898	38075023	0,29,3,12,11,5	0,0,1,0,0,0	0,6,13,8,5,12	0,0,0,1,0,1	604	149	1	1.0	NA,1.0,0.425,1.0,1.0,1.0	NA,1.0,1.0,0.664,1.0,0.747	0.003
ENSMUSG00000028949	Smarcd3	5	-	24595389	24595845	24595389	24595485	24595722	24595845	0,1,4,2,5,8	0,0,0,1,9,0	0,8,10,3,0,3	0,2,0,0,0,0	386	149	1	1.0	NA,1.0,1.0,0.436,0.177,1.0	NA,0.607,1.0,1.0,NA,1.0	-0.179
ENSMUSG00000015750	Aph1a	3	+	95895142	95895570	95895142	95895216	95895447	95895570	3,8,6,8,11,3	178,490,318,438,642,337	6,5,3,6,9,2	115,448,382,267,398,306	380	149	1	1.0	0.007,0.006,0.007,0.007,0.007,0.003	0.02,0.004,0.003,0.009,0.009,0.003	-0.002
ENSMUSG00000030166	Rad52	6	+	119918586	119919077	119918586	119918786	119918925	119919077	12,13,13,10,18,9	7,13,5,5,7,18	9,18,12,2,7,3	3,6,8,2,1,2	288	149	0.413513530532	1.0	0.47,0.341,0.574,0.509,0.571,0.206	0.608,0.608,0.437,0.341,0.784,0.437	-0.091
ENSMUSG00000041939	Mvk	5	+	114445387	114446306	114445387	114445479	114446158	114446306	2,6,0,11,11,1	76,72,100,115,104,84	0,3,5,3,4,7	21,83,81,52,80,85	828	149	1	1.0	0.005,0.015,0.0,0.017,0.019,0.002	0.0,0.006,0.011,0.01,0.009,0.015	0.001
ENSMUSG00000033880	Lgals3bp	11	-	118398120	118398571	118398120	118398252	118398379	118398571	4,35,27,25,58,5	765,3389,2404,4030,4682,1474	7,80,56,40,60,45	887,3661,3701,3783,3468,3856	276	149	1	1.0	0.003,0.006,0.006,0.003,0.007,0.002	0.004,0.012,0.008,0.006,0.009,0.006	-0.003
ENSMUSG00000053553	3110082I17Rik	5	-	139359738	139361388	139359738	139360730	139361306	139361388	12,0,8,5,13,4	22,30,34,17,52,50	0,3,7,15,10,11	17,41,24,19,22,34	725	149	1	1.0	0.101,0.0,0.046,0.057,0.049,0.016	0.0,0.015,0.057,0.14,0.085,0.062	-0.015
ENSMUSG00000039449	Prpf18	2	-	4637147	4638995	4637147	4637216	4638848	4638995	0,19,2,8,20,7	0,61,25,61,63,42	0,7,11,7,10,8	0,30,46,33,59,47	1781	149	1	1.0	NA,0.025,0.007,0.011,0.026,0.014	NA,0.019,0.02,0.017,0.014,0.014	-0.0
ENSMUSG00000027680	Fxr1	3	+	34058023	34058231	34058023	34058081	34058168	34058231	31,102,101,121,131,127	62,177,211,194,273,256	35,111,116,127,88,107	76,245,214,170,144,178	236	149	1	1.0	0.24,0.267,0.232,0.283,0.233,0.239	0.225,0.222,0.255,0.32,0.278,0.275	-0.013
ENSMUSG00000026889	Rbm18	2	-	36134134	36136611	36134134	36134263	36136481	36136611	0,11,2,13,15,5	0,60,58,72,99,59	1,16,15,12,15,14	2,63,77,55,53,71	2367	149	1	1.0	NA,0.011,0.002,0.011,0.009,0.005	0.031,0.016,0.012,0.014,0.018,0.012	-0.01
ENSMUSG00000037470	Uggt1	1	-	36162204	36163410	36162204	36162363	36163220	36163410	0,6,2,4,7,1	31,128,78,83,163,74	0,9,10,4,13,11	13,105,103,88,119,132	1006	149	1	1.0	0.0,0.007,0.004,0.007,0.006,0.002	0.0,0.013,0.014,0.007,0.016,0.012	-0.006
ENSMUSG00000026705	Klhl20	1	-	161098262	161099285	161098262	161098396	161099141	161099285	0,6,8,23,18,6	3,18,20,20,44,13	0,6,13,5,21,9	4,29,25,16,12,23	894	149	1	1.0	0.0,0.053,0.063,0.161,0.064,0.071	0.0,0.033,0.08,0.05,0.226,0.061	-0.006
ENSMUSG00000031532	Saraf	8	+	34167718	34168611	34167718	34167857	34168456	34168611	0,12,4,12,1,2	536,532,705,556,873,977	0,14,13,3,1,2	342,585,616,533,493,628	748	149	1	1.0	0.0,0.004,0.001,0.004,0.0,0.0	0.0,0.005,0.004,0.001,0.0,0.001	-0.0
ENSMUSG00000032085	Tagln	9	-	45930832	45931477	45930832	45930935	45931299	45931477	10,49,49,41,87,35	446,277,197,157,354,774	16,91,41,41,42,59	418,281,188,132,306,439	513	149	1	1.0	0.006,0.049,0.067,0.071,0.067,0.013	0.011,0.086,0.06,0.083,0.038,0.038	-0.007
ENSMUSG00000068735	Trp53i11	2	+	93198894	93199458	93198894	93198991	93199356	93199458	0,1,0,4,0,0	0,17,0,6,10,1	0,2,1,0,0,0	0,18,17,7,18,14	514	149	1	1.0	NA,0.017,NA,0.162,0.0,0.0	NA,0.031,0.017,0.0,0.0,0.0	0.035
ENSMUSG00000039263	Npepl1	2	+	174120543	174121124	174120543	174120667	174120947	174121124	124,124,104,68,117,79	205,129,223,176,230,209	68,95,68,58,82,64	259,133,152,118,132,136	429	149	1	1.0	0.174,0.25,0.139,0.118,0.15,0.116	0.084,0.199,0.134,0.146,0.177,0.14	0.011
ENSMUSG00000027184	Caprin1	2	-	103775416	103775765	103775416	103775525	103775609	103775765	0,6,11,9,5,2	5,397,217,396,548,123	0,4,7,1,15,10	4,397,391,350,361,365	233	149	1	1.0	0.0,0.01,0.031,0.014,0.006,0.01	0.0,0.006,0.011,0.002,0.026,0.017	0.001
ENSMUSG00000015094	Npdc1	2	+	25408606	25409001	25408606	25408686	25408904	25409001	0,1,0,0,0,1	37,28,35,8,44,40	5,6,0,0,0,0	53,15,13,13,10,25	367	149	1	1.0	0.0,0.014,0.0,0.0,0.0,0.01	0.037,0.14,0.0,0.0,0.0,0.0	-0.026
ENSMUSG00000089832	Shkbp1	7	-	27355400	27355626	27355400	27355446	27355572	27355626	6,23,27,17,6,13	24,79,88,92,91,34	4,10,30,20,36,31	16,85,75,71,87,91	275	149	1	1.0	0.119,0.136,0.143,0.091,0.034,0.172	0.119,0.06,0.178,0.132,0.183,0.156	-0.022
ENSMUSG00000042185	Nfrkb	9	+	31397719	31398644	31397719	31397793	31398559	31398644	0,10,2,0,6,1	0,30,3,32,37,2	0,0,8,3,12,4	0,26,23,20,32,12	915	149	1	1.0	NA,0.051,0.098,0.0,0.026,0.075	NA,0.0,0.054,0.024,0.058,0.051	0.013
ENSMUSG00000042185	Nfrkb	9	+	31402234	31403074	31402234	31402278	31403013	31403074	0,11,4,1,12,1	0,13,9,15,17,3	0,2,5,0,1,4	0,13,11,25,17,8	884	149	1	1.0	NA,0.125,0.07,0.011,0.106,0.053	NA,0.025,0.071,0.0,0.01,0.078	0.036
ENSMUSG00000026193	Fn1	1	-	71597280	71597747	71597280	71597387	71597641	71597747	70,923,680,375,1193,252	0,0,3,0,0,0	100,802,565,349,821,1131	0,0,2,0,0,0	403	149	1	1.0	1.0,1.0,0.988,1.0,1.0,1.0	1.0,1.0,0.991,1.0,1.0,1.0	-0.001
ENSMUSG00000026193	Fn1	1	-	71597280	71598463	71597280	71597387	71598373	71598463	70,791,586,317,984,220	0,31,11,12,36,18	84,679,477,297,695,970	5,25,26,7,13,29	1135	149	1	1.0	1.0,0.77,0.875,0.776,0.782,0.616	0.688,0.781,0.707,0.848,0.875,0.815	0.018
ENSMUSG00000026193	Fn1	1	-	71597280	71598463	71597280	71597672	71598373	71598463	5,124,97,59,145,27	0,81,72,29,132,19	4,111,74,62,108,162	4,66,69,15,79,104	850	149	1	1.0	1.0,0.212,0.191,0.263,0.161,0.199	0.149,0.228,0.158,0.42,0.193,0.214	0.111
ENSMUSG00000026193	Fn1	1	-	71597280	71598463	71597280	71597747	71598373	71598463	0,13,7,3,11,2	13,251,167,109,355,68	0,9,4,0,11,9	28,253,161,114,249,345	775	149	1	1.0	0.0,0.01,0.008,0.005,0.006,0.006	0.0,0.007,0.005,0.0,0.008,0.005	0.002
ENSMUSG00000038235	F11r	1	+	171460362	171460645	171460362	171460431	171460537	171460645	0,0,0,1,0,0	21,64,53,77,112,37	0,1,1,0,0,0	19,87,96,64,91,92	255	149	1	1.0	0.0,0.0,0.0,0.008,0.0,0.0	0.0,0.007,0.006,0.0,0.0,0.0	-0.001
ENSMUSG00000013858	Tmem259	10	-	79977962	79978320	79977962	79978062	79978187	79978320	77,47,68,61,107,61	360,241,321,237,401,298	33,48,51,26,61,61	278,251,227,217,207,238	274	149	1	1.0	0.104,0.096,0.103,0.123,0.127,0.1	0.061,0.094,0.109,0.061,0.138,0.122	0.011
ENSMUSG00000013858	Tmem259	10	-	79978187	79978605	79978187	79978320	79978391	79978605	22,21,18,18,28,4	314,273,304,272,418,291	13,15,12,14,16,11	186,287,236,223,204,307	220	149	1	1.0	0.045,0.05,0.039,0.043,0.043,0.009	0.045,0.034,0.033,0.041,0.05,0.024	0.0
ENSMUSG00000013858	Tmem259	10	-	79977962	79978605	79977962	79978320	79978547	79978605	141,124,121,118,152,87	6,4,3,1,19,0	103,85,95,80,145,107	3,5,4,4,0,4	376	149	1	1.0	0.903,0.925,0.941,0.979,0.76,1.0	0.932,0.871,0.904,0.888,1.0,0.914	-0.0
ENSMUSG00000013858	Tmem259	10	-	79978391	79978605	79978391	79978475	79978547	79978605	147,144,141,136,182,120	303,241,295,251,389,262	130,114,118,88,177,139	152,235,218,211,208,253	221	149	1	1.0	0.246,0.287,0.244,0.268,0.24,0.236	0.366,0.246,0.267,0.219,0.365,0.27	-0.035
ENSMUSG00000057335	Cep170	1	-	176733661	176736895	176733661	176735981	176736843	176736895	0,29,0,29,24,2	9,46,40,53,95,19	0,19,18,18,23,19	0,82,48,56,56,60	1011	149	1	1.0	0.0,0.085,0.0,0.075,0.036,0.015	NA,0.033,0.052,0.045,0.057,0.045	-0.011
ENSMUSG00000057335	Cep170	1	-	176769232	176769870	176769232	176769526	176769712	176769870	0,33,6,32,36,1	0,14,14,8,17,0	0,27,30,28,20,24	0,16,16,8,11,22	335	149	1	1.0	NA,0.512,0.16,0.64,0.485,1.0	NA,0.429,0.455,0.609,0.447,0.327	0.106
ENSMUSG00000025962	Fastkd2	1	+	63735462	63735968	63735462	63735571	63735844	63735968	0,8,0,4,8,6	8,33,27,22,37,36	0,18,4,10,14,8	7,38,38,16,27,20	422	149	0.568045277037	1.0	0.0,0.079,0.0,0.06,0.071,0.056	0.0,0.143,0.036,0.181,0.155,0.124	-0.062
ENSMUSG00000039294	Cybc1	11	-	121225803	121227284	121225803	121225900	121227242	121227284	0,64,25,28,50,19	0,2,0,0,0,0	0,66,15,20,28,13	0,1,0,1,2,2	1491	149	1	1.0	NA,0.762,1.0,1.0,1.0,1.0	NA,0.868,1.0,0.667,0.583,0.394	0.25
ENSMUSG00000021670	Hmgcr	13	-	96664761	96665897	96664761	96664846	96665809	96665897	0,15,8,36,41,2	0,125,98,180,195,38	0,13,19,20,25,25	1,168,169,143,140,164	1112	149	1	1.0	NA,0.016,0.011,0.026,0.027,0.007	0.0,0.01,0.015,0.018,0.023,0.02	0.003
ENSMUSG00000034917	Tjp3	10	-	81279194	81279571	81279194	81279351	81279504	81279571	0,1,0,0,0,0	0,9,4,13,4,12	0,0,0,0,0,0	0,5,1,5,4,4	302	149	1	1.0	NA,0.052,0.0,0.0,0.0,0.0	NA,0.0,0.0,0.0,0.0,0.0	0.01
ENSMUSG00000034917	Tjp3	10	-	81283495	81283739	81283495	81283605	81283682	81283739	0,1,0,0,1,1	0,2,4,4,4,1	0,0,0,2,0,0	0,3,4,10,0,0	226	149	1	1.0	NA,0.248,0.0,0.0,0.142,0.397	NA,0.0,0.0,0.116,NA,NA	0.119
ENSMUSG00000043085	Tmem82	4	-	141614944	141616621	141614944	141615110	141616203	141616621	0,8,4,8,5,3	5,1,0,0,0,0	0,16,8,8,11,2	0,0,0,0,0,1	1242	149	1	1.0	0.0,0.49,1.0,1.0,1.0,1.0	NA,1.0,1.0,1.0,1.0,0.194	-0.09
ENSMUSG00000043085	Tmem82	4	-	141614944	141616621	141614944	141615135	141616203	141616621	0,8,4,7,5,3	5,0,0,3,0,0	0,16,8,8,11,2	0,2,0,3,0,0	1217	149	1	1.0	0.0,1.0,1.0,0.222,1.0,1.0	NA,0.495,1.0,0.246,1.0,1.0	-0.045
ENSMUSG00000060279	Ap2a1	7	-	44902748	44903056	44902748	44902838	44902973	44903056	11,17,2,12,24,3	69,49,85,64,92,78	0,14,8,15,11,16	56,45,50,39,49,40	284	149	1	1.0	0.077,0.154,0.012,0.09,0.12,0.02	0.0,0.14,0.077,0.168,0.105,0.173	-0.032
ENSMUSG00000025915	Sgk3	1	+	9885666	9886142	9885666	9885753	9885988	9886142	6,2,2,9,13,5	0,2,0,1,4,2	0,3,13,10,5,0	0,1,0,0,0,1	384	149	1	1.0	1.0,0.28,1.0,0.777,0.558,0.492	NA,0.538,1.0,1.0,1.0,0.0	-0.023
ENSMUSG00000025915	Sgk3	1	+	9885666	9886142	9885666	9885753	9886046	9886142	6,4,3,10,14,7	23,241,184,245,343,205	0,3,15,10,7,2	5,243,291,222,203,291	442	149	1	1.0	0.081,0.006,0.005,0.014,0.014,0.011	0.0,0.004,0.017,0.015,0.011,0.002	0.014
ENSMUSG00000058388	Phtf1	3	+	103997432	103998803	103997432	103997705	103998671	103998803	0,16,6,17,16,4	5,23,21,19,25,40	0,11,2,8,3,16	7,17,12,20,15,12	1115	149	1	1.0	0.0,0.085,0.037,0.107,0.079,0.013	0.0,0.08,0.022,0.051,0.026,0.151	-0.001
ENSMUSG00000026197	Zfand2b	1	+	75168833	75169279	75168833	75168906	75169184	75169279	6,13,17,31,24,24	154,185,208,205,190,220	7,17,13,11,22,22	125,205,136,174,174,190	427	149	1	1.0	0.013,0.024,0.028,0.05,0.042,0.037	0.019,0.028,0.032,0.022,0.042,0.039	0.002
ENSMUSG00000026197	Zfand2b	1	+	75170538	75170753	75170538	75170599	75170685	75170753	19,7,5,16,11,25	445,213,254,223,284,308	17,14,16,3,13,8	317,188,153,162,144,156	235	149	1	1.0	0.026,0.02,0.012,0.044,0.024,0.049	0.033,0.045,0.062,0.012,0.054,0.031	-0.01
ENSMUSG00000029860	Zyx	6	+	42350032	42350476	42350032	42350119	42350256	42350476	23,239,157,196,290,68	23,374,158,168,361,90	26,210,207,156,222,215	79,313,296,205,303,300	286	149	1	1.0	0.343,0.25,0.341,0.378,0.295,0.282	0.146,0.259,0.267,0.284,0.276,0.272	0.064
ENSMUSG00000029860	Zyx	6	+	42356161	42357433	42356161	42356331	42357312	42357433	315,532,390,276,582,241	0,0,0,0,0,0	346,475,419,257,447,391	0,2,0,0,0,0	1130	149	1	1.0	1.0,1.0,1.0,1.0,1.0,1.0	1.0,0.969,1.0,1.0,1.0,1.0	0.005
ENSMUSG00000029860	Zyx	6	+	42357851	42358392	42357851	42357985	42358168	42358392	7720,2469,3158,1513,3001,2864	88,7,1,0,17,37	6566,2419,2437,1476,2186,2007	50,9,9,0,7,6	332	149	1	1.0	0.975,0.994,0.999,1.0,0.988,0.972	0.983,0.992,0.992,1.0,0.993,0.993	-0.004
ENSMUSG00000026083	Eif5b	1	+	38033067	38034103	38033067	38033157	38034028	38034103	19,4,0,2,9,3	583,177,239,210,280,303	4,2,0,0,7,10	512,195,236,178,212,208	1020	149	1	1.0	0.005,0.003,0.0,0.001,0.005,0.001	0.001,0.001,0.0,0.0,0.005,0.007	0.0
ENSMUSG00000026083	Eif5b	1	+	38050186	38051284	38050186	38050325	38051122	38051284	0,17,5,19,21,5	183,197,204,157,257,213	0,13,17,6,21,13	98,234,157,137,189,178	946	149	1	1.0	0.0,0.013,0.004,0.019,0.013,0.004	0.0,0.009,0.017,0.007,0.017,0.011	-0.001
ENSMUSG00000037242	Clic4	4	-	135223463	135226149	135223463	135223570	135226023	135226149	10,21,2,5,13,0	24,1645,801,1698,1879,397	0,7,16,8,15,15	62,2036,1980,1878,1412,1639	2602	149	1	1.0	0.023,0.001,0.0,0.0,0.0,0.0	0.0,0.0,0.0,0.0,0.001,0.001	0.004
ENSMUSG00000025145	Lrrc45	11	+	120718441	120719132	120718441	120718553	120719039	120719132	54,27,44,37,46,33	0,5,1,1,6,4	25,59,19,40,28,24	6,2,2,1,1,6	635	149	0.88972071675	1.0	1.0,0.559,0.912,0.897,0.643,0.659	0.494,0.874,0.69,0.904,0.868,0.484	0.059
ENSMUSG00000017210	Med24	11	-	98705118	98705602	98705118	98705267	98705521	98705602	5,11,9,8,17,3	131,59,68,72,100,66	10,14,5,9,9,11	90,68,70,66,82,64	403	149	1	1.0	0.014,0.064,0.047,0.039,0.059,0.017	0.039,0.071,0.026,0.048,0.039,0.06	-0.007
ENSMUSG00000017210	Med24	11	-	98716413	98718142	98716413	98716525	98717909	98718142	0,53,22,56,82,16	0,53,33,52,68,26	0,53,60,47,41,76	16,51,44,46,49,62	1533	149	1	1.0	NA,0.089,0.061,0.095,0.105,0.056	0.0,0.092,0.117,0.09,0.075,0.106	0.001
ENSMUSG00000017652	Cd40	2	+	165069628	165069848	165069628	165069715	165069816	165069848	259,152,130,121,98,102	3939,2558,3125,3063,2892,3048	116,144,142,133,79,115	3403,3968,4181,4045,2927,3411	250	149	1	1.0	0.038,0.034,0.024,0.023,0.02,0.02	0.02,0.021,0.02,0.019,0.016,0.02	0.007
ENSMUSG00000021916	Glt8d1	14	+	31009734	31010165	31009734	31009852	31010080	31010165	11,4,3,3,8,9	17,89,77,68,95,75	4,6,5,2,10,7	17,50,67,56,45,52	377	149	1	1.0	0.204,0.017,0.015,0.017,0.032,0.045	0.085,0.045,0.029,0.014,0.081,0.051	0.004
ENSMUSG00000021916	Glt8d1	14	+	31010080	31010409	31010080	31010165	31010296	31010409	0,7,13,4,2,3	33,82,85,71,86,96	0,8,9,5,3,2	23,65,66,43,65,51	280	149	1	1.0	0.0,0.043,0.075,0.029,0.012,0.016	0.0,0.061,0.068,0.058,0.024,0.02	-0.009
ENSMUSG00000021916	Glt8d1	14	+	31010863	31011233	31010863	31011030	31011120	31011233	4,4,5,0,2,6	74,81,116,97,100,135	0,0,1,0,3,4	48,78,63,69,52,55	239	149	1	1.0	0.033,0.03,0.026,0.0,0.012,0.027	0.0,0.0,0.01,0.0,0.035,0.043	0.007
ENSMUSG00000021916	Glt8d1	14	+	31010863	31011233	31010863	31011030	31011122	31011233	4,5,5,1,2,6	0,0,0,1,1,0	0,0,3,1,3,4	0,0,0,0,0,0	241	149	1	1.0	1.0,1.0,1.0,0.382,0.553,1.0	NA,NA,1.0,1.0,1.0,1.0	-0.177
ENSMUSG00000037112	Sik2	9	-	50892800	50894081	50892800	50893389	50893957	50894081	96,107,83,135,153,82	6,2,5,0,1,1	62,80,122,101,74,95	0,0,0,1,0,2	717	149	0.535604161488	1.0	0.769,0.917,0.775,1.0,0.97,0.945	1.0,1.0,1.0,0.955,1.0,0.908	-0.081
ENSMUSG00000037112	Sik2	9	-	50892800	50895961	50892800	50893389	50895343	50895961	100,141,103,182,203,105	0,0,1,0,2,0	64,114,184,144,96,133	0,0,0,0,0,2	2103	149	1	1.0	1.0,1.0,0.879,1.0,0.878,1.0	1.0,1.0,1.0,1.0,1.0,0.825	-0.011
ENSMUSG00000037112	Sik2	9	-	50892800	50895961	50892800	50894081	50895343	50895961	6,39,25,52,60,26	5,22,16,31,29,19	2,38,63,47,24,43	2,23,23,11,14,20	1411	149	1	1.0	0.112,0.158,0.142,0.15,0.179,0.126	0.096,0.149,0.224,0.311,0.153,0.185	-0.042
ENSMUSG00000020477	Mrps24	11	-	5707297	5707555	5707297	5707409	5707486	5707555	37,29,37,16,37,48	568,225,359,241,355,631	25,29,28,17,34,12	268,203,209,177,239,251	226	149	1	1.0	0.041,0.078,0.064,0.042,0.064,0.048	0.058,0.086,0.081,0.06,0.086,0.031	-0.011
ENSMUSG00000000902	Smarcb1	10	-	75904383	75906196	75904383	75904574	75906029	75906196	0,4,12,10,0,8	250,139,193,128,179,215	0,13,2,9,6,7	180,130,140,108,131,155	1604	149	1	1.0	0.0,0.003,0.006,0.007,0.0,0.003	0.0,0.009,0.001,0.008,0.004,0.004	-0.001
ENSMUSG00000026116	Tmem131	1	-	36807883	36808985	36807883	36808476	36808826	36808985	0,1,0,2,12,0	0,109,42,123,133,16	0,4,2,2,3,4	3,101,82,99,85,85	499	149	1	1.0	NA,0.003,0.0,0.005,0.026,0.0	0.0,0.012,0.007,0.006,0.01,0.014	-0.001
ENSMUSG00000026116	Tmem131	1	-	36815454	36815996	36815454	36815521	36815886	36815996	0,1,0,0,4,0	8,91,37,65,116,20	0,0,0,0,1,2	1,83,101,86,61,105	514	149	1	1.0	0.0,0.003,0.0,0.0,0.01,0.0	0.0,0.0,0.0,0.0,0.005,0.005	0.001
ENSMUSG00000062963	Ufc1	1	-	171289517	171289947	171289517	171289594	171289854	171289947	11,2,3,4,17,15	0,3,2,5,1,6	0,7,4,5,9,13	0,1,4,2,3,1	409	149	1	1.0	1.0,0.195,0.353,0.226,0.861,0.477	NA,0.718,0.267,0.477,0.522,0.826	-0.043
ENSMUSG00000062963	Ufc1	1	-	171289517	171289947	171289517	171289594	171289883	171289947	13,4,4,7,18,15	802,429,599,423,613,809	0,7,7,8,10,15	386,358,402,353,321,413	438	149	1	1.0	0.005,0.003,0.002,0.006,0.01,0.006	0.0,0.007,0.006,0.008,0.01,0.012	-0.002
ENSMUSG00000026399	Cd55	1	-	130448327	130449563	130448327	130448408	130449416	130449563	0,10,8,17,32,4	10,0,1,7,7,7	0,13,16,15,20,13	0,4,7,6,5,5	1157	149	1	1.0	0.0,1.0,0.507,0.238,0.371,0.069	NA,0.295,0.227,0.244,0.34,0.251	0.093
ENSMUSG00000067071	Hes6	1	-	91411482	91412802	91411482	91412482	91412720	91412802	25,47,25,54,33,18	153,83,89,88,114,124	33,40,27,10,32,38	67,56,68,73,69,95	387	149	1	1.0	0.059,0.179,0.098,0.191,0.1,0.053	0.159,0.216,0.133,0.05,0.152,0.133	-0.027
ENSMUSG00000067071	Hes6	1	-	91412720	91412979	91412720	91412802	91412892	91412979	0,6,0,2,2,4	137,82,109,86,115,133	0,0,9,0,1,0	102,60,68,52,72,97	239	149	1	1.0	0.0,0.044,0.0,0.014,0.011,0.018	0.0,0.0,0.076,0.0,0.009,0.0	0.0
ENSMUSG00000037773	Pced1a	2	-	130422224	130422704	130422224	130422375	130422465	130422704	1,14,18,18,27,7	10,39,36,30,66,18	8,15,13,16,11,13	26,37,65,39,47,59	239	149	0.834769637938	1.0	0.059,0.183,0.238,0.272,0.203,0.195	0.161,0.202,0.111,0.204,0.127,0.121	0.037
ENSMUSG00000030427	Lilra6	7	-	3911409	3912788	3911409	3911712	3912479	3912788	12,5,9,12,24,7	0,0,0,1,0,0	3,12,23,10,14,16	0,0,0,1,0,0	916	149	1	1.0	1.0,1.0,1.0,0.661,1.0,1.0	1.0,1.0,1.0,0.619,1.0,1.0	0.007
ENSMUSG00000043822	Adamtsl5	10	-	80342306	80343020	80342306	80342393	80342908	80343020	165,100,104,45,111,108	28,20,31,1,15,9	157,97,77,53,75,90	16,27,29,15,15,8	664	149	0.638236651665	1.0	0.569,0.529,0.429,0.91,0.624,0.729	0.688,0.446,0.373,0.442,0.529,0.716	0.099
ENSMUSG00000043822	Adamtsl5	10	-	80344832	80345416	80344832	80344941	80345042	80345416	10,7,14,10,14,0	109,62,67,31,63,91	6,11,2,1,4,4	80,55,57,36,50,49	250	149	1	1.0	0.052,0.063,0.111,0.161,0.117,0.0	0.043,0.107,0.02,0.016,0.046,0.046	0.038
ENSMUSG00000030032	Wdr54	6	-	83156174	83156397	83156174	83156245	83156319	83156397	0,1,1,1,1,2	0,0,0,0,2,0	2,0,0,0,1,3	0,0,0,0,0,0	223	149	1	1.0	NA,1.0,1.0,1.0,0.25,1.0	1.0,NA,NA,NA,1.0,1.0	-0.15
ENSMUSG00000010358	Ifi35	11	+	101457189	101457522	101457189	101457337	101457415	101457522	70,53,59,39,75,62	2001,1154,1192,1121,1372,1815	76,69,47,37,69,42	1286,1133,1251,1232,1017,1145	227	149	1	1.0	0.022,0.029,0.031,0.022,0.035,0.022	0.037,0.038,0.024,0.019,0.043,0.024	-0.004
ENSMUSG00000026709	Dars2	1	-	161044958	161045476	161044958	161045069	161045257	161045476	0,2,4,2,0,7	33,7,9,16,32,30	0,4,4,1,0,1	9,13,15,6,11,13	337	149	1	1.0	0.0,0.112,0.164,0.052,0.0,0.094	0.0,0.12,0.105,0.069,0.0,0.033	0.016
ENSMUSG00000084845	Tmem240	4	+	155735397	155740564	155735397	155735504	155739845	155740564	40,9,8,8,14,7	0,0,0,0,1,0	5,5,2,3,8,6	0,0,0,0,0,0	4490	149	1	1.0	1.0,1.0,1.0,1.0,0.317,1.0	1.0,1.0,1.0,1.0,1.0,1.0	-0.114
ENSMUSG00000026553	Copa	1	+	172091163	172092354	172091163	172091240	172092244	172092354	6,74,18,64,128,10	9,304,162,358,475,112	0,88,47,85,74,70	6,363,336,311,293,393	1153	149	1	1.0	0.079,0.03,0.014,0.023,0.034,0.011	0.0,0.03,0.018,0.034,0.032,0.022	0.009
ENSMUSG00000066800	Rnasel	1	+	153758382	153758588	153758382	153758419	153758527	153758588	0,9,22,20,18,5	0,0,0,1,0,0	0,18,9,18,14,20	0,0,0,0,0,0	257	149	1	1.0	NA,1.0,1.0,0.921,1.0,1.0	NA,1.0,1.0,1.0,1.0,1.0	-0.016
ENSMUSG00000066800	Rnasel	1	+	153759543	153760814	153759543	153759676	153760774	153760814	0,12,0,6,26,4	0,22,8,12,13,5	0,8,0,4,4,0	0,6,11,4,13,9	1247	149	1	1.0	NA,0.061,0.0,0.056,0.193,0.087	NA,0.137,0.0,0.107,0.035,0.0	0.024
ENSMUSG00000030142	Clec4e	6	-	123286207	123286518	123286207	123286359	123286431	123286518	35,306,222,371,394,178	1153,7169,6474,9399,11351,6723	31,428,341,354,288,310	895,8649,8513,8599,7311,8742	221	149	1	1.0	0.02,0.028,0.023,0.026,0.023,0.018	0.023,0.032,0.026,0.027,0.026,0.023	-0.003
ENSMUSG00000030142	Clec4e	6	-	123286207	123288989	123286207	123286359	123288893	123288989	1587,1570,1557,1751,2120,1842	22,247,190,335,385,295	1044,2128,1932,1807,1471,1525	0,309,273,287,296,296	2683	149	0.955320413436	1.0	0.8,0.261,0.313,0.225,0.234,0.257	1.0,0.277,0.282,0.259,0.216,0.222	-0.028
ENSMUSG00000030142	Clec4e	6	-	123286207	123288989	123286207	123286518	123288893	123288989	1562,1380,1426,1519,1881,1706	1094,9306,8018,11942,14286,6780	1020,1851,1727,1593,1277,1365	925,11093,10756,10891,9838,11105	2524	149	1	1.0	0.078,0.009,0.01,0.007,0.008,0.015	0.061,0.01,0.009,0.009,0.008,0.007	0.004
ENSMUSG00000071074	Yipf3	17	+	46251113	46251487	46251113	46251227	46251363	46251487	18,29,33,33,48,38	482,269,316,235,361,397	17,29,35,33,23,12	333,223,238,224,232,224	285	149	1	1.0	0.019,0.053,0.052,0.068,0.065,0.048	0.026,0.064,0.071,0.072,0.049,0.027	-0.001
ENSMUSG00000026803	Ttf1	2	+	29069891	29071376	29069891	29070077	29071297	29071376	0,0,1,1,2,4	5,23,14,10,19,4	0,2,6,0,1,4	0,4,14,10,8,15	1369	149	1	1.0	0.0,0.0,0.008,0.011,0.011,0.098	NA,0.052,0.045,0.0,0.013,0.028	-0.006
ENSMUSG00000026047	Kdelc1	1	-	44112644	44113175	44112644	44112882	44113002	44113175	0,15,7,6,14,12	0,31,26,8,46,45	0,5,11,3,4,3	10,22,19,17,19,13	269	149	1	1.0	NA,0.211,0.13,0.293,0.144,0.129	0.0,0.112,0.243,0.089,0.104,0.113	0.071
ENSMUSG00000029221	Slc30a9	5	+	67342093	67344569	67342093	67342229	67344529	67344569	19,53,9,48,69,18	6,65,74,59,87,63	0,66,34,39,41,44	1,75,71,42,58,56	2449	149	1	1.0	0.162,0.047,0.007,0.047,0.046,0.017	0.0,0.051,0.028,0.053,0.041,0.046	0.018
ENSMUSG00000023110	Prmt5	14	-	54516105	54516615	54516105	54516191	54516496	54516615	0,3,4,7,7,0	5,50,36,54,93,29	0,3,2,1,0,4	9,51,50,39,35,49	454	149	1	1.0	0.0,0.019,0.035,0.041,0.024,0.0	0.0,0.019,0.013,0.008,0.0,0.026	0.009
ENSMUSG00000025473	Adam8	7	-	139984728	139985430	139984728	139984843	139985336	139985430	44,84,34,60,125,15	559,1003,913,977,1420,585	2,61,60,51,90,27	388,826,715,644,748,755	642	149	1	1.0	0.018,0.019,0.009,0.014,0.02,0.006	0.001,0.017,0.019,0.018,0.027,0.008	-0.001
ENSMUSG00000025473	Adam8	7	-	139986302	139986808	139986302	139986468	139986732	139986808	0,60,14,39,75,12	313,920,826,933,1418,499	4,32,21,21,32,12	189,755,729,607,734,684	413	149	1	1.0	0.0,0.023,0.006,0.015,0.019,0.009	0.008,0.015,0.01,0.012,0.015,0.006	0.001
ENSMUSG00000025473	Adam8	7	-	139986302	139986808	139986302	139986486	139986732	139986808	0,59,12,37,75,12	0,0,0,0,0,0	4,31,22,21,30,11	0,0,0,0,0,6	395	149	1	1.0	NA,1.0,1.0,1.0,1.0,1.0	1.0,1.0,1.0,1.0,1.0,0.409	0.099
ENSMUSG00000025473	Adam8	7	-	139987178	139987737	139987178	139987268	139987559	139987737	16,138,65,100,168,27	266,1073,784,1006,1485,495	4,149,74,53,92,83	148,830,813,756,773,820	440	149	1	1.0	0.02,0.042,0.027,0.033,0.037,0.018	0.009,0.057,0.03,0.023,0.039,0.033	-0.002
ENSMUSG00000026170	Cyp27a1	1	+	74735553	74736036	74735553	74735751	74735863	74736036	1,11,1,1,5,2	12,14,3,14,8,9	0,4,2,4,3,0	2,19,10,6,4,6	261	149	1	1.0	0.045,0.31,0.16,0.039,0.263,0.113	0.0,0.107,0.102,0.276,0.3,0.0	0.024
ENSMUSG00000037266	Rsrp1	4	+	134925292	134926818	134925292	134925432	134926025	134926818	255,1604,1126,1128,1632,923	0,12,7,2,10,5	92,1434,1260,997,953,867	1,1,16,2,4,7	742	149	1	1.0	1.0,0.964,0.97,0.991,0.97,0.974	0.949,0.997,0.941,0.99,0.98,0.961	0.009
ENSMUSG00000037266	Rsrp1	4	+	134925292	134926818	134925292	134925432	134926734	134926818	1398,3766,3034,2623,3751,3028	227,148,209,120,143,206	751,3641,2935,2236,2278,2132	164,65,112,63,73,125	1451	149	0.739372671479	1.0	0.387,0.723,0.599,0.692,0.729,0.602	0.32,0.852,0.729,0.785,0.762,0.637	-0.059
ENSMUSG00000026554	Dcaf8	1	+	172186295	172187460	172186295	172186368	172187352	172187460	0,17,8,31,44,4	0,0,2,1,0,0	0,30,27,14,32,5	0,0,5,0,0,1	1133	149	1	1.0	NA,1.0,0.345,0.803,1.0,1.0	NA,1.0,0.415,1.0,1.0,0.397	0.067
ENSMUSG00000029502	Golga3	5	+	110181602	110184607	110181602	110181913	110184337	110184607	0,0,1,1,5,0	0,79,62,95,117,20	0,0,0,2,0,2	0,110,160,111,93,110	2573	149	1	1.0	NA,0.0,0.001,0.001,0.002,0.0	NA,0.0,0.0,0.001,0.0,0.001	0.0
ENSMUSG00000052752	Traf7	17	-	24509955	24510572	24509955	24510075	24510455	24510572	17,51,73,37,87,15	0,0,1,0,0,0	26,44,24,32,46,55	0,0,0,0,0,0	529	149	1	1.0	1.0,1.0,0.954,1.0,1.0,1.0	1.0,1.0,1.0,1.0,1.0,1.0	-0.008
ENSMUSG00000019467	Arhgef25	10	-	127183197	127183829	127183197	127183409	127183648	127183829	0,0,0,0,2,1	14,4,13,1,9,1	0,1,0,0,0,2	14,4,2,1,7,3	388	149	1	1.0	0.0,0.0,0.0,0.0,0.079,0.277	0.0,0.088,0.0,0.0,0.0,0.204	0.011
ENSMUSG00000019467	Arhgef25	10	-	127184391	127184713	127184391	127184469	127184662	127184713	0,0,0,0,0,0	0,2,7,0,8,2	2,0,0,1,0,0	0,4,0,2,6,4	342	149	1	1.0	NA,0.0,0.0,NA,0.0,0.0	1.0,0.0,NA,0.179,0.0,0.0	-0.236
ENSMUSG00000033952	Aspm	1	+	139470437	139470757	139470437	139470583	139470671	139470757	0,0,1,0,0,0	0,1,0,1,1,0	0,0,0,0,0,0	0,2,0,1,0,0	237	149	1	1.0	NA,0.0,1.0,0.0,0.0,NA	NA,0.0,NA,0.0,NA,NA	0.25
ENSMUSG00000037339	Fam53a	5	-	33600355	33608227	33600355	33600880	33607463	33608227	7,17,7,13,14,2	97,47,64,47,64,85	10,11,14,4,4,4	52,42,41,34,35,46	6732	149	1	1.0	0.002,0.008,0.002,0.006,0.005,0.001	0.004,0.006,0.008,0.003,0.003,0.002	-0.0
ENSMUSG00000038685	Rtel1	2	+	181351575	181351953	181351575	181351699	181351802	181351953	0,6,2,0,4,0	0,10,10,13,12,15	0,2,7,3,7,0	2,8,16,10,9,12	252	149	1	1.0	NA,0.262,0.106,0.0,0.165,0.0	0.0,0.129,0.206,0.151,0.315,0.0	-0.027
ENSMUSG00000038685	Rtel1	2	+	181354352	181355552	181354352	181354442	181355309	181355552	10,24,17,14,34,16	5,3,0,0,5,0	1,47,19,15,12,24	0,1,0,0,1,0	1016	149	0.0101241527695	1.0	0.227,0.54,1.0,1.0,0.499,1.0	1.0,0.873,1.0,1.0,0.638,1.0	-0.208
ENSMUSG00000038685	Rtel1	2	+	181354352	181355552	181354352	181354442	181355327	181355552	10,24,19,14,34,16	0,2,4,0,0,3	2,49,19,15,12,24	0,0,1,2,1,2	1034	149	0.31311909101	1.0	1.0,0.634,0.406,1.0,1.0,0.435	1.0,1.0,0.732,0.519,0.634,0.634	-0.007
ENSMUSG00000048495	Tyw5	1	-	57393349	57394091	57393349	57393487	57394046	57394091	5,15,4,6,20,10	27,52,27,30,82,58	6,3,12,9,13,16	13,43,54,51,44,43	708	149	1	1.0	0.038,0.057,0.03,0.04,0.049,0.035	0.089,0.014,0.045,0.036,0.059,0.073	-0.011
ENSMUSG00000001017	Chtop	3	-	90506107	90507626	90506107	90506261	90507544	90507626	74,413,267,399,575,327	74,178,159,172,278,193	14,420,407,388,400,411	46,249,159,169,211,225	1432	149	1	1.0	0.094,0.194,0.149,0.194,0.177,0.15	0.031,0.149,0.21,0.193,0.165,0.16	0.008
ENSMUSG00000001017	Chtop	3	-	90506107	90507626	90506107	90507258	90507544	90507626	0,124,70,122,143,85	0,0,0,0,0,0	3,119,124,119,118,102	0,2,0,0,0,2	435	149	1	1.0	NA,1.0,1.0,1.0,1.0,1.0	1.0,0.953,1.0,1.0,1.0,0.946	0.017
ENSMUSG00000028670	Lypla2	4	-	135969427	135969674	135969427	135969529	135969600	135969674	39,29,30,19,12,4	511,348,339,316,427,324	24,15,25,15,24,6	266,327,306,269,306,324	220	149	1	1.0	0.049,0.053,0.057,0.039,0.019,0.008	0.058,0.03,0.052,0.036,0.05,0.012	-0.002
ENSMUSG00000020516	Rps6kb1	11	-	86511588	86511887	86511588	86511666	86511824	86511887	0,5,7,2,3,1	11,75,81,71,78,58	0,0,3,1,7,5	6,62,70,48,66,95	307	149	1	1.0	0.0,0.031,0.04,0.013,0.018,0.008	0.0,0.0,0.02,0.01,0.049,0.025	0.001
ENSMUSG00000038884	A230050P20Rik	9	+	20869603	20871235	20869603	20869653	20871196	20871235	60,229,84,155,239,50	15,32,28,46,31,37	102,362,201,148,180,159	16,34,46,38,30,21	1692	149	0.27501546137	1.0	0.26,0.387,0.209,0.229,0.404,0.106	0.36,0.484,0.278,0.255,0.346,0.4	-0.088
ENSMUSG00000038884	A230050P20Rik	9	+	20872867	20873264	20872867	20872971	20873109	20873264	30,28,21,31,24,13	52,27,42,48,44,39	33,47,20,21,36,23	25,53,38,37,25,46	287	149	0.754577253321	1.0	0.23,0.35,0.206,0.251,0.221,0.148	0.407,0.315,0.215,0.228,0.428,0.206	-0.066
ENSMUSG00000028999	Rint1	5	+	23809783	23810194	23809783	23809894	23809968	23810194	0,0,0,0,0,1	0,9,0,11,29,18	0,0,0,0,0,1	0,7,9,9,9,22	223	149	1	1.0	NA,0.0,NA,0.0,0.0,0.036	NA,0.0,0.0,0.0,0.0,0.029	0.003
ENSMUSG00000028041	Adam15	3	-	89343387	89343977	89343387	89343583	89343672	89343977	4,17,7,4,13,10	374,359,394,376,549,308	0,24,7,7,5,1	244,276,335,274,328,299	238	149	1	1.0	0.007,0.029,0.011,0.007,0.015,0.02	0.0,0.052,0.013,0.016,0.009,0.002	-0.0
ENSMUSG00000028041	Adam15	3	-	89344117	89344854	89344117	89344210	89344705	89344854	79,64,58,74,99,58	0,0,0,0,0,0	18,63,58,67,59,62	0,0,1,0,0,0	644	149	1	1.0	1.0,1.0,1.0,1.0,1.0,1.0	1.0,1.0,0.931,1.0,1.0,1.0	0.011
ENSMUSG00000028041	Adam15	3	-	89347151	89347485	89347151	89347228	89347406	89347485	0,0,2,0,7,1	120,339,269,303,482,114	0,3,9,1,9,2	57,290,256,266,259,262	327	149	1	1.0	0.0,0.0,0.003,0.0,0.007,0.004	0.0,0.005,0.016,0.002,0.016,0.003	-0.005
ENSMUSG00000029433	Diablo	5	-	123517736	123518065	123517736	123517833	123517954	123518065	0,10,4,9,15,9	187,118,125,126,201,164	4,6,7,14,5,15	105,134,112,129,114,126	270	149	1	1.0	0.0,0.045,0.017,0.038,0.04,0.029	0.021,0.024,0.033,0.057,0.024,0.062	-0.009
ENSMUSG00000049606	Zfp644	5	-	106635609	106638635	106635609	106636323	106636416	106638635	0,11,11,20,13,1	0,11,1,8,15,1	0,30,6,21,11,12	0,12,0,6,4,5	242	149	1	1.0	NA,0.381,0.871,0.606,0.348,0.381	NA,0.606,1.0,0.683,0.629,0.596	-0.185
ENSMUSG00000043716	Rpl7	1	-	16102691	16103334	16102691	16102829	16103167	16103334	24,7,4,2,3,11	6369,3444,4537,3597,5055,6629	0,5,4,11,6,7	4381,3741,3654,3076,3167,3596	487	149	1	1.0	0.001,0.001,0.0,0.0,0.0,0.001	0.0,0.0,0.0,0.001,0.001,0.001	0.0
ENSMUSG00000043716	Rpl7	1	-	16103167	16103684	16103167	16103334	16103509	16103684	8,10,14,4,6,14	3915,2992,3559,2741,4254,4440	0,14,8,4,10,6	2273,3009,2943,2366,2687,3205	324	149	1	1.0	0.001,0.002,0.002,0.001,0.001,0.001	0.0,0.002,0.001,0.001,0.002,0.001	0.0
ENSMUSG00000029146	Snx17	5	+	31195745	31196041	31195745	31195856	31195950	31196041	18,8,15,23,28,34	187,275,274,316,425,360	16,10,23,15,12,23	137,317,308,253,260,265	243	149	1	1.0	0.056,0.018,0.032,0.043,0.039,0.055	0.067,0.019,0.044,0.035,0.028,0.051	-0.0
ENSMUSG00000029146	Snx17	5	+	31195950	31196264	31195950	31196041	31196176	31196264	20,8,15,30,27,24	217,272,346,338,453,353	22,23,12,11,19,7	138,340,323,269,258,321	284	149	1	1.0	0.046,0.015,0.022,0.044,0.03,0.034	0.077,0.034,0.019,0.021,0.037,0.011	-0.001
ENSMUSG00000004815	Dgkq	5	-	108649586	108649925	108649586	108649733	108649824	108649925	0,2,2,5,8,0	4,23,23,32,46,7	0,3,3,0,3,2	0,24,6,23,17,38	240	149	1	1.0	0.0,0.051,0.051,0.088,0.097,0.0	NA,0.072,0.237,0.0,0.099,0.032	-0.04
ENSMUSG00000004815	Dgkq	5	-	108649824	108650379	108649824	108649925	108650200	108650379	0,25,12,26,23,4	0,33,25,27,31,17	0,14,14,21,16,19	0,26,18,26,20,36	424	149	1	1.0	NA,0.21,0.144,0.253,0.207,0.076	NA,0.159,0.215,0.221,0.219,0.156	-0.016
ENSMUSG00000004815	Dgkq	5	-	108650489	108650968	108650489	108650638	108650816	108650968	0,14,1,4,15,0	0,13,8,18,22,6	0,7,7,0,6,11	4,12,14,15,1,16	327	149	1	1.0	NA,0.329,0.054,0.092,0.237,0.0	0.0,0.21,0.186,0.0,0.732,0.239	-0.085
ENSMUSG00000004815	Dgkq	5	-	108655289	108655593	108655289	108655364	108655439	108655593	0,2,0,5,4,0	0,22,8,19,26,5	0,6,1,1,0,1	0,31,14,23,21,22	224	149	1	1.0	NA,0.057,0.0,0.149,0.093,0.0	NA,0.114,0.045,0.028,0.0,0.029	0.017
ENSMUSG00000029291	Rufy3	5	+	88614940	88616579	88614940	88615114	88616461	88616579	9,4,10,19,5,3	5,139,48,163,160,71	4,3,6,4,2,10	7,106,119,156,95,96	1496	149	1	1.0	0.152,0.003,0.02,0.011,0.003,0.004	0.054,0.003,0.005,0.003,0.002,0.01	0.019
ENSMUSG00000016933	Plcg1	2	+	160761079	160761466	160761079	160761194	160761304	160761466	0,0,0,2,0,0	1,15,13,12,26,24	0,0,0,0,0,0	0,7,7,7,13,9	259	149	1	1.0	0.0,0.0,0.0,0.087,0.0,0.0	NA,0.0,0.0,0.0,0.0,0.0	0.014
ENSMUSG00000043929	Klhl15	X	+	94234989	94235420	94234989	94235125	94235220	94235420	0,1,6,0,4,0	0,6,3,5,0,2	0,0,1,1,2,1	1,5,2,1,2,3	244	149	1	1.0	NA,0.092,0.55,0.0,1.0,0.0	0.0,0.0,0.234,0.379,0.379,0.169	0.135
ENSMUSG00000003039	Fam32a	8	+	72219940	72221981	72219940	72220082	72221927	72221981	66,125,94,126,174,119	486,656,698,661,885,867	29,141,112,72,82,78	275,600,578,524,541,676	1994	149	1	1.0	0.01,0.014,0.01,0.014,0.014,0.01	0.008,0.017,0.014,0.01,0.011,0.009	0.001
ENSMUSG00000037447	Arid5a	1	+	36317203	36317662	36317203	36317324	36317609	36317662	0,2,0,12,16,0	14,19,20,22,44,6	0,6,6,2,12,3	10,53,69,31,22,49	434	149	1	1.0	0.0,0.035,0.0,0.158,0.111,0.0	0.0,0.037,0.029,0.022,0.158,0.021	0.006
ENSMUSG00000037447	Arid5a	1	+	36316208	36318181	36316208	36316327	36318083	36318181	6,16,17,37,47,0	0,3,0,0,9,0	0,20,36,20,47,23	4,8,1,2,4,5	1905	149	1	1.0	1.0,0.294,1.0,1.0,0.29,NA	0.0,0.164,0.738,0.439,0.479,0.265	0.369
ENSMUSG00000013033	Adgrl1	8	+	83937196	83937557	83937196	83937325	83937460	83937557	0,1,0,0,0,0	0,0,5,1,5,3	0,0,0,0,0,0	0,3,0,1,6,1	284	149	1	1.0	NA,1.0,0.0,0.0,0.0,0.0	NA,0.0,NA,0.0,0.0,0.0	0.2
ENSMUSG00000060073	Psma3	12	+	70984492	70984745	70984492	70984594	70984671	70984745	56,80,88,87,122,121	512,582,672,580,863,1161	39,70,94,45,67,87	363,689,624,624,532,624	226	149	1	1.0	0.067,0.083,0.079,0.09,0.085,0.064	0.066,0.063,0.09,0.045,0.077,0.084	0.007
ENSMUSG00000075232	Amd1	10	-	40290117	40290615	40290117	40290273	40290377	40290615	0,2,0,0,2,0	0,131,83,139,165,139	0,0,1,0,0,3	8,76,107,66,87,98	253	149	1	1.0	NA,0.009,0.0,0.0,0.007,0.0	0.0,0.0,0.005,0.0,0.0,0.018	-0.001
ENSMUSG00000057110	Cntrl	2	+	35175537	35176322	35175537	35175600	35176127	35176322	19,41,33,63,66,30	22,31,33,53,42,32	13,48,29,43,63,19	22,36,47,32,42,43	676	149	1	1.0	0.16,0.226,0.181,0.208,0.257,0.171	0.115,0.227,0.12,0.229,0.248,0.089	0.029
ENSMUSG00000033669	Zfp7	15	+	76888230	76892395	76888230	76888347	76890006	76892395	0,8,0,11,15,2	0,0,0,1,2,0	0,9,0,4,6,16	0,0,0,1,2,1	1808	149	1	1.0	NA,1.0,NA,0.475,0.382,1.0	NA,1.0,NA,0.248,0.198,0.569	0.211
ENSMUSG00000041859	Mcm3	1	-	20805262	20805900	20805262	20805339	20805796	20805900	0,0,2,4,2,2	71,42,79,44,117,104	0,1,2,3,0,2	61,42,35,48,80,45	606	149	1	1.0	0.0,0.0,0.006,0.022,0.004,0.005	0.0,0.006,0.014,0.015,0.0,0.011	-0.001
ENSMUSG00000027349	Fam98b	2	+	117257633	117259355	117257633	117257779	117259220	117259355	0,10,4,16,23,1	35,240,215,230,360,231	3,14,10,16,24,4	22,325,254,262,255,279	1590	149	1	1.0	0.0,0.004,0.002,0.006,0.006,0.0	0.013,0.004,0.004,0.006,0.009,0.001	-0.003
ENSMUSG00000074578	Zfas1	2	+	167065158	167065480	167065158	167065217	167065433	167065480	101,96,84,58,85,105	906,238,394,220,413,738	68,109,63,68,50,49	689,279,263,268,252,260	365	149	1	1.0	0.044,0.141,0.08,0.097,0.078,0.055	0.039,0.138,0.089,0.094,0.075,0.071	-0.002
ENSMUSG00000074578	Zfas1	2	+	167065433	167065862	167065433	167065480	167065686	167065862	121,43,30,22,40,44	896,228,350,194,379,680	47,31,20,15,32,12	557,266,266,216,227,253	355	149	1	1.0	0.054,0.073,0.035,0.045,0.042,0.026	0.034,0.047,0.031,0.028,0.056,0.02	0.01
ENSMUSG00000022978	Mis18a	16	-	90719311	90720750	90719311	90719978	90720653	90720750	10,0,0,0,4,0	25,19,30,17,46,53	0,2,0,0,2,0	3,21,29,10,34,19	824	149	1	1.0	0.067,0.0,0.0,0.0,0.015,0.0	0.0,0.017,0.0,0.0,0.011,0.0	0.009
ENSMUSG00000022978	Mis18a	16	-	90726292	90727404	90726292	90726359	90727025	90727404	0,1,0,0,0,0	12,46,45,34,71,101	0,0,0,2,0,0	25,42,34,31,29,33	815	149	1	1.0	0.0,0.004,0.0,0.0,0.0,0.0	0.0,0.0,0.0,0.012,0.0,0.0	-0.001
ENSMUSG00000097471	5830432E09Rik	7	-	135651789	135652283	135651789	135651886	135652011	135652283	23,32,32,50,66,38	0,14,0,11,10,14	0,53,31,33,28,34	0,6,13,4,12,4	274	149	1	1.0	1.0,0.554,1.0,0.712,0.782,0.596	NA,0.828,0.565,0.818,0.559,0.822	0.056
ENSMUSG00000096655	1700065D16Rik	9	-	95856471	95857871	95856471	95856569	95857506	95857871	0,2,0,0,2,0	0,1,0,0,0,0	0,0,0,2,0,0	0,0,0,0,0,0	1086	149	1	1.0	NA,0.215,NA,NA,1.0,NA	NA,NA,NA,1.0,NA,NA	-0.392
ENSMUSG00000002486	Tchp	5	+	114719578	114720268	114719578	114719764	114720124	114720268	0,2,3,2,6,0	12,9,6,2,19,2	0,1,8,1,7,2	0,9,7,7,12,2	509	149	1	1.0	0.0,0.061,0.128,0.226,0.085,0.0	NA,0.032,0.251,0.04,0.146,0.226	-0.056
ENSMUSG00000036932	Aifm1	X	-	48483154	48484635	48483154	48483262	48484526	48484635	0,7,4,4,14,0	15,49,70,47,89,112	0,0,3,7,5,6	6,44,52,52,56,71	1413	149	1	1.0	0.0,0.015,0.006,0.009,0.016,0.0	0.0,0.0,0.006,0.014,0.009,0.009	0.001
ENSMUSG00000026207	Speg	1	+	75426763	75427211	75426763	75426880	75427043	75427211	0,6,0,1,2,1	1,6,3,4,3,0	10,2,2,9,4,5	7,8,1,1,5,8	312	149	0.0196493177331	1.0	0.0,0.323,0.0,0.107,0.241,1.0	0.406,0.107,0.489,0.811,0.276,0.23	-0.108
ENSMUSG00000003233	Dvl3	16	+	20522255	20523531	20522255	20522325	20523409	20523531	0,0,4,0,2,2	0,37,9,22,29,4	0,0,0,1,0,1	0,27,30,21,24,28	1233	149	1	1.0	NA,0.0,0.051,0.0,0.008,0.057	NA,0.0,0.0,0.006,0.0,0.004	0.021
ENSMUSG00000026176	Ctdsp1	1	+	74393277	74393901	74393277	74393426	74393796	74393901	0,16,21,18,24,9	38,184,155,149,255,98	1,18,26,14,21,43	20,148,156,119,131,139	519	149	1	1.0	0.0,0.024,0.037,0.034,0.026,0.026	0.014,0.034,0.046,0.033,0.044,0.082	-0.018
ENSMUSG00000073725	Lmbrd1	1	+	24743882	24744358	24743882	24743947	24744255	24744358	0,23,4,37,39,22	86,293,271,395,448,315	9,17,8,49,24,4	17,318,289,272,273,284	457	149	1	1.0	0.0,0.025,0.005,0.03,0.028,0.022	0.147,0.017,0.009,0.055,0.028,0.005	-0.025
ENSMUSG00000000134	Tfe3	X	+	7766554	7767684	7766554	7766855	7767438	7767684	0,34,8,35,30,14	30,227,183,279,330,103	2,35,18,9,6,9	5,224,221,208,202,263	732	149	1	1.0	0.0,0.03,0.009,0.025,0.018,0.027	0.075,0.031,0.016,0.009,0.006,0.007	-0.006
ENSMUSG00000000134	Tfe3	X	+	7769429	7770830	7769429	7769547	7770773	7770830	0,17,20,16,22,8	30,270,181,265,373,89	12,14,29,10,11,10	29,280,240,221,220,232	1375	149	1	1.0	0.0,0.007,0.012,0.007,0.006,0.01	0.043,0.005,0.013,0.005,0.005,0.005	-0.006
ENSMUSG00000000134	Tfe3	X	+	7770994	7772596	7770994	7771070	7772448	7772596	0,22,19,16,21,6	58,294,217,255,410,135	6,27,46,11,18,15	34,277,262,208,201,301	1527	149	1	1.0	0.0,0.007,0.008,0.006,0.005,0.004	0.017,0.009,0.017,0.005,0.009,0.005	-0.005
ENSMUSG00000000134	Tfe3	X	+	7772448	7775201	7772448	7772596	7773493	7775201	21,64,36,21,35,14	94,333,209,327,464,185	0,72,54,21,31,18	59,321,319,261,248,289	1046	149	1	1.0	0.031,0.027,0.024,0.009,0.011,0.011	0.0,0.031,0.024,0.011,0.017,0.009	0.003
ENSMUSG00000028256	Odf2l	3	+	145126092	145127890	145126092	145126225	145127830	145127890	0,2,0,0,1,5	0,0,2,3,7,4	0,0,0,0,0,0	0,2,1,4,3,1	1754	149	1	1.0	NA,1.0,0.0,0.0,0.012,0.096	NA,0.0,0.0,0.0,0.0,0.0	0.222
ENSMUSG00000028256	Odf2l	3	+	145145875	145148616	145145875	145145953	145148530	145148616	0,23,5,26,14,14	0,0,0,0,0,0	0,31,29,20,10,22	0,0,0,0,1,0	2726	149	1	1.0	NA,1.0,1.0,1.0,1.0,1.0	NA,1.0,1.0,1.0,0.353,1.0	0.129
ENSMUSG00000030216	Wbp11	6	-	136825515	136826109	136825515	136825547	136826000	136826109	0,1,2,4,4,0	0,56,50,52,98,17	0,2,2,0,4,0	2,56,63,49,65,56	602	149	1	1.0	NA,0.004,0.01,0.019,0.01,0.0	0.0,0.009,0.008,0.0,0.015,0.0	0.003
ENSMUSG00000026201	Stk16	1	+	75212599	75213006	75212599	75212733	75212885	75213006	17,39,14,25,27,21	96,86,78,59,99,105	10,14,19,13,22,29	63,61,57,47,61,66	301	149	1	1.0	0.081,0.183,0.082,0.173,0.119,0.09	0.073,0.102,0.142,0.12,0.151,0.179	-0.006
ENSMUSG00000026199	Ankzf1	1	+	75194840	75195712	75194840	75194943	75195062	75195712	0,2,3,8,9,2	8,16,34,25,38,4	1,1,6,5,1,3	0,21,29,23,10,27	268	149	1	1.0	0.0,0.065,0.047,0.151,0.116,0.218	1.0,0.026,0.103,0.108,0.053,0.058	-0.125
ENSMUSG00000026199	Ankzf1	1	+	75195062	75195712	75195062	75195256	75195568	75195712	10,41,27,25,47,26	0,0,1,2,2,0	7,12,25,18,11,27	0,1,0,1,0,0	461	149	1	1.0	1.0,1.0,0.897,0.802,0.884,1.0	1.0,0.795,1.0,0.853,1.0,1.0	-0.011
ENSMUSG00000026199	Ankzf1	1	+	75195062	75195712	75195062	75195256	75195599	75195712	10,41,27,26,49,29	8,21,20,20,32,5	7,13,26,20,12,27	0,20,16,12,7,23	492	149	1	1.0	0.275,0.372,0.29,0.282,0.317,0.637	1.0,0.164,0.33,0.335,0.342,0.262	-0.043
ENSMUSG00000026199	Ankzf1	1	+	75195800	75196381	75195800	75195948	75196152	75196381	2,8,10,9,16,9	7,19,13,22,18,8	1,2,15,5,6,18	8,14,13,14,16,11	353	149	1	1.0	0.108,0.151,0.245,0.147,0.273,0.322	0.05,0.057,0.328,0.131,0.137,0.409	0.022
ENSMUSG00000026199	Ankzf1	1	+	75197643	75198376	75197643	75198124	75198264	75198376	27,22,20,19,27,10	58,38,31,18,41,29	16,22,16,19,8,19	41,21,16,13,15,22	289	149	0.863613200526	1.0	0.194,0.23,0.25,0.352,0.253,0.151	0.167,0.351,0.34,0.43,0.216,0.308	-0.064
ENSMUSG00000004317	Clcn5	X	-	7161597	7163516	7161597	7161996	7163329	7163516	0,7,0,23,15,0	4,24,9,18,39,10	0,9,5,6,7,8	0,36,27,18,17,16	1482	149	1	1.0	0.0,0.028,0.0,0.114,0.037,0.0	NA,0.025,0.018,0.032,0.04,0.048	-0.003
ENSMUSG00000054203	Ifi205	1	-	174027192	174028482	174027192	174027326	174028197	174028482	2,99,55,85,63,46	228,1966,1323,2233,2235,1701	7,92,101,70,82,82	317,2653,2491,2432,1938,2216	1020	149	1	1.0	0.001,0.007,0.006,0.006,0.004,0.004	0.003,0.005,0.006,0.004,0.006,0.005	-0.0
ENSMUSG00000034187	Nsf	11	-	103913315	103913908	103913315	103913391	103913800	103913908	0,2,0,0,0,0	0,107,56,145,138,24	0,2,0,1,0,0	2,117,112,84,105,131	558	149	1	1.0	NA,0.005,0.0,0.0,0.0,0.0	0.0,0.005,0.0,0.003,0.0,0.0	-0.0
ENSMUSG00000033124	Atg9a	1	-	75180864	75182737	75180864	75181931	75182591	75182737	34,31,15,19,50,12	52,106,112,125,139,102	10,37,34,37,59,33	63,110,139,103,105,129	809	149	1	1.0	0.107,0.051,0.024,0.027,0.062,0.021	0.028,0.058,0.043,0.062,0.094,0.045	-0.006
ENSMUSG00000020817	Rabep1	11	+	70934404	70935182	70934404	70934594	70935126	70935182	0,5,0,8,4,1	34,81,76,90,80,81	0,1,2,1,1,0	1,95,81,75,77,71	681	149	1	1.0	0.0,0.013,0.0,0.019,0.011,0.003	0.0,0.002,0.005,0.003,0.003,0.0	0.005
ENSMUSG00000041263	Rusc1	3	-	89089176	89089561	89089176	89089351	89089484	89089561	0,5,7,3,6,0	23,34,30,25,48,39	0,1,5,3,6,6	5,28,27,20,22,36	282	149	1	1.0	0.0,0.072,0.11,0.06,0.062,0.0	0.0,0.019,0.089,0.073,0.126,0.081	-0.014
ENSMUSG00000041263	Rusc1	3	-	89089668	89089975	89089668	89089767	89089920	89089975	6,27,17,27,38,18	0,1,0,1,0,2	0,22,36,10,12,27	0,0,0,0,0,6	302	149	1	1.0	1.0,0.93,1.0,0.93,1.0,0.816	NA,1.0,1.0,1.0,1.0,0.689	0.008
ENSMUSG00000068329	Htra2	6	-	83052697	83053070	83052697	83052726	83053000	83053070	355,247,295,203,311,326	4,1,0,0,0,0	227,211,191,181,159,223	0,0,0,1,0,0	423	149	1	1.0	0.969,0.989,1.0,1.0,1.0,1.0	1.0,1.0,1.0,0.985,1.0,1.0	-0.004
ENSMUSG00000068329	Htra2	6	-	83052697	83053070	83052697	83052803	83053000	83053070	127,145,140,87,144,130	0,2,1,0,0,0	82,98,81,92,65,103	0,7,1,0,1,0	346	149	1	1.0	1.0,0.969,0.984,1.0,1.0,1.0	1.0,0.858,0.972,1.0,0.966,1.0	0.026
ENSMUSG00000068329	Htra2	6	-	83052697	83053070	83052697	83052726	83053037	83053070	367,268,315,214,336,340	0,13,26,5,21,20	248,230,197,196,170,235	24,11,15,0,8,7	460	149	1	1.0	1.0,0.87,0.797,0.933,0.838,0.846	0.77,0.871,0.81,1.0,0.873,0.916	0.007
ENSMUSG00000068329	Htra2	6	-	83052697	83053070	83052697	83052803	83053037	83053070	139,166,160,98,169,144	182,100,166,124,135,207	103,117,87,107,76,115	84,77,94,102,83,94	383	149	1	1.0	0.229,0.392,0.273,0.235,0.328,0.213	0.323,0.372,0.265,0.29,0.263,0.322	-0.027
ENSMUSG00000025982	Sf3b1	1	-	55014482	55016490	55014482	55014562	55016375	55016490	4,235,40,199,290,28	6,235,94,267,340,85	10,331,205,209,194,183	0,261,265,266,233,236	1962	149	1	1.0	0.048,0.071,0.031,0.054,0.061,0.024	1.0,0.088,0.055,0.056,0.059,0.056	-0.171
ENSMUSG00000025151	Maged1	X	-	94536873	94537356	94536873	94536988	94537293	94537356	0,2,4,0,0,0	171,114,132,78,160,191	2,0,0,1,2,0	102,121,88,83,91,146	454	149	1	1.0	0.0,0.006,0.01,0.0,0.0,0.0	0.006,0.0,0.0,0.004,0.007,0.0	-0.0
ENSMUSG00000025151	Maged1	X	-	94537293	94537584	94537293	94537356	94537541	94537584	0,0,1,1,0,2	126,96,127,89,163,217	0,0,0,3,3,0	95,111,92,82,96,152	334	149	1	1.0	0.0,0.0,0.004,0.005,0.0,0.004	0.0,0.0,0.0,0.016,0.014,0.0	-0.003
ENSMUSG00000025151	Maged1	X	-	94537675	94538065	94537675	94537755	94537973	94538065	5,8,3,6,6,7	96,85,152,97,143,188	0,4,0,11,10,6	65,99,110,97,101,140	367	149	1	1.0	0.021,0.037,0.008,0.024,0.017,0.015	0.0,0.016,0.0,0.044,0.039,0.017	0.001
ENSMUSG00000025979	Mob4	1	+	55150145	55151082	55150145	55150225	55150970	55151082	0,14,11,6,12,2	61,117,108,136,202,202	2,9,2,8,3,12	25,125,108,117,110,123	894	149	1	1.0	0.0,0.02,0.017,0.007,0.01,0.002	0.013,0.012,0.003,0.011,0.005,0.016	-0.001
ENSMUSG00000029775	Klhdc10	6	+	30447940	30449630	30447940	30447988	30449490	30449630	8,8,9,7,17,4	24,56,68,46,88,56	0,10,18,6,12,5	25,62,63,30,66,61	1651	149	1	1.0	0.029,0.013,0.012,0.014,0.017,0.006	0.0,0.014,0.025,0.018,0.016,0.007	0.002
ENSMUSG00000039220	Ppp1r10	17	+	35927909	35928329	35927909	35928010	35928181	35928329	0,2,0,4,0,0	1,45,34,51,75,20	0,4,1,4,2,3	0,74,32,29,34,31	320	149	1	1.0	0.0,0.02,0.0,0.035,0.0,0.0	NA,0.025,0.014,0.06,0.027,0.043	-0.025
ENSMUSG00000086968	4933431E20Rik	3	-	107894050	107894992	107894050	107894228	107894860	107894992	0,0,0,0,0,0	0,0,0,1,0,0	0,0,0,1,0,1	0,0,0,0,0,1	781	149	1	1.0	NA,NA,NA,0.0,NA,NA	NA,NA,NA,1.0,NA,0.16	-0.58
ENSMUSG00000031508	Ankrd10	8	-	11611582	11615910	11611582	11612947	11615814	11615910	32,96,69,88,142,73	15,27,25,20,34,30	28,104,64,42,88,111	0,21,15,13,15,12	3016	149	0.443366035644	1.0	0.095,0.149,0.12,0.179,0.171,0.107	1.0,0.197,0.174,0.138,0.225,0.314	-0.204
ENSMUSG00000027276	Jag1	2	-	137084574	137085155	137084574	137084706	137084921	137085155	0,21,2,22,31,18	0,99,56,65,109,64	0,26,18,7,11,18	0,93,95,66,69,59	364	149	1	1.0	NA,0.08,0.014,0.122,0.104,0.103	NA,0.103,0.072,0.042,0.061,0.111	0.007
ENSMUSG00000029472	Anapc5	5	-	122791607	122791934	122791607	122791735	122791826	122791934	164,76,97,68,90,119	23,10,21,13,22,23	56,57,53,51,60,54	10,6,5,4,9,7	240	149	0.50836870092	1.0	0.816,0.825,0.741,0.765,0.717,0.763	0.777,0.855,0.868,0.888,0.805,0.827	-0.065
ENSMUSG00000029472	Anapc5	5	-	122791607	122791934	122791607	122791755	122791826	122791934	50,30,23,22,15,16	827,305,468,282,480,589	15,8,11,6,17,11	444,311,335,243,248,375	220	149	1	1.0	0.039,0.062,0.032,0.05,0.021,0.018	0.022,0.017,0.022,0.016,0.044,0.019	0.014
ENSMUSG00000029472	Anapc5	5	-	122799338	122800593	122799338	122799474	122800450	122800593	31,79,89,68,123,51	297,306,364,319,363,375	45,112,76,45,91,86	157,312,294,240,219,255	1125	149	1	1.0	0.014,0.033,0.031,0.027,0.043,0.018	0.037,0.045,0.033,0.024,0.052,0.043	-0.011
ENSMUSG00000026198	Abcb6	1	-	75174325	75174554	75174325	75174389	75174477	75174554	0,1,2,1,0,0	6,32,25,26,65,31	0,2,3,1,3,2	6,13,29,24,18,34	237	149	1	1.0	0.0,0.019,0.048,0.024,0.0,0.0	0.0,0.088,0.061,0.026,0.095,0.036	-0.036
ENSMUSG00000026198	Abcb6	1	-	75174701	75175038	75174701	75174827	75174972	75175038	0,3,1,0,0,0	5,34,30,38,63,23	0,0,1,6,2,1	1,23,27,22,19,24	294	149	1	1.0	0.0,0.043,0.017,0.0,0.0,0.0	0.0,0.0,0.018,0.121,0.051,0.021	-0.025
ENSMUSG00000026198	Abcb6	1	-	75177664	75178102	75177664	75177766	75177921	75178102	0,0,0,0,3,0	12,30,42,41,76,19	1,4,8,1,0,1	0,24,19,39,33,27	304	149	1	1.0	0.0,0.0,0.0,0.0,0.019,0.0	1.0,0.076,0.171,0.012,0.0,0.018	-0.21
ENSMUSG00000037174	Elf2	3	-	51264869	51266866	51264869	51265006	51266752	51266866	0,72,33,95,178,40	0,66,62,82,119,32	2,72,73,96,122,91	0,59,70,63,65,50	1895	149	1	1.0	NA,0.079,0.04,0.083,0.105,0.089	1.0,0.088,0.076,0.107,0.129,0.125	-0.175
ENSMUSG00000074796	Slc4a11	2	-	130685230	130685663	130685230	130685404	130685494	130685663	0,1,0,0,0,0	0,0,0,7,2,0	0,0,0,0,0,0	0,0,0,0,2,1	239	149	1	1.0	NA,1.0,NA,0.0,0.0,NA	NA,NA,NA,NA,0.0,0.0	0.333
ENSMUSG00000074796	Slc4a11	2	-	130687158	130687484	130687158	130687291	130687370	130687484	0,0,1,0,0,0	0,3,0,3,0,0	0,0,0,0,0,0	0,0,0,0,2,1	228	149	1	1.0	NA,0.0,1.0,0.0,NA,NA	NA,NA,NA,NA,0.0,0.0	0.333
ENSMUSG00000001240	Ramp2	11	+	101247585	101248250	101247585	101247688	101247810	101248250	13,5,7,7,8,19	0,0,2,0,1,0	9,4,8,9,11,13	9,0,0,0,0,0	271	149	1	1.0	1.0,1.0,0.658,1.0,0.815,1.0	0.355,1.0,1.0,1.0,1.0,1.0	0.02
ENSMUSG00000028608	0610037L13Rik	4	+	107894872	107897118	107894872	107894938	107896870	107897118	83,126,116,84,117,77	343,119,144,122,158,307	111,173,112,60,57,99	233,139,144,141,125,138	2081	149	1	1.0	0.017,0.07,0.055,0.047,0.05,0.018	0.033,0.082,0.053,0.03,0.032,0.049	-0.004
ENSMUSG00000028608	0610037L13Rik	4	+	107896661	107897118	107896661	107896748	107896870	107897118	68,33,55,36,38,53	0,0,1,0,0,0	87,33,40,19,21,32	0,0,0,0,0,0	271	149	1	1.0	1.0,1.0,0.968,1.0,1.0,1.0	1.0,1.0,1.0,1.0,1.0,1.0	-0.005
ENSMUSG00000027993	Trim2	3	-	84190512	84192261	84190512	84191236	84192080	84192261	0,0,1,1,0,0	0,1,0,1,0,0	0,0,0,0,2,0	0,2,1,0,0,0	993	149	1	1.0	NA,0.0,1.0,0.13,NA,NA	NA,0.0,0.0,NA,1.0,NA	0.043
ENSMUSG00000025995	Wdr75	1	+	45817262	45818264	45817262	45817443	45818169	45818264	0,27,10,31,38,8	18,30,54,33,65,46	0,17,33,25,12,31	10,21,31,30,28,42	875	149	1	1.0	0.0,0.133,0.031,0.138,0.091,0.029	0.0,0.121,0.153,0.124,0.068,0.112	-0.026
ENSMUSG00000025995	Wdr75	1	+	45818821	45819658	45818821	45818917	45819488	45819658	10,18,33,41,49,15	46,72,73,38,72,64	2,34,20,24,28,22	27,28,35,35,38,55	720	149	1	1.0	0.043,0.049,0.086,0.183,0.123,0.046	0.015,0.201,0.106,0.124,0.132,0.076	-0.021
ENSMUSG00000037890	Wdr19	5	+	65245795	65247529	65245795	65245908	65247460	65247529	0,2,0,2,6,2	0,6,3,0,6,0	0,6,8,10,4,4	0,2,3,1,13,5	1701	149	1	1.0	NA,0.028,0.0,1.0,0.081,1.0	NA,0.208,0.189,0.467,0.026,0.065	0.231
ENSMUSG00000029578	Wipi2	5	+	142658191	142659162	142658191	142658288	142659064	142659162	0,16,5,27,37,4	12,59,67,63,101,34	0,10,14,12,20,14	21,63,53,59,46,73	925	149	1	1.0	0.0,0.042,0.012,0.065,0.056,0.019	0.0,0.025,0.041,0.032,0.065,0.03	0.0
ENSMUSG00000019087	Atp6ap1	X	+	74300577	74301358	74300577	74300771	74301323	74301358	2,133,96,110,189,43	136,956,753,920,1335,682	15,90,96,67,79,83	94,887,913,827,788,913	701	149	1	1.0	0.003,0.029,0.026,0.025,0.029,0.013	0.033,0.021,0.022,0.017,0.021,0.019	-0.001
ENSMUSG00000031310	Zmym3	X	-	101415760	101416461	101415760	101415938	101416166	101416461	0,1,2,0,0,2	1,21,11,27,23,20	0,0,0,1,0,0	4,17,10,12,11,18	377	149	1	1.0	0.0,0.018,0.067,0.0,0.0,0.038	0.0,0.0,0.0,0.032,0.0,0.0	0.015
ENSMUSG00000018659	Pnpo	11	-	96940015	96940955	96940015	96940069	96940855	96940955	0,0,0,2,5,0	11,22,53,33,60,33	0,4,0,2,0,6	0,25,27,27,17,36	935	149	1	1.0	0.0,0.0,0.0,0.01,0.013,0.0	NA,0.025,0.0,0.012,0.0,0.026	-0.009
ENSMUSG00000030695	Aldoa	7	-	126797336	126797776	126797336	126797548	126797643	126797776	19,112,92,130,157,94	3373,5835,6603,6356,9290,6805	21,124,75,109,94,74	2657,5253,5442,4595,5050,5689	244	149	1	1.0	0.003,0.012,0.008,0.012,0.01,0.008	0.005,0.014,0.008,0.014,0.011,0.008	-0.001
ENSMUSG00000056211	R3hdm1	1	+	128181985	128184654	128181985	128182212	128184399	128184654	4,29,15,53,103,18	0,10,10,14,27,4	8,23,32,36,29,33	0,6,10,1,5,12	2336	149	0.658720728237	1.0	1.0,0.156,0.087,0.195,0.196,0.223	1.0,0.196,0.17,0.697,0.27,0.149	-0.104
ENSMUSG00000027406	Idh3b	2	-	130283937	130284248	130283937	130284036	130284170	130284248	0,14,8,6,14,6	36,312,224,290,464,231	0,10,5,13,6,16	107,264,305,243,292,244	283	149	1	1.0	0.0,0.023,0.018,0.011,0.016,0.013	0.0,0.02,0.009,0.027,0.011,0.033	-0.003
ENSMUSG00000027639	Samhd1	2	-	157099400	157101443	157099400	157099503	157101320	157101443	52,79,71,36,94,48	1597,546,702,608,760,956	65,115,83,53,53,72	1252,764,881,714,567,679	1966	149	1	1.0	0.002,0.011,0.008,0.004,0.009,0.004	0.004,0.011,0.007,0.006,0.007,0.008	-0.001
ENSMUSG00000045128	Rpl18a	8	-	70895378	70895709	70895378	70895507	70895599	70895709	15,22,24,7,26,44	13519,2962,5805,2961,4575,7395	34,21,14,16,8,24	8592,3033,3299,2434,2618,3051	241	149	1	1.0	0.001,0.005,0.003,0.001,0.004,0.004	0.002,0.004,0.003,0.004,0.002,0.005	-0.0
ENSMUSG00000045128	Rpl18a	8	-	70895599	70896045	70895599	70895709	70895915	70896045	119,66,71,34,57,101	12011,2910,5284,2922,4417,6668	84,57,30,38,26,36	7594,2959,3073,2519,2531,2923	355	149	1	1.0	0.004,0.009,0.006,0.005,0.005,0.006	0.005,0.008,0.004,0.006,0.004,0.005	0.001
ENSMUSG00000032410	Xrn1	9	+	96038618	96039844	96038618	96038729	96039699	96039844	0,2,3,11,9,1	0,0,0,0,0,0	0,10,7,9,8,5	7,1,0,0,0,1	1119	149	1	1.0	NA,1.0,1.0,1.0,1.0,1.0	0.0,0.571,1.0,1.0,1.0,0.4	0.338
ENSMUSG00000027610	Gss	2	-	155566802	155567887	155566802	155566884	155567692	155567887	14,14,7,28,23,4	167,80,151,96,131,205	0,10,19,11,19,18	79,43,66,59,38,61	957	149	1	1.0	0.013,0.027,0.007,0.043,0.027,0.003	0.0,0.035,0.043,0.028,0.072,0.044	-0.017
ENSMUSG00000027610	Gss	2	-	155566802	155567887	155566802	155566884	155567782	155567887	105,66,61,106,118,97	0,0,0,0,0,0	46,42,64,49,50,59	0,1,0,0,0,0	1047	149	1	1.0	1.0,1.0,1.0,1.0,1.0,1.0	1.0,0.857,1.0,1.0,1.0,1.0	0.024
ENSMUSG00000027610	Gss	2	-	155578288	155578787	155578288	155578428	155578711	155578787	15,25,41,57,42,23	26,44,84,64,97,74	20,46,28,38,23,19	6,40,37,41,32,48	432	149	0.395406184235	1.0	0.166,0.164,0.144,0.235,0.13,0.097	0.535,0.284,0.207,0.242,0.199,0.12	-0.109
ENSMUSG00000024914	Drap1	19	-	5423330	5423653	5423330	5423419	5423559	5423653	7,2,6,8,13,4	2800,768,1214,733,1060,2007	12,7,13,2,11,10	1652,684,799,649,646,767	289	149	1	1.0	0.001,0.001,0.003,0.006,0.006,0.001	0.004,0.005,0.008,0.002,0.009,0.007	-0.003
ENSMUSG00000024914	Drap1	19	-	5424181	5424433	5424181	5424275	5424360	5424433	20,12,15,27,13,30	1613,682,1043,626,984,1557	28,14,14,14,14,6	966,592,650,512,604,704	234	149	1	1.0	0.008,0.011,0.009,0.027,0.008,0.012	0.018,0.015,0.014,0.017,0.015,0.005	-0.002
ENSMUSG00000074129	Rpl13a	7	-	45126990	45127274	45126990	45127087	45127208	45127274	572,227,311,190,243,474	51,6,26,0,7,31	295,218,193,145,159,197	30,5,5,1,7,9	270	149	1	1.0	0.861,0.954,0.868,1.0,0.95,0.894	0.844,0.96,0.955,0.988,0.926,0.924	-0.012
ENSMUSG00000074129	Rpl13a	7	-	45126990	45127274	45126990	45127092	45127208	45127274	63,78,59,50,57,94	17647,6066,9439,6037,8271,12931	30,25,39,24,34,39	10912,5936,6075,5093,5439,6567	265	149	1	1.0	0.002,0.007,0.004,0.005,0.004,0.004	0.002,0.002,0.004,0.003,0.004,0.003	0.001
ENSMUSG00000071646	Mta2	19	+	8946266	8946750	8946266	8946384	8946647	8946750	6,46,16,15,38,2	34,159,133,142,214,79	0,20,21,16,25,12	9,183,183,165,127,204	412	149	1	1.0	0.06,0.095,0.042,0.037,0.06,0.009	0.0,0.038,0.04,0.034,0.066,0.021	0.017
ENSMUSG00000006576	Slc4a3	1	+	75550754	75551382	75550754	75550935	75551246	75551382	0,9,6,0,6,0	6,1,5,0,0,1	0,0,5,0,6,3	0,0,3,0,3,0	460	149	1	1.0	0.0,0.745,0.28,NA,1.0,0.0	NA,NA,0.351,NA,0.393,1.0	-0.176
ENSMUSG00000033436	Armcx2	X	-	134807453	134807725	134807453	134807513	134807620	134807725	0,0,0,0,0,0	0,2,0,0,3,0	0,2,0,0,0,0	0,0,1,0,4,0	256	149	1	1.0	NA,0.0,NA,NA,0.0,NA	NA,1.0,0.0,NA,0.0,NA	-0.333
ENSMUSG00000085054	Gm15834	1	+	58510570	58512266	58510570	58510644	58512138	58512266	0,4,3,3,2,0	0,0,2,0,0,0	0,4,0,0,0,4	0,0,0,0,0,0	1643	149	1	1.0	NA,1.0,0.12,1.0,1.0,NA	NA,1.0,NA,NA,NA,1.0	-0.22
ENSMUSG00000005682	Pan2	10	+	128313140	128313743	128313140	128313260	128313614	128313743	0,4,0,5,6,0	0,6,0,0,4,1	2,9,1,4,17,6	0,1,3,1,6,5	503	149	1	1.0	NA,0.165,NA,1.0,0.308,0.0	1.0,0.727,0.09,0.542,0.456,0.262	-0.145
ENSMUSG00000005682	Pan2	10	+	128314182	128314554	128314182	128314316	128314447	128314554	6,12,5,10,10,3	1,4,4,6,6,7	0,6,6,9,4,1	0,4,5,1,4,14	280	149	1	1.0	0.761,0.615,0.399,0.47,0.47,0.186	NA,0.444,0.39,0.827,0.347,0.037	0.075
ENSMUSG00000005682	Pan2	10	+	128318162	128319038	128318162	128318342	128318944	128319038	30,5,0,6,13,0	28,1,19,9,14,14	0,9,2,0,4,4	13,13,10,8,13,11	751	149	1	1.0	0.175,0.498,0.0,0.117,0.156,0.0	0.0,0.121,0.038,0.0,0.058,0.067	0.11
ENSMUSG00000005682	Pan2	10	+	128318162	128319038	128318162	128318365	128318944	128319038	30,5,0,6,11,0	2,0,0,0,0,0	0,9,2,0,4,4	0,0,0,0,0,0	728	149	1	1.0	0.754,1.0,NA,1.0,1.0,NA	NA,1.0,1.0,NA,1.0,1.0	-0.061
ENSMUSG00000026790	Odf2	2	+	29914230	29914510	29914230	29914302	29914393	29914510	2,7,0,0,2,0	0,56,37,56,60,20	0,2,0,6,0,4	6,56,35,39,54,46	240	149	1	1.0	1.0,0.072,0.0,0.0,0.02,0.0	0.0,0.022,0.0,0.087,0.0,0.051	0.155
ENSMUSG00000026999	Nup35	2	+	80655948	80657353	80655948	80656077	80657188	80657353	0,15,6,0,5,2	23,39,28,42,37,82	0,6,14,2,11,0	5,32,41,25,31,65	1260	149	1	1.0	0.0,0.044,0.025,0.0,0.016,0.003	0.0,0.022,0.039,0.009,0.04,0.0	-0.004
ENSMUSG00000108414	Snhg1	19	+	8724402	8724721	8724402	8724483	8724671	8724721	38,62,41,39,58,66	115,67,90,86,135,120	11,48,37,42,51,42	81,45,60,61,58,60	337	149	1	1.0	0.127,0.29,0.168,0.167,0.16,0.196	0.057,0.32,0.214,0.233,0.28,0.236	-0.039
ENSMUSG00000108414	Snhg1	19	+	8725013	8725256	8725013	8725046	8725221	8725256	19,38,31,31,37,72	230,95,108,92,146,218	1,31,41,10,32,36	116,90,69,60,81,66	324	149	1	1.0	0.037,0.155,0.117,0.134,0.104,0.132	0.004,0.137,0.215,0.071,0.154,0.201	-0.017
ENSMUSG00000108414	Snhg1	19	+	8725013	8725523	8725013	8725046	8725484	8725523	27,61,42,59,73,117	16,0,0,0,0,2	20,51,48,25,45,47	0,0,1,0,0,5	587	149	1	1.0	0.3,1.0,1.0,1.0,1.0,0.937	1.0,1.0,0.924,1.0,1.0,0.705	-0.065
ENSMUSG00000108414	Snhg1	19	+	8725781	8726102	8725781	8725826	8726066	8726102	118,47,62,58,79,123	277,94,113,91,120,277	51,40,44,52,42,66	179,76,52,48,77,65	389	149	1	1.0	0.14,0.161,0.174,0.196,0.201,0.145	0.098,0.168,0.245,0.293,0.173,0.28	-0.04
ENSMUSG00000108414	Snhg1	19	+	8725781	8726102	8725781	8725924	8726066	8726102	75,38,49,54,58,97	0,0,0,0,0,2	41,30,36,37,28,57	0,0,0,2,0,0	291	149	1	1.0	1.0,1.0,1.0,1.0,1.0,0.961	1.0,1.0,1.0,0.905,1.0,1.0	0.009
ENSMUSG00000108414	Snhg1	19	+	8726066	8726443	8726066	8726102	8726238	8726443	29,15,25,15,22,55	312,91,148,94,143,341	22,28,6,10,10,29	235,97,65,68,91,77	285	149	1	1.0	0.046,0.079,0.081,0.077,0.074,0.078	0.047,0.131,0.046,0.071,0.054,0.165	-0.013
ENSMUSG00000034083	Ccdc174	6	+	91885347	91888250	91885347	91885406	91888069	91888250	0,0,1,0,0,0	5,28,28,37,55,33	0,0,0,0,6,0	1,43,34,19,23,37	2812	149	1	1.0	0.0,0.0,0.002,0.0,0.0,0.0	0.0,0.0,0.0,0.0,0.014,0.0	-0.002
ENSMUSG00000027981	Rnpc3	3	-	113605066	113608411	113605066	113607299	113608339	113608411	0,10,4,4,10,6	0,2,0,0,8,0	1,8,4,2,13,3	0,1,0,4,3,0	1189	149	1	1.0	NA,0.385,1.0,1.0,0.135,1.0	1.0,0.501,1.0,0.059,0.352,1.0	0.052
ENSMUSG00000009555	Cdk9	2	-	32709466	32709944	32709466	32709615	32709772	32709944	51,112,57,96,127,100	518,419,527,346,517,557	31,113,66,94,84,80	265,395,328,276,357,405	306	149	1	1.0	0.046,0.115,0.05,0.119,0.107,0.08	0.054,0.122,0.089,0.142,0.103,0.088	-0.013
ENSMUSG00000026821	Ralgds	2	+	28548112	28548505	28548112	28548145	28548383	28548505	10,8,7,11,23,2	36,318,168,305,394,90	0,12,13,10,7,16	45,310,323,296,346,259	387	149	1	1.0	0.097,0.01,0.016,0.014,0.022,0.008	0.0,0.015,0.015,0.013,0.008,0.023	0.016
ENSMUSG00000026821	Ralgds	2	+	28549289	28550563	28549289	28549532	28550448	28550563	5,67,18,105,88,21	145,337,306,355,405,168	8,68,42,57,88,67	167,382,402,312,299,291	1065	149	1	1.0	0.005,0.027,0.008,0.04,0.03,0.017	0.007,0.024,0.014,0.025,0.04,0.031	-0.002
ENSMUSG00000032827	Ppp1r9a	6	+	5134016	5134932	5134016	5134174	5134688	5134932	0,6,0,2,0,0	0,1,0,0,3,0	0,0,0,2,1,4	0,0,1,0,0,5	663	149	1	1.0	NA,0.574,NA,1.0,0.0,NA	NA,NA,0.0,1.0,1.0,0.152	-0.013
ENSMUSG00000031161	Hdac6	X	-	7938385	7939665	7938385	7938492	7939442	7939665	0,1,0,2,5,2	4,22,20,14,14,9	0,2,1,0,0,2	1,10,7,10,21,9	1099	149	1	1.0	0.0,0.006,0.0,0.019,0.046,0.029	0.0,0.026,0.019,0.0,0.0,0.029	0.004
ENSMUSG00000031161	Hdac6	X	-	7939442	7939665	7939442	7939532	7939605	7939665	0,1,3,4,6,3	0,21,13,13,10,0	0,5,2,0,2,2	0,8,11,7,12,5	222	149	1	1.0	NA,0.031,0.134,0.171,0.287,1.0	NA,0.296,0.109,0.0,0.101,0.212	0.181
ENSMUSG00000075702	Selenom	11	+	3516485	3516920	3516485	3516520	3516841	3516920	35,16,14,12,23,45	401,129,258,97,155,277	55,32,20,11,8,7	285,116,155,80,117,115	470	149	1	1.0	0.027,0.038,0.017,0.038,0.045,0.049	0.058,0.08,0.039,0.042,0.021,0.019	-0.008
ENSMUSG00000030780	BC017158	7	-	128274632	128276143	128274632	128274703	128276085	128276143	8,39,30,30,63,7	12,31,12,26,44,33	7,33,18,30,13,40	11,25,39,31,23,20	1531	149	1	1.0	0.061,0.109,0.196,0.101,0.122,0.02	0.058,0.114,0.043,0.086,0.052,0.163	0.015
ENSMUSG00000030780	BC017158	7	-	128274632	128276143	128274632	128274723	128276085	128276143	8,39,29,30,63,7	0,0,0,0,0,0	7,33,18,30,13,40	0,0,0,0,0,1	1511	149	1	1.0	1.0,1.0,1.0,1.0,1.0,1.0	1.0,1.0,1.0,1.0,1.0,0.798	0.034
ENSMUSG00000030780	BC017158	7	-	128276085	128276412	128276085	128276143	128276227	128276412	0,8,1,4,6,0	12,31,11,28,51,33	0,5,5,0,2,12	9,29,33,39,23,27	233	149	1	1.0	0.0,0.142,0.055,0.084,0.07,0.0	0.0,0.099,0.088,0.0,0.053,0.221	-0.018
ENSMUSG00000030780	BC017158	7	-	128276227	128276565	128276227	128276412	128276494	128276565	0,17,12,10,15,1	6,41,16,32,38,17	0,3,6,9,12,11	3,36,29,22,24,29	231	149	1	1.0	0.0,0.211,0.326,0.168,0.203,0.037	0.0,0.051,0.118,0.209,0.244,0.197	0.021
ENSMUSG00000058503	Fam133b	5	+	3558660	3559159	3558660	3558693	3559096	3559159	0,10,3,6,8,4	6,35,13,35,55,39	0,7,16,7,1,13	1,38,33,14,23,32	552	149	1	1.0	0.0,0.072,0.059,0.044,0.038,0.027	0.0,0.047,0.116,0.119,0.012,0.099	-0.026
ENSMUSG00000058503	Fam133b	5	+	3558660	3559159	3558660	3558693	3559137	3559159	0,16,9,19,16,13	0,1,0,0,0,2	1,13,28,20,7,26	0,2,1,0,3,7	593	149	1	1.0	NA,0.801,1.0,1.0,1.0,0.62	1.0,0.62,0.876,1.0,0.37,0.483	0.159
ENSMUSG00000021238	Aldh6a1	12	-	84442070	84443788	84442070	84442145	84443728	84443788	0,13,2,26,27,4	0,15,19,35,49,8	0,17,22,21,16,12	0,10,25,24,9,24	1732	149	1	1.0	NA,0.069,0.009,0.06,0.045,0.041	NA,0.128,0.07,0.07,0.133,0.041	-0.044
ENSMUSG00000017760	Ctsa	2	+	164834029	164834431	164834029	164834208	164834319	164834431	18,46,40,50,69,30	600,2418,1944,2688,3259,1537	15,42,50,39,42,60	511,2391,2378,2048,2067,2332	260	149	1	1.0	0.017,0.011,0.012,0.011,0.012,0.011	0.017,0.01,0.012,0.011,0.012,0.015	-0.001
ENSMUSG00000017760	Ctsa	2	+	164834697	164834924	164834697	164834748	164834837	164834924	28,91,86,86,132,34	825,2045,1774,2232,2769,1494	14,52,82,64,59,53	538,2024,1976,1851,1676,1952	238	149	1	1.0	0.021,0.027,0.029,0.024,0.029,0.014	0.016,0.016,0.025,0.021,0.022,0.017	0.005
ENSMUSG00000017760	Ctsa	2	+	164834697	164834924	164834697	164834762	164834837	164834924	28,86,85,71,125,31	0,0,0,1,0,0	14,50,78,58,51,49	0,0,0,0,0,1	224	149	1	1.0	1.0,1.0,1.0,0.979,1.0,1.0	1.0,1.0,1.0,1.0,1.0,0.97	0.002
ENSMUSG00000022488	Nckap1l	15	+	103473516	103473858	103473516	103473598	103473799	103473858	0,50,15,44,54,12	21,782,362,785,1036,204	12,50,50,44,26,76	13,789,764,739,677,716	350	149	1	1.0	0.0,0.026,0.017,0.023,0.022,0.024	0.282,0.026,0.027,0.025,0.016,0.043	-0.051
ENSMUSG00000022488	Nckap1l	15	+	103475601	103476097	103475601	103475734	103475977	103476097	0,47,30,41,45,19	109,996,588,1006,1368,309	18,40,44,25,31,51	89,996,1085,996,872,940	392	149	1	1.0	0.0,0.018,0.019,0.015,0.012,0.023	0.071,0.015,0.015,0.009,0.013,0.02	-0.009
ENSMUSG00000031098	Syt8	7	+	142438893	142439280	142438893	142438992	142439121	142439280	0,0,2,1,0,0	0,0,0,1,0,0	2,4,0,1,0,0	0,2,0,0,0,0	278	149	1	1.0	NA,NA,1.0,0.349,NA,NA	1.0,0.517,NA,1.0,NA,NA	-0.164
ENSMUSG00000031098	Syt8	7	+	142438893	142439521	142438893	142439280	142439353	142439521	0,2,0,3,1,1	0,0,0,0,0,0	2,1,0,0,0,0	0,1,0,2,0,0	222	149	1	1.0	NA,1.0,NA,1.0,1.0,1.0	1.0,0.402,NA,0.0,NA,NA	0.533
ENSMUSG00000031641	Cbr4	8	+	61489939	61491678	61489939	61490060	61491544	61491678	0,7,0,6,3,0	51,32,48,37,39,48	0,8,4,0,12,6	9,16,44,38,28,33	1633	149	1	1.0	0.0,0.02,0.0,0.015,0.007,0.0	0.0,0.044,0.008,0.0,0.038,0.016	-0.011
ENSMUSG00000027411	Vps16	2	+	130437914	130438225	130437914	130438012	130438096	130438225	0,2,3,5,4,1	12,92,41,82,129,37	1,2,2,3,2,2	15,104,81,69,84,85	233	149	1	1.0	0.0,0.014,0.045,0.038,0.019,0.017	0.041,0.012,0.016,0.027,0.015,0.015	0.001
ENSMUSG00000034438	Gbp8	5	-	105017678	105018842	105017678	105017885	105018561	105018842	5,2,0,7,2,10	6,1,4,2,3,0	0,1,4,4,6,2	4,14,4,0,5,1	825	149	0.707280856124	1.0	0.131,0.265,0.0,0.387,0.107,1.0	0.0,0.013,0.153,1.0,0.178,0.265	0.047
ENSMUSG00000027752	Exosc8	3	-	54734102	54734332	54734102	54734166	54734295	54734332	0,4,0,0,5,0	37,61,73,50,78,94	0,0,0,0,3,0	34,52,36,37,57,65	278	149	1	1.0	0.0,0.034,0.0,0.0,0.033,0.0	0.0,0.0,0.0,0.0,0.027,0.0	0.007
ENSMUSG00000026277	Stk25	1	-	93626050	93627133	93626050	93626208	93627024	93627133	44,112,82,127,265,48	17,123,108,117,177,54	21,159,109,90,148,174	22,107,106,125,92,107	965	149	1	1.0	0.286,0.123,0.105,0.144,0.188,0.121	0.128,0.187,0.137,0.1,0.199,0.201	0.002
ENSMUSG00000026177	Slc11a1	1	+	74379782	74380267	74379782	74379889	74380196	74380267	9,124,72,127,179,25	154,1400,1143,1698,2171,704	2,127,94,82,97,86	127,1184,1081,1287,1014,1174	456	149	1	1.0	0.019,0.028,0.02,0.024,0.026,0.011	0.005,0.034,0.028,0.02,0.03,0.023	-0.002
ENSMUSG00000026177	Slc11a1	1	+	74383624	74384173	74383624	74383744	74384023	74384173	47,276,247,321,455,149	488,1258,1393,1512,1843,1153	26,234,177,244,230,166	397,1144,1019,1059,1011,991	428	149	1	1.0	0.032,0.071,0.058,0.069,0.079,0.043	0.022,0.066,0.057,0.074,0.073,0.055	0.001
ENSMUSG00000023411	Nfatc4	14	+	55830268	55831708	55830268	55830596	55831652	55831708	0,0,0,0,2,0	9,1,1,0,1,3	0,0,0,0,0,3	14,10,0,6,3,10	1205	149	1	1.0	0.0,0.0,0.0,NA,0.198,0.0	0.0,0.0,NA,0.0,0.0,0.036	0.032
ENSMUSG00000023411	Nfatc4	14	+	55832222	55833624	55832222	55832804	55833556	55833624	27,7,17,3,6,11	6,1,6,5,6,5	25,6,8,0,8,15	17,3,4,1,3,6	901	149	1	1.0	0.427,0.537,0.319,0.09,0.142,0.267	0.196,0.249,0.249,0.0,0.306,0.293	0.081
ENSMUSG00000015093	Clic3	2	+	25458303	25458776	25458303	25458479	25458564	25458776	0,0,0,0,0,0	0,0,0,1,0,0	0,2,0,0,1,0	0,0,0,0,0,0	234	149	1	1.0	NA,NA,NA,0.0,NA,NA	NA,1.0,NA,NA,1.0,NA	-1.0
ENSMUSG00000003437	Paf1	7	+	28395417	28395695	28395417	28395539	28395628	28395695	0,5,3,8,9,3	80,128,124,135,131,113	0,3,4,8,0,2	42,122,102,108,119,115	238	149	1	1.0	0.0,0.024,0.015,0.036,0.041,0.016	0.0,0.015,0.024,0.044,0.0,0.011	0.006
[truncated: 1,267 more rows]
