# Supplementary material for: Pharmacological targeting of BMAL1 modulates circadian and immune pathways
Source: Nat Chem Biol. 2025 Mar 25;21(5):736–45. doi: 10.1038/s41589-025-01863-x (PMC12037410; doi:10.1038/s41589-025-01863-x)
Supplement: Supplementary file 15 — Statistical source data. [file 41589_2025_1863_MOESM15_ESM.zip › Alternative splicing - Novogene analysis/WT_AvsWT_C/WT_AvsWT_C_A5SS.xls]

GeneID	geneSymbol	chr	strand	longExonStart_0base	longExonEnd	shortES	shortEE	flankingES	flankingEE	IJC_SAMPLE_1	SJC_SAMPLE_1	IJC_SAMPLE_2	SJC_SAMPLE_2	IncFormLen	SkipFormLen	PValue	FDR	IncLevel1	IncLevel2	IncLevelDifference
ENSMUSG00000035173	Ccdc186	19	-	56807977	56808190	56808060	56808190	56801884	56801989	4,12,13	0,0,1	7,11,11	3,0,0	232	149	1	1.0	1.0,1.0,0.893	0.6,1.0,1.0	0.098
ENSMUSG00000035173	Ccdc186	19	-	56807977	56808190	56808060	56808190	56806965	56807085	20,34,37	3,1,0	28,32,14	0,0,3	232	149	1	1.0	0.811,0.956,1.0	1.0,1.0,0.75	0.006
ENSMUSG00000024985	Tcf7l2	19	+	55910578	55910681	55910578	55910669	55912558	55912645	28,12,17	0,3,0	21,27,46	4,2,6	161	149	0.186291313605	1.0	1.0,0.787,1.0	0.829,0.926,0.876	0.052
ENSMUSG00000047731	Wbp1l	19	+	46644352	46644567	46644352	46644455	46652473	46652635	54,48,43	225,243,256	36,51,57	207,224,320	261	149	1	1.0	0.121,0.101,0.087	0.09,0.115,0.092	0.004
ENSMUSG00000025224	Gbf1	19	+	46280537	46280743	46280537	46280731	46283034	46283185	37,34,36	41,48,36	50,27,51	27,39,45	161	149	0.733471065542	1.0	0.455,0.396,0.481	0.632,0.391,0.512	-0.068
ENSMUSG00000025199	Chuk	19	-	44077245	44077379	44077262	44077379	44075430	44075530	92,126,107	36,18,39	139,93,137	31,25,44	166	149	1	1.0	0.696,0.863,0.711	0.801,0.77,0.736	-0.012
ENSMUSG00000025159	Mms19	19	-	41949454	41949837	41949768	41949837	41947689	41947746	31,27,27	3,0,0	35,18,43	0,0,0	463	149	1	1.0	0.769,1.0,1.0	1.0,1.0,1.0	-0.077
ENSMUSG00000039652	Cpeb3	19	-	37139061	37139221	37139130	37139221	37126331	37126388	11,5,10	3,7,8	3,1,6	13,3,12	218	149	0.016332127581	1.0	0.715,0.328,0.461	0.136,0.186,0.255	0.309
ENSMUSG00000024921	Smarca2	19	+	26748405	26748952	26748405	26748537	26749851	26749947	0,4,0	2,0,0	0,0,1	0,0,0	564	149	1	1.0	0.0,1.0,NA	NA,NA,1.0	-0.5
ENSMUSG00000059363	Fxn	19	-	24272303	24272467	24272346	24272467	24267301	24267399	0,1,2	15,33,34	0,0,1	46,23,34	192	149	1	1.0	0.0,0.023,0.044	0.0,0.0,0.022	0.015
ENSMUSG00000024943	Smc5	19	-	23214641	23214740	23214644	23214740	23214065	23214170	18,13,34	57,32,59	26,26,39	38,41,59	152	149	0.360809001612	1.0	0.236,0.285,0.361	0.401,0.383,0.393	-0.098
ENSMUSG00000024680	Ms4a2	19	-	11622042	11622177	11622162	11622177	11619616	11619673	1,2,1	1,0,0	0,4,9	0,0,0	269	149	1	1.0	0.356,1.0,1.0	NA,1.0,1.0	-0.215
ENSMUSG00000024667	Tmem216	19	-	10555698	10555751	10555712	10555751	10555062	10555164	1,0,9	0,3,1	2,5,7	3,1,7	163	149	0.392835814757	1.0	1.0,0.0,0.892	0.379,0.82,0.478	0.072
ENSMUSG00000010110	Stx5a	19	+	8743352	8743502	8743352	8743423	8748460	8748577	3,3,5	146,155,151	2,2,5	127,139,192	228	149	1	1.0	0.013,0.012,0.021	0.01,0.009,0.017	0.003
ENSMUSG00000010110	Stx5a	19	+	8748654	8748888	8748654	8748711	8749665	8749772	204,223,240	3,0,0	224,198,361	0,1,0	326	149	1	1.0	0.969,1.0,1.0	1.0,0.989,1.0	-0.007
ENSMUSG00000010110	Stx5a	19	+	8748806	8748899	8748806	8748888	8749665	8749772	2,3,2	163,183,195	2,1,1	172,153,277	160	149	1	1.0	0.011,0.015,0.009	0.011,0.006,0.003	0.005
ENSMUSG00000024773	Atg2a	19	+	6255100	6255271	6255100	6255265	6255408	6255538	2,7,10	26,19,45	8,8,17	33,26,29	155	149	0.400780956502	1.0	0.069,0.262,0.176	0.189,0.228,0.36	-0.09
ENSMUSG00000039699	Batf2	19	+	6164453	6165168	6164453	6164750	6166467	6166572	5,3,10	1,0,0	2,7,23	0,1,1	567	149	1	1.0	0.568,1.0,1.0	1.0,0.648,0.858	0.021
ENSMUSG00000024818	Slc25a45	19	+	5880084	5880160	5880084	5880156	5880439	5880625	1,12,8	156,153,163	8,5,9	166,160,204	153	149	1	1.0	0.006,0.071,0.046	0.045,0.03,0.041	0.002
ENSMUSG00000024889	Rce1	19	-	4624659	4624763	4624684	4624763	4624013	4624151	4,3,2	2,5,0	5,7,5	5,9,1	174	149	0.767371759953	1.0	0.631,0.339,1.0	0.461,0.4,0.811	0.099
ENSMUSG00000024889	Rce1	19	-	4624659	4624763	4624684	4624763	4624013	4624181	32,32,10	87,98,90	26,30,23	129,95,116	174	149	1	1.0	0.24,0.219,0.087	0.147,0.213,0.145	0.014
ENSMUSG00000024858	Grk2	19	-	4287557	4287985	4287822	4287985	4287352	4287466	1125,1045,1192	0,0,0	1548,1016,1528	0,2,0	414	149	1	1.0	1.0,1.0,1.0	1.0,0.995,1.0	0.002
ENSMUSG00000024858	Grk2	19	-	4291238	4291641	4291589	4291641	4290771	4290871	733,646,780	2,2,2	817,650,1037	6,4,4	500	149	1	1.0	0.991,0.99,0.991	0.976,0.98,0.987	0.01
ENSMUSG00000024835	Coro1b	19	+	4148618	4148736	4148618	4148722	4149341	4149544	298,364,379	34,48,55	366,317,446	0,0,42	163	149	0.00178191225877	0.27235255577	0.889,0.874,0.863	1.0,1.0,0.907	-0.094
ENSMUSG00000024856	Cdk2ap2	19	+	4097400	4097733	4097400	4097507	4097816	4097917	90,62,92	465,440,492	106,51,87	511,403,610	375	149	1	1.0	0.071,0.053,0.069	0.076,0.048,0.054	0.005
ENSMUSG00000024856	Cdk2ap2	19	+	4097816	4097917	4097816	4097907	4098004	4098137	514,542,584	8,20,15	602,465,710	26,27,24	159	149	1	1.0	0.984,0.962,0.973	0.956,0.942,0.965	0.019
ENSMUSG00000037916	Ndufv1	19	-	4011101	4011428	4011345	4011428	4009825	4010009	348,338,398	0,0,0	438,382,529	0,4,0	393	149	1	1.0	1.0,1.0,1.0	1.0,0.973,1.0	0.009
ENSMUSG00000024913	Lrp5	19	-	3593515	3597480	3597243	3597480	3591615	3591852	126,137,127	0,0,0	183,89,202	0,0,2	3877	149	1	1.0	1.0,1.0,1.0	1.0,1.0,0.795	0.068
ENSMUSG00000024829	Mrpl21	19	+	3284759	3284833	3284759	3284817	3285309	3285395	2,5,7	145,157,192	3,5,0	204,191,202	165	149	1	1.0	0.012,0.028,0.032	0.013,0.023,0.0	0.012
ENSMUSG00000044906	4930503L19Rik	18	-	70467330	70467485	70467334	70467485	70453193	70453388	0,2,0	0,0,0	2,0,4	2,0,0	153	149	1	1.0	NA,1.0,NA	0.493,NA,1.0	0.254
ENSMUSG00000044906	4930503L19Rik	18	-	70467758	70468517	70468053	70468517	70467334	70467485	62,68,87	0,6,0	76,92,128	1,2,1	444	149	1	1.0	1.0,0.792,1.0	0.962,0.939,0.977	-0.029
ENSMUSG00000044906	4930503L19Rik	18	-	70467758	70468517	70468220	70468517	70467334	70467485	118,101,124	0,0,0	124,143,201	0,4,0	611	149	1	1.0	1.0,1.0,1.0	1.0,0.897,1.0	0.034
ENSMUSG00000044906	4930503L19Rik	18	-	70468053	70468517	70468220	70468517	70467334	70467485	56,39,37	0,0,0	49,53,74	0,4,0	316	149	1	1.0	1.0,1.0,1.0	1.0,0.862,1.0	0.046
ENSMUSG00000024516	Sec11c	18	+	65812664	65812814	65812664	65812741	65814837	65814957	788,976,943	8,8,17	1200,863,1368	17,11,15	222	149	1	1.0	0.985,0.988,0.974	0.979,0.981,0.984	0.001
ENSMUSG00000036452	Arhgap26	18	+	39357552	39357828	39357552	39357663	39363116	39363208	0,1,0	8,6,5	0,0,0	5,10,7	314	149	1	1.0	0.0,0.073,0.0	0.0,0.0,0.0	0.024
ENSMUSG00000024454	Hdac3	18	-	37941378	37941766	37941707	37941766	37940952	37941110	174,204,200	4,4,7	237,169,318	4,2,2	478	149	1	1.0	0.931,0.941,0.899	0.949,0.963,0.98	-0.04
ENSMUSG00000038773	Kdm3b	18	+	34829167	34829298	34829167	34829258	34830128	34830248	102,78,76	0,0,0	109,75,143	0,2,0	189	149	1	1.0	1.0,1.0,1.0	1.0,0.967,1.0	0.011
ENSMUSG00000014504	Srp19	18	+	34331749	34334364	34331749	34331825	34334456	34334568	299,257,337	7,3,4	357,292,436	3,0,7	2688	149	0.537871646248	1.0	0.703,0.826,0.824	0.868,1.0,0.775	-0.097
ENSMUSG00000024430	Cabyr	18	+	12750659	12751828	12750659	12751004	12753860	12754463	13,18,16	0,0,2	12,8,42	0,0,0	973	149	1	1.0	1.0,1.0,0.551	1.0,1.0,1.0	-0.15
ENSMUSG00000024293	Esco1	18	-	10593745	10595875	10595675	10595875	10585977	10586041	536,495,638	0,0,1	517,541,887	0,0,4	2079	149	1	1.0	1.0,1.0,0.979	1.0,1.0,0.941	0.013
ENSMUSG00000024293	Esco1	18	-	10593745	10595875	10595675	10595875	10588438	10588550	573,556,679	2,0,0	551,590,962	0,1,10	2079	149	1	1.0	0.954,1.0,1.0	1.0,0.977,0.873	0.035
ENSMUSG00000024081	Cebpz	17	-	78934574	78936067	78934860	78936067	78932109	78932341	148,178,223	1,0,0	165,199,248	0,0,1	435	149	1	1.0	0.981,1.0,1.0	1.0,1.0,0.988	-0.002
ENSMUSG00000035842	Ddx11	17	+	66149030	66149313	66149030	66149099	66149967	66150052	5,12,25	0,0,0	31,21,17	3,0,0	363	149	1	1.0	1.0,1.0,1.0	0.809,1.0,1.0	0.064
ENSMUSG00000034116	Vav1	17	+	57279099	57279401	57279099	57279284	57295981	57296098	803,685,712	0,0,0	817,707,1162	4,0,0	266	149	1	1.0	1.0,1.0,1.0	0.991,1.0,1.0	0.003
ENSMUSG00000042625	Safb2	17	-	56578636	56578844	56578640	56578844	56577842	56577905	23,27,21	158,131,139	26,27,29	159,133,215	153	149	1	1.0	0.124,0.167,0.128	0.137,0.165,0.116	0.0
ENSMUSG00000042625	Safb2	17	-	56578636	56578844	56578692	56578844	56577842	56577905	69,69,81	7,0,3	75,66,120	2,2,7	205	149	1	1.0	0.878,1.0,0.952	0.965,0.96,0.926	-0.007
ENSMUSG00000042625	Safb2	17	-	56578640	56578844	56578692	56578844	56577842	56577905	204,173,199	7,0,3	208,172,306	2,2,7	201	149	1	1.0	0.956,1.0,0.98	0.987,0.985,0.97	-0.002
ENSMUSG00000002833	Hdgfl2	17	+	56098973	56099387	56098973	56099075	56099858	56099985	205,216,205	0,3,0	279,216,291	0,0,0	461	149	1	1.0	1.0,0.959,1.0	1.0,1.0,1.0	-0.014
ENSMUSG00000064120	Mocs1	17	+	49439421	49439596	49439421	49439586	49449099	49449161	0,0,0	96,90,109	0,0,1	102,68,117	159	149	1	1.0	0.0,0.0,0.0	0.0,0.0,0.008	-0.003
ENSMUSG00000023994	Nfya	17	-	48398981	48399065	48398984	48399065	48395649	48395796	123,104,93	26,32,41	93,98,113	24,35,58	152	149	1	1.0	0.823,0.761,0.69	0.792,0.733,0.656	0.031
ENSMUSG00000023993	Treml1	17	+	48360134	48360467	48360134	48360238	48364858	48364997	47,58,45	0,0,5	97,34,95	0,0,0	378	149	1	1.0	1.0,1.0,0.78	1.0,1.0,1.0	-0.073
ENSMUSG00000023993	Treml1	17	+	48364858	48365012	48364858	48364997	48365507	48365593	0,0,0	35,15,28	3,0,0	43,22,68	164	149	1	1.0	0.0,0.0,0.0	0.06,0.0,0.0	-0.02
ENSMUSG00000034165	Ccnd3	17	+	47578708	47578792	47578708	47578773	47593644	47593852	0,1,12	2,2,0	0,5,2	0,0,0	168	149	1	1.0	0.0,0.307,1.0	NA,1.0,1.0	-0.564
ENSMUSG00000034729	Mrps10	17	+	47372426	47372645	47372426	47372491	47374972	47375109	99,101,126	2,1,6	138,97,162	2,1,6	303	149	1	1.0	0.961,0.98,0.912	0.971,0.979,0.93	-0.009
ENSMUSG00000002763	Pex6	17	+	46723673	46724027	46723673	46723735	46724390	46724507	152,156,166	0,0,4	233,166,211	4,0,0	441	149	1	1.0	1.0,1.0,0.933	0.952,1.0,1.0	-0.006
ENSMUSG00000023952	Gtpbp2	17	+	46161031	46161326	46161031	46161291	46163482	46163509	198,225,239	0,7,11	229,234,284	0,3,13	184	149	1	1.0	1.0,0.963,0.946	1.0,0.984,0.946	-0.007
ENSMUSG00000023942	Slc29a1	17	-	45588995	45589074	45589001	45589074	45588288	45588386	91,101,134	208,219,243	142,110,152	188,224,419	155	149	1	1.0	0.296,0.307,0.346	0.421,0.321,0.259	-0.017
ENSMUSG00000023942	Slc29a1	17	-	45589413	45589820	45589680	45589820	45589207	45589305	304,350,490	0,0,0	345,317,527	1,0,0	416	149	1	1.0	1.0,1.0,1.0	0.992,1.0,1.0	0.003
ENSMUSG00000023947	Nfkbie	17	+	45558494	45559430	45558494	45558597	45560123	45560212	93,85,87	0,2,0	110,88,112	0,0,1	982	149	1	1.0	1.0,0.866,1.0	1.0,1.0,0.944	-0.026
ENSMUSG00000023947	Nfkbie	17	+	45558494	45559430	45558494	45558597	45560407	45560647	59,43,55	0,0,0	53,62,73	1,0,0	982	149	1	1.0	1.0,1.0,1.0	0.889,1.0,1.0	0.037
ENSMUSG00000056492	Adgrf5	17	+	43403917	43404097	43403917	43404043	43410501	43410556	0,0,2	3,10,6	0,4,6	0,2,16	203	149	1	1.0	0.0,0.0,0.197	NA,0.595,0.216	-0.34
ENSMUSG00000024457	Trim26	17	+	36837183	36837283	36837183	36837264	36837496	36837572	0,0,0	40,21,33	0,0,3	58,45,62	168	149	1	1.0	0.0,0.0,0.0	0.0,0.0,0.041	-0.014
ENSMUSG00000024446	Rpp21	17	-	36257412	36257524	36257441	36257524	36255943	36256069	1,1,2	214,244,223	0,0,1	323,245,298	178	149	1	1.0	0.004,0.003,0.007	0.0,0.0,0.003	0.004
ENSMUSG00000040482	Dxo	17	+	34837018	34837241	34837018	34837216	34837392	34837754	30,20,25	15,21,26	18,30,11	29,31,31	174	149	0.146662756813	1.0	0.631,0.449,0.452	0.347,0.453,0.233	0.166
ENSMUSG00000061207	Stk19	17	-	34831997	34832152	34832012	34832152	34824750	34824848	1,3,0	133,115,115	1,3,2	171,115,171	164	149	1	1.0	0.007,0.023,0.0	0.005,0.023,0.011	-0.003
ENSMUSG00000015452	Ager	17	+	34598379	34598794	34598379	34598572	34598896	34598984	5,4,5	0,0,0	8,7,13	0,0,1	371	149	1	1.0	1.0,1.0,1.0	1.0,1.0,0.839	0.054
ENSMUSG00000059208	Hnrnpm	17	-	33666493	33666685	33666646	33666685	33665491	33665645	588,630,680	6,3,2	631,619,924	11,6,8	302	149	1	1.0	0.98,0.99,0.994	0.966,0.981,0.983	0.011
ENSMUSG00000095253	Zfp799	17	-	32822067	32822200	32822073	32822200	32821777	32821838	4,1,1	2,13,5	0,0,2	1,9,14	155	149	0.220340174864	1.0	0.658,0.069,0.161	0.0,0.0,0.121	0.256
ENSMUSG00000058392	Rrp1b	17	+	32055104	32055315	32055104	32055124	32055910	32055997	9,3,9	4,15,12	1,5,14	16,10,15	340	149	0.844804083068	1.0	0.496,0.081,0.247	0.027,0.18,0.29	0.109
ENSMUSG00000024012	Mtch1	17	-	29336166	29336311	29336217	29336311	29333957	29334005	339,316,358	456,530,521	395,275,464	628,517,769	200	149	1	1.0	0.356,0.308,0.339	0.319,0.284,0.31	0.03
ENSMUSG00000037805	Rpl10a	17	+	28328966	28329280	28328966	28329047	28329373	28329522	660,636,625	3646,4105,3967	1084,667,1008	5487,4100,5525	382	149	1	1.0	0.066,0.057,0.058	0.072,0.06,0.066	-0.006
ENSMUSG00000024220	Zfp523	17	+	28201260	28202348	28201260	28201440	28202434	28202598	77,90,66	1,1,0	99,67,105	0,2,2	1057	149	1	1.0	0.916,0.927,1.0	1.0,0.825,0.881	0.046
ENSMUSG00000024220	Zfp523	17	+	28201260	28202348	28201260	28201440	28203085	28203250	54,52,43	0,0,1	59,45,69	0,1,0	1057	149	1	1.0	1.0,1.0,0.858	1.0,0.864,1.0	-0.002
ENSMUSG00000024220	Zfp523	17	+	28203085	28203260	28203085	28203250	28204454	28204568	0,0,1	35,34,48	1,1,1	43,29,48	159	149	1	1.0	0.0,0.0,0.019	0.021,0.031,0.019	-0.017
ENSMUSG00000024188	Luc7l	17	+	26252965	26254388	26252965	26253091	26255030	26255125	52,80,60	58,65,60	72,75,89	38,43,91	1446	149	1	1.0	0.085,0.113,0.093	0.163,0.152,0.092	-0.039
ENSMUSG00000025728	Pigq	17	-	25931673	25932231	25932104	25932231	25931461	25931573	99,91,101	0,1,0	97,108,177	0,0,0	580	149	1	1.0	1.0,0.959,1.0	1.0,1.0,1.0	-0.014
ENSMUSG00000073434	Wdr90	17	-	25849562	25849970	25849867	25849970	25849253	25849413	14,20,24	0,2,1	26,24,22	0,0,0	454	149	1	1.0	1.0,0.766,0.887	1.0,1.0,1.0	-0.116
ENSMUSG00000073434	Wdr90	17	-	25860654	25860817	25860708	25860817	25860371	25860542	2,2,0	8,3,9	1,0,1	5,2,6	203	149	1	1.0	0.155,0.329,0.0	0.128,0.0,0.109	0.082
ENSMUSG00000025735	Rhbdl1	17	-	25836398	25836572	25836410	25836572	25835968	25836193	4,0,0	1,0,1	0,0,1	0,5,5	161	149	1	1.0	0.787,NA,0.0	NA,0.0,0.156	0.316
ENSMUSG00000032855	Pkd1	17	+	24578095	24578309	24578095	24578170	24578378	24578538	88,67,72	1,0,0	65,45,107	0,0,0	288	149	1	1.0	0.979,1.0,1.0	1.0,1.0,1.0	-0.007
ENSMUSG00000024118	Tedc2	17	-	24220516	24220615	24220521	24220615	24220251	24220310	10,9,26	2,0,1	24,25,41	0,2,0	154	149	1	1.0	0.829,1.0,0.962	1.0,0.924,1.0	-0.044
ENSMUSG00000024369	Nelfe	17	+	34850407	34850674	34850407	34850462	34850910	34850993	48,29,46	30,26,20	54,35,37	39,15,39	361	149	1	1.0	0.398,0.315,0.487	0.364,0.491,0.281	0.021
ENSMUSG00000023908	Pkmyt1	17	+	23735199	23735720	23735199	23735372	23736323	23736401	56,74,70	0,1,0	87,113,67	0,0,2	497	149	1	1.0	1.0,0.957,1.0	1.0,1.0,0.909	0.016
ENSMUSG00000067942	Zfp160	17	+	21011675	21011777	21011675	21011772	21020071	21020198	1,1,1	7,6,13	1,0,3	5,4,15	154	149	1	1.0	0.121,0.139,0.069	0.162,0.0,0.162	0.002
ENSMUSG00000014771	Pdcd2	17	-	15526372	15526612	15526540	15526612	15525268	15525400	127,141,157	3,1,2	244,156,232	1,0,4	317	149	1	1.0	0.952,0.985,0.974	0.991,1.0,0.965	-0.015
ENSMUSG00000014767	Tbp	17	+	15501153	15501357	15501153	15501202	15502964	15503128	7,19,12	2,3,0	5,2,12	0,3,4	304	149	0.294199203609	1.0	0.632,0.756,1.0	1.0,0.246,0.595	0.182
ENSMUSG00000023861	Mpc1	17	+	8293414	8293495	8293414	8293418	8296534	8296631	4,1,1	0,16,0	10,5,12	0,0,16	226	149	1	1.0	1.0,0.04,1.0	1.0,1.0,0.331	-0.097
ENSMUSG00000073471	Rsph3a	17	+	7952548	7952636	7952548	7952633	7970146	7970288	51,72,13	0,0,0	59,38,124	1,0,0	152	149	1	1.0	1.0,1.0,1.0	0.983,1.0,1.0	0.006
ENSMUSG00000038141	Tmem181a	17	+	6298148	6298436	6298148	6298240	6299362	6299420	0,0,2	118,155,135	2,5,0	183,133,199	345	149	1	1.0	0.0,0.0,0.006	0.005,0.016,0.0	-0.005
ENSMUSG00000014039	Prdm15	16	-	97816848	97817045	97816863	97817045	97816535	97816630	1,1,0	2,6,3	4,0,9	1,6,10	164	149	0.0148907801433	1.0	0.312,0.132,0.0	0.784,0.0,0.45	-0.263
ENSMUSG00000022914	Brwd1	16	-	96007836	96008214	96008137	96008214	96004355	96004708	54,48,48	0,0,0	38,33,68	0,0,1	450	149	1	1.0	1.0,1.0,1.0	1.0,1.0,0.957	0.014
ENSMUSG00000039456	Morc3	16	+	93862413	93862536	93862413	93862503	93862640	93862715	85,116,124	9,17,29	89,133,159	30,9,37	182	149	1	1.0	0.885,0.848,0.778	0.708,0.924,0.779	0.033
ENSMUSG00000022948	Setd4	16	-	93590255	93591303	93590873	93591303	93589910	93590085	9,13,3	9,10,10	20,16,19	6,7,6	767	149	0.0108841186018	0.857829792023	0.163,0.202,0.055	0.393,0.307,0.381	-0.22
ENSMUSG00000073437	D330041H03Rik	17	-	24413504	24413928	24413700	24413928	24412466	24412574	3,1,6	1,0,0	13,6,5	0,0,0	345	149	1	1.0	0.564,1.0,1.0	1.0,1.0,1.0	-0.145
ENSMUSG00000068284	Usf3	16	+	44198903	44199167	44198903	44199021	44200613	44200678	0,0,3	3,7,7	0,0,3	1,9,5	295	149	1	1.0	0.0,0.0,0.178	0.0,0.0,0.233	-0.018
ENSMUSG00000022704	Qtrt2	16	-	43870778	43871820	43871620	43871820	43868945	43869097	8,4,9	10,10,7	11,2,10	17,15,22	991	149	1	1.0	0.107,0.057,0.162	0.089,0.02,0.064	0.051
ENSMUSG00000022704	Qtrt2	16	-	43880828	43881213	43880967	43881213	43880298	43880354	5,1,5	6,6,4	0,1,1	4,7,4	288	149	1	1.0	0.301,0.079,0.393	0.0,0.069,0.115	0.196
ENSMUSG00000022704	Qtrt2	16	-	43880828	43881213	43880992	43881213	43880298	43880354	5,2,6	6,4,6	1,1,2	5,4,7	313	149	0.0780045055872	1.0	0.284,0.192,0.323	0.087,0.106,0.12	0.162
ENSMUSG00000022704	Qtrt2	16	-	43880967	43881213	43880992	43881213	43880298	43880354	6,7,5	6,4,6	5,7,5	5,4,7	174	149	1	1.0	0.461,0.6,0.416	0.461,0.6,0.38	0.012
ENSMUSG00000022793	B4galt4	16	+	38763068	38763191	38763068	38763129	38765914	38766019	22,26,27	6,1,2	38,29,45	9,5,0	211	149	1	1.0	0.721,0.948,0.905	0.749,0.804,1.0	0.007
ENSMUSG00000034206	Polq	16	+	37013106	37013448	37013106	37013286	37015078	37015209	0,0,1	5,2,0	0,0,0	0,0,3	311	149	1	1.0	0.0,0.0,1.0	NA,NA,0.0	0.333
ENSMUSG00000022833	Ccdc14	16	+	34705160	34706897	34705160	34705255	34709523	34709665	29,14,16	0,0,0	17,19,52	1,0,0	1791	149	1	1.0	1.0,1.0,1.0	0.586,1.0,1.0	0.138
ENSMUSG00000060636	Rpl35a	16	+	33057135	33057178	33057135	33057165	33057389	33057542	3269,3388,3549	9,0,0	4779,3611,4906	0,0,0	162	149	1	1.0	0.997,1.0,1.0	1.0,1.0,1.0	-0.001
ENSMUSG00000022791	Tnk2	16	+	32669952	32670230	32669952	32670216	32670791	32670918	6,13,25	0,2,0	10,11,46	5,0,0	163	149	1	1.0	1.0,0.856,1.0	0.646,1.0,1.0	0.07
ENSMUSG00000052384	Nrros	16	-	32162237	32163397	32163252	32163397	32147552	32147673	112,85,130	5,5,13	138,105,168	7,10,24	1164	149	0.708498976673	1.0	0.741,0.685,0.561	0.716,0.573,0.473	0.075
ENSMUSG00000022770	Dlg1	16	+	31796865	31797010	31796865	31796965	31805613	31805734	46,59,69	6,9,12	71,46,108	6,14,7	194	149	1	1.0	0.855,0.834,0.815	0.901,0.716,0.922	-0.012
ENSMUSG00000049076	Acap2	16	-	31153691	31153759	31153705	31153759	31141738	31141797	0,0,1	88,88,91	2,0,0	64,134,145	163	149	1	1.0	0.0,0.0,0.01	0.028,0.0,0.0	-0.006
ENSMUSG00000022538	Lsg1	16	-	30577798	30577997	30577898	30577997	30574545	30574606	0,0,0	0,1,0	2,1,0	4,1,5	249	149	1	1.0	NA,0.0,NA	0.23,0.374,0.0	-0.201
ENSMUSG00000038084	Opa1	16	+	29618121	29618308	29618121	29618287	29620380	29620533	2,0,0	92,93,86	0,0,0	95,101,106	170	149	1	1.0	0.019,0.0,0.0	0.0,0.0,0.0	0.006
ENSMUSG00000022884	Eif4a2	16	+	23107758	23107880	23107758	23107820	23108587	23108633	0,0,7	139,146,168	1,1,0	180,144,247	209	149	1	1.0	0.0,0.0,0.029	0.004,0.005,0.0	0.007
ENSMUSG00000022884	Eif4a2	16	+	23109984	23110343	23109984	23110153	23110579	23110723	520,463,582	0,0,1	533,432,741	0,0,0	339	149	1	1.0	1.0,1.0,0.996	1.0,1.0,1.0	-0.001
ENSMUSG00000022884	Eif4a2	16	+	23110579	23111263	23110579	23110723	23111502	23111592	673,627,757	5,3,5	674,668,1017	1,0,3	689	149	1	1.0	0.967,0.978,0.97	0.993,1.0,0.987	-0.022
ENSMUSG00000022855	Senp2	16	+	22011493	22011619	22011493	22011552	22014123	22014257	21,21,13	208,201,230	17,6,44	226,205,321	216	149	1	1.0	0.065,0.067,0.038	0.049,0.02,0.086	0.005
ENSMUSG00000022843	Clcn2	16	-	20711689	20711791	20711733	20711791	20710554	20710639	1,0,6	0,0,0	3,2,2	2,0,0	193	149	1	1.0	1.0,NA,1.0	0.537,1.0,1.0	0.154
ENSMUSG00000003234	Abcf3	16	+	20558696	20558829	20558696	20558748	20559290	20559379	132,134,153	1,0,2	159,155,262	2,1,1	230	149	1	1.0	0.988,1.0,0.98	0.981,0.99,0.994	0.001
ENSMUSG00000022702	Hira	16	+	18895902	18896046	18895902	18895927	18896453	18896564	10,1,1	0,1,1	1,7,15	0,0,1	268	149	1	1.0	1.0,0.357,0.357	1.0,1.0,0.893	-0.393
ENSMUSG00000022702	Hira	16	+	18896453	18896773	18896453	18896564	18897697	18897788	6,4,21	36,50,38	6,9,9	46,76,82	358	149	1	1.0	0.065,0.032,0.187	0.051,0.047,0.044	0.047
ENSMUSG00000005262	Ufd1	16	+	18814829	18814962	18814829	18814936	18815328	18815361	189,167,198	33,26,24	239,238,369	34,27,45	175	149	1	1.0	0.83,0.845,0.875	0.857,0.882,0.875	-0.021
ENSMUSG00000005262	Ufd1	16	+	18826254	18827106	18826254	18826302	18827635	18827717	265,219,252	6,2,6	334,222,332	5,3,2	953	149	1	1.0	0.874,0.945,0.868	0.913,0.92,0.963	-0.036
ENSMUSG00000003528	Slc25a1	16	-	17927153	17927292	17927245	17927292	17926655	17926740	326,392,385	0,0,1	484,379,612	2,1,0	241	149	1	1.0	1.0,1.0,0.996	0.993,0.996,1.0	0.002
ENSMUSG00000012114	Med15	16	-	17652704	17652807	17652708	17652807	17651220	17652263	3,2,1	229,228,261	1,1,5	260,197,333	153	149	1	1.0	0.013,0.008,0.004	0.004,0.005,0.014	0.001
ENSMUSG00000041774	Ydjc	16	+	17147232	17147451	17147232	17147392	17147597	17147697	1,0,1	14,19,15	1,2,0	18,16,22	208	149	1	1.0	0.049,0.0,0.046	0.038,0.082,0.0	-0.008
ENSMUSG00000022789	Dnm1l	16	-	16345979	16346145	16345997	16346145	16341421	16341468	4,1,5	55,78,77	1,9,7	76,73,106	167	149	1	1.0	0.061,0.011,0.055	0.012,0.099,0.056	-0.013
ENSMUSG00000022789	Dnm1l	16	-	16345979	16346145	16345997	16346145	16342696	16342735	2,0,0	4,3,14	2,3,0	6,3,6	167	149	0.477060088854	1.0	0.308,0.0,0.0	0.229,0.472,0.0	-0.131
ENSMUSG00000060657	Marf1	16	-	14152025	14152712	14152562	14152712	14151141	14151316	218,129,174	0,1,3	85,147,282	0,0,0	686	149	1	1.0	1.0,0.966,0.926	1.0,1.0,1.0	-0.036
ENSMUSG00000037965	Zc3h7a	16	-	11145179	11145285	11145241	11145285	11141662	11141771	130,148,175	45,31,40	195,164,228	38,46,40	211	149	1	1.0	0.671,0.771,0.755	0.784,0.716,0.801	-0.035
ENSMUSG00000068663	Clec16a	16	+	10595801	10596033	10595801	10595985	10611002	10611135	36,27,29	17,29,27	26,30,30	27,31,53	197	149	0.324589575769	1.0	0.616,0.413,0.448	0.421,0.423,0.3	0.111
ENSMUSG00000022515	Anks3	16	-	4947648	4948363	4948225	4948363	4947264	4947432	62,72,56	10,4,17	73,63,99	3,3,8	726	149	0.0770260734842	1.0	0.56,0.787,0.403	0.833,0.812,0.717	-0.204
ENSMUSG00000060992	Copz1	15	+	103290674	103290908	103290674	103290756	103291328	103291420	1,0,0	348,359,373	2,4,3	425,348,533	301	149	1	1.0	0.001,0.0,0.0	0.002,0.006,0.003	-0.003
ENSMUSG00000001289	Pfdn5	15	+	102326432	102326849	102326432	102326535	102328521	102328596	1388,1499,1389	9,4,8	1891,1379,2059	4,1,18	463	149	1	1.0	0.98,0.992,0.982	0.993,0.998,0.974	-0.004
ENSMUSG00000058290	Espl1	15	+	102323154	102323275	102323154	102323270	102323449	102323533	0,2,0	15,15,13	0,0,0	15,16,28	154	149	1	1.0	0.0,0.114,0.0	0.0,0.0,0.0	0.038
ENSMUSG00000046897	Zfp740	15	+	102204570	102205086	102204570	102204883	102205228	102205305	112,123,127	0,3,1	104,109,145	0,0,2	352	149	1	1.0	1.0,0.946,0.982	1.0,1.0,0.968	-0.013
ENSMUSG00000046897	Zfp740	15	+	102204570	102205086	102204570	102204883	102207770	102207920	72,111,110	18,15,5	100,97,93	11,6,15	352	149	1	1.0	0.629,0.758,0.903	0.794,0.873,0.724	-0.034
ENSMUSG00000023030	Slc11a2	15	-	100412190	100412262	100412233	100412262	100410082	100410231	103,81,141	11,0,8	105,133,195	4,9,12	192	149	1	1.0	0.879,1.0,0.932	0.953,0.92,0.927	0.004
ENSMUSG00000023755	Rhebl1	15	-	98878452	98879055	98879007	98879055	98877777	98878297	33,33,35	0,0,0	52,30,58	0,0,1	704	149	1	1.0	1.0,1.0,1.0	1.0,1.0,0.925	0.025
ENSMUSG00000023755	Rhebl1	15	-	98879764	98879844	98879776	98879844	98879404	98879487	0,0,1	11,10,11	0,0,1	13,10,17	161	149	1	1.0	0.0,0.0,0.078	0.0,0.0,0.052	0.009
ENSMUSG00000022475	Hdac7	15	-	97800694	97802125	97802075	97802125	97799556	97799644	18,20,23	0,0,0	16,8,34	0,3,1	1530	149	0.124351865039	1.0	1.0,1.0,1.0	1.0,0.206,0.768	0.342
ENSMUSG00000022469	Rapgef3	15	-	97761467	97761581	97761474	97761581	97761107	97761229	0,0,0	2,0,2	0,0,3	1,0,1	156	149	1	1.0	0.0,NA,0.0	0.0,NA,0.741	-0.37
ENSMUSG00000033228	Scaf11	15	-	96415728	96415947	96415776	96415947	96415031	96415151	71,74,50	50,54,72	92,51,89	67,75,61	197	149	1	1.0	0.518,0.509,0.344	0.509,0.34,0.525	-0.001
ENSMUSG00000036529	Sbf1	15	-	89301842	89302377	89302181	89302377	89300772	89300951	127,97,126	0,0,0	155,132,133	0,0,3	488	149	1	1.0	1.0,1.0,1.0	1.0,1.0,0.931	0.023
ENSMUSG00000015377	Dennd6b	15	-	89186955	89187243	89187147	89187243	89186753	89186819	3,6,8	0,0,2	18,8,3	0,0,0	341	149	1	1.0	1.0,1.0,0.636	1.0,1.0,1.0	-0.121
ENSMUSG00000035757	Selenoo	15	+	89092703	89092907	89092703	89092849	89094136	89094323	85,42,59	5,7,4	53,56,88	0,0,4	207	149	0.23461181401	1.0	0.924,0.812,0.914	1.0,1.0,0.941	-0.097
ENSMUSG00000015363	Trabd	15	+	89081352	89081453	89081352	89081431	89081950	89082117	26,11,15	130,170,125	8,15,13	149,135,169	171	149	1	1.0	0.148,0.053,0.095	0.045,0.088,0.063	0.033
ENSMUSG00000015363	Trabd	15	+	89085273	89085457	89085273	89085446	89085525	89085637	3,2,0	186,174,156	4,0,1	199,164,214	160	149	1	1.0	0.015,0.011,0.0	0.018,0.0,0.004	0.001
ENSMUSG00000064284	Cdpf1	15	-	85810842	85811048	85810901	85811048	85809211	85809324	3,1,4	51,57,74	8,4,10	81,42,86	208	149	1	1.0	0.04,0.012,0.037	0.066,0.064,0.077	-0.039
ENSMUSG00000036046	5031439G07Rik	15	-	84950611	84953321	84953129	84953321	84949550	84949709	726,678,681	0,0,0	836,676,1104	0,0,1	2667	149	1	1.0	1.0,1.0,1.0	1.0,1.0,0.984	0.005
ENSMUSG00000018040	Rrp7a	15	-	83119513	83120017	83119891	83120017	83118076	83118174	12,15,19	0,0,0	18,13,31	0,2,0	527	149	1	1.0	1.0,1.0,1.0	1.0,0.648,1.0	0.117
ENSMUSG00000022394	L3mbtl2	15	+	81681919	81682474	81681919	81682151	81682570	81682647	1,2,1	60,32,39	1,0,7	56,57,62	472	149	1	1.0	0.005,0.019,0.008	0.006,0.0,0.034	-0.003
ENSMUSG00000042303	Sgsm3	15	+	81003359	81003518	81003359	81003445	81003803	81003870	6,1,0	32,45,66	0,3,0	79,45,84	222	149	1	1.0	0.112,0.015,0.0	0.0,0.043,0.0	0.028
ENSMUSG00000024431	Nr3c1	18	-	39428613	39428780	39428616	39428780	39424382	39424499	13,3,3	62,61,86	3,4,8	47,67,100	152	149	1	1.0	0.17,0.046,0.033	0.059,0.055,0.073	0.021
ENSMUSG00000060036	Rpl3	15	-	80079689	80080552	80080365	80080552	80078706	80078808	4039,4215,4612	0,0,11	5652,3869,6322	4,1,1	825	149	1	1.0	1.0,1.0,0.987	0.996,0.999,0.999	-0.002
ENSMUSG00000000489	Pdgfb	15	-	80005468	80005565	80005472	80005565	80003324	80003414	71,57,76	20,10,12	113,89,150	17,17,13	153	149	1	1.0	0.776,0.847,0.86	0.866,0.836,0.918	-0.046
ENSMUSG00000096768	Gm47283	Y	+	90793295	90793680	90793295	90793417	90816348	90816464	17,12,13	4,15,1	7,15,18	2,12,7	412	149	0.74452811597	1.0	0.606,0.224,0.825	0.559,0.311,0.482	0.101
ENSMUSG00000055065	Ddx17	15	-	79531671	79531914	79531677	79531914	79527735	79530517	123,99,102	182,150,230	79,114,177	179,215,256	155	149	1	1.0	0.394,0.388,0.299	0.298,0.338,0.399	0.015
ENSMUSG00000033039	Micall1	15	+	79122546	79122986	79122546	79122787	79124500	79124558	120,130,163	7,1,5	103,102,225	3,5,4	348	149	1	1.0	0.88,0.982,0.933	0.936,0.897,0.96	0.001
ENSMUSG00000033128	Gga1	15	+	78893166	78893352	78893166	78893336	78893538	78893649	6,5,3	277,311,310	3,1,6	374,283,436	165	149	1	1.0	0.019,0.014,0.009	0.007,0.003,0.012	0.007
ENSMUSG00000116138	C030006K11Rik	15	-	76723376	76723840	76723654	76723840	76723170	76723219	20,17,4	40,21,32	9,24,18	38,26,43	427	149	1	1.0	0.149,0.22,0.042	0.076,0.244,0.127	-0.012
ENSMUSG00000033728	Lrrc14	15	+	76710642	76711530	76710642	76710927	76712866	76713220	38,58,66	77,68,48	67,84,88	83,80,66	752	149	1	1.0	0.089,0.145,0.214	0.138,0.172,0.209	-0.024
ENSMUSG00000034022	Cpsf1	15	-	76597430	76597730	76597645	76597730	76597188	76597341	115,115,177	4,5,0	166,109,187	4,4,2	364	149	1	1.0	0.922,0.904,1.0	0.944,0.918,0.975	-0.004
ENSMUSG00000022556	Hsf1	15	+	76497767	76498048	76497767	76497915	76498153	76498290	140,144,180	0,0,0	154,132,174	1,0,0	282	149	1	1.0	1.0,1.0,1.0	0.988,1.0,1.0	0.004
ENSMUSG00000022556	Hsf1	15	+	76497767	76497915	76497767	76497829	76498421	76498691	20,24,24	0,0,0	30,21,26	0,0,3	235	149	1	1.0	1.0,1.0,1.0	1.0,1.0,0.846	0.051
ENSMUSG00000022558	Mroh1	15	+	76390030	76390131	76390030	76390127	76392380	76392459	6,3,5	263,158,177	3,6,9	162,192,303	153	149	1	1.0	0.022,0.018,0.027	0.018,0.03,0.028	-0.003
ENSMUSG00000022558	Mroh1	15	+	76407891	76408528	76407891	76408043	76408882	76408975	170,142,190	0,0,0	150,150,209	0,0,1	634	149	1	1.0	1.0,1.0,1.0	1.0,1.0,0.98	0.007
ENSMUSG00000022570	Tsta3	15	-	75926289	75926457	75926323	75926457	75926128	75926193	6,5,7	102,94,108	10,19,17	137,94,141	183	149	1	1.0	0.046,0.042,0.05	0.056,0.141,0.089	-0.049
ENSMUSG00000022570	Tsta3	15	-	75926742	75926872	75926798	75926872	75926289	75926457	7,7,2	103,91,107	6,11,8	144,108,141	205	149	1	1.0	0.047,0.053,0.013	0.029,0.069,0.04	-0.008
ENSMUSG00000037280	Galnt6	15	-	100729302	100729376	100729306	100729376	100720014	100720235	40,32,39	31,5,14	47,42,64	14,20,41	153	149	1	1.0	0.557,0.862,0.731	0.766,0.672,0.603	0.036
ENSMUSG00000079020	Slc45a4	15	-	73587520	73587724	73587544	73587724	73586018	73587085	0,0,0	29,31,47	1,0,2	49,46,64	173	149	1	1.0	0.0,0.0,0.0	0.017,0.0,0.026	-0.014
ENSMUSG00000022335	Zfat	15	-	68110443	68110562	68110476	68110562	68104955	68105079	1,0,1	6,24,22	2,3,8	18,11,16	182	149	0.010802219006	0.857829792023	0.12,0.0,0.036	0.083,0.183,0.29	-0.133
ENSMUSG00000022335	Zfat	15	-	68212592	68212844	68212613	68212844	68187050	68187236	16,2,8	1,2,0	9,8,19	0,1,1	170	149	1	1.0	0.933,0.467,1.0	1.0,0.875,0.943	-0.139
ENSMUSG00000005124	Wisp1	15	+	66906400	66906680	66906400	66906488	66909674	66909731	1,8,10	0,0,0	0,2,20	0,0,1	341	149	1	1.0	1.0,1.0,1.0	NA,1.0,0.897	0.051
ENSMUSG00000005124	Wisp1	15	+	66906400	66906680	66906400	66906488	66912828	66913089	5,8,15	0,0,1	2,5,33	0,0,0	341	149	1	1.0	1.0,1.0,0.868	1.0,1.0,1.0	-0.044
ENSMUSG00000015002	Efr3a	15	+	65815334	65815478	65815334	65815411	65818432	65818560	5,10,10	123,104,105	9,22,13	87,114,181	216	149	1	1.0	0.027,0.062,0.062	0.067,0.117,0.047	-0.027
ENSMUSG00000022377	Asap1	15	-	64158881	64159004	64158917	64159004	64152829	64152930	57,65,75	136,108,116	60,83,94	135,133,166	185	149	1	1.0	0.252,0.326,0.342	0.264,0.334,0.313	0.003
ENSMUSG00000022425	Enpp2	15	-	54862497	54862682	54862509	54862682	54860042	54860094	5,12,7	6,0,2	23,12,26	4,0,3	161	149	0.493916925408	1.0	0.435,1.0,0.764	0.842,1.0,0.889	-0.177
ENSMUSG00000015468	Notch4	17	+	34583828	34584008	34583828	34584004	34584411	34584631	2,0,1	8,6,6	0,0,0	18,8,25	153	149	1	1.0	0.196,0.0,0.14	0.0,0.0,0.0	0.112
ENSMUSG00000022338	Eny2	15	+	44428091	44428242	44428091	44428170	44429559	44429636	119,144,138	76,74,83	184,156,186	63,62,93	221	149	0.33060519819	1.0	0.514,0.567,0.529	0.663,0.629,0.574	-0.085
ENSMUSG00000037487	Ubr5	15	-	37973302	37975671	37975586	37975671	37972902	37973016	166,191,187	0,0,0	316,205,249	0,2,0	2433	149	1	1.0	1.0,1.0,1.0	1.0,0.863,1.0	0.046
ENSMUSG00000039007	Cpq	15	+	33212815	33213263	33212815	33212999	33249925	33250133	353,367,429	4,4,4	434,371,580	5,4,3	413	149	1	1.0	0.97,0.971,0.975	0.969,0.971,0.986	-0.003
ENSMUSG00000022201	Zfr	15	+	12160484	12160690	12160484	12160680	12162113	12162264	86,100,119	0,0,1	111,108,140	0,0,0	159	149	1	1.0	1.0,1.0,0.991	1.0,1.0,1.0	-0.003
ENSMUSG00000110018	5430437J10Rik	15	+	5580628	5581268	5580628	5580822	5587685	5587771	5,14,5	16,6,5	8,4,6	1,0,13	595	149	0.320738843466	1.0	0.073,0.369,0.2	0.667,1.0,0.104	-0.376
ENSMUSG00000042050	Wdr60	12	-	116225964	116226137	116225975	116226137	116224886	116225049	17,16,23	2,1,0	26,14,25	1,0,0	160	149	1	1.0	0.888,0.937,1.0	0.96,1.0,1.0	-0.045
ENSMUSG00000021143	Pacs2	12	+	113061072	113061211	113061072	113061205	113061639	113061744	15,13,17	129,138,146	15,22,26	117,113,188	155	149	1	1.0	0.101,0.083,0.101	0.11,0.158,0.117	-0.033
ENSMUSG00000007411	Mark3	12	+	111628189	111629115	111628189	111628302	111633616	111633834	167,165,178	2,0,0	174,169,254	3,1,2	962	149	1	1.0	0.928,1.0,1.0	0.9,0.963,0.952	0.038
ENSMUSG00000007411	Mark3	12	+	111628189	111629115	111628189	111628302	111639936	111640040	82,78,82	0,1,0	71,85,108	1,0,0	962	149	1	1.0	1.0,0.924,1.0	0.917,1.0,1.0	0.002
ENSMUSG00000033088	Triobp	15	+	78948180	78948413	78948180	78948338	78950903	78951055	0,0,1	0,0,0	0,0,0	0,0,1	224	149	1	1.0	NA,NA,1.0	NA,NA,0.0	1.0
ENSMUSG00000040877	Wdr25	12	+	108897908	108898725	108897908	108898006	108980690	108980838	49,51,28	0,1,0	48,40,70	12,0,1	868	149	0.10033223006	1.0	1.0,0.897,1.0	0.407,1.0,0.923	0.189
ENSMUSG00000021262	Evl	12	+	108683194	108683410	108683194	108683261	108686049	108686116	779,857,886	164,176,199	1100,893,1244	198,173,220	298	149	1	1.0	0.704,0.709,0.69	0.735,0.721,0.739	-0.031
ENSMUSG00000021189	Atxn3	12	-	101932955	101933064	101932967	101933064	101926483	101926581	1,0,0	85,83,96	2,1,0	64,80,104	161	149	1	1.0	0.011,0.0,0.0	0.028,0.011,0.0	-0.009
ENSMUSG00000037321	Tap1	17	+	34192836	34192965	34192836	34192857	34193157	34193316	46,59,75	1,0,0	82,68,77	0,0,0	257	149	1	1.0	0.964,1.0,1.0	1.0,1.0,1.0	-0.012
ENSMUSG00000041846	Ppp4r3a	12	-	101053428	101053584	101053467	101053584	101051530	101051662	45,41,34	42,34,69	34,42,53	49,39,72	188	149	1	1.0	0.459,0.489,0.281	0.355,0.46,0.368	0.015
ENSMUSG00000021037	Ahsa1	12	+	87269874	87270454	87269874	87269957	87271338	87271427	545,649,569	6,0,7	760,675,905	16,6,2	646	149	1	1.0	0.954,1.0,0.949	0.916,0.963,0.991	0.011
ENSMUSG00000042350	Arel1	12	-	84941730	84941957	84941760	84941957	84940160	84940397	63,66,70	0,0,1	30,85,107	0,1,1	179	149	1	1.0	1.0,1.0,0.983	1.0,0.986,0.989	0.003
ENSMUSG00000010608	Rbm25	12	+	83639127	83639375	83639127	83639191	83642401	83642519	4,0,5	12,15,15	1,9,4	24,15,23	333	149	1	1.0	0.13,0.0,0.13	0.018,0.212,0.072	-0.014
ENSMUSG00000052609	Plekhg3	12	+	76572394	76572745	76572394	76572658	76573246	76573360	1,16,15	26,23,31	5,5,17	22,36,40	236	149	1	1.0	0.024,0.305,0.234	0.125,0.081,0.212	0.048
ENSMUSG00000022253	Nadk2	15	+	9084161	9084272	9084161	9084250	9085724	9085806	0,2,0	47,45,35	0,3,3	34,36,57	171	149	1	1.0	0.0,0.037,0.0	0.0,0.068,0.044	-0.025
ENSMUSG00000022545	Ercc4	16	+	13130133	13131022	13130133	13130734	13132857	13132950	8,6,2	34,43,22	10,7,6	38,41,51	437	149	1	1.0	0.074,0.045,0.03	0.082,0.055,0.039	-0.009
ENSMUSG00000021027	Ralgapa1	12	-	55721405	55722941	55722773	55722941	55719583	55719708	62,69,67	19,15,18	63,60,155	9,14,27	1517	149	0.550653437711	1.0	0.243,0.311,0.268	0.407,0.296,0.361	-0.081
ENSMUSG00000062198	2700097O09Rik	12	-	55059374	55059578	55059456	55059578	55057241	55057352	2,5,3	13,13,11	6,3,5	7,9,12	231	149	0.55259867013	1.0	0.09,0.199,0.15	0.356,0.177,0.212	-0.102
ENSMUSG00000020572	Nampt	12	+	32830166	32830323	32830166	32830253	32833031	32833135	731,550,731	26,26,52	621,534,809	42,39,34	219	149	1	1.0	0.95,0.935,0.905	0.91,0.903,0.942	0.012
ENSMUSG00000021139	Gm20498	12	-	81532364	81532877	81532715	81532877	81504543	81504639	7,0,2	49,36,39	0,9,2	32,47,56	500	149	1	1.0	0.041,0.0,0.015	0.0,0.054,0.011	-0.003
ENSMUSG00000054309	Cpsf3	12	+	21305302	21305469	21305302	21305455	21306772	21306881	2,2,2	142,150,163	21,2,1	197,153,179	163	149	1	1.0	0.013,0.012,0.011	0.089,0.012,0.005	-0.023
ENSMUSG00000062822	4833420G17Rik	13	+	119473832	119474194	119473832	119473956	119474832	119474924	83,36,77	36,26,25	82,50,72	35,54,51	387	149	0.448864264533	1.0	0.47,0.348,0.543	0.474,0.263,0.352	0.091
ENSMUSG00000025451	Paip1	13	+	119429132	119429412	119429132	119429160	119430159	119430329	121,124,130	71,65,66	196,164,190	72,79,134	401	149	1	1.0	0.388,0.415,0.423	0.503,0.435,0.345	-0.019
ENSMUSG00000025451	Paip1	13	+	119429132	119429412	119429132	119429160	119437968	119438154	75,84,83	0,2,1	111,89,104	0,0,0	401	149	1	1.0	1.0,0.94,0.969	1.0,1.0,1.0	-0.03
ENSMUSG00000025451	Paip1	13	+	119447714	119447840	119447714	119447759	119449903	119450010	303,318,306	0,3,0	368,280,424	3,1,16	230	149	1	1.0	1.0,0.986,1.0	0.988,0.995,0.945	0.019
ENSMUSG00000021696	Elovl7	13	+	108267189	108267380	108267189	108267334	108270632	108270713	0,5,6	0,0,0	6,5,9	0,1,1	195	149	1	1.0	NA,1.0,1.0	1.0,0.793,0.873	0.111
ENSMUSG00000022983	Scaf4	16	-	90249626	90249712	90249638	90249712	90248512	90248703	31,33,22	9,9,20	25,22,37	21,17,7	161	149	1	1.0	0.761,0.772,0.504	0.524,0.545,0.83	0.046
ENSMUSG00000022983	Scaf4	16	-	90250053	90250437	90250056	90250437	90249638	90249712	3,7,6	40,24,42	7,7,16	43,24,33	152	149	0.328630247175	1.0	0.068,0.222,0.123	0.138,0.222,0.322	-0.09
ENSMUSG00000021716	Srek1ip1	13	+	104832853	104833105	104832853	104832997	104834247	104834320	0,4,3	70,69,52	2,0,0	63,49,90	257	149	1	1.0	0.0,0.033,0.032	0.018,0.0,0.0	0.016
ENSMUSG00000021714	Cenpk	13	+	104234146	104234232	104234146	104234219	104236178	104236225	0,0,0	12,22,8	1,0,0	7,18,19	162	149	1	1.0	0.0,0.0,0.0	0.116,0.0,0.0	-0.039
ENSMUSG00000041747	Utp15	13	-	98257835	98259289	98259104	98259289	98257100	98257226	63,84,81	0,0,1	83,73,108	0,1,0	1418	149	1	1.0	1.0,1.0,0.895	1.0,0.885,1.0	0.003
ENSMUSG00000058070	Eml1	12	+	108534653	108534751	108534653	108534740	108534864	108534952	2,13,12	2,0,0	11,16,33	0,0,0	160	149	1	1.0	0.482,1.0,1.0	1.0,1.0,1.0	-0.173
ENSMUSG00000042015	Wdr41	13	+	94997055	94997188	94997055	94997185	94999866	94999928	1,0,0	0,1,0	2,0,0	0,0,0	152	149	1	1.0	1.0,0.0,NA	1.0,NA,NA	-0.5
ENSMUSG00000060950	Trmt61a	12	+	111678104	111678300	111678104	111678161	111678602	111678962	8,16,17	2,12,9	3,9,11	3,14,21	288	149	0.0280595575357	1.0	0.674,0.408,0.494	0.341,0.25,0.213	0.257
ENSMUSG00000021576	Pdcd6	13	-	74309683	74309842	74309689	74309842	74305540	74305650	381,420,496	141,155,170	555,385,596	210,179,240	155	149	1	1.0	0.722,0.723,0.737	0.718,0.674,0.705	0.028
ENSMUSG00000021572	Cep72	13	-	74050059	74050364	74050299	74050364	74048895	74049034	5,6,3	3,4,0	12,16,14	1,1,7	389	149	0.464458257975	1.0	0.39,0.365,1.0	0.821,0.86,0.434	-0.12
ENSMUSG00000097360	9430065F17Rik	13	+	67553034	67553353	67553034	67553253	67553573	67554634	0,1,0	0,2,0	0,0,0	0,2,0	249	149	1	1.0	NA,0.23,NA	NA,0.0,NA	0.23
ENSMUSG00000097333	Zfp87	13	-	67521147	67521319	67521192	67521319	67520625	67520721	5,9,13	28,11,11	16,8,12	13,10,17	194	149	0.535314536802	1.0	0.121,0.386,0.476	0.486,0.381,0.352	-0.079
ENSMUSG00000021555	Naa35	13	+	59600903	59601071	59600903	59601044	59607245	59607312	70,60,74	5,2,0	60,65,98	0,0,0	176	149	1	1.0	0.922,0.962,1.0	1.0,1.0,1.0	-0.039
ENSMUSG00000021557	Agtpbp1	13	-	59557097	59557286	59557222	59557286	59536248	59536373	9,15,10	0,0,0	4,16,7	0,0,1	274	149	1	1.0	1.0,1.0,1.0	1.0,1.0,0.792	0.069
ENSMUSG00000021557	Agtpbp1	13	-	59557097	59557286	59557222	59557286	59544386	59544451	23,26,26	11,8,13	11,20,28	9,0,17	274	149	0.814480048022	1.0	0.532,0.639,0.521	0.399,1.0,0.472	-0.06
ENSMUSG00000035711	Dok3	13	-	55527331	55528554	55528448	55528554	55524218	55524391	522,512,527	2,0,0	587,467,737	0,0,1	1266	149	1	1.0	0.968,1.0,1.0	1.0,1.0,0.989	-0.007
ENSMUSG00000021493	Pdlim7	13	-	55506305	55507366	55507329	55507366	55505933	55506168	216,159,194	2,3,0	238,163,304	0,0,1	1173	149	1	1.0	0.932,0.871,1.0	1.0,1.0,0.975	-0.057
ENSMUSG00000021493	Pdlim7	13	-	55507329	55507624	55507487	55507624	55506305	55506367	49,66,84	0,0,0	81,73,109	2,0,0	307	149	1	1.0	1.0,1.0,1.0	0.952,1.0,1.0	0.016
ENSMUSG00000025877	Hk3	13	-	55014426	55014546	55014482	55014546	55014231	55014327	1313,1325,1461	13,13,10	1560,1409,2003	4,10,21	205	149	1	1.0	0.987,0.987,0.991	0.996,0.99,0.986	-0.002
ENSMUSG00000025875	Tspan17	13	+	54795410	54795467	54795410	54795458	54795965	54796082	0,1,0	155,158,152	0,0,0	238,191,269	158	149	1	1.0	0.0,0.006,0.0	0.0,0.0,0.0	0.002
ENSMUSG00000025873	Faf2	13	+	54641418	54641553	54641418	54641496	54645244	54645321	104,103,125	5,4,0	108,111,206	3,5,6	206	149	1	1.0	0.938,0.949,1.0	0.963,0.941,0.961	0.007
ENSMUSG00000025871	4833439L19Rik	13	-	54564509	54564621	54564514	54564621	54564184	54564272	0,1,0	86,102,108	0,0,3	96,103,131	154	149	1	1.0	0.0,0.009,0.0	0.0,0.0,0.022	-0.004
ENSMUSG00000038683	Pak1ip1	13	+	41008885	41009364	41008885	41008938	41009447	41009545	264,276,342	0,0,0	321,253,407	0,0,1	575	149	1	1.0	1.0,1.0,1.0	1.0,1.0,0.991	0.003
ENSMUSG00000038683	Pak1ip1	13	+	41008885	41009364	41008885	41008938	41011182	41011282	39,56,82	0,0,2	57,43,85	0,0,0	575	149	1	1.0	1.0,1.0,0.914	1.0,1.0,1.0	-0.029
ENSMUSG00000038683	Pak1ip1	13	+	41009447	41011282	41009447	41009545	41012333	41012457	310,275,337	0,0,3	390,273,432	0,0,2	1886	149	1	1.0	1.0,1.0,0.899	1.0,1.0,0.945	-0.015
ENSMUSG00000021432	Slc35b3	13	-	38955648	38955936	38955820	38955936	38937746	38937839	70,80,110	0,0,0	83,83,120	0,0,1	321	149	1	1.0	1.0,1.0,1.0	1.0,1.0,0.982	0.006
ENSMUSG00000021432	Slc35b3	13	-	38955648	38955936	38955820	38955936	38939874	38939972	71,81,107	0,2,0	83,83,122	0,0,0	321	149	1	1.0	1.0,0.949,1.0	1.0,1.0,1.0	-0.017
ENSMUSG00000021432	Slc35b3	13	-	38955648	38955936	38955820	38955936	38943058	38943166	70,83,107	0,0,2	83,84,120	0,0,1	321	149	1	1.0	1.0,1.0,0.961	1.0,1.0,0.982	-0.007
ENSMUSG00000021432	Slc35b3	13	-	38955648	38955936	38955820	38955936	38944499	38944654	70,80,107	0,0,0	84,83,122	0,0,4	321	149	1	1.0	1.0,1.0,1.0	1.0,1.0,0.934	0.022
ENSMUSG00000021432	Slc35b3	13	-	38955648	38955936	38955820	38955936	38954108	38954230	134,130,179	9,8,6	156,142,204	8,13,5	321	149	1	1.0	0.874,0.883,0.933	0.901,0.835,0.95	0.001
ENSMUSG00000021431	Snrnp48	13	+	38217373	38220776	38217373	38217495	38221234	38221393	478,452,504	0,1,1	542,421,681	3,0,3	3430	149	1	1.0	1.0,0.952,0.956	0.887,1.0,0.908	0.038
ENSMUSG00000022546	Gpt	15	+	76698714	76699151	76698714	76698889	76699235	76699348	23,19,24	1,0,0	44,22,37	0,2,0	411	149	1	1.0	0.893,1.0,1.0	1.0,0.8,1.0	0.031
ENSMUSG00000021327	Zkscan3	13	-	21396099	21396574	21396186	21396574	21394758	21394906	105,95,97	1,0,0	77,74,108	1,0,2	236	149	1	1.0	0.985,1.0,1.0	0.98,1.0,0.972	0.011
ENSMUSG00000003062	Stard3nl	13	-	19370249	19370533	19370479	19370533	19367743	19367839	217,281,293	3,2,5	344,280,405	0,2,2	379	149	1	1.0	0.966,0.982,0.958	1.0,0.982,0.988	-0.021
ENSMUSG00000039242	B3galnt2	13	+	13996892	13997052	13996892	13997024	13998354	13999086	5,6,4	0,0,1	5,10,6	0,0,0	177	149	1	1.0	1.0,1.0,0.771	1.0,1.0,1.0	-0.076
ENSMUSG00000097715	Gpr137b-ps	13	-	12621357	12621507	12621489	12621507	12619765	12619894	1696,1504,1609	0,1,0	1713,1521,2106	0,0,0	281	149	1	1.0	1.0,0.999,1.0	1.0,1.0,1.0	-0.0
ENSMUSG00000057554	Lgals8	13	-	12453257	12453404	12453284	12453404	12452721	12452778	23,27,21	227,176,271	17,23,30	222,179,300	176	149	1	1.0	0.079,0.115,0.062	0.061,0.098,0.078	0.006
ENSMUSG00000021156	Zmynd11	13	-	9690277	9690514	9690445	9690514	9689451	9689724	45,40,70	83,80,80	63,57,86	83,78,152	317	149	1	1.0	0.203,0.19,0.291	0.263,0.256,0.21	-0.015
ENSMUSG00000048264	Dip2c	13	+	9614346	9614468	9614346	9614456	9615744	9615825	0,3,0	6,4,8	3,0,2	0,3,10	161	149	0.515661333451	1.0	0.0,0.41,0.0	1.0,0.0,0.156	-0.249
ENSMUSG00000041215	Yeats2	16	+	20156886	20157132	20156886	20157123	20159136	20159252	8,14,15	2,0,3	0,20,1	7,4,10	158	149	0.000305036372788	0.0590106728448	0.79,1.0,0.825	0.0,0.825,0.086	0.568
ENSMUSG00000033799	Fam208b	13	-	3581751	3582193	3582081	3582193	3573486	3577200	26,38,39	4,0,0	35,37,36	0,4,1	479	149	1	1.0	0.669,1.0,1.0	1.0,0.742,0.918	0.003
ENSMUSG00000025138	Sirt7	11	-	120620646	120621055	120620956	120621055	120620423	120620504	413,412,486	2,0,0	556,402,632	0,0,0	459	149	1	1.0	0.985,1.0,1.0	1.0,1.0,1.0	-0.005
ENSMUSG00000025792	Slc25a10	11	+	120497013	120497461	120497013	120497106	120497919	120497976	136,178,186	0,0,1	279,172,243	0,0,0	504	149	1	1.0	1.0,1.0,0.982	1.0,1.0,1.0	-0.006
ENSMUSG00000025371	Chmp6	11	+	119915412	119915554	119915412	119915522	119915631	119915719	2,3,1	171,169,197	0,2,0	215,159,240	181	149	1	1.0	0.01,0.014,0.004	0.0,0.01,0.0	0.006
ENSMUSG00000039989	Cbx4	11	-	119084531	119084628	119084562	119084628	119082516	119082583	0,2,0	45,57,48	0,0,0	44,49,86	180	149	1	1.0	0.0,0.028,0.0	0.0,0.0,0.0	0.009
ENSMUSG00000033857	Engase	11	+	118485123	118485318	118485123	118485314	118486444	118486553	0,1,3	0,0,0	0,2,2	0,1,0	153	149	1	1.0	NA,1.0,1.0	NA,0.661,1.0	0.169
ENSMUSG00000025575	Cant1	11	-	118418929	118419052	118418971	118419052	118417573	118417654	19,30,29	6,0,2	24,16,36	6,0,4	191	149	1	1.0	0.712,1.0,0.919	0.757,1.0,0.875	-0.0
ENSMUSG00000024002	Brd4	17	-	32224083	32224222	32224086	32224222	32221872	32222165	25,22,8	71,54,91	13,9,21	65,66,146	152	149	0.708335079842	1.0	0.257,0.285,0.079	0.164,0.118,0.124	0.072
ENSMUSG00000024002	Brd4	17	-	32252996	32253200	32253040	32253200	32229416	32229735	0,1,0	11,21,21	2,0,0	16,16,20	193	149	1	1.0	0.0,0.035,0.0	0.088,0.0,0.0	-0.018
ENSMUSG00000021171	Esyt2	12	+	116370170	116370288	116370170	116370227	116389433	116391050	31,21,40	1,0,2	24,43,36	0,1,1	210	149	1	1.0	0.957,1.0,0.934	1.0,0.968,0.962	-0.013
ENSMUSG00000057948	Unc13d	11	-	116066636	116066769	116066689	116066769	116065441	116065547	2,1,5	79,79,68	0,1,0	106,80,95	202	149	1	1.0	0.018,0.009,0.051	0.0,0.009,0.0	0.023
ENSMUSG00000057948	Unc13d	11	-	116069880	116069937	116069886	116069937	116069701	116069799	62,51,44	8,5,4	48,28,67	13,2,4	155	149	1	1.0	0.882,0.907,0.914	0.78,0.931,0.942	0.017
ENSMUSG00000020770	Unk	11	+	116053015	116053158	116053015	116053119	116053489	116053690	33,38,69	9,5,2	76,59,59	2,6,5	188	149	1	1.0	0.744,0.858,0.965	0.968,0.886,0.903	-0.063
ENSMUSG00000020752	Recql5	11	-	115893946	115894718	115894206	115894718	115893259	115893329	31,21,10	0,0,0	28,14,13	1,2,0	409	149	1	1.0	1.0,1.0,1.0	0.911,0.718,1.0	0.124
ENSMUSG00000020752	Recql5	11	-	115893946	115894718	115894206	115894718	115893494	115893719	73,56,56	0,1,0	72,50,47	0,0,0	409	149	1	1.0	1.0,0.953,1.0	1.0,1.0,1.0	-0.016
ENSMUSG00000047798	Cd300lf	11	-	115126103	115126452	115126110	115126452	115124247	115124356	5,3,7	4,6,12	2,5,9	10,7,7	156	149	1	1.0	0.544,0.323,0.358	0.16,0.406,0.551	0.036
ENSMUSG00000047798	Cd300lf	11	-	115126103	115126452	115126110	115126452	115124247	115124377	0,3,7	3,6,12	2,7,9	6,5,19	156	149	0.652886500407	1.0	0.0,0.323,0.358	0.241,0.572,0.311	-0.148
ENSMUSG00000024845	Tmem134	19	+	4127056	4127132	4127056	4127121	4127549	4127639	74,79,81	258,307,229	100,61,121	388,300,413	160	149	1	1.0	0.211,0.193,0.248	0.194,0.159,0.214	0.028
ENSMUSG00000024845	Tmem134	19	+	4127056	4127132	4127056	4127121	4127576	4127639	20,10,9	0,3,0	9,7,6	4,1,2	160	149	0.0641513587394	1.0	1.0,0.756,1.0	0.677,0.867,0.736	0.159
ENSMUSG00000024845	Tmem134	19	+	4127056	4127132	4127056	4127121	4131228	4131282	19,10,9	0,0,0	9,7,6	2,0,3	160	149	0.513684804379	1.0	1.0,1.0,1.0	0.807,1.0,0.651	0.181
ENSMUSG00000024845	Tmem134	19	+	4127549	4127836	4127549	4127639	4131228	4131282	153,166,175	19,0,6	177,147,198	14,8,10	346	149	1	1.0	0.776,1.0,0.926	0.845,0.888,0.895	0.025
ENSMUSG00000040356	Skiv2l	17	-	34845003	34845314	34845167	34845314	34844614	34844827	223,182,170	0,2,0	263,193,226	0,0,0	313	149	1	1.0	1.0,0.977,1.0	1.0,1.0,1.0	-0.008
ENSMUSG00000069631	Strada	11	-	106187100	106187180	106187124	106187180	106173678	106173781	26,13,28	16,7,15	28,20,22	31,14,33	173	149	0.109399336475	1.0	0.583,0.615,0.617	0.438,0.552,0.365	0.153
ENSMUSG00000069631	Strada	11	-	106187100	106187180	106187124	106187180	106184561	106184619	17,22,11	13,7,7	24,16,9	4,4,15	173	149	0.996684417732	1.0	0.53,0.73,0.575	0.838,0.775,0.341	-0.04
ENSMUSG00000053580	Tanc2	11	+	105713381	105713564	105713381	105713453	105758921	105759032	5,5,11	0,0,0	3,8,15	0,0,1	260	149	1	1.0	1.0,1.0,1.0	1.0,1.0,0.896	0.035
ENSMUSG00000034255	Arhgap27	11	-	103338687	103339108	103339024	103339108	103338306	103338397	92,77,82	0,0,0	99,55,114	0,4,0	486	149	1	1.0	1.0,1.0,1.0	1.0,0.808,1.0	0.064
ENSMUSG00000022564	Grina	15	+	76248448	76248900	76248448	76248649	76248977	76249121	1145,1207,1392	2,0,0	1351,968,1662	0,0,0	400	149	1	1.0	0.995,1.0,1.0	1.0,1.0,1.0	-0.002
ENSMUSG00000020923	Ubtf	11	-	102307078	102307150	102307082	102307150	102306855	102306999	169,178,191	0,1,0	248,195,313	0,0,2	153	149	1	1.0	1.0,0.994,1.0	1.0,1.0,0.993	0.0
ENSMUSG00000078652	Psme3	11	+	101319455	101319592	101319455	101319504	101319911	101320024	1,1,4	159,195,216	0,1,8	196,218,292	237	149	1	1.0	0.004,0.003,0.012	0.0,0.003,0.017	-0.0
ENSMUSG00000035172	Plekhh3	11	-	101164012	101164471	101164037	101164471	101163505	101163697	18,23,13	0,0,0	15,7,28	0,1,4	174	149	1	1.0	1.0,1.0,1.0	1.0,0.857,0.857	0.095
ENSMUSG00000035172	Plekhh3	11	-	101165050	101165187	101165059	101165187	101164658	101164791	2,14,7	22,20,15	26,7,16	20,13,29	158	149	0.208521199152	1.0	0.079,0.398,0.306	0.551,0.337,0.342	-0.149
ENSMUSG00000019302	Atp6v0a1	11	+	101027266	101029258	101027266	101027393	101030409	101030503	1058,841,984	1,0,0	1160,1211,1534	0,0,0	2014	149	1	1.0	0.987,1.0,1.0	1.0,1.0,1.0	-0.004
ENSMUSG00000004040	Stat3	11	-	100893073	100893286	100893076	100893286	100889885	100889928	132,129,154	18,29,43	134,144,234	29,20,36	152	149	1	1.0	0.878,0.813,0.778	0.819,0.876,0.864	-0.03
ENSMUSG00000020918	Kat2a	11	-	100710249	100710636	100710444	100710636	100709382	100709489	25,14,22	75,108,77	24,35,28	119,94,132	344	149	1	1.0	0.126,0.053,0.11	0.08,0.139,0.084	-0.005
ENSMUSG00000001552	Jup	11	-	100397620	100397749	100397635	100397749	100386172	100386388	0,0,1	7,10,23	0,0,0	15,15,44	164	149	1	1.0	0.0,0.0,0.038	0.0,0.0,0.0	0.013
ENSMUSG00000037935	Smarce1	11	-	99224720	99225142	99225037	99225142	99220654	99220735	17,19,8	113,133,181	2,13,17	158,145,201	466	149	1	1.0	0.046,0.044,0.014	0.004,0.028,0.026	0.015
ENSMUSG00000078700	D030028A08Rik	11	+	96959553	96960281	96959553	96959615	96960860	96960996	17,12,23	0,0,0	17,18,29	1,0,0	815	149	1	1.0	1.0,1.0,1.0	0.757,1.0,1.0	0.081
ENSMUSG00000018669	Cdk5rap3	11	-	96916050	96916196	96916150	96916196	96913664	96913796	13,2,5	111,75,104	12,6,12	118,104,165	249	149	1	1.0	0.065,0.016,0.028	0.057,0.033,0.042	-0.008
ENSMUSG00000021282	Eif5	12	+	111539800	111539911	111539800	111539882	111540129	111540302	5,10,5	276,279,316	8,3,15	250,324,439	178	149	1	1.0	0.015,0.029,0.013	0.026,0.008,0.028	-0.002
ENSMUSG00000034156	Tspoap1	11	+	87781301	87781370	87781301	87781334	87781489	87781593	0,0,0	1,0,2	0,0,3	4,1,5	185	149	1	1.0	0.0,NA,0.0	0.0,0.0,0.326	-0.109
ENSMUSG00000000804	Usp32	11	-	85036479	85036639	85036521	85036639	85032068	85032223	19,8,20	17,7,14	6,12,20	10,6,20	191	149	1	1.0	0.466,0.471,0.527	0.319,0.609,0.438	0.033
ENSMUSG00000038762	Abcf1	17	-	35963125	35963392	35963320	35963392	35961985	35962084	157,180,207	2,0,0	158,179,218	0,0,0	344	149	1	1.0	0.971,1.0,1.0	1.0,1.0,1.0	-0.01
ENSMUSG00000004187	Kifc2	15	+	76660707	76660852	76660707	76660765	76661005	76661087	0,0,2	9,9,13	0,0,0	10,3,3	236	149	1	1.0	0.0,0.0,0.089	0.0,0.0,0.0	0.03
ENSMUSG00000083161	Gm11427	11	+	83225533	83225846	83225533	83225685	83241534	83241751	533,611,508	4,4,5	793,491,705	9,6,13	310	149	1	1.0	0.985,0.987,0.98	0.977,0.975,0.963	0.012
ENSMUSG00000057181	5730455P16Rik	11	-	80377753	80378034	80377841	80378034	80376802	80376883	4,3,3	40,39,33	1,2,5	29,32,51	237	149	1	1.0	0.059,0.046,0.054	0.021,0.038,0.058	0.014
ENSMUSG00000017550	Atad5	11	+	80112748	80112837	80112748	80112828	80113074	80113214	4,5,6	0,0,1	4,0,5	0,7,2	158	149	0.0423618280945	1.0	1.0,1.0,0.85	1.0,0.0,0.702	0.383
ENSMUSG00000064043	Trerf1	17	+	47319351	47319678	47319351	47319618	47323277	47323662	8,1,4	0,0,0	6,5,5	0,2,1	209	149	1	1.0	1.0,1.0,1.0	1.0,0.641,0.781	0.193
ENSMUSG00000010277	2610507B11Rik	11	+	78261751	78262309	78261751	78261917	78262698	78262828	9,5,7	208,153,207	7,20,15	90,217,277	541	149	1	1.0	0.012,0.009,0.009	0.021,0.025,0.015	-0.01
ENSMUSG00000000631	Myo18a	11	+	77815855	77815999	77815855	77815891	77817618	77817706	0,1,0	3,1,0	0,0,0	0,0,4	257	149	1	1.0	0.0,0.367,NA	NA,NA,0.0	0.183
ENSMUSG00000020849	Ywhae	11	+	75755573	75755680	75755573	75755652	75756816	75757116	1321,1382,1495	5,9,9	1510,1540,2080	9,5,29	177	149	1	1.0	0.996,0.992,0.993	0.993,0.996,0.984	0.003
ENSMUSG00000038351	Sgsm2	11	-	74868576	74868738	74868641	74868738	74868223	74868291	22,10,9	3,0,0	19,14,12	1,0,5	214	149	0.698457872357	1.0	0.836,1.0,1.0	0.93,1.0,0.626	0.093
ENSMUSG00000020790	Ankfy1	11	+	72739988	72740106	72739988	72740057	72740401	72740601	4,6,8	118,85,114	12,2,7	71,99,156	198	149	1	1.0	0.025,0.05,0.05	0.113,0.015,0.033	-0.012
ENSMUSG00000040599	Mis12	11	+	71019610	71020189	71019610	71019723	71024549	71024711	220,186,184	2,2,3	273,245,274	2,2,0	615	149	1	1.0	0.964,0.958,0.937	0.971,0.967,1.0	-0.026
ENSMUSG00000020821	Kif1c	11	+	70725103	70725212	70725103	70725176	70725887	70726502	3,7,4	382,431,483	19,9,12	452,422,535	185	149	1	1.0	0.006,0.013,0.007	0.033,0.017,0.018	-0.014
ENSMUSG00000057054	Inca1	11	-	70699919	70700155	70700057	70700155	70695863	70695948	0,1,0	0,0,0	0,0,2	0,2,0	287	149	1	1.0	NA,1.0,NA	NA,0.0,1.0	0.5
ENSMUSG00000040746	Rnf167	11	+	70649220	70649346	70649220	70649294	70649444	70649532	112,116,117	7,3,1	115,91,143	3,7,11	201	149	1	1.0	0.922,0.966,0.989	0.966,0.906,0.906	0.033
ENSMUSG00000018920	Cxcl16	11	-	70458744	70459167	70459028	70459167	70458075	70458145	168,131,147	0,0,3	137,96,162	0,0,1	433	149	1	1.0	1.0,1.0,0.944	1.0,1.0,0.982	-0.013
ENSMUSG00000018923	Med11	11	+	70451918	70452093	70451918	70452063	70452207	70452338	3,1,0	125,136,140	2,4,4	171,132,190	179	149	1	1.0	0.02,0.006,0.0	0.01,0.025,0.017	-0.009
ENSMUSG00000020831	0610010K14Rik	11	-	70235996	70236211	70236023	70236211	70235205	70235468	19,8,26	55,78,86	26,20,24	125,99,122	176	149	1	1.0	0.226,0.08,0.204	0.15,0.146,0.143	0.024
ENSMUSG00000020831	0610010K14Rik	11	-	70235996	70236211	70236023	70236211	70235207	70235464	11,13,10	17,5,9	23,4,14	12,12,13	176	149	1	1.0	0.354,0.688,0.485	0.619,0.22,0.477	0.07
ENSMUSG00000020886	Dlg4	11	+	70026922	70027087	70026922	70026988	70030398	70030452	0,0,0	29,25,30	0,0,2	31,32,44	248	149	1	1.0	0.0,0.0,0.0	0.0,0.0,0.027	-0.009
ENSMUSG00000059796	Eif4a1	11	-	69668195	69668548	69668404	69668548	69668021	69668111	3421,3731,3993	0,0,0	5103,3895,5635	0,0,2	358	149	1	1.0	1.0,1.0,1.0	1.0,1.0,0.999	0.0
ENSMUSG00000020776	Fbf1	11	-	116147903	116148228	116148120	116148228	116147707	116147826	60,38,36	0,2,0	39,37,55	0,0,0	366	149	1	1.0	1.0,0.886,1.0	1.0,1.0,1.0	-0.038
ENSMUSG00000020898	Ctc1	11	+	69021029	69021193	69021029	69021115	69022376	69022614	47,21,45	0,0,0	51,37,102	0,1,0	227	149	1	1.0	1.0,1.0,1.0	1.0,0.96,1.0	0.013
ENSMUSG00000046207	Pik3r6	11	+	68534192	68534283	68534192	68534271	68536103	68536226	30,32,43	0,3,0	35,32,43	2,8,2	161	149	0.360496817928	1.0	1.0,0.908,1.0	0.942,0.787,0.952	0.076
ENSMUSG00000023007	Prpf40b	15	+	99315479	99315581	99315479	99315569	99315722	99315900	1,0,2	17,17,17	1,1,5	18,6,19	161	149	1	1.0	0.052,0.0,0.098	0.049,0.134,0.196	-0.076
ENSMUSG00000020910	Adprm	11	-	67041392	67042107	67041480	67042107	67040218	67040335	8,4,5	48,46,55	7,9,7	62,53,61	237	149	1	1.0	0.095,0.052,0.054	0.066,0.096,0.067	-0.009
ENSMUSG00000022974	Paxbp1	16	-	91030415	91030556	91030432	91030556	91027229	91027329	109,115,120	29,18,15	176,135,190	30,22,41	166	149	1	1.0	0.771,0.852,0.878	0.84,0.846,0.806	0.003
ENSMUSG00000018501	Ncor1	11	-	62349352	62349493	62349394	62349493	62345234	62345318	84,82,131	0,1,0	84,106,117	0,0,6	191	149	1	1.0	1.0,0.985,1.0	1.0,1.0,0.938	0.016
ENSMUSG00000018501	Ncor1	11	-	62354370	62354472	62354382	62354472	62353233	62353334	85,68,103	6,11,5	71,95,116	5,11,7	161	149	1	1.0	0.929,0.851,0.95	0.929,0.889,0.939	-0.009
ENSMUSG00000018501	Ncor1	11	-	62378496	62378654	62378514	62378654	62376634	62376761	51,34,47	34,39,48	14,41,44	31,30,74	167	149	0.48795858756	1.0	0.572,0.438,0.466	0.287,0.549,0.347	0.098
ENSMUSG00000021483	Cdk20	13	+	64436492	64436614	64436492	64436603	64436765	64436828	109,102,101	1,0,5	138,99,165	6,2,3	160	149	1	1.0	0.99,1.0,0.95	0.955,0.979,0.981	0.008
ENSMUSG00000021483	Cdk20	13	+	64436765	64436846	64436765	64436828	64437388	64437512	1,3,3	123,131,107	3,2,0	157,108,167	167	149	1	1.0	0.007,0.02,0.024	0.017,0.016,0.0	0.006
ENSMUSG00000020538	Srebf1	11	-	60206172	60206310	60206187	60206310	60205855	60206077	83,141,102	13,13,7	117,98,165	1,4,8	164	149	0.427990559175	1.0	0.853,0.908,0.93	0.991,0.957,0.949	-0.069
ENSMUSG00000005417	Mprip	11	+	59737071	59737582	59737071	59737228	59741119	59741261	156,145,139	58,80,82	204,202,326	68,62,114	503	149	0.18080347322	1.0	0.443,0.349,0.334	0.471,0.491,0.459	-0.098
ENSMUSG00000020472	Zkscan17	11	-	59503383	59503810	59503676	59503810	59502919	59503100	146,129,140	1,2,2	170,164,170	0,4,4	442	149	1	1.0	0.98,0.956,0.959	1.0,0.933,0.935	0.009
ENSMUSG00000049755	Zfp672	11	-	58322568	58322729	58322599	58322729	58319323	58319590	4,3,8	0,2,0	2,4,5	0,0,3	180	149	1	1.0	1.0,0.554,1.0	1.0,1.0,0.58	-0.009
ENSMUSG00000020514	Mrpl22	11	+	58171793	58172021	58171793	58171842	58173032	58173150	16,9,26	109,90,118	33,24,33	145,84,160	328	149	1	1.0	0.063,0.043,0.091	0.094,0.115,0.086	-0.033
ENSMUSG00000035762	Tmem161b	13	+	84283984	84284185	84283984	84284125	84286684	84286798	5,15,19	42,26,27	19,5,19	34,24,39	209	149	1	1.0	0.078,0.291,0.334	0.285,0.129,0.258	0.01
ENSMUSG00000032745	Gpbp1	13	-	111453023	111453423	111453372	111453423	111448932	111448999	182,152,256	15,5,13	229,209,292	10,7,12	498	149	1	1.0	0.784,0.901,0.855	0.873,0.899,0.879	-0.037
ENSMUSG00000033809	Alg3	16	-	20610542	20610761	20610579	20610761	20607763	20607884	31,33,38	0,0,1	42,28,32	0,0,2	186	149	1	1.0	1.0,1.0,0.968	1.0,1.0,0.928	0.013
ENSMUSG00000049321	Zfp2	11	-	50910705	50910876	50910749	50910876	50910435	50910525	5,1,1	0,0,0	0,4,2	1,2,0	193	149	1	1.0	1.0,1.0,1.0	0.0,0.607,1.0	0.464
ENSMUSG00000020362	Cnot6	11	-	49685247	49685352	49685262	49685352	49685086	49685155	24,20,29	35,42,55	19,23,36	31,37,67	164	149	1	1.0	0.384,0.302,0.324	0.358,0.361,0.328	-0.012
ENSMUSG00000057098	Ebf1	11	+	44621166	44621349	44621166	44621230	44621920	44621976	0,0,0	1,0,8	2,0,0	0,3,12	268	149	1	1.0	0.0,NA,0.0	1.0,0.0,0.0	-0.333
ENSMUSG00000057098	Ebf1	11	+	44883813	44883955	44883813	44883931	44907903	44908037	0,0,5	0,0,3	1,0,4	0,0,0	173	149	1	1.0	NA,NA,0.589	1.0,NA,1.0	-0.411
ENSMUSG00000040767	Snrnp25	11	+	32206959	32207050	32206959	32207043	32207556	32207662	159,200,192	0,1,6	307,173,248	2,0,5	156	149	1	1.0	1.0,0.995,0.968	0.993,1.0,0.979	-0.003
ENSMUSG00000022940	Pigp	16	-	94370740	94371015	94370894	94371015	94370088	94370192	8,6,3	0,0,0	4,3,11	0,2,1	303	149	1	1.0	1.0,1.0,1.0	1.0,0.425,0.844	0.244
ENSMUSG00000020290	Xpo1	11	+	23267661	23268690	23267661	23267763	23268848	23268912	88,34,109	1,2,2	50,75,79	1,2,2	1076	149	0.521610138544	1.0	0.924,0.702,0.883	0.874,0.839,0.845	-0.016
ENSMUSG00000020290	Xpo1	11	+	23267661	23268690	23267661	23267763	23271132	23271205	80,34,105	161,105,152	49,67,73	75,127,165	1076	149	1	1.0	0.064,0.043,0.087	0.083,0.068,0.058	-0.005
ENSMUSG00000078974	Sec61g	11	-	16508078	16508484	16508103	16508484	16506372	16506472	30,24,24	267,309,337	37,20,27	371,304,440	174	149	1	1.0	0.088,0.062,0.057	0.079,0.053,0.05	0.008
ENSMUSG00000021477	Ctsl	13	-	64368111	64368238	64368115	64368238	64367859	64368006	2,0,0	9758,13501,14161	1,0,0	13439,11218,18169	153	149	1	1.0	0.0,0.0,0.0	0.0,0.0,0.0	0.0
ENSMUSG00000034175	Rhbdd3	11	+	5105180	5105347	5105180	5105313	5105432	5105717	66,31,50	7,0,0	76,54,60	0,0,7	183	149	1	1.0	0.885,1.0,1.0	1.0,1.0,0.875	0.003
ENSMUSG00000020451	Limk2	11	-	3357971	3358298	3358109	3358298	3355810	3355916	3,3,1	38,37,33	2,4,2	19,39,41	287	149	1	1.0	0.039,0.04,0.015	0.052,0.051,0.025	-0.011
ENSMUSG00000020454	Eif4enif1	11	+	3229868	3230101	3229868	3230065	3233987	3234059	44,51,66	0,1,1	43,54,65	0,0,0	185	149	1	1.0	1.0,0.976,0.982	1.0,1.0,1.0	-0.014
ENSMUSG00000020454	Eif4enif1	11	+	3229868	3230101	3229868	3230065	3234461	3234645	48,39,58	0,0,0	55,46,58	2,0,0	185	149	1	1.0	1.0,1.0,1.0	0.957,1.0,1.0	0.014
ENSMUSG00000023764	Sfi1	11	-	3134625	3135542	3135282	3135542	3134317	3134501	50,45,34	1,0,0	43,43,73	0,0,0	806	149	1	1.0	0.902,1.0,1.0	1.0,1.0,1.0	-0.033
ENSMUSG00000023764	Sfi1	11	-	3188877	3189056	3188940	3189056	3187239	3187410	1,2,1	8,25,8	0,5,0	14,9,16	212	149	1	1.0	0.081,0.053,0.081	0.0,0.281,0.0	-0.022
ENSMUSG00000025786	Zdhhc3	9	-	123100258	123100592	123100262	123100592	123084213	123084310	0,0,0	5,7,3	0,2,1	3,9,11	153	149	1	1.0	0.0,0.0,0.0	0.0,0.178,0.081	-0.086
ENSMUSG00000025786	Zdhhc3	9	-	123100258	123100592	123100262	123100592	123089031	123089156	4,0,5	146,172,172	1,4,3	148,167,229	153	149	1	1.0	0.026,0.0,0.028	0.007,0.023,0.013	0.004
ENSMUSG00000025188	Hps1	19	-	42766685	42766833	42766709	42766833	42765912	42765982	9,4,9	0,2,3	12,4,9	0,0,0	173	149	0.444684622902	1.0	1.0,0.633,0.721	1.0,1.0,1.0	-0.215
ENSMUSG00000025188	Hps1	19	-	42766685	42766833	42766709	42766833	42766129	42766216	42,31,32	57,49,61	59,38,54	51,50,69	173	149	0.467743366481	1.0	0.388,0.353,0.311	0.499,0.396,0.403	-0.082
ENSMUSG00000032512	Wdr48	9	+	119916725	119916833	119916725	119916791	119917110	119917207	94,92,132	0,0,0	112,98,135	0,1,0	191	149	1	1.0	1.0,1.0,1.0	1.0,0.987,1.0	0.004
ENSMUSG00000044791	Setd2	9	+	110561115	110561248	110561115	110561239	110562936	110563014	1,2,0	79,98,93	0,3,1	104,67,116	158	149	1	1.0	0.012,0.019,0.0	0.0,0.041,0.008	-0.006
ENSMUSG00000032480	Dhx30	9	-	110084728	110084868	110084780	110084868	110084320	110084646	142,147,132	4,2,2	207,122,178	0,0,1	201	149	1	1.0	0.963,0.982,0.98	1.0,1.0,0.992	-0.022
ENSMUSG00000032480	Dhx30	9	-	110085684	110086031	110085949	110086031	110085411	110085571	132,113,152	0,0,0	216,108,201	0,0,1	414	149	1	1.0	1.0,1.0,1.0	1.0,1.0,0.986	0.005
ENSMUSG00000032480	Dhx30	9	-	110086931	110087195	110087119	110087195	110086530	110086706	103,88,107	0,0,0	107,73,149	0,0,1	337	149	1	1.0	1.0,1.0,1.0	1.0,1.0,0.985	0.005
ENSMUSG00000032480	Dhx30	9	-	110115035	110115582	110115490	110115582	110112970	110113090	28,28,34	1,5,4	31,38,38	7,3,3	604	149	1	1.0	0.874,0.58,0.677	0.522,0.758,0.758	0.031
ENSMUSG00000023259	Slc26a6	9	+	108856940	108857105	108856940	108857050	108857191	108857344	26,41,35	6,4,3	28,32,60	0,0,8	204	149	0.612721949346	1.0	0.76,0.882,0.895	1.0,1.0,0.846	-0.103
ENSMUSG00000022961	Son	16	+	91671348	91674141	91671348	91671465	91674694	91674774	943,622,770	25,14,12	844,763,1182	22,11,29	2825	149	1	1.0	0.665,0.701,0.772	0.669,0.785,0.683	0.0
ENSMUSG00000032604	Qars	9	+	108508382	108508986	108508382	108508530	108509148	108509224	323,304,325	0,4,0	326,262,385	0,0,0	605	149	1	1.0	1.0,0.949,1.0	1.0,1.0,1.0	-0.017
ENSMUSG00000032604	Qars	9	+	108508876	108509004	108508876	108508986	108509148	108509224	2,0,1	311,289,305	0,0,0	319,250,364	167	149	1	1.0	0.006,0.0,0.003	0.0,0.0,0.0	0.003
ENSMUSG00000032604	Qars	9	+	108514745	108514844	108514745	108514829	108514966	108515033	16,11,16	0,0,0	29,9,13	1,0,0	164	149	1	1.0	1.0,1.0,1.0	0.963,1.0,1.0	0.012
ENSMUSG00000032604	Qars	9	+	108514745	108514873	108514745	108514829	108514966	108515033	392,459,460	0,0,0	591,344,540	1,0,0	193	149	1	1.0	1.0,1.0,1.0	0.998,1.0,1.0	0.001
ENSMUSG00000032604	Qars	9	+	108514745	108514873	108514745	108514844	108514966	108515033	376,448,444	0,0,0	562,336,529	0,1,2	178	149	1	1.0	1.0,1.0,1.0	1.0,0.996,0.996	0.003
ENSMUSG00000006676	Usp19	9	+	108494626	108494698	108494626	108494687	108494811	108494927	251,221,314	7,0,11	255,232,357	2,4,0	160	149	1	1.0	0.971,1.0,0.964	0.992,0.982,1.0	-0.013
ENSMUSG00000079334	Nat6	9	+	107579099	107580935	107579099	107579385	107582816	107583519	223,231,287	0,0,1	334,239,396	0,0,0	1699	149	1	1.0	1.0,1.0,0.962	1.0,1.0,1.0	-0.013
ENSMUSG00000032577	Mapkapk3	9	-	107262422	107263764	107263624	107263764	107261877	107261957	198,224,198	3,14,13	235,217,344	2,2,5	1351	149	0.00536999568526	0.571367540912	0.879,0.638,0.627	0.928,0.923,0.884	-0.197
ENSMUSG00000040813	Tex264	9	-	106684928	106684995	106684946	106684995	106673516	106673738	35,30,33	0,0,0	56,42,61	2,0,0	167	149	1	1.0	1.0,1.0,1.0	0.962,1.0,1.0	0.013
ENSMUSG00000040813	Tex264	9	-	106684928	106684995	106684946	106684995	106681867	106682163	307,398,402	12,10,17	461,387,590	18,9,26	167	149	1	1.0	0.958,0.973,0.955	0.958,0.975,0.953	0.0
ENSMUSG00000041506	Rrp9	9	+	106481759	106482031	106481759	106481886	106482911	106483036	6,0,3	41,68,56	3,2,9	42,50,81	294	149	1	1.0	0.069,0.0,0.026	0.035,0.02,0.053	-0.004
ENSMUSG00000042210	Abhd14a	9	-	106443805	106443942	106443826	106443942	106440620	106440856	2,5,6	10,13,14	5,4,7	8,13,21	170	149	1	1.0	0.149,0.252,0.273	0.354,0.212,0.226	-0.039
ENSMUSG00000042210	Abhd14a	9	-	106443805	106443942	106443826	106443942	106440620	106440910	0,4,4	0,0,0	0,0,2	3,2,0	170	149	1	1.0	NA,1.0,1.0	0.0,0.0,1.0	0.667
ENSMUSG00000032786	Alas1	9	-	106237968	106238239	106238074	106238239	106236439	106236708	20,10,19	1029,1199,1155	31,25,28	1389,1100,1528	255	149	1	1.0	0.011,0.005,0.01	0.013,0.013,0.011	-0.004
ENSMUSG00000032786	Alas1	9	-	106241115	106241785	106241635	106241785	106239531	106239716	1326,1633,1557	11,0,10	1637,1386,2013	6,8,13	669	149	1	1.0	0.964,1.0,0.972	0.984,0.975,0.972	0.002
ENSMUSG00000032570	Atp2c1	9	-	105451792	105451879	105451803	105451879	105448821	105448888	0,0,6	140,157,150	0,0,1	132,150,235	160	149	1	1.0	0.0,0.0,0.036	0.0,0.0,0.004	0.011
ENSMUSG00000033220	Rac2	15	-	78570677	78570803	78570731	78570803	78565913	78566031	4,5,0	1050,1078,1196	3,5,6	1492,1220,1542	203	149	1	1.0	0.003,0.003,0.0	0.001,0.003,0.003	-0.0
ENSMUSG00000032456	Nmnat3	9	+	98296603	98296980	98296603	98296732	98354018	98355757	61,47,53	2,0,4	38,60,60	0,2,6	397	149	1	1.0	0.92,1.0,0.833	1.0,0.918,0.79	0.015
ENSMUSG00000097195	Snhg5	9	-	88521917	88522381	88522306	88522381	88521649	88521716	84,116,110	0,0,0	136,115,136	0,0,6	538	149	1	1.0	1.0,1.0,1.0	1.0,1.0,0.863	0.046
ENSMUSG00000032423	Syncrip	9	-	88477073	88477187	88477099	88477187	88476788	88476965	322,348,361	1,0,0	370,449,495	0,0,0	175	149	1	1.0	0.996,1.0,1.0	1.0,1.0,1.0	-0.001
ENSMUSG00000024050	Wiz	17	-	32381055	32381156	32381083	32381156	32367823	32368147	0,1,2	1,0,11	1,0,0	1,0,10	177	149	1	1.0	0.0,1.0,0.133	0.457,NA,0.0	0.149
ENSMUSG00000024050	Wiz	17	-	32381055	32381156	32381083	32381156	32378839	32379118	0,2,0	1,1,0	1,0,0	1,5,4	177	149	1	1.0	0.0,0.627,NA	0.457,0.0,0.0	0.161
ENSMUSG00000066456	Hmgn3	9	-	83110992	83111106	83111033	83111106	83109947	83110429	21,16,26	20,16,25	41,17,23	32,25,48	190	149	0.700190290932	1.0	0.452,0.44,0.449	0.501,0.348,0.273	0.073
ENSMUSG00000032192	Gnb5	9	+	75334168	75334360	75334168	75334301	75335650	75335794	0,0,0	44,23,39	2,0,0	38,63,64	208	149	1	1.0	0.0,0.0,0.0	0.036,0.0,0.0	-0.012
ENSMUSG00000034858	Fam214a	9	+	75023584	75023746	75023584	75023653	75025650	75025847	4,4,4	27,30,27	11,2,2	52,19,31	242	149	1	1.0	0.084,0.076,0.084	0.115,0.061,0.038	0.01
ENSMUSG00000075595	Zfp652	11	+	95748999	95750147	95748999	95749607	95752874	95753022	156,146,164	17,17,27	135,128,186	14,24,25	689	149	1	1.0	0.665,0.65,0.568	0.676,0.536,0.617	0.018
ENSMUSG00000090626	Tex9	9	-	72479923	72480775	72480596	72480775	72478339	72478422	5,6,5	3,2,0	1,10,4	4,0,0	822	149	0.252283106746	1.0	0.232,0.352,1.0	0.043,1.0,1.0	-0.153
ENSMUSG00000032228	Tcf12	9	-	71868071	71870147	71870073	71870147	71858839	71858954	137,115,91	0,0,1	109,74,161	1,3,7	2151	149	0.000304795974724	0.0590106728448	1.0,1.0,0.863	0.883,0.631,0.614	0.245
ENSMUSG00000033543	Gtf2a2	9	+	70012570	70012952	70012570	70012661	70015291	70015410	16,14,17	108,130,134	19,9,35	171,141,171	440	149	1	1.0	0.048,0.035,0.041	0.036,0.021,0.065	0.001
ENSMUSG00000033543	Gtf2a2	9	+	70016818	70017191	70016818	70016923	70018679	70018818	69,38,45	3,0,2	42,39,50	7,5,6	417	149	0.0057705221914	0.584746248729	0.892,1.0,0.889	0.682,0.736,0.749	0.205
ENSMUSG00000033543	Gtf2a2	9	+	70016818	70017191	70016818	70016923	70019388	70019515	80,49,64	115,121,136	61,51,65	121,149,170	417	149	1	1.0	0.199,0.126,0.144	0.153,0.109,0.12	0.029
ENSMUSG00000049659	Aftph	11	-	20696750	20698373	20698312	20698373	20692464	20692588	53,60,56	117,127,107	91,69,113	126,118,177	1711	149	1	1.0	0.038,0.04,0.044	0.059,0.048,0.053	-0.013
ENSMUSG00000022864	D16Ertd472e	16	-	78576190	78576657	78576390	78576657	78575920	78576054	7,10,18	0,0,0	13,12,11	0,2,3	349	149	0.284372409025	1.0	1.0,1.0,1.0	1.0,0.719,0.61	0.224
ENSMUSG00000022864	D16Ertd472e	16	-	78576190	78576657	78576423	78576657	78575920	78576054	7,10,20	0,4,2	13,16,14	5,5,5	382	149	0.15582373543	1.0	1.0,0.494,0.796	0.504,0.555,0.522	0.236
ENSMUSG00000022864	D16Ertd472e	16	-	78576390	78576657	78576423	78576657	78575920	78576054	0,0,2	0,4,2	0,6,6	5,5,5	182	149	1	1.0	NA,0.0,0.45	0.0,0.496,0.496	-0.106
ENSMUSG00000021629	Slc30a5	13	-	100813297	100813506	100813464	100813506	100812647	100812805	259,232,271	2,7,3	321,277,397	7,4,5	316	149	1	1.0	0.984,0.94,0.977	0.956,0.97,0.974	0.0
ENSMUSG00000041064	Pif1	9	+	65589004	65589604	65589004	65589137	65589712	65589827	9,5,5	0,0,0	3,6,8	4,2,0	616	149	0.00428029124504	0.505105928919	1.0,1.0,1.0	0.154,0.421,1.0	0.475
ENSMUSG00000034485	Uaca	9	+	60854315	60854503	60854315	60854497	60856197	60856235	6,5,11	0,2,10	7,0,16	2,10,11	155	149	0.169778248771	1.0	1.0,0.706,0.514	0.771,0.0,0.583	0.289
ENSMUSG00000025237	Parp6	9	+	59623917	59624433	59623917	59624012	59624663	59624754	59,56,69	0,1,0	60,66,105	0,0,0	570	149	1	1.0	1.0,0.936,1.0	1.0,1.0,1.0	-0.021
ENSMUSG00000025237	Parp6	9	+	59630618	59630829	59630618	59630769	59631339	59631393	86,75,81	11,7,9	80,68,120	8,2,21	209	149	1	1.0	0.848,0.884,0.865	0.877,0.96,0.803	-0.014
ENSMUSG00000025237	Parp6	9	+	59641023	59641810	59641023	59641096	59648829	59648909	5,18,12	24,42,26	7,3,20	30,32,34	863	149	1	1.0	0.035,0.069,0.074	0.039,0.016,0.092	0.01
ENSMUSG00000025236	Adpgk	9	+	59310227	59313236	59310227	59310348	59313752	59313851	350,410,376	10,6,0	525,443,673	2,0,0	3037	149	0.00191977835364	0.27235255577	0.632,0.77,1.0	0.928,1.0,1.0	-0.175
ENSMUSG00000032336	Nptn	9	+	58643528	58643802	58643528	58643684	58650496	58650518	1737,1936,2006	85,47,58	2607,2277,3158	59,80,73	267	149	1	1.0	0.919,0.958,0.951	0.961,0.941,0.96	-0.011
ENSMUSG00000035597	Prpf39	12	+	65043231	65043877	65043231	65043357	65044005	65044124	93,66,99	20,13,13	86,51,117	22,16,23	669	149	0.635759916712	1.0	0.509,0.531,0.629	0.465,0.415,0.531	0.086
ENSMUSG00000055720	Ubl7	9	+	57912637	57912931	57912637	57912850	57914553	57914673	3,0,3	188,206,221	2,1,0	261,195,286	230	149	1	1.0	0.01,0.0,0.009	0.005,0.003,0.0	0.004
ENSMUSG00000032316	Clk3	9	-	57758283	57761040	57760823	57761040	57755251	57755368	339,243,317	3,0,0	347,282,433	0,0,2	2689	149	1	1.0	0.862,1.0,1.0	1.0,1.0,0.923	-0.02
ENSMUSG00000032316	Clk3	9	-	57758626	57761040	57760823	57761040	57758283	57758350	274,186,234	16,12,13	277,206,325	24,22,33	2346	149	0.146315743264	1.0	0.521,0.496,0.533	0.423,0.373,0.385	0.123
ENSMUSG00000000088	Cox5a	9	+	57528955	57530362	57528955	57529072	57531668	57531792	1254,1355,1351	0,0,2	1936,1272,1809	0,0,0	1439	149	1	1.0	1.0,1.0,0.986	1.0,1.0,1.0	-0.005
ENSMUSG00000032295	Man2c1	9	+	57131158	57131281	57131158	57131258	57131531	57131655	116,131,99	3,0,2	130,131,224	5,0,3	172	149	1	1.0	0.971,1.0,0.977	0.957,1.0,0.985	0.002
ENSMUSG00000032295	Man2c1	9	+	57131158	57131285	57131158	57131258	57131531	57131655	22,31,23	3,0,2	25,13,34	5,0,3	176	149	1	1.0	0.861,1.0,0.907	0.809,1.0,0.906	0.018
ENSMUSG00000032295	Man2c1	9	+	57131158	57131285	57131158	57131281	57131531	57131655	0,1,0	94,101,76	0,0,0	105,118,190	153	149	1	1.0	0.0,0.01,0.0	0.0,0.0,0.0	0.003
ENSMUSG00000042557	Sin3a	9	+	57118069	57118171	57118069	57118162	57119092	57119187	9,16,7	46,58,58	6,9,13	64,56,75	158	149	1	1.0	0.156,0.206,0.102	0.081,0.132,0.14	0.037
ENSMUSG00000032322	Pstpip1	9	+	56123747	56124673	56123747	56123793	56125123	56125222	500,608,651	6,0,10	719,566,880	0,0,5	1029	149	1	1.0	0.923,1.0,0.904	1.0,1.0,0.962	-0.045
ENSMUSG00000034007	Scaper	9	-	55864385	55864604	55864403	55864604	55859747	55859918	0,1,2	19,8,11	1,2,9	3,18,8	167	149	0.0158184804373	1.0	0.0,0.1,0.14	0.229,0.09,0.501	-0.193
ENSMUSG00000032030	Cul5	9	-	53642517	53642826	53642680	53642826	53634971	53635065	35,22,16	0,2,1	19,24,44	0,0,0	312	149	1	1.0	1.0,0.84,0.884	1.0,1.0,1.0	-0.092
ENSMUSG00000037971	1110032A03Rik	9	-	50764695	50764926	50764764	50764926	50764223	50764290	64,66,66	4,0,2	97,67,99	8,0,0	218	149	1	1.0	0.916,1.0,0.958	0.892,1.0,1.0	-0.006
ENSMUSG00000032264	Zw10	9	+	49069573	49069982	49069573	49069812	49071581	49071653	0,0,2	59,59,75	2,2,1	84,57,83	319	149	1	1.0	0.0,0.0,0.012	0.011,0.016,0.006	-0.007
ENSMUSG00000042790	Rnf214	9	-	45899745	45900256	45900210	45900256	45898431	45898491	103,78,92	0,1,10	82,82,172	4,2,5	614	149	1	1.0	1.0,0.95,0.691	0.833,0.909,0.893	0.002
ENSMUSG00000042790	Rnf214	9	-	45904769	45904919	45904805	45904919	45899745	45900256	2,0,0	27,18,21	8,0,3	24,12,41	185	149	0.55364121464	1.0	0.056,0.0,0.0	0.212,0.0,0.056	-0.071
ENSMUSG00000032086	Bace1	9	+	45854626	45854843	45854626	45854655	45856087	45856225	27,35,21	1,0,0	27,26,42	1,0,1	337	149	1	1.0	0.923,1.0,1.0	0.923,1.0,0.949	0.017
ENSMUSG00000059412	Fxyd2	9	+	45408299	45409549	45408299	45408374	45409702	45409733	37,22,32	0,7,0	42,8,46	0,0,0	1324	149	0.514574485516	1.0	1.0,0.261,1.0	1.0,1.0,1.0	-0.246
ENSMUSG00000002028	Kmt2a	9	-	44817604	44817786	44817705	44817786	44816594	44816659	3,1,0	20,13,24	1,0,0	12,16,21	250	149	1	1.0	0.082,0.044,0.0	0.047,0.0,0.0	0.026
ENSMUSG00000002028	Kmt2a	9	-	44833897	44834020	44833906	44834020	44832860	44833045	0,1,1	6,5,9	1,8,5	7,17,10	158	149	1	1.0	0.0,0.159,0.095	0.119,0.307,0.32	-0.164
ENSMUSG00000043923	Ccdc84	9	-	44413442	44413533	44413470	44413533	44413136	44413201	15,20,30	12,12,19	37,18,27	16,13,23	177	149	1	1.0	0.513,0.584,0.571	0.661,0.538,0.497	-0.009
ENSMUSG00000032115	Hyou1	9	+	44379583	44379676	44379583	44379595	44380512	44380610	7,0,0	9,12,20	0,9,0	10,29,18	230	149	1	1.0	0.335,0.0,0.0	0.0,0.167,0.0	0.056
ENSMUSG00000032115	Hyou1	9	+	44388277	44388604	44388277	44388365	44388791	44388925	188,211,220	2,0,1	216,208,262	2,4,2	388	149	1	1.0	0.973,1.0,0.988	0.976,0.952,0.981	0.017
ENSMUSG00000034157	Cipc	12	+	86952743	86953004	86952743	86952931	86959727	86959828	3,6,5	12,11,11	0,6,2	15,4,31	222	149	0.364539442137	1.0	0.144,0.268,0.234	0.0,0.502,0.042	0.034
ENSMUSG00000059495	Arhgef12	9	-	43022810	43022872	43022814	43022872	43020604	43020783	0,0,7	35,11,16	0,1,1	17,27,38	153	149	1	1.0	0.0,0.0,0.299	0.0,0.035,0.025	0.08
ENSMUSG00000015656	Hspa8	9	+	40801917	40802623	40801917	40802127	40802738	40802891	6235,5946,7413	0,0,0	6821,6218,9235	0,0,3	645	149	1	1.0	1.0,1.0,1.0	1.0,1.0,0.999	0.0
ENSMUSG00000025602	Zfp202	9	+	40207198	40207694	40207198	40207690	40208304	40208515	1,5,6	0,2,2	0,3,4	4,3,0	153	149	0.191014072589	1.0	1.0,0.709,0.745	0.0,0.493,1.0	0.32
ENSMUSG00000023186	Vwa5a	9	+	38738485	38738720	38738485	38738616	38741097	38741224	1,0,0	458,420,453	0,0,0	495,470,624	253	149	1	1.0	0.001,0.0,0.0	0.0,0.0,0.0	0.0
ENSMUSG00000039219	Arid4b	13	+	14169918	14170179	14169918	14170071	14181219	14181304	42,19,35	4,0,8	24,34,37	9,5,2	257	149	0.878313651164	1.0	0.859,1.0,0.717	0.607,0.798,0.915	0.085
ENSMUSG00000034303	Ccdc15	9	-	37342425	37342621	37342435	37342621	37320396	37320510	1,0,0	0,0,3	0,0,0	0,1,2	159	149	1	1.0	1.0,NA,0.0	NA,0.0,0.0	0.5
ENSMUSG00000020741	Cluh	11	+	74665922	74666076	74665922	74666066	74666154	74666294	59,57,95	3,1,0	75,95,122	0,0,0	159	149	1	1.0	0.949,0.982,1.0	1.0,1.0,1.0	-0.023
ENSMUSG00000035443	Thyn1	9	+	27003596	27003778	27003596	27003764	27005145	27005214	141,136,150	1,13,9	202,170,222	5,13,16	163	149	1	1.0	0.992,0.905,0.938	0.974,0.923,0.927	0.004
ENSMUSG00000073468	Sft2d1	17	+	8321799	8322140	8321799	8321835	8323276	8323335	11,12,6	402,558,522	5,14,27	669,497,689	454	149	1	1.0	0.009,0.007,0.004	0.002,0.009,0.013	-0.001
ENSMUSG00000073468	Sft2d1	17	+	8321799	8323335	8321799	8321835	8326954	8327442	91,60,88	0,0,1	84,64,128	0,0,0	1649	149	1	1.0	1.0,1.0,0.888	1.0,1.0,1.0	-0.037
ENSMUSG00000079677	Fdx1l	9	-	21073074	21073318	21073263	21073318	21068029	21068117	214,265,281	4,0,1	383,283,330	0,1,5	338	149	1	1.0	0.959,1.0,0.992	1.0,0.992,0.967	-0.003
ENSMUSG00000003299	Mrpl4	9	+	21006133	21006235	21006133	21006185	21006826	21006944	1,5,1	245,272,267	0,1,4	385,243,370	199	149	1	1.0	0.003,0.014,0.003	0.0,0.003,0.008	0.003
ENSMUSG00000003299	Mrpl4	9	+	21006826	21006944	21006826	21006856	21007263	21007477	142,178,145	0,0,0	207,131,197	0,1,0	237	149	1	1.0	1.0,1.0,1.0	1.0,0.988,1.0	0.004
ENSMUSG00000003299	Mrpl4	9	+	21006826	21006944	21006826	21006856	21007363	21007540	152,184,149	0,0,0	213,131,213	2,4,3	237	149	1	1.0	1.0,1.0,1.0	0.985,0.954,0.978	0.028
ENSMUSG00000003299	Mrpl4	9	+	21006826	21006944	21006826	21006856	21007433	21007540	315,333,322	1,0,0	467,303,468	0,0,1	237	149	1	1.0	0.995,1.0,1.0	1.0,1.0,0.997	-0.001
ENSMUSG00000084786	Ubl5	9	+	20645405	20645493	20645405	20645489	20645621	20645659	2,0,1	1491,1514,1812	4,2,4	2246,1513,2374	153	149	1	1.0	0.001,0.0,0.001	0.002,0.001,0.002	-0.001
ENSMUSG00000084786	Ubl5	9	+	20645621	20645693	20645621	20645659	20646529	20646769	9,5,25	0,0,0	19,5,11	0,1,0	183	149	1	1.0	1.0,1.0,1.0	1.0,0.803,1.0	0.066
ENSMUSG00000063108	Zfp26	9	-	20444258	20444985	20444893	20444985	20442179	20442265	40,34,36	0,4,1	25,23,63	1,0,6	784	149	0.36592826194	1.0	1.0,0.618,0.872	0.826,1.0,0.666	-0.001
ENSMUSG00000039048	Foxred1	9	-	35209939	35210165	35209944	35210165	35209415	35209529	1,0,0	100,65,107	0,1,0	89,75,85	154	149	1	1.0	0.01,0.0,0.0	0.0,0.013,0.0	-0.001
ENSMUSG00000031935	Med17	9	-	15271555	15271741	15271610	15271741	15267413	15267551	2,4,1	3,0,8	1,0,4	2,0,7	204	149	1	1.0	0.327,1.0,0.084	0.268,NA,0.294	0.189
ENSMUSG00000031935	Med17	9	-	15271555	15271741	15271610	15271741	15270342	15270527	2,4,1	60,63,83	1,0,2	102,90,125	204	149	1	1.0	0.024,0.044,0.009	0.007,0.0,0.012	0.019
ENSMUSG00000022359	Wdyhv1	15	+	58148333	58148441	58148333	58148433	58150605	58150656	5,2,7	73,39,26	7,15,12	66,35,53	157	149	0.302874431901	1.0	0.061,0.046,0.204	0.091,0.289,0.177	-0.082
ENSMUSG00000031922	Cep57	9	-	13816816	13817003	13816886	13817003	13816054	13816132	1,0,0	48,35,44	1,1,0	38,50,55	219	149	1	1.0	0.014,0.0,0.0	0.018,0.013,0.0	-0.006
ENSMUSG00000053110	Yap1	9	-	7962282	7962402	7962288	7962402	7952952	7953134	0,0,1	2,10,15	0,0,1	8,3,23	155	149	1	1.0	0.0,0.0,0.06	0.0,0.0,0.04	0.007
ENSMUSG00000049723	Mmp12	9	+	7347490	7347575	7347490	7347538	7348677	7348832	364,320,408	21,9,4	358,398,549	11,24,14	186	149	1	1.0	0.933,0.966,0.988	0.963,0.93,0.969	0.008
ENSMUSG00000049723	Mmp12	9	+	7347405	7348832	7347405	7347538	7349722	7349871	30823,34316,41387	11,9,11	36095,36200,50754	5,6,23	1443	149	1	1.0	0.997,0.997,0.997	0.999,0.998,0.996	-0.001
ENSMUSG00000049723	Mmp12	9	+	7347405	7348832	7347405	7347538	7350011	7350137	17777,19362,23600	4,4,16	20530,20761,29278	1,5,8	1443	149	1	1.0	0.998,0.998,0.993	1.0,0.998,0.997	-0.002
ENSMUSG00000022561	Gpaa1	15	+	76332159	76332287	76332159	76332271	76332483	76332631	0,6,1	111,133,132	9,2,2	161,119,188	165	149	1	1.0	0.0,0.039,0.007	0.048,0.015,0.01	-0.009
ENSMUSG00000034254	Agpat1	17	+	34610871	34611005	34610871	34610926	34611273	34611449	290,284,375	2,1,9	356,270,420	8,6,8	228	149	1	1.0	0.99,0.995,0.965	0.967,0.967,0.972	0.015
ENSMUSG00000034254	Agpat1	17	+	34610871	34611005	34610871	34610926	34611604	34611700	118,113,149	1,0,0	132,110,160	0,0,0	228	149	1	1.0	0.987,1.0,1.0	1.0,1.0,1.0	-0.004
ENSMUSG00000022124	Fbxl3	14	-	103095192	103095541	103095336	103095541	103092303	103092426	248,214,231	9,9,19	205,248,345	13,11,13	293	149	1	1.0	0.933,0.924,0.861	0.889,0.92,0.931	-0.007
ENSMUSG00000002825	Qtrt1	9	+	21417271	21417397	21417271	21417387	21418283	21418422	3,7,2	39,30,37	8,8,8	42,31,26	159	149	0.308262064621	1.0	0.067,0.179,0.048	0.151,0.195,0.224	-0.092
ENSMUSG00000040785	Ttc3	16	+	94370766	94370971	94370766	94370861	94383911	94384066	3,5,0	5,0,0	3,2,6	0,3,0	259	149	1	1.0	0.257,1.0,NA	1.0,0.277,1.0	-0.13
ENSMUSG00000022106	Rcbtb2	14	+	73154314	73154410	73154314	73154408	73154830	73154894	27,25,29	831,730,858	41,29,37	804,716,1078	151	149	1	1.0	0.031,0.033,0.032	0.048,0.038,0.033	-0.008
ENSMUSG00000020659	Cbll1	12	-	31494581	31494749	31494590	31494749	31492078	31492176	0,1,2	1,1,0	0,4,4	2,0,2	158	149	0.36643216357	1.0	0.0,0.485,1.0	0.0,1.0,0.654	-0.056
ENSMUSG00000020659	Cbll1	12	-	31494581	31494749	31494590	31494749	31492078	31492179	23,27,40	12,5,9	35,34,61	12,6,20	158	149	1	1.0	0.644,0.836,0.807	0.733,0.842,0.742	-0.01
ENSMUSG00000022089	Bin3	14	+	70118603	70118734	70118603	70118652	70123840	70123881	0,0,0	231,220,245	6,0,2	295,215,280	231	149	1	1.0	0.0,0.0,0.0	0.013,0.0,0.005	-0.006
ENSMUSG00000022089	Bin3	14	+	70123840	70124042	70123840	70123881	70124182	70124244	3,7,7	323,279,320	12,8,17	385,281,341	310	149	1	1.0	0.004,0.012,0.01	0.015,0.013,0.023	-0.008
ENSMUSG00000022089	Bin3	14	+	70128849	70128994	70128849	70128986	70129517	70129558	0,1,0	230,237,249	1,6,1	294,256,323	157	149	1	1.0	0.0,0.004,0.0	0.003,0.022,0.003	-0.008
ENSMUSG00000035845	Alg12	15	-	88814428	88814648	88814453	88814648	88806557	88806721	1,1,1	4,4,11	1,0,2	3,2,7	174	149	1	1.0	0.176,0.176,0.072	0.222,0.0,0.197	0.002
ENSMUSG00000059456	Ptk2b	14	-	66158014	66158072	66158047	66158072	66157060	66157107	5,4,13	556,438,546	13,12,8	704,578,779	182	149	1	1.0	0.007,0.007,0.019	0.015,0.017,0.008	-0.002
ENSMUSG00000022035	Ccdc25	14	+	65851616	65854177	65851616	65851668	65856423	65856527	56,71,75	0,0,0	51,63,105	0,3,0	2658	149	1	1.0	1.0,1.0,1.0	1.0,0.541,1.0	0.153
ENSMUSG00000097589	Dleu2	14	-	61648481	61648822	61648617	61648822	61643359	61643455	0,2,2	0,1,0	9,1,4	2,0,4	285	149	1	1.0	NA,0.511,1.0	0.702,1.0,0.343	0.074
ENSMUSG00000047153	Khnyn	14	+	55885773	55887618	55885773	55885991	55887713	55887844	351,335,338	1,0,0	250,364,484	0,0,0	1776	149	1	1.0	0.967,1.0,1.0	1.0,1.0,1.0	-0.011
ENSMUSG00000047153	Khnyn	14	+	55893991	55894159	55893991	55894099	55894286	55894388	6,10,6	34,21,29	7,18,14	32,28,38	209	149	0.759751449124	1.0	0.112,0.253,0.129	0.135,0.314,0.208	-0.054
ENSMUSG00000002320	Tm9sf1	14	-	55640966	55641588	55641269	55641588	55640384	55640570	687,638,847	1,0,0	849,633,1076	2,0,4	452	149	1	1.0	0.996,1.0,1.0	0.993,1.0,0.989	0.005
ENSMUSG00000079197	Psme2	14	-	55587653	55588094	55588039	55588094	55587446	55587565	362,363,386	0,0,0	542,386,552	0,0,1	535	149	1	1.0	1.0,1.0,1.0	1.0,1.0,0.994	0.002
ENSMUSG00000022216	Psme1	14	+	55580917	55580976	55580917	55580972	55581051	55581138	0,0,1	655,675,741	3,1,3	1025,771,1022	153	149	1	1.0	0.0,0.0,0.001	0.003,0.001,0.003	-0.002
ENSMUSG00000040701	Ap1g2	14	-	55104581	55104927	55104830	55104927	55104362	55104458	43,40,50	6,9,7	69,50,49	18,7,12	398	149	0.83245046461	1.0	0.728,0.625,0.728	0.589,0.728,0.605	0.053
ENSMUSG00000022641	Bbx	16	-	50432110	50432389	50432241	50432389	50428909	50428981	9,13,14	17,14,6	6,25,15	5,11,24	280	149	1	1.0	0.22,0.331,0.554	0.39,0.547,0.25	-0.027
ENSMUSG00000038425	Poli	18	-	70524730	70525528	70525375	70525528	70523162	70523399	4,0,0	9,2,9	2,2,0	14,8,9	794	149	1	1.0	0.077,0.0,0.0	0.026,0.045,0.0	0.002
ENSMUSG00000060373	Hnrnpc	14	-	52081788	52081903	52081827	52081903	52081259	52081307	196,182,219	257,275,306	339,271,436	377,322,417	188	149	0.590506424342	1.0	0.377,0.344,0.362	0.416,0.4,0.453	-0.062
ENSMUSG00000006289	Osgep	14	-	50916799	50917503	50917453	50917503	50916613	50916704	211,202,225	0,2,0	279,220,308	0,0,0	803	149	1	1.0	1.0,0.949,1.0	1.0,1.0,1.0	-0.017
ENSMUSG00000006289	Osgep	14	-	50917382	50917503	50917453	50917503	50916799	50916865	5,9,13	3,0,0	2,2,2	0,0,0	220	149	1	1.0	0.53,1.0,1.0	1.0,1.0,1.0	-0.157
ENSMUSG00000006289	Osgep	14	-	50917382	50917503	50917453	50917503	50917231	50917310	5,5,11	119,145,138	2,2,2	183,136,205	220	149	1	1.0	0.028,0.023,0.051	0.007,0.01,0.007	0.026
ENSMUSG00000036023	Parp2	14	+	50814869	50814966	50814869	50814955	50815351	50815427	91,63,130	3,8,8	75,91,108	0,3,6	160	149	1	1.0	0.966,0.88,0.938	1.0,0.966,0.944	-0.042
ENSMUSG00000021843	Ktn1	14	+	47734154	47734270	47734154	47734264	47736099	47736291	3,0,5	3,11,10	0,0,6	8,4,9	155	149	0.739880895892	1.0	0.49,0.0,0.325	0.0,0.0,0.391	0.141
ENSMUSG00000021843	Ktn1	14	+	47734154	47734266	47734154	47734264	47736099	47739894	3,4,0	3,11,10	1,0,0	8,4,9	151	149	0.156908430296	1.0	0.497,0.264,0.0	0.11,0.0,0.0	0.217
ENSMUSG00000050335	Lgals3	14	+	47373915	47373979	47373915	47373952	47379478	47379544	38,37,49	12,0,0	42,39,66	19,9,0	176	149	0.497297599098	1.0	0.728,1.0,1.0	0.652,0.786,1.0	0.097
ENSMUSG00000037628	Cdkn3	14	+	46767175	46767711	46767175	46767398	46768865	46768897	4,2,3	63,76,36	5,4,6	100,51,59	462	149	1	1.0	0.02,0.008,0.026	0.016,0.025,0.032	-0.006
ENSMUSG00000014496	Ankrd28	14	-	31736752	31736838	31736759	31736838	31734971	31735086	4,3,7	58,38,70	1,1,2	38,58,57	156	149	1	1.0	0.062,0.07,0.087	0.025,0.016,0.032	0.049
ENSMUSG00000038437	Mllt6	11	+	97672456	97672682	97672456	97672592	97673459	97674071	2,0,1	43,38,49	0,3,5	40,32,65	239	149	1	1.0	0.028,0.0,0.013	0.0,0.055,0.046	-0.02
ENSMUSG00000021901	Bap1	14	+	31253455	31253640	31253455	31253575	31254032	31254094	2,8,8	87,95,116	1,1,10	92,78,161	214	149	1	1.0	0.016,0.055,0.046	0.008,0.009,0.041	0.02
ENSMUSG00000042286	Stab1	14	-	31139506	31140267	31140147	31140267	31139296	31139413	2729,2488,2565	0,0,0	3920,2168,3452	1,0,0	790	149	1	1.0	1.0,1.0,1.0	0.999,1.0,1.0	0.0
ENSMUSG00000042286	Stab1	14	-	31139925	31140267	31140147	31140267	31139743	31139848	1623,1426,1518	16,3,17	2013,1325,2201	14,14,18	371	149	1	1.0	0.976,0.995,0.973	0.983,0.974,0.98	0.002
ENSMUSG00000042286	Stab1	14	-	31142957	31143267	31143117	31143267	31142668	31142867	1043,954,1068	0,0,1	1125,878,1300	0,0,0	309	149	1	1.0	1.0,1.0,0.998	1.0,1.0,1.0	-0.001
ENSMUSG00000042323	Pbrm1	14	+	31023066	31023179	31023066	31023170	31025497	31025650	0,8,5	5,0,4	0,4,1	0,1,1	158	149	1	1.0	0.0,1.0,0.541	NA,0.79,0.485	-0.124
ENSMUSG00000021957	Tkt	14	+	30568163	30569139	30568163	30568357	30569955	30570112	1645,1906,1975	2,2,3	2291,1856,2587	2,5,6	931	149	1	1.0	0.992,0.993,0.991	0.995,0.983,0.986	0.004
ENSMUSG00000059183	Mtfmt	9	+	65440345	65441688	65440345	65440448	65443878	65443970	100,92,139	1,0,0	134,112,156	0,1,0	1389	149	1	1.0	0.915,1.0,1.0	1.0,0.923,1.0	-0.003
ENSMUSG00000059183	Mtfmt	9	+	65441612	65441799	65441612	65441688	65443878	65443970	0,0,4	31,21,43	1,0,1	30,31,42	260	149	1	1.0	0.0,0.0,0.051	0.019,0.0,0.013	0.006
ENSMUSG00000021782	Dlg5	14	-	24164382	24164573	24164397	24164573	24164030	24164134	0,2,0	1,5,4	0,2,3	1,4,13	164	149	0.494609624529	1.0	0.0,0.267,0.0	0.0,0.312,0.173	-0.073
ENSMUSG00000021824	Ap3m1	14	-	21044652	21044824	21044814	21044824	21040952	21041090	205,198,246	0,0,0	209,199,320	0,4,0	311	149	1	1.0	1.0,1.0,1.0	1.0,0.96,1.0	0.013
ENSMUSG00000021819	Zswim8	14	+	20715951	20716083	20715951	20716062	20716221	20716401	112,127,120	4,0,7	157,119,194	5,8,7	170	149	1	1.0	0.961,1.0,0.938	0.965,0.929,0.96	0.015
ENSMUSG00000021819	Zswim8	14	+	20721170	20722053	20721170	20722029	20722142	20722319	32,24,25	174,131,148	34,27,61	200,131,229	173	149	1	1.0	0.137,0.136,0.127	0.128,0.151,0.187	-0.022
ENSMUSG00000039367	Sec24c	14	+	20690703	20690874	20690703	20690725	20691265	20691362	342,320,342	0,0,0	366,293,453	2,0,2	298	149	1	1.0	1.0,1.0,1.0	0.989,1.0,0.991	0.007
ENSMUSG00000039599	Fam149b	14	+	20352703	20352839	20352703	20352837	20356354	20356497	42,36,54	3,2,8	43,46,65	0,2,7	151	149	1	1.0	0.932,0.947,0.869	1.0,0.958,0.902	-0.037
ENSMUSG00000039599	Fam149b	14	+	20352703	20352839	20352703	20352837	20358023	20358140	9,1,5	0,0,3	3,0,0	0,0,0	151	149	1	1.0	1.0,1.0,0.622	1.0,NA,NA	-0.126
ENSMUSG00000036561	Ppp6r2	15	+	89253018	89253261	89253018	89253250	89256662	89256849	23,11,25	4,1,0	13,29,24	0,2,1	160	149	1	1.0	0.843,0.911,1.0	1.0,0.931,0.957	-0.045
ENSMUSG00000021733	Slc4a7	14	+	14739724	14739913	14739724	14739874	14745967	14746083	32,27,23	2,0,7	12,43,42	5,0,3	188	149	1	1.0	0.927,1.0,0.723	0.655,1.0,0.917	0.026
ENSMUSG00000053453	Thoc7	14	-	13954538	13954656	13954565	13954656	13953410	13953538	150,142,151	0,3,1	215,160,191	1,1,2	176	149	1	1.0	1.0,0.976,0.992	0.995,0.993,0.988	-0.003
ENSMUSG00000053453	Thoc7	14	-	13957459	13957631	13957553	13957631	13954538	13954656	17,7,9	4,4,4	17,13,17	2,4,6	243	149	0.739166370664	1.0	0.723,0.518,0.58	0.839,0.666,0.635	-0.106
ENSMUSG00000053453	Thoc7	14	-	13957459	13957631	13957553	13957631	13957061	13957180	7,3,5	1,1,2	10,8,9	0,5,2	243	149	1	1.0	0.811,0.648,0.605	1.0,0.495,0.734	-0.055
ENSMUSG00000022982	Sod1	16	+	90220753	90224425	90220753	90220929	90225144	90225262	2892,2790,3010	0,7,0	4012,3050,4113	0,2,13	3645	149	1	1.0	1.0,0.942,1.0	1.0,0.984,0.928	0.01
ENSMUSG00000007035	Msh5	17	-	35032638	35032869	35032759	35032869	35032340	35032421	2,0,0	0,0,0	0,0,0	6,0,0	270	149	1	1.0	1.0,NA,NA	0.0,NA,NA	1.0
ENSMUSG00000007035	Msh5	17	-	35046230	35046387	35046265	35046387	35045929	35046053	1,1,0	0,0,0	9,2,3	1,0,2	184	149	1	1.0	1.0,1.0,NA	0.879,1.0,0.548	0.191
ENSMUSG00000024613	Tcof1	18	-	60821632	60821764	60821642	60821764	60819387	60819610	3,0,4	75,104,77	3,3,0	135,120,107	159	149	1	1.0	0.036,0.0,0.046	0.02,0.023,0.0	0.013
ENSMUSG00000020594	Pum2	12	+	8744614	8744749	8744614	8744743	8747156	8747294	24,28,41	125,147,153	32,32,48	112,113,188	155	149	1	1.0	0.156,0.155,0.205	0.215,0.214,0.197	-0.037
ENSMUSG00000032407	U2surp	9	-	95491264	95491300	95491267	95491300	95491090	95491173	29,43,31	59,73,68	31,31,35	46,71,110	152	149	1	1.0	0.325,0.366,0.309	0.398,0.3,0.238	0.021
ENSMUSG00000045404	Kcnk13	12	+	99964498	99964815	99964498	99964801	99965203	99966280	2,2,0	9,2,3	3,3,3	8,9,12	163	149	0.704729715741	1.0	0.169,0.478,0.0	0.255,0.234,0.186	-0.009
ENSMUSG00000025812	Pard3	8	+	127398599	127398759	127398599	127398750	127405374	127405564	0,0,0	0,0,1	1,0,2	1,0,9	158	149	1	1.0	NA,NA,0.0	0.485,NA,0.173	-0.329
ENSMUSG00000031985	Gnpat	8	+	124873332	124873509	124873332	124873479	124874218	124874348	127,132,112	1,0,4	139,161,156	2,2,1	179	149	1	1.0	0.991,1.0,0.959	0.983,0.985,0.992	-0.003
ENSMUSG00000031985	Gnpat	8	+	124886682	124886946	124886682	124886779	124887757	124887819	133,142,159	5,2,0	165,189,219	2,3,1	316	149	1	1.0	0.926,0.971,1.0	0.975,0.967,0.99	-0.012
ENSMUSG00000031976	Urb2	8	+	124035027	124035188	124035027	124035175	124036635	124036746	30,13,31	0,0,2	16,15,34	0,0,0	162	149	1	1.0	1.0,1.0,0.934	1.0,1.0,1.0	-0.022
ENSMUSG00000060510	Zfp266	9	-	20521343	20521417	20521354	20521417	20508018	20508185	1,0,0	0,0,0	0,0,1	0,0,1	160	149	1	1.0	1.0,NA,NA	NA,NA,0.482	0.518
ENSMUSG00000001065	Zfp276	8	+	123258310	123258389	123258310	123258357	123259430	123259514	22,36,24	31,27,26	26,33,45	20,21,21	181	149	0.181363929888	1.0	0.369,0.523,0.432	0.517,0.564,0.638	-0.132
ENSMUSG00000001065	Zfp276	8	+	123264815	123265070	123264815	123264926	123265313	123265431	66,71,71	0,0,0	90,60,97	0,0,1	293	149	1	1.0	1.0,1.0,1.0	1.0,1.0,0.98	0.007
ENSMUSG00000001062	Vps9d1	8	-	123245481	123245712	123245506	123245712	123245113	123245210	10,11,14	40,40,55	18,18,18	58,41,64	174	149	1	1.0	0.176,0.191,0.179	0.21,0.273,0.194	-0.044
ENSMUSG00000033862	Cdk10	8	+	123227659	123227765	123227659	123227741	123228328	123228396	0,2,6	58,71,67	1,1,0	69,48,123	173	149	1	1.0	0.0,0.024,0.072	0.012,0.018,0.0	0.022
ENSMUSG00000033862	Cdk10	8	+	123228847	123228934	123228847	123228900	123229111	123229181	8,1,14	52,80,57	7,7,5	77,68,90	183	149	1	1.0	0.111,0.01,0.167	0.069,0.077,0.043	0.033
ENSMUSG00000006589	Aprt	8	-	122576118	122576621	122576514	122576621	122575401	122575535	120,82,108	1075,1081,1124	139,105,164	1550,1228,1508	545	149	1	1.0	0.03,0.02,0.026	0.024,0.023,0.029	0.0
ENSMUSG00000049482	Ctu2	8	+	122478892	122479412	122478892	122479194	122479589	122479721	44,64,60	4,7,0	53,49,78	0,5,7	367	149	1	1.0	0.817,0.788,1.0	1.0,0.799,0.819	-0.004
ENSMUSG00000031812	Map1lc3b	8	+	121593489	121593650	121593489	121593545	121595985	121596092	36,23,45	773,691,830	45,24,41	824,656,1082	254	149	1	1.0	0.027,0.019,0.031	0.031,0.021,0.022	0.001
ENSMUSG00000031818	Cox4i1	8	+	120668221	120668375	120668221	120668355	120669308	120669382	26,0,33	1831,1776,1914	46,0,66	2626,2029,2597	169	149	1	1.0	0.012,0.0,0.015	0.015,0.0,0.022	-0.003
ENSMUSG00000031832	Taf1c	8	-	119602757	119602904	119602830	119602904	119601541	119601780	5,3,2	47,25,24	5,9,3	29,18,38	222	149	1	1.0	0.067,0.075,0.053	0.104,0.251,0.05	-0.07
ENSMUSG00000031835	Mbtps1	8	-	119515577	119518279	119518138	119518279	119510253	119510384	70,52,47	1,0,1	49,68,49	0,2,0	2710	149	1	1.0	0.794,1.0,0.721	1.0,0.651,1.0	-0.045
ENSMUSG00000074063	Osgin1	8	+	119442432	119443107	119442432	119442569	119443191	119443283	315,313,402	10,4,15	329,236,427	3,8,12	687	149	1	1.0	0.872,0.944,0.853	0.96,0.865,0.885	-0.014
ENSMUSG00000014633	Cmc2	8	-	116911083	116911234	116911127	116911234	116894087	116894159	3,2,3	81,75,78	3,10,1	128,88,95	193	149	1	1.0	0.028,0.02,0.029	0.018,0.081,0.008	-0.01
ENSMUSG00000031753	Cog4	8	+	110849867	110849950	110849867	110849922	110851335	110851450	151,95,147	2,0,0	111,140,180	0,0,1	177	149	1	1.0	0.985,1.0,1.0	1.0,1.0,0.993	-0.003
ENSMUSG00000010936	Vac14	8	+	110632448	110632616	110632448	110632611	110633452	110633515	166,149,193	0,2,3	175,171,239	3,0,1	154	149	1	1.0	1.0,0.986,0.984	0.983,1.0,0.996	-0.003
ENSMUSG00000010936	Vac14	8	+	110710317	110710556	110710317	110710492	110711592	110711711	2,1,1	124,170,174	2,0,3	208,156,260	213	149	1	1.0	0.011,0.004,0.004	0.007,0.0,0.008	0.001
ENSMUSG00000003848	Nob1	8	-	107424737	107424870	107424751	107424870	107421481	107421612	78,93,90	2,0,2	106,87,95	3,2,4	163	149	1	1.0	0.973,1.0,0.976	0.97,0.975,0.956	0.016
ENSMUSG00000036270	Edc4	8	+	105890239	105890447	105890239	105890417	105890521	105890677	10,0,4	56,68,94	0,3,1	47,55,70	179	149	1	1.0	0.129,0.0,0.034	0.0,0.043,0.012	0.036
ENSMUSG00000036672	Cenpt	8	-	105846164	105846391	105846315	105846391	105845259	105845436	12,8,3	50,33,61	11,5,20	58,55,63	300	149	1	1.0	0.107,0.107,0.024	0.086,0.043,0.136	-0.009
ENSMUSG00000036672	Cenpt	8	-	105849186	105849521	105849424	105849521	105849012	105849055	48,44,50	0,0,0	80,77,63	0,1,0	387	149	1	1.0	1.0,1.0,1.0	1.0,0.967,1.0	0.011
ENSMUSG00000013155	Enkd1	8	-	105704350	105704760	105704634	105704760	105704112	105704249	21,12,17	0,0,0	17,16,32	0,2,0	433	149	1	1.0	1.0,1.0,1.0	1.0,0.734,1.0	0.089
ENSMUSG00000032041	Tirap	9	-	35199210	35199319	35199220	35199319	35191573	35191696	13,11,17	21,16,36	4,6,12	7,15,22	159	149	1	1.0	0.367,0.392,0.307	0.349,0.273,0.338	0.035
ENSMUSG00000014778	Fhod1	8	-	105331641	105332192	105332036	105332192	105331369	105331489	188,185,202	2,0,0	223,186,264	0,0,0	544	149	1	1.0	0.963,1.0,1.0	1.0,1.0,1.0	-0.012
ENSMUSG00000031885	Cbfb	8	+	105202451	105202578	105202451	105202547	105215903	105217981	216,191,231	131,106,118	256,238,336	145,163,148	180	149	1	1.0	0.577,0.599,0.618	0.594,0.547,0.653	0.0
ENSMUSG00000031878	Nae1	8	-	104527377	104530116	104530055	104530116	104524334	104524444	22,19,21	0,0,0	28,27,14	1,0,0	2827	149	1	1.0	1.0,1.0,1.0	0.596,1.0,1.0	0.135
ENSMUSG00000031878	Nae1	8	-	104527377	104530116	104530055	104530116	104527082	104527162	95,90,85	0,1,0	110,111,113	1,0,0	2827	149	1	1.0	1.0,0.826,1.0	0.853,1.0,1.0	-0.009
ENSMUSG00000020743	Mif4gd	11	-	115609279	115609435	115609370	115609435	115609060	115609096	126,113,110	1,0,0	127,102,162	0,0,1	240	149	1	1.0	0.987,1.0,1.0	1.0,1.0,0.99	-0.001
ENSMUSG00000031788	Kifc3	8	-	95106462	95106644	95106492	95106644	95105719	95105824	34,45,58	0,0,1	45,59,73	0,0,2	179	149	1	1.0	1.0,1.0,0.98	1.0,1.0,0.968	0.004
ENSMUSG00000031787	Katnb1	8	+	95095888	95096406	95095888	95096019	95097211	95097288	55,55,57	0,0,0	72,79,108	0,0,3	536	149	1	1.0	1.0,1.0,1.0	1.0,1.0,0.909	0.03
ENSMUSG00000031787	Katnb1	8	+	95097954	95098180	95097954	95098031	95098318	95098435	37,47,38	0,0,1	58,45,59	0,0,0	298	149	1	1.0	1.0,1.0,0.95	1.0,1.0,1.0	-0.017
ENSMUSG00000031781	Ciapin1	8	-	94828260	94828439	94828276	94828439	94826634	94826703	0,0,2	0,0,0	0,0,1	0,0,1	165	149	1	1.0	NA,NA,1.0	NA,NA,0.475	0.525
ENSMUSG00000031734	Irx3	8	-	91799658	91800798	91799672	91800798	91799410	91799477	0,0,0	2,19,20	0,0,2	16,10,30	163	149	1	1.0	0.0,0.0,0.0	0.0,0.0,0.057	-0.019
ENSMUSG00000056608	Chd9	8	+	91036325	91036598	91036325	91036550	91037406	91037575	37,19,30	7,4,3	25,24,28	0,10,8	197	149	1	1.0	0.8,0.782,0.883	1.0,0.645,0.726	0.031
ENSMUSG00000005150	Wdr83	8	-	85076023	85076284	85076216	85076284	85075822	85075937	92,80,72	0,0,0	135,95,91	4,0,1	342	149	1	1.0	1.0,1.0,1.0	0.936,1.0,0.975	0.03
ENSMUSG00000005150	Wdr83	8	-	85080060	85080225	85080119	85080225	85079580	85079691	8,10,9	0,1,0	8,2,11	0,2,3	208	149	0.367647906421	1.0	1.0,0.878,1.0	1.0,0.417,0.724	0.246
ENSMUSG00000005150	Wdr83	8	-	85080053	85080225	85080060	85080225	85079788	85079837	1,1,2	0,0,0	0,0,1	0,0,2	156	149	1	1.0	1.0,1.0,1.0	NA,NA,0.323	0.677
ENSMUSG00000005150	Wdr83	8	-	85080053	85080225	85080119	85080225	85079788	85079837	7,5,11	72,45,51	8,2,10	73,83,58	215	149	1	1.0	0.063,0.071,0.13	0.071,0.016,0.107	0.023
ENSMUSG00000005150	Wdr83	8	-	85080060	85080225	85080119	85080225	85079788	85079837	6,4,9	72,45,51	8,2,11	73,83,58	208	149	1	1.0	0.056,0.06,0.112	0.073,0.017,0.12	0.006
ENSMUSG00000052456	Asna1	8	-	85018809	85018918	85018810	85018918	85018521	85018719	0,0,0	461,475,545	2,0,0	747,485,712	150	149	1	1.0	0.0,0.0,0.0	0.003,0.0,0.0	-0.001
ENSMUSG00000001909	Trmt1	8	+	84689256	84689376	84689256	84689349	84689707	84689908	2,2,4	15,11,7	5,4,5	16,18,21	176	149	1	1.0	0.101,0.133,0.326	0.209,0.158,0.168	0.008
ENSMUSG00000001909	Trmt1	8	+	84695221	84695337	84695221	84695324	84695427	84695530	111,121,102	3,3,8	107,106,127	4,9,3	162	149	1	1.0	0.971,0.974,0.921	0.961,0.915,0.975	0.005
ENSMUSG00000001909	Trmt1	8	+	84697268	84697348	84697268	84697338	84697424	84697559	1,0,7	139,141,103	3,0,0	182,81,178	159	149	1	1.0	0.007,0.0,0.06	0.015,0.0,0.0	0.017
ENSMUSG00000004994	Ccdc130	8	-	84262966	84263048	84262992	84263048	84261739	84261800	0,1,1	23,18,28	5,1,7	32,22,25	175	149	1	1.0	0.0,0.045,0.03	0.117,0.037,0.193	-0.091
ENSMUSG00000005465	Il27ra	8	-	84035840	84036273	84036084	84036273	84034191	84034293	0,0,1	1,8,5	1,4,4	4,6,10	393	149	0.216227552595	1.0	0.0,0.0,0.07	0.087,0.202,0.132	-0.117
ENSMUSG00000002885	Adgre5	8	-	83734295	83734352	83734301	83734352	83734008	83734125	417,295,336	25,19,25	343,343,543	32,22,34	155	149	1	1.0	0.941,0.937,0.928	0.912,0.937,0.939	0.006
ENSMUSG00000036990	Otud4	8	+	79664980	79665143	79664980	79665017	79666715	79666839	75,60,107	14,7,5	76,118,131	7,8,9	275	149	1	1.0	0.744,0.823,0.921	0.855,0.889,0.887	-0.048
ENSMUSG00000037022	Mmaa	8	-	79281176	79281654	79281180	79281654	79278201	79278324	12,5,5	7,1,9	10,9,22	9,3,6	153	149	0.656278689287	1.0	0.625,0.83,0.351	0.52,0.745,0.781	-0.08
ENSMUSG00000022792	Yars2	16	+	16306497	16306618	16306497	16306599	16307209	16307380	44,46,62	3,0,1	58,50,92	1,0,0	168	149	1	1.0	0.929,1.0,0.982	0.981,1.0,1.0	-0.023
ENSMUSG00000060519	Tor3a	1	-	156673238	156673646	156673529	156673646	156669370	156669636	15,7,4	188,177,229	6,9,18	227,224,296	440	149	1	1.0	0.026,0.013,0.006	0.009,0.013,0.02	0.001
ENSMUSG00000043411	Usp48	4	+	137623273	137623515	137623273	137623388	137625159	137625287	0,0,2	85,70,93	0,3,0	74,71,121	276	149	1	1.0	0.0,0.0,0.011	0.0,0.022,0.0	-0.004
ENSMUSG00000023072	Cep89	7	+	35420874	35421029	35420874	35420958	35423299	35423403	0,0,0	12,19,6	0,1,0	12,11,36	220	149	1	1.0	0.0,0.0,0.0	0.0,0.058,0.0	-0.019
ENSMUSG00000031921	Terf2	8	-	107076609	107076996	107076878	107076996	107072559	107072645	187,222,168	0,0,1	231,136,232	0,0,1	418	149	1	1.0	1.0,1.0,0.984	1.0,1.0,0.988	-0.001
ENSMUSG00000012126	Ubxn11	4	+	134109559	134109658	134109559	134109645	134112514	134112609	5,4,2	0,0,0	0,0,3	0,1,3	162	149	1	1.0	1.0,1.0,1.0	NA,0.0,0.479	0.76
ENSMUSG00000086290	Snhg12	4	+	132310150	132310504	132310150	132310215	132310833	132311024	63,63,67	0,0,1	85,66,85	2,0,1	438	149	1	1.0	1.0,1.0,0.958	0.935,1.0,0.967	0.019
ENSMUSG00000028849	Map7d1	4	-	126240022	126240137	126240031	126240137	126238521	126238632	70,76,86	35,13,23	61,63,86	35,29,36	158	149	0.320553932048	1.0	0.654,0.846,0.779	0.622,0.672,0.693	0.097
ENSMUSG00000030894	Tpp1	7	-	105751959	105752053	105751981	105752053	105751589	105751729	0,0,0	781,731,801	0,0,3	844,815,1229	171	149	1	1.0	0.0,0.0,0.0	0.0,0.0,0.002	-0.001
ENSMUSG00000030894	Tpp1	7	-	105751981	105752196	105752170	105752196	105751589	105751729	797,746,824	0,0,1	869,835,1264	0,0,0	338	149	1	1.0	1.0,1.0,0.997	1.0,1.0,1.0	-0.001
ENSMUSG00000026696	Vamp4	1	+	162588195	162588296	162588195	162588250	162589464	162589544	468,478,480	0,5,0	511,477,643	0,0,6	195	149	1	1.0	1.0,0.986,1.0	1.0,1.0,0.988	-0.001
ENSMUSG00000026656	Fcgr2b	1	-	170963324	170963465	170963408	170963465	170961195	170961233	28,24,39	5,7,2	33,23,34	9,5,3	233	149	1	1.0	0.782,0.687,0.926	0.701,0.746,0.879	0.023
ENSMUSG00000006392	Med8	4	+	118411657	118411852	118411657	118411802	118412351	118412492	0,5,5	227,208,233	6,1,18	264,252,356	199	149	1	1.0	0.0,0.018,0.016	0.017,0.003,0.036	-0.007
ENSMUSG00000022614	Lmf2	15	-	89354426	89354817	89354455	89354817	89354082	89354297	44,80,83	0,0,0	105,113,132	0,1,1	178	149	1	1.0	1.0,1.0,1.0	1.0,0.99,0.991	0.006
ENSMUSG00000022614	Lmf2	15	-	89354426	89354817	89354563	89354817	89354082	89354297	49,84,85	1,1,0	107,120,150	0,0,0	286	149	1	1.0	0.962,0.978,1.0	1.0,1.0,1.0	-0.02
ENSMUSG00000022614	Lmf2	15	-	89354455	89354817	89354563	89354817	89354082	89354297	5,4,2	1,1,0	2,8,19	0,0,0	257	149	1	1.0	0.744,0.699,1.0	1.0,1.0,1.0	-0.186
ENSMUSG00000066861	Oas1g	5	-	120881823	120882069	120881884	120882069	120879099	120879332	11,9,29	20,18,37	6,16,7	61,42,50	210	149	0.00221376670403	0.294430971636	0.281,0.262,0.357	0.065,0.213,0.09	0.177
ENSMUSG00000028601	Echdc2	4	+	108169860	108170226	108169860	108169948	108172088	108172175	0,0,4	2,4,0	2,0,0	0,0,4	427	149	1	1.0	0.0,0.0,1.0	1.0,NA,0.0	-0.167
ENSMUSG00000029673	Auts2	5	-	131472237	131472479	131472258	131472479	131470413	131470458	0,1,0	0,0,0	0,0,0	1,0,2	170	149	1	1.0	NA,1.0,NA	0.0,NA,0.0	1.0
ENSMUSG00000067367	Lyar	5	+	38223133	38223231	38223133	38223227	38224626	38224797	1,7,9	4,0,0	5,2,5	3,13,2	153	149	0.0158496209308	1.0	0.196,1.0,1.0	0.619,0.13,0.709	0.246
ENSMUSG00000052812	Atad2b	12	+	4940091	4941766	4940091	4940245	4941971	4942074	0,0,4	13,8,9	0,0,0	4,17,24	1670	149	1	1.0	0.0,0.0,0.038	0.0,0.0,0.0	0.013
ENSMUSG00000046591	Ticrr	7	+	79675271	79675462	79675271	79675408	79677226	79677445	0,0,0	5,10,5	0,0,1	5,11,3	203	149	1	1.0	0.0,0.0,0.0	0.0,0.0,0.197	-0.066
ENSMUSG00000046591	Ticrr	7	+	79680907	79681047	79680907	79681008	79681809	79681903	0,0,1	6,0,4	0,0,0	1,1,7	188	149	1	1.0	0.0,NA,0.165	0.0,0.0,0.0	0.083
ENSMUSG00000040860	Crocc	4	-	141019707	141020489	141020273	141020489	141019162	141019312	23,21,42	1,0,0	29,26,28	4,0,0	715	149	1	1.0	0.827,1.0,1.0	0.602,1.0,1.0	0.075
ENSMUSG00000008575	Nfib	4	-	82323544	82323710	82323571	82323710	82320473	82320556	0,0,5	0,0,2	2,0,6	0,0,1	176	149	1	1.0	NA,NA,0.679	1.0,NA,0.836	-0.239
ENSMUSG00000026927	Sdccag3	2	-	26385497	26385609	26385540	26385609	26385082	26385145	175,150,182	0,3,2	241,164,302	1,0,1	192	149	1	1.0	1.0,0.975,0.986	0.995,1.0,0.996	-0.01
ENSMUSG00000026927	Sdccag3	2	-	26385497	26386063	26385989	26386063	26385082	26385145	186,193,211	2,2,5	252,171,329	17,3,14	641	149	0.0767070012435	1.0	0.956,0.957,0.907	0.775,0.93,0.845	0.09
ENSMUSG00000055296	Tmem245	4	-	56903353	56904049	56903917	56904049	56903211	56903247	10,0,10	0,0,2	0,0,4	0,1,3	713	149	1	1.0	1.0,NA,0.511	NA,0.0,0.218	0.647
ENSMUSG00000027247	Arhgap1	2	+	91669384	91669729	91669384	91669461	91670465	91670569	16,2,4	1,0,0	3,7,9	0,0,0	417	149	1	1.0	0.851,1.0,1.0	1.0,1.0,1.0	-0.05
ENSMUSG00000028312	Smc2	4	+	52439242	52439410	52439242	52439334	52440200	52440423	46,60,56	8,12,4	42,64,53	4,7,24	225	149	1	1.0	0.792,0.768,0.903	0.874,0.858,0.594	0.046
ENSMUSG00000028329	Xpa	4	-	46184280	46184453	46184287	46184453	46183117	46183235	1,0,1	41,43,67	1,1,0	84,58,91	156	149	1	1.0	0.023,0.0,0.014	0.011,0.016,0.0	0.003
ENSMUSG00000035601	Trmt10b	4	+	45301235	45301350	45301235	45301344	45304263	45304388	36,40,38	0,0,0	33,31,54	0,1,0	155	149	1	1.0	1.0,1.0,1.0	1.0,0.968,1.0	0.011
ENSMUSG00000035640	Cbarp	10	-	80136662	80136743	80136689	80136743	80136349	80136494	2,0,0	0,0,1	2,0,5	0,2,3	176	149	1	1.0	1.0,NA,0.0	1.0,0.0,0.585	-0.028
ENSMUSG00000051517	Arhgef39	4	-	43497880	43498029	43497958	43498029	43497581	43497710	3,11,3	16,22,17	4,9,1	25,19,13	227	149	1	1.0	0.11,0.247,0.104	0.095,0.237,0.048	0.027
ENSMUSG00000051517	Arhgef39	4	-	43498895	43499337	43499242	43499337	43498585	43498704	18,31,21	0,0,0	45,50,38	1,0,0	496	149	1	1.0	1.0,1.0,1.0	0.931,1.0,1.0	0.023
ENSMUSG00000058818	Pirb	7	-	3716033	3717426	3716593	3717426	3715681	3715732	434,441,108	0,7,0	253,324,85	9,0,19	709	149	0.0901010257148	1.0	1.0,0.93,1.0	0.855,1.0,0.485	0.197
ENSMUSG00000058818	Pirb	7	-	3716593	3717426	3717117	3717426	3716033	3716217	514,452,554	1,0,0	677,413,636	0,0,0	673	149	1	1.0	0.991,1.0,1.0	1.0,1.0,1.0	-0.003
ENSMUSG00000058818	Pirb	7	-	3716593	3717426	3717117	3717426	3716033	3716336	608,519,651	3,0,6	757,475,741	4,10,19	673	149	1	1.0	0.978,1.0,0.96	0.977,0.913,0.896	0.051
ENSMUSG00000040687	Madd	2	-	91158404	91158488	91158407	91158488	91157984	91158143	87,106,74	8,7,10	115,82,118	5,10,7	152	149	1	1.0	0.914,0.937,0.879	0.958,0.889,0.943	-0.02
ENSMUSG00000040687	Madd	2	-	91158404	91158488	91158416	91158488	91157984	91158143	93,107,79	22,27,23	119,82,125	26,11,30	161	149	1	1.0	0.796,0.786,0.761	0.809,0.873,0.794	-0.044
ENSMUSG00000040687	Madd	2	-	91158404	91158488	91158461	91158488	91157984	91158143	108,131,113	1,0,0	157,112,166	0,0,0	206	149	1	1.0	0.987,1.0,1.0	1.0,1.0,1.0	-0.004
ENSMUSG00000040687	Madd	2	-	91158407	91158488	91158416	91158488	91157984	91158143	14,8,15	22,27,23	9,10,14	26,11,30	158	149	1	1.0	0.375,0.218,0.381	0.246,0.462,0.306	-0.013
ENSMUSG00000040687	Madd	2	-	91158407	91158488	91158461	91158488	91157984	91158143	29,32,49	1,0,0	47,40,55	0,0,0	203	149	1	1.0	0.955,1.0,1.0	1.0,1.0,1.0	-0.015
ENSMUSG00000040687	Madd	2	-	91158416	91158488	91158461	91158488	91157984	91158143	37,51,57	1,0,0	64,41,71	0,0,0	194	149	1	1.0	0.966,1.0,1.0	1.0,1.0,1.0	-0.011
ENSMUSG00000040687	Madd	2	-	91166913	91167163	91167042	91167163	91166545	91166685	95,125,162	12,10,5	136,111,191	20,10,13	278	149	1	1.0	0.809,0.87,0.946	0.785,0.856,0.887	0.032
ENSMUSG00000040687	Madd	2	-	91167507	91167718	91167527	91167718	91166913	91167167	0,0,0	117,90,132	2,0,0	81,99,104	169	149	1	1.0	0.0,0.0,0.0	0.021,0.0,0.0	-0.007
ENSMUSG00000036078	Sigmar1	4	-	41740775	41740976	41740822	41740976	41740549	41740642	366,371,433	2,9,6	428,303,561	8,10,7	196	149	1	1.0	0.993,0.969,0.982	0.976,0.958,0.984	0.009
ENSMUSG00000078671	Chd2	7	-	73441585	73441799	73441768	73441799	73435734	73435978	77,70,79	9,5,6	78,103,135	10,0,6	332	149	0.808612116875	1.0	0.793,0.863,0.855	0.778,1.0,0.91	-0.059
ENSMUSG00000036553	Sh3tc1	5	-	35714062	35714258	35714112	35714258	35710860	35710994	86,70,99	5,4,1	94,76,136	2,0,4	199	149	1	1.0	0.928,0.929,0.987	0.972,1.0,0.962	-0.03
ENSMUSG00000028423	Nfx1	4	+	41015202	41016150	41015202	41015433	41017971	41018073	56,54,44	0,0,1	41,46,74	0,0,0	866	149	1	1.0	1.0,1.0,0.883	1.0,1.0,1.0	-0.039
ENSMUSG00000025899	Alkbh8	9	+	3335477	3335748	3335477	3335594	3338455	3338591	7,8,9	6,9,15	6,9,7	8,12,15	303	149	1	1.0	0.365,0.304,0.228	0.269,0.269,0.187	0.057
ENSMUSG00000050891	Tatdn1	15	-	58923828	58923968	58923904	58923968	58921273	58921417	7,4,3	44,38,35	18,2,5	10,25,48	225	149	0.641568251556	1.0	0.095,0.065,0.054	0.544,0.05,0.065	-0.148
ENSMUSG00000050891	Tatdn1	15	-	58928543	58928749	58928683	58928749	58926435	58926485	2,16,4	34,25,30	7,2,11	38,23,39	289	149	1	1.0	0.029,0.248,0.064	0.087,0.043,0.127	0.028
ENSMUSG00000039205	Ciz1	2	+	32363197	32363656	32363197	32363298	32363804	32363979	162,112,189	3,0,2	161,115,230	2,4,9	507	149	0.903905796437	1.0	0.941,1.0,0.965	0.959,0.894,0.882	0.057
ENSMUSG00000039205	Ciz1	2	+	32370863	32371113	32370863	32371101	32371248	32371408	24,22,21	15,29,36	31,23,34	54,43,41	161	149	0.730510579411	1.0	0.597,0.412,0.351	0.347,0.331,0.434	0.083
ENSMUSG00000039205	Ciz1	2	+	32370863	32371408	32370863	32371101	32371635	32371757	361,275,307	0,0,7	364,347,436	0,0,0	456	149	1	1.0	1.0,1.0,0.935	1.0,1.0,1.0	-0.022
ENSMUSG00000028284	Map3k7	4	+	31988588	31988719	31988588	31988715	31989933	31990015	101,79,93	3,0,1	64,97,145	1,0,0	153	149	1	1.0	0.97,1.0,0.989	0.984,1.0,1.0	-0.008
ENSMUSG00000028284	Map3k7	4	+	31994873	31995010	31994873	31994954	32002088	32002153	1,1,0	37,20,34	0,2,11	35,27,27	205	149	0.615258518561	1.0	0.019,0.035,0.0	0.0,0.051,0.228	-0.075
ENSMUSG00000040213	Kyat3	3	+	142706688	142706795	142706688	142706791	142718375	142718434	0,2,1	2,1,3	0,1,0	4,4,2	153	149	1	1.0	0.0,0.661,0.245	0.0,0.196,0.0	0.237
ENSMUSG00000018196	Glrx2	1	+	143741647	143741754	143741647	143741711	143745046	143745223	5,11,9	174,216,149	8,4,10	190,184,207	192	149	1	1.0	0.022,0.038,0.045	0.032,0.017,0.036	0.007
ENSMUSG00000029334	Prkg2	5	-	98971851	98972005	98971938	98972005	98969936	98970073	0,0,0	2,0,0	0,0,5	0,0,0	236	149	1	1.0	0.0,NA,NA	NA,NA,1.0	-1.0
ENSMUSG00000068040	Tm9sf4	2	+	153188953	153189077	153188953	153189049	153190830	153190949	227,209,230	1,2,5	196,202,333	0,0,1	177	149	1	1.0	0.995,0.989,0.975	1.0,1.0,0.996	-0.012
ENSMUSG00000025940	Tmem70	1	+	16665209	16665505	16665209	16665372	16667667	16667773	169,211,238	0,0,2	284,229,249	3,0,0	282	149	1	1.0	1.0,1.0,0.984	0.98,1.0,1.0	0.001
ENSMUSG00000024830	Rps6kb2	19	-	4158609	4158919	4158802	4158919	4158065	4158128	74,69,76	0,0,0	100,73,92	1,0,0	342	149	1	1.0	1.0,1.0,1.0	0.978,1.0,1.0	0.007
ENSMUSG00000024830	Rps6kb2	19	-	4158609	4158919	4158828	4158919	4158065	4158128	75,78,81	0,5,1	106,75,99	0,0,3	368	149	1	1.0	1.0,0.863,0.97	1.0,1.0,0.93	-0.032
ENSMUSG00000024830	Rps6kb2	19	-	4158802	4158919	4158828	4158919	4158065	4158128	1,9,5	0,5,1	7,2,7	0,0,3	175	149	0.134791820781	1.0	1.0,0.605,0.81	1.0,1.0,0.665	-0.083
ENSMUSG00000024830	Rps6kb2	19	-	4158824	4158919	4158828	4158919	4158065	4158128	0,6,0	0,5,1	0,0,0	0,0,3	153	149	1	1.0	NA,0.539,0.0	NA,NA,0.0	0.27
ENSMUSG00000024830	Rps6kb2	19	-	4158802	4158919	4158828	4158919	4158609	4158717	2,9,7	36,38,40	9,2,7	34,33,45	175	149	1	1.0	0.045,0.168,0.13	0.184,0.049,0.117	-0.002
ENSMUSG00000028245	Nsmaf	4	-	6420049	6421136	6421056	6421136	6418471	6418523	18,3,12	0,0,0	5,8,14	0,0,1	1156	149	1	1.0	1.0,1.0,1.0	1.0,1.0,0.643	0.119
ENSMUSG00000028245	Nsmaf	4	-	6420049	6421136	6421056	6421136	6419863	6419927	54,52,64	2,0,0	58,52,82	1,0,2	1156	149	1	1.0	0.777,1.0,1.0	0.882,1.0,0.841	0.018
ENSMUSG00000042198	Chchd7	4	+	3938913	3939131	3938913	3938962	3939423	3939526	131,84,104	4,3,5	144,88,150	9,2,0	318	149	1	1.0	0.939,0.929,0.907	0.882,0.954,1.0	-0.02
ENSMUSG00000042228	Lyn	4	+	3738724	3738861	3738724	3738798	3742441	3742487	326,296,382	92,101,131	330,349,530	100,120,145	212	149	1	1.0	0.714,0.673,0.672	0.699,0.671,0.72	-0.01
ENSMUSG00000042228	Lyn	4	+	3738724	3738861	3738724	3738798	3743196	3743302	137,115,134	0,0,0	119,117,180	0,0,5	212	149	1	1.0	1.0,1.0,1.0	1.0,1.0,0.962	0.013
ENSMUSG00000067916	Zfp991	4	+	147165340	147165409	147165340	147165386	147175846	147175904	4,3,4	29,18,28	0,2,2	19,23,29	172	149	0.518366679328	1.0	0.107,0.126,0.11	0.0,0.07,0.056	0.072
ENSMUSG00000015536	Mocs2	13	+	114825210	114825265	114825210	114825234	114826157	114826281	36,41,45	5,2,3	67,39,64	2,0,1	180	149	0.860751293	1.0	0.856,0.944,0.925	0.965,1.0,0.981	-0.074
ENSMUSG00000015536	Mocs2	13	+	114825210	114825361	114825210	114825234	114826157	114826281	548,613,659	5,2,3	645,501,824	2,0,1	276	149	1	1.0	0.983,0.994,0.992	0.994,1.0,0.998	-0.008
ENSMUSG00000015536	Mocs2	13	+	114825210	114825361	114825210	114825265	114826157	114826281	516,573,620	4,1,6	584,462,761	6,0,1	245	149	1	1.0	0.987,0.997,0.984	0.983,1.0,0.998	-0.004
ENSMUSG00000028180	Zranb2	3	+	157541699	157541869	157541699	157541821	157543157	157543244	123,146,181	3,0,0	189,148,268	0,0,0	197	149	1	1.0	0.969,1.0,1.0	1.0,1.0,1.0	-0.01
ENSMUSG00000068245	Phf11d	14	-	59352650	59353381	59353317	59353381	59351146	59351218	28,31,45	0,0,0	58,54,65	0,1,2	816	149	1	1.0	1.0,1.0,1.0	1.0,0.908,0.856	0.079
ENSMUSG00000028034	Fubp1	3	+	152226079	152226217	152226079	152226208	152228170	152228245	73,86,115	28,45,26	118,95,90	22,38,35	158	149	1	1.0	0.711,0.643,0.807	0.835,0.702,0.708	-0.028
ENSMUSG00000028034	Fubp1	3	+	152226079	152226217	152226079	152226208	152231876	152232022	4,6,6	0,0,2	5,4,3	0,0,0	158	149	1	1.0	1.0,1.0,0.739	1.0,1.0,1.0	-0.087
ENSMUSG00000023015	Racgap1	15	-	99643392	99643523	99643421	99643523	99642882	99642971	12,4,12	0,0,0	20,19,21	1,1,2	178	149	1	1.0	1.0,1.0,1.0	0.944,0.941,0.898	0.072
ENSMUSG00000039233	Tbce	13	-	14003532	14003696	14003542	14003696	14000057	14000117	1,7,2	0,1,0	2,4,1	0,0,3	159	149	1	1.0	1.0,0.868,1.0	1.0,1.0,0.238	0.21
ENSMUSG00000039233	Tbce	13	-	14003532	14003696	14003542	14003696	14001109	14001178	12,15,17	36,41,55	25,14,26	95,66,97	159	149	1	1.0	0.238,0.255,0.225	0.198,0.166,0.201	0.051
ENSMUSG00000038954	Supt3	17	+	45041215	45041386	45041215	45041306	45048281	45048392	56,53,66	1,3,1	59,40,68	0,0,7	229	149	1	1.0	0.973,0.92,0.977	1.0,1.0,0.863	0.002
ENSMUSG00000036825	Ssx2ip	3	+	146404641	146404935	146404641	146404784	146417606	146417790	22,25,20	0,0,5	22,25,28	2,3,8	300	149	0.176707226655	1.0	1.0,1.0,0.665	0.845,0.805,0.635	0.127
ENSMUSG00000022263	Trio	15	-	27742371	27742510	27742383	27742510	27741251	27741279	27,13,58	3,0,6	44,35,53	3,0,2	161	149	1	1.0	0.893,1.0,0.899	0.931,1.0,0.961	-0.033
ENSMUSG00000030871	Ears2	7	-	122046623	122048574	122048101	122048574	122044512	122044666	55,57,47	0,1,0	67,46,69	0,1,0	1627	149	1	1.0	1.0,0.839,1.0	1.0,0.808,1.0	0.01
ENSMUSG00000027365	Trpm7	2	-	126799168	126799363	126799312	126799363	126797661	126797945	111,85,110	0,0,0	128,93,123	0,1,0	293	149	1	1.0	1.0,1.0,1.0	1.0,0.979,1.0	0.007
ENSMUSG00000030180	Kdm5a	6	+	120398937	120399082	120398937	120399057	120402505	120402700	0,2,0	39,34,55	0,2,2	30,29,56	174	149	1	1.0	0.0,0.048,0.0	0.0,0.056,0.03	-0.013
ENSMUSG00000037475	Thoc2	X	-	41813416	41814008	41813949	41814008	41812458	41812494	35,13,49	51,43,37	45,40,39	56,38,47	682	149	1	1.0	0.13,0.062,0.224	0.149,0.187,0.153	-0.024
ENSMUSG00000002797	Ggct	6	-	54989411	54989557	54989499	54989557	54986832	54986968	41,33,23	2,6,5	33,41,61	0,3,8	237	149	0.803848300222	1.0	0.928,0.776,0.743	1.0,0.896,0.827	-0.092
ENSMUSG00000032557	Uba5	9	-	104055182	104055274	104055189	104055274	104054353	104054458	0,0,0	118,148,146	0,0,2	166,119,157	156	149	1	1.0	0.0,0.0,0.0	0.0,0.0,0.012	-0.004
ENSMUSG00000032557	Uba5	9	-	104060158	104060307	104060217	104060307	104056873	104056983	4,2,4	95,75,111	2,1,3	70,82,108	208	149	1	1.0	0.029,0.019,0.025	0.02,0.009,0.02	0.008
ENSMUSG00000032557	Uba5	9	-	104060158	104060307	104060222	104060307	104056873	104056983	5,4,9	1,0,3	6,2,4	0,0,0	213	149	0.603944323029	1.0	0.778,1.0,0.677	1.0,1.0,1.0	-0.182
ENSMUSG00000032557	Uba5	9	-	104060217	104060307	104060222	104060307	104056873	104056983	96,77,116	1,0,3	74,83,109	0,0,0	154	149	1	1.0	0.989,1.0,0.974	1.0,1.0,1.0	-0.012
ENSMUSG00000023235	Ccl25	8	+	4327756	4327893	4327756	4327850	4348502	4348788	3,4,5	0,0,0	4,2,4	0,0,4	192	149	1	1.0	1.0,1.0,1.0	1.0,1.0,0.437	0.188
ENSMUSG00000023235	Ccl25	8	+	4327756	4327893	4327756	4327850	4353882	4354000	3,4,5	0,0,0	4,2,4	1,0,5	192	149	0.106373900547	1.0	1.0,1.0,1.0	0.756,1.0,0.383	0.287
ENSMUSG00000062006	Rpl34	3	-	130729050	130729302	130729228	130729302	130728747	130728851	5115,5847,5931	0,1,0	7533,5804,7976	0,0,0	327	149	1	1.0	1.0,1.0,1.0	1.0,1.0,1.0	0.0
ENSMUSG00000028017	Egf	3	-	129707208	129707376	129707275	129707376	129706103	129706250	0,0,0	1,1,0	0,2,0	0,0,0	216	149	1	1.0	0.0,0.0,NA	NA,1.0,NA	-1.0
ENSMUSG00000062906	Hdac10	15	-	89126629	89126706	89126640	89126706	89126377	89126437	4,1,8	24,16,12	2,0,1	29,14,26	160	149	0.0342799604135	1.0	0.134,0.055,0.383	0.06,0.0,0.035	0.159
ENSMUSG00000038784	Cnot4	6	-	35064888	35065022	35064897	35065022	35056210	35056268	9,13,18	26,14,35	15,12,11	31,27,48	158	149	0.628463313534	1.0	0.246,0.467,0.327	0.313,0.295,0.178	0.085
ENSMUSG00000020329	Polrmt	10	-	79737599	79737886	79737799	79737886	79737456	79737509	62,55,44	0,3,0	74,45,65	1,0,1	349	149	1	1.0	1.0,0.887,1.0	0.969,1.0,0.965	-0.016
ENSMUSG00000036775	Decr2	17	-	26089963	26090300	26090096	26090300	26088928	26088997	154,125,138	0,0,0	174,148,198	1,0,0	282	149	1	1.0	1.0,1.0,1.0	0.989,1.0,1.0	0.004
ENSMUSG00000028646	Rragc	4	+	123919848	123920441	123919848	123920052	123920950	123921150	45,41,48	435,473,563	20,45,52	514,430,700	538	149	1	1.0	0.028,0.023,0.023	0.011,0.028,0.02	0.005
ENSMUSG00000003865	Gys1	7	+	45447897	45448028	45447897	45448011	45448252	45448379	1,0,0	26,29,31	0,0,0	45,42,55	166	149	1	1.0	0.033,0.0,0.0	0.0,0.0,0.0	0.011
ENSMUSG00000061461	Smim20	5	+	53268022	53268331	53268022	53268070	53277142	53277199	7,10,5	3,7,0	11,10,24	9,6,11	410	149	0.575701155187	1.0	0.459,0.342,1.0	0.308,0.377,0.442	0.225
ENSMUSG00000074358	Ccdc61	7	-	18893766	18893849	18893778	18893849	18893184	18893348	22,25,33	5,4,8	36,23,22	8,8,5	161	149	1	1.0	0.803,0.853,0.792	0.806,0.727,0.803	0.037
ENSMUSG00000074358	Ccdc61	7	-	18910132	18910398	18910342	18910398	18903781	18903939	64,92,64	3,2,0	108,51,82	1,0,0	359	149	1	1.0	0.899,0.95,1.0	0.978,1.0,1.0	-0.043
ENSMUSG00000031565	Fgfr1	8	+	25557730	25557820	25557730	25557814	25558070	25558243	16,16,31	7,9,2	25,23,58	11,19,27	155	149	0.244940528758	1.0	0.687,0.631,0.937	0.686,0.538,0.674	0.119
ENSMUSG00000031565	Fgfr1	8	+	25566710	25566913	25566710	25566907	25568187	25568333	30,43,82	13,13,15	45,38,90	2,9,24	155	149	0.835027682379	1.0	0.689,0.761,0.84	0.956,0.802,0.783	-0.084
ENSMUSG00000035086	Becn1	11	-	101294965	101295164	101294969	101295164	101294000	101294147	2,0,1	244,316,320	0,0,0	377,304,484	153	149	1	1.0	0.008,0.0,0.003	0.0,0.0,0.0	0.004
ENSMUSG00000035086	Becn1	11	-	101294965	101295164	101295034	101295164	101294000	101294147	123,123,145	0,12,4	176,122,225	1,2,2	218	149	1	1.0	1.0,0.875,0.961	0.992,0.977,0.987	-0.04
ENSMUSG00000035086	Becn1	11	-	101294969	101295164	101295034	101295164	101294000	101294147	365,439,464	0,12,4	553,426,709	1,2,2	214	149	1	1.0	1.0,0.962,0.988	0.997,0.993,0.996	-0.012
ENSMUSG00000035086	Becn1	11	-	101294969	101295164	101295034	101295164	101294000	101294228	122,124,146	0,0,0	176,122,225	0,1,0	214	149	1	1.0	1.0,1.0,1.0	1.0,0.988,1.0	0.004
ENSMUSG00000035086	Becn1	11	-	101296193	101296316	101296257	101296316	101295533	101295624	9,9,7	242,246,275	8,23,29	305,262,353	213	149	1	1.0	0.025,0.025,0.017	0.018,0.058,0.054	-0.021
ENSMUSG00000035215	Lsm7	10	-	80854939	80855143	80855024	80855143	80854617	80854708	3,9,7	0,0,0	9,10,9	0,0,2	234	149	1	1.0	1.0,1.0,1.0	1.0,1.0,0.741	0.086
ENSMUSG00000027881	Prpf38b	3	-	108908325	108908404	108908335	108908404	108907931	108908083	38,33,35	86,82,91	35,24,41	93,76,123	159	149	1	1.0	0.293,0.274,0.265	0.261,0.228,0.238	0.035
ENSMUSG00000048100	Taf13	3	+	108571698	108572113	108571698	108571748	108572879	108572958	14,11,13	37,39,42	16,22,20	64,63,71	514	149	1	1.0	0.099,0.076,0.082	0.068,0.092,0.075	0.007
ENSMUSG00000061136	Prpf40a	2	-	53191022	53191250	53191148	53191250	53189968	53190100	133,124,161	47,50,50	146,138,166	21,31,51	275	149	0.208001367035	1.0	0.605,0.573,0.636	0.79,0.707,0.638	-0.107
ENSMUSG00000014601	Strip1	3	-	107615760	107616608	107616507	107616608	107615314	107615419	74,79,112	0,0,0	101,112,152	0,0,4	896	149	1	1.0	1.0,1.0,1.0	1.0,1.0,0.863	0.046
ENSMUSG00000037816	Fbxw17	13	+	50419839	50419991	50419839	50419877	50423201	50423362	27,18,14	51,46,75	20,28,33	95,54,88	263	149	1	1.0	0.231,0.181,0.096	0.107,0.227,0.175	-0.0
ENSMUSG00000037816	Fbxw17	13	+	50419839	50420028	50419839	50419877	50423201	50423362	24,26,36	51,46,75	47,56,70	95,54,88	300	149	0.57107060189	1.0	0.189,0.219,0.193	0.197,0.34,0.283	-0.073
ENSMUSG00000037816	Fbxw17	13	+	50419839	50420028	50419839	50419991	50423201	50423362	7,11,22	10,3,0	30,28,37	3,0,0	186	149	0.0251042968514	1.0	0.359,0.746,1.0	0.889,1.0,1.0	-0.261
ENSMUSG00000037816	Fbxw17	13	+	50432170	50432346	50432170	50432261	50432427	50432555	79,68,66	0,0,2	120,70,98	6,0,2	234	149	1	1.0	1.0,1.0,0.955	0.927,1.0,0.969	0.02
ENSMUSG00000032067	Pts	9	-	50525152	50525284	50525261	50525284	50524722	50524779	10,10,10	81,98,76	9,11,9	114,63,98	258	149	1	1.0	0.067,0.056,0.071	0.044,0.092,0.05	0.003
ENSMUSG00000032067	Pts	9	-	50528023	50528232	50528145	50528232	50526869	50526949	4,6,11	6,3,7	2,4,9	5,2,6	271	149	0.968929754347	1.0	0.268,0.524,0.464	0.18,0.524,0.452	0.033
ENSMUSG00000024073	Birc6	17	+	74605988	74606135	74605988	74606123	74608096	74608284	5,10,7	25,2,29	5,10,8	9,25,27	161	149	0.836378496535	1.0	0.156,0.822,0.183	0.34,0.27,0.215	0.112
ENSMUSG00000024073	Birc6	17	+	74615219	74615357	74615219	74615330	74618435	74618563	20,15,27	27,11,5	6,17,39	16,11,36	176	149	0.413092781078	1.0	0.385,0.536,0.821	0.241,0.567,0.478	0.152
ENSMUSG00000024073	Birc6	17	+	74618435	74619838	74618435	74618563	74622035	74622251	45,26,37	0,0,0	19,40,64	0,1,0	1424	149	1	1.0	1.0,1.0,1.0	1.0,0.807,1.0	0.064
ENSMUSG00000032913	Lrig2	3	-	104465486	104467363	104467042	104467363	104463858	104464308	37,32,33	0,0,1	49,49,63	0,1,0	1705	149	1	1.0	1.0,1.0,0.743	1.0,0.811,1.0	-0.023
ENSMUSG00000059890	Ube4a	9	-	44963336	44963432	44963363	44963432	44959978	44960139	87,52,56	2,0,0	53,59,74	1,0,0	176	149	1	1.0	0.974,1.0,1.0	0.978,1.0,1.0	-0.001
ENSMUSG00000059890	Ube4a	9	-	44965472	44965549	44965484	44965549	44963336	44963432	8,1,6	38,21,14	2,0,1	17,20,27	161	149	0.0294033900297	1.0	0.163,0.042,0.284	0.098,0.0,0.033	0.119
ENSMUSG00000030409	Dmpk	7	+	19088000	19088109	19088000	19088100	19088187	19088264	13,12,6	1,0,3	17,12,16	10,0,0	158	149	1	1.0	0.925,1.0,0.654	0.616,1.0,1.0	-0.012
ENSMUSG00000030409	Dmpk	7	+	19088000	19088264	19088000	19088249	19088910	19088996	77,59,83	53,41,69	125,91,122	64,59,67	164	149	0.658306319571	1.0	0.569,0.567,0.522	0.64,0.584,0.623	-0.063
ENSMUSG00000030409	Dmpk	7	+	19091938	19092254	19091938	19092036	19092417	19092632	32,41,28	1,0,0	55,48,76	5,0,0	367	149	1	1.0	0.929,1.0,1.0	0.817,1.0,1.0	0.037
ENSMUSG00000030409	Dmpk	7	+	19091938	19092254	19091938	19092036	19092546	19092632	67,48,51	5,2,2	85,65,110	12,3,3	367	149	1	1.0	0.845,0.907,0.912	0.742,0.898,0.937	0.029
ENSMUSG00000027854	Sike1	3	+	102997242	102997409	102997242	102997385	102998489	102998603	5,4,0	104,99,138	2,1,0	115,121,123	173	149	1	1.0	0.04,0.034,0.0	0.015,0.007,0.0	0.017
ENSMUSG00000033916	Chmp2a	7	-	13032641	13032821	13032791	13032821	13032434	13032565	1292,1225,1491	4,2,5	1907,1469,1896	11,8,4	299	149	1	1.0	0.994,0.997,0.993	0.989,0.989,0.996	0.003
ENSMUSG00000039354	Smarcal1	1	+	72585637	72586404	72585637	72585918	72587050	72587101	206,189,237	1,0,0	246,199,326	0,0,0	635	149	1	1.0	0.98,1.0,1.0	1.0,1.0,1.0	-0.007
ENSMUSG00000038354	Ankrd35	3	+	96678132	96678267	96678132	96678263	96679179	96679268	0,0,2	2,2,2	0,2,0	2,3,8	153	149	1	1.0	0.0,0.0,0.493	0.0,0.394,0.0	0.033
ENSMUSG00000038374	Rbm8a	3	+	96629939	96630065	96629939	96630028	96630301	96630361	2,0,5	268,261,290	0,0,0	426,327,377	186	149	1	1.0	0.006,0.0,0.014	0.0,0.0,0.0	0.007
ENSMUSG00000015947	Fcgr1	3	-	96292252	96292510	96292469	96292510	96286983	96287232	983,1021,1364	0,0,2	1513,1305,1600	4,4,3	366	149	1	1.0	1.0,1.0,0.996	0.994,0.993,0.995	0.005
ENSMUSG00000066037	Hnrnpr	4	+	136316360	136316484	136316360	136316479	136317083	136317191	2,11,17	104,104,133	10,28,21	106,134,176	154	149	1	1.0	0.018,0.093,0.11	0.084,0.168,0.103	-0.045
ENSMUSG00000028107	Tars2	3	-	95748486	95750417	95750338	95750417	95748041	95748140	63,72,92	0,4,0	72,73,66	0,3,0	2001	149	1	1.0	1.0,0.573,1.0	1.0,0.644,1.0	-0.024
ENSMUSG00000028107	Tars2	3	-	95750837	95750984	95750866	95750984	95750700	95750765	1,1,3	30,26,29	5,1,3	39,45,59	178	149	1	1.0	0.027,0.031,0.08	0.097,0.018,0.041	-0.006
ENSMUSG00000028107	Tars2	3	-	95754318	95754515	95754371	95754515	95753006	95753130	52,56,66	0,2,2	52,69,106	3,1,0	202	149	1	1.0	1.0,0.954,0.961	0.927,0.981,1.0	0.002
ENSMUSG00000021668	Polk	13	-	96486807	96486979	96486844	96486979	96483490	96484405	20,19,32	1,1,0	24,17,36	0,0,1	186	149	1	1.0	0.941,0.938,1.0	1.0,1.0,0.966	-0.029
ENSMUSG00000005774	Rfx5	3	+	94954107	94954251	94954107	94954181	94955014	94955146	12,8,8	1,0,0	11,12,14	0,0,0	219	149	1	1.0	0.891,1.0,1.0	1.0,1.0,1.0	-0.036
ENSMUSG00000005774	Rfx5	3	+	94955014	94955146	94955014	94955136	94955351	94955385	15,9,18	7,2,1	23,18,7	2,1,1	159	149	0.259919779477	1.0	0.668,0.808,0.944	0.915,0.944,0.868	-0.102
ENSMUSG00000005774	Rfx5	3	+	94955014	94955146	94955014	94955136	94955745	94955828	2,3,1	0,0,1	2,1,4	0,0,0	159	149	1	1.0	1.0,1.0,0.484	1.0,1.0,1.0	-0.172
ENSMUSG00000027506	Tpd52	3	-	9003279	9003434	9003287	9003434	8953683	8953799	0,0,0	20,11,11	0,1,1	25,25,21	157	149	1	1.0	0.0,0.0,0.0	0.0,0.037,0.043	-0.027
ENSMUSG00000036223	Ska1	18	-	74207529	74207818	74207593	74207818	74206788	74206884	3,0,1	23,25,27	1,3,2	50,44,42	213	149	1	1.0	0.084,0.0,0.025	0.014,0.046,0.032	0.006
ENSMUSG00000001016	Ilf2	3	+	90486850	90487097	90486850	90486912	90487226	90487317	90,122,112	2,0,2	144,120,168	0,0,0	334	149	1	1.0	0.953,1.0,0.962	1.0,1.0,1.0	-0.028
ENSMUSG00000042404	Dennd4b	3	+	90270054	90270128	90270054	90270121	90270212	90270271	7,6,8	79,55,77	1,3,7	69,65,99	156	149	1	1.0	0.078,0.094,0.09	0.014,0.042,0.063	0.048
ENSMUSG00000026127	Imp4	1	+	34442909	34443104	34442909	34442993	34443377	34443487	22,15,10	223,202,212	25,11,30	281,216,283	260	149	1	1.0	0.054,0.041,0.026	0.049,0.028,0.057	-0.004
ENSMUSG00000042520	Ubap2l	3	-	90031295	90031370	90031310	90031370	90028324	90028377	55,68,55	140,107,182	99,75,124	183,152,209	164	149	0.881633973008	1.0	0.263,0.366,0.215	0.33,0.31,0.35	-0.049
ENSMUSG00000042520	Ubap2l	3	-	90038814	90039016	90038847	90039016	90038369	90038465	147,122,143	282,237,308	167,128,181	359,330,470	182	149	1	1.0	0.299,0.296,0.275	0.276,0.241,0.24	0.038
ENSMUSG00000027944	Hax1	3	-	89997386	89998003	89997737	89998003	89996246	89996298	475,473,488	0,7,8	670,530,694	9,0,2	500	149	1	1.0	1.0,0.953,0.948	0.957,1.0,0.99	-0.015
ENSMUSG00000027944	Hax1	3	-	89997386	89998003	89997801	89998003	89996246	89996298	688,692,750	2,2,6	977,743,983	8,3,10	564	149	1	1.0	0.989,0.989,0.971	0.97,0.985,0.963	0.01
ENSMUSG00000027944	Hax1	3	-	89997737	89998003	89997801	89998003	89996246	89996298	213,226,270	2,2,6	316,213,291	8,3,10	213	149	1	1.0	0.987,0.988,0.969	0.965,0.98,0.953	0.015
ENSMUSG00000027944	Hax1	3	-	89997737	89998003	89997801	89998003	89997386	89997574	562,556,657	2,0,0	834,557,820	0,0,2	213	149	1	1.0	0.995,1.0,1.0	1.0,1.0,0.997	-0.001
ENSMUSG00000042642	Flad1	3	-	89411783	89411870	89411817	89411870	89411157	89411380	52,50,48	2,2,7	53,41,55	3,1,4	183	149	1	1.0	0.955,0.953,0.848	0.935,0.971,0.918	-0.023
ENSMUSG00000005625	Psmd4	3	-	95033908	95034026	95033917	95034026	95033632	95033764	151,146,161	251,276,295	250,177,232	410,310,390	158	149	1	1.0	0.362,0.333,0.34	0.365,0.35,0.359	-0.013
ENSMUSG00000068917	Clk2	3	+	89168694	89170115	89168694	89168923	89170292	89170409	183,203,240	2,0,0	221,186,268	0,0,0	1341	149	1	1.0	0.91,1.0,1.0	1.0,1.0,1.0	-0.03
ENSMUSG00000068922	Msto1	3	-	88912623	88912778	88912702	88912778	88912236	88912300	3,0,0	60,50,82	1,0,5	72,67,70	228	149	1	1.0	0.032,0.0,0.0	0.009,0.0,0.045	-0.007
ENSMUSG00000028057	Rit1	3	+	88725994	88726179	88725994	88726068	88726279	88726471	2,0,11	334,427,378	4,3,3	488,341,447	260	149	1	1.0	0.003,0.0,0.016	0.005,0.005,0.004	0.002
ENSMUSG00000042408	Zmym6	4	+	127088328	127088554	127088328	127088336	127092911	127093083	38,47,41	0,0,0	46,50,87	0,0,1	367	149	1	1.0	1.0,1.0,1.0	1.0,1.0,0.972	0.009
ENSMUSG00000028073	Pear1	3	-	87759352	87759581	87759476	87759581	87759093	87759194	1,0,0	2,0,8	0,1,2	3,1,1	273	149	1	1.0	0.214,NA,0.0	0.0,0.353,0.522	-0.185
ENSMUSG00000041530	Ago1	4	-	126453816	126453948	126453825	126453948	126453557	126453691	4,4,5	52,43,36	4,9,6	16,37,78	158	149	1	1.0	0.068,0.081,0.116	0.191,0.187,0.068	-0.06
ENSMUSG00000038664	Herc1	9	+	66461699	66461920	66461699	66461899	66462828	66463097	21,8,16	32,28,29	21,33,30	18,20,34	170	149	0.0214895139452	1.0	0.365,0.2,0.326	0.506,0.591,0.436	-0.214
ENSMUSG00000074513	Arfip1	3	-	84529169	84529265	84529190	84529265	84527685	84527798	64,73,96	1,3,4	59,53,104	0,3,3	170	149	1	1.0	0.982,0.955,0.955	1.0,0.939,0.968	-0.005
ENSMUSG00000041396	Mettl18	1	+	163994888	163995071	163994888	163994977	163995913	163997243	6,0,1	0,3,0	3,6,2	10,1,4	243	149	0.0493760353374	1.0	1.0,0.0,1.0	0.155,0.786,0.235	0.275
ENSMUSG00000032479	Map4	9	+	110079780	110079896	110079780	110079893	110081420	110081610	5,17,9	252,218,239	7,12,13	234,274,339	152	149	1	1.0	0.019,0.071,0.036	0.028,0.041,0.036	0.007
ENSMUSG00000026349	Ccnt2	1	+	127797840	127798196	127797840	127797886	127799389	127799553	55,74,51	16,28,19	59,59,101	16,21,28	459	149	1	1.0	0.527,0.462,0.466	0.545,0.477,0.539	-0.035
ENSMUSG00000022817	Itgb5	16	+	33947714	33947881	33947714	33947852	33948656	33949153	2037,1990,2180	14,22,10	2622,1748,2933	30,25,21	178	149	1	1.0	0.992,0.987,0.995	0.987,0.983,0.992	0.004
ENSMUSG00000021820	Camk2g	14	-	20738840	20738943	20738848	20738943	20737258	20737503	3,0,0	94,56,69	7,0,0	64,59,94	157	149	1	1.0	0.029,0.0,0.0	0.094,0.0,0.0	-0.022
ENSMUSG00000021820	Camk2g	14	-	20764860	20765479	20765395	20765479	20764145	20764268	60,44,51	6,1,3	60,45,82	0,3,12	684	149	1	1.0	0.685,0.906,0.787	1.0,0.766,0.598	0.005
ENSMUSG00000032497	Lrrfip2	9	+	111182818	111182896	111182818	111182887	111188761	111188806	0,2,1	2,0,0	1,9,4	0,0,0	158	149	1	1.0	0.0,1.0,1.0	1.0,1.0,1.0	-0.333
ENSMUSG00000037369	Kdm6a	X	+	18277375	18277563	18277375	18277546	18278625	18279936	9,1,2	60,38,65	5,2,3	66,52,89	166	149	1	1.0	0.119,0.023,0.027	0.064,0.033,0.029	0.014
ENSMUSG00000034771	Tle2	10	+	81580256	81580331	81580256	81580298	81580483	81580667	26,11,14	0,0,4	10,9,14	0,0,2	182	149	1	1.0	1.0,1.0,0.741	1.0,1.0,0.851	-0.037
ENSMUSG00000034771	Tle2	10	+	81586212	81586373	81586212	81586337	81586854	81586928	10,4,7	0,4,5	1,4,13	1,0,6	185	149	0.755446850438	1.0	1.0,0.446,0.53	0.446,1.0,0.636	-0.035
ENSMUSG00000034771	Tle2	10	+	81586212	81586373	81586212	81586337	81586857	81586928	21,16,11	7,17,6	11,11,33	14,11,6	185	149	1	1.0	0.707,0.431,0.596	0.388,0.446,0.816	0.028
ENSMUSG00000054405	Dnajc8	4	+	132544055	132544751	132544055	132544122	132546636	132546708	246,268,311	25,7,20	342,277,409	14,12,13	778	149	0.578982897289	1.0	0.653,0.88,0.749	0.824,0.816,0.858	-0.072
ENSMUSG00000027751	Supt20	3	+	54693102	54693208	54693102	54693126	54695122	54695207	32,45,66	1,3,1	49,71,107	0,0,0	231	149	1	1.0	0.954,0.906,0.977	1.0,1.0,1.0	-0.054
ENSMUSG00000027751	Supt20	3	+	54693102	54693413	54693102	54693208	54695122	54696320	4,7,9	32,43,64	0,8,12	48,71,98	354	149	1	1.0	0.05,0.064,0.056	0.0,0.045,0.049	0.025
ENSMUSG00000000148	Brat1	5	+	140712504	140712901	140712504	140712877	140713052	140713172	6,2,1	12,19,25	5,10,5	18,15,36	173	149	0.468630619825	1.0	0.301,0.083,0.033	0.193,0.365,0.107	-0.083
ENSMUSG00000025762	Larp1b	3	+	40961607	40961788	40961607	40961666	40962168	40962228	0,1,0	14,14,11	0,1,0	8,15,26	271	149	1	1.0	0.0,0.038,0.0	0.0,0.035,0.0	0.001
ENSMUSG00000037270	4932438A13Rik	3	+	37030546	37030748	37030546	37030643	37032364	37032526	5,1,1	31,22,37	2,2,4	30,36,43	254	149	1	1.0	0.086,0.026,0.016	0.038,0.032,0.052	0.002
ENSMUSG00000026200	Glb1l	1	-	75208686	75209222	75209055	75209222	75208318	75208379	42,35,40	0,1,0	42,27,55	0,0,2	518	149	1	1.0	1.0,0.91,1.0	1.0,1.0,0.888	0.007
ENSMUSG00000026644	Acbd7	2	+	3340332	3340453	3340332	3340450	3340554	3340617	0,0,0	6,0,0	2,0,0	0,0,0	152	149	1	1.0	0.0,NA,NA	1.0,NA,NA	-1.0
ENSMUSG00000001930	Vwf	6	+	125656999	125657341	125656999	125657268	125658715	125658915	115,131,120	0,0,0	163,123,216	0,1,0	222	149	1	1.0	1.0,1.0,1.0	1.0,0.988,1.0	0.004
ENSMUSG00000037661	Gpr160	3	+	30855949	30856254	30855949	30856057	30877234	30877561	8,7,9	8,4,2	5,2,14	8,13,12	346	149	0.100639110906	1.0	0.301,0.43,0.66	0.212,0.062,0.334	0.261
ENSMUSG00000037661	Gpr160	3	+	30877234	30877561	30877234	30877332	30889941	30890041	46,33,31	11,8,6	44,38,68	4,9,4	378	149	0.205630322492	1.0	0.622,0.619,0.671	0.813,0.625,0.87	-0.132
ENSMUSG00000037326	Capn15	17	-	25960064	25960563	25960336	25960563	25959806	25959985	77,109,81	6,4,4	150,91,150	1,10,3	421	149	1	1.0	0.82,0.906,0.878	0.982,0.763,0.947	-0.029
ENSMUSG00000037326	Capn15	17	-	25962670	25963145	25962961	25963145	25961953	25962079	79,82,100	0,0,0	69,64,114	1,0,0	440	149	1	1.0	1.0,1.0,1.0	0.959,1.0,1.0	0.014
ENSMUSG00000074677	Sirpb1c	3	-	15832129	15832462	15832147	15832462	15802488	15802603	5,10,7	35,112,67	25,7,14	97,57,64	167	149	0.390541519112	1.0	0.113,0.074,0.085	0.187,0.099,0.163	-0.059
ENSMUSG00000032553	Srprb	9	-	103197537	103198866	103198788	103198866	103192212	103192349	202,221,211	0,0,1	234,195,326	3,0,0	1400	149	1	1.0	1.0,1.0,0.957	0.892,1.0,1.0	0.022
ENSMUSG00000001034	Mapk7	11	-	61493596	61493954	61493646	61493954	61490607	61491686	19,7,17	1,0,0	25,6,21	0,0,0	199	149	1	1.0	0.934,1.0,1.0	1.0,1.0,1.0	-0.022
ENSMUSG00000001034	Mapk7	11	-	61493505	61493954	61493523	61493954	61492903	61493069	9,12,8	3,9,12	7,5,16	23,13,12	167	149	0.20753959839	1.0	0.728,0.543,0.373	0.214,0.255,0.543	0.211
ENSMUSG00000001034	Mapk7	11	-	61493505	61493954	61493596	61493954	61492903	61493069	22,27,33	14,3,3	26,28,51	0,5,10	240	149	0.682307368526	1.0	0.494,0.848,0.872	1.0,0.777,0.76	-0.108
ENSMUSG00000001034	Mapk7	11	-	61493505	61493954	61493646	61493954	61492903	61493069	41,34,50	34,40,53	51,34,70	31,45,66	290	149	1	1.0	0.383,0.304,0.326	0.458,0.28,0.353	-0.026
ENSMUSG00000001034	Mapk7	11	-	61493523	61493954	61493596	61493954	61492903	61493069	16,24,37	14,3,3	42,36,47	0,5,10	222	149	0.472845812066	1.0	0.434,0.843,0.892	1.0,0.829,0.759	-0.14
ENSMUSG00000001034	Mapk7	11	-	61493523	61493954	61493646	61493954	61492903	61493069	35,31,54	34,40,53	67,42,66	31,45,66	272	149	0.755151998392	1.0	0.361,0.298,0.358	0.542,0.338,0.354	-0.072
ENSMUSG00000001034	Mapk7	11	-	61493596	61493954	61493646	61493954	61492903	61493069	33,10,20	34,40,53	25,11,29	31,45,66	199	149	1	1.0	0.421,0.158,0.22	0.376,0.155,0.248	0.007
ENSMUSG00000001034	Mapk7	11	-	61493523	61494266	61493646	61494266	61492903	61493185	34,22,42	0,1,0	44,30,54	0,0,0	272	149	1	1.0	1.0,0.923,1.0	1.0,1.0,1.0	-0.026
ENSMUSG00000019822	Smpd2	10	-	41488428	41488515	41488432	41488515	41488176	41488309	7,5,2	38,44,51	4,9,2	66,35,86	153	149	1	1.0	0.152,0.1,0.037	0.056,0.2,0.022	0.004
ENSMUSG00000026360	Rgs2	1	-	144002779	144003053	144002951	144003053	144002115	144002282	1128,1209,1242	3,4,6	1457,1245,1721	4,1,16	321	149	1	1.0	0.994,0.993,0.99	0.994,0.998,0.98	0.002
ENSMUSG00000044258	Ctla2a	13	-	60936469	60936557	60936490	60936557	60935546	60935669	0,3,0	5,3,9	1,2,3	7,4,18	170	149	0.710599485386	1.0	0.0,0.467,0.0	0.111,0.305,0.127	-0.025
ENSMUSG00000044258	Ctla2a	13	-	60936469	60936557	60936490	60936557	60935957	60936116	0,0,0	1,3,0	0,4,0	8,0,7	170	149	1	1.0	0.0,0.0,NA	0.0,1.0,0.0	-0.333
ENSMUSG00000003778	Brd8	18	-	34608417	34609949	34609804	34609949	34607774	34608055	222,169,239	9,7,11	289,199,314	1,11,14	1536	149	0.727593621677	1.0	0.705,0.701,0.678	0.966,0.637,0.685	-0.068
ENSMUSG00000062753	AI413582	17	-	27564148	27564410	27564384	27564410	27563772	27564016	693,691,654	0,0,0	1031,728,952	0,0,1	385	149	1	1.0	1.0,1.0,1.0	1.0,1.0,0.997	0.001
ENSMUSG00000062753	AI413582	17	-	27564561	27564750	27564621	27564750	27564148	27564254	93,106,95	0,0,0	136,85,163	0,0,3	209	149	1	1.0	1.0,1.0,1.0	1.0,1.0,0.975	0.008
ENSMUSG00000062753	AI413582	17	-	27564561	27564750	27564621	27564750	27564384	27564410	522,615,544	5,11,7	771,535,869	10,1,8	209	149	1	1.0	0.987,0.976,0.982	0.982,0.997,0.987	-0.007
ENSMUSG00000020513	Tubd1	11	+	86544990	86545336	86544990	86545230	86548782	86549002	0,0,1	9,9,2	1,0,0	12,15,11	255	149	1	1.0	0.0,0.0,0.226	0.046,0.0,0.0	0.06
ENSMUSG00000040928	S100pbp	4	-	129182208	129182532	129182331	129182532	129181966	129182100	26,27,22	0,1,4	22,22,31	4,4,5	272	149	0.120246675727	1.0	1.0,0.937,0.751	0.751,0.751,0.773	0.138
ENSMUSG00000107283	Mpv17	5	-	31145239	31145278	31145245	31145278	31144699	31144752	7,3,5	253,236,254	3,12,7	280,246,340	155	149	1	1.0	0.026,0.012,0.019	0.01,0.045,0.019	-0.006
ENSMUSG00000027550	Lrrcc1	3	+	14539910	14540114	14539910	14540066	14545495	14545692	30,12,29	1,2,2	20,26,47	3,0,7	197	149	1	1.0	0.958,0.819,0.916	0.835,1.0,0.835	0.008
ENSMUSG00000027366	Sppl2a	2	-	126919638	126920414	126920317	126920414	126917799	126917881	266,273,322	0,0,2	285,270,385	0,0,1	828	149	1	1.0	1.0,1.0,0.967	1.0,1.0,0.986	-0.006
ENSMUSG00000051048	P4ha3	7	+	100285519	100285768	100285519	100285726	100292575	100292718	0,0,0	7,3,12	0,1,0	4,13,37	191	149	1	1.0	0.0,0.0,0.0	0.0,0.057,0.0	-0.019
ENSMUSG00000058407	Txndc9	1	-	37993991	37995841	37995632	37995841	37990202	37990457	347,348,337	2,5,3	459,384,513	3,3,8	1790	149	1	1.0	0.935,0.853,0.903	0.927,0.914,0.842	0.003
ENSMUSG00000041353	Tmem29	X	-	150458961	150459154	150459071	150459154	150420341	150420441	61,57,51	13,15,13	69,42,73	23,8,17	259	149	1	1.0	0.73,0.686,0.693	0.633,0.751,0.712	0.004
ENSMUSG00000027360	Hdc	2	-	126604240	126606482	126606359	126606482	126603841	126603985	8,2,4	0,0,0	7,9,17	2,0,0	2268	149	1	1.0	1.0,1.0,1.0	0.187,1.0,1.0	0.271
ENSMUSG00000033400	Agl	3	-	116785059	116785199	116785103	116785199	116784452	116784640	82,59,85	0,0,0	43,60,113	0,2,1	193	149	1	1.0	1.0,1.0,1.0	1.0,0.959,0.989	0.017
ENSMUSG00000021693	Kif2a	13	-	106987952	106988075	106988009	106988075	106987268	106987369	30,23,36	32,25,41	16,21,35	29,35,50	206	149	0.486737673792	1.0	0.404,0.4,0.388	0.285,0.303,0.336	0.089
ENSMUSG00000005699	Pard6a	8	+	105702173	105702396	105702173	105702306	105702610	105703493	28,36,20	0,0,0	21,18,34	0,3,0	239	149	1	1.0	1.0,1.0,1.0	1.0,0.789,1.0	0.07
ENSMUSG00000025958	Creb1	1	+	64532808	64533020	64532808	64532904	64550848	64550970	97,97,129	3,1,0	71,124,135	1,0,2	265	149	1	1.0	0.948,0.982,1.0	0.976,1.0,0.974	-0.007
ENSMUSG00000002204	Napsa	7	+	44581420	44581544	44581420	44581543	44581682	44581801	433,421,471	0,0,2	635,458,763	0,0,0	150	149	1	1.0	1.0,1.0,0.996	1.0,1.0,1.0	-0.001
ENSMUSG00000025646	Atrip	9	-	109065127	109065799	109065212	109065799	109061531	109061668	46,42,51	3,0,0	48,29,53	4,1,2	234	149	1	1.0	0.907,1.0,1.0	0.884,0.949,0.944	0.043
ENSMUSG00000031591	Asah1	8	-	41374505	41374773	41374509	41374773	41354826	41354917	0,0,0	6,6,11	0,3,2	5,13,8	153	149	0.728713890574	1.0	0.0,0.0,0.0	0.0,0.183,0.196	-0.126
ENSMUSG00000040918	Slc19a2	1	+	164256746	164257349	164256746	164257235	164260791	164261017	22,11,23	2,0,10	20,18,37	0,8,10	263	149	0.960162041777	1.0	0.862,1.0,0.566	1.0,0.56,0.677	0.064
ENSMUSG00000028797	Tmem234	4	+	129600982	129601243	129600982	129601134	129601406	129601625	380,314,401	26,15,23	356,236,455	37,16,30	258	149	1	1.0	0.894,0.924,0.91	0.847,0.895,0.898	0.029
ENSMUSG00000028797	Tmem234	4	+	129600982	129601243	129600982	129601134	129601869	129601961	355,301,376	25,20,27	328,245,403	26,36,24	258	149	1	1.0	0.891,0.897,0.889	0.879,0.797,0.907	0.031
ENSMUSG00000028797	Tmem234	4	+	129600982	129601243	129600982	129601134	129602194	129602261	453,426,489	292,237,285	452,329,599	374,293,445	258	149	0.262986571064	1.0	0.473,0.509,0.498	0.411,0.393,0.437	0.08
ENSMUSG00000028797	Tmem234	4	+	129600982	129601314	129600982	129601134	129602194	129602261	308,251,313	292,237,285	277,202,353	374,293,445	329	149	0.252464385017	1.0	0.323,0.324,0.332	0.251,0.238,0.264	0.075
ENSMUSG00000028797	Tmem234	4	+	129600982	129601314	129600982	129601243	129602194	129602261	5,2,5	150,177,181	3,5,5	178,132,251	220	149	1	1.0	0.022,0.008,0.018	0.011,0.025,0.013	-0.0
ENSMUSG00000028797	Tmem234	4	+	129601406	129601625	129601406	129601533	129602194	129602261	11,23,10	38,36,41	17,6,15	33,37,81	241	149	0.972162399408	1.0	0.152,0.283,0.131	0.242,0.091,0.103	0.043
ENSMUSG00000028797	Tmem234	4	+	129601406	129601625	129601406	129601533	129602221	129602261	10,15,10	1,0,0	14,6,16	1,0,0	241	149	1	1.0	0.861,1.0,1.0	0.896,1.0,1.0	-0.012
ENSMUSG00000028797	Tmem234	4	+	129600982	129601243	129600982	129601134	129607086	129607179	319,274,319	47,53,37	282,215,358	62,36,55	258	149	1	1.0	0.797,0.749,0.833	0.724,0.775,0.79	0.03
ENSMUSG00000033460	Armcx1	X	+	134718919	134719108	134718919	134718992	134719626	134719725	0,5,4	1,0,1	2,6,1	1,0,1	265	149	1	1.0	0.0,1.0,0.692	0.529,1.0,0.36	-0.066
ENSMUSG00000058586	Serhl	15	+	83102624	83102684	83102624	83102644	83102933	83103008	0,0,0	54,50,53	0,0,2	70,60,81	189	149	1	1.0	0.0,0.0,0.0	0.0,0.0,0.019	-0.006
ENSMUSG00000032530	Lyzl4	9	-	121586692	121586990	121586802	121586990	121584333	121584583	4,2,1	0,4,1	9,2,13	2,3,7	259	149	1	1.0	1.0,0.223,0.365	0.721,0.277,0.517	0.024
ENSMUSG00000034349	Smc4	3	+	69006075	69006224	69006075	69006213	69007188	69007367	4,12,2	57,74,74	7,3,4	65,90,102	160	149	1	1.0	0.061,0.131,0.025	0.091,0.03,0.035	0.02
ENSMUSG00000002395	Use1	8	+	71368849	71369303	71368849	71368877	71369526	71369732	585,612,643	2,0,0	842,624,838	0,0,0	575	149	1	1.0	0.987,1.0,1.0	1.0,1.0,1.0	-0.004
ENSMUSG00000061689	Dlgap4	2	+	156748331	156748420	156748331	156748403	156748943	156749356	150,151,180	0,6,4	197,183,228	3,4,11	166	149	1	1.0	1.0,0.958,0.976	0.983,0.976,0.949	0.009
ENSMUSG00000064302	Clasp1	1	+	118502852	118502998	118502852	118502969	118503819	118503955	22,15,12	1,0,0	8,29,21	0,3,0	178	149	1	1.0	0.948,1.0,1.0	1.0,0.89,1.0	0.019
ENSMUSG00000086938	4930481A15Rik	19	+	5415007	5415112	5415007	5415099	5415606	5415812	22,6,17	0,2,2	16,9,33	0,0,0	162	149	1	1.0	1.0,0.734,0.887	1.0,1.0,1.0	-0.126
ENSMUSG00000026005	Rpe	1	+	66700830	66701028	66700830	66701017	66701616	66701648	3,3,3	13,3,5	1,1,1	2,6,25	160	149	0.0144269669759	1.0	0.177,0.482,0.358	0.318,0.134,0.036	0.176
ENSMUSG00000026005	Rpe	1	+	66700830	66701417	66700830	66701017	66701616	66701648	23,19,34	13,3,5	11,14,22	2,6,25	549	149	0.271117215063	1.0	0.324,0.632,0.649	0.599,0.388,0.193	0.142
ENSMUSG00000026005	Rpe	1	+	66700830	66701028	66700830	66701017	66706445	66706525	107,120,152	4,2,0	124,164,201	3,0,0	160	149	1	1.0	0.961,0.982,1.0	0.975,1.0,1.0	-0.011
ENSMUSG00000026005	Rpe	1	+	66700830	66701417	66700830	66701017	66706445	66706525	22,20,35	4,2,0	11,14,22	3,0,0	549	149	0.214607162634	1.0	0.599,0.731,1.0	0.499,1.0,1.0	-0.056
ENSMUSG00000026005	Rpe	1	+	66700830	66701417	66700830	66701028	66706445	66706525	19,17,32	104,117,149	10,13,21	123,163,200	538	149	1	1.0	0.048,0.039,0.056	0.022,0.022,0.028	0.024
ENSMUSG00000026005	Rpe	1	+	66701616	66701648	66701616	66701636	66706445	66706525	7,3,7	7,0,2	0,10,24	4,3,6	161	149	0.564376953133	1.0	0.481,1.0,0.764	0.0,0.755,0.787	0.234
ENSMUSG00000033016	Nfatc1	18	-	80635401	80636076	80635690	80636076	80606204	80608025	43,37,54	27,19,34	47,60,90	40,28,37	438	149	1	1.0	0.351,0.398,0.351	0.286,0.422,0.453	-0.02
ENSMUSG00000079478	Sssca1	19	-	5731438	5731595	5731443	5731595	5731240	5731325	16,9,13	112,85,154	16,8,24	191,110,150	154	149	1	1.0	0.121,0.093,0.076	0.075,0.066,0.134	0.005
ENSMUSG00000025266	Gnl3l	X	-	151004244	151004285	151004270	151004285	151003533	151003641	44,48,37	0,0,0	31,75,57	1,0,0	175	149	1	1.0	1.0,1.0,1.0	0.963,1.0,1.0	0.012
ENSMUSG00000047766	Lrrc49	9	-	60614998	60615177	60615093	60615177	60610257	60610421	1,0,10	14,6,6	0,2,0	20,15,22	244	149	0.377351404526	1.0	0.042,0.0,0.504	0.0,0.075,0.0	0.157
ENSMUSG00000015749	Anp32e	3	+	95937881	95938039	95937881	95938003	95944306	95944361	205,199,213	6,2,16	282,260,258	9,1,17	185	149	1	1.0	0.965,0.988,0.915	0.962,0.995,0.924	-0.004
ENSMUSG00000031311	Nono	X	+	101444687	101445334	101444687	101444790	101446118	101446228	435,517,532	0,0,0	727,626,820	4,8,5	693	149	1	1.0	1.0,1.0,1.0	0.975,0.944,0.972	0.036
ENSMUSG00000079487	Med12	X	+	101293424	101293630	101293424	101293621	101293792	101293870	50,40,60	34,31,27	71,41,72	38,27,50	158	149	1	1.0	0.581,0.549,0.677	0.638,0.589,0.576	0.001
ENSMUSG00000039458	Mtmr12	15	+	12236017	12236148	12236017	12236120	12237928	12238019	29,39,40	1,9,3	50,45,48	11,16,10	177	149	0.139173634228	1.0	0.961,0.785,0.918	0.793,0.703,0.802	0.122
ENSMUSG00000022992	Kansl2	15	-	98524458	98524712	98524560	98524712	98520317	98520425	164,231,163	18,32,27	186,198,180	30,22,42	251	149	1	1.0	0.844,0.811,0.782	0.786,0.842,0.718	0.03
ENSMUSG00000022992	Kansl2	15	-	98533901	98534264	98534240	98534264	98533517	98533776	278,267,252	3,2,2	269,301,371	1,0,2	488	149	1	1.0	0.966,0.976,0.975	0.988,1.0,0.983	-0.018
ENSMUSG00000030815	Phkg2	7	+	127577534	127577688	127577534	127577646	127577974	127578029	27,27,35	4,2,1	48,35,42	4,2,5	191	149	1	1.0	0.84,0.913,0.965	0.903,0.932,0.868	0.005
ENSMUSG00000030815	Phkg2	7	+	127577534	127577710	127577534	127577646	127577974	127578029	125,109,132	4,2,1	189,135,177	4,2,5	213	149	1	1.0	0.956,0.974,0.989	0.971,0.979,0.961	0.003
ENSMUSG00000030815	Phkg2	7	+	127577534	127577710	127577534	127577688	127577974	127578029	98,82,101	0,0,4	142,103,136	1,3,1	171	149	1	1.0	1.0,1.0,0.957	0.992,0.968,0.992	0.002
ENSMUSG00000030815	Phkg2	7	+	127577534	127577688	127577534	127577646	127579666	127579732	27,29,38	10,2,2	49,32,43	4,4,2	191	149	1	1.0	0.678,0.919,0.937	0.905,0.862,0.944	-0.059
ENSMUSG00000030815	Phkg2	7	+	127577534	127577710	127577534	127577646	127579666	127579732	46,34,54	10,2,2	78,42,58	4,4,2	213	149	1	1.0	0.763,0.922,0.95	0.932,0.88,0.953	-0.043
ENSMUSG00000030815	Phkg2	7	+	127577534	127578029	127577534	127577646	127579666	127579732	153,127,168	10,2,2	245,169,209	4,4,2	532	149	1	1.0	0.811,0.947,0.959	0.945,0.922,0.967	-0.039
ENSMUSG00000030815	Phkg2	7	+	127577534	127577710	127577534	127577688	127579666	127579732	19,7,23	0,2,7	31,10,17	2,0,2	171	149	0.493771169808	1.0	1.0,0.753,0.741	0.931,1.0,0.881	-0.106
ENSMUSG00000030815	Phkg2	7	+	127577534	127578029	127577534	127577688	127579666	127579732	126,100,137	0,2,7	198,137,168	2,0,2	490	149	1	1.0	1.0,0.938,0.856	0.968,1.0,0.962	-0.045
ENSMUSG00000030815	Phkg2	7	+	127577534	127578029	127577534	127577710	127579666	127579732	110,97,122	3,4,8	180,129,153	13,2,2	468	149	1	1.0	0.921,0.885,0.829	0.815,0.954,0.961	-0.032
ENSMUSG00000030815	Phkg2	7	+	127577534	127578029	127577534	127577710	127579809	127579973	33,20,31	0,1,0	42,34,52	1,1,0	468	149	1	1.0	1.0,0.864,1.0	0.93,0.915,1.0	0.006
ENSMUSG00000030815	Phkg2	7	+	127577534	127578029	127577534	127577646	127582122	127582213	75,50,77	0,0,0	107,74,109	0,0,1	532	149	1	1.0	1.0,1.0,1.0	1.0,1.0,0.968	0.011
ENSMUSG00000022098	Bmp1	14	-	70488469	70490200	70490019	70490200	70486146	70486272	5,16,14	0,11,31	12,10,13	16,5,42	1699	149	0.960358311298	1.0	1.0,0.113,0.038	0.062,0.149,0.026	0.305
ENSMUSG00000022098	Bmp1	14	-	70488469	70490200	70490019	70490200	70486146	70486930	5,16,14	15,29,42	11,10,13	25,35,85	1699	149	1	1.0	0.028,0.046,0.028	0.037,0.024,0.013	0.009
ENSMUSG00000026860	Sh3glb2	2	-	30355235	30355402	30355260	30355402	30354852	30354981	0,3,6	123,150,117	2,3,1	150,125,177	174	149	1	1.0	0.0,0.017,0.042	0.011,0.02,0.005	0.008
ENSMUSG00000025332	Kdm5c	X	+	152271859	152271938	152271859	152271929	152272074	152272274	34,53,50	93,91,76	55,28,36	101,74,136	158	149	0.702871352856	1.0	0.256,0.355,0.383	0.339,0.263,0.2	0.064
ENSMUSG00000028673	Fuca1	4	+	135934689	135934880	135934689	135934704	135936972	135937022	1291,1284,1360	0,0,0	1965,1205,1957	0,0,1	325	149	1	1.0	1.0,1.0,1.0	1.0,1.0,0.999	0.0
ENSMUSG00000004221	Ikbkg	X	+	74427761	74427902	74427761	74427874	74432804	74433006	26,7,2	67,51,45	12,9,17	20,31,47	177	149	0.240349757765	1.0	0.246,0.104,0.036	0.336,0.196,0.233	-0.126
ENSMUSG00000001962	Fam50a	X	+	74314863	74315572	74314863	74314963	74317429	74317506	273,231,243	0,0,0	399,261,372	2,0,2	758	149	1	1.0	1.0,1.0,1.0	0.975,1.0,0.973	0.017
ENSMUSG00000028689	Ccdc163	4	+	116710100	116710284	116710100	116710280	116711310	116711378	28,25,28	1,0,2	35,35,50	0,2,0	153	149	1	1.0	0.965,1.0,0.932	1.0,0.945,1.0	-0.016
ENSMUSG00000028689	Ccdc163	4	+	116710100	116710284	116710100	116710280	116714015	116714149	0,2,7	0,0,0	0,0,7	0,0,1	153	149	1	1.0	NA,1.0,1.0	NA,NA,0.872	0.128
ENSMUSG00000028689	Ccdc163	4	+	116710100	116710284	116710100	116710280	116714839	116715104	3,2,7	1,0,0	0,3,4	0,0,0	153	149	1	1.0	0.745,1.0,1.0	NA,1.0,1.0	-0.085
ENSMUSG00000008682	Rpl10	X	+	74271659	74271907	74271659	74271718	74272178	74272317	10860,11365,11924	1,0,0	14827,11082,16162	0,0,0	338	149	1	1.0	1.0,1.0,1.0	1.0,1.0,1.0	0.0
ENSMUSG00000020964	Sel1l	12	-	91833054	91833222	91833204	91833222	91831568	91831674	285,293,339	31,19,38	280,357,543	15,23,45	299	149	1	1.0	0.821,0.885,0.816	0.903,0.886,0.857	-0.041
ENSMUSG00000031387	Renbp	X	-	73930186	73930262	73930228	73930262	73929680	73929853	151,128,178	4,0,0	214,132,226	0,0,0	191	149	1	1.0	0.967,1.0,1.0	1.0,1.0,1.0	-0.011
ENSMUSG00000031387	Renbp	X	-	73930186	73930262	73930228	73930262	73930004	73930080	661,647,794	109,122,130	911,701,1078	112,110,152	191	149	1	1.0	0.826,0.805,0.827	0.864,0.833,0.847	-0.029
ENSMUSG00000002014	Ssr4	X	+	73789799	73790424	73789799	73789874	73790653	73790826	941,1040,1151	5,0,0	1517,957,1421	2,0,0	699	149	1	1.0	0.976,1.0,1.0	0.994,1.0,1.0	-0.006
ENSMUSG00000019558	Slc6a8	X	+	73679918	73680056	73679918	73680047	73680131	73680234	451,389,427	3,5,4	436,383,541	4,0,10	158	149	1	1.0	0.993,0.987,0.99	0.99,1.0,0.981	-0.0
ENSMUSG00000019558	Slc6a8	X	+	73679918	73680071	73679918	73680047	73680131	73680234	17,6,14	3,5,4	10,11,13	4,0,10	173	149	1	1.0	0.83,0.508,0.751	0.683,1.0,0.528	-0.041
ENSMUSG00000019558	Slc6a8	X	+	73679918	73680071	73679918	73680056	73680131	73680234	7,0,2	441,383,415	2,0,4	428,372,532	164	149	1	1.0	0.014,0.0,0.004	0.004,0.0,0.007	0.002
ENSMUSG00000027722	Spata5	3	+	37433137	37433283	37433137	37433267	37433638	37433695	0,1,0	16,5,17	0,0,1	14,12,24	165	149	1	1.0	0.0,0.153,0.0	0.0,0.0,0.036	0.039
ENSMUSG00000022800	Fyttd1	16	+	32898373	32898939	32898373	32898470	32900632	32900707	137,117,178	1,1,1	138,132,237	0,0,1	618	149	1	1.0	0.971,0.966,0.977	1.0,1.0,0.983	-0.023
ENSMUSG00000014856	Tmem208	8	+	105328321	105328484	105328321	105328458	105328607	105328692	17,13,29	199,254,251	24,17,18	297,233,298	175	149	1	1.0	0.068,0.042,0.09	0.064,0.058,0.049	0.01
ENSMUSG00000014856	Tmem208	8	+	105328321	105328484	105328321	105328458	105334642	105335219	14,6,10	0,0,2	11,12,8	0,0,0	175	149	1	1.0	1.0,1.0,0.81	1.0,1.0,1.0	-0.063
ENSMUSG00000087174	5530601H04Rik	X	-	105068463	105068628	105068570	105068628	105066758	105066877	73,64,62	17,0,14	89,88,89	20,12,31	256	149	0.408797217342	1.0	0.714,1.0,0.72	0.721,0.81,0.626	0.092
ENSMUSG00000031556	Tm2d2	8	+	25018065	25018674	25018065	25018153	25020438	25020554	5,8,1	286,342,346	0,12,7	452,417,521	670	149	1	1.0	0.004,0.005,0.001	0.0,0.006,0.003	0.0
ENSMUSG00000021500	Ddx46	13	+	55673940	55674117	55673940	55674114	55676769	55676914	1,1,2	0,7,0	3,0,0	0,0,0	152	149	1	1.0	1.0,0.123,1.0	1.0,NA,NA	-0.292
ENSMUSG00000035632	Cnot3	7	+	3655570	3656156	3655570	3655952	3656786	3656985	114,125,119	0,0,0	165,130,185	0,0,2	353	149	1	1.0	1.0,1.0,1.0	1.0,1.0,0.975	0.008
ENSMUSG00000052142	Rasal3	17	-	32395074	32395219	32395111	32395219	32394037	32394274	95,99,102	1,1,1	128,104,111	0,0,1	186	149	1	1.0	0.987,0.988,0.988	1.0,1.0,0.989	-0.009
ENSMUSG00000028796	Phc2	4	+	128743353	128743556	128743353	128743461	128745001	128745131	215,208,202	33,15,19	272,247,307	25,8,50	244	149	1	1.0	0.799,0.894,0.867	0.869,0.95,0.789	-0.016
ENSMUSG00000029001	Fbxo44	4	-	148156579	148156706	148156608	148156706	148156145	148156281	1,1,1	0,1,4	2,0,1	0,2,1	178	149	1	1.0	1.0,0.456,0.173	1.0,0.0,0.456	0.058
ENSMUSG00000051786	Tubgcp6	15	-	89101361	89101556	89101368	89101556	89101152	89101285	29,27,31	0,6,0	21,22,45	2,1,0	156	149	1	1.0	1.0,0.811,1.0	0.909,0.955,1.0	-0.018
ENSMUSG00000038412	Higd1a	9	-	121856437	121856585	121856449	121856585	121852490	121852609	0,0,0	0,3,1	0,1,0	0,0,2	161	149	1	1.0	NA,0.0,0.0	NA,1.0,0.0	-0.5
ENSMUSG00000040563	Plppr2	9	+	21946945	21947068	21946945	21947052	21947380	21947432	10,8,3	0,2,2	2,3,10	4,2,4	165	149	0.048129387947	1.0	1.0,0.783,0.575	0.311,0.575,0.693	0.26
ENSMUSG00000032567	Aste1	9	+	105396544	105397858	105396544	105396705	105401475	105401686	85,91,94	0,1,1	112,77,103	1,0,1	1302	149	1	1.0	1.0,0.912,0.915	0.928,1.0,0.922	-0.008
ENSMUSG00000085396	Firre	X	-	50580580	50580949	50580812	50580949	50577870	50578024	70,49,54	5,1,7	52,76,102	6,2,3	381	149	1	1.0	0.846,0.95,0.751	0.772,0.937,0.93	-0.031
ENSMUSG00000031109	Enox2	X	-	49023093	49023201	49023126	49023201	49018782	49018894	49,50,57	4,3,0	81,41,66	3,1,3	182	149	1	1.0	0.909,0.932,1.0	0.957,0.971,0.947	-0.011
ENSMUSG00000031109	Enox2	X	-	49286844	49286904	49286855	49286904	49080616	49080751	11,9,5	4,4,8	9,16,19	0,10,6	160	149	0.364531698282	1.0	0.719,0.677,0.368	1.0,0.598,0.747	-0.194
ENSMUSG00000031109	Enox2	X	-	49286844	49286904	49286855	49286904	49168640	49168784	24,12,24	13,10,11	30,42,53	11,3,12	160	149	0.0276543838562	1.0	0.632,0.528,0.67	0.717,0.929,0.804	-0.207
ENSMUSG00000039176	Polg	7	-	79459436	79459585	79459512	79459585	79459173	79459300	157,121,128	3,1,6	140,155,191	3,6,6	225	149	1	1.0	0.972,0.988,0.934	0.969,0.945,0.955	0.008
ENSMUSG00000032180	Tmed1	9	-	21509253	21509351	21509288	21509351	21508930	21509114	64,77,99	0,0,1	71,75,140	0,0,2	184	149	1	1.0	1.0,1.0,0.988	1.0,1.0,0.983	0.002
ENSMUSG00000022906	Parp9	16	+	35943368	35943510	35943368	35943402	35945768	35945952	4,1,7	8,0,1	9,5,19	0,3,0	257	149	0.0934222139751	1.0	0.225,1.0,0.802	1.0,0.491,1.0	-0.155
ENSMUSG00000022906	Parp9	16	+	35943368	35943510	35943368	35943402	35947500	35948354	6,6,25	20,25,24	18,15,20	26,28,49	257	149	1	1.0	0.148,0.122,0.377	0.286,0.237,0.191	-0.022
ENSMUSG00000019826	Zbtb24	10	+	41455672	41455772	41455672	41455756	41456531	41456615	2,0,1	12,9,11	0,0,0	13,14,19	165	149	1	1.0	0.131,0.0,0.076	0.0,0.0,0.0	0.069
ENSMUSG00000028552	Eps15	4	+	109321127	109321325	109321127	109321217	109322069	109322215	1,4,5	113,101,137	5,5,2	94,135,183	257	149	1	1.0	0.005,0.022,0.021	0.03,0.021,0.006	-0.003
ENSMUSG00000021546	Hnrnpk	13	-	58400332	58400417	58400341	58400417	58399892	58399990	984,993,1056	0,0,1	1136,1089,1460	0,0,4	158	149	1	1.0	1.0,1.0,0.999	1.0,1.0,0.997	0.001
ENSMUSG00000028759	Hp1bp3	4	+	138216626	138216799	138216626	138216740	138221525	138221723	16,13,15	178,150,210	17,43,13	152,169,239	208	149	1	1.0	0.06,0.058,0.049	0.074,0.154,0.038	-0.033
ENSMUSG00000028759	Hp1bp3	4	+	138221525	138221723	138221525	138221718	138222088	138222188	219,207,223	0,15,3	215,269,312	8,9,8	154	149	1	1.0	1.0,0.93,0.986	0.963,0.967,0.974	0.004
ENSMUSG00000032580	Rbm5	9	-	107770551	107770959	107770884	107770959	107769560	107769626	18,13,24	103,86,113	20,19,37	86,122,133	482	149	1	1.0	0.051,0.045,0.062	0.067,0.046,0.079	-0.011
ENSMUSG00000055541	Lair1	7	-	4055796	4055953	4055917	4055953	4010589	4010632	60,47,54	5,10,12	75,57,84	12,0,5	270	149	0.200388202301	1.0	0.869,0.722,0.713	0.775,1.0,0.903	-0.125
ENSMUSG00000055541	Lair1	7	-	4055796	4055953	4055917	4055953	4010729	4010846	80,63,90	62,80,118	104,105,140	103,92,147	270	149	1	1.0	0.416,0.303,0.296	0.358,0.386,0.345	-0.025
ENSMUSG00000055541	Lair1	7	-	4055796	4055953	4055917	4055953	4028706	4029036	126,103,133	174,157,168	179,130,236	200,188,261	270	149	1	1.0	0.286,0.266,0.304	0.331,0.276,0.333	-0.028
ENSMUSG00000019984	Med23	10	+	24903660	24903831	24903660	24903693	24904260	24904477	79,75,81	1,0,0	134,88,149	0,0,4	287	149	1	1.0	0.976,1.0,1.0	1.0,1.0,0.951	0.008
ENSMUSG00000020116	Pno1	11	-	17209076	17209394	17209310	17209394	17208788	17208906	171,205,188	2,0,0	195,216,310	1,0,0	383	149	1	1.0	0.971,1.0,1.0	0.987,1.0,1.0	-0.005
ENSMUSG00000023572	Ccndbp1	2	+	121011433	121011558	121011433	121011530	121011682	121011756	8,1,0	146,197,223	5,5,11	236,165,238	177	149	1	1.0	0.044,0.004,0.0	0.018,0.025,0.037	-0.011
ENSMUSG00000074797	Itpa	2	+	130672059	130672338	130672059	130672133	130674238	130674270	0,0,0	166,192,225	0,6,3	273,217,294	354	149	1	1.0	0.0,0.0,0.0	0.0,0.012,0.004	-0.005
ENSMUSG00000059540	Tcea2	2	+	181680309	181680735	181680309	181680475	181683212	181683275	15,21,12	0,0,1	12,7,20	6,1,5	409	149	3.15052339328e-06	0.00134086275618	1.0,1.0,0.814	0.421,0.718,0.593	0.361
ENSMUSG00000004356	Utp20	10	-	88778109	88778446	88778222	88778446	88777404	88777549	0,2,0	25,25,28	0,1,0	12,13,33	262	149	1	1.0	0.0,0.044,0.0	0.0,0.042,0.0	0.001
ENSMUSG00000078923	Ube2v1	2	-	167629068	167629288	167629166	167629288	167617828	167617977	6,3,2	0,0,0	11,8,12	4,0,0	247	149	1	1.0	1.0,1.0,1.0	0.624,1.0,1.0	0.125
ENSMUSG00000078923	Ube2v1	2	-	167629068	167629288	167629169	167629288	167617828	167617977	6,3,2	4,20,8	12,8,12	10,8,5	250	149	0.0269610740648	1.0	0.472,0.082,0.13	0.417,0.373,0.589	-0.232
ENSMUSG00000078923	Ube2v1	2	-	167629166	167629288	167629169	167629288	167617828	167617977	0,0,0	4,20,8	5,0,0	10,8,5	152	149	1	1.0	0.0,0.0,0.0	0.329,0.0,0.0	-0.11
ENSMUSG00000006335	Tfpt	7	-	3620746	3620983	3620776	3620983	3620323	3620474	50,64,53	18,45,30	82,35,81	42,26,34	179	149	1	1.0	0.698,0.542,0.595	0.619,0.528,0.665	0.008
ENSMUSG00000006335	Tfpt	7	-	3628823	3629086	3628827	3629086	3624598	3624669	9,2,5	70,49,59	6,7,4	97,67,80	153	149	1	1.0	0.111,0.038,0.076	0.057,0.092,0.046	0.01
ENSMUSG00000022617	Chkb	15	-	89428410	89428827	89428713	89428827	89428133	89428229	284,328,342	4,1,1	377,299,437	5,1,3	452	149	1	1.0	0.959,0.991,0.991	0.961,0.99,0.98	0.003
ENSMUSG00000002221	Paxip1	5	-	27783680	27783773	27783729	27783773	27781421	27781485	8,2,2	41,36,42	3,2,2	28,26,40	198	149	1	1.0	0.128,0.04,0.035	0.075,0.055,0.036	0.012
ENSMUSG00000056962	Jmjd6	11	-	116839837	116840545	116840409	116840545	116838989	116839128	42,22,31	44,51,69	54,23,51	58,60,80	721	149	1	1.0	0.165,0.082,0.085	0.161,0.073,0.116	-0.006
ENSMUSG00000056962	Jmjd6	11	-	116839837	116840545	116840447	116840545	116838989	116839128	59,37,58	0,1,3	91,50,87	12,0,0	759	149	1	1.0	1.0,0.879,0.791	0.598,1.0,1.0	0.024
ENSMUSG00000056962	Jmjd6	11	-	116840409	116840545	116840447	116840545	116838989	116839128	61,66,96	0,1,3	95,87,116	12,0,0	187	149	1	1.0	1.0,0.981,0.962	0.863,1.0,1.0	0.027
ENSMUSG00000056962	Jmjd6	11	-	116840409	116840545	116840447	116840545	116839837	116839926	17,15,27	3,3,4	37,28,36	2,1,0	187	149	0.0402458799906	1.0	0.819,0.799,0.843	0.936,0.957,1.0	-0.144
ENSMUSG00000056962	Jmjd6	11	-	116840409	116840545	116840447	116840545	116839837	116839931	23,18,33	0,0,0	46,33,40	0,1,1	187	149	1	1.0	1.0,1.0,1.0	1.0,0.963,0.97	0.022
ENSMUSG00000038241	Cep250	2	+	155956557	155956662	155956557	155956657	155961871	155962154	6,1,9	5,1,13	1,4,10	10,3,8	154	149	0.934776312881	1.0	0.537,0.492,0.401	0.088,0.563,0.547	0.077
ENSMUSG00000018076	Med13l	5	+	118749608	118751034	118749608	118749828	118751530	118751754	62,49,55	0,0,0	43,55,108	0,0,1	1355	149	1	1.0	1.0,1.0,1.0	1.0,1.0,0.922	0.026
ENSMUSG00000026605	Cenpf	1	-	189680220	189680506	189680271	189680506	189678938	189679141	15,14,11	0,0,0	14,16,16	0,0,4	200	149	1	1.0	1.0,1.0,1.0	1.0,1.0,0.749	0.084
ENSMUSG00000026605	Cenpf	1	-	189684862	189685138	189684944	189685138	189682844	189682951	0,0,0	1,0,0	0,3,1	0,0,0	231	149	1	1.0	0.0,NA,NA	NA,1.0,1.0	-1.0
ENSMUSG00000028149	Rap1gds1	3	-	139021765	139021935	139021812	139021935	139015545	139015671	0,0,0	127,96,166	0,5,3	112,184,244	196	149	1	1.0	0.0,0.0,0.0	0.0,0.02,0.009	-0.01
ENSMUSG00000004100	Ppan	9	+	20891082	20891365	20891082	20891206	20891450	20891747	88,99,88	0,1,3	129,87,141	0,0,0	308	149	1	1.0	1.0,0.98,0.934	1.0,1.0,1.0	-0.029
ENSMUSG00000001305	Rrp15	1	-	186737587	186739863	186739603	186739863	186736115	186736314	121,113,139	0,0,1	151,162,200	0,0,0	2165	149	1	1.0	1.0,1.0,0.905	1.0,1.0,1.0	-0.032
ENSMUSG00000078676	Casc3	11	+	98810897	98810966	98810897	98810935	98821430	98821583	1,0,5	106,79,75	3,0,3	73,99,126	180	149	1	1.0	0.008,0.0,0.052	0.033,0.0,0.019	0.003
ENSMUSG00000056537	Rlim	X	-	103981062	103981284	103981072	103981284	103979272	103979334	16,8,11	15,22,18	14,14,28	10,31,29	159	149	0.850201601531	1.0	0.5,0.254,0.364	0.567,0.297,0.475	-0.074
ENSMUSG00000025283	Sat1	X	-	155215119	155215684	155215600	155215684	155214032	155214134	584,463,402	1355,1365,1465	518,366,407	1424,1278,1780	630	149	1	1.0	0.093,0.074,0.061	0.079,0.063,0.051	0.012
ENSMUSG00000021235	Coq6	12	+	84370255	84370386	84370255	84370354	84370923	84371031	19,31,37	5,1,4	58,33,41	0,2,0	181	149	0.283684051782	1.0	0.758,0.962,0.884	1.0,0.931,1.0	-0.109
ENSMUSG00000031295	Phka2	X	+	160586778	160586954	160586778	160586949	160588964	160589018	2,8,5	162,144,167	28,16,2	260,224,179	154	149	1	1.0	0.012,0.051,0.028	0.094,0.065,0.011	-0.026
ENSMUSG00000078619	Smarcd2	11	-	106264939	106265344	106265182	106265344	106264671	106264807	224,263,198	0,0,3	298,224,319	0,0,0	392	149	1	1.0	1.0,1.0,0.962	1.0,1.0,1.0	-0.013
ENSMUSG00000031429	Psmd10	X	-	140952146	140952313	140952225	140952313	140948428	140949309	166,221,218	23,24,15	226,192,289	34,28,32	228	149	1	1.0	0.825,0.858,0.905	0.813,0.818,0.855	0.034
ENSMUSG00000038312	Edem2	2	-	155713324	155713479	155713337	155713479	155710843	155710968	1,0,0	338,380,460	1,0,5	440,385,565	162	149	1	1.0	0.003,0.0,0.0	0.002,0.0,0.008	-0.002
ENSMUSG00000021767	Kat6b	14	+	21624832	21625215	21624832	21624888	21626718	21626840	9,11,14	6,4,0	13,2,38	1,4,0	476	149	0.517684005364	1.0	0.32,0.463,1.0	0.803,0.135,1.0	-0.052
ENSMUSG00000032127	Vps11	9	-	44356227	44356429	44356294	44356429	44355698	44355850	201,159,160	11,14,12	242,180,276	12,8,9	216	149	1	1.0	0.926,0.887,0.902	0.933,0.939,0.955	-0.037
ENSMUSG00000021288	Klc1	12	+	111789324	111789486	111789324	111789459	111793648	111793699	37,49,40	3,6,11	47,34,76	6,4,8	176	149	1	1.0	0.913,0.874,0.755	0.869,0.878,0.889	-0.031
ENSMUSG00000021288	Klc1	12	+	111789324	111789486	111789324	111789459	111795547	111795678	108,136,123	31,23,13	176,155,203	24,20,32	176	149	1	1.0	0.747,0.833,0.889	0.861,0.868,0.843	-0.034
ENSMUSG00000021288	Klc1	12	+	111789324	111789486	111789324	111789459	111806007	111806074	47,59,27	1,4,5	85,57,97	15,12,12	176	149	0.22347928731	1.0	0.975,0.926,0.821	0.828,0.801,0.873	0.073
ENSMUSG00000039244	E130309D02Rik	5	-	143311710	143314399	143314177	143314399	143307615	143308140	143,115,153	0,0,0	142,147,222	1,0,0	2616	149	1	1.0	1.0,1.0,1.0	0.89,1.0,1.0	0.037
ENSMUSG00000026608	Kctd3	1	-	188976370	188976707	188976610	188976707	188974286	188974471	1,5,7	31,18,26	5,13,8	25,26,46	389	149	1	1.0	0.012,0.096,0.093	0.071,0.161,0.062	-0.031
ENSMUSG00000039748	Exo1	1	+	175881131	175881227	175881131	175881200	175882894	175883068	2,1,3	1,0,0	0,2,0	4,2,6	176	149	1.97982953365e-08	2.1065386238e-05	0.629,1.0,1.0	0.0,0.458,0.0	0.724
ENSMUSG00000039748	Exo1	1	+	175881131	175881354	175881131	175881200	175882894	175883068	5,6,8	1,0,0	2,16,10	4,2,6	303	149	1.27692591816e-05	0.00452883058974	0.711,1.0,1.0	0.197,0.797,0.45	0.422
ENSMUSG00000039748	Exo1	1	+	175881131	175881354	175881131	175881227	175882894	175883068	3,6,5	0,1,0	2,14,10	0,0,0	276	149	1	1.0	1.0,0.764,1.0	1.0,1.0,1.0	-0.079
ENSMUSG00000029625	Cpsf4	5	+	145170514	145170917	145170514	145170565	145173306	145173459	0,0,0	83,90,110	0,1,5	103,99,114	501	149	1	1.0	0.0,0.0,0.0	0.0,0.003,0.013	-0.005
ENSMUSG00000039515	Ptpa	2	+	30426398	30426519	30426398	30426496	30428315	30428402	0,1,0	321,308,331	0,0,0	334,268,391	172	149	1	1.0	0.0,0.003,0.0	0.0,0.0,0.0	0.001
ENSMUSG00000039515	Ptpa	2	+	30438228	30439764	30438228	30438353	30443289	30443397	379,287,397	0,0,0	413,347,505	0,0,1	1560	149	1	1.0	1.0,1.0,1.0	1.0,1.0,0.98	0.007
ENSMUSG00000034401	Spata6	4	+	111805930	111806030	111805930	111805982	111822740	111822832	75,74,72	11,0,15	102,65,104	15,4,14	197	149	1	1.0	0.838,1.0,0.784	0.837,0.925,0.849	0.004
ENSMUSG00000066151	Fkbp15	4	-	62320958	62321061	62320988	62321061	62314253	62314425	239,226,217	0,0,3	296,214,311	0,0,1	179	149	1	1.0	1.0,1.0,0.984	1.0,1.0,0.996	-0.004
ENSMUSG00000058715	Fcer1g	1	-	171230921	171231031	171230995	171231031	171230066	171230087	73,58,92	6651,6815,6990	84,71,83	10533,7370,10303	223	149	1	1.0	0.007,0.006,0.009	0.005,0.006,0.005	0.002
ENSMUSG00000027405	Nop56	2	+	130277031	130277314	130277031	130277132	130277475	130277624	65,83,64	98,127,119	97,60,119	163,128,151	331	149	1	1.0	0.23,0.227,0.195	0.211,0.174,0.262	0.002
ENSMUSG00000018008	Cyth4	15	+	78597141	78597333	78597141	78597219	78602692	78602775	19,45,27	595,588,607	44,32,46	676,548,731	263	149	1	1.0	0.018,0.042,0.025	0.036,0.032,0.034	-0.006
ENSMUSG00000035674	Ndufa3	7	+	3617616	3618140	3617616	3617691	3619429	3619507	61,70,97	936,938,966	84,74,111	1304,1013,1410	598	149	1	1.0	0.016,0.018,0.024	0.016,0.018,0.019	0.002
ENSMUSG00000007029	Vars	17	+	35011599	35011898	35011599	35011694	35012088	35012213	87,123,126	0,0,1	121,130,173	0,0,0	353	149	1	1.0	1.0,1.0,0.982	1.0,1.0,1.0	-0.006
ENSMUSG00000028744	Pqlc2	4	-	139306438	139306690	139306442	139306690	139302424	139302554	0,3,0	134,105,169	0,0,3	137,131,210	153	149	1	1.0	0.0,0.027,0.0	0.0,0.0,0.014	0.004
ENSMUSG00000037376	Trmt6	2	-	132810086	132810289	132810205	132810289	132809828	132809953	8,5,3	74,50,68	8,7,10	79,68,80	268	149	1	1.0	0.057,0.053,0.024	0.053,0.054,0.065	-0.013
ENSMUSG00000029166	Mapre3	5	+	30862497	30863405	30862497	30862643	30864573	30864728	100,69,44	0,4,4	95,72,107	0,0,1	911	149	0.084485795257	1.0	1.0,0.738,0.643	1.0,1.0,0.946	-0.188
ENSMUSG00000029166	Mapre3	5	+	30863203	30863405	30863203	30863360	30864573	30864728	31,25,15	42,30,44	24,16,44	35,39,54	194	149	1	1.0	0.362,0.39,0.208	0.345,0.24,0.385	-0.003
ENSMUSG00000028582	Cc2d1b	4	+	108630277	108630336	108630277	108630306	108630543	108630595	138,118,118	1,3,1	167,108,172	4,1,0	179	149	1	1.0	0.991,0.97,0.99	0.972,0.989,1.0	-0.003
ENSMUSG00000074643	Cpne1	2	-	156078751	156078974	156078899	156078974	156078573	156078654	134,86,129	0,0,1	121,115,184	0,1,0	297	149	1	1.0	1.0,1.0,0.985	1.0,0.983,1.0	0.001
ENSMUSG00000028439	Fam219a	4	-	41569176	41569537	41569209	41569537	41524365	41524414	275,275,192	9,9,12	241,181,290	19,8,19	182	149	1	1.0	0.962,0.962,0.929	0.912,0.949,0.926	0.022
ENSMUSG00000026987	Baz2b	2	-	59907438	59907749	59907543	59907749	59906915	59907051	57,44,57	8,1,6	57,66,85	2,5,14	254	149	1	1.0	0.807,0.963,0.848	0.944,0.886,0.781	0.002
ENSMUSG00000026113	Inpp4a	1	+	37379921	37380177	37379921	37380060	37383338	37383371	34,18,52	4,5,5	40,29,58	6,8,8	266	149	1	1.0	0.826,0.668,0.853	0.789,0.67,0.802	0.029
ENSMUSG00000026113	Inpp4a	1	+	37379921	37380177	37379921	37380060	37387697	37387870	23,13,28	10,5,3	23,26,35	0,4,4	266	149	0.0704376044113	1.0	0.563,0.593,0.839	1.0,0.785,0.831	-0.207
ENSMUSG00000038733	Wdr26	1	-	181209002	181209107	181209050	181209107	181203023	181203160	178,138,162	166,142,207	161,183,231	123,133,265	197	149	0.97025187294	1.0	0.448,0.424,0.372	0.497,0.51,0.397	-0.053
ENSMUSG00000038733	Wdr26	1	-	181209002	181209107	181209050	181209107	181203023	181203224	37,42,48	3,0,7	26,36,59	0,0,0	197	149	0.882276515329	1.0	0.903,1.0,0.838	1.0,1.0,1.0	-0.086
ENSMUSG00000040782	Cop1	1	+	159249201	159249278	159249201	159249266	159250022	159250142	64,69,90	30,0,67	73,56,66	43,52,21	161	149	0.185048421672	1.0	0.664,1.0,0.554	0.611,0.499,0.744	0.121
ENSMUSG00000038705	Gmeb2	2	-	181264969	181265108	181264980	181265108	181260294	181260398	5,0,0	23,35,48	5,1,4	37,32,61	160	149	1	1.0	0.168,0.0,0.0	0.112,0.028,0.058	-0.01
ENSMUSG00000019948	Actr6	10	-	89728140	89728222	89728153	89728222	89726636	89726760	1,1,4	18,23,26	1,6,5	28,19,34	162	149	1	1.0	0.049,0.038,0.124	0.032,0.225,0.119	-0.055
ENSMUSG00000051811	Cox6b2	7	-	4752060	4752161	4752090	4752161	4751791	4751975	17,11,4	0,0,0	10,10,6	0,0,5	179	149	1	1.0	1.0,1.0,1.0	1.0,1.0,0.5	0.167
ENSMUSG00000051811	Cox6b2	7	-	4752060	4752161	4752107	4752161	4751791	4751975	17,17,4	0,0,2	13,13,6	0,0,2	196	149	1	1.0	1.0,1.0,0.603	1.0,1.0,0.695	-0.031
ENSMUSG00000051811	Cox6b2	7	-	4752090	4752161	4752107	4752161	4751791	4751975	0,6,0	0,0,2	3,3,5	0,0,2	166	149	1	1.0	NA,1.0,0.0	1.0,1.0,0.692	-0.397
ENSMUSG00000022788	Fgd4	16	-	16503985	16504216	16504096	16504216	16484089	16484597	3,0,1	5,0,12	3,7,3	0,2,17	260	149	1	1.0	0.256,NA,0.046	1.0,0.667,0.092	-0.435
ENSMUSG00000022788	Fgd4	16	-	16503985	16504216	16504096	16504216	16490422	16490606	9,1,1	107,97,101	3,4,3	87,114,117	260	149	1	1.0	0.046,0.006,0.006	0.019,0.02,0.014	0.002
ENSMUSG00000020806	Rhbdf2	11	-	116605242	116606232	116606107	116606232	116604960	116605164	126,90,93	0,1,0	95,98,121	0,0,0	1014	149	1	1.0	1.0,0.93,1.0	1.0,1.0,1.0	-0.023
ENSMUSG00000027829	Ccnl1	3	-	65955129	65955276	65955203	65955276	65950479	65950544	19,16,18	2,0,0	20,14,24	1,0,6	223	149	0.440688936254	1.0	0.864,1.0,1.0	0.93,1.0,0.728	0.069
ENSMUSG00000027829	Ccnl1	3	-	65955129	65955276	65955203	65955276	65951433	65951554	29,28,28	41,37,63	32,16,52	35,59,82	223	149	1	1.0	0.321,0.336,0.229	0.379,0.153,0.298	0.019
ENSMUSG00000049676	Catsperg1	7	-	29184678	29185090	29184963	29185090	29182236	29182329	2,2,6	0,0,2	0,0,4	2,0,0	434	149	1	1.0	1.0,1.0,0.507	0.0,NA,1.0	0.336
ENSMUSG00000049676	Catsperg1	7	-	29184678	29185090	29184994	29185090	29182236	29182329	2,3,6	0,1,0	0,0,4	2,0,0	465	149	1	1.0	1.0,0.49,1.0	0.0,NA,1.0	0.33
ENSMUSG00000049676	Catsperg1	7	-	29184963	29185090	29184994	29185090	29182236	29182329	0,1,2	0,1,0	2,0,0	2,0,0	180	149	1	1.0	NA,0.453,1.0	0.453,NA,NA	0.274
ENSMUSG00000055923	Aasdh	5	-	76886046	76886322	76886129	76886322	76884085	76884201	1,0,4	4,2,7	4,1,4	1,1,12	232	149	0.265307299701	1.0	0.138,0.0,0.268	0.72,0.391,0.176	-0.294
ENSMUSG00000062729	Ppox	1	-	171280358	171280522	171280387	171280522	171280139	171280255	6,4,0	30,37,30	3,2,2	37,35,61	178	149	1	1.0	0.143,0.083,0.0	0.064,0.046,0.027	0.03
ENSMUSG00000043019	Edem3	1	+	151805849	151806003	151805849	151805946	151807365	151807557	61,48,52	19,6,11	52,78,83	6,10,16	206	149	0.82574571271	1.0	0.699,0.853,0.774	0.862,0.849,0.79	-0.058
ENSMUSG00000007891	Ctsd	7	-	142377332	142377455	142377350	142377455	142377025	142377170	68385,69756,76770	21,14,23	85976,61777,100247	29,7,25	167	149	1	1.0	1.0,1.0,1.0	1.0,1.0,1.0	0.0
ENSMUSG00000070425	Xntrpc	7	+	102078732	102078897	102078732	102078818	102079004	102079177	2,3,4	3,10,13	7,6,7	5,11,26	228	149	0.625668709453	1.0	0.303,0.164,0.167	0.478,0.263,0.15	-0.086
ENSMUSG00000070425	Xntrpc	7	+	102082040	102083018	102082040	102082441	102083860	102084580	74,77,42	0,0,0	108,87,116	0,1,0	726	149	1	1.0	1.0,1.0,1.0	1.0,0.947,1.0	0.018
ENSMUSG00000006014	Prg4	1	-	150454051	150456337	150456250	150456337	150453462	150453540	29,51,136	0,0,0	62,45,153	0,0,1	2348	149	1	1.0	1.0,1.0,1.0	1.0,1.0,0.907	0.031
ENSMUSG00000024037	Wdr4	17	-	31509768	31509912	31509820	31509912	31501214	31501275	16,15,23	0,2,0	31,18,15	1,0,4	201	149	1	1.0	1.0,0.848,1.0	0.958,1.0,0.735	0.052
ENSMUSG00000024037	Wdr4	17	-	31509768	31509912	31509820	31509912	31503509	31503666	40,36,52	15,6,9	67,50,51	15,8,4	201	149	0.803012835653	1.0	0.664,0.816,0.811	0.768,0.822,0.904	-0.068
ENSMUSG00000040146	Rgl3	9	-	21976738	21977429	21977381	21977429	21975949	21976045	18,7,13	0,0,0	12,8,27	0,0,1	792	149	1	1.0	1.0,1.0,1.0	1.0,1.0,0.836	0.055
ENSMUSG00000021809	Nudt13	14	+	20295087	20295266	20295087	20295209	20300586	20300679	7,4,10	0,3,1	25,9,9	1,0,0	206	149	1	1.0	1.0,0.491,0.879	0.948,1.0,1.0	-0.193
ENSMUSG00000027746	Ufm1	3	-	53860198	53860273	53860233	53860273	53859241	53859274	1,0,1	244,285,315	1,1,0	376,349,450	184	149	1	1.0	0.003,0.0,0.003	0.002,0.002,0.0	0.001
ENSMUSG00000027131	Emc4	2	-	112367332	112367516	112367401	112367516	112364151	112364305	8,4,3	412,452,445	6,2,3	561,410,667	218	149	1	1.0	0.013,0.006,0.005	0.007,0.003,0.003	0.004
ENSMUSG00000006315	Tmem147	7	-	30728431	30728568	30728498	30728568	30728204	30728289	516,525,570	0,2,2	661,513,651	8,1,1	216	149	1	1.0	1.0,0.995,0.995	0.983,0.997,0.998	0.004
ENSMUSG00000037703	Lzts3	2	-	130636942	130637419	130637284	130637419	130635772	130636627	35,21,29	0,3,0	16,21,48	1,0,0	491	149	1	1.0	1.0,0.68,1.0	0.829,1.0,1.0	-0.05
ENSMUSG00000025969	Nrp2	1	+	62786280	62786316	62786280	62786301	62812533	62812584	23,3,13	161,138,122	32,17,22	98,138,190	164	149	0.736380697124	1.0	0.115,0.019,0.088	0.229,0.101,0.095	-0.068
ENSMUSG00000025969	Nrp2	1	+	62786280	62786316	62786280	62786301	62815332	62818695	6,8,4	76,58,77	19,13,11	77,73,108	164	149	0.624079180693	1.0	0.067,0.111,0.045	0.183,0.139,0.085	-0.061
ENSMUSG00000015120	Ube2i	17	-	25269401	25269479	25269402	25269479	25269252	25269275	1,1,0	860,803,897	0,0,0	1071,835,1323	150	149	1	1.0	0.001,0.001,0.0	0.0,0.0,0.0	0.001
ENSMUSG00000015120	Ube2i	17	-	25274161	25274310	25274172	25274310	25269402	25269479	128,102,126	18,17,23	168,88,213	28,22,31	160	149	1	1.0	0.869,0.848,0.836	0.848,0.788,0.865	0.017
ENSMUSG00000031148	Gpkow	X	+	7705299	7705432	7705299	7705372	7706010	7706149	83,96,131	0,0,1	71,103,147	0,1,3	209	149	1	1.0	1.0,1.0,0.989	1.0,0.987,0.972	0.01
ENSMUSG00000078956	Gm14221	2	-	160619831	160619971	160619861	160619971	160605995	160607322	30,9,43	47,37,30	36,36,39	20,31,39	179	149	0.189863274433	1.0	0.347,0.168,0.544	0.6,0.492,0.454	-0.162
ENSMUSG00000040940	Arhgef1	7	+	24912056	24912352	24912056	24912155	24912554	24912801	321,332,302	0,0,0	390,317,467	0,0,8	346	149	1	1.0	1.0,1.0,1.0	1.0,1.0,0.962	0.013
ENSMUSG00000040124	Gorab	1	-	163396807	163397169	163396811	163397169	163394590	163394692	8,5,2	11,12,25	6,3,8	12,16,12	153	149	0.958955228762	1.0	0.415,0.289,0.072	0.327,0.154,0.394	-0.033
ENSMUSG00000026977	March7	2	+	60240942	60241075	60240942	60241052	60243556	60243670	1,0,2	136,130,154	0,0,0	143,127,192	172	149	1	1.0	0.006,0.0,0.011	0.0,0.0,0.0	0.006
ENSMUSG00000030365	Clec2i	6	+	128892827	128892910	128892827	128892898	128893615	128893741	0,4,1	3,3,7	0,0,4	0,1,3	161	149	1	1.0	0.0,0.552,0.117	NA,0.0,0.552	-0.053
ENSMUSG00000048154	Kmt2d	15	-	98856068	98856182	98856077	98856182	98855767	98855898	7,1,2	17,15,11	1,4,2	21,13,26	158	149	0.731782779978	1.0	0.28,0.059,0.146	0.043,0.225,0.068	0.05
ENSMUSG00000028076	Cd1d1	3	-	86998632	86998905	86998746	86998905	86997337	86997616	34,33,44	0,0,0	26,37,54	1,0,4	263	149	1	1.0	1.0,1.0,1.0	0.936,1.0,0.884	0.06
ENSMUSG00000028542	Slc6a9	4	+	117855874	117855986	117855874	117855948	117856689	117856821	3,0,1	2,0,0	2,1,4	0,1,0	187	149	1	1.0	0.544,NA,1.0	1.0,0.443,1.0	-0.042
ENSMUSG00000028542	Slc6a9	4	+	117855874	117856031	117855874	117855948	117856689	117856821	9,2,15	2,0,0	5,6,17	0,1,0	232	149	1	1.0	0.743,1.0,1.0	1.0,0.794,1.0	-0.017
ENSMUSG00000026031	Cflar	1	+	58713570	58713659	58713570	58713657	58726305	58726732	50,44,61	0,0,2	37,53,83	0,0,0	151	149	1	1.0	1.0,1.0,0.968	1.0,1.0,1.0	-0.011
ENSMUSG00000096351	Samd11	4	-	156252196	156252313	156252226	156252313	156251945	156252080	0,0,0	2,3,0	1,0,2	2,1,0	179	149	1	1.0	0.0,0.0,NA	0.294,0.0,1.0	-0.431
ENSMUSG00000058594	Fbxo18	2	-	11769749	11769931	11769775	11769931	11767121	11767711	19,16,39	91,51,106	19,27,24	66,86,137	175	149	1	1.0	0.151,0.211,0.239	0.197,0.211,0.13	0.021
ENSMUSG00000024055	Cyp4f13	17	-	32946788	32947003	32946804	32947003	32941055	32941200	0,2,2	90,102,110	0,0,3	91,60,147	165	149	1	1.0	0.0,0.017,0.016	0.0,0.0,0.018	0.005
ENSMUSG00000053819	Camk2d	3	+	126770784	126771846	126770784	126770857	126780359	126780462	6,5,1	93,99,102	0,11,9	104,102,150	1138	149	1	1.0	0.008,0.007,0.001	0.0,0.014,0.008	-0.002
ENSMUSG00000047554	Tmem41b	7	-	109985961	109986259	109986209	109986259	109982655	109982773	279,313,319	0,0,0	365,287,482	0,0,2	397	149	1	1.0	1.0,1.0,1.0	1.0,1.0,0.989	0.004
ENSMUSG00000028453	Fancg	4	-	43006983	43007114	43007048	43007114	43006749	43006896	41,63,62	0,0,0	73,64,98	0,0,2	214	149	1	1.0	1.0,1.0,1.0	1.0,1.0,0.972	0.009
ENSMUSG00000028453	Fancg	4	-	43006983	43007403	43007267	43007403	43006749	43006896	34,45,44	0,0,0	53,50,68	0,2,0	433	149	1	1.0	1.0,1.0,1.0	1.0,0.896,1.0	0.035
ENSMUSG00000010609	Psen2	1	-	180229380	180229487	180229385	180229487	180228842	180228961	15,7,13	373,404,387	9,11,23	463,326,497	154	149	1	1.0	0.037,0.016,0.031	0.018,0.032,0.043	-0.003
ENSMUSG00000053291	Rab4b	7	-	27175778	27176238	27176157	27176238	27174715	27174778	303,328,329	0,0,0	426,322,461	0,1,0	528	149	1	1.0	1.0,1.0,1.0	1.0,0.989,1.0	0.004
ENSMUSG00000025007	Aldh18a1	19	-	40574210	40574369	40574216	40574369	40573770	40573861	16,19,39	9,11,5	35,21,33	5,6,7	155	149	0.511253002362	1.0	0.631,0.624,0.882	0.871,0.771,0.819	-0.108
ENSMUSG00000003402	Prkcsh	9	+	22011437	22011596	22011437	22011575	22011673	22011770	106,101,128	95,99,145	147,139,218	133,96,149	170	149	0.479235376847	1.0	0.494,0.472,0.436	0.492,0.559,0.562	-0.07
ENSMUSG00000021773	Comtd1	14	-	21847872	21848120	21848001	21848120	21847613	21847747	131,188,153	0,0,0	198,177,230	2,0,0	278	149	1	1.0	1.0,1.0,1.0	0.982,1.0,1.0	0.006
ENSMUSG00000079845	Xlr4a	X	-	73081984	73082067	73082020	73082067	73081473	73081588	0,2,6	0,0,0	3,0,2	1,0,0	185	149	1	1.0	NA,1.0,1.0	0.707,NA,1.0	0.147
ENSMUSG00000079845	Xlr4a	X	-	73081984	73082067	73082020	73082067	73081473	73081601	2,5,7	0,0,0	9,1,14	10,2,1	185	149	0.00340522637717	0.426254219448	1.0,1.0,1.0	0.42,0.287,0.919	0.458
ENSMUSG00000059689	Zfp637	6	+	117843252	117843396	117843252	117843392	117844982	117845956	0,2,0	3,10,6	0,0,1	2,4,6	153	149	1	1.0	0.0,0.163,0.0	0.0,0.0,0.14	0.008
ENSMUSG00000059689	Zfp637	6	+	117843252	117843396	117843252	117843392	117845024	117845413	8,16,18	40,35,49	13,12,16	63,63,68	153	149	0.606315568595	1.0	0.163,0.308,0.263	0.167,0.156,0.186	0.075
ENSMUSG00000046169	Adamts6	13	+	104444814	104445704	104444814	104444953	104462227	104462357	1,0,0	1,1,1	3,2,1	0,2,0	900	149	0.511594527606	1.0	0.142,0.0,0.0	1.0,0.142,1.0	-0.667
ENSMUSG00000014763	Fam120b	17	+	15401744	15404397	15401744	15403129	15405754	15405935	281,338,266	28,28,36	406,309,354	27,18,27	1417	149	0.214238869362	1.0	0.513,0.559,0.437	0.613,0.644,0.58	-0.109
ENSMUSG00000026869	Psmd5	2	-	34865526	34866095	34865981	34866095	34863456	34863566	100,103,124	0,0,0	130,111,168	1,0,2	604	149	1	1.0	1.0,1.0,1.0	0.97,1.0,0.954	0.025
ENSMUSG00000031154	Otud5	X	+	7867666	7867838	7867666	7867823	7867922	7868071	2,6,5	201,156,236	6,1,5	230,195,295	164	149	1	1.0	0.009,0.034,0.019	0.023,0.005,0.015	0.006
ENSMUSG00000003721	Insig2	1	-	121319596	121319972	121319628	121319972	121312200	121312325	86,94,91	0,1,0	114,87,161	4,6,2	181	149	1	1.0	1.0,0.987,1.0	0.959,0.923,0.985	0.04
ENSMUSG00000028184	Adgrl2	3	-	148822954	148823051	148822987	148823051	148820972	148821025	17,5,10	0,0,0	10,8,14	1,2,4	182	149	0.106213396996	1.0	1.0,1.0,1.0	0.891,0.766,0.741	0.201
ENSMUSG00000028184	Adgrl2	3	-	148865595	148865709	148865599	148865709	148858732	148859533	2,0,0	31,23,28	0,0,0	14,17,46	153	149	1	1.0	0.059,0.0,0.0	0.0,0.0,0.0	0.02
ENSMUSG00000002010	Idh3g	X	-	73780573	73781030	73780897	73781030	73780212	73780315	423,424,431	0,0,0	619,460,594	1,0,0	473	149	1	1.0	1.0,1.0,1.0	0.995,1.0,1.0	0.002
ENSMUSG00000002010	Idh3g	X	-	73782005	73782716	73782674	73782716	73781676	73781789	281,241,263	3,1,1	312,241,381	1,7,1	818	149	1	1.0	0.945,0.978,0.98	0.983,0.862,0.986	0.024
ENSMUSG00000035245	Eogt	6	-	97147876	97148258	97148060	97148258	97147394	97147451	58,51,73	0,0,0	60,52,92	1,0,0	333	149	1	1.0	1.0,1.0,1.0	0.964,1.0,1.0	0.012
ENSMUSG00000039308	Ndst2	14	-	20724710	20724820	20724747	20724820	20724460	20724563	72,95,99	16,7,11	114,99,113	20,10,16	186	149	1	1.0	0.783,0.916,0.878	0.82,0.888,0.85	0.006
ENSMUSG00000020882	Cacnb1	11	-	98010003	98010376	98010295	98010376	98009857	98009916	0,2,0	2,7,3	0,0,2	4,4,2	441	149	1	1.0	0.0,0.088,0.0	0.0,0.0,0.253	-0.055
ENSMUSG00000036281	Snapc4	2	-	26372730	26373080	26372973	26373080	26370785	26370880	26,15,22	2,0,0	28,15,20	1,0,0	392	149	1	1.0	0.832,1.0,1.0	0.914,1.0,1.0	-0.027
ENSMUSG00000036281	Snapc4	2	-	26372730	26372825	26372758	26372825	26370832	26370880	28,16,21	0,1,4	29,13,20	2,3,5	177	149	0.459607736054	1.0	1.0,0.931,0.815	0.924,0.785,0.771	0.089
ENSMUSG00000037103	Dcaf15	8	-	84097622	84097852	84097736	84097852	84097071	84097508	34,28,34	51,70,93	70,35,70	95,59,96	263	149	0.367336651023	1.0	0.274,0.185,0.172	0.295,0.252,0.292	-0.069
ENSMUSG00000030516	Tjp1	7	-	65299669	65299813	65299708	65299813	65296707	65297667	2,5,5	0,0,0	4,1,20	0,0,18	188	149	0.108664567796	1.0	1.0,1.0,1.0	1.0,1.0,0.468	0.177
ENSMUSG00000031010	Usp9x	X	+	13165271	13165532	13165271	13165484	13166631	13166727	6,2,5	131,158,152	6,3,5	192,174,221	197	149	1	1.0	0.033,0.009,0.024	0.023,0.013,0.017	0.004
ENSMUSG00000027953	Slc50a1	3	-	89270385	89270570	89270515	89270570	89270061	89270139	195,175,239	1,0,4	265,199,276	1,0,1	279	149	1	1.0	0.99,1.0,0.97	0.993,1.0,0.993	-0.009
ENSMUSG00000020782	Llgl2	11	+	115851007	115851230	115851007	115851158	115852116	115852273	0,0,2	11,16,11	0,0,2	14,5,17	221	149	1	1.0	0.0,0.0,0.109	0.0,0.0,0.073	0.012
ENSMUSG00000027185	Nat10	2	-	103734865	103734990	103734917	103734990	103734374	103734525	46,36,46	3,1,1	36,38,63	0,0,1	201	149	1	1.0	0.919,0.964,0.972	1.0,1.0,0.979	-0.041
ENSMUSG00000005968	Tuft1	3	-	94639386	94639469	94639394	94639469	94638924	94639026	1,0,0	6,4,0	0,0,0	5,11,11	157	149	1	1.0	0.137,0.0,NA	0.0,0.0,0.0	0.069
ENSMUSG00000010453	Kansl3	1	-	36367749	36368034	36367768	36368034	36365481	36365585	1,3,4	1,1,0	4,4,5	0,9,0	168	149	0.535641326773	1.0	0.47,0.727,1.0	1.0,0.283,1.0	-0.029
ENSMUSG00000010453	Kansl3	1	-	36367749	36368034	36367768	36368034	36365481	36365652	5,14,7	22,12,12	9,16,25	19,20,22	168	149	0.676061439681	1.0	0.168,0.509,0.341	0.296,0.415,0.502	-0.065
ENSMUSG00000026791	Slc2a8	2	-	32974837	32976280	32976136	32976280	32972989	32973732	79,51,135	0,0,0	124,107,181	1,0,0	1448	149	1	1.0	1.0,1.0,1.0	0.927,1.0,1.0	0.024
ENSMUSG00000040225	Prrc2c	1	-	162679484	162679607	162679499	162679607	162678009	162678228	50,32,23	128,96,117	61,39,57	111,75,139	164	149	0.237301225326	1.0	0.262,0.232,0.152	0.333,0.321,0.271	-0.093
ENSMUSG00000040225	Prrc2c	1	-	162721429	162721539	162721444	162721539	162720480	162720606	54,44,53	15,7,7	49,54,62	2,2,10	164	149	0.241071215833	1.0	0.766,0.851,0.873	0.957,0.961,0.849	-0.092
ENSMUSG00000015522	Arnt	3	+	95493700	95493860	95493700	95493815	95494446	95494613	111,120,113	0,0,1	151,116,182	0,0,0	194	149	1	1.0	1.0,1.0,0.989	1.0,1.0,1.0	-0.004
ENSMUSG00000021068	Nin	12	-	70025379	70025481	70025406	70025481	70020833	70021031	58,49,75	47,37,42	99,56,75	34,27,55	176	149	0.568191859589	1.0	0.511,0.529,0.602	0.711,0.637,0.536	-0.081
ENSMUSG00000021068	Nin	12	-	70111071	70111482	70111435	70111482	70102650	70102854	28,28,9	15,14,17	29,32,24	19,16,34	513	149	1	1.0	0.352,0.367,0.133	0.307,0.367,0.17	0.003
ENSMUSG00000026048	Ercc5	1	+	44158143	44158335	44158143	44158259	44158804	44158891	0,0,1	1,22,21	3,0,1	13,17,17	225	149	1	1.0	0.0,0.0,0.031	0.133,0.0,0.037	-0.046
ENSMUSG00000026126	Ptpn18	1	+	34463106	34463364	34463106	34463183	34463465	34463504	5,6,14	0,0,1	12,17,17	0,0,0	330	149	1	1.0	1.0,1.0,0.863	1.0,1.0,1.0	-0.046
ENSMUSG00000068134	Zfp120	2	-	150119480	150119628	150119564	150119628	150114405	150118200	10,6,12	21,11,6	6,8,14	23,13,30	233	149	0.449991286933	1.0	0.233,0.259,0.561	0.143,0.282,0.23	0.133
ENSMUSG00000030881	Arfip2	7	-	105637818	105638040	105637862	105638040	105637120	105637278	107,112,96	0,0,0	123,112,131	2,1,0	193	149	1	1.0	1.0,1.0,1.0	0.979,0.989,1.0	0.011
ENSMUSG00000032498	Mlh1	9	-	111247875	111249313	111249219	111249313	111247249	111247403	10,19,9	16,23,30	12,10,12	33,21,45	1493	149	1	1.0	0.059,0.076,0.029	0.035,0.045,0.026	0.019
ENSMUSG00000026104	Stat1	1	+	52119911	52120072	52119911	52120035	52122590	52122721	123,110,190	27,39,52	132,174,212	33,42,49	186	149	1	1.0	0.785,0.693,0.745	0.762,0.768,0.776	-0.028
ENSMUSG00000026104	Stat1	1	+	52119911	52120110	52119911	52120035	52122590	52122721	36,33,43	27,39,52	25,59,51	33,42,49	224	149	1	1.0	0.47,0.36,0.355	0.335,0.483,0.409	-0.014
ENSMUSG00000026104	Stat1	1	+	52119911	52120110	52119911	52120072	52122590	52122721	0,1,0	87,78,147	0,0,0	107,115,161	187	149	1	1.0	0.0,0.01,0.0	0.0,0.0,0.0	0.003
ENSMUSG00000068882	Ssb	2	+	69861561	69861739	69861561	69861712	69863223	69863315	0,7,4	173,177,159	4,3,0	208,194,225	176	149	1	1.0	0.0,0.032,0.021	0.016,0.013,0.0	0.008
ENSMUSG00000026409	Pfkfb2	1	-	130714455	130714575	130714465	130714575	130708075	130708201	4,0,1	23,13,19	4,0,1	13,20,17	159	149	1	1.0	0.14,0.0,0.047	0.224,0.0,0.052	-0.03
ENSMUSG00000030761	Myo7a	7	-	98053805	98053922	98053811	98053922	98053156	98053240	115,83,102	0,0,0	179,126,130	0,0,1	155	149	1	1.0	1.0,1.0,1.0	1.0,1.0,0.992	0.003
ENSMUSG00000009995	Taz	X	+	74288450	74289019	74288450	74288513	74289104	74289182	85,70,112	31,45,52	159,95,148	38,54,54	655	149	0.826524032883	1.0	0.384,0.261,0.329	0.488,0.286,0.384	-0.061
ENSMUSG00000054920	Klhl5	5	+	65162789	65163081	65162789	65163002	65164530	65164702	3,2,0	187,182,162	0,0,4	212,163,293	228	149	1	1.0	0.01,0.007,0.0	0.0,0.0,0.009	0.003
ENSMUSG00000054920	Klhl5	5	+	65162789	65163081	65162789	65163002	65166970	65168142	4,1,0	0,0,0	0,0,1	0,2,0	228	149	1	1.0	1.0,1.0,NA	NA,0.0,1.0	0.5
ENSMUSG00000026280	Atg4b	1	+	93785909	93786024	93785909	93785966	93786510	93786604	2,0,1	66,92,92	2,0,1	92,65,91	207	149	1	1.0	0.021,0.0,0.008	0.015,0.0,0.008	0.002
ENSMUSG00000037902	Sirpa	2	+	129627945	129627997	129627945	129627985	129629926	129632220	506,432,515	3306,3021,3645	693,535,769	4184,3585,4972	161	149	1	1.0	0.124,0.117,0.116	0.133,0.121,0.125	-0.007
ENSMUSG00000029192	Tbc1d14	5	-	36524890	36525048	36524929	36525048	36522926	36523009	2,0,0	106,110,109	0,2,0	101,101,194	188	149	1	1.0	0.015,0.0,0.0	0.0,0.015,0.0	0.0
ENSMUSG00000051154	Commd3	2	+	18674280	18674361	18674280	18674315	18674655	18674716	5,9,4	403,412,506	7,10,20	480,412,578	195	149	1	1.0	0.009,0.016,0.006	0.011,0.018,0.026	-0.008
ENSMUSG00000030720	Cln3	7	-	126575202	126575412	126575343	126575412	126574993	126575087	353,293,290	1,1,0	462,276,478	0,0,2	290	149	1	1.0	0.995,0.993,1.0	1.0,1.0,0.992	-0.001
ENSMUSG00000044768	D1Ertd622e	1	-	97660730	97661676	97661554	97661676	97654599	97654689	230,207,209	73,40,44	225,186,267	44,36,75	973	149	1	1.0	0.325,0.442,0.421	0.439,0.442,0.353	-0.015
ENSMUSG00000097039	Pvt1	15	+	62107147	62107511	62107147	62107465	62175466	62175548	0,0,0	1,1,1	2,0,1	0,4,0	195	149	0.0593835201927	1.0	0.0,0.0,0.0	1.0,0.0,1.0	-0.667
ENSMUSG00000097039	Pvt1	15	+	62242173	62242301	62242173	62242297	62242433	62242561	2,2,1	1,3,1	11,0,11	5,2,5	153	149	1	1.0	0.661,0.394,0.493	0.682,0.0,0.682	0.061
ENSMUSG00000048285	Frmd6	12	+	70877159	70877263	70877159	70877239	70878416	70878493	0,1,4	8,14,11	12,12,9	12,22,15	173	149	0.00189734847624	0.27235255577	0.0,0.058,0.238	0.463,0.32,0.341	-0.276
ENSMUSG00000068874	Selenbp1	3	+	94937207	94937397	94937207	94937393	94937954	94938075	0,0,1	45,52,48	0,0,0	51,57,79	153	149	1	1.0	0.0,0.0,0.02	0.0,0.0,0.0	0.007
ENSMUSG00000026082	Rev1	1	-	38074314	38075023	38074898	38075023	38071342	38071497	31,51,45	0,0,1	46,48,68	0,0,0	733	149	1	1.0	1.0,1.0,0.901	1.0,1.0,1.0	-0.033
ENSMUSG00000015750	Aph1a	3	+	95895142	95895570	95895142	95895216	95895717	95895845	437,507,519	1,2,0	529,554,650	0,0,0	503	149	1	1.0	0.992,0.987,1.0	1.0,1.0,1.0	-0.007
ENSMUSG00000036402	Gng12	6	+	66943824	66943882	66943824	66943877	67015724	67015843	33,42,37	213,242,209	49,37,57	297,227,335	154	149	1	1.0	0.13,0.144,0.146	0.138,0.136,0.141	0.002
ENSMUSG00000039449	Prpf18	2	-	4637147	4638995	4638848	4638995	4635827	4635968	94,55,134	1,1,0	95,114,115	0,1,1	1850	149	1	1.0	0.883,0.816,1.0	1.0,0.902,0.903	-0.035
ENSMUSG00000026889	Rbm18	2	-	36127124	36127251	36127180	36127251	36122851	36122938	63,75,64	8,8,0	69,62,107	4,2,6	205	149	1	1.0	0.851,0.872,1.0	0.926,0.958,0.928	-0.03
ENSMUSG00000060147	Serpinb6a	13	-	33935568	33935794	33935572	33935794	33931471	33931646	118,123,131	129,125,149	140,128,167	199,147,195	153	149	1	1.0	0.471,0.489,0.461	0.407,0.459,0.455	0.033
ENSMUSG00000060147	Serpinb6a	13	-	33935568	33935794	33935618	33935794	33931471	33931646	148,151,154	61,61,71	183,150,230	59,52,112	199	149	1	1.0	0.645,0.65,0.619	0.699,0.684,0.606	-0.025
ENSMUSG00000060147	Serpinb6a	13	-	33935568	33935794	33935626	33935794	33931471	33931646	153,159,165	30,46,47	197,155,250	66,57,85	207	149	0.684363541554	1.0	0.786,0.713,0.716	0.682,0.662,0.679	0.064
ENSMUSG00000060147	Serpinb6a	13	-	33935572	33935794	33935618	33935794	33931471	33931646	159,153,172	61,61,71	242,169,258	59,52,112	195	149	1	1.0	0.666,0.657,0.649	0.758,0.713,0.638	-0.046
ENSMUSG00000060147	Serpinb6a	13	-	33935572	33935794	33935626	33935794	33931471	33931646	164,161,183	30,46,47	256,174,278	66,57,85	203	149	1	1.0	0.8,0.72,0.741	0.74,0.691,0.706	0.041
ENSMUSG00000060147	Serpinb6a	13	-	33935618	33935794	33935626	33935794	33931471	33931646	66,69,82	30,46,47	73,57,132	66,57,85	157	149	0.364394462519	1.0	0.676,0.587,0.623	0.512,0.487,0.596	0.097
ENSMUSG00000040721	Zfhx2	14	-	55070108	55070197	55070138	55070197	55068107	55068308	1,0,0	10,7,9	0,1,0	5,3,9	179	149	1	1.0	0.077,0.0,0.0	0.0,0.217,0.0	-0.047
ENSMUSG00000044229	Nxpe4	9	+	48375872	48376067	48375872	48375904	48388871	48389014	5,1,1	1,0,0	0,7,1	0,1,0	312	149	1	1.0	0.705,1.0,1.0	NA,0.77,1.0	0.017
ENSMUSG00000037470	Uggt1	1	-	36211389	36211486	36211396	36211486	36209985	36210064	139,102,129	0,0,1	98,133,190	0,0,0	156	149	1	1.0	1.0,1.0,0.992	1.0,1.0,1.0	-0.003
ENSMUSG00000026705	Klhl20	1	-	161098262	161099285	161099141	161099285	161095528	161095737	73,37,63	2,0,1	59,71,99	2,0,3	1028	149	1	1.0	0.841,1.0,0.901	0.81,1.0,0.827	0.035
ENSMUSG00000023723	Mrps23	11	+	88204423	88204713	88204423	88204485	88205188	88205359	7,0,6	155,189,182	4,0,7	209,159,266	377	149	1	1.0	0.018,0.0,0.013	0.008,0.0,0.01	0.004
ENSMUSG00000042185	Nfrkb	9	+	31397035	31397205	31397035	31397137	31397719	31397793	0,0,0	26,28,26	0,1,1	21,29,39	217	149	1	1.0	0.0,0.0,0.0	0.0,0.023,0.017	-0.013
ENSMUSG00000056763	Cspp1	1	+	10039772	10039887	10039772	10039879	10045075	10045184	0,4,0	1,8,2	0,0,2	2,3,2	157	149	1	1.0	0.0,0.322,0.0	0.0,0.0,0.487	-0.055
ENSMUSG00000056763	Cspp1	1	+	10045075	10045193	10045075	10045184	10047423	10047526	0,0,0	9,13,5	0,2,0	12,16,27	158	149	1	1.0	0.0,0.0,0.0	0.0,0.105,0.0	-0.035
ENSMUSG00000056763	Cspp1	1	+	10129985	10130085	10129985	10130032	10132453	10132517	0,1,2	22,35,10	0,0,1	20,15,16	202	149	1	1.0	0.0,0.021,0.129	0.0,0.0,0.044	0.035
ENSMUSG00000013858	Tmem259	10	-	79978391	79978605	79978547	79978605	79978187	79978320	496,596,499	5,4,9	613,464,625	0,6,14	305	149	1	1.0	0.98,0.986,0.964	1.0,0.974,0.956	0.0
ENSMUSG00000057335	Cep170	1	-	176742470	176742648	176742500	176742648	176739918	176740089	2,7,14	38,28,42	7,10,7	42,45,34	179	149	1	1.0	0.042,0.172,0.217	0.122,0.156,0.146	0.002
ENSMUSG00000057335	Cep170	1	-	176742470	176742648	176742551	176742648	176739918	176740089	19,23,26	6,4,2	19,25,23	3,2,1	230	149	0.420575391772	1.0	0.672,0.788,0.894	0.804,0.89,0.937	-0.092
ENSMUSG00000057335	Cep170	1	-	176742500	176742648	176742551	176742648	176739918	176740089	55,44,54	6,4,2	54,60,50	3,2,1	200	149	1	1.0	0.872,0.891,0.953	0.931,0.957,0.974	-0.049
ENSMUSG00000057335	Cep170	1	-	176769232	176769870	176769712	176769870	176758396	176758517	45,27,18	4,4,4	27,32,34	14,6,6	629	149	0.225457756668	1.0	0.727,0.615,0.516	0.314,0.558,0.573	0.138
ENSMUSG00000057335	Cep170	1	-	176769232	176769870	176769712	176769870	176761350	176761500	42,27,31	13,2,5	29,50,43	1,6,13	629	149	0.884729719849	1.0	0.434,0.762,0.595	0.873,0.664,0.439	-0.062
ENSMUSG00000025962	Fastkd2	1	+	63735462	63735968	63735462	63735571	63737778	63737918	44,27,59	0,0,1	38,40,72	0,0,2	546	149	1	1.0	1.0,1.0,0.942	1.0,1.0,0.908	0.011
ENSMUSG00000025962	Fastkd2	1	+	63735462	63735968	63735462	63735571	63745841	63746005	11,3,12	2,0,0	9,6,18	0,0,0	546	149	1	1.0	0.6,1.0,1.0	1.0,1.0,1.0	-0.133
ENSMUSG00000049658	Bdp1	13	-	100049635	100050029	100049859	100050029	100046725	100046839	50,76,89	3,1,3	50,68,92	3,0,0	373	149	1	1.0	0.869,0.968,0.922	0.869,1.0,1.0	-0.037
ENSMUSG00000035696	Rnf38	4	-	44158902	44159052	44158989	44159052	44152359	44152553	9,8,14	1,0,5	8,9,26	1,1,0	236	149	0.238644825947	1.0	0.85,1.0,0.639	0.835,0.85,1.0	-0.065
ENSMUSG00000021670	Hmgcr	13	-	96664761	96665897	96665809	96665897	96663028	96663134	93,88,125	0,0,0	81,97,168	0,0,1	1197	149	1	1.0	1.0,1.0,1.0	1.0,1.0,0.954	0.015
ENSMUSG00000025915	Sgk3	1	+	9868382	9868688	9868382	9868466	9871629	9871702	1,0,3	101,99,107	4,11,10	122,135,178	371	149	1	1.0	0.004,0.0,0.011	0.013,0.032,0.022	-0.017
ENSMUSG00000003235	Eif2b5	16	+	20505198	20505358	20505198	20505340	20505461	20505563	0,3,0	114,99,116	1,0,0	137,112,169	167	149	1	1.0	0.0,0.026,0.0	0.006,0.0,0.0	0.007
ENSMUSG00000005893	Nr2c2	6	+	92163120	92163258	92163120	92163220	92164187	92164293	30,32,45	1,4,4	39,28,55	0,1,2	187	149	1	1.0	0.96,0.864,0.9	1.0,0.957,0.956	-0.063
ENSMUSG00000030788	Rnf141	7	-	110837076	110837270	110837162	110837270	110833736	110833845	87,108,105	1,1,9	97,115,153	1,0,5	235	149	1	1.0	0.982,0.986,0.881	0.984,1.0,0.951	-0.029
ENSMUSG00000026641	Usf1	1	+	171415714	171415830	171415714	171415799	171416134	171416236	100,122,136	72,88,90	144,109,164	109,84,101	180	149	1	1.0	0.535,0.534,0.556	0.522,0.518,0.573	0.004
ENSMUSG00000087177	E130307A14Rik	10	-	39640275	39640511	39640379	39640511	39632949	39633016	1,1,2	0,0,0	6,4,8	0,0,1	253	149	1	1.0	1.0,1.0,1.0	1.0,1.0,0.825	0.058
ENSMUSG00000087177	E130307A14Rik	10	-	39640275	39640511	39640379	39640511	39639563	39639766	6,0,19	1,1,10	12,8,15	3,2,6	253	149	0.678480810914	1.0	0.779,0.0,0.528	0.702,0.702,0.596	-0.231
ENSMUSG00000026197	Zfand2b	1	+	75170538	75170753	75170538	75170599	75170975	75171048	129,106,110	0,0,0	154,109,161	1,0,1	303	149	1	1.0	1.0,1.0,1.0	0.987,1.0,0.988	0.008
ENSMUSG00000042772	Smg7	1	-	152848595	152849016	152848733	152849016	152846118	152846263	25,24,37	31,21,31	10,28,56	38,32,39	287	149	0.764729827376	1.0	0.295,0.372,0.383	0.12,0.312,0.427	0.064
ENSMUSG00000059439	Bcas3	11	+	85354593	85354679	85354593	85354661	85354887	85354975	3,0,0	5,0,5	0,3,5	0,1,1	167	149	1	1.0	0.349,NA,0.0	NA,0.728,0.817	-0.598
ENSMUSG00000031169	Porcn	X	-	8198205	8199152	8199066	8199152	8197974	8198085	23,18,7	8,5,13	8,5,15	23,3,5	1010	149	0.603176776336	1.0	0.298,0.347,0.074	0.049,0.197,0.307	0.055
ENSMUSG00000025145	Lrrc45	11	+	120718441	120719132	120718441	120718553	120719465	120719558	167,171,108	0,8,5	187,157,213	0,5,6	728	149	1	1.0	1.0,0.814,0.816	1.0,0.865,0.879	-0.038
ENSMUSG00000017210	Med24	11	-	98728777	98728987	98728784	98728987	98728614	98728697	2,1,0	73,65,77	0,0,0	57,55,85	156	149	1	1.0	0.026,0.014,0.0	0.0,0.0,0.0	0.013
ENSMUSG00000038838	Vars2	17	-	35657923	35658338	35658131	35658338	35657206	35657318	5,8,2	16,31,24	6,0,3	44,32,31	357	149	1	1.0	0.115,0.097,0.034	0.054,0.0,0.039	0.051
ENSMUSG00000037730	Mynn	3	+	30603503	30603800	30603503	30603670	30607036	30607830	27,19,38	1,2,6	31,24,33	4,7,5	279	149	0.466401527151	1.0	0.935,0.835,0.772	0.805,0.647,0.779	0.104
ENSMUSG00000027469	Tpx2	2	+	152854920	152855015	152854920	152855002	152867183	152867357	24,1,8	40,34,54	20,18,47	55,43,53	162	149	0.0649208019496	1.0	0.356,0.026,0.12	0.251,0.278,0.449	-0.159
ENSMUSG00000027469	Tpx2	2	+	152854920	152855015	152854920	152855002	152867186	152867357	8,1,2	8,8,4	0,2,23	14,19,11	162	149	0.27522690421	1.0	0.479,0.103,0.315	0.0,0.088,0.658	0.05
ENSMUSG00000038608	Dock10	1	-	80586648	80586870	80586719	80586870	80586328	80586451	123,96,152	6,1,0	114,171,179	0,5,2	220	149	1	1.0	0.933,0.985,1.0	1.0,0.959,0.984	-0.008
ENSMUSG00000000902	Smarcb1	10	-	75904383	75906196	75906029	75906196	75897444	75897576	236,266,277	0,1,0	378,266,371	0,3,2	1795	149	1	1.0	1.0,0.957,1.0	1.0,0.88,0.939	0.046
ENSMUSG00000000902	Smarcb1	10	-	75916772	75916911	75916799	75916911	75915063	75915193	27,37,38	103,115,106	39,37,78	153,129,176	176	149	1	1.0	0.182,0.214,0.233	0.177,0.195,0.273	-0.005
ENSMUSG00000021040	Slirp	12	+	87447563	87447622	87447563	87447598	87449292	87449400	545,605,626	0,0,5	768,591,889	1,0,6	173	149	1	1.0	1.0,1.0,0.991	0.998,1.0,0.992	0.0
ENSMUSG00000026385	Dbi	1	-	120119788	120120012	120119894	120120012	120116385	120116448	1,8,10	1849,2043,2192	1,1,8	3122,2428,3266	255	149	1	1.0	0.0,0.002,0.003	0.0,0.0,0.001	0.001
ENSMUSG00000025816	Sec61a2	2	-	5876359	5876561	5876363	5876561	5874226	5874418	4,0,0	13,6,10	0,0,4	19,10,35	153	149	1	1.0	0.231,0.0,0.0	0.0,0.0,0.1	0.044
ENSMUSG00000062963	Ufc1	1	-	171289854	171289947	171289883	171289947	171289517	171289594	7,2,5	480,491,593	9,0,8	718,510,754	178	149	1	1.0	0.012,0.003,0.007	0.01,0.0,0.009	0.001
ENSMUSG00000043510	Hscb	5	-	110835974	110836069	110835979	110836069	110834654	110834799	5,11,9	94,90,83	6,7,11	111,107,145	154	149	1	1.0	0.049,0.106,0.095	0.05,0.06,0.068	0.024
ENSMUSG00000026867	Gapvd1	2	-	34706697	34706832	34706740	34706832	34706019	34706139	128,113,145	2,1,3	140,124,200	1,0,1	192	149	1	1.0	0.98,0.989,0.974	0.991,1.0,0.994	-0.014
ENSMUSG00000026867	Gapvd1	2	-	34717252	34717382	34717315	34717382	34715204	34715330	27,22,36	72,45,94	13,26,38	40,94,112	212	149	1	1.0	0.209,0.256,0.212	0.186,0.163,0.193	0.045
ENSMUSG00000026553	Copa	1	+	172091163	172092354	172091163	172091240	172097673	172097783	429,364,449	1,0,0	393,412,665	0,0,0	1263	149	1	1.0	0.981,1.0,1.0	1.0,1.0,1.0	-0.006
ENSMUSG00000066800	Rnasel	1	+	153758382	153758588	153758382	153758419	153759543	153759676	95,88,72	0,0,0	91,116,139	0,1,0	318	149	1	1.0	1.0,1.0,1.0	1.0,0.982,1.0	0.006
ENSMUSG00000025907	Rb1cc1	1	+	6270690	6270827	6270690	6270818	6272700	6272771	30,50,31	0,3,0	36,39,50	6,0,9	158	149	0.137236600144	1.0	1.0,0.94,1.0	0.85,1.0,0.84	0.083
ENSMUSG00000030142	Clec4e	6	-	123286207	123288989	123288893	123288989	123285468	123285584	62,43,80	0,2,3	61,60,86	2,0,5	2835	149	0.958732766957	1.0	1.0,0.531,0.584	0.616,1.0,0.475	0.008
ENSMUSG00000030142	Clec4e	6	-	123286431	123288989	123288893	123288989	123286207	123286359	50,48,68	0,0,1	61,28,92	0,0,0	2611	149	1	1.0	1.0,1.0,0.795	1.0,1.0,1.0	-0.068
ENSMUSG00000027951	Adar	3	+	89745375	89745601	89745375	89745523	89745819	89745991	54,33,54	36,35,48	25,43,54	37,28,42	227	149	1	1.0	0.496,0.382,0.425	0.307,0.502,0.458	0.012
ENSMUSG00000028133	Rwdd3	3	-	121158767	121159255	121158814	121159255	121156400	121156516	3,3,4	1,0,0	7,12,5	0,0,0	196	149	1	1.0	0.695,1.0,1.0	1.0,1.0,1.0	-0.102
ENSMUSG00000025473	Adam8	7	-	139987178	139987737	139987559	139987737	139986892	139987082	3996,3955,4425	4,3,3	4566,3913,5207	5,1,1	530	149	1	1.0	0.996,0.997,0.998	0.996,0.999,0.999	-0.001
ENSMUSG00000027091	Zc3h15	2	+	83658529	83658621	83658529	83658586	83660057	83660240	186,203,189	0,0,0	254,208,310	0,0,2	184	149	1	1.0	1.0,1.0,1.0	1.0,1.0,0.992	0.003
ENSMUSG00000053477	Tcf4	18	+	69677966	69678129	69677966	69678117	69681568	69681798	22,31,38	27,34,19	27,24,78	24,26,53	161	149	1	1.0	0.43,0.458,0.649	0.51,0.461,0.577	-0.004
ENSMUSG00000048058	Ldlrad3	2	-	102113532	102113679	102113628	102113679	102069932	102070058	105,65,90	0,3,5	93,94,110	5,4,3	245	149	1	1.0	1.0,0.929,0.916	0.919,0.935,0.957	0.011
ENSMUSG00000026554	Dcaf8	1	+	172186295	172187460	172186295	172186368	172188938	172189808	191,193,214	0,1,0	233,171,280	0,0,0	1241	149	1	1.0	1.0,0.959,1.0	1.0,1.0,1.0	-0.014
ENSMUSG00000026634	Angel2	1	+	190928491	190928758	190928491	190928717	190932866	190933192	33,39,44	0,0,0	31,32,75	2,0,0	190	149	1	1.0	1.0,1.0,1.0	0.924,1.0,1.0	0.025
ENSMUSG00000026634	Angel2	1	+	190928491	190928758	190928491	190928717	190937443	190937700	4,15,19	1,0,2	24,21,35	1,0,0	190	149	1	1.0	0.758,1.0,0.882	0.95,1.0,1.0	-0.103
ENSMUSG00000026634	Angel2	1	+	190940873	190941458	190940873	190941295	190942120	190942247	18,18,17	72,58,75	24,10,22	63,58,78	312	149	1	1.0	0.107,0.129,0.098	0.154,0.076,0.119	-0.005
ENSMUSG00000028677	Rnf220	4	-	117285850	117285972	117285928	117285972	117285378	117285511	277,267,273	50,46,66	288,285,383	85,51,67	227	149	1	1.0	0.784,0.792,0.731	0.69,0.786,0.79	0.014
ENSMUSG00000028677	Rnf220	4	-	117288362	117289068	117289025	117289068	117285850	117285972	93,103,84	231,248,233	98,65,132	286,267,341	812	149	1	1.0	0.069,0.071,0.062	0.059,0.043,0.066	0.011
ENSMUSG00000029502	Golga3	5	+	110176878	110177049	110176878	110176922	110181602	110181913	6,1,0	4,9,11	6,11,4	5,11,19	276	149	0.233905721522	1.0	0.447,0.057,0.0	0.393,0.351,0.102	-0.114
ENSMUSG00000029502	Golga3	5	+	110184337	110184607	110184337	110184487	110185785	110185898	22,28,17	21,20,24	23,34,32	16,24,55	269	149	1	1.0	0.367,0.437,0.282	0.443,0.44,0.244	-0.014
ENSMUSG00000058239	Usf2	7	-	30955799	30956000	30955880	30956000	30955289	30955440	768,697,686	9,3,5	883,760,1118	22,4,15	230	149	1	1.0	0.982,0.993,0.989	0.963,0.992,0.98	0.01
ENSMUSG00000052752	Traf7	17	-	24512949	24513084	24512955	24513084	24512168	24512386	102,115,113	14,8,13	108,124,167	17,17,18	155	149	1	1.0	0.875,0.933,0.893	0.859,0.875,0.899	0.023
ENSMUSG00000052752	Traf7	17	-	24519113	24519246	24519130	24519246	24518741	24518794	4,0,2	5,11,7	0,0,5	5,9,14	166	149	0.770953811982	1.0	0.418,0.0,0.204	0.0,0.0,0.243	0.126
ENSMUSG00000052752	Traf7	17	-	24519113	24519246	24519130	24519246	24518741	24518799	16,14,24	183,178,175	11,9,30	190,205,295	166	149	1	1.0	0.073,0.066,0.11	0.049,0.038,0.084	0.026
ENSMUSG00000019467	Arhgef25	10	-	127185082	127185678	127185574	127185678	127184886	127184979	2,4,8	0,0,0	1,3,9	0,0,2	641	149	1	1.0	1.0,1.0,1.0	1.0,1.0,0.511	0.163
ENSMUSG00000022235	Cmbl	15	+	31581839	31582073	31581839	31582037	31583964	31584072	23,43,10	3,1,6	57,28,55	1,5,0	185	149	0.404240074943	1.0	0.861,0.972,0.573	0.979,0.819,1.0	-0.131
ENSMUSG00000057594	Arl16	11	-	120467009	120467240	120467181	120467240	120466653	120466767	2,2,1	37,48,30	0,3,1	61,52,55	321	149	1	1.0	0.024,0.019,0.015	0.0,0.026,0.008	0.008
ENSMUSG00000048495	Tyw5	1	-	57393584	57393694	57393669	57393694	57393349	57393487	1,3,1	2,0,0	7,1,3	0,0,0	234	149	1	1.0	0.241,1.0,1.0	1.0,1.0,1.0	-0.253
ENSMUSG00000048495	Tyw5	1	-	57401368	57401523	57401387	57401523	57396726	57396796	14,23,12	30,31,35	22,10,19	33,43,39	168	149	1	1.0	0.293,0.397,0.233	0.372,0.171,0.302	0.026
ENSMUSG00000001017	Chtop	3	-	90506107	90507626	90507544	90507626	90503095	90503282	693,711,796	0,3,4	789,714,1083	3,2,3	1586	149	1	1.0	1.0,0.957,0.949	0.961,0.971,0.971	0.001
ENSMUSG00000026648	Dclre1c	2	+	3437029	3437090	3437029	3437086	3437675	3437748	12,21,47	4,1,4	28,13,26	1,3,6	153	149	1	1.0	0.745,0.953,0.92	0.965,0.808,0.808	0.012
ENSMUSG00000004364	Cul3	1	-	80322858	80323056	80322986	80323056	80304079	80304193	237,208,272	7,6,4	234,193,355	2,6,14	277	149	1	1.0	0.948,0.949,0.973	0.984,0.945,0.932	0.003
ENSMUSG00000031453	Rasa3	8	-	13598094	13598290	13598213	13598290	13595809	13595889	0,0,1	221,225,228	0,0,0	192,188,285	268	149	1	1.0	0.0,0.0,0.002	0.0,0.0,0.0	0.001
ENSMUSG00000029433	Diablo	5	-	123517736	123518065	123517954	123518065	123511704	123512707	154,124,201	0,0,0	169,132,242	2,0,0	367	149	1	1.0	1.0,1.0,1.0	0.972,1.0,1.0	0.009
ENSMUSG00000028772	Zcchc17	4	-	130337073	130337169	130337077	130337169	130329573	130329674	2,7,1	82,107,105	1,0,4	138,106,136	153	149	1	1.0	0.023,0.06,0.009	0.007,0.0,0.028	0.019
ENSMUSG00000049606	Zfp644	5	-	106635609	106638635	106636416	106638635	106619539	106619642	148,143,146	0,0,0	138,143,124	0,0,1	956	149	1	1.0	1.0,1.0,1.0	1.0,1.0,0.951	0.016
ENSMUSG00000049606	Zfp644	5	-	106695136	106695699	106695642	106695699	106666784	106666845	11,7,13	1,0,1	7,18,9	0,0,2	655	149	1	1.0	0.714,1.0,0.747	1.0,1.0,0.506	-0.015
ENSMUSG00000043716	Rpl7	1	-	16103167	16103684	16103509	16103684	16102691	16102829	5140,5628,5772	0,0,2	6915,5326,7603	0,1,0	491	149	1	1.0	1.0,1.0,0.999	1.0,0.999,1.0	0.0
ENSMUSG00000029146	Snx17	5	+	31193305	31193465	31193305	31193378	31193868	31193943	415,459,463	0,0,0	493,454,620	2,0,0	236	149	1	1.0	1.0,1.0,1.0	0.994,1.0,1.0	0.002
ENSMUSG00000026701	Prdx6	1	-	161250756	161251166	161251021	161251166	161249358	161249469	27,10,13	4,4,0	3,12,8	3,4,5	414	149	0.0591666875246	1.0	0.708,0.474,1.0	0.265,0.519,0.365	0.344
ENSMUSG00000004815	Dgkq	5	-	108650489	108650968	108650816	108650968	108649824	108650379	41,46,47	0,0,4	41,31,43	0,0,0	476	149	1	1.0	1.0,1.0,0.786	1.0,1.0,1.0	-0.071
ENSMUSG00000004815	Dgkq	5	-	108653635	108653786	108653771	108653786	108653180	108653219	64,46,74	0,0,2	37,38,55	0,0,0	285	149	1	1.0	1.0,1.0,0.951	1.0,1.0,1.0	-0.016
ENSMUSG00000003882	Il7r	15	-	9508706	9508782	9508723	9508782	9505787	9508358	697,752,872	41,28,28	780,620,1041	25,21,44	166	149	1	1.0	0.938,0.96,0.965	0.966,0.964,0.955	-0.007
ENSMUSG00000026730	Pter	2	+	12978159	12978617	12978159	12978413	12980292	12980558	46,28,47	0,1,1	55,68,97	2,3,4	353	149	1	1.0	1.0,0.922,0.952	0.921,0.905,0.911	0.046
ENSMUSG00000039463	Slc9a8	2	+	167424118	167424649	167424118	167424297	167434781	167434862	1,15,1	64,51,58	5,1,7	49,61,68	501	149	1	1.0	0.005,0.08,0.005	0.029,0.005,0.03	0.009
ENSMUSG00000060073	Psma3	12	+	70978732	70978839	70978732	70978815	70983318	70983442	34,23,14	637,657,716	39,34,48	832,752,1040	173	149	1	1.0	0.044,0.029,0.017	0.039,0.037,0.038	-0.008
ENSMUSG00000060073	Psma3	12	+	70978732	70978839	70978732	70978815	70983323	70983442	4,7,0	27,37,53	1,11,12	26,48,65	173	149	0.759269368982	1.0	0.113,0.14,0.0	0.032,0.165,0.137	-0.027
ENSMUSG00000060073	Psma3	12	+	70984492	70984745	70984492	70984594	70986862	70986935	174,188,201	0,0,0	191,189,235	0,0,5	300	149	1	1.0	1.0,1.0,1.0	1.0,1.0,0.959	0.014
ENSMUSG00000027708	Dcun1d1	3	-	35920970	35921188	35921112	35921188	35919000	35919169	172,166,188	11,10,2	172,168,270	6,10,5	291	149	1	1.0	0.889,0.895,0.98	0.936,0.896,0.965	-0.011
ENSMUSG00000026110	Mgat4a	1	-	37498572	37498740	37498599	37498740	37495872	37496013	21,22,15	3,2,4	13,19,18	3,10,11	176	149	0.0355778130378	1.0	0.856,0.903,0.76	0.786,0.617,0.581	0.178
ENSMUSG00000001143	Lman2l	1	-	36443490	36443609	36443519	36443609	36439608	36439726	141,144,143	7,7,1	155,140,260	3,3,9	178	149	1	1.0	0.944,0.945,0.992	0.977,0.975,0.96	-0.01
ENSMUSG00000033004	Mycbp2	14	-	103138719	103138818	103138728	103138818	103136558	103136639	20,19,17	36,56,67	23,13,19	55,52,86	158	149	1	1.0	0.344,0.242,0.193	0.283,0.191,0.172	0.044
ENSMUSG00000000276	Dgke	11	-	89048848	89049002	89048888	89049002	89044239	89044311	2,12,0	16,9,8	3,5,2	12,9,18	189	149	1	1.0	0.09,0.512,0.0	0.165,0.305,0.081	0.017
ENSMUSG00000087403	Kantr	X	-	152327365	152327495	152327409	152327495	152327160	152327239	7,1,3	0,0,6	10,5,0	0,0,6	193	149	1	1.0	1.0,1.0,0.279	1.0,1.0,0.0	0.093
ENSMUSG00000026207	Speg	1	+	75426763	75427211	75426763	75426880	75427313	75427436	33,21,36	0,2,0	39,38,52	0,1,1	480	149	1	1.0	1.0,0.765,1.0	1.0,0.922,0.942	-0.033
ENSMUSG00000026176	Ctdsp1	1	+	74393277	74393901	74393277	74393426	74394018	74394075	286,279,322	0,3,0	334,306,464	0,0,1	624	149	1	1.0	1.0,0.957,1.0	1.0,1.0,0.991	-0.011
ENSMUSG00000001785	Pwp1	10	+	85874448	85874633	85874448	85874595	85876297	85876383	159,157,158	0,0,0	180,180,278	1,0,0	187	149	1	1.0	1.0,1.0,1.0	0.993,1.0,1.0	0.002
ENSMUSG00000035735	Dagla	19	-	10270987	10271199	10271010	10271199	10269716	10269818	6,10,5	0,0,1	13,24,23	0,0,0	172	149	1	1.0	1.0,1.0,0.812	1.0,1.0,1.0	-0.063
ENSMUSG00000044702	Palb2	7	-	122127048	122128443	122128137	122128443	122124256	122124927	81,98,65	1,3,0	76,56,80	0,0,0	1238	149	1	1.0	0.907,0.797,1.0	1.0,1.0,1.0	-0.099
ENSMUSG00000026201	Stk16	1	+	75212599	75213006	75212599	75212733	75213575	75213697	32,47,41	2,0,0	52,42,37	0,0,0	422	149	1	1.0	0.85,1.0,1.0	1.0,1.0,1.0	-0.05
ENSMUSG00000054499	Dedd2	7	-	25219763	25219859	25219786	25219859	25218800	25219167	1,8,0	2,15,27	2,4,6	21,19,21	172	149	1	1.0	0.302,0.316,0.0	0.076,0.154,0.198	0.063
ENSMUSG00000024066	Xdh	17	-	73887885	73891299	73891110	73891299	73886342	73886519	1190,1041,1226	473,471,495	1428,1075,1580	561,366,600	3374	149	1	1.0	0.1,0.089,0.099	0.101,0.115,0.104	-0.011
ENSMUSG00000022772	Senp5	16	-	31977598	31977757	31977679	31977757	31968799	31968937	0,0,2	41,23,52	2,0,1	24,38,50	230	149	1	1.0	0.0,0.0,0.024	0.051,0.0,0.013	-0.013
ENSMUSG00000070643	Sox13	1	-	133384412	133384673	133384456	133384673	133382302	133383924	0,0,0	0,0,3	0,0,2	2,1,4	193	149	1	1.0	NA,NA,0.0	0.0,0.0,0.279	-0.093
ENSMUSG00000020817	Rabep1	11	+	70908385	70908556	70908385	70908517	70917314	70917782	2,0,2	101,83,92	0,0,0	70,72,122	188	149	1	1.0	0.015,0.0,0.017	0.0,0.0,0.0	0.011
ENSMUSG00000044206	Vsig4	X	-	96290489	96290846	96290752	96290846	96269555	96269612	103,154,149	0,4,0	124,193,223	2,5,6	412	149	1	1.0	1.0,0.933,1.0	0.957,0.933,0.931	0.037
ENSMUSG00000068329	Htra2	6	-	83052697	83053070	83053000	83053070	83052472	83052542	314,330,391	9,11,8	516,331,499	12,6,21	452	149	1	1.0	0.92,0.908,0.942	0.934,0.948,0.887	0.0
ENSMUSG00000068329	Htra2	6	-	83052697	83053070	83053037	83053070	83052472	83052542	334,348,410	34,22,16	529,344,529	22,38,27	489	149	1	1.0	0.75,0.828,0.886	0.88,0.734,0.857	-0.002
ENSMUSG00000068329	Htra2	6	-	83053000	83053070	83053037	83053070	83052472	83052542	29,29,27	34,22,16	25,19,51	22,38,27	186	149	1	1.0	0.406,0.514,0.575	0.477,0.286,0.602	0.043
ENSMUSG00000068329	Htra2	6	-	83053000	83053070	83053037	83053070	83052697	83052803	21,21,21	122,160,150	15,13,31	195,143,197	186	149	1	1.0	0.121,0.095,0.101	0.058,0.068,0.112	0.026
ENSMUSG00000053931	Cnn3	3	+	121449948	121450358	121449948	121450070	121451382	121451520	30,31,65	0,1,1	49,60,111	0,0,0	437	149	1	1.0	1.0,0.914,0.957	1.0,1.0,1.0	-0.043
ENSMUSG00000025980	Hspd1	1	-	55087988	55088243	55088144	55088243	55086765	55086941	80,90,78	5,7,1	91,121,103	0,3,1	305	149	0.52349369303	1.0	0.887,0.863,0.974	1.0,0.952,0.981	-0.07
ENSMUSG00000003500	Impdh1	6	-	29206305	29206512	29206374	29206512	29206065	29206153	80,98,110	1,0,0	129,87,124	0,0,0	218	149	1	1.0	0.982,1.0,1.0	1.0,1.0,1.0	-0.006
ENSMUSG00000029472	Anapc5	5	-	122791607	122791934	122791826	122791934	122788301	122788464	474,443,497	0,0,0	651,508,658	0,0,1	368	149	1	1.0	1.0,1.0,1.0	1.0,1.0,0.996	0.001
ENSMUSG00000024174	Pot1b	17	-	55672771	55672893	55672830	55672893	55669739	55669896	7,10,4	12,26,29	11,6,6	14,30,39	208	149	1	1.0	0.295,0.216,0.09	0.36,0.125,0.099	0.006
ENSMUSG00000050323	Ndufaf6	4	-	11073139	11073243	11073143	11073243	11070199	11070322	7,6,2	18,10,15	3,1,2	14,16,14	153	149	0.166729004641	1.0	0.275,0.369,0.115	0.173,0.057,0.122	0.136
ENSMUSG00000013698	Pea15a	1	-	172200407	172200581	172200473	172200581	172199110	172199266	1750,1593,1890	30,22,23	2162,2157,2788	33,29,27	215	149	1	1.0	0.976,0.98,0.983	0.978,0.981,0.986	-0.002
ENSMUSG00000026095	Asnsd1	1	-	53347014	53348558	53348445	53348558	53346579	53346761	1503,1669,1817	24,37,37	1907,1598,2266	29,39,59	1580	149	1	1.0	0.855,0.81,0.822	0.861,0.794,0.784	0.016
ENSMUSG00000026313	Hdac4	1	-	91968337	91968458	91968352	91968458	91964779	91964826	21,13,23	7,6,13	9,21,10	3,0,14	164	149	0.683550980998	1.0	0.732,0.663,0.616	0.732,1.0,0.394	-0.038
ENSMUSG00000029578	Wipi2	5	+	142658191	142659162	142658191	142658288	142659532	142659625	103,67,92	2,2,0	107,101,140	2,6,1	1023	149	0.640415856223	1.0	0.882,0.83,1.0	0.886,0.71,0.953	0.054
ENSMUSG00000062234	Gak	5	-	108591103	108591224	108591144	108591224	108583094	108583149	2,1,3	0,2,0	2,2,1	0,0,0	190	149	1	1.0	1.0,0.282,1.0	1.0,1.0,1.0	-0.239
ENSMUSG00000062234	Gak	5	-	108591103	108591224	108591144	108591224	108585340	108585534	20,12,6	297,257,300	21,8,16	273,272,352	190	149	1	1.0	0.05,0.035,0.015	0.057,0.023,0.034	-0.005
ENSMUSG00000019087	Atp6ap1	X	+	74301323	74301364	74301323	74301358	74301935	74302021	1042,1084,1354	23,10,20	1288,1080,1682	13,13,41	155	149	1	1.0	0.978,0.99,0.985	0.99,0.988,0.975	0.0
ENSMUSG00000031310	Zmym3	X	-	101409611	101409780	101409632	101409780	101409153	101409305	26,27,14	1,1,0	22,16,34	1,0,3	170	149	1	1.0	0.958,0.959,1.0	0.951,1.0,0.909	0.019
ENSMUSG00000031310	Zmym3	X	-	101418272	101418952	101418794	101418952	101417286	101417330	158,184,202	1,3,0	128,136,201	0,1,1	671	149	1	1.0	0.972,0.932,1.0	1.0,0.968,0.978	-0.014
ENSMUSG00000026748	Plxdc2	2	+	16703316	16703383	16703316	16703377	16712081	16712229	46,81,86	7,0,0	100,95,142	3,15,21	155	149	0.143692196594	1.0	0.863,1.0,1.0	0.97,0.859,0.867	0.056
ENSMUSG00000026430	Rassf5	1	-	131181153	131181451	131181250	131181451	131180552	131180668	147,128,116	1,1,0	117,120,175	0,0,1	246	149	1	1.0	0.989,0.987,1.0	1.0,1.0,0.991	-0.005
ENSMUSG00000018774	Cd68	11	-	69665475	69665936	69665502	69665936	69665246	69665366	33,27,16	4758,4442,4914	19,16,16	6505,4628,7175	176	149	1	1.0	0.006,0.005,0.003	0.002,0.003,0.002	0.002
ENSMUSG00000002227	Mov10	3	-	104818257	104818563	104818356	104818563	104817935	104818121	0,0,2	0,1,0	1,0,0	1,1,2	248	149	1	1.0	NA,0.0,1.0	0.375,0.0,0.0	0.375
ENSMUSG00000002227	Mov10	3	-	104818257	104818563	104818356	104818563	104817935	104818156	0,0,2	5,4,0	0,4,0	1,0,4	248	149	1	1.0	0.0,0.0,1.0	0.0,1.0,0.0	0.0
ENSMUSG00000032554	Trf	9	-	103220892	103221044	103220894	103221044	103219801	103219892	2419,3007,3331	0,0,0	3071,2383,4233	1,0,0	151	149	1	1.0	1.0,1.0,1.0	1.0,1.0,1.0	0.0
ENSMUSG00000032410	Xrn1	9	+	96039699	96039856	96039699	96039844	96045485	96045661	0,9,7	28,13,24	3,10,0	10,6,30	161	149	1	1.0	0.0,0.391,0.213	0.217,0.607,0.0	-0.073
ENSMUSG00000028080	Lrba	3	+	86532084	86532245	86532084	86532209	86539902	86540049	0,0,0	18,10,15	0,0,4	17,13,21	185	149	1	1.0	0.0,0.0,0.0	0.0,0.0,0.133	-0.044
ENSMUSG00000032046	Abhd12	2	-	150838310	150838394	150838314	150838394	150835272	150835351	2,2,2	22,35,25	2,2,0	22,34,23	153	149	1	1.0	0.081,0.053,0.072	0.081,0.054,0.0	0.024
ENSMUSG00000032046	Abhd12	2	-	150838310	150838394	150838314	150838394	150837351	150837434	4,7,1	1284,1252,1440	5,3,0	1715,1269,1931	153	149	1	1.0	0.003,0.005,0.001	0.003,0.002,0.0	0.001
ENSMUSG00000029207	Apbb2	5	-	66543398	66543617	66543461	66543617	66492057	66492172	1,2,0	54,33,30	1,1,1	38,46,69	212	149	1	1.0	0.013,0.041,0.0	0.018,0.015,0.01	0.004
ENSMUSG00000074129	Rpl13a	7	-	45126990	45127274	45127208	45127274	45126708	45126794	7708,8866,8617	3,1,0	11476,8648,11948	0,3,0	367	149	1	1.0	0.999,1.0,1.0	1.0,0.999,1.0	0.0
ENSMUSG00000074129	Rpl13a	7	-	45128541	45128735	45128699	45128735	45127495	45127568	84,69,66	3165,3104,3125	67,73,86	4213,3468,4607	307	149	1	1.0	0.013,0.011,0.01	0.008,0.01,0.009	0.002
ENSMUSG00000073131	Vma21	X	+	71816789	71817067	71816789	71816940	71820067	71820177	0,9,10	222,214,270	7,0,2	309,241,376	276	149	1	1.0	0.0,0.022,0.02	0.012,0.0,0.003	0.009
ENSMUSG00000005682	Pan2	10	+	128304094	128304493	128304094	128304389	128308064	128308234	23,19,9	0,0,0	21,20,53	1,0,3	253	149	1	1.0	1.0,1.0,1.0	0.925,1.0,0.912	0.054
ENSMUSG00000005682	Pan2	10	+	128318162	128318365	128318162	128318342	128318944	128319038	3,0,1	33,23,30	0,1,0	41,31,30	172	149	1	1.0	0.073,0.0,0.028	0.0,0.027,0.0	0.025
ENSMUSG00000026790	Odf2	2	+	29893443	29893569	29893443	29893512	29901076	29901247	65,47,92	12,6,23	52,75,85	27,24,31	206	149	0.0629351278765	1.0	0.797,0.85,0.743	0.582,0.693,0.665	0.15
ENSMUSG00000028295	Smim8	4	-	34771873	34772053	34771877	34772053	34771257	34771414	5,0,1	1,0,1	1,2,0	3,2,0	153	149	1	1.0	0.83,NA,0.493	0.245,0.493,NA	0.292
ENSMUSG00000019710	Mrpl24	3	+	87919505	87919828	87919505	87919705	87921816	87922048	289,298,374	80,82,107	392,254,377	140,79,105	272	149	1	1.0	0.664,0.666,0.657	0.605,0.638,0.663	0.027
ENSMUSG00000108414	Snhg1	19	+	8725781	8725924	8725781	8725826	8726066	8726102	7,9,27	127,160,158	23,18,30	181,171,219	247	149	1	1.0	0.032,0.033,0.093	0.071,0.06,0.076	-0.016
ENSMUSG00000008305	Tle1	4	-	72169091	72169196	72169121	72169196	72158212	72158417	12,6,6	62,76,65	12,6,11	98,77,62	179	149	1	1.0	0.139,0.062,0.071	0.092,0.061,0.129	-0.003
ENSMUSG00000031161	Hdac6	X	-	7947574	7947889	7947649	7947889	7947124	7947244	10,13,12	19,14,19	11,7,17	18,16,9	224	149	1	1.0	0.259,0.382,0.296	0.289,0.225,0.557	-0.045
ENSMUSG00000026470	Stx6	1	+	155193218	155193389	155193218	155193325	155197340	155197435	1,1,0	138,140,172	3,0,0	207,129,230	213	149	1	1.0	0.005,0.005,0.0	0.01,0.0,0.0	0.0
ENSMUSG00000052423	B4galt3	1	+	171271202	171272756	171271202	171271373	171273952	171274143	154,139,197	0,2,0	188,150,206	0,0,0	1532	149	1	1.0	1.0,0.871,1.0	1.0,1.0,1.0	-0.043
ENSMUSG00000030780	BC017158	7	-	128276085	128276412	128276227	128276412	128274632	128274703	33,45,52	1,3,2	42,35,77	5,1,3	291	149	1	1.0	0.944,0.885,0.93	0.811,0.947,0.929	0.024
ENSMUSG00000028394	Pole3	4	-	62524609	62524835	62524749	62524835	62524317	62524436	10,5,8	195,178,195	12,4,18	201,168,247	289	149	1	1.0	0.026,0.014,0.021	0.03,0.012,0.036	-0.006
ENSMUSG00000026439	Rbbp5	1	+	132484745	132484918	132484745	132484801	132489587	132489728	174,129,132	2,3,5	177,136,247	2,8,0	266	149	1	1.0	0.98,0.96,0.937	0.98,0.905,1.0	-0.003
ENSMUSG00000026439	Rbbp5	1	+	132497929	132498121	132497929	132498007	132503766	132504490	28,20,35	6,0,0	20,36,28	1,0,0	263	149	1	1.0	0.726,1.0,1.0	0.919,1.0,1.0	-0.064
ENSMUSG00000017760	Ctsa	2	+	164834697	164834762	164834697	164834748	164834837	164834924	20,19,29	3096,2997,3521	29,24,25	3974,2912,5073	163	149	1	1.0	0.006,0.006,0.007	0.007,0.007,0.004	0.0
ENSMUSG00000031098	Syt8	7	+	142435000	142435092	142435000	142435081	142438162	142438273	0,3,3	0,0,0	2,2,1	0,0,1	160	149	1	1.0	NA,1.0,1.0	1.0,1.0,0.482	0.173
ENSMUSG00000042363	Lgalsl	11	-	20830869	20831056	20830973	20831056	20830275	20830347	0,0,0	2,2,6	0,0,1	9,12,17	253	149	1	1.0	0.0,0.0,0.0	0.0,0.0,0.033	-0.011
ENSMUSG00000027411	Vps16	2	+	130440899	130441028	130440899	130441008	130441164	130441299	7,0,11	70,91,85	9,21,12	148,88,115	169	149	1	1.0	0.081,0.0,0.102	0.051,0.174,0.084	-0.042
ENSMUSG00000089872	Rps6kc1	1	-	190904942	190905118	190905082	190905118	190899450	190899571	0,1,0	27,35,47	0,0,3	21,28,39	289	149	1	1.0	0.0,0.015,0.0	0.0,0.0,0.038	-0.008
ENSMUSG00000026177	Slc11a1	1	+	74383624	74384173	74383624	74383744	74384696	74384770	1497,1400,1380	1,0,1	1453,1036,1685	0,0,0	578	149	1	1.0	0.997,1.0,0.997	1.0,1.0,1.0	-0.002
ENSMUSG00000023411	Nfatc4	14	+	55829893	55830066	55829893	55829949	55830455	55830596	3,1,14	0,0,0	9,10,18	0,0,1	266	149	1	1.0	1.0,1.0,1.0	1.0,1.0,0.91	0.03
ENSMUSG00000026754	Golga1	2	-	39047585	39047766	39047596	39047766	39047022	39047134	4,0,0	16,20,26	1,0,1	29,19,22	160	149	1	1.0	0.189,0.0,0.0	0.031,0.0,0.041	0.039
ENSMUSG00000039842	Mcph1	8	+	18627117	18627318	18627117	18627240	18629545	18629635	0,0,0	11,5,20	0,1,1	10,12,15	227	149	1	1.0	0.0,0.0,0.0	0.0,0.052,0.042	-0.031
ENSMUSG00000035851	Ythdc1	5	+	86827954	86829479	86827954	86828121	86830553	86830636	292,200,314	68,66,74	314,280,457	83,83,107	1507	149	1	1.0	0.298,0.231,0.296	0.272,0.25,0.297	0.002
ENSMUSG00000054702	Ap1s3	1	-	79625104	79625285	79625106	79625285	79623681	79623790	0,0,1	15,23,14	0,5,2	6,29,18	151	149	0.731272174233	1.0	0.0,0.0,0.066	0.0,0.145,0.099	-0.059
ENSMUSG00000038506	Dcun1d2	8	-	13280908	13281125	13280916	13281125	13278516	13278685	36,31,36	0,7,3	56,33,63	1,2,1	157	149	1	1.0	1.0,0.808,0.919	0.982,0.94,0.984	-0.06
ENSMUSG00000001100	Poldip2	11	+	78519179	78519368	78519179	78519305	78521151	78521231	0,0,1	83,121,97	4,1,0	150,145,146	212	149	1	1.0	0.0,0.0,0.007	0.018,0.005,0.0	-0.005
ENSMUSG00000038170	Pde4dip	3	-	97756369	97757096	97756883	97757096	97755438	97755597	3,0,0	25,11,21	0,5,0	26,23,35	663	149	1	1.0	0.026,0.0,0.0	0.0,0.047,0.0	-0.007
ENSMUSG00000053332	Gas5	1	+	161035982	161036244	161035982	161036014	161036548	161036579	645,682,750	106,131,140	864,629,998	119,85,165	379	149	1	1.0	0.705,0.672,0.678	0.741,0.744,0.704	-0.045
ENSMUSG00000053332	Gas5	1	+	161036207	161036579	161036207	161036244	161036819	161036852	899,927,1017	6,0,4	1118,793,1284	2,4,1	484	149	1	1.0	0.979,1.0,0.987	0.994,0.984,0.997	-0.003
ENSMUSG00000053332	Gas5	1	+	161035982	161036244	161035982	161036014	161036819	161037315	80,113,132	13,15,9	111,82,132	14,8,18	379	149	1	1.0	0.708,0.748,0.852	0.757,0.801,0.742	0.003
ENSMUSG00000053332	Gas5	1	+	161036819	161037164	161036819	161036852	161037287	161037315	595,741,800	250,245,287	946,603,988	276,205,319	461	149	1	1.0	0.435,0.494,0.474	0.526,0.487,0.5	-0.037
ENSMUSG00000053332	Gas5	1	+	161036819	161037315	161036819	161036852	161037504	161037547	875,1081,1191	0,0,0	1299,903,1413	2,0,0	612	149	1	1.0	1.0,1.0,1.0	0.994,1.0,1.0	0.002
ENSMUSG00000026260	Ndufa10	1	-	92470816	92470985	92470950	92470985	92469862	92470078	569,621,697	3,3,1	841,670,929	0,0,1	283	149	1	1.0	0.99,0.991,0.997	1.0,1.0,0.998	-0.007
ENSMUSG00000026239	Pde6d	1	-	86547435	86547617	86547528	86547617	86546656	86546782	0,2,2	135,157,212	2,1,2	201,147,243	242	149	1	1.0	0.0,0.008,0.006	0.006,0.004,0.005	-0.0
ENSMUSG00000074570	Cass4	2	+	172424599	172424680	172424599	172424674	172426635	172427925	0,1,0	3,0,0	0,0,2	0,2,4	155	149	1	1.0	0.0,1.0,NA	NA,0.0,0.325	0.338
ENSMUSG00000046711	Hmga1	17	+	27556667	27557066	27556667	27556709	27559532	27559670	552,576,577	12,6,27	686,503,778	0,11,28	506	149	1	1.0	0.931,0.966,0.863	1.0,0.931,0.891	-0.021
ENSMUSG00000046711	Hmga1	17	+	27559532	27559703	27559532	27559670	27560927	27561011	431,462,537	486,513,518	612,495,685	637,565,701	182	149	1	1.0	0.421,0.424,0.459	0.44,0.418,0.444	0.001
ENSMUSG00000046711	Hmga1	17	+	27559532	27559703	27559532	27559670	27560931	27561011	82,112,133	2,0,0	150,121,161	0,0,0	182	149	1	1.0	0.971,1.0,1.0	1.0,1.0,1.0	-0.01
ENSMUSG00000056737	Capg	6	+	72555476	72555905	72555476	72555649	72556084	72556252	4611,5234,5551	0,8,0	7337,5488,7636	0,0,0	405	149	1	1.0	1.0,0.996,1.0	1.0,1.0,1.0	-0.001
ENSMUSG00000002981	Clptm1	7	-	19638116	19639017	19638931	19639017	19637077	19637171	5,14,0	0,0,1	3,6,4	0,0,2	964	149	1	1.0	1.0,1.0,0.0	1.0,1.0,0.236	-0.079
ENSMUSG00000006931	P3h4	11	-	100411728	100411874	100411791	100411874	100411113	100411197	13,28,44	0,0,0	27,35,101	0,0,1	212	149	1	1.0	1.0,1.0,1.0	1.0,1.0,0.986	0.005
ENSMUSG00000033557	Fam20b	1	-	156698726	156698836	156698730	156698836	156690476	156690648	96,80,124	5,1,2	71,84,150	2,1,1	153	149	1	1.0	0.949,0.987,0.984	0.972,0.988,0.993	-0.011
ENSMUSG00000028096	Gpr89	3	-	96880522	96880709	96880620	96880709	96880073	96880166	0,11,3	80,76,74	0,1,2	86,69,88	247	149	1	1.0	0.0,0.08,0.024	0.0,0.009,0.014	0.027
ENSMUSG00000028096	Gpr89	3	-	96893497	96893604	96893516	96893604	96892865	96892967	47,60,63	0,4,0	48,61,79	0,0,1	168	149	1	1.0	1.0,0.93,1.0	1.0,1.0,0.986	-0.019
ENSMUSG00000026577	Blzf1	1	-	164303847	164303924	164303903	164303924	164302283	164302720	1,12,2	0,3,3	6,4,7	0,0,11	205	149	0.393188004642	1.0	1.0,0.744,0.326	1.0,1.0,0.316	-0.082
ENSMUSG00000036053	Fmnl2	2	+	53130411	53130505	53130411	53130458	53131839	53133804	34,39,42	15,6,25	45,33,80	0,14,13	196	149	0.132681311823	1.0	0.633,0.832,0.561	1.0,0.642,0.824	-0.147
ENSMUSG00000063047	Zfp780b	7	-	27976739	27976833	27976751	27976833	27974752	27974805	6,6,2	3,7,1	5,3,9	3,4,4	161	149	1	1.0	0.649,0.442,0.649	0.607,0.41,0.676	0.016
ENSMUSG00000028382	Ptbp3	4	-	59524394	59524476	59524403	59524476	59517585	59517755	219,129,212	37,15,33	132,162,270	20,20,41	158	149	1	1.0	0.848,0.89,0.858	0.862,0.884,0.861	-0.004
ENSMUSG00000030104	Edem1	6	+	108851209	108851502	108851209	108851283	108852489	108852586	31,40,50	382,356,447	33,38,51	388,393,554	368	149	1	1.0	0.032,0.044,0.043	0.033,0.038,0.036	0.004
ENSMUSG00000028468	Rgp1	4	+	43579374	43579509	43579374	43579424	43579886	43580023	75,41,65	0,0,4	78,59,106	0,0,3	234	149	1	1.0	1.0,1.0,0.912	1.0,1.0,0.957	-0.015
ENSMUSG00000055897	Ppp4r1l-ps	2	-	173594975	173597187	173597039	173597187	173594752	173594864	134,104,110	0,0,1	118,117,197	0,0,0	2213	149	1	1.0	1.0,1.0,0.881	1.0,1.0,1.0	-0.04
ENSMUSG00000025997	Ikzf2	1	-	69577780	69578047	69577858	69578047	69570492	69570660	0,1,1	0,1,0	0,2,0	0,0,0	227	149	1	1.0	NA,0.396,1.0	NA,1.0,NA	-0.302
ENSMUSG00000031601	Cnot7	8	-	40499294	40500913	40500751	40500913	40495804	40495915	109,119,140	0,2,5	134,131,144	2,0,2	1606	149	0.852558345492	1.0	1.0,0.847,0.722	0.861,1.0,0.87	-0.054
ENSMUSG00000026269	Rnpepl1	1	+	92918017	92919103	92918017	92918126	92919183	92919326	370,366,365	0,0,0	432,306,551	1,0,0	1126	149	1	1.0	1.0,1.0,1.0	0.983,1.0,1.0	0.006
ENSMUSG00000004661	Arid3b	9	-	57810338	57810480	57810408	57810480	57810164	57810237	1,2,0	23,15,17	0,6,1	32,17,37	219	149	1	1.0	0.029,0.083,0.0	0.0,0.194,0.018	-0.033
ENSMUSG00000036591	Arhgap21	2	-	20855353	20855706	20855580	20855706	20854934	20855040	47,35,51	0,1,0	39,38,69	0,0,0	376	149	1	1.0	1.0,0.933,1.0	1.0,1.0,1.0	-0.022
ENSMUSG00000061878	Sphk1	11	+	116533969	116534318	116533969	116534173	116534848	116535001	0,2,4	5,19,12	9,2,3	4,11,20	294	149	0.392621257555	1.0	0.0,0.051,0.145	0.533,0.084,0.071	-0.164
ENSMUSG00000021532	Fastkd3	13	+	68585177	68587834	68585177	68585263	68589222	68589389	64,54,59	0,0,0	79,64,47	0,2,0	2720	149	1	1.0	1.0,1.0,1.0	1.0,0.637,1.0	0.121
ENSMUSG00000044783	Hjurp	1	-	88275027	88275097	88275041	88275097	88267947	88268026	1,0,1	9,3,3	0,5,0	5,6,6	163	149	1	1.0	0.092,0.0,0.234	0.0,0.432,0.0	-0.035
ENSMUSG00000026972	Arrdc1	2	-	24926544	24926727	24926582	24926727	24926271	24926445	49,42,59	0,0,2	60,44,71	0,4,2	187	149	1	1.0	1.0,1.0,0.959	1.0,0.898,0.966	0.032
ENSMUSG00000036833	Pnpla7	2	+	25002614	25003032	25002614	25002715	25010713	25010791	229,201,230	0,0,1	270,166,334	0,0,0	466	149	1	1.0	1.0,1.0,0.987	1.0,1.0,1.0	-0.004
ENSMUSG00000001134	Uxt	X	-	20961634	20961786	20961679	20961786	20959937	20960019	12,8,6	71,82,112	7,12,15	138,145,164	194	149	1	1.0	0.115,0.07,0.04	0.037,0.06,0.066	0.021
ENSMUSG00000023990	Tfeb	17	+	47769237	47769519	47769237	47769261	47785964	47786196	0,0,0	0,15,12	1,1,0	13,5,11	407	149	1	1.0	NA,0.0,0.0	0.027,0.068,0.0	-0.032
ENSMUSG00000026956	Uap1l1	2	-	25363243	25363384	25363311	25363384	25362662	25362848	902,933,952	12,13,10	1331,959,1402	9,14,17	217	149	1	1.0	0.981,0.98,0.985	0.99,0.979,0.983	-0.002
ENSMUSG00000026944	Abca2	2	+	25441874	25442111	25441874	25442054	25442190	25442397	81,69,106	13,13,7	90,97,160	8,12,8	206	149	1	1.0	0.818,0.793,0.916	0.891,0.854,0.935	-0.051
ENSMUSG00000015087	Rabl6	2	-	25598127	25598197	25598144	25598197	25596432	25596524	11,4,10	104,119,102	2,0,6	95,88,142	166	149	1	1.0	0.087,0.029,0.081	0.019,0.0,0.037	0.047
ENSMUSG00000031362	Xlr4c	X	-	73242577	73242660	73242613	73242660	73242067	73242195	2,0,0	7,0,0	7,3,0	0,1,0	185	149	1	1.0	0.187,NA,NA	1.0,0.707,NA	-0.666
ENSMUSG00000023026	Dip2b	15	+	100155033	100155156	100155033	100155153	100157169	100157367	10,4,9	8,15,14	1,2,9	16,15,23	152	149	0.073595843074	1.0	0.551,0.207,0.387	0.058,0.116,0.277	0.231
ENSMUSG00000024299	Adamts10	17	+	33538570	33538701	33538570	33538695	33543197	33543305	17,15,11	22,31,23	23,6,13	29,14,36	155	149	1	1.0	0.426,0.317,0.315	0.433,0.292,0.258	0.025
ENSMUSG00000024299	Adamts10	17	+	33538570	33538712	33538570	33538695	33543197	33543305	29,20,26	22,31,23	33,26,21	29,14,36	166	149	1	1.0	0.542,0.367,0.504	0.505,0.625,0.344	-0.02
ENSMUSG00000024299	Adamts10	17	+	33538570	33538712	33538570	33538701	33543197	33543305	28,20,26	16,15,11	31,26,21	21,6,13	160	149	1	1.0	0.62,0.554,0.688	0.579,0.801,0.601	-0.04
ENSMUSG00000024299	Adamts10	17	+	33549479	33550670	33549479	33549609	33551013	33551190	233,172,207	0,3,6	281,205,312	0,0,0	1210	149	0.577847890141	1.0	1.0,0.876,0.809	1.0,1.0,1.0	-0.105
ENSMUSG00000015305	Sash1	10	-	8750652	8751485	8751138	8751485	8746115	8746190	46,23,35	284,189,255	23,12,48	147,215,343	635	149	1	1.0	0.037,0.028,0.031	0.035,0.013,0.032	0.005
ENSMUSG00000036160	Surf6	2	-	26899093	26899425	26899336	26899425	26892866	26893067	4,2,0	44,43,62	9,6,4	64,67,80	392	149	1	1.0	0.033,0.017,0.0	0.051,0.033,0.019	-0.018
ENSMUSG00000003038	Hmgn2	4	-	133966759	133966795	133966765	133966795	133966428	133966479	11,0,4	387,389,183	6,2,7	228,31,305	155	149	1	1.0	0.027,0.0,0.021	0.025,0.058,0.022	-0.019
ENSMUSG00000000290	Itgb2	10	+	77542397	77542546	77542397	77542486	77546012	77546193	29,25,18	3405,3508,4149	24,25,40	3887,3724,6100	209	149	1	1.0	0.006,0.005,0.003	0.004,0.005,0.005	-0.0
ENSMUSG00000026034	Clk1	1	-	58419666	58421308	58421082	58421308	58417266	58417383	442,284,373	0,0,1	392,324,468	0,0,0	1565	149	1	1.0	1.0,1.0,0.973	1.0,1.0,1.0	-0.009
ENSMUSG00000036792	Mbd5	2	+	49272040	49273057	49272040	49272367	49274562	49274774	43,15,17	6,10,18	14,21,20	6,1,8	839	149	0.503721866505	1.0	0.56,0.21,0.144	0.293,0.789,0.307	-0.158
ENSMUSG00000033147	Slc22a15	3	-	101862900	101862977	101862904	101862977	101860800	101860989	0,0,0	6,6,0	0,0,1	0,7,5	153	149	1	1.0	0.0,0.0,NA	NA,0.0,0.163	-0.082
ENSMUSG00000020827	Mink1	11	+	70603767	70603943	70603767	70603934	70604183	70604253	151,104,168	5,2,3	139,158,217	0,6,5	158	149	1	1.0	0.966,0.98,0.981	1.0,0.961,0.976	-0.003
ENSMUSG00000026857	Ntmt1	2	+	30819628	30819832	30819628	30819768	30820448	30820701	95,83,115	2,2,0	128,78,149	0,1,0	213	149	1	1.0	0.971,0.967,1.0	1.0,0.982,1.0	-0.015
ENSMUSG00000039483	Asb6	2	-	30824640	30825560	30825451	30825560	30823096	30824504	140,167,186	0,0,0	230,151,198	0,0,3	960	149	1	1.0	1.0,1.0,1.0	1.0,1.0,0.911	0.03
ENSMUSG00000048537	Phldb1	9	-	44697718	44697842	44697751	44697842	44696036	44696183	3,2,3	15,11,21	7,10,8	21,31,39	182	149	0.575310776169	1.0	0.141,0.13,0.105	0.214,0.209,0.144	-0.064
ENSMUSG00000028248	Pnisr	4	+	21869515	21870405	21869515	21869615	21871437	21871608	134,128,140	0,0,0	148,160,163	0,1,0	939	149	1	1.0	1.0,1.0,1.0	1.0,0.962,1.0	0.013
ENSMUSG00000039356	Exosc2	2	+	31672471	31672586	31672471	31672573	31674514	31674560	4,0,7	92,61,76	3,0,0	101,87,102	162	149	1	1.0	0.038,0.0,0.078	0.027,0.0,0.0	0.03
ENSMUSG00000037363	Letm2	8	-	25593718	25594166	25593750	25594166	25592451	25592595	2,0,4	0,1,8	3,3,4	1,6,3	181	149	0.662954784147	1.0	1.0,0.0,0.292	0.712,0.292,0.523	-0.078
ENSMUSG00000037363	Letm2	8	-	25597119	25597513	25597274	25597513	25596361	25596445	14,9,1	3,1,5	12,10,9	3,3,0	304	149	0.298463684106	1.0	0.696,0.815,0.089	0.662,0.62,1.0	-0.227
ENSMUSG00000026309	Ilkap	1	-	91388344	91388446	91388354	91388446	91387214	91387341	104,114,96	15,11,12	116,105,126	26,13,15	159	149	1	1.0	0.867,0.907,0.882	0.807,0.883,0.887	0.026
ENSMUSG00000039157	Fam102a	2	+	32558317	32560155	32558317	32558347	32563418	32563465	57,32,50	1,0,0	43,38,61	0,0,0	1957	149	1	1.0	0.813,1.0,1.0	1.0,1.0,1.0	-0.062
ENSMUSG00000026811	St6galnac6	2	+	32608041	32608225	32608041	32608096	32609225	32609316	5,8,16	30,27,39	6,6,4	18,24,48	278	149	1	1.0	0.082,0.137,0.18	0.152,0.118,0.043	0.029
ENSMUSG00000026811	St6galnac6	2	+	32614780	32615187	32614780	32615168	32618496	32618604	93,90,99	9,9,10	96,74,145	11,4,16	168	149	1	1.0	0.902,0.899,0.898	0.886,0.943,0.889	-0.006
ENSMUSG00000023505	Cdca3	6	+	124831361	124832439	124831361	124831488	124832565	124832669	464,482,489	0,0,0	816,621,529	0,0,5	1100	149	1	1.0	1.0,1.0,1.0	1.0,1.0,0.935	0.022
ENSMUSG00000026939	Tmem141	2	-	25621360	25621458	25621374	25621458	25621065	25621173	17,23,19	94,111,131	33,18,36	179,129,116	163	149	1	1.0	0.142,0.159,0.117	0.144,0.113,0.221	-0.02
ENSMUSG00000036632	Alg5	3	+	54738781	54738953	54738781	54738951	54739261	54739308	285,325,362	5,5,0	377,293,443	4,2,5	151	149	1	1.0	0.983,0.985,1.0	0.989,0.993,0.989	-0.001
ENSMUSG00000027425	Kat14	2	+	144373190	144373855	144373190	144373369	144375844	144375963	336,321,390	7,5,6	364,434,471	5,11,2	635	149	1	1.0	0.918,0.938,0.938	0.945,0.903,0.982	-0.012
ENSMUSG00000038900	Rpl12	2	+	32961739	32961960	32961739	32961839	32962048	32962122	137,164,137	5385,6246,6140	213,215,253	8446,6697,8602	270	149	1	1.0	0.014,0.014,0.012	0.014,0.017,0.016	-0.002
ENSMUSG00000004105	Angptl2	2	+	33228174	33229032	33228174	33228357	33242199	33242393	812,727,1015	0,4,7	1110,869,1695	0,4,0	824	149	1	1.0	1.0,0.97,0.963	1.0,0.975,1.0	-0.014
ENSMUSG00000032525	Nktr	9	+	121738387	121740075	121738387	121738415	121741121	121741151	69,31,51	7,4,2	37,39,59	4,10,13	1809	149	0.149810801294	1.0	0.448,0.39,0.677	0.432,0.243,0.272	0.189
ENSMUSG00000070953	Rabepk	2	-	34797370	34797433	34797374	34797433	34790502	34790655	0,0,3	1,0,0	0,0,1	0,0,0	153	149	1	1.0	0.0,NA,1.0	NA,NA,1.0	-0.5
ENSMUSG00000070953	Rabepk	2	-	34797370	34797433	34797374	34797433	34795171	34795329	3,0,0	31,28,28	11,2,1	56,35,55	153	149	0.730891353358	1.0	0.086,0.0,0.0	0.161,0.053,0.017	-0.048
ENSMUSG00000039671	Zmynd8	2	-	165807518	165807929	165807674	165807929	165805186	165805377	8,8,7	47,36,39	13,8,9	77,60,89	305	149	1	1.0	0.077,0.098,0.081	0.076,0.061,0.047	0.024
ENSMUSG00000020092	Pald1	10	-	61340930	61341352	61341211	61341352	61339198	61339339	130,96,118	0,2,0	111,81,138	0,0,0	430	149	1	1.0	1.0,0.943,1.0	1.0,1.0,1.0	-0.019
ENSMUSG00000036067	Slc2a6	2	-	27023087	27023643	27023534	27023643	27022718	27022864	37,46,38	0,0,0	71,62,92	0,5,2	596	149	0.83802375515	1.0	1.0,1.0,1.0	1.0,0.756,0.92	0.108
ENSMUSG00000035165	Kcne3	7	+	100182681	100183074	100182681	100182823	100184137	100184865	1,11,10	7,1,4	16,16,5	26,11,16	400	149	0.469705275657	1.0	0.051,0.804,0.482	0.186,0.351,0.104	0.232
ENSMUSG00000028680	Plk3	4	-	117131061	117131153	117131112	117131153	117130723	117130817	60,78,76	1,0,0	84,84,104	0,0,2	200	149	1	1.0	0.978,1.0,1.0	1.0,1.0,0.975	0.001
ENSMUSG00000034867	Ankrd27	7	+	35608320	35608458	35608320	35608453	35612462	35612555	2,1,0	17,27,34	0,0,1	23,36,45	154	149	1	1.0	0.102,0.035,0.0	0.0,0.0,0.021	0.039
ENSMUSG00000033416	Gucd1	10	-	75511902	75512156	75512071	75512156	75511120	75511286	3,1,5	51,37,49	9,6,5	54,27,71	318	149	1	1.0	0.027,0.013,0.046	0.072,0.094,0.032	-0.037
ENSMUSG00000020262	Adarb1	10	-	77312347	77312526	77312377	77312526	77311105	77311274	1,0,0	2,1,16	4,3,0	1,3,17	179	149	0.105449850539	1.0	0.294,0.0,0.0	0.769,0.454,0.0	-0.31
ENSMUSG00000036893	Ehmt1	2	-	24805073	24805241	24805081	24805241	24804759	24804904	27,29,76	0,0,0	53,33,73	0,0,1	157	149	1	1.0	1.0,1.0,1.0	1.0,1.0,0.986	0.005
ENSMUSG00000036893	Ehmt1	2	-	24824928	24825067	24824944	24825067	24815730	24815832	3,0,0	36,36,47	0,0,0	44,45,74	165	149	1	1.0	0.07,0.0,0.0	0.0,0.0,0.0	0.023
ENSMUSG00000036893	Ehmt1	2	-	24886996	24887069	24887002	24887069	24884145	24884702	4,0,5	21,31,28	3,7,3	10,15,48	155	149	0.81253301078	1.0	0.155,0.0,0.147	0.224,0.31,0.057	-0.096
ENSMUSG00000008855	Hdac5	11	-	102195947	102196117	102195951	102196117	102195750	102195868	2,0,5	118,127,125	3,1,4	184,89,151	153	149	1	1.0	0.016,0.0,0.037	0.016,0.011,0.025	0.0
ENSMUSG00000031398	Plxna3	X	+	74335769	74336191	74335769	74335866	74336276	74336422	0,0,4	0,0,0	6,3,1	0,4,0	474	149	1	1.0	NA,NA,1.0	1.0,0.191,1.0	0.27
ENSMUSG00000027284	Cdan1	2	-	120722609	120722758	120722656	120722758	120720881	120720989	36,43,34	0,1,0	62,35,54	1,0,0	196	149	1	1.0	1.0,0.97,1.0	0.979,1.0,1.0	-0.003
ENSMUSG00000064065	Ipcef1	10	-	6935174	6935275	6935186	6935275	6917553	6920086	0,0,0	0,1,1	0,1,0	0,0,0	161	149	1	1.0	NA,0.0,0.0	NA,1.0,NA	-1.0
ENSMUSG00000067768	Xlr4b	X	+	73214348	73214585	73214348	73214481	73214773	73214856	0,0,0	10,12,10	2,0,2	15,18,15	253	149	1	1.0	0.0,0.0,0.0	0.073,0.0,0.073	-0.049
ENSMUSG00000067768	Xlr4b	X	+	73214773	73214856	73214773	73214820	73215227	73215355	18,28,28	0,0,0	21,10,28	3,4,0	185	149	0.514275844444	1.0	1.0,1.0,1.0	0.849,0.668,1.0	0.161
ENSMUSG00000067768	Xlr4b	X	+	73214773	73214856	73214773	73214820	73215240	73215355	6,6,12	1,0,0	5,5,7	0,2,0	185	149	1	1.0	0.829,1.0,1.0	1.0,0.668,1.0	0.054
ENSMUSG00000035168	Tanc1	2	+	59790775	59790898	59790775	59790877	59791598	59791880	4,3,0	6,3,10	0,7,15	1,1,12	170	149	0.152638698604	1.0	0.369,0.467,0.0	0.0,0.86,0.523	-0.182
ENSMUSG00000036550	Cnot1	8	-	95733070	95733323	95733091	95733323	95730412	95730661	42,39,43	92,67,85	79,63,81	72,71,87	170	149	0.00774181458596	0.686440893288	0.286,0.338,0.307	0.49,0.437,0.449	-0.148
ENSMUSG00000036550	Cnot1	8	-	95754964	95755111	95754979	95755111	95753025	95753150	84,53,74	29,21,41	43,61,89	12,33,31	164	149	1	1.0	0.725,0.696,0.621	0.765,0.627,0.723	-0.024
ENSMUSG00000030733	Sh2b1	7	-	126468419	126468641	126468472	126468641	126466998	126467773	11,12,22	0,0,7	20,21,28	3,3,1	202	149	1	1.0	1.0,1.0,0.699	0.831,0.838,0.954	0.025
ENSMUSG00000030733	Sh2b1	7	-	126468419	126468641	126468472	126468641	126467949	126468049	26,34,41	64,55,33	51,33,46	73,41,73	202	149	1	1.0	0.231,0.313,0.478	0.34,0.373,0.317	-0.003
ENSMUSG00000005672	Kit	5	+	75638964	75639158	75638964	75639146	75640492	75640599	1,0,0	2,0,1	0,2,0	0,0,6	161	149	1	1.0	0.316,NA,0.0	NA,1.0,0.0	-0.342
ENSMUSG00000096971	4930556M19Rik	15	+	10716647	10716774	10716647	10716718	10719063	10719429	0,5,0	0,0,1	0,1,0	0,1,0	205	149	1	1.0	NA,1.0,0.0	NA,0.421,NA	0.079
ENSMUSG00000026600	Soat1	1	-	156466657	156466798	156466680	156466798	156457945	156458004	9,10,15	925,802,928	10,21,26	762,806,1138	172	149	1	1.0	0.008,0.011,0.014	0.011,0.022,0.019	-0.006
ENSMUSG00000064289	Tank	2	+	61613650	61613798	61613650	61613715	61626902	61627014	92,83,138	0,2,0	115,125,172	1,0,0	232	149	1	1.0	1.0,0.964,1.0	0.987,1.0,1.0	-0.008
ENSMUSG00000026921	Egfl7	2	+	26592117	26592280	26592117	26592241	26592417	26592681	2,1,0	0,0,0	6,5,41	0,0,1	188	149	1	1.0	1.0,1.0,NA	1.0,1.0,0.97	0.01
ENSMUSG00000026213	Stk11ip	1	+	75524682	75524943	75524682	75524888	75525087	75525162	6,3,5	59,72,87	13,12,8	74,83,105	204	149	1	1.0	0.069,0.03,0.04	0.114,0.096,0.053	-0.041
ENSMUSG00000007850	Hnrnph1	11	+	50379467	50379964	50379467	50379623	50381458	50381597	550,507,572	0,0,1	581,586,873	0,0,0	490	149	1	1.0	1.0,1.0,0.994	1.0,1.0,1.0	-0.002
ENSMUSG00000007850	Hnrnph1	11	+	50383830	50383920	50383830	50383890	50384643	50384736	507,455,551	50,43,97	655,518,670	82,69,91	179	149	1	1.0	0.894,0.898,0.825	0.869,0.862,0.86	0.009
ENSMUSG00000027086	Fastkd1	2	-	69702362	69702849	69702449	69702849	69700123	69700238	33,18,24	8,0,0	20,26,32	0,1,0	236	149	0.547639263066	1.0	0.723,1.0,1.0	1.0,0.943,1.0	-0.073
ENSMUSG00000044308	Ubr3	2	+	69991424	69991637	69991424	69991625	69993675	69993812	41,32,29	25,21,15	24,38,43	18,33,46	161	149	0.298809160012	1.0	0.603,0.585,0.641	0.552,0.516,0.464	0.099
ENSMUSG00000040528	Milr1	11	+	106757702	106757814	106757702	106757809	106761182	106761296	0,3,0	0,3,0	0,1,0	0,0,0	154	149	1	1.0	NA,0.492,NA	NA,1.0,NA	-0.508
ENSMUSG00000028101	Pias3	3	+	96703525	96703659	96703525	96703628	96703738	96703907	52,43,50	2,0,4	37,36,60	1,0,3	180	149	1	1.0	0.956,1.0,0.912	0.968,1.0,0.943	-0.014
ENSMUSG00000036180	Gatad2a	8	-	69912901	69913224	69912922	69913224	69911676	69911869	1,1,0	5,22,11	2,0,0	31,8,18	170	149	1	1.0	0.149,0.038,0.0	0.054,0.0,0.0	0.044
ENSMUSG00000036180	Gatad2a	8	-	69916559	69916700	69916568	69916700	69916283	69916448	10,6,12	61,69,99	25,25,22	100,86,126	158	149	0.296891290422	1.0	0.134,0.076,0.103	0.191,0.215,0.141	-0.078
ENSMUSG00000036180	Gatad2a	8	-	69916559	69916700	69916568	69916700	69916283	69916451	4,2,1	34,36,25	1,2,7	45,18,63	158	149	1	1.0	0.1,0.05,0.036	0.021,0.095,0.095	-0.008
ENSMUSG00000006423	C330007P06Rik	X	-	36856816	36856893	36856851	36856893	36853329	36853419	1,1,0	0,0,1	1,2,1	5,0,1	184	149	0.0420049120582	1.0	1.0,1.0,0.0	0.139,1.0,0.447	0.138
ENSMUSG00000004788	Eif2b2	12	+	85219821	85219942	85219821	85219933	85220096	85220245	179,197,219	1,1,0	269,175,287	4,0,1	158	149	1	1.0	0.994,0.995,1.0	0.984,1.0,0.996	0.003
ENSMUSG00000037761	Actr5	2	+	158635306	158636147	158635306	158635426	158636667	158636800	13,48,34	1,0,0	37,31,43	3,0,7	870	149	0.00450987436535	0.505105928919	0.69,1.0,1.0	0.679,1.0,0.513	0.166
ENSMUSG00000038538	Ubn2	6	+	38463553	38464049	38463553	38464043	38470151	38470222	2,9,5	7,1,2	1,0,0	3,2,9	155	149	1.9591999999e-06	0.00104229439995	0.215,0.896,0.706	0.243,0.0,0.0	0.525
ENSMUSG00000027014	Cwc22	2	-	77903795	77904034	77903813	77904034	77895765	77896578	24,35,47	15,7,12	43,45,34	10,13,12	167	149	1	1.0	0.588,0.817,0.778	0.793,0.755,0.717	-0.027
ENSMUSG00000063550	Nup98	7	-	102180376	102180515	102180427	102180515	102176312	102176405	30,26,29	50,39,40	16,22,40	25,37,52	200	149	1	1.0	0.309,0.332,0.351	0.323,0.307,0.364	-0.001
ENSMUSG00000027001	Dusp19	2	+	80621193	80621800	80621193	80621240	80624325	80624360	8,5,2	8,1,6	2,9,10	6,13,3	709	149	1	1.0	0.174,0.512,0.065	0.065,0.127,0.412	0.049
ENSMUSG00000038782	1700028J19Rik	7	-	44230781	44230915	44230842	44230915	44229932	44230641	0,4,0	0,0,3	0,2,0	2,0,1	210	149	1	1.0	NA,1.0,0.0	0.0,1.0,0.0	0.167
ENSMUSG00000040174	Alkbh3	2	-	94010262	94010752	94010682	94010752	94008423	94008592	41,47,67	33,32,22	81,67,112	56,35,56	569	149	1	1.0	0.245,0.278,0.444	0.275,0.334,0.344	0.005
ENSMUSG00000061411	Nol4l	2	-	153420531	153420809	153420549	153420809	153417959	153418145	11,12,13	13,4,8	6,5,23	10,15,8	167	149	0.506127538149	1.0	0.43,0.728,0.592	0.349,0.229,0.72	0.151
ENSMUSG00000034101	Ctnnd1	2	-	84608328	84609074	84608959	84609074	84605183	84605246	142,157,174	0,0,1	181,173,237	0,0,0	780	149	1	1.0	1.0,1.0,0.971	1.0,1.0,1.0	-0.01
ENSMUSG00000034101	Ctnnd1	2	-	84650320	84650745	84650405	84650745	84622010	84622082	0,0,0	30,48,21	0,0,7	29,29,60	234	149	1	1.0	0.0,0.0,0.0	0.0,0.0,0.069	-0.023
ENSMUSG00000034101	Ctnnd1	2	-	84650320	84650745	84650405	84650745	84626019	84626137	0,0,0	0,3,0	0,0,7	0,3,1	234	149	1	1.0	NA,0.0,NA	NA,0.0,0.817	-0.408
ENSMUSG00000037514	Pank2	2	+	131273910	131274263	131273910	131274120	131280156	131280410	171,154,153	7,15,14	165,128,198	3,5,3	292	149	0.0920929052701	1.0	0.926,0.84,0.848	0.966,0.929,0.971	-0.084
ENSMUSG00000037514	Pank2	2	+	131273910	131274263	131273910	131274120	131293398	131293524	114,104,99	2,8,0	101,90,138	0,0,0	292	149	1	1.0	0.967,0.869,1.0	1.0,1.0,1.0	-0.055
ENSMUSG00000003812	Dnase2a	8	+	84908559	84908874	84908559	84908870	84908984	84909162	19,13,8	507,512,505	9,18,22	725,507,767	153	149	1	1.0	0.035,0.024,0.015	0.012,0.033,0.027	0.001
ENSMUSG00000026471	Mr1	1	-	155137513	155137774	155137593	155137774	155136574	155136850	55,49,58	0,0,2	50,52,64	1,1,2	229	149	1	1.0	1.0,1.0,0.95	0.97,0.971,0.954	0.018
ENSMUSG00000026471	Mr1	1	-	155137513	155137774	155137698	155137774	155136574	155136850	99,94,101	7,6,12	94,84,135	11,12,23	334	149	0.330949414563	1.0	0.863,0.875,0.79	0.792,0.757,0.724	0.085
ENSMUSG00000026471	Mr1	1	-	155137593	155137774	155137698	155137774	155136574	155136850	44,45,45	7,6,12	45,33,73	11,12,23	254	149	0.332916862755	1.0	0.787,0.815,0.687	0.706,0.617,0.651	0.105
ENSMUSG00000031389	Arhgap4	X	-	73896384	73896486	73896393	73896486	73895947	73896047	0,0,0	120,84,141	0,0,2	203,138,191	158	149	1	1.0	0.0,0.0,0.0	0.0,0.0,0.01	-0.003
ENSMUSG00000031389	Arhgap4	X	-	73899844	73900469	73900277	73900469	73899540	73899643	190,197,188	2,0,1	232,196,274	0,0,0	582	149	1	1.0	0.961,1.0,0.98	1.0,1.0,1.0	-0.02
ENSMUSG00000031389	Arhgap4	X	-	73900098	73900469	73900277	73900469	73899844	73899872	148,175,172	4,6,4	196,190,230	1,3,3	328	149	1	1.0	0.944,0.93,0.951	0.989,0.966,0.972	-0.034
ENSMUSG00000021476	Habp4	13	+	64174789	64174858	64174789	64174845	64176004	64176088	57,61,83	0,1,0	59,63,102	0,0,0	162	149	1	1.0	1.0,0.982,1.0	1.0,1.0,1.0	-0.006
ENSMUSG00000073792	Alg6	4	+	99750728	99752885	99750728	99750799	99752992	99753191	27,29,27	0,0,0	22,41,34	0,2,0	2235	149	1	1.0	1.0,1.0,1.0	1.0,0.577,1.0	0.141
ENSMUSG00000020697	Lig3	11	+	82781192	82781276	82781192	82781272	82783345	82783899	8,12,17	2,0,5	8,2,7	0,8,23	153	149	0.0549065646172	1.0	0.796,1.0,0.768	1.0,0.196,0.229	0.38
ENSMUSG00000024104	Washc2	6	+	116208206	116208329	116208206	116208327	116208953	116209118	268,213,274	13,9,8	213,294,373	0,12,22	151	149	1	1.0	0.953,0.959,0.971	1.0,0.96,0.944	-0.007
ENSMUSG00000054823	Nsd3	8	+	25706523	25706640	25706523	25706607	25709062	25709204	26,24,21	9,2,7	6,14,14	3,2,7	182	149	0.943422431032	1.0	0.703,0.908,0.711	0.621,0.851,0.621	0.076
ENSMUSG00000068290	Ddrgk1	2	-	130658472	130658711	130658588	130658711	130658299	130658338	0,0,1	589,563,554	6,0,5	751,538,737	265	149	1	1.0	0.0,0.0,0.001	0.004,0.0,0.004	-0.002
ENSMUSG00000040033	Stat2	10	+	128284946	128285454	128284946	128285083	128285660	128285718	43,58,58	0,0,0	49,48,60	0,1,0	520	149	1	1.0	1.0,1.0,1.0	1.0,0.932,1.0	0.023
ENSMUSG00000038174	Fam126b	1	-	58565767	58565954	58565856	58565954	58557976	58558057	1,0,2	3,5,7	0,0,0	11,8,11	238	149	1	1.0	0.173,0.0,0.152	0.0,0.0,0.0	0.108
ENSMUSG00000087380	2210408F21Rik	6	+	31328288	31328389	31328288	31328360	31335990	31336062	27,17,41	36,25,19	41,25,4	42,30,34	178	149	0.281306857535	1.0	0.386,0.363,0.644	0.45,0.411,0.09	0.147
ENSMUSG00000056153	Socs6	18	-	88887208	88887333	88887212	88887333	88886991	88887065	15,15,35	1,2,6	2,0,35	1,0,6	153	149	1	1.0	0.936,0.88,0.85	0.661,NA,0.85	0.133
ENSMUSG00000040479	Dgkz	2	-	91945173	91945924	91945825	91945924	91944760	91944869	286,243,259	0,0,3	322,263,374	0,0,0	801	149	1	1.0	1.0,1.0,0.941	1.0,1.0,1.0	-0.02
ENSMUSG00000027222	Pex16	2	+	92378592	92378715	92378592	92378673	92378795	92378948	0,1,1	86,71,78	2,0,3	134,71,97	191	149	1	1.0	0.0,0.011,0.01	0.012,0.0,0.024	-0.005
ENSMUSG00000018932	Map2k3	11	+	60942304	60942400	60942304	60942353	60943150	60943264	5,7,3	265,271,232	5,3,10	314,298,429	196	149	1	1.0	0.014,0.019,0.01	0.012,0.008,0.017	0.002
ENSMUSG00000027374	Mrps5	2	+	127596899	127598276	127596899	127596934	127600011	127600058	76,108,74	0,0,0	95,96,137	0,0,1	1491	149	1	1.0	1.0,1.0,1.0	1.0,1.0,0.932	0.023
ENSMUSG00000045975	C2cd2	16	-	97890005	97890118	97890013	97890118	97886087	97886210	5,6,4	16,16,24	1,8,4	20,28,36	157	149	0.728245715481	1.0	0.229,0.262,0.137	0.045,0.213,0.095	0.092
ENSMUSG00000041654	Slc39a11	11	-	113463950	113464095	113463971	113464095	113369727	113369898	9,3,15	164,163,190	13,9,10	204,161,277	170	149	1	1.0	0.046,0.016,0.065	0.053,0.047,0.031	-0.001
ENSMUSG00000027381	Bcl2l11	2	+	128128619	128129014	128128619	128128756	128147084	128147194	335,297,310	8,9,3	329,262,418	12,2,3	407	149	1	1.0	0.939,0.924,0.974	0.909,0.98,0.981	-0.011
ENSMUSG00000029674	Limk1	5	-	134661388	134661858	134661792	134661858	134660743	134660895	4,9,3	0,0,0	9,14,10	0,0,1	553	149	1	1.0	1.0,1.0,1.0	1.0,1.0,0.729	0.09
ENSMUSG00000001750	Tcirg1	19	-	3901890	3902556	3902343	3902556	3898979	3899119	3229,2737,3066	0,0,0	3676,2958,4389	0,0,1	602	149	1	1.0	1.0,1.0,1.0	1.0,1.0,0.999	0.0
ENSMUSG00000001750	Tcirg1	19	-	3904584	3904705	3904613	3904705	3904216	3904295	1989,1690,1974	26,31,11	2318,2026,2949	18,15,32	178	149	1	1.0	0.985,0.979,0.993	0.991,0.991,0.987	-0.004
ENSMUSG00000073490	Ifi207	1	-	173735095	173735313	173735116	173735313	173732274	173732442	214,179,221	0,0,1	235,245,315	0,1,1	170	149	1	1.0	1.0,1.0,0.995	1.0,0.995,0.996	0.001
ENSMUSG00000074247	Dda1	8	+	71472036	71472246	71472036	71472117	71473774	71473836	272,264,272	10,11,5	359,290,407	23,17,12	278	149	1	1.0	0.936,0.928,0.967	0.893,0.901,0.948	0.03
ENSMUSG00000039983	Ccdc32	2	-	119029307	119029393	119029316	119029393	119027137	119027387	27,24,11	34,44,44	32,31,25	55,36,55	158	149	1	1.0	0.428,0.34,0.191	0.354,0.448,0.3	-0.048
ENSMUSG00000016344	Ppdpf	2	+	181187549	181187886	181187549	181187736	181188003	181188100	409,461,446	10,5,11	560,458,570	6,1,11	299	149	1	1.0	0.953,0.979,0.953	0.979,0.996,0.963	-0.018
ENSMUSG00000026098	Pms1	1	-	53296731	53297015	53296818	53297015	53290378	53290423	0,0,2	1,0,0	2,3,1	0,0,0	236	149	1	1.0	0.0,NA,1.0	1.0,1.0,1.0	-0.5
ENSMUSG00000062646	Ganc	2	+	120422024	120422749	120422024	120422204	120423698	120423744	29,13,32	6,19,19	27,19,35	10,2,11	694	149	0.230079934143	1.0	0.509,0.128,0.266	0.367,0.671,0.406	-0.18
ENSMUSG00000034248	Slc25a37	14	-	69248882	69249622	69249393	69249622	69247580	69247637	59,97,108	5,12,12	61,73,136	5,9,11	660	149	1	1.0	0.727,0.646,0.67	0.734,0.647,0.736	-0.025
ENSMUSG00000034807	Colgalt1	8	+	71621763	71622830	71621763	71621896	71623089	71623296	823,900,1123	0,0,0	1047,899,1304	1,0,0	1083	149	1	1.0	1.0,1.0,1.0	0.993,1.0,1.0	0.002
ENSMUSG00000062929	Cfl2	12	-	54861525	54861833	54861668	54861833	54861336	54861413	68,84,111	1,8,0	129,81,158	4,5,5	292	149	1	1.0	0.972,0.843,1.0	0.943,0.892,0.942	0.013
ENSMUSG00000062929	Cfl2	12	-	54861525	54861833	54861779	54861833	54861336	54861413	94,114,134	4,9,20	158,100,200	5,12,11	403	149	0.89502628747	1.0	0.897,0.824,0.712	0.921,0.755,0.871	-0.038
ENSMUSG00000062929	Cfl2	12	-	54861668	54861833	54861779	54861833	54861336	54861413	27,38,23	4,9,20	33,24,47	5,12,11	260	149	0.962146338645	1.0	0.795,0.708,0.397	0.791,0.534,0.71	-0.045
ENSMUSG00000040410	Fbxl4	4	+	22422716	22423927	22422716	22422788	22427149	22427462	35,23,28	17,28,27	62,21,39	30,22,29	1288	149	1	1.0	0.192,0.087,0.107	0.193,0.099,0.135	-0.014
ENSMUSG00000040263	Klhdc4	8	-	121821279	121821358	121821302	121821358	121820121	121820220	44,42,68	4,4,3	78,83,107	8,7,7	172	149	1	1.0	0.905,0.901,0.952	0.894,0.911,0.93	0.008
ENSMUSG00000035299	Mid1	X	+	169926953	169927669	169926953	169927555	169966062	169966158	8,1,0	0,0,0	11,3,2	0,0,3	263	149	1	1.0	1.0,1.0,NA	1.0,1.0,0.274	0.242
ENSMUSG00000028691	Prdx1	4	+	116692882	116693005	116692882	116692992	116693716	116693847	18441,20206,20145	21,7,15	22270,17135,24819	15,12,10	162	149	1	1.0	0.999,1.0,0.999	0.999,0.999,1.0	0.0
ENSMUSG00000002103	Acp2	2	+	91206187	91206849	91206187	91206277	91207816	91207899	491,435,508	1,2,2	476,518,630	0,0,0	721	149	1	1.0	0.99,0.978,0.981	1.0,1.0,1.0	-0.017
ENSMUSG00000027318	Adam33	2	-	131053917	131054361	131054271	131054361	131053684	131053793	23,9,11	0,0,0	8,6,25	1,0,1	503	149	1	1.0	1.0,1.0,1.0	0.703,1.0,0.881	0.139
ENSMUSG00000027318	Adam33	2	-	131054205	131054361	131054271	131054361	131053684	131053793	2,0,0	0,0,0	2,0,1	1,0,1	215	149	1	1.0	1.0,NA,NA	0.581,NA,0.409	0.505
ENSMUSG00000027318	Adam33	2	-	131055913	131055979	131055950	131055979	131055755	131055827	5,2,0	0,0,0	6,6,17	0,0,1	186	149	1	1.0	1.0,1.0,NA	1.0,1.0,0.932	0.023
ENSMUSG00000028467	Gba2	4	-	43569180	43569955	43569829	43569955	43568885	43568993	84,42,80	0,0,0	84,40,75	0,0,1	798	149	1	1.0	1.0,1.0,1.0	1.0,1.0,0.933	0.022
ENSMUSG00000028467	Gba2	4	-	43569488	43569955	43569829	43569955	43569180	43569285	66,28,69	1,0,0	53,29,65	0,1,0	490	149	1	1.0	0.953,1.0,1.0	1.0,0.898,1.0	0.018
ENSMUSG00000027327	1700037H04Rik	2	-	131153584	131153710	131153593	131153710	131151617	131151760	2,0,2	75,113,102	0,5,1	90,86,116	158	149	1	1.0	0.025,0.0,0.018	0.0,0.052,0.008	-0.006
ENSMUSG00000000561	Wdr77	3	+	105965764	105965873	105965764	105965856	105966356	105966425	86,114,101	2,2,6	123,89,140	0,3,1	166	149	1	1.0	0.975,0.981,0.938	1.0,0.964,0.992	-0.021
ENSMUSG00000027333	Smox	2	+	131520094	131521171	131520094	131520268	131522058	131522219	537,558,616	0,8,5	750,604,925	3,3,7	1052	149	1	1.0	1.0,0.908,0.946	0.973,0.966,0.949	-0.011
ENSMUSG00000027333	Smox	2	+	131520411	131521171	131520411	131520646	131522058	131522219	459,489,523	1,0,0	658,510,793	0,0,3	674	149	1	1.0	0.99,1.0,1.0	1.0,1.0,0.983	0.002
ENSMUSG00000000823	Zfp512b	2	-	181588624	181588801	181588654	181588801	181588395	181588520	2,9,5	10,8,5	5,0,6	6,17,33	179	149	0.11267841533	1.0	0.143,0.484,0.454	0.41,0.0,0.131	0.18
ENSMUSG00000000823	Zfp512b	2	-	181592413	181592803	181592420	181592803	181590859	181590985	4,7,6	0,0,0	9,7,13	0,0,1	156	149	1	1.0	1.0,1.0,1.0	1.0,1.0,0.925	0.025
ENSMUSG00000018651	Tada2a	11	-	84085638	84085771	84085675	84085771	84084713	84084757	29,34,18	2,0,0	60,35,43	1,0,0	186	149	1	1.0	0.921,1.0,1.0	0.98,1.0,1.0	-0.02
ENSMUSG00000027423	Snx5	2	-	144257099	144257993	144257869	144257993	144255498	144255604	1518,1440,1750	3,0,0	1885,1532,2518	1,1,10	919	149	1	1.0	0.988,1.0,1.0	0.997,0.996,0.976	0.006
ENSMUSG00000031939	Taf1d	9	+	15310357	15311695	15310357	15310409	15312773	15312836	93,82,108	1,0,4	124,97,128	0,2,4	1435	149	1	1.0	0.906,1.0,0.737	1.0,0.834,0.769	0.013
ENSMUSG00000031939	Taf1d	9	+	15315382	15315476	15315382	15315440	15316888	15316970	8,2,6	0,20,17	9,2,7	0,16,6	185	149	0.731967866075	1.0	1.0,0.075,0.221	1.0,0.091,0.484	-0.093
ENSMUSG00000026358	Rgs1	1	-	144247905	144248559	144248478	144248559	144246189	144246353	1414,1404,1649	6,8,6	1506,1527,1941	1,6,19	722	149	1	1.0	0.98,0.973,0.983	0.997,0.981,0.955	0.001
ENSMUSG00000002728	Naa20	2	+	145911672	145911793	145911672	145911763	145912392	145912528	49,24,47	254,334,357	48,58,54	431,321,454	179	149	1	1.0	0.138,0.056,0.099	0.085,0.131,0.09	-0.004
ENSMUSG00000021494	Ddx41	13	-	55535885	55536406	55536295	55536406	55535729	55535804	224,181,220	0,0,0	249,184,333	1,0,0	559	149	1	1.0	1.0,1.0,1.0	0.985,1.0,1.0	0.005
ENSMUSG00000027433	Xrn2	2	+	147029726	147029976	147029726	147029784	147034853	147034898	154,112,138	0,0,4	110,123,192	0,3,2	341	149	1	1.0	1.0,1.0,0.938	1.0,0.947,0.977	0.005
ENSMUSG00000027472	Pdrg1	2	-	153015207	153015427	153015233	153015427	153014009	153014085	1,0,1	312,294,261	15,6,11	349,264,419	175	149	1	1.0	0.003,0.0,0.003	0.035,0.019,0.022	-0.023
ENSMUSG00000006299	Aamp	1	-	74281328	74281642	74281526	74281642	74281088	74281179	471,532,519	7,12,15	675,446,676	10,1,2	347	149	1	1.0	0.967,0.95,0.937	0.967,0.995,0.993	-0.034
ENSMUSG00000006299	Aamp	1	-	74281735	74282550	74282410	74282550	74281088	74281179	23,28,51	0,0,0	35,43,56	1,0,2	824	149	1	1.0	1.0,1.0,1.0	0.864,1.0,0.835	0.1
ENSMUSG00000026914	Psmd14	2	+	61722709	61722848	61722709	61722761	61760635	61760707	7,0,0	283,350,417	2,0,3	420,387,536	236	149	1	1.0	0.015,0.0,0.0	0.003,0.0,0.004	0.003
ENSMUSG00000036902	Neto2	8	-	85663386	85663431	85663407	85663431	85663178	85663306	2,4,0	1,0,0	0,1,9	1,5,1	170	149	1	1.0	0.637,1.0,NA	0.0,0.149,0.887	0.473
ENSMUSG00000022157	Mcpt8	14	-	56083716	56083950	56083802	56083950	56083354	56083487	0,0,0	26,19,45	1,0,0	57,59,68	235	149	1	1.0	0.0,0.0,0.0	0.011,0.0,0.0	-0.004
ENSMUSG00000038828	Tmem214	5	+	30871419	30871855	30871419	30871570	30872071	30872154	149,132,133	2,0,0	177,129,216	0,0,1	434	149	1	1.0	0.962,1.0,1.0	1.0,1.0,0.987	-0.008
ENSMUSG00000038828	Tmem214	5	+	30872686	30872904	30872686	30872768	30873042	30873144	20,10,19	134,148,147	11,6,23	169,134,253	285	149	1	1.0	0.072,0.034,0.063	0.033,0.023,0.045	0.023
ENSMUSG00000038828	Tmem214	5	+	30874850	30875886	30874850	30874968	30876046	30876215	205,210,207	0,0,0	225,181,220	0,3,1	1067	149	1	1.0	1.0,1.0,1.0	1.0,0.894,0.968	0.046
ENSMUSG00000038828	Tmem214	5	+	30874850	30875886	30874850	30874968	30876362	30876508	24,6,19	0,0,6	36,26,29	0,1,0	1067	149	0.443571859879	1.0	1.0,1.0,0.307	1.0,0.784,1.0	-0.159
ENSMUSG00000039536	Stau1	2	-	166949699	166949829	166949743	166949829	166948146	166949359	0,10,8	109,123,122	7,1,1	110,116,167	193	149	1	1.0	0.0,0.059,0.048	0.047,0.007,0.005	0.016
ENSMUSG00000039536	Stau1	2	-	166950780	166951100	166950939	166951100	166950230	166950353	272,269,272	1,5,3	303,280,334	1,0,2	308	149	1	1.0	0.992,0.963,0.978	0.993,1.0,0.988	-0.016
ENSMUSG00000027620	Rbm39	2	-	156161827	156161965	156161828	156161965	156161567	156161633	481,479,572	1,0,0	581,467,726	2,0,0	150	149	1	1.0	0.998,1.0,1.0	0.997,1.0,1.0	0.0
ENSMUSG00000047036	Zfp445	9	-	122857066	122857161	122857102	122857161	122856698	122856825	25,9,19	30,19,24	15,14,23	15,24,32	185	149	1	1.0	0.402,0.276,0.389	0.446,0.32,0.367	-0.022
ENSMUSG00000030748	Il4ra	7	+	125564551	125564736	125564551	125564727	125565636	125565724	0,1,0	107,109,128	0,0,1	72,88,150	158	149	1	1.0	0.0,0.009,0.0	0.0,0.0,0.006	0.001
ENSMUSG00000019823	Mical1	10	+	41478009	41478635	41478009	41478314	41478962	41479071	190,131,166	5,3,4	182,184,230	1,3,7	470	149	1	1.0	0.923,0.933,0.929	0.983,0.951,0.912	-0.02
ENSMUSG00000031156	Slc35a2	X	+	7892139	7893415	7892139	7892867	7894190	7894464	195,198,239	6,9,23	240,233,313	26,8,31	697	149	0.845740492761	1.0	0.874,0.825,0.69	0.664,0.862,0.683	0.06
ENSMUSG00000032641	Gpr19	6	-	134896857	134897213	134897161	134897213	134887629	134887785	8,0,16	2,6,6	9,9,7	3,6,7	453	149	0.951952287925	1.0	0.568,0.0,0.467	0.497,0.33,0.248	-0.013
ENSMUSG00000039804	Ncoa5	2	-	165004088	165004296	165004096	165004296	165002638	165002959	0,0,0	60,61,90	0,0,1	100,68,99	157	149	1	1.0	0.0,0.0,0.0	0.0,0.0,0.009	-0.003
ENSMUSG00000027514	Zbp1	2	-	173210535	173212266	173212098	173212266	173209027	173209249	3,9,12	0,0,0	25,14,17	0,0,1	1712	149	1	1.0	1.0,1.0,1.0	1.0,1.0,0.597	0.134
ENSMUSG00000005779	Psmb4	3	-	94884897	94885033	94884916	94885033	94884670	94884759	8,8,9	636,771,785	8,3,3	1041,792,1040	168	149	1	1.0	0.011,0.009,0.01	0.007,0.003,0.003	0.006
ENSMUSG00000051278	Zgrf1	3	+	127608484	127608868	127608484	127608632	127611783	127611911	0,0,0	11,0,6	1,0,0	10,8,3	385	149	1	1.0	0.0,NA,0.0	0.037,0.0,0.0	-0.012
ENSMUSG00000004626	Stxbp2	8	+	3631152	3631278	3631152	3631204	3632219	3632269	90,61,91	163,159,190	53,61,81	172,167,234	223	149	0.84750800226	1.0	0.269,0.204,0.242	0.171,0.196,0.188	0.053
ENSMUSG00000004626	Stxbp2	8	+	3632499	3632600	3632499	3632581	3633290	3633367	0,0,3	597,543,614	0,2,0	672,537,841	168	149	1	1.0	0.0,0.0,0.004	0.0,0.003,0.0	0.0
ENSMUSG00000027523	Gnas	2	+	174328107	174330434	174328107	174328131	174334211	174334284	4261,4592,4381	0,0,1	6103,5059,6990	0,0,0	2452	149	1	1.0	1.0,1.0,0.996	1.0,1.0,1.0	-0.001
ENSMUSG00000021830	Txndc16	14	-	45219216	45219390	45219346	45219390	45218995	45219049	87,107,110	2,13,3	86,59,154	0,1,9	279	149	1	1.0	0.959,0.815,0.951	1.0,0.969,0.901	-0.048
ENSMUSG00000007880	Arid1a	4	-	133695571	133696156	133695915	133696156	133694662	133694830	74,43,64	13,4,12	60,83,98	2,2,8	493	149	0.0103203017154	0.857829792023	0.632,0.765,0.617	0.901,0.926,0.787	-0.2
ENSMUSG00000029148	Nrbp1	5	+	31244165	31244559	31244165	31244288	31244876	31244966	191,215,193	0,0,0	195,214,286	0,0,1	420	149	1	1.0	1.0,1.0,1.0	1.0,1.0,0.99	0.003
ENSMUSG00000063506	Arhgap22	14	+	33362442	33362575	33362442	33362523	33363275	33363349	199,160,218	17,12,6	232,231,286	23,22,17	201	149	1	1.0	0.897,0.908,0.964	0.882,0.886,0.926	0.025
ENSMUSG00000063506	Arhgap22	14	+	33364392	33364525	33364392	33364514	33366569	33367443	1,4,5	193,197,201	0,0,3	231,181,165	160	149	1	1.0	0.005,0.019,0.023	0.0,0.0,0.017	0.01
ENSMUSG00000039069	Mtg2	2	+	180082085	180082760	180082085	180082233	180083344	180083460	13,11,4	33,39,43	14,0,9	35,15,32	676	149	1	1.0	0.08,0.059,0.02	0.081,0.0,0.058	0.007
ENSMUSG00000039069	Mtg2	2	+	180084063	180084312	180084063	180084282	180084450	180084589	0,5,11	16,28,28	3,6,17	56,24,64	179	149	1	1.0	0.0,0.129,0.246	0.043,0.172,0.181	-0.007
ENSMUSG00000031634	Ufsp2	8	+	45980314	45980492	45980314	45980467	45980572	45980639	200,179,184	3,3,3	211,207,323	4,0,6	174	149	1	1.0	0.983,0.981,0.981	0.978,1.0,0.979	-0.004
ENSMUSG00000031634	Ufsp2	8	+	45980314	45980639	45980314	45980492	45991747	45991912	5,15,7	0,2,0	3,1,10	0,0,0	296	149	1	1.0	1.0,0.791,1.0	1.0,1.0,1.0	-0.07
ENSMUSG00000006304	Arpc2	1	+	74236817	74237047	74236817	74236899	74246079	74246114	5,5,16	2059,1853,2344	12,18,6	2637,2271,2933	297	149	1	1.0	0.001,0.001,0.003	0.002,0.004,0.001	-0.001
ENSMUSG00000023393	Slc17a9	2	+	180731879	180732077	180731879	180732007	180732432	180732572	9,9,15	0,3,0	6,15,13	4,0,0	219	149	1	1.0	1.0,0.671,1.0	0.505,1.0,1.0	0.055
ENSMUSG00000023393	Slc17a9	2	+	180736686	180736896	180736686	180736783	180737006	180737103	0,4,1	8,24,18	3,2,1	31,14,30	262	149	1	1.0	0.0,0.087,0.031	0.052,0.075,0.019	-0.009
ENSMUSG00000061787	Rps17	7	-	81344856	81345008	81344938	81345008	81344310	81344416	8720,9759,10187	10,16,18	13746,9869,13960	17,7,28	231	149	1	1.0	0.998,0.997,0.997	0.998,0.999,0.997	-0.001
ENSMUSG00000039382	Wdr45	X	+	7726197	7726316	7726197	7726292	7726685	7726765	0,3,5	69,91,105	0,1,0	76,83,96	173	149	1	1.0	0.0,0.028,0.039	0.0,0.01,0.0	0.019
ENSMUSG00000031150	Ccdc120	X	-	7738361	7738523	7738369	7738523	7738231	7738252	0,0,0	5,8,0	0,0,1	4,0,5	157	149	1	1.0	0.0,0.0,NA	0.0,NA,0.16	-0.08
ENSMUSG00000002107	Celf2	2	-	6560658	6560790	6560670	6560790	6553784	6553964	70,70,86	49,59,65	102,93,129	37,65,93	161	149	0.714279736735	1.0	0.569,0.523,0.55	0.718,0.57,0.562	-0.069
ENSMUSG00000002107	Celf2	2	-	6560658	6560790	6560670	6560790	6553784	6553982	6,2,8	1,5,2	4,5,8	8,0,2	161	149	0.956920780906	1.0	0.847,0.27,0.787	0.316,1.0,0.787	-0.066
ENSMUSG00000002107	Celf2	2	-	6604023	6607961	6607881	6607961	6600033	6600097	144,168,171	0,0,0	151,229,290	0,0,1	4007	149	1	1.0	1.0,1.0,1.0	1.0,1.0,0.915	0.028
ENSMUSG00000031167	Rbm3	X	-	8143246	8143332	8143250	8143332	8142367	8142955	310,332,378	629,663,753	506,394,569	984,750,977	153	149	1	1.0	0.324,0.328,0.328	0.334,0.338,0.362	-0.018
ENSMUSG00000031167	Rbm3	X	-	8143847	8144679	8144572	8144679	8143250	8143329	123,142,133	0,0,0	142,112,186	1,0,0	874	149	1	1.0	1.0,1.0,1.0	0.96,1.0,1.0	0.013
ENSMUSG00000029034	Ints11	4	+	155885564	155886156	155885564	155885703	155886797	155886987	107,113,89	1,0,7	155,164,162	5,3,9	602	149	0.919058800539	1.0	0.964,1.0,0.759	0.885,0.931,0.817	0.03
ENSMUSG00000026107	Nabp1	1	-	51477721	51478399	51477824	51478399	51477477	51477616	5,3,9	28,36,27	4,6,4	18,23,41	252	149	1	1.0	0.096,0.047,0.165	0.116,0.134,0.055	0.001
ENSMUSG00000026107	Nabp1	1	-	51477721	51478399	51478300	51478399	51477477	51477616	83,104,131	9,22,16	82,78,111	22,15,28	728	149	0.231252740081	1.0	0.654,0.492,0.626	0.433,0.516,0.448	0.125
ENSMUSG00000026107	Nabp1	1	-	51477824	51478399	51478300	51478399	51477477	51477616	106,137,149	9,22,16	96,95,148	22,15,28	625	149	0.239542301148	1.0	0.737,0.598,0.689	0.51,0.602,0.558	0.118
ENSMUSG00000031012	Cask	X	-	13785918	13786049	13785936	13786049	13714665	13714771	2,0,2	31,26,33	0,1,0	22,30,28	167	149	1	1.0	0.054,0.0,0.051	0.0,0.029,0.0	0.025
ENSMUSG00000028599	Tnfrsf1b	4	-	145229003	145229106	145229074	145229106	145227467	145227596	1902,1583,1944	6,2,7	1444,1466,2178	0,2,6	220	149	1	1.0	0.995,0.998,0.995	1.0,0.998,0.996	-0.002
ENSMUSG00000033961	Zfp446	7	+	12977847	12978218	12977847	12978112	12978997	12979378	8,11,19	1,0,0	5,8,12	2,3,7	255	149	1.68594183469e-06	0.00104229439995	0.824,1.0,1.0	0.594,0.609,0.5	0.374
ENSMUSG00000033961	Zfp446	7	+	12979884	12980993	12979884	12979979	12981845	12981927	4,5,2	4,7,3	7,6,3	1,7,2	1163	149	1	1.0	0.114,0.084,0.079	0.473,0.099,0.161	-0.152
ENSMUSG00000030172	Erc1	6	-	119777978	119778071	119777987	119778071	119773733	119773901	0,0,1	13,10,23	0,0,3	6,24,27	158	149	1	1.0	0.0,0.0,0.039	0.0,0.0,0.095	-0.019
ENSMUSG00000017264	Exosc10	4	+	148572918	148573029	148572918	148572969	148573110	148573189	5,2,9	73,84,90	5,6,8	93,83,111	209	149	1	1.0	0.047,0.017,0.067	0.037,0.049,0.049	-0.001
ENSMUSG00000041459	Tardbp	4	-	148618646	148618791	148618664	148618791	148612381	148617705	26,30,27	11,13,15	38,40,57	16,20,46	167	149	1	1.0	0.678,0.673,0.616	0.679,0.641,0.525	0.041
ENSMUSG00000041459	Tardbp	4	-	148618646	148618791	148618664	148618791	148617565	148617635	23,30,25	3,5,0	39,38,55	7,0,11	167	149	1	1.0	0.872,0.843,1.0	0.833,1.0,0.817	0.022
ENSMUSG00000041459	Tardbp	4	-	148618646	148618791	148618673	148618791	148617565	148617635	52,59,64	0,0,0	74,68,110	0,2,0	176	149	1	1.0	1.0,1.0,1.0	1.0,0.966,1.0	0.011
ENSMUSG00000041459	Tardbp	4	-	148618664	148618791	148618673	148618791	148617565	148617635	32,34,39	0,0,0	42,30,66	0,2,0	158	149	1	1.0	1.0,1.0,1.0	1.0,0.934,1.0	0.022
ENSMUSG00000041459	Tardbp	4	-	148618664	148618791	148618673	148618791	148617565	148617705	40,42,54	11,4,16	51,50,101	15,11,13	158	149	1	1.0	0.774,0.908,0.761	0.762,0.811,0.88	-0.003
ENSMUSG00000041459	Tardbp	4	-	148618664	148618791	148618673	148618791	148617565	148617825	34,34,43	0,3,4	43,37,61	9,3,0	158	149	1	1.0	1.0,0.914,0.91	0.818,0.921,1.0	0.028
ENSMUSG00000073705	Cenps	4	-	149132258	149132382	149132277	149132382	149131638	149131672	36,44,41	2,0,1	36,52,62	0,1,2	168	149	1	1.0	0.941,1.0,0.973	1.0,0.979,0.965	-0.01
ENSMUSG00000039768	Dnajc11	4	+	151968498	151970930	151968498	151968627	151973479	151973669	150,116,177	0,0,1	166,131,146	6,0,0	2452	149	0.58599842281	1.0	1.0,1.0,0.915	0.627,1.0,1.0	0.096
ENSMUSG00000078350	Smim1	4	-	154024066	154025621	154025503	154025621	154023687	154023891	0,0,4	0,1,0	1,4,5	0,4,6	1586	149	1	1.0	NA,0.0,1.0	1.0,0.086,0.073	0.114
ENSMUSG00000013593	Ndufs2	1	-	171237944	171238372	171238286	171238372	171237139	171237269	572,570,616	1,0,0	743,569,922	0,0,0	491	149	1	1.0	0.994,1.0,1.0	1.0,1.0,1.0	-0.002
ENSMUSG00000029056	Pank4	4	+	154978920	154979592	154978920	154979025	154979725	154979794	76,83,69	1,0,0	68,91,111	0,0,0	716	149	1	1.0	0.941,1.0,1.0	1.0,1.0,1.0	-0.02
ENSMUSG00000036636	Clcn7	17	+	25151703	25151758	25151703	25151754	25152347	25152408	226,216,227	3,8,7	229,249,322	8,5,7	153	149	1	1.0	0.987,0.963,0.969	0.965,0.98,0.978	-0.001
ENSMUSG00000029071	Dvl1	4	+	155853636	155854086	155853636	155853758	155854329	155854468	87,74,74	2,0,0	59,65,89	2,3,1	477	149	1	1.0	0.931,1.0,1.0	0.902,0.871,0.965	0.064
ENSMUSG00000029033	Acap3	4	+	155903310	155903513	155903310	155903467	155903750	155903858	56,46,59	0,1,5	77,53,73	0,0,2	195	149	1	1.0	1.0,0.972,0.9	1.0,1.0,0.965	-0.031
ENSMUSG00000029033	Acap3	4	+	155903310	155903858	155903310	155903513	155904827	155904926	59,80,73	0,0,2	69,55,93	0,0,0	494	149	1	1.0	1.0,1.0,0.917	1.0,1.0,1.0	-0.028
ENSMUSG00000023286	Ube2j2	4	+	155943830	155944150	155943830	155944013	155949006	155949137	369,366,478	32,54,57	492,384,481	55,45,55	286	149	1	1.0	0.857,0.779,0.814	0.823,0.816,0.82	-0.003
ENSMUSG00000023286	Ube2j2	4	+	155943830	155944150	155943830	155944013	155951471	155951512	287,273,354	2,0,0	355,265,349	0,1,0	286	149	1	1.0	0.987,1.0,1.0	1.0,0.993,1.0	-0.002
ENSMUSG00000059939	9430015G10Rik	4	+	156123975	156124122	156123975	156124001	156125416	156127265	37,37,35	3,4,3	52,36,50	0,3,1	270	149	0.223314160835	1.0	0.872,0.836,0.866	1.0,0.869,0.965	-0.087
ENSMUSG00000031782	Coq9	8	+	94850514	94850639	94850514	94850599	94851850	94851955	2,1,3	89,105,108	4,0,2	88,96,165	189	149	1	1.0	0.017,0.007,0.021	0.035,0.0,0.009	0.0
ENSMUSG00000002496	Tsc2	17	-	24631944	24632111	24631996	24632111	24630912	24630999	110,72,113	0,2,2	61,93,141	0,1,0	201	149	1	1.0	1.0,0.964,0.977	1.0,0.986,1.0	-0.015
ENSMUSG00000042842	Serpinb6b	13	+	32974896	32975046	32974896	32975039	32977524	32977680	0,1,1	33,28,26	0,0,1	58,53,38	156	149	1	1.0	0.0,0.033,0.035	0.0,0.0,0.025	0.014
ENSMUSG00000003161	Sri	5	+	8062383	8063000	8062383	8062427	8063259	8063407	57,65,50	438,461,519	74,35,72	587,446,711	722	149	1	1.0	0.026,0.028,0.019	0.025,0.016,0.02	0.004
ENSMUSG00000054099	Slc25a40	5	+	8440720	8442571	8440720	8440788	8443611	8443785	20,33,26	6,0,0	44,39,44	0,1,2	1932	149	0.678298832685	1.0	0.205,1.0,1.0	1.0,0.75,0.629	-0.058
ENSMUSG00000029246	Ppat	5	-	76919370	76919907	76919755	76919907	76918033	76918255	40,28,29	0,0,0	40,35,62	0,0,1	534	149	1	1.0	1.0,1.0,1.0	1.0,1.0,0.945	0.018
ENSMUSG00000079484	Phyhd1	2	+	30277622	30277829	30277622	30277644	30279954	30280083	2,12,2	12,24,27	8,7,5	26,12,25	334	149	1	1.0	0.069,0.182,0.032	0.121,0.206,0.082	-0.042
ENSMUSG00000039934	Gsap	5	+	21270555	21271248	21270555	21270614	21272981	21273043	85,75,72	1,2,0	73,63,84	1,0,1	783	149	1	1.0	0.942,0.877,1.0	0.933,1.0,0.941	-0.018
ENSMUSG00000029017	Pmpcb	5	+	21743378	21746090	21743378	21743458	21746977	21747121	239,245,255	0,0,0	342,259,298	4,0,0	2781	149	1	1.0	1.0,1.0,1.0	0.821,1.0,1.0	0.06
ENSMUSG00000003123	Lipe	7	-	25384361	25384664	25384372	25384664	25383452	25383680	4,1,1	49,33,34	0,0,1	39,43,49	160	149	1	1.0	0.071,0.027,0.027	0.0,0.0,0.019	0.035
ENSMUSG00000020523	Fam114a2	11	-	57514073	57514288	57514094	57514288	57513635	57513735	4,0,5	49,69,67	4,5,10	51,72,106	170	149	1	1.0	0.067,0.0,0.061	0.064,0.057,0.076	-0.023
ENSMUSG00000057541	Pus7	5	-	23748682	23748843	23748755	23748843	23747793	23747920	28,35,39	8,2,2	43,35,37	5,5,2	222	149	1	1.0	0.701,0.922,0.929	0.852,0.825,0.925	-0.017
ENSMUSG00000038276	Asic3	5	+	24415389	24415937	24415389	24415540	24416099	24416289	4,0,0	0,0,2	3,0,2	0,0,0	546	149	1	1.0	1.0,NA,0.0	1.0,NA,1.0	-0.5
ENSMUSG00000028959	Fastk	5	-	24441527	24441823	24441731	24441823	24441038	24441261	26,33,26	0,0,0	58,39,58	1,0,0	353	149	1	1.0	1.0,1.0,1.0	0.961,1.0,1.0	0.013
ENSMUSG00000038056	Kmt2c	5	-	25281660	25281803	25281672	25281803	25281231	25281400	13,16,7	20,11,20	22,11,14	22,12,18	161	149	0.858856129397	1.0	0.376,0.574,0.245	0.481,0.459,0.419	-0.055
ENSMUSG00000030346	Rad51ap1	6	-	126934706	126934849	126934713	126934849	126929992	126930102	2,3,4	26,23,20	4,1,1	32,35,31	156	149	1	1.0	0.068,0.111,0.16	0.107,0.027,0.03	0.058
ENSMUSG00000020101	Vsir	10	+	60357841	60358267	60357841	60358135	60358943	60359038	1939,1819,2131	1,2,0	2083,1809,2777	6,4,3	281	149	1	1.0	0.999,0.998,1.0	0.995,0.996,0.998	0.003
ENSMUSG00000020101	Vsir	10	+	60357841	60358267	60357841	60358135	60364200	60364308	1025,883,1051	4,0,1	1003,885,1320	0,0,0	281	149	1	1.0	0.993,1.0,0.998	1.0,1.0,1.0	-0.003
ENSMUSG00000025747	Tyms	5	-	30069833	30071707	30071633	30071707	30068465	30068640	6,0,12	51,59,83	7,14,26	69,75,97	1949	149	1	1.0	0.009,0.0,0.011	0.008,0.014,0.02	-0.007
ENSMUSG00000075703	Selenoi	5	+	30257711	30257820	30257711	30257761	30263070	30263119	46,42,73	2,0,9	48,43,56	0,9,0	208	149	1	1.0	0.943,1.0,0.853	1.0,0.774,1.0	0.007
ENSMUSG00000006638	Abhd1	5	+	30950065	30950248	30950065	30950172	30952884	30953045	5,8,8	3,0,0	4,4,2	0,0,3	225	149	1	1.0	0.525,1.0,1.0	1.0,1.0,0.306	0.073
ENSMUSG00000013622	Atraid	5	+	31049461	31049580	31049461	31049483	31052196	31052268	572,539,662	14,11,13	849,575,932	14,12,20	246	149	1	1.0	0.961,0.967,0.969	0.973,0.967,0.966	-0.003
ENSMUSG00000013622	Atraid	5	+	31052196	31052884	31052196	31052268	31053960	31054058	342,351,425	0,7,1	453,334,485	0,0,0	765	149	1	1.0	1.0,0.907,0.988	1.0,1.0,1.0	-0.035
ENSMUSG00000034218	Atm	9	-	53451548	53451689	53451659	53451689	53450517	53450634	42,11,19	0,0,0	33,24,38	0,1,1	260	149	1	1.0	1.0,1.0,1.0	1.0,0.932,0.956	0.037
ENSMUSG00000011096	Akt1s1	7	+	44850006	44850296	44850006	44850276	44852570	44852959	2,10,3	24,34,33	3,22,19	34,11,39	169	149	0.133826707966	1.0	0.068,0.206,0.074	0.072,0.638,0.3	-0.221
ENSMUSG00000021179	Nrde2	12	-	100151210	100151334	100151225	100151334	100149816	100150050	18,22,15	14,18,16	23,21,33	16,13,27	164	149	0.951575815228	1.0	0.539,0.526,0.46	0.566,0.595,0.526	-0.054
ENSMUSG00000022620	Arsa	15	-	89474539	89475005	89474786	89475005	89474006	89474134	11,14,12	1,0,0	20,9,32	0,0,0	396	149	1	1.0	0.805,1.0,1.0	1.0,1.0,1.0	-0.065
ENSMUSG00000022620	Arsa	15	-	89474539	89475005	89474786	89475005	89474227	89474352	116,111,135	0,1,0	145,123,236	0,1,0	396	149	1	1.0	1.0,0.977,1.0	1.0,0.979,1.0	-0.001
ENSMUSG00000036120	Rfxank	8	-	70135535	70135631	70135565	70135631	70135290	70135391	5,8,7	28,14,34	12,9,9	37,6,26	179	149	0.437784854868	1.0	0.129,0.322,0.146	0.213,0.555,0.224	-0.132
ENSMUSG00000029106	Add1	5	+	34616562	34616907	34616562	34616814	34619349	34619451	6,8,2	232,253,306	8,4,10	289,245,389	242	149	1	1.0	0.016,0.019,0.004	0.017,0.01,0.016	-0.001
ENSMUSG00000029098	Acox3	5	+	35583875	35583975	35583875	35583971	35588158	35588313	161,140,197	85,54,68	127,162,209	77,71,112	153	149	0.984459995564	1.0	0.648,0.716,0.738	0.616,0.69,0.645	0.05
ENSMUSG00000033256	Shf	2	-	122354028	122354197	122354030	122354197	122353764	122353884	2,7,9	2,6,3	10,6,9	4,3,6	151	149	1	1.0	0.497,0.535,0.747	0.712,0.664,0.597	-0.065
ENSMUSG00000017428	Psmd11	11	+	80469801	80470030	80469801	80469927	80470382	80470418	1,1,1	168,188,162	9,1,2	271,174,278	252	149	1	1.0	0.004,0.003,0.004	0.019,0.003,0.004	-0.005
ENSMUSG00000017428	Psmd11	11	+	80469801	80470418	80469801	80469927	80470625	80470677	176,198,172	0,0,0	283,190,300	3,0,6	640	149	1	1.0	1.0,1.0,1.0	0.956,1.0,0.921	0.041
ENSMUSG00000020788	Atp2a3	11	+	72989474	72989560	72989474	72989547	72991688	72993043	2,3,3	24,18,27	0,0,0	23,12,25	162	149	0.640034968417	1.0	0.071,0.133,0.093	0.0,0.0,0.0	0.099
ENSMUSG00000039087	Rreb1	13	+	37893771	37895198	37893771	37893984	37898411	37898501	2,6,0	74,25,72	0,4,0	36,75,99	1363	149	1	1.0	0.003,0.026,0.0	0.0,0.006,0.0	0.008
ENSMUSG00000030830	Itgal	7	+	127317276	127317366	127317276	127317363	127321894	127321948	206,164,183	335,273,338	167,178,294	270,272,466	152	149	1	1.0	0.376,0.371,0.347	0.377,0.391,0.382	-0.019
ENSMUSG00000098950	Gm28036	2	-	156096417	156098372	156098229	156098372	156079338	156079464	444,394,431	7,5,0	371,422,569	2,3,5	1961	149	1	1.0	0.828,0.857,1.0	0.934,0.914,0.896	-0.02
ENSMUSG00000098950	Gm28036	2	-	156098184	156098372	156098229	156098372	156079338	156079464	14,10,10	7,5,0	3,12,10	2,3,5	194	149	0.884587230936	1.0	0.606,0.606,1.0	0.535,0.754,0.606	0.106
ENSMUSG00000002968	Med25	7	-	44892064	44892144	44892098	44892144	44891782	44891907	0,0,2	136,111,120	3,2,0	148,121,209	183	149	1	1.0	0.0,0.0,0.013	0.016,0.013,0.0	-0.005
ENSMUSG00000029247	Paics	5	+	76956545	76956846	76956545	76956743	76959314	76959493	1,0,4	366,377,448	0,2,0	417,431,575	252	149	1	1.0	0.002,0.0,0.005	0.0,0.003,0.0	0.001
ENSMUSG00000021266	Wars	12	-	108888311	108888548	108888375	108888548	108882694	108882908	0,0,1	79,74,95	0,2,0	139,113,106	213	149	1	1.0	0.0,0.0,0.007	0.0,0.012,0.0	-0.002
ENSMUSG00000097145	9230114K14Rik	5	+	52192917	52193596	52192917	52192978	52194800	52194890	0,4,4	1,2,1	4,2,10	0,0,0	767	149	0.000200893811296	0.0505049820337	0.0,0.28,0.437	1.0,1.0,1.0	-0.761
ENSMUSG00000045594	Glb1	9	+	114443008	114443212	114443008	114443121	114450596	114450671	1,2,2	235,226,279	0,3,0	324,237,366	240	149	1	1.0	0.003,0.005,0.004	0.0,0.008,0.0	0.001
ENSMUSG00000039178	Tbc1d19	5	+	53830454	53830500	53830454	53830498	53832969	53833045	24,29,21	0,2,0	30,37,44	1,0,0	151	149	1	1.0	1.0,0.935,1.0	0.967,1.0,1.0	-0.011
ENSMUSG00000039178	Tbc1d19	5	+	53830454	53830555	53830454	53830498	53832969	53833045	0,2,0	0,2,0	2,3,4	1,0,0	206	149	1	1.0	NA,0.42,NA	0.591,1.0,1.0	-0.444
ENSMUSG00000039178	Tbc1d19	5	+	53830454	53830555	53830454	53830500	53832969	53833045	0,2,0	24,29,21	2,0,4	30,34,44	204	149	1	1.0	0.0,0.048,0.0	0.046,0.0,0.062	-0.02
ENSMUSG00000044573	Acp1	12	-	30904717	30904983	30904869	30904983	30897744	30897806	44,52,56	77,118,104	65,59,83	96,89,122	301	149	1	1.0	0.22,0.179,0.21	0.251,0.247,0.252	-0.047
ENSMUSG00000044573	Acp1	12	-	30904869	30905142	30905068	30905142	30897744	30897806	78,123,112	0,0,6	96,91,122	0,0,0	348	149	1	1.0	1.0,1.0,0.889	1.0,1.0,1.0	-0.037
ENSMUSG00000029171	Pgm1	5	+	64103713	64103907	64103713	64103864	64105754	64105944	117,94,136	0,0,1	146,125,165	0,0,0	192	149	1	1.0	1.0,1.0,0.991	1.0,1.0,1.0	-0.003
ENSMUSG00000043940	Wdfy3	5	-	101900013	101900249	101900058	101900249	101898426	101898561	45,46,54	26,25,21	25,19,43	10,37,46	194	149	0.170237496443	1.0	0.571,0.586,0.664	0.658,0.283,0.418	0.154
ENSMUSG00000033276	Stk36	1	+	74631585	74631666	74631585	74631660	74632728	74632900	0,2,2	1,0,1	0,0,0	2,0,5	155	149	1	1.0	0.0,1.0,0.658	0.0,NA,0.0	0.553
ENSMUSG00000029290	Zfp326	5	+	105886316	105888839	105886316	105886428	105891117	105891316	225,179,201	1,0,0	224,192,301	1,6,0	2560	149	0.42044996055	1.0	0.929,1.0,1.0	0.929,0.651,1.0	0.116
ENSMUSG00000092060	Bend4	5	-	67400060	67400301	67400131	67400301	67392147	67398450	1,10,0	9,5,10	0,2,2	7,13,8	220	149	0.612623266587	1.0	0.07,0.575,0.0	0.0,0.094,0.145	0.135
ENSMUSG00000038671	Arfrp1	2	-	181361000	181361472	181361390	181361472	181359638	181359739	122,144,138	19,19,14	197,144,199	0,5,26	539	149	0.0169807937785	1.0	0.64,0.677,0.732	1.0,0.888,0.679	-0.173
ENSMUSG00000038671	Arfrp1	2	-	181364013	181364398	181364310	181364398	181361390	181361472	125,166,128	0,0,2	160,113,211	0,0,0	446	149	1	1.0	1.0,1.0,0.955	1.0,1.0,1.0	-0.015
ENSMUSG00000029152	Ociad1	5	+	73306577	73306798	73306577	73306753	73310273	73310426	9,17,14	588,610,717	11,17,23	815,717,929	194	149	1	1.0	0.012,0.021,0.015	0.01,0.018,0.019	0.0
ENSMUSG00000020227	Irak3	10	-	120165040	120165211	120165092	120165211	120146430	120146629	1,0,1	43,31,42	0,2,0	46,33,46	201	149	1	1.0	0.017,0.0,0.017	0.0,0.043,0.0	-0.003
ENSMUSG00000024300	Myo1f	17	+	33598142	33598323	33598142	33598312	33601050	33601196	1,0,1	1504,1565,1590	5,1,0	1897,1534,2162	160	149	1	1.0	0.001,0.0,0.001	0.002,0.001,0.0	-0.0
ENSMUSG00000035713	Usp35	7	-	97315079	97315178	97315086	97315178	97314733	97314927	5,2,7	0,3,4	2,1,2	0,1,0	156	149	0.0499600424774	1.0	1.0,0.389,0.626	1.0,0.489,1.0	-0.158
ENSMUSG00000003746	Man1a	10	-	54075503	54075709	54075525	54075709	54074415	54075270	0,3,3	71,69,71	2,1,5	83,81,147	171	149	1	1.0	0.0,0.037,0.036	0.021,0.011,0.029	0.004
ENSMUSG00000028068	Iqgap3	3	+	88100625	88101595	88100625	88100716	88101677	88101817	26,30,39	0,0,0	23,36,37	1,0,0	1028	149	1	1.0	1.0,1.0,1.0	0.769,1.0,1.0	0.077
ENSMUSG00000059475	Zfp426	9	-	20474906	20475033	20474910	20475033	20473027	20473108	4,7,13	0,0,0	10,18,20	0,0,1	153	149	1	1.0	1.0,1.0,1.0	1.0,1.0,0.951	0.016
ENSMUSG00000023452	Pisd	5	-	32739136	32739373	32739183	32739373	32738781	32738920	420,409,538	0,0,0	479,459,615	0,0,1	196	149	1	1.0	1.0,1.0,1.0	1.0,1.0,0.998	0.001
ENSMUSG00000048796	Cyb561d1	3	-	108200626	108200834	108200759	108200834	108200124	108200162	36,27,34	5,4,2	43,13,42	3,2,3	282	149	1	1.0	0.792,0.781,0.9	0.883,0.774,0.881	-0.022
ENSMUSG00000033020	Polr2f	15	+	79146052	79146183	79146052	79146138	79151335	79151407	491,483,585	7,5,7	711,499,753	10,9,6	194	149	1	1.0	0.982,0.987,0.985	0.982,0.977,0.99	0.002
ENSMUSG00000046808	Atp10d	5	+	72265970	72266168	72265970	72266074	72267406	72267533	0,0,0	3,3,1	2,0,0	11,3,11	243	149	1	1.0	0.0,0.0,0.0	0.1,0.0,0.0	-0.033
ENSMUSG00000015957	Wnt11	7	+	98847173	98847451	98847173	98847287	98850226	98850519	4,0,1	0,0,1	5,11,10	0,0,0	313	149	1	1.0	1.0,NA,0.323	1.0,1.0,1.0	-0.339
ENSMUSG00000028621	Cyb5rl	4	+	107068611	107070547	107068611	107068823	107070869	107071018	40,21,32	19,10,22	34,27,47	17,17,26	1873	149	1	1.0	0.143,0.143,0.104	0.137,0.112,0.126	0.005
ENSMUSG00000024911	Fibp	19	+	5463170	5463325	5463170	5463304	5463603	5463712	115,114,128	173,153,178	135,122,157	209,147,253	170	149	1	1.0	0.368,0.395,0.387	0.361,0.421,0.352	0.005
ENSMUSG00000030435	U2af2	7	+	5075140	5075239	5075140	5075227	5075467	5075716	226,187,200	397,372,358	293,232,320	501,381,537	161	149	1	1.0	0.345,0.318,0.341	0.351,0.36,0.355	-0.021
ENSMUSG00000051113	Fam71e1	7	+	44496914	44497064	44496914	44497033	44497502	44497633	1,3,3	4,2,0	2,2,3	0,1,5	180	149	0.949980340535	1.0	0.171,0.554,1.0	1.0,0.623,0.332	-0.077
ENSMUSG00000051113	Fam71e1	7	+	44497502	44497751	44497502	44497633	44500149	44501133	0,0,0	2,3,1	1,0,0	1,1,2	267	149	1	1.0	0.0,0.0,0.0	0.358,0.0,0.0	-0.119
ENSMUSG00000029385	Ccng2	5	+	93270793	93271279	93270793	93271044	93271362	93271461	93,74,82	0,0,1	82,84,149	0,0,0	384	149	1	1.0	1.0,1.0,0.97	1.0,1.0,1.0	-0.01
ENSMUSG00000033918	Parl	16	-	20293297	20293402	20293353	20293402	20287856	20287952	4,1,0	181,182,159	0,4,2	244,164,253	205	149	1	1.0	0.016,0.004,0.0	0.0,0.017,0.006	-0.001
ENSMUSG00000004568	Arhgef18	8	+	3393072	3393224	3393072	3393102	3427348	3427490	4,0,0	13,3,7	0,0,0	3,6,5	271	149	1	1.0	0.145,0.0,0.0	0.0,0.0,0.0	0.048
ENSMUSG00000071653	1810009A15Rik	19	+	8889123	8889727	8889123	8889248	8890002	8890100	9,16,4	208,241,285	25,19,25	334,292,325	628	149	1	1.0	0.01,0.016,0.003	0.017,0.015,0.018	-0.007
ENSMUSG00000035325	Sec31a	5	-	100373379	100373715	100373424	100373715	100368293	100368352	76,80,112	69,35,38	121,113,150	47,36,46	194	149	0.372243634989	1.0	0.458,0.637,0.694	0.664,0.707,0.715	-0.099
ENSMUSG00000035310	Lin54	5	-	100485139	100485855	100485802	100485855	100480197	100480321	73,53,84	1,3,0	70,101,117	4,0,3	812	149	1	1.0	0.931,0.764,1.0	0.763,1.0,0.877	0.018
ENSMUSG00000035266	Helq	5	-	100790125	100790236	100790138	100790236	100786983	100787082	4,1,0	3,1,1	0,0,1	2,2,8	162	149	0.177468125699	1.0	0.551,0.479,0.0	0.0,0.0,0.103	0.309
ENSMUSG00000008668	Rps18	17	-	33952220	33952591	33952402	33952591	33951999	33952118	4386,4948,5080	0,0,0	6754,4762,6757	0,0,1	331	149	1	1.0	1.0,1.0,1.0	1.0,1.0,1.0	0.0
ENSMUSG00000035234	Abraxas1	5	-	100809553	100809643	100809558	100809643	100806778	100806890	3,1,2	15,24,10	0,2,1	24,14,38	154	149	1	1.0	0.162,0.039,0.162	0.0,0.121,0.025	0.072
ENSMUSG00000047193	Dync2h1	9	-	7101304	7101600	7101491	7101600	7101073	7101187	0,0,0	0,0,3	0,0,1	0,2,4	336	149	1	1.0	NA,NA,0.0	NA,0.0,0.1	-0.05
ENSMUSG00000031060	Rbm10	X	+	20645436	20645597	20645436	20645594	20645768	20645866	28,10,38	28,11,35	31,17,20	13,23,17	152	149	0.90655253837	1.0	0.495,0.471,0.516	0.7,0.42,0.536	-0.058
ENSMUSG00000036875	Dna2	10	+	62969775	62970061	62969775	62969958	62971843	62971990	5,2,4	20,34,32	12,2,11	33,47,36	252	149	1	1.0	0.129,0.034,0.069	0.177,0.025,0.153	-0.041
ENSMUSG00000030447	Cyfip1	7	+	55923874	55924005	55923874	55923960	55924373	55924446	643,601,643	0,3,0	827,677,875	0,0,2	194	149	1	1.0	1.0,0.994,1.0	1.0,1.0,0.997	-0.001
ENSMUSG00000091625	Lsm5	6	-	56703313	56703409	56703317	56703409	56703005	56703033	57,68,40	9,15,3	86,48,111	16,8,8	153	149	1	1.0	0.86,0.815,0.928	0.84,0.854,0.931	-0.007
ENSMUSG00000030577	Cd22	7	-	30873115	30873419	30873134	30873419	30872735	30872999	0,1,1	68,112,105	0,0,0	76,84,125	168	149	1	1.0	0.0,0.008,0.008	0.0,0.0,0.0	0.005
ENSMUSG00000034799	Unc13a	8	-	71662839	71662928	71662854	71662928	71662480	71662535	3,1,0	4,9,2	1,0,0	4,5,1	164	149	1	1.0	0.405,0.092,0.0	0.185,0.0,0.0	0.104
ENSMUSG00000040669	Phc1	6	-	122334965	122335083	122334972	122335083	122334069	122334150	0,1,0	10,7,13	0,0,0	15,15,20	156	149	1	1.0	0.0,0.12,0.0	0.0,0.0,0.0	0.04
ENSMUSG00000022223	Sdr39u1	14	-	55899646	55899729	55899719	55899729	55899183	55899305	17,10,13	1,0,0	20,47,26	0,0,0	222	149	1	1.0	0.919,1.0,1.0	1.0,1.0,1.0	-0.027
ENSMUSG00000033773	Rpap2	5	+	107601730	107601859	107601730	107601845	107603525	107603624	0,0,0	20,29,35	0,1,1	21,28,44	163	149	1	1.0	0.0,0.0,0.0	0.0,0.032,0.02	-0.017
ENSMUSG00000033540	Idua	5	+	108680860	108681204	108680860	108681077	108681379	108681592	1,0,2	85,65,88	2,2,9	66,65,128	276	149	1	1.0	0.006,0.0,0.012	0.016,0.016,0.037	-0.017
ENSMUSG00000029916	Agk	6	+	40352352	40354807	40352352	40352432	40355013	40355093	12,3,5	0,0,0	6,3,3	2,0,0	2524	149	1	1.0	1.0,1.0,1.0	0.15,1.0,1.0	0.283
ENSMUSG00000029346	Srrd	5	-	112337975	112338047	112338001	112338047	112337391	112337741	18,26,12	63,48,62	23,21,43	88,57,69	175	149	1	1.0	0.196,0.316,0.141	0.182,0.239,0.347	-0.038
ENSMUSG00000042328	Hps4	5	+	112343094	112343163	112343094	112343122	112344540	112345048	3,6,2	1,0,0	10,5,10	0,3,2	190	149	0.546274269049	1.0	0.702,1.0,1.0	1.0,0.567,0.797	0.113
ENSMUSG00000000732	Icosl	10	+	78071160	78072091	78071160	78071279	78073706	78074000	20,20,34	0,0,0	27,35,30	0,0,3	961	149	1	1.0	1.0,1.0,1.0	1.0,1.0,0.608	0.131
ENSMUSG00000011832	Evi5l	8	+	4202935	4203174	4202935	4203076	4203513	4203642	2,0,0	9,11,28	1,1,1	15,14,40	247	149	1	1.0	0.118,0.0,0.0	0.039,0.041,0.015	0.008
ENSMUSG00000029577	Ube3b	5	+	114401267	114401441	114401267	114401437	114402521	114402689	4,0,5	94,95,98	4,3,2	92,135,155	153	149	1	1.0	0.04,0.0,0.047	0.041,0.021,0.012	0.004
ENSMUSG00000011884	Gltp	5	-	114676264	114676398	114676335	114676398	114674053	114674185	578,545,548	0,0,4	694,629,842	1,1,1	220	149	1	1.0	1.0,1.0,0.989	0.998,0.998,0.998	-0.002
ENSMUSG00000029559	2210016L21Rik	5	+	114945785	114945907	114945785	114945828	114946017	114946116	4,2,2	169,139,179	8,5,4	173,142,231	228	149	1	1.0	0.015,0.009,0.007	0.029,0.022,0.011	-0.01
ENSMUSG00000029524	Sirt4	5	-	115482574	115483118	115482623	115483118	115480230	115480525	5,6,0	23,11,31	12,1,2	38,19,17	198	149	1	1.0	0.141,0.291,0.0	0.192,0.038,0.081	0.04
ENSMUSG00000041609	Bicdl1	5	-	115652626	115652986	115652924	115652986	115651818	115651939	10,6,27	0,0,2	19,19,17	0,0,0	447	149	1	1.0	1.0,1.0,0.818	1.0,1.0,1.0	-0.061
ENSMUSG00000025571	Tnrc6c	11	+	117749576	117753144	117749576	117749817	117755962	117756106	76,22,47	0,0,1	57,58,61	0,0,0	3476	149	1	1.0	1.0,1.0,0.668	1.0,1.0,1.0	-0.111
ENSMUSG00000061288	Taok3	5	+	117204298	117206526	117204298	117204395	117206646	117206760	44,34,67	163,129,152	46,26,91	158,162,240	2280	149	1	1.0	0.017,0.017,0.028	0.019,0.01,0.024	0.003
ENSMUSG00000066894	Vsig10	5	+	117334767	117335067	117334767	117335042	117338206	117338461	6,3,5	0,1,0	9,2,10	2,1,2	174	149	0.373117016556	1.0	1.0,0.72,1.0	0.794,0.631,0.811	0.161
ENSMUSG00000029359	Tesc	5	+	118056376	118056443	118056376	118056438	118056536	118056644	0,0,1	14,4,8	1,0,3	16,14,16	154	149	1	1.0	0.0,0.0,0.108	0.057,0.0,0.154	-0.034
ENSMUSG00000023206	Il15ra	2	+	11718263	11718458	11718263	11718342	11720012	11720105	11,11,8	6,1,2	22,21,32	0,2,7	265	149	0.306696369388	1.0	0.508,0.861,0.692	1.0,0.855,0.72	-0.171
ENSMUSG00000023206	Il15ra	2	+	11718263	11718458	11718263	11718342	11723412	11723610	7,9,5	0,1,0	11,12,18	0,0,0	265	149	1	1.0	1.0,0.835,1.0	1.0,1.0,1.0	-0.055
ENSMUSG00000023206	Il15ra	2	+	11718263	11718458	11718263	11718342	11724095	11724128	7,9,5	0,0,0	11,11,19	1,2,4	265	149	0.0601542010024	1.0	1.0,1.0,1.0	0.861,0.756,0.728	0.218
ENSMUSG00000022199	Slc22a17	14	-	54907831	54908103	54907885	54908103	54907518	54907630	0,0,0	6,4,3	0,0,1	4,3,11	203	149	1	1.0	0.0,0.0,0.0	0.0,0.0,0.063	-0.021
ENSMUSG00000029528	Pxn	5	+	115545371	115545805	115545371	115545508	115546812	115546948	358,305,360	0,1,0	406,364,582	0,0,0	446	149	1	1.0	1.0,0.99,1.0	1.0,1.0,1.0	-0.003
ENSMUSG00000042744	Hectd4	5	+	121292729	121292858	121292729	121292852	121295374	121295499	0,0,1	3,1,0	5,8,9	1,0,0	155	149	8.09615818392e-05	0.0246123208791	0.0,0.0,1.0	0.828,1.0,1.0	-0.609
ENSMUSG00000042726	Trafd1	5	-	121373137	121373474	121373149	121373474	121372602	121372675	373,329,419	116,130,150	430,308,428	155,143,242	161	149	0.838303801558	1.0	0.748,0.701,0.721	0.72,0.666,0.621	0.054
ENSMUSG00000042726	Trafd1	5	-	121373137	121373474	121373338	121373474	121372602	121372675	970,958,1095	23,37,25	1232,870,1230	25,18,40	350	149	1	1.0	0.947,0.917,0.949	0.955,0.954,0.929	-0.008
ENSMUSG00000042726	Trafd1	5	-	121373149	121373474	121373338	121373474	121372602	121372675	713,759,826	23,37,25	957,705,1044	25,18,40	338	149	1	1.0	0.932,0.9,0.936	0.944,0.945,0.92	-0.014
ENSMUSG00000042726	Trafd1	5	-	121384744	121384845	121384756	121384845	121384039	121384104	5,2,12	0,0,5	4,2,11	3,1,2	161	149	0.599417925998	1.0	1.0,1.0,0.69	0.552,0.649,0.836	0.218
ENSMUSG00000029454	Mapkapk5	5	-	121526738	121526860	121526744	121526860	121525662	121525767	148,135,159	50,58,54	163,141,196	76,44,91	155	149	1	1.0	0.74,0.691,0.739	0.673,0.755,0.674	0.023
ENSMUSG00000062593	Gm49339	10	+	51494792	51494893	51494792	51494845	51495536	51496059	230,176,206	42,52,32	280,185,277	40,38,53	197	149	1	1.0	0.806,0.719,0.83	0.841,0.786,0.798	-0.023
ENSMUSG00000062593	Gm49339	10	+	51494792	51494893	51494792	51494845	51495993	51496059	279,226,285	2318,2194,2223	361,256,384	3053,2399,3294	197	149	1	1.0	0.083,0.072,0.088	0.082,0.075,0.081	0.002
ENSMUSG00000004455	Ppp1cc	5	+	122172731	122172955	122172731	122172803	122173145	122173280	1345,1385,1476	5,5,0	1596,1421,1914	4,0,4	301	149	1	1.0	0.993,0.993,1.0	0.995,1.0,0.996	-0.002
ENSMUSG00000029464	Gpn3	5	+	122379980	122380177	122379980	122380105	122381189	122381305	1,1,2	54,58,89	1,0,2	73,88,89	221	149	1	1.0	0.012,0.011,0.015	0.009,0.0,0.015	0.005
ENSMUSG00000049550	Clip1	5	-	123630224	123631169	123630452	123631169	123627293	123627410	159,119,172	28,30,20	192,176,262	48,20,35	377	149	1	1.0	0.692,0.611,0.773	0.613,0.777,0.747	-0.02
ENSMUSG00000024795	Kif20b	19	+	34934907	34935132	34934907	34935004	34935625	34935737	13,15,17	2,0,0	16,14,40	0,0,6	277	149	1	1.0	0.778,1.0,1.0	1.0,1.0,0.782	-0.001
ENSMUSG00000109118	Gm32031	7	+	47008544	47008593	47008544	47008591	47008723	47009008	2,4,1	0,0,1	1,4,5	0,0,0	151	149	1	1.0	1.0,1.0,0.497	1.0,1.0,1.0	-0.168
ENSMUSG00000033396	Spg11	2	-	122107708	122108485	122108036	122108485	122103907	122104053	15,12,10	41,14,38	11,13,6	21,25,29	477	149	1	1.0	0.103,0.211,0.076	0.141,0.14,0.061	0.016
ENSMUSG00000029439	Sfswap	5	+	129503982	129504152	129503982	129504105	129504762	129504894	73,59,57	6,0,0	49,54,120	6,4,8	196	149	0.641140825641	1.0	0.902,1.0,1.0	0.861,0.911,0.919	0.07
ENSMUSG00000029439	Sfswap	5	+	129516015	129516151	129516015	129516132	129539574	129539815	53,75,73	1,0,3	65,80,96	0,0,0	168	149	1	1.0	0.979,1.0,0.956	1.0,1.0,1.0	-0.022
ENSMUSG00000029439	Sfswap	5	+	129543213	129543379	129543213	129543295	129549453	129549684	59,92,76	14,9,26	88,60,116	40,20,43	233	149	0.120733528587	1.0	0.729,0.867,0.651	0.585,0.657,0.633	0.124
ENSMUSG00000034211	Mrps17	5	+	129715683	129715858	129715683	129715763	129716726	129716866	114,72,83	45,41,43	89,97,126	78,53,64	244	149	0.745347955265	1.0	0.607,0.517,0.541	0.411,0.528,0.546	0.06
ENSMUSG00000034211	Mrps17	5	+	129715683	129715910	129715683	129715763	129716726	129716866	195,134,161	45,41,43	177,181,221	78,53,64	296	149	0.853154300225	1.0	0.686,0.622,0.653	0.533,0.632,0.635	0.054
ENSMUSG00000034211	Mrps17	5	+	129715683	129715912	129715683	129715763	129716726	129716866	146,101,121	45,41,43	121,133,159	78,53,64	298	149	0.592575260395	1.0	0.619,0.552,0.585	0.437,0.556,0.554	0.07
ENSMUSG00000034211	Mrps17	5	+	129715683	129715941	129715683	129715763	129716726	129716866	166,96,136	45,41,43	135,138,163	78,53,64	327	149	0.537930192948	1.0	0.627,0.516,0.59	0.441,0.543,0.537	0.071
ENSMUSG00000034211	Mrps17	5	+	129715683	129715910	129715683	129715858	129716726	129716866	93,68,78	12,6,0	97,84,109	9,0,14	201	149	1	1.0	0.852,0.894,1.0	0.889,1.0,0.852	0.002
ENSMUSG00000034211	Mrps17	5	+	129715683	129715912	129715683	129715858	129716726	129716866	44,35,38	12,6,0	41,36,47	9,0,14	203	149	1	1.0	0.729,0.811,1.0	0.77,1.0,0.711	0.02
ENSMUSG00000034211	Mrps17	5	+	129715683	129715941	129715683	129715858	129716726	129716866	64,30,53	12,6,0	55,41,51	9,0,14	232	149	1	1.0	0.774,0.763,1.0	0.797,1.0,0.701	0.013
ENSMUSG00000034211	Mrps17	5	+	129715683	129715912	129715683	129715910	129716726	129716866	6,7,8	55,40,48	3,3,5	59,51,67	151	149	0.524200437711	1.0	0.097,0.147,0.141	0.048,0.055,0.069	0.071
ENSMUSG00000034211	Mrps17	5	+	129715683	129715941	129715683	129715910	129716726	129716866	26,2,23	55,40,48	17,8,9	59,51,67	180	149	0.686412007617	1.0	0.281,0.04,0.284	0.193,0.115,0.1	0.066
ENSMUSG00000034211	Mrps17	5	+	129715683	129715941	129715683	129715912	129716726	129716866	26,2,23	6,7,8	16,8,9	2,3,5	178	149	0.457716201969	1.0	0.784,0.193,0.706	0.87,0.691,0.601	-0.16
ENSMUSG00000052395	Rft1	14	+	30676849	30676907	30676849	30676900	30677686	30677817	2,1,9	36,15,26	6,5,6	35,37,69	156	149	1	1.0	0.05,0.06,0.248	0.141,0.114,0.077	0.009
ENSMUSG00000015942	Gtf2ird2	5	+	134191179	134191427	134191179	134191277	134192652	134192791	2,1,0	9,12,27	0,0,2	28,21,16	299	149	1	1.0	0.1,0.04,0.0	0.0,0.0,0.059	0.027
ENSMUSG00000015950	Ncf1	5	-	134221987	134222175	134222029	134222175	134220259	134221868	71,66,51	770,664,696	34,54,73	779,675,797	191	149	1	1.0	0.067,0.072,0.054	0.033,0.059,0.067	0.011
ENSMUSG00000023079	Gtf2ird1	5	-	134388426	134388523	134388433	134388523	134385789	134385837	0,2,1	28,31,25	0,0,0	23,31,64	156	149	1	1.0	0.0,0.058,0.037	0.0,0.0,0.0	0.032
ENSMUSG00000005378	Bud23	5	-	135057611	135057670	135057619	135057670	135056841	135056927	2,3,0	178,155,192	5,0,1	240,163,276	157	149	1	1.0	0.011,0.018,0.0	0.019,0.0,0.003	0.002
ENSMUSG00000000916	Nsun5	5	+	135374926	135375105	135374926	135375065	135375274	135375485	40,33,44	6,1,1	69,59,40	3,3,1	189	149	1	1.0	0.84,0.963,0.972	0.948,0.939,0.969	-0.027
ENSMUSG00000004561	Mettl17	14	+	51889146	51889397	51889146	51889217	51889527	51889635	26,32,43	7,13,28	27,22,39	9,0,27	329	149	0.430028448654	1.0	0.627,0.527,0.41	0.576,1.0,0.395	-0.136
ENSMUSG00000004952	Rasa4	5	+	136104515	136105739	136104515	136104653	136107070	136107191	456,462,451	2,3,4	564,419,592	0,3,6	1235	149	1	1.0	0.965,0.949,0.932	1.0,0.944,0.923	-0.007
ENSMUSG00000029925	Tbxas1	6	+	39080938	39083855	39080938	39081076	39084295	39084585	956,983,897	46,53,52	1320,962,1395	82,40,65	2928	149	1	1.0	0.514,0.486,0.467	0.45,0.55,0.522	-0.018
ENSMUSG00000029705	Cux1	5	-	136359973	136360068	136360001	136360068	136340088	136340137	0,0,0	294,212,263	6,0,0	335,263,433	177	149	1	1.0	0.0,0.0,0.0	0.015,0.0,0.0	-0.005
ENSMUSG00000029062	Cdk11b	4	+	155625530	155625773	155625530	155625654	155626773	155626889	93,94,118	72,67,88	115,108,165	94,69,107	268	149	1	1.0	0.418,0.438,0.427	0.405,0.465,0.462	-0.016
ENSMUSG00000004846	Plod3	5	+	136988571	136988735	136988571	136988701	136988882	136988995	448,439,569	1,5,4	459,425,629	7,1,3	183	149	1	1.0	0.997,0.986,0.991	0.982,0.997,0.994	0.0
ENSMUSG00000037364	Srrt	5	-	137299748	137299852	137299753	137299852	137299557	137299672	0,1,0	287,235,299	0,0,0	322,276,459	154	149	1	1.0	0.0,0.004,0.0	0.0,0.0,0.0	0.001
ENSMUSG00000037364	Srrt	5	-	137301317	137302314	137302125	137302314	137300243	137300413	238,198,207	136,150,147	232,210,343	174,138,192	957	149	1	1.0	0.214,0.17,0.18	0.172,0.192,0.218	-0.006
ENSMUSG00000029713	Gnb2	5	-	137529845	137530290	137530183	137530290	137529602	137529765	1559,1424,1592	0,0,0	1950,1519,2196	0,2,1	487	149	1	1.0	1.0,1.0,1.0	1.0,0.996,0.999	0.002
ENSMUSG00000019518	Ap4m1	5	+	138172348	138172479	138172348	138172437	138172786	138172893	7,7,4	55,35,51	1,2,6	31,52,34	191	149	1	1.0	0.09,0.135,0.058	0.025,0.029,0.121	0.036
ENSMUSG00000054169	Ceacam10	7	+	24778125	24778485	24778125	24778261	24780869	24781229	3,4,2	0,0,0	23,14,10	1,0,0	373	149	1	1.0	1.0,1.0,1.0	0.902,1.0,1.0	0.033
ENSMUSG00000036980	Taf6	5	-	138186961	138187226	138187169	138187226	138184331	138184547	16,27,20	27,42,39	27,17,27	23,32,55	357	149	1	1.0	0.198,0.212,0.176	0.329,0.181,0.17	-0.031
ENSMUSG00000036948	BC037034	5	-	138260834	138261716	138261552	138261716	138260513	138260707	230,257,277	0,0,0	360,258,389	2,0,0	867	149	1	1.0	1.0,1.0,1.0	0.969,1.0,1.0	0.01
ENSMUSG00000085024	C230035I16Rik	13	-	23430135	23430352	23430228	23430352	23428106	23428415	1,1,6	0,0,4	0,0,7	1,0,1	242	149	1	1.0	1.0,1.0,0.48	0.0,NA,0.812	0.421
ENSMUSG00000041966	Dcaf17	2	+	71086538	71086630	71086538	71086626	71087314	71087398	0,0,0	33,34,36	0,0,1	32,13,47	153	149	1	1.0	0.0,0.0,0.0	0.0,0.0,0.02	-0.007
ENSMUSG00000002949	Timm44	8	-	4265225	4266680	4266555	4266680	4261907	4261997	203,176,202	0,0,3	284,252,299	2,0,0	1479	149	1	1.0	1.0,1.0,0.872	0.935,1.0,1.0	-0.021
ENSMUSG00000029587	Zfp12	5	+	143239953	143240150	143239953	143240080	143240319	143240415	3,7,4	11,10,12	5,2,7	10,14,16	219	149	1	1.0	0.157,0.323,0.185	0.254,0.089,0.229	0.031
ENSMUSG00000001844	Zdhhc4	5	-	143321754	143321894	143321768	143321894	143320230	143320475	20,8,9	93,75,89	18,12,13	109,99,135	163	149	1	1.0	0.164,0.089,0.085	0.131,0.1,0.081	0.009
ENSMUSG00000001844	Zdhhc4	5	-	143326018	143326223	143326098	143326223	143324884	143324958	2,3,1	68,83,115	1,0,6	142,86,155	229	149	1	1.0	0.019,0.023,0.006	0.005,0.0,0.025	0.006
ENSMUSG00000038780	Smurf1	5	-	144880624	144881819	144881617	144881819	144876494	144879456	78,73,85	0,0,0	98,65,142	2,0,0	1142	149	1	1.0	1.0,1.0,1.0	0.865,1.0,1.0	0.045
ENSMUSG00000029622	Arpc1b	5	+	145122531	145122636	145122531	145122635	145123568	145124255	4406,4588,4539	1,0,0	6254,5113,6902	0,0,0	150	149	1	1.0	1.0,1.0,1.0	1.0,1.0,1.0	0.0
ENSMUSG00000038722	Bud31	5	+	145141304	145141436	145141304	145141360	145142447	145142567	406,423,415	12,14,14	569,393,516	14,8,20	225	149	1	1.0	0.957,0.952,0.952	0.964,0.97,0.945	-0.006
ENSMUSG00000089917	Uckl1	2	-	181570306	181570402	181570308	181570402	181570132	181570195	0,2,1	87,104,104	1,1,2	127,91,138	151	149	1	1.0	0.0,0.019,0.009	0.008,0.011,0.014	-0.002
ENSMUSG00000070420	Zscan25	5	+	145283351	145283784	145283351	145283780	145286307	145286509	1,0,1	13,24,22	0,2,1	17,17,33	153	149	1	1.0	0.07,0.0,0.042	0.0,0.103,0.029	-0.007
ENSMUSG00000070420	Zscan25	5	+	145283351	145283784	145283351	145283780	145287307	145287399	0,0,1	12,2,5	1,9,5	0,5,0	153	149	1.63147284571e-09	3.47177421567e-06	0.0,0.0,0.163	1.0,0.637,1.0	-0.825
ENSMUSG00000021115	Vrk1	12	+	106070524	106071641	106070524	106070615	106073618	106073678	7,9,11	11,10,12	30,22,12	18,7,23	1175	149	1	1.0	0.075,0.102,0.104	0.174,0.285,0.062	-0.08
ENSMUSG00000034021	Pds5b	5	+	150796570	150796676	150796570	150796670	150800577	150801017	5,4,10	16,19,22	5,15,16	21,30,28	155	149	0.816236527727	1.0	0.231,0.168,0.304	0.186,0.325,0.355	-0.054
ENSMUSG00000024163	Mapk8ip3	17	-	24906146	24906228	24906173	24906228	24905167	24905298	69,47,59	3,3,8	56,56,84	5,2,7	176	149	1	1.0	0.951,0.93,0.862	0.905,0.96,0.91	-0.011
ENSMUSG00000024163	Mapk8ip3	17	-	24917994	24918136	24918087	24918136	24914458	24914705	21,5,11	10,7,0	4,11,10	0,0,15	242	149	0.396959202999	1.0	0.564,0.305,1.0	1.0,1.0,0.291	-0.141
ENSMUSG00000029759	Pon3	6	-	5246047	5246333	5246277	5246333	5240812	5240978	17,7,30	313,283,263	11,4,26	298,274,372	379	149	1	1.0	0.021,0.01,0.043	0.014,0.006,0.027	0.009
ENSMUSG00000029534	St7	6	+	17921988	17922139	17921988	17922124	17930765	17930858	29,41,43	0,0,0	53,30,44	0,1,0	164	149	1	1.0	1.0,1.0,1.0	1.0,0.965,1.0	0.012
ENSMUSG00000090112	Shprh	10	+	11171872	11172001	11171872	11171994	11178733	11178822	2,0,0	12,6,6	0,0,0	12,12,19	156	149	1	1.0	0.137,0.0,0.0	0.0,0.0,0.0	0.046
ENSMUSG00000090112	Shprh	10	+	11187939	11188165	11187939	11188036	11189630	11189774	36,23,40	0,0,0	44,41,46	0,1,0	278	149	1	1.0	1.0,1.0,1.0	1.0,0.956,1.0	0.015
ENSMUSG00000036054	Sugp2	8	+	70260468	70261317	70260468	70260589	70262870	70263105	101,90,84	0,0,0	133,107,99	4,0,0	877	149	1	1.0	1.0,1.0,1.0	0.85,1.0,1.0	0.05
ENSMUSG00000025212	Sfxn3	19	+	45052095	45052223	45052095	45052183	45052410	45052460	311,276,341	0,1,0	371,235,394	1,0,5	189	149	1	1.0	1.0,0.995,1.0	0.997,1.0,0.984	0.005
ENSMUSG00000029833	Trim24	6	+	37945520	37945789	37945520	37945687	37949221	37949398	3,10,7	11,9,14	3,11,11	16,5,18	251	149	1	1.0	0.139,0.397,0.229	0.1,0.566,0.266	-0.056
ENSMUSG00000029826	Zc3hav1	6	-	38332141	38333188	38332489	38333188	38331762	38331861	613,459,615	18,14,14	520,631,794	5,7,6	497	149	0.810174164263	1.0	0.911,0.908,0.929	0.969,0.964,0.975	-0.053
ENSMUSG00000029823	Luc7l2	6	+	38554979	38557380	38554979	38555063	38557851	38557918	553,336,474	0,0,0	450,463,725	0,0,4	2466	149	1	1.0	1.0,1.0,1.0	1.0,1.0,0.916	0.028
ENSMUSG00000041594	Tmtc4	14	-	122978073	122978286	122978167	122978286	122973169	122973285	16,10,20	0,1,0	4,17,12	0,0,1	243	149	1	1.0	1.0,0.86,1.0	1.0,1.0,0.88	-0.007
ENSMUSG00000029864	Gstk1	6	+	42247733	42247827	42247733	42247769	42249378	42249495	0,0,0	28,31,26	0,1,0	52,38,29	207	149	1	1.0	0.0,0.0,0.0	0.0,0.019,0.0	-0.006
ENSMUSG00000029864	Gstk1	6	+	42247733	42247846	42247733	42247769	42249378	42249495	0,1,1	28,31,26	0,1,0	52,38,29	226	149	1	1.0	0.0,0.021,0.025	0.0,0.017,0.0	0.01
ENSMUSG00000025477	Inpp5a	7	+	139477994	139478127	139477994	139478095	139481631	139481719	0,0,0	46,49,44	0,0,1	45,23,66	181	149	1	1.0	0.0,0.0,0.0	0.0,0.0,0.012	-0.004
ENSMUSG00000025477	Inpp5a	7	+	139578181	139578269	139578181	139578218	139578353	139579652	71,62,88	9,4,8	74,77,128	9,3,6	200	149	1	1.0	0.855,0.92,0.891	0.86,0.95,0.941	-0.028
ENSMUSG00000027371	Fahd2a	2	-	127438112	127438569	127438509	127438569	127436736	127436845	42,50,65	0,0,0	61,51,54	2,0,1	546	149	1	1.0	1.0,1.0,1.0	0.893,1.0,0.936	0.057
ENSMUSG00000021982	Cdadc1	14	-	59597754	59597946	59597786	59597946	59596861	59596959	159,133,160	0,6,3	147,145,194	0,6,3	181	149	1	1.0	1.0,0.948,0.978	1.0,0.952,0.982	-0.003
ENSMUSG00000022214	Dcaf11	14	+	55561074	55561442	55561074	55561419	55562891	55563019	187,167,182	34,38,16	189,154,220	31,20,21	172	149	1	1.0	0.827,0.792,0.908	0.841,0.87,0.901	-0.028
ENSMUSG00000047767	Atg16l2	7	-	101291714	101291999	101291878	101291999	101291486	101291592	2,2,5	37,46,18	5,4,1	38,29,49	313	149	1	1.0	0.025,0.02,0.117	0.059,0.062,0.01	0.01
ENSMUSG00000029687	Ezh2	6	-	47551716	47551761	47551731	47551761	47547344	47547436	3,1,4	34,37,42	2,1,1	57,54,55	164	149	1	1.0	0.074,0.024,0.08	0.031,0.017,0.016	0.038
ENSMUSG00000029687	Ezh2	6	-	47576535	47576664	47576562	47576664	47556029	47556150	9,6,11	0,0,0	14,12,14	0,1,0	176	149	1	1.0	1.0,1.0,1.0	1.0,0.91,1.0	0.03
ENSMUSG00000029687	Ezh2	6	-	47576535	47576664	47576562	47576664	47558177	47558294	31,38,43	10,7,14	59,74,73	12,25,6	176	149	0.931410352618	1.0	0.724,0.821,0.722	0.806,0.715,0.912	-0.055
ENSMUSG00000045466	Zfp956	6	+	47957475	47957724	47957475	47957602	47962524	47962632	3,5,2	1,3,4	6,12,0	3,0,7	271	149	0.892160024661	1.0	0.623,0.478,0.216	0.524,1.0,0.0	-0.069
ENSMUSG00000020115	Tbk1	10	-	121576273	121576403	121576277	121576403	121571842	121572024	142,130,154	3,0,2	141,119,191	3,8,3	153	149	1	1.0	0.979,1.0,0.987	0.979,0.935,0.984	0.023
ENSMUSG00000036073	Galt	4	+	41756512	41756811	41756512	41756561	41756938	41756995	72,117,109	1,0,2	154,105,98	0,0,5	399	149	1	1.0	0.964,1.0,0.953	1.0,1.0,0.88	0.012
ENSMUSG00000029817	Tra2a	6	-	49245475	49245610	49245481	49245610	49244867	49244935	94,117,140	12,26,33	141,90,213	32,22,27	155	149	1	1.0	0.883,0.812,0.803	0.809,0.797,0.883	0.003
ENSMUSG00000047284	Neurl4	11	+	69903007	69903719	69903007	69903452	69903864	69904163	36,36,50	9,0,3	34,37,35	2,3,7	416	149	0.897695317828	1.0	0.589,1.0,0.857	0.859,0.815,0.642	0.043
ENSMUSG00000047284	Neurl4	11	+	69906225	69906407	69906225	69906295	69906517	69906603	74,65,43	1,3,2	32,37,97	1,0,0	261	149	1	1.0	0.977,0.925,0.925	0.948,1.0,1.0	-0.04
ENSMUSG00000047284	Neurl4	11	+	69907836	69908012	69907836	69908006	69908095	69908227	20,16,15	11,11,12	25,25,35	26,20,5	155	149	0.978437279699	1.0	0.636,0.583,0.546	0.48,0.546,0.871	-0.044
ENSMUSG00000031833	Mast3	8	-	70780194	70780454	70780272	70780454	70778116	70779937	27,23,25	98,71,98	38,26,45	104,68,142	227	149	1	1.0	0.153,0.175,0.143	0.193,0.201,0.172	-0.032
ENSMUSG00000047909	Ankrd16	2	+	11779676	11779897	11779676	11779823	11781476	11783756	41,32,33	21,13,10	36,32,37	17,10,21	223	149	1	1.0	0.566,0.622,0.688	0.586,0.681,0.541	0.023
ENSMUSG00000047909	Ankrd16	2	+	11781476	11781533	11781476	11781519	11783640	11783749	2,7,8	29,5,16	3,0,20	13,9,17	163	149	1	1.0	0.059,0.561,0.314	0.174,0.0,0.518	0.081
ENSMUSG00000047909	Ankrd16	2	+	11783640	11783756	11783640	11783749	11784290	11784452	13,9,13	23,27,44	20,11,22	19,29,39	156	149	0.408589341153	1.0	0.351,0.241,0.22	0.501,0.266,0.35	-0.102
ENSMUSG00000019494	Cops6	5	+	138161673	138162225	138161673	138161805	138162321	138162384	327,346,379	0,0,3	502,407,568	0,0,0	569	149	1	1.0	1.0,1.0,0.971	1.0,1.0,1.0	-0.01
ENSMUSG00000031728	Zfp821	8	+	109717761	109717906	109717761	109717887	109721194	109721343	20,10,24	16,8,13	10,16,22	9,13,10	168	149	1	1.0	0.526,0.526,0.621	0.496,0.522,0.661	-0.002
ENSMUSG00000027259	Adal	2	+	121143148	121143222	121143148	121143209	121146032	121146120	0,0,0	7,22,11	0,4,0	12,26,21	162	149	1	1.0	0.0,0.0,0.0	0.0,0.124,0.0	-0.041
ENSMUSG00000029510	Gpc2	5	-	138276185	138276338	138276207	138276338	138275928	138276075	1,0,0	5,5,4	2,0,1	4,3,5	171	149	1	1.0	0.148,0.0,0.0	0.303,0.0,0.148	-0.101
ENSMUSG00000029787	Avl9	6	+	56730641	56730711	56730641	56730680	56735362	56735432	2,0,2	32,13,46	0,9,3	10,19,44	180	149	0.733189088982	1.0	0.049,0.0,0.035	0.0,0.282,0.053	-0.084
ENSMUSG00000110206	Flt3l	7	-	45133881	45134026	45133897	45134026	45132227	45132412	20,10,7	2,0,3	20,15,27	1,0,3	165	149	1	1.0	0.9,1.0,0.678	0.948,1.0,0.89	-0.087
ENSMUSG00000001891	Ugp2	11	-	21328870	21329113	21329034	21329113	21323198	21323303	488,558,604	0,1,0	671,505,781	0,0,0	313	149	1	1.0	1.0,0.996,1.0	1.0,1.0,1.0	-0.001
ENSMUSG00000062190	Lancl2	6	+	57737655	57737958	57737655	57737754	57739024	57739438	53,27,48	1,0,1	54,57,57	0,0,3	353	149	1	1.0	0.957,1.0,0.953	1.0,1.0,0.889	0.007
ENSMUSG00000003190	Bcl2l12	7	-	44993810	44994271	44994179	44994271	44992743	44993031	17,18,17	21,31,34	28,26,13	41,23,53	518	149	1	1.0	0.189,0.143,0.126	0.164,0.245,0.066	-0.006
ENSMUSG00000027660	Skil	3	+	31113407	31113640	31113407	31113502	31116815	31117039	61,57,97	197,146,161	49,76,108	154,183,198	287	149	1	1.0	0.138,0.169,0.238	0.142,0.177,0.221	0.002
ENSMUSG00000006389	Mpl	4	-	118455644	118455943	118455668	118455943	118455117	118455280	9,0,1	0,0,0	1,0,7	1,0,1	173	149	1	1.0	1.0,NA,1.0	0.463,NA,0.858	0.34
ENSMUSG00000036371	Serbp1	6	+	67271197	67271329	67271197	67271320	67272863	67272938	55,76,91	2,0,0	85,73,92	0,0,0	158	149	1	1.0	0.963,1.0,1.0	1.0,1.0,1.0	-0.012
ENSMUSG00000008690	Ncaph2	15	+	89370237	89370308	89370237	89370303	89370394	89370488	225,219,271	0,0,0	357,253,357	1,0,0	154	149	1	1.0	1.0,1.0,1.0	0.997,1.0,1.0	0.001
ENSMUSG00000024949	Sf1	19	+	6374009	6374287	6374009	6374283	6374548	6374608	53,40,47	244,293,280	66,57,90	286,246,369	153	149	1	1.0	0.175,0.117,0.141	0.183,0.184,0.192	-0.042
ENSMUSG00000039234	Sec24d	3	+	123343040	123343331	123343040	123343232	123343823	123343917	1,4,1	125,112,115	2,0,4	128,107,165	248	149	1	1.0	0.005,0.021,0.005	0.009,0.0,0.014	0.003
ENSMUSG00000021134	Srsf5	12	+	80945531	80945672	80945531	80945668	80946575	80946720	1093,1011,1085	310,266,341	1302,1128,1604	392,371,482	153	149	1	1.0	0.774,0.787,0.756	0.764,0.748,0.764	0.014
ENSMUSG00000037020	Wdr62	7	-	30243033	30243141	30243042	30243141	30242745	30242877	5,7,3	18,22,35	2,0,8	38,46,45	158	149	0.351221227464	1.0	0.208,0.231,0.075	0.047,0.0,0.144	0.108
ENSMUSG00000026429	Ube2t	1	+	134967726	134967902	134967726	134967898	134969240	134969310	0,0,0	23,31,33	0,3,0	32,35,32	153	149	1	1.0	0.0,0.0,0.0	0.0,0.077,0.0	-0.026
ENSMUSG00000020359	Phykpl	11	+	51593603	51594141	51593603	51593686	51598275	51598430	24,28,23	0,0,0	46,23,55	0,0,1	604	149	1	1.0	1.0,1.0,1.0	1.0,1.0,0.931	0.023
ENSMUSG00000036503	Rnf13	3	+	57796197	57796295	57796197	57796285	57801717	57802537	12,2,2	4,8,2	1,5,3	3,6,8	159	149	0.44072568459	1.0	0.738,0.19,0.484	0.238,0.438,0.26	0.159
ENSMUSG00000036503	Rnf13	3	+	57796197	57796295	57796197	57796285	57802446	57802537	19,14,6	520,561,691	19,23,24	674,602,834	159	149	1	1.0	0.033,0.023,0.008	0.026,0.035,0.026	-0.008
ENSMUSG00000010911	Apip	2	+	103088560	103088736	103088560	103088678	103089402	103089538	1,7,1	86,75,93	7,0,8	132,79,136	207	149	1	1.0	0.008,0.063,0.008	0.037,0.0,0.041	0.0
ENSMUSG00000063884	Ptcd3	6	-	71883443	71884625	71884539	71884625	71882187	71882229	78,61,62	9,5,3	77,78,86	0,1,4	1245	149	0.00711604197353	0.658388579116	0.509,0.594,0.712	1.0,0.903,0.72	-0.269
ENSMUSG00000055850	Rnf181	6	-	72361116	72361226	72361121	72361226	72360874	72360949	321,404,436	4,1,5	471,326,563	9,4,21	154	149	1	1.0	0.987,0.997,0.988	0.981,0.987,0.963	0.014
ENSMUSG00000070044	Fam149a	8	-	45342381	45342514	45342390	45342514	45341155	45341284	2,0,0	10,8,10	2,0,0	11,9,18	158	149	1	1.0	0.159,0.0,0.0	0.146,0.0,0.0	0.004
ENSMUSG00000020196	Cabin1	10	-	75713452	75713631	75713539	75713631	75699912	75700095	64,51,75	1,1,0	53,80,134	4,1,0	236	149	1	1.0	0.976,0.97,1.0	0.893,0.981,1.0	0.024
ENSMUSG00000025498	Irf7	7	-	141264492	141264783	141264724	141264783	141264222	141264315	51,64,102	0,0,0	94,84,101	0,1,0	381	149	1	1.0	1.0,1.0,1.0	1.0,0.97,1.0	0.01
ENSMUSG00000030016	Zfp638	6	+	83976201	83977429	83976201	83976350	83978021	83978087	354,340,399	3,0,0	394,382,464	0,0,4	1228	149	1	1.0	0.935,1.0,1.0	1.0,1.0,0.934	0.0
ENSMUSG00000030016	Zfp638	6	+	83976201	83977429	83976201	83976350	83983975	83984074	309,312,342	8,3,1	359,326,402	0,7,4	1228	149	1	1.0	0.824,0.927,0.976	1.0,0.85,0.924	-0.016
ENSMUSG00000063810	Alms1	6	+	85608985	85610532	85608985	85609125	85610817	85610936	5,2,4	2,1,0	4,5,6	0,0,0	1556	149	0.00663067744573	0.64136734566	0.193,0.161,1.0	1.0,1.0,1.0	-0.549
ENSMUSG00000003345	Csnk1g2	10	+	80638009	80638309	80638009	80638079	80638393	80638628	401,427,428	0,0,1	476,419,580	0,0,0	379	149	1	1.0	1.0,1.0,0.994	1.0,1.0,1.0	-0.002
ENSMUSG00000071337	Tia1	6	+	86413803	86413906	86413803	86413900	86416302	86416401	2,0,0	38,41,42	0,0,0	14,43,53	155	149	1	1.0	0.048,0.0,0.0	0.0,0.0,0.0	0.016
ENSMUSG00000071337	Tia1	6	+	86424961	86425203	86424961	86425070	86425449	86425545	13,11,12	48,31,12	14,3,9	22,45,49	282	149	0.585100530208	1.0	0.125,0.158,0.346	0.252,0.034,0.088	0.085
ENSMUSG00000029994	Anxa4	6	-	86754852	86754966	86754918	86754966	86753802	86753893	1706,1616,1881	1,2,0	2114,1922,2682	0,0,1	215	149	1	1.0	0.999,0.998,1.0	1.0,1.0,0.999	-0.001
ENSMUSG00000029993	Nfu1	6	+	87020718	87020842	87020718	87020839	87023127	87023188	14,17,11	168,177,148	29,13,17	243,135,238	152	149	1	1.0	0.076,0.086,0.068	0.105,0.086,0.065	-0.009
ENSMUSG00000030047	Arhgap25	6	-	87466009	87466594	87466472	87466594	87465500	87465697	72,41,71	719,723,771	98,80,108	850,745,1089	612	149	1	1.0	0.024,0.014,0.022	0.027,0.025,0.024	-0.005
ENSMUSG00000030057	Cnbp	6	-	87845655	87845793	87845676	87845793	87845121	87845557	646,676,741	231,294,300	814,740,1074	427,338,444	170	149	1	1.0	0.71,0.668,0.684	0.626,0.657,0.679	0.033
ENSMUSG00000030057	Cnbp	6	-	87845655	87845793	87845673	87845793	87845464	87845557	642,675,738	17,16,21	807,731,1070	12,15,33	167	149	1	1.0	0.971,0.974,0.969	0.984,0.978,0.967	-0.005
ENSMUSG00000030057	Cnbp	6	-	87845673	87845793	87845676	87845793	87845464	87845557	21,17,24	231,294,300	19,24,37	427,338,444	152	149	1	1.0	0.082,0.054,0.073	0.042,0.065,0.076	0.009
ENSMUSG00000006215	Zbtb17	4	+	141464236	141464478	141464236	141464471	141464559	141464702	64,55,59	4,0,0	62,63,90	2,0,3	156	149	1	1.0	0.939,1.0,1.0	0.967,1.0,0.966	0.002
ENSMUSG00000079477	Rab7	6	-	88004992	88005211	88005153	88005211	88004170	88004299	3439,3522,3982	0,0,0	4164,3699,5726	1,0,1	310	149	1	1.0	1.0,1.0,1.0	1.0,1.0,1.0	0.0
ENSMUSG00000030083	Abtb1	6	-	88840837	88840900	88840872	88840900	88840709	88840765	185,150,119	26,54,24	136,145,165	26,35,44	184	149	1	1.0	0.852,0.692,0.801	0.809,0.77,0.752	0.005
ENSMUSG00000030534	Vps33b	7	+	80279971	80280033	80279971	80280017	80282484	80282579	2,1,4	34,37,29	7,5,6	47,30,27	165	149	0.347619064266	1.0	0.05,0.024,0.111	0.119,0.131,0.167	-0.077
ENSMUSG00000030960	Eef1akmt2	7	-	132850590	132850709	132850594	132850709	132831359	132831576	0,0,0	0,0,1	0,2,0	0,0,0	153	149	1	1.0	NA,NA,0.0	NA,1.0,NA	-1.0
ENSMUSG00000030960	Eef1akmt2	7	-	132850590	132850709	132850594	132850709	132837099	132837207	14,11,23	29,27,53	10,10,26	37,19,31	153	149	1	1.0	0.32,0.284,0.297	0.208,0.339,0.45	-0.032
ENSMUSG00000045100	Slc25a26	6	+	94507513	94507707	94507513	94507670	94510751	94510861	5,0,0	22,36,41	0,0,0	39,29,38	186	149	1	1.0	0.154,0.0,0.0	0.0,0.0,0.0	0.051
ENSMUSG00000030061	Uba3	6	-	97205102	97205347	97205305	97205347	97203473	97203594	15,7,11	81,70,97	20,15,12	89,95,110	352	149	1	1.0	0.073,0.041,0.046	0.087,0.063,0.044	-0.011
ENSMUSG00000011257	Pabpc4	4	+	123288958	123289213	123288958	123289074	123290198	123290338	62,38,25	130,127,151	46,23,68	138,142,223	288	149	1	1.0	0.198,0.134,0.079	0.147,0.077,0.136	0.017
ENSMUSG00000011257	Pabpc4	4	+	123295201	123295321	123295201	123295273	123295749	123295836	81,104,121	21,9,11	170,139,207	35,9,42	197	149	1	1.0	0.745,0.897,0.893	0.786,0.921,0.788	0.013
ENSMUSG00000011257	Pabpc4	4	+	123295201	123295321	123295201	123295273	123295929	123296057	68,39,61	16,8,7	73,71,86	11,7,16	197	149	1	1.0	0.763,0.787,0.868	0.834,0.885,0.803	-0.035
ENSMUSG00000030929	Eri2	7	-	119790233	119791228	119791100	119791228	119787733	119787834	17,11,22	0,0,0	14,22,17	0,2,0	1016	149	1	1.0	1.0,1.0,1.0	1.0,0.617,1.0	0.128
ENSMUSG00000035158	Mitf	6	+	97993126	97993354	97993126	97993186	97994380	97994464	212,159,234	9,3,9	183,209,356	3,4,12	317	149	1	1.0	0.917,0.961,0.924	0.966,0.961,0.933	-0.019
ENSMUSG00000030615	Tmem126a	7	-	90452706	90452900	90452728	90452900	90451542	90451657	133,154,153	21,23,33	185,125,199	35,17,28	171	149	1	1.0	0.847,0.854,0.802	0.822,0.865,0.861	-0.015
ENSMUSG00000013736	Trnt1	6	+	106769165	106769256	106769165	106769191	106769829	106770003	12,21,12	10,15,14	9,24,34	13,0,17	214	149	0.189320579402	1.0	0.455,0.494,0.374	0.325,1.0,0.582	-0.195
ENSMUSG00000030102	Itpr1	6	+	108388184	108388365	108388184	108388338	108389366	108389554	12,0,0	13,6,9	5,4,12	5,0,14	176	149	0.0194630131789	1.0	0.439,0.0,0.0	0.458,1.0,0.421	-0.48
ENSMUSG00000002342	Tmem161a	8	+	70178866	70179022	70178866	70179018	70180538	70180599	1,3,0	50,41,68	0,1,1	76,54,93	153	149	1	1.0	0.019,0.067,0.0	0.0,0.018,0.01	0.019
ENSMUSG00000002342	Tmem161a	8	+	70180705	70180868	70180705	70180849	70181148	70181323	1,7,5	0,1,0	6,4,3	0,2,0	168	149	1	1.0	1.0,0.861,1.0	1.0,0.639,1.0	0.074
ENSMUSG00000002342	Tmem161a	8	+	70180705	70181049	70180705	70180849	70181148	70181323	55,75,81	0,1,0	89,74,91	0,2,0	349	149	1	1.0	1.0,0.97,1.0	1.0,0.94,1.0	0.01
ENSMUSG00000002342	Tmem161a	8	+	70180705	70181049	70180705	70180868	70181148	70181323	54,70,79	0,2,3	83,74,89	0,4,1	330	149	1	1.0	1.0,0.94,0.922	1.0,0.893,0.976	-0.002
ENSMUSG00000026883	Dab2ip	2	+	35643887	35644124	35643887	35643991	35661491	35661625	1,0,0	0,0,0	0,0,0	0,0,2	282	149	1	1.0	1.0,NA,NA	NA,NA,0.0	1.0
ENSMUSG00000005882	Uqcc1	2	-	155911740	155911836	155911745	155911836	155910364	155910464	54,56,57	0,0,0	75,52,86	0,0,1	154	149	1	1.0	1.0,1.0,1.0	1.0,1.0,0.988	0.004
ENSMUSG00000030269	Mtmr14	6	+	113255815	113255921	113255815	113255843	113257022	113257096	40,54,51	7,0,5	68,63,62	0,0,5	227	149	0.540065747389	1.0	0.79,1.0,0.87	1.0,1.0,0.891	-0.077
ENSMUSG00000030269	Mtmr14	6	+	113255815	113255938	113255815	113255843	113257022	113257096	146,158,146	7,0,5	200,171,214	0,0,5	244	149	1	1.0	0.927,1.0,0.947	1.0,1.0,0.963	-0.03
ENSMUSG00000030269	Mtmr14	6	+	113255815	113255938	113255815	113255921	113257022	113257096	106,104,95	0,0,0	133,109,153	1,1,1	166	149	1	1.0	1.0,1.0,1.0	0.992,0.99,0.993	0.008
ENSMUSG00000001632	Brpf1	6	+	113317547	113317694	113317547	113317676	113318411	113318721	48,30,30	23,44,30	42,40,89	39,49,39	167	149	1	1.0	0.651,0.378,0.472	0.49,0.421,0.671	-0.027
ENSMUSG00000001632	Brpf1	6	+	113317547	113317694	113317547	113317676	113319040	113319361	3,0,6	0,0,0	8,1,13	0,2,1	167	149	1	1.0	1.0,NA,1.0	1.0,0.308,0.921	0.257
ENSMUSG00000001632	Brpf1	6	+	113321728	113322086	113321728	113321865	113322412	113322567	217,173,197	0,0,1	300,222,275	0,0,0	370	149	1	1.0	1.0,1.0,0.988	1.0,1.0,1.0	-0.004
ENSMUSG00000030271	Ogg1	6	+	113328364	113328612	113328364	113328479	113329228	113329408	67,79,75	5,1,5	75,68,79	6,5,4	282	149	1	1.0	0.876,0.977,0.888	0.869,0.878,0.913	0.027
ENSMUSG00000056952	Tatdn2	6	+	113702100	113702721	113702100	113702538	113704033	113704906	616,503,599	21,5,21	500,532,780	9,9,14	332	149	1	1.0	0.929,0.978,0.928	0.961,0.964,0.962	-0.017
ENSMUSG00000030322	Mbd4	6	-	115848394	115849732	115848905	115849732	115845542	115845617	17,25,20	3,0,4	26,21,34	10,5,2	660	149	0.401361680548	1.0	0.561,1.0,0.53	0.37,0.487,0.793	0.147
ENSMUSG00000042129	Rassf4	6	-	116661842	116661936	116661854	116661936	116659524	116659600	171,158,135	0,2,0	107,151,172	1,0,0	161	149	1	1.0	1.0,0.987,1.0	0.99,1.0,1.0	-0.001
ENSMUSG00000030852	Tacc2	7	+	130734948	130735228	130734948	130735150	130739811	130739873	2,1,1	32,26,26	6,1,7	37,22,39	227	149	1	1.0	0.039,0.025,0.025	0.096,0.029,0.105	-0.047
ENSMUSG00000030852	Tacc2	7	+	130734948	130735243	130734948	130735150	130739811	130739873	2,0,0	32,26,26	4,1,1	37,22,39	242	149	1	1.0	0.037,0.0,0.0	0.062,0.027,0.016	-0.023
ENSMUSG00000035151	Elmod2	8	-	83332349	83332486	83332354	83332486	83331110	83331258	31,23,29	0,1,0	20,15,29	0,0,1	154	149	1	1.0	1.0,0.957,1.0	1.0,1.0,0.966	-0.003
ENSMUSG00000042042	Csgalnact2	6	-	118124311	118126338	118126121	118126338	118120944	118121123	87,94,98	0,3,0	98,79,133	2,0,4	1959	149	0.324026090956	1.0	1.0,0.704,1.0	0.788,1.0,0.717	0.066
ENSMUSG00000029173	Sepsecs	5	-	52665161	52665394	52665235	52665394	52664167	52664321	0,0,2	18,12,14	1,0,4	12,5,17	223	149	1	1.0	0.0,0.0,0.087	0.053,0.0,0.136	-0.034
ENSMUSG00000029173	Sepsecs	5	-	52668898	52669053	52668965	52669053	52665987	52666106	17,7,16	1,3,1	26,23,19	2,1,0	216	149	1	1.0	0.921,0.617,0.917	0.9,0.941,1.0	-0.129
ENSMUSG00000041890	Git2	5	-	114743730	114743880	114743775	114743880	114739032	114739281	112,104,89	2,2,9	122,78,151	8,5,7	194	149	1	1.0	0.977,0.976,0.884	0.921,0.923,0.943	0.017
ENSMUSG00000007458	M6pr	6	+	122313258	122315166	122313258	122313425	122315303	122315434	1625,1681,2048	1,0,7	1961,1767,2620	1,2,5	1890	149	1	1.0	0.992,1.0,0.958	0.994,0.986,0.976	-0.002
ENSMUSG00000007458	M6pr	6	+	122313258	122315166	122313258	122313425	122316049	122316176	569,572,685	0,1,0	646,559,891	0,0,3	1890	149	1	1.0	1.0,0.978,1.0	1.0,1.0,0.959	0.006
ENSMUSG00000026924	Sec16a	2	-	26415281	26415401	26415306	26415401	26414370	26414445	1,0,0	78,70,112	1,1,0	109,102,172	174	149	1	1.0	0.011,0.0,0.0	0.008,0.008,0.0	-0.002
ENSMUSG00000002963	Pnkp	7	+	44858162	44858749	44858162	44858209	44859722	44859802	288,372,438	2,5,0	420,322,528	5,0,2	689	149	1	1.0	0.969,0.941,1.0	0.948,1.0,0.983	-0.007
ENSMUSG00000004267	Eno2	6	-	124768097	124768337	124768237	124768337	124767700	124767796	1,0,2	45,35,24	0,0,2	23,22,54	289	149	1	1.0	0.011,0.0,0.041	0.0,0.0,0.019	0.011
ENSMUSG00000004267	Eno2	6	-	124768186	124768337	124768237	124768337	124767700	124767796	0,0,0	45,35,24	0,0,1	23,22,54	200	149	1	1.0	0.0,0.0,0.0	0.0,0.0,0.014	-0.005
ENSMUSG00000023456	Tpi1	6	-	124812620	124812913	124812789	124812913	124812403	124812536	1120,1291,1350	0,0,0	1537,1212,1838	0,0,3	318	149	1	1.0	1.0,1.0,1.0	1.0,1.0,0.997	0.001
ENSMUSG00000030120	Mlf2	6	+	124932098	124932221	124932098	124932176	124932410	124932537	4,2,1	979,981,1053	3,2,7	1339,1055,1583	194	149	1	1.0	0.003,0.002,0.001	0.002,0.001,0.003	0.0
ENSMUSG00000038346	Zfp384	6	+	125024032	125024552	125024032	125024270	125024745	125025082	157,123,139	0,1,0	135,145,210	0,0,2	431	149	1	1.0	1.0,0.977,1.0	1.0,1.0,0.973	0.001
ENSMUSG00000038346	Zfp384	6	+	125024032	125025082	125024032	125024270	125030797	125031022	308,224,322	0,0,0	301,294,454	0,1,0	961	149	1	1.0	1.0,1.0,1.0	1.0,0.979,1.0	0.007
ENSMUSG00000038346	Zfp384	6	+	125031670	125032612	125031670	125031853	125033239	125033318	49,23,39	37,29,48	81,27,38	44,37,70	908	149	1	1.0	0.179,0.115,0.118	0.232,0.107,0.082	-0.003
ENSMUSG00000038271	Iffo1	6	+	125151794	125152771	125151794	125151803	125153041	125153162	259,231,308	0,1,0	344,252,379	0,0,0	1117	149	1	1.0	1.0,0.969,1.0	1.0,1.0,1.0	-0.01
ENSMUSG00000000131	Xpo6	7	-	126151223	126153279	126152825	126153279	126149233	126149360	106,84,123	82,49,85	87,103,125	65,67,122	1751	149	1	1.0	0.099,0.127,0.11	0.102,0.116,0.08	0.013
ENSMUSG00000000131	Xpo6	7	-	126151223	126153279	126152825	126153279	126149503	126149537	106,86,124	4,2,0	88,101,135	0,2,11	1751	149	0.647536767556	1.0	0.693,0.785,1.0	1.0,0.811,0.511	0.052
ENSMUSG00000034902	Pip5k1c	10	+	81305185	81305291	81305185	81305278	81305698	81305829	2,3,7	407,370,430	5,3,14	376,429,691	162	149	1	1.0	0.004,0.007,0.015	0.012,0.006,0.018	-0.003
ENSMUSG00000034902	Pip5k1c	10	+	81312501	81312586	81312501	81312580	81312907	81313069	467,356,434	0,0,0	469,359,644	1,2,0	155	149	1	1.0	1.0,1.0,1.0	0.998,0.994,1.0	0.003
ENSMUSG00000048668	Rhno1	6	-	128362367	128362868	128362838	128362868	128359105	128359354	58,60,49	14,24,10	62,66,123	13,12,6	620	149	0.095994252423	1.0	0.499,0.375,0.541	0.534,0.569,0.831	-0.173
ENSMUSG00000001518	Itfg2	6	-	128415895	128416064	128415917	128416064	128414144	128414284	30,27,31	0,0,0	26,26,30	3,0,0	171	149	1	1.0	1.0,1.0,1.0	0.883,1.0,1.0	0.039
ENSMUSG00000012848	Rps5	7	+	12922289	12922422	12922289	12922388	12922972	12923081	69,55,62	1623,1642,1757	78,69,76	2352,1716,2238	183	149	1	1.0	0.033,0.027,0.028	0.026,0.032,0.027	0.001
ENSMUSG00000036438	Calm2	17	-	87435603	87435934	87435790	87435934	87435075	87435211	2120,2267,2486	2,0,1	3106,2475,3730	0,0,0	336	149	1	1.0	0.998,1.0,0.999	1.0,1.0,1.0	-0.001
ENSMUSG00000042349	Ikbke	1	-	131275706	131275847	131275778	131275847	131275149	131275279	175,199,190	0,0,2	187,198,260	0,2,0	221	149	1	1.0	1.0,1.0,0.985	1.0,0.985,1.0	0.0
ENSMUSG00000030213	Atf7ip	6	+	136563759	136563846	136563759	136563837	136565016	136565162	19,3,6	23,16,19	2,2,7	23,16,32	158	149	0.0784540913546	1.0	0.438,0.15,0.229	0.076,0.105,0.171	0.155
ENSMUSG00000032280	Tle3	9	+	61394607	61394712	61394607	61394682	61401852	61402057	24,21,27	25,31,37	23,31,37	25,41,59	179	149	1	1.0	0.444,0.361,0.378	0.434,0.386,0.343	0.007
ENSMUSG00000032280	Tle3	9	+	61394607	61394712	61394607	61394682	61401855	61402057	7,7,12	3,6,12	9,8,7	1,9,23	179	149	1	1.0	0.66,0.493,0.454	0.882,0.425,0.202	0.033
ENSMUSG00000032280	Tle3	9	+	61394607	61394712	61394607	61394682	61407353	61407473	9,3,15	0,0,0	2,4,8	0,0,1	179	149	1	1.0	1.0,1.0,1.0	1.0,1.0,0.869	0.044
ENSMUSG00000032280	Tle3	9	+	61409274	61409416	61409274	61409407	61409935	61410120	29,33,36	62,69,78	24,21,60	53,54,111	158	149	1	1.0	0.306,0.311,0.303	0.299,0.268,0.338	0.005
ENSMUSG00000032280	Tle3	9	+	61409935	61410135	61409935	61410120	61411262	61411339	62,72,113	26,14,26	59,74,125	28,10,52	164	149	1	1.0	0.684,0.824,0.798	0.657,0.871,0.686	0.031
ENSMUSG00000056234	Ncoa4	14	+	32172302	32172448	32172302	32172443	32172606	32172695	1,0,0	391,304,370	0,0,0	280,329,446	154	149	1	1.0	0.002,0.0,0.0	0.0,0.0,0.0	0.001
ENSMUSG00000055862	Izumo4	10	+	80703729	80703928	80703729	80703756	80704038	80704086	25,24,21	0,0,0	29,14,38	0,0,3	321	149	1	1.0	1.0,1.0,1.0	1.0,1.0,0.855	0.048
ENSMUSG00000030243	Recql	6	-	142366624	142366805	142366666	142366805	142365515	142365607	1,0,0	46,43,48	0,1,6	38,58,71	191	149	1	1.0	0.017,0.0,0.0	0.0,0.013,0.062	-0.019
ENSMUSG00000041540	Sox5	6	-	144154991	144155223	144155096	144155223	144116443	144116654	0,1,0	0,0,0	0,0,0	1,3,0	254	149	1	1.0	NA,1.0,NA	0.0,0.0,NA	1.0
ENSMUSG00000030263	Lrmp	6	+	145137459	145138086	145137459	145137607	145138181	145138263	119,97,127	68,50,62	196,155,241	90,76,153	628	149	1	1.0	0.293,0.315,0.327	0.341,0.326,0.272	-0.001
ENSMUSG00000028651	Ppie	4	-	123136800	123136898	123136871	123136898	123135595	123135677	2,2,5	82,74,97	0,4,3	110,84,165	220	149	1	1.0	0.016,0.018,0.034	0.0,0.031,0.012	0.008
ENSMUSG00000030304	Ergic2	6	-	148183045	148183208	148183088	148183208	148181887	148181970	188,169,175	2,0,5	189,161,239	2,0,4	192	149	1	1.0	0.986,1.0,0.964	0.987,1.0,0.979	-0.005
ENSMUSG00000036989	Trim3	7	-	105619382	105619614	105619387	105619614	105618665	105618846	3,5,4	0,0,0	7,3,10	0,1,2	154	149	1	1.0	1.0,1.0,1.0	1.0,0.744,0.829	0.142
ENSMUSG00000019734	Tmc4	7	-	3667047	3667624	3667440	3667624	3666818	3666974	8,6,1	0,0,1	21,2,3	0,0,0	542	149	1	1.0	1.0,1.0,0.216	1.0,1.0,1.0	-0.261
ENSMUSG00000020184	Mdm2	10	-	117709653	117709784	117709699	117709784	117705154	117705229	11,3,11	159,188,174	1,0,22	142,163,174	195	149	1	1.0	0.05,0.012,0.046	0.005,0.0,0.088	0.005
ENSMUSG00000025505	Tmem80	7	+	141332909	141333008	141332909	141332929	141333637	141333731	25,47,28	20,16,14	31,29,55	18,17,30	228	149	1	1.0	0.45,0.657,0.567	0.53,0.527,0.545	0.024
ENSMUSG00000025505	Tmem80	7	+	141332909	141333008	141332909	141332929	141333647	141333731	26,51,34	0,0,0	40,35,57	2,0,0	228	149	1	1.0	1.0,1.0,1.0	0.929,1.0,1.0	0.024
ENSMUSG00000112023	Lilr4b	10	+	51480675	51480758	51480675	51480753	51480905	51480941	510,398,549	882,754,873	584,506,772	932,857,1223	154	149	1	1.0	0.359,0.338,0.378	0.377,0.364,0.379	-0.015
ENSMUSG00000112023	Lilr4b	10	+	51482868	51482927	51482868	51482904	51483761	51483878	277,278,289	897,901,839	330,228,401	1220,904,1253	172	149	1	1.0	0.211,0.211,0.23	0.19,0.179,0.217	0.022
ENSMUSG00000112023	Lilr4b	10	+	51482868	51482927	51482868	51482904	51484249	51484339	214,217,221	0,0,1	244,171,298	0,0,0	172	149	1	1.0	1.0,1.0,0.995	1.0,1.0,1.0	-0.002
ENSMUSG00000112023	Lilr4b	10	+	51482868	51482927	51482868	51482904	51484516	51484569	214,218,221	0,0,1	241,171,297	0,3,0	172	149	1	1.0	1.0,1.0,0.995	1.0,0.98,1.0	0.005
ENSMUSG00000112023	Lilr4b	10	+	51484516	51484617	51484516	51484569	51485215	51485780	128,92,80	207,269,256	131,86,84	330,245,331	197	149	1	1.0	0.319,0.206,0.191	0.231,0.21,0.161	0.038
ENSMUSG00000112023	Lilr4b	10	+	51482868	51483878	51482868	51482904	51485712	51485780	8241,6595,7507	0,0,0	9610,6791,10029	1,0,0	1123	149	1	1.0	1.0,1.0,1.0	0.999,1.0,1.0	0.0
ENSMUSG00000112023	Lilr4b	10	+	51484516	51484617	51484516	51484569	51485712	51485780	136,93,85	1506,1153,528	165,102,88	2196,1269,886	197	149	1	1.0	0.064,0.057,0.109	0.054,0.057,0.07	0.016
ENSMUSG00000037337	Map4k1	7	+	28999963	29000094	28999963	29000022	29000190	29000294	0,1,0	21,19,24	0,0,0	19,20,32	221	149	1	1.0	0.0,0.034,0.0	0.0,0.0,0.0	0.011
ENSMUSG00000023805	Synj2	17	+	6007937	6008110	6007937	6008099	6009731	6009813	42,46,56	9,6,17	32,48,79	6,3,10	160	149	0.475922267217	1.0	0.813,0.877,0.754	0.832,0.937,0.88	-0.068
ENSMUSG00000022801	Lrch3	16	+	32994947	32995011	32994947	32994996	32995805	32995913	0,1,0	20,23,23	0,0,0	20,17,37	164	149	1	1.0	0.0,0.038,0.0	0.0,0.0,0.0	0.013
ENSMUSG00000057894	Zfp329	7	-	12809696	12811666	12810805	12811666	12807911	12807973	63,51,40	1,1,0	36,17,61	0,0,1	1258	149	1	1.0	0.882,0.858,1.0	1.0,1.0,0.878	-0.046
ENSMUSG00000085385	Snhg17	2	-	158360463	158360599	158360526	158360599	158359181	158359331	24,15,19	0,1,2	11,13,11	0,0,1	212	149	1	1.0	1.0,0.913,0.87	1.0,1.0,0.885	-0.034
ENSMUSG00000085385	Snhg17	2	-	158360458	158360599	158360526	158360599	158359181	158359432	24,12,14	20,19,22	10,13,10	9,24,43	217	149	0.413007879548	1.0	0.452,0.302,0.304	0.433,0.271,0.138	0.072
ENSMUSG00000004500	Zfp324	7	+	12968794	12968968	12968794	12968921	12969363	12969480	0,0,0	4,5,4	3,0,0	1,5,2	196	149	1	1.0	0.0,0.0,0.0	0.695,0.0,0.0	-0.232
ENSMUSG00000006024	Napa	7	+	16113349	16113560	16113349	16113405	16114120	16114225	441,446,466	0,0,2	554,519,673	0,0,0	304	149	1	1.0	1.0,1.0,0.991	1.0,1.0,1.0	-0.003
ENSMUSG00000041420	Meis3	7	+	16185447	16185521	16185447	16185517	16186056	16186504	10,9,4	14,23,33	13,11,16	39,36,33	153	149	1	1.0	0.41,0.276,0.106	0.245,0.229,0.321	-0.001
ENSMUSG00000039117	Taf4	2	-	179931979	179932225	179932015	179932225	179926215	179926330	5,1,4	1,0,0	3,1,6	0,0,0	185	149	1	1.0	0.801,1.0,1.0	1.0,1.0,1.0	-0.066
ENSMUSG00000039117	Taf4	2	-	179931979	179932225	179932015	179932225	179929276	179929424	15,14,34	33,24,21	19,12,29	19,14,33	185	149	1	1.0	0.268,0.32,0.566	0.446,0.408,0.414	-0.038
ENSMUSG00000041375	Ccdc9	7	-	16276726	16278538	16278356	16278538	16276201	16276295	144,108,137	2,0,0	193,82,156	2,0,0	1779	149	1	1.0	0.858,1.0,1.0	0.89,1.0,1.0	-0.011
ENSMUSG00000041375	Ccdc9	7	-	16284224	16284375	16284270	16284375	16282751	16282850	21,11,5	125,94,108	18,11,16	144,126,160	195	149	1	1.0	0.114,0.082,0.034	0.087,0.063,0.071	0.003
ENSMUSG00000002983	Relb	7	-	19617703	19617919	19617761	19617919	19616345	19617403	5,0,1	4,5,2	0,0,0	7,0,9	207	149	1	1.0	0.474,0.0,0.265	0.0,NA,0.0	0.246
ENSMUSG00000042605	Atxn2	5	+	121797724	121797791	121797724	121797785	121802080	121802265	12,7,17	35,35,44	11,20,28	45,39,60	155	149	0.966496212534	1.0	0.248,0.161,0.271	0.19,0.33,0.31	-0.05
ENSMUSG00000014418	Hps5	7	-	46773119	46773269	46773157	46773269	46772471	46772543	75,74,96	4,5,6	80,93,96	4,3,9	187	149	1	1.0	0.937,0.922,0.927	0.941,0.961,0.895	-0.004
ENSMUSG00000014418	Hps5	7	-	46774813	46775951	46775764	46775951	46773119	46773269	96,86,91	1,0,0	129,98,142	0,0,0	1100	149	1	1.0	0.929,1.0,1.0	1.0,1.0,1.0	-0.024
ENSMUSG00000060671	Atp8b2	3	-	89947803	89948235	89948046	89948235	89946624	89946789	30,32,29	0,0,0	32,59,39	0,3,0	392	149	1	1.0	1.0,1.0,1.0	1.0,0.882,1.0	0.039
ENSMUSG00000061904	Slc25a3	10	-	91122107	91122331	91122206	91122331	91119526	91119706	33,40,48	9,3,1	61,52,66	1,6,3	248	149	0.966327186222	1.0	0.688,0.889,0.966	0.973,0.839,0.93	-0.066
ENSMUSG00000058298	Mcm9	10	-	53547402	53547606	53547514	53547606	53541536	53541619	27,29,52	0,0,0	25,39,32	0,1,2	261	149	1	1.0	1.0,1.0,1.0	1.0,0.957,0.901	0.047
ENSMUSG00000023088	Abcc1	16	+	14437645	14437737	14437645	14437733	14439986	14440059	1,0,1	129,106,132	0,0,0	149,105,167	153	149	1	1.0	0.007,0.0,0.007	0.0,0.0,0.0	0.005
ENSMUSG00000023088	Abcc1	16	+	14448399	14448592	14448399	14448583	14457887	14457969	0,0,0	270,225,262	1,1,0	208,234,330	158	149	1	1.0	0.0,0.0,0.0	0.005,0.004,0.0	-0.003
ENSMUSG00000003549	Ercc1	7	+	19355100	19355179	19355100	19355172	19355292	19355361	3,4,6	54,68,63	2,4,6	109,74,82	156	149	1	1.0	0.05,0.053,0.083	0.017,0.049,0.065	0.018
ENSMUSG00000061028	Clasrp	7	-	19584779	19584823	19584783	19584823	19584469	19584530	46,21,30	30,19,37	31,20,27	42,56,33	153	149	0.121216677675	1.0	0.599,0.518,0.441	0.418,0.258,0.443	0.146
ENSMUSG00000061028	Clasrp	7	-	19591089	19591238	19591105	19591238	19590238	19590335	59,69,82	19,8,10	92,65,109	13,13,25	165	149	1	1.0	0.737,0.886,0.881	0.865,0.819,0.797	0.008
ENSMUSG00000061028	Clasrp	7	-	19594404	19594552	19594472	19594552	19591992	19592077	1,1,2	85,75,79	2,1,4	120,74,115	217	149	1	1.0	0.008,0.009,0.017	0.011,0.009,0.023	-0.003
ENSMUSG00000029022	Miip	4	-	147865654	147866014	147865865	147866014	147865188	147865270	184,146,154	8,1,5	265,165,257	2,3,3	360	149	1	1.0	0.905,0.984,0.927	0.982,0.958,0.973	-0.032
ENSMUSG00000025354	Dnajc14	10	+	128805675	128805726	128805675	128805714	128806167	128807620	0,0,0	1,0,0	3,0,3	0,0,0	161	149	1	1.0	0.0,NA,NA	1.0,NA,1.0	-1.0
ENSMUSG00000071253	Slc25a16	10	+	62932718	62932791	62932718	62932782	62937417	62937539	0,0,0	40,47,43	0,1,1	52,43,70	158	149	1	1.0	0.0,0.0,0.0	0.0,0.021,0.013	-0.011
ENSMUSG00000046223	Plaur	7	+	24471898	24472272	24471898	24472054	24472572	24472707	47,55,77	537,618,633	52,66,95	674,591,872	367	149	1	1.0	0.034,0.035,0.047	0.03,0.043,0.042	0.0
ENSMUSG00000026958	Dpp7	2	-	25353152	25354293	25354232	25354293	25352685	25352756	669,593,586	0,0,0	912,551,824	0,0,2	1229	149	1	1.0	1.0,1.0,1.0	1.0,1.0,0.98	0.007
ENSMUSG00000026958	Dpp7	2	-	25355809	25355953	25355813	25355953	25355557	25355721	5,0,4	245,238,242	3,5,5	313,265,381	153	149	1	1.0	0.019,0.0,0.016	0.009,0.018,0.013	-0.002
ENSMUSG00000053714	4732471J01Rik	7	+	25396689	25396976	25396689	25396906	25417400	25417509	0,1,0	0,2,0	0,0,0	1,0,2	219	149	1	1.0	NA,0.254,NA	0.0,NA,0.0	0.254
ENSMUSG00000066892	Fbxl12	9	-	20642203	20644298	20644194	20644298	20642023	20642096	107,97,81	9,8,10	120,97,157	5,12,17	2140	149	1	1.0	0.453,0.458,0.361	0.626,0.36,0.391	-0.035
ENSMUSG00000027207	Galk2	2	+	125866106	125866385	125866106	125866368	125878277	125878366	164,163,177	0,0,0	130,146,227	5,11,4	166	149	1	1.0	1.0,1.0,1.0	0.959,0.923,0.981	0.046
ENSMUSG00000029650	Slc46a3	5	-	147894480	147894815	147894708	147894815	147885970	147886841	154,107,136	0,0,3	189,205,240	0,0,4	377	149	1	1.0	1.0,1.0,0.947	1.0,1.0,0.96	-0.004
ENSMUSG00000029650	Slc46a3	5	-	147894480	147894815	147894708	147894815	147893832	147894045	270,186,227	30,15,29	324,320,441	29,42,38	377	149	1	1.0	0.781,0.831,0.756	0.815,0.751,0.821	-0.006
ENSMUSG00000040466	Blvrb	7	+	27459255	27459633	27459255	27459420	27462566	27462695	68,103,89	0,2,0	84,57,91	5,8,0	362	149	0.17138411063	1.0	1.0,0.955,1.0	0.874,0.746,1.0	0.112
ENSMUSG00000040466	Blvrb	7	+	27459562	27459652	27459562	27459633	27462566	27462695	2772,2603,2577	8,10,7	2948,2160,3045	13,5,15	168	149	1	1.0	0.997,0.996,0.997	0.995,0.997,0.994	0.001
ENSMUSG00000049643	2310022A10Rik	7	+	27571563	27571748	27571563	27571701	27574590	27574740	2,4,0	79,77,79	1,2,21	103,95,101	196	149	1	1.0	0.019,0.038,0.0	0.007,0.016,0.136	-0.034
ENSMUSG00000037563	Rps16	7	+	28352176	28352410	28352176	28352273	28352493	28352696	5172,5667,5930	1,0,0	8043,5441,7743	5,0,0	286	149	1	1.0	1.0,1.0,1.0	0.999,1.0,1.0	0.0
ENSMUSG00000053964	Lgals4	7	+	28840580	28840691	28840580	28840610	28840863	28840952	2,3,3	1,1,1	1,2,0	4,0,7	230	149	0.0139116551748	1.0	0.564,0.66,0.66	0.139,1.0,0.0	0.248
ENSMUSG00000053565	Eif3k	7	-	28980318	28980542	28980443	28980542	28977869	28977990	11,13,18	1145,1131,1165	22,9,16	1611,1115,1649	274	149	1	1.0	0.005,0.006,0.008	0.007,0.004,0.005	0.001
ENSMUSG00000030589	Rasgrp4	7	+	29148986	29149146	29148986	29149131	29149798	29149835	5,1,1	2,5,7	3,3,2	2,4,3	164	149	0.473626272641	1.0	0.694,0.154,0.115	0.577,0.405,0.377	-0.132
ENSMUSG00000036845	Lin37	7	-	30557849	30557958	30557882	30557958	30557625	30557676	9,3,4	44,56,40	5,13,13	113,76,97	182	149	1	1.0	0.143,0.042,0.076	0.035,0.123,0.099	0.001
ENSMUSG00000078765	U2af1l4	7	+	30564081	30564131	30564081	30564101	30564202	30564301	175,163,197	0,0,0	270,199,251	6,0,1	179	149	1	1.0	1.0,1.0,1.0	0.974,1.0,0.995	0.01
ENSMUSG00000078765	U2af1l4	7	+	30564202	30564394	30564202	30564301	30564473	30564607	17,9,12	120,107,145	26,9,21	183,134,165	242	149	1	1.0	0.08,0.049,0.048	0.08,0.04,0.073	-0.005
ENSMUSG00000078765	U2af1l4	7	+	30564473	30564607	30564473	30564595	30564702	30564798	140,127,170	0,0,0	214,129,201	0,1,0	161	149	1	1.0	1.0,1.0,1.0	1.0,0.992,1.0	0.003
ENSMUSG00000109378	Gm49396	7	+	30564202	30564394	30564202	30564301	30565094	30566381	17,10,12	9,6,15	24,9,21	9,8,15	242	149	0.899342840046	1.0	0.538,0.506,0.33	0.621,0.409,0.463	-0.04
ENSMUSG00000032596	Uba7	9	+	107975796	107976189	107975796	107975965	107976305	107976412	79,75,72	3,0,0	107,110,111	1,0,0	373	149	1	1.0	0.913,1.0,1.0	0.977,1.0,1.0	-0.021
ENSMUSG00000032596	Uba7	9	+	107977328	107978022	107977328	107977475	107978208	107978316	193,192,139	0,1,0	204,173,249	2,2,0	696	149	1	1.0	1.0,0.976,1.0	0.956,0.949,1.0	0.024
ENSMUSG00000001248	Gramd1a	7	-	31135525	31135739	31135596	31135739	31134413	31134517	52,51,41	67,84,71	50,52,73	97,73,140	220	149	1	1.0	0.345,0.291,0.281	0.259,0.325,0.261	0.024
ENSMUSG00000001248	Gramd1a	7	-	31135525	31135739	31135707	31135739	31134413	31134517	147,142,149	3,4,6	150,142,211	4,6,5	331	149	1	1.0	0.957,0.941,0.918	0.944,0.914,0.95	0.003
ENSMUSG00000001248	Gramd1a	7	-	31135596	31135739	31135707	31135739	31134413	31134517	162,175,179	3,4,6	197,163,278	4,6,5	260	149	1	1.0	0.969,0.962,0.945	0.966,0.94,0.97	0.0
ENSMUSG00000066568	Lsm14a	7	-	34357433	34357496	34357441	34357496	34353813	34353847	214,216,262	0,0,1	248,229,335	0,0,0	157	149	1	1.0	1.0,1.0,0.996	1.0,1.0,1.0	-0.001
ENSMUSG00000020549	Elac2	11	+	64992220	64992359	64992220	64992354	64992438	64992524	30,40,48	1,1,1	55,45,60	0,4,3	154	149	1	1.0	0.967,0.975,0.979	1.0,0.916,0.951	0.018
ENSMUSG00000008140	Emc10	7	-	44493177	44493299	44493189	44493299	44492553	44492658	1,0,0	367,398,340	2,0,1	451,400,604	161	149	1	1.0	0.003,0.0,0.0	0.004,0.0,0.002	-0.001
ENSMUSG00000018167	Stard3	11	+	98375475	98375553	98375475	98375540	98375674	98375728	152,178,161	21,14,3	182,122,198	30,22,17	162	149	0.805781378735	1.0	0.869,0.921,0.98	0.848,0.836,0.915	0.057
ENSMUSG00000004896	Rrnad1	3	-	87927562	87928048	87927923	87928048	87927054	87927117	81,61,47	0,0,4	97,57,71	5,0,0	510	149	1	1.0	1.0,1.0,0.774	0.85,1.0,1.0	-0.025
ENSMUSG00000001524	Gtf2h4	17	-	35671225	35671357	35671229	35671357	35670865	35670962	37,24,33	0,0,2	48,39,58	0,2,1	153	149	1	1.0	1.0,1.0,0.941	1.0,0.95,0.983	0.003
ENSMUSG00000022534	Mefv	16	-	3715192	3716128	3715282	3716128	3713485	3713829	50,53,60	21,13,21	63,56,56	22,22,16	239	149	1	1.0	0.597,0.718,0.64	0.641,0.613,0.686	0.005
ENSMUSG00000074165	Zfp788	7	+	41634679	41634899	41634679	41634710	41643332	41643432	11,0,7	0,0,4	3,15,3	8,1,1	338	149	1	1.0	1.0,NA,0.435	0.142,0.869,0.569	0.191
ENSMUSG00000060477	Irak2	6	+	113647638	113647821	113647638	113647703	113665702	113665846	241,217,194	5,0,5	245,243,274	0,0,3	267	149	1	1.0	0.964,1.0,0.956	1.0,1.0,0.981	-0.02
ENSMUSG00000038520	Tbc1d17	7	-	44842185	44842300	44842202	44842300	44841982	44842099	19,7,18	105,114,127	16,13,19	130,95,150	166	149	1	1.0	0.14,0.052,0.113	0.099,0.109,0.102	-0.002
ENSMUSG00000038520	Tbc1d17	7	-	44842815	44843111	44842994	44843111	44842620	44842720	142,183,173	2,0,0	161,124,204	0,0,0	328	149	1	1.0	0.97,1.0,1.0	1.0,1.0,1.0	-0.01
ENSMUSG00000011658	Fuz	7	+	44896546	44896720	44896546	44896668	44896914	44896999	0,0,1	31,25,38	0,5,1	44,28,60	201	149	1	1.0	0.0,0.0,0.019	0.0,0.117,0.012	-0.037
ENSMUSG00000011658	Fuz	7	+	44897519	44898700	44897519	44897624	44898775	44898871	123,89,114	2,0,1	117,74,142	5,0,1	1225	149	1	1.0	0.882,1.0,0.933	0.74,1.0,0.945	0.043
ENSMUSG00000109324	Prmt1	7	-	44983770	44984133	44984079	44984133	44983485	44983587	13,15,14	18,9,23	16,8,23	32,25,33	458	149	0.677161176101	1.0	0.19,0.352,0.165	0.14,0.094,0.185	0.096
ENSMUSG00000003421	Nosip	7	+	45074605	45074687	45074605	45074681	45076068	45076228	178,193,231	7,4,3	241,206,296	13,8,13	155	149	1	1.0	0.961,0.979,0.987	0.947,0.961,0.956	0.021
ENSMUSG00000019539	Rcn3	7	-	45092095	45092221	45092104	45092221	45091440	45091688	9,9,33	0,8,7	17,20,14	3,10,16	158	149	0.41251893971	1.0	1.0,0.515,0.816	0.842,0.654,0.452	0.128
ENSMUSG00000003420	Fcgrt	7	-	45102401	45102671	45102413	45102671	45101909	45102185	29,28,40	179,131,129	47,19,33	221,130,222	161	149	1	1.0	0.13,0.165,0.223	0.164,0.119,0.121	0.038
ENSMUSG00000007833	Aldh16a1	7	-	45149300	45149766	45149663	45149766	45148613	45148740	27,16,30	123,135,104	28,34,23	151,124,160	512	149	1	1.0	0.06,0.033,0.077	0.051,0.074,0.04	0.002
ENSMUSG00000025733	Rhot2	17	-	25840221	25840335	25840254	25840335	25839984	25840107	0,3,1	92,76,90	1,0,1	132,78,124	182	149	1	1.0	0.0,0.031,0.009	0.006,0.0,0.007	0.009
ENSMUSG00000025733	Rhot2	17	-	25841756	25842091	25841989	25842091	25841558	25841667	74,76,77	0,0,2	108,116,96	0,0,0	382	149	1	1.0	1.0,1.0,0.938	1.0,1.0,1.0	-0.021
ENSMUSG00000063511	Snrnp70	7	-	45381824	45383184	45383124	45383184	45380716	45380818	1317,933,1290	5,3,6	1440,1071,1713	10,6,16	1449	149	1	1.0	0.964,0.97,0.957	0.937,0.948,0.917	0.03
ENSMUSG00000063511	Snrnp70	7	-	45392073	45392133	45392078	45392133	45387388	45387453	0,2,0	440,416,463	2,0,2	564,435,651	154	149	1	1.0	0.0,0.005,0.0	0.003,0.0,0.003	-0.0
ENSMUSG00000021948	Prkcd	14	-	30602658	30602827	30602736	30602827	30602313	30602414	31,43,43	713,714,827	56,67,82	930,771,1055	227	149	1	1.0	0.028,0.038,0.033	0.038,0.054,0.049	-0.014
ENSMUSG00000002781	Tmem143	7	+	45897434	45897749	45897434	45897666	45899631	45899736	3,5,2	54,40,54	6,2,5	48,41,55	232	149	1	1.0	0.034,0.074,0.023	0.074,0.03,0.055	-0.009
ENSMUSG00000054770	Kctd18	1	-	57965328	57965540	57965350	57965540	57961900	57961995	1,2,2	4,8,8	0,6,2	0,4,8	171	149	1	1.0	0.179,0.179,0.179	NA,0.567,0.179	-0.194
ENSMUSG00000054770	Kctd18	1	-	57965328	57965540	57965350	57965540	57963067	57963261	24,16,22	4,0,5	12,29,26	3,3,8	171	149	0.78947109683	1.0	0.839,1.0,0.793	0.777,0.894,0.739	0.074
ENSMUSG00000030505	Prmt3	7	+	49780308	49780391	49780308	49780343	49781120	49781170	38,59,68	2,4,0	54,73,87	5,4,7	197	149	1	1.0	0.935,0.918,1.0	0.891,0.932,0.904	0.042
ENSMUSG00000033790	Tubgcp5	7	+	55800628	55800764	55800628	55800697	55804580	55804695	43,49,41	0,3,3	46,44,83	0,2,2	216	149	1	1.0	1.0,0.918,0.904	1.0,0.938,0.966	-0.027
ENSMUSG00000090173	Fbxw10	11	+	62873370	62873529	62873370	62873492	62874941	62875189	5,0,1	0,0,0	0,0,1	5,0,0	186	149	1	1.0	1.0,NA,1.0	0.0,NA,1.0	0.5
ENSMUSG00000090173	Fbxw10	11	+	62873370	62873544	62873370	62873492	62874941	62875189	1,0,1	0,0,0	1,0,0	5,0,0	201	149	1	1.0	1.0,NA,1.0	0.129,NA,NA	0.871
ENSMUSG00000090173	Fbxw10	11	+	62873370	62873544	62873370	62873529	62874941	62875189	0,0,0	4,0,0	1,0,0	0,0,1	164	149	1	1.0	0.0,NA,NA	1.0,NA,0.0	-0.5
ENSMUSG00000024011	Pi16	17	+	29326847	29327633	29326847	29326946	29327837	29327970	6,12,12	0,0,0	40,18,38	0,1,0	836	149	1	1.0	1.0,1.0,1.0	1.0,0.762,1.0	0.079
ENSMUSG00000039994	Timeless	10	+	128239833	128240053	128239833	128239997	128240137	128240291	0,0,0	6,6,15	0,0,1	19,18,15	205	149	1	1.0	0.0,0.0,0.0	0.0,0.0,0.046	-0.015
ENSMUSG00000028059	Arhgef2	3	+	88632275	88632339	88632275	88632333	88632912	88633042	177,160,180	61,61,69	162,152,253	49,80,96	155	149	1	1.0	0.736,0.716,0.715	0.761,0.646,0.717	0.014
ENSMUSG00000028059	Arhgef2	3	+	88632912	88633367	88632912	88633042	88633499	88633646	274,216,265	0,0,2	262,280,468	0,5,3	474	149	1	1.0	1.0,1.0,0.977	1.0,0.946,0.98	0.017
ENSMUSG00000024217	Snrpc	17	+	27840463	27840806	27840463	27840506	27842269	27842378	5,2,16	293,294,336	6,6,16	486,332,421	449	149	1	1.0	0.006,0.002,0.016	0.004,0.006,0.012	0.001
ENSMUSG00000068328	Aup1	6	+	83054910	83055048	83054910	83055013	83055128	83055279	855,782,894	3,3,2	1103,795,1267	0,7,2	184	149	1	1.0	0.996,0.995,0.997	1.0,0.989,0.998	0.0
ENSMUSG00000053091	Lins1	7	+	66708638	66708743	66708638	66708728	66709293	66709435	4,0,1	4,8,7	2,0,3	2,5,9	164	149	1	1.0	0.476,0.0,0.115	0.476,0.0,0.232	-0.039
ENSMUSG00000053091	Lins1	7	+	66708638	66708743	66708638	66708728	66710158	66710746	0,0,0	1,6,4	6,0,0	0,0,0	164	149	1	1.0	0.0,0.0,0.0	1.0,NA,NA	-1.0
ENSMUSG00000030557	Mef2a	7	-	67349848	67349921	67349868	67349921	67316791	67316982	59,34,63	208,182,193	49,52,93	208,160,332	169	149	1	1.0	0.2,0.141,0.223	0.172,0.223,0.198	-0.01
ENSMUSG00000025377	Tepsin	11	-	120096564	120096674	120096580	120096674	120095803	120095871	8,7,15	46,38,56	13,8,9	46,35,45	165	149	1	1.0	0.136,0.143,0.195	0.203,0.171,0.153	-0.018
ENSMUSG00000038895	Zfp653	9	-	22057500	22058415	22057803	22058415	22057286	22057398	104,63,95	1,0,0	70,65,105	0,0,0	452	149	1	1.0	0.972,1.0,1.0	1.0,1.0,1.0	-0.009
ENSMUSG00000028199	Cryz	3	+	154604891	154605115	154604891	154605015	154606378	154606531	2,0,0	27,14,17	0,0,3	21,19,33	249	149	1	1.0	0.042,0.0,0.0	0.0,0.0,0.052	-0.003
ENSMUSG00000022861	Dgkg	16	-	22575058	22575400	22575311	22575400	22572599	22572716	0,0,5	12,3,1	2,3,2	7,1,7	402	149	0.776532288427	1.0	0.0,0.0,0.65	0.096,0.527,0.096	-0.023
ENSMUSG00000045482	Trrap	5	+	144839400	144839629	144839400	144839596	144840337	144840603	19,9,18	48,55,36	14,12,13	47,47,42	182	149	1	1.0	0.245,0.118,0.29	0.196,0.173,0.202	0.027
ENSMUSG00000099703	Gm28285	18	+	35557336	35557391	35557336	35557369	35577557	35577619	2,3,3	0,3,0	4,0,6	4,0,0	171	149	1	1.0	1.0,0.466,1.0	0.466,NA,1.0	0.089
ENSMUSG00000026792	Lrsam1	2	-	32940235	32940340	32940240	32940340	32938796	32938884	5,0,1	13,25,21	4,1,9	18,26,26	154	149	0.409173347819	1.0	0.271,0.0,0.044	0.177,0.036,0.251	-0.05
ENSMUSG00000026792	Lrsam1	2	-	32960935	32961255	32961043	32961255	32959516	32959613	0,0,3	19,28,18	0,0,0	17,18,27	257	149	1	1.0	0.0,0.0,0.088	0.0,0.0,0.0	0.029
ENSMUSG00000041720	Pi4ka	16	-	17322987	17323070	17323036	17323070	17318482	17318553	73,70,78	4,0,1	100,100,156	0,3,4	198	149	1	1.0	0.932,1.0,0.983	1.0,0.962,0.967	-0.005
ENSMUSG00000052934	Fbxo31	8	-	121556119	121556351	121556241	121556351	121555205	121555359	2,8,2	43,52,70	1,6,4	54,45,64	271	149	1	1.0	0.025,0.078,0.015	0.01,0.068,0.033	0.002
ENSMUSG00000030611	Mrps11	7	+	78783572	78783686	78783572	78783680	78788674	78788773	12,11,11	102,93,132	15,9,14	164,146,147	155	149	1	1.0	0.102,0.102,0.074	0.081,0.056,0.084	0.019
ENSMUSG00000020818	Mfsd11	11	+	116861522	116861695	116861522	116861667	116863905	116863946	0,4,9	380,336,413	3,22,2	439,354,461	177	149	1	1.0	0.0,0.01,0.018	0.006,0.05,0.004	-0.011
ENSMUSG00000038930	Rccd1	7	-	80320091	80321181	80320861	80321181	80319245	80319341	56,64,55	0,1,0	67,57,50	0,0,0	919	149	1	1.0	1.0,0.912,1.0	1.0,1.0,1.0	-0.029
ENSMUSG00000038943	Prc1	7	+	80311069	80311180	80311069	80311171	80312216	80312327	83,85,69	2,4,3	103,110,116	0,7,0	158	149	1	1.0	0.975,0.952,0.956	1.0,0.937,1.0	-0.018
ENSMUSG00000038943	Prc1	7	+	80313031	80313208	80313031	80313131	80313526	80313568	63,63,58	2,2,0	104,124,85	3,4,2	226	149	1	1.0	0.954,0.954,1.0	0.958,0.953,0.966	0.01
ENSMUSG00000038943	Prc1	7	+	80313031	80313208	80313031	80313131	80313529	80313568	32,38,23	0,0,1	56,71,51	0,0,0	226	149	1	1.0	1.0,1.0,0.938	1.0,1.0,1.0	-0.021
ENSMUSG00000053158	Fes	7	-	80384190	80384287	80384239	80384287	80383833	80384017	325,293,347	1,2,2	436,316,485	0,3,4	198	149	1	1.0	0.996,0.991,0.992	1.0,0.988,0.989	0.001
ENSMUSG00000097277	2900076A07Rik	7	+	81523570	81523723	81523570	81523676	81528786	81528940	16,9,9	0,0,0	2,6,10	2,0,0	196	149	1	1.0	1.0,1.0,1.0	0.432,1.0,1.0	0.189
ENSMUSG00000045795	Whamm	7	+	81574545	81574719	81574545	81574702	81578150	81578301	28,28,29	0,2,2	24,11,26	1,1,1	166	149	1	1.0	1.0,0.926,0.929	0.956,0.908,0.959	0.011
ENSMUSG00000013787	Ehmt2	17	+	34908173	34908313	34908173	34908278	34908403	34908558	1,2,5	298,252,319	5,2,1	354,284,340	184	149	1	1.0	0.003,0.006,0.013	0.011,0.006,0.002	0.001
ENSMUSG00000029267	Mtf2	5	+	108069161	108069523	108069161	108069363	108073306	108073454	6,12,11	2,0,13	8,13,8	2,3,5	309	149	0.91145851656	1.0	0.591,1.0,0.29	0.659,0.676,0.436	0.037
ENSMUSG00000029267	Mtf2	5	+	108069161	108069523	108069161	108069363	108080824	108081023	5,11,11	9,2,14	8,12,8	6,10,8	309	149	1	1.0	0.211,0.726,0.275	0.391,0.367,0.325	0.043
ENSMUSG00000029267	Mtf2	5	+	108069161	108069523	108069161	108069363	108080921	108081023	6,11,11	0,0,0	8,12,8	0,0,1	309	149	1	1.0	1.0,1.0,1.0	1.0,1.0,0.794	0.069
ENSMUSG00000029267	Mtf2	5	+	108081136	108081222	108081136	108081218	108086998	108087094	0,1,0	26,40,53	0,1,0	34,45,60	153	149	1	1.0	0.0,0.024,0.0	0.0,0.021,0.0	0.001
ENSMUSG00000039318	Rab3gap2	1	+	185266900	185267074	185266900	185267014	185267172	185267279	116,169,143	35,36,32	130,131,234	22,19,67	209	149	1	1.0	0.703,0.77,0.761	0.808,0.831,0.713	-0.039
ENSMUSG00000039318	Rab3gap2	1	+	185275911	185277221	185275911	185275947	185278147	185278366	217,197,277	0,0,1	304,279,440	0,0,2	1423	149	1	1.0	1.0,1.0,0.967	1.0,1.0,0.958	0.003
ENSMUSG00000030619	Eed	7	-	89956254	89956413	89956343	89956413	89955530	89955604	117,123,102	46,48,67	169,116,183	63,48,73	238	149	1	1.0	0.614,0.616,0.488	0.627,0.602,0.611	-0.041
ENSMUSG00000072501	Phf20l1	15	+	66629799	66630966	66629799	66629981	66632705	66632901	75,68,85	4,4,5	54,49,82	2,0,0	1134	149	0.000377310059779	0.0669096506008	0.711,0.691,0.691	0.78,1.0,1.0	-0.229
ENSMUSG00000072501	Phf20l1	15	+	66630866	66631045	66630866	66630966	66632705	66632901	14,6,14	49,54,68	9,12,13	44,37,67	228	149	1	1.0	0.157,0.068,0.119	0.118,0.175,0.113	-0.021
ENSMUSG00000041328	Pcf11	7	-	92659404	92659888	92659797	92659888	92657307	92658866	52,29,58	28,23,29	28,53,64	30,24,31	542	149	1	1.0	0.338,0.257,0.355	0.204,0.378,0.362	0.002
ENSMUSG00000017288	Vps53	11	-	76163797	76163864	76163801	76163864	76138307	76138394	66,77,101	0,1,3	96,94,121	0,5,3	153	149	1	1.0	1.0,0.987,0.97	1.0,0.948,0.975	0.011
ENSMUSG00000070436	Serpinh1	7	-	99352881	99353114	99353052	99353114	99351823	99351867	4,13,17	4,14,20	13,5,37	16,5,34	320	149	1	1.0	0.318,0.302,0.284	0.274,0.318,0.336	-0.008
ENSMUSG00000030649	Anapc15	7	+	101897732	101897817	101897732	101897787	101897941	101898071	127,105,122	8,3,7	220,142,180	24,10,3	179	149	1	1.0	0.93,0.967,0.936	0.884,0.922,0.98	0.016
ENSMUSG00000030990	Pgap2	7	+	102235661	102235872	102235661	102235759	102236093	102236346	12,17,17	0,3,0	7,10,14	3,3,2	262	149	0.0179932672545	1.0	1.0,0.763,1.0	0.57,0.655,0.799	0.246
ENSMUSG00000030990	Pgap2	7	+	102236447	102236554	102236447	102236542	102237121	102237230	64,56,67	50,62,78	64,75,103	58,36,78	161	149	0.40094147805	1.0	0.542,0.455,0.443	0.505,0.658,0.55	-0.091
ENSMUSG00000055491	Pprc1	19	+	46062401	46062503	46062401	46062494	46062611	46065480	31,37,45	3,2,11	28,32,35	9,0,15	158	149	0.784258884656	1.0	0.907,0.946,0.794	0.746,1.0,0.688	0.071
ENSMUSG00000042289	Hsd3b7	7	+	127801074	127801363	127801074	127801246	127801460	127801616	77,30,54	327,264,367	72,57,67	373,239,402	266	149	1	1.0	0.117,0.06,0.076	0.098,0.118,0.085	-0.016
ENSMUSG00000042289	Hsd3b7	7	+	127801833	127802113	127801833	127801942	127802235	127802398	282,297,310	0,0,0	350,250,411	0,1,3	320	149	1	1.0	1.0,1.0,1.0	1.0,0.991,0.985	0.008
ENSMUSG00000042289	Hsd3b7	7	+	127802013	127802201	127802013	127802113	127802328	127802398	12,13,3	0,0,0	15,18,17	0,2,2	237	149	1	1.0	1.0,1.0,1.0	1.0,0.85,0.842	0.103
ENSMUSG00000044465	Fam160a2	7	-	105381375	105381577	105381398	105381577	105381079	105381242	20,14,21	31,41,31	21,8,19	54,25,69	172	149	0.366349105881	1.0	0.359,0.228,0.37	0.252,0.217,0.193	0.098
ENSMUSG00000044465	Fam160a2	7	-	105383780	105384572	105384374	105384572	105381079	105381242	224,174,210	0,0,0	233,212,274	0,0,3	743	149	1	1.0	1.0,1.0,1.0	1.0,1.0,0.948	0.017
ENSMUSG00000044465	Fam160a2	7	-	105383780	105384572	105384374	105384572	105381398	105381577	258,210,257	1,0,0	289,246,334	0,1,0	743	149	1	1.0	0.981,1.0,1.0	1.0,0.98,1.0	0.0
ENSMUSG00000044465	Fam160a2	7	-	105384945	105385151	105384987	105385151	105383780	105384572	27,31,35	24,15,27	56,25,36	18,14,31	191	149	0.817595931416	1.0	0.467,0.617,0.503	0.708,0.582,0.475	-0.059
ENSMUSG00000030890	Ilk	7	+	105741373	105741539	105741373	105741483	105741786	105741908	21,13,24	0,0,2	28,5,31	0,0,1	205	149	1	1.0	1.0,1.0,0.897	1.0,1.0,0.958	-0.02
ENSMUSG00000030890	Ilk	7	+	105741373	105741707	105741373	105741483	105741786	105741908	312,378,393	0,0,2	454,345,562	0,0,1	373	149	1	1.0	1.0,1.0,0.987	1.0,1.0,0.996	-0.003
ENSMUSG00000030890	Ilk	7	+	105741373	105741707	105741373	105741539	105741786	105741908	291,365,370	0,0,1	426,340,531	0,0,0	317	149	1	1.0	1.0,1.0,0.994	1.0,1.0,1.0	-0.002
ENSMUSG00000021218	Gdi2	13	+	3556313	3556520	3556313	3556512	3556933	3557044	0,0,1	1,0,0	0,0,1	0,2,0	157	149	1	1.0	0.0,NA,1.0	NA,0.0,1.0	0.0
ENSMUSG00000004562	Arhgef40	14	+	51994282	51994407	51994282	51994398	51994879	51995006	0,1,0	4,4,7	0,0,0	5,7,29	158	149	1	1.0	0.0,0.191,0.0	0.0,0.0,0.0	0.064
ENSMUSG00000004562	Arhgef40	14	+	51997612	51998039	51997612	51997847	51998143	51998230	0,0,0	2,5,16	1,0,4	11,6,30	341	149	1	1.0	0.0,0.0,0.0	0.038,0.0,0.055	-0.031
ENSMUSG00000030330	Ing4	6	+	125047210	125047325	125047210	125047316	125047478	125047587	18,24,30	4,4,0	42,17,41	0,0,8	158	149	1	1.0	0.809,0.85,1.0	1.0,1.0,0.829	-0.057
ENSMUSG00000030330	Ing4	6	+	125047210	125047325	125047210	125047316	125047481	125047587	175,127,180	57,68,91	200,121,205	82,65,85	158	149	1	1.0	0.743,0.638,0.651	0.697,0.637,0.695	0.001
ENSMUSG00000046364	Rpl27a	7	+	109519584	109519993	109519584	109519648	109520467	109520642	7115,7754,7877	17,6,13	10170,7565,10311	23,14,33	494	149	1	1.0	0.992,0.997,0.995	0.993,0.994,0.99	0.002
ENSMUSG00000066232	Ipo7	7	+	110048944	110049693	110048944	110049070	110050779	110050875	202,184,227	0,0,3	161,185,268	3,0,1	772	149	1	1.0	1.0,1.0,0.936	0.912,1.0,0.981	0.014
ENSMUSG00000028580	Pum1	4	+	130765920	130766055	130765920	130766049	130768815	130768953	47,52,45	34,41,38	37,21,76	36,26,46	155	149	1	1.0	0.571,0.549,0.532	0.497,0.437,0.614	0.035
ENSMUSG00000003033	Ap1m1	8	+	72253208	72253633	72253208	72253280	72255696	72255822	233,239,209	2,0,3	295,260,345	0,2,5	502	149	1	1.0	0.972,1.0,0.954	1.0,0.975,0.953	-0.001
ENSMUSG00000030759	Far1	7	+	113513860	113514028	113513860	113513937	113525987	113526038	0,2,10	53,61,74	1,0,15	65,80,104	240	149	1	1.0	0.0,0.02,0.077	0.009,0.0,0.082	0.002
ENSMUSG00000030980	Knop1	7	-	118852402	118853340	118852888	118853340	118850620	118850689	143,176,169	3,12,6	187,164,248	6,0,2	635	149	0.103340542319	1.0	0.918,0.775,0.869	0.88,1.0,0.967	-0.095
ENSMUSG00000044034	Npb	11	+	120608476	120608739	120608476	120608727	120608814	120609093	0,0,0	1,0,0	1,0,0	1,0,0	161	149	1	1.0	0.0,NA,NA	0.481,NA,NA	-0.481
ENSMUSG00000019978	Epb41l2	10	+	25501823	25502138	25501823	25501911	25504136	25504461	365,433,420	0,1,0	460,414,646	0,1,4	376	149	1	1.0	1.0,0.994,1.0	1.0,0.994,0.985	0.005
ENSMUSG00000032637	Atxn2l	7	-	126492757	126493001	126492811	126493001	126492443	126492608	32,41,41	15,11,38	63,36,47	30,25,35	203	149	1	1.0	0.61,0.732,0.442	0.607,0.514,0.496	0.056
ENSMUSG00000032637	Atxn2l	7	-	126492757	126493001	126492811	126493001	126492448	126492485	34,38,33	13,6,12	56,30,43	8,21,18	203	149	1	1.0	0.657,0.823,0.669	0.837,0.512,0.637	0.054
ENSMUSG00000030714	Sgf29	7	+	126671537	126671667	126671537	126671660	126671733	126671880	70,48,88	0,2,0	73,66,76	1,0,3	156	149	1	1.0	1.0,0.958,1.0	0.986,1.0,0.96	0.004
ENSMUSG00000007379	Dennd2c	3	+	103146511	103146560	103146511	103146556	103149040	103149222	2,1,0	11,8,5	0,0,0	5,9,9	153	149	1	1.0	0.15,0.109,0.0	0.0,0.0,0.0	0.086
ENSMUSG00000030822	Prr14	7	+	127473594	127473986	127473594	127473716	127474378	127474422	132,194,180	0,0,2	201,215,250	1,0,0	419	149	1	1.0	1.0,1.0,0.97	0.986,1.0,1.0	-0.005
ENSMUSG00000042423	Fbrs	7	+	127486859	127486898	127486859	127486889	127487264	127487336	4,0,0	160,164,192	0,0,0	177,122,259	158	149	1	1.0	0.023,0.0,0.0	0.0,0.0,0.0	0.008
[truncated: 129 more rows]
