# Supplementary material for: Pharmacological targeting of BMAL1 modulates circadian and immune pathways
Source: Nat Chem Biol. 2025 Mar 25;21(5):736–45. doi: 10.1038/s41589-025-01863-x (PMC12037410; doi:10.1038/s41589-025-01863-x)
Supplement: Supplementary file 15 — Statistical source data. [file 41589_2025_1863_MOESM15_ESM.zip › Alternative splicing - Novogene analysis/WT_AvsWT_C/WT_AvsWT_C_SE.xls]

GeneID	geneSymbol	chr	strand	exonStart_0base	exonEnd	upstreamES	upstreamEE	downstreamES	downstreamEE	IJC_SAMPLE_1	SJC_SAMPLE_1	IJC_SAMPLE_2	SJC_SAMPLE_2	IncFormLen	SkipFormLen	PValue	FDR	IncLevel1	IncLevel2	IncLevelDifference
ENSMUSG00000059326	Csf2ra	19	-	61225522	61225652	61225323	61225420	61225791	61225821	1988,1923,2183	0,2,0	2768,2201,3014	0,0,0	279	149	1	1.0	1.0,0.998,1.0	1.0,1.0,1.0	-0.001
ENSMUSG00000059326	Csf2ra	19	-	61225791	61225821	61225522	61225652	61225927	61226055	1357,1304,1510	9,9,4	1806,1455,2067	28,7,23	179	149	1	1.0	0.992,0.992,0.997	0.982,0.994,0.987	0.006
ENSMUSG00000059326	Csf2ra	19	-	61225927	61226055	61225522	61225652	61226214	61226384	1118,1098,1153	0,4,0	1404,1141,1628	7,0,7	277	149	1	1.0	1.0,0.993,1.0	0.991,1.0,0.992	0.003
ENSMUSG00000059326	Csf2ra	19	-	61225927	61226055	61225522	61225652	61226805	61226926	8,9,4	0,0,0	24,6,24	1,0,0	277	149	1	1.0	1.0,1.0,1.0	0.928,1.0,1.0	0.024
ENSMUSG00000059326	Csf2ra	19	-	61226214	61226384	61225522	61225652	61226805	61226926	131,149,163	0,0,0	273,148,218	1,0,0	319	149	1	1.0	1.0,1.0,1.0	0.992,1.0,1.0	0.003
ENSMUSG00000059326	Csf2ra	19	-	61226214	61226384	61225927	61226055	61226524	61226654	3281,3037,3291	0,0,0	4301,3252,4628	1,0,0	319	149	1	1.0	1.0,1.0,1.0	1.0,1.0,1.0	0.0
ENSMUSG00000059326	Csf2ra	19	-	61226214	61226384	61225927	61226055	61226805	61226926	1468,1451,1596	0,0,0	1954,1542,2169	1,1,2	319	149	1	1.0	1.0,1.0,1.0	0.999,0.999,0.998	0.001
ENSMUSG00000059326	Csf2ra	19	-	61226524	61226654	61225927	61226055	61226805	61226926	1152,1181,1296	0,0,0	1709,1327,1962	1,1,2	279	149	1	1.0	1.0,1.0,1.0	0.999,0.999,0.998	0.001
ENSMUSG00000059326	Csf2ra	19	-	61226524	61226654	61226214	61226384	61226805	61226926	2931,2741,2968	0,0,1	4010,3016,4388	0,0,0	279	149	1	1.0	1.0,1.0,0.999	1.0,1.0,1.0	-0.0
ENSMUSG00000059326	Csf2ra	19	-	61227271	61227365	61227029	61227184	61228338	61228418	2370,2309,2418	149,134,147	3177,2461,3417	187,176,197	243	149	1	1.0	0.907,0.914,0.91	0.912,0.896,0.914	0.003
ENSMUSG00000003228	Grk5	19	+	60987701	60987797	60889748	60890631	61031751	61031864	70,78,64	4,0,0	67,47,74	0,0,0	245	149	1	1.0	0.914,1.0,1.0	1.0,1.0,1.0	-0.029
ENSMUSG00000024991	Eif3a	19	-	60763064	60763264	60761115	60762304	60766333	60766995	1213,1265,1278	1,0,0	1466,1237,1717	0,0,1	349	149	1	1.0	0.998,1.0,1.0	1.0,1.0,0.999	-0.0
ENSMUSG00000024991	Eif3a	19	-	60764031	60764233	60763064	60763264	60766333	60766995	1568,1507,1606	0,0,1	1995,1597,2287	1,0,0	351	149	1	1.0	1.0,1.0,0.999	0.999,1.0,1.0	0.0
ENSMUSG00000024991	Eif3a	19	-	60768707	60768892	60767574	60767663	60769865	60770019	1157,1206,1392	0,0,0	1403,1288,1763	2,0,0	334	149	1	1.0	1.0,1.0,1.0	0.997,1.0,1.0	0.001
ENSMUSG00000024991	Eif3a	19	-	60769865	60770019	60768707	60768892	60771014	60771137	1020,1036,1098	0,1,2	1090,1082,1489	3,0,0	303	149	1	1.0	1.0,0.998,0.996	0.994,1.0,1.0	0.0
ENSMUSG00000024991	Eif3a	19	-	60773506	60773692	60772691	60773039	60773900	60774017	848,747,834	0,0,0	760,920,1216	0,1,0	335	149	1	1.0	1.0,1.0,1.0	1.0,0.998,1.0	0.001
ENSMUSG00000024991	Eif3a	19	-	60775750	60775855	60775292	60775391	60776625	60776797	398,409,459	0,0,0	323,434,681	0,0,2	254	149	1	1.0	1.0,1.0,1.0	1.0,1.0,0.995	0.002
ENSMUSG00000024991	Eif3a	19	-	60781353	60781517	60779357	60779557	60781884	60782021	625,632,763	2,13,7	524,607,947	4,6,15	313	149	1	1.0	0.993,0.959,0.981	0.984,0.98,0.968	0.0
ENSMUSG00000041362	Shtn1	19	-	58990188	58990381	58973357	58975208	58995017	58995138	431,415,433	0,0,0	518,442,688	0,0,2	342	149	1	1.0	1.0,1.0,1.0	1.0,1.0,0.993	0.002
ENSMUSG00000041362	Shtn1	19	-	59060630	59060683	59050833	59050894	59075454	59076069	115,92,135	0,2,0	113,117,155	0,0,0	202	149	1	1.0	1.0,0.971,1.0	1.0,1.0,1.0	-0.01
ENSMUSG00000025086	Trub1	19	+	57458089	57458188	57452905	57453196	57464369	57464425	31,43,53	0,2,4	35,40,62	1,0,0	248	149	1	1.0	1.0,0.928,0.888	0.955,1.0,1.0	-0.046
ENSMUSG00000025086	Trub1	19	+	57483580	57483653	57472698	57472780	57485072	57485212	30,44,58	0,0,1	53,53,73	1,0,0	222	149	1	1.0	1.0,1.0,0.975	0.973,1.0,1.0	0.001
ENSMUSG00000025086	Trub1	19	+	57487264	57487321	57485072	57485212	57488008	57491005	29,24,34	0,1,0	32,33,39	0,0,2	206	149	1	1.0	1.0,0.946,1.0	1.0,1.0,0.934	0.004
ENSMUSG00000033478	Fam160b1	19	+	57372939	57373044	57371153	57371323	57373279	57373402	50,66,109	0,0,5	78,93,133	6,6,5	254	149	0.714367664449	1.0	1.0,1.0,0.927	0.884,0.901,0.94	0.067
ENSMUSG00000033478	Fam160b1	19	+	57378548	57378842	57373279	57373402	57378978	57379175	180,93,148	1,1,0	141,154,236	0,0,0	443	149	1	1.0	0.984,0.969,1.0	1.0,1.0,1.0	-0.016
ENSMUSG00000033478	Fam160b1	19	+	57380599	57380714	57378978	57379175	57381231	57381424	34,29,39	0,2,0	21,35,31	0,0,0	264	149	1	1.0	1.0,0.891,1.0	1.0,1.0,1.0	-0.036
ENSMUSG00000033478	Fam160b1	19	+	57381071	57381148	57380599	57380714	57381231	57381424	91,61,87	0,0,0	76,74,110	1,0,0	226	149	1	1.0	1.0,1.0,1.0	0.98,1.0,1.0	0.007
ENSMUSG00000033478	Fam160b1	19	+	57381723	57381893	57381231	57381424	57382218	57382359	92,84,119	0,0,1	83,84,138	0,1,0	319	149	1	1.0	1.0,1.0,0.982	1.0,0.975,1.0	0.002
ENSMUSG00000035173	Ccdc186	19	-	56790918	56791046	56790530	56790629	56793295	56793506	0,1,2	0,1,0	0,0,3	0,0,0	277	149	1	1.0	NA,0.35,1.0	NA,NA,1.0	-0.325
ENSMUSG00000035173	Ccdc186	19	-	56791940	56792160	56787480	56791046	56793295	56793506	81,45,75	0,0,0	50,84,143	0,0,3	369	149	1	1.0	1.0,1.0,1.0	1.0,1.0,0.951	0.016
ENSMUSG00000035173	Ccdc186	19	-	56797443	56797633	56795089	56795170	56798566	56798822	61,71,80	0,0,0	62,83,94	0,0,1	339	149	1	1.0	1.0,1.0,1.0	1.0,1.0,0.976	0.008
ENSMUSG00000035173	Ccdc186	19	-	56800063	56800206	56798566	56798822	56800912	56800986	40,53,44	0,0,0	27,38,45	0,0,2	292	149	1	1.0	1.0,1.0,1.0	1.0,1.0,0.92	0.027
ENSMUSG00000035173	Ccdc186	19	-	56806965	56807085	56801884	56801989	56807977	56808190	28,41,40	0,0,3	27,42,12	0,0,0	269	149	1	1.0	1.0,1.0,0.881	1.0,1.0,1.0	-0.04
ENSMUSG00000035173	Ccdc186	19	-	56806965	56807085	56801884	56801989	56808060	56808190	15,20,13	0,0,1	6,21,12	3,0,0	269	149	1	1.0	1.0,1.0,0.878	0.526,1.0,1.0	0.117
ENSMUSG00000025078	Nhlrc2	19	+	56576154	56576284	56574757	56574879	56588169	56588269	65,93,62	0,0,0	64,84,128	1,0,0	279	149	1	1.0	1.0,1.0,1.0	0.972,1.0,1.0	0.009
ENSMUSG00000025078	Nhlrc2	19	+	56588169	56588269	56576154	56576284	56591575	56591807	81,94,70	0,0,0	64,78,147	0,2,0	249	149	1	1.0	1.0,1.0,1.0	1.0,0.959,1.0	0.014
ENSMUSG00000024985	Tcf7l2	19	+	55743072	55743197	55742775	55742842	55817763	55817865	43,49,42	0,0,0	39,38,59	0,3,0	274	149	1	1.0	1.0,1.0,1.0	1.0,0.873,1.0	0.042
ENSMUSG00000024985	Tcf7l2	19	+	55755013	55755082	55743072	55743197	55817763	55817865	17,18,20	16,18,18	9,15,28	17,18,24	218	149	0.942338666032	1.0	0.421,0.406,0.432	0.266,0.363,0.444	0.062
ENSMUSG00000024985	Tcf7l2	19	+	55817763	55817865	55755013	55755082	55908422	55908555	29,24,44	0,0,0	18,18,46	0,0,1	251	149	1	1.0	1.0,1.0,1.0	1.0,1.0,0.965	0.012
ENSMUSG00000024985	Tcf7l2	19	+	55863417	55863561	55817763	55817865	55908422	55908555	0,0,0	29,24,40	0,1,0	21,22,47	293	149	1	1.0	0.0,0.0,0.0	0.0,0.023,0.0	-0.008
ENSMUSG00000024985	Tcf7l2	19	+	55912558	55912645	55910578	55910681	55917353	55917479	43,16,26	0,0,3	33,39,43	0,4,10	236	149	0.0600789837413	1.0	1.0,1.0,0.845	1.0,0.86,0.731	0.085
ENSMUSG00000024985	Tcf7l2	19	+	55919510	55919618	55918884	55919044	55923895	55923944	49,53,41	0,0,0	40,26,60	0,1,0	257	149	1	1.0	1.0,1.0,1.0	1.0,0.938,1.0	0.021
ENSMUSG00000024985	Tcf7l2	19	+	55924529	55924580	55923895	55923944	55926683	55926756	5,6,7	0,6,2	4,1,2	4,0,0	200	149	0.399795089047	1.0	1.0,0.427,0.723	0.427,1.0,1.0	-0.092
ENSMUSG00000024985	Tcf7l2	19	+	55925976	55926049	55923895	55923944	55926683	55926756	0,0,0	0,6,2	3,3,3	4,0,0	222	149	1	1.0	NA,0.0,0.0	0.335,1.0,1.0	-0.778
ENSMUSG00000024985	Tcf7l2	19	+	55925976	55926049	55924529	55924580	55926683	55926756	8,9,5	0,1,1	11,7,16	0,0,0	222	149	1	1.0	1.0,0.858,0.77	1.0,1.0,1.0	-0.124
ENSMUSG00000024985	Tcf7l2	19	+	55925976	55926049	55924529	55924580	55931433	55933654	11,11,5	0,0,3	6,2,8	5,0,4	222	149	0.0188406099027	1.0	1.0,1.0,0.528	0.446,1.0,0.573	0.17
ENSMUSG00000024985	Tcf7l2	19	+	55926681	55926756	55925976	55926049	55931433	55933229	5,7,1	7,4,1	5,7,6	0,0,0	224	149	1.76676288044e-08	9.7818088849e-05	0.322,0.538,0.399	1.0,1.0,1.0	-0.58
ENSMUSG00000024985	Tcf7l2	19	+	55926683	55926756	55924529	55924580	55931433	55932209	5,8,2	0,0,3	5,7,6	5,0,4	222	149	0.0740110486343	1.0	1.0,1.0,0.309	0.402,1.0,0.502	0.135
ENSMUSG00000024985	Tcf7l2	19	+	55926683	55926756	55925976	55926049	55931433	55932209	9,9,2	7,4,1	9,12,13	0,0,0	222	149	3.76870672891e-07	0.00121716664988	0.463,0.602,0.573	1.0,1.0,1.0	-0.454
ENSMUSG00000024983	Vti1a	19	+	55321938	55321997	55316294	55316544	55328345	55328456	167,140,132	3,0,4	143,122,226	0,0,0	208	149	1	1.0	0.976,1.0,0.959	1.0,1.0,1.0	-0.022
ENSMUSG00000024983	Vti1a	19	+	55328345	55328456	55321938	55321997	55380941	55381019	172,131,144	0,0,0	155,135,218	2,2,0	260	149	1	1.0	1.0,1.0,1.0	0.978,0.975,1.0	0.016
ENSMUSG00000024983	Vti1a	19	+	55380941	55381019	55328345	55328456	55391783	55391868	115,128,118	0,0,0	137,136,179	0,0,1	227	149	1	1.0	1.0,1.0,1.0	1.0,1.0,0.992	0.003
ENSMUSG00000024983	Vti1a	19	+	55391783	55391868	55380941	55381019	55446177	55446979	56,38,54	1,0,0	56,43,60	0,1,3	234	149	1	1.0	0.973,1.0,1.0	1.0,0.965,0.927	0.027
ENSMUSG00000024983	Vti1a	19	+	55391783	55391868	55380941	55381019	55498510	55498581	104,128,145	1,0,0	161,138,184	0,0,0	234	149	1	1.0	0.985,1.0,1.0	1.0,1.0,1.0	-0.005
ENSMUSG00000024983	Vti1a	19	+	55431232	55431294	55391783	55391868	55446177	55446979	0,0,0	16,9,5	0,0,1	8,6,13	211	149	1	1.0	0.0,0.0,0.0	0.0,0.0,0.052	-0.017
ENSMUSG00000024983	Vti1a	19	+	55499242	55499304	55498510	55498581	55623816	55626561	131,94,130	0,8,0	114,106,172	2,0,0	211	149	1	1.0	1.0,0.892,1.0	0.976,1.0,1.0	-0.028
ENSMUSG00000024982	Zdhhc6	19	-	55298694	55298888	55289585	55289684	55302557	55302604	215,143,172	2,2,0	266,159,257	1,1,1	343	149	1	1.0	0.979,0.969,1.0	0.991,0.986,0.991	-0.007
ENSMUSG00000024982	Zdhhc6	19	-	55302557	55302604	55298300	55298888	55302690	55302836	193,147,159	0,1,1	251,151,274	0,1,0	196	149	1	1.0	1.0,0.991,0.992	1.0,0.991,1.0	-0.003
ENSMUSG00000024982	Zdhhc6	19	-	55303696	55303738	55302511	55302836	55304409	55304449	184,190,186	0,0,1	235,184,240	1,0,0	191	149	1	1.0	1.0,1.0,0.993	0.995,1.0,1.0	-0.001
ENSMUSG00000024982	Zdhhc6	19	-	55309742	55309904	55308903	55308957	55311624	55311784	274,299,303	0,0,0	354,239,349	2,0,2	311	149	1	1.0	1.0,1.0,1.0	0.988,1.0,0.988	0.008
ENSMUSG00000024981	Acsl5	19	+	55288804	55288900	55287827	55287962	55291145	55291218	478,521,627	0,0,0	680,554,832	0,0,1	245	149	1	1.0	1.0,1.0,1.0	1.0,1.0,0.998	0.001
ENSMUSG00000024981	Acsl5	19	+	55288804	55288900	55287827	55287962	55291417	55291506	131,159,169	0,0,0	195,168,249	2,0,0	245	149	1	1.0	1.0,1.0,1.0	0.983,1.0,1.0	0.006
ENSMUSG00000024981	Acsl5	19	+	55291145	55291218	55287827	55287962	55291417	55291506	159,188,227	0,0,0	219,201,305	2,0,0	222	149	1	1.0	1.0,1.0,1.0	0.987,1.0,1.0	0.004
ENSMUSG00000024981	Acsl5	19	+	55291145	55291218	55288804	55288900	55291417	55291506	506,549,684	0,0,0	705,587,888	0,0,2	222	149	1	1.0	1.0,1.0,1.0	1.0,1.0,0.997	0.001
ENSMUSG00000024981	Acsl5	19	+	55291772	55291889	55291417	55291506	55293586	55293730	532,653,695	0,0,0	801,632,980	0,0,1	266	149	1	1.0	1.0,1.0,1.0	1.0,1.0,0.998	0.001
ENSMUSG00000024981	Acsl5	19	+	55294832	55294904	55294201	55294303	55295372	55295522	677,762,711	0,1,0	951,784,1044	1,0,0	221	149	1	1.0	1.0,0.998,1.0	0.998,1.0,1.0	0.0
ENSMUSG00000024981	Acsl5	19	+	55295372	55295522	55294832	55294904	55296365	55297720	819,866,939	0,0,0	1246,1069,1304	2,0,0	299	149	1	1.0	1.0,1.0,1.0	0.997,1.0,1.0	0.001
ENSMUSG00000024978	Gpam	19	-	55072711	55072770	55069733	55071046	55074570	55074760	21,18,21	3,2,0	14,26,34	3,0,4	208	149	1	1.0	0.834,0.866,1.0	0.77,1.0,0.859	0.024
ENSMUSG00000024978	Gpam	19	-	55091135	55091249	55088797	55088944	55096120	55096243	7,10,22	0,0,0	7,3,22	4,0,0	263	149	1	1.0	1.0,1.0,1.0	0.498,1.0,1.0	0.167
ENSMUSG00000024978	Gpam	19	-	55093918	55093992	55091135	55091249	55096120	55096243	9,10,20	0,1,0	20,28,24	0,0,0	223	149	1	1.0	1.0,0.87,1.0	1.0,1.0,1.0	-0.043
ENSMUSG00000024976	Shoc2	19	+	54017548	54017679	54003008	54003146	54026349	54026538	138,157,176	0,0,0	119,125,270	1,0,0	280	149	1	1.0	1.0,1.0,1.0	0.984,1.0,1.0	0.005
ENSMUSG00000024976	Shoc2	19	+	54026349	54026538	54017548	54017679	54029468	54029606	92,99,132	0,1,0	87,93,181	0,0,0	338	149	1	1.0	1.0,0.978,1.0	1.0,1.0,1.0	-0.007
ENSMUSG00000024976	Shoc2	19	+	54027717	54027840	54026349	54026538	54029468	54029606	76,94,130	0,0,11	125,112,196	0,0,0	272	149	1	1.0	1.0,1.0,0.866	1.0,1.0,1.0	-0.045
ENSMUSG00000024975	Pdcd4	19	+	53919614	53919836	53912811	53912925	53921217	53921315	242,194,228	0,0,0	287,220,290	0,1,0	371	149	1	1.0	1.0,1.0,1.0	1.0,0.989,1.0	0.004
ENSMUSG00000024975	Pdcd4	19	+	53921217	53921315	53919614	53919836	53922016	53922131	154,128,118	0,1,0	171,129,211	0,0,2	247	149	1	1.0	1.0,0.987,1.0	1.0,1.0,0.985	0.001
ENSMUSG00000024975	Pdcd4	19	+	53927193	53927333	53926534	53926645	53929082	53929192	110,106,99	0,0,0	149,84,137	0,1,0	289	149	1	1.0	1.0,1.0,1.0	1.0,0.977,1.0	0.008
ENSMUSG00000024975	Pdcd4	19	+	53929082	53929192	53927193	53927333	53929716	53929861	50,30,35	0,0,0	60,40,38	0,0,2	259	149	1	1.0	1.0,1.0,1.0	1.0,1.0,0.916	0.028
ENSMUSG00000025026	Add3	19	+	53203413	53203475	53142755	53143089	53216800	53217015	4,0,0	31,27,28	1,1,0	30,49,67	211	149	1	1.0	0.084,0.0,0.0	0.023,0.014,0.0	0.016
ENSMUSG00000025026	Add3	19	+	53216800	53217015	53140444	53140714	53226590	53226729	73,81,98	0,0,0	60,126,141	0,0,1	364	149	1	1.0	1.0,1.0,1.0	1.0,1.0,0.983	0.006
ENSMUSG00000025026	Add3	19	+	53236593	53236851	53234778	53234961	53238402	53238522	171,169,227	0,0,0	213,234,306	0,0,3	407	149	1	1.0	1.0,1.0,1.0	1.0,1.0,0.974	0.009
ENSMUSG00000025026	Add3	19	+	53244309	53244405	53242503	53242627	53244997	53247399	33,36,31	67,47,56	39,59,57	72,53,114	245	149	1	1.0	0.23,0.318,0.252	0.248,0.404,0.233	-0.028
ENSMUSG00000025050	Pcgf6	19	-	47037237	47037324	47033618	47034685	47040043	47040142	54,47,40	0,0,0	65,54,77	1,0,0	236	149	1	1.0	1.0,1.0,1.0	0.976,1.0,1.0	0.008
ENSMUSG00000025050	Pcgf6	19	-	47040043	47040142	47033618	47034685	47042765	47042793	19,13,10	0,0,1	18,15,9	0,0,0	248	149	1	1.0	1.0,1.0,0.857	1.0,1.0,1.0	-0.048
ENSMUSG00000025050	Pcgf6	19	-	47045809	47045918	47042765	47042793	47047946	47048006	36,27,18	0,1,0	23,35,28	0,1,0	258	149	1	1.0	1.0,0.94,1.0	1.0,0.953,1.0	-0.004
ENSMUSG00000064105	Cnnm2	19	+	46871655	46871721	46868537	46868631	46877207	46877392	6,0,0	30,19,39	0,2,10	41,20,28	215	149	1	1.0	0.122,0.0,0.0	0.0,0.065,0.198	-0.047
ENSMUSG00000003559	As3mt	19	+	46708967	46709118	46708069	46708197	46709546	46709683	32,40,58	0,0,0	53,53,70	0,1,0	300	149	1	1.0	1.0,1.0,1.0	1.0,0.963,1.0	0.012
ENSMUSG00000003559	As3mt	19	+	46709546	46709683	46708069	46708197	46712220	46712290	11,25,13	0,0,0	26,20,32	3,0,0	286	149	1	1.0	1.0,1.0,1.0	0.819,1.0,1.0	0.06
ENSMUSG00000047731	Wbp1l	19	+	46606711	46606759	46599113	46599293	46644352	46644455	192,220,205	56,47,42	185,192,292	46,35,62	197	149	1	1.0	0.722,0.78,0.787	0.753,0.806,0.781	-0.017
ENSMUSG00000047731	Wbp1l	19	+	46624309	46624533	46606711	46606759	46644352	46644455	0,0,0	155,164,153	0,0,2	132,141,224	373	149	1	1.0	0.0,0.0,0.0	0.0,0.0,0.004	-0.001
ENSMUSG00000047731	Wbp1l	19	+	46644352	46644455	46606711	46606759	46652473	46652522	327,333,349	0,0,2	282,312,467	1,0,0	252	149	1	1.0	1.0,1.0,0.99	0.994,1.0,1.0	-0.001
ENSMUSG00000025035	Arl3	19	-	46551572	46551689	46543481	46543532	46558237	46558381	269,270,248	0,0,0	340,271,338	1,0,0	266	149	1	1.0	1.0,1.0,1.0	0.995,1.0,1.0	0.002
ENSMUSG00000025228	Actr1a	19	-	46378607	46378648	46376813	46378469	46379581	46379756	88,94,140	0,2,0	118,89,119	0,0,0	190	149	1	1.0	1.0,0.974,1.0	1.0,1.0,1.0	-0.009
ENSMUSG00000025228	Actr1a	19	-	46379412	46379474	46378607	46378648	46379581	46379756	450,492,491	0,1,2	491,366,658	0,0,7	211	149	1	1.0	1.0,0.997,0.994	1.0,1.0,0.985	0.002
ENSMUSG00000025228	Actr1a	19	-	46385012	46385088	46384219	46384345	46387451	46387516	619,585,728	0,0,0	563,642,848	2,0,0	225	149	1	1.0	1.0,1.0,1.0	0.995,1.0,1.0	0.002
ENSMUSG00000025228	Actr1a	19	-	46387451	46387516	46385012	46385088	46395629	46395735	510,466,598	2,0,0	420,494,680	1,0,0	214	149	1	1.0	0.994,1.0,1.0	0.997,1.0,1.0	-0.001
ENSMUSG00000025224	Gbf1	19	+	46163519	46163625	46152508	46152792	46170656	46170723	48,62,85	1,0,0	32,58,105	0,0,0	255	149	1	1.0	0.966,1.0,1.0	1.0,1.0,1.0	-0.011
ENSMUSG00000025224	Gbf1	19	+	46265586	46265727	46265177	46265367	46266024	46266113	88,66,126	0,0,2	98,107,148	0,0,0	290	149	1	1.0	1.0,1.0,0.97	1.0,1.0,1.0	-0.01
ENSMUSG00000025224	Gbf1	19	+	46270257	46270351	46269744	46269981	46270673	46270850	101,65,72	3,0,4	117,81,138	1,1,1	243	149	1	1.0	0.954,1.0,0.917	0.986,0.98,0.988	-0.028
ENSMUSG00000025224	Gbf1	19	+	46284004	46284118	46283621	46283723	46284249	46284430	141,139,146	0,0,0	186,158,166	0,0,1	263	149	1	1.0	1.0,1.0,1.0	1.0,1.0,0.989	0.004
ENSMUSG00000025224	Gbf1	19	+	46284249	46284430	46284004	46284118	46284704	46284833	186,186,189	0,0,0	250,183,222	1,0,0	330	149	1	1.0	1.0,1.0,1.0	0.991,1.0,1.0	0.003
ENSMUSG00000025223	Ldb1	19	-	46035923	46035999	46035734	46035837	46044829	46044914	76,72,107	0,0,0	104,87,152	0,0,2	225	149	1	1.0	1.0,1.0,1.0	1.0,1.0,0.981	0.006
ENSMUSG00000041035	Gm17018	19	+	45564910	45564991	45560614	45560707	45571884	45572009	126,124,134	0,0,0	201,136,195	0,0,1	230	149	1	1.0	1.0,1.0,1.0	1.0,1.0,0.992	0.003
ENSMUSG00000041035	Gm17018	19	+	45576992	45577095	45572404	45572538	45577470	45578279	127,163,156	0,0,1	205,194,212	1,0,3	252	149	1	1.0	1.0,1.0,0.989	0.992,1.0,0.977	0.007
ENSMUSG00000025218	Poll	19	-	45555921	45556095	45555090	45555219	45557714	45558032	38,74,61	0,0,0	66,26,57	0,1,0	323	149	1	1.0	1.0,1.0,1.0	1.0,0.923,1.0	0.026
ENSMUSG00000025217	Btrc	19	+	45406544	45406586	45363751	45363886	45423132	45423240	15,12,5	20,14,10	12,8,11	10,15,27	191	149	1	1.0	0.369,0.401,0.281	0.484,0.294,0.241	0.011
ENSMUSG00000025217	Btrc	19	+	45406544	45406586	45363751	45363886	45456532	45456610	3,2,0	6,2,0	1,0,13	1,0,0	191	149	1	1.0	0.281,0.438,NA	0.438,NA,1.0	-0.359
ENSMUSG00000025217	Btrc	19	+	45423132	45423240	45363750	45363886	45456532	45456610	45,29,27	6,2,0	17,33,51	1,0,0	257	149	0.515446772704	1.0	0.813,0.894,1.0	0.908,1.0,1.0	-0.067
ENSMUSG00000025217	Btrc	19	+	45423132	45423240	45363750	45363886	45471014	45471104	14,12,9	0,3,0	9,15,27	0,0,0	257	149	1	1.0	1.0,0.699,1.0	1.0,1.0,1.0	-0.1
ENSMUSG00000025217	Btrc	19	+	45423132	45423240	45406544	45406586	45456532	45456610	37,24,22	0,0,0	19,29,36	0,0,11	257	149	0.308528683168	1.0	1.0,1.0,1.0	1.0,1.0,0.655	0.115
ENSMUSG00000025217	Btrc	19	+	45456532	45456610	45363832	45363886	45471014	45471104	23,17,8	0,3,0	11,15,19	0,0,0	227	149	1	1.0	1.0,0.788,1.0	1.0,1.0,1.0	-0.071
ENSMUSG00000025217	Btrc	19	+	45456532	45456610	45423132	45423240	45471014	45471104	55,35,25	0,0,0	26,43,53	2,9,8	227	149	0.000262996151192	0.124703078635	1.0,1.0,1.0	0.895,0.758,0.813	0.178
ENSMUSG00000025217	Btrc	19	+	45471014	45471104	45456532	45456610	45502931	45503068	53,42,29	0,0,6	34,42,69	0,2,1	239	149	1	1.0	1.0,1.0,0.751	1.0,0.929,0.977	-0.052
ENSMUSG00000025217	Btrc	19	+	45515857	45516107	45514007	45514126	45517014	45517133	134,101,133	0,2,0	153,99,158	0,0,0	399	149	1	1.0	1.0,0.95,1.0	1.0,1.0,1.0	-0.017
ENSMUSG00000035342	Lzts2	19	+	45021386	45021836	45015209	45015313	45023541	45024204	34,53,67	0,0,0	79,54,140	2,0,0	599	149	1	1.0	1.0,1.0,1.0	0.908,1.0,1.0	0.031
ENSMUSG00000035342	Lzts2	19	+	45021386	45021836	45015209	45015313	45024718	45024979	23,38,56	0,0,0	42,39,114	0,2,0	599	149	1	1.0	1.0,1.0,1.0	1.0,0.829,1.0	0.057
ENSMUSG00000035342	Lzts2	19	+	45023541	45024204	45015209	45015313	45024718	45024979	48,76,102	0,0,0	90,69,194	0,2,0	812	149	1	1.0	1.0,1.0,1.0	1.0,0.864,1.0	0.045
ENSMUSG00000035342	Lzts2	19	+	45023541	45024204	45021386	45021836	45024718	45024979	59,91,113	0,0,0	125,85,220	0,1,0	812	149	1	1.0	1.0,1.0,1.0	1.0,0.94,1.0	0.02
ENSMUSG00000025204	Ndufb8	19	-	44553668	44553768	44552621	44552853	44554930	44554986	1371,1422,1533	0,0,3	2136,1569,2333	0,0,0	249	149	1	1.0	1.0,1.0,0.997	1.0,1.0,1.0	-0.001
ENSMUSG00000057506	Bloc1s2	19	-	44145940	44146057	44143020	44143140	44146358	44146446	244,274,359	0,0,2	392,306,355	0,0,4	266	149	1	1.0	1.0,1.0,0.99	1.0,1.0,0.98	0.003
ENSMUSG00000025199	Chuk	19	-	44075430	44075530	44073334	44074540	44077245	44077379	163,183,169	0,0,1	216,146,213	0,2,0	249	149	1	1.0	1.0,1.0,0.99	1.0,0.978,1.0	0.004
ENSMUSG00000025199	Chuk	19	-	44077245	44077379	44075430	44075530	44078292	44078440	193,214,181	0,1,0	215,191,266	0,0,0	283	149	1	1.0	1.0,0.991,1.0	1.0,1.0,1.0	-0.003
ENSMUSG00000025199	Chuk	19	-	44077245	44077379	44075430	44075530	44078888	44078985	77,109,85	0,0,0	122,73,113	0,0,1	283	149	1	1.0	1.0,1.0,1.0	1.0,1.0,0.983	0.006
ENSMUSG00000025199	Chuk	19	-	44077262	44077379	44075430	44075530	44078292	44078440	138,106,118	0,1,0	107,123,174	0,0,0	266	149	1	1.0	1.0,0.983,1.0	1.0,1.0,1.0	-0.006
ENSMUSG00000025199	Chuk	19	-	44077262	44077379	44075430	44075530	44078888	44078985	26,16,32	0,0,0	25,21,37	0,0,1	266	149	1	1.0	1.0,1.0,1.0	1.0,1.0,0.954	0.015
ENSMUSG00000025199	Chuk	19	-	44078292	44078440	44075430	44075530	44078888	44078985	122,100,109	0,0,0	107,91,151	0,0,1	297	149	1	1.0	1.0,1.0,1.0	1.0,1.0,0.987	0.004
ENSMUSG00000025199	Chuk	19	-	44078292	44078440	44076937	44077379	44078888	44078985	248,206,216	0,0,1	208,213,312	0,0,0	297	149	1	1.0	1.0,1.0,0.991	1.0,1.0,1.0	-0.003
ENSMUSG00000025199	Chuk	19	-	44086907	44087059	44084416	44084478	44087915	44088039	176,170,151	0,2,1	163,146,226	1,3,1	301	149	1	1.0	1.0,0.977,0.987	0.988,0.96,0.991	0.008
ENSMUSG00000025199	Chuk	19	-	44090932	44091127	44088674	44088777	44096223	44096359	223,194,197	0,0,1	186,229,322	2,0,0	344	149	1	1.0	1.0,1.0,0.988	0.976,1.0,1.0	0.004
ENSMUSG00000025199	Chuk	19	-	44100149	44100219	44098584	44098673	44101736	44101851	161,154,163	0,0,1	112,103,215	0,0,0	219	149	1	1.0	1.0,1.0,0.991	1.0,1.0,1.0	-0.003
ENSMUSG00000025199	Chuk	19	-	44101736	44101851	44100149	44100219	44103657	44103752	206,190,199	0,2,1	133,136,271	0,0,0	264	149	1	1.0	1.0,0.982,0.991	1.0,1.0,1.0	-0.009
ENSMUSG00000025184	R3hcc1l	19	+	42576025	42576201	42562551	42564341	42581919	42581990	93,115,128	0,2,0	135,105,169	0,0,0	325	149	1	1.0	1.0,0.963,1.0	1.0,1.0,1.0	-0.012
ENSMUSG00000025184	R3hcc1l	19	+	42581919	42581990	42576025	42576201	42582824	42582920	38,64,69	3,6,1	82,44,98	3,0,6	220	149	1	1.0	0.896,0.878,0.979	0.949,1.0,0.917	-0.038
ENSMUSG00000025184	R3hcc1l	19	+	42581919	42581990	42576025	42576201	42583402	42583543	34,41,40	9,6,6	45,32,52	3,1,6	220	149	0.175029007994	1.0	0.719,0.822,0.819	0.91,0.956,0.854	-0.12
ENSMUSG00000025184	R3hcc1l	19	+	42582824	42582920	42576025	42576201	42583402	42583543	34,39,27	9,6,6	47,16,48	3,1,6	245	149	0.143098179263	1.0	0.697,0.798,0.732	0.905,0.907,0.83	-0.138
ENSMUSG00000025184	R3hcc1l	19	+	42582824	42582920	42581919	42581990	42583402	42583543	56,73,66	21,18,11	99,39,101	16,11,13	245	149	0.605639620838	1.0	0.619,0.712,0.785	0.79,0.683,0.825	-0.061
ENSMUSG00000025178	Pi4k2a	19	+	42100636	42100837	42090434	42090936	42104857	42104989	504,469,640	0,0,0	556,571,826	1,0,0	350	149	1	1.0	1.0,1.0,1.0	0.996,1.0,1.0	0.001
ENSMUSG00000025178	Pi4k2a	19	+	42115036	42115136	42113042	42113104	42115884	42116018	450,461,528	0,0,2	473,493,707	3,0,5	249	149	1	1.0	1.0,1.0,0.994	0.99,1.0,0.988	0.005
ENSMUSG00000025178	Pi4k2a	19	+	42115036	42115136	42113042	42113104	42116506	42116566	183,190,228	0,0,0	191,199,284	0,0,2	249	149	1	1.0	1.0,1.0,1.0	1.0,1.0,0.988	0.004
ENSMUSG00000025178	Pi4k2a	19	+	42115884	42116018	42113042	42113104	42116506	42116566	257,223,260	0,0,0	285,256,371	0,0,2	283	149	1	1.0	1.0,1.0,1.0	1.0,1.0,0.99	0.003
ENSMUSG00000025178	Pi4k2a	19	+	42115884	42116018	42115036	42115136	42116506	42116566	524,494,560	0,0,2	564,549,788	0,0,0	283	149	1	1.0	1.0,1.0,0.993	1.0,1.0,1.0	-0.002
ENSMUSG00000025178	Pi4k2a	19	+	42115884	42116018	42115036	42115136	42119792	42122218	253,257,291	0,0,3	259,281,417	2,1,7	283	149	1	1.0	1.0,1.0,0.981	0.986,0.993,0.969	0.011
ENSMUSG00000025178	Pi4k2a	19	+	42116506	42116566	42115036	42115136	42119792	42122218	93,68,133	0,0,3	117,99,151	2,1,7	209	149	1	1.0	1.0,1.0,0.969	0.977,0.986,0.939	0.022
ENSMUSG00000025178	Pi4k2a	19	+	42116506	42116566	42115884	42116018	42119792	42122218	367,306,404	5,5,6	425,381,527	2,14,10	209	149	1	1.0	0.981,0.978,0.98	0.993,0.951,0.974	0.007
ENSMUSG00000025159	Mms19	19	-	41945328	41945388	41944656	41944757	41945458	41945601	100,111,126	0,0,0	177,119,181	1,0,1	209	149	1	1.0	1.0,1.0,1.0	0.992,1.0,0.992	0.005
ENSMUSG00000025159	Mms19	19	-	41945458	41945601	41945328	41945388	41945732	41945815	58,68,79	0,0,0	116,79,105	0,0,1	292	149	1	1.0	1.0,1.0,1.0	1.0,1.0,0.982	0.006
ENSMUSG00000025159	Mms19	19	-	41945458	41945623	41945328	41945388	41945732	41945815	144,166,177	0,0,0	322,242,279	0,0,1	314	149	1	1.0	1.0,1.0,1.0	1.0,1.0,0.993	0.002
ENSMUSG00000025159	Mms19	19	-	41946916	41947103	41945732	41945815	41947689	41947746	192,182,153	1,0,0	296,189,254	0,0,5	336	149	1	1.0	0.988,1.0,1.0	1.0,1.0,0.957	0.01
ENSMUSG00000025159	Mms19	19	-	41948215	41948316	41947689	41947746	41949454	41949581	103,94,96	0,0,0	167,99,157	0,0,2	250	149	1	1.0	1.0,1.0,1.0	1.0,1.0,0.979	0.007
ENSMUSG00000025159	Mms19	19	-	41949454	41949581	41947689	41947746	41949768	41949837	48,43,50	3,0,0	56,48,96	0,0,0	276	149	1	1.0	0.896,1.0,1.0	1.0,1.0,1.0	-0.035
ENSMUSG00000025159	Mms19	19	-	41952406	41952562	41950751	41950851	41953668	41953818	171,169,160	0,0,0	173,194,223	1,0,0	305	149	1	1.0	1.0,1.0,1.0	0.988,1.0,1.0	0.004
ENSMUSG00000025159	Mms19	19	-	41954732	41954858	41954465	41954547	41955117	41955138	129,82,132	2,0,0	137,122,138	0,0,2	275	149	1	1.0	0.972,1.0,1.0	1.0,1.0,0.974	-0.001
ENSMUSG00000025159	Mms19	19	-	41955418	41955573	41955117	41955196	41955822	41955961	127,132,141	0,0,0	190,158,209	0,0,2	304	149	1	1.0	1.0,1.0,1.0	1.0,1.0,0.981	0.006
ENSMUSG00000025159	Mms19	19	-	41955418	41955596	41955117	41955196	41955822	41955961	70,58,79	0,0,0	100,78,93	0,0,2	327	149	1	1.0	1.0,1.0,1.0	1.0,1.0,0.955	0.015
ENSMUSG00000025159	Mms19	19	-	41955822	41955961	41955418	41955573	41956508	41956586	110,110,124	0,0,0	172,142,208	2,3,0	288	149	1	1.0	1.0,1.0,1.0	0.978,0.961,1.0	0.02
ENSMUSG00000025159	Mms19	19	-	41955822	41955983	41955418	41955573	41956508	41956586	63,74,67	0,0,0	91,80,118	2,3,0	310	149	1	1.0	1.0,1.0,1.0	0.956,0.928,1.0	0.039
ENSMUSG00000025159	Mms19	19	-	41963862	41963937	41963400	41963470	41966213	41966314	17,18,22	0,0,0	27,22,42	0,1,1	224	149	1	1.0	1.0,1.0,1.0	1.0,0.936,0.965	0.033
ENSMUSG00000025159	Mms19	19	-	41964317	41964403	41963400	41963470	41966213	41966314	43,25,56	0,0,0	36,27,57	0,1,1	235	149	1	1.0	1.0,1.0,1.0	1.0,0.945,0.973	0.027
ENSMUSG00000025159	Mms19	19	-	41964317	41964403	41963862	41963937	41966213	41966314	95,63,104	0,0,1	68,81,136	0,0,0	235	149	1	1.0	1.0,1.0,0.985	1.0,1.0,1.0	-0.005
ENSMUSG00000025159	Mms19	19	-	41969702	41969751	41966213	41966314	41980998	41981114	58,71,119	0,0,0	93,88,147	0,1,0	198	149	1	1.0	1.0,1.0,1.0	1.0,0.985,1.0	0.005
ENSMUSG00000025157	Zdhhc16	19	+	41938022	41938217	41937602	41937850	41938363	41938452	202,219,269	0,1,0	326,223,301	0,0,0	344	149	1	1.0	1.0,0.99,1.0	1.0,1.0,1.0	-0.003
ENSMUSG00000025157	Zdhhc16	19	+	41938807	41938836	41938363	41938452	41939687	41939733	14,24,7	2,0,0	24,30,16	0,0,0	178	149	1	1.0	0.854,1.0,1.0	1.0,1.0,1.0	-0.049
ENSMUSG00000025157	Zdhhc16	19	+	41939687	41939733	41938363	41938452	41939856	41939904	4,6,6	0,0,0	5,7,13	0,1,0	195	149	1	1.0	1.0,1.0,1.0	1.0,0.842,1.0	0.053
ENSMUSG00000025157	Zdhhc16	19	+	41939856	41939904	41938363	41938452	41940649	41940713	5,0,6	0,1,0	8,20,14	0,0,2	197	149	1	1.0	1.0,0.0,1.0	1.0,1.0,0.841	-0.28
ENSMUSG00000025157	Zdhhc16	19	+	41939856	41939904	41939599	41939733	41940649	41940713	16,4,34	53,57,42	25,46,63	63,70,78	197	149	0.162312934317	1.0	0.186,0.05,0.38	0.231,0.332,0.379	-0.109
ENSMUSG00000025157	Zdhhc16	19	+	41941515	41941639	41940003	41940735	41941935	41942006	165,161,189	2,2,3	211,219,312	0,0,0	273	149	1	1.0	0.978,0.978,0.972	1.0,1.0,1.0	-0.024
ENSMUSG00000025157	Zdhhc16	19	+	41942129	41942224	41941935	41942006	41943581	41943596	7,11,6	97,111,116	12,11,11	133,100,123	244	149	1	1.0	0.042,0.057,0.031	0.052,0.063,0.052	-0.012
ENSMUSG00000035049	Rrp12	19	-	41868769	41868819	41866705	41866772	41870809	41870935	25,38,45	0,0,0	64,54,64	1,0,0	199	149	1	1.0	1.0,1.0,1.0	0.98,1.0,1.0	0.007
ENSMUSG00000035049	Rrp12	19	-	41874235	41874341	41873742	41873850	41874528	41874609	51,28,49	0,0,1	85,61,107	2,0,0	255	149	1	1.0	1.0,1.0,0.966	0.961,1.0,1.0	0.002
ENSMUSG00000035049	Rrp12	19	-	41874528	41874609	41873742	41873850	41874716	41874875	19,13,8	0,0,0	20,23,29	0,0,1	230	149	1	1.0	1.0,1.0,1.0	1.0,1.0,0.949	0.017
ENSMUSG00000035049	Rrp12	19	-	41878028	41878093	41877783	41877946	41880101	41880223	24,23,51	0,0,2	49,27,34	0,0,0	214	149	1	1.0	1.0,1.0,0.947	1.0,1.0,1.0	-0.018
ENSMUSG00000035049	Rrp12	19	-	41882158	41882273	41880358	41880501	41883422	41883520	25,37,40	0,0,1	35,27,44	0,0,0	264	149	1	1.0	1.0,1.0,0.958	1.0,1.0,1.0	-0.014
ENSMUSG00000025019	Lcor	19	+	41545874	41546007	41528560	41528640	41552448	41552736	39,24,21	0,0,0	25,22,28	2,0,0	282	149	1	1.0	1.0,1.0,1.0	0.869,1.0,1.0	0.044
ENSMUSG00000025019	Lcor	19	+	41552448	41552736	41545874	41546007	41555607	41555701	66,36,47	2,0,0	29,30,38	0,0,0	437	149	1	1.0	0.918,1.0,1.0	1.0,1.0,1.0	-0.027
ENSMUSG00000025017	Pik3ap1	19	-	41287469	41287625	41274217	41274353	41296303	41296509	27,31,53	0,0,0	79,44,82	0,0,7	305	149	1	1.0	1.0,1.0,1.0	1.0,1.0,0.851	0.05
ENSMUSG00000025017	Pik3ap1	19	-	41287469	41287625	41283079	41283150	41292752	41292825	1769,1716,1901	0,1,0	2547,2108,3065	0,3,0	305	149	1	1.0	1.0,0.999,1.0	1.0,0.997,1.0	0.001
ENSMUSG00000025017	Pik3ap1	19	-	41287469	41287625	41283079	41283150	41296303	41296509	1000,1035,1141	2,0,0	1459,1207,1773	0,0,0	305	149	1	1.0	0.996,1.0,1.0	1.0,1.0,1.0	-0.001
ENSMUSG00000025017	Pik3ap1	19	-	41292752	41292825	41283079	41283150	41296303	41296509	425,389,381	2,0,0	571,507,763	0,0,0	222	149	1	1.0	0.993,1.0,1.0	1.0,1.0,1.0	-0.002
ENSMUSG00000025017	Pik3ap1	19	-	41292752	41292825	41287469	41287625	41296303	41296509	1200,1082,1156	8,13,15	1666,1417,2070	9,13,19	222	149	1	1.0	0.99,0.982,0.981	0.992,0.987,0.987	-0.004
ENSMUSG00000025017	Pik3ap1	19	-	41308435	41308531	41302422	41302617	41321501	41321691	1181,1062,1376	3,1,0	1597,1553,2279	1,2,0	245	149	1	1.0	0.996,0.998,1.0	0.999,0.998,1.0	-0.001
ENSMUSG00000025016	Tm9sf3	19	-	41218169	41218316	41217347	41217431	41221236	41221305	1476,1487,1625	0,0,1	1650,1509,2079	0,0,0	296	149	1	1.0	1.0,1.0,0.999	1.0,1.0,1.0	-0.0
ENSMUSG00000025016	Tm9sf3	19	-	41221236	41221305	41218169	41218316	41232342	41232473	403,391,432	0,0,0	448,420,588	0,0,2	218	149	1	1.0	1.0,1.0,1.0	1.0,1.0,0.995	0.002
ENSMUSG00000025016	Tm9sf3	19	-	41223083	41223223	41221236	41221305	41232342	41232473	1153,1194,1314	0,0,9	1219,1129,1694	0,0,3	289	149	1	1.0	1.0,1.0,0.987	1.0,1.0,0.997	-0.003
ENSMUSG00000025016	Tm9sf3	19	-	41256144	41256340	41247905	41248028	41263758	41264004	1093,1117,1336	0,0,3	1055,1281,1683	0,1,0	345	149	1	1.0	1.0,1.0,0.995	1.0,0.998,1.0	-0.001
ENSMUSG00000048120	Entpd1	19	+	40711162	40711290	40659769	40659900	40720456	40720574	443,418,505	9,0,1	424,439,785	0,0,0	277	149	1	1.0	0.964,1.0,0.996	1.0,1.0,1.0	-0.013
ENSMUSG00000048120	Entpd1	19	+	40711162	40711290	40660492	40660863	40720456	40720574	242,239,284	2,0,0	234,254,433	2,0,0	277	149	1	1.0	0.985,1.0,1.0	0.984,1.0,1.0	0.0
ENSMUSG00000048120	Entpd1	19	+	40720456	40720574	40711162	40711290	40723086	40723097	523,521,568	0,0,0	467,513,934	0,0,1	267	149	1	1.0	1.0,1.0,1.0	1.0,1.0,0.998	0.001
ENSMUSG00000048120	Entpd1	19	+	40726021	40726258	40724924	40725084	40727287	40727548	689,634,809	0,0,6	728,640,1156	0,0,0	386	149	1	1.0	1.0,1.0,0.981	1.0,1.0,1.0	-0.006
ENSMUSG00000048120	Entpd1	19	+	40726021	40726258	40724924	40725084	40733666	40733786	417,408,520	10,0,5	463,413,665	3,0,10	386	149	1	1.0	0.942,1.0,0.976	0.983,1.0,0.963	-0.009
ENSMUSG00000048120	Entpd1	19	+	40727287	40727548	40724924	40725084	40733666	40733786	507,447,514	10,0,5	451,393,747	3,0,10	410	149	1	1.0	0.949,1.0,0.974	0.982,1.0,0.964	-0.008
ENSMUSG00000048120	Entpd1	19	+	40727287	40727548	40726021	40726258	40733666	40733786	779,681,799	0,8,2	716,621,1238	0,1,0	410	149	1	1.0	1.0,0.969,0.993	1.0,0.996,1.0	-0.011
ENSMUSG00000048120	Entpd1	19	+	40733666	40733786	40724924	40725084	40736749	40736884	177,150,180	0,0,0	209,165,259	0,0,2	269	149	1	1.0	1.0,1.0,1.0	1.0,1.0,0.986	0.005
ENSMUSG00000025008	Tctn3	19	-	40602804	40602942	40596445	40597542	40605305	40605459	89,82,78	2,0,6	87,60,108	0,0,1	287	149	1	1.0	0.959,1.0,0.871	1.0,1.0,0.982	-0.051
ENSMUSG00000025008	Tctn3	19	-	40605305	40605459	40596445	40597542	40605702	40605797	31,23,29	0,0,0	32,15,27	2,0,0	303	149	1	1.0	1.0,1.0,1.0	0.887,1.0,1.0	0.038
ENSMUSG00000025008	Tctn3	19	-	40608901	40609010	40608691	40608807	40611293	40611412	43,17,39	0,1,0	26,17,26	0,0,0	258	149	1	1.0	1.0,0.908,1.0	1.0,1.0,1.0	-0.031
ENSMUSG00000025008	Tctn3	19	-	40609201	40609332	40608901	40609010	40611293	40611412	65,55,56	11,0,10	65,65,97	1,6,5	280	149	0.450301217928	1.0	0.759,1.0,0.749	0.972,0.852,0.912	-0.076
ENSMUSG00000025006	Sorbs1	19	-	40300242	40300302	40299462	40299521	40311668	40311748	0,0,10	0,2,0	1,0,1	0,0,6	209	149	1	1.0	NA,0.0,1.0	1.0,NA,0.106	-0.053
ENSMUSG00000025006	Sorbs1	19	-	40321792	40321960	40318021	40318068	40324746	40324832	1,4,5	0,0,2	10,5,15	0,0,0	317	149	1	1.0	1.0,1.0,0.54	1.0,1.0,1.0	-0.153
ENSMUSG00000025006	Sorbs1	19	-	40344355	40344439	40336985	40337035	40349898	40350013	0,4,0	2,0,1	0,0,1	0,3,6	233	149	1	1.0	0.0,1.0,0.0	NA,0.0,0.096	0.285
ENSMUSG00000025006	Sorbs1	19	-	40376644	40377016	40373475	40373617	40382520	40382633	2,6,6	1,2,1	2,6,18	0,2,1	521	149	0.107955294865	1.0	0.364,0.462,0.632	1.0,0.462,0.837	-0.28
ENSMUSG00000025006	Sorbs1	19	-	40376983	40377016	40373475	40373617	40382520	40382633	0,0,0	1,2,1	0,0,3	0,2,1	182	149	1	1.0	0.0,0.0,0.0	NA,0.0,0.711	-0.355
ENSMUSG00000025006	Sorbs1	19	-	40395678	40395768	40393387	40393516	40398541	40398610	0,0,0	6,3,6	0,3,0	0,3,7	239	149	1	1.0	0.0,0.0,0.0	NA,0.384,0.0	-0.192
ENSMUSG00000025001	Hells	19	+	38943713	38943941	38942453	38942492	38945390	38945573	37,43,38	0,0,0	52,57,87	0,2,0	377	149	1	1.0	1.0,1.0,1.0	1.0,0.918,1.0	0.027
ENSMUSG00000025001	Hells	19	+	38950187	38950384	38946724	38946868	38951834	38951931	37,46,39	0,0,0	41,41,63	0,0,1	346	149	1	1.0	1.0,1.0,1.0	1.0,1.0,0.964	0.012
ENSMUSG00000025001	Hells	19	+	38964596	38964693	38959668	38959828	38965406	38965483	26,37,39	2,0,0	24,41,45	0,3,0	246	149	1	1.0	0.887,1.0,1.0	1.0,0.892,1.0	-0.002
ENSMUSG00000024989	Cep55	19	+	38057409	38057566	38055039	38055081	38057788	38057983	2,3,17	0,0,0	16,11,10	0,1,1	306	149	1	1.0	1.0,1.0,1.0	1.0,0.843,0.83	0.109
ENSMUSG00000024989	Cep55	19	+	38062602	38062671	38060080	38060356	38069079	38069230	13,21,21	0,0,2	48,48,22	0,0,0	218	149	1	1.0	1.0,1.0,0.878	1.0,1.0,1.0	-0.041
ENSMUSG00000024989	Cep55	19	+	38071764	38071890	38071070	38071142	38073297	38074425	51,53,54	0,1,1	62,67,45	0,4,0	275	149	1	1.0	1.0,0.966,0.967	1.0,0.901,1.0	0.011
ENSMUSG00000048612	Myof	19	-	37901076	37901384	37899600	37899767	37901823	37901933	1380,1355,1369	0,0,1	1800,1286,1881	0,0,1	457	149	1	1.0	1.0,1.0,0.998	1.0,1.0,0.998	0.0
ENSMUSG00000048612	Myof	19	-	37901236	37901384	37899035	37899767	37901823	37901933	2465,2460,2528	0,0,1	3409,2368,3502	0,0,1	297	149	1	1.0	1.0,1.0,0.999	1.0,1.0,0.999	0.0
ENSMUSG00000048612	Myof	19	-	37903676	37903867	37901823	37901933	37905277	37905377	1749,1842,2078	1,0,0	2527,1773,2643	4,0,5	340	149	1	1.0	0.999,1.0,1.0	0.996,1.0,0.996	0.002
ENSMUSG00000048612	Myof	19	-	37905277	37905377	37901823	37901933	37907586	37907728	623,594,659	0,1,0	746,516,944	0,0,2	249	149	1	1.0	1.0,0.997,1.0	1.0,1.0,0.996	0.0
ENSMUSG00000048612	Myof	19	-	37911089	37911178	37910893	37910989	37913336	37913476	1097,1133,1278	2,0,4	1379,1259,1885	0,0,2	238	149	1	1.0	0.997,1.0,0.995	1.0,1.0,0.998	-0.002
ENSMUSG00000048612	Myof	19	-	37913336	37913476	37911089	37911178	37915605	37915754	1284,1273,1496	0,0,0	1505,1415,2281	1,0,1	289	149	1	1.0	1.0,1.0,1.0	0.999,1.0,0.999	0.001
ENSMUSG00000048612	Myof	19	-	37926982	37926994	37924605	37924704	37930985	37931062	95,128,445	3,0,0	161,33,122	1,0,0	161	149	1	1.0	0.967,1.0,1.0	0.993,1.0,1.0	-0.009
ENSMUSG00000048612	Myof	19	-	37935846	37935945	37934759	37934921	37936060	37936219	1014,893,1176	0,0,0	1015,1031,1624	0,0,2	248	149	1	1.0	1.0,1.0,1.0	1.0,1.0,0.998	0.001
ENSMUSG00000048612	Myof	19	-	37949550	37949714	37945630	37945745	37951426	37951558	1359,1274,1597	0,0,0	1193,1347,2086	1,0,0	313	149	1	1.0	1.0,1.0,1.0	0.998,1.0,1.0	0.001
ENSMUSG00000048612	Myof	19	-	37969906	37969945	37968327	37968452	37972174	37972257	352,307,438	96,88,125	258,340,609	90,93,128	188	149	1	1.0	0.744,0.734,0.735	0.694,0.743,0.79	-0.005
ENSMUSG00000048612	Myof	19	-	37981222	37981338	37980348	37980475	37981877	37981908	913,756,1015	2,0,0	611,775,1261	0,2,1	265	149	1	1.0	0.996,1.0,1.0	1.0,0.995,0.999	0.001
ENSMUSG00000048612	Myof	19	-	37983088	37983151	37981877	37983010	37985960	37986089	598,492,662	0,0,0	413,548,877	0,1,0	212	149	1	1.0	1.0,1.0,1.0	1.0,0.997,1.0	0.001
ENSMUSG00000048612	Myof	19	-	37998215	37998324	37995421	37995509	38022552	38022644	854,697,897	0,0,2	611,747,1285	0,1,0	258	149	1	1.0	1.0,1.0,0.996	1.0,0.998,1.0	-0.001
ENSMUSG00000056999	Ide	19	-	37272154	37272227	37271504	37271572	37277740	37278013	68,72,94	0,0,0	90,90,113	0,0,4	222	149	1	1.0	1.0,1.0,1.0	1.0,1.0,0.95	0.017
ENSMUSG00000056999	Ide	19	-	37276514	37276576	37272154	37272227	37277740	37278013	119,147,162	0,0,0	151,109,179	2,0,0	211	149	1	1.0	1.0,1.0,1.0	0.982,1.0,1.0	0.006
ENSMUSG00000056999	Ide	19	-	37284120	37284232	37280583	37280752	37285205	37285297	121,183,180	0,0,0	161,149,219	0,1,0	261	149	1	1.0	1.0,1.0,1.0	1.0,0.988,1.0	0.004
ENSMUSG00000056999	Ide	19	-	37290043	37290188	37288097	37288208	37290669	37290878	0,0,0	44,85,79	3,1,3	61,59,96	294	149	1	1.0	0.0,0.0,0.0	0.024,0.009,0.016	-0.016
ENSMUSG00000056999	Ide	19	-	37290043	37290188	37288097	37288208	37295882	37295965	0,0,0	1,0,0	2,5,7	0,0,3	294	149	1	1.0	0.0,NA,NA	1.0,1.0,0.542	-0.847
ENSMUSG00000056999	Ide	19	-	37290669	37290814	37288097	37288208	37295882	37295965	91,170,146	1,0,0	97,118,207	0,0,3	294	149	1	1.0	0.979,1.0,1.0	1.0,1.0,0.972	0.002
ENSMUSG00000056999	Ide	19	-	37295882	37295965	37290669	37290814	37298051	37298174	66,106,91	0,2,0	61,86,159	0,0,1	232	149	1	1.0	1.0,0.971,1.0	1.0,1.0,0.99	-0.006
ENSMUSG00000039652	Cpeb3	19	-	37054259	37054374	37044521	37044703	37068172	37068291	11,23,14	4,2,3	20,21,25	3,4,1	264	149	0.7831773393	1.0	0.608,0.866,0.725	0.79,0.748,0.934	-0.091
ENSMUSG00000039652	Cpeb3	19	-	37105790	37105814	37088419	37088587	37126331	37126388	1,0,0	16,5,19	0,0,0	18,6,20	173	149	1	1.0	0.051,0.0,0.0	0.0,0.0,0.0	0.017
ENSMUSG00000040565	Btaf1	19	+	36966675	36966852	36966491	36966587	36969055	36969196	79,74,86	1,0,0	63,100,142	0,0,1	326	149	1	1.0	0.973,1.0,1.0	1.0,1.0,0.985	-0.004
ENSMUSG00000040565	Btaf1	19	+	36972897	36973018	36969913	36970038	36978314	36978419	59,59,69	0,0,1	28,92,104	0,0,0	270	149	1	1.0	1.0,1.0,0.974	1.0,1.0,1.0	-0.009
ENSMUSG00000040565	Btaf1	19	+	36983448	36983652	36981646	36981821	36986454	36986881	65,64,67	0,1,0	44,63,103	2,0,2	353	149	1	1.0	1.0,0.964,1.0	0.903,1.0,0.956	0.035
ENSMUSG00000040565	Btaf1	19	+	37004431	37004643	37003487	37003640	37009579	37009739	191,183,233	2,0,0	223,176,246	0,0,0	361	149	1	1.0	0.975,1.0,1.0	1.0,1.0,1.0	-0.008
ENSMUSG00000041180	Hectd2	19	+	36583935	36584074	36569372	36569502	36584895	36584998	1,12,5	0,0,0	0,2,7	1,0,0	288	149	1	1.0	1.0,1.0,1.0	0.0,1.0,1.0	0.333
ENSMUSG00000041180	Hectd2	19	+	36597076	36597186	36595208	36595254	36598886	36599035	0,1,6	0,0,0	0,1,0	0,1,2	259	149	1	1.0	NA,1.0,1.0	NA,0.365,0.0	0.818
ENSMUSG00000041180	Hectd2	19	+	36601428	36601528	36599595	36599719	36604249	36604357	0,0,1	2,0,0	0,0,1	0,0,0	249	149	1	1.0	0.0,NA,1.0	NA,NA,1.0	-0.5
ENSMUSG00000041180	Hectd2	19	+	36601431	36601528	36599595	36599719	36604249	36604357	0,0,0	2,0,0	2,0,1	0,0,0	246	149	1	1.0	0.0,NA,NA	1.0,NA,1.0	-1.0
ENSMUSG00000041180	Hectd2	19	+	36612143	36612231	36611363	36611438	36612316	36612423	5,0,1	0,0,0	2,0,7	0,2,1	237	149	1	1.0	1.0,NA,1.0	1.0,0.0,0.815	0.395
ENSMUSG00000024805	Pcgf5	19	+	36450563	36450623	36444987	36445077	36455620	36455943	29,21,36	21,48,39	40,34,43	28,20,31	209	149	0.151643641073	1.0	0.496,0.238,0.397	0.505,0.548,0.497	-0.14
ENSMUSG00000045932	Ifit2	19	+	34562862	34562955	34550693	34551022	34570218	34570370	0,0,0	4,19,8	0,2,0	3,7,10	242	149	1	1.0	0.0,0.0,0.0	0.0,0.15,0.0	-0.05
ENSMUSG00000024781	Lipa	19	-	34495059	34495131	34492317	34494213	34500096	34500168	5665,5240,5738	14,10,8	5528,5155,7720	14,14,10	221	149	1	1.0	0.996,0.997,0.998	0.996,0.996,0.998	0.0
ENSMUSG00000024781	Lipa	19	-	34500096	34500168	34495059	34495131	34501502	34501649	5631,5393,5791	0,1,2	5369,5014,7753	7,0,0	221	149	1	1.0	1.0,1.0,0.999	0.998,1.0,1.0	0.0
ENSMUSG00000024781	Lipa	19	-	34501502	34501649	34495059	34495131	34507008	34507145	4104,3801,4424	0,0,2	4127,3719,5831	0,0,1	296	149	1	1.0	1.0,1.0,0.999	1.0,1.0,1.0	-0.0
ENSMUSG00000024781	Lipa	19	-	34507008	34507145	34501502	34501649	34508988	34509098	8167,7412,8672	30,33,11	7878,7308,11259	21,25,28	286	149	1	1.0	0.993,0.992,0.998	0.995,0.993,0.995	-0.0
ENSMUSG00000024781	Lipa	19	-	34507008	34507145	34501502	34501649	34510822	34511021	3927,3666,4247	0,2,0	3923,3592,5594	0,0,0	286	149	1	1.0	1.0,0.999,1.0	1.0,1.0,1.0	-0.0
ENSMUSG00000024781	Lipa	19	-	34508988	34509098	34501502	34501649	34510822	34511021	4548,3794,4366	0,2,0	4076,4032,5891	0,0,0	259	149	1	1.0	1.0,0.999,1.0	1.0,1.0,1.0	-0.0
ENSMUSG00000024781	Lipa	19	-	34508988	34509098	34507008	34507145	34510822	34511021	8757,7506,8780	0,2,2	8011,7723,11531	1,0,5	259	149	1	1.0	1.0,1.0,1.0	1.0,1.0,0.999	0.0
ENSMUSG00000024781	Lipa	19	-	34510822	34511021	34508988	34509098	34523421	34523539	13553,11689,13787	0,0,0	12715,12471,18342	1,0,0	348	149	1	1.0	1.0,1.0,1.0	1.0,1.0,1.0	0.0
ENSMUSG00000024781	Lipa	19	-	34523421	34523539	34510822	34511021	34524737	34524842	11869,10168,12186	0,0,5	11034,10893,16134	4,0,0	267	149	1	1.0	1.0,1.0,0.999	0.999,1.0,1.0	0.0
ENSMUSG00000024781	Lipa	19	-	34524737	34524842	34510822	34511021	34527365	34527474	15,11,14	0,2,0	16,14,11	2,0,2	254	149	1	1.0	1.0,0.763,1.0	0.824,1.0,0.763	0.059
ENSMUSG00000024781	Lipa	19	-	34524737	34524846	34510822	34511021	34527365	34527474	177,120,163	0,2,0	207,188,203	2,0,2	258	149	1	1.0	1.0,0.972,1.0	0.984,1.0,0.983	0.002
ENSMUSG00000024778	Fas	19	+	34316568	34316677	34315178	34315316	34318589	34318651	9,12,20	0,0,0	29,17,21	0,3,1	258	149	1	1.0	1.0,1.0,1.0	1.0,0.766,0.924	0.103
ENSMUSG00000024778	Fas	19	+	34318782	34318836	34318589	34318651	34320560	34320585	2,4,3	0,0,0	8,5,5	0,4,0	203	149	1	1.0	1.0,1.0,1.0	1.0,0.478,1.0	0.174
ENSMUSG00000024778	Fas	19	+	34319309	34319389	34318782	34318836	34320560	34320585	11,11,21	0,0,0	28,32,29	0,0,1	229	149	1	1.0	1.0,1.0,1.0	1.0,1.0,0.95	0.017
ENSMUSG00000035783	Acta2	19	-	34246651	34246736	34246077	34246239	34248423	34248534	382,660,971	0,0,1	712,816,1876	0,0,0	234	149	1	1.0	1.0,1.0,0.998	1.0,1.0,1.0	-0.001
ENSMUSG00000035783	Acta2	19	-	34248423	34248534	34246651	34246736	34251729	34251858	404,639,1071	0,0,1	726,848,2104	0,0,0	260	149	1	1.0	1.0,1.0,0.998	1.0,1.0,1.0	-0.001
ENSMUSG00000035783	Acta2	19	-	34251729	34251858	34248423	34248534	34252424	34252576	395,622,1138	0,0,3	706,838,2150	0,1,0	278	149	1	1.0	1.0,1.0,0.995	1.0,0.998,1.0	-0.001
ENSMUSG00000071573	Rnls	19	-	33389916	33390059	33382366	33382525	33391079	33391185	17,26,8	6,3,2	21,15,24	1,2,13	292	149	1	1.0	0.591,0.816,0.671	0.915,0.793,0.485	-0.038
ENSMUSG00000071573	Rnls	19	-	33391079	33391185	33382366	33382525	33391954	33392265	17,13,6	0,0,0	21,9,27	1,0,1	255	149	1	1.0	1.0,1.0,1.0	0.925,1.0,0.94	0.045
ENSMUSG00000013663	Pten	19	+	32798070	32798114	32792548	32792593	32799860	32800099	128,117,152	1,0,0	109,132,185	0,0,0	193	149	1	1.0	0.99,1.0,1.0	1.0,1.0,1.0	-0.003
ENSMUSG00000013662	Atad1	19	-	32702539	32702638	32701519	32701640	32706834	32707009	303,260,303	0,0,0	282,246,381	0,0,2	248	149	1	1.0	1.0,1.0,1.0	1.0,1.0,0.991	0.003
ENSMUSG00000024896	Minpp1	19	+	32493870	32493968	32491337	32491535	32498383	32498517	146,159,148	0,2,0	153,165,210	0,0,0	247	149	1	1.0	1.0,0.98,1.0	1.0,1.0,1.0	-0.007
ENSMUSG00000024896	Minpp1	19	+	32498383	32498517	32491337	32491535	32513972	32515370	103,123,102	0,0,1	124,103,178	0,0,0	283	149	1	1.0	1.0,1.0,0.982	1.0,1.0,1.0	-0.006
ENSMUSG00000040451	Sgms1	19	-	32125225	32125392	32122726	32124524	32129540	32129694	228,211,253	5,3,2	205,253,348	0,0,5	316	149	1	1.0	0.956,0.971,0.984	1.0,1.0,0.97	-0.02
ENSMUSG00000040451	Sgms1	19	-	32125225	32125392	32122726	32124524	32142745	32142863	134,134,132	3,0,1	114,138,241	0,0,0	316	149	1	1.0	0.955,1.0,0.984	1.0,1.0,1.0	-0.02
ENSMUSG00000040451	Sgms1	19	-	32129540	32129694	32122726	32124524	32142745	32142863	119,87,122	3,0,1	81,107,113	0,0,0	303	149	1	1.0	0.951,1.0,0.984	1.0,1.0,1.0	-0.022
ENSMUSG00000040451	Sgms1	19	-	32129540	32129694	32125225	32125392	32142745	32142863	208,161,242	0,0,1	173,222,215	1,0,0	303	149	1	1.0	1.0,1.0,0.992	0.988,1.0,1.0	0.001
ENSMUSG00000040451	Sgms1	19	-	32142745	32142863	32129540	32129694	32156569	32156647	98,66,102	0,0,1	61,86,78	0,0,2	267	149	1	1.0	1.0,1.0,0.983	1.0,1.0,0.956	0.009
ENSMUSG00000040451	Sgms1	19	-	32142745	32142863	32129540	32129694	32159523	32160363	165,142,190	2,3,1	123,152,185	3,3,7	267	149	1	1.0	0.979,0.964,0.991	0.958,0.966,0.937	0.024
ENSMUSG00000040451	Sgms1	19	-	32156569	32156647	32129540	32129694	32159523	32160223	1,2,1	2,3,1	0,0,0	3,3,7	227	149	0.782418394879	1.0	0.247,0.304,0.396	0.0,0.0,0.0	0.316
ENSMUSG00000040451	Sgms1	19	-	32156569	32156647	32142745	32142863	32159523	32160223	5,3,5	71,78,97	7,10,2	69,80,109	227	149	1	1.0	0.044,0.025,0.033	0.062,0.076,0.012	-0.016
ENSMUSG00000040451	Sgms1	19	-	32157322	32157379	32156569	32156647	32159523	32160363	0,1,3	1,2,0	0,4,2	0,0,0	206	149	1	1.0	0.0,0.266,1.0	NA,1.0,1.0	-0.578
ENSMUSG00000040451	Sgms1	19	-	32159523	32160363	32142745	32142863	32210827	32210990	750,667,804	2,2,3	603,609,1013	1,0,3	989	149	1	1.0	0.983,0.98,0.976	0.989,1.0,0.981	-0.01
ENSMUSG00000040451	Sgms1	19	-	32159523	32160363	32142745	32142863	32223508	32223590	765,699,829	5,0,0	619,630,1062	2,2,0	989	149	1	1.0	0.958,1.0,1.0	0.979,0.979,1.0	0.0
ENSMUSG00000040451	Sgms1	19	-	32247993	32248036	32220586	32223590	32259975	32260097	29,42,29	1,0,0	21,16,53	0,0,0	192	149	1	1.0	0.957,1.0,1.0	1.0,1.0,1.0	-0.014
ENSMUSG00000040451	Sgms1	19	-	32247993	32248036	32220586	32223590	32289540	32289579	81,66,72	3,0,1	48,36,108	1,5,4	192	149	1	1.0	0.954,1.0,0.982	0.974,0.848,0.954	0.053
ENSMUSG00000040451	Sgms1	19	-	32259975	32260097	32223508	32223590	32289540	32289631	5,2,6	3,0,1	1,4,6	1,5,4	271	149	0.0730467096092	1.0	0.478,1.0,0.767	0.355,0.305,0.452	0.378
ENSMUSG00000040451	Sgms1	19	-	32259975	32260097	32247993	32248036	32289540	32289631	5,24,15	53,46,52	4,6,12	30,23,61	271	149	1	1.0	0.049,0.223,0.137	0.068,0.125,0.098	0.039
ENSMUSG00000040451	Sgms1	19	-	32289540	32289631	32247993	32248036	32351944	32352023	73,76,94	1,0,0	55,51,100	1,0,1	240	149	1	1.0	0.978,1.0,1.0	0.972,1.0,0.984	0.007
ENSMUSG00000024817	Uhrf2	19	+	30039063	30039297	30030512	30030931	30056234	30056494	268,299,297	0,0,0	250,229,310	0,0,1	383	149	1	1.0	1.0,1.0,1.0	1.0,1.0,0.992	0.003
ENSMUSG00000024817	Uhrf2	19	+	30039063	30039297	30030512	30030931	30071242	30071461	175,195,224	0,1,1	174,168,228	0,1,0	383	149	1	1.0	1.0,0.987,0.989	1.0,0.985,1.0	-0.003
ENSMUSG00000024817	Uhrf2	19	+	30056234	30056494	30030512	30030931	30071242	30071461	138,165,191	0,1,1	146,192,231	0,1,0	409	149	1	1.0	1.0,0.984,0.986	1.0,0.986,1.0	-0.005
ENSMUSG00000024817	Uhrf2	19	+	30056234	30056494	30039063	30039297	30071242	30071461	246,281,284	15,12,20	236,270,334	14,17,22	409	149	1	1.0	0.857,0.895,0.838	0.86,0.853,0.847	0.01
ENSMUSG00000024817	Uhrf2	19	+	30078013	30078137	30075083	30075270	30079838	30079943	122,114,121	1,0,0	90,112,157	0,0,0	273	149	1	1.0	0.985,1.0,1.0	1.0,1.0,1.0	-0.005
ENSMUSG00000024817	Uhrf2	19	+	30078539	30078647	30078013	30078137	30079838	30079943	211,189,185	1,3,2	229,216,308	2,0,2	257	149	1	1.0	0.992,0.973,0.982	0.985,1.0,0.989	-0.009
ENSMUSG00000024817	Uhrf2	19	+	30079838	30079943	30078539	30078647	30082733	30082840	220,199,213	0,1,0	232,232,293	0,0,0	254	149	1	1.0	1.0,0.992,1.0	1.0,1.0,1.0	-0.003
ENSMUSG00000024817	Uhrf2	19	+	30082733	30082840	30079838	30079943	30086245	30086408	254,238,293	1,0,0	299,281,329	2,0,0	256	149	1	1.0	0.993,1.0,1.0	0.989,1.0,1.0	0.001
ENSMUSG00000024817	Uhrf2	19	+	30086245	30086408	30079838	30079943	30087175	30087316	127,131,172	0,1,2	169,166,188	0,0,1	312	149	1	1.0	1.0,0.984,0.976	1.0,1.0,0.989	-0.01
ENSMUSG00000046138	9930021J03Rik	19	-	29723389	29723505	29720585	29720773	29743532	29743612	19,7,14	0,0,0	8,8,27	0,0,2	265	149	1	1.0	1.0,1.0,1.0	1.0,1.0,0.884	0.039
ENSMUSG00000046138	9930021J03Rik	19	-	29729831	29729959	29723389	29723505	29735115	29735205	17,6,9	14,7,20	5,7,14	4,11,25	277	149	1	1.0	0.395,0.316,0.195	0.402,0.255,0.231	0.006
ENSMUSG00000046138	9930021J03Rik	19	-	29735115	29735205	29723389	29723505	29743532	29743612	21,16,38	0,0,2	12,19,44	0,0,1	239	149	1	1.0	1.0,1.0,0.922	1.0,1.0,0.965	-0.014
ENSMUSG00000046138	9930021J03Rik	19	-	29743532	29743612	29735115	29735205	29753599	29753662	19,20,39	0,0,5	18,25,46	0,0,0	229	149	1	1.0	1.0,1.0,0.835	1.0,1.0,1.0	-0.055
ENSMUSG00000046138	9930021J03Rik	19	-	29753599	29755017	29735115	29735205	29805281	29805989	124,118,208	0,0,0	82,140,208	4,0,0	1567	149	1	1.0	1.0,1.0,1.0	0.661,1.0,1.0	0.113
ENSMUSG00000046138	9930021J03Rik	19	-	29786248	29786449	29753599	29755017	29805281	29805507	8,9,38	0,1,0	5,8,46	1,5,0	350	149	0.23101039192	1.0	1.0,0.793,1.0	0.68,0.405,1.0	0.236
ENSMUSG00000024789	Jak2	19	+	29275001	29275119	29271350	29271474	29276749	29276895	109,69,103	0,0,0	82,86,194	3,0,0	267	149	1	1.0	1.0,1.0,1.0	0.938,1.0,1.0	0.021
ENSMUSG00000024789	Jak2	19	+	29287900	29288087	29286300	29286412	29291166	29291301	86,78,99	1,0,0	94,91,140	0,0,0	336	149	1	1.0	0.974,1.0,1.0	1.0,1.0,1.0	-0.009
ENSMUSG00000024789	Jak2	19	+	29288673	29288801	29287900	29288087	29291166	29291301	128,74,146	1,2,0	109,107,181	1,0,0	277	149	1	1.0	0.986,0.952,1.0	0.983,1.0,1.0	-0.015
ENSMUSG00000024789	Jak2	19	+	29288673	29288801	29287900	29288087	29295641	29295769	75,47,69	0,0,0	69,62,126	0,3,0	277	149	1	1.0	1.0,1.0,1.0	1.0,0.917,1.0	0.028
ENSMUSG00000024789	Jak2	19	+	29291166	29291301	29286300	29286412	29294855	29294943	32,50,64	0,0,0	52,38,86	0,2,0	284	149	1	1.0	1.0,1.0,1.0	1.0,0.909,1.0	0.03
ENSMUSG00000024789	Jak2	19	+	29291166	29291301	29287900	29288087	29295641	29295769	1,5,3	0,0,0	3,4,0	0,3,0	284	149	1	1.0	1.0,1.0,1.0	1.0,0.412,NA	0.294
ENSMUSG00000024789	Jak2	19	+	29291166	29291301	29288673	29288801	29294855	29294943	83,77,141	1,9,4	94,83,143	3,13,7	284	149	1	1.0	0.978,0.818,0.949	0.943,0.77,0.915	0.039
ENSMUSG00000024789	Jak2	19	+	29291166	29291301	29288673	29288801	29295641	29295769	48,29,78	0,0,0	42,48,51	2,0,2	284	149	1	1.0	1.0,1.0,1.0	0.917,1.0,0.93	0.051
ENSMUSG00000024789	Jak2	19	+	29294855	29294943	29288673	29288801	29295641	29295769	30,56,49	0,0,0	47,62,88	2,0,2	237	149	1	1.0	1.0,1.0,1.0	0.937,1.0,0.965	0.033
ENSMUSG00000024789	Jak2	19	+	29294855	29294943	29291166	29291301	29295641	29295769	64,98,111	0,3,5	98,88,172	2,4,0	237	149	1	1.0	1.0,0.954,0.933	0.969,0.933,1.0	-0.005
ENSMUSG00000024789	Jak2	19	+	29301898	29302071	29301611	29301736	29309594	29309712	197,180,199	0,0,3	266,182,271	0,0,3	322	149	1	1.0	1.0,1.0,0.968	1.0,1.0,0.977	-0.003
ENSMUSG00000024789	Jak2	19	+	29309594	29309712	29301898	29302071	29310927	29311041	163,145,181	0,0,0	258,155,269	0,0,1	267	149	1	1.0	1.0,1.0,1.0	1.0,1.0,0.993	0.002
ENSMUSG00000040929	Rfx3	19	-	27837406	27837481	27830610	27830792	27849710	27849969	1,0,0	0,6,0	3,7,8	0,0,0	224	149	1	1.0	1.0,0.0,NA	1.0,1.0,1.0	-0.5
ENSMUSG00000040929	Rfx3	19	-	27923207	27923266	27900778	27900903	28010971	28011166	4,0,0	0,2,0	0,0,0	0,1,1	208	149	1	1.0	1.0,0.0,NA	NA,0.0,0.0	0.5
ENSMUSG00000024921	Smarca2	19	+	26749851	26749947	26720728	26720947	26751823	26752041	6,4,7	77,78,121	3,1,10	107,89,124	245	149	1	1.0	0.045,0.03,0.034	0.017,0.007,0.047	0.013
ENSMUSG00000024921	Smarca2	19	+	26759877	26759931	26751823	26752041	26770937	26771043	23,46,37	24,34,34	53,11,72	33,38,61	203	149	0.835032225478	1.0	0.413,0.498,0.444	0.541,0.175,0.464	0.058
ENSMUSG00000024921	Smarca2	19	+	26759877	26759931	26751823	26752041	26771507	26771609	6,19,18	6,6,3	16,1,30	17,17,17	203	149	0.031763401017	1.0	0.423,0.699,0.815	0.409,0.041,0.564	0.308
ENSMUSG00000024921	Smarca2	19	+	26770937	26771043	26751823	26752041	26771507	26771609	63,87,95	6,6,3	103,81,140	17,17,17	255	149	0.0342460145461	1.0	0.86,0.894,0.949	0.78,0.736,0.828	0.12
ENSMUSG00000024921	Smarca2	19	+	26770937	26771043	26759877	26759931	26771507	26771609	56,83,81	0,3,1	108,53,121	1,0,0	255	149	1	1.0	1.0,0.942,0.979	0.984,1.0,1.0	-0.021
ENSMUSG00000024921	Smarca2	19	+	26775851	26775953	26774172	26774305	26776100	26776181	0,0,1	98,89,75	0,1,0	118,100,126	251	149	1	1.0	0.0,0.0,0.008	0.0,0.006,0.0	0.001
ENSMUSG00000024921	Smarca2	19	+	26776100	26776243	26774172	26774305	26777334	26777381	187,165,164	0,0,0	250,193,262	1,0,2	292	149	1	1.0	1.0,1.0,1.0	0.992,1.0,0.985	0.008
ENSMUSG00000024812	Tjp2	19	-	24096583	24096669	24094504	24095590	24098000	24098315	66,65,78	2,2,1	111,66,103	0,0,4	235	149	1	1.0	0.954,0.954,0.98	1.0,1.0,0.942	-0.018
ENSMUSG00000024812	Tjp2	19	-	24099452	24099563	24098000	24098315	24100701	24100914	78,68,83	1,0,2	82,119,115	3,2,3	260	149	1	1.0	0.978,1.0,0.96	0.94,0.972,0.956	0.023
ENSMUSG00000024812	Tjp2	19	-	24112745	24112956	24111425	24111619	24114075	24114184	126,99,115	0,1,0	101,105,216	5,5,1	360	149	1	1.0	1.0,0.976,1.0	0.893,0.897,0.989	0.066
ENSMUSG00000024812	Tjp2	19	-	24124567	24124721	24122262	24122371	24125704	24125808	42,33,56	0,0,0	52,50,74	0,1,0	303	149	1	1.0	1.0,1.0,1.0	1.0,0.961,1.0	0.013
ENSMUSG00000024812	Tjp2	19	-	24130854	24131473	24125704	24125808	24132605	24132708	168,180,222	0,0,1	175,186,274	0,0,0	768	149	1	1.0	1.0,1.0,0.977	1.0,1.0,1.0	-0.008
ENSMUSG00000024812	Tjp2	19	-	24134849	24134974	24132605	24132708	24138778	24138832	62,49,48	0,0,0	47,84,82	0,0,2	274	149	1	1.0	1.0,1.0,1.0	1.0,1.0,0.957	0.014
ENSMUSG00000074925	Ptar1	19	+	23717812	23718102	23708753	23708967	23720057	23721129	22,25,35	2,0,0	14,28,22	0,0,0	439	149	1	1.0	0.789,1.0,1.0	1.0,1.0,1.0	-0.07
ENSMUSG00000024943	Smc5	19	-	23213750	23213870	23210423	23210603	23214065	23214170	128,95,168	1,0,0	138,85,187	0,1,0	269	149	1	1.0	0.986,1.0,1.0	1.0,0.979,1.0	0.002
ENSMUSG00000024943	Smc5	19	-	23215154	23215199	23214644	23214740	23218404	23218530	24,36,37	22,23,21	32,36,37	26,34,24	194	149	1	1.0	0.456,0.546,0.575	0.486,0.448,0.542	0.034
ENSMUSG00000024943	Smc5	19	-	23228173	23228296	23218404	23218530	23231557	23231727	43,42,31	0,0,0	50,34,27	1,0,0	272	149	1	1.0	1.0,1.0,1.0	0.965,1.0,1.0	0.012
ENSMUSG00000024943	Smc5	19	-	23228914	23229038	23228173	23228296	23231557	23231727	88,97,100	0,0,1	104,80,124	0,0,0	273	149	1	1.0	1.0,1.0,0.982	1.0,1.0,1.0	-0.006
ENSMUSG00000024943	Smc5	19	-	23238884	23238998	23235873	23235968	23242635	23242790	70,54,92	0,0,0	86,73,132	0,0,1	263	149	1	1.0	1.0,1.0,1.0	1.0,1.0,0.987	0.004
ENSMUSG00000024754	Tmem2	19	+	21780170	21780252	21778341	21778786	21792637	21792980	0,0,3	20,13,19	5,4,10	4,15,2	231	149	0.000137409120661	0.0807290195897	0.0,0.0,0.092	0.446,0.147,0.763	-0.421
ENSMUSG00000024754	Tmem2	19	+	21852224	21852379	21847936	21848035	21855658	21855762	62,52,80	0,1,0	46,76,93	0,0,0	304	149	1	1.0	1.0,0.962,1.0	1.0,1.0,1.0	-0.013
ENSMUSG00000024754	Tmem2	19	+	21855658	21855762	21847936	21848035	21856154	21858327	4,23,29	0,2,0	13,14,22	0,0,1	253	149	1	1.0	1.0,0.871,1.0	1.0,1.0,0.928	-0.019
ENSMUSG00000035171	1110059E24Rik	19	-	21598754	21598868	21597311	21598334	21619108	21619215	118,96,123	0,0,2	107,122,119	0,0,2	263	149	1	1.0	1.0,1.0,0.972	1.0,1.0,0.971	0.0
ENSMUSG00000035171	1110059E24Rik	19	-	21610605	21610662	21598825	21598868	21615402	21615445	1,0,0	0,0,0	0,0,0	0,1,0	206	149	1	1.0	1.0,NA,NA	NA,0.0,NA	1.0
ENSMUSG00000035171	1110059E24Rik	19	-	21610605	21610662	21598825	21598868	21619108	21619215	1,1,0	56,56,59	0,0,0	39,67,59	206	149	1	1.0	0.013,0.013,0.0	0.0,0.0,0.0	0.009
ENSMUSG00000035171	1110059E24Rik	19	-	21610605	21610662	21598825	21598868	21652606	21652610	2,0,0	12,15,28	0,0,0	4,25,19	206	149	1	1.0	0.108,0.0,0.0	0.0,0.0,0.0	0.036
ENSMUSG00000035171	1110059E24Rik	19	-	21615402	21615445	21598825	21598868	21619108	21619215	0,0,0	56,56,59	0,1,0	39,67,59	192	149	1	1.0	0.0,0.0,0.0	0.0,0.011,0.0	-0.004
ENSMUSG00000035171	1110059E24Rik	19	-	21619108	21619215	21598324	21598868	21652606	21652917	108,95,109	12,15,28	91,115,110	4,25,19	256	149	1	1.0	0.84,0.787,0.694	0.93,0.728,0.771	-0.036
ENSMUSG00000035171	1110059E24Rik	19	-	21619108	21619215	21610605	21610662	21652606	21652917	52,40,50	1,0,0	52,48,51	0,0,0	256	149	1	1.0	0.968,1.0,1.0	1.0,1.0,1.0	-0.011
ENSMUSG00000024750	Zfand5	19	+	21277654	21277758	21275979	21277089	21279624	21279750	822,865,938	2,6,8	1035,673,1270	12,10,13	253	149	1	1.0	0.996,0.988,0.986	0.981,0.975,0.983	0.01
ENSMUSG00000024750	Zfand5	19	+	21279624	21279750	21277654	21277758	21280422	21280433	1011,1028,1142	0,0,0	1171,932,1572	0,2,0	275	149	1	1.0	1.0,1.0,1.0	1.0,0.996,1.0	0.001
ENSMUSG00000024726	Carnmt1	19	+	18677687	18677883	18670779	18671202	18679103	18679267	94,137,116	0,2,0	133,160,185	0,0,0	345	149	1	1.0	1.0,0.967,1.0	1.0,1.0,1.0	-0.011
ENSMUSG00000024726	Carnmt1	19	+	18690229	18690370	18679103	18679267	18691416	18691595	0,0,0	0,0,1	0,0,99	0,0,0	290	149	1	1.0	NA,NA,0.0	NA,NA,1.0	-1.0
ENSMUSG00000024726	Carnmt1	19	+	18691416	18691595	18690229	18690370	18693648	18693762	15,37,58	0,0,0	25,44,168	0,1,0	328	149	1	1.0	1.0,1.0,1.0	1.0,0.952,1.0	0.016
ENSMUSG00000024726	Carnmt1	19	+	18703360	18703464	18693648	18693762	18704019	18704788	14,50,64	0,2,10	28,76,69	1,0,1	253	149	1	1.0	1.0,0.936,0.79	0.943,1.0,0.976	-0.064
ENSMUSG00000037847	Nmrk1	19	+	18638917	18639399	18636078	18636142	18639517	18639608	13,6,4	26,39,38	9,8,10	37,12,46	631	149	1	1.0	0.106,0.035,0.024	0.054,0.136,0.049	-0.025
ENSMUSG00000037847	Nmrk1	19	+	18639517	18639608	18636078	18636142	18639885	18639934	38,60,59	0,5,0	52,30,72	0,0,0	240	149	1	1.0	1.0,0.882,1.0	1.0,1.0,1.0	-0.039
ENSMUSG00000037847	Nmrk1	19	+	18639885	18639934	18639517	18639608	18641123	18641229	29,35,36	0,0,0	40,30,52	1,0,0	198	149	1	1.0	1.0,1.0,1.0	0.968,1.0,1.0	0.011
ENSMUSG00000039126	Prune2	19	+	17199112	17199215	17193255	17193429	17199780	17199912	19,13,38	0,0,1	28,24,28	0,0,2	252	149	1	1.0	1.0,1.0,0.957	1.0,1.0,0.892	0.022
ENSMUSG00000024639	Gnaq	19	+	16378156	16378310	16334980	16335110	16383203	16387463	433,322,412	1,0,0	384,310,515	0,0,0	303	149	1	1.0	0.995,1.0,1.0	1.0,1.0,1.0	-0.002
ENSMUSG00000041491	Cep78	19	-	15959531	15959700	15955773	15956403	15960942	15961109	35,38,59	3,0,4	56,53,59	2,1,3	318	149	1	1.0	0.845,1.0,0.874	0.929,0.961,0.902	-0.024
ENSMUSG00000041491	Cep78	19	-	15960942	15961109	15955773	15956403	15969071	15969200	4,1,12	0,1,3	10,8,13	2,1,0	316	149	1	1.0	1.0,0.32,0.654	0.702,0.79,1.0	-0.173
ENSMUSG00000041491	Cep78	19	-	15962371	15962449	15960942	15961109	15969071	15969200	28,26,27	0,0,4	26,31,62	0,0,0	227	149	1	1.0	1.0,1.0,0.816	1.0,1.0,1.0	-0.061
ENSMUSG00000041491	Cep78	19	-	15969071	15969200	15955773	15956403	15970532	15970578	18,11,41	0,0,0	31,27,47	1,0,0	278	149	1	1.0	1.0,1.0,1.0	0.943,1.0,1.0	0.019
ENSMUSG00000041491	Cep78	19	-	15969071	15969200	15962371	15962449	15970532	15970578	32,23,52	1,0,0	43,46,78	4,0,0	278	149	1	1.0	0.945,1.0,1.0	0.852,1.0,1.0	0.031
ENSMUSG00000041491	Cep78	19	-	15981627	15981800	15981464	15981537	15984612	15984989	35,65,47	0,0,0	47,51,75	0,1,0	322	149	1	1.0	1.0,1.0,1.0	1.0,0.959,1.0	0.014
ENSMUSG00000024640	Psat1	19	-	15914863	15915033	15909300	15909429	15917076	15917249	226,247,327	0,0,0	312,300,416	1,0,1	319	149	1	1.0	1.0,1.0,1.0	0.993,1.0,0.995	0.004
ENSMUSG00000025231	Sufu	19	+	46401123	46401258	46396895	46397284	46424998	46425135	76,60,59	0,0,0	36,31,86	0,2,0	284	149	1	1.0	1.0,1.0,1.0	1.0,0.89,1.0	0.037
ENSMUSG00000025231	Sufu	19	+	46450578	46450664	46449828	46449971	46450890	46450963	61,45,58	2,0,0	49,50,61	0,0,3	235	149	1	1.0	0.951,1.0,1.0	1.0,1.0,0.928	0.008
ENSMUSG00000025231	Sufu	19	+	46475507	46475646	46473571	46473706	46483599	46483668	57,53,71	0,0,0	77,60,86	0,1,0	288	149	1	1.0	1.0,1.0,1.0	1.0,0.969,1.0	0.01
ENSMUSG00000024696	Lpxn	19	+	12803932	12804090	12798605	12798679	12811219	12811266	828,705,808	0,6,0	1035,889,1260	2,2,0	307	149	1	1.0	1.0,0.983,1.0	0.996,0.995,1.0	-0.003
ENSMUSG00000024696	Lpxn	19	+	12811219	12811266	12803932	12804090	12819335	12819435	635,550,594	8,0,2	818,675,951	10,3,12	196	149	1	1.0	0.984,1.0,0.996	0.984,0.994,0.984	0.006
ENSMUSG00000024696	Lpxn	19	+	12823943	12824111	12819335	12819435	12824798	12824972	781,731,775	0,0,0	1139,914,1198	0,0,3	317	149	1	1.0	1.0,1.0,1.0	1.0,1.0,0.995	0.002
ENSMUSG00000024696	Lpxn	19	+	12824798	12824972	12823943	12824111	12825089	12825171	701,661,724	1,0,0	1036,833,1040	0,0,0	323	149	1	1.0	0.997,1.0,1.0	1.0,1.0,1.0	-0.001
ENSMUSG00000024695	Zfp91	19	-	12765280	12765406	12763659	12764380	12770176	12770549	0,2,0	0,1,0	3,7,2	2,0,0	275	149	1	1.0	NA,0.52,NA	0.448,1.0,1.0	-0.296
ENSMUSG00000024695	Zfp91	19	-	12771002	12771102	12767019	12770549	12774819	12774934	375,287,439	0,0,0	377,361,472	2,0,0	249	149	1	1.0	1.0,1.0,1.0	0.991,1.0,1.0	0.003
ENSMUSG00000024695	Zfp91	19	-	12774819	12774934	12771002	12771102	12775994	12776073	381,309,428	5,3,4	413,346,571	3,6,7	264	149	1	1.0	0.977,0.983,0.984	0.987,0.97,0.979	0.003
ENSMUSG00000024691	Fam111a	19	+	12573529	12573580	12564553	12564650	12577089	12577170	74,89,109	1,0,3	104,104,152	2,0,0	200	149	1	1.0	0.982,1.0,0.964	0.975,1.0,1.0	-0.01
ENSMUSG00000024691	Fam111a	19	+	12577089	12577170	12573513	12573580	12583922	12583963	157,182,227	0,0,0	215,196,315	0,1,0	230	149	1	1.0	1.0,1.0,1.0	1.0,0.992,1.0	0.003
ENSMUSG00000024691	Fam111a	19	+	12583922	12584122	12577089	12577170	12586834	12589762	338,380,433	9,4,10	449,440,605	2,7,10	349	149	1	1.0	0.941,0.976,0.949	0.99,0.964,0.963	-0.017
ENSMUSG00000046139	Patl1	19	+	11925136	11925226	11923800	11924018	11929874	11930055	111,93,135	0,0,0	94,103,163	1,0,1	239	149	1	1.0	1.0,1.0,1.0	0.983,1.0,0.99	0.009
ENSMUSG00000046139	Patl1	19	+	11929874	11930055	11925136	11925226	11931532	11931656	182,148,178	1,2,2	140,152,240	0,3,3	330	149	1	1.0	0.988,0.971,0.976	1.0,0.958,0.973	0.001
ENSMUSG00000046139	Patl1	19	+	11932137	11932235	11931532	11931656	11933679	11933739	130,119,141	0,0,0	112,129,172	1,0,0	247	149	1	1.0	1.0,1.0,1.0	0.985,1.0,1.0	0.005
ENSMUSG00000046139	Patl1	19	+	11933679	11933739	11932137	11932235	11935678	11935827	122,97,132	2,0,0	92,122,150	3,1,0	209	149	1	1.0	0.978,1.0,1.0	0.956,0.989,1.0	0.011
ENSMUSG00000046139	Patl1	19	+	11935678	11935827	11933679	11933739	11937219	11937379	182,135,202	0,0,0	145,167,193	0,0,1	298	149	1	1.0	1.0,1.0,1.0	1.0,1.0,0.99	0.003
ENSMUSG00000046139	Patl1	19	+	11942628	11942720	11939683	11939839	11942824	11942974	173,148,144	0,0,2	129,167,151	0,0,0	241	149	1	1.0	1.0,1.0,0.978	1.0,1.0,1.0	-0.007
ENSMUSG00000041488	Stx3	19	-	11783025	11783136	11781566	11781680	11785389	11785524	234,252,286	0,0,0	241,214,303	0,2,0	260	149	1	1.0	1.0,1.0,1.0	1.0,0.984,1.0	0.005
ENSMUSG00000041488	Stx3	19	-	11785389	11785524	11783025	11783136	11785684	11785758	241,245,299	2,0,0	296,222,345	0,0,0	284	149	1	1.0	0.984,1.0,1.0	1.0,1.0,1.0	-0.005
ENSMUSG00000041488	Stx3	19	-	11786524	11786633	11785684	11785758	11788168	11788236	233,251,271	2,0,0	232,261,320	0,0,0	258	149	1	1.0	0.985,1.0,1.0	1.0,1.0,1.0	-0.005
ENSMUSG00000041488	Stx3	19	-	11791745	11791845	11789556	11789631	11803493	11803577	173,176,202	0,4,0	173,246,253	0,2,0	249	149	1	1.0	1.0,0.963,1.0	1.0,0.987,1.0	-0.008
ENSMUSG00000041488	Stx3	19	-	11803493	11803577	11791745	11791845	11818691	11818721	192,155,176	0,0,0	180,191,250	0,0,1	233	149	1	1.0	1.0,1.0,1.0	1.0,1.0,0.994	0.002
ENSMUSG00000024680	Ms4a2	19	-	11622042	11622177	11619616	11619673	11622682	11622782	1,2,0	0,0,1	0,4,8	0,4,0	284	149	1	1.0	1.0,1.0,0.0	NA,0.344,1.0	-0.005
ENSMUSG00000024680	Ms4a2	19	-	11622162	11622177	11619616	11619673	11622682	11622782	1,0,0	0,0,1	0,0,0	0,4,0	164	149	1	1.0	1.0,NA,0.0	NA,0.0,NA	0.5
ENSMUSG00000024679	Ms4a6d	19	-	11587963	11588065	11586603	11587181	11589989	11590122	1149,1320,1548	10,0,1	1373,1131,1901	0,1,3	251	149	1	1.0	0.986,1.0,0.999	1.0,0.999,0.997	-0.004
ENSMUSG00000024679	Ms4a6d	19	-	11587963	11588065	11586603	11587181	11592864	11592921	411,549,580	1,0,0	524,431,698	0,0,0	251	149	1	1.0	0.996,1.0,1.0	1.0,1.0,1.0	-0.001
ENSMUSG00000024679	Ms4a6d	19	-	11589989	11590122	11586979	11587181	11592864	11592921	10,0,1	1,0,0	0,1,3	0,0,0	282	149	1	1.0	0.841,NA,1.0	NA,1.0,1.0	-0.08
ENSMUSG00000024679	Ms4a6d	19	-	11589989	11590122	11587963	11588065	11592864	11592921	647,683,874	1,2,10	768,608,1097	8,2,11	282	149	1	1.0	0.997,0.994,0.979	0.981,0.994,0.981	0.005
ENSMUSG00000024679	Ms4a6d	19	-	11589989	11590196	11586603	11587181	11592864	11592921	1085,1176,1311	1,0,0	1235,995,1733	0,0,0	356	149	1	1.0	0.998,1.0,1.0	1.0,1.0,1.0	-0.001
ENSMUSG00000024679	Ms4a6d	19	-	11589989	11590196	11587963	11588065	11592864	11592921	1814,1949,2283	1,2,10	2092,1696,2942	8,2,11	356	149	1	1.0	0.999,0.998,0.99	0.991,0.997,0.991	0.003
ENSMUSG00000024679	Ms4a6d	19	-	11601829	11601964	11592864	11592921	11603145	11603308	1630,1749,1929	9,1,1	1852,1527,2535	0,2,2	284	149	1	1.0	0.99,0.999,0.999	1.0,0.998,0.998	-0.003
ENSMUSG00000024679	Ms4a6d	19	-	11603145	11603308	11601829	11601964	11604673	11604849	1935,2020,2147	4,0,1	2206,1784,2976	1,0,0	312	149	1	1.0	0.996,1.0,0.999	0.999,1.0,1.0	-0.001
ENSMUSG00000079419	Ms4a6c	19	+	11471088	11471251	11469365	11469556	11472392	11472527	801,732,1010	0,0,0	1195,947,1385	0,0,4	312	149	1	1.0	1.0,1.0,1.0	1.0,1.0,0.994	0.002
ENSMUSG00000079419	Ms4a6c	19	+	11472392	11472527	11471088	11471251	11475273	11475330	663,660,761	4,0,2	878,791,1152	1,4,1	284	149	1	1.0	0.989,1.0,0.995	0.998,0.99,0.998	-0.001
ENSMUSG00000079419	Ms4a6c	19	+	11475273	11475330	11472392	11472527	11478167	11478374	349,361,395	0,0,0	432,443,586	0,3,0	206	149	1	1.0	1.0,1.0,1.0	1.0,0.991,1.0	0.003
ENSMUSG00000024672	Ms4a7	19	-	11322298	11322400	11321038	11321582	11324421	11324628	2507,2297,2750	0,2,0	3756,2204,3942	0,0,0	251	149	1	1.0	1.0,0.999,1.0	1.0,1.0,1.0	-0.0
ENSMUSG00000024672	Ms4a7	19	-	11322298	11322400	11321038	11321582	11325806	11325863	755,717,891	0,1,0	1136,645,1207	0,0,0	251	149	1	1.0	1.0,0.998,1.0	1.0,1.0,1.0	-0.001
ENSMUSG00000024672	Ms4a7	19	-	11322298	11322400	11321038	11321582	11327924	11328050	771,747,906	1,2,0	1162,660,1235	5,0,0	251	149	1	1.0	0.998,0.996,1.0	0.993,1.0,1.0	0.0
ENSMUSG00000024672	Ms4a7	19	-	11322298	11322400	11321038	11321582	11333206	11333366	755,720,891	0,0,6	1136,642,1204	0,0,0	251	149	1	1.0	1.0,1.0,0.989	1.0,1.0,1.0	-0.004
ENSMUSG00000024672	Ms4a7	19	-	11322298	11322418	11321408	11321582	11324421	11324628	813,744,937	0,2,0	1196,676,1259	0,0,0	269	149	1	1.0	1.0,0.995,1.0	1.0,1.0,1.0	-0.002
ENSMUSG00000024672	Ms4a7	19	-	11324421	11324628	11321038	11321582	11325806	11325863	2318,2209,2543	0,1,0	3369,2216,3573	0,0,0	356	149	1	1.0	1.0,0.999,1.0	1.0,1.0,1.0	-0.0
ENSMUSG00000024672	Ms4a7	19	-	11324421	11324628	11321038	11321582	11327924	11328050	989,963,1098	1,2,0	1430,996,1499	5,0,0	356	149	1	1.0	0.998,0.995,1.0	0.992,1.0,1.0	0.0
ENSMUSG00000024672	Ms4a7	19	-	11324421	11324628	11321038	11321582	11333206	11333366	819,793,911	0,0,6	1192,804,1251	0,0,0	356	149	1	1.0	1.0,1.0,0.985	1.0,1.0,1.0	-0.005
ENSMUSG00000024672	Ms4a7	19	-	11324421	11324628	11322298	11322400	11325806	11325863	4010,3749,4345	0,0,0	5926,3745,6233	0,3,3	356	149	1	1.0	1.0,1.0,1.0	1.0,0.998,0.999	0.001
ENSMUSG00000024672	Ms4a7	19	-	11324421	11324628	11322298	11322400	11327924	11328050	2681,2503,2900	16,30,17	3987,2525,4159	26,18,31	356	149	1	1.0	0.986,0.972,0.986	0.985,0.983,0.983	-0.002
ENSMUSG00000024672	Ms4a7	19	-	11324421	11324628	11322298	11322400	11333206	11333366	2511,2333,2713	0,3,0	3749,2333,3911	0,0,0	356	149	1	1.0	1.0,0.997,1.0	1.0,1.0,1.0	-0.001
ENSMUSG00000024672	Ms4a7	19	-	11325806	11325863	11321038	11321582	11327924	11328050	669,713,743	1,2,0	884,667,1091	5,0,0	206	149	1	1.0	0.998,0.996,1.0	0.992,1.0,1.0	0.001
ENSMUSG00000024672	Ms4a7	19	-	11325806	11325863	11321504	11324628	11327924	11328050	2166,2128,2373	170,170,187	3056,2079,3413	239,192,248	206	149	1	1.0	0.902,0.901,0.902	0.902,0.887,0.909	0.002
ENSMUSG00000024672	Ms4a7	19	-	11325806	11325863	11321504	11324628	11333206	11333366	583,536,662	0,0,0	853,540,832	1,0,0	206	149	1	1.0	1.0,1.0,1.0	0.998,1.0,1.0	0.001
ENSMUSG00000024672	Ms4a7	19	-	11325806	11325863	11322298	11322400	11327924	11328050	669,712,743	16,30,17	884,670,1094	26,18,31	206	149	1	1.0	0.968,0.945,0.969	0.961,0.964,0.962	-0.002
ENSMUSG00000024672	Ms4a7	19	-	11325806	11325863	11322298	11322400	11333206	11333366	0,0,0	0,3,0	0,3,2	0,0,0	206	149	1	1.0	NA,0.0,NA	NA,1.0,1.0	-1.0
ENSMUSG00000024672	Ms4a7	19	-	11327924	11328050	11321038	11321582	11333206	11333366	1712,1561,1679	0,0,6	2488,1653,2713	0,0,0	275	149	1	1.0	1.0,1.0,0.993	1.0,1.0,1.0	-0.002
ENSMUSG00000024672	Ms4a7	19	-	11327924	11328050	11322298	11322400	11333206	11333366	1727,1589,1696	0,3,0	2509,1671,2744	0,0,0	275	149	1	1.0	1.0,0.997,1.0	1.0,1.0,1.0	-0.001
ENSMUSG00000024672	Ms4a7	19	-	11327924	11328050	11324421	11324628	11333206	11333366	1881,1729,1866	0,0,0	2722,1845,2961	1,0,0	275	149	1	1.0	1.0,1.0,1.0	0.999,1.0,1.0	0.0
ENSMUSG00000024672	Ms4a7	19	-	11327924	11328050	11325806	11325863	11333206	11333366	3360,3209,3460	0,0,1	4762,3254,5394	5,0,0	275	149	1	1.0	1.0,1.0,0.999	0.998,1.0,1.0	0.0
ENSMUSG00000024672	Ms4a7	19	-	11333206	11333366	11327924	11328050	11336006	11336116	3858,3598,4009	0,0,0	5641,3985,6361	1,1,0	309	149	1	1.0	1.0,1.0,1.0	1.0,0.999,1.0	0.0
ENSMUSG00000024735	Prpf19	19	+	10897816	10897893	10897502	10897652	10898982	10899124	334,373,428	0,0,0	515,417,601	0,2,0	226	149	1	1.0	1.0,1.0,1.0	1.0,0.993,1.0	0.002
ENSMUSG00000024735	Prpf19	19	+	10900689	10900765	10900281	10900398	10900926	10900993	454,451,499	0,0,0	483,479,670	0,0,1	225	149	1	1.0	1.0,1.0,1.0	1.0,1.0,0.998	0.001
ENSMUSG00000024735	Prpf19	19	+	10902701	10902771	10902343	10902499	10902967	10903053	351,375,498	0,0,0	511,425,633	1,0,0	219	149	1	1.0	1.0,1.0,1.0	0.997,1.0,1.0	0.001
ENSMUSG00000034659	Tmem109	19	-	10872586	10872689	10870659	10872149	10874241	10874486	574,629,739	1,0,0	773,664,880	0,0,0	252	149	1	1.0	0.997,1.0,1.0	1.0,1.0,1.0	-0.001
ENSMUSG00000034659	Tmem109	19	-	10878078	10878149	10874241	10874486	10881651	10881731	1,0,2	223,226,228	0,2,0	303,261,386	220	149	1	1.0	0.003,0.0,0.006	0.0,0.005,0.0	0.001
ENSMUSG00000034659	Tmem109	19	-	10880179	10880302	10874259	10874486	10881651	10881698	2,4,1	223,226,228	9,5,22	303,261,386	272	149	1	1.0	0.005,0.01,0.002	0.016,0.01,0.03	-0.013
ENSMUSG00000048832	Vps37c	19	+	10710269	10710441	10706209	10706308	10711270	10711353	259,246,204	19,12,12	290,234,327	25,16,22	321	149	1	1.0	0.864,0.905,0.888	0.843,0.872,0.873	0.023
ENSMUSG00000034371	Tkfc	19	-	10599307	10599418	10599031	10599213	10600570	10600760	32,34,55	0,6,0	27,57,70	0,0,0	260	149	1	1.0	1.0,0.765,1.0	1.0,1.0,1.0	-0.078
ENSMUSG00000024667	Tmem216	19	-	10554528	10554621	10551772	10551974	10555062	10555164	34,37,75	0,0,0	32,35,51	0,0,1	242	149	1	1.0	1.0,1.0,1.0	1.0,1.0,0.969	0.01
ENSMUSG00000036098	Myrf	19	-	10228652	10228916	10225448	10225510	10229019	10229107	8,6,12	0,0,0	8,7,13	0,0,2	413	149	1	1.0	1.0,1.0,1.0	1.0,1.0,0.701	0.1
ENSMUSG00000024665	Fads2	19	-	10082564	10082690	10070563	10070624	10088701	10088803	24,44,39	0,0,0	22,38,75	0,2,0	275	149	1	1.0	1.0,1.0,1.0	1.0,0.911,1.0	0.03
ENSMUSG00000024664	Fads3	19	+	10052201	10052312	10041547	10041956	10052835	10053033	31,49,98	0,3,0	66,82,169	0,0,0	260	149	1	1.0	1.0,0.903,1.0	1.0,1.0,1.0	-0.032
ENSMUSG00000024664	Fads3	19	+	10054019	10054121	10052835	10053033	10054226	10054349	27,51,69	0,0,0	56,60,145	0,1,0	251	149	1	1.0	1.0,1.0,1.0	1.0,0.973,1.0	0.009
ENSMUSG00000024664	Fads3	19	+	10056424	10056550	10056216	10056296	10057884	10059671	90,124,144	1,0,0	117,127,254	0,0,0	275	149	1	1.0	0.98,1.0,1.0	1.0,1.0,1.0	-0.007
ENSMUSG00000037418	Best1	19	-	9989121	9989273	9986650	9986994	9989601	9989682	11,10,12	0,0,1	31,3,18	0,0,1	301	149	1	1.0	1.0,1.0,0.856	1.0,1.0,0.899	-0.014
ENSMUSG00000037418	Best1	19	-	9992056	9992211	9991636	9991714	9992765	9992999	20,10,11	0,0,0	14,14,6	0,1,0	304	149	1	1.0	1.0,1.0,1.0	1.0,0.873,1.0	0.042
ENSMUSG00000024661	Fth1	19	+	9984180	9984327	9982702	9982983	9984559	9984685	239188,246165,259586	5,1,0	291396,201606,323394	0,0,0	296	149	1	1.0	1.0,1.0,1.0	1.0,1.0,1.0	0.0
ENSMUSG00000024661	Fth1	19	+	9984559	9984685	9984180	9984327	9984780	9985092	220810,228767,238505	13,15,12	274981,182650,299376	12,3,21	275	149	1	1.0	1.0,1.0,1.0	1.0,1.0,1.0	0.0
ENSMUSG00000024660	Incenp	19	-	9874815	9874923	9874219	9874370	9875097	9875176	326,272,304	0,9,0	412,345,373	5,2,4	257	149	1	1.0	1.0,0.946,1.0	0.979,0.99,0.982	-0.002
ENSMUSG00000024660	Incenp	19	-	9877676	9877796	9876589	9876816	9878127	9878248	241,237,251	9,5,0	316,351,401	30,0,0	269	149	1	1.0	0.937,0.963,1.0	0.854,1.0,1.0	0.015
ENSMUSG00000071645	Tut1	19	+	8955386	8955577	8953849	8954021	8959086	8959402	68,71,74	3,0,0	84,89,96	0,2,0	340	149	1	1.0	0.909,1.0,1.0	1.0,0.951,1.0	-0.014
ENSMUSG00000071645	Tut1	19	+	8955386	8955577	8953849	8954021	8962343	8962822	50,44,39	0,0,3	62,69,60	0,0,0	340	149	1	1.0	1.0,1.0,0.851	1.0,1.0,1.0	-0.05
ENSMUSG00000071645	Tut1	19	+	8955386	8955577	8953849	8954021	8964019	8964129	51,43,39	0,0,0	61,69,60	2,0,0	340	149	1	1.0	1.0,1.0,1.0	0.93,1.0,1.0	0.023
ENSMUSG00000071645	Tut1	19	+	8959086	8959402	8953849	8954021	8964019	8964129	26,39,27	0,0,0	43,20,46	2,0,0	465	149	1	1.0	1.0,1.0,1.0	0.873,1.0,1.0	0.042
ENSMUSG00000071645	Tut1	19	+	8959086	8959402	8955386	8955577	8964019	8964129	41,67,62	1,0,0	66,38,82	0,0,0	465	149	1	1.0	0.929,1.0,1.0	1.0,1.0,1.0	-0.024
ENSMUSG00000071645	Tut1	19	+	8959742	8959843	8959086	8959402	8964019	8964129	22,27,12	0,2,0	25,6,28	0,0,1	250	149	1	1.0	1.0,0.889,1.0	1.0,1.0,0.943	-0.018
ENSMUSG00000071645	Tut1	19	+	8962343	8962822	8953849	8954021	8964019	8964129	84,137,127	0,0,0	94,107,198	2,0,0	628	149	1	1.0	1.0,1.0,1.0	0.918,1.0,1.0	0.027
ENSMUSG00000071645	Tut1	19	+	8962343	8962822	8955386	8955577	8964019	8964129	84,138,124	1,0,0	95,107,198	0,0,0	628	149	1	1.0	0.952,1.0,1.0	1.0,1.0,1.0	-0.016
ENSMUSG00000071645	Tut1	19	+	8962343	8962822	8959742	8959843	8964019	8964129	111,164,159	0,2,0	124,139,253	2,0,0	628	149	1	1.0	1.0,0.951,1.0	0.936,1.0,1.0	0.005
ENSMUSG00000071650	Ganab	19	+	8907850	8907916	8907214	8907394	8908677	8908747	33,48,47	264,202,265	33,49,72	223,254,311	215	149	1	1.0	0.08,0.141,0.109	0.093,0.118,0.138	-0.006
ENSMUSG00000071650	Ganab	19	+	8909432	8909613	8909090	8909187	8910465	8910619	552,541,624	1,0,1	486,578,937	1,0,3	330	149	1	1.0	0.996,1.0,0.996	0.995,1.0,0.993	0.001
ENSMUSG00000071650	Ganab	19	+	8911276	8911356	8911034	8911161	8911595	8911739	317,349,411	0,0,0	386,320,573	0,2,0	229	149	1	1.0	1.0,1.0,1.0	1.0,0.99,1.0	0.003
ENSMUSG00000071650	Ganab	19	+	8912710	8912954	8912473	8912575	8914300	8914365	699,717,872	6,2,5	899,730,1025	0,1,5	393	149	1	1.0	0.978,0.993,0.985	1.0,0.996,0.987	-0.009
ENSMUSG00000071650	Ganab	19	+	8914300	8914365	8912710	8912954	8914541	8914618	293,291,340	0,2,0	430,298,448	0,0,0	214	149	1	1.0	1.0,0.99,1.0	1.0,1.0,1.0	-0.003
ENSMUSG00000071650	Ganab	19	+	8915157	8915270	8914924	8915038	8915403	8915504	536,543,598	0,0,1	639,544,906	0,0,0	262	149	1	1.0	1.0,1.0,0.997	1.0,1.0,1.0	-0.001
ENSMUSG00000071659	Hnrnpul2	19	+	8822803	8822939	8819400	8820813	8823229	8823306	900,751,974	10,11,8	814,886,1294	5,4,11	285	149	1	1.0	0.979,0.973,0.985	0.988,0.991,0.984	-0.009
ENSMUSG00000071659	Hnrnpul2	19	+	8822803	8822939	8819400	8820813	8823529	8823669	407,327,412	3,7,5	353,415,565	6,2,14	285	149	1	1.0	0.986,0.961,0.977	0.969,0.991,0.955	0.003
ENSMUSG00000071659	Hnrnpul2	19	+	8823229	8823306	8819400	8820813	8823529	8823669	246,201,286	3,7,5	223,214,363	6,2,14	226	149	1	1.0	0.982,0.95,0.974	0.961,0.986,0.945	0.005
ENSMUSG00000071659	Hnrnpul2	19	+	8823229	8823306	8822803	8822939	8823529	8823669	731,615,841	1,1,1	685,682,1082	6,1,0	226	149	1	1.0	0.998,0.998,0.998	0.987,0.998,1.0	0.003
ENSMUSG00000071659	Hnrnpul2	19	+	8824859	8825123	8824405	8824518	8825971	8826100	917,839,1036	0,0,0	1063,1053,1346	0,0,1	413	149	1	1.0	1.0,1.0,1.0	1.0,1.0,0.998	0.001
ENSMUSG00000071659	Hnrnpul2	19	+	8825270	8825393	8824859	8825123	8825971	8826100	730,726,829	0,0,0	854,754,1004	2,0,0	272	149	1	1.0	1.0,1.0,1.0	0.996,1.0,1.0	0.001
ENSMUSG00000071659	Hnrnpul2	19	+	8825971	8826100	8825270	8825393	8826643	8826812	827,879,955	0,0,0	977,862,1187	4,3,1	278	149	1	1.0	1.0,1.0,1.0	0.992,0.994,0.998	0.005
ENSMUSG00000071659	Hnrnpul2	19	+	8826643	8826812	8825971	8826100	8829749	8829950	1023,1064,1161	0,0,0	1327,1043,1468	0,2,0	318	149	1	1.0	1.0,1.0,1.0	1.0,0.996,1.0	0.001
ENSMUSG00000071659	Hnrnpul2	19	+	8830887	8830961	8829749	8829950	8831224	8831332	782,804,806	39,29,26	1024,758,1185	48,40,39	223	149	1	1.0	0.931,0.949,0.954	0.934,0.927,0.953	0.007
ENSMUSG00000071660	Ttc9c	19	-	8815853	8816036	8809074	8811838	8818435	8818684	90,117,123	0,2,0	98,111,196	0,0,0	332	149	1	1.0	1.0,0.963,1.0	1.0,1.0,1.0	-0.012
ENSMUSG00000010110	Stx5a	19	+	8742853	8742924	8741802	8742497	8743079	8743135	242,193,245	0,0,0	239,229,338	0,1,1	220	149	1	1.0	1.0,1.0,1.0	1.0,0.994,0.996	0.003
ENSMUSG00000010110	Stx5a	19	+	8742853	8742924	8741802	8742497	8743352	8743423	91,91,86	2,0,0	105,104,132	0,0,0	220	149	1	1.0	0.969,1.0,1.0	1.0,1.0,1.0	-0.01
ENSMUSG00000010110	Stx5a	19	+	8743079	8743135	8742253	8742497	8743352	8743423	58,53,61	2,0,0	59,56,67	0,0,0	205	149	1	1.0	0.955,1.0,1.0	1.0,1.0,1.0	-0.015
ENSMUSG00000010110	Stx5a	19	+	8743079	8743135	8742853	8742924	8743352	8743423	206,153,217	0,0,0	193,179,269	0,1,2	205	149	1	1.0	1.0,1.0,1.0	1.0,0.992,0.99	0.006
ENSMUSG00000010110	Stx5a	19	+	8748806	8748888	8748502	8748711	8749665	8749772	232,274,273	3,0,0	261,204,378	0,1,0	231	149	1	1.0	0.98,1.0,1.0	1.0,0.992,1.0	-0.004
ENSMUSG00000010110	Stx5a	19	+	8748806	8748899	8748654	8748711	8749665	8749772	83,100,89	3,0,0	100,60,117	0,1,0	242	149	1	1.0	0.945,1.0,1.0	1.0,0.974,1.0	-0.01
ENSMUSG00000010110	Stx5a	19	+	8749665	8749772	8748654	8748888	8749905	8750027	249,288,305	0,0,0	311,245,424	0,0,2	256	149	1	1.0	1.0,1.0,1.0	1.0,1.0,0.992	0.003
ENSMUSG00000010095	Slc3a2	19	-	8711833	8711928	8709714	8709783	8712729	8712903	2629,2344,2793	7,11,21	2691,2152,3101	13,10,21	244	149	1	1.0	0.996,0.992,0.988	0.992,0.992,0.989	0.001
ENSMUSG00000010095	Slc3a2	19	-	8711833	8711928	8709714	8709783	8713341	8713355	1028,958,1176	0,0,0	1039,817,1239	0,0,2	244	149	1	1.0	1.0,1.0,1.0	1.0,1.0,0.997	0.001
ENSMUSG00000010095	Slc3a2	19	-	8712729	8712903	8709733	8709783	8713341	8713356	2209,2113,2311	0,0,0	2372,1810,2581	0,0,2	323	149	1	1.0	1.0,1.0,1.0	1.0,1.0,0.998	0.001
ENSMUSG00000010095	Slc3a2	19	-	8712729	8712903	8711833	8711928	8713341	8713356	3803,3488,3911	0,0,4	4017,3135,4422	4,0,0	323	149	1	1.0	1.0,1.0,0.998	0.998,1.0,1.0	0.0
ENSMUSG00000010095	Slc3a2	19	-	8712865	8712903	8711833	8711928	8713341	8713355	733,698,778	0,0,4	830,590,891	4,0,0	187	149	1	1.0	1.0,1.0,0.994	0.994,1.0,1.0	0.0
ENSMUSG00000024759	Atl3	19	+	7518545	7518596	7516877	7516982	7520786	7520843	140,88,121	0,1,0	83,105,188	0,0,0	200	149	1	1.0	1.0,0.985,1.0	1.0,1.0,1.0	-0.005
ENSMUSG00000024758	Rtn3	19	-	7429750	7429809	7425900	7427875	7430985	7431032	1093,1110,1302	0,0,0	1213,1155,1621	0,0,2	208	149	1	1.0	1.0,1.0,1.0	1.0,1.0,0.998	0.001
ENSMUSG00000024758	Rtn3	19	-	7429750	7429809	7425900	7427875	7431965	7432035	379,389,416	0,3,0	403,400,537	0,1,2	208	149	1	1.0	1.0,0.989,1.0	1.0,0.997,0.995	-0.001
ENSMUSG00000024758	Rtn3	19	-	7430985	7431032	7425900	7427875	7431965	7432035	280,285,328	0,3,0	297,290,395	0,1,2	196	149	1	1.0	1.0,0.986,1.0	1.0,0.995,0.993	-0.001
ENSMUSG00000024758	Rtn3	19	-	7430985	7431032	7429750	7429809	7431965	7432035	993,1009,1212	0,0,2	1107,1045,1476	0,0,0	196	149	1	1.0	1.0,1.0,0.998	1.0,1.0,1.0	-0.001
ENSMUSG00000024758	Rtn3	19	-	7431965	7432035	7430985	7431032	7432451	7432590	1126,1135,1331	0,0,0	1180,1206,1697	1,0,0	219	149	1	1.0	1.0,1.0,1.0	0.999,1.0,1.0	0.0
ENSMUSG00000024758	Rtn3	19	-	7456299	7458423	7434930	7435138	7467810	7467867	14,4,6	0,1,4	9,14,11	1,2,2	2273	149	0.708165907688	1.0	1.0,0.208,0.09	0.371,0.315,0.265	0.116
ENSMUSG00000024758	Rtn3	19	-	7456299	7458423	7434930	7435138	7482938	7483289	14,4,6	1108,1124,1135	9,15,11	1104,1136,1578	2273	149	1	1.0	0.001,0.0,0.0	0.001,0.001,0.0	-0.0
ENSMUSG00000024758	Rtn3	19	-	7467810	7467867	7434930	7435138	7482938	7483219	0,1,4	1108,1124,1135	4,4,3	1104,1136,1578	206	149	1	1.0	0.0,0.001,0.003	0.003,0.003,0.001	-0.001
ENSMUSG00000024968	Rcor2	19	+	7270969	7271094	7270697	7270859	7271192	7271262	1,2,3	0,0,1	2,0,13	0,0,0	274	149	1	1.0	1.0,1.0,0.62	1.0,NA,1.0	-0.127
ENSMUSG00000024962	Vegfb	19	-	6986020	6986094	6985804	6985840	6986289	6986486	98,129,114	0,0,0	127,106,140	1,0,0	223	149	1	1.0	1.0,1.0,1.0	0.988,1.0,1.0	0.004
ENSMUSG00000024962	Vegfb	19	-	6986289	6986486	6986020	6986094	6986773	6986816	188,217,218	0,0,0	226,191,273	2,1,0	346	149	1	1.0	1.0,1.0,1.0	0.98,0.988,1.0	0.011
ENSMUSG00000024962	Vegfb	19	-	6986773	6986816	6986289	6986486	6987351	6987629	118,102,103	5,2,2	114,115,142	4,0,7	192	149	1	1.0	0.948,0.975,0.976	0.957,1.0,0.94	0.001
ENSMUSG00000024958	Gpr137	19	-	6938755	6938874	6938068	6938529	6939011	6939140	234,227,208	0,0,2	234,211,289	3,0,3	268	149	1	1.0	1.0,1.0,0.983	0.977,1.0,0.982	0.008
ENSMUSG00000024958	Gpr137	19	-	6939528	6939754	6939260	6939410	6940351	6940401	67,55,68	79,116,84	69,65,121	102,96,167	375	149	1	1.0	0.252,0.159,0.243	0.212,0.212,0.224	0.002
ENSMUSG00000024958	Gpr137	19	-	6940921	6940949	6940351	6940482	6941091	6941507	0,0,0	41,62,59	1,0,1	71,62,92	177	149	1	1.0	0.0,0.0,0.0	0.012,0.0,0.009	-0.007
ENSMUSG00000047810	Ccdc88b	19	-	6846346	6846415	6844622	6845119	6846562	6846769	162,162,134	0,0,0	311,160,277	0,1,1	218	149	1	1.0	1.0,1.0,1.0	1.0,0.991,0.995	0.005
ENSMUSG00000047810	Ccdc88b	19	-	6847276	6847443	6846562	6846769	6847635	6847734	229,176,220	1,0,4	324,181,312	1,3,2	316	149	1	1.0	0.991,1.0,0.963	0.993,0.966,0.987	0.003
ENSMUSG00000047810	Ccdc88b	19	-	6855841	6855990	6855651	6855733	6856108	6856252	130,145,170	0,0,0	180,188,212	0,1,11	298	149	1	1.0	1.0,1.0,1.0	1.0,0.989,0.906	0.035
ENSMUSG00000024948	Map4k2	19	+	6343254	6343386	6343103	6343176	6343460	6343521	66,61,82	0,2,0	92,83,102	1,0,0	281	149	1	1.0	1.0,0.942,1.0	0.98,1.0,1.0	-0.013
ENSMUSG00000024948	Map4k2	19	+	6343801	6343883	6343460	6343523	6343971	6344079	67,60,85	2,0,0	93,61,81	0,0,0	231	149	1	1.0	0.956,1.0,1.0	1.0,1.0,1.0	-0.015
ENSMUSG00000024948	Map4k2	19	+	6346544	6346605	6346387	6346467	6346691	6346809	65,60,79	1,0,0	72,76,94	0,0,1	210	149	1	1.0	0.979,1.0,1.0	1.0,1.0,0.985	-0.002
ENSMUSG00000024947	Men1	19	+	6338282	6338419	6337600	6337688	6338825	6338961	85,188,157	2,0,0	120,138,193	1,0,0	286	149	1	1.0	0.957,1.0,1.0	0.984,1.0,1.0	-0.009
ENSMUSG00000024947	Men1	19	+	6339338	6339503	6338282	6338961	6339686	6340172	109,150,147	0,7,14	164,132,190	11,5,1	314	149	1	1.0	1.0,0.91,0.833	0.876,0.926,0.989	-0.016
ENSMUSG00000024773	Atg2a	19	+	6249771	6249927	6248196	6248289	6250023	6250267	143,112,161	4,0,1	130,128,180	0,0,0	305	149	1	1.0	0.946,1.0,0.987	1.0,1.0,1.0	-0.022
ENSMUSG00000024773	Atg2a	19	+	6250023	6250267	6249771	6249927	6250412	6250509	234,151,200	0,0,1	157,139,230	0,0,0	393	149	1	1.0	1.0,1.0,0.987	1.0,1.0,1.0	-0.004
ENSMUSG00000024773	Atg2a	19	+	6253523	6253616	6253333	6253440	6254358	6254429	83,82,103	0,0,0	83,72,129	0,0,1	242	149	1	1.0	1.0,1.0,1.0	1.0,1.0,0.988	0.004
ENSMUSG00000024773	Atg2a	19	+	6255100	6255265	6254589	6254666	6255408	6255538	89,73,113	0,0,3	106,95,169	0,0,0	314	149	1	1.0	1.0,1.0,0.947	1.0,1.0,1.0	-0.018
ENSMUSG00000024773	Atg2a	19	+	6255100	6255271	6254589	6254666	6255408	6255538	65,61,78	0,0,3	81,77,157	0,0,0	320	149	1	1.0	1.0,1.0,0.924	1.0,1.0,1.0	-0.025
ENSMUSG00000024773	Atg2a	19	+	6256167	6256376	6255618	6255827	6257438	6257642	115,84,110	2,0,0	106,105,186	0,0,0	358	149	1	1.0	0.96,1.0,1.0	1.0,1.0,1.0	-0.013
ENSMUSG00000024773	Atg2a	19	+	6256551	6256687	6256167	6256376	6257438	6257642	116,138,121	3,0,0	110,103,212	0,4,2	285	149	1	1.0	0.953,1.0,1.0	1.0,0.931,0.982	0.013
ENSMUSG00000024773	Atg2a	19	+	6257962	6258044	6257776	6257878	6258133	6258266	139,121,103	0,0,2	140,122,150	0,0,3	231	149	1	1.0	1.0,1.0,0.971	1.0,1.0,0.97	0.0
ENSMUSG00000024773	Atg2a	19	+	6258863	6258985	6258550	6258633	6259988	6260143	126,158,164	3,3,3	206,155,227	0,0,3	271	149	1	1.0	0.958,0.967,0.968	1.0,1.0,0.977	-0.028
ENSMUSG00000039699	Batf2	19	+	6164875	6165168	6164488	6164750	6166467	6166572	0,3,8	1,0,0	2,5,12	0,1,1	442	149	1	1.0	0.0,1.0,1.0	1.0,0.628,0.802	-0.143
ENSMUSG00000039699	Batf2	19	+	6165363	6165568	6164459	6164553	6166467	6166572	1,0,0	7,11,5	2,2,1	12,8,8	354	149	1	1.0	0.057,0.0,0.0	0.066,0.095,0.05	-0.051
ENSMUSG00000039699	Batf2	19	+	6165363	6165568	6164875	6165168	6166467	6166572	1,0,0	2,3,0	3,3,1	2,4,11	354	149	1	1.0	0.174,0.0,NA	0.387,0.24,0.037	-0.134
ENSMUSG00000039699	Batf2	19	+	6166467	6166572	6164438	6164553	6171305	6171367	12,21,7	0,0,2	27,17,19	0,0,0	254	149	1	1.0	1.0,1.0,0.672	1.0,1.0,1.0	-0.109
ENSMUSG00000024799	Tm7sf2	19	-	6067122	6067319	6066145	6067022	6067668	6067776	107,157,145	1,2,2	135,138,202	4,1,1	346	149	1	1.0	0.979,0.971,0.969	0.936,0.983,0.989	0.004
ENSMUSG00000024799	Tm7sf2	19	-	6067122	6067319	6066145	6067022	6067777	6067867	54,101,81	1,0,0	87,73,121	0,0,1	346	149	1	1.0	0.959,1.0,1.0	1.0,1.0,0.981	-0.007
ENSMUSG00000024799	Tm7sf2	19	-	6071265	6071485	6070438	6071156	6071561	6071708	325,289,332	0,0,0	388,272,417	1,4,2	369	149	1	1.0	1.0,1.0,1.0	0.994,0.965,0.988	0.018
ENSMUSG00000024799	Tm7sf2	19	-	6076362	6076492	6071561	6071708	6076950	6077197	282,318,278	0,0,0	369,282,465	0,1,0	279	149	1	1.0	1.0,1.0,1.0	1.0,0.993,1.0	0.002
ENSMUSG00000024807	Syvn1	19	+	6048694	6048743	6048454	6048607	6049149	6049203	183,151,198	2,0,0	169,197,268	0,0,0	198	149	1	1.0	0.986,1.0,1.0	1.0,1.0,1.0	-0.005
ENSMUSG00000024807	Syvn1	19	+	6050940	6051069	6050521	6050685	6051154	6051310	169,137,153	1,0,1	229,162,180	0,3,1	278	149	1	1.0	0.989,1.0,0.988	1.0,0.967,0.99	0.007
ENSMUSG00000024826	Dpf2	19	-	5903730	5903772	5902630	5902768	5904239	5904318	13,12,20	209,149,199	16,23,26	212,169,253	191	149	1	1.0	0.046,0.059,0.073	0.056,0.096,0.074	-0.016
ENSMUSG00000024826	Dpf2	19	-	5905388	5905552	5904453	5904546	5906523	5906631	316,253,361	0,0,0	320,329,427	0,1,0	313	149	1	1.0	1.0,1.0,1.0	1.0,0.994,1.0	0.002
ENSMUSG00000024818	Slc25a45	19	+	5878606	5878691	5877825	5878095	5879848	5879892	101,104,107	0,0,0	134,92,114	0,0,4	234	149	1	1.0	1.0,1.0,1.0	1.0,1.0,0.948	0.017
ENSMUSG00000024818	Slc25a45	19	+	5879848	5879892	5877807	5878095	5880084	5880156	49,48,35	0,4,2	40,41,56	0,3,6	193	149	1	1.0	1.0,0.903,0.931	1.0,0.913,0.878	0.014
ENSMUSG00000024818	Slc25a45	19	+	5880084	5880156	5877807	5878095	5880439	5880625	71,82,88	0,0,0	82,91,112	1,0,0	221	149	1	1.0	1.0,1.0,1.0	0.982,1.0,1.0	0.006
ENSMUSG00000024818	Slc25a45	19	+	5880439	5880625	5880084	5880156	5884344	5884485	359,371,402	1,0,0	372,333,496	4,3,9	335	149	1	1.0	0.994,1.0,1.0	0.976,0.98,0.961	0.026
ENSMUSG00000092274	Neat1	19	-	5844577	5844758	5843680	5844434	5844924	5844966	366,329,354	0,0,0	505,302,619	1,0,1	330	149	1	1.0	1.0,1.0,1.0	0.996,1.0,0.996	0.003
ENSMUSG00000024941	Scyl1	19	-	5758939	5759146	5758799	5758860	5759270	5759342	515,491,522	0,0,0	797,566,778	2,1,0	356	149	1	1.0	1.0,1.0,1.0	0.994,0.996,1.0	0.003
ENSMUSG00000024941	Scyl1	19	-	5760532	5760608	5759980	5760145	5760712	5760901	264,336,291	0,0,0	328,317,378	1,0,0	225	149	1	1.0	1.0,1.0,1.0	0.995,1.0,1.0	0.002
ENSMUSG00000024941	Scyl1	19	-	5760532	5760608	5759980	5760145	5761652	5761808	112,123,93	0,0,0	131,119,165	2,0,0	225	149	1	1.0	1.0,1.0,1.0	0.977,1.0,1.0	0.008
ENSMUSG00000024941	Scyl1	19	-	5760712	5760901	5759980	5760145	5761652	5761808	196,254,225	0,0,0	234,258,329	2,0,0	338	149	1	1.0	1.0,1.0,1.0	0.981,1.0,1.0	0.006
ENSMUSG00000024941	Scyl1	19	-	5760712	5760901	5760532	5760608	5761652	5761808	350,468,424	0,1,0	432,456,545	0,0,0	338	149	1	1.0	1.0,0.995,1.0	1.0,1.0,1.0	-0.002
ENSMUSG00000024941	Scyl1	19	-	5765309	5765417	5764668	5764782	5766157	5766316	281,344,342	0,0,0	348,290,474	1,0,0	257	149	1	1.0	1.0,1.0,1.0	0.995,1.0,1.0	0.002
ENSMUSG00000024941	Scyl1	19	-	5766157	5766316	5765309	5765417	5769468	5769624	318,363,396	1,0,2	399,354,549	1,2,3	308	149	1	1.0	0.994,1.0,0.99	0.995,0.988,0.989	0.004
ENSMUSG00000024941	Scyl1	19	-	5769720	5769811	5769468	5769624	5770202	5770552	348,382,432	12,14,24	384,450,546	35,10,35	240	149	1	1.0	0.947,0.944,0.918	0.872,0.965,0.906	0.022
ENSMUSG00000024941	Scyl1	19	-	5770722	5770863	5770202	5770552	5771219	5771401	445,372,461	1,0,0	475,349,680	0,0,0	290	149	1	1.0	0.996,1.0,1.0	1.0,1.0,1.0	-0.001
ENSMUSG00000024940	Ltbp3	19	+	5748665	5748738	5748574	5748591	5748869	5748968	96,105,100	0,0,0	94,63,191	0,1,0	222	149	1	1.0	1.0,1.0,1.0	1.0,0.977,1.0	0.008
ENSMUSG00000024940	Ltbp3	19	+	5753632	5753755	5752018	5752141	5753928	5754048	159,181,207	0,0,0	193,162,328	0,0,1	272	149	1	1.0	1.0,1.0,1.0	1.0,1.0,0.994	0.002
ENSMUSG00000024940	Ltbp3	19	+	5753632	5753755	5752018	5752141	5755545	5755674	74,100,90	6,21,8	96,99,185	11,3,22	272	149	1	1.0	0.871,0.723,0.86	0.827,0.948,0.822	-0.048
ENSMUSG00000024940	Ltbp3	19	+	5753632	5753755	5752018	5752141	5755931	5756099	74,100,83	1,3,0	96,96,170	0,0,2	272	149	1	1.0	0.976,0.948,1.0	1.0,1.0,0.979	-0.018
ENSMUSG00000024940	Ltbp3	19	+	5753928	5754048	5752018	5752141	5755545	5755674	75,68,90	6,21,8	69,67,105	11,3,22	269	149	1	1.0	0.874,0.642,0.862	0.777,0.925,0.726	-0.017
ENSMUSG00000024940	Ltbp3	19	+	5753928	5754048	5753632	5753755	5755545	5755674	160,149,212	0,0,7	165,135,262	0,6,15	269	149	1	1.0	1.0,1.0,0.944	1.0,0.926,0.906	0.037
ENSMUSG00000024940	Ltbp3	19	+	5755545	5755674	5752018	5752141	5755931	5756099	109,145,127	1,3,0	162,95,207	0,0,2	278	149	1	1.0	0.983,0.963,1.0	1.0,1.0,0.982	-0.012
ENSMUSG00000024940	Ltbp3	19	+	5755545	5755674	5753632	5753755	5755931	5756099	103,124,126	0,0,0	151,98,200	0,3,0	278	149	1	1.0	1.0,1.0,1.0	1.0,0.946,1.0	0.018
ENSMUSG00000024940	Ltbp3	19	+	5757310	5757472	5756793	5756931	5757546	5757627	248,304,307	0,0,0	359,313,441	2,0,0	311	149	1	1.0	1.0,1.0,1.0	0.989,1.0,1.0	0.004
ENSMUSG00000024937	Ehbp1l1	19	-	5708555	5708670	5707375	5708425	5708757	5708831	708,741,676	1,1,3	936,711,1053	0,0,2	264	149	1	1.0	0.998,0.998,0.992	1.0,1.0,0.997	-0.003
ENSMUSG00000024937	Ehbp1l1	19	-	5710210	5710310	5708757	5708831	5710573	5710697	565,571,548	0,0,1	731,505,841	0,2,2	249	149	1	1.0	1.0,1.0,0.997	1.0,0.993,0.996	0.003
ENSMUSG00000024937	Ehbp1l1	19	-	5710573	5710697	5710210	5710310	5710792	5710848	665,619,618	1,0,0	888,614,877	0,0,0	273	149	1	1.0	0.997,1.0,1.0	1.0,1.0,1.0	-0.001
ENSMUSG00000024937	Ehbp1l1	19	-	5717661	5720407	5717038	5717196	5720808	5720877	1055,963,1068	8,1,4	1143,1102,1619	5,7,10	2895	149	1	1.0	0.872,0.98,0.932	0.922,0.89,0.893	0.026
ENSMUSG00000024937	Ehbp1l1	19	-	5720563	5720726	5717661	5720407	5720808	5720877	444,385,505	0,0,0	544,485,643	1,0,5	312	149	1	1.0	1.0,1.0,1.0	0.996,1.0,0.984	0.007
ENSMUSG00000024937	Ehbp1l1	19	-	5720685	5720726	5717038	5717196	5720808	5720877	268,209,242	8,1,4	282,251,288	5,7,10	190	149	1	1.0	0.963,0.994,0.979	0.978,0.966,0.958	0.011
ENSMUSG00000024937	Ehbp1l1	19	-	5721956	5722010	5721666	5721845	5722645	5722741	414,373,402	0,1,0	427,417,567	0,0,2	203	149	1	1.0	1.0,0.996,1.0	1.0,1.0,0.995	0.0
ENSMUSG00000056917	Sipa1	19	-	5651635	5651714	5651184	5651562	5651905	5651960	365,357,321	1,11,0	485,277,477	14,1,13	228	149	1	1.0	0.996,0.955,1.0	0.958,0.995,0.96	0.013
ENSMUSG00000056917	Sipa1	19	-	5652454	5652566	5652260	5652369	5652654	5652873	457,463,476	0,0,0	628,370,593	0,0,2	261	149	1	1.0	1.0,1.0,1.0	1.0,1.0,0.994	0.002
ENSMUSG00000056917	Sipa1	19	-	5655687	5655791	5655257	5655415	5656153	5656328	297,292,300	2,0,0	358,304,454	0,0,0	253	149	1	1.0	0.989,1.0,1.0	1.0,1.0,1.0	-0.004
ENSMUSG00000056917	Sipa1	19	-	5656153	5656328	5655687	5655791	5659333	5659510	345,345,372	0,0,1	371,370,528	3,1,0	324	149	1	1.0	1.0,1.0,0.994	0.983,0.994,1.0	0.006
ENSMUSG00000056917	Sipa1	19	-	5659595	5659723	5659333	5659510	5660313	5661111	308,313,314	3,2,6	360,299,427	1,11,5	277	149	1	1.0	0.982,0.988,0.966	0.995,0.936,0.979	0.009
ENSMUSG00000056917	Sipa1	19	-	5660313	5661111	5659595	5659723	5663603	5663707	1067,999,1031	1,0,0	1216,1097,1410	0,0,0	947	149	1	1.0	0.994,1.0,1.0	1.0,1.0,1.0	-0.002
ENSMUSG00000056917	Sipa1	19	-	5661595	5661626	5660313	5661111	5662587	5662841	21,20,25	0,4,7	20,44,56	3,0,5	180	149	0.574162565442	1.0	1.0,0.805,0.747	0.847,1.0,0.903	-0.066
ENSMUSG00000056917	Sipa1	19	-	5661595	5661626	5660313	5661111	5663603	5663707	45,29,37	58,53,38	58,52,75	57,49,81	180	149	0.661715597743	1.0	0.391,0.312,0.446	0.457,0.468,0.434	-0.07
ENSMUSG00000056917	Sipa1	19	-	5662587	5662841	5660313	5661111	5663603	5663707	21,22,46	58,53,38	37,28,41	57,49,81	403	149	1	1.0	0.118,0.133,0.309	0.194,0.174,0.158	0.011
ENSMUSG00000056917	Sipa1	19	-	5662587	5662841	5661595	5661626	5663603	5663707	29,24,50	32,15,23	39,38,53	43,18,36	403	149	1	1.0	0.251,0.372,0.446	0.251,0.438,0.352	0.009
ENSMUSG00000056185	Snx32	19	-	5496985	5497025	5496315	5496402	5497289	5497365	46,30,53	0,2,3	33,35,46	0,0,1	189	149	1	1.0	1.0,0.922,0.933	1.0,1.0,0.973	-0.039
ENSMUSG00000056185	Snx32	19	-	5497674	5497779	5497446	5497552	5497904	5498028	67,61,76	0,0,0	104,47,126	1,0,0	254	149	1	1.0	1.0,1.0,1.0	0.984,1.0,1.0	0.005
ENSMUSG00000024909	Efemp2	19	+	5475060	5475178	5473972	5474323	5475407	5475456	31,35,66	2,1,0	61,47,86	0,0,0	267	149	1	1.0	0.896,0.951,1.0	1.0,1.0,1.0	-0.051
ENSMUSG00000024909	Efemp2	19	+	5477926	5478043	5477561	5477684	5478200	5478256	76,95,153	0,0,0	111,110,236	0,1,0	266	149	1	1.0	1.0,1.0,1.0	1.0,0.984,1.0	0.005
ENSMUSG00000024912	Fosl1	19	+	5450159	5450351	5447702	5448055	5454412	5454520	33,79,66	0,1,1	49,77,71	6,0,4	341	149	1	1.0	1.0,0.972,0.966	0.781,1.0,0.886	0.09
ENSMUSG00000024853	Sf3b2	19	-	5279469	5279612	5279268	5279370	5279841	5279949	831,867,949	0,0,1	1073,933,1323	0,0,3	292	149	1	1.0	1.0,1.0,0.998	1.0,1.0,0.996	0.001
ENSMUSG00000024853	Sf3b2	19	-	5287909	5288006	5287534	5287626	5288303	5288413	490,499,567	5,8,7	511,543,684	0,0,3	246	149	1	1.0	0.983,0.974,0.98	1.0,1.0,0.993	-0.019
ENSMUSG00000024853	Sf3b2	19	-	5291304	5291422	5288303	5288413	5293079	5293319	653,586,750	0,0,1	727,675,951	0,0,0	267	149	1	1.0	1.0,1.0,0.998	1.0,1.0,1.0	-0.001
ENSMUSG00000080268	Brms1	19	+	5045892	5046038	5041403	5041490	5046135	5046226	556,538,541	1,0,3	817,604,905	0,0,0	295	149	1	1.0	0.996,1.0,0.989	1.0,1.0,1.0	-0.005
ENSMUSG00000080268	Brms1	19	+	5046135	5046226	5041403	5041490	5046393	5046521	141,144,172	0,2,0	221,135,198	0,1,0	240	149	1	1.0	1.0,0.978,1.0	1.0,0.988,1.0	-0.003
ENSMUSG00000080268	Brms1	19	+	5048992	5049032	5048508	5048573	5049406	5049917	279,279,332	3,1,0	380,261,438	0,0,2	189	149	1	1.0	0.987,0.995,1.0	1.0,1.0,0.994	-0.004
ENSMUSG00000024891	Slc29a2	19	+	5024510	5024592	5024005	5024277	5026027	5026188	1,3,12	0,1,0	13,7,9	0,0,1	231	149	1	1.0	1.0,0.659,1.0	1.0,1.0,0.853	-0.065
ENSMUSG00000045903	Npas4	19	-	4987777	4987887	4987314	4987450	4988074	4988348	1,2,0	0,6,3	0,0,4	9,9,9	259	149	1	1.0	1.0,0.161,0.0	0.0,0.0,0.204	0.319
ENSMUSG00000024902	Mrpl11	19	+	4962878	4962974	4962305	4962515	4963325	4963419	290,339,337	0,0,0	378,326,501	0,0,1	245	149	1	1.0	1.0,1.0,1.0	1.0,1.0,0.997	0.001
ENSMUSG00000063904	Dpp3	19	-	4909845	4910008	4907228	4907797	4913772	4913952	443,446,414	0,0,1	611,408,656	0,0,0	312	149	1	1.0	1.0,1.0,0.995	1.0,1.0,1.0	-0.002
ENSMUSG00000063904	Dpp3	19	-	4914809	4914934	4914579	4914700	4915018	4915081	385,358,415	2,0,0	591,440,565	4,0,6	274	149	1	1.0	0.991,1.0,1.0	0.988,1.0,0.981	0.007
ENSMUSG00000094936	Rbm4	19	-	4787360	4788042	4784292	4785567	4792397	4792820	135,150,179	13,18,14	199,181,281	21,16,16	831	149	1	1.0	0.651,0.599,0.696	0.63,0.67,0.759	-0.038
ENSMUSG00000024889	Rce1	19	-	4623500	4623563	4622590	4623242	4623825	4623897	141,150,159	2,5,5	224,174,223	4,2,4	212	149	1	1.0	0.98,0.955,0.957	0.975,0.984,0.975	-0.014
ENSMUSG00000024889	Rce1	19	-	4623500	4623563	4622590	4623242	4624013	4624181	32,35,44	0,0,2	67,58,63	0,0,0	212	149	1	1.0	1.0,1.0,0.939	1.0,1.0,1.0	-0.02
ENSMUSG00000024889	Rce1	19	-	4623500	4623576	4623140	4623242	4623825	4623897	42,42,56	2,5,5	80,59,81	4,2,4	225	149	1	1.0	0.933,0.848,0.881	0.93,0.951,0.931	-0.05
ENSMUSG00000024889	Rce1	19	-	4623825	4623897	4622590	4623242	4624013	4624151	76,84,84	0,0,2	81,108,112	0,0,0	221	149	1	1.0	1.0,1.0,0.966	1.0,1.0,1.0	-0.011
ENSMUSG00000024889	Rce1	19	-	4623825	4623897	4623500	4623563	4624013	4624151	183,197,195	0,0,1	234,223,268	0,0,0	221	149	1	1.0	1.0,1.0,0.992	1.0,1.0,1.0	-0.003
ENSMUSG00000024889	Rce1	19	-	4625012	4625092	4624684	4624763	4625192	4625295	127,93,83	1,0,0	125,107,125	0,0,0	229	149	1	1.0	0.988,1.0,1.0	1.0,1.0,1.0	-0.004
ENSMUSG00000024889	Rce1	19	-	4625012	4625096	4624176	4624763	4625192	4625276	178,143,169	1,0,0	204,158,222	0,0,0	233	149	1	1.0	0.991,1.0,1.0	1.0,1.0,1.0	-0.003
ENSMUSG00000024889	Rce1	19	-	4625192	4625295	4624659	4624763	4625432	4625603	68,69,65	0,4,0	93,84,107	0,0,0	252	149	1	1.0	1.0,0.911,1.0	1.0,1.0,1.0	-0.03
ENSMUSG00000024858	Grk2	19	-	4287557	4287694	4287352	4287466	4287822	4287985	1881,1846,2039	0,0,0	2466,1729,2624	0,2,0	286	149	1	1.0	1.0,1.0,1.0	1.0,0.998,1.0	0.001
ENSMUSG00000024858	Grk2	19	-	4288411	4288507	4287822	4287985	4288591	4288658	1134,1096,1206	11,6,4	1194,1004,1662	6,14,16	245	149	1	1.0	0.984,0.991,0.995	0.992,0.978,0.984	0.005
ENSMUSG00000024858	Grk2	19	-	4289672	4289739	4289312	4289413	4290073	4290168	341,295,331	0,0,0	355,304,471	0,0,1	216	149	1	1.0	1.0,1.0,1.0	1.0,1.0,0.997	0.001
ENSMUSG00000024858	Grk2	19	-	4289897	4290005	4289672	4289739	4290073	4290168	1247,1133,1379	35,14,32	1490,1227,1703	15,30,29	257	149	1	1.0	0.954,0.979,0.962	0.983,0.96,0.971	-0.006
ENSMUSG00000024858	Grk2	19	-	4289897	4290020	4289672	4289739	4290073	4290168	518,474,553	35,14,32	659,521,737	15,30,29	272	149	1	1.0	0.89,0.949,0.904	0.96,0.905,0.933	-0.018
ENSMUSG00000024858	Grk2	19	-	4291238	4291330	4290771	4290871	4291589	4291641	954,930,1045	2,2,2	1111,922,1356	6,4,4	241	149	1	1.0	0.997,0.997,0.997	0.991,0.993,0.995	0.004
ENSMUSG00000024858	Grk2	19	-	4292543	4292645	4292361	4292436	4292766	4292840	1170,1033,1137	0,0,0	1188,1063,1514	0,0,1	251	149	1	1.0	1.0,1.0,1.0	1.0,1.0,0.999	0.0
ENSMUSG00000024858	Grk2	19	-	4294849	4294926	4292766	4292840	4305901	4306027	862,742,854	8,4,9	890,748,1038	7,3,0	226	149	1	1.0	0.986,0.992,0.984	0.988,0.994,1.0	-0.007
ENSMUSG00000024858	Grk2	19	-	4305121	4305193	4294849	4294926	4305901	4305955	0,0,1	560,478,530	0,1,0	566,462,667	221	149	1	1.0	0.0,0.0,0.001	0.0,0.001,0.0	0.0
ENSMUSG00000034616	Ssh3	19	-	4265102	4265149	4264313	4264460	4265291	4265420	188,178,222	2,2,3	205,176,287	0,0,3	196	149	1	1.0	0.986,0.985,0.983	1.0,1.0,0.986	-0.011
ENSMUSG00000034616	Ssh3	19	-	4265609	4265703	4265291	4265420	4265809	4265998	213,214,278	2,0,2	229,227,303	2,1,2	243	149	1	1.0	0.985,1.0,0.988	0.986,0.993,0.989	0.002
ENSMUSG00000034616	Ssh3	19	-	4265609	4265715	4265291	4265420	4265809	4265998	96,112,103	2,0,2	118,90,143	2,1,2	255	149	1	1.0	0.966,1.0,0.968	0.972,0.981,0.977	0.001
ENSMUSG00000034616	Ssh3	19	-	4265809	4265998	4265291	4265420	4266106	4266172	197,186,254	1,0,0	217,174,262	0,0,0	338	149	1	1.0	0.989,1.0,1.0	1.0,1.0,1.0	-0.004
ENSMUSG00000034616	Ssh3	19	-	4266374	4266446	4266106	4266172	4266521	4266637	205,152,193	1,4,0	217,190,269	1,0,2	221	149	1	1.0	0.993,0.962,1.0	0.993,1.0,0.989	-0.009
ENSMUSG00000034616	Ssh3	19	-	4267746	4267978	4266521	4266637	4268544	4268585	376,355,450	24,20,4	467,374,542	27,12,22	381	149	1	1.0	0.86,0.874,0.978	0.871,0.924,0.906	0.004
ENSMUSG00000034616	Ssh3	19	-	4268544	4268585	4267746	4267978	4269014	4269172	188,193,240	0,0,0	239,175,303	0,0,1	190	149	1	1.0	1.0,1.0,1.0	1.0,1.0,0.996	0.001
ENSMUSG00000040663	Clcf1	19	+	4215732	4215830	4214304	4214500	4220177	4220344	0,3,1	11,24,43	0,0,1	13,10,34	247	149	1	1.0	0.0,0.07,0.014	0.0,0.0,0.017	0.022
ENSMUSG00000024824	Rad9a	19	-	4197476	4197586	4197338	4197403	4197670	4197780	112,108,150	0,0,0	123,112,164	2,0,0	259	149	1	1.0	1.0,1.0,1.0	0.973,1.0,1.0	0.009
ENSMUSG00000024824	Rad9a	19	-	4197476	4197586	4197338	4197403	4200271	4200371	57,60,74	0,1,0	67,54,75	0,0,0	259	149	1	1.0	1.0,0.972,1.0	1.0,1.0,1.0	-0.009
ENSMUSG00000024824	Rad9a	19	-	4197670	4197780	4197338	4197403	4200271	4200371	43,50,61	0,1,0	55,45,79	0,0,0	259	149	1	1.0	1.0,0.966,1.0	1.0,1.0,1.0	-0.011
ENSMUSG00000024824	Rad9a	19	-	4197670	4197780	4197476	4197586	4200271	4200371	103,104,138	5,6,1	122,111,168	12,8,0	259	149	1	1.0	0.922,0.909,0.988	0.854,0.889,1.0	0.025
ENSMUSG00000040385	Ppp1ca	19	+	4192744	4192876	4192157	4192271	4193021	4193252	3332,3260,3311	0,1,0	4275,3446,5070	2,0,1	281	149	1	1.0	1.0,0.999,1.0	0.999,1.0,1.0	0.0
ENSMUSG00000040385	Ppp1ca	19	+	4193766	4193871	4193021	4193252	4194466	4194690	2855,2972,3215	1,0,0	3914,3134,4427	1,0,0	254	149	1	1.0	0.999,1.0,1.0	1.0,1.0,1.0	-0.0
ENSMUSG00000024835	Coro1b	19	+	4149341	4149544	4148618	4148736	4149862	4149985	1212,1311,1466	0,0,3	1553,1188,1859	0,0,0	352	149	1	1.0	1.0,1.0,0.995	1.0,1.0,1.0	-0.002
ENSMUSG00000024835	Coro1b	19	+	4149862	4149985	4149341	4149544	4150089	4150219	1215,1282,1421	0,0,2	1534,1163,1898	0,0,0	272	149	1	1.0	1.0,1.0,0.997	1.0,1.0,1.0	-0.001
ENSMUSG00000024835	Coro1b	19	+	4149862	4149985	4149341	4149544	4150439	4150504	526,583,630	1,0,0	721,514,832	0,0,0	272	149	1	1.0	0.997,1.0,1.0	1.0,1.0,1.0	-0.001
ENSMUSG00000024835	Coro1b	19	+	4150089	4150219	4149341	4149544	4150439	4150504	817,784,929	1,0,0	1042,839,1249	0,0,0	279	149	1	1.0	0.998,1.0,1.0	1.0,1.0,1.0	-0.001
ENSMUSG00000024835	Coro1b	19	+	4150089	4150219	4149862	4149985	4150439	4150504	1501,1490,1717	0,7,0	1874,1488,2312	20,0,0	279	149	1	1.0	1.0,0.991,1.0	0.98,1.0,1.0	0.004
ENSMUSG00000024835	Coro1b	19	+	4150439	4150621	4149862	4149985	4150706	4150826	1389,1304,1580	0,1,0	1790,1403,2058	0,0,0	331	149	1	1.0	1.0,0.998,1.0	1.0,1.0,1.0	-0.001
ENSMUSG00000024835	Coro1b	19	+	4151394	4151499	4150706	4150826	4151579	4151725	2215,1973,2465	0,0,4	2686,2026,3343	0,0,0	254	149	1	1.0	1.0,1.0,0.997	1.0,1.0,1.0	-0.001
ENSMUSG00000024835	Coro1b	19	+	4151394	4151499	4150706	4150826	4152521	4152579	913,851,1065	7,4,3	1122,881,1363	1,5,3	254	149	1	1.0	0.987,0.992,0.995	0.998,0.99,0.996	-0.003
ENSMUSG00000024835	Coro1b	19	+	4151579	4151725	4150706	4150826	4152521	4152579	892,889,1098	7,4,3	1186,873,1370	1,5,3	295	149	1	1.0	0.985,0.991,0.995	0.998,0.989,0.996	-0.004
ENSMUSG00000024835	Coro1b	19	+	4151579	4151725	4151369	4151499	4152521	4152579	2224,2030,2536	24,25,36	2779,2042,3387	21,17,37	295	149	1	1.0	0.979,0.976,0.973	0.985,0.984,0.979	-0.007
ENSMUSG00000024835	Coro1b	19	+	4153226	4153490	4152521	4152579	4153596	4154035	2779,2889,3094	8,5,29	4026,2762,4248	8,0,24	413	149	1	1.0	0.992,0.995,0.975	0.995,1.0,0.985	-0.006
ENSMUSG00000024847	Aip	19	-	4118086	4118266	4115981	4116170	4121335	4121545	1018,1038,1180	0,1,0	1387,1166,1606	0,3,0	329	149	1	1.0	1.0,0.998,1.0	1.0,0.994,1.0	0.001
ENSMUSG00000060803	Gstp1	19	-	4036687	4036791	4035823	4035931	4037103	4037191	337,416,503	0,4,2	518,349,597	0,3,16	253	149	1	1.0	1.0,0.984,0.993	1.0,0.986,0.956	0.012
ENSMUSG00000060803	Gstp1	19	-	4037289	4037396	4037103	4037191	4037584	4037620	616,629,658	0,1,0	904,593,885	0,0,3	256	149	1	1.0	1.0,0.997,1.0	1.0,1.0,0.994	0.001
ENSMUSG00000060803	Gstp1	19	-	4037584	4037620	4037289	4037396	4037862	4037921	381,377,375	0,0,0	489,339,506	0,0,1	185	149	1	1.0	1.0,1.0,1.0	1.0,1.0,0.998	0.001
ENSMUSG00000037916	Ndufv1	19	-	4009825	4010009	4009343	4009533	4011101	4011272	651,675,745	0,1,0	818,700,965	0,0,0	333	149	1	1.0	1.0,0.997,1.0	1.0,1.0,1.0	-0.001
ENSMUSG00000037916	Ndufv1	19	-	4009825	4010019	4009417	4009533	4011101	4011272	352,390,404	0,1,0	455,380,514	0,0,0	343	149	1	1.0	1.0,0.994,1.0	1.0,1.0,1.0	-0.002
ENSMUSG00000037916	Ndufv1	19	-	4011101	4011272	4009825	4010009	4011345	4011424	583,578,627	0,0,0	698,599,878	0,4,0	320	149	1	1.0	1.0,1.0,1.0	1.0,0.986,1.0	0.005
ENSMUSG00000024869	Gm49405	19	+	4001195	4001328	4000625	4000847	4001627	4001705	137,159,130	6,0,2	175,143,146	5,1,2	282	149	1	1.0	0.923,1.0,0.972	0.949,0.987,0.975	-0.005
ENSMUSG00000059734	Ndufs8	19	-	3909152	3909281	3908869	3909074	3910897	3911070	575,495,586	0,0,1	848,674,824	0,0,0	278	149	1	1.0	1.0,1.0,0.997	1.0,1.0,1.0	-0.001
ENSMUSG00000024843	Chka	19	+	3871002	3871062	3864647	3864759	3875734	3875788	1,1,0	16,25,25	5,0,1	14,16,25	209	149	1	1.0	0.043,0.028,0.0	0.203,0.0,0.028	-0.053
ENSMUSG00000024843	Chka	19	+	3875734	3875788	3864647	3864759	3881997	3882120	3,5,12	0,0,0	3,1,7	0,1,0	203	149	1	1.0	1.0,1.0,1.0	1.0,0.423,1.0	0.192
ENSMUSG00000024843	Chka	19	+	3875734	3875788	3864647	3864759	3884471	3884585	31,39,36	11,10,4	29,21,43	16,17,16	203	149	0.0593919798105	1.0	0.674,0.741,0.869	0.571,0.476,0.664	0.191
ENSMUSG00000024843	Chka	19	+	3881997	3882120	3864647	3864759	3884471	3884538	0,2,0	11,10,4	1,1,0	16,17,16	272	149	1	1.0	0.0,0.099,0.0	0.033,0.031,0.0	0.012
ENSMUSG00000024843	Chka	19	+	3881997	3882120	3875378	3875788	3884471	3884538	0,2,0	28,34,29	4,1,2	29,20,39	272	149	1	1.0	0.0,0.031,0.0	0.07,0.027,0.027	-0.031
ENSMUSG00000024843	Chka	19	+	3882009	3882120	3864647	3864759	3884471	3884585	0,2,0	11,10,4	1,0,0	16,17,16	260	149	1	1.0	0.0,0.103,0.0	0.035,0.0,0.0	0.023
ENSMUSG00000024843	Chka	19	+	3884471	3884585	3875734	3875788	3885859	3885864	81,63,75	0,0,3	60,46,93	0,0,2	263	149	1	1.0	1.0,1.0,0.934	1.0,1.0,0.963	-0.01
ENSMUSG00000045098	Kmt5b	19	+	3782219	3782279	3768021	3768340	3786388	3786627	14,6,35	38,59,37	13,11,28	43,37,102	209	149	1	1.0	0.208,0.068,0.403	0.177,0.175,0.164	0.054
ENSMUSG00000045098	Kmt5b	19	+	3782219	3782279	3768021	3768340	3793067	3793185	6,8,16	2,2,0	9,11,20	7,11,10	209	149	0.00184221945885	0.506362108845	0.681,0.74,1.0	0.478,0.416,0.588	0.313
ENSMUSG00000045098	Kmt5b	19	+	3782219	3782279	3768546	3768702	3786388	3786627	1,0,13	0,0,0	1,0,6	0,5,0	209	149	1	1.0	1.0,NA,1.0	1.0,0.0,1.0	0.333
ENSMUSG00000045098	Kmt5b	19	+	3782755	3782852	3782219	3782279	3786388	3786627	5,15,8	8,0,19	5,10,20	5,0,8	246	149	0.584930484269	1.0	0.275,1.0,0.203	0.377,1.0,0.602	-0.167
ENSMUSG00000045098	Kmt5b	19	+	3786388	3786627	3768021	3768340	3793067	3793167	150,170,160	2,2,0	168,165,249	7,11,10	388	149	0.0180462145496	1.0	0.966,0.97,1.0	0.902,0.852,0.905	0.092
ENSMUSG00000045098	Kmt5b	19	+	3786388	3786627	3782219	3782279	3793067	3793167	120,111,142	0,2,0	130,128,155	1,0,0	388	149	1	1.0	1.0,0.955,1.0	0.98,1.0,1.0	-0.008
ENSMUSG00000045098	Kmt5b	19	+	3793067	3793215	3768148	3768340	3802074	3802240	9,2,2	1,0,0	11,13,24	0,0,0	297	149	1	1.0	0.819,1.0,1.0	1.0,1.0,1.0	-0.06
ENSMUSG00000045098	Kmt5b	19	+	3796639	3796708	3793067	3793215	3802074	3802240	53,59,64	7,0,2	57,92,88	4,2,14	218	149	1	1.0	0.838,1.0,0.956	0.907,0.969,0.811	0.036
ENSMUSG00000045098	Kmt5b	19	+	3804394	3804561	3802787	3802897	3804813	3804833	121,83,116	2,0,0	81,135,161	0,0,0	316	149	1	1.0	0.966,1.0,1.0	1.0,1.0,1.0	-0.011
ENSMUSG00000045098	Kmt5b	19	+	3807224	3807421	3804916	3805053	3814114	3816391	121,105,100	11,12,16	110,131,144	3,7,20	346	149	0.603171328589	1.0	0.826,0.79,0.729	0.94,0.89,0.756	-0.08
ENSMUSG00000024913	Lrp5	19	-	3586382	3586480	3584827	3585291	3590973	3591113	88,89,112	0,1,5	80,76,92	1,0,3	247	149	1	1.0	1.0,0.982,0.931	0.98,1.0,0.949	-0.005
ENSMUSG00000024913	Lrp5	19	-	3593515	3593626	3591615	3591852	3597243	3597480	195,213,166	0,0,0	267,142,302	0,0,2	260	149	1	1.0	1.0,1.0,1.0	1.0,1.0,0.989	0.004
ENSMUSG00000024913	Lrp5	19	-	3597243	3597480	3593515	3593626	3600672	3600798	262,307,267	0,0,0	407,280,460	0,0,1	386	149	1	1.0	1.0,1.0,1.0	1.0,1.0,0.994	0.002
ENSMUSG00000024913	Lrp5	19	-	3602234	3602444	3600672	3600798	3604001	3604192	244,233,203	0,0,0	331,233,377	0,0,2	359	149	1	1.0	1.0,1.0,1.0	1.0,1.0,0.987	0.004
ENSMUSG00000024913	Lrp5	19	-	3604001	3604192	3602234	3602444	3605285	3605494	219,237,235	0,0,0	274,242,354	0,0,2	340	149	1	1.0	1.0,1.0,1.0	1.0,1.0,0.987	0.004
ENSMUSG00000024913	Lrp5	19	-	3614225	3614410	3612197	3612521	3615652	3615792	210,197,208	2,0,2	233,224,310	4,3,2	334	149	1	1.0	0.979,1.0,0.979	0.963,0.971,0.986	0.013
ENSMUSG00000024913	Lrp5	19	-	3651842	3651955	3649403	3649600	3652132	3652330	0,2,1	73,61,74	1,1,0	62,93,106	262	149	1	1.0	0.0,0.018,0.008	0.009,0.006,0.0	0.004
ENSMUSG00000024900	Cpt1a	19	+	3362084	3362222	3358175	3358277	3364477	3364555	361,330,358	0,1,0	372,324,572	0,0,0	287	149	1	1.0	1.0,0.994,1.0	1.0,1.0,1.0	-0.002
ENSMUSG00000024900	Cpt1a	19	+	3364477	3364555	3362084	3362222	3365674	3365782	318,320,357	0,0,0	387,281,510	7,1,7	227	149	1	1.0	1.0,1.0,1.0	0.973,0.995,0.98	0.017
ENSMUSG00000024900	Cpt1a	19	+	3365674	3365782	3364477	3364555	3366329	3366417	392,374,510	0,0,0	473,382,621	0,0,2	257	149	1	1.0	1.0,1.0,1.0	1.0,1.0,0.994	0.002
ENSMUSG00000024900	Cpt1a	19	+	3376410	3376575	3375092	3375209	3378367	3378502	410,381,404	0,1,0	393,427,596	0,0,4	314	149	1	1.0	1.0,0.994,1.0	1.0,1.0,0.986	0.003
ENSMUSG00000024900	Cpt1a	19	+	3378367	3378502	3376410	3376575	3380016	3380169	423,343,385	0,0,0	421,358,553	0,0,1	284	149	1	1.0	1.0,1.0,1.0	1.0,1.0,0.997	0.001
ENSMUSG00000024900	Cpt1a	19	+	3381609	3381723	3380016	3380169	3381931	3382024	455,352,383	0,2,1	390,299,582	2,0,2	263	149	1	1.0	1.0,0.99,0.995	0.991,1.0,0.994	-0.0
ENSMUSG00000024900	Cpt1a	19	+	3381931	3382024	3380016	3380169	3383754	3385732	194,208,139	0,0,0	190,122,238	1,0,0	242	149	1	1.0	1.0,1.0,1.0	0.992,1.0,1.0	0.003
ENSMUSG00000110277	Gm45871	18	+	90589273	90589334	90588955	90589082	90590830	90591075	11,11,6	0,0,0	12,12,7	1,0,1	210	149	1	1.0	1.0,1.0,1.0	0.895,1.0,0.832	0.091
ENSMUSG00000024614	Tmx3	18	+	90519104	90519150	90517393	90517517	90520956	90521037	197,189,216	2,2,4	158,196,282	0,0,0	195	149	1	1.0	0.987,0.986,0.976	1.0,1.0,1.0	-0.017
ENSMUSG00000024614	Tmx3	18	+	90519104	90519150	90517393	90517517	90523529	90523629	30,42,56	0,1,2	32,50,53	0,0,4	195	149	1	1.0	1.0,0.97,0.955	1.0,1.0,0.91	0.005
ENSMUSG00000024614	Tmx3	18	+	90520956	90521037	90517393	90517517	90523529	90523629	86,78,81	0,1,2	58,76,94	0,0,4	230	149	1	1.0	1.0,0.981,0.963	1.0,1.0,0.938	0.002
ENSMUSG00000024614	Tmx3	18	+	90520956	90521037	90519104	90519150	90523529	90523629	251,223,237	0,0,0	184,222,325	0,0,2	230	149	1	1.0	1.0,1.0,1.0	1.0,1.0,0.991	0.003
ENSMUSG00000024614	Tmx3	18	+	90524280	90524358	90523529	90523629	90527875	90527942	247,188,249	0,0,2	192,240,282	0,0,0	227	149	1	1.0	1.0,1.0,0.988	1.0,1.0,1.0	-0.004
ENSMUSG00000024614	Tmx3	18	+	90533220	90533274	90532982	90533040	90534381	90534438	185,171,216	0,0,0	220,170,344	2,0,0	203	149	1	1.0	1.0,1.0,1.0	0.988,1.0,1.0	0.004
ENSMUSG00000024614	Tmx3	18	+	90534381	90534438	90533220	90533274	90537074	90537204	179,170,223	0,0,0	215,183,330	2,0,3	206	149	1	1.0	1.0,1.0,1.0	0.987,1.0,0.988	0.008
ENSMUSG00000024614	Tmx3	18	+	90537074	90537204	90534381	90534438	90538498	90538567	273,269,315	1,0,1	265,258,436	0,0,1	279	149	1	1.0	0.993,1.0,0.994	1.0,1.0,0.996	-0.003
ENSMUSG00000023066	Rttn	18	+	89010851	89010964	89009241	89009454	89012971	89013098	7,3,7	0,1,0	4,5,13	0,0,0	262	149	1	1.0	1.0,0.63,1.0	1.0,1.0,1.0	-0.123
ENSMUSG00000023066	Rttn	18	+	89108048	89108154	89103843	89104061	89109250	89109348	14,7,12	0,0,0	24,11,14	2,0,0	255	149	1	1.0	1.0,1.0,1.0	0.875,1.0,1.0	0.042
ENSMUSG00000023066	Rttn	18	+	89115444	89115644	89113324	89113451	89120831	89121099	28,18,14	0,0,1	17,6,16	0,0,0	349	149	1	1.0	1.0,1.0,0.857	1.0,1.0,1.0	-0.048
ENSMUSG00000023066	Rttn	18	+	89128755	89128859	89120831	89121099	89129749	89129819	13,5,14	0,0,0	28,9,6	0,1,0	253	149	1	1.0	1.0,1.0,1.0	1.0,0.841,1.0	0.053
ENSMUSG00000024645	Timm21	18	-	84948022	84948096	84947833	84947939	84949193	84949291	59,49,55	0,0,2	66,55,78	1,0,0	223	149	1	1.0	1.0,1.0,0.948	0.978,1.0,1.0	-0.01
ENSMUSG00000041607	Mbp	18	+	82554319	82554750	82522049	82522137	82572824	82572926	436,372,435	0,0,0	374,337,513	0,1,0	580	149	1	1.0	1.0,1.0,1.0	1.0,0.989,1.0	0.004
ENSMUSG00000041607	Mbp	18	+	82561777	82561855	82554462	82554750	82572824	82572926	0,0,0	3,2,3	2,12,1	4,0,4	227	149	0.00586982512028	1.0	0.0,0.0,0.0	0.247,1.0,0.141	-0.463
ENSMUSG00000041607	Mbp	18	+	82575600	82575633	82575171	82575207	82578935	82579058	0,3,4	2,0,2	0,0,0	0,5,0	182	149	1	1.0	0.0,1.0,0.621	NA,0.0,NA	0.54
ENSMUSG00000041607	Mbp	18	+	82575600	82575633	82575171	82575207	82584111	82585627	0,4,4	0,0,0	0,0,0	2,3,0	182	149	1	1.0	NA,1.0,1.0	0.0,0.0,NA	1.0
ENSMUSG00000041607	Mbp	18	+	82578935	82579058	82575171	82575207	82584111	82584156	7,5,6	0,0,0	3,8,0	2,3,0	272	149	1	1.0	1.0,1.0,1.0	0.451,0.594,NA	0.478
ENSMUSG00000041607	Mbp	18	+	82578935	82579058	82575600	82575633	82584111	82584156	5,5,8	0,1,4	3,3,0	0,0,0	272	149	1	1.0	1.0,0.733,0.523	1.0,1.0,NA	-0.248
ENSMUSG00000024571	Gm16286	18	+	80208109	80208229	80207259	80207343	80210061	80210130	27,23,28	444,388,480	25,20,48	549,426,571	269	149	1	1.0	0.033,0.032,0.031	0.025,0.025,0.044	0.001
ENSMUSG00000024571	Gm16286	18	+	80210061	80210130	80207153	80207343	80211412	80211487	581,544,622	0,0,7	736,582,757	7,0,1	218	149	1	1.0	1.0,1.0,0.984	0.986,1.0,0.998	0.0
ENSMUSG00000024570	Rbfa	18	-	80197249	80197362	80195018	80195103	80197663	80197883	425,430,438	0,0,0	633,426,599	1,0,0	262	149	1	1.0	1.0,1.0,1.0	0.997,1.0,1.0	0.001
ENSMUSG00000025428	Atp5a1	18	+	77781211	77781356	77780984	77781092	77781798	77781889	2716,2916,2965	0,0,0	3777,3013,4241	0,0,3	294	149	1	1.0	1.0,1.0,1.0	1.0,1.0,0.999	0.0
ENSMUSG00000025428	Atp5a1	18	+	77781798	77781949	77781211	77781356	77782300	77782866	2876,2985,3031	0,0,0	4021,3083,4434	0,0,4	300	149	1	1.0	1.0,1.0,1.0	1.0,1.0,0.998	0.001
ENSMUSG00000025423	Pias2	18	+	77097248	77097723	77065207	77065419	77105804	77105889	273,235,275	0,0,0	265,234,415	0,0,1	624	149	1	1.0	1.0,1.0,1.0	1.0,1.0,0.99	0.003
ENSMUSG00000025423	Pias2	18	+	77105804	77105889	77065207	77065419	77119911	77119962	20,22,26	1,0,0	30,17,37	0,0,0	234	149	1	1.0	0.927,1.0,1.0	1.0,1.0,1.0	-0.024
ENSMUSG00000090000	Ier3ip1	18	+	76930623	76930759	76930044	76930216	76939567	76939669	7,8,5	482,495,613	5,5,2	722,520,731	285	149	1	1.0	0.008,0.008,0.004	0.004,0.005,0.001	0.003
ENSMUSG00000090000	Ier3ip1	18	+	76939567	76939669	76930016	76930216	76940512	76941605	849,882,1035	2,0,0	1247,906,1353	0,0,0	251	149	1	1.0	0.996,1.0,1.0	1.0,1.0,1.0	-0.001
ENSMUSG00000025880	Smad7	18	+	75375873	75375948	75370894	75370948	75393826	75394001	105,82,107	0,0,0	77,73,134	1,0,2	224	149	1	1.0	1.0,1.0,1.0	0.981,1.0,0.978	0.014
ENSMUSG00000024556	Me2	18	-	73773129	73773228	73770039	73770808	73775378	73775449	151,162,175	1,0,2	175,156,218	0,0,0	248	149	1	1.0	0.989,1.0,0.981	1.0,1.0,1.0	-0.01
ENSMUSG00000024515	Smad4	18	-	73641782	73641921	73639008	73640469	73648884	73648962	223,216,233	0,0,9	223,200,287	3,0,0	288	149	1	1.0	1.0,1.0,0.931	0.975,1.0,1.0	-0.015
ENSMUSG00000024515	Smad4	18	-	73648884	73649053	73641782	73641921	73657194	73657245	121,117,130	1,0,0	104,105,136	0,0,1	318	149	1	1.0	0.983,1.0,1.0	1.0,1.0,0.985	-0.001
ENSMUSG00000024515	Smad4	18	-	73649725	73649909	73648884	73649053	73657194	73657245	196,225,231	0,0,1	200,204,345	1,0,0	333	149	1	1.0	1.0,1.0,0.99	0.989,1.0,1.0	0.0
ENSMUSG00000024515	Smad4	18	-	73658567	73658684	73657194	73657245	73658778	73658898	199,189,211	0,0,0	200,181,326	0,2,0	266	149	1	1.0	1.0,1.0,1.0	1.0,0.981,1.0	0.006
ENSMUSG00000044906	4930503L19Rik	18	-	70456473	70456544	70452211	70453388	70463961	70464064	29,21,31	0,2,3	28,29,51	5,1,2	220	149	1	1.0	1.0,0.877,0.875	0.791,0.952,0.945	0.021
ENSMUSG00000044906	4930503L19Rik	18	-	70458316	70458448	70456473	70456544	70463961	70464064	58,85,81	3,1,5	108,67,74	0,5,16	281	149	0.883019548627	1.0	0.911,0.978,0.896	1.0,0.877,0.71	0.066
ENSMUSG00000044906	4930503L19Rik	18	-	70463961	70464064	70452212	70453388	70467330	70467456	6,9,6	0,2,0	21,7,13	0,0,1	252	149	1	1.0	1.0,0.727,1.0	1.0,1.0,0.885	-0.053
ENSMUSG00000044906	4930503L19Rik	18	-	70463961	70464064	70452212	70453388	70467334	70467485	14,15,23	0,0,0	28,22,24	2,0,0	252	149	1	1.0	1.0,1.0,1.0	0.892,1.0,1.0	0.036
ENSMUSG00000038121	Fam210a	18	-	68275761	68276274	68272562	68272674	68300073	68300333	188,152,231	0,0,0	164,196,229	0,1,0	662	149	1	1.0	1.0,1.0,1.0	1.0,0.978,1.0	0.007
ENSMUSG00000038121	Fam210a	18	-	68279266	68279428	68275916	68276274	68300073	68300202	3,10,5	63,57,72	6,4,7	63,80,87	311	149	1	1.0	0.022,0.078,0.032	0.044,0.023,0.037	0.009
ENSMUSG00000024539	Ptpn2	18	-	67672666	67672768	67665510	67665874	67675719	67675829	145,141,176	0,0,4	215,146,184	1,0,0	251	149	1	1.0	1.0,1.0,0.963	0.992,1.0,1.0	-0.01
ENSMUSG00000024539	Ptpn2	18	-	67688890	67688989	67681442	67681577	67711836	67711927	42,45,53	4,0,0	58,42,57	0,0,0	248	149	1	1.0	0.863,1.0,1.0	1.0,1.0,1.0	-0.046
ENSMUSG00000024539	Ptpn2	18	-	67695623	67695724	67688890	67688989	67711836	67711927	96,100,113	0,0,0	129,76,140	0,0,1	250	149	1	1.0	1.0,1.0,1.0	1.0,1.0,0.988	0.004
ENSMUSG00000024539	Ptpn2	18	-	67711836	67711927	67688890	67688989	67724441	67724573	45,50,49	0,0,0	67,43,94	0,1,0	240	149	1	1.0	1.0,1.0,1.0	1.0,0.964,1.0	0.012
ENSMUSG00000073542	Cep76	18	-	67624929	67625096	67623136	67623470	67626519	67626708	29,38,33	0,1,0	32,42,44	0,0,0	316	149	1	1.0	1.0,0.947,1.0	1.0,1.0,1.0	-0.018
ENSMUSG00000024527	Afg3l2	18	-	67407265	67407460	67404766	67405514	67409397	67409598	302,331,354	0,0,0	487,305,456	0,0,1	344	149	1	1.0	1.0,1.0,1.0	1.0,1.0,0.995	0.002
ENSMUSG00000024527	Afg3l2	18	-	67428980	67429254	67425888	67426026	67431653	67431778	413,461,504	2,0,0	499,463,652	5,0,3	423	149	1	1.0	0.986,1.0,1.0	0.972,1.0,0.987	0.009
ENSMUSG00000024527	Afg3l2	18	-	67428980	67429254	67425888	67426026	67434154	67434229	292,319,357	0,0,0	340,342,485	1,0,0	423	149	1	1.0	1.0,1.0,1.0	0.992,1.0,1.0	0.003
ENSMUSG00000024527	Afg3l2	18	-	67431653	67431778	67425888	67426026	67434154	67434229	121,112,139	0,0,0	138,124,172	1,0,0	274	149	1	1.0	1.0,1.0,1.0	0.987,1.0,1.0	0.004
ENSMUSG00000024527	Afg3l2	18	-	67431653	67431778	67428980	67429254	67434154	67434229	240,255,288	0,1,2	292,249,335	0,4,0	274	149	1	1.0	1.0,0.993,0.987	1.0,0.971,1.0	0.003
ENSMUSG00000001473	Tubb6	18	+	67391324	67391433	67390716	67390814	67392945	67393056	441,540,622	0,0,0	783,862,1243	0,0,2	258	149	1	1.0	1.0,1.0,1.0	1.0,1.0,0.997	0.001
ENSMUSG00000001473	Tubb6	18	+	67391324	67391433	67390716	67390814	67401309	67402748	172,203,228	0,0,0	312,343,484	0,0,1	258	149	1	1.0	1.0,1.0,1.0	1.0,1.0,0.996	0.001
ENSMUSG00000001473	Tubb6	18	+	67392945	67393056	67390716	67390814	67401309	67402748	149,182,220	0,0,0	309,282,418	0,0,1	260	149	1	1.0	1.0,1.0,1.0	1.0,1.0,0.996	0.001
ENSMUSG00000001473	Tubb6	18	+	67392945	67393056	67391324	67391433	67401309	67402748	422,522,614	4,3,4	787,807,1181	7,6,6	260	149	1	1.0	0.984,0.99,0.989	0.985,0.987,0.991	0.0
ENSMUSG00000024524	Gnal	18	+	67213071	67213130	67212224	67212298	67213487	67213608	2,2,3	1,0,0	0,4,2	0,0,0	208	149	1	1.0	0.589,1.0,1.0	NA,1.0,1.0	-0.137
ENSMUSG00000041891	Lman1	18	-	65983824	65983887	65980753	65982710	65984152	65984274	125,126,116	0,0,0	148,107,172	0,0,3	212	149	1	1.0	1.0,1.0,1.0	1.0,1.0,0.976	0.008
ENSMUSG00000041891	Lman1	18	-	65994784	65994908	65993578	65993637	65996681	65996781	226,193,274	1,2,0	240,266,436	0,0,0	273	149	1	1.0	0.992,0.981,1.0	1.0,1.0,1.0	-0.009
ENSMUSG00000024516	Sec11c	18	+	65801450	65801492	65800571	65800711	65809444	65809554	0,13,15	474,564,547	8,15,0	754,613,768	191	149	1	1.0	0.0,0.018,0.021	0.008,0.019,0.0	0.004
ENSMUSG00000024516	Sec11c	18	+	65809444	65809554	65800548	65800711	65812664	65812728	904,1061,1058	0,0,1	1388,1103,1436	0,0,2	259	149	1	1.0	1.0,1.0,0.998	1.0,1.0,0.998	0.0
ENSMUSG00000024516	Sec11c	18	+	65816820	65816878	65812664	65814957	65817459	65817656	731,850,866	0,0,0	1214,808,1162	0,2,0	207	149	1	1.0	1.0,1.0,1.0	1.0,0.997,1.0	0.001
ENSMUSG00000042439	Zfp532	18	+	65582896	65583006	65581086	65581148	65622983	65623076	7,5,9	0,0,0	2,0,16	0,1,2	259	149	1	1.0	1.0,1.0,1.0	1.0,0.0,0.822	0.393
ENSMUSG00000042439	Zfp532	18	+	65651559	65651722	65622983	65625334	65656350	65656632	0,6,1	1,0,0	6,1,6	1,0,0	312	149	1	1.0	0.0,1.0,1.0	0.741,1.0,1.0	-0.247
ENSMUSG00000042439	Zfp532	18	+	65651559	65651722	65644192	65644369	65656350	65656632	0,11,3	0,0,0	6,0,8	0,1,0	312	149	1	1.0	NA,1.0,1.0	1.0,0.0,1.0	0.333
ENSMUSG00000042439	Zfp532	18	+	65656350	65656632	65622983	65625334	65682894	65683007	2,7,11	5,8,3	7,5,13	2,0,3	431	149	0.0351029034092	1.0	0.121,0.232,0.559	0.548,1.0,0.6	-0.412
ENSMUSG00000042439	Zfp532	18	+	65656350	65656632	65644192	65644369	65682894	65683007	1,7,11	1,0,2	6,6,13	0,1,0	431	149	1	1.0	0.257,1.0,0.655	1.0,0.675,1.0	-0.254
ENSMUSG00000054237	Fra10ac1	19	-	38204695	38204809	38201546	38201589	38207262	38207308	81,105,75	0,0,0	98,85,138	1,0,0	263	149	1	1.0	1.0,1.0,1.0	0.982,1.0,1.0	0.006
ENSMUSG00000040560	Wdr7	18	+	63777527	63778297	63760570	63760785	63779868	63779957	366,391,421	0,0,1	305,455,650	0,0,0	919	149	1	1.0	1.0,1.0,0.986	1.0,1.0,1.0	-0.005
ENSMUSG00000040560	Wdr7	18	+	63935848	63935948	63927265	63927348	63979319	63979424	104,109,121	1,0,4	140,110,178	0,0,0	249	149	1	1.0	0.984,1.0,0.948	1.0,1.0,1.0	-0.023
ENSMUSG00000051412	Vamp7	GL456233.1	-	28975	29113	24871	24962	30587	30645	241,259,296	0,0,3	280,234,347	1,0,1	287	149	1	1.0	1.0,1.0,0.981	0.993,1.0,0.994	-0.002
ENSMUSG00000051412	Vamp7	GL456233.1	-	28975	29113	24871	24962	39024	39148	108,120,119	0,0,1	128,102,148	0,0,0	287	149	1	1.0	1.0,1.0,0.984	1.0,1.0,1.0	-0.005
ENSMUSG00000051412	Vamp7	GL456233.1	-	30587	30645	24871	24962	39024	39148	1,0,5	0,0,1	2,0,1	0,0,0	207	149	1	1.0	1.0,NA,0.783	1.0,NA,1.0	-0.109
ENSMUSG00000051412	Vamp7	GL456233.1	-	30587	30645	28975	29113	39024	39148	39,41,58	0,0,0	45,40,57	0,2,1	207	149	1	1.0	1.0,1.0,1.0	1.0,0.935,0.976	0.03
ENSMUSG00000051412	Vamp7	GL456233.1	-	32429	32584	30587	30645	39024	39148	280,245,339	2,0,14	273,231,368	4,4,6	304	149	1	1.0	0.986,1.0,0.922	0.971,0.966,0.968	0.001
ENSMUSG00000024581	Napg	18	+	62980465	62980533	62977835	62978024	62982618	62982703	103,79,113	0,1,2	79,99,133	0,0,2	217	149	1	1.0	1.0,0.982,0.975	1.0,1.0,0.979	-0.007
ENSMUSG00000024581	Napg	18	+	62980465	62980533	62977835	62978024	62991800	62991879	46,36,34	0,0,6	31,28,44	5,8,4	217	149	0.0693195967918	1.0	1.0,1.0,0.796	0.81,0.706,0.883	0.132
ENSMUSG00000024581	Napg	18	+	62984039	62984070	62983373	62983391	62986178	62986288	65,55,88	1,1,0	57,117,107	2,1,7	180	149	1	1.0	0.982,0.979,1.0	0.959,0.99,0.927	0.028
ENSMUSG00000024581	Napg	18	+	62986410	62986477	62986178	62986288	62986953	62987024	105,101,110	0,1,0	108,151,168	3,1,1	216	149	1	1.0	1.0,0.986,1.0	0.961,0.99,0.991	0.015
ENSMUSG00000024581	Napg	18	+	62992340	62992490	62991800	62991879	62994311	62994391	1,3,1	49,57,64	0,0,1	88,105,117	299	149	1	1.0	0.01,0.026,0.008	0.0,0.0,0.004	0.013
ENSMUSG00000024581	Napg	18	+	62994962	62995092	62994311	62994391	62996816	62996932	178,165,124	4,0,0	242,262,303	0,0,0	279	149	1	1.0	0.96,1.0,1.0	1.0,1.0,1.0	-0.013
ENSMUSG00000024576	Csnk1a1	18	+	61556502	61556609	61555273	61555873	61568263	61568390	660,732,885	2,0,2	738,749,1199	1,0,0	256	149	1	1.0	0.995,1.0,0.996	0.998,1.0,1.0	-0.002
ENSMUSG00000024576	Csnk1a1	18	+	61569463	61569562	61568263	61568390	61575409	61575549	591,584,648	0,0,9	604,627,1023	0,0,0	248	149	1	1.0	1.0,1.0,0.977	1.0,1.0,1.0	-0.008
ENSMUSG00000024576	Csnk1a1	18	+	61571873	61571957	61569463	61569562	61575409	61575549	42,44,56	314,268,300	33,47,95	302,310,510	233	149	1	1.0	0.079,0.095,0.107	0.065,0.088,0.106	0.007
ENSMUSG00000024576	Csnk1a1	18	+	61575409	61575549	61569463	61569562	61576506	61576585	607,509,635	1,0,0	574,600,977	0,0,0	289	149	1	1.0	0.997,1.0,1.0	1.0,1.0,1.0	-0.001
ENSMUSG00000024576	Csnk1a1	18	+	61578666	61578773	61577177	61577252	61580338	61580451	629,654,697	9,1,18	704,693,964	7,0,20	256	149	1	1.0	0.976,0.997,0.958	0.983,1.0,0.966	-0.006
ENSMUSG00000024621	Csf1r	18	+	61112701	61112861	61111957	61112094	61114750	61114937	6287,5291,6323	1,0,0	6337,5948,8669	0,0,2	309	149	1	1.0	1.0,1.0,1.0	1.0,1.0,1.0	0.0
ENSMUSG00000024621	Csf1r	18	+	61114750	61114937	61112701	61112861	61117040	61117156	7824,6414,7766	0,0,0	7917,7264,10599	0,0,1	336	149	1	1.0	1.0,1.0,1.0	1.0,1.0,1.0	0.0
ENSMUSG00000024621	Csf1r	18	+	61117040	61117156	61114750	61114937	61117291	61117412	5487,4428,5337	22,3,16	5613,4867,7238	18,7,9	265	149	1	1.0	0.993,0.999,0.995	0.994,0.997,0.998	-0.001
ENSMUSG00000024621	Csf1r	18	+	61117040	61117156	61114750	61114937	61117531	61117722	2497,1984,2387	0,0,0	2518,2241,3323	1,2,3	265	149	1	1.0	1.0,1.0,1.0	0.999,0.998,0.998	0.002
ENSMUSG00000024621	Csf1r	18	+	61117291	61117412	61114750	61114937	61117531	61117722	3154,2622,3174	0,0,0	3334,2950,4171	1,2,3	270	149	1	1.0	1.0,1.0,1.0	0.999,0.999,0.999	0.001
ENSMUSG00000024621	Csf1r	18	+	61117291	61117412	61117040	61117156	61117531	61117722	6124,5063,6107	0,0,0	6409,5567,8081	0,0,3	270	149	1	1.0	1.0,1.0,1.0	1.0,1.0,0.999	0.0
ENSMUSG00000024621	Csf1r	18	+	61124198	61124325	61118951	61119067	61124476	61124581	6515,6137,6967	2,0,1	7418,6204,9156	1,0,3	276	149	1	1.0	0.999,1.0,1.0	1.0,1.0,0.999	0.0
ENSMUSG00000024621	Csf1r	18	+	61124198	61124325	61118951	61119067	61124812	61124923	3093,2923,3417	5,0,2	3548,3029,4432	1,2,2	276	149	1	1.0	0.997,1.0,0.999	0.999,0.999,0.999	-0.0
ENSMUSG00000024621	Csf1r	18	+	61124476	61124581	61118951	61119067	61124812	61124923	3467,3161,3685	5,0,2	4123,3241,4881	1,2,2	254	149	1	1.0	0.998,1.0,0.999	1.0,0.999,0.999	-0.0
ENSMUSG00000024621	Csf1r	18	+	61124476	61124581	61124198	61124325	61124812	61124923	6892,6375,7232	10,0,4	8003,6425,9620	12,5,23	254	149	1	1.0	0.998,1.0,0.999	0.997,0.999,0.996	0.002
ENSMUSG00000024621	Csf1r	18	+	61125673	61125836	61124812	61124923	61127864	61127953	9978,9326,10522	0,0,2	12115,9778,14196	0,0,0	312	149	1	1.0	1.0,1.0,1.0	1.0,1.0,1.0	0.0
ENSMUSG00000024621	Csf1r	18	+	61127864	61127953	61125673	61125836	61128986	61129109	2496,2340,2684	0,2,0	3115,2585,3436	0,1,0	238	149	1	1.0	1.0,0.999,1.0	1.0,0.999,1.0	0.0
ENSMUSG00000024621	Csf1r	18	+	61128068	61128166	61127864	61127953	61128986	61129109	6566,5918,6807	0,0,0	8300,6367,9324	0,0,1	247	149	1	1.0	1.0,1.0,1.0	1.0,1.0,1.0	0.0
ENSMUSG00000024621	Csf1r	18	+	61128986	61129109	61128068	61128166	61129269	61129381	7081,6719,7527	0,1,1	9445,6924,10180	0,1,0	272	149	1	1.0	1.0,1.0,1.0	1.0,1.0,1.0	0.0
ENSMUSG00000024621	Csf1r	18	+	61129269	61129381	61128986	61129109	61129702	61129802	7255,6922,7714	0,0,1	9749,7129,10326	7,5,9	261	149	1	1.0	1.0,1.0,1.0	0.999,0.999,0.998	0.001
ENSMUSG00000024621	Csf1r	18	+	61129269	61129381	61128986	61129109	61130103	61130212	2826,2796,3019	0,0,3	3851,2722,4013	1,0,4	261	149	1	1.0	1.0,1.0,0.998	1.0,1.0,0.998	0.0
ENSMUSG00000024621	Csf1r	18	+	61129702	61129802	61128986	61129109	61130103	61130212	3013,2871,3207	0,0,3	4345,3142,4338	1,0,4	249	149	1	1.0	1.0,1.0,0.998	1.0,1.0,0.998	0.0
ENSMUSG00000024621	Csf1r	18	+	61129702	61129802	61129269	61129381	61130103	61130212	7500,7042,7937	60,47,38	10295,7573,10706	59,31,63	249	149	1	1.0	0.987,0.989,0.992	0.991,0.993,0.99	-0.002
ENSMUSG00000024610	Cd74	18	+	60807907	60808077	60803847	60804010	60808231	60808311	6392,6506,8601	0,0,0	10056,7382,13845	0,1,1	319	149	1	1.0	1.0,1.0,1.0	1.0,1.0,1.0	0.0
ENSMUSG00000024610	Cd74	18	+	60808231	60808311	60807907	60808077	60809027	60809090	4756,4991,6377	0,0,0	7623,5495,10177	0,0,1	229	149	1	1.0	1.0,1.0,1.0	1.0,1.0,1.0	0.0
ENSMUSG00000024610	Cd74	18	+	60809981	60810074	60809027	60809090	60810327	60810418	4571,5019,6317	0,0,0	7461,5516,10141	0,2,0	242	149	1	1.0	1.0,1.0,1.0	1.0,0.999,1.0	0.0
ENSMUSG00000024610	Cd74	18	+	60810327	60810418	60809981	60810074	60811293	60811485	2021,2297,2947	0,0,0	3339,2485,4683	0,0,2	240	149	1	1.0	1.0,1.0,1.0	1.0,1.0,0.999	0.0
ENSMUSG00000024610	Cd74	18	+	60811293	60811485	60810327	60810418	60811858	60811921	1027,1156,1480	2469,2507,3160	1755,1200,2361	3915,2884,5204	341	149	1	1.0	0.154,0.168,0.17	0.164,0.154,0.165	0.003
ENSMUSG00000024610	Cd74	18	+	60811858	60811921	60810327	60810418	60812151	60812365	4023,4224,5467	0,0,0	6864,4871,8932	0,5,4	212	149	1	1.0	1.0,1.0,1.0	1.0,0.999,0.999	0.001
ENSMUSG00000054008	Ndst1	18	-	60689963	60690066	60685977	60689364	60691177	60691287	147,138,173	1,0,0	157,163,217	0,0,1	252	149	1	1.0	0.989,1.0,1.0	1.0,1.0,0.992	-0.001
ENSMUSG00000054008	Ndst1	18	-	60691928	60692099	60691177	60691287	60695335	60695510	181,196,244	2,4,2	157,157,292	1,6,4	320	149	1	1.0	0.977,0.958,0.983	0.987,0.924,0.971	0.012
ENSMUSG00000054008	Ndst1	18	-	60699507	60699690	60698438	60698535	60700371	60700500	237,174,247	4,3,1	184,210,236	0,2,3	332	149	1	1.0	0.964,0.963,0.991	1.0,0.979,0.972	-0.011
ENSMUSG00000054008	Ndst1	18	-	60702772	60702958	60700371	60700500	60703736	60703891	265,152,218	0,0,0	141,251,264	1,0,0	335	149	1	1.0	1.0,1.0,1.0	0.984,1.0,1.0	0.005
ENSMUSG00000024604	Rbm22	18	+	60564362	60564495	60563765	60563795	60565617	60565718	223,197,257	4,0,3	270,207,295	0,1,0	282	149	1	1.0	0.967,1.0,0.978	1.0,0.991,1.0	-0.015
ENSMUSG00000024604	Rbm22	18	+	60566352	60566525	60565617	60565718	60567370	60567571	271,241,274	0,0,1	325,257,366	0,0,0	322	149	1	1.0	1.0,1.0,0.992	1.0,1.0,1.0	-0.003
ENSMUSG00000054072	Iigp1	18	+	60382611	60382794	60376028	60376130	60389791	60392627	0,0,1	0,0,0	0,0,0	0,0,2	332	149	1	1.0	NA,NA,1.0	NA,NA,0.0	1.0
ENSMUSG00000024592	C330018D20Rik	18	-	56958522	56958579	56955832	56957921	56973383	56973484	6,9,9	1,0,10	8,9,12	1,3,0	206	149	0.193847066906	1.0	0.813,1.0,0.394	0.853,0.685,1.0	-0.11
ENSMUSG00000024592	C330018D20Rik	18	-	56962400	56962518	56958522	56958579	56973383	56973484	34,30,32	0,0,1	35,35,37	4,1,2	267	149	0.796775585261	1.0	1.0,1.0,0.947	0.83,0.951,0.912	0.085
ENSMUSG00000024592	C330018D20Rik	18	-	56967092	56967189	56962400	56962518	56973383	56973484	0,0,1	15,15,16	0,0,0	16,16,18	246	149	1	1.0	0.0,0.0,0.036	0.0,0.0,0.0	0.012
ENSMUSG00000024592	C330018D20Rik	18	-	56972804	56972943	56957613	56957921	56973383	56973484	0,0,2	1,0,10	0,4,1	1,3,0	288	149	1	1.0	0.0,NA,0.094	0.0,0.408,1.0	-0.422
ENSMUSG00000024592	C330018D20Rik	18	-	56972804	56972943	56962400	56962518	56973383	56973484	0,2,3	15,15,16	7,3,0	16,16,18	288	149	1	1.0	0.0,0.065,0.088	0.185,0.088,0.0	-0.04
ENSMUSG00000032656	March3	18	-	56783018	56783228	56775851	56776108	56807663	56807868	45,29,42	0,0,1	43,52,70	0,0,2	359	149	1	1.0	1.0,1.0,0.946	1.0,1.0,0.936	0.003
ENSMUSG00000032656	March3	18	-	56807663	56807868	56783018	56783228	56811831	56812019	37,32,48	0,1,0	37,55,59	0,0,0	354	149	1	1.0	1.0,0.931,1.0	1.0,1.0,1.0	-0.023
ENSMUSG00000073563	Csnk1g3	18	+	53916974	53917123	53906599	53906669	53918798	53919033	142,125,189	0,0,1	159,132,191	0,0,0	298	149	1	1.0	1.0,1.0,0.99	1.0,1.0,1.0	-0.003
ENSMUSG00000073563	Csnk1g3	18	+	53948644	53948668	53948047	53948154	53953244	53955684	13,9,22	74,72,92	14,24,17	80,69,84	173	149	1	1.0	0.131,0.097,0.171	0.131,0.231,0.148	-0.037
ENSMUSG00000048799	Cep120	18	-	53685882	53686028	53681723	53683464	53697594	53697693	91,84,91	10,6,0	111,95,148	4,1,1	295	149	0.528061249479	1.0	0.821,0.876,1.0	0.933,0.98,0.987	-0.068
ENSMUSG00000048799	Cep120	18	-	53709056	53709149	53706819	53706981	53713381	53713471	69,78,57	0,0,0	86,66,100	1,0,0	242	149	1	1.0	1.0,1.0,1.0	0.981,1.0,1.0	0.006
ENSMUSG00000048799	Cep120	18	-	53727546	53727744	53724353	53724581	53731090	53731239	71,88,141	1,1,0	90,84,159	3,0,0	347	149	1	1.0	0.968,0.974,1.0	0.928,1.0,1.0	0.005
ENSMUSG00000034484	Snx2	18	+	53189654	53189772	53176364	53176487	53194429	53194593	894,929,1092	2,0,0	1270,1202,1680	0,0,0	267	149	1	1.0	0.996,1.0,1.0	1.0,1.0,1.0	-0.001
ENSMUSG00000034484	Snx2	18	+	53194429	53194593	53189654	53189772	53197854	53197921	788,911,1110	0,0,0	1268,1128,1680	7,3,3	313	149	1	1.0	1.0,1.0,1.0	0.989,0.994,0.996	0.007
ENSMUSG00000034484	Snx2	18	+	53194429	53194593	53189654	53189772	53198185	53198229	476,549,637	1,0,0	769,701,990	0,0,0	313	149	1	1.0	0.996,1.0,1.0	1.0,1.0,1.0	-0.001
ENSMUSG00000034484	Snx2	18	+	53197854	53197921	53189654	53189772	53198185	53198229	161,179,222	1,0,0	221,184,269	0,0,0	216	149	1	1.0	0.991,1.0,1.0	1.0,1.0,1.0	-0.003
ENSMUSG00000034484	Snx2	18	+	53197854	53197921	53194429	53194593	53198185	53198229	473,541,694	0,0,0	712,607,958	0,0,2	216	149	1	1.0	1.0,1.0,1.0	1.0,1.0,0.997	0.001
ENSMUSG00000034484	Snx2	18	+	53199756	53199898	53198185	53198229	53203040	53203119	729,753,990	0,0,0	969,885,1239	2,0,0	291	149	1	1.0	1.0,1.0,1.0	0.996,1.0,1.0	0.001
ENSMUSG00000034484	Snx2	18	+	53210698	53210792	53210329	53210443	53212752	53212958	902,957,1001	0,1,0	1200,1068,1537	0,0,0	243	149	1	1.0	1.0,0.998,1.0	1.0,1.0,1.0	-0.001
ENSMUSG00000034484	Snx2	18	+	53218101	53218182	53216380	53216524	53220371	53220860	218,266,265	0,0,0	375,346,471	0,1,0	230	149	1	1.0	1.0,1.0,1.0	1.0,0.996,1.0	0.001
ENSMUSG00000034484	Snx2	18	+	53218288	53218360	53218101	53218182	53220371	53220860	714,744,855	0,0,0	1060,894,1199	0,0,1	221	149	1	1.0	1.0,1.0,1.0	1.0,1.0,0.999	0.0
ENSMUSG00000024534	Sncaip	18	+	52894833	52894959	52884967	52885081	52898119	52898289	4,3,4	2,0,0	6,1,4	1,6,0	275	149	0.0940300865745	1.0	0.52,1.0,1.0	0.765,0.083,1.0	0.224
ENSMUSG00000024534	Sncaip	18	+	52908609	52908680	52906417	52907477	52915306	52915879	7,1,9	0,1,2	0,7,5	1,2,0	220	149	1	1.0	1.0,0.404,0.753	0.0,0.703,1.0	0.151
ENSMUSG00000037416	Dmxl1	18	+	49888715	49888885	49880734	49880842	49889462	49889560	78,67,80	0,0,0	54,59,95	0,0,2	319	149	1	1.0	1.0,1.0,1.0	1.0,1.0,0.957	0.014
ENSMUSG00000037416	Dmxl1	18	+	49894981	49895173	49893218	49894297	49898703	49898780	86,77,105	1,0,0	73,94,95	0,0,0	341	149	1	1.0	0.974,1.0,1.0	1.0,1.0,1.0	-0.009
ENSMUSG00000037416	Dmxl1	18	+	49919887	49919973	49917578	49917721	49920829	49921031	83,97,94	0,0,0	68,98,134	0,0,1	235	149	1	1.0	1.0,1.0,1.0	1.0,1.0,0.988	0.004
ENSMUSG00000037416	Dmxl1	18	+	49925918	49925981	49922712	49922715	49931910	49931914	0,0,0	54,50,50	0,0,4	43,72,64	212	149	1	1.0	0.0,0.0,0.0	0.0,0.0,0.042	-0.014
ENSMUSG00000037416	Dmxl1	18	+	49957301	49957393	49955816	49955909	49958396	49958449	79,58,89	0,3,1	102,74,129	2,0,0	241	149	1	1.0	1.0,0.923,0.982	0.969,1.0,1.0	-0.021
ENSMUSG00000037416	Dmxl1	18	+	49957301	49957393	49955816	49955909	49961057	49961275	33,21,44	3,1,1	59,40,55	12,2,12	241	149	0.0294352040398	1.0	0.872,0.928,0.965	0.752,0.925,0.739	0.116
ENSMUSG00000037416	Dmxl1	18	+	49958396	49958449	49955816	49955909	49961057	49961275	19,17,19	3,1,1	28,16,23	12,2,12	202	149	0.00767971493568	1.0	0.824,0.926,0.933	0.633,0.855,0.586	0.203
ENSMUSG00000037416	Dmxl1	18	+	49958396	49958449	49957301	49957393	49961057	49961275	66,51,63	0,0,0	69,52,98	0,2,1	202	149	1	1.0	1.0,1.0,1.0	1.0,0.95,0.986	0.021
ENSMUSG00000024505	Dtwd2	18	-	49723621	49723814	49700258	49700387	49724112	49724207	3,11,15	3,0,2	8,9,25	2,1,1	342	149	0.673797776079	1.0	0.303,1.0,0.766	0.635,0.797,0.916	-0.093
ENSMUSG00000024505	Dtwd2	18	-	49729169	49729326	49728368	49728459	49733070	49733161	2,0,0	0,0,1	2,0,0	0,0,0	306	149	1	1.0	1.0,NA,0.0	1.0,NA,NA	-0.5
ENSMUSG00000024480	Ap3s1	18	+	46754370	46754462	46741875	46742081	46779187	46779206	297,340,353	5,8,11	361,282,454	2,5,6	241	149	1	1.0	0.973,0.963,0.952	0.991,0.972,0.979	-0.018
ENSMUSG00000024480	Ap3s1	18	+	46757381	46757435	46754370	46754462	46758002	46758114	0,3,0	452,514,580	1,4,1	600,510,767	203	149	1	1.0	0.0,0.004,0.0	0.001,0.006,0.001	-0.001
ENSMUSG00000024480	Ap3s1	18	+	46758002	46758114	46754370	46754462	46779187	46779206	849,967,1021	1,10,1	1107,926,1422	12,5,7	261	149	1	1.0	0.998,0.982,0.998	0.981,0.991,0.991	0.005
ENSMUSG00000024480	Ap3s1	18	+	46758002	46758114	46754370	46754462	46780660	46780768	435,486,560	0,1,0	569,467,728	1,0,0	261	149	1	1.0	1.0,0.996,1.0	0.997,1.0,1.0	-0.0
ENSMUSG00000024480	Ap3s1	18	+	46779187	46779259	46754370	46754462	46780660	46780768	207,264,244	0,1,0	318,247,330	1,0,0	221	149	1	1.0	1.0,0.994,1.0	0.995,1.0,1.0	-0.0
ENSMUSG00000024480	Ap3s1	18	+	46779187	46779259	46758002	46758114	46780660	46780768	620,738,704	0,3,0	846,701,1017	2,0,0	221	149	1	1.0	1.0,0.994,1.0	0.997,1.0,1.0	-0.001
ENSMUSG00000024480	Ap3s1	18	+	46788656	46788704	46780660	46780768	46789896	46789997	0,2,3	693,646,687	2,0,1	822,668,871	197	149	1	1.0	0.0,0.002,0.003	0.002,0.0,0.001	0.001
ENSMUSG00000056130	Ticam2	18	-	46572800	46572903	46559154	46561072	46574214	46574533	57,42,73	0,0,0	55,53,58	0,0,2	252	149	1	1.0	1.0,1.0,1.0	1.0,1.0,0.945	0.018
ENSMUSG00000034653	Ythdc2	18	+	44850307	44850434	44847743	44847879	44850635	44850701	22,20,17	1,0,0	8,18,26	0,0,0	276	149	1	1.0	0.922,1.0,1.0	1.0,1.0,1.0	-0.026
ENSMUSG00000034653	Ythdc2	18	+	44885122	44885326	44877617	44877795	44886239	44886422	27,26,28	0,0,5	37,27,51	0,1,0	353	149	1	1.0	1.0,1.0,0.703	1.0,0.919,1.0	-0.072
ENSMUSG00000024498	Tcerg1	18	+	42535084	42535147	42530647	42530890	42536177	42536378	46,37,34	33,26,41	38,38,46	30,41,51	212	149	1	1.0	0.495,0.5,0.368	0.471,0.394,0.388	0.037
ENSMUSG00000024498	Tcerg1	18	+	42549837	42549894	42548396	42548557	42550041	42550108	50,59,96	0,1,0	87,100,126	1,0,0	206	149	1	1.0	1.0,0.977,1.0	0.984,1.0,1.0	-0.002
ENSMUSG00000024498	Tcerg1	18	+	42564082	42564233	42560933	42561052	42567870	42568035	126,122,180	0,0,0	168,144,215	0,3,0	300	149	1	1.0	1.0,1.0,1.0	1.0,0.96,1.0	0.013
ENSMUSG00000024498	Tcerg1	18	+	42567870	42568035	42560933	42561052	42568427	42568610	71,92,131	0,0,0	106,110,121	2,0,2	314	149	1	1.0	1.0,1.0,1.0	0.962,1.0,0.966	0.024
ENSMUSG00000024498	Tcerg1	18	+	42571823	42571907	42571014	42571194	42573259	42573360	116,108,132	0,1,0	103,138,142	0,0,0	233	149	1	1.0	1.0,0.986,1.0	1.0,1.0,1.0	-0.005
ENSMUSG00000024498	Tcerg1	18	+	42574159	42574253	42573259	42573360	42574517	42574844	1,6,6	53,64,83	4,5,25	73,59,64	243	149	0.852822889724	1.0	0.011,0.054,0.042	0.033,0.049,0.193	-0.056
ENSMUSG00000024491	Rbm27	18	+	42288107	42288226	42275352	42275592	42291982	42292107	78,64,63	2,0,0	51,61,77	0,0,0	268	149	1	1.0	0.956,1.0,1.0	1.0,1.0,1.0	-0.015
ENSMUSG00000024491	Rbm27	18	+	42313970	42314135	42305679	42305814	42317600	42317750	27,24,47	18,14,16	45,21,57	17,15,27	314	149	1	1.0	0.416,0.449,0.582	0.557,0.399,0.5	-0.003
ENSMUSG00000024491	Rbm27	18	+	42324054	42324198	42321911	42322208	42325904	42326024	78,71,83	0,0,0	81,60,126	0,0,2	293	149	1	1.0	1.0,1.0,1.0	1.0,1.0,0.97	0.01
ENSMUSG00000024491	Rbm27	18	+	42325904	42326024	42324054	42324198	42327163	42327238	69,55,89	0,7,0	59,44,96	0,1,0	269	149	1	1.0	1.0,0.813,1.0	1.0,0.961,1.0	-0.049
ENSMUSG00000024491	Rbm27	18	+	42327353	42327518	42327163	42327238	42332779	42332884	108,103,154	2,0,0	141,101,152	0,0,0	314	149	1	1.0	0.962,1.0,1.0	1.0,1.0,1.0	-0.013
ENSMUSG00000024491	Rbm27	18	+	42333208	42333397	42332779	42332884	42336962	42337073	95,66,99	4,5,1	105,109,112	2,2,5	338	149	1	1.0	0.913,0.853,0.978	0.959,0.96,0.908	-0.028
ENSMUSG00000024493	Lars	18	-	42217467	42217608	42216851	42216962	42218503	42218644	184,231,232	0,2,1	271,225,297	2,0,0	290	149	1	1.0	1.0,0.983,0.992	0.986,1.0,1.0	-0.004
ENSMUSG00000024493	Lars	18	-	42218503	42218644	42217467	42217608	42219857	42219948	179,224,166	0,0,0	229,185,251	0,0,2	290	149	1	1.0	1.0,1.0,1.0	1.0,1.0,0.985	0.005
ENSMUSG00000024493	Lars	18	-	42219857	42219948	42218503	42218644	42221478	42221662	107,128,98	1,1,1	126,123,135	0,1,0	240	149	1	1.0	0.985,0.988,0.984	1.0,0.987,1.0	-0.01
ENSMUSG00000024493	Lars	18	-	42257069	42257194	42251292	42251380	42261960	42262122	158,177,198	0,0,1	161,201,252	0,0,0	274	149	1	1.0	1.0,1.0,0.991	1.0,1.0,1.0	-0.003
ENSMUSG00000036585	Fgf1	18	-	38918546	38918697	38858567	38858748	38929105	38929157	3,2,6	0,0,0	0,4,3	2,0,1	300	149	0.27785193337	1.0	1.0,1.0,1.0	0.0,1.0,0.598	0.467
ENSMUSG00000036452	Arhgap26	18	+	39126832	39126933	39121773	39121903	39132055	39132150	9,11,13	2,0,0	3,6,26	0,0,0	250	149	1	1.0	0.728,1.0,1.0	1.0,1.0,1.0	-0.091
ENSMUSG00000036452	Arhgap26	18	+	39357798	39357828	39357552	39357663	39363116	39363208	0,1,0	8,6,5	0,0,0	5,10,7	179	149	1	1.0	0.0,0.122,0.0	0.0,0.0,0.0	0.041
ENSMUSG00000036452	Arhgap26	18	+	39363116	39363208	39357552	39357663	39371073	39371129	13,9,13	0,0,0	7,12,15	0,2,0	241	149	1	1.0	1.0,1.0,1.0	1.0,0.788,1.0	0.071
ENSMUSG00000052102	Gnpda1	18	-	38330485	38330641	38328682	38328973	38331967	38332070	214,286,252	7,0,0	285,325,353	3,2,7	305	149	1	1.0	0.937,1.0,1.0	0.979,0.988,0.961	0.003
ENSMUSG00000052102	Gnpda1	18	-	38330485	38330660	38327557	38328973	38331967	38332152	535,668,579	7,0,0	665,698,836	3,2,7	324	149	1	1.0	0.972,1.0,1.0	0.99,0.994,0.982	0.002
ENSMUSG00000052102	Gnpda1	18	-	38331967	38332152	38330485	38330660	38333153	38333336	575,691,653	6,7,7	684,671,915	10,8,7	334	149	1	1.0	0.977,0.978,0.977	0.968,0.974,0.983	0.002
ENSMUSG00000060450	Rnf14	18	+	38297499	38297575	38296634	38296798	38299753	38299926	14,4,5	48,42,65	12,9,18	50,57,97	225	149	1	1.0	0.162,0.059,0.048	0.137,0.095,0.109	-0.024
ENSMUSG00000060450	Rnf14	18	+	38297499	38297575	38296804	38297205	38299753	38299926	2,0,0	0,0,0	2,0,6	3,2,0	225	149	1	1.0	1.0,NA,NA	0.306,0.0,1.0	0.565
ENSMUSG00000060450	Rnf14	18	+	38299753	38299926	38296634	38296798	38300428	38300590	140,145,204	0,1,0	169,133,267	0,0,0	322	149	1	1.0	1.0,0.985,1.0	1.0,1.0,1.0	-0.005
ENSMUSG00000060450	Rnf14	18	+	38301655	38301807	38300428	38300590	38307864	38308395	159,176,159	43,39,41	146,135,273	49,37,68	301	149	1	1.0	0.647,0.691,0.657	0.596,0.644,0.665	0.03
ENSMUSG00000060450	Rnf14	18	+	38307864	38308395	38301655	38301807	38309484	38309713	474,489,487	0,0,0	403,422,720	0,0,1	680	149	1	1.0	1.0,1.0,1.0	1.0,1.0,0.994	0.002
ENSMUSG00000060450	Rnf14	18	+	38313211	38313384	38309484	38309713	38314672	38314803	234,256,272	0,0,0	277,245,373	0,0,1	322	149	1	1.0	1.0,1.0,1.0	1.0,1.0,0.994	0.002
ENSMUSG00000038524	Fchsd1	18	-	37962919	37963037	37962572	37962793	37963127	37963211	60,46,69	0,0,0	48,26,63	0,0,2	267	149	1	1.0	1.0,1.0,1.0	1.0,1.0,0.946	0.018
ENSMUSG00000024454	Hdac3	18	-	37941378	37941458	37940952	37941110	37941707	37941766	222,268,255	4,4,7	276,219,375	4,2,2	229	149	1	1.0	0.973,0.978,0.96	0.978,0.986,0.992	-0.015
ENSMUSG00000024454	Hdac3	18	-	37941378	37941458	37940952	37941110	37941877	37941967	94,102,114	0,0,1	121,92,171	0,0,1	229	149	1	1.0	1.0,1.0,0.987	1.0,1.0,0.991	-0.001
ENSMUSG00000024454	Hdac3	18	-	37941378	37941766	37940952	37941110	37941877	37941967	150,156,186	0,0,1	188,145,260	0,0,1	537	149	1	1.0	1.0,1.0,0.981	1.0,1.0,0.986	-0.002
ENSMUSG00000024454	Hdac3	18	-	37941707	37941766	37940952	37941110	37941877	37941967	52,43,65	0,0,1	52,41,60	0,0,1	208	149	1	1.0	1.0,1.0,0.979	1.0,1.0,0.977	0.001
ENSMUSG00000024454	Hdac3	18	-	37941707	37941766	37941378	37941458	37941877	37941967	176,208,199	0,3,0	202,166,262	0,0,0	208	149	1	1.0	1.0,0.98,1.0	1.0,1.0,1.0	-0.007
ENSMUSG00000024454	Hdac3	18	-	37945339	37945395	37944891	37945025	37945510	37945564	143,151,195	0,2,0	215,181,200	0,0,1	205	149	1	1.0	1.0,0.982,1.0	1.0,1.0,0.993	-0.004
ENSMUSG00000024454	Hdac3	18	-	37952470	37952613	37945693	37945775	37954681	37954764	315,262,317	0,0,1	332,294,455	0,0,1	292	149	1	1.0	1.0,1.0,0.994	1.0,1.0,0.996	-0.001
ENSMUSG00000019143	Hars2	18	+	36788576	36788670	36788165	36788264	36789156	36789284	143,144,129	2,0,0	138,101,144	0,0,0	243	149	1	1.0	0.978,1.0,1.0	1.0,1.0,1.0	-0.007
ENSMUSG00000019143	Hars2	18	+	36789156	36789284	36788576	36788670	36790133	36790250	71,87,65	4,0,3	87,58,80	10,0,4	277	149	1	1.0	0.905,1.0,0.921	0.824,1.0,0.915	0.029
ENSMUSG00000019143	Hars2	18	+	36789366	36789609	36789156	36789284	36790133	36790250	174,144,147	0,6,0	136,100,180	7,0,2	392	149	1	1.0	1.0,0.901,1.0	0.881,1.0,0.972	0.016
ENSMUSG00000042660	Wdr55	18	+	36761976	36762077	36760238	36760480	36762165	36762253	136,175,176	0,0,0	190,167,251	1,0,0	250	149	1	1.0	1.0,1.0,1.0	0.991,1.0,1.0	0.003
ENSMUSG00000024474	Ik	18	+	36756547	36756636	36755696	36755754	36756821	36756930	639,783,800	0,1,0	945,772,995	0,0,0	238	149	1	1.0	1.0,0.998,1.0	1.0,1.0,1.0	-0.001
ENSMUSG00000006850	Tmco6	18	+	36737668	36737852	36737456	36737572	36738095	36738200	50,55,59	0,0,0	91,47,86	0,0,1	333	149	1	1.0	1.0,1.0,1.0	1.0,1.0,0.975	0.008
ENSMUSG00000006850	Tmco6	18	+	36738361	36738447	36738095	36738200	36738627	36738744	51,47,59	0,2,1	31,54,52	0,0,1	235	149	1	1.0	1.0,0.937,0.974	1.0,1.0,0.971	-0.02
ENSMUSG00000006850	Tmco6	18	+	36741051	36741146	36739154	36739341	36741661	36741829	47,23,44	0,4,0	36,47,59	0,0,4	244	149	1	1.0	1.0,0.778,1.0	1.0,1.0,0.9	-0.041
ENSMUSG00000033272	Slc35a4	18	+	36680427	36680614	36679582	36679623	36681527	36681702	195,188,251	0,0,1	263,232,331	1,0,5	336	149	1	1.0	1.0,1.0,0.991	0.991,1.0,0.967	0.011
ENSMUSG00000033272	Slc35a4	18	+	36680515	36680614	36679214	36679623	36681527	36681725	286,248,320	0,0,1	386,357,476	1,0,5	248	149	1	1.0	1.0,1.0,0.995	0.996,1.0,0.983	0.005
ENSMUSG00000006050	Sra1	18	-	36667790	36667893	36667428	36667659	36668651	36668848	242,247,292	2,0,0	358,237,332	0,0,7	252	149	1	1.0	0.986,1.0,1.0	1.0,1.0,0.966	0.007
ENSMUSG00000006050	Sra1	18	-	36667790	36667899	36666680	36667659	36668651	36668848	498,524,570	2,0,0	681,497,751	0,0,7	258	149	1	1.0	0.993,1.0,1.0	1.0,1.0,0.984	0.003
ENSMUSG00000006050	Sra1	18	-	36670003	36670129	36668651	36668848	36670247	36670285	373,451,402	4,7,1	573,415,606	12,7,9	275	149	1	1.0	0.981,0.972,0.995	0.963,0.97,0.973	0.014
ENSMUSG00000006050	Sra1	18	-	36675280	36675396	36674949	36675141	36675662	36675746	39,42,29	0,0,1	37,40,71	0,0,0	265	149	1	1.0	1.0,1.0,0.942	1.0,1.0,1.0	-0.019
ENSMUSG00000006050	Sra1	18	-	36675662	36675746	36675280	36675396	36676170	36676255	32,39,28	0,1,0	27,35,41	1,1,0	233	149	1	1.0	1.0,0.961,1.0	0.945,0.957,1.0	0.02
ENSMUSG00000006050	Sra1	18	-	36676616	36676622	36676362	36676477	36676864	36676992	2,0,0	1,0,0	0,0,2	0,1,7	155	149	1	1.0	0.658,NA,NA	NA,0.0,0.215	0.55
ENSMUSG00000006050	Sra1	18	-	36677444	36677505	36677109	36677256	36678393	36678470	22,32,29	0,0,0	37,6,25	1,0,0	210	149	1	1.0	1.0,1.0,1.0	0.963,1.0,1.0	0.012
ENSMUSG00000006050	Sra1	18	-	36677444	36677505	36677109	36677256	36678996	36679366	6,14,7	0,0,0	15,3,8	0,0,1	210	149	1	1.0	1.0,1.0,1.0	1.0,1.0,0.85	0.05
ENSMUSG00000091896	Ube2d2a	18	+	35793464	35793528	35771558	35772012	35799840	35799872	420,420,466	3,2,1	531,478,585	1,0,3	213	149	1	1.0	0.99,0.993,0.997	0.997,1.0,0.993	-0.003
ENSMUSG00000091896	Ube2d2a	18	+	35799951	35800029	35799840	35799872	35800109	35800215	495,528,611	0,0,1	635,622,806	0,0,0	227	149	1	1.0	1.0,1.0,0.998	1.0,1.0,1.0	-0.001
ENSMUSG00000091896	Ube2d2a	18	+	35800109	35800215	35799951	35800029	35801273	35801367	726,762,821	0,1,0	891,828,1192	0,0,1	255	149	1	1.0	1.0,0.998,1.0	1.0,1.0,0.999	-0.0
ENSMUSG00000091896	Ube2d2a	18	+	35801273	35801367	35800109	35800215	35805517	35805821	701,736,734	1,1,3	842,736,1096	1,3,4	243	149	1	1.0	0.998,0.998,0.993	0.998,0.993,0.994	0.001
ENSMUSG00000024350	Dnajc18	18	-	35681919	35682029	35680765	35680938	35683217	35683324	53,41,43	4,7,0	72,66,49	1,0,3	259	149	0.357504310626	1.0	0.884,0.771,1.0	0.976,1.0,0.904	-0.075
ENSMUSG00000024352	Spata24	18	-	35660443	35660574	35660016	35660353	35660791	35660857	31,27,42	0,0,0	54,36,44	1,0,0	280	149	1	1.0	1.0,1.0,1.0	0.966,1.0,1.0	0.011
ENSMUSG00000024352	Spata24	18	-	35660791	35660857	35660443	35660574	35662011	35662186	22,20,42	0,0,0	32,25,42	0,2,0	215	149	1	1.0	1.0,1.0,1.0	1.0,0.897,1.0	0.034
ENSMUSG00000038773	Kdm3b	18	+	34796787	34796912	34795674	34795780	34799284	34799359	101,80,103	0,3,0	69,104,138	0,0,0	274	149	1	1.0	1.0,0.935,1.0	1.0,1.0,1.0	-0.022
ENSMUSG00000038773	Kdm3b	18	+	34799284	34799359	34796787	34796912	34803449	34804049	88,69,72	0,0,0	50,91,118	0,0,1	224	149	1	1.0	1.0,1.0,1.0	1.0,1.0,0.987	0.004
ENSMUSG00000038773	Kdm3b	18	+	34803449	34804049	34799284	34799359	34808240	34809489	292,256,287	0,2,0	225,373,499	4,5,0	749	149	1	1.0	1.0,0.962,1.0	0.918,0.937,1.0	0.036
ENSMUSG00000038773	Kdm3b	18	+	34803449	34804049	34799284	34799359	34810258	34810460	252,220,231	1,0,0	196,322,434	0,0,0	749	149	1	1.0	0.98,1.0,1.0	1.0,1.0,1.0	-0.007
ENSMUSG00000038773	Kdm3b	18	+	34808240	34809489	34799284	34799359	34810258	34810460	418,438,501	1,0,0	375,564,772	0,0,0	1398	149	1	1.0	0.978,1.0,1.0	1.0,1.0,1.0	-0.007
ENSMUSG00000038773	Kdm3b	18	+	34808240	34809489	34803449	34804049	34810258	34810460	458,472,557	0,0,0	402,610,838	2,0,1	1398	149	1	1.0	1.0,1.0,1.0	0.955,1.0,0.989	0.019
ENSMUSG00000038773	Kdm3b	18	+	34810258	34810460	34799284	34799359	34812371	34812586	108,71,101	0,0,0	95,95,130	0,1,0	351	149	1	1.0	1.0,1.0,1.0	1.0,0.976,1.0	0.008
ENSMUSG00000038773	Kdm3b	18	+	34812371	34812586	34810258	34810460	34813408	34813561	196,183,175	1,0,0	168,173,239	0,0,0	364	149	1	1.0	0.988,1.0,1.0	1.0,1.0,1.0	-0.004
ENSMUSG00000038773	Kdm3b	18	+	34816283	34816316	34813556	34813561	34819780	34819784	0,0,0	107,70,66	3,0,1	58,68,106	182	149	1	1.0	0.0,0.0,0.0	0.041,0.0,0.008	-0.016
ENSMUSG00000038773	Kdm3b	18	+	34822371	34822499	34819780	34819888	34824701	34824958	88,57,61	0,1,0	48,76,90	0,0,0	277	149	1	1.0	1.0,0.968,1.0	1.0,1.0,1.0	-0.011
ENSMUSG00000038773	Kdm3b	18	+	34823431	34823711	34822371	34822499	34824701	34824958	227,248,234	0,0,1	249,259,393	0,0,2	429	149	1	1.0	1.0,1.0,0.988	1.0,1.0,0.986	0.001
ENSMUSG00000038773	Kdm3b	18	+	34824701	34824958	34823431	34823711	34827338	34827605	189,254,236	1,0,0	211,213,350	1,0,0	406	149	1	1.0	0.986,1.0,1.0	0.987,1.0,1.0	-0.0
ENSMUSG00000034300	Fam53c	18	+	34763072	34763130	34762494	34762724	34768167	34768952	104,70,113	27,18,37	97,80,119	21,23,29	207	149	1	1.0	0.735,0.737,0.687	0.769,0.715,0.747	-0.024
ENSMUSG00000036501	Fam13b	18	-	34445276	34445440	34443900	34444002	34445531	34445615	245,242,252	3,0,0	277,250,327	3,0,3	313	149	1	1.0	0.975,1.0,1.0	0.978,1.0,0.981	0.005
ENSMUSG00000036501	Fam13b	18	-	34448025	34448121	34445531	34445615	34448367	34448451	103,115,126	18,0,16	127,93,128	17,28,37	245	149	0.0293536412376	1.0	0.777,1.0,0.827	0.82,0.669,0.678	0.146
ENSMUSG00000036501	Fam13b	18	-	34448367	34448451	34445531	34445615	34451207	34451437	56,39,74	0,1,1	69,80,85	0,0,2	233	149	1	1.0	1.0,0.961,0.979	1.0,1.0,0.965	-0.008
ENSMUSG00000036501	Fam13b	18	-	34465155	34465220	34462960	34463009	34473549	34473685	120,134,164	3,0,7	93,133,191	1,1,9	214	149	1	1.0	0.965,1.0,0.942	0.985,0.989,0.937	-0.001
ENSMUSG00000036501	Fam13b	18	-	34473549	34473685	34465155	34465220	34486978	34487139	153,183,187	0,1,2	124,171,288	0,0,1	285	149	1	1.0	1.0,0.99,0.98	1.0,1.0,0.993	-0.008
ENSMUSG00000036501	Fam13b	18	-	34497333	34497546	34494598	34494776	34497967	34498159	173,154,127	0,0,0	148,101,191	0,0,1	362	149	1	1.0	1.0,1.0,1.0	1.0,1.0,0.987	0.004
ENSMUSG00000036501	Fam13b	18	-	34497333	34497546	34494598	34494776	34499685	34499852	131,140,125	5,9,10	126,91,157	0,13,12	362	149	1	1.0	0.915,0.865,0.837	1.0,0.742,0.843	0.011
ENSMUSG00000036501	Fam13b	18	-	34497967	34498159	34494598	34494776	34499685	34499852	61,33,67	5,9,10	40,40,109	0,13,12	341	149	0.957593102951	1.0	0.842,0.616,0.745	1.0,0.573,0.799	-0.056
ENSMUSG00000036501	Fam13b	18	-	34497967	34498159	34497333	34497546	34499685	34499852	125,80,102	22,33,33	83,69,168	21,19,26	341	149	0.704303194744	1.0	0.713,0.514,0.575	0.633,0.613,0.738	-0.061
ENSMUSG00000036501	Fam13b	18	-	34499685	34499852	34486978	34487139	34506528	34506823	69,96,88	0,0,0	64,91,138	0,0,2	316	149	1	1.0	1.0,1.0,1.0	1.0,1.0,0.97	0.01
ENSMUSG00000014504	Srp19	18	+	34331749	34331825	34330846	34331111	34334292	34334364	92,94,113	0,2,0	122,80,145	0,0,0	225	149	1	1.0	1.0,0.969,1.0	1.0,1.0,1.0	-0.01
ENSMUSG00000014504	Srp19	18	+	34331749	34331825	34331144	34331259	34334292	34334364	232,238,249	8,3,22	287,205,318	14,10,15	225	149	1	1.0	0.951,0.981,0.882	0.931,0.931,0.934	0.006
ENSMUSG00000014504	Srp19	18	+	34331749	34331825	34331144	34331259	34334456	34334568	53,50,54	0,0,0	64,48,72	6,1,4	225	149	0.881887578186	1.0	1.0,1.0,1.0	0.876,0.969,0.923	0.077
ENSMUSG00000014504	Srp19	18	+	34331749	34334364	34331144	34331259	34334456	34334568	244,205,263	0,0,0	287,251,339	6,1,4	2764	149	0.0144099597211	1.0	1.0,1.0,1.0	0.721,0.931,0.82	0.176
ENSMUSG00000014504	Srp19	18	+	34332905	34333062	34331749	34331825	34334292	34334364	0,2,8	187,191,207	1,1,7	227,157,255	306	149	1	1.0	0.0,0.005,0.018	0.002,0.003,0.013	0.002
ENSMUSG00000014504	Srp19	18	+	34334292	34334364	34331122	34331259	34334456	34334568	129,105,148	0,0,0	157,145,175	6,1,4	221	149	1	1.0	1.0,1.0,1.0	0.946,0.99,0.967	0.032
ENSMUSG00000014504	Srp19	18	+	34334292	34334364	34331749	34331825	34334456	34334568	308,293,333	7,3,4	370,292,415	3,0,7	221	149	1	1.0	0.967,0.985,0.982	0.988,1.0,0.976	-0.01
ENSMUSG00000024378	Stard4	18	-	33205050	33205165	33199354	33203815	33206119	33206246	73,103,129	4,3,1	103,113,186	0,1,2	264	149	1	1.0	0.912,0.951,0.986	1.0,0.985,0.981	-0.039
ENSMUSG00000024378	Stard4	18	-	33205220	33205325	33203404	33203815	33206119	33206246	14,9,9	4,3,1	5,12,10	0,1,2	254	149	0.068286031666	1.0	0.672,0.638,0.841	1.0,0.876,0.746	-0.157
ENSMUSG00000038299	Wdr36	18	+	32846829	32846962	32845590	32845645	32847588	32847709	66,52,80	0,0,0	47,40,79	2,0,0	282	149	1	1.0	1.0,1.0,1.0	0.925,1.0,1.0	0.025
ENSMUSG00000038299	Wdr36	18	+	32847141	32847317	32846829	32846962	32847588	32847709	163,128,170	0,0,0	190,137,220	2,3,5	325	149	1	1.0	1.0,1.0,1.0	0.978,0.954,0.953	0.038
ENSMUSG00000038299	Wdr36	18	+	32849072	32849159	32848295	32848361	32850386	32850535	120,108,117	0,0,0	165,160,224	0,0,2	236	149	1	1.0	1.0,1.0,1.0	1.0,1.0,0.986	0.005
ENSMUSG00000038299	Wdr36	18	+	32862924	32863044	32861501	32861647	32863180	32863262	140,150,188	0,0,0	229,138,321	0,0,1	269	149	1	1.0	1.0,1.0,1.0	1.0,1.0,0.994	0.002
ENSMUSG00000038299	Wdr36	18	+	32863180	32863262	32861501	32861647	32864652	32864840	61,46,58	0,0,0	69,40,114	2,0,0	231	149	1	1.0	1.0,1.0,1.0	0.957,1.0,1.0	0.014
ENSMUSG00000024383	Map3k2	18	+	32203799	32203887	32203025	32203139	32208641	32208721	14,10,16	0,1,0	6,14,26	0,0,0	237	149	1	1.0	1.0,0.863,1.0	1.0,1.0,1.0	-0.046
ENSMUSG00000024383	Map3k2	18	+	32207407	32207538	32203799	32203887	32208641	32208721	45,57,46	0,0,0	22,39,94	0,0,2	280	149	1	1.0	1.0,1.0,1.0	1.0,1.0,0.962	0.013
ENSMUSG00000024383	Map3k2	18	+	32226551	32226729	32220504	32220634	32228122	32236751	68,66,73	0,0,0	78,84,89	0,2,0	327	149	1	1.0	1.0,1.0,1.0	1.0,0.95,1.0	0.017
ENSMUSG00000024400	Wdr33	18	+	31829231	31829300	31827261	31827488	31829874	31829979	87,91,129	0,0,0	96,103,147	0,0,1	218	149	1	1.0	1.0,1.0,1.0	1.0,1.0,0.99	0.003
ENSMUSG00000024400	Wdr33	18	+	31829874	31829979	31829231	31829300	31833309	31833405	107,108,152	0,0,1	133,109,191	0,0,1	254	149	1	1.0	1.0,1.0,0.989	1.0,1.0,0.991	-0.001
ENSMUSG00000024400	Wdr33	18	+	31835383	31835481	31833582	31833734	31878023	31878150	44,57,90	0,1,0	71,66,89	1,0,0	247	149	1	1.0	1.0,0.972,1.0	0.977,1.0,1.0	-0.002
ENSMUSG00000024400	Wdr33	18	+	31878023	31878150	31835383	31835481	31879670	31879825	59,82,94	0,1,0	75,68,115	2,0,0	276	149	1	1.0	1.0,0.978,1.0	0.953,1.0,1.0	0.008
ENSMUSG00000024400	Wdr33	18	+	31892989	31893098	31888069	31889140	31896600	31897036	71,45,91	0,1,0	72,76,99	0,0,0	258	149	1	1.0	1.0,0.963,1.0	1.0,1.0,1.0	-0.012
ENSMUSG00000024400	Wdr33	18	+	31902323	31902487	31896600	31897036	31904235	31904451	87,58,74	1,0,0	125,84,105	0,0,0	313	149	1	1.0	0.976,1.0,1.0	1.0,1.0,1.0	-0.008
ENSMUSG00000024400	Wdr33	18	+	31902581	31902677	31902323	31902487	31904235	31904451	113,110,107	5,3,5	172,114,139	3,4,7	245	149	1	1.0	0.932,0.957,0.929	0.972,0.945,0.924	-0.008
ENSMUSG00000024258	Polr2d	18	+	31795287	31795383	31791839	31792020	31796049	31796642	172,160,210	24,15,30	205,186,312	34,25,37	245	149	1	1.0	0.813,0.866,0.81	0.786,0.819,0.837	0.016
ENSMUSG00000041915	Ammecr1l	18	+	31761779	31761890	31759823	31760194	31771669	31772114	67,54,84	13,12,4	50,71,96	0,12,4	260	149	0.361615358416	1.0	0.747,0.721,0.923	1.0,0.772,0.932	-0.104
ENSMUSG00000041915	Ammecr1l	18	+	31774636	31774751	31774235	31774346	31775986	31776077	68,63,53	0,1,0	57,36,92	0,0,0	264	149	1	1.0	1.0,0.973,1.0	1.0,1.0,1.0	-0.009
ENSMUSG00000041915	Ammecr1l	18	+	31775986	31776077	31774636	31774751	31778856	31778953	48,33,30	0,0,1	39,23,65	0,0,0	240	149	1	1.0	1.0,1.0,0.949	1.0,1.0,1.0	-0.017
ENSMUSG00000024260	Sap130	18	+	31648133	31648292	31647040	31647276	31649544	31649656	136,124,119	1,0,0	148,90,171	0,0,0	308	149	1	1.0	0.985,1.0,1.0	1.0,1.0,1.0	-0.005
ENSMUSG00000024260	Sap130	18	+	31666635	31666726	31666340	31666488	31666904	31667009	58,85,65	0,0,0	80,70,98	0,0,1	240	149	1	1.0	1.0,1.0,1.0	1.0,1.0,0.984	0.005
ENSMUSG00000024260	Sap130	18	+	31674354	31674496	31666904	31667009	31677355	31677477	109,139,142	2,0,0	154,119,166	0,0,0	291	149	1	1.0	0.965,1.0,1.0	1.0,1.0,1.0	-0.012
ENSMUSG00000024260	Sap130	18	+	31689397	31689502	31682006	31682184	31698521	31698880	115,98,106	2,0,1	139,85,133	2,6,2	254	149	1	1.0	0.971,1.0,0.984	0.976,0.893,0.975	0.037
ENSMUSG00000024260	Sap130	18	+	31715340	31715444	31711608	31711734	31720656	31720770	126,124,152	1,4,1	164,140,170	0,0,0	253	149	1	1.0	0.987,0.948,0.989	1.0,1.0,1.0	-0.025
ENSMUSG00000033628	Pik3c3	18	+	30293058	30293130	30290470	30290566	30294335	30294428	34,29,41	0,0,0	42,26,43	0,4,0	221	149	1	1.0	1.0,1.0,1.0	1.0,0.814,1.0	0.062
ENSMUSG00000033628	Pik3c3	18	+	30293618	30293723	30293058	30293130	30294335	30294428	122,131,122	1,0,0	107,138,122	0,0,0	254	149	1	1.0	0.986,1.0,1.0	1.0,1.0,1.0	-0.005
ENSMUSG00000033628	Pik3c3	18	+	30343950	30344076	30336093	30336184	30347722	30348120	146,200,166	0,0,0	236,134,205	2,0,2	275	149	1	1.0	1.0,1.0,1.0	0.985,1.0,0.982	0.011
ENSMUSG00000033632	AW554918	18	+	25339713	25340384	25289938	25290066	25344863	25344962	15,18,31	1,0,2	31,33,37	0,0,0	820	149	1	1.0	0.732,1.0,0.738	1.0,1.0,1.0	-0.177
ENSMUSG00000024271	Elp2	18	+	24609629	24609700	24606856	24606935	24611912	24612069	244,179,212	0,0,0	227,242,310	1,2,0	220	149	1	1.0	1.0,1.0,1.0	0.994,0.988,1.0	0.006
ENSMUSG00000024271	Elp2	18	+	24619381	24619513	24619077	24619178	24622078	24622237	175,185,205	5,1,4	211,210,307	3,2,1	281	149	1	1.0	0.949,0.99,0.965	0.974,0.982,0.994	-0.015
ENSMUSG00000024271	Elp2	18	+	24631358	24631551	24626994	24627067	24632758	24632880	217,239,334	1,0,0	332,275,370	0,0,0	342	149	1	1.0	0.99,1.0,1.0	1.0,1.0,1.0	-0.003
ENSMUSG00000024271	Elp2	18	+	24632758	24632880	24626994	24627067	24634900	24635008	1,2,0	0,0,0	0,0,0	1,0,0	271	149	1	1.0	1.0,1.0,NA	0.0,NA,NA	1.0
ENSMUSG00000024271	Elp2	18	+	24634338	24634472	24632758	24632880	24634900	24635008	328,339,291	0,2,1	363,297,385	0,0,0	283	149	1	1.0	1.0,0.989,0.994	1.0,1.0,1.0	-0.006
ENSMUSG00000024271	Elp2	18	+	24634900	24635008	24632758	24632880	24638393	24638830	135,151,150	0,12,4	167,115,170	0,0,0	257	149	1	1.0	1.0,0.879,0.956	1.0,1.0,1.0	-0.055
ENSMUSG00000000420	Galnt1	18	+	24232598	24232653	24205766	24206080	24246049	24246224	20,33,36	0,0,0	18,26,28	2,0,0	204	149	1	1.0	1.0,1.0,1.0	0.868,1.0,1.0	0.044
ENSMUSG00000000420	Galnt1	18	+	24238241	24238485	24232596	24232653	24246049	24246224	296,308,373	0,7,0	244,272,480	0,0,0	393	149	1	1.0	1.0,0.943,1.0	1.0,1.0,1.0	-0.019
ENSMUSG00000000420	Galnt1	18	+	24269447	24269565	24267527	24267698	24271585	24271669	292,356,428	0,0,2	368,306,527	0,0,3	267	149	1	1.0	1.0,1.0,0.992	1.0,1.0,0.99	0.001
ENSMUSG00000000420	Galnt1	18	+	24271585	24271766	24269447	24269565	24272661	24272801	373,469,568	0,0,0	466,393,654	0,0,1	330	149	1	1.0	1.0,1.0,1.0	1.0,1.0,0.997	0.001
ENSMUSG00000047989	Ino80c	18	-	24108736	24108882	24106373	24106658	24111714	24111782	0,0,0	66,66,80	0,4,0	91,81,120	295	149	1	1.0	0.0,0.0,0.0	0.0,0.024,0.0	-0.008
ENSMUSG00000047989	Ino80c	18	-	24111714	24111782	24104756	24106658	24121648	24121835	22,27,36	0,1,3	37,30,49	2,0,2	217	149	1	1.0	1.0,0.949,0.892	0.927,1.0,0.944	-0.01
ENSMUSG00000047989	Ino80c	18	-	24112660	24112772	24111714	24111782	24114076	24114187	109,143,145	1,0,0	160,136,192	0,0,0	261	149	1	1.0	0.984,1.0,1.0	1.0,1.0,1.0	-0.005
ENSMUSG00000047989	Ino80c	18	-	24114076	24114187	24111714	24111782	24121648	24121835	60,51,97	2,0,3	65,84,82	2,0,2	260	149	1	1.0	0.945,1.0,0.949	0.949,1.0,0.959	-0.005
ENSMUSG00000024302	Dtna	18	+	23543130	23543412	23535161	23535229	23545685	23545734	0,0,0	0,1,0	0,1,0	0,0,1	431	149	1	1.0	NA,0.0,NA	NA,1.0,0.0	-0.5
ENSMUSG00000033382	Trappc8	18	-	20820877	20821023	20819223	20819313	20824966	20825068	247,221,305	0,0,0	295,251,285	0,1,0	295	149	1	1.0	1.0,1.0,1.0	1.0,0.992,1.0	0.003
ENSMUSG00000033382	Trappc8	18	-	20824966	20825068	20820877	20821023	20828468	20828648	166,178,247	1,0,0	218,209,221	0,0,0	251	149	1	1.0	0.99,1.0,1.0	1.0,1.0,1.0	-0.003
ENSMUSG00000033382	Trappc8	18	-	20824966	20825068	20820877	20821023	20831449	20831508	77,79,112	0,0,0	102,86,99	0,0,1	251	149	1	1.0	1.0,1.0,1.0	1.0,1.0,0.983	0.006
ENSMUSG00000033382	Trappc8	18	-	20828468	20828648	20820877	20821023	20831449	20831508	181,185,195	0,0,0	218,143,254	0,0,1	329	149	1	1.0	1.0,1.0,1.0	1.0,1.0,0.991	0.003
ENSMUSG00000033382	Trappc8	18	-	20828468	20828648	20824966	20825068	20831449	20831508	271,284,331	2,0,1	334,266,377	0,0,0	329	149	1	1.0	0.984,1.0,0.993	1.0,1.0,1.0	-0.008
ENSMUSG00000033382	Trappc8	18	-	20831449	20831508	20828468	20828648	20831609	20831678	188,202,193	0,0,1	213,139,241	1,0,2	208	149	1	1.0	1.0,1.0,0.993	0.993,1.0,0.989	0.004
ENSMUSG00000033382	Trappc8	18	-	20841527	20841682	20836746	20837189	20845577	20845652	89,83,80	0,0,0	81,89,140	2,1,0	304	149	1	1.0	1.0,1.0,1.0	0.952,0.978,1.0	0.023
ENSMUSG00000033382	Trappc8	18	-	20844123	20844250	20841527	20841682	20845577	20845652	167,215,184	4,0,3	177,209,260	0,0,0	276	149	1	1.0	0.958,1.0,0.971	1.0,1.0,1.0	-0.024
ENSMUSG00000033382	Trappc8	18	-	20845577	20845652	20841527	20841682	20846448	20846579	31,27,27	0,0,2	28,30,38	0,0,0	224	149	1	1.0	1.0,1.0,0.9	1.0,1.0,1.0	-0.033
ENSMUSG00000033382	Trappc8	18	-	20854944	20855076	20852629	20852854	20860432	20860538	118,115,114	3,0,1	142,109,240	0,0,0	281	149	1	1.0	0.954,1.0,0.984	1.0,1.0,1.0	-0.021
ENSMUSG00000033382	Trappc8	18	-	20865026	20865142	20863467	20863618	20865949	20866203	120,122,165	0,0,0	122,149,254	1,0,0	265	149	1	1.0	1.0,1.0,1.0	0.986,1.0,1.0	0.005
ENSMUSG00000033382	Trappc8	18	-	20867759	20867853	20865949	20866206	20870598	20870752	32,39,75	0,0,1	37,40,68	0,0,0	243	149	1	1.0	1.0,1.0,0.979	1.0,1.0,1.0	-0.007
ENSMUSG00000033382	Trappc8	18	-	20870598	20870752	20867759	20867853	20873882	20874057	129,101,174	0,0,0	123,147,219	2,0,0	303	149	1	1.0	1.0,1.0,1.0	0.968,1.0,1.0	0.011
ENSMUSG00000033382	Trappc8	18	-	20885062	20885257	20874614	20874704	20895910	20896078	138,140,169	0,0,0	160,169,224	0,0,2	344	149	1	1.0	1.0,1.0,1.0	1.0,1.0,0.98	0.007
ENSMUSG00000036225	Kctd1	18	-	15007695	15007874	14986335	14986480	15061767	15063582	12,5,26	0,0,0	20,17,17	0,0,1	328	149	1	1.0	1.0,1.0,1.0	1.0,1.0,0.885	0.038
ENSMUSG00000054321	Taf4b	18	+	14796912	14797058	14783244	14783934	14799078	14799186	10,4,6	0,0,0	2,3,21	2,0,0	295	149	1	1.0	1.0,1.0,1.0	0.336,1.0,1.0	0.221
ENSMUSG00000037013	Ss18	18	-	14636495	14636618	14633542	14633676	14637391	14637484	153,126,139	1,0,1	151,100,181	0,0,0	272	149	1	1.0	0.988,1.0,0.987	1.0,1.0,1.0	-0.008
ENSMUSG00000037013	Ss18	18	-	14637391	14637484	14636495	14636618	14640256	14640361	37,24,23	117,83,109	21,12,21	120,110,142	242	149	0.57659684756	1.0	0.163,0.151,0.115	0.097,0.063,0.083	0.062
ENSMUSG00000037013	Ss18	18	-	14637391	14637484	14636495	14636618	14640955	14641123	15,14,13	0,0,8	7,2,7	8,6,14	242	149	3.32474311588e-05	0.029965987023	1.0,1.0,0.5	0.35,0.17,0.235	0.582
ENSMUSG00000037013	Ss18	18	-	14640256	14640361	14636495	14636618	14640955	14641123	199,151,203	0,0,8	217,192,262	8,6,14	254	149	1	1.0	1.0,1.0,0.937	0.941,0.949,0.917	0.043
ENSMUSG00000037013	Ss18	18	-	14640256	14640361	14637391	14637484	14640955	14641123	105,80,104	1,2,0	113,92,134	0,0,0	254	149	1	1.0	0.984,0.959,1.0	1.0,1.0,1.0	-0.019
ENSMUSG00000037013	Ss18	18	-	14651022	14651244	14640955	14641123	14655026	14655180	293,293,392	1,0,0	386,336,524	3,8,11	371	149	1	1.0	0.992,1.0,1.0	0.981,0.944,0.95	0.039
ENSMUSG00000024430	Cabyr	18	+	12753860	12754463	12750659	12751828	12755063	12755140	7,27,19	0,0,0	22,9,29	0,0,1	752	149	1	1.0	1.0,1.0,1.0	1.0,1.0,0.852	0.049
ENSMUSG00000024430	Cabyr	18	+	12754343	12754463	12750659	12751828	12755063	12755142	0,0,5	0,0,0	0,0,0	0,0,1	269	149	1	1.0	NA,NA,1.0	NA,NA,0.0	1.0
ENSMUSG00000024404	Riok3	18	+	12136692	12136838	12135851	12135967	12136927	12137035	654,572,738	0,0,1	692,649,849	0,0,0	295	149	1	1.0	1.0,1.0,0.997	1.0,1.0,1.0	-0.001
ENSMUSG00000024404	Riok3	18	+	12142935	12143063	12139316	12139460	12148790	12148988	547,510,625	10,14,11	624,507,792	11,17,9	277	149	1	1.0	0.967,0.951,0.968	0.968,0.941,0.979	-0.001
ENSMUSG00000024404	Riok3	18	+	12152970	12153060	12152798	12152879	12153912	12154020	651,632,734	0,0,0	769,669,986	1,0,0	239	149	1	1.0	1.0,1.0,1.0	0.998,1.0,1.0	0.001
ENSMUSG00000024404	Riok3	18	+	12153912	12154020	12152970	12153060	12155219	12157367	759,684,824	0,0,0	956,731,1048	0,1,0	257	149	1	1.0	1.0,1.0,1.0	1.0,0.998,1.0	0.001
ENSMUSG00000024294	Mib1	18	+	10743268	10743398	10740982	10741154	10747355	10747460	172,117,168	0,0,0	97,121,188	0,1,0	279	149	1	1.0	1.0,1.0,1.0	1.0,0.985,1.0	0.005
ENSMUSG00000024294	Mib1	18	+	10749322	10749389	10747355	10747460	10751822	10752027	123,99,118	0,1,0	78,110,156	0,0,0	216	149	1	1.0	1.0,0.986,1.0	1.0,1.0,1.0	-0.005
ENSMUSG00000024294	Mib1	18	+	10755503	10755687	10751822	10752027	10760803	10760948	199,143,165	0,0,0	121,149,163	2,0,2	333	149	1	1.0	1.0,1.0,1.0	0.964,1.0,0.973	0.021
ENSMUSG00000024294	Mib1	18	+	10778148	10778300	10775528	10775726	10794477	10794564	89,63,113	0,0,0	56,67,115	3,0,0	301	149	1	1.0	1.0,1.0,1.0	0.902,1.0,1.0	0.033
ENSMUSG00000024294	Mib1	18	+	10792894	10793027	10778148	10778300	10794477	10794564	138,118,137	0,3,4	100,163,192	5,7,0	282	149	1	1.0	1.0,0.954,0.948	0.914,0.925,1.0	0.021
ENSMUSG00000024294	Mib1	18	+	10792894	10793027	10778148	10778300	10795689	10795851	77,70,59	0,0,0	39,82,92	0,0,2	282	149	1	1.0	1.0,1.0,1.0	1.0,1.0,0.96	0.013
ENSMUSG00000024294	Mib1	18	+	10794477	10794564	10778148	10778300	10795689	10795851	35,33,48	0,0,0	63,54,55	0,0,2	236	149	1	1.0	1.0,1.0,1.0	1.0,1.0,0.946	0.018
ENSMUSG00000024294	Mib1	18	+	10794477	10794564	10792894	10793027	10795689	10795851	96,80,122	0,2,0	119,128,155	0,0,0	236	149	1	1.0	1.0,0.962,1.0	1.0,1.0,1.0	-0.013
ENSMUSG00000024294	Mib1	18	+	10802260	10802339	10800055	10800248	10804686	10804800	155,136,189	2,0,0	98,135,222	0,0,0	228	149	1	1.0	0.981,1.0,1.0	1.0,1.0,1.0	-0.006
ENSMUSG00000024294	Mib1	18	+	10808033	10808134	10804686	10804800	10811984	10812156	181,203,188	2,0,0	126,187,260	0,0,0	250	149	1	1.0	0.982,1.0,1.0	1.0,1.0,1.0	-0.006
ENSMUSG00000024293	Esco1	18	-	10571954	10572142	10566601	10567646	10574874	10575018	146,147,118	5,0,4	137,134,195	5,0,6	337	149	1	1.0	0.928,1.0,0.929	0.924,1.0,0.935	-0.001
ENSMUSG00000024293	Esco1	18	-	10577000	10577090	10574874	10575018	10582054	10582186	89,83,95	0,0,0	103,75,147	5,0,1	239	149	1	1.0	1.0,1.0,1.0	0.928,1.0,0.989	0.028
ENSMUSG00000024293	Esco1	18	-	10577637	10577759	10577000	10577090	10582054	10582186	2,5,0	49,46,55	1,1,5	57,52,70	271	149	1	1.0	0.022,0.056,0.0	0.01,0.01,0.038	0.007
ENSMUSG00000024293	Esco1	18	-	10582054	10582186	10577000	10577090	10584247	10584362	109,89,118	0,0,0	115,95,154	0,2,0	281	149	1	1.0	1.0,1.0,1.0	1.0,0.962,1.0	0.013
ENSMUSG00000024293	Esco1	18	-	10588438	10588550	10585977	10586041	10593745	10594055	75,102,91	3,0,2	73,102,138	4,6,1	261	149	1	1.0	0.935,1.0,0.963	0.912,0.907,0.987	0.031
ENSMUSG00000024293	Esco1	18	-	10588438	10588550	10585977	10586041	10595675	10595875	37,41,48	0,0,1	36,48,72	0,0,4	261	149	1	1.0	1.0,1.0,0.965	1.0,1.0,0.911	0.018
ENSMUSG00000024293	Esco1	18	-	10593745	10595875	10585977	10586041	10610025	10610352	548,504,659	0,0,1	524,551,910	0,0,0	2279	149	1	1.0	1.0,1.0,0.977	1.0,1.0,1.0	-0.008
ENSMUSG00000024293	Esco1	18	-	10593745	10595875	10588438	10588550	10596338	10596441	614,605,725	0,0,0	601,649,1024	3,0,1	2279	149	1	1.0	1.0,1.0,1.0	0.929,1.0,0.985	0.029
ENSMUSG00000024293	Esco1	18	-	10595675	10595875	10585977	10586041	10610025	10610109	12,9,22	0,0,1	7,10,27	0,0,0	349	149	1	1.0	1.0,1.0,0.904	1.0,1.0,1.0	-0.032
ENSMUSG00000024293	Esco1	18	-	10595675	10595875	10588438	10588550	10596338	10596441	43,49,46	0,0,0	50,60,72	3,0,1	349	149	1	1.0	1.0,1.0,1.0	0.877,1.0,0.968	0.052
ENSMUSG00000024293	Esco1	18	-	10596338	10596441	10593745	10595875	10610025	10610109	53,55,45	3,0,0	60,81,55	0,0,2	252	149	1	1.0	0.913,1.0,1.0	1.0,1.0,0.942	-0.01
ENSMUSG00000024287	Thoc1	18	+	9975598	9975707	9970254	9970328	9977846	9977978	101,121,148	0,1,0	131,111,167	0,0,0	258	149	1	1.0	1.0,0.986,1.0	1.0,1.0,1.0	-0.005
ENSMUSG00000024287	Thoc1	18	+	9986552	9986603	9986288	9986355	9986690	9986761	80,59,104	0,2,0	99,78,109	1,0,1	200	149	1	1.0	1.0,0.956,1.0	0.987,1.0,0.988	-0.006
ENSMUSG00000024287	Thoc1	18	+	9986690	9986761	9986552	9986603	9987069	9987165	112,78,134	0,0,0	145,115,140	0,1,0	220	149	1	1.0	1.0,1.0,1.0	1.0,0.987,1.0	0.004
ENSMUSG00000024287	Thoc1	18	+	9989690	9989774	9987598	9987664	9992127	9992275	159,181,188	3,0,0	196,155,235	0,0,1	233	149	1	1.0	0.971,1.0,1.0	1.0,1.0,0.993	-0.007
ENSMUSG00000073639	Rab18	18	+	6783119	6783192	6778494	6778556	6784569	6784688	438,447,465	0,0,0	467,368,701	1,0,2	222	149	1	1.0	1.0,1.0,1.0	0.997,1.0,0.996	0.002
ENSMUSG00000041225	Arhgap12	18	-	6027959	6028094	6027574	6027677	6031729	6031828	67,57,69	3,0,1	88,91,108	3,0,0	284	149	1	1.0	0.921,1.0,0.973	0.939,1.0,1.0	-0.015
ENSMUSG00000041225	Arhgap12	18	-	6028193	6028271	6027959	6028094	6031729	6031828	103,116,109	0,0,0	114,91,110	0,0,2	227	149	1	1.0	1.0,1.0,1.0	1.0,1.0,0.973	0.009
ENSMUSG00000041225	Arhgap12	18	-	6033140	6033257	6031729	6031828	6034449	6034552	156,128,127	0,0,0	166,116,150	0,1,0	266	149	1	1.0	1.0,1.0,1.0	1.0,0.985,1.0	0.005
ENSMUSG00000041225	Arhgap12	18	-	6037017	6037116	6034449	6034552	6039353	6039455	117,109,123	3,1,2	86,98,167	0,0,0	248	149	1	1.0	0.959,0.985,0.974	1.0,1.0,1.0	-0.027
ENSMUSG00000041225	Arhgap12	18	-	6039353	6039455	6034449	6034552	6049276	6049358	27,32,47	0,0,0	35,38,61	0,1,0	251	149	1	1.0	1.0,1.0,1.0	1.0,0.958,1.0	0.014
ENSMUSG00000041225	Arhgap12	18	-	6057516	6057591	6052861	6052923	6061846	6061972	78,48,59	20,9,9	58,43,104	19,16,0	224	149	0.164697016405	1.0	0.722,0.78,0.813	0.67,0.641,1.0	0.001
ENSMUSG00000041225	Arhgap12	18	-	6065704	6065845	6064340	6064421	6069830	6070091	43,61,46	32,32,30	56,60,111	19,25,37	290	149	0.0682287358341	1.0	0.408,0.495,0.441	0.602,0.552,0.607	-0.139
ENSMUSG00000041225	Arhgap12	18	-	6065704	6065845	6064340	6064421	6111684	6112439	22,21,21	2,1,0	22,27,40	0,0,0	290	149	1	1.0	0.85,0.915,1.0	1.0,1.0,1.0	-0.078
ENSMUSG00000041225	Arhgap12	18	-	6069830	6070091	6064340	6064421	6111684	6112363	157,145,119	2,1,0	112,136,196	0,0,0	410	149	1	1.0	0.966,0.981,1.0	1.0,1.0,1.0	-0.018
ENSMUSG00000041225	Arhgap12	18	-	6069830	6070091	6064340	6064421	6135803	6135935	84,91,78	0,0,0	72,73,105	0,0,2	410	149	1	1.0	1.0,1.0,1.0	1.0,1.0,0.95	0.017
ENSMUSG00000041225	Arhgap12	18	-	6069830	6070091	6065704	6065845	6111684	6112363	148,153,114	2,0,0	127,144,230	0,0,0	410	149	1	1.0	0.964,1.0,1.0	1.0,1.0,1.0	-0.012
ENSMUSG00000041225	Arhgap12	18	-	6073210	6073286	6069830	6070091	6111684	6112439	1,0,0	75,63,44	0,1,0	40,64,94	225	149	1	1.0	0.009,0.0,0.0	0.0,0.01,0.0	-0.0
ENSMUSG00000041225	Arhgap12	18	-	6073210	6073286	6069830	6070091	6135803	6135941	1,0,0	2,9,3	0,0,0	0,1,3	225	149	1	1.0	0.249,0.0,0.0	NA,0.0,0.0	0.083
ENSMUSG00000041225	Arhgap12	18	-	6111684	6112439	6069830	6070091	6115813	6115850	380,373,407	0,2,1	369,416,633	0,0,0	904	149	1	1.0	1.0,0.968,0.985	1.0,1.0,1.0	-0.016
ENSMUSG00000041225	Arhgap12	18	-	6115813	6115850	6069830	6070091	6135803	6135888	16,19,12	2,9,3	18,13,50	0,1,3	186	149	0.00530077120732	1.0	0.865,0.628,0.762	1.0,0.912,0.93	-0.196
ENSMUSG00000041225	Arhgap12	18	-	6115813	6115850	6069830	6070091	6135817	6135955	0,0,1	0,0,0	0,0,1	0,0,1	186	149	1	1.0	NA,NA,1.0	NA,NA,0.445	0.555
ENSMUSG00000024234	Mtpap	18	+	4379568	4379741	4375591	4375778	4380653	4380887	126,139,128	1,0,0	106,151,150	0,0,0	322	149	1	1.0	0.983,1.0,1.0	1.0,1.0,1.0	-0.006
ENSMUSG00000024234	Mtpap	18	+	4379568	4379741	4375591	4375778	4383188	4383413	93,103,90	0,0,0	70,97,109	0,0,1	322	149	1	1.0	1.0,1.0,1.0	1.0,1.0,0.981	0.006
ENSMUSG00000024234	Mtpap	18	+	4380653	4380887	4375591	4375778	4383188	4383413	60,76,48	0,0,0	53,68,79	0,0,1	383	149	1	1.0	1.0,1.0,1.0	1.0,1.0,0.968	0.011
ENSMUSG00000024234	Mtpap	18	+	4380653	4380887	4379568	4379741	4383188	4383413	92,112,87	0,0,1	89,122,123	0,0,3	383	149	1	1.0	1.0,1.0,0.971	1.0,1.0,0.941	0.01
ENSMUSG00000024234	Mtpap	18	+	4386170	4386382	4383188	4383413	4394973	4395066	45,50,45	0,1,0	42,36,77	0,2,0	361	149	1	1.0	1.0,0.954,1.0	1.0,0.881,1.0	0.024
ENSMUSG00000024234	Mtpap	18	+	4386952	4387179	4386170	4386382	4394973	4395066	91,140,106	5,0,1	89,98,75	5,0,2	376	149	1	1.0	0.878,1.0,0.977	0.876,1.0,0.937	0.014
ENSMUSG00000024234	Mtpap	18	+	4395155	4395229	4394973	4395066	4396104	4397330	57,52,58	2,0,3	74,47,77	6,0,6	223	149	1	1.0	0.95,1.0,0.928	0.892,1.0,0.896	0.03
ENSMUSG00000024231	Cul2	18	+	3421202	3421365	3419531	3419642	3423468	3423593	110,114,144	2,0,1	141,113,149	0,0,0	312	149	1	1.0	0.963,1.0,0.986	1.0,1.0,1.0	-0.017
ENSMUSG00000024231	Cul2	18	+	3425511	3425571	3424449	3424557	3426094	3426223	69,77,106	2,0,0	110,87,104	0,0,0	209	149	1	1.0	0.961,1.0,1.0	1.0,1.0,1.0	-0.013
ENSMUSG00000024231	Cul2	18	+	3426757	3426910	3426316	3426403	3427162	3427240	123,120,147	0,1,3	141,135,223	1,0,0	302	149	1	1.0	1.0,0.983,0.96	0.986,1.0,1.0	-0.014
ENSMUSG00000024231	Cul2	18	+	3433993	3434110	3431483	3431585	3434843	3435385	134,164,168	7,1,2	201,169,217	5,5,11	266	149	1	1.0	0.915,0.989,0.979	0.957,0.95,0.917	0.02
ENSMUSG00000024792	Zfpl1	19	-	6082180	6082327	6081846	6081964	6082398	6082471	195,161,206	0,12,6	220,182,218	0,0,5	296	149	1	1.0	1.0,0.871,0.945	1.0,1.0,0.956	-0.047
ENSMUSG00000024792	Zfpl1	19	-	6083948	6084060	6082584	6082778	6084794	6084894	56,74,109	0,0,0	77,68,89	1,0,0	261	149	1	1.0	1.0,1.0,1.0	0.978,1.0,1.0	0.007
ENSMUSG00000024792	Zfpl1	19	-	6083948	6084060	6082584	6082778	6084863	6084943	57,78,106	0,0,0	78,68,94	0,1,1	261	149	1	1.0	1.0,1.0,1.0	1.0,0.975,0.982	0.014
ENSMUSG00000024792	Zfpl1	19	-	6084351	6084461	6082584	6082778	6084794	6084894	44,46,43	0,0,0	43,47,60	1,0,0	259	149	1	1.0	1.0,1.0,1.0	0.961,1.0,1.0	0.013
ENSMUSG00000024792	Zfpl1	19	-	6084351	6084461	6082584	6082778	6084863	6084943	12,9,17	0,0,0	11,19,23	0,1,1	259	149	1	1.0	1.0,1.0,1.0	1.0,0.916,0.93	0.051
ENSMUSG00000024792	Zfpl1	19	-	6084351	6084461	6083948	6084060	6084794	6084894	143,130,140	0,0,3	136,143,182	0,2,0	259	149	1	1.0	1.0,1.0,0.964	1.0,0.976,1.0	-0.004
ENSMUSG00000024792	Zfpl1	19	-	6084351	6084461	6083948	6084060	6084863	6084943	114,86,128	1,4,0	102,112,147	1,2,5	259	149	1	1.0	0.985,0.925,1.0	0.983,0.97,0.944	0.004
ENSMUSG00000025198	Erlin1	19	-	44039172	44039252	44034943	44037148	44040746	44040836	117,142,165	0,3,0	195,171,223	2,6,4	229	149	1	1.0	1.0,0.969,1.0	0.984,0.949,0.973	0.021
ENSMUSG00000025198	Erlin1	19	-	44040746	44040836	44039172	44039252	44047634	44047726	93,102,146	0,0,0	140,135,159	2,0,0	239	149	1	1.0	1.0,1.0,1.0	0.978,1.0,1.0	0.007
ENSMUSG00000047879	Usp14	18	-	10007766	10007847	10005629	10005715	10012212	10012271	86,90,105	0,0,0	113,105,135	0,4,0	230	149	1	1.0	1.0,1.0,1.0	1.0,0.944,1.0	0.019
ENSMUSG00000047879	Usp14	18	-	10009951	10010082	10007766	10007847	10012212	10012271	297,324,315	0,0,1	403,378,489	0,0,0	280	149	1	1.0	1.0,1.0,0.994	1.0,1.0,1.0	-0.002
ENSMUSG00000047879	Usp14	18	-	10012212	10012271	10009352	10010082	10016540	10016644	208,281,264	0,0,0	276,262,395	0,0,4	208	149	1	1.0	1.0,1.0,1.0	1.0,1.0,0.986	0.005
ENSMUSG00000047879	Usp14	18	-	10016540	10016644	10012212	10012271	10022817	10022850	130,154,147	2,0,0	140,143,225	0,0,0	253	149	1	1.0	0.975,1.0,1.0	1.0,1.0,1.0	-0.008
ENSMUSG00000047879	Usp14	18	-	10017990	10018095	10016540	10016644	10022817	10022850	295,334,303	12,10,10	334,333,467	9,17,11	254	149	1	1.0	0.935,0.951,0.947	0.956,0.92,0.961	-0.001
ENSMUSG00000024908	Ppp6r3	19	-	3459360	3459480	3454927	3457051	3464544	3464695	229,196,254	0,0,1	213,232,282	1,0,5	269	149	1	1.0	1.0,1.0,0.993	0.992,1.0,0.969	0.011
ENSMUSG00000024908	Ppp6r3	19	-	3464544	3464695	3459360	3459480	3466492	3466599	262,219,283	1,0,3	237,263,330	1,0,0	300	149	1	1.0	0.992,1.0,0.979	0.992,1.0,1.0	-0.007
ENSMUSG00000024908	Ppp6r3	19	-	3469640	3469762	3467140	3467294	3470970	3471005	207,200,188	2,0,6	225,226,287	0,0,0	271	149	1	1.0	0.983,1.0,0.945	1.0,1.0,1.0	-0.024
ENSMUSG00000024908	Ppp6r3	19	-	3470970	3471101	3469640	3469762	3471978	3472033	192,164,201	0,0,1	198,198,291	0,0,0	280	149	1	1.0	1.0,1.0,0.991	1.0,1.0,1.0	-0.003
ENSMUSG00000024908	Ppp6r3	19	-	3478277	3478364	3473768	3473815	3484830	3484852	82,69,103	0,0,0	70,72,94	0,0,1	236	149	1	1.0	1.0,1.0,1.0	1.0,1.0,0.983	0.006
ENSMUSG00000024908	Ppp6r3	19	-	3478277	3478364	3473768	3473866	3484830	3484852	143,107,151	5,0,0	102,107,163	10,11,4	236	149	0.116133992385	1.0	0.948,1.0,1.0	0.866,0.86,0.963	0.086
ENSMUSG00000024908	Ppp6r3	19	-	3484830	3484916	3477775	3478364	3486975	3487091	183,182,204	0,0,0	155,153,229	0,0,1	235	149	1	1.0	1.0,1.0,1.0	1.0,1.0,0.993	0.002
ENSMUSG00000024908	Ppp6r3	19	-	3507241	3507355	3496521	3496651	3511928	3512041	155,142,156	0,0,0	157,191,210	1,0,1	263	149	1	1.0	1.0,1.0,1.0	0.989,1.0,0.992	0.006
ENSMUSG00000024908	Ppp6r3	19	-	3526701	3526929	3521733	3521920	3575640	3575696	166,134,184	0,0,0	106,137,215	0,0,1	377	149	1	1.0	1.0,1.0,1.0	1.0,1.0,0.988	0.004
ENSMUSG00000024908	Ppp6r3	19	-	3526701	3526934	3521733	3521920	3575640	3575716	180,147,200	0,0,0	116,147,241	0,0,1	382	149	1	1.0	1.0,1.0,1.0	1.0,1.0,0.989	0.004
ENSMUSG00000024908	Ppp6r3	19	-	3527570	3527675	3526760	3526934	3544107	3544255	0,0,1	81,102,91	3,0,0	59,118,133	254	149	1	1.0	0.0,0.0,0.006	0.029,0.0,0.0	-0.008
ENSMUSG00000024908	Ppp6r3	19	-	3544107	3544255	3526701	3526929	3575640	3575696	72,51,78	1,1,1	48,76,95	1,0,0	297	149	1	1.0	0.973,0.962,0.975	0.96,1.0,1.0	-0.017
ENSMUSG00000024908	Ppp6r3	19	-	3544107	3544255	3526701	3526934	3575640	3575696	152,150,166	15,12,17	105,192,214	11,8,25	297	149	1	1.0	0.836,0.862,0.83	0.827,0.923,0.811	-0.011
ENSMUSG00000024589	Nedd4l	18	+	65167513	65167573	65165571	65165646	65172274	65172406	6,7,6	52,40,53	9,12,19	52,37,61	209	149	0.393504689573	1.0	0.076,0.111,0.075	0.11,0.188,0.182	-0.073
ENSMUSG00000024589	Nedd4l	18	+	65174044	65174242	65172915	65173035	65178918	65178996	161,153,204	1,1,1	191,154,253	0,0,0	347	149	1	1.0	0.986,0.985,0.989	1.0,1.0,1.0	-0.013
ENSMUSG00000024589	Nedd4l	18	+	65209652	65209749	65208391	65208499	65210262	65210335	146,125,135	1,0,0	195,120,201	0,0,0	246	149	1	1.0	0.989,1.0,1.0	1.0,1.0,1.0	-0.004
ENSMUSG00000055660	Mettl4	17	-	94735335	94735510	94733546	94733653	94739453	94739523	17,16,28	0,0,0	24,19,36	1,0,0	324	149	1	1.0	1.0,1.0,1.0	0.917,1.0,1.0	0.028
ENSMUSG00000055660	Mettl4	17	-	94743931	94743994	94740385	94740755	94747616	94748417	18,1,17	0,4,3	9,9,21	4,0,5	212	149	1	1.0	1.0,0.149,0.799	0.613,1.0,0.747	-0.137
ENSMUSG00000034709	Ppp1r21	17	+	88542844	88542913	88530117	88530318	88547567	88547669	5,2,2	0,0,0	4,7,3	0,1,0	218	149	1	1.0	1.0,1.0,1.0	1.0,0.827,1.0	0.058
ENSMUSG00000034709	Ppp1r21	17	+	88545320	88545467	88542844	88542913	88547567	88547669	148,180,221	4,0,0	187,206,302	0,0,0	296	149	1	1.0	0.949,1.0,1.0	1.0,1.0,1.0	-0.017
ENSMUSG00000034709	Ppp1r21	17	+	88549790	88549849	88549493	88549658	88550661	88550756	126,160,192	0,0,0	168,93,204	1,0,0	208	149	1	1.0	1.0,1.0,1.0	0.992,1.0,1.0	0.003
ENSMUSG00000034709	Ppp1r21	17	+	88572602	88572755	88569079	88569207	88575191	88575284	227,232,207	0,0,0	256,231,270	0,1,0	302	149	1	1.0	1.0,1.0,1.0	1.0,0.991,1.0	0.003
ENSMUSG00000034709	Ppp1r21	17	+	88582414	88582513	88580434	88580551	88583852	88583981	225,191,198	3,2,0	264,200,325	8,3,0	248	149	1	1.0	0.978,0.983,1.0	0.952,0.976,1.0	0.011
ENSMUSG00000005371	Fbxo11	17	-	87993146	87993254	87992818	87992927	87993736	87993847	182,171,210	0,0,0	173,164,270	0,0,3	257	149	1	1.0	1.0,1.0,1.0	1.0,1.0,0.981	0.006
ENSMUSG00000005371	Fbxo11	17	-	87997330	87997416	87996266	87996343	87997512	87997635	147,173,172	0,0,2	175,207,279	0,0,2	235	149	1	1.0	1.0,1.0,0.982	1.0,1.0,0.989	-0.002
ENSMUSG00000005371	Fbxo11	17	-	88012556	88012686	88011292	88011376	88015398	88015480	68,54,74	0,0,0	53,74,115	0,1,0	279	149	1	1.0	1.0,1.0,1.0	1.0,0.975,1.0	0.008
ENSMUSG00000005371	Fbxo11	17	-	88014405	88014547	88012556	88012686	88015398	88015480	99,64,88	2,0,3	55,88,114	3,0,1	291	149	1	1.0	0.962,1.0,0.938	0.904,1.0,0.983	0.004
ENSMUSG00000005371	Fbxo11	17	-	88014405	88014550	88012556	88012686	88015398	88015480	115,94,120	2,0,3	65,92,170	3,0,1	294	149	1	1.0	0.967,1.0,0.953	0.917,1.0,0.989	0.005
ENSMUSG00000085287	4833418N02Rik	17	-	87277411	87277582	87276445	87276474	87280558	87280762	6,8,2	4,0,1	5,0,4	0,0,0	320	149	1	1.0	0.411,1.0,0.482	1.0,NA,1.0	-0.369
ENSMUSG00000085287	4833418N02Rik	17	-	87277411	87277582	87276445	87276474	87282173	87282500	4,5,1	0,0,0	3,0,3	3,0,1	320	149	1	1.0	1.0,1.0,1.0	0.318,NA,0.583	0.549
ENSMUSG00000085287	4833418N02Rik	17	-	87280558	87280762	87276445	87276474	87282173	87282814	14,5,1	0,0,0	14,3,1	3,0,1	353	149	0.611321919662	1.0	1.0,1.0,1.0	0.663,1.0,0.297	0.347
ENSMUSG00000085287	4833418N02Rik	17	-	87280558	87280762	87277411	87277582	87282173	87282814	12,8,1	0,0,0	16,3,4	0,0,2	353	149	1	1.0	1.0,1.0,1.0	1.0,1.0,0.458	0.181
ENSMUSG00000024145	Pigf	17	-	87021858	87021950	87020400	87020517	87023664	87023913	92,83,102	0,0,0	90,87,109	1,0,0	241	149	1	1.0	1.0,1.0,1.0	0.982,1.0,1.0	0.006
ENSMUSG00000024127	Prepl	17	-	85068884	85069101	85066147	85066297	85070427	85070603	85,98,82	0,0,2	107,66,113	5,4,0	366	149	1	1.0	1.0,1.0,0.943	0.897,0.87,1.0	0.059
ENSMUSG00000024127	Prepl	17	-	85088339	85088875	85083192	85083315	85090105	85090267	67,96,140	11,19,10	83,102,98	3,10,28	685	149	1	1.0	0.57,0.524,0.753	0.858,0.689,0.432	-0.044
ENSMUSG00000061130	Ppm1b	17	+	85023031	85023079	85005508	85005566	85023695	85023991	5,22,10	20,16,11	20,9,13	17,10,23	197	149	1	1.0	0.159,0.51,0.407	0.471,0.405,0.299	-0.033
ENSMUSG00000024248	Cox7a2l	17	-	83503930	83503999	83501918	83502737	83504099	83504228	37,53,55	1306,1320,1435	65,48,57	1754,1320,1846	218	149	1	1.0	0.019,0.027,0.026	0.025,0.024,0.021	0.001
ENSMUSG00000024248	Cox7a2l	17	-	83504099	83504228	83501918	83502737	83514203	83514333	2407,2375,2552	10,11,12	3090,2315,3329	14,10,8	278	149	1	1.0	0.992,0.991,0.991	0.992,0.992,0.996	-0.002
ENSMUSG00000032624	Eml4	17	+	83456994	83457062	83456241	83456373	83461528	83461617	30,26,54	0,0,5	24,34,80	0,0,1	217	149	1	1.0	1.0,1.0,0.881	1.0,1.0,0.982	-0.034
ENSMUSG00000032624	Eml4	17	+	83463497	83463595	83461528	83461617	83473045	83473133	40,34,46	1,0,0	19,51,81	0,0,0	247	149	1	1.0	0.96,1.0,1.0	1.0,1.0,1.0	-0.013
ENSMUSG00000024247	Pkdcc	17	+	83220033	83220156	83215291	83216104	83220965	83221237	58,38,43	1,0,0	37,30,84	0,1,1	272	149	1	1.0	0.969,1.0,1.0	1.0,0.943,0.979	0.016
ENSMUSG00000024247	Pkdcc	17	+	83221789	83221869	83220965	83221237	83223782	83223956	15,24,18	0,2,2	14,14,26	1,0,1	229	149	1	1.0	1.0,0.886,0.854	0.901,1.0,0.944	-0.035
ENSMUSG00000024247	Pkdcc	17	+	83222125	83222198	83221789	83221869	83223782	83223956	19,12,10	0,2,0	15,8,23	4,0,0	222	149	1	1.0	1.0,0.801,1.0	0.716,1.0,1.0	0.028
ENSMUSG00000024247	Pkdcc	17	+	83222125	83222230	83221789	83221869	83223782	83223956	58,51,48	0,2,0	73,62,78	4,0,0	254	149	1	1.0	1.0,0.937,1.0	0.915,1.0,1.0	0.007
ENSMUSG00000054640	Slc8a1	17	-	81437744	81437813	81432643	81432774	81441772	81441790	3,11,6	61,51,72	9,6,9	43,60,90	218	149	1	1.0	0.033,0.128,0.054	0.125,0.064,0.064	-0.013
ENSMUSG00000024246	Thumpd2	17	-	81037497	81037612	81032631	81032740	81038104	81038176	19,24,17	0,0,0	16,10,34	0,0,1	264	149	1	1.0	1.0,1.0,1.0	1.0,1.0,0.95	0.017
ENSMUSG00000024242	Map4k3	17	-	80584720	80584791	80582561	80582617	80592921	80593014	298,276,315	0,1,1	429,333,420	0,1,0	220	149	1	1.0	1.0,0.995,0.995	1.0,0.996,1.0	-0.002
ENSMUSG00000024242	Map4k3	17	-	80605959	80606020	80605766	80605884	80609751	80609831	254,197,181	1,0,0	246,230,308	0,0,1	210	149	1	1.0	0.994,1.0,1.0	1.0,1.0,0.995	-0.0
ENSMUSG00000024242	Map4k3	17	-	80612030	80612115	80609751	80609831	80613467	80613509	270,238,201	0,0,3	250,287,352	0,0,0	234	149	1	1.0	1.0,1.0,0.977	1.0,1.0,1.0	-0.008
ENSMUSG00000024242	Map4k3	17	-	80618293	80618347	80616485	80616528	80618556	80618595	283,150,190	6,7,10	226,240,283	13,7,12	203	149	1	1.0	0.972,0.94,0.933	0.927,0.962,0.945	0.004
ENSMUSG00000024242	Map4k3	17	-	80618556	80618595	80616485	80616528	80636719	80636798	3,1,4	1,0,0	3,0,4	0,0,0	188	149	1	1.0	0.704,1.0,1.0	1.0,NA,1.0	-0.099
ENSMUSG00000024242	Map4k3	17	-	80624055	80624114	80618556	80618595	80630414	80630473	199,141,166	5,2,4	181,201,241	7,3,0	208	149	1	1.0	0.966,0.981,0.967	0.949,0.98,1.0	-0.005
ENSMUSG00000024242	Map4k3	17	-	80624055	80624114	80618556	80618595	80636719	80636798	68,58,54	0,0,0	65,66,86	0,0,1	208	149	1	1.0	1.0,1.0,1.0	1.0,1.0,0.984	0.005
ENSMUSG00000024242	Map4k3	17	-	80629285	80629348	80624055	80624114	80630414	80630473	62,50,54	131,84,112	90,74,96	116,135,155	212	149	1	1.0	0.25,0.295,0.253	0.353,0.278,0.303	-0.045
ENSMUSG00000024242	Map4k3	17	-	80630414	80630473	80618556	80618595	80636719	80636798	53,44,58	0,0,0	44,65,61	0,0,1	208	149	1	1.0	1.0,1.0,1.0	1.0,1.0,0.978	0.007
ENSMUSG00000024242	Map4k3	17	-	80630414	80630473	80624055	80624114	80636719	80636798	177,125,166	0,1,0	153,197,216	0,0,0	208	149	1	1.0	1.0,0.989,1.0	1.0,1.0,1.0	-0.004
ENSMUSG00000024242	Map4k3	17	-	80630414	80630473	80624055	80624114	80644131	80644242	72,37,47	0,0,0	46,61,67	1,1,0	208	149	1	1.0	1.0,1.0,1.0	0.971,0.978,1.0	0.017
ENSMUSG00000024242	Map4k3	17	-	80636719	80636798	80624055	80624114	80644131	80644242	95,70,99	0,0,0	73,79,110	1,1,0	228	149	1	1.0	1.0,1.0,1.0	0.979,0.981,1.0	0.013
ENSMUSG00000024242	Map4k3	17	-	80636719	80636798	80630414	80630473	80644131	80644242	231,180,242	3,1,1	219,257,300	2,0,1	228	149	1	1.0	0.981,0.992,0.994	0.986,1.0,0.995	-0.005
ENSMUSG00000024242	Map4k3	17	-	80663991	80664082	80655856	80655921	80680867	80680925	195,181,199	0,4,0	143,202,230	1,0,13	240	149	1	1.0	1.0,0.966,1.0	0.989,1.0,0.917	0.02
ENSMUSG00000024241	Sos1	17	-	80406690	80406958	80399740	80399859	80408245	80408362	119,89,71	0,0,0	85,74,147	0,0,1	417	149	1	1.0	1.0,1.0,1.0	1.0,1.0,0.981	0.006
ENSMUSG00000024241	Sos1	17	-	80420262	80420485	80419008	80419128	80422681	80422785	68,36,61	0,0,0	54,60,102	0,0,1	372	149	1	1.0	1.0,1.0,1.0	1.0,1.0,0.976	0.008
ENSMUSG00000035051	Dhx57	17	-	80268751	80268947	80267514	80267639	80270366	80270488	47,64,53	0,0,1	44,43,59	0,1,0	345	149	1	1.0	1.0,1.0,0.958	1.0,0.949,1.0	0.003
ENSMUSG00000035051	Dhx57	17	-	80278222	80278381	80275849	80276035	80281195	80281428	59,33,65	0,0,1	54,61,70	0,0,0	308	149	1	1.0	1.0,1.0,0.969	1.0,1.0,1.0	-0.01
ENSMUSG00000036368	Rmdn2	17	+	79627461	79628379	79621769	79621772	79650301	79650305	0,0,0	34,27,14	2,2,2	34,25,29	1067	149	1	1.0	0.0,0.0,0.0	0.008,0.011,0.01	-0.01
ENSMUSG00000024084	Qpct	17	+	79063927	79064074	79051905	79052388	79070672	79070951	447,553,611	15,6,1	693,700,851	13,16,29	296	149	1	1.0	0.938,0.979,0.997	0.964,0.957,0.937	0.019
ENSMUSG00000024084	Qpct	17	+	79063927	79064074	79051905	79052388	79077481	79077658	219,275,311	1,0,0	375,382,432	0,0,0	296	149	1	1.0	0.991,1.0,1.0	1.0,1.0,1.0	-0.003
ENSMUSG00000024084	Qpct	17	+	79070672	79070951	79052187	79052388	79077481	79077658	424,518,524	1,0,0	648,713,777	0,0,0	428	149	1	1.0	0.993,1.0,1.0	1.0,1.0,1.0	-0.002
ENSMUSG00000024084	Qpct	17	+	79070672	79070951	79063927	79064074	79077481	79077658	638,790,824	1,0,0	955,1015,1168	0,0,0	428	149	1	1.0	0.996,1.0,1.0	1.0,1.0,1.0	-0.001
ENSMUSG00000024070	Prkd3	17	-	78952676	78952762	78949404	78952030	78954473	78954741	71,59,69	0,0,0	82,73,99	0,0,1	235	149	1	1.0	1.0,1.0,1.0	1.0,1.0,0.984	0.005
ENSMUSG00000024070	Prkd3	17	-	78954473	78954741	78952676	78952762	78956521	78956620	104,99,146	8,0,4	149,154,178	0,0,10	417	149	1	1.0	0.823,1.0,0.929	1.0,1.0,0.864	-0.037
ENSMUSG00000024070	Prkd3	17	-	78971359	78971483	78968039	78968117	78972402	78972586	74,66,77	2,0,0	81,69,131	0,2,5	273	149	1	1.0	0.953,1.0,1.0	1.0,0.95,0.935	0.023
ENSMUSG00000024070	Prkd3	17	-	78975374	78975567	78974734	78974812	78981773	78981931	108,89,119	0,0,0	62,137,177	0,0,2	342	149	1	1.0	1.0,1.0,1.0	1.0,1.0,0.975	0.008
ENSMUSG00000024081	Cebpz	17	-	78921634	78921721	78920721	78920780	78922513	78922571	54,66,63	0,0,0	90,37,68	0,0,2	236	149	1	1.0	1.0,1.0,1.0	1.0,1.0,0.955	0.015
ENSMUSG00000024081	Cebpz	17	-	78922129	78922314	78921634	78921721	78922513	78922571	147,187,156	2,8,4	210,153,220	4,0,3	334	149	1	1.0	0.97,0.912,0.946	0.959,1.0,0.97	-0.034
ENSMUSG00000024079	Eif2ak2	17	-	78876181	78876302	78873777	78874079	78882399	78882548	30,35,41	0,0,0	26,26,36	1,0,0	270	149	1	1.0	1.0,1.0,1.0	0.935,1.0,1.0	0.022
ENSMUSG00000024079	Eif2ak2	17	-	78878141	78878273	78876181	78876302	78882399	78882548	50,66,93	0,0,4	70,91,97	0,0,0	281	149	1	1.0	1.0,1.0,0.925	1.0,1.0,1.0	-0.025
ENSMUSG00000024077	Strn	17	-	78670354	78670441	78669750	78669894	78672575	78672686	1,2,2	48,37,33	1,0,4	43,35,71	236	149	1	1.0	0.013,0.033,0.037	0.014,0.0,0.034	0.012
ENSMUSG00000002017	Fam98a	17	-	75544747	75544882	75541195	75541380	75547610	75547759	81,95,101	1,0,0	91,91,135	0,0,0	284	149	1	1.0	0.977,1.0,1.0	1.0,1.0,1.0	-0.008
ENSMUSG00000001870	Ltbp1	17	+	75179036	75179204	75151264	75151434	75225155	75225380	19,5,15	0,0,0	14,12,32	3,0,1	317	149	1	1.0	1.0,1.0,1.0	0.687,1.0,0.938	0.125
ENSMUSG00000001870	Ltbp1	17	+	75252343	75252415	75248893	75248996	75266487	75266610	8,7,31	0,0,0	5,23,39	0,1,0	221	149	1	1.0	1.0,1.0,1.0	1.0,0.939,1.0	0.02
ENSMUSG00000001870	Ltbp1	17	+	75315002	75315125	75312975	75313098	75320970	75321093	13,16,24	0,1,0	22,9,49	0,0,0	272	149	1	1.0	1.0,0.898,1.0	1.0,1.0,1.0	-0.034
ENSMUSG00000001870	Ltbp1	17	+	75348743	75348869	75327196	75327322	75352686	75352830	21,31,41	0,1,1	16,38,50	4,2,4	275	149	0.0500798084428	1.0	1.0,0.944,0.957	0.684,0.911,0.871	0.145
ENSMUSG00000001870	Ltbp1	17	+	75352686	75352830	75348743	75348869	75359289	75359469	19,38,50	0,1,0	22,48,59	0,0,0	293	149	1	1.0	1.0,0.951,1.0	1.0,1.0,1.0	-0.016
ENSMUSG00000039193	Nlrc4	17	-	74445129	74447110	74441893	74441986	74447957	74448218	396,443,563	0,0,0	398,410,549	1,0,0	2130	149	1	1.0	1.0,1.0,1.0	0.965,1.0,1.0	0.012
ENSMUSG00000039193	Nlrc4	17	-	74445129	74447124	74441893	74441986	74447957	74448218	408,439,584	0,0,0	402,445,581	1,0,0	2144	149	1	1.0	1.0,1.0,1.0	0.965,1.0,1.0	0.012
ENSMUSG00000024069	Slc30a6	17	+	74410285	74410428	74409352	74409388	74412273	74412322	23,28,26	1,0,0	19,27,41	0,0,0	292	149	1	1.0	0.921,1.0,1.0	1.0,1.0,1.0	-0.026
ENSMUSG00000024069	Slc30a6	17	+	74410333	74410428	74409352	74409388	74412273	74412322	58,55,57	1,0,0	48,61,78	0,0,0	244	149	1	1.0	0.973,1.0,1.0	1.0,1.0,1.0	-0.009
ENSMUSG00000024069	Slc30a6	17	+	74415619	74415722	74412606	74412726	74418619	74418667	64,48,79	0,0,0	75,82,88	0,0,1	252	149	1	1.0	1.0,1.0,1.0	1.0,1.0,0.981	0.006
ENSMUSG00000024069	Slc30a6	17	+	74419531	74419600	74418619	74418667	74423016	74424009	55,40,63	0,0,0	66,42,76	0,4,2	218	149	1	1.0	1.0,1.0,1.0	1.0,0.878,0.963	0.053
ENSMUSG00000058704	Memo1	17	-	74217026	74217103	74202260	74202365	74225431	74225574	178,239,270	0,3,0	262,212,327	14,0,13	226	149	1	1.0	1.0,0.981,1.0	0.925,1.0,0.943	0.038
ENSMUSG00000058704	Memo1	17	-	74217026	74217103	74202260	74202365	74241904	74242016	74,111,128	0,1,2	125,98,137	2,0,0	226	149	1	1.0	1.0,0.987,0.977	0.976,1.0,1.0	-0.004
ENSMUSG00000058704	Memo1	17	-	74220487	74220540	74202260	74202365	74225431	74225574	0,0,0	0,3,0	0,0,1	14,0,13	202	149	1	1.0	NA,0.0,NA	0.0,NA,0.054	-0.027
ENSMUSG00000058704	Memo1	17	-	74220487	74220540	74217026	74217103	74225431	74225574	0,2,0	104,128,142	1,0,1	139,115,190	202	149	1	1.0	0.0,0.011,0.0	0.005,0.0,0.004	0.001
ENSMUSG00000058704	Memo1	17	-	74225431	74225574	74202260	74202365	74241904	74242016	126,110,143	0,1,2	142,144,221	2,0,0	292	149	1	1.0	1.0,0.982,0.973	0.973,1.0,1.0	-0.006
ENSMUSG00000058704	Memo1	17	-	74225431	74225574	74202260	74202365	74255227	74255296	1,6,0	1,0,0	14,1,13	1,0,0	292	149	1	1.0	0.338,1.0,NA	0.877,1.0,1.0	-0.29
ENSMUSG00000058704	Memo1	17	-	74225431	74225574	74217026	74217103	74241904	74242016	230,235,285	0,0,0	267,259,398	2,1,0	292	149	1	1.0	1.0,1.0,1.0	0.986,0.992,1.0	0.007
ENSMUSG00000058704	Memo1	17	-	74241904	74242016	74202260	74202365	74255227	74255296	0,1,2	1,0,0	1,0,1	1,0,0	261	149	1	1.0	0.0,1.0,1.0	0.363,NA,1.0	-0.015
ENSMUSG00000058704	Memo1	17	-	74241904	74242016	74217026	74217103	74244974	74245087	110,154,159	1,0,0	173,163,234	0,0,0	261	149	1	1.0	0.984,1.0,1.0	1.0,1.0,1.0	-0.005
ENSMUSG00000058704	Memo1	17	-	74241904	74242016	74225431	74225574	74255227	74255296	95,79,93	1,3,0	94,108,148	0,1,0	261	149	1	1.0	0.982,0.938,1.0	1.0,0.984,1.0	-0.021
ENSMUSG00000058704	Memo1	17	-	74244974	74245087	74241904	74242016	74255227	74255296	261,335,366	1,0,0	402,363,514	0,0,1	262	149	1	1.0	0.993,1.0,1.0	1.0,1.0,0.997	-0.001
ENSMUSG00000058704	Memo1	17	-	74258423	74258505	74252627	74255296	74294691	74294769	233,239,252	0,0,0	306,318,366	3,0,0	231	149	1	1.0	1.0,1.0,1.0	0.985,1.0,1.0	0.005
ENSMUSG00000039770	Ypel5	17	+	72839715	72839950	72836452	72836791	72846278	72846341	5,5,9	195,191,231	0,0,7	317,242,389	384	149	1	1.0	0.01,0.01,0.015	0.0,0.0,0.007	0.009
ENSMUSG00000085492	Trmt61b	17	-	71590487	71590522	71588556	71588984	71597935	71598253	7,23,15	2,5,0	25,16,35	1,6,5	184	149	1	1.0	0.739,0.788,1.0	0.953,0.683,0.85	0.014
ENSMUSG00000024056	Ndc80	17	-	71512392	71512499	71511344	71511489	71514188	71514282	60,47,72	1,0,0	92,71,105	0,0,0	256	149	1	1.0	0.972,1.0,1.0	1.0,1.0,1.0	-0.009
ENSMUSG00000024056	Ndc80	17	-	71523391	71523443	71521027	71521151	71523581	71523659	2,0,0	33,37,35	0,0,0	55,48,44	201	149	1	1.0	0.043,0.0,0.0	0.0,0.0,0.0	0.014
ENSMUSG00000024053	Emilin2	17	-	71255118	71255214	71252173	71253093	71255979	71256012	245,299,317	3,0,0	351,292,378	0,6,2	245	149	1	1.0	0.98,1.0,1.0	1.0,0.967,0.991	0.007
ENSMUSG00000024053	Emilin2	17	-	71255118	71255247	71252171	71253093	71255979	71256012	589,621,716	3,0,0	827,652,994	0,6,2	278	149	1	1.0	0.991,1.0,1.0	1.0,0.983,0.996	0.004
ENSMUSG00000024053	Emilin2	17	-	71256323	71256689	71255979	71256012	71273373	71275287	871,822,937	0,0,2	1238,1011,1507	0,0,0	515	149	1	1.0	1.0,1.0,0.993	1.0,1.0,1.0	-0.002
ENSMUSG00000024053	Emilin2	17	-	71256323	71256692	71255979	71256012	71273373	71275287	1240,1131,1301	0,0,2	1727,1360,2012	0,0,0	518	149	1	1.0	1.0,1.0,0.995	1.0,1.0,1.0	-0.002
ENSMUSG00000024053	Emilin2	17	-	71273373	71275287	71256323	71256689	71280673	71280849	4374,4284,4773	0,0,0	5372,5279,7095	0,0,8	2063	149	1	1.0	1.0,1.0,1.0	1.0,1.0,0.985	0.005
ENSMUSG00000024053	Emilin2	17	-	71273373	71275287	71256323	71256692	71280673	71280849	4734,4588,5132	0,3,0	5861,5625,7599	7,0,1	2063	149	1	1.0	1.0,0.991,1.0	0.984,1.0,0.998	0.003
ENSMUSG00000024053	Emilin2	17	-	71273373	71275287	71256323	71256692	71310148	71310271	4430,4310,4827	0,0,0	5545,5268,7136	0,2,0	2063	149	1	1.0	1.0,1.0,1.0	1.0,0.995,1.0	0.002
ENSMUSG00000024053	Emilin2	17	-	71280673	71280849	71256323	71256692	71310148	71310271	274,321,346	0,0,0	402,375,551	0,2,0	325	149	1	1.0	1.0,1.0,1.0	1.0,0.989,1.0	0.004
ENSMUSG00000024053	Emilin2	17	-	71280673	71280849	71273373	71275287	71310148	71310271	578,600,651	0,4,0	711,734,1013	0,2,0	325	149	1	1.0	1.0,0.986,1.0	1.0,0.994,1.0	-0.003
ENSMUSG00000024049	Myom1	17	+	71082202	71082496	71080773	71080895	71084237	71084434	15,11,17	0,0,0	11,9,17	0,0,1	443	149	1	1.0	1.0,1.0,1.0	1.0,1.0,0.851	0.05
ENSMUSG00000024044	Epb41l3	17	+	69265904	69266432	69262179	69262346	69270610	69270664	0,0,0	31,45,68	0,2,0	55,61,71	677	149	1	1.0	0.0,0.0,0.0	0.0,0.007,0.0	-0.002
ENSMUSG00000024044	Epb41l3	17	+	69274100	69274166	69270610	69270664	69274703	69274895	0,0,0	29,51,58	1,0,1	56,61,76	215	149	1	1.0	0.0,0.0,0.0	0.012,0.0,0.009	-0.007
ENSMUSG00000024044	Epb41l3	17	+	69274703	69274895	69270610	69270664	69283884	69284007	38,69,88	0,3,0	67,70,111	0,0,0	341	149	1	1.0	1.0,0.91,1.0	1.0,1.0,1.0	-0.03
ENSMUSG00000024044	Epb41l3	17	+	69274703	69274895	69270610	69270664	69284538	69284916	79,113,158	4,0,0	125,132,181	1,0,0	341	149	1	1.0	0.896,1.0,1.0	0.982,1.0,1.0	-0.029
ENSMUSG00000024044	Epb41l3	17	+	69281032	69281107	69274703	69274895	69283884	69284007	0,5,3	0,0,4	0,7,7	0,0,0	224	149	1	1.0	NA,1.0,0.333	NA,1.0,1.0	-0.334
ENSMUSG00000024044	Epb41l3	17	+	69281032	69281107	69274703	69274895	69284538	69284916	1,4,2	41,44,74	0,2,6	58,62,70	224	149	1	1.0	0.016,0.057,0.018	0.0,0.021,0.054	0.005
ENSMUSG00000024044	Epb41l3	17	+	69283884	69284007	69270610	69270664	69284538	69284890	0,8,4	4,0,0	4,9,1	1,0,0	272	149	0.897565964009	1.0	0.0,1.0,1.0	0.687,1.0,1.0	-0.229
ENSMUSG00000024044	Epb41l3	17	+	69283884	69284007	69274703	69274895	69284538	69284890	0,5,8	41,44,74	4,9,1	58,62,70	272	149	1	1.0	0.0,0.059,0.056	0.036,0.074,0.008	-0.001
ENSMUSG00000024044	Epb41l3	17	+	69283884	69284007	69281032	69281107	69284538	69284890	0,6,5	1,0,0	4,14,3	0,0,1	272	149	1	1.0	0.0,1.0,1.0	1.0,1.0,0.622	-0.207
ENSMUSG00000024044	Epb41l3	17	+	69287611	69287728	69287256	69287337	69288850	69289324	16,34,44	17,37,35	36,44,56	42,26,37	266	149	0.976427352037	1.0	0.345,0.34,0.413	0.324,0.487,0.459	-0.057
ENSMUSG00000023460	Rab12	17	-	66504988	66505178	66500348	66500448	66506032	66506093	2,0,1	107,101,132	4,0,6	119,114,143	339	149	1	1.0	0.008,0.0,0.003	0.015,0.0,0.018	-0.007
ENSMUSG00000035842	Ddx11	17	+	66149212	66149313	66149030	66149099	66149967	66150052	9,11,24	0,0,0	5,17,21	3,0,0	250	149	1	1.0	1.0,1.0,1.0	0.498,1.0,1.0	0.167
ENSMUSG00000035842	Ddx11	17	+	66150573	66150728	66150330	66150409	66150802	66151389	30,21,38	0,0,0	45,29,46	3,0,1	304	149	1	1.0	1.0,1.0,1.0	0.88,1.0,0.958	0.054
ENSMUSG00000034647	Ankrd12	17	-	65970149	65970337	65968012	65968174	65972296	65972392	46,49,39	3,2,11	41,41,41	3,5,7	337	149	1	1.0	0.871,0.915,0.611	0.858,0.784,0.721	0.011
ENSMUSG00000034647	Ankrd12	17	-	65971526	65971703	65970149	65970337	65972296	65972392	0,6,0	34,42,25	0,0,0	28,23,21	326	149	1	1.0	0.0,0.061,0.0	0.0,0.0,0.0	0.02
ENSMUSG00000034647	Ankrd12	17	-	65972296	65972392	65965697	65970337	65976020	65976115	61,75,52	0,0,6	45,48,40	0,0,1	245	149	1	1.0	1.0,1.0,0.841	1.0,1.0,0.961	-0.04
ENSMUSG00000034647	Ankrd12	17	-	65972296	65972392	65968012	65968174	65979501	65979600	3,2,6	0,0,0	3,4,6	0,0,2	245	149	1	1.0	1.0,1.0,1.0	1.0,1.0,0.646	0.118
ENSMUSG00000034647	Ankrd12	17	-	65976020	65976164	65972296	65972392	65979501	65979600	78,77,84	1,0,0	60,66,61	0,0,1	293	149	1	1.0	0.975,1.0,1.0	1.0,1.0,0.969	0.002
ENSMUSG00000034647	Ankrd12	17	-	65982835	65987493	65979501	65979600	66024075	66024223	947,781,931	0,0,0	735,859,1255	0,0,1	4807	149	1	1.0	1.0,1.0,1.0	1.0,1.0,0.975	0.008
ENSMUSG00000034647	Ankrd12	17	-	66042532	66042601	66036797	66037639	66049785	66049933	1,5,2	31,21,11	6,10,8	0,0,25	218	149	8.99730753096e-05	0.057163877159	0.022,0.14,0.111	1.0,1.0,0.179	-0.635
ENSMUSG00000034647	Ankrd12	17	-	66050625	66050835	66049785	66049933	66052953	66053091	0,0,0	19,13,23	2,6,0	11,13,22	359	149	1	1.0	0.0,0.0,0.0	0.07,0.161,0.0	-0.077
ENSMUSG00000034647	Ankrd12	17	-	66052953	66053091	66049785	66049933	66076883	66077022	54,27,49	0,0,0	26,29,64	0,0,7	287	149	1	1.0	1.0,1.0,1.0	1.0,1.0,0.826	0.058
ENSMUSG00000061950	Ppp4r1	17	+	65783623	65783668	65783354	65783449	65803210	65803295	89,49,29	1,0,0	68,53,119	0,0,2	194	149	1	1.0	0.986,1.0,1.0	1.0,1.0,0.979	0.002
ENSMUSG00000061950	Ppp4r1	17	+	65810537	65810680	65803859	65803966	65811242	65811389	249,237,287	0,0,0	270,200,292	0,0,1	292	149	1	1.0	1.0,1.0,1.0	1.0,1.0,0.993	0.002
ENSMUSG00000061950	Ppp4r1	17	+	65829374	65829547	65824259	65824789	65830996	65831027	366,325,417	3,0,7	342,305,464	4,1,5	322	149	1	1.0	0.983,1.0,0.965	0.975,0.993,0.977	0.001
ENSMUSG00000061950	Ppp4r1	17	+	65829870	65829990	65829374	65829547	65830996	65831092	17,14,25	123,109,156	21,6,24	151,99,156	269	149	1	1.0	0.071,0.066,0.082	0.072,0.032,0.079	0.012
ENSMUSG00000061950	Ppp4r1	17	+	65837889	65838024	65837683	65837804	65838817	65838959	260,247,299	1,5,7	306,271,381	0,6,3	284	149	1	1.0	0.993,0.963,0.957	1.0,0.96,0.985	-0.011
ENSMUSG00000061950	Ppp4r1	17	+	65838817	65838959	65837889	65838024	65840856	65841856	277,266,322	0,2,0	318,262,416	0,0,0	291	149	1	1.0	1.0,0.986,1.0	1.0,1.0,1.0	-0.005
ENSMUSG00000056515	Rab31	17	-	65667865	65667975	65651728	65654503	65696270	65696377	513,393,529	0,0,0	494,437,704	0,0,1	259	149	1	1.0	1.0,1.0,1.0	1.0,1.0,0.998	0.001
ENSMUSG00000056515	Rab31	17	-	65697990	65698062	65696270	65696377	65717481	65717563	436,388,531	3,0,0	452,500,703	1,0,0	221	149	1	1.0	0.99,1.0,1.0	0.997,1.0,1.0	-0.002
ENSMUSG00000056515	Rab31	17	-	65717481	65717563	65697990	65698062	65722007	65722087	505,464,628	0,0,1	530,643,832	0,0,0	231	149	1	1.0	1.0,1.0,0.998	1.0,1.0,1.0	-0.001
ENSMUSG00000056515	Rab31	17	-	65722007	65722087	65697990	65698062	65772505	65772640	186,211,218	2,1,2	198,272,294	1,0,0	229	149	1	1.0	0.984,0.993,0.986	0.992,1.0,1.0	-0.01
ENSMUSG00000024083	Pja2	17	-	64287527	64287642	64287000	64287122	64289932	64290044	169,161,187	0,0,3	179,204,254	0,0,0	264	149	1	1.0	1.0,1.0,0.972	1.0,1.0,1.0	-0.009
ENSMUSG00000024083	Pja2	17	-	64292838	64293024	64289932	64290044	64308621	64309666	215,157,173	0,0,0	116,142,203	0,0,1	335	149	1	1.0	1.0,1.0,1.0	1.0,1.0,0.989	0.004
ENSMUSG00000024083	Pja2	17	-	64297723	64297909	64292838	64293024	64308621	64309666	115,116,136	57,27,27	127,184,218	33,24,35	335	149	0.277972331147	1.0	0.473,0.656,0.691	0.631,0.773,0.735	-0.106
ENSMUSG00000023965	Fbxl17	17	-	63080420	63080563	63057451	63060411	63225024	63225101	174,187,211	3,3,0	211,179,281	1,0,3	292	149	1	1.0	0.967,0.97,1.0	0.991,1.0,0.98	-0.011
ENSMUSG00000023965	Fbxl17	17	-	63080420	63080563	63057451	63060411	63356747	63356878	97,109,100	0,2,0	131,90,153	0,0,0	292	149	1	1.0	1.0,0.965,1.0	1.0,1.0,1.0	-0.012
ENSMUSG00000023965	Fbxl17	17	-	63225024	63225101	63057451	63060411	63356747	63356878	28,22,32	0,2,0	19,24,33	0,0,0	226	149	1	1.0	1.0,0.879,1.0	1.0,1.0,1.0	-0.04
ENSMUSG00000023965	Fbxl17	17	-	63225024	63225101	63080420	63080563	63356747	63356878	86,89,127	0,0,0	85,99,139	0,0,1	226	149	1	1.0	1.0,1.0,1.0	1.0,1.0,0.989	0.004
ENSMUSG00000023965	Fbxl17	17	-	63384944	63385052	63356747	63356878	63471407	63471539	96,71,83	0,0,1	78,131,123	0,0,0	257	149	1	1.0	1.0,1.0,0.98	1.0,1.0,1.0	-0.007
ENSMUSG00000023965	Fbxl17	17	-	63487711	63487969	63471407	63471539	63490764	63490887	186,115,155	0,0,2	156,143,204	1,0,1	407	149	1	1.0	1.0,1.0,0.966	0.983,1.0,0.987	-0.001
ENSMUSG00000034116	Vav1	17	+	57279356	57279401	57279099	57279284	57295981	57296098	113,102,120	0,0,0	103,97,151	4,0,0	194	149	1	1.0	1.0,1.0,1.0	0.952,1.0,1.0	0.016
ENSMUSG00000034116	Vav1	17	+	57295981	57296098	57279099	57279401	57296551	57296610	556,479,597	0,2,0	592,536,810	0,0,0	266	149	1	1.0	1.0,0.993,1.0	1.0,1.0,1.0	-0.002
ENSMUSG00000034116	Vav1	17	+	57301180	57301276	57299841	57299941	57301860	57301929	692,614,600	0,1,0	754,591,813	0,0,0	245	149	1	1.0	1.0,0.997,1.0	1.0,1.0,1.0	-0.001
ENSMUSG00000034116	Vav1	17	+	57303014	57303147	57302264	57302350	57303833	57303943	730,800,802	5,2,6	909,760,1197	0,4,9	282	149	1	1.0	0.987,0.995,0.986	1.0,0.99,0.986	-0.003
ENSMUSG00000034116	Vav1	17	+	57309451	57309483	57307033	57307099	57315243	57315331	64,55,49	0,0,0	80,51,96	0,0,1	181	149	1	1.0	1.0,1.0,1.0	1.0,1.0,0.988	0.004
ENSMUSG00000034116	Vav1	17	+	57311783	57311900	57309451	57309483	57315243	57315331	747,827,752	2,0,1	1043,725,1051	3,0,2	266	149	1	1.0	0.995,1.0,0.998	0.995,1.0,0.997	0.0
ENSMUSG00000034116	Vav1	17	+	57311783	57311900	57309451	57309483	57324641	57324793	395,413,398	0,0,0	527,375,507	1,0,0	266	149	1	1.0	1.0,1.0,1.0	0.997,1.0,1.0	0.001
ENSMUSG00000034116	Vav1	17	+	57314243	57314580	57311895	57311934	57315243	57315331	14,12,2	1,2,2	6,9,9	0,0,0	486	149	0.0330955884943	1.0	0.811,0.648,0.235	1.0,1.0,1.0	-0.435
ENSMUSG00000034116	Vav1	17	+	57315243	57315331	57311783	57311900	57318627	57318742	600,669,613	9,1,4	841,555,895	9,4,0	237	149	1	1.0	0.977,0.998,0.99	0.983,0.989,1.0	-0.002
ENSMUSG00000034116	Vav1	17	+	57318627	57318742	57311783	57311900	57324641	57324793	345,384,406	9,2,2	541,340,489	3,1,0	264	149	1	1.0	0.956,0.991,0.991	0.99,0.995,1.0	-0.016
ENSMUSG00000019487	Trip10	17	+	57250954	57251011	57250703	57250857	57253261	57253402	144,141,143	15,6,10	160,132,209	6,10,2	206	149	1	1.0	0.874,0.944,0.912	0.951,0.905,0.987	-0.038
ENSMUSG00000019487	Trip10	17	+	57255272	57255467	57255017	57255164	57257234	57257344	178,205,194	0,0,0	195,197,259	0,0,1	344	149	1	1.0	1.0,1.0,1.0	1.0,1.0,0.991	0.003
ENSMUSG00000019487	Trip10	17	+	57256859	57257027	57255272	57255467	57257234	57257344	0,4,1	86,88,74	3,6,13	81,102,110	317	149	1	1.0	0.0,0.021,0.006	0.017,0.027,0.053	-0.023
ENSMUSG00000005823	Gpr108	17	-	57236696	57236740	57236373	57236423	57236870	57237001	266,257,289	0,1,0	300,186,327	0,0,0	193	149	1	1.0	1.0,0.995,1.0	1.0,1.0,1.0	-0.002
ENSMUSG00000005823	Gpr108	17	-	57237423	57237497	57237205	57237323	57237850	57237926	246,236,294	0,0,0	315,232,323	0,0,2	223	149	1	1.0	1.0,1.0,1.0	1.0,1.0,0.991	0.003
ENSMUSG00000005823	Gpr108	17	-	57242733	57242838	57238029	57238163	57242940	57243113	432,445,441	0,0,2	411,376,588	0,0,0	254	149	1	1.0	1.0,1.0,0.992	1.0,1.0,1.0	-0.003
ENSMUSG00000002661	Alkbh7	17	+	56998388	56998562	56997342	56997567	56998670	56998795	171,196,163	9,2,2	218,137,247	1,12,0	323	149	1	1.0	0.898,0.978,0.974	0.99,0.84,1.0	0.007
ENSMUSG00000002661	Alkbh7	17	+	56998670	56998795	56997338	56997567	56998929	56999311	64,53,51	0,0,1	64,64,77	0,0,1	274	149	1	1.0	1.0,1.0,0.965	1.0,1.0,0.977	-0.004
ENSMUSG00000002372	Ranbp3	17	+	56691744	56691882	56686005	56686061	56692520	56692721	8,7,4	18,31,41	8,4,7	25,12,43	287	149	1	1.0	0.187,0.105,0.048	0.142,0.148,0.078	-0.009
ENSMUSG00000002372	Ranbp3	17	+	56692520	56692721	56686005	56686061	56696601	56696638	71,98,112	68,57,65	70,55,126	67,61,84	350	149	0.89858352259	1.0	0.308,0.423,0.423	0.308,0.277,0.39	0.06
ENSMUSG00000002372	Ranbp3	17	+	56701022	56701088	56696717	56696789	56702762	56702890	49,45,42	4,0,4	67,43,83	3,6,5	215	149	1	1.0	0.895,1.0,0.879	0.939,0.832,0.92	0.028
ENSMUSG00000002372	Ranbp3	17	+	56701448	56701541	56701022	56701088	56702762	56702890	198,210,225	9,8,1	231,218,275	6,0,13	242	149	1	1.0	0.931,0.942,0.993	0.96,1.0,0.929	-0.008
ENSMUSG00000002372	Ranbp3	17	+	56707162	56707238	56706861	56706965	56707850	56707953	166,149,191	0,0,0	245,174,264	0,0,1	225	149	1	1.0	1.0,1.0,1.0	1.0,1.0,0.994	0.002
ENSMUSG00000002372	Ranbp3	17	+	56707850	56707953	56707162	56707238	56708170	56708280	191,176,222	0,0,1	256,205,313	0,0,0	252	149	1	1.0	1.0,1.0,0.992	1.0,1.0,1.0	-0.003
ENSMUSG00000002372	Ranbp3	17	+	56709213	56709334	56708170	56708280	56710087	56710230	252,274,283	3,1,0	352,248,403	0,0,0	270	149	1	1.0	0.979,0.993,1.0	1.0,1.0,1.0	-0.009
ENSMUSG00000042625	Safb2	17	-	56563511	56563624	56560972	56563431	56564503	56564516	360,340,317	0,0,2	467,315,446	0,0,0	262	149	1	1.0	1.0,1.0,0.989	1.0,1.0,1.0	-0.004
ENSMUSG00000042625	Safb2	17	-	56565218	56565261	56564503	56564634	56565944	56566082	233,185,197	3,5,2	245,198,309	2,1,5	192	149	1	1.0	0.984,0.966,0.987	0.99,0.994,0.98	-0.009
ENSMUSG00000042625	Safb2	17	-	56566878	56567015	56566325	56566616	56567532	56567624	521,424,488	0,0,0	529,439,571	1,0,0	286	149	1	1.0	1.0,1.0,1.0	0.996,1.0,1.0	0.001
ENSMUSG00000042625	Safb2	17	-	56566878	56567018	56566325	56566616	56567532	56567624	368,280,294	0,0,0	363,266,395	1,0,0	289	149	1	1.0	1.0,1.0,1.0	0.995,1.0,1.0	0.002
ENSMUSG00000042625	Safb2	17	-	56567532	56567624	56566878	56567015	56568894	56569022	340,262,361	14,7,13	384,326,358	18,11,15	241	149	1	1.0	0.938,0.959,0.945	0.93,0.948,0.937	0.009
ENSMUSG00000042625	Safb2	17	-	56567532	56567624	56566878	56567018	56568894	56569022	187,118,166	0,2,0	217,149,183	0,1,1	241	149	1	1.0	1.0,0.973,1.0	1.0,0.989,0.991	-0.002
ENSMUSG00000042625	Safb2	17	-	56571209	56571319	56568894	56569022	56571399	56571438	278,296,301	2,1,1	346,282,396	2,0,0	259	149	1	1.0	0.988,0.994,0.994	0.99,1.0,1.0	-0.005
ENSMUSG00000042625	Safb2	17	-	56571256	56571319	56568894	56569022	56571399	56571549	82,100,94	2,1,1	95,85,137	2,0,0	212	149	1	1.0	0.966,0.986,0.985	0.971,1.0,1.0	-0.011
ENSMUSG00000042625	Safb2	17	-	56574201	56574302	56571399	56571549	56574902	56574952	250,231,245	15,12,14	256,227,345	9,9,11	250	149	1	1.0	0.909,0.92,0.913	0.944,0.938,0.949	-0.03
ENSMUSG00000042625	Safb2	17	-	56574902	56574952	56574201	56574302	56576877	56576905	90,50,78	0,0,0	87,60,96	0,0,3	199	149	1	1.0	1.0,1.0,1.0	1.0,1.0,0.96	0.013
ENSMUSG00000042625	Safb2	17	-	56575354	56576012	56574902	56574952	56576877	56576905	623,655,530	28,12,20	660,516,840	26,22,29	807	149	1	1.0	0.804,0.91,0.83	0.824,0.812,0.842	0.022
ENSMUSG00000042625	Safb2	17	-	56578636	56578844	56577842	56577905	56578920	56578985	200,164,222	3,6,3	207,189,279	5,1,10	357	149	1	1.0	0.965,0.919,0.969	0.945,0.987,0.921	0.0
ENSMUSG00000042625	Safb2	17	-	56578640	56578844	56577842	56577905	56578920	56578985	335,267,340	3,6,3	343,292,460	5,1,10	353	149	1	1.0	0.979,0.949,0.98	0.967,0.992,0.951	-0.001
ENSMUSG00000042625	Safb2	17	-	56578692	56578844	56577842	56577905	56578920	56578985	138,96,144	3,6,3	137,125,166	5,1,10	301	149	1	1.0	0.958,0.888,0.96	0.931,0.984,0.892	-0.0
ENSMUSG00000110218	Gm20219	17	-	56552687	56552996	56551413	56551989	56553448	56553562	3,6,15	1,0,2	20,8,18	4,0,1	458	149	0.137449133257	1.0	0.494,1.0,0.709	0.619,1.0,0.854	-0.09
ENSMUSG00000001229	Dpp9	17	-	56189761	56189880	56189322	56189465	56189989	56190142	19,18,17	129,159,170	20,8,26	169,113,218	268	149	1	1.0	0.076,0.059,0.053	0.062,0.038,0.062	0.009
ENSMUSG00000001229	Dpp9	17	-	56196087	56196167	56194907	56195060	56198971	56199134	191,200,205	4,6,4	224,207,219	0,4,0	229	149	1	1.0	0.969,0.956,0.971	1.0,0.971,1.0	-0.025
ENSMUSG00000001229	Dpp9	17	-	56200582	56200683	56199255	56199433	56202840	56202902	145,150,215	2,0,0	206,151,263	1,0,0	250	149	1	1.0	0.977,1.0,1.0	0.992,1.0,1.0	-0.005
ENSMUSG00000001229	Dpp9	17	-	56202840	56202902	56200582	56200683	56204171	56204300	124,146,170	0,0,0	173,142,201	0,0,1	211	149	1	1.0	1.0,1.0,1.0	1.0,1.0,0.993	0.002
ENSMUSG00000019579	Mydgf	17	-	56178263	56178345	56177698	56177771	56179363	56179425	638,563,599	0,0,0	771,595,881	0,0,1	231	149	1	1.0	1.0,1.0,1.0	1.0,1.0,0.998	0.001
ENSMUSG00000001227	Sema6b	17	-	56126449	56126632	56126216	56126366	56126939	56127089	57,68,55	0,0,0	90,79,75	0,0,3	332	149	1	1.0	1.0,1.0,1.0	1.0,1.0,0.918	0.027
ENSMUSG00000002833	Hdgfl2	17	+	56082276	56082415	56082099	56082176	56093521	56093722	183,242,262	0,0,0	210,247,349	0,0,3	288	149	1	1.0	1.0,1.0,1.0	1.0,1.0,0.984	0.005
ENSMUSG00000002833	Hdgfl2	17	+	56097881	56097985	56097234	56097526	56098483	56098557	123,187,206	5,0,0	182,193,288	16,4,6	253	149	1	1.0	0.935,1.0,1.0	0.87,0.966,0.966	0.044
ENSMUSG00000002833	Hdgfl2	17	+	56098682	56098753	56098483	56098557	56098973	56099075	165,168,219	2,0,0	213,170,273	3,0,0	220	149	1	1.0	0.982,1.0,1.0	0.98,1.0,1.0	0.001
ENSMUSG00000002833	Hdgfl2	17	+	56099176	56099387	56098483	56099075	56099858	56099985	284,299,333	0,3,0	380,302,405	0,0,0	360	149	1	1.0	1.0,0.976,1.0	1.0,1.0,1.0	-0.008
ENSMUSG00000003199	Mpnd	17	+	56009329	56009586	56009200	56009256	56010276	56010513	288,375,352	0,0,0	445,411,475	0,2,0	406	149	1	1.0	1.0,1.0,1.0	1.0,0.987,1.0	0.004
ENSMUSG00000003199	Mpnd	17	+	56011865	56011962	56011617	56011699	56012270	56012322	252,269,244	0,0,0	300,247,366	2,1,4	246	149	1	1.0	1.0,1.0,1.0	0.989,0.993,0.982	0.012
ENSMUSG00000003199	Mpnd	17	+	56012270	56012343	56011865	56011962	56012415	56012492	184,204,194	0,1,0	232,196,271	1,0,0	222	149	1	1.0	1.0,0.993,1.0	0.994,1.0,1.0	-0.0
ENSMUSG00000003199	Mpnd	17	+	56014940	56015109	56012270	56012492	56015207	56015278	393,384,305	0,0,0	549,337,539	1,0,0	318	149	1	1.0	1.0,1.0,1.0	0.996,1.0,1.0	0.001
ENSMUSG00000003199	Mpnd	17	+	56015027	56015109	56012415	56012492	56015207	56015278	141,114,98	0,0,0	168,96,141	1,0,0	231	149	1	1.0	1.0,1.0,1.0	0.991,1.0,1.0	0.003
ENSMUSG00000038781	Stap2	17	-	55997604	55997697	55997459	55997534	55997777	55997951	2,0,3	4,0,0	3,4,4	0,0,0	242	149	1	1.0	0.235,NA,1.0	1.0,1.0,1.0	-0.383
ENSMUSG00000023940	Sgo1	17	-	53676906	53677096	53674785	53676711	53678909	53679701	24,48,29	0,0,5	52,50,54	0,1,1	339	149	1	1.0	1.0,1.0,0.718	1.0,0.956,0.96	-0.066
ENSMUSG00000023940	Sgo1	17	-	53687989	53688120	53687559	53687858	53689210	53689286	14,16,28	0,0,0	11,24,23	2,0,0	280	149	1	1.0	1.0,1.0,1.0	0.745,1.0,1.0	0.085
ENSMUSG00000000708	Kat2b	17	+	53610863	53610990	53566970	53567578	53624351	53624491	80,78,97	2,0,0	67,107,140	0,0,0	276	149	1	1.0	0.956,1.0,1.0	1.0,1.0,1.0	-0.015
ENSMUSG00000000708	Kat2b	17	+	53644613	53644736	53641192	53641299	53648746	53648883	64,58,113	1,1,0	71,110,110	0,0,1	272	149	1	1.0	0.972,0.969,1.0	1.0,1.0,0.984	-0.014
ENSMUSG00000000708	Kat2b	17	+	53644613	53644736	53641192	53641299	53653021	53653230	32,26,59	1,0,0	34,53,70	0,1,0	272	149	1	1.0	0.946,1.0,1.0	1.0,0.967,1.0	-0.007
ENSMUSG00000000708	Kat2b	17	+	53648746	53648883	53641192	53641299	53653021	53653230	26,32,30	1,0,0	34,47,43	0,1,0	286	149	1	1.0	0.931,1.0,1.0	1.0,0.961,1.0	-0.01
ENSMUSG00000000708	Kat2b	17	+	53648746	53648883	53644613	53644736	53653021	53653230	57,63,86	0,0,2	72,105,82	1,1,0	286	149	1	1.0	1.0,1.0,0.957	0.974,0.982,1.0	0.0
ENSMUSG00000000708	Kat2b	17	+	53660028	53660172	53659237	53659428	53663534	53663649	70,68,82	0,0,1	80,85,150	0,0,0	293	149	1	1.0	1.0,1.0,0.977	1.0,1.0,1.0	-0.008
ENSMUSG00000000708	Kat2b	17	+	53665405	53665442	53663534	53663649	53665652	53665716	39,58,53	0,0,0	45,50,88	2,1,1	186	149	1	1.0	1.0,1.0,1.0	0.947,0.976,0.986	0.03
ENSMUSG00000023927	Satb1	17	-	51742046	51742142	51739475	51740410	51742645	51742849	0,1,0	1,1,0	0,1,0	0,2,0	245	149	1	1.0	0.0,0.378,NA	NA,0.233,NA	-0.044
ENSMUSG00000023923	Tbc1d5	17	-	50795925	50795991	50782260	50782424	50799866	50800195	0,0,1	54,47,55	1,3,1	55,48,75	215	149	1	1.0	0.0,0.0,0.012	0.012,0.042,0.009	-0.017
ENSMUSG00000023923	Tbc1d5	17	-	50813755	50813841	50797726	50800195	50852532	50852639	95,103,101	0,0,0	116,82,146	0,2,0	235	149	1	1.0	1.0,1.0,1.0	1.0,0.963,1.0	0.012
ENSMUSG00000023923	Tbc1d5	17	-	50852532	50852639	50813755	50813841	50874565	50874708	128,134,143	5,0,0	136,128,229	2,0,0	256	149	1	1.0	0.937,1.0,1.0	0.975,1.0,1.0	-0.013
ENSMUSG00000023923	Tbc1d5	17	-	50963692	50963760	50935455	50935558	50966551	50966626	101,60,74	0,0,5	81,107,126	0,0,0	217	149	1	1.0	1.0,1.0,0.91	1.0,1.0,1.0	-0.03
ENSMUSG00000023923	Tbc1d5	17	-	50984604	50984674	50968189	50968298	51025073	51025204	80,82,95	0,0,0	81,80,123	0,2,0	219	149	1	1.0	1.0,1.0,1.0	1.0,0.965,1.0	0.012
ENSMUSG00000023923	Tbc1d5	17	-	51025073	51025204	50984604	50984674	51143358	51143421	102,103,141	0,0,0	95,105,173	0,0,1	280	149	1	1.0	1.0,1.0,1.0	1.0,1.0,0.989	0.004
ENSMUSG00000038910	Plcl2	17	+	50640115	50640191	50610991	50611195	50687711	50688484	19,28,31	0,1,0	49,35,41	0,0,0	225	149	1	1.0	1.0,0.949,1.0	1.0,1.0,1.0	-0.017
ENSMUSG00000038910	Plcl2	17	+	50667998	50668108	50640115	50640191	50687711	50688484	76,87,100	3,2,8	151,108,182	5,3,8	259	149	1	1.0	0.936,0.962,0.878	0.946,0.954,0.929	-0.018
ENSMUSG00000039316	Rftn1	17	-	50002631	50002713	49992256	49994481	50004253	50004357	488,497,468	0,1,0	594,462,785	0,0,0	231	149	1	1.0	1.0,0.997,1.0	1.0,1.0,1.0	-0.001
ENSMUSG00000039316	Rftn1	17	-	50004253	50004357	49992256	49994481	50036940	50037056	192,185,191	0,0,0	179,163,199	0,2,0	253	149	1	1.0	1.0,1.0,1.0	1.0,0.98,1.0	0.007
ENSMUSG00000039316	Rftn1	17	-	50004253	50004357	49992256	49994481	50086567	50086676	3,4,5	0,0,0	14,0,7	0,0,3	253	149	1	1.0	1.0,1.0,1.0	1.0,NA,0.579	0.211
ENSMUSG00000039316	Rftn1	17	-	50055236	50055627	50047296	50047500	50086567	50086676	974,945,957	0,0,1	1071,867,1489	0,0,0	540	149	1	1.0	1.0,1.0,0.996	1.0,1.0,1.0	-0.001
ENSMUSG00000039316	Rftn1	17	-	50169002	50169159	50107069	50107256	50190220	50190497	800,701,753	0,0,0	720,680,1076	0,0,3	306	149	1	1.0	1.0,1.0,1.0	1.0,1.0,0.994	0.002
ENSMUSG00000064120	Mocs1	17	+	49433169	49433296	49428361	49428564	49435094	49435262	184,143,177	2,2,0	130,185,254	10,5,8	276	149	0.882919385627	1.0	0.98,0.975,1.0	0.875,0.952,0.945	0.061
ENSMUSG00000064120	Mocs1	17	+	49433169	49433296	49428361	49428564	49439421	49439586	101,87,101	0,0,0	74,112,153	0,3,0	276	149	1	1.0	1.0,1.0,1.0	1.0,0.953,1.0	0.016
ENSMUSG00000064120	Mocs1	17	+	49435094	49435262	49428441	49428564	49439421	49439586	105,98,113	0,0,0	135,97,168	0,3,0	317	149	1	1.0	1.0,1.0,1.0	1.0,0.938,1.0	0.021
ENSMUSG00000064120	Mocs1	17	+	49435094	49435262	49433169	49433296	49439421	49439586	186,152,189	0,0,0	181,166,262	0,0,1	317	149	1	1.0	1.0,1.0,1.0	1.0,1.0,0.992	0.003
ENSMUSG00000064120	Mocs1	17	+	49439421	49439586	49435094	49435262	49449434	49449546	99,107,119	0,0,1	123,90,173	0,0,0	314	149	1	1.0	1.0,1.0,0.983	1.0,1.0,1.0	-0.006
ENSMUSG00000064120	Mocs1	17	+	49449099	49449161	49439421	49439586	49449434	49449546	128,137,158	0,2,4	124,104,160	0,1,1	211	149	1	1.0	1.0,0.98,0.965	1.0,0.987,0.991	-0.011
ENSMUSG00000064120	Mocs1	17	+	49450261	49450372	49449748	49449861	49452210	49452331	144,115,119	0,0,1	133,121,156	0,0,0	260	149	1	1.0	1.0,1.0,0.986	1.0,1.0,1.0	-0.005
ENSMUSG00000064120	Mocs1	17	+	49452210	49452331	49450261	49450372	49454029	49454790	76,63,67	0,0,0	70,58,83	0,1,0	270	149	1	1.0	1.0,1.0,1.0	1.0,0.97,1.0	0.01
ENSMUSG00000064120	Mocs1	17	+	49452794	49452842	49452210	49452331	49454029	49454201	43,54,36	0,0,2	42,34,63	0,1,3	197	149	1	1.0	1.0,1.0,0.932	1.0,0.963,0.941	0.009
ENSMUSG00000064120	Mocs1	17	+	49452794	49452857	49452210	49452331	49454029	49454790	147,141,142	0,0,2	126,101,196	0,1,3	212	149	1	1.0	1.0,1.0,0.98	1.0,0.986,0.979	0.005
ENSMUSG00000064120	Mocs1	17	+	49454029	49454201	49452794	49452842	49455256	49455435	17,36,24	0,0,0	39,32,35	1,0,0	321	149	1	1.0	1.0,1.0,1.0	0.948,1.0,1.0	0.017
ENSMUSG00000023994	Nfya	17	-	48391875	48392049	48391248	48391350	48392339	48392488	718,722,659	27,7,21	643,732,872	21,1,35	323	149	1	1.0	0.925,0.979,0.935	0.934,0.997,0.92	-0.004
ENSMUSG00000023994	Nfya	17	-	48392867	48392951	48392339	48392500	48393179	48393223	1,4,0	0,0,0	0,0,0	1,0,2	233	149	1	1.0	1.0,1.0,NA	0.0,NA,0.0	1.0
ENSMUSG00000023994	Nfya	17	-	48392867	48392951	48392339	48392506	48393179	48393223	2,0,0	149,143,141	1,0,0	122,149,212	233	149	1	1.0	0.009,0.0,0.0	0.005,0.0,0.0	0.001
ENSMUSG00000023994	Nfya	17	-	48398981	48399065	48395649	48395796	48400437	48400580	120,90,92	217,210,197	77,90,119	231,165,250	233	149	1	1.0	0.261,0.215,0.23	0.176,0.259,0.233	0.013
ENSMUSG00000023994	Nfya	17	-	48398981	48399068	48395649	48395796	48400437	48400580	136,136,113	217,210,197	88,122,126	231,165,250	236	149	1	1.0	0.284,0.29,0.266	0.194,0.318,0.241	0.029
ENSMUSG00000023994	Nfya	17	-	48398984	48399065	48395649	48395796	48400437	48400580	55,39,48	217,210,197	37,45,89	231,165,250	230	149	1	1.0	0.141,0.107,0.136	0.094,0.15,0.187	-0.016
ENSMUSG00000023994	Nfya	17	-	48400437	48400580	48395362	48395796	48409625	48409688	481,437,409	2,2,0	485,419,569	0,0,7	292	149	1	1.0	0.992,0.991,1.0	1.0,1.0,0.976	0.002
ENSMUSG00000023993	Treml1	17	+	48365995	48366048	48365507	48365593	48366722	48367021	18,4,6	0,0,0	7,6,19	0,0,1	202	149	1	1.0	1.0,1.0,1.0	1.0,1.0,0.933	0.022
ENSMUSG00000023992	Trem2	17	+	48348456	48348807	48346400	48346595	48351100	48351191	18572,18433,18269	8,11,8	27595,19660,26788	18,8,23	500	149	1	1.0	0.999,0.998,0.999	0.998,0.999,0.997	0.001
ENSMUSG00000051682	Treml4	17	+	48272688	48272818	48269681	48269766	48274379	48274493	24,38,21	2,0,0	34,27,28	0,0,0	279	149	1	1.0	0.865,1.0,1.0	1.0,1.0,1.0	-0.045
ENSMUSG00000023984	Gm20517	17	+	47612962	47613117	47611588	47611692	47618808	47619062	152,152,220	3,0,9	205,179,246	3,0,0	304	149	1	1.0	0.961,1.0,0.923	0.971,1.0,1.0	-0.029
ENSMUSG00000023984	Gm20517	17	+	47612962	47613117	47611588	47611692	47649949	47650289	78,70,96	1,0,0	103,73,112	0,0,0	304	149	1	1.0	0.975,1.0,1.0	1.0,1.0,1.0	-0.008
ENSMUSG00000023984	Gm20517	17	+	47618808	47619062	47611597	47611692	47649949	47651613	67,64,81	1,0,0	63,73,77	0,0,0	403	149	1	1.0	0.961,1.0,1.0	1.0,1.0,1.0	-0.013
ENSMUSG00000023984	Gm20517	17	+	47618808	47619062	47612962	47613117	47649949	47651613	138,147,196	0,1,0	164,181,214	2,2,3	403	149	1	1.0	1.0,0.982,1.0	0.968,0.971,0.963	0.027
ENSMUSG00000023984	Gm20517	17	+	47678843	47678952	47674715	47674920	47679663	47679869	2,27,8	1,0,2	10,23,22	3,6,0	258	149	0.0266245725161	1.0	0.536,1.0,0.698	0.658,0.689,1.0	-0.038
ENSMUSG00000034165	Ccnd3	17	+	47572119	47572294	47505239	47505266	47578708	47579058	0,2,0	0,11,12	0,0,0	4,7,2	324	149	1	1.0	NA,0.077,0.0	0.0,0.0,0.0	0.038
ENSMUSG00000034165	Ccnd3	17	+	47578708	47578773	47505050	47505266	47593644	47593852	2,5,0	0,0,0	0,0,0	0,0,3	214	149	1	1.0	1.0,1.0,NA	NA,NA,0.0	1.0
ENSMUSG00000034165	Ccnd3	17	+	47578708	47578792	47505050	47505266	47593644	47593852	0,4,12	0,0,0	0,5,2	0,0,3	233	149	1	1.0	NA,1.0,1.0	NA,1.0,0.299	0.351
ENSMUSG00000034165	Ccnd3	17	+	47578708	47578792	47505050	47505266	47593653	47593852	0,3,0	1,0,0	7,0,0	0,0,0	233	149	1	1.0	0.0,1.0,NA	1.0,NA,NA	-0.5
ENSMUSG00000034165	Ccnd3	17	+	47594733	47594949	47593469	47593852	47597419	47597495	246,299,336	0,0,0	338,331,480	1,0,0	365	149	1	1.0	1.0,1.0,1.0	0.993,1.0,1.0	0.002
ENSMUSG00000034729	Mrps10	17	+	47372572	47372645	47372426	47372491	47374972	47375066	77,93,100	2,1,6	97,77,114	2,1,6	222	149	1	1.0	0.963,0.984,0.918	0.97,0.981,0.927	-0.004
ENSMUSG00000034729	Mrps10	17	+	47372575	47372645	47372426	47372491	47374972	47375109	81,72,108	2,1,6	138,92,142	2,1,6	219	149	1	1.0	0.965,0.98,0.925	0.979,0.984,0.942	-0.012
ENSMUSG00000034729	Mrps10	17	+	47375933	47376042	47374972	47375109	47377759	47377799	142,194,171	0,0,2	252,197,253	0,0,3	258	149	1	1.0	1.0,1.0,0.98	1.0,1.0,0.98	0.0
ENSMUSG00000034729	Mrps10	17	+	47377759	47377849	47375470	47376042	47378201	47378678	127,175,151	0,1,0	238,178,261	0,1,0	239	149	1	1.0	1.0,0.991,1.0	1.0,0.991,1.0	0.0
ENSMUSG00000023977	Ubr2	17	-	46942719	46942810	46941003	46941134	46944507	46944575	97,93,121	0,0,0	121,69,108	0,2,0	240	149	1	1.0	1.0,1.0,1.0	1.0,0.955,1.0	0.015
ENSMUSG00000023977	Ubr2	17	-	46943336	46943472	46942719	46942810	46944507	46944575	200,160,170	4,6,10	155,130,249	6,0,0	285	149	1	1.0	0.963,0.933,0.899	0.931,1.0,1.0	-0.045
ENSMUSG00000023977	Ubr2	17	-	46944507	46944575	46942719	46942810	46944790	46944887	63,48,47	0,0,0	73,66,96	0,0,1	217	149	1	1.0	1.0,1.0,1.0	1.0,1.0,0.985	0.005
ENSMUSG00000023977	Ubr2	17	-	46963687	46963790	46963146	46963195	46964756	46964809	132,111,146	0,0,2	129,139,214	0,0,1	252	149	1	1.0	1.0,1.0,0.977	1.0,1.0,0.992	-0.005
ENSMUSG00000023977	Ubr2	17	-	46981353	46981442	46980319	46980418	46982265	46982373	84,68,92	0,0,0	64,72,100	0,0,1	238	149	1	1.0	1.0,1.0,1.0	1.0,1.0,0.984	0.005
ENSMUSG00000023977	Ubr2	17	-	46981353	46981442	46980488	46980587	46982265	46982373	87,60,77	0,2,0	46,94,121	0,0,0	238	149	1	1.0	1.0,0.949,1.0	1.0,1.0,1.0	-0.017
ENSMUSG00000023977	Ubr2	17	-	46988652	46988783	46986644	46986783	46990991	46991105	211,80,178	2,0,0	113,122,179	0,0,0	280	149	1	1.0	0.982,1.0,1.0	1.0,1.0,1.0	-0.006
ENSMUSG00000023977	Ubr2	17	-	46988652	46988896	46986644	46986783	46990991	46991105	100,32,94	2,0,0	48,56,76	0,0,0	393	149	1	1.0	0.95,1.0,1.0	1.0,1.0,1.0	-0.017
ENSMUSG00000023977	Ubr2	17	-	46992990	46993069	46990991	46991105	47000585	47000845	150,84,121	0,0,0	83,102,125	2,0,0	228	149	1	1.0	1.0,1.0,1.0	0.964,1.0,1.0	0.012
ENSMUSG00000036568	Bicral	17	-	46806551	46806654	46798119	46801829	46807395	46807490	45,38,62	2,0,0	33,21,44	0,0,0	252	149	1	1.0	0.93,1.0,1.0	1.0,1.0,1.0	-0.023
ENSMUSG00000036568	Bicral	17	-	46808348	46808494	46807272	46807490	46809567	46809626	53,35,37	0,1,2	29,46,45	2,0,1	295	149	1	1.0	1.0,0.946,0.903	0.88,1.0,0.958	0.004
ENSMUSG00000036568	Bicral	17	-	46809567	46809626	46807272	46807490	46811923	46812019	11,7,9	0,0,0	7,9,9	0,14,0	208	149	0.46833035698	1.0	1.0,1.0,1.0	1.0,0.315,1.0	0.228
ENSMUSG00000036568	Bicral	17	-	46811923	46812024	46809567	46809626	46813932	46814038	36,29,27	0,0,1	27,43,41	0,0,0	250	149	1	1.0	1.0,1.0,0.941	1.0,1.0,1.0	-0.02
ENSMUSG00000036568	Bicral	17	-	46829911	46829980	46824449	46826123	46830064	46830113	22,11,26	1,0,5	19,23,37	0,1,0	218	149	0.749396071309	1.0	0.938,1.0,0.78	1.0,0.94,1.0	-0.074
ENSMUSG00000036568	Bicral	17	-	46830950	46830996	46830064	46830113	46858435	46858482	24,9,24	0,0,0	8,7,21	0,1,0	195	149	1	1.0	1.0,1.0,1.0	1.0,0.842,1.0	0.053
ENSMUSG00000063888	Rpl7l1	17	-	46778051	46778271	46773906	46775736	46778409	46778519	880,954,968	0,0,0	1245,1007,1443	0,3,0	369	149	1	1.0	1.0,1.0,1.0	1.0,0.993,1.0	0.002
ENSMUSG00000023973	Cnpy3	17	-	46737174	46737292	46735704	46736908	46737726	46737849	523,636,595	0,0,0	744,549,874	0,1,0	267	149	1	1.0	1.0,1.0,1.0	1.0,0.997,1.0	0.001
ENSMUSG00000023973	Cnpy3	17	-	46743185	46743282	46737726	46737849	46747420	46747544	442,417,493	2,5,0	535,398,580	5,4,5	246	149	1	1.0	0.993,0.981,1.0	0.985,0.984,0.986	0.006
ENSMUSG00000023973	Cnpy3	17	-	46743185	46743282	46737726	46737849	46751972	46752214	164,189,192	0,14,0	226,137,223	6,6,4	246	149	1	1.0	1.0,0.891,1.0	0.958,0.933,0.971	0.01
ENSMUSG00000023973	Cnpy3	17	-	46747420	46747544	46737726	46737849	46751972	46752195	266,231,275	0,14,0	314,263,376	6,6,4	273	149	1	1.0	1.0,0.9,1.0	0.966,0.96,0.981	-0.002
ENSMUSG00000023973	Cnpy3	17	-	46747420	46747544	46743185	46743282	46751972	46752195	541,452,579	0,0,3	617,519,727	0,0,0	273	149	1	1.0	1.0,1.0,0.991	1.0,1.0,1.0	-0.003
ENSMUSG00000002769	Gnmt	17	-	46726268	46726411	46726060	46726182	46726605	46726716	1,3,0	1,0,0	0,0,4	0,0,0	292	149	1	1.0	0.338,1.0,NA	NA,NA,1.0	-0.331
ENSMUSG00000002763	Pex6	17	+	46720511	46720645	46720210	46720430	46721182	46721294	184,198,193	1,0,5	286,231,280	1,0,1	283	149	1	1.0	0.99,1.0,0.953	0.993,1.0,0.993	-0.014
ENSMUSG00000002763	Pex6	17	+	46722621	46722698	46722243	46722439	46723111	46723244	189,232,197	0,0,0	193,150,284	3,0,0	226	149	1	1.0	1.0,1.0,1.0	0.977,1.0,1.0	0.008
ENSMUSG00000002763	Pex6	17	+	46723918	46724027	46723673	46723735	46724390	46724507	169,180,202	0,0,4	254,193,252	4,0,0	258	149	1	1.0	1.0,1.0,0.967	0.973,1.0,1.0	-0.002
ENSMUSG00000063576	Klhdc3	17	-	46676696	46676805	46676503	46676577	46676943	46677030	245,318,262	2,0,0	311,269,393	0,0,2	258	149	1	1.0	0.986,1.0,1.0	1.0,1.0,0.991	-0.002
ENSMUSG00000063576	Klhdc3	17	-	46677684	46677800	46677427	46677499	46677931	46678108	315,301,382	0,0,0	342,340,451	0,2,0	265	149	1	1.0	1.0,1.0,1.0	1.0,0.99,1.0	0.003
ENSMUSG00000063576	Klhdc3	17	-	46678280	46678493	46677931	46678108	46679041	46679194	414,429,439	0,0,0	467,376,654	0,0,7	362	149	1	1.0	1.0,1.0,1.0	1.0,1.0,0.975	0.008
ENSMUSG00000063576	Klhdc3	17	-	46678280	46678493	46677931	46678108	46680701	46680914	283,296,336	0,0,0	295,233,445	3,2,0	362	149	1	1.0	1.0,1.0,1.0	0.976,0.98,1.0	0.015
ENSMUSG00000063576	Klhdc3	17	-	46679041	46679194	46677931	46678108	46680701	46680789	123,167,183	0,0,0	220,171,279	3,2,0	302	149	1	1.0	1.0,1.0,1.0	0.973,0.977,1.0	0.017
ENSMUSG00000063576	Klhdc3	17	-	46679041	46679194	46678280	46678493	46680701	46680789	266,315,308	12,15,22	412,326,492	20,12,11	302	149	1	1.0	0.916,0.912,0.874	0.91,0.931,0.957	-0.032
ENSMUSG00000023971	Rrp36	17	-	46672335	46672440	46670110	46670185	46672524	46672591	131,177,115	7,8,9	109,130,161	18,11,10	254	149	0.977105404372	1.0	0.917,0.928,0.882	0.78,0.874,0.904	0.056
ENSMUSG00000023971	Rrp36	17	-	46672335	46672440	46670110	46670185	46674196	46674255	47,71,51	10,19,24	43,45,72	19,0,0	254	149	0.00692368430621	1.0	0.734,0.687,0.555	0.57,1.0,1.0	-0.198
ENSMUSG00000023971	Rrp36	17	-	46672524	46672591	46670110	46670185	46674196	46674255	4,4,6	10,19,24	10,5,7	19,0,0	216	149	0.000794559767237	0.290509040934	0.216,0.127,0.147	0.266,1.0,1.0	-0.592
ENSMUSG00000023971	Rrp36	17	-	46672524	46672591	46672335	46672440	46674196	46674255	47,55,32	0,0,1	35,50,46	0,0,0	216	149	1	1.0	1.0,1.0,0.957	1.0,1.0,1.0	-0.014
ENSMUSG00000023971	Rrp36	17	-	46672524	46672847	46672335	46672440	46674196	46674287	105,106,96	0,0,1	87,126,129	0,0,0	472	149	1	1.0	1.0,1.0,0.968	1.0,1.0,1.0	-0.011
ENSMUSG00000023971	Rrp36	17	-	46672705	46672847	46672524	46672591	46674196	46674255	145,141,131	0,0,0	128,163,162	0,2,0	291	149	1	1.0	1.0,1.0,1.0	1.0,0.977,1.0	0.008
ENSMUSG00000003546	Klc4	17	-	46635409	46635518	46632749	46632890	46635731	46635802	680,630,648	0,0,0	886,601,971	1,0,0	258	149	1	1.0	1.0,1.0,1.0	0.998,1.0,1.0	0.001
ENSMUSG00000003546	Klc4	17	-	46636912	46637014	46636619	46636793	46639394	46639482	554,527,592	0,2,1	630,527,721	2,1,6	251	149	1	1.0	1.0,0.994,0.997	0.995,0.997,0.986	0.004
ENSMUSG00000003546	Klc4	17	-	46639394	46639482	46636912	46637014	46639890	46640110	552,497,559	3,0,1	590,497,742	18,5,1	237	149	1	1.0	0.991,1.0,0.997	0.954,0.984,0.998	0.017
ENSMUSG00000040327	Cul9	17	-	46503471	46503635	46503088	46503182	46503755	46503920	31,34,39	1,0,0	107,54,67	0,0,1	313	149	1	1.0	0.937,1.0,1.0	1.0,1.0,0.97	-0.011
ENSMUSG00000040327	Cul9	17	-	46510850	46511050	46509801	46510052	46511200	46511330	33,34,30	1,0,1	49,39,65	0,0,1	349	149	1	1.0	0.934,1.0,0.928	1.0,1.0,0.965	-0.034
ENSMUSG00000040327	Cul9	17	-	46520011	46520240	46519459	46519931	46520481	46520571	73,84,88	0,0,0	106,75,177	6,0,4	378	149	1	1.0	1.0,1.0,1.0	0.874,1.0,0.946	0.06
ENSMUSG00000040327	Cul9	17	-	46521040	46521156	46520772	46520955	46521335	46521515	76,59,69	1,0,0	88,70,98	0,0,0	265	149	1	1.0	0.977,1.0,1.0	1.0,1.0,1.0	-0.008
ENSMUSG00000040327	Cul9	17	-	46537622	46537815	46529948	46530156	46538224	46538627	44,63,70	0,0,0	72,61,68	0,2,0	342	149	1	1.0	1.0,1.0,1.0	1.0,0.93,1.0	0.023
ENSMUSG00000040327	Cul9	17	-	46540238	46540742	46539252	46539388	46541684	46541839	174,150,200	0,0,0	149,84,235	2,0,0	653	149	1	1.0	1.0,1.0,1.0	0.944,1.0,1.0	0.019
ENSMUSG00000032842	Abcc10	17	-	46321552	46321662	46316556	46316636	46323351	46323579	0,3,3	0,2,0	2,0,8	0,0,0	259	149	1	1.0	NA,0.463,1.0	1.0,NA,1.0	-0.268
ENSMUSG00000032842	Abcc10	17	-	46322136	46322293	46321552	46321662	46323351	46323579	21,9,11	0,0,0	11,26,33	0,0,2	306	149	1	1.0	1.0,1.0,1.0	1.0,1.0,0.889	0.037
ENSMUSG00000012296	Tjap1	17	-	46260879	46260909	46260094	46260202	46261135	46261202	0,0,0	71,44,43	1,1,0	60,48,64	179	149	1	1.0	0.0,0.0,0.0	0.014,0.017,0.0	-0.01
ENSMUSG00000012296	Tjap1	17	-	46264093	46264190	46263688	46263810	46264882	46264978	0,3,1	34,41,68	2,11,12	36,42,82	246	149	0.239055177254	1.0	0.0,0.042,0.009	0.033,0.137,0.081	-0.067
ENSMUSG00000012296	Tjap1	17	-	46264093	46264190	46263808	46263813	46264882	46264978	0,2,0	9,9,30	0,6,4	12,15,11	246	149	0.246818578635	1.0	0.0,0.119,0.0	0.0,0.195,0.18	-0.085
ENSMUSG00000012296	Tjap1	17	-	46264882	46264978	46263688	46263810	46271799	46271929	32,42,70	0,0,0	40,48,91	1,0,0	245	149	1	1.0	1.0,1.0,1.0	0.961,1.0,1.0	0.013
ENSMUSG00000012296	Tjap1	17	-	46264882	46264978	46263688	46263810	46282345	46282439	34,41,83	1,0,0	44,61,94	0,0,0	245	149	1	1.0	0.954,1.0,1.0	1.0,1.0,1.0	-0.015
ENSMUSG00000012296	Tjap1	17	-	46271799	46271929	46263688	46263810	46282345	46282439	16,14,16	1,0,0	23,23,36	0,0,0	279	149	1	1.0	0.895,1.0,1.0	1.0,1.0,1.0	-0.035
ENSMUSG00000012296	Tjap1	17	-	46271799	46271929	46264882	46264978	46280415	46280544	14,14,23	1,0,0	19,18,34	4,0,0	279	149	1	1.0	0.882,1.0,1.0	0.717,1.0,1.0	0.055
ENSMUSG00000012296	Tjap1	17	-	46271799	46271929	46264882	46264978	46282345	46282439	31,33,42	17,17,35	42,44,74	23,30,46	279	149	1	1.0	0.493,0.509,0.391	0.494,0.439,0.462	-0.001
ENSMUSG00000012296	Tjap1	17	-	46280415	46280544	46264882	46264978	46282345	46282439	1,0,0	17,17,35	4,2,0	23,30,46	278	149	1	1.0	0.031,0.0,0.0	0.085,0.034,0.0	-0.029
ENSMUSG00000012296	Tjap1	17	-	46280415	46280544	46271799	46271929	46282345	46282439	0,0,0	17,19,19	0,2,0	23,26,40	278	149	1	1.0	0.0,0.0,0.0	0.0,0.04,0.0	-0.013
ENSMUSG00000012296	Tjap1	17	-	46282345	46282439	46264882	46264978	46282959	46282997	17,16,35	1,2,0	23,29,45	0,0,3	243	149	1	1.0	0.912,0.831,1.0	1.0,1.0,0.902	-0.053
ENSMUSG00000012296	Tjap1	17	-	46282345	46282439	46271799	46271929	46282959	46282997	16,19,19	1,0,0	23,26,40	3,0,6	243	149	0.235724474265	1.0	0.907,1.0,1.0	0.825,1.0,0.803	0.093
ENSMUSG00000067148	Polr1c	17	-	46245615	46245748	46245030	46245150	46246106	46246214	256,244,260	0,0,1	357,315,345	0,0,0	282	149	1	1.0	1.0,1.0,0.993	1.0,1.0,1.0	-0.002
ENSMUSG00000067148	Polr1c	17	-	46245615	46245796	46245030	46245150	46246106	46246214	106,121,112	0,0,1	154,128,143	0,0,0	330	149	1	1.0	1.0,1.0,0.981	1.0,1.0,1.0	-0.006
ENSMUSG00000067148	Polr1c	17	-	46246106	46246214	46245261	46245748	46247728	46247800	286,246,256	0,0,1	379,330,387	3,0,0	257	149	1	1.0	1.0,1.0,0.993	0.987,1.0,1.0	0.002
ENSMUSG00000067148	Polr1c	17	-	46247728	46247800	46246106	46246214	46247894	46247967	174,165,165	0,0,1	253,201,264	0,0,0	221	149	1	1.0	1.0,1.0,0.991	1.0,1.0,1.0	-0.003
ENSMUSG00000067150	Xpo5	17	+	46222660	46222791	46221352	46221481	46225015	46225171	61,66,84	0,0,3	47,74,96	0,1,0	280	149	1	1.0	1.0,1.0,0.937	1.0,0.975,1.0	-0.013
ENSMUSG00000067150	Xpo5	17	+	46241416	46241554	46240814	46240922	46241725	46241890	89,136,119	0,0,2	158,90,173	0,0,2	287	149	1	1.0	1.0,1.0,0.969	1.0,1.0,0.978	-0.003
ENSMUSG00000024091	Vapa	17	-	65587043	65587166	65582579	65582753	65592290	65592371	1,6,5	329,370,356	10,6,11	324,291,391	272	149	1	1.0	0.002,0.009,0.008	0.017,0.011,0.015	-0.008
ENSMUSG00000024091	Vapa	17	-	65592290	65592371	65582579	65582753	65613219	65613555	158,176,165	0,2,1	146,133,182	0,0,3	230	149	1	1.0	1.0,0.983,0.991	1.0,1.0,0.975	-0.0
ENSMUSG00000024091	Vapa	17	-	65593439	65593543	65592290	65592371	65594901	65594970	751,852,846	0,0,0	787,735,1022	0,0,5	253	149	1	1.0	1.0,1.0,1.0	1.0,1.0,0.992	0.003
ENSMUSG00000024091	Vapa	17	-	65594901	65595054	65592290	65592371	65613219	65613555	612,606,579	0,3,0	740,554,818	0,0,0	302	149	1	1.0	1.0,0.99,1.0	1.0,1.0,1.0	-0.003
ENSMUSG00000023952	Gtpbp2	17	+	46163033	46163213	46161294	46161326	46163296	46163408	5,5,15	1,0,0	3,4,1	0,0,0	329	149	1	1.0	0.694,1.0,1.0	1.0,1.0,1.0	-0.102
ENSMUSG00000023952	Gtpbp2	17	+	46163033	46163213	46161294	46161326	46163482	46163509	9,11,22	148,159,163	16,14,4	161,158,203	329	149	1	1.0	0.027,0.03,0.058	0.043,0.039,0.009	0.008
ENSMUSG00000023952	Gtpbp2	17	+	46163296	46163408	46161048	46161326	46163482	46163505	1,0,0	148,159,163	0,0,0	161,158,203	261	149	1	1.0	0.004,0.0,0.0	0.0,0.0,0.0	0.001
ENSMUSG00000023952	Gtpbp2	17	+	46163296	46163408	46163033	46163213	46163482	46163505	0,0,1	4,6,8	0,1,1	13,11,4	261	149	1	1.0	0.0,0.0,0.067	0.0,0.049,0.125	-0.036
ENSMUSG00000023952	Gtpbp2	17	+	46163482	46163509	46161031	46161326	46164193	46164378	173,191,193	1,6,0	180,186,258	0,1,1	176	149	1	1.0	0.993,0.964,1.0	1.0,0.994,0.995	-0.011
ENSMUSG00000023952	Gtpbp2	17	+	46165777	46165997	46165454	46165629	46166310	46166446	357,353,384	5,0,5	470,347,502	2,3,0	369	149	1	1.0	0.966,1.0,0.969	0.99,0.979,1.0	-0.011
ENSMUSG00000023952	Gtpbp2	17	+	46167222	46167394	46166591	46166650	46167725	46167882	416,340,413	0,0,0	446,392,504	0,0,4	321	149	1	1.0	1.0,1.0,1.0	1.0,1.0,0.983	0.006
ENSMUSG00000023952	Gtpbp2	17	+	46167341	46167394	46166591	46166650	46167725	46167890	121,75,103	0,0,0	112,98,85	0,0,4	202	149	1	1.0	1.0,1.0,1.0	1.0,1.0,0.94	0.02
ENSMUSG00000034509	Mad2l1bp	17	-	46152778	46153041	46147386	46148284	46153442	46153553	167,219,199	0,0,0	205,223,301	1,0,0	412	149	1	1.0	1.0,1.0,1.0	0.987,1.0,1.0	0.004
ENSMUSG00000023967	Mrps18a	17	+	46124975	46125413	46122802	46122831	46125642	46125712	228,214,259	2,0,0	285,251,259	0,1,0	587	149	1	1.0	0.967,1.0,1.0	1.0,0.985,1.0	-0.006
ENSMUSG00000023967	Mrps18a	17	+	46125289	46125413	46122723	46122831	46125642	46125712	436,482,548	2,0,0	606,464,630	0,1,0	273	149	1	1.0	0.992,1.0,1.0	1.0,0.996,1.0	-0.001
ENSMUSG00000023951	Vegfa	17	-	46020990	46021122	46016992	46018879	46022276	46022348	158,170,193	8,2,5	129,137,159	2,0,3	281	149	1	1.0	0.913,0.978,0.953	0.972,1.0,0.966	-0.031
ENSMUSG00000023951	Vegfa	17	-	46020990	46021122	46016992	46018879	46024064	46024094	219,244,313	104,155,161	194,184,225	73,74,178	281	149	1	1.0	0.528,0.455,0.508	0.585,0.569,0.401	-0.021
ENSMUSG00000023951	Vegfa	17	-	46022276	46022348	46018857	46018879	46024064	46024094	8,2,4	104,155,161	4,5,4	73,74,178	221	149	1	1.0	0.049,0.009,0.016	0.036,0.044,0.015	-0.007
ENSMUSG00000023951	Vegfa	17	-	46022276	46022348	46020990	46021122	46024064	46024094	18,15,15	80,95,137	7,20,22	71,63,89	221	149	1	1.0	0.132,0.096,0.069	0.062,0.176,0.143	-0.028
ENSMUSG00000023951	Vegfa	17	-	46022294	46022348	46020990	46021122	46024064	46024094	0,1,0	80,95,137	2,5,1	71,63,89	203	149	1	1.0	0.0,0.008,0.0	0.02,0.055,0.008	-0.025
ENSMUSG00000023951	Vegfa	17	-	46028350	46028399	46025195	46025543	46031290	46031356	240,264,352	0,0,0	172,198,319	0,0,1	198	149	1	1.0	1.0,1.0,1.0	1.0,1.0,0.996	0.001
ENSMUSG00000023939	Mrpl14	17	+	45696718	45696956	45695481	45695572	45698047	45698178	19,14,25	437,511,424	28,19,28	582,412,617	387	149	1	1.0	0.016,0.01,0.022	0.018,0.017,0.017	-0.001
ENSMUSG00000036026	Tmem63b	17	-	45663506	45663669	45662862	45662968	45664743	45664809	120,145,113	4,0,10	119,141,193	3,2,10	312	149	1	1.0	0.935,1.0,0.844	0.95,0.971,0.902	-0.015
ENSMUSG00000023942	Slc29a1	17	-	45586093	45586305	45585199	45585782	45587227	45587313	899,1028,1193	0,0,3	1191,1028,1543	6,0,2	361	149	1	1.0	1.0,1.0,0.994	0.988,1.0,0.997	0.003
ENSMUSG00000023942	Slc29a1	17	-	45587227	45587313	45586093	45586305	45588288	45588386	190,219,267	1,0,0	248,210,339	0,0,0	235	149	1	1.0	0.992,1.0,1.0	1.0,1.0,1.0	-0.003
ENSMUSG00000023942	Slc29a1	17	-	45587561	45587670	45587227	45587313	45588288	45588386	582,666,835	0,0,0	784,632,1048	2,0,0	258	149	1	1.0	1.0,1.0,1.0	0.996,1.0,1.0	0.001
ENSMUSG00000023942	Slc29a1	17	-	45588288	45588386	45587561	45587670	45589001	45589074	455,470,578	0,0,0	503,480,824	0,2,0	247	149	1	1.0	1.0,1.0,1.0	1.0,0.993,1.0	0.002
ENSMUSG00000023942	Slc29a1	17	-	45589413	45589548	45589207	45589305	45589680	45589820	565,686,922	0,0,0	705,651,1022	1,0,0	284	149	1	1.0	1.0,1.0,1.0	0.997,1.0,1.0	0.001
ENSMUSG00000023942	Slc29a1	17	-	45592178	45592257	45590256	45590338	45593331	45593634	112,141,189	1,0,0	139,125,187	2,3,0	228	149	1	1.0	0.987,1.0,1.0	0.978,0.965,1.0	0.015
ENSMUSG00000023942	Slc29a1	17	-	45592178	45592261	45590256	45590338	45593331	45593432	235,302,360	1,0,0	283,237,439	2,3,0	232	149	1	1.0	0.993,1.0,1.0	0.989,0.981,1.0	0.008
ENSMUSG00000023942	Slc29a1	17	-	45592178	45592261	45590256	45590338	45595481	45595502	171,220,325	9,9,4	223,184,282	2,10,6	232	149	1	1.0	0.924,0.94,0.981	0.986,0.922,0.968	-0.01
ENSMUSG00000023942	Slc29a1	17	-	45592178	45592261	45590256	45590338	45599472	45599603	124,154,203	0,0,0	146,132,197	0,0,2	232	149	1	1.0	1.0,1.0,1.0	1.0,1.0,0.984	0.005
ENSMUSG00000023942	Slc29a1	17	-	45592178	45592343	45590256	45590338	45595481	45595502	123,153,211	9,9,4	150,134,199	2,10,6	314	149	1	1.0	0.866,0.89,0.962	0.973,0.864,0.94	-0.02
ENSMUSG00000023942	Slc29a1	17	-	45593331	45593432	45590256	45590338	45595481	45595515	32,28,25	9,9,4	62,32,53	2,10,6	250	149	0.265784184308	1.0	0.679,0.65,0.788	0.949,0.656,0.84	-0.109
ENSMUSG00000023942	Slc29a1	17	-	45593331	45593432	45590256	45590338	45599472	45599604	2,0,0	0,0,0	3,1,3	0,0,2	250	149	1	1.0	1.0,NA,NA	1.0,1.0,0.472	0.176
ENSMUSG00000023942	Slc29a1	17	-	45593331	45593432	45592178	45592261	45595481	45595515	146,167,176	51,68,122	197,131,287	80,52,85	250	149	0.699625549285	1.0	0.63,0.594,0.462	0.595,0.6,0.668	-0.059
ENSMUSG00000023942	Slc29a1	17	-	45593331	45593432	45592178	45592261	45595794	45595852	77,93,113	0,0,1	83,73,147	0,0,1	250	149	1	1.0	1.0,1.0,0.985	1.0,1.0,0.989	-0.001
ENSMUSG00000023942	Slc29a1	17	-	45593331	45593432	45592178	45592261	45599472	45599604	79,85,113	4,2,0	85,72,149	3,0,0	250	149	1	1.0	0.922,0.962,1.0	0.944,1.0,1.0	-0.02
ENSMUSG00000023942	Slc29a1	17	-	45593331	45593563	45592178	45592261	45595481	45595541	83,97,125	51,68,122	88,77,157	80,52,85	381	149	1	1.0	0.389,0.358,0.286	0.301,0.367,0.419	-0.018
ENSMUSG00000023947	Nfkbie	17	+	45559207	45559430	45558494	45558597	45560123	45560212	77,105,102	0,2,0	116,74,142	0,0,1	372	149	1	1.0	1.0,0.955,1.0	1.0,1.0,0.983	-0.009
ENSMUSG00000023947	Nfkbie	17	+	45559207	45559430	45558494	45558597	45560407	45560647	43,63,70	0,0,0	59,48,103	1,0,0	372	149	1	1.0	1.0,1.0,1.0	0.959,1.0,1.0	0.014
ENSMUSG00000023947	Nfkbie	17	+	45560123	45560212	45558494	45558597	45560407	45560647	28,25,19	0,0,0	18,8,21	1,0,0	238	149	1	1.0	1.0,1.0,1.0	0.918,1.0,1.0	0.027
ENSMUSG00000023947	Nfkbie	17	+	45560123	45560212	45558494	45559430	45560407	45560647	63,65,51	1,0,0	75,34,59	0,0,0	238	149	1	1.0	0.975,1.0,1.0	1.0,1.0,1.0	-0.008
ENSMUSG00000023938	Aars2	17	+	45514491	45514637	45509395	45509540	45514784	45514893	21,38,32	0,0,0	31,28,44	2,0,0	295	149	1	1.0	1.0,1.0,1.0	0.887,1.0,1.0	0.038
ENSMUSG00000023938	Aars2	17	+	45517911	45518021	45517692	45517830	45518149	45518258	32,26,44	1,3,3	44,20,43	1,2,3	259	149	1	1.0	0.948,0.833,0.894	0.962,0.852,0.892	-0.01
ENSMUSG00000023938	Aars2	17	+	45519703	45519814	45519512	45519596	45520285	45520843	12,45,34	0,0,0	36,31,35	2,0,0	260	149	1	1.0	1.0,1.0,1.0	0.912,1.0,1.0	0.029
ENSMUSG00000023932	Cdc5l	17	-	45424500	45424600	45419600	45419819	45425851	45425979	149,167,137	0,0,0	73,119,313	4,0,0	249	149	1	1.0	1.0,1.0,1.0	0.916,1.0,1.0	0.028
ENSMUSG00000023961	Enpp4	17	-	44101310	44101481	44096307	44099677	44101806	44102664	7,13,2	1,0,0	10,7,16	0,0,0	320	149	1	1.0	0.765,1.0,1.0	1.0,1.0,1.0	-0.078
ENSMUSG00000056492	Adgrf5	17	+	43439675	43439795	43437515	43437686	43439950	43440160	1,6,7	0,0,0	3,9,23	0,0,3	269	149	1	1.0	1.0,1.0,1.0	1.0,1.0,0.809	0.064
ENSMUSG00000003208	Yju2	17	+	55966507	55966637	55965168	55965289	55967527	55968285	51,79,89	0,8,0	116,86,99	9,2,7	279	149	0.841225026766	1.0	1.0,0.841,1.0	0.873,0.958,0.883	0.042
ENSMUSG00000016206	H2-M3	17	+	37270521	37270791	37270219	37270334	37273718	37273751	376,366,361	0,0,0	356,398,574	0,0,6	419	149	1	1.0	1.0,1.0,1.0	1.0,1.0,0.971	0.01
ENSMUSG00000016206	H2-M3	17	+	37270997	37271273	37270521	37270791	37272268	37272544	349,350,356	0,1,0	446,304,464	0,0,9	425	149	1	1.0	1.0,0.992,1.0	1.0,1.0,0.948	0.015
ENSMUSG00000016206	H2-M3	17	+	37270997	37271273	37270521	37270791	37273718	37273751	207,232,221	0,1,0	287,208,290	0,0,0	425	149	1	1.0	1.0,0.988,1.0	1.0,1.0,1.0	-0.004
ENSMUSG00000016206	H2-M3	17	+	37272647	37272752	37270219	37270334	37273718	37273751	80,75,84	0,0,0	125,97,102	0,0,6	254	149	1	1.0	1.0,1.0,1.0	1.0,1.0,0.909	0.03
ENSMUSG00000036398	Ppp1r11	17	-	36949876	36949985	36948355	36949554	36951422	36951508	538,619,560	0,0,0	726,647,835	1,0,0	258	149	1	1.0	1.0,1.0,1.0	0.998,1.0,1.0	0.001
ENSMUSG00000024457	Trim26	17	+	36837464	36837572	36837140	36837264	36850655	36851128	81,57,108	0,1,0	112,99,144	7,0,0	257	149	1	1.0	1.0,0.971,1.0	0.903,1.0,1.0	0.023
ENSMUSG00000024457	Trim26	17	+	36837496	36837572	36837140	36837264	36850655	36851128	97,53,106	0,1,0	120,109,144	7,0,0	225	149	1	1.0	1.0,0.972,1.0	0.919,1.0,1.0	0.018
ENSMUSG00000024457	Trim26	17	+	36854283	36854301	36852462	36852693	36856201	36856224	0,26,73	12,40,41	64,62,103	33,36,48	167	149	0.0364462828333	1.0	0.0,0.367,0.614	0.634,0.606,0.657	-0.305
ENSMUSG00000024457	Trim26	17	+	36856201	36856224	36852501	36852693	36856655	36856771	14,52,54	4,1,3	50,57,65	1,0,0	172	149	1	1.0	0.752,0.978,0.94	0.977,1.0,1.0	-0.102
ENSMUSG00000045409	Trim39	17	-	36267701	36267992	36267124	36267220	36268608	36268752	0,0,1	24,18,13	0,0,1	22,31,29	440	149	1	1.0	0.0,0.0,0.025	0.0,0.0,0.012	0.004
ENSMUSG00000024446	Rpp21	17	-	36255943	36256069	36255644	36255798	36257441	36257524	296,353,301	0,0,0	486,333,416	0,1,5	275	149	1	1.0	1.0,1.0,1.0	1.0,0.994,0.978	0.009
ENSMUSG00000024446	Rpp21	17	-	36257441	36257524	36255943	36256069	36257782	36257856	104,103,104	2,1,0	162,119,123	4,0,0	232	149	1	1.0	0.971,0.985,1.0	0.963,1.0,1.0	-0.002
ENSMUSG00000024446	Rpp21	17	-	36257441	36257706	36255943	36256069	36257782	36257855	157,145,135	2,1,0	204,172,216	4,0,0	414	149	1	1.0	0.966,0.981,1.0	0.948,1.0,1.0	-0.0
ENSMUSG00000024446	Rpp21	17	-	36257605	36257706	36257441	36257524	36257782	36258069	277,305,268	13,12,18	413,288,406	31,19,19	250	149	1	1.0	0.927,0.938,0.899	0.888,0.9,0.927	0.016
ENSMUSG00000073405	H2-T-ps	17	-	36109409	36109439	36109233	36109270	36109616	36109732	12,8,5	0,0,0	19,5,13	0,0,1	179	149	1	1.0	1.0,1.0,1.0	1.0,1.0,0.915	0.028
ENSMUSG00000053835	H2-T24	17	-	36014556	36014696	36005694	36006789	36014799	36015075	5,9,9	3,0,4	22,13,37	0,0,2	289	149	0.0192015263094	1.0	0.462,1.0,0.537	1.0,1.0,0.905	-0.302
ENSMUSG00000053835	H2-T24	17	-	36014556	36014696	36005694	36006789	36017240	36017537	2,2,6	10,15,11	1,7,16	30,14,29	289	149	1	1.0	0.093,0.064,0.219	0.017,0.205,0.221	-0.022
ENSMUSG00000053835	H2-T24	17	-	36014799	36015075	36005694	36006789	36015383	36015656	29,31,21	0,1,2	58,35,55	0,0,0	425	149	1	1.0	1.0,0.916,0.786	1.0,1.0,1.0	-0.099
ENSMUSG00000053835	H2-T24	17	-	36015383	36015656	36005694	36006789	36017240	36017537	32,18,35	10,15,11	45,29,36	30,14,29	422	149	0.519082222037	1.0	0.53,0.298,0.529	0.346,0.422,0.305	0.095
ENSMUSG00000024436	Mrps18b	17	-	35911418	35911478	35910378	35910956	35912337	35912404	140,181,158	0,2,0	201,158,200	1,0,0	209	149	1	1.0	1.0,0.985,1.0	0.993,1.0,1.0	-0.003
ENSMUSG00000024436	Mrps18b	17	-	35911418	35911478	35910378	35910956	35914333	35914402	34,48,46	1,0,0	66,53,57	0,1,1	209	149	1	1.0	0.96,1.0,1.0	1.0,0.974,0.976	0.003
ENSMUSG00000024436	Mrps18b	17	-	35912337	35912404	35910378	35910956	35914333	35914402	53,69,53	1,0,0	78,51,74	0,1,1	216	149	1	1.0	0.973,1.0,1.0	1.0,0.972,0.981	0.007
ENSMUSG00000024436	Mrps18b	17	-	35912337	35912404	35911418	35911478	35914333	35914402	162,208,165	3,10,0	217,156,227	5,0,10	216	149	1	1.0	0.974,0.935,1.0	0.968,1.0,0.94	0.0
ENSMUSG00000024426	Atat1	17	-	35898256	35898299	35897594	35897915	35898387	35898467	17,5,26	0,0,2	17,14,21	0,2,3	192	149	1	1.0	1.0,1.0,0.91	1.0,0.845,0.845	0.073
ENSMUSG00000024426	Atat1	17	-	35898256	35898299	35897594	35897915	35901367	35901611	4,1,6	0,0,0	6,7,5	2,0,0	192	149	1	1.0	1.0,1.0,1.0	0.7,1.0,1.0	0.1
ENSMUSG00000024426	Atat1	17	-	35898256	35898350	35897611	35897915	35901367	35901611	8,7,15	0,0,0	8,12,10	2,0,0	243	149	1	1.0	1.0,1.0,1.0	0.71,1.0,1.0	0.097
ENSMUSG00000024426	Atat1	17	-	35898387	35898467	35897594	35897915	35901367	35901611	11,0,20	0,0,0	5,5,15	2,0,0	229	149	1	1.0	1.0,NA,1.0	0.619,1.0,1.0	0.127
ENSMUSG00000024426	Atat1	17	-	35898387	35898467	35898256	35898299	35901367	35901611	25,7,38	0,0,1	17,11,27	0,0,0	229	149	1	1.0	1.0,1.0,0.961	1.0,1.0,1.0	-0.013
ENSMUSG00000024426	Atat1	17	-	35901982	35902054	35901367	35901611	35904107	35904176	26,31,14	0,0,0	22,16,34	0,1,0	221	149	1	1.0	1.0,1.0,1.0	1.0,0.915,1.0	0.028
ENSMUSG00000024426	Atat1	17	-	35901982	35902054	35901367	35901611	35904289	35904335	16,35,12	0,0,2	20,11,43	0,0,0	221	149	1	1.0	1.0,1.0,0.802	1.0,1.0,1.0	-0.066
ENSMUSG00000024426	Atat1	17	-	35902355	35902438	35901982	35902054	35904107	35904176	8,13,3	12,12,7	6,8,9	9,8,9	232	149	0.927372729947	1.0	0.3,0.41,0.216	0.3,0.391,0.391	-0.052
ENSMUSG00000024426	Atat1	17	-	35902355	35902438	35901982	35902054	35904289	35904335	1,8,6	2,16,5	8,7,15	7,3,18	232	149	0.418752195422	1.0	0.243,0.243,0.435	0.423,0.6,0.349	-0.15
ENSMUSG00000024426	Atat1	17	-	35904107	35904176	35901367	35901611	35904289	35904327	11,12,13	0,0,2	0,10,8	0,0,0	218	149	1	1.0	1.0,1.0,0.816	NA,1.0,1.0	-0.061
ENSMUSG00000024426	Atat1	17	-	35904107	35904176	35901982	35902054	35904289	35904327	23,24,20	2,16,5	9,17,17	7,3,18	218	149	0.363482323123	1.0	0.887,0.506,0.732	0.468,0.795,0.392	0.157
ENSMUSG00000024426	Atat1	17	-	35904107	35904176	35902355	35902438	35904289	35904327	18,21,16	0,4,6	2,11,10	4,1,8	218	149	0.157660620132	1.0	1.0,0.782,0.646	0.255,0.883,0.461	0.276
ENSMUSG00000024426	Atat1	17	-	35904289	35904335	35902355	35902438	35908562	35908664	3,12,14	0,1,0	12,6,16	0,0,0	195	149	1	1.0	1.0,0.902,1.0	1.0,1.0,1.0	-0.033
ENSMUSG00000024422	Dhx16	17	+	35890914	35891088	35889438	35889600	35892418	35892625	265,243,341	3,2,5	461,320,382	2,1,0	323	149	1	1.0	0.976,0.982,0.969	0.991,0.993,1.0	-0.019
ENSMUSG00000059791	Nrm	17	+	35863438	35863635	35861317	35861517	35864111	35864288	127,121,93	0,0,4	175,136,157	0,0,0	346	149	1	1.0	1.0,1.0,0.909	1.0,1.0,1.0	-0.03
ENSMUSG00000059791	Nrm	17	+	35863438	35863635	35861317	35861517	35864510	35865402	86,65,52	0,1,0	100,92,100	4,0,0	346	149	1	1.0	1.0,0.966,1.0	0.915,1.0,1.0	0.017
ENSMUSG00000059791	Nrm	17	+	35864111	35864288	35861485	35861517	35864510	35864603	47,61,58	0,1,0	113,54,100	4,0,0	326	149	1	1.0	1.0,0.965,1.0	0.928,1.0,1.0	0.012
ENSMUSG00000059791	Nrm	17	+	35864111	35864288	35863438	35863635	35864510	35864603	89,118,95	0,0,0	189,98,159	0,0,1	326	149	1	1.0	1.0,1.0,1.0	1.0,1.0,0.986	0.005
ENSMUSG00000042211	Fbxo38	18	-	62506603	62506749	62505937	62506041	62507833	62508000	169,172,193	0,0,0	241,164,212	0,0,1	295	149	1	1.0	1.0,1.0,1.0	1.0,1.0,0.991	0.003
ENSMUSG00000042211	Fbxo38	18	-	62506603	62506749	62505937	62506041	62510709	62510812	81,97,115	0,0,0	128,78,102	0,0,2	295	149	1	1.0	1.0,1.0,1.0	1.0,1.0,0.963	0.012
ENSMUSG00000042211	Fbxo38	18	-	62507833	62508000	62505937	62506041	62510709	62510812	70,66,65	0,0,0	68,53,123	0,0,2	316	149	1	1.0	1.0,1.0,1.0	1.0,1.0,0.967	0.011
ENSMUSG00000042211	Fbxo38	18	-	62507833	62508000	62506603	62506749	62510709	62510812	158,140,144	0,0,1	179,139,231	0,0,1	316	149	1	1.0	1.0,1.0,0.985	1.0,1.0,0.991	-0.002
ENSMUSG00000042211	Fbxo38	18	-	62514794	62515544	62511013	62511114	62516963	62517143	359,396,411	0,0,1	427,360,522	2,1,1	899	149	1	1.0	1.0,1.0,0.986	0.973,0.984,0.989	0.013
ENSMUSG00000042211	Fbxo38	18	-	62520682	62520825	62519753	62519967	62522349	62522520	115,114,124	0,0,0	127,125,182	0,0,2	292	149	1	1.0	1.0,1.0,1.0	1.0,1.0,0.979	0.007
ENSMUSG00000042211	Fbxo38	18	-	62522349	62522520	62520682	62520825	62526131	62526262	126,87,158	0,0,0	123,122,177	2,0,0	320	149	1	1.0	1.0,1.0,1.0	0.966,1.0,1.0	0.011
ENSMUSG00000042211	Fbxo38	18	-	62530688	62530826	62529551	62529689	62533508	62533674	110,105,109	0,0,0	92,104,159	0,6,0	287	149	1	1.0	1.0,1.0,1.0	1.0,0.9,1.0	0.033
ENSMUSG00000042211	Fbxo38	18	-	62533508	62533674	62529551	62529689	62533900	62534064	58,38,63	0,0,0	62,66,75	0,1,0	315	149	1	1.0	1.0,1.0,1.0	1.0,0.969,1.0	0.01
ENSMUSG00000060550	H2-Q7	17	+	35442266	35442542	35439908	35440184	35442677	35442727	9,10,8	0,0,0	10,11,35	0,0,1	425	149	1	1.0	1.0,1.0,1.0	1.0,1.0,0.925	0.025
ENSMUSG00000060550	H2-Q7	17	+	35442266	35442551	35439908	35440184	35442677	35442794	16,13,13	0,0,0	18,15,41	0,0,1	434	149	1	1.0	1.0,1.0,1.0	1.0,1.0,0.934	0.022
ENSMUSG00000060550	H2-Q7	17	+	35442266	35442551	35439908	35440184	35442966	35442999	13,10,11	4,9,14	11,11,38	11,2,0	434	149	0.0522316815733	1.0	0.527,0.276,0.212	0.256,0.654,1.0	-0.298
ENSMUSG00000060550	H2-Q7	17	+	35442677	35442794	35439908	35440184	35442966	35442999	1,0,3	4,9,14	4,0,2	11,2,0	266	149	1	1.0	0.123,0.0,0.107	0.169,0.0,1.0	-0.313
ENSMUSG00000060550	H2-Q7	17	+	35442677	35442794	35442266	35442551	35442966	35442999	3,3,6	0,0,1	12,4,6	1,0,2	266	149	1	1.0	1.0,1.0,0.771	0.87,1.0,0.627	0.091
ENSMUSG00000024403	Atp6v1g2	17	+	35235487	35235558	35235087	35235258	35237116	35237217	5,21,5	0,0,0	5,1,10	0,0,1	220	149	1	1.0	1.0,1.0,1.0	1.0,1.0,0.871	0.043
ENSMUSG00000024401	Tnf	17	-	35200857	35200905	35199380	35200563	35201083	35201138	66,66,104	1,0,0	120,89,174	1,0,0	197	149	1	1.0	0.98,1.0,1.0	0.989,1.0,1.0	-0.003
ENSMUSG00000024401	Tnf	17	-	35201083	35201138	35200857	35200905	35201654	35202004	67,70,108	0,1,0	122,103,152	6,0,9	204	149	1	1.0	1.0,0.981,1.0	0.937,1.0,0.925	0.04
ENSMUSG00000092417	Gpank1	17	+	35122228	35122460	35121454	35121550	35123052	35123301	3,4,1	6,10,21	4,13,16	17,21,18	381	149	0.122540820618	1.0	0.164,0.135,0.018	0.084,0.195,0.258	-0.073
ENSMUSG00000024387	Csnk2b	17	-	35117695	35117885	35116195	35116425	35117995	35118071	1273,1422,1370	0,0,2	2048,1465,1939	1,0,0	339	149	1	1.0	1.0,1.0,0.997	0.999,1.0,1.0	-0.001
ENSMUSG00000024387	Csnk2b	17	-	35117695	35117922	35116199	35116425	35117995	35118071	745,826,837	0,0,2	1205,824,1030	1,0,0	376	149	1	1.0	1.0,1.0,0.994	0.998,1.0,1.0	-0.001
ENSMUSG00000024387	Csnk2b	17	-	35117995	35118071	35116195	35116425	35118458	35118574	256,287,302	0,0,1	400,302,447	0,1,0	225	149	1	1.0	1.0,1.0,0.995	1.0,0.995,1.0	0.0
ENSMUSG00000024387	Csnk2b	17	-	35121310	35121511	35120444	35120527	35121793	35121998	0,0,0	1,0,0	2,1,1	0,0,0	350	149	1	1.0	0.0,NA,NA	1.0,1.0,1.0	-1.0
ENSMUSG00000034923	Ly6g6f	17	-	35081059	35081221	35080846	35080913	35082827	35083091	8,2,20	0,0,0	13,8,16	1,0,0	311	149	1	1.0	1.0,1.0,1.0	0.862,1.0,1.0	0.046
ENSMUSG00000025208	Mrpl43	19	-	45006062	45006169	45005013	45005940	45006263	45006442	450,465,448	0,0,1	562,440,627	0,0,0	256	149	1	1.0	1.0,1.0,0.996	1.0,1.0,1.0	-0.001
ENSMUSG00000061207	Stk19	17	-	34824513	34824661	34823992	34824324	34824750	34824848	271,276,274	10,5,13	323,283,291	10,13,29	297	149	1	1.0	0.931,0.965,0.914	0.942,0.916,0.834	0.039
ENSMUSG00000061207	Stk19	17	-	34824581	34824661	34824223	34824324	34824750	34824848	54,55,49	10,5,13	81,68,70	10,13,29	229	149	0.96001890468	1.0	0.778,0.877,0.71	0.841,0.773,0.611	0.047
ENSMUSG00000061207	Stk19	17	-	34832012	34832152	34824750	34824848	34836429	34836465	127,111,106	6,6,6	169,105,164	15,2,6	289	149	1	1.0	0.916,0.905,0.901	0.853,0.964,0.934	-0.01
ENSMUSG00000061207	Stk19	17	-	34832445	34832541	34831768	34832152	34836429	34836465	285,290,276	1,0,1	355,246,421	0,0,0	245	149	1	1.0	0.994,1.0,0.994	1.0,1.0,1.0	-0.004
ENSMUSG00000018820	Zfyve27	19	+	42177388	42177459	42171545	42171743	42179288	42179490	144,117,147	0,2,0	111,109,194	0,2,1	220	149	1	1.0	1.0,0.975,1.0	1.0,0.974,0.992	0.003
ENSMUSG00000018820	Zfyve27	19	+	42179288	42179490	42171545	42171743	42181501	42181597	165,177,186	0,1,1	112,138,162	0,0,0	351	149	1	1.0	1.0,0.987,0.987	1.0,1.0,1.0	-0.009
ENSMUSG00000018820	Zfyve27	19	+	42181501	42181597	42179288	42179490	42182658	42182771	181,180,198	0,0,1	126,135,206	0,0,2	245	149	1	1.0	1.0,1.0,0.992	1.0,1.0,0.984	0.003
ENSMUSG00000018820	Zfyve27	19	+	42181501	42181597	42179288	42179490	42183427	42183564	72,85,101	0,0,0	64,76,107	0,0,1	245	149	1	1.0	1.0,1.0,1.0	1.0,1.0,0.985	0.005
ENSMUSG00000018820	Zfyve27	19	+	42182658	42182771	42179288	42179490	42183427	42183564	49,58,45	0,0,0	54,46,90	0,0,1	262	149	1	1.0	1.0,1.0,1.0	1.0,1.0,0.981	0.006
ENSMUSG00000018820	Zfyve27	19	+	42182658	42182771	42179288	42179490	42184117	42184159	0,0,1	1,0,0	0,0,3	0,0,2	262	149	1	1.0	0.0,NA,1.0	NA,NA,0.46	0.04
ENSMUSG00000018820	Zfyve27	19	+	42182658	42182771	42181501	42181597	42183427	42183564	157,153,142	0,0,2	116,105,188	0,0,2	262	149	1	1.0	1.0,1.0,0.976	1.0,1.0,0.982	-0.002
ENSMUSG00000018820	Zfyve27	19	+	42183427	42183564	42179288	42179490	42184117	42184159	87,75,94	1,0,0	101,73,140	0,0,2	286	149	1	1.0	0.978,1.0,1.0	1.0,1.0,0.973	0.002
ENSMUSG00000018820	Zfyve27	19	+	42183427	42183564	42182658	42182771	42184117	42184159	162,153,169	0,0,0	170,135,252	0,0,1	286	149	1	1.0	1.0,1.0,1.0	1.0,1.0,0.992	0.003
ENSMUSG00000018820	Zfyve27	19	+	42189196	42189243	42185334	42185949	42189521	42189603	99,75,88	3,8,0	105,99,135	0,0,7	196	149	1	1.0	0.962,0.877,1.0	1.0,1.0,0.936	-0.032
ENSMUSG00000015461	Atf6b	17	+	34647659	34647739	34647145	34647316	34648218	34648297	487,375,550	0,0,0	559,453,636	0,0,1	229	149	1	1.0	1.0,1.0,1.0	1.0,1.0,0.998	0.001
ENSMUSG00000015461	Atf6b	17	+	34650719	34650851	34650499	34650635	34650985	34651119	349,363,420	0,0,0	442,287,474	0,2,0	281	149	1	1.0	1.0,1.0,1.0	1.0,0.987,1.0	0.004
ENSMUSG00000015474	Ppt2	17	-	34625636	34625744	34623030	34623114	34625835	34625931	787,783,818	9,4,18	893,783,1086	37,24,21	257	149	1	1.0	0.981,0.991,0.963	0.933,0.95,0.968	0.028
ENSMUSG00000015474	Ppt2	17	-	34625835	34625931	34623030	34623114	34626458	34626612	260,234,266	1,1,1	304,261,349	2,0,0	245	149	1	1.0	0.994,0.993,0.994	0.989,1.0,1.0	-0.003
ENSMUSG00000015474	Ppt2	17	-	34626458	34626612	34623030	34623114	34628117	34628510	34,13,10	0,0,6	12,9,21	8,0,4	303	149	0.236646894506	1.0	1.0,1.0,0.45	0.425,1.0,0.721	0.101
ENSMUSG00000015474	Ppt2	17	-	34626804	34626995	34626458	34626612	34628117	34628510	796,809,791	12,2,0	997,674,1176	6,1,0	340	149	1	1.0	0.967,0.994,1.0	0.986,0.997,1.0	-0.007
ENSMUSG00000015452	Ager	17	+	34598729	34598794	34598379	34598572	34598896	34598984	5,5,2	0,0,0	3,8,12	0,0,1	214	149	1	1.0	1.0,1.0,1.0	1.0,1.0,0.893	0.036
ENSMUSG00000015452	Ager	17	+	34599345	34599476	34599075	34599255	34599995	34600043	2,7,5	0,0,0	8,8,5	5,0,6	280	149	0.00181812524032	0.503309012956	1.0,1.0,1.0	0.46,1.0,0.307	0.411
ENSMUSG00000015452	Ager	17	+	34600350	34600377	34599995	34600137	34600494	34600621	0,0,1	2,0,0	4,1,0	0,0,0	176	149	1	1.0	0.0,NA,1.0	1.0,1.0,NA	-0.5
ENSMUSG00000034673	Pbx2	17	+	34595264	34595353	34594800	34594954	34595627	34595714	251,266,299	2,0,0	251,272,379	0,4,0	238	149	1	1.0	0.987,1.0,1.0	1.0,0.977,1.0	0.003
ENSMUSG00000024462	Gabbr1	17	+	37049652	37049797	37048577	37048606	37050998	37051127	0,0,1	0,1,0	0,2,0	0,0,0	294	149	1	1.0	NA,0.0,1.0	NA,1.0,NA	-0.5
ENSMUSG00000060586	H2-Eb1	17	+	34314169	34314451	34309590	34309860	34315042	34315153	1255,1237,1690	1,0,2	1798,1431,2790	0,2,5	431	149	1	1.0	0.998,1.0,0.997	1.0,0.996,0.995	0.001
ENSMUSG00000024338	Psmb8	17	+	34199232	34199380	34197789	34198545	34199570	34199682	1125,1171,1221	2,3,4	1586,1253,1704	0,0,3	297	149	1	1.0	0.996,0.995,0.994	1.0,1.0,0.997	-0.004
ENSMUSG00000024338	Psmb8	17	+	34200140	34200270	34199570	34199682	34200710	34200915	1063,1119,1161	1,1,0	1456,1062,1458	2,2,0	279	149	1	1.0	0.998,0.998,1.0	0.997,0.996,1.0	0.001
ENSMUSG00000079547	H2-DMb1	17	+	34155432	34155714	34153071	34153453	34157245	34157530	680,780,786	0,0,0	1126,794,1337	0,0,3	431	149	1	1.0	1.0,1.0,1.0	1.0,1.0,0.994	0.002
ENSMUSG00000024325	Ring1	17	-	34024288	34024418	34023292	34023453	34024509	34024680	185,205,213	0,1,0	283,194,322	1,0,2	279	149	1	1.0	1.0,0.991,1.0	0.993,1.0,0.989	0.003
ENSMUSG00000061232	H2-K1	17	-	33996615	33996654	33996052	33996503	33996826	33996859	3263,3643,3979	4,11,4	4300,3128,5035	5,5,11	188	149	1	1.0	0.998,0.996,0.999	0.999,0.998,0.997	-0.0
ENSMUSG00000061232	H2-K1	17	-	33996615	33996654	33996052	33996503	33997037	33997157	836,899,933	1,2,2	1044,810,1231	0,0,11	188	149	1	1.0	0.998,0.997,0.997	1.0,1.0,0.989	0.001
ENSMUSG00000061232	H2-K1	17	-	33996826	33996859	33996052	33996503	33997037	33997157	706,738,752	1,2,2	916,618,1073	0,0,11	182	149	1	1.0	0.998,0.997,0.997	1.0,1.0,0.988	0.001
ENSMUSG00000061232	H2-K1	17	-	33996826	33996859	33996615	33996654	33997037	33997157	3231,3573,3941	9,13,6	4318,3045,5004	0,18,7	182	149	1	1.0	0.997,0.996,0.998	1.0,0.993,0.998	0.0
ENSMUSG00000061232	H2-K1	17	-	33999270	33999546	33997284	33997560	33999733	34000003	9677,11053,11861	0,0,5	13128,9739,15398	0,2,0	425	149	1	1.0	1.0,1.0,0.999	1.0,0.999,1.0	0.0
ENSMUSG00000024309	Pfdn6	17	-	33939538	33939663	33938820	33939111	33939747	33939818	418,472,497	1,0,2	753,428,720	2,0,1	274	149	1	1.0	0.996,1.0,0.993	0.995,1.0,0.997	-0.001
ENSMUSG00000024309	Pfdn6	17	-	33940023	33940105	33939747	33939818	33940296	33940330	127,127,155	0,3,1	222,143,231	0,0,3	231	149	1	1.0	1.0,0.965,0.99	1.0,1.0,0.98	-0.008
ENSMUSG00000024309	Pfdn6	17	-	33940023	33940165	33939747	33939818	33940296	33940325	279,277,310	0,3,1	437,300,461	0,0,3	291	149	1	1.0	1.0,0.979,0.994	1.0,1.0,0.987	-0.005
ENSMUSG00000079553	Kifc1	17	-	33881987	33882061	33881428	33881504	33882156	33882447	118,98,132	0,3,0	185,174,121	0,0,0	223	149	1	1.0	1.0,0.956,1.0	1.0,1.0,1.0	-0.015
ENSMUSG00000079553	Kifc1	17	-	33882156	33882447	33881428	33881504	33883098	33883878	108,136,106	0,0,1	169,183,146	4,0,0	440	149	1	1.0	1.0,1.0,0.973	0.935,1.0,1.0	0.013
ENSMUSG00000079553	Kifc1	17	-	33885848	33885902	33884588	33885218	33886575	33886675	81,48,71	2,2,0	105,75,93	2,2,2	203	149	1	1.0	0.967,0.946,1.0	0.975,0.965,0.972	0.0
ENSMUSG00000041881	Ndufa7	17	+	33825600	33825650	33824590	33824680	33829666	33829816	521,519,605	38,39,36	817,586,869	55,15,45	199	149	1	1.0	0.911,0.909,0.926	0.918,0.967,0.935	-0.025
ENSMUSG00000042099	Kank3	17	+	33818525	33818625	33817193	33818444	33818799	33818997	37,25,58	0,0,0	41,34,61	1,2,2	249	149	1	1.0	1.0,1.0,1.0	0.961,0.91,0.948	0.06
ENSMUSG00000042099	Kank3	17	+	33819091	33819179	33818799	33818997	33819779	33819996	37,62,45	0,0,2	54,65,87	0,0,0	237	149	1	1.0	1.0,1.0,0.934	1.0,1.0,1.0	-0.022
ENSMUSG00000077450	Rab11b	17	-	33749781	33749902	33748866	33749060	33760222	33760306	373,376,352	0,0,0	428,320,552	6,0,3	270	149	1	1.0	1.0,1.0,1.0	0.975,1.0,0.99	0.012
ENSMUSG00000077450	Rab11b	17	-	33749781	33749919	33748957	33749060	33760222	33760484	392,377,381	0,0,0	473,330,600	6,0,3	287	149	1	1.0	1.0,1.0,1.0	0.976,1.0,0.99	0.011
ENSMUSG00000077450	Rab11b	17	-	33749781	33749977	33748866	33749060	33760222	33760280	886,806,963	0,0,0	1024,795,1297	6,0,3	345	149	1	1.0	1.0,1.0,1.0	0.987,1.0,0.995	0.006
ENSMUSG00000059208	Hnrnpm	17	-	33649594	33650397	33648812	33648864	33652272	33652326	3845,4068,3838	6,9,10	4711,4221,5435	16,2,5	952	149	1	1.0	0.99,0.986,0.984	0.979,0.997,0.994	-0.003
ENSMUSG00000059208	Hnrnpm	17	-	33649594	33650397	33648812	33648864	33658387	33658465	3217,3431,3245	4,0,0	4062,3568,4526	0,0,1	952	149	1	1.0	0.992,1.0,1.0	1.0,1.0,0.999	-0.002
ENSMUSG00000059208	Hnrnpm	17	-	33652272	33652326	33648812	33648864	33658387	33658465	261,278,260	4,0,0	312,264,388	0,0,1	203	149	1	1.0	0.98,1.0,1.0	1.0,1.0,0.997	-0.006
ENSMUSG00000059208	Hnrnpm	17	-	33652272	33652326	33649594	33650397	33658387	33658465	887,920,854	5,14,11	958,920,1311	13,6,19	203	149	1	1.0	0.992,0.98,0.983	0.982,0.991,0.981	0.0
ENSMUSG00000059208	Hnrnpm	17	-	33658387	33658465	33648812	33648864	33663224	33663285	4,0,0	0,0,1	0,0,5	0,0,0	227	149	1	1.0	1.0,NA,0.0	NA,NA,1.0	-0.5
ENSMUSG00000059208	Hnrnpm	17	-	33658869	33658914	33658387	33658465	33663224	33663285	228,250,245	0,0,0	253,229,334	0,0,4	194	149	1	1.0	1.0,1.0,1.0	1.0,1.0,0.985	0.005
ENSMUSG00000059208	Hnrnpm	17	-	33660212	33660314	33658869	33658914	33663224	33663285	726,866,843	0,0,0	898,780,1166	1,0,0	251	149	1	1.0	1.0,1.0,1.0	0.998,1.0,1.0	0.001
ENSMUSG00000059208	Hnrnpm	17	-	33666493	33666529	33665491	33665645	33666646	33666685	400,414,457	6,3,2	439,430,648	11,6,8	185	149	1	1.0	0.982,0.991,0.995	0.97,0.983,0.985	0.01
ENSMUSG00000059208	Hnrnpm	17	-	33670080	33670133	33666493	33666685	33677273	33677440	196,144,204	1,0,0	158,216,270	2,0,0	202	149	1	1.0	0.993,1.0,1.0	0.983,1.0,1.0	0.003
ENSMUSG00000032739	Pram1	17	+	33644690	33644748	33642129	33642206	33644848	33644954	30,35,28	1,1,0	66,33,62	0,0,0	207	149	1	1.0	0.956,0.962,1.0	1.0,1.0,1.0	-0.027
ENSMUSG00000073423	Zfp414	17	+	33629621	33629698	33629089	33629216	33629780	33630079	22,29,18	0,0,5	26,11,30	0,3,2	226	149	1	1.0	1.0,1.0,0.704	1.0,0.707,0.908	0.03
ENSMUSG00000073423	Zfp414	17	+	33629621	33629698	33629089	33629216	33629796	33630079	53,87,92	17,34,31	86,58,107	24,9,30	226	149	0.551115618685	1.0	0.673,0.628,0.662	0.703,0.809,0.702	-0.084
ENSMUSG00000073423	Zfp414	17	+	33630366	33630474	33629780	33630079	33630575	33630681	178,175,174	0,0,0	300,186,263	0,0,2	257	149	1	1.0	1.0,1.0,1.0	1.0,1.0,0.987	0.004
ENSMUSG00000073423	Zfp414	17	+	33631128	33631463	33630575	33630681	33631541	33631716	287,334,381	0,1,2	543,401,488	0,0,4	484	149	1	1.0	1.0,0.99,0.983	1.0,1.0,0.974	-0.0
ENSMUSG00000053390	Zfp952	17	+	33002522	33002632	33001957	33002018	33002757	33005457	7,10,20	13,8,6	1,13,16	9,27,7	259	149	0.352538093535	1.0	0.237,0.418,0.657	0.06,0.217,0.568	0.156
ENSMUSG00000095325	Zfp870	17	-	32890293	32890411	32885956	32886083	32891440	32891590	0,0,0	6,8,7	1,0,0	17,5,6	267	149	1	1.0	0.0,0.0,0.0	0.032,0.0,0.0	-0.011
ENSMUSG00000048440	Cyp4f16	17	+	32536994	32537196	32536557	32536655	32540270	32540415	172,182,183	1,1,0	229,150,278	0,0,0	351	149	1	1.0	0.986,0.987,1.0	1.0,1.0,1.0	-0.009
ENSMUSG00000048440	Cyp4f16	17	+	32536994	32537196	32536557	32536655	32542737	32542791	68,67,69	0,0,1	108,65,92	0,2,0	351	149	1	1.0	1.0,1.0,0.967	1.0,0.932,1.0	0.012
ENSMUSG00000048440	Cyp4f16	17	+	32536997	32537196	32536568	32536655	32540270	32540415	210,201,205	1,1,0	258,154,323	0,0,0	348	149	1	1.0	0.989,0.989,1.0	1.0,1.0,1.0	-0.007
ENSMUSG00000048440	Cyp4f16	17	+	32540270	32540415	32536557	32536655	32542737	32542791	97,91,119	0,0,1	125,105,182	0,2,0	294	149	1	1.0	1.0,1.0,0.984	1.0,0.964,1.0	0.007
ENSMUSG00000048440	Cyp4f16	17	+	32540270	32540415	32536994	32537196	32542737	32542791	206,212,236	6,7,3	250,195,374	4,5,6	294	149	1	1.0	0.946,0.939,0.976	0.969,0.952,0.969	-0.01
ENSMUSG00000048440	Cyp4f16	17	+	32540270	32540415	32536994	32537196	32542876	32543004	108,121,117	0,1,1	125,92,190	0,0,0	294	149	1	1.0	1.0,0.984,0.983	1.0,1.0,1.0	-0.011
ENSMUSG00000048440	Cyp4f16	17	+	32542737	32542791	32536994	32537196	32542876	32543004	31,31,30	0,1,1	40,44,72	0,0,0	203	149	1	1.0	1.0,0.958,0.957	1.0,1.0,1.0	-0.028
ENSMUSG00000048440	Cyp4f16	17	+	32542737	32542791	32540270	32540415	32542876	32543004	125,116,144	0,0,0	161,144,250	0,2,0	203	149	1	1.0	1.0,1.0,1.0	1.0,0.981,1.0	0.006
ENSMUSG00000048440	Cyp4f16	17	+	32544107	32544229	32542876	32543004	32544882	32545153	176,177,193	0,0,0	231,199,376	0,1,0	271	149	1	1.0	1.0,1.0,1.0	1.0,0.991,1.0	0.003
ENSMUSG00000048440	Cyp4f16	17	+	32550502	32550567	32550252	32550386	32550731	32550814	117,136,127	0,1,4	159,135,209	1,0,0	214	149	1	1.0	1.0,0.99,0.957	0.991,1.0,1.0	-0.015
ENSMUSG00000048440	Cyp4f16	17	+	32550731	32550814	32550502	32550567	32551055	32551276	122,165,148	0,0,0	195,146,221	0,0,1	232	149	1	1.0	1.0,1.0,1.0	1.0,1.0,0.993	0.002
ENSMUSG00000058392	Rrp1b	17	+	32045928	32046229	32036428	32036604	32048552	32048638	12,16,15	2,0,0	3,8,31	1,0,0	450	149	1	1.0	0.665,1.0,1.0	0.498,1.0,1.0	0.056
ENSMUSG00000058392	Rrp1b	17	+	32045928	32046229	32036428	32036604	32049948	32050078	13,16,15	0,0,0	3,8,31	0,0,1	450	149	1	1.0	1.0,1.0,1.0	1.0,1.0,0.911	0.03
ENSMUSG00000058392	Rrp1b	17	+	32053856	32053954	32052271	32052827	32055104	32055124	19,18,13	4,0,4	27,25,28	2,2,1	247	149	0.850000521217	1.0	0.741,1.0,0.662	0.891,0.883,0.944	-0.105
ENSMUSG00000061613	U2af1	17	-	31648002	31648095	31647081	31647355	31648182	31648316	412,347,434	3,2,0	615,440,644	0,2,0	242	149	1	1.0	0.988,0.991,1.0	1.0,0.993,1.0	-0.005
ENSMUSG00000061613	U2af1	17	-	31648666	31648765	31648182	31648316	31648844	31648894	446,493,538	0,0,1	760,572,778	0,0,0	248	149	1	1.0	1.0,1.0,0.997	1.0,1.0,1.0	-0.001
ENSMUSG00000061613	U2af1	17	-	31651645	31651712	31648844	31648894	31652501	31652568	141,148,151	5,15,21	183,168,215	37,15,23	216	149	1	1.0	0.951,0.872,0.832	0.773,0.885,0.866	0.044
ENSMUSG00000061613	U2af1	17	-	31651645	31651712	31648844	31648894	31654978	31655066	348,409,385	0,0,0	490,380,532	0,0,1	216	149	1	1.0	1.0,1.0,1.0	1.0,1.0,0.997	0.001
ENSMUSG00000061613	U2af1	17	-	31651645	31651712	31648844	31648894	31658652	31658754	124,141,135	0,0,2	178,147,207	0,1,0	216	149	1	1.0	1.0,1.0,0.979	1.0,0.99,1.0	-0.004
ENSMUSG00000061613	U2af1	17	-	31652501	31652568	31648844	31648894	31654978	31655066	10,25,33	0,0,0	51,26,54	0,0,1	216	149	1	1.0	1.0,1.0,1.0	1.0,1.0,0.974	0.009
ENSMUSG00000061613	U2af1	17	-	31652501	31652568	31648844	31648894	31658652	31658754	1,9,8	0,0,2	19,7,14	0,1,0	216	149	1	1.0	1.0,1.0,0.734	1.0,0.828,1.0	-0.031
ENSMUSG00000061613	U2af1	17	-	31652501	31652568	31651645	31651712	31654978	31655066	22,16,28	224,268,250	27,35,47	320,237,333	216	149	1	1.0	0.063,0.04,0.072	0.055,0.092,0.089	-0.02
ENSMUSG00000061613	U2af1	17	-	31652501	31652568	31651645	31651712	31658652	31658754	6,5,7	0,0,0	6,16,9	8,4,8	216	149	3.31617378002e-09	3.8555723841e-05	1.0,1.0,1.0	0.341,0.734,0.437	0.496
ENSMUSG00000061613	U2af1	17	-	31654978	31655066	31648844	31648894	31658652	31658754	23,32,31	0,0,2	29,35,32	0,1,0	237	149	1	1.0	1.0,1.0,0.907	1.0,0.957,1.0	-0.017
ENSMUSG00000061613	U2af1	17	-	31654978	31655066	31651645	31651712	31658652	31658754	247,300,281	0,0,0	349,272,364	8,4,8	237	149	1	1.0	1.0,1.0,1.0	0.965,0.977,0.966	0.031
ENSMUSG00000061613	U2af1	17	-	31654978	31655066	31652501	31652568	31658652	31658754	42,49,64	0,1,0	68,62,78	0,0,0	237	149	1	1.0	1.0,0.969,1.0	1.0,1.0,1.0	-0.01
ENSMUSG00000006705	Pknox1	17	+	31581803	31582050	31564748	31564888	31583695	31583803	10,1,1	0,6,17	21,9,3	5,8,20	396	149	0.373286393272	1.0	1.0,0.059,0.022	0.612,0.297,0.053	0.04
ENSMUSG00000024036	Slc37a1	17	+	31307279	31307361	31300289	31300507	31315493	31315626	24,20,8	0,0,0	23,29,17	0,2,0	231	149	1	1.0	1.0,1.0,1.0	1.0,0.903,1.0	0.032
ENSMUSG00000024036	Slc37a1	17	+	31335733	31335824	31333571	31333697	31337369	31337432	10,13,5	0,0,0	13,17,12	0,0,1	240	149	1	1.0	1.0,1.0,1.0	1.0,1.0,0.882	0.039
ENSMUSG00000024036	Slc37a1	17	+	31346409	31346507	31340933	31341012	31349354	31349419	18,29,14	0,0,0	30,23,45	2,0,0	247	149	1	1.0	1.0,1.0,1.0	0.9,1.0,1.0	0.033
ENSMUSG00000024036	Slc37a1	17	+	31349354	31349419	31346409	31346507	31349781	31350696	9,24,13	3,2,0	26,26,36	0,0,0	214	149	0.732361403803	1.0	0.676,0.893,1.0	1.0,1.0,1.0	-0.144
ENSMUSG00000024030	Abcg1	17	+	31092308	31092426	31064384	31064628	31094645	31094778	444,309,410	0,0,2	233,220,347	0,0,0	267	149	1	1.0	1.0,1.0,0.991	1.0,1.0,1.0	-0.003
ENSMUSG00000024030	Abcg1	17	+	31104036	31104182	31098252	31098303	31106059	31106174	248,201,224	0,0,0	171,165,199	0,0,1	295	149	1	1.0	1.0,1.0,1.0	1.0,1.0,0.99	0.003
ENSMUSG00000024030	Abcg1	17	+	31105516	31105640	31104036	31104182	31106059	31106174	480,384,545	0,1,1	382,341,519	1,4,1	273	149	1	1.0	1.0,0.995,0.997	0.995,0.979,0.996	0.007
ENSMUSG00000024030	Abcg1	17	+	31108614	31108716	31108305	31108454	31109482	31109651	624,510,568	2,0,0	418,331,571	0,0,0	251	149	1	1.0	0.995,1.0,1.0	1.0,1.0,1.0	-0.002
ENSMUSG00000024030	Abcg1	17	+	31112928	31113047	31111220	31111379	31114056	31115777	607,498,633	0,4,0	451,373,547	0,0,0	268	149	1	1.0	1.0,0.986,1.0	1.0,1.0,1.0	-0.005
ENSMUSG00000024026	Glo1	17	-	30596373	30596463	30592865	30594226	30597804	30597872	282,234,328	0,0,0	344,274,375	0,0,2	239	149	1	1.0	1.0,1.0,1.0	1.0,1.0,0.992	0.003
ENSMUSG00000024026	Glo1	17	-	30597804	30597872	30596373	30596463	30600038	30600179	235,208,298	0,0,0	297,221,330	0,0,1	217	149	1	1.0	1.0,1.0,1.0	1.0,1.0,0.996	0.001
ENSMUSG00000024026	Glo1	17	-	30600038	30600179	30597804	30597872	30604019	30604102	328,323,394	1,3,0	429,308,482	0,0,1	290	149	1	1.0	0.994,0.982,1.0	1.0,1.0,0.996	-0.007
ENSMUSG00000024026	Glo1	17	-	30604019	30604102	30600038	30600179	30612467	30612659	280,341,330	0,0,0	415,301,421	0,1,0	232	149	1	1.0	1.0,1.0,1.0	1.0,0.995,1.0	0.002
ENSMUSG00000043557	Mdga1	17	-	29840796	29840896	29839804	29839982	29842118	29842421	6,11,9	0,0,0	11,6,14	0,0,1	249	149	1	1.0	1.0,1.0,1.0	1.0,1.0,0.893	0.036
ENSMUSG00000043557	Mdga1	17	-	29840796	29840948	29839804	29839982	29842118	29842406	16,11,8	0,0,0	12,7,20	0,0,1	301	149	1	1.0	1.0,1.0,1.0	1.0,1.0,0.908	0.031
ENSMUSG00000042203	Tbc1d22b	17	+	29564431	29564488	29549787	29549994	29568391	29568699	40,48,62	0,2,3	52,57,68	5,1,5	206	149	1	1.0	1.0,0.946,0.937	0.883,0.976,0.908	0.039
ENSMUSG00000042203	Tbc1d22b	17	+	29568391	29568699	29549787	29549994	29570586	29570766	76,62,106	1,0,0	80,66,110	0,0,0	457	149	1	1.0	0.961,1.0,1.0	1.0,1.0,1.0	-0.013
ENSMUSG00000042203	Tbc1d22b	17	+	29599838	29599966	29595847	29595923	29600145	29600241	77,62,104	0,1,0	77,76,100	0,0,0	277	149	1	1.0	1.0,0.971,1.0	1.0,1.0,1.0	-0.01
ENSMUSG00000079580	Tmem217	17	-	29545484	29545576	29526032	29526759	29549508	29549593	0,0,1	2,0,0	0,0,1	0,1,0	241	149	1	1.0	0.0,NA,1.0	NA,0.0,1.0	0.0
ENSMUSG00000024014	Pim1	17	+	29491324	29491431	29490811	29491225	29491519	29491570	368,272,367	0,0,0	317,335,511	0,0,1	256	149	1	1.0	1.0,1.0,1.0	1.0,1.0,0.997	0.001
ENSMUSG00000024014	Pim1	17	+	29491519	29491570	29491324	29491431	29491664	29492031	267,192,267	8,8,14	256,243,319	0,3,9	200	149	1	1.0	0.961,0.947,0.934	1.0,0.984,0.964	-0.035
ENSMUSG00000024012	Mtch1	17	-	29333774	29333842	29333513	29333589	29333957	29334005	897,958,971	3,1,0	1241,972,1473	0,0,0	217	149	1	1.0	0.995,0.998,1.0	1.0,1.0,1.0	-0.002
ENSMUSG00000024012	Mtch1	17	-	29333957	29334005	29333774	29333842	29336217	29336311	646,738,738	0,0,0	918,710,1084	0,0,2	197	149	1	1.0	1.0,1.0,1.0	1.0,1.0,0.998	0.001
ENSMUSG00000024012	Mtch1	17	-	29336166	29336311	29333957	29334005	29338741	29338801	747,738,798	0,1,5	969,747,1085	4,0,5	294	149	1	1.0	1.0,0.997,0.988	0.992,1.0,0.991	0.001
ENSMUSG00000024012	Mtch1	17	-	29336217	29336311	29333957	29334005	29338741	29338801	864,952,962	0,1,5	1203,989,1390	4,0,5	243	149	1	1.0	1.0,0.998,0.992	0.995,1.0,0.994	0.0
ENSMUSG00000024012	Mtch1	17	-	29340790	29340897	29340420	29340498	29342822	29342907	782,807,931	0,0,0	1025,923,1397	0,0,1	256	149	1	1.0	1.0,1.0,1.0	1.0,1.0,0.999	0.0
ENSMUSG00000024012	Mtch1	17	-	29341064	29341201	29340791	29340897	29342822	29342930	1,2,0	417,409,450	4,8,0	530,485,696	286	149	1	1.0	0.001,0.003,0.0	0.004,0.009,0.0	-0.003
ENSMUSG00000052712	BC004004	17	+	29277856	29277947	29268787	29269002	29282059	29282267	323,410,415	23,25,8	451,457,545	15,16,20	240	149	1	1.0	0.897,0.911,0.97	0.949,0.947,0.944	-0.021
ENSMUSG00000052712	BC004004	17	+	29277856	29277947	29268787	29269002	29294006	29294161	29,40,38	0,2,3	45,59,75	0,8,0	240	149	1	1.0	1.0,0.925,0.887	1.0,0.821,1.0	-0.003
ENSMUSG00000052712	BC004004	17	+	29282059	29282267	29268842	29269002	29294006	29294161	154,167,141	0,2,3	193,176,220	0,8,0	357	149	1	1.0	1.0,0.972,0.951	1.0,0.902,1.0	0.007
ENSMUSG00000052712	BC004004	17	+	29282059	29282267	29277856	29277947	29294006	29294161	428,512,519	3,0,9	585,560,688	0,2,18	357	149	1	1.0	0.983,1.0,0.96	1.0,0.992,0.941	0.003
ENSMUSG00000052712	BC004004	17	+	29282059	29282267	29277856	29277947	29294274	29294414	422,513,510	0,0,3	579,549,682	0,0,0	357	149	1	1.0	1.0,1.0,0.986	1.0,1.0,1.0	-0.005
ENSMUSG00000052712	BC004004	17	+	29282677	29282891	29282059	29282267	29294006	29294161	660,790,832	6,0,9	948,819,1108	6,11,6	363	149	1	1.0	0.978,1.0,0.974	0.985,0.968,0.987	0.004
ENSMUSG00000052712	BC004004	17	+	29294006	29294161	29277856	29277947	29294274	29294414	411,371,431	0,0,3	479,368,594	0,0,0	304	149	1	1.0	1.0,1.0,0.986	1.0,1.0,1.0	-0.005
ENSMUSG00000052712	BC004004	17	+	29294006	29294161	29282059	29282267	29294274	29294414	414,371,431	0,1,0	485,377,582	0,0,0	304	149	1	1.0	1.0,0.995,1.0	1.0,1.0,1.0	-0.002
ENSMUSG00000052712	BC004004	17	+	29294274	29294414	29294006	29294161	29296559	29296689	670,675,745	0,0,0	874,648,1012	0,2,0	289	149	1	1.0	1.0,1.0,1.0	1.0,0.994,1.0	0.002
ENSMUSG00000052712	BC004004	17	+	29298641	29298765	29296559	29296689	29301355	29301521	623,662,639	1,0,0	890,654,949	0,0,0	273	149	1	1.0	0.997,1.0,1.0	1.0,1.0,1.0	-0.001
ENSMUSG00000071172	Srsf3	17	+	29038489	29038624	29036240	29036448	29039453	29039909	667,656,709	0,0,0	947,899,1078	0,0,4	284	149	1	1.0	1.0,1.0,1.0	1.0,1.0,0.993	0.002
ENSMUSG00000071172	Srsf3	17	+	29039453	29039909	29038489	29038624	29040774	29040813	276,221,250	438,492,502	253,286,376	706,579,801	605	149	1	1.0	0.134,0.1,0.109	0.081,0.108,0.104	0.017
ENSMUSG00000071172	Srsf3	17	+	29041206	29041293	29039517	29040813	29041383	29042110	824,847,852	0,0,0	1261,1021,1462	1,0,0	236	149	1	1.0	1.0,1.0,1.0	0.999,1.0,1.0	0.0
ENSMUSG00000005936	Kctd20	17	+	28957878	28958057	28951949	28952023	28961413	28961537	32,42,47	2,1,2	54,24,51	0,1,4	328	149	1	1.0	0.879,0.95,0.914	1.0,0.916,0.853	-0.009
ENSMUSG00000005936	Kctd20	17	+	28957878	28958057	28952257	28952569	28961413	28961537	48,64,64	49,57,63	72,47,84	61,74,76	328	149	1	1.0	0.308,0.338,0.316	0.349,0.224,0.334	0.018
ENSMUSG00000005936	Kctd20	17	+	28957878	28958057	28952257	28952569	28962809	28962912	24,25,28	0,1,2	22,28,39	0,0,0	328	149	1	1.0	1.0,0.919,0.864	1.0,1.0,1.0	-0.072
ENSMUSG00000005936	Kctd20	17	+	28957878	28958057	28952257	28952569	28963960	28964158	24,25,28	0,3,0	22,28,39	0,0,0	328	149	1	1.0	1.0,0.791,1.0	1.0,1.0,1.0	-0.07
ENSMUSG00000005936	Kctd20	17	+	28961413	28961640	28952451	28952569	28962809	28962912	112,121,123	0,1,2	113,130,147	0,0,0	376	149	1	1.0	1.0,0.98,0.961	1.0,1.0,1.0	-0.02
ENSMUSG00000005936	Kctd20	17	+	28961413	28961687	28952421	28952569	28962809	28962912	198,236,244	0,1,2	216,229,312	0,0,0	423	149	1	1.0	1.0,0.988,0.977	1.0,1.0,1.0	-0.012
ENSMUSG00000005936	Kctd20	17	+	28961413	28961687	28952421	28952569	28963250	28963371	131,142,151	0,1,0	138,159,192	0,0,1	423	149	1	1.0	1.0,0.98,1.0	1.0,1.0,0.985	-0.002
ENSMUSG00000005936	Kctd20	17	+	28961413	28961687	28952680	28952757	28963250	28963371	82,85,88	0,0,0	77,85,116	0,1,0	423	149	1	1.0	1.0,1.0,1.0	1.0,0.968,1.0	0.011
ENSMUSG00000005936	Kctd20	17	+	28962646	28962912	28961413	28961687	28963250	28963371	127,103,109	0,0,1	102,100,143	3,0,1	415	149	1	1.0	1.0,1.0,0.975	0.924,1.0,0.981	0.023
ENSMUSG00000005936	Kctd20	17	+	28962809	28962912	28952470	28952569	28963250	28963258	123,101,104	0,1,0	95,97,131	0,0,1	252	149	1	1.0	1.0,0.984,1.0	1.0,1.0,0.987	-0.001
ENSMUSG00000005936	Kctd20	17	+	28962809	28962912	28952470	28952569	28963960	28964158	0,1,2	0,3,0	3,0,0	0,0,0	252	149	1	1.0	NA,0.165,1.0	1.0,NA,NA	-0.417
ENSMUSG00000005936	Kctd20	17	+	28962809	28962912	28961413	28961687	28963250	28963258	190,194,194	0,0,1	176,167,252	3,0,1	252	149	1	1.0	1.0,1.0,0.991	0.972,1.0,0.993	0.009
ENSMUSG00000005936	Kctd20	17	+	28963250	28963371	28952502	28952569	28963960	28964121	115,160,192	0,3,0	147,148,184	0,0,0	270	149	1	1.0	1.0,0.967,1.0	1.0,1.0,1.0	-0.011
ENSMUSG00000005936	Kctd20	17	+	28963250	28963371	28962646	28962912	28963960	28964121	251,291,321	0,0,0	257,269,354	3,0,0	270	149	1	1.0	1.0,1.0,1.0	0.979,1.0,1.0	0.007
ENSMUSG00000004865	Srpk1	17	-	28591200	28591293	28587647	28590241	28592217	28592287	114,115,127	2,0,0	160,105,157	0,0,0	242	149	1	1.0	0.972,1.0,1.0	1.0,1.0,1.0	-0.009
ENSMUSG00000004865	Srpk1	17	-	28592217	28592287	28591200	28591293	28594169	28594277	94,126,111	0,2,0	127,97,137	0,0,3	219	149	1	1.0	1.0,0.977,1.0	1.0,1.0,0.969	0.003
ENSMUSG00000004865	Srpk1	17	-	28594169	28594277	28592217	28592287	28598901	28599002	118,152,143	0,0,2	117,103,153	0,0,0	257	149	1	1.0	1.0,1.0,0.976	1.0,1.0,1.0	-0.008
ENSMUSG00000004865	Srpk1	17	-	28598901	28599002	28594169	28594277	28599470	28599869	108,159,130	1,0,0	99,109,153	0,0,1	250	149	1	1.0	0.985,1.0,1.0	1.0,1.0,0.989	-0.001
ENSMUSG00000004865	Srpk1	17	-	28600242	28600456	28599470	28599869	28600868	28600894	141,187,208	21,11,3	218,177,218	17,5,10	363	149	1	1.0	0.734,0.875,0.966	0.84,0.936,0.899	-0.033
ENSMUSG00000004865	Srpk1	17	-	28600868	28600894	28599470	28599869	28602687	28602853	39,29,28	3,1,6	28,34,37	1,0,1	175	149	1	1.0	0.917,0.961,0.799	0.96,1.0,0.969	-0.084
ENSMUSG00000046324	Ermp1	19	-	29631342	29631435	29627997	29628816	29632390	29632537	52,48,80	0,0,0	51,66,102	0,0,5	242	149	1	1.0	1.0,1.0,1.0	1.0,1.0,0.926	0.025
ENSMUSG00000037805	Rpl10a	17	+	28328790	28328885	28328583	28328618	28328966	28329047	1733,1846,1741	3,0,0	2366,1918,2479	5,0,9	244	149	1	1.0	0.997,1.0,1.0	0.997,1.0,0.994	0.002
ENSMUSG00000037805	Rpl10a	17	+	28328810	28328885	28328470	28328618	28328966	28329047	2813,2983,2755	3,0,0	3916,3075,4026	5,0,9	224	149	1	1.0	0.998,1.0,1.0	0.998,1.0,0.997	0.001
ENSMUSG00000037805	Rpl10a	17	+	28328810	28328885	28328470	28328618	28329373	28329522	24,22,12	0,1,0	19,19,25	0,0,0	224	149	1	1.0	1.0,0.936,1.0	1.0,1.0,1.0	-0.021
ENSMUSG00000037805	Rpl10a	17	+	28328813	28328885	28328567	28328618	28328966	28329047	1586,1693,1658	3,0,0	2215,1765,2400	5,0,9	221	149	1	1.0	0.997,1.0,1.0	0.997,1.0,0.994	0.002
ENSMUSG00000037805	Rpl10a	17	+	28328966	28329047	28328470	28328618	28329373	28329522	2351,2708,2623	0,1,0	3680,2697,3571	0,0,0	230	149	1	1.0	1.0,0.999,1.0	1.0,1.0,1.0	-0.0
ENSMUSG00000037805	Rpl10a	17	+	28328966	28329280	28328583	28328618	28329373	28329522	526,497,483	0,1,0	853,532,817	0,0,0	463	149	1	1.0	1.0,0.994,1.0	1.0,1.0,1.0	-0.002
ENSMUSG00000007570	Fance	17	+	28317157	28317223	28316858	28316903	28317467	28317611	79,70,87	30,46,35	80,100,129	24,32,41	215	149	0.356820928271	1.0	0.646,0.513,0.633	0.698,0.684,0.686	-0.092
ENSMUSG00000007570	Fance	17	+	28322645	28322771	28320789	28320856	28326093	28326284	38,93,54	9,6,12	83,51,68	2,8,9	275	149	0.669166903732	1.0	0.696,0.894,0.709	0.957,0.775,0.804	-0.079
ENSMUSG00000007570	Fance	17	+	28322645	28322771	28320789	28320856	28326151	28326566	72,119,76	20,20,23	135,86,131	19,25,29	275	149	1	1.0	0.661,0.763,0.642	0.794,0.651,0.71	-0.03
ENSMUSG00000007570	Fance	17	+	28323570	28323665	28322645	28322771	28326093	28326571	4,9,1	4,29,12	6,16,16	10,10,4	244	149	0.0100363544297	1.0	0.379,0.159,0.048	0.268,0.494,0.71	-0.295
ENSMUSG00000007570	Fance	17	+	28323570	28323665	28322645	28322771	28326151	28326568	10,19,4	38,55,34	8,19,24	63,45,67	244	149	1	1.0	0.138,0.174,0.067	0.072,0.205,0.179	-0.026
ENSMUSG00000002250	Ppard	17	+	28286260	28286467	28237011	28237095	28295340	28295495	232,180,214	0,0,0	209,197,350	1,0,0	356	149	1	1.0	1.0,1.0,1.0	0.989,1.0,1.0	0.004
ENSMUSG00000002250	Ppard	17	+	28295340	28295495	28286260	28286467	28297085	28297224	139,129,138	12,5,4	132,128,245	12,2,4	304	149	1	1.0	0.85,0.927,0.944	0.844,0.969,0.968	-0.02
ENSMUSG00000002250	Ppard	17	+	28295340	28295495	28286260	28286467	28298276	28298479	89,79,90	0,2,0	81,82,141	0,3,14	304	149	0.28170167912	1.0	1.0,0.951,1.0	1.0,0.931,0.832	0.063
ENSMUSG00000002250	Ppard	17	+	28297085	28297224	28286260	28286467	28298276	28298479	85,69,75	0,2,0	75,71,138	0,3,14	288	149	0.259699996196	1.0	1.0,0.947,1.0	1.0,0.924,0.836	0.062
ENSMUSG00000002250	Ppard	17	+	28297085	28297224	28295340	28295495	28298276	28298479	123,114,120	0,0,1	114,115,240	0,0,0	288	149	1	1.0	1.0,1.0,0.984	1.0,1.0,1.0	-0.005
ENSMUSG00000002257	Def6	17	+	28216921	28217105	28207825	28207938	28217600	28217735	89,106,97	0,0,0	107,117,160	0,2,0	333	149	1	1.0	1.0,1.0,1.0	1.0,0.963,1.0	0.012
ENSMUSG00000002257	Def6	17	+	28216964	28217105	28207777	28207938	28217600	28217786	154,179,150	0,0,0	185,183,280	0,2,0	290	149	1	1.0	1.0,1.0,1.0	1.0,0.979,1.0	0.007
ENSMUSG00000002257	Def6	17	+	28220076	28220223	28219744	28219981	28223671	28223780	174,178,175	1,0,0	249,176,252	0,0,0	296	149	1	1.0	0.989,1.0,1.0	1.0,1.0,1.0	-0.004
ENSMUSG00000024220	Zfp523	17	+	28202100	28202348	28201260	28201440	28202434	28202598	34,54,38	1,1,0	61,45,62	0,2,2	397	149	1	1.0	0.927,0.953,1.0	1.0,0.894,0.921	0.022
ENSMUSG00000024220	Zfp523	17	+	28202100	28202348	28201260	28201440	28203085	28203250	11,16,15	0,0,1	21,23,26	0,1,0	397	149	1	1.0	1.0,1.0,0.849	1.0,0.896,1.0	-0.016
ENSMUSG00000024220	Zfp523	17	+	28202114	28202348	28201260	28201440	28202434	28202478	44,58,43	1,1,0	77,63,89	0,2,2	383	149	1	1.0	0.945,0.958,1.0	1.0,0.925,0.945	0.011
ENSMUSG00000024220	Zfp523	17	+	28202114	28202348	28201260	28201440	28203085	28203250	21,20,20	0,0,1	37,41,53	0,1,0	383	149	1	1.0	1.0,1.0,0.886	1.0,0.941,1.0	-0.018
ENSMUSG00000024220	Zfp523	17	+	28202419	28202598	28202290	28202348	28203085	28203250	27,36,45	0,0,1	42,39,59	0,0,0	328	149	1	1.0	1.0,1.0,0.953	1.0,1.0,1.0	-0.016
ENSMUSG00000024220	Zfp523	17	+	28202434	28202598	28201260	28201440	28203085	28203250	27,37,45	0,0,1	41,41,61	0,1,0	313	149	1	1.0	1.0,1.0,0.955	1.0,0.951,1.0	0.001
ENSMUSG00000024220	Zfp523	17	+	28202434	28202598	28201260	28202348	28203085	28203250	49,74,69	0,0,1	81,61,95	0,0,0	313	149	1	1.0	1.0,1.0,0.97	1.0,1.0,1.0	-0.01
ENSMUSG00000024218	Taf11	17	-	27902527	27902624	27901121	27901789	27903100	27903188	252,172,202	0,0,1	270,241,295	1,0,2	246	149	1	1.0	1.0,1.0,0.992	0.994,1.0,0.989	0.003
ENSMUSG00000024218	Taf11	17	-	27905261	27905410	27903100	27903188	27907500	27907724	255,269,285	5,3,3	300,271,397	4,1,6	298	149	1	1.0	0.962,0.978,0.979	0.974,0.993,0.971	-0.006
ENSMUSG00000024218	Taf11	17	-	27905919	27906034	27905261	27905410	27907500	27909844	1,0,0	140,148,163	0,4,2	168,138,218	264	149	1	1.0	0.004,0.0,0.0	0.0,0.016,0.005	-0.006
ENSMUSG00000024301	Kifc5b	17	+	26921806	26921860	26921019	26921119	26922675	26922723	0,7,5	3,1,3	7,3,7	7,6,1	203	149	1	1.0	0.0,0.837,0.55	0.423,0.268,0.837	-0.047
ENSMUSG00000024191	Bnip1	17	+	26786696	26786788	26783444	26783537	26789694	26789796	61,93,92	5,15,5	141,103,115	12,3,9	241	149	1	1.0	0.883,0.793,0.919	0.879,0.955,0.888	-0.042
ENSMUSG00000024191	Bnip1	17	+	26789919	26789964	26789694	26789796	26790925	26791044	0,0,6	28,58,72	9,4,1	87,59,75	194	149	1	1.0	0.0,0.0,0.06	0.074,0.049,0.01	-0.024
ENSMUSG00000015575	Atp6v0e	17	+	26682677	26682725	26676395	26676578	26695354	26695484	3075,3325,3731	0,3,1	4375,3565,5077	8,0,2	197	149	1	1.0	1.0,0.999,1.0	0.998,1.0,0.999	0.001
ENSMUSG00000015575	Atp6v0e	17	+	26695354	26695484	26682677	26682725	26699211	26699644	4067,4385,4837	8,2,0	5833,4678,6445	11,0,28	279	149	1	1.0	0.996,0.999,1.0	0.996,1.0,0.992	0.002
ENSMUSG00000024190	Dusp1	17	-	26506984	26507204	26505589	26506650	26507573	26507719	3371,2993,3592	0,0,3	3488,2978,4301	3,1,2	369	149	1	1.0	1.0,1.0,0.998	0.998,0.999,0.999	0.001
ENSMUSG00000024190	Dusp1	17	-	26506984	26507204	26505589	26506650	26507956	26508519	2338,2061,2474	0,0,0	2427,2077,2993	0,1,0	369	149	1	1.0	1.0,1.0,1.0	1.0,0.999,1.0	0.0
ENSMUSG00000024190	Dusp1	17	-	26506984	26507719	26505590	26506650	26507956	26508474	4236,3582,4243	0,0,0	4093,3534,4990	0,1,0	884	149	1	1.0	1.0,1.0,1.0	1.0,0.998,1.0	0.001
ENSMUSG00000024190	Dusp1	17	-	26507573	26507719	26505589	26506650	26507956	26508519	1358,1137,1263	0,0,0	1265,1132,1453	0,1,0	295	149	1	1.0	1.0,1.0,1.0	1.0,0.998,1.0	0.001
ENSMUSG00000024190	Dusp1	17	-	26507573	26507719	26506984	26507204	26507956	26508519	2391,2066,2378	0,0,0	2323,2031,2766	0,0,7	295	149	1	1.0	1.0,1.0,1.0	1.0,1.0,0.995	0.002
ENSMUSG00000034413	Neurl1b	17	+	26431786	26432332	26414828	26414995	26438666	26439359	17,7,13	0,0,0	9,16,16	3,0,0	695	149	1	1.0	1.0,1.0,1.0	0.391,1.0,1.0	0.203
ENSMUSG00000024188	Luc7l	17	+	26253973	26254044	26252998	26253091	26255030	26255125	55,64,56	58,65,60	87,59,96	38,43,91	220	149	0.286535104494	1.0	0.391,0.4,0.387	0.608,0.482,0.417	-0.11
ENSMUSG00000024188	Luc7l	17	+	26257925	26258024	26253973	26255125	26266282	26266393	160,148,171	0,1,0	145,170,271	0,0,0	248	149	1	1.0	1.0,0.989,1.0	1.0,1.0,1.0	-0.004
ENSMUSG00000024180	Tmem8	17	+	26117738	26118007	26117410	26117538	26118109	26118429	192,197,220	0,0,0	236,214,325	1,0,1	418	149	1	1.0	1.0,1.0,1.0	0.988,1.0,0.991	0.007
ENSMUSG00000024180	Tmem8	17	+	26118861	26118952	26118109	26118429	26119398	26119535	50,57,74	0,0,0	61,57,78	1,0,0	240	149	1	1.0	1.0,1.0,1.0	0.974,1.0,1.0	0.009
ENSMUSG00000024180	Tmem8	17	+	26119032	26119156	26118861	26118952	26119398	26119535	143,165,171	0,0,0	142,141,188	0,1,1	273	149	1	1.0	1.0,1.0,1.0	1.0,0.987,0.99	0.008
ENSMUSG00000024180	Tmem8	17	+	26120283	26120462	26119398	26119535	26120538	26120685	250,307,292	4,0,0	307,261,478	0,0,0	328	149	1	1.0	0.966,1.0,1.0	1.0,1.0,1.0	-0.011
ENSMUSG00000024180	Tmem8	17	+	26120538	26120685	26120283	26120462	26121539	26121656	127,198,165	11,1,14	214,158,265	13,6,23	296	149	1	1.0	0.853,0.99,0.856	0.892,0.93,0.853	0.008
ENSMUSG00000024180	Tmem8	17	+	26120538	26120685	26120283	26120462	26121937	26123254	77,97,88	0,0,0	91,74,142	1,0,0	296	149	1	1.0	1.0,1.0,1.0	0.979,1.0,1.0	0.007
ENSMUSG00000024180	Tmem8	17	+	26121539	26121656	26120283	26120462	26121937	26123254	67,83,93	0,0,0	108,78,153	1,0,0	266	149	1	1.0	1.0,1.0,1.0	0.984,1.0,1.0	0.005
ENSMUSG00000024180	Tmem8	17	+	26121539	26121656	26120538	26120685	26121937	26123254	106,184,159	0,0,3	216,156,252	0,0,0	266	149	1	1.0	1.0,1.0,0.967	1.0,1.0,1.0	-0.011
ENSMUSG00000025728	Pigq	17	-	25931461	25931573	25930957	25931038	25931673	25931779	150,130,160	2,3,6	153,177,270	3,5,1	261	149	1	1.0	0.977,0.961,0.938	0.967,0.953,0.994	-0.013
ENSMUSG00000025728	Pigq	17	-	25931461	25931673	25930957	25931038	25934757	25934801	90,71,96	0,0,4	73,90,146	0,2,0	361	149	1	1.0	1.0,1.0,0.908	1.0,0.949,1.0	-0.014
ENSMUSG00000025728	Pigq	17	-	25931673	25931827	25930957	25931038	25934757	25934878	6,6,8	0,0,4	6,10,10	0,2,0	303	149	1	1.0	1.0,1.0,0.496	1.0,0.711,1.0	-0.072
ENSMUSG00000025728	Pigq	17	-	25931673	25931827	25931461	25931573	25932104	25932231	152,154,167	0,1,0	192,204,273	0,0,0	303	149	1	1.0	1.0,0.987,1.0	1.0,1.0,1.0	-0.004
ENSMUSG00000025728	Pigq	17	-	25931673	25932231	25930957	25931038	25934757	25934878	87,98,103	0,0,4	89,110,144	0,2,0	707	149	1	1.0	1.0,1.0,0.844	1.0,0.921,1.0	-0.026
ENSMUSG00000025728	Pigq	17	-	25932104	25932231	25931673	25931827	25934757	25934878	132,156,161	0,0,0	179,199,228	0,1,0	276	149	1	1.0	1.0,1.0,1.0	1.0,0.991,1.0	0.003
ENSMUSG00000025728	Pigq	17	-	25934093	25934273	25932104	25932231	25934757	25934878	5,6,2	62,75,80	15,6,7	90,98,118	329	149	1	1.0	0.035,0.035,0.011	0.07,0.027,0.026	-0.014
ENSMUSG00000025728	Pigq	17	-	25934757	25934878	25931673	25932231	25935002	25935067	118,129,176	5,3,2	181,201,254	6,16,9	270	149	1	1.0	0.929,0.96,0.98	0.943,0.874,0.94	0.037
ENSMUSG00000025731	Mettl26	17	+	25875959	25876122	25875499	25875726	25876219	25876279	109,75,111	0,0,3	104,132,122	2,0,3	312	149	1	1.0	1.0,1.0,0.946	0.961,1.0,0.951	0.011
ENSMUSG00000025732	Mcrip2	17	-	25864593	25864721	25864250	25864352	25868413	25868543	65,85,116	1,0,0	83,93,126	0,0,0	277	149	1	1.0	0.972,1.0,1.0	1.0,1.0,1.0	-0.009
ENSMUSG00000073434	Wdr90	17	-	25846523	25846646	25846239	25846414	25847799	25847971	23,31,42	0,0,0	29,46,31	0,0,3	272	149	1	1.0	1.0,1.0,1.0	1.0,1.0,0.85	0.05
ENSMUSG00000073434	Wdr90	17	-	25849253	25849413	25848972	25849163	25849562	25849684	24,28,38	0,0,0	41,26,39	0,0,2	309	149	1	1.0	1.0,1.0,1.0	1.0,1.0,0.904	0.032
ENSMUSG00000073434	Wdr90	17	-	25849562	25849684	25849253	25849413	25849867	25849970	14,14,27	0,2,1	26,28,25	0,0,0	271	149	1	1.0	1.0,0.794,0.937	1.0,1.0,1.0	-0.09
ENSMUSG00000073434	Wdr90	17	-	25852397	25852559	25852155	25852284	25852825	25852956	21,19,21	0,0,0	18,45,36	0,2,0	311	149	1	1.0	1.0,1.0,1.0	1.0,0.915,1.0	0.028
ENSMUSG00000073434	Wdr90	17	-	25855300	25855431	25854529	25855234	25855507	25855669	22,18,15	0,0,0	20,23,24	0,0,1	280	149	1	1.0	1.0,1.0,1.0	1.0,1.0,0.927	0.024
ENSMUSG00000073434	Wdr90	17	-	25860018	25860133	25859857	25859925	25860371	25860542	16,4,5	0,0,0	9,8,19	1,0,1	264	149	1	1.0	1.0,1.0,1.0	0.836,1.0,0.915	0.083
ENSMUSG00000025735	Rhbdl1	17	-	25835276	25835353	25835136	25835197	25835469	25835582	4,0,4	0,2,0	5,2,1	0,0,0	226	149	1	1.0	1.0,0.0,1.0	1.0,1.0,1.0	-0.333
ENSMUSG00000025735	Rhbdl1	17	-	25835276	25835377	25835136	25835197	25835469	25835582	7,5,12	0,2,0	5,6,6	0,0,0	250	149	1	1.0	1.0,0.598,1.0	1.0,1.0,1.0	-0.134
ENSMUSG00000093593	Gm20683	17	-	25836410	25836572	25835968	25836193	25839291	25839494	2,2,1	0,0,0	0,7,5	1,0,0	311	149	1	1.0	1.0,1.0,1.0	0.0,1.0,1.0	0.333
ENSMUSG00000093593	Gm20683	17	-	25840254	25840335	25839984	25840107	25840437	25840568	128,118,121	0,0,0	179,135,179	0,1,0	230	149	1	1.0	1.0,1.0,1.0	1.0,0.989,1.0	0.004
ENSMUSG00000025736	Jmjd8	17	+	25829239	25829338	25828866	25829163	25829483	25829532	89,96,84	0,2,0	135,87,158	0,0,0	248	149	1	1.0	1.0,0.966,1.0	1.0,1.0,1.0	-0.011
ENSMUSG00000025737	Wdr24	17	+	25825096	25825238	25824529	25824686	25825653	25825671	0,2,0	45,46,47	0,0,0	31,34,46	291	149	1	1.0	0.0,0.022,0.0	0.0,0.0,0.0	0.007
ENSMUSG00000057411	Fam173a	17	-	25790932	25790983	25790507	25790778	25791345	25791486	399,486,431	1,5,8	632,405,555	10,1,3	200	149	1	1.0	0.997,0.986,0.976	0.979,0.997,0.993	-0.003
ENSMUSG00000019214	Chtf18	17	-	25723642	25723766	25723402	25723551	25724002	25724075	19,25,37	0,1,0	45,47,40	0,0,0	273	149	1	1.0	1.0,0.932,1.0	1.0,1.0,1.0	-0.023
ENSMUSG00000019214	Chtf18	17	-	25724002	25724075	25723642	25723766	25724528	25724738	4,6,11	0,0,0	20,10,7	0,4,0	222	149	1	1.0	1.0,1.0,1.0	1.0,0.627,1.0	0.124
ENSMUSG00000019214	Chtf18	17	-	25724002	25724100	25723642	25723766	25724528	25724738	28,24,41	0,0,0	41,29,32	0,4,0	247	149	1	1.0	1.0,1.0,1.0	1.0,0.814,1.0	0.062
ENSMUSG00000019214	Chtf18	17	-	25725879	25725972	25725741	25725794	25726374	25726549	26,20,13	0,0,0	40,14,51	0,0,2	242	149	1	1.0	1.0,1.0,1.0	1.0,1.0,0.94	0.02
ENSMUSG00000056399	Prss34	17	+	25299101	25299376	25298725	25298906	25299468	25299632	147,177,194	0,0,0	356,252,344	2,0,0	424	149	1	1.0	1.0,1.0,1.0	0.984,1.0,1.0	0.005
ENSMUSG00000015126	Tsr3	17	+	25240443	25240663	25240169	25240364	25241063	25241257	101,125,129	0,0,0	162,137,187	0,1,0	369	149	1	1.0	1.0,1.0,1.0	1.0,0.982,1.0	0.006
ENSMUSG00000015126	Tsr3	17	+	25241687	25241861	25241063	25241257	25242158	25242222	115,132,128	0,0,0	217,174,211	0,1,0	323	149	1	1.0	1.0,1.0,1.0	1.0,0.988,1.0	0.004
ENSMUSG00000015126	Tsr3	17	+	25242158	25242222	25241687	25241861	25242453	25242798	96,92,82	0,0,0	162,135,177	0,0,2	213	149	1	1.0	1.0,1.0,1.0	1.0,1.0,0.984	0.005
ENSMUSG00000015127	Unkl	17	+	25199766	25199943	25189463	25189675	25201041	25201175	32,25,37	0,0,0	16,25,25	0,1,3	326	149	1	1.0	1.0,1.0,1.0	1.0,0.92,0.792	0.096
ENSMUSG00000015127	Unkl	17	+	25218577	25218755	25213046	25213106	25228582	25228666	24,9,11	5,3,0	14,12,30	1,2,0	327	149	0.0619437564118	1.0	0.686,0.578,1.0	0.864,0.732,1.0	-0.111
ENSMUSG00000015127	Unkl	17	+	25218577	25218755	25213046	25213106	25230206	25230409	19,6,6	0,0,2	8,10,15	0,0,0	327	149	1	1.0	1.0,1.0,0.578	1.0,1.0,1.0	-0.141
ENSMUSG00000015127	Unkl	17	+	25228582	25228666	25213046	25213106	25230206	25230409	5,3,3	0,0,2	2,5,2	0,0,0	233	149	1	1.0	1.0,1.0,0.49	1.0,1.0,1.0	-0.17
ENSMUSG00000015127	Unkl	17	+	25228582	25228666	25218577	25218755	25230206	25230409	7,2,7	0,0,0	5,4,13	0,1,0	233	149	1	1.0	1.0,1.0,1.0	1.0,0.719,1.0	0.094
ENSMUSG00000015127	Unkl	17	+	25229238	25229466	25228582	25228666	25230206	25230409	20,15,15	5,3,3	19,27,24	3,3,6	377	149	0.81126250346	1.0	0.613,0.664,0.664	0.715,0.781,0.613	-0.056
ENSMUSG00000015127	Unkl	17	+	25230520	25230775	25230206	25230409	25231711	25231867	32,21,26	2,0,0	30,30,36	3,3,0	404	149	0.522412931158	1.0	0.855,1.0,1.0	0.787,0.787,1.0	0.094
ENSMUSG00000024170	Telo2	17	-	25102010	25102110	25101639	25101704	25102636	25102728	43,59,38	0,1,0	44,63,80	5,0,0	249	149	1	1.0	1.0,0.972,1.0	0.84,1.0,1.0	0.044
ENSMUSG00000024170	Telo2	17	-	25102636	25102728	25101639	25101704	25103579	25103643	13,10,24	0,2,1	21,30,20	1,3,1	241	149	0.0455396566385	1.0	1.0,0.756,0.937	0.928,0.861,0.925	-0.007
ENSMUSG00000024170	Telo2	17	-	25105345	25105434	25105083	25105175	25105729	25105843	43,29,33	0,1,0	51,40,64	0,1,0	238	149	1	1.0	1.0,0.948,1.0	1.0,0.962,1.0	-0.005
ENSMUSG00000024170	Telo2	17	-	25105729	25105843	25105083	25105175	25105988	25106068	18,18,29	0,0,0	38,29,44	2,0,1	263	149	1	1.0	1.0,1.0,1.0	0.915,1.0,0.961	0.041
ENSMUSG00000024170	Telo2	17	-	25107326	25107395	25106771	25107130	25110226	25110329	23,34,30	0,0,0	41,21,40	0,0,2	218	149	1	1.0	1.0,1.0,1.0	1.0,1.0,0.932	0.023
ENSMUSG00000024170	Telo2	17	-	25112979	25113257	25111115	25111184	25114936	25115285	44,48,43	0,0,1	40,44,89	0,0,0	427	149	1	1.0	1.0,1.0,0.938	1.0,1.0,1.0	-0.021
ENSMUSG00000024165	Jpt2	17	-	24945579	24945628	24942469	24944678	24948637	24948780	144,179,172	1,1,0	193,238,252	8,0,4	198	149	1	1.0	0.991,0.993,1.0	0.948,1.0,0.979	0.019
ENSMUSG00000039183	Nubp2	17	-	24883805	24883875	24882610	24883314	24884124	24884235	332,452,390	0,3,0	576,390,523	0,0,0	219	149	1	1.0	1.0,0.99,1.0	1.0,1.0,1.0	-0.003
ENSMUSG00000039183	Nubp2	17	-	24885418	24885617	24884400	24884555	24885718	24885837	591,569,693	9,0,3	831,669,1024	5,0,6	348	149	1	1.0	0.966,1.0,0.99	0.986,1.0,0.986	-0.005
ENSMUSG00000024158	Hagh	17	+	24860945	24861049	24857515	24857624	24861312	24861414	259,264,300	0,0,0	305,243,347	3,0,3	253	149	1	1.0	1.0,1.0,1.0	0.984,1.0,0.986	0.01
ENSMUSG00000024158	Hagh	17	+	24860945	24861049	24857515	24857624	24863676	24863724	81,103,118	0,0,0	101,92,119	0,2,0	253	149	1	1.0	1.0,1.0,1.0	1.0,0.964,1.0	0.012
ENSMUSG00000024158	Hagh	17	+	24861312	24861414	24857515	24857624	24863676	24863724	101,125,143	0,0,0	149,97,198	0,2,0	251	149	1	1.0	1.0,1.0,1.0	1.0,0.966,1.0	0.011
ENSMUSG00000024158	Hagh	17	+	24861312	24861414	24860945	24861049	24863676	24863724	279,286,324	0,0,0	351,250,423	1,1,0	251	149	1	1.0	1.0,1.0,1.0	0.995,0.993,1.0	0.004
ENSMUSG00000024158	Hagh	17	+	24863676	24863756	24861312	24861414	24864192	24864289	231,265,306	0,0,1	298,239,394	1,1,2	229	149	1	1.0	1.0,1.0,0.995	0.995,0.994,0.992	0.005
ENSMUSG00000019320	Noxo1	17	+	24698785	24698861	24698517	24698598	24698944	24699122	0,4,6	1,0,0	11,2,1	0,0,0	225	149	1	1.0	0.0,1.0,1.0	1.0,1.0,1.0	-0.333
ENSMUSG00000002504	Slc9a3r2	17	-	24640594	24640657	24639281	24640389	24641708	24641752	8,7,4	0,2,0	17,7,34	0,4,0	212	149	1	1.0	1.0,0.711,1.0	1.0,0.552,1.0	0.053
ENSMUSG00000032855	Pkd1	17	+	24564149	24564221	24549949	24550477	24564335	24564407	19,13,13	0,0,0	4,23,20	0,1,0	221	149	1	1.0	1.0,1.0,1.0	1.0,0.939,1.0	0.02
ENSMUSG00000032855	Pkd1	17	+	24564578	24564748	24564335	24564407	24565010	24565682	31,11,19	0,0,0	9,25,50	0,2,0	319	149	1	1.0	1.0,1.0,1.0	1.0,0.854,1.0	0.049
ENSMUSG00000032855	Pkd1	17	+	24572617	24576243	24571975	24572109	24576437	24576587	723,529,696	0,0,1	471,654,981	0,0,0	3775	149	1	1.0	1.0,1.0,0.965	1.0,1.0,1.0	-0.012
ENSMUSG00000032855	Pkd1	17	+	24587178	24587292	24586461	24586588	24587399	24587449	58,24,59	9,6,11	34,31,97	0,5,16	263	149	0.632721786563	1.0	0.785,0.694,0.752	1.0,0.778,0.775	-0.107
ENSMUSG00000032855	Pkd1	17	+	24590818	24590937	24587927	24588021	24591014	24591217	72,98,91	0,1,0	110,125,150	1,0,0	268	149	1	1.0	1.0,0.982,1.0	0.984,1.0,1.0	-0.001
ENSMUSG00000032855	Pkd1	17	+	24591837	24591977	24591193	24591481	24592610	24592723	110,83,85	5,3,4	102,90,124	0,0,4	289	149	1	1.0	0.919,0.934,0.916	1.0,1.0,0.941	-0.057
ENSMUSG00000032855	Pkd1	17	+	24593204	24593346	24592610	24592723	24593475	24593503	83,74,103	0,0,0	120,71,122	0,0,1	291	149	1	1.0	1.0,1.0,1.0	1.0,1.0,0.984	0.005
ENSMUSG00000032855	Pkd1	17	+	24594460	24594595	24594087	24594378	24594671	24594977	195,182,164	0,0,0	186,141,209	0,0,1	284	149	1	1.0	1.0,1.0,1.0	1.0,1.0,0.991	0.003
ENSMUSG00000034681	Rnps1	17	+	24415040	24415162	24414674	24414734	24418037	24418218	43,50,39	17,4,13	58,37,50	4,7,20	271	149	1	1.0	0.582,0.873,0.623	0.889,0.744,0.579	-0.045
ENSMUSG00000034681	Rnps1	17	+	24415040	24415162	24414674	24414734	24418456	24418612	48,60,55	77,57,72	51,29,61	127,82,129	271	149	0.037003842345	1.0	0.255,0.367,0.296	0.181,0.163,0.206	0.123
ENSMUSG00000034681	Rnps1	17	+	24418037	24418218	24414674	24414734	24418456	24418612	97,67,96	77,57,72	91,113,149	127,82,129	330	149	1	1.0	0.363,0.347,0.376	0.244,0.384,0.343	0.038
ENSMUSG00000034681	Rnps1	17	+	24418037	24418218	24415040	24415162	24418456	24418612	113,93,119	40,40,58	137,137,168	44,23,50	330	149	0.137878105844	1.0	0.561,0.512,0.481	0.584,0.729,0.603	-0.121
ENSMUSG00000034681	Rnps1	17	+	24421748	24421851	24420205	24420397	24422149	24422303	416,363,418	0,0,1	457,449,535	0,0,0	252	149	1	1.0	1.0,1.0,0.996	1.0,1.0,1.0	-0.001
ENSMUSG00000034681	Rnps1	17	+	24422149	24422303	24421748	24421851	24424401	24424543	382,389,449	8,4,3	458,429,573	1,0,0	303	149	1	1.0	0.959,0.98,0.987	0.996,1.0,1.0	-0.023
ENSMUSG00000034681	Rnps1	17	+	24424401	24424543	24422149	24422303	24425085	24425895	440,521,461	0,1,0	537,500,656	1,0,2	291	149	1	1.0	1.0,0.996,1.0	0.996,1.0,0.994	0.002
ENSMUSG00000036473	Tbc1d24	17	-	24182785	24182849	24182449	24182545	24183693	24183848	38,21,28	0,0,1	26,26,41	0,0,0	213	149	1	1.0	1.0,1.0,0.951	1.0,1.0,1.0	-0.016
ENSMUSG00000036473	Tbc1d24	17	-	24184380	24184398	24183693	24183852	24185203	24186201	0,0,1	34,12,8	0,0,3	9,21,25	167	149	1	1.0	0.0,0.0,0.1	0.0,0.0,0.097	0.001
ENSMUSG00000036473	Tbc1d24	17	-	24185203	24186201	24183693	24183852	24189943	24190053	142,111,150	0,0,0	84,119,143	0,1,0	1147	149	1	1.0	1.0,1.0,1.0	1.0,0.939,1.0	0.02
ENSMUSG00000036473	Tbc1d24	17	-	24185203	24186287	24183693	24183852	24189943	24190053	181,146,146	0,0,0	102,154,168	0,1,0	1233	149	1	1.0	1.0,1.0,1.0	1.0,0.949,1.0	0.017
ENSMUSG00000036473	Tbc1d24	17	-	24189943	24190053	24185203	24186287	24205473	24205482	30,22,10	2,0,0	13,26,28	0,1,0	259	149	1	1.0	0.896,1.0,1.0	1.0,0.937,1.0	-0.014
ENSMUSG00000024121	Atp6v0c	17	-	24164698	24164882	24163865	24164608	24169205	24169286	11630,11679,12653	0,0,1	16306,11802,18256	0,0,0	333	149	1	1.0	1.0,1.0,1.0	1.0,1.0,1.0	0.0
ENSMUSG00000024121	Atp6v0c	17	-	24169205	24169286	24164698	24164882	24169493	24169648	3185,3288,3374	9,14,13	4360,3195,4765	13,5,5	230	149	1	1.0	0.996,0.993,0.994	0.995,0.998,0.998	-0.003
ENSMUSG00000024121	Atp6v0c	17	-	24169205	24169286	24164698	24164882	24169602	24169677	3219,3318,3410	6,12,13	4416,3224,4795	10,16,31	230	149	1	1.0	0.997,0.994,0.994	0.997,0.992,0.99	0.002
ENSMUSG00000055839	Elob	17	-	23826585	23826666	23824739	23824979	23827467	23827573	25,59,38	1479,1689,1560	56,53,52	2321,1642,2353	230	149	1	1.0	0.011,0.022,0.016	0.015,0.02,0.014	0.0
ENSMUSG00000055839	Elob	17	-	23828843	23828948	23827467	23827573	23829082	23829114	1192,1369,1338	0,0,0	1983,1390,2002	0,1,0	254	149	1	1.0	1.0,1.0,1.0	1.0,0.999,1.0	0.0
ENSMUSG00000055839	Elob	17	-	23828843	23828978	23827467	23827573	23829082	23829098	2128,2373,2310	0,0,0	3450,2431,3507	0,1,0	284	149	1	1.0	1.0,1.0,1.0	1.0,0.999,1.0	0.0
ENSMUSG00000040097	Flywch1	17	-	23770234	23770332	23762975	23763318	23771414	23771602	31,40,50	52,42,51	25,23,59	43,38,45	247	149	1	1.0	0.265,0.365,0.372	0.26,0.267,0.442	0.011
ENSMUSG00000023908	Pkmyt1	17	+	23735562	23735720	23734726	23735372	23736323	23736401	112,140,133	0,1,0	157,193,143	0,0,2	307	149	1	1.0	1.0,0.985,1.0	1.0,1.0,0.972	0.004
ENSMUSG00000023908	Pkmyt1	17	+	23736323	23736401	23735199	23735720	23736494	23736727	64,92,75	5,0,0	92,138,95	0,0,0	227	149	1	1.0	0.894,1.0,1.0	1.0,1.0,1.0	-0.035
ENSMUSG00000023904	Hcfc1r1	17	+	23674534	23674675	23673607	23674068	23674883	23675227	785,949,971	42,32,47	1314,896,1322	34,33,35	290	149	1	1.0	0.906,0.938,0.914	0.952,0.933,0.951	-0.026
ENSMUSG00000023904	Hcfc1r1	17	+	23674546	23674675	23673968	23674068	23674883	23675174	383,509,516	42,32,47	675,472,659	34,33,35	278	149	1	1.0	0.83,0.895,0.855	0.914,0.885,0.91	-0.043
ENSMUSG00000041319	Thoc6	17	-	23669526	23669576	23669199	23669453	23669846	23669949	106,137,125	0,0,0	147,78,175	0,0,1	199	149	1	1.0	1.0,1.0,1.0	1.0,1.0,0.992	0.003
ENSMUSG00000059142	Zfp945	17	-	22861505	22861561	22857249	22857376	22865246	22865336	19,31,57	0,0,0	40,39,35	0,0,3	205	149	1	1.0	1.0,1.0,1.0	1.0,1.0,0.895	0.035
ENSMUSG00000059142	Zfp945	17	-	22861731	22861852	22861505	22861561	22865246	22865336	16,24,28	11,19,43	35,27,21	20,24,23	270	149	0.950498007888	1.0	0.445,0.411,0.264	0.491,0.383,0.335	-0.03
ENSMUSG00000071267	Zfp942	17	-	21932992	21933113	21930365	21930492	21953887	21954053	13,7,6	0,0,0	16,15,21	2,0,0	270	149	1	1.0	1.0,1.0,1.0	0.815,1.0,1.0	0.062
ENSMUSG00000071267	Zfp942	17	-	21941725	21941850	21932992	21933113	21953887	21954053	17,13,25	3,0,2	11,20,28	0,0,2	274	149	0.817523110275	1.0	0.755,1.0,0.872	1.0,1.0,0.884	-0.086
ENSMUSG00000035868	Zfp983	17	+	21656178	21656332	21652266	21652345	21657518	21657611	13,14,17	0,5,0	23,13,17	3,3,4	303	149	0.281649310369	1.0	1.0,0.579,1.0	0.79,0.681,0.676	0.144
ENSMUSG00000051341	Zfp52	17	+	21554984	21555075	21538572	21538670	21557134	21557261	56,54,39	0,0,0	67,42,83	0,0,1	240	149	1	1.0	1.0,1.0,1.0	1.0,1.0,0.981	0.006
ENSMUSG00000051341	Zfp52	17	+	21557134	21557261	21538572	21538670	21560048	21562066	17,39,27	0,0,0	35,10,49	0,0,1	276	149	1	1.0	1.0,1.0,1.0	1.0,1.0,0.964	0.012
ENSMUSG00000057409	Zfp53	17	+	21500210	21500302	21491225	21491316	21504980	21505107	49,42,29	0,3,0	64,60,49	0,1,0	241	149	1	1.0	1.0,0.896,1.0	1.0,0.974,1.0	-0.026
ENSMUSG00000057409	Zfp53	17	+	21504980	21505107	21500210	21500302	21507986	21509764	50,43,33	0,0,0	59,46,60	2,0,0	276	149	1	1.0	1.0,1.0,1.0	0.941,1.0,1.0	0.02
ENSMUSG00000067942	Zfp160	17	+	21011675	21011772	21008950	21009108	21020071	21020198	7,5,12	0,3,0	7,7,23	0,0,0	246	149	1	1.0	1.0,0.502,1.0	1.0,1.0,1.0	-0.166
ENSMUSG00000024101	Washc1	17	+	66117263	66117443	66116972	66117174	66118062	66118221	206,206,192	0,0,0	313,188,267	0,0,2	329	149	1	1.0	1.0,1.0,1.0	1.0,1.0,0.984	0.005
ENSMUSG00000116564	Riok2	17	+	17377718	17377857	17374308	17374670	17378482	17378599	97,125,129	0,0,1	115,103,142	0,0,0	288	149	1	1.0	1.0,1.0,0.985	1.0,1.0,1.0	-0.005
ENSMUSG00000116564	Riok2	17	+	17383285	17383374	17380811	17380987	17384883	17385075	60,63,74	0,1,1	77,89,99	0,0,0	238	149	1	1.0	1.0,0.975,0.979	1.0,1.0,1.0	-0.015
ENSMUSG00000116564	Riok2	17	+	17385580	17385673	17384883	17385075	17387063	17387573	68,88,103	0,0,0	81,57,102	0,1,0	242	149	1	1.0	1.0,1.0,1.0	1.0,0.972,1.0	0.009
ENSMUSG00000014771	Pdcd2	17	-	15521915	15522029	15521574	15521793	15522802	15522906	107,157,97	0,0,1	210,155,194	3,0,0	263	149	1	1.0	1.0,1.0,0.982	0.975,1.0,1.0	0.002
ENSMUSG00000014767	Tbp	17	+	15501153	15501202	15499887	15500024	15502961	15503128	0,0,0	1,0,0	3,0,0	0,0,2	198	149	1	1.0	0.0,NA,NA	1.0,NA,0.0	-0.5
ENSMUSG00000014767	Tbp	17	+	15501153	15501202	15499887	15500024	15502964	15503128	2,3,0	30,27,16	0,3,4	27,34,30	198	149	1	1.0	0.048,0.077,0.0	0.0,0.062,0.091	-0.009
ENSMUSG00000014767	Tbp	17	+	15501153	15501357	15499927	15500024	15502964	15503128	4,13,11	30,27,16	4,2,11	27,34,30	353	149	0.598622883229	1.0	0.053,0.169,0.225	0.059,0.024,0.134	0.077
ENSMUSG00000014767	Tbp	17	+	15501311	15501357	15499900	15500024	15502961	15503128	0,0,0	1,0,0	0,0,1	0,0,2	195	149	1	1.0	0.0,NA,NA	NA,NA,0.276	-0.276
ENSMUSG00000014767	Tbp	17	+	15501311	15501357	15499900	15500024	15502964	15503128	1,4,5	30,27,16	2,0,1	27,34,30	195	149	1	1.0	0.025,0.102,0.193	0.054,0.0,0.025	0.08
ENSMUSG00000014767	Tbp	17	+	15501311	15501357	15501153	15501202	15502964	15503128	1,4,5	2,3,0	3,0,1	0,3,4	195	149	0.117914238711	1.0	0.276,0.505,1.0	1.0,0.0,0.16	0.207
ENSMUSG00000014767	Tbp	17	+	15502961	15503128	15499921	15500024	15504273	15504605	51,44,64	1,0,0	63,81,81	0,0,0	316	149	1	1.0	0.96,1.0,1.0	1.0,1.0,1.0	-0.013
ENSMUSG00000014767	Tbp	17	+	15502964	15503128	15499887	15500024	15504273	15504447	80,71,80	1,0,0	90,115,109	0,0,0	313	149	1	1.0	0.974,1.0,1.0	1.0,1.0,1.0	-0.009
ENSMUSG00000014767	Tbp	17	+	15506371	15506410	15504582	15504647	15507342	15507430	1,2,0	36,49,63	1,1,0	66,53,80	188	149	1	1.0	0.022,0.031,0.0	0.012,0.015,0.0	0.009
ENSMUSG00000014767	Tbp	17	+	15514229	15514397	15513529	15513621	15515615	15515710	76,99,71	16,9,23	78,85,97	14,9,17	317	149	1	1.0	0.691,0.838,0.592	0.724,0.816,0.728	-0.049
ENSMUSG00000116655	AC154507.2	17	+	15171073	15171172	15158325	15158496	15171391	15173058	1,0,0	0,0,0	0,0,0	0,2,0	248	149	1	1.0	1.0,NA,NA	NA,0.0,NA	1.0
ENSMUSG00000116895	Gm3435	17	+	15017140	15017277	15016188	15016286	15018084	15018199	0,0,2	0,0,0	1,1,10	0,1,0	286	149	1	1.0	NA,NA,1.0	1.0,0.343,1.0	0.219
ENSMUSG00000116953	9030025P20Rik	17	+	14982888	14983034	14982299	14982389	14984817	14984915	0,0,0	0,3,2	0,0,2	14,0,2	295	149	1	1.0	NA,0.0,0.0	0.0,NA,0.336	-0.168
ENSMUSG00000116953	9030025P20Rik	17	+	14985773	14985910	14984817	14984915	14986717	14986832	11,8,9	1,8,1	10,4,11	8,0,3	286	149	1	1.0	0.851,0.343,0.824	0.394,1.0,0.656	-0.011
ENSMUSG00000023883	Phf10	17	-	14946198	14946387	14945008	14945184	14946654	14946763	351,294,357	3,8,1	371,254,439	7,6,1	338	149	1	1.0	0.981,0.942,0.994	0.959,0.949,0.995	0.005
ENSMUSG00000023883	Phf10	17	-	14946654	14946763	14946198	14946387	14950559	14950715	268,232,298	1,1,0	285,246,373	1,0,0	258	149	1	1.0	0.994,0.993,1.0	0.994,1.0,1.0	-0.002
ENSMUSG00000023883	Phf10	17	-	14959418	14959525	14956733	14956864	14961110	14961273	153,186,200	3,8,6	228,179,251	7,3,2	256	149	1	1.0	0.967,0.931,0.951	0.95,0.972,0.986	-0.02
ENSMUSG00000023886	Smoc2	17	+	14368907	14369094	14348703	14348778	14397520	14397623	7,30,39	0,0,0	15,21,50	1,0,0	336	149	1	1.0	1.0,1.0,1.0	0.869,1.0,1.0	0.044
ENSMUSG00000023886	Smoc2	17	+	14375436	14375519	14368907	14369094	14397520	14397623	14,23,33	0,1,0	33,40,79	0,0,0	232	149	1	1.0	1.0,0.937,1.0	1.0,1.0,1.0	-0.021
ENSMUSG00000006818	Sod2	17	+	13010519	13010636	13008183	13008386	13013432	13013612	809,734,773	0,2,0	846,680,1015	0,0,0	266	149	1	1.0	1.0,0.995,1.0	1.0,1.0,1.0	-0.002
ENSMUSG00000006818	Sod2	17	+	13035072	13035338	13034879	13034991	13036957	13040063	1,2,0	1,0,0	0,10,2	0,0,0	415	149	1	1.0	0.264,1.0,NA	NA,1.0,1.0	-0.368
ENSMUSG00000023832	Acat2	17	-	12944399	12944510	12942889	12944032	12946260	12946415	89,75,98	0,2,0	99,74,158	0,0,0	260	149	1	1.0	1.0,0.956,1.0	1.0,1.0,1.0	-0.015
ENSMUSG00000023832	Acat2	17	-	12946815	12946867	12946260	12946415	12947356	12947479	0,0,0	56,56,46	0,0,2	50,44,87	201	149	1	1.0	0.0,0.0,0.0	0.0,0.0,0.017	-0.006
ENSMUSG00000023832	Acat2	17	-	12948513	12948657	12947356	12947479	12952251	12952369	81,42,63	0,1,0	80,43,123	0,0,0	293	149	1	1.0	1.0,0.955,1.0	1.0,1.0,1.0	-0.015
ENSMUSG00000014426	Map3k4	17	-	12242649	12242805	12239969	12240070	12243499	12243596	4,1,0	16,33,20	0,5,2	31,25,23	305	149	1	1.0	0.109,0.015,0.0	0.0,0.089,0.041	-0.002
ENSMUSG00000014426	Map3k4	17	-	12277920	12278111	12270862	12272220	12318497	12318748	66,40,52	0,0,0	25,39,48	1,0,1	340	149	1	1.0	1.0,1.0,1.0	0.916,1.0,0.955	0.043
ENSMUSG00000023861	Mpc1	17	+	8288599	8288738	8283865	8283961	8293414	8293418	6,2,0	2,0,0	0,0,4	9,2,12	288	149	1	1.0	0.608,1.0,NA	0.0,0.0,0.147	0.755
ENSMUSG00000023861	Mpc1	17	+	8293414	8293418	8283761	8283961	8296534	8296631	0,10,0	1,3,3	4,1,6	0,2,0	153	149	0.000924772151751	0.320004192083	0.0,0.764,0.0	1.0,0.327,1.0	-0.521
ENSMUSG00000023861	Mpc1	17	+	8293414	8293495	8283851	8283961	8296534	8296631	2,0,0	1,3,3	11,2,12	0,2,0	230	149	1.29710092223e-07	0.000502704433419	0.564,0.0,0.0	1.0,0.393,1.0	-0.61
ENSMUSG00000023861	Mpc1	17	+	8296534	8296631	8283761	8283961	8296823	8296885	175,224,183	0,0,0	283,189,297	3,0,0	246	149	1	1.0	1.0,1.0,1.0	0.983,1.0,1.0	0.006
ENSMUSG00000023861	Mpc1	17	+	8296823	8296956	8283761	8283961	8297137	8297150	439,507,486	0,0,0	640,426,691	0,0,4	282	149	1	1.0	1.0,1.0,1.0	1.0,1.0,0.989	0.004
ENSMUSG00000116988	AC164314.2	17	-	8132042	8132088	8130224	8130299	8134903	8135017	32,43,99	0,0,4	59,34,39	0,0,0	195	149	1	1.0	1.0,1.0,0.95	1.0,1.0,1.0	-0.017
ENSMUSG00000116988	AC164314.2	17	-	8132042	8132088	8130224	8130299	8137887	8137958	16,28,50	0,0,1	31,11,31	0,0,1	195	149	1	1.0	1.0,1.0,0.974	1.0,1.0,0.959	0.005
ENSMUSG00000116988	AC164314.2	17	-	8134903	8135017	8130224	8130299	8137887	8137958	13,18,25	0,0,1	39,16,26	0,0,1	263	149	1	1.0	1.0,1.0,0.934	1.0,1.0,0.936	-0.001
ENSMUSG00000116988	AC164314.2	17	-	8134903	8135017	8132042	8132088	8137887	8137958	26,33,77	1,6,7	74,38,37	5,0,2	263	149	0.391288025053	1.0	0.936,0.757,0.862	0.893,1.0,0.913	-0.084
ENSMUSG00000116988	AC164314.2	17	-	8141595	8141653	8137887	8137958	8142517	8142570	89,100,83	9,5,8	196,47,164	0,4,7	207	149	0.562105273197	1.0	0.877,0.935,0.882	1.0,0.894,0.944	-0.048
ENSMUSG00000116988	AC164314.2	17	-	8142517	8142570	8137887	8137958	8145541	8145602	160,172,180	4,0,12	225,190,233	17,16,5	202	149	1	1.0	0.967,1.0,0.917	0.907,0.898,0.972	0.036
ENSMUSG00000116988	AC164314.2	17	-	8142517	8142570	8141595	8141653	8147593	8147788	6,6,9	1,0,0	27,4,21	0,0,0	202	149	1	1.0	0.816,1.0,1.0	1.0,1.0,1.0	-0.061
ENSMUSG00000116988	AC164314.2	17	-	8145541	8145602	8142517	8142570	8147593	8147788	445,468,526	0,1,2	691,401,658	0,5,1	210	149	1	1.0	1.0,0.997,0.995	1.0,0.983,0.998	0.004
ENSMUSG00000073471	Rsph3a	17	+	7978717	7978804	7976044	7976207	7979116	7979504	166,107,133	0,0,0	188,126,167	0,0,2	236	149	1	1.0	1.0,1.0,1.0	1.0,1.0,0.981	0.006
ENSMUSG00000116876	AC122413.2	17	+	6981107	6981168	6978903	6979098	6984138	6984191	697,652,689	0,0,0	732,811,926	0,0,2	210	149	1	1.0	1.0,1.0,1.0	1.0,1.0,0.997	0.001
ENSMUSG00000116876	AC122413.2	17	+	6981107	6981168	6978903	6979098	6988721	6988792	172,174,177	0,1,0	233,195,272	2,0,0	210	149	1	1.0	1.0,0.992,1.0	0.988,1.0,1.0	0.001
ENSMUSG00000116876	AC122413.2	17	+	6984138	6984191	6981107	6981168	6985055	6985113	643,557,641	0,0,1	524,810,772	0,1,0	202	149	1	1.0	1.0,1.0,0.998	1.0,0.998,1.0	0.0
ENSMUSG00000116876	AC122413.2	17	+	6985055	6985113	6981107	6981168	6988721	6988792	81,66,67	0,10,0	23,140,52	0,2,6	207	149	1	1.0	1.0,0.826,1.0	1.0,0.981,0.862	-0.006
ENSMUSG00000116876	AC122413.2	17	+	6991680	6991794	6988721	6988792	6994628	6994674	187,171,201	0,1,0	55,353,177	0,0,1	263	149	1	1.0	1.0,0.99,1.0	1.0,1.0,0.99	0.0
ENSMUSG00000094724	Rnaset2b	17	+	6984138	6984191	6981107	6981168	6988721	6988790	158,138,156	0,10,0	145,169,216	0,2,6	202	149	1	1.0	1.0,0.911,1.0	1.0,0.984,0.964	-0.012
ENSMUSG00000094724	Rnaset2b	17	+	6984138	6985113	6981107	6981168	6988721	6988792	287,236,252	0,10,0	205,336,322	0,2,6	1124	149	1	1.0	1.0,0.758,1.0	1.0,0.957,0.877	-0.025
ENSMUSG00000096780	Tmem181b-ps	17	-	6452655	6452766	6451887	6451968	6457006	6457128	0,1,0	2,0,0	0,0,0	0,0,1	260	149	1	1.0	0.0,1.0,NA	NA,NA,0.0	0.5
ENSMUSG00000038141	Tmem181a	17	+	6286925	6286981	6280597	6280701	6288985	6289073	251,217,261	0,1,0	228,216,364	0,4,0	205	149	1	1.0	1.0,0.994,1.0	1.0,0.975,1.0	0.006
ENSMUSG00000038141	Tmem181a	17	+	6300891	6300994	6299362	6299420	6301401	6301453	176,173,221	0,0,0	199,202,316	0,0,1	252	149	1	1.0	1.0,1.0,1.0	1.0,1.0,0.995	0.002
ENSMUSG00000038141	Tmem181a	17	+	6301401	6301453	6299362	6299420	6303220	6303303	1,0,0	0,0,4	0,0,1	0,0,1	201	149	1	1.0	1.0,NA,0.0	NA,NA,0.426	0.074
ENSMUSG00000034377	Tulp4	17	+	6118295	6118366	6106890	6106996	6137210	6138792	4,1,0	19,13,32	0,0,5	9,34,34	220	149	1	1.0	0.125,0.05,0.0	0.0,0.0,0.091	0.028
ENSMUSG00000034377	Tulp4	17	+	6121827	6122344	6106436	6106582	6137210	6138792	102,78,108	1,0,0	142,120,214	0,1,0	666	149	1	1.0	0.958,1.0,1.0	1.0,0.964,1.0	-0.002
ENSMUSG00000034377	Tulp4	17	+	6121827	6122344	6107399	6107788	6137210	6138792	102,78,109	0,0,0	142,120,214	0,0,3	666	149	1	1.0	1.0,1.0,1.0	1.0,1.0,0.941	0.02
ENSMUSG00000034377	Tulp4	17	+	6121827	6122344	6118293	6118366	6124656	6124710	111,84,112	0,0,0	144,133,225	0,0,1	666	149	1	1.0	1.0,1.0,1.0	1.0,1.0,0.981	0.006
ENSMUSG00000034377	Tulp4	17	+	6121827	6122344	6118293	6118366	6137210	6138792	110,81,110	2,0,0	144,126,225	0,0,0	666	149	1	1.0	0.925,1.0,1.0	1.0,1.0,1.0	-0.025
ENSMUSG00000034377	Tulp4	17	+	6124170	6124248	6121827	6122344	6124656	6124710	10,22,18	7,3,4	28,11,35	2,7,0	227	149	0.286193108876	1.0	0.484,0.828,0.747	0.902,0.508,1.0	-0.117
ENSMUSG00000034377	Tulp4	17	+	6185136	6185298	6176828	6176957	6198671	6198852	110,116,120	0,0,1	50,106,188	0,0,0	311	149	1	1.0	1.0,1.0,0.983	1.0,1.0,1.0	-0.006
ENSMUSG00000034377	Tulp4	17	+	6213383	6213608	6206890	6207057	6214634	6214869	125,102,112	0,1,0	76,87,163	0,0,0	374	149	1	1.0	1.0,0.976,1.0	1.0,1.0,1.0	-0.008
ENSMUSG00000034377	Tulp4	17	+	6214634	6214869	6206890	6207057	6219367	6219512	69,38,141	1,0,0	44,64,171	0,0,0	384	149	1	1.0	0.964,1.0,1.0	1.0,1.0,1.0	-0.012
ENSMUSG00000034345	Gtf2h5	17	+	6080801	6080874	6079785	6079911	6084471	6085132	545,595,612	0,0,0	711,555,764	0,0,2	222	149	1	1.0	1.0,1.0,1.0	1.0,1.0,0.996	0.001
ENSMUSG00000015659	Serac1	17	-	6049962	6050060	6048830	6049013	6050724	6050819	12,14,10	3,0,1	13,6,22	0,0,1	247	149	1	1.0	0.707,1.0,0.858	1.0,1.0,0.93	-0.122
ENSMUSG00000015659	Serac1	17	-	6050724	6050819	6048830	6049013	6056606	6056757	3,0,2	0,0,0	0,0,2	0,1,0	244	149	1	1.0	1.0,NA,1.0	NA,0.0,1.0	0.5
ENSMUSG00000015659	Serac1	17	-	6051689	6051831	6050724	6050819	6056606	6056757	9,16,5	0,0,1	8,7,11	0,0,1	291	149	1	1.0	1.0,1.0,0.719	1.0,1.0,0.849	-0.043
ENSMUSG00000015659	Serac1	17	-	6061547	6061661	6060202	6060365	6064948	6065077	0,5,3	2,1,1	4,6,4	2,1,2	263	149	0.523633530996	1.0	0.0,0.739,0.63	0.531,0.773,0.531	-0.155
ENSMUSG00000015659	Serac1	17	-	6067528	6067660	6066670	6066792	6071833	6071870	14,8,10	0,0,0	5,10,19	1,0,0	281	149	1	1.0	1.0,1.0,1.0	0.726,1.0,1.0	0.091
ENSMUSG00000015659	Serac1	17	-	6069298	6069388	6067528	6067660	6070752	6070889	14,13,10	5,4,1	9,8,18	2,2,4	239	149	1	1.0	0.636,0.67,0.862	0.737,0.714,0.737	-0.007
ENSMUSG00000015659	Serac1	17	-	6070752	6070889	6067528	6067660	6071833	6071870	7,13,6	0,0,5	7,5,11	0,1,0	286	149	1	1.0	1.0,1.0,0.385	1.0,0.723,1.0	-0.113
ENSMUSG00000096965	3300005D01Rik	17	+	5801198	5801341	5798656	5798760	5802712	5802893	4,1,1	0,0,0	6,4,7	0,0,1	292	149	1	1.0	1.0,1.0,1.0	1.0,1.0,0.781	0.073
ENSMUSG00000096965	3300005D01Rik	17	+	5801198	5801341	5799490	5799993	5802712	5802893	6,1,1	1,0,0	10,4,11	0,1,4	292	149	0.271985948611	1.0	0.754,1.0,1.0	1.0,0.671,0.584	0.166
ENSMUSG00000024511	Rab27b	18	-	70049437	70049608	69996068	69996240	70053125	70053588	0,0,1	21,4,14	0,2,0	15,12,26	320	149	1	1.0	0.0,0.0,0.032	0.0,0.072,0.0	-0.013
ENSMUSG00000046201	Scaf8	17	+	3122052	3122114	3115248	3115418	3145074	3145158	6,7,0	43,50,56	13,3,1	36,56,56	211	149	1	1.0	0.09,0.09,0.0	0.203,0.036,0.012	-0.024
ENSMUSG00000046201	Scaf8	17	+	3159162	3159324	3148535	3148580	3162958	3163112	123,93,101	0,0,1	73,122,171	0,0,0	311	149	1	1.0	1.0,1.0,0.98	1.0,1.0,1.0	-0.007
ENSMUSG00000046201	Scaf8	17	+	3167962	3168139	3164146	3164277	3169326	3169406	137,102,146	0,0,2	104,134,188	0,0,0	326	149	1	1.0	1.0,1.0,0.971	1.0,1.0,1.0	-0.01
ENSMUSG00000046201	Scaf8	17	+	3169326	3169406	3167962	3168139	3171102	3171220	63,74,78	0,1,0	68,71,112	0,0,0	229	149	1	1.0	1.0,0.98,1.0	1.0,1.0,1.0	-0.007
ENSMUSG00000046201	Scaf8	17	+	3177092	3177224	3171102	3171220	3177610	3177723	77,99,87	1,0,0	97,110,177	0,0,0	281	149	1	1.0	0.976,1.0,1.0	1.0,1.0,1.0	-0.008
ENSMUSG00000046201	Scaf8	17	+	3193013	3193082	3191816	3191961	3195777	3195993	96,121,129	0,0,0	107,127,193	0,0,6	218	149	1	1.0	1.0,1.0,1.0	1.0,1.0,0.956	0.015
ENSMUSG00000046201	Scaf8	17	+	3195777	3195993	3193013	3193082	3196759	3198859	158,215,225	0,0,0	198,188,333	0,0,2	365	149	1	1.0	1.0,1.0,1.0	1.0,1.0,0.986	0.005
ENSMUSG00000023795	Pisd-ps2	17	-	3080868	3081034	3079354	3079591	3083967	3084040	6,2,5	0,3,0	1,2,4	1,0,6	315	149	0.0395274438178	1.0	1.0,0.24,1.0	0.321,1.0,0.24	0.226
ENSMUSG00000116673	A630089N07Rik	16	-	98066543	98066665	98052129	98052195	98067754	98067815	0,2,5	0,0,1	2,1,4	0,0,0	271	149	1	1.0	NA,1.0,0.733	1.0,1.0,1.0	-0.133
ENSMUSG00000116673	A630089N07Rik	16	-	98066543	98066665	98062511	98064238	98067754	98067815	1,2,5	0,1,0	2,1,5	0,0,0	271	149	1	1.0	1.0,0.524,1.0	1.0,1.0,1.0	-0.159
ENSMUSG00000116673	A630089N07Rik	16	-	98069310	98069351	98068003	98068130	98081889	98082010	0,0,0	5,2,4	0,1,0	0,4,2	190	149	1	1.0	0.0,0.0,0.0	NA,0.164,0.0	-0.082
ENSMUSG00000116673	A630089N07Rik	16	-	98069310	98069351	98068003	98068130	98082345	98082450	0,0,0	0,4,5	3,0,0	0,0,2	190	149	1	1.0	NA,0.0,0.0	1.0,NA,0.0	-0.5
ENSMUSG00000014039	Prdm15	16	-	97799053	97799229	97797696	97797777	97799553	97799637	28,21,19	6,2,5	22,19,56	0,4,5	325	149	0.329293105568	1.0	0.681,0.828,0.635	1.0,0.685,0.837	-0.126
ENSMUSG00000014039	Prdm15	16	-	97806044	97806164	97803709	97803841	97806474	97806554	23,21,19	1,0,0	10,21,26	0,1,0	269	149	1	1.0	0.927,1.0,1.0	1.0,0.921,1.0	0.002
ENSMUSG00000014039	Prdm15	16	-	97806044	97806164	97803709	97803841	97807008	97807172	12,12,11	0,0,0	4,11,13	0,0,3	269	149	1	1.0	1.0,1.0,1.0	1.0,1.0,0.706	0.098
ENSMUSG00000014039	Prdm15	16	-	97806474	97806554	97803709	97803841	97807008	97807172	2,3,6	0,0,0	1,7,18	0,0,3	229	149	1	1.0	1.0,1.0,1.0	1.0,1.0,0.796	0.068
ENSMUSG00000014039	Prdm15	16	-	97806474	97806554	97806044	97806164	97807008	97807172	13,12,14	0,0,0	7,18,29	0,2,0	229	149	1	1.0	1.0,1.0,1.0	1.0,0.854,1.0	0.049
ENSMUSG00000014039	Prdm15	16	-	97816105	97816193	97812557	97812725	97816535	97816630	14,13,12	1,0,0	6,6,33	2,0,0	237	149	1	1.0	0.898,1.0,1.0	0.654,1.0,1.0	0.081
ENSMUSG00000014039	Prdm15	16	-	97818211	97818341	97816848	97817045	97821767	97822010	9,12,17	4,0,0	8,18,24	3,0,2	279	149	1	1.0	0.546,1.0,1.0	0.587,1.0,0.865	0.031
ENSMUSG00000014039	Prdm15	16	-	97829610	97829712	97821767	97822010	97835577	97835830	2,1,20	0,1,1	0,4,4	0,2,1	251	149	1	1.0	1.0,0.372,0.922	NA,0.543,0.704	0.141
ENSMUSG00000024791	Cdca5	19	+	6086401	6086467	6085397	6085489	6086551	6086587	33,18,35	0,0,1	44,75,80	0,0,0	215	149	1	1.0	1.0,1.0,0.96	1.0,1.0,1.0	-0.013
ENSMUSG00000000386	Mx1	16	-	97452772	97452851	97451474	97451551	97454024	97454223	5,1,6	0,0,1	3,2,2	0,1,2	228	149	1	1.0	1.0,1.0,0.797	1.0,0.567,0.395	0.278
ENSMUSG00000000386	Mx1	16	-	97452772	97452851	97451474	97451551	97455089	97455228	0,0,2	0,0,0	0,1,1	0,3,1	228	149	1	1.0	NA,NA,1.0	NA,0.179,0.395	0.713
ENSMUSG00000000386	Mx1	16	-	97454024	97454223	97451474	97451551	97455089	97455228	6,2,5	0,0,0	5,16,5	0,3,1	348	149	0.504904052291	1.0	1.0,1.0,1.0	1.0,0.695,0.682	0.208
ENSMUSG00000000386	Mx1	16	-	97454024	97454223	97452762	97452851	97455089	97455228	11,3,8	0,0,0	8,17,4	0,1,0	348	149	1	1.0	1.0,1.0,1.0	1.0,0.879,1.0	0.04
ENSMUSG00000000386	Mx1	16	-	97455089	97455228	97452762	97452851	97456221	97456359	0,0,2	0,0,0	0,3,0	0,2,0	288	149	1	1.0	NA,NA,1.0	NA,0.437,NA	0.563
ENSMUSG00000000386	Mx1	16	-	97455488	97455643	97455089	97455228	97456221	97456359	2,3,19	0,0,2	8,13,23	0,2,0	304	149	1	1.0	1.0,1.0,0.823	1.0,0.761,1.0	0.021
ENSMUSG00000000386	Mx1	16	-	97458679	97458732	97457299	97457492	97460755	97460946	1,5,5	0,0,1	2,2,7	2,0,1	202	149	1	1.0	1.0,1.0,0.787	0.425,1.0,0.838	0.175
ENSMUSG00000000386	Mx1	16	-	97459109	97459208	97458679	97458732	97460755	97460946	2,0,0	1,3,4	0,0,0	1,1,7	248	149	1	1.0	0.546,0.0,0.0	0.0,0.0,0.0	0.182
ENSMUSG00000000157	Itgb2l	16	-	96422956	96423118	96422287	96422688	96424902	96425096	16,21,10	1,0,0	37,23,42	0,1,6	311	149	0.610523762857	1.0	0.885,1.0,1.0	1.0,0.917,0.77	0.066
ENSMUSG00000000157	Itgb2l	16	-	96426728	96426973	96426048	96426268	96427673	96427861	32,18,33	0,1,0	22,34,47	0,0,0	394	149	1	1.0	1.0,0.872,1.0	1.0,1.0,1.0	-0.043
ENSMUSG00000000157	Itgb2l	16	-	96427673	96427861	96426728	96426973	96428968	96429109	22,20,16	0,0,0	36,24,35	0,1,0	337	149	1	1.0	1.0,1.0,1.0	1.0,0.914,1.0	0.029
ENSMUSG00000000157	Itgb2l	16	-	96438463	96438552	96437269	96437450	96438739	96438800	14,13,19	0,0,0	25,12,22	0,2,0	238	149	1	1.0	1.0,1.0,1.0	1.0,0.79,1.0	0.07
ENSMUSG00000023147	Wrb	16	+	96152970	96153038	96151809	96151978	96154080	96154195	57,65,75	2,7,0	72,62,84	0,13,0	217	149	1	1.0	0.951,0.864,1.0	1.0,0.766,1.0	0.016
ENSMUSG00000023147	Wrb	16	+	96153658	96153762	96152970	96153038	96154080	96154183	0,5,0	39,34,35	2,0,3	40,30,54	253	149	1	1.0	0.0,0.08,0.0	0.029,0.0,0.032	0.006
ENSMUSG00000023147	Wrb	16	+	96154080	96154195	96151812	96151978	96155878	96157846	52,56,49	0,0,1	38,47,46	0,0,0	264	149	1	1.0	1.0,1.0,0.965	1.0,1.0,1.0	-0.012
ENSMUSG00000040681	Hmgn1	16	-	96124722	96124845	96120617	96122417	96127152	96127203	1055,1214,1364	5,3,7	1084,940,1310	5,7,9	272	149	1	1.0	0.991,0.996,0.991	0.992,0.987,0.988	0.004
ENSMUSG00000022914	Brwd1	16	-	96004962	96005130	96003859	96004708	96007836	96008214	17,15,29	3,0,0	13,53,30	0,0,0	317	149	1	1.0	0.727,1.0,1.0	1.0,1.0,1.0	-0.091
ENSMUSG00000022914	Brwd1	16	-	96019418	96019460	96017580	96017724	96019678	96019754	11,14,9	0,1,1	10,22,22	0,0,0	191	149	1	1.0	1.0,0.916,0.875	1.0,1.0,1.0	-0.07
ENSMUSG00000022914	Brwd1	16	-	96041251	96041383	96037890	96037985	96043000	96043094	41,24,15	0,2,0	13,46,38	2,0,0	281	149	1	1.0	1.0,0.864,1.0	0.775,1.0,1.0	0.03
ENSMUSG00000022914	Brwd1	16	-	96066024	96066185	96064749	96064971	96066495	96066594	22,13,20	0,0,0	9,17,25	0,0,1	310	149	1	1.0	1.0,1.0,1.0	1.0,1.0,0.923	0.026
ENSMUSG00000022914	Brwd1	16	-	96066495	96066594	96066024	96066185	96068476	96068627	15,6,18	1,0,0	6,10,21	0,0,0	248	149	1	1.0	0.9,1.0,1.0	1.0,1.0,1.0	-0.033
ENSMUSG00000022895	Ets2	16	+	95716033	95716297	95714966	95715185	95718922	95721051	100,89,136	0,0,0	124,153,173	2,0,0	413	149	1	1.0	1.0,1.0,1.0	0.957,1.0,1.0	0.014
ENSMUSG00000022895	Ets2	16	+	95717847	95717966	95715853	95716297	95718922	95719122	83,94,113	0,0,2	116,123,162	0,0,13	268	149	1	1.0	1.0,1.0,0.969	1.0,1.0,0.874	0.032
ENSMUSG00000040820	Hlcs	16	-	94287791	94287926	94268535	94268698	94290062	94290270	7,16,4	0,1,0	15,24,19	0,0,0	284	149	1	1.0	1.0,0.894,1.0	1.0,1.0,1.0	-0.035
ENSMUSG00000039456	Morc3	16	+	93844193	93844326	93841370	93841443	93845139	93845353	144,167,177	0,0,0	160,167,248	1,0,0	282	149	1	1.0	1.0,1.0,1.0	0.988,1.0,1.0	0.004
ENSMUSG00000039456	Morc3	16	+	93844952	93845048	93844193	93844326	93845139	93845354	13,9,5	59,81,76	2,6,8	66,62,132	245	149	1	1.0	0.118,0.063,0.038	0.018,0.056,0.036	0.036
ENSMUSG00000039456	Morc3	16	+	93855415	93855513	93853778	93853898	93860492	93860544	172,109,176	0,0,0	149,165,240	0,0,1	247	149	1	1.0	1.0,1.0,1.0	1.0,1.0,0.993	0.002
ENSMUSG00000039456	Morc3	16	+	93860492	93860597	93855415	93855513	93862413	93862536	169,138,233	0,1,0	172,221,276	0,0,0	254	149	1	1.0	1.0,0.988,1.0	1.0,1.0,1.0	-0.004
ENSMUSG00000039456	Morc3	16	+	93862413	93862503	93860512	93860597	93862640	93862715	74,75,111	0,2,2	90,90,130	0,0,0	239	149	1	1.0	1.0,0.959,0.972	1.0,1.0,1.0	-0.023
ENSMUSG00000039456	Morc3	16	+	93862413	93862536	93860492	93860597	93862640	93862715	151,171,205	0,2,2	149,214,250	0,0,0	272	149	1	1.0	1.0,0.979,0.983	1.0,1.0,1.0	-0.013
ENSMUSG00000039456	Morc3	16	+	93862413	93862715	93860492	93860597	93864959	93865017	133,135,174	0,0,0	128,166,220	0,0,1	451	149	1	1.0	1.0,1.0,1.0	1.0,1.0,0.986	0.005
ENSMUSG00000039456	Morc3	16	+	93862640	93862715	93860492	93860597	93864959	93865017	49,55,65	0,0,0	56,48,90	0,0,1	224	149	1	1.0	1.0,1.0,1.0	1.0,1.0,0.984	0.005
ENSMUSG00000039456	Morc3	16	+	93866374	93866538	93864959	93865017	93870363	93870617	175,196,224	0,0,0	192,172,341	1,0,0	313	149	1	1.0	1.0,1.0,1.0	0.989,1.0,1.0	0.004
ENSMUSG00000022946	Dopey2	16	+	93739153	93739335	93716065	93716312	93747463	93747653	51,56,58	0,0,0	58,79,92	0,0,1	331	149	1	1.0	1.0,1.0,1.0	1.0,1.0,0.976	0.008
ENSMUSG00000022946	Dopey2	16	+	93739968	93740139	93739153	93739335	93747463	93747653	116,83,124	1,0,0	75,146,131	0,0,0	320	149	1	1.0	0.982,1.0,1.0	1.0,1.0,1.0	-0.006
ENSMUSG00000022946	Dopey2	16	+	93747463	93747653	93739968	93740139	93749123	93749222	140,107,168	0,0,0	74,127,170	0,0,2	339	149	1	1.0	1.0,1.0,1.0	1.0,1.0,0.974	0.009
ENSMUSG00000022946	Dopey2	16	+	93780372	93780447	93777400	93777493	93780756	93780812	0,1,0	85,78,72	3,1,2	100,62,93	224	149	1	1.0	0.0,0.008,0.0	0.02,0.011,0.014	-0.012
ENSMUSG00000022946	Dopey2	16	+	93798902	93798985	93793086	93793231	93800100	93800247	33,16,28	0,0,1	46,23,38	0,0,0	232	149	1	1.0	1.0,1.0,0.947	1.0,1.0,1.0	-0.018
ENSMUSG00000022946	Dopey2	16	+	93798905	93798985	93792788	93793231	93800100	93800247	17,17,16	0,0,1	21,2,26	0,0,0	229	149	1	1.0	1.0,1.0,0.912	1.0,1.0,1.0	-0.029
ENSMUSG00000022946	Dopey2	16	+	93799906	93800016	93798833	93798985	93800100	93800247	136,177,145	0,1,1	199,132,163	0,0,1	259	149	1	1.0	1.0,0.99,0.988	1.0,1.0,0.989	-0.004
ENSMUSG00000022946	Dopey2	16	+	93809291	93809421	93807817	93807979	93810095	93810583	229,193,252	0,0,0	194,174,229	0,0,1	279	149	1	1.0	1.0,1.0,1.0	1.0,1.0,0.992	0.003
ENSMUSG00000022948	Setd4	16	-	93583800	93583900	93583462	93583684	93585178	93585258	0,7,1	14,25,11	2,0,0	23,10,29	249	149	1	1.0	0.0,0.144,0.052	0.049,0.0,0.0	0.049
ENSMUSG00000022948	Setd4	16	-	93589910	93590085	93587818	93587900	93590873	93591303	31,28,16	1,0,0	17,16,21	0,0,0	324	149	1	1.0	0.934,1.0,1.0	1.0,1.0,1.0	-0.022
ENSMUSG00000022948	Setd4	16	-	93590255	93590286	93589910	93590085	93590873	93591089	0,1,1	9,10,10	3,3,3	6,7,6	180	149	0.00192330754677	0.521256694284	0.0,0.076,0.076	0.293,0.262,0.293	-0.232
ENSMUSG00000022948	Setd4	16	-	93603136	93603196	93601637	93601798	93603565	93603791	2,0,0	3,1,4	3,3,3	1,3,1	209	149	0.000259116060918	0.124703078635	0.322,0.0,0.0	0.681,0.416,0.681	-0.485
ENSMUSG00000022948	Setd4	16	-	93603136	93603210	93601637	93601798	93603565	93603803	2,0,0	3,1,4	3,3,1	1,3,1	223	149	0.00214785987593	0.547647745734	0.308,0.0,0.0	0.667,0.401,0.401	-0.387
ENSMUSG00000022948	Setd4	16	-	93603136	93603211	93601637	93601798	93603565	93603815	2,0,0	3,1,4	3,3,1	1,3,1	224	149	0.00218371848294	0.553151591666	0.307,0.0,0.0	0.666,0.399,0.399	-0.386
ENSMUSG00000022951	Rcan1	16	-	92395865	92396025	92391952	92393628	92397262	92397436	286,275,329	0,0,0	321,321,403	0,0,1	309	149	1	1.0	1.0,1.0,1.0	1.0,1.0,0.995	0.002
ENSMUSG00000022956	Atp5o	16	-	91926458	91926571	91925540	91925627	91926852	91926982	1355,1475,1422	0,0,1	2043,1568,2006	3,0,0	262	149	1	1.0	1.0,1.0,0.999	0.997,1.0,1.0	0.001
ENSMUSG00000022956	Atp5o	16	-	91926458	91926571	91925540	91925627	91928898	91929009	608,666,642	0,9,1	976,742,934	0,3,0	262	149	1	1.0	1.0,0.977,0.997	1.0,0.993,1.0	-0.006
ENSMUSG00000022956	Atp5o	16	-	91926852	91926982	91925540	91925627	91928898	91929009	641,777,762	0,9,1	973,739,935	0,3,0	279	149	1	1.0	1.0,0.979,0.998	1.0,0.992,1.0	-0.005
ENSMUSG00000022956	Atp5o	16	-	91930353	91930404	91928160	91929009	91931519	91931546	673,820,788	2,4,3	1078,793,1082	0,4,2	200	149	1	1.0	0.996,0.993,0.995	1.0,0.993,0.998	-0.002
ENSMUSG00000058240	Cryzl1	16	-	91695260	91695359	91694181	91694300	91699176	91699288	133,163,153	0,0,3	197,161,236	0,2,0	248	149	1	1.0	1.0,1.0,0.968	1.0,0.98,1.0	-0.004
ENSMUSG00000058240	Cryzl1	16	-	91701071	91701205	91699176	91699288	91707224	91707293	216,219,208	0,0,0	221,167,360	0,0,1	283	149	1	1.0	1.0,1.0,1.0	1.0,1.0,0.995	0.002
ENSMUSG00000058240	Cryzl1	16	-	91707224	91707293	91701071	91701205	91708828	91708873	142,153,152	0,1,0	181,141,220	1,0,1	218	149	1	1.0	1.0,0.991,1.0	0.992,1.0,0.993	0.002
ENSMUSG00000058240	Cryzl1	16	-	91708828	91708873	91706842	91707293	91712194	91712267	138,138,144	0,1,0	169,146,198	0,4,3	194	149	1	1.0	1.0,0.991,1.0	1.0,0.966,0.981	0.015
ENSMUSG00000058240	Cryzl1	16	-	91712194	91712267	91701071	91701205	91717403	91717475	2,0,1	0,0,0	0,0,0	0,2,0	222	149	1	1.0	1.0,NA,1.0	NA,0.0,NA	1.0
ENSMUSG00000058240	Cryzl1	16	-	91714748	91714826	91712194	91712267	91717403	91717469	143,132,121	4,0,2	196,195,209	0,0,3	227	149	1	1.0	0.959,1.0,0.975	1.0,1.0,0.979	-0.015
ENSMUSG00000047407	Tgif1	17	-	70849646	70849804	70846294	70846398	70850871	70851131	11,7,7	288,249,263	17,4,5	297,281,349	307	149	1	1.0	0.018,0.013,0.013	0.027,0.007,0.007	0.001
ENSMUSG00000047407	Tgif1	17	-	70849646	70849804	70846294	70846398	70851309	70851734	11,5,7	2,0,0	9,4,5	0,0,0	307	149	1	1.0	0.727,1.0,1.0	1.0,1.0,1.0	-0.091
ENSMUSG00000033871	Ppargc1b	18	-	61304707	61304783	61302618	61302740	61307206	61308014	15,7,8	1,0,0	20,11,7	0,0,0	225	149	1	1.0	0.909,1.0,1.0	1.0,1.0,1.0	-0.03
ENSMUSG00000033871	Ppargc1b	18	-	61307206	61308014	61304707	61304783	61309032	61309094	57,50,35	0,0,1	43,36,51	0,0,0	957	149	1	1.0	1.0,1.0,0.845	1.0,1.0,1.0	-0.052
ENSMUSG00000033871	Ppargc1b	18	-	61382444	61382523	61323134	61323308	61400289	61400400	0,0,0	4,6,14	0,1,0	0,11,20	228	149	1	1.0	0.0,0.0,0.0	NA,0.056,0.0	-0.028
ENSMUSG00000022971	Ifnar2	16	+	91385941	91386065	91384982	91385024	91387943	91388116	859,895,986	23,23,12	1078,885,1245	22,39,25	273	149	1	1.0	0.953,0.955,0.978	0.964,0.925,0.965	0.011
ENSMUSG00000022971	Ifnar2	16	+	91399217	91399345	91393756	91393913	91403709	91405589	141,142,151	6,8,9	153,134,213	1,0,4	277	149	0.214537934598	1.0	0.927,0.905,0.9	0.988,1.0,0.966	-0.074
ENSMUSG00000022972	Cfap298	16	-	90929915	90929983	90927349	90927508	90930993	90931110	56,78,67	0,1,2	71,87,105	0,0,0	217	149	1	1.0	1.0,0.982,0.958	1.0,1.0,1.0	-0.02
ENSMUSG00000002489	Tiam1	16	-	89794677	89794765	89791684	89793174	89798031	89798041	15,9,8	3,0,0	12,23,38	0,0,0	237	149	1	1.0	0.759,1.0,1.0	1.0,1.0,1.0	-0.08
ENSMUSG00000002489	Tiam1	16	-	89908546	89908715	89897604	89898578	89955935	89956107	15,23,15	1,0,3	21,19,20	0,1,0	318	149	1	1.0	0.875,1.0,0.701	1.0,0.899,1.0	-0.108
ENSMUSG00000025612	Bach1	16	+	87715330	87715624	87698944	87699056	87718806	87720150	408,346,486	5,3,0	304,353,526	0,3,0	443	149	1	1.0	0.965,0.975,1.0	1.0,0.975,1.0	-0.012
ENSMUSG00000025612	Bach1	16	+	87715330	87715624	87698944	87699056	87722401	87722608	275,245,337	1,0,0	213,249,386	0,0,0	443	149	1	1.0	0.989,1.0,1.0	1.0,1.0,1.0	-0.004
ENSMUSG00000025612	Bach1	16	+	87718806	87720150	87715330	87715624	87722401	87722608	1512,1319,1651	0,0,1	1248,1309,2076	0,0,8	1493	149	1	1.0	1.0,1.0,0.994	1.0,1.0,0.963	0.01
ENSMUSG00000025612	Bach1	16	+	87722401	87722608	87715330	87715624	87729436	87733346	220,217,214	0,0,0	168,209,376	0,0,1	356	149	1	1.0	1.0,1.0,1.0	1.0,1.0,0.994	0.002
ENSMUSG00000044442	N6amt1	16	+	87366138	87366280	87362519	87362603	87367464	87368742	92,106,101	11,23,11	113,112,145	19,8,10	291	149	0.760322810525	1.0	0.811,0.702,0.825	0.753,0.878,0.881	-0.058
ENSMUSG00000008976	Gabpa	16	+	84841328	84841473	84839080	84839183	84844281	84844366	153,141,156	0,0,0	105,138,207	0,2,0	294	149	1	1.0	1.0,1.0,1.0	1.0,0.972,1.0	0.009
ENSMUSG00000008976	Gabpa	16	+	84852459	84852654	84846123	84846369	84856461	84856515	162,160,149	4,1,3	127,160,223	4,5,1	344	149	1	1.0	0.946,0.986,0.956	0.932,0.933,0.99	0.011
ENSMUSG00000008976	Gabpa	16	+	84856461	84856515	84852459	84852654	84857033	84857174	110,113,105	0,0,0	108,103,144	0,0,1	203	149	1	1.0	1.0,1.0,1.0	1.0,1.0,0.991	0.003
ENSMUSG00000037104	Socs5	17	+	87120747	87120808	87107678	87108047	87133621	87137583	6,0,2	15,18,29	0,1,1	22,24,18	210	149	1	1.0	0.221,0.0,0.047	0.0,0.029,0.038	0.067
ENSMUSG00000024085	Man2a1	17	+	64636483	64636655	64625306	64625451	64651195	64651323	227,205,257	0,0,0	127,223,328	0,0,1	321	149	1	1.0	1.0,1.0,1.0	1.0,1.0,0.993	0.002
ENSMUSG00000022876	Samsn1	16	-	75873445	75873652	75870767	75870918	75876425	75876577	71,70,58	0,0,0	126,84,110	0,1,2	356	149	1	1.0	1.0,1.0,1.0	1.0,0.972,0.958	0.023
ENSMUSG00000091243	Vgll3	16	+	65827893	65828176	65815256	65815758	65839208	65839733	12,21,24	0,0,0	10,22,42	0,0,1	432	149	1	1.0	1.0,1.0,1.0	1.0,1.0,0.935	0.022
ENSMUSG00000091243	Vgll3	16	+	65828058	65828176	65815628	65815758	65839208	65839733	7,17,9	0,0,0	7,18,33	0,0,1	267	149	1	1.0	1.0,1.0,1.0	1.0,1.0,0.948	0.017
ENSMUSG00000047141	Zfp654	16	-	64788304	64788446	64784506	64786802	64791086	64791226	51,30,45	0,0,0	37,16,46	0,0,1	291	149	1	1.0	1.0,1.0,1.0	1.0,1.0,0.959	0.014
ENSMUSG00000047141	Zfp654	16	-	64794420	64794556	64791768	64791971	64814624	64814706	32,24,29	1,0,0	17,30,34	1,6,0	285	149	0.470349233064	1.0	0.944,1.0,1.0	0.899,0.723,1.0	0.107
ENSMUSG00000047141	Zfp654	16	-	64794420	64794556	64791768	64791971	64830463	64830609	9,11,15	1,1,3	10,23,12	0,1,0	285	149	0.306806986492	1.0	0.825,0.852,0.723	1.0,0.923,1.0	-0.174
ENSMUSG00000047141	Zfp654	16	-	64814624	64814706	64791768	64791971	64830463	64830609	7,8,12	1,1,3	3,11,12	0,1,0	231	149	0.328822878496	1.0	0.819,0.838,0.721	1.0,0.876,1.0	-0.166
ENSMUSG00000047141	Zfp654	16	-	64814624	64814706	64794420	64794556	64830463	64830609	23,21,26	0,0,0	9,13,34	0,1,0	231	149	1	1.0	1.0,1.0,1.0	1.0,0.893,1.0	0.036
ENSMUSG00000047141	Zfp654	16	-	64830463	64830609	64814624	64814706	64851466	64851652	34,30,44	6,0,0	20,30,65	1,0,0	295	149	1	1.0	0.741,1.0,1.0	0.91,1.0,1.0	-0.056
ENSMUSG00000059920	4930453N24Rik	16	-	64768923	64769162	64762135	64766993	64770736	64771161	192,191,192	0,0,0	212,160,244	0,0,1	388	149	1	1.0	1.0,1.0,1.0	1.0,1.0,0.989	0.004
ENSMUSG00000073437	D330041H03Rik	17	-	24411924	24412083	24410257	24410353	24412466	24412574	8,13,0	0,0,0	6,1,10	0,0,1	308	149	1	1.0	1.0,1.0,NA	1.0,1.0,0.829	0.057
ENSMUSG00000073437	D330041H03Rik	17	-	24412466	24412574	24411924	24412083	24414311	24414513	4,4,0	0,0,0	0,0,3	0,1,0	257	149	1	1.0	1.0,1.0,NA	NA,0.0,1.0	0.5
ENSMUSG00000073437	D330041H03Rik	17	-	24412466	24412597	24412034	24412083	24414311	24414542	4,4,0	0,0,0	0,0,1	0,1,0	280	149	1	1.0	1.0,1.0,NA	NA,0.0,1.0	0.5
ENSMUSG00000073437	D330041H03Rik	17	-	24413504	24413928	24412466	24412574	24414311	24414399	7,2,11	0,0,0	22,17,10	0,0,2	573	149	1	1.0	1.0,1.0,1.0	1.0,1.0,0.565	0.145
ENSMUSG00000073437	D330041H03Rik	17	-	24413700	24413928	24412466	24412574	24414311	24414407	5,1,5	0,0,0	9,11,5	0,0,2	377	149	1	1.0	1.0,1.0,1.0	1.0,1.0,0.497	0.168
ENSMUSG00000022911	Arl13b	16	-	62801721	62801790	62793684	62795708	62802719	62802836	19,34,39	8,12,17	53,36,40	10,6,12	218	149	0.181639842461	1.0	0.619,0.659,0.611	0.784,0.804,0.695	-0.131
ENSMUSG00000022911	Arl13b	16	-	62830742	62830813	62825604	62827413	62846684	62847040	41,19,37	0,0,1	38,40,52	0,0,0	220	149	1	1.0	1.0,1.0,0.962	1.0,1.0,1.0	-0.013
ENSMUSG00000025068	Gsto1	19	+	47859431	47859530	47857858	47858081	47863378	47863482	1091,1107,1113	0,0,2	1325,959,1345	0,0,0	248	149	1	1.0	1.0,1.0,0.997	1.0,1.0,1.0	-0.001
ENSMUSG00000024687	Osbp	19	+	11973657	11973908	11970686	11970895	11977801	11978000	195,171,187	0,2,0	119,171,263	0,0,0	400	149	1	1.0	1.0,0.97,1.0	1.0,1.0,1.0	-0.01
ENSMUSG00000024687	Osbp	19	+	11977801	11978000	11973657	11973908	11978236	11978339	148,125,159	0,1,0	104,139,218	0,0,0	348	149	1	1.0	1.0,0.982,1.0	1.0,1.0,1.0	-0.006
ENSMUSG00000024687	Osbp	19	+	11984391	11984512	11983903	11984149	11988348	11988452	90,81,108	1,0,0	73,107,155	0,1,0	270	149	1	1.0	0.98,1.0,1.0	1.0,0.983,1.0	-0.001
ENSMUSG00000024687	Osbp	19	+	11988348	11988452	11984391	11984512	11990600	11990782	29,28,45	0,1,0	29,33,43	0,0,0	253	149	1	1.0	1.0,0.943,1.0	1.0,1.0,1.0	-0.019
ENSMUSG00000024687	Osbp	19	+	11989204	11989300	11988348	11988452	11990600	11990782	100,81,97	0,1,0	107,77,132	0,0,0	245	149	1	1.0	1.0,0.98,1.0	1.0,1.0,1.0	-0.007
ENSMUSG00000022744	Cldnd1	16	+	58729157	58729223	58728047	58728084	58729437	58729747	1,0,3	58,70,36	0,4,0	69,77,99	215	149	1	1.0	0.012,0.0,0.055	0.0,0.035,0.0	0.011
ENSMUSG00000022744	Cldnd1	16	+	58729172	58729223	58727924	58728084	58729437	58729747	2,0,6	58,70,36	0,4,0	69,77,99	200	149	1	1.0	0.025,0.0,0.11	0.0,0.037,0.0	0.033
ENSMUSG00000022744	Cldnd1	16	+	58729179	58729223	58728038	58728084	58729437	58729747	1,0,4	58,70,36	0,4,0	69,77,99	193	149	1	1.0	0.013,0.0,0.079	0.0,0.039,0.0	0.018
ENSMUSG00000022744	Cldnd1	16	+	58731301	58731412	58729437	58729747	58732838	58732908	85,89,92	2,0,0	76,93,135	0,0,0	260	149	1	1.0	0.961,1.0,1.0	1.0,1.0,1.0	-0.013
ENSMUSG00000022744	Cldnd1	16	+	58732580	58732718	58731268	58731412	58732838	58732989	106,110,130	8,10,11	105,111,183	10,10,14	287	149	1	1.0	0.873,0.851,0.86	0.845,0.852,0.872	0.005
ENSMUSG00000068196	Col8a1	16	-	57632310	57632641	57624257	57628817	57678336	57678455	12,31,59	0,0,0	13,48,141	0,1,0	480	149	1	1.0	1.0,1.0,1.0	1.0,0.937,1.0	0.021
ENSMUSG00000022751	Nit2	16	-	57157483	57157539	57156664	57157166	57159417	57159516	101,113,134	0,0,0	197,82,183	0,0,2	205	149	1	1.0	1.0,1.0,1.0	1.0,1.0,0.985	0.005
[truncated: 36,757 more rows]
