# Supplementary material for: Pharmacological targeting of BMAL1 modulates circadian and immune pathways
Source: Nat Chem Biol. 2025 Mar 25;21(5):736–45. doi: 10.1038/s41589-025-01863-x (PMC12037410; doi:10.1038/s41589-025-01863-x)
Supplement: Supplementary file 15 — Statistical source data. [file 41589_2025_1863_MOESM15_ESM.zip › Alternative splicing - Novogene analysis/WT_AvsWT_C/WT_AvsWT_C_RI_significant.xls]

GeneID	geneSymbol	chr	strand	riExonStart_0base	riExonEnd	upstreamES	upstreamEE	downstreamES	downstreamEE	IJC_SAMPLE_1	SJC_SAMPLE_1	IJC_SAMPLE_2	SJC_SAMPLE_2	IncFormLen	SkipFormLen	PValue	FDR	IncLevel1	IncLevel2	IncLevelDifference
ENSMUSG00000044551	9930012K11Rik	14	-	70156160	70156518	70156160	70156276	70156415	70156518	8,1,4	4,2,3	5,4,4	0,0,0	288	149	1.8968522294e-06	0.0027741463855	0.509,0.206,0.408	1.0,1.0,1.0	-0.626
ENSMUSG00000027318	Adam33	2	-	131053041	131053588	131053041	131053150	131053222	131053588	4,0,2	6,11,3	9,3,8	1,1,2	221	149	8.59880441983e-06	0.00838383430933	0.31,0.0,0.31	0.859,0.669,0.729	-0.546
ENSMUSG00000025507	Pidd1	7	-	141441611	141442564	141441611	141441784	141442150	141442564	3,2,3	7,1,1	10,10,15	0,1,0	515	149	2.4996903103e-08	7.31159415763e-05	0.11,0.367,0.465	1.0,0.743,1.0	-0.6
ENSMUSG00000036112	Metap2	10	-	93879539	93880138	93879539	93879672	93880072	93880138	5,1,3	0,0,1	0,4,11	2,2,4	549	149	6.69035729328e-05	0.0489232377071	1.0,1.0,0.449	0.0,0.352,0.427	0.557
