# Supplementary material for: Pharmacological targeting of BMAL1 modulates circadian and immune pathways
Source: Nat Chem Biol. 2025 Mar 25;21(5):736–45. doi: 10.1038/s41589-025-01863-x (PMC12037410; doi:10.1038/s41589-025-01863-x)
Supplement: Supplementary file 15 — Statistical source data. [file 41589_2025_1863_MOESM15_ESM.zip › Alternative splicing - Novogene analysis/WT_AvsWT_C/WT_AvsWT_C_A3SS.xls]

GeneID	geneSymbol	chr	strand	longExonStart_0base	longExonEnd	shortES	shortEE	flankingES	flankingEE	IJC_SAMPLE_1	SJC_SAMPLE_1	IJC_SAMPLE_2	SJC_SAMPLE_2	IncFormLen	SkipFormLen	PValue	FDR	IncLevel1	IncLevel2	IncLevelDifference
ENSMUSG00000048029	Eno4	19	+	58945530	58945662	58945533	58945662	58943424	58943621	0,0,0	2,0,0	0,1,0	0,1,0	152	149	1	1.0	0.0,NA,NA	NA,0.495,NA	-0.495
ENSMUSG00000024985	Tcf7l2	19	+	55917338	55917479	55917353	55917479	55912558	55912645	7,7,6	22,12,14	8,1,12	25,29,22	164	149	0.707156935856	1.0	0.224,0.346,0.28	0.225,0.03,0.331	0.088
ENSMUSG00000024985	Tcf7l2	19	+	55926681	55926756	55926683	55926756	55925976	55926049	0,0,0	4,2,1	0,1,0	5,5,8	151	149	1	1.0	0.0,0.0,0.0	0.0,0.165,0.0	-0.055
ENSMUSG00000024975	Pdcd4	19	+	53929082	53929861	53929716	53929861	53927193	53927333	173,154,176	0,0,0	244,210,276	0,0,2	783	149	1	1.0	1.0,1.0,1.0	1.0,1.0,0.963	0.012
ENSMUSG00000025224	Gbf1	19	+	46268390	46268516	46268419	46268516	46267992	46268116	26,37,60	1,0,1	65,33,61	1,0,1	178	149	1	1.0	0.956,1.0,0.98	0.982,1.0,0.981	-0.009
ENSMUSG00000025204	Ndufb8	19	-	44554930	44555057	44554930	44555014	44555226	44555404	327,323,332	0,0,0	479,376,553	0,2,0	192	149	1	1.0	1.0,1.0,1.0	1.0,0.993,1.0	0.002
ENSMUSG00000025199	Chuk	19	-	44078888	44079266	44078888	44078985	44081945	44081995	31,15,39	76,90,98	37,27,27	71,57,152	430	149	1	1.0	0.124,0.055,0.121	0.153,0.141,0.058	-0.017
ENSMUSG00000025159	Mms19	19	-	41945732	41947103	41945732	41945815	41947689	41947746	196,146,148	1,0,0	251,154,192	0,0,5	1437	149	1	1.0	0.953,1.0,1.0	1.0,1.0,0.799	0.051
ENSMUSG00000025159	Mms19	19	-	41950751	41950851	41950751	41950846	41952406	41952562	78,77,79	0,0,0	97,100,107	1,1,0	154	149	1	1.0	1.0,1.0,1.0	0.989,0.99,1.0	0.007
ENSMUSG00000025159	Mms19	19	-	41953916	41954017	41953916	41954014	41954465	41954547	41,38,24	34,21,52	47,31,46	22,53,50	152	149	1	1.0	0.542,0.639,0.311	0.677,0.364,0.474	-0.008
ENSMUSG00000025159	Mms19	19	-	41955418	41955596	41955418	41955573	41955822	41955961	4,0,3	61,74,65	5,1,0	95,81,116	172	149	1	1.0	0.054,0.0,0.038	0.044,0.011,0.0	0.012
ENSMUSG00000025159	Mms19	19	-	41955822	41955983	41955822	41955961	41956508	41956586	4,1,3	52,37,60	6,5,7	87,67,96	171	149	1	1.0	0.063,0.023,0.042	0.057,0.061,0.06	-0.017
ENSMUSG00000025159	Mms19	19	-	41962949	41963078	41962949	41963034	41963400	41963470	77,71,62	0,0,1	72,68,98	4,1,1	193	149	1	1.0	1.0,1.0,0.98	0.933,0.981,0.987	0.026
ENSMUSG00000025157	Zdhhc16	19	+	41938719	41938836	41938807	41938836	41938363	41938452	24,16,16	83,80,98	9,23,16	124,92,125	237	149	1	1.0	0.154,0.112,0.093	0.044,0.136,0.074	0.035
ENSMUSG00000025157	Zdhhc16	19	+	41939599	41939733	41939687	41939733	41938807	41938836	128,115,149	0,2,0	168,158,218	0,0,0	237	149	1	1.0	1.0,0.973,1.0	1.0,1.0,1.0	-0.009
ENSMUSG00000041180	Hectd2	19	+	36601428	36601528	36601431	36601528	36599595	36599719	0,0,1	0,0,0	0,0,0	2,0,0	152	149	1	1.0	NA,NA,1.0	0.0,NA,NA	1.0
ENSMUSG00000041180	Hectd2	19	+	36609255	36609423	36609264	36609423	36606385	36606474	0,0,1	1,0,8	0,0,0	0,2,6	158	149	1	1.0	0.0,NA,0.105	NA,0.0,0.0	0.052
ENSMUSG00000024805	Pcgf5	19	+	36437302	36437362	36437305	36437362	36437154	36437210	69,36,24	1,3,2	56,59,85	3,6,0	152	149	1	1.0	0.985,0.922,0.922	0.948,0.906,1.0	-0.008
ENSMUSG00000024781	Lipa	19	-	34524737	34524846	34524737	34524842	34527365	34527474	2495,1959,2506	219,182,238	2169,2242,3210	192,186,310	153	149	1	1.0	0.917,0.913,0.911	0.917,0.921,0.91	-0.002
ENSMUSG00000025231	Sufu	19	+	46453158	46453315	46453161	46453315	46450890	46450963	22,16,22	20,26,21	24,12,28	26,18,39	152	149	1	1.0	0.519,0.376,0.507	0.475,0.395,0.413	0.04
ENSMUSG00000024672	Ms4a7	19	-	11322298	11322418	11322298	11322400	11324421	11324628	60,28,46	1757,1588,1861	61,36,56	2623,1565,2747	167	149	1	1.0	0.03,0.015,0.022	0.02,0.02,0.018	0.003
ENSMUSG00000024735	Prpf19	19	+	10898925	10899124	10898982	10899124	10897816	10897893	15,25,46	206,236,276	49,30,37	318,275,390	206	149	1	1.0	0.05,0.071,0.108	0.1,0.073,0.064	-0.003
ENSMUSG00000036098	Myrf	19	-	10215016	10215105	10215016	10215102	10215741	10215810	2,0,1	0,1,1	2,0,5	1,0,4	152	149	1	1.0	1.0,0.0,0.495	0.662,NA,0.551	-0.108
ENSMUSG00000010110	Stx5a	19	+	8743079	8743423	8743352	8743423	8742853	8742924	161,121,175	0,0,0	151,138,243	0,1,2	422	149	1	1.0	1.0,1.0,1.0	1.0,0.98,0.977	0.014
ENSMUSG00000010110	Stx5a	19	+	8754876	8755642	8754908	8755642	8749905	8750027	3,0,1	135,145,157	6,0,1	193,106,201	181	149	1	1.0	0.018,0.0,0.005	0.025,0.0,0.004	-0.002
ENSMUSG00000024962	Vegfb	19	-	6985360	6985596	6985360	6985495	6985804	6985840	90,92,76	19,29,24	115,67,118	35,25,37	250	149	1	1.0	0.738,0.654,0.654	0.662,0.615,0.655	0.038
ENSMUSG00000024958	Gpr137	19	-	6940351	6940482	6940351	6940401	6941091	6941507	92,134,102	8,0,5	120,128,206	0,0,3	230	149	1	1.0	0.882,1.0,0.93	1.0,1.0,0.978	-0.055
ENSMUSG00000024948	Map4k2	19	+	6341743	6341834	6341766	6341834	6341458	6341516	46,34,40	6,1,0	65,42,63	1,3,0	172	149	1	1.0	0.869,0.967,1.0	0.983,0.924,1.0	-0.024
ENSMUSG00000024948	Map4k2	19	+	6341743	6341834	6341769	6341834	6341458	6341516	49,35,41	0,3,5	65,42,63	4,2,7	175	149	1	1.0	1.0,0.909,0.875	0.933,0.947,0.885	0.006
ENSMUSG00000024948	Map4k2	19	+	6341766	6341834	6341769	6341834	6341458	6341516	9,2,1	0,3,5	1,3,0	4,2,7	152	149	0.0661037576293	1.0	1.0,0.395,0.164	0.197,0.595,0.0	0.256
ENSMUSG00000024948	Map4k2	19	+	6343460	6343523	6343487	6343523	6343254	6343386	38,35,53	0,0,0	64,45,51	3,0,5	176	149	1	1.0	1.0,1.0,1.0	0.948,1.0,0.896	0.052
ENSMUSG00000024948	Map4k2	19	+	6343801	6344079	6343971	6344079	6343460	6343523	42,35,47	2,0,0	49,34,46	0,0,0	319	149	1	1.0	0.907,1.0,1.0	1.0,1.0,1.0	-0.031
ENSMUSG00000024948	Map4k2	19	+	6353260	6353333	6353277	6353333	6353119	6353190	2,0,5	78,107,84	0,3,4	105,82,103	166	149	1	1.0	0.022,0.0,0.051	0.0,0.032,0.034	0.002
ENSMUSG00000024947	Men1	19	+	6337478	6337519	6337481	6337519	6337152	6337281	51,86,79	0,0,4	59,48,83	0,1,0	152	149	1	1.0	1.0,1.0,0.951	1.0,0.979,1.0	-0.009
ENSMUSG00000024947	Men1	19	+	6338282	6338961	6338825	6338961	6337600	6337688	44,101,84	2,0,0	45,62,86	1,0,0	692	149	1	1.0	0.826,1.0,1.0	0.906,1.0,1.0	-0.027
ENSMUSG00000024799	Tm7sf2	19	-	6066498	6066693	6066498	6066563	6066967	6067022	78,80,84	4,0,2	127,84,135	1,1,1	279	149	1	1.0	0.912,1.0,0.957	0.985,0.978,0.986	-0.027
ENSMUSG00000024826	Dpf2	19	-	5902362	5902491	5902362	5902434	5902630	5902768	185,165,209	0,1,5	200,217,320	1,1,0	206	149	1	1.0	1.0,0.992,0.968	0.993,0.994,1.0	-0.009
ENSMUSG00000024909	Efemp2	19	+	5476019	5476272	5476065	5476272	5475407	5475456	0,0,0	45,48,95	3,0,0	57,51,104	195	149	1	1.0	0.0,0.0,0.0	0.039,0.0,0.0	-0.013
ENSMUSG00000047423	AI837181	19	+	5425936	5427313	5425950	5427313	5425156	5425308	10,10,7	77,51,103	16,15,25	86,99,125	163	149	1	1.0	0.106,0.152,0.058	0.145,0.122,0.155	-0.035
ENSMUSG00000024889	Rce1	19	-	4623500	4623576	4623500	4623563	4623825	4623897	10,7,13	109,118,116	13,2,19	157,117,160	162	149	1	1.0	0.078,0.052,0.093	0.071,0.015,0.098	0.013
ENSMUSG00000024889	Rce1	19	-	4624013	4624181	4624013	4624151	4624659	4624763	55,46,34	0,0,1	41,54,63	0,0,0	179	149	1	1.0	1.0,1.0,0.966	1.0,1.0,1.0	-0.011
ENSMUSG00000024889	Rce1	19	-	4624013	4624181	4624013	4624151	4624684	4624763	114,115,115	2,5,0	149,126,161	5,9,1	179	149	1	1.0	0.979,0.95,1.0	0.961,0.921,0.993	0.018
ENSMUSG00000024889	Rce1	19	-	4625012	4625096	4625012	4625092	4625192	4625295	105,79,113	54,29,27	133,88,150	54,37,53	153	149	1	1.0	0.654,0.726,0.803	0.706,0.698,0.734	0.015
ENSMUSG00000024858	Grk2	19	-	4289897	4290020	4289897	4290005	4290073	4290168	1,0,0	730,659,826	8,1,4	836,708,972	164	149	1	1.0	0.001,0.0,0.0	0.009,0.001,0.004	-0.004
ENSMUSG00000034616	Ssh3	19	-	4265609	4265715	4265609	4265703	4265809	4265998	9,11,6	127,112,191	8,9,6	119,146,165	161	149	1	1.0	0.062,0.083,0.028	0.059,0.054,0.033	0.009
ENSMUSG00000037916	Ndufv1	19	-	4009825	4010019	4009825	4010009	4011101	4011272	0,1,1	299,286,342	2,0,1	365,320,452	159	149	1	1.0	0.0,0.003,0.003	0.005,0.0,0.002	-0.0
ENSMUSG00000024913	Lrp5	19	-	3593515	3597480	3593515	3593626	3600672	3600798	155,193,188	0,0,0	270,198,312	0,0,1	4003	149	1	1.0	1.0,1.0,1.0	1.0,1.0,0.921	0.026
ENSMUSG00000024913	Lrp5	19	-	3610038	3610238	3610038	3610209	3612197	3612521	85,50,128	0,0,2	109,97,137	4,0,0	178	149	1	1.0	1.0,1.0,0.982	0.958,1.0,1.0	0.008
ENSMUSG00000024539	Ptpn2	18	-	67675719	67675886	67675719	67675829	67677709	67677862	108,101,147	0,3,0	145,127,155	0,0,0	206	149	1	1.0	1.0,0.961,1.0	1.0,1.0,1.0	-0.013
ENSMUSG00000038524	Fchsd1	18	-	37967759	37967901	37967759	37967895	37968213	37968281	0,2,0	16,3,12	2,2,0	18,7,18	155	149	1	1.0	0.0,0.391,0.0	0.097,0.215,0.0	0.026
ENSMUSG00000038524	Fchsd1	18	-	37968213	37968333	37968213	37968281	37968749	37968795	0,0,0	18,4,18	0,0,1	20,14,11	201	149	1	1.0	0.0,0.0,0.0	0.0,0.0,0.063	-0.021
ENSMUSG00000024454	Hdac3	18	-	37940952	37941766	37940952	37941110	37941877	37941967	133,163,172	0,0,1	140,130,193	0,0,1	805	149	1	1.0	1.0,1.0,0.97	1.0,1.0,0.973	-0.001
ENSMUSG00000024454	Hdac3	18	-	37941378	37941766	37941378	37941458	37941877	37941967	132,169,170	0,3,0	144,131,198	0,0,0	457	149	1	1.0	1.0,0.948,1.0	1.0,1.0,1.0	-0.017
ENSMUSG00000024474	Ik	18	+	36755424	36755505	36755425	36755505	36754552	36754631	593,769,455	0,0,0	814,680,484	0,0,1	150	149	1	1.0	1.0,1.0,1.0	1.0,1.0,0.998	0.001
ENSMUSG00000006050	Sra1	18	-	36667790	36667899	36667790	36667893	36668651	36668848	260,283,281	3,2,2	325,262,419	1,2,0	155	149	1	1.0	0.988,0.993,0.993	0.997,0.992,1.0	-0.005
ENSMUSG00000024260	Sap130	18	+	31682006	31682184	31682009	31682184	31680368	31680671	39,29,37	42,35,48	46,27,55	28,20,37	152	149	0.0599090319815	1.0	0.477,0.448,0.43	0.617,0.57,0.593	-0.142
ENSMUSG00000033628	Pik3c3	18	+	30311146	30311325	30311219	30311325	30304974	30305042	0,0,0	67,52,57	1,0,3	91,60,80	222	149	1	1.0	0.0,0.0,0.0	0.007,0.0,0.025	-0.011
ENSMUSG00000033382	Trappc8	18	-	20865949	20866206	20865949	20866203	20867759	20867853	5,10,15	57,40,60	11,5,13	44,78,77	152	149	1	1.0	0.079,0.197,0.197	0.197,0.059,0.142	0.025
ENSMUSG00000041225	Arhgap12	18	-	6061846	6062250	6061846	6061972	6064340	6064421	3,0,2	73,44,42	0,0,2	56,61,70	427	149	1	1.0	0.014,0.0,0.016	0.0,0.0,0.01	0.007
ENSMUSG00000024231	Cul2	18	+	3414129	3414224	3414173	3414224	3405684	3405787	58,58,79	0,0,1	58,80,107	0,0,0	193	149	1	1.0	1.0,1.0,0.984	1.0,1.0,1.0	-0.005
ENSMUSG00000024908	Ppp6r3	19	-	3473768	3473866	3473768	3473815	3478277	3478364	96,80,108	14,20,27	84,79,120	20,22,18	200	149	1	1.0	0.836,0.749,0.749	0.758,0.728,0.832	0.005
ENSMUSG00000024908	Ppp6r3	19	-	3473768	3473866	3473768	3473815	3484830	3484916	26,21,33	0,0,0	41,33,37	0,0,1	200	149	1	1.0	1.0,1.0,1.0	1.0,1.0,0.965	0.012
ENSMUSG00000024908	Ppp6r3	19	-	3526701	3526934	3526701	3526929	3544107	3544255	81,104,91	1,3,3	59,120,134	2,2,14	154	149	1	1.0	0.987,0.971,0.967	0.966,0.983,0.903	0.024
ENSMUSG00000024589	Nedd4l	18	+	65155255	65155317	65155259	65155317	65143795	65143846	44,45,51	0,4,0	56,31,98	0,0,0	153	149	1	1.0	1.0,0.916,1.0	1.0,1.0,1.0	-0.028
ENSMUSG00000005371	Fbxo11	17	-	88014405	88014550	88014405	88014547	88015398	88015480	49,43,57	33,13,25	20,25,84	10,21,28	152	149	1	1.0	0.593,0.764,0.691	0.662,0.539,0.746	0.034
ENSMUSG00000024247	Pkdcc	17	+	83220965	83221237	83221052	83221237	83215291	83216104	12,15,16	0,0,0	7,16,17	1,0,0	236	149	1	1.0	1.0,1.0,1.0	0.815,1.0,1.0	0.062
ENSMUSG00000024247	Pkdcc	17	+	83220965	83221237	83221052	83221237	83220101	83220156	42,34,42	0,0,0	25,35,58	0,0,2	236	149	1	1.0	1.0,1.0,1.0	1.0,1.0,0.948	0.017
ENSMUSG00000024070	Prkd3	17	-	78962526	78962579	78962526	78962576	78966174	78966451	71,42,59	2,0,6	47,63,101	0,5,1	152	149	1	1.0	0.972,1.0,0.906	1.0,0.925,0.99	-0.012
ENSMUSG00000001870	Ltbp1	17	+	75276395	75276623	75276554	75276623	75273866	75274034	4,7,6	7,4,4	8,19,35	2,14,13	308	149	0.284522740111	1.0	0.217,0.458,0.421	0.659,0.396,0.566	-0.175
ENSMUSG00000039193	Nlrc4	17	-	74445129	74447124	74445129	74447110	74447957	74448218	18,7,27	6,11,6	11,35,32	7,0,0	163	149	0.0144888910139	1.0	0.733,0.368,0.804	0.59,1.0,1.0	-0.228
ENSMUSG00000024069	Slc30a6	17	+	74407205	74407286	74407220	74407286	74405684	74405727	0,0,2	66,47,65	0,0,0	64,48,97	164	149	1	1.0	0.0,0.0,0.027	0.0,0.0,0.0	0.009
ENSMUSG00000024069	Slc30a6	17	+	74410285	74410428	74410333	74410428	74409352	74409388	1,0,2	36,27,33	0,4,3	29,34,39	197	149	1	1.0	0.021,0.0,0.044	0.0,0.082,0.055	-0.024
ENSMUSG00000024053	Emilin2	17	-	71255118	71255247	71255118	71255214	71255979	71256012	354,342,420	9,20,20	508,390,646	31,30,28	182	149	1	1.0	0.97,0.933,0.945	0.931,0.914,0.95	0.018
ENSMUSG00000024053	Emilin2	17	-	71256323	71256692	71256323	71256689	71273373	71275287	382,336,389	13,27,25	520,379,524	31,30,19	152	149	1	1.0	0.966,0.924,0.938	0.943,0.925,0.964	-0.001
ENSMUSG00000024053	Emilin2	17	-	71256323	71256692	71256323	71256689	71280673	71280849	9,8,5	0,0,0	7,3,2	0,0,8	152	149	1	1.0	1.0,1.0,1.0	1.0,1.0,0.197	0.268
ENSMUSG00000024044	Epb41l3	17	+	69262125	69262346	69262179	69262346	69259012	69259188	51,52,71	13,5,14	41,53,90	7,13,19	203	149	1	1.0	0.742,0.884,0.788	0.811,0.75,0.777	0.025
ENSMUSG00000024043	Arhgap28	17	-	67864462	67864625	67864462	67864622	67868950	67869028	1,0,1	0,1,0	1,5,6	0,0,0	152	149	1	1.0	1.0,0.0,1.0	1.0,1.0,1.0	-0.333
ENSMUSG00000061950	Ppp4r1	17	+	65803159	65803295	65803210	65803295	65783623	65783668	18,17,22	84,45,29	21,13,40	55,53,110	200	149	1	1.0	0.138,0.22,0.361	0.221,0.155,0.213	0.043
ENSMUSG00000019487	Trip10	17	+	57262353	57262472	57262356	57262472	57261639	57261788	43,41,42	48,70,49	46,39,68	68,65,89	152	149	1	1.0	0.468,0.365,0.457	0.399,0.37,0.428	0.031
ENSMUSG00000005823	Gpr108	17	-	57237205	57237497	57237205	57237323	57237850	57237926	189,166,199	0,0,0	193,133,227	0,0,2	323	149	1	1.0	1.0,1.0,1.0	1.0,1.0,0.981	0.006
ENSMUSG00000005823	Gpr108	17	-	57242940	57243134	57242940	57243113	57244246	57244368	145,109,109	73,76,77	108,137,177	109,53,88	170	149	1	1.0	0.635,0.557,0.554	0.465,0.694,0.638	-0.017
ENSMUSG00000002372	Ranbp3	17	+	56701022	56702890	56702762	56702890	56696717	56696789	168,138,152	4,0,4	153,148,207	3,6,5	1889	149	0.558028468866	1.0	0.768,1.0,0.75	0.801,0.661,0.766	0.097
ENSMUSG00000042625	Safb2	17	-	56566878	56567018	56566878	56567015	56567532	56567624	29,16,14	182,160,208	43,23,26	210,199,202	152	149	1	1.0	0.135,0.089,0.062	0.167,0.102,0.112	-0.032
ENSMUSG00000042625	Safb2	17	-	56566878	56567018	56566878	56567015	56568894	56569022	0,2,1	14,7,13	0,3,1	18,11,15	152	149	1	1.0	0.0,0.219,0.07	0.0,0.211,0.061	0.006
ENSMUSG00000002833	Hdgfl2	17	+	56096820	56097016	56096847	56097016	56096204	56096276	22,24,11	41,44,41	21,23,26	53,43,50	176	149	1	1.0	0.312,0.316,0.185	0.251,0.312,0.306	-0.019
ENSMUSG00000002833	Hdgfl2	17	+	56096820	56097016	56096850	56097016	56096204	56096276	22,24,11	7,14,3	23,24,26	4,3,4	179	149	0.0546417145875	1.0	0.723,0.588,0.753	0.827,0.869,0.844	-0.159
ENSMUSG00000002833	Hdgfl2	17	+	56096847	56097016	56096850	56097016	56096204	56096276	41,44,41	7,14,3	55,44,50	4,3,4	152	149	0.288691913977	1.0	0.852,0.755,0.931	0.931,0.935,0.925	-0.084
ENSMUSG00000002833	Hdgfl2	17	+	56100344	56100592	56100347	56100592	56099858	56099985	88,80,88	23,34,42	108,83,110	32,42,55	152	149	1	1.0	0.789,0.698,0.673	0.768,0.66,0.662	0.023
ENSMUSG00000003199	Mpnd	17	+	56012270	56012492	56012415	56012492	56011865	56011962	146,169,160	0,1,0	191,156,213	1,0,0	294	149	1	1.0	1.0,0.988,1.0	0.99,1.0,1.0	-0.001
ENSMUSG00000023923	Tbc1d5	17	-	50919161	50919241	50919161	50919212	50920514	50920603	1,0,1	84,55,70	1,0,1	64,55,121	178	149	1	1.0	0.01,0.0,0.012	0.013,0.0,0.007	0.001
ENSMUSG00000064120	Mocs1	17	+	49454029	49455435	49455256	49455435	49452794	49452842	622,648,707	0,0,0	894,569,832	1,0,0	1376	149	1	1.0	1.0,1.0,1.0	0.99,1.0,1.0	0.003
ENSMUSG00000023994	Nfya	17	-	48392339	48392506	48392339	48392500	48392867	48392951	7,2,22	0,4,0	14,10,21	0,0,0	155	149	1	1.0	1.0,0.325,1.0	1.0,1.0,1.0	-0.225
ENSMUSG00000023994	Nfya	17	-	48392339	48392500	48392339	48392488	48393179	48393285	20,12,21	140,138,153	8,16,27	160,101,148	161	149	1	1.0	0.117,0.074,0.113	0.044,0.128,0.144	-0.004
ENSMUSG00000023994	Nfya	17	-	48392339	48392506	48392339	48392488	48393179	48393285	175,157,184	140,138,153	142,175,258	160,101,148	167	149	1	1.0	0.527,0.504,0.518	0.442,0.607,0.609	-0.036
ENSMUSG00000023994	Nfya	17	-	48392339	48392506	48392339	48392500	48393179	48393285	155,145,163	0,0,0	135,159,233	1,0,2	155	149	1	1.0	1.0,1.0,1.0	0.992,1.0,0.991	0.006
ENSMUSG00000023994	Nfya	17	-	48398981	48399068	48398981	48399065	48400437	48400580	84,84,75	71,35,52	60,86,101	51,47,92	152	149	1	1.0	0.537,0.702,0.586	0.536,0.642,0.518	0.043
ENSMUSG00000023993	Treml1	17	+	48366619	48367021	48366722	48367021	48365995	48366048	106,85,84	2,0,0	90,89,137	0,0,0	252	149	1	1.0	0.969,1.0,1.0	1.0,1.0,1.0	-0.01
ENSMUSG00000023992	Trem2	17	+	48351690	48351930	48351745	48351930	48351100	48351191	997,1088,1053	4516,4581,4562	1544,1085,1441	7218,5128,6671	204	149	1	1.0	0.139,0.148,0.144	0.135,0.134,0.136	0.009
ENSMUSG00000051682	Treml4	17	+	48269681	48269766	48269684	48269766	48269385	48269436	0,4,0	20,24,21	2,3,0	9,23,22	152	149	1	1.0	0.0,0.14,0.0	0.179,0.113,0.0	-0.051
ENSMUSG00000051682	Treml4	17	+	48269681	48269766	48269708	48269766	48269385	48269436	2,9,2	0,1,0	2,3,2	0,1,3	176	149	0.470046635505	1.0	1.0,0.884,1.0	1.0,0.717,0.361	0.269
ENSMUSG00000051682	Treml4	17	+	48269684	48269766	48269708	48269766	48269385	48269436	22,29,23	0,1,0	9,23,24	0,1,3	173	149	1	1.0	1.0,0.962,1.0	1.0,0.952,0.873	0.046
ENSMUSG00000034165	Ccnd3	17	+	47593608	47593852	47593644	47593852	47578708	47578773	41,24,34	2,2,0	39,41,47	0,0,0	185	149	1	1.0	0.943,0.906,1.0	1.0,1.0,1.0	-0.05
ENSMUSG00000034165	Ccnd3	17	+	47593608	47593852	47593644	47593852	47578708	47578792	41,28,37	0,1,12	40,44,50	0,5,2	185	149	1	1.0	1.0,0.958,0.713	1.0,0.876,0.953	-0.053
ENSMUSG00000034165	Ccnd3	17	+	47593608	47593852	47593653	47593852	47578708	47578792	47,36,45	0,0,0	51,50,57	7,0,0	194	149	1	1.0	1.0,1.0,1.0	0.848,1.0,1.0	0.051
ENSMUSG00000034165	Ccnd3	17	+	47593644	47593852	47593653	47593852	47578708	47578792	6,9,20	0,0,0	11,11,9	7,0,0	158	149	0.642011960814	1.0	1.0,1.0,1.0	0.597,1.0,1.0	0.134
ENSMUSG00000034729	Mrps10	17	+	47372572	47372645	47372575	47372645	47372426	47372491	43,46,42	47,25,50	36,28,44	77,43,72	152	149	0.050701343823	1.0	0.473,0.643,0.452	0.314,0.39,0.375	0.163
ENSMUSG00000034729	Mrps10	17	+	47372575	47375109	47374972	47375109	47372426	47372491	56,25,50	2,1,6	86,51,78	2,1,6	2546	149	0.52748544109	1.0	0.621,0.594,0.328	0.716,0.749,0.432	-0.118
ENSMUSG00000023977	Ubr2	17	-	46980319	46981442	46980319	46980418	46982265	46982373	135,85,87	0,0,0	81,112,148	0,0,1	1173	149	1	1.0	1.0,1.0,1.0	1.0,1.0,0.949	0.017
ENSMUSG00000023971	Rrp36	17	-	46672524	46672847	46672524	46672591	46674196	46674287	64,53,71	0,0,0	58,82,86	0,2,0	405	149	1	1.0	1.0,1.0,1.0	1.0,0.938,1.0	0.021
ENSMUSG00000023972	Ptk7	17	-	46567924	46569029	46567924	46568076	46571602	46571683	0,0,2	3,12,42	0,0,0	8,9,40	1102	149	1	1.0	0.0,0.0,0.006	0.0,0.0,0.0	0.002
ENSMUSG00000032842	Abcc10	17	-	46313630	46314051	46313630	46313820	46314215	46314314	0,13,2	9,4,10	3,3,1	16,5,17	380	149	0.870471017441	1.0	0.0,0.56,0.073	0.068,0.19,0.023	0.117
ENSMUSG00000012296	Tjap1	17	-	46263688	46263813	46263688	46263810	46264882	46264978	9,9,30	34,41,68	12,15,11	36,42,82	152	149	1	1.0	0.206,0.177,0.302	0.246,0.259,0.116	0.021
ENSMUSG00000067148	Polr1c	17	-	46245615	46245796	46245615	46245748	46246106	46246214	5,0,1	154,123,149	3,3,2	206,190,204	197	149	1	1.0	0.024,0.0,0.005	0.011,0.012,0.007	-0.0
ENSMUSG00000023952	Gtpbp2	17	+	46167222	46167394	46167341	46167394	46166591	46166650	320,283,323	20,17,8	343,300,424	4,5,5	268	149	0.586422358152	1.0	0.899,0.902,0.957	0.979,0.971,0.979	-0.057
ENSMUSG00000023942	Slc29a1	17	-	45592178	45592261	45592178	45592257	45593331	45593634	125,161,171	0,0,0	146,112,252	2,0,0	153	149	1	1.0	1.0,1.0,1.0	0.986,1.0,1.0	0.005
ENSMUSG00000023942	Slc29a1	17	-	45592178	45592343	45592178	45592261	45595481	45595502	3,1,8	51,68,122	7,2,2	80,52,85	231	149	1	1.0	0.037,0.009,0.041	0.053,0.024,0.015	-0.002
ENSMUSG00000023947	Nfkbie	17	+	45562001	45563166	45562069	45563166	45560407	45560647	39,49,35	6,7,6	50,53,83	14,15,18	217	149	0.378426110026	1.0	0.817,0.828,0.8	0.71,0.708,0.76	0.089
ENSMUSG00000056492	Adgrf5	17	+	43439675	43440160	43439950	43440160	43437515	43437686	0,3,7	0,0,0	0,5,19	0,0,3	424	149	1	1.0	NA,1.0,1.0	NA,1.0,0.69	0.155
ENSMUSG00000024457	Trim26	17	+	36837464	36837572	36837496	36837572	36837140	36837264	24,25,35	40,21,33	48,35,62	58,45,62	181	149	1	1.0	0.331,0.495,0.466	0.405,0.39,0.452	0.015
ENSMUSG00000024457	Trim26	17	+	36837464	36837572	36837496	36837572	36837183	36837283	2,4,9	0,0,0	8,6,22	0,0,3	181	149	1	1.0	1.0,1.0,1.0	1.0,1.0,0.858	0.047
ENSMUSG00000045409	Trim39	17	-	36258872	36260945	36258872	36260921	36261490	36261606	1,5,1	26,18,23	0,1,1	18,18,27	173	149	1	1.0	0.032,0.193,0.036	0.0,0.046,0.031	0.061
ENSMUSG00000024426	Atat1	17	-	35898256	35898350	35898256	35898299	35901367	35901611	6,7,10	0,0,1	6,7,5	0,0,0	200	149	1	1.0	1.0,1.0,0.882	1.0,1.0,1.0	-0.039
ENSMUSG00000024422	Dhx16	17	+	35887398	35887539	35887423	35887539	35886089	35886242	75,76,126	0,0,0	97,101,125	0,3,1	174	149	1	1.0	1.0,1.0,1.0	1.0,0.966,0.991	0.014
ENSMUSG00000024387	Csnk2b	17	-	35117695	35117922	35117695	35117885	35117995	35118071	0,1,2	528,597,535	4,0,1	847,641,910	186	149	1	1.0	0.0,0.001,0.003	0.004,0.0,0.001	-0.0
ENSMUSG00000015461	Atf6b	17	+	34648218	34648297	34648229	34648297	34647659	34647739	333,258,373	0,0,0	385,312,453	2,1,0	160	149	1	1.0	1.0,1.0,1.0	0.994,0.997,1.0	0.003
ENSMUSG00000024338	Psmb8	17	+	34200140	34200915	34200710	34200915	34199570	34199682	544,509,513	1,1,0	683,492,663	2,2,0	719	149	1	1.0	0.991,0.991,1.0	0.986,0.981,1.0	0.005
ENSMUSG00000073423	Zfp414	17	+	33629780	33630079	33629796	33630079	33629621	33629698	11,3,1	56,77,82	10,3,7	108,71,125	165	149	1	1.0	0.151,0.034,0.011	0.077,0.037,0.048	0.011
ENSMUSG00000043557	Mdga1	17	-	29832912	29833021	29832912	29832969	29833221	29833352	8,12,18	0,2,1	22,21,23	0,0,0	201	149	1	1.0	1.0,0.816,0.93	1.0,1.0,1.0	-0.085
ENSMUSG00000005936	Kctd20	17	+	28962646	28962912	28962809	28962912	28961413	28961687	6,4,7	67,94,94	10,3,13	81,70,121	312	149	1	1.0	0.041,0.02,0.034	0.056,0.02,0.049	-0.01
ENSMUSG00000004865	Srpk1	17	-	28599470	28600456	28599470	28599869	28600868	28600894	131,144,183	21,11,3	199,153,195	17,5,10	736	149	1	1.0	0.558,0.726,0.925	0.703,0.861,0.798	-0.051
ENSMUSG00000037805	Rpl10a	17	+	28328790	28328885	28328810	28328885	28328583	28328618	14,13,20	1091,1145,1029	29,23,27	1571,1172,1566	169	149	1	1.0	0.011,0.01,0.017	0.016,0.017,0.015	-0.003
ENSMUSG00000037805	Rpl10a	17	+	28330524	28330697	28330593	28330697	28329373	28329522	5271,6030,6418	0,0,4	8063,5962,8542	1,1,0	218	149	1	1.0	1.0,1.0,0.999	1.0,1.0,1.0	-0.0
ENSMUSG00000007570	Fance	17	+	28318032	28318156	28318061	28318156	28317467	28317611	60,99,87	22,11,7	87,89,124	9,12,22	178	149	1	1.0	0.695,0.883,0.912	0.89,0.861,0.825	-0.029
ENSMUSG00000007570	Fance	17	+	28326093	28326567	28326151	28326567	28320789	28320856	19,25,24	20,20,23	17,14,18	19,25,29	207	149	0.302880468691	1.0	0.406,0.474,0.429	0.392,0.287,0.309	0.107
ENSMUSG00000024220	Zfp523	17	+	28197750	28197973	28197773	28197973	28195147	28195225	0,4,1	29,25,30	6,3,3	26,22,54	172	149	1	1.0	0.0,0.122,0.028	0.167,0.106,0.046	-0.056
ENSMUSG00000024220	Zfp523	17	+	28201260	28201440	28201350	28201440	28201007	28201133	24,38,21	2,0,2	46,45,73	1,2,2	239	149	1	1.0	0.882,1.0,0.867	0.966,0.933,0.958	-0.036
ENSMUSG00000024220	Zfp523	17	+	28202100	28202348	28202114	28202348	28201260	28201440	0,1,0	10,5,5	4,1,0	20,19,27	163	149	1	1.0	0.0,0.155,0.0	0.155,0.046,0.0	-0.015
ENSMUSG00000067629	Syngap1	17	+	26964826	26965038	26964832	26965038	26962913	26963087	1,0,1	0,1,0	0,5,0	0,0,2	155	149	1	1.0	1.0,0.0,1.0	NA,1.0,0.0	0.167
ENSMUSG00000025728	Pigq	17	-	25931673	25932231	25931673	25931827	25934757	25934878	88,101,105	0,0,0	102,111,151	0,1,0	553	149	1	1.0	1.0,1.0,1.0	1.0,0.968,1.0	0.011
ENSMUSG00000025735	Rhbdl1	17	-	25835276	25835377	25835276	25835353	25835469	25835582	4,5,8	1,0,0	4,5,6	4,0,1	173	149	0.390553471318	1.0	0.775,1.0,1.0	0.463,1.0,0.838	0.158
ENSMUSG00000025736	Jmjd8	17	+	25829941	25830061	25829997	25830061	25829605	25829853	75,69,44	0,1,1	73,41,116	0,0,0	205	149	1	1.0	1.0,0.98,0.97	1.0,1.0,1.0	-0.017
ENSMUSG00000032855	Pkd1	17	+	24591014	24591217	24591174	24591217	24590818	24590937	90,108,144	0,1,1	143,130,163	0,0,2	309	149	1	1.0	1.0,0.981,0.986	1.0,1.0,0.975	-0.003
ENSMUSG00000024142	Mlst8	17	-	24478319	24478483	24478319	24478478	24479011	24479078	2,0,0	3,10,3	0,1,1	0,10,6	154	149	1	1.0	0.392,0.0,0.0	NA,0.088,0.139	0.017
ENSMUSG00000036473	Tbc1d24	17	-	24185203	24186287	24185203	24186201	24189943	24190053	41,37,13	2,2,17	20,37,37	2,2,12	235	149	1	1.0	0.929,0.921,0.327	0.864,0.921,0.662	-0.09
ENSMUSG00000023904	Hcfc1r1	17	+	23674534	23674675	23674546	23674675	23673968	23674068	402,440,455	0,0,0	641,425,663	2,0,0	161	149	1	1.0	1.0,1.0,1.0	0.997,1.0,1.0	0.001
ENSMUSG00000014767	Tbp	17	+	15502961	15503128	15502964	15503128	15501153	15501202	0,0,0	2,3,0	3,0,0	0,3,4	152	149	1	1.0	0.0,0.0,NA	1.0,0.0,0.0	-0.333
ENSMUSG00000014767	Tbp	17	+	15502961	15503128	15502964	15503128	15501311	15501357	0,0,1	2,11,9	0,0,1	5,0,4	152	149	1	1.0	0.0,0.0,0.098	0.0,NA,0.197	-0.066
ENSMUSG00000116953	9030025P20Rik	17	+	14985773	14986832	14986717	14986832	14984817	14984915	11,3,6	1,8,1	3,3,3	8,0,3	1093	149	0.667183551361	1.0	0.6,0.049,0.45	0.049,1.0,0.12	-0.023
ENSMUSG00000023886	Smoc2	17	+	14347173	14347257	14347206	14347257	14344326	14344374	0,0,0	6,12,25	0,0,1	13,16,31	182	149	1	1.0	0.0,0.0,0.0	0.0,0.0,0.026	-0.009
ENSMUSG00000094724	Rnaset2b	17	+	6984138	6985113	6985055	6985113	6981107	6981168	561,502,529	0,0,1	515,630,692	0,1,0	1066	149	1	1.0	1.0,1.0,0.987	1.0,0.989,1.0	-0.001
ENSMUSG00000014039	Prdm15	16	-	97812557	97812725	97812557	97812691	97816105	97816193	15,12,18	0,0,0	7,7,22	0,0,2	183	149	1	1.0	1.0,1.0,1.0	1.0,1.0,0.9	0.033
ENSMUSG00000039456	Morc3	16	+	93862413	93862715	93862640	93862715	93860492	93860597	93,98,153	0,2,2	101,160,170	0,0,0	376	149	1	1.0	1.0,0.951,0.968	1.0,1.0,1.0	-0.027
ENSMUSG00000022946	Dopey2	16	+	93798902	93798985	93798905	93798985	93793086	93793231	75,51,48	33,33,32	93,46,74	35,14,42	152	149	0.726444719866	1.0	0.69,0.602,0.595	0.723,0.763,0.633	-0.077
ENSMUSG00000022946	Dopey2	16	+	93806334	93806471	93806387	93806471	93803461	93803590	136,110,100	1,1,1	128,75,146	0,0,0	202	149	1	1.0	0.99,0.988,0.987	1.0,1.0,1.0	-0.012
ENSMUSG00000047407	Tgif1	17	-	70844210	70845272	70844210	70845240	70846171	70846398	492,499,526	0,8,0	547,393,613	4,3,9	181	149	1	1.0	1.0,0.981,1.0	0.991,0.991,0.982	0.006
ENSMUSG00000022744	Cldnd1	16	+	58731268	58731412	58731301	58731412	58729437	58729747	0,2,1	95,98,107	0,0,1	85,99,158	182	149	1	1.0	0.0,0.016,0.008	0.0,0.0,0.005	0.006
ENSMUSG00000022751	Nit2	16	-	57157483	57157632	57157483	57157539	57159417	57159516	5,10,5	78,93,103	8,6,1	152,69,140	242	149	1	1.0	0.038,0.062,0.029	0.031,0.051,0.004	0.014
ENSMUSG00000055447	Cd47	16	+	49910868	49911081	49910873	49911081	49906780	49906812	422,418,476	6,7,6	437,385,578	7,2,7	154	149	1	1.0	0.986,0.983,0.987	0.984,0.995,0.988	-0.004
ENSMUSG00000022661	Cd200	16	-	45394592	45394865	45394592	45394860	45396968	45397295	40,63,66	4,0,4	54,52,98	1,3,2	154	149	1	1.0	0.906,1.0,0.941	0.981,0.944,0.979	-0.019
ENSMUSG00000022667	Cd200r1	16	+	44791468	44792630	44792488	44792630	44789972	44790224	38,33,11	1,5,3	30,26,23	0,4,7	1169	149	1	1.0	0.829,0.457,0.318	1.0,0.453,0.295	-0.048
ENSMUSG00000043065	Spice1	16	+	44357743	44357903	44357759	44357903	44356144	44356192	0,0,1	34,17,16	0,2,0	20,12,28	165	149	1	1.0	0.0,0.0,0.053	0.0,0.131,0.0	-0.026
ENSMUSG00000022827	Rabl3	16	+	37563615	37563766	37563668	37563766	37559994	37560109	17,17,35	5,0,0	24,14,39	1,3,0	202	149	1	1.0	0.715,1.0,1.0	0.947,0.775,1.0	-0.002
ENSMUSG00000061751	Kalrn	16	-	34013136	34013681	34013136	34013676	34013957	34014214	0,1,1	0,0,0	7,4,4	0,0,2	154	149	1	1.0	NA,1.0,1.0	1.0,1.0,0.659	0.114
ENSMUSG00000061751	Kalrn	16	-	34013957	34014214	34013957	34014211	34016391	34016630	1,2,0	3,6,1	8,4,3	0,8,3	152	149	0.0043414361254	0.531002549545	0.246,0.246,0.0	1.0,0.329,0.495	-0.444
ENSMUSG00000061751	Kalrn	16	-	34220055	34220274	34220055	34220247	34227026	34227146	0,0,1	0,0,0	0,0,0	2,0,1	176	149	1	1.0	NA,NA,1.0	0.0,NA,0.0	1.0
ENSMUSG00000022770	Dlg1	16	+	31838044	31838226	31838049	31838226	31836189	31836304	0,0,1	53,61,69	1,0,0	69,72,91	154	149	1	1.0	0.0,0.0,0.014	0.014,0.0,0.0	0.0
ENSMUSG00000022770	Dlg1	16	+	31846833	31846933	31846836	31846933	31842769	31842839	36,34,28	9,7,24	23,23,48	12,17,19	152	149	0.801966691395	1.0	0.797,0.826,0.534	0.653,0.57,0.712	0.074
ENSMUSG00000022538	Lsg1	16	-	30582055	30582160	30582055	30582142	30582530	30582651	0,1,0	54,67,79	0,1,0	92,79,122	167	149	1	1.0	0.0,0.013,0.0	0.0,0.011,0.0	0.001
ENSMUSG00000071266	Zfp946	17	+	22451078	22451152	22451096	22451152	22446796	22446893	1,0,0	27,13,14	0,0,2	12,10,9	167	149	1	1.0	0.032,0.0,0.0	0.0,0.0,0.165	-0.044
ENSMUSG00000097313	Gm26569	16	-	29908389	29909702	29908389	29908503	29910515	29910595	29,12,13	0,5,0	31,34,34	2,0,0	1348	149	0.632739303802	1.0	1.0,0.21,1.0	0.631,1.0,1.0	-0.14
ENSMUSG00000097313	Gm26569	16	-	29908389	29909702	29908389	29908503	29938872	29939067	28,12,12	0,2,0	32,33,34	0,2,0	1348	149	1	1.0	1.0,0.399,1.0	1.0,0.646,1.0	-0.082
ENSMUSG00000022884	Eif4a2	16	+	23108584	23108633	23108587	23108633	23107758	23107820	91,111,92	139,146,168	110,105,138	180,144,247	152	149	1	1.0	0.391,0.427,0.349	0.375,0.417,0.354	0.007
ENSMUSG00000022884	Eif4a2	16	+	23108584	23108633	23108587	23108633	23107770	23107880	0,0,0	0,0,7	0,1,0	1,0,0	152	149	1	1.0	NA,NA,0.0	0.0,1.0,NA	-0.5
ENSMUSG00000022884	Eif4a2	16	+	23109984	23110343	23110233	23110343	23108718	23108851	410,365,483	20,5,28	393,346,542	17,10,41	398	149	1	1.0	0.885,0.965,0.866	0.896,0.928,0.832	0.02
ENSMUSG00000022884	Eif4a2	16	+	23110579	23111263	23111125	23111263	23110233	23110343	623,548,714	0,0,14	616,580,918	3,2,13	695	149	1	1.0	1.0,1.0,0.916	0.978,0.984,0.938	0.005
ENSMUSG00000022855	Senp2	16	+	22035532	22036646	22036469	22036646	22032103	22032164	52,33,50	244,236,271	51,61,48	259,235,331	1086	149	1	1.0	0.028,0.019,0.025	0.026,0.034,0.02	-0.003
ENSMUSG00000006998	Psmd2	16	+	20652151	20652300	20652243	20652300	20651703	20651851	0,3,7	691,655,803	4,4,5	713,793,1050	241	149	1	1.0	0.0,0.003,0.005	0.003,0.003,0.003	-0.0
ENSMUSG00000003234	Abcf3	16	+	20551473	20551554	20551478	20551554	20550420	20550687	102,97,99	2,2,1	137,81,115	0,0,1	154	149	1	1.0	0.98,0.979,0.99	1.0,1.0,0.991	-0.014
ENSMUSG00000072214	Sept5	16	-	18623320	18623453	18623320	18623417	18624110	18624212	0,0,0	11,26,14	4,2,3	24,7,38	185	149	0.810956135981	1.0	0.0,0.0,0.0	0.118,0.187,0.06	-0.122
ENSMUSG00000075704	Txnrd2	16	+	18477650	18479070	18478857	18479070	18475521	18475619	109,114,144	0,0,0	159,114,146	3,0,0	1356	149	1	1.0	1.0,1.0,1.0	0.853,1.0,1.0	0.049
ENSMUSG00000013539	Tango2	16	-	18303682	18303855	18303682	18303836	18307969	18308040	6,2,2	68,68,66	0,4,4	86,73,105	168	149	1	1.0	0.073,0.025,0.026	0.0,0.046,0.033	0.015
ENSMUSG00000022721	Trmt2a	16	+	18251358	18251660	18251548	18251660	18250819	18251001	24,19,32	0,0,6	29,43,28	0,0,0	339	149	1	1.0	1.0,1.0,0.701	1.0,1.0,1.0	-0.1
ENSMUSG00000003526	Prodh	16	-	18077443	18077590	18077443	18077529	18077790	18077883	20,10,17	0,2,0	22,25,31	0,0,0	210	149	1	1.0	1.0,0.78,1.0	1.0,1.0,1.0	-0.073
ENSMUSG00000012017	Scarf2	16	+	17804485	17804924	17804808	17804924	17804305	17804409	3,21,16	1,0,0	18,13,20	0,0,0	472	149	1	1.0	0.486,1.0,1.0	1.0,1.0,1.0	-0.171
ENSMUSG00000012017	Scarf2	16	+	17806348	17806501	17806405	17806501	17804808	17804924	12,27,20	0,0,0	20,17,38	1,0,0	206	149	1	1.0	1.0,1.0,1.0	0.935,1.0,1.0	0.022
ENSMUSG00000022761	Lztr1	16	+	17519332	17519526	17519386	17519526	17518516	17518574	5,0,0	97,110,115	4,2,12	83,110,157	203	149	1	1.0	0.036,0.0,0.0	0.034,0.013,0.053	-0.021
ENSMUSG00000022678	Nde1	16	+	14191589	14192918	14191717	14192918	14190086	14190232	44,41,25	135,128,122	55,49,52	125,114,139	277	149	0.969902438809	1.0	0.149,0.147,0.099	0.191,0.188,0.168	-0.051
ENSMUSG00000071669	Snx29	16	+	11420700	11420783	11420703	11420783	11418822	11418898	23,39,42	4,2,6	22,35,51	0,8,2	152	149	1	1.0	0.849,0.95,0.873	1.0,0.811,0.962	-0.034
ENSMUSG00000062203	Gspt1	16	-	11238871	11239099	11238871	11239096	11240665	11240707	135,150,147	69,77,84	128,180,187	71,59,113	152	149	1	1.0	0.657,0.656,0.632	0.639,0.749,0.619	-0.021
ENSMUSG00000022536	Glyr1	16	-	5021337	5021448	5021337	5021430	5026507	5026607	152,136,161	71,48,45	127,127,218	54,59,103	167	149	0.994904730917	1.0	0.656,0.717,0.761	0.677,0.658,0.654	0.048
ENSMUSG00000022515	Anks3	16	-	4942210	4942294	4942210	4942265	4942692	4942778	64,122,96	1,0,0	139,74,101	0,0,0	178	149	1	1.0	0.982,1.0,1.0	1.0,1.0,1.0	-0.006
ENSMUSG00000022515	Anks3	16	-	4947648	4948363	4947648	4947758	4950612	4950768	54,69,58	0,0,0	92,75,83	0,0,1	754	149	1	1.0	1.0,1.0,1.0	1.0,1.0,0.943	0.019
ENSMUSG00000022521	Crebbp	16	-	4101557	4101668	4101557	4101638	4107427	4107516	0,1,0	26,24,14	0,0,0	21,28,24	179	149	1	1.0	0.0,0.034,0.0	0.0,0.0,0.0	0.011
ENSMUSG00000049871	Nlrc3	16	-	3953427	3953527	3953427	3953511	3953931	3954015	0,1,2	13,7,16	2,0,7	10,12,18	165	149	0.210248078292	1.0	0.0,0.114,0.101	0.153,0.0,0.26	-0.066
ENSMUSG00000023050	Map3k12	15	-	102509289	102509397	102509289	102509378	102509918	102510005	0,2,0	1,8,5	0,0,0	12,7,26	168	149	1	1.0	0.0,0.181,0.0	0.0,0.0,0.0	0.06
ENSMUSG00000056851	Pcbp2	15	+	102484153	102484240	102484165	102484240	102483159	102483288	50,62,74	805,851,912	55,55,66	925,785,1275	161	149	1	1.0	0.054,0.063,0.07	0.052,0.061,0.046	0.009
ENSMUSG00000056851	Pcbp2	15	+	102489751	102489807	102489754	102489807	102488204	102488277	79,109,119	0,10,11	118,101,134	23,24,23	152	149	0.0175076744339	1.0	1.0,0.914,0.914	0.834,0.805,0.851	0.113
ENSMUSG00000056851	Pcbp2	15	+	102489751	102489807	102489754	102489807	102488775	102488814	674,753,756	257,273,246	965,702,1016	276,263,388	152	149	1	1.0	0.72,0.73,0.751	0.774,0.723,0.72	-0.005
ENSMUSG00000036678	Aaas	15	-	102345576	102345960	102345576	102345675	102346486	102346533	5,7,9	50,74,68	2,1,8	76,54,81	434	149	1	1.0	0.033,0.031,0.043	0.009,0.006,0.033	0.02
ENSMUSG00000046897	Zfp740	15	+	102208235	102208361	102208271	102208361	102205228	102205305	9,9,21	1,0,0	20,6,25	0,1,0	185	149	1	1.0	0.879,1.0,1.0	1.0,0.829,1.0	0.017
ENSMUSG00000046897	Zfp740	15	+	102208235	102208361	102208271	102208361	102207770	102207920	37,50,60	23,16,40	44,44,105	23,28,44	185	149	1	1.0	0.564,0.716,0.547	0.606,0.559,0.658	0.001
ENSMUSG00000037003	Tns2	15	+	102112407	102112576	102112428	102112576	102111081	102112293	1,0,0	1,0,2	0,2,0	1,6,9	170	149	1	1.0	0.467,NA,0.0	0.0,0.226,0.0	0.158
ENSMUSG00000009739	Pou6f1	15	-	100587788	100587910	100587788	100587905	100591840	100592033	31,13,13	0,0,0	12,18,33	3,1,0	154	149	1	1.0	1.0,1.0,1.0	0.795,0.946,1.0	0.086
ENSMUSG00000023027	Atf1	15	+	100245231	100245345	100245244	100245345	100232732	100232831	0,0,2	176,213,195	1,0,2	163,160,275	162	149	1	1.0	0.0,0.0,0.009	0.006,0.0,0.007	-0.001
ENSMUSG00000023021	Cers5	15	-	99738664	99738821	99738664	99738730	99739405	99739512	331,456,414	12,22,5	554,447,550	24,19,19	240	149	1	1.0	0.945,0.928,0.981	0.935,0.936,0.947	0.012
ENSMUSG00000023755	Rhebl1	15	-	98878452	98878593	98878452	98878534	98879007	98879055	1,4,0	15,4,15	2,2,5	22,6,15	208	149	0.109528007773	1.0	0.046,0.417,0.0	0.061,0.193,0.193	0.005
ENSMUSG00000023755	Rhebl1	15	-	98878452	98879055	98878452	98878534	98879258	98879315	28,25,39	0,1,0	29,24,57	0,0,0	670	149	1	1.0	1.0,0.848,1.0	1.0,1.0,1.0	-0.051
ENSMUSG00000052369	Tmem106c	15	+	97964787	97965030	97964839	97965030	97964228	97964335	7,12,13	67,71,83	7,5,7	101,74,129	201	149	1	1.0	0.072,0.111,0.104	0.049,0.048,0.039	0.05
ENSMUSG00000052369	Tmem106c	15	+	97966068	97966310	97966246	97966310	97964839	97965030	7,0,3	149,205,190	14,0,3	229,164,227	327	149	1	1.0	0.021,0.0,0.007	0.027,0.0,0.006	-0.002
ENSMUSG00000022475	Hdac7	15	-	97807593	97807788	97807593	97807767	97807964	97808161	25,30,32	2,1,4	26,36,50	1,0,1	170	149	1	1.0	0.916,0.963,0.875	0.958,1.0,0.978	-0.061
ENSMUSG00000022475	Hdac7	15	-	97809923	97810039	97809923	97809967	97810852	97810964	45,34,33	0,0,3	34,38,51	0,0,0	221	149	1	1.0	1.0,1.0,0.881	1.0,1.0,1.0	-0.04
ENSMUSG00000022469	Rapgef3	15	-	97750005	97750187	97750005	97750154	97750268	97750705	5,6,8	1,0,0	6,6,16	1,0,3	182	149	1	1.0	0.804,1.0,1.0	0.831,1.0,0.814	0.053
ENSMUSG00000022469	Rapgef3	15	-	97757682	97757814	97757682	97757761	97758016	97758105	2,0,0	5,5,1	0,0,3	2,1,3	202	149	1	1.0	0.228,0.0,0.0	0.0,0.0,0.425	-0.066
ENSMUSG00000075470	Alg10b	15	+	90227323	90233471	90227472	90233471	90225656	90225854	106,67,85	0,9,5	60,98,139	9,14,4	298	149	0.730924550107	1.0	1.0,0.788,0.895	0.769,0.778,0.946	0.063
ENSMUSG00000036529	Sbf1	15	-	89293435	89293666	89293435	89293630	89293738	89293869	165,166,179	0,0,0	216,152,237	2,0,0	185	149	1	1.0	1.0,1.0,1.0	0.989,1.0,1.0	0.004
ENSMUSG00000036529	Sbf1	15	-	89305343	89305472	89305343	89305468	89305543	89305657	80,84,83	2,0,0	57,92,100	6,0,1	153	149	1	1.0	0.975,1.0,1.0	0.902,1.0,0.99	0.028
ENSMUSG00000015377	Dennd6b	15	-	89186955	89187050	89186955	89186998	89187147	89187243	2,2,1	6,8,6	4,6,1	10,2,5	201	149	0.260841402105	1.0	0.198,0.156,0.11	0.229,0.69,0.129	-0.195
ENSMUSG00000087331	1810021B22Rik	15	-	89071570	89071748	89071570	89071718	89074072	89074198	7,7,5	0,0,0	2,3,3	1,0,0	179	149	1	1.0	1.0,1.0,1.0	0.625,1.0,1.0	0.125
ENSMUSG00000036046	5031439G07Rik	15	-	84950611	84953321	84950611	84950774	84953901	84954042	1086,929,1107	0,2,2	1267,1203,1574	0,0,0	2696	149	1	1.0	1.0,0.963,0.968	1.0,1.0,1.0	-0.023
ENSMUSG00000022439	Parvg	15	+	84328761	84328966	84328863	84328966	84328294	84328359	2,1,0	107,85,94	0,2,3	119,133,182	251	149	1	1.0	0.011,0.007,0.0	0.0,0.009,0.01	-0.0
ENSMUSG00000022463	Srebf2	15	+	82197617	82197786	82197653	82197786	82196159	82196292	282,219,255	2,0,2	373,268,431	1,2,1	185	149	1	1.0	0.991,1.0,0.99	0.997,0.991,0.997	-0.001
ENSMUSG00000022391	Rangap1	15	-	81724485	81724632	81724485	81724625	81729711	81730003	185,229,234	0,1,0	265,227,285	0,0,0	156	149	1	1.0	1.0,0.995,1.0	1.0,1.0,1.0	-0.002
ENSMUSG00000022394	L3mbtl2	15	+	81686939	81688315	81686991	81688315	81686210	81686321	61,88,78	3,0,0	103,86,96	5,2,12	201	149	0.535774310756	1.0	0.938,1.0,1.0	0.939,0.97,0.856	0.058
ENSMUSG00000060036	Rpl3	15	-	80080895	80081211	80080895	80081031	80081614	80081783	601,543,622	2572,2733,2904	688,515,814	3548,2913,4088	329	149	1	1.0	0.096,0.083,0.088	0.081,0.074,0.083	0.01
ENSMUSG00000042524	Sun2	15	-	79735845	79735925	79735845	79735919	79737065	79737159	116,126,161	65,60,49	139,149,177	63,53,74	155	149	1	1.0	0.632,0.669,0.76	0.68,0.73,0.697	-0.015
ENSMUSG00000022433	Csnk1e	15	-	79438771	79438859	79438771	79438855	79455489	79455566	7,0,8	0,0,1	3,15,17	0,0,0	153	149	1	1.0	1.0,NA,0.886	1.0,1.0,1.0	-0.057
ENSMUSG00000039738	Slx4	16	-	3984990	3987181	3984990	3987176	3987914	3988081	3,5,2	17,19,11	0,0,1	28,16,31	154	149	0.0557630292965	1.0	0.146,0.203,0.15	0.0,0.0,0.03	0.156
ENSMUSG00000022440	C1qtnf6	15	-	78523345	78525398	78523345	78525187	78527227	78527468	7,27,32	2,0,2	48,25,61	1,0,0	360	149	1	1.0	0.592,1.0,0.869	0.952,1.0,1.0	-0.164
ENSMUSG00000063236	1110038F14Rik	15	+	76949543	76949690	76949546	76949690	76949067	76949152	118,115,137	0,0,0	170,102,171	1,0,0	152	149	1	1.0	1.0,1.0,1.0	0.994,1.0,1.0	0.002
ENSMUSG00000033728	Lrrc14	15	+	76713400	76713985	76713815	76713985	76712866	76713220	202,222,181	3,0,7	213,207,279	3,4,7	564	149	1	1.0	0.947,1.0,0.872	0.949,0.932,0.913	0.008
ENSMUSG00000033762	Recql4	15	-	76708124	76708226	76708124	76708223	76708326	76708434	0,1,0	4,5,9	1,0,0	4,14,11	152	149	1	1.0	0.0,0.164,0.0	0.197,0.0,0.0	-0.011
ENSMUSG00000059323	Tonsl	15	-	76636561	76636856	76636561	76636687	76636940	76637093	0,0,2	12,10,6	0,1,0	10,7,14	318	149	1	1.0	0.0,0.0,0.135	0.0,0.063,0.0	0.024
ENSMUSG00000115987	Vps28	15	-	76623170	76623494	76623170	76623272	76624085	76624175	481,495,449	3,0,0	728,478,701	0,0,1	371	149	1	1.0	0.985,1.0,1.0	1.0,1.0,0.996	-0.004
ENSMUSG00000115987	Vps28	15	-	76624591	76624718	76624591	76624620	76625133	76625205	38,57,60	356,376,418	63,42,70	578,369,608	247	149	1	1.0	0.06,0.084,0.08	0.062,0.064,0.065	0.011
ENSMUSG00000034022	Cpsf1	15	-	76596219	76596571	76596219	76596349	76596650	76596698	232,231,217	0,0,2	323,186,236	0,0,1	371	149	1	1.0	1.0,1.0,0.978	1.0,1.0,0.99	-0.004
ENSMUSG00000034022	Cpsf1	15	-	76602508	76602648	76602508	76602587	76602790	76602937	165,105,174	4,1,7	103,123,200	5,1,0	210	149	1	1.0	0.967,0.987,0.946	0.936,0.989,1.0	-0.008
ENSMUSG00000034022	Cpsf1	15	-	76603511	76603645	76603511	76603569	76603723	76603751	134,107,151	2,0,0	77,101,174	0,1,0	225	149	1	1.0	0.978,1.0,1.0	1.0,0.985,1.0	-0.002
ENSMUSG00000022550	Adck5	15	+	76593430	76593631	76593435	76593631	76593233	76593309	37,39,35	0,9,0	48,40,51	7,7,4	154	149	0.782513857187	1.0	1.0,0.807,1.0	0.869,0.847,0.925	0.055
ENSMUSG00000022550	Adck5	15	+	76593937	76594447	76594363	76594447	76593718	76593859	55,54,61	0,0,1	78,59,67	0,0,0	575	149	1	1.0	1.0,1.0,0.941	1.0,1.0,1.0	-0.02
ENSMUSG00000022556	Hsf1	15	+	76500130	76500336	76500266	76500336	76499947	76500053	98,88,117	9,19,8	110,81,123	23,0,7	285	149	0.912188712077	1.0	0.851,0.708,0.884	0.714,1.0,0.902	-0.058
ENSMUSG00000022556	Hsf1	15	+	76500416	76500972	76500424	76500972	76500266	76500336	95,84,111	0,1,0	107,66,115	3,0,3	157	149	1	1.0	1.0,0.988,1.0	0.971,1.0,0.973	0.015
ENSMUSG00000022558	Mroh1	15	+	76414218	76414332	76414261	76414332	76412901	76412980	229,214,199	2,0,2	168,189,317	6,1,0	192	149	1	1.0	0.989,1.0,0.987	0.956,0.993,1.0	0.009
ENSMUSG00000022553	Maf1	15	+	76352419	76352552	76352466	76352552	76351995	76352041	58,65,80	1,0,0	87,77,116	0,0,0	196	149	1	1.0	0.978,1.0,1.0	1.0,1.0,1.0	-0.007
ENSMUSG00000022568	Scrib	15	-	76048933	76049093	76048933	76049071	76049202	76049301	101,110,131	4,7,3	147,116,159	2,3,2	171	149	1	1.0	0.957,0.932,0.974	0.985,0.971,0.986	-0.026
ENSMUSG00000022570	Tsta3	15	-	75926966	75927198	75926966	75927095	75928428	75928543	9,7,7	126,105,116	16,5,23	158,104,144	252	149	1	1.0	0.041,0.038,0.034	0.056,0.028,0.086	-0.019
ENSMUSG00000022570	Tsta3	15	-	75926966	75927123	75926966	75927095	75928891	75929049	5,1,2	2,0,0	6,1,3	0,0,0	177	149	1	1.0	0.678,1.0,1.0	1.0,1.0,1.0	-0.107
ENSMUSG00000022570	Tsta3	15	-	75928428	75928543	75928428	75928512	75928891	75929049	126,110,133	0,0,0	173,139,200	0,0,1	180	149	1	1.0	1.0,1.0,1.0	1.0,1.0,0.994	0.002
ENSMUSG00000022575	Gsdmd	15	+	75864243	75864436	75864354	75864436	75863404	75863628	302,351,380	8,7,5	426,302,447	11,15,7	260	149	1	1.0	0.956,0.966,0.978	0.957,0.92,0.973	0.017
ENSMUSG00000000934	Top1mt	15	-	75666252	75666380	75666252	75666321	75667419	75667605	1,1,0	11,26,20	1,2,2	26,17,36	208	149	1	1.0	0.061,0.027,0.0	0.027,0.078,0.038	-0.018
ENSMUSG00000005125	Ndrg1	15	-	66960471	66960615	66960471	66960552	66969503	66969616	0,2,0	63,38,33	0,0,0	71,56,96	212	149	1	1.0	0.0,0.036,0.0	0.0,0.0,0.0	0.012
ENSMUSG00000022387	Brd1	15	-	88700772	88701270	88700772	88700877	88707033	88707294	267,238,246	24,30,39	218,265,316	55,49,47	542	149	0.242465845809	1.0	0.754,0.686,0.634	0.521,0.598,0.649	0.102
ENSMUSG00000022346	Myc	15	+	61987506	61988278	61987509	61988278	61985921	61985951	30,45,38	8,11,0	103,54,70	7,12,24	152	149	1	1.0	0.786,0.8,1.0	0.935,0.815,0.741	0.032
ENSMUSG00000022351	Sqle	15	+	59322835	59322932	59322866	59322932	59321313	59321494	83,89,83	1,3,0	152,161,175	1,1,3	180	149	1	1.0	0.986,0.961,1.0	0.992,0.993,0.98	-0.006
ENSMUSG00000022338	Eny2	15	+	44433853	44433973	44433898	44433973	44432437	44432508	12,14,13	294,305,305	5,5,12	392,348,468	194	149	1	1.0	0.03,0.034,0.032	0.01,0.011,0.019	0.019
ENSMUSG00000022338	Eny2	15	+	44433853	44433973	44433900	44433973	44432437	44432508	13,15,14	25,18,23	5,5,12	31,22,31	196	149	0.0429166151238	1.0	0.283,0.388,0.316	0.109,0.147,0.227	0.168
ENSMUSG00000022338	Eny2	15	+	44433898	44433973	44433900	44433973	44432437	44432508	295,306,306	25,18,23	392,348,468	31,22,31	151	149	1	1.0	0.921,0.944,0.929	0.926,0.94,0.937	-0.003
ENSMUSG00000022303	Dcstamp	15	+	39759313	39759622	39759481	39759622	39754183	39755225	85,128,108	13,15,23	145,141,177	28,18,24	317	149	1	1.0	0.754,0.8,0.688	0.709,0.786,0.776	-0.01
ENSMUSG00000037458	Azin1	15	-	38492243	38492359	38492243	38492356	38493473	38493636	375,364,367	36,28,47	358,349,500	47,51,62	152	149	1	1.0	0.911,0.927,0.884	0.882,0.87,0.888	0.027
ENSMUSG00000037458	Azin1	15	-	38497263	38497550	38497263	38497398	38498668	38498841	28,10,32	343,370,404	25,4,36	450,358,548	301	149	1	1.0	0.039,0.013,0.038	0.027,0.006,0.031	0.009
ENSMUSG00000037487	Ubr5	15	-	37973302	37975671	37973302	37973458	37976059	37976235	178,166,173	1,0,1	268,187,252	0,0,1	2362	149	1	1.0	0.918,1.0,0.916	1.0,1.0,0.941	-0.036
ENSMUSG00000037487	Ubr5	15	-	38037815	38038027	38037815	38038009	38040752	38040902	52,36,55	38,29,41	35,33,83	18,39,41	167	149	1	1.0	0.55,0.526,0.545	0.634,0.43,0.644	-0.029
ENSMUSG00000022324	Matn2	15	+	34433032	34433167	34433089	34433167	34432679	34432751	4,4,9	0,1,1	1,7,5	5,0,1	206	149	0.198938166565	1.0	1.0,0.743,0.867	0.126,1.0,0.783	0.234
ENSMUSG00000022255	Mtdh	15	+	34114023	34118110	34117879	34118110	34099483	34099585	447,401,442	0,0,0	450,450,657	0,1,1	4005	149	1	1.0	1.0,1.0,1.0	1.0,0.944,0.961	0.032
ENSMUSG00000022255	Mtdh	15	+	34136673	34136827	34136686	34136827	34134290	34134398	0,1,1	278,302,332	1,2,0	356,314,478	162	149	1	1.0	0.0,0.003,0.003	0.003,0.006,0.0	-0.001
ENSMUSG00000073411	H2-D1	17	+	35266466	35266514	35266481	35266514	35266186	35266303	392,438,432	6036,6513,7500	467,258,542	8186,5825,9854	164	149	1	1.0	0.056,0.058,0.05	0.049,0.039,0.048	0.009
ENSMUSG00000056069	Otulinl	15	-	27658044	27658314	27658044	27658191	27659889	27660018	921,854,941	11,14,0	1025,810,1188	13,14,8	272	149	1	1.0	0.979,0.971,1.0	0.977,0.969,0.988	0.005
ENSMUSG00000056069	Otulinl	15	-	27658044	27658314	27658044	27658191	27664343	27664435	474,426,525	0,0,0	547,432,627	0,1,0	272	149	1	1.0	1.0,1.0,1.0	1.0,0.996,1.0	0.001
ENSMUSG00000056069	Otulinl	15	-	27659889	27660018	27659889	27659990	27664343	27664435	142,92,112	14,0,1	116,72,117	11,0,21	177	149	0.80988511834	1.0	0.895,1.0,0.99	0.899,1.0,0.824	0.054
ENSMUSG00000022195	6030458C11Rik	15	-	12817857	12818284	12817857	12818127	12821403	12821553	53,71,59	0,2,0	54,73,118	0,0,0	306	149	1	1.0	1.0,0.945,1.0	1.0,1.0,1.0	-0.018
ENSMUSG00000022241	Tars	15	-	11388080	11388460	11388080	11388218	11389575	11389742	110,156,146	0,2,0	165,117,240	0,0,0	391	149	1	1.0	1.0,0.967,1.0	1.0,1.0,1.0	-0.011
ENSMUSG00000022241	Tars	15	-	11391813	11392034	11391813	11391892	11392231	11392349	101,131,112	0,0,0	97,123,176	0,0,1	291	149	1	1.0	1.0,1.0,1.0	1.0,1.0,0.989	0.004
ENSMUSG00000022241	Tars	15	-	11393156	11393280	11393156	11393276	11394223	11394414	126,113,170	0,2,0	118,129,225	0,0,0	153	149	1	1.0	1.0,0.982,1.0	1.0,1.0,1.0	-0.006
ENSMUSG00000022247	Brix1	15	-	10483294	10483406	10483294	10483362	10485354	10485416	20,25,41	0,0,0	46,24,42	0,0,2	193	149	1	1.0	1.0,1.0,1.0	1.0,1.0,0.942	0.019
ENSMUSG00000054263	Lifr	15	+	7185066	7185733	7185565	7185733	7184716	7184818	0,0,1	4,0,5	6,3,8	1,2,7	648	149	1	1.0	0.0,NA,0.044	0.58,0.256,0.208	-0.326
ENSMUSG00000021144	Mta1	12	+	113131315	113131467	113131362	113131467	113130884	113131000	139,107,146	3,6,9	193,139,237	11,10,24	196	149	1	1.0	0.972,0.931,0.925	0.93,0.914,0.882	0.034
ENSMUSG00000072825	Cep170b	12	+	112740773	112741011	112740878	112741011	112737838	112739509	32,38,40	3,0,8	25,17,43	2,0,9	254	149	1	1.0	0.862,1.0,0.746	0.88,1.0,0.737	-0.003
ENSMUSG00000021281	Tnfaip2	12	+	111448487	111448639	111448538	111448639	111448246	111448369	21,22,20	416,360,354	14,16,22	324,334,476	200	149	1	1.0	0.036,0.044,0.04	0.031,0.034,0.033	0.007
ENSMUSG00000037904	Ankrd9	12	-	110976426	110977770	110976426	110977548	110977947	110978127	2,11,17	9,12,23	10,8,13	6,9,21	371	149	0.939355858851	1.0	0.082,0.269,0.229	0.401,0.263,0.199	-0.094
ENSMUSG00000021275	Tecpr2	12	+	110926163	110926476	110926195	110926476	110918868	110919026	17,5,6	0,0,0	5,10,4	1,3,0	181	149	0.856234606701	1.0	1.0,1.0,1.0	0.805,0.733,1.0	0.154
ENSMUSG00000021275	Tecpr2	12	+	110931289	110931732	110931399	110931732	110929031	110929164	0,0,0	8,12,4	0,0,1	1,5,1	259	149	1	1.0	0.0,0.0,0.0	0.0,0.0,0.365	-0.122
ENSMUSG00000036552	Ermard	17	+	15063601	15064232	15063984	15064232	15061068	15061182	52,71,78	6,2,0	125,80,86	4,2,6	532	149	1	1.0	0.708,0.909,1.0	0.897,0.918,0.801	0.0
ENSMUSG00000021111	Papola	12	+	105828280	105828381	105828283	105828381	105826943	105827086	169,144,202	21,17,14	195,201,266	20,16,13	152	149	1	1.0	0.887,0.893,0.934	0.905,0.925,0.953	-0.023
ENSMUSG00000041341	Atg2b	12	-	105636446	105636555	105636446	105636552	105637910	105638137	20,16,21	2,2,3	15,24,43	1,6,3	152	149	1	1.0	0.907,0.887,0.873	0.936,0.797,0.934	-0.0
ENSMUSG00000021189	Atxn3	12	-	101948003	101948048	101948003	101948045	101948274	101948439	46,46,39	5,8,19	43,53,89	6,7,11	152	149	0.600465687073	1.0	0.9,0.849,0.668	0.875,0.881,0.888	-0.076
ENSMUSG00000037321	Tap1	17	+	34192836	34192965	34192941	34192965	34191328	34191526	145,172,213	0,0,0	217,200,241	0,1,0	254	149	1	1.0	1.0,1.0,1.0	1.0,0.992,1.0	0.003
ENSMUSG00000037321	Tap1	17	+	34193127	34193316	34193157	34193316	34192836	34192965	141,133,170	1,4,4	172,156,204	3,0,0	179	149	1	1.0	0.992,0.965,0.973	0.979,1.0,1.0	-0.016
ENSMUSG00000022555	Dgat1	15	-	76504485	76504593	76504485	76504571	76504665	76504706	1,5,5	61,63,100	6,1,2	86,39,68	171	149	1	1.0	0.014,0.065,0.042	0.057,0.022,0.025	0.006
ENSMUSG00000034126	Pomt2	12	-	87111336	87111583	87111336	87111442	87111878	87111950	44,25,45	0,0,2	30,15,54	0,0,0	290	149	1	1.0	1.0,1.0,0.92	1.0,1.0,1.0	-0.027
ENSMUSG00000012609	Ttll5	12	+	85918930	85919237	85918972	85919237	85917674	85917832	15,5,6	0,2,2	13,13,22	0,0,0	191	149	0.863267331984	1.0	1.0,0.661,0.701	1.0,1.0,1.0	-0.213
ENSMUSG00000012609	Ttll5	12	+	85939325	85939510	85939328	85939510	85933281	85933674	12,12,5	0,0,1	12,8,14	0,3,0	152	149	1	1.0	1.0,1.0,0.831	1.0,0.723,1.0	0.036
ENSMUSG00000019969	Psen1	12	+	83699511	83699651	83699600	83699651	83699354	83699421	551,531,570	13,6,5	560,526,816	8,4,6	238	149	1	1.0	0.964,0.982,0.986	0.978,0.988,0.988	-0.007
ENSMUSG00000013236	Ptprs	17	-	56428851	56429157	56428851	56428966	56434452	56434597	129,145,158	0,0,0	158,170,248	0,3,0	340	149	1	1.0	1.0,1.0,1.0	1.0,0.961,1.0	0.013
ENSMUSG00000040913	Fbxw4	19	-	45579120	45579262	45579120	45579207	45579652	45579793	108,115,120	10,13,12	85,94,164	23,8,13	204	149	1	1.0	0.887,0.866,0.88	0.73,0.896,0.902	0.035
ENSMUSG00000021112	Mpp5	12	+	78796865	78797390	78797102	78797390	78794244	78794333	86,34,54	2,0,3	37,36,66	1,4,8	386	149	0.102656315056	1.0	0.943,1.0,0.874	0.935,0.776,0.761	0.115
ENSMUSG00000021112	Mpp5	12	+	78819186	78819365	78819203	78819365	78817240	78817318	1,0,0	0,0,1	0,0,0	0,5,2	166	149	1	1.0	1.0,NA,0.0	NA,0.0,0.0	0.5
ENSMUSG00000021112	Mpp5	12	+	78819186	78819365	78819203	78819365	78817624	78817771	0,0,1	24,29,43	0,3,1	26,40,50	166	149	1	1.0	0.0,0.0,0.02	0.0,0.063,0.018	-0.02
ENSMUSG00000052609	Plekhg3	12	+	76572046	76572069	76572049	76572069	76566167	76566266	5,1,0	0,1,0	0,4,18	11,1,10	152	149	1	1.0	1.0,0.495,NA	0.0,0.797,0.638	0.269
ENSMUSG00000052609	Plekhg3	12	+	76572394	76573360	76573246	76573360	76572046	76572069	98,84,104	13,14,11	112,93,129	37,10,24	1001	149	0.492140107084	1.0	0.529,0.472,0.585	0.311,0.581,0.444	0.083
ENSMUSG00000024384	Iws1	18	+	32083265	32083458	32083268	32083458	32079670	32080577	63,63,50	0,4,1	54,40,49	4,7,6	152	149	0.217513790559	1.0	1.0,0.939,0.98	0.93,0.849,0.889	0.084
ENSMUSG00000063450	Syne2	12	+	76024015	76024157	76024018	76024157	76023022	76023144	0,1,0	5,7,5	0,0,0	3,3,2	152	149	1	1.0	0.0,0.123,0.0	0.0,0.0,0.0	0.041
ENSMUSG00000063450	Syne2	12	+	76107427	76107675	76107483	76107675	76105988	76106117	2,0,0	14,19,9	0,0,0	8,7,5	205	149	1	1.0	0.094,0.0,0.0	0.0,0.0,0.0	0.031
ENSMUSG00000063450	Syne2	12	+	76108863	76108910	76108866	76108910	76108143	76108215	2,0,0	14,4,5	0,0,2	9,2,13	152	149	1	1.0	0.123,0.0,0.0	0.0,0.0,0.131	-0.003
ENSMUSG00000021109	Hif1a	12	+	73941687	73941852	73941729	73941852	73940347	73940631	98,108,139	52,41,58	85,120,176	30,51,69	191	149	1	1.0	0.595,0.673,0.652	0.689,0.647,0.666	-0.027
ENSMUSG00000005078	Jkamp	12	+	72089314	72089406	72089332	72089406	72085856	72086183	89,63,60	44,30,25	80,84,112	22,29,56	167	149	1	1.0	0.643,0.652,0.682	0.764,0.721,0.641	-0.05
ENSMUSG00000020982	Nemf	12	-	69353793	69353942	69353793	69353892	69354646	69354772	75,49,72	0,0,6	59,82,85	2,0,4	199	149	1	1.0	1.0,1.0,0.9	0.957,1.0,0.941	0.001
ENSMUSG00000021000	Mia2	12	+	59170257	59170318	59170261	59170318	59168933	59169035	228,227,335	0,1,0	299,251,400	2,0,0	153	149	1	1.0	1.0,0.995,1.0	0.993,1.0,1.0	0.001
ENSMUSG00000012076	Brms1l	12	+	55868161	55869736	55869397	55869736	55865950	55866077	168,208,241	0,0,1	251,313,307	0,0,0	1385	149	1	1.0	1.0,1.0,0.963	1.0,1.0,1.0	-0.012
ENSMUSG00000035133	Arhgap5	12	+	52542488	52542636	52542491	52542636	52516106	52519967	28,41,43	3,1,7	25,46,49	0,0,0	152	149	0.681362003743	1.0	0.901,0.976,0.858	1.0,1.0,1.0	-0.088
ENSMUSG00000020952	Scfd1	12	+	51387049	51387138	51387066	51387138	51384104	51384175	118,123,163	0,1,4	126,154,200	0,0,0	166	149	1	1.0	1.0,0.991,0.973	1.0,1.0,1.0	-0.012
ENSMUSG00000020952	Scfd1	12	+	51444794	51445017	51444983	51445017	51442530	51442583	3,7,6	95,125,104	6,6,7	149,118,179	338	149	1	1.0	0.014,0.024,0.025	0.017,0.022,0.017	0.002
ENSMUSG00000024483	Ankhd1	18	+	36614714	36614817	36614762	36614817	36613832	36613976	29,31,37	22,19,26	26,20,38	16,26,18	197	149	1	1.0	0.499,0.552,0.518	0.551,0.368,0.615	0.012
ENSMUSG00000024483	Ankhd1	18	+	36655422	36655677	36655473	36655677	36654092	36654266	74,55,81	22,27,22	91,79,90	46,18,19	200	149	1	1.0	0.715,0.603,0.733	0.596,0.766,0.779	-0.03
ENSMUSG00000045679	Pqlc3	12	-	16992277	16993573	16992277	16992319	16995613	16995671	260,259,237	8,18,4	319,261,349	3,17,20	1403	149	1	1.0	0.775,0.604,0.863	0.919,0.62,0.65	0.018
ENSMUSG00000045679	Pqlc3	12	-	16997633	16997703	16997633	16997656	16997773	16997856	378,404,386	0,2,0	494,388,677	3,0,0	196	149	1	1.0	1.0,0.994,1.0	0.992,1.0,1.0	0.001
ENSMUSG00000022472	Desi1	15	-	81998109	81998299	81998109	81998232	81999504	81999614	2,0,2	81,56,87	2,0,0	77,65,94	216	149	1	1.0	0.017,0.0,0.016	0.018,0.0,0.0	0.005
ENSMUSG00000020608	Smc6	12	+	11297102	11297285	11297149	11297285	11294922	11295083	0,1,0	66,81,101	0,0,0	77,78,126	196	149	1	1.0	0.0,0.009,0.0	0.0,0.0,0.0	0.003
ENSMUSG00000051235	Gen1	12	-	11260881	11261068	11260881	11261003	11262406	11262593	4,2,16	0,2,0	1,9,6	0,0,0	214	149	1	1.0	1.0,0.41,1.0	1.0,1.0,1.0	-0.197
ENSMUSG00000055762	Eef1d	15	-	75901131	75901255	75901131	75901252	75909244	75909319	245,244,316	7,15,17	379,285,367	21,18,30	152	149	1	1.0	0.972,0.941,0.948	0.946,0.939,0.923	0.018
ENSMUSG00000055762	Eef1d	15	-	75901131	75901255	75901131	75901252	75909459	75909556	40,33,23	0,0,1	51,28,38	4,1,1	152	149	1	1.0	1.0,1.0,0.958	0.926,0.965,0.974	0.031
ENSMUSG00000037336	Mfsd2b	12	-	4869534	4869672	4869534	4869658	4870498	4870623	7,0,6	4,4,7	3,0,1	2,6,14	163	149	0.0924640476668	1.0	0.615,0.0,0.439	0.578,0.0,0.061	0.138
ENSMUSG00000079179	Rab10os	12	+	3238028	3238112	3238063	3238112	3237590	3237660	107,96,106	14,22,15	155,90,125	34,17,25	184	149	1	1.0	0.861,0.779,0.851	0.787,0.811,0.802	0.03
ENSMUSG00000024397	Aif1	17	-	35171762	35171939	35171762	35171804	35172127	35172194	3,2,1	357,454,402	1,4,1	730,489,749	284	149	1	1.0	0.004,0.002,0.001	0.001,0.004,0.001	0.0
ENSMUSG00000062822	4833420G17Rik	13	+	119465279	119466304	119466073	119466304	119464564	119464690	78,140,136	0,0,0	138,130,189	0,0,5	943	149	1	1.0	1.0,1.0,1.0	1.0,1.0,0.857	0.048
ENSMUSG00000042426	Dhx29	13	+	112940372	112940499	112940397	112940499	112935468	112935597	24,11,30	0,0,0	24,24,29	0,0,1	174	149	1	1.0	1.0,1.0,1.0	1.0,1.0,0.961	0.013
ENSMUSG00000021694	Ercc8	13	+	108183724	108183922	108183822	108183922	108178571	108178696	11,31,21	1,0,0	30,38,25	0,0,3	247	149	1	1.0	0.869,1.0,1.0	1.0,1.0,0.834	0.012
ENSMUSG00000022983	Scaf4	16	-	90242526	90242718	90242526	90242652	90242871	90242958	40,41,46	15,18,29	53,37,51	28,26,24	215	149	1	1.0	0.649,0.612,0.524	0.567,0.497,0.596	0.042
ENSMUSG00000022983	Scaf4	16	-	90242526	90242958	90242526	90242718	90243043	90243209	42,70,72	0,0,0	76,72,71	2,0,1	389	149	1	1.0	1.0,1.0,1.0	0.936,1.0,0.965	0.033
ENSMUSG00000021720	Rnf180	13	-	105252251	105252350	105252251	105252347	105270904	105271039	17,7,18	21,24,13	23,12,14	28,29,40	152	149	0.737819054513	1.0	0.442,0.222,0.576	0.446,0.289,0.255	0.083
ENSMUSG00000021711	Trappc13	13	-	104144403	104144554	104144403	104144551	104147243	104147344	45,43,47	52,78,54	66,53,63	60,49,90	152	149	0.889632043934	1.0	0.459,0.351,0.46	0.519,0.515,0.407	-0.057
ENSMUSG00000032621	Srek1	13	-	103758185	103758488	103758185	103758300	103759168	103759299	26,27,19	43,39,71	34,25,26	56,55,64	337	149	1	1.0	0.211,0.234,0.106	0.212,0.167,0.152	0.007
ENSMUSG00000021639	Gtf2h2	13	-	100486070	100486524	100486070	100486125	100488848	100488935	110,97,116	0,4,1	84,110,133	0,0,0	548	149	1	1.0	1.0,0.868,0.969	1.0,1.0,1.0	-0.054
ENSMUSG00000042015	Wdr41	13	+	94978469	94978585	94978473	94978585	94976437	94976589	95,109,127	0,3,2	112,117,165	3,2,2	153	149	1	1.0	1.0,0.973,0.984	0.973,0.983,0.988	0.004
ENSMUSG00000042167	Papd4	13	-	93174639	93174718	93174639	93174706	93175518	93175610	98,93,151	38,44,63	120,87,125	65,70,105	161	149	0.0563948263184	1.0	0.705,0.662,0.689	0.631,0.535,0.524	0.122
ENSMUSG00000021706	Zfyve16	13	-	92508121	92508346	92508121	92508291	92508890	92509046	26,24,26	0,3,1	26,17,29	2,0,2	204	149	1	1.0	1.0,0.854,0.95	0.905,1.0,0.914	-0.005
ENSMUSG00000014850	Msh3	13	-	92235573	92235731	92235573	92235728	92249826	92249938	15,10,22	9,7,7	14,13,26	4,8,9	152	149	0.990331822035	1.0	0.62,0.583,0.755	0.774,0.614,0.739	-0.056
ENSMUSG00000014850	Msh3	13	-	92351230	92351451	92351230	92351360	92353224	92353342	15,11,24	0,0,5	10,17,20	0,3,10	240	149	0.263542146823	1.0	1.0,1.0,0.749	1.0,0.779,0.554	0.139
ENSMUSG00000021708	Rasgrf2	13	-	91972180	91972288	91972180	91972285	91982593	91982856	0,0,1	0,1,0	0,0,0	1,0,0	152	149	1	1.0	NA,0.0,1.0	0.0,NA,NA	0.5
ENSMUSG00000003992	Ssbp2	13	+	91675033	91675125	91675057	91675125	91670393	91670464	0,0,6	9,8,20	0,0,0	16,17,14	173	149	1	1.0	0.0,0.0,0.205	0.0,0.0,0.0	0.068
ENSMUSG00000021548	Ccnh	13	+	85202332	85202496	85202440	85202496	85190753	85190876	34,45,60	0,0,0	67,53,54	2,0,0	257	149	1	1.0	1.0,1.0,1.0	0.951,1.0,1.0	0.016
ENSMUSG00000021548	Ccnh	13	+	85197350	85197561	85197530	85197561	85196251	85196325	154,156,131	6,3,8	149,143,237	3,5,7	329	149	1	1.0	0.921,0.959,0.881	0.957,0.928,0.939	-0.021
ENSMUSG00000021548	Ccnh	13	+	85202332	85202496	85202440	85202496	85196251	85196325	33,45,61	0,0,1	67,49,54	0,0,0	257	149	1	1.0	1.0,1.0,0.973	1.0,1.0,1.0	-0.009
ENSMUSG00000021548	Ccnh	13	+	85202332	85202496	85202440	85202496	85197350	85197561	105,131,126	8,2,2	149,138,193	9,8,10	257	149	1	1.0	0.884,0.974,0.973	0.906,0.909,0.918	0.033
ENSMUSG00000021585	Cast	13	-	74704100	74704205	74704100	74704202	74713645	74713744	175,201,194	49,42,54	186,159,240	50,52,69	152	149	1	1.0	0.778,0.824,0.779	0.785,0.75,0.773	0.024
ENSMUSG00000113204	Gm46430	13	-	74611263	74611387	74611263	74611321	74612723	74612948	6,3,2	0,3,4	1,2,1	1,0,4	215	149	0.592848312628	1.0	1.0,0.409,0.257	0.409,1.0,0.148	0.036
ENSMUSG00000021572	Cep72	13	-	74051414	74051621	74051414	74051586	74052880	74053059	13,14,7	0,0,0	14,18,15	0,0,4	184	149	1	1.0	1.0,1.0,1.0	1.0,1.0,0.752	0.083
ENSMUSG00000057649	Brd9	13	+	73942630	73942806	73942690	73942806	73941943	73942054	5,7,4	37,52,50	23,8,12	61,32,74	209	149	0.286535614888	1.0	0.088,0.088,0.054	0.212,0.151,0.104	-0.079
ENSMUSG00000057649	Brd9	13	+	73942630	73942806	73942693	73942806	73941943	73942054	6,8,8	13,8,7	25,13,14	15,15,16	212	149	0.658797051421	1.0	0.245,0.413,0.445	0.539,0.379,0.381	-0.065
ENSMUSG00000057649	Brd9	13	+	73942690	73942806	73942693	73942806	73941943	73942054	38,53,54	13,8,7	63,37,76	15,15,16	152	149	0.973943752203	1.0	0.741,0.867,0.883	0.805,0.707,0.823	0.052
ENSMUSG00000021519	Mterf3	13	-	66928169	66928322	66928169	66928287	66929884	66930223	85,92,84	2,4,5	88,68,104	1,1,4	184	149	1	1.0	0.972,0.949,0.932	0.986,0.982,0.955	-0.023
ENSMUSG00000021555	Naa35	13	+	59625418	59625597	59625463	59625597	59624504	59624603	81,68,98	0,0,1	92,57,102	3,0,0	194	149	1	1.0	1.0,1.0,0.987	0.959,1.0,1.0	0.009
ENSMUSG00000021557	Agtpbp1	13	-	59473687	59474712	59473687	59473817	59475659	59475813	32,50,73	6,8,1	62,56,55	7,6,5	1044	149	1	1.0	0.432,0.471,0.912	0.558,0.571,0.611	0.025
ENSMUSG00000005312	Ubqln1	13	-	58179552	58179668	58179552	58179662	58180821	58181625	185,157,172	0,0,0	213,189,241	0,1,0	155	149	1	1.0	1.0,1.0,1.0	1.0,0.995,1.0	0.002
ENSMUSG00000015937	H2afy	13	-	56096123	56096234	56096123	56096231	56104301	56104499	226,149,203	258,281,282	213,228,315	411,315,463	152	149	1	1.0	0.462,0.342,0.414	0.337,0.415,0.4	0.022
ENSMUSG00000015937	H2afy	13	-	56096123	56096234	56096123	56096231	56104888	56104995	2,1,1	2,0,2	0,8,6	0,1,5	152	149	1	1.0	0.495,1.0,0.329	NA,0.887,0.541	-0.106
ENSMUSG00000021493	Pdlim7	13	-	55506305	55507366	55506305	55506367	55507487	55507624	223,184,218	0,0,0	277,217,346	2,0,0	1148	149	1	1.0	1.0,1.0,1.0	0.947,1.0,1.0	0.018
ENSMUSG00000034675	Dbn1	13	-	55474455	55474561	55474455	55474558	55474859	55475536	4,0,7	7,6,14	3,12,1	17,11,32	152	149	1	1.0	0.359,0.0,0.329	0.147,0.517,0.03	-0.002
ENSMUSG00000034675	Dbn1	13	-	55476145	55476773	55476145	55476316	55477550	55477680	0,10,0	3,20,14	0,0,0	19,22,57	606	149	1	1.0	0.0,0.109,0.0	0.0,0.0,0.0	0.036
ENSMUSG00000074886	Grk6	13	+	55451702	55451843	55451717	55451843	55451519	55451583	81,105,127	1,0,0	96,128,156	0,0,3	164	149	1	1.0	0.987,1.0,1.0	1.0,1.0,0.979	0.003
ENSMUSG00000074886	Grk6	13	+	55452134	55452325	55452236	55452325	55451702	55451843	196,185,203	0,2,4	229,223,243	0,0,3	251	149	1	1.0	1.0,0.982,0.968	1.0,1.0,0.98	-0.01
ENSMUSG00000021481	Zfp346	13	+	55122281	55122515	55122329	55122515	55115479	55115624	7,4,17	4,2,1	6,4,6	4,4,8	197	149	0.0323954360432	1.0	0.57,0.602,0.928	0.532,0.431,0.362	0.258
ENSMUSG00000025877	Hk3	13	-	55011147	55011443	55011147	55011308	55012026	55012260	1313,1276,1304	0,9,0	1763,1413,2073	20,0,17	284	149	1	1.0	1.0,0.987,1.0	0.979,1.0,0.985	0.008
ENSMUSG00000025875	Tspan17	13	+	54793194	54793365	54793263	54793365	54792739	54792886	359,401,414	0,1,1	450,415,636	1,2,3	218	149	1	1.0	1.0,0.996,0.996	0.997,0.993,0.993	0.003
ENSMUSG00000025875	Tspan17	13	+	54795410	54795458	54795414	54795458	54795052	54795178	157,197,188	19,9,2	253,227,282	13,8,21	153	149	1	1.0	0.889,0.955,0.989	0.95,0.965,0.929	-0.004
ENSMUSG00000025875	Tspan17	13	+	54796597	54796768	54796721	54796768	54796156	54796218	20,23,13	0,1,0	13,30,19	3,0,1	273	149	1	1.0	1.0,0.926,1.0	0.703,1.0,0.912	0.104
ENSMUSG00000025872	Thoc3	13	-	54466179	54466455	54466179	54466384	54467825	54467982	0,0,1	93,67,91	3,1,4	110,103,155	220	149	1	1.0	0.0,0.0,0.007	0.018,0.007,0.017	-0.012
ENSMUSG00000024222	Fkbp5	17	-	28406084	28406270	28406084	28406155	28410509	28410593	31,67,25	0,1,0	50,60,81	0,0,0	264	149	1	1.0	1.0,0.974,1.0	1.0,1.0,1.0	-0.009
ENSMUSG00000001228	Uhrf1	17	+	56313040	56313251	56313064	56313251	56312863	56312967	45,38,73	4,5,9	69,113,108	8,10,11	173	149	1	1.0	0.906,0.867,0.875	0.881,0.907,0.894	-0.011
ENSMUSG00000035139	Secisbp2	13	+	51654385	51654635	51654495	51654635	51652606	51652755	79,70,101	0,1,0	102,67,122	0,0,3	259	149	1	1.0	1.0,0.976,1.0	1.0,1.0,0.959	0.006
ENSMUSG00000021363	Mak	13	-	41030016	41030139	41030016	41030136	41034753	41034885	0,1,0	1,1,0	0,0,0	0,2,0	152	149	1	1.0	0.0,0.495,NA	NA,0.0,NA	0.247
ENSMUSG00000038683	Pak1ip1	13	+	41008885	41009364	41009218	41009364	41008210	41008285	162,219,170	0,0,3	209,166,268	2,1,3	482	149	1	1.0	1.0,1.0,0.946	0.97,0.981,0.965	0.01
ENSMUSG00000038683	Pak1ip1	13	+	41009447	41011282	41011182	41011282	41008885	41008938	108,59,132	0,0,2	160,83,180	0,0,0	1884	149	1	1.0	1.0,1.0,0.839	1.0,1.0,1.0	-0.054
ENSMUSG00000038683	Pak1ip1	13	+	41009447	41011282	41011182	41011282	41009218	41009364	337,279,392	4,0,0	424,293,502	0,0,1	1884	149	1	1.0	0.87,1.0,1.0	1.0,1.0,0.975	-0.035
ENSMUSG00000021431	Snrnp48	13	+	38214604	38216513	38216324	38216513	38211066	38211141	150,180,165	38,21,39	178,186,320	37,18,43	1869	149	0.707860189645	1.0	0.239,0.406,0.252	0.277,0.452,0.372	-0.068
ENSMUSG00000021428	Riok1	13	+	38043908	38045315	38045272	38045315	38043050	38043141	40,41,33	0,0,1	26,43,64	0,1,0	1513	149	1	1.0	1.0,1.0,0.765	1.0,0.809,1.0	-0.015
ENSMUSG00000021417	Eci2	13	-	34993067	34993328	34993067	34993220	34994013	34994132	48,29,43	18,21,10	38,37,78	20,13,15	257	149	0.95773906967	1.0	0.607,0.445,0.714	0.524,0.623,0.751	-0.044
ENSMUSG00000021417	Eci2	13	-	34993067	34993230	34993067	34993220	34994013	34994144	31,22,20	18,21,10	29,19,56	20,13,15	159	149	0.731917475707	1.0	0.617,0.495,0.652	0.576,0.578,0.778	-0.056
ENSMUSG00000021356	Irf4	13	+	30753444	30753589	30753447	30753589	30752690	30752779	0,0,0	3,0,0	0,2,3	0,0,0	152	149	1	1.0	0.0,NA,NA	NA,1.0,1.0	-1.0
ENSMUSG00000015176	Nolc1	19	+	46078857	46079021	46078872	46079021	46078702	46078758	2,1,1	16,22,16	7,2,2	20,18,18	164	149	0.418779148462	1.0	0.102,0.04,0.054	0.241,0.092,0.092	-0.076
ENSMUSG00000015176	Nolc1	19	+	46078857	46079021	46078875	46079021	46078702	46078758	2,2,4	86,61,95	8,2,3	109,73,146	167	149	1	1.0	0.02,0.028,0.036	0.061,0.024,0.018	-0.006
ENSMUSG00000015176	Nolc1	19	+	46078872	46079021	46078875	46079021	46078702	46078758	16,23,19	86,61,95	21,18,19	109,73,146	152	149	1	1.0	0.154,0.27,0.164	0.159,0.195,0.113	0.04
ENSMUSG00000015176	Nolc1	19	+	46079907	46080085	46079910	46080085	46079130	46079258	34,41,62	39,68,58	45,70,76	53,45,90	152	149	0.922243755699	1.0	0.461,0.371,0.512	0.454,0.604,0.453	-0.056
ENSMUSG00000025616	Usp16	16	+	87469674	87469862	87469677	87469862	87466252	87466356	52,64,55	13,5,15	77,59,80	7,2,6	152	149	0.119886651675	1.0	0.797,0.926,0.782	0.915,0.967,0.929	-0.102
ENSMUSG00000025616	Usp16	16	+	87482850	87483016	87482859	87483016	87481713	87481800	0,0,1	64,66,82	1,0,0	106,103,85	158	149	1	1.0	0.0,0.0,0.011	0.009,0.0,0.0	0.001
ENSMUSG00000021326	Trim27	13	+	21190091	21190124	21190096	21190124	21189854	21189970	115,102,135	0,0,0	134,141,203	3,1,0	154	149	1	1.0	1.0,1.0,1.0	0.977,0.993,1.0	0.01
ENSMUSG00000024906	Mus81	19	-	5483107	5483221	5483107	5483191	5483454	5483558	0,1,0	39,45,29	2,2,5	58,37,51	179	149	1	1.0	0.0,0.018,0.0	0.028,0.043,0.075	-0.043
ENSMUSG00000024906	Mus81	19	-	5483634	5483763	5483634	5483665	5483929	5484025	59,46,56	4,6,2	47,56,79	7,0,0	247	149	0.796331326788	1.0	0.899,0.822,0.944	0.802,1.0,1.0	-0.046
ENSMUSG00000061474	Mrps36	13	-	100739013	100739201	100739013	100739195	100741167	100741231	283,340,292	32,33,27	533,336,443	29,23,32	155	149	1	1.0	0.895,0.908,0.912	0.946,0.934,0.93	-0.032
ENSMUSG00000041297	Cdk13	13	-	17719355	17719805	17719355	17719625	17721087	17721293	82,60,80	27,36,31	112,80,109	36,26,57	329	149	1	1.0	0.579,0.43,0.539	0.585,0.582,0.464	-0.028
ENSMUSG00000021302	Ggps1	13	-	14059318	14059457	14059318	14059450	14063205	14063413	9,14,7	4,3,5	4,8,8	8,6,8	156	149	0.0775831469457	1.0	0.682,0.817,0.572	0.323,0.56,0.489	0.233
ENSMUSG00000039242	B3galnt2	13	+	13991368	13991552	13991409	13991552	13990788	13990867	20,31,45	0,5,1	22,42,40	0,2,1	190	149	1	1.0	1.0,0.829,0.972	1.0,0.943,0.969	-0.037
ENSMUSG00000021156	Zmynd11	13	-	9695128	9695184	9695128	9695181	9695738	9695826	99,95,123	1,6,2	80,84,155	1,1,4	152	149	1	1.0	0.99,0.939,0.984	0.987,0.988,0.974	-0.012
ENSMUSG00000041215	Yeats2	16	+	20221660	20221753	20221673	20221753	20219617	20219691	0,3,4	18,19,25	0,0,0	33,15,36	162	149	1	1.0	0.0,0.127,0.128	0.0,0.0,0.0	0.085
ENSMUSG00000007670	Khsrp	17	-	57023504	57023936	57023504	57023593	57024010	57024171	197,159,170	0,0,0	225,176,261	0,1,0	492	149	1	1.0	1.0,1.0,1.0	1.0,0.982,1.0	0.006
ENSMUSG00000021196	Pfkp	13	-	6593100	6593253	6593100	6593164	6598738	6598826	1,2,8	0,0,0	6,7,3	1,0,0	238	149	1	1.0	1.0,1.0,1.0	0.79,1.0,1.0	0.07
ENSMUSG00000039307	Hexdc	11	+	121220863	121221161	121221082	121221161	121219840	121219923	39,38,36	8,7,4	46,29,47	4,8,25	368	149	0.55419427635	1.0	0.664,0.687,0.785	0.823,0.595,0.432	0.095
ENSMUSG00000025158	Rfng	11	-	120782382	120783160	120782382	120782548	120783267	120783370	61,65,66	0,0,0	128,51,78	0,0,1	761	149	1	1.0	1.0,1.0,1.0	1.0,1.0,0.939	0.02
ENSMUSG00000025144	Cenpx	11	-	120711702	120711895	120711702	120711756	120713692	120713738	192,204,221	11,9,8	301,224,315	7,11,10	288	149	1	1.0	0.9,0.921,0.935	0.957,0.913,0.942	-0.019
ENSMUSG00000025138	Sirt7	11	-	120620423	120620883	120620423	120620504	120620956	120621055	500,518,430	2,0,0	608,431,568	0,0,0	528	149	1	1.0	0.986,1.0,1.0	1.0,1.0,1.0	-0.005
ENSMUSG00000025137	Pcyt2	11	-	120613640	120613774	120613640	120613725	120614330	120614397	2,0,0	116,109,116	4,6,2	169,131,171	198	149	1	1.0	0.013,0.0,0.0	0.017,0.033,0.009	-0.015
ENSMUSG00000025792	Slc25a10	11	+	120497013	120497461	120497383	120497461	120496635	120496706	181,211,208	0,2,2	316,236,291	0,2,2	519	149	1	1.0	1.0,0.968,0.968	1.0,0.971,0.977	-0.004
ENSMUSG00000025793	Hgs	11	+	120479086	120479297	120479089	120479297	120478461	120478605	7,1,3	0,0,1	1,1,1	0,0,0	152	149	1	1.0	1.0,1.0,0.746	1.0,1.0,1.0	-0.085
ENSMUSG00000025793	Hgs	11	+	120479086	120479297	120479089	120479297	120478694	120478754	63,49,48	131,104,118	56,32,70	126,114,145	152	149	1	1.0	0.32,0.316,0.285	0.303,0.216,0.321	0.027
ENSMUSG00000061306	Slc38a10	11	-	120108466	120108553	120108466	120108490	120109431	120109536	0,2,1	0,3,2	2,1,10	10,3,0	212	149	1	1.0	NA,0.319,0.26	0.123,0.19,1.0	-0.148
ENSMUSG00000061306	Slc38a10	11	-	120138985	120139129	120138985	120139092	120140592	120140686	299,263,363	3,4,5	294,288,434	1,4,10	186	149	1	1.0	0.988,0.981,0.983	0.996,0.983,0.972	0.0
ENSMUSG00000025372	Baiap2	11	+	119996888	119997090	119997008	119997090	119996522	119996747	110,132,112	5,0,2	184,112,231	2,7,6	269	149	1	1.0	0.924,1.0,0.969	0.981,0.899,0.955	0.019
ENSMUSG00000025576	Rbfox3	11	-	118491154	118492638	118491154	118491241	118494149	118494228	0,0,4	0,1,0	2,0,0	0,0,0	1546	149	1	1.0	NA,0.0,1.0	1.0,NA,NA	-0.5
ENSMUSG00000033857	Engase	11	+	118479085	118479287	118479089	118479287	118478882	118478953	80,103,107	5,11,1	107,108,124	9,12,17	153	149	0.936108355933	1.0	0.94,0.901,0.99	0.92,0.898,0.877	0.045
ENSMUSG00000033857	Engase	11	+	118485756	118486553	118486444	118486553	118485123	118485318	31,22,33	0,0,0	32,35,48	0,0,2	837	149	1	1.0	1.0,1.0,1.0	1.0,1.0,0.81	0.063
ENSMUSG00000033857	Engase	11	+	118486444	118486553	118486447	118486553	118485756	118485905	64,68,44	63,55,85	70,57,78	64,82,77	152	149	1	1.0	0.499,0.548,0.337	0.517,0.405,0.498	-0.012
ENSMUSG00000033857	Engase	11	+	118486705	118486936	118486821	118486936	118486447	118486553	14,13,9	122,112,104	7,18,12	146,110,140	265	149	1	1.0	0.061,0.061,0.046	0.026,0.084,0.046	0.004
ENSMUSG00000025575	Cant1	11	-	118417573	118417806	118417573	118417654	118418929	118419023	98,65,125	19,27,29	112,98,131	23,16,35	301	149	1	1.0	0.719,0.544,0.681	0.707,0.752,0.649	-0.055
ENSMUSG00000025575	Cant1	11	-	118417573	118417806	118417573	118417654	118418971	118419052	85,63,116	6,0,2	114,95,129	6,0,4	301	149	1	1.0	0.875,1.0,0.966	0.904,1.0,0.941	-0.001
ENSMUSG00000017715	Pgs1	11	+	118014573	118014722	118014646	118014722	118005369	118005891	173,222,180	9,12,14	269,192,257	7,5,6	222	149	1	1.0	0.928,0.925,0.896	0.963,0.963,0.966	-0.048
ENSMUSG00000050106	Tmc8	11	+	117784109	117784195	117784112	117784195	117783770	117783920	25,21,21	7,14,10	16,18,20	8,9,23	152	149	0.530649455742	1.0	0.778,0.595,0.673	0.662,0.662,0.46	0.087
ENSMUSG00000090266	Mettl23	11	+	116845762	116845945	116845818	116845945	116843674	116843774	4,8,11	0,0,2	9,2,14	1,2,0	205	149	1	1.0	1.0,1.0,0.8	0.867,0.421,1.0	0.171
ENSMUSG00000015869	Prpsap1	11	-	116479651	116479839	116479651	116479824	116485868	116485935	0,2,3	108,75,113	2,6,7	137,76,167	164	149	1	1.0	0.0,0.024,0.024	0.013,0.067,0.037	-0.023
ENSMUSG00000021171	Esyt2	12	+	116339546	116339667	116339593	116339667	116334200	116334256	65,73,78	1,0,0	54,87,101	1,0,0	196	149	1	1.0	0.98,1.0,1.0	0.976,1.0,1.0	0.001
ENSMUSG00000021171	Esyt2	12	+	116342044	116342252	116342075	116342252	116339546	116339667	1,0,0	62,50,62	0,0,0	49,52,93	180	149	1	1.0	0.013,0.0,0.0	0.0,0.0,0.0	0.004
ENSMUSG00000057948	Unc13d	11	-	116077447	116077661	116077447	116077658	116077944	116077961	0,0,1	0,1,0	0,3,0	1,0,1	152	149	1	1.0	NA,0.0,1.0	0.0,1.0,0.0	0.167
ENSMUSG00000063268	Parp10	15	-	76240286	76240981	76240286	76240931	76241155	76241228	4,1,9	35,54,73	8,2,5	58,65,75	199	149	1	1.0	0.079,0.014,0.085	0.094,0.023,0.048	0.004
ENSMUSG00000063268	Parp10	15	-	76241657	76242639	76241657	76242322	76242731	76242986	97,103,80	1,0,0	121,92,136	0,0,4	466	149	1	1.0	0.969,1.0,1.0	1.0,1.0,0.916	0.018
ENSMUSG00000020740	Gga3	11	-	115586315	115586485	115586315	115586420	115586995	115587201	96,68,95	4,1,0	92,78,132	0,3,2	214	149	1	1.0	0.944,0.979,1.0	1.0,0.948,0.979	-0.001
ENSMUSG00000020740	Gga3	11	-	115586315	115586485	115586315	115586420	115587405	115587716	50,31,39	0,0,0	39,43,56	1,0,0	214	149	1	1.0	1.0,1.0,1.0	0.964,1.0,1.0	0.012
ENSMUSG00000050312	Nsun3	16	-	62776287	62776631	62776287	62776383	62785787	62785897	54,24,41	15,10,22	33,27,71	17,18,25	397	149	1	1.0	0.575,0.474,0.412	0.421,0.36,0.516	0.055
ENSMUSG00000045980	Tmem104	11	+	115205474	115205583	115205477	115205583	115205061	115205161	245,162,268	16,3,8	232,194,378	8,23,10	152	149	1	1.0	0.938,0.981,0.97	0.966,0.892,0.974	0.019
ENSMUSG00000047798	Cd300lf	11	-	115124247	115124377	115124247	115124356	115126103	115126452	1,3,1	5,0,0	10,5,7	0,0,1	170	149	1	1.0	0.149,1.0,1.0	1.0,1.0,0.86	-0.237
ENSMUSG00000047798	Cd300lf	11	-	115124247	115124377	115124247	115124356	115126110	115126452	4,9,13	4,6,12	16,8,25	10,7,7	170	149	0.430930381096	1.0	0.467,0.568,0.487	0.584,0.5,0.758	-0.107
ENSMUSG00000024845	Tmem134	19	+	4127549	4127639	4127576	4127639	4127056	4127121	302,341,281	0,3,0	425,325,473	4,1,2	176	149	1	1.0	1.0,0.99,1.0	0.989,0.996,0.995	0.003
ENSMUSG00000024845	Tmem134	19	+	4127549	4127836	4127759	4127836	4127056	4127121	268,321,242	0,0,0	397,302,420	0,0,1	359	149	1	1.0	1.0,1.0,1.0	1.0,1.0,0.994	0.002
ENSMUSG00000024845	Tmem134	19	+	4127549	4127639	4127576	4127639	4127056	4127132	99,103,124	1,0,0	128,79,175	0,0,0	176	149	1	1.0	0.988,1.0,1.0	1.0,1.0,1.0	-0.004
ENSMUSG00000024845	Tmem134	19	+	4130856	4131075	4131030	4131075	4127759	4127836	3,4,2	118,126,151	2,2,4	182,128,234	323	149	1	1.0	0.012,0.014,0.006	0.005,0.007,0.008	0.004
ENSMUSG00000024845	Tmem134	19	+	4131361	4131727	4131396	4131727	4131228	4131282	450,442,476	0,1,0	646,416,641	5,0,0	184	149	1	1.0	1.0,0.997,1.0	0.991,1.0,1.0	0.002
ENSMUSG00000034652	Cd300a	11	+	114894657	114894778	114894669	114894778	114893237	114893594	1032,1062,1179	145,146,153	1130,960,1334	155,113,183	161	149	1	1.0	0.868,0.871,0.877	0.871,0.887,0.871	-0.004
ENSMUSG00000020614	Fam20a	11	-	109675842	109675977	109675842	109675952	109677153	109677334	0,0,0	2,3,2	3,0,1	5,7,14	174	149	1	1.0	0.0,0.0,0.0	0.339,0.0,0.058	-0.132
ENSMUSG00000018433	Nol11	11	-	107173209	107173461	107173209	107173401	107173603	107173729	81,62,77	10,1,1	84,65,98	7,6,7	209	149	1	1.0	0.852,0.978,0.982	0.895,0.885,0.909	0.041
ENSMUSG00000040356	Skiv2l	17	-	34846026	34846173	34846026	34846147	34846521	34846667	142,104,144	0,0,3	175,135,174	2,0,0	175	149	1	1.0	1.0,1.0,0.976	0.987,1.0,1.0	-0.004
ENSMUSG00000040356	Skiv2l	17	-	34846866	34847324	34846866	34846995	34847407	34847461	172,160,177	0,1,0	189,180,227	0,0,0	478	149	1	1.0	1.0,0.98,1.0	1.0,1.0,1.0	-0.007
ENSMUSG00000024019	Cmtr1	17	+	29698637	29699288	29699219	29699288	29697948	29698071	213,150,196	0,0,2	195,179,275	0,0,0	731	149	1	1.0	1.0,1.0,0.952	1.0,1.0,1.0	-0.016
ENSMUSG00000020708	Psmc5	11	+	106262403	106262691	106262580	106262691	106262117	106262308	338,412,455	0,0,0	534,432,643	2,0,0	326	149	1	1.0	1.0,1.0,1.0	0.992,1.0,1.0	0.003
ENSMUSG00000040699	Limd2	11	-	106159347	106159442	106159347	106159414	106159812	106159927	37,47,34	0,1,0	40,37,67	0,0,0	177	149	1	1.0	1.0,0.975,1.0	1.0,1.0,1.0	-0.008
ENSMUSG00000040699	Limd2	11	-	106159347	106159442	106159347	106159414	106160050	106160142	221,234,202	4,2,4	351,254,381	5,9,4	177	149	1	1.0	0.979,0.99,0.977	0.983,0.96,0.988	0.005
ENSMUSG00000034255	Arhgap27	11	-	103338306	103338755	103338306	103338397	103339024	103339108	83,84,106	0,0,0	85,70,138	0,4,0	507	149	1	1.0	1.0,1.0,1.0	1.0,0.837,1.0	0.054
ENSMUSG00000020929	Eftud2	11	-	102840023	102840118	102840023	102840081	102840263	102840382	222,205,242	1,0,0	283,237,327	0,0,0	186	149	1	1.0	0.994,1.0,1.0	1.0,1.0,1.0	-0.002
ENSMUSG00000034793	G6pc3	11	+	102192748	102193226	102193084	102193226	102192472	102192563	102,106,106	2,3,4	136,103,160	0,0,5	485	149	0.811321177733	1.0	0.94,0.916,0.891	1.0,1.0,0.908	-0.054
ENSMUSG00000017309	Cd300lg	11	+	102046853	102047187	102047105	102047187	102042971	102043304	0,3,5	4,1,0	0,1,0	1,0,1	401	149	0.133202463701	1.0	0.0,0.527,1.0	0.0,1.0,0.0	0.176
ENSMUSG00000017724	Etv4	11	-	101774080	101774245	101774080	101774227	101775317	101775444	4,2,9	0,4,0	1,11,24	4,1,8	167	149	0.164780822465	1.0	1.0,0.308,1.0	0.182,0.908,0.728	0.163
ENSMUSG00000006920	Ezh1	11	-	101217242	101217368	101217242	101217363	101218653	101218720	7,2,5	42,20,15	1,6,8	36,45,56	154	149	0.895712981878	1.0	0.139,0.088,0.244	0.026,0.114,0.121	0.07
ENSMUSG00000017801	Mlx	11	+	101088592	101088704	101088597	101088704	101087753	101087790	0,1,1	42,38,14	1,0,1	41,16,36	154	149	1	1.0	0.0,0.025,0.065	0.023,0.0,0.026	0.014
ENSMUSG00000001751	Naglu	11	+	101073846	101074103	101073932	101074103	101072216	101072302	678,626,730	11,10,35	763,623,1062	10,17,24	235	149	1	1.0	0.975,0.975,0.93	0.98,0.959,0.966	-0.008
ENSMUSG00000019302	Atp6v0a1	11	+	101026659	101026763	101026680	101026763	101021053	101021182	118,97,115	389,349,387	106,105,192	460,473,706	170	149	1	1.0	0.21,0.196,0.207	0.168,0.163,0.192	0.03
ENSMUSG00000019302	Atp6v0a1	11	+	101027266	101029258	101029175	101029258	101026680	101026763	1030,779,884	0,2,0	1122,1075,1410	3,1,0	2058	149	1	1.0	1.0,0.966,1.0	0.964,0.987,1.0	0.005
ENSMUSG00000004040	Stat3	11	-	100889477	100889590	100889477	100889540	100889885	100889928	186,161,228	26,26,29	182,186,280	25,20,32	199	149	1	1.0	0.843,0.823,0.855	0.845,0.874,0.868	-0.022
ENSMUSG00000020918	Kat2a	11	-	100708845	100708985	100708845	100708982	100709075	100709177	22,32,24	70,72,52	26,40,43	79,56,85	152	149	1	1.0	0.236,0.303,0.311	0.244,0.412,0.332	-0.046
ENSMUSG00000001552	Jup	11	-	100386172	100386388	100386172	100386385	100397635	100397763	7,10,23	0,0,0	15,15,45	0,0,2	152	149	1	1.0	1.0,1.0,1.0	1.0,1.0,0.957	0.014
ENSMUSG00000063952	Brpf3	17	+	28817470	28817798	28817485	28817798	28817064	28817193	4,2,3	24,12,20	7,0,4	20,22,22	164	149	1	1.0	0.132,0.132,0.12	0.241,0.0,0.142	0.0
ENSMUSG00000063952	Brpf3	17	+	28831313	28831411	28831317	28831411	28828343	28828441	17,25,28	0,4,0	15,26,36	0,1,0	153	149	1	1.0	1.0,0.859,1.0	1.0,0.962,1.0	-0.034
ENSMUSG00000006930	Hap1	11	-	100351417	100351552	100351417	100351525	100351842	100351905	2,1,1	0,0,0	0,0,0	0,0,1	176	149	1	1.0	1.0,1.0,1.0	NA,NA,0.0	1.0
ENSMUSG00000023905	Tnfrsf12a	17	-	23676138	23676273	23676138	23676182	23676518	23676623	196,279,358	0,0,1	373,336,651	0,0,0	240	149	1	1.0	1.0,1.0,0.996	1.0,1.0,1.0	-0.001
ENSMUSG00000020914	Top2a	11	-	98995243	98995378	98995243	98995375	98995680	98995724	101,116,97	39,55,52	134,142,119	70,50,73	152	149	1	1.0	0.717,0.674,0.646	0.652,0.736,0.615	0.011
ENSMUSG00000020914	Top2a	11	-	98995243	98995378	98995243	98995375	98995849	98995973	2,2,1	0,0,2	3,2,7	0,0,0	152	149	1	1.0	1.0,1.0,0.329	1.0,1.0,1.0	-0.224
ENSMUSG00000017221	Psmd3	11	+	98693310	98693497	98693382	98693497	98690915	98691019	2,3,2	265,244,328	8,3,5	381,276,428	221	149	1	1.0	0.005,0.008,0.004	0.014,0.007,0.008	-0.004
ENSMUSG00000018537	Pcgf2	11	-	97691683	97691779	97691683	97691775	97691857	97691912	13,11,21	0,0,0	11,16,28	1,0,0	153	149	1	1.0	1.0,1.0,1.0	0.915,1.0,1.0	0.028
ENSMUSG00000001441	Npepps	11	-	97236064	97236221	97236064	97236169	97238093	97238258	4,12,3	105,115,156	5,6,5	114,140,157	201	149	1	1.0	0.027,0.072,0.014	0.031,0.031,0.023	0.009
ENSMUSG00000022540	Rogdi	16	-	5011611	5011758	5011611	5011692	5012240	5012295	9,3,2	86,51,81	9,4,8	102,68,82	215	149	1	1.0	0.068,0.039,0.017	0.058,0.039,0.063	-0.012
ENSMUSG00000038517	Tbkbp1	11	-	97146454	97146633	97146454	97146630	97147372	97147553	51,45,61	26,38,23	61,23,77	33,21,35	152	149	1	1.0	0.658,0.537,0.722	0.644,0.518,0.683	0.024
ENSMUSG00000018678	Sp2	11	-	96963364	96963444	96963364	96963441	96977620	96977711	5,4,10	32,26,28	5,18,15	20,34,42	152	149	0.329006576773	1.0	0.133,0.131,0.259	0.197,0.342,0.259	-0.092
ENSMUSG00000018669	Cdk5rap3	11	-	96912216	96912436	96912216	96912395	96913005	96913054	0,1,0	74,71,96	0,1,0	79,100,130	190	149	1	1.0	0.0,0.011,0.0	0.0,0.008,0.0	0.001
ENSMUSG00000018669	Cdk5rap3	11	-	96913664	96913877	96913664	96913796	96916150	96916196	0,0,3	111,75,104	2,3,2	118,104,165	230	149	1	1.0	0.0,0.0,0.018	0.011,0.018,0.008	-0.006
ENSMUSG00000018381	Abi3	11	-	95833208	95833334	95833208	95833331	95833639	95833800	290,227,295	11,10,1	382,217,318	19,9,11	152	149	1	1.0	0.963,0.957,0.997	0.952,0.959,0.966	0.013
ENSMUSG00000038909	Kat7	11	-	95306048	95306196	95306048	95306144	95310034	95310246	164,172,222	0,0,0	211,153,279	0,9,16	201	149	1	1.0	1.0,1.0,1.0	1.0,0.926,0.928	0.049
ENSMUSG00000021282	Eif5	12	+	111539407	111539687	111539546	111539687	111538354	111538548	501,546,619	12,10,6	393,522,784	8,15,21	288	149	1	1.0	0.956,0.966,0.982	0.962,0.947,0.951	0.015
ENSMUSG00000020865	Abcc3	11	-	94359828	94359943	94359828	94359940	94361171	94361349	236,182,188	97,89,92	208,169,244	99,86,139	152	149	1	1.0	0.705,0.667,0.667	0.673,0.658,0.632	0.025
ENSMUSG00000054079	Utp18	11	-	93869805	93870580	93869805	93869896	93875783	93875958	55,112,115	4,0,0	117,106,176	0,0,0	833	149	1	1.0	0.711,1.0,1.0	1.0,1.0,1.0	-0.096
ENSMUSG00000069769	Msi2	11	-	88348783	88348992	88348783	88348938	88366784	88366847	12,12,14	13,9,10	20,9,21	17,9,25	203	149	1	1.0	0.404,0.495,0.507	0.463,0.423,0.381	0.046
ENSMUSG00000018377	Vezf1	11	+	88076172	88076374	88076190	88076374	88074661	88074725	11,3,16	92,57,83	1,1,7	71,60,124	167	149	0.191349167202	1.0	0.096,0.045,0.147	0.012,0.015,0.048	0.071
ENSMUSG00000009350	Mpo	11	+	87796016	87796146	87796072	87796146	87795797	87795921	47,63,67	0,0,0	71,91,126	0,1,0	205	149	1	1.0	1.0,1.0,1.0	1.0,0.985,1.0	0.005
ENSMUSG00000020485	Supt4a	11	+	87742707	87742851	87742795	87742851	87738166	87738273	5,7,2	607,611,592	4,3,2	748,631,826	237	149	1	1.0	0.005,0.007,0.002	0.003,0.003,0.002	0.002
ENSMUSG00000020526	Znhit3	11	-	84913221	84913436	84913221	84913302	84914210	84914285	2,2,3	46,46,56	1,1,4	40,45,67	283	149	1	1.0	0.022,0.022,0.027	0.013,0.012,0.03	0.005
ENSMUSG00000020526	Znhit3	11	-	84914210	84914383	84914210	84914285	84916098	84916130	3,1,5	44,35,44	1,1,1	32,45,57	247	149	1	1.0	0.04,0.017,0.064	0.019,0.013,0.01	0.026
ENSMUSG00000017686	Rhot1	11	+	80243369	80243490	80243401	80243490	80242572	80242681	112,102,100	1,3,9	76,103,144	6,4,11	181	149	1	1.0	0.989,0.966,0.901	0.912,0.955,0.915	0.025
ENSMUSG00000022960	Donson	16	-	91681156	91681369	91681156	91681224	91682094	91682293	49,84,62	0,0,0	94,68,72	0,0,2	294	149	1	1.0	1.0,1.0,1.0	1.0,1.0,0.948	0.017
ENSMUSG00000022960	Donson	16	-	91686166	91686370	91686166	91686249	91687794	91687875	56,82,67	0,0,0	55,68,74	2,0,0	270	149	1	1.0	1.0,1.0,1.0	0.938,1.0,1.0	0.021
ENSMUSG00000020716	Nf1	11	+	79565417	79565551	79565420	79565551	79564823	79564946	23,20,38	11,6,2	23,31,21	2,5,10	152	149	1	1.0	0.672,0.766,0.949	0.919,0.859,0.673	-0.021
ENSMUSG00000017677	Wsb1	11	-	79248390	79248659	79248390	79248513	79250980	79251149	566,553,539	2,1,0	594,523,840	0,0,0	295	149	1	1.0	0.993,0.996,1.0	1.0,1.0,1.0	-0.004
ENSMUSG00000064043	Trerf1	17	+	47317767	47317921	47317770	47317921	47316613	47316660	28,24,31	13,9,18	46,21,38	11,11,11	152	149	0.565033391684	1.0	0.679,0.723,0.628	0.804,0.652,0.772	-0.066
ENSMUSG00000064043	Trerf1	17	+	47353696	47353945	47353732	47353945	47348649	47348856	63,41,54	25,14,26	30,44,74	44,46,53	185	149	0.00267601350866	0.412687822401	0.67,0.702,0.626	0.354,0.435,0.529	0.227
ENSMUSG00000002058	Unc119	11	+	78347796	78348259	78348086	78348259	78347217	78347331	208,199,196	5,5,2	276,211,327	1,5,2	439	149	1	1.0	0.934,0.931,0.971	0.989,0.935,0.982	-0.023
ENSMUSG00000002058	Unc119	11	+	78348464	78349164	78348530	78349164	78348086	78348259	22,16,18	221,236,263	23,31,16	305,222,346	215	149	1	1.0	0.065,0.045,0.045	0.05,0.088,0.031	-0.005
ENSMUSG00000002064	Sdf2	11	+	78254850	78255496	78254854	78255496	78251015	78251212	369,345,385	0,0,0	492,361,470	0,0,9	153	149	1	1.0	1.0,1.0,1.0	1.0,1.0,0.981	0.006
ENSMUSG00000000753	Serpinf1	11	-	75413906	75414049	75413906	75414044	75414920	75415124	63,131,193	1,0,0	142,162,386	0,1,7	154	149	1	1.0	0.984,1.0,1.0	1.0,0.994,0.982	0.003
ENSMUSG00000078789	Dph1	11	-	75180560	75180689	75180560	75180661	75180787	75180944	4,1,1	48,67,66	0,0,1	87,61,68	177	149	1	1.0	0.066,0.012,0.013	0.0,0.0,0.012	0.026
ENSMUSG00000040447	Spns2	11	-	72453553	72453714	72453553	72453600	72454053	72454217	0,0,1	2,0,1	0,0,3	0,1,11	263	149	1	1.0	0.0,NA,0.362	NA,0.0,0.134	0.114
ENSMUSG00000070390	Nlrp1b	11	-	71172064	71172395	71172064	71172235	71172958	71173129	23,29,16	5,10,7	30,20,16	15,14,10	309	149	0.197457565255	1.0	0.689,0.583,0.524	0.491,0.408,0.436	0.154
ENSMUSG00000021178	Psmc1	12	+	100115419	100115605	100115468	100115605	100114837	100114962	752,830,934	0,1,1	1017,824,1198	3,0,2	198	149	1	1.0	1.0,0.998,0.999	0.996,1.0,0.998	0.001
ENSMUSG00000040712	Camta2	11	-	70683278	70683365	70683278	70683350	70683889	70684025	11,3,10	92,82,71	7,6,16	61,75,113	164	149	1	1.0	0.098,0.032,0.113	0.094,0.068,0.114	-0.011
ENSMUSG00000040712	Camta2	11	-	70683278	70683417	70683278	70683350	70683889	70684025	7,10,12	92,82,71	6,6,7	61,75,113	216	149	1	1.0	0.05,0.078,0.104	0.064,0.052,0.041	0.025
ENSMUSG00000040712	Camta2	11	-	70683278	70683417	70683278	70683365	70683889	70684025	4,7,6	8,0,4	4,4,4	5,4,13	201	149	0.131039969166	1.0	0.27,1.0,0.527	0.372,0.426,0.186	0.271
ENSMUSG00000060216	Arrb2	11	+	70439817	70439905	70439850	70439905	70439661	70439741	228,229,213	1009,912,1045	326,210,311	1269,850,1207	182	149	1	1.0	0.156,0.171,0.143	0.174,0.168,0.174	-0.015
ENSMUSG00000020831	0610010K14Rik	11	-	70235695	70235800	70235695	70235760	70236023	70236211	36,45,54	0,0,0	67,53,94	0,0,1	189	149	1	1.0	1.0,1.0,1.0	1.0,1.0,0.987	0.004
ENSMUSG00000000318	Clec10a	11	+	70168582	70168696	70168585	70168696	70167816	70168004	3,2,7	3,7,8	16,2,9	13,11,8	152	149	1	1.0	0.495,0.219,0.462	0.547,0.151,0.524	-0.015
ENSMUSG00000020886	Dlg4	11	+	70030594	70030654	70030603	70030654	70030398	70030452	32,32,34	3,2,5	29,33,57	4,4,2	158	149	1	1.0	0.91,0.938,0.865	0.872,0.886,0.964	-0.003
ENSMUSG00000018572	Phf23	11	+	69998300	69999132	69998501	69999132	69997745	69997838	401,430,458	33,28,30	402,397,597	36,25,41	350	149	1	1.0	0.838,0.867,0.867	0.826,0.871,0.861	0.005
ENSMUSG00000018567	Gabarap	11	+	69992581	69992700	69992675	69992700	69992364	69992443	4334,4708,5046	0,0,1	6261,4748,6867	0,0,0	243	149	1	1.0	1.0,1.0,1.0	1.0,1.0,1.0	0.0
ENSMUSG00000078812	Eif5a	11	-	69920340	69920434	69920340	69920422	69921023	69921085	7,6,6	0,0,0	3,14,7	0,0,2	161	149	1	1.0	1.0,1.0,1.0	1.0,1.0,0.764	0.079
ENSMUSG00000018752	Tnfsfm13	11	-	69684217	69684336	69684217	69684333	69684484	69684532	242,247,203	186,263,236	336,233,370	383,233,369	152	149	1	1.0	0.561,0.479,0.457	0.462,0.495,0.496	0.015
ENSMUSG00000018761	Mpdu1	11	-	69657935	69658056	69657935	69658021	69658565	69658698	3,4,27	265,271,313	7,14,23	433,325,483	184	149	1	1.0	0.009,0.012,0.065	0.013,0.034,0.037	0.001
ENSMUSG00000020776	Fbf1	11	-	116152476	116152947	116152476	116152944	116153952	116154052	26,15,12	13,6,11	25,9,24	12,13,8	152	149	1	1.0	0.662,0.71,0.517	0.671,0.404,0.746	0.023
ENSMUSG00000059552	Trp53	11	+	69591253	69591872	69591349	69591872	69590655	69590762	11,30,13	164,170,191	24,11,34	326,198,274	245	149	1	1.0	0.039,0.097,0.04	0.043,0.033,0.07	0.01
ENSMUSG00000018474	Chd3	11	-	69361048	69361242	69361048	69361224	69361384	69361535	24,31,23	77,99,86	16,36,57	55,83,137	167	149	1	1.0	0.218,0.218,0.193	0.206,0.279,0.271	-0.042
ENSMUSG00000018474	Chd3	11	-	69361384	69361535	69361384	69361523	69361670	69361721	83,74,85	4,0,0	37,87,94	0,6,0	161	149	1	1.0	0.951,1.0,1.0	1.0,0.931,1.0	0.007
ENSMUSG00000049299	Trappc1	11	+	69324823	69324962	69324853	69324962	69324394	69324465	492,541,573	3,0,0	700,528,728	1,0,1	179	149	1	1.0	0.993,1.0,1.0	0.998,1.0,0.998	-0.001
ENSMUSG00000049299	Trappc1	11	+	69325438	69325793	69325557	69325793	69324823	69324962	676,696,834	6,2,1	1045,829,1013	5,0,2	268	149	1	1.0	0.984,0.995,0.998	0.991,1.0,0.996	-0.003
ENSMUSG00000020898	Ctc1	11	+	69022376	69022614	69022392	69022614	69021029	69021193	37,12,39	4,1,3	31,23,83	2,3,3	165	149	1	1.0	0.893,0.916,0.922	0.933,0.874,0.962	-0.013
ENSMUSG00000020898	Ctc1	11	+	69031410	69031604	69031413	69031604	69031099	69031189	18,19,12	9,13,10	27,12,18	16,12,31	152	149	0.457462106751	1.0	0.662,0.589,0.541	0.623,0.495,0.363	0.104
ENSMUSG00000020898	Ctc1	11	+	69031410	69031604	69031413	69031604	69031233	69031313	2,0,2	3,1,0	1,0,2	0,6,0	152	149	0.545141322287	1.0	0.395,0.0,1.0	1.0,0.0,1.0	-0.202
ENSMUSG00000046207	Pik3r6	11	+	68539849	68540009	68539898	68540009	68536103	68536226	3,2,4	30,16,37	6,1,1	31,26,58	198	149	1	1.0	0.07,0.086,0.075	0.127,0.028,0.013	0.021
ENSMUSG00000023007	Prpf40b	15	+	99315111	99315286	99315190	99315286	99314842	99314980	2,3,1	21,18,8	7,6,9	17,19,22	228	149	0.0685907052319	1.0	0.059,0.098,0.076	0.212,0.171,0.211	-0.12
ENSMUSG00000023007	Prpf40b	15	+	99315479	99315569	99315482	99315569	99315190	99315286	9,12,1	14,14,10	8,8,14	9,13,11	152	149	0.396609119817	1.0	0.387,0.457,0.089	0.466,0.376,0.555	-0.155
ENSMUSG00000071068	Treml2	17	+	48307879	48308273	48308056	48308273	48302611	48302932	11,16,9	6,1,3	12,16,33	12,8,8	326	149	0.404648447599	1.0	0.456,0.88,0.578	0.314,0.478,0.653	0.156
ENSMUSG00000018217	Pmp22	11	+	63133124	63133244	63133127	63133244	63131511	63131654	389,330,408	11,5,9	544,439,646	24,11,23	152	149	1	1.0	0.972,0.985,0.978	0.957,0.975,0.965	0.013
ENSMUSG00000018217	Pmp22	11	+	63133124	63133244	63133127	63133244	63132568	63132697	11,6,7	0,0,0	15,8,17	1,0,0	152	149	1	1.0	1.0,1.0,1.0	0.936,1.0,1.0	0.021
ENSMUSG00000018501	Ncor1	11	-	62327105	62327249	62327105	62327246	62329440	62329652	125,106,121	29,20,43	127,79,144	44,36,37	152	149	0.977875457004	1.0	0.809,0.839,0.734	0.739,0.683,0.792	0.056
ENSMUSG00000018501	Ncor1	11	-	62338858	62339068	62338858	62339065	62340407	62340629	77,76,84	56,37,69	76,86,112	25,32,66	152	149	0.263180011146	1.0	0.574,0.668,0.544	0.749,0.725,0.625	-0.104
ENSMUSG00000018501	Ncor1	11	-	62338858	62339068	62338858	62339065	62342996	62343351	1,0,0	0,0,0	0,0,0	1,0,1	152	149	1	1.0	1.0,NA,NA	0.0,NA,0.0	1.0
ENSMUSG00000018501	Ncor1	11	-	62373075	62373574	62373075	62373454	62376634	62376761	47,60,56	26,11,20	57,46,60	13,21,39	269	149	0.957981228982	1.0	0.5,0.751,0.608	0.708,0.548,0.46	0.048
ENSMUSG00000018501	Ncor1	11	-	62373075	62373622	62373075	62373454	62376634	62376761	115,105,129	26,11,20	116,99,166	13,21,39	317	149	1	1.0	0.675,0.818,0.752	0.807,0.689,0.667	0.027
ENSMUSG00000018501	Ncor1	11	-	62373075	62373622	62373075	62373574	62376634	62376761	68,48,86	0,3,13	65,56,111	6,3,5	197	149	1	1.0	1.0,0.924,0.833	0.891,0.934,0.944	-0.004
ENSMUSG00000018501	Ncor1	11	-	62384717	62384845	62384717	62384842	62389690	62389792	12,12,27	51,19,40	12,3,18	30,32,61	152	149	0.327892238034	1.0	0.187,0.382,0.398	0.282,0.084,0.224	0.126
ENSMUSG00000021483	Cdk20	13	+	64436765	64438032	64437388	64438032	64436492	64436614	142,138,137	0,0,0	162,113,184	0,0,2	772	149	1	1.0	1.0,1.0,1.0	1.0,1.0,0.947	0.018
ENSMUSG00000021483	Cdk20	13	+	64437388	64438032	64437876	64438032	64436765	64436828	152,156,132	0,0,0	201,147,204	1,0,0	637	149	1	1.0	1.0,1.0,1.0	0.979,1.0,1.0	0.007
ENSMUSG00000042709	Atpaf2	11	-	60405775	60405877	60405775	60405856	60407293	60407391	1,3,2	48,39,43	5,6,3	62,43,87	170	149	1	1.0	0.018,0.063,0.039	0.066,0.109,0.029	-0.028
ENSMUSG00000019373	Cops3	11	-	59830146	59830307	59830146	59830239	59832883	59832933	10,5,11	75,110,124	10,14,10	122,121,180	217	149	1	1.0	0.084,0.03,0.057	0.053,0.074,0.037	0.002
ENSMUSG00000019373	Cops3	11	-	59830146	59830307	59830146	59830239	59833031	59833144	4,6,2	0,0,0	3,4,4	0,0,1	217	149	1	1.0	1.0,1.0,1.0	1.0,1.0,0.733	0.089
ENSMUSG00000032633	Flcn	11	-	59795140	59795575	59795140	59795264	59795749	59795863	144,100,124	137,101,139	160,97,172	151,102,181	460	149	1	1.0	0.254,0.243,0.224	0.256,0.235,0.235	-0.002
ENSMUSG00000005417	Mprip	11	+	59735829	59736064	59735943	59736064	59731507	59731592	249,210,264	2,1,3	202,279,417	2,0,5	263	149	1	1.0	0.986,0.992,0.98	0.983,1.0,0.979	-0.001
ENSMUSG00000020472	Zkscan17	11	-	59503383	59503810	59503383	59503763	59504147	59504254	39,40,45	1,3,0	54,61,65	8,4,13	196	149	0.0122547634743	1.0	0.967,0.91,1.0	0.837,0.921,0.792	0.109
ENSMUSG00000036819	Jmjd4	11	+	59453791	59454059	59453827	59454059	59453510	59453645	9,10,8	0,0,0	18,3,10	0,0,2	185	149	1	1.0	1.0,1.0,1.0	1.0,1.0,0.801	0.066
ENSMUSG00000036819	Jmjd4	11	+	59453791	59454059	59453877	59454059	59453510	59453645	16,12,15	13,8,18	24,6,20	12,12,13	235	149	1	1.0	0.438,0.487,0.346	0.559,0.241,0.494	-0.008
ENSMUSG00000036819	Jmjd4	11	+	59453827	59454059	59453877	59454059	59453510	59453645	7,2,7	13,8,18	6,3,12	12,12,13	199	149	1	1.0	0.287,0.158,0.226	0.272,0.158,0.409	-0.056
ENSMUSG00000009894	Snap47	11	-	59442791	59442912	59442791	59442841	59449914	59449999	0,0,0	3,2,1	2,2,1	3,8,4	220	149	0.603079431843	1.0	0.0,0.0,0.0	0.311,0.145,0.145	-0.2
ENSMUSG00000036860	Mrpl55	11	+	59204171	59204255	59204174	59204255	59202537	59202719	1,1,10	0,0,1	4,1,0	0,3,2	152	149	0.0275022886163	1.0	1.0,1.0,0.907	1.0,0.246,0.0	0.554
ENSMUSG00000036860	Mrpl55	11	+	59204534	59204757	59204555	59204757	59204171	59204255	32,30,40	84,95,113	53,31,59	136,91,146	170	149	1	1.0	0.25,0.217,0.237	0.255,0.23,0.262	-0.014
ENSMUSG00000037275	Gemin5	11	-	58122281	58122378	58122281	58122375	58124931	58125418	16,9,21	8,8,9	4,20,30	16,10,13	152	149	0.590157870752	1.0	0.662,0.524,0.696	0.197,0.662,0.693	0.11
ENSMUSG00000037275	Gemin5	11	-	58137667	58137766	58137667	58137763	58139018	58139141	17,22,16	2,5,6	24,11,34	6,8,7	152	149	0.885914238032	1.0	0.893,0.812,0.723	0.797,0.574,0.826	0.077
ENSMUSG00000035762	Tmem161b	13	+	84282710	84282862	84282748	84282862	84272170	84272327	30,26,26	1,2,0	13,15,32	0,0,0	187	149	1	1.0	0.96,0.912,1.0	1.0,1.0,1.0	-0.043
ENSMUSG00000002475	Abhd3	18	-	10644412	10645223	10644412	10645181	10647725	10647891	1,5,4	0,0,0	2,4,6	2,0,0	191	149	1	1.0	1.0,1.0,1.0	0.438,1.0,1.0	0.187
ENSMUSG00000002475	Abhd3	18	-	10644412	10645235	10644412	10645181	10647725	10647891	16,21,20	0,0,0	23,23,31	2,0,0	203	149	1	1.0	1.0,1.0,1.0	0.894,1.0,1.0	0.035
ENSMUSG00000002475	Abhd3	18	-	10644412	10645235	10644412	10645223	10647725	10647891	15,16,16	0,0,0	21,19,26	0,0,1	161	149	1	1.0	1.0,1.0,1.0	1.0,1.0,0.96	0.013
ENSMUSG00000018593	Sparc	11	-	55407219	55407279	55407219	55407276	55409927	55409997	288,444,827	62,72,167	507,584,1704	93,123,301	152	149	1	1.0	0.82,0.858,0.829	0.842,0.823,0.847	-0.002
ENSMUSG00000020400	Tnip1	11	-	54910786	54911571	54910786	54911497	54915496	54915587	120,71,90	84,69,56	116,84,122	102,74,102	223	149	1	1.0	0.488,0.407,0.518	0.432,0.431,0.444	0.035
ENSMUSG00000063652	Slc22a21	11	-	53960282	53960621	53960282	53960437	53979464	53980332	3,1,2	0,0,1	1,3,18	0,0,0	333	149	1	1.0	1.0,1.0,0.472	1.0,1.0,1.0	-0.176
ENSMUSG00000020389	Cdkl3	11	+	52004909	52005092	52004912	52005092	52004240	52004417	0,0,0	0,1,0	0,2,0	0,10,1	152	149	1	1.0	NA,0.0,NA	NA,0.164,0.0	-0.082
ENSMUSG00000052563	D930048N14Rik	11	+	51653991	51654113	51654010	51654113	51653733	51653871	0,8,4	1,0,0	1,8,7	1,3,3	168	149	0.0202891700516	1.0	0.0,1.0,1.0	0.47,0.703,0.674	0.051
ENSMUSG00000001054	Rmnd5b	11	-	51624474	51624646	51624474	51624577	51625668	51625834	4,8,7	111,112,97	10,12,13	164,115,181	218	149	1	1.0	0.024,0.047,0.047	0.04,0.067,0.047	-0.012
ENSMUSG00000049321	Zfp2	11	-	50910435	50910528	50910435	50910525	50910705	50910876	0,0,0	4,1,1	3,0,0	0,4,2	152	149	1	1.0	0.0,0.0,0.0	1.0,0.0,0.0	-0.333
ENSMUSG00000020368	Canx	11	-	50311603	50311784	50311603	50311780	50325492	50325673	295,262,353	15,16,2	304,328,431	28,16,27	153	149	1	1.0	0.95,0.941,0.994	0.914,0.952,0.94	0.026
ENSMUSG00000020377	Ltc4s	11	-	50236471	50236712	50236471	50236601	50237016	50237098	75,66,88	8,11,0	100,68,114	2,0,6	260	149	0.304491728598	1.0	0.843,0.775,1.0	0.966,1.0,0.916	-0.088
ENSMUSG00000020366	Mapk9	11	+	49869171	49869310	49869211	49869310	49866982	49867041	109,113,143	3,0,1	100,96,167	5,2,10	189	149	1	1.0	0.966,1.0,0.991	0.94,0.974,0.929	0.038
ENSMUSG00000020366	Mapk9	11	+	49883141	49883310	49883146	49883310	49882130	49882199	31,29,51	112,88,129	71,44,53	114,76,138	154	149	0.285549086144	1.0	0.211,0.242,0.277	0.376,0.359,0.271	-0.092
ENSMUSG00000046311	Zfp62	11	+	49214525	49214654	49214554	49214654	49213589	49213642	1,3,7	1,2,0	2,0,6	1,0,0	178	149	1	1.0	0.456,0.557,1.0	0.626,NA,1.0	-0.142
ENSMUSG00000058163	Gm5431	11	-	48894334	48895567	48894334	48894738	48901860	48902010	132,117,175	4,0,2	145,154,236	1,1,10	978	149	1	1.0	0.834,1.0,0.93	0.957,0.959,0.782	0.022
ENSMUSG00000006169	Clint1	11	+	45906180	45910625	45908940	45910625	45895059	45895129	348,338,370	2,0,6	388,295,545	0,0,0	2909	149	0.418415838902	1.0	0.899,1.0,0.76	1.0,1.0,1.0	-0.114
ENSMUSG00000006169	Clint1	11	+	45907839	45908044	45907893	45908044	45906180	45906467	42,20,30	155,153,157	44,25,57	157,149,223	203	149	1	1.0	0.166,0.088,0.123	0.171,0.11,0.158	-0.021
ENSMUSG00000074794	Arrdc3	13	+	80891449	80891642	80891487	80891642	80891061	80891224	34,39,42	70,98,90	18,19,47	42,39,81	187	149	1	1.0	0.279,0.241,0.271	0.255,0.28,0.316	-0.02
ENSMUSG00000057098	Ebf1	11	+	44907903	44908037	44907906	44908037	44883813	44883955	0,0,7	2,0,0	1,0,2	0,0,4	152	149	1	1.0	0.0,NA,1.0	1.0,NA,0.329	-0.164
ENSMUSG00000016477	E2f3	13	-	29918575	29918795	29918575	29918777	29920113	29920225	19,36,19	6,4,3	7,11,31	10,4,6	167	149	0.187449559813	1.0	0.739,0.889,0.85	0.384,0.71,0.822	0.187
ENSMUSG00000020328	Nudcd2	11	+	40736492	40736644	40736567	40736644	40736017	40736066	199,174,255	9,8,9	224,231,284	10,7,12	224	149	1	1.0	0.936,0.935,0.95	0.937,0.956,0.94	-0.004
ENSMUSG00000069910	Spdl1	11	-	34822373	34822472	34822373	34822468	34822559	34822709	17,34,39	1,0,0	27,33,28	0,0,1	153	149	1	1.0	0.943,1.0,1.0	1.0,1.0,0.965	-0.007
ENSMUSG00000020287	Mpg	11	+	32229848	32230053	32229879	32230053	32227751	32227949	35,43,42	0,0,3	61,57,53	0,0,0	180	149	1	1.0	1.0,1.0,0.921	1.0,1.0,1.0	-0.026
ENSMUSG00000040767	Snrnp25	11	+	32207556	32207662	32207573	32207662	32206959	32207043	15,15,22	0,4,0	26,23,28	1,0,0	166	149	1	1.0	1.0,0.771,1.0	0.959,1.0,1.0	-0.063
ENSMUSG00000040767	Snrnp25	11	+	32208311	32208408	32208333	32208408	32207556	32207662	0,0,0	128,151,149	2,0,0	238,151,219	171	149	1	1.0	0.0,0.0,0.0	0.007,0.0,0.0	-0.002
ENSMUSG00000020460	Rps27a	11	-	29546702	29547260	29546702	29546788	29547680	29547745	3090,1096,333	3,3,1	244,2565,4406	6,2,5	621	149	1	1.0	0.996,0.989,0.988	0.907,0.997,0.995	0.025
ENSMUSG00000020464	Pnpt1	11	+	29133851	29133926	29133855	29133926	29132844	29132905	38,31,43	1,0,1	32,40,54	0,2,1	153	149	1	1.0	0.974,1.0,0.977	1.0,0.951,0.981	0.006
ENSMUSG00000004018	Fancl	11	+	26470806	26470948	26470876	26470948	26469651	26469768	0,2,0	21,32,29	0,0,0	54,21,39	219	149	1	1.0	0.0,0.041,0.0	0.0,0.0,0.0	0.014
ENSMUSG00000042208	0610010F05Rik	11	-	23622435	23622529	23622435	23622525	23624935	23625122	40,45,46	4,0,1	64,32,63	0,0,6	153	149	1	1.0	0.907,1.0,0.978	1.0,1.0,0.911	-0.009
ENSMUSG00000042302	Ehbp1	11	-	22146462	22146700	22146462	22146625	22151066	22151189	6,0,3	0,4,0	0,7,6	1,2,6	224	149	0.103074815864	1.0	1.0,0.0,1.0	0.0,0.7,0.399	0.3
ENSMUSG00000020128	Vps54	11	+	21264629	21264871	21264665	21264871	21263198	21263354	69,42,78	42,26,40	39,73,98	29,22,37	185	149	0.761045260932	1.0	0.57,0.565,0.611	0.52,0.728,0.681	-0.061
ENSMUSG00000021477	Ctsl	13	-	64366867	64367092	64366867	64366924	64367859	64368006	22296,30373,30635	14,2,10	30406,24681,39497	4,1,3	317	149	1	1.0	0.999,1.0,0.999	1.0,1.0,1.0	-0.001
ENSMUSG00000034175	Rhbdd3	11	+	5100384	5100587	5100396	5100587	5099747	5099898	5,5,7	49,40,45	11,9,9	77,41,71	161	149	1	1.0	0.086,0.104,0.126	0.117,0.169,0.105	-0.025
ENSMUSG00000034175	Rhbdd3	11	+	5105180	5105347	5105184	5105347	5104020	5104404	5,2,1	37,33,35	11,8,6	58,36,59	153	149	0.396858110207	1.0	0.116,0.056,0.027	0.156,0.178,0.09	-0.075
ENSMUSG00000009079	Ewsr1	11	-	5078472	5078591	5078472	5078579	5078919	5079528	266,262,304	0,0,0	526,412,484	0,2,2	161	149	1	1.0	1.0,1.0,1.0	1.0,0.995,0.996	0.003
ENSMUSG00000003581	Rnf215	11	+	4137211	4137368	4137308	4137368	4136711	4136797	61,66,65	1,0,1	69,67,82	1,2,2	246	149	1	1.0	0.974,1.0,0.975	0.977,0.953,0.961	0.019
ENSMUSG00000020430	Pes1	11	+	3973436	3973538	3973448	3973538	3973196	3973368	1,0,0	238,250,222	0,0,0	274,236,353	161	149	1	1.0	0.004,0.0,0.0	0.0,0.0,0.0	0.001
ENSMUSG00000034570	Inpp5j	11	-	3494381	3495261	3494381	3495166	3495346	3495451	1,0,2	12,2,18	0,0,0	19,7,14	244	149	1	1.0	0.048,0.0,0.064	0.0,0.0,0.0	0.037
ENSMUSG00000020454	Eif4enif1	11	+	3234461	3234645	3234584	3234645	3229868	3230101	81,46,100	1,2,3	85,67,110	2,0,3	272	149	1	1.0	0.978,0.926,0.948	0.959,1.0,0.953	-0.02
ENSMUSG00000020454	Eif4enif1	11	+	3234461	3234645	3234584	3234645	3233987	3234059	69,55,113	2,1,0	78,73,116	0,0,4	272	149	1	1.0	0.95,0.968,1.0	1.0,1.0,0.941	-0.008
ENSMUSG00000023764	Sfi1	11	-	3133071	3135542	3133071	3133207	3135653	3135830	86,99,58	0,2,1	85,86,119	1,0,0	2484	149	1	1.0	1.0,0.748,0.777	0.836,1.0,1.0	-0.104
ENSMUSG00000023764	Sfi1	11	-	3134625	3135542	3134625	3134730	3135653	3135830	67,85,34	0,1,0	43,61,85	0,0,10	961	149	0.2195510194	1.0	1.0,0.929,1.0	1.0,1.0,0.569	0.12
ENSMUSG00000023764	Sfi1	11	-	3177426	3177521	3177426	3177493	3179396	3179507	27,21,21	0,0,0	19,28,22	1,0,1	177	149	1	1.0	1.0,1.0,1.0	0.941,1.0,0.949	0.037
ENSMUSG00000021240	Abcd4	12	-	84605871	84605982	84605871	84605963	84606099	84606308	3,0,4	29,28,31	1,0,3	35,36,33	168	149	1	1.0	0.084,0.0,0.103	0.025,0.0,0.075	0.029
ENSMUSG00000021240	Abcd4	12	-	84612324	84612450	84612324	84612445	84612779	84612896	19,22,36	0,0,0	30,35,30	0,0,2	154	149	1	1.0	1.0,1.0,1.0	1.0,1.0,0.936	0.021
ENSMUSG00000021240	Abcd4	12	-	84612324	84612583	84612324	84612445	84612779	84612896	5,3,13	0,0,0	11,5,1	0,0,2	287	149	1	1.0	1.0,1.0,1.0	1.0,1.0,0.206	0.265
ENSMUSG00000021240	Abcd4	12	-	84612324	84612583	84612324	84612450	84612779	84612896	5,3,9	19,22,32	10,3,1	29,33,30	282	149	1	1.0	0.122,0.067,0.129	0.154,0.046,0.017	0.034
ENSMUSG00000021240	Abcd4	12	-	84612324	84612450	84612324	84612445	84613904	84614044	4,1,7	0,0,0	4,5,3	0,1,0	154	149	1	1.0	1.0,1.0,1.0	1.0,0.829,1.0	0.057
ENSMUSG00000021240	Abcd4	12	-	84612324	84612896	84612324	84612445	84613904	84614044	38,38,53	0,0,0	56,53,58	0,1,0	600	149	1	1.0	1.0,1.0,1.0	1.0,0.929,1.0	0.024
ENSMUSG00000021240	Abcd4	12	-	84612324	84612896	84612324	84612450	84613904	84614044	38,38,49	4,1,3	55,51,58	3,3,3	595	149	1	1.0	0.704,0.905,0.804	0.821,0.81,0.829	-0.016
ENSMUSG00000036768	Kif15	9	+	122979385	122979595	122979469	122979595	122977839	122978049	0,0,0	8,10,15	0,6,1	16,22,13	233	149	1	1.0	0.0,0.0,0.0	0.0,0.149,0.047	-0.065
ENSMUSG00000036768	Kif15	9	+	123017244	123017718	123017586	123017718	123014468	123014506	25,25,40	0,0,1	64,48,40	0,0,0	491	149	1	1.0	1.0,1.0,0.924	1.0,1.0,1.0	-0.025
ENSMUSG00000014606	Slc25a11	11	-	70645169	70645440	70645169	70645269	70645529	70645620	312,323,354	0,0,0	400,345,467	0,1,0	320	149	1	1.0	1.0,1.0,1.0	1.0,0.994,1.0	0.002
ENSMUSG00000046603	Tcaim	9	+	122818773	122819026	122818849	122819026	122814431	122814588	16,4,3	1,1,5	12,10,20	0,3,0	225	149	0.0518260681841	1.0	0.914,0.726,0.284	1.0,0.688,1.0	-0.255
ENSMUSG00000037949	Ano10	9	-	122261083	122261653	122261083	122261479	122263669	122263789	96,134,148	0,0,0	160,109,151	3,2,2	323	149	1	1.0	1.0,1.0,1.0	0.961,0.962,0.972	0.035
ENSMUSG00000038145	Snrk	9	+	122133960	122134076	122133986	122134076	122132627	122132750	10,4,6	2,1,0	1,1,4	0,1,2	175	149	1	1.0	0.81,0.773,1.0	1.0,0.46,0.63	0.164
ENSMUSG00000010660	Plcd1	9	-	119073762	119073980	119073762	119073922	119074164	119074323	0,0,0	2,5,13	0,0,3	4,5,7	207	149	1	1.0	0.0,0.0,0.0	0.0,0.0,0.236	-0.079
ENSMUSG00000038708	Golga4	9	+	118566907	118566979	118566958	118566979	118565556	118565667	5,5,5	118,127,124	7,5,4	145,131,162	200	149	1	1.0	0.031,0.028,0.029	0.035,0.028,0.018	0.002
ENSMUSG00000035021	Baz1a	12	-	54927563	54927710	54927563	54927624	54929526	54929665	38,50,42	11,6,15	36,72,67	8,6,17	235	149	0.861894146658	1.0	0.687,0.841,0.64	0.74,0.884,0.714	-0.057
ENSMUSG00000035021	Baz1a	12	-	54927563	54927713	54927563	54927624	54929526	54929665	14,22,11	11,6,15	18,13,28	8,6,17	238	149	0.808813302885	1.0	0.443,0.697,0.315	0.585,0.576,0.508	-0.071
ENSMUSG00000004698	Hdac9	12	-	34433080	34433231	34433080	34433222	34437136	34437378	4,0,4	0,0,0	5,1,8	1,0,0	158	149	1	1.0	1.0,NA,1.0	0.825,1.0,1.0	0.058
ENSMUSG00000039607	Rbms3	9	-	117109960	117110118	117109960	117110115	117251726	117252479	2,1,6	0,0,1	4,3,7	0,0,0	152	149	1	1.0	1.0,1.0,0.855	1.0,1.0,1.0	-0.048
ENSMUSG00000032507	Fbxl2	9	-	113983984	113984116	113983984	113984041	113984540	113984585	1,0,0	12,16,14	1,0,0	22,12,15	224	149	1	1.0	0.053,0.0,0.0	0.029,0.0,0.0	0.008
ENSMUSG00000032504	Pdcd6ip	9	-	113685306	113685438	113685306	113685423	113687624	113687725	2,2,4	469,393,470	6,2,9	435,446,687	164	149	1	1.0	0.004,0.005,0.008	0.012,0.004,0.012	-0.004
ENSMUSG00000024308	Tapbp	17	+	33926626	33926706	33926629	33926706	33920248	33920509	2,1,1	0,2,0	0,2,2	0,1,0	152	149	1	1.0	1.0,0.329,1.0	NA,0.662,1.0	-0.055
ENSMUSG00000032496	Ltf	9	+	111024383	111024562	111024385	111024562	111023556	111023612	186,259,126	0,0,0	272,274,354	0,0,3	151	149	1	1.0	1.0,1.0,1.0	1.0,1.0,0.991	0.003
ENSMUSG00000044037	Als2cl	9	+	110884014	110884146	110884017	110884146	110882713	110882823	8,13,15	0,3,1	7,6,12	0,2,0	152	149	1	1.0	1.0,0.809,0.936	1.0,0.746,1.0	-0.0
ENSMUSG00000044791	Setd2	9	+	110592398	110592579	110592401	110592579	110590387	110590436	48,24,22	20,13,13	42,55,60	17,16,18	152	149	0.515158382104	1.0	0.702,0.644,0.624	0.708,0.771,0.766	-0.092
ENSMUSG00000054792	Klhl18	9	-	110436010	110436248	110436010	110436233	110437346	110437483	7,11,9	12,24,18	8,6,5	15,15,22	164	149	0.805069360278	1.0	0.346,0.294,0.312	0.326,0.267,0.171	0.063
ENSMUSG00000032480	Dhx30	9	-	110098728	110098859	110098728	110098852	110109025	110109995	47,36,55	0,0,1	38,52,74	0,0,0	156	149	1	1.0	1.0,1.0,0.981	1.0,1.0,1.0	-0.006
ENSMUSG00000032480	Dhx30	9	-	110112970	110113090	110112970	110113025	110115035	110115161	30,46,42	16,11,15	35,45,47	17,22,23	214	149	0.671633012594	1.0	0.566,0.744,0.661	0.589,0.587,0.587	0.069
ENSMUSG00000032480	Dhx30	9	-	110112970	110113090	110112970	110113025	110115490	110115582	13,23,21	2,1,0	16,17,15	1,1,0	214	149	1	1.0	0.819,0.941,1.0	0.918,0.922,1.0	-0.027
ENSMUSG00000032480	Dhx30	9	-	110115035	110115211	110115035	110115161	110115490	110115582	0,0,0	24,27,32	1,0,0	35,37,42	199	149	1	1.0	0.0,0.0,0.0	0.021,0.0,0.0	-0.007
ENSMUSG00000025648	Pfkfb4	9	+	108998841	108998975	108998858	108998975	108992015	108992112	3,0,0	51,44,33	0,4,1	47,25,48	166	149	1	1.0	0.05,0.0,0.0	0.0,0.126,0.018	-0.031
ENSMUSG00000025648	Pfkfb4	9	+	109008311	109008470	109008348	109008470	109007691	109007748	0,1,0	53,49,40	0,0,0	67,52,84	186	149	1	1.0	0.0,0.016,0.0	0.0,0.0,0.0	0.005
ENSMUSG00000025648	Pfkfb4	9	+	109010341	109010656	109010448	109010656	109008348	109008470	2,1,4	57,44,37	1,4,3	62,43,79	256	149	1	1.0	0.02,0.013,0.059	0.009,0.051,0.022	0.003
ENSMUSG00000023473	Celsr3	9	+	108845041	108845168	108845044	108845168	108844462	108844542	2,0,0	0,0,0	1,1,2	0,0,3	152	149	1	1.0	1.0,NA,NA	1.0,1.0,0.395	0.202
ENSMUSG00000064145	Arih2	9	-	108605333	108605472	108605333	108605417	108607287	108607356	9,2,5	115,104,116	2,2,12	114,93,148	204	149	1	1.0	0.054,0.014,0.031	0.013,0.015,0.056	0.005
ENSMUSG00000064145	Arih2	9	-	108644025	108644368	108644025	108644365	108644932	108644994	56,54,62	33,23,30	50,48,114	17,25,66	152	149	1	1.0	0.625,0.697,0.67	0.742,0.653,0.629	-0.011
ENSMUSG00000022961	Son	16	+	91678100	91679195	91678153	91679195	91677588	91677704	202,230,226	186,163,150	324,253,358	200,146,243	202	149	1	1.0	0.445,0.51,0.526	0.544,0.561,0.521	-0.048
ENSMUSG00000019039	Dalrd3	9	+	108570563	108570814	108570621	108570814	108570149	108570445	111,153,126	1,0,3	149,102,161	8,0,3	207	149	1	1.0	0.988,1.0,0.968	0.931,1.0,0.975	0.017
ENSMUSG00000019039	Dalrd3	9	+	108571435	108571519	108571445	108571519	108571044	108571173	9,14,8	55,67,79	17,13,12	87,50,86	159	149	1	1.0	0.133,0.164,0.087	0.155,0.196,0.116	-0.028
ENSMUSG00000032604	Qars	9	+	108508876	108509224	108509148	108509224	108508382	108508530	376,316,362	0,4,0	311,296,451	0,0,0	421	149	1	1.0	1.0,0.965,1.0	1.0,1.0,1.0	-0.012
ENSMUSG00000032604	Qars	9	+	108512430	108512582	108512482	108512582	108511531	108511618	2,0,0	315,337,387	2,0,1	392,330,430	201	149	1	1.0	0.005,0.0,0.0	0.004,0.0,0.002	-0.0
ENSMUSG00000032604	Qars	9	+	108513668	108513806	108513723	108513806	108513285	108513378	384,367,362	0,3,1	402,343,497	1,4,3	204	149	1	1.0	1.0,0.989,0.996	0.997,0.984,0.992	0.004
ENSMUSG00000006676	Usp19	9	+	108493560	108493863	108493563	108493863	108493349	108493483	192,187,280	40,58,51	251,230,294	57,43,65	152	149	1	1.0	0.825,0.76,0.843	0.812,0.84,0.816	-0.013
ENSMUSG00000006676	Usp19	9	+	108495033	108495254	108495039	108495254	108494811	108494927	162,125,146	23,34,37	150,157,202	46,36,47	155	149	1	1.0	0.871,0.779,0.791	0.758,0.807,0.805	0.024
ENSMUSG00000006676	Usp19	9	+	108497895	108498241	108498122	108498241	108497065	108497167	267,212,314	4,0,0	322,258,360	0,0,0	376	149	1	1.0	0.964,1.0,1.0	1.0,1.0,1.0	-0.012
ENSMUSG00000006676	Usp19	9	+	108498122	108498241	108498131	108498241	108497895	108498036	185,177,181	4,8,6	202,161,225	5,2,17	158	149	1	1.0	0.978,0.954,0.966	0.974,0.987,0.926	0.004
ENSMUSG00000032562	Gnai2	9	-	107614124	107615098	107614124	107614715	107615611	107615825	8650,8424,9257	301,298,323	13095,9535,13927	369,298,429	532	149	1	1.0	0.889,0.888,0.889	0.909,0.9,0.901	-0.015
ENSMUSG00000079334	Nat6	9	+	107579099	107580935	107580456	107580935	107578886	107578970	131,135,169	0,0,0	172,140,246	0,1,2	1506	149	1	1.0	1.0,1.0,1.0	1.0,0.933,0.924	0.048
ENSMUSG00000079334	Nat6	9	+	107582816	107583519	107583135	107583519	107579099	107580935	196,203,210	0,0,0	258,226,319	0,0,3	468	149	1	1.0	1.0,1.0,1.0	1.0,1.0,0.971	0.01
ENSMUSG00000032577	Mapkapk3	9	-	107262422	107263764	107262422	107262487	107289119	107289396	258,256,289	6,2,0	227,264,381	3,10,7	1426	149	0.233471903744	1.0	0.818,0.93,1.0	0.888,0.734,0.85	0.092
ENSMUSG00000023495	Pcbp4	9	+	106462484	106462677	106462507	106462677	106462361	106462414	0,0,0	20,22,30	0,0,2	21,26,52	172	149	1	1.0	0.0,0.0,0.0	0.0,0.0,0.032	-0.011
ENSMUSG00000023495	Pcbp4	9	+	106462484	106462677	106462534	106462677	106462361	106462414	5,3,2	0,1,0	4,7,13	0,0,0	199	149	1	1.0	1.0,0.692,1.0	1.0,1.0,1.0	-0.103
ENSMUSG00000023495	Pcbp4	9	+	106462507	106462677	106462534	106462677	106462361	106462414	25,25,32	0,1,0	25,33,63	0,0,0	176	149	1	1.0	1.0,0.955,1.0	1.0,1.0,1.0	-0.015
ENSMUSG00000042210	Abhd14a	9	-	106440620	106440910	106440620	106440856	106443805	106443942	0,4,0	2,4,2	1,1,1	5,4,5	203	149	0.20697665566	1.0	0.0,0.423,0.0	0.128,0.155,0.128	0.004
ENSMUSG00000042210	Abhd14a	9	-	106440620	106440910	106440620	106440856	106443826	106443942	0,1,0	10,13,14	4,3,1	8,13,21	203	149	0.468090691426	1.0	0.0,0.053,0.0	0.268,0.145,0.034	-0.131
ENSMUSG00000023262	Acy1	9	-	106435783	106436009	106435783	106435860	106436125	106436220	0,1,0	1,20,3	0,0,1	7,1,9	298	149	1	1.0	0.0,0.024,0.0	0.0,0.0,0.053	-0.01
ENSMUSG00000023262	Acy1	9	-	106437628	106437737	106437628	106437733	106438132	106438319	2,3,6	0,0,1	3,4,1	2,1,5	153	149	0.00162871106509	0.304054639362	1.0,1.0,0.854	0.594,0.796,0.163	0.434
ENSMUSG00000023345	Poc1a	9	+	106329872	106330016	106329900	106330016	106307940	106308033	23,50,51	6,3,5	83,74,82	6,3,6	177	149	1	1.0	0.763,0.933,0.896	0.921,0.954,0.92	-0.068
ENSMUSG00000032786	Alas1	9	-	106238074	106238239	106238074	106238236	106238642	106238822	1138,1486,1462	0,1,8	1415,1159,1891	6,4,0	152	149	1	1.0	1.0,0.999,0.994	0.996,0.996,1.0	0.0
ENSMUSG00000032786	Alas1	9	-	106243161	106243395	106243161	106243392	106246758	106246978	1017,1231,1160	3,1,2	1276,1143,1735	8,5,0	152	149	1	1.0	0.997,0.999,0.998	0.994,0.996,1.0	0.001
ENSMUSG00000023277	Twf2	9	+	106211718	106211897	106211723	106211897	106206888	106206966	338,334,336	6,1,9	448,366,544	15,4,12	154	149	1	1.0	0.982,0.997,0.973	0.967,0.989,0.978	0.006
ENSMUSG00000040667	Nup88	11	-	70944481	70944580	70944481	70944562	70944672	70944738	0,0,6	59,97,99	0,1,5	97,102,154	167	149	1	1.0	0.0,0.0,0.051	0.0,0.009,0.028	0.005
ENSMUSG00000040667	Nup88	11	-	70944844	70944985	70944844	70944970	70945202	70945361	34,32,42	79,80,69	36,36,45	102,60,120	164	149	1	1.0	0.281,0.267,0.356	0.243,0.353,0.254	0.018
ENSMUSG00000040667	Nup88	11	-	70947701	70947803	70947701	70947799	70950145	70950236	141,187,159	0,1,2	208,173,214	1,0,1	153	149	1	1.0	1.0,0.995,0.987	0.995,1.0,0.995	-0.003
ENSMUSG00000037784	Dzip1l	9	+	99663525	99663716	99663528	99663716	99662940	99663157	2,3,6	2,1,1	0,2,0	2,0,0	152	149	1	1.0	0.495,0.746,0.855	0.0,1.0,NA	0.199
ENSMUSG00000032469	Dbr1	9	+	99582316	99582462	99582390	99582462	99582021	99582102	69,73,75	0,1,0	53,57,106	0,0,0	223	149	1	1.0	1.0,0.98,1.0	1.0,1.0,1.0	-0.007
ENSMUSG00000032411	Tfdp2	9	+	96297623	96297770	96297626	96297770	96294964	96295127	6,8,3	6,13,9	10,7,7	9,13,15	152	149	1	1.0	0.495,0.376,0.246	0.521,0.345,0.314	-0.021
ENSMUSG00000020268	Lyrm7	11	-	54848578	54849396	54848578	54848660	54850344	54850415	0,2,1	4,2,5	2,0,0	1,1,9	885	149	1	1.0	0.0,0.144,0.033	0.252,0.0,0.0	-0.025
ENSMUSG00000020268	Lyrm7	11	-	54850344	54850415	54850344	54850412	54853226	54853299	0,3,1	1,0,0	0,1,4	0,0,0	152	149	1	1.0	0.0,1.0,1.0	NA,1.0,1.0	-0.333
ENSMUSG00000032359	Ctsh	9	+	90061501	90061624	90061518	90061624	90060478	90060510	29,20,32	2357,2188,2440	20,12,42	2716,2248,3372	166	149	1	1.0	0.011,0.008,0.012	0.007,0.005,0.011	0.003
ENSMUSG00000024050	Wiz	17	-	32357456	32357984	32357456	32357981	32358942	32359494	44,44,42	2,0,2	41,44,78	2,0,5	152	149	1	1.0	0.956,1.0,0.954	0.953,1.0,0.939	0.006
ENSMUSG00000066456	Hmgn3	9	-	83109947	83111106	83109947	83110429	83112219	83112270	85,68,80	4,0,2	151,85,140	1,5,2	826	149	1	1.0	0.793,1.0,0.878	0.965,0.754,0.927	0.008
ENSMUSG00000021504	B4galt7	13	+	55604019	55604382	55604119	55604382	55600064	55600192	217,185,193	8,7,8	203,146,254	14,6,8	249	149	1	1.0	0.942,0.941,0.935	0.897,0.936,0.95	0.012
ENSMUSG00000032332	Col12a1	9	-	79598990	79601179	79598990	79600007	79602199	79602370	131,251,422	5,15,10	243,344,773	6,19,71	1321	149	0.562793181678	1.0	0.747,0.654,0.826	0.82,0.671,0.551	0.062
ENSMUSG00000049624	Slc17a5	9	-	78574649	78574753	78574649	78574737	78577029	78577263	10,20,5	145,142,181	27,11,27	164,135,225	165	149	1	1.0	0.059,0.113,0.024	0.129,0.069,0.098	-0.033
ENSMUSG00000049624	Slc17a5	9	-	78574649	78574753	78574649	78574737	78578510	78578707	1,0,1	0,1,0	4,0,0	0,0,0	165	149	1	1.0	1.0,0.0,1.0	1.0,NA,NA	-0.333
ENSMUSG00000049624	Slc17a5	9	-	78577029	78577263	78577029	78577185	78578510	78578707	228,202,194	0,0,2	216,176,264	0,0,0	227	149	1	1.0	1.0,1.0,0.985	1.0,1.0,1.0	-0.005
ENSMUSG00000032344	Mb21d1	9	-	78435440	78435727	78435440	78435683	78437302	78437522	1,0,2	13,18,14	1,0,0	11,12,26	193	149	1	1.0	0.056,0.0,0.099	0.066,0.0,0.0	0.03
ENSMUSG00000018661	Cog1	11	+	113660942	113661052	113660964	113661052	113659268	113659377	108,134,130	0,5,5	185,127,181	4,0,6	171	149	1	1.0	1.0,0.959,0.958	0.976,1.0,0.963	-0.007
ENSMUSG00000034563	Ccpg1	9	+	73005640	73005892	73005654	73005892	73001676	73001875	190,170,175	3,1,1	160,125,251	0,4,8	163	149	1	1.0	0.983,0.994,0.994	1.0,0.966,0.966	0.013
ENSMUSG00000032228	Tcf12	9	-	71868071	71870147	71868071	71868278	71875988	71876067	79,66,83	0,0,0	60,66,108	2,0,0	2018	149	1	1.0	1.0,1.0,1.0	0.689,1.0,1.0	0.104
ENSMUSG00000032212	Sltm	9	+	70573456	70573925	70573510	70573925	70572148	70572176	40,40,52	16,24,26	30,31,72	22,20,21	203	149	1	1.0	0.647,0.55,0.595	0.5,0.532,0.716	0.015
ENSMUSG00000032217	Rnf111	9	-	70429551	70429679	70429551	70429655	70430930	70431026	26,17,31	90,77,76	29,30,41	96,108,113	173	149	1	1.0	0.199,0.16,0.26	0.206,0.193,0.238	-0.006
ENSMUSG00000032217	Rnf111	9	-	70429551	70429679	70429551	70429655	70431936	70432029	3,1,8	0,0,1	5,6,10	3,0,0	173	149	1	1.0	1.0,1.0,0.873	0.589,1.0,1.0	0.095
ENSMUSG00000032217	Rnf111	9	-	70450285	70450541	70450285	70450538	70453500	70453817	61,36,56	52,28,40	47,42,78	47,44,53	152	149	1	1.0	0.535,0.558,0.578	0.495,0.483,0.591	0.034
ENSMUSG00000032366	Tpm1	9	-	67022592	67024565	67022592	67023441	67031028	67031098	60,46,79	322,369,532	83,55,66	493,414,767	1273	149	1	1.0	0.021,0.014,0.017	0.019,0.015,0.01	0.003
ENSMUSG00000041064	Pif1	9	+	65591686	65591859	65591719	65591859	65589947	65590054	1,1,0	2,1,5	1,0,2	8,2,5	182	149	1	1.0	0.29,0.45,0.0	0.093,0.0,0.247	0.133
ENSMUSG00000032340	Neo1	9	-	58906870	58907094	58906870	58907046	58908403	58908499	0,0,2	4,2,10	0,0,1	12,4,21	197	149	1	1.0	0.0,0.0,0.131	0.0,0.0,0.035	0.032
ENSMUSG00000032340	Neo1	9	-	58930955	58931175	58930955	58931115	58955958	58956079	2,0,8	0,0,3	7,12,26	0,2,11	209	149	1	1.0	1.0,NA,0.655	1.0,0.811,0.628	0.014
ENSMUSG00000035597	Prpf39	12	+	65055614	65055764	65055637	65055764	65055433	65055533	2,2,5	10,23,33	12,7,2	21,26,42	172	149	0.724228430268	1.0	0.148,0.07,0.116	0.331,0.189,0.04	-0.075
ENSMUSG00000035597	Prpf39	12	+	65056250	65056519	65056304	65056519	65055637	65055764	105,96,121	0,0,0	140,114,121	0,0,2	203	149	1	1.0	1.0,1.0,1.0	1.0,1.0,0.978	0.007
ENSMUSG00000035597	Prpf39	12	+	65057728	65057913	65057731	65057913	65056250	65056519	87,75,71	6,0,4	98,69,85	2,0,8	152	149	1	1.0	0.934,1.0,0.946	0.98,1.0,0.912	-0.004
ENSMUSG00000055720	Ubl7	9	+	57911709	57911825	57911716	57911825	57911050	57911171	4,1,0	0,2,3	1,1,0	2,2,0	156	149	1	1.0	1.0,0.323,0.0	0.323,0.323,NA	0.118
ENSMUSG00000055720	Ubl7	9	+	57920384	57920561	57920503	57920561	57920038	57920123	3,1,0	185,161,164	1,4,5	198,162,225	268	149	1	1.0	0.009,0.003,0.0	0.003,0.014,0.012	-0.006
ENSMUSG00000032316	Clk3	9	-	57753270	57753430	57753270	57753400	57753500	57753595	13,12,5	91,94,115	13,11,17	119,87,123	179	149	1	1.0	0.106,0.096,0.035	0.083,0.095,0.103	-0.015
ENSMUSG00000032299	Commd4	9	-	57155901	57156033	57155901	57155982	57156171	57156291	6,13,13	201,176,178	19,11,21	327,224,263	200	149	1	1.0	0.022,0.052,0.052	0.041,0.035,0.056	-0.002
ENSMUSG00000032299	Commd4	9	-	57155901	57156064	57155901	57155982	57156171	57156291	11,17,27	201,176,178	31,23,27	327,224,263	231	149	1	1.0	0.034,0.059,0.089	0.058,0.062,0.062	0.0
ENSMUSG00000032299	Commd4	9	-	57155901	57156064	57155901	57156033	57156171	57156291	5,4,16	0,0,2	12,12,6	0,0,0	180	149	1	1.0	1.0,1.0,0.869	1.0,1.0,1.0	-0.044
ENSMUSG00000032295	Man2c1	9	+	57139610	57139708	57139687	57139708	57139245	57139401	143,140,136	3,0,1	232,157,205	1,2,0	226	149	1	1.0	0.969,1.0,0.989	0.994,0.981,1.0	-0.006
ENSMUSG00000032295	Man2c1	9	+	57141563	57141915	57141805	57141915	57141305	57141385	184,166,144	1,2,0	227,164,248	0,0,3	391	149	1	1.0	0.986,0.969,1.0	1.0,1.0,0.969	-0.005
ENSMUSG00000032309	Fbxo22	9	+	55218314	55218479	55218433	55218479	55214902	55214998	246,253,240	4,0,6	351,231,377	3,1,6	268	149	1	1.0	0.972,1.0,0.957	0.985,0.992,0.972	-0.007
ENSMUSG00000061559	Wdr61	9	-	54730633	54730661	54730633	54730656	54731386	54731437	133,149,186	2,1,3	158,171,236	19,0,12	154	149	1	1.0	0.985,0.993,0.984	0.889,1.0,0.95	0.041
ENSMUSG00000037971	1110032A03Rik	9	-	50764223	50764926	50764223	50764290	50770800	50770958	39,46,30	0,0,0	43,36,45	0,0,1	785	149	1	1.0	1.0,1.0,1.0	1.0,1.0,0.895	0.035
ENSMUSG00000032060	Cryab	9	+	50753080	50753477	50753185	50753477	50751324	50751576	1,8,8	0,1,0	9,8,5	1,2,2	254	149	0.158173967435	1.0	1.0,0.824,1.0	0.841,0.701,0.595	0.229
ENSMUSG00000042396	Rbm7	9	-	48488700	48490938	48488700	48489988	48493406	48493494	250,273,259	27,20,18	305,214,400	25,29,27	1099	149	1	1.0	0.557,0.649,0.661	0.623,0.5,0.668	0.025
ENSMUSG00000035382	Pcsk7	9	+	45925910	45926067	45925917	45926067	45919791	45919894	71,74,67	0,0,1	61,59,87	7,0,0	156	149	1	1.0	1.0,1.0,0.985	0.893,1.0,1.0	0.031
ENSMUSG00000043987	Cep164	9	-	45774783	45774907	45774783	45774904	45775191	45775367	57,36,60	0,0,0	41,44,66	0,0,3	152	149	1	1.0	1.0,1.0,1.0	1.0,1.0,0.956	0.015
ENSMUSG00000043923	Ccdc84	9	-	44412916	44413043	44412916	44413022	44413136	44413201	13,1,9	15,17,33	4,12,10	43,23,34	170	149	1	1.0	0.432,0.049,0.193	0.075,0.314,0.205	0.027
ENSMUSG00000032120	C2cd2l	9	-	44313877	44314014	44313877	44314011	44314154	44314256	12,16,14	68,88,75	22,11,29	88,49,122	152	149	1	1.0	0.147,0.151,0.155	0.197,0.18,0.189	-0.038
ENSMUSG00000032267	Usp28	9	+	49023905	49024085	49023980	49024085	49018371	49018467	23,17,33	1,0,0	39,21,29	0,0,0	224	149	1	1.0	0.939,1.0,1.0	1.0,1.0,1.0	-0.02
ENSMUSG00000059495	Arhgef12	9	-	43008015	43008111	43008015	43008108	43010178	43010253	11,16,15	20,5,19	14,14,27	8,15,22	152	149	1	1.0	0.35,0.758,0.436	0.632,0.478,0.546	-0.037
ENSMUSG00000015656	Hspa8	9	+	40801917	40802127	40801988	40802127	40801301	40801348	3788,3640,4465	0,0,2	3914,4052,5874	2,0,8	220	149	1	1.0	1.0,1.0,0.999	0.999,1.0,0.998	0.001
ENSMUSG00000015656	Hspa8	9	+	40802417	40802891	40802738	40802891	40801917	40802127	4890,4805,5690	0,0,0	5228,5269,7665	0,0,3	470	149	1	1.0	1.0,1.0,1.0	1.0,1.0,0.999	0.0
ENSMUSG00000055817	Mta3	17	+	83762910	83763013	83762913	83763013	83755558	83755676	163,162,175	2,0,4	158,156,252	0,0,5	152	149	1	1.0	0.988,1.0,0.977	1.0,1.0,0.98	-0.005
ENSMUSG00000055817	Mta3	17	+	83788917	83789042	83788920	83789042	83784276	83784335	47,50,55	77,88,101	50,64,77	103,101,160	152	149	1	1.0	0.374,0.358,0.348	0.322,0.383,0.321	0.018
ENSMUSG00000002280	Narfl	17	+	25776948	25777109	25776965	25777109	25775045	25775141	6,3,3	118,109,112	1,5,8	119,126,134	166	149	1	1.0	0.044,0.024,0.023	0.007,0.034,0.051	-0.0
ENSMUSG00000002280	Narfl	17	+	25781192	25781378	25781240	25781378	25780879	25780952	12,15,8	75,76,91	10,16,11	86,72,104	197	149	1	1.0	0.108,0.13,0.062	0.081,0.144,0.074	0.0
ENSMUSG00000000884	Gnb1l	16	+	18544110	18544273	18544114	18544273	18540971	18541097	1,11,11	1,0,0	6,6,7	3,3,2	153	149	0.00766658557939	0.734956190543	0.493,1.0,1.0	0.661,0.661,0.773	0.133
ENSMUSG00000047412	Zbtb44	9	+	31064178	31064342	31064232	31064342	31062040	31062125	44,57,55	14,4,5	50,59,98	2,2,6	203	149	0.176795345334	1.0	0.698,0.913,0.89	0.948,0.956,0.923	-0.109
ENSMUSG00000001833	Sept7	9	+	25303716	25306265	25306125	25306265	25301411	25301537	478,518,534	0,2,0	617,509,661	0,0,0	2558	149	1	1.0	1.0,0.938,1.0	1.0,1.0,1.0	-0.021
ENSMUSG00000073468	Sft2d1	17	+	8321799	8323335	8323276	8323335	8311101	8311285	88,61,88	7,1,0	82,67,106	0,2,9	1626	149	0.962711889994	1.0	0.535,0.848,1.0	1.0,0.754,0.519	0.037
ENSMUSG00000073468	Sft2d1	17	+	8321799	8323335	8323276	8323335	8320599	8320681	525,601,587	0,0,1	720,561,822	1,0,1	1626	149	1	1.0	1.0,1.0,0.982	0.985,1.0,0.987	0.003
ENSMUSG00000057982	Zfp809	9	+	22236027	22236294	22236201	22236294	22235019	22235146	4,11,12	9,7,10	6,13,6	16,16,30	323	149	0.164806251556	1.0	0.17,0.42,0.356	0.147,0.273,0.084	0.147
ENSMUSG00000032198	Dock6	9	-	21804718	21804850	21804718	21804792	21809520	21809664	19,25,23	0,2,0	35,14,21	1,0,1	207	149	1	1.0	1.0,0.9,1.0	0.962,1.0,0.938	0.0
ENSMUSG00000032178	Ilf3	9	+	21388508	21388753	21388523	21388753	21387699	21387797	3,1,11	33,41,51	3,6,1	38,30,52	164	149	1	1.0	0.076,0.022,0.164	0.067,0.154,0.017	0.008
ENSMUSG00000032178	Ilf3	9	+	21388508	21388753	21388523	21388753	21388111	21388150	5,1,0	36,47,44	0,4,4	33,31,62	164	149	1	1.0	0.112,0.019,0.0	0.0,0.105,0.055	-0.01
ENSMUSG00000032178	Ilf3	9	+	21397968	21399250	21399124	21399250	21397468	21397668	108,92,99	7,3,8	108,119,156	5,2,1	1305	149	0.0549058212294	1.0	0.638,0.778,0.586	0.712,0.872,0.947	-0.176
ENSMUSG00000032178	Ilf3	9	+	21399112	21399250	21399124	21399250	21397968	21398136	3,0,0	105,75,103	1,1,1	108,54,121	161	149	1	1.0	0.026,0.0,0.0	0.008,0.017,0.008	-0.002
ENSMUSG00000019471	Cdc37	9	-	21142421	21142677	21142421	21142530	21142946	21143225	77,72,119	523,558,513	92,70,100	741,550,836	296	149	1	1.0	0.069,0.061,0.105	0.059,0.06,0.057	0.02
ENSMUSG00000111497	Gm38431	9	-	21080083	21080171	21080083	21080168	21080704	21080817	100,105,83	8,4,7	153,123,137	5,4,18	152	149	1	1.0	0.925,0.963,0.921	0.968,0.968,0.882	-0.003
ENSMUSG00000003299	Mrpl4	9	+	21007327	21007540	21007363	21007540	21006826	21006856	3,4,5	0,0,0	4,2,16	2,4,3	185	149	0.00197736043418	0.333985593335	1.0,1.0,1.0	0.617,0.287,0.811	0.428
ENSMUSG00000003299	Mrpl4	9	+	21007327	21007540	21007433	21007540	21006826	21006856	15,22,19	1,0,0	17,10,45	0,0,1	255	149	1	1.0	0.898,1.0,1.0	1.0,1.0,0.963	-0.022
ENSMUSG00000003299	Mrpl4	9	+	21007363	21007540	21007433	21007540	21006826	21006856	12,18,14	1,0,0	15,12,32	0,0,1	219	149	1	1.0	0.891,1.0,1.0	1.0,1.0,0.956	-0.022
ENSMUSG00000003299	Mrpl4	9	+	21007327	21007540	21007363	21007540	21006826	21006944	3,4,6	10,8,4	4,3,18	6,0,16	185	149	0.296835266324	1.0	0.195,0.287,0.547	0.349,1.0,0.475	-0.265
ENSMUSG00000003299	Mrpl4	9	+	21007327	21007540	21007433	21007540	21006826	21006944	15,22,20	173,157,177	17,11,47	260,172,271	255	149	1	1.0	0.048,0.076,0.062	0.037,0.036,0.092	0.007
ENSMUSG00000003299	Mrpl4	9	+	21007363	21007540	21007433	21007540	21006826	21006944	22,26,18	173,157,177	19,8,45	260,172,271	219	149	1	1.0	0.08,0.101,0.065	0.047,0.031,0.102	0.022
ENSMUSG00000004099	Dnmt1	9	-	20940475	20940554	20940475	20940551	20941372	20941583	61,55,110	72,51,59	72,83,112	50,56,83	152	149	1	1.0	0.454,0.514,0.646	0.585,0.592,0.569	-0.044
ENSMUSG00000084786	Ubl5	9	+	20645601	20645659	20645621	20645659	20645405	20645489	15,21,19	1491,1514,1812	19,17,25	2246,1513,2374	169	149	1	1.0	0.009,0.012,0.009	0.007,0.01,0.009	0.001
ENSMUSG00000039048	Foxred1	9	-	35204207	35205141	35204207	35205123	35205304	35205409	0,1,0	42,59,49	1,1,0	89,65,61	167	149	1	1.0	0.0,0.015,0.0	0.01,0.014,0.0	-0.003
ENSMUSG00000039048	Foxred1	9	-	35207891	35207986	35207891	35207982	35209037	35209156	56,57,69	1,0,0	84,58,110	6,7,0	153	149	1	1.0	0.982,1.0,1.0	0.932,0.89,1.0	0.053
ENSMUSG00000039048	Foxred1	9	-	35209415	35209529	35209415	35209507	35209944	35210165	111,81,122	2,0,0	97,88,96	1,0,3	171	149	1	1.0	0.98,1.0,1.0	0.988,1.0,0.965	0.009
ENSMUSG00000031922	Cep57	9	-	13813409	13813520	13813409	13813514	13816054	13816132	47,36,44	2,0,0	42,61,72	0,0,0	155	149	1	1.0	0.958,1.0,1.0	1.0,1.0,1.0	-0.014
ENSMUSG00000021286	Zfyve21	12	+	111825575	111825632	111825578	111825632	111825016	111825108	0,0,1	0,0,1	0,0,0	0,1,0	152	149	1	1.0	NA,NA,0.495	NA,0.0,NA	0.495
ENSMUSG00000049723	Mmp12	9	+	7348666	7348832	7348677	7348832	7347490	7347538	1710,1948,2223	21,9,4	2052,2153,3102	11,24,14	160	149	1	1.0	0.987,0.995,0.998	0.994,0.988,0.995	0.001
ENSMUSG00000022561	Gpaa1	15	+	76332159	76332631	76332483	76332631	76331895	76332075	187,182,186	1,0,0	187,209,338	0,1,0	473	149	1	1.0	0.983,1.0,1.0	1.0,0.985,1.0	-0.001
ENSMUSG00000022561	Gpaa1	15	+	76332902	76333373	76333176	76333373	76332709	76332811	225,230,237	0,0,0	243,254,310	0,0,1	423	149	1	1.0	1.0,1.0,1.0	1.0,1.0,0.991	0.003
ENSMUSG00000033538	Casp4	9	+	5321257	5321512	5321425	5321512	5308859	5308914	72,67,70	4,5,5	83,99,132	2,0,0	317	149	0.0765166975975	1.0	0.894,0.863,0.868	0.951,1.0,1.0	-0.109
ENSMUSG00000011148	Adssl1	12	+	112632999	112633135	112633068	112633135	112632694	112632745	9,5,6	799,801,767	6,4,13	865,631,958	218	149	1	1.0	0.008,0.004,0.005	0.005,0.004,0.009	-0.0
ENSMUSG00000025558	Dock9	14	-	121591811	121591948	121591811	121591879	121594335	121594383	0,0,1	0,0,2	0,0,2	0,0,1	218	149	1	1.0	NA,NA,0.255	NA,NA,0.578	-0.323
ENSMUSG00000025558	Dock9	14	-	121597641	121597756	121597641	121597753	121599687	121599821	0,0,3	0,2,0	0,0,0	0,0,3	152	149	1	1.0	NA,0.0,1.0	NA,NA,0.0	0.5
ENSMUSG00000053253	Ndfip2	14	+	105298002	105304836	105304730	105304836	105294798	105294892	203,246,237	0,1,2	267,229,388	6,0,1	6877	149	0.251262763672	1.0	1.0,0.842,0.72	0.491,1.0,0.894	0.059
ENSMUSG00000062054	Iah1	12	+	21317897	21318046	21317929	21318046	21317375	21317428	234,247,266	8,4,5	358,275,374	14,3,10	181	149	1	1.0	0.96,0.981,0.978	0.955,0.987,0.969	0.003
ENSMUSG00000041164	Zmiz2	11	+	6396231	6396434	6396327	6396434	6395757	6395872	173,173,223	29,20,46	194,203,285	43,32,35	245	149	1	1.0	0.784,0.84,0.747	0.733,0.794,0.832	0.004
ENSMUSG00000002825	Qtrt1	9	+	21412370	21412531	21412392	21412531	21412232	21412301	0,0,1	21,16,27	0,0,3	23,23,37	171	149	1	1.0	0.0,0.0,0.031	0.0,0.0,0.066	-0.012
ENSMUSG00000040785	Ttc3	16	+	94410832	94410956	94410871	94410956	94409683	94409729	33,20,33	2,0,0	18,28,65	0,0,0	188	149	1	1.0	0.929,1.0,1.0	1.0,1.0,1.0	-0.024
ENSMUSG00000040785	Ttc3	16	+	94439184	94439349	94439187	94439349	94435475	94435546	24,16,27	0,0,3	20,29,40	4,0,2	152	149	1	1.0	1.0,1.0,0.898	0.831,1.0,0.951	0.039
ENSMUSG00000040785	Ttc3	16	+	94459717	94460102	94459761	94460102	94457930	94458032	0,0,7	52,38,43	0,0,0	40,36,55	193	149	1	1.0	0.0,0.0,0.112	0.0,0.0,0.0	0.037
ENSMUSG00000036138	Acaa1a	9	+	119348580	119348771	119348585	119348771	119347729	119347810	487,549,556	6,0,0	658,514,680	0,3,2	154	149	1	1.0	0.987,1.0,1.0	1.0,0.994,0.997	-0.001
ENSMUSG00000022106	Rcbtb2	14	+	73154314	73154408	73154319	73154408	73151532	73151615	880,815,1018	1,9,0	957,796,1217	2,5,7	154	149	1	1.0	0.999,0.989,1.0	0.998,0.994,0.994	0.001
ENSMUSG00000035024	Ncapd3	9	+	27048154	27050369	27050296	27050369	27045904	27045992	17,12,23	0,0,0	7,12,26	0,0,1	2291	149	1	1.0	1.0,1.0,1.0	1.0,1.0,0.628	0.124
ENSMUSG00000020659	Cbll1	12	-	31492078	31492179	31492078	31492176	31494581	31494749	23,27,40	0,1,2	35,33,60	0,2,3	152	149	1	1.0	1.0,0.964,0.951	1.0,0.942,0.951	0.007
ENSMUSG00000020659	Cbll1	12	-	31492078	31492179	31492078	31492176	31494590	31494749	12,5,9	1,1,0	12,7,20	2,0,2	152	149	1	1.0	0.922,0.831,1.0	0.855,1.0,0.907	-0.003
ENSMUSG00000044551	9930012K11Rik	14	-	70155849	70155956	70155849	70155953	70156160	70156276	1,1,3	2,0,1	5,0,0	1,0,1	152	149	1	1.0	0.329,1.0,0.746	0.831,NA,0.0	0.276
ENSMUSG00000034327	Kctd9	14	+	67729223	67729409	67729350	67729409	67728649	67728746	2,0,3	30,30,35	2,4,3	35,23,48	276	149	1	1.0	0.035,0.0,0.044	0.03,0.086,0.033	-0.023
ENSMUSG00000048922	Cdca2	14	-	67693625	67693754	67693625	67693751	67694964	67695050	15,13,12	0,6,10	18,22,19	3,2,6	152	149	0.619023173288	1.0	1.0,0.68,0.541	0.855,0.915,0.756	-0.102
ENSMUSG00000022035	Ccdc25	14	+	65851616	65854177	65854101	65854177	65846295	65846335	70,67,79	0,0,0	57,64,100	0,0,1	2634	149	1	1.0	1.0,1.0,1.0	1.0,1.0,0.85	0.05
ENSMUSG00000034522	Zfp395	14	+	65385395	65385660	65385398	65385660	65358675	65358755	27,6,21	11,14,22	27,11,19	14,10,22	152	149	1	1.0	0.706,0.296,0.483	0.654,0.519,0.458	-0.049
ENSMUSG00000021972	Hmbox1	14	-	64825600	64825695	64825600	64825692	64826771	64826867	39,30,23	23,13,17	21,31,35	18,5,21	152	149	1	1.0	0.624,0.693,0.57	0.534,0.859,0.62	-0.042
ENSMUSG00000062078	Qk	17	-	10213358	10214194	10213358	10213433	10216159	10216459	810,742,866	106,68,126	611,791,1141	90,104,145	910	149	1	1.0	0.556,0.641,0.529	0.526,0.555,0.563	0.027
ENSMUSG00000021932	Rnaseh2b	14	+	62348520	62348628	62348561	62348628	62346567	62346642	130,125,120	2,0,0	176,166,187	2,0,2	190	149	1	1.0	0.981,1.0,1.0	0.986,1.0,0.987	0.003
ENSMUSG00000040040	Ift88	14	+	57437176	57437283	57437226	57437283	57434794	57434857	0,2,0	2,4,6	0,2,0	10,13,9	199	149	1	1.0	0.0,0.272,0.0	0.0,0.103,0.0	0.056
ENSMUSG00000023852	Chd1	17	+	15760305	15760450	15760327	15760450	15758581	15758732	0,0,0	50,60,67	1,0,1	61,42,73	171	149	1	1.0	0.0,0.0,0.0	0.014,0.0,0.012	-0.009
ENSMUSG00000040472	Rabggta	14	-	55719090	55719345	55719090	55719142	55719429	55719531	109,137,103	0,0,2	116,110,159	3,0,2	352	149	1	1.0	1.0,1.0,0.956	0.942,1.0,0.971	0.014
ENSMUSG00000007591	Tssk4	14	+	55651427	55651852	55651458	55651852	55650900	55651115	2,0,0	0,0,0	0,0,2	0,1,0	180	149	1	1.0	1.0,NA,NA	NA,0.0,1.0	0.5
ENSMUSG00000007591	Tssk4	14	+	55651427	55651852	55651488	55651852	55650900	55651115	2,1,0	1,0,0	1,2,2	0,0,0	210	149	1	1.0	0.587,1.0,NA	1.0,1.0,1.0	-0.207
ENSMUSG00000007591	Tssk4	14	+	55651458	55651852	55651488	55651852	55650900	55651115	0,1,0	1,0,0	1,3,0	0,0,0	179	149	1	1.0	0.0,1.0,NA	1.0,1.0,NA	-0.5
ENSMUSG00000007591	Tssk4	14	+	55651470	55651852	55651488	55651852	55650900	55651115	0,1,0	1,0,0	1,0,0	0,0,0	167	149	1	1.0	0.0,1.0,NA	1.0,NA,NA	-0.5
ENSMUSG00000002320	Tm9sf1	14	-	55642593	55642955	55642593	55642749	55643179	55643251	344,326,391	1,0,0	383,353,507	2,4,2	355	149	1	1.0	0.993,1.0,1.0	0.988,0.974,0.991	0.013
ENSMUSG00000022844	Pdia5	16	-	35410293	35410454	35410293	35410435	35410926	35410997	11,14,19	0,0,0	19,16,29	0,1,0	168	149	1	1.0	1.0,1.0,1.0	1.0,0.934,1.0	0.022
ENSMUSG00000060373	Hnrnpc	14	-	52075254	52075415	52075254	52075412	52075612	52075726	177,210,234	53,80,75	225,173,260	121,80,107	152	149	0.469381391013	1.0	0.766,0.72,0.754	0.646,0.679,0.704	0.07
ENSMUSG00000060373	Hnrnpc	14	-	52075254	52075436	52075254	52075412	52075612	52075726	344,414,457	53,80,75	440,453,554	121,80,107	173	149	1	1.0	0.848,0.817,0.84	0.758,0.83,0.817	0.033
ENSMUSG00000060373	Hnrnpc	14	-	52075254	52075436	52075254	52075415	52075612	52075726	335,401,438	168,197,215	417,439,535	202,159,241	170	149	1	1.0	0.636,0.641,0.641	0.644,0.708,0.661	-0.032
ENSMUSG00000023249	Parp3	9	-	106474396	106474535	106474396	106474520	106474679	106474868	0,1,8	32,33,44	4,3,3	33,26,44	164	149	1	1.0	0.0,0.027,0.142	0.099,0.095,0.058	-0.028
ENSMUSG00000035953	Pip4p1	14	-	50929005	50929307	50929005	50929058	50929583	50929690	311,322,327	58,46,50	427,307,453	95,58,74	398	149	1	1.0	0.667,0.724,0.71	0.627,0.665,0.696	0.038
ENSMUSG00000006289	Osgep	14	-	50919615	50919819	50919615	50919791	50919929	50920049	12,13,8	120,109,103	4,10,14	169,116,176	177	149	1	1.0	0.078,0.091,0.061	0.02,0.068,0.063	0.026
ENSMUSG00000006281	Tep1	14	-	50824504	50824609	50824504	50824554	50824731	50824949	370,253,358	0,0,0	562,276,530	0,1,0	204	149	1	1.0	1.0,1.0,1.0	1.0,0.995,1.0	0.002
ENSMUSG00000006281	Tep1	14	-	50844254	50844430	50844254	50844357	50844533	50844728	97,77,88	0,0,1	94,114,139	2,0,1	222	149	1	1.0	1.0,1.0,0.983	0.969,1.0,0.989	0.008
ENSMUSG00000006288	Ttc5	14	-	50775290	50775450	50775290	50775382	50777261	50777412	25,8,9	92,71,57	6,10,6	74,59,107	217	149	0.859276973256	1.0	0.157,0.072,0.098	0.053,0.104,0.037	0.044
ENSMUSG00000053411	Cbx7	15	-	79918752	79918927	79918752	79918825	79921371	79921438	8,7,2	12,5,9	3,1,6	14,8,14	251	149	0.273987579557	1.0	0.284,0.454,0.117	0.113,0.069,0.203	0.157
ENSMUSG00000053411	Cbx7	15	-	79918752	79919104	79918752	79918825	79921371	79921438	22,17,6	12,5,9	7,7,19	14,8,14	428	149	0.383962070281	1.0	0.39,0.542,0.188	0.148,0.233,0.321	0.139
ENSMUSG00000020840	Blmh	11	+	76949959	76951185	76951043	76951185	76946241	76946439	115,160,134	0,0,0	167,157,175	0,1,0	1233	149	1	1.0	1.0,1.0,1.0	1.0,0.95,1.0	0.017
ENSMUSG00000037628	Cdkn3	14	+	46769832	46769936	46769835	46769936	46768865	46768897	50,76,22	15,10,13	81,51,56	28,3,9	152	149	0.925053874173	1.0	0.766,0.882,0.624	0.739,0.943,0.859	-0.09
ENSMUSG00000005986	Ankrd13d	19	-	4281917	4282042	4281917	4282034	4282168	4282304	39,24,17	0,0,2	17,9,22	0,2,2	157	149	1	1.0	1.0,1.0,0.89	1.0,0.81,0.913	0.056
ENSMUSG00000034940	Synrg	11	+	83977079	83977201	83977082	83977201	83971551	83971592	29,9,14	6,5,8	17,24,34	7,6,1	152	149	0.364890133367	1.0	0.826,0.638,0.632	0.704,0.797,0.971	-0.125
ENSMUSG00000034940	Synrg	11	+	84019359	84019953	84019590	84019953	84008617	84009550	0,0,1	41,30,39	0,5,1	51,38,95	380	149	1	1.0	0.0,0.0,0.01	0.0,0.049,0.004	-0.014
ENSMUSG00000021792	Fam213a	14	-	41004040	41004220	41004040	41004203	41005640	41005721	5,4,5	0,1,0	3,0,6	0,0,0	166	149	1	1.0	1.0,0.782,1.0	1.0,NA,1.0	-0.073
ENSMUSG00000021792	Fam213a	14	-	41004040	41004220	41004040	41004203	41013625	41013771	6,4,5	11,4,4	10,1,6	3,2,6	166	149	0.471192488176	1.0	0.329,0.473,0.529	0.749,0.31,0.473	-0.067
ENSMUSG00000041408	Wapl	14	+	34694986	34695105	34695004	34695105	34691681	34692734	79,65,63	30,29,36	49,87,92	10,27,23	167	149	0.118557405106	1.0	0.701,0.667,0.61	0.814,0.742,0.781	-0.12
ENSMUSG00000041408	Wapl	14	+	34739230	34739438	34739311	34739438	34737270	34737386	44,76,56	0,0,0	70,57,84	1,0,0	230	149	1	1.0	1.0,1.0,1.0	0.978,1.0,1.0	0.007
ENSMUSG00000021906	Oxnad1	14	+	32099388	32099631	32099533	32099631	32096486	32096628	27,31,24	1,0,1	59,53,44	1,0,2	294	149	1	1.0	0.932,1.0,0.924	0.968,1.0,0.918	-0.01
ENSMUSG00000021906	Oxnad1	14	+	32100954	32101094	32100985	32101094	32099533	32099631	0,0,2	17,26,20	0,0,0	23,34,18	180	149	1	1.0	0.0,0.0,0.076	0.0,0.0,0.0	0.025
ENSMUSG00000021901	Bap1	14	+	31257288	31257767	31257625	31257767	31256660	31256791	330,354,391	12,13,15	415,367,564	8,8,15	486	149	1	1.0	0.894,0.893,0.889	0.941,0.934,0.92	-0.04
ENSMUSG00000021902	Phf7	14	-	31240858	31241009	31240858	31240983	31241725	31241827	0,0,0	11,18,28	0,0,1	29,11,25	175	149	1	1.0	0.0,0.0,0.0	0.0,0.0,0.033	-0.011
ENSMUSG00000091898	Tnnc1	14	+	31211279	31211416	31211305	31211416	31210563	31210678	6,9,8	0,0,0	5,0,8	3,1,0	175	149	1	1.0	1.0,1.0,1.0	0.587,0.0,1.0	0.471
ENSMUSG00000021910	Nisch	14	-	31187058	31187244	31187058	31187141	31187649	31187718	411,437,556	0,2,0	437,400,655	1,0,2	252	149	1	1.0	1.0,0.992,1.0	0.996,1.0,0.995	0.0
ENSMUSG00000042323	Pbrm1	14	+	31025497	31025650	31025500	31025650	31022719	31022859	12,16,16	2,1,3	16,25,40	2,5,1	152	149	1	1.0	0.855,0.94,0.839	0.887,0.831,0.975	-0.02
ENSMUSG00000042323	Pbrm1	14	+	31082549	31082735	31082552	31082735	31074770	31074982	64,35,49	2,0,3	27,33,67	0,0,1	152	149	1	1.0	0.969,1.0,0.941	1.0,1.0,0.985	-0.025
ENSMUSG00000007817	Zmiz1	14	+	25646716	25647007	25646734	25647007	25645658	25645857	118,87,89	106,65,92	108,81,179	75,71,115	167	149	0.896145419256	1.0	0.498,0.544,0.463	0.562,0.504,0.581	-0.047
ENSMUSG00000021819	Zswim8	14	+	20719379	20720036	20719812	20720036	20718996	20719225	397,385,463	0,0,0	448,377,586	0,1,0	582	149	1	1.0	1.0,1.0,1.0	1.0,0.99,1.0	0.003
ENSMUSG00000021819	Zswim8	14	+	20722459	20723006	20722827	20723006	20722142	20722319	169,173,188	2,0,0	217,149,219	4,0,0	517	149	1	1.0	0.961,1.0,1.0	0.94,1.0,1.0	0.007
ENSMUSG00000021819	Zswim8	14	+	20722827	20723006	20722895	20723006	20722459	20722579	237,261,263	3,8,10	306,259,376	10,2,10	217	149	1	1.0	0.982,0.957,0.948	0.955,0.989,0.963	-0.007
ENSMUSG00000039367	Sec24c	14	+	20690703	20690874	20690835	20690874	20689903	20690020	358,313,341	2,0,0	372,290,456	0,0,0	281	149	1	1.0	0.99,1.0,1.0	1.0,1.0,1.0	-0.003
ENSMUSG00000036561	Ppp6r2	15	+	89256662	89256849	89256708	89256849	89253018	89253250	9,5,8	0,3,0	6,11,11	0,1,1	195	149	1	1.0	1.0,0.56,1.0	1.0,0.894,0.894	-0.076
ENSMUSG00000036561	Ppp6r2	15	+	89256662	89256849	89256708	89256849	89253034	89253261	28,15,33	0,1,4	19,38,32	0,2,4	195	149	1	1.0	1.0,0.92,0.863	1.0,0.936,0.859	-0.004
ENSMUSG00000021733	Slc4a7	14	+	14757284	14757431	14757378	14757431	14750434	14750522	19,18,25	0,0,0	27,37,58	0,0,1	243	149	1	1.0	1.0,1.0,1.0	1.0,1.0,0.973	0.009
ENSMUSG00000021733	Slc4a7	14	+	14791051	14791164	14791066	14791164	14786291	14786423	1,0,0	22,25,36	0,1,0	36,24,52	164	149	1	1.0	0.04,0.0,0.0	0.0,0.036,0.0	0.001
ENSMUSG00000033111	3830406C13Rik	14	+	12285384	12285468	12285387	12285468	12284253	12284333	5,3,10	1,0,2	4,0,7	1,3,2	152	149	0.0517097004275	1.0	0.831,1.0,0.831	0.797,0.0,0.774	0.364
ENSMUSG00000034947	Tmem106a	11	+	101582500	101582704	101582624	101582704	101582241	101582325	302,324,369	181,149,132	416,404,525	194,157,259	273	149	1	1.0	0.477,0.543,0.604	0.539,0.584,0.525	-0.008
ENSMUSG00000007035	Msh5	17	-	35030608	35030758	35030608	35030754	35031147	35031274	0,1,1	0,0,0	4,2,2	1,0,0	153	149	1	1.0	NA,1.0,1.0	0.796,1.0,1.0	0.068
ENSMUSG00000007035	Msh5	17	-	35031678	35031766	35031678	35031756	35032340	35032421	0,0,0	1,0,0	6,2,0	0,0,1	159	149	1	1.0	0.0,NA,NA	1.0,1.0,0.0	-0.667
ENSMUSG00000007035	Msh5	17	-	35031678	35031902	35031678	35031756	35032340	35032421	2,2,0	1,0,0	3,1,2	0,0,1	295	149	1	1.0	0.503,1.0,NA	1.0,1.0,0.503	-0.083
ENSMUSG00000007035	Msh5	17	-	35031678	35031902	35031678	35031766	35032340	35032421	2,2,0	0,0,0	3,1,2	6,2,0	285	149	1	1.0	1.0,1.0,NA	0.207,0.207,1.0	0.529
ENSMUSG00000007035	Msh5	17	-	35039200	35039418	35039200	35039339	35041469	35041515	0,4,0	0,1,0	0,0,2	2,1,0	228	149	1	1.0	NA,0.723,NA	0.0,0.0,1.0	0.39
ENSMUSG00000033885	Pxk	14	+	8155282	8155345	8155285	8155345	8152080	8152150	54,39,58	31,43,62	51,51,108	54,46,58	152	149	1	1.0	0.631,0.471,0.478	0.481,0.521,0.646	-0.023
ENSMUSG00000098090	2700099C18Rik	17	+	94771112	94771238	94771133	94771238	94766856	94766947	2,1,2	5,8,19	1,1,3	14,28,7	170	149	1	1.0	0.26,0.099,0.084	0.059,0.03,0.273	0.027
ENSMUSG00000020594	Pum2	12	+	8718987	8719113	8719002	8719113	8713843	8713937	105,76,83	16,14,14	55,79,119	17,10,18	164	149	1	1.0	0.856,0.831,0.843	0.746,0.878,0.857	0.016
ENSMUSG00000020594	Pum2	12	+	8718987	8719113	8719005	8719113	8713843	8713937	106,77,85	4,11,5	57,80,120	10,12,11	167	149	0.950841003974	1.0	0.959,0.862,0.938	0.836,0.856,0.907	0.053
ENSMUSG00000020594	Pum2	12	+	8719002	8719113	8719005	8719113	8713843	8713937	17,15,16	4,11,5	19,11,19	10,12,11	152	149	0.411791495587	1.0	0.806,0.572,0.758	0.651,0.473,0.629	0.128
ENSMUSG00000006715	Gmnn	13	-	24757595	24757673	24757595	24757668	24760159	24760217	261,275,254	0,0,0	345,290,299	0,1,0	154	149	1	1.0	1.0,1.0,1.0	1.0,0.996,1.0	0.001
ENSMUSG00000032407	U2surp	9	-	95500687	95500873	95500687	95500819	95502539	95502584	1,0,0	47,82,85	0,0,0	57,82,98	203	149	1	1.0	0.015,0.0,0.0	0.0,0.0,0.0	0.005
ENSMUSG00000047342	Zfp286	11	-	62784878	62785009	62784878	62784993	62787958	62788044	0,0,2	3,3,4	0,0,0	1,5,3	165	149	1	1.0	0.0,0.0,0.311	0.0,0.0,0.0	0.104
ENSMUSG00000022248	Rad1	15	+	10492764	10492863	10492787	10492863	10490255	10490514	34,39,47	2,0,0	34,27,35	1,0,3	172	149	1	1.0	0.936,1.0,1.0	0.967,1.0,0.91	0.02
ENSMUSG00000002289	Angptl4	17	-	33780529	33780647	33780529	33780643	33780782	33780893	74,87,88	1,0,2	46,40,75	1,0,0	153	149	1	1.0	0.986,1.0,0.977	0.978,1.0,1.0	-0.005
ENSMUSG00000021704	Mtx3	13	+	92846817	92846953	92846860	92846953	92845620	92845697	0,0,1	15,9,7	0,0,0	1,6,12	192	149	1	1.0	0.0,0.0,0.1	0.0,0.0,0.0	0.033
ENSMUSG00000031851	Ntpcr	8	+	125745235	125745445	125745239	125745445	125736067	125736230	13,9,2	0,0,4	13,9,4	0,0,0	153	149	1	1.0	1.0,1.0,0.327	1.0,1.0,1.0	-0.224
ENSMUSG00000031851	Ntpcr	8	+	125745235	125745445	125745239	125745445	125737322	125737419	156,139,144	5,8,3	182,146,174	4,0,7	153	149	1	1.0	0.968,0.944,0.979	0.978,1.0,0.96	-0.016
ENSMUSG00000038775	Vill	9	+	119070556	119070814	119070622	119070814	119070277	119070349	79,125,99	3,5,7	133,121,139	3,5,2	215	149	1	1.0	0.948,0.945,0.907	0.968,0.944,0.98	-0.031
ENSMUSG00000037300	Ttc13	8	-	124673447	124673735	124673447	124673527	124674361	124674441	99,104,138	0,1,2	124,85,137	3,0,0	357	149	1	1.0	1.0,0.977,0.966	0.945,1.0,1.0	-0.001
ENSMUSG00000037300	Ttc13	8	-	124676340	124676450	124676340	124676447	124679001	124679086	54,52,45	13,14,15	69,66,89	8,12,18	152	149	0.552309611997	1.0	0.803,0.785,0.746	0.894,0.844,0.829	-0.078
ENSMUSG00000031979	Cog2	8	+	124528975	124529056	124528977	124529056	124527099	124527165	53,64,76	2,0,1	66,73,89	4,0,0	151	149	1	1.0	0.963,1.0,0.987	0.942,1.0,1.0	0.003
ENSMUSG00000019478	Rab4a	8	+	123830232	123830387	123830270	123830387	123828995	123829058	5,24,24	0,6,0	13,21,50	0,0,5	187	149	1	1.0	1.0,0.761,1.0	1.0,1.0,0.888	-0.042
ENSMUSG00000001472	Tcf25	8	+	123403146	123403806	123403149	123403806	123400624	123400697	130,128,169	62,19,87	122,82,194	131,65,139	152	149	0.00315814458713	0.466747452106	0.673,0.868,0.656	0.477,0.553,0.578	0.196
ENSMUSG00000001065	Zfp276	8	+	123267504	123267699	123267599	123267699	123265313	123265431	12,8,6	36,23,57	8,13,12	57,51,55	244	149	1	1.0	0.169,0.175,0.06	0.079,0.135,0.118	0.024
ENSMUSG00000001062	Vps9d1	8	-	123243687	123243795	123243687	123243792	123245113	123245210	0,3,1	61,54,70	5,6,4	88,50,74	152	149	1	1.0	0.0,0.052,0.014	0.053,0.105,0.05	-0.047
ENSMUSG00000001062	Vps9d1	8	-	123247966	123248071	123247966	123248054	123248153	123248206	6,4,17	56,48,51	7,5,11	57,41,95	166	149	1	1.0	0.088,0.07,0.23	0.099,0.099,0.094	0.032
ENSMUSG00000000738	Spg7	8	+	123090074	123090234	123090123	123090234	123088944	123089047	5,2,1	115,132,111	6,2,8	190,134,194	198	149	1	1.0	0.032,0.011,0.007	0.023,0.011,0.03	-0.005
ENSMUSG00000006589	Aprt	8	-	122576118	122576252	122576118	122576231	122576514	122576621	6,6,19	0,15,16	15,13,13	21,30,26	170	149	0.212514006103	1.0	1.0,0.26,0.51	0.385,0.275,0.305	0.268
ENSMUSG00000006585	Cdt1	8	+	122569086	122569475	122569323	122569475	122568025	122568271	199,198,237	0,0,0	296,263,302	0,0,5	386	149	1	1.0	1.0,1.0,1.0	1.0,1.0,0.959	0.014
ENSMUSG00000014444	Piezo1	8	-	122502121	122502311	122502121	122502308	122506028	122506167	254,215,243	23,31,42	173,244,420	13,39,40	152	149	1	1.0	0.915,0.872,0.85	0.929,0.86,0.911	-0.021
ENSMUSG00000049482	Ctu2	8	+	122480901	122481224	122481132	122481224	122480142	122480234	48,46,63	1,0,0	67,61,97	0,0,0	380	149	1	1.0	0.95,1.0,1.0	1.0,1.0,1.0	-0.017
ENSMUSG00000049482	Ctu2	8	+	122481085	122481224	122481132	122481224	122480901	122481005	42,58,54	8,3,1	72,54,89	8,2,2	196	149	1	1.0	0.8,0.936,0.976	0.872,0.954,0.971	-0.028
ENSMUSG00000025316	Banp	8	+	121978554	121978754	121978578	121978754	121975899	121975991	37,38,45	0,0,0	22,36,54	0,0,3	173	149	1	1.0	1.0,1.0,1.0	1.0,1.0,0.939	0.02
ENSMUSG00000025316	Banp	8	+	121978554	121978754	121978601	121978754	121975899	121975991	43,49,45	0,0,1	24,39,60	0,0,0	196	149	1	1.0	1.0,1.0,0.972	1.0,1.0,1.0	-0.009
ENSMUSG00000025316	Banp	8	+	121978578	121978754	121978601	121978754	121975899	121975991	6,11,0	0,0,1	2,3,9	0,0,0	172	149	1	1.0	1.0,1.0,0.0	1.0,1.0,1.0	-0.333
ENSMUSG00000025316	Banp	8	+	122007090	122007162	122007099	122007162	122005551	122005682	23,14,27	16,9,8	17,19,33	8,7,12	158	149	0.916810964316	1.0	0.575,0.595,0.761	0.667,0.719,0.722	-0.059
ENSMUSG00000037466	Tedc1	12	+	113157470	113157727	113157577	113157727	113157160	113157363	4,1,0	15,20,12	5,7,1	19,9,14	256	149	0.311398729116	1.0	0.134,0.028,0.0	0.133,0.312,0.04	-0.108
ENSMUSG00000031816	Mthfsd	8	-	121104391	121104558	121104391	121104505	121105573	121105687	6,12,0	39,19,35	3,0,3	43,44,43	202	149	0.29500507765	1.0	0.102,0.318,0.0	0.049,0.0,0.049	0.107
ENSMUSG00000031816	Mthfsd	8	-	121104391	121104558	121104391	121104505	121105717	121105831	0,0,1	4,3,8	0,0,0	8,1,2	202	149	1	1.0	0.0,0.0,0.084	0.0,0.0,0.0	0.028
ENSMUSG00000031818	Cox4i1	8	+	120672724	120672892	120672728	120672892	120669308	120669382	4210,4332,4499	0,13,8	6287,4709,6299	21,2,9	153	149	1	1.0	1.0,0.997,0.998	0.997,1.0,0.999	-0.0
ENSMUSG00000031826	Usp10	8	+	119941109	119942138	119941112	119942138	119931848	119931917	2,2,4	1,0,0	0,0,0	0,1,1	152	149	1	1.0	0.662,1.0,1.0	NA,0.0,0.0	0.887
ENSMUSG00000031826	Usp10	8	+	119941109	119942138	119941112	119942138	119936530	119936588	45,41,31	16,6,11	39,45,55	13,20,16	152	149	0.955977346519	1.0	0.734,0.87,0.734	0.746,0.688,0.771	0.044
ENSMUSG00000031835	Mbtps1	8	-	119515577	119518279	119515577	119515709	119520271	119520349	173,141,164	0,0,0	147,147,177	0,0,2	2719	149	1	1.0	1.0,1.0,1.0	1.0,1.0,0.829	0.057
ENSMUSG00000074063	Osgin1	8	+	119442432	119442569	119442498	119442569	119441394	119441502	354,269,401	1,0,0	356,288,494	0,0,0	215	149	1	1.0	0.996,1.0,1.0	1.0,1.0,1.0	-0.001
ENSMUSG00000074063	Osgin1	8	+	119442915	119443283	119443191	119443283	119442432	119442569	271,234,319	10,4,15	328,240,377	3,8,12	425	149	1	1.0	0.905,0.954,0.882	0.975,0.913,0.917	-0.021
ENSMUSG00000074063	Osgin1	8	+	119444956	119446256	119444958	119446256	119443191	119443283	178,134,215	16,12,11	168,134,216	5,17,8	151	149	1	1.0	0.917,0.917,0.951	0.971,0.886,0.964	-0.012
ENSMUSG00000021012	Zc3h14	12	+	98785317	98785406	98785329	98785406	98784915	98785052	136,101,133	8,10,14	168,88,210	11,8,14	161	149	1	1.0	0.94,0.903,0.898	0.934,0.911,0.933	-0.012
ENSMUSG00000031959	Wdr59	8	-	111458922	111459049	111458922	111459046	111460582	111460655	13,15,23	3,4,2	26,15,17	2,2,3	152	149	1	1.0	0.809,0.786,0.919	0.927,0.88,0.847	-0.047
ENSMUSG00000033596	Rfwd3	8	-	111283274	111285365	111283274	111283389	111288057	111288149	83,45,89	55,28,39	85,74,86	38,52,33	2125	149	1	1.0	0.096,0.101,0.138	0.136,0.091,0.154	-0.015
ENSMUSG00000002804	Nudt14	12	-	112938355	112938593	112938355	112938557	112938794	112938859	75,86,84	22,8,19	79,75,105	16,11,4	185	149	0.625550641334	1.0	0.733,0.896,0.781	0.799,0.846,0.955	-0.063
ENSMUSG00000003316	Glg1	8	-	111160620	111160810	111160620	111160741	111161425	111161533	23,17,5	198,155,216	16,11,13	179,247,301	218	149	1	1.0	0.074,0.07,0.016	0.058,0.03,0.029	0.014
ENSMUSG00000031753	Cog4	8	+	110851335	110851450	110851401	110851450	110849867	110849950	191,116,196	0,0,0	146,169,248	1,0,0	215	149	1	1.0	1.0,1.0,1.0	0.99,1.0,1.0	0.003
ENSMUSG00000031753	Cog4	8	+	110868201	110868367	110868253	110868367	110866560	110866727	105,128,113	1,0,1	127,111,173	0,1,0	201	149	1	1.0	0.987,1.0,0.988	1.0,0.988,1.0	-0.004
ENSMUSG00000033763	Mtss1l	8	+	110731961	110732178	110732057	110732178	110730022	110730120	1,0,4	1,0,1	2,7,3	4,2,10	245	149	1	1.0	0.378,NA,0.709	0.233,0.68,0.154	0.188
ENSMUSG00000033763	Mtss1l	8	+	110737142	110737220	110737145	110737220	110731961	110732178	0,0,0	0,4,3	0,0,2	5,6,6	152	149	1	1.0	NA,0.0,0.0	0.0,0.0,0.246	-0.082
ENSMUSG00000010936	Vac14	8	+	110710317	110711711	110711592	110711711	110682491	110682624	155,173,159	0,0,2	189,185,282	0,0,0	1424	149	1	1.0	1.0,1.0,0.893	1.0,1.0,1.0	-0.036
ENSMUSG00000031729	Ist1	8	-	109675375	109676850	109675375	109675424	109677485	109677686	562,496,556	21,2,15	608,526,751	6,3,16	1575	149	0.689667419388	1.0	0.717,0.959,0.778	0.906,0.943,0.816	-0.07
ENSMUSG00000031729	Ist1	8	-	109675375	109676850	109675375	109675424	109678854	109678965	295,206,320	0,0,0	323,259,419	0,1,2	1575	149	1	1.0	1.0,1.0,1.0	1.0,0.961,0.952	0.029
ENSMUSG00000031729	Ist1	8	-	109675375	109676850	109675375	109675424	109679423	109679507	293,206,319	1,0,0	322,259,423	0,0,3	1575	149	1	1.0	0.965,1.0,1.0	1.0,1.0,0.93	0.012
ENSMUSG00000003848	Nob1	8	-	107416105	107417091	107416105	107416250	107418055	107418226	134,105,126	1,0,1	171,123,171	0,0,0	990	149	1	1.0	0.953,1.0,0.95	1.0,1.0,1.0	-0.032
ENSMUSG00000003847	Nfat5	8	+	107361743	107361824	107361746	107361824	107358633	107358766	12,4,7	2,7,7	2,3,10	2,5,5	152	149	0.929404888941	1.0	0.855,0.359,0.495	0.495,0.37,0.662	0.061
ENSMUSG00000040651	Fam208a	14	+	27480641	27483555	27480915	27483555	27479923	27480091	73,51,66	2,8,3	57,59,76	6,1,0	423	149	0.593864796248	1.0	0.928,0.692,0.886	0.77,0.954,1.0	-0.073
ENSMUSG00000031907	Zfp90	8	+	106418996	106419197	106419070	106419197	106415338	106415770	14,8,1	36,46,44	7,3,11	36,34,60	223	149	1	1.0	0.206,0.104,0.015	0.115,0.056,0.109	0.015
ENSMUSG00000031907	Zfp90	8	+	106419420	106419610	106419514	106419610	106419070	106419197	34,44,29	19,23,34	34,24,42	40,28,28	243	149	0.691778208373	1.0	0.523,0.54,0.343	0.343,0.345,0.479	0.08
ENSMUSG00000031903	Pla2g15	8	+	106161083	106161308	106161208	106161308	106160580	106160679	766,753,768	20,20,23	800,664,1023	18,14,27	274	149	1	1.0	0.954,0.953,0.948	0.96,0.963,0.954	-0.007
ENSMUSG00000036270	Edc4	8	+	105888117	105888308	105888120	105888308	105887953	105888045	5,6,3	30,33,46	1,7,14	45,38,43	152	149	1	1.0	0.14,0.151,0.06	0.021,0.153,0.242	-0.022
ENSMUSG00000036270	Edc4	8	+	105888595	105888755	105888598	105888755	105888387	105888518	20,23,32	23,16,19	15,14,36	30,14,26	152	149	0.611435326772	1.0	0.46,0.585,0.623	0.329,0.495,0.576	0.089
ENSMUSG00000036270	Edc4	8	+	105889624	105889729	105889672	105889729	105889103	105889540	71,80,71	15,13,14	80,81,118	12,14,19	197	149	1	1.0	0.782,0.823,0.793	0.835,0.814,0.824	-0.025
ENSMUSG00000036270	Edc4	8	+	105889630	105889729	105889672	105889729	105889103	105889540	12,19,10	15,13,14	12,21,26	12,14,19	191	149	0.727621579782	1.0	0.384,0.533,0.358	0.438,0.539,0.516	-0.073
ENSMUSG00000005698	Ctcf	8	+	105680070	105680259	105680073	105680259	105677214	105677350	63,92,88	64,72,71	87,65,113	80,52,114	152	149	1	1.0	0.491,0.556,0.549	0.516,0.551,0.493	0.012
ENSMUSG00000039199	Zdhhc1	8	-	105472990	105473240	105472990	105473069	105473483	105473566	9,0,4	0,5,0	3,2,9	0,7,0	320	149	1	1.0	1.0,0.0,1.0	1.0,0.117,1.0	-0.039
ENSMUSG00000014778	Fhod1	8	-	105337317	105337481	105337317	105337429	105337674	105337769	3,3,2	65,54,60	9,3,6	64,65,112	201	149	1	1.0	0.033,0.04,0.024	0.094,0.033,0.038	-0.023
ENSMUSG00000031889	D230025D16Rik	8	+	105249328	105249462	105249418	105249462	105248742	105248786	4,5,3	73,52,76	3,5,6	60,46,85	239	149	1	1.0	0.033,0.057,0.024	0.03,0.063,0.042	-0.007
ENSMUSG00000020743	Mif4gd	11	-	115609060	115609153	115609060	115609096	115609279	115609435	172,136,159	17,13,9	209,168,187	10,7,17	206	149	1	1.0	0.88,0.883,0.927	0.938,0.946,0.888	-0.027
ENSMUSG00000020743	Mif4gd	11	-	115609538	115609648	115609538	115609589	115611902	115612034	284,332,300	0,0,4	313,240,377	3,0,7	208	149	1	1.0	1.0,1.0,0.982	0.987,1.0,0.975	0.007
ENSMUSG00000017405	Nek8	11	-	78172450	78172683	78172450	78172603	78172924	78173130	11,15,22	0,0,0	15,25,7	1,0,0	229	149	1	1.0	1.0,1.0,1.0	0.907,1.0,1.0	0.031
ENSMUSG00000062270	Morf4l1	9	-	90103654	90103771	90103654	90103768	90107234	90107302	33,38,39	0,1,0	34,35,59	2,0,2	152	149	1	1.0	1.0,0.974,1.0	0.943,1.0,0.967	0.021
ENSMUSG00000060470	Adgrg3	8	+	95040233	95040534	95040259	95040534	95039849	95039943	6,1,11	12,2,9	4,2,3	14,15,25	175	149	0.0103423645067	0.894740656226	0.299,0.299,0.51	0.196,0.102,0.093	0.239
ENSMUSG00000031783	Polr2c	8	+	94862520	94862884	94862809	94862884	94862181	94862233	100,160,126	0,0,3	172,141,203	1,0,1	438	149	1	1.0	1.0,1.0,0.935	0.983,1.0,0.986	-0.011
ENSMUSG00000031781	Ciapin1	8	-	94826634	94826708	94826634	94826703	94828276	94828439	70,74,71	0,0,0	86,73,104	0,0,1	154	149	1	1.0	1.0,1.0,1.0	1.0,1.0,0.99	0.003
ENSMUSG00000034361	Cpne2	8	+	94568590	94568827	94568593	94568827	94563956	94564090	236,212,243	17,14,16	241,215,330	17,16,15	152	149	1	1.0	0.932,0.937,0.937	0.933,0.929,0.956	-0.004
ENSMUSG00000031770	Herpud1	8	+	94389520	94389595	94389523	94389595	94389355	94389433	72,86,80	2,1,8	103,106,148	5,3,9	152	149	1	1.0	0.972,0.988,0.907	0.953,0.972,0.942	0.0
ENSMUSG00000020836	Coro6	11	+	77469375	77469601	77469378	77469601	77469056	77469287	0,2,0	0,1,0	1,0,0	0,0,0	152	149	1	1.0	NA,0.662,NA	1.0,NA,NA	-0.338
ENSMUSG00000056608	Chd9	8	+	91034904	91035065	91034907	91035065	91033338	91034244	12,8,18	9,1,3	15,21,24	3,7,2	152	149	0.870120043875	1.0	0.567,0.887,0.855	0.831,0.746,0.922	-0.063
ENSMUSG00000034708	Grn	11	+	102434702	102435156	102435058	102435156	102434399	102434509	5255,5050,5741	0,0,0	6798,5319,8291	1,0,0	505	149	1	1.0	1.0,1.0,1.0	1.0,1.0,1.0	0.0
ENSMUSG00000008167	Fbxw9	8	+	85064383	85064672	85064580	85064672	85062171	85062300	63,52,65	2,0,0	97,69,56	4,0,1	346	149	1	1.0	0.931,1.0,1.0	0.913,1.0,0.96	0.019
ENSMUSG00000052456	Asna1	8	-	85019759	85020050	85019759	85019908	85024177	85024325	7,9,10	372,422,439	14,16,7	580,367,595	291	149	1	1.0	0.01,0.011,0.012	0.012,0.022,0.006	-0.002
ENSMUSG00000052926	Rnaseh2a	8	-	84957666	84957864	84957666	84957853	84957965	84958089	124,132,109	0,0,5	187,142,146	6,0,10	160	149	1	1.0	1.0,1.0,0.953	0.967,1.0,0.931	0.018
ENSMUSG00000003824	Syce2	8	+	84872701	84872832	84872719	84872832	84872110	84872253	7,1,2	28,25,28	1,0,2	46,43,40	167	149	0.797309095707	1.0	0.182,0.034,0.06	0.019,0.0,0.043	0.071
ENSMUSG00000001909	Trmt1	8	+	84689631	84689908	84689707	84689908	84689282	84689349	105,86,83	15,11,7	81,87,94	16,18,21	225	149	0.301043115752	1.0	0.823,0.838,0.887	0.77,0.762,0.748	0.089
ENSMUSG00000001909	Trmt1	8	+	84690772	84690947	84690784	84690947	84690516	84690572	3,0,3	0,0,0	7,2,4	0,0,1	161	149	1	1.0	1.0,NA,1.0	1.0,1.0,0.787	0.071
ENSMUSG00000001909	Trmt1	8	+	84690772	84690947	84690801	84690947	84690516	84690572	11,5,4	2,2,9	12,4,6	3,1,4	178	149	0.59326436073	1.0	0.822,0.677,0.271	0.77,0.77,0.557	-0.109
ENSMUSG00000001909	Trmt1	8	+	84690772	84690947	84690810	84690947	84690516	84690572	12,7,6	61,44,54	15,5,11	47,57,65	187	149	1	1.0	0.136,0.113,0.081	0.203,0.065,0.119	-0.019
ENSMUSG00000001909	Trmt1	8	+	84690784	84690947	84690801	84690947	84690516	84690572	8,5,1	2,2,9	5,2,3	3,1,4	166	149	1	1.0	0.782,0.692,0.091	0.599,0.642,0.402	-0.026
ENSMUSG00000001909	Trmt1	8	+	84690784	84690947	84690810	84690947	84690516	84690572	9,7,3	61,44,54	8,3,8	47,57,65	175	149	1	1.0	0.112,0.119,0.045	0.127,0.043,0.095	0.004
ENSMUSG00000001909	Trmt1	8	+	84690801	84690947	84690810	84690947	84690516	84690572	3,4,11	61,44,54	6,2,9	47,57,65	158	149	1	1.0	0.044,0.079,0.161	0.107,0.032,0.115	0.01
ENSMUSG00000036686	Cc2d1a	8	-	84138717	84138829	84138717	84138826	84139289	84139423	58,25,32	31,22,30	39,42,33	32,29,46	152	149	0.886241547227	1.0	0.647,0.527,0.511	0.544,0.587,0.413	0.047
ENSMUSG00000042535	Gtpbp1	15	+	79707694	79708043	79707868	79708043	79706991	79707172	186,169,193	1,6,1	165,196,246	1,8,11	323	149	1	1.0	0.988,0.929,0.989	0.987,0.919,0.912	0.029
ENSMUSG00000042535	Gtpbp1	15	+	79715846	79715991	79715865	79715991	79713363	79713478	80,74,75	0,1,0	109,76,100	0,0,0	168	149	1	1.0	1.0,0.985,1.0	1.0,1.0,1.0	-0.005
ENSMUSG00000063253	Scoc	8	-	83437552	83437636	83437552	83437633	83437984	83438056	75,61,68	4,0,6	71,75,102	6,2,7	152	149	1	1.0	0.948,1.0,0.917	0.921,0.974,0.935	0.012
ENSMUSG00000031715	Smarca5	8	-	80726210	80726717	80726210	80726366	80727615	80727795	5,0,6	103,76,114	14,8,4	83,114,157	500	149	1	1.0	0.014,0.0,0.015	0.048,0.02,0.008	-0.016
ENSMUSG00000000740	Rpl13	8	+	123102844	123103356	123103182	123103356	123102652	123102762	7646,8546,8072	0,1,2	11094,8912,11376	4,6,0	487	149	1	1.0	1.0,1.0,0.999	0.999,0.998,1.0	0.001
ENSMUSG00000036977	Anapc10	8	+	79713104	79713279	79713152	79713279	79711819	79711844	14,31,31	34,19,24	28,35,41	45,17,36	197	149	1	1.0	0.237,0.552,0.494	0.32,0.609,0.463	-0.036
ENSMUSG00000036990	Otud4	8	+	79661037	79661135	79661040	79661135	79659397	79659462	19,24,25	12,8,9	18,31,49	1,7,14	152	149	0.240033399207	1.0	0.608,0.746,0.731	0.946,0.813,0.774	-0.149
ENSMUSG00000037134	Prmt9	8	+	77562413	77562516	77562448	77562516	77560806	77560974	45,36,30	1,1,0	26,52,64	2,1,3	184	149	1	1.0	0.973,0.967,1.0	0.913,0.977,0.945	0.035
ENSMUSG00000022792	Yars2	16	+	16306462	16306618	16306497	16306618	16304535	16304703	29,50,57	10,6,11	58,40,80	15,2,6	184	149	0.767321975293	1.0	0.701,0.871,0.808	0.758,0.942,0.915	-0.078
ENSMUSG00000028923	Necap2	4	-	141071580	141071717	141071580	141071695	141072528	141072637	1,0,0	0,10,5	0,0,0	0,0,8	171	149	1	1.0	1.0,0.0,0.0	NA,NA,0.0	0.333
ENSMUSG00000027012	Dync1i2	2	+	71262647	71263303	71262650	71263303	71260821	71260947	368,406,431	13,22,16	582,460,553	31,20,18	152	149	1	1.0	0.965,0.948,0.964	0.948,0.958,0.968	0.001
ENSMUSG00000043411	Usp48	4	+	137615712	137615841	137615715	137615841	137613681	137613861	64,48,55	47,31,40	75,55,75	45,42,54	152	149	1	1.0	0.572,0.603,0.574	0.62,0.562,0.577	-0.003
ENSMUSG00000043411	Usp48	4	+	137625156	137625287	137625159	137625287	137623273	137623388	28,47,28	85,70,93	39,35,39	74,71,121	152	149	1	1.0	0.244,0.397,0.228	0.341,0.326,0.24	-0.013
ENSMUSG00000043411	Usp48	4	+	137637759	137637890	137637764	137637890	137634897	137635008	62,84,78	4,18,8	68,98,91	4,2,3	154	149	0.126630656701	1.0	0.937,0.819,0.904	0.943,0.979,0.967	-0.076
ENSMUSG00000043411	Usp48	4	+	137637759	137637890	137637764	137637890	137636933	137636987	21,18,20	6,0,0	34,13,53	0,3,10	154	149	1	1.0	0.772,1.0,1.0	1.0,0.807,0.837	0.043
ENSMUSG00000043411	Usp48	4	+	137655158	137655249	137655222	137655249	137652957	137653006	0,2,1	171,133,171	3,6,1	205,142,231	213	149	1	1.0	0.0,0.01,0.004	0.01,0.029,0.003	-0.009
ENSMUSG00000028763	Hspg2	4	+	137540194	137540349	137540212	137540349	137539970	137540106	9,15,22	0,0,0	9,10,69	0,1,0	167	149	1	1.0	1.0,1.0,1.0	1.0,0.899,1.0	0.034
ENSMUSG00000028669	Pithd1	4	-	135986391	135986466	135986391	135986435	135986937	135987264	1,1,1	97,128,125	1,0,0	140,108,142	180	149	1	1.0	0.008,0.006,0.007	0.006,0.0,0.0	0.005
ENSMUSG00000031921	Terf2	8	-	107076609	107076999	107076609	107076996	107079368	107079469	21,14,36	11,20,22	41,33,48	26,13,37	152	149	0.944641970377	1.0	0.652,0.407,0.616	0.607,0.713,0.56	-0.068
ENSMUSG00000012126	Ubxn11	4	+	134109090	134109119	134109093	134109119	134108251	134108355	14,2,2	0,2,0	0,1,0	0,0,0	152	149	1	1.0	1.0,0.495,1.0	NA,1.0,NA	-0.168
ENSMUSG00000002871	Tpra1	6	+	88908183	88908316	88908250	88908316	88907940	88908072	388,326,511	0,0,5	456,350,504	2,0,9	216	149	1	1.0	1.0,1.0,0.986	0.994,1.0,0.975	0.006
ENSMUSG00000002871	Tpra1	6	+	88910150	88910401	88910340	88910401	88909680	88909760	421,499,492	1,0,0	597,412,726	0,1,2	339	149	1	1.0	0.995,1.0,1.0	1.0,0.995,0.994	0.002
ENSMUSG00000086290	Snhg12	4	+	132310450	132311024	132310833	132311024	132310150	132310215	76,83,93	0,0,1	112,77,92	2,0,1	532	149	1	1.0	1.0,1.0,0.963	0.94,1.0,0.963	0.02
ENSMUSG00000010057	Nprl2	9	+	107544150	107544287	107544176	107544287	107543506	107543615	60,65,62	1,0,2	85,51,88	3,0,0	175	149	1	1.0	0.981,1.0,0.963	0.96,1.0,1.0	-0.005
ENSMUSG00000028906	Epb41	4	-	131967787	131967975	131967787	131967972	131974683	131974856	126,118,151	10,7,14	130,129,228	4,12,30	152	149	1	1.0	0.925,0.943,0.914	0.97,0.913,0.882	0.006
ENSMUSG00000028581	Laptm5	4	+	130926740	130926847	130926770	130926847	130926104	130926198	1,0,2	6166,5085,6585	1,4,2	6315,5501,9128	179	149	1	1.0	0.0,0.0,0.0	0.0,0.001,0.0	-0.0
ENSMUSG00000028581	Laptm5	4	+	130926751	130926847	130926770	130926847	130926104	130926198	1,0,2	6166,5085,6585	0,3,3	6315,5501,9128	168	149	1	1.0	0.0,0.0,0.0	0.0,0.0,0.0	0.0
ENSMUSG00000003153	Slc2a3	6	-	122737057	122739993	122737057	122737298	122740387	122740480	26,32,19	0,0,0	29,34,58	0,0,1	2844	149	1	1.0	1.0,1.0,1.0	1.0,1.0,0.752	0.083
ENSMUSG00000022999	Lmbr1l	15	-	98908519	98908759	98908519	98908596	98908848	98908921	35,47,50	0,0,1	62,42,64	2,0,1	312	149	1	1.0	1.0,1.0,0.96	0.937,1.0,0.968	0.018
ENSMUSG00000030894	Tpp1	7	-	105750179	105751729	105750179	105750330	105751981	105752053	945,871,923	9,0,11	969,978,1436	2,0,9	1548	149	1	1.0	0.91,1.0,0.89	0.979,1.0,0.939	-0.039
ENSMUSG00000015702	Anxa9	3	-	95306331	95306520	95306331	95306422	95307073	95307176	1,0,0	15,17,7	0,0,0	21,10,19	247	149	1	1.0	0.039,0.0,0.0	0.0,0.0,0.0	0.013
ENSMUSG00000030532	Hddc3	7	+	80343678	80343956	80343715	80343956	80343565	80343594	0,1,0	21,36,39	0,0,0	47,31,46	186	149	1	1.0	0.0,0.022,0.0	0.0,0.0,0.0	0.007
ENSMUSG00000031562	Dctd	8	+	48138178	48138878	48138781	48138878	48137257	48137374	8,3,11	4,2,3	11,13,6	1,2,7	752	149	0.814715588644	1.0	0.284,0.229,0.421	0.685,0.563,0.145	-0.153
ENSMUSG00000064141	Zfp69	4	-	120934332	120934431	120934332	120934428	120935066	120935193	0,0,0	0,0,1	1,0,3	0,1,0	152	149	1	1.0	NA,NA,0.0	1.0,0.0,1.0	-0.667
ENSMUSG00000006392	Med8	4	+	118411657	118411802	118411697	118411802	118410884	118411003	226,239,304	26,21,31	302,243,333	67,32,58	189	149	0.305386310108	1.0	0.873,0.9,0.885	0.78,0.857,0.819	0.067
ENSMUSG00000005981	Trap1	16	-	4040358	4040490	4040358	4040431	4043952	4044098	0,0,0	153,153,184	2,0,1	257,144,222	208	149	1	1.0	0.0,0.0,0.0	0.006,0.0,0.003	-0.003
ENSMUSG00000009640	Dmap1	4	-	117675949	117676517	117675949	117676135	117676608	117676767	69,67,95	1,0,0	91,116,123	0,0,1	531	149	1	1.0	0.951,1.0,1.0	1.0,1.0,0.972	-0.007
ENSMUSG00000051323	Pcdh19	X	-	133625268	133625441	133625268	133625438	133632894	133632953	0,4,0	2,0,0	0,0,0	0,1,1	152	149	1	1.0	0.0,1.0,NA	NA,0.0,0.0	0.5
ENSMUSG00000026466	Tor1aip1	1	-	156018217	156018530	156018217	156018259	156022299	156022380	3,3,6	282,256,330	0,6,7	383,354,449	420	149	1	1.0	0.004,0.004,0.006	0.0,0.006,0.006	0.001
ENSMUSG00000003068	Stk11	10	+	80126032	80126369	80126232	80126369	80125478	80125568	352,330,367	9,10,0	428,319,508	20,0,7	349	149	1	1.0	0.943,0.934,1.0	0.901,1.0,0.969	0.002
ENSMUSG00000003068	Stk11	10	+	80127903	80128100	80127957	80128100	80127044	80127102	430,423,480	8,1,2	603,449,566	14,2,4	203	149	1	1.0	0.975,0.997,0.994	0.969,0.994,0.99	0.004
ENSMUSG00000028688	Toe1	4	-	116805131	116805400	116805131	116805294	116805485	116805745	10,3,6	46,64,47	7,4,16	53,48,32	255	149	1	1.0	0.113,0.027,0.069	0.072,0.046,0.226	-0.045
ENSMUSG00000003810	Mast2	4	-	116306761	116308337	116306761	116308334	116308646	116308840	48,55,69	28,19,11	56,46,71	15,10,16	152	149	0.899727509601	1.0	0.627,0.739,0.86	0.785,0.818,0.813	-0.063
ENSMUSG00000003810	Mast2	4	-	116315822	116316031	116315822	116316006	116316462	116316548	90,87,89	0,0,1	73,98,120	0,0,0	174	149	1	1.0	1.0,1.0,0.987	1.0,1.0,1.0	-0.004
ENSMUSG00000003810	Mast2	4	-	116391602	116391634	116391602	116391631	116430405	116430548	60,31,83	0,2,0	27,55,70	0,6,2	152	149	1	1.0	1.0,0.938,1.0	1.0,0.9,0.972	0.022
ENSMUSG00000032193	Ldlr	9	+	21738854	21739557	21739385	21739557	21737873	21737993	159,138,160	0,2,2	116,166,198	0,2,1	680	149	1	1.0	1.0,0.938,0.946	1.0,0.948,0.977	-0.014
ENSMUSG00000034610	Tut4	4	+	108549225	108549413	108549240	108549413	108548054	108548170	14,7,12	22,39,42	30,9,19	35,37,41	164	149	0.627170895028	1.0	0.366,0.14,0.206	0.438,0.181,0.296	-0.068
ENSMUSG00000071647	Eml3	19	+	8931043	8931304	8931046	8931304	8930798	8930970	59,45,59	35,26,34	61,47,78	37,49,45	152	149	1	1.0	0.623,0.629,0.63	0.618,0.485,0.63	0.05
ENSMUSG00000069565	Dazap1	10	+	80277571	80277682	80277574	80277682	80274803	80274869	32,35,47	224,248,220	45,44,49	269,230,306	152	149	1	1.0	0.123,0.122,0.173	0.141,0.158,0.136	-0.006
ENSMUSG00000028601	Echdc2	4	+	108172738	108172972	108172879	108172972	108172088	108172175	0,0,0	0,0,10	0,2,0	0,6,5	290	149	1	1.0	NA,NA,0.0	NA,0.146,0.0	-0.073
ENSMUSG00000028601	Echdc2	4	+	108172750	108172972	108172879	108172972	108172088	108172175	0,0,0	0,0,10	0,2,0	0,6,5	278	149	1	1.0	NA,NA,0.0	NA,0.152,0.0	-0.076
ENSMUSG00000023051	Tarbp2	15	+	102521120	102521213	102521137	102521213	102519121	102519291	17,30,28	0,1,6	20,18,24	3,0,6	166	149	1	1.0	1.0,0.964,0.807	0.857,1.0,0.782	0.044
ENSMUSG00000023051	Tarbp2	15	+	102521120	102521213	102521137	102521213	102520474	102520577	48,81,69	6,0,4	83,72,94	3,4,5	166	149	1	1.0	0.878,1.0,0.939	0.961,0.942,0.944	-0.01
ENSMUSG00000020211	Sf3a2	10	+	80803800	80803888	80803819	80803888	80803582	80803723	4,7,6	169,172,177	12,6,14	236,185,240	168	149	1	1.0	0.021,0.035,0.029	0.043,0.028,0.049	-0.012
ENSMUSG00000002845	Tmem39a	16	+	38585175	38585518	38585379	38585518	38581969	38582124	77,73,72	3,1,0	66,101,105	0,0,4	353	149	1	1.0	0.915,0.969,1.0	1.0,1.0,0.917	-0.011
ENSMUSG00000020893	Per1	11	+	69101674	69101876	69101734	69101876	69101450	69101572	72,31,52	0,0,0	71,81,88	0,1,3	209	149	1	1.0	1.0,1.0,1.0	1.0,0.983,0.954	0.021
ENSMUSG00000040950	Mgl2	11	+	70135048	70135162	70135051	70135162	70134118	70134263	1,3,0	3,1,1	1,3,1	0,3,6	152	149	0.795582023085	1.0	0.246,0.746,0.0	1.0,0.495,0.14	-0.214
ENSMUSG00000040675	Mthfd1l	10	+	4155541	4156111	4155649	4156111	4148008	4148126	19,30,21	4,8,4	20,44,23	13,7,12	257	149	0.40067829685	1.0	0.734,0.685,0.753	0.471,0.785,0.526	0.13
ENSMUSG00000023150	Ivns1abp	1	+	151355166	151356236	151356128	151356236	151354633	151354759	360,311,417	117,106,132	379,393,513	133,120,207	1111	149	1	1.0	0.292,0.282,0.298	0.277,0.305,0.249	0.014
ENSMUSG00000028556	Dock7	4	-	98946628	98946763	98946628	98946754	98955315	98955447	68,63,74	4,0,0	123,51,111	0,0,0	158	149	1	1.0	0.941,1.0,1.0	1.0,1.0,1.0	-0.02
ENSMUSG00000032235	Ice2	9	+	69407116	69407366	69407264	69407366	69400476	69400581	22,8,14	1,0,4	14,21,16	3,3,1	297	149	0.825855361538	1.0	0.917,1.0,0.637	0.701,0.778,0.889	0.062
ENSMUSG00000035203	Epn1	7	+	5083662	5083982	5083729	5083982	5082017	5082121	391,402,382	41,44,44	463,403,600	47,48,46	216	149	1	1.0	0.868,0.863,0.857	0.872,0.853,0.9	-0.012
ENSMUSG00000035203	Epn1	7	+	5095887	5095974	5095890	5095974	5095642	5095753	209,237,186	193,183,177	266,188,299	277,226,272	152	149	1	1.0	0.515,0.559,0.507	0.485,0.449,0.519	0.043
ENSMUSG00000020654	Adcy3	12	+	4208576	4208661	4208579	4208661	4206912	4206978	41,48,54	12,33,24	59,61,75	27,22,27	152	149	1	1.0	0.77,0.588,0.688	0.682,0.731,0.731	-0.033
ENSMUSG00000036817	Sun1	5	+	139226678	139226885	139226705	139226885	139226577	139226604	2,0,1	27,31,58	0,0,6	28,32,72	176	149	1	1.0	0.059,0.0,0.014	0.0,0.0,0.066	0.002
ENSMUSG00000036817	Sun1	5	+	139238827	139238939	139238830	139238939	139237878	139237922	47,46,61	20,9,19	56,46,53	9,13,20	152	149	1	1.0	0.697,0.834,0.759	0.859,0.776,0.722	-0.022
ENSMUSG00000033565	Rbfox2	15	-	77097939	77098084	77097939	77098072	77099239	77099332	0,2,0	8,8,8	0,0,2	0,7,10	161	149	1	1.0	0.0,0.188,0.0	NA,0.0,0.156	-0.015
ENSMUSG00000033565	Rbfox2	15	-	77116920	77117067	77116920	77117064	77132716	77132941	2,10,11	1,0,0	5,3,21	2,0,2	152	149	1	1.0	0.662,1.0,1.0	0.71,1.0,0.911	0.014
ENSMUSG00000057230	Aak1	6	+	86963992	86964225	86963995	86964225	86956258	86956572	2,1,6	3,3,0	0,7,5	1,1,0	152	149	0.0496447491067	1.0	0.395,0.246,1.0	0.0,0.873,1.0	-0.077
ENSMUSG00000054256	Msi1	5	+	115450786	115450974	115450819	115450974	115450214	115450283	0,1,0	0,0,0	0,0,0	0,1,0	182	149	1	1.0	NA,1.0,NA	NA,0.0,NA	1.0
ENSMUSG00000039976	Tbc1d16	11	-	119156642	119156810	119156642	119156807	119157739	119157887	2,6,3	3,7,6	3,11,9	3,14,5	152	149	0.527517514794	1.0	0.395,0.457,0.329	0.495,0.435,0.638	-0.129
ENSMUSG00000031171	Ftsj1	X	-	8245283	8245472	8245283	8245430	8245551	8245649	45,51,79	0,0,0	51,57,63	0,1,0	191	149	1	1.0	1.0,1.0,1.0	1.0,0.978,1.0	0.007
ENSMUSG00000031171	Ftsj1	X	-	8245551	8245655	8245551	8245649	8246335	8246419	10,15,10	16,26,33	10,11,6	40,31,65	155	149	0.0987710814881	1.0	0.375,0.357,0.226	0.194,0.254,0.082	0.143
ENSMUSG00000030123	Plxnd1	6	-	115967748	115967888	115967748	115967786	115967970	115968070	361,359,418	0,1,4	334,315,563	1,0,0	251	149	1	1.0	1.0,0.995,0.984	0.995,1.0,1.0	-0.005
ENSMUSG00000052760	A630001G21Rik	1	-	85723097	85723387	85723097	85723181	85725120	85725289	89,47,63	47,59,40	90,61,106	45,49,53	355	149	0.841226968355	1.0	0.443,0.251,0.398	0.456,0.343,0.456	-0.054
ENSMUSG00000052760	A630001G21Rik	1	-	85726458	85726615	85726458	85726502	85727513	85727698	57,49,70	0,0,0	44,77,62	0,2,0	262	149	1	1.0	1.0,1.0,1.0	1.0,0.956,1.0	0.015
ENSMUSG00000052760	A630001G21Rik	1	-	85726458	85726615	85726458	85726502	85736471	85736581	103,72,134	11,10,20	89,123,124	5,5,12	262	149	0.256476082545	1.0	0.842,0.804,0.792	0.91,0.933,0.855	-0.087
ENSMUSG00000028393	Alad	4	-	62510867	62511612	62510867	62510923	62511701	62511785	60,75,98	2,0,0	83,62,84	0,0,0	838	149	1	1.0	0.842,1.0,1.0	1.0,1.0,1.0	-0.053
ENSMUSG00000037697	Ddhd1	14	-	45610491	45610754	45610491	45610690	45614162	45614269	69,83,87	14,7,13	83,83,94	19,2,14	213	149	1	1.0	0.775,0.892,0.824	0.753,0.967,0.824	-0.018
ENSMUSG00000027247	Arhgap1	2	+	91654045	91654207	91654072	91654207	91651763	91651823	8,3,6	107,99,105	9,9,6	77,116,146	176	149	1	1.0	0.06,0.025,0.046	0.09,0.062,0.034	-0.018
ENSMUSG00000027247	Arhgap1	2	+	91669384	91669729	91669651	91669729	91669185	91669293	164,151,232	1,0,0	168,200,235	0,0,0	416	149	1	1.0	0.983,1.0,1.0	1.0,1.0,1.0	-0.006
ENSMUSG00000041679	Lrrc29	8	-	105315075	105316068	105315075	105316022	105323264	105323366	2,2,9	2,0,4	5,4,5	8,4,6	195	149	0.140017140417	1.0	0.433,1.0,0.632	0.323,0.433,0.389	0.307
ENSMUSG00000028345	Tex10	4	-	48459863	48460102	48459863	48459999	48462768	48462881	89,104,89	0,2,1	81,98,137	0,1,2	252	149	1	1.0	1.0,0.969,0.981	1.0,0.983,0.976	-0.003
ENSMUSG00000028327	Stra6l	4	+	45853145	45853366	45853220	45853366	45848996	45849097	0,0,0	10,1,10	1,3,0	0,7,11	224	149	1	1.0	0.0,0.0,0.0	1.0,0.222,0.0	-0.407
ENSMUSG00000028327	Stra6l	4	+	45859935	45860036	45859970	45860036	45858146	45858222	71,63,94	1,6,12	43,66,143	14,6,9	184	149	1	1.0	0.983,0.895,0.864	0.713,0.899,0.928	0.067
ENSMUSG00000035601	Trmt10b	4	+	45301201	45301344	45301235	45301344	45300433	45300627	0,0,2	45,30,39	0,0,0	34,59,48	183	149	1	1.0	0.0,0.0,0.04	0.0,0.0,0.0	0.013
ENSMUSG00000027291	Vps39	2	-	120325385	120325741	120325385	120325527	120326005	120326149	3,0,3	88,96,84	0,4,6	102,120,108	363	149	1	1.0	0.014,0.0,0.014	0.0,0.013,0.022	-0.002
ENSMUSG00000051517	Arhgef39	4	-	43496141	43496720	43496141	43496717	43496820	43496909	21,30,27	0,2,0	37,45,28	0,0,3	152	149	1	1.0	1.0,0.936,1.0	1.0,1.0,0.901	0.012
ENSMUSG00000051517	Arhgef39	4	-	43497086	43497710	43497086	43497316	43497958	43498029	36,40,30	0,0,1	62,42,47	0,0,0	543	149	1	1.0	1.0,1.0,0.892	1.0,1.0,1.0	-0.036
ENSMUSG00000058818	Pirb	7	-	3716033	3716336	3716033	3716217	3716593	3717426	135,107,133	4,10,2	118,114,149	9,19,16	268	149	0.0684527862935	1.0	0.949,0.856,0.974	0.879,0.769,0.838	0.098
ENSMUSG00000058818	Pirb	7	-	3716033	3716336	3716033	3716217	3717117	3717426	40,30,40	1,0,0	33,43,47	0,0,0	268	149	1	1.0	0.957,1.0,1.0	1.0,1.0,1.0	-0.014
ENSMUSG00000028447	Dctn3	4	-	41714797	41715259	41714797	41715238	41716395	41716454	42,31,36	11,19,11	50,35,43	23,20,24	170	149	0.637330604291	1.0	0.77,0.588,0.741	0.656,0.605,0.611	0.076
ENSMUSG00000078671	Chd2	7	-	73475343	73475579	73475343	73475493	73478658	73478730	2,2,1	23,25,27	2,0,2	18,16,35	235	149	1	1.0	0.052,0.048,0.023	0.066,0.0,0.035	0.007
ENSMUSG00000023991	Foxp4	17	-	47875519	47875724	47875519	47875688	47875839	47875923	2,14,4	22,21,34	5,0,9	33,13,30	185	149	1	1.0	0.068,0.349,0.087	0.109,0.0,0.195	0.067
ENSMUSG00000023991	Foxp4	17	-	47878283	47878497	47878283	47878494	47878606	47878754	16,24,19	8,21,7	28,28,35	2,8,16	152	149	0.140328329803	1.0	0.662,0.528,0.727	0.932,0.774,0.682	-0.157
ENSMUSG00000036553	Sh3tc1	5	-	35699710	35699907	35699710	35699795	35700256	35700407	229,238,211	0,1,4	303,202,285	4,3,1	261	149	1	1.0	1.0,0.993,0.968	0.977,0.975,0.994	0.005
ENSMUSG00000025899	Alkbh8	9	+	3349357	3349490	3349419	3349490	3347803	3347908	0,0,1	14,16,19	0,1,0	9,13,27	211	149	1	1.0	0.0,0.0,0.036	0.0,0.052,0.0	-0.005
ENSMUSG00000040044	Orc3	4	-	34577952	34578032	34577952	34578029	34579742	34579876	37,53,50	41,27,27	87,60,62	25,37,40	152	149	0.687743770888	1.0	0.469,0.658,0.645	0.773,0.614,0.603	-0.073
ENSMUSG00000039205	Ciz1	2	+	32370031	32370125	32370046	32370125	32367302	32367532	89,74,100	13,15,13	82,75,140	21,48,25	164	149	0.169817767856	1.0	0.861,0.818,0.875	0.78,0.587,0.836	0.117
ENSMUSG00000004393	Ddx56	11	-	6266810	6266971	6266810	6266917	6267417	6267579	153,148,130	9,8,0	155,143,229	0,0,0	203	149	1	1.0	0.926,0.931,1.0	1.0,1.0,1.0	-0.048
ENSMUSG00000024006	Stk38	17	-	29000008	29000144	29000008	29000141	29007710	29007995	43,46,35	173,115,167	36,37,47	141,149,149	152	149	1	1.0	0.196,0.282,0.17	0.2,0.196,0.236	0.005
ENSMUSG00000042032	Mat2b	11	-	40685226	40685341	40685226	40685313	40687600	40687795	234,227,245	14,6,14	257,206,279	11,14,9	177	149	1	1.0	0.934,0.97,0.936	0.952,0.925,0.963	0.0
ENSMUSG00000066026	Dhrs3	4	+	144919229	144919504	144919384	144919504	144918650	144918794	363,278,278	1011,983,1022	360,289,329	1213,894,1359	304	149	1	1.0	0.15,0.122,0.118	0.127,0.137,0.106	0.007
ENSMUSG00000034278	Dnajc17	2	-	119180486	119180680	119180486	119180564	119180925	119180969	4,1,5	39,34,28	8,5,5	73,39,76	265	149	1	1.0	0.055,0.016,0.091	0.058,0.067,0.036	0.0
ENSMUSG00000049488	Tmem67	4	-	12075454	12075529	12075454	12075525	12075622	12075692	12,6,13	0,0,4	17,11,15	0,0,0	153	149	1	1.0	1.0,1.0,0.76	1.0,1.0,1.0	-0.08
ENSMUSG00000068040	Tm9sf4	2	+	153198349	153198433	153198353	153198433	153195489	153195565	242,196,284	0,2,1	228,189,321	0,0,2	153	149	1	1.0	1.0,0.99,0.996	1.0,1.0,0.994	-0.003
ENSMUSG00000042675	Ypel3	7	+	126777770	126777953	126777869	126777953	126776998	126777103	2358,2144,2277	11,0,0	2708,1672,2965	2,2,0	248	149	1	1.0	0.992,1.0,1.0	0.999,0.998,1.0	-0.002
ENSMUSG00000024830	Rps6kb2	19	-	4158065	4158363	4158065	4158128	4158609	4158919	13,10,12	60,56,68	12,7,16	83,63,72	384	149	1	1.0	0.078,0.065,0.064	0.053,0.041,0.079	0.011
ENSMUSG00000024830	Rps6kb2	19	-	4162602	4162723	4162602	4162718	4162821	4162862	55,52,44	1,0,0	46,54,71	0,0,11	154	149	1	1.0	0.982,1.0,1.0	1.0,1.0,0.862	0.04
ENSMUSG00000024830	Rps6kb2	19	-	4162602	4162723	4162602	4162718	4163167	4163300	6,0,0	0,0,1	2,0,3	0,0,0	154	149	1	1.0	1.0,NA,0.0	1.0,NA,1.0	-0.5
ENSMUSG00000026275	Ppp1r7	1	+	93351325	93351636	93351505	93351636	93350948	93351014	4,5,6	94,101,111	5,1,6	146,107,192	329	149	1	1.0	0.019,0.022,0.024	0.015,0.004,0.014	0.011
ENSMUSG00000042198	Chchd7	4	+	3939378	3939526	3939423	3939526	3938913	3939131	99,89,122	30,23,27	150,95,119	51,27,40	194	149	1	1.0	0.717,0.748,0.776	0.693,0.73,0.696	0.041
ENSMUSG00000015536	Mocs2	13	+	114826157	114826281	114826204	114826281	114825210	114825361	401,435,470	0,0,2	481,376,619	2,0,0	196	149	1	1.0	1.0,1.0,0.994	0.995,1.0,1.0	-0.0
ENSMUSG00000027655	Dhx35	2	+	158806397	158806490	158806402	158806490	158801374	158801508	20,9,20	1,0,0	27,17,33	0,0,0	154	149	1	1.0	0.951,1.0,1.0	1.0,1.0,1.0	-0.016
ENSMUSG00000027655	Dhx35	2	+	158815409	158815534	158815429	158815534	158806922	158807000	0,2,2	17,16,14	0,0,0	15,6,24	169	149	1	1.0	0.0,0.099,0.112	0.0,0.0,0.0	0.07
ENSMUSG00000021701	Plk2	13	+	110398372	110398808	110398678	110398808	110397973	110398121	611,523,602	0,0,1	712,633,825	0,0,3	455	149	1	1.0	1.0,1.0,0.995	1.0,1.0,0.989	0.002
ENSMUSG00000025916	Ppp1r42	1	-	9976586	9976746	9976586	9976699	9978815	9978947	0,0,1	0,0,0	0,0,0	0,0,1	196	149	1	1.0	NA,NA,1.0	NA,NA,0.0	1.0
ENSMUSG00000028034	Fubp1	3	+	152217831	152217884	152217834	152217884	152217408	152217448	39,38,60	48,71,63	66,55,79	50,51,88	152	149	0.426258925797	1.0	0.443,0.344,0.483	0.564,0.514,0.468	-0.092
ENSMUSG00000028034	Fubp1	3	+	152232254	152232771	152232394	152232771	152231876	152232022	5,6,8	74,106,99	11,3,10	98,92,139	289	149	1	1.0	0.034,0.028,0.04	0.055,0.017,0.036	-0.002
ENSMUSG00000028034	Fubp1	3	+	152232394	152234570	152234523	152234570	152231876	152232022	227,281,283	0,2,13	245,276,382	0,14,5	2278	149	1	1.0	1.0,0.902,0.587	1.0,0.563,0.833	0.031
ENSMUSG00000028034	Fubp1	3	+	152232394	152236826	152236606	152236826	152231876	152232022	352,375,405	0,0,0	386,413,560	0,2,0	4361	149	1	1.0	1.0,1.0,1.0	1.0,0.876,1.0	0.041
ENSMUSG00000023015	Racgap1	15	-	99634241	99634350	99634241	99634295	99636131	99636201	0,1,0	90,128,92	0,0,0	96,146,124	204	149	1	1.0	0.0,0.006,0.0	0.0,0.0,0.0	0.002
ENSMUSG00000023015	Racgap1	15	-	99639613	99639819	99639613	99639805	99642882	99642967	199,199,185	1,1,2	231,224,224	1,0,4	163	149	1	1.0	0.995,0.995,0.988	0.995,1.0,0.981	0.001
ENSMUSG00000023015	Racgap1	15	-	99642882	99642971	99642882	99642967	99643392	99643523	17,4,14	0,0,0	26,16,20	0,0,2	153	149	1	1.0	1.0,1.0,1.0	1.0,1.0,0.907	0.031
ENSMUSG00000036825	Ssx2ip	3	+	146432972	146433146	146432975	146433146	146432480	146432617	18,11,18	4,4,8	23,14,27	7,12,4	152	149	1	1.0	0.815,0.729,0.688	0.763,0.534,0.869	0.022
ENSMUSG00000037355	Uvssa	5	+	33410858	33411042	33410962	33411042	33409426	33409549	7,11,14	1,0,0	0,15,16	1,0,1	253	149	1	1.0	0.805,1.0,1.0	0.0,1.0,0.904	0.3
ENSMUSG00000004591	Pkn2	3	-	142810360	142810487	142810360	142810434	142810690	142810865	54,25,51	1,2,1	43,38,62	1,2,0	202	149	1	1.0	0.976,0.902,0.974	0.969,0.933,1.0	-0.017
ENSMUSG00000040253	Gbp7	3	+	142534498	142534712	142534516	142534712	142530341	142530439	0,0,2	0,4,10	0,0,0	8,4,5	167	149	1	1.0	NA,0.0,0.151	0.0,0.0,0.0	0.075
ENSMUSG00000028152	Tspan5	3	+	138896788	138896914	138896852	138896914	138894347	138894518	82,81,127	12,9,18	82,128,126	21,19,24	213	149	0.854509807626	1.0	0.827,0.863,0.832	0.732,0.825,0.786	0.06
ENSMUSG00000028741	Mrto4	4	-	139349613	139349847	139349613	139349717	139350435	139350494	19,9,25	80,92,95	31,30,35	124,74,115	279	149	1	1.0	0.113,0.05,0.123	0.118,0.178,0.14	-0.05
ENSMUSG00000037894	H2afz	3	+	137865519	137865633	137865557	137865633	137865132	137865210	3688,3727,3769	0,0,0	5061,4092,4758	8,2,0	187	149	1	1.0	1.0,1.0,1.0	0.998,0.999,1.0	0.001
ENSMUSG00000037894	H2afz	3	+	137866010	137866140	137866079	137866140	137865519	137865633	3675,3896,3991	10,11,4	5056,4243,4946	24,6,15	218	149	1	1.0	0.996,0.996,0.999	0.993,0.998,0.996	0.001
ENSMUSG00000026708	Cenpl	1	+	161078228	161078480	161078328	161078480	161074756	161074930	23,39,22	8,7,7	29,28,39	5,7,16	249	149	1	1.0	0.632,0.769,0.653	0.776,0.705,0.593	-0.007
ENSMUSG00000032815	Fanca	8	-	123269289	123269462	123269289	123269362	123269859	123269965	30,18,24	9,10,6	40,17,39	15,18,15	249	149	0.555032512826	1.0	0.666,0.519,0.705	0.615,0.361,0.609	0.102
ENSMUSG00000032815	Fanca	8	-	123313020	123313373	123313020	123313116	123316362	123316456	21,11,12	0,1,0	14,7,12	0,0,0	406	149	1	1.0	1.0,0.801,1.0	1.0,1.0,1.0	-0.066
ENSMUSG00000001911	Nfix	8	-	84726468	84726605	84726468	84726602	84727123	84727244	13,7,12	0,3,1	9,9,19	5,0,5	152	149	0.158515333471	1.0	1.0,0.696,0.922	0.638,1.0,0.788	0.064
ENSMUSG00000027365	Trpm7	2	-	126799168	126799363	126799168	126799234	126801122	126801148	91,72,116	0,0,0	128,104,132	5,0,0	278	149	1	1.0	1.0,1.0,1.0	0.932,1.0,1.0	0.023
ENSMUSG00000027365	Trpm7	2	-	126805016	126805087	126805016	126805084	126807288	126807379	78,80,100	16,12,33	98,63,109	41,12,42	152	149	0.659373423453	1.0	0.827,0.867,0.748	0.701,0.837,0.718	0.062
ENSMUSG00000037475	Thoc2	X	-	41802946	41802992	41802946	41802986	41803455	41803532	2,1,1	0,0,1	4,4,5	1,6,4	155	149	0.000196060654164	0.0772696822577	1.0,1.0,0.49	0.794,0.391,0.546	0.253
ENSMUSG00000037475	Thoc2	X	-	41812458	41812575	41812458	41812494	41813949	41814008	11,8,20	51,43,37	8,18,20	56,38,47	230	149	1	1.0	0.123,0.108,0.259	0.085,0.235,0.216	-0.015
ENSMUSG00000020231	Dip2a	10	-	76279705	76279816	76279705	76279786	76279856	76279966	2,2,0	43,23,34	0,0,0	27,27,50	179	149	1	1.0	0.037,0.067,0.0	0.0,0.0,0.0	0.035
ENSMUSG00000020231	Dip2a	10	-	76286361	76286488	76286361	76286442	76287312	76287449	0,1,1	26,32,48	0,0,1	35,27,44	195	149	1	1.0	0.0,0.023,0.016	0.0,0.0,0.017	0.007
ENSMUSG00000002797	Ggct	6	-	54986832	54986968	54986832	54986960	54989499	54989557	3,6,7	0,0,0	1,4,8	1,0,0	157	149	1	1.0	1.0,1.0,1.0	0.487,1.0,1.0	0.171
ENSMUSG00000020828	Pld2	11	+	70555298	70555381	70555331	70555381	70555050	70555164	7,4,9	101,77,97	1,4,4	100,94,101	182	149	1	1.0	0.054,0.041,0.071	0.008,0.034,0.031	0.031
ENSMUSG00000022221	Ripk3	14	-	55788237	55788462	55788237	55788364	55788616	55788857	13,15,10	3,1,0	19,21,17	0,0,0	247	149	1	1.0	0.723,0.9,1.0	1.0,1.0,1.0	-0.126
ENSMUSG00000053754	Chd8	14	-	52212562	52212743	52212562	52212719	52212823	52213023	20,29,25	51,38,43	33,24,40	39,37,65	173	149	0.974278600288	1.0	0.252,0.397,0.334	0.422,0.358,0.346	-0.048
ENSMUSG00000019878	Hsf2	10	+	57504549	57504730	57504581	57504730	57502622	57502710	0,0,2	53,42,64	0,0,2	42,64,85	181	149	1	1.0	0.0,0.0,0.025	0.0,0.0,0.019	0.002
ENSMUSG00000062906	Hdac10	15	-	89124174	89124428	89124174	89124253	89124531	89124588	17,14,8	4,11,17	17,12,29	14,11,23	324	149	1	1.0	0.662,0.369,0.178	0.358,0.334,0.367	0.05
ENSMUSG00000062906	Hdac10	15	-	89124174	89124428	89124174	89124253	89124712	89124804	15,14,8	0,1,0	17,11,31	0,1,0	324	149	1	1.0	1.0,0.866,1.0	1.0,0.835,1.0	0.01
ENSMUSG00000062906	Hdac10	15	-	89124174	89124588	89124174	89124253	89124712	89124804	53,39,45	0,1,0	61,46,82	0,1,0	484	149	1	1.0	1.0,0.923,1.0	1.0,0.934,1.0	-0.004
ENSMUSG00000062906	Hdac10	15	-	89124174	89124588	89124174	89124428	89124712	89124804	38,25,37	0,0,0	44,35,53	0,0,2	309	149	1	1.0	1.0,1.0,1.0	1.0,1.0,0.927	0.024
ENSMUSG00000020329	Polrmt	10	-	79738030	79738804	79738030	79738210	79739142	79739931	57,53,59	1,0,0	59,40,63	0,3,1	743	149	1	1.0	0.92,1.0,1.0	1.0,0.728,0.927	0.088
ENSMUSG00000059713	Rcan3	4	-	135412307	135416598	135412307	135412490	135418379	135418551	1075,1184,1180	2,7,7	1307,979,1620	4,5,6	4257	149	1	1.0	0.95,0.855,0.855	0.92,0.873,0.904	-0.012
ENSMUSG00000036775	Decr2	17	-	26083844	26084135	26083844	26083938	26087323	26087459	68,51,64	0,4,0	51,61,104	0,0,0	346	149	1	1.0	1.0,0.846,1.0	1.0,1.0,1.0	-0.051
ENSMUSG00000025173	Wdr45b	11	-	121335383	121335574	121335383	121335500	121336975	121337070	232,241,278	0,0,2	237,237,346	1,0,0	223	149	1	1.0	1.0,1.0,0.989	0.994,1.0,1.0	-0.002
ENSMUSG00000037926	Ssh2	11	+	77416414	77416483	77416417	77416483	77408125	77408247	23,11,17	2,0,0	9,13,26	0,0,0	152	149	1	1.0	0.919,1.0,1.0	1.0,1.0,1.0	-0.027
ENSMUSG00000030357	Fkbp4	6	-	128433525	128433793	128433525	128433609	128434304	128434461	225,211,241	4,2,0	212,224,300	1,1,0	333	149	1	1.0	0.962,0.979,1.0	0.99,0.99,1.0	-0.013
ENSMUSG00000019578	Ubxn6	17	-	56069690	56070985	56069690	56069775	56072400	56072529	296,342,364	0,0,0	397,324,431	1,0,0	1359	149	1	1.0	1.0,1.0,1.0	0.978,1.0,1.0	0.007
ENSMUSG00000074358	Ccdc61	7	-	18892038	18892199	18892038	18892099	18892273	18892352	1,3,1	54,29,38	5,9,3	34,34,51	249	149	1	1.0	0.011,0.058,0.016	0.081,0.137,0.034	-0.056
ENSMUSG00000074358	Ccdc61	7	-	18899557	18899713	18899557	18899682	18900918	18901076	37,51,38	6,0,0	60,52,65	9,4,0	180	149	1	1.0	0.836,1.0,1.0	0.847,0.915,1.0	0.025
ENSMUSG00000074358	Ccdc61	7	-	18899557	18899713	18899557	18899682	18903469	18903552	7,8,8	0,0,0	10,5,3	0,0,1	180	149	1	1.0	1.0,1.0,1.0	1.0,1.0,0.713	0.096
ENSMUSG00000031565	Fgfr1	8	+	25555468	25555774	25555507	25555774	25532249	25532428	0,1,0	8,10,12	0,0,0	12,31,21	188	149	1	1.0	0.0,0.073,0.0	0.0,0.0,0.0	0.024
ENSMUSG00000035086	Becn1	11	-	101294000	101294228	101294000	101294147	101294969	101295164	11,16,26	244,316,320	15,21,33	377,304,484	230	149	1	1.0	0.028,0.032,0.05	0.025,0.043,0.042	-0.0
ENSMUSG00000035086	Becn1	11	-	101294000	101294228	101294000	101294147	101295034	101295164	10,15,24	0,12,4	15,22,33	1,2,2	230	149	0.148989488608	1.0	1.0,0.447,0.795	0.907,0.877,0.914	-0.152
ENSMUSG00000035086	Becn1	11	-	101294000	101295164	101294000	101294147	101295294	101295431	611,559,680	0,0,1	720,614,1004	0,0,0	1166	149	1	1.0	1.0,1.0,0.989	1.0,1.0,1.0	-0.004
ENSMUSG00000035215	Lsm7	10	-	80853757	80853829	80853757	80853825	80854617	80854708	172,246,262	0,0,0	297,312,349	1,0,0	153	149	1	1.0	1.0,1.0,1.0	0.997,1.0,1.0	0.001
ENSMUSG00000031660	Brd7	8	-	88334104	88334219	88334104	88334216	88337080	88337137	4,16,10	146,144,164	26,23,23	193,190,222	152	149	1	1.0	0.026,0.098,0.056	0.117,0.106,0.092	-0.045
ENSMUSG00000061136	Prpf40a	2	-	53188447	53188540	53188447	53188527	53189968	53190100	0,0,2	0,1,0	0,4,2	0,0,2	162	149	1	1.0	NA,0.0,1.0	NA,1.0,0.479	-0.24
ENSMUSG00000037816	Fbxw17	13	+	50432170	50432346	50432175	50432346	50431539	50431750	53,38,27	6,2,11	69,60,76	6,7,12	154	149	1	1.0	0.895,0.948,0.704	0.918,0.892,0.86	-0.041
ENSMUSG00000032067	Pts	9	-	50524722	50524964	50524722	50524779	50525261	50525284	32,13,19	81,98,76	23,29,15	114,63,98	334	149	1	1.0	0.15,0.056,0.1	0.083,0.17,0.064	-0.004
ENSMUSG00000032067	Pts	9	-	50526869	50527016	50526869	50526949	50528145	50528646	8,4,5	6,3,7	2,6,3	5,2,6	216	149	0.834705482793	1.0	0.479,0.479,0.33	0.216,0.674,0.256	0.047
ENSMUSG00000006301	Tmbim1	1	-	74289870	74290068	74289870	74289924	74290751	74290847	3,6,3	377,387,387	9,0,5	422,345,528	293	149	1	1.0	0.004,0.008,0.004	0.011,0.0,0.005	0.0
ENSMUSG00000024073	Birc6	17	+	74594321	74594453	74594363	74594453	74593088	74593249	15,15,20	22,21,25	7,14,10	5,14,28	191	149	1	1.0	0.347,0.358,0.384	0.522,0.438,0.218	-0.03
ENSMUSG00000024073	Birc6	17	+	74613376	74613596	74613394	74613596	74611998	74612345	47,27,49	8,0,8	24,40,55	2,2,10	167	149	1	1.0	0.84,1.0,0.845	0.915,0.947,0.831	-0.003
ENSMUSG00000032913	Lrig2	3	-	104461400	104461688	104461400	104461511	104462658	104462845	51,36,52	0,0,0	56,55,90	0,0,1	326	149	1	1.0	1.0,1.0,1.0	1.0,1.0,0.976	0.008
ENSMUSG00000032913	Lrig2	3	-	104462658	104462808	104462658	104462787	104463858	104464308	0,11,12	2,5,2	17,19,25	8,1,2	170	149	0.281524354225	1.0	0.0,0.658,0.84	0.651,0.943,0.916	-0.337
ENSMUSG00000032913	Lrig2	3	-	104462658	104462845	104462658	104462787	104463858	104464308	6,1,3	2,5,2	10,3,10	8,1,2	207	149	0.35836151649	1.0	0.683,0.126,0.519	0.474,0.683,0.783	-0.204
ENSMUSG00000032913	Lrig2	3	-	104462658	104462845	104462658	104462808	104463858	104464308	6,1,0	0,11,9	6,0,3	13,16,18	186	149	1	1.0	1.0,0.068,0.0	0.27,0.0,0.118	0.227
ENSMUSG00000078762	Haus5	7	-	30656948	30657078	30656948	30657017	30657161	30657273	66,55,76	1,0,0	97,66,58	0,0,1	210	149	1	1.0	0.979,1.0,1.0	1.0,1.0,0.976	0.001
ENSMUSG00000028273	Pdlim5	3	-	142277816	142278001	142277816	142277998	142303942	142303979	70,64,125	3,0,3	89,80,167	2,0,11	152	149	1	1.0	0.958,1.0,0.976	0.978,1.0,0.937	0.006
ENSMUSG00000028273	Pdlim5	3	-	142312122	142312541	142312122	142312214	142314405	142314448	256,283,320	4,0,0	285,271,516	0,7,6	476	149	1	1.0	0.952,1.0,1.0	1.0,0.924,0.964	0.021
ENSMUSG00000040351	Ankib1	5	-	3694778	3694893	3694778	3694875	3700355	3700407	32,13,49	10,2,1	48,34,72	10,3,9	167	149	1	1.0	0.741,0.853,0.978	0.811,0.91,0.877	-0.009
ENSMUSG00000059890	Ube4a	9	-	44952941	44953172	44952941	44953115	44959978	44960139	93,72,112	16,8,9	45,78,96	10,13,15	206	149	0.934272554312	1.0	0.808,0.867,0.9	0.765,0.813,0.822	0.058
ENSMUSG00000059890	Ube4a	9	-	44959978	44960139	44959978	44960127	44963336	44963432	89,46,52	2,0,2	49,59,67	1,0,2	161	149	1	1.0	0.976,1.0,0.96	0.978,1.0,0.969	-0.004
ENSMUSG00000030409	Dmpk	7	+	19092417	19092632	19092542	19092632	19091938	19092036	24,56,17	5,0,0	40,28,36	0,0,2	274	149	1	1.0	0.723,1.0,1.0	1.0,1.0,0.907	-0.061
ENSMUSG00000030409	Dmpk	7	+	19092417	19092632	19092546	19092632	19091938	19092036	24,64,18	5,2,2	42,32,39	12,3,3	278	149	0.551712388746	1.0	0.72,0.945,0.828	0.652,0.851,0.874	0.039
ENSMUSG00000030409	Dmpk	7	+	19092542	19092632	19092546	19092632	19091938	19092036	5,8,1	5,2,2	2,4,5	12,3,3	153	149	0.369687519516	1.0	0.493,0.796,0.327	0.14,0.565,0.619	0.097
ENSMUSG00000030409	Dmpk	7	+	19092417	19092632	19092546	19092632	19091938	19092254	31,87,25	43,30,30	60,53,71	53,38,66	278	149	1	1.0	0.279,0.609,0.309	0.378,0.428,0.366	0.008
ENSMUSG00000030409	Dmpk	7	+	19092417	19092632	19092542	19092632	19092207	19092254	31,79,24	53,47,66	58,49,68	84,67,90	274	149	1	1.0	0.241,0.478,0.165	0.273,0.285,0.291	0.012
ENSMUSG00000030409	Dmpk	7	+	19092542	19092632	19092546	19092632	19092207	19092254	53,55,67	43,30,30	86,71,93	53,38,66	153	149	1	1.0	0.546,0.641,0.685	0.612,0.645,0.578	0.012
ENSMUSG00000007050	Lsm2	17	+	34984979	34985139	34985108	34985139	34982619	34982687	3,5,2	121,133,170	5,1,7	166,163,208	278	149	1	1.0	0.013,0.02,0.006	0.016,0.003,0.018	0.001
ENSMUSG00000033916	Chmp2a	7	-	13032434	13032821	13032434	13032565	13033828	13034042	827,811,934	5,10,7	1237,1032,1242	7,5,20	405	149	1	1.0	0.984,0.968,0.98	0.985,0.987,0.958	0.001
ENSMUSG00000027865	Gdap2	3	+	100201973	100202117	100202010	100202117	100196542	100196597	57,30,56	2,3,2	67,42,59	6,3,6	186	149	1	1.0	0.958,0.889,0.957	0.899,0.918,0.887	0.033
ENSMUSG00000030598	Fbxo17	7	+	28737338	28738144	28737664	28738144	28736067	28736203	1,0,2	2,3,8	6,7,3	9,5,10	475	149	0.0393762961162	1.0	0.136,0.0,0.073	0.173,0.305,0.086	-0.118
ENSMUSG00000063273	Naa15	3	+	51448298	51448436	51448340	51448436	51446646	51446766	0,1,0	53,53,75	0,0,1	48,66,97	191	149	1	1.0	0.0,0.015,0.0	0.0,0.0,0.008	0.002
ENSMUSG00000035969	Rusc2	4	+	43426227	43427088	43426447	43427088	43425296	43426128	335,247,294	0,2,1	398,280,415	0,3,3	369	149	1	1.0	1.0,0.98,0.992	1.0,0.974,0.982	0.005
ENSMUSG00000038374	Rbm8a	3	+	96630476	96630554	96630479	96630554	96630301	96630361	171,161,245	238,261,208	297,234,258	368,277,370	152	149	1	1.0	0.413,0.377,0.536	0.442,0.453,0.406	0.008
ENSMUSG00000025484	Bet1l	7	-	140854764	140854937	140854764	140854821	140855073	140855165	6,7,12	89,90,85	13,4,10	129,140,146	265	149	1	1.0	0.037,0.042,0.074	0.054,0.016,0.037	0.015
ENSMUSG00000054312	Mrps21	3	-	95870493	95870642	95870493	95870615	95871452	95871519	14,18,19	191,237,241	12,12,19	286,215,333	176	149	1	1.0	0.058,0.06,0.063	0.034,0.045,0.046	0.019
ENSMUSG00000066037	Hnrnpr	4	+	136314086	136314255	136314089	136314255	136310967	136311089	22,11,15	14,8,28	14,18,22	12,27,14	152	149	1	1.0	0.606,0.574,0.344	0.534,0.395,0.606	-0.004
ENSMUSG00000028106	Rprd2	3	-	95786319	95786451	95786319	95786397	95787283	95787384	0,1,0	27,30,23	0,0,3	20,32,31	203	149	1	1.0	0.0,0.024,0.0	0.0,0.0,0.066	-0.014
ENSMUSG00000028107	Tars2	3	-	95742073	95742223	95742073	95742146	95742315	95742417	2,0,1	79,68,67	5,3,2	125,69,103	226	149	1	1.0	0.016,0.0,0.01	0.026,0.028,0.013	-0.014
ENSMUSG00000028107	Tars2	3	-	95748486	95748633	95748486	95748554	95750338	95750417	51,60,80	0,0,0	51,59,92	0,0,2	228	149	1	1.0	1.0,1.0,1.0	1.0,1.0,0.968	0.011
ENSMUSG00000028107	Tars2	3	-	95750837	95751027	95750837	95750984	95751505	95751630	2,3,3	31,30,27	0,1,2	42,32,51	192	149	1	1.0	0.048,0.072,0.079	0.0,0.024,0.03	0.048
ENSMUSG00000041718	Alg13	X	+	144319898	144320061	144320002	144320061	144318022	144318121	54,52,36	7,1,3	73,55,97	5,1,4	253	149	1	1.0	0.82,0.968,0.876	0.896,0.97,0.935	-0.046
ENSMUSG00000028108	Ecm1	3	-	95737012	95737057	95737012	95737054	95737632	95737713	191,189,264	61,72,88	275,208,457	92,77,171	152	149	1	1.0	0.754,0.72,0.746	0.746,0.726,0.724	0.008
ENSMUSG00000028108	Ecm1	3	-	95737012	95737057	95737012	95737054	95737807	95737888	2,4,4	0,2,0	7,1,14	0,0,0	152	149	1	1.0	1.0,0.662,1.0	1.0,1.0,1.0	-0.113
ENSMUSG00000028108	Ecm1	3	-	95737807	95737942	95737807	95737867	95738011	95738113	35,51,60	2,1,11	54,47,92	4,3,15	224	149	1	1.0	0.921,0.971,0.784	0.9,0.912,0.803	0.02
ENSMUSG00000028108	Ecm1	3	-	95737807	95737942	95737807	95737888	95738011	95738116	7,17,11	219,270,399	16,12,23	345,257,602	203	149	1	1.0	0.023,0.044,0.02	0.033,0.033,0.027	-0.002
ENSMUSG00000028108	Ecm1	3	-	95738011	95738116	95738011	95738113	95738238	95738301	208,253,392	77,76,134	385,289,592	111,80,198	152	149	1	1.0	0.726,0.765,0.741	0.773,0.78,0.746	-0.022
ENSMUSG00000005774	Rfx5	3	+	94957781	94961349	94958249	94961349	94957096	94957298	24,18,13	0,1,4	25,37,33	0,0,0	617	149	0.243090758317	1.0	1.0,0.813,0.44	1.0,1.0,1.0	-0.249
ENSMUSG00000060261	Gtf2i	5	-	134243506	134243599	134243506	134243587	134243900	134243956	81,153,128	110,83,109	142,133,171	114,83,99	161	149	0.810461113623	1.0	0.405,0.63,0.521	0.535,0.597,0.615	-0.064
ENSMUSG00000014791	Elmo3	8	+	105306840	105306953	105306853	105306953	105306595	105306765	0,1,0	0,0,1	0,0,0	1,0,1	162	149	1	1.0	NA,1.0,0.0	0.0,NA,0.0	0.5
ENSMUSG00000026307	Scly	1	+	91302768	91302869	91302772	91302869	91300527	91300640	107,85,124	0,2,0	127,113,173	3,0,1	153	149	1	1.0	1.0,0.976,1.0	0.976,1.0,0.994	0.002
ENSMUSG00000034269	Setd5	6	+	113110316	113110525	113110373	113110525	113109884	113109990	7,13,28	25,21,21	18,12,30	14,26,41	206	149	1	1.0	0.168,0.309,0.491	0.482,0.25,0.346	-0.037
ENSMUSG00000000127	Fer	17	+	63981479	63981686	63981482	63981686	63973064	63973157	21,13,28	19,4,11	28,23,31	17,5,28	152	149	1	1.0	0.52,0.761,0.714	0.618,0.818,0.52	0.013
ENSMUSG00000028114	Mettl14	3	-	123368296	123371485	123368296	123369690	123372556	123372673	107,128,97	1,0,3	127,79,166	2,0,0	1944	149	1	1.0	0.891,1.0,0.712	0.83,1.0,1.0	-0.076
ENSMUSG00000039795	Zfand1	3	-	10347164	10347411	10347164	10347204	10348509	10348552	0,1,4	0,0,0	2,3,12	2,0,12	356	149	1	1.0	NA,1.0,1.0	0.295,1.0,0.295	0.47
ENSMUSG00000041264	Uspl1	5	+	149193839	149194440	149193897	149194440	149188344	149188473	20,27,15	7,9,2	27,12,33	3,2,6	207	149	0.443825642341	1.0	0.673,0.683,0.844	0.866,0.812,0.798	-0.092
ENSMUSG00000042404	Dennd4b	3	+	90269233	90269478	90269254	90269478	90269015	90269157	76,79,82	1,0,0	103,127,131	0,1,2	170	149	1	1.0	0.985,1.0,1.0	1.0,0.991,0.983	0.004
ENSMUSG00000042404	Dennd4b	3	+	90276879	90277268	90276885	90277268	90276222	90276390	107,86,110	0,0,0	76,100,161	0,1,0	155	149	1	1.0	1.0,1.0,1.0	1.0,0.99,1.0	0.003
ENSMUSG00000031785	Adgrg1	8	+	95003235	95003673	95003250	95003673	95002438	95002513	0,0,2	18,17,21	0,1,1	10,25,30	164	149	1	1.0	0.0,0.0,0.08	0.0,0.035,0.029	0.005
ENSMUSG00000042520	Ubap2l	3	-	90002278	90002476	90002278	90002473	90003244	90003312	172,195,199	36,48,40	220,141,299	59,46,62	152	149	1	1.0	0.824,0.799,0.83	0.785,0.75,0.825	0.031
ENSMUSG00000027944	Hax1	3	-	89997386	89997574	89997386	89997565	89997737	89998003	360,360,404	24,28,21	549,361,542	26,21,32	158	149	1	1.0	0.934,0.924,0.948	0.952,0.942,0.941	-0.01
ENSMUSG00000042613	Pbxip1	3	+	89443100	89443248	89443121	89443248	89439516	89439601	36,27,33	165,139,171	30,24,37	131,162,219	170	149	1	1.0	0.161,0.145,0.145	0.167,0.115,0.129	0.013
ENSMUSG00000064068	Mtx1	3	-	89210583	89210676	89210583	89210673	89212682	89212762	191,208,204	9,8,4	278,232,305	1,2,0	152	149	1	1.0	0.954,0.962,0.98	0.996,0.991,1.0	-0.03
ENSMUSG00000028048	Gba	3	+	89207783	89207987	89207823	89207987	89207226	89207451	6,3,1	428,437,400	4,4,4	600,391,659	189	149	1	1.0	0.011,0.005,0.002	0.005,0.008,0.005	0.0
ENSMUSG00000068917	Clk2	3	+	89168694	89168923	89168697	89168923	89167034	89167204	97,123,98	20,14,18	101,101,117	12,23,22	152	149	1	1.0	0.826,0.896,0.842	0.892,0.811,0.839	0.007
ENSMUSG00000068917	Clk2	3	+	89169614	89169702	89169617	89169702	89168694	89168923	32,40,56	26,23,19	44,48,54	33,22,33	152	149	1	1.0	0.547,0.63,0.743	0.567,0.681,0.616	0.019
ENSMUSG00000068917	Clk2	3	+	89169614	89170115	89170048	89170115	89168694	89168923	43,75,79	48,44,58	95,80,89	44,46,64	583	149	0.856483321611	1.0	0.186,0.303,0.258	0.356,0.308,0.262	-0.06
ENSMUSG00000059743	Fdps	3	-	89094451	89094577	89094451	89094529	89094859	89094932	1,1,0	193,223,260	2,0,1	493,304,482	197	149	1	1.0	0.004,0.003,0.0	0.003,0.0,0.002	0.001
ENSMUSG00000068922	Msto1	3	-	88910625	88911014	88910625	88910810	88911286	88911439	61,60,60	0,0,0	94,60,111	0,1,0	353	149	1	1.0	1.0,1.0,1.0	1.0,0.962,1.0	0.013
ENSMUSG00000068922	Msto1	3	-	88912857	88912927	88912857	88912923	88913566	88913702	57,51,69	1,0,2	78,47,107	0,1,7	153	149	1	1.0	0.982,1.0,0.971	1.0,0.979,0.937	0.012
ENSMUSG00000028057	Rit1	3	+	88717572	88717658	88717601	88717658	88717325	88717470	42,64,36	332,389,354	48,63,48	411,284,425	178	149	1	1.0	0.096,0.121,0.078	0.089,0.157,0.086	-0.012
ENSMUSG00000028057	Rit1	3	+	88725994	88726471	88726279	88726471	88717601	88717658	399,508,401	0,0,0	491,380,529	2,0,0	434	149	1	1.0	1.0,1.0,1.0	0.988,1.0,1.0	0.004
ENSMUSG00000028060	Khdc4	3	+	88700260	88700514	88700361	88700514	88699950	88700008	99,82,86	2,7,4	72,79,122	4,9,4	250	149	1	1.0	0.967,0.875,0.928	0.915,0.84,0.948	0.022
ENSMUSG00000028060	Khdc4	3	+	88700260	88700514	88700364	88700514	88699950	88700008	99,85,86	5,0,3	73,81,131	4,0,0	253	149	1	1.0	0.921,1.0,0.944	0.915,1.0,1.0	-0.017
ENSMUSG00000028060	Khdc4	3	+	88700361	88700514	88700364	88700514	88699950	88700008	2,10,4	5,0,3	5,11,13	4,0,0	152	149	0.108605317807	1.0	0.282,1.0,0.567	0.551,1.0,1.0	-0.234
ENSMUSG00000028060	Khdc4	3	+	88709829	88709942	88709857	88709942	88708779	88708941	30,43,46	21,26,18	35,40,71	28,10,36	177	149	1	1.0	0.546,0.582,0.683	0.513,0.771,0.624	-0.032
ENSMUSG00000041355	Ssr2	3	+	88583736	88583885	88583799	88583885	88580973	88581038	48,61,101	0,1,1	75,78,112	1,0,2	212	149	1	1.0	1.0,0.977,0.986	0.981,1.0,0.975	0.002
ENSMUSG00000028064	Sema4a	3	-	88451344	88451467	88451344	88451450	88451687	88451786	2,1,6	60,98,88	0,5,0	69,61,105	166	149	1	1.0	0.029,0.009,0.058	0.0,0.069,0.0	0.009
ENSMUSG00000028064	Sema4a	3	-	88451344	88451497	88451344	88451450	88451687	88451786	4,4,7	60,98,88	11,7,9	69,61,105	196	149	1	1.0	0.048,0.03,0.057	0.108,0.08,0.061	-0.038
ENSMUSG00000028064	Sema4a	3	-	88451344	88451497	88451344	88451467	88451687	88451786	2,3,4	0,0,3	11,3,9	0,1,0	179	149	1	1.0	1.0,1.0,0.526	1.0,0.714,1.0	-0.063
ENSMUSG00000001416	Cct3	3	+	88300799	88300991	88300928	88300991	88299341	88299403	352,343,487	0,0,3	471,446,557	0,0,0	278	149	1	1.0	1.0,1.0,0.989	1.0,1.0,1.0	-0.004
ENSMUSG00000001416	Cct3	3	+	88313090	88313374	88313241	88313374	88311672	88311822	0,2,0	375,485,504	1,0,0	561,528,696	300	149	1	1.0	0.0,0.002,0.0	0.001,0.0,0.0	0.0
ENSMUSG00000021945	Zmym2	14	+	56956179	56956294	56956225	56956294	56950176	56950328	65,44,47	7,2,1	59,36,48	1,2,15	195	149	1	1.0	0.876,0.944,0.973	0.978,0.932,0.71	0.058
ENSMUSG00000028073	Pear1	3	-	87759093	87759194	87759093	87759166	87759476	87759581	3,2,8	2,0,0	8,1,1	0,0,0	177	149	1	1.0	0.558,1.0,1.0	1.0,1.0,1.0	-0.147
ENSMUSG00000041530	Ago1	4	-	126460366	126460585	126460366	126460503	126460905	126461087	2,8,2	41,25,35	2,9,6	40,16,54	231	149	1	1.0	0.031,0.171,0.036	0.031,0.266,0.067	-0.042
ENSMUSG00000003644	Rps6ka1	4	-	133865360	133865431	133865360	133865398	133865762	133865905	306,285,318	2,0,0	365,274,417	0,0,0	182	149	1	1.0	0.992,1.0,1.0	1.0,1.0,1.0	-0.003
ENSMUSG00000004565	Pnpla6	8	+	3523998	3524166	3524010	3524166	3523757	3523867	14,16,8	37,23,24	10,10,20	29,21,34	161	149	1	1.0	0.259,0.392,0.236	0.242,0.306,0.352	-0.004
ENSMUSG00000040054	Baz2a	10	+	128096379	128096523	128096438	128096523	128091634	128091776	19,2,2	0,2,2	4,16,22	11,8,14	208	149	0.0857635550344	1.0	1.0,0.417,0.417	0.207,0.589,0.53	0.169
ENSMUSG00000040054	Baz2a	10	+	128096379	128096523	128096438	128096523	128092782	128092850	5,7,9	0,2,0	10,10,11	3,1,6	208	149	0.00214882574508	0.346449314445	1.0,0.715,1.0	0.705,0.878,0.568	0.188
ENSMUSG00000040054	Baz2a	10	+	128113459	128113681	128113462	128113681	128112581	128112767	15,8,14	23,14,31	13,8,13	22,22,38	152	149	0.865757238283	1.0	0.39,0.359,0.307	0.367,0.263,0.251	0.058
ENSMUSG00000035439	Haus8	8	-	71256458	71256554	71256458	71256551	71257355	71257425	241,216,305	14,20,27	275,254,326	17,14,16	152	149	1	1.0	0.944,0.914,0.917	0.941,0.947,0.952	-0.022
ENSMUSG00000063849	Ppcdc	9	-	57415085	57415472	57415085	57415254	57420162	57420291	147,100,119	21,23,23	143,116,171	27,18,35	367	149	1	1.0	0.74,0.638,0.677	0.683,0.723,0.665	-0.005
ENSMUSG00000078681	Tm2d3	7	+	65695142	65695327	65695169	65695327	65693850	65693943	41,68,69	14,7,15	75,55,99	10,9,9	176	149	0.694161123308	1.0	0.713,0.892,0.796	0.864,0.838,0.903	-0.068
ENSMUSG00000006932	Ctnnb1	9	+	120957106	120957226	120957109	120957226	120955913	120955972	1269,1171,1199	5,6,11	1261,1040,1537	9,3,2	152	149	1	1.0	0.996,0.995,0.991	0.993,0.997,0.999	-0.002
ENSMUSG00000001105	Ift20	11	+	78538811	78538962	78538833	78538962	78538509	78538738	5,3,7	106,101,120	4,10,8	130,91,130	171	149	1	1.0	0.039,0.025,0.048	0.026,0.087,0.051	-0.017
ENSMUSG00000021280	Exoc3l4	12	+	111421427	111421583	111421498	111421583	111418759	111418864	0,0,0	1,0,0	0,0,2	0,0,1	220	149	1	1.0	0.0,NA,NA	NA,NA,0.575	-0.575
ENSMUSG00000001157	Gmcl1	6	-	86717385	86717517	86717385	86717451	86721340	86721438	0,0,1	0,1,0	2,0,1	0,0,0	215	149	1	1.0	NA,0.0,1.0	1.0,NA,1.0	-0.5
ENSMUSG00000048416	Mlf1	3	+	67392839	67392975	67392891	67392975	67384550	67384698	1,0,0	0,0,5	0,0,0	0,2,10	201	149	1	1.0	1.0,NA,0.0	NA,0.0,0.0	0.5
ENSMUSG00000022679	Mpv17l	16	+	13946528	13946587	13946557	13946587	13944665	13944736	5,2,0	28,7,18	1,0,1	24,13,29	178	149	1	1.0	0.13,0.193,0.0	0.034,0.0,0.028	0.087
ENSMUSG00000057132	Rpgrip1	14	+	52136625	52136818	52136657	52136818	52133785	52133859	0,1,0	2,0,0	0,0,0	0,2,0	181	149	1	1.0	0.0,1.0,NA	NA,0.0,NA	0.5
ENSMUSG00000057132	Rpgrip1	14	+	52152065	52152318	52152202	52152318	52150357	52150493	0,0,2	2,0,0	0,1,1	0,2,4	286	149	1	1.0	0.0,NA,1.0	NA,0.207,0.115	0.339
ENSMUSG00000027763	Mbnl1	3	+	60615619	60615773	60615724	60615773	60613262	60613520	759,757,811	40,34,41	708,849,1191	44,33,59	254	149	1	1.0	0.918,0.929,0.921	0.904,0.938,0.922	0.001
ENSMUSG00000029722	Agfg2	5	-	137661363	137661492	137661363	137661489	137663435	137663604	46,65,53	6,4,1	85,73,87	6,5,3	152	149	1	1.0	0.883,0.941,0.981	0.933,0.935,0.966	-0.01
ENSMUSG00000050708	Ftl1	7	-	45458534	45458681	45458534	45458660	45459083	45459230	391,204,217	104213,113410,111817	483,200,545	150302,101990,133623	170	149	1	1.0	0.003,0.002,0.002	0.003,0.002,0.004	-0.001
ENSMUSG00000037907	Ankrd13b	11	-	77470486	77471878	77470486	77471823	77472013	77472179	18,25,18	0,7,2	26,14,12	0,7,0	204	149	1	1.0	1.0,0.723,0.868	1.0,0.594,1.0	-0.001
ENSMUSG00000037907	Ankrd13b	11	-	77470486	77471878	77470486	77471823	77472301	77472378	22,32,25	11,17,0	23,18,20	27,16,31	204	149	0.00427638926542	0.531002549545	0.594,0.579,1.0	0.384,0.451,0.32	0.339
ENSMUSG00000037907	Ankrd13b	11	-	77473010	77473200	77473010	77473168	77473280	77473411	1,1,5	38,50,61	3,8,11	63,50,66	181	149	0.812264999953	1.0	0.021,0.016,0.063	0.038,0.116,0.121	-0.058
ENSMUSG00000034771	Tle2	10	+	81576528	81576642	81576597	81576642	81576235	81576299	1,0,6	17,13,10	2,3,3	23,9,24	218	149	1	1.0	0.039,0.0,0.291	0.056,0.186,0.079	0.003
ENSMUSG00000034771	Tle2	10	+	81586854	81586928	81586857	81586928	81586212	81586337	0,4,5	7,17,6	1,0,6	14,11,6	152	149	0.879107781242	1.0	0.0,0.187,0.45	0.065,0.0,0.495	0.026
ENSMUSG00000034771	Tle2	10	+	81586854	81586928	81586857	81586928	81586212	81586373	0,0,2	11,12,6	0,0,2	10,7,22	152	149	1	1.0	0.0,0.0,0.246	0.0,0.0,0.082	0.055
ENSMUSG00000034771	Tle2	10	+	81590224	81590473	81590352	81590473	81588808	81588959	24,15,20	0,0,2	14,16,10	2,0,0	277	149	1	1.0	1.0,1.0,0.843	0.79,1.0,1.0	0.018
ENSMUSG00000034771	Tle2	10	+	81590224	81590473	81590352	81590473	81589419	81589496	49,40,32	2,0,0	29,40,30	0,0,0	277	149	1	1.0	0.929,1.0,1.0	1.0,1.0,1.0	-0.024
ENSMUSG00000054405	Dnajc8	4	+	132541720	132541838	132541781	132541838	132538186	132538288	3,1,1	276,290,320	0,1,5	359,365,470	210	149	1	1.0	0.008,0.002,0.002	0.0,0.002,0.007	0.001
ENSMUSG00000054405	Dnajc8	4	+	132544009	132544122	132544055	132544122	132541781	132541838	6,3,2	307,264,342	4,1,6	362,367,491	195	149	1	1.0	0.015,0.009,0.004	0.008,0.002,0.009	0.003
ENSMUSG00000027751	Supt20	3	+	54695122	54695207	54695127	54695207	54693112	54693208	35,45,64	11,1,0	49,71,104	0,0,0	154	149	1	1.0	0.755,0.978,1.0	1.0,1.0,1.0	-0.089
ENSMUSG00000027751	Supt20	3	+	54701486	54701616	54701489	54701616	54698592	54698659	26,24,32	23,26,26	23,22,40	30,40,49	152	149	0.304393227697	1.0	0.526,0.475,0.547	0.429,0.35,0.445	0.108
ENSMUSG00000027751	Supt20	3	+	54715153	54715256	54715156	54715256	54714687	54714796	64,79,73	2,2,4	80,66,102	2,5,2	152	149	1	1.0	0.969,0.975,0.947	0.975,0.928,0.98	0.003
ENSMUSG00000027751	Supt20	3	+	54716637	54717645	54717575	54717645	54715533	54715689	358,328,406	17,4,24	482,318,463	19,17,25	1087	149	1	1.0	0.743,0.918,0.699	0.777,0.719,0.717	0.049
ENSMUSG00000027751	Supt20	3	+	54722520	54722640	54722556	54722640	54720405	54720461	45,64,80	10,12,9	116,58,107	26,28,15	185	149	0.651381006573	1.0	0.784,0.811,0.877	0.782,0.625,0.852	0.071
ENSMUSG00000058440	Nrf1	6	+	30089911	30090146	30089914	30090146	30088832	30088988	25,18,19	23,12,19	37,31,21	23,19,23	152	149	1	1.0	0.516,0.595,0.495	0.612,0.615,0.472	-0.031
ENSMUSG00000005982	Naa60	16	+	3900642	3900877	3900692	3900877	3899871	3899968	219,173,210	18,18,15	203,165,294	15,10,18	199	149	1	1.0	0.901,0.878,0.913	0.91,0.925,0.924	-0.022
ENSMUSG00000027710	Acad9	3	+	36087719	36087799	36087759	36087799	36085413	36085542	80,45,65	2,0,2	84,101,66	6,0,0	189	149	1	1.0	0.969,1.0,0.962	0.917,1.0,1.0	0.005
ENSMUSG00000020737	Jpt1	11	-	115500665	115500723	115500665	115500684	115502004	115502102	3,1,1	463,544,584	0,3,4	955,742,913	188	149	1	1.0	0.005,0.001,0.001	0.0,0.003,0.003	0.0
ENSMUSG00000037722	Gnpnat1	14	-	45380936	45381016	45380936	45380998	45381555	45381683	0,0,0	57,47,53	0,1,1	8,27,61	167	149	1	1.0	0.0,0.0,0.0	0.0,0.032,0.014	-0.015
ENSMUSG00000021123	Rdh12	12	+	79212652	79212757	79212688	79212757	79211387	79211543	3,3,3	0,0,0	6,3,2	1,0,0	185	149	1	1.0	1.0,1.0,1.0	0.829,1.0,1.0	0.057
ENSMUSG00000000148	Brat1	5	+	140710137	140711653	140711505	140711653	140705952	140706096	31,27,38	0,0,0	52,69,81	3,0,0	1517	149	1	1.0	1.0,1.0,1.0	0.63,1.0,1.0	0.123
ENSMUSG00000025764	Jade1	3	+	41593766	41593954	41593802	41593954	41591682	41591840	38,18,32	0,0,0	13,39,32	1,0,0	185	149	1	1.0	1.0,1.0,1.0	0.913,1.0,1.0	0.029
ENSMUSG00000038822	Hace1	10	+	45700953	45701024	45701010	45701024	45700576	45700675	32,55,54	0,0,0	57,62,49	0,1,0	206	149	1	1.0	1.0,1.0,1.0	1.0,0.978,1.0	0.007
ENSMUSG00000035722	Abca7	10	+	80007299	80007451	80007323	80007451	80007135	80007228	70,73,53	8,3,7	51,52,67	9,5,7	173	149	1	1.0	0.883,0.954,0.867	0.83,0.9,0.892	0.027
ENSMUSG00000072772	Grcc10	6	-	124739182	124739515	124739182	124739413	124740518	124740695	9,28,32	656,755,734	40,25,37	1032,752,1104	251	149	1	1.0	0.008,0.022,0.025	0.022,0.019,0.02	-0.002
ENSMUSG00000072772	Grcc10	6	-	124739182	124739515	124739182	124739413	124740919	124741374	6,17,22	1,0,2	25,14,21	0,0,0	251	149	1	1.0	0.781,1.0,0.867	1.0,1.0,1.0	-0.117
ENSMUSG00000001127	Araf	X	+	20858741	20858873	20858765	20858873	20858393	20858512	123,114,150	0,3,1	180,95,168	0,0,1	173	149	1	1.0	1.0,0.97,0.992	1.0,1.0,0.993	-0.01
ENSMUSG00000033526	Ppip5k1	2	-	121347480	121347683	121347480	121347642	121348466	121348568	2,3,0	13,21,20	0,1,0	20,33,31	190	149	1	1.0	0.108,0.101,0.0	0.0,0.023,0.0	0.062
ENSMUSG00000037270	4932438A13Rik	3	+	36936988	36937168	36936991	36937168	36930997	36931135	7,7,2	6,1,8	3,2,14	2,4,4	152	149	0.784474398866	1.0	0.534,0.873,0.197	0.595,0.329,0.774	-0.031
ENSMUSG00000037270	4932438A13Rik	3	+	36949882	36950059	36949885	36950059	36949141	36949212	3,5,9	3,4,0	4,3,12	2,0,6	152	149	1	1.0	0.495,0.551,1.0	0.662,1.0,0.662	-0.093
ENSMUSG00000037270	4932438A13Rik	3	+	37026089	37026343	37026230	37026343	37022383	37022474	18,20,42	0,0,0	40,29,36	0,0,6	290	149	1	1.0	1.0,1.0,1.0	1.0,1.0,0.755	0.082
ENSMUSG00000037270	4932438A13Rik	3	+	37026089	37026343	37026230	37026343	37022969	37023032	24,34,58	3,1,1	51,46,51	1,1,3	290	149	1	1.0	0.804,0.946,0.968	0.963,0.959,0.897	-0.034
ENSMUSG00000035212	Leprot	4	+	101656108	101656295	101656177	101656295	101652398	101652474	1113,1115,1271	2,0,0	1166,1198,1648	0,0,0	218	149	1	1.0	0.997,1.0,1.0	1.0,1.0,1.0	-0.001
ENSMUSG00000063455	D630045J12Rik	6	-	38136833	38136994	38136833	38136991	38139422	38139469	0,1,3	0,1,0	0,3,1	0,0,0	152	149	1	1.0	NA,0.495,1.0	NA,1.0,1.0	-0.252
ENSMUSG00000022897	Dyrk1a	16	+	94663741	94663861	94663768	94663861	94659496	94659693	24,15,22	46,28,50	11,11,28	23,41,30	176	149	1	1.0	0.306,0.312,0.271	0.288,0.185,0.441	-0.008
ENSMUSG00000027673	Ndufb5	3	+	32747596	32747789	32747727	32747789	32746447	32746514	1,1,1	344,451,484	1,4,1	584,414,546	280	149	1	1.0	0.002,0.001,0.001	0.001,0.005,0.001	-0.001
ENSMUSG00000062127	Cttnbp2nl	3	-	105007947	105011423	105007947	105008055	105032652	105032760	281,203,283	0,0,0	219,232,443	0,0,2	3517	149	1	1.0	1.0,1.0,1.0	1.0,1.0,0.904	0.032
ENSMUSG00000062127	Cttnbp2nl	3	-	105032652	105032760	105032652	105032752	105038864	105038987	156,119,168	1,0,1	112,147,237	5,2,1	157	149	1	1.0	0.993,1.0,0.994	0.955,0.986,0.996	0.017
ENSMUSG00000027699	Ect2	3	-	27148992	27149072	27148992	27149069	27150028	27150180	35,29,23	0,0,1	35,34,41	0,1,2	152	149	1	1.0	1.0,1.0,0.958	1.0,0.971,0.953	0.011
ENSMUSG00000039936	Pik3cd	4	-	149654022	149654138	149654022	149654135	149654224	149654403	13,14,14	90,102,121	24,19,25	107,116,126	152	149	1	1.0	0.124,0.119,0.102	0.18,0.138,0.163	-0.045
ENSMUSG00000039936	Pik3cd	4	-	149655126	149655257	149655126	149655248	149655335	149655500	15,6,14	118,106,126	23,20,25	101,97,113	158	149	0.143011122317	1.0	0.107,0.051,0.095	0.177,0.163,0.173	-0.087
ENSMUSG00000039936	Pik3cd	4	-	149655335	149655503	149655335	149655500	149655580	149655631	141,111,95	13,10,9	121,126,181	22,19,25	152	149	0.897214658948	1.0	0.914,0.916,0.912	0.844,0.867,0.876	0.052
ENSMUSG00000039936	Pik3cd	4	-	149657245	149657467	149657245	149657455	149658381	149658471	100,111,111	5,0,2	110,96,126	0,1,0	161	149	1	1.0	0.949,1.0,0.981	1.0,0.989,1.0	-0.02
ENSMUSG00000052337	Immt	6	+	71852729	71852867	71852762	71852867	71851771	71851880	73,76,91	65,91,64	101,88,154	99,72,132	182	149	1	1.0	0.479,0.406,0.538	0.455,0.5,0.489	-0.007
ENSMUSG00000052337	Immt	6	+	71852729	71852867	71852765	71852867	71851771	71851880	73,78,92	12,12,16	101,88,154	10,22,14	185	149	1	1.0	0.83,0.84,0.822	0.891,0.763,0.899	-0.02
ENSMUSG00000052337	Immt	6	+	71852762	71852867	71852765	71852867	71851771	71851880	65,93,65	12,12,16	99,72,132	10,22,14	152	149	1	1.0	0.842,0.884,0.799	0.907,0.762,0.902	-0.015
ENSMUSG00000025269	Apex2	X	-	150585864	150586066	150585864	150586045	150587042	150587126	0,0,1	11,24,14	0,1,1	26,10,31	170	149	1	1.0	0.0,0.0,0.059	0.0,0.081,0.027	-0.016
ENSMUSG00000027615	Hps3	3	-	20002322	20002417	20002322	20002413	20003224	20003431	9,13,11	83,57,90	23,26,19	99,61,97	153	149	0.293075644329	1.0	0.096,0.182,0.106	0.185,0.293,0.16	-0.085
ENSMUSG00000027615	Hps3	3	-	20030313	20030805	20030313	20030409	20035048	20035302	202,149,221	2,3,9	139,165,250	2,2,1	545	149	1	1.0	0.965,0.931,0.87	0.95,0.958,0.986	-0.043
ENSMUSG00000028465	Tln1	4	-	43545605	43545722	43545605	43545647	43545859	43545988	926,896,937	0,0,0	908,980,1480	0,0,1	224	149	1	1.0	1.0,1.0,1.0	1.0,1.0,0.999	0.0
ENSMUSG00000026171	Rnf25	1	-	74595208	74595301	74595208	74595298	74595630	74595768	29,51,50	21,12,10	75,65,77	16,7,15	152	149	0.329196646115	1.0	0.575,0.806,0.831	0.821,0.901,0.834	-0.115
ENSMUSG00000026171	Rnf25	1	-	74598692	74598845	74598692	74598792	74599065	74599140	3,0,2	51,81,69	6,4,1	106,84,96	202	149	1	1.0	0.042,0.0,0.021	0.04,0.034,0.008	-0.006
ENSMUSG00000001034	Mapk7	11	-	61492903	61493185	61492903	61493069	61493523	61494266	14,11,15	3,9,12	16,9,11	23,13,12	265	149	0.124803563201	1.0	0.724,0.407,0.413	0.281,0.28,0.34	0.214
ENSMUSG00000001034	Mapk7	11	-	61492903	61493185	61492903	61493069	61493646	61494266	12,12,15	34,40,53	16,8,11	31,45,66	265	149	1	1.0	0.166,0.144,0.137	0.225,0.091,0.086	0.015
ENSMUSG00000028085	Gatb	3	+	85604380	85604579	85604453	85604579	85601859	85601973	57,67,47	0,0,2	45,58,65	0,0,0	222	149	1	1.0	1.0,1.0,0.94	1.0,1.0,1.0	-0.02
ENSMUSG00000016308	Ube2a	X	+	36882598	36882687	36882607	36882687	36881656	36881746	388,475,544	2,2,0	571,448,546	2,0,0	158	149	1	1.0	0.995,0.996,1.0	0.996,1.0,1.0	-0.002
ENSMUSG00000019822	Smpd2	10	-	41488930	41489013	41488930	41488975	41489274	41489351	15,13,13	0,0,0	9,23,23	0,1,0	187	149	1	1.0	1.0,1.0,1.0	1.0,0.948,1.0	0.017
ENSMUSG00000019822	Smpd2	10	-	41488930	41489024	41488930	41488975	41489274	41489351	76,53,69	0,0,0	75,69,112	0,1,0	198	149	1	1.0	1.0,1.0,1.0	1.0,0.981,1.0	0.006
ENSMUSG00000044258	Ctla2a	13	-	60935957	60936116	60935957	60936075	60936469	60936557	3,4,2	9,18,22	2,5,18	28,15,32	190	149	0.606685591219	1.0	0.207,0.148,0.067	0.053,0.207,0.306	-0.048
ENSMUSG00000044258	Ctla2a	13	-	60935546	60936075	60935546	60935669	60936490	60936571	227,261,326	5,3,9	348,264,601	7,4,18	555	149	1	1.0	0.924,0.959,0.907	0.93,0.947,0.9	0.004
ENSMUSG00000020230	Prmt2	10	-	76208411	76208673	76208411	76208583	76209337	76209474	8,6,22	58,35,58	19,11,13	58,39,63	239	149	1	1.0	0.079,0.097,0.191	0.17,0.15,0.114	-0.022
ENSMUSG00000020230	Prmt2	10	-	76225287	76225470	76225287	76225465	76226189	76226315	82,43,72	0,0,0	87,61,88	0,2,0	154	149	1	1.0	1.0,1.0,1.0	1.0,0.967,1.0	0.011
ENSMUSG00000052488	Cherp	8	-	72468374	72468519	72468374	72468486	72469863	72470015	46,19,25	95,103,145	21,41,39	126,143,193	182	149	1	1.0	0.284,0.131,0.124	0.12,0.19,0.142	0.029
ENSMUSG00000062753	AI413582	17	-	27564148	27564254	27564148	27564215	27564384	27564410	634,671,640	71,76,52	984,630,961	71,68,97	188	149	1	1.0	0.876,0.875,0.907	0.917,0.88,0.887	-0.009
ENSMUSG00000062753	AI413582	17	-	27564148	27564254	27564148	27564215	27564561	27564750	198,179,172	1,1,4	299,164,278	2,2,0	188	149	1	1.0	0.994,0.993,0.971	0.992,0.985,1.0	-0.006
ENSMUSG00000062753	AI413582	17	-	27564148	27564339	27564148	27564215	27564561	27564750	216,190,182	1,1,4	316,172,288	2,2,0	273	149	1	1.0	0.992,0.99,0.961	0.989,0.979,1.0	-0.008
ENSMUSG00000062753	AI413582	17	-	27564148	27564410	27564148	27564215	27564561	27564750	651,707,636	1,1,4	958,626,1003	2,2,0	344	149	1	1.0	0.996,0.997,0.986	0.995,0.993,1.0	-0.003
ENSMUSG00000062753	AI413582	17	-	27564148	27564339	27564148	27564254	27564561	27564750	18,16,10	0,5,0	17,9,13	0,1,3	234	149	1	1.0	1.0,0.671,1.0	1.0,0.851,0.734	0.029
ENSMUSG00000062753	AI413582	17	-	27564148	27564410	27564148	27564254	27564561	27564750	453,533,464	0,5,0	659,463,728	0,1,3	305	149	1	1.0	1.0,0.981,1.0	1.0,0.996,0.992	-0.002
ENSMUSG00000062753	AI413582	17	-	27564148	27564410	27564148	27564339	27564561	27564750	436,519,454	1,2,0	643,454,715	1,0,0	220	149	1	1.0	0.997,0.994,1.0	0.998,1.0,1.0	-0.002
ENSMUSG00000032612	Usp4	9	+	108384381	108384515	108384396	108384515	108384084	108384155	1,3,4	163,201,226	3,2,2	277,219,305	164	149	1	1.0	0.006,0.013,0.016	0.01,0.008,0.006	0.004
ENSMUSG00000031283	Chrdl1	X	-	143327921	143328067	143327921	143328064	143365896	143365990	0,0,0	0,1,1	1,0,2	0,1,3	152	149	1	1.0	NA,0.0,0.0	1.0,0.0,0.395	-0.465
ENSMUSG00000027678	Ncoa3	2	+	166068328	166068548	166068331	166068548	166067561	166067645	138,85,134	50,46,43	101,121,128	70,52,83	152	149	0.344675150508	1.0	0.73,0.644,0.753	0.586,0.695,0.602	0.081
ENSMUSG00000005506	Celf1	2	+	91006619	91006695	91006631	91006695	91004700	91004862	45,55,68	2,9,9	42,87,101	6,7,17	161	149	1	1.0	0.954,0.85,0.875	0.866,0.92,0.846	0.016
ENSMUSG00000005506	Celf1	2	+	91009201	91009315	91009204	91009315	91008171	91008300	22,15,27	28,34,37	15,14,28	29,53,57	152	149	0.386102059384	1.0	0.435,0.302,0.417	0.336,0.206,0.325	0.096
ENSMUSG00000005506	Celf1	2	+	91013490	91019490	91016565	91019490	91013237	91013402	870,737,778	14,25,28	667,774,930	43,21,43	3224	149	0.316970311536	1.0	0.742,0.577,0.562	0.418,0.63,0.5	0.111
ENSMUSG00000031353	Rbbp7	X	+	162769763	162769937	162769790	162769937	162768851	162768997	243,322,290	2,1,0	375,346,390	3,0,4	176	149	1	1.0	0.99,0.996,1.0	0.991,1.0,0.988	0.002
ENSMUSG00000057375	Yipf1	4	+	107344487	107344678	107344511	107344678	107340985	107341102	1,1,0	179,228,242	0,1,0	292,208,320	173	149	1	1.0	0.005,0.004,0.0	0.0,0.004,0.0	0.002
ENSMUSG00000040928	S100pbp	4	-	129181966	129182532	129181966	129182100	129183600	129183717	143,96,144	0,1,1	79,131,171	1,0,0	581	149	1	1.0	1.0,0.961,0.974	0.953,1.0,1.0	-0.006
ENSMUSG00000027550	Lrrcc1	3	+	14551171	14551527	14551387	14551527	14550250	14550455	2,0,2	37,17,60	1,1,1	28,38,52	365	149	1	1.0	0.022,0.0,0.013	0.014,0.011,0.008	0.001
ENSMUSG00000040296	Ddx58	4	-	40227965	40228200	40227965	40228113	40229494	40229676	3,1,1	31,23,19	0,0,1	25,36,41	236	149	1	1.0	0.058,0.027,0.032	0.0,0.0,0.015	0.034
ENSMUSG00000040464	Gtpbp10	5	-	5555237	5555406	5555237	5555382	5556064	5556156	0,1,0	23,23,16	0,0,0	13,7,25	173	149	1	1.0	0.0,0.036,0.0	0.0,0.0,0.0	0.012
ENSMUSG00000040464	Gtpbp10	5	-	5556064	5556156	5556064	5556154	5557212	5557406	19,22,26	0,0,0	19,4,22	0,1,1	151	149	1	1.0	1.0,1.0,1.0	1.0,0.798,0.956	0.082
ENSMUSG00000066621	Tecpr1	5	-	144216902	144217408	144216902	144217025	144218513	144218748	285,259,296	0,0,1	260,203,364	0,0,0	532	149	1	1.0	1.0,1.0,0.988	1.0,1.0,1.0	-0.004
ENSMUSG00000037652	Phc3	3	-	30935951	30936020	30935951	30935999	30936284	30937156	5,0,3	2,0,0	0,2,1	5,3,5	170	149	1	1.0	0.687,NA,1.0	0.0,0.369,0.149	0.671
ENSMUSG00000005699	Pard6a	8	+	105702607	105703493	105702610	105703493	105702173	105702396	17,16,10	10,14,8	14,12,22	13,10,13	152	149	1	1.0	0.625,0.528,0.551	0.514,0.541,0.624	0.008
ENSMUSG00000030094	Xpc	6	-	91496087	91498190	91496087	91496169	91499264	91500137	86,77,80	2,0,0	128,79,113	0,0,0	2170	149	1	1.0	0.747,1.0,1.0	1.0,1.0,1.0	-0.084
ENSMUSG00000070565	Rasal2	1	-	157158658	157158858	157158658	157158837	157161124	157161326	3,7,5	0,2,0	1,3,0	0,2,3	170	149	0.029023956888	1.0	1.0,0.754,1.0	1.0,0.568,0.0	0.395
ENSMUSG00000034707	Gns	10	+	121374357	121374564	121374389	121374564	121371143	121371203	1411,1124,1480	10,0,9	1174,1266,2105	6,10,7	181	149	1	1.0	0.991,1.0,0.993	0.994,0.99,0.996	0.001
ENSMUSG00000034707	Gns	10	+	121378021	121378189	121378094	121378189	121376635	121376734	2294,2144,2732	17,5,9	2121,2045,3929	15,8,21	222	149	1	1.0	0.989,0.997,0.995	0.99,0.994,0.992	0.002
ENSMUSG00000026270	Capn10	1	+	92943678	92943941	92943830	92943941	92943299	92943466	43,40,32	0,0,0	48,34,44	1,0,1	301	149	1	1.0	1.0,1.0,1.0	0.96,1.0,0.956	0.028
ENSMUSG00000021376	Tpmt	13	-	47041398	47041595	47041398	47041579	47043126	47043343	1,0,0	0,0,2	0,0,2	0,1,0	165	149	1	1.0	1.0,NA,0.0	NA,0.0,1.0	0.0
ENSMUSG00000038618	Rassf7	7	+	141216999	141217712	141217028	141217712	141216720	141216851	9,16,8	0,3,0	10,16,17	1,0,0	178	149	1	1.0	1.0,0.817,1.0	0.893,1.0,1.0	-0.025
ENSMUSG00000025646	Atrip	9	-	109061109	109061201	109061109	109061198	109061531	109061668	28,20,21	1,0,0	21,11,10	7,3,1	152	149	0.0112777576006	0.952433481174	0.965,1.0,1.0	0.746,0.782,0.907	0.177
ENSMUSG00000039956	Mrap	16	+	90747374	90747623	90747523	90747623	90738323	90738669	0,1,0	8,14,12	0,0,0	21,13,13	298	149	1	1.0	0.0,0.034,0.0	0.0,0.0,0.0	0.011
ENSMUSG00000039656	Rxrb	17	+	34036860	34036964	34036872	34036964	34036624	34036757	34,59,70	79,85,78	63,56,69	85,90,100	161	149	1	1.0	0.285,0.391,0.454	0.407,0.365,0.39	-0.011
ENSMUSG00000046432	Bex3	X	+	136271262	136271978	136271267	136271978	136270809	136270882	75,137,148	4,2,1	143,95,160	4,6,3	154	149	1	1.0	0.948,0.985,0.993	0.972,0.939,0.981	0.011
ENSMUSG00000028797	Tmem234	4	+	129602194	129602261	129602221	129602261	129600982	129601134	397,320,360	0,3,1	505,393,589	6,5,14	176	149	1	1.0	1.0,0.989,0.997	0.986,0.985,0.973	0.014
ENSMUSG00000028797	Tmem234	4	+	129602194	129602261	129602221	129602261	129601406	129601533	143,119,116	1,0,0	164,137,225	1,0,0	176	149	1	1.0	0.992,1.0,1.0	0.993,1.0,1.0	-0.0
ENSMUSG00000028797	Tmem234	4	+	129602194	129602261	129602221	129602261	129601406	129601625	106,91,77	0,0,2	135,100,144	1,0,1	176	149	1	1.0	1.0,1.0,0.97	0.991,1.0,0.992	-0.004
ENSMUSG00000028797	Tmem234	4	+	129602194	129602261	129602221	129602261	129601869	129601961	182,171,185	1,0,0	276,201,244	0,0,1	176	149	1	1.0	0.994,1.0,1.0	1.0,1.0,0.995	-0.0
ENSMUSG00000058135	Gstm1	3	-	108014944	108015118	108014944	108015040	108016327	108016428	36,39,36	1122,1056,1071	15,14,41	1391,924,1418	227	149	1	1.0	0.021,0.024,0.022	0.007,0.01,0.019	0.01
ENSMUSG00000058135	Gstm1	3	-	108014944	108015145	108014944	108015040	108016327	108016428	18,20,17	1122,1056,1071	5,11,22	1391,924,1418	254	149	1	1.0	0.009,0.011,0.009	0.002,0.007,0.009	0.004
ENSMUSG00000058135	Gstm1	3	-	108014944	108015145	108014944	108015118	108016327	108016428	9,5,3	27,24,22	1,3,6	11,6,25	176	149	1	1.0	0.22,0.15,0.103	0.071,0.297,0.169	-0.021
ENSMUSG00000025647	Shisa5	9	+	109051363	109051453	109051366	109051453	109040869	109041026	331,337,337	711,749,778	351,308,467	865,674,1019	152	149	1	1.0	0.313,0.306,0.298	0.285,0.309,0.31	0.004
ENSMUSG00000025647	Shisa5	9	+	109055977	109056505	109056286	109056505	109051366	109051453	1008,941,1002	9,7,10	1090,935,1441	10,4,18	458	149	1	1.0	0.973,0.978,0.97	0.973,0.987,0.963	-0.001
ENSMUSG00000049047	Armcx3	X	+	134757235	134757342	134757263	134757342	134756646	134756885	4,4,0	1,0,0	3,1,3	0,3,0	177	149	1	1.0	0.771,1.0,NA	1.0,0.219,1.0	0.146
ENSMUSG00000063362	Alg11	8	+	22064999	22065931	22065125	22065931	22061885	22062116	65,57,36	0,0,1	19,34,55	0,2,0	275	149	1	1.0	1.0,1.0,0.951	1.0,0.902,1.0	0.016
ENSMUSG00000002767	Mrpl2	17	+	46648658	46648769	46648669	46648769	46648471	46648587	214,204,208	0,2,2	274,201,358	1,2,3	160	149	1	1.0	1.0,0.99,0.99	0.996,0.989,0.991	0.001
ENSMUSG00000034349	Smc4	3	+	69007188	69007367	69007263	69007367	69006075	69006213	89,113,95	0,0,0	93,134,143	0,1,0	224	149	1	1.0	1.0,1.0,1.0	1.0,0.989,1.0	0.004
ENSMUSG00000034349	Smc4	3	+	69009483	69009660	69009533	69009660	69007928	69008120	51,62,90	2,0,0	70,97,110	1,0,0	199	149	1	1.0	0.95,1.0,1.0	0.981,1.0,1.0	-0.01
ENSMUSG00000034349	Smc4	3	+	69025823	69025985	69025917	69025985	69024193	69024350	104,96,166	0,0,1	135,161,183	0,0,0	243	149	1	1.0	1.0,1.0,0.99	1.0,1.0,1.0	-0.003
ENSMUSG00000034349	Smc4	3	+	69027492	69027718	69027562	69027718	69025823	69025985	114,99,142	0,4,8	125,138,201	6,8,1	219	149	1	1.0	1.0,0.944,0.924	0.934,0.921,0.993	0.007
ENSMUSG00000006763	Saal1	7	-	46699363	46699552	46699363	46699547	46699635	46701961	31,42,39	0,0,0	24,20,42	0,1,1	154	149	1	1.0	1.0,1.0,1.0	1.0,0.951,0.976	0.024
ENSMUSG00000006763	Saal1	7	-	46702401	46702517	46702401	46702492	46702620	46702680	23,39,27	1,0,1	38,31,29	1,0,1	174	149	1	1.0	0.952,1.0,0.959	0.97,1.0,0.961	-0.007
ENSMUSG00000002395	Use1	8	+	71367497	71367693	71367643	71367693	71367216	71367369	68,52,71	422,392,411	80,52,75	574,356,559	295	149	1	1.0	0.075,0.063,0.08	0.066,0.069,0.063	0.007
ENSMUSG00000002395	Use1	8	+	71367643	71367848	71367769	71367848	71367216	71367369	434,415,428	9,3,13	602,365,578	5,4,13	275	149	1	1.0	0.963,0.987,0.947	0.985,0.98,0.96	-0.009
ENSMUSG00000002395	Use1	8	+	71368849	71369303	71369131	71369303	71368549	71368562	222,161,234	0,0,0	281,173,235	0,1,0	431	149	1	1.0	1.0,1.0,1.0	1.0,0.984,1.0	0.005
ENSMUSG00000061689	Dlgap4	2	+	156748022	156748420	156748331	156748420	156745834	156746196	98,63,73	122,116,138	84,55,114	172,130,211	458	149	1	1.0	0.207,0.15,0.147	0.137,0.121,0.149	0.032
ENSMUSG00000064302	Clasp1	1	+	118543101	118543346	118543104	118543346	118539265	118539369	28,14,19	1,1,0	19,26,40	1,0,0	152	149	1	1.0	0.965,0.932,1.0	0.949,1.0,1.0	-0.017
ENSMUSG00000064302	Clasp1	1	+	118543101	118543346	118543104	118543346	118541674	118541698	3,1,1	0,0,0	0,1,2	0,0,1	152	149	1	1.0	1.0,1.0,1.0	NA,1.0,0.662	0.169
ENSMUSG00000032563	Mrpl3	9	+	105054424	105054605	105054444	105054605	105053269	105053512	24,28,37	0,1,2	10,27,27	3,0,7	169	149	0.151754454544	1.0	1.0,0.961,0.942	0.746,1.0,0.773	0.128
ENSMUSG00000022075	Rhobtb2	14	-	69796273	69798324	69796273	69797292	69799677	69799781	12,12,19	1,0,0	17,13,13	0,0,0	1181	149	1	1.0	0.602,1.0,1.0	1.0,1.0,1.0	-0.133
ENSMUSG00000041268	Dmxl2	9	-	54396239	54396370	54396239	54396367	54398046	54398123	44,44,83	21,29,18	29,39,48	26,6,18	152	149	1	1.0	0.673,0.598,0.819	0.522,0.864,0.723	-0.006
ENSMUSG00000041268	Dmxl2	9	-	54396239	54396370	54396239	54396367	54399941	54400133	3,0,6	1,0,1	0,0,6	5,0,5	152	149	1	1.0	0.746,NA,0.855	0.0,NA,0.541	0.53
ENSMUSG00000028249	Sdcbp	4	+	6385025	6385187	6385028	6385187	6380989	6381099	1723,1662,1974	503,560,603	1899,1810,2608	572,535,837	152	149	1	1.0	0.771,0.744,0.762	0.765,0.768,0.753	-0.003
ENSMUSG00000003868	Ruvbl2	7	-	45422091	45422206	45422091	45422134	45422384	45422514	110,107,160	1,2,1	169,127,137	0,0,4	221	149	1	1.0	0.987,0.973,0.991	1.0,1.0,0.958	-0.002
ENSMUSG00000025266	Gnl3l	X	-	151014020	151014150	151014020	151014089	151017200	151017322	2,0,2	16,23,20	0,0,2	19,39,27	210	149	1	1.0	0.081,0.0,0.066	0.0,0.0,0.05	0.032
ENSMUSG00000032558	Nphp3	9	+	104040601	104040747	104040621	104040747	104039333	104039574	0,1,0	7,8,4	0,1,0	0,4,2	169	149	1	1.0	0.0,0.099,0.0	NA,0.181,0.0	-0.057
ENSMUSG00000074272	Ceacam1	7	-	25464848	25466437	25464848	25464880	25471797	25472073	34,48,47	0,0,2	33,42,60	4,3,0	1706	149	0.00762778334119	0.734956190543	1.0,1.0,0.672	0.419,0.55,1.0	0.234
ENSMUSG00000025261	Huwe1	X	+	151806271	151806407	151806275	151806407	151804445	151804540	2,3,2	0,0,0	0,0,5	0,6,1	153	149	1	1.0	1.0,1.0,1.0	NA,0.0,0.83	0.585
ENSMUSG00000025261	Huwe1	X	+	151908727	151908956	151908730	151908956	151907275	151907444	99,94,103	1,2,2	59,104,160	1,1,1	152	149	1	1.0	0.99,0.979,0.981	0.983,0.99,0.994	-0.006
ENSMUSG00000028078	Dclk2	3	-	86816357	86816433	86816357	86816430	86824635	86824730	0,0,0	0,2,0	1,0,0	0,0,0	152	149	1	1.0	NA,0.0,NA	1.0,NA,NA	-1.0
ENSMUSG00000005442	Cic	7	+	25291051	25291342	25291054	25291342	25290798	25290965	136,114,147	180,125,138	142,141,228	177,140,207	152	149	1	1.0	0.425,0.472,0.511	0.44,0.497,0.519	-0.016
ENSMUSG00000005442	Cic	7	+	25292413	25292568	25292416	25292568	25291449	25291769	14,5,13	0,1,0	5,7,12	0,1,0	152	149	1	1.0	1.0,0.831,1.0	1.0,0.873,1.0	-0.014
ENSMUSG00000005442	Cic	7	+	25292413	25292568	25292416	25292568	25292063	25292314	199,176,246	118,81,111	281,280,342	147,94,133	152	149	1	1.0	0.623,0.681,0.685	0.652,0.745,0.716	-0.041
ENSMUSG00000040842	Szrd1	4	-	141118526	141118781	141118526	141118778	141120323	141120373	71,114,97	28,54,25	131,112,167	42,23,72	152	149	1	1.0	0.713,0.674,0.792	0.754,0.827,0.695	-0.032
ENSMUSG00000040842	Szrd1	4	-	141118526	141118781	141118526	141118778	141139691	141139775	125,111,118	0,0,25	121,114,161	29,27,3	152	149	0.419368367085	1.0	1.0,1.0,0.822	0.804,0.805,0.981	0.077
ENSMUSG00000047248	C2cd3	7	+	100413325	100413448	100413329	100413448	100410331	100410450	13,21,24	1,1,0	11,17,25	0,0,0	153	149	1	1.0	0.927,0.953,1.0	1.0,1.0,1.0	-0.04
ENSMUSG00000037370	Enpp1	10	-	24651244	24651399	24651244	24651396	24652834	24652886	4,2,4	60,75,80	16,7,7	80,68,123	152	149	0.825337278339	1.0	0.061,0.025,0.047	0.164,0.092,0.053	-0.059
ENSMUSG00000037370	Enpp1	10	-	24664554	24664627	24664554	24664601	24664910	24664976	83,76,93	1,1,0	43,84,99	0,0,0	175	149	1	1.0	0.986,0.985,1.0	1.0,1.0,1.0	-0.01
ENSMUSG00000042747	Krtcap2	3	+	89246777	89246932	89246780	89246932	89245965	89246515	377,462,456	46,27,40	599,432,527	35,32,58	152	149	1	1.0	0.889,0.944,0.918	0.944,0.93,0.899	-0.007
ENSMUSG00000042747	Krtcap2	3	+	89246777	89246932	89246780	89246932	89246433	89246593	71,101,65	0,3,1	99,81,112	0,0,0	152	149	1	1.0	1.0,0.971,0.985	1.0,1.0,1.0	-0.015
ENSMUSG00000079487	Med12	X	+	101293936	101294012	101293957	101294012	101293792	101293870	0,0,0	87,67,79	1,0,1	105,57,129	170	149	1	1.0	0.0,0.0,0.0	0.008,0.0,0.007	-0.005
ENSMUSG00000051675	Trim32	4	+	65613128	65616238	65613131	65616238	65604985	65605069	10,12,11	1,6,7	8,15,15	8,5,10	152	149	0.614958875491	1.0	0.907,0.662,0.606	0.495,0.746,0.595	0.113
ENSMUSG00000039458	Mtmr12	15	+	12259567	12259646	12259618	12259646	12258417	12258542	46,33,50	0,0,0	53,63,86	2,0,0	200	149	1	1.0	1.0,1.0,1.0	0.952,1.0,1.0	0.016
ENSMUSG00000039458	Mtmr12	15	+	12266606	12266768	12266611	12266768	12263724	12263897	0,1,0	2,0,0	1,0,6	0,0,0	154	149	1	1.0	0.0,1.0,NA	1.0,NA,1.0	-0.5
ENSMUSG00000039458	Mtmr12	15	+	12266606	12266768	12266611	12266768	12265543	12265711	25,36,43	2,0,7	48,32,47	3,0,0	154	149	1	1.0	0.924,1.0,0.856	0.939,1.0,1.0	-0.053
ENSMUSG00000026456	Cyb5r1	1	+	134407816	134408487	134408403	134408487	134407573	134407703	154,168,128	260,217,273	269,216,285	384,253,414	736	149	1	1.0	0.107,0.135,0.087	0.124,0.147,0.122	-0.021
ENSMUSG00000057421	Las1l	X	-	95953221	95955211	95953221	95953303	95955874	95956000	68,52,67	0,0,0	82,53,72	1,0,0	2057	149	1	1.0	1.0,1.0,1.0	0.856,1.0,1.0	0.048
ENSMUSG00000059291	Rpl11	4	-	136051613	136051720	136051613	136051716	136052566	136052717	6796,7325,7260	6,0,1	9747,7535,9620	2,0,3	153	149	1	1.0	0.999,1.0,1.0	1.0,1.0,1.0	-0.0
ENSMUSG00000022098	Bmp1	14	-	70486146	70486930	70486146	70486272	70488469	70490200	22,54,66	0,0,0	44,40,127	1,0,0	807	149	1	1.0	1.0,1.0,1.0	0.89,1.0,1.0	0.037
ENSMUSG00000022098	Bmp1	14	-	70486146	70486930	70486146	70486272	70490019	70490200	37,83,108	0,11,31	69,75,212	16,5,42	807	149	0.704682430203	1.0	1.0,0.582,0.391	0.443,0.735,0.482	0.104
ENSMUSG00000022098	Bmp1	14	-	70507998	70508214	70507998	70508177	70508455	70508573	2,1,2	25,33,71	0,10,4	30,63,112	186	149	1	1.0	0.06,0.024,0.022	0.0,0.113,0.028	-0.012
ENSMUSG00000026860	Sh3glb2	2	-	30345698	30346453	30345698	30345939	30346610	30346700	193,158,175	0,0,2	275,119,216	4,1,2	663	149	1	1.0	1.0,1.0,0.952	0.939,0.964,0.96	0.03
ENSMUSG00000029217	Tec	5	-	72783717	72783774	72783717	72783758	72785916	72786045	0,2,2	93,112,79	0,3,9	92,103,113	165	149	1	1.0	0.0,0.016,0.022	0.0,0.026,0.067	-0.018
ENSMUSG00000029217	Tec	5	-	72786737	72786819	72786737	72786778	72789139	72789244	63,92,71	36,24,37	73,73,101	19,33,30	190	149	0.87202268575	1.0	0.578,0.75,0.601	0.751,0.634,0.725	-0.06
ENSMUSG00000085795	Zfp703	8	+	26978234	26978395	26978261	26978395	26977324	26977611	0,0,2	1,0,0	1,2,1	0,0,2	176	149	1	1.0	0.0,NA,1.0	1.0,1.0,0.297	-0.266
ENSMUSG00000028673	Fuca1	4	+	135936922	135937022	135936972	135937022	135934689	135934880	1426,1416,1447	0,1,1	2010,1319,2109	6,5,3	199	149	1	1.0	1.0,0.999,0.999	0.996,0.995,0.998	0.003
ENSMUSG00000031403	Dkc1	X	+	75097234	75097369	75097282	75097369	75096833	75096901	0,0,2	30,42,50	0,2,0	62,35,55	197	149	1	1.0	0.0,0.0,0.029	0.0,0.041,0.0	-0.004
ENSMUSG00000025268	Maged2	X	-	150808720	150809152	150808720	150808783	150809246	150809326	45,44,52	3,1,0	76,34,89	0,0,0	518	149	1	1.0	0.812,0.927,1.0	1.0,1.0,1.0	-0.087
ENSMUSG00000031400	G6pdx	X	-	74412318	74412480	74412318	74412477	74413863	74414081	16,8,4	616,668,748	13,15,13	654,717,882	152	149	1	1.0	0.025,0.012,0.005	0.019,0.02,0.014	-0.004
ENSMUSG00000004221	Ikbkg	X	+	74437163	74437282	74437166	74437282	74433802	74434014	136,115,116	20,14,19	82,88,129	15,17,18	152	149	1	1.0	0.87,0.89,0.857	0.843,0.835,0.875	0.021
ENSMUSG00000031399	Fam3a	X	-	74387627	74387806	74387627	74387751	74390473	74390497	1,1,0	57,66,62	2,0,1	86,82,105	204	149	1	1.0	0.013,0.011,0.0	0.017,0.0,0.007	0.0
ENSMUSG00000026074	Map4k4	1	+	40000530	40000749	40000623	40000749	39997020	39997182	44,59,78	2,1,0	51,47,86	0,3,1	242	149	1	1.0	0.931,0.973,1.0	1.0,0.906,0.981	0.006
ENSMUSG00000026074	Map4k4	1	+	40000530	40000749	40000623	40000749	39999887	39999974	101,137,169	84,119,111	108,133,223	106,114,176	242	149	1	1.0	0.425,0.415,0.484	0.385,0.418,0.438	0.028
ENSMUSG00000026074	Map4k4	1	+	40003756	40003987	40003762	40003987	40000530	40000749	17,24,41	1,2,0	31,20,57	0,0,1	155	149	1	1.0	0.942,0.92,1.0	1.0,1.0,0.982	-0.04
ENSMUSG00000026074	Map4k4	1	+	40006670	40006822	40006673	40006822	40004806	40004913	86,80,178	17,13,44	127,106,252	9,7,39	152	149	0.275474300896	1.0	0.832,0.858,0.799	0.933,0.937,0.864	-0.082
ENSMUSG00000028689	Ccdc163	4	+	116709437	116709619	116709481	116709619	116709239	116709273	33,43,51	1,6,3	46,31,42	0,0,0	193	149	0.731558297588	1.0	0.962,0.847,0.929	1.0,1.0,1.0	-0.087
ENSMUSG00000028689	Ccdc163	4	+	116711285	116711378	116711310	116711378	116710100	116710284	10,10,15	28,25,27	11,12,8	35,35,47	174	149	0.482447788836	1.0	0.234,0.255,0.322	0.212,0.227,0.127	0.082
ENSMUSG00000028689	Ccdc163	4	+	116714015	116714149	116714087	116714149	116710100	116710284	6,4,17	1,0,0	12,1,11	2,0,5	221	149	0.0523019703134	1.0	0.802,1.0,1.0	0.802,1.0,0.597	0.134
ENSMUSG00000028689	Ccdc163	4	+	116714015	116714149	116714087	116714149	116712424	116712439	7,3,11	0,0,0	13,4,7	4,0,0	221	149	1	1.0	1.0,1.0,1.0	0.687,1.0,1.0	0.104
ENSMUSG00000028689	Ccdc163	4	+	116714015	116714149	116714087	116714149	116712722	116712826	7,9,16	14,38,36	29,7,11	41,19,33	221	149	1	1.0	0.252,0.138,0.231	0.323,0.199,0.183	-0.028
ENSMUSG00000008682	Rpl10	X	+	74271360	74271718	74271659	74271718	74270978	74271024	376,313,449	6590,6653,7041	505,328,577	8765,6807,9865	448	149	1	1.0	0.019,0.015,0.021	0.019,0.016,0.019	0.0
ENSMUSG00000025156	Gps1	11	+	120787008	120787069	120787011	120787069	120786771	120786849	150,132,146	6,10,4	222,171,253	12,0,19	152	149	1	1.0	0.961,0.928,0.973	0.948,1.0,0.929	-0.005
ENSMUSG00000031392	Irak1	X	-	74017129	74017511	74017129	74017430	74018129	74018366	355,315,354	18,26,21	367,303,517	36,11,34	230	149	1	1.0	0.927,0.887,0.916	0.868,0.947,0.908	0.002
ENSMUSG00000031392	Irak1	X	-	74022472	74022664	74022472	74022661	74022848	74022952	124,106,140	89,53,51	121,94,192	96,57,96	152	149	1	1.0	0.577,0.662,0.729	0.553,0.618,0.662	0.045
ENSMUSG00000031392	Irak1	X	-	74022848	74023065	74022848	74022952	74023365	74023533	16,23,29	0,0,0	25,4,28	2,1,0	262	149	1	1.0	1.0,1.0,1.0	0.877,0.695,1.0	0.143
ENSMUSG00000020964	Sel1l	12	-	91813831	91814693	91813831	91814004	91814973	91815139	232,190,231	0,3,2	212,251,329	1,1,1	838	149	1	1.0	1.0,0.918,0.954	0.974,0.978,0.983	-0.021
ENSMUSG00000031388	Naa10	X	-	73919501	73919546	73919501	73919540	73919753	73919869	71,77,93	2,2,1	110,97,136	5,0,2	155	149	1	1.0	0.972,0.974,0.989	0.955,1.0,0.985	-0.002
ENSMUSG00000031375	Bgn	X	+	73492923	73493056	73492962	73493056	73492722	73492833	0,0,2	231,331,574	0,0,3	394,434,987	188	149	1	1.0	0.0,0.0,0.003	0.0,0.0,0.002	0.0
ENSMUSG00000015217	Hmgb3	X	+	71558052	71558207	71558056	71558207	71555927	71556190	9,1,11	0,0,0	14,8,17	0,0,1	153	149	1	1.0	1.0,1.0,1.0	1.0,1.0,0.943	0.019
ENSMUSG00000000838	Fmr1	X	+	68712230	68712413	68712305	68712413	68710583	68710779	42,41,50	7,4,11	67,25,64	7,8,16	224	149	1	1.0	0.8,0.872,0.751	0.864,0.675,0.727	0.052
ENSMUSG00000000838	Fmr1	X	+	68715513	68717963	68715564	68717963	68713240	68713323	3,0,3	62,55,74	2,0,0	63,78,97	200	149	1	1.0	0.035,0.0,0.029	0.023,0.0,0.0	0.014
ENSMUSG00000034893	Cog3	14	-	75707089	75708049	75707089	75707188	75713200	75713276	79,67,52	0,0,0	102,75,105	0,0,1	1010	149	1	1.0	1.0,1.0,1.0	1.0,1.0,0.939	0.02
ENSMUSG00000022973	Synj1	16	-	90973909	90974075	90973909	90974066	90976598	90976751	95,56,78	0,1,0	48,76,110	0,0,3	158	149	1	1.0	1.0,0.981,1.0	1.0,1.0,0.972	0.003
ENSMUSG00000041538	H2-Ob	17	+	34242436	34242718	34242514	34242718	34241007	34241277	3,12,3	0,0,0	5,3,1	0,2,0	227	149	1	1.0	1.0,1.0,1.0	1.0,0.496,1.0	0.168
ENSMUSG00000029238	Clock	5	-	76229357	76229563	76229357	76229560	76230164	76230359	16,5,23	6,3,11	14,25,19	8,15,18	152	149	0.478401254074	1.0	0.723,0.62,0.672	0.632,0.62,0.509	0.085
ENSMUSG00000029238	Clock	5	-	76254373	76254463	76254373	76254441	76262674	76262766	14,20,21	0,3,0	10,10,16	3,0,0	171	149	1	1.0	1.0,0.853,1.0	0.744,1.0,1.0	0.036
ENSMUSG00000036733	Rbm42	7	-	30645666	30645842	30645666	30645821	30645918	30645987	243,221,249	4,3,0	302,248,329	12,0,0	170	149	1	1.0	0.982,0.985,1.0	0.957,1.0,1.0	0.003
ENSMUSG00000036733	Rbm42	7	-	30645666	30645842	30645666	30645821	30647559	30647634	33,17,17	88,100,91	25,27,35	120,107,110	170	149	1	1.0	0.247,0.13,0.141	0.154,0.181,0.218	-0.012
ENSMUSG00000004947	Dtx2	5	+	136028498	136028572	136028501	136028572	136026469	136026607	26,29,23	0,3,1	38,18,51	0,2,0	152	149	1	1.0	1.0,0.905,0.958	1.0,0.898,1.0	-0.012
ENSMUSG00000035632	Cnot3	7	+	3653144	3653419	3653196	3653419	3652032	3652128	2,3,0	22,9,20	1,2,8	24,22,21	201	149	1	1.0	0.063,0.198,0.0	0.03,0.063,0.22	-0.017
ENSMUSG00000035632	Cnot3	7	+	3653144	3653419	3653199	3653419	3652032	3652128	2,4,0	60,58,50	1,3,9	58,74,83	204	149	1	1.0	0.024,0.048,0.0	0.012,0.029,0.073	-0.014
ENSMUSG00000035632	Cnot3	7	+	3653196	3653419	3653199	3653419	3652032	3652128	22,10,20	60,58,50	24,23,22	58,74,83	152	149	1	1.0	0.264,0.145,0.282	0.289,0.234,0.206	-0.013
ENSMUSG00000019338	Zfp687	3	-	95009342	95010222	95009342	95009519	95010344	95012476	39,43,37	0,1,0	47,34,59	0,0,1	852	149	1	1.0	1.0,0.883,1.0	1.0,1.0,0.912	-0.01
ENSMUSG00000033985	Tesk2	4	+	116801448	116801532	116801452	116801532	116801159	116801244	34,13,15	0,0,0	19,10,11	1,0,0	153	149	1	1.0	1.0,1.0,1.0	0.949,1.0,1.0	0.017
ENSMUSG00000090733	Rps27	3	-	90212670	90212753	90212670	90212740	90212933	90213044	2929,3609,3764	0,0,1	3917,3275,4985	0,0,4	162	149	1	1.0	1.0,1.0,1.0	1.0,1.0,0.999	0.0
ENSMUSG00000039480	Nt5dc1	10	-	34398113	34398198	34398113	34398195	34399737	34399817	19,22,32	10,5,6	31,33,32	7,10,7	152	149	1	1.0	0.651,0.812,0.839	0.813,0.764,0.818	-0.031
ENSMUSG00000003873	Bax	7	-	45461696	45461966	45461696	45461962	45463398	45463503	1117,1221,1187	43,51,43	1598,1073,1669	84,47,81	153	149	1	1.0	0.962,0.959,0.964	0.949,0.957,0.953	0.009
ENSMUSG00000032491	Nradd	9	-	110622071	110622261	110622071	110622114	110623086	110623235	84,76,95	1,1,2	113,70,153	0,0,4	296	149	1	1.0	0.977,0.975,0.96	1.0,1.0,0.951	-0.013
ENSMUSG00000028796	Phc2	4	+	128748007	128748284	128748032	128748284	128747100	128747242	341,337,429	6,0,8	425,416,580	9,2,10	174	149	1	1.0	0.98,1.0,0.979	0.976,0.994,0.98	0.003
ENSMUSG00000020024	Cep83	10	+	94750229	94750403	94750258	94750403	94748940	94749055	0,1,0	57,42,28	5,3,0	45,65,58	178	149	1	1.0	0.0,0.02,0.0	0.085,0.037,0.0	-0.034
ENSMUSG00000021816	Ppp3cb	14	-	20509415	20509500	20509415	20509497	20515522	20515600	50,65,67	53,63,57	50,54,100	71,68,83	152	149	1	1.0	0.48,0.503,0.535	0.408,0.438,0.542	0.043
ENSMUSG00000002617	Zfp40	17	-	23191344	23191508	23191344	23191435	23191676	23191802	0,8,0	3,2,3	0,2,5	1,1,6	222	149	0.254305994909	1.0	0.0,0.729,0.0	0.0,0.573,0.359	-0.068
ENSMUSG00000040563	Plppr2	9	+	21940684	21940873	21940759	21940873	21939298	21939378	10,5,20	1,3,0	4,8,12	0,0,0	224	149	1	1.0	0.869,0.526,1.0	1.0,1.0,1.0	-0.202
ENSMUSG00000032567	Aste1	9	+	105396797	105397858	105397624	105397858	105396544	105396705	61,71,72	0,0,1	87,57,73	4,0,0	976	149	1	1.0	1.0,1.0,0.917	0.769,1.0,1.0	0.049
ENSMUSG00000085396	Firre	X	-	50627206	50627309	50627206	50627250	50630890	50630995	27,28,20	15,13,7	11,29,24	7,1,19	208	149	0.834428208746	1.0	0.563,0.607,0.672	0.53,0.954,0.475	-0.039
ENSMUSG00000017417	Plxdc1	11	-	97956422	97956587	97956422	97956566	97978502	97978681	0,0,2	66,53,62	0,0,1	81,67,87	170	149	1	1.0	0.0,0.0,0.027	0.0,0.0,0.01	0.006
ENSMUSG00000039176	Polg	7	-	79456040	79456188	79456040	79456148	79456434	79456512	15,4,7	127,123,95	4,17,17	111,104,152	189	149	1	1.0	0.085,0.025,0.055	0.028,0.114,0.081	-0.019
ENSMUSG00000031314	Taf1	X	+	101540759	101541001	101540822	101541001	101539067	101539187	19,6,28	9,8,15	13,30,19	10,11,19	212	149	1	1.0	0.597,0.345,0.567	0.477,0.657,0.413	-0.013
ENSMUSG00000085525	Gm13166	4	+	146278352	146278434	146278355	146278434	146272882	146272975	0,0,0	0,0,2	0,0,1	0,0,0	152	149	1	1.0	NA,NA,0.0	NA,NA,1.0	-1.0
ENSMUSG00000026049	Tex30	1	-	44099847	44100001	44099847	44099935	44101899	44101957	20,12,18	0,0,0	9,28,19	1,0,2	215	149	1	1.0	1.0,1.0,1.0	0.862,1.0,0.868	0.09
ENSMUSG00000037601	Nme1	11	-	93960667	93960835	93960667	93960780	93963226	93963328	1,9,11	510,562,631	7,4,8	767,647,926	204	149	1	1.0	0.001,0.012,0.013	0.007,0.004,0.006	0.003
ENSMUSG00000035062	Zc4h2	X	-	95642163	95642358	95642163	95642326	95643307	95643480	0,0,0	29,14,36	0,1,0	16,10,23	181	149	1	1.0	0.0,0.0,0.0	0.0,0.076,0.0	-0.025
ENSMUSG00000037032	Apbb1	7	-	105565532	105565951	105565532	105565647	105566050	105566178	0,0,1	0,0,0	0,1,1	1,6,3	453	149	1	1.0	NA,NA,1.0	0.0,0.052,0.099	0.95
ENSMUSG00000000355	Mcts1	X	+	38611754	38611833	38611765	38611833	38605938	38606072	0,0,1	157,183,185	2,1,1	220,131,205	160	149	1	1.0	0.0,0.0,0.005	0.008,0.007,0.005	-0.005
ENSMUSG00000000355	Mcts1	X	+	38611754	38611833	38611765	38611833	38608722	38608868	8,0,4	0,1,0	5,1,9	0,0,0	160	149	1	1.0	1.0,0.0,1.0	1.0,1.0,1.0	-0.333
ENSMUSG00000068036	Afdn	17	+	13807276	13807392	13807279	13807392	13803938	13804134	15,9,24	15,15,13	7,10,13	11,14,23	152	149	0.31567258954	1.0	0.495,0.37,0.644	0.384,0.412,0.357	0.119
ENSMUSG00000068036	Afdn	17	+	13808931	13809095	13808934	13809095	13807276	13807392	19,13,19	12,7,6	14,16,21	11,8,14	152	149	0.789341610015	1.0	0.608,0.645,0.756	0.555,0.662,0.595	0.066
ENSMUSG00000060862	Zbtb40	4	-	136988547	136988765	136988547	136988762	136991497	136991662	3,3,4	16,1,3	0,1,0	13,10,2	152	149	0.00119641329411	0.23740129758	0.155,0.746,0.567	0.0,0.089,0.0	0.46
ENSMUSG00000029617	Ccz1	5	-	143998162	143998605	143998162	143998274	144001376	144001458	202,202,224	0,0,0	263,216,314	0,1,0	480	149	1	1.0	1.0,1.0,1.0	1.0,0.985,1.0	0.005
ENSMUSG00000015697	Setdb1	3	-	95337148	95339032	95337148	95337265	95339906	95340062	372,401,451	0,0,2	272,324,481	0,0,0	1916	149	1	1.0	1.0,1.0,0.946	1.0,1.0,1.0	-0.018
ENSMUSG00000015697	Setdb1	3	-	95339906	95340065	95339906	95340062	95340161	95340312	74,49,71	8,6,13	50,75,60	10,14,11	152	149	1	1.0	0.901,0.889,0.843	0.831,0.84,0.842	0.04
ENSMUSG00000027893	Ahcyl1	3	-	107673435	107675154	107673435	107673538	107677719	107677831	301,216,272	0,0,0	202,260,411	0,0,2	1765	149	1	1.0	1.0,1.0,1.0	1.0,1.0,0.945	0.018
ENSMUSG00000045672	Col27a1	4	+	63318191	63318315	63318261	63318315	63317983	63318037	0,0,1	0,4,0	0,0,0	0,0,5	219	149	1	1.0	NA,0.0,1.0	NA,NA,0.0	0.5
ENSMUSG00000046679	C87436	6	+	86447310	86447421	86447340	86447421	86445433	86446268	5,28,32	4,10,5	28,18,27	5,1,0	179	149	0.0296786271192	1.0	0.51,0.7,0.842	0.823,0.937,1.0	-0.236
ENSMUSG00000020687	Cdc27	11	-	104526050	104526184	104526050	104526166	104526862	104526977	12,4,5	29,19,43	5,5,9	21,50,64	167	149	1	1.0	0.27,0.158,0.094	0.175,0.082,0.111	0.051
ENSMUSG00000028552	Eps15	4	+	109382784	109382966	109382846	109382966	109379866	109380029	146,130,178	1,0,1	196,169,201	0,2,0	211	149	1	1.0	0.99,1.0,0.992	1.0,0.984,1.0	-0.001
ENSMUSG00000037190	Cyb561d2	9	-	107541002	107541069	107541002	107541040	107541496	107541650	3,9,7	143,197,165	0,5,14	187,134,210	178	149	1	1.0	0.017,0.037,0.034	0.0,0.03,0.053	0.002
ENSMUSG00000021546	Hnrnpk	13	-	58391238	58392476	58391238	58392416	58393195	58393365	598,665,737	199,216,249	866,653,1035	304,235,324	209	149	1	1.0	0.682,0.687,0.678	0.67,0.665,0.695	0.006
ENSMUSG00000021546	Hnrnpk	13	-	58393195	58393365	58393195	58393241	58393691	58393774	1623,1681,1743	1,1,0	2189,1657,2469	0,0,0	273	149	1	1.0	0.999,0.999,1.0	1.0,1.0,1.0	-0.001
ENSMUSG00000028759	Hp1bp3	4	+	138223489	138223649	138223528	138223649	138222088	138222188	293,249,344	31,26,18	334,363,440	21,20,18	188	149	1	1.0	0.882,0.884,0.938	0.926,0.935,0.951	-0.036
ENSMUSG00000031065	Cdk16	X	+	20693906	20694171	20694037	20694171	20693323	20693531	16,11,13	138,125,168	13,29,16	142,122,188	280	149	1	1.0	0.058,0.045,0.04	0.046,0.112,0.043	-0.019
ENSMUSG00000032580	Rbm5	9	-	107749707	107749799	107749707	107749796	107750007	107750092	89,109,104	1,7,4	85,95,111	4,1,6	152	149	1	1.0	0.989,0.939,0.962	0.954,0.989,0.948	-0.0
ENSMUSG00000032580	Rbm5	9	-	107749707	107749799	107749707	107749796	107750462	107750548	50,35,34	1,1,0	48,40,67	2,3,0	152	149	1	1.0	0.98,0.972,1.0	0.959,0.929,1.0	0.021
ENSMUSG00000018189	Uchl5	1	+	143799920	143800034	143799923	143800034	143798390	143798493	59,78,86	52,63,61	82,78,93	71,66,96	152	149	1	1.0	0.527,0.548,0.58	0.531,0.537,0.487	0.033
ENSMUSG00000009687	Fxyd5	7	-	31032729	31035283	31032729	31033018	31035385	31035415	2538,2438,2776	8,3,4	3570,2749,3554	8,11,9	2414	149	1	1.0	0.951,0.98,0.977	0.965,0.939,0.961	0.014
ENSMUSG00000009687	Fxyd5	7	-	31037820	31037931	31037820	31037928	31039037	31039094	671,602,717	1672,1660,2024	881,672,979	2213,1672,2353	152	149	1	1.0	0.282,0.262,0.258	0.281,0.283,0.29	-0.017
ENSMUSG00000009687	Fxyd5	7	-	31040182	31040257	31040182	31040221	31041396	31041457	2071,2123,2557	39,60,62	2799,2185,3056	85,85,109	185	149	1	1.0	0.977,0.966,0.971	0.964,0.954,0.958	0.013
ENSMUSG00000009687	Fxyd5	7	-	31040182	31040272	31040182	31040221	31041396	31041457	557,550,759	39,60,62	796,556,828	85,85,109	200	149	1	1.0	0.914,0.872,0.901	0.875,0.83,0.85	0.044
ENSMUSG00000009687	Fxyd5	7	-	31040182	31040272	31040182	31040257	31041396	31041457	6,6,10	1520,1579,1808	10,0,16	2013,1629,2244	164	149	1	1.0	0.004,0.003,0.005	0.004,0.0,0.006	0.001
ENSMUSG00000009687	Fxyd5	7	-	31041396	31041469	31041396	31041457	31042046	31042078	94,72,81	0,1,9	102,76,111	0,0,7	161	149	1	1.0	1.0,0.985,0.893	1.0,1.0,0.936	-0.019
ENSMUSG00000020736	Nt5c	11	-	115490419	115490769	115490419	115490744	115490852	115490967	15,10,15	278,311,305	29,11,20	424,323,372	174	149	1	1.0	0.044,0.027,0.04	0.055,0.028,0.044	-0.005
ENSMUSG00000040111	Gramd1b	9	-	40413296	40413374	40413296	40413371	40455293	40455764	38,34,33	6,0,1	35,33,79	7,0,2	152	149	1	1.0	0.861,1.0,0.97	0.831,1.0,0.975	0.008
ENSMUSG00000040111	Gramd1b	9	-	40413296	40413374	40413296	40413371	40531019	40531383	5,9,1	0,0,0	4,1,1	0,1,0	152	149	1	1.0	1.0,1.0,1.0	1.0,0.495,1.0	0.168
ENSMUSG00000036499	Eea1	10	+	95993229	95993463	95993423	95993463	95990399	95990465	0,3,0	54,61,57	6,3,3	23,36,63	343	149	1	1.0	0.0,0.021,0.0	0.102,0.035,0.02	-0.045
ENSMUSG00000015733	Capza2	6	+	17660728	17660827	17660748	17660827	17657172	17657252	5,6,6	903,937,1014	4,5,6	1122,1046,1455	169	149	1	1.0	0.005,0.006,0.005	0.003,0.004,0.004	0.002
ENSMUSG00000031516	Dctn6	8	-	34104985	34105098	34104985	34105039	34106341	34106406	3,6,0	15,4,6	8,2,3	17,7,23	208	149	1	1.0	0.125,0.518,0.0	0.252,0.17,0.085	0.045
ENSMUSG00000038533	Cbfa2t2	2	+	154531221	154531412	154531224	154531412	154528836	154528905	13,17,33	4,5,7	25,15,32	0,8,3	152	149	0.780744900513	1.0	0.761,0.769,0.822	1.0,0.648,0.913	-0.07
ENSMUSG00000027282	Mtch2	2	+	90852815	90852866	90852839	90852866	90849597	90849704	0,2,1	352,369,411	0,0,0	471,388,559	173	149	1	1.0	0.0,0.005,0.002	0.0,0.0,0.0	0.002
ENSMUSG00000027282	Mtch2	2	+	90853023	90853113	90853050	90853113	90852839	90852866	0,0,0	320,345,393	2,0,0	438,387,541	176	149	1	1.0	0.0,0.0,0.0	0.004,0.0,0.0	-0.001
ENSMUSG00000024201	Kdm4b	17	+	56394768	56394889	56394789	56394889	56393717	56394106	27,18,25	13,2,6	23,21,23	12,7,9	170	149	0.65702932047	1.0	0.645,0.887,0.785	0.627,0.724,0.691	0.092
ENSMUSG00000024201	Kdm4b	17	+	56396203	56396382	56396221	56396382	56394789	56394889	27,48,28	3,9,6	27,30,48	2,4,2	167	149	0.338476704046	1.0	0.889,0.826,0.806	0.923,0.87,0.955	-0.076
ENSMUSG00000009733	Tfcp2	15	-	100513080	100513171	100513080	100513165	100514028	100514122	11,11,6	1,0,0	16,22,21	0,0,0	155	149	1	1.0	0.914,1.0,1.0	1.0,1.0,1.0	-0.029
ENSMUSG00000028842	Ago3	4	-	126346630	126346830	126346630	126346772	126347767	126347869	12,10,30	4,2,0	16,18,15	0,0,1	207	149	0.56744443617	1.0	0.683,0.783,1.0	1.0,1.0,0.915	-0.15
ENSMUSG00000022617	Chkb	15	-	89427323	89427427	89427323	89427399	89427560	89427669	168,156,195	30,19,37	216,134,232	45,33,36	177	149	1	1.0	0.825,0.874,0.816	0.802,0.774,0.844	0.032
ENSMUSG00000022617	Chkb	15	-	89428133	89428229	89428133	89428193	89428410	89428544	224,202,238	2,1,2	228,214,276	0,0,2	185	149	1	1.0	0.989,0.994,0.99	1.0,1.0,0.991	-0.006
ENSMUSG00000022617	Chkb	15	-	89428410	89428578	89428410	89428544	89428713	89428827	24,38,24	60,75,73	34,20,33	68,74,73	183	149	1	1.0	0.246,0.292,0.211	0.289,0.18,0.269	0.004
ENSMUSG00000022617	Chkb	15	-	89428410	89428827	89428410	89428578	89429048	89429157	289,375,341	0,0,0	387,296,446	0,0,2	398	149	1	1.0	1.0,1.0,1.0	1.0,1.0,0.988	0.004
ENSMUSG00000056962	Jmjd6	11	-	116839837	116839931	116839837	116839926	116840409	116840545	8,4,6	0,0,0	11,8,5	0,1,0	154	149	1	1.0	1.0,1.0,1.0	1.0,0.886,1.0	0.038
ENSMUSG00000056962	Jmjd6	11	-	116839837	116839931	116839837	116839926	116840447	116840545	2,1,0	3,3,4	2,3,2	2,1,0	154	149	0.000414390278077	0.123639140221	0.392,0.244,0.0	0.492,0.744,1.0	-0.533
ENSMUSG00000054737	Zfp182	X	-	21060502	21060557	21060502	21060528	21061893	21062003	5,3,5	0,0,0	4,0,3	3,0,0	178	149	1	1.0	1.0,1.0,1.0	0.527,NA,1.0	0.236
ENSMUSG00000038241	Cep250	2	+	155968754	155968862	155968757	155968862	155967557	155967654	25,17,20	0,0,0	26,24,37	2,0,0	152	149	1	1.0	1.0,1.0,1.0	0.927,1.0,1.0	0.024
ENSMUSG00000038241	Cep250	2	+	155974249	155974483	155974252	155974483	155973342	155973489	3,4,11	28,27,19	4,6,2	18,24,20	152	149	1	1.0	0.095,0.127,0.362	0.179,0.197,0.089	0.04
ENSMUSG00000016494	Cd34	1	+	194959779	194961279	194959935	194961279	194959065	194959230	29,15,22	33,22,31	47,40,46	50,28,55	305	149	0.79769505981	1.0	0.3,0.25,0.257	0.315,0.411,0.29	-0.07
ENSMUSG00000037474	Dtl	1	-	191568290	191568411	191568290	191568404	191568494	191568556	11,7,12	1,0,0	10,15,40	0,0,0	156	149	1	1.0	0.913,1.0,1.0	1.0,1.0,1.0	-0.029
ENSMUSG00000052331	Ankrd44	1	-	54734995	54735113	54734995	54735059	54736229	54736312	0,0,0	35,37,41	1,0,0	42,26,41	203	149	1	1.0	0.0,0.0,0.0	0.017,0.0,0.0	-0.006
ENSMUSG00000059975	Zfp74	7	-	29943490	29943545	29943490	29943540	29951713	29951893	3,2,0	0,0,2	6,2,2	0,0,0	154	149	1	1.0	1.0,1.0,0.0	1.0,1.0,1.0	-0.333
ENSMUSG00000018076	Med13l	5	+	118751839	118752009	118751866	118752009	118751530	118751754	7,9,12	41,30,28	13,10,22	39,42,41	176	149	1	1.0	0.126,0.203,0.266	0.22,0.168,0.312	-0.035
ENSMUSG00000028149	Rap1gds1	3	-	138955321	138955461	138955321	138955458	138956193	138956319	101,115,154	19,32,20	156,119,182	27,17,34	152	149	1	1.0	0.839,0.779,0.883	0.85,0.873,0.84	-0.021
ENSMUSG00000004100	Ppan	9	+	20891082	20891365	20891286	20891365	20890904	20891012	53,74,89	2,0,1	92,91,118	3,1,6	353	149	1	1.0	0.918,1.0,0.974	0.928,0.975,0.892	0.032
ENSMUSG00000029070	Mxra8	4	+	155840905	155841208	155840914	155841208	155840777	155840798	8,13,20	0,0,0	3,9,39	0,7,0	158	149	1	1.0	1.0,1.0,1.0	1.0,0.548,1.0	0.151
ENSMUSG00000025283	Sat1	X	-	155213896	155213958	155213896	155213937	155214032	155214134	34,27,25	1404,1329,1365	48,43,36	1534,1242,1669	170	149	1	1.0	0.021,0.017,0.016	0.027,0.029,0.019	-0.007
ENSMUSG00000021235	Coq6	12	+	84368142	84368709	84368585	84368709	84366884	84367019	45,49,50	3,4,6	74,47,70	1,2,2	592	149	0.0407086330233	1.0	0.791,0.755,0.677	0.949,0.855,0.898	-0.16
ENSMUSG00000021235	Coq6	12	+	84371403	84371558	84371450	84371558	84370923	84371031	1,3,1	2,1,0	1,4,2	2,1,1	196	149	0.4467438686	1.0	0.275,0.695,1.0	0.275,0.753,0.603	0.113
ENSMUSG00000021235	Coq6	12	+	84371403	84371558	84371450	84371558	84371107	84371170	1,6,0	29,40,23	1,4,4	50,25,51	196	149	1	1.0	0.026,0.102,0.0	0.015,0.108,0.056	-0.017
ENSMUSG00000071533	Pcnp	16	-	56024223	56024438	56024223	56024386	56029602	56029696	232,328,337	15,38,31	278,231,374	19,34,53	201	149	1	1.0	0.92,0.865,0.89	0.916,0.834,0.84	0.028
ENSMUSG00000037373	Ctbp1	5	-	33247753	33248686	33247753	33248683	33249106	33249224	418,399,392	67,71,77	463,390,564	99,80,106	152	149	1	1.0	0.859,0.846,0.833	0.821,0.827,0.839	0.017
ENSMUSG00000037373	Ctbp1	5	-	33247753	33248686	33247753	33248683	33249586	33249714	0,2,1	2,0,0	2,0,2	0,0,0	152	149	1	1.0	0.0,1.0,1.0	1.0,NA,1.0	-0.333
ENSMUSG00000078619	Smarcd2	11	-	106265887	106266000	106265887	106265983	106266536	106266692	1,1,0	133,139,192	1,0,2	196,227,248	166	149	1	1.0	0.007,0.006,0.0	0.005,0.0,0.007	0.0
ENSMUSG00000056050	Mia3	1	-	183338058	183338169	183338058	183338157	183338262	183338340	138,117,145	0,0,2	121,104,180	1,1,0	161	149	1	1.0	1.0,1.0,0.985	0.991,0.99,1.0	0.001
ENSMUSG00000026020	Nop58	1	+	59692551	59692728	59692611	59692728	59692336	59692389	4,1,1	11,4,21	2,1,0	11,2,7	209	149	1	1.0	0.206,0.151,0.033	0.115,0.263,0.0	0.004
ENSMUSG00000026020	Nop58	1	+	59705592	59705756	59705727	59705756	59704708	59704750	149,257,258	0,0,0	262,247,301	0,0,4	284	149	1	1.0	1.0,1.0,1.0	1.0,1.0,0.975	0.008
ENSMUSG00000031626	Sorbs2	8	+	45745716	45745841	45745785	45745841	45745419	45745446	1,0,0	0,0,2	0,4,0	0,0,1	218	149	1	1.0	1.0,NA,0.0	NA,1.0,0.0	0.0
ENSMUSG00000032127	Vps11	9	-	44355698	44356429	44355698	44355850	44358068	44358316	242,243,288	0,0,3	267,231,421	0,0,3	728	149	1	1.0	1.0,1.0,0.952	1.0,1.0,0.966	-0.005
ENSMUSG00000032127	Vps11	9	-	44356227	44356453	44356227	44356429	44358068	44358316	0,2,3	137,165,184	2,0,0	185,157,286	173	149	1	1.0	0.0,0.01,0.014	0.009,0.0,0.0	0.005
ENSMUSG00000026933	Camsap1	2	-	25935461	25935564	25935461	25935561	25935849	25936058	33,27,20	4,2,1	17,21,24	0,4,5	152	149	1	1.0	0.89,0.93,0.951	1.0,0.837,0.825	0.036
ENSMUSG00000003131	Pafah1b2	9	-	45978641	45978729	45978641	45978723	46012522	46012690	12,6,2	0,0,2	3,14,11	0,0,0	155	149	1	1.0	1.0,1.0,0.49	1.0,1.0,1.0	-0.17
ENSMUSG00000021288	Klc1	12	+	111789324	111789486	111789348	111789486	111787487	111787596	112,153,117	55,46,47	172,136,190	72,57,111	173	149	1	1.0	0.637,0.741,0.682	0.673,0.673,0.596	0.039
ENSMUSG00000026608	Kctd3	1	-	188974065	188974204	188974065	188974198	188974286	188974471	30,27,28	0,0,0	21,30,79	4,1,0	155	149	1	1.0	1.0,1.0,1.0	0.835,0.966,1.0	0.066
ENSMUSG00000029625	Cpsf4	5	+	145178757	145178928	145178832	145178928	145177229	145177302	11,9,13	58,45,71	24,16,19	55,42,77	224	149	0.430527167525	1.0	0.112,0.117,0.109	0.225,0.202,0.141	-0.077
ENSMUSG00000029625	Cpsf4	5	+	145178757	145178928	145178835	145178928	145177229	145177302	12,11,16	24,29,27	25,16,19	37,30,59	227	149	1	1.0	0.247,0.199,0.28	0.307,0.259,0.174	-0.005
ENSMUSG00000029625	Cpsf4	5	+	145178783	145178928	145178832	145178928	145177229	145177302	9,4,10	58,45,71	13,4,10	55,42,77	198	149	1	1.0	0.105,0.063,0.096	0.151,0.067,0.089	-0.014
ENSMUSG00000029625	Cpsf4	5	+	145178783	145178928	145178835	145178928	145177229	145177302	10,6,13	24,29,27	14,4,10	37,30,59	201	149	0.712004986183	1.0	0.236,0.133,0.263	0.219,0.09,0.112	0.07
ENSMUSG00000029625	Cpsf4	5	+	145178832	145178928	145178835	145178928	145177229	145177302	59,47,74	24,29,27	56,42,77	37,30,59	152	149	0.194192993625	1.0	0.707,0.614,0.729	0.597,0.578,0.561	0.105
ENSMUSG00000087385	Frg2f1	4	-	119533312	119533549	119533312	119533497	119533740	119533809	0,3,4	0,0,2	0,1,2	0,0,0	201	149	1	1.0	NA,1.0,0.597	NA,1.0,1.0	-0.202
ENSMUSG00000025949	Pikfyve	1	+	65192530	65192566	65192533	65192566	65192144	65192294	7,0,3	4,4,0	2,6,7	3,1,6	152	149	0.960297339721	1.0	0.632,0.0,1.0	0.395,0.855,0.534	-0.051
ENSMUSG00000025967	Eef1b2	1	+	63178422	63178565	63178438	63178565	63177722	63177876	1,4,2	2484,2627,2939	5,4,4	3405,2831,3620	165	149	1	1.0	0.0,0.001,0.001	0.001,0.001,0.001	-0.0
ENSMUSG00000025967	Eef1b2	1	+	63178022	63178565	63178438	63178565	63177753	63177876	29,49,41	2484,2627,2939	43,31,35	3405,2831,3620	565	149	1	1.0	0.003,0.005,0.004	0.003,0.003,0.003	0.001
ENSMUSG00000038324	Trpc4ap	2	-	155643391	155643468	155643391	155643450	155644927	155645059	0,2,1	406,357,376	1,0,0	365,345,509	167	149	1	1.0	0.0,0.005,0.002	0.002,0.0,0.0	0.002
ENSMUSG00000038324	Trpc4ap	2	-	155650418	155650585	155650418	155650561	155653492	155653678	345,307,371	22,8,1	330,340,476	17,14,22	173	149	1	1.0	0.931,0.971,0.997	0.944,0.954,0.949	0.017
ENSMUSG00000026111	Unc50	1	+	37431292	37431576	37431296	37431576	37430201	37430427	7,26,26	2,0,0	32,9,39	2,2,3	153	149	1	1.0	0.773,1.0,1.0	0.94,0.814,0.927	0.031
ENSMUSG00000032657	Fam189b	3	+	89185433	89185609	89185436	89185609	89184888	89184996	8,24,21	9,8,2	13,15,15	1,8,2	152	149	0.690211428449	1.0	0.466,0.746,0.911	0.927,0.648,0.88	-0.111
ENSMUSG00000032657	Fam189b	3	+	89185433	89185609	89185455	89185609	89184888	89184996	11,29,27	0,1,0	14,19,24	0,0,0	171	149	1	1.0	1.0,0.962,1.0	1.0,1.0,1.0	-0.013
ENSMUSG00000032657	Fam189b	3	+	89185436	89185609	89185455	89185609	89184888	89184996	12,13,8	0,1,0	2,12,11	0,0,0	168	149	1	1.0	1.0,0.92,1.0	1.0,1.0,1.0	-0.027
ENSMUSG00000038178	Slc43a2	11	+	75560820	75560991	75560898	75560991	75532587	75532788	10,10,13	2,0,1	12,7,8	0,3,3	227	149	0.16703234287	1.0	0.766,1.0,0.895	1.0,0.605,0.636	0.14
ENSMUSG00000038178	Slc43a2	11	+	75560820	75560991	75560898	75560991	75545753	75545830	17,30,29	541,492,597	18,14,20	416,456,856	227	149	1	1.0	0.02,0.038,0.031	0.028,0.02,0.015	0.009
ENSMUSG00000039515	Ptpa	2	+	30438228	30439764	30439663	30439764	30437569	30437669	414,356,500	0,0,0	450,384,596	0,0,2	1584	149	1	1.0	1.0,1.0,1.0	1.0,1.0,0.966	0.011
ENSMUSG00000110195	Pde2a	7	+	101503286	101503410	101503298	101503410	101502811	101502942	11,13,9	84,97,82	18,16,20	68,61,152	161	149	0.935386545958	1.0	0.108,0.11,0.092	0.197,0.195,0.109	-0.064
ENSMUSG00000033793	Atp6v1h	1	+	5093362	5095728	5095614	5095728	5089008	5089111	281,349,380	0,1,1	431,399,531	0,0,0	2401	149	1	1.0	1.0,0.956,0.959	1.0,1.0,1.0	-0.028
ENSMUSG00000018008	Cyth4	15	+	78604859	78605913	78605846	78605913	78604635	78604700	152,155,163	759,747,786	187,138,255	913,785,959	1136	149	1	1.0	0.026,0.026,0.026	0.026,0.023,0.034	-0.002
ENSMUSG00000018008	Cyth4	15	+	78611421	78611597	78611448	78611597	78609761	78609874	33,37,39	784,763,745	45,26,58	913,795,988	176	149	1	1.0	0.034,0.039,0.042	0.04,0.027,0.047	0.0
ENSMUSG00000026670	Uap1	1	-	170147995	170148046	170147995	170148043	170149270	170149459	0,5,12	0,4,0	8,3,24	1,8,4	152	149	1	1.0	NA,0.551,1.0	0.887,0.269,0.855	0.105
ENSMUSG00000029599	Ddx54	5	+	120620257	120620758	120620626	120620758	120619763	120619859	184,170,206	0,0,0	187,189,268	0,1,4	518	149	1	1.0	1.0,1.0,1.0	1.0,0.982,0.951	0.022
ENSMUSG00000029599	Ddx54	5	+	120624537	120625844	120625701	120625844	120623891	120623965	337,325,386	3,1,0	425,350,535	12,0,0	1313	149	1	1.0	0.927,0.974,1.0	0.801,1.0,1.0	0.033
ENSMUSG00000036622	Atp13a2	4	+	140993947	140994391	140994311	140994391	140992337	140992520	29,6,32	0,0,0	35,31,57	2,0,1	513	149	1	1.0	1.0,1.0,1.0	0.836,1.0,0.943	0.074
ENSMUSG00000036622	Atp13a2	4	+	140999127	140999283	140999234	140999283	140996667	140996799	1311,1144,1322	3,1,3	1238,1189,1723	9,5,2	256	149	1	1.0	0.996,0.999,0.996	0.988,0.993,0.998	0.004
ENSMUSG00000036622	Atp13a2	4	+	141002456	141002783	141002623	141002783	141000684	141000873	80,68,60	0,0,0	103,62,120	0,0,1	316	149	1	1.0	1.0,1.0,1.0	1.0,1.0,0.983	0.006
ENSMUSG00000036622	Atp13a2	4	+	141002456	141002783	141002623	141002783	141001883	141002090	526,525,542	0,0,0	550,467,753	3,0,0	316	149	1	1.0	1.0,1.0,1.0	0.989,1.0,1.0	0.004
ENSMUSG00000036622	Atp13a2	4	+	141006042	141006848	141006678	141006848	141005265	141005362	1469,1414,1364	0,0,1	1803,1281,1926	0,0,0	785	149	1	1.0	1.0,1.0,0.996	1.0,1.0,1.0	-0.001
ENSMUSG00000036622	Atp13a2	4	+	141006042	141006848	141006752	141006848	141005265	141005362	1703,1668,1583	6,7,5	2086,1485,2265	12,5,8	859	149	1	1.0	0.98,0.976,0.982	0.968,0.981,0.98	0.003
ENSMUSG00000036622	Atp13a2	4	+	141006678	141006848	141006752	141006848	141005265	141005362	234,254,220	6,7,5	283,204,339	12,5,8	223	149	1	1.0	0.963,0.96,0.967	0.94,0.965,0.966	0.006
ENSMUSG00000036622	Atp13a2	4	+	141006678	141006848	141006752	141006848	141006351	141006503	516,604,519	161,215,162	592,492,754	221,201,246	223	149	1	1.0	0.682,0.652,0.682	0.642,0.621,0.672	0.027
ENSMUSG00000038712	Mindy1	3	+	95282919	95283625	95283230	95283625	95282682	95282744	101,108,112	10,16,19	121,94,130	15,17,11	460	149	1	1.0	0.766,0.686,0.656	0.723,0.642,0.793	-0.017
ENSMUSG00000038712	Mindy1	3	+	95295272	95295425	95295299	95295425	95294794	95294986	262,345,343	54,69,57	366,256,322	69,49,76	176	149	1	1.0	0.804,0.809,0.836	0.818,0.816,0.782	0.011
ENSMUSG00000020476	Dbnl	11	+	5797274	5797335	5797283	5797335	5797023	5797175	35,17,25	66,56,71	37,24,51	97,74,99	158	149	1	1.0	0.333,0.223,0.249	0.265,0.234,0.327	-0.007
ENSMUSG00000020476	Dbnl	11	+	5797274	5797335	5797286	5797335	5797023	5797175	35,18,25	159,122,113	37,24,51	172,144,207	161	149	1	1.0	0.169,0.12,0.17	0.166,0.134,0.186	-0.009
ENSMUSG00000020476	Dbnl	11	+	5797283	5797335	5797286	5797335	5797023	5797175	66,57,71	159,122,113	97,74,99	172,144,207	152	149	1	1.0	0.289,0.314,0.381	0.356,0.335,0.319	-0.009
ENSMUSG00000026096	Osgepl1	1	+	53317901	53318289	53317906	53318289	53314855	53315099	25,8,18	0,5,3	19,6,16	3,1,1	154	149	1	1.0	1.0,0.608,0.853	0.86,0.853,0.939	-0.064
ENSMUSG00000047539	Fbxo28	1	-	182317809	182318005	182317809	182317958	182326253	182326392	100,99,94	0,12,1	82,91,124	1,1,13	196	149	1	1.0	1.0,0.862,0.986	0.984,0.986,0.879	-0.0
ENSMUSG00000038375	Trp53inp2	2	+	155385880	155386169	155386000	155386169	155385289	155385464	318,231,324	42,44,57	202,196,424	42,40,67	269	149	1	1.0	0.807,0.744,0.759	0.727,0.731,0.778	0.025
ENSMUSG00000024542	Cep192	18	+	67877955	67878660	67878538	67878660	67871461	67871557	67,54,70	0,0,0	85,54,73	0,3,0	732	149	1	1.0	1.0,1.0,1.0	1.0,0.786,1.0	0.071
ENSMUSG00000026822	Lcn2	2	-	32384632	32385520	32384632	32384884	32385705	32385825	314,472,255	2,0,0	626,342,555	0,0,4	785	149	1	1.0	0.968,1.0,1.0	1.0,1.0,0.963	0.002
ENSMUSG00000028582	Cc2d1b	4	+	108625333	108625533	108625407	108625533	108624845	108625004	3,4,4	123,99,136	8,5,3	136,98,159	223	149	1	1.0	0.016,0.026,0.019	0.038,0.033,0.012	-0.007
ENSMUSG00000028582	Cc2d1b	4	+	108625980	108626153	108626037	108626153	108624845	108625004	65,40,72	0,0,0	65,76,88	1,0,2	206	149	1	1.0	1.0,1.0,1.0	0.979,1.0,0.97	0.017
ENSMUSG00000028582	Cc2d1b	4	+	108625980	108626153	108626037	108626153	108625654	108625814	193,156,225	1,1,9	223,262,290	4,3,2	206	149	1	1.0	0.993,0.991,0.948	0.976,0.984,0.991	-0.006
ENSMUSG00000037613	Tnfrsf23	7	-	143670831	143671015	143670831	143670943	143679944	143680073	7,5,10	53,45,65	7,5,2	44,44,84	221	149	1	1.0	0.082,0.07,0.094	0.097,0.071,0.016	0.021
ENSMUSG00000074643	Cpne1	2	-	156073798	156074035	156073798	156073992	156074175	156074309	117,108,114	3,0,0	132,106,180	0,0,0	192	149	1	1.0	0.968,1.0,1.0	1.0,1.0,1.0	-0.011
ENSMUSG00000060288	Ppih	4	-	119300009	119300202	119300009	119300183	119310758	119310847	16,3,13	10,0,2	15,8,31	6,4,31	168	149	0.170726515805	1.0	0.587,1.0,0.852	0.689,0.639,0.47	0.214
ENSMUSG00000032187	Smarca4	9	+	21686012	21686275	21686021	21686275	21678928	21679147	10,3,4	100,149,137	5,4,3	180,128,189	158	149	1	1.0	0.086,0.019,0.027	0.026,0.029,0.015	0.021
ENSMUSG00000032187	Smarca4	9	+	21699799	21699908	21699802	21699908	21686021	21686275	174,122,179	41,46,40	217,161,227	66,52,57	152	149	1	1.0	0.806,0.722,0.814	0.763,0.752,0.796	0.01
ENSMUSG00000028439	Fam219a	4	-	41517690	41520398	41517690	41520395	41520911	41520966	159,207,228	31,46,43	200,171,281	41,22,51	152	149	1	1.0	0.834,0.815,0.839	0.827,0.884,0.844	-0.022
ENSMUSG00000063445	Nmral1	16	-	4711316	4711680	4711316	4711603	4713639	4713830	0,1,6	37,32,46	7,3,7	67,47,49	226	149	1	1.0	0.0,0.02,0.079	0.064,0.04,0.086	-0.03
ENSMUSG00000037366	Pafah2	4	+	134410778	134410972	134410903	134410972	134402969	134403104	0,2,1	2,0,0	0,2,1	0,0,3	274	149	1	1.0	0.0,1.0,1.0	NA,1.0,0.153	0.09
ENSMUSG00000037366	Pafah2	4	+	134410778	134410972	134410903	134410972	134405005	134405102	0,2,1	30,38,10	0,3,2	30,24,35	274	149	1	1.0	0.0,0.028,0.052	0.0,0.064,0.03	-0.005
ENSMUSG00000038733	Wdr26	1	-	181203023	181203224	181203023	181203160	181209002	181209107	4,7,4	141,102,115	3,2,11	136,148,179	213	149	1	1.0	0.019,0.046,0.024	0.015,0.009,0.041	0.008
ENSMUSG00000038733	Wdr26	1	-	181203023	181203224	181203023	181203160	181209050	181209107	7,1,10	166,142,207	2,1,4	123,133,265	213	149	1	1.0	0.029,0.005,0.033	0.011,0.005,0.01	0.014
ENSMUSG00000004319	Clcn3	8	-	60922789	60927418	60922789	60923188	60929070	60929616	182,113,166	0,0,0	116,122,243	2,0,0	4379	149	1	1.0	1.0,1.0,1.0	0.664,1.0,1.0	0.112
ENSMUSG00000045205	Dpy19l4	4	-	11292553	11292688	11292553	11292686	11295935	11296059	53,63,55	0,0,0	34,43,88	0,2,2	151	149	1	1.0	1.0,1.0,1.0	1.0,0.955,0.977	0.023
ENSMUSG00000040782	Cop1	1	+	159319723	159319840	159319747	159319840	159308882	159308964	263,223,173	0,0,1	266,196,319	2,0,5	173	149	1	1.0	1.0,1.0,0.993	0.991,1.0,0.982	0.007
ENSMUSG00000038705	Gmeb2	2	-	181264969	181265108	181264969	181265103	181265814	181265912	21,31,36	1,0,0	19,21,32	1,0,2	154	149	1	1.0	0.953,1.0,1.0	0.948,1.0,0.939	0.022
ENSMUSG00000028641	P3h1	4	+	119241661	119241804	119241682	119241804	119241481	119241534	0,0,0	54,62,54	0,0,3	53,58,121	170	149	1	1.0	0.0,0.0,0.0	0.0,0.0,0.021	-0.007
ENSMUSG00000036391	Sec24a	11	-	51729451	51729578	51729451	51729575	51731802	51731905	22,31,24	2,5,15	12,7,44	4,2,4	152	149	0.709272613289	1.0	0.915,0.859,0.611	0.746,0.774,0.915	-0.017
ENSMUSG00000026925	Inpp5e	2	-	26401600	26401785	26401600	26401698	26402099	26402223	1,4,0	37,25,32	2,0,1	31,38,44	236	149	1	1.0	0.017,0.092,0.0	0.039,0.0,0.014	0.019
ENSMUSG00000019948	Actr6	10	-	89725767	89725953	89725767	89725903	89726636	89726760	1,0,4	17,22,22	2,1,8	25,29,32	199	149	1	1.0	0.042,0.0,0.12	0.057,0.025,0.158	-0.026
ENSMUSG00000051811	Cox6b2	7	-	4752060	4752172	4752060	4752161	4752723	4752849	0,1,0	7,11,14	0,0,0	10,15,9	160	149	1	1.0	0.0,0.078,0.0	0.0,0.0,0.0	0.026
ENSMUSG00000041477	Dcp1b	6	+	119217802	119217979	119217901	119217979	119214769	119215606	58,76,43	2,1,1	86,30,85	2,0,0	248	149	1	1.0	0.946,0.979,0.963	0.963,1.0,1.0	-0.025
ENSMUSG00000020806	Rhbdf2	11	-	116605242	116606232	116605242	116605438	116607227	116607427	108,79,88	0,0,0	67,85,147	0,1,0	943	149	1	1.0	1.0,1.0,1.0	1.0,0.931,1.0	0.023
ENSMUSG00000027829	Ccnl1	3	-	65948690	65950544	65948690	65948790	65951433	65951554	708,627,904	0,0,0	815,650,1135	0,0,1	1903	149	1	1.0	1.0,1.0,1.0	1.0,1.0,0.989	0.004
ENSMUSG00000028821	Syf2	4	+	134934931	134935464	134935373	134935464	134934455	134934581	360,297,291	0,2,0	403,282,447	0,0,0	591	149	1	1.0	1.0,0.974,1.0	1.0,1.0,1.0	-0.009
ENSMUSG00000049676	Catsperg1	7	-	29185187	29185593	29185187	29185251	29189809	29189866	1,3,1	0,1,0	19,1,2	2,0,0	491	149	1	1.0	1.0,0.477,1.0	0.742,1.0,1.0	-0.088
ENSMUSG00000042699	Dhx9	1	-	153469599	153469741	153469599	153469736	153472225	153472303	5,4,7	0,0,0	3,3,5	2,0,0	154	149	1	1.0	1.0,1.0,1.0	0.592,1.0,1.0	0.136
ENSMUSG00000042699	Dhx9	1	-	153478865	153478981	153478865	153478978	153481131	153481249	103,95,115	10,11,10	71,88,153	10,14,19	152	149	1	1.0	0.91,0.894,0.919	0.874,0.86,0.888	0.034
ENSMUSG00000062729	Ppox	1	-	171279429	171280001	171279429	171279574	171280139	171280255	150,128,129	0,0,0	144,100,184	2,0,0	576	149	1	1.0	1.0,1.0,1.0	0.949,1.0,1.0	0.017
ENSMUSG00000062729	Ppox	1	-	171280139	171280288	171280139	171280255	171280387	171280522	6,4,6	30,37,30	10,4,15	37,35,61	182	149	1	1.0	0.141,0.081,0.141	0.181,0.086,0.168	-0.024
ENSMUSG00000062729	Ppox	1	-	171279429	171280522	171279429	171280001	171280673	171280768	169,132,111	1,0,0	142,87,171	0,0,0	670	149	1	1.0	0.974,1.0,1.0	1.0,1.0,1.0	-0.009
ENSMUSG00000043019	Edem3	1	+	151805846	151805946	151805849	151805946	151804277	151804443	0,1,0	0,1,0	0,1,2	0,0,0	152	149	1	1.0	NA,0.495,NA	NA,1.0,1.0	-0.505
ENSMUSG00000043019	Edem3	1	+	151805846	151805946	151805849	151805946	151804664	151804819	3,11,4	56,44,55	4,0,9	21,60,86	152	149	1	1.0	0.05,0.197,0.067	0.157,0.0,0.093	0.021
ENSMUSG00000053286	Trmt1l	1	+	151448225	151448497	151448253	151448497	151443246	151443326	5,3,4	41,52,46	0,1,8	42,41,61	177	149	1	1.0	0.093,0.046,0.068	0.0,0.02,0.099	0.029
ENSMUSG00000038736	Nudcd1	15	-	44400019	44400227	44400019	44400224	44401281	44401464	13,12,10	10,5,11	10,13,8	11,22,39	152	149	0.034889677388	1.0	0.56,0.702,0.471	0.471,0.367,0.167	0.243
ENSMUSG00000028484	Psip1	4	-	83461870	83462473	83461870	83462174	83463594	83463713	43,55,68	0,0,0	93,36,66	0,2,0	448	149	1	1.0	1.0,1.0,1.0	1.0,0.857,1.0	0.048
ENSMUSG00000028484	Psip1	4	-	83461870	83462553	83461870	83462174	83463594	83463713	44,56,73	0,0,0	83,39,55	0,2,0	528	149	1	1.0	1.0,1.0,1.0	1.0,0.846,1.0	0.051
ENSMUSG00000028484	Psip1	4	-	83461870	83462553	83461870	83462473	83463594	83463713	5,7,19	4,6,14	7,11,6	17,8,17	229	149	0.147933447342	1.0	0.449,0.432,0.469	0.211,0.472,0.187	0.16
ENSMUSG00000026843	Fubp3	2	+	31592462	31592496	31592465	31592496	31583154	31583260	71,59,93	4,1,1	45,85,105	3,7,7	152	149	1	1.0	0.946,0.983,0.989	0.936,0.922,0.936	0.041
ENSMUSG00000032966	Fkbp1a	2	+	151543905	151544140	151544012	151544140	151542817	151542865	1,4,0	3,3,1	4,7,11	2,0,0	256	149	1.50845761282e-05	0.0100168597185	0.162,0.437,0.0	0.538,1.0,1.0	-0.646
ENSMUSG00000038070	Cntln	4	+	85063177	85063355	85063180	85063355	85049603	85050136	7,7,13	2,0,0	4,7,11	0,0,2	152	149	1	1.0	0.774,1.0,1.0	1.0,1.0,0.844	-0.023
ENSMUSG00000028099	Polr3c	3	-	96716666	96716805	96716666	96716747	96719233	96719326	1,9,6	99,75,91	2,4,11	96,91,155	207	149	1	1.0	0.007,0.08,0.045	0.015,0.031,0.049	0.012
ENSMUSG00000028099	Polr3c	3	-	96723513	96724052	96723513	96723699	96725833	96725999	146,134,206	1,0,0	218,190,259	0,0,0	502	149	1	1.0	0.977,1.0,1.0	1.0,1.0,1.0	-0.008
ENSMUSG00000038147	Cd84	1	+	171884584	171884679	171884587	171884679	171851802	171852135	16,6,14	0,0,9	29,8,13	7,7,2	152	149	0.429231048338	1.0	1.0,1.0,0.604	0.802,0.528,0.864	0.137
ENSMUSG00000038147	Cd84	1	+	171884584	171884679	171884587	171884679	171873304	171873439	1444,1421,1514	277,256,275	1776,1331,2008	314,287,361	152	149	1	1.0	0.836,0.845,0.844	0.847,0.82,0.845	0.004
ENSMUSG00000025271	Pfkfb1	X	+	150589795	150590084	150589952	150590084	150588944	150589044	0,0,2	0,3,3	4,3,0	3,3,4	306	149	1	1.0	NA,0.0,0.245	0.394,0.327,0.0	-0.118
ENSMUSG00000029175	Slc35f6	5	+	30655494	30656100	30655887	30656100	30654747	30654820	620,544,577	0,0,1	623,537,830	0,0,0	542	149	1	1.0	1.0,1.0,0.994	1.0,1.0,1.0	-0.002
ENSMUSG00000006315	Tmem147	7	-	30727986	30728129	30727986	30728108	30728204	30728289	2,2,0	373,399,473	10,4,0	565,424,604	170	149	1	1.0	0.005,0.004,0.0	0.015,0.008,0.0	-0.005
ENSMUSG00000006315	Tmem147	7	-	30728656	30728741	30728656	30728716	30729201	30729271	4,2,3	355,301,299	1,2,0	402,321,477	174	149	1	1.0	0.01,0.006,0.009	0.002,0.005,0.0	0.006
ENSMUSG00000026365	Cfh	1	-	140088657	140088888	140088657	140088840	140098869	140099046	0,1,0	84,109,132	0,0,0	107,114,169	197	149	1	1.0	0.0,0.007,0.0	0.0,0.0,0.0	0.002
ENSMUSG00000026365	Cfh	1	-	140108757	140108943	140108757	140108940	140112432	140112606	14,21,25	36,52,32	25,23,43	26,35,42	152	149	0.166965349067	1.0	0.276,0.284,0.434	0.485,0.392,0.501	-0.128
ENSMUSG00000026365	Cfh	1	-	140108757	140108943	140108757	140108940	140118586	140118763	0,1,2	2,0,0	0,0,2	0,1,0	152	149	1	1.0	0.0,1.0,1.0	NA,0.0,1.0	0.167
ENSMUSG00000017631	Abr	11	-	76459180	76459346	76459180	76459272	76461292	76461414	639,516,555	1,0,0	440,512,855	0,0,0	223	149	1	1.0	0.998,1.0,1.0	1.0,1.0,1.0	-0.001
ENSMUSG00000035585	Tsen34	7	+	3700527	3701004	3700614	3701004	3695351	3695621	253,238,303	1,2,1	320,291,335	1,0,0	236	149	1	1.0	0.994,0.987,0.995	0.995,1.0,1.0	-0.006
ENSMUSG00000041740	Rnf10	5	-	115241769	115242061	115241769	115242058	115242392	115242551	401,422,448	35,44,63	585,457,601	60,52,58	152	149	1	1.0	0.918,0.904,0.875	0.905,0.896,0.91	-0.005
ENSMUSG00000041740	Rnf10	5	-	115248914	115249173	115248914	115249170	115249396	115249522	67,49,74	480,491,461	63,38,74	580,437,677	152	149	1	1.0	0.12,0.089,0.136	0.096,0.079,0.097	0.024
ENSMUSG00000041740	Rnf10	5	-	115248914	115249173	115248914	115249170	115249969	115250130	2,9,4	0,3,1	1,4,2	0,1,0	152	149	0.804358813729	1.0	1.0,0.746,0.797	1.0,0.797,1.0	-0.085
ENSMUSG00000040940	Arhgef1	7	+	24916800	24916941	24916803	24916941	24916017	24916053	342,313,347	34,21,46	399,362,541	32,28,38	152	149	1	1.0	0.908,0.936,0.881	0.924,0.927,0.933	-0.02
ENSMUSG00000040940	Arhgef1	7	+	24918519	24919351	24919183	24919351	24917894	24918000	525,426,431	20,25,34	604,397,594	25,29,36	813	149	1	1.0	0.828,0.757,0.699	0.816,0.715,0.751	0.001
ENSMUSG00000039137	Whrn	4	-	63416411	63416593	63416411	63416590	63418087	63418622	1,5,7	3,1,1	4,7,9	5,0,3	152	149	1	1.0	0.246,0.831,0.873	0.44,1.0,0.746	-0.079
ENSMUSG00000039137	Whrn	4	-	63429085	63429417	63429085	63429118	63431849	63432059	0,3,5	1,0,0	0,2,1	0,0,0	448	149	1	1.0	0.0,1.0,1.0	NA,1.0,1.0	-0.333
ENSMUSG00000037720	Tmem33	5	+	67286095	67291461	67287009	67291461	67284139	67284223	752,899,1082	0,1,0	964,776,1225	0,0,0	1063	149	1	1.0	1.0,0.992,1.0	1.0,1.0,1.0	-0.003
ENSMUSG00000026977	March7	2	+	60233898	60234997	60233933	60234997	60232199	60232367	104,132,170	4,0,0	128,123,195	0,0,0	184	149	1	1.0	0.955,1.0,1.0	1.0,1.0,1.0	-0.015
ENSMUSG00000038126	Mphosph9	5	-	124259967	124260215	124259967	124260169	124260934	124261035	20,14,16	2,0,0	19,7,20	0,0,0	195	149	1	1.0	0.884,1.0,1.0	1.0,1.0,1.0	-0.039
ENSMUSG00000038126	Mphosph9	5	-	124320844	124320998	124320844	124320954	124324873	124325137	6,8,10	2,0,0	0,5,2	0,0,5	193	149	1	1.0	0.698,1.0,1.0	NA,1.0,0.236	0.281
ENSMUSG00000062908	Acadm	3	-	153938896	153939167	153938896	153938966	153941882	153941970	271,256,268	0,0,0	272,263,342	2,0,0	350	149	1	1.0	1.0,1.0,1.0	0.983,1.0,1.0	0.006
ENSMUSG00000025185	Loxl4	19	-	42604131	42604318	42604131	42604315	42604806	42605026	0,1,1	0,3,4	0,0,0	5,0,2	152	149	1	1.0	NA,0.246,0.197	0.0,NA,0.0	0.222
ENSMUSG00000035949	Fbxw2	2	-	34822557	34823067	34822557	34822975	34825961	34826070	163,185,175	38,34,52	163,176,252	37,15,44	241	149	0.523455279429	1.0	0.726,0.771,0.675	0.731,0.879,0.78	-0.073
ENSMUSG00000068205	Macrod2	2	+	140419904	140420495	140419950	140420495	140418816	140418914	9,14,14	0,0,0	15,16,12	0,0,1	195	149	1	1.0	1.0,1.0,1.0	1.0,1.0,0.902	0.033
ENSMUSG00000031982	Arv1	8	+	124728328	124728482	124728368	124728482	124725255	124725375	14,9,10	1,6,0	17,4,13	2,2,1	189	149	1	1.0	0.917,0.542,1.0	0.87,0.612,0.911	0.022
ENSMUSG00000030826	Bcat2	7	+	45585110	45585230	45585125	45585230	45584916	45585027	167,159,178	1,0,1	197,209,212	0,0,0	164	149	1	1.0	0.993,1.0,0.994	1.0,1.0,1.0	-0.004
ENSMUSG00000053819	Camk2d	3	+	126801723	126801761	126801726	126801761	126798237	126798280	73,66,115	2,6,4	107,96,163	4,3,5	152	149	1	1.0	0.973,0.915,0.966	0.963,0.969,0.97	-0.016
ENSMUSG00000004266	Ptpn6	6	-	124720706	124721222	124720706	124720908	124721575	124721667	942,931,973	1,0,3	1432,1007,1401	0,5,8	463	149	1	1.0	0.997,1.0,0.991	1.0,0.985,0.983	0.007
ENSMUSG00000060771	Tsga10	1	-	37841184	37841352	37841184	37841308	37842454	37842520	15,10,12	0,2,4	13,13,22	1,0,4	193	149	1	1.0	1.0,0.794,0.698	0.909,1.0,0.809	-0.075
ENSMUSG00000047554	Tmem41b	7	-	109979388	109979489	109979388	109979482	109980988	109981117	1,0,2	63,80,70	0,0,0	84,96,118	156	149	1	1.0	0.015,0.0,0.027	0.0,0.0,0.0	0.014
ENSMUSG00000038543	BC028528	3	-	95884969	95885071	95884969	95885068	95888140	95888296	180,210,262	92,142,98	260,214,276	181,103,141	152	149	1	1.0	0.657,0.592,0.724	0.585,0.671,0.657	0.02
ENSMUSG00000028453	Fancg	4	-	43003226	43003344	43003226	43003312	43003782	43003932	53,54,59	6,0,0	59,55,87	3,0,2	181	149	1	1.0	0.879,1.0,1.0	0.942,1.0,0.973	-0.012
ENSMUSG00000028453	Fancg	4	-	43004743	43005033	43004743	43005008	43005210	43005277	38,34,29	2,0,5	53,60,40	2,0,10	174	149	1	1.0	0.942,1.0,0.832	0.958,1.0,0.774	0.014
ENSMUSG00000010609	Psen2	1	-	180229385	180229487	180229385	180229484	180229841	180229925	521,553,527	26,35,21	618,425,660	41,18,27	152	149	1	1.0	0.952,0.939,0.961	0.937,0.959,0.96	-0.001
ENSMUSG00000034190	Chmp7	14	-	69719128	69719867	69719128	69719189	69720111	69720160	171,191,152	0,0,1	221,140,212	0,0,0	827	149	1	1.0	1.0,1.0,0.965	1.0,1.0,1.0	-0.012
ENSMUSG00000034190	Chmp7	14	-	69719128	69719867	69719128	69719189	69720927	69721061	38,37,44	0,1,1	56,54,42	0,0,0	827	149	1	1.0	1.0,0.87,0.888	1.0,1.0,1.0	-0.081
ENSMUSG00000053291	Rab4b	7	-	27174715	27174840	27174715	27174778	27175778	27175893	15,6,10	233,237,216	15,8,19	319,243,326	211	149	1	1.0	0.043,0.018,0.032	0.032,0.023,0.04	-0.001
ENSMUSG00000079845	Xlr4a	X	-	73081473	73081601	73081473	73081588	73081984	73082067	5,4,3	0,1,0	8,1,13	0,0,0	162	149	1	1.0	1.0,0.786,1.0	1.0,1.0,1.0	-0.071
ENSMUSG00000079845	Xlr4a	X	-	73081473	73081601	73081473	73081588	73082020	73082067	3,0,2	0,0,0	12,2,2	1,0,0	162	149	1	1.0	1.0,NA,1.0	0.917,1.0,1.0	0.028
ENSMUSG00000059689	Zfp637	6	+	117844982	117845955	117845024	117845955	117843252	117843392	3,10,6	40,35,49	2,7,6	63,63,68	191	149	1	1.0	0.055,0.182,0.087	0.024,0.08,0.064	0.052
ENSMUSG00000015748	Prpf3	3	-	95835353	95835525	95835353	95835467	95835643	95835743	3,3,0	49,44,50	0,4,4	59,46,59	207	149	1	1.0	0.042,0.047,0.0	0.0,0.059,0.047	-0.006
ENSMUSG00000015748	Prpf3	3	-	95840669	95840749	95840669	95840744	95844185	95844352	48,44,57	0,0,0	56,49,78	1,1,2	154	149	1	1.0	1.0,1.0,1.0	0.982,0.979,0.974	0.022
ENSMUSG00000046169	Adamts6	13	+	104313630	104313719	104313635	104313719	104312714	104312926	3,0,0	0,0,2	0,0,2	0,0,1	154	149	1	1.0	1.0,NA,0.0	NA,NA,0.659	-0.159
ENSMUSG00000026781	Acbd5	2	+	23075489	23075610	23075545	23075610	23069450	23069619	212,173,201	0,0,0	212,178,270	0,5,2	205	149	1	1.0	1.0,1.0,1.0	1.0,0.963,0.99	0.016
ENSMUSG00000026781	Acbd5	2	+	23099561	23099764	23099564	23099764	23094288	23094517	91,89,120	50,62,54	98,97,145	48,42,71	152	149	1	1.0	0.641,0.585,0.685	0.667,0.694,0.667	-0.039
ENSMUSG00000028854	Slc9a1	4	+	133419924	133419995	133419946	133419995	133419453	133419543	109,82,91	0,2,0	86,113,147	0,0,2	171	149	1	1.0	1.0,0.973,1.0	1.0,1.0,0.985	-0.004
ENSMUSG00000028911	Srsf4	4	+	131886106	131886304	131886130	131886304	131885308	131885492	3,0,1	30,15,24	0,0,1	29,17,19	173	149	1	1.0	0.079,0.0,0.035	0.0,0.0,0.043	0.024
ENSMUSG00000024013	Fgd2	17	+	29368122	29368330	29368183	29368330	29367920	29367979	7,5,22	35,37,33	18,6,6	73,37,76	210	149	0.609405614437	1.0	0.124,0.087,0.321	0.149,0.103,0.053	0.076
ENSMUSG00000037318	Traf3ip3	1	-	193194824	193195136	193194824	193194849	193195274	193195422	29,28,36	0,0,0	55,40,36	1,0,1	436	149	1	1.0	1.0,1.0,1.0	0.949,1.0,0.925	0.042
ENSMUSG00000031154	Otud5	X	+	7867514	7867823	7867666	7867823	7856303	7856397	175,140,170	1,0,0	225,149,220	0,0,0	301	149	1	1.0	0.989,1.0,1.0	1.0,1.0,1.0	-0.004
ENSMUSG00000031506	Ptpn7	1	+	135136098	135137461	135137323	135137461	135134830	135134915	210,188,243	0,0,1	176,231,271	0,0,1	1374	149	1	1.0	1.0,1.0,0.963	1.0,1.0,0.967	-0.001
ENSMUSG00000027589	Pcmtd2	2	+	181851581	181851709	181851585	181851709	181846467	181846639	13,4,6	76,61,60	5,1,2	39,55,83	153	149	0.598388410561	1.0	0.143,0.06,0.089	0.111,0.017,0.023	0.047
ENSMUSG00000026339	Ccdc93	1	+	121462232	121462283	121462235	121462283	121461886	121461979	40,35,42	7,3,4	48,56,65	0,3,3	152	149	0.440597642964	1.0	0.849,0.92,0.911	1.0,0.948,0.955	-0.074
ENSMUSG00000026339	Ccdc93	1	+	121494395	121497068	121496983	121497068	121492904	121492987	50,51,54	1,0,0	41,44,69	0,0,2	2737	149	1	1.0	0.731,1.0,1.0	1.0,1.0,0.653	0.026
ENSMUSG00000003721	Insig2	1	-	121307139	121307318	121307139	121307306	121312200	121312414	1,2,0	68,65,87	0,2,0	97,97,136	161	149	1	1.0	0.013,0.028,0.0	0.0,0.019,0.0	0.007
ENSMUSG00000025437	Usp33	3	+	152358635	152358698	152358640	152358698	152358145	152358199	55,63,64	0,0,1	64,57,90	0,1,0	154	149	1	1.0	1.0,1.0,0.984	1.0,0.982,1.0	0.001
ENSMUSG00000025437	Usp33	3	+	152374890	152374985	152374914	152374985	152374619	152374789	21,33,38	48,37,47	28,49,57	41,26,59	173	149	0.408665963109	1.0	0.274,0.434,0.41	0.37,0.619,0.454	-0.108
ENSMUSG00000026384	Ptpn4	1	-	119773048	119773146	119773048	119773127	119773228	119773271	0,1,0	8,0,4	0,0,0	3,4,9	168	149	1	1.0	0.0,1.0,0.0	0.0,0.0,0.0	0.333
ENSMUSG00000041570	Camsap2	1	-	136274800	136274900	136274800	136274873	136276537	136276758	4,0,2	72,63,82	8,3,10	59,54,73	176	149	0.490068480516	1.0	0.045,0.0,0.02	0.103,0.045,0.104	-0.062
ENSMUSG00000028184	Adgrl2	3	-	148820972	148821054	148820972	148821025	148822954	148823051	4,3,1	6,0,3	2,4,7	0,3,0	178	149	0.00795977294829	0.74298196441	0.358,1.0,0.218	1.0,0.527,1.0	-0.317
ENSMUSG00000028184	Adgrl2	3	-	148852566	148852860	148852566	148852662	148858732	148859533	78,63,98	0,4,0	98,92,92	0,0,0	347	149	1	1.0	1.0,0.871,1.0	1.0,1.0,1.0	-0.043
ENSMUSG00000041351	Rap1gap	4	+	137727676	137727779	137727729	137727779	137726951	137727075	16,9,24	0,0,0	5,8,26	1,0,0	202	149	1	1.0	1.0,1.0,1.0	0.787,1.0,1.0	0.071
ENSMUSG00000041351	Rap1gap	4	+	137728228	137728363	137728259	137728363	137727676	137727779	7,0,1	10,10,17	0,0,5	4,4,18	180	149	1	1.0	0.367,0.0,0.046	0.0,0.0,0.187	0.075
ENSMUSG00000040374	Pex2	3	-	5560499	5561764	5560499	5561760	5562668	5562732	39,61,51	8,13,0	66,55,78	0,0,16	153	149	0.961082001871	1.0	0.826,0.82,1.0	1.0,1.0,0.826	-0.06
ENSMUSG00000039308	Ndst2	14	-	20727177	20727373	20727177	20727360	20727486	20727615	1,0,0	72,29,43	2,0,3	55,55,72	162	149	1	1.0	0.013,0.0,0.0	0.032,0.0,0.037	-0.019
ENSMUSG00000039308	Ndst2	14	-	20728075	20728261	20728075	20728186	20728450	20728605	108,111,106	6,0,3	120,100,158	1,6,5	224	149	1	1.0	0.923,1.0,0.959	0.988,0.917,0.955	0.007
ENSMUSG00000026767	Mindy3	2	-	12403997	12404168	12403997	12404166	12405859	12405920	85,77,98	0,0,6	100,90,131	0,3,0	151	149	1	1.0	1.0,1.0,0.942	1.0,0.967,1.0	-0.008
ENSMUSG00000029428	Stx2	5	-	128996361	128996461	128996361	128996457	128999509	128999587	123,129,133	0,2,0	138,73,155	1,0,0	153	149	1	1.0	1.0,0.984,1.0	0.993,1.0,1.0	-0.003
ENSMUSG00000036281	Snapc4	2	-	26374491	26374564	26374491	26374560	26374642	26374747	23,25,18	0,5,0	16,24,32	2,1,6	153	149	0.751538818779	1.0	1.0,0.83,1.0	0.886,0.959,0.839	0.049
ENSMUSG00000031010	Usp9x	X	+	13116608	13116757	13116623	13116757	13114507	13114644	46,47,36	23,39,31	18,49,47	16,27,36	164	149	1	1.0	0.645,0.523,0.513	0.505,0.622,0.543	0.004
ENSMUSG00000015290	Ubl4a	X	-	74367700	74368010	74367700	74367909	74368152	74368258	1,4,5	149,206,188	4,2,1	229,170,265	250	149	1	1.0	0.004,0.011,0.016	0.01,0.007,0.002	0.004
ENSMUSG00000027953	Slc50a1	3	-	89269049	89269298	89269049	89269211	89269826	89270139	28,25,18	180,143,161	31,12,24	179,128,218	236	149	1	1.0	0.089,0.099,0.066	0.099,0.056,0.065	0.011
ENSMUSG00000020782	Llgl2	11	+	115854731	115854859	115854811	115854859	115854546	115854575	0,1,1	4,5,7	1,2,0	2,2,6	229	149	1	1.0	0.0,0.115,0.085	0.245,0.394,0.0	-0.146
ENSMUSG00000073436	Eme2	17	-	24894570	24894755	24894570	24894707	24894854	24895059	8,9,9	0,0,0	1,12,9	0,1,1	197	149	1	1.0	1.0,1.0,1.0	1.0,0.901,0.872	0.076
ENSMUSG00000037966	Ninj1	13	+	49194838	49195057	49194893	49195057	49193735	49193964	34,39,37	1586,1657,1457	13,14,22	1589,1071,1768	204	149	1	1.0	0.015,0.017,0.018	0.006,0.009,0.009	0.009
ENSMUSG00000027185	Nat10	2	-	103725663	103726239	103725663	103725762	103726715	103726888	47,66,64	1,0,0	85,53,72	0,0,0	626	149	1	1.0	0.918,1.0,1.0	1.0,1.0,1.0	-0.027
ENSMUSG00000034928	Rnf44	13	-	54683042	54683219	54683042	54683216	54683594	54683762	83,83,101	102,91,67	66,66,110	58,94,160	152	149	0.777155918856	1.0	0.444,0.472,0.596	0.527,0.408,0.403	0.058
ENSMUSG00000034928	Rnf44	13	-	54683960	54684089	54683960	54684086	54684337	54684488	23,10,9	100,132,128	17,8,11	133,135,206	152	149	1	1.0	0.184,0.069,0.064	0.111,0.055,0.05	0.034
ENSMUSG00000034928	Rnf44	13	-	54683960	54684150	54683960	54684086	54684337	54684488	47,39,53	100,132,128	27,29,28	133,135,206	213	149	0.0220073081674	1.0	0.247,0.171,0.225	0.124,0.131,0.087	0.1
ENSMUSG00000034928	Rnf44	13	-	54683960	54684150	54683960	54684089	54684337	54684488	46,39,51	22,10,7	27,29,28	17,8,11	210	149	0.558459900058	1.0	0.597,0.735,0.838	0.53,0.72,0.644	0.092
ENSMUSG00000048000	Gigyf2	1	+	87406983	87407201	87407001	87407201	87403666	87403846	68,53,54	15,12,10	44,52,84	9,16,21	167	149	1	1.0	0.802,0.798,0.828	0.814,0.744,0.781	0.03
ENSMUSG00000048000	Gigyf2	1	+	87407534	87407723	87407537	87407723	87407292	87407455	52,45,93	6,4,7	61,67,74	0,9,6	152	149	1	1.0	0.895,0.917,0.929	1.0,0.879,0.924	-0.021
ENSMUSG00000048000	Gigyf2	1	+	87440359	87440612	87440387	87440612	87436768	87436891	0,0,1	70,66,72	0,0,0	81,76,110	177	149	1	1.0	0.0,0.0,0.012	0.0,0.0,0.0	0.004
ENSMUSG00000026826	Nr4a2	2	-	57108560	57108739	57108560	57108618	57109062	57109265	9,17,12	0,1,0	0,7,13	0,4,1	270	149	1	1.0	1.0,0.904,1.0	NA,0.491,0.878	0.283
ENSMUSG00000026826	Nr4a2	2	-	57111575	57112441	57111575	57112263	57112950	57113072	10,10,19	0,0,5	14,10,25	0,0,0	327	149	1	1.0	1.0,1.0,0.634	1.0,1.0,1.0	-0.122
ENSMUSG00000026826	Nr4a2	2	-	57112950	57113289	57112950	57113072	57114717	57115038	0,0,2	1,2,0	2,0,4	0,2,4	366	149	0.830816547804	1.0	0.0,0.0,1.0	1.0,0.0,0.289	-0.096
ENSMUSG00000010453	Kansl3	1	-	36365481	36365632	36365481	36365585	36367749	36368034	19,17,24	0,0,2	35,9,24	4,0,0	196	149	1	1.0	1.0,1.0,0.901	0.869,1.0,1.0	0.011
ENSMUSG00000010453	Kansl3	1	-	36365481	36365652	36365481	36365585	36367749	36368034	31,31,29	0,0,2	43,26,49	4,0,0	216	149	1	1.0	1.0,1.0,0.909	0.881,1.0,1.0	0.009
ENSMUSG00000010453	Kansl3	1	-	36365481	36365652	36365481	36365632	36367749	36368034	15,16,8	3,2,3	10,19,27	2,2,2	169	149	0.90171704195	1.0	0.815,0.876,0.702	0.815,0.893,0.922	-0.079
ENSMUSG00000010453	Kansl3	1	-	36365481	36365652	36365481	36365585	36367768	36368034	49,32,36	1,1,0	53,34,51	0,9,0	216	149	1	1.0	0.971,0.957,1.0	1.0,0.723,1.0	0.068
ENSMUSG00000036916	Zfp280c	X	-	48578379	48578556	48578379	48578529	48588702	48588749	10,4,10	6,3,8	5,7,9	9,10,12	176	149	0.167227654882	1.0	0.585,0.53,0.514	0.32,0.372,0.388	0.183
ENSMUSG00000039697	Ncoa7	10	-	30690756	30691787	30690756	30691754	30694068	30694253	18,21,28	1,0,2	13,13,21	2,1,1	182	149	1	1.0	0.936,1.0,0.92	0.842,0.914,0.945	0.052
ENSMUSG00000022749	Tbc1d23	16	-	57212370	57212575	57212370	57212490	57214163	57214269	143,107,156	6,5,6	137,127,157	3,5,4	234	149	1	1.0	0.938,0.932,0.943	0.967,0.942,0.962	-0.019
ENSMUSG00000026222	Sp100	1	+	85673624	85673771	85673681	85673771	85670001	85670082	143,154,173	3,11,4	226,134,228	0,3,9	206	149	1	1.0	0.972,0.91,0.969	1.0,0.97,0.948	-0.022
ENSMUSG00000026222	Sp100	1	+	85674654	85675266	85675194	85675266	85673624	85673771	7,1,7	98,96,128	11,11,22	118,123,152	689	149	1	1.0	0.015,0.002,0.012	0.02,0.019,0.03	-0.013
ENSMUSG00000040225	Prrc2c	1	-	162723109	162723287	162723109	162723281	162724703	162724869	49,45,50	16,12,24	27,51,59	7,17,14	155	149	1	1.0	0.746,0.783,0.667	0.788,0.743,0.802	-0.046
ENSMUSG00000026004	Kansl1l	1	-	66773421	66773619	66773421	66773514	66777966	66778108	13,4,10	5,10,2	9,10,12	6,7,7	254	149	1	1.0	0.604,0.19,0.746	0.468,0.456,0.501	0.038
ENSMUSG00000015522	Arnt	3	+	95493697	95493860	95493700	95493860	95491022	95491170	75,55,60	9,10,20	86,77,95	19,18,27	152	149	1	1.0	0.891,0.844,0.746	0.816,0.807,0.775	0.028
ENSMUSG00000001729	Akt1	12	-	112662179	112662334	112662179	112662308	112671515	112671654	1,0,0	501,498,529	0,1,0	596,433,783	175	149	1	1.0	0.002,0.0,0.0	0.0,0.002,0.0	0.0
ENSMUSG00000033792	Atp7a	X	+	106088334	106088517	106088337	106088517	106086088	106086814	14,15,29	24,23,25	12,14,33	16,28,56	152	149	0.778407697442	1.0	0.364,0.39,0.532	0.424,0.329,0.366	0.056
ENSMUSG00000062031	Pgghg	7	+	140943256	140943712	140943276	140943712	140942985	140943196	0,0,1	22,19,17	0,0,0	21,16,38	169	149	1	1.0	0.0,0.0,0.049	0.0,0.0,0.0	0.016
ENSMUSG00000062031	Pgghg	7	+	140946788	140947656	140946793	140947656	140946501	140946713	15,32,25	0,0,0	28,24,41	4,0,0	154	149	1	1.0	1.0,1.0,1.0	0.871,1.0,1.0	0.043
ENSMUSG00000030881	Arfip2	7	-	105638208	105638344	105638208	105638327	105639008	105639105	0,0,1	89,107,125	1,0,2	129,91,147	166	149	1	1.0	0.0,0.0,0.007	0.007,0.0,0.012	-0.004
ENSMUSG00000030881	Arfip2	7	-	105639008	105639105	105639008	105639093	105639324	105639465	108,131,132	2,0,1	149,95,181	0,0,0	161	149	1	1.0	0.98,1.0,0.992	1.0,1.0,1.0	-0.009
ENSMUSG00000030881	Arfip2	7	-	105639008	105639189	105639008	105639093	105639324	105639465	16,6,9	2,0,1	17,16,19	0,0,0	245	149	1	1.0	0.83,1.0,0.846	1.0,1.0,1.0	-0.108
ENSMUSG00000030881	Arfip2	7	-	105639008	105639189	105639008	105639105	105639324	105639465	6,2,6	98,127,129	4,4,7	136,83,169	233	149	1	1.0	0.038,0.01,0.029	0.018,0.03,0.026	0.001
ENSMUSG00000026104	Stat1	1	+	52147882	52147999	52147900	52147999	52147293	52147377	0,0,1	143,176,202	0,0,0	205,163,244	167	149	1	1.0	0.0,0.0,0.004	0.0,0.0,0.0	0.001
ENSMUSG00000068882	Ssb	2	+	69870677	69870833	69870680	69870833	69870384	69870580	345,439,449	11,37,24	561,465,724	23,17,43	152	149	1	1.0	0.968,0.921,0.948	0.96,0.964,0.943	-0.01
ENSMUSG00000035242	Oaz1	10	+	80828710	80828796	80828718	80828796	80828460	80828633	3504,3678,3549	5,12,15	5194,3801,5141	14,9,13	157	149	1	1.0	0.998,0.997,0.996	0.997,0.998,0.997	-0.0
ENSMUSG00000026409	Pfkfb2	1	-	130702230	130702438	130702230	130702419	130705376	130705501	40,16,33	2,0,0	16,34,36	0,0,0	168	149	1	1.0	0.947,1.0,1.0	1.0,1.0,1.0	-0.018
ENSMUSG00000029177	Cenpa	5	+	30672981	30673443	30673292	30673443	30672463	30672570	241,270,329	0,0,1	324,312,396	0,0,1	460	149	1	1.0	1.0,1.0,0.991	1.0,1.0,0.992	-0.0
ENSMUSG00000029177	Cenpa	5	+	30673266	30673443	30673292	30673443	30672981	30673059	7,6,23	248,235,285	14,14,13	350,323,372	175	149	1	1.0	0.023,0.021,0.064	0.033,0.036,0.029	0.003
ENSMUSG00000059409	Ppp2r5d	17	-	46682990	46684377	46682990	46684126	46684505	46684578	92,108,102	0,0,0	138,129,141	1,0,0	400	149	1	1.0	1.0,1.0,1.0	0.981,1.0,1.0	0.006
ENSMUSG00000030761	Myo7a	7	-	98064112	98064309	98064112	98064237	98064733	98064924	0,1,0	51,77,73	1,0,0	71,55,110	221	149	1	1.0	0.0,0.009,0.0	0.009,0.0,0.0	0.0
ENSMUSG00000030761	Myo7a	7	-	98065611	98065895	98065611	98065781	98066340	98066467	35,10,7	31,46,62	20,10,24	72,53,88	263	149	1	1.0	0.39,0.11,0.06	0.136,0.097,0.134	0.064
ENSMUSG00000074182	Znhit6	3	+	145578220	145578358	145578251	145578358	145576850	145576996	1,2,1	0,0,0	0,1,0	0,0,3	180	149	1	1.0	1.0,1.0,1.0	NA,1.0,0.0	0.5
ENSMUSG00000009995	Taz	X	+	74288447	74288513	74288450	74288513	74288177	74288219	12,25,22	83,74,96	18,29,19	122,82,144	152	149	1	1.0	0.124,0.249,0.183	0.126,0.257,0.115	0.019
ENSMUSG00000009995	Taz	X	+	74288928	74289019	74288983	74289019	74288661	74288714	7,5,24	0,0,3	25,13,19	1,0,0	204	149	1	1.0	1.0,1.0,0.854	0.948,1.0,1.0	-0.031
ENSMUSG00000006728	Cdk4	10	+	127065154	127066003	127065952	127066003	127064834	127065002	534,517,522	1,0,0	628,573,782	0,0,0	947	149	1	1.0	0.988,1.0,1.0	1.0,1.0,1.0	-0.004
ENSMUSG00000097290	1300002E11Rik	16	+	21800714	21800836	21800774	21800836	21795849	21795975	6,7,9	8,5,11	6,3,9	2,2,7	209	149	0.385674314967	1.0	0.348,0.5,0.368	0.681,0.517,0.478	-0.153
ENSMUSG00000039988	Ankrd13c	3	+	157972999	157975294	157975227	157975294	157962277	157962382	12,3,4	0,0,0	6,4,5	0,0,2	2377	149	1	1.0	1.0,1.0,1.0	1.0,1.0,0.135	0.288
ENSMUSG00000039988	Ankrd13c	3	+	157972999	157975294	157975227	157975294	157972231	157972317	95,102,103	0,1,2	74,65,112	6,4,10	2377	149	1.38204502872e-05	0.0100168597185	1.0,0.865,0.763	0.436,0.505,0.412	0.425
ENSMUSG00000026280	Atg4b	1	+	93775627	93778364	93778284	93778364	93775132	93775234	185,160,205	1,0,13	183,195,260	1,0,9	2806	149	1	1.0	0.908,1.0,0.456	0.907,1.0,0.605	-0.049
ENSMUSG00000079056	Kcnip3	2	-	127465853	127465978	127465853	127465974	127510828	127510994	0,0,0	0,3,0	1,0,0	0,0,0	153	149	1	1.0	NA,0.0,NA	1.0,NA,NA	-1.0
ENSMUSG00000029192	Tbc1d14	5	-	36507577	36508431	36507577	36507706	36512453	36512548	94,76,98	6,1,4	92,64,96	3,0,7	874	149	1	1.0	0.728,0.928,0.807	0.839,1.0,0.7	-0.025
ENSMUSG00000029192	Tbc1d14	5	-	36507577	36508431	36507577	36507706	36519272	36519379	4,2,5	0,0,0	9,0,9	0,1,0	874	149	1	1.0	1.0,1.0,1.0	1.0,0.0,1.0	0.333
ENSMUSG00000030720	Cln3	7	-	126582999	126583100	126582999	126583096	126583302	126583447	52,64,72	173,159,143	51,59,79	227,150,270	153	149	0.857989036065	1.0	0.226,0.282,0.329	0.18,0.277,0.222	0.053
ENSMUSG00000037503	Fam168b	1	-	34819591	34819790	34819591	34819769	34819866	34820009	38,41,44	227,202,247	56,34,66	205,210,322	170	149	1	1.0	0.128,0.151,0.135	0.193,0.124,0.152	-0.018
ENSMUSG00000037503	Fam168b	1	-	34819866	34820009	34819866	34819963	34824019	34824055	129,98,152	0,0,0	113,90,173	0,0,2	195	149	1	1.0	1.0,1.0,1.0	1.0,1.0,0.985	0.005
ENSMUSG00000037503	Fam168b	1	-	34819866	34820009	34819866	34819963	34828766	34828847	326,281,309	4,1,2	252,253,485	2,0,7	195	149	1	1.0	0.984,0.995,0.992	0.99,1.0,0.981	0.0
ENSMUSG00000031278	Acsl4	X	-	142351378	142351618	142351378	142351615	142360386	142360436	63,47,66	23,27,13	58,70,67	19,20,18	152	149	1	1.0	0.729,0.631,0.833	0.75,0.774,0.785	-0.039
ENSMUSG00000031278	Acsl4	X	-	142351378	142351908	142351378	142351615	142360386	142360436	16,26,27	23,27,13	40,42,46	19,20,18	442	149	0.0799243937908	1.0	0.19,0.245,0.412	0.415,0.414,0.463	-0.148
ENSMUSG00000031278	Acsl4	X	-	142351378	142351908	142351378	142351618	142360386	142360436	12,24,23	59,45,62	33,38,40	51,66,61	439	149	0.45817225906	1.0	0.065,0.153,0.112	0.18,0.163,0.182	-0.065
ENSMUSG00000038473	Nos1ap	1	-	170375247	170375321	170375247	170375306	170390730	170390823	1,0,5	2,2,5	3,0,6	0,2,7	164	149	0.55436128531	1.0	0.312,0.0,0.476	1.0,0.0,0.438	-0.217
ENSMUSG00000019792	Trmt11	10	-	30590842	30591102	30590842	30590935	30594114	30594188	11,16,18	8,0,0	14,15,22	4,1,5	316	149	0.447595905569	1.0	0.393,1.0,1.0	0.623,0.876,0.675	0.073
ENSMUSG00000073702	Rpl31	1	+	39370953	39371366	39371301	39371366	39370013	39370139	6050,6712,6696	0,0,0	9881,6423,9507	0,0,1	497	149	1	1.0	1.0,1.0,1.0	1.0,1.0,1.0	0.0
ENSMUSG00000026335	Pam	1	-	97825836	97826040	97825836	97826037	97831454	97831508	86,112,126	14,14,19	149,138,203	15,13,31	152	149	1	1.0	0.858,0.887,0.867	0.907,0.912,0.865	-0.024
ENSMUSG00000035521	Gnptg	17	-	25235344	25235480	25235344	25235459	25235533	25235627	0,0,2	134,172,178	2,1,1	211,176,226	170	149	1	1.0	0.0,0.0,0.01	0.008,0.005,0.004	-0.002
ENSMUSG00000043372	Hexim2	11	+	103134031	103134141	103134034	103134141	103133344	103133457	0,4,0	0,0,2	0,0,1	2,0,0	152	149	1	1.0	NA,1.0,0.0	0.0,NA,1.0	0.0
ENSMUSG00000026082	Rev1	1	-	38074314	38075023	38074314	38074443	38079289	38079398	23,27,19	8,11,11	28,30,51	26,17,10	729	149	1	1.0	0.37,0.334,0.261	0.18,0.265,0.51	0.003
ENSMUSG00000026082	Rev1	1	-	38079289	38079398	38079289	38079395	38083703	38083820	11,16,7	0,4,8	28,11,17	4,7,2	152	149	1	1.0	1.0,0.797,0.462	0.873,0.606,0.893	-0.038
ENSMUSG00000028949	Smarcd3	5	-	24593636	24593831	24593636	24593772	24593921	24594019	2,5,3	1,3,5	2,2,2	1,0,2	208	149	0.161965912835	1.0	0.589,0.544,0.301	0.589,1.0,0.417	-0.191
ENSMUSG00000030166	Rad52	6	+	119922471	119922823	119922474	119922823	119920806	119921028	6,12,13	0,5,0	16,16,17	3,2,1	152	149	1	1.0	1.0,0.702,1.0	0.839,0.887,0.943	0.011
ENSMUSG00000029169	Dhx15	5	-	52157454	52157577	52157454	52157569	52160229	52160421	204,237,303	0,0,2	251,241,366	0,3,0	157	149	1	1.0	1.0,1.0,0.993	1.0,0.987,1.0	0.002
ENSMUSG00000041939	Mvk	5	+	114450240	114450421	114450276	114450421	114446158	114446306	20,16,14	40,40,49	29,15,29	84,54,62	185	149	1	1.0	0.287,0.244,0.187	0.218,0.183,0.274	0.014
ENSMUSG00000007613	Tgfbr1	4	+	47393246	47393489	47393258	47393489	47383748	47383994	148,105,159	124,141,111	96,101,206	99,117,154	161	149	1	1.0	0.525,0.408,0.57	0.473,0.444,0.553	0.011
ENSMUSG00000001517	Foxm1	6	+	128372530	128372603	128372533	128372603	128371967	128372012	5,1,5	20,30,16	5,8,3	24,27,26	152	149	1	1.0	0.197,0.032,0.234	0.17,0.225,0.102	-0.011
ENSMUSG00000039449	Prpf18	2	-	4643650	4643784	4643650	4643764	4645568	4645673	0,0,1	64,84,94	0,0,0	72,96,96	169	149	1	1.0	0.0,0.0,0.009	0.0,0.0,0.0	0.003
ENSMUSG00000074646	6430550D23Rik	2	-	156002436	156002559	156002436	156002486	156003100	156003250	0,0,1	0,1,1	0,0,2	0,1,4	222	149	1	1.0	NA,0.0,0.402	NA,0.0,0.251	0.076
ENSMUSG00000037470	Uggt1	1	-	36174078	36174210	36174078	36174130	36174895	36175102	243,242,282	0,0,7	236,245,291	3,0,0	229	149	1	1.0	1.0,1.0,0.963	0.981,1.0,1.0	-0.006
ENSMUSG00000026705	Klhl20	1	-	161098262	161099285	161098262	161098396	161101450	161101634	63,57,60	0,0,0	62,56,73	0,0,1	1038	149	1	1.0	1.0,1.0,1.0	1.0,1.0,0.913	0.029
ENSMUSG00000039221	Rpl22l1	3	+	28806499	28806592	28806502	28806592	28805564	28805581	26,14,18	0,0,0	11,17,16	1,2,1	152	149	1	1.0	1.0,1.0,1.0	0.915,0.893,0.94	0.084
ENSMUSG00000039221	Rpl22l1	3	+	28806669	28806858	28806736	28806858	28806499	28806592	150,127,156	736,872,825	191,111,173	1124,837,1036	216	149	1	1.0	0.123,0.091,0.115	0.105,0.084,0.103	0.012
ENSMUSG00000034160	Ogt	X	+	101642975	101643156	101643005	101643156	101640217	101640322	100,85,119	35,54,51	83,92,154	32,40,44	179	149	0.876110469027	1.0	0.704,0.567,0.66	0.683,0.657,0.744	-0.051
ENSMUSG00000068735	Trp53i11	2	+	93197461	93197748	93197608	93197748	93196896	93196978	0,1,0	0,0,0	0,2,12	0,0,8	296	149	1	1.0	NA,1.0,NA	NA,1.0,0.43	0.285
ENSMUSG00000068735	Trp53i11	2	+	93197461	93197748	93197611	93197748	93196896	93196978	0,1,0	0,0,0	0,2,12	0,0,1	299	149	1	1.0	NA,1.0,NA	NA,1.0,0.857	0.072
ENSMUSG00000026219	Trip12	1	-	84745012	84745185	84745012	84745170	84747177	84747329	194,214,223	14,18,21	184,216,292	21,20,37	164	149	1	1.0	0.926,0.915,0.906	0.888,0.908,0.878	0.024
ENSMUSG00000026219	Trip12	1	-	84758973	84759127	84758973	84759046	84760762	84760919	213,187,294	1,6,2	172,236,234	2,2,4	230	149	1	1.0	0.993,0.953,0.99	0.982,0.987,0.974	-0.002
ENSMUSG00000020919	Stat5b	11	-	100804869	100805026	100804869	100804998	100808395	100808533	94,69,91	7,1,2	67,96,122	1,5,0	177	149	1	1.0	0.919,0.983,0.975	0.983,0.942,1.0	-0.016
ENSMUSG00000042498	D330045A20Rik	X	+	139513142	139513307	139513145	139513307	139511544	139511649	0,1,0	2,0,0	4,2,1	1,0,1	152	149	1	1.0	0.0,1.0,NA	0.797,1.0,0.495	-0.264
ENSMUSG00000027184	Caprin1	2	-	103773733	103773795	103773733	103773744	103775416	103775525	434,520,585	1,0,0	466,491,694	0,0,0	200	149	1	1.0	0.997,1.0,1.0	1.0,1.0,1.0	-0.001
ENSMUSG00000015094	Npdc1	2	+	25407840	25408014	25407843	25408014	25407595	25407736	29,32,64	0,2,4	70,31,80	2,0,2	152	149	1	1.0	1.0,0.94,0.94	0.972,1.0,0.975	-0.022
ENSMUSG00000015094	Npdc1	2	+	25408083	25408180	25408113	25408180	25407840	25408014	0,0,1	10,37,22	1,0,0	32,14,78	179	149	1	1.0	0.0,0.0,0.036	0.025,0.0,0.0	0.004
ENSMUSG00000089832	Shkbp1	7	-	27342645	27342760	27342645	27342757	27343242	27343421	174,200,156	11,7,13	296,213,243	12,20,13	152	149	1	1.0	0.939,0.966,0.922	0.96,0.913,0.948	0.002
ENSMUSG00000089832	Shkbp1	7	-	27342645	27342760	27342645	27342757	27345172	27345328	2,4,0	0,0,0	10,1,2	0,1,0	152	149	1	1.0	1.0,1.0,NA	1.0,0.495,1.0	0.168
ENSMUSG00000089832	Shkbp1	7	-	27351979	27352128	27351979	27352070	27352594	27352756	2,2,0	117,96,80	0,0,2	138,99,170	207	149	1	1.0	0.012,0.015,0.0	0.0,0.0,0.008	0.006
ENSMUSG00000042185	Nfrkb	9	+	31396793	31397137	31396999	31397137	31396322	31396497	7,5,7	9,8,11	7,9,20	19,16,18	355	149	1	1.0	0.246,0.208,0.211	0.134,0.191,0.318	0.007
ENSMUSG00000042185	Nfrkb	9	+	31396793	31397137	31397035	31397137	31396322	31396497	10,9,11	22,12,16	9,13,27	12,23,33	391	149	1	1.0	0.148,0.222,0.208	0.222,0.177,0.238	-0.02
ENSMUSG00000042185	Nfrkb	9	+	31396999	31397137	31397035	31397137	31396322	31396497	12,12,15	22,12,16	21,20,25	12,23,33	185	149	0.863347201346	1.0	0.305,0.446,0.43	0.585,0.412,0.379	-0.065
ENSMUSG00000042185	Nfrkb	9	+	31397719	31398644	31398559	31398644	31397035	31397137	28,28,26	0,0,0	27,35,39	0,2,1	989	149	1	1.0	1.0,1.0,1.0	1.0,0.725,0.855	0.14
ENSMUSG00000026193	Fn1	1	-	71597280	71597672	71597280	71597387	71598373	71598463	392,780,934	19,40,20	718,762,1829	27,28,44	434	149	1	1.0	0.876,0.87,0.941	0.901,0.903,0.935	-0.017
ENSMUSG00000026193	Fn1	1	-	71597280	71597747	71597280	71597387	71598373	71598463	604,996,1316	19,40,20	995,1054,2634	27,28,44	509	149	1	1.0	0.903,0.879,0.951	0.915,0.917,0.946	-0.015
ENSMUSG00000026193	Fn1	1	-	71597280	71597747	71597280	71597672	71598373	71598463	250,306,463	37,89,81	358,363,977	81,71,171	224	149	1	1.0	0.818,0.696,0.792	0.746,0.773,0.792	-0.002
ENSMUSG00000026193	Fn1	1	-	71600289	71600576	71600289	71600466	71601200	71601288	0,1,0	221,343,481	0,0,2	264,399,777	259	149	1	1.0	0.0,0.002,0.0	0.0,0.0,0.001	0.0
ENSMUSG00000046822	Slc39a3	10	-	81034917	81035009	81034917	81035005	81036987	81037250	0,2,0	0,1,0	0,0,4	0,0,0	153	149	1	1.0	NA,0.661,NA	NA,NA,1.0	-0.339
ENSMUSG00000027947	Il6ra	3	-	89878848	89878895	89878848	89878892	89885901	89886043	41,29,52	91,68,59	51,47,70	72,73,97	152	149	0.965641891196	1.0	0.306,0.295,0.464	0.41,0.387,0.414	-0.049
ENSMUSG00000028917	Plekhm2	4	-	141630991	141631056	141630991	141631047	141631289	141631380	203,144,199	1,0,0	238,146,238	0,0,0	158	149	1	1.0	0.995,1.0,1.0	1.0,1.0,1.0	-0.002
ENSMUSG00000026632	Tatdn3	1	-	191049281	191049362	191049281	191049359	191052859	191052972	5,5,7	13,9,15	5,7,5	7,8,24	152	149	1	1.0	0.274,0.353,0.314	0.412,0.462,0.17	-0.034
ENSMUSG00000026632	Tatdn3	1	-	191049281	191049362	191049281	191049359	191054855	191054911	0,2,0	1,1,0	0,0,0	1,2,0	152	149	1	1.0	0.0,0.662,NA	0.0,0.0,NA	0.331
ENSMUSG00000049658	Bdp1	13	-	100093413	100093545	100093413	100093542	100097537	100097597	9,8,12	1,4,1	13,17,24	4,3,1	152	149	1	1.0	0.898,0.662,0.922	0.761,0.847,0.959	-0.028
ENSMUSG00000024566	Atp9b	18	-	80738652	80738856	80738652	80738781	80739746	80739804	185,173,186	9,10,8	239,177,244	6,4,2	224	149	1	1.0	0.932,0.92,0.939	0.964,0.967,0.988	-0.043
ENSMUSG00000024566	Atp9b	18	-	80754244	80754402	80754244	80754389	80756453	80756543	2,1,2	127,103,147	0,0,0	191,146,221	162	149	1	1.0	0.014,0.009,0.012	0.0,0.0,0.0	0.012
ENSMUSG00000043085	Tmem82	4	-	141614944	141615135	141614944	141615110	141616203	141616621	8,18,14	0,3,2	15,8,5	4,2,0	174	149	1	1.0	1.0,0.837,0.857	0.763,0.774,1.0	0.052
ENSMUSG00000032518	Rpsa	9	+	120130044	120130363	120130117	120130363	120129157	120129276	20,13,13	5903,6592,6614	8,14,9	8863,6806,8998	222	149	1	1.0	0.002,0.001,0.001	0.001,0.001,0.001	0.0
ENSMUSG00000056116	H2-T22	17	-	36041867	36042128	36041867	36042112	36042569	36042747	14,25,21	0,0,4	24,15,32	0,0,2	165	149	1	1.0	1.0,1.0,0.826	1.0,1.0,0.935	-0.036
ENSMUSG00000060279	Ap2a1	7	-	44909219	44909374	44909219	44909321	44909698	44909828	1,5,3	164,201,206	0,5,13	192,218,281	202	149	1	1.0	0.004,0.018,0.011	0.0,0.017,0.033	-0.006
ENSMUSG00000059498	Fcgr3	1	-	171057690	171057948	171057690	171057945	171058585	171058606	1987,1974,2441	247,213,297	2269,1909,3064	277,240,397	152	149	1	1.0	0.887,0.901,0.89	0.889,0.886,0.883	0.007
ENSMUSG00000025915	Sgk3	1	+	9885666	9886142	9886046	9886142	9884624	9884661	122,141,141	0,0,0	123,122,163	0,1,0	529	149	1	1.0	1.0,1.0,1.0	1.0,0.972,1.0	0.009
ENSMUSG00000025915	Sgk3	1	+	9885988	9886142	9886046	9886142	9885666	9885753	2,0,2	122,117,121	0,0,0	141,82,135	207	149	1	1.0	0.012,0.0,0.012	0.0,0.0,0.0	0.008
ENSMUSG00000003235	Eif2b5	16	+	20508937	20509323	20508960	20509323	20508708	20508819	1,4,0	137,143,120	0,0,0	131,114,193	172	149	1	1.0	0.006,0.024,0.0	0.0,0.0,0.0	0.01
ENSMUSG00000026641	Usf1	1	+	171414372	171414529	171414436	171414529	171411312	171411440	5,8,22	112,113,140	16,15,13	150,152,222	213	149	1	1.0	0.03,0.047,0.099	0.069,0.065,0.039	0.001
ENSMUSG00000026641	Usf1	1	+	171414372	171414529	171414436	171414529	171411680	171411862	2,4,6	5,4,0	11,6,9	2,0,2	213	149	0.0792209230662	1.0	0.219,0.412,1.0	0.794,1.0,0.759	-0.307
ENSMUSG00000029518	Rab35	5	+	115640079	115640203	115640083	115640203	115637715	115637766	102,72,115	2,2,0	127,91,187	2,0,3	153	149	1	1.0	0.98,0.972,1.0	0.984,1.0,0.984	-0.005
ENSMUSG00000026197	Zfand2b	1	+	75168830	75168906	75168833	75168906	75168645	75168707	40,27,33	17,7,12	51,32,57	25,12,27	152	149	0.929147542191	1.0	0.698,0.791,0.729	0.667,0.723,0.674	0.051
ENSMUSG00000020167	Tcf3	10	-	80410397	80410624	80410397	80410621	80413204	80413337	72,55,66	1,6,3	93,50,90	2,4,3	152	149	1	1.0	0.986,0.9,0.956	0.979,0.925,0.967	-0.01
ENSMUSG00000020167	Tcf3	10	-	80415364	80415523	80415364	80415520	80415852	80415926	55,51,62	45,39,70	89,34,94	66,37,65	152	149	1	1.0	0.545,0.562,0.465	0.569,0.474,0.586	-0.019
ENSMUSG00000020167	Tcf3	10	-	80418765	80418818	80418765	80418815	80419466	80419599	37,28,31	73,49,56	42,38,36	85,35,94	152	149	1	1.0	0.332,0.359,0.352	0.326,0.516,0.273	-0.024
ENSMUSG00000026083	Eif5b	1	+	38050186	38051284	38051122	38051284	38049175	38049340	188,194,230	12,4,5	287,158,243	12,3,10	1085	149	1	1.0	0.683,0.869,0.863	0.767,0.879,0.769	0.0
ENSMUSG00000040943	Tet2	3	-	133469275	133469767	133469275	133469639	133471339	133471477	2,4,3	17,22,53	1,1,0	29,9,38	277	149	1	1.0	0.06,0.089,0.03	0.018,0.056,0.0	0.035
ENSMUSG00000017652	Cd40	2	+	165069628	165069848	165069816	165069848	165066502	165066564	5,4,11	0,0,1	16,12,15	0,0,0	337	149	1	1.0	1.0,1.0,0.829	1.0,1.0,1.0	-0.057
ENSMUSG00000021916	Glt8d1	14	+	31011120	31011233	31011122	31011233	31010863	31011030	113,140,108	1,0,0	129,82,164	0,4,2	151	149	1	1.0	0.991,1.0,1.0	1.0,0.953,0.988	0.017
ENSMUSG00000027469	Tpx2	2	+	152867183	152867357	152867186	152867357	152854920	152855002	40,35,57	8,8,4	58,47,54	14,19,11	152	149	0.34852820437	1.0	0.831,0.811,0.933	0.802,0.708,0.828	0.079
ENSMUSG00000027469	Tpx2	2	+	152867183	152867357	152867186	152867357	152854920	152855015	21,1,10	5,0,1	23,21,41	0,1,16	152	149	1	1.0	0.805,1.0,0.907	1.0,0.954,0.715	0.014
ENSMUSG00000038866	Zcchc2	1	+	106027387	106027531	106027402	106027531	106023663	106023758	0,3,16	23,28,45	7,4,10	34,35,56	164	149	1	1.0	0.0,0.089,0.244	0.158,0.094,0.14	-0.02
ENSMUSG00000037112	Sik2	9	-	50892800	50894081	50892800	50893389	50895343	50895961	162,150,153	0,0,1	166,135,257	0,1,3	841	149	1	1.0	1.0,1.0,0.964	1.0,0.96,0.938	0.022
ENSMUSG00000037112	Sik2	9	-	50892800	50895961	50892800	50894081	50896643	50896735	151,152,163	0,0,0	122,138,226	0,1,0	2029	149	1	1.0	1.0,1.0,1.0	1.0,0.91,1.0	0.03
ENSMUSG00000038608	Dock10	1	-	80648212	80648332	80648212	80648329	80758325	80758527	64,40,76	1,2,11	32,54,69	1,8,6	152	149	1	1.0	0.984,0.951,0.871	0.969,0.869,0.919	0.016
ENSMUSG00000000902	Smarcb1	10	-	75897444	75897605	75897444	75897576	75904383	75904574	0,1,1	183,192,216	0,1,0	273,198,269	178	149	1	1.0	0.0,0.004,0.004	0.0,0.004,0.0	0.001
ENSMUSG00000000204	Slfn4	11	+	83176070	83176799	83176076	83176799	83175827	83175913	0,1,0	0,0,0	0,0,0	0,1,0	155	149	1	1.0	NA,1.0,NA	NA,0.0,NA	1.0
ENSMUSG00000062070	Pgk1	X	+	106200116	106200336	106200156	106200336	106199646	106199761	1,0,0	1116,1248,1374	0,0,0	1543,1278,1683	189	149	1	1.0	0.001,0.0,0.0	0.0,0.0,0.0	0.0
ENSMUSG00000041769	Ppp2r2d	7	+	138872873	138873051	138873000	138873051	138846619	138846704	71,62,79	0,2,2	57,48,84	2,0,1	276	149	1	1.0	1.0,0.944,0.955	0.939,1.0,0.978	-0.006
ENSMUSG00000041769	Ppp2r2d	7	+	138872873	138873051	138873000	138873051	138870389	138870502	141,109,143	4,0,0	122,101,175	0,0,0	276	149	1	1.0	0.95,1.0,1.0	1.0,1.0,1.0	-0.017
ENSMUSG00000062963	Ufc1	1	-	171289517	171289947	171289517	171289594	171290148	171290216	490,544,579	3,0,2	713,511,729	5,0,0	502	149	1	1.0	0.98,1.0,0.988	0.977,1.0,1.0	-0.003
ENSMUSG00000026626	Ppp2r5a	1	-	191358924	191359079	191358924	191359055	191362248	191362341	4,5,11	225,196,239	6,5,12	215,281,344	173	149	1	1.0	0.015,0.021,0.038	0.023,0.015,0.029	0.002
ENSMUSG00000037773	Pced1a	2	-	130422224	130422704	130422224	130422375	130422812	130422892	70,98,68	4,3,1	128,80,105	0,0,1	478	149	0.766669118472	1.0	0.845,0.911,0.955	1.0,1.0,0.97	-0.086
ENSMUSG00000038642	Ctss	3	+	95529433	95529560	95529436	95529560	95526785	95526925	1813,1815,2142	16051,15877,18617	2222,1836,3118	19689,15915,26855	152	149	1	1.0	0.1,0.101,0.101	0.1,0.102,0.102	-0.001
ENSMUSG00000037936	Scarb1	5	-	125283898	125284064	125283898	125284045	125284680	125284732	0,0,1	314,315,367	0,0,0	444,343,578	168	149	1	1.0	0.0,0.0,0.002	0.0,0.0,0.0	0.001
ENSMUSG00000034544	Rsrc1	3	+	66996464	66996590	66996470	66996590	66994516	66994712	83,114,89	0,3,2	115,81,119	0,3,4	155	149	1	1.0	1.0,0.973,0.977	1.0,0.963,0.966	0.007
ENSMUSG00000043822	Adamtsl5	10	-	80345042	80345416	80345042	80345103	80345512	80345703	21,15,21	1,0,0	40,21,43	0,4,0	462	149	1	1.0	0.871,1.0,1.0	1.0,0.629,1.0	0.081
ENSMUSG00000043822	Adamtsl5	10	-	80347556	80347855	80347556	80347625	80348355	80348412	7,3,8	35,28,35	20,10,10	44,32,51	379	149	1	1.0	0.073,0.04,0.082	0.152,0.109,0.072	-0.046
ENSMUSG00000030032	Wdr54	6	-	83155069	83155240	83155069	83155136	83155477	83155540	0,3,0	5,2,7	3,2,0	9,4,7	253	149	1	1.0	0.0,0.469,0.0	0.164,0.227,0.0	0.026
ENSMUSG00000006019	Dhx34	7	-	16217987	16219184	16217987	16218950	16221683	16221993	6,2,6	6,0,7	1,2,1	0,0,7	383	149	0.326994290681	1.0	0.28,1.0,0.25	1.0,1.0,0.053	-0.174
ENSMUSG00000024677	Ms4a6b	19	+	11526620	11526897	11526699	11526897	11523909	11523966	16,7,20	96,120,137	10,16,12	108,118,189	228	149	1	1.0	0.098,0.037,0.087	0.057,0.081,0.04	0.015
ENSMUSG00000024677	Ms4a6b	19	+	11526620	11528675	11528573	11528675	11523909	11523966	258,182,229	2,1,2	256,210,268	1,0,4	2102	149	1	1.0	0.901,0.928,0.89	0.948,1.0,0.826	-0.018
ENSMUSG00000010358	Ifi35	11	+	101457189	101457522	101457415	101457522	101456565	101456664	149,109,150	0,1,0	208,170,186	1,0,0	375	149	1	1.0	1.0,0.977,1.0	0.988,1.0,1.0	-0.004
ENSMUSG00000028676	Srsf10	4	+	135863522	135863576	135863525	135863576	135863039	135863202	163,232,206	59,66,66	181,243,304	66,73,80	152	149	1	1.0	0.73,0.775,0.754	0.729,0.765,0.788	-0.008
ENSMUSG00000024456	Diaph1	18	-	37860414	37860522	37860414	37860513	37889697	37889812	1,0,0	1,0,0	0,1,3	0,2,0	158	149	1	1.0	0.485,NA,NA	NA,0.32,1.0	-0.175
ENSMUSG00000078532	Nkain1	4	-	130533847	130534062	130533847	130534045	130537260	130537341	2,8,0	13,24,21	0,6,1	23,33,46	166	149	0.683060553944	1.0	0.121,0.23,0.0	0.0,0.14,0.019	0.064
ENSMUSG00000018672	Copz2	11	+	96855255	96855333	96855259	96855333	96854583	96854639	68,64,80	0,1,0	74,60,119	0,0,0	153	149	1	1.0	1.0,0.984,1.0	1.0,1.0,1.0	-0.005
ENSMUSG00000026655	Fam107b	2	+	3778417	3778568	3778419	3778568	3772795	3772979	117,115,155	0,0,0	98,131,187	0,0,6	151	149	1	1.0	1.0,1.0,1.0	1.0,1.0,0.969	0.01
ENSMUSG00000026553	Copa	1	+	172110649	172110815	172110676	172110815	172110488	172110574	2,5,1	347,344,373	9,4,6	418,341,510	176	149	1	1.0	0.005,0.012,0.002	0.018,0.01,0.01	-0.006
ENSMUSG00000066800	Rnasel	1	+	153753606	153755213	153753634	153755213	153752844	153752947	55,38,15	4,0,4	35,51,54	13,10,8	177	149	0.0528127299898	1.0	0.92,1.0,0.759	0.694,0.811,0.85	0.108
ENSMUSG00000006219	Fblim1	4	-	141595894	141595913	141595894	141595910	141601566	141601709	4,9,12	0,0,0	8,6,5	0,1,0	152	149	1	1.0	1.0,1.0,1.0	1.0,0.855,1.0	0.048
ENSMUSG00000006219	Fblim1	4	-	141595894	141595948	141595894	141595910	141601566	141601709	101,109,118	0,0,0	153,111,170	0,1,0	187	149	1	1.0	1.0,1.0,1.0	1.0,0.989,1.0	0.004
ENSMUSG00000006219	Fblim1	4	-	141595894	141595976	141595894	141595910	141601566	141601709	61,70,66	0,0,0	85,66,106	0,1,0	215	149	1	1.0	1.0,1.0,1.0	1.0,0.979,1.0	0.007
ENSMUSG00000006219	Fblim1	4	-	141595894	141595948	141595894	141595913	141601566	141601709	97,100,107	0,0,1	145,105,165	0,0,0	184	149	1	1.0	1.0,1.0,0.989	1.0,1.0,1.0	-0.004
ENSMUSG00000006219	Fblim1	4	-	141595894	141595976	141595894	141595913	141601566	141601709	57,61,55	0,0,1	77,60,101	0,0,0	212	149	1	1.0	1.0,1.0,0.975	1.0,1.0,1.0	-0.008
ENSMUSG00000006219	Fblim1	4	-	141595894	141595976	141595894	141595948	141601566	141601709	0,0,2	40,39,54	0,0,1	68,45,65	177	149	1	1.0	0.0,0.0,0.03	0.0,0.0,0.013	0.006
ENSMUSG00000006219	Fblim1	4	-	141595894	141595948	141595894	141595913	141601982	141602090	65,73,73	0,0,2	96,77,120	0,0,8	184	149	1	1.0	1.0,1.0,0.967	1.0,1.0,0.924	0.014
ENSMUSG00000006219	Fblim1	4	-	141595894	141595948	141595894	141595910	141605920	141606096	193,208,190	0,0,1	230,219,319	0,0,3	187	149	1	1.0	1.0,1.0,0.993	1.0,1.0,0.988	0.002
ENSMUSG00000037997	Parp11	6	+	127470701	127470830	127470704	127470830	127468031	127468152	13,16,12	4,1,0	18,13,24	0,3,3	152	149	1	1.0	0.761,0.94,1.0	1.0,0.809,0.887	0.002
ENSMUSG00000040818	Dennd6a	14	+	26628671	26628746	26628692	26628746	26627318	26627421	101,105,127	0,0,2	135,144,161	3,0,0	170	149	1	1.0	1.0,1.0,0.982	0.975,1.0,1.0	0.002
ENSMUSG00000030142	Clec4e	6	-	123286207	123286518	123286207	123286359	123288893	123288989	32,50,51	0,0,1	48,32,100	0,0,0	308	149	1	1.0	1.0,1.0,0.961	1.0,1.0,1.0	-0.013
ENSMUSG00000071074	Yipf3	17	+	46251113	46251487	46251363	46251487	46250793	46250925	329,391,356	0,1,0	439,335,454	0,0,0	399	149	1	1.0	1.0,0.993,1.0	1.0,1.0,1.0	-0.002
ENSMUSG00000037509	Arhgef4	1	+	34807023	34807291	34807058	34807291	34806314	34806494	1,0,0	8,0,13	0,4,5	19,6,9	184	149	1	1.0	0.092,NA,0.0	0.0,0.351,0.31	-0.174
ENSMUSG00000015968	Cacna1d	14	-	30082410	30082539	30082410	30082487	30089821	30089905	14,9,15	0,0,0	17,4,21	0,2,1	201	149	1	1.0	1.0,1.0,1.0	1.0,0.597,0.94	0.154
ENSMUSG00000015968	Cacna1d	14	-	30082410	30082539	30082410	30082487	30095317	30095428	4,4,3	0,2,0	5,8,8	0,0,0	201	149	1	1.0	1.0,0.597,1.0	1.0,1.0,1.0	-0.134
ENSMUSG00000015968	Cacna1d	14	-	30128771	30129848	30128771	30128798	30130116	30130204	0,0,0	3,10,9	6,0,0	4,2,8	1199	149	1	1.0	0.0,0.0,0.0	0.157,0.0,0.0	-0.052
ENSMUSG00000040383	Aqr	2	-	114158869	114159159	114158869	114159010	114161563	114161684	0,1,0	54,43,68	4,1,0	37,61,113	298	149	1	1.0	0.0,0.011,0.0	0.051,0.008,0.0	-0.016
ENSMUSG00000026047	Kdelc1	1	-	44112644	44113175	44112644	44112882	44114440	44114518	47,91,80	0,1,1	103,62,112	0,1,0	442	149	1	1.0	1.0,0.968,0.964	1.0,0.954,1.0	-0.007
ENSMUSG00000029221	Slc30a9	5	+	67342093	67344569	67344529	67344569	67339950	67340006	180,139,171	0,0,0	141,155,231	1,0,5	2585	149	0.46586434388	1.0	1.0,1.0,1.0	0.89,1.0,0.727	0.128
ENSMUSG00000030374	Strn4	7	+	16831345	16831580	16831464	16831580	16831024	16831138	8,4,6	39,34,48	14,0,7	46,38,40	268	149	1	1.0	0.102,0.061,0.065	0.145,0.0,0.089	-0.002
ENSMUSG00000030374	Strn4	7	+	16831345	16831580	16831485	16831580	16831024	16831138	10,7,8	125,88,119	19,2,12	141,108,165	289	149	1	1.0	0.04,0.039,0.033	0.065,0.009,0.036	0.001
ENSMUSG00000030374	Strn4	7	+	16831464	16831580	16831485	16831580	16831024	16831138	41,37,50	125,88,119	51,40,45	141,108,165	170	149	1	1.0	0.223,0.269,0.269	0.241,0.245,0.193	0.027
ENSMUSG00000041483	Zfp281	1	+	136625267	136630053	136625271	136630053	136624900	136625051	15,1,10	19,17,22	6,6,10	11,11,27	153	149	0.885014288797	1.0	0.435,0.054,0.307	0.347,0.347,0.265	-0.054
ENSMUSG00000025473	Adam8	7	-	139984728	139985430	139984728	139984843	139985828	139985906	3401,3352,3791	0,0,1	4236,3190,4187	0,3,6	736	149	1	1.0	1.0,1.0,0.999	1.0,0.995,0.993	0.004
ENSMUSG00000025473	Adam8	7	-	139986302	139986486	139986302	139986468	139986732	139986808	12,15,10	2959,3013,3229	9,9,14	3558,2974,3655	167	149	1	1.0	0.004,0.004,0.003	0.002,0.003,0.003	0.001
ENSMUSG00000025473	Adam8	7	-	139986302	139986808	139986302	139986468	139986892	139987082	3500,3400,3642	0,2,0	4300,3335,4483	0,0,0	489	149	1	1.0	1.0,0.998,1.0	1.0,1.0,1.0	-0.001
ENSMUSG00000025473	Adam8	7	-	139987178	139987737	139987178	139987268	139987818	139987967	4569,4403,4976	0,7,15	5040,4272,5633	8,14,10	618	149	1	1.0	1.0,0.993,0.988	0.993,0.987,0.993	0.003
ENSMUSG00000025473	Adam8	7	-	139987178	139987737	139987178	139987268	139988213	139988295	1347,1090,1332	0,0,0	1396,1148,1480	0,1,0	618	149	1	1.0	1.0,1.0,1.0	1.0,0.996,1.0	0.001
ENSMUSG00000025473	Adam8	7	-	139991345	139991449	139991345	139991446	139992431	139992562	742,580,835	1334,1205,1402	651,668,962	1270,1284,1695	152	149	1	1.0	0.353,0.321,0.369	0.334,0.338,0.357	0.005
ENSMUSG00000053477	Tcf4	18	+	69564033	69564163	69564036	69564163	69519964	69520026	28,12,22	10,2,6	26,43,29	5,12,7	152	149	1	1.0	0.733,0.855,0.782	0.836,0.778,0.802	-0.015
ENSMUSG00000053477	Tcf4	18	+	69654960	69655037	69654963	69655037	69652393	69652472	58,34,49	5,3,12	42,42,73	3,12,4	152	149	1	1.0	0.919,0.917,0.8	0.932,0.774,0.947	-0.006
ENSMUSG00000039068	Zzz3	3	+	152449012	152449128	152449015	152449128	152448778	152448926	62,28,51	0,5,4	45,39,63	4,2,6	152	149	1	1.0	1.0,0.846,0.926	0.917,0.95,0.911	-0.002
ENSMUSG00000037266	Rsrp1	4	+	134926025	134926818	134926734	134926818	134925292	134925432	4164,3937,3808	133,159,156	5056,3359,3959	203,109,208	858	149	1	1.0	0.845,0.811,0.809	0.812,0.843,0.768	0.014
ENSMUSG00000037266	Rsrp1	4	+	134926025	134926818	134926734	134926818	134925776	134925821	4190,3944,3834	151,164,200	5111,3386,3971	219,124,280	858	149	1	1.0	0.828,0.807,0.769	0.802,0.826,0.711	0.022
ENSMUSG00000022995	Enah	1	-	181921657	181922500	181921657	181921768	181923559	181923840	0,4,7	0,28,21	5,4,10	8,14,30	881	149	1	1.0	NA,0.024,0.053	0.096,0.046,0.053	-0.027
ENSMUSG00000042564	Fam227a	15	-	79649636	79649863	79649636	79649860	79658680	79658956	0,0,1	0,0,1	2,0,0	0,0,0	152	149	1	1.0	NA,NA,0.495	1.0,NA,NA	-0.505
ENSMUSG00000052752	Traf7	17	-	24514712	24514866	24514712	24514829	24516504	24516596	13,10,17	138,128,156	8,13,19	138,82,184	186	149	1	1.0	0.07,0.059,0.08	0.044,0.113,0.076	-0.008
ENSMUSG00000052752	Traf7	17	-	24516504	24516599	24516504	24516596	24518741	24518794	104,98,104	98,107,108	102,90,126	99,93,157	152	149	1	1.0	0.51,0.473,0.486	0.502,0.487,0.44	0.013
ENSMUSG00000052752	Traf7	17	-	24514712	24514866	24514712	24514829	24518741	24518799	4,2,5	0,7,3	0,1,7	4,6,21	186	149	0.0386181779988	1.0	1.0,0.186,0.572	0.0,0.118,0.211	0.476
ENSMUSG00000052752	Traf7	17	-	24518741	24518799	24518741	24518794	24519113	24519246	16,16,27	0,0,0	15,15,34	0,0,2	154	149	1	1.0	1.0,1.0,1.0	1.0,1.0,0.943	0.019
ENSMUSG00000052752	Traf7	17	-	24518741	24518799	24518741	24518794	24519130	24519246	187,180,180	5,11,7	194,211,302	5,9,14	154	149	1	1.0	0.973,0.941,0.961	0.974,0.958,0.954	-0.004
ENSMUSG00000019066	Rab3d	9	-	21915704	21916066	21915704	21915943	21916416	21916564	3,5,3	4,0,0	4,6,0	1,5,0	272	149	1	1.0	0.291,1.0,1.0	0.687,0.397,NA	0.222
ENSMUSG00000030742	Lat	7	-	126368494	126368582	126368494	126368540	126368801	126368836	130,162,153	12,10,11	188,165,226	12,18,18	191	149	1	1.0	0.894,0.927,0.916	0.924,0.877,0.907	0.01
ENSMUSG00000057594	Arl16	11	-	120466653	120466767	120466653	120466732	120467181	120467240	46,65,37	4,1,2	66,62,78	0,0,0	184	149	1	1.0	0.903,0.981,0.937	1.0,1.0,1.0	-0.06
ENSMUSG00000055204	Ankrd17	5	-	90278242	90278391	90278242	90278388	90282850	90283603	10,9,17	5,2,3	7,15,31	0,3,12	152	149	1	1.0	0.662,0.815,0.847	1.0,0.831,0.717	-0.075
ENSMUSG00000055204	Ankrd17	5	-	90278242	90278391	90278242	90278388	90285040	90285143	42,42,45	6,4,2	30,23,67	7,3,9	152	149	0.909603738241	1.0	0.873,0.911,0.957	0.808,0.883,0.879	0.057
ENSMUSG00000028066	Pmf1	3	-	88399134	88399304	88399134	88399235	88399710	88399816	1,4,1	125,109,139	3,1,0	144,163,151	218	149	1	1.0	0.005,0.024,0.005	0.014,0.004,0.0	0.005
ENSMUSG00000037339	Fam53a	5	-	33600355	33608227	33600355	33600880	33610431	33610486	397,450,427	1,0,0	608,380,620	5,10,8	7496	149	1.25885286084e-07	0.00044651510974	0.888,1.0,1.0	0.707,0.43,0.606	0.382
ENSMUSG00000038685	Rtel1	2	+	181355309	181355552	181355327	181355552	181354352	181354442	7,8,14	2,0,4	6,2,12	2,0,0	167	149	0.356463247219	1.0	0.757,1.0,0.757	0.728,1.0,1.0	-0.071
ENSMUSG00000038685	Rtel1	2	+	181355309	181355552	181355327	181355552	181355008	181355125	15,7,5	0,1,0	16,6,14	16,1,5	167	149	3.60235929631e-06	0.00619668393033	1.0,0.862,1.0	0.472,0.843,0.714	0.278
ENSMUSG00000038685	Rtel1	2	+	181356345	181356616	181356357	181356616	181356157	181356258	1,4,0	6,12,4	3,1,0	3,7,5	161	149	1	1.0	0.134,0.236,0.0	0.481,0.117,0.0	-0.076
ENSMUSG00000009563	Tor2a	2	+	32758670	32758936	32758756	32758936	32757318	32757539	128,158,129	5,0,4	180,156,175	6,7,13	235	149	1	1.0	0.942,1.0,0.953	0.95,0.934,0.895	0.039
ENSMUSG00000001017	Chtop	3	-	90503095	90503282	90503095	90503279	90505394	90505478	0,1,1	0,1,0	1,0,2	0,0,0	152	149	1	1.0	NA,0.495,1.0	1.0,NA,1.0	-0.252
ENSMUSG00000001017	Chtop	3	-	90503095	90503282	90503095	90503279	90506107	90506261	110,118,108	52,90,93	161,125,204	98,91,119	152	149	1	1.0	0.675,0.562,0.532	0.617,0.574,0.627	-0.016
ENSMUSG00000001017	Chtop	3	-	90506107	90507258	90506107	90506261	90507544	90507626	416,433,514	95,117,142	460,443,637	179,114,176	1146	149	1	1.0	0.363,0.325,0.32	0.25,0.336,0.32	0.034
ENSMUSG00000016181	Diexf	1	-	193113756	193114002	193113756	193113980	193114604	193114717	18,20,35	0,6,4	13,21,28	6,6,3	171	149	0.520599821221	1.0	1.0,0.744,0.884	0.654,0.753,0.891	0.11
ENSMUSG00000016181	Diexf	1	-	193113756	193114002	193113756	193113980	193114838	193115021	3,1,3	2,0,0	5,3,3	0,0,2	171	149	1	1.0	0.567,1.0,1.0	1.0,1.0,0.567	0.0
ENSMUSG00000026648	Dclre1c	2	+	3436988	3437090	3437029	3437090	3436437	3436493	19,9,33	2,0,9	30,22,25	0,0,5	190	149	0.213313802023	1.0	0.882,1.0,0.742	1.0,1.0,0.797	-0.058
ENSMUSG00000026648	Dclre1c	2	+	3437001	3437090	3437029	3437090	3436437	3436493	2,1,9	2,0,9	16,5,3	0,0,5	177	149	0.0892740013037	1.0	0.457,1.0,0.457	1.0,1.0,0.336	-0.141
ENSMUSG00000062627	Mysm1	4	-	94968979	94969058	94968979	94969053	94970511	94970535	8,12,30	3,1,5	6,9,24	0,0,3	154	149	0.237987921326	1.0	0.721,0.921,0.853	1.0,1.0,0.886	-0.13
ENSMUSG00000014361	Mertk	2	+	128778914	128779010	128778919	128779010	128777412	128777498	243,243,267	5,2,2	220,178,351	3,2,0	154	149	1	1.0	0.979,0.992,0.992	0.986,0.989,1.0	-0.004
ENSMUSG00000035247	Hectd1	12	-	51745380	51745540	51745380	51745531	51746093	51746187	3,2,0	154,162,156	0,0,3	199,153,200	158	149	1	1.0	0.018,0.012,0.0	0.0,0.0,0.014	0.005
ENSMUSG00000028999	Rint1	5	+	23809783	23810194	23809968	23810194	23807038	23807195	23,12,11	0,0,0	13,16,25	0,0,4	334	149	1	1.0	1.0,1.0,1.0	1.0,1.0,0.736	0.088
ENSMUSG00000028041	Adam15	3	-	89340054	89340179	89340054	89340122	89341507	89341577	354,339,351	0,0,0	523,356,484	4,0,0	206	149	1	1.0	1.0,1.0,1.0	0.99,1.0,1.0	0.003
ENSMUSG00000028041	Adam15	3	-	89347151	89347485	89347151	89347228	89347868	89347945	588,515,532	0,0,0	566,526,776	1,1,2	406	149	1	1.0	1.0,1.0,1.0	0.995,0.995,0.993	0.006
ENSMUSG00000028041	Adam15	3	-	89347151	89347485	89347151	89347228	89348517	89348627	7,2,7	0,0,1	2,0,9	4,0,0	406	149	1	1.0	1.0,1.0,0.72	0.155,NA,1.0	0.329
ENSMUSG00000043716	Rpl7	1	-	16102691	16103334	16102691	16102829	16103509	16103684	4282,4642,4809	0,0,2	5957,4546,6826	0,1,0	654	149	1	1.0	1.0,1.0,0.998	1.0,0.999,1.0	-0.0
ENSMUSG00000038252	Ncapd2	6	-	125186099	125186281	125186099	125186261	125186753	125186812	42,33,57	3,0,2	44,51,84	0,0,2	169	149	1	1.0	0.925,1.0,0.962	1.0,1.0,0.974	-0.029
ENSMUSG00000004815	Dgkq	5	-	108656045	108656131	108656045	108656085	108656423	108656523	17,18,29	1,8,3	25,15,45	1,5,4	195	149	1	1.0	0.929,0.632,0.881	0.95,0.696,0.896	-0.033
ENSMUSG00000028134	Ptbp2	3	-	119718741	119720460	119718741	119720457	119720606	119720684	19,16,15	14,27,27	23,16,26	22,19,26	152	149	0.829608067656	1.0	0.571,0.367,0.353	0.506,0.452,0.495	-0.054
ENSMUSG00000028134	Ptbp2	3	-	119726065	119726220	119726065	119726205	119740314	119740510	9,3,3	6,6,4	6,0,2	7,12,16	164	149	0.0341813419789	1.0	0.577,0.312,0.405	0.438,0.0,0.102	0.251
ENSMUSG00000028134	Ptbp2	3	-	119726065	119726220	119726065	119726205	119747591	119747702	2,3,2	0,0,0	1,0,2	0,2,0	164	149	1	1.0	1.0,1.0,1.0	1.0,0.0,1.0	0.333
ENSMUSG00000024392	Bag6	17	+	35142922	35143010	35142925	35143010	35142726	35142839	144,163,147	127,173,147	184,136,210	195,139,216	152	149	1	1.0	0.526,0.48,0.495	0.481,0.49,0.488	0.014
ENSMUSG00000024392	Bag6	17	+	35146245	35146353	35146266	35146353	35146025	35146169	423,382,414	19,20,11	555,393,591	38,10,15	170	149	1	1.0	0.951,0.944,0.971	0.928,0.972,0.972	-0.002
ENSMUSG00000028218	Fam92a	4	-	12168964	12169058	12168964	12169033	12170983	12171218	0,1,0	16,29,26	0,0,0	27,15,44	174	149	1	1.0	0.0,0.029,0.0	0.0,0.0,0.0	0.01
ENSMUSG00000055322	Tns1	1	-	73920506	73920599	73920506	73920596	73920957	73921089	20,44,33	0,0,0	26,39,73	1,0,0	152	149	1	1.0	1.0,1.0,1.0	0.962,1.0,1.0	0.013
ENSMUSG00000032740	Ccdc88a	11	+	29470314	29470456	29470317	29470456	29465610	29465738	26,17,40	0,0,2	24,34,42	0,1,0	152	149	1	1.0	1.0,1.0,0.951	1.0,0.971,1.0	-0.007
ENSMUSG00000016933	Plcg1	2	+	160761735	160761923	160761738	160761923	160761559	160761648	0,0,0	34,45,26	2,0,0	38,26,64	152	149	1	1.0	0.0,0.0,0.0	0.049,0.0,0.0	-0.016
ENSMUSG00000058729	Lin9	1	+	180668763	180668883	180668765	180668883	180667324	180667458	21,21,32	1,0,0	51,38,24	0,0,0	151	149	1	1.0	0.954,1.0,1.0	1.0,1.0,1.0	-0.015
ENSMUSG00000005763	Cd247	1	+	165858442	165858478	165858445	165858478	165857415	165857496	0,0,1	0,0,0	0,0,1	0,0,1	152	149	1	1.0	NA,NA,1.0	NA,NA,0.495	0.505
ENSMUSG00000026434	Nucks1	1	+	131929612	131929762	131929615	131929762	131928063	131928216	119,117,175	17,39,24	173,145,209	56,31,30	152	149	1	1.0	0.873,0.746,0.877	0.752,0.821,0.872	0.017
ENSMUSG00000037447	Arid5a	1	+	36316208	36316327	36316211	36316327	36307753	36307836	9,9,17	0,2,3	8,5,7	2,8,1	152	149	0.12146067143	1.0	1.0,0.815,0.847	0.797,0.38,0.873	0.204
ENSMUSG00000037447	Arid5a	1	+	36317203	36317662	36317609	36317662	36316211	36316327	17,12,15	0,0,4	13,28,8	3,0,4	555	149	0.257816370709	1.0	1.0,1.0,0.502	0.538,1.0,0.349	0.205
ENSMUSG00000059995	Atxn7l3	11	-	102293066	102293152	102293066	102293095	102293275	102293321	8,18,8	82,70,120	1,10,26	112,137,138	206	149	1	1.0	0.066,0.157,0.046	0.006,0.05,0.12	0.031
ENSMUSG00000059995	Atxn7l3	11	-	102293275	102293342	102293275	102293321	102293645	102293668	19,23,24	109,68,103	18,35,35	84,129,129	170	149	1	1.0	0.133,0.229,0.17	0.158,0.192,0.192	-0.003
ENSMUSG00000060073	Psma3	12	+	70983318	70983442	70983323	70983442	70978732	70978815	645,666,731	27,37,53	852,762,1056	26,48,65	154	149	1	1.0	0.959,0.946,0.93	0.969,0.939,0.94	-0.004
ENSMUSG00000060073	Psma3	12	+	70983318	70983442	70983323	70983442	70978732	70978839	38,28,29	0,3,0	58,37,55	0,4,3	154	149	1	1.0	1.0,0.9,1.0	1.0,0.899,0.947	0.018
ENSMUSG00000029440	Psmd9	5	+	123246193	123246282	123246196	123246282	123241831	123241933	120,119,126	2,0,0	174,124,154	0,0,0	152	149	1	1.0	0.983,1.0,1.0	1.0,1.0,1.0	-0.006
ENSMUSG00000038034	Igsf8	1	+	172319292	172319423	172319331	172319423	172318553	172318967	499,538,595	0,0,0	761,604,898	2,0,1	188	149	1	1.0	1.0,1.0,1.0	0.997,1.0,0.999	0.001
ENSMUSG00000057110	Cntrl	2	+	35147231	35147411	35147234	35147411	35145056	35145236	28,13,36	8,3,1	28,13,34	4,6,6	152	149	0.93953934197	1.0	0.774,0.809,0.972	0.873,0.68,0.847	0.052
ENSMUSG00000020630	Rnaseh1	12	+	28657632	28657717	28657636	28657717	28657271	28657326	79,92,60	1,0,1	92,77,86	1,1,7	153	149	1	1.0	0.987,1.0,0.983	0.989,0.987,0.923	0.024
ENSMUSG00000116048	Sept2	1	+	93489123	93489154	93489127	93489154	93478992	93479068	204,170,223	8,1,9	185,215,295	6,12,0	153	149	1	1.0	0.961,0.994,0.96	0.968,0.946,1.0	0.0
ENSMUSG00000116048	Sept2	1	+	93489123	93489154	93489127	93489154	93479060	93479180	15,14,26	0,0,1	13,9,54	1,0,1	153	149	1	1.0	1.0,1.0,0.962	0.927,1.0,0.981	0.018
ENSMUSG00000033669	Zfp7	15	+	76881111	76881238	76881114	76881238	76880738	76880782	1,6,6	2,0,0	3,5,5	0,0,0	152	149	1	1.0	0.329,1.0,1.0	1.0,1.0,1.0	-0.224
ENSMUSG00000038000	Acd	8	-	105700003	105700160	105700003	105700048	105700281	105700358	32,48,33	71,75,90	36,39,52	113,62,89	261	149	1	1.0	0.205,0.268,0.173	0.154,0.264,0.25	-0.007
ENSMUSG00000074578	Zfas1	2	+	167065158	167065480	167065433	167065480	167063635	167063727	374,424,404	0,1,0	489,363,564	1,0,0	424	149	1	1.0	1.0,0.993,1.0	0.994,1.0,1.0	-0.0
ENSMUSG00000026584	Scyl3	1	+	163934631	163934817	163934692	163934817	163933478	163933693	39,54,45	9,10,3	31,47,60	12,2,16	210	149	1	1.0	0.755,0.793,0.914	0.647,0.943,0.727	0.048
ENSMUSG00000026584	Scyl3	1	+	163941020	163941218	163941106	163941218	163939880	163939983	7,8,9	35,46,57	9,7,9	35,43,62	235	149	1	1.0	0.113,0.099,0.091	0.14,0.094,0.084	-0.005
ENSMUSG00000026584	Scyl3	1	+	163946163	163946348	163946202	163946348	163944795	163944935	63,47,74	5,0,0	54,56,90	3,0,6	188	149	1	1.0	0.909,1.0,1.0	0.934,1.0,0.922	0.018
ENSMUSG00000020198	Ap3d1	10	-	80727881	80727989	80727881	80727919	80729977	80730058	306,305,375	0,3,5	272,331,427	0,0,0	219	149	1	1.0	1.0,0.986,0.981	1.0,1.0,1.0	-0.011
ENSMUSG00000057133	Chd6	2	-	161041984	161042132	161041984	161042129	161052387	161052905	7,2,3	0,0,1	3,5,7	0,0,1	152	149	1	1.0	1.0,1.0,0.746	1.0,1.0,0.873	-0.042
ENSMUSG00000036932	Aifm1	X	-	48483154	48484635	48483154	48483262	48485457	48485534	97,81,75	0,0,6	96,110,114	1,0,3	1522	149	1	1.0	1.0,1.0,0.55	0.904,1.0,0.788	-0.047
ENSMUSG00000027329	Spef1	2	-	131171901	131172025	131171901	131171949	131172203	131172258	26,36,41	0,0,2	37,15,23	3,0,0	225	149	1	1.0	1.0,1.0,0.931	0.891,1.0,1.0	0.013
ENSMUSG00000060206	Zfp462	4	+	55016813	55017100	55016996	55017100	55014682	55014847	0,2,0	2,2,0	0,1,1	2,0,1	332	149	1	1.0	0.0,0.31,NA	0.0,1.0,0.31	-0.282
ENSMUSG00000060206	Zfp462	4	+	55016816	55017100	55016996	55017100	55014682	55014847	0,2,0	2,2,0	0,1,0	2,0,1	329	149	1	1.0	0.0,0.312,NA	0.0,1.0,0.0	-0.177
ENSMUSG00000062743	Zfp677	17	+	21392460	21392551	21392465	21392551	21383747	21384020	9,6,4	9,5,2	0,12,4	2,1,0	154	149	0.0868773505681	1.0	0.492,0.537,0.659	0.0,0.921,1.0	-0.078
ENSMUSG00000026110	Mgat4a	1	-	37466536	37466583	37466536	37466579	37490259	37490393	29,19,24	0,2,0	26,33,64	0,0,2	153	149	1	1.0	1.0,0.902,1.0	1.0,1.0,0.969	-0.022
ENSMUSG00000045576	St7l	3	+	104874826	104874942	104874887	104874942	104873521	104873576	65,81,99	3,0,0	108,77,91	0,0,0	210	149	1	1.0	0.939,1.0,1.0	1.0,1.0,1.0	-0.02
ENSMUSG00000045576	St7l	3	+	104919350	104919501	104919446	104919501	104895695	104895798	54,72,118	2,2,0	105,65,134	7,1,3	245	149	1	1.0	0.943,0.956,1.0	0.901,0.975,0.964	0.02
ENSMUSG00000068115	Ninl	2	-	150966077	150966364	150966077	150966242	150969979	150970132	2,0,0	1,5,8	0,0,4	3,4,10	271	149	1	1.0	0.524,0.0,0.0	0.0,0.0,0.18	0.115
ENSMUSG00000032000	Birc3	9	-	7850919	7851171	7850919	7851086	7854366	7854606	99,120,126	3,0,0	162,98,150	3,0,2	234	149	1	1.0	0.955,1.0,1.0	0.972,1.0,0.979	0.001
ENSMUSG00000000134	Tfe3	X	+	7766554	7766855	7766573	7766855	7765506	7765620	226,177,236	35,36,28	212,184,317	34,49,76	168	149	0.988000253896	1.0	0.851,0.813,0.882	0.847,0.769,0.787	0.048
ENSMUSG00000000134	Tfe3	X	+	7766554	7766855	7766619	7766855	7765506	7765620	298,240,316	0,0,8	269,245,411	10,5,8	214	149	1	1.0	1.0,1.0,0.965	0.949,0.972,0.973	0.024
ENSMUSG00000000134	Tfe3	X	+	7766573	7766855	7766619	7766855	7765506	7765620	107,99,108	0,0,8	91,110,170	10,5,8	195	149	0.901915384929	1.0	1.0,1.0,0.912	0.874,0.944,0.942	0.051
ENSMUSG00000035735	Dagla	19	-	10254806	10255062	10254806	10254949	10255660	10255741	1,0,2	16,8,10	3,0,0	24,21,23	262	149	1	1.0	0.034,0.0,0.102	0.066,0.0,0.0	0.023
ENSMUSG00000046962	Zbtb21	16	-	97956757	97956900	97956757	97956894	97962512	97962622	1,5,1	0,0,0	5,8,12	0,0,1	155	149	1	1.0	1.0,1.0,1.0	1.0,1.0,0.92	0.027
ENSMUSG00000028256	Odf2l	3	+	145126092	145127890	145127830	145127890	145124210	145124375	19,15,10	0,0,0	9,7,25	2,0,0	1887	149	1	1.0	1.0,1.0,1.0	0.262,1.0,1.0	0.246
ENSMUSG00000028256	Odf2l	3	+	145145875	145148616	145148530	145148616	145144311	145144416	16,12,16	24,29,18	43,19,25	22,23,41	2804	149	1	1.0	0.034,0.022,0.045	0.094,0.042,0.031	-0.022
ENSMUSG00000026201	Stk16	1	+	75213112	75213228	75213132	75213228	75212885	75213006	7,12,4	82,72,53	17,10,10	79,66,98	169	149	1	1.0	0.07,0.128,0.062	0.159,0.118,0.083	-0.033
ENSMUSG00000005804	Bloc1s6	2	+	122744125	122744213	122744129	122744213	122742588	122742730	120,99,113	11,19,16	99,98,192	19,13,18	153	149	1	1.0	0.914,0.835,0.873	0.835,0.88,0.912	-0.002
ENSMUSG00000026199	Ankzf1	1	+	75195568	75195712	75195599	75195712	75195062	75195256	6,6,6	20,26,14	7,4,8	25,29,23	180	149	1	1.0	0.199,0.16,0.262	0.188,0.102,0.224	0.036
ENSMUSG00000054499	Dedd2	7	-	25218800	25219167	25218800	25219031	25219763	25219927	40,37,48	2,3,1	60,47,64	0,3,7	285	149	1	1.0	0.913,0.866,0.962	1.0,0.891,0.827	0.008
ENSMUSG00000054499	Dedd2	7	-	25218800	25219167	25218800	25219031	25219786	25219859	41,44,75	19,15,11	79,62,79	21,11,16	285	149	0.854308479513	1.0	0.53,0.605,0.781	0.663,0.747,0.721	-0.072
ENSMUSG00000052033	Pfdn4	2	+	170516549	170516690	170516561	170516690	170515738	170515846	144,120,164	0,0,0	191,164,213	0,1,0	161	149	1	1.0	1.0,1.0,1.0	1.0,0.993,1.0	0.002
ENSMUSG00000070643	Sox13	1	-	133388448	133388563	133388448	133388560	133388928	133388997	0,0,0	0,2,0	0,0,1	0,0,3	152	149	1	1.0	NA,0.0,NA	NA,NA,0.246	-0.246
ENSMUSG00000033124	Atg9a	1	-	75186189	75187186	75186189	75186938	75187684	75187826	8,8,4	76,40,83	8,7,10	62,62,90	397	149	1	1.0	0.038,0.07,0.018	0.046,0.041,0.04	-0.0
ENSMUSG00000027998	Plrg1	3	+	83070596	83070736	83070622	83070736	83069692	83069801	138,193,174	1,0,0	232,124,194	4,0,0	175	149	1	1.0	0.992,1.0,1.0	0.98,1.0,1.0	0.004
ENSMUSG00000055436	Srsf11	3	-	158012779	158012896	158012779	158012875	158013951	158014041	65,42,31	269,223,270	59,31,57	292,252,351	170	149	1	1.0	0.175,0.142,0.091	0.15,0.097,0.125	0.012
ENSMUSG00000068329	Htra2	6	-	83052697	83052803	83052697	83052726	83053037	83053070	242,282,280	11,12,11	400,245,395	28,10,9	226	149	1	1.0	0.936,0.939,0.944	0.904,0.942,0.967	0.002
ENSMUSG00000029279	Brdt	5	+	107370154	107370329	107370157	107370329	107369302	107369364	2,0,0	2,0,0	2,1,6	1,0,0	152	149	1	1.0	0.495,NA,NA	0.662,1.0,1.0	-0.392
ENSMUSG00000028613	Lrp8	4	+	107847440	107847566	107847443	107847566	107843215	107843344	5,8,0	12,9,13	3,1,7	6,10,16	152	149	1	1.0	0.29,0.466,0.0	0.329,0.089,0.3	0.013
ENSMUSG00000039220	Ppp1r10	17	+	35924012	35924123	35924036	35924123	35923307	35923425	2,0,0	59,53,38	0,0,0	60,56,77	173	149	1	1.0	0.028,0.0,0.0	0.0,0.0,0.0	0.009
ENSMUSG00000026159	Agfg1	1	+	82883180	82883361	82883243	82883361	82882227	82882437	159,167,187	2,7,2	191,169,250	1,1,6	212	149	1	1.0	0.982,0.944,0.985	0.993,0.992,0.967	-0.014
ENSMUSG00000026159	Agfg1	1	+	82894475	82894567	82894481	82894567	82893423	82893582	95,102,79	13,14,26	89,73,139	21,15,34	155	149	1	1.0	0.875,0.875,0.745	0.803,0.824,0.797	0.024
ENSMUSG00000027575	Arfgap1	2	+	180971013	180971114	180971050	180971114	180967601	180967814	1,0,1	73,74,92	2,0,2	102,92,128	186	149	1	1.0	0.011,0.0,0.009	0.015,0.0,0.012	-0.002
ENSMUSG00000003500	Impdh1	6	-	29212068	29212170	29212068	29212167	29215830	29215929	0,1,2	0,0,1	0,1,0	0,0,0	152	149	1	1.0	NA,1.0,0.662	NA,1.0,NA	-0.169
ENSMUSG00000086968	4933431E20Rik	3	-	107894050	107894228	107894050	107894208	107894860	107894992	0,0,0	0,0,2	0,0,4	0,0,0	169	149	1	1.0	NA,NA,0.0	NA,NA,1.0	-1.0
ENSMUSG00000027276	Jag1	2	-	137084574	137085155	137084574	137084706	137085245	137085355	70,59,67	18,5,4	45,55,77	4,0,1	598	149	0.00687254867189	0.734956190543	0.492,0.746,0.807	0.737,1.0,0.95	-0.214
ENSMUSG00000026150	Mff	1	+	82735415	82735507	82735418	82735507	82731112	82731282	121,123,123	144,157,188	153,102,193	206,167,222	152	149	1	1.0	0.452,0.434,0.391	0.421,0.375,0.46	0.007
ENSMUSG00000029472	Anapc5	5	-	122788301	122788464	122788301	122788440	122791607	122791755	550,488,580	0,0,0	758,585,749	0,0,1	173	149	1	1.0	1.0,1.0,1.0	1.0,1.0,0.998	0.001
ENSMUSG00000029472	Anapc5	5	-	122791607	122791755	122791607	122791735	122791826	122791934	469,456,442	22,22,17	625,442,670	21,25,34	169	149	1	1.0	0.949,0.948,0.958	0.963,0.94,0.946	0.002
ENSMUSG00000029472	Anapc5	5	-	122800450	122800608	122800450	122800593	122802129	122802219	26,30,32	83,137,139	40,45,29	222,117,213	164	149	1	1.0	0.222,0.166,0.173	0.141,0.259,0.11	0.017
ENSMUSG00000029472	Anapc5	5	-	122800450	122800632	122800450	122800593	122802129	122802219	306,336,400	83,137,139	373,334,459	222,117,213	188	149	0.549839751523	1.0	0.745,0.66,0.695	0.571,0.693,0.631	0.068
ENSMUSG00000029472	Anapc5	5	-	122800450	122800632	122800450	122800608	122802129	122802219	286,315,368	6,9,0	337,300,430	4,11,0	173	149	1	1.0	0.976,0.968,1.0	0.986,0.959,1.0	-0.0
ENSMUSG00000037174	Elf2	3	-	51264868	51265042	51264868	51265006	51266752	51266866	29,32,40	129,147,119	20,24,50	157,107,206	185	149	1	1.0	0.153,0.149,0.213	0.093,0.153,0.164	0.035
ENSMUSG00000045751	Mms22l	4	+	24580050	24580202	24580053	24580202	24578752	24578903	0,2,1	3,11,1	0,3,11	0,9,5	152	149	1	1.0	0.0,0.151,0.495	NA,0.246,0.683	-0.249
ENSMUSG00000028608	0610037L13Rik	4	+	107891954	107892036	107891959	107892036	107891464	107891521	97,101,130	3,3,0	142,181,149	3,1,6	154	149	1	1.0	0.969,0.97,1.0	0.979,0.994,0.96	0.002
ENSMUSG00000044811	Cd300c2	11	-	115000628	115001073	115000628	115000985	115001486	115001880	1056,896,1077	1555,1566,1877	1216,902,1424	2223,1709,2799	237	149	1	1.0	0.299,0.265,0.265	0.256,0.249,0.242	0.027
ENSMUSG00000037692	Ahdc1	4	+	133012189	133012287	133012192	133012287	133011505	133011523	0,1,0	3,0,0	0,0,0	0,0,2	152	149	1	1.0	0.0,1.0,NA	NA,NA,0.0	0.5
ENSMUSG00000037692	Ahdc1	4	+	133060661	133060892	133060675	133060892	133055012	133055203	3,0,0	5,6,0	0,1,0	1,4,6	163	149	1	1.0	0.354,0.0,NA	0.0,0.186,0.0	0.115
ENSMUSG00000037692	Ahdc1	4	+	133060661	133060892	133060780	133060892	133055012	133055203	5,4,4	9,1,5	0,5,6	7,6,7	268	149	0.506914452538	1.0	0.236,0.69,0.308	0.0,0.317,0.323	0.198
ENSMUSG00000037692	Ahdc1	4	+	133060675	133060892	133060780	133060892	133055012	133055203	7,10,4	9,1,5	1,8,12	7,6,7	254	149	0.589084787181	1.0	0.313,0.854,0.319	0.077,0.439,0.501	0.156
ENSMUSG00000023118	Sympk	7	+	19047449	19047610	19047520	19047610	19045847	19045961	88,98,84	0,3,0	132,83,118	0,0,1	220	149	1	1.0	1.0,0.957,1.0	1.0,1.0,0.988	-0.01
ENSMUSG00000023118	Sympk	7	+	19047449	19047610	19047520	19047610	19046754	19046902	274,300,300	1,0,0	387,248,357	2,5,0	220	149	1	1.0	0.995,1.0,1.0	0.992,0.971,1.0	0.011
ENSMUSG00000026814	Eng	2	+	32678383	32678572	32678455	32678572	32677922	32677961	3,3,7	97,79,113	9,7,4	176,128,182	221	149	1	1.0	0.02,0.025,0.04	0.033,0.036,0.015	0.0
ENSMUSG00000031310	Zmym3	X	-	101416908	101416981	101416908	101416975	101417286	101417330	30,26,19	9,12,19	29,20,25	11,13,27	155	149	0.930334366675	1.0	0.762,0.676,0.49	0.717,0.597,0.471	0.048
ENSMUSG00000018659	Pnpo	11	-	96940015	96940955	96940015	96940069	96942409	96942534	98,66,95	0,0,0	70,73,95	0,0,2	1035	149	1	1.0	1.0,1.0,1.0	1.0,1.0,0.872	0.043
ENSMUSG00000045128	Rpl18a	8	-	70895599	70896045	70895599	70895709	70896132	70896312	5458,5709,6076	0,0,2	8299,6105,8016	2,2,0	485	149	1	1.0	1.0,1.0,0.999	0.999,0.999,1.0	0.0
ENSMUSG00000002227	Mov10	3	-	104817935	104818156	104817935	104818121	104818257	104818563	5,1,6	0,0,0	10,11,6	1,0,0	184	149	1	1.0	1.0,1.0,1.0	0.89,1.0,1.0	0.037
ENSMUSG00000002227	Mov10	3	-	104817935	104818156	104817935	104818121	104818356	104818563	10,5,6	0,1,0	11,7,10	1,1,2	184	149	0.474474150727	1.0	1.0,0.802,1.0	0.899,0.85,0.802	0.084
ENSMUSG00000027361	Gabpb1	2	-	126646562	126646748	126646562	126646745	126650067	126650181	11,30,24	1,3,4	27,21,31	3,0,0	152	149	0.582755276972	1.0	0.915,0.907,0.855	0.898,1.0,1.0	-0.074
ENSMUSG00000033439	Trmt13	3	-	116582493	116582923	116582493	116582724	116585195	116585270	35,53,63	0,3,3	57,53,64	3,0,0	348	149	1	1.0	1.0,0.883,0.9	0.891,1.0,1.0	-0.036
ENSMUSG00000033439	Trmt13	3	-	116588471	116588639	116588471	116588524	116589490	116589597	12,5,3	4,0,8	15,15,17	0,5,9	264	149	0.674234773346	1.0	0.629,1.0,0.175	1.0,0.629,0.516	-0.114
ENSMUSG00000032554	Trf	9	-	103217362	103217533	103217362	103217518	103219222	103219255	2145,2612,3089	0,16,31	2838,2214,3942	19,0,35	164	149	1	1.0	1.0,0.993,0.989	0.993,1.0,0.99	-0.0
ENSMUSG00000026017	Carf	1	+	60109221	60109449	60109326	60109449	60105343	60105427	1,1,1	0,0,0	2,3,0	0,0,2	254	149	1	1.0	1.0,1.0,1.0	1.0,1.0,0.0	0.333
ENSMUSG00000026017	Carf	1	+	60109221	60109449	60109326	60109449	60108082	60108200	0,1,1	4,1,5	4,3,5	0,0,4	254	149	5.24106337496e-06	0.00619668393033	0.0,0.37,0.105	1.0,1.0,0.423	-0.649
ENSMUSG00000029207	Apbb2	5	-	66310999	66311083	66310999	66311080	66312158	66312246	69,42,80	15,8,16	53,67,93	5,6,8	152	149	0.192764915662	1.0	0.818,0.837,0.831	0.912,0.916,0.919	-0.087
ENSMUSG00000029207	Apbb2	5	-	66399621	66400284	66399621	66400281	66451467	66452283	39,18,22	64,29,62	36,30,45	53,49,74	152	149	0.973506333733	1.0	0.374,0.378,0.258	0.4,0.375,0.373	-0.046
ENSMUSG00000027610	Gss	2	-	155566802	155567887	155566802	155566884	155571518	155571585	94,95,76	0,0,0	115,79,134	0,1,0	1152	149	1	1.0	1.0,1.0,1.0	1.0,0.911,1.0	0.03
ENSMUSG00000002458	Rgs19	2	-	181688421	181689295	181688421	181688718	181689701	181689776	1063,1169,1286	1,0,2	1507,1248,1736	0,2,1	726	149	1	1.0	0.995,1.0,0.992	1.0,0.992,0.997	-0.001
ENSMUSG00000002297	Dbf4	5	-	8404870	8404916	8404870	8404913	8405801	8405838	50,46,73	5,2,5	61,48,79	9,3,5	152	149	1	1.0	0.907,0.958,0.935	0.869,0.94,0.939	0.017
ENSMUSG00000024914	Drap1	19	-	5423559	5423674	5423559	5423653	5423771	5423891	65,80,52	502,476,568	113,68,89	750,462,765	170	149	1	1.0	0.102,0.128,0.074	0.117,0.114,0.093	-0.007
ENSMUSG00000029101	Rgs12	5	+	35025848	35026043	35025918	35026043	35024276	35024353	18,17,20	0,1,0	32,24,49	0,0,0	219	149	1	1.0	1.0,0.92,1.0	1.0,1.0,1.0	-0.027
ENSMUSG00000074129	Rpl13a	7	-	45126114	45126253	45126114	45126237	45126477	45126537	57,71,76	5319,6407,6452	94,53,92	8769,6135,8897	165	149	1	1.0	0.01,0.01,0.011	0.01,0.008,0.009	0.001
ENSMUSG00000074129	Rpl13a	7	-	45126708	45126827	45126708	45126794	45126990	45127092	3,10,14	7647,8807,8539	19,9,7	11410,8584,11856	182	149	1	1.0	0.0,0.001,0.001	0.001,0.001,0.0	0.0
ENSMUSG00000074129	Rpl13a	7	-	45126990	45127092	45126990	45127087	45127208	45127274	10165,10468,10304	0,13,26	13783,10820,14509	22,33,32	154	149	1	1.0	1.0,0.999,0.997	0.998,0.997,0.998	0.001
ENSMUSG00000006576	Slc4a3	1	+	75552138	75552252	75552152	75552252	75551636	75551820	0,0,0	0,3,0	0,2,3	0,3,2	163	149	1	1.0	NA,0.0,NA	NA,0.379,0.578	-0.478
ENSMUSG00000058835	Abi1	2	-	22953434	22953611	22953434	22953608	22957017	22957118	123,81,116	105,114,128	149,128,208	143,147,208	152	149	1	1.0	0.535,0.411,0.47	0.505,0.46,0.495	-0.015
ENSMUSG00000031328	Flna	X	-	74228320	74228541	74228320	74228524	74228759	74228921	0,3,0	884,793,963	3,3,3	1031,843,1342	166	149	1	1.0	0.0,0.003,0.0	0.003,0.003,0.002	-0.002
ENSMUSG00000031328	Flna	X	-	74240204	74240328	74240204	74240326	74240412	74240550	604,514,646	0,0,0	484,674,989	1,0,0	151	149	1	1.0	1.0,1.0,1.0	0.998,1.0,1.0	0.001
ENSMUSG00000030538	Cib1	7	-	80228397	80228548	80228397	80228533	80230315	80230424	425,474,542	0,1,0	651,488,747	5,0,0	164	149	1	1.0	1.0,0.998,1.0	0.992,1.0,1.0	0.002
ENSMUSG00000074863	Platr25	13	-	62675518	62675654	62675518	62675645	62705700	62705761	1,0,2	1,0,0	0,0,1	0,0,0	158	149	1	1.0	0.485,NA,1.0	NA,NA,1.0	-0.258
ENSMUSG00000005682	Pan2	10	+	128315486	128315657	128315513	128315657	128315097	128315236	3,10,14	11,6,11	10,18,13	12,16,9	176	149	0.957644556567	1.0	0.188,0.585,0.519	0.414,0.488,0.55	-0.053
ENSMUSG00000005682	Pan2	10	+	128318162	128319038	128318944	128319038	128317889	128318033	66,42,35	1,0,5	58,47,45	0,1,6	931	149	1	1.0	0.914,1.0,0.528	1.0,0.883,0.546	0.004
ENSMUSG00000026790	Odf2	2	+	29893000	29893154	29893037	29893154	29892185	29892276	50,49,44	0,0,0	57,54,77	2,0,1	186	149	1	1.0	1.0,1.0,1.0	0.958,1.0,0.984	0.019
ENSMUSG00000026790	Odf2	2	+	29912565	29912640	29912568	29912640	29903975	29904107	0,0,1	80,55,66	0,0,0	41,52,65	152	149	1	1.0	0.0,0.0,0.015	0.0,0.0,0.0	0.005
ENSMUSG00000026999	Nup35	2	+	80655948	80657353	80657188	80657353	80654792	80654862	30,44,45	0,0,0	70,36,69	0,2,0	1389	149	1	1.0	1.0,1.0,1.0	1.0,0.659,1.0	0.114
ENSMUSG00000029119	Man2b2	5	-	36810291	36810408	36810291	36810358	36812946	36813160	525,575,535	2,3,1	750,575,928	6,0,8	199	149	1	1.0	0.995,0.993,0.998	0.989,1.0,0.989	0.003
ENSMUSG00000026283	Ing5	1	+	93811764	93811948	93811781	93811948	93806047	93806119	0,0,1	14,9,31	0,0,0	16,20,21	166	149	1	1.0	0.0,0.0,0.028	0.0,0.0,0.0	0.009
ENSMUSG00000043015	Nemp2	1	+	52643121	52643236	52643167	52643236	52642318	52642412	0,5,2	0,1,0	0,1,3	1,2,5	195	149	1	1.0	NA,0.793,1.0	0.0,0.276,0.314	0.7
ENSMUSG00000027981	Rnpc3	3	-	113608339	113608411	113608339	113608408	113609037	113609170	24,41,36	0,5,2	48,38,35	2,1,1	152	149	1	1.0	1.0,0.889,0.946	0.959,0.974,0.972	-0.023
ENSMUSG00000009555	Cdk9	2	-	32709466	32709944	32709466	32709615	32710042	32710209	548,624,699	2,0,0	844,604,1023	0,0,0	478	149	1	1.0	0.988,1.0,1.0	1.0,1.0,1.0	-0.004
ENSMUSG00000009555	Cdk9	2	-	32710476	32710791	32710476	32710567	32712030	32712112	311,293,281	362,374,369	434,250,455	456,337,460	373	149	1	1.0	0.256,0.238,0.233	0.275,0.229,0.283	-0.02
ENSMUSG00000033285	Wdr3	3	-	100159765	100159975	100159765	100159920	100161019	100161222	64,56,58	3,2,4	51,47,132	0,1,0	204	149	1	1.0	0.94,0.953,0.914	1.0,0.972,1.0	-0.055
ENSMUSG00000026342	Slc35f5	1	+	125589810	125589965	125589838	125589965	125587364	125587455	142,140,112	3,4,1	155,115,155	0,5,1	177	149	1	1.0	0.976,0.967,0.99	1.0,0.951,0.992	-0.003
ENSMUSG00000008305	Tle1	4	-	72138491	72138688	72138491	72138685	72139688	72139833	36,41,63	3,3,9	42,43,67	0,6,7	152	149	1	1.0	0.922,0.931,0.873	1.0,0.875,0.904	-0.018
ENSMUSG00000026821	Ralgds	2	+	28542854	28542950	28542890	28542950	28542289	28542483	20,45,42	11,6,16	52,40,56	6,7,28	185	149	1	1.0	0.594,0.858,0.679	0.875,0.822,0.617	-0.061
ENSMUSG00000026821	Ralgds	2	+	28543553	28543747	28543638	28543747	28542890	28542950	49,81,76	0,0,0	72,43,94	1,0,1	234	149	1	1.0	1.0,1.0,1.0	0.979,1.0,0.984	0.012
ENSMUSG00000032827	Ppp1r9a	6	+	5134638	5134932	5134688	5134932	5134016	5134174	0,0,2	1,1,0	0,0,0	2,0,1	199	149	1	1.0	0.0,0.0,1.0	0.0,NA,0.0	0.333
ENSMUSG00000052423	B4galt3	1	+	171271706	171272001	171271827	171272001	171271202	171271373	29,44,40	0,2,0	39,21,58	2,1,0	270	149	1	1.0	1.0,0.924,1.0	0.915,0.921,1.0	0.029
ENSMUSG00000052423	B4galt3	1	+	171271706	171272001	171271909	171272001	171271202	171271373	45,65,65	0,0,3	69,49,98	0,1,0	352	149	1	1.0	1.0,1.0,0.902	1.0,0.954,1.0	-0.017
ENSMUSG00000052423	B4galt3	1	+	171271827	171272001	171271909	171272001	171271202	171271373	16,23,25	0,0,3	32,29,40	0,1,0	231	149	1	1.0	1.0,1.0,0.843	1.0,0.949,1.0	-0.035
ENSMUSG00000054434	Tmem120b	5	+	123101610	123101684	123101624	123101684	123099836	123099953	2,1,5	21,12,47	0,1,7	45,26,46	163	149	1	1.0	0.08,0.071,0.089	0.0,0.034,0.122	0.028
ENSMUSG00000075702	Selenom	11	+	3516485	3516920	3516841	3516920	3516260	3516296	198,250,261	0,1,4	330,227,352	1,6,9	505	149	1	1.0	1.0,0.987,0.951	0.99,0.918,0.92	0.037
ENSMUSG00000028470	Hint2	4	-	43654226	43654422	43654226	43654411	43654512	43654585	1,2,0	124,134,100	6,0,0	134,100,146	160	149	1	1.0	0.007,0.014,0.0	0.04,0.0,0.0	-0.006
ENSMUSG00000028470	Hint2	4	-	43654512	43654614	43654512	43654585	43654715	43654820	1,1,1	150,171,139	1,1,1	209,139,191	178	149	1	1.0	0.006,0.005,0.006	0.004,0.006,0.004	0.001
ENSMUSG00000030780	BC017158	7	-	128274632	128274723	128274632	128274703	128276085	128276143	1,0,3	27,37,49	2,2,4	40,32,72	169	149	1	1.0	0.032,0.0,0.051	0.042,0.052,0.047	-0.019
ENSMUSG00000051736	Fam229b	10	-	39122176	39122335	39122176	39122332	39132246	39132378	5,5,6	0,0,0	1,3,5	0,2,1	152	149	1	1.0	1.0,1.0,1.0	1.0,0.595,0.831	0.191
ENSMUSG00000058503	Fam133b	5	+	3559096	3559159	3559137	3559159	3558660	3558693	32,38,34	1,4,3	32,31,51	4,1,6	190	149	1	1.0	0.962,0.882,0.899	0.863,0.96,0.87	0.017
ENSMUSG00000018398	Sept8	11	+	53534948	53535135	53534954	53535135	53534432	53534628	85,71,109	31,32,56	82,80,164	32,40,56	155	149	1	1.0	0.725,0.681,0.652	0.711,0.658,0.738	-0.016
ENSMUSG00000026439	Rbbp5	1	+	132484745	132484918	132484801	132484918	132484051	132484077	120,78,87	0,0,0	121,99,180	1,0,0	205	149	1	1.0	1.0,1.0,1.0	0.989,1.0,1.0	0.004
ENSMUSG00000028795	Ccdc28b	4	-	129620682	129620876	129620682	129620853	129620983	129621150	37,38,40	2,0,0	39,26,36	0,0,0	172	149	1	1.0	0.941,1.0,1.0	1.0,1.0,1.0	-0.02
ENSMUSG00000017760	Ctsa	2	+	164834697	164834924	164834837	164834924	164834029	164834431	3688,3306,4096	0,0,0	4515,3399,5683	0,3,0	289	149	1	1.0	1.0,1.0,1.0	1.0,0.998,1.0	0.001
[truncated: 1,548 more rows]
