# Supplementary material for: Pharmacological targeting of BMAL1 modulates circadian and immune pathways
Source: Nat Chem Biol. 2025 Mar 25;21(5):736–45. doi: 10.1038/s41589-025-01863-x (PMC12037410; doi:10.1038/s41589-025-01863-x)
Supplement: Supplementary file 15 — Statistical source data. [file 41589_2025_1863_MOESM15_ESM.zip › Alternative splicing - Novogene analysis/WT_AvsWT_C/WT_AvsWT_C_MXE.xls]

GeneID	geneSymbol	chr	strand	1stExonStart_0base	1stExonEnd	2ndExonStart_0base	2ndExonEnd	upstreamES	upstreamEE	downstreamES	downstreamEE	IJC_SAMPLE_1	SJC_SAMPLE_1	IJC_SAMPLE_2	SJC_SAMPLE_2	IncFormLen	SkipFormLen	PValue	FDR	IncLevel1	IncLevel2	IncLevelDifference
ENSMUSG00000059326	Csf2ra	19	-	61225522	61225652	61225791	61225821	61225323	61225420	61225927	61226055	438,419,512	1069,1043,1167	583,453,638	1545,1193,1586	179	279	1	1.0	0.39,0.385,0.406	0.37,0.372,0.385	0.018
ENSMUSG00000059326	Csf2ra	19	-	61226214	61226384	61226524	61226654	61225927	61226055	61226805	61226926	1152,1181,1296	1468,1451,1596	1709,1327,1962	1954,1542,2169	279	319	1	1.0	0.473,0.482,0.481	0.5,0.496,0.508	-0.023
ENSMUSG00000024991	Eif3a	19	-	60768707	60768892	60769865	60770019	60767574	60767663	60771014	60771137	606,591,622	743,765,918	631,628,889	945,833,1163	303	334	1	1.0	0.473,0.46,0.428	0.424,0.454,0.457	0.009
ENSMUSG00000025078	Nhlrc2	19	+	56576154	56576284	56588169	56588269	56574757	56574879	56591575	56591807	20,38,18	36,41,26	21,36,47	22,30,69	279	249	0.964191436156	1.0	0.331,0.453,0.382	0.46,0.517,0.378	-0.063
ENSMUSG00000024985	Tcf7l2	19	+	55755013	55755082	55817763	55817865	55743072	55743197	55908422	55908555	4,5,5	32,29,47	3,10,11	30,31,52	218	251	0.80498172185	1.0	0.126,0.166,0.109	0.103,0.271,0.196	-0.056
ENSMUSG00000024983	Vti1a	19	+	55321938	55321997	55328345	55328456	55316294	55316544	55380941	55381019	49,55,44	57,48,61	47,40,87	60,51,74	208	260	1	1.0	0.518,0.589,0.474	0.495,0.495,0.595	-0.001
ENSMUSG00000024983	Vti1a	19	+	55328345	55328456	55380941	55381019	55321938	55321997	55391783	55391868	98,64,70	42,61,44	75,60,119	59,63,79	260	227	0.872142721441	1.0	0.671,0.478,0.581	0.526,0.454,0.568	0.061
ENSMUSG00000024983	Vti1a	19	+	55380941	55381019	55391783	55391868	55328345	55328456	55498510	55498581	44,39,28	38,47,57	38,42,56	66,47,69	227	234	1	1.0	0.544,0.461,0.336	0.372,0.479,0.456	0.011
ENSMUSG00000024982	Zdhhc6	19	-	55298694	55298888	55302557	55302604	55289585	55289684	55302690	55302836	51,42,29	71,37,43	60,50,87	74,58,69	196	343	1	1.0	0.557,0.665,0.541	0.587,0.601,0.688	-0.038
ENSMUSG00000024981	Acsl5	19	+	55288804	55288900	55291145	55291218	55287827	55287962	55291417	55291506	131,159,169	159,188,227	195,168,249	219,201,305	245	222	1	1.0	0.427,0.434,0.403	0.447,0.431,0.425	-0.013
ENSMUSG00000024981	Acsl5	19	+	55294832	55294904	55295372	55295522	55294201	55294303	55296365	55297720	240,308,250	378,412,478	332,244,367	626,529,627	221	299	1	1.0	0.462,0.503,0.414	0.418,0.384,0.442	0.045
ENSMUSG00000024975	Pdcd4	19	+	53919614	53919836	53921217	53921315	53912811	53912925	53922016	53922131	137,112,141	49,45,31	171,149,161	55,59,80	371	247	0.941546699003	1.0	0.651,0.624,0.752	0.674,0.627,0.573	0.051
ENSMUSG00000024975	Pdcd4	19	+	53927193	53927333	53929082	53929192	53926534	53926645	53929716	53929861	48,60,52	1,0,0	74,34,82	2,1,2	289	259	1	1.0	0.977,1.0,1.0	0.971,0.968,0.974	0.021
ENSMUSG00000025228	Actr1a	19	-	46385012	46385088	46387451	46387516	46384219	46384345	46395629	46395735	83,76,100	195,195,230	64,76,107	204,228,272	214	225	1	1.0	0.309,0.291,0.314	0.248,0.26,0.293	0.038
ENSMUSG00000025224	Gbf1	19	+	46284004	46284118	46284249	46284430	46283621	46283723	46284704	46284833	52,57,53	97,104,96	62,46,60	125,71,117	263	330	1	1.0	0.402,0.407,0.409	0.384,0.448,0.392	-0.002
ENSMUSG00000025217	Btrc	19	+	45423132	45423240	45456532	45456610	45406544	45406586	45471014	45471104	5,6,3	17,15,8	6,11,12	10,15,30	257	227	0.575586900952	1.0	0.206,0.261,0.249	0.346,0.393,0.261	-0.095
ENSMUSG00000025217	Btrc	19	+	45456532	45456610	45471014	45471104	45363832	45363886	45502931	45503163	1,2,3	19,23,12	1,0,1	18,18,34	227	239	1	1.0	0.053,0.084,0.208	0.055,0.0,0.03	0.087
ENSMUSG00000025217	Btrc	19	+	45456532	45456610	45471014	45471104	45423132	45423240	45502931	45503163	26,13,14	19,20,12	10,21,24	20,27,42	227	239	0.292560472472	1.0	0.59,0.406,0.551	0.345,0.45,0.376	0.125
ENSMUSG00000035342	Lzts2	19	+	45021386	45021836	45023541	45024204	45015209	45015313	45024718	45024979	23,38,56	48,76,102	42,39,114	90,69,194	599	812	1	1.0	0.394,0.404,0.427	0.387,0.434,0.443	-0.013
ENSMUSG00000025199	Chuk	19	-	44075430	44075530	44077245	44077379	44073334	44074540	44078292	44078440	112,101,94	81,71,76	90,117,147	91,70,93	283	249	1	1.0	0.549,0.556,0.521	0.465,0.595,0.582	-0.005
ENSMUSG00000025199	Chuk	19	-	44077245	44077379	44078292	44078440	44075430	44075530	44078888	44078985	122,100,109	77,109,85	107,91,151	122,73,113	297	283	1	1.0	0.602,0.466,0.55	0.455,0.543,0.56	0.02
ENSMUSG00000025199	Chuk	19	-	44077262	44077379	44078292	44078440	44075430	44075530	44078888	44078985	122,100,109	26,16,32	107,91,151	25,21,37	297	266	1	1.0	0.808,0.848,0.753	0.793,0.795,0.785	0.012
ENSMUSG00000025199	Chuk	19	-	44100149	44100219	44101736	44101851	44098584	44098673	44103657	44103752	90,78,83	46,44,47	45,75,108	24,42,52	264	219	1	1.0	0.619,0.595,0.594	0.609,0.597,0.633	-0.01
ENSMUSG00000025184	R3hcc1l	19	+	42576025	42576201	42581919	42581990	42562551	42564341	42582824	42582920	62,75,75	15,26,20	72,61,111	23,8,39	325	220	1	1.0	0.737,0.661,0.717	0.679,0.838,0.658	-0.02
ENSMUSG00000025184	R3hcc1l	19	+	42581919	42581990	42582824	42582920	42576025	42576201	42583402	42583543	34,41,40	34,39,27	45,32,52	47,16,48	220	245	1	1.0	0.527,0.539,0.623	0.516,0.69,0.547	-0.021
ENSMUSG00000025178	Pi4k2a	19	+	42115036	42115136	42115884	42116018	42113042	42113104	42116506	42116566	183,190,228	257,223,260	191,199,284	285,256,371	249	283	1	1.0	0.447,0.492,0.499	0.432,0.469,0.465	0.024
ENSMUSG00000025178	Pi4k2a	19	+	42115036	42115136	42116506	42116566	42113042	42113104	42119792	42122218	183,190,229	93,68,131	193,200,291	117,99,153	249	209	1	1.0	0.623,0.701,0.595	0.581,0.629,0.615	0.031
ENSMUSG00000025178	Pi4k2a	19	+	42115884	42116018	42116506	42116566	42115036	42115136	42119792	42122218	253,257,291	93,68,133	259,281,417	117,99,151	283	209	1	1.0	0.668,0.736,0.618	0.62,0.677,0.671	0.018
ENSMUSG00000025159	Mms19	19	-	41945328	41945388	41945458	41945601	41944656	41944757	41945732	41945815	0,0,0	39,43,42	1,0,1	59,34,71	292	209	1	1.0	0.0,0.0,0.0	0.012,0.0,0.01	-0.007
ENSMUSG00000025159	Mms19	19	-	41945328	41945388	41945458	41945623	41944656	41944757	41945732	41945815	83,98,93	39,43,42	205,157,169	59,34,71	314	209	0.324887018088	1.0	0.586,0.603,0.596	0.698,0.755,0.613	-0.094
ENSMUSG00000025159	Mms19	19	-	41955418	41955573	41955822	41955961	41955117	41955196	41956508	41956586	49,36,59	66,58,76	77,62,94	97,80,93	288	304	1	1.0	0.439,0.396,0.45	0.456,0.45,0.516	-0.046
ENSMUSG00000025159	Mms19	19	-	41955418	41955573	41955822	41955983	41955117	41955196	41956508	41956586	4,1,3	66,58,76	6,4,8	97,80,93	310	304	1	1.0	0.056,0.017,0.037	0.057,0.047,0.078	-0.024
ENSMUSG00000025159	Mms19	19	-	41963862	41963937	41964317	41964403	41963400	41963470	41966213	41966314	43,25,56	17,18,22	36,27,57	27,22,42	235	224	0.244619049662	1.0	0.707,0.57,0.708	0.56,0.539,0.564	0.107
ENSMUSG00000025019	Lcor	19	+	41545874	41546007	41552448	41552736	41528560	41528640	41555607	41555701	13,12,6	38,24,32	15,12,14	21,20,24	282	437	0.147470480066	1.0	0.346,0.437,0.225	0.525,0.482,0.475	-0.158
ENSMUSG00000025017	Pik3ap1	19	-	41287469	41287625	41292752	41292825	41283079	41283150	41296303	41296509	425,389,381	1000,1035,1141	571,507,763	1459,1207,1773	222	305	1	1.0	0.369,0.341,0.314	0.35,0.366,0.372	-0.021
ENSMUSG00000048120	Entpd1	19	+	40711162	40711290	40720456	40720574	40660492	40660863	40723086	40723097	2,4,4	255,253,253	3,0,9	205,228,459	277	267	1	1.0	0.008,0.015,0.015	0.014,0.0,0.019	0.002
ENSMUSG00000048120	Entpd1	19	+	40726021	40726258	40727287	40727548	40724924	40725084	40733666	40733786	417,408,520	507,447,514	463,413,665	451,393,747	386	410	1	1.0	0.466,0.492,0.518	0.522,0.527,0.486	-0.02
ENSMUSG00000048612	Myof	19	-	37903676	37903867	37907586	37907728	37901823	37901933	37910893	37910989	683,754,760	960,992,1125	871,705,1150	1441,946,1376	291	340	1	1.0	0.454,0.47,0.441	0.414,0.465,0.494	-0.003
ENSMUSG00000048612	Myof	19	-	37911089	37911178	37913336	37913476	37910893	37910989	37915605	37915754	647,610,725	463,473,508	706,672,1122	589,520,733	289	238	1	1.0	0.535,0.515,0.54	0.497,0.516,0.558	0.006
ENSMUSG00000056999	Ide	19	-	37290043	37290188	37290669	37290814	37288097	37288208	37295882	37295965	91,170,146	0,0,0	97,118,207	2,5,7	294	294	1	1.0	1.0,1.0,1.0	0.98,0.959,0.967	0.031
ENSMUSG00000056999	Ide	19	-	37290669	37290814	37295882	37295965	37288097	37288208	37298051	37298174	20,21,24	44,87,79	25,27,51	61,59,97	232	294	0.374946420107	1.0	0.365,0.234,0.278	0.342,0.367,0.4	-0.077
ENSMUSG00000041180	Hectd2	19	+	36595208	36595254	36597076	36597186	36587365	36587430	36598886	36599035	0,0,1	0,1,6	0,1,4	0,1,0	195	259	1	1.0	NA,0.0,0.181	NA,0.57,1.0	-0.694
ENSMUSG00000024781	Lipa	19	-	34495059	34495131	34500096	34500168	34492317	34494213	34501502	34501649	1920,1900,1996	1946,1746,1943	1885,1689,2720	2045,1824,2681	221	221	1	1.0	0.497,0.521,0.507	0.48,0.481,0.504	0.02
ENSMUSG00000024781	Lipa	19	-	34507008	34507145	34508988	34509098	34501502	34501649	34510822	34511021	4548,3794,4366	3927,3666,4247	4076,4032,5891	3923,3592,5594	259	286	1	1.0	0.561,0.533,0.532	0.534,0.553,0.538	0.0
ENSMUSG00000024781	Lipa	19	-	34508988	34509098	34510822	34511021	34507008	34507145	34523421	34523539	8190,7169,8494	3404,2996,3488	7879,7632,11366	3181,2891,4563	348	259	1	1.0	0.642,0.64,0.644	0.648,0.663,0.65	-0.012
ENSMUSG00000024781	Lipa	19	-	34510822	34511021	34523421	34523539	34508988	34509098	34524737	34524842	5142,4242,5146	6823,5758,6751	4557,4645,6820	6238,6218,9023	267	348	1	1.0	0.496,0.49,0.498	0.488,0.493,0.496	0.002
ENSMUSG00000035783	Acta2	19	-	34246651	34246736	34248423	34248534	34246077	34246239	34251729	34251858	173,265,477	151,285,372	290,355,954	274,321,717	260	234	1	1.0	0.508,0.456,0.536	0.488,0.499,0.545	-0.011
ENSMUSG00000035783	Acta2	19	-	34248423	34248534	34251729	34251858	34246651	34246736	34252424	34252576	169,266,503	178,283,438	297,345,875	317,356,830	278	260	1	1.0	0.47,0.468,0.518	0.467,0.475,0.496	0.006
ENSMUSG00000040451	Sgms1	19	-	32125225	32125392	32129540	32129694	32122726	32124524	32142745	32142863	119,87,122	134,134,132	81,107,113	114,138,241	303	316	0.709925072882	1.0	0.481,0.404,0.491	0.426,0.447,0.328	0.058
ENSMUSG00000040451	Sgms1	19	-	32129540	32129694	32142745	32142863	32125225	32125392	32156569	32156647	1,2,10	97,78,127	7,7,1	96,117,113	267	303	1	1.0	0.012,0.028,0.082	0.076,0.064,0.01	-0.009
ENSMUSG00000040451	Sgms1	19	-	32129540	32129694	32142745	32142863	32125225	32125392	32159523	32160363	57,59,78	99,81,127	49,54,82	99,120,118	267	303	1	1.0	0.395,0.453,0.411	0.36,0.338,0.441	0.04
ENSMUSG00000040451	Sgms1	19	-	32142745	32142863	32159523	32160363	32129540	32129694	32210827	32210990	681,592,708	96,66,96	537,532,911	55,72,79	989	267	1	1.0	0.657,0.708,0.666	0.725,0.666,0.757	-0.039
ENSMUSG00000040451	Sgms1	19	-	32142745	32142863	32159523	32160363	32129540	32129694	32223508	32223590	696,624,733	99,64,93	553,553,960	56,74,76	989	267	1	1.0	0.655,0.725,0.68	0.727,0.669,0.773	-0.036
ENSMUSG00000040451	Sgms1	19	-	32247993	32248036	32259975	32260097	32223508	32223590	32289540	32289631	5,2,6	81,66,72	1,4,6	48,36,108	271	192	1	1.0	0.042,0.021,0.056	0.015,0.073,0.038	-0.002
ENSMUSG00000040451	Sgms1	19	-	32247993	32248036	32289540	32289631	32223508	32223590	32351944	32352023	23,30,43	29,20,20	26,33,43	19,13,48	240	192	1	1.0	0.388,0.545,0.632	0.523,0.67,0.417	-0.015
ENSMUSG00000024817	Uhrf2	19	+	30039063	30039297	30056234	30056494	30030512	30030931	30071242	30071461	175,195,224	138,165,191	174,168,228	146,192,231	383	409	1	1.0	0.575,0.558,0.556	0.56,0.483,0.513	0.044
ENSMUSG00000024817	Uhrf2	19	+	30078539	30078647	30079838	30079943	30078013	30078137	30082733	30082840	76,74,79	88,86,109	91,90,114	96,107,100	257	254	1	1.0	0.46,0.46,0.417	0.484,0.454,0.53	-0.044
ENSMUSG00000024817	Uhrf2	19	+	30079838	30079943	30082733	30082840	30078539	30078647	30086245	30086408	100,73,67	136,116,148	92,95,128	155,149,166	254	256	1	1.0	0.426,0.388,0.313	0.374,0.391,0.437	-0.025
ENSMUSG00000024789	Jak2	19	+	29287900	29288087	29294855	29294943	29286300	29286412	29295641	29295769	85,76,99	29,47,45	93,94,140	44,51,81	336	237	1	1.0	0.674,0.533,0.608	0.599,0.565,0.549	0.034
ENSMUSG00000024789	Jak2	19	+	29288673	29288801	29291166	29291301	29287900	29288087	29294855	29294943	76,56,73	32,52,64	70,75,131	53,38,86	277	284	1	1.0	0.709,0.525,0.539	0.575,0.669,0.61	-0.027
ENSMUSG00000024789	Jak2	19	+	29291166	29291301	29294855	29294943	29288673	29288801	29295641	29295769	48,29,78	30,56,49	42,48,51	47,62,88	284	237	0.444760814326	1.0	0.572,0.302,0.571	0.427,0.392,0.326	0.1
ENSMUSG00000024789	Jak2	19	+	29301898	29302071	29309594	29309712	29301611	29301736	29310927	29311041	91,86,101	57,51,87	108,92,125	103,65,125	322	267	0.744902617592	1.0	0.57,0.583,0.49	0.465,0.54,0.453	0.062
ENSMUSG00000024921	Smarca2	19	+	26759877	26759931	26770937	26771043	26751823	26752041	26771507	26771609	6,19,18	63,87,95	16,1,30	103,81,140	203	255	1	1.0	0.107,0.215,0.192	0.163,0.015,0.212	0.041
ENSMUSG00000035171	1110059E24Rik	19	-	21610605	21610662	21615402	21615445	21598825	21598868	21619108	21619215	0,0,0	1,1,0	0,1,0	0,0,0	192	206	1	1.0	0.0,0.0,NA	NA,1.0,NA	-1.0
ENSMUSG00000024726	Carnmt1	19	+	18690229	18690370	18691416	18691595	18679103	18679267	18693648	18693762	0,0,0	15,37,59	0,1,0	25,44,69	290	328	1	1.0	0.0,0.0,0.0	0.0,0.025,0.0	-0.008
ENSMUSG00000037847	Nmrk1	19	+	18639517	18639608	18639885	18639934	18636078	18636142	18641123	18641271	18,32,28	8,8,5	26,8,28	11,6,7	240	198	0.702004928887	1.0	0.65,0.767,0.822	0.661,0.524,0.767	0.096
ENSMUSG00000041491	Cep78	19	-	15962371	15962449	15969071	15969200	15960942	15961109	15970532	15970578	18,10,42	14,13,13	29,26,47	15,11,31	278	227	1	1.0	0.512,0.386,0.725	0.612,0.659,0.553	-0.067
ENSMUSG00000024696	Lpxn	19	+	12803932	12804090	12811219	12811266	12798605	12798679	12819335	12819435	338,295,346	137,146,130	418,380,538	194,165,217	307	196	1	1.0	0.612,0.563,0.63	0.579,0.595,0.613	0.006
ENSMUSG00000024696	Lpxn	19	+	12823943	12824111	12824798	12824972	12819335	12819435	12825089	12825171	442,396,451	361,326,400	607,479,688	504,398,533	317	323	1	1.0	0.555,0.553,0.535	0.551,0.551,0.568	-0.009
ENSMUSG00000024695	Zfp91	19	-	12771002	12771102	12774819	12774934	12767019	12770549	12775994	12776073	167,132,179	166,112,194	184,157,266	149,178,171	264	249	1	1.0	0.487,0.526,0.465	0.538,0.454,0.595	-0.036
ENSMUSG00000024691	Fam111a	19	+	12573529	12573580	12577089	12577170	12564553	12564650	12583922	12583963	0,0,0	91,94,126	0,1,0	111,92,165	200	230	1	1.0	0.0,0.0,0.0	0.0,0.012,0.0	-0.004
ENSMUSG00000046139	Patl1	19	+	11925136	11925226	11929874	11930055	11923800	11924018	11931532	11931656	44,34,67	114,87,108	38,38,66	85,84,141	239	330	1	1.0	0.348,0.35,0.461	0.382,0.384,0.393	0.0
ENSMUSG00000046139	Patl1	19	+	11932137	11932235	11933679	11933739	11931532	11931656	11935678	11935827	59,48,64	48,26,55	49,45,68	27,38,43	247	209	1	1.0	0.51,0.61,0.496	0.606,0.501,0.572	-0.021
ENSMUSG00000046139	Patl1	19	+	11933679	11933739	11935678	11935827	11932137	11932235	11937219	11937379	34,30,32	96,68,102	31,34,67	86,80,110	209	298	0.82167067163	1.0	0.336,0.386,0.309	0.339,0.377,0.465	-0.05
ENSMUSG00000041488	Stx3	19	-	11783025	11783136	11785389	11785524	11781566	11781680	11785684	11785758	118,136,154	113,143,141	162,123,179	108,113,138	284	260	0.828911760422	1.0	0.489,0.465,0.5	0.579,0.499,0.543	-0.056
ENSMUSG00000041488	Stx3	19	-	11791745	11791845	11803493	11803577	11789556	11789631	11818691	11818811	76,66,58	57,83,83	76,62,102	69,115,106	233	249	1	1.0	0.588,0.459,0.428	0.541,0.366,0.507	0.02
ENSMUSG00000024679	Ms4a6d	19	-	11587963	11588065	11589989	11590196	11586603	11587181	11592864	11592921	1085,1176,1311	411,549,580	1235,995,1733	524,431,698	356	251	1	1.0	0.651,0.602,0.614	0.624,0.619,0.636	-0.004
ENSMUSG00000024679	Ms4a6d	19	-	11587963	11588065	11589989	11590122	11586979	11587181	11592864	11592921	10,0,1	411,549,580	0,1,3	524,431,698	282	251	1	1.0	0.021,0.0,0.002	0.0,0.002,0.004	0.006
ENSMUSG00000024679	Ms4a6d	19	-	11601829	11601964	11603145	11603308	11592864	11592921	11604673	11604849	945,962,979	635,690,763	1096,851,1426	747,592,984	312	284	1	1.0	0.575,0.559,0.539	0.572,0.567,0.569	-0.012
ENSMUSG00000079419	Ms4a6c	19	+	11471088	11471251	11472392	11472527	11469365	11469556	11475273	11475330	367,312,494	236,245,256	578,413,642	283,269,419	312	284	1	1.0	0.586,0.537,0.637	0.65,0.583,0.582	-0.018
ENSMUSG00000079419	Ms4a6c	19	+	11472392	11472527	11475273	11475330	11471088	11471251	11478167	11478374	410,388,480	100,90,116	569,480,693	126,135,135	284	206	1	1.0	0.748,0.758,0.75	0.766,0.721,0.788	-0.006
ENSMUSG00000024672	Ms4a7	19	-	11322298	11322400	11324421	11324628	11321038	11321582	11325806	11325863	2318,2209,2543	755,717,891	3369,2216,3573	1136,645,1207	356	251	1	1.0	0.684,0.685,0.668	0.676,0.708,0.676	-0.008
ENSMUSG00000024672	Ms4a7	19	-	11322298	11322400	11325806	11325863	11321038	11321582	11327924	11328050	669,713,743	771,747,906	884,667,1091	1162,660,1235	206	251	1	1.0	0.514,0.538,0.5	0.481,0.552,0.518	0.0
ENSMUSG00000024672	Ms4a7	19	-	11322298	11322400	11327924	11328050	11321038	11321582	11333206	11333366	1712,1561,1679	755,720,891	2488,1653,2713	1136,642,1204	275	251	1	1.0	0.674,0.664,0.632	0.667,0.701,0.673	-0.024
ENSMUSG00000024672	Ms4a7	19	-	11322298	11322400	11324421	11324628	11321405	11321582	11327924	11328050	989,963,1098	771,747,906	1430,996,1499	1162,660,1235	356	251	1	1.0	0.475,0.476,0.461	0.465,0.516,0.461	-0.01
ENSMUSG00000024672	Ms4a7	19	-	11324421	11324628	11325806	11325863	11322298	11322400	11327924	11328050	669,712,743	2681,2503,2900	884,670,1094	3987,2525,4159	206	356	1	1.0	0.301,0.33,0.307	0.277,0.314,0.313	0.011
ENSMUSG00000024672	Ms4a7	19	-	11324421	11324628	11327924	11328050	11322298	11322400	11333206	11333366	1727,1589,1696	2511,2333,2713	2509,1671,2744	3749,2333,3911	275	356	1	1.0	0.471,0.469,0.447	0.464,0.481,0.476	-0.011
ENSMUSG00000024672	Ms4a7	19	-	11325806	11325863	11327924	11328050	11324421	11324628	11333206	11333366	1881,1729,1866	583,536,662	2722,1845,2961	853,540,832	275	206	1	1.0	0.707,0.707,0.679	0.705,0.719,0.727	-0.019
ENSMUSG00000024672	Ms4a7	19	-	11327924	11328050	11333206	11333366	11324421	11324628	11336006	11336116	1798,1699,1994	144,132,157	2753,1975,3139	201,160,201	309	275	1	1.0	0.917,0.92,0.919	0.924,0.917,0.933	-0.006
ENSMUSG00000024672	Ms4a7	19	-	11327924	11328050	11333206	11333366	11325806	11325863	11336006	11336144	1798,1699,1995	1341,1356,1481	2757,1975,3139	1920,1291,2230	309	275	1	1.0	0.544,0.527,0.545	0.561,0.577,0.556	-0.026
ENSMUSG00000024661	Fth1	19	+	9984180	9984327	9984559	9984685	9982702	9982983	9984780	9985092	125429,128993,135707	107042,111563,114603	150126,105740,168471	133692,86789,144431	296	275	1	1.0	0.521,0.518,0.524	0.511,0.531,0.52	0.0
ENSMUSG00000071645	Tut1	19	+	8955386	8955577	8962343	8962822	8953849	8954021	8964019	8964129	51,43,39	84,137,127	61,69,60	94,107,198	340	628	0.833300773315	1.0	0.529,0.367,0.362	0.545,0.544,0.359	-0.063
ENSMUSG00000071645	Tut1	19	+	8959086	8959402	8962343	8962822	8955386	8955577	8964019	8964129	41,67,62	84,138,124	66,38,82	95,107,198	465	628	1	1.0	0.397,0.396,0.403	0.484,0.324,0.359	0.01
ENSMUSG00000071650	Ganab	19	+	8912710	8912954	8914300	8914365	8912473	8912575	8914541	8914618	469,505,627	71,79,100	575,519,700	107,88,129	393	214	1	1.0	0.782,0.777,0.773	0.745,0.763,0.747	0.026
ENSMUSG00000071659	Hnrnpul2	19	+	8822803	8822939	8823229	8823306	8819400	8820813	8823529	8823669	407,327,412	246,201,286	353,415,565	223,214,363	285	226	1	1.0	0.567,0.563,0.533	0.557,0.606,0.552	-0.017
ENSMUSG00000071659	Hnrnpul2	19	+	8825270	8825393	8825971	8826100	8824859	8825123	8826643	8826812	367,335,400	464,488,526	420,388,472	543,493,654	272	278	1	1.0	0.447,0.412,0.437	0.442,0.446,0.425	-0.006
ENSMUSG00000071659	Hnrnpul2	19	+	8825971	8826100	8826643	8826812	8825270	8825393	8829749	8829950	326,344,382	522,529,588	387,342,471	741,524,753	278	318	1	1.0	0.417,0.427,0.426	0.374,0.427,0.417	0.017
ENSMUSG00000010110	Stx5a	19	+	8742853	8742924	8743079	8743135	8742253	8742497	8743352	8743423	91,91,86	58,53,61	105,104,132	59,56,67	220	205	1	1.0	0.594,0.615,0.568	0.624,0.634,0.647	-0.043
ENSMUSG00000010110	Stx5a	19	+	8748806	8748888	8749665	8749772	8748502	8748711	8749905	8750027	83,100,89	89,105,110	100,60,118	139,93,147	231	256	0.972872030525	1.0	0.508,0.513,0.473	0.444,0.417,0.471	0.054
ENSMUSG00000024758	Rtn3	19	-	7429750	7429809	7430985	7431032	7425900	7427875	7431965	7432035	280,285,328	379,389,416	297,290,395	403,400,537	196	208	1	1.0	0.439,0.437,0.456	0.439,0.435,0.438	0.007
ENSMUSG00000024758	Rtn3	19	-	7430985	7431032	7431965	7432035	7429750	7429809	7432451	7432590	358,354,376	225,227,255	338,380,502	264,219,281	219	196	1	1.0	0.587,0.583,0.569	0.534,0.608,0.615	-0.006
ENSMUSG00000024962	Vegfb	19	-	6986020	6986094	6986289	6986486	6985804	6985840	6986773	6986816	109,112,124	23,26,21	120,110,149	25,26,22	346	223	1	1.0	0.753,0.735,0.792	0.756,0.732,0.814	-0.007
ENSMUSG00000024962	Vegfb	19	-	6986289	6986486	6986773	6986816	6986020	6986094	6987351	6987629	38,21,18	111,135,135	31,39,38	145,114,175	192	346	0.981668970017	1.0	0.382,0.219,0.194	0.278,0.381,0.281	-0.048
ENSMUSG00000024773	Atg2a	19	+	6249771	6249927	6250023	6250267	6248196	6248289	6250412	6250509	52,53,83	145,94,122	62,65,78	89,76,128	305	393	0.565657249916	1.0	0.316,0.421,0.467	0.473,0.524,0.44	-0.078
ENSMUSG00000024818	Slc25a45	19	+	5878606	5878691	5880439	5880625	5877825	5878095	5884344	5884603	13,17,5	203,218,239	16,19,7	207,173,292	234	335	1	1.0	0.084,0.1,0.029	0.1,0.136,0.033	-0.019
ENSMUSG00000024941	Scyl1	19	-	5760532	5760608	5760712	5760901	5759980	5760145	5761652	5761808	196,254,225	112,123,93	234,258,329	131,119,165	338	225	1	1.0	0.538,0.579,0.617	0.543,0.591,0.57	0.01
ENSMUSG00000024941	Scyl1	19	-	5765309	5765417	5766157	5766316	5764668	5764782	5769468	5769624	157,186,205	121,167,155	223,200,290	172,138,218	308	257	1	1.0	0.52,0.482,0.525	0.52,0.547,0.526	-0.022
ENSMUSG00000024940	Ltbp3	19	+	5753632	5753755	5753928	5754048	5752018	5752141	5755545	5755674	74,100,90	75,68,90	96,99,185	69,67,105	272	269	0.45267792027	1.0	0.494,0.593,0.497	0.579,0.594,0.635	-0.075
ENSMUSG00000024940	Ltbp3	19	+	5753632	5753755	5755545	5755674	5752018	5752141	5755931	5756099	74,100,83	109,145,127	96,96,170	162,95,207	272	278	1	1.0	0.41,0.413,0.4	0.377,0.508,0.456	-0.039
ENSMUSG00000024937	Ehbp1l1	19	-	5710210	5710310	5710573	5710697	5708757	5708831	5710792	5710848	378,325,337	279,277,266	502,342,459	345,231,421	273	249	1	1.0	0.553,0.517,0.536	0.57,0.575,0.499	-0.013
ENSMUSG00000024937	Ehbp1l1	19	-	5717661	5720407	5720685	5720726	5717038	5717196	5720808	5720877	268,209,242	1055,963,1068	282,251,288	1143,1102,1619	190	2895	1	1.0	0.795,0.768,0.775	0.79,0.776,0.73	0.014
ENSMUSG00000056917	Sipa1	19	-	5655687	5655791	5656153	5656328	5655257	5655415	5659333	5659510	197,174,201	147,125,132	178,196,262	166,131,188	324	253	1	1.0	0.511,0.521,0.543	0.456,0.539,0.521	0.02
ENSMUSG00000056917	Sipa1	19	-	5659595	5659723	5660313	5661111	5659333	5659510	5663603	5663707	907,847,879	145,159,156	1026,974,1186	169,164,198	947	277	1	1.0	0.647,0.609,0.622	0.64,0.635,0.637	-0.011
ENSMUSG00000056917	Sipa1	19	-	5661595	5661626	5662587	5662841	5660313	5661111	5663603	5663707	21,22,46	45,29,37	37,28,41	58,52,75	403	180	0.973837021931	1.0	0.172,0.253,0.357	0.222,0.194,0.196	0.057
ENSMUSG00000024909	Efemp2	19	+	5477561	5477684	5477926	5478043	5476065	5476272	5478200	5478320	51,59,70	28,46,58	86,80,124	49,42,104	272	266	1	1.0	0.64,0.556,0.541	0.632,0.651,0.538	-0.028
ENSMUSG00000024889	Rce1	19	-	4623500	4623563	4623825	4623897	4622590	4623242	4624013	4624181	76,84,84	32,35,44	81,108,112	67,58,63	221	212	0.528074033781	1.0	0.695,0.697,0.647	0.537,0.641,0.63	0.077
ENSMUSG00000034616	Ssh3	19	-	4267746	4267978	4268544	4268585	4266521	4266637	4269014	4269172	92,80,85	227,186,259	112,69,129	265,224,297	190	381	1	1.0	0.448,0.463,0.397	0.459,0.382,0.466	0.0
ENSMUSG00000024824	Rad9a	19	-	4197476	4197586	4197670	4197780	4197338	4197403	4200271	4200371	43,50,61	57,60,74	55,45,79	67,54,75	259	259	1	1.0	0.43,0.455,0.452	0.451,0.455,0.513	-0.027
ENSMUSG00000024835	Coro1b	19	+	4149862	4149985	4150089	4150219	4149341	4149544	4150439	4150504	526,583,630	817,784,929	721,514,832	1042,839,1249	272	279	1	1.0	0.398,0.433,0.41	0.415,0.386,0.406	0.011
ENSMUSG00000024835	Coro1b	19	+	4149862	4149985	4150439	4150621	4149341	4149544	4150706	4150826	526,577,630	1390,1297,1580	701,514,832	1770,1403,2058	272	331	1	1.0	0.315,0.351,0.327	0.325,0.308,0.33	0.01
ENSMUSG00000024835	Coro1b	19	+	4151394	4151499	4151579	4151725	4150706	4150826	4152521	4152579	913,851,1065	892,889,1098	1122,881,1363	1186,873,1370	254	295	1	1.0	0.543,0.526,0.53	0.524,0.54,0.536	-0.0
ENSMUSG00000060803	Gstp1	19	-	4037289	4037396	4037584	4037620	4037103	4037191	4037862	4037921	0,1,1	232,244,277	0,0,3	405,242,372	185	256	1	1.0	0.0,0.006,0.005	0.0,0.0,0.011	0.0
ENSMUSG00000037916	Ndufv1	19	-	4009825	4010009	4011101	4011272	4009343	4009533	4011345	4011428	284,293,285	352,389,403	333,279,426	453,384,513	320	333	1	1.0	0.456,0.439,0.424	0.433,0.431,0.464	-0.003
ENSMUSG00000024843	Chka	19	+	3875734	3875788	3881997	3882120	3864647	3864759	3884471	3884585	31,39,36	0,2,0	29,21,43	1,1,0	203	272	1	1.0	1.0,0.963,1.0	0.975,0.966,1.0	0.007
ENSMUSG00000024843	Chka	19	+	3875734	3875788	3882009	3882120	3864647	3864759	3884471	3884585	31,39,36	0,2,0	29,21,43	1,0,0	203	260	1	1.0	1.0,0.962,1.0	0.974,1.0,1.0	-0.004
ENSMUSG00000024843	Chka	19	+	3875734	3875788	3884471	3884585	3864647	3864759	3885859	3885993	3,5,13	64,39,50	3,1,6	49,43,70	203	263	0.457227368914	1.0	0.057,0.142,0.252	0.073,0.029,0.1	0.083
ENSMUSG00000045098	Kmt5b	19	+	3782219	3782279	3786388	3786627	3768021	3768340	3793067	3793215	6,8,16	150,170,160	9,11,20	168,165,249	209	388	1	1.0	0.069,0.08,0.157	0.09,0.11,0.13	-0.008
ENSMUSG00000045098	Kmt5b	19	+	3782219	3782279	3786388	3786627	3768546	3768702	3793067	3793215	0,2,0	112,111,123	0,0,0	125,133,147	209	388	1	1.0	0.0,0.032,0.0	0.0,0.0,0.0	0.011
ENSMUSG00000024913	Lrp5	19	-	3593515	3593626	3597243	3597480	3591615	3591852	3600672	3600798	147,185,166	80,91,66	243,178,290	103,41,134	386	260	0.794505047816	1.0	0.553,0.578,0.629	0.614,0.745,0.593	-0.064
ENSMUSG00000024913	Lrp5	19	-	3602234	3602444	3604001	3604192	3600672	3600798	3605285	3605494	112,134,144	137,130,112	138,125,176	195,116,199	340	359	1	1.0	0.463,0.521,0.576	0.428,0.532,0.483	0.039
ENSMUSG00000024900	Cpt1a	19	+	3362084	3362222	3364477	3364555	3358175	3358277	3365674	3365782	169,144,167	126,135,166	163,157,267	172,113,198	287	227	1	1.0	0.515,0.458,0.443	0.428,0.524,0.516	-0.017
ENSMUSG00000024900	Cpt1a	19	+	3364477	3364555	3365674	3365782	3362084	3362222	3366329	3366417	104,100,103	177,151,257	117,86,173	211,188,291	227	257	1	1.0	0.399,0.428,0.312	0.386,0.341,0.402	0.003
ENSMUSG00000024900	Cpt1a	19	+	3376410	3376575	3378367	3378502	3375092	3375209	3380016	3380169	218,211,212	231,174,193	200,225,341	228,156,301	314	284	1	1.0	0.46,0.523,0.498	0.442,0.566,0.506	-0.011
ENSMUSG00000024614	Tmx3	18	+	90519104	90519150	90520956	90521037	90517393	90517517	90523529	90523629	30,42,56	86,78,81	32,50,53	58,76,94	195	230	1	1.0	0.292,0.388,0.449	0.394,0.437,0.399	-0.034
ENSMUSG00000024614	Tmx3	18	+	90533220	90533274	90534381	90534438	90532982	90533040	90537074	90537204	57,52,59	52,51,70	69,48,111	66,62,95	203	206	1	1.0	0.527,0.509,0.461	0.515,0.44,0.542	0.0
ENSMUSG00000024614	Tmx3	18	+	90534381	90534438	90537074	90537204	90533220	90533274	90538498	90538567	58,48,61	151,148,153	44,52,98	94,127,209	206	279	1	1.0	0.342,0.305,0.351	0.388,0.357,0.388	-0.045
ENSMUSG00000041607	Mbp	18	+	82575600	82575633	82578935	82579058	82575171	82575207	82584111	82585637	0,4,4	7,5,6	0,0,0	3,8,0	182	272	1	1.0	0.0,0.545,0.499	0.0,0.0,NA	0.348
ENSMUSG00000025428	Atp5a1	18	+	77781211	77781356	77781798	77781949	77780984	77781092	77782300	77782866	1101,1250,1299	1260,1319,1365	1572,1305,1813	1814,1375,2004	294	300	1	1.0	0.471,0.492,0.493	0.469,0.492,0.48	0.005
ENSMUSG00000024539	Ptpn2	18	-	67688890	67688989	67711836	67711927	67681442	67681577	67724441	67724573	49,50,49	42,45,53	67,43,93	58,43,56	240	248	1	1.0	0.547,0.534,0.489	0.544,0.508,0.632	-0.038
ENSMUSG00000024527	Afg3l2	18	-	67428980	67429254	67431653	67431778	67425888	67426026	67434154	67434229	121,112,139	292,319,357	138,124,172	340,342,485	274	423	1	1.0	0.39,0.352,0.375	0.385,0.359,0.354	0.006
ENSMUSG00000001473	Tubb6	18	+	67391324	67391433	67392945	67393056	67390716	67390814	67401309	67402748	172,203,228	149,182,220	312,343,484	309,282,418	258	260	1	1.0	0.538,0.529,0.511	0.504,0.551,0.539	-0.005
ENSMUSG00000024576	Csnk1a1	18	+	61569463	61569562	61575409	61575549	61568263	61568390	61576506	61576585	278,316,348	293,241,344	302,317,513	272,290,467	248	289	1	1.0	0.525,0.604,0.541	0.564,0.56,0.561	-0.005
ENSMUSG00000024621	Csf1r	18	+	61112701	61112861	61114750	61114937	61111957	61112094	61117040	61117156	2897,2451,2840	4435,3574,4283	2843,2626,3986	4423,3942,5918	309	336	1	1.0	0.415,0.427,0.419	0.411,0.42,0.423	0.002
ENSMUSG00000024621	Csf1r	18	+	61114750	61114937	61117040	61117156	61112701	61112861	61117291	61117412	4560,3782,4654	2201,1790,2210	4644,4419,6297	2329,2021,2931	336	265	1	1.0	0.62,0.625,0.624	0.611,0.633,0.629	-0.001
ENSMUSG00000024621	Csf1r	18	+	61117040	61117156	61117291	61117412	61114750	61114937	61117531	61117722	2497,1984,2387	3154,2622,3174	2518,2241,3323	3334,2950,4171	265	270	1	1.0	0.446,0.435,0.434	0.435,0.436,0.448	-0.001
ENSMUSG00000024621	Csf1r	18	+	61124198	61124325	61124476	61124581	61118951	61119067	61124812	61124923	3093,2923,3417	3467,3161,3685	3548,3029,4432	4123,3241,4881	276	254	1	1.0	0.451,0.46,0.46	0.442,0.462,0.455	0.004
ENSMUSG00000024621	Csf1r	18	+	61128068	61128166	61128986	61129109	61127864	61127953	61129269	61129381	2682,2406,2774	3194,3200,3487	3285,2624,3755	4425,3183,4605	247	272	1	1.0	0.48,0.453,0.467	0.45,0.476,0.473	0.0
ENSMUSG00000024621	Csf1r	18	+	61128986	61129109	61129269	61129381	61128068	61128166	61129702	61129802	3304,3008,3437	3496,3232,3647	4227,3160,4721	4543,3381,4890	272	261	1	1.0	0.476,0.472,0.475	0.472,0.473,0.481	-0.001
ENSMUSG00000024621	Csf1r	18	+	61129269	61129381	61129702	61129802	61128986	61129109	61130103	61130212	2826,2796,3019	3013,2871,3207	3851,2722,4013	4345,3142,4338	261	249	1	1.0	0.472,0.482,0.473	0.458,0.453,0.469	0.016
ENSMUSG00000024610	Cd74	18	+	60807907	60808077	60808231	60808311	60803847	60804010	60809027	60809090	3332,3274,4460	1696,1759,2236	5144,3846,7183	2711,1960,3514	319	229	1	1.0	0.585,0.572,0.589	0.577,0.585,0.595	-0.004
ENSMUSG00000024610	Cd74	18	+	60809981	60810074	60810327	60810418	60809027	60809090	60811293	60811485	1919,2032,2568	252,269,342	3106,2268,4032	335,264,538	242	240	1	1.0	0.883,0.882,0.882	0.902,0.895,0.881	-0.01
ENSMUSG00000024610	Cd74	18	+	60810327	60810418	60811293	60811485	60809981	60810074	60811858	60811921	4056,4318,5501	593,670,873	6621,4919,8899	1122,750,1375	240	341	1	1.0	0.907,0.902,0.9	0.893,0.903,0.902	0.004
ENSMUSG00000032656	March3	18	-	56783018	56783228	56807663	56807868	56775851	56776108	56811831	56812019	16,16,28	24,14,21	19,31,33	25,28,42	354	359	1	1.0	0.403,0.537,0.575	0.435,0.529,0.443	0.036
ENSMUSG00000034484	Snx2	18	+	53189654	53189772	53194429	53194593	53176364	53176487	53197854	53197921	476,441,531	372,422,549	622,575,799	613,498,799	267	313	1	1.0	0.6,0.551,0.531	0.543,0.575,0.54	0.008
ENSMUSG00000034484	Snx2	18	+	53194429	53194593	53197854	53197921	53189654	53189772	53198185	53198229	476,549,637	161,179,222	769,701,990	221,184,269	313	216	1	1.0	0.671,0.679,0.664	0.706,0.724,0.717	-0.044
ENSMUSG00000024534	Sncaip	18	+	52884967	52885081	52894833	52894959	52851438	52851511	52898119	52898289	2,0,0	1,1,2	1,6,0	4,0,3	263	275	0.202575185394	1.0	0.677,0.0,0.0	0.207,1.0,0.0	-0.177
ENSMUSG00000037416	Dmxl1	18	+	49957301	49957393	49958396	49958449	49955816	49955909	49961057	49961275	33,21,44	19,17,19	59,40,55	28,16,23	241	202	0.824147866304	1.0	0.593,0.509,0.66	0.638,0.677,0.667	-0.073
ENSMUSG00000024480	Ap3s1	18	+	46754370	46754462	46779187	46779259	46741875	46742081	46780660	46780768	296,331,352	211,262,254	350,277,447	308,247,329	241	221	1	1.0	0.563,0.537,0.56	0.51,0.507,0.555	0.029
ENSMUSG00000024480	Ap3s1	18	+	46758002	46758114	46779187	46779259	46754370	46754462	46780660	46780768	435,486,560	207,264,244	569,467,728	318,247,330	261	221	1	1.0	0.64,0.609,0.66	0.602,0.616,0.651	0.013
ENSMUSG00000024491	Rbm27	18	+	42321911	42322208	42324054	42324198	42320763	42320917	42325904	42326024	105,67,115	39,34,42	67,82,115	35,27,56	446	293	1	1.0	0.639,0.564,0.643	0.557,0.666,0.574	0.016
ENSMUSG00000024491	Rbm27	18	+	42324054	42324198	42325904	42326024	42321911	42322208	42327163	42327238	39,44,41	30,21,47	46,34,70	24,17,42	293	269	0.598743397479	1.0	0.544,0.658,0.445	0.638,0.647,0.605	-0.081
ENSMUSG00000024493	Lars	18	-	42217467	42217608	42218503	42218644	42216851	42216962	42219857	42219948	77,85,57	81,90,122	81,71,74	121,111,120	290	290	1	1.0	0.487,0.486,0.318	0.401,0.39,0.381	0.04
ENSMUSG00000024493	Lars	18	-	42218503	42218644	42219857	42219948	42217467	42217608	42221478	42221662	29,45,41	102,142,110	45,49,58	148,112,172	240	290	1	1.0	0.256,0.277,0.311	0.269,0.346,0.29	-0.02
ENSMUSG00000036452	Arhgap26	18	+	39357552	39357663	39357737	39357828	39306701	39306852	39363116	39363208	11,12,10	0,1,0	7,17,15	0,0,0	260	240	1	1.0	1.0,0.917,1.0	1.0,1.0,1.0	-0.028
ENSMUSG00000052102	Gnpda1	18	-	38330485	38330660	38331967	38332152	38327557	38328973	38333153	38333336	319,377,372	278,361,305	369,352,517	357,385,438	334	324	1	1.0	0.527,0.503,0.542	0.501,0.47,0.534	0.022
ENSMUSG00000060450	Rnf14	18	+	38301655	38301807	38307864	38308395	38300428	38300590	38309484	38309713	71,85,73	429,437,442	75,64,129	381,388,643	301	680	1	1.0	0.272,0.305,0.272	0.308,0.271,0.312	-0.014
ENSMUSG00000024454	Hdac3	18	-	37941378	37941458	37941707	37941766	37940952	37941110	37941877	37941967	52,43,65	94,102,114	52,41,60	121,92,171	208	229	0.866043833227	1.0	0.379,0.317,0.386	0.321,0.329,0.279	0.051
ENSMUSG00000006050	Sra1	18	-	36675280	36675396	36675662	36675746	36674949	36675141	36676170	36676255	15,17,14	22,24,14	8,15,16	15,21,41	233	265	0.478844989469	1.0	0.437,0.446,0.532	0.378,0.448,0.307	0.094
ENSMUSG00000091896	Ube2d2a	18	+	35799951	35800029	35800109	35800215	35799840	35799872	35801273	35801367	95,115,138	326,349,350	143,145,152	398,350,538	227	255	1	1.0	0.247,0.27,0.307	0.288,0.318,0.241	-0.008
ENSMUSG00000091896	Ube2d2a	18	+	35800109	35800215	35801273	35801367	35799951	35800029	35805517	35805821	274,291,359	249,267,271	351,343,471	305,253,375	255	243	1	1.0	0.512,0.509,0.558	0.523,0.564,0.545	-0.018
ENSMUSG00000024352	Spata24	18	-	35660443	35660574	35660791	35660857	35660016	35660353	35662011	35662186	8,8,16	17,13,16	10,6,18	29,19,20	215	280	0.691104818156	1.0	0.38,0.445,0.566	0.31,0.291,0.54	0.083
ENSMUSG00000038773	Kdm3b	18	+	34799284	34799359	34803449	34804049	34796787	34796912	34808240	34809489	22,24,24	226,209,237	22,27,31	193,304,415	224	749	1	1.0	0.246,0.277,0.253	0.276,0.229,0.2	0.024
ENSMUSG00000038773	Kdm3b	18	+	34803449	34804049	34808240	34809489	34799284	34799359	34810258	34810460	252,220,231	418,438,501	196,322,434	375,564,772	749	1398	1	1.0	0.529,0.484,0.463	0.494,0.516,0.512	-0.015
ENSMUSG00000038773	Kdm3b	18	+	34823431	34823711	34824701	34824958	34822371	34822499	34827338	34827605	162,158,145	123,164,148	179,193,244	140,147,203	429	406	1	1.0	0.555,0.477,0.481	0.548,0.554,0.532	-0.04
ENSMUSG00000036501	Fam13b	18	-	34465155	34465220	34473549	34473685	34462960	34463009	34486978	34487139	86,81,92	50,41,71	67,73,153	37,43,57	285	214	0.775877916765	1.0	0.564,0.597,0.493	0.576,0.56,0.668	-0.05
ENSMUSG00000036501	Fam13b	18	-	34497333	34497546	34497967	34498159	34494598	34494776	34499685	34499852	61,33,67	131,140,125	40,40,109	126,91,157	341	362	1	1.0	0.331,0.2,0.363	0.252,0.318,0.424	-0.033
ENSMUSG00000024400	Wdr33	18	+	31829231	31829300	31829874	31829979	31827261	31827488	31833309	31833405	21,26,28	41,43,50	25,37,39	62,43,83	218	254	1	1.0	0.374,0.413,0.395	0.32,0.501,0.354	0.002
ENSMUSG00000024400	Wdr33	18	+	31835383	31835481	31878023	31878150	31833582	31833734	31879670	31879825	22,29,36	37,54,40	37,31,45	40,33,71	247	276	1	1.0	0.399,0.375,0.501	0.508,0.512,0.415	-0.053
ENSMUSG00000041915	Ammecr1l	18	+	31774636	31774751	31775986	31776077	31774235	31774346	31778856	31778953	28,35,35	16,11,13	33,25,48	17,12,23	264	240	1	1.0	0.614,0.743,0.71	0.638,0.654,0.655	0.04
ENSMUSG00000033632	AW554918	18	+	25339713	25340384	25344863	25344962	25289938	25290066	25399925	25400107	11,13,25	5,8,14	23,23,29	3,7,3	820	248	0.0139843233014	1.0	0.4,0.33,0.351	0.699,0.498,0.745	-0.287
ENSMUSG00000000420	Galnt1	18	+	24269447	24269565	24271585	24271766	24267527	24267698	24272661	24272801	135,146,181	216,259,323	153,150,219	251,237,347	267	330	1	1.0	0.436,0.411,0.409	0.43,0.439,0.438	-0.017
ENSMUSG00000033382	Trappc8	18	-	20820877	20821023	20824966	20825068	20819223	20819313	20828468	20828648	64,73,99	139,106,150	91,99,81	151,135,139	251	295	1	1.0	0.351,0.447,0.437	0.415,0.463,0.406	-0.016
ENSMUSG00000033382	Trappc8	18	-	20824966	20825068	20828468	20828648	20820877	20821023	20831449	20831508	181,185,195	77,79,112	218,143,254	102,86,99	329	251	1	1.0	0.642,0.641,0.571	0.62,0.559,0.662	0.004
ENSMUSG00000033382	Trappc8	18	-	20828468	20828648	20831449	20831508	20824966	20825068	20831609	20831678	44,49,46	125,131,184	40,28,48	159,155,186	208	329	0.615690041503	1.0	0.358,0.372,0.283	0.285,0.222,0.29	0.072
ENSMUSG00000033382	Trappc8	18	-	20841527	20841682	20845577	20845652	20836746	20837189	20846448	20846579	27,27,24	85,83,79	30,31,38	81,89,140	224	304	1	1.0	0.301,0.306,0.292	0.335,0.321,0.269	-0.009
ENSMUSG00000033382	Trappc8	18	-	20867759	20867853	20870598	20870752	20865949	20866206	20873882	20874057	68,44,80	3,5,12	67,78,128	8,4,9	303	243	1	1.0	0.948,0.876,0.842	0.87,0.94,0.919	-0.021
ENSMUSG00000037013	Ss18	18	-	14636495	14636618	14637391	14637484	14633542	14633676	14640256	14640361	12,5,5	245,188,229	7,7,9	257,205,311	242	272	1	1.0	0.052,0.029,0.024	0.03,0.037,0.032	0.002
ENSMUSG00000037013	Ss18	18	-	14637391	14637484	14640256	14640361	14636495	14636618	14640955	14641123	199,151,203	15,14,13	217,192,262	7,2,7	254	242	1	1.0	0.927,0.911,0.937	0.967,0.989,0.973	-0.051
ENSMUSG00000024404	Riok3	18	+	12152970	12153060	12153912	12154020	12152798	12152879	12155219	12157367	237,218,243	342,271,328	265,237,365	454,299,428	239	257	1	1.0	0.427,0.464,0.443	0.386,0.46,0.478	0.003
ENSMUSG00000024294	Mib1	18	+	10778148	10778300	10794477	10794564	10775528	10775726	10795689	10795851	89,60,109	35,30,44	51,60,117	61,48,55	301	236	0.110709995624	1.0	0.666,0.611,0.66	0.396,0.495,0.625	0.14
ENSMUSG00000024294	Mib1	18	+	10792894	10793027	10794477	10794564	10778148	10778300	10795689	10795851	77,70,59	35,33,48	39,82,92	63,54,55	282	236	0.439767011796	1.0	0.648,0.64,0.507	0.341,0.56,0.583	0.104
ENSMUSG00000024293	Esco1	18	-	10577000	10577090	10582054	10582186	10574874	10575018	10584247	10584362	60,43,63	40,37,41	63,43,85	46,30,77	281	239	1	1.0	0.561,0.497,0.567	0.538,0.549,0.484	0.018
ENSMUSG00000024293	Esco1	18	-	10588438	10588550	10593745	10595875	10585977	10586041	10596338	10596441	577,544,684	35,41,48	567,600,949	39,47,63	2279	261	1	1.0	0.654,0.603,0.62	0.625,0.594,0.633	0.008
ENSMUSG00000024293	Esco1	18	-	10588438	10588550	10595675	10595875	10585977	10586041	10596338	10596441	41,49,47	35,41,48	50,59,66	39,47,63	349	261	1	1.0	0.467,0.472,0.423	0.489,0.484,0.439	-0.017
ENSMUSG00000024287	Thoc1	18	+	9986552	9986603	9986690	9986761	9986288	9986355	9987069	9987165	18,12,20	40,28,37	21,17,28	48,39,50	200	220	1	1.0	0.331,0.32,0.373	0.325,0.324,0.381	-0.002
ENSMUSG00000041225	Arhgap12	18	-	6065704	6065845	6069830	6070091	6064340	6064421	6111684	6112439	157,145,119	22,21,21	112,136,196	22,27,40	410	290	1	1.0	0.835,0.83,0.8	0.783,0.781,0.776	0.042
ENSMUSG00000041225	Arhgap12	18	-	6069830	6070091	6111684	6112439	6064340	6064421	6115813	6115850	307,311,363	82,84,76	329,352,539	72,72,102	904	410	1	1.0	0.629,0.627,0.684	0.675,0.689,0.706	-0.043
ENSMUSG00000041225	Arhgap12	18	-	6069830	6070091	6111684	6112439	6065704	6065845	6115813	6115850	307,310,363	73,92,71	329,352,539	87,80,136	904	410	1	1.0	0.656,0.604,0.699	0.632,0.666,0.643	0.006
ENSMUSG00000024234	Mtpap	18	+	4379568	4379741	4380653	4380887	4375591	4375778	4383188	4383413	93,103,90	60,76,48	70,97,109	53,68,79	322	383	1	1.0	0.648,0.617,0.69	0.611,0.629,0.621	0.031
ENSMUSG00000025198	Erlin1	19	-	44039172	44039252	44040746	44040836	44034943	44037148	44047634	44047726	32,27,38	56,63,59	32,41,42	87,69,102	239	229	1	1.0	0.354,0.291,0.382	0.261,0.363,0.283	0.04
ENSMUSG00000047879	Usp14	18	-	10009951	10010082	10012212	10012271	10007766	10007847	10016540	10016644	52,102,74	139,145,124	78,69,111	205,185,209	208	280	0.824933175945	1.0	0.335,0.486,0.445	0.339,0.334,0.417	0.059
ENSMUSG00000047879	Usp14	18	-	10012212	10012271	10016540	10016644	10009951	10010082	10022817	10022850	11,5,9	58,63,73	9,7,10	81,85,93	253	208	1	1.0	0.135,0.061,0.092	0.084,0.063,0.081	0.02
ENSMUSG00000024908	Ppp6r3	19	-	3459360	3459480	3464544	3464695	3454927	3457051	3466492	3466599	132,107,124	102,84,97	133,138,154	109,107,101	300	269	1	1.0	0.537,0.533,0.534	0.522,0.536,0.578	-0.011
ENSMUSG00000024908	Ppp6r3	19	-	3469640	3469762	3470970	3471101	3467140	3467294	3471978	3472033	88,67,109	101,103,91	80,99,135	107,127,131	280	271	1	1.0	0.457,0.386,0.537	0.42,0.43,0.499	0.01
ENSMUSG00000024908	Ppp6r3	19	-	3478277	3478364	3484830	3484916	3473768	3473866	3486975	3487091	78,87,84	40,30,48	83,76,109	28,36,55	235	236	1	1.0	0.662,0.744,0.637	0.749,0.679,0.666	-0.017
ENSMUSG00000024242	Map4k3	17	-	80624055	80624114	80630414	80630473	80618556	80618595	80636719	80636798	53,44,58	68,58,54	44,65,61	65,66,86	208	208	1	1.0	0.438,0.431,0.518	0.404,0.496,0.415	0.024
ENSMUSG00000024242	Map4k3	17	-	80624055	80624114	80636719	80636798	80618556	80618595	80644131	80644242	95,69,99	68,57,54	73,79,111	66,67,86	228	208	0.988591225041	1.0	0.56,0.525,0.626	0.502,0.518,0.541	0.05
ENSMUSG00000024070	Prkd3	17	-	78952676	78952762	78954473	78954741	78949404	78952030	78956521	78956620	65,68,110	40,28,37	100,108,129	35,27,59	417	235	0.949769284168	1.0	0.478,0.578,0.626	0.617,0.693,0.552	-0.06
ENSMUSG00000001870	Ltbp1	17	+	75348743	75348869	75352686	75352830	75327196	75327322	75359289	75359469	8,11,22	6,18,32	6,14,26	16,26,39	275	293	0.762367100898	1.0	0.587,0.394,0.423	0.285,0.365,0.415	0.113
ENSMUSG00000058704	Memo1	17	-	74217026	74217103	74220487	74220540	74202260	74202365	74225431	74225574	0,0,0	178,239,270	0,0,1	262,212,327	202	226	1	1.0	0.0,0.0,0.0	0.0,0.0,0.003	-0.001
ENSMUSG00000058704	Memo1	17	-	74217026	74217103	74225431	74225574	74202260	74202365	74241904	74242016	126,110,143	74,111,128	142,144,221	125,98,137	292	226	1	1.0	0.569,0.434,0.464	0.468,0.532,0.555	-0.029
ENSMUSG00000058704	Memo1	17	-	74225431	74225574	74241904	74242016	74217026	74217103	74255227	74255296	0,0,0	104,131,142	2,1,1	139,116,188	261	292	1	1.0	0.0,0.0,0.0	0.016,0.01,0.006	-0.011
ENSMUSG00000058704	Memo1	17	-	74225431	74225574	74244974	74245087	74217026	74217103	74255227	74255296	120,155,157	104,131,142	196,165,218	139,116,188	262	292	1	1.0	0.563,0.569,0.552	0.611,0.613,0.564	-0.035
ENSMUSG00000058704	Memo1	17	-	74241904	74242016	74244974	74245087	74217026	74217103	74255227	74255296	120,155,157	0,0,0	196,165,218	2,1,1	262	261	1	1.0	1.0,1.0,1.0	0.99,0.994,0.995	0.007
ENSMUSG00000024053	Emilin2	17	-	71256323	71256689	71273373	71275287	71255979	71256012	71280673	71280849	4361,4257,4750	858,795,912	5341,5249,7076	1207,981,1496	2063	515	1	1.0	0.559,0.572,0.565	0.525,0.572,0.541	0.019
ENSMUSG00000024053	Emilin2	17	-	71256323	71256692	71273373	71275287	71255979	71256012	71280673	71280849	4361,4257,4750	867,803,917	5341,5249,7076	1214,984,1490	2063	518	1	1.0	0.558,0.571,0.565	0.525,0.573,0.544	0.017
ENSMUSG00000024053	Emilin2	17	-	71273373	71275287	71280673	71280849	71256323	71256689	71310148	71310271	274,318,346	4070,4006,4468	395,375,558	5056,4922,6632	325	2063	1	1.0	0.299,0.335,0.33	0.332,0.326,0.348	-0.014
ENSMUSG00000024053	Emilin2	17	-	71273373	71275287	71280673	71280849	71256323	71256692	71310148	71310271	274,321,346	4430,4310,4827	402,375,551	5545,5268,7136	325	2063	1	1.0	0.282,0.321,0.313	0.315,0.311,0.329	-0.013
ENSMUSG00000024044	Epb41l3	17	+	69274703	69274895	69283884	69284007	69270610	69270664	69284538	69284916	79,113,158	0,8,4	125,132,181	4,9,1	341	272	1	1.0	1.0,0.918,0.969	0.961,0.921,0.993	0.004
ENSMUSG00000024044	Epb41l3	17	+	69281032	69281107	69283884	69284007	69274703	69274895	69284538	69284916	1,4,2	0,5,8	0,2,6	4,9,1	224	272	0.739653581065	1.0	1.0,0.493,0.233	0.0,0.212,0.879	0.212
ENSMUSG00000034647	Ankrd12	17	-	65970149	65970337	65972296	65972392	65968079	65968174	65976020	65976115	30,35,38	12,7,20	20,31,26	13,18,21	245	337	0.218242782375	1.0	0.775,0.873,0.723	0.679,0.703,0.63	0.12
ENSMUSG00000034647	Ankrd12	17	-	65972296	65972392	65976020	65976164	65965697	65970337	65979501	65979600	37,32,49	22,30,16	37,32,37	22,15,18	293	245	1	1.0	0.584,0.471,0.719	0.584,0.641,0.632	-0.028
ENSMUSG00000061950	Ppp4r1	17	+	65824259	65824789	65829374	65829547	65815922	65816050	65830996	65831092	509,460,492	153,142,191	503,402,655	177,125,192	679	322	1	1.0	0.612,0.606,0.55	0.574,0.604,0.618	-0.009
ENSMUSG00000061950	Ppp4r1	17	+	65837889	65838024	65838817	65838959	65837683	65837804	65840856	65841856	127,112,124	145,134,154	129,122,160	141,119,198	284	291	1	1.0	0.473,0.461,0.452	0.484,0.512,0.453	-0.021
ENSMUSG00000056515	Rab31	17	-	65697990	65698062	65717481	65717563	65696270	65696377	65722007	65722087	200,200,244	129,122,148	199,279,312	119,136,184	231	221	1	1.0	0.597,0.611,0.612	0.615,0.662,0.619	-0.025
ENSMUSG00000023965	Fbxl17	17	-	63080420	63080563	63225024	63225101	63057451	63060411	63356747	63356878	28,22,32	97,109,100	19,24,33	131,90,153	226	292	1	1.0	0.272,0.207,0.293	0.158,0.256,0.218	0.047
ENSMUSG00000034116	Vav1	17	+	57279356	57279401	57295981	57296098	57279099	57279284	57296551	57296610	4,4,0	217,202,258	0,0,0	255,248,327	194	266	1	1.0	0.025,0.026,0.0	0.0,0.0,0.0	0.017
ENSMUSG00000034116	Vav1	17	+	57311783	57311900	57315243	57315331	57309451	57309483	57318627	57318742	395,412,400	243,253,258	533,378,507	325,204,353	266	237	1	1.0	0.592,0.592,0.58	0.594,0.623,0.561	-0.005
ENSMUSG00000042625	Safb2	17	-	56566878	56567015	56567532	56567624	56566325	56566616	56568894	56569022	158,102,153	353,271,293	175,128,157	338,254,384	241	286	1	1.0	0.347,0.309,0.383	0.381,0.374,0.327	-0.014
ENSMUSG00000042625	Safb2	17	-	56566878	56567018	56567532	56567624	56566325	56566616	56568894	56569022	158,102,153	339,266,281	175,128,157	320,246,370	241	289	1	1.0	0.359,0.315,0.395	0.396,0.384,0.337	-0.016
ENSMUSG00000042625	Safb2	17	-	56574201	56574302	56574902	56574952	56571399	56571549	56576877	56576905	21,10,14	102,99,118	24,17,17	100,110,172	199	250	1	1.0	0.205,0.113,0.13	0.232,0.163,0.11	-0.019
ENSMUSG00000001229	Dpp9	17	-	56200582	56200683	56202840	56202902	56199255	56199433	56204171	56204300	45,67,59	64,72,104	64,55,65	95,64,128	211	250	1	1.0	0.454,0.524,0.402	0.444,0.505,0.376	0.018
ENSMUSG00000003199	Mpnd	17	+	56011865	56011962	56012270	56012343	56011617	56011699	56012415	56012492	113,114,93	44,57,50	124,100,166	64,52,85	246	222	1	1.0	0.699,0.643,0.627	0.636,0.634,0.638	0.02
ENSMUSG00000003199	Mpnd	17	+	56011865	56011962	56012270	56012492	56011617	56011699	56014940	56015109	113,113,93	107,108,78	123,100,166	154,96,165	246	371	1	1.0	0.614,0.612,0.643	0.546,0.611,0.603	0.036
ENSMUSG00000003199	Mpnd	17	+	56012270	56012492	56014940	56015109	56011865	56011962	56015207	56015278	75,104,90	250,225,184	107,82,111	348,202,300	371	318	1	1.0	0.205,0.284,0.295	0.209,0.258,0.241	0.025
ENSMUSG00000000708	Kat2b	17	+	53644613	53644736	53648746	53648883	53641192	53641299	53653021	53653230	32,26,59	26,32,30	34,53,70	34,47,43	272	286	1	1.0	0.564,0.461,0.674	0.513,0.542,0.631	0.004
ENSMUSG00000023923	Tbc1d5	17	-	50813755	50813841	50852532	50852639	50797726	50800195	50874565	50874708	67,66,69	39,35,30	65,79,133	47,31,50	256	235	1	1.0	0.612,0.634,0.679	0.559,0.701,0.709	-0.015
ENSMUSG00000023923	Tbc1d5	17	-	50984604	50984674	51025073	51025204	50968189	50968298	51143358	51143421	47,48,71	25,27,25	47,58,85	33,31,36	280	219	1	1.0	0.595,0.582,0.69	0.527,0.594,0.649	0.032
ENSMUSG00000064120	Mocs1	17	+	49450261	49450372	49452210	49452331	49449748	49449861	49454029	49454790	58,44,43	0,0,2	56,58,61	0,1,0	260	270	1	1.0	1.0,1.0,0.957	1.0,0.984,1.0	-0.009
ENSMUSG00000034729	Mrps10	17	+	47375933	47376042	47377759	47377849	47374972	47375109	47378201	47378678	75,92,81	60,72,66	113,96,121	99,76,132	258	239	1	1.0	0.537,0.542,0.532	0.514,0.539,0.459	0.033
ENSMUSG00000023977	Ubr2	17	-	46942719	46942810	46944507	46944575	46941003	46941134	46944790	46944887	59,42,37	93,87,111	67,68,96	115,69,109	217	240	0.112421653922	1.0	0.412,0.348,0.269	0.392,0.522,0.493	-0.126
ENSMUSG00000023977	Ubr2	17	-	46963687	46963790	46964756	46964809	46963146	46963195	46966140	46966265	21,29,43	43,45,57	20,34,53	70,65,99	202	252	0.512496301223	1.0	0.379,0.446,0.485	0.263,0.395,0.4	0.084
ENSMUSG00000023977	Ubr2	17	-	46980319	46980418	46980488	46980587	46975926	46976090	46981353	46981442	59,64,59	56,65,95	25,88,95	56,61,90	248	248	1	1.0	0.513,0.496,0.383	0.309,0.591,0.514	-0.007
ENSMUSG00000023977	Ubr2	17	-	46980319	46980418	46980488	46980587	46975926	46976090	46982265	46982373	23,33,17	23,24,38	10,35,27	23,28,40	248	248	1	1.0	0.5,0.579,0.309	0.303,0.556,0.403	0.042
ENSMUSG00000023973	Cnpy3	17	-	46743185	46743282	46747420	46747544	46737726	46737849	46751972	46752214	266,231,275	164,189,192	314,263,376	226,137,223	273	246	1	1.0	0.594,0.524,0.563	0.556,0.634,0.603	-0.037
ENSMUSG00000023971	Rrp36	17	-	46672335	46672440	46672524	46672591	46670110	46670185	46674196	46674287	4,4,6	47,71,51	10,5,7	43,45,72	216	254	1	1.0	0.091,0.062,0.122	0.215,0.116,0.103	-0.053
ENSMUSG00000003546	Klc4	17	-	46636912	46637014	46639394	46639482	46636619	46636793	46639890	46640110	180,158,179	184,186,212	180,179,269	234,212,242	237	251	1	1.0	0.509,0.474,0.472	0.449,0.472,0.541	-0.002
ENSMUSG00000040327	Cul9	17	-	46502612	46502687	46502687	46502786	46502384	46502495	46503088	46503182	1,5,9	42,39,23	4,2,7	83,41,39	248	224	1	1.0	0.021,0.104,0.261	0.042,0.042,0.14	0.054
ENSMUSG00000012296	Tjap1	17	-	46264882	46264978	46271799	46271929	46263688	46263810	46280415	46280544	0,0,0	20,25,53	1,0,0	26,33,53	279	245	1	1.0	0.0,0.0,0.0	0.033,0.0,0.0	-0.011
ENSMUSG00000012296	Tjap1	17	-	46271799	46271929	46280415	46280544	46264882	46264978	46282345	46282439	1,0,0	31,33,42	4,2,0	42,44,74	278	279	1	1.0	0.031,0.0,0.0	0.087,0.044,0.0	-0.033
ENSMUSG00000067148	Polr1c	17	-	46245615	46245748	46246106	46246214	46245030	46245150	46247728	46247800	132,123,109	102,121,112	173,140,183	154,125,141	257	282	1	1.0	0.587,0.527,0.516	0.552,0.551,0.587	-0.02
ENSMUSG00000023951	Vegfa	17	-	46020990	46021122	46022276	46022348	46018857	46018879	46024064	46024094	8,2,4	219,244,313	4,5,4	194,184,225	221	281	1	1.0	0.044,0.01,0.016	0.026,0.033,0.022	-0.004
ENSMUSG00000023942	Slc29a1	17	-	45587561	45587670	45588288	45588386	45587227	45587313	45589001	45589074	152,141,169	247,309,393	126,152,276	359,270,463	247	258	1	1.0	0.391,0.323,0.31	0.268,0.37,0.384	0.001
ENSMUSG00000023947	Nfkbie	17	+	45559207	45559430	45560123	45560212	45558494	45558597	45560407	45560647	43,63,70	28,25,19	59,48,103	18,8,21	372	238	0.149963218425	1.0	0.496,0.617,0.702	0.677,0.793,0.758	-0.138
ENSMUSG00000016206	H2-M3	17	+	37270521	37270791	37272647	37272752	37270219	37270334	37273718	37273751	376,366,361	80,75,84	356,398,574	125,97,102	419	254	1	1.0	0.74,0.747,0.723	0.633,0.713,0.773	0.03
ENSMUSG00000024457	Trim26	17	+	36852462	36852693	36856201	36856224	36851226	36851322	36856655	36856771	143,123,185	2,12,13	167,140,234	17,21,18	380	172	0.441300354392	1.0	0.97,0.823,0.866	0.816,0.751,0.855	0.079
ENSMUSG00000024446	Rpp21	17	-	36255943	36256069	36257441	36257524	36255644	36255798	36257782	36257856	0,0,1	85,111,80	4,4,2	167,89,120	232	275	1	1.0	0.0,0.0,0.015	0.028,0.051,0.019	-0.028
ENSMUSG00000053835	H2-T24	17	-	36014556	36014696	36015383	36015656	36005694	36006789	36017240	36017537	32,18,35	2,2,6	45,29,36	1,7,16	422	289	0.626612349022	1.0	0.916,0.86,0.8	0.969,0.739,0.606	0.087
ENSMUSG00000024426	Atat1	17	-	35898256	35898299	35898387	35898467	35897594	35897915	35901367	35901611	11,0,20	4,1,6	5,5,15	6,7,5	229	192	0.71215953264	1.0	0.697,0.0,0.736	0.411,0.375,0.716	-0.023
ENSMUSG00000024426	Atat1	17	-	35902355	35902438	35904289	35904335	35901982	35902054	35908562	35908664	5,24,13	1,5,0	15,8,26	4,6,7	195	232	0.125727648789	1.0	0.856,0.851,1.0	0.817,0.613,0.815	0.154
ENSMUSG00000042211	Fbxo38	18	-	62506603	62506749	62507833	62508000	62505937	62506041	62510709	62510812	70,66,65	81,97,115	68,53,123	128,78,102	316	295	1	1.0	0.447,0.388,0.345	0.332,0.388,0.53	-0.023
ENSMUSG00000042211	Fbxo38	18	-	62520682	62520825	62522349	62522520	62519753	62519967	62526131	62526262	80,41,96	69,68,62	63,63,92	69,66,95	320	292	1	1.0	0.514,0.355,0.586	0.454,0.466,0.469	0.022
ENSMUSG00000060550	H2-Q7	17	+	35442266	35442551	35442677	35442794	35439908	35440184	35442966	35442999	13,10,11	1,0,3	11,11,38	4,0,2	434	266	1	1.0	0.888,1.0,0.692	0.628,1.0,0.921	0.01
ENSMUSG00000018820	Zfyve27	19	+	42181501	42181597	42182658	42182771	42179288	42179490	42183427	42183564	72,85,101	49,58,45	64,76,107	54,46,90	245	262	0.778207239697	1.0	0.611,0.61,0.706	0.559,0.639,0.56	0.056
ENSMUSG00000018820	Zfyve27	19	+	42182658	42182771	42183427	42183564	42181501	42181597	42184117	42184159	82,75,67	87,75,96	47,43,76	101,73,141	262	286	0.0630188523581	1.0	0.507,0.522,0.432	0.337,0.391,0.37	0.121
ENSMUSG00000024330	Col11a2	17	+	34045770	34045848	34047097	34047277	34044818	34045010	34049618	34049678	0,0,0	1,0,0	0,0,1	0,0,1	227	329	1	1.0	0.0,NA,NA	NA,NA,0.592	-0.592
ENSMUSG00000061232	H2-K1	17	-	33996615	33996654	33996826	33996859	33996052	33996503	33997037	33997157	706,738,752	836,899,933	916,618,1073	1044,810,1231	182	188	1	1.0	0.466,0.459,0.454	0.475,0.441,0.474	-0.004
ENSMUSG00000059208	Hnrnpm	17	-	33649594	33650397	33652272	33652326	33648812	33648864	33658387	33658465	261,278,260	3217,3431,3245	312,264,388	4062,3568,4526	203	952	1	1.0	0.276,0.275,0.273	0.265,0.258,0.287	0.005
ENSMUSG00000048440	Cyp4f16	17	+	32540270	32540415	32542737	32542791	32536994	32537196	32542876	32543004	108,121,117	31,31,30	125,92,190	40,44,72	294	203	0.403355698093	1.0	0.706,0.729,0.729	0.683,0.591,0.646	0.081
ENSMUSG00000048440	Cyp4f16	17	+	32550502	32550567	32550731	32550814	32550252	32550386	32551055	32551276	40,35,41	47,65,66	46,43,71	81,54,82	214	232	1	1.0	0.48,0.369,0.402	0.381,0.463,0.484	-0.026
ENSMUSG00000061613	U2af1	17	-	31651645	31651712	31652501	31652568	31648844	31648894	31654978	31655066	10,25,33	348,409,385	51,26,54	490,380,532	216	216	1	1.0	0.028,0.058,0.079	0.094,0.064,0.092	-0.028
ENSMUSG00000061613	U2af1	17	-	31651645	31651712	31652501	31652568	31648844	31648894	31658652	31658754	1,9,8	124,141,135	19,7,14	178,147,207	216	216	1	1.0	0.008,0.06,0.056	0.096,0.045,0.063	-0.027
ENSMUSG00000061613	U2af1	17	-	31651645	31651712	31654978	31655066	31648844	31648894	31658652	31658754	23,32,31	124,141,135	29,35,32	178,147,207	237	216	1	1.0	0.145,0.171,0.173	0.129,0.178,0.123	0.02
ENSMUSG00000061613	U2af1	17	-	31652501	31652568	31654978	31655066	31648844	31648894	31658652	31658754	23,32,31	1,9,8	29,35,32	19,7,14	237	216	0.212492610455	1.0	0.954,0.764,0.779	0.582,0.82,0.676	0.14
ENSMUSG00000024036	Slc37a1	17	+	31346409	31346507	31349354	31349419	31340933	31341012	31349781	31350696	12,17,8	2,10,7	7,10,19	5,14,12	247	214	0.394974074065	1.0	0.839,0.596,0.498	0.548,0.382,0.578	0.142
ENSMUSG00000024026	Glo1	17	-	30596373	30596463	30597804	30597872	30592865	30594226	30600038	30600179	73,64,101	120,87,130	84,53,102	132,107,145	217	239	1	1.0	0.401,0.448,0.461	0.412,0.353,0.437	0.036
ENSMUSG00000024026	Glo1	17	-	30597804	30597872	30600038	30600179	30596373	30596463	30604019	30604102	160,167,177	68,55,81	225,166,250	93,79,98	290	217	1	1.0	0.638,0.694,0.621	0.644,0.611,0.656	0.014
ENSMUSG00000024026	Glo1	17	-	30600038	30600179	30604019	30604102	30597804	30597872	30612467	30612659	113,159,132	160,138,196	169,128,157	183,136,217	232	290	1	1.0	0.469,0.59,0.457	0.536,0.541,0.475	-0.012
ENSMUSG00000024014	Pim1	17	+	29491324	29491431	29491519	29491570	29490811	29491225	29491664	29492031	180,156,189	76,70,80	136,155,280	76,64,98	256	200	1	1.0	0.649,0.635,0.649	0.583,0.654,0.691	0.002
ENSMUSG00000024012	Mtch1	17	-	29333774	29333842	29333957	29334005	29333513	29333589	29336217	29336311	140,172,166	245,263,236	199,170,252	329,287,418	197	217	1	1.0	0.386,0.419,0.437	0.4,0.395,0.399	0.016
ENSMUSG00000024012	Mtch1	17	-	29333957	29334005	29336217	29336311	29333774	29333842	29338741	29338801	408,422,441	190,209,222	575,472,624	294,193,321	243	197	1	1.0	0.635,0.621,0.617	0.613,0.665,0.612	-0.006
ENSMUSG00000052712	BC004004	17	+	29277856	29277947	29294006	29294161	29268787	29269002	29294274	29294414	26,40,32	408,373,425	45,57,57	479,374,576	240	304	1	1.0	0.075,0.12,0.087	0.106,0.162,0.111	-0.032
ENSMUSG00000052712	BC004004	17	+	29282059	29282267	29294006	29294161	29268842	29269002	29294274	29294414	148,168,132	408,373,425	187,165,214	479,374,576	357	304	1	1.0	0.236,0.277,0.209	0.249,0.273,0.24	-0.013
ENSMUSG00000052712	BC004004	17	+	29282059	29282267	29294006	29294161	29277856	29277947	29294274	29294414	422,513,510	411,371,431	579,549,682	479,368,594	357	304	1	1.0	0.466,0.541,0.502	0.507,0.56,0.494	-0.017
ENSMUSG00000071172	Srsf3	17	+	29038489	29038624	29039453	29039909	29036240	29036448	29040774	29040813	1058,1108,1165	231,181,205	1623,1432,1821	225,241,326	284	605	1	1.0	0.907,0.929,0.924	0.939,0.927,0.922	-0.009
ENSMUSG00000005936	Kctd20	17	+	28961413	28961687	28962809	28962912	28957878	28958057	28963250	28963371	106,124,124	123,100,102	127,104,161	95,97,131	423	252	1	1.0	0.339,0.425,0.42	0.443,0.39,0.423	-0.024
ENSMUSG00000005936	Kctd20	17	+	28963250	28963371	28963960	28964158	28962809	28962912	28964973	28965084	118,116,112	128,160,173	101,107,149	170,150,234	270	347	1	1.0	0.542,0.482,0.454	0.433,0.478,0.45	0.039
ENSMUSG00000004865	Srpk1	17	-	28591200	28591293	28592217	28592287	28587647	28590241	28594169	28594277	35,53,48	53,44,63	44,32,56	76,40,79	219	242	0.917794284681	1.0	0.422,0.571,0.457	0.39,0.469,0.439	0.051
ENSMUSG00000004865	Srpk1	17	-	28592217	28592287	28594169	28594277	28591200	28591293	28598901	28599002	51,75,59	27,47,31	38,39,66	48,33,47	257	219	0.194531426716	1.0	0.617,0.576,0.619	0.403,0.502,0.545	0.121
ENSMUSG00000004865	Srpk1	17	-	28594169	28594277	28598901	28599002	28592217	28592287	28599470	28599869	39,45,50	49,39,61	42,51,59	61,46,63	250	257	1	1.0	0.45,0.543,0.457	0.414,0.533,0.491	0.004
ENSMUSG00000037805	Rpl10a	17	+	28328966	28329047	28329373	28329522	28328810	28328885	28330524	28330697	1433,1520,1370	3687,4204,4504	2010,1596,2007	5618,4205,5998	230	298	1	1.0	0.335,0.319,0.283	0.317,0.33,0.302	-0.004
ENSMUSG00000002250	Ppard	17	+	28286260	28286467	28295340	28295495	28237011	28237095	28297085	28297224	160,107,133	55,51,53	144,121,215	56,50,106	356	304	1	1.0	0.713,0.642,0.682	0.687,0.674,0.634	0.014
ENSMUSG00000002250	Ppard	17	+	28286260	28286467	28295340	28295495	28237011	28237095	28298276	28298479	148,104,129	5,1,5	132,122,225	5,4,2	356	304	1	1.0	0.962,0.989,0.957	0.958,0.963,0.99	-0.001
ENSMUSG00000002250	Ppard	17	+	28295340	28295495	28297085	28297224	28286260	28286467	28298276	28298479	89,79,90	85,69,75	81,82,141	75,71,138	304	288	1	1.0	0.498,0.52,0.532	0.506,0.522,0.492	0.01
ENSMUSG00000024220	Zfp523	17	+	28202100	28202348	28202434	28202598	28201260	28201440	28203085	28203250	11,16,15	27,37,45	21,23,26	41,41,61	397	313	1	1.0	0.243,0.254,0.208	0.288,0.307,0.252	-0.047
ENSMUSG00000024220	Zfp523	17	+	28202114	28202348	28202434	28202598	28201260	28201440	28203085	28203250	21,20,20	27,37,45	37,41,53	41,41,61	383	313	0.197743164317	1.0	0.389,0.306,0.266	0.424,0.45,0.415	-0.109
ENSMUSG00000024220	Zfp523	17	+	28202434	28202598	28203085	28203250	28201260	28201440	28204454	28204568	2,2,3	37,37,55	0,4,5	45,35,54	313	314	1	1.0	0.051,0.051,0.052	0.0,0.103,0.085	-0.011
ENSMUSG00000024220	Zfp523	17	+	28202434	28202598	28203085	28203250	28202114	28202348	28204454	28204568	24,39,27	37,37,55	40,24,39	45,34,54	313	314	1	1.0	0.394,0.514,0.33	0.471,0.415,0.42	-0.023
ENSMUSG00000024220	Zfp523	17	+	28202434	28202598	28203085	28203260	28202114	28202348	28204454	28204568	24,39,27	2,3,8	40,24,39	3,6,7	313	324	1	1.0	0.925,0.931,0.777	0.932,0.805,0.852	0.015
ENSMUSG00000024191	Bnip1	17	+	26786696	26786788	26789694	26789796	26783444	26783537	26790925	26791044	31,40,19	24,58,49	52,36,34	73,45,68	241	251	1	1.0	0.574,0.418,0.288	0.426,0.455,0.342	0.019
ENSMUSG00000015575	Atp6v0e	17	+	26682677	26682725	26695354	26695484	26676395	26676578	26699211	26699644	816,891,947	1799,1953,2049	1226,979,1454	2678,2092,2792	197	279	1	1.0	0.391,0.393,0.396	0.393,0.399,0.424	-0.012
ENSMUSG00000024190	Dusp1	17	-	26506984	26507204	26507573	26507719	26505589	26506650	26507956	26508519	1358,1137,1263	2338,2061,2474	1265,1132,1453	2427,2077,2993	295	369	1	1.0	0.421,0.408,0.39	0.395,0.405,0.378	0.014
ENSMUSG00000034413	Neurl1b	17	+	26431786	26432332	26438666	26439359	26414828	26414995	26441077	26441203	13,6,13	7,7,4	4,16,16	29,18,11	695	842	0.0924246411502	1.0	0.692,0.509,0.797	0.143,0.519,0.638	0.233
ENSMUSG00000024180	Tmem8	17	+	26120283	26120462	26120538	26120685	26119398	26119535	26121539	26121656	184,211,221	54,101,80	229,193,359	123,84,123	328	296	1	1.0	0.755,0.653,0.714	0.627,0.675,0.725	0.032
ENSMUSG00000024180	Tmem8	17	+	26120283	26120462	26120538	26120685	26119441	26119535	26121937	26123254	173,210,207	4,0,3	217,187,336	0,0,0	328	296	1	1.0	0.975,1.0,0.984	1.0,1.0,1.0	-0.014
ENSMUSG00000024180	Tmem8	17	+	26120538	26120685	26121539	26121656	26120283	26120462	26121937	26123254	77,97,88	67,83,93	91,74,142	108,78,153	296	266	1	1.0	0.508,0.512,0.46	0.431,0.46,0.455	0.045
ENSMUSG00000025728	Pigq	17	-	25931461	25931573	25931673	25931827	25930957	25931038	25932104	25932231	87,95,101	83,69,88	114,120,142	72,88,138	303	261	1	1.0	0.474,0.543,0.497	0.577,0.54,0.47	-0.024
ENSMUSG00000073434	Wdr90	17	-	25849253	25849413	25849562	25849684	25848972	25849163	25849867	25849970	5,1,7	13,16,15	5,13,10	19,11,22	271	309	0.342666298271	1.0	0.305,0.067,0.347	0.231,0.574,0.341	-0.142
ENSMUSG00000019214	Chtf18	17	-	25723642	25723766	25724002	25724075	25723402	25723551	25724528	25724738	0,1,0	7,11,13	0,0,0	15,31,21	222	273	1	1.0	0.0,0.101,0.0	0.0,0.0,0.0	0.034
ENSMUSG00000019214	Chtf18	17	-	25723642	25723766	25724002	25724100	25723402	25723551	25724528	25724738	16,11,17	7,11,13	11,9,13	15,31,21	247	273	0.0188602988136	1.0	0.716,0.525,0.591	0.448,0.243,0.406	0.245
ENSMUSG00000015126	Tsr3	17	+	25241687	25241861	25242158	25242222	25241063	25241257	25242453	25242798	53,74,71	36,36,25	100,70,85	46,32,53	323	213	1	1.0	0.493,0.575,0.652	0.589,0.591,0.514	0.009
ENSMUSG00000024158	Hagh	17	+	24860945	24861049	24861312	24861414	24857515	24857624	24863676	24863724	81,103,118	101,125,143	101,92,119	149,97,198	253	251	1	1.0	0.443,0.45,0.45	0.402,0.485,0.374	0.027
ENSMUSG00000024158	Hagh	17	+	24861312	24861414	24863676	24863756	24860945	24861049	24864192	24864289	114,102,118	66,82,97	134,85,143	80,74,111	251	229	1	1.0	0.612,0.532,0.526	0.604,0.512,0.54	0.005
ENSMUSG00000034681	Rnps1	17	+	24415040	24415162	24418037	24418218	24414674	24414734	24418456	24418612	48,60,55	97,67,96	51,29,61	91,113,149	271	330	0.238735802948	1.0	0.376,0.522,0.411	0.406,0.238,0.333	0.111
ENSMUSG00000034681	Rnps1	17	+	24421748	24421851	24422149	24422303	24420205	24420397	24424401	24424543	223,203,202	181,225,231	244,229,265	244,209,303	252	303	1	1.0	0.597,0.52,0.513	0.546,0.568,0.513	0.001
ENSMUSG00000034681	Rnps1	17	+	24422149	24422303	24424401	24424543	24421748	24421851	24425085	24425895	213,179,231	279,314,246	224,232,286	303,303,367	303	291	1	1.0	0.423,0.354,0.474	0.415,0.424,0.428	-0.005
ENSMUSG00000024121	Atp6v0c	17	-	24164698	24164882	24169205	24169286	24164419	24164608	24169493	24169648	2,7,3	6652,6555,7202	2,4,8	9293,6722,10581	230	333	1	1.0	0.0,0.002,0.001	0.0,0.001,0.001	0.0
ENSMUSG00000057409	Zfp53	17	+	21500210	21500302	21504980	21505107	21491225	21491316	21507986	21510473	18,11,8	20,15,12	19,23,19	13,12,31	241	276	0.547742294867	1.0	0.508,0.456,0.433	0.626,0.687,0.412	-0.109
ENSMUSG00000023883	Phf10	17	-	14946198	14946387	14946654	14946763	14945008	14945184	14950559	14950715	105,108,123	186,163,181	129,122,161	209,123,226	258	338	1	1.0	0.425,0.465,0.471	0.447,0.565,0.483	-0.045
ENSMUSG00000116988	AC164314.2	17	-	8132042	8132088	8134903	8135017	8130224	8130299	8137887	8137958	13,18,25	16,28,50	39,16,26	31,11,31	263	195	0.120520203552	1.0	0.376,0.323,0.27	0.483,0.519,0.383	-0.139
ENSMUSG00000116988	AC164314.2	17	-	8141595	8141653	8145541	8145602	8137887	8137958	8147593	8147788	201,200,263	10,17,7	316,175,285	24,5,17	210	207	1	1.0	0.952,0.921,0.974	0.928,0.972,0.943	0.001
ENSMUSG00000116876	AC122413.2	17	+	6981107	6981168	6984138	6984191	6978903	6979098	6985055	6985113	172,164,178	131,88,142	233,194,266	47,208,137	210	202	0.625872182055	1.0	0.558,0.642,0.547	0.827,0.473,0.651	-0.068
ENSMUSG00000046201	Scaf8	17	+	3167962	3168139	3169326	3169406	3164146	3164277	3171102	3171220	95,61,102	21,32,36	63,84,115	26,21,39	326	229	1	1.0	0.761,0.572,0.666	0.63,0.738,0.674	-0.014
ENSMUSG00000046201	Scaf8	17	+	3193013	3193082	3195777	3195993	3191816	3191961	3196759	3198859	34,26,34	96,120,130	41,44,63	132,105,208	218	365	1	1.0	0.372,0.266,0.305	0.342,0.412,0.336	-0.049
ENSMUSG00000014039	Prdm15	16	-	97806044	97806164	97806474	97806554	97803709	97803841	97807008	97807172	2,3,6	12,12,11	1,7,18	4,11,13	229	269	0.138441372718	1.0	0.164,0.227,0.391	0.227,0.428,0.619	-0.164
ENSMUSG00000000386	Mx1	16	-	97452772	97452851	97454024	97454223	97451474	97451551	97455089	97455228	6,2,5	0,0,2	5,16,5	0,1,1	348	228	1	1.0	1.0,1.0,0.621	1.0,0.913,0.766	-0.019
ENSMUSG00000000157	Itgb2l	16	-	96426728	96426973	96427673	96427861	96426048	96426268	96428968	96429109	9,17,5	19,14,22	22,11,17	8,22,29	337	394	0.503162795557	1.0	0.356,0.587,0.21	0.763,0.369,0.407	-0.129
ENSMUSG00000022914	Brwd1	16	-	96017580	96017724	96019418	96019460	96016107	96016260	96019678	96019754	1,5,0	9,9,15	3,1,2	15,12,15	191	293	1	1.0	0.146,0.46,0.0	0.235,0.113,0.17	0.029
ENSMUSG00000022914	Brwd1	16	-	96066024	96066185	96066495	96066594	96064749	96064971	96068476	96068627	6,1,10	14,7,12	3,3,9	6,10,12	248	310	1	1.0	0.349,0.152,0.51	0.385,0.273,0.484	-0.044
ENSMUSG00000039456	Morc3	16	+	93855415	93855513	93860492	93860597	93853778	93853898	93862413	93862536	61,42,61	57,70,118	48,61,79	68,118,116	247	254	1	1.0	0.524,0.382,0.347	0.421,0.347,0.412	0.024
ENSMUSG00000039456	Morc3	16	+	93860492	93860597	93862413	93862536	93855415	93855513	93862640	93862715	81,47,89	64,84,75	74,72,118	67,73,107	254	272	1	1.0	0.575,0.375,0.56	0.542,0.514,0.541	-0.029
ENSMUSG00000039456	Morc3	16	+	93860492	93860597	93862413	93862715	93855415	93855513	93864959	93865017	81,45,87	54,59,69	74,72,119	59,57,102	254	451	1	1.0	0.727,0.575,0.691	0.69,0.692,0.674	-0.021
ENSMUSG00000022946	Dopey2	16	+	93739968	93740139	93747463	93747653	93739153	93739335	93749123	93749222	54,48,66	79,72,110	46,78,75	45,59,112	320	339	0.335134064872	1.0	0.42,0.414,0.389	0.52,0.583,0.415	-0.098
ENSMUSG00000022946	Dopey2	16	+	93793086	93793231	93799906	93800016	93782411	93782478	93800100	93800247	88,65,69	53,76,70	84,68,94	81,60,76	294	259	1	1.0	0.594,0.43,0.465	0.477,0.5,0.521	-0.003
ENSMUSG00000022956	Atp5o	16	-	91926458	91926571	91926852	91926982	91925540	91925627	91928898	91929009	641,777,762	608,666,642	973,739,935	976,742,934	279	262	1	1.0	0.497,0.523,0.527	0.484,0.483,0.485	0.032
ENSMUSG00000058240	Cryzl1	16	-	91701071	91701205	91707224	91707293	91699176	91699288	91708828	91708873	39,43,51	113,110,108	66,55,40	107,77,178	218	283	1	1.0	0.309,0.337,0.38	0.445,0.481,0.226	-0.042
ENSMUSG00000058240	Cryzl1	16	-	91701071	91701205	91707224	91707293	91699176	91699288	91712194	91712267	0,1,0	113,109,108	0,0,2	106,77,177	218	283	1	1.0	0.0,0.012,0.0	0.0,0.0,0.014	-0.001
ENSMUSG00000058240	Cryzl1	16	-	91707224	91707293	91708828	91708873	91701071	91701205	91712194	91712267	47,36,30	48,51,39	48,45,59	59,44,83	194	218	1	1.0	0.524,0.442,0.464	0.478,0.535,0.444	-0.009
ENSMUSG00000033871	Ppargc1b	18	-	61304707	61304783	61307206	61308014	61302618	61302740	61309032	61309094	46,45,29	3,2,3	31,25,47	8,0,3	957	225	1	1.0	0.783,0.841,0.694	0.477,1.0,0.786	0.018
ENSMUSG00000025612	Bach1	16	+	87715330	87715624	87722401	87722608	87698944	87699056	87729436	87733346	275,245,336	221,217,213	213,249,379	168,209,368	443	356	1	1.0	0.5,0.476,0.559	0.505,0.489,0.453	0.029
ENSMUSG00000008976	Gabpa	16	+	84852459	84852654	84856461	84856515	84846123	84846369	84857033	84857174	84,82,77	36,36,34	57,92,127	42,40,48	344	203	1	1.0	0.579,0.573,0.572	0.445,0.576,0.61	0.031
ENSMUSG00000047141	Zfp654	16	-	64794420	64794556	64814624	64814706	64791768	64791971	64830463	64830609	7,8,12	9,11,15	3,11,12	10,23,12	231	285	0.728762059386	1.0	0.49,0.473,0.497	0.27,0.371,0.552	0.089
ENSMUSG00000047141	Zfp654	16	-	64814624	64814706	64830463	64830609	64794420	64794556	64851466	64851652	19,17,26	16,8,8	13,19,43	3,3,12	295	231	0.130230828968	1.0	0.482,0.625,0.718	0.772,0.832,0.737	-0.172
ENSMUSG00000073437	D330041H03Rik	17	-	24411924	24412083	24412466	24412574	24410257	24410353	24414311	24414513	0,0,0	4,9,0	0,0,1	6,2,8	257	308	1	1.0	0.0,0.0,NA	0.0,0.0,0.13	-0.043
ENSMUSG00000024687	Osbp	19	+	11973657	11973908	11977801	11978000	11970686	11970895	11978236	11978339	126,111,113	79,66,85	82,107,182	67,75,137	400	348	1	1.0	0.581,0.594,0.536	0.516,0.554,0.536	0.035
ENSMUSG00000022752	Tomm70a	16	+	57138029	57138178	57140578	57140786	57136697	57136807	57142720	57142855	168,155,225	237,234,235	210,196,272	231,231,350	298	357	1	1.0	0.459,0.442,0.534	0.521,0.504,0.482	-0.024
ENSMUSG00000022637	Cblb	16	+	52186348	52186480	52194158	52194278	52186134	52186232	52204432	52205385	9,29,19	42,37,60	18,19,18	39,45,71	281	269	1	1.0	0.17,0.429,0.233	0.306,0.288,0.195	0.014
ENSMUSG00000022637	Cblb	16	+	52189012	52189153	52194158	52194278	52186134	52186232	52204432	52205384	23,25,16	42,37,60	26,24,48	39,45,71	290	269	0.710345861046	1.0	0.337,0.385,0.198	0.382,0.331,0.385	-0.059
ENSMUSG00000055447	Cd47	16	+	49894176	49894284	49895368	49895461	49884164	49884254	49896355	49896448	333,302,375	380,363,446	363,347,481	417,341,535	257	242	1	1.0	0.452,0.439,0.442	0.45,0.489,0.458	-0.021
ENSMUSG00000022704	Qtrt2	16	-	43868945	43869097	43871620	43871820	43867409	43867527	43876628	43876841	11,20,23	10,12,7	19,24,33	5,12,13	349	301	0.755127985784	1.0	0.487,0.59,0.739	0.766,0.633,0.686	-0.09
ENSMUSG00000022704	Qtrt2	16	-	43871620	43871820	43876628	43876841	43867409	43867527	43877956	43878033	16,16,21	5,3,6	18,7,32	3,11,7	362	349	0.844778894869	1.0	0.755,0.837,0.771	0.853,0.38,0.815	0.105
ENSMUSG00000022704	Qtrt2	16	-	43871620	43871820	43876628	43876841	43868945	43869097	43877956	43878033	16,16,21	11,13,13	17,7,35	20,26,29	362	349	0.150602534547	1.0	0.584,0.543,0.609	0.45,0.206,0.538	0.181
ENSMUSG00000003779	Kif20a	18	+	34631145	34631341	34631520	34631612	34630521	34630624	34631925	34632063	76,93,88	47,42,38	141,129,128	60,67,52	345	241	1	1.0	0.53,0.607,0.618	0.621,0.574,0.632	-0.024
ENSMUSG00000022831	Hcls1	16	+	36951132	36951187	36955259	36955370	36948553	36948664	36957211	36957423	395,390,399	0,0,0	485,412,593	0,0,1	204	260	1	1.0	1.0,1.0,1.0	1.0,1.0,0.999	0.0
ENSMUSG00000075229	Ccdc58	16	+	36085016	36085163	36089900	36089960	36082690	36082816	36091833	36092111	75,67,77	12,25,30	100,75,96	25,16,35	296	209	1	1.0	0.815,0.654,0.644	0.739,0.768,0.659	-0.018
ENSMUSG00000049502	Dtx3l	16	-	35931372	35931590	35932275	35933799	35926510	35929368	35936376	35936627	365,319,538	73,47,73	389,356,634	53,72,102	1673	367	1	1.0	0.523,0.598,0.618	0.617,0.52,0.577	0.008
ENSMUSG00000022848	Dirc2	16	-	35730285	35730394	35733936	35734066	35722752	35722820	35735385	35735651	97,82,91	79,55,87	82,60,105	83,51,84	279	258	1	1.0	0.532,0.58,0.492	0.477,0.521,0.536	0.023
ENSMUSG00000022814	Umps	16	-	33959052	33959167	33960176	33960352	33954781	33956935	33961568	33962240	157,141,216	86,118,99	243,207,277	194,98,166	325	264	1	1.0	0.597,0.493,0.639	0.504,0.632,0.575	0.006
ENSMUSG00000022807	Osbpl11	16	+	33209925	33210102	33214341	33214543	33205922	33206002	33216713	33216859	179,130,161	153,151,147	144,151,245	118,136,201	326	351	1	1.0	0.557,0.481,0.541	0.568,0.545,0.568	-0.034
ENSMUSG00000022807	Osbpl11	16	+	33214341	33214543	33216713	33216859	33209925	33210102	33224539	33224680	119,120,160	165,154,140	110,122,205	148,144,190	351	295	1	1.0	0.377,0.396,0.49	0.384,0.416,0.476	-0.004
ENSMUSG00000022807	Osbpl11	16	+	33216713	33216859	33224539	33224680	33214341	33214543	33226856	33227355	118,122,107	151,141,184	79,105,137	156,131,230	295	290	1	1.0	0.434,0.46,0.364	0.332,0.441,0.369	0.039
ENSMUSG00000022807	Osbpl11	16	+	33228961	33229148	33236254	33236408	33226856	33227355	33241735	33243266	145,144,128	140,149,133	182,155,197	140,112,171	336	303	0.68511151814	1.0	0.483,0.466,0.465	0.54,0.555,0.51	-0.064
ENSMUSG00000014074	Rnf168	16	+	32285369	32285549	32289118	32289240	32282310	32282387	32291902	32291981	43,44,39	25,35,29	48,44,46	24,32,57	329	271	1	1.0	0.586,0.509,0.526	0.622,0.531,0.399	0.023
ENSMUSG00000023791	Pigx	16	-	32092343	32092485	32096999	32097063	32085236	32085337	32099469	32099707	67,72,68	9,14,10	109,86,124	18,10,13	213	291	1	1.0	0.91,0.875,0.903	0.892,0.922,0.929	-0.018
ENSMUSG00000022770	Dlg1	16	+	31781781	31781835	31788081	31788132	31743105	31743270	31790176	31790301	1,3,11	16,12,12	2,11,9	8,10,36	203	200	0.879752918104	1.0	0.058,0.198,0.475	0.198,0.52,0.198	-0.062
ENSMUSG00000022770	Dlg1	16	+	31846833	31846933	31847635	31847669	31842769	31842839	31853842	31853884	59,57,72	24,11,25	57,44,106	17,19,26	249	183	1	1.0	0.644,0.792,0.679	0.711,0.63,0.75	0.008
ENSMUSG00000116660	CT030736.1	16	-	30026344	30026475	30038486	30038627	30021841	30022579	30039280	30039479	3,0,0	0,2,0	6,0,2	0,0,0	290	280	1	1.0	1.0,0.0,NA	1.0,NA,1.0	-0.5
ENSMUSG00000022884	Eif4a2	16	+	23109984	23110153	23110233	23110343	23108718	23108851	23110579	23110650	227,207,252	316,272,330	267,224,331	365,275,492	318	259	1	1.0	0.369,0.383,0.383	0.373,0.399,0.354	0.003
ENSMUSG00000022884	Eif4a2	16	+	23109984	23110343	23110579	23110723	23108718	23108851	23111125	23111159	382,337,455	338,325,385	378,323,521	432,350,563	508	293	1	1.0	0.395,0.374,0.405	0.335,0.347,0.348	0.048
ENSMUSG00000022884	Eif4a2	16	+	23110233	23110343	23110579	23111263	23109975	23110153	23111502	23111592	220,232,225	661,618,747	267,212,327	663,657,1000	259	833	1	1.0	0.517,0.547,0.492	0.564,0.509,0.513	-0.01
ENSMUSG00000022884	Eif4a2	16	+	23110233	23110343	23110579	23110723	23109984	23110153	23111125	23111263	220,232,235	338,324,383	270,213,337	432,350,563	259	293	1	1.0	0.424,0.448,0.41	0.414,0.408,0.404	0.019
ENSMUSG00000022884	Eif4a2	16	+	23110579	23110723	23111125	23111263	23110233	23110343	23111502	23111558	359,331,388	404,406,438	424,327,559	474,414,660	293	287	1	1.0	0.465,0.444,0.465	0.467,0.436,0.453	0.006
ENSMUSG00000022855	Senp2	16	+	22014123	22014257	22016198	22016265	22011493	22011552	22018336	22018427	200,181,220	60,56,75	217,202,299	73,64,113	283	216	1	1.0	0.718,0.712,0.691	0.694,0.707,0.669	0.017
ENSMUSG00000022855	Senp2	16	+	22032103	22032164	22036469	22036646	22028540	22028592	22038536	22038668	123,112,141	307,332,368	149,124,190	379,330,465	210	326	1	1.0	0.383,0.344,0.373	0.379,0.368,0.388	-0.012
ENSMUSG00000022843	Clcn2	16	-	20707572	20707632	20707842	20707916	20707418	20707457	20708076	20708191	0,0,2	0,2,0	0,0,0	0,1,4	223	209	1	1.0	NA,0.0,1.0	NA,0.0,0.0	0.5
ENSMUSG00000006998	Psmd2	16	+	20652151	20652300	20652592	20652757	20651703	20651851	20654547	20654669	2,2,1	644,627,639	1,2,1	670,703,940	298	314	1	1.0	0.003,0.003,0.002	0.002,0.003,0.001	0.001
ENSMUSG00000006998	Psmd2	16	+	20652243	20652300	20652592	20652757	20651651	20651851	20654547	20654669	304,288,360	644,627,639	305,335,454	670,703,940	206	314	1	1.0	0.418,0.412,0.462	0.41,0.421,0.424	0.012
ENSMUSG00000006998	Psmd2	16	+	20661564	20661733	20662092	20662219	20660342	20660426	20662621	20662740	716,734,793	621,584,622	879,720,1113	832,599,828	318	276	1	1.0	0.5,0.522,0.525	0.478,0.511,0.538	0.007
ENSMUSG00000022702	Hira	16	+	18922316	18922387	18925647	18925863	18918975	18919089	18927437	18927523	30,25,11	64,95,107	9,23,35	95,67,177	220	365	1	1.0	0.437,0.304,0.146	0.136,0.363,0.247	0.047
ENSMUSG00000075704	Txnrd2	16	+	18436560	18436617	18437501	18437646	18429810	18429876	18438318	18438393	16,20,13	80,74,80	23,23,25	102,78,104	206	294	1	1.0	0.222,0.278,0.188	0.243,0.296,0.255	-0.035
ENSMUSG00000000326	Comt	16	-	18410682	18410814	18424303	18424360	18407543	18408040	18426355	18426604	14,17,23	308,305,349	23,23,33	463,297,479	206	281	1	1.0	0.058,0.071,0.082	0.063,0.096,0.086	-0.011
ENSMUSG00000000326	Comt	16	-	18411126	18411320	18411689	18411957	18410682	18410814	18424303	18424360	402,543,583	413,457,508	653,584,814	560,403,678	417	343	1	1.0	0.445,0.494,0.486	0.49,0.544,0.497	-0.035
ENSMUSG00000024212	Mllt1	17	-	56919899	56919982	56926991	56927172	56905711	56905855	56935262	56935415	64,59,42	15,27,31	27,67,69	15,25,24	330	232	1	1.0	0.75,0.606,0.488	0.559,0.653,0.669	-0.012
ENSMUSG00000013539	Tango2	16	-	18310868	18310983	18312638	18312758	18307969	18308040	18316645	18316734	49,52,58	80,63,63	58,50,107	84,73,101	269	264	1	1.0	0.375,0.448,0.475	0.404,0.402,0.51	-0.006
ENSMUSG00000022721	Trmt2a	16	+	18252718	18252835	18252923	18253020	18252401	18252477	18253099	18253502	74,120,117	78,83,91	149,119,170	135,95,123	266	246	1	1.0	0.467,0.572,0.543	0.505,0.537,0.561	-0.007
ENSMUSG00000005732	Ranbp1	16	-	18240893	18240959	18241744	18241873	18239783	18240193	18245200	18245358	368,400,415	195,209,233	489,455,636	296,264,384	278	215	1	1.0	0.593,0.597,0.579	0.561,0.571,0.562	0.025
ENSMUSG00000005732	Ranbp1	16	-	18241744	18241873	18245200	18245358	18240893	18240959	18247288	18247425	546,618,668	271,345,406	824,732,980	516,399,587	307	278	1	1.0	0.646,0.619,0.598	0.591,0.624,0.602	0.015
ENSMUSG00000005732	Ranbp1	16	-	18245200	18245358	18247288	18247425	18241744	18241873	18248547	18248732	481,500,664	449,491,506	844,723,911	598,558,769	286	307	1	1.0	0.535,0.522,0.585	0.602,0.582,0.56	-0.034
ENSMUSG00000003528	Slc25a1	16	-	17927153	17927292	17927366	17927466	17926655	17926740	17927544	17927652	157,208,199	183,221,222	246,174,299	291,198,353	249	288	1	1.0	0.498,0.521,0.509	0.494,0.504,0.495	0.012
ENSMUSG00000012114	Med15	16	-	17653444	17653605	17653924	17653991	17653190	17653357	17655013	17655077	107,92,121	196,224,243	115,81,131	321,253,387	216	310	0.271712867776	1.0	0.439,0.371,0.417	0.34,0.315,0.327	0.082
ENSMUSG00000012114	Med15	16	-	17663376	17663496	17671544	17671673	17655677	17655805	17673068	17673398	164,199,171	142,136,147	190,178,287	167,126,239	278	269	1	1.0	0.528,0.586,0.53	0.524,0.578,0.537	0.002
ENSMUSG00000012114	Med15	16	-	17671544	17671673	17673068	17673398	17655677	17655805	17674404	17674658	391,293,364	18,34,24	318,334,489	18,30,30	479	278	1	1.0	0.927,0.833,0.898	0.911,0.866,0.904	-0.008
ENSMUSG00000012114	Med15	16	-	17671544	17671673	17673068	17673398	17663376	17663496	17674404	17674658	391,282,349	94,100,152	321,336,492	126,108,219	479	278	1	1.0	0.707,0.621,0.571	0.597,0.644,0.566	0.031
ENSMUSG00000012114	Med15	16	-	17680548	17680761	17683158	17683188	17674404	17674658	17685452	17685504	111,72,98	240,245,251	87,85,140	234,209,326	179	362	1	1.0	0.483,0.373,0.441	0.429,0.451,0.465	-0.016
ENSMUSG00000041617	Ccdc74a	16	+	17648066	17648126	17649994	17650074	17647607	17647652	17650148	17650205	1,6,0	0,0,1	2,0,0	1,0,0	209	229	1	1.0	1.0,1.0,0.0	0.687,NA,NA	-0.02
ENSMUSG00000022761	Lztr1	16	+	17512065	17512122	17515807	17515887	17509625	17509688	17515973	17516082	54,41,48	46,41,49	45,66,64	60,41,71	206	229	1	1.0	0.566,0.526,0.521	0.455,0.642,0.501	0.005
ENSMUSG00000022761	Lztr1	16	+	17519332	17519526	17520435	17520637	17518516	17518574	17520890	17521046	7,0,2	147,147,172	4,2,13	125,136,261	343	351	1	1.0	0.046,0.0,0.012	0.032,0.015,0.048	-0.012
ENSMUSG00000022761	Lztr1	16	+	17519386	17519526	17520435	17520637	17518516	17518574	17520890	17521009	95,105,113	147,147,172	81,108,156	125,136,261	289	351	1	1.0	0.44,0.465,0.444	0.44,0.491,0.421	-0.001
ENSMUSG00000022771	Ppil2	16	-	17090101	17090158	17091174	17091292	17089580	17089653	17091855	17091889	203,233,203	64,78,71	266,198,259	93,74,87	267	206	1	1.0	0.71,0.697,0.688	0.688,0.674,0.697	0.012
ENSMUSG00000022771	Ppil2	16	-	17092214	17092304	17092684	17092791	17091855	17091889	17093010	17093086	155,154,157	162,186,156	176,154,199	197,148,189	256	239	1	1.0	0.472,0.436,0.484	0.455,0.493,0.496	-0.017
ENSMUSG00000022771	Ppil2	16	-	17092684	17092791	17093010	17093086	17092214	17092304	17094882	17095043	122,97,128	131,152,156	116,115,163	190,124,190	225	256	1	1.0	0.514,0.421,0.483	0.41,0.513,0.494	0.0
ENSMUSG00000022789	Dnm1l	16	-	16318444	16318477	16318763	16318841	16316601	16316778	16319451	16319508	2,17,3	41,54,62	3,13,16	23,45,59	227	182	0.563979492419	1.0	0.038,0.202,0.037	0.095,0.188,0.179	-0.062
ENSMUSG00000022789	Dnm1l	16	-	16329802	16330009	16332000	16332132	16323974	16324095	16333828	16333949	69,84,69	113,93,115	56,70,125	147,124,144	281	356	1	1.0	0.436,0.534,0.432	0.326,0.417,0.524	0.045
ENSMUSG00000022789	Dnm1l	16	-	16332000	16332132	16333828	16333949	16329802	16330009	16336852	16337015	57,81,66	45,57,74	71,74,122	57,71,80	270	281	1	1.0	0.569,0.597,0.481	0.565,0.52,0.613	-0.017
ENSMUSG00000022789	Dnm1l	16	-	16340995	16341067	16341421	16341468	16338592	16338679	16345997	16346145	26,34,32	20,32,44	26,37,39	42,25,68	196	221	0.980492672954	1.0	0.594,0.545,0.451	0.411,0.625,0.393	0.054
ENSMUSG00000041974	Spidr	16	-	15895525	15895640	15897223	15897317	15895142	15895196	15902908	15903055	30,37,27	17,27,18	36,31,32	18,35,41	243	264	0.611658948931	1.0	0.657,0.598,0.62	0.685,0.49,0.459	0.08
ENSMUSG00000041974	Spidr	16	-	15904056	15904261	15912518	15912578	15902908	15903055	15912668	15912809	18,22,7	53,50,48	4,18,15	56,48,60	209	354	0.759075398127	1.0	0.365,0.427,0.198	0.108,0.388,0.297	0.066
ENSMUSG00000022677	Fopnl	16	-	14304453	14304587	14311046	14311131	14299243	14300209	14313815	14314013	82,80,114	142,158,161	125,123,113	184,147,179	234	283	1	1.0	0.411,0.38,0.461	0.451,0.503,0.433	-0.045
ENSMUSG00000022677	Fopnl	16	-	14311046	14311131	14313815	14314013	14304453	14304587	14317293	14317375	100,71,115	60,57,71	117,118,164	77,63,80	347	234	1	1.0	0.529,0.457,0.522	0.506,0.558,0.58	-0.045
ENSMUSG00000060657	Marf1	16	-	14152025	14152712	14153831	14154031	14151141	14151316	14159143	14159267	43,13,29	218,130,174	28,24,41	85,147,282	349	836	1	1.0	0.321,0.193,0.285	0.441,0.281,0.258	-0.06
ENSMUSG00000022680	Pdxdc1	16	-	13845334	13845423	13847725	13847789	13843770	13843876	13854394	13854445	48,51,59	92,83,105	55,36,81	95,91,128	213	238	1	1.0	0.368,0.407,0.386	0.393,0.307,0.414	0.016
ENSMUSG00000022680	Pdxdc1	16	-	13858856	13858958	13859109	13859158	13857376	13857502	13859953	13860038	43,55,54	92,107,108	48,41,68	101,89,145	198	251	1	1.0	0.372,0.395,0.388	0.376,0.369,0.373	0.012
ENSMUSG00000022685	Parn	16	-	13541054	13541248	13566569	13566738	13537959	13538902	13603027	13603102	45,32,50	55,61,69	51,64,74	79,38,87	318	343	0.56631210702	1.0	0.469,0.361,0.439	0.41,0.645,0.478	-0.088
ENSMUSG00000062203	Gspt1	16	-	11228114	11228195	11229208	11229302	11224419	11224593	11230509	11230650	146,185,200	143,164,162	225,150,260	149,152,261	243	230	1	1.0	0.491,0.516,0.539	0.588,0.483,0.485	-0.003
ENSMUSG00000037965	Zc3h7a	16	-	11139020	11139184	11140716	11140850	11136591	11137485	11141662	11141771	139,108,138	216,212,217	142,128,146	260,210,281	283	313	1	1.0	0.416,0.36,0.413	0.377,0.403,0.365	0.015
ENSMUSG00000037965	Zc3h7a	16	-	11141662	11141771	11145645	11145779	11140714	11140850	11146366	11146443	150,130,130	104,69,96	187,118,179	116,102,106	283	258	1	1.0	0.568,0.632,0.552	0.595,0.513,0.606	0.013
ENSMUSG00000037965	Zc3h7a	16	-	11145179	11145285	11145645	11145779	11141662	11141771	11146366	11146443	157,134,140	60,74,86	198,121,190	76,68,117	283	255	1	1.0	0.702,0.62,0.595	0.701,0.616,0.594	0.002
ENSMUSG00000037965	Zc3h7a	16	-	11145241	11145285	11145645	11145779	11141662	11141771	11146366	11146443	157,134,140	14,14,12	198,121,190	9,10,16	283	193	1	1.0	0.884,0.867,0.888	0.938,0.892,0.89	-0.027
ENSMUSG00000037965	Zc3h7a	16	-	11149210	11149407	11150594	11150756	11148444	11148545	11151138	11151325	124,93,124	167,150,193	134,113,139	189,179,266	311	346	1	1.0	0.452,0.408,0.417	0.441,0.413,0.368	0.018
ENSMUSG00000037965	Zc3h7a	16	-	11150594	11150756	11151138	11151325	11149210	11149407	11151865	11151930	81,67,82	158,113,165	66,83,95	154,111,208	336	311	1	1.0	0.322,0.354,0.315	0.284,0.409,0.297	0.0
ENSMUSG00000037965	Zc3h7a	16	-	11151138	11151325	11151865	11151930	11150594	11150756	11152191	11152331	0,0,0	152,123,152	0,0,2	166,158,190	214	336	1	1.0	0.0,0.0,0.0	0.0,0.0,0.016	-0.005
ENSMUSG00000037965	Zc3h7a	16	-	11151138	11151325	11151865	11151930	11150594	11150756	11153058	11153263	22,34,26	152,125,153	21,16,39	165,158,193	214	336	1	1.0	0.185,0.299,0.211	0.167,0.137,0.241	0.05
ENSMUSG00000037965	Zc3h7a	16	-	11151865	11151930	11152191	11152331	11151138	11151325	11153058	11153263	0,0,0	61,62,55	1,0,2	46,52,67	289	214	1	1.0	0.0,0.0,0.0	0.016,0.0,0.022	-0.013
ENSMUSG00000037965	Zc3h7a	16	-	11151865	11151930	11153058	11153263	11151138	11151325	11156019	11156300	106,109,137	11,22,18	99,139,221	14,21,14	354	214	1	1.0	0.853,0.75,0.821	0.81,0.8,0.905	-0.03
ENSMUSG00000068663	Clec16a	16	+	10638786	10638915	10644760	10644881	10635245	10635296	10688479	10688631	4,6,10	17,15,16	14,15,10	28,22,19	278	270	0.673147783572	1.0	0.186,0.28,0.378	0.327,0.398,0.338	-0.073
ENSMUSG00000039427	Alg1	16	+	5240143	5240182	5240458	5240518	5239905	5240027	5241285	5241396	21,37,25	49,59,87	37,44,56	118,74,106	188	209	1	1.0	0.323,0.411,0.242	0.258,0.398,0.37	-0.017
ENSMUSG00000039427	Alg1	16	+	5240458	5240518	5241285	5241396	5240143	5240182	5242488	5242603	60,61,51	111,135,145	92,68,100	196,100,204	209	260	1	1.0	0.402,0.36,0.304	0.369,0.458,0.379	-0.047
ENSMUSG00000039473	Ubn1	16	+	5072053	5072183	5072306	5072425	5070648	5070719	5073008	5073137	86,76,76	51,45,39	53,62,113	31,38,72	279	268	1	1.0	0.618,0.619,0.652	0.622,0.61,0.601	0.019
ENSMUSG00000022536	Glyr1	16	-	5031886	5031973	5036235	5036475	5029502	5030241	5036918	5037057	379,360,427	173,131,145	307,386,603	174,154,214	389	236	1	1.0	0.571,0.625,0.641	0.517,0.603,0.631	0.029
ENSMUSG00000022515	Anks3	16	-	4942210	4942294	4942692	4942778	4941451	4941797	4943078	4943251	25,43,64	4,9,20	74,38,72	13,13,4	235	233	0.97331435143	1.0	0.861,0.826,0.76	0.849,0.743,0.947	-0.031
ENSMUSG00000022515	Anks3	16	-	4942210	4942294	4942692	4942778	4941898	4941987	4943078	4943251	25,43,62	19,32,23	72,38,72	31,29,16	235	233	0.748129195005	1.0	0.566,0.571,0.728	0.697,0.565,0.817	-0.071
ENSMUSG00000022515	Anks3	16	-	4942692	4942778	4943078	4943251	4942210	4942294	4943558	4943700	73,61,55	37,66,60	67,44,84	66,39,65	322	235	1	1.0	0.59,0.403,0.401	0.426,0.452,0.485	0.01
ENSMUSG00000022515	Anks3	16	-	4947648	4947758	4948225	4948363	4947264	4947432	4950612	4950768	48,55,55	39,45,34	80,59,60	48,44,56	287	259	1	1.0	0.526,0.524,0.593	0.601,0.548,0.492	0.001
ENSMUSG00000022515	Anks3	16	-	4948225	4948363	4950612	4950768	4947648	4947758	4953818	4953954	34,40,59	33,39,37	80,51,70	52,40,57	305	287	1	1.0	0.492,0.491,0.6	0.591,0.545,0.536	-0.03
ENSMUSG00000022515	Anks3	16	-	4950612	4950768	4953818	4953954	4948225	4948363	4955857	4955939	33,65,44	47,59,45	65,38,64	84,63,57	285	305	1	1.0	0.429,0.541,0.511	0.453,0.392,0.546	0.03
ENSMUSG00000022515	Anks3	16	-	4953818	4953954	4955857	4955939	4950612	4950768	4957640	4957762	27,30,35	28,33,50	48,13,40	75,47,61	231	285	0.279757402284	1.0	0.543,0.529,0.463	0.441,0.254,0.447	0.131
ENSMUSG00000022515	Anks3	16	-	4955857	4955939	4957640	4957762	4953818	4953954	4957967	4958166	37,44,39	20,28,20	41,51,66	38,18,38	271	231	1	1.0	0.612,0.573,0.624	0.479,0.707,0.597	0.009
ENSMUSG00000022515	Anks3	16	-	4957640	4957762	4957967	4958166	4955857	4955939	4960396	4960568	46,50,63	38,63,53	65,76,99	64,37,63	348	271	0.475083093226	1.0	0.485,0.382,0.481	0.442,0.615,0.55	-0.086
ENSMUSG00000004070	Hmox2	16	+	4762558	4762677	4763728	4763846	4726362	4726471	4764605	4765097	139,172,169	448,470,544	243,167,250	675,434,686	268	267	1	1.0	0.236,0.267,0.236	0.264,0.277,0.266	-0.023
ENSMUSG00000004069	Dnaja3	16	+	4693211	4693412	4694363	4694516	4689980	4690064	4696388	4696536	133,126,145	101,95,100	127,146,209	86,97,128	350	302	1	1.0	0.532,0.534,0.556	0.56,0.565,0.585	-0.029
ENSMUSG00000004069	Dnaja3	16	+	4697250	4697315	4699748	4699877	4696388	4696536	4701168	4701284	53,53,43	92,122,78	48,53,76	107,117,171	214	278	1	1.0	0.428,0.361,0.417	0.368,0.37,0.366	0.034
ENSMUSG00000022521	Crebbp	16	-	4119731	4119856	4124169	4124214	4119032	4119221	4124635	4124807	7,3,8	30,17,26	20,11,8	20,30,50	194	274	0.496938003795	1.0	0.248,0.2,0.303	0.585,0.341,0.184	-0.12
ENSMUSG00000049871	Nlrc3	16	-	3957268	3957352	3958929	3959013	3955144	3955228	3959390	3959474	2,4,4	13,7,15	3,4,6	13,17,20	233	233	1	1.0	0.133,0.364,0.211	0.188,0.19,0.231	0.033
ENSMUSG00000000552	Zfp385a	15	-	103315881	103316124	103317948	103318111	103315626	103315796	103320289	103320400	209,203,269	310,345,347	258,238,408	398,337,472	312	392	1	1.0	0.459,0.425,0.493	0.449,0.47,0.521	-0.021
ENSMUSG00000000552	Zfp385a	15	-	103317948	103318111	103320289	103320400	103315881	103316124	103333064	103333201	134,128,162	245,221,271	171,153,239	319,248,405	260	312	1	1.0	0.396,0.41,0.418	0.391,0.425,0.415	-0.002
ENSMUSG00000000552	Zfp385a	15	-	103320289	103320400	103333064	103333201	103317948	103318111	103340046	103340093	46,68,76	143,142,184	89,70,117	177,162,277	286	260	1	1.0	0.226,0.303,0.273	0.314,0.282,0.277	-0.024
ENSMUSG00000060992	Copz1	15	+	103294721	103294777	103296532	103296610	103291328	103291420	103296733	103296785	163,144,141	148,172,155	162,173,265	225,151,230	205	227	1	1.0	0.549,0.481,0.502	0.444,0.559,0.561	-0.011
ENSMUSG00000060992	Copz1	15	+	103296532	103296610	103296733	103296785	103294721	103294777	103297886	103297925	205,217,201	98,96,125	269,183,310	131,82,158	227	201	1	1.0	0.649,0.667,0.587	0.645,0.664,0.635	-0.014
ENSMUSG00000060992	Copz1	15	+	103296532	103296610	103297886	103297925	103294721	103294777	103298692	103299868	200,211,199	107,116,118	269,183,309	152,120,132	227	188	1	1.0	0.608,0.601,0.583	0.594,0.558,0.66	-0.007
ENSMUSG00000060992	Copz1	15	+	103296733	103296785	103297886	103297925	103296532	103296610	103298692	103299868	97,97,85	112,121,120	123,91,151	152,119,135	201	188	1	1.0	0.448,0.429,0.399	0.431,0.417,0.511	-0.028
ENSMUSG00000046434	Hnrnpa1	15	+	103242921	103243080	103243624	103243780	103242643	103242718	103243958	103244028	24,25,39	1149,1231,1323	35,37,77	1780,1580,2106	308	305	1	1.0	0.02,0.02,0.028	0.019,0.023,0.035	-0.003
ENSMUSG00000024780	Cdc37l1	19	+	29012787	29012910	29013810	29013953	29011897	29012053	29016005	29016192	11,7,4	0,0,0	13,5,7	0,1,0	272	292	1	1.0	1.0,1.0,1.0	1.0,0.843,1.0	0.052
ENSMUSG00000023055	Calcoco1	15	-	102710913	102711168	102711342	102711498	102710404	102710530	102713855	102713946	145,143,160	258,192,201	129,95,149	185,227,277	305	404	0.758767025112	1.0	0.427,0.497,0.513	0.48,0.357,0.416	0.061
ENSMUSG00000056851	Pcbp2	15	+	102485947	102486040	102487087	102487129	102484153	102484240	102488204	102488277	505,515,571	905,1017,1077	578,484,839	1059,1009,1313	242	191	1	1.0	0.306,0.286,0.295	0.301,0.275,0.335	-0.008
ENSMUSG00000000555	Itga5	15	-	103357191	103357312	103357447	103357560	103356919	103356981	103359049	103359180	222,169,226	189,171,226	253,205,356	220,220,321	262	270	1	1.0	0.548,0.505,0.508	0.542,0.49,0.533	-0.001
ENSMUSG00000000555	Itga5	15	-	103357447	103357560	103359049	103359180	103357191	103357312	103366299	103366763	307,267,319	169,159,215	347,385,465	209,192,353	280	262	1	1.0	0.63,0.611,0.581	0.608,0.652,0.552	0.003
ENSMUSG00000046897	Zfp740	15	+	102205228	102205305	102207770	102207920	102204570	102204883	102208235	102208361	0,2,1	48,56,45	0,0,2	35,47,97	226	299	1	1.0	0.0,0.045,0.029	0.0,0.0,0.027	0.016
ENSMUSG00000023030	Slc11a2	15	-	100395269	100395323	100397663	100397817	100387897	100389161	100399413	100399487	106,147,131	54,55,50	141,127,192	61,58,76	303	203	1	1.0	0.568,0.642,0.637	0.608,0.595,0.629	0.005
ENSMUSG00000023022	Lima1	15	-	99794408	99794518	99796741	99796799	99783519	99783653	99802110	99802212	26,40,22	54,52,78	17,38,55	58,76,87	207	259	1	1.0	0.376,0.49,0.261	0.268,0.385,0.442	0.011
ENSMUSG00000023022	Lima1	15	-	99794408	99794518	99802110	99802212	99783519	99783653	99806422	99806571	68,60,60	54,52,78	39,55,118	58,76,87	251	259	1	1.0	0.565,0.544,0.443	0.41,0.428,0.583	0.044
ENSMUSG00000023021	Cers5	15	-	99739601	99739730	99740943	99741036	99739405	99739512	99741608	99741659	145,144,206	173,233,212	194,175,278	255,209,289	242	278	1	1.0	0.491,0.415,0.527	0.466,0.49,0.525	-0.016
ENSMUSG00000023018	Smarcd1	15	+	99704330	99704453	99705626	99705743	99703737	99703860	99707310	99707412	35,28,29	33,45,55	24,29,48	37,46,54	272	266	1	1.0	0.509,0.378,0.34	0.388,0.381,0.465	-0.002
ENSMUSG00000037570	Mcrs1	15	-	99249367	99249506	99249875	99250014	99248701	99248860	99250462	99250582	57,68,65	106,95,75	100,80,152	116,84,113	288	288	0.211693827508	1.0	0.35,0.417,0.464	0.463,0.488,0.574	-0.098
ENSMUSG00000037570	Mcrs1	15	-	99249367	99249506	99249875	99250014	99248701	99248860	99251861	99251945	6,24,9	106,98,75	14,6,27	116,84,112	288	288	1	1.0	0.054,0.197,0.107	0.108,0.067,0.194	-0.004
ENSMUSG00000037570	Mcrs1	15	-	99249367	99249506	99249875	99250006	99248708	99248860	99250462	99250582	0,6,1	106,95,75	1,1,6	116,84,113	280	288	1	1.0	0.0,0.061,0.014	0.009,0.012,0.052	0.001
ENSMUSG00000023755	Rhebl1	15	-	98878452	98878534	98879007	98879055	98877777	98878297	98879258	98879315	5,2,7	11,11,16	6,2,8	25,9,8	197	231	1	1.0	0.348,0.176,0.339	0.22,0.207,0.54	-0.035
ENSMUSG00000011960	Ccnt1	15	-	98546523	98546594	98546744	98546908	98543210	98544608	98548665	98548711	25,11,18	14,28,9	18,30,20	17,15,22	313	220	1	1.0	0.557,0.216,0.584	0.427,0.584,0.39	-0.015
ENSMUSG00000022475	Hdac7	15	-	97799556	97799644	97800694	97800802	97798223	97798343	97802075	97802125	19,19,17	27,13,10	24,15,13	15,27,18	257	237	0.803026110476	1.0	0.394,0.574,0.611	0.596,0.339,0.4	0.081
ENSMUSG00000065979	Cpped1	16	-	11828174	11828597	11887577	11887796	11803720	11805583	11909265	11909423	126,103,130	188,228,315	124,136,169	202,209,307	368	572	1	1.0	0.51,0.413,0.391	0.488,0.503,0.461	-0.046
ENSMUSG00000065979	Cpped1	16	-	11828174	11828597	11887577	11887754	11803726	11805583	11909265	11909422	14,17,25	188,228,315	13,24,25	202,209,307	326	572	1	1.0	0.116,0.116,0.122	0.101,0.168,0.125	-0.013
ENSMUSG00000059883	Irak4	15	+	94551802	94551948	94553834	94554017	94547835	94548003	94554685	94554846	135,131,148	207,189,180	120,121,180	230,150,239	295	332	1	1.0	0.423,0.438,0.481	0.37,0.476,0.459	0.012
ENSMUSG00000059883	Irak4	15	+	94553834	94554017	94554685	94554846	94551802	94551948	94556626	94556691	172,186,210	184,148,169	246,166,295	173,136,248	332	310	1	1.0	0.466,0.54,0.537	0.57,0.533,0.526	-0.029
ENSMUSG00000051864	Tbc1d22a	15	+	86311726	86311841	86351653	86351763	86301545	86301608	86366604	86366680	139,121,155	129,127,150	151,142,217	132,128,198	264	259	1	1.0	0.514,0.483,0.503	0.529,0.521,0.518	-0.023
ENSMUSG00000035944	Ttc38	15	+	85836019	85836191	85838705	85838879	85834489	85834571	85841464	85841540	21,25,26	33,22,31	47,30,54	19,29,38	321	323	0.145768079493	1.0	0.39,0.533,0.458	0.713,0.51,0.588	-0.143
ENSMUSG00000024451	Arap3	18	-	37991327	37991397	37991538	37991730	37990967	37991088	37996208	37996320	123,64,59	25,29,39	75,114,124	31,30,48	341	219	1	1.0	0.76,0.586,0.493	0.608,0.709,0.624	-0.034
ENSMUSG00000036046	5031439G07Rik	15	-	84950611	84950774	84953129	84953321	84949550	84949709	84953901	84954042	941,859,1037	581,610,613	1110,1109,1430	679,582,959	341	312	1	1.0	0.597,0.563,0.608	0.599,0.635,0.577	-0.014
ENSMUSG00000016619	Nup50	15	+	84937486	84937568	84938357	84938476	84934863	84935523	84939645	84940007	59,76,114	130,117,111	78,125,112	160,104,224	231	268	1	1.0	0.345,0.43,0.544	0.361,0.582,0.367	0.003
ENSMUSG00000022439	Parvg	15	+	84332290	84332346	84332690	84332713	84330978	84331094	84334341	84334400	49,33,39	8,4,12	53,52,82	13,12,15	205	172	1	1.0	0.837,0.874,0.732	0.774,0.784,0.821	0.021
ENSMUSG00000022439	Parvg	15	+	84332690	84332713	84334341	84334400	84332290	84332346	84334585	84334654	20,9,26	45,31,61	12,16,25	63,57,44	172	208	1	1.0	0.35,0.26,0.34	0.187,0.253,0.407	0.034
ENSMUSG00000018040	Rrp7a	15	-	83119184	83119302	83119891	83120017	83118076	83118174	83121831	83121974	246,241,248	153,188,215	286,271,346	260,180,235	275	267	1	1.0	0.61,0.554,0.528	0.516,0.594,0.588	-0.002
ENSMUSG00000018040	Rrp7a	15	-	83119513	83120017	83121831	83121974	83119280	83119302	83122661	83122751	166,174,178	11,19,15	226,198,309	18,12,31	292	653	1	1.0	0.971,0.953,0.964	0.966,0.974,0.957	-0.003
ENSMUSG00000018040	Rrp7a	15	-	83119891	83120017	83121831	83121974	83119184	83119302	83122661	83122801	166,174,178	183,166,211	226,198,309	249,170,256	292	275	1	1.0	0.461,0.497,0.443	0.461,0.523,0.532	-0.038
ENSMUSG00000024236	Svil	18	+	5054017	5054098	5055979	5056849	5048884	5049494	5058124	5058159	0,0,0	2,0,3	0,2,0	3,1,0	230	1019	1	1.0	0.0,NA,0.0	0.0,0.899,NA	-0.45
ENSMUSG00000024236	Svil	18	+	5054017	5054098	5057274	5057439	5048884	5049494	5058124	5058159	0,0,0	0,2,1	0,2,0	0,3,1	230	314	1	1.0	NA,0.0,0.0	NA,0.476,0.0	-0.238
ENSMUSG00000024236	Svil	18	+	5055979	5056849	5057274	5057439	5048884	5049494	5058124	5058159	2,0,3	0,2,1	3,1,0	0,3,1	1019	314	1	1.0	1.0,0.0,0.48	1.0,0.093,0.0	0.129
ENSMUSG00000024236	Svil	18	+	5106663	5106871	5108574	5108708	5105765	5105871	5114530	5114686	83,93,95	83,66,83	92,89,148	69,62,92	357	283	0.846056527878	1.0	0.442,0.528,0.476	0.514,0.532,0.56	-0.053
ENSMUSG00000022477	Aco2	15	+	81895169	81895428	81899128	81899221	81889297	81889434	81903475	81903634	709,710,778	190,203,212	785,765,1168	256,194,330	408	242	1	1.0	0.689,0.675,0.685	0.645,0.701,0.677	0.009
ENSMUSG00000022391	Rangap1	15	-	81706400	81706503	81709486	81709606	81705659	81705748	81710360	81710553	165,126,153	113,106,134	190,161,232	190,122,188	269	252	1	1.0	0.578,0.527,0.517	0.484,0.553,0.536	0.016
ENSMUSG00000022394	L3mbtl2	15	+	81675514	81675632	81676257	81676392	81671067	81671147	81676824	81676913	36,30,51	46,36,46	42,37,56	50,55,81	267	284	0.897501719528	1.0	0.454,0.47,0.541	0.472,0.417,0.424	0.051
ENSMUSG00000055024	Ep300	15	+	81636765	81636843	81638979	81639047	81636147	81636234	81639740	81640141	27,19,35	44,31,55	33,40,52	30,35,49	227	217	0.0713019775971	1.0	0.37,0.369,0.378	0.513,0.522,0.504	-0.141
ENSMUSG00000022400	Rbx1	15	+	81468154	81468233	81470951	81471022	81466295	81466450	81473842	81473928	228,200,222	348,414,410	340,255,365	556,446,570	228	220	1	1.0	0.387,0.318,0.343	0.371,0.356,0.382	-0.02
ENSMUSG00000060036	Rpl3	15	-	80078706	80078808	80079689	80079850	80078330	80078426	80080365	80080552	3086,3422,3463	1661,1796,1884	4518,3307,4741	2412,1739,2569	310	251	1	1.0	0.601,0.607,0.598	0.603,0.606,0.599	-0.001
ENSMUSG00000000489	Pdgfb	15	-	80000328	80000473	80001681	80001887	79997555	79997704	80003324	80003414	140,127,176	167,142,134	229,172,294	307,281,341	355	294	0.500881120338	1.0	0.41,0.426,0.521	0.382,0.336,0.417	0.074
ENSMUSG00000000489	Pdgfb	15	-	80000328	80000473	80003324	80003414	79997555	79997704	80005468	80005565	44,36,46	161,140,134	72,59,76	302,266,319	239	294	1	1.0	0.252,0.24,0.297	0.227,0.214,0.227	0.04
ENSMUSG00000000489	Pdgfb	15	-	80000328	80000473	80005468	80005565	79997555	79997704	80013935	80014808	71,42,65	160,139,136	85,84,85	302,266,322	246	294	0.485310536755	1.0	0.347,0.265,0.364	0.252,0.274,0.24	0.07
ENSMUSG00000055065	Ddx17	15	-	79538558	79538731	79538817	79538978	79537434	79537545	79539318	79539460	410,352,391	383,354,468	253,331,499	313,340,476	310	322	1	1.0	0.527,0.508,0.465	0.456,0.503,0.521	0.007
ENSMUSG00000055065	Ddx17	15	-	79540412	79540478	79541033	79541167	79539318	79539460	79542486	79542586	279,286,325	194,137,192	233,306,425	119,169,247	283	215	1	1.0	0.522,0.613,0.563	0.598,0.579,0.567	-0.015
ENSMUSG00000055065	Ddx17	15	-	79541033	79541167	79542486	79542586	79540412	79540478	79543705	79543856	167,156,176	331,301,359	125,183,258	259,295,469	249	283	1	1.0	0.364,0.371,0.358	0.354,0.414,0.385	-0.02
ENSMUSG00000033029	1700088E04Rik	15	-	79136306	79136489	79139237	79139300	79135636	79135765	79140880	79140992	0,1,0	37,35,25	2,1,7	25,14,16	212	332	0.0252935004248	1.0	0.0,0.043,0.0	0.111,0.101,0.407	-0.192
ENSMUSG00000033039	Micall1	15	+	79124500	79124558	79125249	79125674	79122546	79122787	79126926	79127333	5,1,1	159,162,166	2,3,1	138,199,225	207	574	1	1.0	0.08,0.017,0.016	0.039,0.04,0.012	0.007
ENSMUSG00000116069	Gm49510	15	+	78903058	78903135	78903552	78903697	78902853	78902965	78904269	78904338	84,74,92	128,135,144	100,91,129	151,139,218	226	294	1	1.0	0.461,0.416,0.454	0.463,0.46,0.435	-0.009
ENSMUSG00000116069	Gm49510	15	+	78903552	78903697	78904269	78904338	78903058	78903135	78904463	78904554	170,142,174	78,77,85	183,149,249	86,53,119	294	218	1	1.0	0.618,0.578,0.603	0.612,0.676,0.608	-0.032
ENSMUSG00000033128	Gga1	15	+	78889715	78889868	78891436	78891501	78889002	78889110	78891913	78892086	212,192,208	102,128,120	229,191,307	122,96,166	302	214	1	1.0	0.596,0.515,0.551	0.571,0.585,0.567	-0.02
ENSMUSG00000033128	Gga1	15	+	78889719	78889868	78891436	78891501	78889002	78889110	78891913	78892086	7,0,8	102,128,120	3,1,6	122,96,166	298	214	1	1.0	0.047,0.0,0.046	0.017,0.007,0.025	0.015
ENSMUSG00000071715	Ncf4	15	+	78245053	78245087	78250381	78250466	78244843	78244875	78250861	78251015	1,1,4	409,388,417	4,3,2	629,436,749	183	234	1	1.0	0.003,0.003,0.012	0.008,0.009,0.003	-0.001
ENSMUSG00000071715	Ncf4	15	+	78250381	78250466	78250861	78251015	78244800	78245087	78253296	78253367	550,505,601	625,666,712	774,580,826	949,655,1137	234	303	1	1.0	0.533,0.495,0.522	0.514,0.534,0.485	0.006
ENSMUSG00000022556	Hsf1	15	+	76496452	76496589	76496835	76496960	76495969	76496078	76497618	76497694	63,64,73	77,80,58	76,52,90	74,61,111	286	274	1	1.0	0.439,0.434,0.547	0.496,0.45,0.437	0.012
ENSMUSG00000022556	Hsf1	15	+	76496835	76496960	76497618	76497694	76496452	76496589	76497767	76497829	72,64,72	51,65,106	56,53,82	84,48,95	274	225	1	1.0	0.537,0.447,0.358	0.354,0.476,0.415	0.032
ENSMUSG00000022558	Mroh1	15	+	76390030	76390127	76392380	76392459	76380512	76380576	76393802	76393948	2,2,3	144,83,128	4,0,3	115,126,180	246	228	1	1.0	0.013,0.022,0.021	0.031,0.0,0.015	0.003
ENSMUSG00000022558	Mroh1	15	+	76427108	76427216	76427511	76427656	76423715	76423835	76427901	76427942	105,85,131	234,234,219	121,119,175	236,168,346	257	294	1	1.0	0.339,0.294,0.406	0.37,0.448,0.367	-0.049
ENSMUSG00000022558	Mroh1	15	+	76427511	76427656	76427901	76427942	76427108	76427216	76428243	76428385	171,168,196	44,42,54	229,150,296	42,27,78	294	190	1	1.0	0.715,0.721,0.701	0.779,0.782,0.71	-0.045
ENSMUSG00000022558	Mroh1	15	+	76450638	76450753	76451061	76451208	76450085	76450223	76451346	76451535	211,200,216	272,218,262	250,192,244	330,230,342	264	296	1	1.0	0.465,0.507,0.48	0.459,0.483,0.444	0.022
ENSMUSG00000022558	Mroh1	15	+	76451061	76451208	76451346	76451535	76450638	76450753	76451804	76451960	200,224,188	356,348,421	295,222,272	468,306,557	296	338	1	1.0	0.391,0.424,0.338	0.419,0.453,0.358	-0.026
ENSMUSG00000022558	Mroh1	15	+	76451346	76451535	76451804	76451960	76451061	76451208	76452043	76452178	353,303,354	301,314,343	444,300,463	506,267,500	338	305	1	1.0	0.514,0.465,0.482	0.442,0.503,0.455	0.02
ENSMUSG00000025041	Nt5c2	19	-	46904974	46905092	46924261	46924335	46903877	46903973	46950845	46950965	65,69,79	104,93,123	59,73,42	97,106,124	223	267	0.869368611804	1.0	0.428,0.47,0.435	0.421,0.452,0.289	0.057
ENSMUSG00000022575	Gsdmd	15	+	75866545	75866690	75866789	75866863	75866295	75866471	75866996	75867408	237,237,200	93,104,115	311,231,289	143,105,136	294	223	1	1.0	0.659,0.633,0.569	0.623,0.625,0.617	-0.001
ENSMUSG00000037280	Galnt6	15	-	100694569	100694722	100696546	100696648	100691812	100693466	100697118	100697250	98,127,150	255,205,248	146,123,177	288,244,310	251	302	1	1.0	0.316,0.427,0.421	0.379,0.378,0.407	0.0
ENSMUSG00000037280	Galnt6	15	-	100704110	100704260	100714095	100714268	100703347	100703582	100715927	100716514	204,183,217	155,132,180	212,172,296	195,167,200	322	299	1	1.0	0.55,0.563,0.528	0.502,0.489,0.579	0.024
ENSMUSG00000036698	Ago2	15	-	73126446	73126534	73126953	73127088	73125163	73125311	73128323	73128460	37,15,22	28,25,30	23,35,43	18,34,59	284	237	1	1.0	0.524,0.334,0.38	0.516,0.462,0.378	-0.039
ENSMUSG00000022335	Zfat	15	-	68118935	68119074	68146502	68146591	68110443	68110562	68165752	68165926	9,14,11	11,17,12	7,8,9	10,10,27	238	288	0.4099280581	1.0	0.498,0.499,0.526	0.459,0.492,0.287	0.095
ENSMUSG00000022335	Zfat	15	-	68187050	68187236	68212592	68212844	68184420	68184571	68224766	68224943	19,25,27	14,23,21	19,25,45	8,14,31	401	335	0.611900389192	1.0	0.531,0.476,0.518	0.665,0.599,0.548	-0.096
ENSMUSG00000022335	Zfat	15	-	68212592	68212844	68224766	68224943	68187050	68187236	68258667	68258787	14,21,13	21,10,12	19,10,18	18,16,34	326	401	0.411494561663	1.0	0.451,0.721,0.571	0.565,0.435,0.394	0.116
ENSMUSG00000022335	Zfat	15	-	68212613	68212844	68224766	68224943	68187050	68187236	68258667	68258856	14,21,13	6,10,4	19,10,18	9,9,16	326	380	0.310739158817	1.0	0.731,0.71,0.791	0.711,0.564,0.567	0.13
ENSMUSG00000013846	St3gal1	15	-	67108208	67108328	67109605	67109651	67102874	67106830	67111231	67111411	27,25,34	76,39,66	32,27,34	49,64,74	195	269	1	1.0	0.329,0.469,0.415	0.474,0.368,0.388	-0.006
ENSMUSG00000013846	St3gal1	15	-	67128552	67128607	67153042	67153170	67113506	67114357	67176631	67176830	53,43,74	22,28,38	41,60,59	33,38,42	277	204	0.567314803621	1.0	0.64,0.531,0.589	0.478,0.538,0.508	0.079
ENSMUSG00000005125	Ndrg1	15	-	66946431	66946552	66948378	66948484	66944775	66944838	66959361	66959397	41,37,23	24,42,28	38,40,77	62,44,76	255	270	0.835409456553	1.0	0.644,0.483,0.465	0.394,0.49,0.518	0.063
ENSMUSG00000022387	Brd1	15	-	88713885	88714017	88716905	88717062	88713297	88713426	88729323	88730704	72,93,121	92,74,68	95,81,115	113,86,120	306	281	0.677419851125	1.0	0.418,0.536,0.62	0.436,0.464,0.468	0.069
ENSMUSG00000022377	Asap1	15	-	64099531	64099590	64110905	64111076	64094008	64094508	64119957	64120186	189,247,238	100,128,94	241,224,385	124,107,170	320	208	1	1.0	0.551,0.556,0.622	0.558,0.576,0.595	0.0
ENSMUSG00000022377	Asap1	15	-	64102402	64102472	64110905	64111076	64099531	64099590	64119957	64120186	189,247,238	149,155,150	242,222,384	194,156,277	320	219	1	1.0	0.465,0.522,0.521	0.461,0.493,0.487	0.022
ENSMUSG00000022377	Asap1	15	-	64208483	64208556	64312348	64312475	64191483	64191629	64349827	64349913	12,14,17	77,65,83	21,16,31	41,57,121	276	222	0.512978606989	1.0	0.111,0.148,0.141	0.292,0.184,0.171	-0.082
ENSMUSG00000022378	Fam49b	15	-	63956599	63956682	63957584	63957667	63950005	63950127	63970929	63970968	4,4,1	444,370,421	10,18,3	499,404,604	232	232	1	1.0	0.009,0.011,0.002	0.02,0.043,0.005	-0.015
ENSMUSG00000022378	Fam49b	15	-	63956599	63956682	63970929	63970968	63950005	63950127	63997897	63997969	29,13,31	192,155,184	26,18,28	213,155,237	188	232	1	1.0	0.157,0.094,0.172	0.131,0.125,0.127	0.013
ENSMUSG00000022378	Fam49b	15	-	63956599	63956682	63957584	63957667	63950005	63950127	64022569	64022620	0,0,3	215,180,196	0,0,0	238,186,262	232	232	1	1.0	0.0,0.0,0.015	0.0,0.0,0.0	0.005
ENSMUSG00000022378	Fam49b	15	-	63956599	63956682	63970929	63970968	63950005	63950127	64022569	64022620	115,114,108	215,180,196	126,95,149	238,186,262	188	232	1	1.0	0.398,0.439,0.405	0.395,0.387,0.412	0.016
ENSMUSG00000022378	Fam49b	15	-	63956599	63956682	64022569	64022620	63950005	63950127	64060194	64060343	105,130,110	184,151,182	160,156,204	211,158,233	200	232	0.654035735944	1.0	0.398,0.5,0.412	0.468,0.534,0.504	-0.065
ENSMUSG00000022378	Fam49b	15	-	63956599	63956682	63970929	63970968	63950005	63950127	64060194	64060448	19,6,6	184,151,182	15,5,13	211,158,233	188	232	1	1.0	0.113,0.047,0.039	0.081,0.038,0.064	0.005
ENSMUSG00000022378	Fam49b	15	-	63957584	63957667	63970929	63970968	63950005	63950127	64022569	64022620	115,114,108	0,0,3	126,95,149	0,0,0	188	232	1	1.0	1.0,1.0,0.978	1.0,1.0,1.0	-0.007
ENSMUSG00000022378	Fam49b	15	-	63957584	63957667	63970929	63970968	63956599	63956682	64022569	64022620	328,292,306	1,1,8	352,306,447	4,8,15	188	232	1	1.0	0.998,0.997,0.979	0.991,0.979,0.974	0.01
ENSMUSG00000059586	Nsmce2	15	+	59378867	59379038	59416024	59416131	59374246	59374355	59455312	59455466	146,135,145	77,64,94	174,136,186	107,81,112	320	256	1	1.0	0.603,0.628,0.552	0.565,0.573,0.571	0.025
ENSMUSG00000059586	Nsmce2	15	+	59416024	59416131	59455312	59455466	59378867	59379038	59591696	59591797	103,83,94	120,135,145	124,97,145	133,120,172	256	303	0.953527753064	1.0	0.504,0.421,0.434	0.525,0.489,0.499	-0.051
ENSMUSG00000022351	Sqle	15	+	59323806	59323978	59324461	59324557	59323613	59323727	59326034	59326177	140,161,143	36,57,70	283,225,315	86,64,126	321	245	1	1.0	0.748,0.683,0.609	0.715,0.729,0.656	-0.02
ENSMUSG00000062373	Tmem65	15	-	58789385	58789428	58790154	58790209	58787109	58787215	58794341	58794409	67,82,80	80,70,91	60,79,112	87,73,120	204	192	1	1.0	0.441,0.524,0.453	0.394,0.505,0.468	0.017
ENSMUSG00000062373	Tmem65	15	-	58790154	58790209	58794341	58794409	58789385	58789428	58797200	58797245	64,59,112	89,81,92	53,56,126	79,78,129	217	204	1	1.0	0.403,0.406,0.534	0.387,0.403,0.479	0.025
ENSMUSG00000037119	Fam91a1	15	+	58424196	58424264	58424776	58424890	58423320	58423378	58426593	58426684	60,56,67	94,87,97	46,61,84	56,89,147	217	263	1	1.0	0.436,0.438,0.456	0.499,0.454,0.409	-0.011
ENSMUSG00000037119	Fam91a1	15	+	58448342	58448492	58449930	58450035	58447585	58447658	58450537	58450661	157,148,189	66,65,74	155,163,281	47,70,95	299	254	1	1.0	0.669,0.659,0.685	0.737,0.664,0.715	-0.034
ENSMUSG00000022358	Fbxo32	15	-	58182834	58182978	58184081	58184264	58175878	58181555	58191284	58191469	51,47,54	62,56,70	55,31,64	61,49,68	332	293	1	1.0	0.421,0.426,0.405	0.443,0.358,0.454	-0.001
ENSMUSG00000022314	Rad21	15	-	51968350	51968522	51969920	51970144	51967787	51967936	51971745	51971868	394,382,468	318,302,338	412,405,591	381,300,405	373	321	1	1.0	0.516,0.521,0.544	0.482,0.537,0.557	0.002
ENSMUSG00000022337	Emc2	15	+	43511699	43511810	43513744	43513849	43510814	43510896	43527396	43527763	145,142,169	138,139,137	217,199,217	209,146,245	260	254	1	1.0	0.507,0.5,0.547	0.504,0.571,0.464	0.005
ENSMUSG00000024381	Bin1	18	+	32426223	32426352	32431670	32431742	32424819	32424967	32431982	32432093	3,7,7	49,100,112	11,0,3	142,101,129	278	221	1	1.0	0.046,0.053,0.047	0.058,0.0,0.018	0.023
ENSMUSG00000037458	Azin1	15	-	38492243	38492359	38493473	38493636	38491473	38491690	38494291	38494386	448,441,462	388,384,379	485,490,651	510,439,605	312	265	1	1.0	0.495,0.494,0.509	0.447,0.487,0.478	0.029
ENSMUSG00000037458	Azin1	15	-	38495272	38495354	38497263	38497398	38494291	38494366	38498668	38498841	298,329,364	219,215,207	408,308,498	242,223,357	284	231	1	1.0	0.525,0.554,0.589	0.578,0.529,0.532	0.01
ENSMUSG00000036606	Plxnb2	15	-	89161674	89161845	89161985	89162122	89161223	89161356	89162250	89162359	626,551,669	434,463,451	585,619,903	409,460,680	286	320	1	1.0	0.617,0.571,0.624	0.615,0.601,0.598	-0.001
ENSMUSG00000036606	Plxnb2	15	-	89164419	89164534	89165246	89165400	89164212	89164321	89165702	89165829	560,448,559	421,286,396	498,480,703	353,321,470	303	264	1	1.0	0.537,0.577,0.552	0.551,0.566,0.566	-0.006
ENSMUSG00000022283	Pabpc1	15	-	36598951	36599042	36599204	36599477	36598201	36598312	36600592	36600688	2762,2672,3102	1017,1182,1253	3487,3221,4397	1436,1306,1759	422	240	1	1.0	0.607,0.562,0.585	0.58,0.584,0.587	0.001
ENSMUSG00000022280	Rnf19a	15	-	36244086	36244230	36245415	36245629	36239932	36242065	36247121	36247283	54,58,76	72,74,76	60,85,115	62,42,90	363	293	0.179263517436	1.0	0.377,0.387,0.447	0.439,0.62,0.508	-0.119
ENSMUSG00000022280	Rnf19a	15	-	36245415	36245629	36247121	36247283	36244086	36244230	36247750	36247865	60,53,60	50,55,60	47,45,80	52,59,114	311	363	0.506506706656	1.0	0.583,0.529,0.539	0.513,0.471,0.45	0.072
ENSMUSG00000014313	Cox6c	15	-	35935284	35935413	35937154	35937284	35931975	35932097	35938124	35938246	339,329,414	855,956,1029	575,427,563	1435,947,1420	279	278	1	1.0	0.283,0.255,0.286	0.285,0.31,0.283	-0.018
ENSMUSG00000022255	Mtdh	15	+	34114798	34114975	34116310	34116376	34114023	34114108	34117879	34118110	347,360,408	121,101,143	359,370,574	157,120,173	326	215	1	1.0	0.654,0.702,0.653	0.601,0.67,0.686	0.017
ENSMUSG00000022255	Mtdh	15	+	34117879	34118110	34131163	34131288	34099483	34099585	34134290	34134344	215,209,204	206,259,252	248,184,323	230,230,312	380	274	1	1.0	0.429,0.368,0.369	0.437,0.366,0.427	-0.021
ENSMUSG00000022255	Mtdh	15	+	34123667	34123766	34131163	34131288	34117879	34118110	34134290	34134398	158,190,220	215,269,266	174,204,290	244,245,330	248	274	1	1.0	0.448,0.438,0.477	0.441,0.479,0.493	-0.017
ENSMUSG00000073411	H2-D1	17	+	35263378	35263648	35263838	35264114	35262729	35263186	35265783	35266059	17402,17580,18955	20052,22062,23085	22220,16134,26833	24474,17805,29989	419	425	1	1.0	0.468,0.447,0.454	0.479,0.479,0.476	-0.022
ENSMUSG00000073411	H2-D1	17	+	35263838	35264114	35265783	35266059	35263378	35263648	35266186	35266303	20439,21897,22849	18010,19038,22166	24634,18603,30760	23355,16131,28951	425	425	1	1.0	0.532,0.535,0.508	0.513,0.536,0.515	0.004
ENSMUSG00000039065	Fam173b	15	+	31608095	31608233	31609565	31609616	31605910	31606188	31616870	31617535	35,34,52	17,13,17	52,43,60	33,2,25	287	200	0.908632426357	1.0	0.589,0.646,0.681	0.523,0.937,0.626	-0.057
ENSMUSG00000039100	March6	15	-	31500915	31500988	31502719	31502863	31498573	31498742	31505684	31505758	104,83,77	43,44,81	57,101,158	53,33,84	293	222	1	1.0	0.647,0.588,0.419	0.449,0.699,0.588	-0.027
ENSMUSG00000056069	Otulinl	15	-	27659889	27660018	27662338	27662488	27658044	27658314	27664343	27664435	427,406,445	417,373,386	468,384,576	445,332,511	299	278	1	1.0	0.488,0.503,0.517	0.494,0.518,0.512	-0.005
ENSMUSG00000022272	Myo10	15	+	25801122	25801280	25803262	25803386	25800040	25800235	25804298	25804596	50,44,60	17,32,41	22,45,86	41,47,55	307	273	0.179060577666	1.0	0.723,0.55,0.565	0.323,0.46,0.582	0.158
ENSMUSG00000022191	Drosha	15	+	12905598	12905701	12912510	12912555	12902584	12902684	12913898	12914056	32,32,33	18,10,13	42,42,36	33,16,7	252	194	1	1.0	0.578,0.711,0.662	0.495,0.669,0.798	-0.004
ENSMUSG00000022201	Zfr	15	+	12146148	12146396	12149527	12149719	12140433	12140652	12150172	12150464	115,86,112	93,93,121	71,122,143	66,98,151	397	341	1	1.0	0.515,0.443,0.443	0.48,0.517,0.449	-0.015
ENSMUSG00000022241	Tars	15	-	11388297	11388460	11389575	11389742	11388080	11388218	11390311	11390410	150,165,174	100,111,120	189,182,235	151,151,228	316	312	0.693860021803	1.0	0.597,0.595,0.589	0.553,0.543,0.504	0.06
ENSMUSG00000022141	Nipbl	15	-	8306869	8307024	8307564	8307658	8305848	8305939	8307845	8307986	60,70,64	72,66,62	56,51,49	70,57,111	243	304	0.414651979384	1.0	0.51,0.57,0.564	0.5,0.528,0.356	0.087
ENSMUSG00000039828	Wdr70	15	-	7885562	7885679	7887328	7887408	7884280	7884443	7889075	7889176	22,37,27	25,44,35	24,22,30	36,36,54	229	266	0.588496123689	1.0	0.505,0.494,0.473	0.436,0.415,0.392	0.076
ENSMUSG00000039828	Wdr70	15	-	7887328	7887408	7889075	7889176	7885562	7885679	7920486	7920625	17,57,38	11,19,11	28,19,50	23,23,34	250	229	0.0353644012767	1.0	0.586,0.733,0.76	0.527,0.431,0.574	0.182
ENSMUSG00000110018	5430437J10Rik	15	+	5582298	5582420	5586974	5587037	5581172	5581268	5587685	5587771	2,3,3	2,3,1	3,4,1	6,0,1	271	212	0.901798526922	1.0	0.439,0.439,0.701	0.281,1.0,0.439	-0.047
ENSMUSG00000024078	Ttc27	17	+	74770242	74770356	74777643	74777739	74751061	74751128	74780782	74780905	22,49,27	20,18,36	48,37,45	32,23,26	263	245	1	1.0	0.506,0.717,0.411	0.583,0.6,0.617	-0.055
ENSMUSG00000035356	Nfkbiz	16	-	55813949	55814117	55814240	55814351	55811374	55812783	55815639	55815809	28,22,24	11,16,14	15,20,23	18,39,54	260	317	0.000403614328697	0.468676958483	0.756,0.626,0.676	0.504,0.385,0.342	0.276
ENSMUSG00000021144	Mta1	12	+	113133540	113133576	113135796	113135828	113133184	113133337	113136280	113136432	16,29,32	39,25,51	21,28,47	51,26,52	185	181	1	1.0	0.286,0.532,0.38	0.287,0.513,0.469	-0.024
ENSMUSG00000037787	Apopt1	12	+	111730021	111730112	111751186	111751275	111724339	111724403	111754963	111755053	76,92,87	1,4,0	131,73,137	2,1,3	240	238	1	1.0	0.987,0.958,1.0	0.985,0.986,0.978	-0.001
ENSMUSG00000007411	Mark3	12	+	111592576	111592768	111604510	111604564	111574522	111575101	111615395	111615444	71,68,60	11,19,26	55,87,85	15,13,23	341	203	1	1.0	0.793,0.681,0.579	0.686,0.799,0.688	-0.04
ENSMUSG00000007411	Mark3	12	+	111628961	111629115	111633616	111633834	111628189	111628302	111639936	111640040	76,61,72	97,122,151	61,54,120	181,135,174	303	367	0.995522809921	1.0	0.487,0.377,0.366	0.29,0.326,0.455	0.053
ENSMUSG00000018707	Dync1h1	12	+	110663172	110663276	110664535	110664747	110662841	110663059	110665082	110665236	209,183,255	481,446,416	335,201,281	711,491,644	253	361	1	1.0	0.383,0.369,0.467	0.402,0.369,0.384	0.021
ENSMUSG00000018707	Dync1h1	12	+	110664535	110664747	110665082	110665236	110663172	110663276	110665663	110665806	445,433,399	365,332,357	644,372,621	534,336,443	361	303	1	1.0	0.506,0.523,0.484	0.503,0.482,0.541	-0.004
ENSMUSG00000021262	Evl	12	+	108679828	108679889	108681490	108681554	108676101	108676223	108683194	108683261	260,292,356	377,438,493	438,352,470	524,432,607	210	213	1	1.0	0.412,0.403,0.423	0.459,0.452,0.44	-0.038
ENSMUSG00000021262	Evl	12	+	108681490	108681554	108683194	108683261	108679828	108679889	108686049	108686116	345,381,374	71,68,79	498,345,486	107,75,88	213	216	1	1.0	0.831,0.85,0.828	0.825,0.823,0.848	0.004
ENSMUSG00000021262	Evl	12	+	108681490	108681554	108683194	108683410	108679828	108679889	108686049	108686116	345,381,374	379,419,445	498,345,486	529,442,580	213	365	1	1.0	0.609,0.609,0.59	0.617,0.572,0.589	0.01
ENSMUSG00000021111	Papola	12	+	105804926	105805008	105806486	105806596	105800683	105800750	105807164	105807218	109,113,138	197,203,229	86,136,193	260,235,316	231	259	1	1.0	0.383,0.384,0.403	0.271,0.394,0.406	0.033
ENSMUSG00000021111	Papola	12	+	105807164	105807218	105808554	105808666	105804926	105805008	105809342	105809432	4,5,2	182,169,218	0,2,2	213,211,296	203	261	1	1.0	0.027,0.037,0.012	0.0,0.012,0.009	0.018
ENSMUSG00000041415	Dicer1	12	-	104692302	104692465	104694477	104694746	104692126	104692202	104696273	104697144	103,105,128	98,59,90	105,117,168	112,61,89	418	312	1	1.0	0.44,0.571,0.515	0.412,0.589,0.585	-0.02
ENSMUSG00000041415	Dicer1	12	-	104700364	104700520	104702401	104703182	104696273	104697144	104704065	104704241	297,245,258	49,51,60	243,260,329	58,36,74	930	305	1	1.0	0.665,0.612,0.585	0.579,0.703,0.593	-0.004
ENSMUSG00000041415	Dicer1	12	-	104731799	104731987	104737768	104737866	104731019	104731182	104738782	104738837	12,15,26	42,22,60	22,24,21	14,20,54	247	337	0.182372352222	1.0	0.28,0.482,0.372	0.682,0.621,0.347	-0.172
ENSMUSG00000041645	Ddx24	12	-	103409927	103410057	103411128	103411317	103407981	103408477	103416195	103416271	186,167,182	165,149,198	219,173,232	262,179,255	338	279	1	1.0	0.482,0.481,0.431	0.408,0.444,0.429	0.038
ENSMUSG00000021190	Lgmn	12	-	102404259	102404345	102413464	102413562	102403426	102403502	102423584	102423755	3268,3280,3829	2504,2652,3026	4130,3244,5476	3201,2421,4500	247	235	1	1.0	0.554,0.541,0.546	0.551,0.56,0.537	-0.002
ENSMUSG00000021190	Lgmn	12	-	102413464	102413562	102423584	102423755	102405795	102405877	102439630	102439813	3551,3558,4187	2808,2894,3143	4714,3599,6226	3506,2782,4825	320	247	1	1.0	0.494,0.487,0.507	0.509,0.5,0.499	-0.007
ENSMUSG00000021188	Trip11	12	-	101895650	101895716	101898824	101899103	101894261	101894427	101902231	101902342	38,36,46	5,7,8	16,46,41	11,7,14	428	215	0.237377797802	1.0	0.792,0.721,0.743	0.422,0.767,0.595	0.157
ENSMUSG00000041846	Ppp4r3a	12	-	101042454	101042645	101044489	101044659	101041824	101042051	101049659	101049818	87,76,77	166,130,158	66,55,83	196,125,208	319	340	0.533218858212	1.0	0.358,0.384,0.342	0.264,0.319,0.298	0.068
ENSMUSG00000001175	Calm1	12	+	100203574	100203718	100205612	100205719	100202392	100202423	100206097	100206233	2948,3098,3215	1320,1345,1424	3953,3674,4829	1772,1548,1928	293	256	1	1.0	0.661,0.668,0.664	0.661,0.675,0.686	-0.01
ENSMUSG00000021003	Galc	12	-	98227167	98227295	98231415	98231540	98222599	98222689	98234241	98234397	334,314,405	313,340,349	366,317,484	296,276,490	274	277	1	1.0	0.519,0.483,0.54	0.556,0.537,0.5	-0.017
ENSMUSG00000021003	Galc	12	-	98246253	98246292	98252009	98252149	98239569	98242772	98254164	98254278	374,331,392	96,78,130	325,307,487	89,103,144	289	188	1	1.0	0.717,0.734,0.662	0.704,0.66,0.688	0.02
ENSMUSG00000021003	Galc	12	-	98252009	98252149	98254164	98254278	98246253	98246292	98256626	98256690	271,255,367	348,303,403	223,279,363	311,293,453	263	289	1	1.0	0.461,0.48,0.5	0.441,0.511,0.468	0.007
ENSMUSG00000021037	Ahsa1	12	+	87269874	87269957	87270336	87270454	87268154	87268345	87271338	87271427	353,344,375	442,528,452	535,386,554	601,560,722	232	267	1	1.0	0.479,0.429,0.488	0.506,0.442,0.469	-0.007
ENSMUSG00000021037	Ahsa1	12	+	87272571	87272700	87273122	87273224	87271338	87271427	87273446	87273498	489,625,573	320,323,368	719,653,822	571,390,618	278	251	1	1.0	0.58,0.636,0.584	0.532,0.602,0.546	0.04
ENSMUSG00000021037	Ahsa1	12	+	87273122	87273224	87273446	87273498	87272571	87272700	87273590	87273979	361,429,480	198,200,222	627,471,725	305,240,321	251	201	1	1.0	0.594,0.632,0.634	0.622,0.611,0.644	-0.006
ENSMUSG00000021038	Vipas39	12	-	87253165	87253258	87254229	87254286	87252634	87252668	87256484	87256549	73,64,63	154,157,162	61,63,97	175,156,212	206	242	1	1.0	0.358,0.324,0.314	0.291,0.322,0.35	0.011
ENSMUSG00000021038	Vipas39	12	-	87254229	87254286	87256484	87256549	87253165	87253258	87257414	87257453	94,107,95	85,61,96	132,107,172	87,88,119	214	206	1	1.0	0.516,0.628,0.488	0.594,0.539,0.582	-0.028
ENSMUSG00000021038	Vipas39	12	-	87254229	87254286	87257414	87257453	87253165	87253258	87259080	87259221	66,59,51	85,61,94	58,70,80	89,88,118	188	206	1	1.0	0.46,0.515,0.373	0.417,0.466,0.426	0.013
ENSMUSG00000034290	Nek9	12	-	85310386	85310548	85311337	85311446	85308818	85308989	85312945	85313101	196,136,153	407,374,437	181,178,237	333,466,531	258	311	1	1.0	0.367,0.305,0.297	0.396,0.315,0.35	-0.031
ENSMUSG00000042350	Arel1	12	-	84931698	84931776	84940159	84940397	84930348	84930490	84941730	84941957	89,92,112	38,22,53	68,124,144	36,33,56	387	227	1	1.0	0.579,0.71,0.553	0.526,0.688,0.601	0.009
ENSMUSG00000042350	Arel1	12	-	84934953	84935123	84940159	84940397	84934569	84934750	84941730	84941957	96,93,112	62,57,102	68,124,141	70,87,91	387	319	1	1.0	0.561,0.574,0.475	0.445,0.54,0.561	0.021
ENSMUSG00000021224	Numb	12	-	83808100	83808241	83811285	83811360	83803779	83803984	83831921	83831996	60,47,55	155,111,161	53,58,78	154,144,215	224	290	1	1.0	0.334,0.354,0.307	0.308,0.343,0.32	0.008
ENSMUSG00000002679	Med6	12	-	81579569	81579685	81581800	81581909	81574524	81574552	81582632	81582715	50,40,52	23,54,50	54,52,71	49,25,66	258	265	1	1.0	0.691,0.432,0.516	0.531,0.681,0.525	-0.033
ENSMUSG00000021133	Susd6	12	+	80828025	80828243	80868426	80868624	80790509	80790815	80870074	80870210	151,119,197	188,174,189	126,176,215	121,160,296	367	347	1	1.0	0.432,0.393,0.496	0.496,0.51,0.407	-0.031
ENSMUSG00000021133	Susd6	12	+	80851213	80851276	80868426	80868624	80828025	80828243	80870074	80870210	21,14,21	268,241,264	11,21,35	177,236,433	212	347	1	1.0	0.114,0.087,0.115	0.092,0.127,0.117	-0.007
ENSMUSG00000021133	Susd6	12	+	80868426	80868624	80870074	80870210	80828025	80828243	80874148	80874576	119,112,112	93,87,83	76,122,209	79,91,153	347	285	1	1.0	0.512,0.514,0.526	0.441,0.524,0.529	0.019
ENSMUSG00000021133	Susd6	12	+	80868426	80868624	80870074	80870210	80851213	80851276	80874148	80874576	78,101,80	92,87,83	60,104,170	79,90,156	347	285	1	1.0	0.41,0.488,0.442	0.384,0.487,0.472	-0.001
ENSMUSG00000021133	Susd6	12	+	80870074	80870210	80874148	80874576	80868426	80868624	80877095	80877873	129,108,139	425,359,344	92,103,203	390,447,671	285	577	0.734978191965	1.0	0.381,0.379,0.45	0.323,0.318,0.38	0.063
ENSMUSG00000015143	Actn1	12	-	80170182	80170248	80170685	80170766	80168857	80169016	80171728	80171875	705,694,875	21,25,37	988,777,1256	33,34,95	230	215	1	1.0	0.969,0.963,0.957	0.966,0.955,0.925	0.014
ENSMUSG00000015143	Actn1	12	-	80177187	80177296	80178301	80178452	80176155	80176296	80181360	80181508	455,483,679	337,308,454	626,569,931	375,394,616	300	258	1	1.0	0.537,0.574,0.563	0.589,0.554,0.565	-0.011
ENSMUSG00000040913	Fbxw4	19	-	45591728	45591794	45630864	45630959	45579652	45579793	45635734	45635867	30,44,58	45,45,46	51,26,72	48,38,64	244	215	1	1.0	0.37,0.463,0.526	0.484,0.376,0.498	0.0
ENSMUSG00000057858	Fam204a	19	-	60220489	60220577	60221053	60221304	60220329	60220360	60226231	60226697	61,40,54	12,18,19	79,49,94	28,20,26	400	237	1	1.0	0.751,0.568,0.627	0.626,0.592,0.682	0.015
ENSMUSG00000021109	Hif1a	12	+	73928213	73928298	73930656	73930769	73927985	73928131	73932273	73932476	70,45,82	104,96,118	52,52,112	67,118,213	234	262	1	1.0	0.43,0.344,0.438	0.465,0.33,0.371	0.015
ENSMUSG00000021108	Prkch	12	+	73692931	73692966	73696186	73696275	73691547	73691698	73697916	73698046	25,23,41	60,51,72	39,22,62	71,61,100	184	238	1	1.0	0.35,0.368,0.424	0.415,0.318,0.445	-0.012
ENSMUSG00000021076	Actr10	12	+	70952949	70953029	70954618	70954654	70949703	70949771	70956272	70956352	161,143,171	63,62,80	155,139,259	89,68,96	229	185	1	1.0	0.674,0.651,0.633	0.585,0.623,0.685	0.022
ENSMUSG00000021067	Sav1	12	-	69969069	69969213	69975967	69976238	69965011	69966347	69984208	69984652	198,245,287	200,168,244	298,258,411	182,182,250	420	293	0.532799813389	1.0	0.409,0.504,0.451	0.533,0.497,0.534	-0.067
ENSMUSG00000022253	Nadk2	15	+	9096013	9096092	9098808	9098874	9092713	9092850	9100105	9100145	31,47,30	0,0,1	51,46,46	0,0,0	228	215	1	1.0	1.0,1.0,0.966	1.0,1.0,1.0	-0.011
ENSMUSG00000020982	Nemf	12	-	69314415	69314448	69316243	69316438	69312565	69312666	69316742	69316820	111,130,125	20,14,18	131,132,200	29,22,45	344	182	0.560327700919	1.0	0.746,0.831,0.786	0.705,0.76,0.702	0.065
ENSMUSG00000020982	Nemf	12	-	69320526	69320569	69322100	69322350	69320372	69320422	69324231	69324352	139,130,152	23,20,21	197,136,274	35,25,35	399	192	1	1.0	0.744,0.758,0.777	0.73,0.724,0.79	0.012
ENSMUSG00000020982	Nemf	12	-	69322100	69322350	69324231	69324352	69320526	69320569	69324432	69324491	47,28,45	151,148,181	57,42,60	231,175,335	270	399	1	1.0	0.315,0.218,0.269	0.267,0.262,0.209	0.021
ENSMUSG00000022635	Zcrb1	15	-	93387576	93387652	93387746	93387859	93386105	93386286	93391050	93391158	226,261,224	87,108,123	289,247,320	123,93,161	262	225	1	1.0	0.69,0.675,0.61	0.669,0.695,0.631	-0.007
ENSMUSG00000022635	Zcrb1	15	-	93387746	93387859	93391050	93391158	93387576	93387652	93391453	93391565	174,182,136	207,247,226	217,164,247	307,236,289	257	262	1	1.0	0.461,0.429,0.38	0.419,0.415,0.466	-0.01
ENSMUSG00000022635	Zcrb1	15	-	93391050	93391158	93391453	93391565	93387746	93387859	93395586	93395615	174,188,195	217,258,244	205,222,236	284,245,342	261	257	1	1.0	0.441,0.418,0.44	0.415,0.472,0.405	0.002
ENSMUSG00000022635	Zcrb1	15	-	93391050	93391158	93391453	93391565	93387800	93387859	93393706	93393764	16,8,21	206,251,221	25,20,17	274,239,335	261	257	1	1.0	0.071,0.03,0.086	0.082,0.076,0.048	-0.006
ENSMUSG00000022635	Zcrb1	15	-	93391453	93391565	93393706	93393764	93391050	93391158	93395586	93395615	6,8,18	416,451,395	12,15,18	514,460,569	207	261	1	1.0	0.018,0.022,0.054	0.029,0.039,0.038	-0.004
ENSMUSG00000021000	Mia2	12	+	59144698	59144770	59146335	59146362	59137697	59137786	59146846	59146957	147,138,155	135,106,140	91,191,215	153,126,190	221	176	1	1.0	0.464,0.509,0.469	0.321,0.547,0.474	0.033
ENSMUSG00000021000	Mia2	12	+	59149463	59149568	59154355	59154478	59147851	59147923	59158252	59158367	150,136,165	251,255,267	133,170,252	291,250,393	254	272	1	1.0	0.39,0.364,0.398	0.329,0.421,0.407	-0.002
ENSMUSG00000021000	Mia2	12	+	59174105	59174188	59176330	59176459	59172524	59172592	59179849	59180008	152,125,210	243,272,264	182,156,202	319,257,385	232	278	1	1.0	0.428,0.355,0.488	0.406,0.421,0.386	0.019
ENSMUSG00000021024	Psma6	12	+	55408001	55408083	55410126	55410282	55398794	55398991	55412186	55412365	0,0,4	482,583,581	3,1,2	742,611,822	231	305	1	1.0	0.0,0.0,0.009	0.005,0.002,0.003	-0.0
ENSMUSG00000021024	Psma6	12	+	55410126	55410282	55412186	55412365	55408001	55408083	55414403	55414498	765,824,906	692,749,784	988,917,1084	985,826,1186	305	328	1	1.0	0.543,0.542,0.554	0.519,0.544,0.496	0.027
ENSMUSG00000021024	Psma6	12	+	55412186	55412365	55414403	55414498	55410126	55410282	55418236	55418310	610,705,698	304,331,367	881,760,985	480,350,516	328	244	1	1.0	0.599,0.613,0.586	0.577,0.618,0.587	0.005
ENSMUSG00000022607	Ptk2	15	-	73266101	73266202	73268808	73268893	73264213	73264329	73274486	73274584	9,8,18	10,15,19	8,12,17	25,15,40	234	250	0.368303543477	1.0	0.49,0.363,0.503	0.255,0.461,0.312	0.109
ENSMUSG00000022607	Ptk2	15	-	73330848	73331015	73343132	73343359	73325748	73325836	73365040	73365195	10,20,20	14,24,24	11,21,33	14,18,54	376	316	1	1.0	0.375,0.412,0.412	0.398,0.495,0.339	-0.011
ENSMUSG00000022607	Ptk2	15	-	73343132	73343359	73365040	73365195	73330848	73331015	73394647	73394744	2,6,2	34,37,41	4,4,9	40,51,98	304	376	1	1.0	0.068,0.167,0.057	0.11,0.088,0.102	-0.003
ENSMUSG00000022607	Ptk2	15	-	73360025	73360337	73365040	73365195	73343132	73343359	73394647	73394744	2,7,7	0,3,0	5,11,14	3,0,0	304	461	1	1.0	1.0,0.78,1.0	0.717,1.0,1.0	0.021
ENSMUSG00000022607	Ptk2	15	-	73391758	73391880	73392343	73392447	73343284	73343359	73394647	73394744	0,0,2	0,0,0	0,0,7	0,0,1	253	271	1	1.0	NA,NA,1.0	NA,NA,0.882	0.118
ENSMUSG00000035181	Heatr5a	12	-	51899054	51899291	51905320	51905500	51897746	51897928	51909957	51910093	103,73,82	122,148,152	99,103,148	146,142,223	329	386	1	1.0	0.498,0.367,0.388	0.443,0.46,0.438	-0.029
ENSMUSG00000035181	Heatr5a	12	-	51905320	51905500	51909957	51910093	51899054	51899291	51914973	51915143	117,90,72	117,111,98	105,122,140	111,80,215	285	329	1	1.0	0.536,0.483,0.459	0.522,0.638,0.429	-0.037
ENSMUSG00000020954	Strn3	12	-	51629373	51629507	51643103	51643214	51627704	51627880	51647993	51648135	9,7,7	97,98,100	6,11,13	102,113,149	260	283	1	1.0	0.092,0.072,0.071	0.06,0.096,0.087	-0.003
ENSMUSG00000020954	Strn3	12	-	51633578	51633719	51643103	51643214	51629373	51629507	51647993	51648135	16,9,12	8,6,5	9,21,19	7,11,9	260	290	1	1.0	0.69,0.626,0.728	0.589,0.68,0.702	0.024
ENSMUSG00000022892	App	16	-	84965669	84965770	84978063	84978285	84962721	84962868	85013626	85013726	1794,2073,2208	864,967,1007	2223,1872,2932	1110,922,1409	371	250	1	1.0	0.583,0.591,0.596	0.574,0.578,0.584	0.011
ENSMUSG00000022892	App	16	-	84971407	84971461	84978063	84978285	84965669	84965770	85013626	85013726	2706,3111,3282	111,114,137	3351,2758,4400	157,112,188	371	203	1	1.0	0.93,0.937,0.929	0.921,0.931,0.928	0.005
ENSMUSG00000022892	App	16	-	84978063	84978285	85013626	85013726	84965669	84965770	85015231	85015360	716,761,835	1452,1631,1753	829,757,1131	1846,1441,2440	249	371	1	1.0	0.424,0.41,0.415	0.401,0.439,0.409	-0.0
ENSMUSG00000022892	App	16	-	84978063	84978285	85013626	85013726	84971407	84971461	85015231	85015360	715,759,827	865,948,1113	830,746,1125	1239,991,1655	249	371	1	1.0	0.552,0.544,0.525	0.5,0.529,0.503	0.03
ENSMUSG00000035954	Dock4	12	+	40747979	40748114	40755766	40755865	40745658	40745786	40766238	40766333	28,21,40	33,17,35	22,25,34	15,14,29	284	248	0.678594392735	1.0	0.426,0.519,0.499	0.562,0.609,0.506	-0.078
ENSMUSG00000001627	Ifrd1	12	-	40206988	40207123	40212309	40212418	40204296	40204425	40212938	40213117	102,102,111	154,184,228	113,105,132	190,163,307	258	284	1	1.0	0.422,0.379,0.349	0.396,0.415,0.321	0.006
ENSMUSG00000001627	Ifrd1	12	-	40213977	40214135	40216189	40216314	40213208	40213259	40217157	40217242	119,127,98	183,164,190	114,83,151	175,160,235	274	307	1	1.0	0.421,0.465,0.366	0.422,0.368,0.419	0.014
ENSMUSG00000073412	Lst1	17	-	35186584	35186604	35186945	35187041	35185094	35185310	35188356	35188439	91,94,103	73,59,69	131,111,169	120,91,128	245	169	1	1.0	0.462,0.524,0.507	0.43,0.457,0.477	0.043
ENSMUSG00000020572	Nampt	12	+	32839150	32839287	32840924	32841150	32838298	32838457	32842684	32842804	493,448,590	1002,835,953	453,375,636	903,794,1138	286	375	1	1.0	0.392,0.413,0.448	0.397,0.382,0.423	0.017
ENSMUSG00000020572	Nampt	12	+	32846705	32846846	32848616	32848751	32842684	32842804	32850422	32853349	644,572,736	633,536,713	634,499,830	648,469,791	290	284	1	1.0	0.499,0.511,0.503	0.489,0.51,0.507	0.002
ENSMUSG00000002997	Prkar2b	12	-	31962998	31963137	31963897	31963963	31958475	31960522	31965114	31965189	32,23,49	97,94,132	46,30,42	84,83,152	215	288	1	1.0	0.306,0.247,0.332	0.423,0.326,0.27	-0.045
ENSMUSG00000035933	Cog5	12	+	31833181	31833386	31837194	31837356	31820124	31820206	31839754	31839854	42,41,48	47,36,41	51,74,98	37,31,58	354	311	0.1129690218	1.0	0.44,0.5,0.507	0.548,0.677,0.597	-0.125
ENSMUSG00000054309	Cpsf3	12	+	21310196	21310284	21312297	21312367	21308903	21308998	21313766	21313863	123,125,131	78,103,94	157,123,158	138,122,137	237	219	0.836874190967	1.0	0.593,0.529,0.563	0.512,0.482,0.516	0.058
ENSMUSG00000062352	Itgb1bp1	12	-	21272055	21272148	21274765	21274902	21271287	21271568	21276819	21276898	124,123,104	90,132,99	167,113,153	136,104,147	286	242	1	1.0	0.538,0.441,0.471	0.51,0.479,0.468	-0.002
ENSMUSG00000003206	Ebi3	17	+	55953888	55954018	55954302	55954481	55952639	55952928	55956184	55956339	93,89,78	152,129,144	136,107,116	177,126,178	279	328	0.996135188293	1.0	0.418,0.448,0.389	0.475,0.5,0.434	-0.051
ENSMUSG00000003206	Ebi3	17	+	55954302	55954481	55956184	55956339	55953888	55954018	55956621	55957022	124,94,103	100,98,87	166,118,149	143,105,123	328	304	1	1.0	0.535,0.471,0.523	0.518,0.51,0.529	-0.009
ENSMUSG00000061458	Nol10	12	+	17368308	17368387	17369465	17369615	17362594	17362680	17373561	17373628	6,11,10	11,29,15	16,13,29	29,19,40	228	299	0.749728107584	1.0	0.417,0.332,0.466	0.42,0.473,0.487	-0.055
ENSMUSG00000055762	Eef1d	15	-	75897225	75897282	75900690	75900762	75896819	75896919	75901131	75901252	487,531,502	4,8,16	648,551,722	8,22,22	221	206	1	1.0	0.991,0.984,0.967	0.987,0.959,0.968	0.009
ENSMUSG00000020634	Ubxn2a	12	-	4883822	4883981	4885720	4885858	4880389	4880771	4894537	4894679	3,3,7	62,45,66	3,1,1	48,72,69	287	308	1	1.0	0.049,0.067,0.102	0.063,0.015,0.015	0.042
ENSMUSG00000037361	Sf3b6	12	+	4820593	4820712	4826757	4826896	4817543	4817819	4827013	4827659	313,284,361	329,371,463	436,315,495	486,400,522	268	288	1	1.0	0.506,0.451,0.456	0.491,0.458,0.505	-0.014
ENSMUSG00000020652	Cenpo	12	-	4217207	4217322	4231515	4231682	4216518	4216778	4233530	4233657	28,20,25	22,25,15	30,30,38	27,23,28	316	264	1	1.0	0.515,0.401,0.582	0.481,0.521,0.531	-0.012
ENSMUSG00000071454	Dtnb	12	+	3617605	3617691	3632809	3632964	3596648	3596862	3643916	3644022	12,15,6	15,14,15	14,12,21	10,19,25	235	304	0.963625774161	1.0	0.509,0.581,0.341	0.644,0.45,0.521	-0.061
ENSMUSG00000071454	Dtnb	12	+	3773550	3773640	3779618	3779654	3772586	3772746	3781105	3781398	5,3,17	2,6,14	16,5,22	6,6,16	239	185	0.793760132223	1.0	0.659,0.279,0.485	0.674,0.392,0.516	-0.053
ENSMUSG00000024588	Fech	18	-	64458654	64458714	64461520	64461685	64456549	64458217	64462106	64462214	164,124,146	91,75,102	236,132,213	107,86,121	314	209	1	1.0	0.545,0.524,0.488	0.595,0.505,0.54	-0.028
ENSMUSG00000024397	Aif1	17	-	35171413	35171576	35171762	35171804	35170990	35171193	35172127	35172194	159,199,183	302,315,328	289,213,299	610,363,574	191	312	1	1.0	0.462,0.508,0.477	0.436,0.489,0.46	0.021
ENSMUSG00000024397	Aif1	17	-	35172284	35172346	35172514	35172689	35172127	35172194	35173140	35173275	0,0,4	171,213,197	1,4,0	380,254,356	324	211	1	1.0	0.0,0.0,0.013	0.002,0.01,0.0	0.0
ENSMUSG00000095609	Gm21188	13	-	120044509	120044707	120045472	120045665	120040092	120041950	120046770	120046950	189,207,251	34,43,61	224,217,315	48,59,71	342	347	1	1.0	0.849,0.83,0.807	0.826,0.789,0.818	0.018
ENSMUSG00000095609	Gm21188	13	-	120045472	120045665	120046770	120046950	120043424	120044707	120052089	120052194	187,183,251	49,75,82	200,214,331	87,87,123	329	342	1	1.0	0.799,0.717,0.761	0.705,0.719,0.737	0.039
ENSMUSG00000114608	Gm36161	13	+	120015603	120015768	120016881	120017074	120010389	120010451	120017842	120018931	115,171,227	57,78,105	167,202,274	88,92,149	314	342	1	1.0	0.687,0.705,0.702	0.674,0.705,0.667	0.016
ENSMUSG00000025451	Paip1	13	+	119430159	119430329	119437968	119438154	119428600	119428640	119440758	119440871	17,22,12	169,234,204	18,19,43	194,187,302	319	335	1	1.0	0.096,0.09,0.058	0.089,0.096,0.13	-0.024
ENSMUSG00000025451	Paip1	13	+	119430159	119430329	119437968	119438154	119428921	119429160	119440758	119440871	88,87,78	169,236,205	90,90,166	194,182,302	319	335	1	1.0	0.354,0.279,0.285	0.328,0.342,0.366	-0.039
ENSMUSG00000025451	Paip1	13	+	119430159	119430329	119437968	119438154	119429118	119429412	119440758	119440871	63,62,59	169,234,204	104,86,118	195,182,302	319	335	0.222259896791	1.0	0.281,0.218,0.233	0.359,0.332,0.291	-0.083
ENSMUSG00000025451	Paip1	13	+	119437968	119438154	119440758	119440871	119430159	119430329	119445736	119445848	192,191,200	85,162,100	230,175,314	147,116,177	335	262	1	1.0	0.639,0.48,0.61	0.55,0.541,0.581	0.019
ENSMUSG00000025451	Paip1	13	+	119440758	119440871	119445736	119445848	119437968	119438154	119447714	119447840	87,141,104	147,171,170	102,96,150	186,141,230	262	261	1	1.0	0.371,0.451,0.379	0.353,0.404,0.394	0.017
ENSMUSG00000022781	Pak2	16	-	32021773	32021911	32023088	32023285	32016289	32020266	32027711	32027811	307,300,326	188,236,258	242,317,444	221,244,355	346	287	1	1.0	0.575,0.513,0.512	0.476,0.519,0.509	0.032
ENSMUSG00000022781	Pak2	16	-	32023088	32023285	32027711	32027811	32021773	32021911	32031583	32031701	144,172,164	261,275,364	129,134,215	281,322,442	249	346	1	1.0	0.434,0.465,0.385	0.389,0.366,0.403	0.042
ENSMUSG00000022983	Scaf4	16	-	90257252	90257402	90257981	90258121	90252256	90252450	90258710	90258846	35,27,30	35,29,38	30,28,36	37,14,25	289	299	0.55237045805	1.0	0.509,0.491,0.45	0.456,0.674,0.598	-0.093
ENSMUSG00000021639	Gtf2h2	13	-	100480539	100480647	100481003	100481091	100479190	100479254	100481211	100481302	70,74,68	74,73,66	88,49,73	93,72,59	237	257	1	1.0	0.506,0.524,0.528	0.506,0.425,0.573	0.018
ENSMUSG00000021639	Gtf2h2	13	-	100482937	100483043	100486070	100486125	100481211	100481302	100488848	100488935	0,1,1	62,82,71	0,0,0	88,49,76	204	255	1	1.0	0.0,0.015,0.017	0.0,0.0,0.0	0.011
ENSMUSG00000021645	Smn1	13	+	100131079	100131175	100132355	100132466	100128214	100128361	100135688	100135739	22,50,36	27,46,33	48,25,44	40,26,57	245	260	1	1.0	0.464,0.536,0.537	0.56,0.505,0.45	0.007
ENSMUSG00000041632	Mrps27	13	+	99404987	99405103	99409808	99409911	99403503	99403582	99411277	99411328	46,45,50	57,48,31	45,36,48	55,34,60	265	252	1	1.0	0.434,0.471,0.605	0.438,0.502,0.432	0.046
ENSMUSG00000009470	Tnpo1	13	-	98846420	98846563	98847327	98847402	98839018	98844620	98849154	98849254	51,47,57	85,79,94	50,69,63	80,107,113	224	292	1	1.0	0.439,0.437,0.441	0.449,0.457,0.421	-0.003
ENSMUSG00000009470	Tnpo1	13	-	98859762	98859988	98860640	98860793	98858385	98858557	98863707	98863876	105,107,132	139,146,184	92,155,157	159,190,280	302	375	1	1.0	0.484,0.476,0.471	0.418,0.503,0.41	0.033
ENSMUSG00000016018	Skiv2l2	13	-	112908894	112908997	112909815	112909914	112906984	112907116	112910909	112911034	43,39,48	58,63,60	41,37,77	69,69,85	248	252	1	1.0	0.43,0.386,0.448	0.376,0.353,0.479	0.019
ENSMUSG00000016018	Skiv2l2	13	-	112914355	112914530	112918567	112918630	112913099	112913190	112920359	112920426	52,33,60	58,80,78	42,46,58	96,66,126	212	324	0.793594252015	1.0	0.578,0.387,0.54	0.401,0.516,0.413	0.058
ENSMUSG00000021681	Aggf1	13	-	95352746	95352846	95353949	95354077	95350682	95351702	95356392	95356475	129,144,133	164,125,153	166,119,200	217,156,236	277	249	1	1.0	0.414,0.509,0.439	0.407,0.407,0.432	0.039
ENSMUSG00000021687	Scamp1	13	-	94233081	94233180	94252992	94253070	94232071	94232180	94285219	94285829	42,55,67	59,71,80	35,43,73	40,62,89	227	248	1	1.0	0.437,0.458,0.478	0.489,0.431,0.473	-0.007
ENSMUSG00000034334	Fam151b	13	-	92466976	92467112	92473962	92474128	92449832	92450252	92477827	92477953	46,36,27	43,33,38	68,47,56	77,49,41	315	285	1	1.0	0.492,0.497,0.391	0.444,0.465,0.553	-0.027
ENSMUSG00000003992	Ssbp2	13	+	91683681	91683717	91685210	91685265	91680589	91680638	91688795	91688866	1,4,6	5,6,3	6,0,7	7,12,6	185	204	0.670816869543	1.0	0.181,0.424,0.688	0.486,0.0,0.563	0.081
ENSMUSG00000021619	Atg10	13	-	91022569	91022667	91040849	91040988	90937292	90937390	91154216	91154312	28,30,28	47,39,37	44,37,61	43,40,52	288	247	0.299111760716	1.0	0.338,0.397,0.394	0.467,0.442,0.502	-0.094
ENSMUSG00000024587	Nars	18	-	64507771	64507858	64509244	64509315	64505156	64505378	64510452	64510531	221,224,254	354,339,403	247,224,330	449,392,523	220	236	1	1.0	0.401,0.415,0.403	0.371,0.38,0.404	0.021
ENSMUSG00000001542	Ell2	13	+	75724952	75725000	75746291	75746413	75707710	75707797	75749924	75750088	46,36,26	164,200,190	32,38,64	160,156,236	197	271	1	1.0	0.278,0.198,0.158	0.216,0.251,0.272	-0.035
ENSMUSG00000001542	Ell2	13	+	75746291	75746413	75749924	75750088	75724952	75725000	75761877	75762002	166,186,185	25,20,18	168,194,246	17,27,34	271	313	1	1.0	0.885,0.915,0.922	0.919,0.892,0.893	0.006
ENSMUSG00000021576	Pdcd6	13	-	74311667	74311712	74316329	74316391	74308865	74309842	74317106	74317284	238,257,235	141,166,170	393,321,354	202,126,217	211	194	0.690142577299	1.0	0.608,0.587,0.56	0.641,0.701,0.6	-0.062
ENSMUSG00000021610	Clptm1l	13	+	73611143	73611261	73611621	73611716	73608903	73608982	73612393	73612478	363,408,482	240,207,271	520,445,651	262,209,358	267	244	1	1.0	0.58,0.643,0.619	0.645,0.661,0.624	-0.029
ENSMUSG00000034575	Tent4a	13	-	69502190	69502349	69502905	69503078	69500472	69500637	69503634	69503735	29,32,59	33,28,45	33,28,53	48,41,77	322	308	0.145735995837	1.0	0.457,0.522,0.556	0.397,0.395,0.397	0.115
ENSMUSG00000039153	Runx2	17	-	44639664	44639826	44717191	44717296	44610027	44610093	44724744	44724901	9,9,23	10,8,11	13,8,16	7,4,26	254	311	1	1.0	0.524,0.579,0.719	0.695,0.71,0.43	-0.004
ENSMUSG00000069729	Arid1b	17	+	5264031	5264121	5279202	5279382	5242827	5243071	5290955	5291283	37,40,46	62,73,59	32,46,66	51,83,77	239	329	1	1.0	0.451,0.43,0.518	0.463,0.433,0.541	-0.013
ENSMUSG00000069729	Arid1b	17	+	5311834	5311944	5313873	5314032	5305748	5305894	5318640	5318850	59,31,50	82,45,68	33,39,51	61,74,118	259	308	0.304391138469	1.0	0.461,0.45,0.466	0.391,0.385,0.339	0.087
ENSMUSG00000069729	Arid1b	17	+	5313873	5314032	5318640	5318850	5311834	5311944	5321272	5321477	77,40,66	137,65,123	56,65,111	122,98,161	308	359	1	1.0	0.396,0.418,0.385	0.349,0.436,0.446	-0.011
ENSMUSG00000069729	Arid1b	17	+	5318640	5318850	5321272	5321477	5313873	5314032	5327275	5327414	119,57,93	134,94,143	83,99,160	99,103,158	359	354	0.602602205776	1.0	0.467,0.374,0.391	0.453,0.487,0.5	-0.069
ENSMUSG00000033102	Cdc14b	13	-	64220679	64220746	64225571	64225648	64219885	64219948	64243633	64243726	8,0,5	7,0,2	3,1,6	4,7,1	226	216	1	1.0	0.522,NA,0.705	0.418,0.12,0.852	0.15
ENSMUSG00000021559	Dapk1	13	+	60721773	60721863	60723019	60723112	60720110	60720156	60725296	60725416	162,117,134	143,110,148	107,100,159	83,101,175	239	242	1	1.0	0.534,0.519,0.478	0.566,0.501,0.479	-0.005
ENSMUSG00000021559	Dapk1	13	+	60757348	60757537	60760634	60761863	60754108	60754229	60762356	60762802	387,330,360	3069,2371,2732	312,258,344	2793,2122,3258	338	1378	1	1.0	0.34,0.362,0.349	0.313,0.331,0.301	0.035
ENSMUSG00000021559	Dapk1	13	+	60757348	60757537	60760634	60761884	60754108	60754229	60762356	60763191	387,330,360	3068,2387,2738	312,258,344	2786,2122,3289	338	1399	1	1.0	0.343,0.364,0.352	0.317,0.335,0.302	0.035
ENSMUSG00000032846	Zswim6	13	-	107731048	107731206	107733798	107733934	107730226	107730390	107738371	107738632	67,38,42	62,30,55	29,35,50	63,54,100	285	307	0.0252075061843	1.0	0.538,0.577,0.451	0.331,0.411,0.35	0.158
ENSMUSG00000032846	Zswim6	13	-	107748183	107748363	107769559	107769710	107743960	107744137	107773372	107773521	48,38,46	39,63,50	29,37,54	58,40,75	300	329	0.880632229814	1.0	0.574,0.398,0.502	0.354,0.504,0.441	0.058
ENSMUSG00000035248	Tut7	13	-	59782017	59782343	59784764	59784880	59771875	59772859	59785720	59785812	66,53,63	190,182,174	58,58,89	231,177,303	265	475	1	1.0	0.384,0.343,0.394	0.31,0.37,0.345	0.032
ENSMUSG00000035248	Tut7	13	-	59782017	59782343	59785720	59785812	59771875	59772859	59785894	59785942	45,43,51	192,182,174	40,48,78	233,179,307	241	475	1	1.0	0.316,0.318,0.366	0.253,0.346,0.334	0.022
ENSMUSG00000035248	Tut7	13	-	59782017	59782343	59784764	59784880	59778751	59778815	59785720	59785812	66,54,62	164,178,134	57,58,89	208,170,258	265	475	1	1.0	0.419,0.352,0.453	0.329,0.379,0.382	0.045
ENSMUSG00000035248	Tut7	13	-	59784764	59784880	59785720	59785812	59782017	59782343	59785894	59785942	45,42,51	32,49,60	45,50,77	63,45,81	241	265	1	1.0	0.607,0.485,0.483	0.44,0.55,0.511	0.025
ENSMUSG00000021557	Agtpbp1	13	-	59460468	59460629	59461996	59462173	59449879	59450314	59465984	59466116	69,56,50	40,57,53	98,59,95	70,45,79	326	310	1	1.0	0.621,0.483,0.473	0.571,0.555,0.533	-0.027
ENSMUSG00000021557	Agtpbp1	13	-	59528386	59528518	59531056	59531203	59525145	59525239	59532012	59532076	31,25,26	38,16,26	40,38,33	27,30,48	296	281	1	1.0	0.436,0.597,0.487	0.584,0.546,0.395	-0.002
ENSMUSG00000021557	Agtpbp1	13	-	59536248	59536373	59544386	59544451	59533171	59533239	59557222	59557311	5,4,1	32,30,32	0,0,2	37,23,41	214	274	0.309056463927	1.0	0.167,0.146,0.038	0.0,0.0,0.059	0.097
ENSMUSG00000024725	Ostf1	19	-	18590400	18590508	18592582	18592636	18589704	18589754	18593855	18593919	506,457,489	888,938,829	655,481,782	1327,945,1296	203	257	1	1.0	0.419,0.381,0.428	0.385,0.392,0.433	0.006
ENSMUSG00000024725	Ostf1	19	-	18592582	18592636	18593855	18593919	18590400	18590508	18596350	18596401	684,697,645	555,508,503	938,745,971	720,500,860	213	203	1	1.0	0.54,0.567,0.55	0.554,0.587,0.518	-0.001
ENSMUSG00000024725	Ostf1	19	-	18593855	18593919	18596350	18596401	18592582	18592636	18604165	18604212	421,405,398	482,465,464	562,396,577	680,515,753	200	213	1	1.0	0.482,0.481,0.477	0.468,0.45,0.449	0.024
ENSMUSG00000024725	Ostf1	19	-	18596350	18596401	18604165	18604212	18593600	18593919	18631619	18631718	580,587,587	441,423,414	812,649,846	612,410,652	196	200	1	1.0	0.573,0.586,0.591	0.575,0.618,0.57	-0.004
ENSMUSG00000015937	H2afy	13	-	56083119	56083294	56084195	56084285	56073618	56074392	56089757	56089857	220,201,210	501,574,629	278,197,304	727,618,802	239	324	1	1.0	0.373,0.322,0.312	0.341,0.302,0.339	0.008
ENSMUSG00000015937	H2afy	13	-	56084195	56084285	56089757	56089857	56083119	56083294	56096123	56096234	282,242,282	334,268,320	380,311,477	405,320,497	249	239	1	1.0	0.448,0.464,0.458	0.474,0.483,0.479	-0.022
ENSMUSG00000015937	H2afy	13	-	56088251	56088342	56089757	56089857	56084195	56084285	56096123	56096234	597,513,576	221,195,212	766,600,938	228,241,287	249	240	1	1.0	0.723,0.717,0.724	0.764,0.706,0.759	-0.022
ENSMUSG00000021493	Pdlim7	13	-	55506305	55506367	55507329	55507366	55505933	55506168	55507487	55507624	19,24,27	16,19,32	21,20,53	27,18,50	186	211	1	1.0	0.574,0.589,0.489	0.469,0.558,0.546	0.026
ENSMUSG00000021493	Pdlim7	13	-	55507863	55507880	55508207	55508326	55507487	55507624	55508779	55508810	117,125,158	4,0,8	176,142,288	7,2,9	268	166	1	1.0	0.948,1.0,0.924	0.94,0.978,0.952	0.001
ENSMUSG00000021481	Zfp346	13	+	55113677	55113770	55115482	55115624	55113035	55113139	55122329	55122515	12,13,8	4,2,1	10,17,10	4,4,8	242	291	0.29402746031	1.0	0.783,0.887,0.906	0.75,0.836,0.6	0.13
ENSMUSG00000021481	Zfp346	13	+	55113677	55113770	55115482	55115624	55113035	55113139	55130533	55130627	12,13,8	0,0,0	10,16,12	1,0,0	242	291	1	1.0	1.0,1.0,1.0	0.923,1.0,1.0	0.026
ENSMUSG00000021481	Zfp346	13	+	55115479	55115624	55122329	55122515	55113677	55113770	55130533	55130627	9,9,19	11,17,10	5,12,18	13,32,19	294	335	0.360323254734	1.0	0.482,0.376,0.684	0.305,0.299,0.519	0.14
ENSMUSG00000025878	Uimc1	13	-	55060265	55060342	55069721	55069807	55055974	55056078	55075257	55075990	41,38,44	39,43,36	51,28,44	38,37,60	235	226	1	1.0	0.503,0.459,0.54	0.563,0.421,0.414	0.035
ENSMUSG00000025878	Uimc1	13	-	55060265	55060342	55069721	55069807	55055974	55056078	55077402	55077527	3,2,9	39,42,35	6,2,19	40,33,59	235	226	0.79291229039	1.0	0.069,0.044,0.198	0.126,0.055,0.236	-0.035
ENSMUSG00000025878	Uimc1	13	-	55069721	55069807	55076301	55076407	55060265	55060342	55077402	55077527	49,45,36	42,57,80	38,59,89	68,44,115	255	235	1	1.0	0.518,0.421,0.293	0.34,0.553,0.416	-0.026
ENSMUSG00000025877	Hk3	13	-	55008674	55008774	55008952	55009048	55007071	55007255	55010696	55010816	419,443,506	621,679,678	617,542,762	887,640,1016	245	249	1	1.0	0.407,0.399,0.431	0.414,0.463,0.433	-0.024
ENSMUSG00000025871	4833439L19Rik	13	-	54561692	54561871	54564184	54564272	54559197	54559324	54564514	54564621	66,76,79	172,172,195	67,68,87	197,174,249	237	328	1	1.0	0.347,0.379,0.359	0.32,0.351,0.326	0.029
ENSMUSG00000021468	Sptlc1	13	-	53343778	53343874	53344800	53344908	53343127	53343224	53351600	53351690	144,103,154	127,87,128	150,142,188	95,115,171	257	245	1	1.0	0.519,0.53,0.534	0.601,0.541,0.512	-0.024
ENSMUSG00000021392	Nol8	13	+	49675385	49675512	49676321	49676389	49672551	49672823	49676754	49676834	24,29,21	10,13,13	23,22,27	17,16,24	276	217	0.284081482766	1.0	0.654,0.637,0.559	0.515,0.519,0.469	0.116
ENSMUSG00000037946	Fgd3	13	-	49273709	49273772	49274914	49275022	49268232	49268355	49275609	49275640	89,92,88	143,110,123	99,111,128	159,111,124	257	212	1	1.0	0.339,0.408,0.371	0.339,0.452,0.46	-0.044
ENSMUSG00000037946	Fgd3	13	-	49273709	49273772	49275609	49275640	49268232	49268355	49277536	49277616	25,37,40	126,96,97	51,28,65	129,74,105	180	212	0.505590910479	1.0	0.189,0.312,0.327	0.318,0.308,0.422	-0.073
ENSMUSG00000037946	Fgd3	13	-	49281216	49281275	49281816	49281955	49280051	49280198	49285693	49285850	163,119,128	81,70,71	145,136,161	99,78,99	288	208	1	1.0	0.592,0.551,0.566	0.514,0.557,0.54	0.033
ENSMUSG00000037960	Card19	13	-	49203717	49203789	49205191	49205345	49202949	49203235	49208003	49208146	997,1007,989	512,527,493	1425,970,1295	606,394,647	303	221	1	1.0	0.587,0.582,0.594	0.632,0.642,0.593	-0.035
ENSMUSG00000037960	Card19	13	-	49203928	49203988	49205191	49205345	49203717	49203789	49208003	49208146	1029,1022,1018	494,460,411	1448,998,1322	588,372,624	303	209	1	1.0	0.59,0.605,0.631	0.629,0.649,0.594	-0.015
ENSMUSG00000037960	Card19	13	-	49203928	49203988	49208003	49208146	49203717	49203789	49215936	49216026	460,445,455	466,437,398	671,414,609	553,351,606	292	209	1	1.0	0.414,0.422,0.45	0.465,0.458,0.418	-0.018
ENSMUSG00000037960	Card19	13	-	49205191	49205345	49208003	49208146	49203928	49203988	49215936	49216026	477,475,460	1065,1036,1037	693,422,613	1316,893,1361	292	303	1	1.0	0.317,0.322,0.315	0.353,0.329,0.319	-0.016
ENSMUSG00000038025	Phf2	13	-	48805230	48805340	48805824	48805920	48804334	48804722	48807604	48807876	72,72,62	51,53,64	47,74,112	64,48,126	245	259	0.962717791646	1.0	0.599,0.59,0.506	0.437,0.62,0.484	0.051
ENSMUSG00000024290	Rock1	18	-	10070218	10070480	10070621	10070700	10067470	10067678	10072831	10072920	60,52,63	158,154,218	67,49,82	215,154,245	228	411	1	1.0	0.406,0.378,0.343	0.36,0.365,0.376	0.009
ENSMUSG00000021377	Dek	13	-	47101622	47101732	47101972	47102074	47100173	47100268	47105571	47105737	141,147,171	184,145,179	151,153,236	206,188,269	251	259	1	1.0	0.442,0.511,0.496	0.431,0.456,0.475	0.029
ENSMUSG00000021377	Dek	13	-	47101972	47102074	47105571	47105737	47101486	47101732	47106072	47106154	374,271,351	169,148,193	389,417,534	187,157,219	315	251	1	1.0	0.638,0.593,0.592	0.624,0.679,0.66	-0.047
ENSMUSG00000038080	Kdm1b	13	+	47068463	47068635	47071891	47072019	47067444	47067582	47073710	47073842	24,28,36	22,15,22	23,14,49	16,22,28	321	277	0.976288537006	1.0	0.485,0.617,0.585	0.554,0.354,0.602	0.059
ENSMUSG00000057531	Dtnbp1	13	-	44923148	44923292	44930995	44931151	44922074	44922454	44953171	44953194	456,500,538	512,463,525	665,501,739	669,450,686	305	293	1	1.0	0.461,0.509,0.496	0.488,0.517,0.509	-0.016
ENSMUSG00000057531	Dtnbp1	13	-	44930995	44931151	44953171	44953194	44923148	44923292	44970045	44970178	38,40,39	510,570,592	78,59,73	781,574,740	172	305	1	1.0	0.117,0.111,0.105	0.15,0.154,0.149	-0.04
ENSMUSG00000057531	Dtnbp1	13	-	44953171	44953194	44970045	44970178	44930995	44931151	44986034	44986095	4,4,7	55,52,62	15,5,3	72,57,91	282	172	1	1.0	0.042,0.045,0.064	0.113,0.051,0.02	-0.011
ENSMUSG00000057531	Dtnbp1	13	-	44970045	44970178	44986034	44986095	44953171	44953194	44992018	44992069	180,218,207	365,405,431	278,212,312	558,404,574	210	282	1	1.0	0.398,0.42,0.392	0.401,0.413,0.422	-0.009
ENSMUSG00000057531	Dtnbp1	13	-	44982740	44982873	44986034	44986095	44970045	44970178	44992018	44992069	176,218,207	362,382,361	284,214,310	537,411,536	210	282	1	1.0	0.395,0.434,0.435	0.415,0.411,0.437	0.0
ENSMUSG00000057531	Dtnbp1	13	-	44986034	44986095	44992018	44992069	44970045	44970178	44993684	44993738	127,134,131	2,1,2	187,122,215	1,1,1	200	210	1	1.0	0.985,0.993,0.986	0.995,0.992,0.996	-0.006
ENSMUSG00000057531	Dtnbp1	13	-	44986034	44986095	44992018	44992069	44982740	44982873	44993684	44993738	126,134,130	188,186,185	187,123,217	236,162,224	200	210	1	1.0	0.413,0.431,0.425	0.454,0.444,0.504	-0.044
ENSMUSG00000038518	Jarid2	13	+	44874282	44874452	44884703	44884880	44848279	44848421	44896253	44896489	34,33,38	53,29,37	46,35,64	48,44,53	319	326	1	1.0	0.396,0.538,0.512	0.495,0.448,0.552	-0.016
ENSMUSG00000038518	Jarid2	13	+	44913650	44913833	44914245	44914376	44910536	44913286	44914763	44914947	45,35,43	22,20,19	38,36,49	28,31,27	332	280	0.521481274064	1.0	0.633,0.596,0.656	0.534,0.495,0.605	0.084
ENSMUSG00000015396	Cd83	13	+	43797532	43797728	43799601	43799708	43785184	43785467	43801556	43803128	101,102,88	39,42,71	156,102,138	79,54,88	345	256	1	1.0	0.658,0.643,0.479	0.594,0.584,0.538	0.021
ENSMUSG00000063200	Nol7	13	+	43400592	43400621	43400852	43400934	43399510	43399569	43401296	43401418	48,59,41	94,114,107	86,44,58	162,130,188	178	231	1	1.0	0.399,0.402,0.332	0.408,0.305,0.286	0.045
ENSMUSG00000063200	Nol7	13	+	43400852	43400934	43401296	43401418	43400592	43400621	43401499	43401577	105,142,194	160,165,184	213,160,198	295,194,256	231	271	1	1.0	0.435,0.502,0.553	0.459,0.492,0.476	0.021
ENSMUSG00000021361	Tmem14c	13	+	41017114	41017173	41017705	41017782	41016291	41016398	41018355	41018457	45,45,64	897,873,929	92,56,87	1038,953,1302	208	226	1	1.0	0.052,0.053,0.07	0.088,0.06,0.068	-0.014
ENSMUSG00000021361	Tmem14c	13	+	41017705	41017782	41018355	41018457	41017114	41017173	41021118	41021206	477,517,506	703,697,716	633,529,697	909,724,1093	226	251	1	1.0	0.43,0.452,0.44	0.436,0.448,0.415	0.008
ENSMUSG00000021361	Tmem14c	13	+	41018355	41018457	41021118	41021206	41017705	41017782	41022105	41022586	909,846,911	637,659,678	1073,853,1349	944,702,937	251	237	1	1.0	0.574,0.548,0.559	0.518,0.534,0.576	0.018
ENSMUSG00000038683	Pak1ip1	13	+	41008885	41008938	41009218	41009364	41008210	41008285	41009447	41009545	47,58,35	229,220,263	63,53,83	266,208,324	202	295	1	1.0	0.231,0.278,0.163	0.257,0.271,0.272	-0.043
ENSMUSG00000038683	Pak1ip1	13	+	41008885	41008938	41009447	41009545	41008210	41008285	41011182	41011282	47,58,37	137,142,119	63,53,82	149,121,173	202	247	0.982069181117	1.0	0.296,0.333,0.275	0.341,0.349,0.367	-0.051
ENSMUSG00000038683	Pak1ip1	13	+	41008885	41009364	41009447	41009545	41008210	41008285	41011182	41011282	78,108,104	137,142,119	117,90,155	149,121,173	628	247	1	1.0	0.183,0.23,0.256	0.236,0.226,0.261	-0.018
ENSMUSG00000038683	Pak1ip1	13	+	41009218	41009364	41009447	41009545	41008885	41008938	41011182	41011282	155,164,115	137,142,119	154,113,175	148,121,172	295	247	1	1.0	0.486,0.492,0.447	0.466,0.439,0.46	0.02
ENSMUSG00000038683	Pak1ip1	13	+	41009447	41009545	41011182	41011282	41008885	41009364	41012333	41012457	129,133,146	141,134,158	152,139,203	161,126,167	247	249	1	1.0	0.48,0.5,0.482	0.488,0.527,0.551	-0.035
ENSMUSG00000069089	Cdk7	13	-	100716500	100716619	100717571	100717682	100711496	100711596	100719301	100719370	45,49,58	65,59,81	87,73,98	85,51,68	260	268	0.042307379344	1.0	0.416,0.461,0.425	0.513,0.596,0.598	-0.135
ENSMUSG00000069089	Cdk7	13	-	100717571	100717682	100719301	100719370	100716500	100716619	100720585	100720653	45,44,71	67,42,47	65,54,64	64,46,67	218	260	1	1.0	0.445,0.555,0.643	0.548,0.583,0.533	-0.007
ENSMUSG00000069089	Cdk7	13	-	100717571	100717682	100719301	100719370	100716500	100716619	100722679	100722713	0,0,0	67,43,47	0,0,2	64,46,67	218	260	1	1.0	0.0,0.0,0.0	0.0,0.0,0.034	-0.011
ENSMUSG00000069089	Cdk7	13	-	100719301	100719370	100720585	100720653	100717571	100717682	100722679	100722713	35,46,51	27,23,26	43,45,39	50,38,61	217	218	0.0290460334731	1.0	0.566,0.668,0.663	0.464,0.543,0.391	0.166
ENSMUSG00000069089	Cdk7	13	-	100720585	100720653	100722679	100722713	100719301	100719370	100730457	100730517	37,44,20	30,41,44	34,27,44	54,44,65	183	217	0.730594197549	1.0	0.594,0.56,0.35	0.427,0.421,0.445	0.07
ENSMUSG00000021432	Slc35b3	13	-	38939874	38939972	38943058	38943166	38937746	38937839	38954108	38954230	15,5,10	42,48,44	6,9,9	73,50,67	257	247	0.742147798998	1.0	0.256,0.091,0.179	0.073,0.147,0.114	0.064
ENSMUSG00000021432	Slc35b3	13	-	38943058	38943166	38954108	38954230	38939442	38939972	38955648	38955936	47,47,61	30,39,35	63,51,81	46,41,51	271	257	1	1.0	0.598,0.533,0.623	0.565,0.541,0.601	0.016
ENSMUSG00000021432	Slc35b3	13	-	38943058	38943166	38954108	38954230	38939874	38939972	38955820	38955936	8,7,7	30,36,37	8,14,12	46,40,52	271	257	1	1.0	0.202,0.156,0.152	0.142,0.249,0.18	-0.02
ENSMUSG00000021432	Slc35b3	13	-	38944499	38944654	38954108	38954230	38943058	38943166	38955648	38955936	63,51,70	41,36,51	69,60,85	61,48,57	271	304	1	1.0	0.633,0.614,0.606	0.559,0.584,0.626	0.028
ENSMUSG00000021432	Slc35b3	13	-	38944499	38944654	38954108	38954230	38943058	38943166	38955820	38955936	20,12,11	41,36,51	12,22,15	60,48,59	271	304	1	1.0	0.354,0.272,0.195	0.183,0.34,0.222	0.025
ENSMUSG00000017843	Ppp2r5c	12	+	110522490	110522690	110544074	110544185	110465848	110466020	110545594	110545687	251,214,272	198,208,206	280,220,349	242,242,310	349	260	1	1.0	0.486,0.434,0.496	0.463,0.404,0.456	0.031
ENSMUSG00000017843	Ppp2r5c	12	+	110522490	110522690	110544074	110544185	110485737	110485952	110545594	110545687	391,302,450	198,208,206	428,381,597	245,241,311	349	260	1	1.0	0.595,0.52,0.619	0.565,0.541,0.588	0.013
ENSMUSG00000017843	Ppp2r5c	12	+	110544074	110544185	110545594	110545687	110522490	110522690	110545770	110545901	260,262,227	119,120,145	244,263,341	137,150,189	260	242	1	1.0	0.67,0.67,0.593	0.624,0.62,0.627	0.021
ENSMUSG00000021431	Snrnp48	13	+	38217373	38217495	38220687	38220776	38216324	38216513	38221234	38221393	61,70,57	73,60,62	63,46,81	82,50,75	271	238	1	1.0	0.423,0.506,0.447	0.403,0.447,0.487	0.013
ENSMUSG00000021428	Riok1	13	+	38043908	38043978	38045272	38045315	38043050	38043141	38047244	38047337	25,25,21	16,8,13	13,21,38	16,20,16	219	192	0.5765099749	1.0	0.578,0.733,0.586	0.416,0.479,0.676	0.109
ENSMUSG00000059288	Cdyl	13	+	35815908	35816575	35856662	35856919	35741312	35741888	35858075	35858248	130,97,121	54,65,56	120,117,170	38,51,78	816	406	0.915530466668	1.0	0.545,0.426,0.518	0.611,0.533,0.52	-0.058
ENSMUSG00000059288	Cdyl	13	+	35815908	35816575	35871577	35871721	35741312	35741888	35872511	35874058	129,97,121	34,39,43	120,117,170	55,40,44	816	293	1	1.0	0.577,0.472,0.503	0.439,0.512,0.581	0.007
ENSMUSG00000022546	Gpt	15	+	76698714	76698889	76699235	76699348	76698455	76698592	76699419	76699648	26,28,16	8,10,3	19,28,24	29,12,23	324	262	0.0163190961792	1.0	0.724,0.694,0.812	0.346,0.654,0.458	0.257
ENSMUSG00000020664	Dld	12	-	31334612	31334783	31335465	31335656	31333866	31334056	31340279	31340381	277,262,340	260,249,256	357,311,444	316,296,410	340	320	1	1.0	0.501,0.498,0.556	0.515,0.497,0.505	0.013
ENSMUSG00000046949	Nqo2	13	+	33981424	33981538	33982447	33982549	33979531	33979662	33985315	33985358	89,71,85	62,75,59	103,79,105	101,77,113	263	251	0.818070659741	1.0	0.578,0.475,0.579	0.493,0.495,0.47	0.058
ENSMUSG00000019132	BC005537	13	+	24804781	24804958	24805861	24805984	24801656	24803509	24809885	24810020	2190,1888,2057	1620,1578,1653	2475,2022,2886	2022,1669,2248	326	272	1	1.0	0.53,0.5,0.509	0.505,0.503,0.517	0.005
ENSMUSG00000024816	Frmd8	19	-	5863223	5863347	5865068	5865293	5862250	5862394	5869436	5869603	222,219,289	157,165,207	315,246,413	200,145,239	374	273	1	1.0	0.508,0.492,0.505	0.535,0.553,0.558	-0.047
ENSMUSG00000022724	Riox2	16	+	59483004	59483108	59486532	59486635	59480290	59480419	59487427	59487599	83,60,86	50,54,48	93,91,123	76,39,72	253	252	1	1.0	0.623,0.525,0.641	0.549,0.699,0.63	-0.03
ENSMUSG00000025616	Usp16	16	+	87480874	87480969	87481713	87481800	87479125	87479789	87482859	87483016	61,64,68	39,39,48	68,40,78	75,69,47	244	236	0.28074971594	1.0	0.602,0.613,0.578	0.467,0.359,0.616	0.117
ENSMUSG00000025616	Usp16	16	+	87481713	87481800	87482859	87483016	87479125	87479789	87483106	87483310	2,0,0	61,70,123	0,2,0	141,81,118	236	306	1	1.0	0.041,0.0,0.0	0.0,0.031,0.0	0.003
ENSMUSG00000025616	Usp16	16	+	87481713	87481800	87482859	87483016	87480874	87480969	87483106	87483310	51,44,62	61,68,122	50,53,50	141,77,124	236	306	0.535675940027	1.0	0.52,0.456,0.397	0.315,0.472,0.343	0.081
ENSMUSG00000024359	Hspa9	18	-	34938932	34939025	34939342	34939437	34938583	34938724	34940196	34940314	332,351,438	325,338,363	393,367,607	440,308,562	244	242	1	1.0	0.503,0.507,0.545	0.47,0.542,0.517	0.009
ENSMUSG00000024359	Hspa9	18	-	34939342	34939437	34940196	34940314	34938932	34939025	34940839	34940944	445,445,473	264,329,339	546,514,767	336,290,413	267	244	1	1.0	0.606,0.553,0.56	0.598,0.618,0.629	-0.042
ENSMUSG00000024359	Hspa9	18	-	34952395	34952483	34952676	34952735	34951223	34951405	34954169	34954357	271,310,353	246,232,290	277,326,516	237,277,422	208	237	1	1.0	0.557,0.604,0.581	0.571,0.573,0.582	0.005
ENSMUSG00000063894	Zkscan8	13	-	21521785	21521909	21522223	21522315	21513221	21520962	21525137	21525306	2,3,3	0,3,2	4,3,3	1,0,8	241	273	1	1.0	1.0,0.531,0.63	0.819,1.0,0.298	0.015
ENSMUSG00000021326	Trim27	13	+	21190091	21190124	21190592	21190686	21189854	21189970	21191219	21191246	141,132,160	5,9,6	170,185,257	5,6,0	182	243	1	1.0	0.974,0.951,0.973	0.978,0.976,1.0	-0.019
ENSMUSG00000021326	Trim27	13	+	21190096	21190124	21190592	21190686	21189854	21189970	21191219	21191246	28,40,32	5,9,6	44,52,56	5,6,0	177	243	0.403404041075	1.0	0.885,0.859,0.88	0.924,0.922,1.0	-0.074
ENSMUSG00000041112	Elmo1	13	+	20572344	20572457	20582218	20582326	20564423	20564587	20589643	20589726	114,62,100	86,75,88	128,91,147	142,118,135	262	257	1	1.0	0.565,0.448,0.527	0.469,0.431,0.516	0.041
ENSMUSG00000053101	Gpr141	13	-	19779454	19779561	19804989	19805057	19755009	19755203	19824129	19824257	17,16,20	17,11,9	30,20,46	6,3,8	217	256	0.00175722438787	1.0	0.541,0.632,0.724	0.855,0.887,0.872	-0.239
ENSMUSG00000061474	Mrps36	13	-	100739013	100739195	100741167	100741231	100736076	100736273	100744529	100744657	6,19,19	336,344,385	41,23,36	522,358,535	213	331	1	1.0	0.027,0.079,0.071	0.109,0.091,0.095	-0.039
ENSMUSG00000061474	Mrps36	13	-	100739013	100739201	100741167	100741231	100735954	100736273	100744529	100744659	6,19,19	343,364,396	41,23,36	545,371,550	213	337	1	1.0	0.027,0.076,0.071	0.106,0.089,0.094	-0.038
ENSMUSG00000015671	Psma2	13	+	14623597	14623671	14625202	14625260	14620724	14620806	14625348	14625504	412,359,428	284,351,355	517,398,579	452,349,501	223	207	1	1.0	0.574,0.487,0.528	0.515,0.514,0.518	0.014
ENSMUSG00000039242	B3galnt2	13	+	13970766	13970867	13980600	13980696	13966309	13966457	13987352	13987463	17,8,16	12,14,18	12,10,23	15,4,22	250	245	0.923363251815	1.0	0.581,0.359,0.466	0.439,0.71,0.506	-0.083
ENSMUSG00000039242	B3galnt2	13	+	13975437	13975634	13980600	13980696	13970766	13970867	13987352	13987463	18,36,31	13,13,19	30,53,37	15,4,23	346	245	0.457151039078	1.0	0.495,0.662,0.536	0.586,0.904,0.533	-0.11
ENSMUSG00000039242	B3galnt2	13	+	13980600	13980696	13987352	13987463	13970766	13970867	13990788	13990867	1,3,1	14,24,22	0,0,0	12,13,19	245	260	1	1.0	0.07,0.117,0.046	0.0,0.0,0.0	0.078
ENSMUSG00000039242	B3galnt2	13	+	13980600	13980696	13987352	13987463	13975437	13975634	13990788	13990867	12,22,14	14,24,22	18,11,21	13,19,19	245	260	0.981655269484	1.0	0.476,0.493,0.403	0.595,0.381,0.54	-0.048
ENSMUSG00000097715	Gpr137b-ps	13	-	12617724	12617849	12619765	12619894	12615056	12615849	12621357	12621507	775,724,758	551,523,578	806,717,1042	646,533,738	278	274	1	1.0	0.581,0.577,0.564	0.552,0.57,0.582	0.006
ENSMUSG00000097715	Gpr137b-ps	13	-	12617724	12617849	12621357	12621507	12615056	12615849	12623868	12624091	1040,850,966	549,523,572	985,889,1226	645,533,730	299	274	1	1.0	0.634,0.598,0.607	0.583,0.605,0.606	0.015
ENSMUSG00000097715	Gpr137b-ps	13	-	12617724	12617849	12619765	12619894	12617339	12617499	12621357	12621507	773,722,758	290,265,313	803,712,1039	327,244,406	278	274	1	1.0	0.724,0.729,0.705	0.708,0.742,0.716	-0.003
ENSMUSG00000097715	Gpr137b-ps	13	-	12621489	12621507	12623868	12624091	12619083	12621408	12630694	12630744	361,337,321	4,1,2	277,359,537	0,1,1	372	167	1	1.0	0.976,0.993,0.986	1.0,0.994,0.996	-0.012
ENSMUSG00000097715	Gpr137b-ps	13	-	12623868	12624091	12630694	12630744	12621148	12621507	12649916	12649993	40,35,35	1259,1071,1170	15,25,68	1155,1124,1542	199	372	1	1.0	0.056,0.058,0.053	0.024,0.04,0.076	0.009
ENSMUSG00000057554	Lgals8	13	-	12451400	12451427	12452721	12452778	12448418	12448507	12453284	12453404	97,70,114	51,44,66	92,69,131	61,41,80	206	176	1	1.0	0.619,0.576,0.596	0.563,0.59,0.583	0.018
ENSMUSG00000057554	Lgals8	13	-	12452721	12452778	12453284	12453404	12451400	12451427	12454734	12454945	231,164,245	92,88,91	203,180,294	105,104,142	269	206	1	1.0	0.658,0.588,0.673	0.597,0.57,0.613	0.046
ENSMUSG00000057554	Lgals8	13	-	12452721	12452778	12454734	12454945	12451400	12451427	12456343	12456432	373,394,438	83,84,90	401,368,503	104,96,137	360	206	1	1.0	0.72,0.729,0.736	0.688,0.687,0.678	0.044
ENSMUSG00000057554	Lgals8	13	-	12452721	12452778	12454734	12454945	12451400	12451427	12459173	12459316	111,101,109	83,84,94	103,118,125	102,96,138	360	206	1	1.0	0.434,0.408,0.399	0.366,0.413,0.341	0.04
ENSMUSG00000057554	Lgals8	13	-	12453257	12453404	12454734	12454945	12452721	12452778	12456343	12456432	382,399,440	14,20,16	404,375,508	19,15,21	360	296	1	1.0	0.957,0.943,0.958	0.946,0.954,0.952	0.002
ENSMUSG00000057554	Lgals8	13	-	12453257	12453404	12454734	12454945	12452721	12452778	12459173	12459316	120,106,111	10,22,16	106,125,130	16,15,21	360	296	1	1.0	0.908,0.798,0.851	0.845,0.873,0.836	0.001
ENSMUSG00000057554	Lgals8	13	-	12453257	12453404	12456343	12456432	12452721	12452778	12459173	12459316	142,118,163	10,22,16	130,114,173	16,15,21	238	296	1	1.0	0.946,0.87,0.927	0.91,0.904,0.911	0.006
ENSMUSG00000057554	Lgals8	13	-	12453284	12453404	12454734	12454945	12452721	12452778	12456343	12456432	382,399,440	213,161,236	404,375,508	198,164,263	360	269	1	1.0	0.573,0.649,0.582	0.604,0.631,0.591	-0.007
ENSMUSG00000057554	Lgals8	13	-	12453284	12453404	12454734	12454945	12452721	12452778	12459173	12459316	120,106,111	209,163,236	106,125,130	195,164,263	360	269	1	1.0	0.3,0.327,0.26	0.289,0.363,0.27	-0.012
ENSMUSG00000057554	Lgals8	13	-	12453284	12453404	12456343	12456432	12452721	12452778	12459173	12459316	142,118,163	209,163,236	130,114,173	195,164,263	238	269	1	1.0	0.434,0.45,0.438	0.43,0.44,0.426	0.009
ENSMUSG00000057554	Lgals8	13	-	12453284	12453404	12459173	12459316	12452721	12452778	12461240	12461503	66,66,80	209,160,236	75,65,92	194,164,263	292	269	1	1.0	0.225,0.275,0.238	0.263,0.267,0.244	-0.012
ENSMUSG00000057554	Lgals8	13	-	12454734	12454945	12456343	12456432	12452721	12452778	12459173	12459316	142,118,163	120,106,111	130,114,173	106,125,130	238	360	1	1.0	0.642,0.627,0.69	0.65,0.58,0.668	0.02
ENSMUSG00000057554	Lgals8	13	-	12454734	12454945	12456343	12456432	12453284	12453404	12459173	12459316	146,119,162	359,289,394	131,114,174	333,318,463	238	360	1	1.0	0.381,0.384,0.383	0.373,0.352,0.362	0.02
ENSMUSG00000024663	Rab3il1	19	+	10026529	10026785	10027383	10027479	10018192	10018359	10027559	10027637	662,633,645	160,137,183	842,762,1059	197,170,235	405	245	1	1.0	0.715,0.737,0.681	0.721,0.731,0.732	-0.017
ENSMUSG00000024663	Rab3il1	19	+	10033743	10033810	10034456	10035082	10032352	10032452	10038057	10038380	129,111,169	1003,1005,1214	183,140,271	1626,1236,1686	216	775	1	1.0	0.316,0.284,0.333	0.288,0.289,0.366	-0.003
ENSMUSG00000021156	Zmynd11	13	-	9693429	9693548	9694268	9694346	9690902	9691110	9695128	9695181	61,74,75	98,105,101	49,54,102	73,88,153	227	268	1	1.0	0.424,0.454,0.467	0.442,0.42,0.44	0.014
ENSMUSG00000021147	Wdr37	13	-	8835296	8835438	8836782	8837023	8820410	8820545	8842729	8842806	64,55,54	42,29,27	48,43,68	30,25,38	390	291	1	1.0	0.532,0.586,0.599	0.544,0.562,0.572	0.013
ENSMUSG00000007670	Khsrp	17	-	57027048	57027098	57027816	57027856	57026842	57026914	57027955	57027994	44,27,44	55,48,69	20,36,71	52,52,94	189	199	1	1.0	0.457,0.372,0.402	0.288,0.422,0.443	0.026
ENSMUSG00000021196	Pfkp	13	-	6588488	6588653	6597858	6598011	6587051	6587113	6598738	6598760	138,137,165	171,235,235	248,182,229	305,249,295	302	314	1	1.0	0.456,0.377,0.422	0.458,0.432,0.447	-0.027
ENSMUSG00000021196	Pfkp	13	-	6593100	6593253	6597858	6598011	6588488	6588653	6598738	6598826	277,297,320	1,0,3	460,366,423	4,0,2	302	302	1	1.0	0.996,1.0,0.991	0.991,1.0,0.995	0.0
ENSMUSG00000033799	Fam208b	13	-	3573486	3577200	3582081	3582193	3570311	3570437	3584499	3585091	10,5,7	397,338,475	10,9,10	373,393,609	261	3863	1	1.0	0.272,0.18,0.179	0.284,0.253,0.196	-0.034
ENSMUSG00000033799	Fam208b	13	-	3581751	3582193	3584499	3585373	3573486	3577200	3588297	3588534	70,61,92	21,37,37	40,61,104	32,38,37	1023	591	0.817306201191	1.0	0.658,0.488,0.59	0.419,0.481,0.619	0.072
ENSMUSG00000039307	Hexdc	11	+	121221235	121221337	121221500	121221590	121220863	121221161	121222212	121222647	6,3,4	11,28,8	6,10,20	20,4,33	251	239	0.188909272957	1.0	0.342,0.093,0.323	0.222,0.704,0.366	-0.178
ENSMUSG00000025162	Csnk1d	11	-	120969022	120969194	120971566	120971715	120967994	120968134	120972376	120972547	267,203,309	386,340,440	328,229,391	506,328,544	298	321	1	1.0	0.427,0.391,0.431	0.411,0.429,0.436	-0.009
ENSMUSG00000025162	Csnk1d	11	-	120972965	120973194	120983232	120983343	120972376	120972547	120990934	120991092	172,206,236	501,431,561	253,178,245	488,456,737	260	378	1	1.0	0.333,0.41,0.379	0.43,0.362,0.326	0.001
ENSMUSG00000025137	Pcyt2	11	-	120615290	120615452	120615848	120615937	120614330	120614397	120617763	120617908	109,89,91	106,125,137	133,92,158	195,118,203	238	311	1	1.0	0.573,0.482,0.465	0.471,0.505,0.504	0.013
ENSMUSG00000025130	P4hb	11	-	120563815	120563920	120567917	120568055	120563602	120563728	120568173	120568307	857,842,1051	723,743,808	1091,956,1505	867,821,1291	287	254	1	1.0	0.512,0.501,0.535	0.527,0.508,0.508	0.002
ENSMUSG00000025792	Slc25a10	11	+	120497013	120497106	120497383	120497461	120496635	120496706	120497919	120497963	117,133,121	69,83,97	200,152,166	131,86,129	242	227	1	1.0	0.614,0.6,0.539	0.589,0.624,0.547	-0.002
ENSMUSG00000025793	Hgs	11	+	120469599	120469675	120470034	120470127	120469008	120469093	120471479	120471603	84,84,96	123,80,113	97,87,130	110,86,168	225	242	1	1.0	0.423,0.53,0.477	0.487,0.521,0.454	-0.011
ENSMUSG00000039703	Nploc4	11	-	120385769	120385865	120389367	120389439	120384542	120384659	120404205	120404366	92,72,100	111,96,112	90,74,108	121,104,143	221	245	1	1.0	0.479,0.454,0.497	0.452,0.441,0.456	0.027
ENSMUSG00000039703	Nploc4	11	-	120385769	120385865	120389367	120389439	120384542	120384659	120408772	120408899	0,2,2	112,96,111	0,0,0	119,104,142	221	245	1	1.0	0.0,0.023,0.02	0.0,0.0,0.0	0.014
ENSMUSG00000039703	Nploc4	11	-	120389367	120389439	120404205	120404366	120385769	120385865	120408772	120408899	137,109,166	64,76,68	165,122,174	78,78,106	310	221	1	1.0	0.604,0.506,0.635	0.601,0.527,0.539	0.026
ENSMUSG00000039703	Nploc4	11	-	120421364	120421541	120428523	120428636	120419068	120419117	120433047	120433128	105,131,132	181,148,161	124,119,166	155,175,223	262	326	1	1.0	0.419,0.524,0.505	0.499,0.458,0.481	0.003
ENSMUSG00000024965	Fermt3	19	-	7001756	7001881	7002212	7002452	6999638	6999780	7002569	7002676	1245,1168,1176	772,670,687	1566,1079,1711	974,675,963	389	274	1	1.0	0.532,0.551,0.547	0.531,0.53,0.556	0.004
ENSMUSG00000024965	Fermt3	19	-	7002212	7002452	7002569	7002676	7001756	7001881	7002821	7002946	361,361,404	1322,1153,1065	500,362,633	1617,1035,1647	256	389	1	1.0	0.293,0.322,0.366	0.32,0.347,0.369	-0.018
ENSMUSG00000062825	Actg1	11	-	120346910	120347349	120347862	120347875	120346636	120346818	120347968	120348097	210,238,295	7275,7900,8818	340,273,360	10663,9137,13194	162	588	1	1.0	0.095,0.099,0.108	0.104,0.098,0.09	0.003
ENSMUSG00000062825	Actg1	11	-	120347635	120347875	120347968	120348097	120346910	120347349	120348424	120348542	2077,2302,2556	6300,6714,7802	2925,2720,3934	9210,7887,11883	278	389	1	1.0	0.316,0.324,0.314	0.308,0.325,0.317	0.001
ENSMUSG00000061306	Slc38a10	11	-	120110837	120111005	120116864	120117021	120110065	120110536	120128422	120128529	180,204,282	348,342,371	245,249,374	381,328,510	306	317	1	1.0	0.349,0.382,0.441	0.4,0.44,0.432	-0.033
ENSMUSG00000061306	Slc38a10	11	-	120134779	120134882	120147720	120147838	120132676	120132859	120150979	120151312	158,156,157	180,146,146	148,157,239	207,206,253	267	252	0.923364184206	1.0	0.453,0.502,0.504	0.403,0.418,0.471	0.056
ENSMUSG00000061306	Slc38a10	11	-	120137856	120137981	120138985	120139129	120134779	120134882	120140592	120140686	226,200,274	243,217,217	230,218,310	201,258,366	293	274	1	1.0	0.465,0.463,0.541	0.517,0.441,0.442	0.023
ENSMUSG00000061306	Slc38a10	11	-	120137856	120137981	120138985	120139092	120134806	120134882	120140592	120140686	2,3,5	243,217,217	2,2,5	201,258,366	256	274	1	1.0	0.009,0.015,0.024	0.011,0.008,0.014	0.005
ENSMUSG00000025372	Baiap2	11	+	119981988	119982126	119993695	119993848	119981392	119981464	119996522	119996747	73,62,67	108,101,135	90,71,91	113,94,184	287	302	1	1.0	0.416,0.392,0.343	0.456,0.443,0.342	-0.03
ENSMUSG00000025372	Baiap2	11	+	119996888	119997090	119997488	119997690	119996522	119996747	119998633	119998702	77,93,78	94,112,129	149,78,168	128,130,204	351	351	1	1.0	0.45,0.454,0.377	0.538,0.375,0.452	-0.028
ENSMUSG00000025372	Baiap2	11	+	119997008	119997090	119997488	119997690	119996522	119996747	119998633	119998702	4,1,1	94,112,129	1,9,8	128,130,204	231	351	1	1.0	0.061,0.013,0.012	0.012,0.095,0.056	-0.026
ENSMUSG00000025372	Baiap2	11	+	119999134	119999297	120000551	120000586	119998633	119998702	120006358	120006782	89,101,115	11,14,14	138,139,172	23,12,14	312	184	1	1.0	0.827,0.81,0.829	0.78,0.872,0.879	-0.022
ENSMUSG00000025583	Rptor	11	+	119725009	119725168	119743866	119744013	119671277	119671360	119756238	119756414	36,26,43	49,16,43	58,48,82	33,45,45	308	296	0.417492086953	1.0	0.414,0.61,0.49	0.628,0.506,0.637	-0.086
ENSMUSG00000025583	Rptor	11	+	119780542	119780602	119798768	119798869	119756238	119756414	119799321	119799466	26,11,13	47,29,44	14,17,29	36,24,45	209	250	0.669716797965	1.0	0.398,0.312,0.261	0.317,0.459,0.435	-0.08
ENSMUSG00000025583	Rptor	11	+	119799321	119799466	119811944	119812020	119780542	119780602	119817077	119817179	0,1,0	23,27,25	0,0,0	43,19,27	294	225	1	1.0	0.0,0.028,0.0	0.0,0.0,0.0	0.009
ENSMUSG00000033857	Engase	11	+	118485123	118485314	118485756	118485905	118484839	118484948	118486444	118486553	159,168,183	62,68,47	200,168,242	70,55,77	340	298	1	1.0	0.692,0.684,0.773	0.715,0.728,0.734	-0.009
ENSMUSG00000017715	Pgs1	11	+	118014573	118014722	118019606	118019732	118005369	118005891	118023404	118024011	136,140,126	141,164,182	178,127,189	200,179,211	298	275	1	1.0	0.471,0.441,0.39	0.451,0.396,0.453	0.001
ENSMUSG00000017715	Pgs1	11	+	118014646	118014722	118019606	118019732	118005369	118005891	118023404	118023925	6,7,6	141,164,182	3,3,1	200,179,211	225	275	1	1.0	0.049,0.05,0.039	0.018,0.02,0.006	0.031
ENSMUSG00000020823	Sec14l1	11	+	117143286	117143415	117143780	117144015	117141661	117141793	117144848	117144958	104,140,99	366,345,394	91,91,186	378,364,583	278	384	1	1.0	0.282,0.359,0.258	0.25,0.257,0.306	0.029
ENSMUSG00000020823	Sec14l1	11	+	117153143	117153278	117155219	117155471	117150603	117150738	117156360	117156539	194,186,171	343,290,361	167,145,260	433,307,468	284	401	1	1.0	0.444,0.475,0.401	0.353,0.4,0.44	0.042
ENSMUSG00000024095	Hnrnpll	17	-	80044493	80044565	80048607	80048680	80037148	80038809	80048764	80048861	60,67,59	95,84,90	63,87,103	131,118,151	222	221	1	1.0	0.386,0.443,0.395	0.324,0.423,0.404	0.024
ENSMUSG00000015869	Prpsap1	11	-	116478059	116478115	116478524	116478640	116477201	116477347	116479651	116479824	84,75,89	57,48,50	86,90,143	63,46,64	265	205	1	1.0	0.533,0.547,0.579	0.514,0.602,0.633	-0.03
ENSMUSG00000020780	Srp68	11	-	116265356	116265552	116268273	116268387	116263214	116263297	116271912	116271979	118,129,165	250,214,258	182,169,245	244,225,333	263	345	0.55970242992	1.0	0.382,0.442,0.456	0.495,0.496,0.491	-0.067
ENSMUSG00000021171	Esyt2	12	+	116353826	116353889	116356039	116356085	116348218	116348314	116357111	116357186	2,0,5	4,6,0	0,3,3	6,2,9	212	195	0.628448679786	1.0	0.315,0.0,1.0	0.0,0.58,0.235	0.167
ENSMUSG00000020778	Ten1	11	+	116204844	116204979	116205610	116205768	116198854	116198983	116214838	116215318	188,161,160	221,193,182	239,143,210	291,189,237	284	307	1	1.0	0.479,0.474,0.487	0.47,0.45,0.489	0.01
ENSMUSG00000020755	Sap30bp	11	+	115951966	115952009	115957360	115957449	115938009	115938057	115960499	115960591	71,65,80	67,54,97	76,71,94	82,87,118	192	238	1	1.0	0.568,0.599,0.506	0.535,0.503,0.497	0.046
ENSMUSG00000020755	Sap30bp	11	+	115957360	115957449	115960499	115960591	115951966	115952009	115961355	115961416	80,82,75	73,82,76	74,68,99	92,73,111	238	241	1	1.0	0.526,0.503,0.5	0.449,0.485,0.475	0.04
ENSMUSG00000020755	Sap30bp	11	+	115960499	115960591	115961355	115961416	115957360	115957449	115961738	115961790	67,68,104	46,29,41	71,67,100	64,51,56	241	210	0.343803176021	1.0	0.559,0.671,0.689	0.492,0.534,0.609	0.095
ENSMUSG00000020752	Recql5	11	-	115893494	115893719	115893946	115894037	115893259	115893329	115894206	115894718	11,20,14	35,48,43	16,12,30	62,47,41	240	374	1	1.0	0.329,0.394,0.337	0.287,0.285,0.533	-0.015
ENSMUSG00000020752	Recql5	11	-	115893494	115893719	115894206	115894718	115893259	115893329	115894995	115895130	92,93,106	35,47,43	115,109,175	62,49,41	661	374	1	1.0	0.598,0.528,0.582	0.512,0.557,0.707	-0.023
ENSMUSG00000020752	Recql5	11	-	115893494	115893719	115893946	115894718	115893259	115893329	115894995	115895136	123,114,116	35,47,43	142,121,188	62,49,41	921	374	1	1.0	0.588,0.496,0.523	0.482,0.501,0.651	-0.009
ENSMUSG00000020752	Recql5	11	-	115893946	115894037	115894206	115894718	115893494	115893719	115894995	115895130	92,94,106	29,24,29	114,107,175	27,21,23	661	240	0.271587998886	1.0	0.535,0.587,0.57	0.605,0.649,0.734	-0.099
ENSMUSG00000020752	Recql5	11	-	115896098	115896135	115896775	115896875	115895923	115895982	115897040	115897259	19,16,18	2,7,14	12,14,19	4,2,6	249	186	0.673512380253	1.0	0.876,0.631,0.49	0.691,0.839,0.703	-0.079
ENSMUSG00000020752	Recql5	11	-	115896775	115896875	115897040	115897259	115896098	115896135	115916978	115917058	63,38,40	21,25,11	44,55,54	19,14,11	368	249	0.687935470568	1.0	0.67,0.507,0.711	0.61,0.727,0.769	-0.073
ENSMUSG00000020781	Tsen54	11	+	115821655	115821716	115821998	115822115	115820378	115821007	115822582	115823094	27,21,17	57,28,41	28,28,14	53,32,46	210	266	1	1.0	0.375,0.487,0.344	0.401,0.526,0.278	0.0
ENSMUSG00000059923	Grb2	11	-	115646709	115646878	115649770	115649893	115644044	115645954	115655357	115655455	536,546,599	1752,1666,1779	620,618,889	2132,1727,2307	272	318	1	1.0	0.263,0.277,0.282	0.254,0.295,0.311	-0.013
ENSMUSG00000059923	Grb2	11	-	115655357	115655455	115699151	115699356	115649770	115649893	115708393	115708576	1192,1033,1219	451,437,498	1483,1205,1739	493,491,716	354	247	1	1.0	0.648,0.623,0.631	0.677,0.631,0.629	-0.012
ENSMUSG00000020744	Slc25a19	11	-	115617517	115617701	115620876	115621047	115616520	115616651	115623871	115624027	82,58,76	49,63,82	106,68,119	91,60,119	320	333	1	1.0	0.635,0.489,0.491	0.548,0.541,0.51	0.005
ENSMUSG00000020740	Gga3	11	-	115587935	115588003	115588311	115588545	115587405	115587716	115588855	115588972	88,73,106	19,22,27	99,78,151	21,22,41	383	217	1	1.0	0.724,0.653,0.69	0.728,0.668,0.676	-0.002
ENSMUSG00000020740	Gga3	11	-	115591262	115591366	115591629	115591753	115590886	115590967	115592431	115592530	65,59,48	53,38,39	58,51,83	36,30,52	273	253	0.974279950412	1.0	0.532,0.59,0.533	0.599,0.612,0.597	-0.051
ENSMUSG00000020740	Gga3	11	-	115591629	115591753	115592431	115592530	115591262	115591366	115594705	115594781	65,32,56	36,30,44	40,60,62	31,41,41	248	273	1	1.0	0.665,0.54,0.584	0.587,0.617,0.625	-0.013
ENSMUSG00000020739	Nup85	11	+	115580503	115580587	115580729	115580795	115578789	115578896	115580920	115581072	29,36,34	33,33,35	54,36,86	45,39,57	233	215	0.88373349697	1.0	0.448,0.502,0.473	0.525,0.46,0.582	-0.048
ENSMUSG00000050312	Nsun3	16	-	62776287	62776631	62785787	62785897	62770657	62770812	62786670	62786777	35,15,37	48,35,49	19,14,45	35,43,80	259	493	0.700349920432	1.0	0.581,0.449,0.59	0.508,0.383,0.517	0.071
ENSMUSG00000045980	Tmem104	11	+	115188209	115188322	115197235	115197357	115187486	115187598	115200819	115200901	142,78,102	223,200,252	104,94,172	247,229,366	262	271	1	1.0	0.397,0.287,0.295	0.303,0.298,0.327	0.017
ENSMUSG00000045980	Tmem104	11	+	115201315	115201412	115202131	115202212	115200819	115200901	115205061	115205161	149,121,155	105,77,92	158,129,211	83,77,149	246	230	1	1.0	0.57,0.595,0.612	0.64,0.61,0.57	-0.014
ENSMUSG00000015542	Nat9	11	-	115185006	115185116	115186748	115186834	115184482	115184626	115187118	115187332	10,18,1	58,50,77	18,13,13	81,42,69	235	259	0.779801526745	1.0	0.16,0.284,0.014	0.197,0.254,0.172	-0.055
ENSMUSG00000015542	Nat9	11	-	115185006	115185116	115186748	115186837	115184482	115184626	115187118	115187390	34,34,45	58,50,77	50,26,48	81,42,69	238	259	1	1.0	0.389,0.425,0.389	0.402,0.403,0.431	-0.011
ENSMUSG00000024845	Tmem134	19	+	4127056	4127121	4127576	4127639	4125958	4126200	4127759	4127836	208,159,172	104,136,139	294,211,262	136,113,156	214	212	0.623898603017	1.0	0.665,0.537,0.551	0.682,0.649,0.625	-0.068
ENSMUSG00000024845	Tmem134	19	+	4127549	4127639	4127759	4127836	4127056	4127121	4131228	4131282	155,164,134	85,68,97	247,177,257	97,86,109	239	226	0.880382266191	1.0	0.633,0.695,0.566	0.707,0.661,0.69	-0.055
ENSMUSG00000034652	Cd300a	11	+	114897721	114897819	114899344	114899382	114894657	114894778	114899752	114899863	609,589,665	320,275,356	652,537,797	275,274,370	247	187	1	1.0	0.59,0.619,0.586	0.642,0.597,0.62	-0.021
ENSMUSG00000041623	D11Wsu47e	11	+	113691728	113691833	113692394	113692502	113687773	113689221	113694511	113694647	15,8,10	8,6,14	18,13,18	15,14,13	254	257	1	1.0	0.655,0.574,0.42	0.548,0.484,0.584	0.011
ENSMUSG00000020612	Prkar1a	11	+	109653778	109653961	109659998	109660169	109650440	109650624	109661034	109661126	282,318,370	887,926,1113	319,304,483	1012,936,1322	332	320	1	1.0	0.235,0.249,0.243	0.233,0.238,0.26	-0.001
ENSMUSG00000020612	Prkar1a	11	+	109653778	109653961	109659998	109660169	109650920	109651073	109661034	109661126	901,870,1135	888,926,1112	1059,1035,1500	1012,936,1323	332	320	1	1.0	0.494,0.475,0.496	0.502,0.516,0.522	-0.025
ENSMUSG00000020612	Prkar1a	11	+	109661287	109661349	109662948	109663107	109661034	109661126	109664758	109664819	299,273,322	982,1027,1246	311,264,426	1203,1099,1553	211	308	1	1.0	0.308,0.28,0.274	0.274,0.26,0.286	0.014
ENSMUSG00000020612	Prkar1a	11	+	109662275	109662322	109662948	109663107	109661287	109661349	109664758	109664819	314,336,367	982,1027,1250	352,312,471	1203,1100,1551	196	308	1	1.0	0.334,0.34,0.316	0.315,0.308,0.323	0.015
ENSMUSG00000020611	Gna13	11	+	109365535	109365762	109392345	109392396	109362830	109363256	109395913	109401369	662,521,746	120,91,117	637,608,923	91,114,147	376	200	1	1.0	0.746,0.753,0.772	0.788,0.739,0.77	-0.009
ENSMUSG00000040481	Bptf	11	-	107040225	107040412	107042674	107042759	107033080	107035839	107043632	107043825	39,41,39	77,55,60	58,38,65	65,37,77	234	336	0.334465309541	1.0	0.421,0.517,0.483	0.562,0.596,0.548	-0.095
ENSMUSG00000040481	Bptf	11	-	107086711	107086897	107095001	107095190	107082512	107082700	107095715	107095925	39,30,32	3,4,5	15,26,46	0,10,14	338	335	0.47906774745	1.0	0.928,0.881,0.864	1.0,0.72,0.765	0.063
ENSMUSG00000018363	Smurf2	11	-	106823019	106823095	106824608	106824810	106820065	106822764	106828503	106828624	92,84,102	34,31,48	69,87,141	36,41,48	351	225	1	1.0	0.634,0.635,0.577	0.551,0.576,0.653	0.022
ENSMUSG00000018363	Smurf2	11	-	106824608	106824810	106828503	106828624	106823019	106823095	106830919	106831057	49,52,51	90,133,130	32,42,85	81,97,162	270	351	1	1.0	0.414,0.337,0.338	0.339,0.36,0.406	-0.005
ENSMUSG00000018363	Smurf2	11	-	106833744	106833923	106836069	106836184	106830587	106831057	106839187	106839298	31,33,36	57,56,72	32,23,47	45,53,90	264	328	1	1.0	0.403,0.423,0.383	0.469,0.35,0.394	-0.001
ENSMUSG00000018363	Smurf2	11	-	106859711	106859796	106864711	106864777	106856180	106856264	106868534	106868668	24,21,42	24,24,32	11,28,54	11,28,48	215	234	1	1.0	0.521,0.488,0.588	0.521,0.521,0.55	0.002
ENSMUSG00000018372	Cep95	11	+	106801462	106801578	106804992	106805121	106800043	106800143	106806235	106806429	7,10,14	13,14,11	6,14,24	10,8,20	265	278	0.700138551171	1.0	0.361,0.428,0.572	0.386,0.647,0.557	-0.076
ENSMUSG00000018372	Cep95	11	+	106801462	106801578	106806235	106806429	106800043	106800143	106809191	106809301	9,10,14	9,27,31	6,14,23	27,8,39	265	343	1	1.0	0.564,0.324,0.369	0.223,0.694,0.433	-0.031
ENSMUSG00000018372	Cep95	11	+	106812395	106812535	106813760	106813862	106811195	106811349	106814603	106814736	15,15,17	2,11,3	17,9,21	8,3,11	289	251	0.621881781494	1.0	0.867,0.542,0.831	0.649,0.723,0.624	0.081
ENSMUSG00000020719	Ddx5	11	-	106786066	106786132	106786225	106786359	106785394	106785536	106786447	106786544	1780,1683,2040	1090,1020,1239	1863,1678,2552	1259,1102,1631	283	215	1	1.0	0.554,0.556,0.556	0.529,0.536,0.543	0.019
ENSMUSG00000020719	Ddx5	11	-	106786225	106786359	106786447	106786544	106786066	106786132	106786908	106787074	1193,1193,1481	2044,1858,2249	1273,1231,2026	2366,2006,3147	246	283	1	1.0	0.402,0.425,0.431	0.382,0.414,0.425	0.012
ENSMUSG00000020719	Ddx5	11	-	106786225	106786359	106786908	106787074	106786066	106786132	106788272	106788459	2307,2065,2425	2044,1861,2248	2444,2306,3566	2366,2006,3147	315	283	1	1.0	0.503,0.499,0.492	0.481,0.508,0.504	0.0
ENSMUSG00000020719	Ddx5	11	-	106786447	106786544	106786908	106787074	106786225	106786359	106788272	106788459	2307,2065,2426	1382,1320,1581	2444,2304,3566	1506,1314,1946	315	246	1	1.0	0.566,0.55,0.545	0.559,0.578,0.589	-0.022
ENSMUSG00000020719	Ddx5	11	-	106786908	106787074	106788272	106788459	106786447	106786544	106788698	106788883	761,672,892	2053,2000,2432	824,830,1199	2124,2050,3237	336	315	1	1.0	0.258,0.24,0.256	0.267,0.275,0.258	-0.015
ENSMUSG00000020719	Ddx5	11	-	106786908	106787074	106788272	106788459	106786447	106786544	106789015	106789185	773,691,912	2054,2007,2438	873,855,1246	2127,2050,3242	336	315	1	1.0	0.261,0.244,0.26	0.278,0.281,0.265	-0.02
ENSMUSG00000024533	Spire1	18	-	67495139	67495276	67495362	67495390	67488208	67491549	67496561	67496632	5,7,15	31,41,47	2,9,8	37,27,54	177	286	0.840644828588	1.0	0.207,0.216,0.34	0.08,0.35,0.193	0.047
ENSMUSG00000020717	Pecam1	11	-	106662001	106662024	106671741	106671798	106654217	106655162	106679548	106679611	1,6,5	0,0,1	1,2,36	1,0,4	206	172	1	1.0	1.0,1.0,0.807	0.455,1.0,0.883	0.156
ENSMUSG00000020715	Ern1	11	-	106420018	106420097	106421705	106421967	106418823	106418989	106423386	106423488	98,75,74	28,23,15	30,56,85	18,14,38	411	228	0.408724639727	1.0	0.66,0.644,0.732	0.48,0.689,0.554	0.104
ENSMUSG00000069631	Strada	11	-	106168308	106168480	106170953	106171077	106167811	106167916	106171155	106171264	53,28,56	84,66,102	34,43,53	105,85,121	273	321	0.820726464231	1.0	0.426,0.333,0.392	0.276,0.373,0.34	0.054
ENSMUSG00000020700	Map3k3	11	+	106150269	106150418	106151008	106151140	106149481	106149673	106151617	106151747	180,159,207	134,108,153	187,163,270	115,117,177	298	281	1	1.0	0.559,0.581,0.561	0.605,0.568,0.59	-0.021
ENSMUSG00000020700	Map3k3	11	+	106150269	106150418	106151617	106151747	106149481	106149673	106152216	106152394	165,149,190	146,93,129	177,150,252	124,117,179	298	279	1	1.0	0.514,0.6,0.58	0.572,0.546,0.569	0.002
ENSMUSG00000020700	Map3k3	11	+	106150269	106150418	106152216	106152394	106149481	106149673	106153965	106155446	165,149,193	270,215,298	177,150,249	228,244,391	298	327	1	1.0	0.401,0.432,0.415	0.46,0.403,0.411	-0.009
ENSMUSG00000020700	Map3k3	11	+	106151008	106151140	106151617	106151747	106150269	106150418	106152216	106152394	150,138,142	161,103,144	80,148,177	134,130,200	281	279	0.903620351195	1.0	0.481,0.571,0.495	0.372,0.531,0.468	0.059
ENSMUSG00000020695	Mrc2	11	+	105328276	105328441	105328662	105328776	105327971	105328145	105329224	105329368	5,14,28	10,12,7	13,8,42	5,27,17	314	263	1	1.0	0.295,0.494,0.77	0.685,0.199,0.674	0.0
ENSMUSG00000020694	Tlk2	11	+	105267152	105267242	105269625	105269795	105260260	105260352	105271098	105271156	33,27,41	59,65,46	37,38,44	73,55,68	239	319	1	1.0	0.427,0.357,0.543	0.404,0.48,0.463	-0.007
ENSMUSG00000018412	Kansl1	11	-	104335446	104335699	104336220	104336333	104333228	104335205	104336548	104336606	90,91,104	271,241,322	104,89,117	338,226,390	262	402	1	1.0	0.338,0.367,0.331	0.321,0.377,0.315	0.008
ENSMUSG00000018412	Kansl1	11	-	104350486	104350652	104356683	104356876	104343490	104343673	104357480	104357596	115,102,127	138,134,175	132,153,161	158,167,239	342	315	1	1.0	0.434,0.412,0.401	0.435,0.458,0.383	-0.01
ENSMUSG00000020946	Gosr2	11	-	103683791	103683932	103687524	103687633	103676848	103679397	103689254	103689319	103,121,133	245,248,245	120,121,187	257,217,286	258	290	1	1.0	0.321,0.354,0.379	0.344,0.385,0.424	-0.033
ENSMUSG00000020946	Gosr2	11	-	103683791	103683932	103687524	103687633	103678932	103679397	103697629	103697698	3,1,7	249,248,245	2,4,5	256,217,286	258	290	1	1.0	0.013,0.005,0.031	0.009,0.02,0.019	0.0
ENSMUSG00000034247	Plekhm1	11	-	103367597	103367755	103368107	103368171	103364274	103366993	103370861	103371055	93,89,110	369,423,342	109,84,131	394,363,466	213	307	1	1.0	0.266,0.233,0.317	0.285,0.25,0.288	-0.002
ENSMUSG00000034255	Arhgap27	11	-	103338687	103338755	103339024	103339108	103338306	103338397	103339195	103339276	45,38,55	48,35,41	43,27,75	53,29,68	233	217	1	1.0	0.466,0.503,0.555	0.43,0.464,0.507	0.041
ENSMUSG00000034255	Arhgap27	11	-	103360246	103360918	103362206	103362334	103339984	103340404	103363268	103363692	69,42,69	308,255,312	90,46,104	398,248,465	277	821	1	1.0	0.399,0.328,0.396	0.401,0.355,0.399	-0.011
ENSMUSG00000020941	Map3k14	11	-	103226986	103227137	103227531	103227695	103225289	103225622	103230331	103230436	26,23,30	15,18,25	35,26,29	20,28,33	313	300	0.968321297697	1.0	0.624,0.551,0.535	0.626,0.471,0.457	0.052
ENSMUSG00000018677	Slc25a39	11	-	102405692	102405826	102406205	102406250	102405011	102405079	102406361	102406421	172,197,197	420,528,562	224,190,291	642,485,717	194	283	1	1.0	0.374,0.352,0.338	0.337,0.364,0.372	-0.003
ENSMUSG00000024622	Hmgxb3	18	-	61152184	61152283	61155027	61155125	61150368	61150518	61155259	61155432	26,17,25	20,17,19	27,34,43	17,15,15	247	248	0.145039901989	1.0	0.566,0.501,0.569	0.615,0.695,0.742	-0.139
ENSMUSG00000024622	Hmgxb3	18	-	61165484	61165583	61167195	61167693	61162896	61163028	61171207	61171382	95,161,86	12,16,20	89,88,147	13,17,31	647	248	0.889561449178	1.0	0.752,0.794,0.622	0.724,0.665,0.645	0.045
ENSMUSG00000024622	Hmgxb3	18	-	61167195	61167693	61171207	61171382	61165484	61165583	61172150	61172286	28,30,34	94,132,71	19,27,47	69,74,140	324	647	1	1.0	0.373,0.312,0.489	0.355,0.421,0.401	-0.001
ENSMUSG00000020923	Ubtf	11	-	102310925	102311036	102311379	102311500	102310442	102310576	102311753	102311818	203,262,263	30,48,49	278,274,378	39,32,43	270	260	1	1.0	0.867,0.84,0.838	0.873,0.892,0.894	-0.038
ENSMUSG00000010362	Rdm1	11	+	101630819	101630979	101633801	101633900	101630237	101630360	101634787	101634873	40,31,55	30,18,30	67,54,78	48,23,36	309	248	1	1.0	0.517,0.58,0.595	0.528,0.653,0.635	-0.041
ENSMUSG00000006920	Ezh1	11	-	101200835	101200927	101203254	101203451	101199945	101199986	101203760	101203941	100,133,115	61,38,47	102,86,123	33,45,53	346	241	1	1.0	0.533,0.709,0.63	0.683,0.571,0.618	0.0
ENSMUSG00000006920	Ezh1	11	-	101203254	101203451	101203760	101203941	101200835	101200927	101207337	101207429	71,81,75	110,88,89	93,66,79	86,99,148	330	346	1	1.0	0.404,0.491,0.469	0.531,0.411,0.359	0.021
ENSMUSG00000035198	Tubg1	11	+	101120830	101120998	101122672	101122741	101120546	101120659	101123413	101123493	109,86,118	33,17,20	124,133,191	36,24,54	317	218	1	1.0	0.694,0.777,0.802	0.703,0.792,0.709	0.023
ENSMUSG00000017802	Retreg3	11	-	101102882	101103009	101103889	101103920	101102005	101102090	101106306	101106413	32,26,43	95,85,148	26,30,70	81,64,115	180	276	0.320190538674	1.0	0.341,0.319,0.308	0.33,0.418,0.483	-0.088
ENSMUSG00000017802	Retreg3	11	-	101103889	101103920	101106306	101106413	101102882	101103009	101119540	101119893	109,115,128	26,31,49	105,109,146	26,28,38	256	180	1	1.0	0.747,0.723,0.647	0.74,0.732,0.73	-0.028
ENSMUSG00000001751	Naglu	11	+	101072216	101072302	101073846	101074103	101071895	101072042	101076240	101076571	308,240,359	725,680,617	346,285,472	687,538,967	235	406	1	1.0	0.423,0.379,0.501	0.465,0.478,0.457	-0.032
ENSMUSG00000019302	Atp6v0a1	11	+	101027266	101027393	101029175	101029258	101026659	101026763	101030409	101030503	524,425,497	304,318,358	578,580,836	373,438,568	276	232	1	1.0	0.592,0.529,0.539	0.566,0.527,0.553	0.005
ENSMUSG00000019302	Atp6v0a1	11	+	101027266	101027393	101030409	101030503	101026659	101026763	101033900	101034113	523,427,497	320,318,384	578,582,838	370,416,530	276	243	1	1.0	0.59,0.542,0.533	0.579,0.552,0.582	-0.016
ENSMUSG00000019302	Atp6v0a1	11	+	101036721	101036872	101038158	101038298	101033900	101034113	101038689	101038847	677,642,688	519,442,577	675,761,1036	574,487,841	300	289	1	1.0	0.557,0.583,0.535	0.531,0.601,0.543	0.0
ENSMUSG00000019302	Atp6v0a1	11	+	101048417	101048525	101055025	101055143	101044515	101044623	101055433	101055605	424,388,415	499,473,560	533,461,613	704,557,864	257	267	1	1.0	0.469,0.46,0.435	0.44,0.462,0.424	0.013
ENSMUSG00000058099	Nfam1	15	-	83010374	83010473	83014914	83015027	83001414	83001501	83016343	83016591	318,245,283	291,278,346	289,268,422	300,316,471	262	248	1	1.0	0.508,0.455,0.436	0.477,0.445,0.459	0.006
ENSMUSG00000058099	Nfam1	15	-	83014914	83015027	83016343	83016591	83010374	83010473	83033112	83033261	315,270,380	353,333,370	397,345,544	373,362,516	397	262	1	1.0	0.371,0.349,0.404	0.413,0.386,0.41	-0.028
ENSMUSG00000058099	Nfam1	15	-	83014914	83015027	83016343	83016661	83010374	83010473	83033112	83033306	994,849,1094	353,333,370	1200,1038,1510	373,362,516	467	262	1	1.0	0.612,0.589,0.624	0.643,0.617,0.621	-0.019
ENSMUSG00000037935	Smarce1	11	-	99213119	99213330	99214033	99214135	99209046	99210277	99215113	99215286	133,171,200	433,374,459	201,157,257	582,435,582	251	360	1	1.0	0.306,0.396,0.385	0.331,0.341,0.388	0.009
ENSMUSG00000037935	Smarce1	11	-	99214033	99214135	99215113	99215286	99213119	99213330	99219219	99219391	254,270,265	197,172,207	272,245,382	212,191,304	322	251	1	1.0	0.501,0.55,0.499	0.5,0.5,0.495	0.018
ENSMUSG00000020914	Top2a	11	-	98993763	98993935	98994206	98994406	98992942	98993413	98995243	98995378	276,265,241	166,172,176	399,289,364	263,221,210	349	321	1	1.0	0.605,0.586,0.557	0.583,0.546,0.615	0.001
ENSMUSG00000020914	Top2a	11	-	98993763	98993935	98994206	98994406	98993070	98993325	98995243	98995375	276,265,239	41,62,57	400,289,364	77,64,63	349	321	1	1.0	0.861,0.797,0.794	0.827,0.806,0.842	-0.008
ENSMUSG00000037992	Rara	11	+	98950244	98950795	98966346	98966495	98937697	98937879	98968044	98968186	124,147,192	37,57,25	139,124,230	45,42,93	700	298	0.502227983799	1.0	0.588,0.523,0.766	0.568,0.557,0.513	0.08
ENSMUSG00000052915	Msl1	11	+	98799139	98799363	98802267	98802315	98795515	98796604	98802781	98802846	262,329,312	19,15,15	313,256,412	8,17,16	373	197	1	1.0	0.879,0.921,0.917	0.954,0.888,0.932	-0.019
ENSMUSG00000052915	Msl1	11	+	98799999	98800382	98802267	98802315	98799139	98799363	98802781	98802846	552,592,599	19,15,15	649,501,771	10,16,17	532	197	1	1.0	0.915,0.936,0.937	0.96,0.921,0.944	-0.012
ENSMUSG00000052915	Msl1	11	+	98802267	98802315	98802781	98802846	98799999	98800382	98803902	98803970	18,11,12	19,30,39	15,21,21	25,33,40	197	214	0.974158175342	1.0	0.507,0.285,0.251	0.395,0.409,0.363	-0.041
ENSMUSG00000021501	Caml	13	+	55624710	55625171	55628576	55628642	55623004	55623256	55631808	55632411	456,413,557	57,58,57	589,464,673	75,60,81	610	215	1	1.0	0.738,0.715,0.775	0.735,0.732,0.745	0.005
ENSMUSG00000003119	Cdk12	11	+	98264193	98264307	98267751	98267858	98263469	98263570	98277370	98278504	6,7,6	11,8,2	17,12,9	13,5,12	263	256	0.871054381532	1.0	0.347,0.46,0.745	0.56,0.7,0.422	-0.043
ENSMUSG00000038366	Lasp1	11	+	97806824	97806919	97815697	97815782	97799564	97799862	97824841	97824949	476,453,532	373,377,439	517,598,856	398,413,669	244	234	1	1.0	0.55,0.535,0.538	0.555,0.581,0.551	-0.021
ENSMUSG00000038366	Lasp1	11	+	97815697	97815782	97824841	97824949	97806824	97806919	97833545	97833563	470,441,574	586,528,670	533,543,850	625,619,948	234	257	1	1.0	0.468,0.478,0.485	0.484,0.491,0.496	-0.013
ENSMUSG00000001441	Npepps	11	-	97238093	97238258	97240928	97241043	97236064	97236169	97241803	97241837	73,82,100	123,125,173	80,59,97	137,158,182	264	314	0.989002061393	1.0	0.414,0.438,0.407	0.41,0.308,0.388	0.051
ENSMUSG00000001441	Npepps	11	-	97242602	97242803	97244427	97244535	97241950	97242047	97248201	97248323	101,82,108	147,166,204	77,100,151	138,120,200	257	350	0.82411817436	1.0	0.483,0.402,0.419	0.432,0.532,0.507	-0.056
ENSMUSG00000022540	Rogdi	16	-	5009477	5009604	5009900	5009950	5008729	5009252	5010039	5010153	21,24,22	80,75,88	28,25,34	129,85,105	199	276	1	1.0	0.267,0.307,0.257	0.231,0.29,0.31	0.0
ENSMUSG00000038615	Nfe2l1	11	-	96821250	96821409	96822103	96822319	96817413	96820516	96827197	96828223	281,240,348	291,225,293	328,263,457	250,226,398	365	308	1	1.0	0.449,0.474,0.501	0.525,0.495,0.492	-0.029
ENSMUSG00000038615	Nfe2l1	11	-	96822103	96822319	96827197	96828223	96821250	96821409	96829818	96829968	1261,1217,1307	370,330,409	1072,1205,1625	444,318,515	1175	365	1	1.0	0.514,0.534,0.498	0.429,0.541,0.495	0.027
ENSMUSG00000018666	Cbx1	11	+	96800770	96800947	96801428	96801606	96789126	96789353	96802727	96803969	180,207,210	185,226,205	234,182,255	189,175,227	326	327	1	1.0	0.494,0.479,0.507	0.554,0.511,0.53	-0.038
ENSMUSG00000006058	Snf8	11	+	96043403	96043476	96045160	96045302	96041624	96041729	96047194	96047430	197,173,182	40,26,33	230,182,210	48,39,63	222	291	1	1.0	0.866,0.897,0.878	0.863,0.859,0.814	0.035
ENSMUSG00000018381	Abi3	11	-	95833208	95833334	95833639	95833800	95830073	95832876	95834002	95834098	336,266,314	236,182,196	430,267,401	291,175,254	310	275	1	1.0	0.558,0.565,0.587	0.567,0.575,0.583	-0.005
ENSMUSG00000038976	Ppp1r9b	11	+	95002078	95002132	95004560	95004790	95001841	95001994	95005020	95005117	198,166,180	987,895,982	203,188,341	1154,898,1398	203	379	1	1.0	0.272,0.257,0.255	0.247,0.281,0.313	-0.019
ENSMUSG00000021282	Eif5	12	+	111542679	111542841	111543099	111543264	111542151	111542310	111543526	111543661	497,464,647	577,558,737	572,460,825	568,593,997	311	314	1	1.0	0.465,0.456,0.47	0.504,0.439,0.455	-0.002
ENSMUSG00000020865	Abcc3	11	-	94374721	94374859	94375066	94375192	94373908	94374034	94375540	94375717	293,175,232	214,156,199	181,189,253	169,162,252	275	287	1	1.0	0.588,0.539,0.549	0.528,0.549,0.512	0.029
ENSMUSG00000003948	Mmd	11	+	90264502	90264577	90266044	90266146	90259826	90259987	90267511	90267581	63,78,96	148,137,161	84,69,122	154,162,198	224	251	1	1.0	0.323,0.389,0.401	0.379,0.323,0.408	0.001
ENSMUSG00000000278	Scpep1	11	-	88929164	88929328	88930207	88930345	88924019	88924724	88933447	88933561	987,1041,1096	980,943,1154	1241,1048,1488	1411,983,1527	287	313	1	1.0	0.523,0.546,0.509	0.49,0.538,0.515	0.012
ENSMUSG00000018428	Akap1	11	-	88835079	88835230	88837011	88837189	88834661	88834729	88838929	88839057	20,27,43	12,10,36	34,46,53	21,28,42	327	300	1	1.0	0.605,0.712,0.523	0.598,0.601,0.537	0.035
ENSMUSG00000010342	Tex14	11	+	87538995	87539070	87543283	87543377	87538565	87538662	87549431	87549524	0,0,1	0,0,0	0,1,0	1,0,0	224	243	1	1.0	NA,NA,1.0	0.0,1.0,NA	0.5
ENSMUSG00000018548	Trim37	11	+	87201317	87201626	87205932	87206055	87196820	87197015	87206763	87206953	82,87,70	31,21,43	88,61,86	57,41,65	458	272	0.104114010013	1.0	0.611,0.711,0.492	0.478,0.469,0.44	0.142
ENSMUSG00000020492	Ska2	11	+	87116103	87116190	87117667	87117844	87109233	87109304	87121933	87124635	0,5,0	19,53,33	1,1,1	38,54,48	236	326	1	1.0	0.0,0.115,0.0	0.035,0.025,0.028	0.009
ENSMUSG00000020492	Ska2	11	+	87116144	87116190	87117667	87117844	87109250	87109304	87121933	87122139	0,3,0	19,53,33	2,0,0	38,54,48	195	326	1	1.0	0.0,0.086,0.0	0.081,0.0,0.0	0.002
ENSMUSG00000047126	Cltc	11	-	86703663	86703774	86703870	86704002	86702600	86702771	86704079	86704229	630,539,588	536,596,620	768,640,809	800,605,902	281	260	1	1.0	0.521,0.456,0.467	0.47,0.495,0.454	0.008
ENSMUSG00000047126	Cltc	11	-	86711340	86711575	86711846	86711989	86708949	86709072	86712580	86712706	574,482,621	958,864,1113	545,600,788	976,1031,1532	292	384	1	1.0	0.441,0.423,0.423	0.423,0.434,0.403	0.009
ENSMUSG00000018697	Aatf	11	-	84509658	84509796	84510198	84510417	84473051	84473166	84511482	84511578	64,79,83	51,55,73	72,76,132	65,67,100	368	287	1	1.0	0.495,0.528,0.47	0.463,0.469,0.507	0.018
ENSMUSG00000018697	Aatf	11	-	84510198	84510417	84511482	84511578	84509658	84509796	84512140	84512329	24,45,28	95,74,121	63,49,58	88,87,124	245	368	0.170219977784	1.0	0.275,0.477,0.258	0.518,0.458,0.413	-0.126
ENSMUSG00000018927	Ccl6	11	-	83589302	83589414	83589756	83589804	83587881	83588939	83592865	83593087	303,518,516	900,1523,1463	451,511,502	1282,1271,1454	197	261	1	1.0	0.308,0.311,0.318	0.318,0.348,0.314	-0.014
ENSMUSG00000019122	Ccl9	11	-	83575842	83575951	83576374	83576446	83572918	83575495	83578388	83578636	581,616,667	1144,1362,1555	739,719,790	1562,1462,1610	221	258	1	1.0	0.372,0.346,0.334	0.356,0.365,0.364	-0.011
ENSMUSG00000002477	Snrpd1	18	+	10623630	10623707	10626825	10627017	10617795	10617926	10627793	10628230	136,173,171	343,434,463	186,183,201	566,456,603	226	341	1	1.0	0.374,0.376,0.358	0.331,0.377,0.335	0.022
ENSMUSG00000024525	Impa2	18	+	67310646	67310755	67315619	67315728	67309051	67309097	67316881	67317033	30,46,39	25,39,35	34,32,45	43,39,57	258	258	0.371995745088	1.0	0.545,0.541,0.527	0.442,0.451,0.441	0.093
ENSMUSG00000020696	Rffl	11	-	82811027	82811111	82812399	82812810	82810007	82810218	82818415	82818603	194,166,131	18,20,16	147,154,197	14,9,18	560	233	1	1.0	0.818,0.775,0.773	0.814,0.877,0.82	-0.048
ENSMUSG00000020696	Rffl	11	-	82812399	82812810	82818415	82818603	82811027	82811111	82871007	82871210	68,32,49	141,142,117	54,42,63	127,128,163	337	560	1	1.0	0.445,0.272,0.41	0.414,0.353,0.391	-0.01
ENSMUSG00000020707	Rnf135	11	+	80189223	80189367	80193885	80194048	80183850	80184255	80196872	80196947	29,40,52	47,45,47	62,33,55	32,38,67	293	312	0.828490941372	1.0	0.397,0.486,0.541	0.674,0.48,0.466	-0.065
ENSMUSG00000020709	Adap2	11	+	80165672	80165819	80170677	80170761	80162147	80162260	80174087	80174150	206,182,222	121,96,107	157,199,295	98,107,91	296	233	1	1.0	0.573,0.599,0.62	0.558,0.594,0.718	-0.026
ENSMUSG00000020709	Adap2	11	+	80170677	80170761	80174087	80174150	80165672	80165819	80176055	80176133	141,113,95	111,105,94	130,87,150	95,86,95	233	212	1	1.0	0.536,0.495,0.479	0.555,0.479,0.59	-0.038
ENSMUSG00000020709	Adap2	11	+	80170677	80170761	80176055	80176133	80165672	80165819	80177045	80177274	120,98,95	161,141,154	108,83,112	126,122,177	233	227	1	1.0	0.421,0.404,0.375	0.455,0.399,0.381	-0.012
ENSMUSG00000017550	Atad5	11	+	80119466	80119603	80120681	80120775	80118964	80119141	80124066	80124131	1,8,8	2,0,0	6,3,6	4,6,10	286	243	0.000294457388534	0.427404899457	0.298,1.0,1.0	0.56,0.298,0.338	0.367
ENSMUSG00000017550	Atad5	11	+	80127256	80127437	80131203	80131382	80124066	80124131	80132464	80133306	6,2,7	4,3,4	4,8,8	11,19,17	330	328	0.0473756587847	1.0	0.599,0.399,0.635	0.265,0.295,0.319	0.251
ENSMUSG00000022960	Donson	16	-	91683632	91683811	91684301	91684480	91682742	91682821	91686166	91686370	42,35,59	15,44,31	32,55,61	36,29,42	328	328	1	1.0	0.737,0.443,0.656	0.471,0.655,0.592	0.039
ENSMUSG00000020716	Nf1	11	+	79569123	79569170	79570230	79570447	79568649	79568792	79578253	79578942	7,8,12	26,33,48	1,3,9	41,42,43	196	366	0.0649412556217	1.0	0.335,0.312,0.318	0.044,0.118,0.281	0.174
ENSMUSG00000034445	Cyb561a3	19	+	10582297	10582496	10585181	10585390	10580462	10580562	10586690	10586845	68,79,86	79,104,95	112,60,97	101,98,144	348	358	1	1.0	0.47,0.439,0.482	0.533,0.386,0.409	0.021
ENSMUSG00000051232	Tmem199	11	-	78508652	78508695	78509724	78509814	78508318	78508431	78510347	78510421	75,56,78	32,54,34	69,83,95	47,41,51	239	192	1	1.0	0.653,0.454,0.648	0.541,0.619,0.599	-0.001
ENSMUSG00000010277	2610507B11Rik	11	+	78272777	78272969	78273096	78273299	78271290	78272383	78273440	78273559	400,387,394	362,314,380	352,427,603	369,365,644	341	352	1	1.0	0.533,0.56,0.517	0.496,0.547,0.491	0.025
ENSMUSG00000010277	2610507B11Rik	11	+	78273681	78273902	78274464	78274655	78273402	78273559	78274787	78274887	426,419,442	378,263,383	437,444,783	362,362,517	370	340	1	1.0	0.509,0.594,0.515	0.526,0.53,0.582	-0.007
ENSMUSG00000037791	Phf12	11	+	78028226	78028309	78028842	78028981	78027319	78027418	78029316	78030539	33,30,38	69,71,92	36,33,60	113,74,95	232	288	1	1.0	0.373,0.344,0.339	0.283,0.356,0.439	-0.007
ENSMUSG00000000631	Myo18a	11	+	77846371	77846482	77846890	77846995	77845607	77845808	77847291	77847438	78,86,69	115,77,117	82,90,105	132,87,170	260	254	1	1.0	0.399,0.522,0.366	0.378,0.503,0.376	0.01
ENSMUSG00000020849	Ywhae	11	+	75755573	75755652	75756816	75757023	75751880	75752080	75759291	75759428	608,647,682	1413,1611,1789	734,638,975	1993,1781,2408	228	356	1	1.0	0.402,0.385,0.373	0.365,0.359,0.387	0.016
ENSMUSG00000017781	Pitpna	11	+	75603388	75603480	75609104	75609179	75598179	75598328	75612219	75612303	769,619,659	503,365,422	1080,630,1207	753,389,790	241	224	1	1.0	0.587,0.612,0.592	0.571,0.601,0.587	0.011
ENSMUSG00000020850	Prpf8	11	+	75504477	75504591	75504667	75504841	75503616	75503745	75505094	75505288	183,191,178	283,261,317	250,208,283	367,291,412	263	323	1	1.0	0.443,0.473,0.408	0.456,0.467,0.458	-0.019
ENSMUSG00000005949	Ctns	11	-	73193054	73193133	73196637	73196717	73191310	73191762	73198917	73199021	41,24,35	58,39,52	22,20,42	62,29,80	229	228	0.669543897424	1.0	0.413,0.38,0.401	0.261,0.407,0.343	0.061
ENSMUSG00000020790	Ankfy1	11	+	72714364	72714483	72722627	72722763	72712156	72712349	72728760	72728884	112,80,135	78,81,89	77,114,163	70,93,129	268	285	1	1.0	0.604,0.512,0.617	0.539,0.566,0.573	0.018
ENSMUSG00000020790	Ankfy1	11	+	72761362	72761509	72764776	72764867	72760239	72760364	72767512	72767588	121,143,131	64,67,64	103,99,175	69,75,108	296	240	0.467779125287	1.0	0.605,0.634,0.624	0.548,0.517,0.568	0.077
ENSMUSG00000040463	Mybbp1a	11	+	72444002	72444120	72444681	72444977	72443740	72443908	72445175	72445286	106,115,123	309,296,329	149,112,164	301,314,546	267	445	1	1.0	0.364,0.393,0.384	0.452,0.373,0.334	-0.006
ENSMUSG00000040463	Mybbp1a	11	+	72444681	72444977	72445175	72445286	72444002	72444120	72445607	72445733	269,297,306	125,159,125	292,275,457	120,132,174	445	260	1	1.0	0.557,0.522,0.589	0.587,0.549,0.605	-0.024
ENSMUSG00000040463	Mybbp1a	11	+	72449992	72450094	72450625	72450774	72449719	72449833	72450876	72451005	156,133,168	172,220,212	204,177,277	343,204,297	251	298	1	1.0	0.518,0.418,0.485	0.414,0.507,0.525	-0.008
ENSMUSG00000017404	Rpl19	11	+	98028345	98028468	98029394	98029515	98027822	98027929	98029774	98029885	3558,3837,4066	4640,5160,5384	5800,4182,5704	6776,5110,6766	272	270	1	1.0	0.432,0.425,0.428	0.459,0.448,0.456	-0.026
ENSMUSG00000070390	Nlrp1b	11	-	71161672	71161935	71163972	71164196	71161065	71161191	71165566	71165666	50,27,27	31,43,37	36,32,37	53,42,55	373	412	0.792329421242	1.0	0.64,0.41,0.446	0.429,0.457,0.426	0.061
ENSMUSG00000069830	Nlrp1a	11	-	71092944	71092989	71097128	71097270	71092235	71092528	71098870	71098996	13,13,8	10,14,7	17,23,15	12,2,10	291	194	0.15980838002	1.0	0.464,0.382,0.432	0.486,0.885,0.5	-0.198
ENSMUSG00000018449	Rpain	11	+	70973801	70973913	70974068	70974132	70973014	70973075	70974899	70975040	69,86,96	30,43,27	83,67,90	41,33,43	261	213	1	1.0	0.652,0.62,0.744	0.623,0.624,0.631	0.046
ENSMUSG00000020821	Kif1c	11	+	70706940	70707086	70708441	70708611	70706680	70706759	70708778	70708858	404,467,441	499,434,516	408,393,658	492,418,620	295	319	1	1.0	0.467,0.538,0.48	0.473,0.504,0.534	-0.009
ENSMUSG00000040712	Camta2	11	-	70671007	70671079	70671449	70671633	70670548	70670736	70671883	70672080	221,208,212	105,61,77	216,199,334	117,77,112	333	221	1	1.0	0.583,0.694,0.646	0.551,0.632,0.664	0.025
ENSMUSG00000018920	Cxcl16	11	-	70456940	70456991	70458075	70458145	70455654	70456062	70458744	70459167	196,125,126	1,1,1	147,101,152	3,1,3	219	200	1	1.0	0.994,0.991,0.991	0.978,0.989,0.979	0.01
ENSMUSG00000018920	Cxcl16	11	-	70458744	70458827	70459028	70459167	70455654	70456062	70459377	70459408	1011,955,1078	603,629,644	1249,820,1370	761,505,758	288	232	1	1.0	0.575,0.55,0.574	0.569,0.567,0.593	-0.01
ENSMUSG00000060216	Arrb2	11	+	70435515	70435572	70436162	70436223	70432681	70432753	70436330	70436375	19,12,11	423,432,456	23,17,29	509,344,626	206	210	1	1.0	0.044,0.028,0.024	0.044,0.048,0.045	-0.014
ENSMUSG00000060216	Arrb2	11	+	70436162	70436223	70436330	70436375	70435541	70435572	70436560	70436757	371,416,385	226,275,227	448,381,555	257,184,255	210	194	1	1.0	0.603,0.583,0.61	0.617,0.657,0.668	-0.049
ENSMUSG00000060216	Arrb2	11	+	70436868	70436928	70437309	70437377	70436560	70436757	70437570	70437605	112,105,129	341,308,355	139,93,190	385,340,434	209	217	1	1.0	0.254,0.261,0.274	0.273,0.221,0.313	-0.006
ENSMUSG00000020831	0610010K14Rik	11	-	70236876	70236978	70237530	70237625	70236023	70236211	70237783	70237914	94,102,106	77,110,105	181,102,145	121,78,132	244	251	0.894246097733	1.0	0.557,0.488,0.509	0.606,0.574,0.531	-0.052
ENSMUSG00000020888	Dvl2	11	+	70008019	70008151	70008280	70008460	70007814	70007943	70008776	70008995	67,58,47	47,70,71	51,60,71	93,54,87	281	329	1	1.0	0.625,0.492,0.437	0.391,0.565,0.489	0.036
ENSMUSG00000018567	Gabarap	11	+	69992364	69992443	69992581	69992700	69991142	69991802	69994458	69994951	1266,1273,1409	1914,2034,2202	1650,1338,1870	2654,2012,2909	228	268	1	1.0	0.437,0.424,0.429	0.422,0.439,0.43	-0.0
ENSMUSG00000078812	Eif5a	11	-	69919448	69919478	69920340	69920434	69919150	69919336	69921162	69921386	47,46,74	2,0,1	91,88,103	2,0,1	243	179	1	1.0	0.945,1.0,0.982	0.971,1.0,0.987	-0.01
ENSMUSG00000005198	Polr2a	11	-	69744919	69745044	69745568	69745701	69744596	69744807	69745921	69746142	125,83,152	102,72,106	90,122,268	87,107,178	282	274	1	1.0	0.544,0.528,0.582	0.501,0.526,0.594	0.011
ENSMUSG00000059796	Eif4a1	11	-	69670132	69670272	69670614	69670747	69669077	69669246	69670927	69670976	526,591,675	2158,2501,2513	719,679,931	3034,2622,3681	282	289	1	1.0	0.2,0.195,0.216	0.195,0.21,0.206	0.0
ENSMUSG00000018761	Mpdu1	11	-	69657419	69657530	69657724	69657843	69656696	69657328	69657935	69658021	156,156,206	268,257,326	281,198,298	387,314,381	268	260	1	1.0	0.361,0.371,0.38	0.413,0.38,0.431	-0.037
ENSMUSG00000018761	Mpdu1	11	-	69657724	69657843	69657935	69658021	69657419	69657530	69658565	69658698	178,192,203	238,225,258	264,210,310	311,239,339	235	268	1	1.0	0.46,0.493,0.473	0.492,0.501,0.51	-0.026
ENSMUSG00000018761	Mpdu1	11	-	69657724	69657843	69657935	69658056	69657419	69657530	69658565	69658698	0,0,16	238,225,258	0,8,16	311,239,339	270	268	1	1.0	0.0,0.0,0.058	0.0,0.032,0.045	-0.006
ENSMUSG00000020776	Fbf1	11	-	116144432	116144542	116145424	116145542	116142284	116143466	116145622	116145760	24,40,23	27,28,25	43,21,41	25,32,27	267	259	1	1.0	0.463,0.581,0.472	0.625,0.389,0.596	-0.031
ENSMUSG00000059552	Trp53	11	+	69589572	69589709	69589788	69589862	69589140	69589250	69590655	69590762	129,135,145	73,89,90	196,151,198	166,90,113	286	223	1	1.0	0.579,0.542,0.557	0.479,0.567,0.577	0.018
ENSMUSG00000018474	Chd3	11	-	69345135	69345262	69345470	69345634	69343272	69344478	69346617	69346813	116,103,110	124,99,100	117,108,129	126,90,175	313	276	1	1.0	0.452,0.478,0.492	0.45,0.514,0.394	0.021
ENSMUSG00000018474	Chd3	11	-	69354061	69354186	69354364	69354482	69353663	69353895	69355338	69355470	44,60,90	86,64,87	80,78,96	77,71,115	267	274	0.983823960063	1.0	0.344,0.49,0.515	0.516,0.53,0.461	-0.053
ENSMUSG00000018736	Ndel1	11	-	68829914	68830066	68833353	68833445	68821433	68822665	68836149	68836323	135,130,171	154,136,157	154,149,192	204,165,214	241	301	1	1.0	0.523,0.544,0.576	0.485,0.53,0.528	0.033
ENSMUSG00000020903	Stx8	11	+	68020905	68020998	68109276	68109378	68011314	68011439	68203705	68203770	122,131,140	130,161,147	209,170,186	258,143,232	242	251	1	1.0	0.493,0.458,0.497	0.457,0.552,0.454	-0.005
ENSMUSG00000022974	Paxbp1	16	-	91019162	91019309	91022050	91022117	91016845	91017000	91022668	91022745	37,38,38	119,132,115	51,54,56	157,99,161	216	296	0.946465121935	1.0	0.299,0.283,0.312	0.308,0.428,0.323	-0.055
ENSMUSG00000014177	Tvp23b	11	+	62886188	62886320	62891941	62892070	62885075	62885165	62894121	62895185	65,69,45	97,108,104	76,70,108	117,85,113	281	278	0.438488012192	1.0	0.399,0.387,0.3	0.391,0.449,0.486	-0.08
ENSMUSG00000004798	Ulk2	11	-	61781591	61781749	61782005	61782124	61779673	61779809	61783536	61783715	84,103,131	162,150,150	130,69,130	172,139,220	268	307	1	1.0	0.373,0.44,0.5	0.464,0.363,0.404	0.027
ENSMUSG00000004798	Ulk2	11	-	61781591	61781749	61783536	61783715	61779673	61779809	61787428	61787637	125,124,168	164,150,150	166,152,182	171,139,221	328	307	1	1.0	0.416,0.436,0.512	0.476,0.506,0.435	-0.018
ENSMUSG00000004798	Ulk2	11	-	61782005	61782124	61783536	61783715	61781591	61781749	61787428	61787637	124,124,168	112,110,126	167,152,181	167,95,195	328	268	1	1.0	0.475,0.479,0.521	0.45,0.567,0.431	0.009
ENSMUSG00000004798	Ulk2	11	-	61782005	61782124	61787428	61787637	61781591	61781749	61791433	61791583	172,165,189	113,113,129	187,162,235	158,95,196	358	268	1	1.0	0.533,0.522,0.523	0.47,0.561,0.473	0.025
ENSMUSG00000004798	Ulk2	11	-	61803641	61803787	61808061	61808199	61801482	61801563	61812717	61812778	98,69,131	80,82,109	64,70,136	88,81,105	287	295	1	1.0	0.557,0.464,0.553	0.428,0.47,0.571	0.035
ENSMUSG00000021483	Cdk20	13	+	64432976	64433090	64436117	64436306	64432313	64432670	64436492	64436614	117,122,119	140,127,150	154,122,170	173,155,196	263	338	1	1.0	0.518,0.552,0.505	0.534,0.503,0.527	0.004
ENSMUSG00000021483	Cdk20	13	+	64436765	64436828	64437388	64437512	64436492	64436614	64437876	64438032	38,28,32	92,109,114	44,32,57	145,115,114	212	273	1	1.0	0.347,0.249,0.265	0.281,0.264,0.392	-0.025
ENSMUSG00000000538	Tom1l2	11	-	60262648	60262783	60270317	60270467	60261054	60261213	60274923	60275002	18,32,22	14,16,9	22,22,39	30,12,30	299	284	0.409591867898	1.0	0.55,0.655,0.699	0.411,0.635,0.553	0.102
ENSMUSG00000032615	Nt5m	11	+	59852790	59852891	59860749	59860810	59839446	59839756	59874552	59874667	25,19,27	18,12,15	25,27,27	27,20,22	250	210	0.614749602617	1.0	0.538,0.571,0.602	0.438,0.531,0.508	0.078
ENSMUSG00000032615	Nt5m	11	+	59852790	59852891	59860749	59860810	59848072	59848372	59874552	59874667	24,13,37	18,11,15	31,13,39	30,19,20	250	210	0.633312700591	1.0	0.528,0.498,0.674	0.465,0.365,0.621	0.083
ENSMUSG00000019373	Cops3	11	-	59830146	59830239	59832883	59832933	59827845	59828025	59833031	59833144	35,26,50	61,83,70	27,36,44	88,78,104	199	242	0.849719113737	1.0	0.411,0.276,0.465	0.272,0.359,0.34	0.06
ENSMUSG00000019373	Cops3	11	-	59830146	59830307	59832883	59832933	59827845	59828025	59833031	59833144	35,26,50	65,89,72	27,36,44	91,82,107	199	310	0.876208035047	1.0	0.456,0.313,0.52	0.316,0.406,0.39	0.059
ENSMUSG00000032633	Flcn	11	-	59803748	59803895	59807799	59807915	59802128	59802350	59809659	59810016	170,101,134	173,173,190	105,99,153	219,191,243	265	296	0.44912278181	1.0	0.523,0.395,0.441	0.349,0.367,0.413	0.077
ENSMUSG00000005417	Mprip	11	+	59764379	59764527	59765407	59765525	59754992	59755109	59766727	59766887	184,176,178	228,229,255	192,162,229	251,183,399	297	267	1	1.0	0.42,0.409,0.386	0.407,0.443,0.34	0.008
ENSMUSG00000005417	Mprip	11	+	59769212	59769299	59769883	59770046	59767954	59768074	59771616	59771702	85,91,96	167,170,197	120,89,178	245,188,308	236	312	1	1.0	0.402,0.414,0.392	0.393,0.385,0.433	-0.001
ENSMUSG00000078853	Igtp	11	+	58201467	58201717	58206043	58206119	58199585	58199779	58206318	58207565	86,81,97	0,1,0	108,91,102	1,4,2	399	225	1	1.0	1.0,0.979,1.0	0.984,0.928,0.966	0.034
ENSMUSG00000078853	Igtp	11	+	58201467	58201717	58206043	58206176	58199587	58199779	58206318	58207575	86,81,97	1,1,2	108,91,102	2,0,8	399	282	1	1.0	0.984,0.983,0.972	0.974,1.0,0.9	0.022
ENSMUSG00000020514	Mrpl22	11	+	58176131	58176209	58177216	58177286	58175276	58175342	58179277	58179565	77,73,86	63,54,43	105,85,109	66,61,70	227	219	1	1.0	0.541,0.566,0.659	0.605,0.573,0.6	-0.004
ENSMUSG00000032745	Gpbp1	13	-	111443320	111443406	111447895	111447955	111440631	111440816	111448932	111448999	89,51,100	3,1,3	84,38,103	0,2,0	209	235	1	1.0	0.971,0.983,0.974	1.0,0.955,1.0	-0.009
ENSMUSG00000018583	G3bp1	11	+	55485625	55485738	55487478	55487560	55469684	55469801	55489018	55489192	99,95,127	250,254,273	82,107,169	254,269,341	262	231	1	1.0	0.259,0.248,0.291	0.222,0.26,0.304	0.004
ENSMUSG00000020400	Tnip1	11	-	54915496	54915587	54916795	54916987	54910784	54911571	54917255	54917321	261,265,298	65,32,33	357,267,424	49,40,47	341	240	1	1.0	0.739,0.854,0.864	0.837,0.824,0.864	-0.023
ENSMUSG00000020400	Tnip1	11	-	54916795	54916987	54917255	54917321	54915496	54915587	54917799	54917925	73,63,55	152,180,162	99,74,127	223,150,239	215	341	0.821976775103	1.0	0.432,0.357,0.35	0.413,0.439,0.457	-0.057
ENSMUSG00000020334	Slc22a4	11	-	53988781	53988964	53990623	53990838	53986477	53986613	53991984	53992085	168,145,173	139,167,156	120,75,140	149,92,128	364	332	1	1.0	0.524,0.442,0.503	0.423,0.426,0.499	0.04
ENSMUSG00000020334	Slc22a4	11	-	53990623	53990838	53991984	53992085	53988781	53988964	53995963	53996090	78,62,78	167,147,165	48,26,73	141,87,133	250	364	1	1.0	0.405,0.38,0.408	0.331,0.303,0.444	0.038
ENSMUSG00000063652	Slc22a21	11	-	53959203	53959375	53960282	53960437	53957973	53958100	53969499	53969603	0,0,5	12,0,0	0,3,0	8,3,0	304	321	1	1.0	0.0,NA,1.0	0.0,0.514,NA	0.243
ENSMUSG00000020361	Hspa4	11	-	53262879	53262999	53265033	53265141	53262263	53262425	53265923	53266049	249,268,323	379,341,416	327,259,418	594,409,596	257	269	1	1.0	0.407,0.451,0.448	0.366,0.399,0.423	0.039
ENSMUSG00000020361	Hspa4	11	-	53280467	53280712	53283528	53283662	53275142	53275219	53284099	53284199	257,280,356	420,423,563	311,323,488	530,479,691	283	394	1	1.0	0.46,0.48,0.468	0.45,0.484,0.496	-0.007
ENSMUSG00000020349	Ppp2ca	11	+	52113119	52113329	52117986	52118160	52098680	52099150	52118668	52118758	869,844,1100	665,678,813	1007,968,1388	910,699,1067	359	323	1	1.0	0.54,0.528,0.549	0.499,0.555,0.539	0.008
ENSMUSG00000020349	Ppp2ca	11	+	52119142	52119304	52120932	52121051	52118668	52118758	52121901	52127778	571,591,675	524,646,624	798,563,909	735,641,933	311	268	1	1.0	0.484,0.441,0.482	0.483,0.431,0.456	0.012
ENSMUSG00000020390	Ube2b	11	-	51991393	51991483	51995373	51995399	51988611	51988700	51997817	51997898	122,123,130	225,224,225	141,125,207	275,221,321	175	239	1	1.0	0.425,0.429,0.441	0.412,0.436,0.468	-0.007
ENSMUSG00000020358	Hnrnpab	11	-	51605460	51605629	51606339	51606586	51604658	51604817	51606666	51606847	2246,2736,2901	886,1010,1048	3435,3147,4219	1181,1251,1472	396	318	1	1.0	0.671,0.685,0.69	0.7,0.669,0.697	-0.007
ENSMUSG00000020385	Clk4	11	+	51268164	51268231	51270536	51270595	51267170	51267331	51271799	51272022	35,38,35	20,21,27	44,26,55	17,21,29	216	208	1	1.0	0.628,0.635,0.555	0.714,0.544,0.646	-0.029
ENSMUSG00000020385	Clk4	11	+	51268768	51268846	51270536	51270595	51268164	51268231	51271799	51272022	3,1,5	20,14,19	2,0,1	14,14,22	227	208	0.294438237443	1.0	0.121,0.061,0.194	0.116,0.0,0.04	0.073
ENSMUSG00000024335	Brd2	17	-	34116197	34116335	34116597	34116689	34115667	34115806	34116907	34117211	86,70,69	710,640,819	99,78,119	684,663,1066	241	287	1	1.0	0.126,0.115,0.091	0.147,0.123,0.117	-0.018
ENSMUSG00000024335	Brd2	17	-	34116197	34116335	34116907	34117211	34115667	34115806	34118605	34119900	718,658,837	389,364,434	791,694,1207	387,373,592	453	287	1	1.0	0.539,0.534,0.55	0.564,0.541,0.564	-0.015
ENSMUSG00000024335	Brd2	17	-	34116597	34116689	34116907	34117211	34116197	34116335	34118605	34119900	1042,934,1222	57,42,58	1088,982,1684	62,55,95	453	241	1	1.0	0.907,0.922,0.918	0.903,0.905,0.904	0.012
ENSMUSG00000020375	Rufy1	11	-	50394920	50395015	50397643	50397773	50392018	50392067	50398370	50398490	115,111,144	65,68,59	180,160,183	86,49,103	279	244	1	1.0	0.607,0.588,0.681	0.647,0.741,0.608	-0.04
ENSMUSG00000020376	Rnf130	11	+	50052775	50052970	50071170	50071421	50025345	50025647	50085740	50085812	1123,1106,1179	1988,1970,2177	1394,1126,1563	2605,1953,2664	344	400	1	1.0	0.396,0.395,0.386	0.384,0.401,0.406	-0.005
ENSMUSG00000020376	Rnf130	11	+	50093722	50093819	50095775	50095980	50087378	50087461	50099245	50099339	675,703,820	1101,1228,1260	902,692,1049	1855,1224,1702	246	354	1	1.0	0.469,0.452,0.484	0.412,0.449,0.47	0.025
ENSMUSG00000020376	Rnf130	11	+	50093722	50093819	50099245	50099339	50087378	50087461	50104548	50104753	675,703,822	332,395,404	902,693,1047	549,321,508	246	243	1	1.0	0.668,0.637,0.668	0.619,0.681,0.671	0.001
ENSMUSG00000020376	Rnf130	11	+	50093722	50093819	50095775	50095980	50087378	50087461	50104548	50104758	675,703,822	363,414,414	902,693,1047	626,385,612	246	354	1	1.0	0.728,0.71,0.741	0.675,0.721,0.711	0.024
ENSMUSG00000020366	Mapk9	11	+	49873835	49873907	49874263	49874335	49872733	49872899	49878230	49878413	6,8,0	169,151,144	3,13,3	112,161,237	221	221	1	1.0	0.034,0.05,0.0	0.026,0.075,0.013	-0.01
ENSMUSG00000058163	Gm5431	11	-	48894334	48894738	48900298	48900390	48887421	48889715	48901860	48902010	4,0,3	72,56,88	2,4,2	80,61,109	241	553	1	1.0	0.113,0.0,0.073	0.054,0.131,0.04	-0.013
ENSMUSG00000020399	Havcr2	11	+	46459049	46459133	46466871	46466912	46456255	46456594	46469469	46469596	55,29,53	32,26,16	51,58,83	26,26,39	233	190	1	1.0	0.584,0.476,0.73	0.615,0.645,0.634	-0.035
ENSMUSG00000020399	Havcr2	11	+	46459049	46459133	46469469	46469596	46456255	46456594	46475883	46475920	55,30,52	72,84,73	51,59,80	75,77,123	233	276	1	1.0	0.475,0.297,0.458	0.446,0.476,0.435	-0.042
ENSMUSG00000006169	Clint1	11	+	45895059	45895129	45907893	45908044	45893870	45894117	45908940	45910625	111,108,112	201,254,256	97,122,170	237,239,317	219	300	1	1.0	0.431,0.368,0.375	0.359,0.412,0.424	-0.007
ENSMUSG00000020409	Slu7	11	+	43435053	43435211	43436353	43436432	43433743	43433819	43437344	43437530	0,0,0	55,52,53	0,1,0	62,50,53	307	228	1	1.0	0.0,0.0,0.0	0.0,0.015,0.0	-0.005
ENSMUSG00000021575	Ahrr	13	-	74229887	74229977	74257471	74257569	74224764	74224894	74277627	74277809	12,14,5	4,2,10	6,6,25	5,17,22	247	239	0.179348612611	1.0	0.744,0.871,0.326	0.537,0.255,0.524	0.208
ENSMUSG00000021575	Ahrr	13	-	74257471	74257569	74277627	74277809	74229887	74229977	74283036	74283109	17,12,15	10,8,11	29,10,48	9,12,15	331	247	0.645664895493	1.0	0.559,0.528,0.504	0.706,0.383,0.705	-0.068
ENSMUSG00000018848	Rars	11	-	35809627	35809800	35815638	35815744	35809094	35809342	35816636	35816746	166,133,201	223,239,294	253,187,200	388,281,358	255	322	1	1.0	0.485,0.413,0.463	0.452,0.457,0.414	0.013
ENSMUSG00000069910	Spdl1	11	-	34820889	34821030	34822180	34822291	34819777	34819887	34822373	34822472	15,30,19	15,23,19	28,37,33	24,24,34	260	290	1	1.0	0.527,0.593,0.527	0.565,0.632,0.52	-0.023
ENSMUSG00000057113	Npm1	11	-	33156663	33156747	33156990	33157048	33156002	33156104	33159933	33159995	364,397,456	525,601,673	530,472,683	809,653,866	207	233	1	1.0	0.438,0.426,0.433	0.424,0.449,0.47	-0.015
ENSMUSG00000020271	Fbxw11	11	+	32720471	32720658	32722054	32722145	32711771	32711997	32731335	32731473	197,122,194	75,53,78	156,182,246	70,56,111	336	240	1	1.0	0.652,0.622,0.64	0.614,0.699,0.613	-0.004
ENSMUSG00000020271	Fbxw11	11	+	32733499	32733618	32735137	32735387	32731335	32731473	32738361	32738480	124,118,134	197,219,256	98,103,156	259,229,355	268	399	0.516747726866	1.0	0.484,0.445,0.438	0.36,0.401,0.395	0.07
ENSMUSG00000020271	Fbxw11	11	+	32735137	32735387	32738361	32738480	32733499	32733618	32739155	32739266	200,212,265	114,115,117	215,237,291	127,94,150	399	268	1	1.0	0.541,0.553,0.603	0.532,0.629,0.566	-0.01
ENSMUSG00000092470	Gm20518	16	-	17844982	17845135	17849590	17849794	17843971	17844208	17856751	17856928	120,139,121	107,104,107	134,157,175	133,113,160	353	302	1	1.0	0.49,0.533,0.492	0.463,0.543,0.483	0.009
ENSMUSG00000020463	Ppp4r3b	11	+	29202866	29202908	29205545	29205704	29200700	29200803	29209316	29209486	30,20,43	92,74,87	28,29,53	89,97,129	191	308	1	1.0	0.345,0.304,0.444	0.337,0.325,0.399	0.011
ENSMUSG00000024563	Smad2	18	+	76287927	76288121	76289038	76289173	76262491	76262727	76292909	76292984	38,54,53	102,107,92	50,51,74	103,99,170	343	284	1	1.0	0.236,0.295,0.323	0.287,0.299,0.265	0.001
ENSMUSG00000022940	Pigp	16	-	94365354	94365473	94367560	94367633	94364446	94364787	94370088	94370192	65,50,62	73,75,93	82,57,79	114,68,130	222	268	1	1.0	0.518,0.446,0.446	0.465,0.503,0.423	0.006
ENSMUSG00000071662	Polr2g	19	-	8794479	8794530	8797235	8797395	8794301	8794367	8798223	8798333	345,380,396	131,138,120	497,399,495	165,140,203	309	200	1	1.0	0.63,0.641,0.681	0.661,0.648,0.612	0.01
ENSMUSG00000042208	0610010F05Rik	11	-	23617137	23617196	23620228	23620467	23615095	23615256	23622435	23622525	62,60,58	25,20,23	71,48,107	19,16,34	388	208	0.978226051742	1.0	0.571,0.617,0.575	0.667,0.617,0.628	-0.05
ENSMUSG00000042208	0610010F05Rik	11	-	23617137	23617196	23620228	23620467	23615095	23615256	23624935	23625122	28,23,27	24,20,21	14,20,45	20,16,34	388	208	1	1.0	0.385,0.381,0.408	0.273,0.401,0.415	0.028
ENSMUSG00000042208	0610010F05Rik	11	-	23620228	23620467	23622435	23622525	23617137	23617196	23624935	23625122	4,0,1	65,51,62	0,0,4	43,38,113	239	388	1	1.0	0.091,0.0,0.026	0.0,0.0,0.054	0.021
ENSMUSG00000042208	0610010F05Rik	11	-	23620228	23620467	23622435	23622529	23617137	23617196	23624935	23625122	28,31,35	65,51,62	43,24,44	43,38,113	243	388	1	1.0	0.408,0.493,0.474	0.615,0.502,0.383	-0.042
ENSMUSG00000056342	Usp34	11	+	23333438	23333859	23343319	23343370	23320660	23320748	23343510	23343660	63,36,50	11,3,13	30,48,80	5,7,22	570	200	1	1.0	0.668,0.808,0.574	0.678,0.706,0.561	0.035
ENSMUSG00000056342	Usp34	11	+	23405866	23405953	23412214	23412415	23403811	23403895	23414735	23414818	29,12,21	53,52,68	12,30,48	31,49,54	236	350	0.176641140097	1.0	0.448,0.255,0.314	0.365,0.476,0.569	-0.131
ENSMUSG00000056342	Usp34	11	+	23473169	23473294	23474265	23474389	23472949	23473054	23484101	23484181	46,30,57	46,47,30	50,36,56	51,45,53	274	273	1	1.0	0.499,0.389,0.654	0.494,0.444,0.513	0.03
ENSMUSG00000056342	Usp34	11	+	23474265	23474389	23484101	23484181	23473169	23473294	23486817	23486958	49,44,56	36,15,24	48,46,64	44,34,32	273	229	0.554440334018	1.0	0.533,0.711,0.662	0.478,0.532,0.627	0.09
ENSMUSG00000056342	Usp34	11	+	23484101	23484181	23486817	23486958	23472949	23473054	23487078	23487222	4,1,0	55,40,45	12,4,6	71,52,64	229	290	0.119485317174	1.0	0.084,0.031,0.0	0.176,0.089,0.106	-0.085
ENSMUSG00000056342	Usp34	11	+	23484101	23484181	23486817	23486958	23474265	23474389	23487078	23487222	37,32,19	55,40,47	29,21,25	69,52,64	229	290	0.373371431955	1.0	0.46,0.503,0.339	0.347,0.338,0.331	0.095
ENSMUSG00000020290	Xpo1	11	+	23282528	23282726	23284241	23284380	23281305	23281464	23284547	23284729	244,215,277	107,141,173	137,194,246	104,118,166	347	288	1	1.0	0.654,0.559,0.571	0.522,0.577,0.552	0.044
ENSMUSG00000020290	Xpo1	11	+	23285800	23285935	23286744	23286928	23285055	23285219	23287344	23287451	152,159,161	285,266,277	100,102,145	231,207,273	284	333	1	1.0	0.385,0.412,0.405	0.337,0.366,0.384	0.038
ENSMUSG00000020290	Xpo1	11	+	23286744	23286928	23287344	23287451	23285800	23285935	23289757	23289952	248,218,269	168,188,142	164,182,236	144,106,149	333	256	1	1.0	0.532,0.471,0.593	0.467,0.569,0.549	0.004
ENSMUSG00000007739	Cct4	11	+	22994297	22994387	22995929	22996038	22993266	22993319	22996314	22996457	238,250,236	288,279,294	288,254,363	413,273,393	239	258	1	1.0	0.471,0.492,0.464	0.429,0.501,0.499	-0.001
ENSMUSG00000007739	Cct4	11	+	22994297	22994387	22995929	22996038	22993266	22993319	22997032	22997154	238,250,236	11,0,8	288,254,364	0,5,12	239	258	1	1.0	0.959,1.0,0.97	1.0,0.982,0.97	-0.008
ENSMUSG00000020128	Vps54	11	+	21263198	21263354	21264665	21264871	21239280	21239371	21268784	21268863	74,53,77	126,96,115	41,45,109	86,100,153	305	355	1	1.0	0.406,0.391,0.438	0.357,0.344,0.453	0.027
ENSMUSG00000020128	Vps54	11	+	21264629	21264871	21268784	21268863	21263198	21263354	21271703	21271738	96,64,115	44,48,32	62,96,154	27,45,51	391	228	1	1.0	0.56,0.437,0.677	0.572,0.554,0.638	-0.03
ENSMUSG00000020128	Vps54	11	+	21264665	21264871	21268784	21268863	21263198	21263354	21271703	21271738	69,48,77	44,48,32	52,45,93	27,45,51	355	228	1	1.0	0.502,0.391,0.607	0.553,0.391,0.539	0.006
ENSMUSG00000020128	Vps54	11	+	21274997	21275129	21277674	21278060	21271703	21271738	21291032	21291159	74,72,48	230,211,243	35,67,71	217,213,284	281	535	1	1.0	0.38,0.394,0.273	0.235,0.375,0.322	0.038
ENSMUSG00000020128	Vps54	11	+	21277674	21278060	21291032	21291159	21274997	21275129	21295340	21295396	215,181,221	4,0,0	175,212,242	0,1,3	535	276	1	1.0	0.965,1.0,1.0	1.0,0.991,0.977	-0.001
ENSMUSG00000045671	Spred2	11	+	19998119	19998297	20005781	20005950	19924374	19924956	20008412	20008477	37,23,44	63,42,36	65,53,78	46,59,90	327	318	0.606162061058	1.0	0.364,0.347,0.543	0.579,0.466,0.457	-0.083
ENSMUSG00000016984	Etaa1	11	-	17945606	17947567	17947774	17947887	17938755	17940350	17952251	17952328	26,12,11	323,334,348	14,9,20	365,286,467	262	2110	1	1.0	0.393,0.224,0.203	0.236,0.202,0.256	0.042
ENSMUSG00000033953	Ppp3r1	11	+	17182106	17182146	17192956	17193133	17159262	17159542	17194216	17194276	97,122,138	416,375,461	109,120,196	418,426,729	189	326	1	1.0	0.287,0.359,0.341	0.31,0.327,0.317	0.011
ENSMUSG00000018654	Ikzf1	11	+	11758194	11758317	11761218	11761353	11754006	11754174	11768880	11769798	77,92,101	86,64,93	74,84,124	54,68,97	272	284	1	1.0	0.483,0.6,0.531	0.589,0.563,0.572	-0.037
ENSMUSG00000021477	Ctsl	13	-	64366478	64366641	64366867	64367092	64365204	64365322	64367859	64368006	16787,22783,23338	10968,15439,15060	23185,18770,29952	15980,12460,20269	374	312	1	1.0	0.561,0.552,0.564	0.548,0.557,0.552	0.007
ENSMUSG00000020422	Tns3	11	-	8435715	8435742	8435845	8435914	8431651	8434638	8437103	8437272	232,172,207	99,89,106	210,199,287	103,121,165	218	176	1	1.0	0.654,0.609,0.612	0.622,0.57,0.584	0.033
ENSMUSG00000020422	Tns3	11	-	8435715	8435742	8437103	8437272	8431651	8434638	8443934	8444012	561,429,544	99,89,106	555,543,781	101,121,166	318	176	1	1.0	0.758,0.727,0.74	0.753,0.713,0.723	0.012
ENSMUSG00000020422	Tns3	11	-	8435845	8435914	8437103	8437272	8435715	8435742	8443934	8444012	560,429,540	226,181,212	551,539,774	186,227,340	318	218	1	1.0	0.629,0.619,0.636	0.67,0.619,0.609	-0.005
ENSMUSG00000020422	Tns3	11	-	8453078	8453250	8478224	8478305	8450854	8451495	8478392	8478510	226,187,237	545,440,578	227,219,330	562,531,843	230	321	1	1.0	0.367,0.372,0.364	0.361,0.365,0.353	0.008
ENSMUSG00000020422	Tns3	11	-	8492092	8493337	8518198	8518303	8479504	8479665	8519122	8519188	257,180,249	3348,2593,3393	201,182,346	2834,3269,4917	254	1394	1	1.0	0.296,0.276,0.287	0.28,0.234,0.279	0.022
ENSMUSG00000020422	Tns3	11	-	8600554	8600592	8615739	8615851	8579082	8579121	8664478	8664535	35,18,39	81,61,73	17,0,51	53,68,91	261	187	0.370882696212	1.0	0.236,0.175,0.277	0.187,0.0,0.286	0.072
ENSMUSG00000020437	Myo1g	11	-	6508189	6508294	6509324	6509469	6507868	6507982	6510147	6510371	239,235,332	186,218,195	372,297,384	281,215,327	294	254	1	1.0	0.526,0.482,0.595	0.534,0.544,0.504	0.007
ENSMUSG00000020437	Myo1g	11	-	6509324	6509469	6510147	6510371	6508189	6508294	6510867	6511075	381,411,411	302,290,303	567,453,531	479,356,435	373	294	1	1.0	0.499,0.528,0.517	0.483,0.501,0.49	0.023
ENSMUSG00000020437	Myo1g	11	-	6512160	6512293	6512462	6512537	6511482	6511649	6514466	6514537	111,100,111	240,229,273	143,126,164	286,235,320	224	282	1	1.0	0.368,0.355,0.339	0.386,0.403,0.392	-0.04
ENSMUSG00000020437	Myo1g	11	-	6514466	6514537	6516078	6516303	6512462	6512537	6516747	6516864	368,364,427	115,114,129	465,387,466	135,102,193	374	220	1	1.0	0.653,0.653,0.661	0.67,0.691,0.587	0.006
ENSMUSG00000020437	Myo1g	11	-	6514751	6514922	6515093	6515208	6514466	6514537	6515848	6515994	139,147,151	227,207,239	186,175,198	314,291,378	264	320	1	1.0	0.426,0.463,0.434	0.418,0.422,0.388	0.032
ENSMUSG00000020437	Myo1g	11	-	6514751	6514922	6515848	6515994	6514466	6514537	6516078	6516303	266,257,300	221,210,239	308,280,368	315,290,374	295	320	0.787856539756	1.0	0.566,0.57,0.577	0.515,0.512,0.516	0.057
ENSMUSG00000020437	Myo1g	11	-	6517086	6517197	6517569	6517623	6512963	6516864	6517851	6518017	70,62,83	142,186,155	90,75,99	170,175,217	203	260	1	1.0	0.387,0.299,0.407	0.404,0.354,0.369	-0.011
ENSMUSG00000086839	Gm11973	11	+	6490803	6490934	6491667	6491851	6475464	6475709	6493113	6493252	0,0,0	1,10,1	1,0,0	2,0,9	280	333	1	1.0	0.0,0.0,0.0	0.373,NA,0.0	-0.186
ENSMUSG00000071866	Ppia	11	+	6418100	6418314	6419112	6419285	6415875	6415979	6419477	6419663	38,19,35	8103,8546,9353	51,64,50	13245,9960,13572	363	322	1	1.0	0.004,0.002,0.003	0.003,0.006,0.003	-0.001
ENSMUSG00000020456	Ogdh	11	+	6316764	6316855	6316977	6317080	6313787	6313979	6334532	6334648	35,31,54	197,209,269	82,56,79	205,249,390	240	252	0.681675924086	1.0	0.157,0.135,0.174	0.296,0.191,0.175	-0.065
ENSMUSG00000020456	Ogdh	11	+	6349841	6349913	6350605	6350734	6349314	6349493	6352125	6352198	87,77,98	170,194,203	100,73,140	254,159,258	221	278	1	1.0	0.392,0.333,0.378	0.331,0.366,0.406	0.0
ENSMUSG00000020474	Polm	11	-	5835700	5835799	5836193	5836374	5835415	5835586	5837560	5837789	22,36,20	13,7,11	28,43,35	23,13,13	330	248	1	1.0	0.56,0.794,0.577	0.478,0.713,0.669	0.024
ENSMUSG00000009090	Ap1b1	11	+	5033686	5033842	5037631	5037777	5032417	5032619	5039124	5039254	220,221,238	206,195,221	290,225,309	274,214,305	305	295	1	1.0	0.508,0.523,0.51	0.506,0.504,0.495	0.012
ENSMUSG00000009073	Nf2	11	-	4816081	4816165	4820367	4820493	4808256	4808325	4832997	4833133	16,13,15	49,41,59	15,18,18	61,93,99	275	233	0.958796284233	1.0	0.217,0.212,0.177	0.172,0.141,0.133	0.053
ENSMUSG00000071655	Ubxn1	19	+	8873794	8873846	8874138	8874255	8873513	8873705	8875159	8875352	265,216,234	668,711,735	324,265,371	957,623,957	201	266	1	1.0	0.344,0.287,0.296	0.309,0.36,0.339	-0.027
ENSMUSG00000020412	Ascc2	11	+	4672282	4672497	4673327	4673447	4670275	4670462	4679251	4679345	144,113,130	72,51,90	155,142,195	89,92,113	364	269	1	1.0	0.596,0.621,0.516	0.563,0.533,0.56	0.026
ENSMUSG00000034543	Morc2a	11	+	3650307	3650447	3658671	3658725	3649493	3650146	3661828	3661863	10,8,3	10,4,16	7,8,12	7,14,13	289	203	1	1.0	0.413,0.584,0.116	0.413,0.286,0.393	0.007
ENSMUSG00000020454	Eif4enif1	11	+	3229868	3230101	3234461	3234645	3227705	3227885	3235580	3235660	103,103,126	72,59,100	105,123,184	67,67,111	382	333	1	1.0	0.555,0.603,0.523	0.577,0.615,0.591	-0.034
ENSMUSG00000020457	Drg1	11	-	3252643	3252811	3254511	3254642	3252159	3252282	3256542	3256712	216,235,223	228,297,300	259,248,295	396,291,391	280	317	1	1.0	0.518,0.473,0.457	0.425,0.491,0.461	0.024
ENSMUSG00000020457	Drg1	11	-	3254511	3254642	3256542	3256712	3252643	3252811	3259305	3259375	276,325,297	157,182,162	373,312,451	228,209,275	319	280	1	1.0	0.607,0.611,0.617	0.589,0.567,0.59	0.03
ENSMUSG00000023764	Sfi1	11	-	3134625	3134730	3135282	3135542	3134317	3134501	3135653	3135830	35,53,15	12,16,10	21,46,30	15,27,19	409	254	0.291106743879	1.0	0.644,0.673,0.482	0.465,0.514,0.495	0.108
ENSMUSG00000023764	Sfi1	11	-	3134658	3134730	3135282	3135542	3134317	3134501	3135653	3135830	35,53,15	0,1,0	21,46,30	0,0,5	409	221	1	1.0	1.0,0.966,1.0	1.0,1.0,0.764	0.067
ENSMUSG00000021240	Abcd4	12	-	84612779	84612896	84613904	84614044	84612324	84612450	84615076	84615204	28,18,25	17,19,27	32,22,49	27,31,29	289	266	1	1.0	0.603,0.466,0.46	0.522,0.395,0.609	0.001
ENSMUSG00000021240	Abcd4	12	-	84613904	84614044	84615076	84615204	84612324	84612896	84615325	84615444	25,30,17	19,23,31	21,20,44	38,42,50	277	289	0.431372372087	1.0	0.579,0.576,0.364	0.366,0.332,0.479	0.114
ENSMUSG00000025786	Zdhhc3	9	-	123080350	123080481	123083544	123083626	123066159	123070618	123084213	123084310	92,79,98	40,47,48	99,114,135	33,62,107	231	280	1	1.0	0.736,0.671,0.712	0.784,0.69,0.605	0.013
ENSMUSG00000025786	Zdhhc3	9	-	123089031	123089156	123098922	123098974	123084213	123084310	123100262	123100592	4,5,2	281,302,345	1,5,2	311,336,447	201	274	1	1.0	0.019,0.022,0.008	0.004,0.02,0.006	0.006
ENSMUSG00000025786	Zdhhc3	9	-	123090635	123091132	123098922	123098974	123089031	123089156	123100262	123100592	9,7,3	0,0,0	7,10,16	0,1,0	201	646	1	1.0	1.0,1.0,1.0	1.0,0.97,1.0	0.01
ENSMUSG00000037949	Ano10	9	-	122261083	122261653	122263669	122263789	122259534	122259590	122271198	122271333	57,60,73	236,260,271	62,56,75	286,230,367	269	719	1	1.0	0.392,0.381,0.419	0.367,0.394,0.353	0.026
ENSMUSG00000061536	Sec22c	9	-	121685522	121685588	121688198	121688317	121680044	121684858	121690235	121690415	19,7,28	20,12,14	17,27,23	7,15,16	268	215	0.426121897078	1.0	0.433,0.319,0.616	0.661,0.591,0.536	-0.14
ENSMUSG00000022437	Samm50	15	+	84202768	84202840	84204008	84204095	84201916	84202358	84206870	84206941	39,59,46	254,253,270	49,55,59	320,255,411	221	236	1	1.0	0.141,0.199,0.154	0.141,0.187,0.133	0.011
ENSMUSG00000022437	Samm50	15	+	84210483	84210630	84211036	84211178	84207832	84207900	84214125	84217267	352,318,380	215,261,241	454,326,471	343,232,292	296	291	1	1.0	0.617,0.545,0.608	0.565,0.58,0.613	0.004
ENSMUSG00000044712	Slc38a6	12	+	73288392	73288523	73292159	73292233	73286778	73287032	73310144	73310197	108,51,71	27,18,29	61,47,133	35,23,41	280	223	0.820018498901	1.0	0.761,0.693,0.661	0.581,0.619,0.721	0.065
ENSMUSG00000044712	Slc38a6	12	+	73293698	73293799	73310144	73310197	73292159	73292233	73318976	73319016	1,2,3	78,57,82	0,0,5	57,40,90	250	202	1	1.0	0.01,0.028,0.029	0.0,0.0,0.043	0.008
ENSMUSG00000044712	Slc38a6	12	+	73341706	73341760	73344792	73344893	73341407	73341473	73350513	73350638	16,26,24	23,21,38	17,27,34	39,33,30	203	250	1	1.0	0.461,0.604,0.438	0.349,0.502,0.583	0.023
ENSMUSG00000038708	Golga4	9	+	118514179	118514269	118522517	118522583	118506266	118506557	118527009	118527321	39,34,43	14,30,31	26,36,50	22,17,44	239	215	1	1.0	0.715,0.505,0.555	0.515,0.656,0.506	0.033
ENSMUSG00000038708	Golga4	9	+	118565556	118565667	118568963	118569039	118560741	118560872	118572917	118573020	98,112,92	56,51,51	106,93,137	60,46,88	260	225	1	1.0	0.602,0.655,0.61	0.605,0.636,0.574	0.017
ENSMUSG00000038708	Golga4	9	+	118566907	118566979	118567180	118567249	118565556	118565667	118568963	118569039	4,1,1	51,48,46	4,1,2	43,45,66	221	218	1	1.0	0.072,0.02,0.021	0.084,0.021,0.029	-0.007
ENSMUSG00000038708	Golga4	9	+	118566958	118566979	118567180	118567249	118565275	118565667	118568963	118569039	17,18,20	51,48,46	19,15,32	43,45,66	170	218	1	1.0	0.299,0.325,0.358	0.362,0.299,0.383	-0.021
ENSMUSG00000035021	Baz1a	12	-	54900310	54900558	54908998	54909147	54899999	54900226	54911309	54911461	68,58,83	107,152,190	86,78,97	161,146,203	298	397	1	1.0	0.458,0.337,0.368	0.416,0.416,0.389	-0.019
ENSMUSG00000035021	Baz1a	12	-	54923384	54923480	54927563	54927710	54923039	54923264	54929526	54929665	30,31,36	42,26,33	19,62,44	27,28,47	296	245	1	1.0	0.372,0.497,0.474	0.368,0.647,0.437	-0.036
ENSMUSG00000035021	Baz1a	12	-	54923384	54923480	54927563	54927713	54923039	54923264	54929526	54929665	6,3,5	42,26,33	1,3,5	27,28,47	299	245	1	1.0	0.105,0.086,0.11	0.029,0.081,0.08	0.037
ENSMUSG00000035021	Baz1a	12	-	54923384	54923480	54927563	54927624	54923091	54923264	54929526	54929665	6,4,10	42,26,33	4,6,11	27,28,47	210	245	1	1.0	0.143,0.152,0.261	0.147,0.2,0.214	-0.002
ENSMUSG00000032437	Stt3b	9	-	115246044	115246257	115248504	115248618	115242580	115244045	115250778	115250952	250,275,272	367,414,378	343,238,433	450,400,566	263	362	1	1.0	0.484,0.478,0.498	0.512,0.45,0.513	-0.005
ENSMUSG00000032437	Stt3b	9	-	115253832	115254044	115254788	115254943	115252498	115252686	115256132	115256181	198,177,168	449,391,398	180,174,332	475,433,667	304	361	1	1.0	0.344,0.35,0.334	0.31,0.323,0.371	0.008
ENSMUSG00000056167	Cnot10	9	-	114601341	114601455	114610644	114610725	114595836	114598835	114613623	114613800	32,35,19	58,51,64	31,34,42	62,39,77	230	263	0.983368500829	1.0	0.387,0.44,0.253	0.364,0.499,0.384	-0.056
ENSMUSG00000056167	Cnot10	9	-	114629006	114629157	114631821	114631983	114627392	114627535	114632676	114632771	109,73,71	85,49,59	121,87,129	73,90,132	311	300	1	1.0	0.553,0.59,0.537	0.615,0.483,0.485	0.032
ENSMUSG00000024766	Lipo3	19	-	33558264	33558336	33559511	33559655	33557106	33557178	33579361	33579498	49,37,89	30,17,34	85,84,89	34,19,37	293	221	0.707099187328	1.0	0.552,0.621,0.664	0.653,0.769,0.645	-0.077
ENSMUSG00000024766	Lipo3	19	-	33559511	33559655	33579361	33579498	33558264	33558336	33580464	33580574	46,49,69	59,47,62	79,45,70	67,55,79	286	293	1	1.0	0.444,0.516,0.533	0.547,0.456,0.476	0.005
ENSMUSG00000024308	Tapbp	17	+	33925409	33925808	33926007	33926349	33920248	33920509	33926427	33926517	1649,1532,1747	1559,1543,1842	2045,1823,2452	1948,1647,2646	548	491	1	1.0	0.487,0.471,0.459	0.485,0.498,0.454	-0.007
ENSMUSG00000032496	Ltf	9	+	111025974	111026129	111027329	111027420	111024997	111025172	111028444	111028492	218,260,187	108,138,90	319,233,421	195,137,211	304	240	1	1.0	0.614,0.598,0.621	0.564,0.573,0.612	0.028
ENSMUSG00000044037	Als2cl	9	+	110885387	110885453	110885782	110885948	110884866	110885065	110886405	110886537	11,12,10	40,40,38	12,8,7	33,39,30	215	315	1	1.0	0.287,0.305,0.278	0.348,0.231,0.255	0.012
ENSMUSG00000056724	Nbeal2	9	-	110627077	110627187	110627268	110627358	110626535	110626630	110627806	110627923	60,47,31	4,4,0	55,40,71	0,2,2	239	259	1	1.0	0.942,0.927,1.0	1.0,0.956,0.975	-0.021
ENSMUSG00000056724	Nbeal2	9	-	110629115	110629240	110629569	110629665	110628877	110629018	110629769	110630086	34,65,46	53,42,51	60,67,56	48,44,96	245	274	1	1.0	0.418,0.634,0.502	0.583,0.63,0.395	-0.018
ENSMUSG00000054792	Klhl18	9	-	110436010	110436233	110437346	110437483	110432433	110432538	110438897	110439058	30,13,28	47,54,28	47,28,29	34,41,77	286	372	0.872682779197	1.0	0.454,0.238,0.565	0.643,0.47,0.329	-0.062
ENSMUSG00000032480	Dhx30	9	-	110091418	110091568	110092315	110092436	110088552	110088705	110092857	110093159	62,38,67	83,79,79	65,74,94	90,85,144	270	299	1	1.0	0.453,0.348,0.484	0.444,0.491,0.42	-0.023
ENSMUSG00000032478	Nme6	9	+	109835269	109835414	109839607	109839710	109833195	109833295	109841475	109841515	0,0,0	18,32,36	3,0,0	30,10,35	294	252	1	1.0	0.0,0.0,0.0	0.079,0.0,0.0	-0.026
ENSMUSG00000032478	Nme6	9	+	109835317	109835414	109841926	109842087	109833041	109833295	109842451	109842661	13,28,24	38,61,81	28,31,24	84,59,49	246	310	1	1.0	0.301,0.366,0.272	0.296,0.398,0.382	-0.046
ENSMUSG00000032478	Nme6	9	+	109835317	109835414	109839607	109839710	109833195	109833295	109841475	109841515	12,28,24	18,32,36	31,31,24	30,10,35	246	252	0.348735292366	1.0	0.406,0.473,0.406	0.514,0.761,0.413	-0.134
ENSMUSG00000032478	Nme6	9	+	109839607	109839710	109841475	109841515	109835317	109835414	109841926	109842087	8,21,17	19,15,18	31,11,28	16,5,14	252	189	0.054245389767	1.0	0.24,0.512,0.415	0.592,0.623,0.6	-0.216
ENSMUSG00000025648	Pfkfb4	9	+	109025046	109025151	109027519	109027649	109017379	109017593	109027744	109027807	21,18,18	87,107,74	40,23,60	109,87,156	254	279	0.25488510772	1.0	0.21,0.156,0.211	0.287,0.225,0.297	-0.077
ENSMUSG00000064145	Arih2	9	-	108613725	108613835	108616677	108616828	108611632	108611750	108617371	108617435	65,50,69	35,46,60	93,75,129	44,44,84	300	259	0.678715347078	1.0	0.616,0.484,0.498	0.646,0.595,0.57	-0.071
ENSMUSG00000006673	Qrich1	9	+	108555961	108556070	108556407	108556559	108544862	108544977	108556957	108557048	113,109,145	184,218,204	157,127,163	254,200,295	258	301	1	1.0	0.417,0.368,0.453	0.419,0.426,0.392	0.0
ENSMUSG00000032604	Qars	9	+	108508382	108508530	108508876	108508986	108508058	108508199	108509148	108509224	283,300,380	203,194,212	335,301,445	217,169,249	297	259	1	1.0	0.549,0.574,0.61	0.574,0.608,0.609	-0.019
ENSMUSG00000032604	Qars	9	+	108511138	108511210	108511330	108511416	108510287	108510348	108511531	108511618	140,103,119	200,201,226	147,116,159	242,189,280	221	235	1	1.0	0.427,0.353,0.359	0.392,0.395,0.376	-0.008
ENSMUSG00000032604	Qars	9	+	108511330	108511416	108511531	108511618	108511138	108511210	108512482	108512582	157,136,151	181,195,211	178,158,230	216,183,234	235	236	1	1.0	0.466,0.412,0.418	0.453,0.464,0.497	-0.039
ENSMUSG00000006676	Usp19	9	+	108497895	108498036	108498122	108498241	108496988	108497167	108498441	108498569	227,188,274	162,118,148	280,224,313	153,150,204	290	268	1	1.0	0.564,0.596,0.631	0.628,0.58,0.586	-0.001
ENSMUSG00000032590	Apeh	9	-	108087180	108087264	108087722	108087861	108087022	108087103	108088260	108088349	156,131,115	104,96,126	168,117,177	141,97,149	288	233	1	1.0	0.548,0.525,0.425	0.491,0.494,0.49	0.008
ENSMUSG00000032590	Apeh	9	-	108091767	108091889	108091970	108092011	108091242	108091303	108092087	108092179	55,59,54	118,109,145	76,69,79	177,139,202	190	271	1	1.0	0.399,0.436,0.347	0.38,0.415,0.358	0.01
ENSMUSG00000032590	Apeh	9	-	108093621	108093748	108094226	108094359	108092806	108093074	108094434	108094476	52,79,67	115,120,154	99,97,115	173,157,210	282	276	1	1.0	0.307,0.392,0.299	0.359,0.377,0.349	-0.029
ENSMUSG00000079334	Nat6	9	+	107579099	107579385	107580456	107580935	107578886	107578970	107582816	107583519	28,24,32	120,120,149	26,23,52	188,123,204	435	628	1	1.0	0.252,0.224,0.237	0.166,0.213,0.269	0.022
ENSMUSG00000032579	Hemk1	9	-	107330772	107330822	107336178	107336272	107329323	107329432	107336571	107336663	7,20,7	1,0,3	6,6,13	5,4,6	243	199	0.00497182216458	1.0	0.851,1.0,0.656	0.496,0.551,0.64	0.273
ENSMUSG00000032577	Mapkapk3	9	-	107258329	107258454	107258813	107258889	107257061	107257142	107260044	107260168	84,110,91	13,22,14	113,86,111	18,12,22	225	274	1	1.0	0.887,0.859,0.888	0.884,0.897,0.86	-0.002
ENSMUSG00000032577	Mapkapk3	9	-	107262422	107262487	107263624	107263764	107261877	107261957	107289119	107289344	178,211,255	57,93,78	183,208,311	93,86,130	289	214	0.96571728073	1.0	0.698,0.627,0.708	0.593,0.642,0.639	0.053
ENSMUSG00000021244	Ylpm1	12	+	85057221	85057302	85064970	85065101	85050288	85050372	85069618	85069799	45,21,55	58,49,57	82,57,69	129,86,94	230	280	1	1.0	0.486,0.343,0.54	0.436,0.447,0.472	0.005
ENSMUSG00000021244	Ylpm1	12	+	85064970	85065101	85069618	85069799	85057221	85057302	85070104	85070492	0,1,6	121,96,104	8,14,14	171,89,171	280	330	0.27677150303	1.0	0.0,0.012,0.064	0.052,0.156,0.088	-0.073
ENSMUSG00000040813	Tex264	9	-	106662359	106662528	106673516	106673738	106659236	106659307	106684928	106684995	185,153,188	517,515,509	257,176,301	661,423,784	371	318	1	1.0	0.235,0.203,0.24	0.25,0.263,0.248	-0.028
ENSMUSG00000023262	Acy1	9	-	106434684	106434829	106435095	106435169	106434529	106434598	106435467	106435524	4,10,1	5,5,3	4,2,6	8,10,14	223	294	0.130800047832	1.0	0.513,0.725,0.305	0.397,0.209,0.361	0.192
ENSMUSG00000032786	Alas1	9	-	106238074	106238239	106239531	106239716	106236439	106236708	106241635	106241785	324,410,371	1132,1314,1267	383,312,434	1509,1212,1648	334	314	1	1.0	0.212,0.227,0.216	0.193,0.195,0.198	0.023
ENSMUSG00000032786	Alas1	9	-	106238074	106238239	106241115	106241338	106236439	106236708	106241635	106241785	1176,1495,1502	1132,1314,1267	1482,1283,1962	1509,1212,1648	372	314	1	1.0	0.467,0.49,0.5	0.453,0.472,0.501	0.01
ENSMUSG00000032786	Alas1	9	-	106238642	106238822	106239531	106239716	106238074	106238239	106241635	106241785	325,411,371	1294,1700,1646	383,312,446	1633,1314,2183	334	329	1	1.0	0.198,0.192,0.182	0.188,0.19,0.168	0.009
ENSMUSG00000032786	Alas1	9	-	106239531	106239716	106241115	106241338	106236439	106236708	106241635	106241785	1176,1495,1502	324,410,371	1482,1283,1962	383,312,434	372	334	1	1.0	0.765,0.766,0.784	0.776,0.787,0.802	-0.017
ENSMUSG00000023277	Twf2	9	+	106206888	106206966	106211718	106211897	106203107	106203284	106212255	106212351	107,125,119	397,450,417	178,159,203	486,461,514	227	328	0.628269856541	1.0	0.28,0.286,0.292	0.346,0.333,0.363	-0.061
ENSMUSG00000023277	Twf2	9	+	106211718	106211897	106212255	106212351	106206888	106206966	106212731	106212836	376,375,389	186,236,177	502,410,609	268,171,286	328	245	1	1.0	0.602,0.543,0.621	0.583,0.642,0.614	-0.024
ENSMUSG00000023277	Twf2	9	+	106212255	106212351	106212731	106212836	106211718	106211897	106212937	106213063	257,272,248	155,188,172	274,279,269	274,178,230	245	254	0.936090954101	1.0	0.632,0.6,0.599	0.509,0.619,0.548	0.052
ENSMUSG00000020253	Ppm1m	9	-	106196367	106196431	106196592	106196711	106196049	106196157	106196803	106196888	128,121,116	69,54,64	148,139,181	63,57,70	268	213	0.914159618598	1.0	0.596,0.64,0.59	0.651,0.66,0.673	-0.053
ENSMUSG00000020120	Plek	11	-	16981800	16981933	16983195	16983265	16971205	16974153	16985528	16985612	159,154,200	384,486,475	212,192,351	533,538,803	219	282	1	1.0	0.348,0.29,0.352	0.339,0.315,0.36	-0.008
ENSMUSG00000020120	Plek	11	-	16990050	16990235	16992887	16992979	16987455	16987560	16994648	16994830	263,272,316	603,542,600	327,300,460	673,734,1076	241	334	1	1.0	0.377,0.41,0.422	0.402,0.362,0.372	0.024
ENSMUSG00000062901	Klhl24	16	+	20115883	20116002	20117867	20118056	20114560	20114745	20120109	20120298	56,53,85	127,136,140	57,61,61	139,128,178	268	338	1	1.0	0.357,0.33,0.434	0.341,0.375,0.302	0.034
ENSMUSG00000033220	Rac2	15	-	78564862	78565022	78565440	78565503	78561905	78562038	78565913	78566031	437,467,536	1056,1164,1249	662,502,680	1619,1236,1740	212	309	1	1.0	0.376,0.369,0.385	0.373,0.372,0.363	0.007
ENSMUSG00000033220	Rac2	15	-	78565440	78565503	78565913	78566031	78564862	78565022	78570731	78570803	876,912,980	486,447,495	1257,1008,1278	648,444,746	267	212	1	1.0	0.589,0.618,0.611	0.606,0.643,0.576	-0.002
ENSMUSG00000006740	Kif5b	18	-	6213392	6213454	6213969	6214087	6213186	6213296	6214511	6214540	173,190,194	96,71,81	186,172,243	89,107,162	267	211	0.583363014054	1.0	0.587,0.679,0.654	0.623,0.56,0.542	0.065
ENSMUSG00000061981	Flot2	11	+	78053362	78053453	78054784	78054875	78049477	78049559	78055756	78055880	7,8,7	216,195,251	19,11,15	250,197,292	240	240	1	1.0	0.031,0.039,0.027	0.071,0.053,0.049	-0.025
ENSMUSG00000032412	Atp1b3	9	-	96343267	96343375	96345764	96345893	96340201	96340386	96364045	96364442	984,949,1071	824,957,993	1020,979,1432	905,799,1143	278	257	1	1.0	0.525,0.478,0.499	0.51,0.531,0.537	-0.025
ENSMUSG00000032411	Tfdp2	9	+	96223093	96223198	96232681	96232748	96202130	96202188	96273838	96273942	13,10,27	5,0,7	7,15,30	2,3,3	254	216	1	1.0	0.689,1.0,0.766	0.749,0.81,0.895	0.0
ENSMUSG00000032411	Tfdp2	9	+	96232681	96232748	96273838	96273942	96202130	96202188	96287600	96287722	0,0,0	5,9,7	0,3,0	16,6,14	216	253	1	1.0	0.0,0.0,0.0	0.0,0.369,0.0	-0.123
ENSMUSG00000032411	Tfdp2	9	+	96232681	96232748	96247049	96247088	96223093	96223198	96273838	96273942	16,10,24	0,1,0	13,11,19	1,0,0	216	188	1	1.0	1.0,0.897,1.0	0.919,1.0,1.0	-0.007
ENSMUSG00000032411	Tfdp2	9	+	96232681	96232748	96273838	96273942	96223093	96223198	96287600	96287722	9,8,8	5,11,7	8,10,9	16,6,16	216	253	0.619099705503	1.0	0.678,0.46,0.572	0.369,0.661,0.397	0.094
ENSMUSG00000032359	Ctsh	9	+	90054503	90054634	90060478	90060510	90054151	90054219	90061518	90061624	16,6,7	448,430,448	13,6,19	526,432,694	280	181	1	1.0	0.023,0.009,0.01	0.016,0.009,0.017	0.0
ENSMUSG00000032359	Ctsh	9	+	90061394	90061476	90061501	90061624	90060478	90060510	90062716	90062787	25,30,16	1622,1614,1789	33,13,0	1861,1489,2479	231	272	1	1.0	0.018,0.021,0.01	0.02,0.01,0.0	0.006
ENSMUSG00000032359	Ctsh	9	+	90061394	90061476	90061518	90061624	90060478	90060510	90062716	90062787	25,30,16	3946,3780,4195	33,13,0	4556,3724,5810	231	255	1	1.0	0.007,0.009,0.004	0.008,0.004,0.0	0.003
ENSMUSG00000032359	Ctsh	9	+	90064152	90064257	90064506	90064593	90062716	90062787	90065391	90065447	1504,1505,1602	1391,1308,1410	1709,1362,2226	1696,1212,1949	254	236	1	1.0	0.501,0.517,0.514	0.484,0.511,0.515	0.007
ENSMUSG00000032359	Ctsh	9	+	90071818	90071925	90074867	90074993	90068404	90068473	90075681	90075741	1492,1510,1683	2288,2368,2530	1917,1374,2098	3322,1987,3397	256	275	1	1.0	0.412,0.407,0.417	0.383,0.426,0.399	0.009
ENSMUSG00000097195	Snhg5	9	-	88521917	88521975	88522306	88522381	88521371	88521716	88522483	88522888	32,32,39	16,22,22	67,60,45	31,22,40	224	207	1	1.0	0.649,0.573,0.621	0.666,0.716,0.51	-0.016
ENSMUSG00000032369	Plscr1	9	+	92259273	92259354	92263032	92263277	92258047	92258074	92264645	92264688	34,27,32	95,102,148	39,58,58	135,100,197	230	394	0.699604149431	1.0	0.38,0.312,0.27	0.331,0.498,0.335	-0.067
ENSMUSG00000021504	B4galt7	13	+	55607196	55607422	55608341	55608425	55604019	55604382	55608697	55608802	144,208,141	70,70,82	174,109,178	107,79,97	375	233	0.50790375818	1.0	0.561,0.649,0.517	0.503,0.462,0.533	0.076
ENSMUSG00000021504	B4galt7	13	+	55607196	55607422	55608697	55608802	55604019	55604382	55609218	55610442	143,208,136	112,109,90	174,110,178	93,92,110	375	254	1	1.0	0.464,0.564,0.506	0.559,0.447,0.523	0.002
ENSMUSG00000021504	B4galt7	13	+	55607196	55607422	55608341	55608425	55604019	55604382	55609218	55610443	143,208,136	0,5,1	174,110,178	7,8,2	375	233	1	1.0	1.0,0.963,0.988	0.939,0.895,0.982	0.045
ENSMUSG00000049624	Slc17a5	9	-	78540898	78540989	78552933	78553081	78536487	78538299	78557456	78557589	92,85,126	100,102,96	108,60,122	96,87,144	297	240	1	1.0	0.426,0.402,0.515	0.476,0.358,0.406	0.034
ENSMUSG00000049624	Slc17a5	9	-	78540898	78540989	78557456	78557589	78536487	78538299	78559010	78559169	118,99,121	100,97,91	114,104,184	89,84,136	282	240	1	1.0	0.501,0.465,0.531	0.522,0.513,0.535	-0.024
ENSMUSG00000049624	Slc17a5	9	-	78552933	78553081	78557456	78557589	78540898	78540989	78559010	78559169	117,104,126	174,146,190	121,109,193	148,160,199	282	297	1	1.0	0.415,0.429,0.411	0.463,0.418,0.505	-0.044
ENSMUSG00000049624	Slc17a5	9	-	78571021	78571108	78577029	78577185	78560687	78560806	78578510	78578707	3,19,9	54,77,55	11,12,16	70,63,93	305	236	1	1.0	0.041,0.16,0.112	0.108,0.128,0.117	-0.013
ENSMUSG00000049624	Slc17a5	9	-	78571021	78571108	78577029	78577263	78560687	78560806	78578510	78578707	231,221,201	54,77,55	227,188,280	70,63,93	383	236	1	1.0	0.725,0.639,0.692	0.666,0.648,0.65	0.031
ENSMUSG00000049624	Slc17a5	9	-	78574649	78574737	78577029	78577185	78571021	78571108	78578510	78578707	3,19,9	60,90,92	11,12,16	93,70,129	305	237	1	1.0	0.037,0.141,0.071	0.084,0.118,0.088	-0.014
ENSMUSG00000049624	Slc17a5	9	-	78574649	78574737	78577029	78577263	78571021	78571108	78578510	78578707	231,221,201	60,90,92	227,188,280	93,70,129	383	237	1	1.0	0.704,0.603,0.575	0.602,0.624,0.573	0.028
ENSMUSG00000049624	Slc17a5	9	-	78574649	78574753	78577029	78577185	78571021	78571108	78578510	78578707	3,19,9	61,89,93	11,12,16	97,70,129	305	253	1	1.0	0.039,0.15,0.074	0.086,0.124,0.093	-0.013
ENSMUSG00000049624	Slc17a5	9	-	78574649	78574753	78577029	78577263	78571021	78571108	78578510	78578707	231,221,201	61,89,93	227,188,280	97,70,129	383	253	1	1.0	0.714,0.621,0.588	0.607,0.64,0.589	0.029
ENSMUSG00000020387	Jade2	11	-	51818496	51818628	51821078	51821196	51813454	51817700	51824942	51825407	51,49,81	106,81,58	50,48,73	51,58,102	267	281	1	1.0	0.336,0.389,0.595	0.508,0.466,0.43	-0.028
ENSMUSG00000034858	Fam214a	9	+	75012940	75013054	75015843	75015923	75008650	75010466	75017037	75017146	23,18,31	22,16,12	21,15,43	8,22,35	263	229	1	1.0	0.477,0.495,0.692	0.696,0.373,0.517	0.026
ENSMUSG00000000378	Ccm2	11	+	6585033	6585217	6589431	6589568	6569963	6570137	6590752	6590888	32,18,29	107,125,135	37,36,67	154,121,204	333	286	1	1.0	0.204,0.11,0.156	0.171,0.204,0.22	-0.042
ENSMUSG00000038535	Zfp280d	9	+	72329509	72329610	72329708	72329953	72329027	72329162	72330865	72331173	0,0,0	5,12,2	0,0,1	4,0,0	250	394	1	1.0	0.0,0.0,0.0	0.0,NA,1.0	-0.5
ENSMUSG00000038535	Zfp280d	9	+	72338745	72338864	72339011	72339048	72335046	72335109	72351524	72351570	24,11,16	3,2,0	16,16,18	5,0,4	268	186	0.377032056075	1.0	0.847,0.792,1.0	0.69,1.0,0.757	0.064
ENSMUSG00000038535	Zfp280d	9	+	72339011	72339048	72351524	72351570	72338745	72338864	72360285	72360341	0,6,11	14,11,8	10,6,11	10,2,1	186	195	0.0114624856268	1.0	0.0,0.364,0.59	0.512,0.759,0.92	-0.412
ENSMUSG00000038535	Zfp280d	9	+	72339615	72340339	72351524	72351570	72339011	72339048	72360285	72360341	11,2,4	20,29,16	2,3,11	35,12,21	873	195	1	1.0	0.109,0.015,0.053	0.013,0.053,0.105	0.002
ENSMUSG00000032228	Tcf12	9	-	71868071	71868278	71870073	71870147	71858839	71858954	71875988	71876067	25,29,30	124,107,87	33,33,44	107,70,147	223	356	0.847842087856	1.0	0.243,0.302,0.355	0.33,0.429,0.323	-0.061
ENSMUSG00000032228	Tcf12	9	-	72006700	72006762	72015637	72015711	72000415	72000518	72109675	72109748	49,73,64	1,1,4	31,68,103	0,0,0	223	211	1	1.0	0.979,0.986,0.938	1.0,1.0,1.0	-0.032
ENSMUSG00000032217	Rnf111	9	-	70429551	70429655	70430930	70431026	70425423	70427107	70431936	70432029	74,55,66	86,68,68	75,72,88	121,85,124	245	253	0.971477017904	1.0	0.47,0.455,0.501	0.39,0.467,0.423	0.049
ENSMUSG00000032217	Rnf111	9	-	70429551	70429679	70430930	70431026	70425428	70427107	70431936	70432029	74,55,66	89,69,75	75,72,88	123,91,134	245	277	0.940109082584	1.0	0.485,0.474,0.499	0.408,0.472,0.426	0.051
ENSMUSG00000032217	Rnf111	9	-	70430930	70431026	70431936	70432029	70429551	70429655	70440754	70440881	79,57,78	61,49,43	66,64,104	66,66,69	242	245	1	1.0	0.567,0.541,0.647	0.503,0.495,0.604	0.051
ENSMUSG00000032217	Rnf111	9	-	70430930	70431026	70431936	70432029	70429551	70429679	70440754	70440881	79,57,80	12,15,17	63,64,104	18,13,21	242	245	1	1.0	0.87,0.794,0.827	0.78,0.833,0.834	0.015
ENSMUSG00000032220	Myo1e	9	+	70320068	70320158	70322391	70322523	70316591	70316679	70324832	70324967	149,134,182	279,260,288	165,232,299	261,282,409	239	281	0.60060659943	1.0	0.386,0.377,0.426	0.426,0.492,0.462	-0.064
ENSMUSG00000032220	Myo1e	9	+	70359284	70359383	70362222	70362367	70353259	70353366	70367615	70367730	197,257,261	354,333,358	302,279,333	436,362,503	248	294	1	1.0	0.397,0.478,0.464	0.451,0.477,0.44	-0.01
ENSMUSG00000033543	Gtf2a2	9	+	70017072	70017191	70018679	70018818	70016818	70016923	70019388	70019515	16,12,19	11,8,2	28,11,11	23,14,16	268	288	0.0642144610919	1.0	0.61,0.617,0.911	0.567,0.458,0.425	0.229
ENSMUSG00000032231	Anxa2	9	+	69476052	69476147	69479677	69479791	69467290	69467390	69482973	69483064	1102,1330,1425	1425,1628,1755	1659,1502,2103	2347,1712,2522	244	263	1	1.0	0.455,0.468,0.467	0.432,0.486,0.473	-0.0
ENSMUSG00000032231	Anxa2	9	+	69479677	69479791	69482973	69483064	69476052	69476147	69483779	69483859	1567,1923,2060	1354,1677,1751	2440,2134,2906	2153,1823,2439	263	240	1	1.0	0.514,0.511,0.518	0.508,0.516,0.521	-0.001
ENSMUSG00000032231	Anxa2	9	+	69486469	69486563	69487552	69487648	69485197	69485257	69488054	69488113	1455,1556,1853	1467,1852,2008	2159,1803,2447	2470,2209,2801	243	245	1	1.0	0.5,0.459,0.482	0.468,0.451,0.468	0.018
ENSMUSG00000049659	Aftph	11	-	20708680	20708737	20709619	20709746	20703306	20703833	20712163	20712250	130,129,111	63,55,68	120,125,173	75,60,80	276	206	1	1.0	0.606,0.636,0.549	0.544,0.609,0.617	0.007
ENSMUSG00000049659	Aftph	11	-	20709619	20709746	20712163	20712315	20708680	20708737	20725684	20727142	144,155,149	155,115,145	181,151,276	154,159,185	301	276	1	1.0	0.46,0.553,0.485	0.519,0.465,0.578	-0.021
ENSMUSG00000049659	Aftph	11	-	20712163	20712315	20725684	20727639	20709619	20709746	20741305	20741455	1723,1671,2083	156,149,123	1834,1810,2764	137,137,208	2104	301	1	1.0	0.612,0.616,0.708	0.657,0.654,0.655	-0.01
ENSMUSG00000032366	Tpm1	9	-	67031950	67032026	67032465	67032541	67031451	67031514	67032793	67032864	187,211,281	293,379,601	303,241,410	538,484,957	225	225	1	1.0	0.39,0.358,0.319	0.36,0.332,0.3	0.025
ENSMUSG00000032381	Fam96a	9	+	66133431	66133481	66136301	66136347	66132526	66132691	66138336	66138955	192,226,207	180,286,273	268,212,310	349,266,355	199	195	1	1.0	0.511,0.436,0.426	0.429,0.439,0.461	0.015
ENSMUSG00000032382	Snx1	9	-	66090586	66090730	66093158	66093364	66089527	66089608	66094358	66094452	804,873,922	447,545,524	1259,833,1249	723,560,704	355	293	1	1.0	0.598,0.569,0.592	0.59,0.551,0.594	0.008
ENSMUSG00000021629	Slc30a5	13	-	100809083	100809279	100811305	100811435	100806533	100806760	100812647	100812805	120,147,154	137,193,175	219,145,210	225,185,268	279	345	1	1.0	0.52,0.485,0.521	0.546,0.492,0.492	-0.001
ENSMUSG00000021629	Slc30a5	13	-	100813682	100813971	100814595	100814766	100813297	100813506	100817008	100817085	192,155,159	292,247,311	172,185,270	286,284,372	320	438	1	1.0	0.474,0.462,0.412	0.452,0.471,0.498	-0.024
ENSMUSG00000021629	Slc30a5	13	-	100826451	100826518	100828899	100829022	100824915	100825001	100833100	100833340	120,105,131	49,34,37	126,138,197	44,29,50	272	216	1	1.0	0.66,0.71,0.738	0.695,0.791,0.758	-0.045
ENSMUSG00000032397	Tipin	9	+	64294009	64294132	64294322	64294386	64290373	64290449	64301041	64301248	53,24,54	23,52,29	75,58,68	32,45,43	272	213	0.805984060265	1.0	0.643,0.265,0.593	0.647,0.502,0.553	-0.067
ENSMUSG00000036867	Smad6	9	-	64007530	64007608	64012214	64012271	63953075	63954056	64020204	64022059	27,29,40	56,62,54	32,25,49	78,43,90	206	227	1	1.0	0.347,0.34,0.449	0.311,0.39,0.375	0.02
ENSMUSG00000032402	Smad3	9	-	63652480	63652625	63654685	63654823	63646766	63650385	63655550	63655763	3,12,13	5,32,7	10,10,15	12,19,24	287	294	1	1.0	0.381,0.278,0.655	0.461,0.35,0.39	0.038
ENSMUSG00000037257	Aagab	9	+	63636383	63636483	63639039	63639144	63619147	63619231	63639592	63639642	0,0,0	95,101,82	3,0,2	99,60,103	249	254	1	1.0	0.0,0.0,0.0	0.03,0.0,0.019	-0.016
ENSMUSG00000058444	Map2k5	9	-	63216992	63217025	63235288	63235318	63197310	63197372	63256976	63257048	14,7,7	20,29,30	14,5,22	33,14,35	179	182	0.749541859642	1.0	0.416,0.197,0.192	0.301,0.266,0.39	-0.051
ENSMUSG00000058444	Map2k5	9	-	63217338	63217365	63235288	63235318	63216270	63217025	63256976	63257048	33,13,26	17,12,8	40,25,41	19,14,45	179	176	0.774249641966	1.0	0.656,0.516,0.762	0.674,0.637,0.473	0.05
ENSMUSG00000058444	Map2k5	9	-	63339080	63339121	63343386	63343456	63338084	63338152	63357992	63358060	50,44,38	39,32,40	47,29,86	34,36,45	219	190	1	1.0	0.527,0.544,0.452	0.545,0.411,0.624	-0.019
ENSMUSG00000058444	Map2k5	9	-	63343386	63343456	63357992	63358060	63339080	63339121	63371736	63371785	44,47,52	48,55,69	65,30,95	51,56,68	217	219	1	1.0	0.481,0.463,0.432	0.563,0.351,0.585	-0.041
ENSMUSG00000058444	Map2k5	9	-	63357992	63358060	63371736	63371785	63343386	63343456	63377122	63377877	51,50,62	63,45,65	49,39,71	51,40,89	198	217	1	1.0	0.47,0.549,0.511	0.513,0.517,0.466	0.011
ENSMUSG00000032405	Pias1	9	-	62895830	62895991	62902758	62902832	62893128	62893259	62912749	62912855	47,50,42	79,69,62	50,59,82	92,76,82	223	310	1	1.0	0.453,0.502,0.485	0.43,0.519,0.582	-0.03
ENSMUSG00000032405	Pias1	9	-	62902758	62902832	62912749	62912855	62895830	62895991	62919350	62919485	55,85,66	39,35,37	63,62,65	57,33,56	255	223	0.529637806566	1.0	0.552,0.68,0.609	0.491,0.622,0.504	0.075
ENSMUSG00000025237	Parp6	9	+	59649289	59649353	59649518	59649603	59648829	59648909	59649923	59650137	29,22,18	43,45,54	25,24,24	46,51,57	213	234	1	1.0	0.426,0.349,0.268	0.374,0.341,0.316	0.004
ENSMUSG00000025232	Hexa	9	+	59554132	59554225	59555338	59555404	59539539	59539976	59556871	59556918	2130,2053,2154	1220,1142,1175	2648,2227,3089	1371,1082,1625	242	215	1	1.0	0.608,0.615,0.62	0.632,0.646,0.628	-0.021
ENSMUSG00000025232	Hexa	9	+	59555338	59555404	59556871	59556918	59554132	59554225	59557287	59557398	1224,1185,1306	642,577,685	1424,1162,1765	754,639,951	215	196	1	1.0	0.635,0.652,0.635	0.633,0.624,0.629	0.012
ENSMUSG00000025232	Hexa	9	+	59556871	59556918	59557287	59557398	59555338	59555404	59558033	59558135	749,649,771	1908,1858,1983	883,711,1113	2213,1708,2716	196	260	1	1.0	0.342,0.317,0.34	0.346,0.356,0.352	-0.018
ENSMUSG00000025232	Hexa	9	+	59557287	59557398	59558033	59558135	59556871	59556918	59559323	59559456	1778,1703,1795	1760,1641,1878	2139,1659,2475	2121,1668,2545	260	251	1	1.0	0.494,0.5,0.48	0.493,0.49,0.484	0.002
ENSMUSG00000025232	Hexa	9	+	59558033	59558135	59559323	59559456	59557287	59557398	59560896	59561077	1684,1615,1751	3127,2964,3466	1946,1566,2348	4097,2994,4636	251	282	1	1.0	0.377,0.38,0.362	0.348,0.37,0.363	0.013
ENSMUSG00000025232	Hexa	9	+	59558033	59558135	59560896	59561077	59557287	59557398	59561942	59562026	1673,1591,1727	3704,3501,4000	1922,1559,2358	4808,3390,5545	251	330	1	1.0	0.373,0.374,0.362	0.345,0.377,0.359	0.009
ENSMUSG00000025232	Hexa	9	+	59559323	59559456	59560896	59561077	59558033	59558135	59561942	59562026	2344,2241,2504	3715,3524,4024	2735,2152,3427	4832,3402,5565	282	330	1	1.0	0.425,0.427,0.421	0.398,0.425,0.419	0.01
ENSMUSG00000025232	Hexa	9	+	59560896	59561077	59561942	59562026	59559323	59559456	59562295	59562368	3994,3794,4400	1649,1594,1916	5233,3781,5921	2090,1615,2492	330	233	1	1.0	0.631,0.627,0.619	0.639,0.623,0.627	-0.004
ENSMUSG00000025232	Hexa	9	+	59561942	59562026	59562295	59562368	59560896	59561077	59562866	59563050	2077,1856,2172	1289,1298,1466	2715,1887,2999	1607,1189,1889	233	222	1	1.0	0.606,0.577,0.585	0.617,0.602,0.602	-0.018
ENSMUSG00000025232	Hexa	9	+	59561942	59562026	59562866	59563050	59560896	59561077	59563223	59563314	2015,1790,2109	5328,5410,5836	2621,1833,2892	7058,4844,7953	233	333	1	1.0	0.351,0.321,0.341	0.347,0.351,0.342	-0.009
ENSMUSG00000025232	Hexa	9	+	59563223	59563314	59563882	59563987	59562866	59563050	59564820	59565109	2540,2574,2707	2675,2642,3056	3357,2253,3743	4017,2636,3900	240	254	1	1.0	0.501,0.508,0.484	0.469,0.475,0.504	0.015
ENSMUSG00000032336	Nptn	9	+	58643528	58643802	58650496	58650518	58640668	58640802	58651257	58651318	2053,2092,2263	138,157,172	2953,2582,3437	201,168,259	423	171	1	1.0	0.857,0.843,0.842	0.856,0.861,0.843	-0.006
ENSMUSG00000032336	Nptn	9	+	58650496	58650518	58651257	58651332	58643528	58643802	58651858	58652009	81,91,101	628,698,773	120,103,124	994,832,1178	171	224	1	1.0	0.145,0.146,0.146	0.137,0.14,0.121	0.013
ENSMUSG00000032336	Nptn	9	+	58650508	58650518	58651257	58651332	58643528	58643802	58651858	58652878	2,0,0	628,698,773	0,0,0	994,832,1178	159	224	1	1.0	0.004,0.0,0.0	0.0,0.0,0.0	0.001
ENSMUSG00000055720	Ubl7	9	+	57920503	57920561	57921626	57921760	57920038	57920123	57921975	57922025	74,60,59	174,179,203	58,54,93	258,165,225	207	283	1	1.0	0.368,0.314,0.284	0.235,0.309,0.361	0.02
ENSMUSG00000032316	Clk3	9	-	57752644	57752727	57753270	57753400	57752114	57752194	57753500	57753595	80,85,104	67,55,79	101,75,111	78,63,105	279	232	1	1.0	0.498,0.562,0.523	0.518,0.497,0.468	0.033
ENSMUSG00000032316	Clk3	9	-	57752644	57752727	57753270	57753430	57752114	57752194	57753500	57753595	6,1,4	67,55,79	4,9,13	78,63,105	309	232	1	1.0	0.063,0.013,0.037	0.037,0.097,0.085	-0.035
ENSMUSG00000032316	Clk3	9	-	57753270	57753400	57753500	57753595	57752644	57752727	57754501	57754668	63,77,95	146,132,194	127,69,123	192,145,233	244	279	1	1.0	0.33,0.4,0.359	0.431,0.352,0.376	-0.023
ENSMUSG00000040188	Scamp2	9	+	57577638	57577737	57579432	57579550	57577192	57577261	57580783	57580912	233,213,247	245,199,217	302,232,368	243,212,328	248	267	1	1.0	0.506,0.535,0.551	0.572,0.541,0.547	-0.023
ENSMUSG00000042557	Sin3a	9	+	57110578	57111152	57113545	57113715	57108707	57108891	57117381	57117555	196,207,231	105,64,104	236,252,309	80,58,108	723	319	0.432001691749	1.0	0.452,0.588,0.495	0.566,0.657,0.558	-0.082
ENSMUSG00000032322	Pstpip1	9	+	56122758	56122821	56123261	56123360	56120546	56120653	56123747	56123793	87,102,132	154,195,200	144,116,134	253,155,303	212	248	1	1.0	0.398,0.38,0.436	0.4,0.467,0.341	0.002
ENSMUSG00000032322	Pstpip1	9	+	56125926	56126023	56126581	56126672	56125123	56125222	56127484	56127537	200,249,279	143,174,228	334,242,349	290,187,304	246	240	1	1.0	0.577,0.583,0.544	0.529,0.558,0.528	0.03
ENSMUSG00000005871	Apc	18	+	34279268	34279352	34289837	34289942	34276563	34276677	34296030	34296129	15,1,22	30,23,30	12,19,22	12,8,24	233	254	0.0211101598975	1.0	0.353,0.045,0.444	0.522,0.721,0.5	-0.3
ENSMUSG00000032281	Acsbg1	9	-	54627430	54627551	54627869	54627958	54622675	54622756	54628405	54628626	0,0,3	2,0,3	3,2,2	2,1,3	238	270	1	1.0	0.0,NA,0.531	0.63,0.694,0.431	-0.319
ENSMUSG00000032058	Ppp2r1b	9	+	50861292	50861464	50861530	50861763	50858850	50858951	50862365	50862513	2,0,0	198,175,234	0,0,0	186,217,244	321	382	1	1.0	0.012,0.0,0.0	0.0,0.0,0.0	0.004
ENSMUSG00000035765	Dym	18	+	75199162	75199265	75229989	75230172	75126824	75126919	75243284	75243398	68,65,92	104,128,112	89,75,94	165,109,181	252	332	1	1.0	0.463,0.401,0.52	0.415,0.475,0.406	0.029
ENSMUSG00000035765	Dym	18	+	75229989	75230172	75243284	75243398	75199162	75199265	75286619	75286966	116,175,161	98,77,63	184,105,166	103,67,123	332	263	1	1.0	0.484,0.643,0.669	0.586,0.554,0.517	0.046
ENSMUSG00000032026	Rexo2	9	-	48471819	48471873	48473031	48473140	48468511	48468946	48474401	48474513	281,354,363	105,113,117	420,302,450	169,104,140	258	203	1	1.0	0.678,0.711,0.709	0.662,0.696,0.717	0.008
ENSMUSG00000032026	Rexo2	9	-	48473031	48473140	48474401	48474513	48471819	48471873	48475119	48475197	380,462,508	253,293,318	481,463,656	342,303,364	261	258	1	1.0	0.598,0.609,0.612	0.582,0.602,0.64	-0.002
ENSMUSG00000032076	Cadm1	9	+	47818733	47818817	47829376	47829409	47813772	47813945	47848166	47848298	370,363,346	6,3,14	461,435,491	19,15,14	233	182	1	1.0	0.98,0.99,0.951	0.95,0.958,0.965	0.016
ENSMUSG00000034135	Sik3	9	+	46195165	46195309	46195792	46195870	46194819	46194930	46195983	46196093	94,80,90	43,39,45	74,82,129	29,41,35	293	227	0.834360611579	1.0	0.629,0.614,0.608	0.664,0.608,0.741	-0.054
ENSMUSG00000034135	Sik3	9	+	46219425	46219589	46220209	46220342	46211669	46212562	46221066	46221234	72,66,49	35,50,49	81,66,108	88,39,60	313	282	1	1.0	0.65,0.543,0.474	0.453,0.604,0.619	-0.003
ENSMUSG00000034908	Sidt2	9	-	45948214	45948308	45949775	45949841	45946983	45947055	45950032	45950132	100,92,84	0,1,0	58,51,130	0,3,4	215	243	1	1.0	1.0,0.99,1.0	1.0,0.951,0.973	0.022
ENSMUSG00000035382	Pcsk7	9	+	45912950	45913041	45914329	45914384	45911083	45911249	45915087	45915224	29,47,50	28,29,27	34,38,49	41,36,37	240	204	0.539363009312	1.0	0.468,0.579,0.612	0.413,0.473,0.53	0.081
ENSMUSG00000035382	Pcsk7	9	+	45919245	45919353	45919791	45919894	45918761	45918929	45925917	45926067	44,52,44	2,0,1	42,50,50	7,0,0	257	252	1	1.0	0.956,1.0,0.977	0.855,1.0,1.0	0.026
ENSMUSG00000043987	Cep164	9	-	45781951	45782248	45784882	45785029	45779689	45779836	45785777	45785921	9,11,1	1,18,17	1,4,16	30,11,17	296	446	0.443519984997	1.0	0.931,0.479,0.081	0.048,0.354,0.586	0.168
ENSMUSG00000043987	Cep164	9	-	45781951	45782248	45785777	45785921	45779689	45779836	45787425	45787511	36,38,42	1,16,9	33,20,45	16,10,10	293	446	0.579018645113	1.0	0.982,0.783,0.877	0.758,0.753,0.873	0.086
ENSMUSG00000043987	Cep164	9	-	45803172	45803328	45805985	45807644	45802642	45802777	45809703	45809908	18,43,44	46,40,78	48,65,59	33,49,84	1808	305	0.84437561853	1.0	0.062,0.154,0.087	0.197,0.183,0.106	-0.061
ENSMUSG00000014769	Psmb1	17	-	15477314	15477421	15490155	15490285	15475020	15476205	15493097	15493179	779,808,935	645,576,644	1124,912,1207	891,704,823	279	256	1	1.0	0.526,0.563,0.571	0.537,0.543,0.574	0.002
ENSMUSG00000014769	Psmb1	17	-	15490155	15490285	15493097	15493179	15475958	15477421	15494415	15494523	550,581,568	841,833,864	758,573,757	1088,884,1188	231	279	1	1.0	0.441,0.457,0.443	0.457,0.439,0.435	0.003
ENSMUSG00000043923	Ccdc84	9	-	44412452	44412483	44412916	44413022	44410690	44410780	44413136	44413201	10,10,30	5,4,10	31,21,26	12,14,5	255	180	1	1.0	0.585,0.638,0.679	0.646,0.514,0.786	-0.015
ENSMUSG00000043923	Ccdc84	9	-	44412452	44412483	44412916	44413043	44410690	44410780	44413136	44413201	1,0,4	5,4,10	2,2,8	12,14,5	276	180	0.52678626728	1.0	0.115,0.0,0.207	0.098,0.085,0.511	-0.124
ENSMUSG00000032120	C2cd2l	9	-	44316707	44316818	44316999	44317119	44316510	44316627	44317582	44317666	54,86,67	56,51,62	100,80,134	62,48,88	269	260	0.716642788728	1.0	0.482,0.62,0.511	0.609,0.617,0.595	-0.069
ENSMUSG00000032119	Hinfp	9	-	44298872	44299025	44299212	44299324	44298333	44298411	44299562	44299792	11,10,6	11,12,10	9,11,11	4,6,23	261	302	0.741950500901	1.0	0.536,0.491,0.41	0.722,0.68,0.356	-0.107
ENSMUSG00000034342	Cbl	9	-	44154189	44154330	44156615	44156710	44153760	44153858	44158513	44158891	62,45,46	104,44,70	29,48,98	53,69,118	244	290	1	1.0	0.415,0.549,0.439	0.394,0.453,0.497	0.02
ENSMUSG00000037287	Tbcel	9	-	42437114	42437231	42439096	42439223	42412315	42416149	42442818	42443075	54,34,53	22,38,45	37,26,67	32,21,41	276	266	1	1.0	0.703,0.463,0.532	0.527,0.544,0.612	0.005
ENSMUSG00000015656	Hspa8	9	+	40801917	40802127	40802417	40802623	40800983	40801348	40802738	40802891	3661,3506,4322	6223,5927,7396	3808,3903,5676	6802,6195,9206	359	355	1	1.0	0.368,0.369,0.366	0.356,0.384,0.379	-0.005
ENSMUSG00000015656	Hspa8	9	+	40801988	40802127	40802417	40802623	40801301	40801348	40802738	40802891	0,0,2	6223,5927,7396	2,0,10	6802,6195,9206	288	355	1	1.0	0.0,0.0,0.0	0.0,0.0,0.001	-0.0
ENSMUSG00000032307	Ube2q2	9	+	55168202	55168307	55176190	55176247	55162967	55163069	55180472	55180613	77,73,98	56,43,53	70,47,116	55,55,80	254	206	0.533274589418	1.0	0.527,0.579,0.6	0.508,0.409,0.54	0.083
ENSMUSG00000032307	Ube2q2	9	+	55184903	55184964	55185669	55185760	55183101	55183186	55191841	55191900	58,54,44	66,52,78	40,39,68	90,71,98	210	240	0.456852436759	1.0	0.501,0.543,0.392	0.337,0.386,0.442	0.09
ENSMUSG00000024561	Mbd1	18	+	74276801	74276939	74277300	74277429	74276406	74276715	74277516	74277578	100,89,61	84,63,89	102,90,102	98,65,99	287	278	1	1.0	0.536,0.578,0.399	0.502,0.573,0.499	-0.02
ENSMUSG00000056629	Fkbp2	19	-	6978389	6978436	6978557	6978670	6978010	6978046	6978972	6979141	369,291,352	150,140,139	481,346,439	226,142,192	262	196	1	1.0	0.648,0.609,0.655	0.614,0.646,0.631	0.007
ENSMUSG00000001942	Siae	9	+	37627699	37627838	37631348	37631604	37622898	37623074	37632957	37633067	86,99,79	146,125,140	66,72,100	152,132,226	288	405	0.426956931711	1.0	0.453,0.527,0.442	0.379,0.434,0.384	0.075
ENSMUSG00000039219	Arid4b	13	+	14186816	14188031	14191142	14191256	14184306	14184505	14193365	14193581	335,263,337	35,6,40	227,226,362	37,42,38	1364	263	0.116943805615	1.0	0.649,0.894,0.619	0.542,0.509,0.647	0.155
ENSMUSG00000050471	Fam118b	9	-	35223613	35223742	35227163	35227391	35221379	35221665	35235230	35235483	58,64,91	82,60,97	71,83,120	78,60,103	377	278	0.804954142195	1.0	0.343,0.44,0.409	0.402,0.505,0.462	-0.059
ENSMUSG00000032042	Srpr	9	+	35214186	35214273	35214559	35214732	35213936	35214055	35214817	35215031	168,141,192	260,285,296	142,187,226	283,315,489	236	322	1	1.0	0.469,0.403,0.47	0.406,0.448,0.387	0.034
ENSMUSG00000018906	P4ha2	11	+	54126237	54126297	54126345	54126411	54125762	54125816	54129047	54129116	15,44,54	8,10,7	48,36,67	10,15,21	209	215	0.973662219232	1.0	0.659,0.819,0.888	0.832,0.712,0.766	0.019
ENSMUSG00000017119	Nbr1	11	+	101556174	101556291	101559518	101559581	101555809	101555875	101560432	101560451	155,150,125	22,47,57	106,130,207	46,41,47	266	212	1	1.0	0.849,0.718,0.636	0.647,0.716,0.778	0.021
ENSMUSG00000017119	Nbr1	11	+	101559518	101559581	101560432	101560451	101556057	101556291	101562296	101562319	55,77,56	16,6,15	59,43,88	14,7,21	212	168	1	1.0	0.731,0.91,0.747	0.77,0.83,0.769	0.006
ENSMUSG00000017119	Nbr1	11	+	101577193	101577251	101577931	101578037	101576302	101576409	101580584	101581951	71,63,59	123,99,88	96,60,115	110,105,134	207	255	0.983400499143	1.0	0.416,0.439,0.452	0.518,0.413,0.514	-0.046
ENSMUSG00000031996	Aplp2	9	-	31161758	31161917	31163345	31163420	31161226	31161355	31164542	31164673	412,408,553	1017,1011,1145	547,406,761	1160,945,1789	224	308	1	1.0	0.358,0.357,0.399	0.393,0.371,0.369	-0.006
ENSMUSG00000024286	Ccny	18	-	9377793	9377828	9386734	9386809	9353406	9353507	9449517	9450150	105,124,81	61,60,52	87,101,158	36,41,84	224	184	1	1.0	0.586,0.629,0.561	0.665,0.669,0.607	-0.055
ENSMUSG00000036611	Eepd1	9	+	25547551	25547603	25581891	25582002	25482280	25483319	25586661	25586796	17,17,27	71,54,84	27,24,29	77,65,116	201	260	1	1.0	0.236,0.289,0.294	0.312,0.323,0.244	-0.02
ENSMUSG00000036611	Eepd1	9	+	25581891	25582002	25586661	25586796	25547551	25547603	25589434	25589573	73,60,73	67,77,88	87,63,88	104,43,140	260	284	1	1.0	0.543,0.46,0.475	0.477,0.615,0.407	-0.007
ENSMUSG00000073468	Sft2d1	17	+	8318843	8318930	8319418	8319501	8311101	8311285	8320599	8320681	309,320,380	256,268,249	469,324,537	361,279,387	236	232	1	1.0	0.543,0.54,0.6	0.561,0.533,0.577	0.004
ENSMUSG00000073468	Sft2d1	17	+	8320599	8320681	8321799	8322140	8311121	8311285	8323276	8323335	4,12,7	7,11,4	9,0,1	1,11,13	231	490	0.151560801894	1.0	0.548,0.698,0.788	0.95,0.0,0.14	0.315
ENSMUSG00000073468	Sft2d1	17	+	8320599	8320681	8321799	8321835	8311168	8311285	8323276	8323335	4,12,7	98,167,159	9,0,1	225,155,203	231	185	1	1.0	0.032,0.054,0.034	0.031,0.0,0.004	0.028
ENSMUSG00000057982	Zfp809	9	+	22236027	22236294	22237674	22237784	22235019	22235146	22238541	22239693	4,10,12	28,13,23	5,10,6	9,13,14	416	259	0.894335480372	1.0	0.082,0.324,0.245	0.257,0.324,0.211	-0.047
ENSMUSG00000057982	Zfp809	9	+	22236201	22236294	22237674	22237784	22235019	22235146	22238541	22239253	7,4,5	28,13,23	13,8,20	9,13,14	242	259	0.000598167079909	0.496136866565	0.211,0.248,0.189	0.607,0.397,0.605	-0.32
ENSMUSG00000040883	Tmem205	9	-	21925990	21926154	21926248	21926357	21921092	21921349	21926674	21927023	0,0,1	373,314,360	1,1,0	429,343,426	258	313	1	1.0	0.0,0.0,0.003	0.003,0.004,0.0	-0.001
ENSMUSG00000032198	Dock6	9	-	21825782	21825875	21829473	21829578	21825434	21825530	21830213	21830377	0,0,0	16,7,15	6,0,5	3,12,14	254	242	0.0430089227404	1.0	0.0,0.0,0.0	0.656,0.0,0.254	-0.303
ENSMUSG00000057191	AB124611	9	+	21535907	21535997	21539086	21539114	21528762	21529083	21539841	21539885	219,203,211	82,96,76	284,170,304	90,41,95	239	177	0.570086596768	1.0	0.664,0.61,0.673	0.7,0.754,0.703	-0.07
ENSMUSG00000032178	Ilf3	9	+	21389305	21389483	21392294	21392442	21388523	21388753	21393710	21393802	78,64,91	105,89,108	62,73,146	104,78,167	327	297	1	1.0	0.403,0.395,0.434	0.351,0.459,0.443	-0.007
ENSMUSG00000032178	Ilf3	9	+	21392294	21392442	21393710	21393802	21389305	21389483	21394194	21394290	82,83,107	70,66,67	104,66,172	70,48,106	297	241	1	1.0	0.487,0.505,0.564	0.547,0.527,0.568	-0.029
ENSMUSG00000032178	Ilf3	9	+	21393710	21393802	21394194	21394290	21392294	21392442	21394830	21394942	62,49,77	56,52,46	67,46,96	59,40,80	241	245	1	1.0	0.53,0.489,0.63	0.536,0.539,0.55	0.008
ENSMUSG00000079677	Fdx1l	9	-	21068029	21068117	21073074	21073181	21067519	21067925	21073263	21073318	85,82,91	125,168,150	160,134,150	204,134,207	256	237	0.309653448633	1.0	0.386,0.311,0.36	0.421,0.481,0.402	-0.082
ENSMUSG00000079677	Fdx1l	9	-	21068029	21068117	21073074	21073318	21067694	21067925	21073388	21073506	92,73,103	121,168,149	112,112,126	204,137,202	393	237	1	1.0	0.314,0.208,0.294	0.249,0.33,0.273	-0.012
ENSMUSG00000079677	Fdx1l	9	-	21073074	21073181	21073263	21073318	21068029	21068117	21073388	21073544	60,39,56	139,168,177	70,61,66	250,166,217	204	256	1	1.0	0.351,0.226,0.284	0.26,0.316,0.276	0.003
ENSMUSG00000111497	Gm38431	9	-	21075584	21075668	21075963	21076107	21073074	21075496	21076566	21076641	139,124,104	76,111,106	137,148,182	124,87,134	293	233	1	1.0	0.593,0.47,0.438	0.468,0.575,0.519	-0.02
ENSMUSG00000111497	Gm38431	9	-	21079600	21079812	21080083	21080168	21079208	21079514	21080704	21080817	5,2,5	243,235,266	4,2,11	235,226,384	234	361	1	1.0	0.031,0.013,0.028	0.026,0.013,0.042	-0.003
ENSMUSG00000111497	Gm38431	9	-	21079600	21079812	21080083	21080171	21079208	21079514	21080704	21080817	66,59,46	243,235,266	82,68,76	235,226,384	237	361	1	1.0	0.293,0.277,0.208	0.347,0.314,0.232	-0.038
ENSMUSG00000111497	Gm38431	9	-	21080083	21080171	21080704	21080817	21079600	21079812	21080974	21081104	85,98,114	71,48,66	103,88,137	103,65,80	262	237	1	1.0	0.52,0.649,0.61	0.475,0.55,0.608	0.049
ENSMUSG00000004099	Dnmt1	9	-	20907870	20907961	20908471	20908752	20907208	20907561	20909089	20909285	409,433,308	167,114,119	552,445,586	191,154,142	430	240	1	1.0	0.578,0.679,0.591	0.617,0.617,0.697	-0.028
ENSMUSG00000063108	Zfp26	9	-	20439521	20439604	20440191	20440275	20428448	20438660	20441328	20441455	12,6,24	16,12,9	7,2,8	9,18,12	233	232	0.169314983906	1.0	0.428,0.332,0.726	0.436,0.1,0.399	0.184
ENSMUSG00000063108	Zfp26	9	-	20440191	20440275	20441328	20441455	20439521	20439604	20442179	20442265	18,14,11	15,14,6	13,7,27	4,8,13	276	233	0.613689967557	1.0	0.503,0.458,0.607	0.733,0.425,0.637	-0.076
ENSMUSG00000063108	Zfp26	9	-	20441328	20441455	20442179	20442265	20440191	20440275	20444258	20444985	11,8,8	12,10,29	5,1,15	8,19,18	235	276	0.739617638775	1.0	0.518,0.484,0.245	0.423,0.058,0.495	0.09
ENSMUSG00000074500	Zfp558	9	-	18461339	18461403	18467919	18468046	18459656	18459752	18468613	18468702	3,2,1	3,0,1	0,0,6	1,0,0	276	213	1	1.0	0.436,1.0,0.436	0.0,NA,1.0	0.124
ENSMUSG00000001774	Chordc1	9	+	18302025	18302183	18304282	18304386	18301005	18301062	18305292	18305351	157,109,171	91,76,82	138,155,180	76,98,166	307	253	1	1.0	0.587,0.542,0.632	0.599,0.566,0.472	0.041
ENSMUSG00000031934	Panx1	9	-	15007360	15008019	15021381	15021521	15002127	15006217	15044856	15045478	76,67,106	480,520,407	101,66,99	478,391,478	289	808	1	1.0	0.307,0.265,0.421	0.371,0.321,0.367	-0.022
ENSMUSG00000022359	Wdyhv1	15	+	58150605	58150656	58152596	58152745	58148333	58148433	58153579	58153704	29,21,11	41,48,39	29,20,23	45,44,48	200	298	1	1.0	0.513,0.395,0.296	0.49,0.404,0.417	-0.036
ENSMUSG00000031922	Cep57	9	-	13810626	13810862	13812632	13812710	13809859	13810004	13813409	13813520	16,18,16	102,95,109	22,25,39	110,96,134	227	385	0.378181143415	1.0	0.21,0.243,0.199	0.253,0.306,0.33	-0.079
ENSMUSG00000049723	Mmp12	9	+	7348526	7348832	7349722	7349871	7347405	7347538	7350011	7350137	12245,14184,16401	13776,16198,19059	15047,15233,21321	16593,16531,22676	455	298	1	1.0	0.368,0.364,0.36	0.373,0.376,0.381	-0.013
ENSMUSG00000049723	Mmp12	9	+	7348584	7348832	7349722	7349871	7347373	7347538	7350011	7350137	27158,31312,36119	13776,16198,19059	32982,34145,47089	16593,16531,22676	397	298	1	1.0	0.597,0.592,0.587	0.599,0.608,0.609	-0.013
ENSMUSG00000049723	Mmp12	9	+	7348666	7348832	7349722	7349871	7347490	7347538	7350011	7350137	2631,2934,3527	13776,16198,19059	3373,3281,4663	16593,16531,22676	315	298	1	1.0	0.153,0.146,0.149	0.161,0.158,0.163	-0.011
ENSMUSG00000049723	Mmp12	9	+	7349722	7349871	7350011	7350137	7347405	7348832	7352887	7353049	13046,14954,17789	11649,13178,15578	15563,15438,21477	14440,13631,18595	298	275	1	1.0	0.508,0.512,0.513	0.499,0.511,0.516	0.002
ENSMUSG00000049723	Mmp12	9	+	7350011	7350137	7352887	7353049	7349722	7349871	7353445	7353569	12651,14821,17495	17610,20634,23539	15330,15154,20811	21904,21211,28986	275	311	1	1.0	0.448,0.448,0.457	0.442,0.447,0.448	0.005
ENSMUSG00000049723	Mmp12	9	+	7352887	7353049	7353445	7353569	7350011	7350137	7354721	7354855	14310,16271,19206	12564,15704,15983	17499,16978,23132	16315,14961,20986	311	273	1	1.0	0.5,0.476,0.513	0.485,0.499,0.492	0.004
ENSMUSG00000025888	Casp1	9	+	5299279	5299546	5299802	5299865	5298516	5298723	5302416	5302529	340,379,390	85,112,129	466,443,596	155,124,175	416	212	1	1.0	0.671,0.633,0.606	0.605,0.645,0.634	0.009
ENSMUSG00000011148	Adssl1	12	+	112634379	112634461	112634600	112634727	112634143	112634251	112635430	112635585	526,552,474	706,725,846	591,388,657	835,597,978	231	276	1	1.0	0.471,0.476,0.401	0.458,0.437,0.445	0.003
ENSMUSG00000041650	Pcca	14	+	122790355	122790454	122813193	122813247	122737901	122738004	122876763	122876904	39,39,41	31,23,42	49,27,60	25,24,33	248	203	0.775694585274	1.0	0.507,0.581,0.444	0.616,0.479,0.598	-0.054
ENSMUSG00000025544	Tm9sf2	14	+	122142363	122142443	122143406	122143515	122141198	122141310	122145096	122145229	193,202,230	283,291,257	210,215,271	326,325,422	229	258	1	1.0	0.434,0.439,0.502	0.421,0.427,0.42	0.036
ENSMUSG00000038352	Arl5c	11	-	97992281	97992433	97993424	97993508	97989577	97990339	97994337	97994485	51,25,18	69,69,54	34,32,36	86,51,80	233	301	1	1.0	0.488,0.319,0.301	0.338,0.448,0.368	-0.015
ENSMUSG00000038352	Arl5c	11	-	97993424	97993508	97994337	97994485	97992281	97992433	97995066	97995127	60,55,54	30,32,39	54,47,69	46,25,28	297	233	1	1.0	0.611,0.574,0.521	0.479,0.596,0.659	-0.009
ENSMUSG00000038352	Arl5c	11	-	97994337	97994485	97995066	97995127	97993424	97993508	97995817	97996181	0,2,3	68,35,31	2,4,1	50,39,50	210	297	1	1.0	0.0,0.075,0.12	0.054,0.127,0.028	-0.005
ENSMUSG00000041765	Ubac2	14	+	121973608	121973732	121983267	121983315	121908210	121908320	121994224	121994308	108,135,156	50,49,69	145,101,187	81,51,64	273	197	1	1.0	0.609,0.665,0.62	0.564,0.588,0.678	0.021
ENSMUSG00000025558	Dock9	14	-	121591310	121591354	121591811	121591879	121586226	121586342	121594335	121594383	2,4,2	0,1,0	0,1,2	0,0,2	217	193	1	1.0	1.0,0.781,1.0	NA,1.0,0.471	0.192
ENSMUSG00000025558	Dock9	14	-	121591310	121591354	121591811	121591948	121586226	121586342	121594335	121594383	2,4,1	0,1,0	0,1,3	0,0,2	286	193	1	1.0	1.0,0.73,1.0	NA,1.0,0.503	0.158
ENSMUSG00000032688	Malt1	18	+	65472999	65473157	65475132	65475258	65470388	65470538	65475987	65477805	60,61,92	93,61,98	73,86,90	85,93,148	307	275	1	1.0	0.366,0.473,0.457	0.435,0.453,0.353	0.018
ENSMUSG00000034254	Agpat1	17	+	34610871	34610926	34610959	34611005	34610444	34610644	34611273	34611449	68,84,110	59,64,87	98,105,121	77,63,91	204	195	1	1.0	0.524,0.556,0.547	0.549,0.614,0.56	-0.032
ENSMUSG00000034254	Agpat1	17	+	34610871	34610926	34611273	34611449	34610444	34610644	34611604	34611700	67,83,101	325,240,292	90,99,113	344,232,374	204	325	1	1.0	0.247,0.355,0.355	0.294,0.405,0.325	-0.022
ENSMUSG00000034254	Agpat1	17	+	34610871	34611005	34611273	34611449	34610444	34610644	34611604	34611697	183,193,248	325,240,292	217,207,268	344,232,374	283	325	1	1.0	0.393,0.48,0.494	0.42,0.506,0.451	-0.003
ENSMUSG00000022124	Fbxl3	14	-	103092303	103092426	103095192	103095541	103089301	103089473	103098768	103098999	265,213,260	138,125,132	228,216,371	98,100,169	498	272	1	1.0	0.512,0.482,0.518	0.56,0.541,0.545	-0.045
ENSMUSG00000022124	Fbxl3	14	-	103092303	103092426	103095192	103095541	103089301	103089473	103099161	103099554	266,220,261	140,122,145	241,240,362	103,102,170	498	272	0.942502575232	1.0	0.509,0.496,0.496	0.561,0.562,0.538	-0.053
ENSMUSG00000022124	Fbxl3	14	-	103092303	103092426	103095192	103095541	103089413	103089473	103099355	103099566	230,183,231	145,123,133	212,204,329	102,102,171	498	272	0.878807722126	1.0	0.464,0.448,0.487	0.532,0.522,0.512	-0.056
ENSMUSG00000041164	Zmiz2	11	+	6396231	6396434	6396664	6396848	6395757	6395872	6397028	6397289	125,148,192	150,130,186	158,167,243	183,163,244	352	333	1	1.0	0.441,0.519,0.494	0.45,0.492,0.485	0.009
ENSMUSG00000041164	Zmiz2	11	+	6396327	6396434	6396664	6396848	6395757	6395872	6397028	6397289	22,12,30	150,130,186	27,22,20	183,163,244	256	333	1	1.0	0.16,0.107,0.173	0.161,0.149,0.096	0.011
ENSMUSG00000015605	Srf	17	-	46549435	46549512	46551530	46551792	46548328	46549178	46553559	46553826	158,170,214	47,57,53	195,187,326	88,45,94	411	226	1	1.0	0.649,0.621,0.689	0.549,0.696,0.656	0.019
ENSMUSG00000015605	Srf	17	-	46549844	46550036	46553559	46553826	46549435	46549512	46555327	46556175	182,241,281	113,138,106	237,215,364	136,99,175	416	341	1	1.0	0.569,0.589,0.685	0.588,0.64,0.63	-0.005
ENSMUSG00000040785	Ttc3	16	+	94454426	94454523	94456710	94456761	94452963	94453032	94457320	94457411	24,7,21	0,0,1	15,12,39	0,0,0	246	200	1	1.0	1.0,1.0,0.945	1.0,1.0,1.0	-0.018
ENSMUSG00000040785	Ttc3	16	+	94454426	94454523	94456710	94456811	94452963	94453032	94457320	94457411	24,7,21	21,32,36	15,12,39	22,16,44	246	250	0.64782338549	1.0	0.537,0.182,0.372	0.409,0.433,0.474	-0.075
ENSMUSG00000036138	Acaa1a	9	+	119348580	119348771	119348920	119349100	119347729	119347810	119349353	119349409	603,639,653	519,556,608	774,590,818	687,513,694	340	329	1	1.0	0.529,0.527,0.51	0.522,0.527,0.533	-0.005
ENSMUSG00000036138	Acaa1a	9	+	119348920	119349100	119349353	119349409	119348580	119348771	119349491	119349637	486,450,525	225,181,169	595,409,605	248,148,261	329	205	1	1.0	0.574,0.608,0.659	0.599,0.633,0.591	0.006
ENSMUSG00000037669	Ldah	12	+	8227219	8227363	8238442	8238615	8220599	8220755	8268363	8268598	112,96,120	159,156,173	100,109,187	165,162,181	293	322	1	1.0	0.436,0.403,0.433	0.4,0.425,0.532	-0.028
ENSMUSG00000037669	Ldah	12	+	8268363	8268598	8275807	8275890	8238442	8238615	8283899	8285759	208,164,217	72,49,82	199,204,224	66,39,108	384	232	1	1.0	0.636,0.669,0.615	0.646,0.76,0.556	-0.014
ENSMUSG00000036461	Elf1	14	+	79536122	79536422	79560746	79560927	79481193	79481637	79565461	79565572	181,177,225	146,116,119	153,151,268	114,87,209	449	330	1	1.0	0.477,0.529,0.582	0.497,0.561,0.485	0.015
ENSMUSG00000036461	Elf1	14	+	79560746	79560927	79565461	79565572	79536122	79536422	79567149	79567314	166,123,156	61,67,83	112,141,204	84,66,110	330	260	1	1.0	0.682,0.591,0.597	0.512,0.627,0.594	0.046
ENSMUSG00000036461	Elf1	14	+	79565461	79565572	79567149	79567314	79560746	79560927	79569220	79569304	92,81,93	159,120,184	84,62,142	94,163,202	260	314	1	1.0	0.411,0.449,0.379	0.519,0.315,0.459	-0.018
ENSMUSG00000022020	Naa16	14	-	79359455	79359528	79369077	79369184	79356366	79356536	79370001	79370097	12,20,11	5,18,16	27,11,35	6,12,13	256	222	0.287477410734	1.0	0.675,0.491,0.374	0.796,0.443,0.7	-0.133
ENSMUSG00000022020	Naa16	14	-	79369077	79369184	79370001	79370097	79359455	79359528	79374735	79374855	13,16,13	12,13,25	17,20,24	16,9,21	245	256	0.460424241137	1.0	0.531,0.563,0.352	0.526,0.699,0.544	-0.108
ENSMUSG00000022014	Epsti1	14	+	77974516	77974597	77986691	77986765	77972577	77972610	77994531	77994631	73,63,78	27,28,40	84,83,115	57,46,62	230	223	0.706200871418	1.0	0.724,0.686,0.654	0.588,0.636,0.643	0.066
ENSMUSG00000022014	Epsti1	14	+	77986691	77986765	77994531	77994631	77974516	77974597	78001970	78002657	39,27,52	39,52,46	61,57,53	94,50,93	223	249	1	1.0	0.528,0.367,0.558	0.42,0.56,0.389	0.028
ENSMUSG00000022013	Dnajc15	14	-	77844395	77844472	77852897	77852971	77840167	77840238	77874797	77875125	7,10,5	105,89,135	2,4,4	168,98,169	223	226	1	1.0	0.063,0.102,0.036	0.012,0.04,0.023	0.042
ENSMUSG00000044350	Lacc1	14	-	77033185	77033351	77034004	77034183	77030736	77030962	77034792	77035405	141,134,211	86,95,158	168,171,247	144,121,161	328	315	1	1.0	0.612,0.575,0.562	0.528,0.576,0.596	0.016
ENSMUSG00000060126	Tpt1	14	+	75846693	75846799	75847243	75847360	75846202	75846393	75848098	75848297	12201,13721,14418	10006,10944,11460	17923,13376,19445	14428,10334,15366	255	266	1	1.0	0.56,0.567,0.568	0.564,0.575,0.569	-0.004
ENSMUSG00000068015	Lrch1	14	-	74796037	74796091	74804220	74804257	74795296	74795369	74804360	74804450	17,18,16	17,8,14	20,13,14	24,26,22	186	203	0.103232636662	1.0	0.522,0.711,0.555	0.476,0.353,0.41	0.183
ENSMUSG00000021996	Esd	14	+	74743218	74743338	74744647	74744746	74742013	74742138	74745549	74745717	4888,5002,5034	2019,2103,2143	5499,3978,5729	2369,1647,2418	269	248	1	1.0	0.691,0.687,0.684	0.682,0.69,0.686	0.001
ENSMUSG00000020520	Galnt10	11	+	57769491	57769675	57771467	57771585	57765559	57765745	57777630	57777738	125,129,135	64,53,69	161,129,219	77,71,128	333	267	1	1.0	0.61,0.661,0.611	0.626,0.593,0.578	0.028
ENSMUSG00000022106	Rcbtb2	14	+	73158387	73158445	73160501	73160644	73154830	73154894	73161939	73162095	90,90,105	1,3,1	70,75,126	2,10,0	207	292	1	1.0	0.992,0.977,0.993	0.98,0.914,1.0	0.023
ENSMUSG00000022106	Rcbtb2	14	+	73166764	73166872	73167989	73168132	73166479	73166638	73173722	73173913	668,636,676	698,613,706	764,604,984	780,613,840	257	292	1	1.0	0.521,0.541,0.521	0.527,0.528,0.571	-0.014
ENSMUSG00000022102	Dok2	14	+	70775465	70775747	70775983	70776071	70774303	70774509	70776815	70776997	363,385,372	73,111,89	519,493,658	111,124,162	431	237	1	1.0	0.732,0.656,0.697	0.72,0.686,0.691	-0.004
ENSMUSG00000022090	Pdlim2	14	-	70171219	70171298	70171459	70171611	70167789	70168044	70171714	70171784	67,57,48	20,25,28	66,65,92	27,33,32	301	228	1	1.0	0.717,0.633,0.565	0.649,0.599,0.685	-0.006
ENSMUSG00000034194	R3hcc1	14	-	69698583	69698679	69699959	69700030	69697306	69697602	69703953	69704126	22,24,18	13,30,34	31,18,44	28,33,48	220	245	1	1.0	0.653,0.471,0.371	0.552,0.378,0.505	0.02
ENSMUSG00000037349	Nudt22	19	-	6993661	6993759	6994670	6994769	6993432	6993526	6995241	6995735	22,38,21	17,23,27	35,24,38	16,19,47	248	247	1	1.0	0.563,0.622,0.437	0.685,0.557,0.446	-0.022
ENSMUSG00000008301	Phax	18	+	56580179	56580300	56584290	56584374	56575461	56576048	56586876	56587189	112,95,121	86,92,88	153,91,167	103,51,115	270	233	0.871553441066	1.0	0.529,0.471,0.543	0.562,0.606,0.556	-0.06
ENSMUSG00000059456	Ptk2b	14	-	66157060	66157107	66158530	66158677	66156289	66156427	66165263	66165329	494,506,476	292,222,285	688,547,729	377,260,365	296	196	1	1.0	0.528,0.601,0.525	0.547,0.582,0.569	-0.015
ENSMUSG00000059456	Ptk2b	14	-	66158014	66158072	66158383	66158419	66157060	66157107	66158530	66158677	146,100,131	1,1,3	177,149,185	3,3,5	185	207	1	1.0	0.994,0.991,0.98	0.985,0.982,0.976	0.007
ENSMUSG00000059456	Ptk2b	14	-	66158047	66158072	66158383	66158419	66157060	66157107	66158530	66158677	146,100,131	84,69,100	177,149,185	94,77,124	185	174	1	1.0	0.62,0.577,0.552	0.639,0.645,0.584	-0.04
ENSMUSG00000022035	Ccdc25	14	+	65851616	65851668	65854101	65854177	65846295	65846335	65856423	65856527	18,10,16	22,40,33	15,20,13	28,31,35	201	225	1	1.0	0.478,0.219,0.352	0.375,0.419,0.294	-0.013
ENSMUSG00000022035	Ccdc25	14	+	65854101	65854177	65856423	65856527	65851616	65851668	65856693	65856896	33,38,45	20,43,49	32,27,50	32,36,67	225	253	0.747072611318	1.0	0.65,0.498,0.508	0.529,0.458,0.456	0.071
ENSMUSG00000021972	Hmbox1	14	-	64826771	64826867	64828585	64828668	64825600	64825695	64851884	64852038	39,41,36	23,22,20	26,23,53	17,25,30	232	245	0.866205168933	1.0	0.642,0.663,0.655	0.618,0.493,0.651	0.066
ENSMUSG00000021958	Pinx1	14	+	63872301	63872394	63878111	63878188	63868518	63868597	63919096	63919855	17,15,29	12,16,23	20,16,30	34,25,36	242	226	0.182630584825	1.0	0.57,0.467,0.541	0.355,0.374,0.438	0.137
ENSMUSG00000035161	Ints6	14	-	62743908	62743998	62759200	62759350	62714497	62716482	62760165	62760243	18,25,22	10,15,21	19,29,28	6,19,28	299	239	1	1.0	0.59,0.571,0.456	0.717,0.55,0.444	-0.031
ENSMUSG00000048279	Sacs	14	+	61180944	61181030	61183951	61184063	61179221	61179309	61189601	61189748	1,0,2	2,0,7	2,0,3	0,0,4	235	261	1	1.0	0.357,NA,0.241	1.0,NA,0.454	-0.428
ENSMUSG00000114797	Gm49336	14	-	60244513	60244663	60247323	60247466	60243356	60243494	60251162	60251406	88,83,92	76,96,94	80,85,123	77,93,111	292	299	1	1.0	0.542,0.47,0.501	0.515,0.483,0.532	-0.006
ENSMUSG00000021981	Cab39l	14	+	59478031	59478073	59479043	59479184	59461634	59461702	59496802	59496944	0,1,0	0,0,0	1,1,2	0,0,9	191	290	1	1.0	NA,1.0,NA	1.0,1.0,0.252	0.249
ENSMUSG00000021981	Cab39l	14	+	59526755	59526815	59528841	59528907	59519565	59519734	59539061	59539205	26,33,46	20,50,31	38,26,44	45,31,45	209	215	1	1.0	0.572,0.404,0.604	0.465,0.463,0.501	0.05
ENSMUSG00000021969	Zdhhc20	14	-	57858539	57858609	57865520	57865641	57857627	57857660	57873892	57873996	154,144,171	38,39,59	101,165,224	49,37,63	270	219	1	1.0	0.767,0.75,0.702	0.626,0.783,0.743	0.022
ENSMUSG00000021969	Zdhhc20	14	-	57865520	57865641	57873892	57873996	57858539	57858609	57878432	57878459	143,135,137	90,74,112	115,130,181	74,88,130	253	270	1	1.0	0.629,0.661,0.566	0.624,0.612,0.598	0.007
ENSMUSG00000021969	Zdhhc20	14	-	57865520	57865641	57878432	57878459	57858539	57858609	57890062	57890222	54,39,35	88,74,108	27,37,63	70,89,131	176	270	1	1.0	0.485,0.447,0.332	0.372,0.389,0.425	0.026
ENSMUSG00000007036	Abhd16a	17	+	35098693	35098808	35098898	35099000	35096481	35096604	35100334	35100398	145,128,130	107,104,107	148,152,162	129,116,147	264	251	1	1.0	0.563,0.539,0.536	0.522,0.555,0.512	0.016
ENSMUSG00000007036	Abhd16a	17	+	35098898	35099000	35100334	35100398	35098693	35098808	35100638	35100688	111,138,103	76,62,63	118,123,141	101,63,100	251	213	1	1.0	0.553,0.654,0.581	0.498,0.624,0.545	0.04
ENSMUSG00000007036	Abhd16a	17	+	35102297	35102396	35102474	35102521	35102145	35102222	35102669	35102956	85,89,116	93,69,98	142,123,138	115,55,147	248	196	1	1.0	0.419,0.505,0.483	0.494,0.639,0.426	-0.051
ENSMUSG00000021952	Xpo4	14	-	57597885	57598045	57602488	57602666	57596974	57597144	57603585	57603731	12,12,21	13,17,13	9,12,35	24,26,21	327	309	0.621176432818	1.0	0.466,0.4,0.604	0.262,0.304,0.612	0.097
ENSMUSG00000040472	Rabggta	14	-	55720775	55720963	55721135	55721260	55720303	55720507	55721594	55721705	69,60,88	88,82,89	91,52,94	121,88,129	274	337	1	1.0	0.491,0.474,0.549	0.481,0.421,0.473	0.046
ENSMUSG00000040472	Rabggta	14	-	55721135	55721260	55721594	55721705	55720775	55720963	55721843	55721900	36,28,55	68,40,52	46,26,52	95,41,92	260	274	0.663778862559	1.0	0.358,0.425,0.527	0.338,0.401,0.373	0.066
ENSMUSG00000040472	Rabggta	14	-	55721594	55721705	55721843	55721900	55720775	55720963	55722052	55722176	1,0,0	0,0,0	3,0,6	0,0,1	206	260	1	1.0	1.0,NA,NA	1.0,NA,0.883	0.058
ENSMUSG00000040472	Rabggta	14	-	55721594	55721705	55721843	55721900	55721135	55721260	55722052	55722176	4,0,0	72,70,90	3,0,6	79,56,103	206	260	1	1.0	0.066,0.0,0.0	0.046,0.0,0.068	-0.016
ENSMUSG00000002320	Tm9sf1	14	-	55637858	55638132	55640384	55640570	55635964	55636612	55640966	55641588	349,290,365	309,333,427	391,291,462	443,345,468	335	423	1	1.0	0.588,0.524,0.519	0.527,0.516,0.555	0.011
ENSMUSG00000002320	Tm9sf1	14	-	55637909	55638132	55640384	55640570	55635967	55636612	55640966	55641588	349,290,365	89,96,140	391,291,462	126,111,117	335	372	1	1.0	0.813,0.77,0.743	0.775,0.744,0.814	-0.002
ENSMUSG00000040701	Ap1g2	14	-	55099239	55099338	55100418	55100569	55098574	55099161	55100650	55100777	85,105,87	48,68,59	107,81,127	77,68,81	300	248	1	1.0	0.594,0.561,0.549	0.535,0.496,0.564	0.036
ENSMUSG00000040701	Ap1g2	14	-	55099701	55099865	55100418	55100569	55099239	55099338	55100650	55100777	85,108,88	95,91,98	107,81,125	145,115,151	300	313	0.646543318241	1.0	0.483,0.553,0.484	0.435,0.424,0.463	0.066
ENSMUSG00000022180	Slc7a8	14	-	54729332	54729429	54733179	54733283	54726734	54726884	54735053	54735177	281,255,341	265,239,338	278,248,440	311,257,419	253	246	1	1.0	0.508,0.509,0.495	0.465,0.484,0.505	0.019
ENSMUSG00000022180	Slc7a8	14	-	54733179	54733283	54735053	54735177	54729332	54729429	54735723	54735877	423,353,415	396,372,472	384,392,568	373,362,564	273	253	1	1.0	0.497,0.468,0.449	0.488,0.501,0.483	-0.019
ENSMUSG00000022180	Slc7a8	14	-	54733179	54733283	54735723	54735877	54729332	54729429	54737539	54737665	492,424,502	393,367,460	489,463,715	371,359,549	303	253	1	1.0	0.511,0.491,0.477	0.524,0.519,0.521	-0.028
ENSMUSG00000022177	Haus4	14	-	54545725	54545822	54548865	54549000	54544204	54544350	54549668	54549800	57,50,60	25,27,36	80,79,108	53,53,57	284	246	1	1.0	0.664,0.616,0.591	0.567,0.564,0.621	0.04
ENSMUSG00000000958	Slc7a7	14	-	54373841	54373938	54374213	54374317	54372939	54373089	54374547	54374671	79,64,62	67,65,94	63,62,117	74,68,112	253	246	1	1.0	0.534,0.489,0.391	0.453,0.47,0.504	-0.004
ENSMUSG00000000959	Oxa1l	14	+	54367024	54367110	54367265	54367430	54366708	54366852	54367587	54367692	106,90,102	241,242,240	116,89,125	282,233,344	235	314	1	1.0	0.37,0.332,0.362	0.355,0.338,0.327	0.015
ENSMUSG00000000959	Oxa1l	14	+	54367265	54367430	54367587	54367692	54367024	54367110	54367792	54367955	245,241,259	163,148,173	284,220,365	176,137,191	314	254	1	1.0	0.549,0.568,0.548	0.566,0.565,0.607	-0.024
ENSMUSG00000031927	1700012B09Rik	9	-	14758345	14758455	14761604	14761730	14756592	14756717	14766856	14766961	4,2,13	0,1,0	3,3,9	2,0,3	275	259	0.385650536479	1.0	1.0,0.653,1.0	0.586,1.0,0.739	0.109
ENSMUSG00000022175	Lrp10	14	+	54465573	54465709	54467459	54467650	54464903	54464948	54467763	54468781	320,291,360	464,427,480	380,248,521	467,455,653	285	340	1	1.0	0.451,0.448,0.472	0.493,0.394,0.488	-0.001
ENSMUSG00000004730	Adgre1	17	+	57419321	57419405	57420346	57420524	57413672	57413761	57441254	57441371	613,603,804	1699,1489,1947	825,718,1063	1915,1682,2354	233	327	1	1.0	0.336,0.362,0.367	0.377,0.375,0.388	-0.025
ENSMUSG00000004730	Adgre1	17	+	57420346	57420524	57441254	57441371	57419321	57419405	57443897	57444082	1637,1508,1930	1019,1017,1120	1908,1710,2544	1071,1025,1428	327	266	1	1.0	0.566,0.547,0.584	0.592,0.576,0.592	-0.021
ENSMUSG00000004730	Adgre1	17	+	57445008	57445179	57447829	57448024	57443897	57444082	57449865	57450101	1867,1883,2035	2231,2073,2370	2372,1925,3008	2751,2200,3565	320	344	1	1.0	0.474,0.494,0.48	0.481,0.485,0.476	0.002
ENSMUSG00000004730	Adgre1	17	+	57447829	57448024	57449865	57450101	57445008	57445179	57460692	57460759	2071,2030,2318	2643,2614,2869	2587,2119,3248	3583,2955,4212	344	385	1	1.0	0.467,0.465,0.475	0.447,0.445,0.463	0.017
ENSMUSG00000004730	Adgre1	17	+	57447829	57448024	57460692	57460759	57445008	57445179	57475828	57475920	2059,2019,2292	1039,993,1081	2561,2111,3224	1498,1143,1696	344	216	1	1.0	0.554,0.561,0.571	0.518,0.537,0.544	0.029
ENSMUSG00000004730	Adgre1	17	+	57449865	57450101	57475828	57475920	57447829	57448024	57478771	57478940	2595,2475,2898	1325,1311,1366	3419,2770,4253	1830,1393,2130	385	241	1	1.0	0.551,0.542,0.57	0.539,0.555,0.556	0.004
ENSMUSG00000004730	Adgre1	17	+	57460692	57460759	57478771	57478940	57449865	57450101	57480919	57481024	849,834,886	1871,1999,2036	1138,911,1362	2674,1948,2966	216	318	1	1.0	0.4,0.381,0.39	0.385,0.408,0.403	-0.008
ENSMUSG00000004730	Adgre1	17	+	57475828	57475920	57478771	57478940	57460692	57460759	57480919	57481024	966,978,983	1867,1999,2037	1345,1072,1468	2674,1952,2966	241	318	1	1.0	0.406,0.392,0.389	0.399,0.42,0.395	-0.009
ENSMUSG00000004730	Adgre1	17	+	57478771	57478940	57480919	57481024	57475828	57475920	57483114	57483167	2507,2477,2660	1258,1315,1352	3476,2694,4024	1862,1270,1939	318	254	1	1.0	0.614,0.601,0.611	0.599,0.629,0.624	-0.009
ENSMUSG00000004730	Adgre1	17	+	57480919	57481024	57483114	57483167	57478771	57478940	57483254	57483523	1252,1311,1301	34,37,28	1782,1277,2010	55,37,49	254	202	1	1.0	0.967,0.966,0.974	0.963,0.965,0.97	0.003
ENSMUSG00000022641	Bbx	16	-	50251313	50251394	50262415	50262483	50247781	50247856	50266176	50266369	15,17,19	9,15,13	9,14,18	4,18,25	217	230	0.596877406384	1.0	0.639,0.546,0.608	0.705,0.452,0.433	0.068
ENSMUSG00000049295	Zfp219	14	-	52009969	52010058	52014947	52015052	52009624	52009662	52019747	52019995	0,0,0	23,16,28	0,0,2	44,30,48	254	238	1	1.0	0.0,0.0,0.0	0.0,0.0,0.038	-0.013
ENSMUSG00000035953	Pip4p1	14	-	50928820	50928911	50929005	50929058	50927214	50928037	50929583	50929690	42,28,36	168,190,207	74,46,68	254,178,278	202	240	0.752670267315	1.0	0.229,0.149,0.171	0.257,0.235,0.225	-0.056
ENSMUSG00000035960	Apex1	14	+	50925516	50925704	50926160	50926353	50924977	50925324	50926455	50926662	344,379,406	251,311,314	546,392,527	436,317,475	337	342	1	1.0	0.582,0.553,0.568	0.56,0.557,0.53	0.019
ENSMUSG00000006289	Osgep	14	-	50916613	50916704	50916799	50916865	50916341	50916417	50917231	50917310	57,72,59	94,91,106	87,58,84	157,115,134	215	240	1	1.0	0.404,0.469,0.383	0.382,0.36,0.412	0.034
ENSMUSG00000006289	Osgep	14	-	50916799	50916865	50917231	50917310	50916613	50916704	50917382	50917503	0,0,0	84,77,93	1,0,0	104,87,131	228	215	1	1.0	0.0,0.0,0.0	0.009,0.0,0.0	-0.003
ENSMUSG00000006289	Osgep	14	-	50916799	50916865	50917231	50917310	50916613	50916704	50917453	50917503	62,73,79	87,77,91	95,80,120	104,87,131	228	215	1	1.0	0.402,0.472,0.45	0.463,0.464,0.463	-0.022
ENSMUSG00000006281	Tep1	14	-	50850033	50850093	50851921	50851999	50847613	50847772	50852976	50853085	38,29,43	18,11,17	47,42,50	19,35,40	227	209	0.315715756526	1.0	0.66,0.708,0.7	0.695,0.525,0.535	0.104
ENSMUSG00000006288	Ttc5	14	-	50773276	50773333	50775290	50775382	50772473	50772620	50777261	50777412	72,58,46	29,40,31	56,45,85	31,37,41	241	206	1	1.0	0.68,0.553,0.559	0.607,0.51,0.639	0.012
ENSMUSG00000021843	Ktn1	14	+	47701068	47701159	47701674	47701743	47700619	47700654	47703128	47703166	21,23,41	18,7,21	34,23,37	16,17,14	240	218	1	1.0	0.514,0.749,0.639	0.659,0.551,0.706	-0.005
ENSMUSG00000021843	Ktn1	14	+	47712473	47712508	47714631	47714722	47710841	47710901	47720195	47720285	11,15,4	23,28,20	13,7,12	35,22,37	184	240	1	1.0	0.384,0.411,0.207	0.326,0.293,0.297	0.029
ENSMUSG00000050335	Lgals3	14	+	47379522	47379544	47381595	47381684	47373812	47373952	47384601	47384767	0,3,0	23731,24928,26980	0,0,0	34532,25375,35085	171	238	1	1.0	0.0,0.0,0.0	0.0,0.0,0.0	0.0
ENSMUSG00000050335	Lgals3	14	+	47379522	47379544	47380052	47380418	47373888	47373979	47381595	47381684	0,2,0	87139,93620,91850	2,0,0	123743,94061,126760	171	515	1	1.0	0.0,0.0,0.0	0.0,0.0,0.0	0.0
ENSMUSG00000050335	Lgals3	14	+	47379522	47379544	47381595	47381684	47373888	47373979	47384601	47384767	0,1,0	23733,24928,26980	2,0,0	34544,25377,35093	171	238	1	1.0	0.0,0.0,0.0	0.0,0.0,0.0	0.0
ENSMUSG00000050335	Lgals3	14	+	47380052	47380418	47381595	47381684	47379522	47379544	47384601	47384767	60150,62192,59957	23731,24930,26973	83608,63405,85008	34530,25375,35085	515	238	1	1.0	0.539,0.536,0.507	0.528,0.536,0.528	-0.003
ENSMUSG00000050335	Lgals3	14	+	47381595	47381684	47384601	47384767	47380052	47380418	47385524	47385794	25600,28078,28960	42977,44128,47477	37041,27919,38583	63481,44710,62421	238	315	1	1.0	0.441,0.457,0.447	0.436,0.452,0.45	0.002
ENSMUSG00000015759	Cnih1	14	-	46778888	46779032	46780112	46780225	46775566	46776549	46784111	46784180	243,215,250	249,290,354	299,307,369	393,385,467	262	293	1	1.0	0.522,0.453,0.441	0.46,0.471,0.469	0.005
ENSMUSG00000021832	Psmc6	14	+	45337477	45337565	45340629	45340691	45334916	45335031	45340772	45340851	116,140,131	79,69,97	121,139,192	98,80,119	237	211	1	1.0	0.567,0.644,0.546	0.524,0.607,0.59	0.012
ENSMUSG00000021832	Psmc6	14	+	45340629	45340691	45340772	45340896	45337477	45337565	45341281	45341343	109,95,125	213,267,263	100,107,175	302,271,410	211	273	1	1.0	0.398,0.315,0.381	0.3,0.338,0.356	0.033
ENSMUSG00000010663	Fads1	19	+	10186754	10186883	10191439	10191500	10186377	10186479	10192911	10192988	100,101,123	61,65,61	93,85,166	60,66,109	278	210	1	1.0	0.553,0.54,0.604	0.539,0.493,0.535	0.043
ENSMUSG00000010663	Fads1	19	+	10191439	10191500	10192911	10192988	10186754	10186883	10193700	10193798	34,47,54	82,91,80	62,37,88	60,88,140	210	226	1	1.0	0.309,0.357,0.421	0.527,0.312,0.404	-0.052
ENSMUSG00000034940	Synrg	11	+	84026617	84026766	84039210	84039321	84024994	84025091	84039655	84039691	52,31,35	46,21,38	49,53,42	43,41,68	298	260	1	1.0	0.497,0.563,0.446	0.499,0.53,0.35	0.042
ENSMUSG00000034940	Synrg	11	+	84026617	84026766	84039210	84039321	84024994	84025091	84040796	84040928	52,30,36	3,2,1	49,53,42	3,4,2	298	260	1	1.0	0.938,0.929,0.969	0.934,0.92,0.948	0.011
ENSMUSG00000034940	Synrg	11	+	84039210	84039321	84039655	84039691	84026617	84026766	84040796	84040928	49,35,44	11,19,10	54,66,60	20,19,13	260	185	1	1.0	0.76,0.567,0.758	0.658,0.712,0.767	-0.017
ENSMUSG00000039275	Foxk2	11	+	121296028	121296222	121296222	121296351	121290743	121290890	121296913	121297089	145,132,127	0,2,0	94,154,263	0,0,2	343	278	1	1.0	1.0,0.982,1.0	1.0,1.0,0.991	-0.003
ENSMUSG00000041408	Wapl	14	+	34724705	34724858	34725127	34725264	34722263	34722359	34725899	34726011	81,67,101	110,86,81	82,108,154	62,93,129	302	286	0.530909348841	1.0	0.411,0.425,0.541	0.556,0.524,0.531	-0.078
ENSMUSG00000041408	Wapl	14	+	34737855	34738020	34739311	34739438	34737270	34737386	34741056	34741127	151,146,168	95,136,108	184,154,251	136,146,135	314	276	1	1.0	0.583,0.485,0.578	0.543,0.481,0.62	0.001
ENSMUSG00000041408	Wapl	14	+	34737855	34738020	34739230	34739438	34737270	34737386	34741056	34741145	151,146,168	139,212,164	184,154,251	205,203,219	314	357	1	1.0	0.553,0.439,0.538	0.505,0.463,0.566	-0.001
ENSMUSG00000051506	Wdfy4	14	-	32973535	32973686	32974154	32974367	32971577	32971762	32975154	32975246	154,143,159	106,153,135	183,145,264	176,119,169	362	300	1	1.0	0.546,0.436,0.494	0.463,0.502,0.564	-0.018
ENSMUSG00000054051	Ercc6	14	+	32526148	32526878	32541225	32541354	32520947	32521059	32546744	32546903	171,135,219	24,33,40	158,190,264	38,30,62	879	278	1	1.0	0.693,0.564,0.634	0.568,0.667,0.574	0.027
ENSMUSG00000054051	Ercc6	14	+	32541225	32541354	32546744	32546903	32526148	32526878	32552574	32552710	20,39,39	53,56,47	28,37,50	63,62,82	278	308	1	1.0	0.295,0.436,0.479	0.33,0.398,0.403	0.026
ENSMUSG00000054051	Ercc6	14	+	32560708	32560825	32562555	32562651	32558427	32558604	32566242	32566458	36,41,41	29,26,21	34,38,44	19,42,27	266	245	1	1.0	0.533,0.592,0.643	0.622,0.455,0.6	0.03
ENSMUSG00000054051	Ercc6	14	+	32574805	32575010	32575753	32575826	32569738	32570431	32576685	32577104	125,99,88	46,47,47	123,107,173	39,30,62	354	222	0.466249581613	1.0	0.63,0.569,0.54	0.664,0.691,0.636	-0.084
ENSMUSG00000021911	Parg	14	+	32271629	32271708	32274849	32274958	32262683	32262831	32284098	32284204	48,42,42	48,55,56	32,41,36	39,35,62	228	258	1	1.0	0.531,0.464,0.459	0.481,0.57,0.397	0.002
ENSMUSG00000071203	Naip5	13	-	100219663	100219831	100221452	100223564	100217458	100217611	100227628	100227686	1044,674,865	66,55,57	864,757,1080	60,69,87	2261	317	1	1.0	0.689,0.632,0.68	0.669,0.606,0.635	0.03
ENSMUSG00000021892	Sh3bp5	14	-	31378277	31378320	31379388	31379519	31377390	31377610	31387718	31387883	216,240,209	65,65,76	230,199,303	57,72,100	280	192	1	1.0	0.695,0.717,0.653	0.735,0.655,0.675	-0.0
ENSMUSG00000021892	Sh3bp5	14	-	31379388	31379519	31387718	31387883	31378277	31378320	31411540	31411669	309,308,320	206,196,185	305,253,420	202,196,294	314	280	1	1.0	0.572,0.584,0.607	0.574,0.535,0.56	0.031
ENSMUSG00000021901	Bap1	14	+	31257880	31258041	31258283	31258376	31256660	31257767	31258457	31258530	107,127,117	81,93,114	132,111,168	115,87,110	310	242	1	1.0	0.508,0.516,0.445	0.473,0.499,0.544	-0.016
ENSMUSG00000021902	Phf7	14	-	31248994	31249047	31249607	31249717	31245131	31248134	31250704	31251299	14,17,13	3,4,12	14,23,21	13,12,14	259	202	0.407531926091	1.0	0.784,0.768,0.458	0.456,0.599,0.539	0.139
ENSMUSG00000021910	Nisch	14	-	31179835	31179885	31180821	31180949	31177391	31177712	31182498	31182640	17,19,5	107,93,106	7,20,28	97,89,126	277	199	1	1.0	0.102,0.128,0.033	0.049,0.139,0.138	-0.021
ENSMUSG00000021910	Nisch	14	-	31180821	31180949	31182498	31182640	31179835	31179885	31184941	31185050	15,25,25	370,353,396	30,26,21	323,315,549	291	277	1	1.0	0.037,0.063,0.057	0.081,0.073,0.035	-0.011
ENSMUSG00000021910	Nisch	14	-	31188638	31188794	31189730	31189826	31187649	31187718	31190995	31191091	128,115,160	272,218,304	117,176,188	287,249,367	245	305	1	1.0	0.369,0.396,0.396	0.337,0.468,0.389	-0.011
ENSMUSG00000042286	Stab1	14	-	31141262	31141456	31141532	31141640	31141030	31141175	31141788	31141893	666,624,698	1412,1482,1351	763,576,917	1697,1208,1981	257	343	1	1.0	0.386,0.36,0.408	0.375,0.389,0.382	0.003
ENSMUSG00000042286	Stab1	14	-	31142668	31142867	31142957	31143011	31141971	31142121	31143117	31143192	12,22,23	1265,1169,1322	24,9,20	1501,1066,1631	203	348	1	1.0	0.016,0.031,0.029	0.027,0.014,0.021	0.005
ENSMUSG00000042286	Stab1	14	-	31142668	31142867	31142957	31143014	31141971	31142121	31143117	31143267	256,274,290	1265,1169,1322	330,240,377	1501,1066,1631	206	348	1	1.0	0.255,0.284,0.27	0.271,0.276,0.281	-0.006
ENSMUSG00000042286	Stab1	14	-	31147025	31147100	31147203	31147277	31146666	31146789	31147486	31147612	391,325,379	399,377,459	354,319,479	478,381,640	223	224	1	1.0	0.496,0.464,0.453	0.427,0.457,0.429	0.033
ENSMUSG00000042286	Stab1	14	-	31147203	31147277	31147486	31147612	31147025	31147100	31147727	31147804	862,697,903	467,402,522	897,690,1192	468,462,769	275	223	1	1.0	0.599,0.584,0.584	0.608,0.548,0.557	0.018
ENSMUSG00000042286	Stab1	14	-	31147486	31147612	31147727	31147804	31147203	31147277	31147885	31147931	532,485,499	562,567,587	566,472,789	524,538,769	226	275	1	1.0	0.535,0.51,0.508	0.568,0.516,0.555	-0.029
ENSMUSG00000042286	Stab1	14	-	31154340	31154499	31154624	31154718	31152563	31152659	31154828	31155015	484,408,525	706,526,751	372,383,598	660,555,821	243	308	1	1.0	0.465,0.496,0.47	0.417,0.467,0.48	0.022
ENSMUSG00000042286	Stab1	14	-	31155728	31155840	31156979	31157066	31154828	31155015	31157370	31157466	375,288,387	471,353,430	330,313,484	409,342,608	236	261	1	1.0	0.468,0.474,0.499	0.472,0.503,0.468	-0.001
ENSMUSG00000042286	Stab1	14	-	31156979	31157066	31157370	31157466	31155728	31155840	31157684	31157747	474,371,444	339,319,387	380,363,599	353,320,458	245	236	1	1.0	0.574,0.528,0.525	0.509,0.522,0.557	0.013
ENSMUSG00000042286	Stab1	14	-	31161704	31161901	31162110	31162221	31161338	31161469	31162448	31162544	485,367,405	742,589,756	395,405,656	532,564,831	260	346	0.831254818993	1.0	0.465,0.453,0.416	0.497,0.489,0.512	-0.055
ENSMUSG00000042323	Pbrm1	14	+	31110414	31110579	31113848	31114004	31107108	31107310	31117012	31117083	26,30,19	143,117,144	18,27,33	117,104,179	314	305	1	1.0	0.15,0.199,0.114	0.13,0.201,0.152	-0.007
ENSMUSG00000042323	Pbrm1	14	+	31113848	31114004	31117012	31117083	31107108	31107310	31117199	31117416	71,51,68	37,37,31	50,50,71	30,39,42	305	220	1	1.0	0.581,0.499,0.613	0.546,0.48,0.549	0.039
ENSMUSG00000042323	Pbrm1	14	+	31113848	31114004	31117012	31117083	31110414	31110579	31117199	31117416	21,17,30	34,34,32	20,25,36	29,37,40	305	220	1	1.0	0.308,0.265,0.403	0.332,0.328,0.394	-0.026
ENSMUSG00000059183	Mtfmt	9	+	65436987	65437197	65439529	65439652	65435781	65436007	65440345	65440448	101,110,104	26,24,33	126,96,140	35,37,64	359	272	0.542780060454	1.0	0.746,0.776,0.705	0.732,0.663,0.624	0.069
ENSMUSG00000025429	Pstpip2	18	+	77877594	77877629	77879355	77879416	77875837	77875919	77881801	77882007	10,21,13	15,21,26	11,12,11	16,16,20	184	210	1	1.0	0.432,0.533,0.363	0.44,0.461,0.386	0.014
ENSMUSG00000040760	Appl1	14	-	26960950	26961038	26962805	26962877	26959424	26959466	26963646	26963706	21,36,14	19,24,32	20,32,40	27,19,17	221	237	0.500255485336	1.0	0.542,0.617,0.319	0.443,0.644,0.716	-0.108
ENSMUSG00000021870	Slmap	14	-	26453537	26453600	26459409	26459460	26442574	26442634	26459903	26459954	23,17,26	6,3,6	27,24,47	4,14,9	200	212	1	1.0	0.803,0.857,0.821	0.877,0.645,0.847	0.037
ENSMUSG00000021870	Slmap	14	-	26459409	26459460	26459903	26459954	26453537	26453600	26460041	26460210	3,7,5	17,13,12	12,6,19	5,7,16	200	200	0.00734497388169	1.0	0.15,0.35,0.294	0.706,0.462,0.543	-0.306
ENSMUSG00000007817	Zmiz1	14	+	25502654	25502759	25536744	25536824	25459223	25459556	25572019	25572128	155,110,148	83,62,90	94,148,231	60,93,115	254	229	1	1.0	0.627,0.615,0.597	0.585,0.589,0.644	0.007
ENSMUSG00000025290	Rps24	14	+	24494051	24494069	24495429	24495449	24493382	24493493	24495774	24495845	0,5,1	54,73,103	4,0,5	152,81,173	167	169	1	1.0	0.0,0.065,0.01	0.026,0.0,0.028	0.007
ENSMUSG00000004462	Tbccd1	16	-	22818380	22818528	22822081	22822579	22813213	22813956	22822702	22822889	148,150,159	38,35,48	184,122,190	43,48,63	647	297	1	1.0	0.641,0.663,0.603	0.663,0.538,0.581	0.042
ENSMUSG00000004462	Tbccd1	16	-	22822081	22822579	22822702	22822889	22818380	22818528	22825765	22826132	63,51,64	153,149,167	26,34,59	195,140,181	336	647	0.117680819295	1.0	0.442,0.397,0.425	0.204,0.319,0.386	0.118
ENSMUSG00000022489	Pde1b	15	+	103526262	103526383	103526606	103526688	103525235	103525337	103526983	103527092	105,66,70	65,60,80	147,103,120	132,61,94	270	231	1	1.0	0.58,0.485,0.428	0.488,0.591,0.522	-0.036
ENSMUSG00000021768	Dusp13	14	-	21744747	21744942	21746309	21746517	21743434	21743529	21747420	21747638	2,2,20	4,5,13	10,0,6	7,6,8	357	344	0.652271341044	1.0	0.325,0.278,0.597	0.579,0.0,0.42	0.067
ENSMUSG00000021824	Ap3m1	14	-	21040952	21041090	21044652	21044824	21040051	21040137	21045487	21045763	115,88,138	132,113,118	121,110,196	113,116,169	321	287	1	1.0	0.438,0.41,0.511	0.489,0.459,0.509	-0.033
ENSMUSG00000039367	Sec24c	14	+	20690703	20690725	20690835	20690874	20689903	20690020	20691265	20691362	41,26,24	34,36,23	34,20,44	32,26,48	171	188	1	1.0	0.57,0.443,0.534	0.539,0.458,0.502	0.016
ENSMUSG00000034235	Usp54	14	-	20564867	20565063	20570247	20570415	20560845	20562242	20573767	20573901	13,3,15	4,4,0	8,5,11	9,9,16	317	345	0.00674380449714	1.0	0.78,0.449,1.0	0.492,0.377,0.428	0.311
ENSMUSG00000039599	Fam149b	14	+	20352703	20352839	20356354	20356497	20351311	20351416	20358023	20358140	57,60,78	51,42,53	49,74,86	43,51,71	285	292	1	1.0	0.534,0.594,0.601	0.539,0.598,0.554	0.013
ENSMUSG00000039599	Fam149b	14	+	20352703	20352839	20358023	20358140	20351311	20351416	20363262	20363450	48,59,76	0,5,0	46,74,86	0,6,5	285	266	1	1.0	1.0,0.917,1.0	1.0,0.92,0.941	0.019
ENSMUSG00000039599	Fam149b	14	+	20356354	20356497	20358023	20358140	20352703	20352839	20359754	20359916	42,33,54	51,38,46	41,44,64	37,28,79	292	266	1	1.0	0.429,0.442,0.517	0.502,0.589,0.425	-0.043
ENSMUSG00000039599	Fam149b	14	+	20356354	20356497	20358023	20358140	20352703	20352839	20363262	20363450	44,34,54	8,6,5	40,45,66	2,6,4	292	266	0.829697719302	1.0	0.834,0.838,0.908	0.948,0.872,0.938	-0.059
ENSMUSG00000039599	Fam149b	14	+	20356354	20356497	20363262	20363450	20352703	20352839	20374329	20374454	42,36,54	35,54,64	40,46,65	46,56,62	292	337	1	1.0	0.581,0.435,0.493	0.501,0.487,0.548	-0.009
ENSMUSG00000039599	Fam149b	14	+	20356354	20356497	20374329	20374454	20352703	20352839	20375509	20375531	42,33,54	26,58,37	40,44,65	52,50,59	292	274	1	1.0	0.603,0.348,0.578	0.419,0.452,0.508	0.05
ENSMUSG00000039599	Fam149b	14	+	20358023	20358140	20359754	20359916	20356354	20356497	20363262	20363450	37,38,44	37,46,58	40,48,59	60,39,87	266	311	1	1.0	0.539,0.491,0.47	0.438,0.59,0.442	0.01
ENSMUSG00000039599	Fam149b	14	+	20359754	20359916	20363262	20363450	20356354	20356497	20374329	20374454	4,7,4	37,55,61	6,8,9	46,57,64	311	337	1	1.0	0.105,0.121,0.066	0.124,0.132,0.132	-0.032
ENSMUSG00000039599	Fam149b	14	+	20359754	20359916	20363262	20363450	20358023	20358140	20374329	20374454	59,55,54	35,59,61	46,46,105	46,64,66	311	337	1	1.0	0.646,0.503,0.49	0.52,0.438,0.633	0.016
ENSMUSG00000021810	Ecd	14	-	20324372	20324581	20327223	20327291	20319851	20320951	20328602	20328789	37,42,58	152,163,150	57,33,55	196,138,183	217	358	1	1.0	0.287,0.298,0.389	0.324,0.283,0.331	0.012
ENSMUSG00000047804	Akap10	11	-	61886699	61886782	61890237	61890347	61877973	61878026	61893379	61893553	107,69,99	81,56,85	112,87,100	85,66,85	259	232	1	1.0	0.542,0.525,0.511	0.541,0.541,0.513	-0.006
ENSMUSG00000047804	Akap10	11	-	61890237	61890347	61893379	61893553	61886699	61886782	61896647	61896792	90,124,93	74,64,94	92,103,128	64,68,81	323	259	1	1.0	0.494,0.608,0.442	0.535,0.548,0.559	-0.033
ENSMUSG00000047804	Akap10	11	-	61903906	61904030	61904774	61904859	61900309	61900446	61909847	61909946	42,48,48	66,66,52	35,51,78	61,51,79	234	273	1	1.0	0.426,0.459,0.519	0.401,0.538,0.535	-0.023
ENSMUSG00000036561	Ppp6r2	15	+	89243304	89243459	89246257	89246340	89242159	89242288	89253018	89253261	21,6,17	12,14,11	22,22,22	9,6,16	304	232	0.253655182742	1.0	0.572,0.246,0.541	0.651,0.737,0.512	-0.18
ENSMUSG00000036561	Ppp6r2	15	+	89246257	89246340	89253018	89253250	89243304	89243459	89256708	89256849	9,7,12	13,15,11	7,3,8	11,11,18	232	381	0.467336455229	1.0	0.532,0.434,0.642	0.511,0.309,0.422	0.122
ENSMUSG00000021774	Ube2e1	14	-	18326379	18326430	18330949	18331038	18285135	18285268	18331686	18331744	6,4,2	64,81,113	6,1,2	122,93,165	238	200	1	1.0	0.073,0.04,0.015	0.04,0.009,0.01	0.023
ENSMUSG00000021774	Ube2e1	14	-	18326379	18326430	18330949	18331134	18285135	18285268	18331686	18331859	21,18,27	64,81,113	23,13,41	122,93,165	334	200	1	1.0	0.164,0.117,0.125	0.101,0.077,0.13	0.033
ENSMUSG00000017485	Top2b	14	+	16416951	16417035	16418336	16418531	16416556	16416712	16420340	16420485	35,55,44	202,162,212	54,30,78	222,193,310	233	344	1	1.0	0.204,0.334,0.235	0.264,0.187,0.271	0.017
ENSMUSG00000021733	Slc4a7	14	+	14773236	14773350	14774890	14775052	14772535	14772697	14778825	14778898	24,27,26	2,15,2	13,14,47	1,18,4	263	311	1	1.0	0.934,0.68,0.939	0.939,0.479,0.933	0.067
ENSMUSG00000021738	Atxn7	14	+	14013586	14013655	14052918	14053023	14013072	14013369	14087282	14087532	10,7,16	13,23,28	6,8,9	17,20,30	218	254	0.627318227767	1.0	0.473,0.262,0.4	0.291,0.318,0.259	0.089
ENSMUSG00000053453	Thoc7	14	-	13950298	13950365	13951205	13951263	13950131	13950201	13953075	13953162	40,49,55	68,89,76	69,46,59	137,79,124	207	216	1	1.0	0.38,0.365,0.43	0.344,0.378,0.332	0.04
ENSMUSG00000011256	Adam19	11	+	46138836	46138975	46139692	46139777	46137539	46137648	46140005	46140230	7,15,12	0,0,4	18,26,44	7,1,4	288	234	0.600378801115	1.0	1.0,1.0,0.709	0.676,0.955,0.899	0.06
ENSMUSG00000034947	Tmem106a	11	+	101582500	101582704	101583557	101583784	101582241	101582325	101584445	101584509	183,203,249	1279,1233,1337	271,253,329	1637,1398,1929	353	376	1	1.0	0.132,0.149,0.166	0.15,0.162,0.154	-0.006
ENSMUSG00000034947	Tmem106a	11	+	101582624	101582704	101583557	101583784	101582241	101582325	101584445	101584509	11,14,11	1279,1233,1337	11,8,19	1637,1398,1929	229	376	1	1.0	0.014,0.018,0.013	0.011,0.009,0.016	0.003
ENSMUSG00000034947	Tmem106a	11	+	101582624	101582704	101583557	101583784	101582243	101582325	101586238	101586392	6,9,2	494,442,479	3,6,17	596,553,734	229	376	1	1.0	0.02,0.032,0.007	0.008,0.018,0.037	-0.001
ENSMUSG00000034947	Tmem106a	11	+	101582642	101582704	101583557	101583784	101582256	101582325	101584445	101584509	4,2,8	1279,1233,1337	7,5,5	1637,1398,1929	211	376	1	1.0	0.006,0.003,0.011	0.008,0.006,0.005	0.0
ENSMUSG00000034947	Tmem106a	11	+	101583557	101583784	101584445	101584509	101582624	101582704	101586238	101586392	1352,1215,1323	341,359,357	1620,1526,1932	446,290,489	376	213	1	1.0	0.692,0.657,0.677	0.673,0.749,0.691	-0.029
ENSMUSG00000022982	Sod1	16	+	90224355	90224425	90225144	90225262	90222779	90222876	90226149	90226329	1020,974,1047	1481,1382,1625	1458,1098,1433	2268,1475,2048	219	267	1	1.0	0.456,0.462,0.44	0.439,0.476,0.46	-0.006
ENSMUSG00000007035	Msh5	17	-	35042097	35042180	35043728	35043764	35041469	35041515	35044024	35044134	2,0,0	0,0,0	0,0,0	0,1,2	185	232	1	1.0	1.0,NA,NA	NA,0.0,0.0	1.0
ENSMUSG00000024613	Tcof1	18	-	60816000	60816528	60818029	60818210	60814957	60815052	60818861	60818944	86,87,96	244,229,281	115,114,166	372,302,446	330	677	1	1.0	0.42,0.438,0.412	0.388,0.436,0.433	0.004
ENSMUSG00000020594	Pum2	12	+	8744614	8744743	8747156	8747294	8744336	8744466	8748110	8748236	127,153,174	196,204,194	167,166,184	197,189,293	278	287	1	1.0	0.401,0.436,0.481	0.467,0.476,0.393	-0.006
ENSMUSG00000047342	Zfp286	11	-	62783671	62783761	62784878	62784993	62778386	62780899	62787958	62788044	3,2,3	0,0,0	0,3,4	2,1,0	264	239	1	1.0	1.0,1.0,1.0	0.0,0.731,1.0	0.423
ENSMUSG00000047342	Zfp286	11	-	62783671	62783761	62784878	62785009	62780729	62780899	62787958	62788044	0,0,2	0,0,0	0,0,1	2,1,0	280	239	1	1.0	NA,NA,1.0	0.0,0.0,1.0	0.667
ENSMUSG00000041057	Wdr43	17	+	71650567	71650631	71652780	71652894	71650016	71650048	71653452	71653522	22,35,27	59,77,80	21,28,41	82,78,87	213	263	1	1.0	0.315,0.359,0.294	0.24,0.307,0.368	0.018
ENSMUSG00000025809	Itgb1	8	+	128707073	128707159	128710252	128710475	128705412	128705479	128713207	128713378	441,494,575	1145,1154,1444	524,595,947	1162,1353,2146	235	372	1	1.0	0.379,0.404,0.387	0.417,0.41,0.411	-0.023
ENSMUSG00000090290	Tarbp1	8	-	126438802	126438913	126440753	126440874	126436702	126436852	126443929	126444001	7,7,10	5,2,10	2,0,5	2,9,5	270	260	0.0647753185748	1.0	0.574,0.771,0.491	0.491,0.0,0.491	0.285
ENSMUSG00000001995	Sipa1l2	8	-	125422578	125422702	125433177	125433309	125421880	125421962	125439263	125439483	77,54,77	54,51,58	66,73,85	67,72,101	281	273	0.4966769365	1.0	0.581,0.507,0.563	0.489,0.496,0.45	0.072
ENSMUSG00000001995	Sipa1l2	8	-	125442582	125442736	125444485	125444710	125439263	125439483	125447506	125447892	86,78,89	127,82,108	105,75,143	113,83,127	374	303	0.951569564239	1.0	0.354,0.435,0.4	0.429,0.423,0.477	-0.047
ENSMUSG00000001995	Sipa1l2	8	-	125444485	125444710	125447506	125447892	125442582	125442736	125449880	125449984	156,106,137	93,84,109	173,164,222	144,85,172	535	374	1	1.0	0.54,0.469,0.468	0.456,0.574,0.474	-0.009
ENSMUSG00000001995	Sipa1l2	8	-	125450332	125450433	125451918	125452002	125449880	125449984	125453300	125453558	29,29,49	55,39,23	49,39,52	23,42,49	233	250	0.779191546049	1.0	0.361,0.444,0.696	0.696,0.499,0.532	-0.075
ENSMUSG00000031986	Sprtn	8	+	124900206	124900335	124901624	124901892	124899075	124899175	124902690	124906161	18,16,19	58,61,76	16,26,41	65,59,74	278	417	0.45228496911	1.0	0.318,0.282,0.273	0.27,0.398,0.454	-0.083
ENSMUSG00000089704	Galnt2	8	+	124295357	124295451	124305514	124305668	124231390	124231649	124323671	124323770	90,86,68	206,197,248	77,97,117	214,209,343	243	303	1	1.0	0.353,0.352,0.255	0.31,0.367,0.298	-0.005
ENSMUSG00000031976	Urb2	8	+	124025055	124025232	124027858	124031189	124023393	124023598	124035027	124035188	17,3,11	343,318,502	14,15,21	359,428,527	326	3480	0.606500185749	1.0	0.346,0.091,0.19	0.294,0.272,0.298	-0.079
ENSMUSG00000039509	Nup133	8	-	123906213	123906294	123907755	123907874	123904551	123904616	123909883	123910019	54,65,52	15,37,36	73,61,86	43,29,59	268	230	1	1.0	0.755,0.601,0.553	0.593,0.644,0.556	0.039
ENSMUSG00000001472	Tcf25	8	+	123397982	123398141	123398515	123398606	123397006	123397094	123399264	123399344	460,456,479	381,368,447	570,457,653	507,351,537	308	240	1	1.0	0.485,0.491,0.455	0.467,0.504,0.487	-0.009
ENSMUSG00000001472	Tcf25	8	+	123398515	123398606	123399264	123399344	123397812	123398141	123400624	123400697	263,251,294	291,242,301	338,201,388	385,287,421	240	229	1	1.0	0.463,0.497,0.482	0.456,0.401,0.468	0.039
ENSMUSG00000001065	Zfp276	8	+	123258310	123258357	123259430	123259514	123256418	123256865	123264815	123265070	18,15,17	20,25,21	12,21,18	32,11,27	196	233	1	1.0	0.517,0.416,0.49	0.308,0.694,0.442	-0.007
ENSMUSG00000001065	Zfp276	8	+	123258310	123258389	123259430	123259514	123256418	123256865	123264815	123264926	23,24,24	20,25,21	18,29,30	32,11,27	228	233	1	1.0	0.54,0.495,0.539	0.365,0.729,0.532	-0.017
ENSMUSG00000000738	Spg7	8	+	123079968	123080131	123080636	123080810	123079413	123079539	123087327	123087452	227,235,257	191,193,256	309,253,309	244,241,307	312	323	1	1.0	0.552,0.558,0.51	0.567,0.521,0.51	0.007
ENSMUSG00000000738	Spg7	8	+	123080636	123080810	123087327	123087452	123079968	123080131	123088944	123089047	203,220,238	99,91,122	265,221,317	151,131,194	323	274	0.875671354345	1.0	0.635,0.672,0.623	0.598,0.589,0.581	0.054
ENSMUSG00000000738	Spg7	8	+	123087327	123087452	123088944	123089047	123079413	123080810	123090123	123090234	130,133,173	96,104,83	181,178,226	141,101,137	274	252	1	1.0	0.555,0.54,0.657	0.541,0.618,0.603	-0.003
ENSMUSG00000000738	Spg7	8	+	123088944	123089047	123090123	123090234	123087327	123087452	123091634	123091750	106,93,125	95,103,95	134,124,168	122,101,150	252	260	1	1.0	0.535,0.482,0.576	0.531,0.559,0.536	-0.011
ENSMUSG00000015027	Galns	8	-	122581050	122581168	122584911	122585033	122578241	122579197	122591437	122591540	183,152,165	260,260,235	229,161,258	361,247,410	271	267	1	1.0	0.409,0.365,0.409	0.385,0.391,0.383	0.008
ENSMUSG00000015027	Galns	8	-	122581050	122581168	122584911	122585033	122578388	122579197	122595765	122595869	16,20,29	258,262,235	25,0,16	361,246,411	271	267	1	1.0	0.058,0.07,0.108	0.064,0.0,0.037	0.045
ENSMUSG00000025316	Banp	8	+	122000963	122001131	122005551	122005682	121997039	121997279	122007099	122007162	32,52,43	16,9,9	31,42,51	8,7,12	317	280	1	1.0	0.639,0.836,0.808	0.774,0.841,0.79	-0.041
ENSMUSG00000031816	Mthfsd	8	-	121105573	121105687	121105717	121105831	121104391	121104505	121106869	121106973	6,16,10	84,53,77	10,5,4	103,86,103	263	263	0.514385552981	1.0	0.067,0.232,0.115	0.088,0.055,0.037	0.078
ENSMUSG00000031816	Mthfsd	8	-	121105573	121105687	121105717	121105831	121104391	121104558	121106869	121106973	2,13,3	51,46,42	2,4,2	64,42,63	263	263	0.75556033856	1.0	0.038,0.22,0.067	0.03,0.087,0.031	0.059
ENSMUSG00000031818	Cox4i1	8	+	120669308	120669382	120672724	120672892	120668221	120668355	120673220	120673352	44,42,36	4171,4533,4440	66,46,81	6425,4585,6141	223	317	1	1.0	0.015,0.013,0.011	0.014,0.014,0.018	-0.002
ENSMUSG00000031823	Zdhhc7	8	-	120083229	120083360	120084843	120084925	120080889	120082716	120085344	120085441	73,76,76	138,164,167	82,61,107	139,140,213	231	280	1	1.0	0.391,0.36,0.356	0.417,0.346,0.378	-0.011
ENSMUSG00000031823	Zdhhc7	8	-	120083229	120083360	120085344	120085441	120080889	120082716	120086628	120086753	86,112,134	136,156,156	120,94,152	132,132,203	246	280	1	1.0	0.419,0.45,0.494	0.509,0.448,0.46	-0.018
ENSMUSG00000031823	Zdhhc7	8	-	120084843	120084925	120085344	120085441	120083229	120083360	120086628	120086753	89,120,143	72,71,99	126,102,164	93,54,102	246	231	1	1.0	0.537,0.613,0.576	0.56,0.639,0.602	-0.025
ENSMUSG00000031823	Zdhhc7	8	-	120085344	120085441	120086628	120086753	120084843	120084925	120087753	120088084	142,135,146	102,105,96	147,136,183	115,69,138	274	246	1	1.0	0.556,0.536,0.577	0.534,0.639,0.543	-0.016
ENSMUSG00000031823	Zdhhc7	8	-	120086628	120086753	120087753	120088084	120085344	120085441	120092916	120093001	330,312,347	115,143,152	300,271,440	146,123,198	480	274	1	1.0	0.621,0.555,0.566	0.54,0.557,0.559	0.029
ENSMUSG00000031826	Usp10	8	+	119931848	119931917	119936530	119936588	119910359	119910939	119941109	119942138	21,26,18	25,25,10	27,34,24	13,15,19	218	207	0.334415114652	1.0	0.444,0.497,0.631	0.664,0.683,0.545	-0.107
ENSMUSG00000031826	Usp10	8	+	119931848	119931917	119936530	119936588	119910813	119910939	119941112	119942138	20,24,14	5,1,5	27,35,25	8,7,7	218	207	0.820206612829	1.0	0.792,0.958,0.727	0.762,0.826,0.772	0.039
ENSMUSG00000031826	Usp10	8	+	119936530	119936588	119941109	119942138	119931848	119931917	119947074	119947166	27,26,19	342,274,328	18,43,24	349,356,435	207	1178	1	1.0	0.31,0.351,0.248	0.227,0.407,0.239	0.012
ENSMUSG00000031826	Usp10	8	+	119936530	119936588	119941112	119942138	119931848	119931917	119947074	119947166	27,26,19	341,272,324	18,43,24	349,357,436	207	1175	1	1.0	0.31,0.352,0.25	0.226,0.406,0.238	0.014
ENSMUSG00000031826	Usp10	8	+	119953179	119953345	119956197	119956263	119951920	119952098	119956582	119957555	63,70,111	12,17,25	109,68,112	33,33,31	315	215	0.36066592323	1.0	0.782,0.738,0.752	0.693,0.584,0.711	0.095
ENSMUSG00000031835	Mbtps1	8	-	119510253	119510384	119513873	119514000	119508155	119508975	119515577	119515709	88,98,96	111,123,120	126,88,140	144,102,156	276	280	1	1.0	0.446,0.447,0.448	0.47,0.467,0.477	-0.024
ENSMUSG00000074063	Osgin1	8	+	119442432	119443107	119443191	119443283	119441394	119441502	119444956	119446256	351,302,427	88,64,120	377,293,507	99,76,115	824	241	1	1.0	0.538,0.58,0.51	0.527,0.53,0.563	0.003
ENSMUSG00000074063	Osgin1	8	+	119442915	119443107	119443191	119443283	119442432	119442569	119444956	119446256	250,222,294	97,67,128	323,231,345	101,84,125	341	241	1	1.0	0.646,0.701,0.619	0.693,0.66,0.661	-0.016
ENSMUSG00000034330	Plcg2	8	+	117598421	117598493	117601127	117601237	117596261	117596442	117603821	117603918	136,147,128	171,193,190	150,136,207	230,185,287	221	259	1	1.0	0.482,0.472,0.441	0.433,0.463,0.458	0.014
ENSMUSG00000034330	Plcg2	8	+	117612903	117613049	117614167	117614282	117610732	117610942	117615214	117615382	223,247,260	216,198,208	331,215,321	267,180,267	295	264	1	1.0	0.48,0.527,0.528	0.526,0.517,0.518	-0.009
ENSMUSG00000031756	Cenpn	8	+	116928535	116928581	116931077	116931137	116926081	116926262	116931593	116931670	7,19,11	15,5,11	13,16,14	6,15,8	195	209	0.919869152639	1.0	0.333,0.803,0.517	0.699,0.533,0.652	-0.077
ENSMUSG00000041431	Ccnb1	13	-	100783464	100783647	100785456	100785618	100781624	100781783	100785732	100785903	117,132,112	109,109,98	157,166,169	136,163,213	311	332	1	1.0	0.534,0.564,0.55	0.552,0.521,0.459	0.039
ENSMUSG00000021012	Zc3h14	12	+	98774244	98774319	98779107	98779267	98763822	98763978	98780047	98780280	68,63,77	97,94,118	72,59,105	122,115,148	224	309	1	1.0	0.492,0.48,0.474	0.449,0.414,0.495	0.029
ENSMUSG00000021012	Zc3h14	12	+	98774244	98774319	98779107	98779267	98763822	98763978	98783581	98783702	100,94,103	4,3,4	119,80,145	5,5,16	224	309	1	1.0	0.972,0.977,0.973	0.97,0.957,0.926	0.023
ENSMUSG00000021012	Zc3h14	12	+	98779107	98779267	98780047	98780280	98774244	98774319	98783581	98783702	85,77,89	140,148,166	120,80,142	167,130,220	309	382	1	1.0	0.429,0.391,0.399	0.47,0.432,0.444	-0.042
ENSMUSG00000031954	Cfdp1	8	-	111779250	111779409	111830869	111830989	111768490	111768787	111840357	111840485	238,261,302	216,267,285	333,247,355	336,213,396	269	308	1	1.0	0.558,0.528,0.548	0.532,0.57,0.507	0.008
ENSMUSG00000031959	Wdr59	8	-	111460582	111460655	111462155	111462268	111458922	111459046	111465788	111465870	13,12,15	1,1,0	14,14,17	1,1,1	262	222	1	1.0	0.917,0.91,1.0	0.922,0.922,0.935	0.016
ENSMUSG00000003316	Glg1	8	-	111200135	111200222	111201525	111201558	111197592	111197808	111258770	111259216	45,16,35	122,86,129	27,38,46	78,126,177	182	236	1	1.0	0.324,0.194,0.26	0.31,0.281,0.252	-0.022
ENSMUSG00000031753	Cog4	8	+	110849867	110849950	110851335	110851450	110847050	110847209	110852285	110852460	44,27,44	76,51,96	27,38,43	63,74,117	232	264	1	1.0	0.397,0.376,0.343	0.328,0.369,0.295	0.041
ENSMUSG00000031753	Cog4	8	+	110868201	110868367	110874145	110874208	110866560	110866727	110879005	110879122	86,110,95	42,43,37	107,87,146	50,49,83	315	212	0.812968958682	1.0	0.579,0.633,0.633	0.59,0.544,0.542	0.056
ENSMUSG00000031753	Cog4	8	+	110868253	110868367	110874145	110874208	110866560	110866727	110879005	110879122	1,0,1	42,43,37	0,1,0	50,49,83	263	212	1	1.0	0.019,0.0,0.021	0.0,0.016,0.0	0.008
ENSMUSG00000021474	Sfxn1	13	+	54096730	54096780	54104801	54104851	54093853	54093981	54105747	54105795	15,7,37	17,28,17	38,14,40	28,27,44	199	199	1	1.0	0.469,0.2,0.685	0.576,0.341,0.476	-0.013
ENSMUSG00000010936	Vac14	8	+	110634285	110634393	110635071	110635181	110633452	110633515	110635376	110635483	118,81,137	113,96,135	137,133,177	151,119,156	257	259	1	1.0	0.513,0.46,0.506	0.478,0.53,0.533	-0.021
ENSMUSG00000031731	Ap1g1	8	+	109802946	109803150	109818917	109819042	109778553	109778962	109826593	109826735	111,106,125	93,67,67	120,130,190	84,70,110	353	274	1	1.0	0.481,0.551,0.592	0.526,0.59,0.573	-0.022
ENSMUSG00000031731	Ap1g1	8	+	109818917	109819042	109826593	109826735	109802946	109803150	109828237	109828334	90,54,88	113,73,82	55,75,113	74,83,164	274	291	1	1.0	0.458,0.44,0.533	0.441,0.49,0.423	0.026
ENSMUSG00000031729	Ist1	8	-	109675375	109675424	109676757	109676850	109671324	109672641	109677485	109677686	201,231,191	95,55,85	212,211,272	69,84,104	242	198	1	1.0	0.634,0.775,0.648	0.715,0.673,0.682	-0.004
ENSMUSG00000031729	Ist1	8	-	109675375	109675424	109678854	109678965	109671324	109672641	109679423	109679507	193,181,230	75,53,71	201,166,271	63,81,91	260	198	1	1.0	0.662,0.722,0.712	0.708,0.609,0.694	0.028
ENSMUSG00000031729	Ist1	8	-	109675375	109675424	109679423	109679507	109671324	109672641	109682106	109682194	171,161,201	74,53,71	188,186,250	63,81,90	233	198	1	1.0	0.663,0.721,0.706	0.717,0.661,0.702	0.003
ENSMUSG00000031729	Ist1	8	-	109675375	109676850	109678854	109678965	109671328	109672641	109679423	109679507	193,181,230	353,241,389	201,166,271	376,326,488	260	1624	1	1.0	0.774,0.824,0.787	0.77,0.761,0.776	0.026
ENSMUSG00000031729	Ist1	8	-	109676757	109676850	109677485	109677686	109675375	109675424	109678854	109678965	318,298,371	134,109,154	356,306,432	136,131,184	350	242	1	1.0	0.621,0.654,0.625	0.644,0.618,0.619	0.006
ENSMUSG00000031729	Ist1	8	-	109676757	109676850	109678854	109678965	109675375	109675424	109679423	109679507	193,180,230	132,109,154	201,167,273	136,131,188	260	242	1	1.0	0.576,0.606,0.582	0.579,0.543,0.575	0.022
ENSMUSG00000031729	Ist1	8	-	109677485	109677686	109678854	109678965	109675375	109676850	109679423	109679507	195,180,231	385,404,365	202,166,272	396,373,474	260	350	1	1.0	0.405,0.375,0.46	0.407,0.375,0.436	0.007
ENSMUSG00000031729	Ist1	8	-	109677485	109677686	109679423	109679507	109675375	109676850	109682106	109682194	171,161,201	382,403,360	187,186,255	397,371,477	233	350	1	1.0	0.402,0.375,0.456	0.414,0.43,0.445	-0.019
ENSMUSG00000031729	Ist1	8	-	109682597	109682778	109683675	109683778	109682106	109682194	109693183	109693247	31,33,42	372,341,401	37,19,34	346,353,503	252	330	1	1.0	0.098,0.112,0.121	0.123,0.066,0.081	0.02
ENSMUSG00000031730	Dhodh	8	-	109601644	109601738	109603302	109603502	109601422	109601505	109606207	109606420	73,64,80	0,0,0	71,75,103	3,0,0	349	243	1	1.0	1.0,1.0,1.0	0.943,1.0,1.0	0.019
ENSMUSG00000031913	Vps4a	8	+	107040873	107041030	107042191	107042340	107039018	107039209	107042613	107042687	146,198,176	128,92,148	187,182,242	130,128,199	306	298	1	1.0	0.526,0.677,0.537	0.583,0.581,0.542	0.011
ENSMUSG00000060098	Prmt7	8	+	106219919	106220069	106227210	106227319	106217243	106217280	106234847	106234960	41,38,80	32,40,28	84,64,84	43,45,50	299	258	1	1.0	0.525,0.45,0.711	0.628,0.551,0.592	-0.028
ENSMUSG00000031903	Pla2g15	8	+	106154867	106155024	106160162	106160281	106150398	106150613	106160580	106160679	459,414,448	307,282,334	495,436,723	327,279,451	306	268	1	1.0	0.567,0.563,0.54	0.57,0.578,0.584	-0.021
ENSMUSG00000031902	Nfatc3	8	+	106099071	106099212	106100933	106100989	106096163	106096336	106104024	106104151	67,85,80	37,24,30	54,84,136	29,22,31	290	205	0.989408660095	1.0	0.561,0.715,0.653	0.568,0.73,0.756	-0.042
ENSMUSG00000036672	Cenpt	8	-	105849012	105849055	105849186	105849323	105848750	105848899	105849424	105849521	39,49,29	9,12,9	66,42,39	25,21,21	286	192	0.141789598614	1.0	0.744,0.733,0.684	0.639,0.573,0.555	0.131
ENSMUSG00000037415	Ranbp10	8	-	105786626	105786794	105805531	105805584	105782279	105782302	105826077	105826189	21,15,28	73,79,87	6,18,33	42,95,99	202	317	1	1.0	0.311,0.23,0.336	0.183,0.229,0.343	0.041
ENSMUSG00000005698	Ctcf	8	+	105670230	105670351	105671290	105671440	105666658	105666792	105674868	105675029	75,75,90	107,90,114	68,74,110	81,84,145	270	299	1	1.0	0.437,0.48,0.466	0.482,0.494,0.457	-0.017
ENSMUSG00000013160	Atp6v0d1	8	-	105529173	105529253	105530814	105530993	105525623	105525701	105539320	105539492	647,750,730	330,356,397	964,670,1136	474,326,543	328	229	1	1.0	0.578,0.595,0.562	0.587,0.589,0.594	-0.012
ENSMUSG00000013160	Atp6v0d1	8	-	105529173	105529253	105539320	105539492	105525623	105525701	105565782	105566047	472,495,565	330,356,401	636,511,725	472,326,543	321	229	1	1.0	0.505,0.498,0.501	0.49,0.528,0.488	-0.001
ENSMUSG00000013160	Atp6v0d1	8	-	105530814	105530993	105539320	105539492	105529173	105529253	105565782	105566047	471,487,561	589,715,687	630,506,716	875,639,963	321	328	1	1.0	0.45,0.41,0.455	0.424,0.447,0.432	0.004
ENSMUSG00000039199	Zdhhc1	8	-	105476370	105476529	105476613	105476738	105476023	105476136	105477016	105477118	19,20,18	49,39,45	39,13,32	57,46,68	274	308	1	1.0	0.304,0.366,0.31	0.435,0.241,0.346	-0.014
ENSMUSG00000031889	D230025D16Rik	8	+	105239977	105240072	105240840	105240938	105239670	105239750	105241026	105241139	44,38,38	42,21,37	38,28,23	31,40,42	244	247	0.356956130367	1.0	0.515,0.647,0.51	0.554,0.415,0.357	0.115
ENSMUSG00000031889	D230025D16Rik	8	+	105246420	105246554	105246837	105246921	105241026	105241139	105248095	105248178	64,53,65	44,38,61	44,44,83	27,22,41	283	233	0.299248785402	1.0	0.545,0.535,0.467	0.573,0.622,0.625	-0.091
ENSMUSG00000031889	D230025D16Rik	8	+	105249328	105249462	105249596	105249655	105248742	105248786	105250718	105250791	1,0,1	42,26,36	4,2,4	25,18,42	283	208	0.83047739166	1.0	0.017,0.0,0.02	0.105,0.075,0.065	-0.069
ENSMUSG00000031889	D230025D16Rik	8	+	105249418	105249462	105249596	105249655	105248742	105248786	105250718	105250791	19,18,25	42,26,36	24,16,19	25,18,42	193	208	1	1.0	0.328,0.427,0.428	0.509,0.489,0.328	-0.048
ENSMUSG00000031885	Cbfb	8	+	105178592	105178709	105194474	105194591	105171305	105171392	105202451	105202547	191,190,233	274,238,258	225,215,339	320,319,402	266	266	1	1.0	0.411,0.444,0.475	0.413,0.403,0.457	0.019
ENSMUSG00000031885	Cbfb	8	+	105194474	105194591	105202451	105202578	105178592	105178709	105215903	105217981	209,225,286	155,121,147	256,263,383	174,164,203	266	276	1	1.0	0.583,0.659,0.669	0.604,0.625,0.662	0.007
ENSMUSG00000031878	Nae1	8	-	104526279	104526389	104527082	104527162	104524334	104524444	104527377	104527449	37,41,35	50,41,56	40,47,60	75,59,91	229	259	1	1.0	0.456,0.531,0.414	0.376,0.474,0.427	0.041
ENSMUSG00000031878	Nae1	8	-	104527082	104527162	104527377	104527449	104524334	104524444	104528186	104528217	55,32,53	0,0,0	59,45,74	0,0,1	221	229	1	1.0	1.0,1.0,1.0	1.0,1.0,0.987	0.004
ENSMUSG00000031878	Nae1	8	-	104527082	104527162	104527377	104527449	104526279	104526389	104528186	104528217	55,32,53	56,52,48	58,45,75	39,54,64	221	229	0.829558310771	1.0	0.504,0.389,0.534	0.606,0.463,0.548	-0.063
ENSMUSG00000031878	Nae1	8	-	104527377	104527449	104528186	104528217	104527082	104527162	104530055	104530116	20,11,20	45,47,39	24,15,29	53,47,56	180	221	1	1.0	0.353,0.223,0.386	0.357,0.282,0.389	-0.022
ENSMUSG00000040365	Trim41	11	-	48808464	48808487	48809049	48809280	48808124	48808252	48812299	48812395	195,267,251	10,15,24	241,235,286	7,7,22	380	172	1	1.0	0.898,0.89,0.826	0.94,0.938,0.855	-0.04
ENSMUSG00000054400	Cklf	8	+	104261473	104261569	104262167	104262281	104257284	104257443	104263270	104263447	158,143,187	3,1,3	237,159,228	3,6,3	245	263	1	1.0	0.983,0.994,0.985	0.988,0.966,0.988	0.007
ENSMUSG00000062270	Morf4l1	9	-	90095120	90095209	90096502	90096604	90094354	90094527	90097371	90097460	585,586,670	373,393,462	738,588,933	586,421,600	251	238	1	1.0	0.598,0.586,0.579	0.544,0.57,0.596	0.018
ENSMUSG00000062270	Morf4l1	9	-	90096502	90096604	90097371	90097460	90095120	90095209	90097863	90097889	486,482,500	613,631,718	508,468,638	810,674,992	238	251	1	1.0	0.455,0.446,0.423	0.398,0.423,0.404	0.033
ENSMUSG00000062270	Morf4l1	9	-	90100442	90100523	90102299	90102386	90097863	90097889	90107234	90107302	309,265,348	461,431,463	328,280,408	494,424,640	236	230	1	1.0	0.395,0.375,0.423	0.393,0.392,0.383	0.008
ENSMUSG00000062270	Morf4l1	9	-	90102299	90102386	90107234	90107302	90097371	90100523	90110125	90110172	248,195,254	396,378,402	248,158,303	406,369,482	217	236	1	1.0	0.405,0.359,0.407	0.399,0.318,0.406	0.016
ENSMUSG00000062270	Morf4l1	9	-	90107234	90107302	90110125	90110172	90101910	90102386	90114535	90114610	1,2,3	344,336,379	5,1,0	370,304,470	196	217	1	1.0	0.003,0.007,0.009	0.015,0.004,0.0	0.0
ENSMUSG00000031770	Herpud1	8	+	94392173	94392524	94393795	94393901	94391731	94391854	94394590	94395358	146,176,188	43,56,61	198,182,270	96,88,102	500	255	0.303969848386	1.0	0.634,0.616,0.611	0.513,0.513,0.574	0.087
ENSMUSG00000033192	Lpcat2	8	+	92871137	92871250	92874232	92874291	92869647	92869865	92875554	92875589	134,110,128	78,113,127	143,133,171	102,85,111	262	208	0.816830860603	1.0	0.577,0.436,0.444	0.527,0.554,0.55	-0.058
ENSMUSG00000031666	Rbl2	8	+	91107057	91107234	91112517	91112589	91106533	91106983	91113984	91114084	74,74,102	45,52,38	64,90,118	35,24,37	326	221	0.363656654288	1.0	0.527,0.491,0.645	0.553,0.718,0.684	-0.097
ENSMUSG00000036712	Cyld	8	+	88729458	88729838	88730655	88730821	88723098	88723212	88731674	88731816	112,122,107	47,62,80	109,125,189	59,91,90	529	315	1	1.0	0.587,0.54,0.443	0.524,0.45,0.556	0.013
ENSMUSG00000033335	Dnm2	9	+	21478898	21479037	21480406	21480545	21478280	21478348	21481332	21481419	353,364,423	200,282,347	422,434,586	303,335,487	288	288	1	1.0	0.638,0.563,0.549	0.582,0.564,0.546	0.019
ENSMUSG00000033335	Dnm2	9	+	21485650	21485721	21489742	21489794	21481332	21481419	21494503	21494617	110,137,132	26,26,17	147,172,198	20,26,41	220	201	1	1.0	0.794,0.828,0.876	0.87,0.858,0.815	-0.015
ENSMUSG00000033335	Dnm2	9	+	21489742	21489794	21494503	21494617	21485650	21485721	21499257	21499367	90,97,102	275,237,263	111,129,158	332,330,412	201	263	1	1.0	0.3,0.349,0.337	0.304,0.338,0.334	0.003
ENSMUSG00000031652	N4bp1	8	-	86846814	86846922	86853158	86853289	86841138	86845041	86860425	86862110	56,43,54	72,60,92	40,47,55	81,58,96	280	257	1	1.0	0.417,0.397,0.35	0.312,0.427,0.345	0.027
ENSMUSG00000031701	Dnaja2	8	-	85546512	85546709	85548563	85548697	85540307	85540452	85548881	85548962	426,457,465	463,459,517	522,438,717	519,523,761	283	346	1	1.0	0.529,0.549,0.524	0.552,0.506,0.535	0.003
ENSMUSG00000005142	Man2b1	8	+	85084400	85084503	85084640	85084814	85083308	85083411	85085354	85085886	0,0,0	2087,2090,2299	1,0,4	1994,2038,2999	252	323	1	1.0	0.0,0.0,0.0	0.001,0.0,0.002	-0.001
ENSMUSG00000005142	Man2b1	8	+	85091510	85091620	85091837	85091945	85091272	85091351	85092064	85092181	1292,1489,1540	1666,1592,1912	1699,1380,2334	2035,1554,2659	259	257	1	1.0	0.435,0.481,0.444	0.453,0.468,0.466	-0.009
ENSMUSG00000034708	Grn	11	+	102434399	102434509	102434702	102434826	102434141	102434277	102435058	102435156	2742,2729,3028	3756,3706,4278	3585,2924,4341	5013,3908,5852	259	273	1	1.0	0.435,0.437,0.427	0.43,0.441,0.439	-0.004
ENSMUSG00000022965	Ifngr2	16	+	91560544	91560704	91561619	91561777	91559976	91560125	91562870	91565623	391,371,350	478,524,547	429,327,530	514,451,749	309	307	1	1.0	0.448,0.413,0.389	0.453,0.419,0.413	-0.012
ENSMUSG00000032122	Slc37a2	9	-	37235084	37235170	37235480	37235543	37234392	37234441	37236878	37236969	538,440,438	735,730,870	624,489,741	870,649,1057	212	235	1	1.0	0.448,0.401,0.358	0.443,0.455,0.437	-0.043
ENSMUSG00000032122	Slc37a2	9	-	37235480	37235543	37236878	37236969	37235084	37235170	37237299	37237452	718,709,728	499,466,563	841,714,1074	622,442,689	240	212	1	1.0	0.56,0.573,0.533	0.544,0.588,0.579	-0.015
ENSMUSG00000032122	Slc37a2	9	-	37237736	37237774	37238215	37238382	37237299	37237452	37239130	37239207	1208,1111,1322	350,291,363	1216,1082,1670	365,270,443	316	187	1	1.0	0.671,0.693,0.683	0.663,0.703,0.69	-0.003
ENSMUSG00000032122	Slc37a2	9	-	37238215	37238382	37239618	37239754	37237736	37237774	37241091	37241170	992,893,1016	1550,1435,1737	904,966,1311	1782,1436,2262	285	316	1	1.0	0.415,0.408,0.393	0.36,0.427,0.391	0.013
ENSMUSG00000032122	Slc37a2	9	-	37239618	37239754	37241091	37241170	37239130	37239207	37241288	37241382	606,531,638	1003,936,1069	536,528,755	1038,1023,1434	228	285	1	1.0	0.43,0.415,0.427	0.392,0.392,0.397	0.03
ENSMUSG00000003814	Calr	8	-	84845861	84846065	84846249	84846351	84844870	84844965	84846707	84846934	2311,2351,2395	3724,3524,4311	3050,2826,3896	4547,4204,5820	251	353	1	1.0	0.466,0.484,0.439	0.485,0.486,0.485	-0.022
ENSMUSG00000034041	Lyl1	8	+	84702639	84702995	84703086	84703178	84701456	84701987	84703894	84704715	343,309,319	51,63,46	421,286,462	62,59,81	505	241	1	1.0	0.762,0.701,0.768	0.764,0.698,0.731	0.013
ENSMUSG00000034656	Cacna1a	8	+	84614694	84614791	84615573	84615670	84612284	84612412	84617791	84617897	0,1,0	3,0,4	7,9,0	10,0,8	246	246	0.0101358719293	1.0	0.0,1.0,0.0	0.412,1.0,0.0	-0.137
ENSMUSG00000036686	Cc2d1a	8	-	84133463	84133540	84133763	84133890	84133331	84133379	84133976	84134040	89,83,66	56,53,67	95,73,83	64,50,72	276	226	1	1.0	0.565,0.562,0.446	0.549,0.545,0.486	-0.002
ENSMUSG00000012889	Podnl1	8	+	84127597	84127662	84128569	84128726	84127227	84127321	84129263	84129379	3,0,1	0,6,5	0,3,5	12,3,11	214	306	1	1.0	1.0,0.0,0.222	0.0,0.588,0.394	0.08
ENSMUSG00000012889	Podnl1	8	+	84127784	84127894	84128569	84128726	84127597	84127662	84129263	84129379	0,1,1	1,6,6	1,8,4	9,3,9	259	306	1	1.0	0.0,0.165,0.165	0.116,0.759,0.344	-0.296
ENSMUSG00000005470	Asf1b	8	+	83965030	83965146	83967833	83968010	83955506	83955937	83969133	83970197	82,80,93	148,117,178	108,110,129	189,159,191	265	326	1	1.0	0.405,0.457,0.391	0.413,0.46,0.454	-0.025
ENSMUSG00000002885	Adgre5	8	-	83730110	83730257	83731902	83732037	83729381	83729525	83733413	83733566	32,13,23	227,206,174	53,41,35	178,193,263	284	296	0.303071719146	1.0	0.128,0.062,0.121	0.237,0.181,0.122	-0.076
ENSMUSG00000002885	Adgre5	8	-	83730110	83730257	83733413	83733566	83729381	83729525	83734008	83734125	568,460,499	143,124,110	581,462,738	117,115,175	302	296	1	1.0	0.796,0.784,0.816	0.83,0.797,0.805	-0.012
ENSMUSG00000002885	Adgre5	8	-	83731902	83732037	83733413	83733566	83730110	83730257	83734008	83734125	487,380,436	42,35,31	458,400,625	59,23,61	302	284	1	1.0	0.916,0.911,0.93	0.88,0.942,0.906	0.01
ENSMUSG00000031709	Tbc1d9	8	+	83210420	83210531	83221437	83221556	83165859	83166204	83233479	83233708	67,48,56	91,98,103	42,39,79	63,62,123	260	268	1	1.0	0.431,0.335,0.359	0.407,0.393,0.398	-0.024
ENSMUSG00000031709	Tbc1d9	8	+	83221437	83221556	83236511	83236719	83210420	83210531	83239830	83240037	114,141,143	185,144,240	97,81,145	122,138,223	268	357	1	1.0	0.451,0.566,0.442	0.514,0.439,0.464	0.014
ENSMUSG00000031709	Tbc1d9	8	+	83242521	83242672	83249401	83249616	83241537	83241708	83253457	83253575	123,113,185	167,227,245	96,108,176	137,197,344	300	364	1	1.0	0.472,0.377,0.478	0.46,0.399,0.383	0.028
ENSMUSG00000031709	Tbc1d9	8	+	83249401	83249616	83253457	83253575	83242521	83242672	83254626	83254912	194,234,242	129,98,144	191,204,354	111,87,175	364	267	1	1.0	0.525,0.637,0.552	0.558,0.632,0.597	-0.024
ENSMUSG00000038250	Usp38	8	-	80984437	80985800	80987486	80987593	80980732	80981980	80990006	80990100	18,22,29	475,431,438	34,22,33	531,423,583	256	1512	1	1.0	0.183,0.232,0.281	0.274,0.235,0.251	-0.021
ENSMUSG00000031715	Smarca5	8	-	80727615	80727795	80728472	80728573	80726210	80726366	80730094	80730195	81,73,117	124,100,141	90,82,129	110,139,197	250	329	1	1.0	0.462,0.49,0.522	0.518,0.437,0.463	0.019
ENSMUSG00000058355	Abce1	8	-	79689307	79689367	79690236	79690458	79689124	79689183	79693423	79693545	151,193,215	61,70,69	176,203,318	64,76,127	371	209	1	1.0	0.582,0.608,0.637	0.608,0.601,0.585	0.011
ENSMUSG00000036990	Otud4	8	+	79659397	79659462	79661037	79661135	79659183	79659301	79663724	79663825	21,14,19	25,24,25	10,16,26	13,23,46	214	247	1	1.0	0.492,0.402,0.467	0.47,0.445,0.395	0.017
ENSMUSG00000037148	Arhgap10	8	-	77259056	77259209	77277147	77277307	77257325	77257417	77310730	77310881	245,224,295	192,177,194	364,235,342	228,146,292	309	302	1	1.0	0.555,0.553,0.598	0.609,0.611,0.534	-0.016
ENSMUSG00000037148	Arhgap10	8	-	77277147	77277307	77310730	77310881	77259056	77259209	77344639	77344799	187,201,274	250,236,306	283,218,295	385,201,341	300	309	1	1.0	0.435,0.467,0.48	0.431,0.528,0.471	-0.016
ENSMUSG00000037148	Arhgap10	8	-	77365085	77365160	77382724	77382790	77358546	77358634	77384750	77384796	96,55,102	106,109,111	99,91,109	107,98,148	215	224	1	1.0	0.485,0.345,0.489	0.491,0.492,0.434	-0.033
ENSMUSG00000028923	Necap2	4	-	141068194	141068279	141070055	141070233	141066511	141067612	141072528	141072637	529,598,613	360,318,323	791,577,916	405,382,541	327	234	1	1.0	0.513,0.574,0.576	0.583,0.519,0.548	0.004
ENSMUSG00000028923	Necap2	4	-	141070854	141070940	141071580	141071717	141070055	141070233	141072528	141072637	0,2,13	0,0,0	1,3,9	0,0,1	286	235	1	1.0	NA,1.0,1.0	1.0,1.0,0.881	0.04
ENSMUSG00000024603	Dctn4	18	+	60538263	60538442	60541571	60541615	60534592	60534663	60544038	60544146	154,116,187	41,39,42	131,119,206	36,41,61	328	193	1	1.0	0.688,0.636,0.724	0.682,0.631,0.665	0.023
ENSMUSG00000028745	Capzb	4	+	139238908	139238998	139257260	139257382	139192898	139193028	139261983	139262097	472,406,522	1522,1575,1781	649,534,847	1965,1639,2460	239	271	1	1.0	0.26,0.226,0.249	0.272,0.27,0.281	-0.029
ENSMUSG00000028745	Capzb	4	+	139257260	139257382	139261983	139262097	139238908	139238998	139279995	139280137	2552,2376,2804	1115,1267,1288	3414,2875,3915	1604,1186,1683	271	263	1	1.0	0.69,0.645,0.679	0.674,0.702,0.693	-0.018
ENSMUSG00000025220	Mgea5	19	-	45757904	45758097	45758348	45758434	45754606	45754766	45761103	45761208	97,106,110	252,233,295	100,82,148	269,242,331	235	342	1	1.0	0.359,0.398,0.352	0.351,0.33,0.394	0.011
ENSMUSG00000025220	Mgea5	19	-	45771681	45771966	45773661	45773760	45770050	45770209	45776047	45776219	96,107,126	263,331,419	100,109,153	290,285,413	248	434	1	1.0	0.39,0.361,0.345	0.376,0.401,0.393	-0.025
ENSMUSG00000025220	Mgea5	19	-	45773661	45773760	45776047	45776219	45771681	45771966	45776886	45777017	177,175,183	84,105,147	122,156,229	106,93,167	321	248	1	1.0	0.619,0.563,0.49	0.471,0.564,0.514	0.041
ENSMUSG00000028756	Pink1	4	-	138319988	138320089	138320737	138321022	138317895	138318078	138325832	138326089	542,480,523	186,179,178	510,445,688	185,157,233	434	250	1	1.0	0.627,0.607,0.629	0.614,0.62,0.63	-0.0
ENSMUSG00000043411	Usp48	4	+	137633832	137633894	137634897	137635008	137633342	137633465	137636933	137636987	54,56,43	31,22,14	44,66,70	35,6,49	211	260	1	1.0	0.682,0.758,0.791	0.608,0.931,0.638	0.018
ENSMUSG00000043411	Usp48	4	+	137634897	137635008	137636933	137636987	137633832	137633894	137637759	137637890	146,169,151	2,4,10	178,204,219	5,7,17	260	203	1	1.0	0.983,0.971,0.922	0.965,0.958,0.91	0.014
ENSMUSG00000043411	Usp48	4	+	137639205	137639310	137644342	137644498	137638155	137638262	137650292	137650418	120,105,128	184,226,196	132,136,149	241,223,246	254	305	1	1.0	0.439,0.358,0.44	0.397,0.423,0.421	-0.001
ENSMUSG00000043411	Usp48	4	+	137644342	137644498	137650292	137650418	137634897	137635008	137652957	137653006	12,12,5	141,103,145	16,18,12	149,122,201	305	275	1	1.0	0.071,0.095,0.03	0.088,0.117,0.051	-0.02
ENSMUSG00000043411	Usp48	4	+	137644342	137644498	137650292	137650418	137639205	137639310	137652957	137653006	139,153,161	144,101,145	194,175,186	150,122,204	305	275	1	1.0	0.465,0.577,0.5	0.538,0.564,0.451	-0.004
ENSMUSG00000036940	Kdm1a	4	-	136552460	136552588	136554212	136554400	136551871	136552018	136555172	136555305	99,116,130	82,96,120	152,71,137	123,78,125	337	277	1	1.0	0.498,0.498,0.471	0.504,0.428,0.474	0.02
ENSMUSG00000036940	Kdm1a	4	-	136552460	136552588	136555172	136555305	136551871	136552018	136557641	136557753	83,61,92	82,96,117	115,59,123	123,78,125	282	277	1	1.0	0.499,0.384,0.436	0.479,0.426,0.491	-0.026
ENSMUSG00000036940	Kdm1a	4	-	136577070	136577204	136582039	136582099	136574024	136574103	136592964	136593130	12,6,8	120,82,148	17,12,20	105,95,184	209	283	0.746836405352	1.0	0.119,0.09,0.068	0.18,0.146,0.128	-0.059
ENSMUSG00000028822	Tmem50a	4	-	134903649	134903742	134905343	134905411	134900699	134900760	134909612	134909725	1244,1224,1288	628,622,737	1402,1114,1682	871,643,975	217	242	1	1.0	0.688,0.687,0.661	0.642,0.659,0.658	0.026
ENSMUSG00000028822	Tmem50a	4	-	134905343	134905411	134909612	134909725	134903649	134903742	134913090	134913195	1386,1427,1563	627,702,714	1758,1369,2097	868,646,1070	262	217	1	1.0	0.647,0.627,0.645	0.627,0.637,0.619	0.012
ENSMUSG00000028822	Tmem50a	4	-	134909612	134909725	134913090	134913261	134905343	134905411	134914888	134915015	78,71,60	1134,1236,1313	95,82,129	1509,1132,1769	320	262	1	1.0	0.053,0.045,0.036	0.049,0.056,0.056	-0.009
ENSMUSG00000028822	Tmem50a	4	-	134909612	134909725	134913090	134913195	134905343	134905411	134914888	134915024	595,551,639	1134,1236,1313	796,625,840	1509,1132,1769	254	262	1	1.0	0.351,0.315,0.334	0.352,0.363,0.329	-0.015
ENSMUSG00000050989	Selenon	4	-	134545480	134545690	134547950	134548084	134545188	134545313	134551416	134551534	74,57,88	130,167,214	88,67,112	168,211,265	283	359	1	1.0	0.419,0.302,0.343	0.399,0.287,0.349	0.01
ENSMUSG00000031921	Terf2	8	-	107082982	107083069	107094821	107094952	107081092	107081239	107095928	107096024	54,51,55	24,13,19	75,75,91	23,21,43	280	236	1	1.0	0.655,0.768,0.709	0.733,0.751,0.641	0.002
ENSMUSG00000031921	Terf2	8	-	107094821	107094952	107095928	107096024	107082982	107083069	107096121	107096190	40,27,45	56,31,42	48,34,55	39,36,29	245	280	0.358329205928	1.0	0.449,0.499,0.55	0.584,0.519,0.684	-0.096
ENSMUSG00000033487	Fndc3a	14	-	72556838	72556988	72557633	72557747	72556457	72556741	72558979	72559155	77,44,82	75,65,74	63,48,120	62,105,130	263	299	0.970852005468	1.0	0.539,0.435,0.557	0.536,0.342,0.512	0.047
ENSMUSG00000033487	Fndc3a	14	-	72582956	72583015	72584574	72584844	72574522	72574680	72589753	72589991	115,71,122	33,24,34	54,78,154	18,12,38	419	208	0.984036814167	1.0	0.634,0.595,0.64	0.598,0.763,0.668	-0.053
ENSMUSG00000032293	Ireb2	9	+	54883896	54884115	54885874	54885944	54882318	54882456	54886489	54886673	62,40,58	38,30,47	37,62,73	24,30,54	368	219	1	1.0	0.493,0.442,0.423	0.478,0.552,0.446	-0.039
ENSMUSG00000032293	Ireb2	9	+	54885874	54885944	54886489	54886673	54883896	54884115	54887267	54887407	28,17,31	69,46,49	13,14,29	45,48,93	219	333	0.339666374395	1.0	0.382,0.36,0.49	0.305,0.307,0.322	0.099
ENSMUSG00000002871	Tpra1	6	+	88906537	88906712	88907575	88907826	88905948	88906078	88907940	88908072	5,19,2	32,22,25	9,6,6	33,34,36	324	400	1	1.0	0.162,0.516,0.09	0.252,0.179,0.171	0.055
ENSMUSG00000002871	Tpra1	6	+	88910150	88910261	88910340	88910401	88909680	88909760	88910547	88910650	245,330,309	145,137,130	371,247,453	164,119,172	260	210	1	1.0	0.577,0.661,0.658	0.646,0.626,0.68	-0.019
ENSMUSG00000002871	Tpra1	6	+	88910150	88910261	88910340	88910401	88909680	88909760	88910796	88910877	245,330,309	9,4,3	371,247,453	2,3,6	260	210	1	1.0	0.956,0.985,0.988	0.993,0.985,0.984	-0.011
ENSMUSG00000002871	Tpra1	6	+	88910340	88910401	88910547	88910650	88910150	88910261	88910796	88910877	145,157,179	254,274,243	154,113,213	330,194,331	210	252	1	1.0	0.407,0.407,0.469	0.359,0.411,0.436	0.026
ENSMUSG00000028874	Fgr	4	+	132984151	132984214	132986152	132986352	132974101	132974270	132987188	132987291	18,19,17	112,119,155	26,12,31	132,158,251	212	349	1	1.0	0.209,0.208,0.153	0.245,0.111,0.169	0.015
ENSMUSG00000028878	Fam76a	4	-	132916118	132916271	132917721	132917776	132913668	132913826	132920726	132920791	36,45,62	82,106,127	35,37,65	128,118,144	204	302	0.748718996163	1.0	0.394,0.386,0.42	0.288,0.317,0.401	0.065
ENSMUSG00000028899	Taf12	4	+	132282793	132283045	132285043	132285121	132274374	132274487	132289314	132289429	162,144,179	33,64,54	186,210,246	81,64,84	401	227	1	1.0	0.735,0.56,0.652	0.565,0.65,0.624	0.036
ENSMUSG00000028906	Epb41	4	-	131929693	131929795	131935738	131935867	131928491	131928572	131957642	131957819	173,122,95	92,100,82	111,112,202	116,84,141	278	251	1	1.0	0.629,0.524,0.511	0.464,0.546,0.564	0.03
ENSMUSG00000028906	Epb41	4	-	131997498	131997541	132000199	132000304	131991210	131991286	132003584	132003794	75,84,98	39,34,32	74,102,160	28,34,46	254	192	1	1.0	0.592,0.651,0.698	0.666,0.694,0.724	-0.048
ENSMUSG00000028906	Epb41	4	-	132000199	132000304	132003584	132003794	131997498	131997541	132006957	132007438	122,124,171	55,48,59	137,204,245	40,73,85	359	254	1	1.0	0.611,0.646,0.672	0.708,0.664,0.671	-0.038
ENSMUSG00000028581	Laptm5	4	+	130926104	130926198	130928636	130928762	130913124	130913434	130929419	130929542	3159,2630,3247	5002,4663,5757	3330,3013,4745	5426,4656,7573	243	275	1	1.0	0.417,0.39,0.39	0.41,0.423,0.415	-0.017
ENSMUSG00000034998	Foxn2	17	+	88479275	88479340	88484400	88484469	88475855	88475950	88486402	88487251	16,10,25	30,24,39	8,35,27	28,38,50	214	218	1	1.0	0.352,0.298,0.395	0.225,0.484,0.355	-0.006
ENSMUSG00000043872	Zmym1	4	-	127054207	127054382	127058792	127059031	127051274	127051425	127059509	127059659	16,17,19	10,10,16	15,21,25	7,14,14	388	324	1	1.0	0.572,0.587,0.498	0.641,0.556,0.599	-0.046
ENSMUSG00000006699	Cdc42	4	-	137332406	137332479	137335974	137336129	137329014	137329124	137357645	137357699	1230,1059,1064	945,862,991	1179,1259,1552	1032,1060,1460	304	222	1	1.0	0.487,0.473,0.439	0.455,0.464,0.437	0.014
ENSMUSG00000042608	Stk40	4	+	126123715	126123835	126125082	126125168	126103971	126104146	126125674	126125818	15,6,10	10,17,16	30,8,10	13,12,26	269	235	0.978637633193	1.0	0.567,0.236,0.353	0.668,0.368,0.251	-0.044
ENSMUSG00000028859	Csf3r	4	+	126026080	126026179	126027316	126027400	126024549	126024795	126029762	126030062	5,2,3	141,117,127	7,4,5	135,116,214	248	233	1	1.0	0.032,0.016,0.022	0.046,0.031,0.021	-0.009
ENSMUSG00000028859	Csf3r	4	+	126026080	126026179	126027188	126027316	126024725	126024795	126029762	126030062	5,2,3	11,4,13	7,4,5	15,9,12	248	277	0.781684003718	1.0	0.337,0.358,0.205	0.343,0.332,0.318	-0.031
ENSMUSG00000028859	Csf3r	4	+	126027188	126027316	126027316	126027400	126026080	126026179	126029762	126030062	11,5,18	168,123,145	12,11,12	158,141,204	277	233	1	1.0	0.052,0.033,0.095	0.06,0.062,0.047	0.004
ENSMUSG00000028859	Csf3r	4	+	126027316	126027400	126029762	126030062	126026080	126026179	126031797	126031921	35,24,34	354,306,370	21,32,21	389,280,542	233	449	1	1.0	0.16,0.131,0.15	0.094,0.18,0.069	0.033
ENSMUSG00000028859	Csf3r	4	+	126034169	126034339	126035298	126035378	126032111	126032299	126035765	126035979	173,107,120	70,77,97	168,136,198	95,88,178	319	229	1	1.0	0.64,0.499,0.47	0.559,0.526,0.444	0.027
ENSMUSG00000028859	Csf3r	4	+	126039761	126039896	126042659	126042750	126039505	126039652	126042903	126042985	164,144,177	120,121,134	182,99,254	157,110,186	284	240	1	1.0	0.536,0.501,0.527	0.495,0.432,0.536	0.034
ENSMUSG00000028869	Gnl2	4	+	125035214	125035309	125037521	125037661	125034237	125034322	125040936	125041121	37,53,51	77,66,83	73,60,89	66,60,80	244	289	0.050774241989	1.0	0.363,0.487,0.421	0.567,0.542,0.569	-0.136
ENSMUSG00000040964	Arhgef10l	4	-	140521164	140521339	140536768	140536917	140516745	140516868	140542633	140542788	109,106,126	211,184,162	141,105,159	270,162,233	298	324	1	1.0	0.36,0.385,0.458	0.362,0.413,0.426	0.001
ENSMUSG00000040964	Arhgef10l	4	-	140536768	140536917	140546999	140547086	140521164	140521339	140552527	140552649	57,85,83	117,80,109	75,81,99	124,85,129	236	298	1	1.0	0.381,0.573,0.49	0.433,0.546,0.492	-0.009
ENSMUSG00000020640	Itsn2	12	+	4658014	4658190	4658441	4658571	4653445	4653543	4661858	4662064	157,129,181	96,124,117	111,175,250	116,130,172	325	279	1	1.0	0.584,0.472,0.57	0.451,0.536,0.555	0.028
ENSMUSG00000030894	Tpp1	7	-	105748882	105749071	105749224	105749423	105748581	105748651	105749536	105749712	818,845,1025	925,927,1033	1025,911,1321	1045,810,1503	348	338	1	1.0	0.462,0.47,0.491	0.488,0.522,0.461	-0.016
ENSMUSG00000030894	Tpp1	7	-	105749224	105749423	105749859	105749987	105748882	105749071	105750179	105750330	662,639,815	897,880,1017	719,698,1171	1080,953,1579	277	348	1	1.0	0.481,0.477,0.502	0.455,0.479,0.482	0.015
ENSMUSG00000030894	Tpp1	7	-	105750179	105750330	105751981	105752053	105749577	105749987	105752170	105752198	1,0,0	754,725,944	0,0,0	809,796,1332	221	300	1	1.0	0.002,0.0,0.0	0.0,0.0,0.0	0.001
ENSMUSG00000030894	Tpp1	7	-	105750179	105751729	105751981	105752053	105749859	105749987	105752170	105752213	1,0,0	918,865,1063	0,0,0	933,959,1538	221	1699	1	1.0	0.008,0.0,0.0	0.0,0.0,0.0	0.003
ENSMUSG00000030894	Tpp1	7	-	105751589	105751729	105751981	105752053	105750271	105750438	105752170	105752196	0,0,0	0,0,2	0,1,0	2,1,0	221	289	1	1.0	NA,NA,0.0	0.0,0.567,NA	-0.283
ENSMUSG00000026035	Ppil3	1	-	58434330	58434449	58438343	58438411	58430993	58431330	58440842	58440936	40,48,44	36,50,66	58,50,71	58,70,68	217	268	1	1.0	0.578,0.542,0.452	0.553,0.469,0.563	-0.004
ENSMUSG00000026035	Ppil3	1	-	58438343	58438411	58440842	58440936	58433786	58434449	58442524	58442599	64,55,54	29,19,35	72,53,68	43,36,53	243	217	0.446001151749	1.0	0.663,0.721,0.579	0.599,0.568,0.534	0.087
ENSMUSG00000059474	Mbtd1	11	+	93929613	93929761	93931812	93931895	93926221	93926326	93932219	93932781	27,23,27	13,14,22	25,29,50	14,26,15	297	232	1	1.0	0.619,0.562,0.489	0.582,0.466,0.723	-0.034
ENSMUSG00000026656	Fcgr2b	1	-	170961195	170961233	170965701	170965824	170958616	170961100	170966445	170966700	326,345,457	86,132,165	386,350,633	127,106,203	272	187	1	1.0	0.723,0.642,0.656	0.676,0.694,0.682	-0.01
ENSMUSG00000026656	Fcgr2b	1	-	170967979	170968234	170969473	170969494	170966445	170966700	170975900	170976047	256,284,326	661,794,906	282,261,556	718,666,1364	170	404	1	1.0	0.479,0.459,0.461	0.483,0.482,0.492	-0.019
ENSMUSG00000022614	Lmf2	15	-	89354082	89354297	89354426	89354455	89353828	89354007	89354563	89354817	7,20,16	158,99,149	19,21,30	161,151,190	178	364	1	1.0	0.083,0.292,0.18	0.194,0.221,0.244	-0.035
ENSMUSG00000022614	Lmf2	15	-	89354426	89354455	89354563	89354817	89354082	89354297	89355355	89355659	192,168,231	11,8,14	185,211,237	21,21,25	403	178	0.240396365454	1.0	0.885,0.903,0.879	0.796,0.816,0.807	0.083
ENSMUSG00000005981	Trap1	16	-	4055796	4055870	4056329	4056439	4054753	4054909	4060756	4060917	94,109,81	60,68,50	97,109,134	112,74,77	259	223	0.97927888953	1.0	0.574,0.58,0.582	0.427,0.559,0.6	0.05
ENSMUSG00000005981	Trap1	16	-	4056329	4056439	4060756	4060917	4055796	4055870	4062329	4062401	130,120,155	122,91,89	172,153,187	151,112,155	310	259	1	1.0	0.471,0.524,0.593	0.488,0.533,0.502	0.022
ENSMUSG00000026466	Tor1aip1	1	-	156017510	156017579	156018217	156018259	156013317	156013374	156022299	156022380	99,80,99	113,106,131	137,140,145	152,116,167	191	218	0.959584147949	1.0	0.5,0.463,0.463	0.507,0.579,0.498	-0.053
ENSMUSG00000026466	Tor1aip1	1	-	156017510	156017579	156018217	156018530	156013317	156013374	156022299	156022380	3,0,4	113,106,131	0,4,3	152,116,167	462	218	1	1.0	0.012,0.0,0.014	0.0,0.016,0.008	0.001
ENSMUSG00000026377	Nifk	1	+	118327624	118327733	118329352	118329564	118323581	118323725	118330605	118330662	67,118,106	139,162,167	81,111,118	192,174,242	258	361	1	1.0	0.403,0.505,0.47	0.371,0.472,0.406	0.043
ENSMUSG00000026377	Nifk	1	+	118329352	118329564	118330605	118330662	118327624	118327733	118332343	118332478	95,164,147	34,33,44	155,175,199	51,38,63	361	206	1	1.0	0.615,0.739,0.656	0.634,0.724,0.643	0.003
ENSMUSG00000003810	Mast2	4	-	116309503	116309626	116309815	116310042	116308924	116309061	116310456	116310651	143,123,163	42,62,60	138,108,195	64,56,106	376	272	0.616979991682	1.0	0.711,0.589,0.663	0.609,0.582,0.571	0.067
ENSMUSG00000032193	Ldlr	9	+	21735236	21735359	21737219	21737342	21733490	21733874	21737873	21737993	72,60,112	127,106,129	101,98,148	89,137,158	272	272	0.493375543699	1.0	0.362,0.361,0.465	0.532,0.417,0.484	-0.082
ENSMUSG00000028719	Cmpk1	4	-	114964882	114965035	114969217	114969364	114963355	114963432	114986965	114987241	672,590,731	802,873,902	766,678,923	933,838,1268	296	302	1	1.0	0.461,0.408,0.453	0.456,0.452,0.426	-0.004
ENSMUSG00000085399	Foxd2os	4	+	114920439	114920555	114921059	114921235	114916188	114916310	114921768	114921967	24,4,11	2,1,6	19,10,8	0,1,2	265	325	0.15909391694	1.0	0.936,0.831,0.692	1.0,0.925,0.831	-0.099
ENSMUSG00000028559	Osbpl9	4	-	109065623	109065764	109065864	109065928	109064562	109064641	109066127	109066238	142,86,139	297,257,307	126,115,166	331,285,407	213	290	1	1.0	0.394,0.313,0.381	0.341,0.355,0.357	0.012
ENSMUSG00000028559	Osbpl9	4	-	109065864	109065928	109066127	109066238	109065623	109065764	109066914	109066999	244,209,286	146,139,193	243,247,319	204,147,239	260	213	1	1.0	0.578,0.552,0.548	0.494,0.579,0.522	0.028
ENSMUSG00000028559	Osbpl9	4	-	109066127	109066238	109066914	109066999	109065864	109065928	109068362	109068534	162,215,207	196,166,194	219,204,233	219,176,237	234	260	1	1.0	0.479,0.59,0.542	0.526,0.563,0.522	0.0
ENSMUSG00000028559	Osbpl9	4	-	109071942	109072028	109072813	109072932	109068362	109068534	109073036	109073149	286,289,311	145,168,164	293,305,393	164,143,205	268	235	1	1.0	0.634,0.601,0.624	0.61,0.652,0.627	-0.01
ENSMUSG00000028559	Osbpl9	4	-	109083088	109083248	109086326	109086431	109073036	109073149	109087394	109087485	132,126,147	361,343,318	146,158,215	350,311,413	254	309	1	1.0	0.308,0.309,0.36	0.337,0.382,0.388	-0.043
ENSMUSG00000071647	Eml3	19	+	8937562	8937694	8938461	8938529	8937361	8937487	8939027	8939116	106,108,141	60,68,58	111,122,213	60,58,83	281	217	1	1.0	0.577,0.551,0.652	0.588,0.619,0.665	-0.031
ENSMUSG00000071647	Eml3	19	+	8939416	8939504	8940578	8940677	8939187	8939285	8940902	8941033	56,62,65	119,132,117	88,70,99	205,122,149	237	248	1	1.0	0.33,0.33,0.368	0.31,0.375,0.41	-0.022
ENSMUSG00000069565	Dazap1	10	+	80274006	80274047	80274447	80274614	80264983	80265178	80274803	80274869	60,45,58	332,345,356	79,72,107	411,359,486	190	316	1	1.0	0.231,0.178,0.213	0.242,0.25,0.268	-0.046
ENSMUSG00000069565	Dazap1	10	+	80274447	80274614	80274803	80274869	80274006	80274047	80277574	80277682	318,342,324	74,85,82	398,423,508	109,86,117	316	215	1	1.0	0.745,0.732,0.729	0.713,0.77,0.747	-0.008
ENSMUSG00000023051	Tarbp2	15	+	102522423	102522551	102522848	102523050	102521980	102522098	102523184	102523219	78,67,100	79,119,118	103,115,81	146,96,167	277	351	1	1.0	0.556,0.416,0.518	0.472,0.603,0.381	0.011
ENSMUSG00000022498	Txndc11	16	-	11104565	11104659	11116794	11116924	11091585	11091786	11122669	11122767	66,50,100	3,8,8	77,97,108	6,7,3	279	243	1	1.0	0.95,0.845,0.916	0.918,0.923,0.969	-0.033
ENSMUSG00000032667	Pon2	6	-	5268977	5269178	5272324	5272451	5266964	5267046	5273000	5273166	449,431,509	497,557,620	507,442,657	699,500,850	276	350	1	1.0	0.534,0.495,0.51	0.479,0.529,0.495	0.012
ENSMUSG00000020893	Per1	11	+	69107860	69108050	69108360	69108511	69107532	69107719	69109080	69109948	57,51,54	25,51,28	79,43,80	48,43,70	339	300	0.824136445923	1.0	0.669,0.469,0.631	0.593,0.469,0.503	0.068
ENSMUSG00000043061	Tmem18	12	+	30585469	30585590	30587199	30587254	30584425	30584562	30588473	30588567	45,44,31	24,23,20	39,53,61	28,17,27	270	204	1	1.0	0.586,0.591,0.539	0.513,0.702,0.631	-0.043
ENSMUSG00000023150	Ivns1abp	1	+	151359621	151359751	151359952	151360177	151355166	151356236	151360717	151360839	149,147,213	334,288,437	152,170,260	429,374,574	279	374	1	1.0	0.374,0.406,0.395	0.322,0.379,0.378	0.032
ENSMUSG00000028553	Angptl3	4	+	99034828	99034924	99037369	99037636	99033178	99033367	99037832	99037959	0,0,0	9,5,9	0,2,0	13,5,18	245	416	1	1.0	0.0,0.0,0.0	0.0,0.404,0.0	-0.135
ENSMUSG00000022708	Zbtb20	16	+	43072423	43072469	43232758	43232820	43024937	43024987	43302568	43302615	0,1,0	0,1,0	0,1,0	0,2,0	195	211	1	1.0	NA,0.52,NA	NA,0.351,NA	0.169
ENSMUSG00000022708	Zbtb20	16	+	43146896	43146943	43232758	43232820	43024937	43024987	43282970	43283005	0,0,4	0,0,0	0,0,0	0,1,0	196	211	1	1.0	NA,NA,1.0	NA,0.0,NA	1.0
ENSMUSG00000022708	Zbtb20	16	+	43193464	43193538	43282970	43283005	43146896	43146943	43302568	43302615	0,0,0	0,0,7	0,5,1	0,0,0	223	184	1	1.0	NA,NA,0.0	NA,1.0,1.0	-1.0
ENSMUSG00000035232	Pdk3	X	-	93808870	93808942	93813926	93814068	93802208	93802393	93831846	93832201	36,28,30	23,18,27	46,45,48	37,25,33	291	221	1	1.0	0.543,0.542,0.458	0.486,0.578,0.525	-0.015
ENSMUSG00000029028	Lrrc47	4	+	154015655	154016108	154017417	154017534	154011730	154012436	154018369	154018485	244,258,330	92,80,106	336,268,400	108,95,107	602	266	1	1.0	0.54,0.588,0.579	0.579,0.555,0.623	-0.017
ENSMUSG00000020777	Acox1	11	-	116175204	116175384	116178119	116178310	116174987	116175093	116178681	116178844	195,110,192	203,193,206	194,178,338	187,148,271	340	329	0.250876773974	1.0	0.482,0.355,0.474	0.501,0.538,0.547	-0.092
ENSMUSG00000020777	Acox1	11	-	116178119	116178310	116178681	116178844	116175204	116175384	116180290	116180406	28,20,26	210,172,199	32,24,51	188,175,324	312	340	1	1.0	0.127,0.112,0.125	0.156,0.13,0.146	-0.023
ENSMUSG00000020777	Acox1	11	-	116183463	116183624	116189414	116189575	116181912	116182020	116198221	116198381	14,13,35	298,272,314	15,13,25	322,276,393	310	310	1	1.0	0.045,0.046,0.1	0.045,0.045,0.06	0.014
ENSMUSG00000035203	Epn1	7	+	5083729	5083982	5089918	5090168	5080292	5080477	5092840	5092965	339,275,322	1021,1026,978	366,359,480	1334,996,1462	402	399	1	1.0	0.248,0.21,0.246	0.214,0.263,0.246	-0.006
ENSMUSG00000035203	Epn1	7	+	5095887	5095974	5097153	5097411	5095642	5095753	5097571	5098176	131,155,110	620,569,702	168,98,200	782,577,930	236	407	1	1.0	0.267,0.32,0.213	0.27,0.227,0.271	0.011
ENSMUSG00000035203	Epn1	7	+	5095890	5095974	5097153	5097411	5095642	5095753	5097571	5098176	109,112,104	620,569,702	174,127,143	782,577,930	233	407	1	1.0	0.235,0.256,0.206	0.28,0.278,0.212	-0.024
ENSMUSG00000026356	Dars	1	-	128372139	128372286	128373936	128374084	128369492	128369535	128376177	128376312	154,206,190	226,187,257	247,231,277	248,239,264	297	296	0.995955586685	1.0	0.404,0.523,0.424	0.498,0.491,0.511	-0.05
ENSMUSG00000026356	Dars	1	-	128389118	128389199	128391270	128391373	128387116	128387176	128405365	128405468	167,165,175	127,100,125	185,145,236	109,133,191	252	230	1	1.0	0.545,0.601,0.561	0.608,0.499,0.53	0.023
ENSMUSG00000036817	Sun1	5	+	139245328	139245444	139246692	139246860	139241942	139242027	139248069	139248162	35,37,48	59,89,76	41,40,60	85,59,139	265	317	1	1.0	0.415,0.332,0.43	0.366,0.448,0.341	0.007
ENSMUSG00000057230	Aak1	6	+	86944356	86944478	86946103	86946185	86936941	86937084	86946860	86946993	21,15,20	15,7,14	19,19,37	7,18,17	271	231	1	1.0	0.544,0.646,0.549	0.698,0.474,0.65	-0.028
ENSMUSG00000057230	Aak1	6	+	86956258	86956572	86959031	86959274	86955103	86955258	86963992	86964225	67,48,75	24,18,20	61,45,122	5,19,38	463	392	0.932834095879	1.0	0.703,0.693,0.76	0.912,0.667,0.731	-0.051
ENSMUSG00000032182	Yipf2	9	-	21592060	21592218	21592527	21592588	21591899	21591980	21592736	21592772	0,0,1	44,57,51	3,2,0	51,41,83	210	307	1	1.0	0.0,0.0,0.028	0.079,0.067,0.0	-0.039
ENSMUSG00000028126	Pip5k1a	3	-	95064330	95064474	95065420	95065505	95063654	95063784	95065811	95065860	47,60,36	56,69,52	48,38,55	55,66,77	234	293	1	1.0	0.512,0.521,0.464	0.522,0.419,0.472	0.028
ENSMUSG00000031533	Mrps31	8	+	22414715	22415003	22419726	22419885	22411360	22411584	22421309	22421450	155,123,122	48,56,53	153,139,200	59,41,61	437	308	1	1.0	0.695,0.608,0.619	0.646,0.705,0.698	-0.042
ENSMUSG00000022533	Atp13a3	16	-	30333758	30333927	30336189	30336262	30332198	30332386	30337501	30337598	47,77,77	126,147,157	64,65,106	116,137,198	222	318	1	1.0	0.348,0.429,0.413	0.441,0.405,0.434	-0.03
ENSMUSG00000022533	Atp13a3	16	-	30336189	30336262	30337501	30337598	30333758	30333927	30338431	30338541	101,82,102	66,58,78	108,81,131	59,67,87	246	222	1	1.0	0.58,0.561,0.541	0.623,0.522,0.576	-0.013
ENSMUSG00000028364	Tnc	4	-	63982650	63982923	63993026	63993299	63976445	63976568	63995540	63995813	74,147,187	80,158,276	126,140,328	154,161,455	422	422	1	1.0	0.481,0.482,0.404	0.45,0.465,0.419	0.011
ENSMUSG00000028364	Tnc	4	-	63982650	63982923	63999912	64000185	63976445	63976568	64000697	64000970	46,106,172	81,158,277	96,106,325	156,161,454	422	422	1	1.0	0.362,0.402,0.383	0.381,0.397,0.417	-0.016
ENSMUSG00000052760	A630001G21Rik	1	-	85719024	85719129	85723097	85723181	85718089	85718368	85736471	85736554	2,0,4	26,31,51	2,0,2	54,49,44	233	254	1	1.0	0.077,0.0,0.079	0.039,0.0,0.047	0.023
ENSMUSG00000060063	Alox5ap	5	+	149272380	149272480	149279175	149279246	149264766	149265182	149285343	149285425	1118,1063,1051	675,582,639	1419,1078,1531	849,575,828	249	220	1	1.0	0.594,0.617,0.592	0.596,0.624,0.62	-0.012
ENSMUSG00000060063	Alox5ap	5	+	149279175	149279246	149285343	149285425	149272380	149272480	149287571	149287727	602,531,598	970,974,1015	806,592,854	1301,939,1316	220	231	1	1.0	0.395,0.364,0.382	0.394,0.398,0.405	-0.019
ENSMUSG00000007564	Ppp2r1a	17	+	20960952	20961013	20961584	20961739	20960465	20960639	20962573	20962716	246,273,289	740,707,775	324,262,422	905,763,1093	210	304	1	1.0	0.325,0.359,0.351	0.341,0.332,0.359	0.001
ENSMUSG00000007564	Ppp2r1a	17	+	20961584	20961739	20962573	20962716	20960952	20961013	20965238	20965330	735,739,785	655,718,706	942,768,1108	936,707,976	304	292	1	1.0	0.519,0.497,0.516	0.492,0.511,0.522	0.002
ENSMUSG00000030729	Pgm2l1	7	+	100261599	100261789	100262065	100262163	100259883	100260077	100262910	100263088	48,50,54	38,25,55	37,50,94	22,19,39	339	247	0.162967743659	1.0	0.479,0.593,0.417	0.551,0.657,0.637	-0.119
ENSMUSG00000028383	Hsdl2	4	+	59592154	59592318	59593236	59593335	59581562	59581775	59594395	59594510	31,33,26	27,21,16	40,32,68	31,21,38	313	248	1	1.0	0.476,0.555,0.563	0.506,0.547,0.586	-0.015
ENSMUSG00000028381	Ugcg	4	+	59213864	59213977	59217035	59217214	59213158	59213260	59218494	59218581	37,32,35	66,66,53	19,47,63	59,49,90	262	328	1	1.0	0.412,0.378,0.453	0.287,0.546,0.467	-0.019
ENSMUSG00000028381	Ugcg	4	+	59217035	59217214	59218494	59218581	59213864	59213977	59219488	59219678	57,52,63	23,23,25	37,42,84	16,15,38	328	236	1	1.0	0.641,0.619,0.645	0.625,0.668,0.614	-0.001
ENSMUSG00000028381	Ugcg	4	+	59218494	59218581	59219488	59219678	59217035	59217214	59220222	59222833	35,32,25	48,48,72	32,26,51	64,59,95	236	339	1	1.0	0.512,0.489,0.333	0.418,0.388,0.435	0.031
ENSMUSG00000037697	Ddhd1	14	-	45601564	45601756	45602638	45602891	45593173	45595664	45605052	45605202	89,127,154	53,62,73	126,131,185	67,54,80	402	341	1	1.0	0.588,0.635,0.642	0.615,0.673,0.662	-0.028
ENSMUSG00000037697	Ddhd1	14	-	45601564	45601756	45602638	45602891	45599101	45599185	45605052	45605202	89,127,155	80,92,96	126,131,187	92,90,116	402	341	1	1.0	0.486,0.539,0.578	0.537,0.553,0.578	-0.022
ENSMUSG00000037697	Ddhd1	14	-	45622840	45622942	45628853	45628874	45620711	45620840	45629579	45629753	6,0,4	12,4,15	6,0,5	11,12,23	170	251	1	1.0	0.425,0.0,0.282	0.446,0.0,0.243	0.006
ENSMUSG00000026927	Sdccag3	2	-	26385082	26385145	26385497	26385609	26384681	26384821	26385989	26386063	98,91,114	67,82,83	133,89,161	129,70,127	261	212	1	1.0	0.543,0.474,0.527	0.456,0.508,0.507	0.024
ENSMUSG00000026927	Sdccag3	2	-	26385082	26385145	26385497	26386063	26384681	26384821	26386903	26387311	106,144,150	66,80,78	128,113,207	112,67,114	715	212	1	1.0	0.323,0.348,0.363	0.253,0.333,0.35	0.033
ENSMUSG00000030286	Emc3	6	-	113517096	113517179	113517881	113517961	113514873	113516031	113519914	113519996	166,200,191	168,246,231	213,147,281	243,190,255	229	232	1	1.0	0.5,0.452,0.456	0.47,0.439,0.527	-0.009
ENSMUSG00000028333	Anp32b	4	+	46460089	46460239	46463806	46463929	46450901	46451349	46468558	46468787	548,660,643	486,590,625	838,745,999	749,641,855	299	272	1	1.0	0.506,0.504,0.483	0.504,0.514,0.515	-0.013
ENSMUSG00000028327	Stra6l	4	+	45864872	45865003	45866174	45866295	45859935	45860036	45867203	45867249	48,39,67	71,63,60	32,41,82	43,52,61	280	270	1	1.0	0.395,0.374,0.518	0.418,0.432,0.565	-0.043
ENSMUSG00000028478	Clta	4	+	44018812	44018850	44019873	44019991	44012261	44013008	44025448	44025560	682,745,703	1508,1727,1667	935,778,1027	2248,1582,2305	187	267	1	1.0	0.392,0.381,0.376	0.373,0.413,0.389	-0.009
ENSMUSG00000028478	Clta	4	+	44019873	44019991	44025448	44025560	44018812	44018850	44032400	44032845	1513,1578,1646	1949,2042,2120	2213,1810,2496	2720,2100,2988	267	261	1	1.0	0.431,0.43,0.431	0.443,0.457,0.45	-0.019
ENSMUSG00000028478	Clta	4	+	44030214	44030268	44031399	44031435	44025448	44025560	44032400	44032846	0,0,0	6,3,10	1,1,0	19,5,17	203	185	1	1.0	0.0,0.0,0.0	0.046,0.154,0.0	-0.067
ENSMUSG00000024382	Ercc3	18	+	32248162	32248477	32254080	32254265	32246566	32246771	32257189	32257392	225,223,263	156,170,149	293,273,327	142,153,277	464	334	1	1.0	0.509,0.486,0.56	0.598,0.562,0.459	-0.021
ENSMUSG00000027291	Vps39	2	-	120346327	120346392	120350163	120350229	120345617	120345660	120352914	120353109	53,45,65	43,20,36	53,52,69	34,31,57	215	214	1	1.0	0.551,0.691,0.642	0.608,0.625,0.546	0.035
ENSMUSG00000027291	Vps39	2	-	120346856	120346889	120349085	120349155	120346327	120346392	120350163	120350229	0,0,1	17,12,15	0,0,2	16,14,29	219	182	1	1.0	0.0,0.0,0.052	0.0,0.0,0.054	-0.001
ENSMUSG00000051517	Arhgef39	4	-	43496820	43496909	43497581	43497710	43496141	43496720	43497958	43498029	16,18,13	8,13,15	25,18,13	23,24,16	278	238	0.518636544279	1.0	0.631,0.542,0.426	0.482,0.391,0.41	0.105
ENSMUSG00000051517	Arhgef39	4	-	43496820	43496909	43497086	43497710	43496523	43496720	43497958	43498029	54,58,49	8,13,15	107,61,70	23,24,16	773	238	0.989419138859	1.0	0.675,0.579,0.501	0.589,0.439,0.574	0.051
ENSMUSG00000028458	Tesk1	4	+	43443782	43443904	43444030	43444079	43441938	43443638	43444572	43444719	156,135,158	76,77,76	179,170,216	70,59,84	271	198	0.50653207419	1.0	0.6,0.562,0.603	0.651,0.678,0.653	-0.072
ENSMUSG00000028458	Tesk1	4	+	43445040	43445123	43445283	43445374	43444572	43444719	43445522	43445606	171,143,195	237,235,271	202,204,261	288,247,392	232	240	1	1.0	0.427,0.386,0.427	0.42,0.461,0.408	-0.016
ENSMUSG00000061887	Ssbp3	4	+	107009678	107009768	107028192	107028252	106915644	106915729	107030861	107030928	46,40,40	27,20,37	62,68,76	22,27,30	239	209	0.152324706279	1.0	0.598,0.636,0.486	0.711,0.688,0.689	-0.123
ENSMUSG00000036002	Fam214b	4	-	43034084	43034153	43034375	43034534	43033811	43033987	43034658	43034764	121,83,147	48,44,65	116,90,164	62,41,62	308	218	1	1.0	0.641,0.572,0.615	0.57,0.608,0.652	-0.001
ENSMUSG00000036002	Fam214b	4	-	43034658	43034764	43034942	43035001	43034084	43034153	43035835	43036804	64,58,97	2,0,1	69,61,105	1,0,4	208	255	1	1.0	0.975,1.0,0.992	0.988,1.0,0.97	0.003
ENSMUSG00000058818	Pirb	7	-	3712907	3713063	3714096	3714134	3711408	3712830	3714208	3714284	155,158,135	765,671,772	197,146,178	1038,676,1089	187	305	1	1.0	0.248,0.277,0.222	0.236,0.26,0.21	0.014
ENSMUSG00000058818	Pirb	7	-	3713819	3713872	3714208	3714284	3712907	3713063	3714586	3714703	321,291,240	327,342,310	369,239,294	525,311,480	225	202	0.822392362816	1.0	0.468,0.433,0.41	0.387,0.408,0.355	0.054
ENSMUSG00000058818	Pirb	7	-	3716033	3716336	3716593	3716890	3715681	3715732	3717117	3717426	662,646,841	394,404,74	953,469,1020	204,305,80	446	452	0.84017668608	1.0	0.63,0.618,0.92	0.826,0.609,0.928	-0.065
ENSMUSG00000078671	Chd2	7	-	73449156	73449291	73451698	73451839	73447134	73447313	73453098	73453227	31,27,26	43,48,48	36,27,32	39,48,54	290	284	1	1.0	0.414,0.355,0.347	0.475,0.355,0.367	-0.027
ENSMUSG00000078671	Chd2	7	-	73475343	73475493	73478658	73478730	73474505	73474654	73480400	73480553	14,13,12	38,24,27	10,9,18	24,23,50	221	299	1	1.0	0.333,0.423,0.376	0.361,0.346,0.328	0.032
ENSMUSG00000014195	Dnajc7	11	-	100591411	100591565	100592854	100592973	100590886	100591051	100596165	100596240	205,225,197	307,375,382	297,213,291	498,420,482	268	303	1	1.0	0.43,0.404,0.368	0.403,0.364,0.406	0.01
ENSMUSG00000014195	Dnajc7	11	-	100598614	100598728	100599184	100599309	100596165	100596240	100601727	100601816	269,256,266	174,205,206	314,290,348	279,209,270	274	263	1	1.0	0.597,0.545,0.553	0.519,0.571,0.553	0.017
ENSMUSG00000014195	Dnajc7	11	-	100599184	100599309	100601727	100601816	100598335	100598728	100619527	100619659	69,51,63	204,269,274	97,63,96	341,250,377	238	274	1	1.0	0.28,0.179,0.209	0.247,0.225,0.227	-0.01
ENSMUSG00000036553	Sh3tc1	5	-	35700584	35700707	35701850	35702001	35699710	35700407	35703350	35703531	86,84,124	132,118,117	127,88,167	160,112,159	300	272	1	1.0	0.371,0.392,0.49	0.418,0.416,0.488	-0.023
ENSMUSG00000028433	Ubap2	4	-	41209352	41209569	41211704	41211894	41206832	41207104	41216565	41216633	136,90,116	126,127,133	110,97,133	89,124,149	339	366	1	1.0	0.538,0.433,0.485	0.572,0.458,0.491	-0.022
ENSMUSG00000028433	Ubap2	4	-	41211704	41211894	41216565	41216633	41209352	41209569	41218310	41218363	41,34,55	99,66,83	34,41,76	77,58,100	217	339	1	1.0	0.393,0.446,0.509	0.408,0.525,0.543	-0.043
ENSMUSG00000028300	C9orf72	4	-	35196972	35197208	35205767	35205884	35194136	35194194	35211291	35211364	62,43,46	133,75,113	63,50,44	124,105,112	266	385	1	1.0	0.403,0.453,0.371	0.424,0.408,0.362	0.011
ENSMUSG00000040044	Orc3	4	-	34607130	34607228	34611021	34611076	34605536	34605681	34614864	34614903	0,0,0	33,31,46	0,3,0	27,66,62	204	247	1	1.0	0.0,0.0,0.0	0.0,0.052,0.0	-0.017
ENSMUSG00000039205	Ciz1	2	+	32370863	32371408	32371635	32371757	32370241	32370344	32372297	32372495	330,301,324	109,79,122	430,365,491	117,83,113	694	271	0.537549156605	1.0	0.542,0.598,0.509	0.589,0.632,0.629	-0.067
ENSMUSG00000039205	Ciz1	2	+	32371248	32371408	32371635	32371757	32370863	32371101	32372297	32372305	23,40,43	108,79,129	71,54,49	117,83,113	309	271	0.177519445819	1.0	0.157,0.308,0.226	0.347,0.363,0.276	-0.098
ENSMUSG00000028277	Ube2j1	4	+	33043856	33043986	33045079	33045199	33038198	33038330	33049681	33052363	5,11,10	186,172,194	16,16,15	191,189,223	279	269	1	1.0	0.025,0.058,0.047	0.075,0.075,0.061	-0.027
ENSMUSG00000032409	Atr	9	+	95921652	95921832	95922747	95922907	95920666	95920844	95927168	95927348	22,27,30	10,27,17	30,34,42	19,25,35	329	309	1	1.0	0.674,0.484,0.624	0.597,0.561,0.53	0.031
ENSMUSG00000066191	Anks6	4	-	47033115	47033269	47035715	47035919	47030663	47030851	47038913	47038963	12,6,5	9,11,7	11,13,12	14,5,10	353	303	0.57141627861	1.0	0.534,0.319,0.38	0.403,0.691,0.507	-0.123
ENSMUSG00000042032	Mat2b	11	-	40684681	40684834	40685226	40685313	40682463	40682657	40687600	40687795	8,3,9	174,188,209	7,6,8	205,183,281	236	302	1	1.0	0.056,0.02,0.052	0.042,0.04,0.035	0.004
ENSMUSG00000042032	Mat2b	11	-	40684681	40684834	40685226	40685341	40682463	40682657	40687600	40687795	183,171,190	174,188,209	184,162,209	205,183,281	264	302	1	1.0	0.546,0.51,0.51	0.507,0.503,0.46	0.032
ENSMUSG00000066026	Dhrs3	4	+	144919229	144919504	144919840	144920079	144918650	144918794	144923905	144924031	334,262,262	1858,1970,1858	338,269,316	2423,1631,2482	424	388	1	1.0	0.141,0.108,0.114	0.113,0.131,0.104	0.005
ENSMUSG00000066026	Dhrs3	4	+	144919384	144919504	144919840	144920079	144918650	144918794	144923905	144924031	767,793,815	1858,1970,1858	958,705,1107	2423,1631,2482	269	388	1	1.0	0.373,0.367,0.388	0.363,0.384,0.391	-0.003
ENSMUSG00000066026	Dhrs3	4	+	144919840	144920079	144923905	144924031	144919229	144919504	144927134	144927639	2059,1958,2057	956,1016,982	2450,1741,2617	1304,824,1400	388	275	1	1.0	0.604,0.577,0.598	0.571,0.6,0.57	0.013
ENSMUSG00000032561	Acpp	9	-	104324051	104324204	104324642	104324729	104319973	104320072	104326880	104326976	16,30,40	39,60,46	21,18,40	27,38,67	236	302	1	1.0	0.344,0.39,0.527	0.499,0.377,0.433	-0.016
ENSMUSG00000034278	Dnajc17	2	-	119183916	119184002	119185695	119185783	119183598	119183695	119186028	119186087	30,29,43	16,24,20	66,33,53	39,19,46	237	235	1	1.0	0.65,0.545,0.681	0.627,0.633,0.533	0.028
ENSMUSG00000068040	Tm9sf4	2	+	153178885	153179002	153182387	153182487	153161540	153161571	153187262	153187431	2,0,1	111,107,118	0,1,1	113,119,168	266	249	1	1.0	0.017,0.0,0.008	0.0,0.008,0.006	0.004
ENSMUSG00000068040	Tm9sf4	2	+	153178888	153179002	153182387	153182487	153161302	153161571	153187262	153187431	12,13,11	111,107,118	16,19,36	113,119,168	263	249	1	1.0	0.093,0.103,0.081	0.118,0.131,0.169	-0.047
ENSMUSG00000068040	Tm9sf4	2	+	153203781	153203901	153204534	153204624	153202133	153202401	153208606	153210466	142,134,127	142,155,151	132,146,201	162,121,209	269	239	1	1.0	0.47,0.434,0.428	0.42,0.517,0.461	-0.022
ENSMUSG00000022514	Il1rap	16	+	26701087	26701236	26710480	26710630	26698826	26698953	26712116	26712260	13,10,18	12,19,20	13,9,35	4,10,17	298	299	0.110202906836	1.0	0.521,0.346,0.475	0.765,0.475,0.674	-0.191
ENSMUSG00000035064	Eef2k	7	+	120889189	120889267	120889688	120889751	120887858	120887926	120891595	120891730	17,19,11	13,22,10	12,14,14	14,16,23	227	212	0.654457278901	1.0	0.55,0.446,0.507	0.445,0.45,0.362	0.082
ENSMUSG00000085614	1700123M08Rik	4	+	11976443	11976587	11980141	11980408	11966573	11966683	11993864	11993999	1,0,0	1,6,1	7,3,6	6,3,6	293	416	3.28003021354e-05	0.063479518066	0.587,0.0,0.0	0.624,0.587,0.587	-0.404
ENSMUSG00000041515	Irf8	8	+	120743705	120743889	120745619	120745708	120739816	120739991	120747202	120747308	564,644,658	246,229,217	649,575,729	280,237,305	333	238	1	1.0	0.621,0.668,0.684	0.624,0.634,0.631	0.028
ENSMUSG00000041515	Irf8	8	+	120743705	120743889	120747202	120747308	120739816	120739991	120748298	120748346	561,642,656	358,301,315	649,571,724	357,284,373	333	255	1	1.0	0.545,0.62,0.615	0.582,0.606,0.598	-0.002
ENSMUSG00000041515	Irf8	8	+	120745619	120745708	120747202	120747308	120743705	120743889	120748298	120748346	371,368,376	358,292,314	361,329,435	352,283,379	238	255	1	1.0	0.526,0.575,0.562	0.524,0.555,0.552	0.011
ENSMUSG00000028207	Asph	4	-	9598732	9598780	9601306	9601363	9598268	9598301	9602468	9602501	141,136,175	12,7,12	198,226,260	8,17,19	206	197	1	1.0	0.918,0.949,0.933	0.959,0.927,0.929	-0.005
ENSMUSG00000028207	Asph	4	-	9601306	9601363	9602468	9602501	9598268	9598301	9604515	9604629	22,31,44	43,36,38	37,47,58	51,48,60	182	206	1	1.0	0.367,0.494,0.567	0.451,0.526,0.522	-0.024
ENSMUSG00000028207	Asph	4	-	9601306	9601363	9602468	9602501	9598732	9598780	9604515	9604629	21,31,45	17,22,26	37,47,58	20,18,18	182	206	0.21598372714	1.0	0.583,0.615,0.662	0.677,0.747,0.785	-0.116
ENSMUSG00000028207	Asph	4	-	9602468	9602501	9604515	9604629	9601306	9601363	9607796	9607871	179,154,173	21,16,21	184,172,274	33,50,48	263	182	0.133868954972	1.0	0.855,0.869,0.851	0.794,0.704,0.798	0.093
ENSMUSG00000028207	Asph	4	-	9604515	9604629	9607796	9607871	9602468	9602501	9610842	9610938	155,143,153	105,107,144	171,151,239	145,166,194	224	263	1	1.0	0.634,0.611,0.555	0.581,0.516,0.591	0.037
ENSMUSG00000028207	Asph	4	-	9610842	9610938	9635900	9635969	9604515	9604629	9639197	9639347	78,83,124	3,0,3	86,101,136	1,3,0	218	245	1	1.0	0.967,1.0,0.979	0.99,0.974,1.0	-0.006
ENSMUSG00000028207	Asph	4	-	9610842	9610938	9635900	9635969	9607796	9607871	9639197	9639347	77,83,131	173,132,169	86,104,136	172,168,256	218	245	1	1.0	0.333,0.414,0.466	0.36,0.41,0.374	0.023
ENSMUSG00000024830	Rps6kb2	19	-	4159226	4159327	4159402	4159460	4159002	4159093	4161067	4161215	20,25,17	29,40,42	19,16,21	42,34,64	207	250	0.643272984376	1.0	0.454,0.43,0.328	0.353,0.362,0.284	0.071
ENSMUSG00000028245	Nsmaf	4	-	6419863	6419927	6420049	6420140	6418471	6418523	6421056	6421136	18,21,42	9,30,16	36,25,53	15,19,21	240	213	0.794434856851	1.0	0.64,0.383,0.7	0.681,0.539,0.691	-0.063
ENSMUSG00000042228	Lyn	4	+	3738724	3738798	3742441	3742487	3678126	3678364	3743196	3743302	224,205,201	97,98,109	207,224,319	114,115,149	223	195	1	1.0	0.669,0.647,0.617	0.614,0.63,0.652	0.012
ENSMUSG00000042228	Lyn	4	+	3738724	3738861	3742441	3742487	3678114	3678364	3743196	3743302	361,320,335	97,98,109	326,341,494	114,115,149	286	195	1	1.0	0.717,0.69,0.677	0.661,0.669,0.693	0.02
ENSMUSG00000042228	Lyn	4	+	3742441	3742487	3743196	3743302	3738724	3738798	3745317	3745416	38,38,41	246,259,327	29,44,48	293,266,388	195	255	1	1.0	0.168,0.161,0.141	0.115,0.178,0.139	0.013
ENSMUSG00000042228	Lyn	4	+	3742441	3742487	3743196	3743302	3738724	3738861	3745317	3745416	54,54,53	248,260,331	61,59,90	293,266,383	195	255	1	1.0	0.222,0.214,0.173	0.214,0.225,0.235	-0.022
ENSMUSG00000042228	Lyn	4	+	3743196	3743302	3745317	3745416	3742441	3742487	3745522	3745626	194,189,282	293,269,296	223,246,363	282,300,434	255	248	1	1.0	0.392,0.406,0.481	0.435,0.444,0.449	-0.016
ENSMUSG00000042228	Lyn	4	+	3745317	3745416	3745522	3745626	3743196	3743302	3746710	3746860	213,219,270	305,295,336	255,243,325	330,305,467	248	253	1	1.0	0.416,0.431,0.45	0.441,0.448,0.415	-0.002
ENSMUSG00000015536	Mocs2	13	+	114824566	114824694	114825210	114825234	114820801	114820946	114826157	114826281	207,234,229	1,0,1	269,179,322	3,0,0	277	173	1	1.0	0.992,1.0,0.993	0.982,1.0,1.0	0.001
ENSMUSG00000028180	Zranb2	3	+	157536447	157536586	157537586	157537669	157536333	157536386	157540632	157540709	1,0,0	59,60,59	0,0,0	66,68,94	288	232	1	1.0	0.013,0.0,0.0	0.0,0.0,0.0	0.004
ENSMUSG00000028180	Zranb2	3	+	157536477	157536586	157537586	157537669	157536333	157536386	157540632	157540709	68,80,78	59,60,59	100,75,107	66,68,94	258	232	1	1.0	0.509,0.545,0.543	0.577,0.498,0.506	0.005
ENSMUSG00000028180	Zranb2	3	+	157536482	157536586	157537586	157537669	157536333	157536386	157540632	157540709	1,0,0	59,60,59	0,0,0	66,68,94	253	232	1	1.0	0.015,0.0,0.0	0.0,0.0,0.0	0.005
ENSMUSG00000027655	Dhx35	2	+	158844077	158844207	158846907	158846989	158842855	158842933	158849481	158849553	32,21,22	28,18,16	26,22,30	33,5,18	279	231	0.782197415987	1.0	0.486,0.491,0.532	0.395,0.785,0.58	-0.084
ENSMUSG00000027655	Dhx35	2	+	158846907	158846989	158849481	158849553	158842304	158842399	158851710	158851822	0,0,1	26,11,7	0,0,0	10,8,20	231	221	1	1.0	0.0,0.0,0.12	0.0,0.0,0.0	0.04
ENSMUSG00000027655	Dhx35	2	+	158846907	158846989	158849481	158849553	158844077	158844207	158851710	158851822	14,12,10	29,11,7	15,12,13	11,7,22	231	221	0.907958610162	1.0	0.316,0.511,0.577	0.566,0.621,0.361	-0.048
ENSMUSG00000068245	Phf11d	14	-	59351146	59351218	59352650	59352782	59349052	59349388	59353317	59353381	18,27,34	7,9,7	26,31,34	19,14,17	281	221	0.157273428175	1.0	0.669,0.702,0.793	0.518,0.635,0.611	0.133
ENSMUSG00000039233	Tbce	13	-	14001109	14001178	14003532	14003696	14000057	14000117	14005142	14005283	59,82,83	41,27,22	122,87,102	56,27,31	313	218	1	1.0	0.501,0.679,0.724	0.603,0.692,0.696	-0.029
ENSMUSG00000039233	Tbce	13	-	14001109	14001178	14003542	14003696	14000057	14000117	14005142	14005283	58,76,81	41,27,22	120,83,104	56,27,31	303	218	1	1.0	0.504,0.669,0.726	0.607,0.689,0.707	-0.035
ENSMUSG00000039233	Tbce	13	-	14019701	14019887	14029275	14029406	14014351	14014823	14039537	14039596	36,21,27	89,84,85	46,28,44	69,84,101	280	335	0.536660451122	1.0	0.326,0.23,0.275	0.444,0.285,0.343	-0.08
ENSMUSG00000039233	Tbce	13	-	14019701	14019887	14027697	14027782	14014734	14014823	14029275	14029406	29,26,45	101,84,93	43,33,60	75,91,106	234	335	0.548798677544	1.0	0.291,0.307,0.409	0.451,0.342,0.448	-0.078
ENSMUSG00000025825	Iscu	5	+	113775217	113775328	113776770	113776849	113774262	113774376	113777832	113777841	381,401,394	398,390,455	535,369,568	518,393,611	260	228	1	1.0	0.456,0.474,0.432	0.475,0.452,0.449	-0.005
ENSMUSG00000025825	Iscu	5	+	113775217	113775328	113776770	113777078	113774262	113774376	113777832	113778273	381,401,394	63,89,79	535,369,568	99,30,79	260	457	1	1.0	0.914,0.888,0.898	0.905,0.956,0.927	-0.029
ENSMUSG00000037062	Sh3glb1	3	-	144691899	144692128	144696853	144696954	144686910	144691532	144697377	144697467	618,659,662	1474,1510,1639	820,695,965	1999,1425,2221	250	378	1	1.0	0.388,0.398,0.379	0.383,0.424,0.396	-0.013
ENSMUSG00000032388	Spg21	9	+	65468774	65468936	65473637	65473718	65465263	65465350	65475839	65475938	402,386,410	175,164,174	510,436,594	186,196,262	311	230	1	1.0	0.629,0.635,0.635	0.67,0.622,0.626	-0.006
ENSMUSG00000032388	Spg21	9	+	65473637	65473718	65475839	65475985	65468774	65468936	65480378	65480487	229,233,193	407,374,417	246,233,291	457,401,508	230	295	1	1.0	0.419,0.444,0.373	0.408,0.427,0.424	-0.008
ENSMUSG00000032388	Spg21	9	+	65475839	65475985	65480378	65480487	65473637	65473718	65481860	65481968	344,351,328	363,351,348	377,353,522	380,347,510	295	258	1	1.0	0.453,0.467,0.452	0.465,0.471,0.472	-0.012
ENSMUSG00000032388	Spg21	9	+	65480378	65480487	65481860	65481968	65475839	65475985	65484441	65484582	296,265,284	320,293,392	334,286,355	437,379,511	258	257	1	1.0	0.48,0.474,0.419	0.432,0.429,0.409	0.034
ENSMUSG00000032388	Spg21	9	+	65481860	65481968	65484441	65484582	65480378	65480487	65486832	65488470	336,311,352	458,442,531	343,329,438	626,470,671	257	290	1	1.0	0.453,0.443,0.428	0.382,0.441,0.424	0.026
ENSMUSG00000022263	Trio	15	-	27847287	27847479	27848932	27849052	27846709	27846859	27850992	27851159	17,20,24	25,28,24	26,21,29	41,26,33	269	341	1	1.0	0.463,0.475,0.559	0.446,0.506,0.527	0.006
ENSMUSG00000034412	Tbc1d10a	11	+	4209925	4210033	4212140	4212247	4205756	4205856	4212784	4212899	65,72,63	74,71,71	97,49,113	56,60,105	257	256	0.887649687878	1.0	0.467,0.503,0.469	0.633,0.449,0.517	-0.053
ENSMUSG00000028152	Tspan5	3	+	138890734	138890881	138894347	138894518	138868345	138868396	138896788	138896861	89,98,120	68,68,88	75,72,112	67,99,86	296	320	0.60180136277	1.0	0.586,0.609,0.596	0.548,0.44,0.585	0.073
ENSMUSG00000021193	Pitrm1	13	+	6559354	6559483	6560029	6560143	6558155	6558244	6560601	6560698	57,66,65	70,73,68	46,83,88	77,83,122	278	263	1	1.0	0.435,0.461,0.475	0.361,0.486,0.406	0.039
ENSMUSG00000027365	Trpm7	2	-	126799168	126799234	126799312	126799363	126797661	126797945	126801122	126801148	25,16,34	58,43,53	49,26,38	59,46,65	200	215	0.614878766604	1.0	0.317,0.286,0.408	0.472,0.378,0.386	-0.075
ENSMUSG00000030180	Kdm5a	6	+	120430059	120430280	120431812	120432223	120428217	120428377	120438986	120444574	72,56,56	116,142,200	82,57,92	178,172,222	370	560	1	1.0	0.484,0.374,0.298	0.411,0.334,0.385	0.009
ENSMUSG00000020828	Pld2	11	+	70555595	70555730	70555907	70556061	70555298	70555381	70557007	70557122	70,67,80	104,80,101	86,73,74	122,78,119	284	303	1	1.0	0.418,0.472,0.458	0.429,0.5,0.399	0.007
ENSMUSG00000020828	Pld2	11	+	70555907	70556061	70557007	70557122	70555595	70555730	70557338	70558110	120,102,111	88,77,90	114,96,101	116,60,123	303	264	1	1.0	0.543,0.536,0.518	0.461,0.582,0.417	0.046
ENSMUSG00000032477	Cdc25a	9	+	109878267	109878310	109879230	109879267	109877160	109877234	109879833	109879935	6,3,2	4,3,2	0,10,4	4,4,4	192	186	0.69243728521	1.0	0.592,0.492,0.492	0.0,0.708,0.492	0.125
ENSMUSG00000032557	Uba5	9	-	104049834	104049970	104054062	104054190	104049522	104049601	104054353	104054458	118,124,106	98,131,95	128,103,162	119,127,152	277	285	1	1.0	0.553,0.493,0.534	0.525,0.455,0.523	0.026
ENSMUSG00000053754	Chd8	14	-	52210485	52210615	52211815	52211919	52207835	52208065	52212396	52212486	43,45,36	77,51,80	39,38,61	50,69,87	253	279	1	1.0	0.381,0.493,0.332	0.462,0.378,0.436	-0.023
ENSMUSG00000018995	Nars2	7	+	97002797	97002892	97023617	97023750	96973481	96973562	97031337	97031436	4,9,3	13,13,8	8,7,10	9,17,18	244	282	0.917390246972	1.0	0.262,0.444,0.302	0.507,0.322,0.391	-0.071
ENSMUSG00000018995	Nars2	7	+	97039898	97040036	97057447	97057545	97035230	97035297	97059785	97059812	16,30,12	11,11,26	17,20,23	15,11,20	287	247	1	1.0	0.556,0.701,0.284	0.494,0.61,0.497	-0.02
ENSMUSG00000034593	Myo5a	9	+	75129971	75130128	75136342	75136486	75122910	75123055	75140647	75140729	269,210,257	271,221,312	147,246,318	183,239,374	306	293	1	1.0	0.487,0.476,0.441	0.435,0.496,0.449	0.008
ENSMUSG00000038658	Ric1	19	+	29584174	29584213	29584466	29584577	29579764	29579968	29585780	29585870	5,11,5	19,23,31	10,12,24	16,14,28	188	260	0.0149497879087	1.0	0.267,0.398,0.182	0.464,0.542,0.542	-0.234
ENSMUSG00000062906	Hdac10	15	-	89126629	89126706	89126868	89126995	89126377	89126437	89127149	89127218	12,8,16	2,1,3	16,10,11	1,0,1	276	226	1	1.0	0.831,0.868,0.814	0.929,1.0,0.9	-0.105
ENSMUSG00000062906	Hdac10	15	-	89126640	89126706	89126868	89126995	89126377	89126437	89127149	89127218	12,8,16	7,1,4	16,10,11	14,4,14	276	215	0.0915516423601	1.0	0.572,0.862,0.757	0.471,0.661,0.38	0.226
[truncated: 3,855 more rows]
