# Supplementary material for: Pharmacological targeting of BMAL1 modulates circadian and immune pathways
Source: Nat Chem Biol. 2025 Mar 25;21(5):736–45. doi: 10.1038/s41589-025-01863-x (PMC12037410; doi:10.1038/s41589-025-01863-x)
Supplement: Supplementary file 15 — Statistical source data. [file 41589_2025_1863_MOESM15_ESM.zip › Alternative splicing - Novogene analysis/WT_AvsWT_C/WT_AvsWT_C_A5SS_significant.xls]

GeneID	geneSymbol	chr	strand	longExonStart_0base	longExonEnd	shortES	shortEE	flankingES	flankingEE	IJC_SAMPLE_1	SJC_SAMPLE_1	IJC_SAMPLE_2	SJC_SAMPLE_2	IncFormLen	SkipFormLen	PValue	FDR	IncLevel1	IncLevel2	IncLevelDifference
ENSMUSG00000059540	Tcea2	2	+	181680309	181680735	181680309	181680475	181683212	181683275	15,21,12	0,0,1	12,7,20	6,1,5	409	149	3.15052339328e-06	0.00134086275618	1.0,1.0,0.814	0.421,0.718,0.593	0.361
ENSMUSG00000039748	Exo1	1	+	175881131	175881227	175881131	175881200	175882894	175883068	2,1,3	1,0,0	0,2,0	4,2,6	176	149	1.97982953365e-08	2.1065386238e-05	0.629,1.0,1.0	0.0,0.458,0.0	0.724
ENSMUSG00000039748	Exo1	1	+	175881131	175881354	175881131	175881200	175882894	175883068	5,6,8	1,0,0	2,16,10	4,2,6	303	149	1.27692591816e-05	0.00452883058974	0.711,1.0,1.0	0.197,0.797,0.45	0.422
ENSMUSG00000038538	Ubn2	6	+	38463553	38464049	38463553	38464043	38470151	38470222	2,9,5	7,1,2	1,0,0	3,2,9	155	149	1.9591999999e-06	0.00104229439995	0.215,0.896,0.706	0.243,0.0,0.0	0.525
ENSMUSG00000033961	Zfp446	7	+	12977847	12978218	12977847	12978112	12978997	12979378	8,11,19	1,0,0	5,8,12	2,3,7	255	149	1.68594183469e-06	0.00104229439995	0.824,1.0,1.0	0.594,0.609,0.5	0.374
ENSMUSG00000042744	Hectd4	5	+	121292729	121292858	121292729	121292852	121295374	121295499	0,0,1	3,1,0	5,8,9	1,0,0	155	149	8.09615818392e-05	0.0246123208791	0.0,0.0,1.0	0.828,1.0,1.0	-0.609
ENSMUSG00000070420	Zscan25	5	+	145283351	145283784	145283351	145283780	145287307	145287399	0,0,1	12,2,5	1,9,5	0,5,0	153	149	1.63147284571e-09	3.47177421567e-06	0.0,0.0,0.163	1.0,0.637,1.0	-0.825
