# Supplementary material for: Pharmacological targeting of BMAL1 modulates circadian and immune pathways
Source: Nat Chem Biol. 2025 Mar 25;21(5):736–45. doi: 10.1038/s41589-025-01863-x (PMC12037410; doi:10.1038/s41589-025-01863-x)
Supplement: Supplementary file 15 — Statistical source data. [file 41589_2025_1863_MOESM15_ESM.zip › Alternative splicing - Novogene analysis/WT_AvsWT_C/WT_AvsWT_C_A3SS_significant.xls]

GeneID	geneSymbol	chr	strand	longExonStart_0base	longExonEnd	shortES	shortEE	flankingES	flankingEE	IJC_SAMPLE_1	SJC_SAMPLE_1	IJC_SAMPLE_2	SJC_SAMPLE_2	IncFormLen	SkipFormLen	PValue	FDR	IncLevel1	IncLevel2	IncLevelDifference
ENSMUSG00000032966	Fkbp1a	2	+	151543905	151544140	151544012	151544140	151542817	151542865	1,4,0	3,3,1	4,7,11	2,0,0	256	149	1.50845761282e-05	0.0100168597185	0.162,0.437,0.0	0.538,1.0,1.0	-0.646
ENSMUSG00000039988	Ankrd13c	3	+	157972999	157975294	157975227	157975294	157972231	157972317	95,102,103	0,1,2	74,65,112	6,4,10	2377	149	1.38204502872e-05	0.0100168597185	1.0,0.865,0.763	0.436,0.505,0.412	0.425
ENSMUSG00000037339	Fam53a	5	-	33600355	33608227	33600355	33600880	33610431	33610486	397,450,427	1,0,0	608,380,620	5,10,8	7496	149	1.25885286084e-07	0.00044651510974	0.888,1.0,1.0	0.707,0.43,0.606	0.382
ENSMUSG00000038685	Rtel1	2	+	181355309	181355552	181355327	181355552	181355008	181355125	15,7,5	0,1,0	16,6,14	16,1,5	167	149	3.60235929631e-06	0.00619668393033	1.0,0.862,1.0	0.472,0.843,0.714	0.278
ENSMUSG00000026017	Carf	1	+	60109221	60109449	60109326	60109449	60108082	60108200	0,1,1	4,1,5	4,3,5	0,0,4	254	149	5.24106337496e-06	0.00619668393033	0.0,0.37,0.105	1.0,1.0,0.423	-0.649
ENSMUSG00000043059	Zfp513	5	-	31200234	31200386	31200234	31200383	31200651	31200762	6,3,1	0,0,2	0,2,0	9,0,16	152	149	1.69442228111e-05	0.0100168597185	1.0,1.0,0.329	0.0,1.0,0.0	0.443
ENSMUSG00000022552	Sharpin	15	-	76347663	76347807	76347663	76347789	76347895	76348004	37,41,41	4,0,0	38,38,24	18,5,9	167	149	2.20268718453e-05	0.0111613306336	0.892,1.0,1.0	0.653,0.871,0.704	0.221
ENSMUSG00000025507	Pidd1	7	-	141441611	141441860	141441611	141441784	141442150	141442564	1,1,4	7,1,1	1,6,6	0,1,0	225	149	4.1401331035e-05	0.0183563151476	0.086,0.398,0.726	1.0,0.799,1.0	-0.53
