# Supplementary material for: Pharmacological targeting of BMAL1 modulates circadian and immune pathways
Source: Nat Chem Biol. 2025 Mar 25;21(5):736–45. doi: 10.1038/s41589-025-01863-x (PMC12037410; doi:10.1038/s41589-025-01863-x)
Supplement: Supplementary file 15 — Statistical source data. [file 41589_2025_1863_MOESM15_ESM.zip › Alternative splicing - Novogene analysis/WT_AvsWT_C/WT_AvsWT_C_SE_significant.xls]

GeneID	geneSymbol	chr	strand	exonStart_0base	exonEnd	upstreamES	upstreamEE	downstreamES	downstreamEE	IJC_SAMPLE_1	SJC_SAMPLE_1	IJC_SAMPLE_2	SJC_SAMPLE_2	IncFormLen	SkipFormLen	PValue	FDR	IncLevel1	IncLevel2	IncLevelDifference
ENSMUSG00000024985	Tcf7l2	19	+	55926681	55926756	55925976	55926049	55931433	55933229	5,7,1	7,4,1	5,7,6	0,0,0	224	149	1.76676288044e-08	9.7818088849e-05	0.322,0.538,0.399	1.0,1.0,1.0	-0.58
ENSMUSG00000024985	Tcf7l2	19	+	55926683	55926756	55925976	55926049	55931433	55932209	9,9,2	7,4,1	9,12,13	0,0,0	222	149	3.76870672891e-07	0.00121716664988	0.463,0.602,0.573	1.0,1.0,1.0	-0.454
ENSMUSG00000037013	Ss18	18	-	14637391	14637484	14636495	14636618	14640955	14641123	15,14,13	0,0,8	7,2,7	8,6,14	242	149	3.32474311588e-05	0.029965987023	1.0,1.0,0.5	0.35,0.17,0.235	0.582
ENSMUSG00000061613	U2af1	17	-	31652501	31652568	31651645	31651712	31658652	31658754	6,5,7	0,0,0	6,16,9	8,4,8	216	149	3.31617378002e-09	3.8555723841e-05	1.0,1.0,1.0	0.341,0.734,0.437	0.496
ENSMUSG00000023861	Mpc1	17	+	8293414	8293495	8283851	8283961	8296534	8296631	2,0,0	1,3,3	11,2,12	0,2,0	230	149	1.29710092223e-07	0.000502704433419	0.564,0.0,0.0	1.0,0.393,1.0	-0.61
ENSMUSG00000023045	Soat2	15	+	102160589	102160687	102158713	102158843	102161051	102161150	1,7,4	0,0,2	0,0,0	2,2,2	247	149	3.97932953256e-09	3.8555723841e-05	1.0,1.0,0.547	0.0,0.0,0.0	0.849
ENSMUSG00000033728	Lrrc14	15	+	76710963	76711083	76710730	76710836	76712866	76713220	0,0,1	4,3,0	1,2,3	1,0,0	269	149	6.17092744015e-07	0.00140682625806	0.0,0.0,1.0	0.356,1.0,1.0	-0.452
ENSMUSG00000021276	Cinp	12	-	110878987	110879039	110877222	110877372	110879684	110879814	1,2,4	3,1,4	4,4,9	0,0,0	201	149	1.7708825595e-05	0.0190645345767	0.198,0.597,0.426	1.0,1.0,1.0	-0.593
ENSMUSG00000020954	Strn3	12	-	51643103	51643214	51627704	51627880	51647993	51648135	9,7,7	1,0,0	6,11,13	1,5,10	260	149	6.77462585963e-06	0.0100983615314	0.838,1.0,1.0	0.775,0.558,0.427	0.359
ENSMUSG00000063894	Zkscan8	13	-	21521785	21521909	21513221	21520962	21522223	21522315	0,0,3	1,3,3	1,2,11	3,0,0	273	149	6.50352059732e-05	0.0441098085259	0.0,0.0,0.353	0.154,1.0,1.0	-0.6
ENSMUSG00000020776	Fbf1	11	-	116165831	116165912	116164662	116164690	116167551	116167780	26,16,15	2,0,0	11,8,2	6,3,7	230	149	5.5444328928e-07	0.00140682625806	0.894,1.0,1.0	0.543,0.633,0.156	0.521
ENSMUSG00000042709	Atpaf2	11	-	60411666	60411729	60409585	60409630	60418262	60418457	3,4,1	1,1,0	1,0,2	3,2,1	212	149	3.45377871308e-05	0.0304215108646	0.678,0.738,1.0	0.19,0.0,0.584	0.547
ENSMUSG00000038708	Golga4	9	+	118519085	118519184	118514179	118514269	118522517	118522583	1,0,1	39,38,39	9,10,27	33,36,48	248	149	4.04042594937e-08	0.000195738435117	0.015,0.0,0.015	0.141,0.143,0.253	-0.169
ENSMUSG00000051705	Senp8	9	-	59739939	59740032	59734452	59737868	59750261	59750371	0,3,0	1,2,3	2,4,4	0,0,0	242	149	5.50066747818e-07	0.00140682625806	0.0,0.48,0.0	1.0,1.0,1.0	-0.84
ENSMUSG00000051705	Senp8	9	-	59739939	59740051	59737261	59737868	59750261	59750371	0,3,0	1,2,3	1,4,1	0,0,0	261	149	2.92196772778e-07	0.00102948892053	0.0,0.461,0.0	1.0,1.0,1.0	-0.846
ENSMUSG00000058192	Zfp846	9	+	20591338	20591421	20590812	20590884	20593160	20594471	7,9,4	4,2,4	8,14,18	0,0,0	232	149	3.86525857039e-05	0.0318727576923	0.529,0.743,0.391	1.0,1.0,1.0	-0.446
ENSMUSG00000010067	Rassf1	9	+	107554125	107554244	107551566	107551846	107557452	107557557	0,0,2	3,2,1	1,1,1	0,0,0	268	149	1.42257670088e-08	9.18889710322e-05	0.0,0.0,0.527	1.0,1.0,1.0	-0.824
ENSMUSG00000084925	1810062O18Rik	14	+	20569869	20570022	20565010	20565047	20570341	20570680	1,2,0	10,3,1	11,1,7	0,1,1	302	149	1.26718422089e-07	0.000502704433419	0.047,0.248,0.0	1.0,0.33,0.775	-0.603
ENSMUSG00000053453	Thoc7	14	-	13957061	13957180	13954538	13954656	13957479	13957543	3,12,6	1,0,0	17,5,14	10,2,6	268	149	8.00424488523e-06	0.0112526651229	0.625,1.0,1.0	0.486,0.582,0.565	0.331
ENSMUSG00000033545	Znrf1	8	+	111606746	111606848	111538342	111538466	111609292	111609364	5,7,14	0,0,0	8,10,15	8,2,3	251	149	4.25389405927e-05	0.0336456975839	1.0,1.0,1.0	0.372,0.748,0.748	0.377
ENSMUSG00000012889	Podnl1	8	+	84127784	84127894	84127597	84127662	84128569	84128726	0,1,0	1,0,2	3,12,4	1,0,0	259	149	3.10629340038e-05	0.0293202419324	0.0,1.0,0.0	0.633,1.0,1.0	-0.544
ENSMUSG00000089945	Pakap	4	+	57883023	57883202	57854561	57857037	57892868	57894718	8,7,16	6,4,3	0,2,13	12,19,28	328	149	6.60122018397e-05	0.0441098085259	0.377,0.443,0.708	0.0,0.046,0.174	0.436
ENSMUSG00000031898	Dpep3	8	-	105976119	105976204	105975181	105975257	105977260	105977437	5,1,8	0,0,0	17,0,8	11,2,5	234	149	6.11608191536e-07	0.00140682625806	1.0,1.0,1.0	0.496,0.0,0.505	0.666
ENSMUSG00000085614	1700123M08Rik	4	+	11980141	11980408	11976443	11976587	11993864	11993999	3,6,1	0,0,0	6,3,7	1,2,5	416	149	1.3848522998e-05	0.016772292416	1.0,1.0,1.0	0.682,0.349,0.334	0.545
ENSMUSG00000031105	Slc25a14	X	+	48623961	48624197	48623577	48623828	48625595	48625640	0,0,0	3,3,3	6,8,4	2,2,2	385	149	5.60418367268e-09	4.34391484837e-05	0.0,0.0,0.0	0.537,0.608,0.436	-0.527
ENSMUSG00000031105	Slc25a14	X	+	48623961	48624206	48623577	48623828	48625595	48625640	0,0,0	3,3,3	6,7,10	2,2,2	394	149	1.34869893031e-12	2.61350878715e-08	0.0,0.0,0.0	0.532,0.57,0.654	-0.585
ENSMUSG00000087366	Junos	4	+	95137414	95137494	95101145	95101307	95147104	95147200	3,3,6	0,0,0	0,1,1	2,2,1	229	149	4.66506721031e-07	0.00139076419079	1.0,1.0,1.0	0.0,0.245,0.394	0.787
ENSMUSG00000030314	Atg7	6	+	114646936	114647057	114643126	114643150	114672973	114673140	14,12,20	41,32,54	10,12,17	0,0,0	270	149	0	0.0	0.159,0.171,0.17	1.0,1.0,1.0	-0.833
ENSMUSG00000085396	Firre	X	-	50603438	50603525	50600743	50600898	50608477	50608604	8,9,4	6,3,1	8,6,19	2,0,0	236	149	5.96009927921e-05	0.0429418275162	0.457,0.654,0.716	0.716,1.0,1.0	-0.296
ENSMUSG00000026767	Mindy3	2	-	12401024	12401076	12397492	12397566	12405859	12405920	1,6,1	0,2,0	1,1,4	3,7,5	201	149	4.54417461704e-05	0.0352228062916	1.0,0.69,1.0	0.198,0.096,0.372	0.675
ENSMUSG00000026767	Mindy3	2	-	12403997	12404166	12397492	12397566	12405859	12405920	13,16,28	0,2,0	10,18,24	3,7,5	318	149	3.77731884552e-05	0.0318727576923	1.0,0.789,1.0	0.61,0.546,0.692	0.314
ENSMUSG00000060227	Casc4	2	+	121925560	121925728	121911870	121912041	121933477	121933697	5,5,2	0,2,0	0,2,1	2,1,5	317	149	3.17157991536e-06	0.00512157296665	1.0,0.54,1.0	0.0,0.485,0.086	0.656
ENSMUSG00000032534	Cep63	9	-	102621695	102621728	102619691	102619760	102625903	102625981	2,4,1	0,1,0	3,1,7	10,1,9	182	149	2.70581505002e-06	0.00476666218539	1.0,0.766,1.0	0.197,0.45,0.389	0.577
ENSMUSG00000041939	Mvk	5	+	114444651	114444689	114444268	114444363	114445387	114445479	0,4,0	11,26,42	28,24,8	41,29,39	187	149	2.31565670183e-06	0.00427359957791	0.0,0.109,0.0	0.352,0.397,0.14	-0.26
ENSMUSG00000053333	Dis3l2	1	+	86791415	86791457	86760287	86760389	86821221	86821450	1,2,1	21,28,47	7,9,16	26,26,36	191	149	1.96310515892e-05	0.0205627306862	0.036,0.053,0.016	0.174,0.213,0.257	-0.18
ENSMUSG00000043183	Simc1	13	+	54528303	54528536	54523969	54526672	54529153	54529223	6,4,13	4,4,1	22,14,42	0,1,1	382	149	5.98322501258e-05	0.0429418275162	0.369,0.281,0.835	1.0,0.845,0.942	-0.434
ENSMUSG00000066800	Rnasel	1	+	153753606	153755213	153751967	153752947	153755950	153756036	466,468,421	4,2,0	488,593,693	9,14,23	1756	149	3.86286095463e-05	0.0318727576923	0.908,0.952,1.0	0.821,0.782,0.719	0.179
ENSMUSG00000066800	Rnasel	1	+	153753634	153755213	153752844	153752947	153755950	153756036	415,430,410	4,2,0	466,552,647	9,14,23	1728	149	4.17979228082e-05	0.0336456975839	0.899,0.949,1.0	0.817,0.773,0.708	0.183
ENSMUSG00000029221	Slc30a9	5	+	67324676	67324733	67315725	67315845	67326852	67326952	46,34,44	11,10,12	27,31,44	32,26,35	206	149	2.8903081124e-05	0.028004195301	0.752,0.711,0.726	0.379,0.463,0.476	0.29
ENSMUSG00000020516	Rps6kb1	11	-	86517349	86517392	86513617	86513637	86517582	86517640	3,2,0	3,2,2	1,1,3	0,0,1	192	149	8.12969923214e-06	0.0112526651229	0.437,0.437,0.0	1.0,1.0,0.7	-0.609
ENSMUSG00000049606	Zfp644	5	-	106695642	106695699	106689819	106690877	106696531	106696826	1,0,1	0,8,2	2,1,11	0,0,0	206	149	1.51868792984e-05	0.0178358392148	1.0,0.0,0.266	1.0,1.0,1.0	-0.578
ENSMUSG00000023044	Csad	15	-	102203136	102203260	102188886	102188962	102204138	102204233	23,18,25	11,13,10	26,24,47	0,0,8	273	149	2.5841740109e-05	0.026355854728	0.533,0.43,0.577	1.0,1.0,0.762	-0.407
ENSMUSG00000046006	Gapt	13	-	110354938	110355003	110352615	110354515	110357083	110357187	0,0,1	1,5,4	9,8,2	3,7,7	214	149	1.09337436217e-05	0.0141249389268	0.0,0.0,0.148	0.676,0.443,0.166	-0.379
ENSMUSG00000039747	Orai2	5	-	136167824	136167887	136161486	136161724	136168365	136168474	0,0,1	8,7,3	4,7,9	3,22,17	212	149	7.22756845805e-05	0.0474765496882	0.0,0.0,0.19	0.484,0.183,0.271	-0.249
ENSMUSG00000022773	Ypel1	16	+	17077774	17078054	17069695	17070363	17081597	17081641	6,1,3	2,1,3	9,7,8	0,0,0	429	149	4.68527223834e-05	0.0356043942881	0.51,0.258,0.258	1.0,1.0,1.0	-0.658
ENSMUSG00000063889	Crem	18	-	3287903	3288092	3276693	3276729	3295039	3295182	5,5,5	4,1,4	0,0,0	2,2,8	338	149	1.70371782421e-05	0.0189784466871	0.355,0.688,0.355	0.0,0.0,0.0	0.466
ENSMUSG00000074529	Zfp972	2	-	177921434	177921495	177903339	177903727	177921688	177921815	0,0,2	5,1,5	5,2,4	0,1,6	210	149	6.31140800775e-05	0.0436794515622	0.0,0.0,0.221	1.0,0.587,0.321	-0.562
ENSMUSG00000039382	Wdr45	X	+	7723564	7723753	7721972	7722230	7723848	7723920	1,1,1	1,1,1	5,7,13	0,1,1	338	149	6.11815216479e-05	0.043111837327	0.306,0.306,0.306	1.0,0.755,0.851	-0.563
ENSMUSG00000022601	Zbtb11	16	+	55990258	55991094	55982174	55982406	55991441	55991618	96,82,107	3,6,6	99,111,145	0,0,0	985	149	2.88506045844e-05	0.028004195301	0.829,0.674,0.73	1.0,1.0,1.0	-0.256
ENSMUSG00000029127	Zbtb49	5	-	38210617	38210664	38205888	38205962	38213307	38214383	1,2,1	2,2,3	3,1,6	0,0,0	196	149	3.11898806704e-06	0.00512157296665	0.275,0.432,0.202	1.0,1.0,1.0	-0.697
ENSMUSG00000029127	Zbtb49	5	-	38211845	38212088	38205888	38205962	38213307	38213552	4,6,1	2,2,3	3,5,2	0,0,0	392	149	9.22798812608e-06	0.0123324106143	0.432,0.533,0.112	1.0,1.0,1.0	-0.641
ENSMUSG00000091625	Lsm5	6	-	56703313	56703409	56702095	56702168	56704622	56704683	3,4,5	0,0,1	1,1,5	7,2,2	245	149	9.26088694175e-07	0.00188902597008	1.0,1.0,0.753	0.08,0.233,0.603	0.612
ENSMUSG00000091625	Lsm5	6	-	56703317	56703409	56702095	56702168	56704622	56704656	2,4,5	0,0,1	1,1,5	7,2,2	241	149	1.26956130675e-06	0.00246015590022	1.0,1.0,0.756	0.081,0.236,0.607	0.611
ENSMUSG00000024163	Mapk8ip3	17	-	24909149	24909161	24907328	24907386	24912747	24912866	2,3,2	2,0,0	0,3,0	4,1,3	161	149	1.71391690073e-05	0.0189784466871	0.481,1.0,1.0	0.0,0.735,0.0	0.582
ENSMUSG00000011158	Brf1	12	-	112983732	112983849	112983026	112983058	112986458	112986519	6,11,0	0,0,1	0,0,1	3,4,0	266	149	3.49542840239e-06	0.00541875292652	1.0,1.0,0.0	0.0,0.0,1.0	0.333
ENSMUSG00000053091	Lins1	7	+	66709293	66709435	66708638	66708728	66710158	66710375	5,23,14	1,6,4	5,14,14	0,0,0	291	149	5.94907726553e-05	0.0429418275162	0.719,0.662,0.642	1.0,1.0,1.0	-0.326
ENSMUSG00000035476	Tab3	X	+	85593651	85593754	85575549	85575610	85609389	85609584	8,4,4	1,0,0	1,4,0	1,2,5	252	149	7.06911890358e-07	0.00152205984571	0.825,1.0,1.0	0.372,0.542,0.0	0.637
ENSMUSG00000030990	Pgap2	7	+	102235661	102235759	102223378	102223490	102236093	102236346	0,3,0	2,1,1	3,3,3	2,0,0	247	149	3.17744390846e-05	0.0293202419324	0.0,0.644,0.0	0.475,1.0,1.0	-0.61
ENSMUSG00000030990	Pgap2	7	+	102235661	102235872	102229998	102230188	102236093	102236346	12,17,17	0,0,0	4,10,14	4,2,4	360	149	1.3521203021e-05	0.016772292416	1.0,1.0,1.0	0.293,0.674,0.592	0.48
