# Supplementary material for: Pharmacological targeting of BMAL1 modulates circadian and immune pathways
Source: Nat Chem Biol. 2025 Mar 25;21(5):736–45. doi: 10.1038/s41589-025-01863-x (PMC12037410; doi:10.1038/s41589-025-01863-x)
Supplement: Supplementary file 15 — Statistical source data. [file 41589_2025_1863_MOESM15_ESM.zip › Alternative splicing - Novogene analysis/WT_AvsWT_C/WT_AvsWT_C_RI.xls]

GeneID	geneSymbol	chr	strand	riExonStart_0base	riExonEnd	upstreamES	upstreamEE	downstreamES	downstreamEE	IJC_SAMPLE_1	SJC_SAMPLE_1	IJC_SAMPLE_2	SJC_SAMPLE_2	IncFormLen	SkipFormLen	PValue	FDR	IncLevel1	IncLevel2	IncLevelDifference
ENSMUSG00000024975	Pdcd4	19	+	53929082	53929861	53929082	53929192	53929716	53929861	124,124,141	1,0,0	187,170,240	2,0,2	673	149	1	1.0	0.965,1.0,1.0	0.954,1.0,0.964	0.016
ENSMUSG00000025159	Mms19	19	-	41945732	41947103	41945732	41945815	41946916	41947103	81,49,61	76,85,66	108,67,69	148,100,131	1250	149	1	1.0	0.113,0.064,0.099	0.08,0.074,0.059	0.021
ENSMUSG00000025159	Mms19	19	-	41949454	41949837	41949454	41949581	41949768	41949837	35,28,28	53,50,53	43,20,42	64,53,102	336	149	1	1.0	0.227,0.199,0.19	0.23,0.143,0.154	0.03
ENSMUSG00000048612	Myof	19	-	37981877	37983010	37981877	37981908	37982959	37983010	2,1,0	498,409,541	6,4,9	326,442,710	1200	149	1	1.0	0.0,0.0,0.0	0.002,0.001,0.002	-0.002
ENSMUSG00000024695	Zfp91	19	-	12775994	12776462	12775994	12776073	12776411	12776462	34,32,22	211,175,223	15,28,53	211,197,316	487	149	1	1.0	0.047,0.053,0.029	0.021,0.042,0.049	0.006
ENSMUSG00000036098	Myrf	19	-	10215741	10216149	10215741	10215810	10216060	10216149	4,0,0	2,1,5	0,0,0	3,1,11	399	149	1	1.0	0.428,0.0,0.0	0.0,0.0,0.0	0.143
ENSMUSG00000010110	Stx5a	19	+	8743079	8743423	8743079	8743135	8743352	8743423	14,23,21	151,123,156	28,16,44	128,139,196	366	149	1	1.0	0.036,0.071,0.052	0.082,0.045,0.084	-0.017
ENSMUSG00000010110	Stx5a	19	+	8748654	8748888	8748654	8748711	8748806	8748888	60,57,64	141,178,160	73,59,111	146,114,209	244	149	0.912683069193	1.0	0.206,0.164,0.196	0.234,0.24,0.245	-0.051
ENSMUSG00000024948	Map4k2	19	+	6341743	6341967	6341743	6341834	6341902	6341967	17,18,14	25,28,22	12,6,24	57,49,42	217	149	0.0516625008915	1.0	0.318,0.306,0.304	0.126,0.078,0.282	0.147
ENSMUSG00000024948	Map4k2	19	+	6343801	6344079	6343801	6343883	6343971	6344079	13,9,4	57,50,59	4,8,10	64,46,63	237	149	1	1.0	0.125,0.102,0.041	0.038,0.099,0.091	0.013
ENSMUSG00000024948	Map4k2	19	+	6345576	6345836	6345576	6345610	6345727	6345836	7,4,4	64,52,79	10,4,4	49,66,63	266	149	1	1.0	0.058,0.041,0.028	0.103,0.033,0.034	-0.014
ENSMUSG00000024948	Map4k2	19	+	6346083	6346293	6346083	6346125	6346208	6346293	17,15,14	65,48,51	20,19,17	49,52,77	232	149	1	1.0	0.144,0.167,0.15	0.208,0.19,0.124	-0.02
ENSMUSG00000024948	Map4k2	19	+	6352774	6353190	6352774	6352861	6353119	6353190	29,36,16	77,76,72	18,20,30	85,76,99	407	149	1	1.0	0.121,0.148,0.075	0.072,0.088,0.1	0.028
ENSMUSG00000024947	Men1	19	+	6335038	6335905	6335038	6335082	6335444	6335905	85,83,91	2,11,5	85,91,127	0,7,7	511	149	0.900770120442	1.0	0.925,0.688,0.841	1.0,0.791,0.841	-0.059
ENSMUSG00000024947	Men1	19	+	6338282	6338961	6338282	6338419	6338825	6338961	9,11,7	52,104,83	0,2,0	77,81,114	555	149	1	1.0	0.044,0.028,0.022	0.0,0.007,0.0	0.029
ENSMUSG00000024773	Atg2a	19	+	6258550	6258985	6258550	6258633	6258863	6258985	13,5,8	56,79,76	20,10,9	114,87,114	379	149	1	1.0	0.084,0.024,0.04	0.065,0.043,0.03	0.003
ENSMUSG00000024807	Syvn1	19	+	6048454	6048743	6048454	6048607	6048694	6048743	2,11,7	147,119,154	6,5,5	120,152,199	236	149	1	1.0	0.009,0.055,0.028	0.031,0.02,0.016	0.008
ENSMUSG00000024807	Syvn1	19	+	6050521	6051310	6050521	6050685	6051154	6051310	8,13,21	1,0,1	25,17,30	0,3,1	618	149	1	1.0	0.659,1.0,0.835	1.0,0.577,0.879	0.013
ENSMUSG00000024818	Slc25a45	19	+	5884344	5885766	5884344	5884603	5884722	5885766	15,15,14	103,120,169	13,15,19	144,86,167	268	149	1	1.0	0.075,0.065,0.044	0.048,0.088,0.059	-0.004
ENSMUSG00000024858	Grk2	19	-	4287557	4287985	4287557	4287694	4287822	4287985	49,39,38	860,892,957	49,40,59	1082,804,1257	277	149	1	1.0	0.03,0.023,0.021	0.024,0.026,0.025	-0.0
ENSMUSG00000024858	Grk2	19	-	4291238	4291641	4291238	4291330	4291589	4291641	153,93,109	561,543,555	140,139,208	646,592,771	408	149	1	1.0	0.091,0.059,0.067	0.073,0.079,0.09	-0.008
ENSMUSG00000040663	Clcf1	19	+	4220177	4223490	4220177	4220344	4222073	4223490	219,250,304	24,24,32	196,181,300	15,13,44	1878	149	1	1.0	0.42,0.452,0.43	0.509,0.525,0.351	-0.028
ENSMUSG00000037916	Ndufv1	19	-	4011101	4011424	4011101	4011272	4011345	4011424	21,21,13	256,261,242	17,24,28	277,241,377	222	149	1	1.0	0.052,0.051,0.035	0.04,0.063,0.047	-0.004
ENSMUSG00000024843	Chka	19	+	3889879	3892213	3889879	3889988	3892106	3892213	144,133,137	37,39,28	213,137,252	51,33,44	2267	149	1	1.0	0.204,0.183,0.243	0.215,0.214,0.273	-0.024
ENSMUSG00000024913	Lrp5	19	-	3593515	3597480	3593515	3593626	3597243	3597480	8,8,22	115,122,101	27,20,25	164,102,172	3766	149	1	1.0	0.003,0.003,0.009	0.006,0.008,0.006	-0.002
ENSMUSG00000044906	4930503L19Rik	18	-	70467334	70468517	70467334	70467485	70467758	70468517	34,63,40	7,18,22	44,59,70	12,20,19	422	149	1	1.0	0.632,0.553,0.391	0.564,0.51,0.565	-0.021
ENSMUSG00000044906	4930503L19Rik	18	-	70467334	70468517	70467334	70467485	70468053	70468517	89,113,105	0,6,0	108,131,179	1,2,1	717	149	1	1.0	1.0,0.796,1.0	0.957,0.932,0.974	-0.022
ENSMUSG00000044906	4930503L19Rik	18	-	70467334	70468517	70467334	70467485	70468220	70468517	145,146,142	0,0,0	156,182,252	0,4,0	884	149	1	1.0	1.0,1.0,1.0	1.0,0.885,1.0	0.038
ENSMUSG00000024516	Sec11c	18	+	65812664	65814957	65812664	65812741	65814837	65814957	923,893,1057	8,8,17	1149,821,1164	17,11,15	2245	149	1	1.0	0.884,0.881,0.805	0.818,0.832,0.837	0.028
ENSMUSG00000024516	Sec11c	18	+	65812664	65814957	65812664	65812814	65814837	65814957	625,570,704	490,653,590	770,528,723	821,570,927	2172	149	1	1.0	0.08,0.056,0.076	0.06,0.06,0.051	0.014
ENSMUSG00000038524	Fchsd1	18	-	37963127	37963421	37963127	37963211	37963292	37963421	1,2,5	27,15,19	4,3,6	24,13,42	230	149	1	1.0	0.023,0.08,0.146	0.097,0.13,0.085	-0.021
ENSMUSG00000024454	Hdac3	18	-	37940952	37941766	37940952	37941110	37941378	37941766	6,3,6	167,192,185	3,0,1	224,155,292	417	149	1	1.0	0.013,0.006,0.011	0.005,0.0,0.001	0.008
ENSMUSG00000024454	Hdac3	18	-	37940952	37941766	37940952	37941110	37941707	37941766	13,15,21	4,4,7	16,14,27	4,2,2	746	149	0.192101670597	1.0	0.394,0.428,0.375	0.444,0.583,0.729	-0.186
ENSMUSG00000024454	Hdac3	18	-	37941378	37941766	37941378	37941458	37941707	37941766	12,21,19	128,169,141	20,15,32	155,127,204	398	149	1	1.0	0.034,0.044,0.048	0.046,0.042,0.055	-0.006
ENSMUSG00000024454	Hdac3	18	-	37943677	37944209	37943677	37943751	37944128	37944209	50,20,48	123,151,156	41,24,51	161,119,181	526	149	1	1.0	0.103,0.036,0.08	0.067,0.054,0.074	0.008
ENSMUSG00000044595	Dnd1	18	-	36765095	36766010	36765095	36765557	36765892	36766010	0,1,0	0,1,0	3,2,0	0,0,0	484	149	1	1.0	NA,0.235,NA	1.0,1.0,NA	-0.765
ENSMUSG00000038773	Kdm3b	18	+	34794449	34795780	34794449	34794563	34795674	34795780	0,0,2	59,50,55	8,0,2	52,67,63	1260	149	1	1.0	0.0,0.0,0.004	0.018,0.0,0.004	-0.006
ENSMUSG00000014504	Srp19	18	+	34331749	34334364	34331749	34331825	34334292	34334364	82,58,94	187,191,207	85,70,117	227,157,255	2616	149	1	1.0	0.024,0.017,0.025	0.021,0.025,0.025	-0.002
ENSMUSG00000024792	Zfpl1	19	-	6082180	6082471	6082180	6082327	6082398	6082471	24,13,28	104,77,122	17,19,56	118,99,107	220	149	1	1.0	0.135,0.103,0.135	0.089,0.115,0.262	-0.031
ENSMUSG00000024908	Ppp6r3	19	-	3483527	3487091	3483527	3484916	3486975	3487091	0,0,0	131,125,140	2,0,2	114,108,166	2208	149	1	1.0	0.0,0.0,0.0	0.001,0.0,0.001	-0.001
ENSMUSG00000024056	Ndc80	17	-	71511344	71514282	71511344	71511489	71514188	71514282	11,9,14	1,0,0	22,18,27	0,0,0	2848	149	1	1.0	0.365,1.0,1.0	1.0,1.0,1.0	-0.212
ENSMUSG00000035842	Ddx11	17	+	66149030	66149313	66149030	66149099	66149212	66149313	2,8,6	5,8,11	30,14,7	3,8,13	262	149	0.101899710704	1.0	0.185,0.363,0.237	0.85,0.499,0.234	-0.266
ENSMUSG00000035842	Ddx11	17	+	66149030	66150052	66149030	66149099	66149967	66150052	15,20,19	0,0,0	46,26,20	3,0,0	1017	149	1	1.0	1.0,1.0,1.0	0.692,1.0,1.0	0.103
ENSMUSG00000035842	Ddx11	17	+	66149030	66150052	66149030	66149313	66149967	66150052	14,15,16	4,6,22	22,18,16	6,13,13	803	149	1	1.0	0.394,0.317,0.119	0.405,0.204,0.186	0.012
ENSMUSG00000034116	Vav1	17	+	57279099	57279401	57279099	57279284	57279356	57279401	702,602,600	5,7,1	731,626,1020	0,1,1	221	149	1	1.0	0.99,0.983,0.998	1.0,0.998,0.999	-0.009
ENSMUSG00000005823	Gpr108	17	-	57237205	57237497	57237205	57237323	57237423	57237497	14,8,8	155,147,189	12,12,13	226,153,204	249	149	1	1.0	0.051,0.032,0.025	0.031,0.045,0.037	-0.002
ENSMUSG00000002372	Ranbp3	17	+	56701022	56702890	56701022	56701088	56702762	56702890	45,21,27	9,8,1	17,37,29	6,0,13	1823	149	0.988766961266	1.0	0.29,0.177,0.688	0.188,1.0,0.154	-0.062
ENSMUSG00000042625	Safb2	17	-	56562938	56563431	56562938	56563243	56563361	56563431	87,84,83	149,154,138	96,98,166	231,113,186	267	149	1	1.0	0.246,0.233,0.251	0.188,0.326,0.332	-0.039
ENSMUSG00000001229	Dpp9	17	-	56205452	56205870	56205452	56205621	56205696	56205870	2,2,5	130,119,134	7,5,2	110,107,171	224	149	1	1.0	0.01,0.011,0.024	0.041,0.03,0.008	-0.011
ENSMUSG00000002833	Hdgfl2	17	+	56098483	56099075	56098483	56098557	56098973	56099075	1,6,9	2,0,0	8,6,11	3,0,0	565	149	1	1.0	0.116,1.0,1.0	0.413,1.0,1.0	-0.099
ENSMUSG00000002833	Hdgfl2	17	+	56098973	56099387	56098973	56099075	56099176	56099387	32,31,24	113,114,152	34,25,42	135,111,156	250	149	1	1.0	0.144,0.139,0.086	0.131,0.118,0.138	-0.006
ENSMUSG00000003199	Mpnd	17	+	56012270	56012492	56012270	56012343	56012415	56012492	6,22,16	114,117,119	23,11,24	143,120,177	221	149	1	1.0	0.034,0.113,0.083	0.098,0.058,0.084	-0.003
ENSMUSG00000038781	Stap2	17	-	55999742	56000015	55999742	55999808	55999912	56000015	2,0,0	0,0,0	1,0,0	0,1,0	253	149	1	1.0	1.0,NA,NA	1.0,0.0,NA	0.5
ENSMUSG00000038781	Stap2	17	-	56000479	56001001	56000479	56000614	56000900	56001001	0,0,1	0,2,0	5,0,7	0,0,3	435	149	1	1.0	NA,0.0,1.0	1.0,NA,0.444	-0.222
ENSMUSG00000023993	Treml1	17	+	48359918	48360467	48359918	48359982	48360134	48360467	3,2,5	14,25,24	6,1,9	24,12,32	301	149	1	1.0	0.096,0.038,0.093	0.11,0.04,0.122	-0.015
ENSMUSG00000033475	Tomm6	17	-	47686739	47687288	47686739	47687062	47687187	47687288	11,25,14	44,66,61	27,20,25	66,48,68	274	149	1	1.0	0.12,0.171,0.111	0.182,0.185,0.167	-0.044
ENSMUSG00000034729	Mrps10	17	+	47372426	47372645	47372426	47372491	47372572	47372645	0,0,12	43,43,42	2,1,5	36,28,43	230	149	1	1.0	0.0,0.0,0.156	0.035,0.023,0.07	0.009
ENSMUSG00000034729	Mrps10	17	+	47372426	47372645	47372426	47372491	47372575	47372645	0,3,12	47,25,50	2,1,6	77,43,72	233	149	1	1.0	0.0,0.071,0.133	0.016,0.015,0.051	0.041
ENSMUSG00000034729	Mrps10	17	+	47372575	47375109	47372575	47372645	47374972	47375109	9,0,3	99,101,117	9,8,6	136,97,160	2476	149	1	1.0	0.005,0.0,0.002	0.004,0.005,0.002	-0.001
ENSMUSG00000023977	Ubr2	17	-	46980319	46981442	46980319	46980418	46981353	46981442	42,29,23	33,41,57	30,45,52	33,33,51	1084	149	1	1.0	0.149,0.089,0.053	0.111,0.158,0.123	-0.034
ENSMUSG00000002769	Gnmt	17	-	46726060	46726411	46726060	46726182	46726268	46726411	6,5,4	0,3,0	11,1,10	0,0,3	235	149	1	1.0	1.0,0.514,1.0	1.0,1.0,0.679	-0.055
ENSMUSG00000002763	Pex6	17	+	46723673	46724027	46723673	46723735	46723918	46724027	30,42,32	80,83,97	67,24,36	138,81,115	332	149	1	1.0	0.144,0.185,0.129	0.179,0.117,0.123	0.013
ENSMUSG00000023971	Rrp36	17	-	46672524	46672847	46672524	46672591	46672705	46672847	5,1,3	90,91,70	7,3,3	77,89,82	263	149	1	1.0	0.031,0.006,0.024	0.049,0.019,0.02	-0.009
ENSMUSG00000040327	Cul9	17	-	46521335	46521984	46521335	46521515	46521850	46521984	12,4,2	39,21,24	10,10,6	38,42,57	484	149	1	1.0	0.087,0.055,0.025	0.075,0.068,0.031	-0.002
ENSMUSG00000032842	Abcc10	17	-	46304156	46304475	46304156	46304254	46304329	46304475	1,0,1	8,12,10	5,1,9	24,8,17	224	149	1	1.0	0.077,0.0,0.062	0.122,0.077,0.26	-0.107
ENSMUSG00000032842	Abcc10	17	-	46323351	46324914	46323351	46323579	46323692	46324914	12,4,11	6,3,1	27,9,17	3,8,4	262	149	1	1.0	0.532,0.431,0.862	0.837,0.39,0.707	-0.036
ENSMUSG00000023952	Gtpbp2	17	+	46164193	46164833	46164193	46164378	46164724	46164833	61,46,56	178,164,164	71,33,67	161,163,221	495	149	1	1.0	0.094,0.078,0.093	0.117,0.057,0.084	0.002
ENSMUSG00000023952	Gtpbp2	17	+	46165777	46166446	46165777	46165997	46166310	46166446	60,26,42	180,189,183	61,49,44	221,149,241	462	149	1	1.0	0.097,0.042,0.069	0.082,0.096,0.056	-0.009
ENSMUSG00000023942	Slc29a1	17	-	45589413	45589820	45589413	45589548	45589680	45589820	11,9,15	291,365,467	12,8,22	394,361,551	281	149	1	1.0	0.02,0.013,0.017	0.016,0.012,0.021	0.0
ENSMUSG00000023947	Nfkbie	17	+	45558494	45559430	45558494	45558597	45559207	45559430	36,5,23	20,25,38	23,42,25	29,28,55	759	149	1	1.0	0.261,0.038,0.106	0.135,0.227,0.082	-0.013
ENSMUSG00000023938	Aars2	17	+	45519512	45520843	45519512	45519596	45520285	45520843	16,8,31	0,0,0	31,20,18	2,0,0	838	149	1	1.0	1.0,1.0,1.0	0.734,1.0,1.0	0.089
ENSMUSG00000023960	Enpp5	17	+	44082743	44086567	44082743	44082920	44085204	44086567	0,0,0	7,0,0	4,0,0	2,0,9	2433	149	1	1.0	0.0,NA,NA	0.109,NA,0.0	-0.054
ENSMUSG00000056492	Adgrf5	17	+	43439675	43440160	43439675	43439795	43439950	43440160	0,2,0	1,3,1	1,0,8	3,4,9	304	149	0.152638683365	1.0	0.0,0.246,0.0	0.14,0.0,0.303	-0.066
ENSMUSG00000024446	Rpp21	17	-	36257441	36257706	36257441	36257524	36257605	36257706	44,29,31	252,286,257	39,37,49	386,260,352	230	149	1	1.0	0.102,0.062,0.072	0.061,0.084,0.083	0.003
ENSMUSG00000024426	Atat1	17	-	35908562	35908966	35908562	35908664	35908852	35908966	1,1,2	22,23,23	1,0,4	20,24,20	337	149	1	1.0	0.02,0.019,0.037	0.022,0.0,0.081	-0.009
ENSMUSG00000024426	Atat1	17	-	35909087	35909350	35909087	35909148	35909258	35909350	1,1,0	31,17,17	1,0,0	21,25,25	259	149	1	1.0	0.018,0.033,0.0	0.027,0.0,0.0	0.008
ENSMUSG00000035929	H2-Q4	17	+	35379819	35380636	35379819	35380173	35380360	35380636	80,47,93	127,169,169	53,71,98	136,123,153	336	149	1	1.0	0.218,0.11,0.196	0.147,0.204,0.221	-0.016
ENSMUSG00000024403	Atp6v1g2	17	+	35237116	35238767	35237116	35237217	35237624	35238767	7,13,3	4,7,9	8,13,6	9,3,6	556	149	0.923356391213	1.0	0.319,0.332,0.082	0.192,0.537,0.211	-0.069
ENSMUSG00000043807	Ly6g5b	17	-	35115117	35115428	35115117	35115246	35115342	35115428	0,0,5	0,0,2	3,5,4	0,0,0	245	149	1	1.0	NA,NA,0.603	1.0,1.0,1.0	-0.397
ENSMUSG00000040482	Dxo	17	+	34838547	34838907	34838547	34838683	34838812	34838907	5,5,6	88,75,77	7,5,13	118,93,118	278	149	1	1.0	0.03,0.034,0.04	0.031,0.028,0.056	-0.004
ENSMUSG00000040482	Dxo	17	+	34838812	34839137	34838812	34838907	34838986	34839137	3,0,12	92,61,67	10,9,3	99,72,114	228	149	1	1.0	0.021,0.0,0.105	0.062,0.076,0.017	-0.01
ENSMUSG00000015452	Ager	17	+	34597874	34598247	34597874	34597945	34598140	34598247	4,5,2	0,0,0	3,0,4	0,0,1	344	149	1	1.0	1.0,1.0,1.0	1.0,NA,0.634	0.183
ENSMUSG00000015452	Ager	17	+	34598379	34598794	34598379	34598572	34598729	34598794	1,5,6	4,4,2	7,0,6	2,5,10	306	149	0.709926916166	1.0	0.109,0.378,0.594	0.63,0.0,0.226	0.075
ENSMUSG00000015452	Ager	17	+	34599995	34600860	34599995	34600137	34600350	34600860	0,0,1	1,0,2	4,8,10	4,4,2	362	149	1	1.0	0.0,NA,0.171	0.292,0.452,0.673	-0.387
ENSMUSG00000015452	Ager	17	+	34599995	34600621	34599995	34600137	34600494	34600621	3,3,3	2,0,0	9,14,19	0,0,0	506	149	1	1.0	0.306,1.0,1.0	1.0,1.0,1.0	-0.231
ENSMUSG00000024338	Psmb8	17	+	34200140	34200915	34200140	34200270	34200710	34200915	15,20,43	617,701,760	29,30,19	895,672,890	589	149	1	1.0	0.006,0.007,0.014	0.008,0.011,0.005	0.001
ENSMUSG00000061232	H2-K1	17	-	33996826	33997157	33996826	33996859	33997037	33997157	42,67,98	2425,2613,2849	69,48,89	3231,2216,3658	327	149	1	1.0	0.008,0.012,0.015	0.01,0.01,0.011	0.001
ENSMUSG00000079553	Kifc1	17	-	33884588	33885218	33884588	33884986	33885167	33885218	1,0,4	56,32,56	1,5,7	83,51,72	330	149	1	1.0	0.008,0.0,0.031	0.005,0.042,0.042	-0.017
ENSMUSG00000042099	Kank3	17	+	33822285	33822917	33822285	33822375	33822674	33822917	37,35,23	24,16,19	47,23,36	41,20,41	448	149	0.439868769172	1.0	0.339,0.421,0.287	0.276,0.277,0.226	0.089
ENSMUSG00000059208	Hnrnpm	17	-	33666493	33666685	33666493	33666529	33666646	33666685	228,256,272	300,319,368	256,237,357	351,327,487	266	149	1	1.0	0.299,0.31,0.293	0.29,0.289,0.291	0.011
ENSMUSG00000024026	Glo1	17	-	30592865	30594226	30592865	30593074	30594114	30594226	623,658,733	9,7,5	835,674,895	21,6,10	1189	149	1	1.0	0.897,0.922,0.948	0.833,0.934,0.918	0.027
ENSMUSG00000004865	Srpk1	17	-	28599470	28600456	28599470	28599869	28600242	28600456	37,29,38	47,72,63	48,42,44	67,65,67	522	149	1	1.0	0.183,0.103,0.147	0.17,0.156,0.158	-0.017
ENSMUSG00000037805	Rpl10a	17	+	28328966	28329522	28328966	28329047	28329373	28329522	1146,1083,1090	3646,4105,3967	1785,1135,1561	5487,4100,5525	475	149	1	1.0	0.09,0.076,0.079	0.093,0.08,0.081	-0.003
ENSMUSG00000037805	Rpl10a	17	+	28328966	28329522	28328966	28329280	28329373	28329522	583,533,555	97,86,90	857,565,697	155,97,144	242	149	1	1.0	0.787,0.792,0.792	0.773,0.782,0.749	0.022
ENSMUSG00000007570	Fance	17	+	28318061	28318407	28318061	28318156	28318328	28318407	9,7,30	52,75,78	8,19,27	83,55,103	321	149	1	1.0	0.074,0.042,0.151	0.043,0.138,0.108	-0.007
ENSMUSG00000002250	Ppard	17	+	28298276	28299034	28298276	28298479	28298583	28299034	45,23,18	47,65,87	48,26,47	67,57,86	253	149	0.937477361515	1.0	0.361,0.172,0.109	0.297,0.212,0.243	-0.037
ENSMUSG00000024220	Zfp523	17	+	28201260	28202348	28201260	28201440	28202100	28202348	43,36,28	0,0,0	42,22,43	4,0,0	809	149	1	1.0	1.0,1.0,1.0	0.659,1.0,1.0	0.114
ENSMUSG00000024220	Zfp523	17	+	28201260	28202348	28201260	28201440	28202114	28202348	43,37,28	10,5,5	42,23,43	20,19,27	823	149	0.00128912361192	0.235667910304	0.438,0.573,0.503	0.275,0.18,0.224	0.278
ENSMUSG00000024190	Dusp1	17	-	26506984	26507719	26506984	26507204	26507573	26507719	541,384,509	1033,932,1118	406,326,553	1061,901,1315	518	149	1	1.0	0.131,0.106,0.116	0.099,0.094,0.108	0.017
ENSMUSG00000024188	Luc7l	17	+	26253973	26255125	26253973	26254044	26255030	26255125	89,107,93	39,30,36	101,135,147	43,26,60	1135	149	1	1.0	0.231,0.319,0.253	0.236,0.405,0.243	-0.027
ENSMUSG00000025728	Pigq	17	-	25931673	25932231	25931673	25931827	25932104	25932231	28,26,27	81,89,93	13,15,36	108,111,132	426	149	1	1.0	0.108,0.093,0.092	0.04,0.045,0.087	0.04
ENSMUSG00000025731	Mettl26	17	+	25876660	25877169	25876660	25876739	25876949	25877169	41,24,41	23,18,20	39,42,48	18,14,18	359	149	0.398105657276	1.0	0.425,0.356,0.46	0.473,0.555,0.525	-0.104
ENSMUSG00000073434	Wdr90	17	-	25849562	25849970	25849562	25849684	25849867	25849970	5,7,4	5,1,8	8,13,5	6,13,9	332	149	0.938406119305	1.0	0.31,0.759,0.183	0.374,0.31,0.2	0.123
ENSMUSG00000073434	Wdr90	17	-	25850417	25850938	25850417	25850515	25850746	25850938	2,1,1	14,14,13	3,6,1	10,9,19	380	149	1	1.0	0.053,0.027,0.029	0.105,0.207,0.02	-0.074
ENSMUSG00000073434	Wdr90	17	-	25854529	25855234	25854529	25854765	25855117	25855234	4,6,14	8,7,11	5,8,7	16,10,10	501	149	0.798400819585	1.0	0.129,0.203,0.275	0.085,0.192,0.172	0.053
ENSMUSG00000073434	Wdr90	17	-	25860371	25860817	25860371	25860542	25860654	25860817	6,5,1	0,0,0	1,1,7	1,0,0	261	149	1	1.0	1.0,1.0,1.0	0.363,1.0,1.0	0.212
ENSMUSG00000073434	Wdr90	17	-	25860371	25860817	25860371	25860542	25860708	25860817	8,7,1	8,3,9	1,1,8	5,2,6	315	149	1	1.0	0.321,0.525,0.05	0.086,0.191,0.387	0.077
ENSMUSG00000025736	Jmjd8	17	+	25829605	25829853	25829605	25829702	25829784	25829853	13,4,8	52,46,41	9,3,7	76,43,71	231	149	1	1.0	0.139,0.053,0.112	0.071,0.043,0.06	0.043
ENSMUSG00000025736	Jmjd8	17	+	25829941	25830206	25829941	25830061	25830138	25830206	3,3,0	65,55,36	0,1,24	36,35,66	226	149	0.584157391516	1.0	0.03,0.035,0.0	0.0,0.018,0.193	-0.049
ENSMUSG00000025737	Wdr24	17	+	25827234	25827532	25827234	25827356	25827427	25827532	19,15,47	42,54,35	53,16,22	65,38,54	220	149	1	1.0	0.235,0.158,0.476	0.356,0.222,0.216	0.025
ENSMUSG00000019214	Chtf18	17	-	25722843	25723313	25722843	25722942	25723219	25723313	9,0,0	11,24,15	2,5,10	22,30,17	426	149	1	1.0	0.222,0.0,0.0	0.031,0.055,0.171	-0.012
ENSMUSG00000067722	BC003965	17	+	25184553	25187662	25184553	25184640	25184719	25187662	33,40,31	54,61,64	34,19,44	76,73,89	228	149	0.645278442625	1.0	0.285,0.3,0.24	0.226,0.145,0.244	0.07
ENSMUSG00000024170	Telo2	17	-	25101639	25103771	25101639	25101704	25103579	25103771	31,25,29	0,2,1	53,28,31	1,3,1	2024	149	0.426961740563	1.0	1.0,0.479,0.681	0.796,0.407,0.695	0.087
ENSMUSG00000024170	Telo2	17	-	25106771	25107130	25106771	25106908	25106988	25107130	11,7,14	19,19,26	7,9,2	17,25,27	229	149	0.304770412799	1.0	0.274,0.193,0.259	0.211,0.19,0.046	0.093
ENSMUSG00000044533	Rps2	17	+	24720272	24720731	24720272	24720452	24720533	24720731	39,36,47	5961,6178,6483	31,38,51	8987,6635,9031	230	149	1	1.0	0.004,0.004,0.005	0.002,0.004,0.004	0.001
ENSMUSG00000019320	Noxo1	17	+	24699543	24700015	24699543	24699657	24699897	24700015	5,3,7	0,4,5	10,4,4	9,3,3	389	149	0.683851569784	1.0	1.0,0.223,0.349	0.299,0.338,0.338	0.199
ENSMUSG00000024118	Tedc2	17	-	24219730	24220310	24219730	24220133	24220251	24220310	9,8,10	11,4,18	11,14,20	16,15,30	267	149	1	1.0	0.313,0.527,0.237	0.277,0.342,0.271	0.062
ENSMUSG00000024118	Tedc2	17	-	24220251	24220615	24220251	24220310	24220516	24220615	11,4,1	9,8,24	10,7,17	21,25,36	355	149	1	1.0	0.339,0.173,0.017	0.167,0.105,0.165	0.031
ENSMUSG00000024118	Tedc2	17	-	24220251	24220615	24220251	24220310	24220521	24220615	12,5,3	2,0,1	13,7,22	0,2,0	360	149	1	1.0	0.713,1.0,0.554	1.0,0.592,1.0	-0.108
ENSMUSG00000023908	Pkmyt1	17	+	23732336	23734316	23732336	23732824	23733822	23734316	29,44,58	39,67,45	79,59,75	51,33,64	1147	149	0.722041012408	1.0	0.088,0.079,0.143	0.168,0.188,0.132	-0.059
ENSMUSG00000023908	Pkmyt1	17	+	23735199	23735720	23735199	23735372	23735562	23735720	4,6,9	59,68,67	17,4,2	78,83,78	339	149	1	1.0	0.029,0.037,0.056	0.087,0.021,0.011	0.001
ENSMUSG00000041319	Thoc6	17	-	23668975	23669306	23668975	23669110	23669195	23669306	4,7,3	76,99,116	15,7,4	127,105,134	234	149	1	1.0	0.032,0.043,0.016	0.07,0.041,0.019	-0.013
ENSMUSG00000014767	Tbp	17	+	15501153	15501357	15501153	15501202	15501311	15501357	6,15,8	0,0,0	2,2,11	1,0,0	258	149	1	1.0	1.0,1.0,1.0	0.536,1.0,1.0	0.155
ENSMUSG00000116953	9030025P20Rik	17	+	14985773	14986832	14985773	14985910	14986717	14986832	9,2,4	9,8,7	1,2,3	8,4,11	956	149	1	1.0	0.135,0.038,0.082	0.019,0.072,0.041	0.041
ENSMUSG00000094724	Rnaset2b	17	+	6984138	6985113	6984138	6984191	6985055	6985113	49,33,32	485,419,485	38,29,56	379,641,558	1013	149	1	1.0	0.015,0.011,0.01	0.015,0.007,0.015	-0.0
ENSMUSG00000038141	Tmem181a	17	+	6288985	6290678	6288985	6289073	6290556	6290678	11,15,11	174,174,171	8,7,5	171,157,216	1632	149	1	1.0	0.006,0.008,0.006	0.004,0.004,0.002	0.003
ENSMUSG00000039456	Morc3	16	+	93862413	93862715	93862413	93862503	93862640	93862715	18,27,30	9,17,29	12,38,39	30,9,37	286	149	1	1.0	0.51,0.453,0.35	0.172,0.687,0.354	0.033
ENSMUSG00000039456	Morc3	16	+	93862413	93862715	93862413	93862536	93862640	93862715	5,5,6	72,94,100	5,14,12	82,109,132	253	149	1	1.0	0.039,0.03,0.034	0.035,0.07,0.051	-0.018
ENSMUSG00000022946	Dopey2	16	+	93739153	93740674	93739153	93739335	93739968	93740674	1,1,2	52,46,63	3,3,1	45,68,69	782	149	1	1.0	0.004,0.004,0.006	0.013,0.008,0.003	-0.003
ENSMUSG00000022948	Setd4	16	-	93585178	93586317	93585178	93585302	93586236	93586317	19,6,27	9,25,11	33,19,20	22,6,19	1083	149	1	1.0	0.225,0.032,0.252	0.171,0.303,0.127	-0.031
ENSMUSG00000064061	Dzip3	16	-	48935498	48937073	48935498	48935586	48936969	48937073	0,6,2	8,2,3	10,0,4	2,3,9	1532	149	1	1.0	0.0,0.226,0.061	0.327,0.0,0.041	-0.027
ENSMUSG00000043065	Spice1	16	+	44369879	44370378	44369879	44370019	44370237	44370378	19,5,8	20,14,7	15,7,11	28,21,19	367	149	0.787792413675	1.0	0.278,0.127,0.317	0.179,0.119,0.19	0.078
ENSMUSG00000068284	Usf3	16	+	44198903	44199167	44198903	44199021	44199118	44199167	0,0,0	0,0,3	0,0,4	0,0,0	246	149	1	1.0	NA,NA,0.0	NA,NA,1.0	-1.0
ENSMUSG00000022833	Ccdc14	16	+	34705160	34706897	34705160	34705255	34706386	34706897	3,0,3	2,2,6	5,8,12	5,4,9	1280	149	0.298747049445	1.0	0.149,0.0,0.055	0.104,0.189,0.134	-0.074
ENSMUSG00000038084	Opa1	16	+	29614125	29615164	29614125	29614198	29615048	29615164	32,25,23	83,57,67	16,28,28	62,77,106	999	149	1	1.0	0.054,0.061,0.049	0.037,0.051,0.038	0.013
ENSMUSG00000022884	Eif4a2	16	+	23108587	23108851	23108587	23108633	23108718	23108851	55,71,110	348,367,360	75,62,105	439,352,581	234	149	1	1.0	0.091,0.11,0.163	0.098,0.101,0.103	0.021
ENSMUSG00000022884	Eif4a2	16	+	23109984	23110343	23109984	23110153	23110233	23110343	204,191,286	273,281,302	182,154,255	342,275,423	229	149	0.382020154719	1.0	0.327,0.307,0.381	0.257,0.267,0.282	0.07
ENSMUSG00000022884	Eif4a2	16	+	23110579	23111263	23110579	23110723	23111125	23111263	280,248,379	348,329,390	248,278,402	433,358,568	551	149	1	1.0	0.179,0.169,0.208	0.134,0.174,0.161	0.029
ENSMUSG00000022884	Eif4a2	16	+	23111125	23111592	23111125	23111263	23111502	23111592	205,212,263	416,415,433	261,200,396	482,423,663	388	149	1	1.0	0.159,0.164,0.189	0.172,0.154,0.187	-0.0
ENSMUSG00000005958	Ephb3	16	+	21221864	21222304	21221864	21222058	21222148	21222304	0,1,0	1,2,0	0,0,0	0,0,2	239	149	1	1.0	0.0,0.238,NA	NA,NA,0.0	0.119
ENSMUSG00000022843	Clcn2	16	-	20707572	20708191	20707572	20707632	20708076	20708191	0,2,10	0,0,0	5,2,6	0,0,2	593	149	1	1.0	NA,1.0,1.0	1.0,1.0,0.43	0.19
ENSMUSG00000022843	Clcn2	16	-	20710271	20710639	20710271	20710427	20710554	20710639	0,0,0	1,0,5	1,0,0	3,0,4	276	149	1	1.0	0.0,NA,0.0	0.153,NA,0.0	-0.076
ENSMUSG00000022843	Clcn2	16	-	20712879	20713459	20712879	20713008	20713327	20713459	2,4,0	0,0,3	0,0,3	4,3,1	468	149	0.0641038371863	1.0	1.0,1.0,0.0	0.0,0.0,0.489	0.504
ENSMUSG00000006998	Psmd2	16	+	20659678	20660102	20659678	20659780	20659956	20660102	18,8,15	676,646,759	7,9,23	812,742,1017	325	149	1	1.0	0.012,0.006,0.009	0.004,0.006,0.01	0.002
ENSMUSG00000005262	Ufd1	16	+	18826254	18827106	18826254	18826302	18827017	18827106	103,64,52	176,153,164	105,63,80	235,169,226	864	149	1	1.0	0.092,0.067,0.052	0.072,0.06,0.058	0.007
ENSMUSG00000075704	Txnrd2	16	+	18477650	18479070	18477650	18477857	18478857	18479070	3,2,2	49,50,63	10,2,2	82,65,80	1149	149	1	1.0	0.008,0.005,0.004	0.016,0.004,0.003	-0.002
ENSMUSG00000022721	Trmt2a	16	+	18250819	18251660	18250819	18251001	18251358	18251660	52,19,32	0,0,0	27,39,55	2,2,0	506	149	1	1.0	1.0,1.0,1.0	0.799,0.852,1.0	0.116
ENSMUSG00000022721	Trmt2a	16	+	18250819	18251660	18250819	18251001	18251548	18251660	75,38,64	0,0,6	54,79,83	0,0,0	696	149	1	1.0	1.0,1.0,0.695	1.0,1.0,1.0	-0.102
ENSMUSG00000022721	Trmt2a	16	+	18251358	18251660	18251358	18251474	18251548	18251660	29,21,40	120,86,110	32,49,36	134,121,144	223	149	1	1.0	0.139,0.14,0.195	0.138,0.213,0.143	-0.007
ENSMUSG00000003526	Prodh	16	-	18077443	18077883	18077443	18077529	18077790	18077883	14,7,3	0,2,0	10,12,14	0,0,0	410	149	1	1.0	1.0,0.56,1.0	1.0,1.0,1.0	-0.147
ENSMUSG00000003526	Prodh	16	-	18077443	18077883	18077443	18077590	18077790	18077883	4,3,0	10,6,14	2,5,1	16,18,18	349	149	1	1.0	0.146,0.176,0.0	0.051,0.106,0.023	0.047
ENSMUSG00000012017	Scarf2	16	+	17804305	17804924	17804305	17804409	17804485	17804924	1,3,2	0,8,6	2,3,12	4,3,15	225	149	0.524877785093	1.0	1.0,0.199,0.181	0.249,0.398,0.346	0.129
ENSMUSG00000012017	Scarf2	16	+	17804305	17804924	17804305	17804409	17804808	17804924	4,15,12	1,0,0	16,13,16	0,0,0	548	149	1	1.0	0.521,1.0,1.0	1.0,1.0,1.0	-0.16
ENSMUSG00000012017	Scarf2	16	+	17804485	17804924	17804485	17804603	17804808	17804924	3,13,11	3,8,8	14,10,6	0,3,19	354	149	0.481247544832	1.0	0.296,0.406,0.367	1.0,0.584,0.117	-0.211
ENSMUSG00000012114	Med15	16	-	17682274	17685504	17682274	17683188	17685452	17685504	11,3,3	277,202,245	8,14,12	217,248,416	2413	149	1	1.0	0.002,0.001,0.001	0.002,0.003,0.002	-0.001
ENSMUSG00000022761	Lztr1	16	+	17523276	17524222	17523276	17523433	17524095	17524222	4,3,11	93,116,157	17,13,11	152,128,162	811	149	1	1.0	0.008,0.005,0.013	0.02,0.018,0.012	-0.008
ENSMUSG00000041774	Ydjc	16	+	17147597	17148846	17147597	17147697	17148155	17148846	14,26,42	1,0,0	32,36,26	0,0,0	607	149	1	1.0	0.775,1.0,1.0	1.0,1.0,1.0	-0.075
ENSMUSG00000022681	Ntan1	16	+	13826882	13827125	13826882	13826985	13827059	13827125	4,10,9	106,102,125	12,3,16	156,149,169	223	149	1	1.0	0.025,0.061,0.046	0.049,0.013,0.059	0.004
ENSMUSG00000022685	Parn	16	-	13664655	13665981	13664655	13664737	13665901	13665981	4,5,4	0,0,0	0,0,1	0,1,0	1313	149	1	1.0	1.0,1.0,1.0	NA,0.0,1.0	0.5
ENSMUSG00000022503	Nubp1	16	+	10419652	10421128	10419652	10419685	10420973	10421128	67,38,67	0,3,0	80,62,59	0,0,0	1437	149	1	1.0	1.0,0.568,1.0	1.0,1.0,1.0	-0.144
ENSMUSG00000022536	Glyr1	16	-	5029502	5030241	5029502	5029553	5030184	5030241	64,55,85	231,176,189	70,74,74	236,236,291	780	149	1	1.0	0.05,0.056,0.079	0.054,0.057,0.046	0.009
ENSMUSG00000022536	Glyr1	16	-	5048749	5049857	5048749	5048786	5049805	5049857	80,72,113	110,105,105	65,60,113	101,89,139	1168	149	1	1.0	0.085,0.08,0.121	0.076,0.079,0.094	0.012
ENSMUSG00000022515	Anks3	16	-	4947648	4948363	4947648	4947758	4948225	4948363	14,18,18	36,40,40	11,15,30	56,44,59	616	149	1	1.0	0.086,0.098,0.098	0.045,0.076,0.11	0.017
ENSMUSG00000004071	Cdip1	16	-	4768744	4769795	4768744	4769018	4769639	4769795	126,94,70	41,54,58	107,90,153	59,67,82	770	149	1	1.0	0.373,0.252,0.189	0.26,0.206,0.265	0.028
ENSMUSG00000014303	Glis2	16	+	4611532	4611869	4611532	4611666	4611750	4611869	2,0,2	3,0,8	0,0,2	2,2,10	233	149	1	1.0	0.299,NA,0.138	0.0,0.0,0.113	0.181
ENSMUSG00000060992	Copz1	15	+	103290674	103291420	103290674	103290756	103291328	103291420	5,9,9	348,359,373	21,21,15	425,348,533	721	149	1	1.0	0.003,0.005,0.005	0.01,0.012,0.006	-0.005
ENSMUSG00000036678	Aaas	15	-	102339185	102339418	102339185	102339253	102339324	102339418	0,1,6	60,53,80	7,4,2	86,91,150	220	149	1	1.0	0.0,0.013,0.048	0.052,0.029,0.009	-0.01
ENSMUSG00000001289	Pfdn5	15	+	102326432	102326849	102326432	102326535	102326817	102326849	69,57,67	1257,1272,1282	55,53,89	1654,1249,1834	431	149	1	1.0	0.019,0.015,0.018	0.011,0.014,0.016	0.004
ENSMUSG00000058290	Espl1	15	+	102322575	102322972	102322575	102322746	102322867	102322972	2,5,1	28,17,18	1,2,3	31,21,31	270	149	1	1.0	0.038,0.14,0.03	0.017,0.05,0.051	0.03
ENSMUSG00000037003	Tns2	15	+	102115560	102115766	102115560	102115629	102115736	102115766	0,2,2	1,8,5	0,0,9	4,7,13	256	149	1	1.0	0.0,0.127,0.189	0.0,0.0,0.287	0.01
ENSMUSG00000023755	Rhebl1	15	-	98878452	98879055	98878452	98878534	98879007	98879055	16,21,17	15,4,15	13,18,42	22,6,15	622	149	1	1.0	0.204,0.557,0.214	0.124,0.418,0.401	0.011
ENSMUSG00000023755	Rhebl1	15	-	98878452	98879055	98878452	98878593	98879007	98879055	17,17,17	0,0,0	13,16,38	0,0,1	563	149	1	1.0	1.0,1.0,1.0	1.0,1.0,0.91	0.03
ENSMUSG00000022996	Wnt10b	15	-	98774123	98774497	98774123	98774184	98774411	98774497	0,2,4	0,0,0	2,4,9	0,2,0	376	149	1	1.0	NA,1.0,1.0	1.0,0.442,1.0	0.186
ENSMUSG00000003355	Fkbp11	15	-	98726483	98727298	98726483	98726554	98727210	98727298	7,0,3	0,0,0	8,1,5	2,0,0	805	149	1	1.0	1.0,NA,1.0	0.425,1.0,1.0	0.192
ENSMUSG00000003360	Ddx23	15	-	98650143	98650818	98650143	98650289	98650592	98650818	11,0,2	193,166,200	18,11,7	165,130,279	452	149	1	1.0	0.018,0.0,0.003	0.035,0.027,0.008	-0.016
ENSMUSG00000022475	Hdac7	15	-	97800694	97802125	97800694	97800802	97802075	97802125	16,20,23	22,23,21	16,8,35	38,19,20	1422	149	1	1.0	0.071,0.084,0.103	0.042,0.042,0.155	0.006
ENSMUSG00000022469	Rapgef3	15	-	97748582	97749546	97748582	97748670	97749495	97749546	1,3,1	15,1,6	12,2,2	11,2,15	974	149	1	1.0	0.01,0.315,0.025	0.143,0.133,0.02	0.018
ENSMUSG00000033237	Arid2	15	+	96391103	96392478	96391103	96391189	96392354	96392478	16,12,15	64,47,43	12,10,14	56,48,59	1314	149	1	1.0	0.028,0.028,0.038	0.024,0.023,0.026	0.007
ENSMUSG00000036529	Sbf1	15	-	89301842	89302377	89301842	89301970	89302181	89302377	38,26,21	67,75,105	34,40,53	94,91,104	360	149	1	1.0	0.19,0.125,0.076	0.13,0.154,0.174	-0.022
ENSMUSG00000015377	Dennd6b	15	-	89185361	89185647	89185361	89185464	89185537	89185647	8,2,5	13,10,9	11,3,12	13,10,8	222	149	0.44635034022	1.0	0.292,0.118,0.272	0.362,0.168,0.502	-0.117
ENSMUSG00000015377	Dennd6b	15	-	89185361	89186047	89185361	89185647	89185993	89186047	5,7,2	7,6,8	11,4,11	10,8,10	495	149	0.835951974066	1.0	0.177,0.26,0.07	0.249,0.131,0.249	-0.041
ENSMUSG00000015377	Dennd6b	15	-	89186171	89186819	89186171	89186261	89186362	89186819	1,1,1	5,4,4	2,0,4	2,5,11	250	149	1	1.0	0.107,0.13,0.13	0.373,0.0,0.178	-0.061
ENSMUSG00000015377	Dennd6b	15	-	89186362	89186819	89186362	89186427	89186753	89186819	7,8,18	1,0,0	10,1,18	2,2,2	475	149	0.00480890320963	0.534078309814	0.687,1.0,1.0	0.611,0.136,0.738	0.401
ENSMUSG00000015377	Dennd6b	15	-	89186362	89187243	89186362	89186819	89187147	89187243	6,7,10	0,0,2	18,26,7	0,0,0	477	149	1	1.0	1.0,1.0,0.61	1.0,1.0,1.0	-0.13
ENSMUSG00000015377	Dennd6b	15	-	89186955	89187243	89186955	89186998	89187147	89187243	2,3,4	6,8,6	15,17,3	10,2,5	298	149	0.0290412987376	1.0	0.143,0.158,0.25	0.429,0.81,0.231	-0.306
ENSMUSG00000053137	Mapk11	15	-	89145095	89145446	89145095	89145175	89145374	89145446	0,1,0	0,0,0	0,1,6	0,2,7	348	149	1	1.0	NA,1.0,NA	NA,0.176,0.268	0.778
ENSMUSG00000053137	Mapk11	15	-	89146271	89146529	89146271	89146383	89146470	89146529	0,3,0	0,0,1	0,0,0	1,3,7	236	149	1	1.0	NA,1.0,0.0	0.0,0.0,0.0	0.5
ENSMUSG00000015363	Trabd	15	+	89084902	89085446	89084902	89085042	89085273	89085446	5,9,10	113,113,110	5,3,16	164,126,162	380	149	1	1.0	0.017,0.03,0.034	0.012,0.009,0.037	0.008
ENSMUSG00000015363	Trabd	15	+	89085525	89087071	89085525	89085637	89085755	89087071	12,11,13	148,119,149	17,7,13	193,113,231	267	149	1	1.0	0.043,0.049,0.046	0.047,0.033,0.03	0.009
ENSMUSG00000036046	5031439G07Rik	15	-	84950611	84953321	84950611	84950774	84953129	84953321	145,70,75	635,590,693	157,95,156	781,675,946	2504	149	1	1.0	0.013,0.007,0.006	0.012,0.008,0.01	-0.001
ENSMUSG00000061740	Cyp2d22	15	-	82373110	82373833	82373110	82373287	82373672	82373833	0,0,0	0,1,0	1,0,0	0,0,3	534	149	1	1.0	NA,0.0,NA	1.0,NA,0.0	-0.5
ENSMUSG00000022463	Srebf2	15	+	82169737	82171283	82169737	82170154	82171101	82171283	13,10,15	240,240,234	10,14,17	291,249,411	1096	149	1	1.0	0.007,0.006,0.009	0.005,0.008,0.006	0.001
ENSMUSG00000022394	L3mbtl2	15	+	81667158	81668763	81667158	81667396	81668629	81668763	14,20,8	67,51,58	13,4,31	73,71,90	1382	149	1	1.0	0.022,0.041,0.015	0.019,0.006,0.036	0.006
ENSMUSG00000055024	Ep300	15	+	81639740	81640141	81639740	81639891	81639994	81640141	2,2,0	89,64,58	0,3,1	44,65,99	252	149	1	1.0	0.013,0.018,0.0	0.0,0.027,0.006	-0.001
ENSMUSG00000042303	Sgsm3	15	+	81008288	81008908	81008288	81008434	81008683	81008908	22,12,16	43,41,34	22,20,19	41,35,61	398	149	1	1.0	0.161,0.099,0.15	0.167,0.176,0.104	-0.012
ENSMUSG00000060036	Rpl3	15	-	80079689	80080552	80079689	80079850	80080365	80080552	751,644,901	2857,3149,3151	889,660,1178	4171,3047,4363	664	149	1	1.0	0.056,0.044,0.06	0.046,0.046,0.057	0.004
ENSMUSG00000060036	Rpl3	15	-	80080895	80081783	80080895	80081031	80081614	80081783	629,603,702	2572,2733,2904	743,593,870	3548,2913,4088	732	149	1	1.0	0.047,0.043,0.047	0.041,0.04,0.042	0.005
ENSMUSG00000060036	Rpl3	15	-	80080895	80081783	80080895	80081211	80081614	80081783	273,254,288	245,194,208	304,265,361	249,187,305	552	149	1	1.0	0.231,0.261,0.272	0.248,0.277,0.242	-0.001
ENSMUSG00000009585	Apobec3	15	+	79905443	79906602	79905443	79905600	79906340	79906602	21,18,14	75,68,65	16,14,4	109,66,97	889	149	1	1.0	0.045,0.042,0.035	0.024,0.034,0.007	0.019
ENSMUSG00000022420	Dnal4	15	-	79761452	79762525	79761452	79762049	79762426	79762525	329,332,379	0,1,0	393,300,482	0,0,0	526	149	1	1.0	1.0,0.989,1.0	1.0,1.0,1.0	-0.004
ENSMUSG00000042524	Sun2	15	-	79727862	79728581	79727862	79728084	79728415	79728581	37,31,50	222,203,264	53,43,37	279,210,313	480	149	1	1.0	0.049,0.045,0.056	0.056,0.06,0.035	-0.0
ENSMUSG00000042524	Sun2	15	-	79727862	79729076	79727862	79728581	79729032	79729076	32,6,23	228,225,261	13,10,21	270,260,356	600	149	1	1.0	0.034,0.007,0.021	0.012,0.009,0.014	0.009
ENSMUSG00000005354	Txn2	15	-	77915046	77915857	77915046	77915236	77915704	77915857	1591,1858,1843	8,11,11	2447,1869,2678	5,4,4	617	149	1	1.0	0.98,0.976,0.976	0.992,0.991,0.994	-0.015
ENSMUSG00000022443	Myh9	15	-	77791047	77791779	77791047	77791146	77791715	77791779	43,15,54	634,538,699	16,33,34	511,603,922	718	149	1	1.0	0.014,0.006,0.016	0.006,0.011,0.008	0.004
ENSMUSG00000033728	Lrrc14	15	+	76712866	76713985	76712866	76713220	76713400	76713985	2,8,15	33,48,24	10,9,10	34,36,40	329	149	1	1.0	0.027,0.07,0.221	0.118,0.102,0.102	-0.001
ENSMUSG00000033728	Lrrc14	15	+	76712866	76713985	76712866	76713220	76713815	76713985	171,182,172	3,0,7	189,180,249	3,4,7	744	149	1	1.0	0.919,1.0,0.831	0.927,0.9,0.877	0.015
ENSMUSG00000033762	Recql4	15	-	76704986	76705443	76704986	76705116	76705190	76705443	3,3,1	10,3,1	3,1,3	1,4,4	223	149	0.877070143406	1.0	0.167,0.401,0.401	0.667,0.143,0.334	-0.058
ENSMUSG00000033762	Recql4	15	-	76705190	76705856	76705190	76705443	76705593	76705856	4,10,3	6,9,6	5,7,8	1,4,5	299	149	0.145138874558	1.0	0.249,0.356,0.199	0.714,0.466,0.444	-0.273
ENSMUSG00000033762	Recql4	15	-	76709767	76710198	76709767	76709908	76710100	76710198	4,3,10	6,8,3	2,1,13	3,11,15	341	149	0.56289842972	1.0	0.226,0.141,0.593	0.226,0.038,0.275	0.14
ENSMUSG00000115987	Vps28	15	-	76622470	76622708	76622470	76622562	76622654	76622708	15,7,10	349,355,349	17,16,19	491,329,526	241	149	1	1.0	0.026,0.012,0.017	0.021,0.029,0.022	-0.006
ENSMUSG00000115987	Vps28	15	-	76623170	76623494	76623170	76623272	76623388	76623494	7,0,5	437,457,498	4,5,3	672,471,654	265	149	1	1.0	0.009,0.0,0.006	0.003,0.006,0.003	0.001
ENSMUSG00000115987	Vps28	15	-	76623170	76624175	76623170	76623272	76624085	76624175	113,75,108	3,0,0	161,133,134	0,0,1	962	149	1	1.0	0.854,1.0,1.0	1.0,1.0,0.954	-0.033
ENSMUSG00000115987	Vps28	15	-	76623170	76624175	76623170	76623494	76624085	76624175	111,83,112	478,495,445	161,136,134	725,473,698	740	149	1	1.0	0.045,0.033,0.048	0.043,0.055,0.037	-0.003
ENSMUSG00000034022	Cpsf1	15	-	76596008	76596571	76596008	76596147	76596219	76596571	33,24,34	138,130,137	27,31,40	194,121,163	221	149	1	1.0	0.139,0.111,0.143	0.086,0.147,0.142	0.006
ENSMUSG00000034022	Cpsf1	15	-	76596219	76596571	76596219	76596349	76596415	76596571	55,59,54	165,149,145	85,51,67	194,119,209	215	149	1	1.0	0.188,0.215,0.205	0.233,0.229,0.182	-0.012
ENSMUSG00000034022	Cpsf1	15	-	76596008	76596698	76596008	76596571	76596650	76596698	22,21,30	171,175,156	30,27,33	237,137,169	228	149	1	1.0	0.078,0.073,0.112	0.076,0.114,0.113	-0.013
ENSMUSG00000034022	Cpsf1	15	-	76596776	76597093	76596776	76596843	76596916	76597093	10,18,26	162,148,160	21,21,29	197,128,162	222	149	1	1.0	0.04,0.075,0.098	0.067,0.099,0.107	-0.02
ENSMUSG00000034022	Cpsf1	15	-	76597430	76597730	76597430	76597572	76597645	76597730	7,11,15	137,133,125	15,11,13	144,90,157	222	149	1	1.0	0.033,0.053,0.075	0.065,0.076,0.053	-0.011
ENSMUSG00000034022	Cpsf1	15	-	76599455	76599914	76599455	76599662	76599739	76599914	8,13,12	84,117,89	13,14,22	106,103,131	226	149	1	1.0	0.059,0.068,0.082	0.075,0.082,0.1	-0.016
ENSMUSG00000034022	Cpsf1	15	-	76600212	76600609	76600212	76600391	76600467	76600609	20,21,10	143,136,153	27,21,35	157,131,184	225	149	1	1.0	0.085,0.093,0.041	0.102,0.096,0.112	-0.03
ENSMUSG00000022550	Adck5	15	+	76593937	76594447	76593937	76594051	76594152	76594447	10,8,3	31,31,42	8,5,14	61,41,38	250	149	1	1.0	0.161,0.133,0.041	0.072,0.068,0.18	0.005
ENSMUSG00000022550	Adck5	15	+	76594152	76594447	76594152	76594284	76594363	76594447	22,25,23	25,55,35	30,16,19	45,36,38	228	149	1	1.0	0.365,0.229,0.3	0.303,0.225,0.246	0.04
ENSMUSG00000022550	Adck5	15	+	76594528	76594752	76594528	76594610	76594673	76594752	29,39,28	61,61,58	25,27,33	80,58,84	212	149	0.776720425378	1.0	0.25,0.31,0.253	0.18,0.247,0.216	0.057
ENSMUSG00000022550	Adck5	15	+	76595013	76595453	76595013	76595266	76595336	76595453	14,21,25	69,43,39	28,8,18	97,60,52	219	149	0.668522154884	1.0	0.121,0.249,0.304	0.164,0.083,0.191	0.079
ENSMUSG00000022556	Hsf1	15	+	76497767	76498048	76497767	76497829	76497951	76498048	17,16,30	108,122,158	31,14,25	147,106,182	271	149	1	1.0	0.08,0.067,0.095	0.104,0.068,0.07	0.0
ENSMUSG00000022556	Hsf1	15	+	76500130	76500336	76500130	76500196	76500266	76500336	10,8,15	92,64,73	16,13,19	86,60,96	219	149	1	1.0	0.069,0.078,0.123	0.112,0.128,0.119	-0.03
ENSMUSG00000022558	Mroh1	15	+	76407891	76408528	76407891	76408043	76408387	76408528	18,23,31	166,175,169	14,13,27	135,159,229	493	149	1	1.0	0.032,0.038,0.053	0.03,0.024,0.034	0.012
ENSMUSG00000022558	Mroh1	15	+	76421139	76423835	76421139	76421213	76423715	76423835	41,33,26	162,128,178	36,33,57	149,142,225	2651	149	1	1.0	0.014,0.014,0.008	0.013,0.013,0.014	-0.001
ENSMUSG00000022558	Mroh1	15	+	76427511	76428385	76427511	76427656	76428243	76428385	16,30,24	0,0,1	18,15,21	0,0,0	736	149	1	1.0	1.0,1.0,0.829	1.0,1.0,1.0	-0.057
ENSMUSG00000022558	Mroh1	15	+	76432148	76433396	76432148	76432295	76433273	76433396	34,18,20	13,4,10	35,18,29	15,0,8	1127	149	0.416856908949	1.0	0.257,0.373,0.209	0.236,1.0,0.324	-0.24
ENSMUSG00000022558	Mroh1	15	+	76434062	76434787	76434062	76434158	76434682	76434787	87,81,78	332,298,265	107,51,140	407,221,408	673	149	1	1.0	0.055,0.057,0.061	0.055,0.049,0.071	-0.001
ENSMUSG00000022558	Mroh1	15	+	76446515	76447365	76446515	76446681	76447168	76447365	73,34,34	206,195,199	36,58,59	224,167,286	636	149	1	1.0	0.077,0.039,0.038	0.036,0.075,0.046	-0.001
ENSMUSG00000022553	Maf1	15	+	76353137	76353460	76353137	76353259	76353340	76353460	32,14,24	365,379,454	42,26,39	485,289,461	230	149	1	1.0	0.054,0.023,0.033	0.053,0.055,0.052	-0.017
ENSMUSG00000022562	Oplah	15	-	76296602	76297018	76296602	76296781	76296920	76297018	2,11,7	4,3,7	8,2,11	4,0,6	288	149	0.496887590924	1.0	0.206,0.655,0.341	0.509,1.0,0.487	-0.265
ENSMUSG00000022562	Oplah	15	-	76297618	76298040	76297618	76297768	76297905	76298040	0,0,2	3,3,9	0,0,0	13,8,18	286	149	1	1.0	0.0,0.0,0.104	0.0,0.0,0.0	0.035
ENSMUSG00000071724	Smpd5	15	+	76295894	76296141	76295894	76295984	76296077	76296141	0,5,0	8,9,9	2,2,4	6,4,13	242	149	0.688985127648	1.0	0.0,0.255,0.0	0.17,0.235,0.159	-0.103
ENSMUSG00000075590	Nrbp2	15	-	76090245	76090542	76090245	76090286	76090452	76090542	0,4,9	0,0,2	4,2,1	0,1,0	315	149	1	1.0	NA,1.0,0.68	1.0,0.486,1.0	0.011
ENSMUSG00000022568	Scrib	15	-	76047921	76048152	76047921	76047996	76048114	76048152	11,15,17	0,0,0	7,11,17	1,1,0	267	149	1	1.0	1.0,1.0,1.0	0.796,0.86,1.0	0.115
ENSMUSG00000022568	Scrib	15	-	76048709	76049093	76048709	76048857	76048933	76049093	20,3,13	68,82,96	10,9,15	99,68,120	225	149	1	1.0	0.163,0.024,0.082	0.063,0.081,0.076	0.016
ENSMUSG00000022570	Tsta3	15	-	75925582	75925859	75925582	75925662	75925792	75925859	32,31,20	99,120,144	24,23,44	191,123,171	279	149	1	1.0	0.147,0.121,0.069	0.063,0.091,0.121	0.021
ENSMUSG00000022332	Khdrbs3	15	+	69092900	69094516	69092900	69093049	69094459	69094516	20,19,32	0,2,1	21,12,31	1,0,0	1559	149	1	1.0	1.0,0.476,0.754	0.667,1.0,1.0	-0.146
ENSMUSG00000037487	Ubr5	15	-	37973302	37975671	37973302	37973458	37975586	37975671	44,28,46	136,167,142	66,48,58	251,174,237	2277	149	1	1.0	0.021,0.011,0.021	0.017,0.018,0.016	0.001
ENSMUSG00000036606	Plxnb2	15	-	89155548	89156385	89155548	89156177	89156255	89156385	764,761,831	116,128,109	1131,742,1048	164,119,160	227	149	1	1.0	0.812,0.796,0.833	0.819,0.804,0.811	0.002
ENSMUSG00000036606	Plxnb2	15	-	89157185	89157539	89157185	89157250	89157391	89157539	28,13,16	450,402,441	14,14,31	679,484,647	290	149	1	1.0	0.031,0.016,0.018	0.01,0.015,0.024	0.005
ENSMUSG00000022283	Pabpc1	15	-	36597972	36598312	36597972	36598127	36598201	36598312	56,33,40	1921,2007,2261	31,29,61	2719,2327,3250	223	149	1	1.0	0.019,0.011,0.012	0.008,0.008,0.012	0.005
ENSMUSG00000048307	Ankrd46	15	-	36483980	36486127	36483980	36484139	36485794	36486127	24,18,12	75,79,60	28,22,16	84,86,114	1804	149	1	1.0	0.026,0.018,0.016	0.027,0.021,0.011	0.0
ENSMUSG00000047507	Baiap3	17	-	25245136	25245395	25245136	25245245	25245315	25245395	0,0,4	0,0,0	0,0,2	0,0,2	219	149	1	1.0	NA,NA,1.0	NA,NA,0.405	0.595
ENSMUSG00000022241	Tars	15	-	11388080	11388460	11388080	11388218	11388297	11388460	16,11,12	90,99,110	23,10,34	137,140,209	228	149	1	1.0	0.104,0.068,0.067	0.099,0.045,0.096	-0.0
ENSMUSG00000022241	Tars	15	-	11391813	11392034	11391813	11391892	11391969	11392034	0,0,4	108,121,107	4,0,2	117,120,196	226	149	1	1.0	0.0,0.0,0.024	0.022,0.0,0.007	-0.002
ENSMUSG00000110018	5430437J10Rik	15	+	5580628	5581268	5580628	5580822	5581172	5581268	6,15,6	0,0,0	8,3,6	1,0,3	499	149	0.215459376585	1.0	1.0,1.0,1.0	0.705,1.0,0.374	0.307
ENSMUSG00000071644	Eef1g	19	+	8969161	8969506	8969161	8969225	8969363	8969506	2,5,0	1631,1823,1789	2,4,2	2069,1898,2370	287	149	1	1.0	0.001,0.001,0.0	0.001,0.001,0.0	0.0
ENSMUSG00000006360	Crip1	12	+	113153617	113153879	113153617	113153664	113153774	113153879	9,7,5	1303,1491,1502	6,13,5	2370,1627,2161	259	149	1	1.0	0.004,0.003,0.002	0.001,0.005,0.001	0.001
ENSMUSG00000007411	Mark3	12	+	111627075	111627598	111627075	111627312	111627478	111627598	5,1,16	86,56,107	1,9,8	78,73,133	315	149	1	1.0	0.027,0.008,0.066	0.006,0.055,0.028	0.004
ENSMUSG00000007411	Mark3	12	+	111628189	111629115	111628189	111628302	111628961	111629115	76,77,79	70,60,69	70,80,100	60,49,112	808	149	1	1.0	0.167,0.191,0.174	0.177,0.231,0.141	-0.006
ENSMUSG00000021281	Tnfaip2	12	+	111448246	111448639	111448246	111448369	111448487	111448639	107,86,156	0,2,0	80,92,114	2,1,0	267	149	1	1.0	1.0,0.96,1.0	0.957,0.981,1.0	0.007
ENSMUSG00000021281	Tnfaip2	12	+	111448246	111448639	111448246	111448369	111448538	111448639	128,102,175	416,360,354	92,106,135	324,334,476	318	149	1	1.0	0.126,0.117,0.188	0.117,0.129,0.117	0.023
ENSMUSG00000021276	Cinp	12	-	110878695	110879814	110878695	110879039	110879684	110879814	77,46,50	9,6,13	51,56,62	9,12,17	794	149	0.683855165617	1.0	0.616,0.59,0.419	0.515,0.467,0.406	0.079
ENSMUSG00000033088	Triobp	15	+	78991328	78993432	78991328	78991438	78992903	78993432	6,12,4	92,90,102	6,7,10	144,106,142	1614	149	1	1.0	0.006,0.012,0.004	0.004,0.006,0.006	0.002
ENSMUSG00000021262	Evl	12	+	108683194	108683410	108683194	108683261	108683347	108683410	91,83,110	681,758,814	98,118,143	1000,748,1107	235	149	1	1.0	0.078,0.065,0.079	0.059,0.091,0.076	-0.001
ENSMUSG00000067212	H2-T23	17	-	36030821	36031913	36030821	36031097	36031637	36031913	108,102,78	810,933,939	123,57,60	1207,770,1393	689	149	1	1.0	0.028,0.023,0.018	0.022,0.016,0.009	0.007
ENSMUSG00000024312	Wdr46	17	+	33940884	33941272	33940884	33941091	33941191	33941272	7,6,2	56,66,69	4,2,2	76,72,104	249	149	1	1.0	0.07,0.052,0.017	0.031,0.016,0.011	0.027
ENSMUSG00000037321	Tap1	17	+	34192836	34192965	34192836	34192857	34192941	34192965	131,156,186	1,0,0	192,177,210	5,1,3	233	149	1	1.0	0.988,1.0,1.0	0.961,0.991,0.978	0.019
ENSMUSG00000021037	Ahsa1	12	+	87269874	87270454	87269874	87269957	87270336	87270454	12,7,12	504,566,604	6,15,17	803,589,893	528	149	1	1.0	0.007,0.003,0.006	0.002,0.007,0.005	0.001
ENSMUSG00000034126	Pomt2	12	-	87111336	87111583	87111336	87111442	87111523	87111583	5,7,11	36,29,53	6,1,11	22,25,53	230	149	1	1.0	0.083,0.135,0.119	0.15,0.025,0.119	0.014
ENSMUSG00000021250	Fos	12	+	85474690	85475186	85474690	85474795	85474934	85475186	46,34,61	0,0,2	39,28,46	0,0,0	288	149	1	1.0	1.0,1.0,0.94	1.0,1.0,1.0	-0.02
ENSMUSG00000010608	Rbm25	12	+	83660594	83664259	83660594	83660678	83663978	83664259	209,210,249	92,93,119	236,218,343	102,86,136	3449	149	1	1.0	0.089,0.089,0.083	0.091,0.099,0.098	-0.009
ENSMUSG00000013236	Ptprs	17	-	56428851	56429157	56428851	56428966	56429098	56429157	109,113,135	6,6,2	127,147,204	8,6,16	281	149	1	1.0	0.906,0.909,0.973	0.894,0.929,0.871	0.031
ENSMUSG00000073433	Arhgdig	17	-	26199751	26200370	26199751	26199828	26200190	26200370	0,0,2	0,0,0	0,0,0	0,0,3	511	149	1	1.0	NA,NA,1.0	NA,NA,0.0	1.0
ENSMUSG00000052609	Plekhg3	12	+	76572394	76573360	76572394	76572658	76573246	76573360	4,19,16	26,23,31	13,6,10	22,36,40	737	149	1	1.0	0.03,0.143,0.094	0.107,0.033,0.048	0.026
ENSMUSG00000052609	Plekhg3	12	+	76572394	76573360	76572394	76572745	76573246	76573360	3,11,8	0,8,7	11,1,3	3,0,10	650	149	0.686910719476	1.0	1.0,0.24,0.208	0.457,1.0,0.064	-0.024
ENSMUSG00000024384	Iws1	18	+	32086272	32087152	32086272	32086423	32087069	32087152	4,0,0	63,65,51	1,0,5	52,67,59	795	149	1	1.0	0.012,0.0,0.0	0.004,0.0,0.016	-0.003
ENSMUSG00000021066	Atl1	12	+	69932216	69934920	69932216	69932321	69934869	69934920	5,9,20	4,0,5	4,9,6	5,0,0	2697	149	0.494419741883	1.0	0.065,1.0,0.181	0.042,1.0,1.0	-0.265
ENSMUSG00000034761	Map4k5	12	-	69807197	69809282	69807197	69807253	69809211	69809282	25,26,15	24,28,33	11,26,26	46,34,45	2107	149	1	1.0	0.069,0.062,0.031	0.017,0.051,0.039	0.018
ENSMUSG00000020974	Pole2	12	-	69212222	69213043	69212222	69212271	69212986	69213043	8,4,11	29,32,34	12,17,4	21,34,40	864	149	1	1.0	0.045,0.021,0.053	0.09,0.079,0.017	-0.022
ENSMUSG00000012076	Brms1l	12	+	55868161	55869736	55868161	55868520	55869397	55869736	116,156,185	8,5,6	196,205,207	5,2,0	1026	149	0.0233763136597	1.0	0.678,0.819,0.817	0.851,0.937,1.0	-0.158
ENSMUSG00000001627	Ifrd1	12	-	40217157	40217482	40217157	40217242	40217377	40217482	1,0,2	137,137,158	0,3,4	159,127,239	284	149	1	1.0	0.004,0.0,0.007	0.0,0.012,0.009	-0.003
ENSMUSG00000047446	Arl4a	12	-	40006699	40009820	40006699	40006793	40009701	40009820	1,1,3	0,0,0	0,0,2	0,0,1	3057	149	1	1.0	1.0,1.0,1.0	NA,NA,0.089	0.911
ENSMUSG00000002997	Prkar2b	12	-	31958475	31960522	31958475	31958721	31960381	31960522	801,736,926	3,3,4	821,636,1107	3,2,5	1809	149	1	1.0	0.957,0.953,0.95	0.958,0.963,0.948	-0.003
ENSMUSG00000020669	Sh3yl1	12	+	30941966	30942868	30941966	30942129	30942789	30942868	2,6,0	5,11,8	1,0,2	2,5,9	809	149	1	1.0	0.069,0.091,0.0	0.084,0.0,0.039	0.012
ENSMUSG00000045679	Pqlc3	12	-	16992277	16993573	16992277	16992319	16993452	16993573	12,14,23	195,205,202	10,3,24	267,206,243	1282	149	1	1.0	0.007,0.008,0.013	0.004,0.002,0.011	0.004
ENSMUSG00000045679	Pqlc3	12	-	16997633	16997856	16997633	16997656	16997773	16997856	98,83,67	0,2,0	108,94,134	3,0,0	266	149	1	1.0	1.0,0.959,1.0	0.953,1.0,1.0	0.002
ENSMUSG00000045679	Pqlc3	12	-	16997633	16997856	16997633	16997703	16997773	16997856	13,10,14	293,331,333	17,17,23	403,311,566	219	149	1	1.0	0.029,0.02,0.028	0.028,0.036,0.027	-0.005
ENSMUSG00000020608	Smc6	12	+	11291525	11294599	11291525	11291730	11294484	11294599	18,17,12	86,82,91	13,16,21	85,112,124	2903	149	1	1.0	0.011,0.011,0.007	0.008,0.007,0.009	0.002
ENSMUSG00000055762	Eef1d	15	-	75896242	75896740	75896242	75896464	75896639	75896740	20,8,23	593,735,703	38,22,31	871,628,950	324	149	1	1.0	0.015,0.005,0.015	0.02,0.016,0.015	-0.005
ENSMUSG00000036820	Amdhd2	17	-	24157739	24158062	24157739	24157847	24157917	24158062	4,10,9	292,244,263	10,1,8	420,245,396	219	149	1	1.0	0.009,0.027,0.023	0.016,0.003,0.014	0.009
ENSMUSG00000037336	Mfsd2b	12	-	4865136	4866529	4865136	4866268	4866448	4866529	5,2,7	8,8,0	2,3,4	8,4,9	329	149	0.341115052615	1.0	0.221,0.102,1.0	0.102,0.254,0.168	0.266
ENSMUSG00000037336	Mfsd2b	12	-	4869534	4870623	4869534	4869658	4870498	4870623	14,19,2	4,4,7	8,2,0	2,6,14	989	149	0.0715177773641	1.0	0.345,0.417,0.041	0.376,0.048,0.0	0.126
ENSMUSG00000037336	Mfsd2b	12	-	4869534	4870623	4869534	4869672	4870498	4870623	11,19,2	4,0,6	5,2,0	0,0,1	975	149	0.00437452743624	0.51181971004	0.296,1.0,0.048	1.0,1.0,0.0	-0.219
ENSMUSG00000020658	Efr3b	12	-	3999589	4000956	3999589	3999717	4000879	4000956	0,0,0	13,10,16	2,0,0	24,23,23	1311	149	1	1.0	0.0,0.0,0.0	0.009,0.0,0.0	-0.003
ENSMUSG00000079179	Rab10os	12	+	3235525	3237412	3235525	3235929	3237284	3237412	54,16,33	69,79,92	72,41,78	101,79,111	1504	149	1	1.0	0.072,0.02,0.034	0.066,0.049,0.065	-0.018
ENSMUSG00000036372	Tmem258	19	+	10206423	10207300	10206423	10206533	10207163	10207300	159,128,143	979,1062,1153	195,119,205	1499,1104,1453	779	149	1	1.0	0.03,0.023,0.023	0.024,0.02,0.026	0.002
ENSMUSG00000021728	Emb	13	+	117249271	117249786	117249271	117249464	117249700	117249786	1,0,2	545,586,634	2,0,3	612,588,917	385	149	1	1.0	0.001,0.0,0.001	0.001,0.0,0.001	0.0
ENSMUSG00000022983	Scaf4	16	-	90242526	90242958	90242526	90242652	90242871	90242958	40,37,49	15,18,29	68,44,56	28,26,24	368	149	1	1.0	0.519,0.454,0.406	0.496,0.407,0.486	-0.003
ENSMUSG00000022983	Scaf4	16	-	90242526	90242958	90242526	90242718	90242871	90242958	22,25,30	22,29,27	41,28,32	26,21,27	302	149	0.622335675752	1.0	0.33,0.298,0.354	0.438,0.397,0.369	-0.074
ENSMUSG00000021639	Gtf2h2	13	-	100486070	100486524	100486070	100486125	100486473	100486524	7,3,8	95,86,99	0,0,4	73,90,117	497	149	1	1.0	0.022,0.01,0.024	0.0,0.0,0.01	0.015
ENSMUSG00000021661	Ankra2	13	+	98272771	98273918	98272771	98272852	98273377	98273918	70,82,58	40,41,50	76,56,85	44,37,39	674	149	1	1.0	0.279,0.307,0.204	0.276,0.251,0.325	-0.021
ENSMUSG00000041747	Utp15	13	-	98257835	98259289	98257835	98258014	98259104	98259289	24,30,25	42,39,61	34,19,41	42,37,63	1239	149	1	1.0	0.064,0.085,0.047	0.089,0.058,0.073	-0.008
ENSMUSG00000058070	Eml1	12	+	108537333	108539564	108537333	108537464	108538102	108539564	0,0,0	9,1,16	0,4,0	8,12,38	787	149	1	1.0	0.0,0.0,0.0	0.0,0.059,0.0	-0.02
ENSMUSG00000038679	Trps1	15	-	50830828	50831958	50830828	50831006	50831606	50831958	128,109,148	3,1,4	85,97,144	2,1,12	749	149	0.643842741738	1.0	0.895,0.956,0.88	0.894,0.951,0.705	0.06
ENSMUSG00000038679	Trps1	15	-	50846013	50846942	50846013	50846591	50846729	50846942	36,42,57	1,0,1	29,63,58	5,3,2	287	149	1	1.0	0.949,1.0,0.967	0.751,0.916,0.938	0.104
ENSMUSG00000014850	Msh3	13	-	92342245	92345101	92342245	92342412	92344955	92345101	14,9,11	19,16,15	14,22,17	20,8,18	2692	149	1	1.0	0.039,0.03,0.039	0.037,0.132,0.05	-0.037
ENSMUSG00000038812	Trmt112	19	+	6910583	6911028	6910583	6910673	6910751	6911028	26,13,33	268,259,340	29,26,43	459,299,428	227	149	1	1.0	0.06,0.032,0.06	0.04,0.054,0.062	-0.001
ENSMUSG00000060950	Trmt61a	12	+	111678104	111678962	111678104	111678161	111678602	111678962	73,111,115	2,12,9	77,88,118	3,14,21	590	149	0.491879048007	1.0	0.902,0.7,0.763	0.866,0.614,0.587	0.099
ENSMUSG00000021572	Cep72	13	-	74048895	74050364	74048895	74049034	74050059	74050364	7,22,5	0,3,1	6,4,16	7,6,7	1174	149	0.0322614209709	1.0	1.0,0.482,0.388	0.098,0.078,0.225	0.49
ENSMUSG00000021572	Cep72	13	-	74048895	74050364	74048895	74049034	74050299	74050364	12,25,7	3,4,0	11,14,23	1,1,7	1414	149	0.950201426457	1.0	0.297,0.397,1.0	0.537,0.596,0.257	0.101
ENSMUSG00000057649	Brd9	13	+	73941943	73942806	73941943	73942054	73942630	73942806	34,21,52	4,2,2	48,25,50	8,3,4	725	149	0.471060754862	1.0	0.636,0.683,0.842	0.552,0.631,0.72	0.086
ENSMUSG00000057649	Brd9	13	+	73941943	73942806	73941943	73942054	73942690	73942806	35,26,54	37,52,50	63,30,58	61,32,74	785	149	1	1.0	0.152,0.087,0.17	0.164,0.151,0.13	-0.012
ENSMUSG00000057649	Brd9	13	+	73941943	73942806	73941943	73942054	73942693	73942806	36,27,58	13,8,7	65,35,60	15,15,16	788	149	0.990528905987	1.0	0.344,0.39,0.61	0.45,0.306,0.415	0.058
ENSMUSG00000034525	Ice1	13	-	70618984	70620769	70618984	70619061	70620657	70620769	11,12,6	7,8,6	15,17,6	10,5,16	1745	149	1	1.0	0.118,0.114,0.079	0.114,0.225,0.031	-0.02
ENSMUSG00000021461	Fancc	13	-	63330538	63331893	63330538	63330620	63331840	63331893	23,27,27	6,6,7	52,29,14	11,17,14	1369	149	0.341399373228	1.0	0.294,0.329,0.296	0.34,0.157,0.098	0.108
ENSMUSG00000021557	Agtpbp1	13	-	59473687	59474712	59473687	59473817	59474531	59474712	7,1,2	43,49,42	3,1,10	68,61,64	863	149	1	1.0	0.027,0.004,0.008	0.008,0.003,0.026	0.001
ENSMUSG00000024725	Ostf1	19	-	18584641	18586625	18584641	18584743	18586546	18586625	187,151,183	1374,1442,1390	221,123,265	1939,1439,1993	1952	149	1	1.0	0.01,0.008,0.01	0.009,0.006,0.01	0.001
ENSMUSG00000058569	Tmed9	13	+	55593168	55593601	55593168	55593357	55593500	55593601	4,4,9	793,801,868	5,16,5	1115,862,1266	292	149	1	1.0	0.003,0.003,0.005	0.002,0.009,0.002	-0.001
ENSMUSG00000035711	Dok3	13	-	55527331	55528554	55527331	55527637	55528448	55528554	149,166,142	177,184,198	152,131,219	225,144,224	960	149	1	1.0	0.116,0.123,0.1	0.095,0.124,0.132	-0.004
ENSMUSG00000021493	Pdlim7	13	-	55506305	55507366	55506305	55506367	55507329	55507366	169,107,120	48,66,82	174,114,191	74,71,109	1111	149	1	1.0	0.321,0.179,0.164	0.24,0.177,0.19	0.019
ENSMUSG00000021493	Pdlim7	13	-	55507329	55507624	55507329	55507366	55507487	55507624	1,1,4	62,90,106	9,2,0	107,117,158	270	149	1	1.0	0.009,0.006,0.02	0.044,0.009,0.0	-0.006
ENSMUSG00000021486	Prelid1	13	+	55324330	55324605	55324330	55324444	55324526	55324605	12,17,19	1089,1101,1147	20,11,7	1499,1117,1627	231	149	1	1.0	0.007,0.01,0.011	0.009,0.006,0.003	0.003
ENSMUSG00000021488	Nsd1	13	+	55213203	55214150	55213203	55213317	55214060	55214150	68,72,68	34,31,45	62,64,110	32,49,46	892	149	1	1.0	0.25,0.28,0.202	0.245,0.179,0.285	0.008
ENSMUSG00000021453	Gadd45g	13	+	51847351	51847769	51847351	51847453	51847555	51847769	212,193,282	669,588,824	260,153,309	958,586,927	251	149	1	1.0	0.158,0.163,0.169	0.139,0.134,0.165	0.017
ENSMUSG00000021392	Nol8	13	+	49675385	49676834	49675385	49675512	49676754	49676834	2,2,5	1,0,0	6,13,4	0,0,0	1391	149	1	1.0	0.176,1.0,1.0	1.0,1.0,1.0	-0.275
ENSMUSG00000021363	Mak	13	-	41042018	41046330	41042018	41042185	41046018	41046330	2,10,12	0,0,1	0,12,0	1,1,2	3982	149	0.000404610596201	0.129040315661	1.0,1.0,0.31	0.0,0.31,0.0	0.667
ENSMUSG00000038683	Pak1ip1	13	+	41008885	41009364	41008885	41008938	41009218	41009364	35,56,82	151,165,115	57,45,85	154,116,175	429	149	1	1.0	0.075,0.105,0.198	0.114,0.119,0.144	0.0
ENSMUSG00000038683	Pak1ip1	13	+	41009447	41011282	41009447	41009545	41011182	41011282	109,62,134	238,230,236	161,87,183	263,197,297	1786	149	1	1.0	0.037,0.022,0.045	0.049,0.036,0.049	-0.01
ENSMUSG00000017843	Ppp2r5c	12	+	110567727	110569055	110567727	110567855	110568953	110569055	12,16,17	263,289,264	17,23,20	339,292,446	1247	149	1	1.0	0.005,0.007,0.008	0.006,0.009,0.005	0.0
ENSMUSG00000021431	Snrnp48	13	+	38217373	38220776	38217373	38217495	38220687	38220776	383,363,420	60,64,57	413,334,559	93,86,89	3341	149	1	1.0	0.222,0.202,0.247	0.165,0.148,0.219	0.046
ENSMUSG00000021428	Riok1	13	+	38043908	38045315	38043908	38043978	38045272	38045315	10,5,4	25,31,16	8,3,4	18,43,53	1443	149	1	1.0	0.04,0.016,0.025	0.044,0.007,0.008	0.007
ENSMUSG00000021428	Riok1	13	+	38058687	38060092	38058687	38058741	38059939	38060092	26,55,51	28,53,61	71,40,38	76,47,58	1347	149	1	1.0	0.093,0.103,0.085	0.094,0.086,0.068	0.011
ENSMUSG00000022546	Gpt	15	+	76697158	76697430	76697158	76697248	76697321	76697430	2,0,1	1,1,0	0,4,0	2,1,3	222	149	1	1.0	0.573,0.0,1.0	0.0,0.729,0.0	0.281
ENSMUSG00000022546	Gpt	15	+	76697541	76698083	76697541	76697675	76697839	76698083	1,1,0	1,0,1	1,0,4	1,1,1	313	149	0.446774144459	1.0	0.323,1.0,0.0	0.323,0.0,0.656	0.115
ENSMUSG00000022546	Gpt	15	+	76698714	76699151	76698714	76698889	76698995	76699151	5,8,18	16,7,5	15,11,12	20,15,20	255	149	0.700859290306	1.0	0.154,0.4,0.678	0.305,0.3,0.26	0.122
ENSMUSG00000024327	Slc39a7	17	-	34030089	34030421	34030089	34030254	34030367	34030421	35,27,73	447,477,497	39,16,54	513,432,685	262	149	1	1.0	0.043,0.031,0.077	0.041,0.021,0.043	0.015
ENSMUSG00000015176	Nolc1	19	+	46078702	46079021	46078702	46078758	46078857	46079021	28,23,41	0,1,0	46,27,37	5,2,0	248	149	1	1.0	1.0,0.933,1.0	0.847,0.89,1.0	0.065
ENSMUSG00000015176	Nolc1	19	+	46078702	46079021	46078702	46078758	46078872	46079021	30,23,42	16,22,16	48,27,39	20,18,18	263	149	1	1.0	0.515,0.372,0.598	0.576,0.459,0.551	-0.034
ENSMUSG00000015176	Nolc1	19	+	46078702	46079021	46078702	46078758	46078875	46079021	30,24,44	86,61,95	49,27,40	109,73,146	266	149	1	1.0	0.163,0.181,0.206	0.201,0.172,0.133	0.015
ENSMUSG00000024906	Mus81	19	-	5483454	5483665	5483454	5483558	5483634	5483665	13,10,7	25,35,34	18,9,21	29,39,45	225	149	1	1.0	0.256,0.159,0.12	0.291,0.133,0.236	-0.042
ENSMUSG00000024906	Mus81	19	-	5485487	5486114	5485487	5485625	5486028	5486114	3,1,0	32,27,30	6,2,12	51,36,52	552	149	1	1.0	0.025,0.01,0.0	0.031,0.015,0.059	-0.023
ENSMUSG00000003062	Stard3nl	13	-	19370249	19370533	19370249	19370367	19370479	19370533	12,32,19	198,194,207	22,13,33	252,224,323	261	149	1	1.0	0.033,0.086,0.05	0.047,0.032,0.055	0.012
ENSMUSG00000021302	Ggps1	13	-	14053909	14054455	14053909	14054041	14054139	14054455	77,92,102	1,0,1	94,68,114	0,3,0	247	149	1	1.0	0.979,1.0,0.984	1.0,0.932,1.0	0.01
ENSMUSG00000041215	Yeats2	16	+	20171190	20174539	20171190	20171302	20174494	20174539	7,6,5	13,13,14	5,6,10	12,7,18	3341	149	1	1.0	0.023,0.02,0.016	0.018,0.037,0.024	-0.007
ENSMUSG00000007670	Khsrp	17	-	57023504	57023936	57023504	57023593	57023826	57023936	25,24,20	196,177,163	16,13,28	214,212,268	382	149	1	1.0	0.047,0.05,0.046	0.028,0.023,0.039	0.018
ENSMUSG00000033799	Fam208b	13	-	3599938	3600334	3599938	3600062	3600191	3600334	4,0,0	14,13,11	1,1,3	9,15,22	278	149	1	1.0	0.133,0.0,0.0	0.056,0.034,0.068	-0.008
ENSMUSG00000039307	Hexdc	11	+	121220863	121221590	121220863	121221161	121221500	121221590	2,2,12	0,6,0	8,1,12	10,0,8	488	149	0.0845688836148	1.0	1.0,0.092,1.0	0.196,1.0,0.314	0.194
ENSMUSG00000025158	Rfng	11	-	120782382	120783160	120782382	120782548	120783006	120783160	17,16,18	4,11,7	41,4,10	5,5,13	607	149	0.903710942749	1.0	0.511,0.263,0.387	0.668,0.164,0.159	0.057
ENSMUSG00000025144	Cenpx	11	-	120711702	120711895	120711702	120711756	120711843	120711895	11,16,19	288,288,301	14,8,23	449,316,453	236	149	1	1.0	0.024,0.034,0.038	0.019,0.016,0.031	0.01
ENSMUSG00000025138	Sirt7	11	-	120618371	120620269	120618371	120619049	120620162	120620269	100,110,115	277,290,336	173,127,212	388,259,412	1262	149	1	1.0	0.041,0.043,0.039	0.05,0.055,0.057	-0.013
ENSMUSG00000025138	Sirt7	11	-	120620423	120620883	120620423	120620504	120620646	120620883	85,91,57	227,234,296	119,91,75	317,229,391	291	149	1	1.0	0.161,0.166,0.09	0.161,0.169,0.089	-0.001
ENSMUSG00000025138	Sirt7	11	-	120620423	120621055	120620423	120620504	120620956	120621055	271,269,247	2,0,0	358,264,316	0,0,0	601	149	1	1.0	0.971,1.0,1.0	1.0,1.0,1.0	-0.01
ENSMUSG00000025138	Sirt7	11	-	120620423	120621055	120620423	120620883	120620956	120621055	41,34,45	270,283,228	53,37,68	303,204,320	222	149	1	1.0	0.092,0.075,0.117	0.105,0.109,0.125	-0.018
ENSMUSG00000025137	Pcyt2	11	-	120612000	120612601	120612000	120612083	120612462	120612601	155,170,218	88,61,74	254,222,284	76,96,114	528	149	1	1.0	0.332,0.44,0.454	0.485,0.395,0.413	-0.022
ENSMUSG00000025792	Slc25a10	11	+	120497013	120497461	120497013	120497106	120497383	120497461	10,27,23	134,153,144	46,21,44	216,159,187	426	149	1	1.0	0.025,0.058,0.053	0.069,0.044,0.076	-0.018
ENSMUSG00000025375	Aatk	11	-	120007312	120009475	120007312	120008444	120009274	120009475	81,72,84	42,33,31	82,58,102	50,22,31	979	149	1	1.0	0.227,0.249,0.292	0.2,0.286,0.334	-0.017
ENSMUSG00000025372	Baiap2	11	+	120000551	120002621	120000551	120000586	120001073	120002621	19,19,41	29,26,14	50,51,59	29,30,35	636	149	0.573949726867	1.0	0.133,0.146,0.407	0.288,0.285,0.283	-0.057
ENSMUSG00000025583	Rptor	11	+	119856266	119857453	119856266	119856384	119857312	119857453	6,4,3	94,54,57	2,0,12	59,51,80	1077	149	1	1.0	0.009,0.01,0.007	0.005,0.0,0.02	0.0
ENSMUSG00000025583	Rptor	11	+	119894255	119895005	119894255	119894383	119894918	119895005	3,6,8	107,95,94	7,0,0	119,90,115	684	149	1	1.0	0.006,0.014,0.018	0.013,0.0,0.0	0.008
ENSMUSG00000013483	Card14	11	+	119338234	119338935	119338234	119338472	119338871	119338935	15,7,9	1,1,1	20,7,16	0,1,0	548	149	0.458297139126	1.0	0.803,0.656,0.71	1.0,0.656,1.0	-0.162
ENSMUSG00000025578	Cbx8	11	-	119039931	119040159	119039931	119039998	119040093	119040159	0,2,0	10,15,14	0,0,0	25,17,22	244	149	1	1.0	0.0,0.075,0.0	0.0,0.0,0.0	0.025
ENSMUSG00000033857	Engase	11	+	118485756	118486553	118485756	118485905	118486444	118486553	19,14,19	62,68,44	13,18,23	70,54,71	688	149	1	1.0	0.062,0.043,0.086	0.039,0.067,0.066	0.006
ENSMUSG00000033857	Engase	11	+	118485756	118486553	118485756	118485905	118486447	118486553	21,15,19	63,55,85	13,21,30	64,82,77	691	149	1	1.0	0.067,0.056,0.046	0.042,0.052,0.078	-0.001
ENSMUSG00000024002	Brd4	17	-	32198030	32198562	32198030	32198274	32198356	32198562	63,39,63	77,60,81	43,50,71	96,93,120	231	149	0.490874741455	1.0	0.345,0.295,0.334	0.224,0.257,0.276	0.072
ENSMUSG00000024002	Brd4	17	-	32198895	32199270	32198895	32199058	32199157	32199270	149,134,153	57,55,67	171,133,248	73,85,124	248	149	0.877045353105	1.0	0.611,0.594,0.578	0.585,0.485,0.546	0.056
ENSMUSG00000059248	Sept9	11	+	117356612	117359470	117356612	117356709	117359418	117359470	34,35,26	634,589,741	24,33,29	679,709,940	2858	149	1	1.0	0.003,0.003,0.002	0.002,0.002,0.002	0.001
ENSMUSG00000090266	Mettl23	11	+	116848900	116849300	116848900	116849138	116849215	116849300	12,17,11	78,87,89	8,16,13	116,87,121	226	149	1	1.0	0.092,0.114,0.075	0.043,0.108,0.066	0.021
ENSMUSG00000020812	1810032O08Rik	11	+	116674299	116675798	116674299	116674375	116675507	116675798	34,63,52	15,23,19	83,46,92	33,12,37	1281	149	1	1.0	0.209,0.242,0.241	0.226,0.308,0.224	-0.022
ENSMUSG00000054517	Trim65	11	-	116127437	116127931	116127437	116127615	116127697	116127931	6,1,4	27,36,29	5,4,4	13,27,35	231	149	1	1.0	0.125,0.018,0.082	0.199,0.087,0.069	-0.043
ENSMUSG00000057948	Unc13d	11	-	116069880	116070111	116069880	116069937	116070020	116070111	2,0,7	73,61,39	3,3,7	54,31,72	232	149	1	1.0	0.017,0.0,0.103	0.034,0.059,0.059	-0.011
ENSMUSG00000020752	Recql5	11	-	115893946	115894718	115893946	115894037	115894206	115894718	37,28,11	24,31,31	27,17,13	34,24,42	318	149	0.725305700256	1.0	0.419,0.297,0.143	0.271,0.249,0.127	0.071
ENSMUSG00000020781	Tsen54	11	+	115814914	115815238	115814914	115815079	115815174	115815238	12,24,22	57,76,75	24,7,14	86,50,81	244	149	1	1.0	0.114,0.162,0.152	0.146,0.079,0.095	0.036
ENSMUSG00000063268	Parp10	15	-	76241657	76242639	76241657	76242322	76242402	76242639	10,17,7	30,35,34	10,2,11	49,27,54	229	149	0.418472997995	1.0	0.178,0.24,0.118	0.117,0.046,0.117	0.085
ENSMUSG00000016940	Kctd2	11	+	115429279	115431274	115429279	115429405	115430312	115431274	35,40,49	143,93,130	59,56,61	153,109,189	1056	149	1	1.0	0.033,0.057,0.05	0.052,0.068,0.044	-0.008
ENSMUSG00000047798	Cd300lf	11	-	115124247	115126452	115124247	115124356	115126103	115126452	304,291,385	5,0,0	422,270,431	0,0,1	1896	149	1	1.0	0.827,1.0,1.0	1.0,1.0,0.971	-0.048
ENSMUSG00000047798	Cd300lf	11	-	115124247	115126452	115124247	115124377	115126103	115126452	303,288,384	0,0,0	412,267,425	0,2,1	1875	149	1	1.0	1.0,1.0,1.0	1.0,0.914,0.971	0.038
ENSMUSG00000047798	Cd300lf	11	-	115124247	115126452	115124247	115124356	115126110	115126452	304,292,392	4,6,12	424,275,439	10,7,7	1903	149	1	1.0	0.856,0.792,0.719	0.769,0.755,0.831	0.004
ENSMUSG00000047798	Cd300lf	11	-	115124247	115126452	115124247	115124377	115126110	115126452	303,291,391	3,6,12	414,272,431	6,5,19	1882	149	1	1.0	0.889,0.793,0.721	0.845,0.812,0.642	0.035
ENSMUSG00000024845	Tmem134	19	+	4127549	4127836	4127549	4127639	4127759	4127836	11,25,14	279,338,317	10,7,12	356,285,414	269	149	1	1.0	0.021,0.039,0.024	0.015,0.013,0.016	0.013
ENSMUSG00000018433	Nol11	11	-	107180041	107181101	107180041	107180118	107180912	107181101	8,0,2	41,55,54	0,4,20	69,35,79	943	149	1	1.0	0.03,0.0,0.006	0.0,0.018,0.038	-0.007
ENSMUSG00000040356	Skiv2l	17	-	34845003	34845314	34845003	34845100	34845167	34845314	63,38,39	121,102,96	73,63,78	120,97,111	216	149	0.327062981362	1.0	0.264,0.204,0.219	0.296,0.309,0.326	-0.081
ENSMUSG00000040356	Skiv2l	17	-	34845648	34845912	34845648	34845755	34845827	34845912	21,22,24	106,95,141	28,17,25	159,119,165	221	149	1	1.0	0.118,0.135,0.103	0.106,0.088,0.093	0.023
ENSMUSG00000040356	Skiv2l	17	-	34846026	34846667	34846026	34846147	34846521	34846667	64,70,62	0,0,3	91,50,87	2,0,0	523	149	1	1.0	1.0,1.0,0.855	0.928,1.0,1.0	-0.024
ENSMUSG00000040356	Skiv2l	17	-	34846026	34846667	34846026	34846173	34846521	34846667	42,50,46	120,86,128	58,30,51	142,115,140	497	149	1	1.0	0.095,0.148,0.097	0.109,0.073,0.098	0.02
ENSMUSG00000040356	Skiv2l	17	-	34846866	34847324	34846866	34846995	34847142	34847324	40,48,50	88,66,96	35,54,51	92,95,117	296	149	1	1.0	0.186,0.268,0.208	0.161,0.222,0.18	0.033
ENSMUSG00000024019	Cmtr1	17	+	29698637	29699288	29698637	29698729	29699219	29699288	51,38,50	151,138,187	65,43,69	155,139,220	639	149	1	1.0	0.073,0.06,0.059	0.089,0.067,0.068	-0.011
ENSMUSG00000020719	Ddx5	11	-	106782468	106784018	106782468	106782693	106783958	106784018	2736,2412,3021	1903,1840,2113	3459,2813,3941	2274,2001,2635	1414	149	1	1.0	0.132,0.121,0.131	0.138,0.129,0.136	-0.006
ENSMUSG00000020708	Psmc5	11	+	106262403	106262691	106262403	106262502	106262580	106262691	30,32,45	304,333,365	70,29,72	455,341,525	227	149	1	1.0	0.061,0.059,0.075	0.092,0.053,0.083	-0.011
ENSMUSG00000043631	Ecm2	13	+	49518301	49521072	49518301	49518490	49520571	49521072	2,0,0	0,0,3	0,0,0	0,0,1	2230	149	1	1.0	1.0,NA,0.0	NA,NA,0.0	0.5
ENSMUSG00000034255	Arhgap27	11	-	103338306	103338755	103338306	103338397	103338687	103338755	15,10,14	89,71,80	10,16,16	94,52,112	439	149	1	1.0	0.054,0.046,0.056	0.035,0.095,0.046	-0.007
ENSMUSG00000034255	Arhgap27	11	-	103338687	103339108	103338687	103338755	103339024	103339108	5,7,4	70,75,94	7,3,2	77,56,125	418	149	1	1.0	0.025,0.032,0.015	0.031,0.019,0.006	0.005
ENSMUSG00000022564	Grina	15	+	76248448	76248900	76248448	76248649	76248771	76248900	26,32,55	1183,1168,1333	27,43,42	1311,871,1635	271	149	1	1.0	0.012,0.015,0.022	0.011,0.026,0.014	-0.001
ENSMUSG00000056938	Acbd4	11	+	103103525	103104172	103103525	103103644	103104092	103104172	4,2,3	6,10,12	2,3,16	8,11,0	597	149	0.405245041742	1.0	0.143,0.048,0.059	0.059,0.064,1.0	-0.291
ENSMUSG00000056938	Acbd4	11	+	103111541	103112197	103111541	103111657	103111842	103112197	52,75,51	0,0,0	86,54,90	1,3,0	334	149	1	1.0	1.0,1.0,1.0	0.975,0.889,1.0	0.045
ENSMUSG00000018677	Slc25a39	11	-	102403632	102403872	102403632	102403713	102403790	102403872	20,12,23	657,711,745	39,24,22	1020,753,1137	226	149	1	1.0	0.02,0.011,0.02	0.025,0.021,0.013	-0.003
ENSMUSG00000034793	G6pc3	11	+	102192748	102193226	102192748	102192867	102193084	102193226	1,3,1	95,129,125	1,1,2	146,122,186	366	149	1	1.0	0.004,0.009,0.003	0.003,0.003,0.004	0.002
ENSMUSG00000019302	Atp6v0a1	11	+	101027266	101029258	101027266	101027393	101029175	101029258	442,292,315	619,547,649	465,414,460	716,718,1057	1931	149	1	1.0	0.052,0.04,0.036	0.048,0.043,0.032	0.002
ENSMUSG00000020918	Kat2a	11	-	100705958	100706493	100705958	100705995	100706349	100706493	21,3,16	0,0,2	18,10,20	0,0,0	503	149	1	1.0	1.0,1.0,0.703	1.0,1.0,1.0	-0.099
ENSMUSG00000017221	Psmd3	11	+	98690462	98691019	98690462	98690653	98690915	98691019	35,21,22	236,235,336	32,25,52	337,261,396	411	149	1	1.0	0.051,0.031,0.023	0.033,0.034,0.045	-0.002
ENSMUSG00000020883	Fbxl20	11	-	98095132	98097059	98095132	98095193	98096928	98097059	86,87,94	51,50,78	66,54,104	39,62,88	1884	149	1	1.0	0.118,0.121,0.087	0.118,0.064,0.085	0.02
ENSMUSG00000006058	Snf8	11	+	96046279	96047430	96046279	96046354	96047194	96047430	124,102,94	249,301,289	155,65,96	414,270,413	989	149	1	1.0	0.07,0.049,0.047	0.053,0.035,0.034	0.015
ENSMUSG00000021282	Eif5	12	+	111539407	111540302	111539407	111539687	111540129	111540302	165,84,195	30,35,56	126,116,236	24,46,79	591	149	1	1.0	0.581,0.377,0.467	0.57,0.389,0.43	0.012
ENSMUSG00000020863	Luc7l3	11	-	94291138	94293278	94291138	94293032	94293137	94293278	65,69,70	8,2,10	81,70,71	8,7,11	254	149	1	1.0	0.827,0.953,0.804	0.856,0.854,0.791	0.028
ENSMUSG00000054079	Utp18	11	-	93869805	93870580	93869805	93869896	93870479	93870580	0,0,4	85,127,99	0,2,16	115,96,171	732	149	1	1.0	0.0,0.0,0.008	0.0,0.004,0.019	-0.005
ENSMUSG00000034121	Mks1	11	+	87856562	87856936	87856562	87856660	87856807	87856936	0,0,0	8,18,10	1,0,2	18,9,12	296	149	1	1.0	0.0,0.0,0.0	0.027,0.0,0.077	-0.035
ENSMUSG00000034121	Mks1	11	+	87857860	87859313	87857860	87857978	87858602	87859313	3,3,6	10,9,17	5,0,6	16,6,4	773	149	1	1.0	0.055,0.06,0.064	0.057,0.0,0.224	-0.034
ENSMUSG00000034156	Tspoap1	11	+	87781681	87782049	87781681	87781753	87781944	87782049	1,0,0	4,0,0	0,0,5	3,0,8	340	149	1	1.0	0.099,NA,NA	0.0,NA,0.215	-0.008
ENSMUSG00000020486	Sept4	11	+	87588717	87589085	87588717	87588852	87588967	87589085	1,0,0	0,0,1	0,0,4	0,0,6	264	149	1	1.0	1.0,NA,0.0	NA,NA,0.273	0.227
ENSMUSG00000018068	Ints2	11	-	86242912	86244629	86242912	86243038	86244402	86244629	5,2,12	15,37,23	0,2,5	24,27,33	1513	149	1	1.0	0.032,0.005,0.049	0.0,0.007,0.015	0.021
ENSMUSG00000020527	Myo19	11	+	84905539	84907402	84905539	84905643	84907235	84907402	4,2,0	7,12,15	0,0,1	19,6,19	1741	149	1	1.0	0.047,0.014,0.0	0.0,0.0,0.004	0.019
ENSMUSG00000038762	Abcf1	17	-	35963125	35963392	35963125	35963236	35963320	35963392	7,14,23	165,191,257	7,7,10	219,211,299	233	149	1	1.0	0.026,0.045,0.054	0.02,0.021,0.021	0.021
ENSMUSG00000004187	Kifc2	15	+	76662594	76662896	76662594	76662672	76662781	76662896	5,20,5	1,2,0	10,9,15	5,4,2	258	149	0.0112746286923	0.845597151922	0.743,0.852,1.0	0.536,0.565,0.812	0.227
ENSMUSG00000017686	Rhot1	11	+	80242020	80242681	80242020	80242119	80242572	80242681	17,6,10	93,82,109	7,9,10	107,80,120	602	149	1	1.0	0.043,0.018,0.022	0.016,0.027,0.02	0.007
ENSMUSG00000022960	Donson	16	-	91682515	91682821	91682515	91682620	91682742	91682821	0,8,2	19,23,24	2,3,0	29,26,35	271	149	1	1.0	0.0,0.161,0.044	0.037,0.06,0.0	0.036
ENSMUSG00000002058	Unc119	11	+	78347796	78348259	78347796	78347899	78348086	78348259	24,30,16	212,210,221	18,27,25	260,230,307	336	149	1	1.0	0.048,0.06,0.031	0.03,0.049,0.035	0.008
ENSMUSG00000037593	BC030499	11	+	78292953	78293411	78292953	78292994	78293383	78293411	2,0,0	0,0,0	0,2,2	0,0,1	538	149	1	1.0	1.0,NA,NA	NA,1.0,0.356	0.322
ENSMUSG00000010277	2610507B11Rik	11	+	78272777	78273299	78272777	78272969	78273096	78273299	46,36,31	314,264,297	44,26,67	277,304,467	276	149	1	1.0	0.073,0.069,0.053	0.079,0.044,0.072	0.0
ENSMUSG00000020832	Eral1	11	-	78074279	78074627	78074279	78074360	78074477	78074627	19,20,23	25,23,22	24,10,19	35,25,41	266	149	0.27326438411	1.0	0.299,0.328,0.369	0.278,0.183,0.206	0.11
ENSMUSG00000037791	Phf12	11	+	78024812	78025086	78024812	78024867	78024960	78025086	35,39,37	1,5,1	43,29,41	0,6,0	242	149	1	1.0	0.956,0.828,0.958	1.0,0.748,1.0	-0.002
ENSMUSG00000037791	Phf12	11	+	78024812	78025086	78024812	78024929	78025023	78025086	59,65,64	23,1,7	73,52,63	15,8,22	243	149	0.417462804019	1.0	0.611,0.976,0.849	0.749,0.799,0.637	0.084
ENSMUSG00000011877	Git1	11	+	77503355	77504018	77503355	77503428	77503920	77504018	13,4,13	131,138,168	17,8,11	152,139,221	641	149	1	1.0	0.023,0.007,0.018	0.025,0.013,0.011	-0.0
ENSMUSG00000011877	Git1	11	+	77505503	77505753	77505503	77505590	77505679	77505753	2,3,9	120,145,178	0,9,22	144,149,211	238	149	1	1.0	0.01,0.013,0.031	0.0,0.036,0.061	-0.014
ENSMUSG00000020745	Pafah1b1	11	-	74673948	74679614	74673948	74677742	74679457	74679614	135,128,165	406,443,527	139,119,193	495,483,549	1864	149	1	1.0	0.026,0.023,0.024	0.022,0.019,0.027	0.002
ENSMUSG00000020745	Pafah1b1	11	-	74684405	74686064	74684405	74684508	74685895	74686064	106,65,127	282,277,308	79,92,111	328,277,419	1536	149	1	1.0	0.035,0.022,0.038	0.023,0.031,0.025	0.005
ENSMUSG00000040463	Mybbp1a	11	+	72442569	72442853	72442569	72442644	72442745	72442853	3,2,0	125,141,147	9,6,1	127,135,181	250	149	1	1.0	0.014,0.008,0.0	0.041,0.026,0.003	-0.016
ENSMUSG00000040463	Mybbp1a	11	+	72445893	72446257	72445893	72446061	72446157	72446257	11,5,4	136,143,192	8,9,10	184,149,262	245	149	1	1.0	0.047,0.021,0.013	0.026,0.035,0.023	-0.001
ENSMUSG00000040463	Mybbp1a	11	+	72447552	72447882	72447552	72447639	72447729	72447882	6,6,7	169,179,217	13,0,8	185,182,236	239	149	1	1.0	0.022,0.02,0.02	0.042,0.0,0.021	-0.0
ENSMUSG00000040599	Mis12	11	+	71019610	71020189	71019610	71019723	71020005	71020189	110,109,83	0,1,4	180,147,168	3,0,0	431	149	1	1.0	1.0,0.974,0.878	0.954,1.0,1.0	-0.034
ENSMUSG00000018442	Derl2	11	-	71013442	71015800	71013442	71013638	71015726	71015800	140,86,144	0,1,0	127,127,100	1,1,1	2237	149	0.722482125832	1.0	1.0,0.851,1.0	0.894,0.894,0.869	0.065
ENSMUSG00000040746	Rnf167	11	+	70649674	70650017	70649674	70649765	70649911	70650017	34,55,34	73,109,74	40,54,30	132,76,120	295	149	1	1.0	0.19,0.203,0.188	0.133,0.264,0.112	0.024
ENSMUSG00000040746	Rnf167	11	+	70649674	70650219	70649674	70650017	70650125	70650219	4,3,14	96,145,118	11,13,22	184,97,140	257	149	1	1.0	0.024,0.012,0.064	0.033,0.072,0.083	-0.029
ENSMUSG00000018920	Cxcl16	11	-	70458744	70459167	70458744	70458827	70459028	70459167	75,62,92	808,784,817	63,46,89	867,690,1013	350	149	1	1.0	0.038,0.033,0.046	0.03,0.028,0.036	0.008
ENSMUSG00000060216	Arrb2	11	+	70437943	70438391	70437943	70438028	70438318	70438391	336,344,367	665,665,804	385,308,361	1016,710,1035	439	149	1	1.0	0.146,0.149,0.134	0.114,0.128,0.106	0.027
ENSMUSG00000020831	0610010K14Rik	11	-	70235205	70235800	70235205	70235464	70235695	70235800	15,7,15	28,37,36	11,9,7	37,16,46	380	149	1	1.0	0.174,0.069,0.14	0.104,0.181,0.056	0.014
ENSMUSG00000020886	Dlg4	11	+	70030866	70031258	70030866	70030991	70031088	70031258	5,0,3	43,37,49	1,3,3	54,31,59	246	149	1	1.0	0.066,0.0,0.036	0.011,0.055,0.03	0.002
ENSMUSG00000020888	Dvl2	11	+	70004804	70005300	70004804	70004874	70005154	70005300	12,2,5	73,62,65	6,8,9	55,60,91	429	149	1	1.0	0.054,0.011,0.026	0.037,0.044,0.033	-0.008
ENSMUSG00000018567	Gabarap	11	+	69992364	69992700	69992364	69992443	69992581	69992700	20,26,43	2940,3225,3397	52,39,56	4177,3225,4604	287	149	1	1.0	0.004,0.004,0.007	0.006,0.006,0.006	-0.001
ENSMUSG00000018567	Gabarap	11	+	69992364	69992700	69992364	69992443	69992675	69992700	1407,1507,1689	0,0,1	2132,1552,2307	0,0,0	381	149	1	1.0	1.0,1.0,0.998	1.0,1.0,1.0	-0.001
ENSMUSG00000018570	2810408A11Rik	11	-	69898102	69898410	69898102	69898150	69898251	69898410	0,0,0	0,2,0	0,1,0	5,1,0	250	149	1	1.0	NA,0.0,NA	0.0,0.373,NA	-0.186
ENSMUSG00000059796	Eif4a1	11	-	69667694	69668111	69667694	69667774	69668021	69668111	374,317,409	3275,3702,3762	534,319,452	5097,3897,5289	396	149	1	1.0	0.041,0.031,0.039	0.038,0.03,0.031	0.004
ENSMUSG00000059796	Eif4a1	11	-	69668195	69668548	69668195	69668333	69668404	69668548	443,309,444	2366,2684,3016	572,366,559	3448,2909,4055	220	149	1	1.0	0.113,0.072,0.091	0.101,0.079,0.085	0.004
ENSMUSG00000059796	Eif4a1	11	-	69668195	69668753	69668195	69668548	69668643	69668753	148,136,198	2565,2795,3233	221,139,224	3524,3029,4175	244	149	1	1.0	0.034,0.029,0.036	0.037,0.027,0.032	0.001
ENSMUSG00000059796	Eif4a1	11	-	69669077	69670747	69669077	69669246	69670614	69670747	1015,758,1155	3,5,10	957,818,1290	5,11,21	1517	149	1	1.0	0.971,0.937,0.919	0.949,0.88,0.858	0.047
ENSMUSG00000069835	Sat2	11	+	69622051	69622332	69622051	69622115	69622255	69622332	13,13,13	0,2,0	25,3,9	0,0,0	289	149	1	1.0	1.0,0.77,1.0	1.0,1.0,1.0	-0.077
ENSMUSG00000020776	Fbf1	11	-	116144432	116145760	116144432	116144542	116145622	116145760	18,6,9	0,2,0	20,11,13	0,0,0	1229	149	1	1.0	1.0,0.267,1.0	1.0,1.0,1.0	-0.244
ENSMUSG00000020776	Fbf1	11	-	116147903	116148228	116147903	116148043	116148120	116148228	13,6,5	42,20,43	10,3,15	40,26,29	226	149	1	1.0	0.169,0.165,0.071	0.142,0.071,0.254	-0.021
ENSMUSG00000059552	Trp53	11	+	69587371	69588547	69587371	69587632	69588363	69588547	17,12,10	192,165,212	19,10,19	202,196,276	880	149	1	1.0	0.015,0.012,0.008	0.016,0.009,0.012	-0.001
ENSMUSG00000023025	Larp4	15	+	99987402	99990429	99987402	99987478	99990292	99990429	5,0,2	69,56,49	7,2,1	43,61,98	2963	149	1	1.0	0.004,0.0,0.002	0.008,0.002,0.001	-0.002
ENSMUSG00000020897	Aurkb	11	+	69048173	69048644	69048173	69048365	69048505	69048644	7,13,11	62,74,82	6,12,8	101,86,97	289	149	1	1.0	0.055,0.083,0.065	0.03,0.067,0.041	0.022
ENSMUSG00000020898	Ctc1	11	+	69021029	69022614	69021029	69021115	69022376	69022614	12,11,6	0,0,0	23,15,28	0,1,0	1410	149	1	1.0	1.0,1.0,1.0	1.0,0.613,1.0	0.129
ENSMUSG00000020898	Ctc1	11	+	69021029	69022614	69021029	69021193	69022376	69022614	0,2,0	35,12,39	2,0,0	30,22,74	1332	149	1	1.0	0.0,0.018,0.0	0.007,0.0,0.0	0.004
ENSMUSG00000020898	Ctc1	11	+	69021029	69022614	69021029	69021193	69022392	69022614	2,2,0	4,1,3	3,1,9	2,3,3	1348	149	0.408503964516	1.0	0.052,0.181,0.0	0.142,0.036,0.249	-0.065
ENSMUSG00000020899	Pfas	11	-	68992915	68993458	68992915	68993038	68993296	68993458	2,6,1	15,7,18	0,1,0	16,19,23	407	149	1	1.0	0.047,0.239,0.02	0.0,0.019,0.0	0.096
ENSMUSG00000032892	Rangrf	11	-	68972483	68973028	68972483	68972741	68972942	68973028	8,5,6	28,40,30	7,2,3	36,40,55	350	149	1	1.0	0.108,0.051,0.078	0.076,0.021,0.023	0.039
ENSMUSG00000023007	Prpf40b	15	+	99304424	99305433	99304424	99304490	99305407	99305433	3,0,4	2,0,0	2,3,0	4,2,1	1066	149	1	1.0	0.173,NA,1.0	0.065,0.173,0.0	0.507
ENSMUSG00000023007	Prpf40b	15	+	99309684	99310035	99309684	99309799	99309943	99310035	22,20,18	11,2,12	21,23,23	14,10,19	293	149	0.438991624723	1.0	0.504,0.836,0.433	0.433,0.539,0.381	0.14
ENSMUSG00000023007	Prpf40b	15	+	99314842	99315286	99314842	99314980	99315190	99315286	11,22,12	21,18,8	36,24,31	17,19,22	359	149	0.364838277568	1.0	0.179,0.337,0.384	0.468,0.344,0.369	-0.094
ENSMUSG00000018599	Mief2	11	+	60730282	60730792	60730282	60730435	60730629	60730792	34,52,50	21,24,15	46,26,42	32,26,32	343	149	0.128615102433	1.0	0.413,0.485,0.592	0.384,0.303,0.363	0.147
ENSMUSG00000021483	Cdk20	13	+	64436765	64438032	64436765	64436828	64437388	64438032	49,41,54	123,131,107	31,23,31	157,108,167	709	149	1	1.0	0.077,0.062,0.096	0.04,0.043,0.038	0.038
ENSMUSG00000021483	Cdk20	13	+	64436765	64438032	64436765	64436828	64437876	64438032	76,74,79	0,0,0	77,63,68	1,0,0	1197	149	1	1.0	1.0,1.0,1.0	0.906,1.0,1.0	0.031
ENSMUSG00000021483	Cdk20	13	+	64437388	64438032	64437388	64437512	64437876	64438032	30,36,28	126,140,140	48,40,42	172,130,141	513	149	1	1.0	0.065,0.069,0.055	0.075,0.082,0.08	-0.016
ENSMUSG00000020538	Srebf1	11	-	60203098	60203607	60203098	60203265	60203345	60203607	17,19,13	84,95,97	21,20,33	122,90,138	229	149	1	1.0	0.116,0.115,0.08	0.101,0.126,0.135	-0.017
ENSMUSG00000036819	Jmjd4	11	+	59450674	59453645	59450674	59450840	59453510	59453645	9,22,7	18,21,25	11,12,12	28,22,32	2819	149	1	1.0	0.026,0.052,0.015	0.02,0.028,0.019	0.009
ENSMUSG00000049755	Zfp672	11	-	58319323	58319954	58319323	58319590	58319866	58319954	5,13,22	6,7,14	23,24,23	2,0,10	425	149	0.00569194112616	0.573469097121	0.226,0.394,0.355	0.801,1.0,0.446	-0.424
ENSMUSG00000017747	Ghdc	11	-	100768013	100768289	100768013	100768147	100768217	100768289	4,12,4	45,59,48	8,4,12	46,70,82	219	149	1	1.0	0.057,0.122,0.054	0.106,0.037,0.091	-0.0
ENSMUSG00000044894	Uqcrq	11	-	53430535	53430827	53430535	53430702	53430787	53430827	741,925,950	56,50,63	1334,981,1384	59,50,78	234	149	1	1.0	0.894,0.922,0.906	0.935,0.926,0.919	-0.019
ENSMUSG00000020385	Clk4	11	+	51275411	51275864	51275411	51275578	51275769	51275864	23,11,42	71,56,79	28,16,21	97,60,135	340	149	1	1.0	0.124,0.079,0.189	0.112,0.105,0.064	0.037
ENSMUSG00000024335	Brd2	17	-	34113931	34114478	34113931	34114177	34114349	34114478	46,21,43	463,429,480	34,53,77	578,409,689	321	149	1	1.0	0.044,0.022,0.04	0.027,0.057,0.049	-0.009
ENSMUSG00000020377	Ltc4s	11	-	50237193	50237440	50237193	50237264	50237340	50237440	2,11,8	78,58,60	21,2,5	99,50,62	225	149	1	1.0	0.017,0.112,0.081	0.123,0.026,0.051	0.003
ENSMUSG00000020362	Cnot6	11	-	49685086	49685352	49685086	49685155	49685247	49685352	14,7,6	20,19,19	19,16,16	16,23,32	241	149	0.477169433973	1.0	0.302,0.186,0.163	0.423,0.301,0.236	-0.103
ENSMUSG00000020362	Cnot6	11	-	49685086	49685352	49685086	49685155	49685262	49685352	18,8,16	35,42,55	22,16,20	31,37,67	256	149	1	1.0	0.23,0.1,0.145	0.292,0.201,0.148	-0.055
ENSMUSG00000021565	Slc6a19	13	-	73689044	73689611	73689044	73689157	73689500	73689611	1,0,0	1,0,1	0,0,0	2,1,2	492	149	1	1.0	0.232,NA,0.0	0.0,0.0,0.0	0.116
ENSMUSG00000006169	Clint1	11	+	45906180	45910625	45906180	45906467	45908940	45910625	121,105,104	0,0,0	125,103,156	12,0,1	2622	149	0.0694747359849	1.0	1.0,1.0,1.0	0.372,1.0,0.899	0.243
ENSMUSG00000037353	Letmd1	15	+	100475501	100476886	100475501	100475654	100476789	100476886	6,4,3	120,125,101	3,6,6	162,112,178	1284	149	1	1.0	0.006,0.004,0.003	0.002,0.006,0.004	0.0
ENSMUSG00000020460	Rps27a	11	-	29546702	29547260	29546702	29546788	29547205	29547260	229,182,293	4805,1604,0	187,184,245	0,3885,6905	566	149	0.896715973175	1.0	0.012,0.029,1.0	1.0,0.012,0.009	0.007
ENSMUSG00000020464	Pnpt1	11	+	29153231	29154215	29153231	29153338	29154143	29154215	78,60,52	54,35,64	79,48,57	54,66,88	954	149	1	1.0	0.184,0.211,0.113	0.186,0.102,0.092	0.043
ENSMUSG00000020134	Peli1	11	+	21140563	21142657	21140563	21140693	21142555	21142657	34,25,44	56,56,49	34,33,38	58,66,96	2011	149	1	1.0	0.043,0.032,0.062	0.042,0.036,0.028	0.01
ENSMUSG00000020877	Scrn2	11	+	97032754	97033229	97032754	97032970	97033063	97033229	2,1,1	4,19,13	0,3,0	7,7,8	242	149	1	1.0	0.235,0.031,0.045	0.0,0.209,0.0	0.034
ENSMUSG00000071866	Ppia	11	+	6418100	6418314	6418100	6418131	6418225	6418314	63,175,89	6569,1664,6572	76,119,106	10526,8553,10323	243	149	1	1.0	0.006,0.061,0.008	0.004,0.008,0.006	0.019
ENSMUSG00000034570	Inpp5j	11	-	3501045	3501428	3501045	3501162	3501319	3501428	5,4,4	18,18,13	6,4,2	13,5,15	306	149	1	1.0	0.119,0.098,0.13	0.183,0.28,0.061	-0.059
ENSMUSG00000023764	Sfi1	11	-	3133071	3135542	3133071	3133207	3135282	3135542	52,46,44	1,0,0	65,40,89	0,1,0	2224	149	1	1.0	0.777,1.0,1.0	1.0,0.728,1.0	0.016
ENSMUSG00000023764	Sfi1	11	-	3134625	3135542	3134625	3134730	3135282	3135542	33,32,20	13,10,24	23,15,55	13,11,28	701	149	1	1.0	0.35,0.405,0.15	0.273,0.225,0.295	0.037
ENSMUSG00000093803	Ppp2r3d	9	-	124439587	124440122	124439587	124439674	124440047	124440122	190,115,173	58,65,36	212,151,215	83,56,79	522	149	1	1.0	0.483,0.336,0.578	0.422,0.435,0.437	0.034
ENSMUSG00000021240	Abcd4	12	-	84608974	84609473	84608974	84609096	84609378	84609473	21,17,20	15,20,26	32,3,21	29,29,40	431	149	0.35265915115	1.0	0.326,0.227,0.21	0.276,0.035,0.154	0.099
ENSMUSG00000021240	Abcd4	12	-	84612324	84612896	84612324	84612445	84612779	84612896	16,15,20	0,0,0	15,16,10	0,0,2	483	149	1	1.0	1.0,1.0,1.0	1.0,1.0,0.607	0.131
ENSMUSG00000021240	Abcd4	12	-	84612324	84612896	84612324	84612450	84612779	84612896	16,15,16	19,22,32	14,14,10	29,33,30	478	149	0.915803690943	1.0	0.208,0.175,0.135	0.131,0.117,0.094	0.059
ENSMUSG00000036768	Kif15	9	+	123017244	123017718	123017244	123017410	123017586	123017718	0,3,1	28,34,23	0,1,1	39,40,26	325	149	1	1.0	0.0,0.039,0.02	0.0,0.011,0.017	0.01
ENSMUSG00000014606	Slc25a11	11	-	70645169	70645440	70645169	70645269	70645349	70645440	16,15,8	396,353,431	10,33,7	505,392,577	229	149	1	1.0	0.026,0.027,0.012	0.013,0.052,0.008	-0.003
ENSMUSG00000016559	H3f3b	11	-	116023624	116024019	116023624	116023778	116023881	116024019	371,320,409	4839,4847,5457	316,213,421	6084,4768,6786	252	149	1	1.0	0.043,0.038,0.042	0.03,0.026,0.035	0.011
ENSMUSG00000022437	Samm50	15	+	84200292	84200717	84200292	84200423	84200629	84200717	12,4,8	261,218,284	7,7,9	345,253,406	355	149	1	1.0	0.019,0.008,0.012	0.008,0.011,0.009	0.004
ENSMUSG00000025188	Hps1	19	-	42756257	42757906	42756257	42756340	42757792	42757906	29,28,21	75,62,75	50,48,22	126,87,109	1601	149	1	1.0	0.035,0.04,0.025	0.036,0.049,0.018	-0.001
ENSMUSG00000056167	Cnot10	9	-	114597478	114598835	114597478	114597606	114598704	114598835	59,32,32	6,2,5	48,42,55	6,5,2	1247	149	1	1.0	0.54,0.657,0.433	0.489,0.501,0.767	-0.042
ENSMUSG00000056724	Nbeal2	9	-	110628393	110628749	110628393	110628503	110628618	110628749	26,18,22	50,56,48	26,10,19	49,54,58	264	149	1	1.0	0.227,0.154,0.206	0.23,0.095,0.156	0.035
ENSMUSG00000032480	Dhx30	9	-	110084728	110085053	110084728	110084868	110084949	110085053	12,1,3	68,80,75	13,6,18	90,70,104	230	149	1	1.0	0.103,0.008,0.025	0.086,0.053,0.101	-0.035
ENSMUSG00000032480	Dhx30	9	-	110085684	110086031	110085684	110085878	110085949	110086031	30,16,33	87,77,73	45,20,39	121,71,91	220	149	1	1.0	0.189,0.123,0.234	0.201,0.16,0.225	-0.013
ENSMUSG00000032480	Dhx30	9	-	110086931	110087195	110086931	110087036	110087119	110087195	15,13,3	73,72,87	16,2,7	83,76,94	232	149	1	1.0	0.117,0.104,0.022	0.11,0.017,0.046	0.023
ENSMUSG00000032480	Dhx30	9	-	110092315	110093159	110092315	110092436	110092857	110093159	4,0,5	74,47,81	5,3,2	68,86,115	570	149	1	1.0	0.014,0.0,0.016	0.019,0.009,0.005	-0.001
ENSMUSG00000032480	Dhx30	9	-	110115035	110115582	110115035	110115161	110115490	110115582	12,0,9	24,27,32	6,7,4	35,37,42	478	149	1	1.0	0.135,0.0,0.081	0.051,0.056,0.029	0.027
ENSMUSG00000025651	Uqcrc1	9	+	108947335	108947758	108947335	108947479	108947597	108947758	20,15,22	558,529,509	12,19,31	673,623,777	267	149	1	1.0	0.02,0.016,0.024	0.01,0.017,0.022	0.004
ENSMUSG00000019039	Dalrd3	9	+	108571781	108572297	108571781	108571864	108572186	108572297	200,168,197	12,2,3	225,191,212	10,3,1	471	149	1	1.0	0.841,0.964,0.954	0.877,0.953,0.985	-0.019
ENSMUSG00000062867	Impdh2	9	+	108561596	108561857	108561596	108561698	108561782	108561857	10,10,2	174,189,208	9,19,6	177,205,263	233	149	1	1.0	0.035,0.033,0.006	0.031,0.056,0.014	-0.009
ENSMUSG00000032604	Qars	9	+	108508382	108508986	108508382	108508530	108508876	108508986	15,20,22	365,301,348	7,13,22	305,294,432	495	149	1	1.0	0.012,0.02,0.019	0.007,0.013,0.015	0.005
ENSMUSG00000032604	Qars	9	+	108508382	108509224	108508382	108508530	108509148	108509224	26,33,36	0,4,0	13,14,41	0,0,0	767	149	1	1.0	1.0,0.616,1.0	1.0,1.0,1.0	-0.128
ENSMUSG00000032604	Qars	9	+	108508382	108509224	108508382	108508986	108509148	108509224	14,18,16	311,289,305	6,2,21	319,250,364	311	149	1	1.0	0.021,0.029,0.025	0.009,0.004,0.027	0.012
ENSMUSG00000032604	Qars	9	+	108512482	108512778	108512482	108512582	108512699	108512778	13,10,18	235,286,295	27,18,28	311,221,347	266	149	1	1.0	0.03,0.019,0.033	0.046,0.044,0.043	-0.017
ENSMUSG00000032604	Qars	9	+	108513892	108514208	108513892	108513980	108514064	108514208	2,7,4	333,304,316	3,6,7	362,294,402	233	149	1	1.0	0.004,0.015,0.008	0.005,0.013,0.011	-0.001
ENSMUSG00000032604	Qars	9	+	108514966	108515232	108514966	108515033	108515106	108515232	26,38,37	333,395,360	31,34,41	463,292,433	222	149	1	1.0	0.05,0.061,0.065	0.043,0.072,0.06	0.0
ENSMUSG00000032604	Qars	9	+	108514966	108515936	108514966	108515232	108515795	108515936	25,29,40	219,269,258	48,17,48	367,219,317	712	149	1	1.0	0.023,0.022,0.031	0.027,0.016,0.031	0.001
ENSMUSG00000006676	Usp19	9	+	108493560	108494238	108493560	108493863	108494015	108494238	6,1,8	209,189,232	6,11,4	226,154,341	301	149	1	1.0	0.014,0.003,0.017	0.013,0.034,0.006	-0.006
ENSMUSG00000006676	Usp19	9	+	108497895	108498241	108497895	108498036	108498122	108498241	43,18,41	173,168,178	38,31,51	193,156,222	235	149	1	1.0	0.136,0.064,0.127	0.111,0.112,0.127	-0.008
ENSMUSG00000006676	Usp19	9	+	108497895	108498241	108497895	108498036	108498131	108498241	55,27,44	4,8,6	47,36,54	5,2,17	244	149	1	1.0	0.894,0.673,0.817	0.852,0.917,0.66	-0.015
ENSMUSG00000032590	Apeh	9	-	108088260	108089569	108088260	108088349	108089517	108089569	4,3,2	166,171,153	14,1,6	207,158,202	1317	149	1	1.0	0.003,0.002,0.001	0.008,0.001,0.003	-0.002
ENSMUSG00000032590	Apeh	9	-	108091242	108091889	108091242	108091303	108091767	108091889	7,5,3	148,132,184	5,5,10	218,160,259	613	149	1	1.0	0.011,0.009,0.004	0.006,0.008,0.009	0.0
ENSMUSG00000032590	Apeh	9	-	108091970	108092179	108091970	108092011	108092087	108092179	14,13,9	155,157,170	22,6,11	198,166,233	225	149	1	1.0	0.056,0.052,0.034	0.069,0.023,0.03	0.007
ENSMUSG00000032590	Apeh	9	-	108092275	108092717	108092275	108092413	108092553	108092717	8,12,8	181,146,165	13,1,9	178,197,206	289	149	1	1.0	0.022,0.041,0.024	0.036,0.003,0.022	0.009
ENSMUSG00000032590	Apeh	9	-	108092806	108093074	108092806	108092882	108092980	108093074	10,1,7	170,158,188	6,4,2	190,202,297	247	149	1	1.0	0.034,0.004,0.022	0.019,0.012,0.004	0.008
ENSMUSG00000070284	Gmppb	9	+	108050848	108051242	108050848	108050976	108051059	108051242	0,6,8	62,87,73	8,11,5	83,71,99	232	149	1	1.0	0.0,0.042,0.066	0.058,0.09,0.031	-0.024
ENSMUSG00000034684	Sema3f	9	-	107684221	107684591	107684221	107684379	107684549	107684591	0,0,0	0,0,1	0,0,3	0,2,4	319	149	1	1.0	NA,NA,0.0	NA,0.0,0.259	-0.13
ENSMUSG00000079334	Nat6	9	+	107579099	107580935	107579099	107579385	107580456	107580935	103,111,138	0,0,0	146,117,194	1,0,0	1220	149	1	1.0	1.0,1.0,1.0	0.947,1.0,1.0	0.018
ENSMUSG00000032579	Hemk1	9	-	107336571	107337378	107336571	107336663	107337000	107337378	8,0,6	6,17,4	3,2,1	12,12,19	486	149	0.35966019586	1.0	0.29,0.0,0.315	0.071,0.049,0.016	0.156
ENSMUSG00000032577	Mapkapk3	9	-	107262422	107263764	107262422	107262487	107263624	107263764	75,51,35	130,153,171	38,51,58	183,159,283	1286	149	1	1.0	0.063,0.037,0.023	0.023,0.036,0.023	0.014
ENSMUSG00000041506	Rrp9	9	+	106482911	106483211	106482911	106483036	106483118	106483211	2,3,7	44,64,56	4,3,15	63,53,68	231	149	1	1.0	0.028,0.029,0.075	0.039,0.035,0.125	-0.022
ENSMUSG00000023495	Pcbp4	9	+	106462188	106462414	106462188	106462252	106462361	106462414	0,0,0	28,36,40	3,1,3	24,26,61	258	149	1	1.0	0.0,0.0,0.0	0.067,0.022,0.028	-0.039
ENSMUSG00000023262	Acy1	9	-	106434529	106434829	106434529	106434598	106434684	106434829	0,3,0	5,5,3	0,0,0	8,10,14	235	149	1	1.0	0.0,0.276,0.0	0.0,0.0,0.0	0.092
ENSMUSG00000023262	Acy1	9	-	106434964	106435169	106434964	106435014	106435095	106435169	0,3,0	5,18,7	0,0,0	9,9,13	230	149	1	1.0	0.0,0.097,0.0	0.0,0.0,0.0	0.032
ENSMUSG00000023262	Acy1	9	-	106436125	106436800	106436125	106436220	106436695	106436800	2,0,0	0,12,7	0,0,4	9,0,12	624	149	1	1.0	1.0,0.0,0.0	0.0,NA,0.074	0.296
ENSMUSG00000032786	Alas1	9	-	106241115	106241785	106241115	106241338	106241635	106241785	17,8,13	822,1014,1057	8,14,16	1025,846,1325	446	149	1	1.0	0.007,0.003,0.004	0.003,0.005,0.004	0.001
ENSMUSG00000023277	Twf2	9	+	106212731	106213063	106212731	106212836	106212937	106213063	1,10,7	257,317,263	0,10,2	413,271,381	250	149	1	1.0	0.002,0.018,0.016	0.0,0.022,0.003	0.004
ENSMUSG00000023277	Twf2	9	+	106214100	106214477	106214100	106214251	106214355	106214477	11,31,25	226,234,290	44,12,35	386,246,412	253	149	1	1.0	0.028,0.072,0.048	0.063,0.028,0.048	0.003
ENSMUSG00000040667	Nup88	11	-	70943878	70944238	70943878	70943997	70944111	70944238	7,6,2	132,132,146	1,4,2	194,119,199	263	149	1	1.0	0.029,0.025,0.008	0.003,0.019,0.006	0.011
ENSMUSG00000022559	Fbxl6	15	-	76537916	76538735	76537916	76538075	76538324	76538735	69,63,83	58,71,87	67,63,116	83,65,73	398	149	1	1.0	0.308,0.249,0.263	0.232,0.266,0.373	-0.017
ENSMUSG00000006740	Kif5b	18	-	6210699	6211252	6210699	6210804	6211191	6211252	7,7,9	0,0,0	10,13,16	0,0,2	536	149	1	1.0	1.0,1.0,1.0	1.0,1.0,0.69	0.103
ENSMUSG00000032413	Rasa2	9	-	96566015	96568487	96566015	96566122	96568363	96568487	2,0,0	4,7,18	0,0,6	20,5,19	2390	149	1	1.0	0.03,0.0,0.0	0.0,0.0,0.019	0.004
ENSMUSG00000032359	Ctsh	9	+	90067026	90068473	90067026	90067108	90068404	90068473	252,149,196	1930,1959,2137	216,176,279	2548,1670,2734	1445	149	1	1.0	0.013,0.008,0.009	0.009,0.011,0.01	0.0
ENSMUSG00000097195	Snhg5	9	-	88521917	88522381	88521917	88521975	88522306	88522381	39,39,43	43,86,69	48,65,43	101,62,100	480	149	1	1.0	0.22,0.123,0.162	0.129,0.246,0.118	0.004
ENSMUSG00000066456	Hmgn3	9	-	83109947	83111106	83109947	83110429	83110992	83111106	36,25,19	12,12,24	61,22,35	27,6,15	712	149	0.592588975062	1.0	0.386,0.304,0.142	0.321,0.434,0.328	-0.084
ENSMUSG00000066456	Hmgn3	9	-	83109947	83111106	83109947	83110429	83111033	83111106	45,29,21	20,16,25	75,33,43	32,25,48	753	149	1	1.0	0.308,0.264,0.143	0.317,0.207,0.151	0.013
ENSMUSG00000037742	Eef1a1	9	-	78478957	78479534	78478957	78479192	78479277	78479534	50,63,58	23154,24648,24963	53,60,69	29327,23510,32525	234	149	1	1.0	0.001,0.002,0.001	0.001,0.002,0.001	0.0
ENSMUSG00000037742	Eef1a1	9	-	78479277	78479774	78479277	78479534	78479623	78479774	69,90,106	19715,20455,21671	101,67,182	25266,20602,28789	238	149	1	1.0	0.002,0.003,0.003	0.002,0.002,0.004	0.0
ENSMUSG00000024054	Smchd1	17	-	71358136	71358457	71358136	71358207	71358347	71358457	7,3,9	56,64,57	8,9,8	80,56,99	289	149	1	1.0	0.061,0.024,0.075	0.049,0.077,0.04	-0.002
ENSMUSG00000090626	Tex9	9	-	72491738	72491956	72491738	72491818	72491925	72491956	0,3,0	0,0,1	0,3,0	0,1,0	256	149	1	1.0	NA,1.0,0.0	NA,0.636,NA	-0.136
ENSMUSG00000032228	Tcf12	9	-	71868071	71870147	71868071	71868278	71870073	71870147	15,8,4	71,55,69	4,4,16	44,56,103	1944	149	1	1.0	0.016,0.011,0.004	0.007,0.005,0.012	0.002
ENSMUSG00000033543	Gtf2a2	9	+	70016818	70017191	70016818	70016923	70017072	70017191	67,41,47	0,3,3	42,44,57	12,3,2	298	149	0.167411116207	1.0	1.0,0.872,0.887	0.636,0.88,0.934	0.103
ENSMUSG00000049659	Aftph	11	-	20696750	20698373	20696750	20696831	20698312	20698373	49,48,56	6,8,0	88,57,102	1,7,6	1630	149	0.960614743296	1.0	0.427,0.354,1.0	0.889,0.427,0.608	-0.048
ENSMUSG00000032376	Usp3	9	-	66520272	66520727	66520272	66520386	66520608	66520727	26,10,21	92,92,94	8,15,29	89,81,89	371	149	1	1.0	0.102,0.042,0.082	0.035,0.069,0.116	0.002
ENSMUSG00000025237	Parp6	9	+	59623917	59624433	59623917	59624012	59624372	59624433	18,22,24	57,59,55	28,12,18	49,42,91	509	149	1	1.0	0.085,0.098,0.113	0.143,0.077,0.055	0.007
ENSMUSG00000025237	Parp6	9	+	59641023	59641810	59641023	59641096	59641740	59641810	3,15,15	5,2,0	6,3,15	1,2,7	793	149	0.436372289576	1.0	0.101,0.585,1.0	0.53,0.22,0.287	0.216
ENSMUSG00000025236	Adpgk	9	+	59310227	59313236	59310227	59310348	59313039	59313236	221,274,251	50,54,44	344,278,449	73,44,81	2840	149	1	1.0	0.188,0.21,0.23	0.198,0.249,0.225	-0.015
ENSMUSG00000032323	Cyp11a1	9	+	58018193	58019496	58018193	58018393	58019292	58019496	3,2,4	2,3,1	11,6,5	2,3,4	1048	149	0.552741045069	1.0	0.176,0.087,0.363	0.439,0.221,0.151	-0.062
ENSMUSG00000032316	Clk3	9	-	57758283	57761040	57758283	57758350	57758626	57761040	38,28,35	80,84,93	41,34,45	125,82,135	425	149	1	1.0	0.143,0.105,0.117	0.103,0.127,0.105	0.01
ENSMUSG00000032316	Clk3	9	-	57758283	57761040	57758283	57758350	57760823	57761040	232,130,176	16,12,13	193,158,233	24,22,33	2622	149	0.1012373677	1.0	0.452,0.381,0.435	0.314,0.29,0.286	0.126
ENSMUSG00000032316	Clk3	9	-	57758626	57761040	57758626	57758723	57760823	57761040	207,105,146	73,87,71	161,128,201	126,90,139	2249	149	1	1.0	0.158,0.074,0.12	0.078,0.086,0.087	0.034
ENSMUSG00000032308	Ulk3	9	+	57593750	57594046	57593750	57593853	57593981	57594046	13,12,6	23,29,27	10,21,12	30,13,42	277	149	1	1.0	0.233,0.182,0.107	0.152,0.465,0.133	-0.076
ENSMUSG00000000088	Cox5a	9	+	57528955	57530362	57528955	57529072	57530240	57530362	32,46,25	1210,1347,1384	51,18,36	1808,1303,1871	1317	149	1	1.0	0.003,0.004,0.002	0.003,0.002,0.002	0.001
ENSMUSG00000022295	Atp6v1c1	15	+	38679319	38681165	38679319	38679411	38681066	38681165	2,0,3	812,799,911	11,0,0	898,711,1125	1804	149	1	1.0	0.0,0.0,0.0	0.001,0.0,0.0	-0.0
ENSMUSG00000022295	Atp6v1c1	15	+	38689124	38690659	38689124	38689222	38690532	38690659	314,321,310	747,744,763	409,365,344	942,748,989	1459	149	1	1.0	0.041,0.042,0.04	0.042,0.047,0.034	0.0
ENSMUSG00000032299	Commd4	9	-	57155901	57156555	57155901	57155982	57156171	57156555	47,51,59	201,176,178	92,58,92	327,224,263	338	149	1	1.0	0.093,0.113,0.127	0.11,0.102,0.134	-0.004
ENSMUSG00000032299	Commd4	9	-	57156171	57156555	57156171	57156291	57156515	57156555	32,46,52	168,180,225	61,26,90	310,218,274	373	149	1	1.0	0.071,0.093,0.085	0.073,0.045,0.116	0.005
ENSMUSG00000032295	Man2c1	9	+	57137281	57137585	57137281	57137374	57137468	57137585	13,36,19	87,89,119	25,23,40	146,140,155	243	149	1	1.0	0.084,0.199,0.089	0.095,0.092,0.137	0.016
ENSMUSG00000032295	Man2c1	9	+	57139499	57139964	57139499	57139708	57139869	57139964	32,25,34	89,81,72	46,31,33	132,95,107	310	149	1	1.0	0.147,0.129,0.185	0.143,0.136,0.129	0.018
ENSMUSG00000032295	Man2c1	9	+	57141563	57141915	57141563	57141712	57141805	57141915	19,36,19	124,121,118	30,21,27	179,136,167	242	149	1	1.0	0.086,0.155,0.09	0.094,0.087,0.091	0.02
ENSMUSG00000032322	Pstpip1	9	+	56123747	56124673	56123747	56123793	56124593	56124673	255,303,327	178,236,218	319,291,495	313,188,312	949	149	1	1.0	0.184,0.168,0.191	0.138,0.196,0.199	0.003
ENSMUSG00000032322	Pstpip1	9	+	56127484	56127860	56127484	56127537	56127726	56127860	80,88,59	212,254,354	82,53,93	459,292,436	338	149	1	1.0	0.143,0.132,0.068	0.073,0.074,0.086	0.037
ENSMUSG00000032030	Cul5	9	-	53632272	53633839	53632272	53632337	53633731	53633839	10,9,11	21,38,32	11,15,22	30,51,62	1543	149	1	1.0	0.044,0.022,0.032	0.034,0.028,0.033	0.001
ENSMUSG00000032030	Cul5	9	-	53642517	53642826	53642517	53642598	53642680	53642826	1,0,1	18,21,19	0,0,0	16,23,26	231	149	1	1.0	0.035,0.0,0.033	0.0,0.0,0.0	0.023
ENSMUSG00000047534	Mis18bp1	12	-	65152687	65153893	65152687	65152830	65153805	65153893	17,12,6	12,6,7	17,19,6	6,17,11	1124	149	1	1.0	0.158,0.21,0.102	0.273,0.129,0.067	0.0
ENSMUSG00000037971	1110032A03Rik	9	-	50764223	50764926	50764223	50764290	50764695	50764926	5,11,4	42,44,52	12,7,15	71,41,80	554	149	1	1.0	0.031,0.063,0.02	0.043,0.044,0.048	-0.007
ENSMUSG00000037971	1110032A03Rik	9	-	50764223	50764926	50764223	50764290	50764764	50764926	27,33,19	4,0,2	38,33,34	8,0,0	623	149	1	1.0	0.617,1.0,0.694	0.532,1.0,1.0	-0.074
ENSMUSG00000040219	Ttc12	9	-	49471861	49472543	49471861	49471883	49472382	49472543	23,13,20	36,32,28	13,18,19	40,32,41	648	149	1	1.0	0.128,0.085,0.141	0.07,0.115,0.096	0.024
ENSMUSG00000042396	Rbm7	9	-	48488700	48490938	48488700	48489988	48490847	48490938	82,64,62	190,155,199	66,66,91	217,159,279	1008	149	1	1.0	0.06,0.058,0.044	0.043,0.058,0.046	0.005
ENSMUSG00000034908	Sidt2	9	-	45945143	45945359	45945143	45945210	45945285	45945359	1,2,7	170,182,193	7,3,1	166,162,338	224	149	1	1.0	0.004,0.007,0.024	0.027,0.012,0.002	-0.002
ENSMUSG00000042790	Rnf214	9	-	45866565	45867632	45866565	45866661	45867499	45867632	2,10,4	37,33,36	0,0,11	35,42,48	987	149	1	1.0	0.008,0.044,0.016	0.0,0.0,0.033	0.012
ENSMUSG00000032115	Hyou1	9	+	44387031	44387329	44387031	44387092	44387249	44387329	10,14,24	216,277,279	17,18,10	196,242,353	306	149	1	1.0	0.022,0.024,0.04	0.041,0.035,0.014	-0.001
ENSMUSG00000032115	Hyou1	9	+	44388277	44388604	44388277	44388365	44388481	44388604	8,14,7	192,191,218	9,19,19	205,206,279	265	149	1	1.0	0.023,0.04,0.018	0.024,0.049,0.037	-0.01
ENSMUSG00000032120	C2cd2l	9	-	44313877	44315054	44313877	44314014	44314879	44315054	35,42,39	1,0,0	35,26,52	0,0,0	1014	149	1	1.0	0.837,1.0,1.0	1.0,1.0,1.0	-0.054
ENSMUSG00000015656	Hspa8	9	+	40801917	40802623	40801917	40802127	40802417	40802623	12,19,21	3362,3498,3999	18,24,33	3666,3724,5428	439	149	1	1.0	0.001,0.002,0.002	0.002,0.002,0.002	-0.0
ENSMUSG00000015656	Hspa8	9	+	40802417	40802891	40802417	40802623	40802738	40802891	3,5,7	4698,4625,5708	6,4,7	5247,4653,6972	264	149	1	1.0	0.0,0.001,0.001	0.001,0.0,0.001	0.0
ENSMUSG00000032103	Pus3	9	+	35564783	35565855	35564783	35565197	35565289	35565855	5,5,7	21,5,17	4,18,12	6,13,29	241	149	0.431139107703	1.0	0.128,0.382,0.203	0.292,0.461,0.204	-0.081
ENSMUSG00000020741	Cluh	11	+	74664030	74664926	74664030	74664131	74664773	74664926	46,29,30	64,65,71	44,44,48	54,48,113	791	149	1	1.0	0.119,0.078,0.074	0.133,0.147,0.074	-0.028
ENSMUSG00000020741	Cluh	11	+	74665006	74665426	74665006	74665069	74665181	74665426	36,25,23	67,58,78	41,17,33	68,55,118	261	149	1	1.0	0.235,0.197,0.144	0.256,0.15,0.138	0.011
ENSMUSG00000017119	Nbr1	11	+	101574998	101575416	101574998	101575115	101575223	101575416	373,384,372	20,5,8	365,292,526	5,1,10	257	149	1	1.0	0.915,0.978,0.964	0.977,0.994,0.968	-0.027
ENSMUSG00000001833	Sept7	9	+	25303716	25306265	25303716	25303852	25306125	25306265	31,45,25	396,525,565	55,31,38	620,564,726	2422	149	1	1.0	0.005,0.005,0.003	0.005,0.003,0.003	0.001
ENSMUSG00000073468	Sft2d1	17	+	8321799	8323335	8321799	8321835	8323276	8323335	92,61,90	402,558,522	86,70,119	669,497,689	1590	149	1	1.0	0.021,0.01,0.016	0.012,0.013,0.016	0.002
ENSMUSG00000073468	Sft2d1	17	+	8321799	8323335	8321799	8322140	8323276	8323335	81,49,84	0,0,0	81,56,93	0,0,1	1285	149	1	1.0	1.0,1.0,1.0	1.0,1.0,0.915	0.028
ENSMUSG00000032198	Dock6	9	-	21800179	21801332	21800179	21800399	21801170	21801332	4,5,8	14,18,23	15,14,10	25,12,52	920	149	1	1.0	0.044,0.043,0.053	0.089,0.159,0.03	-0.046
ENSMUSG00000032185	Carm1	9	+	21587507	21589467	21587507	21587585	21587850	21589467	29,5,17	46,33,55	17,15,12	67,41,64	414	149	1	1.0	0.185,0.052,0.1	0.084,0.116,0.063	0.025
ENSMUSG00000032185	Carm1	9	+	21587850	21589467	21587850	21587919	21588048	21589467	18,12,32	41,38,46	35,16,29	66,43,68	278	149	1	1.0	0.19,0.145,0.272	0.221,0.166,0.186	0.011
ENSMUSG00000032178	Ilf3	9	+	21397968	21399250	21397968	21398136	21399112	21399250	11,18,5	2,0,0	7,36,14	1,0,1	1125	149	1	1.0	0.421,1.0,1.0	0.481,1.0,0.65	0.097
ENSMUSG00000032178	Ilf3	9	+	21397968	21399250	21397968	21398136	21399124	21399250	12,18,5	105,75,103	7,37,14	108,54,121	1137	149	1	1.0	0.015,0.03,0.006	0.008,0.082,0.015	-0.018
ENSMUSG00000032177	Pde4a	9	+	21191326	21192431	21191326	21191518	21192394	21192431	2,4,5	27,22,29	2,8,9	29,26,43	1025	149	1	1.0	0.011,0.026,0.024	0.01,0.043,0.03	-0.007
ENSMUSG00000079677	Fdx1l	9	-	21073074	21073318	21073074	21073181	21073263	21073318	49,55,62	111,124,133	71,73,78	226,179,186	231	149	1	1.0	0.222,0.222,0.231	0.168,0.208,0.213	0.029
ENSMUSG00000084786	Ubl5	9	+	20645192	20645489	20645192	20645259	20645405	20645489	109,71,122	1954,2019,2297	99,102,142	2931,2098,3260	295	149	1	1.0	0.027,0.017,0.026	0.017,0.024,0.022	0.002
ENSMUSG00000063108	Zfp26	9	-	20444258	20444985	20444258	20444367	20444893	20444985	23,17,27	13,5,18	15,20,47	14,3,13	675	149	0.754439535222	1.0	0.281,0.429,0.249	0.191,0.595,0.444	-0.09
ENSMUSG00000020785	Camkk1	11	+	73037194	73037625	73037194	73037268	73037537	73037625	0,3,0	0,3,0	2,0,2	0,0,2	418	149	1	1.0	NA,0.263,NA	1.0,NA,0.263	-0.368
ENSMUSG00000039048	Foxred1	9	-	35209037	35210165	35209037	35209156	35209944	35210165	53,32,46	0,1,0	60,50,46	0,0,0	937	149	1	1.0	1.0,0.836,1.0	1.0,1.0,1.0	-0.055
ENSMUSG00000049723	Mmp12	9	+	7347405	7348832	7347405	7347538	7348526	7348832	5626,5268,7337	80,67,72	5597,5646,8135	74,80,104	1137	149	1	1.0	0.902,0.912,0.93	0.908,0.902,0.911	0.008
ENSMUSG00000022561	Gpaa1	15	+	76332159	76332631	76332159	76332271	76332483	76332631	39,46,40	111,133,132	30,47,54	161,119,188	361	149	1	1.0	0.127,0.125,0.111	0.071,0.14,0.106	0.015
ENSMUSG00000022561	Gpaa1	15	+	76332159	76332631	76332159	76332287	76332483	76332631	39,41,39	0,1,0	21,47,52	0,2,0	345	149	1	1.0	1.0,0.947,1.0	1.0,0.91,1.0	0.012
ENSMUSG00000022561	Gpaa1	15	+	76332902	76333373	76332902	76333099	76333176	76333373	34,25,39	116,115,117	37,39,57	140,126,158	226	149	1	1.0	0.162,0.125,0.18	0.148,0.169,0.192	-0.014
ENSMUSG00000025558	Dock9	14	-	121581331	121583540	121581331	121581445	121583357	121583540	0,0,0	0,0,2	2,0,0	3,0,1	2061	149	1	1.0	NA,NA,0.0	0.046,NA,0.0	-0.023
ENSMUSG00000033166	Dis3	14	-	99087733	99088908	99087733	99087850	99088761	99088908	11,14,14	32,45,42	10,6,12	40,25,63	1060	149	1	1.0	0.046,0.042,0.045	0.034,0.033,0.026	0.013
ENSMUSG00000002825	Qtrt1	9	+	21412232	21412531	21412232	21412301	21412392	21412531	15,2,12	21,16,27	18,5,9	23,23,37	240	149	1	1.0	0.307,0.072,0.216	0.327,0.119,0.131	0.006
ENSMUSG00000002825	Qtrt1	9	+	21419438	21419712	21419438	21419548	21419624	21419712	7,15,9	18,35,35	17,10,15	44,29,35	225	149	1	1.0	0.205,0.221,0.146	0.204,0.186,0.221	-0.013
ENSMUSG00000032128	Robo3	9	-	37416696	37417502	37416696	37416920	37417325	37417502	1,5,0	1,0,0	1,3,0	9,1,4	554	149	1	1.0	0.212,1.0,NA	0.029,0.447,0.0	0.447
ENSMUSG00000032128	Robo3	9	-	37416696	37417801	37416696	37417502	37417690	37417801	0,2,0	3,1,1	0,0,0	9,1,3	337	149	1	1.0	0.0,0.469,0.0	0.0,0.0,0.0	0.156
ENSMUSG00000032128	Robo3	9	-	37418839	37419808	37418839	37418978	37419668	37419808	8,2,1	0,0,1	4,4,13	0,0,0	839	149	1	1.0	1.0,1.0,0.151	1.0,1.0,1.0	-0.283
ENSMUSG00000032128	Robo3	9	-	37421818	37422340	37421818	37421940	37422114	37422340	2,3,1	0,1,0	6,0,3	0,0,2	323	149	1	1.0	1.0,0.581,1.0	1.0,NA,0.409	0.156
ENSMUSG00000036138	Acaa1a	9	+	119344465	119346568	119344465	119344508	119346469	119346568	220,178,108	422,375,467	278,203,170	553,410,565	2110	149	1	1.0	0.036,0.032,0.016	0.034,0.034,0.021	-0.002
ENSMUSG00000022020	Naa16	14	-	79339533	79341095	79339533	79339677	79340986	79341095	37,33,32	10,3,8	65,44,51	5,4,8	1458	149	0.27618127929	1.0	0.274,0.529,0.29	0.571,0.529,0.394	-0.134
ENSMUSG00000022109	Med4	14	+	73516635	73517338	73516635	73516722	73517206	73517338	34,11,31	67,53,95	42,32,46	97,82,71	633	149	1	1.0	0.107,0.047,0.071	0.092,0.084,0.132	-0.028
ENSMUSG00000022106	Rcbtb2	14	+	73154314	73154894	73154314	73154408	73154830	73154894	95,82,81	831,730,858	86,49,103	804,716,1078	571	149	1	1.0	0.029,0.028,0.024	0.027,0.018,0.024	0.004
ENSMUSG00000022106	Rcbtb2	14	+	73154314	73154894	73154314	73154410	73154830	73154894	95,82,81	27,25,29	86,49,105	41,29,37	569	149	0.418745684624	1.0	0.48,0.462,0.422	0.355,0.307,0.426	0.092
ENSMUSG00000022106	Rcbtb2	14	+	73176994	73178563	73176994	73177134	73178432	73178563	107,92,77	779,780,922	100,80,92	1022,770,1030	1447	149	1	1.0	0.014,0.012,0.009	0.01,0.011,0.009	0.002
ENSMUSG00000035024	Ncapd3	9	+	27048154	27050369	27048154	27048288	27050296	27050369	0,1,0	9,14,16	3,2,6	12,13,17	2157	149	1	1.0	0.0,0.005,0.0	0.017,0.011,0.024	-0.016
ENSMUSG00000033589	Reep4	14	+	70546929	70547235	70546929	70547006	70547114	70547235	51,38,48	92,81,114	65,42,55	169,114,171	257	149	1	1.0	0.243,0.214,0.196	0.182,0.176,0.157	0.046
ENSMUSG00000033589	Reep4	14	+	70547666	70548075	70547666	70547780	70547939	70548075	21,22,20	155,164,132	16,20,26	207,155,178	308	149	1	1.0	0.062,0.061,0.068	0.036,0.059,0.066	0.01
ENSMUSG00000044551	9930012K11Rik	14	-	70156160	70156518	70156160	70156276	70156415	70156518	8,1,4	4,2,3	5,4,4	0,0,0	288	149	1.8968522294e-06	0.0027741463855	0.509,0.206,0.408	1.0,1.0,1.0	-0.626
ENSMUSG00000056919	Cep162	9	-	87238353	87239933	87238353	87238384	87239814	87239933	0,0,0	8,13,6	2,0,0	11,9,19	1579	149	1	1.0	0.0,0.0,0.0	0.017,0.0,0.0	-0.006
ENSMUSG00000022035	Ccdc25	14	+	65851616	65854177	65851616	65851668	65854101	65854177	13,11,10	54,58,74	6,13,32	49,47,84	2582	149	1	1.0	0.014,0.011,0.008	0.007,0.016,0.022	-0.004
ENSMUSG00000094870	Zfp131	13	-	119775766	119776449	119775766	119775989	119776091	119776449	47,45,61	30,36,46	32,34,53	16,33,35	251	149	1	1.0	0.482,0.426,0.44	0.543,0.38,0.473	-0.016
ENSMUSG00000114797	Gm49336	14	-	60240773	60242657	60240773	60240798	60242546	60242657	12,14,10	109,107,101	15,10,24	57,76,144	1897	149	1	1.0	0.009,0.01,0.008	0.02,0.01,0.013	-0.005
ENSMUSG00000040040	Ift88	14	+	57479896	57481511	57479896	57480005	57481395	57481511	24,17,28	0,0,0	30,16,23	0,0,1	1539	149	1	1.0	1.0,1.0,1.0	1.0,1.0,0.69	0.103
ENSMUSG00000047153	Khnyn	14	+	55885773	55887618	55885773	55885991	55886491	55887618	12,19,8	32,52,47	5,7,17	16,45,59	649	149	1	1.0	0.079,0.077,0.038	0.067,0.034,0.062	0.01
ENSMUSG00000022220	Adcy4	14	-	55772660	55773559	55772660	55772786	55773421	55773559	0,4,2	0,0,0	0,0,0	0,0,10	784	149	1	1.0	NA,1.0,1.0	NA,NA,0.0	1.0
ENSMUSG00000022220	Adcy4	14	-	55778641	55779062	55778641	55778800	55778934	55779062	0,0,0	0,2,0	0,2,1	0,1,10	283	149	1	1.0	NA,0.0,NA	NA,0.513,0.05	-0.282
ENSMUSG00000022220	Adcy4	14	-	55781579	55782032	55781579	55781741	55781834	55782032	0,0,1	0,0,0	0,0,0	0,3,3	242	149	1	1.0	NA,NA,1.0	NA,0.0,0.0	1.0
ENSMUSG00000040472	Rabggta	14	-	55718445	55718751	55718445	55718562	55718662	55718751	17,33,17	47,50,80	9,10,27	90,60,87	249	149	0.321933977843	1.0	0.178,0.283,0.113	0.056,0.091,0.157	0.09
ENSMUSG00000040472	Rabggta	14	-	55719090	55719345	55719090	55719142	55719239	55719345	30,29,32	60,48,62	32,28,45	59,57,67	246	149	1	1.0	0.232,0.268,0.238	0.247,0.229,0.289	-0.009
ENSMUSG00000040472	Rabggta	14	-	55719090	55719531	55719090	55719142	55719429	55719531	40,25,36	0,0,2	46,35,63	3,0,2	436	149	1	1.0	1.0,1.0,0.86	0.84,1.0,0.915	0.035
ENSMUSG00000040472	Rabggta	14	-	55719090	55719531	55719090	55719345	55719429	55719531	18,0,9	87,112,76	21,17,26	89,91,122	233	149	0.528070484643	1.0	0.117,0.0,0.07	0.131,0.107,0.12	-0.057
ENSMUSG00000040472	Rabggta	14	-	55721594	55721900	55721594	55721705	55721843	55721900	2,0,0	47,33,71	6,5,3	65,34,61	287	149	1	1.0	0.022,0.0,0.0	0.046,0.071,0.025	-0.04
ENSMUSG00000040472	Rabggta	14	-	55721843	55722176	55721843	55721900	55722052	55722176	8,2,9	4,1,8	10,5,2	4,3,10	301	149	0.738024947088	1.0	0.497,0.497,0.358	0.553,0.452,0.09	0.086
ENSMUSG00000007589	Tinf2	14	-	55680014	55680707	55680014	55680456	55680610	55680707	27,24,33	43,60,43	28,22,18	54,36,46	303	149	1	1.0	0.236,0.164,0.274	0.203,0.231,0.161	0.026
ENSMUSG00000002329	Mdp1	14	-	55659987	55660228	55659987	55660098	55660167	55660228	98,53,72	65,86,75	55,39,105	91,92,138	218	149	0.252110767229	1.0	0.508,0.296,0.396	0.292,0.225,0.342	0.114
ENSMUSG00000007591	Tssk4	14	+	55651458	55652539	55651458	55651852	55652118	55652539	1,0,0	0,2,0	0,0,4	0,0,0	415	149	1	1.0	1.0,0.0,NA	NA,NA,1.0	-0.5
ENSMUSG00000079197	Psme2	14	-	55587653	55588094	55587653	55587740	55588039	55588094	2,10,5	452,420,485	5,7,2	643,457,724	448	149	1	1.0	0.001,0.008,0.003	0.003,0.005,0.001	0.001
ENSMUSG00000079197	Psme2	14	-	55589480	55589705	55589480	55589511	55589618	55589705	4,2,2	370,269,128	3,2,2	574,357,633	256	149	1	1.0	0.006,0.004,0.009	0.003,0.003,0.002	0.004
ENSMUSG00000022216	Psme1	14	+	55579594	55580041	55579594	55579627	55579770	55580041	21,13,6	530,565,588	21,11,9	837,716,873	292	149	1	1.0	0.02,0.012,0.005	0.013,0.008,0.005	0.004
ENSMUSG00000022216	Psme1	14	+	55579770	55580041	55579770	55579833	55579930	55580041	64,36,33	504,556,569	42,40,42	850,705,849	246	149	1	1.0	0.071,0.038,0.034	0.029,0.033,0.029	0.017
ENSMUSG00000022216	Psme1	14	+	55580594	55580811	55580594	55580663	55580743	55580811	27,16,24	668,640,697	13,17,14	986,745,950	229	149	1	1.0	0.026,0.016,0.022	0.009,0.015,0.009	0.01
ENSMUSG00000040701	Ap1g2	14	-	55101070	55101522	55101070	55101175	55101394	55101522	52,56,44	81,68,83	86,51,65	89,50,87	368	149	0.815444612008	1.0	0.206,0.25,0.177	0.281,0.292,0.232	-0.057
ENSMUSG00000040701	Ap1g2	14	-	55103202	55103507	55103202	55103258	55103408	55103507	18,15,16	40,55,73	18,14,31	54,61,91	299	149	1	1.0	0.183,0.12,0.098	0.142,0.103,0.145	0.004
ENSMUSG00000040701	Ap1g2	14	-	55104581	55104927	55104581	55104658	55104830	55104927	10,3,4	47,50,46	9,5,8	71,50,59	321	149	1	1.0	0.09,0.027,0.039	0.056,0.044,0.059	-0.001
ENSMUSG00000060373	Hnrnpc	14	-	52098014	52098544	52098014	52098040	52098315	52098544	95,93,118	1,8,9	98,132,187	3,5,10	424	149	1	1.0	0.971,0.803,0.822	0.92,0.903,0.868	-0.032
ENSMUSG00000023249	Parp3	9	-	106473432	106473833	106473432	106473519	106473680	106473833	20,4,11	26,27,39	18,15,45	48,63,59	310	149	1	1.0	0.27,0.066,0.119	0.153,0.103,0.268	-0.023
ENSMUSG00000023249	Parp3	9	-	106474396	106474868	106474396	106474520	106474679	106474868	5,7,13	32,33,44	6,14,13	33,26,44	308	149	1	1.0	0.07,0.093,0.125	0.081,0.207,0.125	-0.042
ENSMUSG00000023249	Parp3	9	-	106474396	106474868	106474396	106474535	106474679	106474868	5,6,11	0,0,6	5,11,12	3,0,2	293	149	1	1.0	1.0,1.0,0.482	0.459,1.0,0.753	0.09
ENSMUSG00000035953	Pip4p1	14	-	50929005	50929307	50929005	50929058	50929201	50929307	57,46,73	247,273,254	121,79,110	258,236,335	292	149	0.651604992759	1.0	0.105,0.079,0.128	0.193,0.146,0.144	-0.057
ENSMUSG00000006289	Osgep	14	-	50916799	50917503	50916799	50916865	50917382	50917503	41,24,35	0,4,2	38,28,38	0,0,0	666	149	0.196068339011	1.0	1.0,0.573,0.797	1.0,1.0,1.0	-0.21
ENSMUSG00000006289	Osgep	14	-	50916799	50917503	50916799	50916865	50917453	50917503	46,29,46	3,0,0	40,30,40	0,0,0	737	149	1	1.0	0.756,1.0,1.0	1.0,1.0,1.0	-0.081
ENSMUSG00000036023	Parp2	14	+	50814869	50815427	50814869	50814955	50815351	50815427	110,95,182	3,8,8	134,110,205	0,3,6	545	149	0.264518269341	1.0	0.909,0.765,0.861	1.0,0.909,0.903	-0.092
ENSMUSG00000036023	Parp2	14	+	50814869	50815427	50814869	50814966	50815351	50815427	103,87,163	84,55,111	128,88,186	69,69,89	534	149	1	1.0	0.255,0.306,0.291	0.341,0.262,0.368	-0.04
ENSMUSG00000036023	Parp2	14	+	50814869	50816299	50814869	50815427	50816196	50816299	17,14,22	100,111,135	20,16,27	107,100,162	918	149	1	1.0	0.027,0.02,0.026	0.029,0.025,0.026	-0.002
ENSMUSG00000020840	Blmh	11	+	76949959	76951185	76949959	76950069	76951043	76951185	7,3,0	70,84,107	7,5,8	124,116,132	1123	149	1	1.0	0.013,0.005,0.0	0.007,0.006,0.008	-0.001
ENSMUSG00000021832	Psmc6	14	+	45330829	45331026	45330829	45330909	45330986	45331026	3,2,6	303,347,369	7,5,4	376,367,509	226	149	1	1.0	0.006,0.004,0.011	0.012,0.009,0.005	-0.002
ENSMUSG00000021901	Bap1	14	+	31251749	31251954	31251749	31251779	31251899	31251954	16,5,25	82,104,132	17,19,20	97,106,154	269	149	1	1.0	0.098,0.026,0.095	0.088,0.09,0.067	-0.009
ENSMUSG00000021901	Bap1	14	+	31256660	31257767	31256660	31256791	31257288	31257767	25,9,27	94,99,114	33,23,26	99,94,159	646	149	1	1.0	0.058,0.021,0.052	0.071,0.053,0.036	-0.01
ENSMUSG00000021901	Bap1	14	+	31256660	31257767	31256660	31256791	31257625	31257767	261,264,304	12,13,15	349,296,431	8,8,15	983	149	0.412287676098	1.0	0.767,0.755,0.754	0.869,0.849,0.813	-0.085
ENSMUSG00000021901	Bap1	14	+	31257880	31258530	31257880	31258041	31258457	31258530	49,24,51	2,2,2	31,47,50	1,0,7	565	149	1	1.0	0.866,0.76,0.871	0.891,1.0,0.653	-0.016
ENSMUSG00000042286	Stab1	14	-	31139506	31140267	31139506	31139653	31139743	31140267	131,96,118	1429,1334,1303	185,101,153	1731,1100,1880	239	149	1	1.0	0.054,0.043,0.053	0.062,0.054,0.048	-0.005
ENSMUSG00000042286	Stab1	14	-	31139743	31140267	31139743	31139848	31139925	31140267	206,134,147	1342,1250,1291	242,150,186	1649,1159,1859	226	149	1	1.0	0.092,0.066,0.07	0.088,0.079,0.062	-0.0
ENSMUSG00000042286	Stab1	14	-	31139743	31140267	31139743	31139848	31140147	31140267	491,310,374	16,3,17	606,316,528	14,14,18	448	149	1	1.0	0.911,0.972,0.88	0.935,0.882,0.907	0.013
ENSMUSG00000042286	Stab1	14	-	31139925	31140267	31139925	31140075	31140147	31140267	298,199,233	1035,916,1088	385,177,366	1375,871,1486	221	149	1	1.0	0.163,0.128,0.126	0.159,0.12,0.142	-0.001
ENSMUSG00000042286	Stab1	14	-	31140355	31140720	31140355	31140465	31140554	31140720	125,122,173	928,842,1003	192,109,152	1235,751,1323	238	149	1	1.0	0.078,0.083,0.097	0.089,0.083,0.067	0.006
ENSMUSG00000042286	Stab1	14	-	31141030	31141893	31141030	31141175	31141788	31141893	846,649,693	0,0,0	958,564,950	1,0,0	762	149	1	1.0	1.0,1.0,1.0	0.995,1.0,1.0	0.002
ENSMUSG00000042286	Stab1	14	-	31142957	31143267	31142957	31143014	31143117	31143267	297,243,302	685,683,717	311,217,331	782,629,929	252	149	1	1.0	0.204,0.174,0.199	0.19,0.169,0.174	0.015
ENSMUSG00000021957	Tkt	14	+	30558720	30559865	30558720	30558838	30559751	30559865	22,20,21	1091,1210,1192	25,23,23	1360,1249,1603	1062	149	1	1.0	0.003,0.002,0.002	0.003,0.003,0.002	-0.0
ENSMUSG00000021957	Tkt	14	+	30568163	30569139	30568163	30568357	30568974	30569139	146,108,182	1220,1325,1408	174,168,225	1647,1353,1853	766	149	1	1.0	0.023,0.016,0.025	0.02,0.024,0.023	-0.001
ENSMUSG00000059183	Mtfmt	9	+	65440345	65441688	65440345	65440448	65441612	65441688	71,71,103	21,26,18	107,87,114	15,18,25	1313	149	0.58506413988	1.0	0.277,0.237,0.394	0.447,0.354,0.341	-0.078
ENSMUSG00000021866	Anxa11	14	+	25872511	25874031	25872511	25872898	25873943	25874031	38,38,48	280,251,320	50,42,40	314,286,411	1194	149	1	1.0	0.017,0.019,0.018	0.019,0.018,0.012	0.002
ENSMUSG00000021866	Anxa11	14	+	25874209	25874784	25874209	25874304	25874670	25874784	50,78,45	217,232,251	80,44,42	187,242,236	515	149	1	1.0	0.062,0.089,0.049	0.11,0.05,0.049	-0.003
ENSMUSG00000022489	Pde1b	15	+	103526983	103528344	103526983	103527092	103528221	103528344	89,62,95	26,10,36	129,72,62	30,18,24	1278	149	1	1.0	0.285,0.42,0.235	0.334,0.318,0.231	0.019
ENSMUSG00000021819	Zswim8	14	+	20713882	20714867	20713882	20714568	20714670	20714867	245,210,245	19,13,17	225,230,351	12,13,40	251	149	1	1.0	0.884,0.906,0.895	0.918,0.913,0.839	0.005
ENSMUSG00000021819	Zswim8	14	+	20718759	20719225	20718759	20718918	20718996	20719225	25,10,18	147,114,182	20,9,25	162,162,212	227	149	1	1.0	0.1,0.054,0.061	0.075,0.035,0.072	0.011
ENSMUSG00000021819	Zswim8	14	+	20719379	20720036	20719379	20719672	20719812	20720036	53,47,67	137,131,165	61,54,66	156,100,215	289	149	1	1.0	0.166,0.156,0.173	0.168,0.218,0.137	-0.009
ENSMUSG00000021819	Zswim8	14	+	20721170	20722029	20721170	20721659	20721869	20722029	9,10,8	140,126,135	37,23,12	156,118,198	359	149	1	1.0	0.026,0.032,0.024	0.09,0.075,0.025	-0.036
ENSMUSG00000021819	Zswim8	14	+	20722459	20723006	20722459	20722579	20722827	20723006	36,18,24	145,168,166	39,33,29	191,152,201	397	149	1	1.0	0.085,0.039,0.051	0.071,0.075,0.051	-0.007
ENSMUSG00000021819	Zswim8	14	+	20722459	20723006	20722459	20722579	20722895	20723006	128,111,121	3,8,10	154,140,204	10,2,10	465	149	1	1.0	0.932,0.816,0.795	0.831,0.957,0.867	-0.037
ENSMUSG00000039367	Sec24c	14	+	20690703	20690874	20690703	20690725	20690835	20690874	318,287,322	1,1,0	348,277,420	0,0,1	259	149	1	1.0	0.995,0.994,1.0	1.0,1.0,0.996	-0.002
ENSMUSG00000021810	Ecd	14	-	20336881	20338496	20336881	20337074	20338408	20338496	46,20,42	0,0,1	28,33,31	0,0,1	1483	149	1	1.0	1.0,1.0,0.808	1.0,1.0,0.757	0.017
ENSMUSG00000053453	Thoc7	14	-	13953410	13954656	13953410	13953538	13954538	13954656	13,20,25	136,132,143	9,32,27	202,152,182	1149	149	1	1.0	0.012,0.019,0.022	0.006,0.027,0.019	0.0
ENSMUSG00000053453	Thoc7	14	-	13953410	13954656	13953410	13953538	13954565	13954656	27,30,33	0,3,1	22,40,36	1,1,2	1176	149	0.624587830071	1.0	1.0,0.559,0.807	0.736,0.835,0.695	0.033
ENSMUSG00000021748	Pdhb	14	-	8171422	8172817	8171422	8171530	8172763	8172817	197,108,202	293,268,286	222,141,234	339,307,346	1382	149	1	1.0	0.068,0.042,0.071	0.066,0.047,0.068	0.0
ENSMUSG00000031985	Gnpat	8	+	124886682	124886946	124886682	124886779	124886852	124886946	8,3,0	119,121,113	3,8,2	155,144,196	222	149	1	1.0	0.043,0.016,0.0	0.013,0.036,0.007	0.001
ENSMUSG00000038775	Vill	9	+	119058004	119058516	119058004	119058079	119058310	119058516	5,0,4	1,0,2	1,0,2	0,5,5	380	149	1	1.0	0.662,NA,0.44	1.0,0.0,0.136	0.172
ENSMUSG00000038775	Vill	9	+	119067410	119068456	119067410	119067556	119068311	119068456	35,27,34	98,76,100	50,36,58	106,98,124	904	149	1	1.0	0.056,0.055,0.053	0.072,0.057,0.072	-0.012
ENSMUSG00000037300	Ttc13	8	-	124673447	124673735	124673447	124673527	124673656	124673735	24,4,9	108,119,139	13,10,16	141,106,173	278	149	1	1.0	0.106,0.018,0.034	0.047,0.048,0.047	0.005
ENSMUSG00000001065	Zfp276	8	+	123264815	123265070	123264815	123264926	123264994	123265070	45,38,31	15,17,18	43,47,53	34,16,24	217	149	1	1.0	0.673,0.605,0.542	0.465,0.669,0.603	0.028
ENSMUSG00000001062	Vps9d1	8	-	123245113	123245712	123245113	123245210	123245481	123245712	21,16,16	9,8,10	37,22,17	15,12,14	420	149	1	1.0	0.453,0.415,0.362	0.467,0.394,0.301	0.023
ENSMUSG00000001062	Vps9d1	8	-	123245113	123245712	123245113	123245210	123245506	123245712	22,19,20	40,40,55	40,28,21	58,41,64	445	149	1	1.0	0.156,0.137,0.109	0.188,0.186,0.099	-0.024
ENSMUSG00000001062	Vps9d1	8	-	123248153	123248676	123248153	123248206	123248613	123248676	82,88,79	33,33,55	114,90,110	40,32,77	556	149	1	1.0	0.4,0.417,0.278	0.433,0.43,0.277	-0.015
ENSMUSG00000024319	Vps52	17	+	33959994	33960319	33959994	33960095	33960186	33960319	10,1,11	115,106,107	6,7,8	140,91,138	240	149	1	1.0	0.051,0.006,0.06	0.026,0.046,0.035	0.003
ENSMUSG00000024319	Vps52	17	+	33962066	33962546	33962066	33962185	33962422	33962546	24,27,16	77,98,90	24,19,21	102,72,122	386	149	1	1.0	0.107,0.096,0.064	0.083,0.092,0.062	0.01
ENSMUSG00000033862	Cdk10	8	+	123227659	123228396	123227659	123227741	123228328	123228396	20,10,15	58,71,67	17,17,18	69,48,123	736	149	1	1.0	0.065,0.028,0.043	0.048,0.067,0.029	-0.003
ENSMUSG00000033862	Cdk10	8	+	123227659	123228396	123227659	123227765	123228328	123228396	20,9,9	0,1,0	16,16,18	0,0,0	712	149	1	1.0	1.0,0.653,1.0	1.0,1.0,1.0	-0.116
ENSMUSG00000033862	Cdk10	8	+	123230593	123230931	123230593	123230717	123230791	123230931	10,21,27	14,34,16	27,20,20	15,39,28	223	149	1	1.0	0.323,0.292,0.53	0.546,0.255,0.323	0.007
ENSMUSG00000000738	Spg7	8	+	123079413	123080810	123079413	123079539	123080636	123080810	166,142,123	0,0,0	178,99,181	1,0,2	1246	149	1	1.0	1.0,1.0,1.0	0.955,1.0,0.915	0.043
ENSMUSG00000006589	Aprt	8	-	122576118	122576621	122576118	122576231	122576514	122576621	89,57,68	0,15,16	125,84,114	21,30,26	432	149	0.23053112575	1.0	1.0,0.567,0.594	0.672,0.491,0.602	0.132
ENSMUSG00000006589	Aprt	8	-	122576118	122576621	122576118	122576252	122576514	122576621	85,57,67	2,6,18	116,77,110	6,6,9	411	149	0.800511048029	1.0	0.939,0.775,0.574	0.875,0.823,0.816	-0.075
ENSMUSG00000006585	Cdt1	8	+	122569086	122569475	122569086	122569245	122569323	122569475	8,12,15	111,129,97	12,7,12	161,188,204	227	149	1	1.0	0.045,0.058,0.092	0.047,0.024,0.037	0.029
ENSMUSG00000006585	Cdt1	8	+	122569903	122570339	122569903	122570101	122570193	122570339	54,39,53	119,110,104	97,34,66	156,143,191	241	149	1	1.0	0.219,0.18,0.24	0.278,0.128,0.176	0.019
ENSMUSG00000049482	Ctu2	8	+	122478892	122479412	122478892	122479194	122479276	122479412	0,1,1	43,34,45	3,4,8	39,50,66	231	149	1	1.0	0.0,0.019,0.014	0.047,0.049,0.073	-0.045
ENSMUSG00000049482	Ctu2	8	+	122480901	122481224	122480901	122481005	122481085	122481224	4,4,10	32,48,37	18,5,16	59,42,69	229	149	1	1.0	0.075,0.051,0.15	0.166,0.072,0.131	-0.031
ENSMUSG00000049482	Ctu2	8	+	122480901	122481224	122480901	122481005	122481132	122481224	14,14,27	8,3,1	31,17,36	8,2,2	276	149	0.84564755743	1.0	0.486,0.716,0.936	0.677,0.821,0.907	-0.089
ENSMUSG00000049482	Ctu2	8	+	122481330	122481529	122481330	122481397	122481470	122481529	12,1,5	51,55,56	13,4,32	68,62,50	222	149	0.459918558962	1.0	0.136,0.012,0.057	0.114,0.042,0.3	-0.084
ENSMUSG00000061410	Zcchc14	8	-	121609079	121609315	121609079	121609134	121609220	121609315	7,1,0	8,2,9	0,0,0	9,7,19	235	149	0.21735736732	1.0	0.357,0.241,0.0	0.0,0.0,0.0	0.199
ENSMUSG00000031812	Map1lc3b	8	+	121593489	121596092	121593489	121593545	121595985	121596092	373,386,448	773,691,830	440,326,427	824,656,1082	2589	149	1	1.0	0.027,0.031,0.03	0.03,0.028,0.022	0.003
ENSMUSG00000031812	Map1lc3b	8	+	121593489	121596092	121593489	121593650	121595985	121596092	347,369,415	10,6,12	407,304,402	12,2,16	2484	149	1	1.0	0.675,0.787,0.675	0.67,0.901,0.601	-0.012
ENSMUSG00000031816	Mthfsd	8	-	121098707	121099152	121098707	121098771	121098998	121099152	74,78,78	18,12,21	107,45,86	33,20,28	376	149	0.291932883564	1.0	0.62,0.72,0.595	0.562,0.471,0.549	0.118
ENSMUSG00000031816	Mthfsd	8	-	121101423	121103004	121101423	121101536	121102913	121103004	4,25,15	46,36,51	18,7,7	62,46,70	1526	149	1	1.0	0.008,0.064,0.028	0.028,0.015,0.01	0.016
ENSMUSG00000031819	Emc8	8	-	120658527	120659074	120658527	120658622	120659004	120659074	30,28,26	172,152,192	24,23,32	187,189,247	531	149	1	1.0	0.047,0.049,0.037	0.035,0.033,0.035	0.01
ENSMUSG00000031835	Mbtps1	8	-	119515577	119518279	119515577	119515709	119518138	119518279	68,44,49	74,98,110	49,69,51	141,128,137	2578	149	1	1.0	0.05,0.025,0.025	0.02,0.03,0.021	0.01
ENSMUSG00000031835	Mbtps1	8	-	119538843	119541694	119538843	119538960	119541584	119541694	24,7,22	92,82,102	6,23,13	93,97,131	2773	149	1	1.0	0.014,0.005,0.011	0.003,0.013,0.005	0.003
ENSMUSG00000074063	Osgin1	8	+	119442432	119443107	119442432	119442569	119442915	119443107	34,30,67	186,150,210	24,22,48	224,164,247	495	149	1	1.0	0.052,0.057,0.088	0.031,0.039,0.055	0.024
ENSMUSG00000074063	Osgin1	8	+	119442915	119443283	119442915	119443107	119443191	119443283	21,12,25	217,211,251	5,11,33	206,149,282	233	149	1	1.0	0.058,0.035,0.06	0.015,0.045,0.07	0.008
ENSMUSG00000074064	Mlycd	8	+	119401480	119402590	119401480	119401593	119402433	119402590	20,25,7	41,48,48	10,6,9	43,38,55	989	149	1	1.0	0.068,0.073,0.021	0.034,0.023,0.024	0.027
ENSMUSG00000031756	Cenpn	8	+	116936193	116937274	116936193	116936251	116937161	116937274	11,16,4	15,14,18	14,22,17	40,20,24	1059	149	1	1.0	0.094,0.139,0.03	0.047,0.134,0.091	-0.003
ENSMUSG00000021012	Zc3h14	12	+	98785317	98785741	98785317	98785406	98785634	98785741	2,7,2	141,105,149	4,4,5	155,107,182	377	149	1	1.0	0.006,0.026,0.005	0.01,0.015,0.011	0.0
ENSMUSG00000033545	Znrf1	8	+	111621595	111626030	111621595	111621687	111622798	111626030	1249,1072,1289	67,70,58	1491,1042,1543	73,70,71	1260	149	1	1.0	0.688,0.644,0.724	0.707,0.638,0.72	-0.003
ENSMUSG00000002804	Nudt14	12	-	112938355	112938859	112938355	112938557	112938794	112938859	8,18,23	22,8,19	25,11,29	16,11,4	386	149	0.289401725207	1.0	0.123,0.465,0.318	0.376,0.279,0.737	-0.162
ENSMUSG00000002804	Nudt14	12	-	112938355	112938859	112938355	112938593	112938794	112938859	2,8,2	69,76,63	12,1,5	66,65,81	350	149	1	1.0	0.012,0.043,0.013	0.072,0.007,0.026	-0.012
ENSMUSG00000033763	Mtss1l	8	+	110737571	110738095	110737571	110737748	110737929	110738095	2,0,1	2,2,3	0,0,0	8,4,11	330	149	1	1.0	0.311,0.0,0.131	0.0,0.0,0.0	0.147
ENSMUSG00000010936	Vac14	8	+	110710317	110711711	110710317	110710492	110711592	110711711	20,30,21	124,170,174	20,12,38	208,156,260	1249	149	1	1.0	0.019,0.021,0.014	0.011,0.009,0.017	0.006
ENSMUSG00000010936	Vac14	8	+	110712747	110715577	110712747	110712827	110715426	110715577	281,253,304	149,165,148	282,276,358	208,123,228	2748	149	1	1.0	0.093,0.077,0.1	0.068,0.108,0.078	0.005
ENSMUSG00000031729	Ist1	8	-	109675375	109676850	109675375	109675424	109676757	109676850	303,211,327	187,157,196	341,268,442	200,179,235	1482	149	1	1.0	0.14,0.119,0.144	0.146,0.131,0.159	-0.011
ENSMUSG00000003848	Nob1	8	-	107416105	107417091	107416105	107416250	107416993	107417091	74,64,49	65,60,96	83,68,80	110,85,122	892	149	1	1.0	0.16,0.151,0.079	0.112,0.118,0.099	0.02
ENSMUSG00000041438	Utp4	8	+	106917581	106918805	106917581	106917677	106918619	106918805	58,54,59	61,47,58	71,23,56	74,79,120	1091	149	0.829858044419	1.0	0.115,0.136,0.122	0.116,0.038,0.06	0.053
ENSMUSG00000033106	Slc7a6os	8	-	106202230	106204540	106202230	106202351	106204330	106204540	55,67,72	65,50,65	81,67,127	107,65,94	2128	149	1	1.0	0.056,0.086,0.072	0.05,0.067,0.086	0.004
ENSMUSG00000031904	Slc7a6	8	+	106179101	106179660	106179101	106179287	106179486	106179660	123,140,130	0,0,0	90,124,144	0,0,1	348	149	1	1.0	1.0,1.0,1.0	1.0,1.0,0.984	0.005
ENSMUSG00000031904	Slc7a6	8	+	106192338	106193274	106192338	106192483	106193150	106193274	9,16,5	54,49,74	11,9,6	49,44,72	816	149	1	1.0	0.03,0.056,0.012	0.039,0.036,0.015	0.003
ENSMUSG00000031897	Psmb10	8	-	105936695	105936981	105936695	105936754	105936865	105936981	15,30,17	360,402,382	41,27,34	591,451,582	260	149	1	1.0	0.023,0.041,0.025	0.038,0.033,0.032	-0.005
ENSMUSG00000031897	Psmb10	8	-	105937240	105937591	105937240	105937381	105937493	105937591	3,18,13	320,304,362	15,7,12	404,366,499	261	149	1	1.0	0.005,0.033,0.02	0.021,0.011,0.014	0.004
ENSMUSG00000031896	Ctrl	8	-	105932823	105933059	105932823	105932905	105932979	105933059	1,1,0	0,0,0	1,1,3	0,1,0	223	149	1	1.0	1.0,1.0,NA	1.0,0.401,1.0	0.2
ENSMUSG00000036270	Edc4	8	+	105887781	105888045	105887781	105887854	105887953	105888045	19,31,36	49,41,52	29,21,45	46,41,63	248	149	1	1.0	0.189,0.312,0.294	0.275,0.235,0.3	-0.005
ENSMUSG00000008450	Nutf2	8	+	105876353	105876608	105876353	105876425	105876509	105876608	5,0,2	279,322,317	2,2,1	459,355,469	233	149	1	1.0	0.011,0.0,0.004	0.003,0.004,0.001	0.002
ENSMUSG00000036672	Cenpt	8	-	105844672	105845178	105844672	105844995	105845073	105845178	2,8,8	51,48,41	4,4,12	82,52,70	227	149	1	1.0	0.025,0.099,0.114	0.031,0.048,0.101	0.019
ENSMUSG00000036672	Cenpt	8	-	105845259	105846391	105845259	105845436	105846164	105846391	24,21,16	4,4,1	29,22,16	4,3,5	877	149	0.926836766905	1.0	0.505,0.471,0.731	0.552,0.555,0.352	0.083
ENSMUSG00000036672	Cenpt	8	-	105845259	105846391	105845259	105845436	105846315	105846391	32,25,18	50,33,61	36,24,30	58,55,63	1028	149	1	1.0	0.085,0.099,0.041	0.083,0.059,0.065	0.006
ENSMUSG00000036672	Cenpt	8	-	105846164	105846391	105846164	105846221	105846315	105846391	15,9,3	1,2,0	19,2,23	2,4,2	243	149	0.0967357442703	1.0	0.902,0.734,1.0	0.853,0.235,0.876	0.224
ENSMUSG00000036672	Cenpt	8	-	105849186	105849521	105849186	105849323	105849424	105849521	12,7,5	42,54,32	14,23,2	69,47,43	250	149	1	1.0	0.146,0.072,0.085	0.108,0.226,0.027	-0.019
ENSMUSG00000036672	Cenpt	8	-	105849625	105849923	105849625	105849713	105849832	105849923	23,13,15	18,40,21	12,9,20	63,45,35	268	149	0.141441949709	1.0	0.415,0.153,0.284	0.096,0.1,0.241	0.138
ENSMUSG00000013155	Enkd1	8	-	105704112	105704514	105704112	105704249	105704350	105704514	2,1,2	17,11,16	5,3,15	16,16,32	250	149	0.0761980830703	1.0	0.066,0.051,0.069	0.157,0.101,0.218	-0.097
ENSMUSG00000013155	Enkd1	8	-	105704350	105704760	105704350	105704514	105704634	105704760	1,0,1	40,31,24	5,0,13	20,12,36	269	149	0.0776868561589	1.0	0.014,0.0,0.023	0.122,0.0,0.167	-0.084
ENSMUSG00000013155	Enkd1	8	-	105704634	105706738	105704634	105704760	105706565	105706738	6,2,9	35,37,19	11,4,16	38,18,40	1954	149	1	1.0	0.013,0.004,0.035	0.022,0.017,0.03	-0.006
ENSMUSG00000020372	Rack1	11	+	48801662	48802420	48801662	48801834	48802272	48802420	294,342,341	4090,4527,4766	444,304,400	5804,4372,6241	587	149	1	1.0	0.018,0.019,0.018	0.019,0.017,0.016	0.001
ENSMUSG00000050357	Carmil2	8	+	105695651	105696897	105695651	105695774	105696860	105696897	4,4,4	1,0,0	7,5,26	4,1,1	1235	149	0.000358173633449	0.129040315661	0.326,1.0,1.0	0.174,0.376,0.758	0.339
ENSMUSG00000014786	Slc9a5	8	+	105356530	105357173	105356530	105356751	105356970	105357173	20,14,13	4,10,0	19,12,32	7,5,10	368	149	0.518130322279	1.0	0.669,0.362,1.0	0.524,0.493,0.564	0.15
ENSMUSG00000014778	Fhod1	8	-	105331641	105332192	105331641	105331824	105332036	105332192	56,56,63	62,91,85	63,62,103	103,80,125	361	149	1	1.0	0.272,0.203,0.234	0.202,0.242,0.254	0.004
ENSMUSG00000031889	D230025D16Rik	8	+	105238422	105239750	105238422	105238466	105239670	105239750	26,6,18	45,50,57	14,11,17	47,47,59	1353	149	1	1.0	0.06,0.013,0.034	0.032,0.025,0.031	0.006
ENSMUSG00000031878	Nae1	8	-	104527377	104530116	104527377	104527449	104530055	104530116	24,19,22	8,11,8	29,27,14	8,5,13	2755	149	1	1.0	0.14,0.085,0.129	0.164,0.226,0.055	-0.03
ENSMUSG00000017405	Nek8	11	-	78170612	78171298	78170612	78170794	78170872	78171298	2,2,3	15,13,7	0,3,1	6,3,12	227	149	0.150431360852	1.0	0.08,0.092,0.22	0.0,0.396,0.052	-0.019
ENSMUSG00000017405	Nek8	11	-	78170872	78171298	78170872	78170952	78171089	78171298	9,4,2	9,7,5	6,2,1	3,4,9	286	149	0.314652301919	1.0	0.343,0.229,0.172	0.51,0.207,0.055	-0.009
ENSMUSG00000031796	Cfap20	8	-	95422782	95424696	95422782	95422894	95424616	95424696	53,57,52	62,71,78	73,50,80	111,67,103	1871	149	1	1.0	0.064,0.06,0.05	0.05,0.056,0.058	0.003
ENSMUSG00000031787	Katnb1	8	+	95095888	95096406	95095888	95096019	95096355	95096406	7,10,5	37,42,51	14,18,11	57,59,89	485	149	1	1.0	0.055,0.068,0.029	0.07,0.086,0.037	-0.014
ENSMUSG00000031787	Katnb1	8	+	95097954	95098180	95097954	95098031	95098105	95098180	4,11,13	33,28,36	8,13,13	41,28,50	223	149	1	1.0	0.075,0.208,0.194	0.115,0.237,0.148	-0.008
ENSMUSG00000031783	Polr2c	8	+	94862520	94862884	94862520	94862689	94862809	94862884	8,28,37	90,128,136	21,27,30	125,109,124	269	149	1	1.0	0.047,0.108,0.131	0.085,0.121,0.118	-0.013
ENSMUSG00000031765	Mt1	8	+	94179822	94180327	94179822	94179888	94180101	94180327	111,162,173	1471,1563,1676	123,72,208	2301,1473,2176	362	149	1	1.0	0.03,0.041,0.041	0.022,0.02,0.038	0.011
ENSMUSG00000031736	Crnde	8	-	92346349	92346870	92346349	92346463	92346783	92346870	0,0,3	1,0,1	1,0,0	2,3,1	469	149	1	1.0	0.0,NA,0.488	0.137,0.0,0.0	0.198
ENSMUSG00000036810	Cnep1r1	8	+	88129694	88130401	88129694	88129804	88130346	88130401	35,26,29	97,106,113	34,38,33	116,130,138	691	149	1	1.0	0.072,0.05,0.052	0.059,0.059,0.049	0.002
ENSMUSG00000031652	N4bp1	8	-	86846814	86848554	86846814	86846922	86848446	86848554	58,37,50	61,59,75	91,35,27	69,49,83	1673	149	1	1.0	0.078,0.053,0.056	0.105,0.06,0.028	-0.002
ENSMUSG00000005142	Man2b1	8	+	85085354	85086943	85085354	85085548	85086810	85086943	507,374,473	1987,1832,2220	390,434,592	2183,1869,3201	1411	149	1	1.0	0.026,0.021,0.022	0.019,0.024,0.019	0.002
ENSMUSG00000034708	Grn	11	+	102434702	102435156	102434702	102434826	102435058	102435156	271,151,155	4611,4536,5295	326,198,191	6124,4836,7347	381	149	1	1.0	0.022,0.013,0.011	0.02,0.016,0.01	-0.0
ENSMUSG00000005150	Wdr83	8	-	85076023	85076284	85076023	85076132	85076216	85076284	19,7,15	80,68,78	20,21,20	101,74,81	233	149	1	1.0	0.132,0.062,0.11	0.112,0.154,0.136	-0.033
ENSMUSG00000005150	Wdr83	8	-	85079580	85080225	85079580	85079707	85079788	85080225	8,3,7	96,63,69	7,5,8	96,96,78	230	149	1	1.0	0.051,0.03,0.062	0.045,0.033,0.062	0.001
ENSMUSG00000005150	Wdr83	8	-	85079580	85080225	85079580	85079691	85080060	85080225	50,44,34	2,6,0	35,35,59	0,0,2	518	149	0.159660887547	1.0	0.878,0.678,1.0	1.0,1.0,0.895	-0.113
ENSMUSG00000005150	Wdr83	8	-	85079788	85080225	85079788	85079837	85080060	85080225	49,42,28	0,0,0	29,30,49	0,0,2	372	149	1	1.0	1.0,1.0,1.0	1.0,1.0,0.908	0.031
ENSMUSG00000005150	Wdr83	8	-	85079580	85080225	85079580	85079691	85080119	85080225	56,48,43	0,1,0	43,37,68	0,2,3	577	149	1	1.0	1.0,0.925,1.0	1.0,0.827,0.854	0.081
ENSMUSG00000005150	Wdr83	8	-	85079788	85080225	85079788	85079837	85080119	85080225	55,46,37	72,45,51	37,32,58	73,83,58	431	149	0.951362486708	1.0	0.209,0.261,0.201	0.149,0.118,0.257	0.049
ENSMUSG00000008167	Fbxw9	8	+	85064383	85064672	85064383	85064496	85064580	85064672	13,25,28	34,19,16	43,31,17	45,21,46	233	149	1	1.0	0.196,0.457,0.528	0.379,0.486,0.191	0.042
ENSMUSG00000052926	Rnaseh2a	8	-	84957666	84958089	84957666	84957853	84957965	84958089	40,19,44	0,0,5	27,33,35	6,0,10	261	149	0.0893169052666	1.0	1.0,1.0,0.834	0.72,1.0,0.666	0.149
ENSMUSG00000052926	Rnaseh2a	8	-	84957666	84958089	84957666	84957864	84957965	84958089	30,8,33	114,121,98	17,26,24	178,135,135	250	149	1	1.0	0.136,0.038,0.167	0.054,0.103,0.096	0.029
ENSMUSG00000052926	Rnaseh2a	8	-	84965130	84965443	84965130	84965218	84965316	84965443	14,12,21	133,128,120	20,17,19	162,121,185	247	149	1	1.0	0.06,0.054,0.095	0.069,0.078,0.058	0.001
ENSMUSG00000001909	Trmt1	8	+	84690516	84690947	84690516	84690572	84690772	84690947	103,62,83	0,0,0	74,57,89	7,1,0	349	149	1	1.0	1.0,1.0,1.0	0.819,0.961,1.0	0.073
ENSMUSG00000001909	Trmt1	8	+	84690516	84690947	84690516	84690572	84690784	84690947	106,62,86	0,0,0	74,58,93	0,0,1	361	149	1	1.0	1.0,1.0,1.0	1.0,1.0,0.975	0.008
ENSMUSG00000001909	Trmt1	8	+	84690516	84690947	84690516	84690572	84690801	84690947	114,67,87	2,2,9	79,60,95	3,1,4	378	149	1	1.0	0.957,0.93,0.792	0.912,0.959,0.903	-0.032
ENSMUSG00000001909	Trmt1	8	+	84690516	84690947	84690516	84690572	84690810	84690947	115,69,89	61,44,54	82,61,100	47,57,65	387	149	1	1.0	0.421,0.376,0.388	0.402,0.292,0.372	0.04
ENSMUSG00000001909	Trmt1	8	+	84695427	84696975	84695427	84695540	84696826	84696975	104,107,71	114,90,109	141,77,150	127,102,147	1435	149	1	1.0	0.087,0.11,0.063	0.103,0.073,0.096	-0.004
ENSMUSG00000001909	Trmt1	8	+	84697114	84697348	84697114	84697201	84697268	84697348	32,10,21	131,113,91	38,9,35	142,80,166	216	149	1	1.0	0.144,0.058,0.137	0.156,0.072,0.127	-0.005
ENSMUSG00000001909	Trmt1	8	+	84699340	84699786	84699340	84699470	84699602	84699786	9,9,17	94,84,90	11,18,26	122,97,135	281	149	1	1.0	0.048,0.054,0.091	0.046,0.09,0.093	-0.012
ENSMUSG00000005481	Ddx39	8	+	83721733	83722361	83721733	83721852	83722229	83722361	128,91,87	158,212,192	142,99,143	242,226,241	526	149	1	1.0	0.187,0.108,0.114	0.143,0.11,0.144	0.004
ENSMUSG00000000740	Rpl13	8	+	123102844	123103356	123102844	123102986	123103182	123103356	32,29,24	6595,7503,7139	22,32,47	9965,7165,9684	345	149	1	1.0	0.002,0.002,0.001	0.001,0.002,0.002	0.0
ENSMUSG00000000740	Rpl13	8	+	123103897	123105244	123103897	123103954	123105043	123105244	80,74,95	5802,6525,6406	75,62,102	9079,6184,8753	1238	149	1	1.0	0.002,0.001,0.002	0.001,0.001,0.001	0.001
ENSMUSG00000028923	Necap2	4	-	141073507	141073779	141073507	141073589	141073674	141073779	15,42,20	507,479,506	10,27,17	628,562,731	234	149	1	1.0	0.018,0.053,0.025	0.01,0.03,0.015	0.014
ENSMUSG00000046671	Mtfr1l	4	-	134530274	134530789	134530274	134530486	134530679	134530789	30,38,58	196,239,212	36,28,50	220,193,287	342	149	1	1.0	0.063,0.065,0.106	0.067,0.059,0.071	0.012
ENSMUSG00000032942	Ucp3	7	+	100479373	100480681	100479373	100479592	100480085	100480681	0,0,0	0,2,0	1,2,2	0,3,0	642	149	1	1.0	NA,0.0,NA	1.0,0.134,1.0	-0.711
ENSMUSG00000012126	Ubxn11	4	+	134123841	134124954	134123841	134123919	134124833	134124954	16,11,4	3,0,1	5,8,12	0,0,4	1063	149	0.408212692114	1.0	0.428,1.0,0.359	1.0,1.0,0.296	-0.17
ENSMUSG00000002871	Tpra1	6	+	88910150	88910401	88910150	88910261	88910340	88910401	128,99,105	275,290,328	158,117,172	368,258,441	228	149	1	1.0	0.233,0.182,0.173	0.219,0.229,0.203	-0.021
ENSMUSG00000086290	Snhg12	4	+	132310150	132310504	132310150	132310215	132310450	132310504	7,11,4	67,57,80	10,12,7	89,58,80	384	149	1	1.0	0.039,0.07,0.019	0.042,0.074,0.033	-0.007
ENSMUSG00000086290	Snhg12	4	+	132310150	132311024	132310150	132310215	132310833	132311024	16,37,18	0,0,1	33,31,19	2,0,1	767	149	1	1.0	1.0,1.0,0.778	0.762,1.0,0.787	0.076
ENSMUSG00000086290	Snhg12	4	+	132310150	132311024	132310150	132310504	132310833	132311024	9,26,14	56,52,63	23,19,12	75,54,78	478	149	1	1.0	0.048,0.135,0.065	0.087,0.099,0.046	0.005
ENSMUSG00000010057	Nprl2	9	+	107544597	107544840	107544597	107544634	107544746	107544840	11,15,12	45,69,37	16,23,23	74,40,45	261	149	0.795374892557	1.0	0.122,0.11,0.156	0.11,0.247,0.226	-0.065
ENSMUSG00000010057	Nprl2	9	+	107544913	107545387	107544913	107545031	107545244	107545387	25,26,34	44,45,46	24,31,36	62,43,50	362	149	1	1.0	0.19,0.192,0.233	0.137,0.229,0.229	0.007
ENSMUSG00000003153	Slc2a3	6	-	122737057	122739993	122737057	122737298	122739832	122739993	18,16,5	11,11,12	24,25,18	11,13,29	2683	149	1	1.0	0.083,0.075,0.023	0.108,0.096,0.033	-0.019
ENSMUSG00000028849	Map7d1	4	-	126233892	126234236	126233892	126233997	126234097	126234236	32,6,25	524,554,570	22,20,29	644,595,676	249	149	1	1.0	0.035,0.006,0.026	0.02,0.02,0.025	0.001
ENSMUSG00000028849	Map7d1	4	-	126236895	126237278	126236895	126237059	126237155	126237278	355,333,351	80,78,85	455,322,517	104,77,149	245	149	1	1.0	0.73,0.722,0.715	0.727,0.718,0.678	0.015
ENSMUSG00000022999	Lmbr1l	15	-	98908519	98908759	98908519	98908596	98908675	98908759	9,7,14	38,48,50	12,13,16	62,39,42	228	149	1	1.0	0.134,0.087,0.155	0.112,0.179,0.199	-0.038
ENSMUSG00000022999	Lmbr1l	15	-	98908519	98908921	98908519	98908596	98908848	98908921	12,10,15	0,0,1	15,15,18	2,0,1	401	149	1	1.0	1.0,1.0,0.848	0.736,1.0,0.87	0.081
ENSMUSG00000022999	Lmbr1l	15	-	98908519	98908921	98908519	98908759	98908848	98908921	6,5,3	29,41,38	5,7,7	52,34,53	238	149	1	1.0	0.115,0.071,0.047	0.057,0.114,0.076	-0.005
ENSMUSG00000055692	Tmem191c	16	+	17276633	17276887	17276633	17276757	17276836	17276887	6,10,2	13,2,12	8,11,2	19,9,12	228	149	0.923131339967	1.0	0.232,0.766,0.098	0.216,0.444,0.098	0.113
ENSMUSG00000055692	Tmem191c	16	+	17276633	17277039	17276633	17276887	17276961	17277039	3,7,3	18,6,10	13,4,7	16,10,14	223	149	0.659204534843	1.0	0.1,0.438,0.167	0.352,0.211,0.25	-0.036
ENSMUSG00000055692	Tmem191c	16	+	17276961	17277250	17276961	17277039	17277193	17277250	23,9,12	15,7,5	21,10,21	17,2,14	303	149	1	1.0	0.43,0.387,0.541	0.378,0.711,0.425	-0.052
ENSMUSG00000055692	Tmem191c	16	+	17277341	17277592	17277341	17277401	17277527	17277592	0,0,4	21,12,13	0,1,8	25,12,45	275	149	1	1.0	0.0,0.0,0.143	0.0,0.043,0.088	0.004
ENSMUSG00000055692	Tmem191c	16	+	17277341	17277891	17277341	17277592	17277668	17277891	0,1,0	15,9,15	0,0,0	23,10,31	225	149	1	1.0	0.0,0.069,0.0	0.0,0.0,0.0	0.023
ENSMUSG00000055692	Tmem191c	16	+	17277668	17277891	17277668	17277741	17277850	17277891	3,3,0	15,7,10	5,3,2	24,11,24	258	149	1	1.0	0.104,0.198,0.0	0.107,0.136,0.046	0.004
ENSMUSG00000020640	Itsn2	12	+	4711952	4712640	4711952	4712036	4712466	4712640	63,47,68	38,39,59	93,50,71	71,51,62	579	149	1	1.0	0.299,0.237,0.229	0.252,0.201,0.228	0.028
ENSMUSG00000028907	Utp11	4	-	124679701	124682323	124679701	124679812	124682192	124682323	27,21,26	120,161,196	50,8,20	204,179,200	2529	149	1	1.0	0.013,0.008,0.008	0.014,0.003,0.006	0.002
ENSMUSG00000028907	Utp11	4	-	124682412	124683348	124682412	124682506	124683234	124683348	16,9,23	136,118,141	13,9,25	222,158,189	877	149	1	1.0	0.02,0.013,0.027	0.01,0.01,0.022	0.006
ENSMUSG00000030894	Tpp1	7	-	105750179	105751729	105750179	105750330	105751589	105751729	168,140,123	1002,948,1035	125,164,211	1106,1099,1745	1408	149	1	1.0	0.017,0.015,0.012	0.012,0.016,0.013	0.001
ENSMUSG00000030894	Tpp1	7	-	105751981	105752196	105751981	105752053	105752170	105752196	48,44,43	364,359,413	50,49,77	390,398,632	266	149	1	1.0	0.069,0.064,0.055	0.067,0.065,0.064	-0.003
ENSMUSG00000044966	Fbxo48	11	+	16953141	16953681	16953141	16953253	16953348	16953681	1,4,1	0,1,0	1,3,0	1,0,0	244	149	1	1.0	1.0,0.71,1.0	0.379,1.0,NA	0.214
ENSMUSG00000028633	Ctps	4	-	120542530	120542765	120542530	120542627	120542709	120542765	2,4,11	22,33,52	3,1,6	45,52,62	231	149	1	1.0	0.055,0.073,0.12	0.041,0.012,0.059	0.045
ENSMUSG00000025077	Dclre1a	19	-	56540181	56541623	56540181	56540322	56541504	56541623	33,18,11	28,23,19	41,36,33	46,25,35	1331	149	1	1.0	0.117,0.081,0.061	0.091,0.139,0.095	-0.022
ENSMUSG00000054115	Skp2	15	-	9111984	9116968	9111984	9113867	9116860	9116968	31,19,11	8,30,12	10,20,21	16,17,16	3142	149	1	1.0	0.155,0.029,0.042	0.029,0.053,0.059	0.028
ENSMUSG00000022614	Lmf2	15	-	89354426	89354817	89354426	89354455	89354563	89354817	6,11,11	40,89,76	6,20,30	101,105,131	257	149	1	1.0	0.08,0.067,0.077	0.033,0.099,0.117	-0.008
ENSMUSG00000009640	Dmap1	4	-	117675731	117676517	117675731	117675803	117675949	117676517	2,3,4	50,42,54	17,4,11	113,55,68	295	149	1	1.0	0.02,0.035,0.036	0.071,0.035,0.076	-0.03
ENSMUSG00000009640	Dmap1	4	-	117675949	117676517	117675949	117676135	117676349	117676517	17,12,13	47,34,30	26,12,10	77,35,64	363	149	1	1.0	0.129,0.127,0.151	0.122,0.123,0.06	0.034
ENSMUSG00000003068	Stk11	10	+	80126032	80126369	80126032	80126165	80126232	80126369	30,18,31	285,315,304	70,36,61	377,244,424	216	149	1	1.0	0.068,0.038,0.066	0.114,0.092,0.09	-0.041
ENSMUSG00000030008	Pradc1	6	-	85447935	85448591	85447935	85448045	85448490	85448591	0,2,0	36,19,33	3,0,4	52,31,35	594	149	1	1.0	0.0,0.026,0.0	0.014,0.0,0.028	-0.005
ENSMUSG00000032193	Ldlr	9	+	21738854	21739557	21738854	21738980	21739385	21739557	18,13,13	128,139,118	7,7,19	145,159,216	554	149	1	1.0	0.036,0.025,0.029	0.013,0.012,0.023	0.014
ENSMUSG00000034610	Tut4	4	+	108557321	108559415	108557321	108557474	108558714	108559415	10,4,2	47,41,60	6,1,13	75,42,54	1389	149	1	1.0	0.022,0.01,0.004	0.009,0.003,0.025	-0.0
ENSMUSG00000071647	Eml3	19	+	8939027	8939285	8939027	8939116	8939187	8939285	18,27,19	126,114,145	31,33,28	132,150,190	220	149	1	1.0	0.088,0.138,0.082	0.137,0.13,0.091	-0.017
ENSMUSG00000042390	Gatad2b	3	+	90354307	90355785	90354307	90354510	90355674	90355785	29,27,36	54,37,45	16,22,28	31,59,76	1313	149	1	1.0	0.057,0.076,0.083	0.055,0.041,0.04	0.027
ENSMUSG00000046591	Ticrr	7	+	79667659	79669682	79667659	79667898	79669447	79669682	0,0,0	1,3,4	0,2,0	3,15,5	1698	149	1	1.0	0.0,0.0,0.0	0.0,0.012,0.0	-0.004
ENSMUSG00000054619	Mettl7a1	15	+	100304922	100305344	100304922	100305074	100305173	100305344	303,261,292	2,3,0	411,256,355	5,5,5	248	149	1	1.0	0.989,0.981,1.0	0.98,0.969,0.977	0.015
ENSMUSG00000020654	Adcy3	12	+	4210771	4211605	4210771	4210891	4211481	4211605	7,19,20	41,71,60	23,15,17	83,53,129	739	149	1	1.0	0.033,0.051,0.063	0.053,0.054,0.026	0.005
ENSMUSG00000032182	Yipf2	9	-	21588681	21589760	21588681	21589558	21589634	21589760	53,40,37	20,18,39	35,29,46	33,38,56	225	149	0.0782571138993	1.0	0.637,0.595,0.386	0.413,0.336,0.352	0.172
ENSMUSG00000040860	Crocc	4	-	141017853	141018381	141017853	141018033	141018249	141018381	1,0,0	18,16,18	2,0,0	17,17,12	365	149	1	1.0	0.022,0.0,0.0	0.046,0.0,0.0	-0.008
ENSMUSG00000040860	Crocc	4	-	141019707	141020489	141019707	141019932	141020273	141020489	6,3,4	5,6,13	13,7,5	3,16,14	490	149	0.87823092327	1.0	0.267,0.132,0.086	0.569,0.117,0.098	-0.1
ENSMUSG00000031171	Ftsj1	X	-	8250395	8250638	8250395	8250486	8250568	8250638	1,0,1	20,28,26	0,2,1	53,47,61	231	149	1	1.0	0.031,0.0,0.024	0.0,0.027,0.01	0.006
ENSMUSG00000028402	Mpdz	4	-	81283332	81284699	81283332	81283437	81284576	81284699	0,0,0	2,2,2	0,0,3	4,0,7	1288	149	1	1.0	0.0,0.0,0.0	0.0,NA,0.047	-0.024
ENSMUSG00000022390	Zc3h7b	15	+	81779108	81780609	81779108	81779270	81780403	81780609	0,0,0	39,29,48	0,0,4	28,29,52	1282	149	1	1.0	0.0,0.0,0.0	0.0,0.0,0.009	-0.003
ENSMUSG00000022390	Zc3h7b	15	+	81780403	81782059	81780403	81780609	81781958	81782059	23,23,22	38,30,56	16,20,20	20,40,52	1498	149	1	1.0	0.057,0.071,0.038	0.074,0.047,0.037	0.003
ENSMUSG00000007564	Ppp2r1a	17	+	20958939	20959523	20958939	20959010	20959388	20959523	2,5,0	687,735,733	3,1,2	842,684,1048	527	149	1	1.0	0.001,0.002,0.0	0.001,0.0,0.001	0.0
ENSMUSG00000028393	Alad	4	-	62510867	62511612	62510867	62510923	62511523	62511612	7,6,15	36,68,68	8,12,4	89,66,90	749	149	1	1.0	0.037,0.017,0.042	0.018,0.035,0.009	0.011
ENSMUSG00000066150	Slc31a1	4	+	62387866	62391769	62387866	62388035	62388597	62391769	0,4,4	202,228,248	7,5,0	290,206,390	711	149	1	1.0	0.0,0.004,0.003	0.005,0.005,0.0	-0.001
ENSMUSG00000022579	Gpihbp1	15	+	75597030	75597629	75597030	75597153	75597512	75597629	0,0,0	0,0,3	0,0,2	0,0,11	508	149	1	1.0	NA,NA,0.0	NA,NA,0.051	-0.051
ENSMUSG00000030138	Bms1	6	-	118413078	118413919	118413078	118413221	118413730	118413919	2,12,18	46,49,51	7,10,24	49,45,73	658	149	1	1.0	0.01,0.053,0.074	0.031,0.048,0.069	-0.004
ENSMUSG00000026927	Sdccag3	2	-	26385497	26386063	26385497	26385609	26385989	26386063	65,94,89	122,119,135	73,40,119	187,126,211	529	149	1	1.0	0.13,0.182,0.157	0.099,0.082,0.137	0.05
ENSMUSG00000026927	Sdccag3	2	-	26386654	26387671	26386654	26387311	26387555	26387671	48,40,52	195,144,168	41,43,54	175,152,263	393	149	1	1.0	0.085,0.095,0.105	0.082,0.097,0.072	0.011
ENSMUSG00000027247	Arhgap1	2	+	91651497	91651823	91651497	91651654	91651763	91651823	8,12,17	11,3,17	10,9,24	2,20,17	258	149	1	1.0	0.296,0.698,0.366	0.743,0.206,0.449	-0.013
ENSMUSG00000027247	Arhgap1	2	+	91669384	91669729	91669384	91669461	91669651	91669729	16,2,5	137,124,182	2,7,16	172,159,192	339	149	1	1.0	0.049,0.007,0.012	0.005,0.019,0.035	0.003
ENSMUSG00000028102	Pex11b	3	+	96643574	96644726	96643574	96644015	96644435	96644726	311,307,365	5,8,2	429,277,449	0,9,3	569	149	1	1.0	0.942,0.909,0.98	1.0,0.89,0.975	-0.011
ENSMUSG00000041679	Lrrc29	8	-	105313044	105313564	105313044	105313262	105313420	105313564	6,18,4	2,1,3	5,5,5	1,6,7	307	149	0.0985718828289	1.0	0.593,0.897,0.393	0.708,0.288,0.257	0.21
ENSMUSG00000024382	Ercc3	18	+	32245488	32245919	32245488	32245624	32245751	32245919	13,5,5	82,83,95	7,3,2	94,123,115	276	149	1	1.0	0.079,0.031,0.028	0.039,0.013,0.009	0.026
ENSMUSG00000027291	Vps39	2	-	120323032	120324289	120323032	120323161	120324190	120324289	90,41,75	2,0,0	56,69,105	1,0,0	1178	149	1	1.0	0.851,1.0,1.0	0.876,1.0,1.0	-0.008
ENSMUSG00000051517	Arhgef39	4	-	43497086	43497710	43497086	43497316	43497581	43497710	21,19,16	10,25,18	38,26,36	34,24,8	414	149	0.595185734723	1.0	0.43,0.215,0.242	0.287,0.281,0.618	-0.1
ENSMUSG00000051517	Arhgef39	4	-	43498895	43499337	43498895	43499016	43499242	43499337	0,3,12	36,24,7	7,6,11	42,40,24	375	149	1	1.0	0.0,0.047,0.405	0.062,0.056,0.154	0.06
ENSMUSG00000028456	Unc13b	4	+	43257846	43258302	43257846	43257935	43258149	43258302	0,2,0	1,1,0	2,3,1	0,3,1	363	149	1	1.0	0.0,0.451,NA	1.0,0.291,0.291	-0.302
ENSMUSG00000036002	Fam214b	4	-	43035835	43037206	43035835	43036804	43037062	43037206	25,15,32	194,176,210	26,15,10	196,184,297	407	149	1	1.0	0.045,0.03,0.053	0.046,0.029,0.012	0.014
ENSMUSG00000028455	Stoml2	4	-	43028937	43029358	43028937	43029066	43029278	43029358	0,0,0	241,312,364	7,3,11	397,264,433	361	149	1	1.0	0.0,0.0,0.0	0.007,0.005,0.01	-0.007
ENSMUSG00000058818	Pirb	7	-	3716033	3717426	3716033	3716217	3716593	3717426	80,67,74	4,10,2	82,62,52	9,19,16	525	149	0.0148537875401	0.987439285336	0.85,0.655,0.913	0.721,0.481,0.48	0.245
ENSMUSG00000058818	Pirb	7	-	3716033	3717426	3716033	3716336	3716593	3717426	43,37,40	98,77,99	53,29,24	89,81,121	406	149	1	1.0	0.139,0.15,0.129	0.179,0.116,0.068	0.018
ENSMUSG00000058818	Pirb	7	-	3716033	3717426	3716033	3716217	3717117	3717426	590,509,626	1,0,0	750,456,672	0,0,0	1049	149	1	1.0	0.988,1.0,1.0	1.0,1.0,1.0	-0.004
ENSMUSG00000058818	Pirb	7	-	3716033	3717426	3716033	3716336	3717117	3717426	553,479,592	3,0,6	721,423,644	4,10,19	930	149	0.249325267702	1.0	0.967,1.0,0.941	0.967,0.871,0.844	0.075
ENSMUSG00000058818	Pirb	7	-	3716593	3717426	3716593	3716890	3717117	3717426	177,141,173	329,338,461	224,163,167	500,238,548	376	149	1	1.0	0.176,0.142,0.129	0.151,0.213,0.108	-0.008
ENSMUSG00000040687	Madd	2	-	91157984	91158488	91157984	91158143	91158404	91158488	3,4,2	87,106,74	6,2,6	115,82,118	410	149	1	1.0	0.012,0.014,0.01	0.019,0.009,0.018	-0.003
ENSMUSG00000040687	Madd	2	-	91157984	91158488	91157984	91158143	91158407	91158488	6,5,2	8,7,10	8,3,6	5,10,7	413	149	0.951327240551	1.0	0.213,0.205,0.067	0.366,0.098,0.236	-0.072
ENSMUSG00000040687	Madd	2	-	91157984	91158488	91157984	91158143	91158416	91158488	11,5,7	22,27,23	11,3,12	26,11,30	422	149	1	1.0	0.15,0.061,0.097	0.13,0.088,0.124	-0.011
ENSMUSG00000040687	Madd	2	-	91157984	91158488	91157984	91158143	91158461	91158488	26,30,41	1,0,0	50,33,54	0,0,0	467	149	1	1.0	0.892,1.0,1.0	1.0,1.0,1.0	-0.036
ENSMUSG00000078671	Chd2	7	-	73441585	73441799	73441585	73441679	73441768	73441799	54,53,57	0,0,0	69,85,122	1,0,0	238	149	1	1.0	1.0,1.0,1.0	0.977,1.0,1.0	0.008
ENSMUSG00000036553	Sh3tc1	5	-	35699710	35700407	35699710	35699795	35700256	35700407	88,103,98	0,1,4	122,83,118	4,3,1	610	149	1	1.0	1.0,0.962,0.857	0.882,0.871,0.966	0.033
ENSMUSG00000036553	Sh3tc1	5	-	35699710	35700407	35699710	35699907	35700256	35700407	7,12,18	148,147,131	10,4,20	191,123,187	498	149	1	1.0	0.014,0.024,0.039	0.015,0.01,0.031	0.007
ENSMUSG00000028423	Nfx1	4	+	41015202	41016150	41015202	41015433	41016076	41016150	23,31,29	26,30,28	17,16,23	26,27,44	792	149	0.764517714132	1.0	0.143,0.163,0.163	0.11,0.1,0.09	0.056
ENSMUSG00000040044	Orc3	4	-	34597307	34598756	34597307	34597441	34598607	34598756	94,59,82	54,45,61	77,55,113	59,45,96	1315	149	1	1.0	0.165,0.129,0.132	0.129,0.122,0.118	0.019
ENSMUSG00000024953	Prdx5	19	-	6907241	6908116	6907241	6907280	6907981	6908116	82,101,94	0,0,2	95,38,94	1,3,3	850	149	0.294264090356	1.0	1.0,1.0,0.892	0.943,0.689,0.846	0.138
ENSMUSG00000035875	AI182371	2	-	35086100	35086513	35086100	35086163	35086430	35086513	0,0,5	1,0,3	0,0,0	2,0,1	416	149	1	1.0	0.0,NA,0.374	0.0,NA,0.0	0.187
ENSMUSG00000039205	Ciz1	2	+	32370863	32371408	32370863	32371101	32371248	32371408	172,145,174	15,29,36	194,199,229	54,43,41	296	149	0.6885609704	1.0	0.852,0.716,0.709	0.644,0.7,0.738	0.065
ENSMUSG00000039205	Ciz1	2	+	32370863	32371408	32370863	32371113	32371248	32371408	166,133,171	18,10,18	177,188,217	14,12,22	284	149	1	1.0	0.829,0.875,0.833	0.869,0.892,0.838	-0.021
ENSMUSG00000039205	Ciz1	2	+	32374341	32375572	32374341	32374466	32375484	32375572	23,38,46	120,103,145	47,50,42	130,141,173	1167	149	1	1.0	0.024,0.045,0.039	0.044,0.043,0.03	-0.003
ENSMUSG00000039205	Ciz1	2	+	32376265	32377362	32376265	32376427	32377292	32377362	43,30,29	126,160,162	33,16,44	173,135,213	1014	149	1	1.0	0.048,0.027,0.026	0.027,0.017,0.029	0.009
ENSMUSG00000040359	Ufl1	4	-	25269027	25270618	25269027	25269174	25270559	25270618	1,5,7	45,42,71	2,1,6	55,63,85	1534	149	1	1.0	0.002,0.011,0.009	0.004,0.002,0.007	0.003
ENSMUSG00000019971	Cep290	10	+	100510486	100510749	100510486	100510587	100510661	100510749	0,0,1	7,4,0	3,0,1	4,1,1	223	149	0.626019676752	1.0	0.0,0.0,1.0	0.334,0.0,0.401	0.088
ENSMUSG00000019971	Cep290	10	+	100541549	100542524	100541549	100541816	100542416	100542524	0,2,1	1,4,11	10,0,0	13,5,6	749	149	1	1.0	0.0,0.09,0.018	0.133,0.0,0.0	-0.008
ENSMUSG00000024830	Rps6kb2	19	-	4158609	4158919	4158609	4158717	4158802	4158919	20,17,14	1,0,2	24,12,38	3,0,0	234	149	1	1.0	0.927,1.0,0.817	0.836,1.0,1.0	-0.031
ENSMUSG00000024830	Rps6kb2	19	-	4158609	4158919	4158609	4158717	4158828	4158919	21,26,19	36,38,40	30,14,45	34,33,45	260	149	0.922912377871	1.0	0.251,0.282,0.214	0.336,0.196,0.364	-0.05
ENSMUSG00000028245	Nsmaf	4	-	6417164	6417877	6417164	6417207	6417745	6417877	12,16,18	55,44,37	6,22,17	70,68,74	687	149	1	1.0	0.045,0.073,0.095	0.018,0.066,0.047	0.027
ENSMUSG00000028245	Nsmaf	4	-	6418471	6421136	6418471	6418523	6420049	6421136	7,15,9	1,1,2	13,19,15	0,0,0	1675	149	0.00400584536467	0.509439030072	0.384,0.572,0.286	1.0,1.0,1.0	-0.586
ENSMUSG00000028245	Nsmaf	4	-	6418471	6421136	6418471	6418523	6421056	6421136	24,17,19	0,0,0	18,27,29	0,0,1	2682	149	1	1.0	1.0,1.0,1.0	1.0,1.0,0.617	0.128
ENSMUSG00000028245	Nsmaf	4	-	6420049	6421136	6420049	6420140	6421056	6421136	18,2,10	29,45,64	6,9,16	64,42,86	1065	149	1	1.0	0.08,0.006,0.021	0.013,0.029,0.025	0.013
ENSMUSG00000015536	Mocs2	13	+	114825210	114826281	114825210	114825234	114826157	114826281	262,294,326	5,2,3	318,221,365	2,0,1	1072	149	1	1.0	0.879,0.953,0.938	0.957,1.0,0.981	-0.056
ENSMUSG00000015536	Mocs2	13	+	114825210	114826281	114825210	114825265	114826157	114826281	230,254,287	4,1,6	257,182,302	6,0,1	1041	149	1	1.0	0.892,0.973,0.873	0.86,1.0,0.977	-0.033
ENSMUSG00000015536	Mocs2	13	+	114825210	114826281	114825210	114825361	114826157	114826281	28,30,22	314,349,355	41,15,19	368,295,478	945	149	1	1.0	0.014,0.013,0.01	0.017,0.008,0.006	0.002
ENSMUSG00000015536	Mocs2	13	+	114825210	114826281	114825210	114825361	114826204	114826281	115,116,137	0,0,2	154,96,160	2,0,0	992	149	1	1.0	1.0,1.0,0.911	0.92,1.0,1.0	-0.003
ENSMUSG00000028180	Zranb2	3	+	157541699	157543244	157541699	157541821	157543157	157543244	152,105,132	3,0,0	142,130,170	0,0,0	1485	149	1	1.0	0.836,1.0,1.0	1.0,1.0,1.0	-0.055
ENSMUSG00000028180	Zranb2	3	+	157541699	157543244	157541699	157541869	157543157	157543244	124,69,99	95,110,148	80,81,98	127,99,196	1437	149	1	1.0	0.119,0.061,0.065	0.061,0.078,0.049	0.019
ENSMUSG00000027655	Dhx35	2	+	158826304	158827999	158826304	158826417	158827902	158827999	18,17,24	29,13,25	23,5,22	18,14,15	1634	149	1	1.0	0.054,0.107,0.08	0.104,0.032,0.118	-0.004
ENSMUSG00000068245	Phf11d	14	-	59348731	59349388	59348731	59349051	59349221	59349388	10,26,35	2,1,10	37,33,67	29,39,16	319	149	0.0169126891392	1.0	0.7,0.924,0.62	0.373,0.283,0.662	0.309
ENSMUSG00000068245	Phf11d	14	-	59352650	59353381	59352650	59352782	59353317	59353381	2,14,10	23,26,39	6,11,16	32,41,36	684	149	1	1.0	0.019,0.105,0.053	0.039,0.055,0.088	-0.002
ENSMUSG00000068245	Phf11d	14	-	59355139	59356450	59355139	59355189	59356316	59356450	6,2,1	14,19,28	6,7,4	17,22,23	1276	149	1	1.0	0.048,0.012,0.004	0.04,0.036,0.02	-0.011
ENSMUSG00000021701	Plk2	13	+	110396275	110396720	110396275	110396392	110396590	110396720	58,31,28	348,343,402	32,26,69	403,397,521	347	149	1	1.0	0.067,0.037,0.029	0.033,0.027,0.054	0.006
ENSMUSG00000021701	Plk2	13	+	110398372	110398808	110398372	110398470	110398678	110398808	154,168,216	549,419,478	152,165,223	718,531,715	357	149	1	1.0	0.105,0.143,0.159	0.081,0.115,0.115	0.032
ENSMUSG00000039103	Nexn	3	-	152236981	152238022	152236981	152237579	152237664	152238022	1,1,1	0,2,3	6,5,17	0,0,4	234	149	0.00288035686334	0.421252191263	1.0,0.241,0.175	1.0,1.0,0.73	-0.438
ENSMUSG00000028034	Fubp1	3	+	152213976	152215630	152213976	152214067	152215591	152215630	3,12,12	78,86,125	6,24,3	97,94,147	1673	149	1	1.0	0.003,0.012,0.008	0.005,0.022,0.002	-0.002
ENSMUSG00000028034	Fubp1	3	+	152231876	152234570	152231876	152232022	152232394	152234570	9,22,4	74,106,99	15,9,24	98,92,139	521	149	1	1.0	0.034,0.056,0.011	0.042,0.027,0.047	-0.005
ENSMUSG00000028034	Fubp1	3	+	152231876	152234570	152231876	152232022	152234523	152234570	162,197,188	0,2,13	162,193,267	0,14,5	2650	149	0.989713304954	1.0	1.0,0.847,0.448	1.0,0.437,0.75	0.036
ENSMUSG00000028034	Fubp1	3	+	152232394	152236826	152232394	152234570	152236606	152236826	128,98,130	7,0,3	148,141,189	0,0,0	2185	149	0.00794191867091	0.656720724604	0.555,1.0,0.747	1.0,1.0,1.0	-0.233
ENSMUSG00000025330	Padi4	4	-	140757501	140757925	140757501	140757613	140757821	140757925	0,0,4	16,23,14	2,0,5	34,36,43	357	149	1	1.0	0.0,0.0,0.107	0.024,0.0,0.046	0.012
ENSMUSG00000039233	Tbce	13	-	14005787	14006007	14005787	14005852	14005942	14006007	10,6,4	57,43,78	17,3,3	77,70,63	239	149	1	1.0	0.099,0.08,0.031	0.121,0.026,0.029	0.011
ENSMUSG00000030871	Ears2	7	-	122044301	122044666	122044301	122044432	122044512	122044666	0,2,0	17,11,17	1,0,4	16,19,18	229	149	1	1.0	0.0,0.106,0.0	0.039,0.0,0.126	-0.02
ENSMUSG00000030871	Ears2	7	-	122046623	122048574	122046623	122046732	122048101	122048574	40,35,31	10,12,16	54,39,55	13,2,9	1518	149	0.124542878952	1.0	0.282,0.223,0.16	0.29,0.657,0.375	-0.219
ENSMUSG00000026708	Cenpl	1	+	161082907	161086338	161082907	161083450	161085987	161086338	35,48,55	20,18,23	57,52,104	29,19,15	2686	149	1	1.0	0.088,0.129,0.117	0.098,0.132,0.278	-0.058
ENSMUSG00000032815	Fanca	8	-	123313020	123313373	123313020	123313116	123313239	123313373	0,0,0	15,18,12	0,1,1	18,10,6	272	149	1	1.0	0.0,0.0,0.0	0.0,0.052,0.084	-0.045
ENSMUSG00000027365	Trpm7	2	-	126799168	126799363	126799168	126799234	126799312	126799363	6,2,14	92,80,94	3,14,3	109,83,117	227	149	1	1.0	0.041,0.016,0.089	0.018,0.1,0.017	0.004
ENSMUSG00000030180	Kdm5a	6	+	120427728	120428377	120427728	120427872	120428217	120428377	1,1,0	54,34,32	0,2,0	57,49,62	494	149	1	1.0	0.006,0.009,0.0	0.0,0.012,0.0	0.001
ENSMUSG00000037475	Thoc2	X	-	41822692	41823546	41822692	41822871	41823361	41823546	27,11,12	43,44,56	4,17,17	26,49,55	639	149	1	1.0	0.128,0.055,0.048	0.035,0.075,0.067	0.018
ENSMUSG00000098754	Prn	2	+	131953008	131956130	131953008	131953582	131954820	131956130	2,2,6	0,0,1	11,1,30	0,0,0	1387	149	1	1.0	1.0,1.0,0.392	1.0,1.0,1.0	-0.203
ENSMUSG00000020231	Dip2a	10	-	76279705	76279966	76279705	76279786	76279856	76279966	12,5,2	43,23,34	3,0,7	27,27,50	219	149	0.821086300745	1.0	0.16,0.129,0.038	0.07,0.0,0.087	0.057
ENSMUSG00000032477	Cdc25a	9	+	109889710	109891856	109889710	109889841	109891744	109891856	10,4,0	27,19,28	6,4,23	14,44,30	2052	149	1	1.0	0.026,0.015,0.0	0.03,0.007,0.053	-0.016
ENSMUSG00000031993	Snx19	9	+	30432234	30433430	30432234	30432373	30433329	30433430	14,6,16	40,35,47	26,15,28	53,46,79	1105	149	1	1.0	0.045,0.023,0.044	0.062,0.042,0.046	-0.013
ENSMUSG00000062006	Rpl34	3	-	130729050	130729302	130729050	130729150	130729228	130729302	28,42,52	3887,4465,4628	42,46,66	5521,4265,6143	227	149	1	1.0	0.005,0.006,0.007	0.005,0.007,0.007	-0.0
ENSMUSG00000053754	Chd8	14	-	52204432	52205506	52204432	52204584	52204789	52205506	28,11,19	79,66,70	20,11,26	110,90,96	354	149	1	1.0	0.13,0.066,0.103	0.071,0.049,0.102	0.026
ENSMUSG00000053754	Chd8	14	-	52204432	52205804	52204432	52205506	52205595	52205804	12,4,2	106,97,113	4,1,8	100,107,132	238	149	1	1.0	0.066,0.025,0.011	0.024,0.006,0.037	0.012
ENSMUSG00000036661	Dennd3	15	+	73568421	73568745	73568421	73568525	73568607	73568745	1,0,4	0,1,7	1,0,0	0,0,0	231	149	1	1.0	1.0,0.0,0.269	1.0,NA,NA	-0.577
ENSMUSG00000026878	Rab14	2	-	35180204	35183831	35180204	35182447	35183743	35183831	205,156,200	3,0,0	221,184,243	0,4,13	1445	149	0.0142292530347	0.967920119221	0.876,1.0,1.0	1.0,0.826,0.658	0.131
ENSMUSG00000062906	Hdac10	15	-	89124174	89124588	89124174	89124253	89124531	89124588	45,25,31	4,11,17	42,32,58	14,11,23	427	149	1	1.0	0.797,0.442,0.389	0.511,0.504,0.468	0.048
ENSMUSG00000062906	Hdac10	15	-	89124174	89124588	89124174	89124428	89124531	89124588	30,11,23	2,0,0	25,21,29	0,1,0	252	149	1	1.0	0.899,1.0,1.0	1.0,0.925,1.0	-0.009
ENSMUSG00000062906	Hdac10	15	-	89126377	89126995	89126377	89126437	89126868	89126995	21,6,13	1,0,1	9,7,4	0,0,0	580	149	1	1.0	0.844,1.0,0.77	1.0,1.0,1.0	-0.129
ENSMUSG00000062906	Hdac10	15	-	89127593	89128018	89127593	89127691	89127921	89128018	4,10,7	44,24,27	7,4,6	26,19,39	379	149	1	1.0	0.035,0.141,0.092	0.096,0.076,0.057	0.013
ENSMUSG00000020329	Polrmt	10	-	79736366	79736614	79736366	79736443	79736522	79736614	2,4,1	24,35,46	6,11,8	55,51,56	228	149	1	1.0	0.052,0.069,0.014	0.067,0.124,0.085	-0.047
ENSMUSG00000020329	Polrmt	10	-	79737263	79737509	79737263	79737362	79737456	79737509	12,4,17	52,58,36	6,10,6	59,49,51	243	149	1	1.0	0.124,0.041,0.225	0.059,0.111,0.067	0.051
ENSMUSG00000020329	Polrmt	10	-	79737263	79737713	79737263	79737362	79737599	79737713	21,8,24	0,0,2	19,16,10	0,0,3	386	149	1	1.0	1.0,1.0,0.822	1.0,1.0,0.563	0.086
ENSMUSG00000020329	Polrmt	10	-	79737263	79737886	79737263	79737713	79737799	79737886	5,4,9	64,53,40	11,0,4	74,39,73	235	149	1	1.0	0.047,0.046,0.125	0.086,0.0,0.034	0.033
ENSMUSG00000020329	Polrmt	10	-	79738030	79738804	79738030	79738210	79738681	79738804	13,9,19	1,1,1	21,10,16	0,7,5	620	149	0.0942019886054	1.0	0.758,0.684,0.82	1.0,0.256,0.435	0.19
ENSMUSG00000059070	Rpl18	7	+	45719528	45720018	45719528	45719636	45719919	45720018	11,14,6	4514,4868,4869	34,20,29	6813,4862,6711	432	149	1	1.0	0.001,0.001,0.0	0.002,0.001,0.001	-0.001
ENSMUSG00000036775	Decr2	17	-	26083844	26084135	26083844	26083938	26084010	26084135	2,4,3	82,74,83	4,4,10	70,55,135	221	149	1	1.0	0.016,0.035,0.024	0.037,0.047,0.048	-0.019
ENSMUSG00000030357	Fkbp4	6	-	128433525	128433793	128433525	128433609	128433702	128433793	5,3,7	262,251,270	4,2,3	278,266,343	242	149	1	1.0	0.012,0.007,0.016	0.009,0.005,0.005	0.005
ENSMUSG00000019578	Ubxn6	17	-	56069690	56070985	56069690	56069775	56070887	56070985	97,92,108	0,0,4	130,105,143	2,4,0	1261	149	1	1.0	1.0,1.0,0.761	0.885,0.756,1.0	0.04
ENSMUSG00000015083	C8g	2	-	25498655	25499115	25498655	25498943	25499013	25499115	0,1,0	1,1,0	3,0,0	4,2,0	219	149	1	1.0	0.0,0.405,NA	0.338,0.0,NA	0.034
ENSMUSG00000035086	Becn1	11	-	101289782	101290499	101289782	101289925	101290438	101290499	65,43,42	309,279,355	85,55,48	398,322,378	662	149	1	1.0	0.045,0.034,0.026	0.046,0.037,0.028	-0.002
ENSMUSG00000035086	Becn1	11	-	101294000	101295164	101294000	101294147	101294965	101295164	168,134,202	0,0,1	148,176,256	0,0,0	967	149	1	1.0	1.0,1.0,0.969	1.0,1.0,1.0	-0.01
ENSMUSG00000035086	Becn1	11	-	101294000	101295164	101294000	101294147	101294969	101295164	170,134,202	244,316,320	148,176,256	377,304,484	971	149	1	1.0	0.097,0.061,0.088	0.057,0.082,0.075	0.011
ENSMUSG00000035086	Becn1	11	-	101294000	101295164	101294000	101294228	101294969	101295164	160,119,178	1,1,2	133,155,223	0,0,0	890	149	1	1.0	0.964,0.952,0.937	1.0,1.0,1.0	-0.049
ENSMUSG00000035086	Becn1	11	-	101294000	101295164	101294000	101294147	101295034	101295164	291,257,346	0,12,4	324,298,481	1,2,2	1036	149	0.35030695198	1.0	1.0,0.755,0.926	0.979,0.955,0.972	-0.075
ENSMUSG00000035086	Becn1	11	-	101294000	101295164	101294000	101294228	101295034	101295164	281,242,322	0,0,0	309,277,448	0,1,0	955	149	1	1.0	1.0,1.0,1.0	1.0,0.977,1.0	0.008
ENSMUSG00000035086	Becn1	11	-	101295533	101296316	101295533	101295624	101296257	101296316	112,101,147	242,246,275	134,133,249	305,262,353	782	149	1	1.0	0.081,0.073,0.092	0.077,0.088,0.118	-0.012
ENSMUSG00000035215	Lsm7	10	-	80854617	80855193	80854617	80854708	80855013	80855193	26,40,40	1,0,0	59,31,51	0,0,0	454	149	1	1.0	0.895,1.0,1.0	1.0,1.0,1.0	-0.035
ENSMUSG00000014601	Strip1	3	-	107615760	107616608	107615760	107615827	107616507	107616608	16,16,27	71,66,58	47,37,62	48,63,94	829	149	0.378383654659	1.0	0.039,0.042,0.077	0.15,0.095,0.106	-0.064
ENSMUSG00000032067	Pts	9	-	50524722	50526949	50524722	50524779	50526869	50526949	114,105,125	3,0,0	121,141,119	0,1,4	2239	149	0.909283386233	1.0	0.717,1.0,1.0	1.0,0.904,0.664	0.05
ENSMUSG00000003575	Crtc1	8	-	70391860	70392163	70391860	70391911	70392019	70392163	33,29,33	3,1,3	29,17,37	0,0,4	257	149	0.728654656425	1.0	0.864,0.944,0.864	1.0,1.0,0.843	-0.057
ENSMUSG00000003575	Crtc1	8	-	70392921	70397954	70392921	70393055	70397745	70397954	61,38,47	22,7,34	46,30,38	20,11,26	4839	149	1	1.0	0.079,0.143,0.041	0.066,0.077,0.043	0.026
ENSMUSG00000006301	Tmbim1	1	-	74291430	74291734	74291430	74291468	74291694	74291734	16,8,6	436,381,444	8,11,11	422,350,529	375	149	1	1.0	0.014,0.008,0.005	0.007,0.012,0.008	0.0
ENSMUSG00000006301	Tmbim1	1	-	74291694	74292888	74291694	74291734	74292834	74292888	35,27,37	0,0,0	25,28,41	4,1,0	1249	149	0.157620532372	1.0	1.0,1.0,1.0	0.427,0.77,1.0	0.268
ENSMUSG00000035047	Kri1	9	-	21280163	21280489	21280163	21280259	21280362	21280489	15,7,3	80,37,61	5,25,24	82,88,78	252	149	1	1.0	0.1,0.101,0.028	0.035,0.144,0.154	-0.035
ENSMUSG00000035047	Kri1	9	-	21281661	21281911	21281661	21281739	21281814	21281911	2,3,1	92,73,78	2,2,4	84,71,99	224	149	1	1.0	0.014,0.027,0.008	0.016,0.018,0.026	-0.004
ENSMUSG00000024073	Birc6	17	+	74561150	74562101	74561150	74561262	74562018	74562101	6,5,5	29,18,12	7,6,13	7,20,33	905	149	1	1.0	0.033,0.044,0.064	0.141,0.047,0.061	-0.036
ENSMUSG00000024073	Birc6	17	+	74618435	74619838	74618435	74618563	74619706	74619838	1,1,3	28,20,28	9,6,7	16,14,38	1292	149	1	1.0	0.004,0.006,0.012	0.061,0.047,0.021	-0.036
ENSMUSG00000032913	Lrig2	3	-	104465486	104467363	104465486	104465768	104467042	104467363	4,2,6	23,23,13	5,9,10	23,6,33	1423	149	1	1.0	0.018,0.009,0.046	0.022,0.136,0.031	-0.039
ENSMUSG00000078762	Haus5	7	-	30659062	30659413	30659062	30659126	30659288	30659413	7,9,16	50,18,24	14,9,12	40,31,44	311	149	1	1.0	0.063,0.193,0.242	0.144,0.122,0.116	0.039
ENSMUSG00000030409	Dmpk	7	+	19088000	19088264	19088000	19088100	19088187	19088264	195,176,228	1,0,3	249,226,353	10,0,0	236	149	1	1.0	0.992,1.0,0.98	0.94,1.0,1.0	0.011
ENSMUSG00000030409	Dmpk	7	+	19088000	19088264	19088000	19088109	19088187	19088264	183,167,222	1,3,0	234,217,338	2,3,1	227	149	1	1.0	0.992,0.973,1.0	0.987,0.979,0.996	0.001
ENSMUSG00000030409	Dmpk	7	+	19091938	19092254	19091938	19092036	19092207	19092254	44,45,43	64,54,72	51,56,102	126,95,130	320	149	1	1.0	0.242,0.28,0.218	0.159,0.215,0.268	0.033
ENSMUSG00000033916	Chmp2a	7	-	13032434	13032821	13032434	13032565	13032641	13032821	11,9,12	612,561,717	19,12,16	897,632,885	225	149	1	1.0	0.012,0.011,0.011	0.014,0.012,0.012	-0.001
ENSMUSG00000033916	Chmp2a	7	-	13032434	13032821	13032434	13032565	13032791	13032821	691,673,786	4,2,5	1029,849,1027	11,8,4	375	149	1	1.0	0.986,0.993,0.984	0.974,0.977,0.99	0.007
ENSMUSG00000028687	Mutyh	4	+	116816312	116816507	116816312	116816354	116816435	116816507	2,2,0	8,0,0	0,0,4	4,2,4	230	149	1	1.0	0.139,1.0,NA	0.0,0.0,0.393	0.439
ENSMUSG00000028687	Mutyh	4	+	116817887	116818282	116817887	116818037	116818240	116818282	1,4,4	0,5,9	4,3,4	1,8,7	352	149	1	1.0	1.0,0.253,0.158	0.629,0.137,0.195	0.15
ENSMUSG00000039354	Smarcal1	1	+	72611294	72613024	72611294	72611435	72612808	72613024	16,3,6	50,49,69	10,7,5	66,27,69	1522	149	1	1.0	0.03,0.006,0.008	0.015,0.025,0.007	-0.001
ENSMUSG00000023944	Hsp90ab1	17	-	45568857	45569387	45568857	45569126	45569239	45569387	33,34,58	2093,2482,2783	42,25,56	2853,2445,3701	262	149	1	1.0	0.009,0.008,0.012	0.008,0.006,0.009	0.002
ENSMUSG00000023944	Hsp90ab1	17	-	45571412	45571911	45571412	45571619	45571764	45571911	7,5,16	2898,2823,3503	3,15,11	3067,3253,4818	294	149	1	1.0	0.001,0.001,0.002	0.0,0.002,0.001	0.0
ENSMUSG00000035969	Rusc2	4	+	43426227	43427088	43426227	43426365	43426447	43427088	200,130,149	67,50,66	240,130,245	86,88,91	231	149	1	1.0	0.658,0.626,0.593	0.643,0.488,0.635	0.037
ENSMUSG00000038374	Rbm8a	3	+	96631431	96633791	96631431	96631568	96631688	96633791	0,1,0	346,387,402	0,0,2	458,381,538	269	149	1	1.0	0.0,0.001,0.0	0.0,0.0,0.002	-0.0
ENSMUSG00000015291	Gdi1	X	+	74307671	74308261	74307671	74307870	74308129	74308261	339,300,336	146,122,143	351,292,464	156,153,199	408	149	1	1.0	0.459,0.473,0.462	0.451,0.411,0.46	0.024
ENSMUSG00000015291	Gdi1	X	+	74309075	74310134	74309075	74309175	74309962	74310134	105,89,119	249,252,260	151,86,164	268,264,316	936	149	1	1.0	0.063,0.053,0.068	0.082,0.049,0.076	-0.008
ENSMUSG00000025484	Bet1l	7	-	140854764	140855165	140854764	140854821	140855073	140855165	39,35,25	89,90,85	49,25,33	129,140,146	401	149	1	1.0	0.14,0.126,0.099	0.124,0.062,0.077	0.034
ENSMUSG00000025484	Bet1l	7	-	140854764	140855165	140854764	140854937	140855073	140855165	33,28,13	0,0,0	37,21,24	1,0,1	285	149	1	1.0	1.0,1.0,1.0	0.951,1.0,0.926	0.041
ENSMUSG00000045934	Mtmr11	3	+	96164785	96165085	96164785	96164873	96164996	96165085	3,0,0	2,2,3	3,0,2	11,7,9	272	149	1	1.0	0.451,0.0,0.0	0.13,0.0,0.109	0.071
ENSMUSG00000028107	Tars2	3	-	95748486	95750417	95748486	95748554	95750338	95750417	45,62,77	0,0,0	60,42,50	0,0,2	1933	149	1	1.0	1.0,1.0,1.0	1.0,1.0,0.658	0.114
ENSMUSG00000028107	Tars2	3	-	95748486	95750417	95748486	95748633	95750338	95750417	27,41,44	33,39,47	44,19,27	35,36,69	1854	149	1	1.0	0.062,0.078,0.07	0.092,0.041,0.03	0.016
ENSMUSG00000002799	Jag2	12	-	112915470	112915993	112915470	112915517	112915604	112915993	0,0,0	0,0,2	0,0,1	1,0,1	236	149	1	1.0	NA,NA,0.0	0.0,NA,0.387	-0.194
ENSMUSG00000002799	Jag2	12	-	112915604	112915993	112915604	112915718	112915879	112915993	2,0,0	0,0,0	6,0,1	0,0,4	310	149	1	1.0	1.0,NA,NA	1.0,NA,0.107	0.447
ENSMUSG00000005774	Rfx5	3	+	94956486	94956802	94956486	94956606	94956720	94956802	8,9,2	4,17,17	3,0,6	7,13,8	263	149	0.619273919671	1.0	0.531,0.231,0.062	0.195,0.0,0.298	0.11
ENSMUSG00000005774	Rfx5	3	+	94957781	94961349	94957781	94957885	94958249	94961349	12,11,5	5,3,13	12,23,7	6,10,14	513	149	1	1.0	0.411,0.516,0.1	0.367,0.4,0.127	0.044
ENSMUSG00000074240	Cib3	8	-	72205562	72207274	72205562	72205758	72207126	72207274	0,0,3	2,0,0	3,0,0	0,0,0	1517	149	1	1.0	0.0,NA,1.0	1.0,NA,NA	-0.5
ENSMUSG00000028114	Mettl14	3	-	123368296	123371485	123368296	123369690	123371274	123371485	54,73,35	26,39,40	41,33,75	31,25,58	1733	149	1	1.0	0.152,0.139,0.07	0.102,0.102,0.1	0.019
ENSMUSG00000041264	Uspl1	5	+	149213351	149215434	149213351	149213522	149214022	149215434	111,115,136	19,14,14	170,137,188	13,10,8	649	149	0.0585415858113	1.0	0.573,0.653,0.69	0.75,0.759,0.844	-0.146
ENSMUSG00000001016	Ilf2	3	+	90486850	90487097	90486850	90486912	90486982	90487097	5,27,5	75,101,97	24,10,27	115,87,127	219	149	1	1.0	0.043,0.154,0.034	0.124,0.073,0.126	-0.031
ENSMUSG00000027933	Ints3	3	-	90392527	90392891	90392527	90392600	90392790	90392891	5,5,4	83,71,63	6,4,5	120,86,107	339	149	1	1.0	0.026,0.03,0.027	0.022,0.02,0.02	0.007
ENSMUSG00000042404	Dennd4b	3	+	90277734	90278129	90277734	90277904	90277987	90278129	10,14,11	116,102,128	16,6,13	118,133,180	232	149	1	1.0	0.052,0.081,0.052	0.08,0.028,0.044	0.011
ENSMUSG00000026127	Imp4	1	+	34443768	34444091	34443768	34443923	34443996	34444091	19,7,8	162,215,181	10,6,22	219,172,221	222	149	1	1.0	0.073,0.021,0.029	0.03,0.023,0.063	0.002
ENSMUSG00000027944	Hax1	3	-	89997386	89998003	89997386	89997565	89997737	89998003	49,83,43	24,28,21	96,46,66	26,21,32	321	149	1	1.0	0.487,0.579,0.487	0.632,0.504,0.489	-0.024
ENSMUSG00000027944	Hax1	3	-	89997386	89998003	89997386	89997574	89997737	89998003	38,60,34	349,337,395	74,29,55	527,344,531	312	149	1	1.0	0.049,0.078,0.039	0.063,0.039,0.047	0.006
ENSMUSG00000027944	Hax1	3	-	89997386	89998003	89997386	89997574	89997801	89998003	251,279,296	2,0,0	381,242,344	0,0,2	376	149	1	1.0	0.98,1.0,1.0	1.0,1.0,0.986	-0.002
ENSMUSG00000064068	Mtx1	3	-	89210106	89210448	89210106	89210183	89210265	89210448	29,33,52	115,162,149	52,34,54	235,149,204	231	149	1	1.0	0.14,0.116,0.184	0.125,0.128,0.146	0.014
ENSMUSG00000064068	Mtx1	3	-	89212682	89212946	89212682	89212762	89212876	89212946	21,42,34	249,260,257	40,25,56	369,296,373	263	149	1	1.0	0.046,0.084,0.07	0.058,0.046,0.078	0.006
ENSMUSG00000005625	Psmd4	3	-	95032704	95033546	95032704	95032984	95033481	95033546	79,91,69	371,326,348	108,80,94	548,318,515	646	149	1	1.0	0.047,0.06,0.044	0.043,0.055,0.04	0.004
ENSMUSG00000005625	Psmd4	3	-	95033632	95034026	95033632	95033764	95033908	95034026	4,7,7	146,140,156	5,3,6	242,163,219	293	149	1	1.0	0.014,0.025,0.022	0.01,0.009,0.014	0.009
ENSMUSG00000005625	Psmd4	3	-	95033632	95034026	95033632	95033764	95033917	95034026	9,13,12	251,276,295	13,17,19	410,310,390	302	149	1	1.0	0.017,0.023,0.02	0.015,0.026,0.023	-0.001
ENSMUSG00000005625	Psmd4	3	-	95034941	95035924	95034941	95035010	95035809	95035924	64,34,53	3,0,3	39,19,24	4,0,5	948	149	0.295901777993	1.0	0.77,1.0,0.735	0.605,1.0,0.43	0.157
ENSMUSG00000068917	Clk2	3	+	89168694	89170115	89168694	89168923	89169614	89170115	59,54,58	32,40,56	57,44,76	44,46,53	840	149	1	1.0	0.246,0.193,0.155	0.187,0.145,0.203	0.02
ENSMUSG00000068917	Clk2	3	+	89168694	89170115	89168694	89168923	89170048	89170115	70,89,81	48,44,58	108,78,111	44,46,64	1274	149	1	1.0	0.146,0.191,0.14	0.223,0.165,0.169	-0.027
ENSMUSG00000068917	Clk2	3	+	89169614	89170115	89169614	89169702	89170048	89170115	13,38,25	64,74,92	54,36,38	58,77,96	495	149	0.827494964599	1.0	0.058,0.134,0.076	0.219,0.123,0.106	-0.06
ENSMUSG00000068922	Msto1	3	-	88910625	88911014	88910625	88910810	88910882	88911014	2,2,2	52,39,68	0,2,1	74,42,94	221	149	1	1.0	0.025,0.033,0.019	0.0,0.031,0.007	0.013
ENSMUSG00000028057	Rit1	3	+	88717325	88717658	88717325	88717470	88717572	88717658	14,17,22	33,47,27	22,15,26	38,57,42	251	149	1	1.0	0.201,0.177,0.326	0.256,0.135,0.269	0.015
ENSMUSG00000028057	Rit1	3	+	88717325	88717658	88717325	88717470	88717601	88717658	14,32,20	332,389,354	30,19,21	411,284,425	280	149	1	1.0	0.022,0.042,0.029	0.037,0.034,0.026	-0.001
ENSMUSG00000028057	Rit1	3	+	88725994	88726471	88725994	88726068	88726279	88726471	10,5,12	334,427,378	9,6,12	488,341,447	360	149	1	1.0	0.012,0.005,0.013	0.008,0.007,0.011	0.001
ENSMUSG00000028057	Rit1	3	+	88725994	88726471	88725994	88726179	88726279	88726471	8,5,2	0,0,1	5,3,9	0,0,0	249	149	1	1.0	1.0,1.0,0.545	1.0,1.0,1.0	-0.152
ENSMUSG00000028064	Sema4a	3	-	88451344	88451786	88451344	88451450	88451687	88451786	12,16,22	60,98,88	19,17,28	69,61,105	386	149	1	1.0	0.072,0.059,0.088	0.096,0.097,0.093	-0.022
ENSMUSG00000028064	Sema4a	3	-	88451344	88451786	88451344	88451467	88451687	88451786	10,15,19	0,0,3	19,13,28	0,1,0	369	149	1	1.0	1.0,1.0,0.719	1.0,0.84,1.0	-0.04
ENSMUSG00000028064	Sema4a	3	-	88451344	88451786	88451344	88451497	88451687	88451786	10,12,17	2,0,2	13,11,25	5,1,6	339	149	0.107467416469	1.0	0.687,1.0,0.789	0.533,0.829,0.647	0.156
ENSMUSG00000032383	Ppib	9	+	66062988	66065671	66062988	66063082	66065486	66065671	89,110,104	1143,1197,1261	150,68,112	1665,1149,1800	2553	149	1	1.0	0.005,0.005,0.005	0.005,0.003,0.004	0.001
ENSMUSG00000001418	Glmp	3	+	88325676	88326312	88325676	88325931	88326114	88326312	52,18,34	662,635,725	42,40,50	840,655,1035	332	149	1	1.0	0.034,0.013,0.021	0.022,0.027,0.021	-0.001
ENSMUSG00000001416	Cct3	3	+	88299341	88300991	88299341	88299403	88300799	88300991	35,15,8	346,334,481	21,22,21	456,436,547	1545	149	1	1.0	0.01,0.004,0.002	0.004,0.005,0.004	0.001
ENSMUSG00000001416	Cct3	3	+	88299341	88300991	88299341	88299403	88300928	88300991	41,23,14	0,0,3	36,31,30	0,0,0	1674	149	1	1.0	1.0,1.0,0.293	1.0,1.0,1.0	-0.236
ENSMUSG00000001416	Cct3	3	+	88300799	88300991	88300799	88300850	88300928	88300991	13,14,18	352,376,484	24,12,20	463,471,604	227	149	1	1.0	0.024,0.024,0.024	0.033,0.016,0.021	0.001
ENSMUSG00000001416	Cct3	3	+	88321013	88321507	88321013	88321145	88321443	88321507	9,15,15	359,441,466	20,19,18	631,424,656	447	149	1	1.0	0.008,0.011,0.011	0.01,0.015,0.009	-0.001
ENSMUSG00000028073	Pear1	3	-	87752471	87752836	87752471	87752600	87752707	87752836	0,3,0	2,0,3	0,3,1	1,1,6	256	149	1	1.0	0.0,1.0,0.0	0.0,0.636,0.088	0.092
ENSMUSG00000028073	Pear1	3	-	87756848	87757264	87756848	87756985	87757143	87757264	1,0,0	0,11,2	0,2,2	1,0,4	307	149	1	1.0	1.0,0.0,0.0	0.0,1.0,0.195	-0.065
ENSMUSG00000025579	Gaa	11	+	119273974	119274311	119273974	119274140	119274214	119274311	3,2,9	168,156,244	8,3,3	190,168,305	223	149	1	1.0	0.012,0.008,0.024	0.027,0.012,0.007	-0.001
ENSMUSG00000004565	Pnpla6	8	+	3523257	3523867	3523257	3523341	3523757	3523867	0,0,6	52,24,37	5,5,7	43,50,65	565	149	1	1.0	0.0,0.0,0.041	0.03,0.026,0.028	-0.014
ENSMUSG00000040054	Baz2a	10	+	128115024	128116169	128115024	128115085	128116060	128116169	74,41,57	32,29,28	53,45,92	30,27,44	1124	149	1	1.0	0.235,0.158,0.213	0.19,0.181,0.217	0.006
ENSMUSG00000002332	Dhrs1	14	-	55743657	55745088	55743657	55743801	55744917	55745088	5,5,14	246,229,237	21,11,14	273,237,361	1265	149	1	1.0	0.002,0.003,0.007	0.009,0.005,0.005	-0.002
ENSMUSG00000027804	Ppid	3	+	79595201	79597873	79595201	79595308	79597684	79597873	119,145,144	83,91,110	173,151,158	87,90,153	2525	149	1	1.0	0.078,0.086,0.072	0.105,0.09,0.057	-0.005
ENSMUSG00000036620	Mgat4b	11	+	50230960	50231324	50230960	50231101	50231190	50231324	53,52,88	268,313,306	94,68,122	342,251,418	238	149	1	1.0	0.11,0.094,0.153	0.147,0.145,0.154	-0.03
ENSMUSG00000027776	Il12a	3	+	68695189	68695580	68695189	68695346	68695436	68695580	0,2,0	3,0,0	0,0,0	3,0,0	239	149	1	1.0	0.0,1.0,NA	0.0,NA,NA	0.5
ENSMUSG00000021820	Camk2g	14	-	20764860	20765479	20764860	20764955	20765395	20765479	14,6,13	53,49,45	9,3,11	53,36,55	589	149	1	1.0	0.063,0.03,0.068	0.041,0.021,0.048	0.017
ENSMUSG00000037907	Ankrd13b	11	-	77470484	77472378	77470484	77471823	77472301	77472378	105,133,133	11,17,0	140,109,203	27,16,31	627	149	0.0407408093368	1.0	0.694,0.65,1.0	0.552,0.618,0.609	0.188
ENSMUSG00000037907	Ankrd13b	11	-	77472448	77472877	77472448	77472612	77472724	77472877	17,15,17	44,51,52	17,21,32	50,58,89	261	149	1	1.0	0.181,0.144,0.157	0.163,0.171,0.17	-0.007
ENSMUSG00000037907	Ankrd13b	11	-	77473010	77473411	77473010	77473168	77473280	77473411	12,14,15	38,50,61	23,17,27	63,50,66	261	149	1	1.0	0.153,0.138,0.123	0.172,0.163,0.189	-0.037
ENSMUSG00000037907	Ankrd13b	11	-	77473010	77473411	77473010	77473200	77473280	77473411	12,13,13	0,0,2	22,12,16	2,3,0	229	149	1	1.0	1.0,1.0,0.809	0.877,0.722,1.0	0.07
ENSMUSG00000034771	Tle2	10	+	81580256	81580667	81580256	81580298	81580483	81580667	28,26,21	0,0,4	42,27,43	0,0,2	334	149	1	1.0	1.0,1.0,0.701	1.0,1.0,0.906	-0.068
ENSMUSG00000034771	Tle2	10	+	81580256	81580667	81580256	81580331	81580483	81580667	18,23,17	16,8,10	37,25,35	5,7,6	301	149	0.0103960023704	0.800218603511	0.358,0.587,0.457	0.786,0.639,0.743	-0.255
ENSMUSG00000034771	Tle2	10	+	81580256	81581755	81580256	81580667	81581644	81581755	18,15,21	5,6,0	19,17,22	5,1,0	1126	149	0.521493055556	1.0	0.323,0.249,1.0	0.335,0.692,1.0	-0.152
ENSMUSG00000034771	Tle2	10	+	81582412	81582886	81582412	81582457	81582736	81582886	2,0,1	20,27,21	2,0,3	24,22,30	428	149	1	1.0	0.034,0.0,0.016	0.028,0.0,0.034	-0.004
ENSMUSG00000034771	Tle2	10	+	81587091	81587800	81587091	81587341	81587552	81587800	17,6,10	6,9,6	20,11,15	18,9,15	360	149	0.89704947524	1.0	0.54,0.216,0.408	0.315,0.336,0.293	0.073
ENSMUSG00000054405	Dnajc8	4	+	132544055	132544751	132544055	132544122	132544656	132544751	31,24,61	241,209,258	30,28,29	319,289,419	683	149	1	1.0	0.027,0.024,0.049	0.02,0.021,0.015	0.015
ENSMUSG00000034432	Cops8	1	+	90604374	90605512	90604374	90604445	90605463	90605512	32,24,47	158,214,202	29,26,72	220,197,299	1167	149	1	1.0	0.025,0.014,0.029	0.017,0.017,0.03	0.001
ENSMUSG00000027710	Acad9	3	+	36074349	36075343	36074349	36074456	36075242	36075343	0,0,4	21,26,30	4,3,2	59,23,48	935	149	1	1.0	0.0,0.0,0.021	0.011,0.02,0.007	-0.006
ENSMUSG00000027710	Acad9	3	+	36087759	36088614	36087759	36087799	36088487	36088614	32,26,39	54,41,63	18,18,29	74,73,74	837	149	1	1.0	0.095,0.101,0.099	0.042,0.042,0.065	0.049
ENSMUSG00000021123	Rdh12	12	+	79211387	79212757	79211387	79211543	79212652	79212757	2,8,0	3,2,2	8,6,15	6,3,1	1258	149	0.293757563768	1.0	0.073,0.321,0.0	0.136,0.192,0.64	-0.191
ENSMUSG00000021123	Rdh12	12	+	79211387	79212757	79211387	79211543	79212688	79212757	2,9,1	0,0,0	8,6,16	1,0,0	1294	149	1	1.0	1.0,1.0,1.0	0.479,1.0,1.0	0.174
ENSMUSG00000000148	Brat1	5	+	140710137	140711653	140710137	140710292	140711505	140711653	9,0,1	19,8,25	2,16,20	17,21,36	1362	149	1	1.0	0.049,0.0,0.004	0.013,0.077,0.057	-0.031
ENSMUSG00000000148	Brat1	5	+	140712504	140713172	140712504	140712877	140713052	140713172	6,1,1	12,19,25	2,4,1	18,15,36	324	149	1	1.0	0.187,0.024,0.018	0.049,0.109,0.013	0.019
ENSMUSG00000000148	Brat1	5	+	140712504	140713172	140712504	140712901	140713052	140713172	4,0,0	4,1,0	1,0,1	4,6,5	300	149	1	1.0	0.332,0.0,NA	0.11,0.0,0.09	0.099
ENSMUSG00000025766	D3Ertd751e	3	+	41756048	41758939	41756048	41756129	41758623	41758939	117,91,154	1,5,6	181,148,151	8,4,2	2643	149	1	1.0	0.868,0.506,0.591	0.561,0.676,0.81	-0.027
ENSMUSG00000038822	Hace1	10	+	45700953	45709994	45700953	45701024	45709880	45709994	56,52,54	25,45,43	43,56,93	43,57,44	9005	149	1	1.0	0.036,0.019,0.02	0.016,0.016,0.034	0.003
ENSMUSG00000032399	Rpl4	9	+	64175193	64175722	64175193	64175300	64175583	64175722	247,182,270	3008,3434,3537	271,243,426	4534,3693,4782	432	149	1	1.0	0.028,0.018,0.026	0.02,0.022,0.03	0.0
ENSMUSG00000033526	Ppip5k1	2	-	121348693	121349565	121348693	121348848	121349474	121349565	2,8,1	0,0,2	2,10,7	2,1,0	775	149	0.174026812683	1.0	1.0,1.0,0.088	0.161,0.658,1.0	0.09
ENSMUSG00000026200	Glb1l	1	-	75208686	75209222	75208686	75208837	75209055	75209222	13,21,5	26,7,22	18,4,22	12,17,25	367	149	1	1.0	0.169,0.549,0.084	0.378,0.087,0.263	0.025
ENSMUSG00000024130	Abca3	17	+	24366085	24366933	24366085	24366213	24366767	24366933	4,3,9	66,65,72	6,7,10	43,53,100	703	149	1	1.0	0.013,0.01,0.026	0.029,0.027,0.021	-0.009
ENSMUSG00000024924	Vldlr	19	+	27245534	27247090	27245534	27245681	27247009	27247090	0,1,0	0,0,1	0,0,2	2,1,3	1477	149	1	1.0	NA,1.0,0.0	0.0,0.0,0.063	0.479
ENSMUSG00000046111	Cep295	9	-	15317458	15317767	15317458	15317593	15317673	15317767	4,9,6	8,11,13	6,8,8	12,14,18	229	149	1	1.0	0.245,0.347,0.231	0.245,0.271,0.224	0.028
ENSMUSG00000037326	Capn15	17	-	25959806	25960563	25959806	25959985	25960064	25960563	13,4,16	15,33,14	10,16,16	43,21,39	228	149	1	1.0	0.362,0.073,0.428	0.132,0.332,0.211	0.063
ENSMUSG00000037326	Capn15	17	-	25959806	25960563	25959806	25959985	25960336	25960563	75,80,83	6,4,4	120,86,127	1,10,3	500	149	0.800833417017	1.0	0.788,0.856,0.861	0.973,0.719,0.927	-0.038
ENSMUSG00000037326	Capn15	17	-	25960064	25960563	25960064	25960231	25960336	25960563	61,65,63	4,0,1	99,62,103	4,1,10	254	149	1	1.0	0.899,1.0,0.974	0.936,0.973,0.858	0.035
ENSMUSG00000037326	Capn15	17	-	25962670	25963145	25962670	25962894	25962961	25963145	14,10,19	25,40,51	18,7,16	46,40,69	216	149	0.956109560349	1.0	0.279,0.147,0.204	0.213,0.108,0.138	0.057
ENSMUSG00000062127	Cttnbp2nl	3	-	105007947	105011423	105007947	105008055	105011192	105011423	23,4,15	154,154,144	7,12,7	145,143,271	3286	149	1	1.0	0.007,0.001,0.005	0.002,0.004,0.001	0.002
ENSMUSG00000033191	Tie1	4	-	118478861	118479903	118478861	118479152	118479612	118479903	0,0,1	2,2,3	2,0,0	1,1,55	609	149	1	1.0	0.0,0.0,0.075	0.329,0.0,0.0	-0.085
ENSMUSG00000027615	Hps3	3	-	20012696	20014203	20012696	20012930	20014022	20014203	217,153,194	57,44,56	210,139,199	45,24,65	1241	149	1	1.0	0.314,0.295,0.294	0.359,0.41,0.269	-0.045
ENSMUSG00000027615	Hps3	3	-	20028959	20029318	20028959	20029045	20029146	20029318	0,0,0	78,40,59	0,1,0	51,84,76	250	149	1	1.0	0.0,0.0,0.0	0.0,0.007,0.0	-0.002
ENSMUSG00000027615	Hps3	3	-	20030313	20030805	20030313	20030409	20030558	20030805	67,76,74	8,7,5	60,77,96	5,3,5	298	149	0.84153403407	1.0	0.807,0.844,0.881	0.857,0.928,0.906	-0.053
ENSMUSG00000000031	H19	7	-	142575530	142576530	142575530	142576114	142576202	142576530	0,0,0	0,2,0	0,1,0	1,3,26	237	149	1	1.0	NA,0.0,NA	0.0,0.173,0.0	-0.058
ENSMUSG00000020949	Fkbp3	12	-	65063677	65069109	65063677	65063775	65069001	65069109	42,89,55	0,0,0	53,57,60	0,0,1	5375	149	1	1.0	1.0,1.0,1.0	1.0,1.0,0.625	0.125
ENSMUSG00000032553	Srprb	9	-	103197537	103198866	103197537	103197620	103198788	103198866	32,33,44	174,186,165	37,29,52	176,166,265	1317	149	1	1.0	0.02,0.02,0.029	0.023,0.019,0.022	0.002
ENSMUSG00000001034	Mapk7	11	-	61489848	61490504	61489848	61489928	61490345	61490504	403,412,338	0,2,0	449,362,565	0,0,1	566	149	1	1.0	1.0,0.982,1.0	1.0,1.0,0.993	-0.004
ENSMUSG00000001034	Mapk7	11	-	61492903	61494266	61492903	61493069	61493505	61494266	31,49,58	4,7,1	46,30,46	2,4,11	585	149	0.669289761241	1.0	0.664,0.641,0.937	0.854,0.656,0.516	0.072
ENSMUSG00000001034	Mapk7	11	-	61492903	61494266	61492903	61493069	61493523	61494266	36,54,65	3,9,12	51,31,51	23,13,12	603	149	0.0369197156208	1.0	0.748,0.597,0.572	0.354,0.371,0.512	0.227
ENSMUSG00000001034	Mapk7	11	-	61492903	61494266	61492903	61493185	61493523	61494266	24,43,50	2,0,0	35,23,40	0,1,0	487	149	1	1.0	0.786,1.0,1.0	1.0,0.876,1.0	-0.03
ENSMUSG00000001034	Mapk7	11	-	61492903	61494266	61492903	61493069	61493646	61494266	68,76,107	34,40,53	95,60,105	31,45,66	726	149	1	1.0	0.291,0.281,0.293	0.386,0.215,0.246	0.006
ENSMUSG00000001034	Mapk7	11	-	61492903	61494266	61492903	61493185	61493646	61494266	56,65,92	0,1,0	79,52,94	0,0,0	610	149	1	1.0	1.0,0.941,1.0	1.0,1.0,1.0	-0.02
ENSMUSG00000040289	Hey1	3	-	8665944	8666355	8665944	8666026	8666271	8666355	3,0,2	29,32,25	4,0,0	30,34,63	394	149	1	1.0	0.038,0.0,0.029	0.048,0.0,0.0	0.006
ENSMUSG00000019822	Smpd2	10	-	41487671	41489351	41487671	41487825	41488176	41489351	26,13,22	0,0,2	28,14,36	0,0,2	500	149	1	1.0	1.0,1.0,0.766	1.0,1.0,0.843	-0.026
ENSMUSG00000019822	Smpd2	10	-	41488733	41489351	41488733	41488823	41489274	41489351	55,43,44	0,0,0	77,31,67	0,2,3	600	149	1	1.0	1.0,1.0,1.0	1.0,0.794,0.847	0.12
ENSMUSG00000026360	Rgs2	1	-	144002779	144003053	144002779	144002841	144002951	144003053	151,144,166	1230,1220,1243	97,158,268	1605,1334,1806	259	149	1	1.0	0.066,0.064,0.071	0.034,0.064,0.079	0.008
ENSMUSG00000044258	Ctla2a	13	-	60935546	60936075	60935546	60935669	60935957	60936075	34,32,19	264,297,398	28,15,66	367,300,677	437	149	1	1.0	0.042,0.035,0.016	0.025,0.017,0.032	0.006
ENSMUSG00000003778	Brd8	18	-	34608417	34609949	34608417	34608627	34609804	34609949	136,104,143	26,52,51	151,116,199	47,43,61	1326	149	1	1.0	0.37,0.183,0.24	0.265,0.233,0.268	0.009
ENSMUSG00000052488	Cherp	8	-	72469863	72470227	72469863	72470015	72470089	72470227	7,11,12	82,93,115	18,16,23	100,146,123	223	149	1	1.0	0.054,0.073,0.065	0.107,0.068,0.111	-0.031
ENSMUSG00000062753	AI413582	17	-	27563768	27564410	27563768	27564016	27564384	27564410	46,40,27	0,0,0	56,19,45	0,0,1	517	149	1	1.0	1.0,1.0,1.0	1.0,1.0,0.928	0.024
ENSMUSG00000062753	AI413582	17	-	27564148	27564410	27564148	27564215	27564384	27564410	236,210,196	71,76,52	348,180,312	71,68,97	318	149	1	1.0	0.609,0.564,0.638	0.697,0.554,0.601	-0.014
ENSMUSG00000062753	AI413582	17	-	27564148	27564410	27564148	27564254	27564384	27564410	38,36,24	436,497,468	49,17,36	685,467,686	279	149	1	1.0	0.044,0.037,0.027	0.037,0.019,0.027	0.008
ENSMUSG00000031342	Gpm6b	X	+	166385390	166388988	166385390	166385481	166386951	166388988	14,17,20	0,0,2	9,17,48	0,0,0	1619	149	1	1.0	1.0,1.0,0.479	1.0,1.0,1.0	-0.174
ENSMUSG00000005506	Celf1	2	+	91013237	91019497	91013237	91013402	91013490	91019497	36,21,20	18,31,21	15,21,23	14,25,35	237	149	0.757854895201	1.0	0.557,0.299,0.375	0.402,0.346,0.292	0.064
ENSMUSG00000005506	Celf1	2	+	91013237	91019497	91013237	91013402	91016565	91019497	888,729,777	14,25,28	668,770,918	43,21,43	3312	149	0.305139014315	1.0	0.74,0.567,0.555	0.411,0.623,0.49	0.113
ENSMUSG00000040928	S100pbp	4	-	129180188	129181840	129180188	129180271	129181741	129181840	64,42,74	40,21,37	59,64,71	34,29,43	1619	149	1	1.0	0.128,0.155,0.155	0.138,0.169,0.132	-0.0
ENSMUSG00000040928	S100pbp	4	-	129181741	129182532	129181741	129181840	129181966	129182532	48,47,61	14,2,20	32,34,51	9,6,24	275	149	0.59054120262	1.0	0.65,0.927,0.623	0.658,0.754,0.535	0.084
ENSMUSG00000040928	S100pbp	4	-	129181966	129182532	129181966	129182100	129182208	129182532	64,42,80	1,2,0	38,58,82	2,0,4	257	149	1	1.0	0.974,0.924,1.0	0.917,1.0,0.922	0.02
ENSMUSG00000040928	S100pbp	4	-	129181966	129182532	129181966	129182100	129182331	129182532	89,67,102	0,1,4	58,80,109	4,4,5	380	149	0.38637872031	1.0	1.0,0.963,0.909	0.85,0.887,0.895	0.08
ENSMUSG00000027087	Itgav	2	+	83803239	83806916	83803239	83803336	83806632	83806916	6573,5853,6638	10,18,19	8264,6514,8592	27,16,19	3445	149	1	1.0	0.966,0.934,0.938	0.93,0.946,0.951	0.004
ENSMUSG00000027366	Sppl2a	2	-	126919638	126920414	126919638	126919740	126920317	126920414	0,6,5	315,271,364	3,1,0	290,326,471	726	149	1	1.0	0.0,0.005,0.003	0.002,0.001,0.0	0.002
ENSMUSG00000025262	Fam120c	X	+	151467299	151467856	151467299	151467438	151467798	151467856	1,2,4	6,0,0	4,2,2	0,3,2	509	149	0.23543277868	1.0	0.047,1.0,1.0	1.0,0.163,0.226	0.219
ENSMUSG00000029029	Wrap73	4	+	154152792	154154640	154152792	154152870	154154534	154154640	40,29,28	47,60,59	38,28,38	71,33,69	1813	149	1	1.0	0.065,0.038,0.038	0.042,0.065,0.043	-0.003
ENSMUSG00000029029	Wrap73	4	+	154155240	154156292	154155240	154155366	154156100	154156292	21,19,26	65,53,47	25,14,22	57,28,61	883	149	1	1.0	0.052,0.057,0.085	0.069,0.078,0.057	-0.003
ENSMUSG00000027330	Cdc25b	2	+	131192556	131193148	131192556	131192688	131193067	131193148	32,9,19	71,36,61	25,21,45	66,44,52	528	149	1	1.0	0.113,0.066,0.081	0.097,0.119,0.196	-0.051
ENSMUSG00000058407	Txndc9	1	-	37987393	37990457	37987393	37987779	37990202	37990457	59,39,40	232,263,230	61,36,62	294,251,340	2572	149	1	1.0	0.015,0.009,0.01	0.012,0.008,0.01	0.001
ENSMUSG00000058407	Txndc9	1	-	37993991	37995841	37993991	37994110	37995632	37995841	82,74,89	274,240,286	103,102,126	325,243,407	1671	149	1	1.0	0.026,0.027,0.027	0.027,0.036,0.027	-0.003
ENSMUSG00000066621	Tecpr1	5	-	144196131	144196458	144196131	144196251	144196351	144196458	59,52,43	184,165,172	77,68,68	225,164,292	249	149	1	1.0	0.161,0.159,0.13	0.17,0.199,0.122	-0.014
ENSMUSG00000066621	Tecpr1	5	-	144214055	144214419	144214055	144214156	144214244	144214419	7,12,11	171,164,229	14,15,11	195,181,263	237	149	1	1.0	0.025,0.044,0.029	0.043,0.05,0.026	-0.007
ENSMUSG00000066621	Tecpr1	5	-	144216902	144217408	144216902	144217025	144217225	144217408	16,20,11	124,130,133	16,10,8	129,121,187	349	149	1	1.0	0.052,0.062,0.034	0.05,0.034,0.018	0.015
ENSMUSG00000027360	Hdc	2	-	126604240	126606482	126604240	126604375	126606359	126606482	0,0,1	1,1,3	4,0,7	4,10,11	2133	149	1	1.0	0.0,0.0,0.023	0.065,0.0,0.043	-0.028
ENSMUSG00000030094	Xpc	6	-	91496087	91498190	91496087	91496169	91498029	91498190	26,30,21	36,45,38	44,25,56	54,43,55	2009	149	1	1.0	0.051,0.047,0.039	0.057,0.041,0.07	-0.01
ENSMUSG00000039701	Usp53	3	-	122961154	122961432	122961154	122961237	122961318	122961432	0,0,2	2,9,5	3,0,1	6,1,0	230	149	1	1.0	0.0,0.0,0.206	0.245,0.0,1.0	-0.346
ENSMUSG00000038618	Rassf7	7	+	141217885	141218168	141217885	141218017	141218089	141218168	4,4,2	8,5,12	7,1,8	3,7,4	221	149	0.262788008337	1.0	0.252,0.35,0.101	0.611,0.088,0.574	-0.19
ENSMUSG00000033434	Gtpbp6	5	-	110104267	110104658	110104267	110104420	110104509	110104658	33,35,37	53,46,29	43,47,41	60,59,56	238	149	1	1.0	0.28,0.323,0.444	0.31,0.333,0.314	0.03
ENSMUSG00000024186	Rgs11	17	+	26203295	26203512	26203295	26203392	26203461	26203512	3,0,2	4,8,1	1,1,1	0,2,11	218	149	0.582112452751	1.0	0.339,0.0,0.578	1.0,0.255,0.059	-0.132
ENSMUSG00000025647	Shisa5	9	+	109055977	109056505	109055977	109056093	109056286	109056505	5,14,12	916,931,1049	8,8,14	1098,890,1386	342	149	1	1.0	0.002,0.007,0.005	0.003,0.004,0.004	0.001
ENSMUSG00000033460	Armcx1	X	+	134718369	134718818	134718369	134718461	134718725	134718818	0,0,1	1,0,0	0,2,0	0,0,1	413	149	1	1.0	0.0,NA,1.0	NA,1.0,0.0	0.0
ENSMUSG00000058586	Serhl	15	+	83101643	83101985	83101643	83101793	83101871	83101985	6,6,5	102,58,77	7,5,10	99,70,113	227	149	1	1.0	0.037,0.064,0.041	0.044,0.045,0.055	-0.001
ENSMUSG00000006763	Saal1	7	-	46699635	46701961	46699635	46699718	46701780	46701961	5,4,10	32,30,34	8,10,12	33,37,32	2211	149	1	1.0	0.01,0.009,0.019	0.016,0.018,0.025	-0.007
ENSMUSG00000002395	Use1	8	+	71367643	71367848	71367643	71367693	71367769	71367848	28,32,27	532,515,555	58,24,34	719,453,723	225	149	1	1.0	0.034,0.04,0.031	0.051,0.034,0.03	-0.003
ENSMUSG00000002395	Use1	8	+	71368849	71369303	71368849	71368877	71369131	71369303	133,90,148	148,144,132	155,115,149	194,106,172	403	149	1	1.0	0.249,0.188,0.293	0.228,0.286,0.243	-0.009
ENSMUSG00000061689	Dlgap4	2	+	156748022	156748420	156748022	156748102	156748331	156748420	95,58,83	0,0,2	91,61,132	0,0,0	378	149	1	1.0	1.0,1.0,0.942	1.0,1.0,1.0	-0.019
ENSMUSG00000061689	Dlgap4	2	+	156748943	156749356	156748943	156749020	156749249	156749356	465,495,557	2,0,0	689,531,794	0,4,0	378	149	1	1.0	0.989,1.0,1.0	1.0,0.981,1.0	0.003
ENSMUSG00000022075	Rhobtb2	14	-	69796273	69798324	69796273	69797292	69798138	69798324	1,0,0	3,7,18	2,1,1	5,16,26	995	149	1	1.0	0.048,0.0,0.0	0.057,0.009,0.006	-0.008
ENSMUSG00000041268	Dmxl2	9	-	54367553	54369262	54367553	54367771	54369209	54369262	500,362,400	87,70,70	464,305,576	120,69,100	1587	149	1	1.0	0.35,0.327,0.349	0.266,0.293,0.351	0.039
ENSMUSG00000074272	Ceacam1	7	-	25464848	25466437	25464848	25464880	25466316	25466437	12,13,17	17,28,16	17,18,18	15,13,26	1585	149	1	1.0	0.062,0.042,0.091	0.096,0.115,0.061	-0.026
ENSMUSG00000005442	Cic	7	+	25293167	25294145	25293167	25293220	25293811	25294145	2205,2056,2109	0,4,6	2856,2162,3215	3,2,3	740	149	1	1.0	1.0,0.99,0.986	0.995,0.995,0.995	-0.003
ENSMUSG00000031311	Nono	X	+	101444687	101445334	101444687	101444790	101445294	101445334	18,46,65	337,389,407	45,48,50	556,516,707	653	149	1	1.0	0.012,0.026,0.035	0.018,0.021,0.016	0.006
ENSMUSG00000075376	Rc3h2	2	-	37389584	37389890	37389584	37389774	37389856	37389890	14,15,15	1,0,0	1,11,23	0,0,0	231	149	1	1.0	0.9,1.0,1.0	1.0,1.0,1.0	-0.033
ENSMUSG00000040562	Gstm2	3	-	107985617	107986109	107985617	107985682	107986033	107986109	4,3,1	79,66,98	3,1,4	95,85,148	500	149	1	1.0	0.015,0.013,0.003	0.009,0.003,0.008	0.004
ENSMUSG00000079487	Med12	X	+	101293957	101294175	101293957	101294012	101294087	101294175	82,85,94	15,10,10	121,59,150	13,13,36	224	149	1	1.0	0.784,0.85,0.862	0.861,0.751,0.735	0.05
ENSMUSG00000078122	F630028O10Rik	X	+	96240412	96243636	96240412	96240513	96241037	96243636	39,45,26	33,30,28	22,35,29	29,33,34	673	149	1	1.0	0.207,0.249,0.171	0.144,0.19,0.159	0.045
ENSMUSG00000057421	Las1l	X	-	95947769	95950446	95947769	95947855	95950336	95950446	10,8,10	48,52,67	19,2,5	70,57,89	2630	149	1	1.0	0.012,0.009,0.008	0.015,0.002,0.003	0.003
ENSMUSG00000057421	Las1l	X	-	95953221	95955211	95953221	95953303	95955141	95955211	18,0,18	42,56,54	4,2,2	59,47,54	1987	149	1	1.0	0.031,0.0,0.024	0.005,0.003,0.003	0.015
ENSMUSG00000038335	Tsr1	11	+	74907823	74908120	74907823	74907964	74908045	74908120	24,40,54	38,50,52	42,32,53	67,36,85	230	149	1	1.0	0.29,0.341,0.402	0.289,0.365,0.288	0.03
ENSMUSG00000042066	Tmcc2	1	-	132358902	132361215	132358902	132359038	132360274	132361215	68,44,48	10,11,7	42,41,82	22,12,33	1385	149	0.0387386618924	1.0	0.422,0.301,0.425	0.17,0.269,0.211	0.166
ENSMUSG00000030815	Phkg2	7	+	127577534	127578029	127577534	127577646	127577974	127578029	87,55,90	4,2,1	126,83,124	4,2,5	477	149	1	1.0	0.872,0.896,0.966	0.908,0.928,0.886	0.004
ENSMUSG00000030815	Phkg2	7	+	127577534	127578029	127577534	127577688	127577974	127578029	60,28,59	0,0,4	79,51,83	1,3,1	435	149	1	1.0	1.0,1.0,0.835	0.964,0.853,0.966	0.017
ENSMUSG00000030815	Phkg2	7	+	127577534	127578029	127577534	127577710	127577974	127578029	44,25,44	82,79,86	61,43,68	124,95,121	413	149	1	1.0	0.162,0.102,0.156	0.151,0.14,0.169	-0.013
ENSMUSG00000026520	Pycr2	1	+	180906162	180906687	180906162	180906384	180906594	180906687	5,4,14	112,114,118	24,4,2	199,98,148	359	149	1	1.0	0.018,0.014,0.047	0.048,0.017,0.006	0.003
ENSMUSG00000026860	Sh3glb2	2	-	30345698	30346453	30345698	30345939	30346352	30346453	23,27,34	123,93,118	48,15,24	162,93,168	562	149	1	1.0	0.047,0.071,0.071	0.073,0.041,0.036	0.013
ENSMUSG00000025332	Kdm5c	X	+	152244872	152245283	152244872	152244996	152245101	152245283	0,1,1	112,87,104	0,1,2	91,81,145	254	149	1	1.0	0.0,0.007,0.006	0.0,0.007,0.008	-0.001
ENSMUSG00000025268	Maged2	X	-	150808720	150809152	150808720	150808783	150809109	150809152	2,1,2	48,51,56	0,3,3	67,42,81	475	149	1	1.0	0.013,0.006,0.011	0.0,0.022,0.011	-0.001
ENSMUSG00000001962	Fam50a	X	+	74314863	74315572	74314863	74314963	74315426	74315572	28,24,12	233,227,272	29,11,25	337,264,395	612	149	1	1.0	0.028,0.025,0.011	0.021,0.01,0.015	0.006
ENSMUSG00000001962	Fam50a	X	+	74318814	74319098	74318814	74318869	74319049	74319098	6,12,8	339,367,442	16,9,15	474,368,561	329	149	1	1.0	0.008,0.015,0.008	0.015,0.011,0.012	-0.002
ENSMUSG00000028689	Ccdc163	4	+	116709239	116709619	116709239	116709273	116709437	116709619	2,7,11	14,22,36	19,17,15	29,13,25	313	149	0.025976655245	1.0	0.064,0.132,0.127	0.238,0.384,0.222	-0.174
ENSMUSG00000028689	Ccdc163	4	+	116709239	116709619	116709239	116709273	116709481	116709619	21,28,26	1,6,3	36,35,32	0,0,0	357	149	0.0061620769401	0.573469097121	0.898,0.661,0.783	1.0,1.0,1.0	-0.219
ENSMUSG00000008682	Rpl10	X	+	74271659	74271907	74271659	74271718	74271799	74271907	227,215,299	10620,10693,11391	287,184,336	14597,11011,15878	230	149	1	1.0	0.014,0.013,0.017	0.013,0.011,0.014	0.002
ENSMUSG00000020964	Sel1l	12	-	91813831	91814693	91813831	91814004	91814618	91814693	25,24,24	175,154,206	23,15,19	176,205,275	763	149	1	1.0	0.027,0.03,0.022	0.025,0.014,0.013	0.009
ENSMUSG00000031387	Renbp	X	-	73929115	73930517	73929115	73930262	73930407	73930517	43,60,43	684,602,802	47,32,45	909,685,1055	294	149	1	1.0	0.031,0.048,0.026	0.026,0.023,0.021	0.012
ENSMUSG00000031388	Naa10	X	-	73919501	73919869	73919501	73919540	73919753	73919869	7,8,3	2,2,1	6,9,15	5,0,2	362	149	0.586093515678	1.0	0.59,0.622,0.553	0.331,1.0,0.755	-0.107
ENSMUSG00000031388	Naa10	X	-	73919501	73919869	73919501	73919546	73919753	73919869	6,7,2	70,76,92	4,7,8	108,95,129	356	149	1	1.0	0.035,0.037,0.009	0.015,0.03,0.025	0.004
ENSMUSG00000002014	Ssr4	X	+	73787183	73788953	73787183	73787306	73788834	73788953	47,57,39	663,675,819	57,69,58	909,829,1091	1677	149	1	1.0	0.006,0.007,0.004	0.006,0.007,0.005	-0.0
ENSMUSG00000002014	Ssr4	X	+	73789799	73790424	73789799	73789874	73790358	73790424	117,90,102	0,5,3	129,85,130	6,0,4	633	149	1	1.0	1.0,0.809,0.889	0.835,1.0,0.884	-0.007
ENSMUSG00000022800	Fyttd1	16	+	32898373	32898939	32898373	32898470	32898877	32898939	58,33,84	80,75,95	44,50,103	115,94,162	556	149	1	1.0	0.163,0.105,0.192	0.093,0.125,0.146	0.032
ENSMUSG00000014856	Tmem208	8	+	105328321	105328692	105328321	105328458	105328607	105328692	41,45,63	199,254,251	59,32,58	297,233,298	298	149	1	1.0	0.093,0.081,0.112	0.09,0.064,0.089	0.014
ENSMUSG00000014856	Tmem208	8	+	105328321	105328692	105328321	105328484	105328607	105328692	27,40,51	3,8,19	51,25,50	13,10,10	272	149	1	1.0	0.831,0.733,0.595	0.682,0.578,0.733	0.055
ENSMUSG00000034893	Cog3	14	-	75707089	75708049	75707089	75707188	75707921	75708049	12,13,9	63,48,70	30,21,25	58,63,70	882	149	1	1.0	0.031,0.044,0.021	0.08,0.053,0.057	-0.031
ENSMUSG00000021500	Ddx46	13	+	55659019	55660799	55659019	55659098	55660716	55660799	37,35,59	93,110,124	36,33,42	104,134,165	1767	149	1	1.0	0.032,0.026,0.039	0.028,0.02,0.021	0.009
ENSMUSG00000004947	Dtx2	5	+	136026469	136028572	136026469	136026607	136028498	136028572	7,12,17	26,29,22	23,9,23	38,17,51	2040	149	1	1.0	0.019,0.029,0.053	0.042,0.037,0.032	-0.003
ENSMUSG00000004947	Dtx2	5	+	136026469	136028572	136026469	136026607	136028501	136028572	7,12,18	0,3,1	23,10,23	0,2,0	2043	149	0.0294102111694	1.0	1.0,0.226,0.568	1.0,0.267,1.0	-0.158
ENSMUSG00000035632	Cnot3	7	+	3655570	3656156	3655570	3655952	3656032	3656156	4,4,1	95,103,91	6,0,0	123,85,150	229	149	1	1.0	0.027,0.025,0.007	0.031,0.0,0.0	0.009
ENSMUSG00000019338	Zfp687	3	-	95006831	95008213	95006831	95007966	95008071	95008213	8,0,0	45,31,45	1,0,7	61,27,59	254	149	1	1.0	0.094,0.0,0.0	0.01,0.0,0.065	0.006
ENSMUSG00000019338	Zfp687	3	-	95008379	95008917	95008379	95008492	95008584	95008917	1,0,2	33,21,21	1,0,0	34,23,37	241	149	1	1.0	0.018,0.0,0.056	0.018,0.0,0.0	0.019
ENSMUSG00000019338	Zfp687	3	-	95008584	95009238	95008584	95008917	95009075	95009238	5,14,14	26,17,44	1,13,11	16,37,22	307	149	1	1.0	0.085,0.286,0.134	0.029,0.146,0.195	0.045
ENSMUSG00000019338	Zfp687	3	-	95009342	95010222	95009342	95009519	95010043	95010222	0,14,2	20,25,17	4,6,13	29,43,33	673	149	1	1.0	0.0,0.11,0.025	0.03,0.03,0.08	-0.002
ENSMUSG00000052142	Rasal3	17	-	32392045	32392788	32392045	32392203	32392397	32392788	27,17,20	56,77,81	23,21,24	151,88,102	343	149	1	1.0	0.173,0.088,0.097	0.062,0.094,0.093	0.036
ENSMUSG00000052142	Rasal3	17	-	32403055	32403581	32403055	32403399	32403520	32403581	59,65,76	18,22,11	76,86,96	18,11,26	270	149	1	1.0	0.644,0.62,0.792	0.7,0.812,0.671	-0.042
ENSMUSG00000006390	Elovl1	4	+	118431408	118431733	118431408	118431514	118431596	118431733	33,31,27	594,592,685	40,48,47	887,681,939	231	149	1	1.0	0.035,0.033,0.025	0.028,0.043,0.031	-0.003
ENSMUSG00000035967	Ints6l	X	+	56493038	56496734	56493038	56493133	56496515	56496734	298,251,365	7,6,9	246,346,436	9,11,7	3531	149	1	1.0	0.642,0.638,0.631	0.536,0.57,0.724	0.027
ENSMUSG00000038412	Higd1a	9	-	121848562	121850322	121848562	121849689	121850187	121850322	11,13,3	210,227,255	9,3,16	314,210,340	647	149	1	1.0	0.012,0.013,0.003	0.007,0.003,0.011	0.002
ENSMUSG00000031146	Plp2	X	-	7669414	7669758	7669414	7669510	7669602	7669758	10,11,17	826,880,982	28,15,20	1184,1031,1386	241	149	1	1.0	0.007,0.008,0.011	0.014,0.009,0.009	-0.002
ENSMUSG00000032567	Aste1	9	+	105396544	105397858	105396544	105396705	105396797	105397858	10,10,15	2,0,2	8,18,16	5,1,4	241	149	0.161732984876	1.0	0.756,1.0,0.823	0.497,0.918,0.712	0.151
ENSMUSG00000032567	Aste1	9	+	105396544	105397858	105396544	105396705	105397624	105397858	69,81,85	0,0,1	90,74,85	4,0,0	1068	149	1	1.0	1.0,1.0,0.922	0.758,1.0,1.0	0.055
ENSMUSG00000026469	Xpr1	1	-	155330337	155332386	155330337	155330487	155332162	155332386	2,0,4	80,58,100	0,0,3	62,110,136	1824	149	1	1.0	0.002,0.0,0.003	0.0,0.0,0.002	0.001
ENSMUSG00000039176	Polg	7	-	79451859	79452229	79451859	79452028	79452106	79452229	33,34,37	111,117,95	56,50,65	118,101,151	227	149	0.718819264831	1.0	0.163,0.16,0.204	0.238,0.245,0.22	-0.059
ENSMUSG00000039176	Polg	7	-	79454038	79454711	79454038	79454174	79454593	79454711	62,60,99	125,56,84	76,58,104	126,56,113	568	149	1	1.0	0.115,0.219,0.236	0.137,0.214,0.194	0.008
ENSMUSG00000024944	Arl2	19	-	6135978	6137640	6135978	6136059	6137477	6137640	196,165,128	186,161,188	138,118,180	256,166,261	1567	149	1	1.0	0.091,0.089,0.061	0.049,0.063,0.062	0.022
ENSMUSG00000054199	Gon4l	3	+	88898104	88899074	88898104	88898360	88898889	88899074	10,2,4	2,0,1	2,7,7	5,0,1	678	149	0.565255814233	1.0	0.524,1.0,0.468	0.081,1.0,0.606	0.102
ENSMUSG00000032180	Tmed1	9	-	21508930	21509351	21508930	21509114	21509253	21509351	1,3,3	49,69,85	6,6,4	59,68,114	288	149	1	1.0	0.01,0.022,0.018	0.05,0.044,0.018	-0.021
ENSMUSG00000032180	Tmed1	9	-	21508930	21509351	21508930	21509114	21509288	21509351	16,11,17	0,0,1	18,13,30	0,0,2	323	149	1	1.0	1.0,1.0,0.887	1.0,1.0,0.874	0.004
ENSMUSG00000029617	Ccz1	5	-	143998162	143998605	143998162	143998274	143998543	143998605	15,16,14	193,185,212	11,13,8	257,189,291	418	149	1	1.0	0.027,0.03,0.023	0.015,0.024,0.01	0.01
ENSMUSG00000029617	Ccz1	5	-	144011030	144011529	144011030	144011078	144011451	144011529	23,13,24	165,142,143	18,25,34	182,168,240	522	149	1	1.0	0.038,0.025,0.046	0.027,0.041,0.039	0.001
ENSMUSG00000029617	Ccz1	5	-	144012993	144014877	144012993	144013091	144014698	144014877	0,2,5	190,191,199	8,0,4	211,177,277	1756	149	1	1.0	0.0,0.001,0.002	0.003,0.0,0.001	-0.0
ENSMUSG00000015697	Setdb1	3	-	95337148	95339032	95337148	95337265	95338345	95339032	37,63,34	65,50,56	33,29,40	52,51,79	1229	149	1	1.0	0.065,0.133,0.069	0.071,0.064,0.058	0.025
ENSMUSG00000041096	Tspyl2	X	-	152340085	152340380	152340085	152340197	152340302	152340380	15,10,14	29,21,28	15,32,26	27,26,37	254	149	0.404864080919	1.0	0.233,0.218,0.227	0.246,0.419,0.292	-0.093
ENSMUSG00000028552	Eps15	4	+	109361162	109361867	109361162	109361324	109361669	109361867	22,18,34	117,173,177	18,11,19	164,168,247	494	149	1	1.0	0.054,0.03,0.055	0.032,0.019,0.023	0.022
ENSMUSG00000021546	Hnrnpk	13	-	58393691	58393868	58393691	58393774	58393852	58393868	46,40,66	527,598,494	61,54,91	744,561,776	227	149	1	1.0	0.054,0.042,0.081	0.051,0.059,0.071	-0.001
ENSMUSG00000021546	Hnrnpk	13	-	58393852	58394159	58393852	58393868	58394075	58394159	60,91,130	555,604,471	106,110,161	742,567,783	356	149	1	1.0	0.043,0.059,0.104	0.056,0.075,0.079	-0.001
ENSMUSG00000028759	Hp1bp3	4	+	138225888	138228787	138225888	138226048	138228643	138228787	357,265,280	280,246,353	327,273,395	314,290,415	2744	149	1	1.0	0.065,0.055,0.041	0.054,0.049,0.049	0.003
ENSMUSG00000031065	Cdk16	X	+	20696017	20696467	20696017	20696141	20696346	20696467	29,54,32	85,102,98	25,30,36	80,89,135	354	149	1	1.0	0.126,0.182,0.121	0.116,0.124,0.101	0.029
ENSMUSG00000031065	Cdk16	X	+	20696730	20696964	20696730	20696836	20696921	20696964	28,21,43	72,75,76	44,25,44	77,79,127	234	149	1	1.0	0.198,0.151,0.265	0.267,0.168,0.181	-0.001
ENSMUSG00000032580	Rbm5	9	-	107751718	107751953	107751718	107751791	107751875	107751953	26,17,16	117,110,148	27,16,32	143,132,190	233	149	1	1.0	0.124,0.09,0.065	0.108,0.072,0.097	0.001
ENSMUSG00000032580	Rbm5	9	-	107756908	107760391	107756908	107756992	107760321	107760391	258,214,307	16,17,15	192,267,356	23,27,33	3478	149	0.189631542554	1.0	0.409,0.35,0.467	0.263,0.298,0.316	0.116
ENSMUSG00000009687	Fxyd5	7	-	31032729	31033018	31032729	31032880	31032972	31033018	3625,3867,4033	264,232,345	5470,3767,5157	407,254,374	241	149	1	1.0	0.895,0.912,0.878	0.893,0.902,0.895	-0.002
ENSMUSG00000009687	Fxyd5	7	-	31032729	31035283	31032729	31033018	31035208	31035283	239,253,203	2621,2708,3072	337,227,311	4023,2865,3790	2339	149	1	1.0	0.006,0.006,0.004	0.005,0.005,0.005	0.0
ENSMUSG00000033819	Ppp1r16a	15	+	76692836	76693138	76692836	76692940	76693013	76693138	8,14,9	61,45,56	15,10,9	71,43,106	222	149	1	1.0	0.081,0.173,0.097	0.124,0.135,0.054	0.013
ENSMUSG00000033819	Ppp1r16a	15	+	76693013	76693724	76693013	76693138	76693594	76693724	30,22,7	1,0,2	39,13,39	6,0,5	605	149	0.0857262752847	1.0	0.881,1.0,0.463	0.616,1.0,0.658	0.023
ENSMUSG00000057897	Camk2b	11	-	5972631	5972888	5972631	5972726	5972812	5972888	3,3,0	1,0,0	2,1,0	0,6,0	235	149	1	1.0	0.655,1.0,NA	1.0,0.096,NA	0.279
ENSMUSG00000020116	Pno1	11	-	17209076	17209394	17209076	17209137	17209310	17209394	1,13,6	156,211,186	4,4,15	184,216,322	322	149	1	1.0	0.003,0.028,0.015	0.01,0.008,0.021	0.002
ENSMUSG00000040111	Gramd1b	9	-	40293232	40298079	40293232	40294427	40297985	40298079	1340,1461,1528	3,3,2	1631,1633,2170	1,0,10	3707	149	1	1.0	0.947,0.951,0.968	0.985,1.0,0.897	-0.005
ENSMUSG00000000787	Ddx3x	X	+	13287224	13287563	13287224	13287383	13287463	13287563	20,0,4	662,563,667	3,15,15	584,656,1020	229	149	1	1.0	0.019,0.0,0.004	0.003,0.015,0.009	-0.001
ENSMUSG00000000787	Ddx3x	X	+	13288278	13288671	13288278	13288364	13288572	13288671	30,41,44	468,462,468	24,12,79	409,506,710	357	149	1	1.0	0.026,0.036,0.038	0.024,0.01,0.044	0.007
ENSMUSG00000074797	Itpa	2	+	130671400	130671620	130671400	130671458	130671555	130671620	2,0,2	175,227,264	4,0,0	313,231,340	246	149	1	1.0	0.007,0.0,0.005	0.008,0.0,0.0	0.001
ENSMUSG00000059540	Tcea2	2	+	181685791	181686752	181685791	181685922	181686189	181686752	1,5,0	9,9,2	14,0,4	3,1,6	416	149	0.156557023996	1.0	0.038,0.166,0.0	0.626,0.0,0.193	-0.205
ENSMUSG00000059540	Tcea2	2	+	181686189	181686752	181686189	181686246	181686597	181686752	13,23,13	3,4,0	34,9,27	3,1,1	500	149	0.567451622164	1.0	0.564,0.631,1.0	0.772,0.728,0.889	-0.065
ENSMUSG00000022617	Chkb	15	-	89428133	89428827	89428133	89428229	89428410	89428827	93,79,71	146,145,161	103,67,100	159,156,194	330	149	1	1.0	0.223,0.197,0.166	0.226,0.162,0.189	0.003
ENSMUSG00000022617	Chkb	15	-	89428133	89428827	89428133	89428229	89428713	89428827	231,263,252	4,1,1	321,210,343	5,1,3	633	149	1	1.0	0.931,0.984,0.983	0.938,0.98,0.964	0.005
ENSMUSG00000022617	Chkb	15	-	89428410	89428827	89428410	89428544	89428713	89428827	144,195,189	60,75,73	227,150,251	68,74,73	318	149	1	1.0	0.529,0.549,0.548	0.61,0.487,0.617	-0.029
ENSMUSG00000022617	Chkb	15	-	89428410	89428827	89428410	89428578	89428713	89428827	130,176,173	10,19,8	204,135,234	11,5,16	284	149	1	1.0	0.872,0.829,0.919	0.907,0.934,0.885	-0.035
ENSMUSG00000041945	Mfsd9	1	-	40784376	40786210	40784376	40784506	40786166	40786210	2,1,0	11,2,8	4,6,6	8,4,10	1809	149	1	1.0	0.015,0.04,0.0	0.04,0.11,0.047	-0.047
ENSMUSG00000070034	Sp110	1	-	85579056	85579745	85579056	85579199	85579643	85579745	44,46,54	74,70,84	100,58,81	128,112,114	593	149	1	1.0	0.13,0.142,0.139	0.164,0.115,0.151	-0.006
ENSMUSG00000070034	Sp110	1	-	85584902	85586295	85584902	85585052	85586214	85586295	72,34,67	41,50,36	81,44,94	54,27,67	1311	149	1	1.0	0.166,0.072,0.175	0.146,0.156,0.138	-0.009
ENSMUSG00000026672	Optn	2	-	5020641	5021481	5020641	5021228	5021322	5021481	80,87,69	6,6,21	138,92,134	11,10,14	243	149	1	1.0	0.891,0.899,0.668	0.885,0.849,0.854	-0.043
ENSMUSG00000062202	Btbd9	17	-	30215523	30220570	30215523	30220144	30220344	30220570	39,52,87	2,4,5	45,59,89	6,0,0	349	149	0.721265205311	1.0	0.893,0.847,0.881	0.762,1.0,1.0	-0.047
ENSMUSG00000056962	Jmjd6	11	-	116839837	116840545	116839837	116839926	116840409	116840545	38,15,17	0,0,0	41,20,47	0,1,0	632	149	1	1.0	1.0,1.0,1.0	1.0,0.825,1.0	0.058
ENSMUSG00000056962	Jmjd6	11	-	116839837	116840545	116839837	116839931	116840409	116840545	36,14,17	6,3,6	39,18,46	9,6,4	627	149	0.977665801093	1.0	0.588,0.526,0.402	0.507,0.416,0.732	-0.046
ENSMUSG00000056962	Jmjd6	11	-	116839837	116840545	116839837	116839926	116840447	116840545	55,30,44	3,3,4	78,47,83	2,1,0	670	149	0.00646685268003	0.573469097121	0.803,0.69,0.71	0.897,0.913,1.0	-0.202
ENSMUSG00000056962	Jmjd6	11	-	116839837	116840545	116839837	116839931	116840447	116840545	53,29,44	0,0,0	76,45,82	0,1,1	665	149	1	1.0	1.0,1.0,1.0	1.0,0.91,0.948	0.047
ENSMUSG00000038241	Cep250	2	+	155969994	155970895	155969994	155970236	155970712	155970895	0,0,5	46,14,25	5,2,5	20,18,42	625	149	1	1.0	0.0,0.0,0.046	0.056,0.026,0.028	-0.021
ENSMUSG00000038241	Cep250	2	+	155988311	155989620	155988311	155988432	155989498	155989620	39,21,22	85,82,72	35,18,36	89,104,120	1215	149	1	1.0	0.053,0.03,0.036	0.046,0.021,0.035	0.006
ENSMUSG00000052331	Ankrd44	1	-	54657615	54659006	54657615	54657699	54658918	54659006	0,1,0	54,44,19	13,7,4	25,35,73	1368	149	1	1.0	0.0,0.002,0.0	0.054,0.021,0.006	-0.026
ENSMUSG00000018076	Med13l	5	+	118749608	118751034	118749608	118749828	118750845	118751034	14,9,8	36,33,45	12,13,32	30,54,70	1166	149	1	1.0	0.047,0.034,0.022	0.049,0.03,0.055	-0.01
ENSMUSG00000018076	Med13l	5	+	118759101	118763916	118759101	118759263	118762700	118763916	157,108,100	0,2,0	134,92,196	0,0,0	3586	149	1	1.0	1.0,0.692,1.0	1.0,1.0,1.0	-0.103
ENSMUSG00000004100	Ppan	9	+	20889337	20889684	20889337	20889439	20889633	20889684	36,46,50	37,76,67	72,35,75	57,42,78	343	149	0.6706159818	1.0	0.297,0.208,0.245	0.354,0.266,0.295	-0.055
ENSMUSG00000004100	Ppan	9	+	20891082	20891365	20891082	20891206	20891286	20891365	20,21,21	62,81,87	34,19,20	80,84,95	229	149	1	1.0	0.173,0.144,0.136	0.217,0.128,0.12	-0.004
ENSMUSG00000001305	Rrp15	1	-	186737587	186739863	186737587	186737685	186739603	186739863	56,51,54	51,68,64	40,68,52	66,78,115	2067	149	1	1.0	0.073,0.051,0.057	0.042,0.059,0.032	0.016
ENSMUSG00000037400	Atp11b	3	+	35837485	35839214	35837485	35837589	35839048	35839214	20,39,26	90,76,93	13,33,40	91,109,96	1608	149	1	1.0	0.02,0.045,0.025	0.013,0.027,0.037	0.004
ENSMUSG00000021235	Coq6	12	+	84368142	84368709	84368142	84368201	84368585	84368709	11,13,12	25,28,27	14,5,10	60,41,46	533	149	0.789702905427	1.0	0.11,0.115,0.111	0.061,0.033,0.057	0.062
ENSMUSG00000021235	Coq6	12	+	84370255	84371031	84370255	84370354	84370923	84371031	17,11,26	5,1,4	19,15,25	0,2,0	718	149	0.000512026248522	0.136152434266	0.414,0.695,0.574	1.0,0.609,1.0	-0.309
ENSMUSG00000021235	Coq6	12	+	84370255	84371031	84370255	84370386	84370923	84371031	10,6,16	12,26,27	10,8,22	49,26,38	686	149	1	1.0	0.153,0.048,0.114	0.042,0.063,0.112	0.033
ENSMUSG00000021235	Coq6	12	+	84370255	84371558	84370255	84371031	84371450	84371558	22,14,22	2,1,0	6,18,21	2,1,1	568	149	0.784498332319	1.0	0.743,0.786,1.0	0.44,0.825,0.846	0.139
ENSMUSG00000027936	Crtc2	3	+	90257116	90257411	90257116	90257218	90257294	90257411	8,10,13	110,83,89	11,6,8	80,79,123	225	149	1	1.0	0.046,0.074,0.088	0.083,0.048,0.041	0.012
ENSMUSG00000027936	Crtc2	3	+	90258464	90259492	90258464	90258526	90259385	90259492	66,46,64	6,0,2	52,38,65	0,3,0	1008	149	0.0641420905796	1.0	0.619,1.0,0.825	1.0,0.652,1.0	-0.069
ENSMUSG00000028684	Urod	4	-	116991231	116991493	116991231	116991298	116991392	116991493	8,0,3	173,177,194	0,6,1	221,178,253	243	149	1	1.0	0.028,0.0,0.009	0.0,0.02,0.002	0.005
ENSMUSG00000028684	Urod	4	-	116992563	116993023	116992563	116992725	116992825	116993023	2,12,5	201,201,171	7,16,6	234,146,221	249	149	1	1.0	0.006,0.034,0.017	0.018,0.062,0.016	-0.013
ENSMUSG00000078619	Smarcd2	11	-	106264939	106265344	106264939	106265037	106265182	106265344	26,11,14	216,280,249	16,22,46	288,245,339	294	149	1	1.0	0.057,0.02,0.028	0.027,0.044,0.064	-0.01
ENSMUSG00000078619	Smarcd2	11	-	106266890	106267180	106266890	106267013	106267137	106267180	0,2,4	145,100,110	5,0,5	149,100,154	273	149	1	1.0	0.0,0.011,0.019	0.018,0.0,0.017	-0.002
ENSMUSG00000026509	Capn2	1	-	182489964	182491035	182489964	182490048	182490866	182491035	11,14,6	249,281,370	20,11,20	347,354,430	967	149	1	1.0	0.007,0.008,0.002	0.009,0.005,0.007	-0.001
ENSMUSG00000026509	Capn2	1	-	182490866	182492195	182490866	182491035	182492061	182492195	21,7,16	226,258,359	9,14,23	293,293,423	1175	149	1	1.0	0.012,0.003,0.006	0.004,0.006,0.007	0.001
ENSMUSG00000020706	Ftsj3	11	-	106250154	106250433	106250154	106250254	106250347	106250433	20,12,19	96,94,121	16,11,10	141,107,157	242	149	1	1.0	0.114,0.073,0.088	0.065,0.06,0.038	0.037
ENSMUSG00000032127	Vps11	9	-	44353836	44354291	44353836	44353998	44354102	44354291	16,15,18	122,110,149	17,13,22	192,157,192	253	149	1	1.0	0.072,0.074,0.066	0.05,0.046,0.063	0.018
ENSMUSG00000032127	Vps11	9	-	44355698	44356429	44355698	44355850	44356227	44356429	39,31,52	125,95,95	32,21,50	178,117,168	526	149	1	1.0	0.081,0.085,0.134	0.048,0.048,0.078	0.042
ENSMUSG00000032127	Vps11	9	-	44355698	44356429	44355698	44355850	44356294	44356429	115,95,117	11,14,12	96,84,158	12,8,9	593	149	0.902159415167	1.0	0.724,0.63,0.71	0.668,0.725,0.815	-0.048
ENSMUSG00000063659	Zbtb18	1	+	177447088	177450764	177447088	177447776	177447888	177450764	116,91,110	18,32,27	147,114,175	36,40,41	261	149	1	1.0	0.786,0.619,0.699	0.7,0.619,0.709	0.025
ENSMUSG00000039244	E130309D02Rik	5	-	143311710	143314399	143311710	143311876	143314177	143314399	27,25,32	88,109,111	33,22,52	117,99,145	2450	149	1	1.0	0.018,0.014,0.017	0.017,0.013,0.021	-0.001
ENSMUSG00000029625	Cpsf4	5	+	145177229	145178928	145177229	145177302	145178757	145178928	92,43,74	0,2,3	65,57,101	2,1,0	1604	149	0.525132515901	1.0	1.0,0.666,0.696	0.751,0.841,1.0	-0.077
ENSMUSG00000029625	Cpsf4	5	+	145177229	145178928	145177229	145177302	145178832	145178928	103,50,84	58,45,71	87,72,120	55,42,77	1679	149	1	1.0	0.136,0.09,0.095	0.123,0.132,0.121	-0.018
ENSMUSG00000029625	Cpsf4	5	+	145177229	145178928	145177229	145177302	145178835	145178928	104,52,87	24,29,27	88,72,120	37,30,59	1682	149	1	1.0	0.277,0.137,0.222	0.174,0.175,0.153	0.045
ENSMUSG00000099083	Atf7	15	-	102547153	102547872	102547153	102547267	102547772	102547872	6,2,0	38,26,34	2,0,4	6,34,45	654	149	1	1.0	0.035,0.017,0.0	0.071,0.0,0.02	-0.013
ENSMUSG00000045031	Cetn4	3	-	37310292	37312446	37310292	37310439	37312356	37312446	0,0,1	0,0,0	0,0,0	1,1,2	2066	149	1	1.0	NA,NA,1.0	0.0,0.0,0.0	1.0
ENSMUSG00000010048	Ifrd2	9	+	107590297	107590662	107590297	107590422	107590504	107590662	3,20,13	11,22,55	6,18,16	19,35,65	231	149	1	1.0	0.15,0.37,0.132	0.169,0.249,0.137	0.032
ENSMUSG00000038766	Gabpb2	3	-	95203730	95204808	95203730	95203925	95204640	95204808	23,13,13	9,22,22	5,8,8	18,25,50	864	149	0.0911276208063	1.0	0.306,0.092,0.092	0.046,0.052,0.027	0.122
ENSMUSG00000039515	Ptpa	2	+	30438228	30439764	30438228	30438353	30439663	30439764	81,40,63	339,274,386	71,62,65	387,352,464	1459	149	1	1.0	0.024,0.015,0.016	0.018,0.018,0.014	0.002
ENSMUSG00000068264	Ap5s1	2	+	131212446	131213514	131212446	131212736	131212825	131213514	209,229,232	0,0,0	220,150,275	3,3,1	238	149	1	1.0	1.0,1.0,1.0	0.979,0.969,0.994	0.019
ENSMUSG00000033793	Atp6v1h	1	+	5093362	5095728	5093362	5093452	5095614	5095728	16,19,9	291,413,467	30,28,34	540,409,560	2311	149	1	1.0	0.004,0.003,0.001	0.004,0.004,0.004	-0.001
ENSMUSG00000045752	Tssc4	7	+	143069935	143071087	143069935	143070292	143070791	143071087	309,338,297	0,1,7	370,270,423	0,4,7	648	149	1	1.0	1.0,0.987,0.907	1.0,0.939,0.933	0.007
ENSMUSG00000027405	Nop56	2	+	130275662	130276174	130275662	130275824	130275975	130276174	16,1,10	140,127,184	7,15,24	172,165,224	300	149	1	1.0	0.054,0.004,0.026	0.02,0.043,0.051	-0.01
ENSMUSG00000028716	Pdzk1ip1	4	+	115088722	115089212	115088722	115088806	115089038	115089212	5,1,1	1,1,0	0,1,6	1,0,1	381	149	1	1.0	0.662,0.281,1.0	0.0,1.0,0.701	0.081
ENSMUSG00000026659	Dusp12	1	-	170880129	170881041	170880129	170880226	170880914	170881041	22,14,12	5,6,0	17,9,11	0,3,5	837	149	1	1.0	0.439,0.293,1.0	1.0,0.348,0.281	0.034
ENSMUSG00000026628	Atf3	1	-	191177230	191177474	191177230	191177340	191177446	191177474	2274,2207,2204	3,0,0	2766,2097,2802	2,0,0	255	149	1	1.0	0.998,1.0,1.0	0.999,1.0,1.0	-0.0
ENSMUSG00000007029	Vars	17	+	35004771	35005061	35004771	35004893	35004976	35005061	3,5,3	75,74,98	0,6,17	78,77,132	232	149	1	1.0	0.025,0.042,0.019	0.0,0.048,0.076	-0.013
ENSMUSG00000007029	Vars	17	+	35011599	35011898	35011599	35011694	35011807	35011898	5,7,13	72,92,99	6,17,19	116,110,144	262	149	1	1.0	0.038,0.041,0.069	0.029,0.081,0.07	-0.011
ENSMUSG00000007029	Vars	17	+	35013121	35013390	35013121	35013192	35013264	35013390	6,7,19	129,107,143	6,3,5	166,176,181	221	149	1	1.0	0.03,0.042,0.082	0.024,0.011,0.018	0.034
ENSMUSG00000007029	Vars	17	+	35013642	35013896	35013642	35013747	35013827	35013896	1,1,3	119,87,124	5,1,1	175,145,183	229	149	1	1.0	0.005,0.007,0.015	0.018,0.004,0.004	0.0
ENSMUSG00000029599	Ddx54	5	+	120620257	120620758	120620257	120620379	120620626	120620758	10,2,15	0,1,0	8,7,12	0,3,0	396	149	1	1.0	1.0,0.429,1.0	1.0,0.468,1.0	-0.013
ENSMUSG00000029599	Ddx54	5	+	120624537	120625844	120624537	120624729	120625701	120625844	55,54,80	248,242,271	55,72,101	340,202,364	1121	149	1	1.0	0.029,0.029,0.038	0.021,0.045,0.036	-0.002
ENSMUSG00000029599	Ddx54	5	+	120625925	120626505	120625925	120626039	120626400	120626505	3,7,13	173,243,190	5,6,15	295,202,344	510	149	1	1.0	0.005,0.008,0.02	0.005,0.009,0.013	0.002
ENSMUSG00000036622	Atp13a2	4	+	140993947	140994391	140993947	140994062	140994311	140994391	61,19,51	370,368,403	58,47,84	374,313,579	398	149	1	1.0	0.058,0.019,0.045	0.055,0.053,0.052	-0.013
ENSMUSG00000036622	Atp13a2	4	+	141002456	141002783	141002456	141002546	141002623	141002783	109,86,85	402,489,466	131,92,155	464,423,619	226	149	1	1.0	0.152,0.104,0.107	0.157,0.125,0.142	-0.02
ENSMUSG00000028744	Pqlc2	4	-	139298529	139300411	139298529	139298969	139300225	139300411	146,75,109	96,128,116	128,102,111	135,96,185	1405	149	1	1.0	0.139,0.059,0.091	0.091,0.101,0.06	0.012
ENSMUSG00000053746	Ptrh1	2	+	32776303	32776806	32776303	32776523	32776706	32776806	2,2,1	72,62,76	0,0,2	90,81,117	332	149	1	1.0	0.012,0.014,0.006	0.0,0.0,0.008	0.008
ENSMUSG00000064127	Med14	X	-	12706298	12706692	12706298	12706445	12706531	12706692	0,0,0	41,32,42	0,1,0	43,36,48	235	149	1	1.0	0.0,0.0,0.0	0.0,0.017,0.0	-0.006
ENSMUSG00000031711	Zfp330	8	-	82764854	82766773	82764854	82764972	82766668	82766773	54,20,53	0,2,8	34,38,48	0,2,4	1845	149	0.814036677117	1.0	1.0,0.447,0.349	1.0,0.605,0.492	-0.1
ENSMUSG00000024542	Cep192	18	+	67877955	67878660	67877955	67878075	67878538	67878660	14,13,27	43,58,37	33,19,33	51,31,42	612	149	0.809108912491	1.0	0.073,0.052,0.151	0.136,0.13,0.161	-0.05
ENSMUSG00000037376	Trmt6	2	-	132804206	132806999	132804206	132805612	132806896	132806999	19,11,6	0,0,0	8,20,23	1,0,0	1433	149	1	1.0	1.0,1.0,1.0	0.454,1.0,1.0	0.182
ENSMUSG00000037376	Trmt6	2	-	132808203	132809016	132808203	132808289	132808660	132809016	2,4,0	71,63,70	0,0,6	86,98,88	520	149	1	1.0	0.008,0.018,0.0	0.0,0.0,0.019	0.002
ENSMUSG00000029166	Mapre3	5	+	30862497	30863405	30862497	30862643	30863203	30863405	66,43,28	41,33,39	66,50,63	46,28,68	709	149	1	1.0	0.253,0.215,0.131	0.232,0.273,0.163	-0.023
ENSMUSG00000026822	Lcn2	2	-	32384632	32385520	32384632	32384884	32385418	32385520	13,15,6	293,410,258	18,13,7	567,337,581	683	149	1	1.0	0.01,0.008,0.005	0.007,0.008,0.003	0.002
ENSMUSG00000028582	Cc2d1b	4	+	108626300	108626590	108626300	108626376	108626479	108626590	19,12,17	160,147,152	31,18,24	173,144,257	252	149	1	1.0	0.066,0.046,0.062	0.096,0.069,0.052	-0.014
ENSMUSG00000004891	Nes	3	+	87975420	87980451	87975420	87976580	87976712	87980451	19,34,78	0,0,0	61,76,102	0,3,0	281	149	1	1.0	1.0,1.0,1.0	1.0,0.931,1.0	0.023
ENSMUSG00000074643	Cpne1	2	-	156073798	156074309	156073798	156073992	156074175	156074309	43,25,30	3,0,0	41,41,41	0,0,0	332	149	1	1.0	0.865,1.0,1.0	1.0,1.0,1.0	-0.045
ENSMUSG00000074643	Cpne1	2	-	156073798	156074309	156073798	156074035	156074175	156074309	11,10,8	85,93,92	17,16,13	108,81,152	289	149	1	1.0	0.063,0.053,0.043	0.075,0.092,0.042	-0.017
ENSMUSG00000074643	Cpne1	2	-	156078146	156078421	156078146	156078233	156078331	156078421	17,8,5	113,95,120	8,7,23	110,139,165	247	149	1	1.0	0.083,0.048,0.025	0.042,0.029,0.078	0.002
ENSMUSG00000074643	Cpne1	2	-	156078751	156078974	156078751	156078823	156078899	156078974	8,2,9	161,66,112	10,4,8	117,129,194	225	149	1	1.0	0.032,0.02,0.051	0.054,0.02,0.027	0.001
ENSMUSG00000026987	Baz2b	2	-	59920294	59922217	59920294	59920538	59922142	59922217	41,24,40	30,20,30	55,31,58	30,35,43	1753	149	1	1.0	0.104,0.093,0.102	0.135,0.07,0.103	-0.003
ENSMUSG00000027778	Ift80	3	-	68990741	68994582	68990741	68990961	68994498	68994582	41,9,35	7,9,12	20,31,41	4,13,10	3686	149	1	1.0	0.191,0.039,0.105	0.168,0.088,0.142	-0.021
ENSMUSG00000004319	Clcn3	8	-	60922789	60927418	60922789	60923188	60927231	60927418	118,47,77	43,46,48	70,65,135	39,30,67	4192	149	1	1.0	0.089,0.035,0.054	0.06,0.072,0.067	-0.007
ENSMUSG00000029844	Hoxa1	6	-	52157566	52158317	52157566	52157661	52157864	52158317	6,4,4	0,0,0	0,5,1	6,0,2	352	149	0.000230769925	0.124781032595	1.0,1.0,1.0	0.0,1.0,0.175	0.608
ENSMUSG00000047675	Rps8	4	-	117155007	117155677	117155007	117155107	117155570	117155677	95,60,119	3765,4095,4332	122,109,109	5146,4228,5430	612	149	1	1.0	0.006,0.004,0.007	0.006,0.006,0.005	0.0
ENSMUSG00000028641	P3h1	4	+	119241481	119241804	119241481	119241534	119241661	119241804	2,0,2	0,0,0	3,2,4	0,0,3	276	149	1	1.0	1.0,NA,1.0	1.0,1.0,0.419	0.194
ENSMUSG00000028641	P3h1	4	+	119241481	119241804	119241481	119241534	119241682	119241804	2,0,2	54,62,54	3,2,4	53,58,121	297	149	1	1.0	0.018,0.0,0.018	0.028,0.017,0.016	-0.008
ENSMUSG00000026925	Inpp5e	2	-	26399232	26399574	26399232	26399348	26399412	26399574	24,20,18	31,16,29	19,27,45	18,18,52	213	149	0.845887267679	1.0	0.351,0.466,0.303	0.425,0.512,0.377	-0.065
ENSMUSG00000051811	Cox6b2	7	-	4752723	4753023	4752723	4752849	4752952	4753023	2,0,5	2,7,10	2,4,2	11,7,7	252	149	1	1.0	0.372,0.0,0.228	0.097,0.253,0.145	0.035
ENSMUSG00000041477	Dcp1b	6	+	119214769	119217979	119214769	119215606	119217802	119217979	81,55,51	29,42,19	137,52,102	54,23,38	2345	149	1	1.0	0.151,0.077,0.146	0.139,0.126,0.146	-0.012
ENSMUSG00000041477	Dcp1b	6	+	119214769	119217979	119214769	119215606	119217901	119217979	110,89,75	2,1,1	169,59,149	2,0,0	2444	149	0.263396210352	1.0	0.77,0.844,0.821	0.837,1.0,1.0	-0.134
ENSMUSG00000020806	Rhbdf2	11	-	116605242	116606232	116605242	116605438	116606107	116606232	25,23,9	73,55,82	17,22,24	61,62,127	818	149	1	1.0	0.059,0.071,0.02	0.048,0.061,0.033	0.003
ENSMUSG00000027829	Ccnl1	3	-	65947896	65948403	65947896	65948008	65948261	65948403	80,76,95	259,217,328	102,89,165	343,233,436	402	149	1	1.0	0.103,0.115,0.097	0.099,0.124,0.123	-0.01
ENSMUSG00000027829	Ccnl1	3	-	65948690	65950544	65948690	65948790	65950479	65950544	568,530,794	165,141,168	688,526,980	167,149,192	1838	149	1	1.0	0.218,0.234,0.277	0.25,0.223,0.293	-0.012
ENSMUSG00000028821	Syf2	4	+	134934455	134935049	134934455	134934581	134934931	134935049	38,53,33	324,281,259	52,43,56	377,271,411	499	149	1	1.0	0.034,0.053,0.037	0.04,0.045,0.039	0.0
ENSMUSG00000028821	Syf2	4	+	134934931	134935464	134934931	134935049	134935373	134935464	39,17,33	258,296,342	26,12,37	401,283,456	473	149	1	1.0	0.045,0.018,0.029	0.02,0.013,0.025	0.011
ENSMUSG00000049676	Catsperg1	7	-	29185187	29185593	29185187	29185251	29185436	29185593	1,1,1	0,7,0	14,0,1	0,0,2	334	149	1	1.0	1.0,0.06,1.0	1.0,NA,0.182	0.096
ENSMUSG00000049676	Catsperg1	7	-	29189946	29190789	29189946	29190027	29190212	29190789	3,1,1	1,7,4	0,4,0	6,4,7	334	149	1	1.0	0.572,0.06,0.1	0.0,0.308,0.0	0.141
ENSMUSG00000049676	Catsperg1	7	-	29190212	29190635	29190212	29190331	29190436	29190635	4,4,7	0,1,0	9,7,5	0,0,0	254	149	1	1.0	1.0,0.701,1.0	1.0,1.0,1.0	-0.1
ENSMUSG00000049676	Catsperg1	7	-	29190212	29190789	29190212	29190635	29190726	29190789	1,2,1	1,0,0	3,3,2	5,1,0	240	149	0.0540454658483	1.0	0.383,1.0,1.0	0.271,0.651,1.0	0.154
ENSMUSG00000049676	Catsperg1	7	-	29198112	29198408	29198112	29198220	29198348	29198408	1,0,0	0,0,4	0,0,0	7,3,0	277	149	1	1.0	1.0,NA,0.0	0.0,0.0,NA	0.5
ENSMUSG00000042699	Dhx9	1	-	153464617	153465068	153464617	153464712	153464854	153465068	25,15,22	202,176,212	9,29,28	191,225,302	291	149	1	1.0	0.06,0.042,0.05	0.024,0.062,0.045	0.007
ENSMUSG00000086370	Ftx	X	-	103569567	103572561	103569567	103570875	103572499	103572561	57,55,60	6,5,6	64,57,68	3,5,1	1773	149	0.187438413698	1.0	0.444,0.48,0.457	0.642,0.489,0.851	-0.2
ENSMUSG00000055923	Aasdh	5	-	76888029	76888834	76888029	76888136	76888592	76888834	3,6,6	5,9,12	4,1,7	0,3,6	605	149	0.774005362495	1.0	0.129,0.141,0.11	1.0,0.076,0.223	-0.306
ENSMUSG00000062729	Ppox	1	-	171277446	171277804	171277446	171277596	171277693	171277804	3,8,2	78,62,68	2,8,5	115,80,106	246	149	1	1.0	0.023,0.072,0.018	0.01,0.057,0.028	0.006
ENSMUSG00000062729	Ppox	1	-	171278134	171279313	171278134	171278195	171279122	171279313	147,134,128	54,53,38	183,129,269	66,56,78	1076	149	1	1.0	0.274,0.259,0.318	0.277,0.242,0.323	0.003
ENSMUSG00000062729	Ppox	1	-	171279429	171280001	171279429	171279574	171279868	171280001	93,89,78	39,31,41	98,57,118	43,27,40	443	149	1	1.0	0.445,0.491,0.39	0.434,0.415,0.498	-0.007
ENSMUSG00000062729	Ppox	1	-	171279429	171280522	171279429	171280001	171280387	171280522	88,67,49	0,0,1	69,31,92	0,0,0	535	149	1	1.0	1.0,1.0,0.932	1.0,1.0,1.0	-0.023
ENSMUSG00000031918	Mtmr2	9	+	13799149	13800082	13799149	13799335	13799875	13800082	28,12,34	103,103,103	30,41,48	94,93,175	689	149	1	1.0	0.056,0.025,0.067	0.065,0.087,0.056	-0.02
ENSMUSG00000053286	Trmt1l	1	+	151433793	151436707	151433793	151433904	151435727	151436707	4,0,9	39,39,49	2,5,8	58,54,80	1972	149	1	1.0	0.008,0.0,0.014	0.003,0.007,0.007	0.002
ENSMUSG00000034789	Rab24	13	-	55320502	55320844	55320502	55320553	55320744	55320844	152,157,205	189,209,169	221,130,192	201,170,256	340	149	1	1.0	0.261,0.248,0.347	0.325,0.251,0.247	0.011
ENSMUSG00000034789	Rab24	13	-	55321101	55321458	55321101	55321180	55321389	55321458	18,13,5	198,310,314	26,13,25	360,251,350	358	149	1	1.0	0.036,0.017,0.007	0.029,0.021,0.029	-0.006
ENSMUSG00000022768	Ccdc116	16	-	17139063	17142202	17139063	17140069	17141599	17142202	0,0,2	0,0,0	5,3,14	0,0,2	1679	149	1	1.0	NA,NA,1.0	1.0,1.0,0.383	0.206
ENSMUSG00000006014	Prg4	1	-	150454051	150456337	150454051	150454120	150456250	150456337	26,49,110	0,0,9	53,44,155	0,0,0	2279	149	0.182440299663	1.0	1.0,1.0,0.444	1.0,1.0,1.0	-0.185
ENSMUSG00000006471	Ndor1	2	-	25247959	25248485	25247959	25248054	25248335	25248485	43,82,45	0,1,0	61,49,60	0,0,0	430	149	1	1.0	1.0,0.966,1.0	1.0,1.0,1.0	-0.011
ENSMUSG00000006471	Ndor1	2	-	25249793	25250197	25249793	25250003	25250095	25250197	14,20,17	42,42,43	14,7,13	49,27,48	241	149	0.913888462505	1.0	0.171,0.227,0.196	0.15,0.138,0.143	0.054
ENSMUSG00000040146	Rgl3	9	-	21976738	21976977	21976738	21976860	21976944	21976977	5,1,1	3,4,10	2,0,3	7,6,12	233	149	0.733797035692	1.0	0.516,0.138,0.06	0.154,0.0,0.138	0.141
ENSMUSG00000040146	Rgl3	9	-	21976738	21977276	21976738	21976977	21977189	21977276	5,3,9	2,4,16	1,1,8	7,4,10	361	149	0.482813603083	1.0	0.508,0.236,0.188	0.056,0.094,0.248	0.178
ENSMUSG00000040146	Rgl3	9	-	21976738	21977429	21976738	21977276	21977381	21977429	0,0,0	3,3,20	2,0,0	9,4,10	254	149	1	1.0	0.0,0.0,0.0	0.115,0.0,0.0	-0.038
ENSMUSG00000028099	Polr3c	3	-	96723513	96724052	96723513	96723699	96723796	96724052	16,11,31	65,68,94	35,19,39	95,64,98	246	149	1	1.0	0.13,0.089,0.166	0.182,0.152,0.194	-0.048
ENSMUSG00000021809	Nudt13	14	+	20306231	20307799	20306231	20306366	20307692	20307799	51,64,63	54,47,37	46,47,53	60,58,54	1475	149	1	1.0	0.087,0.121,0.147	0.072,0.076,0.09	0.039
ENSMUSG00000029175	Slc35f6	5	+	30655494	30656100	30655494	30655666	30655887	30656100	117,72,107	307,330,397	117,88,124	351,333,514	370	149	1	1.0	0.133,0.081,0.098	0.118,0.096,0.089	0.003
ENSMUSG00000034171	Faah	4	-	116000048	116000827	116000048	116000088	116000786	116000827	4,0,0	0,0,2	0,0,0	1,0,0	847	149	1	1.0	1.0,NA,0.0	0.0,NA,NA	0.5
ENSMUSG00000038619	Ensa	3	+	95628540	95632102	95628540	95628707	95631431	95632102	3512,3767,4241	105,92,111	4362,3494,5679	138,99,128	2873	149	1	1.0	0.634,0.68,0.665	0.621,0.647,0.697	0.005
ENSMUSG00000035585	Tsen34	7	+	3694597	3695227	3694597	3694844	3694977	3695227	28,19,30	322,307,350	7,16,32	401,337,451	282	149	1	1.0	0.044,0.032,0.043	0.009,0.024,0.036	0.017
ENSMUSG00000040940	Arhgef1	7	+	24912056	24912352	24912056	24912155	24912309	24912352	43,33,35	353,344,310	48,33,42	434,335,515	303	149	1	1.0	0.057,0.045,0.053	0.052,0.046,0.039	0.006
ENSMUSG00000040940	Arhgef1	7	+	24918519	24919351	24918519	24918531	24919183	24919351	484,396,382	27,19,45	551,372,563	32,18,28	801	149	0.897697324957	1.0	0.769,0.795,0.612	0.762,0.794,0.789	-0.056
ENSMUSG00000040940	Arhgef1	7	+	24923658	24923970	24923658	24923734	24923802	24923970	12,0,15	531,502,542	19,8,6	714,577,788	217	149	1	1.0	0.015,0.0,0.019	0.018,0.009,0.005	0.001
ENSMUSG00000040940	Arhgef1	7	+	24924795	24925062	24924795	24924883	24924975	24925062	1,1,1	443,508,455	1,0,0	615,484,640	241	149	1	1.0	0.001,0.001,0.001	0.001,0.0,0.0	0.001
ENSMUSG00000037720	Tmem33	5	+	67260695	67261033	67260695	67260806	67260963	67261033	28,45,49	249,245,267	50,44,66	278,317,361	306	149	1	1.0	0.052,0.082,0.082	0.081,0.063,0.082	-0.003
ENSMUSG00000037720	Tmem33	5	+	67286095	67291461	67286095	67286216	67287009	67291461	503,594,759	30,28,50	671,536,820	36,32,50	942	149	1	1.0	0.726,0.77,0.706	0.747,0.726,0.722	0.002
ENSMUSG00000032594	Ip6k1	9	+	108044724	108045313	108044724	108044900	108045245	108045313	82,98,66	32,25,34	99,74,69	26,19,38	494	149	1	1.0	0.436,0.542,0.369	0.535,0.54,0.354	-0.027
ENSMUSG00000030365	Clec2i	6	+	128892827	128893741	128892827	128892898	128893615	128893741	12,8,16	3,3,7	15,28,32	0,1,3	866	149	0.000624215092588	0.152152428818	0.408,0.315,0.282	1.0,0.828,0.647	-0.49
ENSMUSG00000030365	Clec2i	6	+	128892827	128893741	128892827	128892910	128893615	128893741	12,7,15	0,3,0	15,28,32	0,0,4	854	149	1	1.0	1.0,0.289,1.0	1.0,1.0,0.583	-0.098
ENSMUSG00000062908	Acadm	3	-	153938896	153939167	153938896	153938966	153939069	153939167	15,19,19	235,247,258	19,17,31	255,210,367	252	149	1	1.0	0.036,0.044,0.042	0.042,0.046,0.048	-0.005
ENSMUSG00000014075	Tctex1d2	16	+	32425240	32426921	32425240	32425310	32426857	32426921	26,27,52	96,132,144	48,40,40	184,142,178	1696	149	1	1.0	0.023,0.018,0.031	0.022,0.024,0.019	0.002
ENSMUSG00000028542	Slc6a9	4	+	117864404	117864888	117864404	117864642	117864753	117864888	0,2,2	6,4,1	2,1,3	5,3,8	260	149	0.411143753919	1.0	0.0,0.223,0.534	0.186,0.16,0.177	0.078
ENSMUSG00000014353	Tmem87b	2	+	128845460	128846799	128845460	128845534	128846728	128846799	108,81,92	135,116,122	120,68,95	143,96,126	1343	149	1	1.0	0.082,0.072,0.077	0.085,0.073,0.077	-0.001
ENSMUSG00000046032	Snx12	X	-	101211958	101213864	101211958	101212346	101213773	101213864	1628,1577,1775	79,110,105	1893,1622,2289	129,119,162	1576	149	1	1.0	0.661,0.575,0.615	0.581,0.563,0.572	0.045
ENSMUSG00000053819	Camk2d	3	+	126770784	126771846	126770784	126770857	126771773	126771846	7,5,9	0,3,0	2,13,7	0,0,1	1065	149	1	1.0	1.0,0.189,1.0	1.0,1.0,0.495	-0.102
ENSMUSG00000004266	Ptpn6	6	-	124720706	124721222	124720706	124720908	124721079	124721222	157,122,119	574,646,688	143,134,152	1113,687,964	320	149	1	1.0	0.113,0.081,0.075	0.056,0.083,0.068	0.021
ENSMUSG00000022621	Rabl2	15	-	89583909	89584390	89583909	89584007	89584278	89584390	9,6,11	23,11,29	13,12,21	14,15,36	420	149	0.511545783366	1.0	0.122,0.162,0.119	0.248,0.221,0.171	-0.079
ENSMUSG00000028453	Fancg	4	-	43003226	43003932	43003226	43003312	43003782	43003932	26,20,24	6,0,0	23,25,31	3,0,2	619	149	1	1.0	0.511,1.0,1.0	0.649,1.0,0.789	0.024
ENSMUSG00000028453	Fancg	4	-	43003226	43003932	43003226	43003344	43003782	43003932	15,1,9	42,35,44	16,14,11	52,44,67	587	149	1	1.0	0.083,0.007,0.049	0.072,0.075,0.04	-0.016
ENSMUSG00000028453	Fancg	4	-	43006983	43007403	43006983	43007114	43007267	43007403	1,0,2	24,36,38	3,4,0	37,37,61	302	149	1	1.0	0.02,0.0,0.025	0.038,0.051,0.0	-0.015
ENSMUSG00000034190	Chmp7	14	-	69719128	69719867	69719128	69719189	69719747	69719867	45,41,43	0,0,1	62,62,47	0,0,1	707	149	1	1.0	1.0,1.0,0.901	1.0,1.0,0.908	-0.002
ENSMUSG00000053291	Rab4b	7	-	27175778	27176238	27175778	27175893	27176157	27176238	83,96,124	227,281,262	122,98,152	332,253,404	413	149	1	1.0	0.117,0.11,0.146	0.117,0.123,0.12	0.004
ENSMUSG00000024334	H2-Oa	17	+	34093832	34094589	34093832	34094081	34094307	34094589	0,2,0	0,3,2	2,1,0	8,1,6	375	149	1	1.0	NA,0.209,0.0	0.09,0.284,0.0	-0.02
ENSMUSG00000021773	Comtd1	14	-	21847872	21848120	21847872	21847927	21848001	21848120	20,20,18	111,134,132	21,32,43	154,115,174	223	149	1	1.0	0.107,0.091,0.084	0.084,0.157,0.142	-0.034
ENSMUSG00000033581	Igf2bp2	16	-	22063581	22065167	22063581	22063713	22065092	22065167	9,3,6	81,106,93	10,5,14	113,138,136	1528	149	1	1.0	0.011,0.003,0.006	0.009,0.004,0.01	-0.001
ENSMUSG00000046169	Adamts6	13	+	104444814	104445704	104444814	104444953	104445615	104445704	0,0,0	1,0,0	0,2,1	0,0,3	811	149	1	1.0	0.0,NA,NA	NA,1.0,0.058	-0.529
ENSMUSG00000024013	Fgd2	17	+	29364910	29365610	29364910	29364991	29365461	29365610	84,66,76	37,21,26	113,94,137	79,34,51	619	149	0.960757158472	1.0	0.353,0.431,0.413	0.256,0.4,0.393	0.049
ENSMUSG00000024013	Fgd2	17	+	29373217	29373414	29373217	29373297	29373383	29373414	12,15,10	46,34,36	12,18,32	87,77,98	235	149	1	1.0	0.142,0.219,0.15	0.08,0.129,0.172	0.043
ENSMUSG00000026869	Psmd5	2	-	34856447	34857829	34856447	34856557	34857637	34857829	5,5,13	107,96,120	6,4,5	151,106,171	1229	149	1	1.0	0.006,0.006,0.013	0.005,0.005,0.004	0.004
ENSMUSG00000026869	Psmd5	2	-	34865526	34866095	34865526	34865655	34865981	34866095	6,3,19	62,101,98	11,5,5	116,89,135	475	149	1	1.0	0.029,0.009,0.057	0.029,0.017,0.011	0.013
ENSMUSG00000037318	Traf3ip3	1	-	193194519	193194849	193194519	193194549	193194824	193194849	1,4,1	22,33,44	0,0,1	84,36,37	424	149	1	1.0	0.016,0.041,0.008	0.0,0.0,0.009	0.019
ENSMUSG00000037318	Traf3ip3	1	-	193194824	193195136	193194824	193194849	193195072	193195136	3,0,1	26,24,39	0,2,4	72,37,37	372	149	1	1.0	0.044,0.0,0.01	0.0,0.021,0.042	-0.003
ENSMUSG00000037318	Traf3ip3	1	-	193194824	193195422	193194824	193194849	193195274	193195422	4,0,7	0,0,0	5,6,9	1,0,1	574	149	1	1.0	1.0,NA,1.0	0.565,1.0,0.7	0.245
ENSMUSG00000037318	Traf3ip3	1	-	193194824	193195422	193194824	193195136	193195274	193195422	2,0,7	26,28,36	5,4,6	55,38,33	287	149	1	1.0	0.038,0.0,0.092	0.045,0.052,0.086	-0.018
ENSMUSG00000031154	Otud5	X	+	7867514	7867823	7867514	7867579	7867666	7867823	2,0,1	211,163,203	0,1,1	227,191,269	236	149	1	1.0	0.006,0.0,0.003	0.0,0.003,0.002	0.001
ENSMUSG00000031506	Ptpn7	1	+	135136098	135137461	135136098	135136175	135137323	135137461	20,21,26	166,160,175	23,35,52	177,156,204	1297	149	1	1.0	0.014,0.015,0.017	0.015,0.025,0.028	-0.007
ENSMUSG00000026339	Ccdc93	1	+	121494395	121497068	121494395	121494433	121496983	121497068	4,2,10	49,59,44	9,13,9	45,33,68	2699	149	1	1.0	0.004,0.002,0.012	0.011,0.021,0.007	-0.007
ENSMUSG00000002010	Idh3g	X	-	73780573	73781030	73780573	73780707	73780897	73781030	36,11,34	336,317,348	12,18,31	443,383,465	339	149	1	1.0	0.045,0.015,0.041	0.012,0.02,0.028	0.014
ENSMUSG00000002010	Idh3g	X	-	73782005	73782716	73782005	73782103	73782674	73782716	34,20,37	77,107,75	54,25,27	94,58,135	720	149	1	1.0	0.084,0.037,0.093	0.106,0.082,0.04	-0.005
ENSMUSG00000035245	Eogt	6	-	97147876	97148258	97147876	97148008	97148190	97148258	62,31,80	0,0,0	46,66,104	0,0,2	331	149	1	1.0	1.0,1.0,1.0	1.0,1.0,0.959	0.014
ENSMUSG00000039308	Ndst2	14	-	20724460	20724820	20724460	20724563	20724710	20724820	29,16,19	53,77,67	30,23,25	97,79,93	296	149	1	1.0	0.216,0.095,0.125	0.135,0.128,0.119	0.018
ENSMUSG00000039308	Ndst2	14	-	20724460	20724820	20724460	20724563	20724747	20724820	48,34,51	16,7,11	47,43,45	20,10,16	333	149	0.749883283408	1.0	0.573,0.685,0.675	0.513,0.658,0.557	0.068
ENSMUSG00000002835	Chaf1a	17	+	56063327	56065425	56063327	56063420	56064973	56065425	57,46,65	0,0,0	74,57,104	0,1,0	1702	149	1	1.0	1.0,1.0,1.0	1.0,0.833,1.0	0.056
ENSMUSG00000036281	Snapc4	2	-	26372730	26373080	26372730	26372825	26372973	26373080	1,4,6	21,12,20	5,4,6	24,24,26	297	149	1	1.0	0.023,0.143,0.131	0.095,0.077,0.104	0.007
ENSMUSG00000036281	Snapc4	2	-	26373318	26374185	26373318	26373466	26374020	26374185	44,18,18	21,18,16	28,20,26	20,15,25	703	149	1	1.0	0.308,0.175,0.193	0.229,0.22,0.181	0.015
ENSMUSG00000027953	Slc50a1	3	-	89269826	89270139	89269826	89269950	89270061	89270139	59,45,84	168,147,188	73,39,61	225,160,235	260	149	1	1.0	0.168,0.149,0.204	0.157,0.123,0.129	0.037
ENSMUSG00000020782	Llgl2	11	+	115854546	115855105	115854546	115854575	115855062	115855105	7,10,14	6,1,1	25,17,15	3,2,1	636	149	0.376017067682	1.0	0.215,0.701,0.766	0.661,0.666,0.778	-0.141
ENSMUSG00000073436	Eme2	17	-	24894570	24895055	24894570	24894707	24894820	24895055	18,17,20	15,4,10	21,16,36	7,19,12	262	149	1	1.0	0.406,0.707,0.532	0.63,0.324,0.63	0.02
ENSMUSG00000027185	Nat10	2	-	103725663	103726239	103725663	103725762	103726119	103726239	8,27,16	44,43,58	15,12,20	63,31,50	506	149	1	1.0	0.051,0.156,0.075	0.066,0.102,0.105	0.003
ENSMUSG00000027185	Nat10	2	-	103734374	103734990	103734374	103734525	103734865	103734990	20,23,14	37,20,33	13,7,18	28,25,48	489	149	0.764638865273	1.0	0.141,0.259,0.114	0.124,0.079,0.103	0.069
ENSMUSG00000027185	Nat10	2	-	103734374	103734990	103734374	103734525	103734917	103734990	29,39,27	3,1,1	21,20,33	0,0,1	541	149	0.603232342785	1.0	0.727,0.915,0.881	1.0,1.0,0.901	-0.126
ENSMUSG00000061322	Dnaic1	4	+	41632139	41632488	41632139	41632288	41632388	41632488	0,2,3	0,0,0	1,0,1	0,0,1	249	149	1	1.0	NA,1.0,1.0	1.0,NA,0.374	0.313
ENSMUSG00000034928	Rnf44	13	-	54683960	54684488	54683960	54684086	54684337	54684488	61,55,37	100,132,128	53,30,82	133,135,206	400	149	1	1.0	0.185,0.134,0.097	0.129,0.076,0.129	0.027
ENSMUSG00000034928	Rnf44	13	-	54683960	54684488	54683960	54684089	54684337	54684488	60,55,35	22,10,7	53,30,82	17,8,11	397	149	1	1.0	0.506,0.674,0.652	0.539,0.585,0.737	-0.01
ENSMUSG00000034928	Rnf44	13	-	54683960	54684488	54683960	54684150	54684337	54684488	45,41,16	31,25,32	43,15,54	17,14,0	336	149	0.0398089528464	1.0	0.392,0.421,0.181	0.529,0.322,1.0	-0.286
ENSMUSG00000035941	Ibtk	9	-	85715298	85717652	85715298	85715416	85717550	85717652	0,2,4	51,49,60	7,0,3	55,58,63	2283	149	1	1.0	0.0,0.003,0.004	0.008,0.0,0.003	-0.001
ENSMUSG00000068744	Psrc1	3	+	108384235	108384431	108384235	108384285	108384373	108384431	4,0,10	7,10,12	6,4,12	10,7,10	237	149	0.372052465005	1.0	0.264,0.0,0.344	0.274,0.264,0.43	-0.12
ENSMUSG00000096935	1700113A16Rik	3	-	88171555	88172258	88171555	88171969	88172087	88172258	92,94,93	0,0,0	132,69,120	5,3,3	267	149	1	1.0	1.0,1.0,1.0	0.936,0.928,0.957	0.06
ENSMUSG00000026791	Slc2a8	2	-	32974837	32976280	32974837	32974983	32976136	32976280	19,15,45	0,0,0	28,27,58	0,1,0	1302	149	1	1.0	1.0,1.0,1.0	1.0,0.755,1.0	0.082
ENSMUSG00000026791	Slc2a8	2	-	32981360	32981883	32981360	32981567	32981720	32981883	17,11,24	30,43,37	21,24,14	37,34,56	302	149	1	1.0	0.218,0.112,0.242	0.219,0.258,0.11	-0.005
ENSMUSG00000006179	Prss16	13	-	22002925	22003325	22002925	22003071	22003145	22003325	0,0,0	1,1,4	2,0,1	1,6,8	223	149	1	1.0	0.0,0.0,0.0	0.572,0.0,0.077	-0.216
ENSMUSG00000026721	Rabgap1l	1	-	160740751	160740931	160740751	160740799	160740883	160740931	23,25,20	4,0,0	9,26,53	1,8,2	233	149	0.103180810574	1.0	0.786,1.0,1.0	0.852,0.675,0.944	0.105
ENSMUSG00000026048	Ercc5	1	+	44173337	44174031	44173337	44173579	44173911	44174031	2,3,0	26,7,9	1,2,0	14,18,25	481	149	1	1.0	0.023,0.117,0.0	0.022,0.033,0.0	0.028
ENSMUSG00000026126	Ptpn18	1	+	34463106	34463364	34463106	34463183	34463268	34463364	4,3,4	3,2,9	0,4,8	9,15,5	234	149	0.436856777057	1.0	0.459,0.489,0.221	0.0,0.145,0.505	0.173
ENSMUSG00000062031	Pgghg	7	+	140944950	140945349	140944950	140945082	140945237	140945349	10,14,12	13,23,20	11,12,10	20,31,35	304	149	0.549209515159	1.0	0.274,0.23,0.227	0.212,0.159,0.123	0.079
ENSMUSG00000068882	Ssb	2	+	69867271	69867552	69867271	69867379	69867451	69867552	32,14,24	227,225,299	23,13,44	292,316,406	221	149	1	1.0	0.087,0.04,0.051	0.05,0.027,0.068	0.011
ENSMUSG00000026409	Pfkfb2	1	-	130697696	130698743	130697696	130698085	130698678	130698743	11,3,1	13,14,19	13,1,7	11,8,22	742	149	1	1.0	0.145,0.041,0.01	0.192,0.024,0.06	-0.027
ENSMUSG00000028678	Kif2c	4	-	117177920	117178246	117177920	117177969	117178144	117178246	0,0,0	24,7,23	3,2,0	43,35,24	324	149	1	1.0	0.0,0.0,0.0	0.031,0.026,0.0	-0.019
ENSMUSG00000029177	Cenpa	5	+	30672981	30673443	30672981	30673059	30673266	30673443	25,43,71	7,3,14	42,49,62	11,8,5	356	149	1	1.0	0.599,0.857,0.68	0.615,0.719,0.838	-0.012
ENSMUSG00000029177	Cenpa	5	+	30672981	30673443	30672981	30673059	30673292	30673443	25,46,80	248,235,285	45,55,70	350,323,372	382	149	1	1.0	0.038,0.071,0.099	0.048,0.062,0.068	0.01
ENSMUSG00000059409	Ppp2r5d	17	-	46682990	46684377	46682990	46684126	46684260	46684377	12,4,4	80,107,74	9,12,12	129,107,121	283	149	1	1.0	0.073,0.019,0.028	0.035,0.056,0.05	-0.007
ENSMUSG00000009995	Taz	X	+	74282749	74283400	74282749	74283116	74283271	74283400	7,2,0	184,169,163	13,3,5	190,120,227	304	149	1	1.0	0.018,0.006,0.0	0.032,0.012,0.011	-0.01
ENSMUSG00000009995	Taz	X	+	74288177	74288513	74288177	74288219	74288447	74288513	69,49,95	12,20,19	102,79,128	15,27,17	377	149	0.948640637147	1.0	0.694,0.492,0.664	0.729,0.536,0.748	-0.054
ENSMUSG00000009995	Taz	X	+	74288177	74288513	74288177	74288219	74288450	74288513	69,54,98	83,74,96	104,79,130	122,82,144	380	149	1	1.0	0.246,0.222,0.286	0.251,0.274,0.261	-0.011
ENSMUSG00000009995	Taz	X	+	74288450	74289019	74288450	74288513	74288928	74289019	96,67,125	0,0,0	154,98,147	1,0,0	564	149	1	1.0	1.0,1.0,1.0	0.976,1.0,1.0	0.008
ENSMUSG00000006728	Cdk4	10	+	127065154	127066003	127065154	127065264	127065952	127066003	126,94,81	397,422,410	119,131,136	532,450,640	837	149	1	1.0	0.053,0.038,0.034	0.038,0.049,0.036	0.001
ENSMUSG00000039988	Ankrd13c	3	+	157972999	157975294	157972999	157973045	157975227	157975294	12,3,5	92,114,112	6,4,5	79,65,110	2331	149	1	1.0	0.008,0.002,0.003	0.005,0.004,0.003	0.0
ENSMUSG00000106864	Gtf3c2	5	-	31159433	31159861	31159433	31159521	31159699	31159861	35,26,29	120,97,116	40,25,29	153,132,192	327	149	1	1.0	0.117,0.109,0.102	0.106,0.079,0.064	0.026
ENSMUSG00000106864	Gtf3c2	5	-	31167988	31168478	31167988	31168100	31168250	31168478	4,2,2	115,102,117	0,0,0	94,99,155	299	149	1	1.0	0.017,0.01,0.008	0.0,0.0,0.0	0.012
ENSMUSG00000026280	Atg4b	1	+	93775627	93778364	93775627	93775700	93778284	93778364	36,42,29	121,94,142	44,51,50	120,121,166	2733	149	1	1.0	0.016,0.024,0.011	0.02,0.022,0.016	-0.002
ENSMUSG00000029014	Dnajc2	5	-	21761540	21763515	21761540	21761725	21763445	21763515	46,24,24	113,116,152	44,52,38	188,150,211	1869	149	1	1.0	0.031,0.016,0.012	0.018,0.027,0.014	0.0
ENSMUSG00000029192	Tbc1d14	5	-	36507577	36508431	36507577	36507706	36508359	36508431	5,2,7	72,88,74	9,0,10	95,75,103	802	149	1	1.0	0.013,0.004,0.017	0.017,0.0,0.018	-0.0
ENSMUSG00000030720	Cln3	7	-	126575202	126575412	126575202	126575258	126575343	126575412	102,73,76	279,227,252	141,94,123	369,212,385	234	149	1	1.0	0.189,0.17,0.161	0.196,0.22,0.169	-0.022
ENSMUSG00000032609	Klhdc8b	9	-	108448825	108449291	108448825	108448927	108449066	108449291	0,0,0	7,7,10	2,0,0	6,0,19	288	149	1	1.0	0.0,0.0,0.0	0.147,NA,0.0	-0.073
ENSMUSG00000068874	Selenbp1	3	+	94937207	94938075	94937207	94937393	94937954	94938075	0,2,4	45,52,48	5,1,1	51,57,79	710	149	1	1.0	0.0,0.008,0.017	0.02,0.004,0.003	-0.001
ENSMUSG00000019792	Trmt11	10	-	30590842	30591102	30590842	30590935	30591020	30591102	0,0,0	19,14,14	1,0,1	16,18,31	234	149	1	1.0	0.0,0.0,0.0	0.038,0.0,0.02	-0.019
ENSMUSG00000073702	Rpl31	1	+	39367928	39368255	39367928	39368006	39368148	39368255	43,62,55	61,88,85	125,63,96	86,64,110	291	149	0.181413785143	1.0	0.265,0.265,0.249	0.427,0.335,0.309	-0.097
ENSMUSG00000073702	Rpl31	1	+	39370953	39371366	39370953	39371066	39371301	39371366	7,13,16	2757,3174,2986	12,3,20	4397,2778,4211	384	149	1	1.0	0.001,0.002,0.002	0.001,0.0,0.002	0.001
ENSMUSG00000041560	Nop53	7	-	15937837	15938230	15937837	15937889	15938173	15938230	28,38,30	108,116,133	49,40,46	173,112,184	433	149	1	1.0	0.082,0.101,0.072	0.089,0.109,0.079	-0.007
ENSMUSG00000000085	Scmh1	4	+	120529133	120530184	120529133	120529248	120529753	120530184	148,127,147	2,10,0	225,153,226	5,2,8	654	149	1	1.0	0.944,0.743,1.0	0.911,0.946,0.866	-0.012
ENSMUSG00000026082	Rev1	1	-	38074314	38075023	38074314	38074443	38074898	38075023	21,23,18	0,0,1	27,30,46	0,2,0	604	149	1	1.0	1.0,1.0,0.816	1.0,0.787,1.0	0.01
ENSMUSG00000028949	Smarcd3	5	-	24595389	24595845	24595389	24595485	24595722	24595845	1,2,7	0,1,6	0,2,2	1,2,2	386	149	0.32546288843	1.0	1.0,0.436,0.311	0.0,0.279,0.279	0.396
ENSMUSG00000058254	Tspan7	X	+	10590135	10595354	10590135	10590219	10595278	10595354	0,0,0	2,4,5	1,0,4	4,6,12	5208	149	1	1.0	0.0,0.0,0.0	0.007,0.0,0.009	-0.005
ENSMUSG00000058254	Tspan7	X	+	10590135	10596605	10590135	10595354	10595629	10596605	0,2,0	2,7,10	0,0,0	8,3,13	424	149	1	1.0	0.0,0.091,0.0	0.0,0.0,0.0	0.03
ENSMUSG00000015750	Aph1a	3	+	95895142	95895570	95895142	95895216	95895447	95895570	23,12,5	390,455,456	10,13,6	451,507,454	380	149	1	1.0	0.023,0.01,0.004	0.009,0.01,0.005	0.004
ENSMUSG00000020892	Aloxe3	11	+	69130004	69132836	69130004	69130130	69132732	69132836	2,0,0	0,0,0	0,0,0	0,1,0	2751	149	1	1.0	1.0,NA,NA	NA,0.0,NA	1.0
ENSMUSG00000030166	Rad52	6	+	119918586	119919077	119918586	119918786	119918925	119919077	18,24,12	5,15,0	21,20,21	8,2,7	288	149	1	1.0	0.651,0.453,1.0	0.576,0.838,0.608	0.027
ENSMUSG00000041939	Mvk	5	+	114445387	114446306	114445387	114445479	114446158	114446306	0,6,4	57,82,99	12,5,2	144,118,147	828	149	1	1.0	0.0,0.013,0.007	0.015,0.008,0.002	-0.002
ENSMUSG00000033880	Lgals3bp	11	-	118398120	118398571	118398120	118398252	118398379	118398571	11,9,5	952,1051,1235	18,31,8	1301,1148,1674	276	149	1	1.0	0.006,0.005,0.002	0.007,0.014,0.003	-0.004
ENSMUSG00000053553	3110082I17Rik	5	-	139359738	139361388	139359738	139360730	139361306	139361388	17,17,23	71,52,67	33,29,39	98,72,108	725	149	1	1.0	0.047,0.063,0.066	0.065,0.076,0.069	-0.011
ENSMUSG00000039449	Prpf18	2	-	4637147	4638995	4637147	4637216	4638848	4638995	22,8,37	56,47,63	20,20,10	54,69,94	1781	149	1	1.0	0.032,0.014,0.047	0.03,0.024,0.009	0.01
ENSMUSG00000027680	Fxr1	3	+	34058023	34058231	34058023	34058081	34058168	34058231	130,94,124	145,162,145	80,110,139	221,150,219	236	149	0.612074930396	1.0	0.361,0.268,0.351	0.186,0.316,0.286	0.064
ENSMUSG00000026889	Rbm18	2	-	36134134	36136611	36134134	36134263	36136481	36136611	28,18,35	85,62,74	7,29,41	63,69,91	2367	149	1	1.0	0.02,0.018,0.029	0.007,0.026,0.028	0.002
ENSMUSG00000074646	6430550D23Rik	2	-	156003100	156003485	156003100	156003250	156003324	156003485	0,0,0	0,5,7	1,0,2	3,0,0	223	149	1	1.0	NA,0.0,0.0	0.182,NA,1.0	-0.591
ENSMUSG00000037470	Uggt1	1	-	36162204	36163410	36162204	36162363	36163220	36163410	8,7,12	166,175,173	2,5,11	192,144,222	1006	149	1	1.0	0.007,0.006,0.01	0.002,0.005,0.007	0.003
ENSMUSG00000026705	Klhl20	1	-	161098262	161099285	161098262	161098396	161099141	161099285	28,13,15	25,19,30	10,19,13	40,38,41	894	149	0.839886139721	1.0	0.157,0.102,0.077	0.04,0.077,0.05	0.056
ENSMUSG00000031532	Saraf	8	+	34167718	34168611	34167718	34167857	34168456	34168611	6,18,8	892,863,922	10,31,27	1061,911,1273	748	149	1	1.0	0.001,0.004,0.002	0.002,0.007,0.004	-0.002
ENSMUSG00000032085	Tagln	9	-	45930832	45931477	45930832	45930935	45931299	45931477	49,32,48	155,254,417	58,27,74	309,304,732	513	149	1	1.0	0.084,0.035,0.032	0.052,0.025,0.029	0.015
ENSMUSG00000039263	Npepl1	2	+	174120543	174121124	174120543	174120667	174120947	174121124	155,111,148	187,216,171	208,116,227	262,229,304	429	149	1	1.0	0.224,0.151,0.231	0.216,0.15,0.206	0.011
ENSMUSG00000027184	Caprin1	2	-	103775416	103775765	103775416	103775525	103775609	103775765	8,11,14	287,329,354	8,10,11	319,291,491	233	149	1	1.0	0.018,0.021,0.025	0.016,0.022,0.014	0.004
ENSMUSG00000015094	Npdc1	2	+	25408606	25409001	25408606	25408686	25408904	25409001	1,0,2	21,20,29	7,0,2	21,46,60	367	149	1	1.0	0.019,0.0,0.027	0.119,0.0,0.013	-0.029
ENSMUSG00000089832	Shkbp1	7	-	27355400	27355626	27355400	27355446	27355572	27355626	19,32,40	94,118,114	50,41,29	135,86,163	275	149	1	1.0	0.099,0.128,0.16	0.167,0.205,0.088	-0.024
ENSMUSG00000042185	Nfrkb	9	+	31397719	31398644	31397719	31397793	31398559	31398644	6,2,3	28,27,25	8,9,2	21,20,24	915	149	1	1.0	0.034,0.012,0.019	0.058,0.068,0.013	-0.025
ENSMUSG00000042185	Nfrkb	9	+	31402234	31403074	31402234	31402278	31403013	31403074	4,3,2	13,26,22	5,4,2	17,18,27	884	149	1	1.0	0.049,0.019,0.015	0.047,0.036,0.012	-0.004
ENSMUSG00000026193	Fn1	1	-	71597280	71597747	71597280	71597387	71597641	71597747	500,911,1167	2,2,0	865,915,2274	0,0,1	403	149	1	1.0	0.989,0.994,1.0	1.0,1.0,0.999	-0.005
ENSMUSG00000026193	Fn1	1	-	71597280	71598463	71597280	71597387	71598373	71598463	449,808,1034	19,40,20	749,823,1990	27,28,44	1135	149	1	1.0	0.756,0.726,0.872	0.785,0.794,0.856	-0.027
ENSMUSG00000026193	Fn1	1	-	71597280	71598463	71597280	71597672	71598373	71598463	95,118,181	37,89,81	112,132,333	81,71,171	850	149	1	1.0	0.31,0.189,0.281	0.195,0.246,0.254	0.028
ENSMUSG00000026193	Fn1	1	-	71597280	71598463	71597280	71597747	71598373	71598463	15,21,19	170,209,301	15,22,44	261,253,688	775	149	1	1.0	0.017,0.019,0.012	0.011,0.016,0.012	0.003
ENSMUSG00000038235	F11r	1	+	171460362	171460645	171460362	171460431	171460537	171460645	0,0,0	25,19,30	0,0,1	25,33,69	255	149	1	1.0	0.0,0.0,0.0	0.0,0.0,0.008	-0.003
ENSMUSG00000013858	Tmem259	10	-	79977962	79978320	79977962	79978062	79978187	79978320	85,103,102	323,346,318	118,91,135	431,327,457	274	149	1	1.0	0.125,0.139,0.149	0.13,0.131,0.138	0.005
ENSMUSG00000013858	Tmem259	10	-	79978187	79978605	79978187	79978320	79978391	79978605	21,34,15	412,457,386	29,25,21	480,374,474	220	149	1	1.0	0.033,0.048,0.026	0.039,0.043,0.029	-0.001
ENSMUSG00000013858	Tmem259	10	-	79977962	79978605	79977962	79978320	79978547	79978605	109,184,132	5,4,9	174,119,175	0,6,14	376	149	1	1.0	0.896,0.948,0.853	1.0,0.887,0.832	-0.007
ENSMUSG00000013858	Tmem259	10	-	79978391	79978605	79978391	79978475	79978547	79978605	142,226,181	344,387,350	221,142,220	448,316,439	221	149	1	1.0	0.218,0.282,0.259	0.25,0.233,0.253	0.008
ENSMUSG00000057335	Cep170	1	-	176733661	176736895	176733661	176735981	176736843	176736895	22,24,19	82,75,57	17,20,29	46,49,86	1011	149	1	1.0	0.038,0.045,0.047	0.052,0.057,0.047	-0.009
ENSMUSG00000057335	Cep170	1	-	176769232	176769870	176769232	176769526	176769712	176769870	32,22,21	16,11,14	21,27,27	14,22,11	335	149	1	1.0	0.471,0.471,0.4	0.4,0.353,0.522	0.022
ENSMUSG00000025962	Fastkd2	1	+	63735462	63735968	63735462	63735571	63735844	63735968	11,3,11	18,23,35	9,7,21	32,35,68	422	149	1	1.0	0.177,0.044,0.1	0.09,0.066,0.098	0.022
ENSMUSG00000039294	Cybc1	11	-	121225803	121227284	121225803	121225900	121227242	121227284	58,29,27	0,0,2	58,74,57	0,0,1	1491	149	1	1.0	1.0,1.0,0.574	1.0,1.0,0.851	-0.092
ENSMUSG00000021670	Hmgcr	13	-	96664761	96665897	96664761	96664846	96665809	96665897	24,27,25	78,50,100	19,30,53	55,77,96	1112	149	1	1.0	0.04,0.067,0.032	0.044,0.05,0.069	-0.008
ENSMUSG00000034917	Tjp3	10	-	81279194	81279571	81279194	81279351	81279504	81279571	2,0,0	15,13,9	2,2,5	22,29,21	302	149	1	1.0	0.062,0.0,0.0	0.043,0.033,0.105	-0.04
ENSMUSG00000034917	Tjp3	10	-	81283495	81283739	81283495	81283605	81283682	81283739	0,3,9	11,8,15	2,0,4	23,7,25	226	149	0.280431391863	1.0	0.0,0.198,0.283	0.054,0.0,0.095	0.111
ENSMUSG00000043085	Tmem82	4	-	141614944	141616621	141614944	141615110	141616203	141616621	63,30,55	0,3,2	88,56,88	4,2,0	1242	149	1	1.0	1.0,0.545,0.767	0.725,0.771,1.0	-0.061
ENSMUSG00000043085	Tmem82	4	-	141614944	141616621	141614944	141615135	141616203	141616621	56,27,54	1,15,13	86,55,87	13,7,4	1217	149	0.649088890886	1.0	0.873,0.181,0.337	0.447,0.49,0.727	-0.091
ENSMUSG00000060279	Ap2a1	7	-	44902748	44903056	44902748	44902838	44902973	44903056	36,12,25	66,75,84	14,19,40	80,69,108	284	149	1	1.0	0.222,0.077,0.135	0.084,0.126,0.163	0.02
ENSMUSG00000025915	Sgk3	1	+	9885666	9886142	9885666	9885753	9885988	9886142	0,2,1	0,0,1	3,1,2	0,0,0	384	149	1	1.0	NA,1.0,0.28	1.0,1.0,1.0	-0.36
ENSMUSG00000025915	Sgk3	1	+	9885666	9886142	9885666	9885753	9886046	9886142	2,2,2	122,117,121	3,1,2	141,82,135	442	149	1	1.0	0.005,0.006,0.006	0.007,0.004,0.005	0.0
ENSMUSG00000058388	Phtf1	3	+	103997432	103998803	103997432	103997705	103998671	103998803	16,12,18	26,40,47	29,31,36	49,38,52	1115	149	1	1.0	0.076,0.039,0.049	0.073,0.098,0.085	-0.031
ENSMUSG00000026197	Zfand2b	1	+	75168833	75169279	75168833	75168906	75169184	75169279	13,13,13	141,83,92	19,12,15	145,106,155	427	149	1	1.0	0.031,0.052,0.047	0.044,0.038,0.033	0.005
ENSMUSG00000026197	Zfand2b	1	+	75170538	75170753	75170538	75170599	75170685	75170753	5,5,12	109,95,114	18,8,17	123,85,151	235	149	1	1.0	0.028,0.032,0.063	0.085,0.056,0.067	-0.028
ENSMUSG00000029860	Zyx	6	+	42350032	42350476	42350032	42350119	42350256	42350476	144,138,197	88,99,99	160,157,190	143,140,239	286	149	0.018795090297	1.0	0.46,0.421,0.509	0.368,0.369,0.293	0.12
ENSMUSG00000029860	Zyx	6	+	42357851	42358392	42357851	42357985	42358168	42358392	862,980,1082	0,3,0	1588,1173,1787	1,0,2	332	149	1	1.0	1.0,0.993,1.0	0.999,1.0,0.998	-0.001
ENSMUSG00000026083	Eif5b	1	+	38033067	38034103	38033067	38033157	38034028	38034103	6,5,3	220,185,267	1,3,4	248,182,345	1020	149	1	1.0	0.004,0.004,0.002	0.001,0.002,0.002	0.002
ENSMUSG00000026083	Eif5b	1	+	38050186	38051284	38050186	38050325	38051122	38051284	11,7,15	158,204,236	41,15,22	253,205,241	946	149	1	1.0	0.011,0.005,0.01	0.025,0.011,0.014	-0.008
ENSMUSG00000037242	Clic4	4	-	135223463	135226149	135223463	135223570	135226023	135226149	4,0,8	371,343,417	0,1,11	345,499,605	2602	149	1	1.0	0.001,0.0,0.001	0.0,0.0,0.001	0.0
ENSMUSG00000025145	Lrrc45	11	+	120718441	120719132	120718441	120718553	120719039	120719132	98,95,59	9,8,11	112,72,133	4,9,3	635	149	0.158665104675	1.0	0.719,0.736,0.557	0.868,0.652,0.912	-0.14
ENSMUSG00000017210	Med24	11	-	98705118	98705602	98705118	98705267	98705521	98705602	6,3,6	72,93,85	14,14,18	112,67,122	403	149	1	1.0	0.03,0.012,0.025	0.044,0.072,0.052	-0.034
ENSMUSG00000017210	Med24	11	-	98716413	98718142	98716413	98716525	98717909	98718142	112,94,82	57,60,57	119,93,123	59,63,97	1533	149	1	1.0	0.16,0.132,0.123	0.164,0.125,0.11	0.005
ENSMUSG00000017652	Cd40	2	+	165069628	165069848	165069628	165069715	165069816	165069848	2,0,1	17,20,13	3,8,3	24,7,20	250	149	0.0755821169059	1.0	0.066,0.0,0.044	0.069,0.405,0.082	-0.149
ENSMUSG00000021916	Glt8d1	14	+	31009734	31010165	31009734	31009852	31010080	31010165	12,12,12	90,96,105	13,11,26	132,85,149	377	149	1	1.0	0.05,0.047,0.043	0.037,0.049,0.065	-0.004
ENSMUSG00000021916	Glt8d1	14	+	31010080	31010409	31010080	31010165	31010296	31010409	7,20,18	97,94,68	13,6,21	129,71,148	280	149	1	1.0	0.037,0.102,0.123	0.051,0.043,0.07	0.033
ENSMUSG00000021916	Glt8d1	14	+	31010863	31011233	31010863	31011030	31011120	31011233	0,2,2	112,139,108	6,3,4	129,80,164	239	149	1	1.0	0.0,0.009,0.011	0.028,0.023,0.015	-0.015
ENSMUSG00000021916	Glt8d1	14	+	31010863	31011233	31010863	31011030	31011122	31011233	1,3,2	1,0,0	6,5,4	0,4,2	241	149	0.0411068423917	1.0	0.382,1.0,1.0	1.0,0.436,0.553	0.131
ENSMUSG00000037112	Sik2	9	-	50892800	50894081	50892800	50893389	50893957	50894081	147,118,127	0,0,4	154,119,240	1,0,3	717	149	1	1.0	1.0,1.0,0.868	0.97,1.0,0.943	-0.015
ENSMUSG00000037112	Sik2	9	-	50892800	50895961	50892800	50893389	50895343	50895961	215,181,192	0,0,1	198,173,339	0,1,3	2103	149	1	1.0	1.0,1.0,0.932	1.0,0.925,0.889	0.039
ENSMUSG00000037112	Sik2	9	-	50892800	50895961	50892800	50894081	50895343	50895961	69,72,67	16,41,28	51,58,113	19,20,31	1411	149	1	1.0	0.313,0.156,0.202	0.221,0.234,0.278	-0.021
ENSMUSG00000020477	Mrps24	11	-	5707297	5707555	5707297	5707409	5707486	5707555	24,36,44	292,315,322	62,48,62	389,282,471	226	149	1	1.0	0.051,0.07,0.083	0.095,0.101,0.08	-0.024
ENSMUSG00000000902	Smarcb1	10	-	75904383	75906196	75904383	75904574	75906029	75906196	2,7,0	141,153,155	14,3,0	189,155,222	1604	149	1	1.0	0.001,0.004,0.0	0.007,0.002,0.0	-0.001
ENSMUSG00000026116	Tmem131	1	-	36807883	36808985	36807883	36808476	36808826	36808985	7,3,4	105,85,95	8,3,23	84,87,131	499	149	1	1.0	0.02,0.01,0.012	0.028,0.01,0.05	-0.015
ENSMUSG00000026116	Tmem131	1	-	36815454	36815996	36815454	36815521	36815886	36815996	2,0,0	80,75,56	0,0,4	89,67,106	514	149	1	1.0	0.007,0.0,0.0	0.0,0.0,0.011	-0.001
ENSMUSG00000062963	Ufc1	1	-	171289517	171289947	171289517	171289594	171289854	171289947	22,15,10	0,0,5	15,17,15	3,0,6	409	149	0.325804910593	1.0	1.0,1.0,0.421	0.646,1.0,0.477	0.099
ENSMUSG00000062963	Ufc1	1	-	171289517	171289947	171289517	171289594	171289883	171289947	29,17,10	480,491,593	21,17,17	718,510,754	438	149	1	1.0	0.02,0.012,0.006	0.01,0.011,0.008	0.003
ENSMUSG00000079110	Capn3	2	+	120502386	120502593	120502386	120502444	120502528	120502593	0,0,2	1,0,0	0,0,0	0,1,0	233	149	1	1.0	0.0,NA,1.0	NA,0.0,NA	0.5
ENSMUSG00000026399	Cd55	1	-	130448327	130449563	130448327	130448408	130449416	130449563	0,4,7	3,0,1	9,8,11	2,3,2	1157	149	0.222914793026	1.0	0.0,1.0,0.474	0.367,0.256,0.415	0.145
ENSMUSG00000067071	Hes6	1	-	91411482	91412802	91411482	91412482	91412720	91412802	54,54,57	142,105,101	61,43,81	131,107,154	387	149	1	1.0	0.128,0.165,0.178	0.152,0.134,0.168	0.006
ENSMUSG00000067071	Hes6	1	-	91412720	91412979	91412720	91412802	91412892	91412979	0,2,2	152,119,108	3,0,3	168,117,153	239	149	1	1.0	0.0,0.01,0.011	0.011,0.0,0.012	-0.001
ENSMUSG00000037773	Pced1a	2	-	130422224	130422704	130422224	130422375	130422465	130422704	24,27,17	64,46,51	51,30,21	69,51,64	239	149	1	1.0	0.189,0.268,0.172	0.315,0.268,0.17	-0.041
ENSMUSG00000030427	Lilra6	7	-	3911409	3912788	3911409	3911712	3912479	3912788	7,2,8	0,0,0	5,21,4	0,0,1	916	149	1	1.0	1.0,1.0,1.0	1.0,1.0,0.394	0.202
ENSMUSG00000043822	Adamtsl5	10	-	80342306	80343020	80342306	80342393	80342908	80343020	124,141,154	15,10,3	179,120,198	37,18,28	664	149	0.0133818596476	0.947394722514	0.65,0.76,0.92	0.521,0.599,0.613	0.199
ENSMUSG00000043822	Adamtsl5	10	-	80344832	80345416	80344832	80344941	80345042	80345416	8,12,10	60,57,93	15,21,19	133,72,118	250	149	1	1.0	0.074,0.111,0.06	0.063,0.148,0.088	-0.018
ENSMUSG00000010358	Ifi35	11	+	101457189	101457522	101457189	101457337	101457415	101457522	11,9,10	76,78,128	30,12,10	136,124,104	227	149	1	1.0	0.087,0.07,0.049	0.126,0.06,0.059	-0.013
ENSMUSG00000026709	Dars2	1	-	161044958	161045476	161044958	161045069	161045257	161045476	7,7,9	29,33,58	4,5,8	44,47,45	337	149	1	1.0	0.096,0.086,0.064	0.039,0.045,0.073	0.03
ENSMUSG00000084845	Tmem240	4	+	155735397	155740564	155735397	155735504	155739845	155740564	22,12,20	0,0,0	22,29,14	1,0,0	4490	149	1	1.0	1.0,1.0,1.0	0.422,1.0,1.0	0.193
ENSMUSG00000026553	Copa	1	+	172091163	172092354	172091163	172091240	172092244	172092354	84,55,100	322,299,366	80,83,120	258,286,515	1153	149	1	1.0	0.033,0.023,0.034	0.039,0.036,0.029	-0.005
ENSMUSG00000066800	Rnasel	1	+	153759543	153760814	153759543	153759676	153760774	153760814	6,11,28	51,26,25	2,12,5	43,48,56	1247	149	1	1.0	0.014,0.048,0.118	0.006,0.029,0.011	0.045
ENSMUSG00000030142	Clec4e	6	-	123286207	123286518	123286207	123286359	123286431	123286518	1,4,2	29,43,49	4,4,3	41,18,68	221	149	1	1.0	0.023,0.059,0.027	0.062,0.13,0.029	-0.037
ENSMUSG00000030142	Clec4e	6	-	123286207	123288989	123286207	123286359	123288893	123288989	22,9,21	0,0,1	24,13,26	0,0,0	2683	149	1	1.0	1.0,1.0,0.538	1.0,1.0,1.0	-0.154
ENSMUSG00000030142	Clec4e	6	-	123286207	123288989	123286207	123286518	123288893	123288989	22,6,19	32,50,49	20,10,24	44,29,98	2524	149	1	1.0	0.039,0.007,0.022	0.026,0.02,0.014	0.003
ENSMUSG00000071074	Yipf3	17	+	46251113	46251487	46251113	46251227	46251363	46251487	33,34,41	256,295,299	51,32,46	358,254,421	285	149	1	1.0	0.063,0.057,0.067	0.069,0.062,0.054	0.001
ENSMUSG00000026803	Ttf1	2	+	29069891	29071376	29069891	29070077	29071297	29071376	0,8,2	15,19,16	0,2,0	11,12,22	1369	149	1	1.0	0.0,0.044,0.013	0.0,0.018,0.0	0.013
ENSMUSG00000026047	Kdelc1	1	-	44112644	44113175	44112644	44112882	44113002	44113175	18,21,10	26,54,38	29,17,22	38,29,60	269	149	1	1.0	0.277,0.177,0.127	0.297,0.245,0.169	-0.043
ENSMUSG00000029221	Slc30a9	5	+	67342093	67344569	67342093	67342229	67344529	67344569	87,64,57	75,87,112	67,75,113	73,66,117	2449	149	1	1.0	0.066,0.043,0.03	0.053,0.065,0.055	-0.011
ENSMUSG00000023110	Prmt5	14	-	54516105	54516615	54516105	54516191	54516496	54516615	5,3,5	73,48,52	4,13,4	72,80,118	454	149	1	1.0	0.022,0.02,0.031	0.018,0.051,0.011	-0.002
ENSMUSG00000025473	Adam8	7	-	139984728	139985430	139984728	139984843	139985336	139985430	561,440,437	3061,3056,3483	539,437,523	3849,2809,3803	642	149	1	1.0	0.041,0.032,0.028	0.031,0.035,0.031	0.001
ENSMUSG00000025473	Adam8	7	-	139986302	139986808	139986302	139986468	139986732	139986808	317,265,308	2959,3013,3229	372,232,399	3558,2974,3655	413	149	1	1.0	0.037,0.031,0.033	0.036,0.027,0.038	0.0
ENSMUSG00000025473	Adam8	7	-	139986302	139986808	139986302	139986486	139986732	139986808	310,256,300	1,3,1	365,228,386	1,0,0	395	149	1	1.0	0.992,0.97,0.991	0.993,1.0,1.0	-0.013
ENSMUSG00000025473	Adam8	7	-	139987178	139987737	139987178	139987268	139987559	139987737	818,555,713	3018,3091,3490	779,618,804	3463,2968,4082	440	149	1	1.0	0.084,0.057,0.065	0.071,0.066,0.063	0.002
ENSMUSG00000026170	Cyp27a1	1	+	74735553	74736036	74735553	74735751	74735863	74736036	52,45,49	40,63,83	90,65,63	73,64,52	261	149	0.482520684039	1.0	0.426,0.29,0.252	0.413,0.367,0.409	-0.074
ENSMUSG00000037266	Rsrp1	4	+	134925292	134926818	134925292	134925432	134926025	134926818	3091,2626,2674	23,15,10	3114,2472,2960	5,7,23	742	149	1	1.0	0.964,0.972,0.982	0.992,0.986,0.963	-0.008
ENSMUSG00000037266	Rsrp1	4	+	134925292	134926818	134925292	134925432	134926734	134926818	7227,6544,6471	133,159,156	8161,5820,6893	203,109,208	1451	149	1	1.0	0.848,0.809,0.81	0.805,0.846,0.773	0.014
ENSMUSG00000026554	Dcaf8	1	+	172186295	172187460	172186295	172186368	172187352	172187460	45,47,38	3,0,3	65,36,37	3,1,5	1133	149	0.681137439783	1.0	0.664,1.0,0.625	0.74,0.826,0.493	0.077
ENSMUSG00000029502	Golga3	5	+	110181602	110184607	110181602	110181913	110184337	110184607	3,1,1	39,32,45	3,0,0	20,49,67	2573	149	1	1.0	0.004,0.002,0.001	0.009,0.0,0.0	-0.001
ENSMUSG00000052752	Traf7	17	-	24509955	24510572	24509955	24510075	24510455	24510572	56,62,85	0,0,0	79,44,99	0,0,2	529	149	1	1.0	1.0,1.0,1.0	1.0,1.0,0.933	0.022
ENSMUSG00000019467	Arhgef25	10	-	127183197	127183829	127183197	127183409	127183648	127183829	2,0,0	7,4,7	0,0,0	6,3,15	388	149	1	1.0	0.099,0.0,0.0	0.0,0.0,0.0	0.033
ENSMUSG00000019467	Arhgef25	10	-	127184391	127184713	127184391	127184469	127184662	127184713	2,0,0	0,1,0	0,0,2	1,5,17	342	149	1	1.0	1.0,0.0,NA	0.0,0.0,0.049	0.484
ENSMUSG00000037339	Fam53a	5	-	33600355	33608227	33600355	33600880	33607463	33608227	40,20,35	96,106,81	36,18,28	147,91,140	6732	149	1	1.0	0.009,0.004,0.009	0.005,0.004,0.004	0.003
ENSMUSG00000038685	Rtel1	2	+	181351575	181351953	181351575	181351699	181351802	181351953	6,6,10	29,11,31	18,5,5	29,23,16	252	149	1	1.0	0.109,0.244,0.16	0.268,0.114,0.156	-0.008
ENSMUSG00000038685	Rtel1	2	+	181354352	181355552	181354352	181354442	181355309	181355552	45,42,71	2,5,11	78,58,68	2,1,6	1016	149	0.115743772064	1.0	0.767,0.552,0.486	0.851,0.895,0.624	-0.188
ENSMUSG00000038685	Rtel1	2	+	181354352	181355552	181354352	181354442	181355327	181355552	50,45,74	2,0,4	82,59,74	2,0,0	1034	149	0.237554439794	1.0	0.783,1.0,0.727	0.855,1.0,1.0	-0.115
ENSMUSG00000048495	Tyw5	1	-	57393349	57394091	57393349	57393487	57394046	57394091	9,7,11	28,37,25	4,6,8	33,39,46	708	149	1	1.0	0.063,0.038,0.085	0.025,0.031,0.035	0.032
ENSMUSG00000001017	Chtop	3	-	90506107	90507626	90506107	90506261	90507544	90507626	579,590,685	95,117,142	627,585,876	179,114,176	1432	149	1	1.0	0.388,0.344,0.334	0.267,0.348,0.341	0.037
ENSMUSG00000001017	Chtop	3	-	90506107	90507626	90506107	90507258	90507544	90507626	163,157,171	0,0,0	167,143,240	0,0,1	435	149	1	1.0	1.0,1.0,1.0	1.0,1.0,0.988	0.004
ENSMUSG00000028670	Lypla2	4	-	135969427	135969674	135969427	135969529	135969600	135969674	28,33,57	411,378,354	36,35,72	399,399,519	220	149	1	1.0	0.044,0.056,0.098	0.058,0.056,0.086	-0.001
ENSMUSG00000020516	Rps6kb1	11	-	86511588	86511887	86511588	86511666	86511824	86511887	4,0,3	68,64,62	2,2,0	76,62,86	307	149	1	1.0	0.028,0.0,0.023	0.013,0.015,0.0	0.008
ENSMUSG00000038884	A230050P20Rik	9	+	20869603	20871235	20869603	20869653	20871196	20871235	133,126,110	18,20,13	243,141,163	21,16,24	1692	149	1	1.0	0.394,0.357,0.427	0.505,0.437,0.374	-0.046
ENSMUSG00000038884	A230050P20Rik	9	+	20872867	20873264	20872867	20872971	20873109	20873264	14,21,12	13,12,16	20,7,32	23,20,22	287	149	0.825310583638	1.0	0.359,0.476,0.28	0.311,0.154,0.43	0.073
ENSMUSG00000028999	Rint1	5	+	23809783	23810194	23809783	23809894	23809968	23810194	3,2,1	14,16,10	0,0,0	32,22,23	223	149	0.587680850512	1.0	0.125,0.077,0.063	0.0,0.0,0.0	0.088
ENSMUSG00000028041	Adam15	3	-	89343387	89343977	89343387	89343583	89343672	89343977	9,17,19	523,513,570	30,16,23	723,505,745	238	149	1	1.0	0.011,0.02,0.02	0.025,0.019,0.019	-0.004
ENSMUSG00000028041	Adam15	3	-	89347151	89347485	89347151	89347228	89347406	89347485	6,7,10	534,456,532	9,2,9	573,520,736	327	149	1	1.0	0.005,0.007,0.008	0.007,0.002,0.006	0.002
ENSMUSG00000029433	Diablo	5	-	123517736	123518065	123517736	123517833	123517954	123518065	9,8,13	89,90,163	17,8,21	124,102,203	270	149	1	1.0	0.053,0.047,0.042	0.07,0.041,0.054	-0.008
ENSMUSG00000049606	Zfp644	5	-	106635609	106638635	106635609	106636323	106636416	106638635	32,27,28	7,9,14	34,28,17	6,7,7	242	149	0.801933860425	1.0	0.738,0.649,0.552	0.777,0.711,0.599	-0.049
ENSMUSG00000043716	Rpl7	1	-	16102691	16103334	16102691	16102829	16103167	16103334	3,5,5	4690,5067,5218	3,4,5	6254,4785,6938	487	149	1	1.0	0.0,0.0,0.0	0.0,0.0,0.0	0.0
ENSMUSG00000043716	Rpl7	1	-	16103167	16103684	16103167	16103334	16103509	16103684	5,6,4	3834,4082,4254	12,8,9	5305,4009,6165	324	149	1	1.0	0.001,0.001,0.0	0.001,0.001,0.001	-0.0
ENSMUSG00000029146	Snx17	5	+	31195745	31196041	31195745	31195856	31195950	31196041	18,20,28	260,292,281	31,15,23	291,255,378	243	149	1	1.0	0.041,0.04,0.058	0.061,0.035,0.036	0.002
ENSMUSG00000029146	Snx17	5	+	31195950	31196264	31195950	31196041	31196176	31196264	14,14,25	278,282,285	15,13,12	352,308,368	284	149	1	1.0	0.026,0.025,0.044	0.022,0.022,0.017	0.011
ENSMUSG00000004815	Dgkq	5	-	108649586	108649925	108649586	108649733	108649824	108649925	33,10,3	17,32,29	1,2,5	36,36,47	240	149	0.0167055342235	1.0	0.547,0.162,0.06	0.017,0.033,0.062	0.219
ENSMUSG00000004815	Dgkq	5	-	108649824	108650379	108649824	108649925	108650200	108650379	41,22,34	21,33,25	27,27,52	30,16,35	424	149	1	1.0	0.407,0.19,0.323	0.24,0.372,0.343	-0.012
ENSMUSG00000004815	Dgkq	5	-	108650489	108650968	108650489	108650638	108650816	108650968	8,13,6	17,24,25	15,15,15	15,8,22	327	149	0.0659860308293	1.0	0.177,0.198,0.099	0.313,0.461,0.237	-0.179
ENSMUSG00000004815	Dgkq	5	-	108655289	108655593	108655289	108655364	108655439	108655593	0,1,0	26,26,31	10,3,5	34,32,37	224	149	0.159966437941	1.0	0.0,0.025,0.0	0.164,0.059,0.082	-0.093
ENSMUSG00000029291	Rufy3	5	+	88614940	88616579	88614940	88615114	88616461	88616579	8,4,5	153,163,185	14,2,12	139,174,188	1496	149	1	1.0	0.005,0.002,0.003	0.01,0.001,0.006	-0.002
ENSMUSG00000043929	Klhl15	X	+	94234989	94235420	94234989	94235125	94235220	94235420	1,4,5	0,1,2	3,3,1	5,0,1	244	149	0.0441035327561	1.0	1.0,0.71,0.604	0.268,1.0,0.379	0.222
ENSMUSG00000003039	Fam32a	8	+	72219940	72221981	72219940	72220082	72221927	72221981	130,142,110	661,642,658	134,120,128	744,600,857	1994	149	1	1.0	0.014,0.016,0.012	0.013,0.015,0.011	0.001
ENSMUSG00000037447	Arid5a	1	+	36317203	36317662	36317203	36317324	36317609	36317662	6,3,3	10,3,4	4,2,1	1,14,11	434	149	0.706177598495	1.0	0.171,0.256,0.205	0.579,0.047,0.03	-0.008
ENSMUSG00000037447	Arid5a	1	+	36316208	36318181	36316208	36316327	36318083	36318181	12,18,13	0,2,0	16,14,12	1,0,7	1905	149	0.00617697884438	0.573469097121	1.0,0.413,1.0	0.556,1.0,0.118	0.246
ENSMUSG00000013033	Adgrl1	8	+	83937196	83937557	83937196	83937325	83937460	83937557	2,0,1	1,8,3	2,0,2	0,3,4	284	149	1	1.0	0.512,0.0,0.149	1.0,0.0,0.208	-0.182
ENSMUSG00000060073	Psma3	12	+	70984492	70984745	70984492	70984594	70984671	70984745	53,41,44	300,325,399	43,36,57	460,408,517	226	149	1	1.0	0.104,0.077,0.068	0.058,0.055,0.068	0.023
ENSMUSG00000075232	Amd1	10	-	40290117	40290615	40290117	40290273	40290377	40290615	2,0,3	146,140,175	4,3,2	167,156,267	253	149	1	1.0	0.008,0.0,0.01	0.014,0.011,0.004	-0.004
ENSMUSG00000057110	Cntrl	2	+	35175537	35176322	35175537	35175600	35176127	35176322	68,55,50	32,34,20	117,42,59	45,34,53	676	149	0.943629708718	1.0	0.319,0.263,0.355	0.364,0.214,0.197	0.054
ENSMUSG00000087231	E230016M11Rik	6	+	67063394	67064718	67063394	67063534	67064612	67064718	19,17,22	0,1,0	44,16,18	0,0,0	1227	149	1	1.0	1.0,0.674,1.0	1.0,1.0,1.0	-0.109
ENSMUSG00000033669	Zfp7	15	+	76888230	76892395	76888230	76888347	76890006	76892395	10,2,8	0,0,4	8,14,19	5,2,1	1808	149	0.365071947301	1.0	1.0,1.0,0.142	0.116,0.366,0.61	0.35
ENSMUSG00000041859	Mcm3	1	-	20805262	20805900	20805262	20805339	20805796	20805900	3,4,2	136,157,157	0,7,13	256,215,253	606	149	1	1.0	0.005,0.006,0.003	0.0,0.008,0.012	-0.002
ENSMUSG00000027349	Fam98b	2	+	117257633	117259355	117257633	117257779	117259220	117259355	4,4,22	123,115,143	12,8,14	132,110,200	1590	149	1	1.0	0.003,0.003,0.014	0.008,0.007,0.007	-0.001
ENSMUSG00000074578	Zfas1	2	+	167065158	167065480	167065158	167065217	167065433	167065480	18,65,44	288,325,335	57,14,42	395,307,472	365	149	1	1.0	0.025,0.075,0.051	0.056,0.018,0.035	0.014
ENSMUSG00000074578	Zfas1	2	+	167065433	167065862	167065433	167065480	167065686	167065862	3,4,18	255,297,313	9,2,9	366,271,425	355	149	1	1.0	0.005,0.006,0.024	0.01,0.003,0.009	0.004
ENSMUSG00000022978	Mis18a	16	-	90719311	90720750	90719311	90719978	90720653	90720750	3,4,1	79,77,80	8,9,8	119,83,89	824	149	1	1.0	0.007,0.009,0.002	0.012,0.019,0.016	-0.01
ENSMUSG00000022978	Mis18a	16	-	90726292	90727404	90726292	90726359	90727025	90727404	2,4,2	143,145,128	0,2,10	191,133,200	815	149	1	1.0	0.003,0.005,0.003	0.0,0.003,0.009	-0.0
ENSMUSG00000097471	5830432E09Rik	7	-	135651789	135652283	135651789	135651886	135652011	135652283	29,32,22	1,6,3	39,34,33	4,5,4	274	149	1	1.0	0.94,0.744,0.8	0.841,0.787,0.818	0.013
ENSMUSG00000002486	Tchp	5	+	114719578	114720268	114719578	114719764	114720124	114720268	12,2,9	13,17,16	12,6,15	30,14,27	509	149	1	1.0	0.213,0.033,0.141	0.105,0.111,0.14	0.01
ENSMUSG00000036932	Aifm1	X	-	48483154	48484635	48483154	48483262	48484526	48484635	8,11,4	93,81,107	20,12,22	90,91,128	1413	149	1	1.0	0.009,0.014,0.004	0.023,0.014,0.018	-0.009
ENSMUSG00000026207	Speg	1	+	75426763	75427211	75426763	75426880	75427043	75427211	8,6,5	16,10,25	7,5,8	42,23,32	312	149	1	1.0	0.193,0.223,0.087	0.074,0.094,0.107	0.076
ENSMUSG00000003233	Dvl3	16	+	20522255	20523531	20522255	20522325	20523409	20523531	3,0,1	28,31,27	5,0,7	31,29,43	1233	149	1	1.0	0.013,0.0,0.004	0.019,0.0,0.019	-0.007
ENSMUSG00000026176	Ctdsp1	1	+	74393277	74393901	74393277	74393426	74393796	74393901	25,30,28	265,237,295	45,23,36	303,272,468	519	149	1	1.0	0.026,0.035,0.027	0.041,0.024,0.022	0.0
ENSMUSG00000073725	Lmbrd1	1	+	24743882	24744358	24743882	24743947	24744255	24744358	26,23,5	266,266,333	24,34,10	281,285,433	457	149	1	1.0	0.031,0.027,0.005	0.027,0.037,0.007	-0.003
ENSMUSG00000000134	Tfe3	X	+	7766554	7767684	7766554	7766855	7767438	7767684	35,45,21	201,199,269	30,30,41	220,262,353	732	149	1	1.0	0.034,0.044,0.016	0.027,0.023,0.023	0.007
ENSMUSG00000000134	Tfe3	X	+	7769429	7770830	7769429	7769547	7770773	7770830	16,13,12	263,256,265	13,22,15	263,247,323	1375	149	1	1.0	0.007,0.005,0.005	0.005,0.01,0.005	-0.001
ENSMUSG00000000134	Tfe3	X	+	7770994	7772596	7770994	7771070	7772448	7772596	45,58,20	251,246,297	24,41,39	265,275,418	1527	149	1	1.0	0.017,0.022,0.007	0.009,0.014,0.009	0.005
ENSMUSG00000000134	Tfe3	X	+	7772448	7775201	7772448	7772596	7773493	7775201	87,47,59	255,267,299	80,101,66	302,301,429	1046	149	1	1.0	0.046,0.024,0.027	0.036,0.046,0.021	-0.002
ENSMUSG00000028256	Odf2l	3	+	145145875	145148616	145145875	145145953	145148530	145148616	16,12,14	0,0,1	41,18,25	1,1,1	2726	149	0.932284592086	1.0	1.0,1.0,0.433	0.691,0.496,0.577	0.223
ENSMUSG00000030216	Wbp11	6	-	136825515	136826109	136825515	136825547	136826000	136826109	4,0,2	77,58,93	5,2,0	76,69,112	602	149	1	1.0	0.013,0.0,0.005	0.016,0.007,0.0	-0.002
ENSMUSG00000026201	Stk16	1	+	75212599	75213006	75212599	75212733	75212885	75213006	33,34,30	90,80,93	43,28,22	121,72,143	301	149	1	1.0	0.154,0.174,0.138	0.15,0.161,0.071	0.028
ENSMUSG00000026199	Ankzf1	1	+	75194840	75195712	75194840	75194943	75195062	75195712	3,8,2	38,49,39	3,1,8	35,38,38	268	149	1	1.0	0.042,0.083,0.028	0.045,0.014,0.105	-0.004
ENSMUSG00000026199	Ankzf1	1	+	75195062	75195712	75195062	75195256	75195568	75195712	27,44,38	1,4,5	37,33,48	7,1,4	461	149	1	1.0	0.897,0.78,0.711	0.631,0.914,0.795	0.016
ENSMUSG00000026199	Ankzf1	1	+	75195062	75195712	75195062	75195256	75195599	75195712	32,46,39	20,26,14	37,36,51	25,29,23	492	149	1	1.0	0.326,0.349,0.458	0.309,0.273,0.402	0.05
ENSMUSG00000026199	Ankzf1	1	+	75195800	75196381	75195800	75195948	75196152	75196381	15,7,13	15,28,13	28,28,15	25,14,41	353	149	0.730348624922	1.0	0.297,0.095,0.297	0.321,0.458,0.134	-0.075
ENSMUSG00000026199	Ankzf1	1	+	75197643	75198376	75197643	75198124	75198264	75198376	11,26,36	28,57,34	28,34,25	70,18,35	289	149	0.961305331124	1.0	0.168,0.19,0.353	0.171,0.493,0.269	-0.074
ENSMUSG00000004317	Clcn5	X	-	7161597	7163516	7161597	7161996	7163329	7163516	6,7,19	23,11,16	0,6,11	8,18,42	1482	149	1	1.0	0.026,0.06,0.107	0.0,0.032,0.026	0.045
ENSMUSG00000034187	Nsf	11	-	103913315	103913908	103913315	103913391	103913800	103913908	1,0,0	146,154,154	0,3,0	153,169,229	558	149	1	1.0	0.002,0.0,0.0	0.0,0.005,0.0	-0.001
ENSMUSG00000033124	Atg9a	1	-	75180864	75182737	75180864	75181931	75182591	75182737	36,15,14	91,53,67	41,24,40	60,71,89	809	149	1	1.0	0.068,0.05,0.037	0.112,0.059,0.076	-0.031
ENSMUSG00000020817	Rabep1	11	+	70934404	70935182	70934404	70934594	70935126	70935182	5,2,1	86,89,69	3,0,2	79,79,113	681	149	1	1.0	0.013,0.005,0.003	0.008,0.0,0.004	0.003
ENSMUSG00000041263	Rusc1	3	-	89089176	89089561	89089176	89089351	89089484	89089561	5,10,13	61,29,53	12,11,14	73,41,52	282	149	1	1.0	0.042,0.154,0.115	0.08,0.124,0.125	-0.006
ENSMUSG00000041263	Rusc1	3	-	89089668	89089975	89089668	89089767	89089920	89089975	54,53,38	6,0,3	50,54,78	6,2,3	302	149	1	1.0	0.816,1.0,0.862	0.804,0.93,0.928	0.005
ENSMUSG00000034579	Pla2g3	11	+	3491891	3492242	3491891	3492021	3492125	3492242	1,0,1	0,0,0	1,0,0	0,0,1	253	149	1	1.0	1.0,NA,1.0	1.0,NA,0.0	0.5
ENSMUSG00000068329	Htra2	6	-	83052697	83053070	83052697	83052803	83053000	83053070	115,112,136	1,3,2	172,146,175	2,0,1	346	149	1	1.0	0.98,0.941,0.967	0.974,1.0,0.987	-0.024
ENSMUSG00000068329	Htra2	6	-	83052697	83053070	83052697	83052726	83053037	83053070	255,252,285	11,12,11	390,261,403	28,10,9	460	149	1	1.0	0.882,0.872,0.894	0.819,0.894,0.936	-0.0
ENSMUSG00000068329	Htra2	6	-	83052697	83053070	83052697	83052803	83053037	83053070	135,130,155	122,160,150	185,159,205	195,143,197	383	149	1	1.0	0.301,0.24,0.287	0.27,0.302,0.288	-0.011
ENSMUSG00000025982	Sf3b1	1	-	55014482	55016490	55014482	55014562	55016375	55016490	396,347,287	227,193,263	392,507,459	188,186,362	1962	149	1	1.0	0.117,0.12,0.077	0.137,0.172,0.088	-0.028
ENSMUSG00000025151	Maged1	X	-	94536873	94537356	94536873	94536988	94537293	94537356	1,1,4	150,183,197	9,0,5	230,192,295	454	149	1	1.0	0.002,0.002,0.007	0.013,0.0,0.006	-0.003
ENSMUSG00000025151	Maged1	X	-	94537293	94537584	94537293	94537356	94537541	94537584	0,2,1	134,184,201	1,1,3	216,164,296	334	149	1	1.0	0.0,0.005,0.002	0.002,0.003,0.005	-0.001
ENSMUSG00000025151	Maged1	X	-	94537675	94538065	94537675	94537755	94537973	94538065	20,17,18	155,179,166	28,27,39	182,190,268	367	149	1	1.0	0.05,0.037,0.042	0.059,0.055,0.056	-0.014
ENSMUSG00000025979	Mob4	1	+	55150145	55151082	55150145	55150225	55150970	55151082	8,6,5	110,108,119	2,11,18	119,104,180	894	149	1	1.0	0.012,0.009,0.007	0.003,0.017,0.016	-0.003
ENSMUSG00000029775	Klhdc10	6	+	30447940	30449630	30447940	30447988	30449490	30449630	4,12,12	42,35,37	9,8,2	67,39,60	1651	149	1	1.0	0.009,0.03,0.028	0.012,0.018,0.003	0.011
ENSMUSG00000039220	Ppp1r10	17	+	35927909	35928329	35927909	35928010	35928181	35928329	2,1,0	44,53,60	0,2,3	73,56,78	320	149	1	1.0	0.021,0.009,0.0	0.0,0.016,0.018	-0.001
ENSMUSG00000086968	4933431E20Rik	3	-	107894050	107894992	107894050	107894208	107894860	107894992	0,0,0	0,0,2	0,2,1	0,0,0	801	149	1	1.0	NA,NA,0.0	NA,1.0,1.0	-1.0
ENSMUSG00000031508	Ankrd10	8	-	11611582	11615910	11611582	11612947	11615814	11615910	271,184,241	58,56,58	231,227,297	55,53,74	3016	149	1	1.0	0.188,0.14,0.17	0.172,0.175,0.165	-0.005
ENSMUSG00000027276	Jag1	2	-	137084574	137085155	137084574	137084706	137084921	137085155	17,6,16	33,32,35	7,8,12	20,27,39	364	149	1	1.0	0.174,0.071,0.158	0.125,0.108,0.112	0.019
ENSMUSG00000029472	Anapc5	5	-	122791607	122791934	122791607	122791735	122791826	122791934	67,81,80	22,22,17	99,71,116	21,25,34	240	149	1	1.0	0.654,0.696,0.745	0.745,0.638,0.679	0.011
ENSMUSG00000029472	Anapc5	5	-	122791607	122791934	122791607	122791755	122791826	122791934	14,20,16	416,395,379	29,16,16	555,387,570	220	149	1	1.0	0.022,0.033,0.028	0.034,0.027,0.019	0.001
ENSMUSG00000029472	Anapc5	5	-	122799338	122800593	122799338	122799474	122800450	122800593	213,135,160	334,301,364	171,144,205	487,435,489	1125	149	1	1.0	0.078,0.056,0.055	0.044,0.042,0.053	0.017
ENSMUSG00000026198	Abcb6	1	-	75174325	75174554	75174325	75174389	75174477	75174554	3,1,3	26,41,23	3,5,2	58,23,40	237	149	1	1.0	0.068,0.015,0.076	0.031,0.12,0.03	-0.007
ENSMUSG00000026198	Abcb6	1	-	75174701	75175038	75174701	75174827	75174972	75175038	0,1,0	43,44,70	7,6,2	46,23,53	294	149	1	1.0	0.0,0.011,0.0	0.072,0.117,0.019	-0.066
ENSMUSG00000026198	Abcb6	1	-	75177664	75178102	75177664	75177766	75177921	75178102	2,5,1	40,49,42	3,6,2	54,43,63	304	149	1	1.0	0.024,0.048,0.012	0.027,0.064,0.015	-0.007
ENSMUSG00000037174	Elf2	3	-	51264869	51266866	51264869	51265006	51266752	51266866	157,121,197	129,147,119	124,137,244	157,107,206	1895	149	1	1.0	0.087,0.061,0.115	0.058,0.091,0.085	0.01
ENSMUSG00000074796	Slc4a11	2	-	130685230	130685663	130685230	130685404	130685494	130685663	0,2,1	2,0,1	0,0,1	3,1,2	239	149	1	1.0	0.0,1.0,0.384	0.0,0.0,0.238	0.382
ENSMUSG00000001240	Ramp2	11	+	101247585	101248250	101247585	101247688	101247810	101248250	9,4,17	0,0,0	9,4,9	3,0,2	271	149	0.211887266041	1.0	1.0,1.0,1.0	0.623,1.0,0.712	0.222
ENSMUSG00000028608	0610037L13Rik	4	+	107894872	107897118	107894872	107894938	107896870	107897118	103,117,68	85,58,78	146,102,121	134,92,164	2081	149	1	1.0	0.08,0.126,0.059	0.072,0.074,0.05	0.023
ENSMUSG00000027993	Trim2	3	-	84190512	84192261	84190512	84191236	84192080	84192261	0,0,2	0,2,0	0,0,0	1,1,4	993	149	1	1.0	NA,0.0,1.0	0.0,0.0,0.0	0.5
ENSMUSG00000025995	Wdr75	1	+	45817262	45818264	45817262	45817443	45818169	45818264	40,46,33	50,45,68	20,34,27	42,63,81	875	149	1	1.0	0.12,0.148,0.076	0.075,0.084,0.054	0.044
ENSMUSG00000025995	Wdr75	1	+	45818821	45819658	45818821	45818917	45819488	45819658	62,33,42	51,57,46	58,27,62	51,70,77	720	149	1	1.0	0.201,0.107,0.159	0.191,0.074,0.143	0.02
ENSMUSG00000037890	Wdr19	5	+	65245795	65247529	65245795	65245908	65247460	65247529	11,4,14	17,1,3	13,14,17	3,3,11	1701	149	0.743360824875	1.0	0.054,0.259,0.29	0.275,0.29,0.119	-0.027
ENSMUSG00000029578	Wipi2	5	+	142658191	142659162	142658191	142658288	142659064	142659162	36,27,20	60,69,103	28,29,42	76,85,111	925	149	1	1.0	0.088,0.059,0.03	0.056,0.052,0.057	0.004
ENSMUSG00000019087	Atp6ap1	X	+	74300577	74301358	74300577	74300771	74301323	74301358	176,166,164	1124,1139,1375	207,171,228	1333,1171,1860	701	149	1	1.0	0.032,0.03,0.025	0.032,0.03,0.025	0.0
ENSMUSG00000031310	Zmym3	X	-	101415760	101416461	101415760	101415938	101416166	101416461	0,0,0	28,32,26	2,4,0	34,25,47	377	149	1	1.0	0.0,0.0,0.0	0.023,0.059,0.0	-0.027
ENSMUSG00000018659	Pnpo	11	-	96940015	96940955	96940015	96940069	96940855	96940955	19,11,23	94,82,112	18,5,13	97,73,107	935	149	1	1.0	0.031,0.021,0.032	0.029,0.011,0.019	0.008
ENSMUSG00000030695	Aldoa	7	-	126797336	126797776	126797336	126797548	126797643	126797776	170,115,172	5489,5741,5627	139,116,154	6699,5468,7629	244	149	1	1.0	0.019,0.012,0.018	0.013,0.013,0.012	0.004
ENSMUSG00000056211	R3hdm1	1	+	128181985	128184654	128181985	128182212	128184399	128184654	219,118,134	26,40,57	121,163,171	39,4,79	2336	149	0.805800366342	1.0	0.349,0.158,0.13	0.165,0.722,0.121	-0.124
ENSMUSG00000027406	Idh3b	2	-	130283937	130284248	130283937	130284036	130284170	130284248	22,12,8	402,399,393	10,3,13	556,483,568	283	149	1	1.0	0.028,0.016,0.011	0.009,0.003,0.012	0.01
ENSMUSG00000027639	Samhd1	2	-	157099400	157101443	157099400	157099503	157101320	157101443	30,33,31	206,189,190	31,33,30	222,157,328	1966	149	1	1.0	0.011,0.013,0.012	0.01,0.016,0.007	0.001
ENSMUSG00000045128	Rpl18a	8	-	70895378	70895709	70895378	70895507	70895599	70895709	17,18,28	4570,5201,4997	38,19,49	7059,4687,6710	241	149	1	1.0	0.002,0.002,0.003	0.003,0.003,0.004	-0.001
ENSMUSG00000045128	Rpl18a	8	-	70895599	70896045	70895599	70895709	70895915	70896045	68,39,58	4545,5021,5005	87,60,88	6956,4755,6572	355	149	1	1.0	0.006,0.003,0.005	0.005,0.005,0.006	-0.001
ENSMUSG00000032410	Xrn1	9	+	96038618	96039844	96038618	96038729	96039699	96039844	10,5,5	0,0,1	3,4,8	0,0,0	1119	149	1	1.0	1.0,1.0,0.4	1.0,1.0,1.0	-0.2
ENSMUSG00000000881	Dlg3	X	+	100772822	100773409	100772822	100772959	100773264	100773409	0,0,0	1,0,1	0,3,0	1,0,3	454	149	1	1.0	0.0,NA,0.0	0.0,1.0,0.0	-0.333
ENSMUSG00000027610	Gss	2	-	155566802	155567887	155566802	155566884	155567692	155567887	5,0,12	58,69,61	10,10,7	76,81,94	957	149	1	1.0	0.013,0.0,0.03	0.02,0.019,0.011	-0.002
ENSMUSG00000027610	Gss	2	-	155578288	155578787	155578288	155578428	155578711	155578787	18,13,21	34,40,49	20,6,10	45,49,50	432	149	0.8612438093	1.0	0.154,0.101,0.129	0.133,0.041,0.065	0.048
ENSMUSG00000024914	Drap1	19	-	5423330	5423653	5423330	5423419	5423559	5423653	7,15,12	986,875,920	15,5,19	1338,810,1280	289	149	1	1.0	0.004,0.009,0.007	0.006,0.003,0.008	0.001
ENSMUSG00000024914	Drap1	19	-	5424181	5424433	5424181	5424275	5424360	5424433	26,13,36	786,730,845	25,18,39	1072,822,1227	234	149	1	1.0	0.021,0.011,0.026	0.015,0.014,0.02	0.003
ENSMUSG00000074129	Rpl13a	7	-	45126990	45127274	45126990	45127087	45127208	45127274	285,331,327	0,13,26	396,318,484	22,33,32	270	149	0.918623109164	1.0	1.0,0.934,0.874	0.909,0.842,0.893	0.055
ENSMUSG00000074129	Rpl13a	7	-	45126990	45127274	45126990	45127092	45127208	45127274	68,73,94	9948,10212,10071	76,79,116	13465,10581,14143	265	149	1	1.0	0.004,0.004,0.005	0.003,0.004,0.005	0.0
ENSMUSG00000071646	Mta2	19	+	8946266	8946750	8946266	8946384	8946647	8946750	38,40,21	206,195,183	38,49,36	192,183,263	412	149	1	1.0	0.063,0.069,0.04	0.067,0.088,0.047	-0.01
ENSMUSG00000006576	Slc4a3	1	+	75550754	75551382	75550754	75550935	75551246	75551382	2,3,2	1,0,1	8,18,13	6,0,2	460	149	0.0328202876608	1.0	0.393,1.0,0.393	0.302,1.0,0.678	-0.065
ENSMUSG00000033436	Armcx2	X	-	134807453	134807725	134807453	134807513	134807620	134807725	4,0,0	4,15,8	0,0,0	5,0,18	256	149	1	1.0	0.368,0.0,0.0	0.0,NA,0.0	0.123
ENSMUSG00000005682	Pan2	10	+	128313140	128313743	128313140	128313260	128313614	128313743	8,6,10	5,8,15	27,10,22	10,6,24	503	149	0.367109306792	1.0	0.322,0.182,0.165	0.444,0.331,0.214	-0.107
ENSMUSG00000005682	Pan2	10	+	128314182	128314554	128314182	128314316	128314447	128314554	19,13,26	8,5,1	16,10,26	15,3,11	280	149	0.178196346459	1.0	0.558,0.58,0.933	0.362,0.639,0.557	0.171
ENSMUSG00000005682	Pan2	10	+	128318162	128319038	128318162	128318342	128318944	128319038	23,6,17	33,23,30	22,14,5	41,31,30	751	149	1	1.0	0.121,0.049,0.101	0.096,0.082,0.032	0.02
ENSMUSG00000026790	Odf2	2	+	29914230	29914510	29914230	29914302	29914393	29914510	4,4,3	58,42,77	11,2,12	80,40,73	240	149	1	1.0	0.041,0.056,0.024	0.079,0.03,0.093	-0.027
ENSMUSG00000026999	Nup35	2	+	80655948	80657353	80655948	80656077	80657188	80657353	4,10,6	47,48,47	22,4,17	72,55,76	1260	149	1	1.0	0.01,0.024,0.015	0.035,0.009,0.026	-0.007
ENSMUSG00000108414	Snhg1	19	+	8724402	8724721	8724402	8724483	8724671	8724721	64,68,86	116,129,146	89,88,116	136,150,222	337	149	1	1.0	0.196,0.189,0.207	0.224,0.206,0.188	-0.009
ENSMUSG00000108414	Snhg1	19	+	8725013	8725256	8725013	8725046	8725221	8725256	48,51,49	141,152,186	51,70,53	196,168,230	324	149	1	1.0	0.135,0.134,0.108	0.107,0.161,0.096	0.004
ENSMUSG00000108414	Snhg1	19	+	8725013	8725523	8725013	8725046	8725484	8725523	87,74,120	0,2,0	89,117,109	0,0,1	587	149	1	1.0	1.0,0.904,1.0	1.0,1.0,0.965	-0.02
ENSMUSG00000108414	Snhg1	19	+	8725781	8726102	8725781	8725826	8726066	8726102	58,82,117	127,160,158	142,104,92	181,171,219	389	149	1	1.0	0.149,0.164,0.221	0.231,0.189,0.139	-0.008
ENSMUSG00000108414	Snhg1	19	+	8725781	8726102	8725781	8725924	8726066	8726102	52,73,93	1,0,2	119,87,65	0,0,3	291	149	1	1.0	0.964,1.0,0.96	1.0,1.0,0.917	0.002
ENSMUSG00000108414	Snhg1	19	+	8726066	8726443	8726066	8726102	8726238	8726443	25,22,44	138,166,187	35,32,31	203,201,241	285	149	1	1.0	0.087,0.065,0.11	0.083,0.077,0.063	0.013
ENSMUSG00000034083	Ccdc174	6	+	91885347	91888250	91885347	91885406	91888069	91888250	0,0,1	33,27,29	0,0,2	51,40,55	2812	149	1	1.0	0.0,0.0,0.002	0.0,0.0,0.002	0.0
ENSMUSG00000027981	Rnpc3	3	-	113605066	113608411	113605066	113607299	113608339	113608411	3,18,10	3,6,1	10,3,8	4,1,7	1189	149	0.751165004032	1.0	0.111,0.273,0.556	0.239,0.273,0.125	0.101
ENSMUSG00000009555	Cdk9	2	-	32709466	32709944	32709466	32709615	32709772	32709944	99,104,129	517,461,497	145,110,228	636,511,758	306	149	1	1.0	0.085,0.099,0.112	0.1,0.095,0.128	-0.009
ENSMUSG00000026821	Ralgds	2	+	28548112	28548505	28548112	28548145	28548383	28548505	4,3,7	31,26,65	1,9,3	39,60,56	387	149	1	1.0	0.047,0.043,0.04	0.01,0.055,0.02	0.015
ENSMUSG00000026821	Ralgds	2	+	28549289	28550563	28549289	28549532	28550448	28550563	12,14,20	43,42,24	14,16,20	65,31,80	1065	149	1	1.0	0.038,0.045,0.104	0.029,0.067,0.034	0.019
ENSMUSG00000032827	Ppp1r9a	6	+	5134016	5134932	5134016	5134174	5134688	5134932	0,3,6	1,1,0	2,3,0	2,0,1	663	149	0.578654009896	1.0	0.0,0.403,1.0	0.183,1.0,0.0	0.073
ENSMUSG00000031161	Hdac6	X	-	7938385	7939665	7938385	7938492	7939442	7939665	12,8,6	45,28,18	7,8,5	34,36,46	1099	149	1	1.0	0.035,0.037,0.043	0.027,0.029,0.015	0.015
ENSMUSG00000031161	Hdac6	X	-	7939442	7939665	7939442	7939532	7939605	7939665	3,0,9	26,29,20	6,2,0	21,16,36	222	149	1	1.0	0.072,0.0,0.232	0.161,0.077,0.0	0.022
ENSMUSG00000075702	Selenom	11	+	3516485	3516920	3516485	3516520	3516841	3516920	33,21,36	171,248,249	58,33,44	308,229,349	470	149	1	1.0	0.058,0.026,0.044	0.056,0.044,0.038	-0.003
ENSMUSG00000030780	BC017158	7	-	128274632	128276143	128274632	128274703	128276085	128276143	81,64,82	27,37,49	46,42,110	40,32,72	1531	149	1	1.0	0.226,0.144,0.14	0.101,0.113,0.129	0.056
ENSMUSG00000030780	BC017158	7	-	128276085	128276412	128276085	128276143	128276227	128276412	10,14,5	38,40,47	7,6,8	44,39,67	233	149	1	1.0	0.144,0.183,0.064	0.092,0.09,0.071	0.046
ENSMUSG00000030780	BC017158	7	-	128276227	128276565	128276227	128276412	128276494	128276565	8,14,6	27,24,48	3,12,12	57,61,69	231	149	0.597177800734	1.0	0.16,0.273,0.075	0.033,0.113,0.101	0.087
ENSMUSG00000058503	Fam133b	5	+	3558660	3559159	3558660	3558693	3559096	3559159	2,0,10	22,30,26	4,3,7	25,23,35	552	149	1	1.0	0.024,0.0,0.094	0.041,0.034,0.051	-0.003
ENSMUSG00000058503	Fam133b	5	+	3558660	3559159	3558660	3558693	3559137	3559159	12,8,18	1,4,3	11,11,23	4,1,6	593	149	1	1.0	0.751,0.334,0.601	0.409,0.734,0.491	0.017
ENSMUSG00000021238	Aldh6a1	12	-	84442070	84443788	84442070	84442145	84443728	84443788	11,24,30	33,39,37	29,20,17	39,29,39	1732	149	1	1.0	0.028,0.05,0.065	0.06,0.056,0.036	-0.003
ENSMUSG00000017760	Ctsa	2	+	164834029	164834431	164834029	164834208	164834319	164834431	290,198,184	3643,3459,3999	209,167,181	4436,3583,5805	260	149	1	1.0	0.044,0.032,0.026	0.026,0.026,0.018	0.011
ENSMUSG00000017760	Ctsa	2	+	164834697	164834924	164834697	164834748	164834837	164834924	329,221,252	3096,2997,3521	298,217,340	3974,2912,5073	238	149	1	1.0	0.062,0.044,0.043	0.045,0.045,0.04	0.006
ENSMUSG00000017760	Ctsa	2	+	164834697	164834924	164834697	164834762	164834837	164834924	312,207,228	0,5,3	272,197,317	3,4,2	224	149	1	1.0	1.0,0.965,0.981	0.984,0.97,0.991	0.0
ENSMUSG00000018507	Trpv2	11	+	62589650	62591005	62589650	62589824	62590906	62591005	160,118,113	0,0,0	194,126,153	0,0,3	1231	149	1	1.0	1.0,1.0,1.0	1.0,1.0,0.861	0.046
ENSMUSG00000022488	Nckap1l	15	+	103473516	103473858	103473516	103473598	103473799	103473858	99,75,62	773,611,708	55,83,93	685,819,977	350	149	1	1.0	0.052,0.05,0.036	0.033,0.041,0.039	0.008
ENSMUSG00000022488	Nckap1l	15	+	103475601	103476097	103475601	103475734	103475977	103476097	100,64,62	878,906,988	53,77,65	967,988,1411	392	149	1	1.0	0.041,0.026,0.023	0.02,0.029,0.017	0.008
ENSMUSG00000031098	Syt8	7	+	142438893	142439280	142438893	142438992	142439121	142439280	14,12,16	1,3,1	20,1,16	0,3,3	278	149	0.703662232745	1.0	0.882,0.682,0.896	1.0,0.152,0.741	0.189
ENSMUSG00000031098	Syt8	7	+	142438893	142439521	142438893	142439280	142439353	142439521	8,3,9	2,6,4	13,5,10	11,1,4	222	149	0.975536206456	1.0	0.729,0.251,0.602	0.442,0.77,0.627	-0.086
ENSMUSG00000031641	Cbr4	8	+	61489939	61491678	61489939	61490060	61491544	61491678	14,15,21	33,45,55	13,19,24	51,35,40	1633	149	1	1.0	0.037,0.03,0.034	0.023,0.047,0.052	-0.007
ENSMUSG00000027411	Vps16	2	+	130437914	130438225	130437914	130438012	130438096	130438225	7,3,3	115,106,139	2,0,2	159,142,196	233	149	1	1.0	0.037,0.018,0.014	0.008,0.0,0.006	0.018
ENSMUSG00000027411	Vps16	2	+	130440230	130440742	130440230	130440362	130440706	130440742	48,30,58	0,0,0	58,32,57	0,2,0	493	149	1	1.0	1.0,1.0,1.0	1.0,0.829,1.0	0.057
ENSMUSG00000034438	Gbp8	5	-	105017678	105018842	105017678	105017885	105018561	105018842	0,0,4	0,2,4	15,0,8	2,3,8	825	149	1	1.0	NA,0.0,0.153	0.575,0.0,0.153	-0.166
ENSMUSG00000027752	Exosc8	3	-	54731074	54732745	54731074	54731171	54732699	54732745	80,63,64	0,0,2	82,71,99	0,0,0	1677	149	1	1.0	1.0,1.0,0.74	1.0,1.0,1.0	-0.087
ENSMUSG00000027752	Exosc8	3	-	54734102	54734332	54734102	54734166	54734295	54734332	0,0,3	66,79,124	3,1,2	128,77,139	278	149	1	1.0	0.0,0.0,0.013	0.012,0.007,0.008	-0.005
ENSMUSG00000026277	Stk25	1	-	93626050	93627133	93626050	93626208	93627024	93627133	224,164,180	133,156,141	231,184,279	142,136,180	965	149	1	1.0	0.206,0.14,0.165	0.201,0.173,0.193	-0.019
ENSMUSG00000026177	Slc11a1	1	+	74379782	74380267	74379782	74379889	74380196	74380267	88,62,97	1201,1046,1081	74,67,90	1199,763,1337	456	149	1	1.0	0.023,0.019,0.028	0.02,0.028,0.022	-0.0
ENSMUSG00000026177	Slc11a1	1	+	74383624	74384173	74383624	74383744	74384023	74384173	223,169,197	1154,906,996	183,95,223	1101,783,1215	428	149	1	1.0	0.063,0.061,0.064	0.055,0.041,0.06	0.011
ENSMUSG00000023411	Nfatc4	14	+	55830268	55831708	55830268	55830596	55831652	55831708	0,0,0	0,4,0	0,3,2	15,4,9	1205	149	1	1.0	NA,0.0,NA	0.0,0.085,0.027	-0.037
ENSMUSG00000023411	Nfatc4	14	+	55832222	55833624	55832222	55832804	55833556	55833624	3,3,8	4,0,5	14,8,27	3,2,11	901	149	0.58212792394	1.0	0.11,1.0,0.209	0.436,0.398,0.289	0.065
ENSMUSG00000003437	Paf1	7	+	28395417	28395695	28395417	28395539	28395628	28395695	7,5,17	153,116,153	16,9,31	134,129,159	238	149	1	1.0	0.028,0.026,0.065	0.07,0.042,0.109	-0.034
ENSMUSG00000090231	Cfb	17	-	34856879	34857136	34856879	34856929	34857003	34857136	4,6,11	1,5,2	8,3,16	7,0,4	223	149	1	1.0	0.728,0.445,0.786	0.433,1.0,0.728	-0.067
ENSMUSG00000028693	Nasp	4	-	116604162	116604814	116604162	116604351	116604740	116604814	36,28,38	111,151,180	41,35,52	163,149,206	538	149	1	1.0	0.082,0.049,0.055	0.065,0.061,0.065	-0.002
ENSMUSG00000026754	Golga1	2	-	39047022	39047766	39047022	39047134	39047585	39047766	4,0,3	4,0,0	8,7,1	1,0,1	600	149	1	1.0	0.199,NA,1.0	0.665,1.0,0.199	-0.022
ENSMUSG00000026754	Golga1	2	-	39047022	39047766	39047022	39047134	39047596	39047766	4,0,3	16,20,26	8,7,1	29,19,22	611	149	1	1.0	0.057,0.0,0.027	0.063,0.082,0.011	-0.024
ENSMUSG00000047986	Palm3	8	+	84026999	84028171	84026999	84027084	84028125	84028171	0,0,2	0,0,2	2,0,0	0,0,2	1190	149	1	1.0	NA,NA,0.111	1.0,NA,0.0	-0.389
ENSMUSG00000049339	Retreg2	1	+	75146429	75147909	75146429	75146719	75146830	75147909	673,620,510	35,43,54	734,493,806	44,31,64	260	149	1	1.0	0.917,0.892,0.844	0.905,0.901,0.878	-0.01
ENSMUSG00000028469	Npr2	4	+	43643605	43644187	43643605	43643683	43644082	43644187	0,0,4	2,2,5	0,0,4	4,2,7	548	149	1	1.0	0.0,0.0,0.179	0.0,0.0,0.134	0.015
ENSMUSG00000028392	Bspry	4	+	62495997	62497298	62495997	62496571	62496981	62497298	0,5,2	0,0,0	2,5,4	3,0,1	559	149	1	1.0	NA,1.0,1.0	0.151,1.0,0.516	0.444
ENSMUSG00000032586	Traip	9	+	107962830	107963417	107962830	107962920	107963328	107963417	2,0,0	12,18,15	1,1,3	23,21,24	557	149	1	1.0	0.043,0.0,0.0	0.011,0.013,0.032	-0.004
ENSMUSG00000021203	Otub2	12	+	103402816	103403428	103402816	103402901	103403233	103403428	16,6,4	1,0,3	24,8,8	13,0,4	481	149	0.36273437115	1.0	0.832,1.0,0.292	0.364,1.0,0.383	0.126
ENSMUSG00000006216	Clcnkb	4	-	141404352	141404839	141404352	141404632	141404752	141404839	0,0,0	1,0,0	0,1,0	0,1,0	269	149	1	1.0	0.0,NA,NA	NA,0.356,NA	-0.356
ENSMUSG00000007038	Neu1	17	+	34932565	34934185	34932565	34932828	34934002	34934185	278,245,272	329,346,442	308,232,404	350,372,498	1323	149	1	1.0	0.087,0.074,0.065	0.09,0.066,0.084	-0.005
ENSMUSG00000030603	Psmc4	7	-	28042338	28042726	28042338	28042507	28042649	28042726	34,44,49	297,345,418	70,54,82	511,386,493	291	149	1	1.0	0.055,0.061,0.057	0.066,0.067,0.078	-0.013
ENSMUSG00000053332	Gas5	1	+	161035751	161036014	161035751	161035804	161035982	161036014	52,51,50	456,536,538	47,32,88	655,462,794	327	149	1	1.0	0.049,0.042,0.041	0.032,0.031,0.048	0.007
ENSMUSG00000053332	Gas5	1	+	161035982	161036244	161035982	161036014	161036207	161036244	99,150,164	500,508,523	125,102,163	653,490,790	342	149	1	1.0	0.079,0.114,0.12	0.077,0.083,0.082	0.024
ENSMUSG00000053332	Gas5	1	+	161036207	161036579	161036207	161036244	161036548	161036579	281,281,330	571,569,622	341,250,465	755,551,867	453	149	1	1.0	0.139,0.14,0.149	0.129,0.13,0.15	0.006
ENSMUSG00000053332	Gas5	1	+	161035982	161037315	161035982	161036014	161036819	161037315	408,467,566	13,15,9	510,359,714	14,8,18	954	149	1	1.0	0.831,0.829,0.908	0.851,0.875,0.861	-0.006
ENSMUSG00000053332	Gas5	1	+	161035982	161037315	161035982	161036244	161036819	161037315	363,376,458	6,0,4	435,310,617	2,4,1	724	149	1	1.0	0.926,1.0,0.959	0.978,0.941,0.992	-0.009
ENSMUSG00000053332	Gas5	1	+	161036819	161037164	161036819	161036852	161037123	161037164	216,342,383	435,485,458	416,251,435	606,427,629	420	149	1	1.0	0.15,0.2,0.229	0.196,0.173,0.197	0.004
ENSMUSG00000053332	Gas5	1	+	161036819	161037315	161036819	161036852	161037287	161037315	241,393,444	250,245,287	478,293,542	276,205,319	584	149	1	1.0	0.197,0.29,0.283	0.306,0.267,0.302	-0.035
ENSMUSG00000053332	Gas5	1	+	161036819	161037315	161036819	161037164	161037287	161037315	98,159,146	449,508,503	171,119,212	639,429,656	272	149	1	1.0	0.107,0.146,0.137	0.128,0.132,0.15	-0.007
ENSMUSG00000053332	Gas5	1	+	161037287	161037547	161037287	161037315	161037504	161037547	46,77,105	686,756,824	100,80,123	900,669,973	338	149	1	1.0	0.029,0.043,0.053	0.047,0.05,0.053	-0.008
ENSMUSG00000053332	Gas5	1	+	161037504	161038037	161037504	161037547	161037994	161038037	86,84,139	628,712,756	92,102,142	809,589,877	596	149	1	1.0	0.033,0.029,0.044	0.028,0.041,0.039	-0.001
ENSMUSG00000053332	Gas5	1	+	161038224	161038535	161038224	161038272	161038456	161038535	24,22,37	290,326,366	25,14,53	361,253,370	333	149	1	1.0	0.036,0.029,0.043	0.03,0.024,0.06	-0.002
ENSMUSG00000018559	Ctdnep1	11	+	69984253	69984534	69984253	69984320	69984415	69984534	8,6,3	383,381,387	12,3,11	447,388,624	244	149	1	1.0	0.013,0.01,0.005	0.016,0.005,0.011	-0.001
ENSMUSG00000046711	Hmga1	17	+	27556667	27557066	27556667	27556749	27556951	27557066	196,225,221	5,17,4	213,193,310	14,10,11	351	149	1	1.0	0.943,0.849,0.959	0.866,0.891,0.923	0.024
ENSMUSG00000056737	Capg	6	+	72555476	72555905	72555476	72555649	72555750	72555905	103,126,152	4862,5276,5447	165,136,172	7182,5462,7755	250	149	1	1.0	0.012,0.014,0.016	0.014,0.015,0.013	0.0
ENSMUSG00000086775	Snhg7os	2	+	26645501	26645944	26645501	26645603	26645747	26645944	0,0,0	2,0,0	2,2,0	1,0,0	293	149	1	1.0	0.0,NA,NA	0.504,1.0,NA	-0.752
ENSMUSG00000002981	Clptm1	7	-	19634055	19635013	19634055	19634223	19634877	19635013	13,7,5	446,484,480	8,19,2	609,462,629	803	149	1	1.0	0.005,0.003,0.002	0.002,0.008,0.001	-0.0
ENSMUSG00000002981	Clptm1	7	-	19638116	19639017	19638116	19638237	19638931	19639017	5,14,0	385,399,411	3,6,4	452,408,529	843	149	1	1.0	0.002,0.006,0.0	0.001,0.003,0.001	0.001
ENSMUSG00000057738	Sptan1	2	+	30029619	30030196	30029619	30029674	30029999	30030196	13,5,15	365,333,336	21,9,24	405,363,495	474	149	1	1.0	0.011,0.005,0.014	0.016,0.008,0.015	-0.003
ENSMUSG00000026289	Atg16l1	1	+	87785875	87786346	87785875	87785996	87786240	87786346	21,23,19	48,40,43	29,26,27	47,62,61	393	149	1	1.0	0.142,0.179,0.143	0.19,0.137,0.144	-0.002
ENSMUSG00000030677	Kif22	7	-	127032881	127033392	127032881	127033035	127033161	127033392	1,0,1	47,41,46	3,2,4	51,55,54	275	149	1	1.0	0.011,0.0,0.012	0.031,0.019,0.039	-0.022
ENSMUSG00000002984	Tomm40	7	-	19703065	19703391	19703065	19703142	19703268	19703391	7,7,5	169,148,204	6,11,14	236,190,222	275	149	1	1.0	0.022,0.025,0.013	0.014,0.03,0.033	-0.006
ENSMUSG00000029716	Tfr2	5	+	137583404	137584066	137583404	137583632	137583925	137584066	0,0,3	0,0,0	2,0,6	0,2,4	442	149	1	1.0	NA,NA,1.0	1.0,0.0,0.336	0.555
ENSMUSG00000039201	Tbc1d25	X	-	8156315	8156778	8156315	8156504	8156650	8156778	2,4,9	15,7,13	6,0,7	31,15,20	295	149	0.586282260737	1.0	0.063,0.224,0.259	0.089,0.0,0.15	0.102
ENSMUSG00000039201	Tbc1d25	X	-	8175710	8176181	8175710	8175849	8176056	8176181	19,18,10	1,0,0	18,25,30	0,0,0	356	149	1	1.0	0.888,1.0,1.0	1.0,1.0,1.0	-0.037
ENSMUSG00000031601	Cnot7	8	-	40499294	40500913	40499294	40499439	40500751	40500913	14,10,6	99,65,98	16,8,3	99,116,136	1461	149	1	1.0	0.014,0.015,0.006	0.016,0.007,0.002	0.003
ENSMUSG00000026269	Rnpepl1	1	+	92916710	92917746	92916710	92916946	92917146	92917746	39,26,26	156,172,157	32,39,30	170,207,297	349	149	1	1.0	0.096,0.061,0.066	0.074,0.074,0.041	0.011
ENSMUSG00000026269	Rnpepl1	1	+	92916710	92917746	92916710	92916946	92917633	92917746	124,91,116	0,4,13	101,104,131	7,0,5	836	149	1	1.0	1.0,0.802,0.614	0.72,1.0,0.824	-0.043
ENSMUSG00000026269	Rnpepl1	1	+	92917146	92917746	92917146	92917260	92917633	92917746	96,73,95	159,148,144	74,75,114	161,171,306	522	149	1	1.0	0.147,0.123,0.158	0.116,0.111,0.096	0.035
ENSMUSG00000026269	Rnpepl1	1	+	92918017	92919103	92918017	92918126	92918872	92919103	113,109,121	174,156,196	132,97,148	244,186,285	895	149	1	1.0	0.098,0.104,0.093	0.083,0.08,0.08	0.017
ENSMUSG00000026269	Rnpepl1	1	+	92918017	92919103	92918017	92918126	92918905	92919103	164,147,150	0,0,1	172,135,222	4,2,0	928	149	1	1.0	1.0,1.0,0.96	0.873,0.916,1.0	0.057
ENSMUSG00000026269	Rnpepl1	1	+	92918017	92919103	92918017	92918126	92918937	92919103	202,183,174	0,5,0	227,182,274	0,0,0	960	149	1	1.0	1.0,0.85,1.0	1.0,1.0,1.0	-0.05
ENSMUSG00000026941	Mamdc4	2	-	25568457	25568767	25568457	25568546	25568629	25568767	3,0,3	0,0,0	0,1,0	0,0,2	232	149	1	1.0	1.0,NA,1.0	NA,1.0,0.0	0.5
ENSMUSG00000040859	Bsdc1	4	+	129465229	129466990	129465229	129465346	129466822	129466990	22,18,13	81,64,84	27,40,34	81,69,103	1625	149	1	1.0	0.024,0.025,0.014	0.03,0.05,0.029	-0.015
ENSMUSG00000040859	Bsdc1	4	+	129465229	129466990	129465229	129465346	129466913	129466990	73,74,63	5,0,4	84,83,104	8,0,9	1716	149	0.907333459075	1.0	0.559,1.0,0.578	0.477,1.0,0.501	0.053
ENSMUSG00000039231	Suv39h1	X	-	8063695	8064057	8063695	8063825	8063910	8064057	6,17,3	47,68,49	6,2,10	70,60,108	234	149	1	1.0	0.075,0.137,0.038	0.052,0.021,0.056	0.04
ENSMUSG00000037262	Kin	2	+	10090112	10090363	10090112	10090156	10090240	10090363	3,4,6	33,26,24	7,1,11	49,22,30	233	149	1	1.0	0.055,0.09,0.138	0.084,0.028,0.19	-0.006
ENSMUSG00000036591	Arhgap21	2	-	20855353	20855706	20855353	20855395	20855580	20855706	7,3,8	39,30,48	4,6,3	43,28,60	334	149	1	1.0	0.074,0.043,0.069	0.04,0.087,0.022	0.012
ENSMUSG00000028086	Fbxw7	3	+	84967439	84969301	84967439	84967563	84969164	84969301	61,25,50	17,5,26	36,47,71	15,18,31	1750	149	1	1.0	0.234,0.299,0.141	0.17,0.182,0.163	0.053
ENSMUSG00000061878	Sphk1	11	+	116534848	116535174	116534848	116535001	116535079	116535174	2,4,5	14,24,14	8,1,0	22,14,31	227	149	0.859048875123	1.0	0.086,0.099,0.19	0.193,0.045,0.0	0.046
ENSMUSG00000021532	Fastkd3	13	+	68585177	68587834	68585177	68585263	68587659	68587834	40,27,36	31,36,44	58,44,19	35,34,39	2545	149	1	1.0	0.07,0.042,0.046	0.088,0.07,0.028	-0.009
ENSMUSG00000021532	Fastkd3	13	+	68585177	68587834	68585177	68585263	68587720	68587834	62,41,50	0,0,0	78,64,41	1,0,1	2606	149	1	1.0	1.0,1.0,1.0	0.817,1.0,0.701	0.161
ENSMUSG00000026972	Arrdc1	2	-	24925755	24926448	24925755	24926194	24926271	24926448	152,147,109	121,146,134	194,116,202	170,174,196	226	149	1	1.0	0.453,0.399,0.349	0.429,0.305,0.405	0.021
ENSMUSG00000018287	Spag7	11	-	70664319	70664667	70664319	70664476	70664577	70664667	12,20,6	216,245,257	21,10,11	395,220,364	250	149	1	1.0	0.032,0.046,0.014	0.031,0.026,0.018	0.006
ENSMUSG00000018287	Spag7	11	-	70664987	70665364	70664987	70665046	70665296	70665364	52,48,56	1,0,1	74,50,53	1,0,0	399	149	1	1.0	0.951,1.0,0.954	0.965,1.0,1.0	-0.02
ENSMUSG00000018287	Spag7	11	-	70664987	70665364	70664987	70665076	70665296	70665364	17,4,11	197,235,254	19,12,15	303,323,370	369	149	1	1.0	0.034,0.007,0.017	0.025,0.015,0.016	0.001
ENSMUSG00000036833	Pnpla7	2	+	25002614	25003032	25002614	25002715	25002888	25003032	24,21,7	245,178,218	25,18,28	216,177,344	322	149	1	1.0	0.043,0.052,0.015	0.051,0.045,0.036	-0.007
ENSMUSG00000040549	Ckap5	2	+	91559048	91560911	91559048	91559162	91560806	91560911	1,2,0	44,40,43	2,0,0	41,42,44	1793	149	1	1.0	0.002,0.004,0.0	0.004,0.0,0.0	0.001
ENSMUSG00000026965	Anapc2	2	+	25272914	25273932	25272914	25273537	25273799	25273932	100,52,97	326,316,376	78,74,76	407,349,445	411	149	1	1.0	0.1,0.056,0.086	0.065,0.071,0.058	0.016
ENSMUSG00000026944	Abca2	2	+	25446437	25446707	25446437	25446541	25446614	25446707	12,10,15	85,86,71	9,14,17	102,78,143	222	149	1	1.0	0.087,0.072,0.124	0.056,0.108,0.074	0.015
ENSMUSG00000047617	Paxx	2	-	25459484	25459859	25459484	25459701	25459774	25459859	11,26,21	45,24,30	20,22,12	53,39,36	222	149	0.860053221819	1.0	0.141,0.421,0.32	0.202,0.275,0.183	0.074
ENSMUSG00000047617	Paxx	2	-	25459774	25460357	25459774	25459859	25460008	25460357	37,26,23	31,29,27	27,13,13	51,35,38	298	149	0.0136036165284	0.947394722514	0.374,0.31,0.299	0.209,0.157,0.146	0.157
ENSMUSG00000047617	Paxx	2	-	25460008	25460357	25460008	25460074	25460166	25460357	32,46,27	27,36,20	28,38,33	41,39,29	241	149	0.56849988109	1.0	0.423,0.441,0.455	0.297,0.376,0.413	0.078
ENSMUSG00000047617	Paxx	2	-	25460444	25460715	25460444	25460494	25460654	25460715	25,23,23	23,32,23	26,27,20	61,42,49	309	149	0.127806562875	1.0	0.344,0.257,0.325	0.17,0.237,0.164	0.118
ENSMUSG00000024787	Snx15	19	-	6123829	6124188	6123829	6123950	6124152	6124188	44,30,63	106,117,110	30,26,59	133,96,167	351	149	1	1.0	0.15,0.098,0.196	0.087,0.103,0.13	0.041
ENSMUSG00000022211	Carmil3	14	+	55501458	55501893	55501458	55501593	55501829	55501893	2,0,2	2,0,1	4,0,2	0,0,0	385	149	1	1.0	0.279,NA,0.436	1.0,NA,1.0	-0.642
ENSMUSG00000024299	Adamts10	17	+	33538067	33538410	33538067	33538173	33538263	33538410	61,51,31	20,37,17	52,32,66	23,24,40	239	149	1	1.0	0.655,0.462,0.532	0.585,0.454,0.507	0.034
ENSMUSG00000024299	Adamts10	17	+	33549479	33550670	33549479	33549609	33550465	33550670	156,83,117	44,59,39	184,104,181	53,37,62	1005	149	1	1.0	0.345,0.173,0.308	0.34,0.294,0.302	-0.037
ENSMUSG00000015790	Surf1	2	-	26915595	26916006	26915595	26915729	26915954	26916006	36,28,37	157,135,132	21,22,37	161,153,173	374	149	1	1.0	0.084,0.076,0.1	0.049,0.054,0.079	0.026
ENSMUSG00000015790	Surf1	2	-	26915595	26916006	26915595	26915749	26915954	26916006	27,22,28	32,14,22	15,18,20	26,22,22	354	149	0.510663725994	1.0	0.262,0.398,0.349	0.195,0.256,0.277	0.094
ENSMUSG00000015790	Surf1	2	-	26915595	26916006	26915595	26915769	26915954	26916006	21,17,24	30,36,36	11,11,15	25,21,40	334	149	0.939812372932	1.0	0.238,0.174,0.229	0.164,0.189,0.143	0.048
ENSMUSG00000015790	Surf1	2	-	26915595	26916006	26915595	26915784	26915954	26916006	19,16,22	0,0,2	11,11,15	0,0,2	319	149	1	1.0	1.0,1.0,0.837	1.0,1.0,0.778	0.02
ENSMUSG00000003038	Hmgn2	4	-	133966428	133966795	133966428	133966479	133966759	133966795	118,142,180	10,0,0	82,116,167	4,2,6	429	149	1	1.0	0.804,1.0,1.0	0.877,0.953,0.906	0.023
ENSMUSG00000003038	Hmgn2	4	-	133966428	133966795	133966428	133966479	133966765	133966795	119,142,184	387,389,183	84,116,168	228,31,305	435	149	0.529596614971	1.0	0.095,0.111,0.256	0.112,0.562,0.159	-0.124
ENSMUSG00000032271	Nnmt	9	-	48591876	48592362	48591876	48592182	48592313	48592362	0,4,22	0,0,0	4,14,18	0,0,4	280	149	1	1.0	NA,1.0,1.0	1.0,1.0,0.705	0.098
ENSMUSG00000027968	Larp7	3	-	127546046	127546569	127546046	127546403	127546475	127546569	8,10,3	91,82,77	5,1,12	87,93,101	221	149	1	1.0	0.056,0.076,0.026	0.037,0.007,0.074	0.013
ENSMUSG00000027968	Larp7	3	-	127546920	127547190	127546920	127547004	127547089	127547190	4,11,8	69,88,66	13,9,14	101,75,113	234	149	1	1.0	0.036,0.074,0.072	0.076,0.071,0.073	-0.013
ENSMUSG00000035772	Mrps2	2	+	28468242	28468950	28468242	28468359	28468820	28468950	23,13,23	63,77,73	33,13,6	67,72,127	610	149	1	1.0	0.082,0.04,0.071	0.107,0.042,0.011	0.011
ENSMUSG00000026034	Clk1	1	-	58417012	58417383	58417012	58417179	58417266	58417383	135,64,73	60,71,58	96,66,108	71,78,71	236	149	1	1.0	0.587,0.363,0.443	0.461,0.348,0.49	0.031
ENSMUSG00000026034	Clk1	1	-	58419666	58421308	58419666	58419733	58421082	58421308	330,176,273	52,33,34	247,221,315	69,57,83	1498	149	0.0378516390454	1.0	0.387,0.347,0.444	0.263,0.278,0.274	0.121
ENSMUSG00000026785	Pkn3	2	+	30079925	30080686	30079925	30080071	30080574	30080686	20,13,33	5,9,14	16,11,30	16,10,7	652	149	0.789260736529	1.0	0.478,0.248,0.35	0.186,0.201,0.495	0.065
ENSMUSG00000039648	Kyat1	2	-	30185125	30185753	30185125	30185569	30185666	30185753	0,0,1	1,18,10	0,1,0	8,18,6	246	149	1	1.0	0.0,0.0,0.057	0.0,0.033,0.0	0.008
ENSMUSG00000031232	Magt1	X	-	105968083	105971479	105968083	105971026	105971435	105971479	246,226,288	11,9,22	242,276,428	19,24,28	558	149	0.927934883345	1.0	0.857,0.87,0.778	0.773,0.754,0.803	0.058
ENSMUSG00000039483	Asb6	2	-	30824640	30825560	30824640	30824727	30825451	30825560	62,81,111	85,118,70	99,60,95	121,87,91	873	149	1	1.0	0.111,0.105,0.213	0.123,0.105,0.151	0.017
ENSMUSG00000026848	Tor1b	2	+	30953751	30955953	30953751	30954017	30955767	30955953	182,171,221	6,3,1	194,182,266	1,0,3	1899	149	0.203770745489	1.0	0.704,0.817,0.945	0.938,1.0,0.874	-0.115
ENSMUSG00000026848	Tor1b	2	+	30953751	30955953	30953751	30954017	30955777	30955953	194,176,236	64,98,88	202,192,281	76,83,125	1909	149	1	1.0	0.191,0.123,0.173	0.172,0.153,0.149	0.004
ENSMUSG00000021918	Nek4	14	+	30975760	30977579	30975760	30975827	30977445	30977579	25,14,24	13,22,19	20,27,51	14,21,35	1767	149	1	1.0	0.14,0.051,0.096	0.108,0.098,0.109	-0.009
ENSMUSG00000021918	Nek4	14	+	30979989	30982516	30979989	30980078	30982313	30982516	17,3,18	16,23,14	21,5,17	24,15,26	2384	149	1	1.0	0.062,0.008,0.074	0.052,0.02,0.039	0.011
ENSMUSG00000028248	Pnisr	4	+	21869515	21870405	21869515	21869615	21870351	21870405	109,51,66	36,69,82	77,82,61	70,73,105	885	149	1	1.0	0.338,0.111,0.119	0.156,0.159,0.089	0.055
ENSMUSG00000031256	Cstf2	X	+	134069844	134073277	134069844	134069907	134073135	134073277	5,0,2	31,27,34	6,5,6	40,39,44	3377	149	1	1.0	0.007,0.0,0.003	0.007,0.006,0.006	-0.003
ENSMUSG00000031256	Cstf2	X	+	134069844	134073277	134069844	134069907	134073213	134073277	29,22,22	3,1,3	38,34,34	1,8,6	3455	149	1	1.0	0.294,0.487,0.24	0.621,0.155,0.196	0.016
ENSMUSG00000027889	Ampd2	3	-	108075248	108075704	108075248	108075359	108075530	108075704	37,55,48	77,69,63	46,51,60	72,92,85	320	149	1	1.0	0.183,0.271,0.262	0.229,0.205,0.247	0.012
ENSMUSG00000027889	Ampd2	3	-	108079184	108079773	108079184	108079326	108079586	108079773	36,25,16	73,84,85	38,20,51	42,91,110	409	149	1	1.0	0.152,0.098,0.064	0.248,0.074,0.144	-0.051
ENSMUSG00000027889	Ampd2	3	-	108080266	108080774	108080266	108080335	108080643	108080774	12,15,27	59,55,55	12,27,33	40,43,62	457	149	1	1.0	0.062,0.082,0.138	0.089,0.17,0.148	-0.042
ENSMUSG00000039356	Exosc2	2	+	31675838	31676736	31675838	31675904	31676667	31676736	29,25,23	76,61,61	41,14,33	86,98,89	912	149	1	1.0	0.059,0.063,0.058	0.072,0.023,0.057	0.009
ENSMUSG00000002550	Uck1	2	-	32258276	32258667	32258276	32258419	32258570	32258667	8,10,18	78,88,65	17,9,22	79,72,97	300	149	1	1.0	0.048,0.053,0.121	0.097,0.058,0.101	-0.011
ENSMUSG00000002546	Golga2	2	+	32299031	32299310	32299031	32299125	32299203	32299310	8,7,11	102,89,125	3,5,13	97,125,125	227	149	1	1.0	0.049,0.049,0.055	0.02,0.026,0.064	0.014
ENSMUSG00000026309	Ilkap	1	-	91387214	91388464	91387214	91387341	91388344	91388464	100,101,97	100,112,87	139,91,153	115,101,120	1152	149	1	1.0	0.115,0.104,0.126	0.135,0.104,0.142	-0.012
ENSMUSG00000026309	Ilkap	1	-	91387214	91388464	91387214	91387341	91388354	91388464	104,103,106	15,11,12	140,95,159	26,13,15	1162	149	1	1.0	0.471,0.546,0.531	0.408,0.484,0.576	0.027
ENSMUSG00000039157	Fam102a	2	+	32558317	32560155	32558317	32558347	32560038	32560155	18,3,17	40,27,23	15,13,8	49,21,66	1840	149	1	1.0	0.035,0.009,0.056	0.024,0.048,0.01	0.006
ENSMUSG00000023505	Cdca3	6	+	124831361	124832439	124831361	124831488	124832145	124832439	71,51,77	176,135,146	94,84,62	209,226,164	806	149	1	1.0	0.069,0.065,0.089	0.077,0.064,0.065	0.006
ENSMUSG00000027425	Kat14	2	+	144406622	144407676	144406622	144406711	144407311	144407676	453,436,521	2,0,4	621,375,634	3,0,0	749	149	1	1.0	0.978,1.0,0.963	0.976,1.0,1.0	-0.012
ENSMUSG00000003166	Dgcr2	16	-	17858359	17859526	17858359	17858570	17859403	17859526	2,11,12	20,25,20	12,2,19	24,30,49	982	149	1	1.0	0.015,0.063,0.083	0.071,0.01,0.056	0.008
ENSMUSG00000003166	Dgcr2	16	-	17858359	17859526	17858359	17858579	17859403	17859526	0,11,8	26,43,70	6,2,9	57,38,65	973	149	1	1.0	0.0,0.038,0.017	0.016,0.008,0.021	0.003
ENSMUSG00000038900	Rpl12	2	+	32962984	32963853	32962984	32963066	32963740	32963853	218,295,258	1,7,16	328,250,400	27,12,22	823	149	0.107317052644	1.0	0.975,0.884,0.745	0.687,0.79,0.767	0.12
ENSMUSG00000032525	Nktr	9	+	121727315	121729680	121727315	121727390	121729635	121729680	29,44,51	10,2,2	35,37,41	2,10,5	2394	149	0.827255274008	1.0	0.153,0.578,0.613	0.521,0.187,0.338	0.099
ENSMUSG00000026873	Phf19	2	-	34911163	34911802	34911163	34911245	34911616	34911802	3,5,0	7,8,15	1,3,2	12,21,14	520	149	1	1.0	0.109,0.152,0.0	0.023,0.039,0.039	0.053
ENSMUSG00000020092	Pald1	10	-	61340930	61341352	61340930	61341002	61341211	61341352	50,36,44	103,91,101	42,22,62	117,81,113	358	149	1	1.0	0.168,0.141,0.153	0.13,0.102,0.186	0.015
ENSMUSG00000036067	Slc2a6	2	-	27023087	27023643	27023087	27023249	27023534	27023643	8,10,12	35,21,36	19,10,14	38,34,35	434	149	1	1.0	0.073,0.141,0.103	0.147,0.092,0.121	-0.014
ENSMUSG00000038886	Man2a2	7	-	80369592	80370929	80369592	80369745	80370731	80370929	67,23,58	30,33,30	49,34,70	35,34,84	1135	149	1	1.0	0.227,0.084,0.202	0.155,0.116,0.099	0.048
ENSMUSG00000017664	Slc35c2	2	-	165283248	165283600	165283248	165283407	165283527	165283600	292,216,319	0,1,0	316,254,443	1,0,0	269	149	1	1.0	1.0,0.992,1.0	0.994,1.0,1.0	-0.001
ENSMUSG00000027569	Mrgbp	2	+	180583400	180584871	180583400	180583522	180584405	180584871	6,8,4	62,72,68	22,6,16	73,67,110	1032	149	1	1.0	0.014,0.016,0.008	0.042,0.013,0.021	-0.013
ENSMUSG00000027569	Mrgbp	2	+	180584405	180584871	180584405	180584487	180584693	180584871	90,78,65	3,11,6	115,95,136	1,0,3	355	149	0.00317411414294	0.442108755624	0.926,0.749,0.82	0.98,1.0,0.95	-0.145
ENSMUSG00000027569	Mrgbp	2	+	180584405	180584871	180584405	180584487	180584796	180584871	109,99,95	15,38,24	166,126,193	32,31,51	458	149	1	1.0	0.703,0.459,0.563	0.628,0.569,0.552	-0.008
ENSMUSG00000000600	Krit1	5	+	3822086	3823785	3822086	3822243	3823633	3823785	86,74,64	35,39,54	93,94,76	46,38,48	1539	149	1	1.0	0.192,0.155,0.103	0.164,0.193,0.133	-0.013
ENSMUSG00000028680	Plk3	4	-	117129959	117130405	117129959	117130089	117130242	117130405	31,18,41	63,55,68	41,26,69	72,41,76	302	149	0.563647838399	1.0	0.195,0.139,0.229	0.219,0.238,0.309	-0.068
ENSMUSG00000042594	Sh2b3	5	-	121818464	121818854	121818464	121818649	121818759	121818854	113,103,85	11,0,0	124,130,190	0,0,7	259	149	1	1.0	0.855,1.0,1.0	1.0,1.0,0.94	-0.028
ENSMUSG00000042594	Sh2b3	5	-	121818464	121818854	121818464	121818679	121818759	121818854	83,80,62	163,132,146	95,87,155	168,171,217	229	149	1	1.0	0.249,0.283,0.216	0.269,0.249,0.317	-0.029
ENSMUSG00000033416	Gucd1	10	-	75509591	75510123	75509591	75509704	75510031	75510123	55,55,65	0,1,0	46,65,84	0,0,0	476	149	1	1.0	1.0,0.945,1.0	1.0,1.0,1.0	-0.018
ENSMUSG00000033416	Gucd1	10	-	75509591	75510123	75509591	75509833	75510031	75510123	21,21,30	32,26,26	10,25,38	23,37,36	347	149	1	1.0	0.22,0.258,0.331	0.157,0.225,0.312	0.038
ENSMUSG00000008855	Hdac5	11	-	102195748	102196117	102195748	102195868	102195951	102196117	34,16,28	118,127,125	60,32,35	184,89,151	232	149	1	1.0	0.156,0.075,0.126	0.173,0.188,0.13	-0.045
ENSMUSG00000008855	Hdac5	11	-	102195748	102196117	102195748	102195894	102195951	102196117	34,16,28	4,1,2	60,32,35	2,4,1	206	149	1	1.0	0.86,0.92,0.91	0.956,0.853,0.962	-0.027
ENSMUSG00000008855	Hdac5	11	-	102195748	102196322	102195748	102196117	102196237	102196322	27,8,22	325,280,283	17,16,27	429,252,413	269	149	1	1.0	0.044,0.016,0.041	0.021,0.034,0.035	0.004
ENSMUSG00000008855	Hdac5	11	-	102196538	102197436	102196538	102196672	102197338	102197436	36,14,27	3,2,3	33,32,35	7,3,10	815	149	0.305260815799	1.0	0.687,0.561,0.622	0.463,0.661,0.39	0.119
ENSMUSG00000048997	Atxn7l2	3	-	108206225	108207109	108206225	108206308	108206822	108207109	4,2,4	13,7,7	7,7,12	15,7,29	663	149	1	1.0	0.065,0.06,0.114	0.095,0.183,0.085	-0.041
ENSMUSG00000031398	Plxna3	X	+	74333745	74334348	74333745	74333846	74334224	74334348	0,0,2	3,0,3	0,0,1	0,0,0	527	149	1	1.0	0.0,NA,0.159	NA,NA,1.0	-0.92
ENSMUSG00000031398	Plxna3	X	+	74335042	74335498	74335042	74335157	74335297	74335498	4,0,0	0,1,1	0,0,0	0,0,2	289	149	1	1.0	1.0,0.0,0.0	NA,NA,0.0	0.333
ENSMUSG00000031398	Plxna3	X	+	74335769	74336191	74335769	74335866	74336000	74336191	0,0,0	1,1,2	3,0,0	2,2,0	283	149	1	1.0	0.0,0.0,0.0	0.441,0.0,NA	-0.221
ENSMUSG00000036202	Rif1	2	+	52093502	52094662	52093502	52093589	52094588	52094662	4,1,1	7,1,3	0,0,14	6,5,0	1148	149	1	1.0	0.069,0.115,0.041	0.0,0.0,1.0	-0.258
ENSMUSG00000001588	Acap1	11	-	69884321	69884680	69884321	69884491	69884585	69884680	3,6,6	23,26,38	10,4,3	48,41,50	243	149	1	1.0	0.074,0.124,0.088	0.113,0.056,0.035	0.027
ENSMUSG00000001588	Acap1	11	-	69884795	69885604	69884795	69884865	69885392	69885604	19,25,22	17,37,63	45,29,58	41,40,69	676	149	1	1.0	0.198,0.13,0.071	0.195,0.138,0.156	-0.03
ENSMUSG00000027284	Cdan1	2	-	120726176	120726795	120726176	120726297	120726589	120726795	8,2,5	17,17,30	6,2,2	24,27,35	441	149	1	1.0	0.137,0.038,0.053	0.078,0.024,0.019	0.036
ENSMUSG00000027284	Cdan1	2	-	120729688	120730099	120729688	120729802	120729929	120730099	31,21,16	20,29,26	26,22,32	11,28,24	276	149	0.618233775334	1.0	0.456,0.281,0.249	0.561,0.298,0.419	-0.097
ENSMUSG00000067768	Xlr4b	X	+	73214773	73215355	73214773	73214820	73215227	73215355	21,23,35	0,0,0	22,21,34	3,4,0	556	149	0.0512833186181	1.0	1.0,1.0,1.0	0.663,0.585,1.0	0.251
ENSMUSG00000067768	Xlr4b	X	+	73214773	73215355	73214773	73214856	73215227	73215355	15,17,26	12,22,19	17,16,29	16,5,23	520	149	0.897480977757	1.0	0.264,0.181,0.282	0.233,0.478,0.265	-0.083
ENSMUSG00000067768	Xlr4b	X	+	73214773	73215355	73214773	73214820	73215240	73215355	23,30,39	1,0,0	22,22,37	0,2,0	569	149	1	1.0	0.858,1.0,1.0	1.0,0.742,1.0	0.039
ENSMUSG00000067768	Xlr4b	X	+	73214773	73215355	73214773	73214856	73215240	73215355	17,24,30	0,0,3	17,17,32	0,0,2	533	149	1	1.0	1.0,1.0,0.737	1.0,1.0,0.817	-0.027
ENSMUSG00000036550	Cnot1	8	-	95771970	95773486	95771970	95772174	95773431	95773486	2,2,0	56,57,72	1,0,6	30,60,92	1406	149	1	1.0	0.004,0.004,0.0	0.004,0.0,0.007	-0.001
ENSMUSG00000064289	Tank	2	+	61643714	61644422	61643714	61643785	61644306	61644422	27,25,49	135,91,138	34,43,47	108,116,152	670	149	1	1.0	0.043,0.058,0.073	0.065,0.076,0.064	-0.01
ENSMUSG00000004630	Pcp2	8	-	3623376	3624632	3623376	3623558	3624507	3624632	81,85,92	0,0,0	79,83,98	0,0,1	1098	149	1	1.0	1.0,1.0,1.0	1.0,1.0,0.93	0.023
ENSMUSG00000030824	Nucb1	7	-	45495221	45495613	45495221	45495314	45495554	45495613	30,19,23	827,694,922	25,10,14	927,740,1215	389	149	1	1.0	0.014,0.01,0.009	0.01,0.005,0.004	0.005
ENSMUSG00000031066	Usp11	X	+	20712325	20712982	20712325	20712443	20712836	20712982	0,0,0	1,3,8	4,0,0	0,5,8	542	149	1	1.0	0.0,0.0,0.0	1.0,0.0,0.0	-0.333
ENSMUSG00000031066	Usp11	X	+	20716746	20717804	20716746	20716953	20717754	20717804	2,5,3	1,2,10	8,3,8	5,0,6	950	149	0.509545688788	1.0	0.239,0.282,0.045	0.201,1.0,0.173	-0.269
ENSMUSG00000005687	Bcas2	3	+	103174339	103177419	103174339	103174501	103175618	103177419	74,64,91	235,244,257	71,63,102	344,257,348	1266	149	1	1.0	0.036,0.03,0.04	0.024,0.028,0.033	0.007
ENSMUSG00000005687	Bcas2	3	+	103174339	103177419	103174339	103174501	103177338	103177419	202,170,215	11,3,29	215,149,296	25,6,31	2986	149	0.662126433646	1.0	0.478,0.739,0.27	0.3,0.553,0.323	0.104
ENSMUSG00000005687	Bcas2	3	+	103175618	103177419	103175618	103175669	103177338	103177419	136,112,125	225,256,254	151,93,203	350,253,333	1818	149	1	1.0	0.047,0.035,0.039	0.034,0.029,0.048	0.003
ENSMUSG00000003031	Cdkn1b	6	+	134921955	134925513	134921955	134922083	134924242	134925513	253,261,209	56,69,79	259,253,300	71,84,85	2308	149	1	1.0	0.226,0.196,0.146	0.191,0.163,0.186	0.009
ENSMUSG00000026213	Stk11ip	1	+	75527057	75527466	75527057	75527184	75527362	75527466	9,13,21	61,54,71	14,20,17	69,69,70	327	149	1	1.0	0.063,0.099,0.119	0.085,0.117,0.1	-0.007
ENSMUSG00000007850	Hnrnph1	11	+	50379467	50379964	50379467	50379623	50379820	50379964	374,272,356	273,314,273	281,314,518	338,299,461	346	149	1	1.0	0.371,0.272,0.36	0.264,0.311,0.326	0.034
ENSMUSG00000007850	Hnrnph1	11	+	50379820	50382715	50379820	50379964	50382536	50382715	2506,2037,2573	73,60,76	2493,2247,3303	60,60,92	2721	149	1	1.0	0.653,0.65,0.65	0.695,0.672,0.663	-0.026
ENSMUSG00000027404	Snrpb	2	-	130172602	130173174	130172602	130172728	130173035	130173174	11,10,9	964,1029,1016	36,19,30	1495,1034,1470	456	149	1	1.0	0.004,0.003,0.003	0.008,0.006,0.007	-0.004
ENSMUSG00000002109	Ddb2	2	-	91234107	91234951	91234107	91234299	91234814	91234951	23,29,53	2,7,6	52,35,37	4,1,11	664	149	0.910313276554	1.0	0.721,0.482,0.665	0.745,0.887,0.43	-0.065
ENSMUSG00000041921	Metap1d	2	+	71509740	71511560	71509740	71509890	71511411	71511560	299,266,319	35,21,52	283,304,354	44,32,47	1670	149	1	1.0	0.433,0.531,0.354	0.365,0.459,0.402	0.031
ENSMUSG00000028101	Pias3	3	+	96699419	96699837	96699419	96699653	96699758	96699837	57,27,39	0,1,1	38,32,44	0,1,0	254	149	1	1.0	1.0,0.941,0.958	1.0,0.949,1.0	-0.017
ENSMUSG00000004788	Eif2b2	12	+	85219821	85220245	85219821	85219933	85220096	85220245	19,24,22	1,1,0	28,20,40	4,0,1	312	149	1	1.0	0.901,0.92,1.0	0.77,1.0,0.95	0.034
ENSMUSG00000004788	Eif2b2	12	+	85219821	85220245	85219821	85219942	85220096	85220245	8,8,8	168,181,205	7,3,15	248,158,262	303	149	1	1.0	0.023,0.021,0.019	0.014,0.009,0.027	0.004
ENSMUSG00000037761	Actr5	2	+	158635306	158636147	158635306	158635426	158636007	158636147	5,10,18	20,23,31	8,14,18	24,24,24	730	149	1	1.0	0.049,0.082,0.106	0.064,0.106,0.133	-0.022
ENSMUSG00000037761	Actr5	2	+	158635306	158636147	158635306	158635426	158636026	158636147	9,14,21	0,1,0	10,19,20	0,5,2	749	149	0.01261255694	0.922293226237	1.0,0.736,1.0	1.0,0.431,0.665	0.213
ENSMUSG00000022407	Adsl	15	+	80963659	80964027	80963659	80963729	80963879	80964027	4,6,19	92,87,104	23,12,16	146,110,143	299	149	1	1.0	0.021,0.033,0.083	0.073,0.052,0.053	-0.014
ENSMUSG00000026209	Dnpep	1	-	75315618	75316070	75315618	75315749	75315944	75316070	29,30,27	288,274,302	33,31,32	335,237,319	344	149	1	1.0	0.042,0.045,0.037	0.041,0.054,0.042	-0.004
ENSMUSG00000026209	Dnpep	1	-	75316540	75316803	75316540	75316629	75316709	75316803	0,0,0	190,155,226	0,0,8	236,175,247	229	149	1	1.0	0.0,0.0,0.0	0.0,0.0,0.021	-0.007
ENSMUSG00000070323	Mmp27	9	+	7573291	7573650	7573291	7573440	7573518	7573650	0,0,2	38,28,38	0,3,6	30,36,46	227	149	1	1.0	0.0,0.0,0.033	0.0,0.052,0.079	-0.033
ENSMUSG00000042272	Sestd1	2	-	77198288	77199060	77198288	77198403	77198865	77199060	49,27,26	85,119,96	35,23,28	86,77,151	611	149	1	1.0	0.123,0.052,0.062	0.09,0.068,0.043	0.012
ENSMUSG00000038538	Ubn2	6	+	38487107	38491931	38487107	38487150	38490383	38491931	12,20,36	0,0,5	18,17,36	5,0,6	3382	149	0.178289506595	1.0	1.0,1.0,0.241	0.137,1.0,0.209	0.298
ENSMUSG00000020048	Hsp90b1	10	-	86691628	86692295	86691628	86691748	86692139	86692295	112,76,105	1694,1916,2053	146,144,146	2652,2035,2767	540	149	1	1.0	0.018,0.011,0.014	0.015,0.019,0.014	-0.002
ENSMUSG00000027002	Nckap1	2	-	80553136	80553449	80553136	80553227	80553306	80553449	0,0,0	7,4,22	0,0,2	6,16,56	228	149	1	1.0	0.0,0.0,0.0	0.0,0.0,0.023	-0.008
ENSMUSG00000001249	Hpn	7	-	31103153	31103423	31103153	31103194	31103300	31103423	0,0,0	2,0,3	2,0,2	0,0,2	255	149	1	1.0	0.0,NA,0.0	1.0,NA,0.369	-0.684
ENSMUSG00000028656	Cap1	4	-	122862622	122863085	122862622	122862746	122862900	122863085	36,24,36	1386,1442,1601	65,28,32	1874,1666,2468	303	149	1	1.0	0.013,0.008,0.011	0.017,0.008,0.006	0.0
ENSMUSG00000034101	Ctnnd1	2	-	84608328	84609074	84608328	84608416	84608959	84609074	5,6,8	214,185,214	9,4,7	196,226,320	692	149	1	1.0	0.005,0.007,0.008	0.01,0.004,0.005	0.0
ENSMUSG00000034059	Ypel4	2	+	84737063	84737528	84737063	84737107	84737419	84737528	8,8,6	0,0,3	8,0,3	0,0,0	461	149	1	1.0	1.0,1.0,0.393	1.0,NA,1.0	-0.202
ENSMUSG00000047098	Rnf31	14	+	55594922	55596255	55594922	55595301	55595472	55596255	2,3,1	5,2,5	7,1,0	1,3,7	320	149	1	1.0	0.157,0.411,0.085	0.765,0.134,0.0	-0.082
ENSMUSG00000047098	Rnf31	14	+	55596651	55598811	55596651	55596858	55598637	55598811	24,6,17	62,68,62	18,13,19	90,72,105	1928	149	1	1.0	0.029,0.007,0.021	0.015,0.014,0.014	0.005
ENSMUSG00000005299	Letm1	5	-	33745015	33746374	33745015	33745203	33746239	33746374	82,58,66	103,97,112	75,47,74	162,98,182	1185	149	1	1.0	0.091,0.07,0.069	0.055,0.057,0.049	0.023
ENSMUSG00000031389	Arhgap4	X	-	73899844	73900469	73899844	73899872	73900098	73900469	32,18,17	102,124,129	11,7,39	127,148,148	375	149	1	1.0	0.111,0.055,0.05	0.033,0.018,0.095	0.023
ENSMUSG00000031389	Arhgap4	X	-	73899844	73900469	73899844	73899872	73900277	73900469	78,69,60	4,6,4	80,49,122	1,3,3	554	149	0.220176278625	1.0	0.84,0.756,0.801	0.956,0.815,0.916	-0.097
ENSMUSG00000031389	Arhgap4	X	-	73900098	73900469	73900098	73900183	73900277	73900469	57,70,68	88,85,74	89,64,116	62,86,95	243	149	0.532329407027	1.0	0.284,0.336,0.36	0.468,0.313,0.428	-0.076
ENSMUSG00000027677	Ttc14	3	+	33800190	33800674	33800190	33800436	33800581	33800674	8,7,13	4,0,1	7,12,4	1,1,0	294	149	0.348937668313	1.0	0.503,1.0,0.868	0.78,0.859,1.0	-0.089
ENSMUSG00000002043	Trappc6a	7	+	19514421	19515090	19514421	19514539	19515006	19515090	30,34,12	187,159,158	29,28,16	191,156,255	616	149	1	1.0	0.037,0.049,0.018	0.035,0.042,0.015	0.004
ENSMUSG00000002043	Trappc6a	7	+	19514421	19515090	19514421	19514539	19515024	19515090	50,48,29	5,12,4	42,34,43	14,1,19	634	149	0.867644405763	1.0	0.702,0.485,0.63	0.414,0.889,0.347	0.056
ENSMUSG00000035673	Sbno2	10	-	80066830	80067394	80066830	80066936	80067276	80067394	54,38,44	149,98,134	61,29,80	131,101,138	489	149	1	1.0	0.099,0.106,0.091	0.124,0.08,0.15	-0.019
ENSMUSG00000035673	Sbno2	10	-	80069281	80069707	80069281	80069436	80069610	80069707	19,13,4	129,96,96	5,6,11	89,100,143	323	149	1	1.0	0.064,0.059,0.019	0.025,0.027,0.034	0.019
ENSMUSG00000000791	Il12rb1	8	+	70812477	70813371	70812477	70812614	70813304	70813371	1,1,0	0,9,3	0,0,1	0,7,7	839	149	1	1.0	1.0,0.019,0.0	NA,0.0,0.025	0.327
ENSMUSG00000028461	Ccdc107	4	+	43495508	43495921	43495508	43495621	43495696	43495921	9,8,4	169,138,129	26,9,15	217,137,221	224	149	1	1.0	0.034,0.037,0.02	0.074,0.042,0.043	-0.023
ENSMUSG00000000202	Btbd17	11	-	114791216	114794126	114791216	114792522	114793849	114794126	6,4,3	0,0,3	8,2,1	0,4,1	1476	149	0.17600791489	1.0	1.0,1.0,0.092	1.0,0.048,0.092	0.317
ENSMUSG00000028104	Polr3gl	3	-	96579797	96580089	96579797	96579911	96580015	96580089	46,61,43	91,93,87	59,50,60	111,88,87	253	149	1	1.0	0.229,0.279,0.225	0.238,0.251,0.289	-0.015
ENSMUSG00000021476	Habp4	13	+	64182106	64184758	64182106	64182278	64184572	64184758	32,25,30	49,83,87	44,27,30	89,52,110	2443	149	1	1.0	0.038,0.018,0.021	0.029,0.031,0.016	0.0
ENSMUSG00000073792	Alg6	4	+	99750728	99752885	99750728	99750799	99752816	99752885	10,4,4	7,18,21	2,14,14	25,20,26	2166	149	1	1.0	0.089,0.015,0.013	0.005,0.046,0.036	0.01
ENSMUSG00000036291	Ap5m1	14	+	49073548	49074194	49073548	49073742	49073969	49074194	159,113,113	0,0,0	110,117,144	2,0,3	376	149	1	1.0	1.0,1.0,1.0	0.956,1.0,0.95	0.031
ENSMUSG00000068114	Ccdc134	15	+	82131423	82134762	82131423	82131545	82134580	82134762	93,119,74	0,3,3	128,92,104	6,0,0	3184	149	0.661966380629	1.0	1.0,0.65,0.536	0.5,1.0,1.0	-0.105
ENSMUSG00000020697	Lig3	11	+	82795364	82795786	82795364	82795452	82795708	82795786	9,5,1	17,18,14	2,0,3	22,10,15	405	149	1	1.0	0.163,0.093,0.026	0.032,0.0,0.069	0.06
ENSMUSG00000024104	Washc2	6	+	116254089	116255168	116254089	116254218	116255048	116255168	20,22,23	0,0,1	27,18,28	0,0,2	979	149	1	1.0	1.0,1.0,0.778	1.0,1.0,0.681	0.032
ENSMUSG00000026457	Adipor1	1	+	134423957	134424922	134423957	134424074	134424750	134424922	115,80,101	751,776,958	135,98,126	812,725,1132	825	149	1	1.0	0.027,0.018,0.019	0.029,0.024,0.02	-0.003
ENSMUSG00000024871	Doc2g	19	+	4004322	4004648	4004322	4004432	4004512	4004648	0,1,0	4,3,2	3,0,0	5,6,7	229	149	1	1.0	0.0,0.178,0.0	0.281,0.0,0.0	-0.034
ENSMUSG00000040033	Stat2	10	+	128284946	128285454	128284946	128285083	128285271	128285454	4,3,3	40,23,29	4,1,5	42,32,44	337	149	1	1.0	0.042,0.055,0.044	0.04,0.014,0.048	0.013
ENSMUSG00000002108	Nr1h3	2	-	91190184	91190641	91190184	91190284	91190461	91190641	79,58,71	178,162,185	68,49,67	197,152,315	326	149	1	1.0	0.169,0.141,0.149	0.136,0.128,0.089	0.035
ENSMUSG00000002108	Nr1h3	2	-	91190184	91190947	91190184	91190284	91190738	91190947	166,129,128	0,6,4	147,121,153	9,1,6	603	149	1	1.0	1.0,0.842,0.888	0.801,0.968,0.863	0.033
ENSMUSG00000002108	Nr1h3	2	-	91190184	91190947	91190184	91190641	91190738	91190947	46,37,36	206,206,278	38,24,51	237,205,326	246	149	1	1.0	0.119,0.098,0.073	0.089,0.066,0.087	0.016
ENSMUSG00000040479	Dgkz	2	-	91933742	91934089	91933742	91933842	91934055	91934089	389,290,314	658,656,721	416,256,374	985,707,872	362	149	1	1.0	0.196,0.154,0.152	0.148,0.13,0.15	0.025
ENSMUSG00000007783	Cpt1c	7	-	44965083	44965566	44965083	44965266	44965370	44965566	0,2,3	0,3,1	5,1,1	0,2,0	253	149	1	1.0	NA,0.282,0.639	1.0,0.227,1.0	-0.282
ENSMUSG00000027374	Mrps5	2	+	127596899	127598276	127596899	127596934	127598185	127598276	3,0,0	72,112,88	3,4,3	119,106,159	1400	149	1	1.0	0.004,0.0,0.0	0.003,0.004,0.002	-0.002
ENSMUSG00000027381	Bcl2l11	2	+	128128619	128129014	128128619	128128756	128128924	128129014	262,201,226	27,47,25	226,166,287	33,38,48	317	149	1	1.0	0.82,0.668,0.809	0.763,0.672,0.738	0.041
ENSMUSG00000029674	Limk1	5	-	134661388	134661858	134661388	134661553	134661792	134661858	4,6,3	6,4,2	6,10,13	3,0,6	388	149	0.0833204618499	1.0	0.204,0.365,0.365	0.434,1.0,0.454	-0.318
ENSMUSG00000096727	Psmb9	17	-	34183614	34184413	34183614	34183744	34184281	34184413	18,27,18	168,202,193	25,37,20	233,194,249	686	149	1	1.0	0.023,0.028,0.02	0.023,0.04,0.017	-0.003
ENSMUSG00000001750	Tcirg1	19	-	3898547	3898875	3898547	3898638	3898717	3898875	227,182,226	1527,1475,1694	326,197,245	2110,1515,2312	228	149	1	1.0	0.089,0.075,0.08	0.092,0.078,0.065	0.003
ENSMUSG00000001750	Tcirg1	19	-	3901890	3902556	3901890	3902035	3902343	3902556	1781,1486,1588	881,788,1001	1958,1591,2276	1077,875,1311	457	149	1	1.0	0.397,0.381,0.341	0.372,0.372,0.361	0.005
ENSMUSG00000001750	Tcirg1	19	-	3903045	3903428	3903045	3903172	3903339	3903428	901,684,887	1167,1112,1161	1106,912,1223	1378,1104,1640	316	149	1	1.0	0.267,0.225,0.265	0.275,0.28,0.26	-0.019
ENSMUSG00000006005	Tpr	1	+	150440066	150440529	150440066	150440198	150440438	150440529	18,13,7	153,144,190	35,34,27	237,143,221	389	149	1	1.0	0.043,0.033,0.014	0.054,0.083,0.045	-0.031
ENSMUSG00000006005	Tpr	1	+	150445867	150446241	150445867	150445963	150446084	150446241	3,3,3	189,203,228	3,1,1	296,166,300	270	149	1	1.0	0.009,0.008,0.007	0.006,0.003,0.002	0.004
ENSMUSG00000006005	Tpr	1	+	150447511	150449238	150447511	150447630	150449142	150449238	26,37,32	267,237,292	36,30,35	393,238,376	1661	149	1	1.0	0.009,0.014,0.01	0.008,0.011,0.008	0.002
ENSMUSG00000042487	Leo1	9	+	75447101	75448396	75447101	75447206	75448301	75448396	2,0,0	43,53,78	4,0,0	95,91,103	1244	149	1	1.0	0.006,0.0,0.0	0.005,0.0,0.0	0.0
ENSMUSG00000042487	Leo1	9	+	75455640	75457193	75455640	75455775	75457057	75457193	31,46,37	41,39,60	74,39,52	38,46,72	1431	149	1	1.0	0.073,0.109,0.06	0.169,0.081,0.07	-0.026
ENSMUSG00000022756	Slc7a4	16	-	17573555	17574586	17573555	17573664	17573945	17574586	0,4,0	6,1,2	1,0,4	4,5,8	430	149	1	1.0	0.0,0.581,0.0	0.08,0.0,0.148	0.118
ENSMUSG00000022756	Slc7a4	16	-	17573945	17574586	17573945	17573997	17574473	17574586	20,21,22	0,0,0	27,36,20	0,0,1	625	149	1	1.0	1.0,1.0,1.0	1.0,1.0,0.827	0.058
ENSMUSG00000022756	Slc7a4	16	-	17574951	17575965	17574951	17575001	17575616	17575965	26,33,36	2,0,1	37,23,32	0,0,0	764	149	1	1.0	0.717,1.0,0.875	1.0,1.0,1.0	-0.136
ENSMUSG00000027465	Tbc1d20	2	+	152307988	152308431	152307988	152308175	152308329	152308431	15,12,14	182,221,219	20,9,31	210,207,330	303	149	1	1.0	0.039,0.026,0.03	0.045,0.021,0.044	-0.005
ENSMUSG00000074247	Dda1	8	+	71472036	71472246	71472036	71472117	71472194	71472246	42,36,23	260,244,280	31,23,47	361,280,399	226	149	1	1.0	0.096,0.089,0.051	0.054,0.051,0.072	0.02
ENSMUSG00000021917	Spcs1	14	-	31000677	31000903	31000677	31000760	31000843	31000903	40,60,39	12,22,15	49,58,78	16,21,19	232	149	1	1.0	0.682,0.637,0.625	0.663,0.639,0.725	-0.028
ENSMUSG00000021917	Spcs1	14	-	31000677	31000903	31000677	31000764	31000843	31000903	4,17,8	847,973,1064	9,15,19	1200,1044,1344	228	149	1	1.0	0.003,0.011,0.005	0.005,0.009,0.009	-0.001
ENSMUSG00000028826	Maco1	4	-	134802758	134806691	134802758	134804564	134806516	134806691	9,13,19	81,103,104	22,24,21	103,71,161	2101	149	1	1.0	0.008,0.009,0.013	0.015,0.023,0.009	-0.006
ENSMUSG00000024339	Tap2	17	+	34211869	34212358	34211869	34212067	34212229	34212358	26,14,23	154,178,188	26,12,10	187,168,293	311	149	1	1.0	0.075,0.036,0.055	0.062,0.033,0.016	0.018
ENSMUSG00000016344	Ppdpf	2	+	181187549	181187886	181187549	181187736	181187808	181187886	153,183,157	209,228,226	189,184,170	267,240,306	221	149	1	1.0	0.33,0.351,0.319	0.323,0.341,0.272	0.021
ENSMUSG00000056941	Commd7	2	-	153618833	153621819	153618833	153619512	153621769	153621819	25,27,33	0,0,0	38,41,44	0,0,2	2406	149	1	1.0	1.0,1.0,1.0	1.0,1.0,0.577	0.141
ENSMUSG00000027263	Tubgcp4	2	+	121189361	121189965	121189361	121189469	121189823	121189965	72,45,29	48,35,70	42,40,45	27,25,66	503	149	1	1.0	0.308,0.276,0.109	0.315,0.322,0.168	-0.037
ENSMUSG00000027263	Tubgcp4	2	+	121189361	121189965	121189361	121189469	121189826	121189965	72,45,29	49,26,66	42,40,45	51,34,80	506	149	1	1.0	0.302,0.338,0.115	0.195,0.257,0.142	0.054
ENSMUSG00000027245	Hypk	2	+	121457645	121458043	121457645	121457701	121457991	121458043	26,28,37	631,637,736	48,24,39	1001,827,1039	439	149	1	1.0	0.014,0.015,0.017	0.016,0.01,0.013	0.002
ENSMUSG00000034248	Slc25a37	14	-	69247580	69249622	69247580	69247637	69248882	69249622	330,313,335	0,8,4	291,308,417	1,8,13	1394	149	0.726366196542	1.0	1.0,0.807,0.9	0.969,0.805,0.774	0.053
ENSMUSG00000034248	Slc25a37	14	-	69247580	69249622	69247580	69247637	69249393	69249622	389,402,439	5,12,12	351,373,540	5,9,11	1905	149	1	1.0	0.859,0.724,0.741	0.846,0.764,0.793	-0.026
ENSMUSG00000034807	Colgalt1	8	+	71621763	71622830	71621763	71621896	71622702	71622830	179,155,236	479,586,670	188,231,206	573,507,870	955	149	1	1.0	0.055,0.04,0.052	0.049,0.066,0.036	-0.001
ENSMUSG00000090077	Lime1	2	+	181382486	181382703	181382486	181382544	181382615	181382703	29,17,17	23,22,18	28,26,43	28,27,42	220	149	1	1.0	0.461,0.344,0.39	0.404,0.395,0.409	-0.004
ENSMUSG00000039254	Pomt1	2	+	32241652	32243004	32241652	32241799	32242892	32243004	13,10,18	44,23,49	14,14,21	45,47,57	1242	149	1	1.0	0.034,0.05,0.042	0.036,0.035,0.042	0.004
ENSMUSG00000039254	Pomt1	2	+	32243618	32244389	32243618	32243712	32244233	32244389	15,14,29	55,38,57	18,10,15	44,32,64	670	149	1	1.0	0.057,0.076,0.102	0.083,0.065,0.05	0.012
ENSMUSG00000030232	Aebp2	6	+	140650755	140652826	140650755	140650782	140651315	140652826	251,257,283	62,43,47	257,289,368	45,45,51	682	149	0.940083552228	1.0	0.469,0.566,0.568	0.555,0.584,0.612	-0.049
ENSMUSG00000016921	Srsf6	2	+	162931993	162933550	162931993	162932142	162933425	162933550	272,275,356	430,403,487	345,329,367	506,419,568	1432	149	1	1.0	0.062,0.066,0.071	0.066,0.076,0.063	-0.002
ENSMUSG00000024137	E4f1	17	-	24443778	24444476	24443778	24444337	24444413	24444476	9,7,13	27,34,30	24,21,28	38,38,40	225	149	0.101862627493	1.0	0.181,0.12,0.223	0.295,0.268,0.317	-0.119
ENSMUSG00000024137	E4f1	17	-	24446781	24447210	24446781	24446841	24447089	24447210	42,40,37	0,4,10	45,21,44	6,7,10	397	149	0.255481030574	1.0	1.0,0.79,0.581	0.738,0.53,0.623	0.16
ENSMUSG00000024137	E4f1	17	-	24446781	24447210	24446781	24446934	24447089	24447210	21,29,19	30,25,33	25,13,21	23,21,36	304	149	1	1.0	0.255,0.362,0.22	0.348,0.233,0.222	0.011
ENSMUSG00000039660	Spout1	2	-	30175186	30175812	30175186	30175289	30175713	30175812	9,21,31	30,39,61	16,5,20	49,37,59	573	149	1	1.0	0.072,0.123,0.117	0.078,0.034,0.081	0.04
ENSMUSG00000039660	Spout1	2	-	30177322	30177965	30177322	30177482	30177592	30177965	2,8,10	58,75,81	7,6,4	93,76,93	259	149	1	1.0	0.019,0.058,0.066	0.042,0.043,0.024	0.011
ENSMUSG00000039660	Spout1	2	-	30177592	30177965	30177592	30177721	30177919	30177965	47,27,49	18,44,37	32,30,36	29,30,35	347	149	1	1.0	0.529,0.209,0.363	0.321,0.3,0.306	0.058
ENSMUSG00000040263	Klhdc4	8	-	121796917	121798236	121796917	121797028	121797833	121798236	76,31,73	68,94,92	66,54,74	126,109,138	954	149	1	1.0	0.149,0.049,0.11	0.076,0.072,0.077	0.028
ENSMUSG00000026955	Sapcd2	2	+	25375967	25376274	25375967	25376075	25376163	25376274	0,0,2	5,8,6	3,17,11	21,11,14	237	149	0.000339657510908	0.129040315661	0.0,0.0,0.173	0.082,0.493,0.331	-0.244
ENSMUSG00000002103	Acp2	2	+	91206187	91206849	91206187	91206277	91206716	91206849	225,152,224	215,235,214	157,216,220	277,259,363	588	149	1	1.0	0.21,0.141,0.21	0.126,0.174,0.133	0.043
ENSMUSG00000039686	Zer1	2	-	30107494	30108122	30107494	30107668	30107975	30108122	6,5,10	32,34,49	2,4,2	44,42,56	456	149	1	1.0	0.058,0.046,0.063	0.015,0.03,0.012	0.037
ENSMUSG00000039686	Zer1	2	-	30107975	30108335	30107975	30108122	30108220	30108335	3,2,1	17,38,37	0,0,0	37,26,57	247	149	1	1.0	0.096,0.031,0.016	0.0,0.0,0.0	0.048
ENSMUSG00000039686	Zer1	2	-	30108220	30110381	30108220	30108335	30110204	30110381	14,2,16	34,50,47	2,8,6	36,31,61	2018	149	1	1.0	0.03,0.003,0.025	0.004,0.019,0.007	0.009
ENSMUSG00000037740	Mrps26	2	+	130564080	130564431	130564080	130564227	130564307	130564431	49,40,50	135,156,136	68,53,80	242,195,224	229	149	1	1.0	0.191,0.143,0.193	0.155,0.15,0.189	0.011
ENSMUSG00000027318	Adam33	2	-	131053041	131053588	131053041	131053150	131053222	131053588	4,0,2	6,11,3	9,3,8	1,1,2	221	149	8.59880441983e-06	0.00838383430933	0.31,0.0,0.31	0.859,0.669,0.729	-0.546
ENSMUSG00000027318	Adam33	2	-	131053222	131053588	131053222	131053300	131053389	131053588	4,4,4	0,6,0	10,2,1	0,1,2	238	149	1	1.0	1.0,0.294,1.0	1.0,0.556,0.238	0.167
ENSMUSG00000027318	Adam33	2	-	131053222	131053588	131053222	131053318	131053389	131053588	3,4,4	0,0,0	9,2,1	1,0,0	220	149	1	1.0	1.0,1.0,1.0	0.859,1.0,1.0	0.047
ENSMUSG00000027318	Adam33	2	-	131053684	131054361	131053684	131053793	131053917	131054361	5,0,8	2,0,5	8,3,3	1,1,8	273	149	1	1.0	0.577,NA,0.466	0.814,0.621,0.17	-0.014
ENSMUSG00000027318	Adam33	2	-	131053684	131054361	131053684	131053793	131054271	131054361	26,9,14	0,0,0	15,8,20	1,0,1	627	149	1	1.0	1.0,1.0,1.0	0.781,1.0,0.826	0.131
ENSMUSG00000027318	Adam33	2	-	131053917	131054361	131053917	131054113	131054271	131054361	14,8,6	1,0,2	5,6,13	0,0,0	307	149	1	1.0	0.872,1.0,0.593	1.0,1.0,1.0	-0.178
ENSMUSG00000027318	Adam33	2	-	131056464	131056792	131056464	131056541	131056713	131056792	6,7,13	1,2,0	7,2,6	2,1,0	321	149	1	1.0	0.736,0.619,1.0	0.619,0.481,1.0	0.085
ENSMUSG00000028467	Gba2	4	-	43566927	43567916	43566927	43567467	43567724	43567916	34,46,40	25,33,34	42,40,48	44,32,49	406	149	1	1.0	0.333,0.338,0.302	0.259,0.314,0.264	0.045
ENSMUSG00000028467	Gba2	4	-	43569180	43569955	43569180	43569285	43569488	43569955	20,7,26	31,17,31	19,8,15	30,14,42	352	149	1	1.0	0.215,0.148,0.262	0.211,0.195,0.131	0.029
ENSMUSG00000028467	Gba2	4	-	43569180	43569955	43569180	43569285	43569829	43569955	55,18,64	1,0,0	42,23,38	0,1,0	693	149	1	1.0	0.922,1.0,1.0	1.0,0.832,1.0	0.03
ENSMUSG00000028467	Gba2	4	-	43569488	43569955	43569488	43569661	43569829	43569955	31,7,27	31,27,32	15,10,18	20,23,39	317	149	1	1.0	0.32,0.109,0.284	0.261,0.17,0.178	0.035
ENSMUSG00000028467	Gba2	4	-	43570036	43570448	43570036	43570190	43570345	43570448	11,17,7	23,30,12	11,13,10	31,24,51	304	149	0.688585248961	1.0	0.19,0.217,0.222	0.148,0.21,0.088	0.061
ENSMUSG00000030058	Copg1	6	+	87892632	87893953	87892632	87892719	87893795	87893953	102,57,132	152,189,166	95,87,129	149,149,236	1225	149	1	1.0	0.075,0.035,0.088	0.072,0.066,0.062	-0.001
ENSMUSG00000030058	Copg1	6	+	87908535	87909802	87908535	87908633	87909663	87909802	7,5,10	207,210,222	13,5,11	235,176,306	1179	149	1	1.0	0.004,0.003,0.006	0.007,0.004,0.005	-0.001
ENSMUSG00000000561	Wdr77	3	+	105965764	105966425	105965764	105965856	105966356	105966425	91,80,88	2,2,6	105,81,59	0,3,1	649	149	0.372256949946	1.0	0.913,0.902,0.771	1.0,0.861,0.931	-0.069
ENSMUSG00000000561	Wdr77	3	+	105965764	105966425	105965764	105965873	105966356	105966425	84,65,73	79,100,86	85,70,47	103,78,128	632	149	1	1.0	0.2,0.133,0.167	0.163,0.175,0.08	0.027
ENSMUSG00000027333	Smox	2	+	131520094	131521171	131520094	131520268	131520411	131521171	13,16,26	98,104,118	26,21,26	144,119,209	292	149	1	1.0	0.063,0.073,0.101	0.084,0.083,0.06	0.003
ENSMUSG00000027333	Smox	2	+	131520094	131521171	131520094	131520268	131520921	131521171	355,359,411	0,1,0	459,393,600	0,0,1	802	149	1	1.0	1.0,0.985,1.0	1.0,1.0,0.991	-0.002
ENSMUSG00000027333	Smox	2	+	131520094	131521171	131520094	131520268	131521054	131521171	446,471,522	0,0,1	610,512,785	0,0,0	935	149	1	1.0	1.0,1.0,0.988	1.0,1.0,1.0	-0.004
ENSMUSG00000027333	Smox	2	+	131520411	131521171	131520411	131520646	131521054	131521171	368,402,429	13,11,6	518,418,653	11,6,10	557	149	1	1.0	0.883,0.907,0.95	0.926,0.949,0.946	-0.027
ENSMUSG00000027338	Prnd	2	+	131953008	131956130	131953008	131953582	131954790	131956130	2,2,6	0,0,0	11,1,28	0,1,2	1357	149	0.540778126745	1.0	1.0,1.0,1.0	1.0,0.099,0.606	0.432
ENSMUSG00000000823	Zfp512b	2	-	181589372	181590181	181589372	181589959	181590052	181590181	25,17,7	1,0,2	25,20,29	1,4,4	242	149	0.160900285807	1.0	0.939,1.0,0.683	0.939,0.755,0.817	0.037
ENSMUSG00000024410	Rmc1	18	+	12183978	12184262	12183978	12184023	12184208	12184262	24,29,22	78,64,109	31,38,42	112,98,106	334	149	1	1.0	0.121,0.168,0.083	0.11,0.147,0.15	-0.012
ENSMUSG00000024410	Rmc1	18	+	12183978	12184262	12183978	12184023	12184238	12184262	47,50,33	1,0,2	53,54,70	0,0,0	364	149	1	1.0	0.951,1.0,0.871	1.0,1.0,1.0	-0.059
ENSMUSG00000024410	Rmc1	18	+	12188819	12189081	12188819	12188924	12189012	12189081	27,32,16	74,113,93	46,23,54	120,74,129	237	149	1	1.0	0.187,0.151,0.098	0.194,0.163,0.208	-0.043
ENSMUSG00000035278	Plekhj1	10	-	80796590	80796822	80796590	80796654	80796731	80796822	54,61,48	326,397,376	96,66,83	539,392,488	226	149	1	1.0	0.098,0.092,0.078	0.105,0.1,0.101	-0.013
ENSMUSG00000035278	Plekhj1	10	-	80797772	80797977	80797772	80797839	80797909	80797977	249,351,261	124,108,167	450,295,400	153,156,229	219	149	1	1.0	0.577,0.689,0.515	0.667,0.563,0.543	0.003
ENSMUSG00000017721	Pigt	2	+	164501080	164501650	164501080	164501168	164501484	164501650	12,7,4	0,0,3	19,5,8	6,5,9	465	149	0.00638395148154	0.573469097121	1.0,1.0,0.299	0.504,0.243,0.222	0.443
ENSMUSG00000044348	Slc25a53	X	-	137015256	137016339	137015256	137015382	137016248	137016339	0,2,0	8,8,7	0,0,0	7,1,7	1015	149	1	1.0	0.0,0.035,0.0	0.0,0.0,0.0	0.012
ENSMUSG00000042745	Id1	2	+	152736250	152737410	152736250	152736745	152736971	152737410	25,11,33	182,253,238	49,25,43	366,278,341	375	149	1	1.0	0.052,0.017,0.052	0.051,0.034,0.048	-0.004
ENSMUSG00000027423	Snx5	2	-	144254725	144254942	144254725	144254812	144254902	144254942	44,63,45	1607,1664,1837	47,53,56	2223,1734,2521	239	149	1	1.0	0.017,0.023,0.015	0.013,0.019,0.014	0.003
ENSMUSG00000027423	Snx5	2	-	144257099	144257993	144257099	144257195	144257869	144257993	496,455,628	1250,1267,1384	608,474,877	1614,1367,1942	823	149	1	1.0	0.067,0.061,0.076	0.064,0.059,0.076	0.002
ENSMUSG00000031939	Taf1d	9	+	15306872	15307821	15306872	15306990	15307727	15307821	34,43,54	7,14,14	27,34,56	30,11,24	886	149	0.100227706183	1.0	0.45,0.341,0.393	0.131,0.342,0.282	0.143
ENSMUSG00000031939	Taf1d	9	+	15310357	15311695	15310357	15310409	15311526	15311695	28,27,57	169,144,187	42,28,55	166,172,208	1266	149	1	1.0	0.019,0.022,0.035	0.029,0.019,0.03	-0.001
ENSMUSG00000031939	Taf1d	9	+	15311526	15314032	15311526	15311695	15313989	15314032	280,392,516	1,4,3	417,394,570	3,0,6	2443	149	1	1.0	0.945,0.857,0.913	0.894,1.0,0.853	-0.011
ENSMUSG00000031939	Taf1d	9	+	15313989	15314264	15313989	15314032	15314230	15314264	88,62,91	26,39,29	95,65,77	63,42,27	347	149	0.61204461215	1.0	0.592,0.406,0.574	0.393,0.399,0.55	0.077
ENSMUSG00000031939	Taf1d	9	+	15313989	15315131	15313989	15314264	15315101	15315131	180,223,253	20,37,27	243,202,284	51,30,21	986	149	1	1.0	0.576,0.477,0.586	0.419,0.504,0.671	0.015
ENSMUSG00000031939	Taf1d	9	+	15315101	15315440	15315101	15315131	15315382	15315440	27,17,30	23,39,36	29,25,35	54,35,27	400	149	1	1.0	0.304,0.14,0.237	0.167,0.21,0.326	-0.007
ENSMUSG00000031939	Taf1d	9	+	15315382	15316978	15315382	15315440	15316888	15316978	380,259,348	0,20,17	454,319,500	0,16,6	1597	149	0.521376033168	1.0	1.0,0.547,0.656	1.0,0.65,0.886	-0.111
ENSMUSG00000026358	Rgs1	1	-	144244672	144246353	144244672	144245487	144246189	144246353	581,538,523	1275,1278,1464	608,579,643	1557,1295,1683	851	149	1	1.0	0.074,0.069,0.059	0.064,0.073,0.063	0.001
ENSMUSG00000026358	Rgs1	1	-	144247905	144248559	144247905	144247967	144248478	144248559	444,448,502	1006,1057,1037	411,514,651	1164,1009,1265	660	149	1	1.0	0.091,0.087,0.099	0.074,0.103,0.104	-0.001
ENSMUSG00000021494	Ddx41	13	-	55535729	55536045	55535729	55535804	55535885	55536045	15,14,41	172,145,170	22,18,17	203,147,269	230	149	1	1.0	0.053,0.059,0.135	0.066,0.073,0.039	0.023
ENSMUSG00000021494	Ddx41	13	-	55535885	55536406	55535885	55536045	55536295	55536406	43,23,26	255,192,265	21,20,39	314,279,419	399	149	1	1.0	0.059,0.043,0.035	0.024,0.026,0.034	0.018
ENSMUSG00000032763	Ilvbl	10	+	78583463	78584502	78583463	78583534	78584069	78584502	77,46,56	0,0,0	74,51,70	1,0,0	684	149	1	1.0	1.0,1.0,1.0	0.942,1.0,1.0	0.019
ENSMUSG00000027433	Xrn2	2	+	147029726	147029976	147029726	147029784	147029868	147029976	8,2,12	137,125,159	5,5,15	101,158,214	233	149	1	1.0	0.036,0.01,0.046	0.031,0.02,0.043	-0.001
ENSMUSG00000004268	Emg1	6	-	124704938	124705216	124704938	124705088	124705157	124705216	57,68,64	178,218,247	90,63,85	313,251,327	218	149	1	1.0	0.18,0.176,0.15	0.164,0.146,0.151	0.015
ENSMUSG00000073125	Xlr3b	X	+	73195941	73198385	73195941	73195976	73197352	73198385	6,4,16	8,7,31	4,0,8	10,2,31	1525	149	1	1.0	0.068,0.053,0.048	0.038,0.0,0.025	0.035
ENSMUSG00000073125	Xlr3b	X	+	73197352	73198385	73197352	73197470	73198285	73198385	14,2,19	5,10,10	23,5,55	3,3,18	964	149	0.124635074677	1.0	0.302,0.03,0.227	0.542,0.205,0.321	-0.17
ENSMUSG00000017418	Arl5b	2	+	15076255	15082452	15076255	15076295	15081901	15082452	450,403,302	0,0,1	400,423,474	0,1,0	5755	149	1	1.0	1.0,1.0,0.887	1.0,0.916,1.0	-0.01
ENSMUSG00000022994	Adcy6	15	-	98596039	98596675	98596039	98596218	98596516	98596675	0,0,0	0,6,6	0,2,2	3,4,29	447	149	1	1.0	NA,0.0,0.0	0.0,0.143,0.022	-0.055
ENSMUSG00000027671	Actl6a	3	+	32720185	32720515	32720185	32720300	32720434	32720515	11,4,1	133,125,115	7,3,16	163,153,206	283	149	1	1.0	0.042,0.017,0.005	0.022,0.01,0.039	-0.002
ENSMUSG00000006299	Aamp	1	-	74281328	74281642	74281328	74281432	74281526	74281642	19,20,28	464,541,513	32,21,23	661,459,723	243	149	1	1.0	0.024,0.022,0.032	0.029,0.027,0.019	0.001
ENSMUSG00000006299	Aamp	1	-	74281735	74282550	74281735	74281819	74282410	74282550	28,35,55	0,0,0	36,45,63	0,0,1	740	149	1	1.0	1.0,1.0,1.0	1.0,1.0,0.927	0.024
ENSMUSG00000004789	Dlst	12	+	85118358	85118601	85118358	85118414	85118526	85118601	43,36,68	136,206,164	56,59,70	186,175,281	261	149	1	1.0	0.153,0.091,0.191	0.147,0.161,0.125	0.001
ENSMUSG00000042548	Asxl1	2	+	153393348	153393787	153393348	153393501	153393623	153393787	8,12,7	79,59,64	2,7,6	78,75,91	271	149	1	1.0	0.053,0.101,0.057	0.014,0.049,0.035	0.038
ENSMUSG00000035623	Rsf1	7	+	97669768	97670882	97669768	97669873	97670802	97670882	0,3,0	35,32,28	0,2,0	52,34,49	1078	149	1	1.0	0.0,0.013,0.0	0.0,0.008,0.0	0.002
ENSMUSG00000038828	Tmem214	5	+	30871419	30871855	30871419	30871570	30871720	30871855	22,23,23	125,122,129	14,18,19	155,120,245	299	149	1	1.0	0.081,0.086,0.082	0.043,0.07,0.037	0.033
ENSMUSG00000038828	Tmem214	5	+	30872686	30872904	30872686	30872768	30872860	30872904	19,9,22	0,3,0	13,7,15	0,1,2	241	149	1	1.0	1.0,0.65,1.0	1.0,0.812,0.823	0.005
ENSMUSG00000038828	Tmem214	5	+	30872686	30873144	30872686	30872768	30873042	30873144	21,14,16	134,148,147	16,11,15	169,134,253	423	149	1	1.0	0.052,0.032,0.037	0.032,0.028,0.02	0.014
ENSMUSG00000038828	Tmem214	5	+	30872686	30873144	30872686	30872904	30873042	30873144	8,8,5	7,4,8	8,6,5	3,1,13	287	149	0.861759986002	1.0	0.372,0.509,0.245	0.581,0.757,0.166	-0.126
ENSMUSG00000038828	Tmem214	5	+	30874850	30875886	30874850	30874968	30875789	30875886	23,7,18	173,190,224	38,27,26	212,164,231	970	149	1	1.0	0.02,0.006,0.012	0.027,0.025,0.017	-0.01
ENSMUSG00000039536	Stau1	2	-	166950780	166951100	166950780	166950854	166950939	166951100	228,208,228	0,0,0	253,225,268	0,0,4	234	149	1	1.0	1.0,1.0,1.0	1.0,1.0,0.977	0.008
ENSMUSG00000039536	Stau1	2	-	166951270	166952472	166951270	166951346	166952325	166952472	49,39,53	83,124,135	60,53,79	94,104,129	1128	149	1	1.0	0.072,0.04,0.049	0.078,0.063,0.075	-0.018
ENSMUSG00000027613	Eif6	2	-	155826124	155826436	155826124	155826210	155826326	155826436	10,7,4	409,415,477	7,12,23	590,509,678	265	149	1	1.0	0.014,0.009,0.005	0.007,0.013,0.019	-0.004
ENSMUSG00000005881	Ergic3	2	+	156017796	156018279	156017796	156017852	156018070	156018279	16,12,16	747,702,773	29,15,40	1053,673,1026	367	149	1	1.0	0.009,0.007,0.008	0.011,0.009,0.016	-0.004
ENSMUSG00000062175	Tgif2	2	+	156853128	156855570	156853128	156853228	156853345	156855570	10,4,5	0,0,0	0,1,2	0,1,0	266	149	1	1.0	1.0,1.0,1.0	NA,0.359,1.0	0.321
ENSMUSG00000028089	Chd1l	3	-	97587110	97588313	97587110	97587221	97588239	97588313	0,0,1	22,27,20	6,5,2	20,22,36	1167	149	1	1.0	0.0,0.0,0.006	0.037,0.028,0.007	-0.022
ENSMUSG00000019823	Mical1	10	+	41478009	41478635	41478009	41478314	41478427	41478635	25,4,20	133,110,122	20,10,26	153,166,192	262	149	1	1.0	0.097,0.02,0.085	0.069,0.033,0.072	0.009
ENSMUSG00000019823	Mical1	10	+	41486593	41487030	41486593	41486667	41486757	41487030	59,32,45	202,174,200	101,32,84	309,205,319	239	149	1	1.0	0.154,0.103,0.123	0.169,0.089,0.141	-0.006
ENSMUSG00000034664	Itga2b	11	-	102457459	102457852	102457459	102457559	102457771	102457852	22,13,20	65,74,87	10,21,29	87,81,183	361	149	1	1.0	0.123,0.068,0.087	0.045,0.097,0.061	0.025
ENSMUSG00000034664	Itga2b	11	-	102464939	102465357	102464939	102465151	102465304	102465357	8,0,4	70,77,63	7,5,11	79,74,157	302	149	1	1.0	0.053,0.0,0.03	0.042,0.032,0.033	-0.008
ENSMUSG00000034863	Ano8	8	-	71478720	71479058	71478720	71478831	71478926	71479058	0,0,4	38,42,53	5,4,7	36,64,81	244	149	1	1.0	0.0,0.0,0.044	0.078,0.037,0.05	-0.04
ENSMUSG00000034863	Ano8	8	-	71480435	71482188	71480435	71481242	71482132	71482188	15,12,10	3,0,2	15,9,15	4,3,4	1039	149	0.318042539663	1.0	0.418,1.0,0.418	0.35,0.301,0.35	0.278
ENSMUSG00000029730	Mcm7	5	-	138169348	138169724	138169348	138169473	138169559	138169724	0,8,4	98,125,104	3,2,14	150,124,174	235	149	1	1.0	0.0,0.039,0.024	0.013,0.01,0.049	-0.003
ENSMUSG00000048865	Arhgap30	1	+	171403212	171403955	171403212	171403340	171403780	171403955	76,46,43	289,204,259	73,57,55	230,282,361	589	149	1	1.0	0.062,0.054,0.04	0.074,0.049,0.037	-0.001
ENSMUSG00000048865	Arhgap30	1	+	171404033	171404298	171404033	171404137	171404220	171404298	30,26,24	214,210,209	32,47,35	229,234,297	232	149	1	1.0	0.083,0.074,0.069	0.082,0.114,0.07	-0.013
ENSMUSG00000017754	Pltp	2	-	164852472	164852680	164852472	164852536	164852616	164852680	28,15,4	826,751,851	10,9,13	916,553,1209	229	149	1	1.0	0.022,0.013,0.003	0.007,0.01,0.007	0.005
ENSMUSG00000079109	Pms2	5	+	143928098	143929042	143928098	143928266	143928941	143929042	8,9,11	22,18,22	10,15,16	16,25,15	824	149	1	1.0	0.062,0.083,0.083	0.102,0.098,0.162	-0.045
ENSMUSG00000069255	Dusp22	13	+	30708676	30711231	30708676	30708749	30710705	30711231	400,313,385	58,42,76	560,391,549	62,56,64	2105	149	0.748386130874	1.0	0.328,0.345,0.264	0.39,0.331,0.378	-0.054
ENSMUSG00000027514	Zbp1	2	-	173210535	173212266	173210535	173210733	173212098	173212266	2,4,9	0,4,1	16,6,5	12,8,9	1514	149	0.765566911646	1.0	1.0,0.09,0.47	0.116,0.069,0.052	0.441
ENSMUSG00000004626	Stxbp2	8	+	3633847	3634123	3633847	3633926	3634019	3634123	15,20,11	520,512,515	22,9,14	613,511,767	242	149	1	1.0	0.017,0.023,0.013	0.022,0.011,0.011	0.003
ENSMUSG00000007880	Arid1a	4	-	133695571	133696156	133695571	133695661	133695915	133696156	10,4,13	63,36,34	8,16,15	43,63,71	403	149	1	1.0	0.055,0.039,0.124	0.064,0.086,0.072	-0.001
ENSMUSG00000029148	Nrbp1	5	+	31243762	31243991	31243762	31243832	31243917	31243991	394,417,605	6,13,11	555,492,605	19,16,19	234	149	1	1.0	0.977,0.953,0.972	0.949,0.951,0.953	0.016
ENSMUSG00000029148	Nrbp1	5	+	31244165	31244559	31244165	31244288	31244457	31244559	28,15,14	126,167,217	21,13,26	163,152,231	318	149	1	1.0	0.094,0.04,0.029	0.057,0.039,0.05	0.006
ENSMUSG00000029148	Nrbp1	5	+	31250089	31250365	31250089	31250140	31250229	31250365	20,11,9	236,216,263	35,25,28	312,218,278	238	149	1	1.0	0.05,0.031,0.021	0.066,0.067,0.059	-0.03
ENSMUSG00000039001	Rps21	2	+	180257620	180257851	180257620	180257683	180257787	180257851	13,21,13	3495,4616,4923	28,24,23	5381,4483,6575	253	149	1	1.0	0.002,0.003,0.002	0.003,0.003,0.002	-0.0
ENSMUSG00000031634	Ufsp2	8	+	45980314	45980639	45980314	45980467	45980572	45980639	44,47,54	3,3,3	31,49,83	4,0,6	254	149	1	1.0	0.896,0.902,0.913	0.82,1.0,0.89	0.0
ENSMUSG00000031634	Ufsp2	8	+	45980314	45980639	45980314	45980492	45980572	45980639	8,14,7	164,146,139	6,7,24	188,166,269	229	149	1	1.0	0.031,0.059,0.032	0.02,0.027,0.055	0.007
ENSMUSG00000038990	Cables2	2	-	180261076	180263155	180261076	180261180	180263077	180263155	80,74,69	0,0,2	92,90,86	3,1,0	2046	149	1	1.0	1.0,1.0,0.715	0.691,0.868,1.0	0.052
ENSMUSG00000023393	Slc17a9	2	+	180731879	180732572	180731879	180732007	180732432	180732572	27,29,28	0,3,0	20,14,25	4,0,0	574	149	1	1.0	1.0,0.715,1.0	0.565,1.0,1.0	0.05
ENSMUSG00000023393	Slc17a9	2	+	180731879	180732572	180731879	180732077	180732432	180732572	24,26,19	6,6,6	14,13,22	0,14,10	504	149	1	1.0	0.542,0.562,0.484	1.0,0.215,0.394	-0.007
ENSMUSG00000024160	Spsb3	17	+	24890567	24890935	24890567	24890755	24890832	24890935	28,28,39	130,100,77	29,39,32	113,95,125	226	149	1	1.0	0.124,0.156,0.25	0.145,0.213,0.144	0.009
ENSMUSG00000024160	Spsb3	17	+	24890832	24891136	24890832	24890935	24891010	24891136	43,46,51	127,117,112	41,33,60	123,87,124	224	149	1	1.0	0.184,0.207,0.232	0.181,0.201,0.243	-0.001
ENSMUSG00000046295	Ankle1	8	+	71406678	71407749	71406678	71406784	71406861	71407749	10,14,13	3,12,5	15,11,13	15,15,12	226	149	0.158353679681	1.0	0.687,0.435,0.632	0.397,0.326,0.417	0.205
ENSMUSG00000046295	Ankle1	8	+	71406678	71407749	71406678	71406784	71407212	71407749	36,32,26	0,0,2	50,18,34	2,0,2	577	149	1	1.0	1.0,1.0,0.77	0.866,1.0,0.814	0.03
[truncated: 926 more rows]
