# Supplementary material for: Pharmacological targeting of BMAL1 modulates circadian and immune pathways
Source: Nat Chem Biol. 2025 Mar 25;21(5):736–45. doi: 10.1038/s41589-025-01863-x (PMC12037410; doi:10.1038/s41589-025-01863-x)
Supplement: Supplementary file 15 — Statistical source data. [file 41589_2025_1863_MOESM15_ESM.zip › Alternative splicing - Novogene analysis/CRE_AvsCRE_C/CRE_AvsCRE_C_SE_significant.xls]

GeneID	geneSymbol	chr	strand	exonStart_0base	exonEnd	upstreamES	upstreamEE	downstreamES	downstreamEE	IJC_SAMPLE_1	SJC_SAMPLE_1	IJC_SAMPLE_2	SJC_SAMPLE_2	IncFormLen	SkipFormLen	PValue	FDR	IncLevel1	IncLevel2	IncLevelDifference
ENSMUSG00000094724	Rnaset2b	17	+	6984138	6985113	6981107	6981168	6988721	6988792	86,200,207,477,157,246	0,0,0,5,0,0	288,312,211,339,533,285	17,13,10,5,5,3	1124	149	4.07147614845e-07	0.0101628116141	1.0,1.0,1.0,0.927,1.0,1.0	0.692,0.761,0.737,0.9,0.934,0.926	0.163
ENSMUSG00000040842	Szrd1	4	-	141120323	141120373	141118526	141118778	141139691	141139727	0,20,35,41,19,32	5,28,23,20,20,36	5,39,36,43,44,30	0,11,0,0,0,43	199	149	1.76613531722e-06	0.0293896691021	0.0,0.348,0.533,0.606,0.416,0.4	1.0,0.726,1.0,1.0,1.0,0.343	-0.461
ENSMUSG00000031813	Mvb12a	8	+	71543956	71544123	71543132	71543231	71545223	71545350	15,10,0,6,3,2	3,2,9,5,6,6	2,2,5,1,9,10	0,1,0,0,0,0	316	149	3.00315328161e-12	1.49923418125e-07	0.702,0.702,0.0,0.361,0.191,0.136	1.0,0.485,1.0,1.0,1.0,1.0	-0.565
