# Supplementary material for: Pharmacological targeting of BMAL1 modulates circadian and immune pathways
Source: Nat Chem Biol. 2025 Mar 25;21(5):736–45. doi: 10.1038/s41589-025-01863-x (PMC12037410; doi:10.1038/s41589-025-01863-x)
Supplement: Supplementary file 15 — Statistical source data. [file 41589_2025_1863_MOESM15_ESM.zip › Alternative splicing - Novogene analysis/CRE_AvsCRE_C/CRE_AvsCRE_C_RI.xls]

GeneID	geneSymbol	chr	strand	riExonStart_0base	riExonEnd	upstreamES	upstreamEE	downstreamES	downstreamEE	IJC_SAMPLE_1	SJC_SAMPLE_1	IJC_SAMPLE_2	SJC_SAMPLE_2	IncFormLen	SkipFormLen	PValue	FDR	IncLevel1	IncLevel2	IncLevelDifference
ENSMUSG00000024975	Pdcd4	19	+	53929082	53929861	53929082	53929192	53929716	53929861	211,106,165,147,129,145	10,0,4,0,0,0	188,161,186,149,235,111	4,0,1,0,3,1	673	149	1	1.0	0.824,1.0,0.901,1.0,1.0,1.0	0.912,1.0,0.976,1.0,0.945,0.961	-0.012
ENSMUSG00000025159	Mms19	19	-	41945732	41947103	41945732	41945815	41946916	41947103	6,58,48,60,63,45	40,36,58,128,76,104	5,74,48,44,121,58	60,104,85,78,111,82	1250	149	1	1.0	0.018,0.161,0.09,0.053,0.09,0.049	0.01,0.078,0.063,0.063,0.115,0.078	0.009
ENSMUSG00000025159	Mms19	19	-	41949454	41949837	41949454	41949581	41949768	41949837	6,29,34,25,25,17	9,42,44,67,47,89	1,24,14,21,29,26	30,64,57,57,60,55	336	149	1	1.0	0.228,0.234,0.255,0.142,0.191,0.078	0.015,0.143,0.098,0.14,0.177,0.173	0.064
ENSMUSG00000025006	Sorbs1	19	-	40376644	40377016	40376644	40376803	40376983	40377016	0,4,0,10,1,10	0,0,0,0,0,1	0,3,4,1,12,6	0,0,1,0,1,0	329	149	1	1.0	NA,1.0,NA,1.0,1.0,0.819	NA,1.0,0.644,1.0,0.845,1.0	0.057
ENSMUSG00000048612	Myof	19	-	37981877	37983010	37981877	37981908	37982959	37983010	0,0,7,11,4,6	0,437,515,516,346,544	0,3,10,13,13,7	10,498,441,435,386,404	1200	149	1	1.0	NA,0.0,0.002,0.003,0.001,0.001	0.0,0.001,0.003,0.004,0.004,0.002	-0.001
ENSMUSG00000024695	Zfp91	19	-	12775994	12776462	12775994	12776073	12776411	12776462	0,10,23,28,34,27	38,181,221,280,208,319	8,33,20,20,16,35	22,216,197,213,189,207	487	149	1	1.0	0.0,0.017,0.031,0.03,0.048,0.025	0.1,0.045,0.03,0.028,0.025,0.049	-0.021
ENSMUSG00000036098	Myrf	19	-	10215741	10216149	10215741	10215810	10216060	10216149	0,0,0,0,0,3	10,10,5,8,3,9	0,0,0,0,0,0	0,11,4,7,3,3	399	149	1	1.0	0.0,0.0,0.0,0.0,0.0,0.111	NA,0.0,0.0,0.0,0.0,0.0	0.018
ENSMUSG00000010110	Stx5a	19	+	8743079	8743423	8743079	8743135	8743352	8743423	0,13,11,19,9,17	22,110,172,180,139,187	4,23,32,19,25,18	11,133,165,144,171,133	366	149	1	1.0	0.0,0.046,0.025,0.041,0.026,0.036	0.129,0.066,0.073,0.051,0.056,0.052	-0.042
ENSMUSG00000010110	Stx5a	19	+	8748654	8748888	8748654	8748711	8748806	8748888	12,54,67,69,58,68	39,117,196,206,111,154	12,66,39,48,81,66	62,166,162,161,200,140	244	149	1	1.0	0.158,0.22,0.173,0.17,0.242,0.212	0.106,0.195,0.128,0.154,0.198,0.224	0.028
ENSMUSG00000024948	Map4k2	19	+	6341743	6341967	6341743	6341834	6341902	6341967	10,12,16,11,11,5	0,32,31,77,36,73	2,8,7,22,19,9	0,51,37,28,35,28	217	149	1	1.0	1.0,0.205,0.262,0.089,0.173,0.045	1.0,0.097,0.115,0.35,0.272,0.181	-0.04
ENSMUSG00000024948	Map4k2	19	+	6343801	6344079	6343801	6343883	6343971	6344079	0,15,12,12,5,27	0,32,43,89,55,70	2,2,3,3,4,16	10,48,42,58,61,58	237	149	1	1.0	NA,0.228,0.149,0.078,0.054,0.195	0.112,0.026,0.043,0.031,0.04,0.148	0.074
ENSMUSG00000024948	Map4k2	19	+	6345576	6345836	6345576	6345610	6345727	6345836	0,5,3,15,5,3	10,33,53,56,41,72	2,2,6,4,7,11	1,37,51,41,55,49	266	149	1	1.0	0.0,0.078,0.031,0.13,0.064,0.023	0.528,0.029,0.062,0.052,0.067,0.112	-0.087
ENSMUSG00000024948	Map4k2	19	+	6346083	6346293	6346083	6346125	6346208	6346293	0,9,10,15,10,16	0,36,39,38,32,62	2,17,14,18,12,13	3,48,63,38,65,34	232	149	1	1.0	NA,0.138,0.141,0.202,0.167,0.142	0.3,0.185,0.125,0.233,0.106,0.197	-0.033
ENSMUSG00000024948	Map4k2	19	+	6352774	6353190	6352774	6352861	6353119	6353190	9,27,32,13,26,27	7,55,56,78,61,69	4,16,14,7,36,22	44,51,68,72,115,67	407	149	0.860054869474	1.0	0.32,0.152,0.173,0.058,0.135,0.125	0.032,0.103,0.07,0.034,0.103,0.107	0.086
ENSMUSG00000024947	Men1	19	+	6335038	6335905	6335038	6335082	6335444	6335905	0,70,86,102,88,111	4,0,6,16,7,9	14,75,78,52,139,85	0,4,9,3,4,0	511	149	0.225140774516	1.0	0.0,1.0,0.807,0.65,0.786,0.782	1.0,0.845,0.716,0.835,0.91,1.0	-0.213
ENSMUSG00000024947	Men1	19	+	6338282	6338961	6338282	6338419	6338825	6338961	0,0,5,1,4,2	6,77,69,77,63,100	0,0,4,1,2,2	25,95,68,62,99,93	555	149	1	1.0	0.0,0.0,0.019,0.003,0.017,0.005	0.0,0.0,0.016,0.004,0.005,0.006	0.002
ENSMUSG00000024773	Atg2a	19	+	6258550	6258985	6258550	6258633	6258863	6258985	0,4,7,16,4,13	18,68,99,81,87,95	0,13,5,12,7,9	52,62,78,53,105,60	379	149	1	1.0	0.0,0.023,0.027,0.072,0.018,0.051	0.0,0.076,0.025,0.082,0.026,0.056	-0.012
ENSMUSG00000024807	Syvn1	19	+	6048454	6048743	6048454	6048607	6048694	6048743	0,2,4,4,6,9	0,136,151,181,130,182	0,0,4,16,8,4	17,156,122,96,146,143	236	149	1	1.0	NA,0.009,0.016,0.014,0.028,0.03	0.0,0.0,0.02,0.095,0.033,0.017	-0.008
ENSMUSG00000024807	Syvn1	19	+	6050521	6051310	6050521	6050685	6051154	6051310	0,14,11,12,14,18	0,3,0,0,4,3	0,12,10,23,19,10	0,1,0,0,3,0	618	149	1	1.0	NA,0.529,1.0,1.0,0.458,0.591	NA,0.743,1.0,1.0,0.604,1.0	-0.154
ENSMUSG00000024818	Slc25a45	19	+	5884344	5885766	5884344	5884603	5884722	5885766	3,13,13,27,23,18	7,92,119,127,96,144	6,9,10,12,12,10	42,98,103,105,159,106	268	149	1	1.0	0.192,0.073,0.057,0.106,0.118,0.065	0.074,0.049,0.051,0.06,0.04,0.05	0.048
ENSMUSG00000024858	Grk2	19	-	4287557	4287985	4287557	4287694	4287822	4287985	50,24,33,47,32,37	1041,712,902,1201,742,1048	21,33,22,31,39,29	696,804,854,828,1280,838	277	149	1	1.0	0.025,0.018,0.019,0.021,0.023,0.019	0.016,0.022,0.014,0.02,0.016,0.018	0.003
ENSMUSG00000024858	Grk2	19	-	4291238	4291641	4291238	4291330	4291589	4291641	0,77,114,164,109,142	75,468,605,830,449,789	16,131,118,95,127,84	56,564,600,594,656,581	408	149	1	1.0	0.0,0.057,0.064,0.067,0.081,0.062	0.094,0.078,0.067,0.055,0.066,0.05	-0.013
ENSMUSG00000040663	Clcf1	19	+	4220177	4223490	4220177	4220344	4222073	4223490	9,198,104,159,233,153	7,19,35,28,13,36	19,198,171,75,270,117	3,30,18,18,30,24	1878	149	1	1.0	0.093,0.453,0.191,0.311,0.587,0.252	0.334,0.344,0.43,0.248,0.417,0.279	-0.028
ENSMUSG00000037916	Ndufv1	19	-	4011101	4011424	4011101	4011272	4011345	4011424	0,10,13,20,7,17	48,204,252,351,198,372	1,13,18,17,19,8	109,278,295,266,377,177	222	149	1	1.0	0.0,0.032,0.033,0.037,0.023,0.03	0.006,0.03,0.039,0.041,0.033,0.029	-0.004
ENSMUSG00000024843	Chka	19	+	3889879	3892213	3889879	3889988	3892106	3892213	0,93,48,222,121,188	2,49,45,41,36,38	6,143,78,162,185,132	23,30,37,42,58,19	2267	149	1	1.0	0.0,0.111,0.066,0.262,0.181,0.245	0.017,0.239,0.122,0.202,0.173,0.313	-0.034
ENSMUSG00000024913	Lrp5	19	-	3593515	3597480	3593515	3593626	3597243	3597480	0,3,20,28,16,15	27,98,98,148,132,148	0,19,7,14,21,17	27,115,94,150,155,108	3766	149	1	1.0	0.0,0.001,0.008,0.007,0.005,0.004	0.0,0.006,0.003,0.004,0.005,0.006	0.0
ENSMUSG00000044906	4930503L19Rik	18	-	70467334	70468517	70467334	70467485	70467758	70468517	0,40,48,32,39,53	0,15,16,19,18,21	2,54,56,26,50,49	0,9,20,10,14,17	422	149	1	1.0	NA,0.485,0.514,0.373,0.433,0.471	1.0,0.679,0.497,0.479,0.558,0.504	-0.164
ENSMUSG00000044906	4930503L19Rik	18	-	70467334	70468517	70467334	70467485	70468053	70468517	14,81,135,106,102,115	0,2,1,0,2,2	4,106,120,80,94,116	0,2,0,0,0,1	717	149	1	1.0	1.0,0.894,0.966,1.0,0.914,0.923	1.0,0.917,1.0,1.0,1.0,0.96	-0.03
ENSMUSG00000044906	4930503L19Rik	18	-	70467334	70468517	70467334	70467485	70468220	70468517	14,120,200,170,157,168	0,0,0,0,0,0	9,148,166,118,133,163	0,0,0,0,2,0	884	149	1	1.0	1.0,1.0,1.0,1.0,1.0,1.0	1.0,1.0,1.0,1.0,0.918,1.0	0.014
ENSMUSG00000024516	Sec11c	18	+	65812664	65814957	65812664	65812741	65814837	65814957	428,759,875,1088,635,958	10,15,17,21,10,6	387,939,868,718,1123,745	25,4,17,8,17,9	2245	149	1	1.0	0.74,0.771,0.774,0.775,0.808,0.914	0.507,0.94,0.772,0.856,0.814,0.846	0.008
ENSMUSG00000024516	Sec11c	18	+	65812664	65814957	65812664	65812814	65814837	65814957	183,489,543,696,424,582	868,450,597,753,431,652	116,674,512,431,665,465	666,517,573,564,840,531	2172	149	1	1.0	0.014,0.069,0.059,0.06,0.063,0.058	0.012,0.082,0.058,0.05,0.052,0.057	0.002
ENSMUSG00000036452	Arhgap26	18	+	39357552	39357828	39357552	39357663	39357798	39357828	0,0,1,0,1,3	0,0,0,0,0,0	0,3,0,0,4,2	0,0,0,1,1,0	284	149	1	1.0	NA,NA,1.0,NA,1.0,1.0	NA,1.0,NA,0.0,0.677,1.0	0.331
ENSMUSG00000038524	Fchsd1	18	-	37963127	37963421	37963127	37963211	37963292	37963421	2,0,0,2,1,4	8,14,20,25,27,38	0,4,3,5,2,6	8,21,26,17,19,27	230	149	1	1.0	0.139,0.0,0.0,0.049,0.023,0.064	0.0,0.11,0.07,0.16,0.064,0.126	-0.042
ENSMUSG00000024454	Hdac3	18	-	37940952	37941766	37940952	37941110	37941378	37941766	0,4,2,5,5,0	81,156,189,262,125,236	0,2,1,3,6,2	94,168,182,171,282,168	417	149	1	1.0	0.0,0.009,0.004,0.007,0.014,0.0	0.0,0.004,0.002,0.006,0.008,0.004	0.002
ENSMUSG00000024454	Hdac3	18	-	37940952	37941766	37940952	37941110	37941707	37941766	0,10,17,24,15,21	0,1,1,5,0,7	5,14,7,9,24,13	1,0,1,2,2,0	746	149	1	1.0	NA,0.666,0.772,0.489,1.0,0.375	0.5,1.0,0.583,0.473,0.706,1.0	-0.05
ENSMUSG00000024454	Hdac3	18	-	37941378	37941766	37941378	37941458	37941707	37941766	0,15,15,26,19,26	34,106,144,253,90,185	6,16,8,13,26,14	54,122,146,135,219,135	398	149	1	1.0	0.0,0.05,0.038,0.037,0.073,0.05	0.04,0.047,0.02,0.035,0.043,0.037	0.004
ENSMUSG00000024454	Hdac3	18	-	37943677	37944209	37943677	37943751	37944128	37944209	26,39,43,32,27,40	23,97,105,190,126,183	4,48,37,42,58,39	37,141,135,99,208,99	526	149	1	1.0	0.243,0.102,0.104,0.046,0.057,0.058	0.03,0.088,0.072,0.107,0.073,0.1	0.023
ENSMUSG00000044595	Dnd1	18	-	36765095	36766010	36765095	36765557	36765892	36766010	0,0,0,2,0,8	0,0,0,2,0,0	2,2,0,1,0,0	0,9,3,0,0,0	484	149	1	1.0	NA,NA,NA,0.235,NA,1.0	1.0,0.064,0.0,1.0,NA,NA	0.101
ENSMUSG00000038773	Kdm3b	18	+	34794449	34795780	34794449	34794563	34795674	34795780	0,1,5,0,0,0	0,44,75,68,56,105	0,2,0,2,2,2	1,66,48,72,46,64	1260	149	1	1.0	NA,0.003,0.008,0.0,0.0,0.0	0.0,0.004,0.0,0.003,0.005,0.004	-0.0
ENSMUSG00000014504	Srp19	18	+	34331749	34334364	34331749	34331825	34334292	34334364	33,57,81,61,77,51	159,164,203,252,143,253	6,85,89,85,60,53	109,215,202,167,331,227	2616	149	1	1.0	0.012,0.019,0.022,0.014,0.03,0.011	0.003,0.022,0.024,0.028,0.01,0.013	0.001
ENSMUSG00000024792	Zfpl1	19	-	6082180	6082471	6082180	6082327	6082398	6082471	5,11,19,22,17,21	49,72,105,90,77,128	24,18,18,22,32,16	71,96,101,85,116,78	220	149	1	1.0	0.065,0.094,0.109,0.142,0.13,0.1	0.186,0.113,0.108,0.149,0.157,0.122	-0.032
ENSMUSG00000024908	Ppp6r3	19	-	3483527	3487091	3483527	3484916	3486975	3487091	0,3,1,1,2,0	0,76,104,178,105,177	0,4,0,0,0,3	1,97,133,116,98,118	2208	149	1	1.0	NA,0.003,0.001,0.0,0.001,0.0	0.0,0.003,0.0,0.0,0.0,0.002	0.0
ENSMUSG00000024056	Ndc80	17	-	71511344	71514282	71511344	71511489	71514188	71514282	0,6,8,12,17,9	0,0,2,0,0,1	2,9,32,9,9,18	0,0,1,1,0,0	2848	149	1	1.0	NA,1.0,0.173,1.0,1.0,0.32	1.0,1.0,0.626,0.32,1.0,1.0	-0.126
ENSMUSG00000035842	Ddx11	17	+	66149030	66149313	66149030	66149099	66149212	66149313	0,8,9,6,9,7	0,1,7,7,6,4	0,6,1,13,8,9	6,13,8,6,23,5	262	149	1	1.0	NA,0.82,0.422,0.328,0.46,0.499	0.0,0.208,0.066,0.552,0.165,0.506	0.256
ENSMUSG00000035842	Ddx11	17	+	66149030	66150052	66149030	66149313	66149967	66150052	0,7,1,1,8,6	0,7,13,14,6,7	2,18,12,14,10,0	6,12,5,9,21,10	803	149	1	1.0	NA,0.157,0.014,0.013,0.198,0.137	0.058,0.218,0.308,0.224,0.081,0.0	-0.044
ENSMUSG00000034116	Vav1	17	+	57279099	57279401	57279099	57279284	57279356	57279401	19,468,642,947,465,928	0,4,4,27,6,3	32,584,604,605,658,584	0,9,1,8,3,8	221	149	1	1.0	1.0,0.987,0.991,0.959,0.981,0.995	1.0,0.978,0.998,0.981,0.993,0.98	-0.003
ENSMUSG00000005823	Gpr108	17	-	57237205	57237497	57237205	57237323	57237423	57237497	0,8,9,18,9,8	88,147,163,238,182,201	1,10,9,15,27,8	78,167,168,176,232,163	249	149	1	1.0	0.0,0.032,0.032,0.043,0.029,0.023	0.008,0.035,0.031,0.049,0.065,0.029	-0.01
ENSMUSG00000002372	Ranbp3	17	+	56701022	56702890	56701022	56701088	56702762	56702890	0,19,32,23,20,33	0,0,2,16,6,15	2,28,18,19,39,18	0,6,11,4,9,18	1823	149	1	1.0	NA,1.0,0.567,0.105,0.214,0.152	1.0,0.276,0.118,0.28,0.262,0.076	0.072
ENSMUSG00000042625	Safb2	17	-	56562938	56563431	56562938	56563243	56563361	56563431	284,65,101,162,88,94	809,119,124,212,137,165	242,118,72,76,137,79	560,147,142,93,232,111	267	149	1	1.0	0.164,0.234,0.312,0.299,0.264,0.241	0.194,0.309,0.221,0.313,0.248,0.284	-0.009
ENSMUSG00000001229	Dpp9	17	-	56205452	56205870	56205452	56205621	56205696	56205870	0,7,2,3,4,1	0,98,130,131,99,163	0,2,4,8,15,1	2,129,91,102,121,113	224	149	1	1.0	NA,0.045,0.01,0.015,0.026,0.004	0.0,0.01,0.028,0.05,0.076,0.006	-0.008
ENSMUSG00000002833	Hdgfl2	17	+	56098973	56099387	56098973	56099075	56099176	56099387	44,16,10,30,11,33	305,112,97,142,105,123	63,24,13,19,37,11	174,134,104,71,204,96	250	149	1	1.0	0.079,0.078,0.058,0.112,0.059,0.138	0.177,0.096,0.069,0.138,0.098,0.064	-0.02
ENSMUSG00000003199	Mpnd	17	+	56012270	56012492	56012270	56012343	56012415	56012492	16,7,15,25,8,21	259,112,131,194,107,184	15,10,13,26,19,7	219,129,178,122,234,127	221	149	1	1.0	0.04,0.04,0.072,0.08,0.048,0.071	0.044,0.05,0.047,0.126,0.052,0.036	-0.001
ENSMUSG00000038781	Stap2	17	-	55999742	56000015	55999742	55999808	55999912	56000015	0,0,0,1,1,0	0,1,3,2,0,1	0,0,0,0,1,0	0,0,0,0,3,2	253	149	1	1.0	NA,0.0,0.0,0.227,1.0,0.0	NA,NA,NA,NA,0.164,0.0	0.163
ENSMUSG00000038781	Stap2	17	-	55999742	56000156	55999742	56000015	56000086	56000156	0,0,0,0,0,0	0,2,0,1,0,0	0,0,0,0,0,1	0,0,0,0,6,0	220	149	1	1.0	NA,0.0,NA,0.0,NA,NA	NA,NA,NA,NA,0.0,1.0	-0.5
ENSMUSG00000038781	Stap2	17	-	56000479	56001001	56000479	56000614	56000900	56001001	2,1,4,0,0,0	0,1,0,0,1,0	0,0,0,2,0,0	3,1,0,2,2,0	435	149	1	1.0	1.0,0.255,1.0,NA,0.0,NA	0.0,0.0,NA,0.255,0.0,NA	0.5
ENSMUSG00000040260	Daam2	17	-	49473285	49476555	49473285	49473392	49476447	49476555	0,0,0,0,0,2	0,0,1,0,0,0	0,0,0,0,0,0	0,0,0,0,2,0	3204	149	1	1.0	NA,NA,0.0,NA,NA,1.0	NA,NA,NA,NA,0.0,NA	0.5
ENSMUSG00000023993	Treml1	17	+	48359918	48360467	48359918	48359982	48360134	48360467	0,1,0,0,2,4	0,17,29,58,17,32	0,3,2,0,2,0	1,26,28,24,20,23	301	149	1	1.0	NA,0.028,0.0,0.0,0.055,0.058	0.0,0.054,0.034,0.0,0.047,0.0	0.006
ENSMUSG00000033475	Tomm6	17	-	47686739	47687288	47686739	47687062	47687187	47687288	28,11,6,20,7,17	104,33,51,95,43,66	20,18,19,15,15,15	114,67,55,41,81,41	274	149	1	1.0	0.128,0.153,0.06,0.103,0.081,0.123	0.087,0.127,0.158,0.166,0.091,0.166	-0.025
ENSMUSG00000034729	Mrps10	17	+	47372426	47372645	47372426	47372491	47372572	47372645	0,3,2,2,1,3	31,24,33,49,32,48	2,4,0,2,2,2	5,52,26,47,52,42	230	149	1	1.0	0.0,0.075,0.038,0.026,0.02,0.039	0.206,0.047,0.0,0.027,0.024,0.03	-0.023
ENSMUSG00000034729	Mrps10	17	+	47372426	47372645	47372426	47372491	47372575	47372645	0,7,2,2,2,3	8,35,49,59,43,75	3,6,1,2,2,2	29,46,39,40,79,41	233	149	1	1.0	0.0,0.113,0.025,0.021,0.029,0.025	0.062,0.077,0.016,0.031,0.016,0.03	-0.003
ENSMUSG00000034729	Mrps10	17	+	47372575	47375109	47372575	47372645	47374972	47375109	0,8,10,10,4,12	49,79,110,132,98,156	2,19,9,13,5,15	40,110,95,97,143,77	2476	149	1	1.0	0.0,0.006,0.005,0.005,0.002,0.005	0.003,0.01,0.006,0.008,0.002,0.012	-0.003
ENSMUSG00000023977	Ubr2	17	-	46980319	46981442	46980319	46980418	46981353	46981442	0,43,24,61,23,33	0,42,24,38,31,26	0,42,49,7,25,16	0,25,36,35,31,40	1084	149	1	1.0	NA,0.123,0.121,0.181,0.093,0.149	NA,0.188,0.158,0.027,0.1,0.052	0.028
ENSMUSG00000002769	Gnmt	17	-	46726060	46726411	46726060	46726182	46726268	46726411	1,2,4,4,2,1	0,0,0,3,2,2	4,6,2,0,12,1	0,0,0,0,4,1	235	149	1	1.0	1.0,1.0,1.0,0.458,0.388,0.241	1.0,1.0,1.0,NA,0.655,0.388	-0.127
ENSMUSG00000002763	Pex6	17	+	46723673	46724027	46723673	46723735	46723918	46724027	31,22,44,33,27,29	182,93,109,189,83,109	41,19,68,32,26,27	147,90,87,91,163,92	332	149	1	1.0	0.071,0.096,0.153,0.073,0.127,0.107	0.111,0.087,0.26,0.136,0.067,0.116	-0.025
ENSMUSG00000023971	Rrp36	17	-	46672524	46672847	46672524	46672591	46672705	46672847	0,5,9,0,1,6	21,70,100,107,71,103	0,3,0,0,3,1	31,121,89,70,106,79	263	149	1	1.0	0.0,0.039,0.049,0.0,0.008,0.032	0.0,0.014,0.0,0.0,0.016,0.007	0.015
ENSMUSG00000040327	Cul9	17	-	46521335	46521984	46521335	46521515	46521850	46521984	0,4,11,8,8,12	12,26,25,44,33,43	0,8,5,4,3,8	20,19,25,18,50,29	484	149	1	1.0	0.0,0.045,0.119,0.053,0.069,0.079	0.0,0.115,0.058,0.064,0.018,0.078	0.005
ENSMUSG00000032842	Abcc10	17	-	46304156	46304475	46304156	46304254	46304329	46304475	0,5,7,6,0,0	0,6,11,6,8,6	4,4,8,9,7,2	7,17,4,11,20,19	224	149	1	1.0	NA,0.357,0.297,0.399,0.0,0.0	0.275,0.135,0.571,0.352,0.189,0.065	-0.054
ENSMUSG00000032842	Abcc10	17	-	46323351	46324914	46323351	46323579	46323692	46324914	0,5,3,3,5,3	0,4,6,6,3,4	4,6,7,10,16,4	2,3,2,8,4,4	262	149	1	1.0	NA,0.416,0.221,0.221,0.487,0.299	0.532,0.532,0.666,0.416,0.695,0.363	-0.205
ENSMUSG00000023952	Gtpbp2	17	+	46164193	46164833	46164193	46164378	46164724	46164833	0,35,45,37,47,45	8,137,247,270,163,181	10,42,55,34,45,22	12,163,180,165,171,140	495	149	1	1.0	0.0,0.071,0.052,0.04,0.08,0.07	0.201,0.072,0.084,0.058,0.073,0.045	-0.037
ENSMUSG00000023952	Gtpbp2	17	+	46165777	46166446	46165777	46165997	46166310	46166446	0,35,47,42,5,53	6,122,177,185,143,213	2,50,34,25,36,14	15,152,169,168,169,196	462	149	1	1.0	0.0,0.085,0.079,0.068,0.011,0.074	0.041,0.096,0.061,0.046,0.064,0.023	-0.002
ENSMUSG00000023942	Slc29a1	17	-	45589413	45589820	45589413	45589548	45589680	45589820	1,23,9,9,12,15	41,305,349,390,346,566	5,16,14,10,19,13	89,390,293,321,586,371	281	149	1	1.0	0.013,0.038,0.013,0.012,0.018,0.014	0.029,0.021,0.025,0.016,0.017,0.018	-0.003
ENSMUSG00000023947	Nfkbie	17	+	45558494	45559430	45558494	45558597	45559207	45559430	0,21,17,33,15,22	0,33,23,44,36,43	0,15,28,26,38,25	23,19,26,25,42,35	759	149	1	1.0	NA,0.111,0.127,0.128,0.076,0.091	0.0,0.134,0.175,0.17,0.151,0.123	-0.019
ENSMUSG00000023938	Aars2	17	+	45519512	45520843	45519512	45519596	45520285	45520843	0,5,6,37,8,17	0,0,0,0,1,0	1,15,4,7,16,13	0,1,0,2,0,0	838	149	1	1.0	NA,1.0,1.0,1.0,0.587,1.0	1.0,0.727,1.0,0.384,1.0,1.0	0.066
ENSMUSG00000023960	Enpp5	17	+	44082743	44086567	44082743	44082920	44085204	44086567	2,0,2,2,0,4	0,0,0,4,0,3	0,2,2,4,4,0	0,1,1,2,0,5	2433	149	1	1.0	1.0,NA,1.0,0.03,NA,0.075	NA,0.109,0.109,0.109,1.0,0.0	0.261
ENSMUSG00000056492	Adgrf5	17	+	43439675	43440160	43439675	43439795	43439950	43440160	0,4,0,1,0,2	0,4,1,3,7,4	0,3,4,0,0,2	0,1,5,4,5,6	304	149	1	1.0	NA,0.329,0.0,0.14,0.0,0.197	NA,0.595,0.282,0.0,0.0,0.14	-0.07
ENSMUSG00000024446	Rpp21	17	-	36257441	36257706	36257441	36257524	36257605	36257706	27,30,36,61,28,35	455,225,203,379,190,409	65,35,29,39,57,27	374,275,269,299,432,232	230	149	1	1.0	0.037,0.08,0.103,0.094,0.087,0.053	0.101,0.076,0.065,0.078,0.079,0.07	-0.003
ENSMUSG00000024426	Atat1	17	-	35908562	35908966	35908562	35908664	35908852	35908966	0,0,0,0,5,4	0,17,34,42,20,21	0,2,7,0,0,0	6,13,15,7,21,14	337	149	1	1.0	NA,0.0,0.0,0.0,0.1,0.078	0.0,0.064,0.171,0.0,0.0,0.0	-0.004
ENSMUSG00000024426	Atat1	17	-	35909087	35909350	35909087	35909148	35909258	35909350	0,0,0,0,0,2	0,21,21,20,25,29	0,0,3,2,0,0	2,27,19,10,15,11	259	149	1	1.0	NA,0.0,0.0,0.0,0.0,0.038	0.0,0.0,0.083,0.103,0.0,0.0	-0.023
ENSMUSG00000035929	H2-Q4	17	+	35379819	35380636	35379819	35380173	35380360	35380636	18,54,47,79,37,63	42,115,140,259,78,199	18,37,44,50,78,56	33,104,110,111,182,112	336	149	1	1.0	0.16,0.172,0.13,0.119,0.174,0.123	0.195,0.136,0.151,0.166,0.16,0.181	-0.019
ENSMUSG00000024403	Atp6v1g2	17	+	35237116	35238767	35237116	35237217	35237624	35238767	8,14,14,7,2,3	0,6,2,5,0,7	3,0,7,0,4,2	0,1,9,13,21,7	556	149	0.00273464340802	1.0	1.0,0.385,0.652,0.273,1.0,0.103	1.0,0.0,0.172,0.0,0.049,0.071	0.354
ENSMUSG00000043807	Ly6g5b	17	-	35115117	35115428	35115117	35115246	35115342	35115428	0,0,1,1,2,1	0,0,0,0,0,0	0,0,0,1,9,1	0,1,0,0,1,0	245	149	1	1.0	NA,NA,1.0,1.0,1.0,1.0	NA,0.0,NA,1.0,0.846,1.0	0.288
ENSMUSG00000040482	Dxo	17	+	34838547	34838907	34838547	34838683	34838812	34838907	12,3,4,11,5,7	347,87,66,83,72,107	25,2,2,0,4,6	201,70,92,63,176,76	278	149	1	1.0	0.018,0.018,0.031,0.066,0.036,0.034	0.062,0.015,0.012,0.0,0.012,0.041	0.01
ENSMUSG00000040482	Dxo	17	+	34838812	34839137	34838812	34838907	34838986	34839137	30,8,0,5,1,3	408,71,67,82,62,96	15,0,6,0,3,8	227,87,67,58,144,74	228	149	1	1.0	0.046,0.069,0.0,0.038,0.01,0.02	0.041,0.0,0.055,0.0,0.013,0.066	0.001
ENSMUSG00000015452	Ager	17	+	34597874	34598247	34597874	34597945	34598140	34598247	0,4,2,4,4,6	0,0,0,0,0,0	8,5,1,2,2,2	0,0,1,2,1,0	344	149	1	1.0	NA,1.0,1.0,1.0,1.0,1.0	1.0,1.0,0.302,0.302,0.464,1.0	0.322
ENSMUSG00000015452	Ager	17	+	34598379	34598794	34598379	34598572	34598729	34598794	0,0,4,0,0,2	26,5,0,0,0,2	0,0,3,2,5,1	0,0,0,1,6,0	306	149	1	1.0	0.0,0.0,1.0,NA,NA,0.327	NA,NA,1.0,0.493,0.289,1.0	-0.364
ENSMUSG00000015452	Ager	17	+	34599995	34600860	34599995	34600137	34600350	34600860	4,1,2,0,4,0	5,1,1,0,1,6	0,6,0,0,6,1	17,3,2,2,4,4	362	149	1	1.0	0.248,0.292,0.452,NA,0.622,0.0	0.0,0.452,0.0,0.0,0.382,0.093	0.168
ENSMUSG00000015452	Ager	17	+	34599995	34600621	34599995	34600137	34600494	34600621	21,3,3,0,4,9	0,1,0,0,0,0	11,6,1,0,14,9	0,0,0,0,4,0	506	149	1	1.0	1.0,0.469,1.0,NA,1.0,1.0	1.0,1.0,1.0,NA,0.508,1.0	-0.008
ENSMUSG00000015452	Ager	17	+	34599995	34600860	34599995	34600621	34600710	34600860	6,5,2,7,1,3	0,0,0,0,0,2	1,2,4,3,9,8	0,0,0,1,0,0	238	149	1	1.0	1.0,1.0,1.0,1.0,1.0,0.484	1.0,1.0,1.0,0.653,1.0,1.0	-0.028
ENSMUSG00000024338	Psmb8	17	+	34200140	34200915	34200140	34200270	34200710	34200915	17,12,23,25,6,25	1319,481,550,852,476,775	25,18,30,14,20,11	1069,615,630,639,1040,561	589	149	1	1.0	0.003,0.006,0.01,0.007,0.003,0.008	0.006,0.007,0.012,0.006,0.005,0.005	-0.001
ENSMUSG00000061232	H2-K1	17	-	33996826	33997157	33996826	33996859	33997037	33997157	5,56,80,73,43,60	3051,2134,2399,3706,2197,3317	61,53,29,51,100,50	2493,2354,2289,2616,3971,2444	327	149	1	1.0	0.001,0.012,0.015,0.009,0.009,0.008	0.011,0.01,0.006,0.009,0.011,0.009	-0.0
ENSMUSG00000079553	Kifc1	17	-	33884588	33885218	33884588	33884986	33885167	33885218	0,1,3,1,1,0	8,36,57,43,38,62	0,0,0,0,1,0	13,49,54,26,98,33	330	149	1	1.0	0.0,0.012,0.023,0.01,0.012,0.0	0.0,0.0,0.0,0.0,0.005,0.0	0.009
ENSMUSG00000042099	Kank3	17	+	33822285	33822917	33822285	33822375	33822674	33822917	57,7,20,29,27,32	35,26,26,22,14,20	55,23,36,30,36,20	42,22,33,27,48,32	448	149	1	1.0	0.351,0.082,0.204,0.305,0.391,0.347	0.303,0.258,0.266,0.27,0.2,0.172	0.035
ENSMUSG00000059208	Hnrnpm	17	-	33666493	33666685	33666493	33666529	33666646	33666685	13,188,262,294,191,305	28,247,290,470,250,408	22,259,253,271,317,214	20,348,329,335,368,291	266	149	1	1.0	0.206,0.299,0.336,0.259,0.3,0.295	0.381,0.294,0.301,0.312,0.325,0.292	-0.035
ENSMUSG00000024026	Glo1	17	-	30592865	30594226	30592865	30593074	30594114	30594226	1087,647,728,838,560,815	109,9,16,7,6,24	709,714,684,616,1119,682	14,13,11,8,34,7	1189	149	1	1.0	0.555,0.9,0.851,0.938,0.921,0.81	0.864,0.873,0.886,0.906,0.805,0.924	-0.047
ENSMUSG00000004865	Srpk1	17	-	28599470	28600456	28599470	28599869	28600242	28600456	5,35,56,69,26,44	0,31,54,71,57,48	0,43,70,32,35,39	3,54,48,42,51,44	522	149	1	1.0	1.0,0.244,0.228,0.217,0.115,0.207	0.0,0.185,0.294,0.179,0.164,0.202	0.165
ENSMUSG00000037805	Rpl10a	17	+	28328966	28329522	28328966	28329047	28329373	28329522	716,851,811,1385,805,1132	4841,3271,3904,5363,3065,4705	747,1358,1062,1004,1586,939	4238,3966,3870,3354,5876,3391	475	149	1	1.0	0.044,0.075,0.061,0.075,0.076,0.07	0.052,0.097,0.079,0.086,0.078,0.08	-0.012
ENSMUSG00000037805	Rpl10a	17	+	28328966	28329522	28328966	28329280	28329373	28329522	340,404,364,624,370,515	168,84,93,124,74,130	373,651,517,472,677,463	115,133,122,46,154,86	242	149	1	1.0	0.555,0.748,0.707,0.756,0.755,0.709	0.666,0.751,0.723,0.863,0.73,0.768	-0.045
ENSMUSG00000007570	Fance	17	+	28318061	28318407	28318061	28318156	28318328	28318407	0,24,14,10,12,8	80,61,95,79,50,92	10,20,9,15,23,9	50,79,61,71,84,54	321	149	1	1.0	0.0,0.154,0.064,0.055,0.1,0.039	0.085,0.105,0.064,0.089,0.113,0.072	-0.019
ENSMUSG00000002250	Ppard	17	+	28298276	28299034	28298276	28298479	28298583	28299034	0,8,25,27,28,33	0,78,75,73,82,92	3,25,27,21,39,24	10,79,67,64,72,68	253	149	1	1.0	NA,0.057,0.164,0.179,0.167,0.174	0.15,0.157,0.192,0.162,0.242,0.172	-0.031
ENSMUSG00000024220	Zfp523	17	+	28201260	28202348	28201260	28201440	28202100	28202348	0,19,13,33,18,45	0,0,1,1,0,0	1,24,16,23,23,25	0,0,2,0,0,0	809	149	1	1.0	NA,1.0,0.705,0.859,1.0,1.0	1.0,1.0,0.596,1.0,1.0,1.0	-0.02
ENSMUSG00000024220	Zfp523	17	+	28201260	28202348	28201260	28201440	28202114	28202348	0,21,13,33,18,45	0,11,21,19,8,19	3,24,16,23,26,25	10,20,30,11,30,16	823	149	1	1.0	NA,0.257,0.101,0.239,0.289,0.3	0.052,0.178,0.088,0.275,0.136,0.221	0.079
ENSMUSG00000024190	Dusp1	17	-	26506984	26507719	26506984	26507204	26507573	26507719	12,315,422,610,351,427	48,904,924,1518,879,1314	34,354,323,319,316,278	71,1101,762,802,1147,836	518	149	1	1.0	0.067,0.091,0.116,0.104,0.103,0.085	0.121,0.085,0.109,0.103,0.073,0.087	-0.002
ENSMUSG00000024188	Luc7l	17	+	26253973	26255125	26253973	26254044	26255030	26255125	3,82,114,86,64,108	0,24,18,62,34,34	4,96,132,83,105,89	0,43,38,49,30,36	1135	149	1	1.0	1.0,0.31,0.454,0.154,0.198,0.294	1.0,0.227,0.313,0.182,0.315,0.245	0.021
ENSMUSG00000025728	Pigq	17	-	25931673	25932231	25931673	25931827	25932104	25932231	0,18,11,31,8,16	0,78,80,113,65,126	1,23,24,20,23,13	4,73,84,89,120,84	426	149	1	1.0	NA,0.075,0.046,0.088,0.041,0.043	0.08,0.099,0.091,0.073,0.063,0.051	-0.018
ENSMUSG00000025731	Mettl26	17	+	25876660	25877169	25876660	25876739	25876949	25877169	39,19,27,45,30,34	64,14,20,36,9,21	41,34,34,48,48,26	45,9,15,24,54,23	359	149	1	1.0	0.202,0.36,0.359,0.342,0.58,0.402	0.274,0.611,0.485,0.454,0.27,0.319	-0.028
ENSMUSG00000073434	Wdr90	17	-	25849562	25849970	25849562	25849684	25849867	25849970	0,12,7,2,2,7	0,11,5,17,7,9	0,1,3,2,6,7	0,6,9,7,6,6	332	149	1	1.0	NA,0.329,0.386,0.05,0.114,0.259	NA,0.07,0.13,0.114,0.31,0.344	0.034
ENSMUSG00000073434	Wdr90	17	-	25850417	25850938	25850417	25850515	25850746	25850938	0,4,4,2,6,3	0,7,12,14,13,12	0,3,4,2,1,3	0,5,12,12,6,16	380	149	1	1.0	NA,0.183,0.116,0.053,0.153,0.089	NA,0.19,0.116,0.061,0.061,0.068	0.02
ENSMUSG00000073434	Wdr90	17	-	25854529	25855234	25854529	25854765	25855117	25855234	0,8,6,13,11,15	0,5,4,12,10,9	0,11,6,3,6,6	0,4,11,10,7,5	501	149	1	1.0	NA,0.322,0.308,0.244,0.247,0.331	NA,0.45,0.14,0.082,0.203,0.263	0.063
ENSMUSG00000073434	Wdr90	17	-	25860371	25860817	25860371	25860542	25860654	25860817	0,0,3,5,0,1	0,0,0,0,0,0	0,6,4,0,2,3	0,0,0,1,0,0	261	149	1	1.0	NA,NA,1.0,1.0,NA,1.0	NA,1.0,1.0,0.0,1.0,1.0	0.2
ENSMUSG00000073434	Wdr90	17	-	25860371	25860817	25860371	25860542	25860708	25860817	0,2,6,5,0,2	0,6,7,2,6,5	0,6,4,1,2,3	0,3,1,1,1,6	315	149	1	1.0	NA,0.136,0.288,0.542,0.0,0.159	NA,0.486,0.654,0.321,0.486,0.191	-0.203
ENSMUSG00000025736	Jmjd8	17	+	25829605	25829853	25829605	25829702	25829784	25829853	0,6,12,15,14,5	0,48,57,66,39,75	0,1,11,6,10,7	8,51,57,39,70,48	231	149	1	1.0	NA,0.075,0.12,0.128,0.188,0.041	0.0,0.012,0.111,0.09,0.084,0.086	0.047
ENSMUSG00000025736	Jmjd8	17	+	25829941	25830206	25829941	25830061	25830138	25830206	0,7,2,6,1,3	0,42,55,78,33,55	0,6,3,8,1,3	0,48,82,41,78,42	226	149	1	1.0	NA,0.099,0.023,0.048,0.02,0.035	NA,0.076,0.024,0.114,0.008,0.045	-0.008
ENSMUSG00000025737	Wdr24	17	+	25827234	25827532	25827234	25827356	25827427	25827532	7,18,26,47,27,21	38,23,44,69,38,52	21,21,21,22,52,17	23,39,31,53,63,50	220	149	1	1.0	0.111,0.346,0.286,0.316,0.325,0.215	0.382,0.267,0.315,0.219,0.359,0.187	-0.022
ENSMUSG00000019214	Chtf18	17	-	25722843	25723313	25722843	25722942	25723219	25723313	0,0,1,4,0,3	0,7,15,22,14,25	0,0,1,0,2,4	4,16,14,9,22,21	426	149	1	1.0	NA,0.0,0.023,0.06,0.0,0.04	0.0,0.0,0.024,0.0,0.031,0.062	0.005
ENSMUSG00000067722	BC003965	17	+	25184553	25187662	25184553	25184640	25184719	25187662	6,27,36,61,24,33	46,27,82,89,68,78	26,18,20,25,41,31	63,47,51,62,73,77	228	149	1	1.0	0.079,0.395,0.223,0.309,0.187,0.217	0.212,0.2,0.204,0.209,0.268,0.208	0.018
ENSMUSG00000024170	Telo2	17	-	25101639	25103771	25101639	25101704	25103579	25103771	34,18,14,26,21,12	0,2,2,1,0,0	19,29,20,18,31,10	0,0,1,1,2,0	2024	149	1	1.0	1.0,0.399,0.34,0.657,1.0,1.0	1.0,1.0,0.596,0.57,0.533,1.0	-0.05
ENSMUSG00000024170	Telo2	17	-	25106771	25107130	25106771	25106908	25106988	25107130	0,2,3,5,4,2	6,14,19,30,14,30	0,9,3,2,3,7	14,25,22,24,27,20	229	149	1	1.0	0.0,0.085,0.093,0.098,0.157,0.042	0.0,0.19,0.081,0.051,0.067,0.185	-0.017
ENSMUSG00000044533	Rps2	17	+	24720272	24720731	24720272	24720452	24720533	24720731	21,30,18,54,40,53	8762,4984,6164,10017,5429,8728	13,24,24,22,53,24	8220,6101,6006,5250,10098,5868	230	149	1	1.0	0.002,0.004,0.002,0.003,0.005,0.004	0.001,0.003,0.003,0.003,0.003,0.003	0.001
ENSMUSG00000019320	Noxo1	17	+	24699543	24700015	24699543	24699657	24699897	24700015	20,5,6,15,8,13	0,1,1,6,0,7	21,6,5,4,4,5	0,3,0,2,4,4	389	149	0.566500251818	1.0	1.0,0.657,0.697,0.489,1.0,0.416	1.0,0.434,1.0,0.434,0.277,0.324	0.132
ENSMUSG00000024118	Tedc2	17	-	24219730	24220310	24219730	24220133	24220251	24220310	0,7,9,12,9,10	0,18,12,35,17,15	4,11,15,5,15,4	0,11,19,5,10,13	267	149	1	1.0	NA,0.178,0.295,0.161,0.228,0.271	1.0,0.358,0.306,0.358,0.456,0.147	-0.211
ENSMUSG00000024118	Tedc2	17	-	24220251	24220615	24220251	24220310	24220516	24220615	0,4,1,13,0,6	0,13,16,33,15,22	0,6,4,4,1,4	4,19,20,14,22,22	355	149	1	1.0	NA,0.114,0.026,0.142,0.0,0.103	0.0,0.117,0.077,0.107,0.019,0.071	0.012
ENSMUSG00000024118	Tedc2	17	-	24220251	24220615	24220251	24220310	24220521	24220615	0,4,2,17,0,6	0,3,1,0,1,0	0,7,4,5,4,7	0,0,3,0,2,0	360	149	1	1.0	NA,0.356,0.453,1.0,0.0,1.0	NA,1.0,0.356,1.0,0.453,1.0	-0.2
ENSMUSG00000023908	Pkmyt1	17	+	23732336	23734316	23732336	23732824	23733822	23734316	12,28,34,45,50,39	23,36,30,48,26,47	24,41,41,29,66,26	26,23,39,30,54,43	1147	149	1	1.0	0.063,0.092,0.128,0.109,0.2,0.097	0.107,0.188,0.12,0.112,0.137,0.073	-0.008
ENSMUSG00000023908	Pkmyt1	17	+	23735199	23735720	23735199	23735372	23735562	23735720	12,4,4,2,3,4	109,42,48,36,42,50	0,6,4,8,12,1	112,44,60,46,86,55	339	149	1	1.0	0.046,0.04,0.035,0.024,0.03,0.034	0.0,0.057,0.028,0.071,0.058,0.008	-0.002
ENSMUSG00000041319	Thoc6	17	-	23668975	23669306	23668975	23669110	23669195	23669306	9,6,6,16,5,5	214,76,105,143,82,121	2,10,1,8,15,4	109,89,110,104,163,106	234	149	1	1.0	0.026,0.048,0.035,0.067,0.037,0.026	0.012,0.067,0.006,0.047,0.055,0.023	0.005
ENSMUSG00000041319	Thoc6	17	-	23670192	23670552	23670192	23670241	23670448	23670552	4,7,0,18,7,12	0,0,0,0,0,0	0,12,4,4,9,8	0,0,0,0,0,5	356	149	1	1.0	1.0,1.0,NA,1.0,1.0,1.0	NA,1.0,1.0,1.0,1.0,0.401	0.12
ENSMUSG00000014767	Tbp	17	+	15501153	15501357	15501153	15501202	15501311	15501357	0,2,1,3,6,5	0,0,0,0,0,1	0,13,4,5,5,6	0,2,1,0,1,0	258	149	1	1.0	NA,1.0,1.0,1.0,1.0,0.743	NA,0.79,0.698,1.0,0.743,1.0	0.102
ENSMUSG00000116953	9030025P20Rik	17	+	14985773	14986832	14985773	14985910	14986717	14986832	1,1,3,2,2,2	43,6,5,39,4,33	0,4,1,2,3,0	0,3,25,9,9,6	956	149	1	1.0	0.004,0.025,0.086,0.008,0.072,0.009	NA,0.172,0.006,0.033,0.049,0.0	-0.018
ENSMUSG00000094724	Rnaset2b	17	+	6984138	6985113	6984138	6984191	6985055	6985113	19,34,34,71,22,37	97,370,286,687,232,335	14,53,42,35,72,30	385,436,309,763,822,373	1013	149	1	1.0	0.028,0.013,0.017,0.015,0.014,0.016	0.005,0.018,0.02,0.007,0.013,0.012	0.005
ENSMUSG00000038141	Tmem181a	17	+	6288985	6290678	6288985	6289073	6290556	6290678	0,4,10,11,8,8	0,142,157,150,116,181	15,6,6,7,20,11	13,163,170,136,167,159	1632	149	1	1.0	NA,0.003,0.006,0.007,0.006,0.004	0.095,0.003,0.003,0.005,0.011,0.006	-0.015
ENSMUSG00000039456	Morc3	16	+	93862413	93862715	93862413	93862503	93862640	93862715	0,18,21,44,20,36	0,9,0,1,15,18	0,27,14,20,17,31	0,31,25,40,22,14	286	149	1	1.0	NA,0.51,1.0,0.958,0.41,0.51	NA,0.312,0.226,0.207,0.287,0.536	0.364
ENSMUSG00000039456	Morc3	16	+	93862413	93862715	93862413	93862536	93862640	93862715	0,0,1,22,8,3	0,48,81,85,69,93	0,6,2,4,1,8	0,85,90,77,72,64	253	149	1	1.0	NA,0.0,0.007,0.132,0.064,0.019	NA,0.04,0.013,0.03,0.008,0.069	0.012
ENSMUSG00000022946	Dopey2	16	+	93739153	93740674	93739153	93739335	93739968	93740674	0,1,2,8,0,4	0,41,60,56,35,64	0,0,5,1,3,2	0,38,56,39,48,44	782	149	1	1.0	NA,0.005,0.006,0.026,0.0,0.012	NA,0.0,0.017,0.005,0.012,0.009	0.001
ENSMUSG00000022948	Setd4	16	-	93585178	93586317	93585178	93585302	93586236	93586317	11,21,16,11,8,25	64,9,16,10,12,8	21,23,14,9,22,11	64,25,18,14,22,10	1083	149	1	1.0	0.023,0.243,0.121,0.131,0.084,0.301	0.043,0.112,0.097,0.081,0.121,0.131	0.053
ENSMUSG00000064061	Dzip3	16	-	48935498	48937073	48935498	48935586	48936969	48937073	0,2,2,4,0,4	0,0,7,7,4,17	0,3,4,6,0,3	0,17,4,11,4,4	1532	149	1	1.0	NA,1.0,0.027,0.053,0.0,0.022	NA,0.017,0.089,0.05,0.0,0.068	0.176
ENSMUSG00000043065	Spice1	16	+	44369879	44370378	44369879	44370019	44370237	44370378	0,5,6,10,4,29	0,10,21,12,13,25	0,9,9,5,15,16	0,15,20,12,21,19	367	149	1	1.0	NA,0.169,0.104,0.253,0.111,0.32	NA,0.196,0.154,0.145,0.225,0.255	-0.004
ENSMUSG00000068284	Usf3	16	+	44198903	44199167	44198903	44199021	44199118	44199167	0,1,0,0,2,1	0,0,0,2,0,0	0,0,0,1,0,0	0,0,0,0,0,1	246	149	1	1.0	NA,1.0,NA,0.0,1.0,1.0	NA,NA,NA,1.0,NA,0.0	0.25
ENSMUSG00000022833	Ccdc14	16	+	34705160	34706897	34705160	34705255	34706386	34706897	0,1,9,12,13,7	0,2,4,2,2,3	0,3,8,7,5,10	0,4,5,4,4,4	1280	149	1	1.0	NA,0.055,0.208,0.411,0.431,0.214	NA,0.08,0.157,0.169,0.127,0.225	0.112
ENSMUSG00000038084	Opa1	16	+	29614125	29615164	29614125	29614198	29615048	29615164	0,14,6,18,12,12	0,72,65,75,50,54	3,27,12,26,23,15	12,58,59,47,77,50	999	149	1	1.0	NA,0.028,0.014,0.035,0.035,0.032	0.036,0.065,0.029,0.076,0.043,0.043	-0.02
ENSMUSG00000022884	Eif4a2	16	+	23108587	23108851	23108587	23108633	23108718	23108851	0,64,104,117,79,109	5,319,359,659,309,483	5,63,95,86,81,72	11,385,367,371,364,377	234	149	1	1.0	0.0,0.113,0.156,0.102,0.14,0.126	0.224,0.094,0.142,0.129,0.124,0.108	-0.031
ENSMUSG00000022884	Eif4a2	16	+	23109984	23110343	23109984	23110153	23110233	23110343	0,116,169,279,198,256	14,226,328,391,253,381	5,180,194,200,244,182	27,366,315,326,377,293	229	149	1	1.0	0.0,0.25,0.251,0.317,0.337,0.304	0.108,0.242,0.286,0.285,0.296,0.288	-0.008
ENSMUSG00000022884	Eif4a2	16	+	23110579	23111263	23110579	23110723	23111125	23111263	4,200,332,425,292,343	21,352,364,589,337,487	5,236,290,237,334,299	69,407,434,373,445,373	551	149	1	1.0	0.049,0.133,0.198,0.163,0.19,0.16	0.019,0.136,0.153,0.147,0.169,0.178	0.015
ENSMUSG00000022884	Eif4a2	16	+	23111125	23111592	23111125	23111263	23111502	23111592	7,151,224,307,213,264	35,351,414,548,411,492	9,180,209,264,253,183	61,453,411,456,596,423	388	149	1	1.0	0.071,0.142,0.172,0.177,0.166,0.171	0.054,0.132,0.163,0.182,0.14,0.142	0.014
ENSMUSG00000005958	Ephb3	16	+	21220419	21220894	21220419	21220542	21220646	21220894	0,1,0,0,0,0	0,0,0,0,0,2	0,0,2,0,0,0	0,0,0,1,4,1	253	149	1	1.0	NA,1.0,NA,NA,NA,0.0	NA,NA,1.0,0.0,0.0,0.0	0.25
ENSMUSG00000022843	Clcn2	16	-	20710271	20710639	20710271	20710427	20710554	20710639	0,0,1,2,0,0	0,6,1,5,1,0	0,0,0,2,2,0	0,2,0,3,0,4	276	149	1	1.0	NA,0.0,0.351,0.178,0.0,NA	NA,0.0,NA,0.265,1.0,0.0	-0.184
ENSMUSG00000022843	Clcn2	16	-	20712879	20713459	20712879	20713008	20713327	20713459	0,0,0,6,0,2	0,0,3,2,1,0	0,0,8,0,0,3	0,1,2,2,3,0	468	149	1	1.0	NA,NA,0.0,0.489,0.0,1.0	NA,0.0,0.56,0.0,0.0,1.0	0.06
ENSMUSG00000006998	Psmd2	16	+	20659678	20660102	20659678	20659780	20659956	20660102	0,9,6,16,9,18	179,589,741,857,553,855	4,21,9,11,8,5	288,765,757,615,1040,772	325	149	1	1.0	0.0,0.007,0.004,0.008,0.007,0.01	0.006,0.012,0.005,0.008,0.004,0.003	-0.0
ENSMUSG00000005262	Ufd1	16	+	18826254	18827106	18826254	18826302	18827017	18827106	7,65,87,60,36,65	157,127,187,247,113,250	16,79,75,53,87,40	151,184,147,169,248,171	864	149	1	1.0	0.008,0.081,0.074,0.04,0.052,0.043	0.018,0.069,0.081,0.051,0.057,0.039	-0.003
ENSMUSG00000075704	Txnrd2	16	+	18477650	18479070	18477650	18477857	18478857	18479070	0,4,4,0,5,2	321,50,46,88,46,59	11,3,8,0,7,8	181,48,58,57,111,55	1149	149	1	1.0	0.0,0.01,0.011,0.0,0.014,0.004	0.008,0.008,0.018,0.0,0.008,0.019	-0.004
ENSMUSG00000022721	Trmt2a	16	+	18250819	18251660	18250819	18251001	18251358	18251660	12,35,49,39,25,45	0,0,0,0,3,0	17,43,36,28,50,27	0,0,0,0,0,0	506	149	1	1.0	1.0,1.0,1.0,1.0,0.71,1.0	1.0,1.0,1.0,1.0,1.0,1.0	-0.048
ENSMUSG00000022721	Trmt2a	16	+	18250819	18251660	18250819	18251001	18251548	18251660	12,59,74,64,50,85	0,1,1,3,1,5	23,66,53,46,103,40	0,0,7,2,1,4	696	149	1	1.0	1.0,0.927,0.941,0.82,0.915,0.784	1.0,1.0,0.618,0.831,0.957,0.682	0.05
ENSMUSG00000022721	Trmt2a	16	+	18251358	18251660	18251358	18251474	18251548	18251660	0,28,30,30,32,49	78,65,91,153,103,137	12,34,19,31,60,15	32,104,101,85,170,113	223	149	1	1.0	0.0,0.223,0.181,0.116,0.172,0.193	0.2,0.179,0.112,0.196,0.191,0.081	-0.012
ENSMUSG00000003526	Prodh	16	-	18077443	18077883	18077443	18077590	18077790	18077883	0,1,1,1,1,7	0,3,5,13,9,14	0,3,4,2,0,1	3,9,15,15,21,6	349	149	1	1.0	NA,0.125,0.079,0.032,0.045,0.176	0.0,0.125,0.102,0.054,0.0,0.066	0.034
ENSMUSG00000012017	Scarf2	16	+	17804305	17804924	17804305	17804409	17804485	17804924	0,4,2,2,2,6	0,10,6,2,7,11	0,6,7,1,12,2	0,12,8,1,23,10	225	149	1	1.0	NA,0.209,0.181,0.398,0.159,0.265	NA,0.249,0.367,0.398,0.257,0.117	-0.035
ENSMUSG00000012017	Scarf2	16	+	17804305	17804924	17804305	17804409	17804808	17804924	4,8,10,4,7,15	0,0,0,0,2,0	0,8,8,9,23,9	0,0,1,0,0,0	548	149	1	1.0	1.0,1.0,1.0,1.0,0.488,1.0	NA,1.0,0.685,1.0,1.0,1.0	-0.022
ENSMUSG00000012017	Scarf2	16	+	17804485	17804924	17804485	17804603	17804808	17804924	4,7,10,2,7,9	7,4,4,1,5,14	0,5,1,9,13,10	3,13,0,2,23,5	354	149	0.799882674576	1.0	0.194,0.424,0.513,0.457,0.371,0.213	0.0,0.139,1.0,0.654,0.192,0.457	-0.045
ENSMUSG00000012114	Med15	16	-	17682274	17685504	17682274	17683188	17685452	17685504	16,14,8,33,18,18	20,206,261,312,190,300	0,5,22,9,16,18	8,249,193,172,221,247	2413	149	1	1.0	0.047,0.004,0.002,0.006,0.006,0.004	0.0,0.001,0.007,0.003,0.004,0.004	0.008
ENSMUSG00000022761	Lztr1	16	+	17523276	17524222	17523276	17523433	17524095	17524222	0,3,7,11,14,6	4,91,146,173,105,141	0,8,4,2,17,2	33,114,134,78,216,110	811	149	1	1.0	0.0,0.006,0.009,0.012,0.024,0.008	0.0,0.013,0.005,0.005,0.014,0.003	0.003
ENSMUSG00000041774	Ydjc	16	+	17147597	17148846	17147597	17147697	17148155	17148846	66,15,23,25,18,32	0,1,0,0,0,2	7,20,22,11,21,16	0,0,0,0,0,0	607	149	1	1.0	1.0,0.786,1.0,1.0,1.0,0.797	1.0,1.0,1.0,1.0,1.0,1.0	-0.07
ENSMUSG00000022681	Ntan1	16	+	13826882	13827125	13826882	13826985	13827059	13827125	0,6,7,18,0,11	20,105,98,142,93,147	8,6,4,5,17,11	25,107,103,121,175,96	223	149	1	1.0	0.0,0.037,0.046,0.078,0.0,0.048	0.176,0.036,0.025,0.027,0.061,0.071	-0.031
ENSMUSG00000022685	Parn	16	-	13664655	13665981	13664655	13664737	13665901	13665981	0,1,1,0,2,3	0,0,2,0,0,0	0,2,2,4,6,3	0,0,1,0,0,0	1313	149	1	1.0	NA,1.0,0.054,NA,1.0,1.0	NA,1.0,0.185,1.0,1.0,1.0	-0.074
ENSMUSG00000022503	Nubp1	16	+	10419652	10421128	10419652	10419685	10420973	10421128	16,51,58,42,31,46	6,4,0,0,2,0	26,52,59,59,65,63	0,1,0,0,0,0	1437	149	0.0466506663276	1.0	0.217,0.569,1.0,1.0,0.616,1.0	1.0,0.844,1.0,1.0,1.0,1.0	-0.24
ENSMUSG00000022536	Glyr1	16	-	5029502	5030241	5029502	5029553	5030184	5030241	0,48,40,62,41,57	0,194,236,265,184,240	0,55,50,34,50,45	9,247,180,201,222,192	780	149	1	1.0	NA,0.045,0.031,0.043,0.041,0.043	0.0,0.041,0.05,0.031,0.041,0.043	0.006
ENSMUSG00000022536	Glyr1	16	-	5048749	5049857	5048749	5048786	5049805	5049857	33,52,75,69,42,89	0,75,95,170,75,141	0,104,49,69,71,48	0,94,86,93,95,102	1168	149	1	1.0	1.0,0.081,0.091,0.049,0.067,0.075	NA,0.124,0.068,0.086,0.087,0.057	0.143
ENSMUSG00000022515	Anks3	16	-	4947648	4948363	4947648	4947758	4948225	4948363	0,7,14,36,12,21	36,19,37,44,47,62	8,22,26,25,14,10	14,49,37,33,50,24	616	149	1	1.0	0.0,0.082,0.084,0.165,0.058,0.076	0.121,0.098,0.145,0.155,0.063,0.092	-0.035
ENSMUSG00000004071	Cdip1	16	-	4768744	4769795	4768744	4769018	4769639	4769795	0,122,101,105,71,69	0,43,66,74,42,73	2,168,110,68,76,78	4,59,44,53,51,84	770	149	1	1.0	NA,0.354,0.228,0.215,0.246,0.155	0.088,0.355,0.326,0.199,0.224,0.152	0.016
ENSMUSG00000014303	Glis2	16	+	4611532	4611869	4611532	4611666	4611750	4611869	0,0,0,1,0,0	0,4,5,0,3,5	0,0,5,0,0,0	4,0,0,1,19,9	233	149	1	1.0	NA,0.0,0.0,1.0,0.0,0.0	0.0,NA,1.0,0.0,0.0,0.0	0.0
ENSMUSG00000060992	Copz1	15	+	103290674	103291420	103290674	103290756	103291328	103291420	4,13,20,10,20,22	55,266,338,431,292,427	2,2,10,26,14,4	64,344,328,336,421,346	721	149	1	1.0	0.015,0.01,0.012,0.005,0.014,0.011	0.006,0.001,0.006,0.016,0.007,0.002	0.005
ENSMUSG00000036678	Aaas	15	-	102339185	102339418	102339185	102339253	102339324	102339418	0,4,8,13,4,2	48,62,93,72,87,119	10,8,6,3,10,8	74,87,67,68,129,86	220	149	1	1.0	0.0,0.042,0.055,0.109,0.03,0.011	0.084,0.059,0.057,0.029,0.05,0.059	-0.015
ENSMUSG00000001289	Pfdn5	15	+	102326432	102326849	102326432	102326535	102326817	102326849	90,53,51,113,62,87	2588,1046,1253,1778,1165,1550	38,42,34,48,81,52	1947,1258,1190,1261,2046,1136	431	149	1	1.0	0.012,0.017,0.014,0.021,0.018,0.019	0.007,0.011,0.01,0.013,0.014,0.016	0.005
ENSMUSG00000058290	Espl1	15	+	102322575	102322972	102322575	102322746	102322867	102322972	0,0,2,2,6,6	19,14,22,15,14,12	0,10,0,1,3,4	8,18,26,23,28,16	270	149	1	1.0	0.0,0.0,0.048,0.069,0.191,0.216	0.0,0.235,0.0,0.023,0.056,0.121	0.015
ENSMUSG00000037003	Tns2	15	+	102115560	102115766	102115560	102115629	102115736	102115766	0,0,1,0,0,0	25,4,4,11,8,9	0,2,3,2,9,0	11,13,5,0,3,6	256	149	0.567284868196	1.0	0.0,0.0,0.127,0.0,0.0,0.0	0.0,0.082,0.259,1.0,0.636,0.0	-0.308
ENSMUSG00000023484	Prph	15	+	99056768	99057158	99056768	99056936	99057032	99057158	0,0,1,0,0,0	0,0,0,0,0,0	0,0,0,0,0,0	0,0,0,0,4,0	245	149	1	1.0	NA,NA,1.0,NA,NA,NA	NA,NA,NA,NA,0.0,NA	1.0
ENSMUSG00000023755	Rhebl1	15	-	98878452	98879055	98878452	98878534	98879007	98879055	0,15,19,23,9,16	8,1,13,17,5,16	2,21,10,4,10,17	6,11,17,11,4,7	622	149	1	1.0	0.0,0.782,0.259,0.245,0.301,0.193	0.074,0.314,0.124,0.08,0.375,0.368	0.074
ENSMUSG00000023755	Rhebl1	15	-	98878452	98879055	98878452	98878593	98879007	98879055	0,14,17,21,8,15	0,0,0,0,0,0	2,20,9,4,9,16	0,0,0,1,3,0	563	149	1	1.0	NA,1.0,1.0,1.0,1.0,1.0	1.0,1.0,1.0,0.514,0.443,1.0	0.174
ENSMUSG00000022996	Wnt10b	15	-	98774123	98774497	98774123	98774184	98774411	98774497	0,10,3,2,3,3	0,0,0,0,0,0	0,0,4,2,3,2	0,0,0,0,1,0	376	149	1	1.0	NA,1.0,1.0,1.0,1.0,1.0	NA,NA,1.0,1.0,0.543,1.0	0.114
ENSMUSG00000003355	Fkbp11	15	-	98726483	98727298	98726483	98726554	98727210	98727298	1,2,3,5,5,6	0,0,0,0,0,0	5,2,1,3,6,5	0,0,2,0,0,0	805	149	1	1.0	1.0,1.0,1.0,1.0,1.0,1.0	1.0,1.0,0.085,1.0,1.0,1.0	0.152
ENSMUSG00000003360	Ddx23	15	-	98650143	98650818	98650143	98650289	98650592	98650818	0,0,4,7,3,15	0,128,180,244,152,261	4,5,4,1,2,4	33,177,164,164,201,151	452	149	1	1.0	NA,0.0,0.007,0.009,0.006,0.019	0.038,0.009,0.008,0.002,0.003,0.009	-0.003
ENSMUSG00000022475	Hdac7	15	-	97800694	97802125	97800694	97800802	97802075	97802125	2,18,11,28,10,14	2,22,25,22,14,20	0,9,18,8,11,17	0,30,20,32,39,21	1422	149	1	1.0	0.095,0.079,0.044,0.118,0.07,0.068	NA,0.03,0.086,0.026,0.029,0.078	0.029
ENSMUSG00000022469	Rapgef3	15	-	97748582	97749546	97748582	97748670	97749495	97749546	2,0,4,3,7,4	6,6,12,29,6,10	0,15,4,0,2,2	5,2,10,7,12,2	974	149	1	1.0	0.049,0.0,0.049,0.016,0.151,0.058	0.0,0.534,0.058,0.0,0.025,0.133	-0.071
ENSMUSG00000033237	Arid2	15	+	96391103	96392478	96391103	96391189	96392354	96392478	21,9,2,18,9,18	7,38,47,59,59,83	0,11,13,21,40,12	3,47,49,48,64,56	1314	149	1	1.0	0.254,0.026,0.005,0.033,0.017,0.024	0.0,0.026,0.029,0.047,0.066,0.024	0.028
ENSMUSG00000036529	Sbf1	15	-	89301842	89302377	89301842	89301970	89302181	89302377	0,31,29,42,27,43	0,67,134,114,56,109	0,33,32,32,40,24	23,75,74,72,119,102	360	149	1	1.0	NA,0.161,0.082,0.132,0.166,0.14	0.0,0.154,0.152,0.155,0.122,0.089	0.024
ENSMUSG00000015377	Dennd6b	15	-	89185361	89185647	89185361	89185464	89185537	89185647	6,7,1,3,5,10	8,7,4,17,6,12	1,2,3,0,2,11	13,6,11,7,14,13	222	149	0.150567356702	1.0	0.335,0.402,0.144,0.106,0.359,0.359	0.049,0.183,0.155,0.0,0.087,0.362	0.145
ENSMUSG00000015377	Dennd6b	15	-	89185361	89186047	89185361	89185647	89185993	89186047	0,6,0,10,5,4	9,7,1,10,7,8	9,3,15,6,11,8	9,4,11,9,5,9	495	149	0.220785601026	1.0	0.0,0.205,0.0,0.231,0.177,0.131	0.231,0.184,0.291,0.167,0.398,0.211	-0.123
ENSMUSG00000015377	Dennd6b	15	-	89186171	89186819	89186171	89186261	89186362	89186819	0,3,0,1,0,0	2,2,2,5,16,9	0,1,2,2,2,1	2,2,2,1,3,1	250	149	0.369074402377	1.0	0.0,0.472,0.0,0.107,0.0,0.0	0.0,0.23,0.373,0.544,0.284,0.373	-0.204
ENSMUSG00000015377	Dennd6b	15	-	89186362	89186819	89186362	89186427	89186753	89186819	0,9,12,14,15,12	0,1,1,0,0,1	3,9,5,1,3,8	1,0,0,2,1,1	475	149	1	1.0	NA,0.738,0.79,1.0,1.0,0.79	0.485,1.0,1.0,0.136,0.485,0.715	0.227
ENSMUSG00000015377	Dennd6b	15	-	89186362	89187243	89186362	89186819	89187147	89187243	0,2,7,7,11,4	0,0,0,0,0,1	0,5,9,6,10,8	0,0,0,0,0,0	477	149	1	1.0	NA,1.0,1.0,1.0,1.0,0.555	NA,1.0,1.0,1.0,1.0,1.0	-0.089
ENSMUSG00000015377	Dennd6b	15	-	89186955	89187243	89186955	89186998	89187147	89187243	0,1,4,3,6,1	0,2,5,3,7,0	0,4,6,3,4,6	6,9,1,6,3,3	298	149	1	1.0	NA,0.2,0.286,0.333,0.3,1.0	0.0,0.182,0.75,0.2,0.4,0.5	0.085
ENSMUSG00000015377	Dennd6b	15	-	89186955	89187243	89186955	89187050	89187147	89187243	0,1,4,0,4,1	0,6,0,1,0,2	0,4,5,1,3,4	0,0,0,0,1,1	246	149	1	1.0	NA,0.092,1.0,0.0,1.0,0.232	NA,1.0,1.0,1.0,0.645,0.708	-0.406
ENSMUSG00000053137	Mapk11	15	-	89145095	89145446	89145095	89145175	89145374	89145446	0,2,2,0,0,3	3,3,5,3,6,0	0,1,2,0,2,1	3,2,3,0,7,2	348	149	1	1.0	0.0,0.222,0.146,0.0,0.0,1.0	0.0,0.176,0.222,NA,0.109,0.176	0.091
ENSMUSG00000053137	Mapk11	15	-	89145095	89145446	89145095	89145232	89145374	89145446	0,2,1,0,0,3	0,0,0,0,2,0	0,1,2,0,2,1	0,0,0,0,0,0	291	149	1	1.0	NA,1.0,1.0,NA,0.0,1.0	NA,1.0,1.0,NA,1.0,1.0	-0.25
ENSMUSG00000053137	Mapk11	15	-	89146002	89146168	89146002	89146050	89146138	89146168	0,0,0,0,0,0	0,0,0,7,0,0	0,0,0,2,0,0	0,1,2,3,1,0	237	149	1	1.0	NA,NA,NA,0.0,NA,NA	NA,0.0,0.0,0.295,0.0,NA	-0.074
ENSMUSG00000053137	Mapk11	15	-	89146271	89146529	89146271	89146383	89146470	89146529	0,0,0,0,0,0	0,0,2,5,0,4	0,0,0,1,0,0	0,2,3,2,0,0	236	149	1	1.0	NA,NA,0.0,0.0,NA,0.0	NA,0.0,0.0,0.24,NA,NA	-0.08
ENSMUSG00000015363	Trabd	15	+	89084902	89085446	89084902	89085042	89085273	89085446	0,0,19,15,9,8	73,103,127,160,63,122	10,9,9,0,15,10	40,126,110,101,150,123	380	149	1	1.0	0.0,0.0,0.055,0.035,0.053,0.025	0.089,0.027,0.031,0.0,0.038,0.031	-0.008
ENSMUSG00000015363	Trabd	15	+	89085525	89087071	89085525	89085637	89085755	89087071	18,10,23,15,8,8	175,121,155,211,132,181	6,10,13,5,14,1	161,159,144,102,235,130	267	149	1	1.0	0.054,0.044,0.076,0.038,0.033,0.024	0.02,0.034,0.048,0.027,0.032,0.004	0.017
ENSMUSG00000036046	5031439G07Rik	15	-	84950611	84953321	84950611	84950774	84953129	84953321	12,85,76,165,64,97	174,583,715,799,484,760	8,195,107,98,99,82	260,741,700,612,712,606	2504	149	1	1.0	0.004,0.009,0.006,0.012,0.008,0.008	0.002,0.015,0.009,0.009,0.008,0.008	-0.001
ENSMUSG00000061740	Cyp2d22	15	-	82373110	82373833	82373110	82373287	82373672	82373833	0,0,1,0,0,4	0,4,1,0,0,0	0,2,0,0,0,2	0,0,1,0,0,0	534	149	1	1.0	NA,0.0,0.218,NA,NA,1.0	NA,1.0,0.0,NA,NA,1.0	-0.261
ENSMUSG00000061740	Cyp2d22	15	-	82373903	82374469	82373903	82374056	82374297	82374469	0,0,2,0,0,0	0,0,0,0,0,0	0,0,0,2,0,0	0,2,0,0,0,0	390	149	1	1.0	NA,NA,1.0,NA,NA,NA	NA,0.0,NA,1.0,NA,NA	0.5
ENSMUSG00000022463	Srebf2	15	+	82169737	82171283	82169737	82170154	82171101	82171283	0,12,6,15,11,2	4,193,268,280,164,300	0,12,13,6,12,5	24,294,276,207,295,271	1096	149	1	1.0	0.0,0.008,0.003,0.007,0.009,0.001	0.0,0.006,0.006,0.004,0.005,0.003	0.001
ENSMUSG00000022394	L3mbtl2	15	+	81667158	81668763	81667158	81667396	81668629	81668763	0,9,8,23,4,14	0,63,44,115,41,51	0,9,31,13,13,0	6,69,65,55,58,46	1382	149	1	1.0	NA,0.015,0.019,0.021,0.01,0.029	0.0,0.014,0.049,0.025,0.024,0.0	0.0
ENSMUSG00000055024	Ep300	15	+	81639740	81640141	81639740	81639891	81639994	81640141	0,0,0,2,2,2	0,56,80,96,57,74	0,0,2,1,0,2	2,106,81,73,71,64	252	149	1	1.0	NA,0.0,0.0,0.012,0.02,0.016	0.0,0.0,0.014,0.008,0.0,0.018	0.003
ENSMUSG00000042303	Sgsm3	15	+	81003803	81004185	81003803	81003870	81004062	81004185	8,8,5,5,7,7	0,0,0,0,1,0	5,1,4,13,15,4	0,0,0,0,0,1	341	149	1	1.0	1.0,1.0,1.0,1.0,0.754,1.0	1.0,1.0,1.0,1.0,1.0,0.636	0.02
ENSMUSG00000042303	Sgsm3	15	+	81008288	81008908	81008288	81008434	81008683	81008908	8,12,26,22,4,19	9,21,39,56,26,58	6,11,19,12,12,18	3,51,35,42,44,45	398	149	1	1.0	0.25,0.176,0.2,0.128,0.054,0.109	0.428,0.075,0.169,0.097,0.093,0.13	-0.012
ENSMUSG00000060036	Rpl3	15	-	80079689	80080552	80079689	80079850	80080365	80080552	86,467,660,898,718,832	2871,2363,2868,3854,2416,3693	174,588,660,760,977,671	2706,3196,3225,2923,4768,2766	664	149	1	1.0	0.007,0.042,0.049,0.05,0.063,0.048	0.014,0.04,0.044,0.055,0.044,0.052	0.002
ENSMUSG00000060036	Rpl3	15	-	80080895	80081783	80080895	80081031	80081614	80081783	159,430,533,736,488,751	1069,2141,2613,3555,2100,3265	107,630,629,567,834,508	1354,2753,2881,2574,4043,2702	732	149	1	1.0	0.029,0.039,0.04,0.04,0.045,0.045	0.016,0.045,0.043,0.043,0.04,0.037	0.002
ENSMUSG00000060036	Rpl3	15	-	80080895	80081783	80080895	80081211	80081614	80081783	24,195,235,231,207,307	59,141,185,273,159,243	43,304,260,178,309,206	27,231,204,229,269,182	552	149	1	1.0	0.099,0.272,0.255,0.186,0.26,0.254	0.301,0.262,0.256,0.173,0.237,0.234	-0.023
ENSMUSG00000009585	Apobec3	15	+	79905443	79906602	79905443	79905600	79906340	79906602	0,15,14,17,14,4	13,60,57,78,58,68	2,11,16,13,21,18	9,73,64,91,87,79	889	149	1	1.0	0.0,0.04,0.04,0.035,0.039,0.01	0.036,0.025,0.04,0.023,0.039,0.037	-0.006
ENSMUSG00000022420	Dnal4	15	-	79761452	79762525	79761452	79762049	79762426	79762525	131,307,283,482,272,416	0,0,2,0,0,0	174,308,293,282,513,282	0,2,3,0,0,0	526	149	1	1.0	1.0,1.0,0.976,1.0,1.0,1.0	1.0,0.978,0.965,1.0,1.0,1.0	0.006
ENSMUSG00000042524	Sun2	15	-	79727862	79728581	79727862	79728084	79728415	79728581	0,22,35,44,26,49	30,204,202,327,194,275	0,46,39,21,45,16	23,237,222,213,237,175	480	149	1	1.0	0.0,0.032,0.051,0.04,0.04,0.052	0.0,0.057,0.052,0.03,0.056,0.028	-0.001
ENSMUSG00000042524	Sun2	15	-	79727862	79729076	79727862	79728581	79729032	79729076	0,13,6,24,15,6	32,187,240,267,211,285	0,12,13,12,20,6	31,290,251,233,263,203	600	149	1	1.0	0.0,0.017,0.006,0.022,0.017,0.005	0.0,0.01,0.013,0.013,0.019,0.007	0.001
ENSMUSG00000005354	Txn2	15	-	77915046	77915857	77915046	77915236	77915704	77915857	3773,1485,1781,2348,1582,2395	2,6,6,6,10,10	2934,1836,1859,1668,2974,1751	7,12,5,10,7,5	617	149	1	1.0	0.998,0.984,0.986,0.99,0.974,0.983	0.99,0.974,0.989,0.976,0.99,0.988	0.001
ENSMUSG00000022443	Myh9	15	-	77791047	77791779	77791047	77791146	77791715	77791779	0,18,12,50,13,48	0,523,677,803,471,955	0,28,26,34,31,19	7,687,647,667,634,671	718	149	1	1.0	NA,0.007,0.004,0.013,0.006,0.01	0.0,0.008,0.008,0.01,0.01,0.006	0.001
ENSMUSG00000033728	Lrrc14	15	+	76712866	76713985	76712866	76713220	76713400	76713985	0,15,11,27,8,4	9,23,38,65,33,56	0,9,12,12,12,7	15,51,30,27,44,26	329	149	1	1.0	0.0,0.228,0.116,0.158,0.099,0.031	0.0,0.074,0.153,0.168,0.11,0.109	0.003
ENSMUSG00000033728	Lrrc14	15	+	76712866	76713985	76712866	76713220	76713815	76713985	78,161,199,254,122,260	0,5,0,5,0,0	65,188,175,139,221,149	0,0,0,1,0,3	744	149	1	1.0	1.0,0.866,1.0,0.911,1.0,1.0	1.0,1.0,1.0,0.965,1.0,0.909	-0.016
ENSMUSG00000033762	Recql4	15	-	76704986	76705443	76704986	76705116	76705190	76705443	0,6,2,11,1,10	0,5,3,16,5,6	0,0,4,5,7,3	0,9,2,0,9,1	223	149	1	1.0	NA,0.445,0.308,0.315,0.118,0.527	NA,0.0,0.572,1.0,0.342,0.667	-0.174
ENSMUSG00000033762	Recql4	15	-	76705190	76705856	76705190	76705443	76705593	76705856	0,6,1,7,3,1	15,8,5,8,4,17	0,12,5,2,3,0	5,6,4,3,7,3	299	149	0.653941955546	1.0	0.0,0.272,0.091,0.304,0.272,0.028	0.0,0.499,0.384,0.249,0.176,0.0	-0.057
ENSMUSG00000033762	Recql4	15	-	76708801	76709551	76708801	76708951	76709340	76709551	0,15,13,27,21,18	0,0,1,0,0,0	6,38,39,14,24,20	0,0,0,0,0,0	538	149	1	1.0	NA,1.0,0.783,1.0,1.0,1.0	1.0,1.0,1.0,1.0,1.0,1.0	-0.043
ENSMUSG00000033762	Recql4	15	-	76709767	76710198	76709767	76709908	76710100	76710198	0,0,0,4,8,4	0,3,7,8,0,12	3,4,2,1,14,3	0,10,7,0,6,5	341	149	1	1.0	NA,0.0,0.0,0.179,1.0,0.127	1.0,0.149,0.111,1.0,0.505,0.208	-0.234
ENSMUSG00000115987	Vps28	15	-	76622470	76622708	76622470	76622562	76622654	76622708	17,16,13,13,8,23	614,258,399,545,249,403	25,20,22,19,16,16	606,337,316,370,588,323	241	149	1	1.0	0.017,0.037,0.02,0.015,0.019,0.034	0.025,0.035,0.041,0.031,0.017,0.03	-0.006
ENSMUSG00000115987	Vps28	15	-	76623170	76623494	76623170	76623272	76623388	76623494	0,7,1,1,5,3	517,417,422,715,361,562	7,5,5,5,5,3	556,451,445,456,719,493	265	149	1	1.0	0.0,0.009,0.001,0.001,0.008,0.003	0.007,0.006,0.006,0.006,0.004,0.003	-0.002
ENSMUSG00000115987	Vps28	15	-	76623170	76624175	76623170	76623272	76624085	76624175	18,96,126,188,105,124	9,0,0,0,3,5	72,75,118,114,136,98	0,2,0,0,3,1	962	149	0.414657447891	1.0	0.237,1.0,1.0,1.0,0.844,0.793	1.0,0.853,1.0,1.0,0.875,0.938	-0.132
ENSMUSG00000115987	Vps28	15	-	76623170	76624175	76623170	76623494	76624085	76624175	18,93,133,206,104,133	451,387,478,662,385,619	71,72,118,119,141,104	403,479,500,420,728,444	740	149	1	1.0	0.008,0.046,0.053,0.059,0.052,0.041	0.034,0.029,0.045,0.054,0.038,0.045	0.002
ENSMUSG00000034022	Cpsf1	15	-	76596008	76596571	76596008	76596147	76596219	76596571	77,14,11,35,11,11	523,112,132,195,80,188	36,19,17,18,31,18	317,107,116,114,272,98	221	149	1	1.0	0.09,0.078,0.053,0.108,0.085,0.038	0.071,0.107,0.09,0.096,0.071,0.11	-0.016
ENSMUSG00000034022	Cpsf1	15	-	76596008	76596571	76596008	76596147	76596415	76596571	180,51,37,99,28,52	10,4,0,0,1,0	130,54,49,47,114,53	0,0,3,0,3,0	417	149	1	1.0	0.865,0.82,1.0,1.0,0.909,1.0	1.0,1.0,0.854,1.0,0.931,1.0	-0.032
ENSMUSG00000034022	Cpsf1	15	-	76596219	76596571	76596219	76596349	76596415	76596571	126,43,32,72,22,51	387,138,137,224,100,239	101,40,36,36,90,39	363,152,128,118,255,146	215	149	1	1.0	0.184,0.178,0.139,0.182,0.132,0.129	0.162,0.154,0.163,0.175,0.197,0.156	-0.01
ENSMUSG00000034022	Cpsf1	15	-	76596008	76596698	76596008	76596571	76596650	76596698	34,20,30,29,14,19	266,128,168,249,131,200	43,12,11,9,42,18	281,156,150,169,248,172	228	149	1	1.0	0.077,0.093,0.105,0.071,0.065,0.058	0.091,0.048,0.046,0.034,0.1,0.064	0.014
ENSMUSG00000034022	Cpsf1	15	-	76596776	76597093	76596776	76596843	76596916	76597093	33,11,19,35,11,23	226,117,116,203,118,149	16,6,11,12,21,11	186,148,125,122,207,134	222	149	1	1.0	0.089,0.059,0.099,0.104,0.059,0.094	0.055,0.026,0.056,0.062,0.064,0.052	0.032
ENSMUSG00000034022	Cpsf1	15	-	76597430	76597730	76597430	76597572	76597645	76597730	0,11,22,11,9,16	39,87,95,159,103,161	8,7,6,6,17,7	70,93,99,119,154,111	222	149	1	1.0	0.0,0.078,0.135,0.044,0.055,0.063	0.071,0.048,0.039,0.033,0.069,0.041	0.012
ENSMUSG00000034022	Cpsf1	15	-	76599455	76599914	76599455	76599662	76599739	76599914	0,4,0,14,6,21	7,69,130,134,89,169	0,6,4,8,11,11	32,83,110,72,139,110	226	149	1	1.0	0.0,0.037,0.0,0.064,0.043,0.076	0.0,0.045,0.023,0.068,0.05,0.062	-0.005
ENSMUSG00000034022	Cpsf1	15	-	76600212	76600609	76600212	76600391	76600467	76600609	0,14,19,20,18,24	13,120,148,197,123,194	1,9,14,14,24,19	8,156,122,108,166,145	225	149	1	1.0	0.0,0.072,0.078,0.063,0.088,0.076	0.076,0.037,0.071,0.079,0.087,0.08	-0.009
ENSMUSG00000022550	Adck5	15	+	76593937	76594447	76593937	76594051	76594152	76594447	0,9,10,9,8,10	39,35,42,35,22,50	5,5,2,0,7,2	24,35,46,33,60,30	250	149	0.749983517359	1.0	0.0,0.133,0.124,0.133,0.178,0.107	0.11,0.078,0.025,0.0,0.065,0.038	0.06
ENSMUSG00000022550	Adck5	15	+	76593937	76594447	76593937	76594051	76594363	76594447	24,12,20,46,36,42	0,1,0,0,0,0	14,25,11,11,41,17	0,0,3,0,0,0	461	149	1	1.0	1.0,0.795,1.0,1.0,1.0,1.0	1.0,1.0,0.542,1.0,1.0,1.0	0.042
ENSMUSG00000022550	Adck5	15	+	76594152	76594447	76594152	76594284	76594363	76594447	24,7,12,42,28,33	29,24,27,47,20,50	14,21,9,12,35,15	32,38,36,29,54,19	228	149	0.623884392562	1.0	0.351,0.16,0.225,0.369,0.478,0.301	0.222,0.265,0.14,0.213,0.298,0.34	0.068
ENSMUSG00000022550	Adck5	15	+	76594528	76594752	76594528	76594610	76594673	76594752	53,9,17,34,15,28	50,35,60,55,52,69	36,20,15,13,43,32	44,53,35,49,62,43	212	149	1	1.0	0.427,0.153,0.166,0.303,0.169,0.222	0.365,0.21,0.231,0.157,0.328,0.343	-0.032
ENSMUSG00000022550	Adck5	15	+	76595013	76595453	76595013	76595266	76595336	76595453	98,14,12,17,10,21	178,53,60,95,42,56	32,15,14,19,42,17	110,36,52,37,101,54	219	149	1	1.0	0.273,0.152,0.12,0.109,0.139,0.203	0.165,0.221,0.155,0.259,0.221,0.176	-0.034
ENSMUSG00000022556	Hsf1	15	+	76497767	76498048	76497767	76497829	76497951	76498048	4,11,17,11,10,12	44,95,123,175,93,173	4,16,23,15,21,22	35,114,138,120,151,127	271	149	1	1.0	0.048,0.06,0.071,0.033,0.056,0.037	0.059,0.072,0.084,0.064,0.071,0.087	-0.022
ENSMUSG00000022556	Hsf1	15	+	76500130	76500336	76500130	76500196	76500266	76500336	18,11,11,11,6,19	50,64,70,116,63,86	30,13,11,13,14,9	58,75,67,45,121,75	219	149	1	1.0	0.197,0.105,0.097,0.061,0.061,0.131	0.26,0.105,0.1,0.164,0.073,0.075	-0.021
ENSMUSG00000022558	Mroh1	15	+	76407891	76408528	76407891	76408043	76408387	76408528	0,27,35,62,25,40	0,151,170,228,135,223	2,20,31,24,31,25	7,175,168,199,152,145	493	149	1	1.0	NA,0.051,0.059,0.076,0.053,0.051	0.079,0.033,0.053,0.035,0.058,0.05	0.007
ENSMUSG00000022558	Mroh1	15	+	76421139	76423835	76421139	76421213	76423715	76423835	0,21,26,72,22,57	24,116,136,252,129,190	0,44,44,41,24,30	0,162,123,165,167,135	2651	149	1	1.0	0.0,0.01,0.011,0.016,0.009,0.017	NA,0.015,0.02,0.014,0.008,0.012	-0.003
ENSMUSG00000022558	Mroh1	15	+	76427511	76428385	76427511	76427656	76428243	76428385	0,19,24,24,11,24	0,0,2,0,0,0	0,13,19,15,30,9	0,0,0,0,0,0	736	149	1	1.0	NA,1.0,0.708,1.0,1.0,1.0	NA,1.0,1.0,1.0,1.0,1.0	-0.058
ENSMUSG00000022558	Mroh1	15	+	76432148	76433396	76432148	76432295	76433273	76433396	0,27,21,28,19,40	0,6,5,25,9,11	8,35,13,29,26,13	0,5,3,7,19,5	1127	149	1	1.0	NA,0.373,0.357,0.129,0.218,0.325	1.0,0.481,0.364,0.354,0.153,0.256	-0.154
ENSMUSG00000022558	Mroh1	15	+	76434062	76434787	76434062	76434158	76434682	76434787	0,64,77,142,59,97	17,299,296,425,240,411	4,89,70,65,116,51	52,291,286,264,345,281	673	149	1	1.0	0.0,0.045,0.054,0.069,0.052,0.05	0.017,0.063,0.051,0.052,0.069,0.039	-0.003
ENSMUSG00000022558	Mroh1	15	+	76446515	76447365	76446515	76446681	76447168	76447365	0,38,29,63,47,47	65,151,183,276,154,264	2,19,32,53,44,28	96,209,200,208,263,165	636	149	1	1.0	0.0,0.056,0.036,0.051,0.067,0.04	0.005,0.021,0.036,0.056,0.038,0.038	0.009
ENSMUSG00000022553	Maf1	15	+	76353137	76353460	76353137	76353259	76353340	76353460	18,16,35,46,29,18	349,293,382,510,280,435	12,28,41,7,32,24	241,328,330,320,476,314	230	149	1	1.0	0.032,0.034,0.056,0.055,0.063,0.026	0.031,0.052,0.074,0.014,0.042,0.047	0.001
ENSMUSG00000022562	Oplah	15	-	76296602	76297018	76296602	76296781	76296920	76297018	3,2,3,10,1,7	12,4,1,6,7,5	2,2,9,11,2,3	14,1,4,3,8,0	288	149	0.647518594189	1.0	0.115,0.206,0.608,0.463,0.069,0.42	0.069,0.509,0.538,0.655,0.115,1.0	-0.168
ENSMUSG00000022562	Oplah	15	-	76297618	76298040	76297618	76297768	76297905	76298040	0,0,1,1,0,0	0,9,14,15,10,1	4,1,0,0,0,0	3,3,16,5,18,11	286	149	1	1.0	NA,0.0,0.036,0.034,0.0,0.0	0.41,0.148,0.0,0.0,0.0,0.0	-0.079
ENSMUSG00000071724	Smpd5	15	+	76295894	76296141	76295894	76295984	76296077	76296141	0,3,0,4,5,2	7,3,1,9,8,15	1,0,3,1,5,2	8,4,10,4,11,6	242	149	1	1.0	0.0,0.381,0.0,0.215,0.278,0.076	0.071,0.0,0.156,0.133,0.219,0.17	0.033
ENSMUSG00000075590	Nrbp2	15	-	76090245	76090542	76090245	76090286	76090452	76090542	0,0,5,2,0,1	0,1,0,0,3,0	0,0,0,0,1,1	0,0,0,0,7,0	315	149	1	1.0	NA,0.0,1.0,1.0,0.0,1.0	NA,NA,NA,NA,0.063,1.0	0.069
ENSMUSG00000022568	Scrib	15	-	76047921	76048152	76047921	76047996	76048114	76048152	7,3,4,7,4,7	0,3,0,0,0,2	7,6,6,0,4,3	0,0,0,1,3,0	267	149	1	1.0	1.0,0.358,1.0,1.0,1.0,0.661	1.0,1.0,1.0,0.0,0.427,1.0	0.099
ENSMUSG00000022568	Scrib	15	-	76048709	76049093	76048709	76048857	76048933	76049093	0,4,2,16,7,8	59,64,70,125,79,95	10,5,5,5,2,3	79,72,58,60,136,66	225	149	1	1.0	0.0,0.04,0.019,0.078,0.055,0.053	0.077,0.044,0.054,0.052,0.01,0.029	-0.004
ENSMUSG00000022570	Tsta3	15	-	75925582	75925859	75925582	75925662	75925792	75925859	18,22,14,30,31,23	208,83,133,142,98,143	31,32,20,10,24,17	262,145,104,109,191,101	279	149	1	1.0	0.044,0.124,0.053,0.101,0.145,0.079	0.059,0.105,0.093,0.047,0.063,0.082	0.016
ENSMUSG00000022332	Khdrbs3	15	+	69092900	69094516	69092900	69093049	69094459	69094516	24,20,10,9,23,17	0,0,0,1,0,0	31,15,18,14,70,14	0,0,0,0,2,1	1559	149	1	1.0	1.0,1.0,1.0,0.462,1.0,1.0	1.0,1.0,1.0,1.0,0.77,0.572	0.02
ENSMUSG00000037487	Ubr5	15	-	37973302	37975671	37973302	37973458	37975586	37975671	0,45,16,22,46,29	23,125,166,170,120,172	0,51,34,29,23,50	30,161,177,160,209,171	2277	149	1	1.0	0.0,0.023,0.006,0.008,0.024,0.011	0.0,0.02,0.012,0.012,0.007,0.019	0.0
ENSMUSG00000036606	Plxnb2	15	-	89155548	89156385	89155548	89156177	89156255	89156385	1440,637,762,1198,601,976	199,101,116,187,114,145	1334,813,733,824,1214,706	186,113,148,116,204,121	227	149	1	1.0	0.826,0.805,0.812,0.808,0.776,0.815	0.825,0.825,0.765,0.823,0.796,0.793	0.003
ENSMUSG00000036606	Plxnb2	15	-	89157185	89157539	89157185	89157250	89157391	89157539	3,13,14,27,16,30	250,377,457,685,450,569	4,18,24,31,26,14	290,409,479,477,740,469	290	149	1	1.0	0.006,0.017,0.015,0.02,0.018,0.026	0.007,0.022,0.025,0.032,0.018,0.015	-0.003
ENSMUSG00000022283	Pabpc1	15	-	36597972	36598312	36597972	36598127	36598201	36598312	0,36,21,39,25,43	346,1676,2089,2758,1758,2312	7,31,32,37,44,31	577,2164,2009,1907,3080,1814	223	149	1	1.0	0.0,0.014,0.007,0.009,0.009,0.012	0.008,0.009,0.011,0.013,0.009,0.011	-0.002
ENSMUSG00000048307	Ankrd46	15	-	36483980	36486127	36483980	36484139	36485794	36486127	0,25,27,20,18,7	0,47,94,98,65,95	0,29,14,21,8,23	8,76,91,92,74,79	1804	149	1	1.0	NA,0.042,0.023,0.017,0.022,0.006	0.0,0.031,0.013,0.019,0.009,0.023	0.006
ENSMUSG00000002249	Tead3	17	-	28335484	28336573	28335484	28335496	28336510	28336573	0,0,0,0,2,0	0,0,0,0,0,0	0,6,0,0,4,4	0,0,0,0,0,1	1163	149	1	1.0	NA,NA,NA,NA,1.0,NA	NA,1.0,NA,NA,1.0,0.339	0.22
ENSMUSG00000047507	Baiap3	17	-	25245136	25245395	25245136	25245245	25245315	25245395	0,0,0,2,0,0	0,0,0,0,0,1	0,0,1,0,1,0	0,0,0,0,0,0	219	149	1	1.0	NA,NA,NA,1.0,NA,0.0	NA,NA,1.0,NA,1.0,NA	-0.5
ENSMUSG00000047507	Baiap3	17	-	25247309	25247608	25247309	25247400	25247483	25247608	0,0,0,3,2,0	0,1,0,1,1,1	0,2,2,0,0,2	0,0,0,0,0,0	232	149	1	1.0	NA,0.0,NA,0.658,0.562,0.0	NA,1.0,1.0,NA,NA,1.0	-0.695
ENSMUSG00000022255	Mtdh	15	+	34114023	34118110	34114023	34114108	34117879	34118110	9,174,130,198,143,197	0,0,0,0,0,2	12,198,232,218,220,200	0,0,0,0,0,0	3920	149	1	1.0	1.0,1.0,1.0,1.0,1.0,0.789	1.0,1.0,1.0,1.0,1.0,1.0	-0.035
ENSMUSG00000022241	Tars	15	-	11388080	11388460	11388080	11388218	11388297	11388460	0,8,9,29,12,14	27,117,125,124,83,169	0,19,18,4,26,4	38,96,134,80,170,146	228	149	1	1.0	0.0,0.043,0.045,0.133,0.086,0.051	0.0,0.115,0.081,0.032,0.091,0.018	0.003
ENSMUSG00000022241	Tars	15	-	11391813	11392034	11391813	11391892	11391969	11392034	0,6,6,1,2,2	0,66,95,116,106,124	0,4,3,4,3,0	0,96,113,100,157,126	226	149	1	1.0	NA,0.057,0.04,0.006,0.012,0.011	NA,0.027,0.017,0.026,0.012,0.0	0.009
ENSMUSG00000110018	5430437J10Rik	15	+	5580628	5581268	5580628	5580822	5581172	5581268	0,3,9,1,9,6	0,0,0,0,0,0	3,2,10,1,2,9	7,0,0,0,0,0	499	149	1	1.0	NA,1.0,1.0,1.0,1.0,1.0	0.113,1.0,1.0,1.0,1.0,1.0	0.148
ENSMUSG00000071644	Eef1g	19	+	8969161	8969506	8969161	8969225	8969363	8969506	0,0,2,1,3,8	744,1522,1626,2247,1490,2043	0,2,5,2,6,5	711,1783,1662,1367,2391,1701	287	149	1	1.0	0.0,0.0,0.001,0.0,0.001,0.002	0.0,0.001,0.002,0.001,0.001,0.002	-0.001
ENSMUSG00000006360	Crip1	12	+	113153617	113153879	113153617	113153664	113153774	113153879	25,6,13,4,6,2	6175,972,1459,1295,1011,1542	26,9,18,1,12,10	4542,1437,1433,1071,2196,1216	259	149	1	1.0	0.002,0.004,0.005,0.002,0.003,0.001	0.003,0.004,0.007,0.001,0.003,0.005	-0.001
ENSMUSG00000007411	Mark3	12	+	111627075	111627598	111627075	111627312	111627478	111627598	0,4,7,9,2,5	0,81,90,89,52,100	4,10,9,1,10,5	3,103,69,69,87,66	315	149	1	1.0	NA,0.023,0.035,0.046,0.018,0.023	0.387,0.044,0.058,0.007,0.052,0.035	-0.068
ENSMUSG00000007411	Mark3	12	+	111628189	111629115	111628189	111628302	111628961	111629115	0,95,54,94,53,91	0,52,63,85,68,108	15,127,102,96,86,74	3,57,59,78,95,55	808	149	1	1.0	NA,0.252,0.136,0.169,0.126,0.134	0.48,0.291,0.242,0.185,0.143,0.199	-0.093
ENSMUSG00000021281	Tnfaip2	12	+	111448246	111448639	111448246	111448369	111448487	111448639	0,88,101,149,81,126	0,0,2,2,0,0	6,83,116,78,77,64	0,0,0,1,0,1	267	149	1	1.0	NA,1.0,0.966,0.977,1.0,1.0	1.0,1.0,1.0,0.978,1.0,0.973	-0.003
ENSMUSG00000021281	Tnfaip2	12	+	111448246	111448639	111448246	111448369	111448538	111448639	0,101,118,178,89,142	0,357,404,564,341,450	6,102,129,88,85,71	30,309,364,353,386,303	318	149	1	1.0	NA,0.117,0.12,0.129,0.109,0.129	0.086,0.134,0.142,0.105,0.094,0.099	0.011
ENSMUSG00000021276	Cinp	12	-	110878695	110879814	110878695	110879039	110879684	110879814	29,28,25,46,42,26	0,5,8,11,8,15	20,47,56,49,66,31	19,5,14,10,14,9	794	149	0.862478607839	1.0	1.0,0.512,0.37,0.44,0.496,0.245	0.165,0.638,0.429,0.479,0.469,0.393	0.082
ENSMUSG00000033088	Triobp	15	+	78991328	78993432	78991328	78991438	78992903	78993432	0,7,2,4,8,11	26,86,91,156,76,153	4,11,8,0,6,15	1,107,105,109,124,108	1614	149	1	1.0	0.0,0.007,0.002,0.002,0.01,0.007	0.27,0.009,0.007,0.0,0.004,0.013	-0.046
ENSMUSG00000021262	Evl	12	+	108683194	108683410	108683194	108683261	108683347	108683410	42,93,81,107,64,83	544,670,738,692,501,801	54,86,99,44,90,61	629,794,877,452,977,555	235	149	1	1.0	0.047,0.081,0.065,0.089,0.075,0.062	0.052,0.064,0.067,0.058,0.055,0.065	0.01
ENSMUSG00000067212	H2-T23	17	-	36030821	36031913	36030821	36031097	36031637	36031913	43,46,68,97,31,47	1472,794,876,1210,709,1142	73,71,68,33,78,65	1197,915,944,848,1371,819	689	149	1	1.0	0.006,0.012,0.017,0.017,0.009,0.009	0.013,0.017,0.015,0.008,0.012,0.017	-0.002
ENSMUSG00000024312	Wdr46	17	+	33940884	33941272	33940884	33941091	33941191	33941272	0,0,3,3,3,0	0,58,71,80,54,82	0,0,2,7,2,0	12,63,62,65,80,36	249	149	1	1.0	NA,0.0,0.025,0.022,0.032,0.0	0.0,0.0,0.019,0.061,0.015,0.0	-0.0
ENSMUSG00000037321	Tap1	17	+	34192836	34192965	34192836	34192857	34192941	34192965	26,116,177,241,133,202	0,4,0,0,1,6	91,135,156,148,238,151	0,1,2,0,0,3	233	149	1	1.0	1.0,0.949,1.0,1.0,0.988,0.956	1.0,0.989,0.98,1.0,1.0,0.97	-0.008
ENSMUSG00000021037	Ahsa1	12	+	87269874	87270454	87269874	87269957	87270336	87270454	2,15,10,8,8,5	350,518,552,660,476,695	2,13,6,9,21,11	353,670,660,642,900,572	528	149	1	1.0	0.002,0.008,0.005,0.003,0.005,0.002	0.002,0.005,0.003,0.004,0.007,0.005	-0.0
ENSMUSG00000034126	Pomt2	12	-	87111336	87111583	87111336	87111442	87111523	87111583	4,4,2,6,9,1	22,26,40,54,28,34	0,13,12,5,4,0	3,31,36,41,36,37	230	149	1	1.0	0.105,0.091,0.031,0.067,0.172,0.019	0.0,0.214,0.178,0.073,0.067,0.0	-0.008
ENSMUSG00000021250	Fos	12	+	85474690	85475186	85474690	85474795	85474934	85475186	0,43,45,58,32,58	0,0,0,0,0,0	3,36,49,19,69,40	0,0,0,0,3,0	288	149	1	1.0	NA,1.0,1.0,1.0,1.0,1.0	1.0,1.0,1.0,1.0,0.922,1.0	0.013
ENSMUSG00000010608	Rbm25	12	+	83660594	83664259	83660594	83660678	83663978	83664259	0,159,249,171,155,149	0,71,103,102,67,111	0,259,227,204,209,178	10,115,104,110,137,73	3449	149	1	1.0	NA,0.088,0.095,0.068,0.091,0.055	0.0,0.089,0.086,0.074,0.062,0.095	0.012
ENSMUSG00000013236	Ptprs	17	-	56428851	56429157	56428851	56428966	56429098	56429157	1,88,121,142,96,170	0,4,2,4,5,4	4,142,112,120,142,137	6,7,4,4,10,8	281	149	0.547941035708	1.0	1.0,0.921,0.97,0.95,0.911,0.958	0.261,0.915,0.937,0.941,0.883,0.901	0.145
ENSMUSG00000052609	Plekhg3	12	+	76572394	76573360	76572394	76572658	76573246	76573360	0,11,4,16,5,3	0,14,32,48,24,38	0,12,0,8,11,10	4,24,17,25,49,19	737	149	1	1.0	NA,0.137,0.025,0.063,0.04,0.016	0.0,0.092,0.0,0.061,0.043,0.096	0.008
ENSMUSG00000052609	Plekhg3	12	+	76572394	76573360	76572394	76572745	76573246	76573360	0,5,0,4,3,3	0,11,0,0,2,0	0,10,0,2,0,4	0,0,10,7,2,0	650	149	1	1.0	NA,0.094,NA,1.0,0.256,1.0	NA,1.0,0.0,0.061,0.0,1.0	0.175
ENSMUSG00000024384	Iws1	18	+	32086272	32087152	32086272	32086423	32087069	32087152	0,2,1,2,1,2	8,40,65,46,30,58	2,2,0,3,2,0	10,72,40,45,75,52	795	149	1	1.0	0.0,0.009,0.003,0.008,0.006,0.006	0.036,0.005,0.0,0.012,0.005,0.0	-0.004
ENSMUSG00000021066	Atl1	12	+	69932216	69934920	69932216	69932321	69934869	69934920	0,0,0,6,3,13	0,3,6,1,2,2	0,4,0,3,2,2	0,0,1,3,3,3	2697	149	1	1.0	NA,0.0,0.0,0.249,0.077,0.264	NA,1.0,0.0,0.052,0.036,0.036	-0.107
ENSMUSG00000034761	Map4k5	12	-	69807197	69809282	69807197	69807253	69809211	69809282	0,11,17,37,18,38	0,21,34,28,7,36	3,36,20,17,29,15	1,40,30,37,38,26	2107	149	1	1.0	NA,0.036,0.034,0.085,0.154,0.069	0.175,0.06,0.045,0.031,0.051,0.039	0.009
ENSMUSG00000020974	Pole2	12	-	69212222	69213043	69212222	69212271	69212986	69213043	0,9,2,4,6,8	0,26,12,35,23,28	0,4,4,8,18,3	3,27,31,26,38,19	864	149	1	1.0	NA,0.056,0.028,0.019,0.043,0.047	0.0,0.025,0.022,0.05,0.076,0.027	0.005
ENSMUSG00000012076	Brms1l	12	+	55868161	55869736	55868161	55868520	55869397	55869736	38,138,143,143,124,162	4,1,7,10,6,7	35,172,145,157,239,118	4,6,3,2,4,1	1026	149	0.229663748704	1.0	0.58,0.952,0.748,0.675,0.75,0.771	0.56,0.806,0.875,0.919,0.897,0.945	-0.088
ENSMUSG00000001627	Ifrd1	12	-	40217157	40217482	40217157	40217242	40217377	40217482	0,4,4,5,6,6	18,120,123,201,133,212	0,5,2,8,5,11	21,152,150,121,195,153	284	149	1	1.0	0.0,0.017,0.017,0.013,0.023,0.015	0.0,0.017,0.007,0.034,0.013,0.036	-0.004
ENSMUSG00000002997	Prkar2b	12	-	31958475	31960522	31958475	31958721	31960381	31960522	196,731,823,1208,699,945	11,1,3,9,5,1	211,759,705,835,1065,764	2,3,10,3,3,1	1809	149	1	1.0	0.595,0.984,0.958,0.917,0.92,0.987	0.897,0.954,0.853,0.958,0.967,0.984	-0.042
ENSMUSG00000020669	Sh3yl1	12	+	30941966	30942868	30941966	30942129	30942789	30942868	0,2,4,0,2,2	6,0,6,7,11,6	0,0,0,2,4,0	0,3,3,9,13,8	809	149	1	1.0	0.0,1.0,0.109,0.0,0.032,0.058	NA,0.0,0.0,0.039,0.054,0.0	0.181
ENSMUSG00000045679	Pqlc3	12	-	16992277	16993573	16992277	16992319	16993452	16993573	0,4,15,8,3,14	0,155,240,270,161,185	2,16,9,11,16,6	4,197,224,230,275,199	1282	149	1	1.0	NA,0.003,0.007,0.003,0.002,0.009	0.055,0.009,0.005,0.006,0.007,0.003	-0.009
ENSMUSG00000045679	Pqlc3	12	-	16997633	16997856	16997633	16997703	16997773	16997856	0,6,18,14,14,18	0,292,380,459,259,429	0,19,18,14,4,16	0,341,357,343,426,332	219	149	1	1.0	NA,0.014,0.031,0.02,0.035,0.028	NA,0.037,0.033,0.027,0.006,0.032	-0.001
ENSMUSG00000020608	Smc6	12	+	11291525	11294599	11291525	11291730	11294484	11294599	0,21,12,12,4,23	0,57,103,103,92,102	5,16,14,19,11,22	2,99,89,101,95,80	2903	149	1	1.0	NA,0.019,0.006,0.006,0.002,0.011	0.114,0.008,0.008,0.01,0.006,0.014	-0.018
ENSMUSG00000055762	Eef1d	15	-	75896242	75896740	75896242	75896464	75896639	75896740	18,14,16,14,17,10	1446,547,603,717,586,881	12,15,25,10,13,20	1077,654,656,621,1102,648	324	149	1	1.0	0.006,0.012,0.012,0.009,0.013,0.005	0.005,0.01,0.017,0.007,0.005,0.014	-0.0
ENSMUSG00000036820	Amdhd2	17	-	24157739	24158062	24157739	24157847	24157917	24158062	0,5,3,15,2,6	585,213,250,397,247,265	2,6,1,4,4,2	458,276,256,255,430,236	219	149	1	1.0	0.0,0.016,0.008,0.025,0.005,0.015	0.003,0.015,0.003,0.011,0.006,0.006	0.004
ENSMUSG00000037336	Mfsd2b	12	-	4865136	4866529	4865136	4866268	4866448	4866529	0,2,2,2,4,3	0,0,6,4,9,10	0,6,8,8,0,0	0,9,4,8,19,10	329	149	1	1.0	NA,1.0,0.131,0.185,0.168,0.12	NA,0.232,0.475,0.312,0.0,0.0	0.117
ENSMUSG00000037336	Mfsd2b	12	-	4869534	4870623	4869534	4869658	4870498	4870623	0,0,4,5,0,0	0,2,15,11,8,12	0,6,2,1,7,3	0,4,4,5,10,12	989	149	1	1.0	NA,0.0,0.039,0.064,0.0,0.0	NA,0.184,0.07,0.029,0.095,0.036	-0.062
ENSMUSG00000037336	Mfsd2b	12	-	4869534	4870623	4869534	4869672	4870498	4870623	0,0,4,5,0,0	0,2,0,2,0,2	0,6,2,1,6,3	0,0,3,0,0,0	975	149	1	1.0	NA,0.0,1.0,0.276,NA,0.0	NA,1.0,0.092,1.0,1.0,1.0	-0.499
ENSMUSG00000020658	Efr3b	12	-	3999589	4000956	3999589	3999717	4000879	4000956	0,0,0,0,0,1	0,15,20,16,11,5	0,0,0,2,0,0	1,32,35,21,14,10	1311	149	1	1.0	NA,0.0,0.0,0.0,0.0,0.022	0.0,0.0,0.0,0.011,0.0,0.0	0.003
ENSMUSG00000079179	Rab10os	12	+	3235525	3237412	3235525	3235929	3237284	3237412	12,37,49,80,59,60	63,73,71,134,70,98	4,58,41,56,50,83	74,88,67,75,132,64	1504	149	1	1.0	0.019,0.048,0.064,0.056,0.077,0.057	0.005,0.061,0.057,0.069,0.036,0.114	-0.004
ENSMUSG00000036372	Tmem258	19	+	10206423	10207300	10206423	10206533	10207163	10207300	55,125,160,175,79,126	1300,850,1032,1472,929,1318	61,149,134,126,172,121	1402,1069,1041,960,1896,1004	779	149	1	1.0	0.008,0.027,0.029,0.022,0.016,0.018	0.008,0.026,0.024,0.024,0.017,0.023	-0.0
ENSMUSG00000021728	Emb	13	+	117249271	117249786	117249271	117249464	117249700	117249786	1,2,2,2,1,4	97,506,619,782,575,759	0,12,0,8,1,1	129,633,612,538,850,614	385	149	1	1.0	0.004,0.002,0.001,0.001,0.001,0.002	0.0,0.007,0.0,0.006,0.0,0.001	-0.001
ENSMUSG00000022983	Scaf4	16	-	90242526	90242958	90242526	90242652	90242871	90242958	0,32,38,60,31,62	21,15,28,21,15,26	0,52,51,36,58,28	3,19,20,23,26,16	368	149	0.871097178701	1.0	0.0,0.463,0.355,0.536,0.456,0.491	0.0,0.526,0.508,0.388,0.475,0.415	-0.002
ENSMUSG00000022983	Scaf4	16	-	90242526	90242958	90242526	90242718	90242871	90242958	0,19,20,37,19,44	0,18,28,38,29,24	0,30,31,21,34,15	0,24,27,28,25,11	302	149	1	1.0	NA,0.342,0.261,0.325,0.244,0.475	NA,0.381,0.362,0.27,0.402,0.402	-0.034
ENSMUSG00000021639	Gtf2h2	13	-	100486070	100486524	100486070	100486125	100486473	100486524	7,3,6,5,1,0	13,102,103,124,67,105	0,3,6,5,1,1	6,85,118,82,91,64	497	149	1	1.0	0.139,0.009,0.017,0.012,0.004,0.0	0.0,0.01,0.015,0.018,0.003,0.005	0.022
ENSMUSG00000021661	Ankra2	13	+	98272771	98273918	98272771	98272852	98273377	98273918	16,49,82,78,38,85	34,37,48,70,41,40	18,78,69,42,71,44	46,58,42,50,72,38	674	149	1	1.0	0.094,0.226,0.274,0.198,0.17,0.32	0.08,0.229,0.266,0.157,0.179,0.204	0.028
ENSMUSG00000041747	Utp15	13	-	98257835	98259289	98257835	98258014	98259104	98259289	0,28,23,29,20,47	0,24,48,57,24,50	0,26,47,12,23,19	0,57,60,52,55,43	1239	149	1	1.0	NA,0.123,0.054,0.058,0.091,0.102	NA,0.052,0.086,0.027,0.048,0.05	0.033
ENSMUSG00000058070	Eml1	12	+	108537333	108539564	108537333	108537464	108538102	108539564	0,0,0,0,0,0	0,19,16,5,23,13	0,6,0,6,0,0	5,14,11,4,20,9	787	149	1	1.0	NA,0.0,0.0,0.0,0.0,0.0	0.0,0.075,0.0,0.221,0.0,0.0	-0.049
ENSMUSG00000038679	Trps1	15	-	50830828	50831958	50830828	50831006	50831606	50831958	0,82,81,186,95,122	0,0,6,8,1,5	0,95,96,129,103,122	0,5,8,5,3,7	749	149	1	1.0	NA,1.0,0.729,0.822,0.95,0.829	NA,0.791,0.705,0.837,0.872,0.776	0.07
ENSMUSG00000038679	Trps1	15	-	50846013	50846942	50846013	50846591	50846729	50846942	0,37,46,63,41,58	0,0,0,1,3,3	0,22,46,46,42,46	0,0,2,0,0,1	287	149	1	1.0	NA,1.0,1.0,0.97,0.876,0.909	NA,1.0,0.923,1.0,1.0,0.96	-0.026
ENSMUSG00000014850	Msh3	13	-	92342245	92345101	92342245	92342412	92344955	92345101	0,18,9,10,25,24	0,14,21,20,8,14	0,23,32,26,15,18	0,15,25,11,13,18	2692	149	1	1.0	NA,0.066,0.023,0.027,0.147,0.087	NA,0.078,0.066,0.116,0.06,0.052	-0.004
ENSMUSG00000038812	Trmt112	19	+	6910583	6911028	6910583	6910673	6910751	6911028	31,22,30,44,21,24	579,219,271,397,227,363	34,24,19,41,55,28	465,275,304,254,527,283	227	149	1	1.0	0.034,0.062,0.068,0.068,0.057,0.042	0.046,0.054,0.039,0.096,0.064,0.061	-0.005
ENSMUSG00000060950	Trmt61a	12	+	111678104	111678962	111678104	111678161	111678602	111678962	21,58,103,109,71,140	6,7,6,6,10,19	10,104,69,53,130,87	7,7,7,10,10,12	590	149	1	1.0	0.469,0.677,0.813,0.821,0.642,0.65	0.265,0.79,0.713,0.572,0.767,0.647	0.053
ENSMUSG00000060950	Trmt61a	12	+	111678104	111678962	111678104	111678300	111678602	111678962	21,56,92,92,63,124	0,0,0,0,0,0	7,93,60,42,116,73	0,0,3,0,0,1	451	149	1	1.0	1.0,1.0,1.0,1.0,1.0,1.0	1.0,1.0,0.869,1.0,1.0,0.96	0.029
ENSMUSG00000021572	Cep72	13	-	74048895	74050364	74048895	74049034	74050059	74050364	0,6,0,4,7,2	0,1,1,10,2,4	8,5,7,14,1,2	3,2,2,2,3,0	1174	149	1	1.0	NA,0.432,0.0,0.048,0.308,0.06	0.253,0.241,0.308,0.47,0.041,1.0	-0.216
ENSMUSG00000021572	Cep72	13	-	74048895	74050364	74048895	74049034	74050299	74050364	0,8,8,16,10,5	0,0,8,0,0,1	11,6,14,24,10,2	0,1,3,7,1,6	1414	149	1	1.0	NA,1.0,0.095,1.0,1.0,0.345	1.0,0.387,0.33,0.265,0.513,0.034	0.266
ENSMUSG00000057649	Brd9	13	+	73941943	73942806	73941943	73942054	73942630	73942806	0,16,37,32,21,25	0,4,4,0,1,4	3,39,30,31,44,34	0,0,2,1,5,2	725	149	1	1.0	NA,0.451,0.655,1.0,0.812,0.562	1.0,1.0,0.755,0.864,0.644,0.777	-0.144
ENSMUSG00000057649	Brd9	13	+	73941943	73942806	73941943	73942054	73942690	73942806	0,18,42,35,22,43	6,29,62,84,22,59	3,45,32,34,49,35	9,40,42,45,61,59	785	149	1	1.0	0.0,0.105,0.114,0.073,0.16,0.122	0.06,0.176,0.126,0.125,0.132,0.101	-0.024
ENSMUSG00000057649	Brd9	13	+	73941943	73942806	73941943	73942054	73942693	73942806	0,20,42,35,22,47	0,9,4,12,5,12	3,45,33,37,49,35	5,5,6,9,16,9	788	149	1	1.0	NA,0.296,0.665,0.355,0.454,0.425	0.102,0.63,0.51,0.437,0.367,0.424	0.027
ENSMUSG00000034525	Ice1	13	-	70618984	70620769	70618984	70619061	70620657	70620769	0,9,26,14,9,12	0,12,10,13,11,19	0,11,21,15,22,10	0,9,19,7,18,15	1745	149	1	1.0	NA,0.06,0.182,0.084,0.065,0.051	NA,0.094,0.086,0.155,0.094,0.054	-0.008
ENSMUSG00000021461	Fancc	13	-	63330538	63331893	63330538	63330620	63331840	63331893	12,18,9,34,19,13	0,14,13,8,13,10	3,26,36,10,35,28	0,9,13,7,14,4	1369	149	0.89474925523	1.0	1.0,0.123,0.07,0.316,0.137,0.124	1.0,0.239,0.232,0.135,0.214,0.432	-0.08
ENSMUSG00000021555	Naa35	13	+	59607245	59607431	59607245	59607312	59607387	59607431	0,0,0,2,0,0	0,21,50,46,38,69	0,0,0,0,0,0	0,55,62,72,46,34	224	149	1	1.0	NA,0.0,0.0,0.028,0.0,0.0	NA,0.0,0.0,0.0,0.0,0.0	0.006
ENSMUSG00000021557	Agtpbp1	13	-	59473687	59474712	59473687	59473817	59474531	59474712	0,8,7,1,2,0	6,33,51,72,38,52	1,2,4,2,9,4	6,46,52,54,60,37	863	149	1	1.0	0.0,0.04,0.023,0.002,0.009,0.0	0.028,0.007,0.013,0.006,0.025,0.018	-0.004
ENSMUSG00000024725	Ostf1	19	-	18584641	18586625	18584641	18584743	18586546	18586625	53,115,160,317,148,192	1008,1209,1397,1882,1178,1613	35,180,150,181,200,165	1165,1543,1545,1355,2201,1413	1952	149	1	1.0	0.004,0.007,0.009,0.013,0.009,0.009	0.002,0.009,0.007,0.01,0.007,0.009	0.001
ENSMUSG00000058569	Tmed9	13	+	55593168	55593601	55593168	55593357	55593500	55593601	0,5,5,8,2,13	359,754,885,1350,707,1261	0,11,7,5,22,7	430,890,877,806,1303,849	292	149	1	1.0	0.0,0.003,0.003,0.003,0.001,0.005	0.0,0.006,0.004,0.003,0.009,0.004	-0.002
ENSMUSG00000035711	Dok3	13	-	55527331	55528554	55527331	55527637	55528448	55528554	34,115,191,156,139,142	29,101,116,182,173,231	19,190,144,103,241,134	66,162,160,160,241,147	960	149	1	1.0	0.154,0.15,0.204,0.117,0.111,0.087	0.043,0.154,0.123,0.091,0.134,0.124	0.026
ENSMUSG00000021493	Pdlim7	13	-	55506305	55507366	55506305	55506367	55507329	55507366	119,107,84,109,111,164	15,53,61,90,61,93	106,140,95,91,272,99	47,80,55,47,158,77	1111	149	1	1.0	0.515,0.213,0.156,0.14,0.196,0.191	0.232,0.19,0.188,0.206,0.188,0.147	0.043
ENSMUSG00000021493	Pdlim7	13	-	55507329	55507624	55507329	55507366	55507487	55507624	0,1,2,0,3,2	10,80,86,145,84,147	0,7,2,5,2,1	73,103,69,71,233,98	270	149	1	1.0	0.0,0.007,0.013,0.0,0.019,0.007	0.0,0.036,0.016,0.037,0.005,0.006	-0.009
ENSMUSG00000021486	Prelid1	13	+	55324330	55324605	55324330	55324444	55324526	55324605	9,14,12,9,24,11	1177,884,965,1365,796,1323	13,11,19,10,26,11	1241,1150,1069,982,1763,1123	231	149	1	1.0	0.005,0.01,0.008,0.004,0.019,0.005	0.007,0.006,0.011,0.007,0.009,0.006	0.001
ENSMUSG00000021488	Nsd1	13	+	55213203	55214150	55213203	55213317	55214060	55214150	36,83,82,103,80,104	16,24,72,50,24,68	12,77,93,96,72,76	18,46,33,34,36,35	892	149	1	1.0	0.273,0.366,0.16,0.256,0.358,0.203	0.1,0.219,0.32,0.32,0.25,0.266	0.024
ENSMUSG00000021453	Gadd45g	13	+	51847351	51847769	51847351	51847453	51847555	51847769	243,125,164,303,208,283	755,598,680,1068,569,910	159,205,143,212,378,182	682,832,637,690,998,665	251	149	1	1.0	0.16,0.11,0.125,0.144,0.178,0.156	0.122,0.128,0.118,0.154,0.184,0.14	0.005
ENSMUSG00000023903	Mmp25	17	-	23631790	23632633	23631790	23631873	23632548	23632633	0,0,0,0,0,0	0,0,0,1,0,0	0,2,0,0,0,0	0,0,0,0,0,2	824	149	1	1.0	NA,NA,NA,0.0,NA,NA	NA,1.0,NA,NA,NA,0.0	-0.5
ENSMUSG00000023903	Mmp25	17	-	23639752	23640274	23639752	23639936	23640138	23640274	0,2,1,1,0,3	0,0,0,0,0,0	0,0,0,0,2,3	0,0,0,0,0,1	351	149	1	1.0	NA,1.0,1.0,1.0,NA,1.0	NA,NA,NA,NA,1.0,0.56	0.22
ENSMUSG00000023903	Mmp25	17	-	23639752	23640274	23639752	23640042	23640138	23640274	0,1,0,0,0,0	0,0,2,0,0,0	0,0,0,0,0,0	0,1,2,0,0,4	245	149	1	1.0	NA,1.0,0.0,NA,NA,NA	NA,0.0,0.0,NA,NA,0.0	0.5
ENSMUSG00000038518	Jarid2	13	+	44910536	44913286	44910536	44910607	44913180	44913286	0,9,21,57,11,49	0,0,0,0,0,0	0,12,9,63,26,20	0,1,0,0,0,0	2722	149	1	1.0	NA,1.0,1.0,1.0,1.0,1.0	NA,0.396,1.0,1.0,1.0,1.0	0.121
ENSMUSG00000021363	Mak	13	-	41042018	41046330	41042018	41042185	41046018	41046330	0,2,0,2,0,2	0,0,1,1,1,3	0,4,0,0,8,2	0,1,1,0,2,0	3982	149	1	1.0	NA,1.0,0.0,0.07,0.0,0.024	NA,0.13,0.0,NA,0.13,1.0	-0.096
ENSMUSG00000038683	Pak1ip1	13	+	41008885	41009364	41008885	41008938	41009218	41009364	0,50,35,90,55,60	11,124,144,201,106,169	18,71,42,61,69,60	45,145,153,111,191,123	429	149	1	1.0	0.0,0.123,0.078,0.135,0.153,0.11	0.122,0.145,0.087,0.16,0.111,0.145	-0.028
ENSMUSG00000038683	Pak1ip1	13	+	41009447	41011282	41009447	41009545	41011182	41011282	0,96,106,189,91,141	149,172,202,296,192,264	8,111,86,139,132,94	175,215,197,188,300,171	1786	149	1	1.0	0.0,0.044,0.042,0.051,0.038,0.043	0.004,0.041,0.035,0.058,0.035,0.044	0.0
ENSMUSG00000017843	Ppp2r5c	12	+	110567727	110569055	110567727	110567855	110568953	110569055	9,12,9,19,19,10	264,253,312,374,240,386	14,11,15,15,20,18	278,311,305,297,391,237	1247	149	1	1.0	0.004,0.006,0.003,0.006,0.009,0.003	0.006,0.004,0.006,0.006,0.006,0.009	-0.001
ENSMUSG00000021431	Snrnp48	13	+	38217373	38220776	38217373	38217495	38220687	38220776	77,264,380,360,261,341	36,38,52,90,83,78	76,428,394,345,452,273	66,64,60,72,108,52	3341	149	1	1.0	0.087,0.237,0.246,0.151,0.123,0.163	0.049,0.23,0.227,0.176,0.157,0.19	-0.004
ENSMUSG00000021428	Riok1	13	+	38043908	38045315	38043908	38043978	38045272	38045315	0,6,2,9,3,7	0,20,19,29,28,42	0,12,8,15,9,5	0,34,19,26,34,28	1443	149	1	1.0	NA,0.03,0.011,0.031,0.011,0.017	NA,0.035,0.042,0.056,0.027,0.018	-0.016
ENSMUSG00000021428	Riok1	13	+	38058687	38060092	38058687	38058741	38059939	38060092	0,34,30,65,27,54	20,42,27,65,29,68	2,65,21,39,62,50	13,35,43,39,46,33	1347	149	1	1.0	0.0,0.082,0.109,0.1,0.093,0.081	0.017,0.17,0.051,0.1,0.13,0.144	-0.024
ENSMUSG00000022546	Gpt	15	+	76697158	76697430	76697158	76697248	76697321	76697430	0,0,4,2,0,0	0,0,0,1,1,4	0,0,2,1,0,2	0,3,1,1,2,3	222	149	1	1.0	NA,NA,1.0,0.573,0.0,0.0	NA,0.0,0.573,0.402,0.0,0.309	0.136
ENSMUSG00000022546	Gpt	15	+	76697541	76698083	76697541	76697675	76697839	76698083	0,1,1,2,0,0	0,1,0,2,2,0	3,2,1,2,9,0	0,1,0,2,1,1	313	149	1	1.0	NA,0.323,1.0,0.323,0.0,NA	1.0,0.488,1.0,0.323,0.811,0.0	-0.192
ENSMUSG00000022546	Gpt	15	+	76698714	76699151	76698714	76698889	76698995	76699151	12,7,5,24,9,17	25,15,19,21,8,20	9,10,16,14,17,9	7,13,8,14,20,12	255	149	0.449036293042	1.0	0.219,0.214,0.133,0.4,0.397,0.332	0.429,0.31,0.539,0.369,0.332,0.305	-0.098
ENSMUSG00000024327	Slc39a7	17	-	34030089	34030421	34030089	34030254	34030367	34030421	25,29,29,42,35,42	277,416,460,637,405,617	20,19,20,47,52,24	283,471,428,451,629,415	262	149	1	1.0	0.049,0.038,0.035,0.036,0.047,0.037	0.039,0.022,0.026,0.056,0.045,0.032	0.004
ENSMUSG00000015176	Nolc1	19	+	46078702	46079021	46078702	46078758	46078857	46079021	27,29,24,40,29,35	0,0,0,0,0,4	21,30,40,24,31,19	0,2,2,0,1,1	248	149	1	1.0	1.0,1.0,1.0,1.0,1.0,0.84	1.0,0.9,0.923,1.0,0.949,0.919	0.025
ENSMUSG00000015176	Nolc1	19	+	46078702	46079021	46078702	46078758	46078872	46079021	27,29,24,40,29,36	0,22,25,21,24,43	21,32,43,24,31,20	1,20,23,10,30,15	263	149	1	1.0	1.0,0.428,0.352,0.519,0.406,0.322	0.922,0.475,0.514,0.576,0.369,0.43	-0.043
ENSMUSG00000015176	Nolc1	19	+	46078702	46079021	46078702	46078758	46078875	46079021	27,29,24,41,30,36	0,77,72,108,89,137	21,32,43,26,31,21	4,66,77,56,123,93	266	149	1	1.0	1.0,0.174,0.157,0.175,0.159,0.128	0.746,0.214,0.238,0.206,0.124,0.112	0.025
ENSMUSG00000024906	Mus81	19	-	5483454	5483665	5483454	5483558	5483634	5483665	18,12,8,7,9,10	111,41,17,51,27,46	2,11,10,23,17,1	91,34,18,22,58,21	225	149	1	1.0	0.097,0.162,0.238,0.083,0.181,0.126	0.014,0.176,0.269,0.409,0.163,0.031	-0.029
ENSMUSG00000024906	Mus81	19	-	5485487	5486114	5485487	5485625	5486028	5486114	7,5,5,4,1,0	15,18,27,39,18,31	0,2,2,4,0,1	27,35,37,28,57,33	552	149	1	1.0	0.112,0.07,0.048,0.027,0.015,0.0	0.0,0.015,0.014,0.037,0.0,0.008	0.033
ENSMUSG00000003062	Stard3nl	13	-	19370249	19370533	19370249	19370367	19370479	19370533	0,10,23,29,8,33	92,148,185,264,173,296	10,19,28,13,28,21	75,219,232,234,348,204	261	149	1	1.0	0.0,0.037,0.066,0.059,0.026,0.06	0.071,0.047,0.064,0.031,0.044,0.056	-0.011
ENSMUSG00000021302	Ggps1	13	-	14053909	14054455	14053909	14054041	14054139	14054455	65,89,80,120,70,124	0,0,0,0,0,4	54,84,97,88,101,101	0,0,0,0,0,1	247	149	1	1.0	1.0,1.0,1.0,1.0,1.0,0.949	1.0,1.0,1.0,1.0,1.0,0.984	-0.006
ENSMUSG00000041215	Yeats2	16	+	20171190	20174539	20171190	20171302	20174494	20174539	0,6,3,8,6,5	0,11,8,9,11,7	0,8,10,9,1,7	0,14,18,17,6,18	3341	149	1	1.0	NA,0.024,0.016,0.038,0.024,0.031	NA,0.025,0.024,0.023,0.007,0.017	0.007
ENSMUSG00000007670	Khsrp	17	-	57023504	57023936	57023504	57023593	57023826	57023936	0,15,13,25,16,3	0,195,184,258,139,196	2,23,21,10,16,5	5,166,141,171,200,152	382	149	1	1.0	NA,0.029,0.027,0.036,0.043,0.006	0.135,0.051,0.055,0.022,0.03,0.013	-0.023
ENSMUSG00000033799	Fam208b	13	-	3599938	3600334	3599938	3600062	3600191	3600334	0,1,1,2,2,3	0,9,14,17,4,5	0,0,1,2,0,2	0,12,15,8,2,15	278	149	1	1.0	NA,0.056,0.037,0.059,0.211,0.243	NA,0.0,0.034,0.118,0.0,0.067	0.077
ENSMUSG00000039307	Hexdc	11	+	121220863	121221590	121220863	121221161	121221500	121221590	4,4,6,6,3,9	2,0,9,13,0,0	3,7,5,4,17,6	3,0,4,4,0,3	488	149	0.932940780434	1.0	0.379,1.0,0.169,0.124,1.0,1.0	0.234,1.0,0.276,0.234,1.0,0.379	0.092
ENSMUSG00000025158	Rfng	11	-	120782382	120783160	120782382	120782548	120783006	120783160	1,4,17,12,16,11	6,2,6,9,9,13	8,28,0,7,16,15	0,5,9,3,11,6	607	149	0.743609848877	1.0	0.039,0.329,0.41,0.247,0.304,0.172	1.0,0.579,0.0,0.364,0.263,0.38	-0.181
ENSMUSG00000025144	Cenpx	11	-	120711702	120711895	120711702	120711756	120711843	120711895	22,7,10,11,13,8	387,274,278,377,260,369	25,10,15,10,19,15	343,271,328,303,471,312	236	149	1	1.0	0.035,0.016,0.022,0.018,0.031,0.014	0.044,0.023,0.028,0.02,0.025,0.029	-0.006
ENSMUSG00000025138	Sirt7	11	-	120618371	120620269	120618371	120619049	120620162	120620269	69,108,130,108,76,117	240,258,280,431,244,327	76,151,130,137,191,74	286,286,325,285,407,290	1262	149	1	1.0	0.033,0.047,0.052,0.029,0.035,0.041	0.03,0.059,0.045,0.054,0.052,0.029	-0.005
ENSMUSG00000025138	Sirt7	11	-	120620423	120620883	120620423	120620504	120620646	120620883	42,65,75,76,56,71	190,189,237,340,213,313	42,67,76,57,76,40	210,195,225,250,366,204	291	149	1	1.0	0.102,0.15,0.139,0.103,0.119,0.104	0.093,0.15,0.147,0.105,0.096,0.091	0.006
ENSMUSG00000025138	Sirt7	11	-	120620423	120621055	120620423	120620883	120620956	120621055	4,26,35,47,33,66	125,178,258,321,185,261	12,28,45,42,71,37	105,235,213,269,327,222	222	149	1	1.0	0.021,0.089,0.083,0.089,0.107,0.145	0.071,0.074,0.124,0.095,0.127,0.101	-0.01
ENSMUSG00000025137	Pcyt2	11	-	120612000	120612601	120612000	120612083	120612462	120612601	60,145,173,238,89,199	38,54,65,98,64,90	102,173,162,151,223,150	63,82,77,73,120,94	528	149	1	1.0	0.308,0.431,0.429,0.407,0.282,0.384	0.314,0.373,0.373,0.369,0.344,0.31	0.026
ENSMUSG00000025127	Gcgr	11	+	120536656	120537054	120536656	120536813	120536894	120537054	0,0,1,1,0,0	5,0,0,0,0,2	0,0,0,0,0,0	0,0,0,0,1,0	230	149	1	1.0	0.0,NA,1.0,1.0,NA,0.0	NA,NA,NA,NA,0.0,NA	0.5
ENSMUSG00000025792	Slc25a10	11	+	120497013	120497461	120497013	120497106	120497383	120497461	30,13,44,15,14,23	41,129,141,171,103,173	11,20,21,26,12,15	48,162,149,141,204,152	426	149	1	1.0	0.204,0.034,0.098,0.03,0.045,0.044	0.074,0.041,0.047,0.061,0.02,0.033	0.03
ENSMUSG00000025375	Aatk	11	-	120007312	120009475	120007312	120008444	120009274	120009475	6,78,61,94,57,73	17,25,20,28,21,33	15,109,48,86,86,76	10,44,28,28,40,36	979	149	1	1.0	0.051,0.322,0.317,0.338,0.292,0.252	0.186,0.274,0.207,0.319,0.247,0.243	0.016
ENSMUSG00000025372	Baiap2	11	+	120000551	120002621	120000551	120000586	120001073	120002621	33,28,20,36,32,25	8,14,26,27,14,25	6,44,38,15,45,29	28,10,18,21,43,20	636	149	0.9881348568	1.0	0.491,0.319,0.153,0.238,0.349,0.19	0.048,0.508,0.331,0.143,0.197,0.254	0.043
ENSMUSG00000025583	Rptor	11	+	119856266	119857453	119856266	119856384	119857312	119857453	0,2,8,8,0,2	0,41,52,87,36,119	0,2,6,0,1,5	1,74,68,82,76,40	1077	149	1	1.0	NA,0.007,0.021,0.013,0.0,0.002	0.0,0.004,0.012,0.0,0.002,0.017	0.003
ENSMUSG00000025583	Rptor	11	+	119894255	119895005	119894255	119894383	119894918	119895005	0,1,2,21,3,5	0,66,122,100,62,104	0,3,6,12,0,12	7,116,98,70,99,72	684	149	1	1.0	NA,0.003,0.004,0.044,0.01,0.01	0.0,0.006,0.013,0.036,0.0,0.035	-0.001
ENSMUSG00000013483	Card14	11	+	119338234	119338935	119338234	119338472	119338871	119338935	0,11,27,18,6,23	0,4,4,6,2,5	4,5,12,14,8,14	0,5,0,2,4,0	548	149	1	1.0	NA,0.428,0.647,0.449,0.449,0.556	1.0,0.214,1.0,0.656,0.352,1.0	-0.198
ENSMUSG00000025578	Cbx8	11	-	119039931	119040159	119039931	119039998	119040093	119040159	0,0,0,1,0,0	7,18,22,23,14,5	0,2,0,1,2,0	3,22,40,19,23,20	244	149	1	1.0	0.0,0.0,0.0,0.026,0.0,0.0	0.0,0.053,0.0,0.031,0.05,0.0	-0.018
ENSMUSG00000033857	Engase	11	+	118485756	118486553	118485756	118485905	118486444	118486553	5,4,30,28,3,17	47,38,48,64,50,69	10,20,10,13,17,4	27,44,44,50,65,38	688	149	1	1.0	0.023,0.022,0.119,0.087,0.013,0.051	0.074,0.09,0.047,0.053,0.054,0.022	-0.004
ENSMUSG00000033857	Engase	11	+	118485756	118486553	118485756	118485905	118486447	118486553	5,5,31,29,5,19	67,55,74,94,39,83	11,23,12,18,21,5	49,66,69,52,70,64	691	149	1	1.0	0.016,0.019,0.083,0.062,0.027,0.047	0.046,0.07,0.036,0.069,0.061,0.017	-0.008
ENSMUSG00000024002	Brd4	17	-	32198030	32198562	32198030	32198274	32198356	32198562	0,39,22,111,41,37	0,68,97,83,68,121	11,58,42,73,53,29	11,88,68,81,101,53	231	149	1	1.0	NA,0.27,0.128,0.463,0.28,0.165	0.392,0.298,0.285,0.368,0.253,0.261	-0.048
ENSMUSG00000024002	Brd4	17	-	32198895	32199270	32198895	32199058	32199157	32199270	0,125,162,174,173,199	0,64,86,86,64,71	7,132,129,122,166,133	0,68,58,51,72,57	248	149	1	1.0	NA,0.54,0.531,0.549,0.619,0.627	1.0,0.538,0.572,0.59,0.581,0.584	-0.071
ENSMUSG00000059248	Sept9	11	+	117356612	117359470	117356612	117356709	117359418	117359470	0,26,30,12,19,34	68,538,698,743,519,861	0,51,24,8,9,18	113,740,661,574,828,625	2858	149	1	1.0	0.0,0.003,0.002,0.001,0.002,0.002	0.0,0.004,0.002,0.001,0.001,0.001	0.0
ENSMUSG00000090266	Mettl23	11	+	116848900	116849300	116848900	116849138	116849215	116849300	19,17,9,32,9,20	104,76,84,129,79,114	2,19,17,19,16,14	101,107,80,81,161,93	226	149	1	1.0	0.107,0.129,0.066,0.141,0.07,0.104	0.013,0.105,0.123,0.134,0.061,0.09	0.015
ENSMUSG00000020812	1810032O08Rik	11	+	116674299	116675798	116674299	116674375	116675507	116675798	70,39,73,55,41,66	71,19,13,17,21,26	59,72,96,45,120,53	22,24,21,24,28,14	1281	149	0.593751504724	1.0	0.103,0.193,0.395,0.273,0.185,0.228	0.238,0.259,0.347,0.179,0.333,0.306	-0.047
ENSMUSG00000054517	Trim65	11	-	116127437	116127931	116127437	116127615	116127697	116127931	0,0,5,1,0,2	0,15,24,31,11,24	0,1,5,5,1,1	4,31,28,34,22,16	231	149	1	1.0	NA,0.0,0.118,0.02,0.0,0.051	0.0,0.02,0.103,0.087,0.028,0.039	-0.008
ENSMUSG00000057948	Unc13d	11	-	116069880	116070111	116069880	116069937	116070020	116070111	0,2,3,0,0,3	11,44,38,74,36,62	0,1,4,2,10,1	9,30,44,48,32,41	232	149	1	1.0	0.0,0.028,0.048,0.0,0.0,0.03	0.0,0.021,0.055,0.026,0.167,0.015	-0.03
ENSMUSG00000020752	Recql5	11	-	115893946	115894718	115893946	115894037	115894206	115894718	21,27,5,22,12,22	0,29,32,42,23,35	9,32,9,21,33,13	33,18,34,25,40,23	318	149	0.975206503815	1.0	1.0,0.304,0.068,0.197,0.196,0.228	0.113,0.454,0.11,0.282,0.279,0.209	0.091
ENSMUSG00000020781	Tsen54	11	+	115814914	115815238	115814914	115815079	115815174	115815238	4,11,9,23,7,21	4,61,67,86,37,93	0,17,14,6,16,15	12,56,57,46,48,40	244	149	1	1.0	0.379,0.099,0.076,0.14,0.104,0.121	0.0,0.156,0.13,0.074,0.169,0.186	0.034
ENSMUSG00000063268	Parp10	15	-	76241657	76242639	76241657	76242322	76242402	76242639	0,8,3,17,11,2	0,24,27,67,39,54	0,16,14,8,15,1	7,31,40,41,38,46	229	149	1	1.0	NA,0.178,0.067,0.142,0.155,0.024	0.0,0.251,0.185,0.113,0.204,0.014	-0.015
ENSMUSG00000016940	Kctd2	11	+	115429279	115431274	115429279	115429405	115430312	115431274	44,27,38,41,51,63	111,94,127,146,78,147	17,49,68,40,76,52	97,172,129,144,167,105	1056	149	1	1.0	0.053,0.039,0.041,0.038,0.084,0.057	0.024,0.039,0.069,0.038,0.06,0.065	0.003
ENSMUSG00000047798	Cd300lf	11	-	115124247	115126452	115124247	115124377	115126103	115126452	300,277,212,409,279,319	0,0,0,5,1,1	218,318,238,295,372,238	0,0,0,0,0,1	1875	149	1	1.0	1.0,1.0,1.0,0.867,0.957,0.962	1.0,1.0,1.0,1.0,1.0,0.95	-0.027
ENSMUSG00000047798	Cd300lf	11	-	115124247	115126452	115124247	115124356	115126110	115126452	300,286,216,426,284,335	0,3,4,9,7,3	222,328,243,304,381,242	0,5,9,6,3,6	1903	149	1	1.0	1.0,0.882,0.809,0.788,0.761,0.897	1.0,0.837,0.679,0.799,0.909,0.759	0.026
ENSMUSG00000047798	Cd300lf	11	-	115124247	115126452	115124247	115124377	115126110	115126452	300,281,213,413,279,326	0,7,3,21,9,16	218,318,240,298,375,238	0,9,14,18,11,8	1882	149	1	1.0	1.0,0.761,0.849,0.609,0.711,0.617	1.0,0.737,0.576,0.567,0.73,0.702	0.039
ENSMUSG00000024845	Tmem134	19	+	4127549	4127836	4127549	4127639	4127759	4127836	18,15,14,25,14,16	274,253,322,395,256,348	12,12,17,13,24,8	340,308,271,283,441,247	269	149	1	1.0	0.035,0.032,0.024,0.034,0.029,0.025	0.019,0.021,0.034,0.025,0.029,0.018	0.006
ENSMUSG00000018433	Nol11	11	-	107180041	107181101	107180041	107180118	107180912	107181101	0,7,0,10,3,12	0,38,61,39,37,52	0,4,8,8,4,8	4,64,55,55,56,55	943	149	1	1.0	NA,0.028,0.0,0.039,0.013,0.035	0.0,0.01,0.022,0.022,0.011,0.022	0.009
ENSMUSG00000040356	Skiv2l	17	-	34845003	34845314	34845003	34845100	34845167	34845314	0,46,36,68,50,40	0,80,141,139,119,126	13,43,51,45,49,35	19,94,97,99,111,83	216	149	1	1.0	NA,0.284,0.15,0.252,0.225,0.18	0.321,0.24,0.266,0.239,0.233,0.225	-0.036
ENSMUSG00000040356	Skiv2l	17	-	34845648	34845912	34845648	34845755	34845827	34845912	0,19,13,14,27,33	3,84,134,142,77,146	4,17,6,10,18,21	1,104,126,117,130,100	221	149	1	1.0	0.0,0.132,0.061,0.062,0.191,0.132	0.729,0.099,0.031,0.054,0.085,0.124	-0.091
ENSMUSG00000040356	Skiv2l	17	-	34846026	34846667	34846026	34846173	34846521	34846667	0,36,35,49,33,33	1,106,110,180,106,173	0,51,43,23,48,32	9,139,107,108,122,132	497	149	1	1.0	0.0,0.092,0.087,0.075,0.085,0.054	0.0,0.099,0.108,0.06,0.106,0.068	-0.008
ENSMUSG00000040356	Skiv2l	17	-	34846866	34847324	34846866	34846995	34847142	34847324	0,51,28,35,36,52	0,68,81,126,98,131	0,21,30,47,40,21	3,95,93,86,77,88	296	149	1	1.0	NA,0.274,0.148,0.123,0.156,0.167	0.0,0.1,0.14,0.216,0.207,0.107	0.045
ENSMUSG00000024019	Cmtr1	17	+	29698637	29699288	29698637	29698729	29699219	29699288	0,39,71,40,29,36	29,101,157,186,165,166	0,50,59,40,30,41	27,137,159,143,167,161	639	149	1	1.0	0.0,0.083,0.095,0.048,0.039,0.048	0.0,0.078,0.08,0.061,0.04,0.056	-0.0
ENSMUSG00000020719	Ddx5	11	-	106782468	106784018	106782468	106782684	106783958	106784018	91,2438,2672,3439,2347,2851	0,0,0,10,0,0	152,2982,2731,2755,3356,2311	0,3,0,6,0,0	1423	149	1	1.0	1.0,1.0,1.0,0.973,1.0,1.0	1.0,0.99,1.0,0.98,1.0,1.0	0.0
ENSMUSG00000020719	Ddx5	11	-	106782468	106784018	106782468	106782693	106783958	106784018	74,2273,2536,3245,2218,2632	183,1694,1876,2477,1616,2488	105,2811,2563,2596,3147,2158	494,2041,1968,1859,2724,1885	1414	149	1	1.0	0.041,0.124,0.125,0.121,0.126,0.1	0.022,0.127,0.121,0.128,0.109,0.108	0.004
ENSMUSG00000020708	Psmc5	11	+	106262403	106262691	106262403	106262502	106262580	106262691	91,21,22,52,16,57	1519,293,313,478,274,410	61,45,24,23,53,37	1035,360,345,280,627,307	227	149	1	1.0	0.038,0.045,0.044,0.067,0.037,0.084	0.037,0.076,0.044,0.051,0.053,0.073	-0.003
ENSMUSG00000034255	Arhgap27	11	-	103338306	103338755	103338306	103338397	103338687	103338755	0,12,11,5,10,7	0,65,87,117,85,96	0,8,1,11,23,4	5,69,93,85,114,61	439	149	1	1.0	NA,0.059,0.041,0.014,0.038,0.024	0.0,0.038,0.004,0.042,0.064,0.022	0.007
ENSMUSG00000034255	Arhgap27	11	-	103338687	103339108	103338687	103338755	103339024	103339108	0,4,12,6,0,4	0,56,91,116,62,98	0,11,6,2,6,3	7,68,97,77,109,54	418	149	1	1.0	NA,0.025,0.045,0.018,0.0,0.014	0.0,0.055,0.022,0.009,0.019,0.019	-0.0
ENSMUSG00000022564	Grina	15	+	76248448	76248900	76248448	76248649	76248771	76248900	11,13,49,43,16,22	180,1050,1134,1777,957,1382	8,22,21,37,34,23	406,1250,995,1050,1541,1047	271	149	1	1.0	0.033,0.007,0.023,0.013,0.009,0.009	0.011,0.01,0.011,0.019,0.012,0.012	0.003
ENSMUSG00000056938	Acbd4	11	+	103103525	103104172	103103525	103103644	103104092	103104172	0,3,13,0,1,16	15,10,11,14,6,18	0,15,9,9,1,3	0,13,0,8,8,14	597	149	1	1.0	0.0,0.07,0.228,0.0,0.04,0.182	NA,0.224,1.0,0.219,0.03,0.051	-0.218
ENSMUSG00000056938	Acbd4	11	+	103111541	103112197	103111541	103111657	103111842	103112197	157,56,78,79,48,84	0,0,0,0,0,4	140,61,64,53,105,56	3,0,0,1,0,0	334	149	1	1.0	1.0,1.0,1.0,1.0,1.0,0.904	0.954,1.0,1.0,0.959,1.0,1.0	-0.002
ENSMUSG00000018677	Slc25a39	11	-	102403632	102403872	102403632	102403713	102403790	102403872	26,21,12,22,22,15	1419,581,775,985,652,842	29,13,12,12,25,23	1150,809,676,665,1189,678	226	149	1	1.0	0.012,0.023,0.01,0.015,0.022,0.012	0.016,0.01,0.012,0.012,0.014,0.022	0.001
ENSMUSG00000034793	G6pc3	11	+	102192748	102193226	102192748	102192867	102193084	102193226	0,4,0,1,0,0	65,85,110,129,111,147	0,0,1,0,14,1	73,112,132,114,202,123	366	149	1	1.0	0.0,0.019,0.0,0.003,0.0,0.0	0.0,0.0,0.003,0.0,0.027,0.003	-0.002
ENSMUSG00000019302	Atp6v0a1	11	+	101027266	101029258	101027266	101027393	101029175	101029258	45,321,334,308,215,255	2,624,669,788,526,754	46,440,418,263,315,229	23,856,771,598,637,651	1931	149	1	1.0	0.635,0.038,0.037,0.029,0.031,0.025	0.134,0.038,0.04,0.033,0.037,0.026	0.081
ENSMUSG00000020918	Kat2a	11	-	100705958	100706493	100705958	100705995	100706349	100706493	0,14,14,19,9,18	0,0,0,0,0,2	19,16,20,14,15,11	0,0,0,1,0,4	503	149	1	1.0	NA,1.0,1.0,1.0,1.0,0.727	1.0,1.0,1.0,0.806,1.0,0.449	0.07
ENSMUSG00000017221	Psmd3	11	+	98690462	98691019	98690462	98690653	98690915	98691019	0,23,26,33,12,29	97,233,216,343,241,319	18,23,12,29,40,11	155,252,261,234,405,265	411	149	1	1.0	0.0,0.035,0.042,0.034,0.018,0.032	0.04,0.032,0.016,0.043,0.035,0.015	-0.003
ENSMUSG00000020883	Fbxl20	11	-	98095132	98097059	98095132	98095193	98096928	98097059	23,77,95,91,53,80	2,40,63,103,45,78	0,93,101,58,60,70	0,75,72,86,72,75	1884	149	1	1.0	0.476,0.132,0.107,0.065,0.085,0.075	NA,0.089,0.1,0.051,0.062,0.069	0.082
ENSMUSG00000006058	Snf8	11	+	96046279	96047430	96046279	96046354	96047194	96047430	98,59,91,72,65,57	1331,232,279,371,239,297	58,94,99,68,115,84	757,296,275,285,577,238	989	149	1	1.0	0.011,0.037,0.047,0.028,0.039,0.028	0.011,0.046,0.051,0.035,0.029,0.05	-0.005
ENSMUSG00000021282	Eif5	12	+	111539407	111540302	111539407	111539687	111540129	111540302	0,125,106,217,125,185	0,15,33,86,44,71	0,121,145,146,87,136	0,34,19,71,37,50	591	149	1	1.0	NA,0.678,0.447,0.389,0.417,0.396	NA,0.473,0.658,0.341,0.372,0.407	0.015
ENSMUSG00000020863	Luc7l3	11	-	94291138	94293278	94291138	94293032	94293137	94293278	12,77,77,61,38,70	1,9,9,1,0,8	30,99,79,65,74,46	14,6,11,11,11,7	254	149	0.189569960195	1.0	0.876,0.834,0.834,0.973,1.0,0.837	0.557,0.906,0.808,0.776,0.798,0.794	0.119
ENSMUSG00000054079	Utp18	11	-	93869805	93870580	93869805	93869896	93870479	93870580	0,0,3,4,5,4	24,103,104,110,100,128	0,1,4,2,4,2	77,116,118,100,159,93	732	149	1	1.0	0.0,0.0,0.006,0.007,0.01,0.006	0.0,0.002,0.007,0.004,0.005,0.004	0.001
ENSMUSG00000034121	Mks1	11	+	87856562	87856936	87856562	87856660	87856807	87856936	0,2,1,2,0,0	0,8,7,8,6,12	0,1,2,0,2,2	0,2,9,7,11,10	296	149	1	1.0	NA,0.112,0.067,0.112,0.0,0.0	NA,0.201,0.101,0.0,0.084,0.091	-0.037
ENSMUSG00000034121	Mks1	11	+	87857860	87859313	87857860	87857978	87858602	87859313	0,7,1,11,3,6	0,0,11,3,8,6	0,8,6,11,4,4	0,7,12,0,2,9	773	149	1	1.0	NA,1.0,0.017,0.414,0.067,0.162	NA,0.181,0.088,1.0,0.278,0.079	0.007
ENSMUSG00000034156	Tspoap1	11	+	87781681	87782049	87781681	87781753	87781944	87782049	0,0,2,3,0,0	0,0,0,0,0,0	0,1,2,2,7,0	0,0,0,1,0,0	340	149	1	1.0	NA,NA,1.0,1.0,NA,NA	NA,1.0,1.0,0.467,1.0,NA	0.133
ENSMUSG00000020486	Sept4	11	+	87588717	87589085	87588717	87588852	87588967	87589085	0,0,0,0,0,0	0,1,0,0,0,0	0,0,0,0,1,0	0,0,0,3,0,0	264	149	1	1.0	NA,0.0,NA,NA,NA,NA	NA,NA,NA,0.0,1.0,NA	-0.5
ENSMUSG00000020486	Sept4	11	+	87589655	87590055	87589655	87589818	87590008	87590055	0,0,0,0,0,0	0,1,0,0,0,0	1,0,0,0,1,1	0,0,0,0,0,0	339	149	1	1.0	NA,0.0,NA,NA,NA,NA	1.0,NA,NA,NA,1.0,1.0	-1.0
ENSMUSG00000018068	Ints2	11	-	86242912	86244629	86242912	86243038	86244402	86244629	0,4,6,5,4,8	0,11,19,25,12,24	0,2,0,0,3,1	0,16,11,22,30,25	1513	149	1	1.0	NA,0.035,0.03,0.019,0.032,0.032	NA,0.012,0.0,0.0,0.01,0.004	0.024
ENSMUSG00000020527	Myo19	11	+	84905539	84907402	84905539	84905643	84907235	84907402	0,0,2,0,6,0	0,12,12,10,11,10	0,0,0,0,3,0	0,3,7,18,8,11	1741	149	1	1.0	NA,0.0,0.014,0.0,0.045,0.0	NA,0.0,0.0,0.0,0.031,0.0	0.006
ENSMUSG00000038762	Abcf1	17	-	35963125	35963392	35963125	35963236	35963320	35963392	0,14,5,4,13,7	17,193,222,257,162,262	0,4,9,5,4,12	37,225,204,227,281,178	233	149	1	1.0	0.0,0.044,0.014,0.01,0.049,0.017	0.0,0.011,0.027,0.014,0.009,0.041	0.005
ENSMUSG00000020680	Taf15	11	+	83504641	83505104	83504641	83504710	83504830	83505104	158,89,108,120,87,127	0,0,0,0,0,0	90,105,98,88,152,109	0,0,8,0,0,0	269	149	1	1.0	1.0,1.0,1.0,1.0,1.0,1.0	1.0,1.0,0.872,1.0,1.0,1.0	0.021
ENSMUSG00000004187	Kifc2	15	+	76662594	76662896	76662594	76662672	76662781	76662896	0,4,14,21,14,11	0,1,0,3,2,2	2,14,5,11,9,9	0,5,1,2,3,0	258	149	1	1.0	NA,0.698,1.0,0.802,0.802,0.761	1.0,0.618,0.743,0.761,0.634,1.0	0.02
ENSMUSG00000017686	Rhot1	11	+	80242020	80242681	80242020	80242119	80242572	80242681	0,4,10,25,11,19	5,74,83,115,52,131	0,16,3,11,15,29	0,114,85,87,105,104	602	149	1	1.0	0.0,0.013,0.029,0.051,0.05,0.035	NA,0.034,0.009,0.03,0.034,0.065	-0.005
ENSMUSG00000022960	Donson	16	-	91682515	91682821	91682515	91682620	91682742	91682821	0,4,5,2,0,7	0,20,33,36,26,27	0,2,4,2,0,4	0,40,24,22,17,19	271	149	1	1.0	NA,0.099,0.077,0.03,0.0,0.125	NA,0.027,0.084,0.048,0.0,0.104	0.014
ENSMUSG00000002058	Unc119	11	+	78347796	78348259	78347796	78347899	78348086	78348259	18,18,26,15,12,29	151,198,245,278,174,243	2,22,29,13,30,4	184,206,169,170,318,213	336	149	1	1.0	0.05,0.039,0.045,0.023,0.03,0.05	0.005,0.045,0.071,0.033,0.04,0.008	0.006
ENSMUSG00000037593	BC030499	11	+	78292953	78293411	78292953	78292994	78293383	78293411	0,0,5,12,0,0	0,0,0,0,2,0	0,1,3,4,2,5	0,0,0,0,0,0	538	149	1	1.0	NA,NA,1.0,1.0,0.0,NA	NA,1.0,1.0,1.0,1.0,1.0	-0.333
ENSMUSG00000010277	2610507B11Rik	11	+	78272777	78273299	78272777	78272969	78273096	78273299	3,36,23,51,20,53	6,249,361,417,217,419	1,50,34,33,25,30	19,313,329,357,273,342	276	149	1	1.0	0.213,0.072,0.033,0.062,0.047,0.064	0.028,0.079,0.053,0.048,0.047,0.045	0.032
ENSMUSG00000020832	Eral1	11	-	78074279	78074627	78074279	78074360	78074477	78074627	0,15,11,12,6,32	9,23,22,43,29,30	29,19,18,9,35,15	25,38,40,31,39,13	266	149	0.514984391128	1.0	0.0,0.268,0.219,0.135,0.104,0.374	0.394,0.219,0.201,0.14,0.335,0.393	-0.097
ENSMUSG00000037791	Phf12	11	+	78024812	78025086	78024812	78024867	78024960	78025086	6,18,38,20,25,36	0,0,0,0,0,0	2,21,29,14,40,24	0,3,0,0,0,0	242	149	1	1.0	1.0,1.0,1.0,1.0,1.0,1.0	1.0,0.812,1.0,1.0,1.0,1.0	0.031
ENSMUSG00000037791	Phf12	11	+	78024812	78025086	78024812	78024929	78025023	78025086	10,45,58,37,44,63	0,10,12,12,11,7	7,42,37,35,69,39	0,9,10,5,9,10	243	149	1	1.0	1.0,0.734,0.748,0.654,0.71,0.847	1.0,0.741,0.694,0.811,0.825,0.705	-0.014
ENSMUSG00000022537	Tmem44	16	-	30540738	30543488	30540738	30540909	30543401	30543488	0,0,0,4,0,0	0,0,0,0,2,0	0,2,4,0,0,0	0,0,0,0,0,0	2641	149	1	1.0	NA,NA,NA,1.0,0.0,NA	NA,1.0,1.0,NA,NA,NA	-0.5
ENSMUSG00000011877	Git1	11	+	77503355	77504018	77503355	77503428	77503920	77504018	0,6,13,7,7,9	0,136,136,171,106,177	0,17,6,4,15,8	8,173,129,123,180,141	641	149	1	1.0	NA,0.01,0.022,0.009,0.015,0.012	0.0,0.022,0.011,0.008,0.019,0.013	0.001
ENSMUSG00000011877	Git1	11	+	77505503	77505753	77505503	77505590	77505679	77505753	0,3,4,5,3,4	29,125,161,195,104,153	0,5,4,5,4,0	46,157,144,118,202,135	238	149	1	1.0	0.0,0.015,0.015,0.016,0.018,0.016	0.0,0.02,0.017,0.026,0.012,0.0	0.001
ENSMUSG00000020745	Pafah1b1	11	-	74673948	74679614	74673948	74677742	74679457	74679614	14,122,148,121,121,170	718,437,485,511,363,502	40,133,168,121,122,126	541,510,480,426,685,376	1864	149	1	1.0	0.002,0.022,0.024,0.019,0.026,0.026	0.006,0.02,0.027,0.022,0.014,0.026	0.001
ENSMUSG00000020745	Pafah1b1	11	-	74684405	74686064	74684405	74684508	74685895	74686064	0,122,98,105,111,127	65,201,263,372,244,365	4,117,79,64,80,84	87,292,316,273,337,273	1536	149	1	1.0	0.0,0.056,0.035,0.027,0.042,0.033	0.004,0.037,0.024,0.022,0.023,0.029	0.009
ENSMUSG00000040463	Mybbp1a	11	+	72442569	72442853	72442569	72442644	72442745	72442853	2,3,0,0,6,0	0,100,104,147,100,183	1,0,5,4,8,13	3,147,139,106,148,118	250	149	1	1.0	1.0,0.018,0.0,0.0,0.035,0.0	0.166,0.0,0.021,0.022,0.031,0.062	0.125
ENSMUSG00000040463	Mybbp1a	11	+	72445893	72446257	72445893	72446061	72446157	72446257	2,9,2,4,9,5	12,115,171,185,154,174	0,12,3,9,10,7	18,156,197,147,226,161	245	149	1	1.0	0.092,0.045,0.007,0.013,0.034,0.017	0.0,0.045,0.009,0.036,0.026,0.026	0.011
ENSMUSG00000040463	Mybbp1a	11	+	72447552	72447882	72447552	72447639	72447729	72447882	2,3,3,15,2,5	23,166,177,223,158,254	1,4,8,3,8,0	14,214,169,183,273,191	239	149	1	1.0	0.051,0.011,0.01,0.04,0.008,0.012	0.043,0.012,0.029,0.01,0.018,0.0	0.003
ENSMUSG00000040599	Mis12	11	+	71019610	71020189	71019610	71019723	71020005	71020189	0,122,117,173,89,152	0,1,1,0,0,0	0,149,102,84,135,102	0,0,0,1,1,1	431	149	1	1.0	NA,0.977,0.976,1.0,1.0,1.0	NA,1.0,1.0,0.967,0.979,0.972	0.007
ENSMUSG00000018442	Derl2	11	-	71013442	71015800	71013442	71013638	71015726	71015800	6,91,115,161,101,108	0,0,0,0,0,0	12,104,124,114,94,98	0,0,0,0,2,2	2237	149	1	1.0	1.0,1.0,1.0,1.0,1.0,1.0	1.0,1.0,1.0,1.0,0.758,0.765	0.08
ENSMUSG00000040746	Rnf167	11	+	70649674	70650017	70649674	70649765	70649911	70650017	12,17,25,60,36,29	60,71,82,112,74,104	28,30,27,29,87,18	27,87,91,83,124,85	295	149	1	1.0	0.092,0.108,0.133,0.213,0.197,0.123	0.344,0.148,0.13,0.15,0.262,0.097	-0.044
ENSMUSG00000040746	Rnf167	11	+	70649674	70650219	70649674	70649765	70650125	70650219	26,25,29,76,39,41	0,0,0,0,0,3	27,31,31,25,89,22	0,0,0,0,0,0	509	149	1	1.0	1.0,1.0,1.0,1.0,1.0,0.8	1.0,1.0,1.0,1.0,1.0,1.0	-0.033
ENSMUSG00000040746	Rnf167	11	+	70649674	70650219	70649674	70650017	70650125	70650219	14,9,6,22,12,18	115,97,89,175,108,132	2,6,7,4,19,9	83,98,114,127,180,110	257	149	1	1.0	0.066,0.051,0.038,0.068,0.061,0.073	0.014,0.034,0.034,0.018,0.058,0.045	0.026
ENSMUSG00000018920	Cxcl16	11	-	70458744	70459167	70458744	70458827	70459028	70459167	14,48,75,87,34,75	299,646,856,1087,636,1007	18,62,42,44,55,56	339,642,688,756,1012,708	350	149	1	1.0	0.02,0.031,0.036,0.033,0.022,0.031	0.022,0.039,0.025,0.024,0.023,0.033	0.001
ENSMUSG00000060216	Arrb2	11	+	70437943	70438391	70437943	70438028	70438318	70438391	134,264,325,386,290,325	402,616,734,1001,671,958	139,303,221,263,400,290	451,764,645,719,1069,759	439	149	1	1.0	0.102,0.127,0.131,0.116,0.128,0.103	0.095,0.119,0.104,0.11,0.113,0.115	0.008
ENSMUSG00000020831	0610010K14Rik	11	-	70235205	70235800	70235205	70235464	70235695	70235800	47,8,3,13,2,9	76,29,23,31,35,33	16,2,4,2,28,12	66,26,26,36,51,23	380	149	1	1.0	0.195,0.098,0.049,0.141,0.022,0.097	0.087,0.029,0.057,0.021,0.177,0.17	0.01
ENSMUSG00000020886	Dlg4	11	+	70030866	70031258	70030866	70030991	70031088	70031258	0,3,0,2,4,2	0,35,56,59,59,61	0,4,0,2,2,3	19,28,35,34,56,21	246	149	1	1.0	NA,0.049,0.0,0.02,0.039,0.019	0.0,0.08,0.0,0.034,0.021,0.08	-0.01
ENSMUSG00000020888	Dvl2	11	+	70004804	70005300	70004804	70004874	70005154	70005300	4,4,4,15,1,1	0,57,79,72,29,81	2,6,2,2,3,6	1,57,59,41,53,64	429	149	1	1.0	1.0,0.024,0.017,0.067,0.012,0.004	0.41,0.035,0.012,0.017,0.019,0.032	0.1
ENSMUSG00000018567	Gabarap	11	+	69992364	69992700	69992364	69992443	69992581	69992700	34,15,20,42,14,39	1924,2676,3267,4566,2495,3901	27,31,29,38,35,21	2155,3327,3227,3266,4804,2868	287	149	1	1.0	0.009,0.003,0.003,0.005,0.003,0.005	0.006,0.005,0.005,0.006,0.004,0.004	-0.0
ENSMUSG00000018567	Gabarap	11	+	69992364	69992700	69992364	69992443	69992675	69992700	1227,1247,1455,2164,1307,1896	0,6,1,0,0,0	1327,1718,1600,1638,2363,1392	0,0,3,0,0,0	381	149	1	1.0	1.0,0.988,0.998,1.0,1.0,1.0	1.0,1.0,0.995,1.0,1.0,1.0	-0.002
ENSMUSG00000059796	Eif4a1	11	-	69667694	69668111	69667694	69667774	69668021	69668111	135,293,228,413,242,316	3826,3162,3672,4363,2918,4307	212,406,265,269,539,220	3958,4125,3859,3237,5824,3438	396	149	1	1.0	0.013,0.034,0.023,0.034,0.03,0.027	0.02,0.036,0.025,0.03,0.034,0.024	-0.001
ENSMUSG00000059796	Eif4a1	11	-	69668195	69668548	69668195	69668333	69668404	69668548	91,276,306,428,313,328	1521,2385,2659,3128,2136,3139	199,396,265,364,599,280	1749,3041,2873,2267,4118,2591	220	149	1	1.0	0.039,0.073,0.072,0.085,0.09,0.066	0.072,0.081,0.059,0.098,0.09,0.068	-0.007
ENSMUSG00000059796	Eif4a1	11	-	69668195	69668753	69668195	69668333	69668643	69668753	120,375,390,553,415,436	0,0,0,1,0,0	214,536,353,478,761,358	0,0,0,0,0,0	459	149	1	1.0	1.0,1.0,1.0,0.994,1.0,1.0	1.0,1.0,1.0,1.0,1.0,1.0	-0.001
ENSMUSG00000059796	Eif4a1	11	-	69668195	69668753	69668195	69668548	69668643	69668753	29,105,90,136,106,114	776,2401,2756,3386,2193,3280	15,146,89,120,168,84	1015,3066,3163,2589,4128,2635	244	149	1	1.0	0.022,0.026,0.02,0.024,0.029,0.021	0.009,0.028,0.017,0.028,0.024,0.019	0.003
ENSMUSG00000059796	Eif4a1	11	-	69669077	69670747	69669077	69669246	69670614	69670747	13,575,701,848,740,635	0,4,9,5,3,2	45,855,617,704,1011,532	0,6,4,12,17,16	1517	149	0.366172374295	1.0	1.0,0.934,0.884,0.943,0.96,0.969	1.0,0.933,0.938,0.852,0.854,0.766	0.058
ENSMUSG00000069835	Sat2	11	+	69622051	69622332	69622051	69622115	69622255	69622332	0,1,13,17,3,8	0,0,0,0,1,1	1,7,12,3,10,5	0,0,1,0,0,0	289	149	1	1.0	NA,1.0,1.0,1.0,0.607,0.805	1.0,1.0,0.861,1.0,1.0,1.0	-0.094
ENSMUSG00000041329	Atp1b2	11	-	69602424	69602905	69602424	69602481	69602699	69602905	0,0,0,0,0,0	0,0,4,0,0,0	0,0,0,1,0,0	0,0,0,0,0,1	367	149	1	1.0	NA,NA,0.0,NA,NA,NA	NA,NA,NA,1.0,NA,0.0	-0.5
ENSMUSG00000020776	Fbf1	11	-	116144432	116145760	116144432	116144542	116145622	116145760	0,16,10,40,12,9	0,0,0,0,0,0	1,4,16,8,28,8	0,0,3,0,1,0	1229	149	1	1.0	NA,1.0,1.0,1.0,1.0,1.0	1.0,1.0,0.393,1.0,0.772,1.0	0.139
ENSMUSG00000020776	Fbf1	11	-	116147903	116148228	116147903	116148043	116148120	116148228	0,3,2,9,12,12	0,30,29,49,31,31	0,6,5,3,15,12	1,23,19,18,22,30	226	149	1	1.0	NA,0.062,0.043,0.108,0.203,0.203	0.0,0.147,0.148,0.099,0.31,0.209	-0.028
ENSMUSG00000059552	Trp53	11	+	69587371	69588547	69587371	69587632	69588363	69588547	18,4,8,8,5,8	27,160,182,215,150,230	4,8,14,12,14,7	13,173,188,224,241,157	880	149	1	1.0	0.101,0.004,0.007,0.006,0.006,0.006	0.05,0.008,0.012,0.009,0.01,0.007	0.006
ENSMUSG00000023025	Larp4	15	+	99987402	99990429	99987402	99987478	99990292	99990429	0,0,2,9,3,6	0,52,50,53,44,77	8,6,2,5,3,2	0,55,61,44,53,55	2963	149	1	1.0	NA,0.0,0.002,0.008,0.003,0.004	1.0,0.005,0.002,0.006,0.003,0.002	-0.166
ENSMUSG00000020897	Aurkb	11	+	69048173	69048644	69048173	69048365	69048505	69048644	0,4,6,8,12,12	0,58,81,87,76,80	1,11,12,5,9,6	14,78,72,63,81,79	289	149	1	1.0	NA,0.034,0.037,0.045,0.075,0.072	0.036,0.068,0.079,0.039,0.054,0.038	0.0
ENSMUSG00000020898	Ctc1	11	+	69021029	69022614	69021029	69021115	69022376	69022614	0,9,15,17,14,18	0,1,0,0,0,5	1,8,4,7,9,8	0,0,0,0,0,0	1410	149	1	1.0	NA,0.487,1.0,1.0,1.0,0.276	1.0,1.0,1.0,1.0,1.0,1.0	-0.247
ENSMUSG00000020898	Ctc1	11	+	69021029	69022614	69021029	69021193	69022376	69022614	0,3,0,1,0,2	0,25,22,43,41,32	0,2,0,1,1,0	0,27,21,31,22,30	1332	149	1	1.0	NA,0.013,0.0,0.003,0.0,0.007	NA,0.008,0.0,0.004,0.005,0.0	0.001
ENSMUSG00000020898	Ctc1	11	+	69021029	69022614	69021029	69021193	69022392	69022614	0,3,0,5,5,4	0,1,1,8,0,0	0,3,3,3,1,0	0,0,0,1,1,1	1348	149	1	1.0	NA,0.249,0.0,0.065,1.0,1.0	NA,1.0,1.0,0.249,0.1,0.0	-0.007
ENSMUSG00000020899	Pfas	11	-	68992915	68993458	68992915	68993038	68993296	68993458	0,2,4,4,0,2	0,16,28,21,8,27	0,3,0,5,5,2	0,24,28,25,17,14	407	149	1	1.0	NA,0.044,0.05,0.065,0.0,0.026	NA,0.044,0.0,0.068,0.097,0.05	-0.015
ENSMUSG00000032892	Rangrf	11	-	68972483	68973028	68972483	68972741	68972942	68973028	3,5,9,9,8,6	141,17,25,29,30,43	4,1,11,5,9,4	72,31,27,22,64,29	350	149	1	1.0	0.009,0.111,0.133,0.117,0.102,0.056	0.023,0.014,0.148,0.088,0.056,0.055	0.024
ENSMUSG00000023007	Prpf40b	15	+	99304424	99305433	99304424	99304490	99305407	99305433	0,0,7,4,2,5	0,0,0,0,0,3	0,10,2,2,2,4	0,0,2,3,4,2	1066	149	1	1.0	NA,NA,1.0,1.0,1.0,0.189	NA,1.0,0.123,0.085,0.065,0.218	0.499
ENSMUSG00000023007	Prpf40b	15	+	99309684	99310035	99309684	99309799	99309943	99310035	6,9,28,13,15,21	0,5,13,9,10,4	1,21,10,17,11,9	6,15,3,13,14,3	293	149	0.241950241125	1.0	1.0,0.478,0.523,0.423,0.433,0.728	0.078,0.416,0.629,0.399,0.285,0.604	0.196
ENSMUSG00000023007	Prpf40b	15	+	99314842	99315286	99314842	99314980	99315111	99315286	12,11,9,26,12,13	0,0,0,1,0,0	3,10,9,9,21,21	1,0,0,0,0,0	280	149	1	1.0	1.0,1.0,1.0,0.933,1.0,1.0	0.615,1.0,1.0,1.0,1.0,1.0	0.053
ENSMUSG00000023007	Prpf40b	15	+	99314842	99315286	99314842	99314980	99315190	99315286	15,15,11,37,21,17	11,14,8,29,16,15	4,11,16,14,27,22	8,9,13,9,35,11	359	149	1	1.0	0.361,0.308,0.363,0.346,0.353,0.32	0.172,0.337,0.338,0.392,0.243,0.454	0.019
ENSMUSG00000018599	Mief2	11	+	60730282	60730792	60730282	60730435	60730629	60730792	2,28,23,61,10,28	0,19,27,27,45,35	0,44,31,23,47,23	6,27,23,13,36,21	343	149	1	1.0	1.0,0.39,0.27,0.495,0.088,0.258	0.0,0.414,0.369,0.435,0.362,0.322	0.1
ENSMUSG00000021483	Cdk20	13	+	64436765	64438032	64436765	64436828	64437388	64438032	5,26,16,22,23,29	0,143,88,138,103,128	11,37,10,23,52,22	20,116,121,85,170,119	709	149	1	1.0	1.0,0.037,0.037,0.032,0.045,0.045	0.104,0.063,0.017,0.054,0.06,0.037	0.143
ENSMUSG00000021483	Cdk20	13	+	64437388	64438032	64437388	64437512	64437876	64438032	2,49,14,18,8,24	27,135,121,181,96,180	12,24,19,10,42,34	48,147,112,99,192,119	513	149	1	1.0	0.021,0.095,0.033,0.028,0.024,0.037	0.068,0.045,0.047,0.029,0.06,0.077	-0.015
ENSMUSG00000020538	Srebf1	11	-	60203098	60203607	60203098	60203265	60203345	60203607	6,6,7,17,6,19	4,81,76,141,77,100	0,17,19,19,45,21	46,80,100,84,123,102	229	149	1	1.0	0.494,0.046,0.057,0.073,0.048,0.11	0.0,0.121,0.11,0.128,0.192,0.118	0.027
ENSMUSG00000036819	Jmjd4	11	+	59450674	59453645	59450674	59450840	59453510	59453645	0,10,10,12,2,12	10,23,20,25,17,23	0,5,24,20,26,9	0,19,19,24,21,20	2819	149	1	1.0	0.0,0.022,0.026,0.025,0.006,0.027	NA,0.014,0.063,0.042,0.061,0.023	-0.023
ENSMUSG00000049755	Zfp672	11	-	58319323	58319954	58319323	58319590	58319866	58319954	25,16,20,21,11,20	0,2,10,6,4,4	24,28,17,16,35,12	0,0,5,7,4,7	425	149	0.796274813006	1.0	1.0,0.737,0.412,0.551,0.491,0.637	1.0,1.0,0.544,0.445,0.754,0.375	-0.048
ENSMUSG00000017747	Ghdc	11	-	100768013	100768289	100768013	100768147	100768217	100768289	0,2,8,0,2,4	20,46,34,66,42,77	3,3,3,5,4,2	19,44,27,50,72,55	219	149	1	1.0	0.0,0.029,0.138,0.0,0.031,0.034	0.097,0.044,0.07,0.064,0.036,0.024	-0.017
ENSMUSG00000044894	Uqcrq	11	-	53430535	53430827	53430535	53430702	53430787	53430827	2728,790,886,1254,717,1182	105,40,52,70,45,55	1930,883,902,780,1571,912	98,65,51,51,87,46	234	149	1	1.0	0.943,0.926,0.916,0.919,0.91,0.932	0.926,0.896,0.918,0.907,0.92,0.927	0.009
ENSMUSG00000020385	Clk4	11	+	51275411	51275864	51275411	51275578	51275769	51275864	0,9,31,27,26,24	0,63,94,83,68,92	4,23,9,13,12,7	9,98,61,69,89,75	340	149	1	1.0	NA,0.059,0.126,0.125,0.144,0.103	0.163,0.093,0.061,0.076,0.056,0.039	0.03
ENSMUSG00000024335	Brd2	17	-	34113931	34114478	34113931	34114177	34114349	34114478	0,30,37,55,49,40	56,344,425,595,366,567	2,40,42,46,52,48	62,490,435,452,623,487	321	149	1	1.0	0.0,0.039,0.039,0.041,0.059,0.032	0.015,0.037,0.043,0.045,0.037,0.044	-0.002
ENSMUSG00000020377	Ltc4s	11	-	50237193	50237440	50237193	50237264	50237340	50237440	18,3,11,14,9,18	74,58,46,106,52,97	3,25,9,4,8,17	110,56,43,47,89,52	225	149	1	1.0	0.139,0.033,0.137,0.08,0.103,0.109	0.018,0.228,0.122,0.053,0.056,0.178	-0.009
ENSMUSG00000020362	Cnot6	11	-	49685086	49685352	49685086	49685155	49685247	49685352	0,6,6,22,6,8	0,21,26,18,14,13	0,9,10,4,12,13	0,17,18,18,27,25	241	149	1	1.0	NA,0.15,0.125,0.43,0.209,0.276	NA,0.247,0.256,0.121,0.216,0.243	0.021
ENSMUSG00000020362	Cnot6	11	-	49685086	49685352	49685086	49685155	49685262	49685352	0,11,9,22,7,10	0,57,54,54,43,74	0,11,11,6,13,20	0,63,42,43,39,43	256	149	1	1.0	NA,0.101,0.088,0.192,0.087,0.073	NA,0.092,0.132,0.075,0.162,0.213	-0.027
ENSMUSG00000006169	Clint1	11	+	45906180	45910625	45906180	45906467	45908940	45910625	6,84,68,122,74,95	0,1,1,0,0,1	5,100,136,79,103,98	0,0,0,1,1,0	2622	149	1	1.0	1.0,0.827,0.794,1.0,1.0,0.844	1.0,1.0,1.0,0.818,0.854,1.0	-0.034
ENSMUSG00000037353	Letmd1	15	+	100475022	100475407	100475022	100475209	100475305	100475407	0,0,1,2,0,0	9,98,116,184,82,141	0,0,0,0,0,0	17,110,93,114,125,86	245	149	1	1.0	0.0,0.0,0.005,0.007,0.0,0.0	0.0,0.0,0.0,0.0,0.0,0.0	0.002
ENSMUSG00000037353	Letmd1	15	+	100475501	100476886	100475501	100475654	100476789	100476886	0,1,4,9,3,0	24,72,94,125,97,111	4,6,3,2,2,2	32,126,112,94,107,113	1284	149	1	1.0	0.0,0.002,0.005,0.008,0.004,0.0	0.014,0.005,0.003,0.002,0.002,0.002	-0.002
ENSMUSG00000020460	Rps27a	11	-	29546702	29547260	29546702	29546788	29547205	29547260	513,146,348,222,275,230	12420,0,0,6693,0,3604	540,159,275,255,246,206	8094,3724,357,1264,6771,0	566	149	0.0134643889961	1.0	0.011,1.0,1.0,0.009,1.0,0.017	0.017,0.011,0.169,0.05,0.009,1.0	0.297
ENSMUSG00000020464	Pnpt1	11	+	29153231	29154215	29153231	29153338	29154143	29154215	0,35,64,63,52,42	0,47,81,61,46,42	7,53,76,48,73,35	6,58,66,40,86,61	954	149	1	1.0	NA,0.104,0.11,0.139,0.15,0.135	0.154,0.125,0.152,0.158,0.117,0.082	-0.004
ENSMUSG00000020134	Peli1	11	+	21140563	21142657	21140563	21140693	21142555	21142657	0,25,17,53,14,38	0,48,39,75,51,69	0,28,23,33,20,34	1,43,44,84,49,50	2011	149	1	1.0	NA,0.037,0.031,0.05,0.02,0.039	0.0,0.046,0.037,0.028,0.029,0.048	0.004
ENSMUSG00000020877	Scrn2	11	+	97032754	97033229	97032754	97032970	97033063	97033229	0,7,0,8,0,2	0,10,9,8,13,8	0,2,0,0,3,0	11,9,10,11,13,2	242	149	1	1.0	NA,0.301,0.0,0.381,0.0,0.133	0.0,0.12,0.0,0.0,0.124,0.0	0.122
ENSMUSG00000071866	Ppia	11	+	6418100	6418314	6418100	6418131	6418225	6418314	140,53,92,107,52,80	0,5219,5440,8131,6036,9555	25,52,49,57,74,44	4676,8991,7753,8045,11835,7373	243	149	1	1.0	1.0,0.006,0.01,0.008,0.005,0.005	0.003,0.004,0.004,0.004,0.004,0.004	0.168
ENSMUSG00000034570	Inpp5j	11	-	3501045	3501428	3501045	3501162	3501319	3501428	0,1,0,1,7,7	3,8,17,20,18,11	0,2,5,2,3,2	0,19,7,9,11,12	306	149	1	1.0	0.0,0.057,0.0,0.024,0.159,0.237	NA,0.049,0.258,0.098,0.117,0.075	-0.04
ENSMUSG00000023764	Sfi1	11	-	3133071	3135542	3133071	3133207	3134625	3135542	20,21,17,37,27,20	0,0,0,0,1,1	21,19,20,27,26,16	0,0,0,0,4,0	1567	149	1	1.0	1.0,1.0,1.0,1.0,0.72,0.655	1.0,1.0,1.0,1.0,0.382,1.0	-0.001
ENSMUSG00000023764	Sfi1	11	-	3133071	3135542	3133071	3133207	3135282	3135542	31,47,49,61,54,48	0,0,0,0,1,0	44,47,34,43,63,34	2,0,0,0,0,0	2224	149	1	1.0	1.0,1.0,1.0,1.0,0.783,1.0	0.596,1.0,1.0,1.0,1.0,1.0	0.031
ENSMUSG00000023764	Sfi1	11	-	3134625	3135542	3134625	3134730	3135282	3135542	14,28,32,28,29,28	4,24,16,23,10,20	23,31,18,17,37,19	9,26,13,22,22,8	701	149	1	1.0	0.427,0.199,0.298,0.206,0.381,0.229	0.352,0.202,0.227,0.141,0.263,0.335	0.037
ENSMUSG00000093803	Ppp2r3d	9	-	124439587	124440122	124439587	124439674	124440047	124440122	87,96,136,227,138,146	24,41,66,86,27,72	40,173,100,102,181,120	33,49,65,38,61,55	522	149	1	1.0	0.509,0.401,0.37,0.43,0.593,0.367	0.257,0.502,0.305,0.434,0.459,0.384	0.055
ENSMUSG00000021240	Abcd4	12	-	84608974	84609473	84608974	84609096	84609378	84609473	0,8,9,23,9,7	0,26,18,43,20,38	0,7,8,15,15,11	9,35,38,28,24,21	431	149	1	1.0	NA,0.096,0.147,0.156,0.135,0.06	0.0,0.065,0.068,0.156,0.178,0.153	0.015
ENSMUSG00000021240	Abcd4	12	-	84612324	84612896	84612324	84612445	84612779	84612896	6,18,15,10,13,18	0,0,0,1,0,0	0,21,16,8,7,4	0,0,0,0,0,0	483	149	1	1.0	1.0,1.0,1.0,0.755,1.0,1.0	NA,1.0,1.0,1.0,1.0,1.0	-0.041
ENSMUSG00000021240	Abcd4	12	-	84612324	84612896	84612324	84612450	84612779	84612896	6,18,15,9,11,18	0,21,25,20,8,29	0,21,15,8,5,4	0,24,25,28,30,20	478	149	1	1.0	1.0,0.211,0.158,0.123,0.3,0.162	NA,0.214,0.158,0.082,0.049,0.059	0.213
ENSMUSG00000036768	Kif15	9	+	123017244	123017718	123017244	123017410	123017586	123017718	0,7,2,0,0,0	0,29,11,23,7,15	0,2,3,5,7,2	11,35,24,24,37,28	325	149	1	1.0	NA,0.1,0.077,0.0,0.0,0.0	0.0,0.026,0.054,0.087,0.08,0.032	-0.011
ENSMUSG00000014606	Slc25a11	11	-	70645169	70645440	70645169	70645269	70645349	70645440	0,11,12,18,4,8	178,345,430,542,297,483	5,10,7,13,13,14	278,402,397,343,525,351	229	149	1	1.0	0.0,0.02,0.018,0.021,0.009,0.011	0.012,0.016,0.011,0.024,0.016,0.025	-0.004
ENSMUSG00000016559	H3f3b	11	-	116023624	116024019	116023624	116023778	116023881	116024019	209,312,345,654,294,564	2493,3978,4607,7384,4344,6624	169,328,331,292,383,311	2329,4794,4761,4812,6701,4418	252	149	1	1.0	0.047,0.044,0.042,0.05,0.038,0.048	0.041,0.039,0.039,0.035,0.033,0.04	0.007
ENSMUSG00000022437	Samm50	15	+	84200292	84200717	84200292	84200423	84200629	84200717	0,13,17,8,5,4	123,222,224,336,238,304	0,11,6,6,2,3	201,243,272,230,397,233	355	149	1	1.0	0.0,0.024,0.031,0.01,0.009,0.005	0.0,0.019,0.009,0.011,0.002,0.005	0.006
ENSMUSG00000025188	Hps1	19	-	42756257	42757906	42756257	42756340	42757792	42757906	1,17,8,38,17,22	105,71,62,116,54,90	9,27,13,23,25,26	154,92,73,67,144,71	1601	149	1	1.0	0.001,0.022,0.012,0.03,0.028,0.022	0.005,0.027,0.016,0.031,0.016,0.033	-0.002
ENSMUSG00000056167	Cnot10	9	-	114597478	114598835	114597478	114597606	114598704	114598835	41,24,39,78,30,38	10,2,3,15,3,5	23,26,39,20,27,17	6,7,4,6,4,4	1247	149	0.545936660261	1.0	0.329,0.589,0.608,0.383,0.544,0.476	0.314,0.307,0.538,0.285,0.446,0.337	0.117
ENSMUSG00000056724	Nbeal2	9	-	110628393	110628749	110628393	110628503	110628618	110628749	0,20,24,33,22,26	12,43,42,102,27,65	0,42,25,7,34,19	9,40,62,33,67,54	264	149	1	1.0	0.0,0.208,0.244,0.154,0.315,0.184	0.0,0.372,0.185,0.107,0.223,0.166	0.009
ENSMUSG00000032480	Dhx30	9	-	110084728	110085053	110084728	110084868	110084949	110085053	9,3,11,12,5,12	200,48,63,119,61,107	7,3,4,19,17,3	121,74,76,77,117,69	230	149	1	1.0	0.028,0.039,0.102,0.061,0.05,0.068	0.036,0.026,0.033,0.138,0.086,0.027	0.0
ENSMUSG00000032480	Dhx30	9	-	110085684	110086031	110085684	110085878	110085949	110086031	9,14,26,27,16,22	30,81,109,129,76,100	7,38,9,12,36,24	54,94,121,91,122,83	220	149	1	1.0	0.169,0.105,0.139,0.124,0.125,0.13	0.081,0.215,0.048,0.082,0.167,0.164	0.006
ENSMUSG00000032480	Dhx30	9	-	110086931	110087195	110086931	110087036	110087119	110087195	0,2,3,7,9,7	0,78,77,99,53,94	1,13,7,3,7,6	5,63,67,60,91,66	232	149	1	1.0	NA,0.016,0.024,0.043,0.098,0.046	0.114,0.117,0.063,0.031,0.047,0.055	-0.026
ENSMUSG00000032480	Dhx30	9	-	110092315	110093159	110092315	110092436	110092857	110093159	0,1,2,4,2,6	0,78,70,111,49,91	0,0,1,0,2,1	0,57,90,71,105,67	570	149	1	1.0	NA,0.003,0.007,0.009,0.011,0.017	NA,0.0,0.003,0.0,0.005,0.004	0.007
ENSMUSG00000032480	Dhx30	9	-	110115035	110115582	110115035	110115161	110115490	110115582	0,8,7,7,0,3	0,37,34,37,8,38	0,4,3,0,6,5	0,38,28,26,20,28	478	149	1	1.0	NA,0.063,0.06,0.056,0.0,0.024	NA,0.032,0.032,0.0,0.086,0.053	0.0
ENSMUSG00000025650	Col7a1	9	+	108967770	108968050	108967770	108967806	108968005	108968050	0,0,0,0,0,0	0,0,0,0,0,2	0,0,1,4,0,2	0,0,2,0,0,1	348	149	1	1.0	NA,NA,NA,NA,NA,0.0	NA,NA,0.176,1.0,NA,0.461	-0.546
ENSMUSG00000025651	Uqcrc1	9	+	108947335	108947758	108947335	108947479	108947597	108947758	8,19,11,36,12,31	892,456,572,741,490,668	3,12,8,13,20,13	803,573,543,478,920,525	267	149	1	1.0	0.005,0.023,0.011,0.026,0.013,0.025	0.002,0.012,0.008,0.015,0.012,0.014	0.007
ENSMUSG00000019039	Dalrd3	9	+	108571044	108571674	108571044	108571173	108571612	108571674	11,46,41,50,46,34	0,0,1,0,3,0	16,67,57,23,77,37	0,5,0,0,1,0	588	149	1	1.0	1.0,1.0,0.912,1.0,0.795,1.0	1.0,0.772,1.0,1.0,0.951,1.0	-0.003
ENSMUSG00000019039	Dalrd3	9	+	108571781	108572297	108571781	108571864	108572186	108572297	176,155,227,191,162,190	0,7,4,6,2,4	134,206,166,154,300,116	0,6,1,3,3,9	471	149	1	1.0	1.0,0.875,0.947,0.91,0.962,0.938	1.0,0.916,0.981,0.942,0.969,0.803	0.004
ENSMUSG00000062867	Impdh2	9	+	108561596	108561857	108561596	108561698	108561782	108561857	0,4,11,12,3,3	10,121,143,170,173,253	0,11,12,14,3,7	63,185,219,155,237,194	233	149	1	1.0	0.0,0.021,0.047,0.043,0.011,0.008	0.0,0.037,0.034,0.055,0.008,0.023	-0.005
ENSMUSG00000032604	Qars	9	+	108508382	108508986	108508382	108508530	108508876	108508986	0,12,19,12,18,13	25,270,344,360,271,364	0,9,12,12,8,20	27,371,327,315,378,268	495	149	1	1.0	0.0,0.013,0.016,0.01,0.02,0.011	0.0,0.007,0.011,0.011,0.006,0.022	0.002
ENSMUSG00000032604	Qars	9	+	108508382	108509224	108508382	108508986	108509148	108509224	0,5,4,15,30,21	20,262,358,388,216,353	0,6,12,10,9,7	44,321,334,341,340,251	311	149	1	1.0	0.0,0.009,0.005,0.018,0.062,0.028	0.0,0.009,0.017,0.014,0.013,0.013	0.009
ENSMUSG00000032604	Qars	9	+	108512482	108512778	108512482	108512582	108512699	108512778	2,12,31,16,21,18	36,199,222,286,213,252	2,24,29,14,24,15	31,265,270,290,298,225	266	149	1	1.0	0.03,0.033,0.073,0.03,0.052,0.038	0.035,0.048,0.057,0.026,0.043,0.036	0.002
ENSMUSG00000032604	Qars	9	+	108513892	108514208	108513892	108513980	108514064	108514208	0,6,4,2,3,4	254,212,291,385,224,337	1,1,7,1,9,11	239,311,293,301,422,267	233	149	1	1.0	0.0,0.018,0.009,0.003,0.008,0.008	0.003,0.002,0.015,0.002,0.013,0.026	-0.003
ENSMUSG00000032604	Qars	9	+	108514966	108515232	108514966	108515033	108515106	108515232	101,18,30,28,32,26	1174,295,380,471,317,459	33,28,19,34,53,32	786,369,346,329,718,320	222	149	1	1.0	0.055,0.039,0.05,0.038,0.063,0.037	0.027,0.048,0.036,0.065,0.047,0.063	-0.001
ENSMUSG00000032604	Qars	9	+	108514966	108515936	108514966	108515232	108515795	108515936	45,30,34,42,28,17	921,209,269,301,180,314	35,37,44,29,60,21	674,252,300,238,498,203	712	149	1	1.0	0.01,0.029,0.026,0.028,0.032,0.011	0.011,0.03,0.03,0.025,0.025,0.021	-0.001
ENSMUSG00000006676	Usp19	9	+	108493560	108494238	108493560	108493863	108494015	108494238	0,6,2,2,0,7	7,167,234,300,177,289	0,10,1,2,1,0	12,211,179,203,228,176	301	149	1	1.0	0.0,0.017,0.004,0.003,0.0,0.012	0.0,0.023,0.003,0.005,0.002,0.0	0.001
ENSMUSG00000006676	Usp19	9	+	108497895	108498241	108497895	108498036	108498122	108498241	0,39,42,48,30,34	10,178,177,270,141,198	3,50,25,31,30,19	28,173,130,127,206,164	235	149	1	1.0	0.0,0.122,0.131,0.101,0.119,0.098	0.064,0.155,0.109,0.134,0.085,0.068	-0.007
ENSMUSG00000006676	Usp19	9	+	108497895	108498241	108497895	108498036	108498131	108498241	0,41,46,55,31,39	0,10,3,10,6,16	3,54,38,36,35,20	0,4,6,5,10,18	244	149	1	1.0	NA,0.715,0.904,0.771,0.759,0.598	1.0,0.892,0.795,0.815,0.681,0.404	-0.015
ENSMUSG00000032590	Apeh	9	-	108088260	108089569	108088260	108088349	108089517	108089569	0,2,2,12,2,13	88,173,181,273,139,214	0,2,2,4,9,3	86,177,155,148,215,147	1317	149	1	1.0	0.0,0.001,0.001,0.005,0.002,0.007	0.0,0.001,0.001,0.003,0.005,0.002	0.001
ENSMUSG00000032590	Apeh	9	-	108091242	108091889	108091242	108091303	108091767	108091889	0,17,5,6,2,12	76,121,160,211,148,194	0,16,0,6,12,6	76,151,198,161,209,155	613	149	1	1.0	0.0,0.033,0.008,0.007,0.003,0.015	0.0,0.025,0.0,0.009,0.014,0.009	0.002
ENSMUSG00000032590	Apeh	9	-	108091970	108092179	108091970	108092011	108092087	108092179	0,20,9,12,15,17	50,119,180,214,135,230	4,13,6,15,26,7	50,180,223,153,213,153	225	149	1	1.0	0.0,0.1,0.032,0.036,0.069,0.047	0.05,0.046,0.018,0.061,0.075,0.029	0.001
ENSMUSG00000032590	Apeh	9	-	108092275	108092717	108092275	108092413	108092553	108092717	0,4,10,10,13,13	9,102,140,220,96,214	1,4,14,12,7,10	45,165,172,149,164,164	289	149	1	1.0	0.0,0.02,0.036,0.023,0.065,0.03	0.011,0.012,0.04,0.04,0.022,0.03	0.003
ENSMUSG00000032590	Apeh	9	-	108092806	108093074	108092806	108092882	108092980	108093074	0,5,0,0,1,12	10,150,161,274,149,259	0,6,0,0,2,6	20,185,176,213,237,182	247	149	1	1.0	0.0,0.02,0.0,0.0,0.004,0.027	0.0,0.019,0.0,0.0,0.005,0.019	0.001
ENSMUSG00000070284	Gmppb	9	+	108050848	108051242	108050848	108050976	108051059	108051242	5,4,4,6,7,6	103,55,61,64,61,88	0,15,1,3,5,8	81,81,59,71,101,67	232	149	1	1.0	0.03,0.045,0.04,0.057,0.069,0.042	0.0,0.106,0.011,0.026,0.031,0.071	0.006
ENSMUSG00000034684	Sema3f	9	-	107684221	107684591	107684221	107684379	107684549	107684591	0,0,0,0,0,0	0,0,0,5,1,0	1,0,0,0,0,0	0,5,2,0,6,2	319	149	1	1.0	NA,NA,NA,0.0,0.0,NA	1.0,0.0,0.0,NA,0.0,0.0	-0.2
ENSMUSG00000079334	Nat6	9	+	107579099	107580935	107579099	107579385	107580456	107580935	48,144,148,127,127,154	0,2,0,0,0,0	55,153,166,117,137,87	4,0,0,0,0,1	1220	149	1	1.0	1.0,0.898,1.0,1.0,1.0,1.0	0.627,1.0,1.0,1.0,1.0,0.914	0.06
ENSMUSG00000032579	Hemk1	9	-	107336571	107337378	107336571	107336663	107337000	107337378	8,6,4,4,2,12	7,3,10,13,2,10	2,2,4,10,16,4	1,1,15,11,7,9	486	149	1	1.0	0.259,0.38,0.109,0.086,0.235,0.269	0.38,0.38,0.076,0.218,0.412,0.12	-0.041
ENSMUSG00000032577	Mapkapk3	9	-	107262422	107263764	107262422	107262487	107263624	107263764	0,40,55,65,37,32	0,158,178,277,164,225	0,54,34,38,46,39	6,143,110,152,181,159	1286	149	1	1.0	NA,0.028,0.035,0.026,0.025,0.016	0.0,0.042,0.035,0.028,0.029,0.028	-0.001
ENSMUSG00000041506	Rrp9	9	+	106482911	106483211	106482911	106483036	106483118	106483211	8,5,2,8,11,3	61,39,72,76,53,56	3,4,3,1,5,4	50,37,61,46,93,50	231	149	1	1.0	0.078,0.076,0.018,0.064,0.118,0.033	0.037,0.065,0.031,0.014,0.034,0.049	0.026
ENSMUSG00000023495	Pcbp4	9	+	106462188	106462414	106462188	106462252	106462361	106462414	0,2,0,6,6,0	40,42,49,48,33,45	0,0,2,0,2,2	9,40,49,24,64,49	258	149	1	1.0	0.0,0.027,0.0,0.067,0.095,0.0	0.0,0.0,0.023,0.0,0.018,0.023	0.021
ENSMUSG00000023262	Acy1	9	-	106434529	106434829	106434529	106434598	106434684	106434829	0,2,0,0,0,0	31,4,0,7,7,9	0,0,2,0,9,2	19,4,6,2,9,3	235	149	1	1.0	0.0,0.241,NA,0.0,0.0,0.0	0.0,0.0,0.174,0.0,0.388,0.297	-0.095
ENSMUSG00000023262	Acy1	9	-	106434964	106435169	106434964	106435014	106435095	106435169	0,2,0,0,0,3	10,1,5,5,6,7	0,0,0,0,0,0	11,6,6,3,13,6	230	149	1	1.0	0.0,0.564,0.0,0.0,0.0,0.217	0.0,0.0,0.0,0.0,0.0,0.0	0.13
ENSMUSG00000023262	Acy1	9	-	106436125	106436800	106436125	106436220	106436695	106436800	0,0,0,0,0,0	0,4,4,6,2,9	0,0,1,0,0,2	2,7,3,1,13,3	624	149	1	1.0	NA,0.0,0.0,0.0,0.0,0.0	0.0,0.0,0.074,0.0,0.0,0.137	-0.035
ENSMUSG00000032786	Alas1	9	-	106241115	106241785	106241115	106241338	106241635	106241785	0,12,26,4,5,13	97,914,1009,1062,683,1097	0,24,17,3,5,8	141,1094,975,615,1053,800	446	149	1	1.0	0.0,0.004,0.009,0.001,0.002,0.004	0.0,0.007,0.006,0.002,0.002,0.003	0.0
ENSMUSG00000023277	Twf2	9	+	106212731	106213063	106212731	106212836	106212937	106213063	0,2,2,2,1,2	166,213,312,344,239,315	0,3,5,5,5,0	137,299,303,263,412,265	250	149	1	1.0	0.0,0.006,0.004,0.003,0.002,0.004	0.0,0.006,0.01,0.011,0.007,0.0	-0.003
ENSMUSG00000023277	Twf2	9	+	106214100	106214477	106214100	106214251	106214355	106214477	34,10,32,26,19,18	453,223,245,353,214,375	47,28,16,19,44,21	311,320,368,222,428,269	253	149	1	1.0	0.042,0.026,0.071,0.042,0.05,0.027	0.082,0.049,0.025,0.048,0.057,0.044	-0.008
ENSMUSG00000018800	Abca5	11	-	110326559	110327936	110326559	110326721	110327731	110327936	0,0,0,2,1,0	0,5,1,1,0,0	0,0,2,0,0,0	0,0,0,2,0,2	1159	149	1	1.0	NA,0.0,0.0,0.205,1.0,NA	NA,NA,1.0,0.0,NA,0.0	-0.032
ENSMUSG00000040667	Nup88	11	-	70943878	70944238	70943878	70943997	70944111	70944238	0,0,3,8,5,5	154,144,136,156,100,115	0,0,1,2,1,0	154,152,140,135,250,120	263	149	1	1.0	0.0,0.0,0.012,0.028,0.028,0.024	0.0,0.0,0.004,0.008,0.002,0.0	0.013
ENSMUSG00000022559	Fbxl6	15	-	76537916	76538735	76537916	76538075	76538324	76538735	22,81,88,92,66,76	39,56,68,127,72,75	23,84,65,53,85,76	38,81,59,62,80,65	398	149	1	1.0	0.174,0.351,0.326,0.213,0.255,0.275	0.185,0.28,0.292,0.242,0.285,0.304	0.001
ENSMUSG00000006740	Kif5b	18	-	6210699	6211252	6210699	6210804	6211191	6211252	0,5,18,25,15,18	0,0,0,1,0,0	0,3,3,13,20,16	0,2,0,1,1,0	536	149	1	1.0	NA,1.0,1.0,0.874,1.0,1.0	NA,0.294,1.0,0.783,0.848,1.0	0.19
ENSMUSG00000032413	Rasa2	9	-	96566015	96568487	96566015	96566122	96568363	96568487	0,2,0,2,1,3	0,7,11,22,11,26	0,0,2,0,0,0	2,15,12,14,26,25	2390	149	1	1.0	NA,0.018,0.0,0.006,0.006,0.007	0.0,0.0,0.01,0.0,0.0,0.0	0.006
ENSMUSG00000032359	Ctsh	9	+	90067026	90068473	90067026	90067108	90068404	90068473	3,177,155,146,119,162	1227,1550,2023,2804,1575,2369	28,222,94,163,175,98	1239,1985,1994,2065,2747,1821	1445	149	1	1.0	0.0,0.012,0.008,0.005,0.008,0.007	0.002,0.011,0.005,0.008,0.007,0.006	0.0
ENSMUSG00000097195	Snhg5	9	-	88521917	88522381	88521917	88521975	88522306	88522381	28,22,43,60,41,55	87,74,65,80,69,90	32,36,38,27,41,34	56,55,58,60,119,57	480	149	1	1.0	0.091,0.084,0.17,0.189,0.156,0.159	0.151,0.169,0.169,0.123,0.097,0.156	-0.003
ENSMUSG00000066456	Hmgn3	9	-	83109947	83111106	83109947	83110429	83110992	83111106	13,31,33,25,17,29	0,12,11,19,9,17	15,34,44,28,45,29	15,19,10,13,19,8	712	149	1	1.0	1.0,0.351,0.386,0.216,0.283,0.263	0.173,0.272,0.479,0.311,0.331,0.431	0.084
ENSMUSG00000066456	Hmgn3	9	-	83109947	83111106	83109947	83110429	83111033	83111106	13,35,40,32,22,32	5,8,7,32,13,23	18,40,52,30,55,30	6,18,27,22,37,11	753	149	1	1.0	0.34,0.464,0.531,0.165,0.251,0.216	0.372,0.305,0.276,0.212,0.227,0.351	0.037
ENSMUSG00000037742	Eef1a1	9	-	78478957	78479534	78478957	78479192	78479277	78479534	56,41,54,113,33,64	16007,19399,24028,30133,19175,27327	31,45,44,50,61,59	16826,24125,23547,23970,34593,19284	234	149	1	1.0	0.002,0.001,0.001,0.002,0.001,0.001	0.001,0.001,0.001,0.001,0.001,0.002	0.0
ENSMUSG00000037742	Eef1a1	9	-	78479277	78479774	78479277	78479534	78479623	78479774	35,52,76,157,97,117	7123,16953,20108,26359,16732,24888	10,60,84,110,115,79	8880,21167,20424,20464,28492,18615	238	149	1	1.0	0.003,0.002,0.002,0.004,0.004,0.003	0.001,0.002,0.003,0.003,0.003,0.003	0.0
ENSMUSG00000024054	Smchd1	17	-	71358136	71358457	71358136	71358207	71358347	71358457	0,7,6,7,4,12	0,34,60,75,45,67	0,1,10,13,14,4	6,72,54,58,86,49	289	149	1	1.0	NA,0.096,0.049,0.046,0.044,0.085	0.0,0.007,0.087,0.104,0.077,0.04	0.012
ENSMUSG00000090626	Tex9	9	-	72479923	72480775	72479923	72480001	72480596	72480775	0,2,6,4,0,4	0,0,0,0,0,0	0,7,8,3,10,6	0,0,0,0,1,0	744	149	1	1.0	NA,1.0,1.0,1.0,NA,1.0	NA,1.0,1.0,1.0,0.667,1.0	0.067
ENSMUSG00000090626	Tex9	9	-	72491738	72491956	72491738	72491818	72491925	72491956	0,0,2,0,0,1	0,1,1,2,0,3	4,0,0,2,1,0	0,0,0,1,0,0	256	149	1	1.0	NA,0.0,0.538,0.0,NA,0.162	1.0,NA,NA,0.538,1.0,NA	-0.671
ENSMUSG00000032228	Tcf12	9	-	71868071	71870147	71868071	71868278	71870073	71870147	0,10,8,24,13,4	0,50,50,59,57,102	0,8,5,20,4,6	0,73,63,52,56,64	1944	149	1	1.0	NA,0.015,0.012,0.03,0.017,0.003	NA,0.008,0.006,0.029,0.005,0.007	0.004
ENSMUSG00000033543	Gtf2a2	9	+	70016818	70017191	70016818	70016923	70017072	70017191	0,17,44,26,30,35	0,0,4,7,3,6	2,54,29,25,30,34	10,5,6,4,4,5	298	149	1	1.0	NA,1.0,0.846,0.65,0.833,0.745	0.091,0.844,0.707,0.758,0.789,0.773	0.154
ENSMUSG00000049659	Aftph	11	-	20696750	20698373	20696750	20696831	20698312	20698373	0,58,41,86,60,94	1,7,3,3,3,4	0,68,54,81,78,59	0,0,6,4,3,4	1630	149	1	1.0	0.0,0.431,0.555,0.724,0.646,0.682	NA,1.0,0.451,0.649,0.704,0.574	-0.169
ENSMUSG00000032376	Usp3	9	-	66520272	66520727	66520272	66520386	66520608	66520727	2,11,8,24,10,28	19,68,89,116,78,120	0,4,17,6,16,12	26,77,85,70,101,87	371	149	1	1.0	0.041,0.061,0.035,0.077,0.049,0.086	0.0,0.02,0.074,0.033,0.06,0.052	0.018
ENSMUSG00000025237	Parp6	9	+	59623917	59624433	59623917	59624012	59624372	59624433	5,8,34,23,22,17	0,43,74,83,36,66	10,12,20,9,20,17	3,65,52,54,54,46	509	149	1	1.0	1.0,0.052,0.119,0.075,0.152,0.07	0.494,0.051,0.101,0.047,0.098,0.098	0.097
ENSMUSG00000025237	Parp6	9	+	59641023	59641810	59641023	59641096	59641740	59641810	6,2,5,12,7,3	0,1,8,2,0,1	5,1,13,10,14,10	0,2,1,0,5,4	793	149	0.835067050232	1.0	1.0,0.273,0.105,0.53,1.0,0.36	1.0,0.086,0.71,1.0,0.345,0.32	-0.032
ENSMUSG00000025236	Adpgk	9	+	59310227	59313236	59310227	59310348	59313039	59313236	0,246,210,340,266,296	6,60,39,72,47,59	2,268,253,298,363,267	8,93,62,60,68,65	2840	149	1	1.0	0.0,0.177,0.22,0.199,0.229,0.208	0.013,0.131,0.176,0.207,0.219,0.177	0.018
ENSMUSG00000032323	Cyp11a1	9	+	58018193	58019496	58018193	58018393	58019292	58019496	0,2,10,6,6,4	0,7,4,3,7,0	0,0,7,9,10,2	0,5,1,10,8,7	1048	149	1	1.0	NA,0.039,0.262,0.221,0.109,1.0	NA,0.0,0.499,0.113,0.151,0.039	0.166
ENSMUSG00000032316	Clk3	9	-	57758283	57761040	57758283	57758350	57758626	57761040	0,21,31,40,29,35	35,105,101,110,75,110	0,32,28,37,48,44	28,80,83,77,154,80	425	149	1	1.0	0.0,0.066,0.097,0.113,0.119,0.1	0.0,0.123,0.106,0.144,0.099,0.162	-0.023
ENSMUSG00000032316	Clk3	9	-	57758283	57761040	57758283	57758350	57760823	57761040	4,156,130,254,152,178	0,24,0,7,28,22	13,189,173,184,217,203	0,20,22,11,18,26	2622	149	0.665259432866	1.0	1.0,0.27,1.0,0.673,0.236,0.315	1.0,0.349,0.309,0.487,0.407,0.307	0.106
ENSMUSG00000032316	Clk3	9	-	57758626	57761040	57758626	57758723	57760823	57761040	4,141,109,228,127,154	40,85,131,100,93,125	14,168,154,153,182,167	25,100,85,87,142,83	2249	149	1	1.0	0.007,0.099,0.052,0.131,0.083,0.075	0.036,0.1,0.107,0.104,0.078,0.118	-0.016
ENSMUSG00000032308	Ulk3	9	+	57593750	57594046	57593750	57593853	57593981	57594046	0,7,9,6,12,2	0,24,35,39,21,27	0,10,3,9,10,5	0,29,26,24,29,32	277	149	1	1.0	NA,0.136,0.122,0.076,0.235,0.038	NA,0.156,0.058,0.168,0.156,0.078	-0.002
ENSMUSG00000000088	Cox5a	9	+	57528955	57530362	57528955	57529072	57530240	57530362	18,33,32,30,24,35	1765,1069,1274,1701,1069,1521	25,56,21,47,40,28	1621,1299,1222,1210,2241,1186	1317	149	1	1.0	0.001,0.003,0.003,0.002,0.003,0.003	0.002,0.005,0.002,0.004,0.002,0.003	-0.001
ENSMUSG00000022295	Atp6v1c1	15	+	38679319	38681165	38679319	38679411	38681066	38681165	1,2,2,4,2,6	47,661,846,937,603,917	0,1,6,5,3,4	166,875,868,767,846,730	1804	149	1	1.0	0.002,0.0,0.0,0.0,0.0,0.001	0.0,0.0,0.001,0.001,0.0,0.0	0.0
ENSMUSG00000022295	Atp6v1c1	15	+	38689124	38690659	38689124	38689222	38690532	38690659	50,275,298,421,278,337	470,610,705,1001,554,819	86,386,343,269,370,254	456,828,814,705,950,665	1459	149	1	1.0	0.011,0.044,0.041,0.041,0.049,0.04	0.019,0.045,0.041,0.038,0.038,0.038	0.001
ENSMUSG00000032299	Commd4	9	-	57155901	57156555	57155901	57155982	57156171	57156555	44,32,40,86,41,54	259,149,211,250,144,272	80,40,76,36,70,58	277,190,222,181,336,193	338	149	1	1.0	0.07,0.086,0.077,0.132,0.112,0.08	0.113,0.085,0.131,0.081,0.084,0.117	-0.009
ENSMUSG00000032299	Commd4	9	-	57156171	57156555	57156171	57156291	57156515	57156555	21,37,42,70,31,40	140,116,174,268,175,242	31,28,43,36,57,49	218,213,203,185,351,204	373	149	1	1.0	0.057,0.113,0.088,0.094,0.066,0.062	0.054,0.05,0.078,0.072,0.061,0.088	0.013
ENSMUSG00000032295	Man2c1	9	+	57137281	57137585	57137281	57137374	57137468	57137585	0,19,11,23,13,23	22,95,91,135,80,124	1,31,8,20,35,16	16,84,119,143,153,90	243	149	1	1.0	0.0,0.109,0.069,0.095,0.091,0.102	0.037,0.185,0.04,0.079,0.123,0.098	-0.016
ENSMUSG00000032295	Man2c1	9	+	57139499	57139964	57139499	57139708	57139869	57139964	22,18,16,36,22,30	60,74,77,123,61,131	2,34,35,35,39,27	48,100,115,89,114,98	310	149	1	1.0	0.15,0.105,0.091,0.123,0.148,0.099	0.02,0.14,0.128,0.159,0.141,0.117	0.002
ENSMUSG00000032295	Man2c1	9	+	57141563	57141915	57141563	57141712	57141805	57141915	32,17,19,28,13,34	177,90,91,187,82,115	55,21,24,21,44,16	216,102,111,118,196,90	242	149	1	1.0	0.1,0.104,0.114,0.084,0.089,0.154	0.136,0.113,0.117,0.099,0.121,0.099	-0.007
ENSMUSG00000032322	Pstpip1	9	+	56123747	56124673	56123747	56123793	56124593	56124673	139,251,251,397,284,340	288,192,192,269,151,221	170,275,228,185,458,253	254,228,202,158,308,159	949	149	1	1.0	0.07,0.17,0.17,0.188,0.228,0.195	0.095,0.159,0.151,0.155,0.189,0.2	0.012
ENSMUSG00000032322	Pstpip1	9	+	56127484	56127860	56127484	56127537	56127726	56127860	199,43,47,99,73,70	979,241,283,380,203,317	85,66,40,26,93,53	628,272,261,210,474,250	338	149	1	1.0	0.082,0.073,0.068,0.103,0.137,0.089	0.056,0.097,0.063,0.052,0.08,0.085	0.02
ENSMUSG00000032313	Tmem266	9	+	55435190	55438345	55435190	55435253	55437106	55438345	0,0,0,0,0,0	0,0,0,1,0,0	0,4,0,0,2,2	0,0,3,0,0,0	2002	149	1	1.0	NA,NA,NA,0.0,NA,NA	NA,1.0,0.0,NA,1.0,1.0	-0.75
ENSMUSG00000032030	Cul5	9	-	53632272	53633839	53632272	53632337	53633731	53633839	0,8,8,24,6,27	0,33,38,55,36,39	0,36,21,21,16,15	3,45,32,37,54,45	1543	149	1	1.0	NA,0.023,0.02,0.04,0.016,0.063	0.0,0.072,0.06,0.052,0.028,0.031	-0.008
ENSMUSG00000032030	Cul5	9	-	53642517	53642826	53642517	53642598	53642680	53642826	0,0,0,0,2,2	0,29,20,36,24,24	0,0,0,2,0,2	0,25,29,33,23,23	231	149	1	1.0	NA,0.0,0.0,0.0,0.051,0.051	NA,0.0,0.0,0.038,0.0,0.053	0.002
ENSMUSG00000047534	Mis18bp1	12	-	65152687	65153893	65152687	65152830	65153805	65153893	0,2,14,18,2,8	0,4,8,15,6,8	0,12,18,12,11,6	0,7,7,13,2,6	1124	149	1	1.0	NA,0.062,0.188,0.137,0.042,0.117	NA,0.185,0.254,0.109,0.422,0.117	-0.108
ENSMUSG00000037971	1110032A03Rik	9	-	50764223	50764926	50764223	50764290	50764695	50764926	0,0,7,3,0,3	19,44,66,68,33,67	0,11,4,1,5,5	20,52,41,36,65,50	554	149	1	1.0	0.0,0.0,0.028,0.012,0.0,0.012	0.0,0.054,0.026,0.007,0.02,0.026	-0.013
ENSMUSG00000037971	1110032A03Rik	9	-	50764223	50764926	50764223	50764290	50764764	50764926	16,17,41,29,22,24	0,2,2,5,2,5	13,46,22,32,29,23	3,4,3,4,3,3	623	149	0.84541680852	1.0	1.0,0.67,0.831,0.581,0.725,0.534	0.509,0.733,0.637,0.657,0.698,0.647	0.077
ENSMUSG00000040219	Ttc12	9	-	49471861	49472543	49471861	49471883	49472382	49472543	0,18,26,34,10,17	0,26,42,63,27,33	0,22,24,9,10,9	3,50,51,33,30,23	648	149	1	1.0	NA,0.137,0.125,0.11,0.078,0.106	0.0,0.092,0.098,0.059,0.071,0.083	0.044
ENSMUSG00000042396	Rbm7	9	-	48488700	48490938	48488700	48489988	48490847	48490938	0,65,58,87,73,71	2,146,189,274,132,242	5,64,65,46,82,52	1,192,169,183,246,166	1008	149	1	1.0	0.0,0.062,0.043,0.045,0.076,0.042	0.425,0.047,0.054,0.036,0.047,0.044	-0.064
ENSMUSG00000034908	Sidt2	9	-	45945143	45945359	45945143	45945210	45945285	45945359	0,4,3,3,6,0	0,204,204,221,173,281	0,8,3,1,3,5	3,207,201,260,228,204	224	149	1	1.0	NA,0.013,0.01,0.009,0.023,0.0	0.0,0.025,0.01,0.003,0.009,0.016	0.0
ENSMUSG00000042790	Rnf214	9	-	45866565	45867632	45866565	45866661	45867499	45867632	2,8,9,8,4,2	18,26,21,49,29,35	4,9,4,5,10,5	10,29,22,26,28,26	987	149	1	1.0	0.016,0.044,0.061,0.024,0.02,0.009	0.057,0.045,0.027,0.028,0.051,0.028	-0.01
ENSMUSG00000059412	Fxyd2	9	+	45408299	45409549	45408299	45408374	45409512	45409549	5,0,2,0,0,0	47,20,21,34,27,53	0,2,0,0,0,0	27,14,26,22,65,37	1287	149	1	1.0	0.012,0.0,0.011,0.0,0.0,0.0	0.0,0.016,0.0,0.0,0.0,0.0	0.001
ENSMUSG00000032115	Hyou1	9	+	44380815	44381408	44380815	44380909	44381253	44381408	0,4,1,3,3,2	0,0,1,0,0,0	2,2,3,3,1,14	0,0,0,0,0,1	493	149	1	1.0	NA,1.0,0.232,1.0,1.0,1.0	1.0,1.0,1.0,1.0,1.0,0.809	-0.122
ENSMUSG00000032115	Hyou1	9	+	44387031	44387329	44387031	44387092	44387249	44387329	0,12,7,18,17,19	11,220,189,280,224,325	2,11,6,13,21,9	3,253,234,255,259,253	306	149	1	1.0	0.0,0.026,0.018,0.03,0.036,0.028	0.245,0.021,0.012,0.024,0.038,0.017	-0.037
ENSMUSG00000032115	Hyou1	9	+	44388277	44388604	44388277	44388365	44388481	44388604	0,0,21,16,7,8	16,185,198,255,147,277	2,3,3,7,11,10	15,176,192,154,263,177	265	149	1	1.0	0.0,0.0,0.056,0.034,0.026,0.016	0.07,0.009,0.009,0.025,0.023,0.031	-0.006
ENSMUSG00000032120	C2cd2l	9	-	44313877	44315054	44313877	44314011	44314879	44315054	9,20,26,26,31,29	0,0,0,0,0,2	4,26,33,15,35,27	0,0,0,0,1,0	1017	149	1	1.0	1.0,1.0,1.0,1.0,1.0,0.68	1.0,1.0,1.0,1.0,0.837,1.0	-0.026
ENSMUSG00000032120	C2cd2l	9	-	44313877	44315054	44313877	44314014	44314879	44315054	9,20,24,26,31,29	0,0,0,0,0,1	4,26,33,15,35,27	0,0,1,1,0,2	1014	149	1	1.0	1.0,1.0,1.0,1.0,1.0,0.81	1.0,1.0,0.829,0.688,1.0,0.665	0.105
ENSMUSG00000015656	Hspa8	9	+	40801917	40802623	40801917	40802127	40802417	40802623	1,14,18,19,17,20	140,3242,3653,5301,3390,5090	0,10,25,13,52,20	297,3791,3463,3488,4550,3782	439	149	1	1.0	0.002,0.001,0.002,0.001,0.002,0.001	0.0,0.001,0.002,0.001,0.004,0.002	-0.0
ENSMUSG00000015656	Hspa8	9	+	40802417	40802891	40802417	40802623	40802738	40802891	0,2,2,4,6,7	288,4099,5093,6467,4291,6235	0,1,7,0,5,6	582,4648,4637,4496,6674,4846	264	149	1	1.0	0.0,0.0,0.0,0.0,0.001,0.001	0.0,0.0,0.001,0.0,0.0,0.001	0.0
ENSMUSG00000032103	Pus3	9	+	35564783	35565855	35564783	35565197	35565289	35565855	0,6,10,13,9,7	0,17,24,16,22,22	0,11,13,6,11,11	0,12,21,12,17,7	241	149	1	1.0	NA,0.179,0.205,0.334,0.202,0.164	NA,0.362,0.277,0.236,0.286,0.493	-0.114
ENSMUSG00000020741	Cluh	11	+	74664030	74664926	74664030	74664131	74664773	74664926	0,26,27,65,30,55	0,43,56,80,40,104	0,45,31,43,31,14	2,55,41,41,52,39	791	149	1	1.0	NA,0.102,0.083,0.133,0.124,0.091	0.0,0.134,0.125,0.165,0.101,0.063	0.009
ENSMUSG00000020741	Cluh	11	+	74665006	74665426	74665006	74665069	74665181	74665426	0,15,23,18,22,32	0,52,53,101,35,69	2,28,21,20,15,17	1,49,36,47,66,64	261	149	1	1.0	NA,0.141,0.199,0.092,0.264,0.209	0.533,0.246,0.25,0.195,0.115,0.132	-0.064
ENSMUSG00000017119	Nbr1	11	+	101574998	101575416	101574998	101575115	101575223	101575416	5,312,385,485,286,489	0,11,8,9,8,12	18,357,420,345,386,373	0,11,10,8,5,8	257	149	1	1.0	1.0,0.943,0.965,0.969,0.954,0.959	1.0,0.95,0.961,0.962,0.978,0.964	-0.004
ENSMUSG00000001833	Sept7	9	+	25303716	25306265	25303716	25303852	25306125	25306265	0,37,39,42,27,37	8,375,482,528,444,563	2,49,17,31,24,36	38,513,511,496,605,460	2422	149	1	1.0	0.0,0.006,0.005,0.005,0.004,0.004	0.003,0.006,0.002,0.004,0.002,0.005	0.0
ENSMUSG00000073468	Sft2d1	17	+	8321799	8323335	8321799	8321835	8323276	8323335	0,84,40,86,40,85	376,418,456,752,378,636	9,112,64,64,136,46	302,561,505,424,706,479	1590	149	1	1.0	0.0,0.018,0.008,0.011,0.01,0.012	0.003,0.018,0.012,0.014,0.018,0.009	-0.003
ENSMUSG00000073468	Sft2d1	17	+	8321799	8323335	8321799	8322140	8323276	8323335	0,68,26,55,36,72	0,1,0,0,0,2	7,99,53,52,118,40	0,2,0,0,0,0	1285	149	1	1.0	NA,0.887,1.0,1.0,1.0,0.807	1.0,0.852,1.0,1.0,1.0,1.0	-0.037
ENSMUSG00000032198	Dock6	9	-	21800179	21801332	21800179	21800399	21801170	21801332	15,18,9,5,4,1	59,14,19,21,7,18	17,6,9,6,7,12	41,17,27,21,23,26	920	149	1	1.0	0.04,0.172,0.071,0.037,0.085,0.009	0.063,0.054,0.051,0.044,0.047,0.07	0.014
ENSMUSG00000032185	Carm1	9	+	21587507	21589467	21587507	21587585	21587850	21589467	0,6,13,44,16,16	0,34,42,51,39,59	0,13,3,22,22,10	17,26,26,35,70,37	414	149	1	1.0	NA,0.06,0.1,0.237,0.129,0.089	0.0,0.153,0.04,0.184,0.102,0.089	0.028
ENSMUSG00000032185	Carm1	9	+	21587850	21589467	21587850	21587919	21588048	21589467	0,19,29,40,8,22	0,25,42,58,34,58	2,16,21,20,34,10	19,28,34,30,67,52	278	149	1	1.0	NA,0.289,0.27,0.27,0.112,0.169	0.053,0.234,0.249,0.263,0.214,0.093	0.038
ENSMUSG00000032178	Ilf3	9	+	21397968	21399250	21397968	21398136	21399124	21399250	0,10,16,9,3,11	0,49,70,105,77,93	0,19,10,17,12,13	3,95,82,56,111,77	1137	149	1	1.0	NA,0.026,0.029,0.011,0.005,0.015	0.0,0.026,0.016,0.038,0.014,0.022	-0.002
ENSMUSG00000032177	Pde4a	9	+	21191326	21192431	21191326	21191518	21192394	21192431	0,6,13,6,8,1	0,35,21,31,32,38	0,1,9,2,6,5	5,16,34,35,27,20	1025	149	1	1.0	NA,0.024,0.083,0.027,0.035,0.004	0.0,0.009,0.037,0.008,0.031,0.035	0.015
ENSMUSG00000079677	Fdx1l	9	-	21073074	21073318	21073074	21073181	21073263	21073318	93,46,48,105,30,71	278,132,151,188,111,173	100,70,47,44,88,74	201,143,127,145,195,100	231	149	1	1.0	0.177,0.184,0.17,0.265,0.148,0.209	0.243,0.24,0.193,0.164,0.225,0.323	-0.039
ENSMUSG00000111497	Gm38431	9	-	21073074	21075496	21073074	21073181	21075290	21075496	1510,1002,1063,1437,979,1302	0,0,0,0,0,0	1264,1161,1009,1052,1827,983	0,0,0,0,0,1	2258	149	1	1.0	1.0,1.0,1.0,1.0,1.0,1.0	1.0,1.0,1.0,1.0,1.0,0.985	0.002
ENSMUSG00000084786	Ubl5	9	+	20645192	20645489	20645192	20645259	20645405	20645489	79,80,94,124,101,123	3609,1679,2171,2900,1650,2731	64,102,103,95,117,82	2839,2257,2146,1998,3475,1832	295	149	1	1.0	0.011,0.024,0.021,0.021,0.03,0.022	0.011,0.022,0.024,0.023,0.017,0.022	0.002
ENSMUSG00000063108	Zfp26	9	-	20444258	20444985	20444258	20444367	20444893	20444985	0,19,10,20,16,27	0,12,10,23,4,9	0,7,14,27,21,19	0,16,7,10,2,5	675	149	1	1.0	NA,0.259,0.181,0.161,0.469,0.398	NA,0.088,0.306,0.373,0.699,0.456	-0.091
ENSMUSG00000020785	Camkk1	11	+	73037194	73037625	73037194	73037268	73037537	73037625	0,2,0,0,2,1	0,2,0,0,3,0	0,0,0,0,0,0	0,0,0,0,0,2	418	149	1	1.0	NA,0.263,NA,NA,0.192,1.0	NA,NA,NA,NA,NA,0.0	0.485
ENSMUSG00000039048	Foxred1	9	-	35209037	35210165	35209037	35209156	35209944	35210165	0,26,45,34,18,43	0,0,0,0,0,0	2,44,25,16,24,49	0,2,0,0,0,0	937	149	1	1.0	NA,1.0,1.0,1.0,1.0,1.0	1.0,0.778,1.0,1.0,1.0,1.0	0.037
ENSMUSG00000049723	Mmp12	9	+	7347405	7348832	7347405	7347538	7348526	7348832	17,5415,5625,7081,4409,6649	0,65,102,118,69,120	100,6687,5269,4753,4738,4897	2,71,75,57,74,67	1137	149	1	1.0	1.0,0.916,0.878,0.887,0.893,0.879	0.868,0.925,0.902,0.916,0.894,0.905	0.007
ENSMUSG00000022561	Gpaa1	15	+	76332159	76332631	76332159	76332271	76332483	76332631	0,27,37,59,25,34	14,105,115,182,113,181	1,50,39,19,48,19	42,136,131,118,167,127	361	149	1	1.0	0.0,0.096,0.117,0.118,0.084,0.072	0.01,0.132,0.109,0.062,0.106,0.058	0.002
ENSMUSG00000022561	Gpaa1	15	+	76332159	76332631	76332159	76332287	76332483	76332631	0,22,34,52,18,33	0,1,3,0,1,3	1,45,37,18,40,17	0,0,0,1,1,0	345	149	1	1.0	NA,0.905,0.83,1.0,0.886,0.826	1.0,1.0,1.0,0.886,0.945,1.0	-0.082
ENSMUSG00000022561	Gpaa1	15	+	76332902	76333373	76332902	76333099	76333176	76333373	0,23,23,28,36,21	58,106,115,169,97,162	14,31,42,19,32,14	70,108,133,118,164,109	226	149	1	1.0	0.0,0.125,0.116,0.098,0.197,0.079	0.116,0.159,0.172,0.096,0.114,0.078	-0.02
ENSMUSG00000025558	Dock9	14	-	121581331	121583540	121581331	121581445	121583357	121583540	0,0,0,0,0,0	0,0,0,2,3,2	0,1,1,0,0,0	0,1,2,4,1,4	2061	149	1	1.0	NA,NA,NA,0.0,0.0,0.0	NA,0.067,0.035,0.0,0.0,0.0	-0.02
ENSMUSG00000033166	Dis3	14	-	99087733	99088908	99087733	99087850	99088761	99088908	0,12,9,8,5,12	0,30,44,44,23,34	2,4,11,15,5,12	2,37,42,40,38,31	1060	149	1	1.0	NA,0.053,0.028,0.025,0.03,0.047	0.123,0.015,0.036,0.05,0.018,0.052	-0.012
ENSMUSG00000002825	Qtrt1	9	+	21412232	21412531	21412232	21412301	21412370	21412531	0,1,8,14,6,10	0,0,0,0,0,0	0,3,4,11,7,9	1,0,0,0,0,0	218	149	1	1.0	NA,1.0,1.0,1.0,1.0,1.0	0.0,1.0,1.0,1.0,1.0,1.0	0.167
ENSMUSG00000002825	Qtrt1	9	+	21412232	21412531	21412232	21412301	21412392	21412531	0,1,8,14,6,14	17,18,25,28,28,29	0,3,4,11,7,11	21,25,23,13,30,23	240	149	1	1.0	0.0,0.033,0.166,0.237,0.117,0.231	0.0,0.069,0.097,0.344,0.127,0.229	-0.014
ENSMUSG00000002825	Qtrt1	9	+	21419438	21419712	21419438	21419548	21419624	21419712	25,18,6,13,11,17	44,14,18,29,28,31	20,16,7,8,29,6	37,28,33,34,63,18	225	149	0.845138406021	1.0	0.273,0.46,0.181,0.229,0.206,0.266	0.264,0.275,0.123,0.135,0.234,0.181	0.067
ENSMUSG00000032128	Robo3	9	-	37416696	37417502	37416696	37416920	37417325	37417502	6,0,0,3,2,0	0,6,2,6,14,2	0,3,7,0,1,0	2,7,4,5,3,1	554	149	1	1.0	1.0,0.0,0.0,0.119,0.037,0.0	0.0,0.103,0.32,0.0,0.082,0.0	0.108
ENSMUSG00000032128	Robo3	9	-	37416696	37417801	37416696	37417502	37417690	37417801	0,0,0,1,1,1	0,1,5,9,7,14	0,1,1,0,1,0	9,1,3,4,12,6	337	149	1	1.0	NA,0.0,0.0,0.047,0.059,0.031	0.0,0.307,0.128,0.0,0.036,0.0	-0.051
ENSMUSG00000032128	Robo3	9	-	37421818	37422340	37421818	37421940	37422114	37422340	0,0,5,7,2,2	0,0,2,1,2,2	0,5,3,0,1,3	0,3,0,1,3,0	323	149	1	1.0	NA,NA,0.536,0.764,0.316,0.316	NA,0.435,1.0,0.0,0.133,1.0	-0.031
ENSMUSG00000036138	Acaa1a	9	+	119344465	119346568	119344465	119344508	119346469	119346568	74,164,196,129,82,110	494,279,411,527,353,535	82,262,185,119,155,108	364,365,397,420,620,354	2110	149	1	1.0	0.01,0.04,0.033,0.017,0.016,0.014	0.016,0.048,0.032,0.02,0.017,0.021	-0.004
ENSMUSG00000022020	Naa16	14	-	79339533	79341095	79339533	79339677	79340986	79341095	0,31,30,49,28,57	0,1,0,6,2,8	1,48,41,32,61,21	0,5,3,0,7,5	1458	149	1	1.0	NA,0.76,1.0,0.455,0.589,0.421	1.0,0.495,0.583,1.0,0.471,0.3	0.003
ENSMUSG00000022109	Med4	14	+	73516635	73517338	73516635	73516722	73517206	73517338	6,7,20,28,33,23	32,69,50,73,46,50	12,20,30,23,36,21	56,83,57,50,69,38	633	149	1	1.0	0.042,0.023,0.086,0.083,0.144,0.098	0.048,0.054,0.11,0.098,0.109,0.115	-0.01
ENSMUSG00000022106	Rcbtb2	14	+	73154314	73154894	73154314	73154408	73154830	73154894	9,54,82,104,33,80	217,605,873,1166,817,1077	26,85,62,69,63,67	168,898,799,866,1041,834	571	149	1	1.0	0.011,0.023,0.024,0.023,0.01,0.019	0.039,0.024,0.02,0.02,0.016,0.021	-0.005
ENSMUSG00000022106	Rcbtb2	14	+	73154314	73154894	73154314	73154410	73154830	73154894	9,53,82,106,33,81	6,22,39,42,25,52	26,83,62,69,63,67	15,33,25,37,51,36	569	149	1	1.0	0.282,0.387,0.355,0.398,0.257,0.29	0.312,0.397,0.394,0.328,0.244,0.328	-0.006
ENSMUSG00000022106	Rcbtb2	14	+	73176994	73178563	73176994	73177134	73178432	73178563	21,82,76,81,49,63	1176,673,791,1189,616,1049	16,91,89,77,118,65	878,709,820,781,1422,809	1447	149	1	1.0	0.002,0.012,0.01,0.007,0.008,0.006	0.002,0.013,0.011,0.01,0.008,0.008	-0.001
ENSMUSG00000035024	Ncapd3	9	+	27048154	27050369	27048154	27048288	27050296	27050369	0,4,2,4,2,4	0,13,13,18,15,24	0,0,1,2,1,2	0,31,16,12,14,10	2157	149	1	1.0	NA,0.021,0.011,0.015,0.009,0.011	NA,0.0,0.004,0.011,0.005,0.014	0.007
ENSMUSG00000033589	Reep4	14	+	70546929	70547235	70546929	70547006	70547114	70547235	0,31,50,60,33,45	18,106,105,146,70,104	13,42,44,27,42,33	45,103,111,88,142,114	257	149	1	1.0	0.0,0.145,0.216,0.192,0.215,0.201	0.143,0.191,0.187,0.151,0.146,0.144	0.001
ENSMUSG00000033589	Reep4	14	+	70547666	70548075	70547666	70547780	70547939	70548075	8,16,16,10,6,20	110,151,146,185,134,191	14,23,14,18,24,7	82,143,145,149,184,120	308	149	1	1.0	0.034,0.049,0.05,0.025,0.021,0.048	0.076,0.072,0.045,0.055,0.059,0.027	-0.018
ENSMUSG00000044551	9930012K11Rik	14	-	70156160	70156518	70156160	70156276	70156415	70156518	0,0,4,0,1,5	0,2,0,4,2,0	2,5,4,1,5,4	0,2,1,1,3,6	288	149	1	1.0	NA,0.0,1.0,0.0,0.206,1.0	1.0,0.564,0.674,0.341,0.463,0.256	-0.108
ENSMUSG00000056919	Cep162	9	-	87238353	87239933	87238353	87238384	87239814	87239933	0,0,0,4,0,8	0,3,1,10,3,15	0,10,2,4,8,0	0,9,10,3,5,6	1579	149	1	1.0	NA,0.0,0.0,0.036,0.0,0.048	NA,0.095,0.019,0.112,0.131,0.0	-0.055
ENSMUSG00000022035	Ccdc25	14	+	65851616	65854177	65851616	65851668	65854101	65854177	0,22,5,19,31,17	3,49,57,58,51,77	0,5,22,12,19,16	1,42,70,47,56,59	2582	149	1	1.0	0.0,0.025,0.005,0.019,0.034,0.013	0.0,0.007,0.018,0.015,0.019,0.015	0.004
ENSMUSG00000094870	Zfp131	13	-	119775766	119776449	119775766	119775989	119776091	119776449	0,33,35,54,33,56	0,31,30,37,33,61	5,34,38,52,30,29	3,31,39,40,55,30	251	149	1	1.0	NA,0.387,0.409,0.464,0.372,0.353	0.497,0.394,0.366,0.436,0.245,0.365	0.013
ENSMUSG00000114797	Gm49336	14	-	60240773	60242657	60240773	60240798	60242546	60242657	0,20,32,13,19,11	0,67,104,98,87,103	0,16,28,38,15,20	1,107,83,79,101,94	1897	149	1	1.0	NA,0.023,0.024,0.01,0.017,0.008	0.0,0.012,0.026,0.036,0.012,0.016	-0.001
ENSMUSG00000047153	Khnyn	14	+	55885773	55887618	55885773	55885991	55886491	55887618	16,28,9,28,16,10	0,30,44,51,34,50	0,6,22,15,13,17	0,41,36,32,31,47	649	149	1	1.0	1.0,0.176,0.045,0.112,0.098,0.044	NA,0.033,0.123,0.097,0.088,0.077	0.162
ENSMUSG00000022220	Adcy4	14	-	55769791	55770132	55769791	55769906	55770024	55770132	6,0,0,0,1,0	6,2,0,0,1,0	1,1,0,0,4,0	0,0,1,0,5,0	267	149	1	1.0	0.358,0.0,NA,NA,0.358,NA	1.0,1.0,0.0,NA,0.309,NA	-0.339
ENSMUSG00000022220	Adcy4	14	-	55778641	55779062	55778641	55778800	55778934	55779062	0,0,0,0,0,0	0,1,3,2,0,0	0,0,0,2,0,0	0,0,0,2,0,1	283	149	1	1.0	NA,0.0,0.0,0.0,NA,NA	NA,NA,NA,0.345,NA,0.0	-0.172
ENSMUSG00000022220	Adcy4	14	-	55781579	55782032	55781579	55781741	55781834	55782032	0,0,0,1,0,0	0,1,0,2,0,0	0,0,1,0,1,0	0,0,0,0,0,0	242	149	1	1.0	NA,0.0,NA,0.235,NA,NA	NA,NA,1.0,NA,1.0,NA	-0.883
ENSMUSG00000040472	Rabggta	14	-	55718445	55718751	55718445	55718562	55718662	55718751	26,14,4,26,8,14	38,51,54,89,60,90	7,7,6,8,30,20	76,64,70,45,98,64	249	149	1	1.0	0.29,0.141,0.042,0.149,0.074,0.085	0.052,0.061,0.049,0.096,0.155,0.158	0.035
ENSMUSG00000040472	Rabggta	14	-	55719090	55719345	55719090	55719142	55719239	55719345	14,13,11,16,27,42	32,45,58,44,52,76	11,27,8,33,37,14	24,43,52,65,69,49	246	149	1	1.0	0.209,0.149,0.103,0.18,0.239,0.251	0.217,0.276,0.085,0.235,0.245,0.148	-0.012
ENSMUSG00000040472	Rabggta	14	-	55719090	55719531	55719090	55719142	55719429	55719531	14,23,16,21,35,56	0,2,0,0,0,0	9,35,15,47,45,13	0,0,0,1,0,0	436	149	1	1.0	1.0,0.797,1.0,1.0,1.0,1.0	1.0,1.0,1.0,0.941,1.0,1.0	-0.024
ENSMUSG00000040472	Rabggta	14	-	55719090	55719531	55719090	55719345	55719429	55719531	0,18,9,10,18,31	65,81,83,84,60,120	0,11,8,18,10,5	38,81,73,71,115,80	233	149	1	1.0	0.0,0.124,0.065,0.071,0.161,0.142	0.0,0.08,0.065,0.14,0.053,0.038	0.031
ENSMUSG00000040472	Rabggta	14	-	55721594	55721900	55721594	55721705	55721843	55721900	0,10,8,3,2,0	24,20,47,82,42,42	0,6,1,1,0,0	1,58,42,48,49,59	287	149	1	1.0	0.0,0.206,0.081,0.019,0.024,0.0	0.0,0.051,0.012,0.011,0.0,0.0	0.043
ENSMUSG00000040472	Rabggta	14	-	55721843	55722176	55721843	55721900	55722052	55722176	0,1,0,6,0,7	0,4,5,0,1,8	0,4,0,2,2,3	0,1,6,2,3,0	301	149	1	1.0	NA,0.11,0.0,1.0,0.0,0.302	NA,0.664,0.0,0.331,0.248,1.0	-0.166
ENSMUSG00000007589	Tinf2	14	-	55680014	55680707	55680014	55680456	55680610	55680707	0,28,32,23,18,37	14,44,37,59,45,62	0,11,26,21,32,23	16,51,30,40,61,33	303	149	1	1.0	0.0,0.238,0.298,0.161,0.164,0.227	0.0,0.096,0.299,0.205,0.205,0.255	0.005
ENSMUSG00000002329	Mdp1	14	-	55659987	55660228	55659987	55660098	55660167	55660228	21,60,75,75,64,66	61,67,91,115,65,102	52,86,62,64,94,43	65,88,77,78,134,49	218	149	1	1.0	0.19,0.38,0.36,0.308,0.402,0.307	0.353,0.4,0.355,0.359,0.324,0.375	-0.037
ENSMUSG00000007591	Tssk4	14	+	55651458	55652539	55651458	55651852	55652118	55652539	0,2,3,0,0,1	0,0,0,0,2,0	2,0,1,2,9,8	0,0,0,0,1,0	415	149	1	1.0	NA,1.0,1.0,NA,0.0,1.0	1.0,NA,1.0,1.0,0.764,1.0	-0.203
ENSMUSG00000007591	Tssk4	14	+	55651458	55652539	55651458	55651852	55652265	55652539	0,2,5,2,0,1	2,0,0,0,0,0	4,9,1,5,16,8	4,0,0,0,0,0	562	149	1	1.0	0.0,1.0,1.0,1.0,NA,1.0	0.21,1.0,1.0,1.0,1.0,1.0	-0.068
ENSMUSG00000079197	Psme2	14	-	55587653	55588094	55587653	55587740	55588039	55588094	4,3,2,12,7,3	1310,398,467,531,354,514	7,1,3,5,9,5	1049,521,551,453,864,461	448	149	1	1.0	0.001,0.003,0.001,0.007,0.007,0.002	0.002,0.001,0.002,0.004,0.003,0.004	0.001
ENSMUSG00000079197	Psme2	14	-	55589480	55589705	55589480	55589511	55589618	55589705	0,6,9,6,1,2	280,221,341,417,235,415	7,2,7,0,2,1	397,406,473,382,544,380	256	149	1	1.0	0.0,0.016,0.015,0.008,0.002,0.003	0.01,0.003,0.009,0.0,0.002,0.002	0.003
ENSMUSG00000022216	Psme1	14	+	55579594	55580041	55579594	55579627	55579770	55580041	12,10,12,10,7,10	381,432,534,708,449,728	6,8,11,8,15,3	348,569,565,566,928,547	292	149	1	1.0	0.016,0.012,0.011,0.007,0.008,0.007	0.009,0.007,0.01,0.007,0.008,0.003	0.003
ENSMUSG00000022216	Psme1	14	+	55579770	55580041	55579770	55579833	55579930	55580041	16,20,34,44,32,38	433,475,562,680,467,707	21,35,34,37,43,28	393,533,566,574,972,518	246	149	1	1.0	0.022,0.025,0.035,0.038,0.04,0.032	0.031,0.038,0.035,0.038,0.026,0.032	-0.001
ENSMUSG00000022216	Psme1	14	+	55580594	55580811	55580594	55580663	55580743	55580811	21,16,19,13,11,8	1336,507,649,911,572,790	8,13,18,14,20,9	1064,707,785,613,1127,658	229	149	1	1.0	0.01,0.02,0.019,0.009,0.012,0.007	0.005,0.012,0.015,0.015,0.011,0.009	0.002
ENSMUSG00000022216	Psme1	14	+	55580917	55581528	55580917	55580972	55581300	55581528	32,2,18,22,14,19	0,0,0,0,0,0	26,7,11,5,18,18	0,0,0,0,2,0	477	149	1	1.0	1.0,1.0,1.0,1.0,1.0,1.0	1.0,1.0,1.0,1.0,0.738,1.0	0.044
ENSMUSG00000040701	Ap1g2	14	-	55101070	55101522	55101070	55101175	55101394	55101522	7,46,46,51,33,52	7,70,87,115,76,87	8,40,31,34,48,34	35,76,76,74,71,66	368	149	1	1.0	0.288,0.21,0.176,0.152,0.15,0.195	0.085,0.176,0.142,0.157,0.215,0.173	0.037
ENSMUSG00000040701	Ap1g2	14	-	55103202	55103507	55103202	55103258	55103408	55103507	0,4,5,38,17,11	0,53,65,86,50,52	0,9,2,16,20,12	2,42,67,74,66,40	299	149	1	1.0	NA,0.036,0.037,0.18,0.145,0.095	0.0,0.096,0.015,0.097,0.131,0.13	0.02
ENSMUSG00000040701	Ap1g2	14	-	55104581	55104927	55104581	55104658	55104830	55104927	0,3,6,3,0,4	0,47,69,61,36,67	0,9,4,2,7,7	5,41,32,34,50,34	321	149	1	1.0	NA,0.029,0.039,0.022,0.0,0.027	0.0,0.092,0.055,0.027,0.061,0.087	-0.03
ENSMUSG00000060373	Hnrnpc	14	-	52098014	52098544	52098014	52098040	52098315	52098544	0,73,93,176,90,148	0,0,5,2,0,1	2,134,126,131,126,126	0,8,4,1,8,0	424	149	1	1.0	NA,1.0,0.867,0.969,1.0,0.981	1.0,0.855,0.917,0.979,0.847,1.0	0.03
ENSMUSG00000023249	Parp3	9	-	106473432	106473833	106473432	106473519	106473680	106473833	0,4,11,18,21,22	0,41,27,35,29,48	0,21,13,7,36,15	15,29,29,25,68,30	310	149	1	1.0	NA,0.045,0.164,0.198,0.258,0.181	0.0,0.258,0.177,0.119,0.203,0.194	0.011
ENSMUSG00000023249	Parp3	9	-	106474396	106474868	106474396	106474520	106474679	106474868	0,13,3,18,9,11	0,21,24,38,17,37	0,14,11,13,22,6	5,33,26,29,44,27	308	149	1	1.0	NA,0.23,0.057,0.186,0.204,0.126	0.0,0.17,0.17,0.178,0.195,0.097	0.026
ENSMUSG00000023249	Parp3	9	-	106474396	106474868	106474396	106474535	106474679	106474868	0,9,1,16,6,10	0,1,0,1,0,2	0,13,9,12,18,5	0,0,0,0,0,0	293	149	1	1.0	NA,0.821,1.0,0.891,1.0,0.718	NA,1.0,1.0,1.0,1.0,1.0	-0.114
ENSMUSG00000035953	Pip4p1	14	-	50929005	50929307	50929005	50929058	50929201	50929307	0,77,55,85,39,74	32,210,265,341,163,272	18,102,60,76,89,54	71,220,251,212,292,213	292	149	1	1.0	0.0,0.158,0.096,0.113,0.109,0.122	0.115,0.191,0.109,0.155,0.135,0.115	-0.037
ENSMUSG00000006289	Osgep	14	-	50916799	50917503	50916799	50916865	50917382	50917503	25,13,22,37,20,30	0,0,1,0,0,0	21,41,23,30,38,23	0,0,0,0,0,0	666	149	1	1.0	1.0,1.0,0.831,1.0,1.0,1.0	1.0,1.0,1.0,1.0,1.0,1.0	-0.028
ENSMUSG00000036023	Parp2	14	+	50814869	50815427	50814869	50814955	50815351	50815427	28,59,108,136,120,125	0,0,0,1,0,7	4,125,112,101,152,90	0,5,0,8,0,3	545	149	1	1.0	1.0,1.0,1.0,0.974,1.0,0.83	1.0,0.872,1.0,0.775,1.0,0.891	0.044
ENSMUSG00000036023	Parp2	14	+	50814869	50815427	50814869	50814966	50815351	50815427	28,48,94,125,111,113	9,59,76,64,73,68	4,112,104,89,147,74	10,79,74,55,85,64	534	149	1	1.0	0.465,0.185,0.257,0.353,0.298,0.317	0.1,0.283,0.282,0.311,0.325,0.244	0.055
ENSMUSG00000036023	Parp2	14	+	50814869	50816299	50814869	50814955	50816196	50816299	28,54,124,134,120,128	0,0,0,0,0,0	4,125,137,114,156,81	0,0,0,0,0,1	1390	149	1	1.0	1.0,1.0,1.0,1.0,1.0,1.0	1.0,1.0,1.0,1.0,1.0,0.897	0.017
ENSMUSG00000036023	Parp2	14	+	50814869	50816299	50814869	50814966	50816196	50816299	28,43,110,123,111,116	0,0,0,0,1,0	4,112,129,102,151,66	0,0,0,0,0,0	1379	149	1	1.0	1.0,1.0,1.0,1.0,0.923,1.0	1.0,1.0,1.0,1.0,1.0,1.0	-0.013
ENSMUSG00000036023	Parp2	14	+	50814869	50816299	50814869	50815427	50816196	50816299	0,6,26,16,14,16	13,106,111,127,93,109	0,16,35,21,21,2	11,128,112,102,126,91	918	149	1	1.0	0.0,0.009,0.037,0.02,0.024,0.023	0.0,0.02,0.048,0.032,0.026,0.004	-0.003
ENSMUSG00000020840	Blmh	11	+	76949959	76951185	76949959	76950069	76951043	76951185	0,4,4,7,10,5	11,68,83,93,65,99	0,7,7,7,7,1	8,125,101,86,127,81	1123	149	1	1.0	0.0,0.008,0.006,0.01,0.02,0.007	0.0,0.007,0.009,0.011,0.007,0.002	0.002
ENSMUSG00000021832	Psmc6	14	+	45330829	45331026	45330829	45330909	45330986	45331026	3,4,7,3,4,7	25,254,348,441,281,443	0,10,3,13,3,6	26,368,373,354,434,332	226	149	1	1.0	0.073,0.01,0.013,0.004,0.009,0.01	0.0,0.018,0.005,0.024,0.005,0.012	0.009
ENSMUSG00000021901	Bap1	14	+	31251749	31251954	31251749	31251779	31251899	31251954	0,21,13,37,10,7	0,70,99,151,94,164	0,14,11,5,21,9	6,83,107,92,113,110	269	149	1	1.0	NA,0.142,0.068,0.12,0.056,0.023	0.0,0.085,0.054,0.029,0.093,0.043	0.031
ENSMUSG00000021901	Bap1	14	+	31256660	31257767	31256660	31256791	31257288	31257767	0,18,12,26,18,17	4,59,92,127,68,117	4,26,22,16,20,12	12,72,102,85,114,83	646	149	1	1.0	0.0,0.066,0.029,0.045,0.058,0.032	0.071,0.077,0.047,0.042,0.039,0.032	-0.013
ENSMUSG00000021901	Bap1	14	+	31256660	31257767	31256660	31256791	31257625	31257767	22,221,263,388,234,342	0,13,16,17,9,15	32,272,264,294,371,248	0,11,10,7,17,13	983	149	1	1.0	1.0,0.72,0.714,0.776,0.798,0.776	1.0,0.789,0.8,0.864,0.768,0.743	-0.03
ENSMUSG00000021901	Bap1	14	+	31257880	31258530	31257880	31258041	31258457	31258530	0,26,12,45,18,40	0,2,0,7,0,6	0,30,25,28,30,27	0,0,1,0,7,8	565	149	1	1.0	NA,0.774,1.0,0.629,1.0,0.637	NA,1.0,0.868,1.0,0.531,0.471	0.034
ENSMUSG00000042286	Stab1	14	-	31139506	31140267	31139506	31139653	31139743	31140267	141,117,89,152,64,99	3090,1063,1289,1957,1150,1794	188,153,103,75,158,87	2556,1376,1330,1400,2282,1301	239	149	1	1.0	0.028,0.064,0.041,0.046,0.034,0.033	0.044,0.065,0.046,0.032,0.041,0.04	-0.004
ENSMUSG00000042286	Stab1	14	-	31139743	31140267	31139743	31139848	31139925	31140267	150,105,112,189,126,157	2098,1012,1252,1867,1106,1717	167,180,117,96,257,92	1813,1267,1319,1460,2250,1230	226	149	1	1.0	0.045,0.064,0.056,0.063,0.07,0.057	0.057,0.086,0.055,0.042,0.07,0.047	-0.0
ENSMUSG00000042286	Stab1	14	-	31139743	31140267	31139743	31139848	31140147	31140267	329,315,295,478,269,456	30,0,9,23,0,23	324,373,284,254,623,234	20,16,11,8,14,29	448	149	1	1.0	0.785,1.0,0.916,0.874,1.0,0.868	0.843,0.886,0.896,0.913,0.937,0.729	0.04
ENSMUSG00000042286	Stab1	14	-	31139925	31140267	31139925	31140075	31140147	31140267	183,228,202,327,157,307	896,877,1044,1710,873,1413	155,216,183,167,372,161	998,1080,1099,1069,1776,1059	221	149	1	1.0	0.121,0.149,0.115,0.114,0.108,0.128	0.095,0.119,0.101,0.095,0.124,0.093	0.018
ENSMUSG00000042286	Stab1	14	-	31140355	31140720	31140355	31140465	31140554	31140720	41,123,103,180,105,119	532,710,940,1452,837,1202	56,102,103,88,168,89	631,943,946,983,1475,856	238	149	1	1.0	0.046,0.098,0.064,0.072,0.073,0.058	0.053,0.063,0.064,0.053,0.067,0.061	0.008
ENSMUSG00000042286	Stab1	14	-	31142957	31143267	31142957	31143014	31143117	31143267	26,151,238,355,223,270	90,557,763,1071,548,994	63,285,190,241,395,192	153,670,755,724,901,664	252	149	1	1.0	0.146,0.138,0.156,0.164,0.194,0.138	0.196,0.201,0.13,0.164,0.206,0.146	-0.018
ENSMUSG00000021957	Tkt	14	+	30558720	30559865	30558720	30558838	30559751	30559865	6,10,18,40,20,25	144,942,1186,1594,941,1431	2,21,22,17,26,28	245,1208,1250,1105,1326,1043	1062	149	1	1.0	0.006,0.001,0.002,0.004,0.003,0.002	0.001,0.002,0.002,0.002,0.003,0.004	0.001
ENSMUSG00000021957	Tkt	14	+	30568163	30569139	30568163	30568357	30568974	30569139	17,133,150,217,103,183	900,996,1280,1905,1062,1632	57,144,111,145,182,129	963,1323,1407,1131,1848,1219	766	149	1	1.0	0.004,0.025,0.022,0.022,0.019,0.021	0.011,0.021,0.015,0.024,0.019,0.02	0.001
ENSMUSG00000059183	Mtfmt	9	+	65440345	65441688	65440345	65440448	65441612	65441688	32,44,87,97,53,115	8,13,20,32,21,34	18,98,106,84,74,71	2,19,21,18,23,23	1313	149	1	1.0	0.312,0.278,0.33,0.256,0.223,0.277	0.505,0.369,0.364,0.346,0.267,0.259	-0.072
ENSMUSG00000021866	Anxa11	14	+	25872511	25874031	25872511	25872898	25873943	25874031	0,30,39,21,14,24	0,243,275,337,272,313	0,31,36,24,53,22	22,274,265,233,358,238	1194	149	1	1.0	NA,0.015,0.017,0.008,0.006,0.009	0.0,0.014,0.017,0.013,0.018,0.011	-0.001
ENSMUSG00000021866	Anxa11	14	+	25874209	25874784	25874209	25874304	25874670	25874784	4,57,28,54,54,53	29,215,176,252,211,190	6,47,44,34,70,42	35,246,259,151,305,173	515	149	1	1.0	0.038,0.071,0.044,0.058,0.069,0.075	0.047,0.052,0.047,0.061,0.062,0.066	0.003
ENSMUSG00000022489	Pde1b	15	+	103526983	103528344	103526983	103527092	103528221	103528344	0,47,57,92,62,64	3,16,13,26,9,26	14,81,48,54,61,72	10,36,17,22,36,18	1278	149	0.878875862115	1.0	0.0,0.255,0.338,0.292,0.445,0.223	0.14,0.208,0.248,0.222,0.165,0.318	0.042
ENSMUSG00000021819	Zswim8	14	+	20713882	20714867	20713882	20714568	20714670	20714867	39,207,211,317,175,262	0,29,12,18,20,45	0,226,207,218,245,238	0,29,17,10,29,13	251	149	1	1.0	1.0,0.809,0.913,0.913,0.839,0.776	NA,0.822,0.878,0.928,0.834,0.916	-0.001
ENSMUSG00000021819	Zswim8	14	+	20718759	20719225	20718759	20718918	20718996	20719225	8,12,6,31,9,19	0,133,134,258,132,245	2,22,6,14,15,20	15,154,172,132,190,132	227	149	1	1.0	1.0,0.056,0.029,0.073,0.043,0.048	0.08,0.086,0.022,0.065,0.049,0.09	0.143
ENSMUSG00000021819	Zswim8	14	+	20719379	20720036	20719379	20719672	20719812	20720036	7,64,35,53,39,54	6,125,127,177,117,148	2,37,30,34,42,27	11,162,125,124,175,113	289	149	1	1.0	0.376,0.209,0.124,0.134,0.147,0.158	0.086,0.105,0.11,0.124,0.11,0.11	0.084
ENSMUSG00000021819	Zswim8	14	+	20721170	20722029	20721170	20721659	20721869	20722029	0,14,19,23,18,16	5,112,127,208,99,204	2,21,11,19,21,11	38,121,131,110,216,92	359	149	1	1.0	0.0,0.049,0.058,0.044,0.07,0.032	0.021,0.067,0.034,0.067,0.039,0.047	-0.004
ENSMUSG00000021819	Zswim8	14	+	20722459	20723006	20722459	20722579	20722827	20723006	21,3,26,42,18,30	77,142,165,226,122,219	12,13,26,15,35,24	184,194,159,181,284,151	397	149	1	1.0	0.093,0.008,0.056,0.065,0.052,0.049	0.024,0.025,0.058,0.03,0.044,0.056	0.014
ENSMUSG00000021819	Zswim8	14	+	20722459	20723006	20722459	20722579	20722895	20723006	172,72,127,203,92,173	8,10,18,7,2,10	114,118,104,125,222,124	7,15,8,9,6,14	465	149	1	1.0	0.873,0.698,0.693,0.903,0.936,0.847	0.839,0.716,0.806,0.817,0.922,0.739	0.018
ENSMUSG00000039367	Sec24c	14	+	20690703	20690874	20690703	20690725	20690835	20690874	12,247,248,344,254,335	0,0,0,0,0,0	18,333,340,242,354,251	0,0,0,0,2,1	259	149	1	1.0	1.0,1.0,1.0,1.0,1.0,1.0	1.0,1.0,1.0,1.0,0.99,0.993	0.003
ENSMUSG00000021810	Ecd	14	-	20336881	20338496	20336881	20337074	20338408	20338496	0,19,22,51,24,40	0,0,0,1,0,0	3,32,30,24,23,31	0,0,0,0,0,0	1483	149	1	1.0	NA,1.0,1.0,0.837,1.0,1.0	1.0,1.0,1.0,1.0,1.0,1.0	-0.033
ENSMUSG00000053453	Thoc7	14	-	13953410	13954656	13953410	13953538	13954538	13954656	0,27,25,16,34,28	23,93,139,164,153,170	2,28,15,17,29,21	33,154,132,169,197,152	1149	149	1	1.0	0.0,0.036,0.023,0.012,0.028,0.021	0.008,0.023,0.015,0.013,0.019,0.018	0.004
ENSMUSG00000053453	Thoc7	14	-	13953410	13954656	13953410	13953538	13954565	13954656	0,32,39,29,45,45	0,5,0,0,5,0	2,38,26,28,43,41	0,1,0,8,1,0	1176	149	1	1.0	NA,0.448,1.0,1.0,0.533,1.0	1.0,0.828,1.0,0.307,0.845,1.0	-0.034
ENSMUSG00000021748	Pdhb	14	-	8171422	8172817	8171422	8171530	8172763	8172817	0,150,130,202,133,196	42,188,275,378,236,475	13,198,167,246,177,157	50,277,332,282,290,242	1382	149	1	1.0	0.0,0.079,0.048,0.054,0.057,0.043	0.027,0.072,0.051,0.086,0.062,0.065	-0.014
ENSMUSG00000031985	Gnpat	8	+	124886682	124886946	124886682	124886779	124886852	124886946	0,3,4,2,2,4	51,112,149,179,136,165	2,8,7,5,1,6	65,138,143,132,198,98	222	149	1	1.0	0.0,0.018,0.018,0.007,0.01,0.016	0.02,0.037,0.032,0.025,0.003,0.039	-0.014
ENSMUSG00000038775	Vill	9	+	119058004	119058516	119058004	119058079	119058310	119058516	0,0,2,3,0,0	0,5,1,0,0,0	1,0,0,0,1,2	0,1,0,2,0,1	380	149	1	1.0	NA,0.0,0.44,1.0,NA,NA	1.0,0.0,NA,0.0,1.0,0.44	-0.008
ENSMUSG00000038775	Vill	9	+	119067410	119068456	119067410	119067556	119068311	119068456	0,21,31,41,39,34	108,61,93,109,75,112	5,28,50,16,36,19	100,67,72,58,110,86	904	149	1	1.0	0.0,0.054,0.052,0.058,0.079,0.048	0.008,0.064,0.103,0.043,0.051,0.035	-0.002
ENSMUSG00000037300	Ttc13	8	-	124673447	124673735	124673447	124673527	124673656	124673735	0,9,8,7,4,11	29,94,103,144,83,132	7,11,3,9,13,11	28,122,132,109,167,95	278	149	1	1.0	0.0,0.049,0.04,0.025,0.025,0.043	0.118,0.046,0.012,0.042,0.04,0.058	-0.022
ENSMUSG00000001065	Zfp276	8	+	123264815	123265070	123264815	123264926	123264994	123265070	24,33,44,40,40,28	0,28,36,25,20,17	2,38,20,21,45,25	6,18,11,25,31,15	217	149	0.544755720376	1.0	1.0,0.447,0.456,0.523,0.579,0.531	0.186,0.592,0.555,0.366,0.499,0.534	0.134
ENSMUSG00000001062	Vps9d1	8	-	123245113	123245712	123245113	123245210	123245481	123245712	10,16,18,28,2,11	11,3,12,16,8,12	7,11,20,14,25,7	5,8,6,9,16,8	420	149	0.963365535239	1.0	0.244,0.654,0.347,0.383,0.081,0.245	0.332,0.328,0.542,0.356,0.357,0.237	-0.033
ENSMUSG00000001062	Vps9d1	8	-	123245113	123245712	123245113	123245210	123245506	123245712	10,16,24,29,3,12	10,31,31,66,32,88	7,13,23,17,28,8	10,48,61,39,64,35	445	149	1	1.0	0.251,0.147,0.206,0.128,0.03,0.044	0.19,0.083,0.112,0.127,0.128,0.071	0.016
ENSMUSG00000001062	Vps9d1	8	-	123248153	123248676	123248153	123248206	123248613	123248676	0,61,75,97,63,89	0,34,46,71,32,68	3,62,84,93,72,81	0,48,40,34,50,46	556	149	1	1.0	NA,0.325,0.304,0.268,0.345,0.26	1.0,0.257,0.36,0.423,0.278,0.321	-0.139
ENSMUSG00000024319	Vps52	17	+	33959994	33960319	33959994	33960095	33960186	33960319	0,7,4,10,3,1	26,78,112,133,98,129	0,0,4,4,3,1	12,97,106,86,98,99	240	149	1	1.0	0.0,0.053,0.022,0.045,0.019,0.005	0.0,0.0,0.023,0.028,0.019,0.006	0.011
ENSMUSG00000024319	Vps52	17	+	33962066	33962546	33962066	33962185	33962422	33962546	0,17,6,35,24,18	25,88,85,124,66,108	1,19,26,18,13,28	36,86,93,95,113,80	386	149	1	1.0	0.0,0.069,0.027,0.098,0.123,0.06	0.011,0.079,0.097,0.068,0.043,0.119	-0.007
ENSMUSG00000033862	Cdk10	8	+	123227659	123228396	123227659	123227741	123228328	123228396	16,14,21,23,8,26	28,37,56,82,41,58	14,17,26,12,23,22	44,23,50,62,66,54	736	149	1	1.0	0.104,0.071,0.071,0.054,0.038,0.083	0.061,0.13,0.095,0.038,0.066,0.076	-0.008
ENSMUSG00000033862	Cdk10	8	+	123230593	123230931	123230593	123230717	123230791	123230931	29,8,18,11,12,19	59,17,19,33,10,36	11,14,15,7,19,13	54,32,52,43,75,26	223	149	0.0770702524083	1.0	0.247,0.239,0.388,0.182,0.445,0.261	0.12,0.226,0.162,0.098,0.145,0.25	0.127
ENSMUSG00000006589	Aprt	8	-	122576118	122576621	122576118	122576231	122576514	122576621	43,65,63,86,65,90	0,18,18,29,0,14	69,70,72,81,84,45	36,25,15,0,33,8	432	149	0.482161582505	1.0	1.0,0.555,0.547,0.506,1.0,0.689	0.398,0.491,0.623,1.0,0.468,0.66	0.11
ENSMUSG00000006589	Aprt	8	-	122576118	122576621	122576118	122576252	122576514	122576621	40,57,61,75,58,85	0,1,4,13,5,5	60,63,64,73,78,42	12,6,3,5,8,5	411	149	0.748734148789	1.0	1.0,0.954,0.847,0.677,0.808,0.86	0.644,0.792,0.886,0.841,0.779,0.753	0.075
ENSMUSG00000006585	Cdt1	8	+	122569086	122569475	122569086	122569245	122569323	122569475	0,7,3,8,5,1	4,119,104,129,99,151	3,12,11,8,6,8	32,152,132,112,165,110	227	149	1	1.0	0.0,0.037,0.019,0.039,0.032,0.004	0.058,0.049,0.052,0.045,0.023,0.046	-0.024
ENSMUSG00000006585	Cdt1	8	+	122569903	122570339	122569903	122570101	122570193	122570339	5,34,25,42,36,49	7,76,91,130,79,114	9,37,31,40,58,32	41,80,110,94,141,73	241	149	1	1.0	0.306,0.217,0.145,0.166,0.22,0.21	0.119,0.222,0.148,0.208,0.203,0.213	0.025
ENSMUSG00000049482	Ctu2	8	+	122478892	122479412	122478892	122479194	122479276	122479412	1,1,2,4,2,1	36,33,26,51,38,61	2,8,7,5,10,1	38,25,39,38,70,65	231	149	1	1.0	0.018,0.019,0.047,0.048,0.033,0.01	0.033,0.171,0.104,0.078,0.084,0.01	-0.051
ENSMUSG00000049482	Ctu2	8	+	122480901	122481224	122480901	122481005	122481085	122481224	20,6,8,8,9,13	131,42,39,64,35,64	12,4,6,8,16,5	138,37,61,43,113,44	229	149	1	1.0	0.09,0.085,0.118,0.075,0.143,0.117	0.054,0.066,0.06,0.108,0.084,0.069	0.031
ENSMUSG00000049482	Ctu2	8	+	122480901	122481224	122480901	122481005	122481132	122481224	80,18,24,20,25,26	0,5,0,4,0,3	40,13,24,24,54,19	12,3,2,5,3,3	276	149	0.0973024719655	1.0	1.0,0.66,1.0,0.73,1.0,0.824	0.643,0.701,0.866,0.722,0.907,0.774	0.1
ENSMUSG00000049482	Ctu2	8	+	122481330	122481529	122481330	122481397	122481470	122481529	29,9,8,17,3,14	200,35,44,58,40,38	19,7,5,10,7,8	111,42,49,39,117,37	222	149	1	1.0	0.089,0.147,0.109,0.164,0.048,0.198	0.103,0.101,0.064,0.147,0.039,0.127	0.029
ENSMUSG00000061410	Zcchc14	8	-	121609079	121609315	121609079	121609134	121609220	121609315	0,3,1,0,8,2	0,4,10,8,3,5	0,1,0,0,0,0	0,6,13,12,10,11	235	149	1	1.0	NA,0.322,0.06,0.0,0.628,0.202	NA,0.096,0.0,0.0,0.0,0.0	0.223
ENSMUSG00000031812	Map1lc3b	8	+	121593489	121596092	121593489	121593545	121595985	121596092	79,279,363,506,259,460	339,581,729,1098,609,1024	49,339,314,302,387,364	294,762,719,675,989,695	2589	149	1	1.0	0.013,0.027,0.028,0.026,0.024,0.025	0.01,0.025,0.025,0.025,0.022,0.029	0.001
ENSMUSG00000031812	Map1lc3b	8	+	121593489	121596092	121593489	121593650	121595985	121596092	77,264,331,460,247,436	0,5,6,12,5,11	42,318,295,277,352,330	6,10,9,15,9,7	2484	149	0.18855287003	1.0	1.0,0.76,0.768,0.697,0.748,0.704	0.296,0.656,0.663,0.526,0.701,0.739	0.183
ENSMUSG00000031816	Mthfsd	8	-	121098707	121099152	121098707	121098771	121098998	121099152	88,40,72,108,64,82	73,25,34,52,34,30	74,69,61,114,137,53	43,25,27,17,39,12	376	149	0.0933353478452	1.0	0.323,0.388,0.456,0.451,0.427,0.52	0.405,0.522,0.472,0.727,0.582,0.636	-0.13
ENSMUSG00000031816	Mthfsd	8	-	121101423	121103004	121101423	121101536	121102913	121103004	0,13,8,11,17,11	9,29,35,73,41,57	0,3,15,6,12,10	41,34,41,51,60,41	1526	149	1	1.0	0.0,0.042,0.022,0.014,0.039,0.018	0.0,0.009,0.034,0.011,0.019,0.023	0.006
ENSMUSG00000031819	Emc8	8	-	120658527	120659074	120658527	120658622	120659004	120659074	14,17,21,10,6,16	165,134,185,214,130,212	10,21,10,5,6,9	174,165,151,165,258,176	531	149	1	1.0	0.023,0.034,0.031,0.013,0.013,0.021	0.016,0.034,0.018,0.008,0.006,0.014	0.006
ENSMUSG00000031835	Mbtps1	8	-	119515577	119518279	119515577	119515709	119518138	119518279	0,36,41,59,32,41	17,91,91,166,95,116	8,57,51,66,43,45	25,107,107,93,164,95	2578	149	1	1.0	0.0,0.022,0.025,0.02,0.019,0.02	0.018,0.03,0.027,0.039,0.015,0.027	-0.008
ENSMUSG00000031835	Mbtps1	8	-	119538843	119541694	119538843	119538960	119541584	119541694	0,10,14,28,7,20	0,76,82,98,96,97	0,3,28,14,10,14	0,62,97,105,100,78	2773	149	1	1.0	NA,0.007,0.009,0.015,0.004,0.011	NA,0.003,0.015,0.007,0.005,0.01	0.001
ENSMUSG00000074063	Osgin1	8	+	119442432	119443107	119442432	119442569	119442915	119443107	1,16,37,90,44,72	39,145,153,400,165,326	4,21,37,38,62,37	20,154,118,223,305,186	495	149	1	1.0	0.008,0.032,0.068,0.063,0.074,0.062	0.057,0.039,0.086,0.049,0.058,0.056	-0.006
ENSMUSG00000074063	Osgin1	8	+	119442915	119443283	119442915	119443107	119443191	119443283	10,12,10,36,22,40	22,138,187,372,225,351	0,12,18,24,25,8	27,214,160,238,294,211	233	149	1	1.0	0.225,0.053,0.033,0.058,0.059,0.068	0.0,0.035,0.067,0.061,0.052,0.024	0.043
ENSMUSG00000074064	Mlycd	8	+	119401480	119402590	119401480	119401593	119402433	119402590	4,10,8,12,15,9	24,48,44,56,31,67	4,10,6,9,12,6	17,43,39,29,64,43	989	149	1	1.0	0.024,0.03,0.027,0.031,0.068,0.02	0.034,0.034,0.023,0.045,0.027,0.021	0.003
ENSMUSG00000031756	Cenpn	8	+	116936193	116937274	116936193	116936251	116937161	116937274	0,4,5,16,12,15	0,28,22,15,10,24	0,8,7,7,6,12	17,16,21,13,21,18	1059	149	1	1.0	NA,0.02,0.031,0.13,0.144,0.081	0.0,0.066,0.045,0.07,0.039,0.086	0.03
ENSMUSG00000021012	Zc3h14	12	+	98785317	98785741	98785317	98785406	98785634	98785741	0,4,0,6,0,4	77,103,118,149,92,171	0,5,3,6,4,2	85,106,111,155,203,139	377	149	1	1.0	0.0,0.015,0.0,0.016,0.0,0.009	0.0,0.018,0.011,0.015,0.008,0.006	-0.003
ENSMUSG00000033545	Znrf1	8	+	111621595	111626030	111621595	111621687	111622798	111626030	1802,971,1051,1878,1054,1484	131,60,60,93,57,96	1180,1127,1049,1101,1732,984	124,58,37,63,98,72	1260	149	1	1.0	0.619,0.657,0.674,0.705,0.686,0.646	0.529,0.697,0.77,0.674,0.676,0.618	0.004
ENSMUSG00000002804	Nudt14	12	-	112938355	112938859	112938355	112938557	112938794	112938859	44,15,13,28,12,22	69,9,12,23,4,26	47,19,20,22,23,11	23,18,17,7,22,20	386	149	1	1.0	0.198,0.391,0.295,0.32,0.537,0.246	0.441,0.289,0.312,0.548,0.288,0.175	-0.011
ENSMUSG00000002804	Nudt14	12	-	112938355	112938859	112938355	112938593	112938794	112938859	12,6,5,12,3,5	129,40,61,80,55,49	10,5,9,6,2,5	72,56,66,56,79,55	350	149	1	1.0	0.038,0.06,0.034,0.06,0.023,0.042	0.056,0.037,0.055,0.044,0.011,0.037	0.003
ENSMUSG00000033763	Mtss1l	8	+	110737571	110738095	110737571	110737748	110737929	110738095	0,0,0,2,0,0	0,5,0,5,3,5	0,0,0,0,3,0	0,9,1,6,6,6	330	149	1	1.0	NA,0.0,NA,0.153,0.0,0.0	NA,0.0,0.0,0.0,0.184,0.0	0.001
ENSMUSG00000010936	Vac14	8	+	110710317	110711711	110710317	110710492	110711592	110711711	38,18,25,28,14,34	71,120,144,244,118,203	19,34,32,31,25,20	90,153,155,155,255,139	1249	149	1	1.0	0.06,0.018,0.02,0.014,0.014,0.02	0.025,0.026,0.024,0.023,0.012,0.017	0.003
ENSMUSG00000010936	Vac14	8	+	110712747	110715577	110712747	110712827	110715426	110715577	42,195,165,329,233,299	161,128,153,236,128,183	53,289,210,269,313,229	127,194,174,157,259,125	2748	149	1	1.0	0.014,0.076,0.055,0.07,0.09,0.081	0.022,0.075,0.061,0.085,0.061,0.09	-0.001
ENSMUSG00000031729	Ist1	8	-	109675375	109676850	109675375	109675424	109676757	109676850	1,233,239,297,246,320	7,133,185,226,144,218	14,342,246,218,379,217	28,163,159,178,211,168	1482	149	1	1.0	0.014,0.15,0.115,0.117,0.147,0.129	0.048,0.174,0.135,0.11,0.153,0.115	-0.01
ENSMUSG00000003848	Nob1	8	-	107416105	107417091	107416105	107416250	107416993	107417091	2,15,59,47,32,46	32,69,85,121,79,111	29,38,39,18,104,33	64,83,85,107,146,96	892	149	1	1.0	0.01,0.035,0.104,0.061,0.063,0.065	0.07,0.071,0.071,0.027,0.106,0.054	-0.01
ENSMUSG00000041438	Utp4	8	+	106917581	106918805	106917581	106917677	106918619	106918805	4,50,34,69,37,49	37,60,56,74,45,84	11,50,24,58,100,46	33,74,45,61,139,69	1091	149	1	1.0	0.015,0.102,0.077,0.113,0.101,0.074	0.044,0.084,0.068,0.115,0.089,0.083	-0.0
ENSMUSG00000033106	Slc7a6os	8	-	106202230	106204540	106202230	106202351	106204330	106204540	48,41,54,77,89,54	14,53,32,74,40,67	38,75,80,62,134,72	58,76,70,51,106,51	2128	149	1	1.0	0.194,0.051,0.106,0.068,0.135,0.053	0.044,0.065,0.074,0.078,0.081,0.09	0.029
ENSMUSG00000031904	Slc7a6	8	+	106179101	106179660	106179101	106179287	106179486	106179660	0,104,85,141,86,160	0,1,2,2,0,0	1,112,112,77,135,132	0,0,1,0,0,1	348	149	1	1.0	NA,0.978,0.948,0.968,1.0,1.0	1.0,1.0,0.98,1.0,1.0,0.983	-0.015
ENSMUSG00000031904	Slc7a6	8	+	106192338	106193274	106192338	106192483	106193150	106193274	0,8,10,6,4,10	2,42,44,50,53,57	0,5,2,16,8,8	0,30,67,46,51,45	816	149	1	1.0	0.0,0.034,0.04,0.021,0.014,0.031	NA,0.03,0.005,0.06,0.028,0.031	-0.007
ENSMUSG00000031897	Psmb10	8	-	105936695	105936981	105936695	105936754	105936865	105936981	24,20,16,21,11,36	1087,266,355,482,348,449	39,18,25,22,46,19	995,427,420,410,749,395	260	149	1	1.0	0.012,0.041,0.025,0.024,0.018,0.044	0.022,0.024,0.033,0.03,0.034,0.027	-0.001
ENSMUSG00000031897	Psmb10	8	-	105937240	105937591	105937240	105937381	105937493	105937591	17,14,4,11,11,10	613,209,291,459,242,381	28,4,11,8,17,6	491,294,389,318,549,260	261	149	1	1.0	0.016,0.037,0.008,0.013,0.025,0.015	0.032,0.008,0.016,0.014,0.017,0.013	0.002
ENSMUSG00000031896	Ctrl	8	-	105932823	105933059	105932823	105932905	105932979	105933059	0,0,2,7,6,0	0,0,0,0,0,0	1,4,1,0,0,1	0,0,1,0,0,0	223	149	1	1.0	NA,NA,1.0,1.0,1.0,NA	1.0,1.0,0.401,NA,NA,1.0	0.15
ENSMUSG00000036270	Edc4	8	+	105887781	105888045	105887781	105887854	105887953	105888045	0,37,14,26,17,54	0,35,49,70,38,39	0,30,20,29,26,19	0,42,58,42,43,30	248	149	1	1.0	NA,0.388,0.147,0.182,0.212,0.454	NA,0.3,0.172,0.293,0.266,0.276	0.015
ENSMUSG00000008450	Nutf2	8	+	105876353	105876608	105876353	105876425	105876509	105876608	0,1,0,1,3,1	90,277,315,401,220,317	0,4,0,0,7,0	186,324,327,288,425,264	233	149	1	1.0	0.0,0.002,0.0,0.002,0.009,0.002	0.0,0.008,0.0,0.0,0.01,0.0	-0.001
ENSMUSG00000036672	Cenpt	8	-	105844672	105845178	105844672	105844995	105845073	105845178	17,5,4,1,6,3	119,50,58,63,38,67	11,7,4,4,9,11	127,57,68,54,76,42	227	149	1	1.0	0.086,0.062,0.043,0.01,0.094,0.029	0.054,0.075,0.037,0.046,0.072,0.147	-0.018
ENSMUSG00000036672	Cenpt	8	-	105845259	105846391	105845259	105845436	105846164	105846391	10,20,11,3,14,13	13,1,0,2,0,2	24,25,8,4,9,13	2,2,0,1,2,3	877	149	1	1.0	0.116,0.773,1.0,0.203,1.0,0.525	0.671,0.68,1.0,0.405,0.433,0.424	0.001
ENSMUSG00000036672	Cenpt	8	-	105845259	105846391	105845259	105845436	105846315	105846391	16,28,13,16,18,14	42,44,38,35,29,55	24,28,13,5,13,14	33,45,29,36,89,35	1028	149	1	1.0	0.052,0.084,0.047,0.062,0.083,0.036	0.095,0.083,0.061,0.02,0.021,0.055	0.005
ENSMUSG00000036672	Cenpt	8	-	105846164	105846391	105846164	105846221	105846315	105846391	12,10,4,16,12,3	4,0,0,0,0,0	0,8,5,2,5,6	2,2,0,0,1,1	243	149	1	1.0	0.648,1.0,1.0,1.0,1.0,1.0	0.0,0.71,1.0,1.0,0.754,0.786	0.233
ENSMUSG00000036672	Cenpt	8	-	105849186	105849521	105849186	105849323	105849424	105849521	0,7,9,16,1,3	27,33,47,40,34,41	0,3,8,6,5,11	5,55,50,29,53,35	250	149	1	1.0	0.0,0.112,0.102,0.193,0.017,0.042	0.0,0.031,0.087,0.11,0.053,0.158	0.005
ENSMUSG00000036672	Cenpt	8	-	105849625	105849923	105849625	105849713	105849832	105849923	0,5,6,20,11,3	21,22,30,39,34,57	0,10,9,7,9,5	19,35,32,28,45,36	268	149	1	1.0	0.0,0.112,0.1,0.222,0.152,0.028	0.0,0.137,0.135,0.122,0.1,0.072	0.008
ENSMUSG00000013155	Enkd1	8	-	105704112	105704514	105704112	105704249	105704350	105704514	3,8,6,6,1,0	13,12,21,18,13,14	9,5,6,0,13,7	30,29,8,15,42,15	250	149	1	1.0	0.121,0.284,0.146,0.166,0.044,0.0	0.152,0.093,0.309,0.0,0.156,0.218	-0.028
ENSMUSG00000013155	Enkd1	8	-	105704350	105704760	105704350	105704514	105704634	105704760	3,4,9,6,0,2	45,27,19,19,12,18	9,4,6,2,13,8	22,25,26,20,33,21	269	149	0.905666095534	1.0	0.036,0.076,0.208,0.149,0.0,0.058	0.185,0.081,0.113,0.052,0.179,0.174	-0.043
ENSMUSG00000013155	Enkd1	8	-	105704634	105706738	105704634	105704760	105706565	105706738	3,6,6,6,1,0	23,18,11,21,13,25	11,4,13,10,15,7	16,32,26,16,39,30	1954	149	1	1.0	0.01,0.025,0.04,0.021,0.006,0.0	0.05,0.009,0.037,0.045,0.028,0.017	-0.014
ENSMUSG00000020372	Rack1	11	+	48801662	48802420	48801662	48801834	48802272	48802420	252,238,286,350,217,336	3585,3555,4208,5993,3551,5455	200,272,300,332,396,305	3437,4171,4426,4017,6644,4141	587	149	1	1.0	0.018,0.017,0.017,0.015,0.015,0.015	0.015,0.016,0.017,0.021,0.015,0.018	-0.001
ENSMUSG00000050357	Carmil2	8	+	105695651	105696897	105695651	105695774	105696860	105696897	7,4,1,4,11,15	12,3,0,0,0,5	2,12,0,6,8,4	8,0,5,6,5,0	1235	149	0.577536592294	1.0	0.066,0.139,1.0,1.0,1.0,0.266	0.029,1.0,0.0,0.108,0.162,1.0	0.195
ENSMUSG00000014782	Plekhg4	8	+	105376748	105377135	105376748	105376865	105377036	105377135	0,0,0,0,0,2	0,0,0,0,0,0	0,0,0,0,0,0	0,0,0,0,2,1	320	149	1	1.0	NA,NA,NA,NA,NA,1.0	NA,NA,NA,NA,0.0,0.0	1.0
ENSMUSG00000014786	Slc9a5	8	+	105356530	105357173	105356530	105356751	105356970	105357173	0,5,9,10,6,24	0,5,5,3,1,1	0,17,11,11,34,19	0,4,8,1,1,7	368	149	1	1.0	NA,0.288,0.422,0.574,0.708,0.907	NA,0.632,0.358,0.817,0.932,0.524	-0.073
ENSMUSG00000014778	Fhod1	8	-	105331641	105332192	105331641	105331824	105332036	105332192	9,46,45,65,39,76	11,51,66,118,71,111	18,53,62,66,52,35	31,87,77,87,125,85	361	149	1	1.0	0.252,0.271,0.22,0.185,0.185,0.22	0.193,0.201,0.249,0.238,0.147,0.145	0.027
ENSMUSG00000031889	D230025D16Rik	8	+	105238422	105239750	105238422	105238466	105239670	105239750	0,15,17,15,13,8	0,39,78,94,74,74	0,13,16,11,13,9	0,56,54,56,64,44	1353	149	1	1.0	NA,0.041,0.023,0.017,0.019,0.012	NA,0.025,0.032,0.021,0.022,0.022	-0.002
ENSMUSG00000031878	Nae1	8	-	104527377	104530116	104527377	104527449	104530055	104530116	0,23,14,15,8,8	0,16,6,15,4,3	0,43,6,10,17,9	0,22,5,2,11,9	2755	149	1	1.0	NA,0.072,0.112,0.051,0.098,0.126	NA,0.096,0.061,0.213,0.077,0.051	-0.008
ENSMUSG00000017405	Nek8	11	-	78170612	78171298	78170612	78170794	78170872	78171298	0,0,0,1,1,1	11,5,9,16,7,16	0,0,0,2,3,0	0,4,13,3,13,1	227	149	1	1.0	0.0,0.0,0.0,0.039,0.086,0.039	NA,0.0,0.0,0.304,0.132,0.0	-0.06
ENSMUSG00000017405	Nek8	11	-	78170872	78171298	78170872	78170952	78171089	78171298	11,5,7,12,7,7	0,6,4,10,4,10	1,0,5,4,4,2	0,1,4,1,12,4	286	149	0.209165922015	1.0	1.0,0.303,0.477,0.385,0.477,0.267	1.0,0.0,0.394,0.676,0.148,0.207	0.081
ENSMUSG00000031796	Cfap20	8	-	95420248	95422246	95420248	95420669	95422057	95422246	96,126,101,166,128,175	0,0,0,0,0,0	62,173,125,138,236,120	0,0,0,0,0,1	1537	149	1	1.0	1.0,1.0,1.0,1.0,1.0,1.0	1.0,1.0,1.0,1.0,1.0,0.921	0.013
ENSMUSG00000031796	Cfap20	8	-	95422782	95424696	95422782	95422894	95424616	95424696	1,39,35,42,31,36	5,61,61,86,62,107	17,51,46,50,57,29	13,84,77,59,112,70	1871	149	1	1.0	0.016,0.048,0.044,0.037,0.038,0.026	0.094,0.046,0.045,0.063,0.039,0.032	-0.018
ENSMUSG00000031787	Katnb1	8	+	95095888	95096406	95095888	95096019	95096355	95096406	3,0,0,9,3,8	14,33,46,58,24,52	0,5,10,2,17,12	26,57,45,43,79,38	485	149	1	1.0	0.062,0.0,0.0,0.046,0.037,0.045	0.0,0.026,0.064,0.014,0.062,0.088	-0.011
ENSMUSG00000031787	Katnb1	8	+	95097954	95098180	95097954	95098031	95098105	95098180	8,16,8,13,9,4	71,19,25,41,25,35	22,6,8,16,12,9	58,18,26,37,79,34	223	149	1	1.0	0.07,0.36,0.176,0.175,0.194,0.071	0.202,0.182,0.171,0.224,0.092,0.15	0.004
ENSMUSG00000031783	Polr2c	8	+	94862520	94862884	94862520	94862689	94862809	94862884	8,12,15,30,12,35	126,109,102,138,95,144	6,18,24,17,19,11	148,116,119,92,164,106	269	149	1	1.0	0.034,0.057,0.075,0.107,0.065,0.119	0.022,0.079,0.1,0.093,0.06,0.054	0.008
ENSMUSG00000031765	Mt1	8	+	94179822	94180327	94179822	94179888	94180101	94180327	178,81,113,315,172,248	4409,1330,1371,2230,1364,2064	92,73,80,169,235,130	2966,1534,1404,1617,2952,1392	362	149	1	1.0	0.016,0.024,0.033,0.055,0.049,0.047	0.013,0.019,0.023,0.041,0.032,0.037	0.01
ENSMUSG00000031736	Crnde	8	-	92346349	92346870	92346349	92346463	92346783	92346870	0,0,0,0,0,0	0,0,0,3,0,1	0,1,1,0,2,0	0,1,1,0,1,0	469	149	1	1.0	NA,NA,NA,0.0,NA,0.0	NA,0.241,0.241,NA,0.389,NA	-0.29
ENSMUSG00000059811	Atl2	17	-	79850886	79852956	79850886	79850901	79852524	79852956	0,46,35,43,26,24	0,0,0,0,0,1	0,39,53,26,29,38	0,0,0,0,0,0	1772	149	1	1.0	NA,1.0,1.0,1.0,1.0,0.669	NA,1.0,1.0,1.0,1.0,1.0	-0.066
ENSMUSG00000036810	Cnep1r1	8	+	88129694	88130401	88129694	88129804	88130340	88130401	0,27,23,33,28,34	0,0,0,0,0,0	1,18,29,35,29,29	0,1,0,0,0,0	685	149	1	1.0	NA,1.0,1.0,1.0,1.0,1.0	1.0,0.797,1.0,1.0,1.0,1.0	0.034
ENSMUSG00000036810	Cnep1r1	8	+	88129694	88130401	88129694	88129804	88130346	88130401	0,26,23,27,28,33	10,77,83,158,59,134	0,18,29,34,28,24	1,105,116,137,137,106	691	149	1	1.0	0.0,0.068,0.056,0.036,0.093,0.05	0.0,0.036,0.051,0.051,0.042,0.047	0.013
ENSMUSG00000031652	N4bp1	8	-	86846814	86848554	86846814	86846922	86848446	86848554	6,43,36,61,28,45	49,63,74,98,79,72	0,46,28,37,39,38	16,68,54,39,83,49	1673	149	1	1.0	0.011,0.057,0.042,0.053,0.031,0.053	0.0,0.057,0.044,0.078,0.04,0.065	-0.006
ENSMUSG00000005142	Man2b1	8	+	85085354	85086943	85085354	85085548	85086810	85086943	23,312,303,478,257,370	86,1935,2066,2550,1652,2622	6,451,319,402,362,324	122,2215,2056,1914,2272,1923	1411	149	1	1.0	0.027,0.017,0.015,0.019,0.016,0.015	0.005,0.021,0.016,0.022,0.017,0.017	0.002
ENSMUSG00000034708	Grn	11	+	102434702	102435156	102434702	102434826	102435058	102435156	35,149,146,196,108,191	1276,4149,4718,6290,3764,5615	60,191,144,178,191,78	1961,5231,4751,4702,6473,4315	381	149	1	1.0	0.011,0.014,0.012,0.012,0.011,0.013	0.012,0.014,0.012,0.015,0.011,0.007	0.0
ENSMUSG00000005150	Wdr83	8	-	85076023	85076284	85076023	85076132	85076216	85076284	15,13,5,19,11,11	224,58,58,60,57,73	16,29,6,13,18,8	80,60,74,59,93,89	233	149	1	1.0	0.041,0.125,0.052,0.168,0.11,0.088	0.113,0.236,0.049,0.124,0.11,0.054	-0.017
ENSMUSG00000005150	Wdr83	8	-	85079580	85080225	85079580	85079707	85079788	85080225	0,6,2,21,4,6	112,63,60,64,40,98	1,8,5,4,3,10	63,83,82,50,87,63	230	149	1	1.0	0.0,0.058,0.021,0.175,0.061,0.038	0.01,0.059,0.038,0.049,0.022,0.093	0.014
ENSMUSG00000005150	Wdr83	8	-	85079580	85080225	85079580	85079691	85080053	85080225	38,37,40,66,33,44	0,0,0,1,0,0	17,34,55,47,39,40	4,0,0,0,0,0	511	149	1	1.0	1.0,1.0,1.0,0.951,1.0,1.0	0.553,1.0,1.0,1.0,1.0,1.0	0.066
ENSMUSG00000005150	Wdr83	8	-	85079580	85080225	85079580	85079691	85080060	85080225	38,38,40,66,33,45	0,6,2,0,0,1	17,34,57,47,39,40	0,0,0,1,3,2	518	149	1	1.0	1.0,0.646,0.852,1.0,1.0,0.928	1.0,1.0,1.0,0.931,0.789,0.852	-0.024
ENSMUSG00000005150	Wdr83	8	-	85079788	85080225	85079788	85079837	85080060	85080225	33,31,39,57,19,38	0,0,0,0,0,0	7,27,51,45,33,27	0,0,1,1,0,0	372	149	1	1.0	1.0,1.0,1.0,1.0,1.0,1.0	1.0,1.0,0.953,0.947,1.0,1.0	0.017
ENSMUSG00000005150	Wdr83	8	-	85079580	85080225	85079580	85079691	85080119	85080225	38,46,44,77,36,53	0,0,1,0,1,1	18,40,64,52,43,42	0,0,0,0,1,1	577	149	1	1.0	1.0,1.0,0.919,1.0,0.903,0.932	1.0,1.0,1.0,1.0,0.917,0.916	-0.013
ENSMUSG00000005150	Wdr83	8	-	85079580	85080225	85079580	85079707	85080119	85080225	19,39,34,64,23,42	0,1,1,0,0,0	7,31,54,47,36,31	0,0,2,0,0,0	561	149	1	1.0	1.0,0.912,0.9,1.0,1.0,1.0	1.0,1.0,0.878,1.0,1.0,1.0	-0.011
ENSMUSG00000005150	Wdr83	8	-	85079788	85080225	85079788	85079837	85080119	85080225	33,39,43,68,22,46	70,54,52,70,34,90	8,33,58,50,37,29	60,72,58,45,90,56	431	149	1	1.0	0.14,0.2,0.222,0.251,0.183,0.15	0.044,0.137,0.257,0.278,0.124,0.152	0.026
ENSMUSG00000008167	Fbxw9	8	+	85064383	85064672	85064383	85064496	85064580	85064672	9,10,20,33,10,21	22,35,42,32,25,24	8,16,22,25,22,9	15,23,20,21,47,21	233	149	1	1.0	0.207,0.154,0.233,0.397,0.204,0.359	0.254,0.308,0.413,0.432,0.23,0.215	-0.05
ENSMUSG00000052926	Rnaseh2a	8	-	84957666	84958089	84957666	84957853	84957965	84958089	154,20,32,39,26,32	38,8,2,0,6,10	86,25,30,30,40,18	7,1,0,0,2,5	261	149	0.0247370595578	1.0	0.698,0.588,0.901,1.0,0.712,0.646	0.875,0.935,1.0,1.0,0.919,0.673	-0.143
ENSMUSG00000052926	Rnaseh2a	8	-	84957666	84958089	84957666	84957864	84957965	84958089	107,15,19,30,11,14	571,77,134,161,86,138	70,19,22,20,23,10	401,114,104,76,171,104	250	149	1	1.0	0.1,0.104,0.078,0.1,0.071,0.057	0.094,0.09,0.112,0.136,0.074,0.054	-0.008
ENSMUSG00000052926	Rnaseh2a	8	-	84965130	84965443	84965130	84965218	84965316	84965443	40,6,8,15,3,5	212,118,140,172,97,180	24,17,4,20,19,6	177,129,122,117,220,106	247	149	1	1.0	0.102,0.03,0.033,0.05,0.018,0.016	0.076,0.074,0.019,0.093,0.05,0.033	-0.016
ENSMUSG00000001909	Trmt1	8	+	84690516	84690947	84690516	84690572	84690772	84690947	20,62,60,65,55,66	0,0,2,5,0,2	18,62,55,59,76,71	0,3,7,2,1,2	349	149	1	1.0	1.0,1.0,0.928,0.847,1.0,0.934	1.0,0.898,0.77,0.926,0.97,0.938	0.035
ENSMUSG00000001909	Trmt1	8	+	84690516	84690947	84690516	84690572	84690784	84690947	20,64,63,68,56,71	0,0,0,2,0,0	18,63,58,62,77,73	0,0,0,0,2,0	361	149	1	1.0	1.0,1.0,1.0,0.933,1.0,1.0	1.0,1.0,1.0,1.0,0.941,1.0	-0.001
ENSMUSG00000001909	Trmt1	8	+	84690516	84690947	84690516	84690572	84690801	84690947	29,68,64,76,58,73	0,5,3,9,2,6	20,63,64,65,78,76	3,7,3,0,0,1	378	149	0.710506868889	1.0	1.0,0.843,0.894,0.769,0.92,0.827	0.724,0.78,0.894,1.0,1.0,0.968	-0.019
ENSMUSG00000001909	Trmt1	8	+	84690516	84690947	84690516	84690572	84690810	84690947	29,71,64,80,58,74	0,52,45,74,48,84	24,67,64,66,79,78	21,53,47,38,86,42	387	149	0.874822807618	1.0	1.0,0.345,0.354,0.294,0.318,0.253	0.306,0.327,0.344,0.401,0.261,0.417	0.085
ENSMUSG00000001909	Trmt1	8	+	84695427	84696975	84695427	84695540	84696826	84696975	20,88,63,101,78,92	63,111,129,145,112,131	13,119,82,74,167,83	52,98,91,96,114,85	1435	149	1	1.0	0.032,0.076,0.048,0.067,0.067,0.068	0.025,0.112,0.086,0.074,0.132,0.092	-0.027
ENSMUSG00000001909	Trmt1	8	+	84697114	84697348	84697114	84697201	84697268	84697348	28,12,7,24,16,16	89,72,82,147,83,131	10,21,12,24,25,22	78,90,111,112,149,84	216	149	1	1.0	0.178,0.103,0.056,0.101,0.117,0.078	0.081,0.139,0.069,0.129,0.104,0.153	-0.007
ENSMUSG00000001909	Trmt1	8	+	84699340	84699786	84699340	84699470	84699602	84699786	35,10,9,27,9,21	365,71,91,117,106,101	42,20,5,11,24,10	277,77,90,72,185,82	281	149	1	1.0	0.048,0.069,0.05,0.109,0.043,0.099	0.074,0.121,0.029,0.075,0.064,0.061	-0.001
ENSMUSG00000005481	Ddx39	8	+	83721733	83722361	83721733	83721852	83722229	83722361	68,113,66,142,94,93	89,133,115,228,143,237	22,113,123,123,119,93	142,175,189,161,260,161	526	149	1	1.0	0.178,0.194,0.14,0.15,0.157,0.1	0.042,0.155,0.156,0.178,0.115,0.141	0.022
ENSMUSG00000017837	Nkiras2	11	+	100624942	100625184	100624942	100625016	100625108	100625184	23,453,662,764,412,674	0,1,0,0,0,0	88,610,527,467,621,511	0,0,1,0,0,0	241	149	1	1.0	1.0,0.996,1.0,1.0,1.0,1.0	1.0,1.0,0.997,1.0,1.0,1.0	-0.0
ENSMUSG00000000740	Rpl13	8	+	123102844	123103356	123102844	123102986	123103182	123103356	42,24,22,26,19,28	14982,5500,6718,9480,5671,8756	40,29,37,34,61,31	12284,7044,7016,6179,11356,6653	345	149	1	1.0	0.001,0.002,0.001,0.001,0.001,0.001	0.001,0.002,0.002,0.002,0.002,0.002	-0.001
ENSMUSG00000000740	Rpl13	8	+	123103897	123105244	123103897	123103954	123105043	123105244	98,37,75,80,71,103	22247,4772,5887,7613,5152,7605	92,65,82,60,117,47	15413,5965,6134,5805,11059,5591	1238	149	1	1.0	0.001,0.001,0.002,0.001,0.002,0.002	0.001,0.001,0.002,0.001,0.001,0.001	0.0
ENSMUSG00000028923	Necap2	4	-	141073507	141073779	141073507	141073589	141073674	141073779	3,27,11,22,15,15	106,444,517,721,382,690	0,19,15,12,38,19	141,575,511,488,726,492	234	149	1	1.0	0.018,0.037,0.013,0.019,0.024,0.014	0.0,0.021,0.018,0.015,0.032,0.024	0.003
ENSMUSG00000046671	Mtfr1l	4	-	134530274	134530789	134530274	134530486	134530679	134530789	2,18,19,40,35,31	35,176,194,269,185,301	4,31,29,45,66,28	23,220,207,171,224,183	342	149	1	1.0	0.024,0.043,0.041,0.061,0.076,0.043	0.07,0.058,0.058,0.103,0.114,0.062	-0.03
ENSMUSG00000032942	Ucp3	7	+	100480085	100480681	100480085	100480287	100480480	100480681	0,0,0,0,3,0	0,0,0,1,2,0	0,4,0,2,0,0	0,0,0,0,0,0	342	149	1	1.0	NA,NA,NA,0.0,0.395,NA	NA,1.0,NA,1.0,NA,NA	-0.802
ENSMUSG00000012126	Ubxn11	4	+	134123841	134124954	134123841	134123919	134124833	134124954	30,6,9,10,11,14	0,1,6,1,1,1	11,3,21,13,18,8	1,8,1,0,1,3	1063	149	0.766671013625	1.0	1.0,0.457,0.174,0.584,0.607,0.662	0.607,0.05,0.746,1.0,0.716,0.272	0.015
ENSMUSG00000002871	Tpra1	6	+	88910150	88910401	88910150	88910261	88910340	88910401	20,90,116,134,80,117	128,213,332,393,224,371	62,93,83,119,176,82	122,317,297,276,422,248	228	149	1	1.0	0.093,0.216,0.186,0.182,0.189,0.171	0.249,0.161,0.154,0.22,0.214,0.178	-0.023
ENSMUSG00000086290	Snhg12	4	+	132310150	132310504	132310150	132310215	132310450	132310504	24,9,10,10,21,12	140,47,70,146,37,99	8,3,13,8,16,11	155,97,40,72,110,59	384	149	1	1.0	0.062,0.069,0.053,0.026,0.18,0.045	0.02,0.012,0.112,0.041,0.053,0.067	0.022
ENSMUSG00000086290	Snhg12	4	+	132310150	132311024	132310150	132310215	132310833	132311024	49,20,28,34,37,38	0,0,0,0,1,0	36,20,30,19,34,13	0,0,0,1,0,1	767	149	1	1.0	1.0,1.0,1.0,1.0,0.878,1.0	1.0,1.0,1.0,0.787,1.0,0.716	0.063
ENSMUSG00000086290	Snhg12	4	+	132310150	132311024	132310150	132310504	132310833	132311024	34,13,18,26,16,29	128,42,50,102,51,77	28,18,17,11,18,2	140,84,37,55,112,55	478	149	1	1.0	0.076,0.088,0.101,0.074,0.089,0.105	0.059,0.063,0.125,0.059,0.048,0.011	0.028
ENSMUSG00000010057	Nprl2	9	+	107544597	107544840	107544597	107544634	107544746	107544840	29,8,20,15,13,11	57,35,44,56,43,40	12,14,15,8,20,9	66,41,28,29,49,36	261	149	1	1.0	0.225,0.115,0.206,0.133,0.147,0.136	0.094,0.163,0.234,0.136,0.189,0.125	0.004
ENSMUSG00000010057	Nprl2	9	+	107544913	107545387	107544913	107545031	107545244	107545387	25,17,14,29,15,33	90,33,37,51,31,43	23,9,17,21,25,22	50,46,36,30,102,39	362	149	1	1.0	0.103,0.175,0.135,0.19,0.166,0.24	0.159,0.075,0.163,0.224,0.092,0.188	0.018
ENSMUSG00000003153	Slc2a3	6	-	122737057	122739993	122737057	122737298	122739832	122739993	0,6,19,39,23,8	0,5,17,14,24,25	0,28,21,24,22,29	0,16,20,21,24,25	2683	149	1	1.0	NA,0.062,0.058,0.134,0.051,0.017	NA,0.089,0.055,0.06,0.048,0.061	0.002
ENSMUSG00000042558	Adprhl2	4	-	126317302	126318191	126317302	126317403	126317983	126318191	51,102,73,134,84,105	0,0,0,0,0,0	58,85,114,64,124,68	0,0,0,0,1,0	729	149	1	1.0	1.0,1.0,1.0,1.0,1.0,1.0	1.0,1.0,1.0,1.0,0.962,1.0	0.006
ENSMUSG00000028849	Map7d1	4	-	126233892	126234236	126233892	126233997	126234097	126234236	0,11,14,40,21,10	429,525,595,592,456,657	12,14,12,15,28,26	363,552,427,508,791,362	249	149	1	1.0	0.0,0.012,0.014,0.039,0.027,0.009	0.019,0.015,0.017,0.017,0.021,0.041	-0.005
ENSMUSG00000028849	Map7d1	4	-	126236895	126237278	126236895	126237059	126237155	126237278	65,343,371,516,245,464	8,79,108,126,74,121	117,361,375,315,467,343	29,90,68,71,112,77	245	149	1	1.0	0.832,0.725,0.676,0.714,0.668,0.7	0.71,0.709,0.77,0.73,0.717,0.73	-0.008
ENSMUSG00000022999	Lmbr1l	15	-	98908519	98908759	98908519	98908596	98908675	98908759	0,7,8,19,11,6	38,27,37,49,43,43	2,15,15,10,18,14	23,52,34,39,60,35	228	149	1	1.0	0.0,0.145,0.124,0.202,0.143,0.084	0.054,0.159,0.224,0.144,0.164,0.207	-0.042
ENSMUSG00000022999	Lmbr1l	15	-	98908519	98908921	98908519	98908759	98908848	98908921	0,5,6,3,6,9	29,33,42,64,41,44	3,5,3,2,11,8	24,52,51,45,70,42	238	149	1	1.0	0.0,0.087,0.082,0.029,0.084,0.114	0.073,0.057,0.036,0.027,0.09,0.107	0.001
ENSMUSG00000055692	Tmem191c	16	+	17276633	17276887	17276633	17276757	17276836	17276887	17,2,12,7,8,2	12,5,10,19,7,10	23,5,5,6,8,8	9,9,10,4,20,10	228	149	1	1.0	0.481,0.207,0.44,0.194,0.428,0.116	0.625,0.266,0.246,0.495,0.207,0.343	-0.053
ENSMUSG00000055692	Tmem191c	16	+	17276633	17277039	17276633	17276887	17276961	17277039	8,6,5,5,4,6	9,2,11,11,15,6	4,5,5,5,13,5	24,10,7,6,16,7	223	149	1	1.0	0.373,0.667,0.233,0.233,0.151,0.401	0.1,0.25,0.323,0.358,0.352,0.323	0.059
ENSMUSG00000055692	Tmem191c	16	+	17276961	17277250	17276961	17277039	17277193	17277250	16,26,15,27,16,8	0,4,8,11,17,4	24,25,22,11,24,13	22,12,2,9,9,1	303	149	1	1.0	1.0,0.762,0.48,0.547,0.316,0.496	0.349,0.506,0.844,0.375,0.567,0.865	0.016
ENSMUSG00000055692	Tmem191c	16	+	17277341	17277592	17277341	17277401	17277527	17277592	3,5,3,0,0,5	10,8,12,32,13,9	0,6,1,0,7,0	34,26,11,9,29,4	275	149	1	1.0	0.14,0.253,0.119,0.0,0.0,0.231	0.0,0.111,0.047,0.0,0.116,0.0	0.078
ENSMUSG00000055692	Tmem191c	16	+	17277668	17277891	17277668	17277741	17277850	17277891	3,2,5,1,0,4	10,9,12,12,2,13	5,9,2,3,12,0	14,13,0,12,15,4	258	149	0.629896880771	1.0	0.148,0.114,0.194,0.046,0.0,0.151	0.171,0.286,1.0,0.126,0.316,0.0	-0.208
ENSMUSG00000020640	Itsn2	12	+	4711952	4712640	4711952	4712036	4712466	4712640	0,39,17,37,27,43	8,36,42,66,33,46	4,59,44,26,68,43	4,37,57,52,44,35	579	149	0.609263488513	1.0	0.0,0.218,0.094,0.126,0.174,0.194	0.205,0.291,0.166,0.114,0.285,0.24	-0.082
ENSMUSG00000028907	Utp11	4	-	124679701	124682323	124679701	124679812	124682192	124682323	6,17,47,32,22,19	223,114,165,186,166,181	22,39,25,6,19,5	178,169,161,143,263,153	2529	149	1	1.0	0.002,0.009,0.017,0.01,0.008,0.006	0.007,0.013,0.009,0.002,0.004,0.002	0.002
ENSMUSG00000028907	Utp11	4	-	124682412	124683348	124682412	124682506	124683234	124683348	3,17,44,15,17,25	111,119,160,194,120,176	7,16,16,8,23,21	103,150,156,135,245,146	877	149	1	1.0	0.005,0.024,0.045,0.013,0.024,0.024	0.011,0.018,0.017,0.01,0.016,0.024	0.006
ENSMUSG00000030894	Tpp1	7	-	105750179	105751729	105750179	105750330	105751589	105751729	0,113,148,145,91,111	14,921,1045,1409,808,1314	1,140,119,96,123,98	26,1185,1113,1089,1105,989	1408	149	1	1.0	0.0,0.013,0.015,0.011,0.012,0.009	0.004,0.012,0.011,0.009,0.012,0.01	0.0
ENSMUSG00000030894	Tpp1	7	-	105751981	105752196	105751981	105752053	105752170	105752196	0,32,47,76,51,57	6,320,333,481,315,507	3,51,41,36,39,40	5,424,431,418,363,354	266	149	1	1.0	0.0,0.053,0.073,0.081,0.083,0.059	0.252,0.063,0.051,0.046,0.057,0.06	-0.03
ENSMUSG00000044966	Fbxo48	11	+	16953141	16953681	16953141	16953253	16953348	16953681	5,1,7,2,1,0	7,0,1,0,2,0	0,0,6,3,3,0	0,8,2,0,2,0	244	149	1	1.0	0.304,1.0,0.81,1.0,0.234,NA	NA,0.0,0.647,1.0,0.478,NA	0.138
ENSMUSG00000028633	Ctps	4	-	120542530	120542765	120542530	120542627	120542709	120542765	0,0,3,8,6,1	5,33,26,36,37,49	0,0,7,0,1,8	0,40,32,29,64,38	231	149	1	1.0	0.0,0.0,0.069,0.125,0.095,0.013	NA,0.0,0.124,0.0,0.01,0.12	-0.0
ENSMUSG00000025077	Dclre1a	19	-	56540181	56541623	56540181	56540322	56541504	56541623	0,26,12,40,25,17	0,9,19,46,33,26	0,22,19,27,24,26	1,36,20,19,41,20	1331	149	1	1.0	NA,0.244,0.066,0.089,0.078,0.068	0.0,0.064,0.096,0.137,0.061,0.127	0.028
ENSMUSG00000054115	Skp2	15	-	9111984	9116968	9111984	9113867	9116860	9116968	0,19,13,24,24,29	6,11,26,12,8,10	0,36,31,16,4,7	0,15,10,4,8,8	3142	149	1	1.0	0.0,0.076,0.023,0.087,0.125,0.121	NA,0.102,0.128,0.159,0.023,0.04	-0.018
ENSMUSG00000022614	Lmf2	15	-	89354426	89354817	89354426	89354455	89354563	89354817	0,15,14,22,9,18	3,56,74,98,79,134	9,14,9,14,16,16	1,82,77,77,97,70	257	149	1	1.0	0.0,0.134,0.099,0.115,0.062,0.072	0.839,0.09,0.063,0.095,0.087,0.117	-0.135
ENSMUSG00000009640	Dmap1	4	-	117675731	117676517	117675731	117675803	117675949	117676517	0,0,7,10,6,8	149,66,46,66,46,67	14,4,8,6,5,4	109,53,73,79,110,65	295	149	1	1.0	0.0,0.0,0.071,0.071,0.062,0.057	0.061,0.037,0.052,0.037,0.022,0.03	0.004
ENSMUSG00000009640	Dmap1	4	-	117675949	117676517	117675949	117676135	117676349	117676517	6,12,24,20,23,21	88,41,37,69,43,51	19,12,14,6,12,14	50,30,59,57,66,52	363	149	1	1.0	0.027,0.107,0.21,0.106,0.18,0.145	0.135,0.141,0.089,0.041,0.069,0.1	0.033
ENSMUSG00000003068	Stk11	10	+	80126032	80126369	80126032	80126165	80126232	80126369	1,28,17,40,28,37	191,259,319,457,270,384	11,32,39,19,50,27	155,272,257,244,350,266	216	149	1	1.0	0.004,0.069,0.035,0.057,0.067,0.062	0.047,0.075,0.095,0.051,0.09,0.065	-0.021
ENSMUSG00000030008	Pradc1	6	-	85447935	85448591	85447935	85448045	85448490	85448591	0,4,6,8,2,6	0,26,26,39,33,39	0,3,6,3,12,5	11,34,17,33,42,35	594	149	1	1.0	NA,0.037,0.055,0.049,0.015,0.037	0.0,0.022,0.081,0.022,0.067,0.035	0.001
ENSMUSG00000028688	Toe1	4	-	116806258	116806759	116806258	116806355	116806616	116806759	0,4,8,14,8,11	0,0,0,1,0,0	0,6,8,6,6,6	0,0,0,0,0,0	410	149	1	1.0	NA,1.0,1.0,0.836,1.0,1.0	NA,1.0,1.0,1.0,1.0,1.0	-0.033
ENSMUSG00000032193	Ldlr	9	+	21738854	21739557	21738854	21738980	21739385	21739557	0,9,9,18,11,14	0,128,116,165,119,142	3,8,17,5,6,11	3,135,152,101,147,168	554	149	1	1.0	NA,0.019,0.02,0.029,0.024,0.026	0.212,0.016,0.029,0.013,0.011,0.017	-0.026
ENSMUSG00000073876	Gm13305	4	-	42162761	42163039	42162761	42162928	42163006	42163039	0,0,0,0,0,1	0,0,0,0,0,1	0,0,0,0,0,0	0,0,0,0,0,1	227	149	1	1.0	NA,NA,NA,NA,NA,0.396	NA,NA,NA,NA,NA,0.0	0.396
ENSMUSG00000034610	Tut4	4	+	108557321	108559415	108557321	108557474	108558714	108559415	0,2,9,10,3,6	4,32,53,64,40,27	0,10,3,6,2,3	9,59,39,46,83,42	1389	149	1	1.0	0.0,0.007,0.018,0.016,0.008,0.023	0.0,0.018,0.008,0.014,0.003,0.008	0.003
ENSMUSG00000071647	Eml3	19	+	8939027	8939285	8939027	8939116	8939187	8939285	0,17,18,28,25,14	93,88,102,159,95,143	1,35,21,16,20,15	122,110,180,104,157,142	220	149	1	1.0	0.0,0.116,0.107,0.107,0.151,0.062	0.006,0.177,0.073,0.094,0.079,0.067	0.008
ENSMUSG00000028521	Slc35d1	4	-	103213870	103214092	103213870	103213957	103214058	103214092	0,0,0,0,0,0	3,8,14,19,15,15	0,0,0,1,0,0	0,7,24,4,16,7	250	149	1	1.0	0.0,0.0,0.0,0.0,0.0,0.0	NA,0.0,0.0,0.13,0.0,0.0	-0.026
ENSMUSG00000042390	Gatad2b	3	+	90354307	90355785	90354307	90354510	90355674	90355785	0,23,12,15,14,25	0,36,56,72,28,66	0,16,16,18,17,20	0,49,48,62,51,45	1313	149	1	1.0	NA,0.068,0.024,0.023,0.054,0.041	NA,0.036,0.036,0.032,0.036,0.048	0.004
ENSMUSG00000046591	Ticrr	7	+	79667659	79669682	79667659	79667898	79669447	79669682	0,0,0,3,0,4	0,0,5,6,3,2	0,0,3,0,3,0	0,1,3,1,5,6	1698	149	1	1.0	NA,NA,0.0,0.042,0.0,0.149	NA,0.0,0.081,0.0,0.05,0.0	0.022
ENSMUSG00000054619	Mettl7a1	15	+	100304922	100305344	100304922	100305074	100305173	100305344	19,263,379,474,223,414	0,3,1,3,0,0	40,342,324,265,351,329	0,6,0,1,0,0	248	149	1	1.0	1.0,0.981,0.996,0.99,1.0,1.0	1.0,0.972,1.0,0.994,1.0,1.0	0.0
ENSMUSG00000020654	Adcy3	12	+	4210771	4211605	4210771	4210891	4211481	4211605	0,12,12,21,11,11	0,59,69,65,78,116	6,5,14,8,14,7	12,76,75,69,87,63	739	149	1	1.0	NA,0.039,0.034,0.061,0.028,0.019	0.092,0.013,0.036,0.023,0.031,0.022	0.0
ENSMUSG00000032182	Yipf2	9	-	21588681	21589760	21588681	21589558	21589634	21589760	37,36,29,47,32,59	21,18,29,35,26,15	22,32,34,30,45,35	23,40,40,41,38,30	225	149	0.0584157702744	1.0	0.538,0.57,0.398,0.471,0.449,0.723	0.388,0.346,0.36,0.326,0.44,0.436	0.142
ENSMUSG00000040860	Crocc	4	-	141017853	141018381	141017853	141018033	141018249	141018381	0,2,0,6,0,2	24,18,15,8,7,23	0,0,0,0,2,2	9,13,5,13,24,7	365	149	1	1.0	0.0,0.043,0.0,0.234,0.0,0.034	0.0,0.0,0.0,0.0,0.033,0.104	0.029
ENSMUSG00000040860	Crocc	4	-	141019707	141020489	141019707	141019932	141020273	141020489	5,5,3,4,0,3	7,2,6,15,13,16	0,7,1,3,3,2	2,17,6,11,13,13	490	149	1	1.0	0.178,0.432,0.132,0.075,0.0,0.054	0.0,0.111,0.048,0.077,0.066,0.045	0.087
ENSMUSG00000031171	Ftsj1	X	-	8246335	8246780	8246335	8246419	8246726	8246780	0,2,7,5,0,2	0,0,0,0,0,0	0,2,0,0,1,0	0,0,3,0,0,1	456	149	1	1.0	NA,1.0,1.0,1.0,NA,1.0	NA,1.0,0.0,NA,1.0,0.0	0.5
ENSMUSG00000031171	Ftsj1	X	-	8250395	8250638	8250395	8250486	8250568	8250638	0,0,1,0,0,0	5,33,54,84,36,60	0,0,0,0,0,0	7,31,37,36,60,44	231	149	1	1.0	0.0,0.0,0.012,0.0,0.0,0.0	0.0,0.0,0.0,0.0,0.0,0.0	0.002
ENSMUSG00000028402	Mpdz	4	-	81283332	81284699	81283332	81283437	81284576	81284699	0,1,0,1,2,4	0,3,0,2,2,5	0,0,0,0,3,0	0,1,1,3,6,8	1288	149	1	1.0	NA,0.037,NA,0.055,0.104,0.085	NA,0.0,0.0,0.0,0.055,0.0	0.059
ENSMUSG00000022390	Zc3h7b	15	+	81779108	81780609	81779108	81779270	81780403	81780609	0,0,0,4,0,1	0,28,37,48,33,38	0,1,0,0,0,0	5,28,49,37,60,31	1282	149	1	1.0	NA,0.0,0.0,0.01,0.0,0.003	0.0,0.004,0.0,0.0,0.0,0.0	0.002
ENSMUSG00000022390	Zc3h7b	15	+	81780403	81782059	81780403	81780609	81781958	81782059	0,19,10,6,14,15	0,25,57,42,38,49	0,20,30,9,7,17	1,49,47,37,37,47	1498	149	1	1.0	NA,0.07,0.017,0.014,0.035,0.03	0.0,0.039,0.06,0.024,0.018,0.035	0.004
ENSMUSG00000007564	Ppp2r1a	17	+	20958939	20959523	20958939	20959010	20959388	20959523	6,0,2,3,0,5	87,618,712,842,602,889	0,0,3,2,2,3	247,764,709,662,886,624	527	149	1	1.0	0.019,0.0,0.001,0.001,0.0,0.002	0.0,0.0,0.001,0.001,0.001,0.001	0.003
ENSMUSG00000028393	Alad	4	-	62510867	62511612	62510867	62510923	62511523	62511612	16,2,7,18,8,12	140,47,59,74,39,46	11,1,12,12,7,8	146,55,48,41,129,58	749	149	1	1.0	0.022,0.008,0.023,0.046,0.039,0.049	0.015,0.004,0.047,0.055,0.011,0.027	0.005
ENSMUSG00000066150	Slc31a1	4	+	62387866	62391769	62387866	62388035	62388597	62391769	0,1,4,6,6,2	14,204,253,385,239,302	0,1,0,8,1,6	24,261,212,256,341,219	711	149	1	1.0	0.0,0.001,0.003,0.003,0.005,0.001	0.0,0.001,0.0,0.007,0.001,0.006	-0.0
ENSMUSG00000030138	Bms1	6	-	118413078	118413919	118413078	118413221	118413730	118413919	0,6,7,9,4,13	0,48,62,58,43,64	0,0,3,2,5,4	1,52,67,54,62,45	658	149	1	1.0	NA,0.028,0.025,0.034,0.021,0.044	0.0,0.0,0.01,0.008,0.018,0.02	0.021
ENSMUSG00000026927	Sdccag3	2	-	26385497	26386063	26385497	26385609	26385989	26386063	0,34,67,109,42,86	23,103,132,152,111,127	6,70,63,46,66,45	29,153,141,121,182,128	529	149	1	1.0	0.0,0.085,0.125,0.168,0.096,0.16	0.055,0.114,0.112,0.097,0.093,0.09	0.012
ENSMUSG00000026927	Sdccag3	2	-	26386654	26387671	26386654	26387311	26387555	26387671	12,43,45,57,36,36	0,134,161,197,120,225	1,57,37,35,56,38	20,180,175,191,190,122	393	149	0.902983727058	1.0	1.0,0.108,0.096,0.099,0.102,0.057	0.019,0.107,0.074,0.065,0.101,0.106	0.165
ENSMUSG00000027247	Arhgap1	2	+	91651497	91651823	91651497	91651654	91651763	91651823	0,11,7,10,7,16	0,3,0,5,1,8	0,15,9,9,6,5	0,18,3,3,9,14	258	149	1	1.0	NA,0.679,1.0,0.536,0.802,0.536	NA,0.325,0.634,0.634,0.278,0.171	0.302
ENSMUSG00000027247	Arhgap1	2	+	91669384	91669729	91669384	91669461	91669651	91669729	0,3,8,15,6,2	6,99,135,183,109,181	0,4,10,0,21,2	4,147,134,115,196,139	339	149	1	1.0	0.0,0.013,0.025,0.035,0.024,0.005	0.0,0.012,0.032,0.0,0.045,0.006	0.001
ENSMUSG00000028102	Pex11b	3	+	96643574	96644726	96643574	96644015	96644435	96644726	194,255,387,438,234,351	9,2,0,10,1,0	242,326,366,349,494,316	6,4,8,1,13,3	569	149	1	1.0	0.85,0.971,1.0,0.92,0.984,1.0	0.914,0.955,0.923,0.989,0.909,0.965	0.012
ENSMUSG00000041679	Lrrc29	8	-	105313044	105313564	105313044	105313262	105313420	105313564	1,1,4,12,5,1	5,9,2,7,5,8	0,6,6,4,25,3	2,4,6,4,3,3	307	149	0.166360763897	1.0	0.088,0.051,0.493,0.454,0.327,0.057	0.0,0.421,0.327,0.327,0.802,0.327	-0.122
ENSMUSG00000024382	Ercc3	18	+	32245488	32245919	32245488	32245624	32245751	32245919	0,4,7,7,9,9	0,100,63,112,70,119	0,2,3,9,9,13	1,91,105,81,106,92	276	149	1	1.0	NA,0.021,0.057,0.033,0.065,0.039	0.0,0.012,0.015,0.057,0.044,0.071	0.01
ENSMUSG00000027291	Vps39	2	-	120323032	120324289	120323032	120323161	120324190	120324289	0,47,38,108,61,85	0,0,0,0,0,0	2,82,64,75,77,62	0,1,0,0,2,2	1178	149	1	1.0	NA,1.0,1.0,1.0,1.0,1.0	1.0,0.912,1.0,1.0,0.83,0.797	0.077
ENSMUSG00000051517	Arhgef39	4	-	43497086	43497710	43497086	43497316	43497581	43497710	18,21,14,20,20,20	0,14,20,26,8,10	9,14,29,16,26,22	2,9,17,18,18,9	414	149	1	1.0	1.0,0.351,0.201,0.217,0.474,0.419	0.618,0.359,0.38,0.242,0.342,0.468	0.042
ENSMUSG00000051517	Arhgef39	4	-	43498895	43499337	43498895	43499016	43499242	43499337	0,2,6,9,5,1	3,20,23,31,15,24	0,8,1,8,6,4	11,29,29,10,29,9	375	149	1	1.0	0.0,0.038,0.094,0.103,0.117,0.016	0.0,0.099,0.014,0.241,0.076,0.15	-0.035
ENSMUSG00000028456	Unc13b	4	+	43257846	43258302	43257846	43257935	43258149	43258302	0,0,0,1,0,0	0,0,0,5,0,1	0,0,0,0,2,0	0,0,0,0,0,0	363	149	1	1.0	NA,NA,NA,0.076,NA,0.0	NA,NA,NA,NA,1.0,NA	-0.962
ENSMUSG00000036002	Fam214b	4	-	43035835	43037206	43035835	43036804	43037062	43037206	0,16,18,16,10,25	2,152,208,273,166,313	0,14,20,9,31,15	21,205,182,162,249,178	407	149	1	1.0	0.0,0.037,0.031,0.021,0.022,0.028	0.0,0.024,0.039,0.02,0.044,0.03	-0.003
ENSMUSG00000028455	Stoml2	4	-	43028937	43029358	43028937	43029066	43029278	43029358	0,5,6,4,0,6	519,236,266,303,219,373	5,4,1,0,2,4	383,327,305,226,439,245	361	149	1	1.0	0.0,0.009,0.009,0.005,0.0,0.007	0.005,0.005,0.001,0.0,0.002,0.007	0.002
ENSMUSG00000058818	Pirb	7	-	3716033	3717426	3716033	3716217	3716593	3717426	16,74,76,79,72,59	1,5,6,23,8,6	19,86,60,63,57,52	2,15,18,14,2,0	525	149	1	1.0	0.82,0.808,0.782,0.494,0.719,0.736	0.729,0.619,0.486,0.561,0.89,1.0	0.012
ENSMUSG00000058818	Pirb	7	-	3716033	3717426	3716033	3716336	3716593	3717426	1,47,46,57,42,34	35,95,104,103,83,95	2,61,33,31,33,25	36,94,102,98,141,88	406	149	1	1.0	0.01,0.154,0.14,0.169,0.157,0.116	0.02,0.192,0.106,0.104,0.079,0.094	0.025
ENSMUSG00000058818	Pirb	7	-	3716033	3717426	3716033	3716217	3717117	3717426	90,458,516,598,381,504	0,0,0,1,0,0	145,499,511,515,587,369	0,0,0,0,0,0	1049	149	1	1.0	1.0,1.0,1.0,0.988,1.0,1.0	1.0,1.0,1.0,1.0,1.0,1.0	-0.002
ENSMUSG00000058818	Pirb	7	-	3716033	3717426	3716033	3716336	3717117	3717426	75,431,486,576,351,479	0,7,16,22,10,7	128,474,484,486,563,342	0,10,10,4,8,5	930	149	0.893526186183	1.0	1.0,0.908,0.83,0.807,0.849,0.916	1.0,0.884,0.886,0.951,0.919,0.916	-0.041
ENSMUSG00000058818	Pirb	7	-	3716593	3717426	3716593	3716890	3717117	3717426	20,126,145,142,86,149	59,282,368,370,266,281	26,160,112,117,112,80	88,223,423,356,422,221	376	149	1	1.0	0.118,0.15,0.135,0.132,0.114,0.174	0.105,0.221,0.095,0.115,0.095,0.125	0.011
ENSMUSG00000040687	Madd	2	-	91157984	91158488	91157984	91158143	91158404	91158488	0,0,2,10,4,6	0,77,70,133,75,93	0,2,3,2,0,2	16,67,83,80,83,84	410	149	1	1.0	NA,0.0,0.01,0.027,0.019,0.023	0.0,0.011,0.013,0.009,0.0,0.009	0.009
ENSMUSG00000040687	Madd	2	-	91157984	91158488	91157984	91158143	91158407	91158488	0,4,4,10,4,6	23,5,18,35,7,9	0,2,2,2,0,3	0,9,9,7,12,16	413	149	1	1.0	0.0,0.224,0.074,0.093,0.171,0.194	NA,0.074,0.074,0.093,0.0,0.063	0.065
ENSMUSG00000040687	Madd	2	-	91157984	91158488	91157984	91158143	91158416	91158488	0,5,7,17,7,9	17,8,20,22,15,14	0,3,5,10,7,6	0,24,16,16,12,17	422	149	1	1.0	0.0,0.181,0.11,0.214,0.141,0.185	NA,0.042,0.099,0.181,0.171,0.111	0.018
ENSMUSG00000040687	Madd	2	-	91157984	91158488	91157984	91158143	91158461	91158488	14,22,42,50,57,37	0,0,2,3,0,0	2,31,47,49,54,48	0,0,0,0,0,0	467	149	1	1.0	1.0,1.0,0.87,0.842,1.0,1.0	1.0,1.0,1.0,1.0,1.0,1.0	-0.048
ENSMUSG00000078671	Chd2	7	-	73441585	73441799	73441585	73441679	73441768	73441799	0,45,82,102,38,67	0,0,0,0,0,0	2,80,56,58,46,54	0,0,0,0,1,0	238	149	1	1.0	NA,1.0,1.0,1.0,1.0,1.0	1.0,1.0,1.0,1.0,0.966,1.0	0.006
ENSMUSG00000036553	Sh3tc1	5	-	35699710	35700407	35699710	35699795	35700256	35700407	110,92,88,133,57,110	0,0,0,1,3,0	89,124,91,80,120,64	0,0,1,0,2,2	610	149	1	1.0	1.0,1.0,1.0,0.97,0.823,1.0	1.0,1.0,0.957,1.0,0.936,0.887	0.002
ENSMUSG00000036553	Sh3tc1	5	-	35699710	35700407	35699710	35699907	35700256	35700407	0,9,12,26,5,21	168,132,130,145,87,191	1,19,8,18,4,12	170,129,152,98,189,129	498	149	1	1.0	0.0,0.02,0.027,0.051,0.017,0.032	0.002,0.042,0.016,0.052,0.006,0.027	0.0
ENSMUSG00000028423	Nfx1	4	+	41015202	41016150	41015202	41015433	41016076	41016150	14,19,29,28,12,20	3,24,34,27,19,37	6,26,21,20,28,14	5,23,35,23,17,27	792	149	1	1.0	0.468,0.13,0.138,0.163,0.106,0.092	0.184,0.175,0.101,0.141,0.237,0.089	0.028
ENSMUSG00000040044	Orc3	4	-	34597307	34598756	34597307	34597441	34598607	34598756	0,66,74,104,75,71	0,50,42,77,46,58	0,82,83,98,62,68	0,75,51,56,74,58	1315	149	1	1.0	NA,0.13,0.166,0.133,0.156,0.122	NA,0.11,0.156,0.165,0.087,0.117	0.014
ENSMUSG00000024953	Prdx5	19	-	6907241	6908116	6907241	6907280	6907981	6908116	62,75,86,109,66,101	0,0,3,3,0,3	48,67,60,32,158,57	0,2,0,0,4,2	850	149	1	1.0	1.0,1.0,0.834,0.864,1.0,0.855	1.0,0.854,1.0,1.0,0.874,0.833	-0.001
ENSMUSG00000035875	AI182371	2	-	35086100	35086513	35086100	35086163	35086430	35086513	0,0,0,0,0,0	0,2,8,0,6,2	0,0,0,1,0,0	0,0,0,0,0,0	416	149	1	1.0	NA,0.0,0.0,NA,0.0,0.0	NA,NA,NA,1.0,NA,NA	-1.0
ENSMUSG00000039205	Ciz1	2	+	32370863	32371408	32370863	32371101	32371248	32371408	12,149,210,211,148,189	0,15,41,44,19,34	38,158,137,148,193,150	3,22,25,31,37,20	296	149	1	1.0	1.0,0.833,0.721,0.707,0.797,0.737	0.864,0.783,0.734,0.706,0.724,0.791	0.032
ENSMUSG00000039205	Ciz1	2	+	32370863	32371408	32370863	32371113	32371248	32371408	12,132,199,190,137,176	0,11,17,16,13,24	38,149,125,145,182,142	0,15,14,7,9,12	284	149	1	1.0	1.0,0.863,0.86,0.862,0.847,0.794	1.0,0.839,0.824,0.916,0.914,0.861	-0.021
ENSMUSG00000039205	Ciz1	2	+	32374341	32375572	32374341	32374466	32375484	32375572	24,37,47,40,22,22	63,89,131,204,128,159	23,51,39,6,34,7	63,131,141,127,197,112	1167	149	1	1.0	0.046,0.05,0.044,0.024,0.021,0.017	0.045,0.047,0.034,0.006,0.022,0.008	0.007
ENSMUSG00000039205	Ciz1	2	+	32376265	32377362	32376265	32376427	32377292	32377362	83,13,8,27,11,15	221,105,132,187,125,165	44,32,28,22,38,16	133,130,135,138,219,122	1014	149	1	1.0	0.052,0.018,0.009,0.021,0.013,0.013	0.046,0.035,0.03,0.023,0.025,0.019	-0.009
ENSMUSG00000032409	Atr	9	+	95864967	95867685	95864967	95865845	95867493	95867685	0,12,5,10,0,3	0,0,0,0,0,0	0,5,7,4,3,3	0,0,0,0,0,1	1797	149	1	1.0	NA,1.0,1.0,1.0,NA,1.0	NA,1.0,1.0,1.0,1.0,0.199	0.16
ENSMUSG00000040359	Ufl1	4	-	25269027	25270618	25269027	25269174	25270559	25270618	0,1,4,6,0,3	0,39,61,77,44,88	0,1,8,6,0,1	0,56,56,56,64,49	1534	149	1	1.0	NA,0.002,0.006,0.008,0.0,0.003	NA,0.002,0.014,0.01,0.0,0.002	-0.002
ENSMUSG00000019971	Cep290	10	+	100510486	100510749	100510486	100510587	100510661	100510749	0,0,2,0,0,0	0,2,4,4,4,5	0,0,2,0,0,0	0,0,15,4,2,1	223	149	1	1.0	NA,0.0,0.25,0.0,0.0,0.0	NA,NA,0.082,0.0,0.0,0.0	0.03
ENSMUSG00000019971	Cep290	10	+	100541549	100542524	100541549	100541816	100542416	100542524	0,7,0,0,0,0	0,1,16,5,18,13	0,8,0,0,0,0	0,13,10,6,9,3	749	149	1	1.0	NA,0.582,0.0,0.0,0.0,0.0	NA,0.109,0.0,0.0,0.0,0.0	0.095
ENSMUSG00000024830	Rps6kb2	19	-	4158609	4158919	4158609	4158717	4158802	4158919	8,22,39,24,21,18	0,0,0,0,0,2	14,45,30,15,48,32	0,2,0,0,3,0	234	149	1	1.0	1.0,1.0,1.0,1.0,1.0,0.851	1.0,0.935,1.0,1.0,0.911,1.0	0.001
ENSMUSG00000024830	Rps6kb2	19	-	4158609	4158919	4158609	4158717	4158828	4158919	8,23,39,29,23,19	75,16,48,40,23,50	16,48,33,16,50,38	22,30,50,43,40,29	260	149	0.41009660124	1.0	0.058,0.452,0.318,0.294,0.364,0.179	0.294,0.478,0.274,0.176,0.417,0.429	-0.067
ENSMUSG00000028245	Nsmaf	4	-	6417164	6417877	6417164	6417207	6417745	6417877	0,1,2,2,16,14	0,25,68,46,21,52	2,5,4,3,5,5	11,75,40,49,53,57	687	149	1	1.0	NA,0.009,0.006,0.009,0.142,0.055	0.038,0.014,0.021,0.013,0.02,0.019	0.023
ENSMUSG00000028245	Nsmaf	4	-	6418471	6421136	6418471	6418523	6420049	6421136	0,17,4,24,9,6	0,0,0,2,0,1	0,11,20,8,10,2	0,0,0,0,0,0	1675	149	1	1.0	NA,1.0,1.0,0.516,1.0,0.348	NA,1.0,1.0,1.0,1.0,1.0	-0.227
ENSMUSG00000028245	Nsmaf	4	-	6420049	6421136	6420049	6420140	6421056	6421136	0,12,11,5,14,15	0,23,49,64,24,72	0,4,4,2,10,0	0,62,50,49,55,32	1065	149	1	1.0	NA,0.068,0.03,0.011,0.075,0.028	NA,0.009,0.011,0.006,0.025,0.0	0.032
ENSMUSG00000015536	Mocs2	13	+	114825210	114826281	114825210	114825234	114826157	114826281	100,250,267,336,181,324	0,5,8,6,3,5	125,264,218,202,325,261	2,3,2,2,13,5	1072	149	1	1.0	1.0,0.874,0.823,0.886,0.893,0.9	0.897,0.924,0.938,0.934,0.777,0.879	0.004
ENSMUSG00000015536	Mocs2	13	+	114825210	114826281	114825210	114825265	114826157	114826281	70,193,229,273,151,268	8,0,9,6,13,6	105,210,188,154,273,211	0,2,4,1,7,6	1041	149	0.223856401579	1.0	0.556,1.0,0.785,0.867,0.624,0.865	1.0,0.938,0.871,0.957,0.848,0.834	-0.125
ENSMUSG00000015536	Mocs2	13	+	114825210	114826281	114825210	114825361	114826157	114826281	4,19,40,17,3,18	230,236,273,387,229,408	0,18,21,23,37,15	204,344,327,263,460,290	945	149	1	1.0	0.003,0.013,0.023,0.007,0.002,0.007	0.0,0.008,0.01,0.014,0.013,0.008	0.0
ENSMUSG00000015536	Mocs2	13	+	114825210	114826281	114825210	114825361	114826204	114826281	139,102,135,136,80,128	0,2,0,0,4,0	80,108,133,109,166,95	2,0,2,0,1,0	992	149	1	1.0	1.0,0.885,1.0,1.0,0.75,1.0	0.857,1.0,0.909,1.0,0.961,1.0	-0.015
ENSMUSG00000028180	Zranb2	3	+	157541699	157543244	157541699	157541821	157543157	157543244	27,129,157,216,125,152	0,0,0,0,0,0	30,163,123,109,140,100	0,0,0,0,2,0	1485	149	1	1.0	1.0,1.0,1.0,1.0,1.0,1.0	1.0,1.0,1.0,1.0,0.875,1.0	0.021
ENSMUSG00000028180	Zranb2	3	+	157541699	157543244	157541699	157541869	157543157	157543244	20,94,109,161,102,100	24,79,105,178,88,130	8,111,77,76,92,55	55,106,100,78,137,132	1437	149	1	1.0	0.08,0.11,0.097,0.086,0.107,0.074	0.015,0.098,0.074,0.092,0.065,0.041	0.028
ENSMUSG00000027655	Dhx35	2	+	158826304	158827999	158826304	158826417	158827902	158827999	4,8,18,10,7,3	0,18,21,22,18,23	0,6,11,5,6,7	1,13,22,15,33,19	1634	149	1	1.0	1.0,0.039,0.072,0.04,0.034,0.012	0.0,0.04,0.044,0.029,0.016,0.033	0.173
ENSMUSG00000068245	Phf11d	14	-	59348731	59349388	59348731	59349051	59349221	59349388	16,9,24,22,14,13	22,19,12,15,7,14	30,27,26,21,43,28	31,16,26,21,14,7	319	149	0.554213918227	1.0	0.254,0.181,0.483,0.407,0.483,0.303	0.311,0.441,0.318,0.318,0.589,0.651	-0.086
ENSMUSG00000068245	Phf11d	14	-	59352650	59353381	59352650	59352782	59353317	59353381	0,11,2,6,9,1	9,18,18,33,14,17	0,2,7,8,10,10	9,19,38,12,22,10	684	149	1	1.0	0.0,0.117,0.024,0.038,0.123,0.013	0.0,0.022,0.039,0.127,0.09,0.179	-0.024
ENSMUSG00000068245	Phf11d	14	-	59355139	59356450	59355139	59355189	59356316	59356450	0,8,0,4,0,7	0,15,10,19,16,16	0,2,3,0,11,2	0,21,24,17,24,19	1276	149	1	1.0	NA,0.059,0.0,0.024,0.0,0.049	NA,0.011,0.014,0.0,0.051,0.012	0.009
ENSMUSG00000021701	Plk2	13	+	110396275	110396720	110396275	110396392	110396590	110396720	0,33,39,76,35,59	8,329,326,549,270,429	0,34,29,34,42,20	14,484,388,437,337,344	347	149	1	1.0	0.0,0.041,0.049,0.056,0.053,0.056	0.0,0.029,0.031,0.032,0.051,0.024	0.015
ENSMUSG00000021701	Plk2	13	+	110398372	110398808	110398372	110398470	110398678	110398808	10,127,154,300,136,173	20,425,446,643,298,592	14,162,150,150,163,108	57,582,498,533,563,423	357	149	1	1.0	0.173,0.111,0.126,0.163,0.16,0.109	0.093,0.104,0.112,0.105,0.108,0.096	0.037
ENSMUSG00000039103	Nexn	3	-	152236981	152238022	152236981	152237579	152237664	152238022	16,3,1,2,5,16	0,0,0,5,0,0	10,3,3,4,7,10	0,4,6,0,4,0	234	149	0.0638134642253	1.0	1.0,1.0,1.0,0.203,1.0,1.0	1.0,0.323,0.241,1.0,0.527,1.0	0.185
ENSMUSG00000028034	Fubp1	3	+	152213976	152215630	152213976	152214067	152215591	152215630	0,6,4,16,6,11	0,73,95,116,97,107	0,8,8,12,1,11	4,95,96,89,108,100	1673	149	1	1.0	NA,0.007,0.004,0.012,0.005,0.009	0.0,0.007,0.007,0.012,0.001,0.01	0.001
ENSMUSG00000028034	Fubp1	3	+	152231876	152234570	152231876	152232022	152232394	152234570	0,17,19,17,15,14	67,59,96,114,83,137	0,18,10,9,21,7	74,123,106,93,179,77	521	149	1	1.0	0.0,0.076,0.054,0.041,0.049,0.028	0.0,0.04,0.026,0.027,0.032,0.025	0.016
ENSMUSG00000028034	Fubp1	3	+	152231876	152234570	152231876	152232022	152234523	152234570	109,145,182,174,185,201	3,1,3,6,3,4	130,180,210,127,220,148	1,4,0,3,10,0	2650	149	0.832368806498	1.0	0.671,0.891,0.773,0.62,0.776,0.739	0.88,0.717,1.0,0.704,0.553,1.0	-0.064
ENSMUSG00000028034	Fubp1	3	+	152232394	152236826	152232394	152234570	152236606	152236826	35,135,113,132,116,146	5,0,0,1,0,0	53,156,110,95,171,113	0,0,0,0,0,0	2185	149	1	1.0	0.323,1.0,1.0,0.9,1.0,1.0	1.0,1.0,1.0,1.0,1.0,1.0	-0.13
ENSMUSG00000025330	Padi4	4	-	140757501	140757925	140757501	140757613	140757821	140757925	0,0,0,0,0,0	0,12,19,44,22,26	0,0,0,0,4,1	2,24,21,31,34,21	357	149	1	1.0	NA,0.0,0.0,0.0,0.0,0.0	0.0,0.0,0.0,0.0,0.047,0.019	-0.011
ENSMUSG00000039233	Tbce	13	-	14005787	14006007	14005787	14005852	14005942	14006007	0,5,4,9,9,2	10,39,64,73,43,79	5,14,7,11,11,1	25,73,58,70,78,53	239	149	1	1.0	0.0,0.074,0.038,0.071,0.115,0.016	0.111,0.107,0.07,0.089,0.081,0.012	-0.026
ENSMUSG00000030871	Ears2	7	-	122044301	122044666	122044301	122044432	122044512	122044666	0,4,2,0,1,0	24,7,18,14,10,24	6,5,2,3,4,0	24,14,20,15,22,12	229	149	0.464304903512	1.0	0.0,0.271,0.067,0.0,0.061,0.0	0.14,0.189,0.061,0.115,0.106,0.0	-0.035
ENSMUSG00000030871	Ears2	7	-	122046623	122048574	122046623	122046732	122048101	122048574	14,30,35,42,32,33	0,2,9,9,5,12	11,19,37,20,32,27	9,10,6,6,21,8	1518	149	0.131508375809	1.0	1.0,0.596,0.276,0.314,0.386,0.213	0.107,0.157,0.377,0.247,0.13,0.249	0.253
ENSMUSG00000026708	Cenpl	1	+	161082907	161086338	161082907	161083450	161085987	161086338	2,46,34,59,53,70	19,12,13,27,30,14	16,52,55,37,67,49	21,19,18,13,25,15	2686	149	1	1.0	0.006,0.175,0.127,0.108,0.089,0.217	0.041,0.132,0.145,0.136,0.129,0.153	-0.002
ENSMUSG00000032815	Fanca	8	-	123313020	123313373	123313020	123313116	123313239	123313373	0,0,0,0,0,2	0,13,14,6,9,10	0,5,0,1,2,1	0,1,8,9,15,19	272	149	1	1.0	NA,0.0,0.0,0.0,0.0,0.099	NA,0.733,0.0,0.057,0.068,0.028	-0.157
ENSMUSG00000027365	Trpm7	2	-	126799168	126799363	126799168	126799234	126799312	126799363	0,4,3,11,5,15	0,89,78,109,76,114	0,6,5,3,6,12	0,111,85,91,91,82	227	149	1	1.0	NA,0.029,0.025,0.062,0.041,0.08	NA,0.034,0.037,0.021,0.041,0.088	0.003
ENSMUSG00000030180	Kdm5a	6	+	120427728	120428377	120427728	120427872	120428217	120428377	0,0,0,1,0,0	0,34,47,45,41,54	0,0,3,0,0,0	0,49,42,34,23,40	494	149	1	1.0	NA,0.0,0.0,0.007,0.0,0.0	NA,0.0,0.021,0.0,0.0,0.0	-0.003
ENSMUSG00000037475	Thoc2	X	-	41822692	41823546	41822692	41822871	41823361	41823546	0,26,18,9,4,11	0,32,39,65,26,57	0,25,23,14,3,10	0,42,53,30,29,51	639	149	1	1.0	NA,0.159,0.097,0.031,0.035,0.043	NA,0.122,0.092,0.098,0.024,0.044	-0.003
ENSMUSG00000098754	Prn	2	+	131953008	131956130	131953008	131953582	131954820	131956130	7,18,0,12,1,4	3,4,0,0,0,0	0,16,0,4,63,2	1,1,0,0,3,0	1387	149	1	1.0	0.2,0.326,NA,1.0,1.0,1.0	0.0,0.632,NA,1.0,0.693,1.0	0.04
ENSMUSG00000020231	Dip2a	10	-	76279705	76279966	76279705	76279786	76279856	76279966	0,3,0,3,5,3	8,25,41,38,20,67	0,0,1,4,2,10	0,32,27,22,25,28	219	149	1	1.0	0.0,0.075,0.0,0.051,0.145,0.03	NA,0.0,0.025,0.11,0.052,0.195	-0.026
ENSMUSG00000032477	Cdc25a	9	+	109889710	109891856	109889710	109889841	109891744	109891856	0,7,21,4,12,4	0,9,16,24,29,34	0,6,0,7,7,3	4,19,36,14,21,19	2052	149	1	1.0	NA,0.053,0.087,0.012,0.029,0.008	0.0,0.022,0.0,0.035,0.024,0.011	0.022
ENSMUSG00000031993	Snx19	9	+	30432234	30433430	30432234	30432373	30433329	30433430	1,4,17,15,12,23	0,50,44,56,24,52	5,16,29,14,21,14	1,50,52,53,73,45	1105	149	1	1.0	1.0,0.011,0.05,0.035,0.063,0.056	0.403,0.041,0.07,0.034,0.037,0.04	0.098
ENSMUSG00000062006	Rpl34	3	-	130729050	130729302	130729050	130729150	130729228	130729302	31,33,25,46,47,34	6625,2983,4163,4938,3432,5156	7,28,31,25,44,36	4979,4171,4349,3444,6902,4074	227	149	1	1.0	0.003,0.007,0.004,0.006,0.009,0.004	0.001,0.004,0.005,0.005,0.004,0.006	0.001
ENSMUSG00000053754	Chd8	14	-	52204432	52205506	52204432	52204584	52204789	52205506	0,17,10,18,17,18	0,47,74,98,67,120	0,19,24,8,32,13	6,88,59,77,93,78	354	149	1	1.0	NA,0.132,0.054,0.072,0.096,0.059	0.0,0.083,0.146,0.042,0.127,0.066	0.005
ENSMUSG00000053754	Chd8	14	-	52204432	52205804	52204432	52205506	52205595	52205804	0,0,6,3,3,3	0,101,129,147,97,145	0,12,0,7,3,2	0,101,103,117,106,100	238	149	1	1.0	NA,0.0,0.028,0.013,0.019,0.013	NA,0.069,0.0,0.036,0.017,0.012	-0.012
ENSMUSG00000040938	Slc16a11	11	+	70215283	70216413	70215283	70216051	70216136	70216413	0,0,0,0,0,4	9,0,0,0,0,0	0,1,0,0,0,3	0,0,0,0,0,1	234	149	1	1.0	0.0,NA,NA,NA,NA,1.0	NA,1.0,NA,NA,NA,0.656	-0.328
ENSMUSG00000036661	Dennd3	15	+	73568421	73568745	73568421	73568525	73568607	73568745	0,2,1,1,0,4	0,4,3,2,1,5	0,0,0,2,4,3	0,14,6,3,8,0	231	149	1	1.0	NA,0.244,0.177,0.244,0.0,0.34	NA,0.0,0.0,0.301,0.244,1.0	-0.108
ENSMUSG00000062906	Hdac10	15	-	89124174	89124588	89124174	89124253	89124531	89124588	17,24,24,36,42,18	24,8,5,33,20,11	60,50,37,28,54,26	23,19,16,11,32,11	427	149	0.71566421965	1.0	0.198,0.511,0.626,0.276,0.423,0.363	0.477,0.479,0.447,0.47,0.371,0.452	-0.05
ENSMUSG00000062906	Hdac10	15	-	89124174	89124588	89124174	89124428	89124531	89124588	8,17,12,27,21,6	0,7,0,3,0,2	22,29,19,17,29,14	0,1,2,0,0,1	252	149	0.531827642325	1.0	1.0,0.589,1.0,0.842,1.0,0.639	1.0,0.945,0.849,1.0,1.0,0.892	-0.103
ENSMUSG00000062906	Hdac10	15	-	89126377	89126995	89126377	89126437	89126868	89126995	1,13,19,14,12,6	0,1,0,0,0,1	3,5,8,7,5,9	0,1,0,0,0,0	580	149	1	1.0	1.0,0.77,1.0,1.0,1.0,0.607	1.0,0.562,1.0,1.0,1.0,1.0	-0.031
ENSMUSG00000062906	Hdac10	15	-	89127593	89128018	89127593	89127691	89127921	89128018	0,3,8,11,17,1	1,27,6,28,24,42	0,1,5,0,7,1	9,26,19,26,39,29	379	149	0.385318940347	1.0	0.0,0.042,0.344,0.134,0.218,0.009	0.0,0.015,0.094,0.0,0.066,0.013	0.093
ENSMUSG00000020329	Polrmt	10	-	79736366	79736614	79736366	79736443	79736522	79736614	29,5,0,2,13,10	170,27,33,50,32,33	13,8,2,7,5,5	82,38,28,33,80,37	228	149	1	1.0	0.1,0.108,0.0,0.025,0.21,0.165	0.094,0.121,0.045,0.122,0.039,0.081	0.018
ENSMUSG00000020329	Polrmt	10	-	79737263	79737509	79737263	79737362	79737456	79737509	6,6,2,2,5,10	108,42,50,60,33,51	15,6,6,6,14,10	77,40,33,31,78,48	243	149	1	1.0	0.033,0.081,0.024,0.02,0.085,0.107	0.107,0.084,0.1,0.106,0.099,0.113	-0.043
ENSMUSG00000020329	Polrmt	10	-	79737263	79737713	79737263	79737362	79737599	79737713	6,11,3,13,6,12	0,0,2,0,0,0	19,9,11,20,23,16	0,0,0,1,0,0	386	149	1	1.0	1.0,1.0,0.367,1.0,1.0,1.0	1.0,1.0,1.0,0.885,1.0,1.0	-0.086
ENSMUSG00000020329	Polrmt	10	-	79737263	79737886	79737263	79737713	79737799	79737886	12,8,4,6,1,11	94,41,40,82,43,60	11,1,4,6,8,4	84,35,53,38,77,38	235	149	1	1.0	0.075,0.11,0.06,0.044,0.015,0.104	0.077,0.018,0.046,0.091,0.062,0.063	0.008
ENSMUSG00000020329	Polrmt	10	-	79738030	79738804	79738030	79738210	79738681	79738804	0,10,9,25,7,27	0,0,0,0,0,4	7,12,17,13,13,7	0,0,2,0,3,0	620	149	1	1.0	NA,1.0,1.0,1.0,1.0,0.619	1.0,1.0,0.671,1.0,0.51,1.0	0.06
ENSMUSG00000059070	Rpl18	7	+	45719528	45720018	45719528	45719636	45719919	45720018	23,14,16,20,11,32	10305,3781,4725,6763,3988,6058	17,18,11,21,33,13	8001,4777,4783,4325,8291,4701	432	149	1	1.0	0.001,0.001,0.001,0.001,0.001,0.002	0.001,0.001,0.001,0.002,0.001,0.001	0.0
ENSMUSG00000036775	Decr2	17	-	26083844	26084135	26083844	26083938	26084010	26084135	0,1,0,4,5,6	3,46,92,85,73,84	0,7,1,3,4,11	4,71,105,51,66,67	221	149	1	1.0	0.0,0.014,0.0,0.031,0.044,0.046	0.0,0.062,0.006,0.038,0.039,0.1	-0.018
ENSMUSG00000030357	Fkbp4	6	-	128433525	128433793	128433525	128433609	128433702	128433793	0,4,11,14,0,3	214,184,264,302,207,349	6,4,1,0,5,4	182,232,220,232,349,187	242	149	1	1.0	0.0,0.013,0.025,0.028,0.0,0.005	0.02,0.011,0.003,0.0,0.009,0.013	0.003
ENSMUSG00000019578	Ubxn6	17	-	56069690	56070985	56069690	56069775	56070887	56070985	22,72,48,100,77,91	0,0,1,1,0,1	42,71,76,69,134,94	8,2,2,0,0,4	1261	149	0.0196441827386	1.0	1.0,1.0,0.85,0.922,1.0,0.915	0.383,0.807,0.818,1.0,1.0,0.735	0.157
ENSMUSG00000015083	C8g	2	-	25498655	25499115	25498655	25498943	25499013	25499115	2,0,0,0,0,0	0,2,4,0,0,7	0,1,0,2,8,0	2,0,0,7,5,2	219	149	1	1.0	1.0,0.0,0.0,NA,NA,0.0	0.0,1.0,NA,0.163,0.521,0.0	-0.087
ENSMUSG00000035086	Becn1	11	-	101289782	101290499	101289782	101289925	101290438	101290499	8,43,23,44,44,47	130,259,278,369,257,404	22,55,23,27,58,35	142,301,270,293,424,274	662	149	1	1.0	0.014,0.036,0.018,0.026,0.037,0.026	0.034,0.04,0.019,0.02,0.03,0.028	-0.002
ENSMUSG00000035086	Becn1	11	-	101294000	101295164	101294000	101294147	101294965	101295164	53,71,127,188,173,215	0,3,0,2,2,1	33,184,157,122,199,154	0,1,3,1,0,0	967	149	1	1.0	1.0,0.785,1.0,0.935,0.93,0.971	1.0,0.966,0.89,0.949,1.0,1.0	-0.031
ENSMUSG00000035086	Becn1	11	-	101294000	101295164	101294000	101294147	101294969	101295164	53,72,127,192,175,215	48,240,336,398,241,376	33,184,157,122,201,154	79,296,306,303,400,287	971	149	1	1.0	0.145,0.044,0.055,0.069,0.1,0.081	0.06,0.087,0.073,0.058,0.072,0.076	0.011
ENSMUSG00000035086	Becn1	11	-	101294000	101295164	101294000	101294147	101295034	101295164	87,197,242,384,315,373	0,3,4,6,0,7	66,312,334,261,378,281	0,3,0,3,7,1	1036	149	1	1.0	1.0,0.904,0.897,0.902,1.0,0.885	1.0,0.937,1.0,0.926,0.886,0.976	-0.023
ENSMUSG00000035086	Becn1	11	-	101295533	101296316	101295533	101295624	101296193	101296316	2,116,129,206,157,136	0,0,0,0,0,4	23,141,119,145,157,120	0,0,0,0,0,0	718	149	1	1.0	1.0,1.0,1.0,1.0,1.0,0.876	1.0,1.0,1.0,1.0,1.0,1.0	-0.021
ENSMUSG00000035086	Becn1	11	-	101295533	101296316	101295533	101295624	101296257	101296316	4,132,143,229,169,157	18,243,273,286,216,317	28,167,129,162,165,132	36,251,228,227,321,222	782	149	1	1.0	0.041,0.094,0.091,0.132,0.13,0.086	0.129,0.113,0.097,0.12,0.089,0.102	-0.013
ENSMUSG00000035215	Lsm7	10	-	80854617	80855193	80854617	80854708	80855013	80855193	63,23,29,41,31,34	0,0,0,0,3,0	51,51,40,42,21,27	0,0,0,0,1,0	454	149	1	1.0	1.0,1.0,1.0,1.0,0.772,1.0	1.0,1.0,1.0,1.0,0.873,1.0	-0.017
ENSMUSG00000014601	Strip1	3	-	107615760	107616608	107615760	107615827	107616507	107616608	0,21,7,22,14,18	17,61,69,63,54,79	4,16,27,14,41,35	21,79,60,41,96,65	829	149	1	1.0	0.0,0.058,0.018,0.059,0.045,0.039	0.033,0.035,0.075,0.058,0.071,0.088	-0.024
ENSMUSG00000032067	Pts	9	-	50524722	50526949	50524722	50524779	50526869	50526949	24,89,100,106,101,101	0,0,2,3,7,0	75,82,101,87,105,89	0,1,0,3,2,3	2239	149	0.743039193543	1.0	1.0,1.0,0.769,0.702,0.49,1.0	1.0,0.845,1.0,0.659,0.777,0.664	0.003
ENSMUSG00000003575	Crtc1	8	-	70391860	70392163	70391860	70391911	70392019	70392163	0,51,33,31,19,26	0,0,1,0,1,0	11,24,24,30,35,21	0,7,2,1,2,1	257	149	1	1.0	NA,1.0,0.95,1.0,0.917,1.0	1.0,0.665,0.874,0.946,0.91,0.924	0.087
ENSMUSG00000003575	Crtc1	8	-	70392921	70397954	70392921	70393055	70397745	70397954	0,27,29,55,42,36	0,31,13,24,15,22	0,28,31,39,29,42	0,27,28,20,16,15	4839	149	1	1.0	NA,0.026,0.064,0.066,0.079,0.048	NA,0.031,0.033,0.057,0.053,0.079	0.006
ENSMUSG00000006301	Tmbim1	1	-	74291430	74291734	74291430	74291468	74291694	74291734	0,6,2,10,10,9	26,358,476,564,290,598	0,8,2,5,13,6	63,420,386,324,402,375	375	149	1	1.0	0.0,0.007,0.002,0.007,0.014,0.006	0.0,0.008,0.002,0.006,0.013,0.006	0.0
ENSMUSG00000006301	Tmbim1	1	-	74291694	74292888	74291694	74291734	74292834	74292888	0,11,8,33,25,38	0,1,2,1,0,3	0,14,14,33,34,20	0,0,0,7,3,2	1249	149	1	1.0	NA,0.568,0.323,0.797,1.0,0.602	NA,1.0,1.0,0.36,0.575,0.544	-0.038
ENSMUSG00000028540	Dph2	4	-	117889754	117891118	117889754	117889931	117890894	117891118	32,77,108,114,68,113	0,0,0,0,0,1	22,98,120,80,127,84	0,2,0,0,0,0	1112	149	1	1.0	1.0,1.0,1.0,1.0,1.0,0.938	1.0,0.868,1.0,1.0,1.0,1.0	0.012
ENSMUSG00000035047	Kri1	9	-	21280163	21280489	21280163	21280259	21280362	21280489	32,10,7,20,12,5	5,48,43,81,41,125	0,13,12,9,25,5	22,62,61,49,85,32	252	149	1	1.0	0.791,0.11,0.088,0.127,0.148,0.023	0.0,0.11,0.104,0.098,0.148,0.085	0.124
ENSMUSG00000035047	Kri1	9	-	21281661	21281911	21281661	21281739	21281814	21281911	12,2,1,3,0,2	16,48,68,75,73,73	0,2,0,1,1,1	22,77,86,62,110,85	224	149	1	1.0	0.333,0.027,0.01,0.026,0.0,0.018	0.0,0.017,0.0,0.011,0.006,0.008	0.062
ENSMUSG00000024073	Birc6	17	+	74561150	74562101	74561150	74561262	74562018	74562101	0,2,9,9,10,7	0,15,34,26,15,37	0,4,7,9,7,14	0,27,29,22,8,30	905	149	1	1.0	NA,0.021,0.042,0.054,0.099,0.03	NA,0.024,0.038,0.063,0.126,0.071	-0.015
ENSMUSG00000024073	Birc6	17	+	74618435	74619838	74618435	74618563	74619706	74619838	0,0,4,18,3,5	0,27,32,44,21,45	0,1,9,5,2,6	0,22,29,32,10,18	1292	149	1	1.0	NA,0.0,0.014,0.045,0.016,0.013	NA,0.005,0.035,0.018,0.023,0.037	-0.006
ENSMUSG00000032913	Lrig2	3	-	104465486	104467363	104465486	104465768	104467042	104467363	0,2,4,8,8,8	0,18,19,22,25,21	0,2,5,14,7,13	4,15,19,13,19,13	1423	149	1	1.0	NA,0.012,0.022,0.037,0.032,0.038	0.0,0.014,0.027,0.101,0.037,0.095	-0.017
ENSMUSG00000023039	Krt7	15	+	101413968	101416281	101413968	101414180	101416220	101416281	0,3,0,0,0,0	0,0,0,0,0,0	0,2,0,0,0,0	0,0,1,0,0,0	2189	149	1	1.0	NA,1.0,NA,NA,NA,NA	NA,1.0,0.0,NA,NA,NA	0.5
ENSMUSG00000078762	Haus5	7	-	30659062	30659413	30659062	30659126	30659288	30659413	0,4,4,7,5,3	19,19,37,32,26,35	6,8,5,7,12,3	6,47,28,25,40,26	311	149	1	1.0	0.0,0.092,0.049,0.095,0.084,0.039	0.324,0.075,0.079,0.118,0.126,0.052	-0.069
ENSMUSG00000030409	Dmpk	7	+	19088000	19088264	19088000	19088100	19088187	19088264	34,125,137,274,193,300	0,2,0,4,0,4	39,230,206,234,416,276	13,0,1,5,13,0	236	149	1	1.0	1.0,0.975,1.0,0.977,1.0,0.979	0.654,1.0,0.992,0.967,0.953,1.0	0.061
ENSMUSG00000030409	Dmpk	7	+	19088000	19088264	19088000	19088109	19088187	19088264	34,112,132,257,188,283	0,0,3,1,0,4	36,216,196,224,404,259	0,6,7,0,1,6	227	149	1	1.0	1.0,1.0,0.967,0.994,1.0,0.979	1.0,0.959,0.948,1.0,0.996,0.966	0.012
ENSMUSG00000030409	Dmpk	7	+	19091938	19092254	19091938	19092036	19092207	19092254	30,39,51,36,67,52	74,59,64,107,100,141	7,29,29,32,112,54	45,106,71,97,197,116	320	149	1	1.0	0.159,0.235,0.271,0.135,0.238,0.147	0.068,0.113,0.16,0.133,0.209,0.178	0.054
ENSMUSG00000033916	Chmp2a	7	-	13032434	13032821	13032434	13032565	13032641	13032821	26,8,27,17,3,7	1276,464,599,870,463,659	6,5,9,11,24,2	1168,690,649,677,1114,644	225	149	1	1.0	0.013,0.011,0.029,0.013,0.004,0.007	0.003,0.005,0.009,0.011,0.014,0.002	0.006
ENSMUSG00000033916	Chmp2a	7	-	13032434	13032821	13032434	13032565	13032791	13032821	845,595,760,903,578,885	35,0,17,3,8,7	951,770,758,750,1140,753	17,13,5,3,17,2	375	149	1	1.0	0.906,1.0,0.947,0.992,0.966,0.98	0.957,0.959,0.984,0.99,0.964,0.993	-0.009
ENSMUSG00000028687	Mutyh	4	+	116816312	116816507	116816312	116816354	116816435	116816507	0,0,0,0,0,0	8,5,1,6,2,4	4,0,0,2,0,0	0,3,1,1,8,4	230	149	1	1.0	0.0,0.0,0.0,0.0,0.0,0.0	1.0,0.0,0.0,0.564,0.0,0.0	-0.261
ENSMUSG00000028687	Mutyh	4	+	116817887	116818282	116817887	116818037	116818240	116818282	25,4,4,4,3,9	10,4,4,4,3,8	9,4,13,14,8,9	17,5,2,4,7,0	352	149	0.578289923331	1.0	0.514,0.297,0.297,0.297,0.297,0.323	0.183,0.253,0.733,0.597,0.326,1.0	-0.178
ENSMUSG00000039354	Smarcal1	1	+	72611294	72613024	72611294	72611435	72612808	72613024	0,1,12,2,2,0	3,48,47,81,43,50	0,8,19,2,7,2	10,48,43,38,83,42	1522	149	1	1.0	0.0,0.002,0.024,0.002,0.005,0.0	0.0,0.016,0.041,0.005,0.008,0.005	-0.007
ENSMUSG00000023944	Hsp90ab1	17	-	45568857	45569387	45568857	45569126	45569239	45569387	25,23,36,47,46,32	1628,1877,2215,2624,2062,2966	15,16,32,29,59,25	1838,2452,2398,2114,3773,2093	262	149	1	1.0	0.009,0.007,0.009,0.01,0.013,0.006	0.005,0.004,0.008,0.008,0.009,0.007	0.002
ENSMUSG00000023944	Hsp90ab1	17	-	45571412	45571911	45571412	45571619	45571764	45571911	0,12,5,9,4,12	108,2562,3034,3934,2684,3787	0,6,3,3,5,10	224,3106,2943,2899,3780,2644	294	149	1	1.0	0.0,0.002,0.001,0.001,0.001,0.002	0.0,0.001,0.001,0.001,0.001,0.002	0.0
ENSMUSG00000035969	Rusc2	4	+	43426227	43427088	43426227	43426365	43426447	43427088	168,161,174,262,139,173	67,62,71,74,68,92	110,198,160,117,241,125	70,86,96,53,105,49	231	149	1	1.0	0.618,0.626,0.613,0.695,0.569,0.548	0.503,0.598,0.518,0.587,0.597,0.622	0.041
ENSMUSG00000038374	Rbm8a	3	+	96631431	96633791	96631431	96631568	96631688	96633791	0,0,0,2,0,1	1347,298,308,492,290,432	0,0,4,1,3,0	841,332,400,332,611,328	269	149	1	1.0	0.0,0.0,0.0,0.002,0.0,0.001	0.0,0.0,0.006,0.002,0.003,0.0	-0.001
ENSMUSG00000015291	Gdi1	X	+	74307671	74308261	74307671	74307870	74308129	74308261	22,222,320,398,257,348	0,131,126,192,98,149	23,336,254,276,334,238	6,144,124,154,134,134	408	149	0.779705606812	1.0	1.0,0.382,0.481,0.431,0.489,0.46	0.583,0.46,0.428,0.396,0.477,0.393	0.084
ENSMUSG00000015291	Gdi1	X	+	74309075	74310134	74309075	74309175	74309962	74310134	2,60,87,141,77,88	3,178,224,296,180,287	2,121,45,67,107,65	41,251,254,198,282,255	936	149	1	1.0	0.096,0.051,0.058,0.07,0.064,0.047	0.008,0.071,0.027,0.051,0.057,0.039	0.022
ENSMUSG00000025484	Bet1l	7	-	140854764	140855165	140854764	140854821	140855073	140855165	20,29,35,41,33,33	44,84,133,145,94,116	5,33,34,19,40,14	61,103,92,91,142,113	401	149	1	1.0	0.144,0.114,0.089,0.095,0.115,0.096	0.03,0.106,0.121,0.072,0.095,0.044	0.031
ENSMUSG00000045934	Mtmr11	3	+	96164785	96165085	96164785	96164873	96164996	96165085	0,0,5,5,0,0	0,3,8,7,6,13	0,0,0,4,3,1	0,5,1,9,9,14	272	149	1	1.0	NA,0.0,0.255,0.281,0.0,0.0	NA,0.0,0.0,0.196,0.154,0.038	0.03
ENSMUSG00000028107	Tars2	3	-	95748486	95750417	95748486	95748554	95750338	95750417	20,50,44,47,55,36	0,2,0,1,0,0	8,68,44,57,62,46	0,0,0,0,0,0	1933	149	1	1.0	1.0,0.658,1.0,0.784,1.0,1.0	1.0,1.0,1.0,1.0,1.0,1.0	-0.093
ENSMUSG00000028107	Tars2	3	-	95748486	95750417	95748486	95748633	95750338	95750417	14,24,30,31,34,18	5,30,41,30,45,42	0,36,27,38,34,18	14,49,31,52,100,43	1854	149	1	1.0	0.184,0.06,0.056,0.077,0.057,0.033	0.0,0.056,0.065,0.055,0.027,0.033	0.038
ENSMUSG00000002799	Jag2	12	-	112915470	112915993	112915470	112915517	112915604	112915993	0,0,0,0,0,0	0,0,0,0,1,0	0,0,1,0,0,0	0,0,0,2,0,0	236	149	1	1.0	NA,NA,NA,NA,0.0,NA	NA,NA,1.0,0.0,NA,NA	-0.5
ENSMUSG00000002799	Jag2	12	-	112916603	112916939	112916603	112916723	112916808	112916939	0,0,0,0,0,2	0,0,0,0,0,0	0,1,0,0,0,0	0,0,3,2,1,0	234	149	1	1.0	NA,NA,NA,NA,NA,1.0	NA,1.0,0.0,0.0,0.0,NA	0.75
ENSMUSG00000005774	Rfx5	3	+	94956486	94956802	94956486	94956606	94956720	94956802	0,6,4,8,1,6	0,14,8,10,15,15	0,5,10,8,6,0	0,7,14,14,21,5	263	149	1	1.0	NA,0.195,0.221,0.312,0.036,0.185	NA,0.288,0.288,0.245,0.139,0.0	-0.002
ENSMUSG00000005774	Rfx5	3	+	94957781	94961349	94957781	94957885	94958249	94961349	0,2,4,5,6,8	0,9,6,13,5,11	0,5,5,0,13,2	0,25,12,9,13,12	513	149	1	1.0	NA,0.061,0.162,0.1,0.258,0.174	NA,0.055,0.108,0.0,0.225,0.046	0.064
ENSMUSG00000074240	Cib3	8	-	72205562	72207274	72205562	72205758	72207126	72207274	0,0,0,0,3,0	19,0,0,2,0,0	0,2,1,0,0,2	0,0,0,2,0,0	1517	149	1	1.0	0.0,NA,NA,0.0,1.0,NA	NA,1.0,1.0,0.0,NA,1.0	-0.417
ENSMUSG00000028399	Ptprd	4	-	76085460	76086599	76085460	76085558	76086011	76086599	0,0,0,0,0,0	0,5,0,1,0,1	0,0,0,2,0,2	0,0,0,0,0,2	602	149	1	1.0	NA,0.0,NA,0.0,NA,0.0	NA,NA,NA,1.0,NA,0.198	-0.599
ENSMUSG00000028114	Mettl14	3	-	123368296	123371485	123368296	123369690	123371274	123371485	0,42,15,44,19,44	0,32,43,43,22,40	4,31,27,39,39,34	5,41,36,37,45,39	1733	149	1	1.0	NA,0.101,0.029,0.081,0.069,0.086	0.064,0.061,0.061,0.083,0.069,0.07	0.005
ENSMUSG00000041264	Uspl1	5	+	149213351	149215434	149213351	149213522	149214022	149215434	12,116,153,155,127,150	3,23,16,10,11,10	22,118,143,114,159,103	6,12,11,10,12,7	649	149	1	1.0	0.479,0.537,0.687,0.781,0.726,0.775	0.457,0.693,0.749,0.724,0.753,0.772	-0.027
ENSMUSG00000001016	Ilf2	3	+	90486850	90487097	90486850	90486912	90486982	90487097	26,5,15,19,19,18	74,82,76,103,70,124	8,17,13,17,34,5	74,98,86,68,148,78	219	149	1	1.0	0.193,0.04,0.118,0.112,0.156,0.09	0.069,0.106,0.093,0.145,0.135,0.042	0.02
ENSMUSG00000027933	Ints3	3	-	90392527	90392891	90392527	90392600	90392790	90392891	0,5,1,14,10,4	55,65,83,101,75,106	4,1,9,0,7,2	32,90,93,63,120,92	339	149	1	1.0	0.0,0.033,0.005,0.057,0.055,0.016	0.052,0.005,0.041,0.0,0.025,0.009	0.006
ENSMUSG00000042404	Dennd4b	3	+	90277734	90278129	90277734	90277904	90277987	90278129	0,10,11,11,4,8	0,87,95,130,84,121	0,9,15,3,14,6	23,121,127,78,103,89	232	149	1	1.0	NA,0.069,0.069,0.052,0.03,0.041	0.0,0.046,0.071,0.024,0.08,0.042	0.008
ENSMUSG00000026127	Imp4	1	+	34443768	34444091	34443768	34443923	34443996	34444091	1,8,9,14,10,6	57,184,155,253,176,254	9,8,11,6,13,2	60,159,192,154,243,210	222	149	1	1.0	0.012,0.028,0.038,0.036,0.037,0.016	0.091,0.033,0.037,0.025,0.035,0.006	-0.01
ENSMUSG00000027944	Hax1	3	-	89997386	89998003	89997386	89997565	89997737	89998003	31,43,62,61,39,55	1,15,33,23,12,31	27,77,45,59,55,44	17,22,26,16,29,15	321	149	0.981093283558	1.0	0.935,0.571,0.466,0.552,0.601,0.452	0.424,0.619,0.445,0.631,0.468,0.577	0.069
ENSMUSG00000027944	Hax1	3	-	89997386	89998003	89997386	89997574	89997737	89998003	6,35,49,35,30,40	158,331,377,465,296,420	19,58,30,47,31,34	208,383,351,337,489,318	312	149	1	1.0	0.018,0.048,0.058,0.035,0.046,0.044	0.042,0.067,0.039,0.062,0.029,0.049	-0.007
ENSMUSG00000027944	Hax1	3	-	89997386	89998003	89997386	89997574	89997801	89998003	123,231,302,339,223,304	3,3,7,4,2,8	146,299,268,260,336,269	4,1,2,1,3,4	376	149	1	1.0	0.942,0.968,0.945,0.971,0.978,0.938	0.935,0.992,0.982,0.99,0.978,0.964	-0.016
ENSMUSG00000064068	Mtx1	3	-	89210106	89210448	89210106	89210183	89210265	89210448	3,34,36,51,40,52	238,142,130,216,119,174	10,36,29,41,45,37	186,138,154,171,219,167	231	149	1	1.0	0.008,0.134,0.152,0.132,0.178,0.162	0.034,0.144,0.108,0.134,0.117,0.125	0.017
ENSMUSG00000064068	Mtx1	3	-	89212682	89212946	89212682	89212762	89212876	89212946	8,36,31,52,15,27	125,190,237,358,227,294	3,41,36,41,29,34	153,229,212,213,353,246	263	149	1	1.0	0.035,0.097,0.069,0.076,0.036,0.049	0.011,0.092,0.088,0.098,0.044,0.073	-0.007
ENSMUSG00000005625	Psmd4	3	-	95032704	95033546	95032704	95032984	95033481	95033546	191,48,68,80,67,85	1588,304,332,399,278,457	128,89,88,63,101,51	1077,309,366,263,682,302	646	149	1	1.0	0.027,0.035,0.045,0.044,0.053,0.041	0.027,0.062,0.053,0.052,0.033,0.037	-0.003
ENSMUSG00000005625	Psmd4	3	-	95033632	95034026	95033632	95033764	95033908	95034026	8,2,5,7,5,16	446,105,135,196,118,213	11,3,6,4,7,3	378,171,159,121,266,128	293	149	1	1.0	0.009,0.01,0.018,0.018,0.021,0.037	0.015,0.009,0.019,0.017,0.013,0.012	0.005
ENSMUSG00000005625	Psmd4	3	-	95033632	95034026	95033632	95033764	95033917	95034026	17,4,15,15,15,20	843,242,286,434,208,385	27,18,10,6,16,6	535,251,241,233,416,235	302	149	1	1.0	0.01,0.008,0.025,0.017,0.034,0.025	0.024,0.034,0.02,0.013,0.019,0.012	-0.001
ENSMUSG00000005625	Psmd4	3	-	95034941	95035924	95034941	95035010	95035809	95035924	6,15,33,32,20,41	0,0,0,2,1,0	2,34,44,27,31,25	2,4,0,3,1,1	948	149	0.0172254091655	1.0	1.0,1.0,1.0,0.715,0.759,1.0	0.136,0.572,1.0,0.586,0.83,0.797	0.259
ENSMUSG00000068917	Clk2	3	+	89168694	89170115	89168694	89168923	89169614	89170115	2,43,43,54,43,47	16,39,24,50,30,47	10,51,55,47,34,45	1,30,50,24,62,33	840	149	1	1.0	0.022,0.164,0.241,0.161,0.203,0.151	0.639,0.232,0.163,0.258,0.089,0.195	-0.106
ENSMUSG00000068917	Clk2	3	+	89168694	89170115	89168694	89168923	89170048	89170115	2,59,67,71,81,62	0,27,37,41,28,29	12,61,79,73,85,68	3,30,25,36,25,43	1274	149	1	1.0	1.0,0.204,0.175,0.168,0.253,0.2	0.319,0.192,0.27,0.192,0.285,0.156	0.098
ENSMUSG00000068917	Clk2	3	+	89169614	89170115	89169614	89169702	89170048	89170115	0,17,25,18,40,20	11,67,50,71,56,96	2,11,27,27,58,23	16,63,82,47,79,67	495	149	1	1.0	0.0,0.071,0.131,0.071,0.177,0.059	0.036,0.05,0.09,0.147,0.181,0.094	-0.015
ENSMUSG00000068922	Msto1	3	-	88910625	88911014	88910625	88910810	88910882	88911014	0,10,0,4,3,5	92,47,50,57,52,67	0,10,0,4,2,2	65,53,50,42,70,52	221	149	1	1.0	0.0,0.125,0.0,0.045,0.037,0.048	0.0,0.113,0.0,0.06,0.019,0.025	0.006
ENSMUSG00000028057	Rit1	3	+	88717325	88717658	88717325	88717470	88717572	88717658	1,11,17,30,13,13	8,20,50,37,31,31	4,9,6,6,17,7	10,17,29,34,47,31	251	149	0.524520996948	1.0	0.069,0.246,0.168,0.325,0.199,0.199	0.192,0.239,0.109,0.095,0.177,0.118	0.046
ENSMUSG00000028057	Rit1	3	+	88717325	88717658	88717325	88717470	88717601	88717658	1,23,36,30,24,17	131,271,333,575,289,408	5,13,9,9,28,14	120,332,332,306,404,284	280	149	1	1.0	0.004,0.043,0.054,0.027,0.042,0.022	0.022,0.02,0.014,0.015,0.036,0.026	0.01
ENSMUSG00000028057	Rit1	3	+	88725994	88726471	88725994	88726068	88726279	88726471	1,6,4,18,9,6	211,312,405,500,323,434	3,4,9,5,20,7	162,367,392,357,476,315	360	149	1	1.0	0.002,0.008,0.004,0.015,0.011,0.006	0.008,0.004,0.009,0.006,0.017,0.009	-0.001
ENSMUSG00000028064	Sema4a	3	-	88451344	88451786	88451344	88451450	88451687	88451786	0,12,13,20,36,13	0,67,67,129,63,106	0,9,10,11,20,18	3,88,97,62,118,107	386	149	1	1.0	NA,0.065,0.07,0.056,0.181,0.045	0.0,0.038,0.038,0.064,0.061,0.061	0.04
ENSMUSG00000028064	Sema4a	3	-	88451344	88451786	88451344	88451467	88451687	88451786	0,10,10,16,30,12	0,3,10,1,1,2	0,6,9,10,16,15	0,6,2,0,7,0	369	149	1	1.0	NA,0.574,0.288,0.866,0.924,0.708	NA,0.288,0.645,1.0,0.48,1.0	-0.011
ENSMUSG00000028064	Sema4a	3	-	88451344	88451786	88451344	88451497	88451687	88451786	0,4,9,13,24,10	0,0,1,1,1,1	0,6,9,10,15,15	0,2,0,2,4,6	339	149	1	1.0	NA,1.0,0.798,0.851,0.913,0.815	NA,0.569,1.0,0.687,0.622,0.524	0.195
ENSMUSG00000032383	Ppib	9	+	66062988	66065671	66062988	66063082	66065486	66065671	47,123,78,90,69,76	2238,1051,1199,1632,1035,1501	59,84,76,57,138,51	1664,1076,1175,1123,1965,1156	2553	149	1	1.0	0.001,0.007,0.004,0.003,0.004,0.003	0.002,0.005,0.004,0.003,0.004,0.003	0.0
ENSMUSG00000001418	Glmp	3	+	88325676	88326312	88325676	88325931	88326114	88326312	4,46,44,47,23,29	148,657,670,958,586,793	16,69,44,72,49,41	219,724,729,720,1052,657	332	149	1	1.0	0.012,0.03,0.029,0.022,0.017,0.016	0.032,0.041,0.026,0.043,0.02,0.027	-0.01
ENSMUSG00000001416	Cct3	3	+	88299341	88300991	88299341	88299403	88300799	88300991	14,14,12,18,16,22	26,274,333,389,269,489	2,2,18,10,20,17	40,340,352,315,504,338	1545	149	1	1.0	0.049,0.005,0.003,0.004,0.006,0.004	0.005,0.001,0.005,0.003,0.004,0.005	0.008
ENSMUSG00000001416	Cct3	3	+	88299341	88300991	88299341	88299403	88300928	88300991	14,17,15,26,27,26	0,0,0,0,0,0	2,10,34,17,23,22	0,2,1,0,0,0	1674	149	1	1.0	1.0,1.0,1.0,1.0,1.0,1.0	1.0,0.308,0.752,1.0,1.0,1.0	0.157
ENSMUSG00000001416	Cct3	3	+	88300799	88300991	88300799	88300850	88300928	88300991	0,7,8,15,17,6	14,286,306,391,287,491	2,14,19,11,6,8	39,372,371,314,500,349	227	149	1	1.0	0.0,0.016,0.017,0.025,0.037,0.008	0.033,0.024,0.033,0.022,0.008,0.015	-0.005
ENSMUSG00000001416	Cct3	3	+	88321013	88321507	88321013	88321145	88321443	88321507	44,18,19,6,8,20	1069,325,351,520,367,536	21,9,12,7,19,8	1019,453,427,377,910,462	447	149	1	1.0	0.014,0.018,0.018,0.004,0.007,0.012	0.007,0.007,0.009,0.006,0.007,0.006	0.005
ENSMUSG00000028071	Sh2d2a	3	+	87847636	87848539	87847636	87847791	87848357	87848539	0,0,1,0,0,0	0,0,0,0,1,0	0,0,2,0,0,2	0,0,0,0,0,1	715	149	1	1.0	NA,NA,1.0,NA,0.0,NA	NA,NA,1.0,NA,NA,0.294	-0.147
ENSMUSG00000028073	Pear1	3	-	87751853	87752600	87751853	87751942	87752471	87752600	0,2,4,1,4,5	0,0,0,0,0,0	1,8,0,5,11,7	0,0,0,2,0,0	678	149	1	1.0	NA,1.0,1.0,1.0,1.0,1.0	1.0,1.0,NA,0.355,1.0,1.0	0.129
ENSMUSG00000028073	Pear1	3	-	87752471	87752836	87752471	87752600	87752707	87752836	0,0,0,0,1,1	0,2,3,6,8,4	0,3,2,0,0,1	4,1,5,2,6,4	256	149	1	1.0	NA,0.0,0.0,0.0,0.068,0.127	0.0,0.636,0.189,0.0,0.0,0.127	-0.12
ENSMUSG00000028073	Pear1	3	-	87756848	87757264	87756848	87756985	87757143	87757264	0,0,0,0,0,1	0,1,0,1,0,1	0,0,0,0,0,0	2,1,0,2,11,4	307	149	1	1.0	NA,0.0,NA,0.0,NA,0.327	0.0,0.0,NA,0.0,0.0,0.0	0.109
ENSMUSG00000025579	Gaa	11	+	119273974	119274311	119273974	119274140	119274214	119274311	0,1,4,6,10,11	15,167,189,223,167,230	0,3,4,7,6,4	1,197,184,176,207,172	223	149	1	1.0	0.0,0.004,0.014,0.018,0.038,0.031	0.0,0.01,0.014,0.026,0.019,0.015	0.004
ENSMUSG00000004565	Pnpla6	8	+	3523257	3523867	3523257	3523341	3523757	3523867	0,4,5,3,8,3	5,41,45,68,28,56	0,0,6,8,6,3	3,56,42,44,31,30	565	149	1	1.0	0.0,0.025,0.028,0.012,0.07,0.014	0.0,0.0,0.036,0.046,0.049,0.026	-0.001
ENSMUSG00000040054	Baz2a	10	+	128115024	128116169	128115024	128115085	128116060	128116169	0,69,51,73,59,44	0,26,47,56,27,44	0,70,63,49,25,53	0,61,37,29,29,43	1124	149	1	1.0	NA,0.26,0.126,0.147,0.225,0.117	NA,0.132,0.184,0.183,0.103,0.14	0.027
ENSMUSG00000002332	Dhrs1	14	-	55743657	55745088	55743657	55743801	55744917	55745088	0,6,5,8,10,6	42,204,230,335,176,243	0,23,10,6,4,6	62,278,215,243,351,232	1265	149	1	1.0	0.0,0.003,0.003,0.003,0.007,0.003	0.0,0.01,0.005,0.003,0.001,0.003	-0.001
ENSMUSG00000027804	Ppid	3	+	79595201	79597873	79595201	79595308	79597684	79597873	8,159,121,131,69,125	50,77,112,118,86,159	0,190,114,97,96,60	19,98,96,116,138,102	2525	149	1	1.0	0.009,0.109,0.06,0.061,0.045,0.044	0.0,0.103,0.065,0.047,0.039,0.034	0.007
ENSMUSG00000036620	Mgat4b	11	+	50230960	50231324	50230960	50231101	50231190	50231324	4,58,73,62,75,77	25,293,312,355,234,303	26,72,62,57,102,81	41,280,289,233,352,246	238	149	1	1.0	0.091,0.11,0.128,0.099,0.167,0.137	0.284,0.139,0.118,0.133,0.154,0.171	-0.044
ENSMUSG00000027776	Il12a	3	+	68695189	68695346	68695189	68695231	68695304	68695346	0,0,0,0,0,0	0,0,0,3,1,0	0,0,0,0,2,4	0,1,2,0,1,0	222	149	1	1.0	NA,NA,NA,0.0,0.0,NA	NA,0.0,0.0,NA,0.573,1.0	-0.393
ENSMUSG00000027776	Il12a	3	+	68695189	68695580	68695189	68695346	68695436	68695580	0,0,0,0,0,0	0,0,0,3,1,0	0,1,0,0,0,2	0,0,3,0,1,0	239	149	1	1.0	NA,NA,NA,0.0,0.0,NA	NA,1.0,0.0,NA,0.0,1.0	-0.5
ENSMUSG00000021820	Camk2g	14	-	20764860	20765479	20764860	20764955	20765395	20765479	0,3,11,4,3,18	0,35,39,62,49,72	0,11,16,8,12,19	0,48,38,27,59,49	589	149	1	1.0	NA,0.021,0.067,0.016,0.015,0.059	NA,0.055,0.096,0.07,0.049,0.089	-0.036
ENSMUSG00000037907	Ankrd13b	11	-	77470484	77472378	77470484	77471823	77472301	77472378	64,148,106,153,116,175	0,15,23,18,0,0	37,176,127,67,169,91	0,11,24,13,21,22	627	149	0.0620933854401	1.0	1.0,0.701,0.523,0.669,1.0,1.0	1.0,0.792,0.557,0.551,0.657,0.496	0.14
ENSMUSG00000037907	Ankrd13b	11	-	77472448	77472877	77472448	77472612	77472724	77472877	8,12,15,26,13,18	0,58,62,66,48,66	1,14,16,10,27,8	13,61,49,31,83,43	261	149	0.832014907683	1.0	1.0,0.106,0.121,0.184,0.134,0.135	0.042,0.116,0.157,0.156,0.157,0.096	0.159
ENSMUSG00000037907	Ankrd13b	11	-	77473010	77473411	77473010	77473168	77473280	77473411	0,9,13,7,6,9	22,59,54,62,37,72	4,14,7,5,7,7	6,58,49,25,65,41	261	149	1	1.0	0.0,0.08,0.121,0.061,0.085,0.067	0.276,0.121,0.075,0.102,0.058,0.089	-0.051
ENSMUSG00000037907	Ankrd13b	11	-	77473010	77473411	77473010	77473200	77473280	77473411	0,8,9,3,4,10	0,0,5,0,0,0	0,13,6,5,7,8	0,0,0,0,1,0	229	149	1	1.0	NA,1.0,0.539,1.0,1.0,1.0	NA,1.0,1.0,1.0,0.82,1.0	-0.056
ENSMUSG00000034771	Tle2	10	+	81580256	81580667	81580256	81580298	81580483	81580667	7,12,26,27,19,27	0,0,1,0,0,0	4,20,22,2,33,7	4,0,0,4,0,0	334	149	1	1.0	1.0,1.0,0.921,1.0,1.0,1.0	0.308,1.0,1.0,0.182,1.0,1.0	0.238
ENSMUSG00000034771	Tle2	10	+	81580256	81580667	81580256	81580331	81580483	81580667	7,12,21,21,18,23	8,1,6,5,3,10	4,14,20,2,29,6	0,5,10,3,4,1	301	149	1	1.0	0.302,0.856,0.634,0.675,0.748,0.532	1.0,0.581,0.497,0.248,0.782,0.748	-0.018
ENSMUSG00000034771	Tle2	10	+	81580256	81581755	81580256	81580667	81581644	81581755	2,10,19,16,26,21	0,0,0,1,0,0	1,21,20,7,29,8	0,1,0,1,0,0	1126	149	1	1.0	1.0,1.0,1.0,0.679,1.0,1.0	1.0,0.735,1.0,0.481,1.0,1.0	0.077
ENSMUSG00000034771	Tle2	10	+	81582412	81582886	81582412	81582457	81582736	81582886	0,0,1,2,0,2	0,24,25,51,12,19	0,0,6,0,2,4	9,19,13,12,22,13	428	149	1	1.0	NA,0.0,0.014,0.013,0.0,0.035	0.0,0.0,0.138,0.0,0.031,0.097	-0.032
ENSMUSG00000034771	Tle2	10	+	81587091	81587800	81587091	81587341	81587552	81587800	1,13,4,22,8,8	5,11,5,20,14,13	11,17,11,4,8,2	25,14,11,4,26,13	360	149	1	1.0	0.076,0.328,0.249,0.313,0.191,0.203	0.154,0.334,0.293,0.293,0.113,0.06	0.019
ENSMUSG00000054405	Dnajc8	4	+	132544055	132544751	132544055	132544122	132544656	132544751	0,27,42,49,24,40	42,243,267,311,202,321	0,56,46,46,40,18	72,310,291,262,352,243	683	149	1	1.0	0.0,0.024,0.033,0.033,0.025,0.026	0.0,0.038,0.033,0.037,0.024,0.016	-0.001
ENSMUSG00000034432	Cops8	1	+	90604374	90605512	90604374	90604445	90605463	90605512	14,25,30,45,37,47	47,186,182,319,175,322	0,28,27,44,35,24	52,231,195,230,238,215	1167	149	1	1.0	0.037,0.017,0.021,0.018,0.026,0.018	0.0,0.015,0.017,0.024,0.018,0.014	0.008
ENSMUSG00000027710	Acad9	3	+	36074349	36075343	36074349	36074456	36075242	36075343	0,3,0,3,2,5	4,42,26,34,24,57	4,1,4,1,4,6	4,37,47,40,42,32	935	149	1	1.0	0.0,0.011,0.0,0.014,0.013,0.014	0.137,0.004,0.013,0.004,0.015,0.029	-0.025
ENSMUSG00000027710	Acad9	3	+	36087759	36088614	36087759	36087799	36088487	36088614	4,14,23,29,27,16	14,50,54,82,44,80	4,14,10,13,18,10	17,60,51,46,73,53	837	149	1	1.0	0.048,0.047,0.07,0.059,0.098,0.034	0.04,0.04,0.034,0.048,0.042,0.032	0.02
ENSMUSG00000021123	Rdh12	12	+	79211387	79212757	79211387	79211543	79212652	79212757	0,16,7,16,4,7	0,0,0,19,1,7	0,6,5,9,15,4	0,1,9,3,6,0	1258	149	1	1.0	NA,1.0,1.0,0.091,0.321,0.106	NA,0.415,0.062,0.262,0.228,1.0	0.11
ENSMUSG00000000148	Brat1	5	+	140710137	140711653	140710137	140710292	140711505	140711653	0,1,4,7,20,11	0,14,19,28,22,35	0,4,3,4,0,4	2,37,35,14,31,26	1362	149	1	1.0	NA,0.008,0.023,0.027,0.09,0.033	0.0,0.012,0.009,0.03,0.0,0.017	0.025
ENSMUSG00000000148	Brat1	5	+	140712504	140713172	140712504	140712877	140713052	140713172	0,1,0,1,0,4	0,24,15,35,14,21	0,2,0,1,1,0	2,25,20,21,31,19	324	149	1	1.0	NA,0.019,0.0,0.013,0.0,0.081	0.0,0.035,0.0,0.021,0.015,0.0	0.011
ENSMUSG00000000148	Brat1	5	+	140712504	140713172	140712504	140712901	140713052	140713172	0,1,0,1,0,1	0,19,0,15,9,14	0,1,0,0,1,0	0,11,0,4,8,2	300	149	1	1.0	NA,0.025,NA,0.032,0.0,0.034	NA,0.043,NA,0.0,0.058,0.0	-0.003
ENSMUSG00000025766	D3Ertd751e	3	+	41756048	41758939	41756048	41756129	41758623	41758939	73,115,184,191,128,176	5,2,6,0,8,0	55,106,143,121,173,122	6,3,4,6,10,6	2643	149	0.0949804224668	1.0	0.451,0.764,0.634,1.0,0.474,1.0	0.341,0.666,0.668,0.532,0.494,0.534	0.181
ENSMUSG00000038822	Hace1	10	+	45700953	45709994	45700953	45701024	45709880	45709994	0,42,24,40,50,39	0,29,29,44,30,40	0,58,38,46,50,50	2,43,30,37,46,19	9005	149	1	1.0	NA,0.023,0.014,0.015,0.027,0.016	0.0,0.022,0.021,0.02,0.018,0.042	-0.002
ENSMUSG00000032399	Rpl4	9	+	64175193	64175722	64175193	64175300	64175583	64175722	34,179,150,279,223,318	805,2738,3415,4775,2956,4278	38,242,192,176,363,203	943,3563,3534,3054,4507,3189	432	149	1	1.0	0.014,0.022,0.015,0.02,0.025,0.025	0.014,0.023,0.018,0.019,0.027,0.021	-0.0
ENSMUSG00000026200	Glb1l	1	-	75208686	75209222	75208686	75208837	75209055	75209222	0,9,6,17,15,23	0,9,21,26,5,21	0,9,12,11,15,3	0,16,15,26,22,17	367	149	1	1.0	NA,0.289,0.104,0.21,0.549,0.308	NA,0.186,0.245,0.147,0.217,0.067	0.12
ENSMUSG00000024130	Abca3	17	+	24366085	24366933	24366085	24366213	24366767	24366933	0,7,5,13,15,12	0,64,65,111,52,95	0,4,10,10,9,1	0,67,58,83,41,68	703	149	1	1.0	NA,0.023,0.016,0.024,0.058,0.026	NA,0.012,0.035,0.025,0.044,0.003	0.006
ENSMUSG00000024924	Vldlr	19	+	27217019	27217696	27217019	27217132	27217542	27217696	0,0,6,3,0,1	0,0,0,0,0,0	0,8,2,2,0,0	0,1,0,0,0,1	559	149	1	1.0	NA,NA,1.0,1.0,NA,1.0	NA,0.681,1.0,1.0,NA,0.0	0.33
ENSMUSG00000024924	Vldlr	19	+	27245534	27247090	27245534	27245681	27247009	27247090	0,0,0,4,0,0	0,2,1,4,5,1	0,0,3,2,0,0	0,1,2,0,8,3	1477	149	1	1.0	NA,0.0,0.0,0.092,0.0,0.0	NA,0.0,0.131,1.0,0.0,0.0	-0.208
ENSMUSG00000046111	Cep295	9	-	15317458	15317767	15317458	15317528	15317673	15317767	7,5,13,22,13,8	0,0,1,0,0,0	14,8,6,4,24,9	0,0,0,0,0,0	294	149	1	1.0	1.0,1.0,0.868,1.0,1.0,1.0	1.0,1.0,1.0,1.0,1.0,1.0	-0.022
ENSMUSG00000046111	Cep295	9	-	15317458	15317767	15317458	15317593	15317673	15317767	0,2,8,19,7,1	18,0,7,9,9,4	6,4,5,3,11,5	23,1,3,6,12,5	229	149	0.425106487343	1.0	0.0,1.0,0.426,0.579,0.336,0.14	0.145,0.722,0.52,0.245,0.374,0.394	0.013
ENSMUSG00000037326	Capn15	17	-	25959806	25960563	25959806	25959985	25960064	25960563	3,13,13,18,14,3	0,8,21,28,12,29	0,12,5,8,12,2	4,16,33,18,27,20	228	149	0.180466261742	1.0	1.0,0.515,0.288,0.296,0.433,0.063	0.0,0.329,0.09,0.225,0.225,0.061	0.278
ENSMUSG00000037326	Capn15	17	-	25959806	25960563	25959806	25959985	25960336	25960563	3,69,58,121,78,90	0,6,3,6,2,4	12,78,66,71,102,63	0,6,0,3,8,8	500	149	1	1.0	1.0,0.774,0.852,0.857,0.921,0.87	1.0,0.795,1.0,0.876,0.792,0.701	0.018
ENSMUSG00000037326	Capn15	17	-	25960064	25960563	25960064	25960231	25960336	25960563	0,50,41,93,63,85	0,1,2,2,1,6	11,62,58,59,82,60	1,1,4,2,4,3	254	149	1	1.0	NA,0.967,0.923,0.965,0.974,0.893	0.866,0.973,0.895,0.945,0.923,0.921	0.024
ENSMUSG00000037326	Capn15	17	-	25962670	25963145	25962670	25962894	25962961	25963145	0,9,5,18,0,14	0,31,57,44,30,54	0,11,12,14,19,8	1,46,40,26,50,35	216	149	1	1.0	NA,0.167,0.057,0.22,0.0,0.152	0.0,0.142,0.171,0.271,0.208,0.136	-0.035
ENSMUSG00000062127	Cttnbp2nl	3	-	105007947	105011423	105007947	105008055	105011192	105011423	0,4,20,14,12,11	0,134,162,202,122,188	0,16,11,6,8,7	10,195,136,172,181,177	3286	149	1	1.0	NA,0.001,0.006,0.003,0.004,0.003	0.0,0.004,0.004,0.002,0.002,0.002	0.001
ENSMUSG00000033191	Tie1	4	-	118478861	118479903	118478861	118479152	118479612	118479903	0,0,2,0,0,0	0,5,3,2,2,0	0,0,0,0,0,0	0,7,3,0,35,3	609	149	1	1.0	NA,0.0,0.14,0.0,0.0,NA	NA,0.0,0.0,NA,0.0,0.0	0.035
ENSMUSG00000027615	Hps3	3	-	20012696	20014203	20012696	20012930	20014022	20014203	9,135,93,229,113,174	0,39,43,49,44,52	3,225,179,162,181,183	0,61,71,35,50,44	1241	149	1	1.0	1.0,0.294,0.206,0.359,0.236,0.287	1.0,0.307,0.232,0.357,0.303,0.333	-0.025
ENSMUSG00000027615	Hps3	3	-	20028959	20029318	20028959	20029045	20029146	20029318	0,2,0,0,0,1	0,33,38,66,50,73	0,0,0,2,0,1	2,68,41,42,62,53	250	149	1	1.0	NA,0.035,0.0,0.0,0.0,0.008	0.0,0.0,0.0,0.028,0.0,0.011	0.002
ENSMUSG00000027615	Hps3	3	-	20030313	20030805	20030313	20030409	20030558	20030805	0,81,89,91,65,92	0,6,9,5,9,10	0,114,57,101,56,102	0,6,5,3,16,9	298	149	1	1.0	NA,0.871,0.832,0.901,0.783,0.821	NA,0.905,0.851,0.944,0.636,0.85	0.004
ENSMUSG00000020949	Fkbp3	12	-	65063677	65069109	65063677	65063775	65069001	65069109	4,37,53,81,46,50	0,0,0,0,0,0	16,70,51,30,63,36	0,0,2,0,0,0	5375	149	1	1.0	1.0,1.0,1.0,1.0,1.0,1.0	1.0,1.0,0.414,1.0,1.0,1.0	0.098
ENSMUSG00000032553	Srprb	9	-	103197537	103198866	103197537	103197620	103198788	103198866	4,19,37,53,13,41	9,168,161,240,165,192	8,37,25,32,34,25	23,177,177,152,218,148	1317	149	1	1.0	0.048,0.013,0.025,0.024,0.009,0.024	0.038,0.023,0.016,0.023,0.017,0.019	0.001
ENSMUSG00000001034	Mapk7	11	-	61489848	61490504	61489848	61489928	61490345	61490504	234,283,335,628,381,508	0,0,0,0,0,0	223,368,335,304,563,383	0,1,1,0,3,0	566	149	1	1.0	1.0,1.0,1.0,1.0,1.0,1.0	1.0,0.99,0.989,1.0,0.98,1.0	0.007
ENSMUSG00000001034	Mapk7	11	-	61492903	61494266	61492903	61493069	61493505	61494266	0,27,44,66,51,41	0,0,5,6,6,7	2,40,45,50,63,46	0,3,7,6,7,5	585	149	1	1.0	NA,1.0,0.691,0.737,0.684,0.599	1.0,0.773,0.621,0.68,0.696,0.701	-0.003
ENSMUSG00000001034	Mapk7	11	-	61492903	61494266	61492903	61493185	61493505	61494266	0,19,34,37,39,28	0,3,0,0,0,0	2,30,32,38,43,28	0,0,0,0,0,2	469	149	1	1.0	NA,0.668,1.0,1.0,1.0,1.0	1.0,1.0,1.0,1.0,1.0,0.816	-0.036
ENSMUSG00000001034	Mapk7	11	-	61492903	61494266	61492903	61493069	61493523	61494266	0,28,50,70,58,45	0,12,2,15,20,13	2,43,49,55,65,46	5,11,7,19,20,2	603	149	1	1.0	NA,0.366,0.861,0.536,0.417,0.461	0.09,0.491,0.634,0.417,0.445,0.85	0.04
ENSMUSG00000001034	Mapk7	11	-	61492903	61494266	61492903	61493185	61493523	61494266	0,20,40,41,46,32	0,0,2,0,0,4	2,33,36,43,45,28	0,0,1,0,0,1	487	149	1	1.0	NA,1.0,0.86,1.0,1.0,0.71	1.0,1.0,0.917,1.0,1.0,0.895	-0.055
ENSMUSG00000001034	Mapk7	11	-	61492903	61494266	61492903	61493061	61493646	61494266	0,68,77,119,85,80	0,0,0,0,0,0	6,89,72,93,103,77	0,0,0,1,0,0	734	149	1	1.0	NA,1.0,1.0,1.0,1.0,1.0	1.0,1.0,1.0,0.95,1.0,1.0	0.008
ENSMUSG00000001034	Mapk7	11	-	61492903	61494266	61492903	61493069	61493646	61494266	0,67,75,119,83,80	0,42,44,39,36,35	2,87,71,91,99,74	4,40,62,34,53,40	726	149	1	1.0	NA,0.247,0.259,0.385,0.321,0.319	0.093,0.309,0.19,0.355,0.277,0.275	0.056
ENSMUSG00000001034	Mapk7	11	-	61492903	61494266	61492903	61493185	61493646	61494266	0,59,65,90,71,67	0,0,0,2,3,0	2,77,58,79,79,56	0,0,0,0,0,0	610	149	1	1.0	NA,1.0,1.0,0.917,0.853,1.0	1.0,1.0,1.0,1.0,1.0,1.0	-0.046
ENSMUSG00000040289	Hey1	3	-	8665944	8666355	8665944	8666026	8666271	8666355	0,1,0,2,0,1	0,21,13,32,6,31	0,0,0,5,2,0	0,20,38,23,24,10	394	149	1	1.0	NA,0.018,0.0,0.023,0.0,0.012	NA,0.0,0.0,0.076,0.031,0.0	-0.011
ENSMUSG00000019822	Smpd2	10	-	41487671	41489351	41487671	41487825	41488176	41489351	7,14,12,14,9,20	0,0,0,2,2,0	10,14,15,27,32,23	0,0,0,4,0,0	500	149	1	1.0	1.0,1.0,1.0,0.676,0.573,1.0	1.0,1.0,1.0,0.668,1.0,1.0	-0.07
ENSMUSG00000019822	Smpd2	10	-	41488733	41489351	41488733	41488823	41489274	41489351	8,34,33,67,36,59	5,1,0,0,1,1	34,59,27,27,77,34	0,0,0,0,0,0	600	149	1	1.0	0.284,0.894,1.0,1.0,0.899,0.936	1.0,1.0,1.0,1.0,1.0,1.0	-0.164
ENSMUSG00000026360	Rgs2	1	-	144002779	144003053	144002779	144002841	144002951	144003053	0,83,150,269,113,236	135,974,1152,1812,1005,1569	11,85,119,162,209,181	168,1399,1371,1318,1611,1228	259	149	1	1.0	0.0,0.047,0.07,0.079,0.061,0.08	0.036,0.034,0.048,0.066,0.069,0.078	0.001
ENSMUSG00000044258	Ctla2a	13	-	60935546	60936075	60935546	60935669	60935957	60936075	5,8,24,28,58,8	293,263,328,458,358,420	3,17,37,28,54,38	193,257,394,325,737,451	437	149	1	1.0	0.006,0.01,0.024,0.02,0.052,0.006	0.005,0.022,0.031,0.029,0.024,0.028	-0.003
ENSMUSG00000044258	Ctla2a	13	-	60936385	60936571	60936385	60936419	60936490	60936571	0,20,15,28,15,17	0,0,0,0,0,0	8,9,13,11,28,19	0,0,0,2,0,0	220	149	1	1.0	NA,1.0,1.0,1.0,1.0,1.0	1.0,1.0,1.0,0.788,1.0,1.0	0.035
ENSMUSG00000003778	Brd8	18	-	34608417	34609949	34608417	34608627	34609804	34609949	8,128,156,124,78,159	0,43,47,45,39,42	0,161,109,93,125,102	0,37,29,34,38,37	1326	149	1	1.0	1.0,0.251,0.272,0.236,0.183,0.298	NA,0.328,0.297,0.235,0.27,0.237	0.1
ENSMUSG00000052488	Cherp	8	-	72469863	72470227	72469863	72470015	72470089	72470227	0,19,4,8,13,12	0,83,87,136,55,115	0,9,15,14,13,8	0,92,102,99,100,93	223	149	1	1.0	NA,0.133,0.03,0.038,0.136,0.065	NA,0.061,0.089,0.086,0.08,0.054	0.006
ENSMUSG00000062753	AI413582	17	-	27563768	27564410	27563768	27564016	27564384	27564410	49,19,34,79,17,36	0,0,1,1,0,0	63,33,30,32,45,15	2,1,0,0,1,0	517	149	1	1.0	1.0,1.0,0.907,0.958,1.0,1.0	0.901,0.905,1.0,1.0,0.928,1.0	0.022
ENSMUSG00000062753	AI413582	17	-	27564148	27564410	27564148	27564215	27564384	27564410	363,199,224,312,143,271	148,34,56,80,76,75	454,234,185,206,341,199	111,52,68,81,105,63	318	149	1	1.0	0.535,0.733,0.652,0.646,0.469,0.629	0.657,0.678,0.56,0.544,0.603,0.597	0.004
ENSMUSG00000062753	AI413582	17	-	27564148	27564410	27564148	27564254	27564384	27564410	53,13,24,55,19,33	941,390,470,676,363,533	63,32,23,31,44,13	795,492,450,461,770,453	279	149	1	1.0	0.029,0.017,0.027,0.042,0.027,0.032	0.041,0.034,0.027,0.035,0.03,0.015	-0.001
ENSMUSG00000031342	Gpm6b	X	+	166385390	166388988	166385390	166385481	166386951	166388988	0,32,29,3,27,26	0,0,0,0,1,0	0,12,25,18,32,14	0,0,0,0,0,0	1619	149	1	1.0	NA,1.0,1.0,1.0,0.713,1.0	NA,1.0,1.0,1.0,1.0,1.0	-0.057
ENSMUSG00000005506	Celf1	2	+	91013237	91019497	91013237	91013402	91013490	91019497	0,22,4,8,0,27	0,40,35,26,23,40	0,17,15,17,17,10	0,42,26,21,18,21	237	149	1	1.0	NA,0.257,0.067,0.162,0.0,0.298	NA,0.203,0.266,0.337,0.373,0.23	-0.125
ENSMUSG00000005506	Celf1	2	+	91013237	91019497	91013237	91013402	91016565	91019497	82,742,811,757,494,741	8,26,21,14,30,34	112,868,775,601,607,537	8,24,45,23,38,39	3312	149	0.752697542636	1.0	0.316,0.562,0.635,0.709,0.426,0.495	0.386,0.619,0.437,0.54,0.418,0.383	0.06
ENSMUSG00000040928	S100pbp	4	-	129180188	129181840	129180188	129180271	129181741	129181840	4,60,63,71,49,31	0,30,41,25,40,31	0,72,52,59,65,49	0,21,19,28,46,22	1619	149	1	1.0	1.0,0.155,0.124,0.207,0.101,0.084	NA,0.24,0.201,0.162,0.115,0.17	0.101
ENSMUSG00000040928	S100pbp	4	-	129181741	129182532	129181741	129181840	129181966	129182532	0,33,55,51,43,50	0,10,20,10,8,17	0,45,37,59,63,26	0,17,8,5,17,8	275	149	1	1.0	NA,0.641,0.598,0.734,0.744,0.614	NA,0.589,0.715,0.865,0.668,0.638	-0.029
ENSMUSG00000040928	S100pbp	4	-	129181966	129182532	129181966	129182100	129182208	129182532	0,37,52,49,36,63	0,4,4,2,3,8	3,34,44,45,49,46	0,4,1,3,4,0	257	149	1	1.0	NA,0.843,0.883,0.934,0.874,0.82	1.0,0.831,0.962,0.897,0.877,1.0	-0.057
ENSMUSG00000040928	S100pbp	4	-	129181966	129182532	129181966	129182100	129182331	129182532	0,55,86,89,51,97	0,8,5,3,3,11	5,57,63,70,64,63	0,2,7,1,1,0	380	149	1	1.0	NA,0.729,0.871,0.921,0.87,0.776	1.0,0.918,0.779,0.965,0.962,1.0	-0.104
ENSMUSG00000027087	Itgav	2	+	83803239	83806916	83803239	83803336	83806632	83806916	668,5066,5993,6942,5075,7017	29,2,12,31,15,4	1029,6880,6407,6221,8844,5791	44,4,14,7,23,7	3445	149	1	1.0	0.499,0.991,0.956,0.906,0.936,0.987	0.503,0.987,0.952,0.975,0.943,0.973	-0.01
ENSMUSG00000027366	Sppl2a	2	-	126919638	126920414	126919638	126919740	126920317	126920414	0,0,0,6,0,2	11,270,359,444,282,433	4,5,0,0,2,4	16,320,334,366,345,294	726	149	1	1.0	0.0,0.0,0.0,0.003,0.0,0.001	0.049,0.003,0.0,0.0,0.001,0.003	-0.009
ENSMUSG00000025262	Fam120c	X	+	151467299	151467856	151467299	151467438	151467798	151467856	0,0,2,2,0,4	0,1,7,9,5,8	0,3,2,2,0,4	0,6,4,6,4,1	509	149	1	1.0	NA,0.0,0.077,0.061,0.0,0.128	NA,0.128,0.128,0.089,0.0,0.539	-0.124
ENSMUSG00000029029	Wrap73	4	+	154152792	154154640	154152792	154152870	154154534	154154640	0,4,42,24,29,42	45,24,61,54,27,55	12,22,31,32,27,15	38,64,50,35,65,36	1813	149	1	1.0	0.0,0.014,0.054,0.035,0.081,0.059	0.025,0.027,0.048,0.07,0.033,0.033	0.001
ENSMUSG00000029029	Wrap73	4	+	154155240	154156292	154155240	154155366	154156100	154156292	20,22,6,21,8,23	84,21,52,67,46,55	16,15,23,14,18,7	95,51,53,30,79,33	883	149	1	1.0	0.039,0.15,0.019,0.05,0.029,0.066	0.028,0.047,0.068,0.073,0.037,0.035	0.011
ENSMUSG00000027330	Cdc25b	2	+	131192556	131193148	131192556	131192688	131193067	131193148	0,8,14,20,12,6	0,20,52,58,44,70	0,13,14,8,19,3	0,20,39,29,48,32	528	149	1	1.0	NA,0.101,0.071,0.089,0.071,0.024	NA,0.155,0.092,0.072,0.1,0.026	-0.018
ENSMUSG00000058407	Txndc9	1	-	37987393	37990457	37987393	37987779	37990202	37990457	28,20,25,49,50,52	306,247,295,302,241,305	33,46,53,29,57,30	236,283,278,253,401,270	2572	149	1	1.0	0.005,0.005,0.005,0.009,0.012,0.01	0.008,0.009,0.011,0.007,0.008,0.006	-0.0
ENSMUSG00000058407	Txndc9	1	-	37993991	37995841	37993991	37994110	37995632	37995841	4,77,111,104,108,119	72,200,252,419,202,320	12,141,97,94,93,81	112,275,241,245,371,193	1671	149	1	1.0	0.005,0.033,0.038,0.022,0.046,0.032	0.009,0.044,0.035,0.033,0.022,0.036	-0.0
ENSMUSG00000066621	Tecpr1	5	-	144196131	144196458	144196131	144196251	144196351	144196458	14,58,39,87,41,66	102,194,212,288,158,232	25,62,57,66,69,64	62,156,147,207,243,149	249	149	1	1.0	0.076,0.152,0.099,0.153,0.134,0.145	0.194,0.192,0.188,0.16,0.145,0.204	-0.054
ENSMUSG00000066621	Tecpr1	5	-	144214055	144214419	144214055	144214156	144214244	144214419	0,7,11,26,9,4	19,203,248,323,176,225	0,10,5,12,5,9	17,218,142,172,189,178	237	149	1	1.0	0.0,0.021,0.027,0.048,0.031,0.011	0.0,0.028,0.022,0.042,0.016,0.031	-0.0
ENSMUSG00000066621	Tecpr1	5	-	144216902	144217408	144216902	144217025	144217225	144217408	0,5,7,12,4,16	5,118,178,249,127,172	0,20,6,6,8,14	4,162,148,166,122,127	349	149	1	1.0	0.0,0.018,0.017,0.02,0.013,0.038	0.0,0.05,0.017,0.015,0.027,0.045	-0.008
ENSMUSG00000027360	Hdc	2	-	126604240	126606482	126604240	126604375	126606359	126606482	0,6,2,2,7,8	0,2,4,9,8,7	0,0,2,4,2,0	0,6,11,6,8,11	2133	149	1	1.0	NA,0.173,0.034,0.015,0.058,0.074	NA,0.0,0.013,0.044,0.017,0.0	0.056
ENSMUSG00000020413	Hus1	11	-	8993136	8996932	8993136	8996346	8996783	8996932	10,36,36,35,27,47	0,0,0,0,0,0	22,46,43,54,44,61	0,0,3,0,0,0	586	149	1	1.0	1.0,1.0,1.0,1.0,1.0,1.0	1.0,1.0,0.785,1.0,1.0,1.0	0.036
ENSMUSG00000030094	Xpc	6	-	91496087	91498190	91496087	91496169	91498029	91498190	36,23,26,38,30,29	3,43,54,54,30,55	20,30,26,30,15,19	12,46,31,28,58,53	2009	149	1	1.0	0.471,0.038,0.034,0.05,0.069,0.038	0.11,0.046,0.059,0.074,0.019,0.026	0.061
ENSMUSG00000039701	Usp53	3	-	122961154	122961432	122961154	122961237	122961318	122961432	0,0,0,0,0,0	0,5,0,7,1,3	0,3,1,1,1,0	0,3,2,4,4,9	230	149	1	1.0	NA,0.0,NA,0.0,0.0,0.0	NA,0.393,0.245,0.139,0.139,0.0	-0.183
ENSMUSG00000038618	Rassf7	7	+	141217885	141218168	141217885	141218017	141218089	141218168	0,2,3,4,3,4	22,3,12,12,3,3	2,2,2,1,6,5	6,3,11,8,15,9	221	149	1	1.0	0.0,0.31,0.144,0.183,0.403,0.473	0.183,0.31,0.109,0.078,0.212,0.272	0.058
ENSMUSG00000033434	Gtpbp6	5	-	110104267	110104658	110104267	110104420	110104509	110104658	70,38,36,49,40,36	150,41,48,65,40,65	63,33,23,36,52,16	147,38,53,46,88,39	238	149	1	1.0	0.226,0.367,0.32,0.321,0.385,0.257	0.212,0.352,0.214,0.329,0.27,0.204	0.049
ENSMUSG00000024186	Rgs11	17	+	26203295	26203512	26203295	26203392	26203461	26203512	0,7,2,9,3,4	0,4,3,1,6,4	0,0,0,3,6,2	0,1,0,2,2,4	218	149	1	1.0	NA,0.545,0.313,0.86,0.255,0.406	NA,0.0,NA,0.506,0.672,0.255	0.118
ENSMUSG00000025647	Shisa5	9	+	109055977	109056505	109055977	109056093	109056286	109056505	0,15,12,21,21,5	138,787,894,1318,675,1239	6,5,7,8,9,12	189,967,967,833,1303,972	342	149	1	1.0	0.0,0.008,0.006,0.007,0.013,0.002	0.014,0.002,0.003,0.004,0.003,0.005	0.001
ENSMUSG00000027676	Ccdc39	3	-	33830024	33830760	33830024	33830157	33830656	33830760	0,0,0,0,0,2	0,1,0,2,2,1	0,0,0,0,1,0	0,0,0,2,1,0	648	149	1	1.0	NA,0.0,NA,0.0,0.0,0.315	NA,NA,NA,0.0,0.187,NA	-0.015
ENSMUSG00000058586	Serhl	15	+	83101643	83101985	83101643	83101793	83101871	83101985	0,8,5,3,0,1	44,77,66,121,59,79	0,2,8,0,8,3	44,64,80,56,89,80	227	149	1	1.0	0.0,0.064,0.047,0.016,0.0,0.008	0.0,0.02,0.062,0.0,0.056,0.024	-0.004
ENSMUSG00000006763	Saal1	7	-	46699635	46701961	46699635	46699718	46701780	46701961	0,6,4,3,5,0	8,32,17,41,38,31	4,8,6,6,16,2	13,37,37,35,49,39	2211	149	1	1.0	0.0,0.012,0.016,0.005,0.009,0.0	0.02,0.014,0.011,0.011,0.022,0.003	-0.006
ENSMUSG00000002395	Use1	8	+	71367643	71367848	71367643	71367693	71367769	71367848	27,31,35,69,41,43	727,391,537,729,380,677	18,46,30,22,47,20	608,515,543,491,802,532	225	149	1	1.0	0.024,0.05,0.041,0.059,0.067,0.04	0.019,0.056,0.035,0.029,0.037,0.024	0.014
ENSMUSG00000002395	Use1	8	+	71368849	71369303	71368849	71368877	71369131	71369303	160,89,103,172,92,112	367,103,134,190,129,180	187,120,66,99,195,57	321,167,134,148,237,65	403	149	1	1.0	0.139,0.242,0.221,0.251,0.209,0.187	0.177,0.21,0.154,0.198,0.233,0.245	0.005
ENSMUSG00000061689	Dlgap4	2	+	156748022	156748420	156748022	156748102	156748331	156748420	17,47,54,72,47,55	0,0,0,0,0,0	30,105,66,76,107,30	0,0,1,0,0,1	378	149	1	1.0	1.0,1.0,1.0,1.0,1.0,1.0	1.0,1.0,0.963,1.0,1.0,0.922	0.019
ENSMUSG00000061689	Dlgap4	2	+	156748943	156749356	156748943	156749020	156749249	156749356	525,438,532,660,350,601	0,0,0,0,0,0	465,501,439,442,755,408	1,0,0,1,0,0	378	149	1	1.0	1.0,1.0,1.0,1.0,1.0,1.0	0.995,1.0,1.0,0.994,1.0,1.0	0.002
ENSMUSG00000022075	Rhobtb2	14	-	69796273	69798324	69796273	69797292	69798138	69798324	0,0,2,0,1,0	0,12,2,24,13,19	0,6,0,0,0,1	0,13,11,6,16,11	995	149	1	1.0	NA,0.0,0.13,0.0,0.011,0.0	NA,0.065,0.0,0.0,0.0,0.013	0.013
ENSMUSG00000041268	Dmxl2	9	-	54367553	54369262	54367553	54367771	54369209	54369262	4,320,353,532,340,426	0,59,70,135,50,128	13,450,317,381,426,336	0,57,55,70,83,72	1587	149	0.9258270629	1.0	1.0,0.337,0.321,0.27,0.39,0.238	1.0,0.426,0.351,0.338,0.325,0.305	-0.032
ENSMUSG00000074272	Ceacam1	7	-	25464848	25466437	25464848	25464880	25466316	25466437	0,3,13,16,2,7	0,19,25,37,22,28	0,8,14,8,4,12	4,21,24,29,17,33	1585	149	1	1.0	NA,0.015,0.047,0.039,0.008,0.023	0.0,0.035,0.052,0.025,0.022,0.033	-0.001
ENSMUSG00000005442	Cic	7	+	25293167	25294145	25293167	25293220	25293811	25294145	1923,1706,2082,2927,1676,2441	5,1,0,4,2,0	2132,2290,2104,1955,3262,1860	1,0,3,5,3,0	740	149	1	1.0	0.987,0.997,1.0,0.993,0.994,1.0	0.998,1.0,0.993,0.987,0.995,1.0	-0.0
ENSMUSG00000031311	Nono	X	+	101444687	101445334	101444687	101444790	101445294	101445334	12,27,25,42,28,53	115,333,415,614,377,595	11,41,56,35,41,25	169,423,521,462,610,412	653	149	1	1.0	0.023,0.018,0.014,0.015,0.017,0.02	0.015,0.022,0.024,0.017,0.015,0.014	0.0
ENSMUSG00000075376	Rc3h2	2	-	37389584	37389890	37389584	37389774	37389856	37389890	0,28,21,20,14,22	0,0,1,2,0,0	0,17,18,10,12,14	0,0,0,0,0,0	231	149	1	1.0	NA,1.0,0.931,0.866,1.0,1.0	NA,1.0,1.0,1.0,1.0,1.0	-0.041
ENSMUSG00000040562	Gstm2	3	-	107985617	107986109	107985617	107985682	107986033	107986109	0,8,0,22,0,4	26,56,79,96,54,141	0,7,4,4,10,1	66,117,104,65,162,85	500	149	1	1.0	0.0,0.041,0.0,0.064,0.0,0.008	0.0,0.018,0.011,0.018,0.018,0.003	0.008
ENSMUSG00000079487	Med12	X	+	101293957	101294175	101293957	101294012	101294087	101294175	4,62,59,116,100,83	0,8,24,21,6,23	11,105,76,85,116,70	1,14,7,10,17,27	224	149	1	1.0	1.0,0.838,0.621,0.786,0.917,0.706	0.88,0.833,0.878,0.85,0.819,0.633	-0.004
ENSMUSG00000078122	F630028O10Rik	X	+	96240412	96243636	96240412	96240513	96241037	96243636	0,38,46,24,22,28	0,28,47,23,20,33	0,40,50,12,29,20	0,55,49,19,54,10	673	149	1	1.0	NA,0.231,0.178,0.188,0.196,0.158	NA,0.139,0.184,0.123,0.106,0.307	0.018
ENSMUSG00000057421	Las1l	X	-	95947769	95950446	95947769	95947855	95950336	95950446	0,6,6,8,11,10	4,41,67,71,32,71	0,14,7,9,7,13	13,64,55,47,71,61	2630	149	1	1.0	0.0,0.008,0.005,0.006,0.019,0.008	0.0,0.012,0.007,0.011,0.006,0.012	-0.0
ENSMUSG00000057421	Las1l	X	-	95953221	95955211	95953221	95953303	95955141	95955211	0,6,8,1,6,6	7,31,52,49,44,47	0,8,10,3,3,2	4,37,38,48,87,42	1987	149	1	1.0	0.0,0.014,0.011,0.002,0.01,0.009	0.0,0.016,0.019,0.005,0.003,0.004	-0.0
ENSMUSG00000038335	Tsr1	11	+	74907823	74908120	74907823	74907964	74908045	74908120	0,53,49,59,26,53	11,40,25,58,39,48	1,46,43,61,63,56	17,70,35,53,67,48	230	149	1	1.0	0.0,0.462,0.559,0.397,0.302,0.417	0.037,0.299,0.443,0.427,0.379,0.43	0.02
ENSMUSG00000042066	Tmcc2	1	-	132358902	132361215	132358902	132359038	132360274	132361215	0,27,37,77,26,53	0,19,21,22,11,15	4,52,43,89,60,77	9,18,18,8,22,10	1385	149	1	1.0	NA,0.133,0.159,0.274,0.203,0.275	0.046,0.237,0.204,0.545,0.227,0.453	-0.077
ENSMUSG00000030815	Phkg2	7	+	127577534	127578029	127577534	127577646	127577974	127578029	9,74,73,107,58,107	0,3,1,8,0,7	9,106,76,60,107,71	0,3,6,0,6,1	477	149	1	1.0	1.0,0.885,0.958,0.807,1.0,0.827	1.0,0.917,0.798,1.0,0.848,0.957	-0.007
ENSMUSG00000030815	Phkg2	7	+	127577534	127578029	127577534	127577688	127577974	127578029	0,38,51,66,35,79	0,0,0,0,0,0	1,81,42,46,72,47	0,0,0,4,2,0	435	149	1	1.0	NA,1.0,1.0,1.0,1.0,1.0	1.0,1.0,1.0,0.798,0.925,1.0	0.046
ENSMUSG00000030815	Phkg2	7	+	127577534	127578029	127577534	127577710	127577974	127578029	0,29,40,45,30,65	12,56,74,106,69,103	0,67,37,28,58,31	13,69,86,124,92,83	413	149	1	1.0	0.0,0.157,0.163,0.133,0.136,0.185	0.0,0.259,0.134,0.075,0.185,0.119	0.0
ENSMUSG00000026520	Pycr2	1	+	180906162	180906687	180906162	180906384	180906594	180906687	7,10,8,2,7,9	201,99,131,151,110,162	10,12,23,14,8,4	123,106,137,93,147,88	359	149	1	1.0	0.014,0.04,0.025,0.005,0.026,0.023	0.033,0.045,0.065,0.059,0.022,0.019	-0.018
ENSMUSG00000026860	Sh3glb2	2	-	30345698	30346453	30345698	30345939	30346352	30346453	12,27,25,19,16,35	99,84,106,176,84,173	17,30,23,14,55,19	131,136,136,111,171,107	562	149	1	1.0	0.031,0.079,0.059,0.028,0.048,0.051	0.033,0.055,0.043,0.032,0.079,0.045	0.002
ENSMUSG00000025332	Kdm5c	X	+	152244872	152245283	152244872	152244996	152245101	152245283	0,0,1,3,0,3	0,95,117,127,71,138	0,0,0,1,1,2	0,84,125,106,83,94	254	149	1	1.0	NA,0.0,0.005,0.014,0.0,0.013	NA,0.0,0.0,0.006,0.007,0.012	0.001
ENSMUSG00000025268	Maged2	X	-	150808720	150809152	150808720	150808783	150809109	150809152	0,2,0,9,5,14	39,63,44,69,47,73	0,4,2,1,8,7	23,46,43,55,113,63	475	149	1	1.0	0.0,0.01,0.0,0.039,0.032,0.057	0.0,0.027,0.014,0.006,0.022,0.034	0.006
ENSMUSG00000001962	Fam50a	X	+	74314863	74315572	74314863	74314963	74315426	74315572	0,25,26,20,25,21	145,217,238,357,237,309	4,13,14,16,25,9	178,297,302,213,395,212	612	149	1	1.0	0.0,0.027,0.026,0.013,0.025,0.016	0.005,0.011,0.011,0.018,0.015,0.01	0.006
ENSMUSG00000001962	Fam50a	X	+	74318814	74319098	74318814	74318869	74319049	74319098	0,10,10,9,6,14	664,342,312,505,341,478	3,23,10,7,19,1	525,358,315,352,605,317	329	149	1	1.0	0.0,0.013,0.014,0.008,0.008,0.013	0.003,0.028,0.014,0.009,0.014,0.001	-0.002
ENSMUSG00000028689	Ccdc163	4	+	116709239	116709619	116709239	116709273	116709437	116709619	0,5,10,3,8,11	6,10,15,22,19,23	3,7,6,4,21,9	10,15,24,16,28,15	313	149	1	1.0	0.0,0.192,0.241,0.061,0.167,0.185	0.125,0.182,0.106,0.106,0.263,0.222	-0.026
ENSMUSG00000028689	Ccdc163	4	+	116709239	116709619	116709239	116709273	116709481	116709619	0,17,21,9,24,19	0,0,0,0,0,5	8,27,24,21,52,21	0,0,0,0,0,0	357	149	1	1.0	NA,1.0,1.0,1.0,1.0,0.613	1.0,1.0,1.0,1.0,1.0,1.0	-0.077
ENSMUSG00000008682	Rpl10	X	+	74271659	74271907	74271659	74271718	74271799	74271907	53,187,201,332,180,247	6007,8515,11114,14678,8929,14084	53,203,224,214,291,209	6773,10895,10906,10545,15835,9907	230	149	1	1.0	0.006,0.014,0.012,0.014,0.013,0.011	0.005,0.012,0.013,0.013,0.012,0.013	0.0
ENSMUSG00000020964	Sel1l	12	-	91813831	91814693	91813831	91814004	91814618	91814693	0,17,6,25,22,24	7,163,162,252,159,259	0,22,26,15,24,17	0,201,188,200,198,181	763	149	1	1.0	0.0,0.02,0.007,0.019,0.026,0.018	NA,0.021,0.026,0.014,0.023,0.018	-0.005
ENSMUSG00000031387	Renbp	X	-	73929115	73930517	73929115	73930262	73930407	73930517	0,30,46,36,17,40	381,639,798,1080,542,906	4,47,26,34,26,30	375,807,776,696,1024,676	294	149	1	1.0	0.0,0.023,0.028,0.017,0.016,0.022	0.005,0.029,0.017,0.024,0.013,0.022	-0.001
ENSMUSG00000031388	Naa10	X	-	73919501	73919869	73919501	73919540	73919753	73919869	3,1,6,8,8,3	4,1,0,3,3,0	15,7,7,7,6,1	8,2,1,0,8,3	362	149	0.733681649888	1.0	0.236,0.292,1.0,0.523,0.523,1.0	0.436,0.59,0.742,1.0,0.236,0.121	0.075
ENSMUSG00000031388	Naa10	X	-	73919501	73919869	73919501	73919546	73919753	73919869	0,1,1,4,8,1	208,71,83,105,88,109	2,0,6,5,3,1	174,130,88,68,146,84	356	149	1	1.0	0.0,0.006,0.005,0.016,0.037,0.004	0.005,0.0,0.028,0.03,0.009,0.005	-0.001
ENSMUSG00000002014	Ssr4	X	+	73787183	73788953	73787183	73787306	73788834	73788953	2,32,50,48,53,77	395,622,739,1113,569,957	0,73,51,57,38,46	485,724,667,599,1068,720	1677	149	1	1.0	0.0,0.005,0.006,0.004,0.008,0.007	0.0,0.009,0.007,0.008,0.003,0.006	-0.001
ENSMUSG00000002014	Ssr4	X	+	73789799	73790424	73789799	73789874	73790358	73790424	97,89,92,147,84,125	8,0,0,5,1,4	91,101,83,83,127,102	0,0,1,1,12,3	633	149	1	1.0	0.741,1.0,1.0,0.874,0.952,0.88	1.0,1.0,0.951,0.951,0.714,0.889	-0.01
ENSMUSG00000022800	Fyttd1	16	+	32898373	32898939	32898373	32898470	32898877	32898939	0,50,67,46,51,92	0,76,113,86,75,137	2,48,59,58,68,54	3,80,71,88,103,74	556	149	1	1.0	NA,0.15,0.137,0.125,0.154,0.153	0.152,0.139,0.182,0.15,0.15,0.164	-0.012
ENSMUSG00000014856	Tmem208	8	+	105328321	105328692	105328321	105328458	105328607	105328692	61,55,68,39,32,37	534,187,218,320,162,261	55,41,25,26,53,33	295,239,232,234,351,219	298	149	1	1.0	0.054,0.128,0.135,0.057,0.09,0.066	0.085,0.079,0.051,0.053,0.07,0.07	0.02
ENSMUSG00000014856	Tmem208	8	+	105328321	105328692	105328321	105328484	105328607	105328692	61,44,50,34,24,27	33,7,8,7,3,9	42,27,14,27,42,27	9,7,5,7,14,9	272	149	1	1.0	0.503,0.775,0.774,0.727,0.814,0.622	0.719,0.679,0.605,0.679,0.622,0.622	0.048
ENSMUSG00000034893	Cog3	14	-	75707089	75708049	75707089	75707188	75707921	75708049	0,23,18,30,13,31	0,47,81,65,55,81	0,33,16,26,26,4	9,67,71,59,57,56	882	149	1	1.0	NA,0.076,0.036,0.072,0.038,0.061	0.0,0.077,0.037,0.069,0.072,0.012	0.012
ENSMUSG00000021500	Ddx46	13	+	55659019	55660799	55659019	55659098	55660716	55660799	0,38,46,35,16,50	1,97,74,113,104,128	0,19,43,34,31,31	2,87,100,117,99,128	1767	149	1	1.0	0.0,0.032,0.05,0.025,0.013,0.032	0.0,0.018,0.035,0.024,0.026,0.02	0.005
ENSMUSG00000004947	Dtx2	5	+	136026469	136028572	136026469	136026607	136028498	136028572	0,14,22,26,34,15	21,20,24,66,14,39	6,21,19,8,17,8	11,43,27,28,40,29	2040	149	1	1.0	0.0,0.049,0.063,0.028,0.151,0.027	0.038,0.034,0.049,0.02,0.03,0.02	0.021
ENSMUSG00000035632	Cnot3	7	+	3655570	3656156	3655570	3655952	3656032	3656156	0,1,2,3,3,1	23,73,94,115,73,129	0,5,4,4,0,4	33,100,105,68,146,83	229	149	1	1.0	0.0,0.009,0.014,0.017,0.026,0.005	0.0,0.032,0.024,0.037,0.0,0.03	-0.009
ENSMUSG00000019338	Zfp687	3	-	95006831	95008213	95006831	95007966	95008071	95008213	0,0,1,13,0,4	5,28,23,62,28,55	2,2,0,3,7,3	17,40,32,38,52,29	254	149	1	1.0	0.0,0.0,0.025,0.11,0.0,0.041	0.065,0.028,0.0,0.044,0.073,0.057	-0.015
ENSMUSG00000019338	Zfp687	3	-	95008379	95008917	95008379	95008492	95008584	95008917	0,2,0,2,1,2	3,10,27,43,25,25	0,1,2,2,0,1	0,32,21,42,26,20	241	149	1	1.0	0.0,0.11,0.0,0.028,0.024,0.047	NA,0.019,0.056,0.029,0.0,0.03	0.008
ENSMUSG00000019338	Zfp687	3	-	95008584	95009238	95008584	95008917	95009075	95009238	0,3,4,9,0,11	0,30,30,36,28,37	0,0,2,4,2,3	1,16,36,24,23,21	307	149	1	1.0	NA,0.046,0.061,0.108,0.0,0.126	0.0,0.0,0.026,0.075,0.04,0.065	0.034
ENSMUSG00000019338	Zfp687	3	-	95008379	95010222	95008379	95008917	95009342	95010222	0,7,7,14,0,19	0,1,0,0,0,0	0,4,8,11,3,5	0,0,0,0,0,0	574	149	1	1.0	NA,0.645,1.0,1.0,NA,1.0	NA,1.0,1.0,1.0,1.0,1.0	-0.089
ENSMUSG00000019338	Zfp687	3	-	95009342	95010222	95009342	95009519	95010043	95010222	0,8,2,1,0,6	0,26,15,18,19,30	0,1,6,4,10,1	2,19,36,26,24,21	673	149	1	1.0	NA,0.064,0.029,0.012,0.0,0.042	0.0,0.012,0.036,0.033,0.084,0.01	0.0
ENSMUSG00000052142	Rasal3	17	-	32392045	32392788	32392045	32392203	32392397	32392788	5,27,7,20,12,25	65,73,90,109,65,118	5,8,13,11,10,20	99,61,103,62,102,62	343	149	1	1.0	0.032,0.138,0.033,0.074,0.074,0.084	0.021,0.054,0.052,0.072,0.041,0.123	0.012
ENSMUSG00000052142	Rasal3	17	-	32403055	32403581	32403055	32403399	32403520	32403581	0,39,76,85,51,90	0,14,14,13,10,8	4,69,61,56,58,77	0,11,21,13,18,17	270	149	1	1.0	NA,0.606,0.75,0.783,0.738,0.861	1.0,0.776,0.616,0.704,0.64,0.714	0.006
ENSMUSG00000006390	Elovl1	4	+	118431408	118431733	118431408	118431514	118431596	118431733	7,17,25,36,17,33	239,545,614,827,441,793	28,40,27,21,41,33	343,679,663,555,907,614	231	149	1	1.0	0.019,0.02,0.026,0.027,0.024,0.026	0.05,0.037,0.026,0.024,0.028,0.034	-0.009
ENSMUSG00000035967	Ints6l	X	+	56493038	56496734	56493038	56493133	56496515	56496734	0,251,326,304,236,340	0,9,23,7,2,13	0,243,297,305,245,221	2,16,4,7,7,5	3531	149	1	1.0	NA,0.541,0.374,0.647,0.833,0.525	0.0,0.391,0.758,0.648,0.596,0.651	0.077
ENSMUSG00000038412	Higd1a	9	-	121848562	121850322	121848562	121849689	121850187	121850322	1,8,14,10,13,6	628,187,202,247,179,259	6,12,11,4,21,6	525,220,210,188,410,229	647	149	1	1.0	0.0,0.01,0.016,0.009,0.016,0.005	0.003,0.012,0.012,0.005,0.012,0.006	0.001
ENSMUSG00000031146	Plp2	X	-	7669414	7669758	7669414	7669510	7669602	7669758	9,6,7,5,11,7	252,637,935,992,707,1040	4,3,19,2,24,10	374,935,866,688,1353,773	241	149	1	1.0	0.022,0.006,0.005,0.003,0.01,0.004	0.007,0.002,0.013,0.002,0.011,0.008	0.001
ENSMUSG00000032567	Aste1	9	+	105396544	105397858	105396544	105396705	105396797	105397858	0,7,13,19,8,22	0,0,1,6,0,1	0,7,19,14,9,4	0,2,4,1,6,1	241	149	1	1.0	NA,1.0,0.889,0.662,1.0,0.932	NA,0.684,0.746,0.896,0.481,0.712	0.193
ENSMUSG00000026469	Xpr1	1	-	155330337	155332386	155330337	155330487	155332162	155332386	4,0,7,10,8,5	0,102,120,150,81,114	0,0,0,10,0,1	0,101,100,124,58,72	1824	149	1	1.0	1.0,0.0,0.005,0.005,0.008,0.004	NA,0.0,0.0,0.007,0.0,0.001	0.169
ENSMUSG00000039176	Polg	7	-	79449381	79450037	79449381	79449534	79449948	79450037	1010,367,491,562,448,561	9,0,0,0,0,1	805,483,527,435,875,454	0,0,1,0,0,0	563	149	1	1.0	0.967,1.0,1.0,1.0,1.0,0.993	1.0,1.0,0.993,1.0,1.0,1.0	-0.005
ENSMUSG00000039176	Polg	7	-	79451859	79452229	79451859	79452028	79452106	79452229	22,20,31,52,29,32	35,86,126,164,105,151	21,45,33,35,55,39	53,107,105,136,170,99	227	149	1	1.0	0.292,0.132,0.139,0.172,0.153,0.122	0.206,0.216,0.171,0.145,0.175,0.205	-0.018
ENSMUSG00000039176	Polg	7	-	79454038	79454711	79454038	79454174	79454593	79454711	0,46,79,91,61,70	14,95,79,155,72,130	5,50,58,49,69,48	24,91,78,74,125,116	568	149	1	1.0	0.0,0.113,0.208,0.133,0.182,0.124	0.052,0.126,0.163,0.148,0.126,0.098	0.008
ENSMUSG00000024944	Arl2	19	-	6135978	6137640	6135978	6136059	6137477	6137640	49,159,148,162,104,175	476,190,174,261,163,249	82,174,130,134,175,136	309,187,182,173,328,183	1567	149	1	1.0	0.01,0.074,0.075,0.056,0.057,0.063	0.025,0.081,0.064,0.069,0.048,0.066	-0.003
ENSMUSG00000054199	Gon4l	3	+	88898104	88899074	88898104	88898360	88898889	88899074	0,0,2,4,7,12	0,0,0,0,0,0	0,8,3,0,0,6	0,1,1,1,2,1	678	149	1	1.0	NA,NA,1.0,1.0,1.0,1.0	NA,0.637,0.397,0.0,0.0,0.569	0.679
ENSMUSG00000032180	Tmed1	9	-	21508930	21509351	21508930	21509114	21509253	21509351	0,5,7,8,4,2	75,57,63,129,85,104	0,8,0,0,1,0	42,91,67,61,96,61	288	149	1	1.0	0.0,0.043,0.054,0.031,0.024,0.01	0.0,0.044,0.0,0.0,0.005,0.0	0.019
ENSMUSG00000032180	Tmed1	9	-	21508930	21509351	21508930	21509114	21509288	21509351	0,21,21,30,21,12	0,3,0,8,0,0	3,18,11,8,19,6	0,0,1,1,0,2	323	149	1	1.0	NA,0.764,1.0,0.634,1.0,1.0	1.0,1.0,0.835,0.787,1.0,0.581	0.012
ENSMUSG00000029617	Ccz1	5	-	143998162	143998605	143998162	143998274	143998543	143998605	0,6,9,3,7,16	24,142,178,264,164,213	2,12,14,19,12,6	48,174,172,234,287,193	418	149	1	1.0	0.0,0.015,0.018,0.004,0.015,0.026	0.015,0.024,0.028,0.028,0.015,0.011	-0.007
ENSMUSG00000029617	Ccz1	5	-	144011030	144011529	144011030	144011078	144011451	144011529	0,23,32,43,19,31	0,117,175,209,115,210	0,30,18,37,27,13	14,176,168,147,197,147	522	149	1	1.0	NA,0.053,0.05,0.055,0.045,0.04	0.0,0.046,0.03,0.067,0.038,0.025	0.014
ENSMUSG00000029617	Ccz1	5	-	144012993	144014877	144012993	144013091	144014698	144014877	0,2,6,9,0,2	0,163,172,250,144,239	1,9,4,8,3,2	6,176,156,146,208,167	1756	149	1	1.0	NA,0.001,0.003,0.003,0.0,0.001	0.014,0.004,0.002,0.005,0.001,0.001	-0.003
ENSMUSG00000015697	Setdb1	3	-	95337148	95339032	95337148	95337265	95338345	95339032	0,41,34,49,35,33	0,68,66,72,22,75	4,71,42,19,35,46	2,59,62,52,84,53	1229	149	1	1.0	NA,0.068,0.059,0.076,0.162,0.051	0.195,0.127,0.076,0.042,0.048,0.095	-0.014
ENSMUSG00000041096	Tspyl2	X	-	152340085	152340380	152340085	152340197	152340302	152340380	0,4,11,20,12,4	0,16,17,40,17,28	2,20,5,9,23,13	1,36,24,18,21,23	254	149	1	1.0	NA,0.128,0.275,0.227,0.293,0.077	0.54,0.246,0.109,0.227,0.391,0.249	-0.094
ENSMUSG00000027893	Ahcyl1	3	-	107673435	107675154	107673435	107673538	107675010	107675154	0,28,22,21,26,31	0,0,0,0,0,0	0,20,20,29,8,17	0,0,1,0,0,1	1621	149	1	1.0	NA,1.0,1.0,1.0,1.0,1.0	NA,1.0,0.648,1.0,1.0,0.61	0.148
ENSMUSG00000028552	Eps15	4	+	109361162	109361867	109361162	109361324	109361669	109361867	2,14,11,11,8,20	0,101,154,212,128,162	0,28,12,17,9,14	7,159,168,130,164,167	494	149	1	1.0	1.0,0.04,0.021,0.015,0.019,0.036	0.0,0.05,0.021,0.038,0.016,0.025	0.163
ENSMUSG00000021546	Hnrnpk	13	-	58393691	58393868	58393691	58393774	58393852	58393868	0,29,38,108,66,69	19,212,418,665,411,590	5,49,47,69,67,64	153,674,626,463,851,543	227	149	1	1.0	0.0,0.082,0.056,0.096,0.095,0.071	0.021,0.046,0.047,0.089,0.049,0.072	0.013
ENSMUSG00000021546	Hnrnpk	13	-	58393852	58394159	58393852	58393868	58394075	58394159	0,59,69,193,87,104	0,199,410,685,412,616	4,78,79,100,124,117	157,680,655,463,882,534	356	149	1	1.0	NA,0.11,0.066,0.105,0.081,0.066	0.011,0.046,0.048,0.083,0.056,0.084	0.031
ENSMUSG00000089661	Mia	7	-	27180168	27180833	27180168	27180279	27180699	27180833	0,0,1,0,0,2	0,0,0,0,0,0	0,1,0,2,0,0	3,0,0,0,0,0	569	149	1	1.0	NA,NA,1.0,NA,NA,1.0	0.0,1.0,NA,1.0,NA,NA	0.333
ENSMUSG00000028759	Hp1bp3	4	+	138225888	138228787	138225888	138226048	138228643	138228787	8,245,256,326,209,275	2,258,318,355,223,394	5,289,304,251,236,268	1,289,343,282,270,275	2744	149	1	1.0	0.178,0.049,0.042,0.047,0.048,0.037	0.214,0.052,0.046,0.046,0.045,0.05	-0.009
ENSMUSG00000031065	Cdk16	X	+	20696017	20696467	20696017	20696141	20696346	20696467	0,20,28,43,33,29	4,89,93,108,79,97	0,28,21,13,21,25	11,81,79,67,83,105	354	149	1	1.0	0.0,0.086,0.112,0.144,0.15,0.112	0.0,0.127,0.101,0.076,0.096,0.091	0.019
ENSMUSG00000031065	Cdk16	X	+	20696730	20696964	20696730	20696836	20696921	20696964	7,27,24,47,36,32	0,75,103,84,70,85	2,25,22,19,43,25	15,71,62,57,110,63	234	149	0.687442170997	1.0	1.0,0.186,0.129,0.263,0.247,0.193	0.078,0.183,0.184,0.175,0.199,0.202	0.166
ENSMUSG00000032580	Rbm5	9	-	107751718	107751953	107751718	107751791	107751875	107751953	0,5,13,36,17,25	7,128,139,156,110,169	0,23,23,43,33,31	10,119,154,121,168,124	233	149	1	1.0	0.0,0.024,0.056,0.129,0.09,0.086	0.0,0.11,0.087,0.185,0.112,0.138	-0.041
ENSMUSG00000032580	Rbm5	9	-	107756908	107760391	107756908	107756992	107760321	107760391	18,227,312,238,169,236	0,15,35,29,11,24	6,271,289,157,173,207	0,18,29,13,13,19	3478	149	1	1.0	1.0,0.393,0.276,0.26,0.397,0.296	1.0,0.392,0.299,0.341,0.363,0.318	-0.015
ENSMUSG00000009687	Fxyd5	7	-	31032729	31033018	31032729	31032880	31032972	31033018	10085,2826,3801,4791,2945,4588	876,243,271,353,217,366	7639,3397,3445,3509,7005,3371	499,333,305,326,512,239	241	149	1	1.0	0.877,0.878,0.897,0.894,0.894,0.886	0.904,0.863,0.875,0.869,0.894,0.897	0.004
ENSMUSG00000009687	Fxyd5	7	-	31032729	31035283	31032729	31033018	31035208	31035283	106,148,271,200,198,220	6767,2163,2781,3680,2187,3586	127,236,241,135,284,167	4907,2689,2534,2543,4969,2550	2339	149	1	1.0	0.001,0.004,0.006,0.003,0.006,0.004	0.002,0.006,0.006,0.003,0.004,0.004	-0.0
ENSMUSG00000033819	Ppp1r16a	15	+	76692836	76693138	76692836	76692940	76693013	76693138	6,8,3,7,0,10	35,66,58,74,42,77	6,0,2,5,6,6	59,68,62,84,108,62	222	149	1	1.0	0.103,0.075,0.034,0.06,0.0,0.08	0.064,0.0,0.021,0.038,0.036,0.061	0.022
ENSMUSG00000033819	Ppp1r16a	15	+	76693013	76693724	76693013	76693138	76693594	76693724	18,22,14,33,13,28	0,5,0,7,0,3	39,22,6,20,39,21	0,0,1,5,0,4	605	149	0.184291865384	1.0	1.0,0.52,1.0,0.537,1.0,0.697	1.0,1.0,0.596,0.496,1.0,0.564	0.016
ENSMUSG00000057897	Camk2b	11	-	5972631	5972888	5972631	5972726	5972812	5972888	0,0,0,2,0,2	0,0,1,7,0,0	0,1,0,1,2,0	3,6,2,2,0,0	235	149	1	1.0	NA,NA,0.0,0.153,NA,1.0	0.0,0.096,0.0,0.241,1.0,NA	0.117
ENSMUSG00000020116	Pno1	11	-	17209076	17209394	17209076	17209137	17209310	17209394	0,1,6,13,4,6	25,224,167,218,150,236	0,2,4,10,8,5	30,185,226,203,273,184	322	149	1	1.0	0.0,0.002,0.016,0.027,0.012,0.012	0.0,0.005,0.008,0.022,0.013,0.012	0.001
ENSMUSG00000040111	Gramd1b	9	-	40293232	40298079	40293232	40294427	40297985	40298079	285,1291,1473,1561,1214,1726	0,0,2,7,2,8	180,1836,1431,1298,1527,1391	0,3,4,2,0,1	3707	149	1	1.0	1.0,1.0,0.967,0.9,0.961,0.897	1.0,0.961,0.935,0.963,1.0,0.982	-0.019
ENSMUSG00000000787	Ddx3x	X	+	13287224	13287563	13287224	13287383	13287463	13287563	0,0,10,11,8,16	0,564,728,814,565,851	0,2,15,2,16,8	10,793,690,734,727,714	229	149	1	1.0	NA,0.0,0.009,0.009,0.009,0.012	0.0,0.002,0.014,0.002,0.014,0.007	0.001
ENSMUSG00000000787	Ddx3x	X	+	13288278	13288671	13288278	13288364	13288572	13288671	0,17,33,52,38,57	8,401,493,556,408,618	0,32,26,27,20,39	15,546,497,526,469,486	357	149	1	1.0	0.0,0.017,0.027,0.038,0.037,0.037	0.0,0.024,0.021,0.021,0.017,0.032	0.007
ENSMUSG00000074797	Itpa	2	+	130671400	130671620	130671400	130671458	130671555	130671620	0,1,0,4,2,4	85,170,190,312,196,322	1,2,2,2,0,0	84,235,214,200,333,190	246	149	1	1.0	0.0,0.004,0.0,0.008,0.006,0.007	0.007,0.005,0.006,0.006,0.0,0.0	0.0
ENSMUSG00000059540	Tcea2	2	+	181685791	181686752	181685791	181685922	181686189	181686752	0,10,6,4,3,4	0,9,12,4,9,2	0,4,1,3,0,5	17,17,3,14,11,16	416	149	1	1.0	NA,0.285,0.152,0.264,0.107,0.417	0.0,0.078,0.107,0.071,0.0,0.101	0.185
ENSMUSG00000059540	Tcea2	2	+	181686189	181686752	181686189	181686246	181686597	181686752	0,29,17,30,15,13	0,0,3,0,6,2	26,32,27,38,24,23	6,3,0,7,1,2	500	149	1	1.0	NA,1.0,0.628,1.0,0.427,0.66	0.564,0.761,1.0,0.618,0.877,0.774	-0.023
ENSMUSG00000022617	Chkb	15	-	89428133	89428827	89428133	89428229	89428410	89428827	14,55,63,103,51,89	62,107,130,184,135,151	25,58,35,74,93,71	74,127,102,122,183,115	330	149	1	1.0	0.093,0.188,0.18,0.202,0.146,0.21	0.132,0.171,0.134,0.215,0.187,0.218	-0.006
ENSMUSG00000022617	Chkb	15	-	89428133	89428827	89428133	89428229	89428713	89428827	50,213,202,307,181,290	7,1,1,3,2,4	51,205,171,200,294,165	0,4,0,2,2,5	633	149	1	1.0	0.627,0.98,0.979,0.96,0.955,0.945	1.0,0.923,1.0,0.959,0.972,0.886	-0.049
ENSMUSG00000022617	Chkb	15	-	89428410	89428827	89428410	89428544	89428713	89428827	42,160,141,212,135,207	21,65,74,87,49,98	29,147,138,131,206,94	42,55,66,48,59,65	318	149	1	1.0	0.484,0.536,0.472,0.533,0.563,0.497	0.244,0.556,0.495,0.561,0.621,0.404	0.034
ENSMUSG00000022617	Chkb	15	-	89428410	89428827	89428410	89428578	89428713	89428827	39,149,127,200,118,188	4,1,6,9,5,13	25,136,127,118,192,89	3,16,13,14,5,13	284	149	0.299757337505	1.0	0.836,0.987,0.917,0.921,0.925,0.884	0.814,0.817,0.837,0.816,0.953,0.782	0.075
ENSMUSG00000041945	Mfsd9	1	-	40784376	40786210	40784376	40784506	40786166	40786210	0,4,2,4,4,4	0,9,6,7,7,6	2,0,6,0,2,2	0,15,8,15,9,9	1809	149	1	1.0	NA,0.035,0.027,0.045,0.045,0.052	1.0,0.0,0.058,0.0,0.018,0.018	-0.142
ENSMUSG00000070034	Sp110	1	-	85579056	85579745	85579056	85579199	85579643	85579745	29,16,27,57,55,38	122,51,78,85,74,83	36,78,62,27,100,18	108,83,82,96,130,71	593	149	1	1.0	0.056,0.073,0.08,0.144,0.157,0.103	0.077,0.191,0.16,0.066,0.162,0.06	-0.017
ENSMUSG00000070034	Sp110	1	-	85584902	85586295	85584902	85585052	85586214	85586295	0,18,33,27,49,36	6,22,36,34,36,65	4,45,50,31,62,28	54,56,41,44,83,41	1311	149	1	1.0	0.0,0.085,0.094,0.083,0.134,0.059	0.008,0.084,0.122,0.074,0.078,0.072	0.003
ENSMUSG00000026672	Optn	2	-	5020641	5021481	5020641	5021228	5021322	5021481	18,76,82,105,63,98	22,6,4,9,6,17	50,76,92,104,118,85	8,3,10,15,12,13	243	149	1	1.0	0.334,0.886,0.926,0.877,0.866,0.779	0.793,0.94,0.849,0.81,0.858,0.8	-0.064
ENSMUSG00000062202	Btbd9	17	-	30215523	30220570	30215523	30220144	30220344	30220570	16,42,49,82,62,101	0,0,1,4,0,4	13,58,81,65,66,67	0,0,1,1,3,1	349	149	1	1.0	1.0,1.0,0.954,0.897,1.0,0.915	1.0,1.0,0.972,0.965,0.904,0.966	-0.007
ENSMUSG00000056962	Jmjd6	11	-	116839837	116840545	116839837	116839926	116840409	116840545	0,28,27,49,14,39	12,1,4,0,3,1	9,20,33,22,29,29	0,0,0,0,0,0	632	149	0.000564529989339	0.342556797531	0.0,0.868,0.614,1.0,0.524,0.902	1.0,1.0,1.0,1.0,1.0,1.0	-0.349
ENSMUSG00000056962	Jmjd6	11	-	116839837	116840545	116839837	116839931	116840409	116840545	0,28,27,49,12,39	12,3,8,4,2,0	9,20,32,21,26,27	13,9,7,3,4,4	627	149	0.730661292736	1.0	0.0,0.689,0.445,0.744,0.588,1.0	0.141,0.346,0.521,0.625,0.607,0.616	0.102
ENSMUSG00000056962	Jmjd6	11	-	116839837	116840545	116839837	116839926	116840447	116840545	62,46,52,73,27,73	8,5,1,0,0,5	54,53,63,43,73,54	2,3,5,1,6,1	670	149	1	1.0	0.633,0.672,0.92,1.0,1.0,0.765	0.857,0.797,0.737,0.905,0.73,0.923	0.007
ENSMUSG00000056962	Jmjd6	11	-	116839837	116840545	116839837	116839931	116840447	116840545	62,46,52,73,25,73	4,0,0,3,0,2	54,53,62,42,70,52	0,0,0,0,2,0	665	149	1	1.0	0.776,1.0,1.0,0.845,1.0,0.891	1.0,1.0,1.0,1.0,0.887,1.0	-0.063
ENSMUSG00000038241	Cep250	2	+	155969994	155970895	155969994	155970236	155970712	155970895	2,3,0,2,4,2	0,17,12,51,13,52	3,4,1,5,6,2	0,12,29,19,34,34	625	149	1	1.0	1.0,0.04,0.0,0.009,0.068,0.009	1.0,0.074,0.008,0.059,0.04,0.014	-0.012
ENSMUSG00000038241	Cep250	2	+	155988311	155989620	155988311	155988432	155989498	155989620	0,40,18,11,10,8	0,86,93,107,83,144	11,42,35,19,43,20	0,58,100,105,113,91	1215	149	1	1.0	NA,0.054,0.023,0.012,0.015,0.007	1.0,0.082,0.041,0.022,0.045,0.026	-0.18
ENSMUSG00000052331	Ankrd44	1	-	54657615	54659006	54657615	54657699	54658918	54659006	0,0,5,0,1,2	8,35,46,50,37,52	0,7,2,5,1,6	3,42,58,49,47,61	1368	149	1	1.0	0.0,0.0,0.012,0.0,0.003,0.004	0.0,0.018,0.004,0.011,0.002,0.011	-0.004
ENSMUSG00000018076	Med13l	5	+	118749608	118751034	118749608	118749828	118750845	118751034	0,13,13,25,8,18	0,39,49,40,19,55	0,15,10,8,16,16	0,33,40,53,35,36	1166	149	1	1.0	NA,0.041,0.033,0.074,0.051,0.04	NA,0.055,0.031,0.019,0.055,0.054	0.005
ENSMUSG00000018076	Med13l	5	+	118759101	118763916	118759101	118759263	118762700	118763916	0,60,94,100,92,119	0,1,1,0,0,3	0,125,95,123,134,131	0,0,0,0,4,0	3586	149	1	1.0	NA,0.714,0.796,1.0,1.0,0.622	NA,1.0,1.0,1.0,0.582,1.0	-0.09
ENSMUSG00000004100	Ppan	9	+	20889337	20889684	20889337	20889439	20889633	20889684	18,35,35,64,47,31	32,41,37,52,41,57	22,57,34,36,29,45	17,45,45,44,81,94	343	149	1	1.0	0.196,0.271,0.291,0.348,0.332,0.191	0.36,0.355,0.247,0.262,0.135,0.172	0.016
ENSMUSG00000004100	Ppan	9	+	20891082	20891365	20891082	20891206	20891286	20891365	19,29,11,24,15,22	165,54,74,67,56,84	26,29,22,32,39,10	100,75,72,34,145,59	229	149	1	1.0	0.07,0.259,0.088,0.189,0.148,0.146	0.145,0.201,0.166,0.38,0.149,0.099	-0.04
ENSMUSG00000001305	Rrp15	1	-	186737587	186739863	186737587	186737685	186739603	186739863	8,32,40,42,53,45	44,51,62,56,37,60	20,49,28,29,39,46	65,50,45,44,106,49	2067	149	1	1.0	0.013,0.043,0.044,0.051,0.094,0.051	0.022,0.066,0.043,0.045,0.026,0.063	0.005
ENSMUSG00000037400	Atp11b	3	+	35837485	35839214	35837485	35837589	35839048	35839214	0,32,34,18,13,24	0,86,86,75,64,83	0,37,37,17,19,28	6,91,68,82,91,64	1608	149	1	1.0	NA,0.033,0.035,0.022,0.018,0.026	0.0,0.036,0.048,0.019,0.019,0.039	-0.0
ENSMUSG00000073758	Sh3d21	4	-	126152023	126152258	126152023	126152118	126152205	126152258	0,0,0,0,0,1	0,0,2,0,0,0	0,0,1,0,1,3	0,0,0,0,3,2	236	149	1	1.0	NA,NA,0.0,NA,NA,1.0	NA,NA,1.0,NA,0.174,0.486	-0.053
ENSMUSG00000073758	Sh3d21	4	-	126161967	126162266	126161967	126162023	126162175	126162266	0,0,0,0,0,0	0,0,0,0,0,1	0,0,1,0,0,0	0,0,0,0,0,1	301	149	1	1.0	NA,NA,NA,NA,NA,0.0	NA,NA,1.0,NA,NA,0.0	-0.5
ENSMUSG00000027009	Itga4	2	+	79288821	79289391	79288821	79288867	79289236	79289391	0,0,0,0,0,0	0,52,80,52,60,59	0,0,0,1,0,0	0,36,69,70,19,51	518	149	1	1.0	NA,0.0,0.0,0.0,0.0,0.0	NA,0.0,0.0,0.004,0.0,0.0	-0.001
ENSMUSG00000021235	Coq6	12	+	84368142	84368709	84368142	84368201	84368585	84368709	0,0,4,9,0,9	0,24,35,25,20,17	1,10,9,4,9,9	4,21,31,32,27,37	533	149	1	1.0	NA,0.0,0.031,0.091,0.0,0.129	0.065,0.117,0.075,0.034,0.085,0.064	-0.023
ENSMUSG00000021235	Coq6	12	+	84370255	84371031	84370255	84370354	84370923	84371031	2,15,25,13,22,23	0,0,4,2,3,3	15,28,26,15,28,12	0,1,3,0,4,2	718	149	0.67184546718	1.0	1.0,1.0,0.565,0.574,0.603,0.614	1.0,0.853,0.643,1.0,0.592,0.555	-0.048
ENSMUSG00000021235	Coq6	12	+	84370255	84371031	84370255	84370386	84370923	84371031	0,12,17,5,17,12	16,23,13,50,21,29	8,14,13,11,21,9	25,29,21,18,27,20	686	149	1	1.0	0.0,0.102,0.221,0.021,0.15,0.082	0.065,0.095,0.119,0.117,0.145,0.089	-0.009
ENSMUSG00000021235	Coq6	12	+	84370255	84371558	84370255	84371031	84371450	84371558	0,5,23,9,6,15	0,1,0,0,0,3	5,10,11,20,25,2	0,0,0,0,1,0	568	149	1	1.0	NA,0.567,1.0,1.0,1.0,0.567	1.0,1.0,1.0,1.0,0.868,1.0	-0.151
ENSMUSG00000027936	Crtc2	3	+	90257116	90257411	90257116	90257218	90257294	90257411	0,2,7,15,12,9	0,53,66,123,63,105	3,15,5,7,12,10	0,73,74,70,97,86	225	149	1	1.0	NA,0.024,0.066,0.075,0.112,0.054	1.0,0.12,0.043,0.062,0.076,0.071	-0.162
ENSMUSG00000027936	Crtc2	3	+	90258464	90259492	90258464	90258526	90259385	90259492	0,32,36,38,57,63	0,0,0,0,0,0	11,53,45,11,52,19	0,0,0,3,4,0	1008	149	1	1.0	NA,1.0,1.0,1.0,1.0,1.0	1.0,1.0,1.0,0.351,0.658,1.0	0.165
ENSMUSG00000028684	Urod	4	-	116991231	116991493	116991231	116991298	116991392	116991493	0,1,4,2,2,6	499,147,196,252,130,263	6,0,2,0,5,2	311,176,171,152,298,176	243	149	1	1.0	0.0,0.004,0.012,0.005,0.009,0.014	0.012,0.0,0.007,0.0,0.01,0.007	0.001
ENSMUSG00000028684	Urod	4	-	116992563	116993023	116992563	116992725	116992825	116993023	0,8,6,1,2,8	132,133,203,188,153,249	3,13,5,3,5,10	126,152,202,172,282,163	249	149	1	1.0	0.0,0.035,0.017,0.003,0.008,0.019	0.014,0.049,0.015,0.01,0.01,0.035	-0.009
ENSMUSG00000078619	Smarcd2	11	-	106264939	106265344	106264939	106265037	106265182	106265344	0,15,17,28,20,32	46,159,268,270,190,271	2,16,12,13,27,15	80,231,247,260,366,249	294	149	1	1.0	0.0,0.046,0.031,0.05,0.051,0.056	0.013,0.034,0.024,0.025,0.036,0.03	0.012
ENSMUSG00000078619	Smarcd2	11	-	106266890	106267180	106266890	106267013	106267137	106267180	0,3,1,2,8,2	6,102,127,199,126,130	0,5,8,1,2,12	0,79,126,101,140,110	273	149	1	1.0	0.0,0.016,0.004,0.005,0.033,0.008	NA,0.033,0.033,0.005,0.008,0.056	-0.016
ENSMUSG00000026509	Capn2	1	-	182489964	182491035	182489964	182490048	182490866	182491035	0,7,17,5,7,16	0,256,322,366,281,336	0,1,5,6,12,4	17,310,272,253,303,312	967	149	1	1.0	NA,0.004,0.008,0.002,0.004,0.007	0.0,0.0,0.003,0.004,0.006,0.002	0.003
ENSMUSG00000026509	Capn2	1	-	182490866	182492195	182490866	182491035	182492061	182492195	0,15,9,19,8,11	0,239,253,335,221,343	0,1,13,13,16,8	8,313,250,259,343,286	1175	149	1	1.0	NA,0.008,0.004,0.007,0.005,0.004	0.0,0.0,0.007,0.006,0.006,0.004	0.002
ENSMUSG00000020706	Ftsj3	11	-	106250154	106250433	106250154	106250254	106250347	106250433	8,17,8,25,8,8	94,91,139,122,97,136	8,8,9,14,12,0	109,78,105,106,159,107	242	149	1	1.0	0.05,0.103,0.034,0.112,0.048,0.035	0.043,0.059,0.05,0.075,0.044,0.0	0.019
ENSMUSG00000032127	Vps11	9	-	44353836	44354291	44353836	44353998	44354102	44354291	15,8,13,6,14,11	28,91,154,218,140,184	4,12,7,5,6,16	29,161,164,105,211,152	253	149	1	1.0	0.24,0.049,0.047,0.016,0.056,0.034	0.075,0.042,0.025,0.027,0.016,0.058	0.033
ENSMUSG00000032127	Vps11	9	-	44355698	44356429	44355698	44355850	44356227	44356429	0,40,30,45,21,40	5,97,126,152,96,125	18,21,34,40,53,37	1,124,127,138,121,152	526	149	1	1.0	0.0,0.105,0.063,0.077,0.058,0.083	0.836,0.046,0.07,0.076,0.11,0.065	-0.136
ENSMUSG00000032127	Vps11	9	-	44355698	44356429	44355698	44355850	44356294	44356429	0,103,93,161,62,110	0,7,9,15,7,8	19,103,108,113,137,132	0,18,8,10,12,11	593	149	1	1.0	NA,0.787,0.722,0.73,0.69,0.776	1.0,0.59,0.772,0.74,0.742,0.751	-0.025
ENSMUSG00000063659	Zbtb18	1	+	177447088	177450764	177447088	177447776	177447888	177450764	0,84,130,135,95,154	0,29,34,39,20,39	3,121,127,71,95,127	0,63,41,25,29,20	261	149	1	1.0	NA,0.623,0.686,0.664,0.731,0.693	1.0,0.523,0.639,0.619,0.652,0.784	-0.023
ENSMUSG00000039244	E130309D02Rik	5	-	143311710	143314399	143311710	143311876	143314177	143314399	0,17,17,38,14,20	16,84,120,120,97,124	12,18,13,35,20,22	23,102,109,98,170,110	2450	149	1	1.0	0.0,0.012,0.009,0.019,0.009,0.01	0.031,0.011,0.007,0.021,0.007,0.012	-0.005
ENSMUSG00000041168	Lonp1	17	-	56618317	56620069	56618317	56618456	56619985	56620069	29,132,154,201,133,172	0,0,0,0,0,0	31,181,139,138,243,156	0,0,0,0,1,0	1678	149	1	1.0	1.0,1.0,1.0,1.0,1.0,1.0	1.0,1.0,1.0,1.0,0.956,1.0	0.007
ENSMUSG00000025487	Psmd13	7	+	140886387	140886845	140886387	140886422	140886801	140886845	0,1,11,5,2,0	0,2,0,0,0,0	6,2,1,2,2,0	0,0,0,0,0,1	528	149	1	1.0	NA,0.124,1.0,1.0,1.0,NA	1.0,1.0,1.0,1.0,1.0,0.0	-0.052
ENSMUSG00000029625	Cpsf4	5	+	145177229	145178928	145177229	145177302	145178757	145178928	0,51,41,43,59,77	0,0,4,0,1,3	0,67,67,58,77,64	0,1,3,0,3,0	1604	149	1	1.0	NA,1.0,0.488,1.0,0.846,0.705	NA,0.862,0.675,1.0,0.705,1.0	-0.041
ENSMUSG00000029625	Cpsf4	5	+	145177229	145178928	145177229	145177302	145178783	145178928	0,54,49,46,65,83	0,0,0,3,0,0	2,72,73,62,80,68	0,0,0,0,0,0	1630	149	1	1.0	NA,1.0,1.0,0.584,1.0,1.0	1.0,1.0,1.0,1.0,1.0,1.0	-0.083
ENSMUSG00000029625	Cpsf4	5	+	145177229	145178928	145177229	145177302	145178832	145178928	0,61,58,48,71,88	0,36,66,72,38,49	7,84,78,72,84,77	25,41,47,39,63,37	1679	149	1	1.0	NA,0.131,0.072,0.056,0.142,0.137	0.024,0.154,0.128,0.141,0.106,0.156	-0.011
ENSMUSG00000029625	Cpsf4	5	+	145177229	145178928	145177229	145177302	145178835	145178928	0,62,62,51,71,89	17,26,35,31,27,26	7,84,80,72,85,77	16,27,23,24,61,27	1682	149	1	1.0	0.0,0.174,0.136,0.127,0.189,0.233	0.037,0.216,0.236,0.21,0.11,0.202	-0.025
ENSMUSG00000099083	Atf7	15	-	102547153	102547872	102547153	102547267	102547772	102547872	0,0,2,3,3,5	0,14,36,48,16,26	0,6,0,2,2,0	3,33,28,21,11,25	654	149	1	1.0	NA,0.0,0.012,0.014,0.041,0.042	0.0,0.04,0.0,0.021,0.04,0.0	0.005
ENSMUSG00000045031	Cetn4	3	-	37310292	37312446	37310292	37310439	37312356	37312446	0,1,2,0,2,1	0,0,0,3,3,3	0,0,0,0,1,2	0,3,1,1,1,0	2066	149	1	1.0	NA,1.0,1.0,0.0,0.046,0.023	NA,0.0,0.0,0.0,0.067,1.0	0.2
ENSMUSG00000010048	Ifrd2	9	+	107590297	107590662	107590297	107590422	107590504	107590662	3,6,14,11,6,13	10,36,32,37,36,40	8,9,16,16,9,15	9,12,60,17,53,30	231	149	0.538760730768	1.0	0.162,0.097,0.22,0.161,0.097,0.173	0.364,0.326,0.147,0.378,0.099,0.244	-0.108
ENSMUSG00000038766	Gabpb2	3	-	95203730	95204808	95203730	95203925	95204640	95204808	0,5,12,13,2,10	3,15,21,19,18,25	1,9,9,11,5,17	1,22,27,20,18,21	864	149	1	1.0	0.0,0.054,0.09,0.106,0.019,0.065	0.147,0.066,0.054,0.087,0.046,0.123	-0.031
ENSMUSG00000039515	Ptpa	2	+	30438228	30439764	30438228	30438353	30439663	30439764	8,61,81,77,25,31	112,292,375,435,267,359	11,73,57,55,65,30	130,345,363,314,541,317	1459	149	1	1.0	0.007,0.021,0.022,0.018,0.009,0.009	0.009,0.021,0.016,0.018,0.012,0.01	0.0
ENSMUSG00000068264	Ap5s1	2	+	131212446	131213514	131212446	131212736	131212825	131213514	84,155,187,325,155,258	2,0,0,0,0,1	115,173,152,157,227,126	3,2,1,0,7,1	238	149	1	1.0	0.963,1.0,1.0,1.0,1.0,0.994	0.96,0.982,0.99,1.0,0.953,0.987	0.014
ENSMUSG00000033793	Atp6v1h	1	+	5093362	5095728	5093362	5093452	5095614	5095728	0,12,16,49,19,40	4,370,409,475,279,481	0,40,28,41,36,31	21,419,482,399,547,290	2311	149	1	1.0	0.0,0.002,0.003,0.007,0.004,0.005	0.0,0.006,0.004,0.007,0.004,0.007	-0.001
ENSMUSG00000045752	Tssc4	7	+	143069935	143071087	143069935	143070292	143070791	143071087	891,229,300,322,229,422	9,3,3,2,3,4	539,304,274,243,477,273	4,3,1,2,10,1	648	149	1	1.0	0.958,0.946,0.958,0.974,0.946,0.96	0.969,0.959,0.984,0.965,0.916,0.984	-0.006
ENSMUSG00000027405	Nop56	2	+	130275662	130276174	130275662	130275824	130275975	130276174	0,7,14,17,10,28	25,97,121,147,99,205	5,8,4,10,22,8	37,155,152,147,233,155	300	149	1	1.0	0.0,0.035,0.054,0.054,0.048,0.064	0.063,0.025,0.013,0.033,0.045,0.025	0.009
ENSMUSG00000028716	Pdzk1ip1	4	+	115088707	115089212	115088707	115088776	115089038	115089212	0,1,0,12,1,0	0,1,0,0,0,2	0,2,2,0,5,1	0,0,0,0,1,0	411	149	1	1.0	NA,0.266,NA,1.0,1.0,0.0	NA,1.0,1.0,NA,0.644,1.0	-0.345
ENSMUSG00000028716	Pdzk1ip1	4	+	115088722	115089212	115088722	115088806	115089038	115089212	0,1,0,12,1,0	0,2,0,0,0,2	0,2,2,0,5,1	1,0,0,1,1,2	381	149	1	1.0	NA,0.164,NA,1.0,1.0,0.0	0.0,1.0,1.0,0.0,0.662,0.164	0.07
ENSMUSG00000026659	Dusp12	1	-	170880129	170881041	170880129	170880226	170880914	170881041	0,14,2,5,12,6	0,3,0,0,0,13	0,25,12,4,16,3	0,0,0,5,0,0	837	149	1	1.0	NA,0.454,1.0,1.0,1.0,0.076	NA,1.0,1.0,0.125,1.0,1.0	-0.119
ENSMUSG00000026628	Atf3	1	-	191177230	191177474	191177230	191177340	191177446	191177474	161,1781,2348,3315,1588,2553	0,0,0,0,1,0	285,2420,2322,2157,2020,1828	0,0,0,1,0,0	255	149	1	1.0	1.0,1.0,1.0,1.0,0.999,1.0	1.0,1.0,1.0,0.999,1.0,1.0	-0.0
ENSMUSG00000007029	Vars	17	+	35004771	35005061	35004771	35004893	35004976	35005061	0,3,2,5,10,3	1,70,110,93,79,93	0,10,3,6,6,5	8,52,83,67,118,81	232	149	1	1.0	0.0,0.027,0.012,0.033,0.075,0.02	0.0,0.11,0.023,0.054,0.032,0.038	-0.015
ENSMUSG00000007029	Vars	17	+	35011599	35011898	35011599	35011694	35011807	35011898	0,6,4,10,6,11	16,35,109,100,64,130	2,6,2,6,29,3	15,56,71,68,115,103	262	149	1	1.0	0.0,0.089,0.02,0.054,0.051,0.046	0.07,0.057,0.016,0.048,0.125,0.016	-0.012
ENSMUSG00000007029	Vars	17	+	35013121	35013390	35013121	35013192	35013264	35013390	0,2,6,5,4,4	43,116,105,145,109,177	0,5,9,8,15,6	89,92,130,86,184,126	221	149	1	1.0	0.0,0.011,0.037,0.023,0.024,0.015	0.0,0.035,0.045,0.059,0.052,0.031	-0.019
ENSMUSG00000007029	Vars	17	+	35013642	35013896	35013642	35013747	35013827	35013896	0,2,1,0,8,3	80,92,118,90,85,155	0,1,2,6,6,0	80,100,101,82,163,103	229	149	1	1.0	0.0,0.014,0.005,0.0,0.058,0.012	0.0,0.006,0.013,0.045,0.023,0.0	0.0
ENSMUSG00000029599	Ddx54	5	+	120620257	120620758	120620257	120620379	120620626	120620758	0,1,5,17,8,9	0,0,0,1,0,2	0,14,4,7,11,8	0,0,0,0,0,0	396	149	1	1.0	NA,1.0,1.0,0.865,1.0,0.629	NA,1.0,1.0,1.0,1.0,1.0	-0.101
ENSMUSG00000029599	Ddx54	5	+	120624537	120625844	120624537	120624729	120625701	120625844	32,34,40,55,30,50	168,222,244,345,184,339	31,51,53,50,82,45	233,257,227,228,354,232	1121	149	1	1.0	0.025,0.02,0.021,0.021,0.021,0.019	0.017,0.026,0.03,0.028,0.03,0.025	-0.005
ENSMUSG00000029599	Ddx54	5	+	120625925	120626505	120625925	120626039	120626400	120626505	3,0,1,12,6,10	304,167,242,254,173,311	8,4,5,4,18,4	289,237,190,227,373,184	510	149	1	1.0	0.003,0.0,0.001,0.014,0.01,0.009	0.008,0.005,0.008,0.005,0.014,0.006	-0.001
ENSMUSG00000036622	Atp13a2	4	+	140993947	140994391	140993947	140994062	140994311	140994391	0,29,42,56,28,71	26,336,402,535,350,451	3,47,56,29,47,37	31,404,327,326,452,308	398	149	1	1.0	0.0,0.031,0.038,0.038,0.029,0.056	0.035,0.042,0.06,0.032,0.037,0.043	-0.01
ENSMUSG00000036622	Atp13a2	4	+	141002456	141002783	141002456	141002546	141002623	141002783	16,57,44,93,71,89	78,364,498,651,382,573	15,77,83,75,111,84	143,435,423,354,497,394	226	149	1	1.0	0.119,0.094,0.055,0.086,0.109,0.093	0.065,0.105,0.115,0.123,0.128,0.123	-0.017
ENSMUSG00000028744	Pqlc2	4	-	139298529	139300411	139298529	139298969	139300225	139300411	82,81,102,103,83,86	331,103,91,139,75,143	78,91,87,76,115,79	205,118,102,83,162,85	1405	149	1	1.0	0.026,0.077,0.106,0.073,0.105,0.06	0.039,0.076,0.083,0.089,0.07,0.09	-0.0
ENSMUSG00000053746	Ptrh1	2	+	32776303	32776806	32776303	32776523	32776706	32776806	4,0,0,9,2,6	130,71,75,133,64,101	1,2,6,1,1,2	88,63,56,75,117,67	332	149	1	1.0	0.014,0.0,0.0,0.029,0.014,0.026	0.005,0.014,0.046,0.006,0.004,0.013	-0.001
ENSMUSG00000064127	Med14	X	-	12706298	12706692	12706298	12706445	12706531	12706692	0,0,0,0,0,2	0,27,50,31,34,60	0,1,0,3,0,0	0,29,31,36,30,32	235	149	1	1.0	NA,0.0,0.0,0.0,0.0,0.021	NA,0.021,0.0,0.05,0.0,0.0	-0.01
ENSMUSG00000031711	Zfp330	8	-	82764854	82766773	82764854	82764972	82766668	82766773	3,28,32,34,48,47	0,0,0,5,0,5	9,45,24,48,42,33	2,1,0,2,0,1	1845	149	0.636081639685	1.0	1.0,1.0,1.0,0.354,1.0,0.432	0.267,0.784,1.0,0.66,1.0,0.727	0.058
ENSMUSG00000024542	Cep192	18	+	67877955	67878660	67877955	67878075	67878538	67878660	0,16,24,27,9,16	0,37,31,57,21,37	5,16,14,18,27,17	10,40,36,20,70,21	612	149	1	1.0	NA,0.095,0.159,0.103,0.094,0.095	0.109,0.089,0.086,0.18,0.086,0.165	-0.01
ENSMUSG00000037376	Trmt6	2	-	132808203	132809016	132808203	132808289	132808660	132809016	0,7,8,0,0,6	3,62,57,66,68,96	0,5,2,0,12,0	6,90,71,83,88,79	520	149	1	1.0	0.0,0.031,0.039,0.0,0.0,0.018	0.0,0.016,0.008,0.0,0.038,0.0	0.004
ENSMUSG00000029166	Mapre3	5	+	30862497	30863405	30862497	30862643	30863203	30863405	5,29,44,28,50,43	0,37,19,41,40,78	0,50,26,42,49,42	7,41,32,32,50,39	709	149	1	1.0	1.0,0.141,0.327,0.126,0.208,0.104	0.0,0.204,0.146,0.216,0.171,0.185	0.164
ENSMUSG00000026822	Lcn2	2	-	32384632	32385520	32384632	32384884	32385418	32385520	11,1,6,23,13,13	552,319,278,832,426,470	11,9,10,26,42,22	532,351,421,612,979,422	683	149	1	1.0	0.004,0.001,0.005,0.006,0.007,0.006	0.004,0.006,0.005,0.009,0.009,0.011	-0.003
ENSMUSG00000028582	Cc2d1b	4	+	108625980	108626590	108625980	108626153	108626479	108626590	9,32,23,19,25,40	0,2,0,0,0,3	5,31,24,26,26,15	0,2,0,0,0,0	475	149	1	1.0	1.0,0.834,1.0,1.0,1.0,0.807	1.0,0.829,1.0,1.0,1.0,1.0	-0.031
ENSMUSG00000028582	Cc2d1b	4	+	108626300	108626590	108626300	108626376	108626479	108626590	9,27,20,17,14,30	11,109,187,251,120,217	3,19,13,20,25,13	26,188,135,158,206,149	252	149	1	1.0	0.326,0.128,0.059,0.039,0.065,0.076	0.064,0.056,0.054,0.07,0.067,0.049	0.055
ENSMUSG00000004891	Nes	3	+	87975420	87980451	87975420	87976580	87976712	87980451	31,37,48,37,49,64	0,0,0,0,0,0	12,71,63,35,74,68	0,0,0,5,0,5	281	149	1	1.0	1.0,1.0,1.0,1.0,1.0,1.0	1.0,1.0,1.0,0.788,1.0,0.878	0.056
ENSMUSG00000074643	Cpne1	2	-	156073798	156074309	156073798	156073992	156074175	156074309	0,31,31,49,38,43	0,0,0,0,0,1	0,42,39,25,42,31	0,0,0,0,0,0	332	149	1	1.0	NA,1.0,1.0,1.0,1.0,0.951	NA,1.0,1.0,1.0,1.0,1.0	-0.01
ENSMUSG00000074643	Cpne1	2	-	156073798	156074309	156073798	156074035	156074175	156074309	0,14,14,23,17,18	0,77,104,118,93,113	0,23,8,5,13,11	0,77,95,74,112,89	289	149	1	1.0	NA,0.086,0.065,0.091,0.086,0.076	NA,0.133,0.042,0.034,0.056,0.06	0.016
ENSMUSG00000074643	Cpne1	2	-	156078146	156078421	156078146	156078233	156078331	156078421	0,5,13,20,3,18	0,87,113,114,103,154	0,14,6,8,14,10	0,152,104,118,126,105	247	149	1	1.0	NA,0.034,0.065,0.096,0.017,0.066	NA,0.053,0.034,0.039,0.063,0.054	0.007
ENSMUSG00000074643	Cpne1	2	-	156078751	156078974	156078751	156078823	156078899	156078974	0,3,16,8,4,4	0,76,119,164,108,115	0,4,4,9,4,7	0,112,128,129,128,136	225	149	1	1.0	NA,0.025,0.082,0.031,0.024,0.023	NA,0.023,0.02,0.044,0.02,0.033	0.009
ENSMUSG00000026987	Baz2b	2	-	59920294	59922217	59920294	59920538	59922142	59922217	0,23,39,69,31,48	0,29,26,31,22,36	0,45,60,60,30,32	0,49,42,32,33,41	1753	149	1	1.0	NA,0.063,0.113,0.159,0.107,0.102	NA,0.072,0.108,0.137,0.072,0.062	0.019
ENSMUSG00000033032	Afap1l1	18	-	61743277	61743760	61743277	61743430	61743666	61743760	0,0,0,2,0,4	0,0,0,1,0,7	0,0,0,0,0,1	0,0,0,0,5,1	385	149	1	1.0	NA,NA,NA,0.436,NA,0.181	NA,NA,NA,NA,0.0,0.279	0.169
ENSMUSG00000027778	Ift80	3	-	68990741	68994582	68990741	68990961	68994498	68994582	0,6,19,40,20,37	0,15,15,15,17,9	0,16,24,30,29,30	0,6,15,8,12,11	3686	149	1	1.0	NA,0.016,0.049,0.097,0.045,0.143	NA,0.097,0.061,0.132,0.089,0.099	-0.026
ENSMUSG00000004319	Clcn3	8	-	60922789	60927418	60922789	60923188	60927231	60927418	4,65,63,79,51,67	0,43,60,70,26,69	4,82,56,88,64,68	10,68,45,48,30,58	4192	149	1	1.0	1.0,0.051,0.036,0.039,0.065,0.033	0.014,0.041,0.042,0.061,0.07,0.04	0.159
ENSMUSG00000029844	Hoxa1	6	-	52157566	52158317	52157566	52157661	52157864	52158317	0,2,0,8,1,0	0,1,2,0,0,0	0,2,0,5,0,4	0,2,0,0,0,0	352	149	1	1.0	NA,0.458,0.0,1.0,1.0,NA	NA,0.297,NA,1.0,NA,1.0	-0.151
ENSMUSG00000047675	Rps8	4	-	117155007	117155677	117155007	117155107	117155570	117155677	83,63,73,97,92,144	4932,3204,3770,5359,2730,4929	53,92,70,82,145,76	4731,3661,3930,3424,6383,3572	612	149	1	1.0	0.004,0.005,0.005,0.004,0.008,0.007	0.003,0.006,0.004,0.006,0.006,0.005	0.001
ENSMUSG00000028641	P3h1	4	+	119241481	119241804	119241481	119241534	119241661	119241804	0,1,2,5,4,5	0,0,1,1,3,0	0,10,3,0,11,7	0,0,0,0,0,0	276	149	1	1.0	NA,1.0,0.519,0.73,0.419,1.0	NA,1.0,1.0,NA,1.0,1.0	-0.266
ENSMUSG00000028641	P3h1	4	+	119241481	119241804	119241481	119241534	119241682	119241804	0,1,2,6,4,6	30,53,62,81,81,69	0,10,3,0,11,8	11,80,59,52,86,72	297	149	1	1.0	0.0,0.009,0.016,0.036,0.024,0.042	0.0,0.059,0.025,0.0,0.06,0.053	-0.012
ENSMUSG00000026925	Inpp5e	2	-	26399232	26399574	26399232	26399348	26399412	26399574	0,20,21,45,21,36	0,29,39,37,23,18	1,34,16,36,20,20	2,32,18,23,26,21	213	149	1	1.0	NA,0.325,0.274,0.46,0.39,0.583	0.259,0.426,0.383,0.523,0.35,0.4	0.016
ENSMUSG00000051811	Cox6b2	7	-	4752723	4753023	4752723	4752849	4752952	4753023	0,1,0,1,5,1	3,6,3,21,8,10	0,2,1,0,4,1	0,8,3,1,11,4	252	149	1	1.0	0.0,0.09,0.0,0.027,0.27,0.056	NA,0.129,0.165,0.0,0.177,0.129	-0.046
ENSMUSG00000041477	Dcp1b	6	+	119214769	119217979	119214769	119215606	119217802	119217979	10,67,71,83,31,57	38,24,21,49,31,36	15,66,58,42,102,68	25,24,33,33,44,20	2345	149	1	1.0	0.016,0.151,0.177,0.097,0.06,0.091	0.037,0.149,0.1,0.075,0.128,0.178	-0.013
ENSMUSG00000041477	Dcp1b	6	+	119214769	119217979	119214769	119215606	119217901	119217979	42,100,95,127,52,95	0,1,0,5,2,0	50,86,79,67,128,83	1,1,0,2,6,0	2444	149	0.354041525725	1.0	1.0,0.859,1.0,0.608,0.613,1.0	0.753,0.84,1.0,0.671,0.565,1.0	0.042
ENSMUSG00000020806	Rhbdf2	11	-	116605242	116606232	116605242	116605438	116606107	116606232	0,11,30,14,13,18	11,64,91,130,59,90	0,8,20,23,9,15	5,69,88,43,73,59	818	149	1	1.0	0.0,0.03,0.057,0.019,0.039,0.035	0.0,0.021,0.04,0.089,0.022,0.044	-0.006
ENSMUSG00000027829	Ccnl1	3	-	65947896	65948403	65947896	65948008	65948261	65948403	2,67,69,120,68,141	11,196,240,392,226,359	1,61,55,111,148,87	45,238,220,276,374,245	402	149	1	1.0	0.063,0.112,0.096,0.102,0.1,0.127	0.008,0.087,0.085,0.13,0.128,0.116	0.008
ENSMUSG00000027829	Ccnl1	3	-	65948690	65950544	65948690	65948790	65950479	65950544	7,519,622,811,567,882	0,142,147,275,149,223	30,586,535,679,784,641	9,129,147,158,228,153	1838	149	1	1.0	1.0,0.229,0.255,0.193,0.236,0.243	0.213,0.269,0.228,0.258,0.218,0.254	0.119
ENSMUSG00000028821	Syf2	4	+	134934455	134935049	134934455	134934581	134934931	134935049	0,22,40,32,20,35	151,209,299,386,252,364	21,32,45,33,42,29	153,299,289,263,390,292	499	149	1	1.0	0.0,0.03,0.038,0.024,0.023,0.028	0.039,0.031,0.044,0.036,0.031,0.029	-0.011
ENSMUSG00000028821	Syf2	4	+	134934931	134935464	134934931	134935049	134935373	134935464	16,22,14,33,30,22	189,245,329,418,289,386	2,25,15,15,25,16	150,290,307,318,490,297	473	149	1	1.0	0.026,0.028,0.013,0.024,0.032,0.018	0.004,0.026,0.015,0.015,0.016,0.017	0.008
ENSMUSG00000049676	Catsperg1	7	-	29184678	29185090	29184678	29184768	29184994	29185090	0,0,0,3,1,1	0,0,0,2,0,0	0,0,1,0,3,0	0,0,0,0,0,0	375	149	1	1.0	NA,NA,NA,0.373,1.0,1.0	NA,NA,1.0,NA,1.0,NA	-0.209
ENSMUSG00000049676	Catsperg1	7	-	29185187	29185593	29185187	29185251	29185436	29185593	0,2,0,0,0,0	0,0,2,0,0,0	0,9,3,1,2,2	0,0,0,0,2,1	334	149	1	1.0	NA,1.0,0.0,NA,NA,NA	NA,1.0,1.0,1.0,0.308,0.472	-0.256
ENSMUSG00000049676	Catsperg1	7	-	29189946	29190789	29189946	29190027	29190212	29190789	0,2,2,5,4,1	0,3,5,0,4,1	0,1,0,1,2,0	1,2,0,2,3,2	334	149	1	1.0	NA,0.229,0.151,1.0,0.308,0.308	0.0,0.182,NA,0.182,0.229,0.0	0.281
ENSMUSG00000049676	Catsperg1	7	-	29190212	29190635	29190212	29190331	29190436	29190635	0,9,2,4,0,1	0,0,0,0,0,1	1,3,0,7,8,5	0,0,0,0,0,0	254	149	1	1.0	NA,1.0,1.0,1.0,NA,0.37	1.0,1.0,NA,1.0,1.0,1.0	-0.157
ENSMUSG00000049676	Catsperg1	7	-	29190212	29190789	29190212	29190635	29190726	29190789	0,3,6,0,4,5	0,0,5,0,0,1	0,3,2,6,2,0	0,4,0,0,0,2	240	149	1	1.0	NA,1.0,0.427,NA,1.0,0.756	NA,0.318,1.0,1.0,1.0,0.0	0.132
ENSMUSG00000049676	Catsperg1	7	-	29198112	29198408	29198112	29198220	29198348	29198408	0,0,0,6,0,0	0,0,1,2,10,2	0,0,2,0,0,3	0,4,1,0,0,0	277	149	1	1.0	NA,NA,0.0,0.617,0.0,0.0	NA,0.0,0.518,NA,NA,1.0	-0.352
ENSMUSG00000042699	Dhx9	1	-	153464617	153465068	153464617	153464712	153464854	153465068	0,8,14,14,13,22	3,168,193,265,165,260	1,12,28,17,15,11	6,240,207,191,237,211	291	149	1	1.0	0.0,0.024,0.036,0.026,0.039,0.042	0.079,0.025,0.065,0.044,0.031,0.026	-0.017
ENSMUSG00000086370	Ftx	X	-	103569567	103572561	103569567	103570875	103572499	103572561	0,30,56,66,49,52	0,2,6,3,2,4	0,62,50,41,25,42	0,9,0,1,7,0	1773	149	1	1.0	NA,0.558,0.44,0.649,0.673,0.522	NA,0.367,1.0,0.775,0.231,1.0	-0.106
ENSMUSG00000055923	Aasdh	5	-	76888029	76888834	76888029	76888136	76888592	76888834	0,4,13,2,11,3	0,3,1,7,3,6	0,4,6,0,2,9	0,5,4,3,7,7	605	149	1	1.0	NA,0.247,0.762,0.066,0.475,0.11	NA,0.165,0.27,0.0,0.066,0.24	0.184
ENSMUSG00000062729	Ppox	1	-	171277446	171277804	171277446	171277596	171277693	171277804	23,3,4,9,11,7	143,46,78,87,56,83	3,3,4,10,10,1	119,59,70,74,118,71	246	149	1	1.0	0.089,0.038,0.03,0.059,0.106,0.049	0.015,0.03,0.033,0.076,0.049,0.008	0.027
ENSMUSG00000062729	Ppox	1	-	171278134	171279313	171278134	171278195	171279122	171279313	26,126,129,193,133,158	85,53,64,95,45,68	52,134,149,126,193,91	72,63,45,35,71,48	1076	149	1	1.0	0.041,0.248,0.218,0.22,0.29,0.243	0.091,0.228,0.314,0.333,0.273,0.208	-0.031
ENSMUSG00000062729	Ppox	1	-	171279429	171280001	171279429	171279574	171279868	171280001	0,80,61,114,73,69	34,22,36,53,36,50	8,72,80,62,66,67	19,27,30,25,74,33	443	149	1	1.0	0.0,0.55,0.363,0.42,0.405,0.317	0.124,0.473,0.473,0.455,0.231,0.406	-0.018
ENSMUSG00000062729	Ppox	1	-	171279429	171280001	171279429	171279593	171279868	171280001	0,78,56,110,72,62	0,2,0,0,0,0	8,70,78,62,59,63	0,0,0,0,0,0	424	149	1	1.0	NA,0.932,1.0,1.0,1.0,1.0	1.0,1.0,1.0,1.0,1.0,1.0	-0.014
ENSMUSG00000062729	Ppox	1	-	171279429	171280522	171279429	171279574	171280387	171280522	0,140,107,182,105,132	1,0,1,0,0,0	10,143,133,123,132,101	0,0,0,1,0,1	962	149	1	1.0	0.0,1.0,0.943,1.0,1.0,1.0	1.0,1.0,1.0,0.95,1.0,0.94	-0.158
ENSMUSG00000062729	Ppox	1	-	171279429	171280522	171279429	171280001	171280387	171280522	0,66,47,81,34,67	0,0,0,0,0,0	2,71,59,61,69,34	0,1,0,0,0,0	535	149	1	1.0	NA,1.0,1.0,1.0,1.0,1.0	1.0,0.952,1.0,1.0,1.0,1.0	0.008
ENSMUSG00000031918	Mtmr2	9	+	13799149	13800082	13799149	13799335	13799875	13800082	0,20,20,48,16,43	0,77,121,165,73,88	0,18,32,30,15,24	0,101,101,127,115,110	689	149	1	1.0	NA,0.053,0.035,0.059,0.045,0.096	NA,0.037,0.064,0.049,0.027,0.045	0.013
ENSMUSG00000053286	Trmt1l	1	+	151433793	151436707	151433793	151433904	151435727	151436707	0,15,11,8,2,8	0,56,67,72,46,57	0,5,7,5,3,5	16,57,40,43,53,45	1972	149	1	1.0	NA,0.02,0.012,0.008,0.003,0.01	0.0,0.007,0.013,0.009,0.004,0.008	0.004
ENSMUSG00000034789	Rab24	13	-	55320502	55320844	55320502	55320553	55320744	55320844	212,108,175,214,108,188	387,167,185,300,168,210	181,222,149,95,246,120	226,186,198,192,279,180	340	149	1	1.0	0.194,0.221,0.293,0.238,0.22,0.282	0.26,0.343,0.248,0.178,0.279,0.226	-0.014
ENSMUSG00000034789	Rab24	13	-	55321101	55321458	55321101	55321180	55321389	55321458	4,30,8,40,22,20	289,244,280,334,224,342	3,21,22,29,22,15	195,267,272,203,408,204	358	149	1	1.0	0.006,0.049,0.012,0.047,0.039,0.024	0.006,0.032,0.033,0.056,0.022,0.03	-0.0
ENSMUSG00000022768	Ccdc116	16	-	17139063	17142202	17139063	17140069	17141599	17142202	0,0,5,6,6,7	0,0,0,0,1,0	4,4,3,0,12,2	0,0,0,0,0,0	1679	149	1	1.0	NA,NA,1.0,1.0,0.347,1.0	1.0,1.0,1.0,NA,1.0,1.0	-0.163
ENSMUSG00000006014	Prg4	1	-	150454051	150456337	150454051	150454120	150456250	150456337	6,75,43,17,177,89	0,0,0,0,0,0	3,60,67,28,179,80	0,0,0,0,1,0	2279	149	1	1.0	1.0,1.0,1.0,1.0,1.0,1.0	1.0,1.0,1.0,1.0,0.921,1.0	0.013
ENSMUSG00000006471	Ndor1	2	-	25249793	25250197	25249793	25250003	25250095	25250197	0,13,13,24,5,16	0,41,33,36,35,57	0,11,15,13,22,13	0,27,48,20,26,29	241	149	1	1.0	NA,0.164,0.196,0.292,0.081,0.148	NA,0.201,0.162,0.287,0.343,0.217	-0.066
ENSMUSG00000040146	Rgl3	9	-	21976738	21976977	21976738	21976860	21976944	21976977	0,1,1,7,3,6	0,6,2,9,8,7	0,2,6,1,1,2	0,3,4,3,3,5	233	149	1	1.0	NA,0.096,0.242,0.332,0.193,0.354	NA,0.299,0.49,0.176,0.176,0.204	-0.026
ENSMUSG00000040146	Rgl3	9	-	21976738	21977276	21976738	21976977	21977189	21977276	0,4,0,2,10,3	0,6,2,13,8,6	0,3,5,1,2,11	0,1,3,3,7,5	361	149	1	1.0	NA,0.216,0.0,0.06,0.34,0.171	NA,0.553,0.408,0.121,0.105,0.476	-0.175
ENSMUSG00000040146	Rgl3	9	-	21976738	21977429	21976738	21977276	21977381	21977429	0,0,0,1,1,4	6,6,2,9,11,5	0,0,0,0,0,0	0,0,0,2,13,4	254	149	1	1.0	0.0,0.0,0.0,0.061,0.051,0.319	NA,NA,NA,0.0,0.0,0.0	0.072
ENSMUSG00000028099	Polr3c	3	-	96723513	96724052	96723513	96723699	96723796	96724052	6,15,8,20,19,28	14,62,85,119,65,102	1,12,14,12,21,5	10,68,75,60,111,86	246	149	1	1.0	0.206,0.128,0.054,0.092,0.15,0.143	0.057,0.097,0.102,0.108,0.103,0.034	0.045
ENSMUSG00000021809	Nudt13	14	+	20306231	20307799	20306231	20306366	20307692	20307799	0,29,43,65,17,40	4,26,57,68,20,34	16,63,58,29,31,24	9,37,63,50,53,27	1475	149	1	1.0	0.0,0.101,0.071,0.088,0.079,0.106	0.152,0.147,0.085,0.055,0.056,0.082	-0.022
ENSMUSG00000029175	Slc35f6	5	+	30655494	30656100	30655494	30655666	30655887	30656100	0,73,72,99,73,63	5,326,362,488,250,390	2,105,88,73,94,66	12,356,323,304,396,347	370	149	1	1.0	0.0,0.083,0.074,0.076,0.105,0.061	0.063,0.106,0.099,0.088,0.087,0.071	-0.019
ENSMUSG00000034171	Faah	4	-	115999498	116000088	115999498	115999607	116000048	116000088	0,0,0,3,0,0	0,0,0,0,0,1	0,0,0,3,1,0	0,2,0,0,5,0	590	149	1	1.0	NA,NA,NA,1.0,NA,0.0	NA,0.0,NA,1.0,0.048,NA	0.151
ENSMUSG00000034171	Faah	4	-	116000048	116000827	116000048	116000088	116000786	116000827	0,0,2,2,0,0	0,0,0,0,0,2	0,0,1,1,6,1	0,0,0,0,4,0	847	149	1	1.0	NA,NA,1.0,1.0,NA,0.0	NA,NA,1.0,1.0,0.209,1.0	-0.136
ENSMUSG00000034171	Faah	4	-	116004713	116005206	116004713	116004754	116004999	116005206	0,0,0,0,0,0	4,0,2,0,0,2	0,0,0,0,0,1	0,0,0,0,5,0	394	149	1	1.0	0.0,NA,0.0,NA,NA,0.0	NA,NA,NA,NA,0.0,1.0	-0.5
ENSMUSG00000038619	Ensa	3	+	95628540	95632102	95628540	95628707	95631431	95632102	1791,3340,3998,4867,3065,4496	127,71,99,150,64,150	1981,3783,3850,3485,4884,3202	124,96,91,91,156,87	2873	149	1	1.0	0.422,0.709,0.677,0.627,0.713,0.609	0.453,0.671,0.687,0.665,0.619,0.656	0.001
ENSMUSG00000035585	Tsen34	7	+	3694597	3695227	3694597	3694844	3694977	3695227	2,7,20,24,15,20	119,265,333,411,248,405	0,11,10,10,18,14	218,334,324,285,486,299	282	149	1	1.0	0.009,0.014,0.031,0.03,0.031,0.025	0.0,0.017,0.016,0.018,0.019,0.024	0.008
ENSMUSG00000040940	Arhgef1	7	+	24912056	24912352	24912056	24912155	24912309	24912352	0,36,16,45,35,26	23,289,329,448,311,432	5,24,46,33,31,35	44,410,310,317,430,259	303	149	1	1.0	0.0,0.058,0.023,0.047,0.052,0.029	0.053,0.028,0.068,0.049,0.034,0.062	-0.014
ENSMUSG00000040940	Arhgef1	7	+	24918519	24919351	24918519	24918531	24919183	24919351	44,317,268,391,323,352	0,15,21,32,21,21	68,428,290,250,439,260	9,21,15,18,21,17	801	149	1	1.0	1.0,0.797,0.704,0.694,0.741,0.757	0.584,0.791,0.782,0.721,0.795,0.74	0.047
ENSMUSG00000040940	Arhgef1	7	+	24923658	24923970	24923658	24923734	24923802	24923970	0,2,5,5,4,8	192,380,469,714,458,622	8,9,1,5,9,5	269,562,471,428,698,401	217	149	1	1.0	0.0,0.004,0.007,0.005,0.006,0.009	0.02,0.011,0.001,0.008,0.009,0.008	-0.004
ENSMUSG00000040940	Arhgef1	7	+	24924795	24925062	24924795	24924883	24924975	24925062	0,0,2,0,0,0	330,372,446,647,418,528	1,1,0,3,0,1	354,439,475,429,702,388	241	149	1	1.0	0.0,0.0,0.003,0.0,0.0,0.0	0.002,0.001,0.0,0.004,0.0,0.002	-0.001
ENSMUSG00000037720	Tmem33	5	+	67260695	67261033	67260695	67260806	67260963	67261033	23,30,36,67,20,46	10,186,244,346,196,316	8,24,18,30,49,34	15,248,256,259,303,208	306	149	1	1.0	0.528,0.073,0.067,0.086,0.047,0.066	0.206,0.045,0.033,0.053,0.073,0.074	0.064
ENSMUSG00000037720	Tmem33	5	+	67286095	67291461	67286095	67286216	67287009	67291461	511,491,655,815,515,708	5,31,35,43,21,40	342,576,638,591,833,539	12,24,44,32,38,35	942	149	1	1.0	0.942,0.715,0.747,0.75,0.795,0.737	0.818,0.792,0.696,0.745,0.776,0.709	0.025
ENSMUSG00000032594	Ip6k1	9	+	108044724	108045313	108044724	108044900	108045245	108045313	19,52,64,68,54,78	3,21,39,34,29,57	28,72,62,65,64,69	6,36,25,25,32,19	494	149	0.81513646916	1.0	0.656,0.428,0.331,0.376,0.36,0.292	0.585,0.376,0.428,0.44,0.376,0.523	-0.048
ENSMUSG00000030365	Clec2i	6	+	128892827	128893741	128892827	128892898	128893615	128893741	0,6,12,9,3,22	0,2,0,3,1,11	0,26,12,16,19,29	0,2,3,2,3,0	866	149	1	1.0	NA,0.34,1.0,0.34,0.34,0.256	NA,0.691,0.408,0.579,0.521,1.0	-0.185
ENSMUSG00000030365	Clec2i	6	+	128892827	128893741	128892827	128892910	128893615	128893741	0,6,12,9,3,22	0,0,1,0,0,3	0,26,12,16,19,29	0,0,1,0,3,0	854	149	1	1.0	NA,1.0,0.677,1.0,1.0,0.561	NA,1.0,0.677,1.0,0.525,1.0	0.007
ENSMUSG00000062908	Acadm	3	-	153938896	153939167	153938896	153938966	153939069	153939167	0,6,8,28,22,16	14,201,269,347,186,248	0,35,24,4,11,14	17,242,228,210,285,243	252	149	1	1.0	0.0,0.017,0.017,0.046,0.065,0.037	0.0,0.079,0.059,0.011,0.022,0.033	-0.004
ENSMUSG00000014075	Tctex1d2	16	+	32425240	32426921	32425240	32425310	32426857	32426921	8,25,47,33,22,26	158,117,145,187,117,129	5,42,32,15,60,15	94,129,128,110,220,121	1696	149	1	1.0	0.004,0.018,0.028,0.015,0.016,0.017	0.005,0.028,0.021,0.012,0.023,0.011	-0.0
ENSMUSG00000028542	Slc6a9	4	+	117864404	117864888	117864404	117864642	117864753	117864888	0,3,0,2,1,0	0,4,3,8,16,19	0,1,0,2,3,2	0,7,3,2,9,6	260	149	1	1.0	NA,0.301,0.0,0.125,0.035,0.0	NA,0.076,0.0,0.364,0.16,0.16	-0.06
ENSMUSG00000014353	Tmem87b	2	+	128845460	128846799	128845460	128845534	128846728	128846799	0,77,74,143,82,101	0,93,102,140,95,159	0,118,71,111,71,81	9,153,127,94,122,123	1343	149	1	1.0	NA,0.084,0.074,0.102,0.087,0.066	0.0,0.079,0.058,0.116,0.061,0.068	0.019
ENSMUSG00000015085	Entpd2	2	+	25399281	25399736	25399281	25399536	25399616	25399736	2,0,0,0,0,0	0,1,0,2,0,0	0,0,0,3,0,0	0,0,0,0,0,0	229	149	1	1.0	1.0,0.0,NA,0.0,NA,NA	NA,NA,NA,1.0,NA,NA	-0.667
ENSMUSG00000046032	Snx12	X	-	101211958	101213864	101211958	101212346	101213773	101213864	472,1265,1666,1918,1267,1904	116,69,101,137,83,139	704,1634,1488,1519,1957,1456	101,124,123,103,144,95	1576	149	1	1.0	0.278,0.634,0.609,0.57,0.591,0.564	0.397,0.555,0.534,0.582,0.562,0.592	0.004
ENSMUSG00000053819	Camk2d	3	+	126770784	126771846	126770784	126770857	126771773	126771846	0,4,3,14,5,12	0,0,0,0,0,1	0,3,14,11,11,17	0,0,0,0,0,5	1065	149	1	1.0	NA,1.0,1.0,1.0,1.0,0.627	NA,1.0,1.0,1.0,1.0,0.322	0.061
ENSMUSG00000004266	Ptpn6	6	-	124720706	124721222	124720706	124720908	124721079	124721222	158,112,125,152,96,134	2500,534,755,1005,526,884	140,126,133,135,199,102	1940,749,770,664,1162,615	320	149	1	1.0	0.029,0.089,0.072,0.066,0.078,0.066	0.033,0.073,0.074,0.086,0.074,0.072	-0.002
ENSMUSG00000022621	Rabl2	15	-	89583909	89584390	89583909	89584007	89584278	89584390	0,19,5,17,2,13	0,20,10,34,24,29	4,11,18,4,22,8	0,26,19,12,12,10	420	149	1	1.0	NA,0.252,0.151,0.151,0.029,0.137	1.0,0.131,0.252,0.106,0.394,0.221	-0.207
ENSMUSG00000022621	Rabl2	15	-	89583909	89584390	89583909	89584007	89584343	89584390	0,27,12,27,7,27	0,0,1,0,0,0	4,21,25,11,27,18	0,0,0,0,0,0	485	149	1	1.0	NA,1.0,0.787,1.0,1.0,1.0	1.0,1.0,1.0,1.0,1.0,1.0	-0.043
ENSMUSG00000028453	Fancg	4	-	43003226	43003932	43003226	43003312	43003782	43003932	0,16,10,34,13,30	3,3,1,0,0,1	6,30,21,16,36,16	1,0,0,5,1,1	619	149	0.810278094693	1.0	0.0,0.562,0.706,1.0,1.0,0.878	0.591,1.0,1.0,0.435,0.897,0.794	-0.095
ENSMUSG00000028453	Fancg	4	-	43003226	43003932	43003226	43003344	43003782	43003932	0,6,2,12,1,10	0,42,30,53,38,57	2,11,5,8,12,5	12,27,48,35,66,33	587	149	1	1.0	NA,0.035,0.017,0.054,0.007,0.043	0.041,0.094,0.026,0.055,0.044,0.037	-0.018
ENSMUSG00000028453	Fancg	4	-	43006983	43007403	43006983	43007114	43007267	43007403	0,3,2,4,3,2	0,18,45,64,21,41	0,8,3,2,2,1	2,36,46,32,35,40	302	149	1	1.0	NA,0.076,0.021,0.03,0.066,0.024	0.0,0.099,0.031,0.03,0.027,0.012	0.01
ENSMUSG00000034190	Chmp7	14	-	69719128	69719867	69719128	69719189	69719747	69719867	0,23,56,38,17,22	0,0,0,0,0,2	2,52,41,48,41,25	0,0,0,0,0,5	707	149	1	1.0	NA,1.0,1.0,1.0,1.0,0.699	1.0,1.0,1.0,1.0,1.0,0.513	0.021
ENSMUSG00000053291	Rab4b	7	-	27175778	27176238	27175778	27175893	27176157	27176238	39,85,79,153,102,135	67,202,266,369,156,286	74,82,94,73,152,81	86,228,284,304,343,232	413	149	1	1.0	0.174,0.132,0.097,0.13,0.191,0.146	0.237,0.115,0.107,0.08,0.138,0.112	0.014
ENSMUSG00000024334	H2-Oa	17	+	34093832	34094589	34093832	34094081	34094307	34094589	0,0,0,0,3,0	0,1,0,6,0,6	0,0,0,0,0,0	0,5,4,2,1,4	375	149	1	1.0	NA,0.0,NA,0.0,1.0,0.0	NA,0.0,0.0,0.0,0.0,0.0	0.25
ENSMUSG00000021773	Comtd1	14	-	21847872	21848120	21847872	21847927	21848001	21848120	38,29,14,33,10,37	600,89,118,185,100,176	66,41,33,10,28,12	332,151,110,127,185,98	223	149	1	1.0	0.041,0.179,0.073,0.106,0.063,0.123	0.117,0.154,0.167,0.05,0.092,0.076	-0.012
ENSMUSG00000033581	Igf2bp2	16	-	22063581	22065167	22063581	22063713	22065092	22065167	0,12,2,10,10,5	3,60,85,82,72,108	0,8,10,10,4,7	17,126,112,99,98,92	1528	149	1	1.0	0.0,0.019,0.002,0.012,0.013,0.004	0.0,0.006,0.009,0.01,0.004,0.007	0.002
ENSMUSG00000046169	Adamts6	13	+	104444814	104445704	104444814	104444953	104445615	104445704	0,0,0,0,2,0	0,1,0,0,0,0	0,2,0,0,0,0	0,0,1,0,0,1	811	149	1	1.0	NA,0.0,NA,NA,1.0,NA	NA,1.0,0.0,NA,NA,0.0	0.167
ENSMUSG00000024013	Fgd2	17	+	29364910	29365610	29364910	29364991	29365461	29365610	0,50,72,94,64,120	0,14,36,43,38,36	14,109,69,103,106,85	7,28,36,53,47,25	619	149	1	1.0	NA,0.462,0.325,0.345,0.288,0.445	0.325,0.484,0.316,0.319,0.352,0.45	-0.001
ENSMUSG00000024013	Fgd2	17	+	29373217	29373414	29373217	29373297	29373383	29373414	0,13,17,12,17,13	0,43,52,75,24,55	5,32,12,27,41,20	13,42,34,66,74,58	235	149	1	1.0	NA,0.161,0.172,0.092,0.31,0.13	0.196,0.326,0.183,0.206,0.26,0.179	-0.052
ENSMUSG00000026869	Psmd5	2	-	34856447	34857829	34856447	34856557	34857637	34857829	0,11,4,6,9,4	18,95,143,134,113,145	0,9,5,5,7,6	46,116,118,104,143,113	1229	149	1	1.0	0.0,0.014,0.003,0.005,0.01,0.003	0.0,0.009,0.005,0.006,0.006,0.006	0.001
ENSMUSG00000026869	Psmd5	2	-	34865526	34866095	34865526	34865655	34865981	34866095	0,7,7,12,2,2	5,68,81,85,89,112	0,2,6,9,1,2	5,73,88,79,99,80	475	149	1	1.0	0.0,0.031,0.026,0.042,0.007,0.006	0.0,0.009,0.021,0.035,0.003,0.008	0.006
ENSMUSG00000037318	Traf3ip3	1	-	193194519	193194849	193194519	193194549	193194824	193194849	0,1,0,4,0,5	15,24,35,61,40,44	0,0,6,8,2,0	22,46,41,37,52,29	424	149	1	1.0	0.0,0.014,0.0,0.023,0.0,0.038	0.0,0.0,0.049,0.071,0.013,0.0	-0.01
ENSMUSG00000037318	Traf3ip3	1	-	193194824	193195136	193194824	193194849	193195072	193195136	0,2,2,0,3,0	8,24,31,61,27,42	4,0,0,1,6,3	17,45,40,38,44,29	372	149	1	1.0	0.0,0.032,0.025,0.0,0.043,0.0	0.086,0.0,0.0,0.01,0.052,0.04	-0.015
ENSMUSG00000037318	Traf3ip3	1	-	193194824	193195422	193194824	193194849	193195274	193195422	0,3,3,1,7,0	0,0,0,0,0,0	6,8,2,3,6,3	0,0,1,1,0,0	574	149	1	1.0	NA,1.0,1.0,1.0,1.0,NA	1.0,1.0,0.342,0.438,1.0,1.0	0.203
ENSMUSG00000037318	Traf3ip3	1	-	193194824	193195422	193194824	193195136	193195274	193195422	0,2,1,1,4,1	12,26,31,49,21,31	2,10,2,2,2,2	9,45,44,38,62,25	287	149	1	1.0	0.0,0.038,0.016,0.01,0.09,0.016	0.103,0.103,0.023,0.027,0.016,0.04	-0.024
ENSMUSG00000031154	Otud5	X	+	7867514	7867823	7867514	7867579	7867666	7867823	0,0,1,0,0,1	14,126,178,255,159,253	0,0,0,3,4,4	18,172,182,180,244,164	236	149	1	1.0	0.0,0.0,0.004,0.0,0.0,0.002	0.0,0.0,0.0,0.01,0.01,0.015	-0.005
ENSMUSG00000031506	Ptpn7	1	+	135136098	135137461	135136098	135136175	135137323	135137461	0,22,51,28,17,17	0,122,171,171,116,180	0,21,25,15,17,23	9,169,177,110,141,141	1297	149	1	1.0	NA,0.02,0.033,0.018,0.017,0.011	0.0,0.014,0.016,0.015,0.014,0.018	0.007
ENSMUSG00000026339	Ccdc93	1	+	121494395	121497068	121494395	121494433	121496983	121497068	0,13,20,11,4,0	9,58,60,67,42,52	15,12,6,12,9,6	9,43,44,36,58,43	2699	149	1	1.0	0.0,0.012,0.018,0.009,0.005,0.0	0.084,0.015,0.007,0.018,0.008,0.008	-0.016
ENSMUSG00000029547	Ints1	5	-	139775331	139775674	139775331	139775430	139775620	139775674	0,69,87,115,46,128	0,0,0,2,0,0	0,115,80,82,88,91	0,0,1,0,0,0	339	149	1	1.0	NA,1.0,1.0,0.962,1.0,1.0	NA,1.0,0.972,1.0,1.0,1.0	-0.002
ENSMUSG00000002010	Idh3g	X	-	73780573	73781030	73780573	73780707	73780897	73781030	1,24,27,19,23,21	130,297,373,498,264,410	2,18,17,10,9,20	166,380,335,337,477,328	339	149	1	1.0	0.003,0.034,0.031,0.016,0.037,0.022	0.005,0.02,0.022,0.013,0.008,0.026	0.008
ENSMUSG00000002010	Idh3g	X	-	73782005	73782716	73782005	73782103	73782674	73782716	0,16,19,12,12,26	26,61,93,111,83,108	0,21,20,17,19,6	9,64,59,60,98,67	720	149	1	1.0	0.0,0.051,0.041,0.022,0.029,0.047	0.0,0.064,0.066,0.055,0.039,0.018	-0.009
ENSMUSG00000035245	Eogt	6	-	97147876	97148258	97147876	97148008	97148190	97148258	0,47,69,102,70,63	0,0,6,2,3,2	1,47,64,48,66,59	0,0,0,0,0,0	331	149	1	1.0	NA,1.0,0.838,0.958,0.913,0.934	1.0,1.0,1.0,1.0,1.0,1.0	-0.071
ENSMUSG00000039308	Ndst2	14	-	20724460	20724820	20724460	20724563	20724710	20724820	15,23,19,50,14,23	12,64,68,67,46,58	10,25,17,11,28,8	51,72,81,41,103,45	296	149	0.333101462742	1.0	0.386,0.153,0.123,0.273,0.133,0.166	0.09,0.149,0.096,0.119,0.12,0.082	0.096
ENSMUSG00000039308	Ndst2	14	-	20724460	20724820	20724460	20724563	20724747	20724820	15,36,44,70,39,40	0,11,20,13,13,11	20,46,39,21,52,29	5,10,7,15,14,5	333	149	1	1.0	1.0,0.594,0.496,0.707,0.573,0.619	0.642,0.673,0.714,0.385,0.624,0.722	0.038
ENSMUSG00000002835	Chaf1a	17	+	56063327	56065425	56063327	56063420	56064973	56065425	24,27,58,63,59,63	0,0,0,0,0,0	30,71,77,38,73,49	0,0,0,0,0,1	1702	149	1	1.0	1.0,1.0,1.0,1.0,1.0,1.0	1.0,1.0,1.0,1.0,1.0,0.811	0.031
ENSMUSG00000036281	Snapc4	2	-	26372730	26373080	26372730	26372825	26372973	26373080	0,12,6,2,3,4	0,7,17,21,10,27	0,3,3,1,1,3	2,17,18,17,17,12	297	149	1	1.0	NA,0.462,0.15,0.046,0.131,0.069	0.0,0.081,0.077,0.029,0.029,0.111	0.117
ENSMUSG00000036281	Snapc4	2	-	26373318	26374185	26373318	26373466	26374020	26374185	6,11,30,39,31,18	2,12,9,27,6,13	2,13,34,10,29,15	0,21,8,16,24,19	703	149	0.592932342893	1.0	0.389,0.163,0.414,0.234,0.523,0.227	1.0,0.116,0.474,0.117,0.204,0.143	-0.017
ENSMUSG00000027953	Slc50a1	3	-	89269826	89270139	89269826	89269950	89270061	89270139	13,36,63,74,49,66	25,148,197,271,146,230	30,48,42,45,83,63	104,143,165,155,257,156	260	149	1	1.0	0.23,0.122,0.155,0.135,0.161,0.141	0.142,0.161,0.127,0.143,0.156,0.188	0.005
ENSMUSG00000020782	Llgl2	11	+	115854546	115855105	115854546	115854575	115855062	115855105	35,7,10,23,3,12	6,2,0,5,0,7	2,15,14,4,26,11	1,2,1,0,0,0	636	149	2.73450901612e-05	0.0675104049441	0.577,0.451,1.0,0.519,1.0,0.287	0.319,0.637,0.766,1.0,1.0,1.0	-0.148
ENSMUSG00000073436	Eme2	17	-	24894570	24895055	24894570	24894707	24894820	24895055	0,16,21,10,15,27	0,9,7,13,4,10	6,13,20,13,15,17	0,6,12,10,15,9	262	149	1	1.0	NA,0.503,0.63,0.304,0.681,0.606	1.0,0.552,0.487,0.425,0.363,0.518	-0.013
ENSMUSG00000027185	Nat10	2	-	103725663	103726239	103725663	103725762	103726119	103726239	4,27,19,19,9,13	27,29,36,46,39,45	1,15,23,18,33,26	21,35,45,36,64,22	506	149	1	1.0	0.042,0.215,0.135,0.108,0.064,0.078	0.014,0.112,0.131,0.128,0.132,0.258	-0.022
ENSMUSG00000027185	Nat10	2	-	103734374	103734990	103734374	103734525	103734865	103734990	0,7,2,14,5,16	14,21,26,42,26,46	0,19,15,8,13,8	5,42,22,25,42,27	489	149	1	1.0	0.0,0.092,0.023,0.092,0.055,0.096	0.0,0.121,0.172,0.089,0.086,0.083	-0.032
ENSMUSG00000027185	Nat10	2	-	103734374	103734990	103734374	103734525	103734917	103734990	0,14,20,26,15,34	0,0,0,1,1,1	3,43,20,21,28,19	0,0,0,0,0,0	541	149	1	1.0	NA,1.0,1.0,0.877,0.805,0.904	1.0,1.0,1.0,1.0,1.0,1.0	-0.083
ENSMUSG00000061322	Dnaic1	4	+	41632139	41632488	41632139	41632288	41632388	41632488	0,0,4,3,0,2	0,0,1,0,0,1	0,2,0,2,5,0	0,0,0,0,0,0	249	149	1	1.0	NA,NA,0.705,1.0,NA,0.545	NA,1.0,NA,1.0,1.0,NA	-0.25
ENSMUSG00000034928	Rnf44	13	-	54683960	54684488	54683960	54684086	54684337	54684488	0,27,63,60,52,48	0,88,143,134,88,197	0,62,30,60,48,56	0,122,118,98,127,94	400	149	1	1.0	NA,0.103,0.141,0.143,0.18,0.083	NA,0.159,0.087,0.186,0.123,0.182	-0.017
ENSMUSG00000034928	Rnf44	13	-	54683960	54684488	54683960	54684089	54684337	54684488	0,27,60,60,52,48	0,2,11,18,7,0	0,62,30,59,48,56	0,9,3,0,12,7	397	149	1	1.0	NA,0.835,0.672,0.556,0.736,1.0	NA,0.721,0.79,1.0,0.6,0.75	-0.012
ENSMUSG00000034928	Rnf44	13	-	54683960	54684488	54683960	54684150	54684337	54684488	0,15,34,42,36,30	0,28,43,41,36,43	0,44,21,38,34,43	0,32,25,30,26,9	336	149	1	1.0	NA,0.192,0.26,0.312,0.307,0.236	NA,0.379,0.271,0.36,0.367,0.679	-0.15
ENSMUSG00000035941	Ibtk	9	-	85715298	85717652	85715298	85715416	85717550	85717652	1,0,3,6,1,0	3,41,43,67,34,67	0,4,0,5,8,0	5,43,45,52,56,38	2283	149	1	1.0	0.021,0.0,0.005,0.006,0.002,0.0	0.0,0.006,0.0,0.006,0.009,0.0	0.002
ENSMUSG00000068744	Psrc1	3	+	108384235	108384431	108384235	108384285	108384373	108384431	0,1,8,0,3,6	0,6,4,0,4,5	1,3,7,1,11,1	0,9,21,3,8,1	237	149	1	1.0	NA,0.095,0.557,NA,0.32,0.43	1.0,0.173,0.173,0.173,0.464,0.386	-0.044
ENSMUSG00000096935	1700113A16Rik	3	-	88171555	88172258	88171555	88171969	88172087	88172258	199,60,53,102,75,85	0,0,0,0,3,4	175,79,60,69,157,71	6,5,0,0,1,0	267	149	1	1.0	1.0,1.0,1.0,1.0,0.933,0.922	0.942,0.898,1.0,1.0,0.989,1.0	0.004
ENSMUSG00000026791	Slc2a8	2	-	32981360	32981883	32981360	32981567	32981720	32981883	0,6,6,26,15,26	2,19,49,74,34,42	1,6,8,10,15,20	6,33,43,30,71,36	302	149	1	1.0	0.0,0.135,0.057,0.148,0.179,0.234	0.076,0.082,0.084,0.141,0.094,0.215	0.01
ENSMUSG00000006179	Prss16	13	-	22002925	22003325	22002925	22003071	22003145	22003325	0,1,0,0,4,2	0,5,4,10,5,2	0,0,3,2,3,0	1,2,5,10,6,3	223	149	1	1.0	NA,0.118,0.0,0.0,0.348,0.401	0.0,0.0,0.286,0.118,0.25,0.0	0.064
ENSMUSG00000026721	Rabgap1l	1	-	160740751	160740931	160740751	160740799	160740883	160740931	0,21,28,40,21,30	0,1,1,1,0,10	0,23,10,15,27,16	0,2,0,0,0,2	233	149	1	1.0	NA,0.931,0.947,0.962,1.0,0.657	NA,0.88,1.0,1.0,1.0,0.836	-0.044
ENSMUSG00000026048	Ercc5	1	+	44173337	44174031	44173337	44173579	44173911	44174031	0,2,0,2,4,1	0,16,17,34,11,16	2,8,1,2,0,1	3,17,16,19,32,14	481	149	1	1.0	NA,0.037,0.0,0.018,0.101,0.019	0.171,0.127,0.019,0.032,0.0,0.022	-0.027
ENSMUSG00000026126	Ptpn18	1	+	34463106	34463364	34463106	34463183	34463268	34463364	8,2,5,4,1,0	0,8,4,7,5,5	6,5,1,2,5,4	0,0,5,5,11,9	234	149	0.504467539015	1.0	1.0,0.137,0.443,0.267,0.113,0.0	1.0,1.0,0.113,0.203,0.224,0.221	-0.134
ENSMUSG00000062031	Pgghg	7	+	140944950	140945349	140944950	140945082	140945237	140945349	0,13,12,7,8,8	0,30,30,21,20,21	0,5,6,6,11,0	3,15,27,28,24,34	304	149	1	1.0	NA,0.175,0.164,0.14,0.164,0.157	0.0,0.14,0.098,0.095,0.183,0.0	0.074
ENSMUSG00000084997	Gm15471	3	+	103804251	103805032	103804251	103804323	103804927	103805032	0,6,2,9,0,1	0,0,0,1,1,0	0,2,5,2,0,2	0,0,0,0,1,0	753	149	1	1.0	NA,1.0,1.0,0.64,0.0,1.0	NA,1.0,1.0,1.0,0.0,1.0	-0.072
ENSMUSG00000068882	Ssb	2	+	69867271	69867552	69867271	69867379	69867451	69867552	2,13,37,21,44,16	8,211,232,315,191,366	1,24,22,11,28,23	50,277,325,308,374,299	221	149	1	1.0	0.144,0.04,0.097,0.043,0.134,0.029	0.013,0.055,0.044,0.024,0.048,0.049	0.042
ENSMUSG00000026409	Pfkfb2	1	-	130697696	130698743	130697696	130698085	130698678	130698743	0,7,12,2,5,7	0,9,11,15,17,27	0,7,7,16,0,4	0,8,24,26,9,13	742	149	1	1.0	NA,0.135,0.18,0.026,0.056,0.049	NA,0.149,0.055,0.11,0.0,0.058	0.015
ENSMUSG00000028678	Kif2c	4	-	117177920	117178246	117177920	117177969	117178144	117178246	0,1,0,0,0,0	0,9,31,20,26,21	0,0,0,0,0,0	0,24,26,15,26,17	324	149	1	1.0	NA,0.049,0.0,0.0,0.0,0.0	NA,0.0,0.0,0.0,0.0,0.0	0.01
ENSMUSG00000029177	Cenpa	5	+	30672981	30673443	30672981	30673059	30673266	30673443	19,21,41,50,33,43	7,3,0,11,5,4	21,37,30,22,83,35	4,5,7,3,0,3	356	149	0.880435682438	1.0	0.532,0.746,1.0,0.655,0.734,0.818	0.687,0.756,0.642,0.754,1.0,0.83	-0.031
ENSMUSG00000029177	Cenpa	5	+	30672981	30673443	30672981	30673059	30673292	30673443	41,23,45,55,36,50	231,174,241,263,221,269	33,39,39,26,89,38	160,243,284,160,328,213	382	149	1	1.0	0.065,0.049,0.068,0.075,0.06,0.068	0.074,0.059,0.051,0.06,0.096,0.065	-0.003
ENSMUSG00000059409	Ppp2r5d	17	-	46682990	46684377	46682990	46684126	46684260	46684377	9,5,7,7,4,4	32,79,68,154,93,135	5,6,7,3,11,3	72,95,100,74,157,83	283	149	1	1.0	0.129,0.032,0.051,0.023,0.022,0.015	0.035,0.032,0.036,0.021,0.036,0.019	0.016
ENSMUSG00000009995	Taz	X	+	74282749	74283400	74282749	74283116	74283271	74283400	0,6,3,7,5,2	34,150,142,216,127,249	3,17,8,5,3,2	37,161,174,163,173,139	304	149	1	1.0	0.0,0.019,0.01,0.016,0.019,0.004	0.038,0.049,0.022,0.015,0.008,0.007	-0.012
ENSMUSG00000009995	Taz	X	+	74288177	74288513	74288177	74288219	74288447	74288513	18,56,89,79,57,114	15,15,21,25,16,11	7,88,67,75,102,64	9,20,13,12,18,12	377	149	1	1.0	0.322,0.596,0.626,0.555,0.585,0.804	0.235,0.635,0.671,0.712,0.691,0.678	-0.022
ENSMUSG00000009995	Taz	X	+	74288177	74288513	74288177	74288219	74288450	74288513	21,56,89,78,58,114	26,41,91,121,53,94	6,88,69,75,101,63	31,85,67,48,118,73	380	149	1	1.0	0.241,0.349,0.277,0.202,0.3,0.322	0.071,0.289,0.288,0.38,0.251,0.253	0.026
ENSMUSG00000009995	Taz	X	+	74288450	74289019	74288450	74288513	74288928	74289019	27,105,116,125,79,116	0,1,1,0,0,0	29,106,134,104,163,94	0,1,2,0,0,0	564	149	1	1.0	1.0,0.965,0.968,1.0,1.0,1.0	1.0,0.966,0.947,1.0,1.0,1.0	0.003
ENSMUSG00000006728	Cdk4	10	+	127065154	127066003	127065154	127065264	127065952	127066003	22,67,92,106,82,101	556,315,407,541,346,504	46,113,62,82,98,62	488,424,483,344,677,414	837	149	1	1.0	0.007,0.036,0.039,0.034,0.04,0.034	0.017,0.045,0.022,0.041,0.025,0.026	0.002
ENSMUSG00000039988	Ankrd13c	3	+	157972999	157975294	157972999	157973045	157975227	157975294	0,0,2,11,2,5	0,85,87,96,109,112	0,3,3,2,2,7	4,80,90,83,96,98	2331	149	1	1.0	NA,0.0,0.001,0.007,0.001,0.003	0.0,0.002,0.002,0.002,0.001,0.005	0.0
ENSMUSG00000106864	Gtf3c2	5	-	31159433	31159861	31159433	31159521	31159699	31159861	0,33,14,30,33,15	13,126,134,151,85,164	0,19,23,23,33,35	3,114,132,133,128,122	327	149	1	1.0	0.0,0.107,0.045,0.083,0.15,0.04	0.0,0.071,0.074,0.073,0.105,0.116	-0.002
ENSMUSG00000106864	Gtf3c2	5	-	31167988	31168478	31167988	31168100	31168250	31168478	0,3,3,1,1,2	12,93,100,137,69,112	0,8,2,2,0,4	2,111,72,106,110,100	299	149	1	1.0	0.0,0.016,0.015,0.004,0.007,0.009	0.0,0.035,0.014,0.009,0.0,0.02	-0.004
ENSMUSG00000026280	Atg4b	1	+	93775627	93778364	93775627	93775700	93778284	93778364	0,40,43,43,30,40	31,124,105,164,106,139	2,31,44,24,24,21	51,150,135,114,139,121	2733	149	1	1.0	0.0,0.017,0.022,0.014,0.015,0.015	0.002,0.011,0.017,0.011,0.009,0.009	0.004
ENSMUSG00000029014	Dnajc2	5	-	21761540	21763515	21761540	21761725	21763445	21763515	3,38,21,45,39,54	95,74,125,164,95,162	9,62,32,40,62,12	103,106,146,109,180,159	1869	149	1	1.0	0.003,0.039,0.013,0.021,0.032,0.026	0.007,0.045,0.017,0.028,0.027,0.006	0.001
ENSMUSG00000029192	Tbc1d14	5	-	36507577	36508431	36507577	36507706	36508359	36508431	0,1,4,4,4,5	0,88,112,101,81,125	0,6,5,4,5,1	0,102,90,93,79,83	802	149	1	1.0	NA,0.002,0.007,0.007,0.009,0.007	NA,0.011,0.01,0.008,0.012,0.002	-0.002
ENSMUSG00000030720	Cln3	7	-	126575202	126575412	126575202	126575258	126575343	126575412	20,74,62,125,75,96	116,252,251,401,205,348	56,82,93,85,138,58	106,261,243,251,455,203	234	149	1	1.0	0.099,0.158,0.136,0.166,0.189,0.149	0.252,0.167,0.196,0.177,0.162,0.154	-0.035
ENSMUSG00000026211	Obsl1	1	-	75502912	75503618	75502912	75503215	75503366	75503618	0,0,0,0,0,0	0,5,0,1,1,5	0,0,0,0,1,0	0,4,4,2,1,5	300	149	1	1.0	NA,0.0,NA,0.0,0.0,0.0	NA,0.0,0.0,0.0,0.332,0.0	-0.066
ENSMUSG00000032609	Klhdc8b	9	-	108448825	108449291	108448825	108448927	108449066	108449291	0,0,1,0,0,0	0,4,5,6,2,10	0,0,0,0,0,2	3,0,2,6,6,3	288	149	1	1.0	NA,0.0,0.094,0.0,0.0,0.0	0.0,NA,0.0,0.0,0.0,0.256	-0.032
ENSMUSG00000068874	Selenbp1	3	+	94937207	94938075	94937207	94937393	94937954	94938075	0,3,5,0,4,10	9,38,41,44,33,71	4,3,2,1,3,1	22,40,45,45,66,40	710	149	1	1.0	0.0,0.016,0.025,0.0,0.025,0.029	0.037,0.015,0.009,0.005,0.009,0.005	0.003
ENSMUSG00000019792	Trmt11	10	-	30590842	30591102	30590842	30590935	30591020	30591102	0,0,0,3,3,0	0,9,15,16,15,10	0,1,0,4,1,0	0,17,12,26,29,14	234	149	1	1.0	NA,0.0,0.0,0.107,0.113,0.0	NA,0.036,0.0,0.089,0.021,0.0	0.015
ENSMUSG00000073702	Rpl31	1	+	39367928	39368255	39367928	39368006	39368148	39368255	96,34,75,92,46,121	133,56,68,76,56,83	113,34,65,55,116,61	120,90,75,39,101,67	291	149	1	1.0	0.27,0.237,0.361,0.383,0.296,0.427	0.325,0.162,0.307,0.419,0.37,0.318	0.012
ENSMUSG00000073702	Rpl31	1	+	39370953	39371366	39370953	39371066	39371301	39371366	45,10,12,13,6,13	8557,2319,3078,3664,2456,3417	19,7,15,10,16,13	5751,2912,2747,2997,4950,2582	384	149	1	1.0	0.002,0.002,0.002,0.001,0.001,0.001	0.001,0.001,0.002,0.001,0.001,0.002	0.0
ENSMUSG00000041560	Nop53	7	-	15937837	15938230	15937837	15937889	15938173	15938230	61,21,29,47,32,38	586,121,144,155,126,150	107,43,26,38,50,27	373,106,134,106,240,111	433	149	1	1.0	0.035,0.056,0.065,0.094,0.08,0.08	0.09,0.122,0.063,0.11,0.067,0.077	-0.02
ENSMUSG00000000085	Scmh1	4	+	120529133	120530184	120529133	120529248	120529753	120530184	167,127,173,205,119,202	10,0,0,1,3,5	99,167,162,128,270,109	0,0,0,0,2,5	654	149	1	1.0	0.792,1.0,1.0,0.979,0.9,0.902	1.0,1.0,1.0,1.0,0.969,0.832	-0.038
ENSMUSG00000026082	Rev1	1	-	38074314	38075023	38074314	38074443	38074898	38075023	0,24,15,26,24,25	0,3,1,0,2,0	0,21,27,27,21,22	0,0,0,2,1,0	604	149	1	1.0	NA,0.664,0.787,1.0,0.747,1.0	NA,1.0,1.0,0.769,0.838,1.0	-0.082
ENSMUSG00000028949	Smarcd3	5	-	24595389	24595845	24595389	24595485	24595722	24595845	0,1,4,4,7,0	0,0,0,0,1,5	0,2,2,4,2,1	3,4,0,1,7,0	386	149	1	1.0	NA,1.0,1.0,1.0,0.73,0.0	0.0,0.162,1.0,0.607,0.099,1.0	0.268
ENSMUSG00000058254	Tspan7	X	+	10590135	10595354	10590135	10590219	10595278	10595354	0,1,1,6,0,0	0,4,1,2,4,0	0,2,0,0,0,0	2,3,3,3,7,2	5208	149	1	1.0	NA,0.007,0.028,0.079,0.0,NA	0.0,0.019,0.0,0.0,0.0,0.0	0.025
ENSMUSG00000015750	Aph1a	3	+	95895142	95895570	95895142	95895216	95895447	95895570	0,8,11,10,9,4	24,418,334,548,262,533	1,6,5,9,9,7	58,315,357,433,593,264	380	149	1	1.0	0.0,0.007,0.013,0.007,0.013,0.003	0.007,0.007,0.005,0.008,0.006,0.01	0.0
ENSMUSG00000020892	Aloxe3	11	+	69130004	69132836	69130004	69130130	69132732	69132836	0,0,0,0,10,0	0,2,1,0,0,0	0,0,0,0,0,0	0,0,0,1,0,0	2751	149	1	1.0	NA,0.0,0.0,NA,1.0,NA	NA,NA,NA,0.0,NA,NA	0.333
ENSMUSG00000030166	Rad52	6	+	119918586	119919077	119918586	119918786	119918925	119919077	13,24,21,30,24,31	0,4,3,9,2,7	5,26,13,18,24,16	2,3,7,7,2,1	288	149	1	1.0	1.0,0.756,0.784,0.633,0.861,0.696	0.564,0.818,0.49,0.571,0.861,0.892	0.089
ENSMUSG00000041939	Mvk	5	+	114445387	114446306	114445387	114445479	114446158	114446306	0,3,2,5,0,7	86,71,87,91,60,96	0,6,5,5,4,6	42,102,83,69,112,75	828	149	1	1.0	0.0,0.008,0.004,0.01,0.0,0.013	0.0,0.01,0.011,0.013,0.006,0.014	-0.003
ENSMUSG00000033880	Lgals3bp	11	-	118398120	118398571	118398120	118398252	118398379	118398571	0,0,7,9,10,13	136,865,871,1446,931,1311	0,10,15,14,16,5	236,1116,946,1034,1508,1060	276	149	1	1.0	0.0,0.0,0.004,0.003,0.006,0.005	0.0,0.005,0.008,0.007,0.006,0.003	-0.002
ENSMUSG00000053553	3110082I17Rik	5	-	139359738	139361388	139359738	139360730	139361306	139361388	2,8,11,13,20,38	8,58,48,72,61,103	6,25,17,23,24,25	24,79,83,64,106,61	725	149	1	1.0	0.049,0.028,0.045,0.036,0.063,0.07	0.049,0.061,0.04,0.069,0.044,0.078	-0.008
ENSMUSG00000027582	Zgpat	2	+	181379773	181382314	181379773	181380179	181382193	181382314	271,393,448,547,404,501	0,0,0,3,0,0	192,446,425,378,535,380	0,0,0,0,1,0	2163	149	1	1.0	1.0,1.0,1.0,0.926,1.0,1.0	1.0,1.0,1.0,1.0,0.974,1.0	-0.008
ENSMUSG00000039449	Prpf18	2	-	4637147	4638995	4637147	4637216	4638848	4638995	0,10,4,11,30,16	0,56,70,77,57,87	0,13,10,37,15,17	11,66,65,74,74,64	1781	149	1	1.0	NA,0.015,0.005,0.012,0.042,0.015	0.0,0.016,0.013,0.04,0.017,0.022	-0.0
ENSMUSG00000027680	Fxr1	3	+	34058023	34058231	34058023	34058081	34058168	34058231	14,78,93,146,77,164	49,193,182,226,132,184	15,108,95,108,115,90	41,171,162,158,215,158	236	149	1	1.0	0.153,0.203,0.244,0.29,0.269,0.36	0.188,0.285,0.27,0.301,0.252,0.265	-0.007
ENSMUSG00000026889	Rbm18	2	-	36134134	36136611	36134134	36134263	36136481	36136611	0,7,14,31,18,39	0,52,100,93,63,112	0,51,12,23,33,18	6,75,55,61,79,72	2367	149	1	1.0	NA,0.008,0.009,0.021,0.018,0.021	0.0,0.041,0.014,0.023,0.026,0.015	-0.004
ENSMUSG00000074646	6430550D23Rik	2	-	156003100	156003485	156003100	156003250	156003324	156003485	0,2,6,4,2,2	0,3,0,0,0,2	0,6,2,1,3,0	0,0,1,4,3,0	223	149	1	1.0	NA,0.308,1.0,1.0,1.0,0.401	NA,1.0,0.572,0.143,0.401,NA	0.213
ENSMUSG00000037470	Uggt1	1	-	36162204	36163410	36162204	36162363	36163220	36163410	0,3,12,6,10,8	0,163,149,220,110,171	1,2,5,2,11,4	9,167,176,159,191,144	1006	149	1	1.0	NA,0.003,0.012,0.004,0.013,0.007	0.016,0.002,0.004,0.002,0.008,0.004	0.002
ENSMUSG00000026705	Klhl20	1	-	161098262	161099285	161098262	161098396	161099141	161099285	0,18,12,12,10,12	0,27,29,40,37,46	2,14,20,30,16,11	0,31,30,28,26,36	894	149	1	1.0	NA,0.1,0.065,0.048,0.043,0.042	1.0,0.07,0.1,0.152,0.093,0.048	-0.184
ENSMUSG00000031532	Saraf	8	+	34167718	34168611	34167718	34167857	34168456	34168611	0,12,13,17,6,4	388,720,919,1347,802,1136	0,6,23,16,14,17	353,885,971,860,1332,818	748	149	1	1.0	0.0,0.003,0.003,0.003,0.001,0.001	0.0,0.001,0.005,0.004,0.002,0.004	-0.001
ENSMUSG00000032085	Tagln	9	-	45930832	45931477	45930832	45930935	45931299	45931477	0,39,23,52,19,31	428,327,211,171,385,621	9,53,56,41,84,24	373,368,293,286,921,569	513	149	1	1.0	0.0,0.033,0.031,0.081,0.014,0.014	0.007,0.04,0.053,0.04,0.026,0.012	-0.001
ENSMUSG00000068735	Trp53i11	2	+	93198894	93199458	93198894	93198991	93199356	93199458	1,1,0,4,0,0	0,2,0,0,0,1	0,0,0,0,0,2	0,0,0,0,1,2	514	149	1	1.0	1.0,0.127,NA,1.0,NA,0.0	NA,NA,NA,NA,0.0,0.225	0.419
ENSMUSG00000039263	Npepl1	2	+	174120543	174121124	174120543	174120667	174120947	174121124	45,107,107,155,124,173	138,175,187,321,116,252	74,149,144,136,255,144	188,222,210,146,307,180	429	149	1	1.0	0.102,0.175,0.166,0.144,0.271,0.193	0.12,0.189,0.192,0.244,0.224,0.217	-0.022
ENSMUSG00000027184	Caprin1	2	-	103775416	103775765	103775416	103775525	103775609	103775765	0,12,3,14,7,11	0,327,403,459,292,391	0,5,10,12,8,5	12,325,335,380,353,319	233	149	1	1.0	NA,0.023,0.005,0.019,0.015,0.018	0.0,0.01,0.019,0.02,0.014,0.01	0.004
ENSMUSG00000015094	Npdc1	2	+	25408606	25409001	25408606	25408686	25408904	25409001	0,0,2,0,1,1	119,34,45,33,18,29	6,5,0,0,7,0	54,24,25,20,71,16	367	149	1	1.0	0.0,0.0,0.018,0.0,0.022,0.014	0.043,0.078,0.0,0.0,0.038,0.0	-0.018
ENSMUSG00000089832	Shkbp1	7	-	27355400	27355626	27355400	27355446	27355572	27355626	0,23,24,51,14,47	0,71,93,156,80,152	0,34,32,16,38,21	9,84,106,104,128,87	275	149	1	1.0	NA,0.149,0.123,0.15,0.087,0.143	0.0,0.18,0.141,0.077,0.139,0.116	0.022
ENSMUSG00000042185	Nfrkb	9	+	31397719	31398644	31397719	31397793	31398559	31398644	0,4,9,8,6,7	0,32,28,33,6,30	0,7,3,1,5,1	0,32,24,29,28,22	915	149	1	1.0	NA,0.02,0.05,0.038,0.14,0.037	NA,0.034,0.02,0.006,0.028,0.007	0.038
ENSMUSG00000042185	Nfrkb	9	+	31402234	31403074	31402234	31402278	31403013	31403074	0,10,5,18,7,12	4,15,18,17,12,18	0,5,0,0,0,2	0,25,27,13,14,16	884	149	1	1.0	0.0,0.101,0.045,0.151,0.09,0.101	NA,0.033,0.0,0.0,0.0,0.021	0.071
ENSMUSG00000026193	Fn1	1	-	71597280	71598463	71597280	71597387	71598373	71598463	42,877,430,489,896,1366	0,29,17,16,11,42	103,863,707,507,1651,1086	1,42,21,11,39,40	1135	149	1	1.0	1.0,0.799,0.769,0.8,0.914,0.81	0.931,0.73,0.815,0.858,0.848,0.781	0.022
ENSMUSG00000026193	Fn1	1	-	71597280	71598463	71597280	71597672	71598373	71598463	0,140,91,75,181,226	13,83,39,55,82,128	8,153,128,65,244,175	4,106,88,33,132,83	850	149	1	1.0	0.0,0.228,0.29,0.193,0.279,0.236	0.26,0.202,0.203,0.257,0.245,0.27	-0.035
ENSMUSG00000026193	Fn1	1	-	71597280	71598463	71597280	71597747	71598373	71598463	0,17,18,7,20,12	0,296,119,176,324,457	0,34,8,6,26,16	34,285,227,116,544,400	775	149	1	1.0	NA,0.011,0.028,0.008,0.012,0.005	0.0,0.022,0.007,0.01,0.009,0.008	0.003
ENSMUSG00000013858	Tmem259	10	-	79977962	79978320	79977962	79978062	79978187	79978320	116,63,91,151,67,112	266,325,357,508,272,347	72,74,73,69,132,60	290,299,288,282,484,274	274	149	1	1.0	0.192,0.095,0.122,0.139,0.118,0.149	0.119,0.119,0.121,0.117,0.129,0.106	0.017
ENSMUSG00000013858	Tmem259	10	-	79978187	79978605	79978187	79978320	79978391	79978605	3,11,27,25,15,20	227,266,345,502,255,530	16,23,14,23,31,15	262,296,337,339,500,377	220	149	1	1.0	0.009,0.027,0.05,0.033,0.038,0.025	0.04,0.05,0.027,0.044,0.04,0.026	-0.007
ENSMUSG00000013858	Tmem259	10	-	79977962	79978605	79977962	79978320	79978547	79978605	42,93,146,222,103,150	0,2,1,8,10,9	93,107,114,134,210,110	4,4,6,6,17,3	376	149	1	1.0	1.0,0.949,0.983,0.917,0.803,0.869	0.902,0.914,0.883,0.898,0.83,0.936	0.026
ENSMUSG00000013858	Tmem259	10	-	79978391	79978605	79978391	79978475	79978547	79978605	67,124,162,258,125,189	115,284,383,443,252,479	123,134,149,169,232,141	186,321,309,296,464,368	221	149	1	1.0	0.282,0.227,0.222,0.282,0.251,0.21	0.308,0.22,0.245,0.278,0.252,0.205	-0.006
ENSMUSG00000057335	Cep170	1	-	176733661	176736895	176733661	176735981	176736843	176736895	0,16,15,22,16,19	12,42,74,100,49,67	0,17,22,10,21,4	7,73,63,54,68,37	1011	149	1	1.0	0.0,0.053,0.029,0.031,0.046,0.04	0.0,0.033,0.049,0.027,0.044,0.016	0.005
ENSMUSG00000057335	Cep170	1	-	176769232	176769870	176769232	176769526	176769712	176769870	0,18,15,42,20,27	0,5,22,14,14,18	0,39,30,36,24,13	0,18,15,22,8,22	335	149	1	1.0	NA,0.616,0.233,0.572,0.389,0.4	NA,0.491,0.471,0.421,0.572,0.208	0.009
ENSMUSG00000025962	Fastkd2	1	+	63735462	63735968	63735462	63735571	63735844	63735968	0,14,7,4,11,17	3,24,31,44,39,35	0,17,12,11,10,16	2,35,32,39,36,36	422	149	1	1.0	0.0,0.171,0.074,0.031,0.091,0.146	0.0,0.146,0.117,0.091,0.089,0.136	-0.011
ENSMUSG00000039294	Cybc1	11	-	121225803	121227284	121225803	121225900	121227242	121227284	0,32,50,14,23,24	0,0,0,0,0,0	1,54,22,21,40,30	0,0,2,0,1,0	1491	149	1	1.0	NA,1.0,1.0,1.0,1.0,1.0	1.0,1.0,0.524,1.0,0.8,1.0	0.113
ENSMUSG00000021670	Hmgcr	13	-	96664761	96665897	96664761	96664846	96665809	96665897	0,19,28,8,8,22	0,67,78,88,66,79	4,38,18,40,10,27	1,100,106,56,84,73	1112	149	1	1.0	NA,0.037,0.046,0.012,0.016,0.036	0.349,0.048,0.022,0.087,0.016,0.047	-0.065
ENSMUSG00000034917	Tjp3	10	-	81279194	81279571	81279194	81279351	81279504	81279571	0,0,1,5,0,3	14,11,3,17,8,19	0,3,0,3,1,0	8,17,5,13,27,17	302	149	1	1.0	0.0,0.0,0.141,0.127,0.0,0.072	0.0,0.08,0.0,0.102,0.018,0.0	0.023
ENSMUSG00000034917	Tjp3	10	-	81283495	81283739	81283495	81283605	81283682	81283739	0,5,0,4,2,2	0,6,20,29,9,22	0,6,1,1,4,4	4,11,11,14,14,13	226	149	1	1.0	NA,0.355,0.0,0.083,0.128,0.057	0.0,0.264,0.057,0.045,0.159,0.169	0.009
ENSMUSG00000043085	Tmem82	4	-	141614944	141616621	141614944	141615110	141616203	141616621	62,62,30,82,41,34	0,3,0,2,0,1	59,73,30,41,69,37	1,4,0,0,4,1	1242	149	0.344098581632	1.0	1.0,0.713,1.0,0.831,1.0,0.803	0.876,0.686,1.0,1.0,0.674,0.816	0.049
ENSMUSG00000043085	Tmem82	4	-	141614944	141616621	141614944	141615135	141616203	141616621	62,57,23,81,37,32	4,7,4,3,5,7	50,71,30,37,67,34	10,3,8,8,12,7	1217	149	0.44028899174	1.0	0.655,0.499,0.413,0.768,0.475,0.359	0.38,0.743,0.315,0.362,0.406,0.373	0.098
ENSMUSG00000060279	Ap2a1	7	-	44902748	44903056	44902748	44902838	44902973	44903056	2,20,14,14,8,14	23,59,84,86,41,86	2,12,17,10,15,15	44,83,64,57,100,72	284	149	1	1.0	0.044,0.151,0.08,0.079,0.093,0.079	0.023,0.071,0.122,0.084,0.073,0.099	0.009
ENSMUSG00000025915	Sgk3	1	+	9885666	9886142	9885666	9885753	9885988	9886142	0,3,14,2,2,0	0,0,4,0,0,0	0,1,0,7,0,5	0,0,0,0,0,2	384	149	1	1.0	NA,1.0,0.576,1.0,1.0,NA	NA,1.0,NA,1.0,NA,0.492	0.063
ENSMUSG00000025915	Sgk3	1	+	9885666	9886142	9885666	9885753	9886046	9886142	0,4,16,5,2,0	0,81,123,154,81,140	0,1,0,7,0,6	3,112,131,144,115,118	442	149	1	1.0	NA,0.016,0.042,0.011,0.008,0.0	0.0,0.003,0.0,0.016,0.0,0.017	0.009
ENSMUSG00000058388	Phtf1	3	+	103997432	103998803	103997432	103997705	103998671	103998803	0,22,15,16,15,37	0,30,29,54,23,60	0,28,22,12,40,19	7,32,46,37,53,36	1115	149	1	1.0	NA,0.089,0.065,0.038,0.08,0.076	0.0,0.105,0.06,0.042,0.092,0.066	0.009
ENSMUSG00000026197	Zfand2b	1	+	75168833	75169279	75168833	75168906	75169184	75169279	14,13,7,13,25,12	33,70,113,145,106,106	8,12,16,17,9,8	82,81,93,90,169,107	427	149	1	1.0	0.129,0.061,0.021,0.03,0.076,0.038	0.033,0.049,0.057,0.062,0.018,0.025	0.019
ENSMUSG00000026197	Zfand2b	1	+	75170538	75170753	75170538	75170599	75170685	75170753	11,8,8,11,12,21	244,80,121,186,88,135	6,6,4,6,19,10	171,118,118,99,164,92	235	149	1	1.0	0.028,0.06,0.04,0.036,0.08,0.09	0.022,0.031,0.021,0.037,0.068,0.064	0.015
ENSMUSG00000029860	Zyx	6	+	42350032	42350476	42350032	42350119	42350256	42350476	8,126,136,203,136,202	0,94,119,173,115,166	34,128,104,125,162,118	22,118,109,99,138,123	286	149	0.791913836142	1.0	1.0,0.411,0.373,0.379,0.381,0.388	0.446,0.361,0.332,0.397,0.379,0.333	0.114
ENSMUSG00000029860	Zyx	6	+	42356161	42357433	42356161	42356331	42357312	42357433	93,177,153,298,166,231	0,0,0,0,2,0	104,225,167,185,373,156	0,0,0,0,1,0	1130	149	1	1.0	1.0,1.0,1.0,1.0,0.916,1.0	1.0,1.0,1.0,1.0,0.98,1.0	-0.011
ENSMUSG00000029860	Zyx	6	+	42357851	42358392	42357851	42357985	42358168	42358392	2547,946,964,1281,935,1202	17,0,0,5,2,0	2066,1033,974,837,2098,980	9,1,0,0,0,5	332	149	1	1.0	0.985,1.0,1.0,0.991,0.995,1.0	0.99,0.998,1.0,1.0,1.0,0.989	-0.001
ENSMUSG00000026083	Eif5b	1	+	38033067	38034103	38033067	38033157	38034028	38034103	0,2,10,4,20,11	874,166,203,219,212,255	7,2,0,1,9,8	361,198,237,269,322,215	1020	149	1	1.0	0.0,0.002,0.007,0.003,0.014,0.006	0.003,0.001,0.0,0.001,0.004,0.005	0.003
ENSMUSG00000026083	Eif5b	1	+	38050186	38051284	38050186	38050325	38051122	38051284	0,18,16,21,13,22	110,148,181,247,172,187	6,34,21,23,15,19	103,157,198,146,280,199	946	149	1	1.0	0.0,0.019,0.014,0.013,0.012,0.018	0.009,0.033,0.016,0.024,0.008,0.015	-0.005
ENSMUSG00000037242	Clic4	4	-	135223463	135226149	135223463	135223570	135226023	135226149	0,4,3,14,14,6	2,322,392,380,266,408	0,4,9,4,2,7	7,413,499,365,410,399	2602	149	1	1.0	0.0,0.001,0.0,0.002,0.003,0.001	0.0,0.001,0.001,0.001,0.0,0.001	0.001
ENSMUSG00000025145	Lrrc45	11	+	120718441	120719132	120718441	120718553	120719039	120719132	22,60,85,121,83,92	0,24,10,12,0,16	72,101,82,49,113,71	1,12,14,8,12,20	635	149	0.826275989914	1.0	1.0,0.37,0.666,0.703,1.0,0.574	0.944,0.664,0.579,0.59,0.688,0.454	0.066
ENSMUSG00000017210	Med24	11	-	98705118	98705602	98705118	98705267	98705521	98705602	8,6,3,1,8,8	62,76,86,94,71,102	8,21,2,4,18,3	96,64,81,61,108,71	403	149	1	1.0	0.046,0.028,0.013,0.004,0.04,0.028	0.03,0.108,0.009,0.024,0.058,0.015	-0.014
ENSMUSG00000017210	Med24	11	-	98716413	98718142	98716413	98716525	98717909	98718142	0,78,68,110,46,74	10,56,58,86,46,66	4,85,81,56,85,82	3,45,52,65,78,50	1533	149	1	1.0	0.0,0.119,0.102,0.111,0.089,0.098	0.115,0.155,0.131,0.077,0.096,0.137	-0.032
ENSMUSG00000017652	Cd40	2	+	165069628	165069848	165069628	165069715	165069816	165069848	5,0,1,1,3,0	1,4,12,5,16,19	0,0,4,1,2,0	5,9,42,19,24,9	250	149	1	1.0	0.749,0.0,0.047,0.107,0.101,0.0	0.0,0.0,0.054,0.03,0.047,0.0	0.145
ENSMUSG00000021916	Glt8d1	14	+	31009734	31010165	31009734	31009852	31010080	31010165	0,12,12,22,7,9	5,76,101,125,77,98	2,9,15,11,26,15	27,88,104,97,124,68	377	149	1	1.0	0.0,0.059,0.045,0.065,0.035,0.035	0.028,0.039,0.054,0.043,0.077,0.08	-0.014
ENSMUSG00000021916	Glt8d1	14	+	31010080	31010409	31010080	31010165	31010296	31010409	0,6,5,6,16,4	8,80,93,140,66,98	3,7,9,5,19,24	29,106,95,90,127,95	280	149	1	1.0	0.0,0.038,0.028,0.022,0.114,0.021	0.052,0.034,0.048,0.029,0.074,0.119	-0.022
ENSMUSG00000021916	Glt8d1	14	+	31010863	31011233	31010863	31011030	31011120	31011233	0,3,2,10,7,1	57,100,95,164,76,142	0,2,8,7,3,2	59,123,148,86,127,106	239	149	1	1.0	0.0,0.018,0.013,0.037,0.054,0.004	0.0,0.01,0.033,0.048,0.015,0.012	0.001
ENSMUSG00000021916	Glt8d1	14	+	31010863	31011233	31010863	31011030	31011122	31011233	0,3,2,11,7,2	0,0,1,0,0,0	0,2,8,8,3,2	0,0,0,0,0,0	241	149	1	1.0	NA,1.0,0.553,1.0,1.0,1.0	NA,1.0,1.0,1.0,1.0,1.0	-0.089
ENSMUSG00000037112	Sik2	9	-	50892800	50894081	50892800	50893389	50893957	50894081	27,148,148,145,96,146	0,0,1,1,0,0	29,189,141,127,147,142	0,1,3,0,1,0	717	149	1	1.0	1.0,1.0,0.969,0.968,1.0,1.0	1.0,0.975,0.907,1.0,0.968,1.0	0.014
ENSMUSG00000037112	Sik2	9	-	50892800	50895961	50892800	50893389	50895343	50895961	33,198,222,221,145,223	0,0,0,0,0,1	31,246,196,196,201,212	0,0,4,0,0,0	2103	149	1	1.0	1.0,1.0,1.0,1.0,1.0,0.94	1.0,1.0,0.776,1.0,1.0,1.0	0.027
ENSMUSG00000037112	Sik2	9	-	50892800	50895961	50892800	50894081	50895343	50895961	6,54,85,81,52,84	0,18,24,31,14,24	2,66,61,73,54,75	2,26,20,17,26,20	1411	149	1	1.0	1.0,0.241,0.272,0.216,0.282,0.27	0.096,0.211,0.244,0.312,0.18,0.284	0.159
ENSMUSG00000020477	Mrps24	11	-	5707297	5707555	5707297	5707409	5707486	5707555	65,48,46,70,37,78	512,223,342,551,231,358	23,37,47,48,67,45	433,321,309,285,508,257	226	149	1	1.0	0.077,0.124,0.081,0.077,0.096,0.126	0.034,0.071,0.091,0.1,0.08,0.103	0.017
ENSMUSG00000000902	Smarcb1	10	-	75904383	75906196	75904383	75904574	75906029	75906196	4,2,5,3,0,8	119,109,155,168,131,144	14,13,2,0,17,2	179,124,108,112,249,111	1604	149	1	1.0	0.003,0.002,0.003,0.002,0.0,0.005	0.007,0.01,0.002,0.0,0.006,0.002	-0.002
ENSMUSG00000026116	Tmem131	1	-	36807883	36808985	36807883	36808476	36808826	36808985	0,6,12,5,7,0	0,66,83,148,82,91	0,10,1,8,14,9	0,101,68,71,112,96	499	149	1	1.0	NA,0.026,0.041,0.01,0.025,0.0	NA,0.029,0.004,0.033,0.036,0.027	-0.005
ENSMUSG00000026116	Tmem131	1	-	36815454	36815996	36815454	36815521	36815886	36815996	0,0,0,3,0,2	0,72,73,104,67,83	0,0,1,2,0,2	1,64,77,91,62,61	514	149	1	1.0	NA,0.0,0.0,0.008,0.0,0.007	0.0,0.0,0.004,0.006,0.0,0.009	-0.0
ENSMUSG00000062963	Ufc1	1	-	171289517	171289947	171289517	171289594	171289854	171289947	0,3,7,8,8,12	5,1,3,5,3,3	7,6,7,8,14,19	9,7,1,0,3,2	409	149	0.28889757414	1.0	0.0,0.522,0.459,0.368,0.493,0.593	0.221,0.238,0.718,1.0,0.63,0.776	-0.191
ENSMUSG00000062963	Ufc1	1	-	171289517	171289947	171289517	171289594	171289883	171289947	0,3,9,13,8,13	621,399,513,654,452,640	7,10,9,17,14,19	465,555,505,500,851,485	438	149	1	1.0	0.0,0.003,0.006,0.007,0.006,0.007	0.005,0.006,0.006,0.011,0.006,0.013	-0.003
ENSMUSG00000079110	Capn3	2	+	120502386	120502593	120502386	120502444	120502528	120502593	0,0,0,0,0,0	0,3,2,0,0,0	0,1,0,0,0,0	0,4,1,3,3,2	233	149	1	1.0	NA,0.0,0.0,NA,NA,NA	NA,0.138,0.0,0.0,0.0,0.0	-0.028
ENSMUSG00000026399	Cd55	1	-	130448327	130449563	130448327	130448408	130449416	130449563	0,16,2,6,5,16	0,0,1,3,1,0	0,6,5,10,8,4	0,3,1,0,6,0	1157	149	1	1.0	NA,1.0,0.205,0.205,0.392,1.0	NA,0.205,0.392,1.0,0.147,1.0	0.012
ENSMUSG00000067071	Hes6	1	-	91411482	91412802	91411482	91412482	91412720	91412802	46,18,71,70,43,52	75,97,101,166,88,140	50,64,38,46,62,51	115,137,130,94,196,110	387	149	1	1.0	0.191,0.067,0.213,0.14,0.158,0.125	0.143,0.152,0.101,0.159,0.109,0.151	0.013
ENSMUSG00000067071	Hes6	1	-	91412720	91412979	91412720	91412802	91412892	91412979	0,0,1,0,0,1	66,107,129,165,92,148	5,4,0,2,3,0	82,155,111,85,185,108	239	149	1	1.0	0.0,0.0,0.005,0.0,0.0,0.004	0.037,0.016,0.0,0.014,0.01,0.0	-0.011
ENSMUSG00000037773	Pced1a	2	-	130422224	130422704	130422224	130422375	130422465	130422704	4,16,22,25,21,34	0,43,40,54,49,47	31,13,38,18,46,17	6,45,58,40,62,41	239	149	1	1.0	1.0,0.188,0.255,0.224,0.211,0.311	0.763,0.153,0.29,0.219,0.316,0.205	0.04
ENSMUSG00000030427	Lilra6	7	-	3911409	3912788	3911409	3911712	3912479	3912788	0,7,14,19,6,8	0,0,0,0,0,0	4,13,15,16,30,13	0,0,2,0,0,0	916	149	1	1.0	NA,1.0,1.0,1.0,1.0,1.0	1.0,1.0,0.55,1.0,1.0,1.0	0.075
ENSMUSG00000043822	Adamtsl5	10	-	80342306	80343020	80342306	80342393	80342908	80343020	219,102,122,123,70,136	16,22,13,27,18,10	161,140,144,107,171,100	10,31,27,28,19,16	664	149	1	1.0	0.754,0.51,0.678,0.506,0.466,0.753	0.783,0.503,0.545,0.462,0.669,0.584	0.02
ENSMUSG00000043822	Adamtsl5	10	-	80344832	80345416	80344832	80344941	80345042	80345416	9,10,9,6,9,15	137,82,70,83,57,85	7,14,8,9,18,4	65,76,67,44,117,69	250	149	1	1.0	0.038,0.068,0.071,0.041,0.086,0.095	0.06,0.099,0.066,0.109,0.084,0.033	-0.009
ENSMUSG00000010358	Ifi35	11	+	101457189	101457522	101457189	101457337	101457415	101457522	6,6,5,17,13,6	154,87,109,130,84,112	12,14,11,9,17,15	102,100,100,93,152,87	227	149	1	1.0	0.025,0.043,0.029,0.079,0.092,0.034	0.072,0.084,0.067,0.06,0.068,0.102	-0.025
ENSMUSG00000026709	Dars2	1	-	161044958	161045476	161044958	161045069	161045257	161045476	1,17,2,2,10,9	14,44,35,69,30,32	0,4,5,6,10,3	21,32,30,35,73,39	337	149	1	1.0	0.031,0.146,0.025,0.013,0.128,0.111	0.0,0.052,0.069,0.07,0.057,0.033	0.029
ENSMUSG00000084845	Tmem240	4	+	155735397	155740564	155735397	155735504	155739845	155740564	76,12,39,26,16,31	1,0,2,5,0,1	57,14,16,15,38,15	0,0,1,0,0,0	4490	149	0.00256168833178	1.0	0.716,1.0,0.393,0.147,1.0,0.507	1.0,1.0,0.347,1.0,1.0,1.0	-0.264
ENSMUSG00000026553	Copa	1	+	172091163	172092354	172091163	172091240	172092244	172092354	0,70,68,87,50,87	0,315,363,406,216,422	8,98,105,73,52,81	0,299,285,297,302,344	1153	149	1	1.0	NA,0.028,0.024,0.027,0.029,0.026	1.0,0.041,0.045,0.031,0.022,0.03	-0.168
ENSMUSG00000066800	Rnasel	1	+	153758382	153758588	153758382	153758419	153758527	153758588	0,60,54,95,53,106	0,0,0,1,1,0	1,75,105,84,65,79	0,0,0,0,0,2	257	149	1	1.0	NA,1.0,1.0,0.982,0.968,1.0	1.0,1.0,1.0,1.0,1.0,0.958	-0.003
ENSMUSG00000066800	Rnasel	1	+	153759543	153760814	153759543	153759676	153760774	153760814	0,4,10,5,12,5	0,38,51,57,43,50	4,9,8,15,9,3	2,40,46,39,45,28	1247	149	1	1.0	NA,0.012,0.023,0.01,0.032,0.012	0.193,0.026,0.02,0.044,0.023,0.013	-0.035
ENSMUSG00000030142	Clec4e	6	-	123286207	123286518	123286207	123286359	123286431	123286518	0,7,5,6,0,2	9,29,23,68,39,56	0,4,3,3,1,4	1,27,108,42,44,41	221	149	1	1.0	0.0,0.14,0.128,0.056,0.0,0.024	0.0,0.091,0.018,0.046,0.015,0.062	0.019
ENSMUSG00000030142	Clec4e	6	-	123286207	123288989	123286207	123286359	123288893	123288989	6,10,13,24,17,11	0,4,0,0,0,0	17,8,26,13,35,19	0,0,5,3,4,5	2683	149	8.90051482453e-05	0.0675104049441	1.0,0.122,1.0,1.0,1.0,1.0	1.0,1.0,0.224,0.194,0.327,0.174	0.367
ENSMUSG00000030142	Clec4e	6	-	123286207	123288989	123286207	123286518	123288893	123288989	6,9,10,22,17,11	1,56,26,82,65,75	17,6,25,13,35,21	5,39,137,55,74,52	2524	149	1	1.0	0.262,0.009,0.022,0.016,0.015,0.009	0.167,0.009,0.011,0.014,0.027,0.023	0.014
ENSMUSG00000071074	Yipf3	17	+	46251113	46251487	46251113	46251227	46251363	46251487	56,30,36,40,27,63	505,254,248,414,238,356	23,33,43,31,53,33	412,270,248,247,455,248	285	149	1	1.0	0.055,0.058,0.071,0.048,0.056,0.085	0.028,0.06,0.083,0.062,0.057,0.065	0.003
ENSMUSG00000026803	Ttf1	2	+	29069891	29071376	29069891	29070077	29071297	29071376	0,2,2,0,4,1	0,14,24,15,15,15	0,4,7,3,4,4	0,30,22,18,18,10	1369	149	1	1.0	NA,0.015,0.009,0.0,0.028,0.007	NA,0.014,0.033,0.018,0.024,0.042	-0.014
ENSMUSG00000026047	Kdelc1	1	-	44112644	44113175	44112644	44112882	44113002	44113175	0,11,21,21,20,19	0,31,33,61,33,57	2,20,14,12,12,17	9,38,38,39,44,43	269	149	1	1.0	NA,0.164,0.261,0.16,0.251,0.156	0.11,0.226,0.169,0.146,0.131,0.18	0.038
ENSMUSG00000029221	Slc30a9	5	+	67342093	67344569	67342093	67342229	67344529	67344569	0,66,59,88,55,77	0,56,53,113,66,120	0,79,60,74,61,73	0,97,70,88,106,88	2449	149	1	1.0	NA,0.067,0.063,0.045,0.048,0.038	NA,0.047,0.05,0.049,0.034,0.048	0.007
ENSMUSG00000023110	Prmt5	14	-	54516105	54516615	54516105	54516191	54516496	54516615	0,9,0,0,8,2	0,52,69,122,57,121	0,4,2,2,0,7	0,70,73,77,81,62	454	149	1	1.0	NA,0.054,0.0,0.0,0.044,0.005	NA,0.018,0.009,0.008,0.0,0.036	0.006
ENSMUSG00000025473	Adam8	7	-	139984728	139985430	139984728	139984843	139985336	139985430	47,370,330,481,380,400	959,2439,3055,4000,2344,3714	72,500,322,244,500,249	1047,2717,2903,2143,3940,2443	642	149	1	1.0	0.011,0.034,0.024,0.027,0.036,0.024	0.016,0.041,0.025,0.026,0.029,0.023	-0.001
ENSMUSG00000025473	Adam8	7	-	139986302	139986808	139986302	139986468	139986732	139986808	16,202,212,296,194,267	559,2387,2988,4164,2322,3800	13,233,184,176,306,162	772,2704,2738,2131,3571,2463	413	149	1	1.0	0.01,0.03,0.025,0.025,0.029,0.025	0.006,0.03,0.024,0.029,0.03,0.023	0.0
ENSMUSG00000025473	Adam8	7	-	139986302	139986808	139986302	139986486	139986732	139986808	16,192,201,287,189,259	0,2,1,6,0,3	13,224,179,174,296,158	0,0,0,0,0,0	395	149	1	1.0	1.0,0.973,0.987,0.947,1.0,0.97	1.0,1.0,1.0,1.0,1.0,1.0	-0.021
ENSMUSG00000025473	Adam8	7	-	139987178	139987737	139987178	139987268	139987559	139987737	24,536,533,757,498,754	282,2678,3346,4030,2555,3914	40,618,443,511,689,433	501,2913,3083,2525,3677,2603	440	149	1	1.0	0.028,0.063,0.051,0.06,0.062,0.061	0.026,0.067,0.046,0.064,0.06,0.053	0.002
ENSMUSG00000026170	Cyp27a1	1	+	74735553	74736036	74735553	74735751	74735863	74736036	30,22,59,63,49,52	14,29,49,80,48,59	9,21,48,59,62,58	25,35,60,54,77,41	261	149	1	1.0	0.55,0.302,0.407,0.31,0.368,0.335	0.17,0.255,0.314,0.384,0.315,0.447	0.065
ENSMUSG00000037266	Rsrp1	4	+	134925292	134926818	134925292	134925432	134926025	134926818	85,2153,3153,2872,1975,2329	3,3,19,7,12,10	193,2593,2757,1802,2339,1759	0,7,14,2,15,13	742	149	1	1.0	0.851,0.993,0.971,0.988,0.971,0.979	1.0,0.987,0.975,0.995,0.969,0.965	-0.023
ENSMUSG00000037266	Rsrp1	4	+	134925292	134926818	134925292	134925432	134926734	134926818	852,5321,7416,6893,4588,5670	91,138,228,247,141,227	1199,6373,6619,4413,6250,4344	125,118,188,140,220,155	1451	149	1	1.0	0.49,0.798,0.77,0.741,0.77,0.719	0.496,0.847,0.783,0.764,0.745,0.742	-0.015
ENSMUSG00000026554	Dcaf8	1	+	172186295	172187460	172186295	172186368	172187352	172187460	0,42,25,48,25,24	0,0,0,6,8,2	2,82,41,34,30,42	0,5,0,1,0,2	1133	149	1	1.0	NA,1.0,1.0,0.513,0.291,0.612	1.0,0.683,1.0,0.817,1.0,0.734	-0.189
ENSMUSG00000029502	Golga3	5	+	110181602	110184607	110181602	110181913	110184337	110184607	0,0,0,3,0,4	8,37,53,55,39,60	0,0,2,0,0,0	4,50,52,59,40,29	2573	149	1	1.0	0.0,0.0,0.0,0.003,0.0,0.004	0.0,0.0,0.002,0.0,0.0,0.0	0.001
ENSMUSG00000052752	Traf7	17	-	24509955	24510572	24509955	24510075	24510455	24510572	33,42,47,82,61,66	0,0,0,0,0,0	35,53,41,80,102,56	0,0,0,0,0,1	529	149	1	1.0	1.0,1.0,1.0,1.0,1.0,1.0	1.0,1.0,1.0,1.0,1.0,0.94	0.01
ENSMUSG00000019467	Arhgef25	10	-	127183197	127183829	127183197	127183409	127183648	127183829	0,0,0,0,0,1	13,4,0,5,11,7	0,0,0,0,0,0	12,3,5,0,11,14	388	149	1	1.0	0.0,0.0,NA,0.0,0.0,0.052	0.0,0.0,0.0,NA,0.0,0.0	0.01
ENSMUSG00000019467	Arhgef25	10	-	127184391	127184713	127184391	127184469	127184662	127184713	0,0,0,0,0,1	0,5,4,4,8,12	0,0,0,0,0,0	1,4,3,0,15,3	342	149	1	1.0	NA,0.0,0.0,0.0,0.0,0.035	0.0,0.0,0.0,NA,0.0,0.0	0.007
ENSMUSG00000037339	Fam53a	5	-	33600355	33608227	33600355	33600880	33607463	33608227	23,20,32,29,24,25	103,64,96,139,81,131	4,35,46,32,46,20	126,62,88,82,147,94	6732	149	1	1.0	0.005,0.007,0.007,0.005,0.007,0.004	0.001,0.012,0.011,0.009,0.007,0.005	-0.002
ENSMUSG00000038685	Rtel1	2	+	181351575	181351953	181351575	181351699	181351802	181351953	0,2,8,1,17,4	0,30,26,19,17,22	0,5,8,1,8,2	11,16,19,22,22,26	252	149	1	1.0	NA,0.038,0.154,0.03,0.372,0.097	0.0,0.156,0.199,0.026,0.177,0.044	0.038
ENSMUSG00000038685	Rtel1	2	+	181354352	181355552	181354352	181354442	181355309	181355552	15,47,64,47,44,63	0,2,2,4,6,0	4,70,70,27,68,42	2,3,3,3,3,9	1016	149	0.260401780241	1.0	1.0,0.775,0.824,0.633,0.518,1.0	0.227,0.774,0.774,0.569,0.769,0.406	0.205
ENSMUSG00000038685	Rtel1	2	+	181354352	181355552	181354352	181354442	181355327	181355552	15,50,65,48,45,66	0,5,1,0,3,3	6,74,71,27,71,42	0,3,0,0,6,2	1034	149	1	1.0	1.0,0.59,0.904,1.0,0.684,0.76	1.0,0.78,1.0,1.0,0.63,0.752	-0.037
ENSMUSG00000048495	Tyw5	1	-	57393349	57394091	57393349	57393487	57394046	57394091	0,8,23,14,5,18	26,45,37,35,21,41	0,5,14,10,13,23	5,33,32,30,33,24	708	149	1	1.0	0.0,0.036,0.116,0.078,0.048,0.085	0.0,0.031,0.084,0.066,0.077,0.168	-0.011
ENSMUSG00000001017	Chtop	3	-	90506107	90507626	90506107	90506261	90507544	90507626	4,505,640,905,535,687	24,98,105,172,84,135	53,584,561,650,728,566	23,131,98,111,168,88	1432	149	1	1.0	0.017,0.349,0.388,0.354,0.399,0.346	0.193,0.317,0.373,0.379,0.311,0.401	-0.02
ENSMUSG00000001017	Chtop	3	-	90506107	90507626	90506107	90507258	90507544	90507626	0,105,166,253,151,210	0,4,0,0,0,2	2,177,171,176,171,172	0,0,0,0,1,0	435	149	1	1.0	NA,0.9,1.0,1.0,1.0,0.973	1.0,1.0,1.0,1.0,0.983,1.0	-0.023
ENSMUSG00000028670	Lypla2	4	-	135969427	135969674	135969427	135969529	135969600	135969674	1,28,19,36,25,33	162,266,360,453,295,390	37,13,23,23,35,36	263,390,332,312,483,357	220	149	1	1.0	0.004,0.067,0.035,0.051,0.054,0.054	0.087,0.022,0.045,0.048,0.047,0.064	-0.008
ENSMUSG00000020516	Rps6kb1	11	-	86511588	86511887	86511588	86511666	86511824	86511887	0,7,0,4,2,4	4,82,70,95,66,63	0,2,3,8,0,3	1,84,77,61,77,77	307	149	1	1.0	0.0,0.04,0.0,0.02,0.014,0.03	0.0,0.011,0.019,0.06,0.0,0.019	-0.001
ENSMUSG00000038884	A230050P20Rik	9	+	20869603	20871235	20869603	20869653	20871196	20871235	26,85,104,137,109,102	14,11,15,23,9,10	41,106,145,73,134,117	4,19,15,16,23,12	1692	149	1	1.0	0.141,0.405,0.379,0.344,0.516,0.473	0.474,0.329,0.46,0.287,0.339,0.462	-0.015
ENSMUSG00000038884	A230050P20Rik	9	+	20872867	20873264	20872867	20872971	20873109	20873264	35,12,15,26,6,17	13,17,21,38,3,24	4,12,19,18,14,10	8,14,8,9,21,16	287	149	1	1.0	0.583,0.268,0.271,0.262,0.509,0.269	0.206,0.308,0.552,0.509,0.257,0.245	0.014
ENSMUSG00000028999	Rint1	5	+	23809783	23810194	23809783	23809894	23809968	23810194	0,1,0,1,2,2	0,16,13,16,11,27	0,0,0,1,2,3	0,16,19,9,23,12	223	149	1	1.0	NA,0.04,0.0,0.04,0.108,0.047	NA,0.0,0.0,0.069,0.055,0.143	-0.006
ENSMUSG00000028041	Adam15	3	-	89343387	89343977	89343387	89343583	89343672	89343977	3,18,20,31,8,6	304,423,548,724,467,696	9,23,7,17,19,4	381,534,547,468,822,568	238	149	1	1.0	0.006,0.026,0.022,0.026,0.011,0.005	0.015,0.026,0.008,0.022,0.014,0.004	0.001
ENSMUSG00000028041	Adam15	3	-	89344117	89344854	89344117	89344210	89344705	89344854	18,100,103,148,103,123	0,0,0,1,0,0	37,98,83,97,156,83	0,0,1,0,0,0	644	149	1	1.0	1.0,1.0,1.0,0.972,1.0,1.0	1.0,1.0,0.951,1.0,1.0,1.0	0.003
ENSMUSG00000028041	Adam15	3	-	89347151	89347485	89347151	89347228	89347406	89347485	0,5,11,4,4,0	102,423,506,643,447,555	0,15,10,2,5,8	55,497,480,489,559,452	327	149	1	1.0	0.0,0.005,0.01,0.003,0.004,0.0	0.0,0.014,0.009,0.002,0.004,0.008	-0.003
ENSMUSG00000029433	Diablo	5	-	123517736	123518065	123517736	123517833	123517954	123518065	0,11,17,19,27,21	64,115,109,101,102,117	3,17,11,18,20,10	53,87,101,113,163,86	270	149	1	1.0	0.0,0.05,0.079,0.094,0.127,0.09	0.03,0.097,0.057,0.081,0.063,0.06	0.009
ENSMUSG00000049606	Zfp644	5	-	106635609	106638635	106635609	106636323	106636416	106638635	0,10,19,20,14,23	0,12,5,9,5,9	0,33,21,18,22,22	0,7,4,13,8,4	242	149	1	1.0	NA,0.339,0.701,0.578,0.633,0.611	NA,0.744,0.764,0.46,0.629,0.772	-0.101
ENSMUSG00000043716	Rpl7	1	-	16102691	16103334	16102691	16102829	16103167	16103334	0,1,2,1,1,1	4299,3905,4930,6698,4144,5983	1,4,4,8,8,3	4431,5055,4977,4462,7621,4699	487	149	1	1.0	0.0,0.0,0.0,0.0,0.0,0.0	0.0,0.0,0.0,0.001,0.0,0.0	-0.0
ENSMUSG00000043716	Rpl7	1	-	16103167	16103684	16103167	16103334	16103509	16103684	0,2,9,6,6,4	2307,3399,4019,5461,3315,5109	0,8,5,14,2,5	2326,4128,4129,3675,6220,4034	324	149	1	1.0	0.0,0.0,0.001,0.001,0.001,0.0	0.0,0.001,0.001,0.002,0.0,0.001	-0.0
ENSMUSG00000029146	Snx17	5	+	31195745	31196041	31195745	31195856	31195950	31196041	6,14,21,26,1,38	71,238,249,358,258,314	14,14,15,16,35,4	80,284,243,230,301,235	243	149	1	1.0	0.049,0.035,0.049,0.043,0.002,0.069	0.097,0.029,0.036,0.041,0.067,0.01	-0.006
ENSMUSG00000029146	Snx17	5	+	31195950	31196264	31195950	31196041	31196176	31196264	0,8,15,18,5,28	86,242,278,358,272,344	17,12,6,9,31,12	104,314,242,259,346,216	284	149	1	1.0	0.0,0.017,0.028,0.026,0.01,0.041	0.079,0.02,0.013,0.018,0.045,0.028	-0.014
ENSMUSG00000004815	Dgkq	5	-	108649586	108649925	108649586	108649733	108649824	108649925	0,5,8,17,3,1	0,27,48,22,22,41	0,1,0,2,6,9	0,24,45,15,36,23	240	149	1	1.0	NA,0.103,0.094,0.324,0.078,0.015	NA,0.025,0.0,0.076,0.094,0.195	0.045
ENSMUSG00000004815	Dgkq	5	-	108649824	108650379	108649824	108649925	108650200	108650379	8,29,33,39,25,48	0,22,36,23,20,36	0,26,30,22,36,30	0,22,29,19,23,23	424	149	1	1.0	1.0,0.317,0.244,0.373,0.305,0.319	NA,0.293,0.267,0.289,0.355,0.314	0.123
ENSMUSG00000004815	Dgkq	5	-	108650489	108650968	108650489	108650638	108650816	108650968	0,10,25,15,11,17	0,13,11,18,20,28	0,12,4,4,10,3	0,23,26,12,18,29	327	149	1	1.0	NA,0.26,0.509,0.275,0.2,0.217	NA,0.192,0.066,0.132,0.202,0.045	0.165
ENSMUSG00000004815	Dgkq	5	-	108655289	108655593	108655289	108655364	108655439	108655593	0,0,0,3,4,5	0,30,25,40,26,31	0,3,0,3,6,1	0,19,16,24,26,26	224	149	1	1.0	NA,0.0,0.0,0.048,0.093,0.097	NA,0.095,0.0,0.077,0.133,0.025	-0.018
ENSMUSG00000029291	Rufy3	5	+	88614940	88616579	88614940	88615114	88616461	88616579	0,10,7,8,4,8	0,131,147,190,86,171	0,9,8,13,10,4	10,136,133,171,154,155	1496	149	1	1.0	NA,0.008,0.005,0.004,0.005,0.005	0.0,0.007,0.006,0.008,0.006,0.003	0.0
ENSMUSG00000043929	Klhl15	X	+	94234989	94235420	94234989	94235125	94235220	94235420	0,0,2,3,6,3	0,0,0,3,3,2	0,0,1,9,1,0	0,4,2,1,0,3	244	149	1	1.0	NA,NA,1.0,0.379,0.55,0.478	NA,0.0,0.234,0.846,1.0,0.0	0.186
ENSMUSG00000003039	Fam32a	8	+	72219940	72221981	72219940	72220082	72221927	72221981	33,95,151,157,94,149	124,585,690,896,585,899	32,112,123,112,114,111	254,582,700,548,927,648	1994	149	1	1.0	0.019,0.012,0.016,0.013,0.012,0.012	0.009,0.014,0.013,0.015,0.009,0.013	0.002
ENSMUSG00000037447	Arid5a	1	+	36317203	36317662	36317203	36317324	36317609	36317662	0,6,0,6,0,3	0,3,11,12,2,12	0,7,1,5,0,0	5,9,9,1,6,4	434	149	1	1.0	NA,0.407,0.0,0.147,0.0,0.079	0.0,0.211,0.037,0.632,0.0,0.0	-0.02
ENSMUSG00000037447	Arid5a	1	+	36316208	36318181	36316208	36316327	36318083	36318181	0,13,13,23,6,25	0,5,0,3,3,0	0,14,8,7,28,12	3,1,2,1,10,5	1905	149	1	1.0	NA,0.169,1.0,0.375,0.135,1.0	0.0,0.523,0.238,0.354,0.18,0.158	0.294
ENSMUSG00000013033	Adgrl1	8	+	83937196	83937557	83937196	83937325	83937460	83937557	0,0,0,1,0,0	0,6,0,6,10,12	0,0,1,0,2,2	0,3,3,1,16,2	284	149	1	1.0	NA,0.0,NA,0.08,0.0,0.0	NA,0.0,0.149,0.0,0.062,0.344	-0.091
ENSMUSG00000060073	Psma3	12	+	70984492	70984745	70984492	70984594	70984671	70984745	2,31,40,57,50,63	167,278,358,417,309,455	17,47,56,42,79,32	180,309,352,332,497,317	226	149	1	1.0	0.008,0.068,0.069,0.083,0.096,0.084	0.059,0.091,0.095,0.077,0.095,0.062	-0.012
ENSMUSG00000075232	Amd1	10	-	40290117	40290615	40290117	40290273	40290377	40290615	0,0,3,2,0,4	12,141,180,232,120,204	0,2,1,0,1,3	0,151,205,141,197,142	253	149	1	1.0	0.0,0.0,0.01,0.005,0.0,0.011	NA,0.008,0.003,0.0,0.003,0.012	-0.001
ENSMUSG00000057110	Cntrl	2	+	35175537	35176322	35175537	35175600	35176127	35176322	33,25,38,73,60,42	2,36,37,42,28,33	13,55,46,44,81,21	39,25,39,29,58,21	676	149	0.750192259791	1.0	0.784,0.133,0.185,0.277,0.321,0.219	0.068,0.327,0.206,0.251,0.235,0.181	0.109
ENSMUSG00000033669	Zfp7	15	+	76888230	76892395	76888230	76888347	76890006	76892395	0,16,16,6,8,12	0,3,0,1,0,0	0,28,8,8,14,5	0,0,1,2,0,2	1808	149	1	1.0	NA,0.305,1.0,0.331,1.0,1.0	NA,1.0,0.397,0.248,1.0,0.171	0.164
ENSMUSG00000041859	Mcm3	1	-	20805262	20805900	20805262	20805339	20805796	20805900	2,4,0,3,6,7	106,96,113,194,118,176	0,2,0,3,8,1	135,184,194,179,332,177	606	149	1	1.0	0.005,0.01,0.0,0.004,0.012,0.01	0.0,0.003,0.0,0.004,0.006,0.001	0.005
ENSMUSG00000027349	Fam98b	2	+	117257633	117259355	117257633	117257779	117259220	117259355	6,8,18,15,15,2	0,123,147,161,101,176	0,2,6,4,10,6	17,137,129,131,167,101	1590	149	1	1.0	1.0,0.006,0.011,0.009,0.014,0.001	0.0,0.001,0.004,0.003,0.006,0.006	0.17
ENSMUSG00000074578	Zfas1	2	+	167065158	167065480	167065158	167065217	167065433	167065480	54,23,18,31,24,13	760,291,318,417,258,407	37,33,35,14,43,30	530,323,287,286,608,264	365	149	1	1.0	0.028,0.031,0.023,0.029,0.037,0.013	0.028,0.04,0.047,0.02,0.028,0.044	-0.008
ENSMUSG00000074578	Zfas1	2	+	167065433	167065862	167065433	167065480	167065686	167065862	36,9,11,13,4,4	680,255,274,398,203,353	26,8,7,6,11,14	510,286,253,248,485,227	355	149	1	1.0	0.022,0.015,0.017,0.014,0.008,0.005	0.021,0.012,0.011,0.01,0.009,0.025	-0.001
ENSMUSG00000022978	Mis18a	16	-	90719311	90720750	90719311	90719978	90720653	90720750	3,1,11,0,3,6	31,79,63,103,57,77	0,1,9,2,3,2	23,68,70,56,120,45	824	149	1	1.0	0.017,0.002,0.031,0.0,0.009,0.014	0.0,0.003,0.023,0.006,0.005,0.008	0.005
ENSMUSG00000022978	Mis18a	16	-	90726292	90727404	90726292	90726359	90727025	90727404	0,0,1,4,1,2	13,104,161,129,104,154	0,2,4,0,2,0	43,93,114,140,171,100	815	149	1	1.0	0.0,0.0,0.001,0.006,0.002,0.002	0.0,0.004,0.006,0.0,0.002,0.0	-0.0
ENSMUSG00000097471	5830432E09Rik	7	-	135651789	135652283	135651789	135651886	135652011	135652283	0,27,19,45,26,29	0,8,1,7,7,7	0,23,29,18,31,38	0,6,2,2,4,2	274	149	1	1.0	NA,0.647,0.912,0.778,0.669,0.693	NA,0.676,0.887,0.83,0.808,0.912	-0.083
ENSMUSG00000002486	Tchp	5	+	114719578	114720268	114719578	114719764	114720124	114720268	10,12,9,13,14,6	3,11,24,24,21,16	6,12,8,8,21,11	7,30,24,19,28,17	509	149	1	1.0	0.494,0.242,0.099,0.137,0.163,0.099	0.201,0.105,0.089,0.11,0.18,0.159	0.065
ENSMUSG00000036932	Aifm1	X	-	48483154	48484635	48483154	48483262	48484526	48484635	0,12,0,0,4,10	11,70,89,126,68,130	0,16,3,1,19,7	26,103,99,79,134,80	1413	149	1	1.0	0.0,0.018,0.0,0.0,0.006,0.008	0.0,0.016,0.003,0.001,0.015,0.009	-0.002
ENSMUSG00000026207	Speg	1	+	75426763	75427211	75426763	75426880	75427043	75427211	0,5,12,17,1,13	0,10,15,16,5,21	7,0,8,11,13,4	0,18,16,12,10,22	312	149	1	1.0	NA,0.193,0.276,0.337,0.087,0.228	1.0,0.0,0.193,0.304,0.383,0.08	-0.102
ENSMUSG00000068115	Ninl	2	-	150966077	150966364	150966077	150966242	150966323	150966364	0,0,0,2,0,0	0,0,1,0,0,0	0,0,0,2,2,2	0,0,0,0,0,0	230	149	1	1.0	NA,NA,0.0,1.0,NA,NA	NA,NA,NA,1.0,1.0,1.0	-0.5
ENSMUSG00000003233	Dvl3	16	+	20522255	20523531	20522255	20522325	20523409	20523531	11,2,0,0,0,5	0,43,33,42,34,46	0,5,5,2,0,0	0,41,20,26,41,34	1233	149	1	1.0	1.0,0.006,0.0,0.0,0.0,0.013	NA,0.015,0.029,0.009,0.0,0.0	0.159
ENSMUSG00000026176	Ctdsp1	1	+	74393277	74393901	74393277	74393426	74393796	74393901	0,29,24,67,14,36	0,248,289,459,226,383	4,27,34,29,49,28	20,296,282,308,320,242	519	149	1	1.0	NA,0.032,0.023,0.04,0.017,0.026	0.054,0.026,0.033,0.026,0.042,0.032	-0.008
ENSMUSG00000073725	Lmbrd1	1	+	24743882	24744358	24743882	24743947	24744255	24744358	0,14,13,23,14,26	0,229,284,403,236,315	0,29,19,8,13,9	19,353,278,265,397,259	457	149	1	1.0	NA,0.02,0.015,0.018,0.019,0.026	0.0,0.026,0.022,0.01,0.011,0.011	0.006
ENSMUSG00000000134	Tfe3	X	+	7766554	7767684	7766554	7766855	7767438	7767684	0,18,23,18,16,23	0,227,226,325,203,313	0,25,24,13,12,13	5,242,218,225,247,245	732	149	1	1.0	NA,0.016,0.02,0.011,0.016,0.015	0.0,0.021,0.022,0.012,0.01,0.011	0.003
ENSMUSG00000000134	Tfe3	X	+	7769429	7770830	7769429	7769547	7770773	7770830	0,13,20,9,6,9	11,223,273,276,142,321	2,27,7,12,4,6	9,220,226,264,243,202	1375	149	1	1.0	0.0,0.006,0.008,0.004,0.005,0.003	0.024,0.013,0.003,0.005,0.002,0.003	-0.004
ENSMUSG00000000134	Tfe3	X	+	7770994	7772596	7770994	7771070	7772448	7772596	14,31,26,32,11,26	21,232,265,345,189,331	1,32,27,9,37,4	22,256,201,252,272,191	1527	149	1	1.0	0.061,0.013,0.009,0.009,0.006,0.008	0.004,0.012,0.013,0.003,0.013,0.002	0.01
ENSMUSG00000000134	Tfe3	X	+	7772448	7775201	7772448	7772596	7773493	7775201	2,70,85,65,55,61	33,247,332,344,206,339	24,68,85,53,60,32	62,293,255,209,313,256	1046	149	1	1.0	0.009,0.039,0.035,0.026,0.037,0.025	0.052,0.032,0.045,0.035,0.027,0.017	-0.006
ENSMUSG00000028256	Odf2l	3	+	145126092	145127890	145126092	145126225	145127830	145127890	0,0,0,1,1,7	0,1,4,1,4,5	0,4,2,0,0,0	0,5,0,3,10,0	1754	149	1	1.0	NA,0.0,0.0,0.078,0.021,0.106	NA,0.064,1.0,0.0,0.0,NA	-0.225
ENSMUSG00000028256	Odf2l	3	+	145145875	145148616	145145875	145145953	145148530	145148616	0,20,18,27,10,16	0,0,0,0,0,2	1,22,18,14,26,7	0,0,3,0,1,0	2726	149	1	1.0	NA,1.0,1.0,1.0,1.0,0.304	1.0,1.0,0.247,1.0,0.587,1.0	0.055
ENSMUSG00000030216	Wbp11	6	-	136825515	136826109	136825515	136825547	136826000	136826109	0,0,3,2,1,5	0,54,74,66,68,101	0,4,0,1,3,0	7,84,51,54,88,59	602	149	1	1.0	NA,0.0,0.01,0.007,0.004,0.012	0.0,0.012,0.0,0.005,0.008,0.0	0.002
ENSMUSG00000026201	Stk16	1	+	75212599	75213006	75212599	75212733	75212885	75213006	4,24,36,37,29,27	93,77,114,148,92,103	14,41,39,14,45,24	40,75,101,73,108,81	301	149	1	1.0	0.021,0.134,0.135,0.11,0.135,0.115	0.148,0.213,0.16,0.087,0.171,0.128	-0.043
ENSMUSG00000026199	Ankzf1	1	+	75194840	75195712	75194840	75194943	75195062	75195712	0,3,10,7,4,6	6,28,38,39,34,32	0,2,1,1,5,2	2,33,20,13,34,24	268	149	1	1.0	0.0,0.056,0.128,0.091,0.061,0.094	0.0,0.033,0.027,0.041,0.076,0.044	0.035
ENSMUSG00000026199	Ankzf1	1	+	75194840	75195712	75194840	75194943	75195568	75195712	9,35,51,80,43,55	0,0,0,0,0,0	20,37,41,47,73,34	0,2,0,0,0,0	774	149	1	1.0	1.0,1.0,1.0,1.0,1.0,1.0	1.0,0.781,1.0,1.0,1.0,1.0	0.036
ENSMUSG00000026199	Ankzf1	1	+	75195062	75195712	75195062	75195256	75195568	75195712	6,27,31,58,29,39	5,3,2,3,6,0	18,28,34,38,62,27	0,0,1,2,1,5	461	149	0.0518656479245	1.0	0.279,0.744,0.834,0.862,0.61,1.0	1.0,1.0,0.917,0.86,0.952,0.636	-0.173
ENSMUSG00000026199	Ankzf1	1	+	75195062	75195712	75195062	75195256	75195599	75195712	6,32,34,63,32,40	3,9,21,24,16,21	18,32,35,46,64,30	3,24,25,34,32,24	492	149	0.78348110808	1.0	0.377,0.518,0.329,0.443,0.377,0.366	0.645,0.288,0.298,0.291,0.377,0.275	0.039
ENSMUSG00000026199	Ankzf1	1	+	75195800	75196381	75195800	75195948	75196152	75196381	0,14,11,27,15,14	0,9,27,46,26,26	4,15,11,4,11,9	20,16,23,9,29,25	353	149	1	1.0	NA,0.396,0.147,0.199,0.196,0.185	0.078,0.284,0.168,0.158,0.138,0.132	0.065
ENSMUSG00000026199	Ankzf1	1	+	75197643	75198376	75197643	75198124	75198264	75198376	35,16,36,24,22,14	50,28,50,58,35,31	7,28,25,22,36,19	28,23,30,40,64,43	289	149	1	1.0	0.265,0.228,0.271,0.176,0.245,0.189	0.114,0.386,0.301,0.221,0.225,0.186	-0.01
ENSMUSG00000004317	Clcn5	X	-	7161597	7163516	7161597	7161996	7163329	7163516	0,5,5,9,7,11	0,15,23,19,17,30	0,3,4,13,7,1	0,21,17,12,21,23	1482	149	1	1.0	NA,0.032,0.021,0.045,0.04,0.036	NA,0.014,0.023,0.098,0.032,0.004	0.001
ENSMUSG00000034187	Nsf	11	-	103913315	103913908	103913315	103913391	103913800	103913908	0,0,0,4,0,1	0,119,154,181,105,209	0,0,0,2,0,2	6,168,141,137,148,135	558	149	1	1.0	NA,0.0,0.0,0.006,0.0,0.001	0.0,0.0,0.0,0.004,0.0,0.004	0.0
ENSMUSG00000033124	Atg9a	1	-	75180864	75182737	75180864	75181931	75182591	75182737	12,17,20,33,18,34	36,59,63,96,56,74	5,18,18,14,33,26	34,73,61,48,96,62	809	149	1	1.0	0.058,0.05,0.055,0.06,0.056,0.078	0.026,0.043,0.052,0.051,0.06,0.072	0.009
ENSMUSG00000020817	Rabep1	11	+	70934404	70935182	70934404	70934594	70935126	70935182	0,4,0,3,2,5	0,85,82,92,49,78	0,5,5,4,3,3	1,62,89,74,91,77	681	149	1	1.0	NA,0.01,0.0,0.007,0.009,0.014	0.0,0.017,0.012,0.012,0.007,0.008	-0.001
ENSMUSG00000041263	Rusc1	3	-	89089176	89089561	89089176	89089351	89089484	89089561	0,7,14,22,15,4	0,40,61,55,24,48	0,16,7,4,12,5	5,65,41,39,59,35	282	149	1	1.0	NA,0.085,0.108,0.174,0.248,0.042	0.0,0.115,0.083,0.051,0.097,0.07	0.062
ENSMUSG00000041263	Rusc1	3	-	89089668	89089975	89089668	89089767	89089920	89089975	10,45,59,78,61,41	0,1,3,0,1,3	20,57,45,51,41,39	0,3,0,0,2,0	302	149	1	1.0	1.0,0.957,0.907,1.0,0.968,0.871	1.0,0.904,1.0,1.0,0.91,1.0	-0.019
ENSMUSG00000068329	Htra2	6	-	83052697	83053070	83052697	83052726	83053000	83053070	261,212,250,330,191,250	0,0,2,0,0,0	296,242,240,219,380,253	0,2,2,2,0,0	423	149	1	1.0	1.0,1.0,0.978,1.0,1.0,1.0	1.0,0.977,0.977,0.975,1.0,1.0	0.008
ENSMUSG00000068329	Htra2	6	-	83052697	83053070	83052697	83052803	83053000	83053070	88,105,135,154,89,111	11,0,1,0,0,0	149,105,112,98,182,111	7,0,0,2,2,0	346	149	1	1.0	0.775,1.0,0.983,1.0,1.0,1.0	0.902,1.0,1.0,0.955,0.975,1.0	-0.012
ENSMUSG00000068329	Htra2	6	-	83052697	83053070	83052697	83052726	83053037	83053070	294,224,266,350,208,268	29,11,0,3,0,20	298,260,258,232,411,265	5,17,17,0,23,13	460	149	1	1.0	0.767,0.868,1.0,0.974,1.0,0.813	0.951,0.832,0.831,1.0,0.853,0.868	0.014
ENSMUSG00000068329	Htra2	6	-	83052697	83053070	83052697	83052803	83053037	83053070	121,117,151,174,106,129	115,100,122,145,101,121	151,123,130,111,213,123	161,108,133,109,172,123	383	149	1	1.0	0.29,0.313,0.325,0.318,0.29,0.293	0.267,0.307,0.275,0.284,0.325,0.28	0.015
ENSMUSG00000025982	Sf3b1	1	-	55014482	55016490	55014482	55014562	55016375	55016490	28,389,411,309,231,345	1,211,244,287,179,314	4,488,481,332,312,331	0,242,213,287,200,211	1962	149	1	1.0	0.68,0.123,0.113,0.076,0.089,0.077	1.0,0.133,0.146,0.081,0.106,0.106	-0.069
ENSMUSG00000053931	Cnn3	3	+	121449948	121450358	121449948	121450070	121450291	121450358	0,0,0,0,2,0	0,84,26,46,56,101	0,0,0,2,4,1	2,73,59,55,146,101	370	149	1	1.0	NA,0.0,0.0,0.0,0.014,0.0	0.0,0.0,0.0,0.014,0.011,0.004	-0.002
ENSMUSG00000025151	Maged1	X	-	94536873	94537356	94536873	94536988	94537293	94537356	0,1,0,1,4,15	264,143,187,261,147,247	0,3,5,0,9,3	195,171,176,177,344,189	454	149	1	1.0	0.0,0.002,0.0,0.001,0.009,0.02	0.0,0.006,0.009,0.0,0.009,0.005	0.0
ENSMUSG00000025151	Maged1	X	-	94537293	94537584	94537293	94537356	94537541	94537584	0,2,0,4,0,11	285,146,175,239,162,247	4,0,0,2,1,1	142,172,154,157,344,199	334	149	1	1.0	0.0,0.006,0.0,0.007,0.0,0.019	0.012,0.0,0.0,0.006,0.001,0.002	0.002
ENSMUSG00000025151	Maged1	X	-	94537675	94538065	94537675	94537755	94537973	94538065	2,11,22,30,23,19	127,144,157,200,172,257	11,11,17,12,31,18	103,176,142,195,317,199	367	149	1	1.0	0.006,0.03,0.054,0.057,0.051,0.029	0.042,0.025,0.046,0.024,0.038,0.035	0.003
ENSMUSG00000025979	Mob4	1	+	55150145	55151082	55150145	55150225	55150970	55151082	0,4,3,8,6,3	25,94,119,147,88,145	0,6,7,3,10,4	30,113,131,125,106,122	894	149	1	1.0	0.0,0.007,0.004,0.009,0.011,0.003	0.0,0.009,0.009,0.004,0.015,0.005	-0.001
ENSMUSG00000029775	Klhdc10	6	+	30447940	30449630	30447940	30447988	30449490	30449630	0,7,4,2,8,6	11,31,53,63,30,62	1,4,12,6,6,3	6,52,51,41,53,39	1651	149	1	1.0	0.0,0.02,0.007,0.003,0.024,0.009	0.015,0.007,0.021,0.013,0.01,0.007	-0.002
ENSMUSG00000039220	Ppp1r10	17	+	35927909	35928329	35927909	35928010	35928181	35928329	0,0,0,4,1,1	0,54,61,66,30,68	0,4,0,1,1,2	0,93,49,50,85,55	320	149	1	1.0	NA,0.0,0.0,0.027,0.015,0.007	NA,0.02,0.0,0.009,0.005,0.017	-0.0
ENSMUSG00000086968	4933431E20Rik	3	-	107894050	107894992	107894050	107894228	107894860	107894992	0,0,2,0,2,0	0,0,0,1,0,0	0,2,1,0,4,0	0,0,0,1,0,0	781	149	1	1.0	NA,NA,1.0,0.0,1.0,NA	NA,1.0,1.0,0.0,1.0,NA	-0.083
ENSMUSG00000031508	Ankrd10	8	-	11611582	11615910	11611582	11612947	11615814	11615910	0,162,214,225,208,288	0,56,66,71,45,76	30,181,213,193,275,198	25,61,84,41,73,39	3016	149	1	1.0	NA,0.125,0.138,0.135,0.186,0.158	0.056,0.128,0.111,0.189,0.157,0.201	0.008
ENSMUSG00000027276	Jag1	2	-	137084574	137085155	137084574	137084706	137084921	137085155	0,9,2,6,7,9	0,24,25,29,20,27	0,4,4,14,11,4	0,36,25,20,42,29	364	149	1	1.0	NA,0.133,0.032,0.078,0.125,0.12	NA,0.044,0.061,0.223,0.097,0.053	0.002
ENSMUSG00000029472	Anapc5	5	-	122791607	122791934	122791607	122791735	122791826	122791934	82,50,66,78,42,79	44,9,21,43,12,17	104,65,64,44,109,61	24,9,20,15,45,14	240	149	1	1.0	0.536,0.775,0.661,0.53,0.685,0.743	0.729,0.818,0.665,0.646,0.601,0.73	-0.043
ENSMUSG00000029472	Anapc5	5	-	122791607	122791934	122791607	122791755	122791826	122791934	15,6,12,21,19,14	654,312,366,494,287,465	26,24,8,13,25,13	515,392,406,316,646,347	220	149	1	1.0	0.015,0.013,0.022,0.028,0.043,0.02	0.033,0.04,0.013,0.027,0.026,0.025	-0.004
ENSMUSG00000029472	Anapc5	5	-	122799338	122800593	122799338	122799474	122800450	122800593	57,113,147,159,142,165	90,276,290,474,266,411	46,145,130,100,172,98	130,309,335,316,511,322	1125	149	1	1.0	0.077,0.051,0.063,0.043,0.066,0.05	0.045,0.059,0.049,0.04,0.043,0.039	0.012
ENSMUSG00000026198	Abcb6	1	-	75174325	75174554	75174325	75174389	75174477	75174554	0,0,0,2,1,2	0,43,42,64,24,42	1,2,3,0,0,0	22,30,23,34,37,41	237	149	1	1.0	NA,0.0,0.0,0.019,0.026,0.029	0.028,0.04,0.076,0.0,0.0,0.0	-0.009
ENSMUSG00000026198	Abcb6	1	-	75174701	75175038	75174701	75174827	75174972	75175038	0,0,0,4,0,10	8,35,49,50,42,51	0,0,6,0,1,0	10,43,45,32,41,49	294	149	1	1.0	0.0,0.0,0.0,0.039,0.0,0.09	0.0,0.0,0.063,0.0,0.012,0.0	0.009
ENSMUSG00000026198	Abcb6	1	-	75177664	75178102	75177664	75177766	75177921	75178102	0,3,2,4,2,0	2,38,67,72,42,54	0,3,2,0,2,2	4,63,57,35,66,38	304	149	1	1.0	0.0,0.037,0.014,0.027,0.023,0.0	0.0,0.023,0.017,0.0,0.015,0.025	0.004
ENSMUSG00000037174	Elf2	3	-	51264869	51266866	51264869	51265006	51266752	51266866	0,91,106,177,178,170	2,122,91,166,90,156	8,118,161,159,132,142	0,145,107,141,139,106	1895	149	1	1.0	0.0,0.055,0.084,0.077,0.135,0.079	1.0,0.06,0.106,0.081,0.069,0.095	-0.163
ENSMUSG00000074796	Slc4a11	2	-	130685230	130685663	130685230	130685404	130685494	130685663	0,0,0,0,1,0	2,2,2,2,4,0	0,0,0,0,0,1	2,1,0,0,6,3	239	149	1	1.0	0.0,0.0,0.0,0.0,0.135,NA	0.0,0.0,NA,NA,0.0,0.172	-0.016
ENSMUSG00000074796	Slc4a11	2	-	130687158	130687484	130687158	130687291	130687370	130687484	0,0,0,4,0,0	0,0,1,0,0,0	0,0,0,0,1,0	0,0,0,0,2,1	228	149	1	1.0	NA,NA,0.0,1.0,NA,NA	NA,NA,NA,NA,0.246,0.0	0.377
ENSMUSG00000001240	Ramp2	11	+	101247585	101248250	101247585	101247688	101247810	101248250	16,9,15,8,4,10	0,3,0,0,1,0	24,10,9,4,22,3	0,4,0,0,4,0	271	149	1	1.0	1.0,0.623,1.0,1.0,0.687,1.0	1.0,0.579,1.0,1.0,0.751,1.0	-0.003
ENSMUSG00000028608	0610037L13Rik	4	+	107894872	107897118	107894872	107894938	107896870	107897118	116,69,109,90,59,81	240,67,124,153,91,146	58,115,83,48,73,45	169,91,88,99,164,94	2081	149	1	1.0	0.033,0.069,0.059,0.04,0.044,0.038	0.024,0.083,0.063,0.034,0.031,0.033	0.002
ENSMUSG00000028608	0610037L13Rik	4	+	107896661	107897118	107896661	107896748	107896870	107897118	86,29,27,44,36,46	6,0,0,0,0,1	48,19,30,15,38,19	0,0,0,0,0,0	271	149	1	1.0	0.887,1.0,1.0,1.0,1.0,0.962	1.0,1.0,1.0,1.0,1.0,1.0	-0.025
ENSMUSG00000027993	Trim2	3	-	84190512	84192261	84190512	84191236	84192080	84192261	0,0,0,0,2,0	0,0,3,2,1,3	0,0,0,0,0,2	0,1,3,1,0,3	993	149	1	1.0	NA,NA,0.0,0.0,0.231,0.0	NA,0.0,0.0,0.0,NA,0.091	0.035
ENSMUSG00000025995	Wdr75	1	+	45817262	45818264	45817262	45817443	45818169	45818264	0,25,24,21,20,40	7,48,47,41,37,68	0,42,22,36,48,16	20,53,48,61,71,39	875	149	1	1.0	0.0,0.081,0.08,0.08,0.084,0.091	0.0,0.119,0.072,0.091,0.103,0.065	-0.006
ENSMUSG00000025995	Wdr75	1	+	45818821	45819658	45818821	45818917	45819488	45819658	0,61,29,47,25,38	2,35,52,84,46,86	8,45,33,35,56,36	20,71,44,39,80,31	720	149	1	1.0	0.0,0.265,0.103,0.104,0.101,0.084	0.076,0.116,0.134,0.157,0.127,0.194	-0.025
ENSMUSG00000037890	Wdr19	5	+	65245795	65247529	65245795	65245908	65247460	65247529	0,15,13,14,7,15	0,6,13,11,10,15	0,6,20,10,7,10	6,9,13,4,5,6	1701	149	1	1.0	NA,0.18,0.081,0.1,0.058,0.081	0.0,0.055,0.119,0.18,0.109,0.127	0.002
ENSMUSG00000029578	Wipi2	5	+	142658191	142659162	142658191	142658288	142659064	142659162	0,17,28,28,23,21	2,70,75,93,61,108	0,34,24,17,37,42	25,91,77,60,105,92	925	149	1	1.0	0.0,0.038,0.057,0.046,0.057,0.03	0.0,0.057,0.048,0.044,0.054,0.068	-0.007
ENSMUSG00000019087	Atp6ap1	X	+	74300577	74301358	74300577	74300771	74301323	74301358	4,104,150,201,161,137	51,1030,1198,1774,1096,1489	20,186,163,94,199,120	158,1317,1292,1196,1547,1233	701	149	1	1.0	0.016,0.021,0.026,0.024,0.03,0.019	0.026,0.029,0.026,0.016,0.027,0.02	-0.001
ENSMUSG00000031310	Zmym3	X	-	101415760	101416461	101415760	101415938	101416166	101416461	0,0,0,1,0,0	13,20,33,46,24,56	0,2,0,0,2,0	19,33,23,23,40,21	377	149	1	1.0	0.0,0.0,0.0,0.009,0.0,0.0	0.0,0.023,0.0,0.0,0.019,0.0	-0.005
ENSMUSG00000018659	Pnpo	11	-	96940015	96940955	96940015	96940069	96940855	96940955	0,4,10,18,0,18	13,88,83,123,52,115	0,14,10,13,26,13	23,98,78,109,103,76	935	149	1	1.0	0.0,0.007,0.019,0.023,0.0,0.024	0.0,0.022,0.02,0.019,0.039,0.027	-0.009
ENSMUSG00000030695	Aldoa	7	-	126797336	126797776	126797336	126797548	126797643	126797776	72,129,134,215,113,160	1429,4545,5975,8187,4559,7041	21,127,74,88,158,135	1888,5638,5378,4789,7268,4977	244	149	1	1.0	0.03,0.017,0.014,0.016,0.015,0.014	0.007,0.014,0.008,0.011,0.013,0.016	0.006
ENSMUSG00000056211	R3hdm1	1	+	128181985	128184654	128181985	128182212	128184399	128184654	3,146,133,163,130,163	0,35,52,60,23,78	5,180,134,114,98,93	0,32,38,57,44,42	2336	149	1	1.0	1.0,0.21,0.14,0.148,0.265,0.118	1.0,0.264,0.184,0.113,0.124,0.124	0.012
ENSMUSG00000027406	Idh3b	2	-	130283937	130284248	130283937	130284036	130284170	130284248	0,6,4,14,10,8	52,346,423,677,361,521	4,4,11,22,9,7	108,495,368,409,558,396	283	149	1	1.0	0.0,0.009,0.005,0.011,0.014,0.008	0.019,0.004,0.015,0.028,0.008,0.009	-0.006
[truncated: 1,372 more rows]
