# Supplementary material for: Pharmacological targeting of BMAL1 modulates circadian and immune pathways
Source: Nat Chem Biol. 2025 Mar 25;21(5):736–45. doi: 10.1038/s41589-025-01863-x (PMC12037410; doi:10.1038/s41589-025-01863-x)
Supplement: Supplementary file 15 — Statistical source data. [file 41589_2025_1863_MOESM15_ESM.zip › Alternative splicing - Novogene analysis/CRE_AvsCRE_C/CRE_AvsCRE_C_A3SS.xls]

GeneID	geneSymbol	chr	strand	longExonStart_0base	longExonEnd	shortES	shortEE	flankingES	flankingEE	IJC_SAMPLE_1	SJC_SAMPLE_1	IJC_SAMPLE_2	SJC_SAMPLE_2	IncFormLen	SkipFormLen	PValue	FDR	IncLevel1	IncLevel2	IncLevelDifference
ENSMUSG00000024985	Tcf7l2	19	+	55917338	55917479	55917353	55917479	55910578	55910681	0,0,1,1,0,2	0,1,0,3,0,0	0,0,0,0,0,2	0,0,2,1,2,0	164	149	1	1.0	NA,0.0,1.0,0.232,NA,1.0	NA,NA,0.0,0.0,0.0,1.0	0.308
ENSMUSG00000024985	Tcf7l2	19	+	55917338	55917479	55917353	55917479	55912558	55912645	0,6,7,4,5,16	0,23,33,28,26,23	0,4,2,7,10,2	1,17,30,12,26,15	164	149	1	1.0	NA,0.192,0.162,0.115,0.149,0.387	0.0,0.176,0.057,0.346,0.259,0.108	0.043
ENSMUSG00000025224	Gbf1	19	+	46268390	46268516	46268419	46268516	46267992	46268116	0,55,48,46,34,46	0,0,0,2,0,1	0,51,23,35,55,40	0,1,3,1,0,0	178	149	1	1.0	NA,1.0,1.0,0.951,1.0,0.975	NA,0.977,0.865,0.967,1.0,1.0	0.023
ENSMUSG00000025199	Chuk	19	-	44078888	44079266	44078888	44078985	44081945	44081995	0,13,29,32,21,19	0,100,92,130,108,103	0,27,17,32,31,34	3,84,90,104,117,101	430	149	1	1.0	NA,0.043,0.098,0.079,0.063,0.06	0.0,0.1,0.061,0.096,0.084,0.104	-0.006
ENSMUSG00000025159	Mms19	19	-	41945732	41947103	41945732	41945815	41947689	41947746	58,116,120,149,143,145	0,0,0,0,0,0	57,184,130,129,237,158	0,0,0,1,0,0	1437	149	1	1.0	1.0,1.0,1.0,1.0,1.0,1.0	1.0,1.0,1.0,0.93,1.0,1.0	0.012
ENSMUSG00000025159	Mms19	19	-	41950751	41950851	41950751	41950846	41952406	41952562	24,51,84,99,53,91	0,0,0,0,0,2	8,50,69,81,107,64	0,0,0,0,0,0	154	149	1	1.0	1.0,1.0,1.0,1.0,1.0,0.978	1.0,1.0,1.0,1.0,1.0,1.0	-0.004
ENSMUSG00000025159	Mms19	19	-	41953916	41954017	41953916	41954014	41954465	41954547	0,33,37,55,39,53	4,18,40,32,40,39	0,55,42,23,53,27	8,38,41,42,39,29	152	149	0.80742835718	1.0	0.0,0.642,0.476,0.628,0.489,0.571	0.0,0.587,0.501,0.349,0.571,0.477	0.054
ENSMUSG00000025159	Mms19	19	-	41955418	41955596	41955418	41955573	41955822	41955961	0,4,4,4,3,2	0,65,50,87,52,72	2,3,1,4,4,3	0,82,66,84,77,69	172	149	1	1.0	NA,0.051,0.065,0.038,0.048,0.023	1.0,0.031,0.013,0.04,0.043,0.036	-0.149
ENSMUSG00000025159	Mms19	19	-	41955822	41955983	41955822	41955961	41956508	41956586	0,5,6,1,2,7	0,41,45,65,55,76	3,4,2,1,4,0	1,57,51,62,82,56	171	149	1	1.0	NA,0.096,0.104,0.013,0.031,0.074	0.723,0.058,0.033,0.014,0.041,0.0	-0.081
ENSMUSG00000025159	Mms19	19	-	41962949	41963078	41962949	41963034	41963400	41963470	0,54,79,68,82,59	0,1,1,0,0,0	0,57,72,79,64,70	0,0,0,1,0,0	193	149	1	1.0	NA,0.977,0.984,1.0,1.0,1.0	NA,1.0,1.0,0.984,1.0,1.0	-0.005
ENSMUSG00000025159	Mms19	19	-	41963400	41963470	41963400	41963458	41963862	41963937	0,53,48,54,48,43	0,0,0,0,0,2	0,46,57,65,62,46	0,0,1,0,0,0	161	149	1	1.0	NA,1.0,1.0,1.0,1.0,0.952	NA,1.0,0.981,1.0,1.0,1.0	-0.006
ENSMUSG00000025157	Zdhhc16	19	+	41938719	41938836	41938807	41938836	41938363	41938452	3,6,17,8,1,14	6,57,88,98,64,84	4,19,14,6,18,9	26,102,81,96,101,115	237	149	1	1.0	0.239,0.062,0.108,0.049,0.01,0.095	0.088,0.105,0.098,0.038,0.101,0.047	0.014
ENSMUSG00000048612	Myof	19	-	37981877	37983010	37981877	37981908	37983088	37983151	0,402,460,484,322,514	0,0,0,0,0,0	8,485,439,418,347,362	0,0,0,0,0,1	1251	149	1	1.0	NA,1.0,1.0,1.0,1.0,1.0	1.0,1.0,1.0,1.0,1.0,0.977	0.004
ENSMUSG00000039652	Cpeb3	19	-	37088419	37088587	37088419	37088560	37126331	37126388	0,5,6,14,8,11	0,0,0,0,0,0	0,11,14,16,11,12	0,0,3,0,0,0	176	149	1	1.0	NA,1.0,1.0,1.0,1.0,1.0	NA,1.0,0.798,1.0,1.0,1.0	0.04
ENSMUSG00000041180	Hectd2	19	+	36601428	36601528	36601431	36601528	36599595	36599719	0,0,0,0,2,0	0,0,0,0,2,1	0,1,0,0,1,0	0,1,0,0,0,0	152	149	1	1.0	NA,NA,NA,NA,0.495,0.0	NA,0.495,NA,NA,1.0,NA	-0.5
ENSMUSG00000041180	Hectd2	19	+	36609255	36609423	36609264	36609423	36606385	36606474	0,2,0,4,0,0	0,0,1,2,5,2	0,0,0,0,0,0	0,5,0,0,0,1	158	149	1	1.0	NA,1.0,0.0,0.654,0.0,0.0	NA,0.0,NA,NA,NA,0.0	0.331
ENSMUSG00000024805	Pcgf5	19	+	36437302	36437362	36437305	36437362	36437154	36437210	0,42,51,70,43,67	0,1,2,1,2,1	7,75,45,45,67,44	2,2,4,2,0,4	152	149	1	1.0	NA,0.976,0.962,0.986,0.955,0.985	0.774,0.974,0.917,0.957,1.0,0.915	0.05
ENSMUSG00000024781	Lipa	19	-	34524737	34524846	34524737	34524842	34527365	34527474	0,2018,2663,3330,1981,2898	0,182,188,291,123,253	45,2268,2322,2385,2029,2155	6,256,187,230,203,189	153	149	1	1.0	NA,0.915,0.932,0.918,0.94,0.918	0.88,0.896,0.924,0.91,0.907,0.917	0.019
ENSMUSG00000025231	Sufu	19	+	46453158	46453315	46453161	46453315	46424998	46425135	0,0,1,0,0,0	0,0,0,3,0,0	0,0,0,0,0,0	0,1,0,0,0,0	152	149	1	1.0	NA,NA,1.0,0.0,NA,NA	NA,0.0,NA,NA,NA,NA	0.5
ENSMUSG00000025231	Sufu	19	+	46453158	46453315	46453161	46453315	46450890	46450963	1,26,22,25,13,13	0,15,19,13,18,21	0,26,21,14,33,29	2,22,15,33,30,23	152	149	0.842847580908	1.0	1.0,0.63,0.532,0.653,0.415,0.378	0.0,0.537,0.578,0.294,0.519,0.553	0.188
ENSMUSG00000024672	Ms4a7	19	-	11322298	11322418	11322298	11322400	11324421	11324628	60,32,34,65,25,47	3687,1275,1684,2682,1509,2204	48,19,31,45,60,32	2839,1716,1891,2109,3440,1629	167	149	1	1.0	0.014,0.022,0.018,0.021,0.015,0.019	0.015,0.01,0.014,0.019,0.015,0.017	0.003
ENSMUSG00000024735	Prpf19	19	+	10898925	10899124	10898982	10899124	10897816	10897893	6,18,30,27,18,30	38,196,263,291,212,308	22,22,41,20,43,12	80,250,270,244,323,190	206	149	1	1.0	0.102,0.062,0.076,0.063,0.058,0.066	0.166,0.06,0.099,0.056,0.088,0.044	-0.014
ENSMUSG00000036098	Myrf	19	-	10215016	10215105	10215016	10215102	10215741	10215810	5,5,3,6,2,3	0,3,6,0,0,2	0,6,2,1,2,0	0,4,0,2,1,4	152	149	1	1.0	1.0,0.62,0.329,1.0,1.0,0.595	NA,0.595,1.0,0.329,0.662,0.0	0.24
ENSMUSG00000010110	Stx5a	19	+	8743079	8743423	8743352	8743423	8742853	8742924	5,115,186,200,127,193	0,0,1,0,0,0	11,152,172,154,197,132	0,0,0,0,3,0	422	149	1	1.0	1.0,1.0,0.985,1.0,1.0,1.0	1.0,1.0,1.0,1.0,0.959,1.0	0.004
ENSMUSG00000010110	Stx5a	19	+	8754876	8755642	8754908	8755642	8749905	8750027	0,1,2,11,1,0	72,104,123,167,109,175	1,1,0,1,0,0	89,145,138,155,176,119	181	149	1	1.0	0.0,0.008,0.013,0.051,0.007,0.0	0.009,0.006,0.0,0.005,0.0,0.0	0.01
ENSMUSG00000024962	Vegfb	19	-	6985360	6985596	6985360	6985495	6985804	6985840	81,75,73,111,55,108	22,28,26,39,17,24	110,88,69,76,153,68	29,25,22,31,57,21	250	149	1	1.0	0.687,0.615,0.626,0.629,0.658,0.728	0.693,0.677,0.651,0.594,0.615,0.659	0.009
ENSMUSG00000024958	Gpr137	19	-	6940351	6940482	6940351	6940401	6941091	6941507	75,97,111,151,104,156	0,0,3,0,0,0	80,109,88,104,158,106	4,2,0,0,0,1	230	149	1	1.0	1.0,1.0,0.96,1.0,1.0,1.0	0.928,0.972,1.0,1.0,1.0,0.986	0.012
ENSMUSG00000024958	Gpr137	19	-	6940351	6940482	6940351	6940401	6941923	6942450	32,47,47,82,56,93	0,0,0,0,0,0	41,61,49,47,82,51	0,0,0,0,3,4	230	149	1	1.0	1.0,1.0,1.0,1.0,1.0,1.0	1.0,1.0,1.0,1.0,0.947,0.892	0.027
ENSMUSG00000024948	Map4k2	19	+	6341743	6341834	6341766	6341834	6341458	6341516	0,30,49,88,46,69	0,1,3,3,4,3	0,45,45,44,49,36	0,0,1,1,1,3	172	149	1	1.0	NA,0.963,0.934,0.962,0.909,0.952	NA,1.0,0.975,0.974,0.977,0.912	-0.024
ENSMUSG00000024948	Map4k2	19	+	6341743	6341834	6341769	6341834	6341458	6341516	0,31,49,88,46,70	0,6,1,3,5,6	0,45,45,45,49,36	0,4,4,0,2,5	175	149	1	1.0	NA,0.815,0.977,0.962,0.887,0.909	NA,0.905,0.905,1.0,0.954,0.86	-0.015
ENSMUSG00000024948	Map4k2	19	+	6341743	6341967	6341902	6341967	6341458	6341516	10,33,53,75,45,55	0,0,0,0,0,0	0,43,45,54,56,29	0,2,0,0,0,0	308	149	1	1.0	1.0,1.0,1.0,1.0,1.0,1.0	NA,0.912,1.0,1.0,1.0,1.0	0.018
ENSMUSG00000024948	Map4k2	19	+	6341766	6341834	6341769	6341834	6341458	6341516	0,2,3,3,4,4	0,6,1,3,5,6	0,0,1,2,1,3	0,4,4,0,2,5	152	149	1	1.0	NA,0.246,0.746,0.495,0.44,0.395	NA,0.0,0.197,1.0,0.329,0.37	0.085
ENSMUSG00000024948	Map4k2	19	+	6343460	6343523	6343487	6343523	6343254	6343386	0,31,42,60,52,60	0,0,0,6,2,1	6,43,53,48,60,66	0,6,0,0,0,2	176	149	1	1.0	NA,1.0,1.0,0.894,0.957,0.981	1.0,0.859,1.0,1.0,1.0,0.965	-0.004
ENSMUSG00000024948	Map4k2	19	+	6353260	6353333	6353277	6353333	6353119	6353190	0,2,4,1,0,1	16,83,81,119,79,97	0,2,4,11,5,0	34,61,81,83,140,98	166	149	1	1.0	0.0,0.021,0.042,0.007,0.0,0.009	0.0,0.029,0.042,0.106,0.031,0.0	-0.021
ENSMUSG00000024947	Men1	19	+	6337478	6337519	6337481	6337519	6337152	6337281	0,50,64,99,59,94	0,0,0,0,0,4	14,66,50,25,96,66	5,0,0,0,0,0	152	149	1	1.0	NA,1.0,1.0,1.0,1.0,0.958	0.733,1.0,1.0,1.0,1.0,1.0	0.036
ENSMUSG00000024947	Men1	19	+	6338282	6338961	6338825	6338961	6337600	6337688	6,50,64,70,46,92	0,0,0,0,0,1	24,56,57,46,99,75	0,0,0,0,0,0	692	149	1	1.0	1.0,1.0,1.0,1.0,1.0,0.952	1.0,1.0,1.0,1.0,1.0,1.0	-0.008
ENSMUSG00000024799	Tm7sf2	19	-	6066498	6066693	6066498	6066563	6066967	6067022	16,84,78,111,74,80	0,2,0,3,1,0	21,84,67,94,129,99	0,1,0,0,6,6	279	149	1	1.0	1.0,0.957,1.0,0.952,0.975,1.0	1.0,0.978,1.0,1.0,0.92,0.898	0.015
ENSMUSG00000024807	Syvn1	19	+	6052547	6053709	6052559	6053709	6052327	6052479	77,139,132,175,73,150	0,0,0,1,0,0	25,126,120,99,165,115	0,0,0,0,0,0	161	149	1	1.0	1.0,1.0,1.0,0.994,1.0,1.0	1.0,1.0,1.0,1.0,1.0,1.0	-0.001
ENSMUSG00000024826	Dpf2	19	-	5902362	5902491	5902362	5902434	5902630	5902768	38,189,202,321,169,276	0,7,0,0,0,2	37,186,182,227,276,195	0,0,4,2,1,0	206	149	1	1.0	1.0,0.951,1.0,1.0,1.0,0.99	1.0,1.0,0.971,0.988,0.995,1.0	-0.002
ENSMUSG00000024909	Efemp2	19	+	5475060	5475178	5475151	5475178	5473972	5474323	6,28,20,27,36,52	3,0,0,0,0,0	29,38,33,24,91,43	0,0,0,0,10,0	240	149	1	1.0	0.554,1.0,1.0,1.0,1.0,1.0	1.0,1.0,1.0,1.0,0.85,1.0	-0.049
ENSMUSG00000024909	Efemp2	19	+	5476019	5476272	5476065	5476272	5475407	5475456	0,1,0,3,0,1	18,32,42,48,65,61	0,2,0,2,3,0	49,62,41,42,130,65	195	149	1	1.0	0.0,0.023,0.0,0.046,0.0,0.012	0.0,0.024,0.0,0.035,0.017,0.0	0.001
ENSMUSG00000047423	AI837181	19	+	5425936	5427313	5425950	5427313	5425156	5425308	0,11,4,10,9,16	23,85,90,118,91,121	7,6,17,4,8,13	25,75,69,67,143,82	163	149	1	1.0	0.0,0.106,0.039,0.072,0.083,0.108	0.204,0.068,0.184,0.052,0.049,0.127	-0.046
ENSMUSG00000024889	Rce1	19	-	4623500	4623576	4623500	4623563	4623825	4623897	20,2,12,1,10,9	57,108,144,178,95,134	7,12,6,12,14,6	92,99,94,75,150,94	162	149	1	1.0	0.244,0.017,0.071,0.005,0.088,0.058	0.065,0.1,0.055,0.128,0.079,0.055	0.0
ENSMUSG00000024889	Rce1	19	-	4624013	4624181	4624013	4624151	4624659	4624763	15,36,34,60,22,59	0,0,0,0,0,0	25,39,41,36,76,47	0,0,2,0,1,0	179	149	1	1.0	1.0,1.0,1.0,1.0,1.0,1.0	1.0,1.0,0.945,1.0,0.984,1.0	0.012
ENSMUSG00000024889	Rce1	19	-	4624013	4624181	4624013	4624151	4624684	4624763	68,85,111,169,93,166	0,0,5,2,1,2	37,127,84,103,198,108	0,0,5,3,10,2	179	149	1	1.0	1.0,1.0,0.949,0.986,0.987,0.986	1.0,1.0,0.933,0.966,0.943,0.978	0.015
ENSMUSG00000024889	Rce1	19	-	4625012	4625096	4625012	4625092	4625192	4625295	28,87,91,142,78,156	6,32,33,53,17,53	25,114,85,88,124,101	5,66,25,38,45,18	153	149	1	1.0	0.82,0.726,0.729,0.723,0.817,0.741	0.83,0.627,0.768,0.693,0.729,0.845	0.011
ENSMUSG00000024858	Grk2	19	-	4287557	4287985	4287557	4287694	4288591	4288658	107,60,99,135,76,155	0,0,0,0,0,4	63,95,79,92,122,94	0,0,0,0,0,0	440	149	1	1.0	1.0,1.0,1.0,1.0,1.0,0.929	1.0,1.0,1.0,1.0,1.0,1.0	-0.012
ENSMUSG00000024858	Grk2	19	-	4289897	4290020	4289897	4290005	4290073	4290168	0,2,4,1,4,5	89,622,723,961,630,927	6,0,0,0,6,1	135,682,730,712,957,799	164	149	1	1.0	0.0,0.003,0.005,0.001,0.006,0.005	0.039,0.0,0.0,0.0,0.006,0.001	-0.004
ENSMUSG00000034616	Ssh3	19	-	4265609	4265715	4265609	4265703	4265809	4265998	0,23,17,17,10,5	0,153,124,235,106,147	0,21,4,11,27,9	1,154,124,153,161,110	161	149	1	1.0	NA,0.122,0.113,0.063,0.08,0.031	0.0,0.112,0.029,0.062,0.134,0.07	0.014
ENSMUSG00000037916	Ndufv1	19	-	4009825	4010019	4009825	4010009	4011101	4011272	0,1,0,0,2,3	96,250,284,413,260,372	1,0,0,1,2,4	155,308,303,321,450,268	159	149	1	1.0	0.0,0.004,0.0,0.0,0.007,0.008	0.006,0.0,0.0,0.003,0.004,0.014	-0.001
ENSMUSG00000024913	Lrp5	19	-	3593515	3597480	3593515	3593626	3600672	3600798	32,175,157,252,192,255	0,1,0,0,2,0	53,187,146,219,243,214	0,4,0,0,1,0	4003	149	1	1.0	1.0,0.867,1.0,1.0,0.781,1.0	1.0,0.635,1.0,1.0,0.9,1.0	0.019
ENSMUSG00000024913	Lrp5	19	-	3610038	3610238	3610038	3610209	3612197	3612521	9,74,70,122,93,113	0,0,2,2,0,0	12,95,67,70,73,101	1,2,0,0,0,0	178	149	1	1.0	1.0,1.0,0.967,0.981,1.0,1.0	0.909,0.975,1.0,1.0,1.0,1.0	0.011
ENSMUSG00000025420	Katnal2	18	-	76978429	76978672	76978429	76978532	76979998	76980161	0,0,1,0,0,0	0,0,0,0,0,1	0,0,0,0,0,0	7,0,2,0,0,2	289	149	1	1.0	NA,NA,1.0,NA,NA,0.0	0.0,NA,0.0,NA,NA,0.0	0.5
ENSMUSG00000024539	Ptpn2	18	-	67675719	67675886	67675719	67675829	67677709	67677862	30,110,122,141,98,143	0,0,0,0,0,0	62,132,151,95,140,115	0,1,0,0,0,0	206	149	1	1.0	1.0,1.0,1.0,1.0,1.0,1.0	1.0,0.99,1.0,1.0,1.0,1.0	0.002
ENSMUSG00000024516	Sec11c	18	+	65812664	65814957	65814837	65814957	65809444	65809554	679,1018,1220,1549,901,1373	0,0,1,0,0,0	683,1303,1188,1024,1619,1043	0,0,0,0,0,0	2322	149	1	1.0	1.0,1.0,0.987,1.0,1.0,1.0	1.0,1.0,1.0,1.0,1.0,1.0	-0.002
ENSMUSG00000038524	Fchsd1	18	-	37967759	37967901	37967759	37967895	37968213	37968281	0,3,0,0,1,9	0,0,16,13,15,6	0,0,0,8,4,2	1,7,11,17,3,14	155	149	1	1.0	NA,1.0,0.0,0.0,0.06,0.59	0.0,0.0,0.0,0.311,0.562,0.121	0.164
ENSMUSG00000038524	Fchsd1	18	-	37968213	37968333	37968213	37968281	37968749	37968795	0,1,2,0,0,1	0,4,15,15,17,17	1,0,0,0,1,0	2,10,13,30,5,8	201	149	1	1.0	NA,0.156,0.09,0.0,0.0,0.042	0.27,0.0,0.0,0.0,0.129,0.0	-0.009
ENSMUSG00000024454	Hdac3	18	-	37940952	37941766	37940952	37941110	37941877	37941967	28,104,143,271,103,177	0,0,0,0,0,1	44,112,137,133,195,136	0,0,0,0,0,0	805	149	1	1.0	1.0,1.0,1.0,1.0,1.0,0.97	1.0,1.0,1.0,1.0,1.0,1.0	-0.005
ENSMUSG00000024454	Hdac3	18	-	37943677	37944209	37943677	37943751	37944891	37945025	50,122,163,222,148,182	0,0,0,1,0,0	29,187,167,155,268,150	0,0,0,0,0,0	607	149	1	1.0	1.0,1.0,1.0,0.982,1.0,1.0	1.0,1.0,1.0,1.0,1.0,1.0	-0.003
ENSMUSG00000006050	Sra1	18	-	36667790	36667899	36667790	36667893	36668651	36668848	301,242,276,302,208,277	0,0,8,2,2,1	265,235,274,236,408,246	0,4,3,1,0,1	155	149	1	1.0	1.0,1.0,0.971,0.993,0.99,0.996	1.0,0.983,0.989,0.996,1.0,0.996	-0.002
ENSMUSG00000024260	Sap130	18	+	31682006	31682184	31682009	31682184	31680368	31680671	0,27,16,50,31,31	0,20,35,37,30,35	1,22,24,32,26,32	0,34,27,21,41,26	152	149	1	1.0	NA,0.57,0.309,0.57,0.503,0.465	1.0,0.388,0.466,0.599,0.383,0.547	-0.08
ENSMUSG00000033628	Pik3c3	18	+	30311146	30311325	30311219	30311325	30304974	30305042	0,0,0,0,0,1	0,44,50,73,43,82	0,0,1,0,0,0	3,48,69,55,76,61	222	149	1	1.0	NA,0.0,0.0,0.0,0.0,0.008	0.0,0.0,0.01,0.0,0.0,0.0	-0.0
ENSMUSG00000033382	Trappc8	18	-	20865949	20866206	20865949	20866203	20867759	20867853	0,3,12,12,13,17	0,45,70,75,37,35	0,22,13,7,5,9	0,57,80,55,50,48	152	149	1	1.0	NA,0.061,0.144,0.136,0.256,0.323	NA,0.274,0.137,0.111,0.089,0.155	0.031
ENSMUSG00000041225	Arhgap12	18	-	6061846	6062250	6061846	6061972	6064340	6064421	0,1,0,0,2,0	0,37,50,55,50,61	0,2,0,4,2,0	0,59,47,48,51,68	427	149	1	1.0	NA,0.009,0.0,0.0,0.014,0.0	NA,0.012,0.0,0.028,0.013,0.0	-0.006
ENSMUSG00000024231	Cul2	18	+	3414129	3414224	3414173	3414224	3405684	3405787	0,38,70,76,42,76	0,0,0,8,0,0	1,79,101,80,51,68	0,0,0,0,2,1	193	149	1	1.0	NA,1.0,1.0,0.88,1.0,1.0	1.0,1.0,1.0,1.0,0.952,0.981	-0.013
ENSMUSG00000024908	Ppp6r3	19	-	3473768	3473866	3473768	3473815	3478277	3478364	0,79,114,112,75,110	0,9,19,26,23,25	0,82,98,99,103,102	0,27,21,19,13,13	200	149	1	1.0	NA,0.867,0.817,0.762,0.708,0.766	NA,0.693,0.777,0.795,0.855,0.854	-0.011
ENSMUSG00000024908	Ppp6r3	19	-	3473768	3473866	3473768	3473815	3484830	3484916	0,28,20,38,20,34	0,2,2,0,1,2	0,43,31,29,17,43	0,0,2,5,1,1	200	149	1	1.0	NA,0.913,0.882,1.0,0.937,0.927	NA,1.0,0.92,0.812,0.927,0.97	0.006
ENSMUSG00000024908	Ppp6r3	19	-	3526701	3526934	3526701	3526929	3544107	3544255	0,82,94,128,70,116	0,6,5,3,3,8	0,82,70,81,70,83	0,2,4,4,0,3	154	149	1	1.0	NA,0.93,0.948,0.976,0.958,0.933	NA,0.975,0.944,0.951,1.0,0.964	-0.018
ENSMUSG00000024589	Nedd4l	18	+	65155255	65155317	65155259	65155317	65143795	65143846	0,52,62,54,35,92	0,0,0,0,0,0	2,62,70,29,46,55	0,1,0,0,0,0	153	149	1	1.0	NA,1.0,1.0,1.0,1.0,1.0	1.0,0.984,1.0,1.0,1.0,1.0	0.003
ENSMUSG00000005371	Fbxo11	17	-	88014405	88014550	88014405	88014547	88015398	88015480	0,39,43,40,20,43	0,12,12,31,21,27	1,47,33,45,50,34	0,21,21,6,11,11	152	149	1	1.0	NA,0.761,0.778,0.558,0.483,0.61	1.0,0.687,0.606,0.88,0.817,0.752	-0.152
ENSMUSG00000024247	Pkdcc	17	+	83220965	83221237	83221052	83221237	83220101	83220156	55,50,53,37,7,32	0,0,10,1,0,1	21,47,47,15,61,29	0,0,0,0,1,1	236	149	1	1.0	1.0,1.0,0.77,0.959,1.0,0.953	1.0,1.0,1.0,1.0,0.975,0.948	-0.04
ENSMUSG00000024070	Prkd3	17	-	78962526	78962579	78962526	78962576	78966174	78966451	0,36,51,62,39,78	0,3,0,0,2,3	0,72,74,67,52,62	0,0,3,2,4,3	152	149	1	1.0	NA,0.922,1.0,1.0,0.95,0.962	NA,1.0,0.96,0.97,0.927,0.953	0.005
ENSMUSG00000001870	Ltbp1	17	+	75276395	75276623	75276554	75276623	75273866	75274034	0,10,16,18,47,29	0,4,3,5,5,18	0,13,15,16,24,38	0,9,0,1,11,14	308	149	1	1.0	NA,0.547,0.721,0.635,0.82,0.438	NA,0.411,1.0,0.886,0.513,0.568	-0.043
ENSMUSG00000039193	Nlrc4	17	-	74445129	74447124	74445129	74447110	74447957	74448218	0,11,18,38,23,35	0,5,5,9,4,4	0,27,19,10,22,12	0,6,4,3,0,2	163	149	1	1.0	NA,0.668,0.767,0.794,0.84,0.889	NA,0.804,0.813,0.753,1.0,0.846	-0.052
ENSMUSG00000024069	Slc30a6	17	+	74407205	74407286	74407220	74407286	74405684	74405727	0,0,0,0,0,2	0,53,78,67,57,63	0,0,1,0,0,0	0,72,60,51,62,60	164	149	1	1.0	NA,0.0,0.0,0.0,0.0,0.028	NA,0.0,0.015,0.0,0.0,0.0	0.003
ENSMUSG00000024069	Slc30a6	17	+	74410285	74410428	74410333	74410428	74409352	74409388	0,0,3,0,0,2	0,19,27,24,18,38	0,0,0,1,1,0	0,30,31,17,45,19	197	149	1	1.0	NA,0.0,0.078,0.0,0.0,0.038	NA,0.0,0.0,0.043,0.017,0.0	0.011
ENSMUSG00000024056	Ndc80	17	-	71511344	71514282	71511344	71511489	71517543	71517633	0,25,48,48,62,59	0,0,0,0,0,0	2,34,77,33,55,48	0,0,0,1,0,0	2942	149	1	1.0	NA,1.0,1.0,1.0,1.0,1.0	1.0,1.0,1.0,0.626,1.0,1.0	0.062
ENSMUSG00000024053	Emilin2	17	-	71255118	71255247	71255118	71255214	71255979	71256012	70,259,419,517,348,482	0,19,17,25,11,34	105,417,399,323,652,378	10,40,28,25,22,29	182	149	1	1.0	1.0,0.918,0.953,0.944,0.963,0.921	0.896,0.895,0.921,0.914,0.96,0.914	0.033
ENSMUSG00000024053	Emilin2	17	-	71256323	71256692	71256323	71256689	71273373	71275287	84,302,375,602,372,547	0,19,23,10,23,36	109,382,365,377,629,391	1,25,21,9,30,14	152	149	1	1.0	1.0,0.94,0.941,0.983,0.941,0.937	0.991,0.937,0.945,0.976,0.954,0.965	-0.004
ENSMUSG00000024044	Epb41l3	17	+	69262125	69262346	69262179	69262346	69259012	69259188	8,37,24,40,39,45	0,8,11,12,17,8	1,60,48,41,80,54	1,12,9,20,19,11	203	149	1	1.0	1.0,0.772,0.616,0.71,0.627,0.805	0.423,0.786,0.797,0.601,0.756,0.783	0.064
ENSMUSG00000035842	Ddx11	17	+	66138086	66138239	66138090	66138239	66136288	66136494	0,8,15,11,8,18	0,1,0,2,0,0	0,19,17,7,30,18	0,0,1,0,0,0	153	149	1	1.0	NA,0.886,1.0,0.843,1.0,1.0	NA,1.0,0.943,1.0,1.0,1.0	-0.043
ENSMUSG00000061950	Ppp4r1	17	+	65803159	65803295	65803210	65803295	65783623	65783668	0,14,31,26,19,39	0,55,84,89,46,70	0,29,38,23,18,18	0,49,75,53,47,62	200	149	1	1.0	NA,0.159,0.216,0.179,0.235,0.293	NA,0.306,0.274,0.244,0.222,0.178	-0.028
ENSMUSG00000019487	Trip10	17	+	57262353	57262472	57262356	57262472	57261639	57261788	43,48,40,44,29,59	17,68,26,59,51,88	40,32,56,27,93,31	47,40,34,51,79,57	152	149	1	1.0	0.713,0.409,0.601,0.422,0.358,0.397	0.455,0.44,0.618,0.342,0.536,0.348	0.027
ENSMUSG00000005823	Gpr108	17	-	57237205	57237497	57237205	57237323	57237850	57237926	53,156,162,256,188,211	0,0,1,0,0,0	67,173,194,208,289,186	0,0,0,0,0,0	323	149	1	1.0	1.0,1.0,0.987,1.0,1.0,1.0	1.0,1.0,1.0,1.0,1.0,1.0	-0.002
ENSMUSG00000005823	Gpr108	17	-	57242940	57243134	57242940	57243113	57244246	57244368	14,105,135,181,98,173	7,64,74,97,71,95	21,127,129,122,155,97	13,68,90,91,122,70	170	149	1	1.0	0.637,0.59,0.615,0.621,0.547,0.615	0.586,0.621,0.557,0.54,0.527,0.548	0.041
ENSMUSG00000002372	Ranbp3	17	+	56701022	56702890	56702762	56702890	56696717	56696789	8,118,158,174,137,222	0,2,1,8,0,2	10,134,144,117,178,131	0,1,0,4,0,5	1889	149	1	1.0	1.0,0.823,0.926,0.632,1.0,0.897	1.0,0.914,1.0,0.698,1.0,0.674	-0.001
ENSMUSG00000042625	Safb2	17	-	56566878	56567018	56566878	56567015	56567532	56567624	12,12,29,20,12,29	127,155,198,215,149,192	25,11,15,22,21,32	131,147,171,138,220,140	152	149	1	1.0	0.085,0.071,0.126,0.084,0.073,0.129	0.158,0.068,0.079,0.135,0.086,0.183	-0.024
ENSMUSG00000042625	Safb2	17	-	56566878	56567018	56566878	56567015	56568894	56569022	0,0,4,0,1,1	5,11,6,6,2,5	4,0,0,2,1,0	4,13,3,9,12,15	152	149	1	1.0	0.0,0.0,0.395,0.0,0.329,0.164	0.495,0.0,0.0,0.179,0.076,0.0	0.023
ENSMUSG00000001229	Dpp9	17	-	56205452	56205870	56205452	56205621	56206776	56206889	0,108,166,212,137,133	0,0,0,1,0,0	7,148,116,131,164,107	0,0,0,0,0,0	398	149	1	1.0	NA,1.0,1.0,0.988,1.0,1.0	1.0,1.0,1.0,1.0,1.0,1.0	-0.002
ENSMUSG00000002833	Hdgfl2	17	+	56096820	56097016	56096847	56097016	56096204	56096276	8,34,8,19,17,24	4,30,51,53,22,37	7,21,19,14,24,28	26,46,27,31,53,24	176	149	1	1.0	0.629,0.49,0.117,0.233,0.395,0.354	0.186,0.279,0.373,0.277,0.277,0.497	0.055
ENSMUSG00000002833	Hdgfl2	17	+	56096820	56097016	56096850	56097016	56096204	56096276	8,34,8,22,17,24	14,7,0,7,4,3	7,21,19,14,25,28	3,4,6,7,7,2	179	149	1	1.0	0.322,0.802,1.0,0.723,0.78,0.869	0.66,0.814,0.725,0.625,0.748,0.921	0.0
ENSMUSG00000002833	Hdgfl2	17	+	56096847	56097016	56096850	56097016	56096204	56096276	4,30,51,56,22,37	14,7,0,7,4,3	26,46,27,31,54,24	3,4,6,7,7,2	152	149	1	1.0	0.219,0.808,1.0,0.887,0.844,0.924	0.895,0.919,0.815,0.813,0.883,0.922	-0.094
ENSMUSG00000002833	Hdgfl2	17	+	56100344	56100592	56100347	56100592	56099858	56099985	387,54,76,76,73,103	113,29,26,49,19,34	269,101,77,67,180,92	76,39,32,23,47,26	152	149	1	1.0	0.77,0.646,0.741,0.603,0.79,0.748	0.776,0.717,0.702,0.741,0.79,0.776	-0.034
ENSMUSG00000003199	Mpnd	17	+	56012270	56012492	56012415	56012492	56011865	56011962	269,124,141,247,132,262	0,0,0,0,0,0	194,156,192,164,271,132	0,0,0,1,2,0	294	149	1	1.0	1.0,1.0,1.0,1.0,1.0,1.0	1.0,1.0,1.0,0.988,0.986,1.0	0.004
ENSMUSG00000023923	Tbc1d5	17	-	50919161	50919241	50919161	50919212	50920514	50920603	0,0,1,0,2,0	0,50,86,73,46,80	0,1,0,0,0,0	5,60,66,54,81,57	178	149	1	1.0	NA,0.0,0.01,0.0,0.035,0.0	0.0,0.014,0.0,0.0,0.0,0.0	0.007
ENSMUSG00000023994	Nfya	17	-	48392339	48392506	48392339	48392488	48392867	48392951	0,15,23,32,20,33	0,0,0,0,0,1	4,39,17,30,38,28	0,0,0,0,0,0	167	149	1	1.0	NA,1.0,1.0,1.0,1.0,0.967	1.0,1.0,1.0,1.0,1.0,1.0	-0.007
ENSMUSG00000023994	Nfya	17	-	48392339	48392500	48392339	48392488	48393179	48393285	0,19,13,20,10,27	2,89,144,128,105,133	4,34,8,23,25,14	9,130,120,113,94,108	161	149	1	1.0	0.0,0.165,0.077,0.126,0.081,0.158	0.291,0.195,0.058,0.159,0.198,0.107	-0.067
ENSMUSG00000023994	Nfya	17	-	48392339	48392506	48392339	48392488	48393179	48393285	0,146,179,235,165,269	2,89,144,128,105,133	21,198,153,137,194,155	9,130,120,113,94,108	167	149	1	1.0	0.0,0.594,0.526,0.621,0.584,0.643	0.676,0.576,0.532,0.52,0.648,0.561	-0.091
ENSMUSG00000023994	Nfya	17	-	48392339	48392506	48392339	48392500	48393179	48393285	0,135,166,215,155,242	0,8,0,0,0,0	17,172,145,119,169,141	0,8,0,5,0,0	155	149	1	1.0	NA,0.942,1.0,1.0,1.0,1.0	1.0,0.954,1.0,0.958,1.0,1.0	0.003
ENSMUSG00000023994	Nfya	17	-	48398981	48399068	48398981	48399065	48400437	48400580	0,85,91,136,94,93	3,38,73,66,52,72	0,122,86,72,55,76	9,55,77,30,66,64	152	149	0.849429539475	1.0	0.0,0.687,0.55,0.669,0.639,0.559	0.0,0.685,0.523,0.702,0.45,0.538	0.034
ENSMUSG00000023993	Treml1	17	+	48366619	48367021	48366722	48367021	48365995	48366048	56,38,111,121,96,105	2,0,0,0,1,1	71,74,100,83,117,61	0,0,3,0,0,0	252	149	1	1.0	0.943,1.0,1.0,1.0,0.983,0.984	1.0,1.0,0.952,1.0,1.0,1.0	-0.007
ENSMUSG00000023992	Trem2	17	+	48351690	48351930	48351745	48351930	48351100	48351191	1413,684,1060,1654,871,1264	8377,3808,5079,6949,3737,5922	1531,1099,1142,1029,1618,975	7317,5074,5414,5057,7356,4680	204	149	1	1.0	0.11,0.116,0.132,0.148,0.145,0.135	0.133,0.137,0.133,0.129,0.138,0.132	-0.003
ENSMUSG00000051682	Treml4	17	+	48269681	48269766	48269684	48269766	48269385	48269436	0,2,0,0,0,0	0,18,25,41,21,27	0,2,0,0,0,5	1,21,3,17,18,27	152	149	1	1.0	NA,0.098,0.0,0.0,0.0,0.0	0.0,0.085,0.0,0.0,0.0,0.154	-0.02
ENSMUSG00000051682	Treml4	17	+	48269681	48269766	48269708	48269766	48269385	48269436	0,6,1,1,3,8	0,0,0,1,1,2	0,5,0,2,4,7	0,7,0,1,0,0	176	149	1	1.0	NA,1.0,1.0,0.458,0.717,0.772	NA,0.377,NA,0.629,1.0,1.0	0.038
ENSMUSG00000051682	Treml4	17	+	48269684	48269766	48269708	48269766	48269385	48269436	0,22,26,42,24,35	0,0,0,1,1,2	1,24,3,19,22,29	0,7,0,1,0,0	173	149	1	1.0	NA,1.0,1.0,0.973,0.954,0.938	1.0,0.747,1.0,0.942,1.0,1.0	0.025
ENSMUSG00000034165	Ccnd3	17	+	47593608	47593852	47593644	47593852	47578708	47578773	7,13,27,52,40,32	0,0,2,0,0,4	9,42,26,33,51,35	0,0,0,0,0,1	185	149	1	1.0	1.0,1.0,0.916,1.0,1.0,0.866	1.0,1.0,1.0,1.0,1.0,0.966	-0.031
ENSMUSG00000034165	Ccnd3	17	+	47593608	47593852	47593653	47593852	47578708	47578773	7,20,37,56,45,35	0,0,0,1,0,0	20,45,31,47,53,43	0,0,2,0,0,0	194	149	1	1.0	1.0,1.0,1.0,0.977,1.0,1.0	1.0,1.0,0.923,1.0,1.0,1.0	0.009
ENSMUSG00000034165	Ccnd3	17	+	47593644	47593852	47593653	47593852	47578708	47578773	0,7,12,4,5,7	0,0,0,1,0,0	11,3,5,14,2,9	0,0,2,0,0,0	158	149	1	1.0	NA,1.0,1.0,0.79,1.0,1.0	1.0,1.0,0.702,1.0,1.0,1.0	0.008
ENSMUSG00000034165	Ccnd3	17	+	47593608	47593852	47593644	47593852	47578708	47578792	7,13,29,56,43,37	0,0,1,0,0,6	11,45,27,39,52,37	0,0,4,0,0,2	185	149	1	1.0	1.0,1.0,0.959,1.0,1.0,0.832	1.0,1.0,0.845,1.0,1.0,0.937	0.001
ENSMUSG00000034165	Ccnd3	17	+	47593608	47593852	47593653	47593852	47578708	47578792	7,20,39,60,48,40	0,0,1,0,0,0	22,48,32,53,54,45	0,3,0,1,0,0	194	149	1	1.0	1.0,1.0,0.968,1.0,1.0,1.0	1.0,0.925,1.0,0.976,1.0,1.0	0.011
ENSMUSG00000034165	Ccnd3	17	+	47593644	47593852	47593653	47593852	47578708	47578792	0,7,11,4,5,9	0,0,1,0,0,0	11,3,9,14,2,10	0,3,0,1,0,0	158	149	1	1.0	NA,1.0,0.912,1.0,1.0,1.0	1.0,0.485,1.0,0.93,1.0,1.0	0.08
ENSMUSG00000034729	Mrps10	17	+	47372572	47372645	47372575	47372645	47372426	47372491	31,28,33,49,33,48	8,35,49,59,43,75	6,54,27,47,52,42	29,46,39,40,79,41	152	149	1	1.0	0.792,0.44,0.398,0.449,0.429,0.386	0.169,0.535,0.404,0.535,0.392,0.501	0.06
ENSMUSG00000034729	Mrps10	17	+	47372575	47375109	47374972	47375109	47372426	47372491	8,43,58,65,47,87	0,1,3,4,0,4	29,65,48,52,84,56	0,7,6,2,3,5	2546	149	0.326473465204	1.0	1.0,0.716,0.531,0.487,1.0,0.56	1.0,0.352,0.319,0.603,0.621,0.396	0.167
ENSMUSG00000023977	Ubr2	17	-	46980319	46981442	46980319	46980418	46982265	46982373	0,100,102,147,78,105	0,0,0,0,1,0	0,95,111,46,83,73	0,2,0,0,0,0	1173	149	1	1.0	NA,1.0,1.0,1.0,0.908,1.0	NA,0.858,1.0,1.0,1.0,1.0	0.01
ENSMUSG00000023977	Ubr2	17	-	46988652	46988896	46988652	46988783	46990991	46991105	0,0,0,1,0,1	0,69,77,106,66,91	0,0,0,0,0,0	1,78,83,103,41,77	262	149	1	1.0	NA,0.0,0.0,0.005,0.0,0.006	0.0,0.0,0.0,0.0,0.0,0.0	0.002
ENSMUSG00000023971	Rrp36	17	-	46672524	46672847	46672524	46672591	46674196	46674287	33,47,83,82,53,83	0,1,0,0,0,0	22,85,56,49,73,62	0,0,0,0,0,0	405	149	1	1.0	1.0,0.945,1.0,1.0,1.0,1.0	1.0,1.0,1.0,1.0,1.0,1.0	-0.009
ENSMUSG00000023972	Ptk7	17	-	46567924	46569029	46567924	46568076	46571602	46571683	0,4,2,0,1,0	0,17,12,9,16,28	0,0,0,0,0,0	2,21,12,5,56,12	1102	149	1	1.0	NA,0.031,0.022,0.0,0.008,0.0	0.0,0.0,0.0,0.0,0.0,0.0	0.012
ENSMUSG00000032842	Abcc10	17	-	46313630	46314051	46313630	46313820	46314215	46314314	0,0,0,0,0,0	0,6,8,12,7,10	1,1,1,1,0,1	0,2,6,3,12,9	380	149	1	1.0	NA,0.0,0.0,0.0,0.0,0.0	1.0,0.164,0.061,0.116,0.0,0.042	-0.231
ENSMUSG00000012296	Tjap1	17	-	46263688	46263813	46263688	46263810	46264882	46264978	0,10,12,23,5,22	0,26,27,57,47,63	0,8,20,11,17,18	1,49,43,30,83,41	152	149	1	1.0	NA,0.274,0.303,0.283,0.094,0.255	0.0,0.138,0.313,0.264,0.167,0.301	0.045
ENSMUSG00000012296	Tjap1	17	-	46263688	46263813	46263688	46263810	46271799	46271929	0,0,0,1,0,0	0,0,0,0,0,0	0,1,0,1,0,0	0,0,0,0,0,1	152	149	1	1.0	NA,NA,NA,1.0,NA,NA	NA,1.0,NA,1.0,NA,0.0	0.333
ENSMUSG00000067148	Polr1c	17	-	46245615	46245796	46245615	46245748	46246106	46246214	0,3,0,3,0,3	56,111,151,219,130,169	0,0,0,2,1,0	93,130,138,142,223,120	197	149	1	1.0	0.0,0.02,0.0,0.01,0.0,0.013	0.0,0.0,0.0,0.011,0.003,0.0	0.005
ENSMUSG00000067150	Xpo5	17	+	46238336	46238419	46238372	46238419	46236912	46237010	0,0,0,0,0,1	3,52,79,75,39,64	0,0,0,2,0,0	12,59,66,45,71,54	185	149	1	1.0	0.0,0.0,0.0,0.0,0.0,0.012	0.0,0.0,0.0,0.035,0.0,0.0	-0.004
ENSMUSG00000023952	Gtpbp2	17	+	46167222	46167394	46167341	46167394	46166591	46166650	29,265,311,443,239,366	0,11,10,13,3,8	56,286,294,284,344,267	6,7,10,7,3,3	268	149	1	1.0	1.0,0.931,0.945,0.95,0.978,0.962	0.838,0.958,0.942,0.958,0.985,0.98	0.017
ENSMUSG00000023942	Slc29a1	17	-	45592178	45592343	45592178	45592261	45595481	45595502	0,2,1,2,1,1	0,61,67,92,51,98	1,1,9,7,2,1	3,51,82,57,86,64	231	149	1	1.0	NA,0.021,0.01,0.014,0.012,0.007	0.177,0.012,0.066,0.073,0.015,0.01	-0.046
ENSMUSG00000023942	Slc29a1	17	-	45592178	45592261	45592178	45592257	45595794	45595852	0,3,11,19,13,2	0,0,0,0,0,0	0,8,10,4,17,4	0,0,1,0,0,0	153	149	1	1.0	NA,1.0,1.0,1.0,1.0,1.0	NA,1.0,0.907,1.0,1.0,1.0	0.019
ENSMUSG00000023947	Nfkbie	17	+	45562001	45563166	45562069	45563166	45560407	45560647	30,41,36,53,30,50	7,9,3,16,7,3	19,43,44,38,87,49	0,11,1,8,21,9	217	149	1	1.0	0.746,0.758,0.892,0.695,0.746,0.92	1.0,0.729,0.968,0.765,0.74,0.789	-0.039
ENSMUSG00000023938	Aars2	17	+	45519512	45520843	45520285	45520843	45518854	45518965	24,18,17,55,27,42	0,0,0,0,0,0	21,27,10,20,39,30	0,0,0,0,4,0	922	149	1	1.0	1.0,1.0,1.0,1.0,1.0,1.0	1.0,1.0,1.0,1.0,0.612,1.0	0.065
ENSMUSG00000056492	Adgrf5	17	+	43439675	43440160	43439950	43440160	43437515	43437686	0,5,1,1,4,9	0,0,0,0,1,1	0,6,9,12,10,11	0,4,1,0,0,0	424	149	1	1.0	NA,1.0,1.0,1.0,0.584,0.76	NA,0.345,0.76,1.0,1.0,1.0	0.048
ENSMUSG00000024457	Trim26	17	+	36837464	36837572	36837496	36837572	36837140	36837264	0,31,27,53,46,60	0,35,51,68,27,50	0,36,41,37,32,33	0,29,38,28,29,29	181	149	1	1.0	NA,0.422,0.304,0.391,0.584,0.497	NA,0.505,0.47,0.521,0.476,0.484	-0.052
ENSMUSG00000024457	Trim26	17	+	36837464	36837572	36837496	36837572	36837183	36837283	0,5,10,9,6,8	0,0,0,2,0,0	0,9,7,10,6,6	0,0,0,0,0,0	181	149	1	1.0	NA,1.0,1.0,0.787,1.0,1.0	NA,1.0,1.0,1.0,1.0,1.0	-0.043
ENSMUSG00000045409	Trim39	17	-	36258872	36260945	36258872	36260921	36261490	36261606	0,3,4,2,0,7	0,27,11,25,14,17	0,2,0,7,3,1	2,32,23,14,14,4	173	149	1	1.0	NA,0.087,0.238,0.064,0.0,0.262	0.0,0.051,0.0,0.301,0.156,0.177	0.016
ENSMUSG00000045409	Trim39	17	-	36263728	36264080	36263728	36263959	36267124	36267220	0,0,0,0,1,0	0,31,39,46,36,49	0,0,1,0,0,0	1,32,30,32,29,29	270	149	1	1.0	NA,0.0,0.0,0.0,0.015,0.0	0.0,0.0,0.018,0.0,0.0,0.0	0.0
ENSMUSG00000024422	Dhx16	17	+	35887398	35887539	35887423	35887539	35886089	35886242	9,61,62,85,68,78	5,0,1,2,0,1	30,63,72,75,126,68	0,0,0,0,2,2	174	149	1	1.0	0.607,1.0,0.982,0.973,1.0,0.985	1.0,1.0,1.0,1.0,0.982,0.967	-0.067
ENSMUSG00000024387	Csnk2b	17	-	35117695	35117922	35117695	35117885	35117995	35118071	3,0,0,0,0,3	843,434,577,776,450,647	4,1,2,1,3,0	745,580,546,500,841,467	186	149	1	1.0	0.003,0.0,0.0,0.0,0.0,0.004	0.004,0.001,0.003,0.002,0.003,0.0	-0.001
ENSMUSG00000015461	Atf6b	17	+	34648218	34648297	34648229	34648297	34647659	34647739	18,237,354,506,265,357	0,0,0,0,2,0	47,290,306,269,374,331	0,0,0,0,0,1	160	149	1	1.0	1.0,1.0,1.0,1.0,0.992,1.0	1.0,1.0,1.0,1.0,1.0,0.997	-0.001
ENSMUSG00000024338	Psmb8	17	+	34200140	34200915	34200710	34200915	34199570	34199682	636,384,436,644,360,543	0,1,0,0,5,0	696,384,537,433,725,401	1,0,1,2,0,0	719	149	1	1.0	1.0,0.988,1.0,1.0,0.937,1.0	0.993,1.0,0.991,0.978,1.0,1.0	-0.006
ENSMUSG00000073423	Zfp414	17	+	33629780	33630079	33629796	33630079	33629621	33629698	0,2,8,6,17,13	13,47,65,91,54,81	1,1,11,2,24,8	33,91,97,68,114,80	165	149	1	1.0	0.0,0.037,0.1,0.056,0.221,0.127	0.027,0.01,0.093,0.026,0.16,0.083	0.024
ENSMUSG00000043557	Mdga1	17	-	29832912	29833021	29832912	29832969	29833221	29833352	17,5,9,20,9,40	8,7,0,0,3,0	14,10,11,12,42,6	0,0,0,2,0,1	201	149	0.108761635374	1.0	0.612,0.346,1.0,1.0,0.69,1.0	1.0,1.0,1.0,0.816,1.0,0.816	-0.164
ENSMUSG00000023067	Cdkn1a	17	+	29098396	29098837	29098402	29098837	29090978	29091101	0,21,23,28,18,23	0,0,0,0,0,0	1,28,18,10,33,25	0,0,0,0,1,0	155	149	1	1.0	NA,1.0,1.0,1.0,1.0,1.0	1.0,1.0,1.0,1.0,0.969,1.0	0.005
ENSMUSG00000005936	Kctd20	17	+	28962646	28962912	28962809	28962912	28961413	28961687	0,2,1,13,1,3	0,45,83,98,69,117	0,7,5,10,14,11	0,80,73,71,77,52	312	149	1	1.0	NA,0.021,0.006,0.06,0.007,0.012	NA,0.04,0.032,0.063,0.08,0.092	-0.04
ENSMUSG00000004865	Srpk1	17	-	28599470	28600456	28599470	28599869	28600868	28600894	81,119,140,230,126,185	0,5,12,3,6,13	59,156,161,126,179,121	0,5,8,2,16,5	736	149	1	1.0	1.0,0.828,0.703,0.939,0.81,0.742	1.0,0.863,0.803,0.927,0.694,0.83	-0.016
ENSMUSG00000004865	Srpk1	17	-	28599470	28600456	28599470	28599869	28602687	28602853	36,53,76,109,65,73	0,1,2,2,0,1	11,76,94,52,65,60	0,1,0,2,3,1	736	149	1	1.0	1.0,0.915,0.885,0.917,1.0,0.937	1.0,0.939,1.0,0.84,0.814,0.924	0.023
ENSMUSG00000037805	Rpl10a	17	+	28328790	28328885	28328810	28328885	28328583	28328618	0,19,19,26,17,15	1029,933,1091,1756,889,1500	3,13,24,25,31,23	977,1170,1111,891,1602,978	169	149	1	1.0	0.0,0.018,0.015,0.013,0.017,0.009	0.003,0.01,0.019,0.024,0.017,0.02	-0.004
ENSMUSG00000007570	Fance	17	+	28318032	28318156	28318061	28318156	28317467	28317611	79,75,97,132,51,122	0,9,14,7,7,8	49,114,94,106,122,67	18,21,22,12,21,9	178	149	0.0386438279197	1.0	1.0,0.875,0.853,0.94,0.859,0.927	0.695,0.82,0.781,0.881,0.829,0.862	0.098
ENSMUSG00000007570	Fance	17	+	28326093	28326567	28326151	28326567	28320789	28320856	47,20,23,34,21,21	50,25,29,41,22,28	41,13,15,12,50,17	30,22,16,10,24,24	207	149	0.809930196382	1.0	0.404,0.365,0.363,0.374,0.407,0.351	0.496,0.298,0.403,0.463,0.6,0.338	-0.056
ENSMUSG00000024220	Zfp523	17	+	28197750	28197973	28197773	28197973	28195147	28195225	0,6,4,5,2,5	0,37,24,42,17,20	0,2,0,0,7,0	1,49,18,29,43,25	172	149	1	1.0	NA,0.123,0.126,0.093,0.092,0.178	0.0,0.034,0.0,0.0,0.124,0.0	0.096
ENSMUSG00000024220	Zfp523	17	+	28201260	28201440	28201350	28201440	28201007	28201133	1,34,25,53,23,45	0,0,0,0,0,0	17,36,51,18,55,22	0,1,0,0,0,0	239	149	1	1.0	1.0,1.0,1.0,1.0,1.0,1.0	1.0,0.957,1.0,1.0,1.0,1.0	0.007
ENSMUSG00000024220	Zfp523	17	+	28202100	28202348	28202114	28202348	28201260	28201440	0,2,1,1,0,0	0,11,21,19,8,19	2,0,2,0,3,0	10,20,30,11,30,16	163	149	1	1.0	NA,0.143,0.042,0.046,0.0,0.0	0.155,0.0,0.057,0.0,0.084,0.0	-0.003
ENSMUSG00000067629	Syngap1	17	+	26959401	26959845	26959608	26959845	26958076	26958221	0,2,1,13,1,0	0,0,0,0,0,2	0,1,1,6,3,4	0,0,0,0,0,0	356	149	1	1.0	NA,1.0,1.0,1.0,1.0,0.0	NA,1.0,1.0,1.0,1.0,1.0	-0.2
ENSMUSG00000067629	Syngap1	17	+	26964826	26965038	26964832	26965038	26962913	26963087	0,6,1,1,1,0	0,0,3,0,0,0	0,6,2,2,6,0	0,0,3,0,1,0	155	149	1	1.0	NA,1.0,0.243,1.0,1.0,NA	NA,1.0,0.391,1.0,0.852,NA	0.0
ENSMUSG00000067629	Syngap1	17	+	26966869	26966972	26966882	26966972	26964826	26965038	0,0,1,3,0,2	0,0,0,0,0,1	0,2,0,0,0,2	1,0,0,2,2,0	162	149	1	1.0	NA,NA,1.0,1.0,NA,0.648	0.0,1.0,NA,0.0,0.0,1.0	0.483
ENSMUSG00000025728	Pigq	17	-	25931673	25932231	25931673	25931827	25934757	25934878	0,109,71,135,59,116	0,0,0,3,0,0	2,115,124,115,115,76	1,0,0,0,0,0	553	149	1	1.0	NA,1.0,1.0,0.924,1.0,1.0	0.35,1.0,1.0,1.0,1.0,1.0	0.093
ENSMUSG00000025735	Rhbdl1	17	-	25835276	25835377	25835276	25835353	25835469	25835582	3,5,6,4,3,7	0,1,0,3,0,6	4,4,3,5,6,4	6,0,0,1,6,2	173	149	0.510377609319	1.0	1.0,0.812,1.0,0.535,1.0,0.501	0.365,1.0,1.0,0.812,0.463,0.633	0.096
ENSMUSG00000025736	Jmjd8	17	+	25829941	25830061	25829997	25830061	25829605	25829853	0,60,98,89,49,94	0,2,1,0,1,0	16,64,88,55,94,48	0,3,1,0,0,1	205	149	1	1.0	NA,0.956,0.986,1.0,0.973,1.0	1.0,0.939,0.985,1.0,1.0,0.972	0.0
ENSMUSG00000019214	Chtf18	17	-	25724002	25724100	25724002	25724075	25724528	25724738	0,16,26,19,21,38	0,0,2,0,0,0	0,14,27,20,35,12	0,0,0,0,0,0	174	149	1	1.0	NA,1.0,0.918,1.0,1.0,1.0	NA,1.0,1.0,1.0,1.0,1.0	-0.016
ENSMUSG00000032855	Pkd1	17	+	24591014	24591217	24591174	24591217	24587927	24588021	0,67,78,87,39,84	0,0,0,1,0,0	1,79,47,54,52,70	0,0,1,1,0,0	309	149	1	1.0	NA,1.0,1.0,0.977,1.0,1.0	1.0,1.0,0.958,0.963,1.0,1.0	0.009
ENSMUSG00000032855	Pkd1	17	+	24591014	24591217	24591174	24591217	24590818	24590937	0,97,133,179,73,137	0,0,0,0,2,0	1,124,102,99,93,119	0,0,0,0,0,0	309	149	1	1.0	NA,1.0,1.0,1.0,0.946,1.0	1.0,1.0,1.0,1.0,1.0,1.0	-0.011
ENSMUSG00000024142	Mlst8	17	-	24478319	24478483	24478319	24478478	24479011	24479078	0,0,0,5,0,0	0,4,2,10,5,6	0,1,0,0,0,0	0,3,6,8,4,8	154	149	1	1.0	NA,0.0,0.0,0.326,0.0,0.0	NA,0.244,0.0,0.0,0.0,0.0	0.016
ENSMUSG00000036473	Tbc1d24	17	-	24185203	24186287	24185203	24186201	24189943	24190053	0,19,24,35,17,41	0,7,3,17,7,9	0,24,41,39,12,19	0,10,5,0,13,13	235	149	1	1.0	NA,0.632,0.835,0.566,0.606,0.743	NA,0.603,0.839,1.0,0.369,0.481	0.018
ENSMUSG00000023904	Hcfc1r1	17	+	23674534	23674675	23674546	23674675	23673968	23674068	530,342,369,695,323,512	1,0,0,0,0,1	595,397,434,365,599,455	0,5,1,1,0,2	161	149	1	1.0	0.998,1.0,1.0,1.0,1.0,0.998	1.0,0.987,0.998,0.997,1.0,0.995	0.003
ENSMUSG00000014767	Tbp	17	+	15502961	15503128	15502964	15503128	15501153	15501202	0,1,0,1,0,4	0,0,0,0,4,0	0,0,0,0,0,0	0,4,6,0,2,0	152	149	1	1.0	NA,1.0,NA,1.0,0.0,1.0	NA,0.0,0.0,NA,0.0,NA	0.75
ENSMUSG00000014767	Tbp	17	+	15502961	15503128	15502964	15503128	15501311	15501357	0,0,0,1,0,1	0,3,0,0,0,2	0,2,0,0,0,0	0,8,5,0,6,1	152	149	1	1.0	NA,0.0,NA,1.0,NA,0.329	NA,0.197,0.0,NA,0.0,0.0	0.394
ENSMUSG00000116953	9030025P20Rik	17	+	14985773	14986832	14986717	14986832	14984817	14984915	1,2,5,49,5,14	9,1,0,0,2,1	0,5,11,4,6,0	0,4,0,1,0,1	1093	149	1	1.0	0.015,0.214,1.0,1.0,0.254,0.656	NA,0.146,1.0,0.353,1.0,0.0	0.023
ENSMUSG00000023886	Smoc2	17	+	14347173	14347257	14347206	14347257	14344326	14344374	0,1,0,2,1,7	0,16,16,15,31,37	0,1,1,0,5,3	0,18,13,11,66,35	182	149	1	1.0	NA,0.049,0.0,0.098,0.026,0.134	NA,0.044,0.059,0.0,0.058,0.066	0.016
ENSMUSG00000094724	Rnaset2b	17	+	6984138	6985113	6985055	6985113	6981107	6981168	147,436,407,859,321,506	0,1,0,0,0,0	341,568,449,722,938,462	0,0,0,0,0,0	1066	149	1	1.0	1.0,0.984,1.0,1.0,1.0,1.0	1.0,1.0,1.0,1.0,1.0,1.0	-0.003
ENSMUSG00000014039	Prdm15	16	-	97812557	97812725	97812557	97812691	97816105	97816193	0,7,14,17,11,6	0,2,0,0,0,0	0,8,18,8,16,8	0,0,0,0,0,0	183	149	1	1.0	NA,0.74,1.0,1.0,1.0,1.0	NA,1.0,1.0,1.0,1.0,1.0	-0.052
ENSMUSG00000000386	Mx1	16	-	97457299	97457492	97457299	97457469	97460755	97460946	0,0,1,3,0,0	0,0,0,0,0,2	0,0,6,3,2,1	0,0,0,0,0,0	172	149	1	1.0	NA,NA,1.0,1.0,NA,0.0	NA,NA,1.0,1.0,1.0,1.0	-0.333
ENSMUSG00000039456	Morc3	16	+	93862413	93862715	93862640	93862715	93860492	93860597	0,79,105,142,87,138	0,3,1,0,0,0	3,131,102,129,104,109	0,0,0,0,1,1	376	149	1	1.0	NA,0.913,0.977,1.0,1.0,1.0	1.0,1.0,1.0,1.0,0.976,0.977	-0.014
ENSMUSG00000022946	Dopey2	16	+	93798902	93798985	93798905	93798985	93793086	93793231	19,58,57,97,65,62	0,32,22,44,12,34	6,77,49,54,56,52	5,29,27,15,40,23	152	149	0.795329599846	1.0	1.0,0.64,0.717,0.684,0.842,0.641	0.541,0.722,0.64,0.779,0.578,0.689	0.096
ENSMUSG00000022946	Dopey2	16	+	93806334	93806471	93806387	93806471	93803461	93803590	22,94,127,149,110,134	6,0,0,1,0,0	32,124,126,103,150,100	1,0,2,1,1,0	202	149	1	1.0	0.73,1.0,1.0,0.991,1.0,1.0	0.959,1.0,0.979,0.987,0.991,1.0	-0.033
ENSMUSG00000047407	Tgif1	17	-	70844210	70845272	70844210	70845240	70846171	70846398	19,392,489,593,424,494	0,0,0,3,10,0	52,505,442,399,511,381	1,0,0,0,0,5	181	149	1	1.0	1.0,1.0,1.0,0.994,0.972,1.0	0.977,1.0,1.0,1.0,1.0,0.984	0.001
ENSMUSG00000022744	Cldnd1	16	+	58731268	58731412	58731301	58731412	58729437	58729747	0,0,1,0,0,0	0,82,98,134,74,131	0,0,0,0,0,0	3,118,89,94,127,97	182	149	1	1.0	NA,0.0,0.008,0.0,0.0,0.0	0.0,0.0,0.0,0.0,0.0,0.0	0.002
ENSMUSG00000022751	Nit2	16	-	57157483	57157632	57157483	57157539	57159417	57159516	6,7,2,14,15,3	120,92,98,134,70,118	17,7,11,0,18,11	122,85,107,84,131,83	242	149	1	1.0	0.03,0.045,0.012,0.06,0.117,0.015	0.079,0.048,0.06,0.0,0.078,0.075	-0.01
ENSMUSG00000055447	Cd47	16	+	49910868	49911081	49910873	49911081	49898039	49898132	27,8,17,16,10,19	0,0,0,0,0,2	14,18,1,4,8,6	0,0,0,0,0,0	154	149	1	1.0	1.0,1.0,1.0,1.0,1.0,0.902	1.0,1.0,1.0,1.0,1.0,1.0	-0.016
ENSMUSG00000055447	Cd47	16	+	49910868	49911081	49910873	49911081	49906780	49906812	597,373,487,598,373,561	21,2,8,8,3,0	450,486,496,446,633,398	2,7,7,10,10,9	154	149	1	1.0	0.965,0.994,0.983,0.986,0.992,1.0	0.995,0.985,0.986,0.977,0.984,0.977	0.003
ENSMUSG00000022661	Cd200	16	-	45394592	45394865	45394592	45394860	45396968	45397295	0,56,97,69,84,76	0,6,5,6,2,9	4,47,51,52,56,51	0,6,7,5,0,4	154	149	1	1.0	NA,0.9,0.949,0.918,0.976,0.891	1.0,0.883,0.876,0.91,1.0,0.925	-0.006
ENSMUSG00000022667	Cd200r1	16	+	44791468	44792630	44792488	44792630	44789972	44790224	0,34,30,15,20,23	0,6,4,9,13,11	0,53,30,11,27,19	0,8,10,8,14,3	1169	149	1	1.0	NA,0.419,0.489,0.175,0.164,0.21	NA,0.458,0.277,0.149,0.197,0.447	-0.014
ENSMUSG00000043065	Spice1	16	+	44357743	44357903	44357759	44357903	44347413	44347506	0,1,0,0,0,0	0,0,0,1,3,2	0,2,0,0,1,0	0,0,0,3,0,3	165	149	1	1.0	NA,1.0,NA,0.0,0.0,0.0	NA,1.0,NA,0.0,1.0,0.0	-0.25
ENSMUSG00000043065	Spice1	16	+	44357743	44357903	44357759	44357903	44356144	44356192	0,0,0,2,0,0	0,21,11,17,8,28	0,1,2,6,0,0	0,24,19,19,21,17	165	149	1	1.0	NA,0.0,0.0,0.096,0.0,0.0	NA,0.036,0.087,0.222,0.0,0.0	-0.05
ENSMUSG00000022827	Rabl3	16	+	37563615	37563766	37563668	37563766	37559994	37560109	0,16,23,30,15,32	0,2,1,0,0,3	0,8,19,18,20,24	0,0,1,0,1,0	202	149	1	1.0	NA,0.855,0.944,1.0,1.0,0.887	NA,1.0,0.933,1.0,0.937,1.0	-0.037
ENSMUSG00000022838	Eaf2	16	-	36800586	36800844	36800586	36800702	36808014	36808160	0,0,2,0,2,0	0,0,0,0,0,0	4,0,2,4,2,0	1,0,0,0,0,0	291	149	1	1.0	NA,NA,1.0,NA,1.0,NA	0.672,NA,1.0,1.0,1.0,NA	0.082
ENSMUSG00000061751	Kalrn	16	-	34013136	34013681	34013136	34013676	34013957	34014214	0,4,0,0,1,7	0,0,0,0,1,0	0,3,4,0,19,9	0,0,0,0,2,0	154	149	1	1.0	NA,1.0,NA,NA,0.492,1.0	NA,1.0,1.0,NA,0.902,1.0	-0.145
ENSMUSG00000061751	Kalrn	16	-	34013957	34014214	34013957	34014211	34016391	34016630	0,3,4,1,1,2	0,5,3,7,2,2	0,1,4,0,10,8	0,2,2,0,5,10	152	149	1	1.0	NA,0.37,0.567,0.123,0.329,0.495	NA,0.329,0.662,NA,0.662,0.44	-0.146
ENSMUSG00000022770	Dlg1	16	+	31838044	31838226	31838049	31838226	31836189	31836304	0,2,0,0,1,1	0,59,68,81,47,93	0,0,1,0,0,0	0,74,70,67,82,61	154	149	1	1.0	NA,0.032,0.0,0.0,0.02,0.01	NA,0.0,0.014,0.0,0.0,0.0	0.01
ENSMUSG00000022770	Dlg1	16	+	31846833	31846933	31846836	31846933	31842769	31842839	0,23,27,47,24,26	0,4,5,17,2,11	1,24,24,44,19,32	0,11,13,13,10,19	152	149	1	1.0	NA,0.849,0.841,0.73,0.922,0.699	1.0,0.681,0.644,0.768,0.651,0.623	0.08
ENSMUSG00000022538	Lsg1	16	-	30582055	30582160	30582055	30582142	30582530	30582651	0,0,1,0,0,0	0,85,73,102,62,93	0,2,0,2,4,0	8,92,86,61,97,58	167	149	1	1.0	NA,0.0,0.012,0.0,0.0,0.0	0.0,0.019,0.0,0.028,0.035,0.0	-0.011
ENSMUSG00000071266	Zfp946	17	+	22451078	22451152	22451096	22451152	22446796	22446893	0,3,3,0,0,0	16,19,14,21,8,8	0,1,1,5,1,1	0,13,11,27,21,18	167	149	1	1.0	0.0,0.123,0.161,0.0,0.0,0.0	NA,0.064,0.075,0.142,0.041,0.047	-0.026
ENSMUSG00000097313	Gm26569	16	-	29908389	29909702	29908389	29908503	29910515	29910595	0,23,26,26,16,17	0,0,0,3,0,0	2,26,40,26,17,15	0,1,3,2,0,0	1348	149	1	1.0	NA,1.0,1.0,0.489,1.0,1.0	1.0,0.742,0.596,0.59,1.0,1.0	0.076
ENSMUSG00000097313	Gm26569	16	-	29908389	29909702	29908389	29908503	29938872	29939067	0,20,24,26,15,19	0,0,1,1,0,0	2,24,40,26,16,14	0,0,1,3,1,1	1348	149	1	1.0	NA,1.0,0.726,0.742,1.0,1.0	1.0,1.0,0.816,0.489,0.639,0.607	0.135
ENSMUSG00000022884	Eif4a2	16	+	23108584	23108633	23108587	23108633	23107758	23107820	0,95,69,155,90,135	5,129,172,301,125,214	1,108,117,98,84,94	7,146,140,156,147,158	152	149	1	1.0	0.0,0.419,0.282,0.335,0.414,0.382	0.123,0.42,0.45,0.381,0.359,0.368	-0.045
ENSMUSG00000022884	Eif4a2	16	+	23108584	23108633	23108587	23108633	23107916	23107970	0,0,0,1,1,0	0,0,0,1,0,0	0,0,0,0,1,0	0,0,0,0,0,0	152	149	1	1.0	NA,NA,NA,0.495,1.0,NA	NA,NA,NA,NA,1.0,NA	-0.252
ENSMUSG00000022884	Eif4a2	16	+	23109984	23110343	23110233	23110343	23108718	23108851	3,280,355,559,335,472	0,5,12,26,8,32	21,407,360,410,447,385	0,22,11,21,28,20	398	149	1	1.0	1.0,0.954,0.917,0.889,0.94,0.847	1.0,0.874,0.925,0.88,0.857,0.878	0.022
ENSMUSG00000022884	Eif4a2	16	+	23110579	23111263	23111125	23111263	23110233	23110343	33,516,724,903,603,769	0,0,3,0,0,0	63,654,616,613,732,592	0,0,0,1,8,3	695	149	1	1.0	1.0,1.0,0.981,1.0,1.0,1.0	1.0,1.0,1.0,0.992,0.951,0.977	0.01
ENSMUSG00000022855	Senp2	16	+	22035532	22036646	22036469	22036646	22032103	22032164	6,38,38,41,46,49	0,251,242,382,227,296	1,54,38,45,28,44	6,215,223,263,305,239	1086	149	1	1.0	1.0,0.02,0.021,0.015,0.027,0.022	0.022,0.033,0.023,0.023,0.012,0.025	0.161
ENSMUSG00000033653	Vps8	16	+	21560197	21560240	21560199	21560240	21559333	21559423	14,51,93,77,55,51	0,0,0,0,1,0	16,63,45,62,87,56	0,1,0,0,0,0	151	149	1	1.0	1.0,1.0,1.0,1.0,0.982,1.0	1.0,0.984,1.0,1.0,1.0,1.0	-0.0
ENSMUSG00000022843	Clcn2	16	-	20709569	20709724	20709569	20709680	20709879	20709949	0,0,0,0,0,1	0,0,0,0,0,1	0,0,0,0,0,0	0,0,0,0,2,2	193	149	1	1.0	NA,NA,NA,NA,NA,0.436	NA,NA,NA,NA,0.0,0.0	0.436
ENSMUSG00000006998	Psmd2	16	+	20652151	20652300	20652243	20652300	20651703	20651851	0,2,3,0,0,3	0,584,737,927,597,911	0,3,3,1,2,4	40,738,760,730,777,681	241	149	1	1.0	NA,0.002,0.003,0.0,0.0,0.002	0.0,0.003,0.002,0.001,0.002,0.004	-0.001
ENSMUSG00000003234	Abcf3	16	+	20551473	20551554	20551478	20551554	20550420	20550687	22,96,90,114,60,123	0,0,3,2,0,0	36,88,104,71,114,90	0,0,0,2,3,0	154	149	1	1.0	1.0,1.0,0.967,0.982,1.0,1.0	1.0,1.0,1.0,0.972,0.974,1.0	0.0
ENSMUSG00000072214	Sept5	16	-	18623320	18623453	18623320	18623417	18624110	18624212	8,0,0,0,0,0	0,18,14,30,27,37	0,1,0,1,0,0	14,18,19,22,36,18	185	149	1	1.0	1.0,0.0,0.0,0.0,0.0,0.0	0.0,0.043,0.0,0.035,0.0,0.0	0.154
ENSMUSG00000013539	Tango2	16	-	18303682	18303855	18303682	18303836	18307969	18308040	0,4,1,5,6,4	29,55,88,95,66,91	4,4,4,4,1,0	28,68,66,62,128,60	168	149	1	1.0	0.0,0.061,0.01,0.045,0.075,0.038	0.112,0.05,0.051,0.054,0.007,0.0	-0.007
ENSMUSG00000022721	Trmt2a	16	+	18251358	18251660	18251548	18251660	18250819	18251001	0,24,27,25,28,40	0,1,1,3,1,5	6,23,17,19,53,13	0,0,7,2,1,4	339	149	1	1.0	NA,0.913,0.922,0.786,0.925,0.779	1.0,1.0,0.516,0.807,0.959,0.588	0.053
ENSMUSG00000012017	Scarf2	16	+	17804485	17804924	17804808	17804924	17804305	17804409	4,14,15,4,12,20	0,0,0,0,2,0	0,15,9,9,35,17	0,0,1,0,0,0	472	149	1	1.0	1.0,1.0,1.0,1.0,0.654,1.0	NA,1.0,0.74,1.0,1.0,1.0	-0.006
ENSMUSG00000012017	Scarf2	16	+	17806348	17806501	17806405	17806501	17804808	17804924	11,11,7,1,18,37	0,4,0,0,0,1	9,24,12,7,38,16	0,0,0,0,0,0	206	149	1	1.0	1.0,0.665,1.0,1.0,1.0,0.964	1.0,1.0,1.0,1.0,1.0,1.0	-0.062
ENSMUSG00000022761	Lztr1	16	+	17519332	17519526	17519386	17519526	17518516	17518574	0,2,1,10,2,4	0,85,109,141,67,116	0,0,5,3,0,1	4,106,104,97,108,102	203	149	1	1.0	NA,0.017,0.007,0.049,0.021,0.025	0.0,0.0,0.034,0.022,0.0,0.007	0.013
ENSMUSG00000022678	Nde1	16	+	14191589	14192918	14191717	14192918	14190086	14190232	7,32,25,29,34,24	3,90,119,160,99,144	4,26,56,37,42,40	25,125,112,83,132,129	277	149	1	1.0	0.557,0.161,0.102,0.089,0.156,0.082	0.079,0.101,0.212,0.193,0.146,0.143	0.046
ENSMUSG00000071669	Snx29	16	+	11420700	11420783	11420703	11420783	11418822	11418898	0,24,48,51,30,44	0,3,3,4,5,4	0,32,33,50,23,36	0,1,5,2,1,4	152	149	1	1.0	NA,0.887,0.94,0.926,0.855,0.915	NA,0.969,0.866,0.961,0.958,0.898	-0.026
ENSMUSG00000062203	Gspt1	16	-	11238871	11239099	11238871	11239096	11240665	11240707	5,137,154,152,147,209	7,62,70,86,73,92	8,168,123,107,161,109	4,82,76,100,57,52	152	149	1	1.0	0.412,0.684,0.683,0.634,0.664,0.69	0.662,0.668,0.613,0.512,0.735,0.673	-0.016
ENSMUSG00000022536	Glyr1	16	-	5021337	5021448	5021337	5021430	5026507	5026607	0,124,167,176,167,188	0,47,73,64,44,66	6,159,157,155,166,125	0,55,50,50,58,51	167	149	1	1.0	NA,0.702,0.671,0.71,0.772,0.718	1.0,0.721,0.737,0.734,0.719,0.686	-0.052
ENSMUSG00000022515	Anks3	16	-	4942210	4942294	4942210	4942265	4942692	4942778	157,51,81,153,64,111	0,0,0,0,0,0	119,99,79,59,106,66	0,0,0,2,0,0	178	149	1	1.0	1.0,1.0,1.0,1.0,1.0,1.0	1.0,1.0,1.0,0.961,1.0,1.0	0.006
ENSMUSG00000022521	Crebbp	16	-	4101557	4101668	4101557	4101638	4107427	4107516	0,1,0,0,0,0	0,9,25,30,15,24	0,0,0,0,0,0	0,26,35,24,22,18	179	149	1	1.0	NA,0.085,0.0,0.0,0.0,0.0	NA,0.0,0.0,0.0,0.0,0.0	0.017
ENSMUSG00000049871	Nlrc3	16	-	3953427	3953527	3953427	3953511	3953931	3954015	0,1,1,1,1,0	0,4,9,20,13,14	0,0,1,3,0,0	0,29,16,11,14,9	165	149	1	1.0	NA,0.184,0.091,0.043,0.065,0.0	NA,0.0,0.053,0.198,0.0,0.0	0.026
ENSMUSG00000009575	Cbx5	15	-	103215021	103215125	103215021	103215121	103239732	103239816	0,1,0,1,1,2	0,0,1,0,0,6	0,0,0,1,1,0	0,4,0,0,0,0	153	149	1	1.0	NA,1.0,0.0,1.0,1.0,0.245	NA,0.0,NA,1.0,1.0,NA	-0.018
ENSMUSG00000023055	Calcoco1	15	-	102717802	102717993	102717802	102717972	102718973	102719076	4,177,194,280,172,250	0,0,3,0,0,0	21,197,131,149,196,191	0,0,0,0,0,0	170	149	1	1.0	1.0,1.0,0.983,1.0,1.0,1.0	1.0,1.0,1.0,1.0,1.0,1.0	-0.003
ENSMUSG00000023050	Map3k12	15	-	102509289	102509397	102509289	102509378	102509918	102510005	0,0,0,0,0,0	0,8,2,5,9,19	0,0,1,0,2,1	0,19,17,11,7,8	168	149	1	1.0	NA,0.0,0.0,0.0,0.0,0.0	NA,0.0,0.05,0.0,0.202,0.1	-0.07
ENSMUSG00000056851	Pcbp2	15	+	102484153	102484240	102484165	102484240	102483159	102483288	9,52,59,56,42,66	123,676,824,1143,700,945	12,42,23,48,70,41	199,803,743,729,1027,739	161	149	1	1.0	0.063,0.066,0.062,0.043,0.053,0.061	0.053,0.046,0.028,0.057,0.059,0.049	0.009
ENSMUSG00000056851	Pcbp2	15	+	102489751	102489807	102489754	102489807	102488204	102488277	12,74,82,103,99,106	10,8,13,32,17,13	29,87,89,84,150,103	2,22,10,16,6,21	152	149	1	1.0	0.541,0.901,0.861,0.759,0.851,0.889	0.934,0.795,0.897,0.837,0.961,0.828	-0.075
ENSMUSG00000056851	Pcbp2	15	+	102489751	102489807	102489754	102489807	102488775	102488814	220,587,627,890,590,863	73,193,240,317,254,305	301,761,616,632,992,540	136,248,261,196,354,232	152	149	1	1.0	0.747,0.749,0.719,0.733,0.695,0.735	0.684,0.75,0.698,0.76,0.733,0.695	0.01
ENSMUSG00000001280	Sp1	15	+	102408215	102409719	102409157	102409719	102407771	102407932	0,322,396,460,260,506	0,0,0,0,1,0	2,344,382,432,263,316	0,3,0,0,0,0	1091	149	1	1.0	NA,1.0,1.0,1.0,0.973,1.0	1.0,0.94,1.0,1.0,1.0,1.0	0.005
ENSMUSG00000036678	Aaas	15	-	102345576	102345960	102345576	102345675	102346486	102346533	0,4,3,5,10,0	0,48,42,63,55,78	0,6,4,0,7,0	5,74,67,46,78,69	434	149	1	1.0	NA,0.028,0.024,0.027,0.059,0.0	0.0,0.027,0.02,0.0,0.03,0.0	0.015
ENSMUSG00000046897	Zfp740	15	+	102208235	102208361	102208271	102208361	102207770	102207920	0,27,54,69,40,48	0,17,42,47,22,25	0,55,45,44,51,54	3,27,29,23,28,26	185	149	1	1.0	NA,0.561,0.509,0.542,0.594,0.607	0.0,0.621,0.556,0.606,0.595,0.626	0.062
ENSMUSG00000037003	Tns2	15	+	102112407	102112576	102112428	102112576	102111081	102112293	0,0,0,0,1,0	0,3,3,1,1,7	0,2,1,0,0,2	0,11,1,2,12,9	170	149	1	1.0	NA,0.0,0.0,0.0,0.467,0.0	NA,0.137,0.467,0.0,0.0,0.163	-0.06
ENSMUSG00000009739	Pou6f1	15	-	100587788	100587910	100587788	100587905	100591840	100592033	0,14,17,31,15,33	0,0,0,0,0,0	11,19,30,15,18,17	0,0,1,0,0,0	154	149	1	1.0	NA,1.0,1.0,1.0,1.0,1.0	1.0,1.0,0.967,1.0,1.0,1.0	0.005
ENSMUSG00000023027	Atf1	15	+	100245231	100245345	100245244	100245345	100232732	100232831	0,0,0,1,0,0	0,163,155,265,168,225	0,0,1,0,1,0	22,174,108,158,236,153	162	149	1	1.0	NA,0.0,0.0,0.003,0.0,0.0	0.0,0.0,0.008,0.0,0.004,0.0	-0.001
ENSMUSG00000023021	Cers5	15	-	99738664	99738821	99738664	99738730	99739405	99739512	78,281,355,517,275,544	9,17,8,18,21,18	140,418,450,423,668,371	2,10,17,10,15,7	240	149	1	1.0	0.843,0.911,0.965,0.947,0.89,0.949	0.978,0.963,0.943,0.963,0.965,0.971	-0.046
ENSMUSG00000037570	Mcrs1	15	-	99249875	99250014	99249875	99250006	99250462	99250582	19,54,80,112,70,90	0,0,0,0,0,0	21,66,84,98,96,62	0,0,3,0,0,0	157	149	1	1.0	1.0,1.0,1.0,1.0,1.0,1.0	1.0,1.0,0.964,1.0,1.0,1.0	0.006
ENSMUSG00000023755	Rhebl1	15	-	98878452	98878593	98878452	98878534	98879007	98879055	0,1,2,2,1,1	8,1,13,17,5,16	0,1,1,1,4,1	6,11,17,11,4,7	208	149	1	1.0	0.0,0.417,0.099,0.078,0.125,0.043	0.0,0.061,0.04,0.061,0.417,0.093	0.015
ENSMUSG00000023755	Rhebl1	15	-	98878452	98879055	98878452	98878534	98879258	98879315	12,15,29,37,16,40	0,0,0,0,0,0	10,33,27,16,18,24	0,0,0,0,0,1	670	149	1	1.0	1.0,1.0,1.0,1.0,1.0,1.0	1.0,1.0,1.0,1.0,1.0,0.842	0.026
ENSMUSG00000052369	Tmem106c	15	+	97964787	97965030	97964839	97965030	97964199	97964324	8,6,5,9,6,4	0,0,0,0,0,0	2,8,6,3,6,3	0,0,7,0,10,0	201	149	0.336580881634	1.0	1.0,1.0,1.0,1.0,1.0,1.0	1.0,1.0,0.389,1.0,0.308,1.0	0.217
ENSMUSG00000052369	Tmem106c	15	+	97964787	97965030	97964839	97965030	97964228	97964335	8,4,5,9,6,4	26,65,81,169,106,133	2,8,7,3,6,8	20,94,119,87,126,90	201	149	1	1.0	0.186,0.044,0.044,0.038,0.04,0.022	0.069,0.059,0.042,0.025,0.034,0.062	0.014
ENSMUSG00000052369	Tmem106c	15	+	97966068	97966310	97966246	97966310	97964839	97965030	0,1,9,9,2,6	60,120,212,264,166,228	0,3,2,1,7,4	37,146,188,160,245,197	327	149	1	1.0	0.0,0.004,0.019,0.015,0.005,0.012	0.0,0.009,0.005,0.003,0.013,0.009	0.003
ENSMUSG00000022475	Hdac7	15	-	97807593	97807788	97807593	97807767	97807964	97808161	2,25,28,34,26,22	0,3,0,0,0,3	2,30,22,30,48,19	0,4,3,6,7,4	170	149	0.00746438149162	1.0	1.0,0.88,1.0,1.0,1.0,0.865	1.0,0.868,0.865,0.814,0.857,0.806	0.089
ENSMUSG00000022475	Hdac7	15	-	97809923	97810039	97809923	97809967	97810852	97810964	0,42,56,30,34,37	0,0,1,0,0,0	0,64,33,46,54,54	0,0,0,0,0,2	221	149	1	1.0	NA,1.0,0.974,1.0,1.0,1.0	NA,1.0,1.0,1.0,1.0,0.948	0.005
ENSMUSG00000022469	Rapgef3	15	-	97750005	97750187	97750005	97750154	97750259	97750394	0,0,2,1,2,2	0,0,0,0,1,0	5,0,1,1,3,3	0,0,0,0,0,0	182	149	1	1.0	NA,NA,1.0,1.0,0.621,1.0	1.0,NA,1.0,1.0,1.0,1.0	-0.095
ENSMUSG00000022469	Rapgef3	15	-	97750005	97750187	97750005	97750154	97750268	97750705	3,8,8,10,8,9	0,0,0,0,0,0	10,6,12,9,4,6	0,0,0,1,0,0	182	149	1	1.0	1.0,1.0,1.0,1.0,1.0,1.0	1.0,1.0,1.0,0.88,1.0,1.0	0.02
ENSMUSG00000022469	Rapgef3	15	-	97757682	97757814	97757682	97757761	97758016	97758105	0,0,1,0,1,0	0,8,6,3,0,6	0,0,2,3,6,1	0,6,0,5,4,7	202	149	1	1.0	NA,0.0,0.109,0.0,1.0,0.0	NA,0.0,1.0,0.307,0.525,0.095	-0.164
ENSMUSG00000036158	Prickle1	15	-	93512449	93512636	93512449	93512633	93595693	93595891	0,0,0,0,0,1	0,0,0,0,0,1	0,1,0,1,0,1	0,0,0,0,0,0	152	149	1	1.0	NA,NA,NA,NA,NA,0.495	NA,1.0,NA,1.0,NA,1.0	-0.505
ENSMUSG00000075470	Alg10b	15	+	90227323	90233471	90227472	90233471	90225656	90225854	2,98,73,141,75,128	0,7,15,12,7,0	0,108,123,116,71,89	0,1,3,6,0,3	298	149	1	1.0	1.0,0.875,0.709,0.855,0.843,1.0	NA,0.982,0.953,0.906,1.0,0.937	-0.075
ENSMUSG00000036529	Sbf1	15	-	89305343	89305472	89305343	89305468	89305543	89305657	0,82,73,92,64,83	0,0,1,2,0,0	0,60,82,65,92,88	0,1,0,0,2,0	153	149	1	1.0	NA,1.0,0.986,0.978,1.0,1.0	NA,0.983,1.0,1.0,0.978,1.0	0.001
ENSMUSG00000015377	Dennd6b	15	-	89186955	89187050	89186955	89186998	89187147	89187243	0,6,0,4,2,2	0,2,5,3,7,0	0,0,1,2,2,3	6,9,1,6,3,3	201	149	1	1.0	NA,0.69,0.0,0.497,0.175,1.0	0.0,0.0,0.426,0.198,0.331,0.426	0.242
ENSMUSG00000053137	Mapk11	15	-	89145095	89145232	89145095	89145175	89145374	89145446	0,0,1,0,2,0	3,3,5,3,6,0	0,0,0,0,0,0	3,2,3,0,7,2	206	149	1	1.0	0.0,0.0,0.126,0.0,0.194,NA	0.0,0.0,0.0,NA,0.0,0.0	0.064
ENSMUSG00000087331	1810021B22Rik	15	-	89071570	89071748	89071570	89071718	89074072	89074198	11,8,13,16,6,2	0,0,0,0,0,0	5,8,4,0,3,1	0,0,1,0,0,0	179	149	1	1.0	1.0,1.0,1.0,1.0,1.0,1.0	1.0,1.0,0.769,NA,1.0,1.0	0.046
ENSMUSG00000036046	5031439G07Rik	15	-	84950611	84953321	84950611	84950774	84953901	84954042	174,961,1019,1326,722,1283	0,0,0,0,0,4	253,1292,1284,989,1165,993	0,0,0,0,2,0	2696	149	1	1.0	1.0,1.0,1.0,1.0,1.0,0.947	1.0,1.0,1.0,1.0,0.97,1.0	-0.004
ENSMUSG00000022439	Parvg	15	+	84328761	84328966	84328863	84328966	84328294	84328359	0,3,2,0,3,1	0,86,86,117,104,105	0,5,0,6,0,4	15,105,125,91,127,113	251	149	1	1.0	NA,0.02,0.014,0.0,0.017,0.006	0.0,0.027,0.0,0.038,0.0,0.021	-0.003
ENSMUSG00000024236	Svil	18	+	5114507	5114686	5114530	5114686	5108574	5108708	0,0,2,0,1,2	7,52,57,74,54,54	0,0,0,1,0,0	9,68,83,50,80,58	172	149	1	1.0	0.0,0.0,0.029,0.0,0.016,0.031	0.0,0.0,0.0,0.017,0.0,0.0	0.01
ENSMUSG00000022463	Srebf2	15	+	82197617	82197786	82197653	82197786	82196159	82196292	53,199,276,386,242,280	0,1,1,4,0,0	44,310,316,258,372,308	0,3,2,0,5,3	185	149	1	1.0	1.0,0.994,0.996,0.987,1.0,1.0	1.0,0.988,0.992,1.0,0.984,0.988	0.004
ENSMUSG00000022391	Rangap1	15	-	81724485	81724632	81724485	81724625	81729711	81730003	15,143,166,274,134,203	0,2,5,1,0,3	12,159,229,149,239,187	0,3,0,0,1,1	156	149	1	1.0	1.0,0.986,0.969,0.996,1.0,0.985	1.0,0.981,1.0,1.0,0.996,0.994	-0.006
ENSMUSG00000022394	L3mbtl2	15	+	81686939	81688315	81686991	81688315	81686210	81686321	7,56,78,78,66,88	0,1,0,7,0,0	39,64,81,48,116,66	0,6,0,3,1,0	201	149	1	1.0	1.0,0.976,1.0,0.892,1.0,1.0	1.0,0.888,1.0,0.922,0.989,1.0	0.012
ENSMUSG00000060036	Rpl3	15	-	80080895	80081211	80080895	80081031	80081614	80081783	194,376,483,778,440,687	1069,2141,2613,3555,2100,3265	91,557,574,618,794,484	1354,2753,2881,2574,4043,2702	329	149	1	1.0	0.076,0.074,0.077,0.09,0.087,0.087	0.03,0.084,0.083,0.098,0.082,0.075	0.006
ENSMUSG00000060036	Rpl3	15	-	80080895	80081783	80080895	80081211	80082389	80082582	1241,3361,4139,5421,3410,5335	0,0,0,0,0,0	1697,4468,4164,4121,6229,4104	0,0,0,1,0,0	721	149	1	1.0	1.0,1.0,1.0,1.0,1.0,1.0	1.0,1.0,1.0,0.999,1.0,1.0	0.0
ENSMUSG00000042524	Sun2	15	-	79735845	79735925	79735845	79735919	79737065	79737159	0,121,146,187,111,175	0,45,61,72,63,89	5,144,126,98,130,113	12,61,40,73,68,61	155	149	1	1.0	NA,0.721,0.697,0.714,0.629,0.654	0.286,0.694,0.752,0.563,0.648,0.64	0.086
ENSMUSG00000022433	Csnk1e	15	-	79438771	79438859	79438771	79438855	79441220	79441818	0,1,1,1,0,0	0,0,0,0,0,2	0,1,3,1,0,1	0,0,0,0,0,0	153	149	1	1.0	NA,1.0,1.0,1.0,NA,0.0	NA,1.0,1.0,1.0,NA,1.0	-0.25
ENSMUSG00000022433	Csnk1e	15	-	79438771	79438859	79438771	79438855	79455489	79455566	0,4,8,7,2,4	0,0,0,0,0,0	0,6,8,9,12,2	0,0,0,0,1,0	153	149	1	1.0	NA,1.0,1.0,1.0,1.0,1.0	NA,1.0,1.0,1.0,0.921,1.0	0.016
ENSMUSG00000039738	Slx4	16	-	3984990	3987181	3984990	3987176	3987914	3988081	0,0,0,1,0,1	0,13,12,8,6,19	0,3,0,0,0,0	0,11,12,6,15,22	154	149	1	1.0	NA,0.0,0.0,0.108,0.0,0.048	NA,0.209,0.0,0.0,0.0,0.0	-0.011
ENSMUSG00000033128	Gga1	15	+	78889715	78889868	78889719	78889868	78889002	78889110	40,149,165,234,185,267	0,2,0,0,0,0	70,239,236,217,280,173	0,0,0,0,0,0	153	149	1	1.0	1.0,0.986,1.0,1.0,1.0,1.0	1.0,1.0,1.0,1.0,1.0,1.0	-0.002
ENSMUSG00000022440	C1qtnf6	15	-	78523345	78525398	78523345	78525187	78527227	78527468	4,43,41,28,30,38	0,7,2,0,0,4	7,49,25,20,90,55	0,0,2,0,0,0	360	149	0.623230073034	1.0	1.0,0.718,0.895,1.0,1.0,0.797	1.0,1.0,0.838,1.0,1.0,1.0	-0.071
ENSMUSG00000063236	1110038F14Rik	15	+	76949543	76949690	76949546	76949690	76949067	76949152	152,99,127,141,121,147	0,0,0,1,3,2	128,91,121,127,197,114	0,0,3,0,0,0	152	149	1	1.0	1.0,1.0,1.0,0.993,0.975,0.986	1.0,1.0,0.975,1.0,1.0,1.0	-0.003
ENSMUSG00000033728	Lrrc14	15	+	76711355	76711530	76711421	76711530	76710963	76711083	0,7,4,9,2,8	0,0,0,2,0,0	0,2,6,6,10,12	0,0,0,1,0,0	215	149	1	1.0	NA,1.0,1.0,0.757,1.0,1.0	NA,1.0,1.0,0.806,1.0,1.0	-0.01
ENSMUSG00000033728	Lrrc14	15	+	76713400	76713985	76713815	76713985	76712866	76713220	87,169,226,292,147,312	0,5,0,5,0,0	80,230,193,154,253,168	0,0,0,1,0,3	564	149	1	1.0	1.0,0.899,1.0,0.939,1.0,1.0	1.0,1.0,1.0,0.976,1.0,0.937	-0.013
ENSMUSG00000033762	Recql4	15	-	76708124	76708226	76708124	76708223	76708326	76708434	0,2,1,0,1,2	0,1,7,2,3,5	0,0,0,0,0,0	0,4,10,3,5,3	152	149	1	1.0	NA,0.662,0.123,0.0,0.246,0.282	NA,0.0,0.0,0.0,0.0,0.0	0.263
ENSMUSG00000059323	Tonsl	15	-	76636561	76636856	76636561	76636687	76636940	76637093	0,0,0,0,0,0	0,15,9,17,11,5	0,1,0,0,0,0	0,8,2,7,5,4	318	149	1	1.0	NA,0.0,0.0,0.0,0.0,0.0	NA,0.055,0.0,0.0,0.0,0.0	-0.011
ENSMUSG00000115987	Vps28	15	-	76623170	76623494	76623170	76623272	76624085	76624175	451,394,478,662,390,622	9,0,0,0,3,5	410,484,505,422,731,446	0,2,0,0,3,1	371	149	1	1.0	0.953,1.0,1.0,1.0,0.981,0.98	1.0,0.99,1.0,1.0,0.99,0.994	-0.01
ENSMUSG00000115987	Vps28	15	-	76623170	76624175	76623170	76623494	76625133	76625205	18,84,127,200,97,125	0,0,0,0,0,0	68,70,116,109,129,98	0,0,1,0,0,2	830	149	1	1.0	1.0,1.0,1.0,1.0,1.0,1.0	1.0,1.0,0.954,1.0,1.0,0.898	0.025
ENSMUSG00000115987	Vps28	15	-	76624591	76624718	76624591	76624620	76625133	76625205	16,30,25,83,41,75	260,318,346,523,344,513	48,51,43,37,93,27	317,400,424,385,573,343	247	149	1	1.0	0.036,0.054,0.042,0.087,0.067,0.081	0.084,0.071,0.058,0.055,0.089,0.045	-0.006
ENSMUSG00000034022	Cpsf1	15	-	76596219	76596571	76596219	76596349	76596650	76596698	393,173,199,323,154,255	0,0,0,0,0,0	399,196,186,205,341,215	0,0,0,0,3,0	371	149	1	1.0	1.0,1.0,1.0,1.0,1.0,1.0	1.0,1.0,1.0,1.0,0.979,1.0	0.003
ENSMUSG00000034022	Cpsf1	15	-	76597188	76597341	76597188	76597316	76597430	76597572	59,123,165,234,105,176	0,0,0,0,2,0	127,154,155,118,210,136	0,0,0,0,0,0	174	149	1	1.0	1.0,1.0,1.0,1.0,0.978,1.0	1.0,1.0,1.0,1.0,1.0,1.0	-0.004
ENSMUSG00000034022	Cpsf1	15	-	76602508	76602648	76602508	76602587	76602790	76602937	0,92,142,163,129,143	0,7,5,10,3,8	4,159,118,115,155,124	0,2,0,1,5,2	210	149	1	1.0	NA,0.903,0.953,0.92,0.968,0.927	1.0,0.983,1.0,0.988,0.957,0.978	-0.05
ENSMUSG00000034022	Cpsf1	15	-	76603511	76603645	76603511	76603569	76603723	76603751	5,76,133,202,73,150	0,1,0,0,4,2	0,132,96,86,124,120	0,1,1,0,2,0	225	149	1	1.0	1.0,0.981,1.0,1.0,0.924,0.98	NA,0.989,0.985,1.0,0.976,1.0	-0.009
ENSMUSG00000022550	Adck5	15	+	76593430	76593631	76593435	76593631	76593233	76593309	24,33,41,49,35,46	0,2,0,6,6,7	7,35,51,40,59,33	0,0,4,4,17,0	154	149	1	1.0	1.0,0.941,1.0,0.888,0.849,0.864	1.0,1.0,0.925,0.906,0.771,1.0	-0.01
ENSMUSG00000022550	Adck5	15	+	76594152	76594447	76594363	76594447	76593937	76594051	63,40,52,74,50,82	0,1,0,0,0,0	33,55,55,44,95,45	0,0,3,0,0,0	360	149	1	1.0	1.0,0.943,1.0,1.0,1.0,1.0	1.0,1.0,0.884,1.0,1.0,1.0	0.01
ENSMUSG00000022556	Hsf1	15	+	76498421	76498691	76498436	76498691	76497767	76497915	10,11,14,29,20,25	0,0,0,0,0,0	2,28,18,13,20,15	0,2,0,0,0,0	164	149	1	1.0	1.0,1.0,1.0,1.0,1.0,1.0	1.0,0.927,1.0,1.0,1.0,1.0	0.012
ENSMUSG00000022556	Hsf1	15	+	76500130	76500336	76500266	76500336	76499947	76500053	54,77,82,143,68,124	0,0,12,6,11,17	83,105,85,77,128,104	36,13,18,19,0,12	285	149	0.244759892667	1.0	1.0,1.0,0.781,0.926,0.764,0.792	0.547,0.809,0.712,0.679,1.0,0.819	0.116
ENSMUSG00000022556	Hsf1	15	+	76500416	76500972	76500424	76500972	76500266	76500336	77,73,67,119,79,89	0,2,2,0,0,0	113,77,88,67,124,67	0,2,3,1,4,3	157	149	1	1.0	1.0,0.972,0.97,1.0,1.0,1.0	1.0,0.973,0.965,0.985,0.967,0.955	0.016
ENSMUSG00000022558	Mroh1	15	+	76414218	76414332	76414261	76414332	76412901	76412980	19,200,204,301,211,312	0,0,0,0,0,0	20,229,176,240,244,210	0,4,1,0,1,0	192	149	1	1.0	1.0,1.0,1.0,1.0,1.0,1.0	1.0,0.978,0.993,1.0,0.995,1.0	0.006
ENSMUSG00000022558	Mroh1	15	+	76427511	76428385	76428243	76428385	76427108	76427216	14,165,225,330,153,301	0,0,0,1,0,0	14,197,170,193,193,146	0,0,0,0,0,0	881	149	1	1.0	1.0,1.0,1.0,0.982,1.0,1.0	1.0,1.0,1.0,1.0,1.0,1.0	-0.003
ENSMUSG00000022553	Maf1	15	+	76352419	76352552	76352466	76352552	76351995	76352041	0,53,91,98,48,106	0,0,0,0,1,0	7,49,79,84,64,61	0,1,0,0,0,0	196	149	1	1.0	NA,1.0,1.0,1.0,0.973,1.0	1.0,0.974,1.0,1.0,1.0,1.0	-0.001
ENSMUSG00000022568	Scrib	15	-	76048933	76049093	76048933	76049071	76049202	76049301	44,115,127,182,109,142	0,0,0,3,0,1	88,102,104,108,163,100	0,0,2,3,8,0	171	149	1	1.0	1.0,1.0,1.0,0.981,1.0,0.992	1.0,1.0,0.978,0.969,0.947,1.0	0.013
ENSMUSG00000022570	Tsta3	15	-	75926966	75927198	75926966	75927095	75928428	75928543	11,9,9,16,9,15	42,102,117,148,111,167	2,16,10,4,18,10	43,123,137,92,183,138	252	149	1	1.0	0.134,0.05,0.044,0.06,0.046,0.05	0.027,0.071,0.041,0.025,0.055,0.041	0.021
ENSMUSG00000022570	Tsta3	15	-	75926966	75927123	75926966	75927095	75928891	75929049	4,0,2,5,3,4	0,0,0,1,0,0	2,4,1,0,7,2	0,2,0,1,0,2	177	149	1	1.0	1.0,NA,1.0,0.808,1.0,1.0	1.0,0.627,1.0,0.0,1.0,0.457	0.281
ENSMUSG00000022570	Tsta3	15	-	75928428	75928543	75928428	75928512	75928891	75929049	47,123,124,185,128,206	0,0,0,3,1,2	37,133,143,115,165,151	0,0,0,1,0,0	180	149	1	1.0	1.0,1.0,1.0,0.981,0.991,0.988	1.0,1.0,1.0,0.99,1.0,1.0	-0.005
ENSMUSG00000022575	Gsdmd	15	+	75864243	75864436	75864354	75864436	75863404	75863628	99,279,320,422,262,357	0,4,7,8,8,8	145,398,325,284,540,265	5,5,2,4,10,11	260	149	1	1.0	1.0,0.976,0.963,0.968,0.949,0.962	0.943,0.979,0.989,0.976,0.969,0.932	0.005
ENSMUSG00000000934	Top1mt	15	-	75666252	75666380	75666252	75666321	75667419	75667605	0,1,0,0,0,0	6,12,18,24,8,13	0,1,0,0,0,0	35,15,22,14,30,11	208	149	1	1.0	0.0,0.056,0.0,0.0,0.0,0.0	0.0,0.046,0.0,0.0,0.0,0.0	0.002
ENSMUSG00000005125	Ndrg1	15	-	66960471	66960615	66960471	66960552	66969503	66969616	0,0,0,0,0,1	4,40,57,69,37,67	0,0,1,0,1,1	3,67,62,71,53,44	212	149	1	1.0	0.0,0.0,0.0,0.0,0.0,0.01	0.0,0.0,0.011,0.0,0.013,0.016	-0.005
ENSMUSG00000022387	Brd1	15	-	88700772	88701270	88700772	88700877	88707033	88707294	15,193,285,359,165,252	0,36,37,37,33,55	13,234,219,246,221,226	8,41,31,48,56,36	542	149	0.70060210379	1.0	1.0,0.596,0.679,0.727,0.579,0.557	0.309,0.611,0.66,0.585,0.52,0.633	0.137
ENSMUSG00000022346	Myc	15	+	61987506	61988278	61987509	61988278	61985921	61985951	0,53,35,53,39,62	0,7,13,5,8,10	1,53,42,23,74,61	4,15,17,4,9,4	152	149	1	1.0	NA,0.881,0.725,0.912,0.827,0.859	0.197,0.776,0.708,0.849,0.89,0.937	0.115
ENSMUSG00000022351	Sqle	15	+	59322835	59322932	59322866	59322932	59321313	59321494	0,79,72,105,81,119	0,2,0,1,1,11	19,124,147,87,178,104	0,0,2,4,11,0	180	149	1	1.0	NA,0.97,1.0,0.989,0.985,0.9	1.0,1.0,0.984,0.947,0.931,1.0	-0.008
ENSMUSG00000022419	Deptor	15	+	55151787	55151911	55151839	55151911	55149340	55149519	1,18,20,20,20,22	0,0,0,0,0,1	0,17,18,15,17,25	0,0,0,0,1,0	201	149	1	1.0	1.0,1.0,1.0,1.0,1.0,0.942	NA,1.0,1.0,1.0,0.926,1.0	0.005
ENSMUSG00000015468	Notch4	17	+	34585885	34586209	34585904	34586209	34584990	34585129	0,0,0,0,0,0	4,1,6,5,6,11	0,1,0,0,0,0	0,0,11,5,4,5	168	149	1	1.0	0.0,0.0,0.0,0.0,0.0,0.0	NA,1.0,0.0,0.0,0.0,0.0	-0.2
ENSMUSG00000022338	Eny2	15	+	44433853	44433973	44433898	44433973	44432437	44432508	17,12,4,9,0,5	345,252,349,394,281,417	18,6,3,13,20,7	355,313,307,251,513,295	194	149	1	1.0	0.036,0.035,0.009,0.017,0.0,0.009	0.037,0.015,0.007,0.038,0.029,0.018	-0.006
ENSMUSG00000022338	Eny2	15	+	44433853	44433973	44433900	44433973	44432437	44432508	17,12,4,9,0,5	33,19,27,34,25,27	18,6,3,14,20,7	36,30,23,21,38,28	196	149	0.886778324653	1.0	0.281,0.324,0.101,0.168,0.0,0.123	0.275,0.132,0.09,0.336,0.286,0.16	-0.047
ENSMUSG00000022338	Eny2	15	+	44433898	44433973	44433900	44433973	44432437	44432508	345,252,349,394,281,417	33,19,27,34,25,27	355,313,307,252,513,295	36,30,23,21,38,28	151	149	1	1.0	0.912,0.929,0.927,0.92,0.917,0.938	0.907,0.911,0.929,0.922,0.93,0.912	0.005
ENSMUSG00000022303	Dcstamp	15	+	39759313	39759622	39759481	39759622	39754183	39755225	137,102,113,115,85,175	9,7,10,17,7,27	74,85,106,108,165,145	14,19,17,0,32,6	317	149	1	1.0	0.877,0.873,0.842,0.761,0.851,0.753	0.713,0.678,0.746,1.0,0.708,0.919	0.032
ENSMUSG00000037458	Azin1	15	-	38492243	38492359	38492243	38492356	38493473	38493636	14,240,336,388,243,353	0,25,41,51,16,28	34,394,427,312,338,321	3,33,62,51,43,47	152	149	1	1.0	1.0,0.904,0.889,0.882,0.937,0.925	0.917,0.921,0.871,0.857,0.885,0.87	0.036
ENSMUSG00000037458	Azin1	15	-	38497263	38497550	38497263	38497398	38498668	38498841	0,16,11,42,15,26	10,290,401,453,287,448	1,13,22,35,9,17	9,455,475,387,416,328	301	149	1	1.0	0.0,0.027,0.013,0.044,0.025,0.028	0.052,0.014,0.022,0.043,0.011,0.025	-0.005
ENSMUSG00000037487	Ubr5	15	-	37973302	37975671	37973302	37973458	37976059	37976235	24,145,137,167,146,187	0,0,0,3,0,1	20,211,182,181,201,180	0,0,0,0,0,0	2362	149	1	1.0	1.0,1.0,1.0,0.778,1.0,0.922	1.0,1.0,1.0,1.0,1.0,1.0	-0.05
ENSMUSG00000037487	Ubr5	15	-	38037815	38038027	38037815	38038009	38040752	38040902	0,19,54,49,27,64	0,28,37,47,22,58	0,31,60,55,27,43	0,42,46,65,31,35	167	149	1	1.0	NA,0.377,0.566,0.482,0.523,0.496	NA,0.397,0.538,0.43,0.437,0.523	0.024
ENSMUSG00000022324	Matn2	15	+	34433032	34433167	34433089	34433167	34432679	34432751	0,4,3,2,2,4	0,0,1,2,2,1	0,2,6,4,9,0	3,1,1,2,2,0	206	149	1	1.0	NA,1.0,0.685,0.42,0.42,0.743	0.0,0.591,0.813,0.591,0.765,NA	0.102
ENSMUSG00000022255	Mtdh	15	+	34114023	34118110	34117879	34118110	34099483	34099585	15,411,365,523,377,469	0,0,2,0,2,0	14,465,486,521,477,424	0,0,1,0,0,0	4005	149	1	1.0	1.0,1.0,0.872,1.0,0.875,1.0	1.0,1.0,0.948,1.0,1.0,1.0	-0.034
ENSMUSG00000022255	Mtdh	15	+	34136673	34136827	34136686	34136827	34134290	34134398	0,1,1,2,0,1	52,243,302,404,226,392	0,0,0,0,0,2	45,381,293,339,415,261	162	149	1	1.0	0.0,0.004,0.003,0.005,0.0,0.002	0.0,0.0,0.0,0.0,0.0,0.007	0.001
ENSMUSG00000073411	H2-D1	17	+	35266466	35266514	35266481	35266514	35266186	35266303	443,361,425,599,345,548	7025,5886,6849,10018,5353,8666	353,363,376,404,510,310	6780,6920,6442,6710,9458,6131	164	149	1	1.0	0.054,0.053,0.053,0.052,0.055,0.054	0.045,0.045,0.05,0.052,0.047,0.044	0.006
ENSMUSG00000056069	Otulinl	15	-	27658044	27658314	27658044	27658191	27659889	27660018	143,662,830,1375,851,1192	0,8,6,20,6,12	211,817,791,905,1244,825	2,17,6,11,12,11	272	149	1	1.0	1.0,0.978,0.987,0.974,0.987,0.982	0.983,0.963,0.986,0.978,0.983,0.976	0.007
ENSMUSG00000056069	Otulinl	15	-	27658044	27658314	27658044	27658191	27664343	27664435	80,330,450,702,428,660	0,0,2,0,0,1	116,390,374,482,653,427	0,3,0,0,1,0	272	149	1	1.0	1.0,1.0,0.992,1.0,1.0,0.997	1.0,0.986,1.0,1.0,0.997,1.0	0.001
ENSMUSG00000056069	Otulinl	15	-	27659889	27660018	27659889	27659990	27664343	27664435	6,112,105,162,103,149	0,4,0,15,4,8	28,107,98,104,153,92	0,11,9,0,9,8	177	149	1	1.0	1.0,0.959,1.0,0.901,0.956,0.94	1.0,0.891,0.902,1.0,0.935,0.906	0.02
ENSMUSG00000022195	6030458C11Rik	15	-	12817857	12818284	12817857	12818127	12821403	12821553	8,58,95,99,47,138	0,3,0,1,0,0	9,56,76,74,102,74	0,0,0,0,0,0	306	149	1	1.0	1.0,0.904,1.0,0.98,1.0,1.0	1.0,1.0,1.0,1.0,1.0,1.0	-0.019
ENSMUSG00000022241	Tars	15	-	11393156	11393280	11393156	11393276	11394223	11394414	9,128,121,177,108,210	0,2,0,2,0,0	17,165,162,144,186,135	0,1,0,0,1,0	153	149	1	1.0	1.0,0.984,1.0,0.989,1.0,1.0	1.0,0.994,1.0,1.0,0.995,1.0	-0.003
ENSMUSG00000054263	Lifr	15	+	7185066	7185733	7185565	7185733	7184716	7184818	10,5,2,6,2,0	0,1,4,0,1,5	3,0,1,0,13,0	0,1,2,0,14,3	648	149	1	1.0	1.0,0.535,0.103,1.0,0.315,0.0	1.0,0.0,0.103,NA,0.176,0.0	0.236
ENSMUSG00000050310	Rictor	15	+	6764279	6764347	6764289	6764347	6759487	6759657	0,9,7,12,4,13	0,0,0,0,1,0	0,11,9,6,2,1	0,0,0,0,0,0	159	149	1	1.0	NA,1.0,1.0,1.0,0.789,1.0	NA,1.0,1.0,1.0,1.0,1.0	-0.042
ENSMUSG00000021144	Mta1	12	+	113131315	113131467	113131362	113131467	113130884	113131000	28,121,163,203,114,193	0,5,2,12,5,15	22,176,132,133,182,147	4,7,8,8,16,11	196	149	1	1.0	1.0,0.948,0.984,0.928,0.945,0.907	0.807,0.95,0.926,0.927,0.896,0.91	0.049
ENSMUSG00000072825	Cep170b	12	+	112740773	112741011	112740878	112741011	112737838	112739509	41,28,36,28,25,49	0,2,10,6,8,11	11,45,36,31,31,21	0,1,4,2,6,0	254	149	0.0823063646572	1.0	1.0,0.891,0.679,0.732,0.647,0.723	1.0,0.964,0.841,0.901,0.752,1.0	-0.131
ENSMUSG00000021281	Tnfaip2	12	+	111448487	111448639	111448538	111448639	111448246	111448369	0,15,21,32,10,18	0,357,404,564,341,450	0,19,16,12,8,10	30,309,364,353,386,303	200	149	1	1.0	NA,0.03,0.037,0.041,0.021,0.029	0.0,0.044,0.032,0.025,0.015,0.024	0.008
ENSMUSG00000037904	Ankrd9	12	-	110976426	110977770	110976426	110977548	110977947	110978127	6,10,14,1,7,15	20,6,6,7,14,15	15,5,8,8,13,9	13,14,6,20,20,12	371	149	1	1.0	0.108,0.401,0.484,0.054,0.167,0.287	0.317,0.125,0.349,0.138,0.207,0.231	0.022
ENSMUSG00000021275	Tecpr2	12	+	110926163	110926476	110926195	110926476	110918868	110919026	0,9,8,15,5,6	0,0,0,0,0,0	2,5,3,3,2,3	0,0,0,1,2,0	181	149	1	1.0	NA,1.0,1.0,1.0,1.0,1.0	1.0,1.0,1.0,0.712,0.452,1.0	0.139
ENSMUSG00000021275	Tecpr2	12	+	110931289	110931732	110931399	110931732	110929031	110929164	0,1,2,0,1,1	0,9,3,8,7,5	0,0,0,0,0,1	0,6,12,1,5,7	259	149	1	1.0	NA,0.06,0.277,0.0,0.076,0.103	NA,0.0,0.0,0.0,0.0,0.076	0.088
ENSMUSG00000036552	Ermard	17	+	15063601	15064232	15063984	15064232	15061068	15061182	50,52,92,89,90,107	0,1,5,1,0,0	87,87,61,49,143,79	0,0,1,0,6,3	532	149	1	1.0	1.0,0.936,0.837,0.961,1.0,1.0	1.0,1.0,0.945,1.0,0.87,0.881	0.006
ENSMUSG00000021111	Papola	12	+	105828280	105828381	105828283	105828381	105826943	105827086	0,181,179,260,127,207	0,8,27,28,3,13	13,209,214,139,192,176	4,17,9,15,13,22	152	149	1	1.0	NA,0.957,0.867,0.901,0.976,0.94	0.761,0.923,0.959,0.901,0.935,0.887	0.034
ENSMUSG00000041341	Atg2b	12	-	105636446	105636555	105636446	105636552	105637910	105638137	0,27,27,43,32,31	0,1,0,7,1,3	0,28,26,11,25,26	0,3,1,1,1,1	152	149	1	1.0	NA,0.964,1.0,0.858,0.969,0.91	NA,0.901,0.962,0.915,0.961,0.962	0.0
ENSMUSG00000021189	Atxn3	12	-	101948003	101948048	101948003	101948045	101948274	101948439	0,38,77,56,40,74	0,6,6,7,8,16	0,53,65,52,40,57	0,10,12,11,5,9	152	149	1	1.0	NA,0.861,0.926,0.887,0.831,0.819	NA,0.839,0.842,0.823,0.887,0.861	0.014
ENSMUSG00000037321	Tap1	17	+	34193127	34193316	34193157	34193316	34192836	34192965	32,104,157,255,102,183	0,3,14,1,3,5	75,118,137,125,192,151	0,6,8,2,5,0	179	149	1	1.0	1.0,0.967,0.903,0.995,0.966,0.968	1.0,0.942,0.934,0.981,0.97,1.0	-0.005
ENSMUSG00000022555	Dgat1	15	-	76504485	76504593	76504485	76504571	76504665	76504706	0,0,0,0,2,1	0,67,43,75,46,74	0,0,1,2,3,1	17,48,49,42,68,56	171	149	1	1.0	NA,0.0,0.0,0.0,0.037,0.012	0.0,0.0,0.017,0.04,0.037,0.015	-0.008
ENSMUSG00000051166	Eml5	12	-	98798790	98798948	98798790	98798929	98800902	98801111	0,0,0,1,0,0	0,0,0,0,0,0	0,0,1,0,0,0	0,0,0,0,0,1	168	149	1	1.0	NA,NA,NA,1.0,NA,NA	NA,NA,1.0,NA,NA,0.0	0.5
ENSMUSG00000012609	Ttll5	12	+	85918930	85919237	85918972	85919237	85917674	85917832	0,8,13,11,10,15	0,0,2,3,0,0	0,9,13,10,5,15	0,0,1,0,0,3	191	149	1	1.0	NA,1.0,0.835,0.741,1.0,1.0	NA,1.0,0.91,1.0,1.0,0.796	-0.026
ENSMUSG00000012609	Ttll5	12	+	85939325	85939510	85939328	85939510	85933281	85933674	1,9,8,8,8,11	0,0,2,5,0,0	0,9,10,15,15,12	0,0,0,0,4,0	152	149	1	1.0	1.0,1.0,0.797,0.611,1.0,1.0	NA,1.0,1.0,1.0,0.786,1.0	-0.056
ENSMUSG00000019969	Psen1	12	+	83699511	83699651	83699600	83699651	83699354	83699421	23,468,590,801,487,656	0,0,1,5,0,10	10,646,577,518,560,539	0,8,2,8,4,2	238	149	1	1.0	1.0,1.0,0.997,0.99,1.0,0.976	1.0,0.981,0.994,0.976,0.989,0.994	0.005
ENSMUSG00000013236	Ptprs	17	-	56428851	56429157	56428851	56428966	56434452	56434597	1,118,156,177,125,204	0,0,0,0,1,0	6,176,155,148,187,185	0,2,0,0,0,0	340	149	1	1.0	1.0,1.0,1.0,1.0,0.982,1.0	1.0,0.975,1.0,1.0,1.0,1.0	0.001
ENSMUSG00000040913	Fbxw4	19	-	45579120	45579262	45579120	45579207	45579652	45579793	85,92,118,163,81,144	17,4,8,10,18,15	109,95,112,126,169,120	14,7,7,10,18,6	204	149	1	1.0	0.785,0.944,0.915,0.923,0.767,0.875	0.85,0.908,0.921,0.902,0.873,0.936	-0.03
ENSMUSG00000021112	Mpp5	12	+	78796865	78797390	78797102	78797390	78794244	78794333	0,43,40,39,40,72	0,2,1,2,5,7	1,54,60,39,33,42	0,3,6,5,6,3	386	149	1	1.0	NA,0.892,0.939,0.883,0.755,0.799	1.0,0.874,0.794,0.751,0.68,0.844	0.03
ENSMUSG00000021112	Mpp5	12	+	78819186	78819365	78819203	78819365	78817240	78817318	0,0,0,0,0,0	0,0,4,0,2,2	0,1,0,0,0,5	0,2,0,0,0,2	166	149	1	1.0	NA,NA,0.0,NA,0.0,0.0	NA,0.31,NA,NA,NA,0.692	-0.501
ENSMUSG00000021112	Mpp5	12	+	78819186	78819365	78819203	78819365	78817624	78817771	0,2,0,0,0,0	0,11,20,34,33,20	0,1,0,0,0,0	0,37,36,32,20,8	166	149	1	1.0	NA,0.14,0.0,0.0,0.0,0.0	NA,0.024,0.0,0.0,0.0,0.0	0.023
ENSMUSG00000052609	Plekhg3	12	+	76572046	76572069	76572049	76572069	76566167	76566266	0,1,10,0,0,3	0,4,3,7,0,1	0,0,0,0,0,1	0,4,13,1,3,0	152	149	1	1.0	NA,0.197,0.766,0.0,NA,0.746	NA,0.0,0.0,0.0,0.0,1.0	0.227
ENSMUSG00000052609	Plekhg3	12	+	76572394	76573360	76573246	76573360	76572046	76572069	1,95,100,148,82,127	0,14,25,12,0,23	17,67,97,72,114,96	0,19,12,15,0,4	1001	149	0.848507053385	1.0	1.0,0.503,0.373,0.647,1.0,0.451	1.0,0.344,0.546,0.417,1.0,0.781	-0.019
ENSMUSG00000024384	Iws1	18	+	32083265	32083458	32083268	32083458	32079670	32080577	0,26,46,63,35,81	0,0,0,2,0,2	9,63,55,61,80,37	0,2,1,2,4,1	152	149	1	1.0	NA,1.0,1.0,0.969,1.0,0.975	1.0,0.969,0.982,0.968,0.951,0.973	0.015
ENSMUSG00000063450	Syne2	12	+	76024015	76024157	76024018	76024157	76023022	76023144	0,2,0,0,0,1	0,3,3,5,8,11	0,0,0,1,0,3	0,0,2,5,7,4	152	149	1	1.0	NA,0.395,0.0,0.0,0.0,0.082	NA,NA,0.0,0.164,0.0,0.424	-0.052
ENSMUSG00000063450	Syne2	12	+	76108863	76108910	76108866	76108910	76108143	76108215	0,0,0,0,0,0	0,4,8,0,10,7	0,0,0,0,3,0	1,2,12,14,5,3	152	149	1	1.0	NA,0.0,0.0,NA,0.0,0.0	0.0,0.0,0.0,0.0,0.37,0.0	-0.062
ENSMUSG00000021109	Hif1a	12	+	73941687	73941852	73941729	73941852	73940347	73940631	0,70,121,109,72,140	0,49,41,73,45,76	0,145,96,110,124,104	0,40,51,58,54,49	191	149	1	1.0	NA,0.527,0.697,0.538,0.555,0.59	NA,0.739,0.595,0.597,0.642,0.623	-0.058
ENSMUSG00000005078	Jkamp	12	+	72089314	72089406	72089332	72089406	72085856	72086183	15,63,78,109,57,96	0,25,37,28,27,43	6,72,74,94,122,72	12,32,21,26,41,22	167	149	1	1.0	1.0,0.692,0.653,0.776,0.653,0.666	0.308,0.667,0.759,0.763,0.726,0.745	0.079
ENSMUSG00000034761	Map4k5	12	-	69818383	69818501	69818383	69818498	69822802	69822863	0,0,0,0,0,0	0,12,4,1,5,7	0,0,1,0,0,1	0,5,5,3,0,1	152	149	1	1.0	NA,0.0,0.0,0.0,0.0,0.0	NA,0.0,0.164,0.0,NA,0.495	-0.165
ENSMUSG00000020982	Nemf	12	-	69353793	69353942	69353793	69353892	69354646	69354772	0,48,45,84,48,83	0,2,2,4,1,3	0,84,55,56,38,54	0,4,4,4,5,5	199	149	1	1.0	NA,0.947,0.944,0.94,0.973,0.954	NA,0.94,0.911,0.913,0.851,0.89	0.051
ENSMUSG00000020982	Nemf	12	-	69353793	69353942	69353793	69353892	69356029	69356132	0,15,6,18,16,21	0,0,0,0,0,0	0,20,15,14,14,11	0,1,0,0,0,0	199	149	1	1.0	NA,1.0,1.0,1.0,1.0,1.0	NA,0.937,1.0,1.0,1.0,1.0	0.013
ENSMUSG00000021000	Mia2	12	+	59170257	59170318	59170261	59170318	59168933	59169035	23,217,293,363,248,287	0,0,0,0,0,0	50,242,231,248,312,262	0,0,0,0,3,0	153	149	1	1.0	1.0,1.0,1.0,1.0,1.0,1.0	1.0,1.0,1.0,1.0,0.99,1.0	0.002
ENSMUSG00000035133	Arhgap5	12	+	52542488	52542636	52542491	52542636	52516106	52519967	0,36,35,36,23,62	0,5,0,0,2,3	0,35,33,39,37,38	0,2,2,0,0,0	152	149	1	1.0	NA,0.876,1.0,1.0,0.919,0.953	NA,0.945,0.942,1.0,1.0,1.0	-0.028
ENSMUSG00000020952	Scfd1	12	+	51387049	51387138	51387066	51387138	51384104	51384175	0,128,154,173,130,186	0,0,2,0,0,0	3,155,198,122,206,151	0,0,0,1,3,0	166	149	1	1.0	NA,1.0,0.986,1.0,1.0,1.0	1.0,1.0,1.0,0.991,0.984,1.0	0.001
ENSMUSG00000020952	Scfd1	12	+	51444794	51445017	51444983	51445017	51442530	51442583	0,3,1,6,0,8	67,87,111,117,81,124	0,2,5,9,12,1	74,123,98,83,194,120	338	149	1	1.0	0.0,0.015,0.004,0.022,0.0,0.028	0.0,0.007,0.022,0.046,0.027,0.004	-0.006
ENSMUSG00000024483	Ankhd1	18	+	36614714	36614817	36614762	36614817	36613832	36613976	0,24,36,33,21,41	0,21,18,27,16,35	0,18,33,29,17,20	0,24,26,15,12,37	197	149	1	1.0	NA,0.464,0.602,0.48,0.498,0.47	NA,0.362,0.49,0.594,0.517,0.29	0.052
ENSMUSG00000024483	Ankhd1	18	+	36655422	36655677	36655473	36655677	36654092	36654266	6,48,101,98,78,74	0,22,27,28,13,34	15,90,73,70,84,53	8,24,24,19,34,22	200	149	1	1.0	1.0,0.619,0.736,0.723,0.817,0.619	0.583,0.736,0.694,0.733,0.648,0.642	0.08
ENSMUSG00000002997	Prkar2b	12	-	31958475	31960522	31958475	31958721	31962998	31963137	216,825,919,1347,794,1073	0,0,0,0,0,0	232,837,776,930,1176,851	0,0,0,0,0,1	1950	149	1	1.0	1.0,1.0,1.0,1.0,1.0,1.0	1.0,1.0,1.0,1.0,1.0,0.985	0.002
ENSMUSG00000020669	Sh3yl1	12	+	30941966	30942868	30942789	30942868	30940290	30940419	0,7,6,5,14,11	0,0,0,0,0,2	4,5,3,7,12,4	0,0,0,4,0,0	972	149	1	1.0	NA,1.0,1.0,1.0,1.0,0.457	1.0,1.0,1.0,0.212,1.0,1.0	0.023
ENSMUSG00000045679	Pqlc3	12	-	16992277	16993573	16992277	16992319	16995613	16995671	0,198,288,372,159,299	0,7,6,15,14,22	3,246,282,272,335,248	2,5,13,18,9,15	1403	149	1	1.0	NA,0.75,0.836,0.725,0.547,0.591	0.137,0.839,0.697,0.616,0.798,0.637	0.069
ENSMUSG00000022472	Desi1	15	-	81998109	81998299	81998109	81998232	81999504	81999614	0,0,2,1,0,1	10,56,73,122,62,89	0,0,4,1,0,0	13,82,69,47,91,83	216	149	1	1.0	0.0,0.0,0.019,0.006,0.0,0.008	0.0,0.0,0.038,0.014,0.0,0.0	-0.003
ENSMUSG00000051235	Gen1	12	-	11260881	11261068	11260881	11261003	11262406	11262593	0,6,11,7,8,16	0,0,0,2,0,0	0,11,11,7,10,3	0,0,0,0,0,0	214	149	1	1.0	NA,1.0,1.0,0.709,1.0,1.0	NA,1.0,1.0,1.0,1.0,1.0	-0.058
ENSMUSG00000055762	Eef1d	15	-	75901131	75901255	75901131	75901252	75909244	75909319	263,201,284,344,262,408	19,21,26,20,12,21	305,297,281,254,435,294	6,11,18,17,30,17	152	149	1	1.0	0.931,0.904,0.915,0.944,0.955,0.95	0.98,0.964,0.939,0.936,0.934,0.944	-0.016
ENSMUSG00000037336	Mfsd2b	12	-	4869534	4869672	4869534	4869658	4870498	4870623	0,2,0,2,0,2	0,2,15,11,8,12	0,0,3,0,1,0	0,4,4,5,10,12	163	149	1	1.0	NA,0.478,0.0,0.143,0.0,0.132	NA,0.0,0.407,0.0,0.084,0.0	0.052
ENSMUSG00000079179	Rab10os	12	+	3238028	3238112	3238063	3238112	3237590	3237660	177,103,76,175,86,116	51,18,18,21,17,22	157,89,108,98,141,117	12,17,13,20,33,14	184	149	1	1.0	0.738,0.822,0.774,0.871,0.804,0.81	0.914,0.809,0.871,0.799,0.776,0.871	-0.037
ENSMUSG00000024397	Aif1	17	-	35171762	35171939	35171762	35171804	35172127	35172194	0,0,2,7,0,0	925,271,379,571,338,515	8,10,7,0,6,2	642,404,445,487,818,471	284	149	1	1.0	0.0,0.0,0.003,0.006,0.0,0.0	0.006,0.013,0.008,0.0,0.004,0.002	-0.004
ENSMUSG00000062822	4833420G17Rik	13	+	119465279	119466304	119466010	119466304	119464564	119464690	17,69,90,84,61,106	0,0,0,0,1,3	4,74,84,103,142,67	0,0,0,0,0,0	880	149	1	1.0	1.0,1.0,1.0,1.0,0.912,0.857	1.0,1.0,1.0,1.0,1.0,1.0	-0.038
ENSMUSG00000062822	4833420G17Rik	13	+	119465279	119466304	119466073	119466304	119464564	119464690	23,84,115,120,90,137	0,0,0,1,0,3	17,96,118,123,174,89	0,0,0,0,0,0	943	149	1	1.0	1.0,1.0,1.0,0.95,1.0,0.878	1.0,1.0,1.0,1.0,1.0,1.0	-0.029
ENSMUSG00000062822	4833420G17Rik	13	+	119466010	119466304	119466073	119466304	119464564	119464690	6,15,25,36,30,34	0,0,0,1,0,3	13,22,34,20,32,22	0,0,0,0,0,0	212	149	1	1.0	1.0,1.0,1.0,0.962,1.0,0.888	1.0,1.0,1.0,1.0,1.0,1.0	-0.025
ENSMUSG00000042426	Dhx29	13	+	112940372	112940499	112940397	112940499	112935468	112935597	0,11,30,27,39,28	0,0,0,0,0,0	0,33,31,24,22,21	0,0,0,0,1,0	174	149	1	1.0	NA,1.0,1.0,1.0,1.0,1.0	NA,1.0,1.0,1.0,0.95,1.0	0.01
ENSMUSG00000021694	Ercc8	13	+	108183724	108183922	108183822	108183922	108178571	108178696	0,16,13,42,31,23	0,0,0,3,0,0	18,19,19,22,23,16	0,2,2,0,1,3	247	149	1	1.0	NA,1.0,1.0,0.894,1.0,1.0	1.0,0.851,0.851,1.0,0.933,0.763	0.079
ENSMUSG00000022983	Scaf4	16	-	90242526	90242718	90242526	90242652	90242871	90242958	0,31,46,61,41,42	21,15,28,21,15,26	0,46,47,43,49,24	3,19,20,23,26,16	215	149	0.973488735323	1.0	0.0,0.589,0.532,0.668,0.654,0.528	0.0,0.627,0.62,0.564,0.566,0.51	0.014
ENSMUSG00000022983	Scaf4	16	-	90242526	90242718	90242526	90242652	90243043	90243209	0,13,18,24,12,18	0,0,0,0,0,1	0,22,20,15,24,13	0,0,0,0,0,0	215	149	1	1.0	NA,1.0,1.0,1.0,1.0,0.926	NA,1.0,1.0,1.0,1.0,1.0	-0.015
ENSMUSG00000022983	Scaf4	16	-	90242526	90242958	90242526	90242652	90243043	90243209	6,57,102,107,72,118	0,0,0,0,0,1	0,96,87,55,103,63	0,0,0,0,0,0	455	149	1	1.0	1.0,1.0,1.0,1.0,1.0,0.975	NA,1.0,1.0,1.0,1.0,1.0	-0.004
ENSMUSG00000022983	Scaf4	16	-	90242526	90242958	90242526	90242718	90243043	90243209	6,44,84,84,60,100	0,0,0,1,0,0	0,74,67,40,79,50	0,0,0,0,0,0	389	149	1	1.0	1.0,1.0,1.0,0.97,1.0,1.0	NA,1.0,1.0,1.0,1.0,1.0	-0.005
ENSMUSG00000021720	Rnf180	13	-	105252251	105252350	105252251	105252347	105270904	105271039	0,14,17,29,9,12	0,20,23,42,25,23	0,7,11,6,18,16	0,25,23,20,13,20	152	149	1	1.0	NA,0.407,0.42,0.404,0.261,0.338	NA,0.215,0.319,0.227,0.576,0.44	0.011
ENSMUSG00000021711	Trappc13	13	-	104144403	104144554	104144403	104144551	104147243	104147344	16,41,56,44,31,39	44,42,70,49,52,72	18,45,35,42,61,34	13,39,70,31,97,48	152	149	0.91502395158	1.0	0.263,0.489,0.44,0.468,0.369,0.347	0.576,0.531,0.329,0.57,0.381,0.41	-0.07
ENSMUSG00000021711	Trappc13	13	-	104144403	104144554	104144403	104144551	104148083	104148282	0,1,0,2,0,0	0,2,0,0,0,0	0,0,0,1,0,0	0,0,0,0,0,2	152	149	1	1.0	NA,0.329,NA,1.0,NA,NA	NA,NA,NA,1.0,NA,0.0	0.164
ENSMUSG00000032621	Srek1	13	-	103758185	103758488	103758185	103758300	103759168	103759299	0,20,15,22,36,31	2,39,70,51,56,63	0,38,8,31,26,15	7,49,51,40,61,55	337	149	1	1.0	0.0,0.185,0.087,0.16,0.221,0.179	0.0,0.255,0.065,0.255,0.159,0.108	-0.002
ENSMUSG00000021639	Gtf2h2	13	-	100486070	100486524	100486070	100486125	100488848	100488935	19,91,116,137,76,94	0,0,0,2,1,0	8,110,128,110,95,79	0,1,2,0,1,1	548	149	1	1.0	1.0,1.0,1.0,0.949,0.954,1.0	1.0,0.968,0.946,1.0,0.963,0.956	0.012
ENSMUSG00000042015	Wdr41	13	+	94978469	94978585	94978473	94978585	94976437	94976589	0,114,127,145,89,154	0,2,2,2,4,3	12,165,115,117,116,96	0,5,4,3,5,1	153	149	1	1.0	NA,0.982,0.984,0.986,0.956,0.98	1.0,0.97,0.966,0.974,0.958,0.989	0.001
ENSMUSG00000042167	Papd4	13	-	93174639	93174718	93174639	93174706	93175518	93175610	0,94,89,149,95,173	0,49,62,77,30,89	8,92,118,97,162,118	7,50,57,49,75,46	161	149	1	1.0	NA,0.64,0.571,0.642,0.746,0.643	0.514,0.63,0.657,0.647,0.667,0.704	0.012
ENSMUSG00000021706	Zfyve16	13	-	92508121	92508346	92508121	92508291	92508890	92509046	0,49,27,29,12,31	0,5,0,1,0,1	0,44,38,29,46,18	0,4,0,2,2,0	204	149	1	1.0	NA,0.877,1.0,0.955,1.0,0.958	NA,0.889,1.0,0.914,0.944,1.0	0.009
ENSMUSG00000014850	Msh3	13	-	92235573	92235731	92235573	92235728	92249826	92249938	0,12,11,26,4,15	0,4,2,9,5,6	2,9,21,15,20,20	2,4,3,1,6,3	152	149	1	1.0	NA,0.746,0.844,0.739,0.44,0.71	0.495,0.688,0.873,0.936,0.766,0.867	-0.075
ENSMUSG00000014850	Msh3	13	-	92351230	92351451	92351230	92351360	92353224	92353342	0,16,18,7,13,23	0,2,0,8,0,3	0,12,16,17,14,12	0,1,0,0,4,3	240	149	1	1.0	NA,0.832,1.0,0.352,1.0,0.826	NA,0.882,1.0,1.0,0.685,0.713	-0.054
ENSMUSG00000003992	Ssbp2	13	+	91675033	91675125	91675057	91675125	91670393	91670464	0,0,2,1,0,0	0,10,6,11,9,12	1,0,0,0,0,4	0,23,6,6,23,20	173	149	1	1.0	NA,0.0,0.223,0.073,0.0,0.0	1.0,0.0,0.0,0.0,0.0,0.147	-0.132
ENSMUSG00000017778	Cox7c	13	-	86045726	86045869	86045726	86045853	86046263	86046460	138,64,85,79,43,87	0,0,0,4,0,0	101,71,74,82,138,81	0,0,0,0,0,0	165	149	1	1.0	1.0,1.0,1.0,0.947,1.0,1.0	1.0,1.0,1.0,1.0,1.0,1.0	-0.009
ENSMUSG00000021548	Ccnh	13	+	85197350	85197561	85197530	85197561	85196251	85196325	2,121,130,171,115,195	0,5,10,9,2,6	42,158,177,156,218,123	0,12,1,1,2,12	329	149	1	1.0	1.0,0.916,0.855,0.896,0.963,0.936	1.0,0.856,0.988,0.986,0.98,0.823	-0.011
ENSMUSG00000021548	Ccnh	13	+	85202332	85202496	85202440	85202496	85197350	85197561	44,90,115,172,105,140	3,5,3,11,4,7	56,127,136,113,188,112	1,3,9,5,8,6	257	149	1	1.0	0.895,0.913,0.957,0.901,0.938,0.921	0.97,0.961,0.898,0.929,0.932,0.915	-0.013
ENSMUSG00000021585	Cast	13	-	74704100	74704205	74704100	74704202	74713645	74713744	20,135,189,253,142,237	20,52,41,55,39,48	46,173,163,169,218,140	12,44,43,37,45,32	152	149	1	1.0	0.495,0.718,0.819,0.818,0.781,0.829	0.79,0.794,0.788,0.817,0.826,0.811	-0.061
ENSMUSG00000113204	Gm46430	13	-	74611263	74611387	74611263	74611321	74612723	74612948	0,1,1,3,1,5	0,0,4,0,1,2	0,0,4,1,4,3	0,1,0,0,0,5	215	149	1	1.0	NA,1.0,0.148,1.0,0.409,0.634	NA,0.0,1.0,1.0,1.0,0.294	-0.021
ENSMUSG00000021572	Cep72	13	-	74051414	74051621	74051414	74051586	74052880	74053059	0,5,9,14,2,19	0,0,0,0,0,0	0,12,6,7,13,14	0,0,0,0,0,1	184	149	1	1.0	NA,1.0,1.0,1.0,1.0,1.0	NA,1.0,1.0,1.0,1.0,0.919	0.016
ENSMUSG00000057649	Brd9	13	+	73942630	73942806	73942690	73942806	73940236	73940297	0,2,5,3,1,18	0,0,1,0,0,0	0,6,2,3,6,1	0,0,0,1,0,0	209	149	1	1.0	NA,1.0,0.781,1.0,1.0,1.0	NA,1.0,1.0,0.681,1.0,1.0	0.02
ENSMUSG00000057649	Brd9	13	+	73942630	73942806	73942690	73942806	73941943	73942054	0,6,9,3,2,22	6,29,62,84,22,59	0,6,4,4,10,3	9,40,42,45,61,59	209	149	1	1.0	0.0,0.129,0.094,0.025,0.061,0.21	0.0,0.097,0.064,0.06,0.105,0.035	0.026
ENSMUSG00000057649	Brd9	13	+	73942630	73942806	73942693	73942806	73941943	73942054	0,8,9,3,2,26	0,9,4,12,5,12	0,6,5,7,10,3	5,5,6,9,16,9	212	149	1	1.0	NA,0.385,0.613,0.149,0.219,0.604	0.0,0.458,0.369,0.353,0.305,0.19	0.115
ENSMUSG00000057649	Brd9	13	+	73942690	73942806	73942693	73942806	73941943	73942054	6,31,62,84,22,63	0,9,4,12,5,12	9,40,43,48,61,59	5,5,6,9,16,9	152	149	1	1.0	1.0,0.772,0.938,0.873,0.812,0.837	0.638,0.887,0.875,0.839,0.789,0.865	0.056
ENSMUSG00000058883	Zfp708	13	-	67074832	67074959	67074832	67074916	67097792	67097976	0,3,1,0,0,2	0,2,0,0,0,0	0,1,0,2,2,1	0,0,0,0,0,0	192	149	1	1.0	NA,0.538,1.0,NA,NA,1.0	NA,1.0,NA,1.0,1.0,1.0	-0.154
ENSMUSG00000021518	Ptdss1	13	+	66956381	66956506	66956440	66956506	66953519	66953564	3,181,257,286,201,266	0,2,0,0,0,2	10,229,219,256,232,213	0,1,1,1,0,0	208	149	1	1.0	1.0,0.985,1.0,1.0,1.0,0.99	1.0,0.994,0.994,0.995,1.0,1.0	-0.001
ENSMUSG00000021519	Mterf3	13	-	66928169	66928322	66928169	66928287	66929884	66930223	14,74,100,99,54,98	0,3,6,9,0,5	10,77,82,94,109,77	4,2,9,11,2,2	184	149	1	1.0	1.0,0.952,0.931,0.899,1.0,0.941	0.669,0.969,0.881,0.874,0.978,0.969	0.064
ENSMUSG00000069729	Arid1b	17	+	5040579	5040774	5040584	5040774	4996428	4996492	0,20,29,50,19,48	0,0,0,0,0,0	0,38,41,30,16,24	0,0,0,2,0,0	154	149	1	1.0	NA,1.0,1.0,1.0,1.0,1.0	NA,1.0,1.0,0.936,1.0,1.0	0.013
ENSMUSG00000021555	Naa35	13	+	59625418	59625597	59625463	59625597	59624504	59624603	12,86,70,84,45,86	0,0,2,0,4,0	31,85,93,66,118,91	0,0,2,1,1,0	194	149	1	1.0	1.0,1.0,0.964,1.0,0.896,1.0	1.0,1.0,0.973,0.981,0.989,1.0	-0.014
ENSMUSG00000021557	Agtpbp1	13	-	59473687	59474712	59473687	59473817	59475659	59475813	0,18,51,67,40,61	0,5,6,10,3,7	5,34,64,53,59,65	0,5,0,9,13,5	1044	149	1	1.0	NA,0.339,0.548,0.489,0.656,0.554	1.0,0.493,1.0,0.457,0.393,0.65	-0.148
ENSMUSG00000015937	H2afy	13	-	56096123	56096234	56096123	56096231	56104301	56104499	22,155,192,207,169,207	62,223,276,307,296,403	76,167,173,182,296,191	102,309,339,282,412,247	152	149	1	1.0	0.258,0.405,0.405,0.398,0.359,0.335	0.422,0.346,0.333,0.387,0.413,0.431	-0.029
ENSMUSG00000015937	H2afy	13	-	56096123	56096234	56096123	56096231	56104888	56104995	0,1,1,1,2,1	0,1,4,4,0,1	2,2,0,5,0,0	0,2,0,5,4,2	152	149	1	1.0	NA,0.495,0.197,0.197,1.0,0.495	1.0,0.495,NA,0.495,0.0,0.0	0.079
ENSMUSG00000021493	Pdlim7	13	-	55506305	55507366	55506305	55506367	55507487	55507624	129,171,164,239,184,300	0,0,0,0,1,0	178,237,155,152,492,185	0,0,0,0,0,0	1148	149	1	1.0	1.0,1.0,1.0,1.0,0.96,1.0	1.0,1.0,1.0,1.0,1.0,1.0	-0.007
ENSMUSG00000034675	Dbn1	13	-	55474455	55474561	55474455	55474558	55474859	55475536	0,6,4,1,2,1	7,8,11,7,11,12	0,6,5,4,12,10	13,9,8,12,25,20	152	149	0.280775073307	1.0	0.0,0.424,0.263,0.123,0.151,0.076	0.0,0.395,0.38,0.246,0.32,0.329	-0.105
ENSMUSG00000034675	Dbn1	13	-	55476145	55476773	55476145	55476316	55477550	55477680	1,0,0,0,0,0	17,22,17,11,36,47	0,2,0,0,0,0	17,20,19,11,47,34	606	149	1	1.0	0.014,0.0,0.0,0.0,0.0,0.0	0.0,0.024,0.0,0.0,0.0,0.0	-0.002
ENSMUSG00000074886	Grk6	13	+	55451702	55451843	55451717	55451843	55451519	55451583	0,73,108,109,79,116	0,0,0,0,7,1	2,116,100,84,134,66	0,0,0,0,1,1	164	149	1	1.0	NA,1.0,1.0,1.0,0.911,0.991	1.0,1.0,1.0,1.0,0.992,0.984	-0.016
ENSMUSG00000074886	Grk6	13	+	55452134	55452325	55452236	55452325	55451702	55451843	0,141,172,187,146,241	0,0,0,1,0,0	15,164,193,163,235,164	0,1,0,2,0,1	251	149	1	1.0	NA,1.0,1.0,0.991,1.0,1.0	1.0,0.99,1.0,0.98,1.0,0.99	0.005
ENSMUSG00000021481	Zfp346	13	+	55115479	55115624	55115482	55115624	55113677	55113770	0,7,18,18,4,20	0,0,0,0,0,1	0,16,16,8,12,23	0,0,0,2,0,0	152	149	1	1.0	NA,1.0,1.0,1.0,1.0,0.951	NA,1.0,1.0,0.797,1.0,1.0	0.031
ENSMUSG00000021481	Zfp346	13	+	55122281	55122515	55122329	55122515	55115479	55115624	0,2,12,7,5,11	0,3,0,14,2,0	0,1,6,6,6,14	0,15,3,1,6,9	197	149	1	1.0	NA,0.335,1.0,0.274,0.654,1.0	NA,0.048,0.602,0.819,0.431,0.541	0.164
ENSMUSG00000025877	Hk3	13	-	55011147	55011443	55011147	55011308	55012026	55012260	272,1165,1388,1599,986,1535	0,17,16,24,0,0	410,1395,1535,1234,1541,1206	0,16,0,20,11,5	284	149	1	1.0	1.0,0.973,0.979,0.972,1.0,1.0	1.0,0.979,1.0,0.97,0.987,0.992	-0.001
ENSMUSG00000025875	Tspan17	13	+	54793194	54793365	54793263	54793365	54792739	54792886	189,330,418,565,315,553	0,0,0,0,0,0	206,402,468,422,593,398	0,2,1,2,0,0	218	149	1	1.0	1.0,1.0,1.0,1.0,1.0,1.0	1.0,0.993,0.997,0.993,1.0,1.0	0.003
ENSMUSG00000025875	Tspan17	13	+	54795410	54795458	54795414	54795458	54795052	54795178	269,124,195,214,153,258	2,7,12,8,3,14	229,195,210,179,252,202	8,5,9,4,15,10	153	149	1	1.0	0.992,0.945,0.941,0.963,0.98,0.947	0.965,0.974,0.958,0.978,0.942,0.952	-0.0
ENSMUSG00000025875	Tspan17	13	+	54796597	54796768	54796721	54796768	54796156	54796218	94,17,31,36,24,17	0,0,1,0,0,0	49,17,15,17,47,18	3,2,0,0,3,0	273	149	1	1.0	1.0,1.0,0.944,1.0,1.0,1.0	0.899,0.823,1.0,1.0,0.895,1.0	0.054
ENSMUSG00000025872	Thoc3	13	-	54466179	54466455	54466179	54466384	54467825	54467982	0,5,1,1,0,6	24,81,70,108,83,97	0,4,2,0,0,1	29,71,104,74,130,102	220	149	1	1.0	0.0,0.04,0.01,0.006,0.0,0.04	0.0,0.037,0.013,0.0,0.0,0.007	0.007
ENSMUSG00000001228	Uhrf1	17	+	56313040	56313251	56313064	56313251	56312863	56312967	0,41,50,45,55,54	0,4,5,9,3,3	5,59,45,43,55,61	1,5,4,1,3,10	173	149	1	1.0	NA,0.898,0.896,0.812,0.94,0.939	0.812,0.91,0.906,0.974,0.94,0.84	0.0
ENSMUSG00000035139	Secisbp2	13	+	51654385	51654635	51654495	51654635	51652606	51652755	2,63,94,96,72,88	0,1,2,4,0,0	0,61,72,99,94,83	0,0,0,9,0,5	259	149	1	1.0	1.0,0.973,0.964,0.932,1.0,1.0	NA,1.0,1.0,0.864,1.0,0.905	0.024
ENSMUSG00000023903	Mmp25	17	-	23639752	23640042	23639752	23639936	23640138	23640274	0,1,3,1,0,3	0,0,0,0,0,0	0,1,2,0,2,7	0,0,0,0,0,1	255	149	1	1.0	NA,1.0,1.0,1.0,NA,1.0	NA,1.0,1.0,NA,1.0,0.804	0.049
ENSMUSG00000021363	Mak	13	-	41030016	41030139	41030016	41030136	41034753	41034885	0,1,0,0,0,0	0,0,0,0,0,0	0,0,0,0,0,0	0,1,0,0,1,2	152	149	1	1.0	NA,1.0,NA,NA,NA,NA	NA,0.0,NA,NA,0.0,0.0	1.0
ENSMUSG00000038683	Pak1ip1	13	+	41008885	41009364	41009218	41009364	41008210	41008285	11,144,177,247,155,211	0,0,4,3,0,2	54,221,186,176,243,176	0,2,0,3,0,2	482	149	1	1.0	1.0,1.0,0.932,0.962,1.0,0.97	1.0,0.972,1.0,0.948,1.0,0.965	-0.004
ENSMUSG00000038683	Pak1ip1	13	+	41009447	41011282	41011182	41011282	41009218	41009364	115,288,331,496,314,412	0,0,0,3,0,1	180,354,306,327,461,251	0,0,0,0,1,0	1884	149	1	1.0	1.0,1.0,1.0,0.929,1.0,0.97	1.0,1.0,1.0,1.0,0.973,1.0	-0.012
ENSMUSG00000021432	Slc35b3	13	-	38939874	38940045	38939874	38939972	38943058	38943166	0,0,0,1,0,0	5,48,54,57,40,43	0,0,0,0,2,0	4,51,34,37,48,34	222	149	1	1.0	0.0,0.0,0.0,0.012,0.0,0.0	0.0,0.0,0.0,0.0,0.027,0.0	-0.002
ENSMUSG00000021431	Snrnp48	13	+	38214604	38216513	38216324	38216513	38211066	38211141	18,133,164,190,126,151	7,34,23,31,33,39	26,253,164,194,240,146	22,31,24,50,49,32	1869	149	1	1.0	0.17,0.238,0.362,0.328,0.233,0.236	0.086,0.394,0.353,0.236,0.281,0.267	-0.008
ENSMUSG00000021417	Eci2	13	-	34993067	34993328	34993067	34993220	34994013	34994132	3,28,42,66,17,59	0,16,21,20,0,13	4,38,37,36,59,21	0,13,5,11,14,9	257	149	1	1.0	1.0,0.504,0.537,0.657,1.0,0.725	1.0,0.629,0.811,0.655,0.71,0.575	0.007
ENSMUSG00000021417	Eci2	13	-	34993067	34993230	34993067	34993220	34994013	34994144	0,11,20,59,20,43	0,16,21,20,0,13	5,30,22,29,31,34	0,13,5,11,14,9	159	149	1	1.0	NA,0.392,0.472,0.734,1.0,0.756	1.0,0.684,0.805,0.712,0.675,0.78	-0.105
ENSMUSG00000021356	Irf4	13	+	30753444	30753589	30753447	30753589	30752690	30752779	0,0,1,0,0,0	0,0,0,0,0,0	0,0,0,3,2,1	0,0,1,1,0,1	152	149	1	1.0	NA,NA,1.0,NA,NA,NA	NA,NA,0.0,0.746,1.0,0.495	0.44
ENSMUSG00000015176	Nolc1	19	+	46078857	46079021	46078872	46079021	46078702	46078758	0,0,0,0,0,5	0,22,25,21,24,43	0,4,5,0,1,2	1,20,23,10,30,15	164	149	1	1.0	NA,0.0,0.0,0.0,0.0,0.096	0.0,0.154,0.165,0.0,0.029,0.108	-0.057
ENSMUSG00000015176	Nolc1	19	+	46078857	46079021	46078875	46079021	46078702	46078758	0,0,0,1,1,5	0,77,72,108,89,137	0,4,5,2,1,3	4,66,77,56,123,93	167	149	1	1.0	NA,0.0,0.0,0.008,0.01,0.032	0.0,0.051,0.055,0.031,0.007,0.028	-0.019
ENSMUSG00000015176	Nolc1	19	+	46078872	46079021	46078875	46079021	46078702	46078758	0,22,25,22,25,43	0,77,72,108,89,137	1,20,23,12,30,16	4,66,77,56,123,93	152	149	1	1.0	NA,0.219,0.254,0.166,0.216,0.235	0.197,0.229,0.226,0.174,0.193,0.144	0.024
ENSMUSG00000015176	Nolc1	19	+	46079907	46080085	46079910	46080085	46079130	46079258	0,37,46,76,33,65	0,64,40,66,48,72	4,65,39,44,71,45	12,42,41,43,80,43	152	149	1	1.0	NA,0.362,0.53,0.53,0.403,0.469	0.246,0.603,0.483,0.501,0.465,0.506	-0.009
ENSMUSG00000025616	Usp16	16	+	87469674	87469862	87469677	87469862	87466252	87466356	0,61,62,70,46,64	0,6,6,6,1,11	5,58,66,58,66,72	0,3,4,13,4,8	152	149	1	1.0	NA,0.909,0.91,0.92,0.978,0.851	1.0,0.95,0.942,0.814,0.942,0.898	-0.011
ENSMUSG00000025616	Usp16	16	+	87482850	87483016	87482859	87483016	87481713	87481800	0,0,0,0,0,1	42,55,81,78,58,109	0,0,0,0,0,1	49,72,66,70,116,71	158	149	1	1.0	0.0,0.0,0.0,0.0,0.0,0.009	0.0,0.0,0.0,0.0,0.0,0.013	-0.001
ENSMUSG00000021326	Trim27	13	+	21190091	21190124	21190096	21190124	21189854	21189970	56,91,123,171,91,153	0,0,1,1,0,2	70,139,119,137,164,118	0,0,0,0,0,1	154	149	1	1.0	1.0,1.0,0.992,0.994,1.0,0.987	1.0,1.0,1.0,1.0,1.0,0.991	-0.003
ENSMUSG00000024906	Mus81	19	-	5483107	5483221	5483107	5483191	5483454	5483558	11,0,1,1,1,4	179,26,31,61,35,62	3,0,0,1,1,2	105,35,38,46,74,25	179	149	1	1.0	0.049,0.0,0.026,0.013,0.023,0.051	0.023,0.0,0.0,0.018,0.011,0.062	0.008
ENSMUSG00000024906	Mus81	19	-	5483634	5483763	5483634	5483665	5483929	5484025	147,68,30,70,50,70	8,2,2,0,4,1	113,49,26,50,91,34	9,6,1,9,5,0	247	149	0.859568884321	1.0	0.917,0.954,0.9,1.0,0.883,0.977	0.883,0.831,0.94,0.77,0.917,1.0	0.048
ENSMUSG00000024906	Mus81	19	-	5485487	5486114	5485487	5485625	5486279	5486348	30,14,34,29,15,31	0,0,0,0,0,1	17,30,30,25,47,17	0,0,0,0,0,0	638	149	1	1.0	1.0,1.0,1.0,1.0,1.0,0.879	1.0,1.0,1.0,1.0,1.0,1.0	-0.02
ENSMUSG00000061474	Mrps36	13	-	100739013	100739201	100739013	100739195	100741167	100741231	207,254,304,474,230,431	27,20,13,55,14,20	189,289,396,238,470,285	19,19,33,19,34,38	155	149	1	1.0	0.881,0.924,0.957,0.892,0.94,0.954	0.905,0.936,0.92,0.923,0.93,0.878	0.009
ENSMUSG00000041297	Cdk13	13	-	17719355	17719805	17719355	17719625	17721087	17721293	0,89,75,72,50,107	0,36,26,46,40,63	1,83,63,60,90,72	0,38,44,29,45,36	329	149	1	1.0	NA,0.528,0.566,0.415,0.361,0.435	1.0,0.497,0.393,0.484,0.475,0.475	-0.093
ENSMUSG00000021302	Ggps1	13	-	14059318	14059457	14059318	14059450	14063205	14063413	0,14,7,9,8,9	0,2,0,10,4,0	1,6,8,14,11,5	0,7,4,6,2,1	156	149	1	1.0	NA,0.87,1.0,0.462,0.656,1.0	1.0,0.45,0.656,0.69,0.84,0.827	0.054
ENSMUSG00000039242	B3galnt2	13	+	13991368	13991552	13991409	13991552	13990788	13990867	16,37,37,44,51,64	0,0,4,3,4,3	0,38,28,37,30,25	0,5,5,5,3,1	190	149	1	1.0	1.0,1.0,0.879,0.92,0.909,0.944	NA,0.856,0.815,0.853,0.887,0.951	0.07
ENSMUSG00000021156	Zmynd11	13	-	9695128	9695184	9695128	9695181	9695738	9695826	0,80,87,155,82,138	0,0,0,16,3,11	3,98,126,110,105,119	0,4,1,0,0,4	152	149	1	1.0	NA,1.0,1.0,0.905,0.964,0.925	1.0,0.96,0.992,1.0,1.0,0.967	-0.028
ENSMUSG00000041215	Yeats2	16	+	20221660	20221753	20221673	20221753	20219617	20219691	0,1,0,0,0,0	0,9,18,26,11,26	0,0,0,0,0,0	0,14,11,13,15,21	162	149	1	1.0	NA,0.093,0.0,0.0,0.0,0.0	NA,0.0,0.0,0.0,0.0,0.0	0.019
ENSMUSG00000007670	Khsrp	17	-	57023504	57023936	57023504	57023593	57024010	57024171	0,212,186,255,158,230	0,0,0,0,0,1	9,168,149,156,245,171	0,0,0,0,0,0	492	149	1	1.0	NA,1.0,1.0,1.0,1.0,0.986	1.0,1.0,1.0,1.0,1.0,1.0	-0.003
ENSMUSG00000039307	Hexdc	11	+	121220863	121221161	121221082	121221161	121219840	121219923	43,32,27,53,21,36	0,0,16,12,4,5	7,22,42,31,54,25	7,5,11,10,14,4	368	149	0.123541247084	1.0	1.0,1.0,0.406,0.641,0.68,0.745	0.288,0.64,0.607,0.557,0.61,0.717	0.176
ENSMUSG00000025144	Cenpx	11	-	120711702	120711895	120711702	120711756	120713692	120713738	246,184,189,263,168,262	20,4,13,7,5,10	213,187,218,190,324,204	12,6,3,5,3,3	288	149	1	1.0	0.864,0.96,0.883,0.951,0.946,0.931	0.902,0.942,0.974,0.952,0.982,0.972	-0.032
ENSMUSG00000025137	Pcyt2	11	-	120613640	120613774	120613640	120613725	120614330	120614397	0,0,2,6,0,7	30,81,123,162,104,139	2,2,1,1,1,1	37,126,109,94,164,110	198	149	1	1.0	0.0,0.0,0.012,0.027,0.0,0.037	0.039,0.012,0.007,0.008,0.005,0.007	-0.0
ENSMUSG00000025792	Slc25a10	11	+	120497013	120497461	120497383	120497461	120496635	120496706	61,171,230,232,142,265	0,1,0,0,0,0	78,226,209,211,292,198	0,0,1,5,4,1	519	149	1	1.0	1.0,0.98,1.0,1.0,1.0,1.0	1.0,1.0,0.984,0.924,0.954,0.983	0.023
ENSMUSG00000025793	Hgs	11	+	120479086	120479297	120479089	120479297	120478461	120478605	0,0,0,0,2,3	0,0,0,0,0,0	0,10,0,4,0,0	0,0,0,0,2,0	152	149	1	1.0	NA,NA,NA,NA,1.0,1.0	NA,1.0,NA,1.0,0.0,NA	0.333
ENSMUSG00000025793	Hgs	11	+	120479086	120479297	120479089	120479297	120478694	120478754	0,66,47,45,41,63	5,89,124,168,91,145	9,60,39,46,64,43	13,113,117,107,121,88	152	149	1	1.0	0.0,0.421,0.271,0.208,0.306,0.299	0.404,0.342,0.246,0.296,0.341,0.324	-0.075
ENSMUSG00000061306	Slc38a10	11	-	120108466	120108553	120108466	120108490	120109431	120109536	0,0,2,5,2,0	0,3,0,0,1,4	0,9,1,2,8,0	8,0,9,4,6,4	212	149	1	1.0	NA,0.0,1.0,1.0,0.584,0.0	0.0,1.0,0.072,0.26,0.484,0.0	0.214
ENSMUSG00000061306	Slc38a10	11	-	120138985	120139129	120138985	120139092	120140592	120140686	8,212,283,334,309,377	0,12,8,2,0,5	17,285,261,289,298,304	2,1,5,3,11,5	186	149	1	1.0	1.0,0.934,0.966,0.993,1.0,0.984	0.872,0.996,0.977,0.987,0.956,0.98	0.018
ENSMUSG00000025375	Aatk	11	-	120009833	120012426	120009833	120012335	120012722	120012872	0,38,71,88,27,43	0,0,0,0,3,1	0,46,41,33,42,36	0,0,0,0,1,0	240	149	1	1.0	NA,1.0,1.0,1.0,0.848,0.964	NA,1.0,1.0,1.0,0.963,1.0	-0.03
ENSMUSG00000025372	Baiap2	11	+	119996888	119997090	119997008	119997090	119996522	119996747	48,137,159,153,97,160	0,4,5,10,2,1	81,159,127,139,208,122	3,11,7,10,4,6	269	149	1	1.0	1.0,0.95,0.946,0.894,0.964,0.989	0.937,0.889,0.909,0.885,0.966,0.918	0.04
ENSMUSG00000025583	Rptor	11	+	119874153	119874264	119874160	119874264	119872215	119872399	0,67,62,95,46,89	0,0,0,0,0,1	3,64,84,68,69,65	0,0,1,0,0,0	156	149	1	1.0	NA,1.0,1.0,1.0,1.0,0.988	1.0,1.0,0.988,1.0,1.0,1.0	-0.0
ENSMUSG00000033857	Engase	11	+	118479085	118479287	118479089	118479287	118478882	118478953	1,54,111,139,60,122	0,1,4,9,5,11	13,70,90,80,121,70	0,11,6,5,6,4	153	149	1	1.0	1.0,0.981,0.964,0.938,0.921,0.915	1.0,0.861,0.936,0.94,0.952,0.945	0.014
ENSMUSG00000033857	Engase	11	+	118485756	118486553	118486444	118486553	118484839	118484948	5,4,30,28,3,18	0,0,2,0,0,0	10,20,10,13,20,6	0,0,0,0,0,0	837	149	1	1.0	1.0,1.0,0.728,1.0,1.0,1.0	1.0,1.0,1.0,1.0,1.0,1.0	-0.045
ENSMUSG00000033857	Engase	11	+	118486444	118486553	118486447	118486553	118485756	118485905	47,39,49,65,52,71	67,55,74,94,39,83	28,47,46,55,69,39	49,66,69,52,70,64	152	149	1	1.0	0.407,0.41,0.394,0.404,0.567,0.456	0.359,0.411,0.395,0.509,0.491,0.374	0.016
ENSMUSG00000033857	Engase	11	+	118486705	118486936	118486821	118486936	118486447	118486553	6,10,13,10,10,6	136,86,115,145,101,107	1,6,5,5,9,3	107,105,95,103,131,85	265	149	1	1.0	0.024,0.061,0.06,0.037,0.053,0.031	0.005,0.031,0.029,0.027,0.037,0.019	0.02
ENSMUSG00000025575	Cant1	11	-	118417573	118417806	118417573	118417654	118418929	118419023	12,66,94,122,82,131	10,29,24,43,11,23	12,82,64,76,101,75	14,28,17,32,36,24	301	149	0.721795966903	1.0	0.373,0.53,0.66,0.584,0.787,0.738	0.298,0.592,0.651,0.54,0.581,0.607	0.067
ENSMUSG00000025575	Cant1	11	-	118417573	118417806	118417573	118417654	118418971	118419052	12,68,90,110,80,128	17,5,11,6,0,5	12,73,55,75,101,68	0,3,4,1,3,4	301	149	0.33980915758	1.0	0.259,0.871,0.802,0.901,1.0,0.927	1.0,0.923,0.872,0.974,0.943,0.894	-0.141
ENSMUSG00000017715	Pgs1	11	+	118014573	118014722	118014646	118014722	118005369	118005891	212,154,174,335,176,255	16,8,12,18,5,11	218,213,170,168,370,210	8,5,13,0,20,4	222	149	1	1.0	0.899,0.928,0.907,0.926,0.959,0.94	0.948,0.966,0.898,1.0,0.925,0.972	-0.025
ENSMUSG00000050106	Tmc8	11	+	117784109	117784195	117784112	117784195	117783770	117783920	0,11,14,28,9,22	0,10,3,27,6,12	0,14,14,16,10,11	0,8,6,1,4,6	152	149	1	1.0	NA,0.519,0.821,0.504,0.595,0.642	NA,0.632,0.696,0.94,0.71,0.642	-0.108
ENSMUSG00000090266	Mettl23	11	+	116845762	116845945	116845818	116845945	116843674	116843774	0,10,8,12,6,8	0,0,0,0,0,0	3,6,4,3,13,1	0,6,0,1,0,0	205	149	1	1.0	NA,1.0,1.0,1.0,1.0,1.0	1.0,0.421,1.0,0.686,1.0,1.0	0.149
ENSMUSG00000015869	Prpsap1	11	-	116479651	116479839	116479651	116479824	116485868	116485935	0,1,1,2,4,5	0,82,92,123,80,154	0,0,3,0,4,2	8,86,81,79,116,97	164	149	1	1.0	NA,0.011,0.01,0.015,0.043,0.029	0.0,0.0,0.033,0.0,0.03,0.018	0.008
ENSMUSG00000021171	Esyt2	12	+	116339546	116339667	116339593	116339667	116334200	116334256	0,61,57,82,73,106	0,0,2,0,0,0	1,88,82,71,82,77	0,0,0,1,0,0	196	149	1	1.0	NA,1.0,0.956,1.0,1.0,1.0	1.0,1.0,1.0,0.982,1.0,1.0	-0.006
ENSMUSG00000057948	Unc13d	11	-	116077447	116077661	116077447	116077658	116077944	116077961	0,0,0,0,0,0	0,0,2,0,1,0	0,1,0,0,0,2	0,0,0,0,0,3	152	149	1	1.0	NA,NA,0.0,NA,0.0,NA	NA,1.0,NA,NA,NA,0.395	-0.698
ENSMUSG00000063268	Parp10	15	-	76240286	76240981	76240286	76240931	76241155	76241228	2,1,9,10,2,8	12,45,54,83,32,68	2,4,0,1,7,2	16,39,59,52,69,50	199	149	1	1.0	0.111,0.016,0.111,0.083,0.045,0.081	0.086,0.071,0.0,0.014,0.071,0.029	0.029
ENSMUSG00000063268	Parp10	15	-	76240286	76240981	76240286	76240931	76241325	76241547	2,1,6,6,2,5	0,0,2,2,2,0	7,2,0,1,4,1	0,0,0,0,0,0	199	149	1	1.0	1.0,1.0,0.692,0.692,0.428,1.0	1.0,1.0,NA,1.0,1.0,1.0	-0.198
ENSMUSG00000063268	Parp10	15	-	76241657	76242639	76241657	76242322	76242731	76242986	10,58,83,165,69,97	0,1,0,0,0,1	23,120,97,83,139,80	0,0,0,2,0,4	466	149	1	1.0	1.0,0.949,1.0,1.0,1.0,0.969	1.0,1.0,1.0,0.93,1.0,0.865	0.021
ENSMUSG00000020740	Gga3	11	-	115586315	115586485	115586315	115586420	115586995	115587201	0,62,86,113,101,86	0,1,0,6,0,1	15,86,79,80,102,70	0,3,0,3,2,0	214	149	1	1.0	NA,0.977,1.0,0.929,1.0,0.984	1.0,0.952,1.0,0.949,0.973,1.0	-0.001
ENSMUSG00000020740	Gga3	11	-	115586315	115586485	115586315	115586420	115587405	115587716	0,39,25,51,59,37	0,0,1,0,0,0	6,38,27,32,63,28	0,0,0,0,0,0	214	149	1	1.0	NA,1.0,0.946,1.0,1.0,1.0	1.0,1.0,1.0,1.0,1.0,1.0	-0.011
ENSMUSG00000050312	Nsun3	16	-	62776287	62776631	62776287	62776383	62785787	62785897	0,32,44,61,42,60	0,11,7,20,8,16	1,52,37,50,38,33	0,10,14,16,13,10	397	149	1	1.0	NA,0.522,0.702,0.534,0.663,0.585	1.0,0.661,0.498,0.54,0.523,0.553	-0.028
ENSMUSG00000050312	Nsun3	16	-	62776287	62776631	62776287	62776383	62786670	62786777	0,12,25,35,27,39	0,0,0,0,1,0	1,27,26,32,19,23	0,0,0,0,1,1	397	149	1	1.0	NA,1.0,1.0,1.0,0.91,1.0	1.0,1.0,1.0,1.0,0.877,0.896	0.02
ENSMUSG00000034586	Hid1	11	-	115359694	115359811	115359694	115359808	115360321	115360492	0,0,0,0,0,0	0,1,0,0,0,0	0,0,1,1,0,0	0,1,0,0,1,1	152	149	1	1.0	NA,0.0,NA,NA,NA,NA	NA,0.0,1.0,1.0,0.0,0.0	-0.4
ENSMUSG00000045980	Tmem104	11	+	115205474	115205583	115205477	115205583	115205061	115205161	0,185,230,310,183,250	0,4,10,16,2,16	15,257,221,238,182,216	3,22,7,23,8,3	152	149	1	1.0	NA,0.978,0.958,0.95,0.989,0.939	0.831,0.92,0.969,0.91,0.957,0.986	0.034
ENSMUSG00000047798	Cd300lf	11	-	115124247	115124377	115124247	115124356	115126110	115126452	0,12,6,34,15,25	0,3,4,9,7,3	4,19,17,24,17,12	0,5,9,6,3,6	170	149	1	1.0	NA,0.778,0.568,0.768,0.653,0.88	1.0,0.769,0.623,0.778,0.832,0.637	-0.044
ENSMUSG00000024845	Tmem134	19	+	4127549	4127639	4127576	4127639	4127056	4127121	273,305,334,418,322,450	10,1,0,4,0,0	287,309,313,291,464,282	0,0,0,1,0,1	176	149	1	1.0	0.959,0.996,1.0,0.989,1.0,1.0	1.0,1.0,1.0,0.996,1.0,0.996	-0.008
ENSMUSG00000024845	Tmem134	19	+	4127549	4127639	4127576	4127639	4127056	4127132	45,109,114,144,94,125	0,0,0,0,0,0	91,109,121,101,172,100	5,1,0,0,0,0	176	149	1	1.0	1.0,1.0,1.0,1.0,1.0,1.0	0.939,0.989,1.0,1.0,1.0,1.0	0.012
ENSMUSG00000024845	Tmem134	19	+	4130856	4131075	4131030	4131075	4127759	4127836	0,2,2,3,2,0	230,113,132,209,127,179	1,2,1,2,1,1	219,166,127,143,192,125	323	149	1	1.0	0.0,0.008,0.007,0.007,0.007,0.0	0.002,0.006,0.004,0.006,0.002,0.004	0.001
ENSMUSG00000024845	Tmem134	19	+	4131361	4131727	4131396	4131727	4131228	4131282	712,392,444,568,385,594	0,0,0,0,1,0	734,513,404,413,688,406	0,0,2,0,0,0	184	149	1	1.0	1.0,1.0,1.0,1.0,0.997,1.0	1.0,1.0,0.994,1.0,1.0,1.0	0.0
ENSMUSG00000034652	Cd300a	11	+	114894657	114894778	114894669	114894778	114890040	114890434	2,7,24,46,9,41	0,0,0,2,2,1	9,20,8,23,25,29	0,0,0,1,0,0	161	149	1	1.0	1.0,1.0,1.0,0.955,0.806,0.974	1.0,1.0,1.0,0.955,1.0,1.0	-0.037
ENSMUSG00000034652	Cd300a	11	+	114894657	114894778	114894669	114894778	114893237	114893594	292,877,1074,1501,859,1319	61,132,200,212,111,159	318,995,984,1072,1225,934	36,135,104,123,148,126	161	149	1	1.0	0.816,0.86,0.832,0.868,0.877,0.885	0.891,0.872,0.898,0.89,0.885,0.873	-0.029
ENSMUSG00000020614	Fam20a	11	-	109675842	109675977	109675842	109675952	109677153	109677334	0,0,1,0,1,0	15,10,3,5,21,13	0,3,0,0,1,0	1,1,2,3,25,9	174	149	1	1.0	0.0,0.0,0.222,0.0,0.039,0.0	0.0,0.72,0.0,0.0,0.033,0.0	-0.082
ENSMUSG00000018433	Nol11	11	-	107173209	107173461	107173209	107173401	107173603	107173729	0,38,59,76,57,78	0,2,0,1,1,8	4,49,86,55,84,63	0,10,1,1,2,0	209	149	1	1.0	NA,0.931,1.0,0.982,0.976,0.874	1.0,0.777,0.984,0.975,0.968,1.0	0.002
ENSMUSG00000040356	Skiv2l	17	-	34846866	34847324	34846866	34846995	34847407	34847461	43,152,150,197,147,196	0,0,0,0,0,0	11,194,169,190,164,145	0,0,0,4,0,1	478	149	1	1.0	1.0,1.0,1.0,1.0,1.0,1.0	1.0,1.0,1.0,0.937,1.0,0.978	0.014
ENSMUSG00000024019	Cmtr1	17	+	29698637	29699288	29699219	29699288	29697948	29698071	9,144,195,206,190,195	0,0,0,0,0,0	30,180,209,172,178,200	0,0,0,0,3,0	731	149	1	1.0	1.0,1.0,1.0,1.0,1.0,1.0	1.0,1.0,1.0,1.0,0.924,1.0	0.013
ENSMUSG00000020719	Ddx5	11	-	106782468	106782693	106782468	106782684	106783958	106784018	200,1859,2012,2671,1745,2707	0,0,0,10,0,0	541,2212,2136,2018,2933,2038	0,3,0,6,0,0	158	149	1	1.0	1.0,1.0,1.0,0.996,1.0,1.0	1.0,0.999,1.0,0.997,1.0,1.0	0.0
ENSMUSG00000040699	Limd2	11	-	106159347	106159442	106159347	106159414	106160050	106160142	61,174,225,423,273,342	0,6,6,5,3,7	119,253,251,217,387,279	0,6,8,9,11,0	177	149	1	1.0	1.0,0.961,0.969,0.986,0.987,0.976	1.0,0.973,0.964,0.953,0.967,1.0	0.004
ENSMUSG00000040699	Limd2	11	-	106159347	106159442	106159347	106159414	106160359	106160860	0,30,39,70,51,65	0,0,0,0,0,0	29,53,55,34,81,55	0,0,1,0,0,0	177	149	1	1.0	NA,1.0,1.0,1.0,1.0,1.0	1.0,1.0,0.979,1.0,1.0,1.0	0.003
ENSMUSG00000019590	Cyb561	11	-	105935751	105935953	105935751	105935909	105936181	105936285	0,0,0,0,0,0	0,1,1,4,1,0	0,0,0,0,1,0	0,3,0,0,4,0	193	149	1	1.0	NA,0.0,0.0,0.0,0.0,NA	NA,0.0,NA,NA,0.162,NA	-0.081
ENSMUSG00000034793	G6pc3	11	+	102192748	102193226	102193084	102193226	102192472	102192563	51,75,117,113,86,139	0,0,0,4,0,2	49,99,98,89,136,119	2,4,3,2,10,0	485	149	0.344378451153	1.0	1.0,1.0,1.0,0.897,1.0,0.955	0.883,0.884,0.909,0.932,0.807,1.0	0.073
ENSMUSG00000017309	Cd300lg	11	+	102046853	102047187	102047105	102047187	102042971	102043304	0,3,1,2,0,0	20,0,0,3,2,3	0,2,3,2,3,0	0,5,0,6,3,4	401	149	1	1.0	0.0,1.0,1.0,0.199,0.0,0.0	NA,0.129,1.0,0.11,0.271,0.0	0.064
ENSMUSG00000017309	Cd300lg	11	+	102046853	102047187	102047105	102047187	102046066	102046198	0,3,1,4,2,0	0,0,0,0,0,0	0,2,3,0,3,0	0,0,0,0,1,0	401	149	1	1.0	NA,1.0,1.0,1.0,1.0,NA	NA,1.0,1.0,NA,0.527,NA	0.158
ENSMUSG00000017724	Etv4	11	-	101774080	101774245	101774080	101774227	101775317	101775444	6,12,0,1,9,3	1,2,2,2,1,7	0,2,2,0,6,7	0,6,1,0,9,2	167	149	1	1.0	0.843,0.843,0.0,0.308,0.889,0.277	NA,0.229,0.641,NA,0.373,0.757	0.027
ENSMUSG00000017724	Etv4	11	-	101775317	101775444	101775317	101775441	101777092	101777146	0,8,0,3,1,10	0,0,0,0,0,1	0,1,3,0,16,5	0,0,0,0,0,0	152	149	1	1.0	NA,1.0,NA,1.0,1.0,0.907	NA,1.0,1.0,NA,1.0,1.0	-0.023
ENSMUSG00000006920	Ezh1	11	-	101217242	101217368	101217242	101217363	101218653	101218720	0,16,9,8,6,1	0,30,43,48,19,34	0,4,2,4,5,7	0,50,38,26,20,20	154	149	1	1.0	NA,0.34,0.168,0.139,0.234,0.028	NA,0.072,0.048,0.13,0.195,0.253	0.042
ENSMUSG00000017801	Mlx	11	+	101088592	101088704	101088597	101088704	101087753	101087790	0,0,1,2,0,0	1,15,8,41,12,30	0,0,0,0,0,2	0,36,11,25,28,19	154	149	1	1.0	0.0,0.0,0.108,0.045,0.0,0.0	NA,0.0,0.0,0.0,0.0,0.092	0.007
ENSMUSG00000001751	Naglu	11	+	101073846	101074103	101073932	101074103	101072216	101072302	94,684,665,1025,576,910	0,4,2,8,8,28	124,850,689,735,852,651	0,6,23,3,13,7	235	149	1	1.0	1.0,0.991,0.995,0.988,0.979,0.954	1.0,0.989,0.95,0.994,0.977,0.983	0.002
ENSMUSG00000019302	Atp6v0a1	11	+	101026659	101026763	101026680	101026763	101021053	101021182	10,118,118,135,97,157	50,320,412,494,302,522	14,131,141,100,121,123	50,474,443,345,416,394	170	149	1	1.0	0.149,0.244,0.201,0.193,0.22,0.209	0.197,0.195,0.218,0.203,0.203,0.215	-0.003
ENSMUSG00000019302	Atp6v0a1	11	+	101027266	101029258	101029175	101029258	101026680	101026763	113,859,884,1038,641,973	0,1,1,1,2,0	99,1115,1067,760,879,813	0,4,0,3,1,2	2058	149	1	1.0	1.0,0.984,0.985,0.987,0.959,1.0	1.0,0.953,1.0,0.948,0.985,0.967	0.01
ENSMUSG00000004040	Stat3	11	-	100889477	100889590	100889477	100889540	100889885	100889928	14,169,202,248,164,247	0,12,29,23,24,25	16,187,178,167,255,152	0,19,29,20,37,17	199	149	1	1.0	1.0,0.913,0.839,0.89,0.837,0.881	1.0,0.881,0.821,0.862,0.838,0.87	0.015
ENSMUSG00000020918	Kat2a	11	-	100708845	100708985	100708845	100708982	100709075	100709177	0,18,28,20,28,35	0,32,53,47,53,65	2,37,29,25,30,30	18,60,57,71,56,48	152	149	1	1.0	NA,0.355,0.341,0.294,0.341,0.345	0.098,0.377,0.333,0.257,0.344,0.38	0.037
ENSMUSG00000001552	Jup	11	-	100386172	100386388	100386172	100386385	100397635	100397763	0,14,6,13,8,13	0,2,1,2,1,0	0,26,8,20,17,14	0,0,0,2,0,1	152	149	1	1.0	NA,0.873,0.855,0.864,0.887,1.0	NA,1.0,1.0,0.907,1.0,0.932	-0.072
ENSMUSG00000063952	Brpf3	17	+	28817470	28817798	28817485	28817798	28817064	28817193	0,1,3,6,2,4	0,10,22,30,12,31	0,2,3,0,0,0	0,16,12,11,17,20	164	149	1	1.0	NA,0.083,0.11,0.154,0.132,0.105	NA,0.102,0.185,0.0,0.0,0.0	0.059
ENSMUSG00000063952	Brpf3	17	+	28831313	28831411	28831317	28831411	28828343	28828441	0,19,21,17,20,25	0,0,0,2,0,1	0,15,11,7,27,21	0,0,0,2,2,5	153	149	1	1.0	NA,1.0,1.0,0.892,1.0,0.961	NA,1.0,1.0,0.773,0.929,0.804	0.069
ENSMUSG00000023905	Tnfrsf12a	17	-	23676138	23676273	23676138	23676182	23676518	23676623	343,303,203,336,392,610	0,2,0,1,0,0	254,352,346,242,840,386	0,2,0,0,0,0	240	149	1	1.0	1.0,0.989,1.0,0.995,1.0,1.0	1.0,0.991,1.0,1.0,1.0,1.0	-0.001
ENSMUSG00000020914	Top2a	11	-	98995243	98995378	98995243	98995375	98995680	98995724	24,83,78,104,80,117	0,22,21,34,27,56	59,94,109,85,140,85	30,42,40,37,62,28	152	149	0.559360341133	1.0	1.0,0.787,0.785,0.75,0.744,0.672	0.658,0.687,0.728,0.692,0.689,0.748	0.089
ENSMUSG00000017221	Psmd3	11	+	98693310	98693497	98693382	98693497	98690915	98691019	0,4,6,2,3,1	158,241,223,367,226,354	0,3,5,2,2,0	220,277,303,213,450,221	221	149	1	1.0	0.0,0.011,0.018,0.004,0.009,0.002	0.0,0.007,0.011,0.006,0.003,0.0	0.003
ENSMUSG00000001441	Npepps	11	-	97236064	97236221	97236064	97236169	97238093	97238258	0,6,15,6,10,4	0,137,158,163,117,138	0,4,3,9,9,3	4,151,105,103,118,109	201	149	1	1.0	NA,0.031,0.066,0.027,0.06,0.021	0.0,0.019,0.021,0.061,0.054,0.02	0.012
ENSMUSG00000022540	Rogdi	16	-	5011611	5011758	5011611	5011692	5012240	5012295	0,1,5,12,3,2	13,51,69,115,44,71	0,5,3,3,5,7	18,85,60,61,99,71	215	149	1	1.0	0.0,0.013,0.048,0.067,0.045,0.019	0.0,0.039,0.033,0.033,0.034,0.064	-0.002
ENSMUSG00000038517	Tbkbp1	11	-	97146454	97146633	97146454	97146630	97147372	97147553	6,61,44,58,47,60	0,18,35,43,12,41	12,64,50,53,59,48	10,23,24,13,25,21	152	149	1	1.0	1.0,0.769,0.552,0.569,0.793,0.589	0.541,0.732,0.671,0.8,0.698,0.691	0.023
ENSMUSG00000018678	Sp2	11	-	96963364	96963444	96963364	96963441	96977620	96977711	0,7,4,10,5,17	0,23,24,62,24,59	0,6,6,6,1,1	0,26,24,25,43,29	152	149	1	1.0	NA,0.23,0.14,0.137,0.17,0.22	NA,0.184,0.197,0.19,0.022,0.033	0.054
ENSMUSG00000018669	Cdk5rap3	11	-	96912216	96912436	96912216	96912395	96913005	96913054	10,2,1,2,1,1	25,79,58,103,47,95	0,0,3,1,0,0	55,94,71,67,113,57	190	149	1	1.0	0.239,0.019,0.013,0.015,0.016,0.008	0.0,0.0,0.032,0.012,0.0,0.0	0.044
ENSMUSG00000018669	Cdk5rap3	11	-	96913664	96913877	96913664	96913796	96916050	96916196	0,0,1,3,0,0	0,0,0,1,1,0	0,0,0,3,0,2	0,2,1,2,5,0	230	149	1	1.0	NA,NA,1.0,0.66,0.0,NA	NA,0.0,0.0,0.493,0.0,1.0	0.255
ENSMUSG00000018669	Cdk5rap3	11	-	96913664	96913877	96913664	96913796	96916150	96916196	0,0,0,9,0,0	33,75,106,152,81,132	0,0,0,6,0,2	31,109,71,79,92,103	230	149	1	1.0	0.0,0.0,0.0,0.037,0.0,0.0	0.0,0.0,0.0,0.047,0.0,0.012	-0.004
ENSMUSG00000018381	Abi3	11	-	95833208	95833334	95833208	95833331	95833639	95833800	290,216,264,395,203,384	35,5,5,18,1,7	302,251,193,234,401,257	16,7,13,5,10,14	152	149	1	1.0	0.89,0.977,0.981,0.956,0.995,0.982	0.949,0.972,0.936,0.979,0.975,0.947	0.004
ENSMUSG00000038909	Kat7	11	-	95306048	95306196	95306048	95306144	95310034	95310246	0,170,214,252,185,239	0,6,2,3,4,14	0,228,167,180,203,194	0,6,2,11,0,0	201	149	1	1.0	NA,0.955,0.988,0.984,0.972,0.927	NA,0.966,0.984,0.924,1.0,1.0	-0.01
ENSMUSG00000021282	Eif5	12	+	111539407	111539687	111539546	111539687	111538354	111538548	0,438,509,723,546,674	0,11,8,12,13,15	10,522,506,524,524,448	0,5,8,3,17,10	288	149	1	1.0	NA,0.954,0.971,0.969,0.956,0.959	1.0,0.982,0.97,0.989,0.941,0.959	-0.012
ENSMUSG00000020865	Abcc3	11	-	94359828	94359943	94359828	94359940	94361171	94361349	7,175,205,296,164,270	0,68,92,150,72,129	14,201,156,237,210,153	1,106,80,92,96,94	152	149	1	1.0	1.0,0.716,0.686,0.659,0.691,0.672	0.932,0.65,0.657,0.716,0.682,0.615	0.029
ENSMUSG00000069769	Msi2	11	-	88348783	88348992	88348783	88348938	88366784	88366847	0,8,12,31,17,24	0,12,12,23,8,6	11,15,25,7,17,22	14,11,8,7,11,13	203	149	1	1.0	NA,0.329,0.423,0.497,0.609,0.746	0.366,0.5,0.696,0.423,0.531,0.554	0.009
ENSMUSG00000018377	Vezf1	11	+	88076172	88076374	88076190	88076374	88074661	88074725	0,7,13,5,7,15	0,48,64,86,86,84	0,0,10,16,4,4	11,81,64,56,81,56	167	149	1	1.0	NA,0.115,0.153,0.049,0.068,0.137	0.0,0.0,0.122,0.203,0.042,0.06	0.033
ENSMUSG00000034121	Mks1	11	+	87857860	87859313	87858602	87859313	87857186	87857291	5,17,20,21,12,19	0,0,0,0,0,0	0,22,18,21,12,6	0,0,2,0,0,0	891	149	1	1.0	1.0,1.0,1.0,1.0,1.0,1.0	NA,1.0,0.601,1.0,1.0,1.0	0.08
ENSMUSG00000009350	Mpo	11	+	87796016	87796146	87796072	87796146	87795797	87795921	0,47,40,75,107,51	0,0,0,2,0,0	19,84,39,76,151,83	0,0,0,0,0,0	205	149	1	1.0	NA,1.0,1.0,0.965,1.0,1.0	1.0,1.0,1.0,1.0,1.0,1.0	-0.007
ENSMUSG00000020485	Supt4a	11	+	87742707	87742851	87742795	87742851	87738166	87738273	8,8,1,3,2,4	834,517,598,881,475,777	5,4,2,3,7,2	657,662,572,609,898,554	237	149	1	1.0	0.006,0.01,0.001,0.002,0.003,0.003	0.005,0.004,0.002,0.003,0.005,0.002	0.001
ENSMUSG00000020485	Supt4a	11	+	87742707	87742851	87742795	87742851	87740504	87740646	8,8,1,3,2,5	39,22,34,48,30,38	5,4,2,3,7,2	46,34,28,35,54,23	237	149	1	1.0	0.114,0.186,0.018,0.038,0.04,0.076	0.064,0.069,0.043,0.051,0.075,0.052	0.02
ENSMUSG00000020486	Sept4	11	+	87589955	87590055	87590008	87590055	87589655	87589818	0,0,0,0,0,1	0,1,0,0,0,0	1,1,0,0,1,1	0,0,0,0,0,0	202	149	1	1.0	NA,0.0,NA,NA,NA,1.0	1.0,1.0,NA,NA,1.0,1.0	-0.5
ENSMUSG00000020526	Znhit3	11	-	84913221	84913436	84913221	84913302	84914210	84914285	0,1,3,1,3,2	12,35,49,75,39,72	0,1,1,0,4,0	29,49,51,39,55,50	283	149	1	1.0	0.0,0.015,0.031,0.007,0.039,0.014	0.0,0.011,0.01,0.0,0.037,0.0	0.008
ENSMUSG00000020526	Znhit3	11	-	84914210	84914383	84914210	84914285	84916098	84916130	0,1,1,3,0,1	0,24,44,63,29,59	0,0,0,0,0,1	16,39,31,47,45,42	247	149	1	1.0	NA,0.025,0.014,0.028,0.0,0.01	0.0,0.0,0.0,0.0,0.0,0.014	0.013
ENSMUSG00000038762	Abcf1	17	-	35963125	35963392	35963125	35963236	35963568	35963679	11,241,259,253,223,282	0,0,0,0,0,1	41,269,224,249,290,200	0,0,0,0,0,0	305	149	1	1.0	1.0,1.0,1.0,1.0,1.0,0.993	1.0,1.0,1.0,1.0,1.0,1.0	-0.001
ENSMUSG00000020682	Mmp28	11	-	83443758	83443896	83443758	83443854	83444210	83444360	0,0,2,0,0,1	0,0,0,0,0,0	0,2,0,0,0,0	0,1,0,0,0,0	191	149	1	1.0	NA,NA,1.0,NA,NA,1.0	NA,0.609,NA,NA,NA,NA	0.391
ENSMUSG00000020682	Mmp28	11	-	83443758	83443926	83443758	83443854	83444210	83444360	0,0,1,0,0,2	0,0,0,0,0,0	0,2,0,0,3,0	0,1,0,0,0,0	221	149	1	1.0	NA,NA,1.0,NA,NA,1.0	NA,0.574,NA,NA,1.0,NA	0.213
ENSMUSG00000020682	Mmp28	11	-	83443758	83443926	83443758	83443896	83444210	83444360	0,0,0,0,0,1	0,0,1,0,0,0	0,1,0,0,3,0	0,1,0,0,0,0	179	149	1	1.0	NA,NA,0.0,NA,NA,1.0	NA,0.454,NA,NA,1.0,NA	-0.227
ENSMUSG00000017686	Rhot1	11	+	80243369	80243490	80243401	80243490	80242572	80242681	2,89,83,138,83,131	0,8,2,11,2,2	0,105,113,139,132,113	0,3,1,0,0,3	181	149	1	1.0	1.0,0.902,0.972,0.912,0.972,0.982	NA,0.966,0.989,1.0,1.0,0.969	-0.028
ENSMUSG00000022960	Donson	16	-	91686166	91686370	91686166	91686249	91687794	91687875	0,35,64,45,40,47	0,0,2,0,0,0	0,51,45,41,54,32	0,0,0,0,0,0	270	149	1	1.0	NA,1.0,0.946,1.0,1.0,1.0	NA,1.0,1.0,1.0,1.0,1.0	-0.011
ENSMUSG00000020716	Nf1	11	+	79565417	79565551	79565420	79565551	79564823	79564946	0,29,30,20,30,34	0,4,4,16,6,0	0,12,55,34,24,13	0,13,7,8,3,2	152	149	1	1.0	NA,0.877,0.88,0.551,0.831,1.0	NA,0.475,0.885,0.806,0.887,0.864	0.044
ENSMUSG00000017677	Wsb1	11	-	79248390	79248659	79248390	79248513	79250980	79251149	0,477,584,671,408,637	0,0,0,1,0,0	11,677,580,591,578,503	0,0,0,0,0,0	295	149	1	1.0	NA,1.0,1.0,0.997,1.0,1.0	1.0,1.0,1.0,1.0,1.0,1.0	-0.001
ENSMUSG00000064043	Trerf1	17	+	47317767	47317921	47317770	47317921	47316613	47316660	0,31,23,36,10,34	0,5,10,13,5,7	0,28,21,18,15,12	0,24,16,8,18,11	152	149	1	1.0	NA,0.859,0.693,0.731,0.662,0.826	NA,0.534,0.563,0.688,0.45,0.517	0.204
ENSMUSG00000064043	Trerf1	17	+	47353696	47353945	47353732	47353945	47348649	47348856	36,35,39,42,22,66	23,23,25,36,14,35	9,36,39,57,62,38	11,18,23,30,40,7	185	149	0.954216948063	1.0	0.558,0.551,0.557,0.484,0.559,0.603	0.397,0.617,0.577,0.605,0.555,0.814	-0.042
ENSMUSG00000022962	Gart	16	-	91621403	91621748	91621403	91621744	91621846	91621962	422,78,109,162,98,139	0,0,4,0,0,0	298,121,122,125,241,104	0,2,0,1,1,0	153	149	1	1.0	1.0,1.0,0.964,1.0,1.0,1.0	1.0,0.983,1.0,0.992,0.996,1.0	-0.001
ENSMUSG00000002058	Unc119	11	+	78347796	78348259	78348086	78348259	78347217	78347331	139,223,263,306,193,247	0,0,1,9,1,0	143,214,214,192,313,221	0,6,0,1,8,1	439	149	1	1.0	1.0,1.0,0.989,0.92,0.985,1.0	1.0,0.924,1.0,0.985,0.93,0.987	0.011
ENSMUSG00000002058	Unc119	11	+	78348464	78349164	78348530	78349164	78348086	78348259	42,21,14,12,10,15	254,195,205,298,163,253	33,26,2,16,35,5	170,237,239,174,314,209	215	149	1	1.0	0.103,0.069,0.045,0.027,0.041,0.039	0.119,0.071,0.006,0.06,0.072,0.016	-0.003
ENSMUSG00000010277	2610507B11Rik	11	+	78263553	78263639	78263589	78263639	78262698	78262828	0,1,0,0,0,0	0,169,227,281,157,255	0,0,0,1,0,0	8,184,243,189,167,236	185	149	1	1.0	NA,0.005,0.0,0.0,0.0,0.0	0.0,0.0,0.0,0.004,0.0,0.0	0.0
ENSMUSG00000002064	Sdf2	11	+	78254850	78255496	78254854	78255496	78251015	78251212	484,266,412,571,338,439	0,3,0,0,0,0	371,373,354,368,569,355	0,0,0,0,0,0	153	149	1	1.0	1.0,0.989,1.0,1.0,1.0,1.0	1.0,1.0,1.0,1.0,1.0,1.0	-0.002
ENSMUSG00000017286	Glod4	11	-	76239451	76239572	76239451	76239504	76240872	76240922	127,167,236,365,218,334	0,0,0,0,0,1	122,254,229,250,285,223	0,0,2,2,0,0	217	149	1	1.0	1.0,1.0,1.0,1.0,1.0,0.996	1.0,1.0,0.987,0.988,1.0,1.0	0.004
ENSMUSG00000000753	Serpinf1	11	-	75413906	75414049	75413906	75414044	75414920	75415124	127,141,77,83,196,268	0,1,0,0,1,2	130,137,123,146,479,206	7,1,1,0,7,0	154	149	1	1.0	1.0,0.993,1.0,1.0,0.995,0.992	0.947,0.993,0.992,1.0,0.985,1.0	0.01
ENSMUSG00000078789	Dph1	11	-	75180560	75180689	75180560	75180661	75180787	75180944	0,1,0,0,0,0	34,36,54,70,55,78	0,1,0,0,1,1	21,39,60,38,87,69	177	149	1	1.0	0.0,0.023,0.0,0.0,0.0,0.0	0.0,0.021,0.0,0.0,0.01,0.012	-0.003
ENSMUSG00000040447	Spns2	11	-	72453553	72453714	72453553	72453600	72454053	72454217	0,0,0,1,0,0	0,0,1,2,0,2	0,1,0,0,0,1	0,3,3,0,0,0	263	149	1	1.0	NA,NA,0.0,0.221,NA,0.0	NA,0.159,0.0,NA,NA,1.0	-0.313
ENSMUSG00000070390	Nlrp1b	11	-	71172064	71172395	71172064	71172235	71172958	71173129	0,15,17,21,33,15	0,5,7,9,9,7	2,27,11,23,19,16	0,11,16,11,5,6	309	149	1	1.0	NA,0.591,0.539,0.529,0.639,0.508	1.0,0.542,0.249,0.502,0.647,0.563	-0.023
ENSMUSG00000018449	Rpain	11	+	70974899	70975040	70974993	70975040	70974068	70974132	262,127,143,175,100,137	0,0,0,0,0,2	276,149,120,112,175,106	0,0,0,0,1,0	243	149	1	1.0	1.0,1.0,1.0,1.0,1.0,0.977	1.0,1.0,1.0,1.0,0.991,1.0	-0.002
ENSMUSG00000021178	Psmc1	12	+	100115419	100115605	100115468	100115605	100114837	100114962	248,641,821,1068,713,1066	0,4,0,2,0,3	345,906,801,823,1250,797	0,1,1,1,1,0	198	149	1	1.0	1.0,0.992,1.0,0.998,1.0,0.996	1.0,0.999,0.998,0.998,0.999,1.0	-0.001
ENSMUSG00000040712	Camta2	11	-	70683278	70683365	70683278	70683350	70683889	70684025	0,4,22,13,8,6	0,74,87,116,79,85	0,12,2,7,10,6	12,50,64,66,66,67	164	149	1	1.0	NA,0.047,0.187,0.092,0.084,0.06	0.0,0.179,0.028,0.088,0.121,0.075	0.012
ENSMUSG00000040712	Camta2	11	-	70683278	70683417	70683278	70683350	70683889	70684025	0,4,8,8,4,8	0,74,87,116,79,85	0,12,2,14,10,8	12,50,64,66,66,67	216	149	1	1.0	NA,0.036,0.06,0.045,0.034,0.061	0.0,0.142,0.021,0.128,0.095,0.076	-0.03
ENSMUSG00000040712	Camta2	11	-	70683278	70683417	70683278	70683365	70683889	70684025	0,3,5,4,0,8	0,3,19,9,4,6	0,6,2,12,3,5	0,6,2,5,3,3	201	149	1	1.0	NA,0.426,0.163,0.248,0.0,0.497	NA,0.426,0.426,0.64,0.426,0.553	-0.227
ENSMUSG00000060216	Arrb2	11	+	70435515	70435572	70435541	70435572	70433429	70433517	3,13,21,19,22,15	0,0,8,3,0,5	3,17,12,14,27,17	0,1,0,4,7,0	175	149	1	1.0	1.0,1.0,0.691,0.844,1.0,0.719	1.0,0.935,1.0,0.749,0.767,1.0	-0.033
ENSMUSG00000060216	Arrb2	11	+	70439817	70439905	70439850	70439905	70439661	70439741	362,128,234,310,173,285	1668,697,965,1190,746,1244	265,160,179,197,293,186	1219,876,883,900,1389,747	182	149	1	1.0	0.151,0.131,0.166,0.176,0.16,0.158	0.151,0.13,0.142,0.152,0.147,0.169	0.009
ENSMUSG00000020831	0610010K14Rik	11	-	70235695	70235800	70235695	70235760	70236023	70236211	139,34,50,55,55,58	0,1,0,0,0,0	91,51,41,45,97,44	0,0,2,0,1,0	189	149	1	1.0	1.0,0.964,1.0,1.0,1.0,1.0	1.0,1.0,0.942,1.0,0.987,1.0	0.006
ENSMUSG00000000318	Clec10a	11	+	70168582	70168696	70168585	70168696	70167816	70168004	2,3,2,0,5,7	0,5,5,8,7,5	0,10,5,5,4,7	1,4,5,9,20,10	152	149	1	1.0	1.0,0.37,0.282,0.0,0.412,0.578	0.0,0.71,0.495,0.353,0.164,0.407	0.085
ENSMUSG00000020886	Dlg4	11	+	70030594	70030654	70030603	70030654	70030398	70030452	5,39,37,58,30,52	3,6,1,7,1,9	23,36,38,34,60,35	0,2,4,0,8,9	158	149	1	1.0	0.611,0.86,0.972,0.887,0.966,0.845	1.0,0.944,0.9,1.0,0.876,0.786	-0.061
ENSMUSG00000018572	Phf23	11	+	69998300	69999132	69998501	69999132	69997745	69997838	101,382,396,574,427,477	5,32,31,70,31,45	118,402,414,367,545,426	14,39,26,34,72,21	350	149	1	1.0	0.896,0.836,0.845,0.777,0.854,0.819	0.782,0.814,0.871,0.821,0.763,0.896	0.013
ENSMUSG00000018567	Gabarap	11	+	69992581	69992700	69992675	69992700	69992364	69992443	3123,3908,4705,6699,3789,5762	0,6,1,0,0,0	3471,5014,4799,4875,7136,4243	0,0,3,0,0,0	243	149	1	1.0	1.0,0.998,1.0,1.0,1.0,1.0	1.0,1.0,0.999,1.0,1.0,1.0	-0.0
ENSMUSG00000018570	2810408A11Rik	11	-	69899705	69899926	69899705	69899810	69900302	69900957	0,1,0,0,0,0	0,0,0,0,0,0	0,2,1,0,1,0	1,0,0,0,2,0	265	149	1	1.0	NA,1.0,NA,NA,NA,NA	0.0,1.0,1.0,NA,0.219,NA	0.445
ENSMUSG00000018752	Tnfsfm13	11	-	69684217	69684336	69684217	69684333	69684484	69684532	107,196,259,346,154,305	130,249,263,301,211,312	140,236,290,259,323,203	126,233,301,228,326,239	152	149	1	1.0	0.447,0.436,0.491,0.53,0.417,0.489	0.521,0.498,0.486,0.527,0.493,0.454	-0.028
ENSMUSG00000059796	Eif4a1	11	-	69668195	69668548	69668195	69668333	69668643	69668753	867,2670,3057,3801,2502,3602	0,0,0,1,0,0	1214,3454,3425,2947,4721,2907	0,0,0,0,0,0	364	149	1	1.0	1.0,1.0,1.0,0.999,1.0,1.0	1.0,1.0,1.0,1.0,1.0,1.0	-0.0
ENSMUSG00000059796	Eif4a1	11	-	69668195	69668753	69668195	69668548	69670927	69670976	17,86,75,116,89,76	0,0,0,0,0,0	9,116,73,95,128,60	0,0,0,0,0,1	354	149	1	1.0	1.0,1.0,1.0,1.0,1.0,1.0	1.0,1.0,1.0,1.0,1.0,0.962	0.006
ENSMUSG00000059796	Eif4a1	11	-	69669077	69670747	69669077	69669246	69670927	69670976	27,1179,1456,1817,1291,1414	0,0,1,0,0,0	184,1699,1365,1364,1917,1234	0,0,0,0,5,0	1650	149	1	1.0	1.0,1.0,0.992,1.0,1.0,1.0	1.0,1.0,1.0,1.0,0.972,1.0	0.003
ENSMUSG00000018761	Mpdu1	11	-	69657935	69658056	69657935	69658021	69658565	69658698	21,19,27,15,10,13	179,301,262,363,219,350	16,20,15,15,33,27	213,385,307,322,434,255	184	149	1	1.0	0.087,0.049,0.077,0.032,0.036,0.029	0.057,0.04,0.038,0.036,0.058,0.079	0.0
ENSMUSG00000020776	Fbf1	11	-	116152476	116152947	116152476	116152944	116153952	116154052	0,25,16,27,13,35	0,7,7,14,7,11	0,19,14,14,24,25	6,5,9,6,10,8	152	149	1	1.0	NA,0.778,0.691,0.654,0.645,0.757	0.0,0.788,0.604,0.696,0.702,0.754	0.114
ENSMUSG00000020776	Fbf1	11	-	116155383	116155508	116155383	116155500	116155957	116156035	0,0,0,0,1,0	0,9,22,34,5,37	0,2,0,0,0,0	8,16,24,31,32,17	157	149	1	1.0	NA,0.0,0.0,0.0,0.16,0.0	0.0,0.106,0.0,0.0,0.0,0.0	0.014
ENSMUSG00000059552	Trp53	11	+	69591253	69591872	69591349	69591872	69590655	69590762	15,16,12,32,18,28	56,129,205,247,172,174	36,15,22,14,41,15	129,191,163,127,347,186	245	149	1	1.0	0.14,0.07,0.034,0.073,0.06,0.089	0.145,0.046,0.076,0.063,0.067,0.047	0.004
ENSMUSG00000018474	Chd3	11	-	69355630	69355820	69355630	69355772	69356206	69356380	0,0,0,0,1,0	3,106,110,117,99,136	0,0,0,0,0,0	4,90,94,92,110,91	197	149	1	1.0	0.0,0.0,0.0,0.0,0.008,0.0	0.0,0.0,0.0,0.0,0.0,0.0	0.001
ENSMUSG00000018474	Chd3	11	-	69361048	69361242	69361048	69361224	69361384	69361535	18,4,31,62,42,53	19,63,96,134,77,106	3,18,34,36,31,41	10,67,79,77,88,65	167	149	1	1.0	0.458,0.054,0.224,0.292,0.327,0.308	0.211,0.193,0.277,0.294,0.239,0.36	0.015
ENSMUSG00000018474	Chd3	11	-	69361384	69361535	69361384	69361523	69361670	69361721	9,65,71,112,84,110	0,5,3,2,0,7	16,70,72,65,88,89	0,5,0,2,0,1	161	149	1	1.0	1.0,0.923,0.956,0.981,1.0,0.936	1.0,0.928,1.0,0.968,1.0,0.988	-0.015
ENSMUSG00000049299	Trappc1	11	+	69324823	69324962	69324853	69324962	69324394	69324465	505,455,569,722,438,670	0,3,8,2,0,2	493,537,528,504,806,535	0,0,5,0,5,2	179	149	1	1.0	1.0,0.992,0.983,0.997,1.0,0.996	1.0,1.0,0.989,1.0,0.993,0.996	-0.002
ENSMUSG00000049299	Trappc1	11	+	69325438	69325793	69325557	69325793	69324823	69324962	1243,585,796,982,571,835	0,5,2,1,4,2	1255,834,785,712,1194,736	4,6,4,0,8,0	268	149	1	1.0	1.0,0.985,0.996,0.998,0.988,0.996	0.994,0.987,0.991,1.0,0.988,1.0	0.001
ENSMUSG00000020898	Ctc1	11	+	69022376	69022614	69022392	69022614	69021029	69021193	0,25,22,47,46,34	0,1,1,8,0,0	0,28,24,33,22,30	0,0,0,1,1,1	165	149	1	1.0	NA,0.958,0.952,0.841,1.0,1.0	NA,1.0,1.0,0.968,0.952,0.964	-0.027
ENSMUSG00000020898	Ctc1	11	+	69031410	69031604	69031413	69031604	69031099	69031189	0,19,15,12,13,28	0,6,13,26,8,19	0,45,17,9,21,18	0,10,11,17,20,10	152	149	1	1.0	NA,0.756,0.531,0.311,0.614,0.591	NA,0.815,0.602,0.342,0.507,0.638	-0.02
ENSMUSG00000020898	Ctc1	11	+	69031410	69031604	69031413	69031604	69031233	69031313	3,0,2,6,0,5	0,0,0,2,0,0	0,6,0,3,2,1	0,0,0,0,0,2	152	149	1	1.0	1.0,NA,1.0,0.746,NA,1.0	NA,1.0,NA,1.0,1.0,0.329	0.104
ENSMUSG00000046207	Pik3r6	11	+	68539849	68540009	68539898	68540009	68536103	68536226	0,2,3,5,5,1	2,29,44,27,13,39	0,0,1,7,1,0	6,28,24,26,31,25	198	149	1	1.0	0.0,0.049,0.049,0.122,0.224,0.019	0.0,0.0,0.03,0.168,0.024,0.0	0.04
ENSMUSG00000023007	Prpf40b	15	+	99315111	99315286	99315190	99315286	99314842	99314980	3,4,2,12,9,4	11,14,8,29,16,15	2,1,7,5,6,1	8,9,13,9,35,11	228	149	0.93132793571	1.0	0.151,0.157,0.14,0.213,0.269,0.148	0.14,0.068,0.26,0.266,0.101,0.056	0.031
ENSMUSG00000023007	Prpf40b	15	+	99315479	99315569	99315482	99315569	99315190	99315286	11,7,5,13,5,8	6,12,6,24,20,19	7,7,5,8,15,4	3,9,12,4,22,9	152	149	0.688889155206	1.0	0.642,0.364,0.45,0.347,0.197,0.292	0.696,0.433,0.29,0.662,0.401,0.303	-0.082
ENSMUSG00000071068	Treml2	17	+	48307879	48308273	48308056	48308273	48302611	48302932	1,6,24,20,24,5	0,8,1,9,6,11	0,11,12,28,27,9	1,1,3,8,3,2	326	149	0.353838865637	1.0	1.0,0.255,0.916,0.504,0.646,0.172	0.0,0.834,0.646,0.615,0.804,0.673	-0.013
ENSMUSG00000018217	Pmp22	11	+	63133124	63133244	63133127	63133244	63131511	63131654	10,293,395,559,288,461	0,25,15,16,4,17	30,482,496,480,517,459	0,11,25,15,7,9	152	149	1	1.0	1.0,0.92,0.963,0.972,0.986,0.964	1.0,0.977,0.951,0.969,0.986,0.98	-0.01
ENSMUSG00000018217	Pmp22	11	+	63133124	63133244	63133127	63133244	63132568	63132697	0,6,11,16,3,14	0,0,0,0,0,1	0,10,10,16,14,14	0,0,0,0,0,0	152	149	1	1.0	NA,1.0,1.0,1.0,1.0,0.932	NA,1.0,1.0,1.0,1.0,1.0	-0.014
ENSMUSG00000018501	Ncor1	11	-	62327105	62327249	62327105	62327246	62329440	62329652	9,78,106,150,97,109	0,23,42,66,42,51	4,131,92,89,135,89	2,44,41,17,38,32	152	149	1	1.0	1.0,0.769,0.712,0.69,0.694,0.677	0.662,0.745,0.687,0.837,0.777,0.732	0.017
ENSMUSG00000018501	Ncor1	11	-	62327105	62327249	62327105	62327246	62329975	62330139	0,0,4,3,5,4	0,0,0,0,0,0	0,2,0,4,9,6	0,0,1,0,0,0	152	149	1	1.0	NA,NA,1.0,1.0,1.0,1.0	NA,1.0,0.0,1.0,1.0,1.0	0.2
ENSMUSG00000018501	Ncor1	11	-	62338858	62339068	62338858	62339065	62340407	62340629	0,66,96,131,62,113	0,37,49,77,37,53	0,76,62,99,87,82	0,65,52,61,49,37	152	149	1	1.0	NA,0.636,0.658,0.625,0.622,0.676	NA,0.534,0.539,0.614,0.635,0.685	0.042
ENSMUSG00000018501	Ncor1	11	-	62373075	62373574	62373075	62373454	62376634	62376761	0,43,70,74,52,92	0,19,26,17,27,34	1,59,31,61,47,89	0,13,23,22,18,16	269	149	1	1.0	NA,0.556,0.599,0.707,0.516,0.6	1.0,0.715,0.427,0.606,0.591,0.755	-0.087
ENSMUSG00000018501	Ncor1	11	-	62373075	62373622	62373075	62373454	62376634	62376761	0,115,159,163,108,185	0,19,26,17,27,34	1,156,94,130,109,181	0,13,23,22,18,16	317	149	1	1.0	NA,0.74,0.742,0.818,0.653,0.719	1.0,0.849,0.658,0.735,0.74,0.842	-0.07
ENSMUSG00000018501	Ncor1	11	-	62373075	62373622	62373075	62373574	62376634	62376761	0,75,89,92,60,106	0,3,0,3,4,13	0,98,67,75,64,96	0,1,4,6,2,4	197	149	1	1.0	NA,0.95,1.0,0.959,0.919,0.86	NA,0.987,0.927,0.904,0.96,0.948	-0.008
ENSMUSG00000018501	Ncor1	11	-	62384717	62384845	62384717	62384842	62389690	62389792	0,8,24,19,16,25	0,35,44,57,31,56	0,18,15,18,8,21	1,41,45,46,23,45	152	149	1	1.0	NA,0.183,0.348,0.246,0.336,0.304	0.0,0.301,0.246,0.277,0.254,0.314	0.051
ENSMUSG00000042709	Atpaf2	11	-	60405775	60405877	60405775	60405856	60407293	60407391	0,2,3,7,2,2	3,46,39,66,42,67	0,8,8,3,9,8	15,47,39,41,63,51	170	149	0.664896251271	1.0	0.0,0.037,0.063,0.085,0.04,0.025	0.0,0.13,0.152,0.06,0.111,0.121	-0.054
ENSMUSG00000020538	Srebf1	11	-	60206837	60207257	60206837	60207030	60220452	60220604	0,172,244,335,244,360	0,0,0,0,1,0	8,283,234,184,247,283	0,0,0,0,0,0	376	149	1	1.0	NA,1.0,1.0,1.0,0.99,1.0	1.0,1.0,1.0,1.0,1.0,1.0	-0.002
ENSMUSG00000019373	Cops3	11	-	59830146	59830307	59830146	59830239	59832883	59832933	0,1,9,15,6,6	12,81,124,119,77,94	0,2,6,11,8,14	14,96,107,95,142,88	217	149	1	1.0	0.0,0.008,0.047,0.08,0.051,0.042	0.0,0.014,0.037,0.074,0.037,0.098	-0.005
ENSMUSG00000032633	Flcn	11	-	59795140	59795575	59795140	59795264	59795749	59795863	16,80,81,121,88,125	9,122,149,181,95,160	23,120,136,114,117,110	27,160,119,137,160,103	460	149	1	1.0	0.365,0.175,0.15,0.178,0.231,0.202	0.216,0.195,0.27,0.212,0.192,0.257	-0.007
ENSMUSG00000005417	Mprip	11	+	59735829	59736064	59735943	59736064	59731507	59731592	30,178,257,347,177,317	0,2,1,0,1,1	0,230,240,234,269,251	0,0,2,0,3,4	263	149	1	1.0	1.0,0.981,0.993,1.0,0.99,0.994	NA,1.0,0.986,1.0,0.981,0.973	0.005
ENSMUSG00000020472	Zkscan17	11	-	59503383	59503810	59503383	59503763	59504147	59504254	0,42,48,53,29,51	0,4,0,0,0,11	0,46,36,51,29,31	0,9,1,3,3,0	196	149	1	1.0	NA,0.889,1.0,1.0,1.0,0.779	NA,0.795,0.965,0.928,0.88,1.0	0.02
ENSMUSG00000036819	Jmjd4	11	+	59453791	59454059	59453827	59454059	59453510	59453645	7,14,7,15,2,10	6,0,3,0,0,0	0,2,7,7,4,9	0,0,0,2,2,0	185	149	1	1.0	0.484,1.0,0.653,1.0,1.0,1.0	NA,1.0,1.0,0.738,0.617,1.0	-0.015
ENSMUSG00000036819	Jmjd4	11	+	59453791	59454059	59453877	59454059	59453510	59453645	7,19,13,18,8,14	0,12,9,13,9,9	0,2,8,9,13,11	2,9,5,8,7,15	235	149	0.229616888687	1.0	1.0,0.501,0.478,0.467,0.36,0.497	0.0,0.123,0.504,0.416,0.541,0.317	0.234
ENSMUSG00000036819	Jmjd4	11	+	59453827	59454059	59453877	59454059	59453510	59453645	6,5,9,3,6,4	0,12,9,13,9,9	0,0,1,4,11,2	2,9,5,8,7,15	199	149	0.161418052175	1.0	1.0,0.238,0.428,0.147,0.333,0.25	0.0,0.0,0.13,0.272,0.541,0.091	0.227
ENSMUSG00000009894	Snap47	11	-	59442791	59442912	59442791	59442841	59449914	59449999	0,0,4,9,1,1	0,1,0,0,3,1	0,3,0,3,0,0	0,5,2,3,4,0	220	149	1	1.0	NA,0.0,1.0,1.0,0.184,0.404	NA,0.289,0.0,0.404,0.0,NA	0.344
ENSMUSG00000036860	Mrpl55	11	+	59204171	59204255	59204174	59204255	59202537	59202719	8,3,0,1,0,0	3,2,0,0,4,0	1,0,1,9,7,4	0,0,0,2,0,0	152	149	1	1.0	0.723,0.595,NA,1.0,0.0,NA	1.0,NA,1.0,0.815,1.0,1.0	-0.383
ENSMUSG00000036860	Mrpl55	11	+	59204534	59204757	59204555	59204757	59204171	59204255	69,20,38,47,40,51	153,81,95,140,91,104	40,33,43,25,49,35	83,90,97,96,159,110	170	149	1	1.0	0.283,0.178,0.26,0.227,0.278,0.301	0.297,0.243,0.28,0.186,0.213,0.218	0.015
ENSMUSG00000037275	Gemin5	11	-	58122281	58122378	58122281	58122375	58124931	58125418	29,12,12,26,11,16	8,8,12,13,15,14	3,31,18,24,33,15	1,4,14,3,9,2	152	149	0.0111371712824	1.0	0.78,0.595,0.495,0.662,0.418,0.528	0.746,0.884,0.558,0.887,0.782,0.88	-0.21
ENSMUSG00000037275	Gemin5	11	-	58137667	58137766	58137667	58137763	58139018	58139141	0,12,13,17,26,22	0,1,2,8,6,5	0,13,16,15,17,11	0,5,11,3,15,4	152	149	1	1.0	NA,0.922,0.864,0.676,0.809,0.812	NA,0.718,0.588,0.831,0.526,0.729	0.138
ENSMUSG00000035762	Tmem161b	13	+	84282710	84282862	84282748	84282862	84272170	84272327	0,11,19,27,24,22	0,0,1,7,0,1	1,15,20,23,17,25	0,0,1,1,0,0	187	149	1	1.0	NA,1.0,0.938,0.755,1.0,0.946	1.0,1.0,0.941,0.948,1.0,1.0	-0.054
ENSMUSG00000002475	Abhd3	18	-	10644412	10645235	10644412	10645223	10647725	10647891	19,8,20,28,12,16	0,0,0,0,1,0	9,19,17,7,21,17	0,0,0,0,0,0	161	149	1	1.0	1.0,1.0,1.0,1.0,0.917,1.0	1.0,1.0,1.0,1.0,1.0,1.0	-0.014
ENSMUSG00000018593	Sparc	11	-	55407219	55407279	55407219	55407276	55409927	55409997	56,699,363,397,796,1133	4,97,50,107,158,239	106,700,543,506,1616,995	21,90,116,83,308,165	152	149	1	1.0	0.932,0.876,0.877,0.784,0.832,0.823	0.832,0.884,0.821,0.857,0.837,0.855	0.006
ENSMUSG00000020400	Tnip1	11	-	54910786	54911571	54910786	54911497	54915496	54915587	58,66,84,123,64,121	58,60,58,83,80,112	72,87,82,92,147,84	73,65,70,55,110,58	223	149	1	1.0	0.401,0.424,0.492,0.498,0.348,0.419	0.397,0.472,0.439,0.528,0.472,0.492	-0.036
ENSMUSG00000063652	Slc22a21	11	-	53960282	53960621	53960282	53960437	53969499	53969603	0,4,3,1,3,2	0,6,1,0,0,4	0,3,4,13,3,4	0,0,0,0,3,1	333	149	1	1.0	NA,0.23,0.573,1.0,1.0,0.183	NA,1.0,1.0,1.0,0.309,0.642	-0.193
ENSMUSG00000063652	Slc22a21	11	-	53960282	53960621	53960282	53960437	53979464	53980332	0,3,2,0,3,1	0,0,0,1,0,0	0,2,6,10,1,4	0,1,1,4,3,0	333	149	1	1.0	NA,1.0,1.0,0.0,1.0,1.0	NA,0.472,0.729,0.528,0.13,1.0	0.228
ENSMUSG00000020389	Cdkl3	11	+	52004909	52005092	52004912	52005092	52004240	52004417	0,0,0,0,1,0	0,2,5,5,2,1	0,0,0,2,0,0	0,2,0,0,2,0	152	149	1	1.0	NA,0.0,0.0,0.0,0.329,0.0	NA,0.0,NA,1.0,0.0,NA	-0.268
ENSMUSG00000052563	D930048N14Rik	11	+	51653991	51654113	51654010	51654113	51653733	51653871	0,2,6,0,3,3	0,2,5,1,3,6	0,3,5,4,4,4	0,0,0,1,5,0	168	149	1	1.0	NA,0.47,0.516,0.0,0.47,0.307	NA,1.0,1.0,0.78,0.415,1.0	-0.486
ENSMUSG00000001054	Rmnd5b	11	-	51624474	51624646	51624474	51624577	51625668	51625834	0,7,9,2,4,6	37,102,147,184,102,158	7,6,3,4,9,8	65,107,116,110,155,106	218	149	1	1.0	0.0,0.045,0.04,0.007,0.026,0.025	0.069,0.037,0.017,0.024,0.038,0.049	-0.015
ENSMUSG00000020385	Clk4	11	+	51275411	51275864	51275769	51275864	51275210	51275327	9,76,153,169,124,136	0,0,0,0,0,0	12,114,120,109,126,96	0,0,0,0,0,1	507	149	1	1.0	1.0,1.0,1.0,1.0,1.0,1.0	1.0,1.0,1.0,1.0,1.0,0.966	0.006
ENSMUSG00000049321	Zfp2	11	-	50910435	50910528	50910435	50910525	50910749	50910876	0,0,0,0,0,1	0,0,0,1,0,0	0,0,0,0,0,0	9,0,0,0,0,6	152	149	1	1.0	NA,NA,NA,0.0,NA,1.0	0.0,NA,NA,NA,NA,0.0	0.5
ENSMUSG00000049321	Zfp2	11	-	50910749	50910895	50910749	50910876	50912279	50912404	0,0,0,1,0,0	0,3,0,4,6,7	0,0,0,0,0,0	4,4,0,5,0,3	168	149	1	1.0	NA,0.0,NA,0.181,0.0,0.0	0.0,0.0,NA,0.0,NA,0.0	0.045
ENSMUSG00000020368	Canx	11	-	50311603	50311784	50311603	50311780	50325492	50325673	6,282,308,489,318,435	0,20,9,34,15,27	10,316,267,332,380,308	0,8,16,20,16,4	153	149	1	1.0	1.0,0.932,0.971,0.933,0.954,0.94	1.0,0.975,0.942,0.942,0.959,0.987	-0.012
ENSMUSG00000020377	Ltc4s	11	-	50236471	50236712	50236471	50236601	50237016	50237098	363,89,105,157,66,97	0,0,0,3,3,1	205,72,69,87,105,63	15,1,3,1,2,0	260	149	1	1.0	1.0,1.0,1.0,0.968,0.927,0.982	0.887,0.976,0.929,0.98,0.968,1.0	0.023
ENSMUSG00000020366	Mapk9	11	+	49869171	49869310	49869211	49869310	49866982	49867041	3,88,137,105,82,117	0,4,3,8,3,5	9,119,119,113,86,121	0,3,2,0,10,4	189	149	1	1.0	1.0,0.945,0.973,0.912,0.956,0.949	1.0,0.969,0.979,1.0,0.871,0.96	-0.007
ENSMUSG00000020366	Mapk9	11	+	49883141	49883310	49883146	49883310	49882130	49882199	4,35,36,49,33,50	10,77,76,143,65,113	13,33,47,32,59,40	18,110,89,104,124,102	154	149	1	1.0	0.279,0.305,0.314,0.249,0.329,0.3	0.411,0.225,0.338,0.229,0.315,0.275	-0.003
ENSMUSG00000046311	Zfp62	11	+	49214525	49214654	49214554	49214654	49213589	49213642	0,1,0,5,1,6	0,2,0,0,0,0	0,2,7,3,4,4	0,0,0,0,0,4	178	149	1	1.0	NA,0.295,NA,1.0,1.0,1.0	NA,1.0,1.0,1.0,1.0,0.456	-0.067
ENSMUSG00000058163	Gm5431	11	-	48894334	48895567	48894334	48894738	48901860	48902010	0,112,118,129,110,135	0,3,1,1,1,1	0,173,166,151,165,148	0,2,4,2,2,0	978	149	1	1.0	NA,0.85,0.947,0.952,0.944,0.954	NA,0.929,0.863,0.92,0.926,1.0	0.002
ENSMUSG00000006169	Clint1	11	+	45906180	45910625	45908940	45910625	45893870	45894117	35,230,262,396,213,349	0,0,0,0,0,0	31,306,344,276,354,285	0,1,0,0,0,0	2909	149	1	1.0	1.0,1.0,1.0,1.0,1.0,1.0	1.0,0.94,1.0,1.0,1.0,1.0	0.01
ENSMUSG00000006169	Clint1	11	+	45907839	45908044	45907893	45908044	45906180	45906467	0,35,35,55,34,47	26,130,143,220,121,203	5,36,37,34,24,41	36,182,155,141,195,146	203	149	1	1.0	0.0,0.165,0.152,0.155,0.171,0.145	0.093,0.127,0.149,0.15,0.083,0.171	0.003
ENSMUSG00000074794	Arrdc3	13	+	80891449	80891642	80891487	80891642	80891061	80891224	0,28,37,48,22,43	0,82,73,83,56,78	0,28,20,19,21,11	0,70,53,48,55,37	187	149	1	1.0	NA,0.214,0.288,0.315,0.238,0.305	NA,0.242,0.231,0.24,0.233,0.192	0.044
ENSMUSG00000057098	Ebf1	11	+	44907903	44908037	44907906	44908037	44883813	44883955	0,0,0,0,0,0	0,0,0,0,9,2	0,3,3,1,0,0	0,3,4,1,4,2	152	149	1	1.0	NA,NA,NA,NA,0.0,0.0	NA,0.495,0.424,0.495,0.0,0.0	-0.283
ENSMUSG00000016477	E2f3	13	-	29918575	29918795	29918575	29918777	29920113	29920225	0,10,16,17,13,25	0,10,3,3,0,3	0,14,13,19,15,20	0,1,3,2,0,3	167	149	1	1.0	NA,0.472,0.826,0.835,1.0,0.881	NA,0.926,0.795,0.894,1.0,0.856	-0.091
ENSMUSG00000020328	Nudcd2	11	+	40736492	40736644	40736567	40736644	40736017	40736066	51,170,171,235,163,231	14,2,3,11,5,14	47,185,219,169,324,197	4,15,14,9,13,9	224	149	1	1.0	0.708,0.983,0.974,0.934,0.956,0.916	0.887,0.891,0.912,0.926,0.943,0.936	-0.004
ENSMUSG00000020287	Mpg	11	+	32229848	32230053	32229879	32230053	32227751	32227949	29,26,45,62,41,36	0,0,0,0,0,3	41,41,49,28,59,48	0,0,1,0,5,0	180	149	1	1.0	1.0,1.0,1.0,1.0,1.0,0.909	1.0,1.0,0.976,1.0,0.907,1.0	0.004
ENSMUSG00000040767	Snrnp25	11	+	32207556	32207662	32207573	32207662	32206959	32207043	48,12,15,22,7,36	0,0,1,1,0,3	31,18,22,17,22,9	0,3,0,0,0,2	166	149	1	1.0	1.0,1.0,0.931,0.952,1.0,0.915	1.0,0.843,1.0,1.0,1.0,0.802	0.026
ENSMUSG00000040767	Snrnp25	11	+	32208311	32208408	32208333	32208408	32207556	32207662	0,3,0,1,0,0	425,120,155,232,109,215	0,2,0,0,1,0	218,148,149,125,200,120	171	149	1	1.0	0.0,0.021,0.0,0.004,0.0,0.0	0.0,0.012,0.0,0.0,0.004,0.0	0.002
ENSMUSG00000020460	Rps27a	11	-	29546702	29547260	29546702	29546788	29547680	29547745	6912,170,373,4318,293,2278	6,5,1,3,3,4	4581,2352,491,1050,4188,244	0,5,1,0,12,9	621	149	1	1.0	0.996,0.891,0.989,0.997,0.959,0.993	1.0,0.991,0.992,1.0,0.988,0.867	-0.002
ENSMUSG00000020464	Pnpt1	11	+	29133851	29133926	29133855	29133926	29132844	29132905	0,45,43,51,38,75	0,0,0,3,0,1	0,40,43,30,40,42	0,0,2,2,2,0	153	149	1	1.0	NA,1.0,1.0,0.943,1.0,0.986	NA,1.0,0.954,0.936,0.951,1.0	0.018
ENSMUSG00000020464	Pnpt1	11	+	29153231	29154215	29154143	29154215	29148277	29148331	6,72,107,111,90,80	0,0,0,1,0,0	9,92,121,86,145,78	0,0,0,0,0,0	1061	149	1	1.0	1.0,1.0,1.0,0.94,1.0,1.0	1.0,1.0,1.0,1.0,1.0,1.0	-0.01
ENSMUSG00000004018	Fancl	11	+	26470806	26470948	26470876	26470948	26469651	26469768	0,0,2,2,1,4	36,20,22,46,30,25	0,2,0,2,2,0	44,30,34,11,44,23	219	149	1	1.0	0.0,0.0,0.058,0.029,0.022,0.098	0.0,0.043,0.0,0.11,0.03,0.0	0.004
ENSMUSG00000042208	0610010F05Rik	11	-	23622435	23622529	23622435	23622525	23624935	23625122	0,35,40,43,29,45	0,0,1,0,0,2	0,34,50,28,35,30	0,0,2,0,0,0	153	149	1	1.0	NA,1.0,0.975,1.0,1.0,0.956	NA,1.0,0.961,1.0,1.0,1.0	-0.006
ENSMUSG00000042302	Ehbp1	11	-	22146462	22146700	22146462	22146625	22151066	22151189	0,6,1,4,3,4	0,4,7,5,3,5	0,3,1,4,1,3	0,9,3,5,3,1	224	149	1	1.0	NA,0.499,0.087,0.347,0.399,0.347	NA,0.181,0.181,0.347,0.181,0.666	0.025
ENSMUSG00000020128	Vps54	11	+	21264629	21264871	21264665	21264871	21263198	21263354	0,64,71,110,45,62	0,30,35,56,40,50	0,45,61,82,45,51	3,23,38,29,37,34	185	149	1	1.0	NA,0.632,0.62,0.613,0.475,0.5	0.0,0.612,0.564,0.695,0.495,0.547	0.082
ENSMUSG00000021477	Ctsl	13	-	64366867	64367092	64366867	64366924	64367859	64368006	13528,29297,25506,29866,22970,33959	3,9,10,3,2,2	16307,33695,26549,18882,45083,25490	9,7,0,7,11,6	317	149	1	1.0	1.0,0.999,0.999,1.0,1.0,1.0	0.999,1.0,1.0,0.999,0.999,0.999	0.0
ENSMUSG00000020474	Polm	11	-	5835415	5835586	5835415	5835515	5835700	5835799	0,3,18,16,26,22	0,0,0,3,0,0	2,23,29,18,24,13	0,0,0,0,0,0	220	149	1	1.0	NA,1.0,1.0,0.783,1.0,1.0	1.0,1.0,1.0,1.0,1.0,1.0	-0.043
ENSMUSG00000034175	Rhbdd3	11	+	5100384	5100587	5100396	5100587	5099747	5099898	7,4,5,11,5,8	13,43,37,75,60,66	1,5,14,7,1,6	31,48,39,51,79,41	161	149	1	1.0	0.333,0.079,0.111,0.12,0.072,0.101	0.029,0.088,0.249,0.113,0.012,0.119	0.034
ENSMUSG00000034175	Rhbdd3	11	+	5105180	5105347	5105184	5105347	5104020	5104404	14,2,0,0,4,11	113,30,29,35,17,39	8,3,2,1,4,5	69,30,35,37,77,33	153	149	1	1.0	0.108,0.061,0.0,0.0,0.186,0.215	0.101,0.089,0.053,0.026,0.048,0.129	0.021
ENSMUSG00000009079	Ewsr1	11	-	5078472	5078591	5078472	5078579	5078919	5079528	73,256,256,448,235,419	0,0,2,0,0,0	106,272,274,323,489,299	2,0,0,0,2,0	161	149	1	1.0	1.0,1.0,0.992,1.0,1.0,1.0	0.98,1.0,1.0,1.0,0.996,1.0	0.003
ENSMUSG00000003581	Rnf215	11	+	4137211	4137368	4137308	4137368	4136711	4136797	26,30,64,94,48,60	0,0,2,6,0,1	27,78,74,73,97,62	0,1,0,1,0,3	246	149	1	1.0	1.0,1.0,0.951,0.905,1.0,0.973	1.0,0.979,1.0,0.978,1.0,0.926	-0.009
ENSMUSG00000020430	Pes1	11	+	3973436	3973538	3973448	3973538	3973196	3973368	0,0,0,0,0,1	51,179,276,303,195,327	0,0,0,0,0,0	54,217,257,210,360,215	161	149	1	1.0	0.0,0.0,0.0,0.0,0.0,0.003	0.0,0.0,0.0,0.0,0.0,0.0	0.001
ENSMUSG00000034570	Inpp5j	11	-	3494381	3495261	3494381	3495166	3495346	3495451	4,0,2,1,0,3	3,15,19,25,6,16	0,1,0,4,9,0	12,11,12,10,21,5	244	149	1	1.0	0.449,0.0,0.06,0.024,0.0,0.103	0.0,0.053,0.0,0.196,0.207,0.0	0.03
ENSMUSG00000020454	Eif4enif1	11	+	3234461	3234645	3234584	3234645	3229868	3230101	13,76,82,97,80,95	0,2,1,5,4,2	10,80,81,77,100,81	0,0,2,3,3,1	272	149	1	1.0	1.0,0.954,0.978,0.914,0.916,0.963	1.0,1.0,0.957,0.934,0.948,0.978	-0.015
ENSMUSG00000020454	Eif4enif1	11	+	3234461	3234645	3234584	3234645	3233987	3234059	15,78,76,110,74,78	0,4,1,0,1,0	7,75,92,78,86,66	0,2,2,0,0,1	272	149	1	1.0	1.0,0.914,0.977,1.0,0.976,1.0	1.0,0.954,0.962,1.0,1.0,0.973	-0.004
ENSMUSG00000023764	Sfi1	11	-	3133071	3135542	3133071	3133207	3135653	3135830	43,63,70,117,69,58	14,0,1,4,0,0	58,81,46,73,110,68	0,2,2,0,0,0	2484	149	0.0712589691152	1.0	0.156,1.0,0.808,0.637,1.0,1.0	1.0,0.708,0.58,1.0,1.0,1.0	-0.115
ENSMUSG00000023764	Sfi1	11	-	3134625	3135542	3134625	3134730	3135653	3135830	26,44,53,84,44,38	0,0,0,2,0,2	37,65,30,47,84,53	7,0,1,2,1,0	961	149	0.444628654436	1.0	1.0,1.0,1.0,0.867,1.0,0.747	0.45,1.0,0.823,0.785,0.929,1.0	0.104
ENSMUSG00000023764	Sfi1	11	-	3177426	3177521	3177426	3177493	3179396	3179507	0,23,33,11,16,7	0,0,0,0,0,0	8,15,10,3,23,7	0,0,0,1,0,0	177	149	1	1.0	NA,1.0,1.0,1.0,1.0,1.0	1.0,1.0,1.0,0.716,1.0,1.0	0.047
ENSMUSG00000021240	Abcd4	12	-	84605871	84605982	84605871	84605963	84606099	84606308	0,1,0,0,1,0	3,32,25,40,14,27	1,1,3,0,5,0	18,27,39,27,38,21	168	149	1	1.0	0.0,0.027,0.0,0.0,0.06,0.0	0.047,0.032,0.064,0.0,0.105,0.0	-0.027
ENSMUSG00000021240	Abcd4	12	-	84608974	84609473	84608974	84609096	84611720	84611771	0,33,48,75,48,49	0,0,1,0,3,0	13,54,48,55,46,45	0,0,0,0,0,0	526	149	1	1.0	NA,1.0,0.931,1.0,0.819,1.0	1.0,1.0,1.0,1.0,1.0,1.0	-0.05
ENSMUSG00000021240	Abcd4	12	-	84612324	84612450	84612324	84612445	84612779	84612896	0,21,25,21,10,29	0,0,0,1,0,0	0,24,26,28,32,20	0,0,0,0,0,0	154	149	1	1.0	NA,1.0,1.0,0.953,1.0,1.0	NA,1.0,1.0,1.0,1.0,1.0	-0.009
ENSMUSG00000021240	Abcd4	12	-	84612324	84612583	84612324	84612445	84612779	84612896	6,6,7,9,9,2	0,0,0,1,0,0	0,6,4,1,3,1	0,0,0,0,0,0	287	149	1	1.0	1.0,1.0,1.0,0.824,1.0,1.0	NA,1.0,1.0,1.0,1.0,1.0	-0.029
ENSMUSG00000021240	Abcd4	12	-	84612324	84612583	84612324	84612450	84612779	84612896	6,6,7,8,7,2	0,21,25,20,8,29	0,6,3,1,1,1	0,24,25,28,30,20	282	149	1	1.0	1.0,0.131,0.129,0.174,0.316,0.035	NA,0.117,0.06,0.019,0.017,0.026	0.25
ENSMUSG00000021240	Abcd4	12	-	84612324	84612896	84612324	84612450	84613904	84614044	6,49,44,38,32,55	0,5,2,7,5,0	1,52,39,46,42,25	0,2,6,2,4,6	595	149	1	1.0	1.0,0.71,0.846,0.576,0.616,1.0	1.0,0.867,0.619,0.852,0.724,0.511	0.029
ENSMUSG00000036768	Kif15	9	+	122979385	122979595	122979469	122979595	122977839	122978049	0,2,0,2,0,2	0,6,19,6,10,13	0,0,0,2,0,3	0,17,7,15,7,19	233	149	1	1.0	NA,0.176,0.0,0.176,0.0,0.09	NA,0.0,0.0,0.079,0.0,0.092	0.054
ENSMUSG00000046603	Tcaim	9	+	122818773	122819026	122818849	122819026	122814431	122814588	0,5,5,8,3,10	0,0,3,1,0,2	0,9,5,11,2,17	0,3,2,0,0,1	225	149	1	1.0	NA,1.0,0.525,0.841,1.0,0.768	NA,0.665,0.623,1.0,1.0,0.918	-0.014
ENSMUSG00000037949	Ano10	9	-	122261083	122261653	122261083	122261479	122263669	122263789	6,94,137,157,83,142	0,0,0,2,3,0	18,99,170,111,148,125	0,2,2,0,0,0	323	149	1	1.0	1.0,1.0,1.0,0.973,0.927,1.0	1.0,0.958,0.975,1.0,1.0,1.0	-0.005
ENSMUSG00000038145	Snrk	9	+	122133960	122134076	122133986	122134076	122132627	122132750	0,4,7,5,8,4	0,2,1,3,5,2	0,4,2,6,12,11	0,0,1,0,0,1	175	149	1	1.0	NA,0.63,0.856,0.587,0.577,0.63	NA,1.0,0.63,1.0,1.0,0.904	-0.251
ENSMUSG00000022437	Samm50	15	+	84200292	84200717	84200629	84200717	84199772	84199879	149,262,274,390,277,371	0,1,0,0,0,0	157,311,309,255,393,265	0,0,0,0,1,0	486	149	1	1.0	1.0,0.988,1.0,1.0,1.0,1.0	1.0,1.0,1.0,1.0,0.992,1.0	-0.001
ENSMUSG00000032512	Wdr48	9	+	119913627	119913725	119913637	119913725	119912366	119912469	4,63,99,109,61,91	0,0,0,0,0,0	0,93,112,82,103,65	0,0,1,0,0,0	159	149	1	1.0	1.0,1.0,1.0,1.0,1.0,1.0	NA,1.0,0.991,1.0,1.0,1.0	0.002
ENSMUSG00000010660	Plcd1	9	-	119073762	119073980	119073762	119073922	119074164	119074323	0,0,1,2,1,0	2,3,7,3,9,20	0,1,1,0,8,1	11,12,5,7,9,6	207	149	1	1.0	0.0,0.0,0.093,0.324,0.074,0.0	0.0,0.057,0.126,0.0,0.39,0.107	-0.031
ENSMUSG00000038708	Golga4	9	+	118566907	118566979	118566958	118566979	118565556	118565667	0,3,1,11,2,1	13,105,156,118,100,153	0,3,0,1,0,1	48,106,112,133,139,120	200	149	1	1.0	0.0,0.021,0.005,0.065,0.015,0.005	0.0,0.021,0.0,0.006,0.0,0.006	0.013
ENSMUSG00000035021	Baz1a	12	-	54927563	54927710	54927563	54927624	54929526	54929665	0,38,52,55,57,74	0,9,5,12,7,13	0,57,44,54,30,50	0,7,16,1,8,17	235	149	1	1.0	NA,0.728,0.868,0.744,0.838,0.783	NA,0.838,0.636,0.972,0.704,0.651	0.032
ENSMUSG00000035021	Baz1a	12	-	54927563	54927713	54927563	54927624	54929526	54929665	0,18,10,17,14,24	0,9,5,12,7,13	0,18,13,20,11,27	0,7,16,1,8,17	238	149	1	1.0	NA,0.556,0.556,0.47,0.556,0.536	NA,0.617,0.337,0.926,0.463,0.499	-0.034
ENSMUSG00000004698	Hdac9	12	-	34433080	34433231	34433080	34433222	34437136	34437378	0,2,5,4,0,2	0,0,0,0,0,0	0,5,3,12,2,5	0,2,1,0,0,0	158	149	1	1.0	NA,1.0,1.0,1.0,NA,1.0	NA,0.702,0.739,1.0,1.0,1.0	0.112
ENSMUSG00000079049	Serpinb1c	13	-	32883876	32884044	32883876	32883980	32888871	32889009	0,0,4,4,0,1	0,0,0,0,0,0	0,0,0,0,0,0	0,0,0,0,1,0	213	149	1	1.0	NA,NA,1.0,1.0,NA,1.0	NA,NA,NA,NA,0.0,NA	1.0
ENSMUSG00000064299	4921528I07Rik	9	-	114254445	114254507	114254445	114254504	114261203	114261317	0,0,0,0,2,0	0,0,1,0,0,0	0,0,0,0,1,0	0,0,0,0,0,3	152	149	1	1.0	NA,NA,0.0,NA,1.0,NA	NA,NA,NA,NA,1.0,0.0	0.0
ENSMUSG00000032507	Fbxl2	9	-	113983984	113984116	113983984	113984041	113984540	113984585	0,1,0,0,0,2	0,9,11,19,10,11	0,1,4,0,0,0	0,7,8,7,20,10	224	149	1	1.0	NA,0.069,0.0,0.0,0.0,0.108	NA,0.087,0.25,0.0,0.0,0.0	-0.032
ENSMUSG00000032504	Pdcd6ip	9	-	113685306	113685438	113685306	113685423	113687624	113687725	0,3,5,16,1,9	5,368,455,557,376,495	0,3,6,3,3,5	3,452,490,394,487,394	164	149	1	1.0	0.0,0.007,0.01,0.025,0.002,0.016	0.0,0.006,0.011,0.007,0.006,0.011	0.003
ENSMUSG00000024308	Tapbp	17	+	33926626	33926706	33926629	33926706	33920248	33920509	0,0,1,3,0,2	0,0,0,0,0,0	0,0,2,4,3,3	0,0,0,0,0,1	152	149	1	1.0	NA,NA,1.0,1.0,NA,1.0	NA,NA,1.0,1.0,1.0,0.746	0.064
ENSMUSG00000032496	Ltf	9	+	111021925	111022034	111021977	111022034	111020846	111021007	27,394,371,1109,499,524	0,0,0,0,0,0	19,417,519,775,856,617	0,0,0,1,0,0	201	149	1	1.0	1.0,1.0,1.0,1.0,1.0,1.0	1.0,1.0,1.0,0.998,1.0,1.0	0.0
ENSMUSG00000032496	Ltf	9	+	111024383	111024562	111024385	111024562	111023556	111023612	22,186,187,548,249,240	0,0,0,0,0,0	30,212,280,462,476,266	0,0,0,2,2,0	151	149	1	1.0	1.0,1.0,1.0,1.0,1.0,1.0	1.0,1.0,1.0,0.996,0.996,1.0	0.001
ENSMUSG00000044037	Als2cl	9	+	110884014	110884146	110884017	110884146	110882713	110882823	0,3,6,13,4,21	0,0,0,1,0,0	0,9,21,15,8,2	0,0,3,2,0,2	152	149	1	1.0	NA,1.0,1.0,0.927,1.0,1.0	NA,1.0,0.873,0.88,1.0,0.495	0.136
ENSMUSG00000044791	Setd2	9	+	110592398	110592579	110592401	110592579	110590387	110590436	0,25,33,35,34,48	0,15,11,11,16,9	0,46,24,45,45,36	0,10,17,22,40,16	152	149	1	1.0	NA,0.62,0.746,0.757,0.676,0.839	NA,0.818,0.581,0.667,0.524,0.688	0.072
ENSMUSG00000054792	Klhl18	9	-	110436010	110436248	110436010	110436233	110437346	110437483	0,1,12,12,13,5	0,11,14,18,4,8	0,9,5,6,7,7	0,15,9,14,15,16	164	149	1	1.0	NA,0.076,0.438,0.377,0.747,0.362	NA,0.353,0.335,0.28,0.298,0.284	0.09
ENSMUSG00000032480	Dhx30	9	-	110098728	110098859	110098728	110098852	110109025	110109995	0,40,47,32,39,69	0,0,0,0,0,0	0,48,43,48,45,61	0,0,0,0,1,0	156	149	1	1.0	NA,1.0,1.0,1.0,1.0,1.0	NA,1.0,1.0,1.0,0.977,1.0	0.005
ENSMUSG00000032480	Dhx30	9	-	110112970	110113090	110112970	110113025	110115035	110115161	0,49,42,37,13,55	0,17,15,15,16,17	2,30,27,51,36,22	0,22,25,8,12,9	214	149	1	1.0	NA,0.667,0.661,0.632,0.361,0.693	1.0,0.487,0.429,0.816,0.676,0.63	-0.07
ENSMUSG00000032480	Dhx30	9	-	110112970	110113090	110112970	110113025	110115490	110115582	0,16,24,15,8,24	0,0,0,0,0,0	0,10,14,17,13,8	0,1,0,0,1,4	214	149	1	1.0	NA,1.0,1.0,1.0,1.0,1.0	NA,0.874,1.0,1.0,0.901,0.582	0.129
ENSMUSG00000032480	Dhx30	9	-	110115035	110115211	110115035	110115161	110115490	110115582	0,0,0,2,0,1	0,37,34,37,8,38	0,0,0,0,1,0	0,38,28,26,20,28	199	149	1	1.0	NA,0.0,0.0,0.039,0.0,0.019	NA,0.0,0.0,0.0,0.036,0.0	0.004
ENSMUSG00000032478	Nme6	9	+	109835269	109835414	109835317	109835414	109833195	109833295	0,0,0,0,0,0	14,17,44,30,17,35	0,1,0,0,2,3	15,27,38,28,56,28	197	149	1	1.0	0.0,0.0,0.0,0.0,0.0,0.0	0.0,0.027,0.0,0.0,0.026,0.075	-0.021
ENSMUSG00000032478	Nme6	9	+	109841926	109842087	109841961	109842087	109841475	109841515	37,24,40,73,24,46	0,0,0,0,0,0	41,67,53,30,74,47	1,0,0,0,0,0	184	149	1	1.0	1.0,1.0,1.0,1.0,1.0,1.0	0.971,1.0,1.0,1.0,1.0,1.0	0.005
ENSMUSG00000025648	Pfkfb4	9	+	108998841	108998975	108998858	108998975	108992015	108992112	0,0,2,0,2,1	0,48,35,66,41,67	0,3,4,2,0,2	0,37,46,58,46,34	166	149	1	1.0	NA,0.0,0.049,0.0,0.042,0.013	NA,0.068,0.072,0.03,0.0,0.05	-0.023
ENSMUSG00000025648	Pfkfb4	9	+	109008311	109008470	109008348	109008470	109007691	109007748	0,0,0,2,1,1	0,49,77,68,47,89	0,0,0,1,0,0	1,91,56,44,67,65	186	149	1	1.0	NA,0.0,0.0,0.023,0.017,0.009	0.0,0.0,0.0,0.018,0.0,0.0	0.007
ENSMUSG00000025648	Pfkfb4	9	+	109010341	109010656	109010448	109010656	109008348	109008470	0,2,3,3,0,6	0,60,46,75,57,75	0,0,4,1,1,0	0,52,59,52,66,59	256	149	1	1.0	NA,0.019,0.037,0.023,0.0,0.044	NA,0.0,0.038,0.011,0.009,0.0	0.013
ENSMUSG00000023473	Celsr3	9	+	108845041	108845168	108845044	108845168	108844462	108844542	0,0,0,4,0,0	0,0,0,0,0,0	0,2,0,0,1,1	0,0,0,2,0,0	152	149	1	1.0	NA,NA,NA,1.0,NA,NA	NA,1.0,NA,0.0,1.0,1.0	0.25
ENSMUSG00000064145	Arih2	9	-	108605333	108605472	108605333	108605417	108607287	108607356	0,2,3,3,8,2	17,99,136,133,84,140	0,3,3,3,7,2	8,102,104,116,125,143	204	149	1	1.0	0.0,0.015,0.016,0.016,0.065,0.01	0.0,0.021,0.021,0.019,0.039,0.01	0.002
ENSMUSG00000064145	Arih2	9	-	108644025	108644368	108644025	108644365	108644932	108644994	0,55,57,116,39,75	0,40,32,39,15,28	0,69,69,53,55,55	0,33,31,27,31,29	152	149	1	1.0	NA,0.574,0.636,0.745,0.718,0.724	NA,0.672,0.686,0.658,0.635,0.65	0.019
ENSMUSG00000022961	Son	16	+	91678100	91679195	91678153	91679195	91677588	91677704	0,193,215,299,201,309	0,119,128,217,110,137	20,240,231,237,326,208	16,180,142,157,208,146	202	149	1	1.0	NA,0.545,0.553,0.504,0.574,0.625	0.48,0.496,0.545,0.527,0.536,0.512	0.044
ENSMUSG00000019039	Dalrd3	9	+	108570563	108570814	108570621	108570814	108570149	108570445	8,126,129,231,114,183	0,0,3,4,4,6	22,143,138,125,199,113	0,1,4,0,3,1	207	149	1	1.0	1.0,1.0,0.969,0.977,0.954,0.956	1.0,0.99,0.961,1.0,0.979,0.988	-0.01
ENSMUSG00000019039	Dalrd3	9	+	108571435	108571519	108571445	108571519	108571044	108571173	11,7,11,26,3,11	35,73,59,94,45,98	0,10,1,13,7,9	30,86,55,53,101,67	159	149	0.892185462185	1.0	0.228,0.082,0.149,0.206,0.059,0.095	0.0,0.098,0.017,0.187,0.061,0.112	0.057
ENSMUSG00000032604	Qars	9	+	108512430	108512582	108512482	108512582	108511531	108511618	0,0,1,1,2,0	29,291,329,435,278,377	0,0,0,4,0,1	24,344,326,350,444,267	201	149	1	1.0	0.0,0.0,0.002,0.002,0.005,0.0	0.0,0.0,0.0,0.008,0.0,0.003	-0.0
ENSMUSG00000032604	Qars	9	+	108513668	108513806	108513723	108513806	108513285	108513378	208,233,318,482,265,392	0,0,0,4,2,2	212,396,312,332,483,374	0,3,0,3,4,1	204	149	1	1.0	1.0,1.0,1.0,0.989,0.99,0.993	1.0,0.99,1.0,0.988,0.989,0.996	0.001
ENSMUSG00000006676	Usp19	9	+	108493560	108493863	108493563	108493863	108493349	108493483	10,201,227,342,152,237	0,32,36,49,14,23	10,254,250,171,200,213	0,38,40,46,30,40	152	149	1	1.0	1.0,0.86,0.861,0.872,0.914,0.91	1.0,0.868,0.86,0.785,0.867,0.839	0.033
ENSMUSG00000006676	Usp19	9	+	108495033	108495254	108495039	108495254	108494811	108494927	9,149,163,204,99,189	1,26,37,50,29,46	11,124,153,140,154,132	8,34,40,28,27,24	155	149	1	1.0	0.896,0.846,0.809,0.797,0.766,0.798	0.569,0.778,0.786,0.828,0.846,0.841	0.044
ENSMUSG00000006676	Usp19	9	+	108498122	108498241	108498131	108498241	108497895	108498036	10,180,181,277,142,203	0,10,3,10,6,16	28,177,143,132,211,165	0,4,6,5,10,18	158	149	1	1.0	1.0,0.944,0.983,0.963,0.957,0.923	1.0,0.977,0.957,0.961,0.952,0.896	0.005
ENSMUSG00000032590	Apeh	9	-	108088260	108089569	108088260	108088349	108090088	108090186	107,163,203,279,147,241	0,0,0,0,0,0	84,186,185,171,247,152	0,0,1,0,0,0	1369	149	1	1.0	1.0,1.0,1.0,1.0,1.0,1.0	1.0,1.0,0.953,1.0,1.0,1.0	0.008
ENSMUSG00000032562	Gnai2	9	-	107614124	107615098	107614124	107614715	107615611	107615825	4758,7154,8278,12703,7294,11162	298,228,258,367,246,352	5836,9460,9227,8629,14434,8727	263,255,274,236,468,257	532	149	1	1.0	0.817,0.898,0.9,0.906,0.893,0.899	0.861,0.912,0.904,0.911,0.896,0.905	-0.013
ENSMUSG00000079334	Nat6	9	+	107579099	107580935	107580456	107580935	107578886	107578970	72,164,177,163,141,176	0,0,0,0,0,0	59,171,203,137,175,125	0,6,1,2,2,0	1506	149	1	1.0	1.0,1.0,1.0,1.0,1.0,1.0	1.0,0.738,0.953,0.871,0.896,1.0	0.09
ENSMUSG00000079334	Nat6	9	+	107582816	107583519	107583135	107583519	107578886	107578970	102,201,149,209,139,202	0,0,0,0,0,0	104,183,178,148,242,130	0,0,0,0,1,0	468	149	1	1.0	1.0,1.0,1.0,1.0,1.0,1.0	1.0,1.0,1.0,1.0,0.987,1.0	0.002
ENSMUSG00000079334	Nat6	9	+	107582816	107583519	107583135	107583519	107579099	107580935	115,237,205,266,192,280	0,0,0,1,0,1	113,261,244,190,334,178	0,1,1,0,1,0	468	149	1	1.0	1.0,1.0,1.0,0.988,1.0,0.989	1.0,0.988,0.987,1.0,0.991,1.0	0.002
ENSMUSG00000032577	Mapkapk3	9	-	107262422	107263764	107262422	107262487	107289119	107289396	0,236,321,423,221,367	0,1,1,0,7,4	2,279,213,230,300,236	0,8,0,6,7,4	1426	149	1	1.0	NA,0.961,0.971,1.0,0.767,0.906	1.0,0.785,1.0,0.8,0.817,0.86	0.044
ENSMUSG00000023495	Pcbp4	9	+	106462188	106462414	106462361	106462414	106462068	106462113	37,40,55,57,31,40	0,0,0,0,0,0	7,54,42,25,65,42	0,1,0,0,0,0	322	149	1	1.0	1.0,1.0,1.0,1.0,1.0,1.0	1.0,0.962,1.0,1.0,1.0,1.0	0.006
ENSMUSG00000023495	Pcbp4	9	+	106462342	106462414	106462361	106462414	106462188	106462252	0,0,0,0,0,0	40,42,49,48,33,45	0,0,1,0,0,1	9,40,49,24,64,49	168	149	1	1.0	0.0,0.0,0.0,0.0,0.0,0.0	0.0,0.0,0.018,0.0,0.0,0.018	-0.006
ENSMUSG00000042210	Abhd14a	9	-	106440620	106440910	106440620	106440856	106443805	106443942	1,2,1,0,16,0	9,2,1,0,3,1	3,0,0,3,2,2	0,3,2,6,0,2	203	149	1	1.0	0.075,0.423,0.423,NA,0.797,0.0	1.0,0.0,0.0,0.268,1.0,0.423	-0.105
ENSMUSG00000042210	Abhd14a	9	-	106440620	106440910	106440620	106440856	106443826	106443942	1,1,0,0,9,0	16,11,11,19,6,23	3,3,0,5,2,6	17,9,6,10,36,12	203	149	0.510385858948	1.0	0.044,0.063,0.0,0.0,0.524,0.0	0.115,0.197,0.0,0.268,0.039,0.268	-0.043
ENSMUSG00000023262	Acy1	9	-	106435783	106436009	106435783	106435860	106436125	106436220	0,0,0,1,0,0	0,4,0,12,5,7	2,0,0,0,0,0	0,6,5,0,7,2	298	149	1	1.0	NA,0.0,NA,0.04,0.0,0.0	1.0,0.0,0.0,NA,0.0,0.0	-0.19
ENSMUSG00000023262	Acy1	9	-	106437628	106437737	106437628	106437733	106438132	106438319	4,8,4,2,0,1	16,0,2,0,0,1	0,4,2,1,7,6	2,2,2,0,3,5	153	149	1	1.0	0.196,1.0,0.661,1.0,NA,0.493	0.0,0.661,0.493,1.0,0.694,0.539	0.106
ENSMUSG00000023345	Poc1a	9	+	106329872	106330016	106329900	106330016	106307940	106308033	142,30,74,45,22,58	10,4,2,6,3,10	75,57,40,48,76,50	3,4,5,8,8,3	177	149	1	1.0	0.923,0.863,0.969,0.863,0.861,0.83	0.955,0.923,0.871,0.835,0.889,0.933	-0.016
ENSMUSG00000032786	Alas1	9	-	106238074	106238239	106238074	106238236	106238642	106238822	731,1315,1400,1298,989,1469	0,4,0,0,0,0	841,1464,1391,887,1492,1087	0,0,0,2,0,0	152	149	1	1.0	1.0,0.997,1.0,1.0,1.0,1.0	1.0,1.0,1.0,0.998,1.0,1.0	-0.0
ENSMUSG00000032786	Alas1	9	-	106243161	106243395	106243161	106243392	106246758	106246978	74,1137,1288,1238,956,1428	0,1,2,2,1,7	165,1291,1134,776,1207,906	0,7,3,4,9,4	152	149	1	1.0	1.0,0.999,0.998,0.998,0.999,0.995	1.0,0.994,0.997,0.995,0.992,0.996	0.002
ENSMUSG00000023277	Twf2	9	+	106211718	106211897	106211723	106211897	106206888	106206966	81,250,364,466,268,476	5,7,0,16,10,7	151,368,383,375,556,282	0,6,8,0,12,5	154	149	1	1.0	0.94,0.972,1.0,0.966,0.963,0.985	1.0,0.983,0.979,1.0,0.978,0.982	-0.016
ENSMUSG00000040667	Nup88	11	-	70944481	70944580	70944481	70944562	70944672	70944738	0,0,0,2,0,5	69,79,96,91,70,88	0,1,0,0,7,2	44,79,96,72,134,67	167	149	1	1.0	0.0,0.0,0.0,0.019,0.0,0.048	0.0,0.011,0.0,0.0,0.045,0.026	-0.002
ENSMUSG00000040667	Nup88	11	-	70944844	70944985	70944844	70944970	70945202	70945361	0,19,23,27,24,30	18,61,68,62,58,82	5,40,25,28,46,30	59,93,74,65,93,62	164	149	1	1.0	0.0,0.221,0.235,0.283,0.273,0.249	0.071,0.281,0.235,0.281,0.31,0.305	-0.037
ENSMUSG00000040667	Nup88	11	-	70947701	70947803	70947701	70947799	70950145	70950236	8,108,157,197,127,168	0,1,0,1,0,2	37,168,207,127,225,163	0,0,0,0,6,0	153	149	1	1.0	1.0,0.991,1.0,0.995,1.0,0.988	1.0,1.0,1.0,1.0,0.973,1.0	0.0
ENSMUSG00000037784	Dzip1l	9	+	99663525	99663716	99663528	99663716	99662940	99663157	0,0,2,2,0,0	0,1,3,0,1,3	0,1,0,0,5,0	0,2,2,1,13,4	152	149	1	1.0	NA,0.0,0.395,1.0,0.0,0.0	NA,0.329,0.0,0.0,0.274,0.0	0.158
ENSMUSG00000032469	Dbr1	9	+	99582316	99582462	99582390	99582462	99582021	99582102	6,46,47,67,34,83	0,0,0,0,0,0	18,75,65,51,86,59	2,1,0,0,0,0	223	149	1	1.0	1.0,1.0,1.0,1.0,1.0,1.0	0.857,0.98,1.0,1.0,1.0,1.0	0.027
ENSMUSG00000006740	Kif5b	18	-	6210699	6211252	6210699	6210804	6212516	6212618	0,250,297,362,239,302	0,0,0,0,0,0	13,282,265,278,284,253	0,0,0,0,0,1	597	149	1	1.0	NA,1.0,1.0,1.0,1.0,1.0	1.0,1.0,1.0,1.0,1.0,0.984	0.003
ENSMUSG00000032413	Rasa2	9	-	96566015	96568487	96566015	96566122	96569019	96569094	0,10,12,16,19,6	0,1,0,0,0,0	0,10,7,22,13,17	0,0,1,0,0,1	2514	149	1	1.0	NA,0.372,1.0,1.0,1.0,1.0	NA,1.0,0.293,1.0,1.0,0.502	0.115
ENSMUSG00000032411	Tfdp2	9	+	96273838	96273942	96273865	96273942	96232681	96232748	0,19,15,13,7,18	0,0,0,0,0,0	0,13,1,24,15,11	0,0,0,0,0,1	176	149	1	1.0	NA,1.0,1.0,1.0,1.0,1.0	NA,1.0,1.0,1.0,1.0,0.903	0.019
ENSMUSG00000032411	Tfdp2	9	+	96273838	96273942	96273865	96273942	96247049	96247088	0,6,8,5,4,5	0,0,0,0,0,0	0,9,1,1,4,4	0,0,3,0,0,0	176	149	1	1.0	NA,1.0,1.0,1.0,1.0,1.0	NA,1.0,0.22,1.0,1.0,1.0	0.156
ENSMUSG00000032411	Tfdp2	9	+	96297623	96297770	96297626	96297770	96294964	96295127	0,4,5,6,5,6	0,3,14,17,16,10	0,7,9,3,12,0	0,13,11,19,13,10	152	149	1	1.0	NA,0.567,0.259,0.257,0.234,0.37	NA,0.345,0.445,0.134,0.475,0.0	0.058
ENSMUSG00000020268	Lyrm7	11	-	54848578	54849396	54848578	54848660	54850344	54850415	0,1,0,0,0,0	5,5,7,4,3,6	4,0,0,0,2,0	0,0,3,10,5,0	885	149	1	1.0	0.0,0.033,0.0,0.0,0.0,0.0	1.0,NA,0.0,0.0,0.063,NA	-0.26
ENSMUSG00000020268	Lyrm7	11	-	54850344	54850415	54850344	54850412	54853226	54853299	0,6,8,4,2,1	0,0,0,0,0,0	0,8,5,4,1,0	0,0,0,0,1,1	152	149	1	1.0	NA,1.0,1.0,1.0,1.0,1.0	NA,1.0,1.0,1.0,0.495,0.0	0.301
ENSMUSG00000032359	Ctsh	9	+	90061501	90061624	90061518	90061624	90060478	90060510	0,23,17,42,24,23	429,2093,2457,3868,1897,3181	4,15,18,24,29,14	519,2485,2221,2511,2892,2299	166	149	1	1.0	0.0,0.01,0.006,0.01,0.011,0.006	0.007,0.005,0.007,0.009,0.009,0.005	0.0
ENSMUSG00000032359	Ctsh	9	+	90067026	90068473	90068404	90068473	90065391	90065447	1017,1958,2356,3248,1893,2902	0,0,0,0,1,0	1206,2375,2261,2374,3179,2066	0,0,0,0,0,0	1527	149	1	1.0	1.0,1.0,1.0,1.0,0.995,1.0	1.0,1.0,1.0,1.0,1.0,1.0	-0.001
ENSMUSG00000024050	Wiz	17	-	32357456	32357984	32357456	32357981	32358942	32359494	0,49,32,66,34,52	0,1,1,0,4,0	1,30,40,38,35,35	0,6,1,1,10,0	152	149	1	1.0	NA,0.98,0.969,1.0,0.893,1.0	1.0,0.831,0.975,0.974,0.774,1.0	0.043
ENSMUSG00000066456	Hmgn3	9	-	83109947	83111106	83109947	83110429	83112219	83112270	32,60,65,103,59,87	0,2,0,2,0,8	41,93,109,73,143,69	0,3,1,0,1,1	826	149	1	1.0	1.0,0.844,1.0,0.903,1.0,0.662	1.0,0.848,0.952,1.0,0.963,0.926	-0.047
ENSMUSG00000021504	B4galt7	13	+	55604019	55604382	55604119	55604382	55600064	55600192	0,172,182,262,142,256	1,3,4,19,4,19	52,192,199,161,234,158	13,20,4,5,8,11	249	149	1	1.0	0.0,0.972,0.965,0.892,0.955,0.89	0.705,0.852,0.968,0.951,0.946,0.896	-0.107
ENSMUSG00000032332	Col12a1	9	-	79598990	79601179	79598990	79600007	79602199	79602370	145,267,151,177,353,466	8,18,0,6,32,30	109,337,297,195,725,444	1,10,7,5,24,18	1321	149	0.345357748015	1.0	0.672,0.626,1.0,0.769,0.554,0.637	0.925,0.792,0.827,0.815,0.773,0.736	-0.102
ENSMUSG00000049624	Slc17a5	9	-	78574649	78574753	78574649	78574737	78577029	78577263	0,18,48,31,12,21	0,137,192,218,145,225	2,23,11,17,27,34	1,174,164,210,186,188	165	149	1	1.0	NA,0.106,0.184,0.114,0.07,0.078	0.644,0.107,0.057,0.068,0.116,0.14	-0.078
ENSMUSG00000049624	Slc17a5	9	-	78577029	78577263	78577029	78577185	78578510	78578707	3,202,233,268,158,284	0,0,0,0,3,2	3,234,231,212,188,227	0,1,1,0,0,0	227	149	1	1.0	1.0,1.0,1.0,1.0,0.972,0.989	1.0,0.994,0.993,1.0,1.0,1.0	-0.004
ENSMUSG00000032344	Mb21d1	9	-	78435440	78435727	78435440	78435683	78437302	78437522	0,0,1,0,0,0	0,11,14,19,14,18	8,0,0,0,0,0	0,17,14,18,11,12	193	149	1	1.0	NA,0.0,0.052,0.0,0.0,0.0	1.0,0.0,0.0,0.0,0.0,0.0	-0.156
ENSMUSG00000018661	Cog1	11	+	113660942	113661052	113660964	113661052	113659268	113659377	186,107,150,249,114,152	0,3,0,4,1,4	220,155,122,150,206,96	0,0,3,1,6,5	171	149	1	1.0	1.0,0.969,1.0,0.982,0.99,0.971	1.0,1.0,0.973,0.992,0.968,0.944	0.006
ENSMUSG00000034563	Ccpg1	9	+	73005640	73005892	73005654	73005892	73001676	73001875	0,154,234,291,153,260	0,1,2,10,4,12	8,207,145,169,173,177	0,0,2,2,5,3	163	149	1	1.0	NA,0.993,0.991,0.964,0.972,0.952	1.0,1.0,0.985,0.987,0.969,0.982	-0.013
ENSMUSG00000038535	Zfp280d	9	+	72360285	72360341	72360292	72360341	72351524	72351570	0,22,16,19,17,25	0,0,0,0,0,2	0,13,18,22,15,18	0,0,0,0,0,0	156	149	1	1.0	NA,1.0,1.0,1.0,1.0,0.923	NA,1.0,1.0,1.0,1.0,1.0	-0.015
ENSMUSG00000032212	Sltm	9	+	70573456	70573925	70573510	70573925	70572148	70572176	0,33,53,51,43,55	0,14,20,32,15,19	4,53,31,38,57,46	0,19,15,26,13,20	203	149	1	1.0	NA,0.634,0.66,0.539,0.678,0.68	1.0,0.672,0.603,0.518,0.763,0.628	-0.059
ENSMUSG00000032217	Rnf111	9	-	70429551	70429679	70429551	70429655	70430930	70431026	0,22,32,58,19,31	0,66,80,105,49,72	2,31,38,35,34,18	2,90,56,68,75,57	173	149	1	1.0	NA,0.223,0.256,0.322,0.25,0.271	0.463,0.229,0.369,0.307,0.281,0.214	-0.046
ENSMUSG00000032217	Rnf111	9	-	70450285	70450541	70450285	70450538	70453500	70453817	6,39,36,76,30,57	0,28,45,39,41,48	0,64,44,45,52,38	0,30,43,34,46,26	152	149	1	1.0	1.0,0.577,0.44,0.656,0.418,0.538	NA,0.677,0.501,0.565,0.526,0.589	0.033
ENSMUSG00000032366	Tpm1	9	-	67022592	67024565	67022592	67023441	67031028	67031098	43,63,35,42,34,42	200,326,285,365,378,596	8,65,57,39,117,37	240,469,392,363,802,500	1273	149	1	1.0	0.025,0.022,0.014,0.013,0.01,0.008	0.004,0.016,0.017,0.012,0.017,0.009	0.003
ENSMUSG00000032376	Usp3	9	-	66542512	66542626	66542512	66542613	66543945	66544028	0,76,60,74,81,100	0,0,0,2,0,0	3,112,56,73,87,74	0,0,0,0,0,0	162	149	1	1.0	NA,1.0,1.0,0.971,1.0,1.0	1.0,1.0,1.0,1.0,1.0,1.0	-0.006
ENSMUSG00000041064	Pif1	9	+	65591686	65591859	65591719	65591859	65589947	65590054	0,0,2,2,2,0	0,1,3,2,1,4	0,1,1,0,3,0	0,6,6,1,3,4	182	149	1	1.0	NA,0.0,0.353,0.45,0.621,0.0	NA,0.12,0.12,0.0,0.45,0.0	0.147
ENSMUSG00000051705	Senp8	9	-	59739939	59740051	59739939	59740032	59750261	59750371	0,1,1,0,0,0	0,0,3,0,0,1	0,1,0,2,1,0	0,4,0,0,0,4	168	149	1	1.0	NA,1.0,0.228,NA,NA,0.0	NA,0.181,NA,1.0,1.0,0.0	-0.136
ENSMUSG00000025237	Parp6	9	+	59623917	59624433	59624372	59624433	59623122	59623200	1,46,76,110,57,80	0,0,0,0,0,0	1,53,64,59,64,47	0,0,0,1,0,0	604	149	1	1.0	1.0,1.0,1.0,1.0,1.0,1.0	1.0,1.0,1.0,0.936,1.0,1.0	0.011
ENSMUSG00000032340	Neo1	9	-	58906870	58907094	58906870	58907046	58908403	58908499	0,0,0,0,2,0	0,9,5,6,13,13	0,1,0,0,1,0	7,14,5,7,20,27	197	149	1	1.0	NA,0.0,0.0,0.0,0.104,0.0	0.0,0.051,0.0,0.0,0.036,0.0	0.006
ENSMUSG00000032340	Neo1	9	-	58930955	58931175	58930955	58931115	58955958	58956079	0,9,4,9,15,3	0,3,1,0,4,3	0,4,13,3,12,5	0,1,2,0,7,2	209	149	1	1.0	NA,0.681,0.74,1.0,0.728,0.416	NA,0.74,0.823,1.0,0.55,0.641	-0.038
ENSMUSG00000035597	Prpf39	12	+	65055614	65055764	65055637	65055764	65055433	65055533	0,1,0,5,4,2	0,14,19,28,14,13	0,2,1,1,4,7	4,9,20,7,36,21	172	149	1	1.0	NA,0.058,0.0,0.134,0.198,0.118	0.0,0.161,0.042,0.11,0.088,0.224	-0.003
ENSMUSG00000035597	Prpf39	12	+	65056250	65056519	65056304	65056519	65055637	65055764	0,78,100,121,91,84	0,0,0,0,0,0	7,141,89,102,136,98	0,0,0,0,4,0	203	149	1	1.0	NA,1.0,1.0,1.0,1.0,1.0	1.0,1.0,1.0,1.0,0.961,1.0	0.006
ENSMUSG00000035597	Prpf39	12	+	65057728	65057913	65057731	65057913	65056250	65056519	0,52,83,92,81,91	0,5,0,0,0,0	2,78,84,79,98,62	0,4,0,0,0,4	152	149	1	1.0	NA,0.911,1.0,1.0,1.0,1.0	1.0,0.95,1.0,1.0,1.0,0.938	0.001
ENSMUSG00000055720	Ubl7	9	+	57911709	57911825	57911716	57911825	57911050	57911171	0,1,0,0,1,0	0,0,2,2,0,3	0,0,3,1,4,1	0,0,0,0,0,0	156	149	1	1.0	NA,1.0,0.0,0.0,1.0,0.0	NA,NA,1.0,1.0,1.0,1.0	-0.6
ENSMUSG00000055720	Ubl7	9	+	57911709	57911825	57911716	57911825	57911108	57911282	0,0,0,0,1,0	0,2,0,0,2,2	0,0,0,1,2,1	0,0,2,0,0,0	156	149	1	1.0	NA,0.0,NA,NA,0.323,0.0	NA,NA,0.0,1.0,1.0,1.0	-0.642
ENSMUSG00000055720	Ubl7	9	+	57920384	57920561	57920503	57920561	57920038	57920123	5,3,0,8,1,2	56,157,156,228,138,196	3,3,0,3,4,2	71,134,195,157,213,122	268	149	1	1.0	0.047,0.011,0.0,0.019,0.004,0.006	0.023,0.012,0.0,0.011,0.01,0.009	0.004
ENSMUSG00000032316	Clk3	9	-	57753270	57753430	57753270	57753400	57753500	57753595	14,6,6,9,5,18	77,89,90,90,95,106	8,3,8,3,11,3	69,88,89,83,174,69	179	149	1	1.0	0.131,0.053,0.053,0.077,0.042,0.124	0.088,0.028,0.07,0.029,0.05,0.035	0.03
ENSMUSG00000032316	Clk3	9	-	57758283	57761040	57758283	57758350	57761715	57761867	18,300,341,542,342,429	0,0,0,3,0,0	26,423,365,345,523,404	0,0,0,0,0,0	2839	149	1	1.0	1.0,1.0,1.0,0.905,1.0,1.0	1.0,1.0,1.0,1.0,1.0,1.0	-0.016
ENSMUSG00000032316	Clk3	9	-	57758626	57761040	57758626	57758723	57761715	57761867	18,285,320,516,317,405	0,0,0,0,1,0	27,402,346,314,488,368	0,0,0,0,0,0	2466	149	1	1.0	1.0,1.0,1.0,1.0,0.95,1.0	1.0,1.0,1.0,1.0,1.0,1.0	-0.008
ENSMUSG00000032299	Commd4	9	-	57155901	57156033	57155901	57155982	57156171	57156291	6,7,7,16,7,8	259,149,211,250,144,272	16,2,20,5,15,9	277,190,222,181,336,193	200	149	1	1.0	0.017,0.034,0.024,0.046,0.035,0.021	0.041,0.008,0.063,0.02,0.032,0.034	-0.003
ENSMUSG00000032299	Commd4	9	-	57155901	57156064	57155901	57155982	57156171	57156291	13,6,11,34,10,6	259,149,211,250,144,272	35,15,28,8,20,17	277,190,222,181,336,193	231	149	1	1.0	0.031,0.025,0.033,0.081,0.043,0.014	0.075,0.048,0.075,0.028,0.037,0.054	-0.015
ENSMUSG00000032299	Commd4	9	-	57155901	57156064	57155901	57156033	57156171	57156291	7,3,6,18,3,0	0,4,2,0,0,2	19,13,10,3,6,8	0,0,2,0,1,0	180	149	1	1.0	1.0,0.383,0.713,1.0,1.0,0.0	1.0,1.0,0.805,1.0,0.832,1.0	-0.257
ENSMUSG00000032295	Man2c1	9	+	57138847	57138969	57138853	57138969	57138396	57138520	19,92,122,160,75,139	0,0,0,0,0,1	45,127,110,134,141,110	0,0,0,0,0,0	155	149	1	1.0	1.0,1.0,1.0,1.0,1.0,0.993	1.0,1.0,1.0,1.0,1.0,1.0	-0.001
ENSMUSG00000032295	Man2c1	9	+	57139610	57139708	57139687	57139708	57139245	57139401	73,109,128,218,123,219	0,0,0,6,1,0	64,191,192,154,205,151	0,1,1,0,0,0	226	149	1	1.0	1.0,1.0,1.0,0.96,0.988,1.0	1.0,0.992,0.992,1.0,1.0,1.0	-0.006
ENSMUSG00000032295	Man2c1	9	+	57141563	57141915	57141805	57141915	57141305	57141385	181,166,185,249,121,197	0,0,0,0,6,0	247,162,148,176,286,129	0,1,0,0,2,0	391	149	1	1.0	1.0,1.0,1.0,1.0,0.885,1.0	1.0,0.984,1.0,1.0,0.982,1.0	-0.014
ENSMUSG00000032309	Fbxo22	9	+	55218314	55218479	55218433	55218479	55214902	55214998	17,218,251,327,172,318	0,1,2,8,2,9	23,248,236,231,301,180	0,0,2,0,1,1	268	149	1	1.0	1.0,0.992,0.986,0.958,0.98,0.952	1.0,1.0,0.985,1.0,0.994,0.99	-0.017
ENSMUSG00000061559	Wdr61	9	-	54730633	54730661	54730633	54730656	54731386	54731437	6,112,136,205,114,205	0,2,1,6,0,1	34,172,147,138,171,158	0,0,8,5,11,0	154	149	1	1.0	1.0,0.982,0.992,0.971,1.0,0.995	1.0,1.0,0.947,0.964,0.938,1.0	0.015
ENSMUSG00000032060	Cryab	9	+	50753080	50753477	50753185	50753477	50751324	50751576	0,12,2,7,3,6	0,0,0,0,0,2	4,14,3,9,8,8	0,2,0,0,1,0	254	149	1	1.0	NA,1.0,1.0,1.0,1.0,0.638	1.0,0.804,1.0,1.0,0.824,1.0	-0.01
ENSMUSG00000042396	Rbm7	9	-	48488700	48490938	48488700	48489988	48493406	48493494	0,225,276,333,185,318	0,12,24,37,9,21	25,269,242,225,280,217	0,18,26,11,27,16	1099	149	1	1.0	NA,0.718,0.609,0.55,0.736,0.672	1.0,0.67,0.558,0.735,0.584,0.648	-0.042
ENSMUSG00000042396	Rbm7	9	-	48488700	48490938	48488700	48489988	48494018	48494181	0,54,53,73,69,61	0,0,0,2,0,0	5,60,60,42,80,48	0,2,0,0,3,1	1099	149	1	1.0	NA,1.0,1.0,0.832,1.0,1.0	1.0,0.803,1.0,1.0,0.783,0.867	0.058
ENSMUSG00000034908	Sidt2	9	-	45945143	45945359	45945143	45945210	45945665	45945784	0,154,204,231,187,285	0,0,0,5,2,0	3,193,189,208,225,181	0,0,0,0,0,0	298	149	1	1.0	NA,1.0,1.0,0.959,0.979,1.0	1.0,1.0,1.0,1.0,1.0,1.0	-0.012
ENSMUSG00000035382	Pcsk7	9	+	45925910	45926067	45925917	45926067	45919791	45919894	7,70,76,81,39,70	0,0,1,0,2,0	1,56,75,65,70,46	0,2,0,1,5,0	156	149	1	1.0	1.0,1.0,0.986,1.0,0.949,1.0	1.0,0.964,1.0,0.984,0.93,1.0	0.009
ENSMUSG00000032086	Bace1	9	+	45856087	45856225	45856162	45856225	45854626	45854843	0,28,13,21,28,31	0,0,1,0,0,0	6,22,21,26,29,26	0,0,0,0,1,0	224	149	1	1.0	NA,1.0,0.896,1.0,1.0,1.0	1.0,1.0,1.0,1.0,0.951,1.0	-0.013
ENSMUSG00000043987	Cep164	9	-	45774783	45774907	45774783	45774904	45775191	45775367	0,25,60,64,43,49	0,0,3,0,0,0	2,43,37,44,73,23	0,0,0,0,1,0	152	149	1	1.0	NA,1.0,0.951,1.0,1.0,1.0	1.0,1.0,1.0,1.0,0.986,1.0	-0.007
ENSMUSG00000059412	Fxyd2	9	+	45408299	45409549	45409512	45409549	45408105	45408144	14,22,27,32,18,42	0,0,0,1,0,0	17,17,12,25,58,30	0,0,0,3,0,0	1362	149	1	1.0	1.0,1.0,1.0,0.778,1.0,1.0	1.0,1.0,1.0,0.477,1.0,1.0	0.05
ENSMUSG00000043923	Ccdc84	9	-	44412916	44413043	44412916	44413022	44413136	44413201	0,7,2,7,9,9	27,23,37,37,28,31	3,21,3,4,17,5	8,15,23,21,23,22	170	149	0.16068280119	1.0	0.0,0.211,0.045,0.142,0.22,0.203	0.247,0.551,0.103,0.143,0.393,0.166	-0.13
ENSMUSG00000032120	C2cd2l	9	-	44313877	44314014	44313877	44314011	44314154	44314256	0,7,7,21,11,16	16,65,86,129,59,81	11,27,7,12,14,7	27,66,74,63,80,74	152	149	1	1.0	0.0,0.095,0.074,0.138,0.155,0.162	0.285,0.286,0.085,0.157,0.146,0.085	-0.07
ENSMUSG00000032120	C2cd2l	9	-	44313877	44314014	44313877	44314011	44314879	44315054	0,0,2,0,0,1	0,0,0,0,0,2	0,0,1,1,0,2	0,0,0,0,1,0	152	149	1	1.0	NA,NA,1.0,NA,NA,0.329	NA,NA,1.0,1.0,0.0,1.0	-0.086
ENSMUSG00000032267	Usp28	9	+	49023905	49024085	49023980	49024085	49018371	49018467	0,33,27,39,20,40	0,0,0,0,0,0	0,34,31,23,12,29	0,0,0,1,0,0	224	149	1	1.0	NA,1.0,1.0,1.0,1.0,1.0	NA,1.0,1.0,0.939,1.0,1.0	0.012
ENSMUSG00000059495	Arhgef12	9	-	43008015	43008111	43008015	43008108	43010178	43010253	0,15,26,30,14,37	0,8,24,16,14,21	0,22,19,17,14,20	0,15,11,10,17,17	152	149	1	1.0	NA,0.648,0.515,0.648,0.495,0.633	NA,0.59,0.629,0.625,0.447,0.536	0.022
ENSMUSG00000015656	Hspa8	9	+	40801917	40802127	40801988	40802127	40801301	40801348	91,3323,3737,5679,3516,5229	0,3,0,0,0,0	243,3869,3668,3816,4569,3940	0,0,3,0,1,0	220	149	1	1.0	1.0,0.999,1.0,1.0,1.0,1.0	1.0,1.0,0.999,1.0,1.0,1.0	0.0
ENSMUSG00000055817	Mta3	17	+	83788917	83789042	83788920	83789042	83784276	83784335	7,47,66,67,50,68	30,82,111,137,91,149	22,66,49,46,90,57	43,121,83,101,135,106	152	149	1	1.0	0.186,0.36,0.368,0.324,0.35,0.309	0.334,0.348,0.367,0.309,0.395,0.345	-0.033
ENSMUSG00000002280	Narfl	17	+	25776948	25777109	25776965	25777109	25775045	25775141	0,0,2,7,1,5	9,90,113,151,68,186	0,6,2,3,0,3	12,117,140,90,144,119	166	149	1	1.0	0.0,0.0,0.016,0.04,0.013,0.024	0.0,0.044,0.013,0.029,0.0,0.022	-0.002
ENSMUSG00000002280	Narfl	17	+	25781192	25781378	25781240	25781378	25780879	25780952	8,7,5,13,4,10	81,62,84,122,71,95	9,7,3,10,8,1	51,85,87,90,91,77	197	149	1	1.0	0.07,0.079,0.043,0.075,0.041,0.074	0.118,0.059,0.025,0.078,0.062,0.01	0.005
ENSMUSG00000032125	Robo4	9	+	37410678	37410838	37410699	37410838	37410381	37410489	0,0,0,1,0,0	0,0,0,0,0,0	0,0,0,0,1,0	0,0,0,0,1,0	170	149	1	1.0	NA,NA,NA,1.0,NA,NA	NA,NA,NA,NA,0.467,NA	0.533
ENSMUSG00000000884	Gnb1l	16	+	18544110	18544273	18544114	18544273	18540971	18541097	0,6,4,8,9,14	0,1,1,2,0,0	3,5,2,9,9,7	0,0,0,0,0,2	153	149	1	1.0	NA,0.854,0.796,0.796,1.0,1.0	1.0,1.0,1.0,1.0,1.0,0.773	-0.073
ENSMUSG00000047412	Zbtb44	9	+	31064178	31064342	31064232	31064342	31062040	31062125	0,48,75,76,47,68	0,8,11,5,7,7	8,52,47,70,53,66	1,8,2,2,6,2	203	149	1	1.0	NA,0.815,0.833,0.918,0.831,0.877	0.854,0.827,0.945,0.963,0.866,0.96	-0.048
ENSMUSG00000073468	Sft2d1	17	+	8321799	8323335	8323276	8323335	8320599	8320681	301,489,501,758,412,676	0,0,0,1,0,0	252,642,573,525,821,518	0,1,2,0,4,1	1626	149	1	1.0	1.0,1.0,1.0,0.986,1.0,1.0	1.0,0.983,0.963,1.0,0.95,0.979	0.018
ENSMUSG00000057982	Zfp809	9	+	22236027	22236294	22236201	22236294	22235019	22235146	16,7,7,6,9,16	0,12,13,20,8,9	5,14,5,16,10,12	0,13,24,8,11,13	323	149	1	1.0	1.0,0.212,0.199,0.122,0.342,0.451	1.0,0.332,0.088,0.48,0.295,0.299	-0.028
ENSMUSG00000032198	Dock6	9	-	21804718	21804850	21804718	21804792	21809520	21809664	13,7,10,15,10,32	0,0,0,0,0,0	2,11,5,12,13,6	0,2,0,0,0,0	207	149	1	1.0	1.0,1.0,1.0,1.0,1.0,1.0	1.0,0.798,1.0,1.0,1.0,1.0	0.034
ENSMUSG00000032178	Ilf3	9	+	21388508	21388753	21388523	21388753	21387699	21387797	0,4,6,2,12,5	4,13,35,48,22,56	0,0,0,8,8,1	0,43,17,33,24,35	164	149	1	1.0	0.0,0.218,0.135,0.036,0.331,0.075	NA,0.0,0.0,0.18,0.232,0.025	0.045
ENSMUSG00000032178	Ilf3	9	+	21388508	21388753	21388523	21388753	21388111	21388150	0,3,0,1,3,4	0,31,26,32,39,36	0,4,1,4,3,4	0,54,45,43,59,22	164	149	1	1.0	NA,0.081,0.0,0.028,0.065,0.092	NA,0.063,0.02,0.078,0.044,0.142	-0.016
ENSMUSG00000032178	Ilf3	9	+	21397968	21399250	21399112	21399250	21397468	21397668	0,78,129,123,67,134	0,0,0,0,0,1	12,122,106,108,145,93	0,0,0,0,0,2	1293	149	1	1.0	NA,1.0,1.0,1.0,1.0,0.939	1.0,1.0,1.0,1.0,1.0,0.843	0.014
ENSMUSG00000032178	Ilf3	9	+	21397968	21399250	21399124	21399250	21397468	21397668	0,78,129,123,67,135	0,0,8,0,0,3	12,122,106,108,145,93	0,0,1,3,6,4	1305	149	1	1.0	NA,1.0,0.648,1.0,1.0,0.837	1.0,1.0,0.924,0.804,0.734,0.726	0.032
ENSMUSG00000032178	Ilf3	9	+	21399112	21399250	21399124	21399250	21397468	21397668	0,0,0,0,0,2	0,0,8,0,0,3	0,0,0,0,0,2	0,0,1,3,6,4	161	149	1	1.0	NA,NA,0.0,NA,NA,0.382	NA,NA,0.0,0.0,0.0,0.316	0.112
ENSMUSG00000032178	Ilf3	9	+	21399112	21399250	21399124	21399250	21397968	21398136	0,0,0,0,0,1	0,49,70,105,77,93	0,0,0,0,0,0	3,95,82,56,111,77	161	149	1	1.0	NA,0.0,0.0,0.0,0.0,0.01	0.0,0.0,0.0,0.0,0.0,0.0	0.002
ENSMUSG00000019471	Cdc37	9	-	21142421	21142677	21142421	21142530	21142946	21143225	41,70,91,110,59,103	340,456,523,840,487,748	33,67,52,40,96,55	415,541,629,567,877,571	296	149	1	1.0	0.057,0.072,0.081,0.062,0.057,0.065	0.038,0.059,0.04,0.034,0.052,0.046	0.021
ENSMUSG00000111497	Gm38431	9	-	21080083	21080171	21080083	21080168	21080704	21080817	11,96,91,130,77,128	0,1,9,14,6,6	2,97,65,103,101,91	0,12,2,10,6,6	152	149	1	1.0	1.0,0.989,0.908,0.901,0.926,0.954	1.0,0.888,0.97,0.91,0.943,0.937	0.005
ENSMUSG00000003299	Mrpl4	9	+	21007327	21007540	21007363	21007540	21006826	21006856	0,2,5,4,4,6	0,0,1,0,0,0	3,7,6,5,7,3	0,3,2,0,0,2	185	149	1	1.0	NA,1.0,0.801,1.0,1.0,1.0	1.0,0.653,0.707,1.0,1.0,0.547	0.142
ENSMUSG00000003299	Mrpl4	9	+	21007327	21007540	21007433	21007540	21006826	21006856	1,7,21,28,20,20	0,3,2,0,0,4	9,20,20,19,24,13	0,1,1,2,2,1	255	149	1	1.0	1.0,0.577,0.86,1.0,1.0,0.745	1.0,0.921,0.921,0.847,0.875,0.884	-0.044
ENSMUSG00000003299	Mrpl4	9	+	21007363	21007540	21007433	21007540	21006826	21006856	1,5,17,24,16,14	0,3,2,0,0,4	6,16,16,14,17,12	0,1,1,2,2,1	219	149	1	1.0	1.0,0.531,0.853,1.0,1.0,0.704	1.0,0.916,0.916,0.826,0.853,0.891	-0.052
ENSMUSG00000003299	Mrpl4	9	+	21007327	21007540	21007363	21007540	21006826	21006944	0,5,3,5,5,9	4,9,4,10,5,13	6,7,6,6,7,2	9,4,0,3,6,6	185	149	0.139464666015	1.0	0.0,0.309,0.377,0.287,0.446,0.358	0.349,0.585,1.0,0.617,0.484,0.212	-0.245
ENSMUSG00000003299	Mrpl4	9	+	21007327	21007540	21007433	21007540	21006826	21006944	1,10,19,29,21,23	98,156,204,323,140,211	12,20,20,20,24,12	125,166,191,201,272,177	255	149	1	1.0	0.006,0.036,0.052,0.05,0.081,0.06	0.053,0.066,0.058,0.055,0.049,0.038	-0.006
ENSMUSG00000003299	Mrpl4	9	+	21007363	21007540	21007433	21007540	21006826	21006944	5,14,20,34,21,27	98,156,204,323,140,211	15,17,14,17,23,16	125,166,191,201,272,177	219	149	1	1.0	0.034,0.058,0.063,0.067,0.093,0.08	0.075,0.065,0.048,0.054,0.054,0.058	0.007
ENSMUSG00000004099	Dnmt1	9	-	20940475	20940554	20940475	20940551	20941372	20941583	0,59,91,94,71,88	0,38,70,82,47,41	0,70,100,73,62,52	2,30,48,46,38,44	152	149	1	1.0	NA,0.603,0.56,0.529,0.597,0.678	0.0,0.696,0.671,0.609,0.615,0.537	0.072
ENSMUSG00000084786	Ubl5	9	+	20645601	20645659	20645621	20645659	20645405	20645489	56,5,23,12,5,17	3201,1184,1591,2151,1208,1997	36,15,15,7,19,7	2484,1625,1672,1527,2682,1405	169	149	1	1.0	0.015,0.004,0.013,0.005,0.004,0.007	0.013,0.008,0.008,0.004,0.006,0.004	0.001
ENSMUSG00000039048	Foxred1	9	-	35204207	35205141	35204207	35205123	35205304	35205409	0,2,0,1,1,2	10,26,34,71,45,55	0,0,1,0,4,2	35,46,39,46,54,43	167	149	1	1.0	0.0,0.064,0.0,0.012,0.019,0.031	0.0,0.0,0.022,0.0,0.062,0.04	0.0
ENSMUSG00000039048	Foxred1	9	-	35207891	35207986	35207891	35207982	35209037	35209156	12,44,75,80,42,71	0,4,3,0,0,0	7,66,64,73,71,58	0,0,2,0,4,7	153	149	1	1.0	1.0,0.915,0.961,1.0,1.0,1.0	1.0,1.0,0.969,1.0,0.945,0.89	0.012
ENSMUSG00000039048	Foxred1	9	-	35209415	35209529	35209415	35209507	35209939	35210165	0,7,7,10,3,8	0,0,0,0,0,1	0,11,7,7,18,19	0,0,0,0,0,0	171	149	1	1.0	NA,1.0,1.0,1.0,1.0,0.875	NA,1.0,1.0,1.0,1.0,1.0	-0.025
ENSMUSG00000039048	Foxred1	9	-	35209415	35209529	35209415	35209507	35209944	35210165	12,82,69,108,59,86	0,0,0,5,2,2	3,84,92,75,127,95	0,3,4,0,0,3	171	149	1	1.0	1.0,1.0,1.0,0.95,0.963,0.974	1.0,0.961,0.952,1.0,1.0,0.965	0.002
ENSMUSG00000031922	Cep57	9	-	13813409	13813520	13813409	13813514	13816054	13816132	1,26,30,31,48,50	0,0,0,3,0,0	3,31,46,46,56,43	0,1,0,0,0,0	155	149	1	1.0	1.0,1.0,1.0,0.909,1.0,1.0	1.0,0.968,1.0,1.0,1.0,1.0	-0.01
ENSMUSG00000021286	Zfyve21	12	+	111825575	111825632	111825578	111825632	111825016	111825108	0,1,0,0,0,0	0,0,0,1,0,0	0,0,1,0,3,0	0,1,0,0,2,0	152	149	1	1.0	NA,1.0,NA,0.0,NA,NA	NA,0.0,1.0,NA,0.595,NA	-0.032
ENSMUSG00000049723	Mmp12	9	+	7348666	7348832	7348677	7348832	7347490	7347538	26,1823,2381,2244,1669,2535	0,13,13,29,8,15	95,2173,2218,1319,1957,1811	3,5,10,5,7,18	160	149	1	1.0	1.0,0.992,0.994,0.986,0.995,0.994	0.967,0.998,0.995,0.996,0.996,0.989	0.003
ENSMUSG00000022561	Gpaa1	15	+	76332159	76332631	76332483	76332631	76331895	76332075	16,154,190,274,145,258	0,0,0,1,0,0	31,213,181,148,245,156	0,0,0,0,0,0	473	149	1	1.0	1.0,1.0,1.0,0.989,1.0,1.0	1.0,1.0,1.0,1.0,1.0,1.0	-0.002
ENSMUSG00000022561	Gpaa1	15	+	76332902	76333373	76333176	76333373	76332709	76332811	27,161,202,262,167,282	0,0,1,0,0,0	84,222,197,191,254,191	0,1,0,0,0,0	423	149	1	1.0	1.0,1.0,0.986,1.0,1.0,1.0	1.0,0.987,1.0,1.0,1.0,1.0	-0.0
ENSMUSG00000033538	Casp4	9	+	5321257	5321512	5321425	5321512	5308859	5308914	9,65,98,108,52,91	0,2,1,3,6,0	15,103,104,82,107,88	0,1,2,4,2,6	317	149	1	1.0	1.0,0.939,0.979,0.944,0.803,1.0	1.0,0.98,0.961,0.906,0.962,0.873	-0.003
ENSMUSG00000011148	Adssl1	12	+	112632999	112633135	112633068	112633135	112632694	112632745	0,0,11,15,9,22	82,707,738,919,520,882	2,14,11,16,14,9	152,658,777,556,815,672	218	149	1	1.0	0.0,0.0,0.01,0.011,0.012,0.017	0.009,0.014,0.01,0.019,0.012,0.009	-0.004
ENSMUSG00000025558	Dock9	14	-	121591811	121591948	121591811	121591879	121594335	121594383	0,0,0,5,1,2	0,0,0,3,0,2	0,0,1,2,0,2	0,1,0,0,0,0	218	149	1	1.0	NA,NA,NA,0.533,1.0,0.406	NA,0.0,1.0,1.0,NA,1.0	-0.104
ENSMUSG00000025558	Dock9	14	-	121597641	121597756	121597641	121597753	121599687	121599821	0,2,0,4,0,1	0,2,1,2,1,1	0,0,0,3,0,4	0,0,0,2,0,0	152	149	1	1.0	NA,0.495,0.0,0.662,0.0,0.495	NA,NA,NA,0.595,NA,1.0	-0.467
ENSMUSG00000053253	Ndfip2	14	+	105298002	105304836	105304730	105304836	105294798	105294892	8,227,228,255,167,235	1,0,0,0,0,0	7,261,188,219,259,222	0,1,0,2,5,6	6877	149	0.00166560131587	1.0	0.148,1.0,1.0,1.0,1.0,1.0	1.0,0.85,1.0,0.703,0.529,0.445	0.103
ENSMUSG00000062054	Iah1	12	+	21317897	21318046	21317929	21318046	21317375	21317428	182,230,272,363,221,316	0,9,23,11,7,5	192,255,254,250,366,209	5,14,8,2,7,8	181	149	1	1.0	1.0,0.955,0.907,0.964,0.963,0.981	0.969,0.937,0.963,0.99,0.977,0.956	-0.004
ENSMUSG00000041164	Zmiz2	11	+	6396231	6396434	6396327	6396434	6395757	6395872	4,188,218,232,166,262	4,21,28,32,23,32	20,161,185,181,177,163	1,30,30,27,41,22	245	149	1	1.0	0.378,0.845,0.826,0.815,0.814,0.833	0.924,0.765,0.789,0.803,0.724,0.818	-0.052
ENSMUSG00000002825	Qtrt1	9	+	21412370	21412531	21412392	21412531	21412232	21412301	0,0,0,0,0,4	17,18,25,28,28,29	1,0,0,0,0,2	21,25,23,13,30,23	171	149	1	1.0	0.0,0.0,0.0,0.0,0.0,0.107	0.04,0.0,0.0,0.0,0.0,0.07	-0.001
ENSMUSG00000040785	Ttc3	16	+	94439184	94439349	94439187	94439349	94435475	94435546	4,11,34,42,31,51	0,0,2,6,0,1	0,20,35,31,21,26	0,0,0,0,0,0	152	149	1	1.0	1.0,1.0,0.943,0.873,1.0,0.98	NA,1.0,1.0,1.0,1.0,1.0	-0.034
ENSMUSG00000040785	Ttc3	16	+	94459717	94460102	94459761	94460102	94457930	94458032	0,0,0,6,0,0	4,50,29,62,48,51	0,1,0,0,1,1	0,31,42,33,38,23	193	149	1	1.0	0.0,0.0,0.0,0.07,0.0,0.0	NA,0.024,0.0,0.0,0.02,0.032	-0.004
ENSMUSG00000036138	Acaa1a	9	+	119344465	119346568	119346469	119346568	119344172	119344252	533,479,599,662,430,682	0,0,0,2,0,0	465,642,576,526,765,455	0,6,0,0,6,0	2153	149	1	1.0	1.0,1.0,1.0,0.958,1.0,1.0	1.0,0.881,1.0,1.0,0.898,1.0	0.03
ENSMUSG00000036138	Acaa1a	9	+	119348580	119348771	119348585	119348771	119347729	119347810	844,363,486,737,429,613	0,0,0,2,0,0	642,529,499,430,842,475	0,0,4,0,0,0	154	149	1	1.0	1.0,1.0,1.0,0.997,1.0,1.0	1.0,1.0,0.992,1.0,1.0,1.0	0.001
ENSMUSG00000022106	Rcbtb2	14	+	73154314	73154408	73154319	73154408	73151532	73151615	133,705,966,1226,902,1228	0,2,1,4,0,10	157,1002,962,957,1191,891	3,1,0,2,0,3	154	149	1	1.0	1.0,0.997,0.999,0.997,1.0,0.992	0.981,0.999,1.0,0.998,1.0,0.997	0.002
ENSMUSG00000022100	Xpo7	14	-	70688126	70688323	70688126	70688320	70690981	70691154	0,0,0,0,0,0	0,58,65,93,43,86	0,0,1,0,0,0	0,71,73,68,55,67	152	149	1	1.0	NA,0.0,0.0,0.0,0.0,0.0	NA,0.0,0.013,0.0,0.0,0.0	-0.003
ENSMUSG00000020659	Cbll1	12	-	31492078	31492179	31492078	31492176	31494581	31494749	0,27,35,24,34,31	0,3,0,6,0,2	0,45,31,32,23,36	0,2,0,1,6,0	152	149	1	1.0	NA,0.898,1.0,0.797,1.0,0.938	NA,0.957,1.0,0.969,0.79,1.0	-0.017
ENSMUSG00000020659	Cbll1	12	-	31492078	31492179	31492078	31492176	31494590	31494749	0,17,11,17,18,11	0,0,0,0,0,2	0,15,13,18,17,6	0,1,0,1,2,1	152	149	1	1.0	NA,1.0,1.0,1.0,1.0,0.844	NA,0.936,1.0,0.946,0.893,0.855	0.043
ENSMUSG00000044551	9930012K11Rik	14	-	70155849	70155956	70155849	70155953	70156160	70156276	0,2,2,0,3,0	0,0,2,4,2,4	0,0,3,2,3,2	0,1,0,1,3,3	152	149	1	1.0	NA,1.0,0.495,0.0,0.595,0.0	NA,0.0,1.0,0.662,0.495,0.395	-0.092
ENSMUSG00000034327	Kctd9	14	+	67729223	67729409	67729350	67729409	67728649	67728746	0,5,4,2,2,0	0,24,41,19,22,37	0,1,2,0,0,8	0,46,31,25,38,30	276	149	1	1.0	NA,0.101,0.05,0.054,0.047,0.0	NA,0.012,0.034,0.0,0.0,0.126	0.016
ENSMUSG00000048922	Cdca2	14	-	67693625	67693754	67693625	67693751	67694964	67695050	0,6,7,14,8,11	7,2,0,4,1,3	4,5,10,4,16,17	0,1,6,2,2,0	152	149	0.540341686658	1.0	0.0,0.746,1.0,0.774,0.887,0.782	1.0,0.831,0.62,0.662,0.887,1.0	-0.135
ENSMUSG00000034522	Zfp395	14	+	65385395	65385660	65385398	65385660	65358388	65358418	0,0,0,0,0,0	0,0,0,1,0,0	0,2,0,0,0,0	0,0,0,0,0,0	152	149	1	1.0	NA,NA,NA,0.0,NA,NA	NA,1.0,NA,NA,NA,NA	-1.0
ENSMUSG00000034522	Zfp395	14	+	65385395	65385660	65385398	65385660	65358675	65358755	4,17,40,41,13,28	0,10,16,17,14,18	3,36,22,31,15,13	3,24,8,0,16,17	152	149	1	1.0	1.0,0.625,0.71,0.703,0.477,0.604	0.495,0.595,0.729,1.0,0.479,0.428	0.066
ENSMUSG00000021972	Hmbox1	14	-	64825600	64825695	64825600	64825692	64826771	64826867	0,25,27,43,12,24	0,20,24,21,19,11	4,23,14,28,26,21	1,22,18,18,21,15	152	149	1	1.0	NA,0.551,0.524,0.667,0.382,0.681	0.797,0.506,0.433,0.604,0.548,0.578	-0.017
ENSMUSG00000062078	Qk	17	-	10213358	10214194	10213358	10213433	10216159	10216459	17,657,950,965,647,896	0,75,89,111,94,130	12,920,903,877,606,809	0,116,88,119,102,94	910	149	1	1.0	1.0,0.589,0.636,0.587,0.53,0.53	1.0,0.565,0.627,0.547,0.493,0.585	0.009
ENSMUSG00000021932	Rnaseh2b	14	+	62348520	62348628	62348561	62348628	62346567	62346642	28,113,108,191,96,148	0,3,1,7,0,2	70,135,127,111,173,129	0,0,0,0,1,0	190	149	1	1.0	1.0,0.967,0.988,0.955,1.0,0.983	1.0,1.0,1.0,1.0,0.993,1.0	-0.017
ENSMUSG00000040040	Ift88	14	+	57437176	57437283	57437226	57437283	57434794	57434857	0,0,0,2,0,2	0,4,15,17,17,23	0,0,1,6,0,2	0,4,11,6,12,13	199	149	1	1.0	NA,0.0,0.0,0.081,0.0,0.061	NA,0.0,0.064,0.428,0.0,0.103	-0.091
ENSMUSG00000040040	Ift88	14	+	57479896	57481511	57481395	57481511	57477890	57478077	10,22,29,40,17,38	0,2,0,0,1,0	7,22,21,17,37,14	0,0,0,0,0,3	1648	149	1	1.0	1.0,0.499,1.0,1.0,0.606,1.0	1.0,1.0,1.0,1.0,1.0,0.297	-0.032
ENSMUSG00000023852	Chd1	17	+	15760305	15760450	15760327	15760450	15758581	15758732	0,0,0,0,0,3	0,56,58,64,53,79	0,0,1,0,1,0	0,80,75,65,60,27	171	149	1	1.0	NA,0.0,0.0,0.0,0.0,0.032	NA,0.0,0.011,0.0,0.014,0.0	0.001
ENSMUSG00000040472	Rabggta	14	-	55719090	55719345	55719090	55719142	55719429	55719531	79,86,91,95,79,147	0,2,0,0,0,0	47,105,80,100,149,90	0,0,0,1,0,0	352	149	1	1.0	1.0,0.948,1.0,1.0,1.0,1.0	1.0,1.0,1.0,0.977,1.0,1.0	-0.005
ENSMUSG00000007591	Tssk4	14	+	55651458	55652539	55652265	55652539	55650900	55651115	15,2,9,10,2,2	0,0,0,0,0,1	4,9,4,5,18,8	0,0,0,0,2,0	956	149	1	1.0	1.0,1.0,1.0,1.0,1.0,0.238	1.0,1.0,1.0,1.0,0.584,1.0	-0.058
ENSMUSG00000007591	Tssk4	14	+	55652118	55652539	55652265	55652539	55651458	55651852	0,0,2,2,2,0	2,0,0,0,0,0	2,9,0,3,8,0	4,0,0,0,0,0	296	149	1	1.0	0.0,NA,1.0,1.0,1.0,NA	0.201,1.0,NA,1.0,1.0,NA	-0.05
ENSMUSG00000002320	Tm9sf1	14	-	55642593	55642955	55642593	55642749	55643179	55643251	21,271,350,479,281,430	0,0,1,0,0,0	18,344,328,343,439,333	0,0,0,1,9,3	355	149	1	1.0	1.0,1.0,0.993,1.0,1.0,1.0	1.0,1.0,1.0,0.993,0.953,0.979	0.011
ENSMUSG00000040701	Ap1g2	14	-	55103202	55103507	55103202	55103258	55103811	55103892	0,49,54,115,63,55	0,0,0,0,0,0	1,50,47,64,83,51	0,0,0,0,1,0	398	149	1	1.0	NA,1.0,1.0,1.0,1.0,1.0	1.0,1.0,1.0,1.0,0.969,1.0	0.005
ENSMUSG00000089682	Bcl2l2	14	+	54884373	54884813	54884624	54884813	54883796	54883884	20,155,180,205,135,241	0,0,0,1,0,0	64,167,156,149,183,157	0,0,0,0,0,0	400	149	1	1.0	1.0,1.0,1.0,0.987,1.0,1.0	1.0,1.0,1.0,1.0,1.0,1.0	-0.002
ENSMUSG00000022844	Pdia5	16	-	35410293	35410454	35410293	35410435	35410926	35410997	12,17,7,21,24,35	0,0,0,1,0,0	6,24,9,5,43,23	3,0,2,2,0,0	168	149	1	1.0	1.0,1.0,1.0,0.949,1.0,1.0	0.639,1.0,0.8,0.689,1.0,1.0	0.137
ENSMUSG00000038425	Poli	18	-	70525375	70525528	70525375	70525459	70526556	70526721	0,14,5,14,7,18	0,0,0,0,0,2	0,6,4,6,7,2	0,0,0,3,0,1	218	149	1	1.0	NA,1.0,1.0,1.0,1.0,0.86	NA,1.0,1.0,0.578,1.0,0.578	0.141
ENSMUSG00000022159	Rab2b	14	-	52268917	52269000	52268917	52268956	52275442	52275510	0,40,54,54,33,63	0,1,0,0,0,0	1,48,56,43,27,49	0,0,0,0,0,0	193	149	1	1.0	NA,0.969,1.0,1.0,1.0,1.0	1.0,1.0,1.0,1.0,1.0,1.0	-0.006
ENSMUSG00000060373	Hnrnpc	14	-	52075254	52075415	52075254	52075412	52075612	52075726	157,145,174,253,172,188	70,50,44,88,61,70	119,221,189,190,299,133	49,66,72,78,123,59	152	149	1	1.0	0.687,0.74,0.795,0.738,0.734,0.725	0.704,0.766,0.72,0.705,0.704,0.688	0.022
ENSMUSG00000060373	Hnrnpc	14	-	52075254	52075436	52075254	52075412	52075612	52075726	183,301,320,447,341,515	70,50,44,88,61,70	259,364,348,401,569,324	49,66,72,78,123,59	173	149	1	1.0	0.692,0.838,0.862,0.814,0.828,0.864	0.82,0.826,0.806,0.816,0.799,0.825	0.001
ENSMUSG00000060373	Hnrnpc	14	-	52075254	52075436	52075254	52075415	52075612	52075726	174,290,310,431,331,503	148,134,164,237,162,176	255,353,337,391,557,311	115,210,178,180,287,120	170	149	1	1.0	0.507,0.655,0.624,0.614,0.642,0.715	0.66,0.596,0.624,0.656,0.63,0.694	-0.017
ENSMUSG00000023249	Parp3	9	-	106473432	106473833	106473432	106473519	106474057	106474284	0,42,47,68,48,80	0,0,0,0,0,0	20,57,37,44,101,58	0,0,0,0,2,1	463	149	1	1.0	NA,1.0,1.0,1.0,1.0,1.0	1.0,1.0,1.0,1.0,0.942,0.949	0.018
ENSMUSG00000023249	Parp3	9	-	106474396	106474535	106474396	106474520	106474679	106474868	0,5,2,3,3,3	0,21,24,38,17,37	0,1,2,1,4,1	5,33,26,29,44,27	164	149	1	1.0	NA,0.178,0.07,0.067,0.138,0.069	0.0,0.027,0.065,0.03,0.076,0.033	0.066
ENSMUSG00000038807	Rap1gap2	11	-	74392219	74392346	74392219	74392341	74393044	74393162	0,7,8,3,4,8	0,0,2,0,0,0	0,0,0,9,14,4	0,0,0,0,0,0	154	149	1	1.0	NA,1.0,0.795,1.0,1.0,1.0	NA,NA,NA,1.0,1.0,1.0	-0.041
ENSMUSG00000035953	Pip4p1	14	-	50929005	50929307	50929005	50929058	50929583	50929690	35,285,352,425,230,365	0,46,52,102,58,85	79,379,331,330,369,274	8,56,49,63,79,66	398	149	1	1.0	1.0,0.699,0.717,0.609,0.598,0.617	0.787,0.717,0.717,0.662,0.636,0.608	0.019
ENSMUSG00000006289	Osgep	14	-	50919615	50919819	50919615	50919791	50919929	50920049	0,10,3,10,10,17	42,87,128,172,102,147	5,5,9,18,20,3	55,112,152,101,151,101	177	149	1	1.0	0.0,0.088,0.019,0.047,0.076,0.089	0.071,0.036,0.047,0.13,0.1,0.024	-0.015
ENSMUSG00000006281	Tep1	14	-	50824504	50824609	50824504	50824554	50824731	50824949	930,249,321,486,253,367	0,0,0,1,0,2	892,364,291,327,608,281	0,0,0,0,0,0	204	149	1	1.0	1.0,1.0,1.0,0.997,1.0,0.993	1.0,1.0,1.0,1.0,1.0,1.0	-0.002
ENSMUSG00000006281	Tep1	14	-	50844254	50844430	50844254	50844357	50844533	50844728	0,80,107,120,77,136	0,0,1,0,0,0	7,117,112,93,101,91	0,0,0,0,0,1	222	149	1	1.0	NA,1.0,0.986,1.0,1.0,1.0	1.0,1.0,1.0,1.0,1.0,0.984	-0.0
ENSMUSG00000036023	Parp2	14	+	50814869	50816299	50816196	50816299	50811775	50811826	28,111,242,269,212,233	0,0,0,3,1,0	7,217,232,201,269,170	0,0,0,1,0,0	1476	149	1	1.0	1.0,1.0,1.0,0.901,0.955,1.0	1.0,1.0,1.0,0.953,1.0,1.0	-0.016
ENSMUSG00000006288	Ttc5	14	-	50775290	50775450	50775290	50775382	50777261	50777412	0,7,2,13,11,12	0,48,78,72,60,98	0,8,6,11,1,4	22,67,66,56,107,66	217	149	1	1.0	NA,0.091,0.017,0.11,0.112,0.078	0.0,0.076,0.059,0.119,0.006,0.04	0.032
ENSMUSG00000053411	Cbx7	15	-	79918752	79918927	79918752	79918825	79921371	79921438	0,7,2,9,1,10	0,11,6,14,3,14	0,7,4,6,4,1	2,13,14,8,11,9	251	149	1	1.0	NA,0.274,0.165,0.276,0.165,0.298	0.0,0.242,0.145,0.308,0.178,0.062	0.08
ENSMUSG00000053411	Cbx7	15	-	79918752	79919104	79918752	79918825	79921371	79921438	0,10,11,25,6,17	0,11,6,14,3,14	0,26,10,14,13,9	2,13,14,8,11,9	428	149	1	1.0	NA,0.24,0.39,0.383,0.41,0.297	0.0,0.41,0.199,0.379,0.291,0.258	0.088
ENSMUSG00000053411	Cbx7	15	-	79918752	79919104	79918752	79918927	79921371	79921438	0,3,9,16,5,7	0,0,0,0,0,0	0,19,6,9,9,8	0,0,0,1,0,0	326	149	1	1.0	NA,1.0,1.0,1.0,1.0,1.0	NA,1.0,1.0,0.804,1.0,1.0	0.039
ENSMUSG00000073460	Pnldc1	17	-	12890278	12890454	12890278	12890428	12890720	12890820	0,0,0,1,0,2	0,0,0,0,0,1	0,0,0,1,2,0	0,0,0,0,0,0	175	149	1	1.0	NA,NA,NA,1.0,NA,0.63	NA,NA,NA,1.0,1.0,NA	-0.185
ENSMUSG00000020840	Blmh	11	+	76949959	76951185	76951043	76951185	76946241	76946439	10,97,139,148,88,166	0,5,4,7,0,5	5,193,162,142,188,148	0,3,1,2,0,0	1233	149	0.001665565139	1.0	1.0,0.701,0.808,0.719,1.0,0.8	1.0,0.886,0.951,0.896,1.0,1.0	-0.118
ENSMUSG00000037572	Wdhd1	14	-	47266980	47267173	47266980	47267062	47268071	47268213	0,16,25,18,29,18	0,0,0,0,0,0	0,38,23,29,28,22	0,0,0,0,0,1	260	149	1	1.0	NA,1.0,1.0,1.0,1.0,1.0	NA,1.0,1.0,1.0,1.0,0.927	0.015
ENSMUSG00000037628	Cdkn3	14	+	46769832	46769936	46769835	46769936	46768865	46768897	92,32,62,43,29,48	14,7,3,11,2,10	51,36,42,33,73,34	4,8,3,3,10,3	152	149	1	1.0	0.866,0.818,0.953,0.793,0.934,0.825	0.926,0.815,0.932,0.915,0.877,0.917	-0.032
ENSMUSG00000005986	Ankrd13d	19	-	4281917	4282042	4281917	4282034	4282168	4282304	0,15,11,36,27,26	0,4,4,7,1,2	3,19,12,12,17,17	0,1,0,1,0,1	157	149	1	1.0	NA,0.781,0.723,0.83,0.962,0.925	1.0,0.947,1.0,0.919,1.0,0.942	-0.124
ENSMUSG00000044081	Zfp85os	13	+	67752953	67753194	67752987	67753194	67729261	67729702	0,2,0,0,0,0	0,0,0,1,0,0	0,0,0,1,0,0	0,0,0,0,0,0	183	149	1	1.0	NA,1.0,NA,0.0,NA,NA	NA,NA,NA,1.0,NA,NA	-0.5
ENSMUSG00000034940	Synrg	11	+	83977079	83977201	83977082	83977201	83971551	83971592	0,13,18,21,11,36	0,3,9,4,11,5	0,16,33,22,20,22	0,3,8,7,4,4	152	149	1	1.0	NA,0.809,0.662,0.837,0.495,0.876	NA,0.839,0.802,0.755,0.831,0.844	-0.078
ENSMUSG00000034940	Synrg	11	+	84019359	84019953	84019590	84019953	84008617	84009550	0,0,0,4,4,1	14,48,68,70,29,43	0,0,0,0,3,0	3,51,29,57,43,45	380	149	1	1.0	0.0,0.0,0.0,0.022,0.051,0.009	0.0,0.0,0.0,0.0,0.027,0.0	0.009
ENSMUSG00000021792	Fam213a	14	-	41004040	41004220	41004040	41004203	41013625	41013771	0,4,3,3,7,9	0,9,6,8,10,7	0,9,10,16,9,8	1,6,0,5,13,0	166	149	1	1.0	NA,0.285,0.31,0.252,0.386,0.536	0.0,0.574,1.0,0.742,0.383,1.0	-0.263
ENSMUSG00000041408	Wapl	14	+	34694986	34695105	34695004	34695105	34691681	34692734	0,75,65,70,77,59	3,9,19,32,22,26	0,55,54,62,60,51	0,12,22,20,10,24	167	149	1	1.0	0.0,0.881,0.753,0.661,0.757,0.669	NA,0.804,0.687,0.734,0.843,0.655	-0.124
ENSMUSG00000021936	Mapk8	14	-	33387171	33387296	33387171	33387292	33388799	33388982	0,29,27,39,22,38	0,0,0,1,0,0	0,24,27,21,26,20	0,0,0,0,1,0	153	149	1	1.0	NA,1.0,1.0,0.974,1.0,1.0	NA,1.0,1.0,1.0,0.962,1.0	0.002
ENSMUSG00000021906	Oxnad1	14	+	32099388	32099631	32099533	32099631	32096486	32096628	16,35,35,33,25,65	0,0,0,0,0,6	5,35,45,23,63,27	0,0,1,3,1,2	294	149	1	1.0	1.0,1.0,1.0,1.0,1.0,0.846	1.0,1.0,0.958,0.795,0.97,0.872	0.042
ENSMUSG00000021906	Oxnad1	14	+	32100954	32101094	32100985	32101094	32099533	32099631	0,0,0,0,0,2	0,7,14,16,8,35	0,0,0,0,0,0	8,10,21,14,18,23	180	149	1	1.0	NA,0.0,0.0,0.0,0.0,0.045	0.0,0.0,0.0,0.0,0.0,0.0	0.009
ENSMUSG00000021901	Bap1	14	+	31256660	31257767	31257288	31257767	31256110	31256295	0,99,141,192,126,166	0,0,0,2,0,0	9,146,119,155,182,139	0,0,0,0,0,0	777	149	1	1.0	NA,1.0,1.0,0.948,1.0,1.0	1.0,1.0,1.0,1.0,1.0,1.0	-0.01
ENSMUSG00000021901	Bap1	14	+	31257288	31257767	31257625	31257767	31256660	31256791	26,262,343,489,284,442	0,13,16,17,9,15	40,318,344,363,465,319	0,11,10,7,17,13	486	149	1	1.0	1.0,0.861,0.868,0.898,0.906,0.9	1.0,0.899,0.913,0.941,0.893,0.883	-0.016
ENSMUSG00000021902	Phf7	14	-	31240858	31241009	31240858	31240983	31241725	31241827	0,0,0,0,0,0	5,10,37,20,14,29	0,0,0,1,2,0	7,8,4,0,38,25	175	149	1	1.0	0.0,0.0,0.0,0.0,0.0,0.0	0.0,0.0,0.0,1.0,0.043,0.0	-0.174
ENSMUSG00000021910	Nisch	14	-	31187058	31187244	31187058	31187141	31187649	31187718	30,425,565,588,392,571	0,2,0,6,2,1	9,429,441,429,556,474	0,0,0,1,2,0	252	149	1	1.0	1.0,0.992,1.0,0.983,0.991,0.997	1.0,1.0,1.0,0.996,0.994,1.0	-0.005
ENSMUSG00000042323	Pbrm1	14	+	31025497	31025650	31025500	31025650	31022719	31022859	0,14,46,45,26,50	0,3,1,1,4,4	0,27,26,41,17,23	0,4,5,4,0,1	152	149	1	1.0	NA,0.821,0.978,0.978,0.864,0.925	NA,0.869,0.836,0.909,1.0,0.958	-0.001
ENSMUSG00000042323	Pbrm1	14	+	31025497	31025650	31025500	31025650	31023066	31023170	0,4,2,3,5,5	0,0,0,1,0,0	0,11,4,3,6,2	0,0,0,0,0,0	152	149	1	1.0	NA,1.0,1.0,0.746,1.0,1.0	NA,1.0,1.0,1.0,1.0,1.0	-0.051
ENSMUSG00000042323	Pbrm1	14	+	31082549	31082735	31082552	31082735	31074770	31074982	0,45,55,42,41,59	0,2,0,0,0,0	0,57,44,62,49,55	0,1,0,1,2,2	152	149	1	1.0	NA,0.957,1.0,1.0,1.0,1.0	NA,0.982,1.0,0.984,0.96,0.964	0.013
ENSMUSG00000007817	Zmiz1	14	+	25646716	25647007	25646734	25647007	25645658	25645857	0,87,91,112,71,115	0,79,99,127,73,125	0,102,97,115,57,92	0,92,90,95,47,87	167	149	1	1.0	NA,0.496,0.451,0.44,0.465,0.451	NA,0.497,0.49,0.519,0.52,0.485	-0.042
ENSMUSG00000021819	Zswim8	14	+	20719379	20720036	20719812	20720036	20718996	20719225	27,378,376,604,297,450	0,0,0,0,1,2	35,385,366,355,457,313	0,0,0,0,0,3	582	149	1	1.0	1.0,1.0,1.0,1.0,0.987,0.983	1.0,1.0,1.0,1.0,1.0,0.964	0.001
ENSMUSG00000021819	Zswim8	14	+	20722459	20723006	20722827	20723006	20722142	20722319	64,157,146,250,149,218	0,0,0,0,0,0	79,188,155,140,238,165	0,1,0,0,3,0	517	149	1	1.0	1.0,1.0,1.0,1.0,1.0,1.0	1.0,0.982,1.0,1.0,0.958,1.0	0.01
ENSMUSG00000021819	Zswim8	14	+	20722827	20723006	20722895	20723006	20722459	20722579	228,211,266,387,196,362	8,10,18,7,2,10	286,299,237,291,471,251	7,15,8,9,6,14	217	149	1	1.0	0.951,0.935,0.91,0.974,0.985,0.961	0.966,0.932,0.953,0.957,0.982,0.925	0.0
ENSMUSG00000039367	Sec24c	14	+	20690703	20690874	20690835	20690874	20689903	20690020	12,263,282,401,278,373	0,1,0,0,0,0	21,366,385,278,395,273	0,0,0,0,0,0	281	149	1	1.0	1.0,0.993,1.0,1.0,1.0,1.0	1.0,1.0,1.0,1.0,1.0,1.0	-0.001
ENSMUSG00000039599	Fam149b	14	+	20381748	20381821	20381752	20381821	20378763	20378883	0,27,35,43,17,37	0,0,0,0,0,0	10,16,20,25,65,22	0,0,0,0,1,0	153	149	1	1.0	NA,1.0,1.0,1.0,1.0,1.0	1.0,1.0,1.0,1.0,0.984,1.0	0.003
ENSMUSG00000036561	Ppp6r2	15	+	89256662	89256849	89256708	89256849	89253018	89253250	0,1,10,13,6,10	0,2,1,0,0,0	1,1,4,6,13,2	0,3,0,0,2,0	195	149	1	1.0	NA,0.276,0.884,1.0,1.0,1.0	1.0,0.203,1.0,1.0,0.832,1.0	-0.007
ENSMUSG00000036561	Ppp6r2	15	+	89256662	89256849	89256708	89256849	89253034	89253261	0,12,33,40,18,40	0,0,2,1,0,2	6,12,22,30,42,19	0,10,0,3,3,0	195	149	1	1.0	NA,1.0,0.927,0.968,1.0,0.939	1.0,0.478,1.0,0.884,0.915,1.0	0.087
ENSMUSG00000021733	Slc4a7	14	+	14757284	14757431	14757378	14757431	14750434	14750522	0,29,32,36,38,42	0,0,0,0,0,1	0,35,36,39,26,41	0,0,0,0,0,0	243	149	1	1.0	NA,1.0,1.0,1.0,1.0,0.963	NA,1.0,1.0,1.0,1.0,1.0	-0.007
ENSMUSG00000021733	Slc4a7	14	+	14791051	14791164	14791066	14791164	14786291	14786423	0,0,0,1,0,1	0,30,27,38,18,50	0,1,0,0,0,1	0,39,36,27,35,47	164	149	1	1.0	NA,0.0,0.0,0.023,0.0,0.018	NA,0.023,0.0,0.0,0.0,0.019	-0.0
ENSMUSG00000033111	3830406C13Rik	14	+	12285384	12285468	12285387	12285468	12284253	12284333	0,7,7,1,3,4	0,0,1,9,3,5	2,4,8,12,15,8	0,1,1,0,0,2	152	149	1	1.0	NA,1.0,0.873,0.098,0.495,0.44	1.0,0.797,0.887,1.0,1.0,0.797	-0.332
ENSMUSG00000034947	Tmem106a	11	+	101582500	101582704	101582624	101582704	101582241	101582325	13,287,348,418,244,414	17,126,161,200,139,202	64,396,363,276,379,276	28,148,157,139,157,145	273	149	1	1.0	0.294,0.554,0.541,0.533,0.489,0.528	0.555,0.594,0.558,0.52,0.569,0.51	-0.061
ENSMUSG00000007035	Msh5	17	-	35030608	35030758	35030608	35030754	35031147	35031274	0,1,0,0,1,0	0,0,0,0,0,0	0,0,0,0,2,3	2,0,0,0,0,0	153	149	1	1.0	NA,1.0,NA,NA,1.0,NA	0.0,NA,NA,NA,1.0,1.0	0.333
ENSMUSG00000007035	Msh5	17	-	35031678	35031766	35031678	35031756	35032340	35032421	0,1,3,2,0,0	0,0,0,0,0,0	0,0,1,0,0,0	0,0,2,0,0,0	159	149	1	1.0	NA,1.0,1.0,1.0,NA,NA	NA,NA,0.319,NA,NA,NA	0.681
ENSMUSG00000007035	Msh5	17	-	35031678	35031902	35031678	35031756	35032340	35032421	0,0,0,1,0,0	0,0,0,0,0,0	0,0,0,1,2,1	0,0,2,0,0,0	295	149	1	1.0	NA,NA,NA,1.0,NA,NA	NA,NA,0.0,1.0,1.0,1.0	0.25
ENSMUSG00000007035	Msh5	17	-	35031678	35031902	35031678	35031766	35032340	35032421	0,0,0,0,0,0	0,1,3,1,0,0	0,0,0,1,2,1	0,0,1,0,0,0	285	149	1	1.0	NA,0.0,0.0,0.0,NA,NA	NA,NA,0.0,1.0,1.0,1.0	-0.75
ENSMUSG00000007035	Msh5	17	-	35039200	35039418	35039200	35039339	35041469	35041515	0,3,0,0,2,1	0,0,1,0,0,3	2,0,0,0,1,0	4,0,1,1,5,4	228	149	1	1.0	NA,1.0,0.0,NA,1.0,0.179	0.246,NA,0.0,0.0,0.116,0.0	0.472
ENSMUSG00000033885	Pxk	14	+	8155282	8155345	8155285	8155345	8152080	8152150	1,47,45,74,53,70	1,35,44,64,46,69	7,54,48,49,71,63	8,44,47,28,73,57	152	149	1	1.0	0.495,0.568,0.501,0.531,0.53,0.499	0.462,0.546,0.5,0.632,0.488,0.52	-0.004
ENSMUSG00000098090	2700099C18Rik	17	+	94771112	94771238	94771133	94771238	94766856	94766947	0,0,0,0,0,3	12,3,12,12,5,8	0,2,4,1,2,3	8,6,4,3,14,11	170	149	0.239755367323	1.0	0.0,0.0,0.0,0.0,0.0,0.247	0.0,0.226,0.467,0.226,0.111,0.193	-0.163
ENSMUSG00000020594	Pum2	12	+	8718987	8719113	8719002	8719113	8713843	8713937	0,68,99,105,66,126	0,18,13,24,23,21	0,103,97,70,93,112	0,18,25,19,11,12	164	149	1	1.0	NA,0.774,0.874,0.799,0.723,0.845	NA,0.839,0.779,0.77,0.885,0.895	-0.031
ENSMUSG00000020594	Pum2	12	+	8718987	8719113	8719005	8719113	8713843	8713937	0,68,99,106,70,129	0,2,4,2,11,7	0,104,100,74,95,116	0,6,2,8,2,8	167	149	1	1.0	NA,0.968,0.957,0.979,0.85,0.943	NA,0.939,0.978,0.892,0.977,0.928	-0.003
ENSMUSG00000020594	Pum2	12	+	8719002	8719113	8719005	8719113	8713843	8713937	0,18,13,25,27,24	0,2,4,2,11,7	0,19,28,23,13,16	0,6,2,8,2,8	152	149	1	1.0	NA,0.898,0.761,0.925,0.706,0.771	NA,0.756,0.932,0.738,0.864,0.662	0.022
ENSMUSG00000006715	Gmnn	13	-	24757595	24757673	24757595	24757668	24760159	24760217	106,190,292,307,179,291	0,0,0,1,1,1	108,284,295,195,409,242	0,0,0,0,0,2	154	149	1	1.0	1.0,1.0,1.0,0.997,0.994,0.996	1.0,1.0,1.0,1.0,1.0,0.992	-0.001
ENSMUSG00000022248	Rad1	15	+	10492764	10492863	10492787	10492863	10490255	10490514	18,25,27,57,32,53	0,2,0,1,0,3	20,24,42,26,54,44	2,1,0,0,1,0	172	149	1	1.0	1.0,0.915,1.0,0.98,1.0,0.939	0.897,0.954,1.0,1.0,0.979,1.0	0.001
ENSMUSG00000002289	Angptl4	17	-	33780529	33780647	33780529	33780643	33780782	33780893	2,47,52,86,60,98	0,0,0,0,0,2	17,51,45,41,62,37	0,0,2,0,2,0	153	149	1	1.0	1.0,1.0,1.0,1.0,1.0,0.979	1.0,1.0,0.956,1.0,0.968,1.0	0.009
ENSMUSG00000021704	Mtx3	13	+	92846817	92846953	92846860	92846953	92845620	92845697	0,0,0,1,0,0	0,7,8,6,5,19	0,0,3,0,0,0	0,9,3,6,9,6	192	149	1	1.0	NA,0.0,0.0,0.115,0.0,0.0	NA,0.0,0.437,0.0,0.0,0.0	-0.064
ENSMUSG00000031851	Ntpcr	8	+	125745235	125745445	125745239	125745445	125736067	125736230	2,7,4,8,7,10	0,0,0,0,0,0	11,2,4,9,6,11	0,0,0,2,2,0	153	149	1	1.0	1.0,1.0,1.0,1.0,1.0,1.0	1.0,1.0,1.0,0.814,0.745,1.0	0.074
ENSMUSG00000031851	Ntpcr	8	+	125745235	125745445	125745239	125745445	125737322	125737419	85,117,126,172,121,170	16,5,6,6,2,4	111,139,119,141,199,148	6,7,1,7,6,0	153	149	1	1.0	0.838,0.958,0.953,0.965,0.983,0.976	0.947,0.951,0.991,0.951,0.97,1.0	-0.023
ENSMUSG00000038775	Vill	9	+	119070556	119070814	119070622	119070814	119070277	119070349	257,74,95,118,99,146	12,1,6,5,5,0	191,91,97,73,166,92	2,10,6,5,6,4	215	149	1	1.0	0.937,0.981,0.916,0.942,0.932,1.0	0.985,0.863,0.918,0.91,0.95,0.941	0.023
ENSMUSG00000037300	Ttc13	8	-	124673447	124673735	124673447	124673527	124674361	124674441	14,108,106,126,89,130	0,0,0,1,0,0	19,97,116,92,144,87	0,0,0,0,1,0	357	149	1	1.0	1.0,1.0,1.0,0.981,1.0,1.0	1.0,1.0,1.0,1.0,0.984,1.0	-0.0
ENSMUSG00000037300	Ttc13	8	-	124676340	124676450	124676340	124676447	124679001	124679086	0,57,60,91,57,59	0,13,9,10,8,20	4,80,52,47,87,45	3,15,11,5,10,13	152	149	1	1.0	NA,0.811,0.867,0.899,0.875,0.743	0.567,0.839,0.823,0.902,0.895,0.772	0.039
ENSMUSG00000031979	Cog2	8	+	124528975	124529056	124528977	124529056	124527099	124527165	0,56,76,78,39,57	0,0,0,0,1,0	1,62,85,60,57,70	0,0,2,0,0,0	151	149	1	1.0	NA,1.0,1.0,1.0,0.975,1.0	1.0,1.0,0.977,1.0,1.0,1.0	-0.001
ENSMUSG00000019478	Rab4a	8	+	123830232	123830387	123830270	123830387	123828995	123829058	0,8,13,51,35,13	15,1,0,17,5,1	12,21,8,41,45,4	4,2,0,4,2,0	187	149	0.222564771128	1.0	0.0,0.864,1.0,0.705,0.848,0.912	0.705,0.893,1.0,0.891,0.947,1.0	-0.185
ENSMUSG00000001472	Tcf25	8	+	123403146	123403806	123403149	123403806	123400624	123400697	71,93,104,185,160,186	70,65,63,136,64,95	94,124,138,126,174,142	49,58,70,100,157,85	152	149	1	1.0	0.499,0.584,0.618,0.571,0.71,0.657	0.653,0.677,0.659,0.553,0.521,0.621	-0.007
ENSMUSG00000001065	Zfp276	8	+	123267504	123267699	123267599	123267699	123265313	123265431	1,6,6,16,15,9	7,34,53,48,37,41	5,9,17,14,14,12	14,46,53,29,53,41	244	149	1	1.0	0.08,0.097,0.065,0.169,0.198,0.118	0.179,0.107,0.164,0.228,0.139,0.152	-0.04
ENSMUSG00000001062	Vps9d1	8	-	123243687	123243795	123243687	123243792	123245113	123245210	0,1,3,0,2,0	59,39,53,86,43,76	2,2,4,2,8,4	16,62,55,51,82,46	152	149	1	1.0	0.0,0.025,0.053,0.0,0.044,0.0	0.109,0.031,0.067,0.037,0.087,0.079	-0.048
ENSMUSG00000001062	Vps9d1	8	-	123247966	123248071	123247966	123248054	123248153	123248206	0,5,2,6,7,2	0,32,60,70,32,69	0,2,2,2,4,3	1,51,49,44,47,41	166	149	1	1.0	NA,0.123,0.029,0.071,0.164,0.025	0.0,0.034,0.035,0.039,0.071,0.062	0.042
ENSMUSG00000000738	Spg7	8	+	123090074	123090234	123090123	123090234	123088944	123089047	0,1,6,4,5,1	71,122,122,167,96,180	0,1,2,0,0,1	96,97,109,102,163,85	198	149	1	1.0	0.0,0.006,0.036,0.018,0.038,0.004	0.0,0.008,0.014,0.0,0.0,0.009	0.012
ENSMUSG00000006589	Aprt	8	-	122576118	122576252	122576118	122576231	122576514	122576621	3,9,6,24,12,10	0,18,18,29,0,14	21,14,11,13,14,8	36,25,15,0,33,8	170	149	0.776440189811	1.0	1.0,0.305,0.226,0.42,1.0,0.385	0.338,0.329,0.391,1.0,0.271,0.467	0.09
ENSMUSG00000014444	Piezo1	8	-	122494789	122495003	122494789	122494994	122495416	122495617	0,1,0,0,0,0	8,242,252,323,189,278	0,0,0,0,0,1	11,238,298,234,216,231	158	149	1	1.0	0.0,0.004,0.0,0.0,0.0,0.0	0.0,0.0,0.0,0.0,0.0,0.004	0.0
ENSMUSG00000014444	Piezo1	8	-	122502121	122502311	122502121	122502308	122506028	122506167	9,237,271,328,183,303	0,33,28,32,22,56	15,288,275,241,183,264	0,31,52,18,36,34	152	149	1	1.0	1.0,0.876,0.905,0.909,0.891,0.841	1.0,0.901,0.838,0.929,0.833,0.884	0.006
ENSMUSG00000049482	Ctu2	8	+	122481085	122481224	122481132	122481224	122480901	122481005	191,54,55,76,51,77	0,5,0,4,0,3	166,46,79,59,151,58	12,3,2,5,3,3	196	149	1	1.0	1.0,0.891,1.0,0.935,1.0,0.951	0.913,0.921,0.968,0.9,0.975,0.936	0.027
ENSMUSG00000025316	Banp	8	+	121978554	121978754	121978578	121978754	121975899	121975991	6,27,30,47,34,48	0,0,0,0,0,1	7,33,52,32,51,19	0,0,0,0,0,0	173	149	1	1.0	1.0,1.0,1.0,1.0,1.0,0.976	1.0,1.0,1.0,1.0,1.0,1.0	-0.004
ENSMUSG00000025316	Banp	8	+	121978554	121978754	121978601	121978754	121975899	121975991	6,27,33,47,42,54	0,4,4,1,3,0	10,34,56,32,54,23	0,0,0,0,0,0	196	149	1	1.0	1.0,0.837,0.862,0.973,0.914,1.0	1.0,1.0,1.0,1.0,1.0,1.0	-0.069
ENSMUSG00000025316	Banp	8	+	121978578	121978754	121978601	121978754	121975899	121975991	0,0,3,0,8,7	0,4,4,1,3,0	3,1,4,0,3,4	0,0,0,0,0,0	172	149	1	1.0	NA,0.0,0.394,0.0,0.698,1.0	1.0,1.0,1.0,NA,1.0,1.0	-0.582
ENSMUSG00000025316	Banp	8	+	122007090	122007162	122007099	122007162	122005551	122005682	13,17,25,38,13,12	8,6,18,21,20,15	13,17,19,9,39,7	2,10,14,7,32,4	158	149	0.953116116862	1.0	0.605,0.728,0.567,0.631,0.38,0.43	0.86,0.616,0.561,0.548,0.535,0.623	-0.067
ENSMUSG00000037466	Tedc1	12	+	113157470	113157727	113157577	113157727	113157160	113157363	0,1,4,0,0,1	0,5,6,14,5,5	0,6,3,2,2,0	2,17,11,8,18,13	256	149	1	1.0	NA,0.104,0.28,0.0,0.0,0.104	0.0,0.17,0.137,0.127,0.061,0.0	0.015
ENSMUSG00000031816	Mthfsd	8	-	121101423	121103004	121101423	121101536	121104391	121104505	16,42,36,82,54,55	0,0,0,0,0,0	20,35,51,33,91,48	0,1,0,1,0,0	1617	149	1	1.0	1.0,1.0,1.0,1.0,1.0,1.0	1.0,0.763,1.0,0.753,1.0,1.0	0.081
ENSMUSG00000031816	Mthfsd	8	-	121104391	121104558	121104391	121104505	121105573	121105687	0,0,7,7,4,8	17,29,25,46,28,45	0,5,3,3,5,2	20,31,33,24,61,33	202	149	1	1.0	0.0,0.0,0.171,0.101,0.095,0.116	0.0,0.106,0.063,0.084,0.057,0.043	0.022
ENSMUSG00000031816	Mthfsd	8	-	121104391	121104558	121104391	121104505	121105717	121105831	0,0,1,1,0,3	4,0,7,14,0,8	0,6,4,2,1,1	0,13,2,3,6,1	202	149	1	1.0	0.0,NA,0.095,0.05,NA,0.217	NA,0.254,0.596,0.33,0.109,0.425	-0.252
ENSMUSG00000031818	Cox4i1	8	+	120672724	120672892	120672728	120672892	120669308	120669382	9135,3508,4073,6597,3535,5468	0,9,0,31,12,9	6911,4766,4174,4118,6938,4058	24,11,11,2,11,10	153	149	1	1.0	1.0,0.997,1.0,0.995,0.997,0.998	0.996,0.998,0.997,1.0,0.998,0.997	0.0
ENSMUSG00000031826	Usp10	8	+	119941109	119942138	119941112	119942138	119931848	119931917	0,6,0,1,0,5	0,1,2,0,0,0	0,0,0,2,0,5	0,1,5,0,1,1	152	149	1	1.0	NA,0.855,0.0,1.0,NA,1.0	NA,0.0,0.0,1.0,0.0,0.831	0.348
ENSMUSG00000031826	Usp10	8	+	119941109	119942138	119941112	119942138	119936530	119936588	0,54,33,59,32,82	0,13,20,13,6,9	2,29,39,34,27,44	0,11,12,15,18,7	152	149	1	1.0	NA,0.803,0.618,0.816,0.839,0.899	1.0,0.721,0.761,0.69,0.595,0.86	0.024
ENSMUSG00000074063	Osgin1	8	+	119442432	119442569	119442498	119442569	119441394	119441502	45,254,309,658,335,581	0,0,0,6,0,0	19,268,229,412,537,338	0,0,0,0,0,1	215	149	1	1.0	1.0,1.0,1.0,0.987,1.0,1.0	1.0,1.0,1.0,1.0,1.0,0.996	-0.002
ENSMUSG00000074063	Osgin1	8	+	119442915	119443283	119443191	119443283	119442432	119442569	55,201,238,564,263,496	0,6,7,9,3,10	24,216,177,329,426,244	0,9,7,17,13,6	425	149	1	1.0	1.0,0.922,0.923,0.956,0.968,0.946	1.0,0.894,0.899,0.872,0.92,0.934	0.033
ENSMUSG00000074063	Osgin1	8	+	119444956	119446256	119444958	119446256	119442915	119443107	0,1,0,0,1,0	0,0,0,0,0,3	0,0,1,1,0,1	0,0,0,0,0,0	151	149	1	1.0	NA,1.0,NA,NA,1.0,0.0	NA,NA,1.0,1.0,NA,1.0	-0.333
ENSMUSG00000074063	Osgin1	8	+	119444956	119446256	119444958	119446256	119443191	119443283	20,138,147,326,174,303	0,5,3,9,11,27	32,138,117,192,242,176	0,7,3,10,13,11	151	149	1	1.0	1.0,0.965,0.98,0.973,0.94,0.917	1.0,0.951,0.975,0.95,0.948,0.94	0.002
ENSMUSG00000021012	Zc3h14	12	+	98785317	98785406	98785329	98785406	98783581	98783702	0,5,3,4,2,11	0,0,0,0,0,1	11,1,4,12,6,4	0,0,0,0,0,0	161	149	1	1.0	NA,1.0,1.0,1.0,1.0,0.911	1.0,1.0,1.0,1.0,1.0,1.0	-0.018
ENSMUSG00000021012	Zc3h14	12	+	98785317	98785406	98785329	98785406	98784915	98785052	50,101,158,163,71,166	10,4,5,16,10,20	59,107,151,151,176,124	0,7,4,16,21,9	161	149	1	1.0	0.822,0.959,0.967,0.904,0.868,0.885	1.0,0.934,0.972,0.897,0.886,0.927	-0.035
ENSMUSG00000031959	Wdr59	8	-	111458922	111459049	111458922	111459046	111460582	111460655	7,12,28,19,11,25	0,0,0,2,1,2	5,30,24,7,13,6	0,3,1,6,0,3	152	149	1	1.0	1.0,1.0,1.0,0.903,0.915,0.925	1.0,0.907,0.959,0.534,1.0,0.662	0.113
ENSMUSG00000033596	Rfwd3	8	-	111283274	111285365	111283274	111283389	111288057	111288149	0,40,35,72,26,71	0,46,42,49,29,57	9,50,55,63,75,67	0,41,37,30,29,25	2125	149	1	1.0	NA,0.057,0.055,0.093,0.059,0.08	1.0,0.079,0.094,0.128,0.154,0.158	-0.2
ENSMUSG00000002804	Nudt14	12	-	112938355	112938593	112938355	112938557	112938794	112938859	161,49,69,96,64,66	69,9,12,23,4,26	109,70,77,72,100,61	23,18,17,7,22,20	185	149	1	1.0	0.653,0.814,0.822,0.771,0.928,0.672	0.792,0.758,0.785,0.892,0.785,0.711	-0.01
ENSMUSG00000003316	Glg1	8	-	111160620	111160810	111160620	111160741	111161425	111161533	1,13,8,16,16,15	4,166,200,250,161,230	0,15,14,6,11,22	9,218,201,200,216,221	218	149	1	1.0	0.146,0.051,0.027,0.042,0.064,0.043	0.0,0.045,0.045,0.02,0.034,0.064	0.027
ENSMUSG00000003316	Glg1	8	-	111178832	111178986	111178832	111178866	111180934	111181036	0,313,399,449,339,473	0,0,0,0,0,0	4,399,405,427,386,427	0,3,1,0,0,0	269	149	1	1.0	NA,1.0,1.0,1.0,1.0,1.0	1.0,0.987,0.996,1.0,1.0,1.0	0.003
ENSMUSG00000031753	Cog4	8	+	110851335	110851450	110851401	110851450	110849867	110849950	1,160,156,175,130,156	0,0,0,0,0,1	6,174,158,127,168,131	0,0,0,0,0,1	215	149	1	1.0	1.0,1.0,1.0,1.0,1.0,0.991	1.0,1.0,1.0,1.0,1.0,0.989	0.0
ENSMUSG00000031753	Cog4	8	+	110868201	110868367	110868253	110868367	110866560	110866727	53,99,127,155,73,141	0,0,2,0,0,0	33,103,101,92,175,98	0,0,0,0,0,0	201	149	1	1.0	1.0,1.0,0.979,1.0,1.0,1.0	1.0,1.0,1.0,1.0,1.0,1.0	-0.003
ENSMUSG00000033763	Mtss1l	8	+	110731961	110732178	110732057	110732178	110730022	110730120	0,3,1,3,1,3	0,1,0,1,5,16	1,3,2,2,5,3	1,0,1,0,12,0	245	149	1	1.0	NA,0.646,1.0,0.646,0.108,0.102	0.378,1.0,0.549,1.0,0.202,1.0	-0.188
ENSMUSG00000033763	Mtss1l	8	+	110737142	110737220	110737145	110737220	110731961	110732178	0,0,0,0,0,0	0,4,2,0,4,17	0,0,3,0,1,0	0,2,0,4,6,2	152	149	1	1.0	NA,0.0,0.0,NA,0.0,0.0	NA,0.0,1.0,0.0,0.14,0.0	-0.228
ENSMUSG00000010936	Vac14	8	+	110712747	110715577	110715426	110715577	110711592	110711711	132,339,305,602,366,503	0,0,0,0,0,1	157,475,395,421,584,365	0,0,0,0,0,0	2828	149	1	1.0	1.0,1.0,1.0,1.0,1.0,0.964	1.0,1.0,1.0,1.0,1.0,1.0	-0.006
ENSMUSG00000031729	Ist1	8	-	109675375	109676850	109675375	109675424	109677485	109677686	18,420,501,594,441,621	0,4,1,25,12,9	44,582,481,441,702,445	3,6,0,4,21,0	1575	149	0.00413525683083	1.0	1.0,0.909,0.979,0.692,0.777,0.867	0.581,0.902,1.0,0.913,0.76,1.0	0.011
ENSMUSG00000031729	Ist1	8	-	109675375	109676850	109675375	109675424	109678854	109678965	1,216,234,282,239,309	0,0,0,1,0,0	13,338,232,213,367,206	0,1,1,2,3,2	1575	149	1	1.0	1.0,1.0,1.0,0.964,1.0,1.0	1.0,0.97,0.956,0.91,0.92,0.907	0.05
ENSMUSG00000031729	Ist1	8	-	109675375	109676850	109675375	109675424	109679423	109679507	1,216,233,281,239,309	0,0,0,3,1,5	13,334,232,213,368,206	0,3,0,1,0,1	1575	149	1	1.0	1.0,1.0,1.0,0.899,0.958,0.854	1.0,0.913,1.0,0.953,1.0,0.951	-0.018
ENSMUSG00000003848	Nob1	8	-	107416105	107417091	107416105	107416250	107418055	107418226	25,62,126,138,83,144	0,0,0,3,0,0	60,106,111,111,221,102	0,4,2,0,3,0	990	149	1	1.0	1.0,1.0,1.0,0.874,1.0,1.0	1.0,0.8,0.893,1.0,0.917,1.0	0.044
ENSMUSG00000003847	Nfat5	8	+	107361743	107361824	107361746	107361824	107358633	107358766	0,4,7,4,4,16	0,2,5,3,2,7	0,4,4,6,2,5	0,2,0,0,2,1	152	149	1	1.0	NA,0.662,0.578,0.567,0.662,0.691	NA,0.662,1.0,1.0,0.495,0.831	-0.166
ENSMUSG00000040651	Fam208a	14	+	27480641	27483555	27480915	27483555	27479923	27480091	3,54,81,72,40,60	0,0,0,3,0,12	0,65,62,64,43,60	0,1,2,5,4,0	423	149	1	1.0	1.0,1.0,1.0,0.894,1.0,0.638	NA,0.958,0.916,0.818,0.791,1.0	0.025
ENSMUSG00000031907	Zfp90	8	+	106418996	106419197	106419070	106419197	106415338	106415770	0,2,1,5,9,16	2,35,32,74,33,45	1,8,2,8,11,1	3,46,45,22,32,25	223	149	1	1.0	0.0,0.037,0.02,0.043,0.154,0.192	0.182,0.104,0.029,0.195,0.187,0.026	-0.046
ENSMUSG00000031907	Zfp90	8	+	106419420	106419610	106419514	106419610	106419070	106419197	0,22,22,46,41,63	0,17,23,34,20,25	0,25,29,32,30,30	2,23,16,27,19,20	243	149	1	1.0	NA,0.442,0.37,0.453,0.557,0.607	0.0,0.4,0.526,0.421,0.492,0.479	0.099
ENSMUSG00000031903	Pla2g15	8	+	106161083	106161308	106161208	106161308	106160580	106160679	18,646,874,1127,599,908	0,9,13,23,9,21	131,797,699,711,786,668	2,11,13,27,19,16	274	149	1	1.0	1.0,0.975,0.973,0.964,0.973,0.959	0.973,0.975,0.967,0.935,0.957,0.958	0.013
ENSMUSG00000031897	Psmb10	8	-	105937240	105937591	105937240	105937381	105937678	105937766	601,319,384,528,305,466	1,0,0,0,0,0	451,353,434,411,656,344	0,0,0,0,0,0	359	149	1	1.0	0.996,1.0,1.0,1.0,1.0,1.0	1.0,1.0,1.0,1.0,1.0,1.0	-0.001
ENSMUSG00000036270	Edc4	8	+	105888117	105888308	105888120	105888308	105887953	105888045	0,6,9,4,4,14	0,39,28,51,20,37	0,7,7,6,16,4	0,46,43,33,38,25	152	149	1	1.0	NA,0.131,0.24,0.071,0.164,0.271	NA,0.13,0.138,0.151,0.292,0.136	0.006
ENSMUSG00000036270	Edc4	8	+	105888595	105888755	105888598	105888755	105888387	105888518	0,23,21,43,26,26	0,15,20,34,14,24	0,18,25,17,21,17	2,27,31,14,29,27	152	149	1	1.0	NA,0.6,0.507,0.554,0.645,0.515	0.0,0.395,0.442,0.543,0.415,0.382	0.201
ENSMUSG00000036270	Edc4	8	+	105889624	105889729	105889672	105889729	105889103	105889540	0,67,77,104,66,80	0,5,8,17,9,15	3,72,65,72,117,72	0,13,6,11,20,9	197	149	1	1.0	NA,0.91,0.879,0.822,0.847,0.801	1.0,0.807,0.891,0.832,0.816,0.858	-0.016
ENSMUSG00000036270	Edc4	8	+	105889630	105889729	105889672	105889729	105889103	105889540	0,16,14,25,14,16	0,5,8,17,9,15	3,20,7,23,30,16	0,13,6,11,20,9	191	149	1	1.0	NA,0.714,0.577,0.534,0.548,0.454	1.0,0.545,0.476,0.62,0.539,0.581	-0.061
ENSMUSG00000008450	Nutf2	8	+	105876353	105876608	105876509	105876608	105875533	105875658	38,192,242,314,148,196	0,0,0,0,0,0	102,252,225,203,330,207	0,0,0,3,0,2	305	149	1	1.0	1.0,1.0,1.0,1.0,1.0,1.0	1.0,1.0,1.0,0.971,1.0,0.981	0.008
ENSMUSG00000013155	Enkd1	8	-	105704350	105704760	105704350	105704514	105707548	105707743	0,4,4,0,0,3	0,0,0,0,0,0	10,2,0,2,4,1	0,2,0,0,0,0	395	149	1	1.0	NA,1.0,1.0,NA,NA,1.0	1.0,0.274,NA,1.0,1.0,1.0	0.145
ENSMUSG00000005698	Ctcf	8	+	105680070	105680259	105680073	105680259	105677214	105677350	1,46,79,83,70,92	0,55,78,88,30,86	0,73,65,86,81,62	4,66,96,59,101,62	152	149	0.725139553996	1.0	1.0,0.451,0.498,0.48,0.696,0.512	0.0,0.52,0.399,0.588,0.44,0.495	0.199
ENSMUSG00000039199	Zdhhc1	8	-	105472990	105473240	105472990	105473069	105473483	105473566	0,8,3,6,1,5	0,0,6,7,3,8	5,5,1,2,4,0	0,0,2,3,7,1	320	149	1	1.0	NA,1.0,0.189,0.285,0.134,0.225	1.0,1.0,0.189,0.237,0.21,0.0	-0.073
ENSMUSG00000014778	Fhod1	8	-	105337317	105337481	105337317	105337429	105337674	105337769	0,1,3,8,0,4	1,42,87,82,62,58	0,6,0,3,6,10	6,58,82,57,79,39	201	149	1	1.0	0.0,0.017,0.025,0.067,0.0,0.049	0.0,0.071,0.0,0.038,0.053,0.16	-0.027
ENSMUSG00000031889	D230025D16Rik	8	+	105249328	105249462	105249418	105249462	105248742	105248786	0,5,4,15,1,4	2,59,61,92,66,85	1,3,5,16,6,4	2,60,61,71,48,56	239	149	1	1.0	0.0,0.05,0.039,0.092,0.009,0.029	0.238,0.03,0.049,0.123,0.072,0.043	-0.056
ENSMUSG00000020743	Mif4gd	11	-	115609060	115609153	115609060	115609096	115609279	115609435	106,129,165,253,129,238	4,2,5,19,6,11	116,160,127,131,174,130	0,10,5,7,9,4	206	149	1	1.0	0.95,0.979,0.96,0.906,0.94,0.94	1.0,0.92,0.948,0.931,0.933,0.959	-0.003
ENSMUSG00000020743	Mif4gd	11	-	115609538	115609648	115609538	115609589	115611902	115612034	122,234,256,409,186,328	0,5,0,0,0,3	71,223,231,228,370,231	0,0,4,0,0,8	208	149	1	1.0	1.0,0.971,1.0,1.0,1.0,0.987	1.0,1.0,0.976,1.0,1.0,0.954	0.005
ENSMUSG00000062270	Morf4l1	9	-	90103654	90103771	90103654	90103768	90107234	90107302	0,21,35,44,34,47	0,1,0,0,0,0	0,63,23,25,71,23	0,0,0,0,0,0	152	149	1	1.0	NA,0.954,1.0,1.0,1.0,1.0	NA,1.0,1.0,1.0,1.0,1.0	-0.009
ENSMUSG00000060470	Adgrg3	8	+	95040233	95040534	95040259	95040534	95039849	95039943	0,0,2,3,1,7	0,6,11,12,15,15	11,2,4,6,1,1	5,12,9,10,38,16	175	149	1	1.0	NA,0.0,0.134,0.176,0.054,0.284	0.652,0.124,0.275,0.338,0.022,0.051	-0.114
ENSMUSG00000031783	Polr2c	8	+	94862520	94862884	94862809	94862884	94862181	94862233	89,109,108,163,108,212	0,0,0,0,0,0	105,145,132,109,205,176	0,0,0,0,1,0	438	149	1	1.0	1.0,1.0,1.0,1.0,1.0,1.0	1.0,1.0,1.0,1.0,0.986,1.0	0.002
ENSMUSG00000034361	Cpne2	8	+	94568590	94568827	94568593	94568827	94563956	94564090	77,195,204,343,138,274	7,4,10,16,10,6	134,251,229,215,351,236	0,15,15,11,28,21	152	149	1	1.0	0.915,0.98,0.952,0.955,0.931,0.978	1.0,0.943,0.937,0.95,0.925,0.917	0.007
ENSMUSG00000031770	Herpud1	8	+	94389520	94389595	94389523	94389595	94389355	94389433	9,63,68,101,76,132	0,3,1,3,5,4	20,85,69,84,151,98	0,9,2,5,9,3	152	149	1	1.0	1.0,0.954,0.985,0.971,0.937,0.97	1.0,0.903,0.971,0.943,0.943,0.97	0.015
ENSMUSG00000020836	Coro6	11	+	77469375	77469601	77469378	77469601	77469056	77469287	4,2,2,0,0,1	0,0,0,0,1,1	0,0,0,2,0,0	0,2,0,0,1,1	152	149	1	1.0	1.0,1.0,1.0,NA,0.0,0.495	NA,0.0,NA,1.0,0.0,0.0	0.449
ENSMUSG00000031666	Rbl2	8	+	91096763	91096867	91096793	91096867	91095548	91095658	0,57,93,85,60,69	0,1,0,0,0,0	0,58,63,61,56,72	0,0,0,0,0,0	179	149	1	1.0	NA,0.979,1.0,1.0,1.0,1.0	NA,1.0,1.0,1.0,1.0,1.0	-0.004
ENSMUSG00000056608	Chd9	8	+	91034904	91035065	91034907	91035065	91033338	91034244	5,5,19,14,14,14	0,8,5,12,1,6	0,13,9,19,19,14	0,4,9,9,0,3	152	149	1	1.0	1.0,0.38,0.788,0.534,0.932,0.696	NA,0.761,0.495,0.674,1.0,0.821	-0.029
ENSMUSG00000018378	Cuedc1	11	+	88187040	88187132	88187060	88187132	88184633	88184717	0,0,0,0,0,0	0,0,4,7,4,8	0,0,0,0,2,0	0,3,9,6,13,7	169	149	1	1.0	NA,NA,0.0,0.0,0.0,0.0	NA,0.0,0.0,0.0,0.119,0.0	-0.024
ENSMUSG00000036810	Cnep1r1	8	+	88130340	88130401	88130346	88130401	88129694	88129804	0,0,0,0,0,0	10,77,83,158,59,134	0,2,0,0,0,0	1,105,116,137,137,106	155	149	1	1.0	0.0,0.0,0.0,0.0,0.0,0.0	0.0,0.018,0.0,0.0,0.0,0.0	-0.003
ENSMUSG00000005150	Wdr83	8	-	85079580	85079707	85079580	85079691	85080119	85080225	19,8,11,13,13,11	0,0,1,0,1,1	11,9,12,5,7,11	0,0,0,0,1,1	165	149	1	1.0	1.0,1.0,0.909,1.0,0.922,0.909	1.0,1.0,1.0,1.0,0.863,0.909	-0.005
ENSMUSG00000008167	Fbxw9	8	+	85064383	85064672	85064580	85064672	85062171	85062300	24,42,60,71,38,72	0,0,0,0,2,2	33,41,59,53,74,37	2,0,0,2,4,0	346	149	1	1.0	1.0,1.0,1.0,1.0,0.891,0.939	0.877,1.0,1.0,0.919,0.888,1.0	0.024
ENSMUSG00000052456	Asna1	8	-	85019759	85020050	85019759	85019908	85024177	85024325	24,9,7,8,3,11	79,362,364,591,337,519	0,10,6,6,13,12	121,472,378,342,616,331	291	149	1	1.0	0.135,0.013,0.01,0.007,0.005,0.011	0.0,0.011,0.008,0.009,0.011,0.018	0.021
ENSMUSG00000052926	Rnaseh2a	8	-	84957666	84957864	84957666	84957853	84957965	84958089	618,82,147,170,101,156	38,8,2,0,6,10	417,120,112,86,188,112	7,1,0,0,2,5	160	149	1	1.0	0.938,0.905,0.986,1.0,0.94,0.936	0.982,0.991,1.0,1.0,0.989,0.954	-0.035
ENSMUSG00000003824	Syce2	8	+	84872701	84872832	84872719	84872832	84872110	84872253	6,0,0,2,0,6	24,8,19,34,23,22	0,0,3,0,1,0	9,33,21,20,48,18	167	149	1	1.0	0.182,0.0,0.0,0.05,0.0,0.196	0.0,0.0,0.113,0.0,0.018,0.0	0.05
ENSMUSG00000001909	Trmt1	8	+	84689631	84689908	84689707	84689908	84689282	84689349	2,57,92,122,77,141	0,8,11,28,5,21	7,81,83,62,109,75	0,12,15,10,13,8	225	149	1	1.0	1.0,0.825,0.847,0.743,0.911,0.816	1.0,0.817,0.786,0.804,0.847,0.861	0.004
ENSMUSG00000001909	Trmt1	8	+	84690516	84690947	84690772	84690947	84689631	84689908	19,109,144,169,110,175	0,0,0,0,0,1	40,118,117,119,205,132	0,0,0,0,1,0	405	149	1	1.0	1.0,1.0,1.0,1.0,1.0,0.985	1.0,1.0,1.0,1.0,0.987,1.0	-0.0
ENSMUSG00000001909	Trmt1	8	+	84690772	84690947	84690784	84690947	84690516	84690572	0,2,5,8,1,7	0,0,0,2,0,0	0,4,10,5,2,4	0,0,0,0,2,0	161	149	1	1.0	NA,1.0,1.0,0.787,1.0,1.0	NA,1.0,1.0,1.0,0.481,1.0	0.061
ENSMUSG00000001909	Trmt1	8	+	84690772	84690947	84690801	84690947	84690516	84690572	9,6,6,16,3,9	0,5,3,9,2,6	2,4,16,8,3,7	3,7,3,0,0,1	178	149	0.39478045689	1.0	1.0,0.501,0.626,0.598,0.557,0.557	0.358,0.324,0.817,1.0,1.0,0.854	-0.086
ENSMUSG00000001909	Trmt1	8	+	84690772	84690947	84690810	84690947	84690516	84690572	9,9,6,20,3,10	0,52,45,74,48,84	6,8,16,9,4,10	21,53,47,38,86,42	187	149	1	1.0	1.0,0.121,0.096,0.177,0.047,0.087	0.185,0.107,0.213,0.159,0.036,0.159	0.111
ENSMUSG00000001909	Trmt1	8	+	84690784	84690947	84690801	84690947	84690516	84690572	9,4,1,10,2,2	0,5,3,9,2,6	2,0,6,3,3,3	3,7,3,0,0,1	166	149	0.51291477668	1.0	1.0,0.418,0.23,0.499,0.473,0.23	0.374,0.0,0.642,1.0,1.0,0.729	-0.149
ENSMUSG00000001909	Trmt1	8	+	84690784	84690947	84690810	84690947	84690516	84690572	9,7,1,14,2,3	0,52,45,74,48,84	6,4,6,4,4,6	21,53,47,38,86,42	175	149	1	1.0	1.0,0.103,0.019,0.139,0.034,0.03	0.196,0.06,0.098,0.082,0.038,0.108	0.124
ENSMUSG00000001909	Trmt1	8	+	84690801	84690947	84690810	84690947	84690516	84690572	0,8,3,13,2,7	0,52,45,74,48,84	7,11,3,1,1,4	21,53,47,38,86,42	158	149	1	1.0	NA,0.127,0.059,0.142,0.038,0.073	0.239,0.164,0.057,0.024,0.011,0.082	-0.008
ENSMUSG00000001909	Trmt1	8	+	84699340	84699786	84699602	84699786	84699138	84699258	435,157,136,185,135,162	0,0,0,3,0,1	400,156,133,119,248,134	0,0,0,0,3,0	411	149	1	1.0	1.0,1.0,1.0,0.957,1.0,0.983	1.0,1.0,1.0,1.0,0.968,1.0	-0.005
ENSMUSG00000036686	Cc2d1a	8	-	84138717	84138829	84138717	84138826	84139289	84139423	0,34,38,65,41,40	4,32,41,48,46,43	4,47,34,40,68,31	11,40,54,37,32,22	152	149	1	1.0	0.0,0.51,0.476,0.57,0.466,0.477	0.263,0.535,0.382,0.515,0.676,0.58	-0.075
ENSMUSG00000042535	Gtpbp1	15	+	79707694	79708043	79707868	79708043	79706991	79707172	22,148,183,232,194,204	0,6,7,0,3,4	15,196,176,210,200,192	0,4,3,2,4,1	323	149	1	1.0	1.0,0.919,0.923,1.0,0.968,0.959	1.0,0.958,0.964,0.98,0.958,0.989	-0.013
ENSMUSG00000042535	Gtpbp1	15	+	79713225	79713478	79713363	79713478	79712095	79712219	0,0,0,3,0,0	11,56,100,130,60,96	0,0,0,0,0,1	20,93,103,98,116,78	287	149	1	1.0	0.0,0.0,0.0,0.012,0.0,0.0	0.0,0.0,0.0,0.0,0.0,0.007	0.001
ENSMUSG00000063253	Scoc	8	-	83437552	83437636	83437552	83437633	83437984	83438056	0,64,69,109,84,126	0,9,13,17,6,8	5,98,79,101,103,86	1,3,9,0,5,1	152	149	1	1.0	NA,0.875,0.839,0.863,0.932,0.939	0.831,0.97,0.896,1.0,0.953,0.988	-0.05
ENSMUSG00000031715	Smarca5	8	-	80726210	80726717	80726210	80726366	80727615	80727795	0,3,0,5,2,4	0,102,111,105,84,141	0,5,6,6,2,11	0,98,134,112,112,96	500	149	1	1.0	NA,0.009,0.0,0.014,0.007,0.008	NA,0.015,0.013,0.016,0.005,0.033	-0.009
ENSMUSG00000000740	Rpl13	8	+	123102844	123103356	123103182	123103356	123102652	123102762	12633,6506,8282,11412,6204,9924	0,0,0,3,0,1	11524,8163,7738,7298,12971,7979	1,1,0,3,7,1	487	149	1	1.0	1.0,1.0,1.0,0.999,1.0,1.0	1.0,1.0,1.0,0.999,0.998,1.0	0.0
ENSMUSG00000036977	Anapc10	8	+	79713104	79713279	79713152	79713279	79711819	79711844	4,10,25,31,26,40	0,28,24,38,13,46	3,9,21,18,29,19	4,31,18,33,46,21	197	149	0.444812997932	1.0	1.0,0.213,0.441,0.382,0.602,0.397	0.362,0.18,0.469,0.292,0.323,0.406	0.167
ENSMUSG00000036977	Anapc10	8	+	79713104	79713279	79713152	79713279	79711850	79711974	4,5,11,11,17,26	17,4,0,20,10,9	1,9,10,16,24,14	1,9,0,0,13,5	197	149	0.142586587586	1.0	0.151,0.486,1.0,0.294,0.563,0.686	0.431,0.431,1.0,1.0,0.583,0.679	-0.157
ENSMUSG00000036990	Otud4	8	+	79661037	79661135	79661040	79661135	79659397	79659462	0,24,19,48,25,29	0,9,10,5,12,26	0,28,22,35,29,29	0,5,13,8,0,10	152	149	1	1.0	NA,0.723,0.651,0.904,0.671,0.522	NA,0.846,0.624,0.811,1.0,0.74	-0.11
ENSMUSG00000071064	Zfp827	8	+	79188148	79188181	79188153	79188181	79186175	79186353	0,1,0,0,0,0	0,0,1,0,0,0	0,2,1,0,0,0	0,0,0,0,0,0	154	149	1	1.0	NA,1.0,0.0,NA,NA,NA	NA,1.0,1.0,NA,NA,NA	-0.5
ENSMUSG00000037134	Prmt9	8	+	77562413	77562516	77562448	77562516	77560806	77560974	0,43,43,59,27,35	0,1,4,2,3,1	1,43,56,46,37,24	0,0,5,4,2,5	184	149	1	1.0	NA,0.972,0.897,0.96,0.879,0.966	1.0,1.0,0.901,0.903,0.937,0.795	0.012
ENSMUSG00000022792	Yars2	16	+	16306462	16306618	16306497	16306618	16304535	16304703	25,28,57,67,48,90	0,13,6,9,4,10	27,72,60,39,80,56	0,10,8,11,7,9	184	149	1	1.0	1.0,0.636,0.885,0.858,0.907,0.879	1.0,0.854,0.859,0.742,0.902,0.834	-0.004
ENSMUSG00000028923	Necap2	4	-	141071580	141071717	141071580	141071695	141072528	141072637	0,0,2,0,0,1	0,0,0,6,1,5	0,0,0,0,1,1	0,0,1,0,9,0	171	149	1	1.0	NA,NA,1.0,0.0,0.0,0.148	NA,NA,0.0,NA,0.088,1.0	-0.076
ENSMUSG00000028923	Necap2	4	-	141073674	141073779	141073674	141073762	141074959	141075060	65,516,655,857,500,808	0,0,0,0,0,0	216,733,598,585,875,561	0,0,1,1,0,1	166	149	1	1.0	1.0,1.0,1.0,1.0,1.0,1.0	1.0,1.0,0.998,0.998,1.0,0.998	0.001
ENSMUSG00000027012	Dync1i2	2	+	71262647	71263303	71262650	71263303	71260821	71260947	152,317,343,486,297,436	29,16,24,18,7,20	218,398,406,391,622,352	10,10,19,11,25,17	152	149	1	1.0	0.837,0.951,0.933,0.964,0.977,0.955	0.955,0.975,0.954,0.972,0.961,0.953	-0.026
ENSMUSG00000043411	Usp48	4	+	137615712	137615841	137615715	137615841	137613681	137613861	0,63,60,81,41,78	0,37,58,58,41,39	0,53,69,61,88,30	5,33,41,38,35,39	152	149	1	1.0	NA,0.625,0.503,0.578,0.495,0.662	0.0,0.612,0.623,0.611,0.711,0.43	0.075
ENSMUSG00000043411	Usp48	4	+	137625156	137625287	137625159	137625287	137623273	137623388	0,26,41,31,28,34	14,64,108,88,52,105	0,27,27,29,52,31	6,59,94,71,79,62	152	149	1	1.0	0.0,0.285,0.271,0.257,0.345,0.241	0.0,0.31,0.22,0.286,0.392,0.329	-0.023
ENSMUSG00000043411	Usp48	4	+	137637759	137637890	137637764	137637890	137634897	137635008	14,65,89,89,69,78	0,8,5,9,7,4	4,77,72,63,69,56	9,6,7,1,5,4	154	149	1	1.0	1.0,0.887,0.945,0.905,0.905,0.95	0.301,0.925,0.909,0.984,0.93,0.931	0.102
ENSMUSG00000043411	Usp48	4	+	137637759	137637890	137637764	137637890	137636933	137636987	0,21,15,35,15,37	0,7,0,2,0,3	6,32,16,18,25,16	0,5,3,3,5,2	154	149	1	1.0	NA,0.744,1.0,0.944,1.0,0.923	1.0,0.861,0.838,0.853,0.829,0.886	0.044
ENSMUSG00000043411	Usp48	4	+	137655158	137655249	137655222	137655249	137652957	137653006	0,0,0,3,6,1	263,120,164,196,111,179	0,0,1,2,2,2	198,190,151,111,205,144	213	149	1	1.0	0.0,0.0,0.0,0.011,0.036,0.004	0.0,0.0,0.005,0.012,0.007,0.01	0.003
ENSMUSG00000028669	Pithd1	4	-	135986391	135986466	135986391	135986435	135986937	135987264	0,0,0,3,0,1	25,123,84,198,88,152	1,2,2,0,1,1	15,142,114,105,131,118	180	149	1	1.0	0.0,0.0,0.0,0.012,0.0,0.005	0.052,0.012,0.014,0.0,0.006,0.007	-0.012
ENSMUSG00000031921	Terf2	8	-	107076609	107076999	107076609	107076996	107079368	107079469	2,18,28,40,17,27	2,19,22,15,17,16	4,26,13,22,43,12	5,29,18,11,25,10	152	149	1	1.0	0.495,0.482,0.555,0.723,0.495,0.623	0.44,0.468,0.415,0.662,0.628,0.541	0.037
ENSMUSG00000002871	Tpra1	6	+	88908183	88908316	88908250	88908316	88907940	88908072	31,309,465,499,303,462	0,0,2,4,3,0	64,393,378,346,440,332	0,4,0,0,4,1	216	149	1	1.0	1.0,1.0,0.994,0.989,0.986,1.0	1.0,0.985,1.0,1.0,0.987,0.996	0.0
ENSMUSG00000002871	Tpra1	6	+	88910150	88910401	88910340	88910401	88909680	88909760	68,406,481,585,376,536	0,0,0,2,1,2	180,470,409,416,640,391	0,1,0,0,0,0	339	149	1	1.0	1.0,1.0,1.0,0.992,0.994,0.992	1.0,0.995,1.0,1.0,1.0,1.0	-0.003
ENSMUSG00000086290	Snhg12	4	+	132310450	132311024	132310833	132311024	132310150	132310215	174,58,88,172,53,125	0,0,0,0,1,0	183,114,57,83,128,61	0,0,0,1,0,1	532	149	1	1.0	1.0,1.0,1.0,1.0,0.937,1.0	1.0,1.0,1.0,0.959,1.0,0.945	0.006
ENSMUSG00000010057	Nprl2	9	+	107544150	107544287	107544176	107544287	107543506	107543615	25,50,59,94,62,81	0,7,0,6,1,0	35,55,52,60,65,64	2,2,3,0,0,0	175	149	1	1.0	1.0,0.859,1.0,0.93,0.981,1.0	0.937,0.959,0.937,1.0,1.0,1.0	-0.01
ENSMUSG00000028906	Epb41	4	-	131935738	131935867	131935738	131935852	131957642	131957819	0,107,147,209,156,203	0,1,0,0,0,0	1,165,143,163,186,174	0,0,0,0,0,0	164	149	1	1.0	NA,0.99,1.0,1.0,1.0,1.0	1.0,1.0,1.0,1.0,1.0,1.0	-0.002
ENSMUSG00000028906	Epb41	4	-	131967787	131967975	131967787	131967972	131974683	131974856	0,110,160,177,137,140	0,4,13,22,9,28	14,146,132,134,167,120	0,25,9,11,23,6	152	149	1	1.0	NA,0.964,0.923,0.887,0.937,0.831	1.0,0.851,0.935,0.923,0.877,0.951	-0.014
ENSMUSG00000028581	Laptm5	4	+	130926740	130926847	130926770	130926847	130926104	130926198	0,1,0,4,0,3	149,5319,5912,7769,4892,7335	0,2,0,2,3,2	355,6125,5339,5537,6470,5339	179	149	1	1.0	0.0,0.0,0.0,0.0,0.0,0.0	0.0,0.0,0.0,0.0,0.0,0.0	0.0
ENSMUSG00000028581	Laptm5	4	+	130926751	130926847	130926770	130926847	130926104	130926198	0,1,0,3,0,3	149,5319,5912,7769,4892,7335	0,0,0,2,3,1	355,6125,5339,5537,6470,5339	168	149	1	1.0	0.0,0.0,0.0,0.0,0.0,0.0	0.0,0.0,0.0,0.0,0.0,0.0	0.0
ENSMUSG00000003153	Slc2a3	6	-	122737057	122739993	122737057	122737298	122740387	122740480	0,23,41,77,38,33	0,0,0,0,0,0	0,48,51,50,36,46	0,0,0,0,1,0	2844	149	1	1.0	NA,1.0,1.0,1.0,1.0,1.0	NA,1.0,1.0,1.0,0.654,1.0	0.069
ENSMUSG00000030894	Tpp1	7	-	105750179	105751729	105750179	105750330	105751981	105752053	6,778,894,1160,749,1126	0,4,5,4,2,0	22,1000,988,923,896,824	0,0,2,10,0,0	1548	149	1	1.0	1.0,0.949,0.945,0.965,0.973,1.0	1.0,1.0,0.979,0.899,1.0,1.0	-0.008
ENSMUSG00000030532	Hddc3	7	+	80343678	80343956	80343715	80343956	80343565	80343594	0,0,0,2,0,2	38,18,19,41,29,46	0,0,0,2,0,0	20,34,18,17,38,31	186	149	1	1.0	0.0,0.0,0.0,0.038,0.0,0.034	0.0,0.0,0.0,0.086,0.0,0.0	-0.002
ENSMUSG00000031562	Dctd	8	+	48138178	48138878	48138781	48138878	48137257	48137374	34,10,5,9,0,10	0,2,0,2,4,3	22,8,9,16,8,9	0,3,2,2,8,5	752	149	0.877918188469	1.0	1.0,0.498,1.0,0.471,0.0,0.398	1.0,0.346,0.471,0.613,0.165,0.263	0.085
ENSMUSG00000064141	Zfp69	4	-	120934332	120934431	120934332	120934428	120935066	120935193	0,0,3,0,0,0	0,0,0,1,0,0	0,1,2,2,0,0	0,2,0,0,0,1	152	149	1	1.0	NA,NA,1.0,0.0,NA,NA	NA,0.329,1.0,1.0,NA,0.0	-0.082
ENSMUSG00000059474	Mbtd1	11	+	93908803	93908937	93908873	93908937	93905158	93905358	0,30,32,59,28,52	0,0,2,0,0,0	0,29,31,36,26,27	0,0,0,0,0,0	219	149	1	1.0	NA,1.0,0.916,1.0,1.0,1.0	NA,1.0,1.0,1.0,1.0,1.0	-0.017
ENSMUSG00000006392	Med8	4	+	118411657	118411802	118411697	118411802	118409336	118409386	12,34,47,69,55,67	0,0,0,0,0,0	18,51,31,45,63,47	0,0,0,0,0,2	189	149	1	1.0	1.0,1.0,1.0,1.0,1.0,1.0	1.0,1.0,1.0,1.0,1.0,0.949	0.009
ENSMUSG00000006392	Med8	4	+	118411657	118411802	118411697	118411802	118410884	118411003	92,196,238,368,207,292	12,20,27,41,17,30	81,223,181,226,339,222	13,26,31,35,37,34	189	149	1	1.0	0.858,0.885,0.874,0.876,0.906,0.885	0.831,0.871,0.822,0.836,0.878,0.837	0.035
ENSMUSG00000005981	Trap1	16	-	4040358	4040490	4040358	4040431	4043952	4044098	8,0,1,3,1,3	387,146,161,188,119,213	2,0,1,0,5,4	376,218,149,176,316,177	208	149	1	1.0	0.015,0.0,0.004,0.011,0.006,0.01	0.004,0.0,0.005,0.0,0.011,0.016	0.002
ENSMUSG00000009640	Dmap1	4	-	117675949	117676517	117675949	117676135	117676608	117676767	55,47,81,113,64,100	0,0,4,0,0,0	97,61,90,59,105,65	0,0,0,0,0,0	531	149	1	1.0	1.0,1.0,0.85,1.0,1.0,1.0	1.0,1.0,1.0,1.0,1.0,1.0	-0.025
ENSMUSG00000051323	Pcdh19	X	-	133625268	133625441	133625268	133625438	133632894	133632953	0,0,0,0,3,5	0,0,2,0,0,5	0,0,0,2,0,0	0,2,0,0,1,1	152	149	1	1.0	NA,NA,0.0,NA,1.0,0.495	NA,0.0,NA,1.0,0.0,0.0	0.248
ENSMUSG00000026466	Tor1aip1	1	-	156018217	156018530	156018217	156018259	156022299	156022380	12,0,5,14,3,2	5,257,285,363,241,400	6,5,3,3,5,7	33,371,293,390,374,325	420	149	1	1.0	0.46,0.0,0.006,0.013,0.004,0.002	0.061,0.005,0.004,0.003,0.005,0.008	0.067
ENSMUSG00000003068	Stk11	10	+	80126032	80126369	80126232	80126369	80125478	80125568	113,283,340,521,293,432	3,7,0,2,2,9	161,317,366,233,441,273	4,0,0,0,3,2	349	149	1	1.0	0.941,0.945,1.0,0.991,0.984,0.953	0.945,1.0,1.0,1.0,0.984,0.983	-0.016
ENSMUSG00000003068	Stk11	10	+	80127903	80128100	80127957	80128100	80127044	80127102	647,360,440,601,382,506	6,3,1,9,4,9	563,399,382,400,656,348	5,7,9,4,15,9	203	149	1	1.0	0.988,0.989,0.997,0.98,0.986,0.976	0.988,0.977,0.969,0.987,0.97,0.966	0.01
ENSMUSG00000028688	Toe1	4	-	116805131	116805400	116805131	116805294	116805485	116805745	12,8,5,14,6,5	17,34,48,62,34,45	3,1,11,5,12,10	10,59,43,29,42,55	255	149	1	1.0	0.292,0.121,0.057,0.117,0.093,0.061	0.149,0.01,0.13,0.092,0.143,0.096	0.02
ENSMUSG00000003810	Mast2	4	-	116306761	116308337	116306761	116308334	116308646	116308840	7,56,62,73,41,74	0,17,15,12,18,18	6,54,64,44,89,55	2,17,9,24,25,21	152	149	1	1.0	1.0,0.764,0.802,0.856,0.691,0.801	0.746,0.757,0.875,0.642,0.777,0.72	0.066
ENSMUSG00000003810	Mast2	4	-	116315822	116316031	116315822	116316006	116316462	116316548	0,98,113,145,77,131	0,0,0,0,0,1	0,77,77,66,86,71	0,0,0,0,0,0	174	149	1	1.0	NA,1.0,1.0,1.0,1.0,0.991	NA,1.0,1.0,1.0,1.0,1.0	-0.002
ENSMUSG00000003810	Mast2	4	-	116391602	116391634	116391602	116391631	116430405	116430548	1,46,64,59,46,62	0,0,1,1,4,2	1,41,74,61,53,50	0,1,0,7,0,0	152	149	1	1.0	1.0,1.0,0.984,0.983,0.919,0.968	1.0,0.976,1.0,0.895,1.0,1.0	-0.003
ENSMUSG00000032193	Ldlr	9	+	21738854	21739557	21739385	21739557	21737873	21737993	0,126,121,182,139,171	0,1,0,0,1,4	13,159,172,118,148,157	0,0,1,2,0,3	680	149	1	1.0	NA,0.965,1.0,1.0,0.968,0.904	1.0,1.0,0.974,0.928,1.0,0.92	-0.003
ENSMUSG00000034610	Tut4	4	+	108549225	108549413	108549240	108549413	108548054	108548170	0,7,7,18,11,15	0,29,37,26,28,27	0,13,6,6,14,6	0,34,27,25,30,26	164	149	1	1.0	NA,0.18,0.147,0.386,0.263,0.335	NA,0.258,0.168,0.179,0.298,0.173	0.047
ENSMUSG00000071647	Eml3	19	+	8931043	8931304	8931046	8931304	8930798	8930970	6,50,72,81,46,84	0,36,53,58,37,51	3,55,54,45,55,49	5,43,43,31,39,40	152	149	0.979326924886	1.0	1.0,0.577,0.571,0.578,0.549,0.618	0.37,0.556,0.552,0.587,0.58,0.546	0.117
ENSMUSG00000069565	Dazap1	10	+	80277571	80277682	80277574	80277682	80274803	80274869	9,30,60,45,33,58	54,160,197,269,220,277	16,40,30,35,44,37	65,196,219,196,305,208	152	149	1	1.0	0.14,0.155,0.23,0.141,0.128,0.17	0.194,0.167,0.118,0.149,0.124,0.148	0.011
ENSMUSG00000028601	Echdc2	4	+	108172738	108172972	108172879	108172972	108172088	108172175	0,1,0,0,0,0	0,1,0,0,2,16	0,1,0,0,0,0	3,2,3,3,12,7	290	149	1	1.0	NA,0.339,NA,NA,0.0,0.0	0.0,0.204,0.0,0.0,0.0,0.0	0.079
ENSMUSG00000028601	Echdc2	4	+	108172750	108172972	108172879	108172972	108172088	108172175	0,1,0,0,0,0	0,1,0,0,2,16	0,1,0,0,0,0	3,2,3,3,12,7	278	149	1	1.0	NA,0.349,NA,NA,0.0,0.0	0.0,0.211,0.0,0.0,0.0,0.0	0.081
ENSMUSG00000023051	Tarbp2	15	+	102521120	102521213	102521137	102521213	102519121	102519291	7,9,27,28,7,11	0,0,0,0,3,5	17,16,34,21,29,15	0,0,3,7,11,7	166	149	0.0386448154029	1.0	1.0,1.0,1.0,1.0,0.677,0.664	1.0,1.0,0.91,0.729,0.703,0.658	0.057
ENSMUSG00000023051	Tarbp2	15	+	102521120	102521213	102521137	102521213	102520474	102520577	48,51,47,67,55,97	0,5,4,6,7,8	42,50,71,58,93,60	0,5,4,0,7,5	166	149	1	1.0	1.0,0.902,0.913,0.909,0.876,0.916	1.0,0.9,0.941,1.0,0.923,0.915	-0.027
ENSMUSG00000020211	Sf3a2	10	+	80803800	80803888	80803819	80803888	80803582	80803723	3,0,6,11,4,3	54,120,132,183,138,195	0,4,9,5,11,14	73,152,136,137,242,126	168	149	1	1.0	0.047,0.0,0.039,0.051,0.025,0.013	0.0,0.023,0.055,0.031,0.039,0.09	-0.01
ENSMUSG00000002845	Tmem39a	16	+	38585175	38585518	38585379	38585518	38581969	38582124	4,66,93,85,58,104	0,0,0,1,0,2	20,79,78,71,94,55	0,1,5,0,0,0	353	149	1	1.0	1.0,1.0,1.0,0.973,1.0,0.956	1.0,0.971,0.868,1.0,1.0,1.0	0.015
ENSMUSG00000040950	Mgl2	11	+	70135048	70135162	70135051	70135162	70134118	70134263	0,0,1,1,3,0	0,0,0,1,1,9	0,0,0,3,0,0	8,2,0,4,7,5	152	149	1	1.0	NA,NA,1.0,0.495,0.746,0.0	0.0,0.0,NA,0.424,0.0,0.0	0.475
ENSMUSG00000040675	Mthfd1l	10	+	4155541	4156111	4155649	4156111	4148008	4148126	31,24,10,54,38,36	18,4,6,7,2,20	29,33,20,17,67,34	5,4,7,1,8,9	257	149	0.469401652384	1.0	0.5,0.777,0.491,0.817,0.917,0.511	0.771,0.827,0.624,0.908,0.829,0.687	-0.106
ENSMUSG00000023150	Ivns1abp	1	+	151355166	151356236	151356128	151356236	151353919	151354093	0,251,246,374,286,388	0,0,0,0,0,0	22,338,324,343,295,307	0,0,0,1,0,0	1111	149	1	1.0	NA,1.0,1.0,1.0,1.0,1.0	1.0,1.0,1.0,0.979,1.0,1.0	0.003
ENSMUSG00000023150	Ivns1abp	1	+	151355166	151356236	151356128	151356236	151354633	151354759	0,316,290,427,341,454	0,94,136,182,95,180	22,397,354,391,347,362	0,132,131,131,157,131	1111	149	1	1.0	NA,0.311,0.222,0.239,0.325,0.253	1.0,0.287,0.266,0.286,0.229,0.27	-0.12
ENSMUSG00000028556	Dock7	4	-	98946628	98946763	98946628	98946754	98955315	98955447	0,51,53,71,59,109	0,0,0,0,0,0	0,61,67,68,103,75	0,0,0,0,0,1	158	149	1	1.0	NA,1.0,1.0,1.0,1.0,1.0	NA,1.0,1.0,1.0,1.0,0.986	0.003
ENSMUSG00000032235	Ice2	9	+	69407116	69407366	69407264	69407366	69400476	69400581	0,5,15,19,16,15	0,5,7,0,4,3	0,12,10,10,12,13	0,1,3,2,2,2	297	149	1	1.0	NA,0.334,0.518,1.0,0.667,0.715	NA,0.858,0.626,0.715,0.751,0.765	-0.096
ENSMUSG00000035203	Epn1	7	+	5083662	5083982	5083729	5083982	5082017	5082121	21,354,343,483,316,439	2,38,28,39,30,44	60,415,378,362,495,339	3,47,34,49,48,52	216	149	1	1.0	0.879,0.865,0.894,0.895,0.879,0.873	0.932,0.859,0.885,0.836,0.877,0.818	0.013
ENSMUSG00000035203	Epn1	7	+	5095887	5095974	5095890	5095974	5095642	5095753	120,145,201,287,183,253	59,182,203,252,148,234	170,209,190,179,330,163	150,217,204,168,308,183	152	149	1	1.0	0.666,0.439,0.493,0.528,0.548,0.515	0.526,0.486,0.477,0.511,0.512,0.466	0.035
ENSMUSG00000020654	Adcy3	12	+	4208576	4208661	4208579	4208661	4206912	4206978	0,47,36,56,36,75	1,21,19,19,13,35	8,67,41,31,63,49	1,21,24,11,34,16	152	149	1	1.0	0.0,0.687,0.65,0.743,0.731,0.677	0.887,0.758,0.626,0.734,0.645,0.75	-0.152
ENSMUSG00000036817	Sun1	5	+	139226678	139226885	139226705	139226885	139226577	139226604	0,0,0,1,0,0	0,36,49,62,25,71	0,1,0,3,0,0	0,24,52,42,39,51	176	149	1	1.0	NA,0.0,0.0,0.013,0.0,0.0	NA,0.034,0.0,0.057,0.0,0.0	-0.016
ENSMUSG00000036817	Sun1	5	+	139238827	139238939	139238830	139238939	139237878	139237922	0,36,47,65,34,52	0,12,15,21,15,40	1,55,50,45,40,37	0,15,32,8,10,21	152	149	1	1.0	NA,0.746,0.754,0.752,0.69,0.56	1.0,0.782,0.605,0.846,0.797,0.633	-0.077
ENSMUSG00000033565	Rbfox2	15	-	77097939	77098084	77097939	77098072	77099239	77099332	0,0,0,0,0,0	9,15,4,3,0,12	0,0,3,1,0,5	8,2,4,3,14,2	161	149	1	1.0	0.0,0.0,0.0,0.0,NA,0.0	0.0,0.0,0.41,0.236,0.0,0.698	-0.224
ENSMUSG00000033565	Rbfox2	15	-	77116920	77117067	77116920	77117064	77132716	77132941	0,20,1,3,9,30	0,6,0,3,4,0	0,13,18,13,21,15	0,0,0,0,3,0	152	149	1	1.0	NA,0.766,1.0,0.495,0.688,1.0	NA,1.0,1.0,1.0,0.873,1.0	-0.185
ENSMUSG00000057230	Aak1	6	+	86963992	86964225	86963995	86964225	86956258	86956572	0,7,6,8,4,8	0,0,1,3,3,0	0,8,3,5,8,5	0,0,1,3,0,4	152	149	1	1.0	NA,1.0,0.855,0.723,0.567,1.0	NA,1.0,0.746,0.62,1.0,0.551	0.046
ENSMUSG00000039976	Tbc1d16	11	-	119156642	119156810	119156642	119156807	119157739	119157887	0,3,2,9,11,4	0,1,5,6,16,16	0,12,12,4,5,5	0,11,14,6,4,8	152	149	1	1.0	NA,0.746,0.282,0.595,0.403,0.197	NA,0.517,0.457,0.395,0.551,0.38	-0.015
ENSMUSG00000031171	Ftsj1	X	-	8245551	8245655	8245551	8245649	8246335	8246419	0,10,7,5,4,15	2,13,42,34,19,41	1,5,5,0,3,3	7,35,27,35,52,35	155	149	0.0456312776555	1.0	0.0,0.425,0.138,0.124,0.168,0.26	0.121,0.121,0.151,0.0,0.053,0.076	0.099
ENSMUSG00000052760	A630001G21Rik	1	-	85723097	85723387	85723097	85723181	85725120	85725289	0,63,58,76,38,38	1,24,61,45,41,42	4,70,46,30,99,61	22,40,52,43,48,38	355	149	1	1.0	0.0,0.524,0.285,0.415,0.28,0.275	0.071,0.423,0.271,0.227,0.464,0.403	-0.013
ENSMUSG00000052760	A630001G21Rik	1	-	85726458	85726615	85726458	85726502	85736471	85736581	5,70,81,140,101,128	0,8,6,6,5,13	12,110,94,84,135,90	4,4,11,0,6,3	262	149	1	1.0	1.0,0.833,0.885,0.93,0.92,0.848	0.63,0.94,0.829,1.0,0.928,0.945	0.024
ENSMUSG00000028391	Wdr31	4	-	62463343	62463476	62463343	62463473	62463926	62464069	0,0,0,0,2,0	0,0,0,0,0,0	0,0,1,0,1,0	0,0,0,0,0,1	152	149	1	1.0	NA,NA,NA,NA,1.0,NA	NA,NA,1.0,NA,1.0,0.0	0.333
ENSMUSG00000066150	Slc31a1	4	+	62387866	62391769	62388597	62391769	62386090	62386163	0,221,253,290,170,291	0,0,0,1,0,0	15,246,199,252,230,203	0,0,0,0,0,0	880	149	1	1.0	NA,1.0,1.0,0.98,1.0,1.0	1.0,1.0,1.0,1.0,1.0,1.0	-0.004
ENSMUSG00000026383	Epb41l5	1	-	119600197	119600261	119600197	119600237	119605227	119605255	0,0,0,1,0,0	0,0,3,2,0,0	0,0,0,0,0,0	0,0,1,3,2,1	173	149	1	1.0	NA,NA,0.0,0.301,NA,NA	NA,NA,0.0,0.0,0.0,0.0	0.15
ENSMUSG00000022579	Gpihbp1	15	+	75597729	75598213	75598090	75598213	75597512	75597629	30,4,0,8,0,0	6,0,0,0,0,0	2,0,0,0,34,0	0,0,0,0,0,0	510	149	1	1.0	0.594,1.0,NA,1.0,NA,NA	1.0,NA,NA,NA,1.0,NA	-0.135
ENSMUSG00000037697	Ddhd1	14	-	45610491	45610754	45610491	45610690	45614162	45614269	0,82,88,75,69,84	0,10,8,19,10,6	6,50,75,62,78,66	0,15,13,6,15,2	213	149	1	1.0	NA,0.852,0.885,0.734,0.828,0.907	1.0,0.7,0.801,0.878,0.784,0.958	-0.012
ENSMUSG00000026927	Sdccag3	2	-	26385497	26386063	26385497	26385609	26386903	26387311	16,141,204,283,127,244	0,0,0,1,0,2	24,217,200,186,252,175	0,0,0,0,0,0	603	149	1	1.0	1.0,1.0,1.0,0.986,1.0,0.968	1.0,1.0,1.0,1.0,1.0,1.0	-0.008
ENSMUSG00000027247	Arhgap1	2	+	91654045	91654207	91654072	91654207	91651763	91651823	0,4,13,14,9,8	2,62,85,107,70,107	4,6,2,6,7,11	2,74,74,62,99,115	176	149	1	1.0	0.0,0.052,0.115,0.1,0.098,0.06	0.629,0.064,0.022,0.076,0.056,0.075	-0.083
ENSMUSG00000041679	Lrrc29	8	-	105313044	105313564	105313044	105313262	105313680	105313896	1,11,6,30,9,5	0,0,1,0,0,0	2,10,12,5,27,10	0,0,0,0,0,0	451	149	1	1.0	1.0,1.0,0.665,1.0,1.0,1.0	1.0,1.0,1.0,1.0,1.0,1.0	-0.056
ENSMUSG00000041679	Lrrc29	8	-	105315075	105316068	105315075	105316022	105323264	105323366	0,2,6,7,2,2	0,5,9,7,0,2	4,1,4,3,3,3	1,5,3,4,8,7	195	149	1	1.0	NA,0.234,0.337,0.433,1.0,0.433	0.753,0.133,0.505,0.364,0.223,0.247	0.117
ENSMUSG00000028345	Tex10	4	-	48459863	48460102	48459863	48459999	48462768	48462881	0,76,100,87,60,105	0,0,0,2,1,0	0,83,124,90,102,76	0,2,0,0,2,1	252	149	1	1.0	NA,1.0,1.0,0.963,0.973,1.0	NA,0.961,1.0,1.0,0.968,0.978	0.006
ENSMUSG00000028327	Stra6l	4	+	45853145	45853366	45853220	45853366	45848996	45849097	0,1,0,1,0,1	0,0,1,6,9,9	0,0,0,0,0,1	1,3,10,4,9,5	224	149	1	1.0	NA,1.0,0.0,0.1,0.0,0.069	0.0,0.0,0.0,0.0,0.0,0.117	0.214
ENSMUSG00000028327	Stra6l	4	+	45859935	45860036	45859970	45860036	45858146	45858222	0,88,83,87,75,94	0,12,3,17,4,10	0,117,70,62,65,72	0,0,14,2,8,2	184	149	1	1.0	NA,0.856,0.957,0.806,0.938,0.884	NA,1.0,0.802,0.962,0.868,0.967	-0.032
ENSMUSG00000035601	Trmt10b	4	+	45301201	45301344	45301235	45301344	45300433	45300627	0,1,2,1,0,1	8,23,37,44,28,33	0,1,0,0,0,0	9,30,27,17,40,52	183	149	1	1.0	0.0,0.034,0.042,0.018,0.0,0.024	0.0,0.026,0.0,0.0,0.0,0.0	0.015
ENSMUSG00000027291	Vps39	2	-	120325385	120325741	120325385	120325527	120326005	120326149	0,2,2,8,2,1	0,71,136,142,71,85	0,3,4,0,1,0	2,108,99,93,104,81	363	149	1	1.0	NA,0.011,0.006,0.023,0.011,0.005	0.0,0.011,0.016,0.0,0.004,0.0	0.006
ENSMUSG00000051517	Arhgef39	4	-	43496141	43496720	43496141	43496717	43496820	43496909	20,12,28,40,29,25	0,1,0,0,0,0	13,24,25,23,37,33	0,0,1,0,0,0	152	149	1	1.0	1.0,0.922,1.0,1.0,1.0,1.0	1.0,1.0,0.961,1.0,1.0,1.0	-0.006
ENSMUSG00000051517	Arhgef39	4	-	43497086	43497710	43497086	43497316	43497958	43498029	21,35,22,42,35,39	0,0,0,3,0,0	17,32,47,33,62,37	0,0,0,1,2,0	543	149	1	1.0	1.0,1.0,1.0,0.793,1.0,1.0	1.0,1.0,1.0,0.901,0.895,1.0	-0.0
ENSMUSG00000028456	Unc13b	4	+	43249456	43249581	43249459	43249581	43245467	43245596	0,1,0,0,0,0	0,0,0,0,0,1	0,1,0,0,0,0	0,0,0,0,0,0	152	149	1	1.0	NA,1.0,NA,NA,NA,0.0	NA,1.0,NA,NA,NA,NA	-0.5
ENSMUSG00000028454	Pigo	4	-	43019646	43019853	43019646	43019781	43020266	43021794	0,24,29,48,52,35	0,0,0,0,0,1	11,27,39,28,48,32	0,0,0,0,0,0	221	149	1	1.0	NA,1.0,1.0,1.0,1.0,0.959	1.0,1.0,1.0,1.0,1.0,1.0	-0.008
ENSMUSG00000058818	Pirb	7	-	3716033	3716336	3716033	3716217	3716593	3717426	50,122,134,125,113,120	1,5,6,23,8,6	53,119,129,127,165,115	2,15,18,14,2,0	268	149	1	1.0	0.965,0.931,0.925,0.751,0.887,0.917	0.936,0.815,0.799,0.835,0.979,1.0	0.002
ENSMUSG00000058818	Pirb	7	-	3716033	3716336	3716033	3716217	3717117	3717426	15,34,46,44,40,32	0,0,0,1,0,0	17,35,37,33,32,32	0,0,0,0,0,0	268	149	1	1.0	1.0,1.0,1.0,0.961,1.0,1.0	1.0,1.0,1.0,1.0,1.0,1.0	-0.006
ENSMUSG00000028447	Dctn3	4	-	41714797	41715259	41714797	41715238	41716395	41716454	135,23,51,37,34,35	48,10,15,16,12,12	83,36,51,30,84,31	34,25,11,23,39,8	170	149	1	1.0	0.711,0.668,0.749,0.67,0.713,0.719	0.681,0.558,0.803,0.533,0.654,0.773	0.038
ENSMUSG00000078671	Chd2	7	-	73475343	73475579	73475343	73475493	73478658	73478730	0,0,3,6,1,14	0,13,23,32,23,20	0,0,0,2,0,4	0,16,25,30,8,5	235	149	1	1.0	NA,0.0,0.076,0.106,0.027,0.307	NA,0.0,0.0,0.041,0.0,0.337	0.028
ENSMUSG00000023991	Foxp4	17	-	47875519	47875724	47875519	47875688	47875839	47875923	0,2,8,7,11,3	16,18,18,29,25,31	1,4,0,1,7,7	2,37,16,24,22,18	185	149	1	1.0	0.0,0.082,0.264,0.163,0.262,0.072	0.287,0.08,0.0,0.032,0.204,0.239	0.0
ENSMUSG00000023991	Foxp4	17	-	47878283	47878497	47878283	47878494	47878606	47878754	0,10,15,23,27,19	0,7,0,4,5,3	1,12,18,18,24,17	0,3,6,14,7,13	152	149	1	1.0	NA,0.583,1.0,0.849,0.841,0.861	1.0,0.797,0.746,0.558,0.771,0.562	0.088
ENSMUSG00000023991	Foxp4	17	-	47880262	47880349	47880262	47880343	47880769	47880892	0,19,28,30,22,37	0,0,0,1,0,0	2,10,19,27,39,14	0,0,0,0,0,0	155	149	1	1.0	NA,1.0,1.0,0.966,1.0,1.0	1.0,1.0,1.0,1.0,1.0,1.0	-0.007
ENSMUSG00000036553	Sh3tc1	5	-	35699710	35699907	35699710	35699795	35700256	35700407	278,215,206,252,139,280	0,0,0,1,3,0	258,234,235,160,305,181	0,0,1,0,2,2	261	149	1	1.0	1.0,1.0,1.0,0.993,0.964,1.0	1.0,1.0,0.993,1.0,0.989,0.981	-0.001
ENSMUSG00000025899	Alkbh8	9	+	3349357	3349490	3349419	3349490	3347803	3347908	0,0,0,0,0,4	0,14,13,20,11,23	0,0,0,0,0,1	0,8,14,13,18,14	211	149	1	1.0	NA,0.0,0.0,0.0,0.0,0.109	NA,0.0,0.0,0.0,0.0,0.048	0.012
ENSMUSG00000040044	Orc3	4	-	34577952	34578032	34577952	34578029	34579742	34579876	5,25,50,42,34,38	6,20,31,46,33,37	21,44,60,37,60,30	15,34,21,34,44,17	152	149	0.531531289371	1.0	0.45,0.551,0.613,0.472,0.502,0.502	0.578,0.559,0.737,0.516,0.572,0.634	-0.084
ENSMUSG00000040044	Orc3	4	-	34597307	34598756	34597307	34597441	34599703	34599808	0,107,110,190,127,109	0,0,0,4,0,0	0,140,129,137,118,114	0,0,0,0,0,0	1464	149	1	1.0	NA,1.0,1.0,0.829,1.0,1.0	NA,1.0,1.0,1.0,1.0,1.0	-0.034
ENSMUSG00000035875	AI182371	2	-	35097887	35098080	35097887	35097939	35100854	35101008	0,0,1,7,1,2	0,0,1,0,0,0	0,0,0,0,0,2	0,0,0,0,0,1	290	149	1	1.0	NA,NA,0.339,1.0,1.0,1.0	NA,NA,NA,NA,NA,0.507	0.328
ENSMUSG00000035875	AI182371	2	-	35097887	35098083	35097887	35097939	35100854	35101008	0,0,0,8,2,1	0,0,1,0,0,0	0,0,0,0,0,2	0,0,0,0,0,1	293	149	1	1.0	NA,NA,0.0,1.0,1.0,1.0	NA,NA,NA,NA,NA,0.504	0.246
ENSMUSG00000039205	Ciz1	2	+	32363432	32363656	32363622	32363656	32363060	32363158	0,84,102,185,118,128	0,0,0,2,0,0	10,100,115,104,122,139	0,0,1,0,4,0	339	149	1	1.0	NA,1.0,1.0,0.976,1.0,1.0	1.0,1.0,0.981,1.0,0.931,1.0	0.01
ENSMUSG00000039205	Ciz1	2	+	32370031	32370125	32370046	32370125	32367302	32367532	2,76,103,88,60,97	4,29,17,32,15,20	16,77,88,75,128,82	10,27,22,27,15,10	164	149	1	1.0	0.312,0.704,0.846,0.714,0.784,0.815	0.592,0.722,0.784,0.716,0.886,0.882	-0.068
ENSMUSG00000004393	Ddx56	11	-	6266810	6266971	6266810	6266917	6267417	6267579	16,106,129,174,96,167	0,9,2,2,1,1	27,105,160,108,130,124	1,1,4,1,6,0	203	149	1	1.0	1.0,0.896,0.979,0.985,0.986,0.992	0.952,0.987,0.967,0.988,0.941,1.0	0.0
ENSMUSG00000024006	Stk38	17	-	29000008	29000144	29000008	29000141	29007710	29007995	0,45,62,57,30,64	3,131,171,186,131,164	2,41,51,54,38,47	4,134,142,140,105,110	152	149	1	1.0	0.0,0.252,0.262,0.231,0.183,0.277	0.329,0.231,0.26,0.274,0.262,0.295	-0.074
ENSMUSG00000042032	Mat2b	11	-	40685226	40685341	40685226	40685313	40687600	40687795	10,172,181,330,182,289	0,8,8,23,2,18	15,251,227,209,246,228	0,20,11,11,18,8	177	149	1	1.0	1.0,0.948,0.95,0.924,0.987,0.931	1.0,0.914,0.946,0.941,0.92,0.96	0.01
ENSMUSG00000073684	Faap20	4	+	155250544	155250650	155250548	155250650	155249896	155249963	4,1,5,5,2,5	0,2,0,0,0,0	1,8,1,4,2,1	0,0,0,0,0,0	153	149	1	1.0	1.0,0.327,1.0,1.0,1.0,1.0	1.0,1.0,1.0,1.0,1.0,1.0	-0.112
ENSMUSG00000073684	Faap20	4	+	155250539	155250650	155250544	155250650	155249988	155250062	9,2,2,0,1,0	0,6,7,7,2,12	2,2,0,2,5,1	7,11,3,5,9,3	154	149	1	1.0	1.0,0.244,0.217,0.0,0.326,0.0	0.217,0.15,0.0,0.279,0.35,0.244	0.091
ENSMUSG00000066026	Dhrs3	4	+	144919229	144919504	144919384	144919504	144918650	144918794	61,250,268,385,224,315	364,863,1050,1594,860,1256	76,327,225,235,284,228	484,929,920,848,1323,821	304	149	1	1.0	0.076,0.124,0.111,0.106,0.113,0.109	0.071,0.147,0.107,0.12,0.095,0.12	-0.003
ENSMUSG00000034278	Dnajc17	2	-	119180486	119180680	119180486	119180564	119180925	119180969	6,0,0,5,1,7	93,37,41,52,37,54	0,4,4,4,0,2	74,36,51,43,75,36	265	149	1	1.0	0.035,0.0,0.0,0.051,0.015,0.068	0.0,0.059,0.042,0.05,0.0,0.03	-0.002
ENSMUSG00000068040	Tm9sf4	2	+	153198349	153198433	153198353	153198433	153195489	153195565	53,178,223,279,163,265	0,1,0,2,1,1	45,251,233,175,224,224	1,0,0,0,1,4	153	149	1	1.0	1.0,0.994,1.0,0.993,0.994,0.996	0.978,1.0,1.0,1.0,0.995,0.982	0.004
ENSMUSG00000042675	Ypel3	7	+	126777770	126777953	126777869	126777953	126776998	126777103	1057,1775,2385,4427,2058,3603	0,1,1,0,2,1	1281,1913,1758,1996,3178,1845	0,0,0,0,1,5	248	149	1	1.0	1.0,0.999,0.999,1.0,0.998,1.0	1.0,1.0,1.0,1.0,0.999,0.996	0.0
ENSMUSG00000024830	Rps6kb2	19	-	4158065	4158363	4158065	4158128	4158609	4158919	0,12,6,10,10,10	66,35,85,86,41,56	7,11,13,7,9,5	17,79,85,68,120,55	384	149	1	1.0	0.0,0.117,0.027,0.043,0.086,0.065	0.138,0.051,0.056,0.038,0.028,0.034	-0.001
ENSMUSG00000024830	Rps6kb2	19	-	4158065	4158363	4158065	4158128	4158828	4158919	0,3,4,10,5,9	0,1,1,0,0,1	7,10,7,3,9,5	0,0,0,1,3,1	384	149	1	1.0	NA,0.538,0.608,1.0,1.0,0.777	1.0,1.0,1.0,0.538,0.538,0.66	-0.005
ENSMUSG00000024830	Rps6kb2	19	-	4162602	4162723	4162602	4162718	4162821	4162862	21,35,41,91,56,76	0,0,0,0,0,1	0,68,42,45,60,41	0,0,0,0,2,1	154	149	1	1.0	1.0,1.0,1.0,1.0,1.0,0.987	NA,1.0,1.0,1.0,0.967,0.975	0.009
ENSMUSG00000024830	Rps6kb2	19	-	4162602	4162723	4162602	4162718	4163167	4163300	0,2,1,4,3,1	0,0,0,0,0,1	0,4,0,2,1,4	0,0,0,0,0,0	154	149	1	1.0	NA,1.0,1.0,1.0,1.0,0.492	NA,1.0,NA,1.0,1.0,1.0	-0.102
ENSMUSG00000026275	Ppp1r7	1	+	93351325	93351636	93351505	93351636	93350948	93351014	0,4,6,2,2,1	2,89,117,127,92,144	0,6,2,2,5,4	21,118,124,70,170,94	329	149	1	1.0	0.0,0.02,0.023,0.007,0.01,0.003	0.0,0.023,0.007,0.013,0.013,0.019	-0.002
ENSMUSG00000041235	Chd7	4	+	8863908	8864049	8863941	8864049	8862489	8862711	0,18,27,43,18,25	0,0,0,0,0,0	0,35,30,21,32,18	0,0,0,1,0,0	182	149	1	1.0	NA,1.0,1.0,1.0,1.0,1.0	NA,1.0,1.0,0.945,1.0,1.0	0.011
ENSMUSG00000042198	Chchd7	4	+	3939378	3939526	3939423	3939526	3938913	3939131	216,123,107,150,72,100	39,26,30,47,33,57	141,84,106,91,167,134	42,29,29,23,52,29	194	149	1	1.0	0.81,0.784,0.733,0.71,0.626,0.574	0.721,0.69,0.737,0.752,0.712,0.78	-0.026
ENSMUSG00000042198	Chchd7	4	+	3942634	3942819	3942720	3942819	3941245	3941311	0,4,0,0,0,1	421,113,120,201,94,158	0,0,0,0,1,0	241,120,116,133,212,129	235	149	1	1.0	0.0,0.022,0.0,0.0,0.0,0.004	0.0,0.0,0.0,0.0,0.003,0.0	0.004
ENSMUSG00000015536	Mocs2	13	+	114825210	114826281	114826157	114826281	114818269	114818323	4,22,43,17,3,19	0,1,0,0,0,0	1,20,21,24,43,20	0,0,2,0,1,0	1096	149	1	1.0	1.0,0.749,1.0,1.0,1.0,1.0	1.0,1.0,0.588,1.0,0.854,1.0	0.051
ENSMUSG00000015536	Mocs2	13	+	114825210	114826281	114826157	114826281	114824566	114824694	122,275,313,372,214,359	0,0,0,0,0,0	139,297,262,235,391,288	3,0,0,0,0,0	1096	149	1	1.0	1.0,1.0,1.0,1.0,1.0,1.0	0.863,1.0,1.0,1.0,1.0,1.0	0.023
ENSMUSG00000015536	Mocs2	13	+	114826157	114826281	114826204	114826281	114825210	114825361	365,319,368,506,306,518	0,2,0,0,4,0	284,434,439,349,589,370	2,0,2,0,1,0	196	149	1	1.0	1.0,0.992,1.0,1.0,0.983,1.0	0.991,1.0,0.994,1.0,0.998,1.0	-0.001
ENSMUSG00000028180	Zranb2	3	+	157536447	157536586	157536477	157536586	157536333	157536386	0,0,0,0,0,0	0,107,112,131,116,157	0,0,0,1,0,0	10,119,127,118,87,121	179	149	1	1.0	NA,0.0,0.0,0.0,0.0,0.0	0.0,0.0,0.0,0.007,0.0,0.0	-0.001
ENSMUSG00000027655	Dhx35	2	+	158815409	158815534	158815429	158815534	158806922	158807000	0,0,0,4,4,3	0,17,11,25,19,31	0,1,1,0,0,3	3,15,14,14,14,15	169	149	1	1.0	NA,0.0,0.0,0.124,0.157,0.079	0.0,0.056,0.059,0.0,0.0,0.15	0.028
ENSMUSG00000021701	Plk2	13	+	110398372	110398808	110398678	110398808	110397973	110398121	23,536,513,812,364,593	0,1,0,2,0,0	42,652,613,588,604,469	0,0,0,0,7,0	455	149	1	1.0	1.0,0.994,1.0,0.993,1.0,1.0	1.0,1.0,1.0,1.0,0.966,1.0	0.003
ENSMUSG00000028034	Fubp1	3	+	152217831	152217884	152217834	152217884	152217408	152217448	0,30,51,50,40,54	0,54,57,73,68,59	0,39,46,55,69,62	1,70,78,44,66,65	152	149	1	1.0	NA,0.353,0.467,0.402,0.366,0.473	0.0,0.353,0.366,0.551,0.506,0.483	0.036
ENSMUSG00000028034	Fubp1	3	+	152232254	152232771	152232394	152232771	152231876	152232022	0,8,7,12,8,5	67,59,96,114,83,137	0,12,4,7,9,3	74,123,106,93,179,77	289	149	1	1.0	0.0,0.065,0.036,0.051,0.047,0.018	0.0,0.048,0.019,0.037,0.025,0.02	0.011
ENSMUSG00000028034	Fubp1	3	+	152232394	152234570	152234523	152234570	152231876	152232022	176,187,259,271,253,324	3,1,3,6,3,4	204,285,306,211,378,218	1,4,0,3,10,0	2278	149	1	1.0	0.793,0.924,0.85,0.747,0.847,0.841	0.93,0.823,1.0,0.821,0.712,1.0	-0.047
ENSMUSG00000028034	Fubp1	3	+	152232394	152236826	152236606	152236826	152231876	152232022	211,320,368,391,361,458	0,2,0,0,0,0	257,435,413,301,548,327	0,0,0,0,0,0	4361	149	1	1.0	1.0,0.845,1.0,1.0,1.0,1.0	1.0,1.0,1.0,1.0,1.0,1.0	-0.026
ENSMUSG00000023015	Racgap1	15	-	99634241	99634350	99634241	99634295	99636131	99636201	0,0,0,0,0,0	14,69,77,105,68,109	0,0,1,0,2,0	0,90,109,82,98,74	204	149	1	1.0	0.0,0.0,0.0,0.0,0.0,0.0	NA,0.0,0.007,0.0,0.015,0.0	-0.004
ENSMUSG00000023015	Racgap1	15	-	99639613	99639819	99639613	99639805	99642882	99642967	0,119,195,185,131,213	0,1,0,0,2,5	1,205,177,158,213,160	0,0,2,0,0,2	163	149	1	1.0	NA,0.991,1.0,1.0,0.984,0.975	1.0,1.0,0.988,1.0,1.0,0.987	-0.006
ENSMUSG00000023015	Racgap1	15	-	99642882	99642971	99642882	99642967	99643392	99643523	0,8,12,13,12,13	0,1,0,0,2,0	3,25,16,15,15,13	0,2,1,0,0,1	153	149	1	1.0	NA,0.886,1.0,1.0,0.854,1.0	1.0,0.924,0.94,1.0,1.0,0.927	-0.017
ENSMUSG00000036825	Ssx2ip	3	+	146432972	146433146	146432975	146433146	146432480	146432617	0,18,25,10,23,19	0,4,5,8,7,5	11,14,26,16,21,23	0,15,11,14,10,6	152	149	1	1.0	NA,0.815,0.831,0.551,0.763,0.788	1.0,0.478,0.699,0.528,0.673,0.79	0.055
ENSMUSG00000037355	Uvssa	5	+	33410858	33411042	33410962	33411042	33409426	33409549	1,9,15,19,8,19	0,0,0,0,0,0	0,14,12,4,7,31	0,0,1,0,1,0	253	149	1	1.0	1.0,1.0,1.0,1.0,1.0,1.0	NA,1.0,0.876,1.0,0.805,1.0	0.064
ENSMUSG00000004591	Pkn2	3	-	142810360	142810487	142810360	142810434	142810690	142810865	0,34,48,60,51,48	0,2,1,1,0,1	0,45,31,50,57,54	0,2,1,0,0,1	202	149	1	1.0	NA,0.926,0.973,0.978,1.0,0.973	NA,0.943,0.958,1.0,1.0,0.976	-0.005
ENSMUSG00000040253	Gbp7	3	+	142534498	142534712	142534516	142534712	142530341	142530439	0,0,0,0,0,0	0,1,4,4,1,2	0,0,1,0,0,2	0,3,11,3,0,3	167	149	1	1.0	NA,0.0,0.0,0.0,0.0,0.0	NA,0.0,0.075,0.0,NA,0.373	-0.112
ENSMUSG00000028152	Tspan5	3	+	138896788	138896914	138896852	138896914	138894347	138894518	15,106,129,99,86,119	0,20,18,13,19,20	23,93,93,81,98,79	5,18,27,11,25,8	213	149	1	1.0	1.0,0.788,0.834,0.842,0.76,0.806	0.763,0.783,0.707,0.837,0.733,0.874	0.055
ENSMUSG00000028741	Mrto4	4	-	139349613	139349847	139349613	139349717	139350435	139350494	10,8,10,10,9,14	0,80,102,99,67,103	7,26,6,11,21,16	64,63,77,69,162,105	279	149	1	1.0	1.0,0.051,0.05,0.051,0.067,0.068	0.055,0.181,0.04,0.078,0.065,0.075	0.132
ENSMUSG00000037894	H2afz	3	+	137865519	137865633	137865557	137865633	137865132	137865210	1526,2783,3565,5345,3111,4532	0,0,0,0,1,0	1873,3759,3747,3277,5015,3495	0,0,0,0,1,0	187	149	1	1.0	1.0,1.0,1.0,1.0,1.0,1.0	1.0,1.0,1.0,1.0,1.0,1.0	0.0
ENSMUSG00000037894	H2afz	3	+	137866010	137866140	137866079	137866140	137865519	137865633	1896,2884,3731,5074,3070,4598	12,6,9,3,2,14	2111,3876,4019,3516,5342,3600	14,3,6,18,8,9	218	149	1	1.0	0.991,0.997,0.996,0.999,0.999,0.996	0.99,0.999,0.998,0.993,0.998,0.996	0.001
ENSMUSG00000026708	Cenpl	1	+	161078228	161078480	161078328	161078480	161074756	161074930	0,19,24,32,9,26	0,9,5,8,6,11	0,15,29,13,34,20	2,1,5,14,15,9	249	149	1	1.0	NA,0.558,0.742,0.705,0.473,0.586	0.0,0.9,0.776,0.357,0.576,0.571	0.083
ENSMUSG00000032815	Fanca	8	-	123269289	123269462	123269289	123269362	123269859	123269965	112,25,37,31,30,46	11,4,14,10,7,13	70,35,36,30,48,28	15,12,21,12,14,6	249	149	0.487606524931	1.0	0.859,0.789,0.613,0.65,0.719,0.679	0.736,0.636,0.506,0.599,0.672,0.736	0.071
ENSMUSG00000032815	Fanca	8	-	123313020	123313373	123313020	123313116	123316362	123316456	0,10,14,10,12,19	0,0,0,0,0,0	0,8,16,8,14,19	0,0,0,1,0,0	406	149	1	1.0	NA,1.0,1.0,1.0,1.0,1.0	NA,1.0,1.0,0.746,1.0,1.0	0.051
ENSMUSG00000001911	Nfix	8	-	84726468	84726605	84726468	84726602	84727123	84727244	0,17,6,9,15,26	0,1,0,6,3,8	0,17,11,13,17,16	0,3,0,1,8,6	152	149	1	1.0	NA,0.943,1.0,0.595,0.831,0.761	NA,0.847,1.0,0.927,0.676,0.723	-0.009
ENSMUSG00000027365	Trpm7	2	-	126805016	126805087	126805016	126805084	126807288	126807379	0,81,68,115,48,87	0,16,18,31,13,12	0,83,83,85,106,74	0,20,15,29,22,16	152	149	1	1.0	NA,0.832,0.787,0.784,0.784,0.877	NA,0.803,0.844,0.742,0.825,0.819	0.006
ENSMUSG00000037475	Thoc2	X	-	41802946	41802992	41802946	41802986	41803455	41803532	0,3,4,6,1,2	0,1,3,0,3,0	0,4,3,3,0,1	0,5,0,1,0,1	155	149	1	1.0	NA,0.743,0.562,1.0,0.243,1.0	NA,0.435,1.0,0.743,NA,0.49	0.043
ENSMUSG00000037475	Thoc2	X	-	41812458	41812575	41812458	41812494	41813229	41813715	0,2,5,10,9,11	0,1,2,4,1,2	0,11,10,2,1,4	0,0,3,4,3,0	230	149	1	1.0	NA,0.564,0.618,0.618,0.854,0.781	NA,1.0,0.683,0.245,0.178,1.0	0.066
ENSMUSG00000037475	Thoc2	X	-	41812458	41812575	41812458	41812494	41813949	41814008	0,5,12,18,11,24	5,33,45,49,41,61	0,18,12,6,5,6	0,45,64,40,41,22	230	149	1	1.0	0.0,0.089,0.147,0.192,0.148,0.203	NA,0.206,0.108,0.089,0.073,0.15	0.005
ENSMUSG00000020231	Dip2a	10	-	76279705	76279816	76279705	76279786	76279856	76279966	0,1,0,0,0,1	8,25,41,38,20,67	0,0,0,0,0,1	0,32,27,22,25,28	179	149	1	1.0	0.0,0.032,0.0,0.0,0.0,0.012	NA,0.0,0.0,0.0,0.0,0.029	0.002
ENSMUSG00000020231	Dip2a	10	-	76286361	76286488	76286361	76286442	76287312	76287449	0,0,0,3,1,1	0,36,36,57,37,51	0,0,1,0,0,1	0,32,26,33,35,32	195	149	1	1.0	NA,0.0,0.0,0.039,0.02,0.015	NA,0.0,0.029,0.0,0.0,0.023	0.004
ENSMUSG00000020828	Pld2	11	+	70555298	70555381	70555331	70555381	70555050	70555164	0,12,7,10,5,8	26,65,98,89,69,105	1,5,5,1,3,2	20,92,57,69,96,71	182	149	1	1.0	0.0,0.131,0.055,0.084,0.056,0.059	0.039,0.043,0.067,0.012,0.025,0.023	0.029
ENSMUSG00000022221	Ripk3	14	-	55788237	55788462	55788237	55788364	55788616	55788857	0,11,16,13,8,16	0,3,1,4,0,0	4,18,14,8,24,6	0,0,1,0,1,4	247	149	1	1.0	NA,0.689,0.906,0.662,1.0,1.0	1.0,1.0,0.894,1.0,0.935,0.475	-0.033
ENSMUSG00000053754	Chd8	14	-	52212562	52212743	52212562	52212719	52212823	52213023	0,17,36,46,18,30	0,45,41,62,34,65	0,35,18,24,41,18	0,47,47,40,44,52	173	149	1	1.0	NA,0.245,0.431,0.39,0.313,0.284	NA,0.391,0.248,0.341,0.445,0.23	0.002
ENSMUSG00000018995	Nars2	7	+	97031545	97031583	97031550	97031583	97031337	97031436	0,18,14,27,3,23	0,0,0,0,1,0	0,15,4,8,23,8	0,1,0,0,0,0	154	149	1	1.0	NA,1.0,1.0,1.0,0.744,1.0	NA,0.936,1.0,1.0,1.0,1.0	-0.038
ENSMUSG00000019878	Hsf2	10	+	57504549	57504730	57504581	57504730	57502622	57502710	0,0,3,0,0,0	0,42,53,78,46,52	0,0,1,4,0,0	0,39,57,26,47,41	181	149	1	1.0	NA,0.0,0.045,0.0,0.0,0.0	NA,0.0,0.014,0.112,0.0,0.0	-0.016
ENSMUSG00000062906	Hdac10	15	-	89124174	89124428	89124174	89124253	89124531	89124588	9,14,12,12,21,14	24,8,5,33,20,11	38,22,20,11,25,13	23,19,16,11,32,11	324	149	0.869966575386	1.0	0.147,0.446,0.525,0.143,0.326,0.369	0.432,0.347,0.365,0.315,0.264,0.352	-0.02
ENSMUSG00000062906	Hdac10	15	-	89124174	89124428	89124174	89124253	89124712	89124804	9,7,12,9,21,12	0,0,5,0,0,1	38,21,18,12,25,12	0,0,2,4,2,0	324	149	1	1.0	1.0,1.0,0.525,1.0,1.0,0.847	1.0,1.0,0.805,0.58,0.852,1.0	0.022
ENSMUSG00000062906	Hdac10	15	-	89124174	89124588	89124174	89124253	89124712	89124804	32,31,29,69,56,39	0,0,5,0,0,1	88,68,45,43,74,32	0,0,2,4,2,0	484	149	1	1.0	1.0,1.0,0.641,1.0,1.0,0.923	1.0,1.0,0.874,0.768,0.919,1.0	0.001
ENSMUSG00000062906	Hdac10	15	-	89124174	89124588	89124174	89124428	89124712	89124804	23,24,17,60,35,27	0,0,0,0,0,0	50,47,27,32,49,20	0,0,0,1,0,0	309	149	1	1.0	1.0,1.0,1.0,1.0,1.0,1.0	1.0,1.0,1.0,0.939,1.0,1.0	0.01
ENSMUSG00000062906	Hdac10	15	-	89127593	89128018	89127593	89127691	89128184	89128319	2,20,22,31,26,20	0,0,0,0,0,0	5,17,15,12,30,23	0,0,0,1,0,0	476	149	1	1.0	1.0,1.0,1.0,1.0,1.0,1.0	1.0,1.0,1.0,0.79,1.0,1.0	0.035
ENSMUSG00000020329	Polrmt	10	-	79738030	79738804	79738030	79738210	79739142	79739931	8,41,56,76,39,54	0,0,0,0,0,0	30,41,46,50,56,50	7,0,0,0,0,0	743	149	1	1.0	1.0,1.0,1.0,1.0,1.0,1.0	0.462,1.0,1.0,1.0,1.0,1.0	0.09
ENSMUSG00000059713	Rcan3	4	-	135412307	135416598	135412307	135412490	135418379	135418551	724,1002,1267,1553,929,1450	38,4,8,4,3,5	519,1356,1081,1106,1479,1017	7,6,7,6,6,7	4257	149	1	1.0	0.4,0.898,0.847,0.931,0.916,0.91	0.722,0.888,0.844,0.866,0.896,0.836	-0.025
ENSMUSG00000036775	Decr2	17	-	26083844	26084135	26083844	26083938	26087323	26087459	0,76,76,92,53,86	0,0,0,0,0,0	5,79,56,50,61,60	0,0,0,0,0,4	346	149	1	1.0	NA,1.0,1.0,1.0,1.0,1.0	1.0,1.0,1.0,1.0,1.0,0.866	0.022
ENSMUSG00000025173	Wdr45b	11	-	121335383	121335574	121335383	121335500	121336975	121337070	16,221,252,294,157,282	0,1,0,1,0,3	19,246,231,222,257,193	0,0,0,0,1,0	223	149	1	1.0	1.0,0.993,1.0,0.995,1.0,0.984	1.0,1.0,1.0,1.0,0.994,1.0	-0.004
ENSMUSG00000037926	Ssh2	11	+	77416414	77416483	77416417	77416483	77408125	77408247	0,18,15,30,25,15	0,1,4,0,0,2	0,19,19,30,10,14	0,2,0,2,0,4	152	149	1	1.0	NA,0.946,0.786,1.0,1.0,0.88	NA,0.903,1.0,0.936,1.0,0.774	-0.0
ENSMUSG00000030357	Fkbp4	6	-	128433525	128433793	128433525	128433609	128434304	128434461	171,145,230,258,152,309	0,2,1,0,0,0	137,200,192,213,326,176	0,0,0,0,0,0	333	149	1	1.0	1.0,0.97,0.99,1.0,1.0,1.0	1.0,1.0,1.0,1.0,1.0,1.0	-0.007
ENSMUSG00000019578	Ubxn6	17	-	56069690	56070985	56069690	56069775	56072400	56072529	162,272,252,480,235,390	0,0,0,0,0,1	126,282,285,277,443,326	0,0,0,0,0,0	1359	149	1	1.0	1.0,1.0,1.0,1.0,1.0,0.977	1.0,1.0,1.0,1.0,1.0,1.0	-0.004
ENSMUSG00000026773	Pfkfb3	2	-	11486218	11486391	11486218	11486343	11488725	11488782	0,0,0,0,0,0	0,71,73,107,58,111	0,1,0,0,0,0	0,94,83,83,89,74	197	149	1	1.0	NA,0.0,0.0,0.0,0.0,0.0	NA,0.008,0.0,0.0,0.0,0.0	-0.002
ENSMUSG00000074358	Ccdc61	7	-	18892038	18892199	18892038	18892099	18892273	18892352	2,4,3,5,4,1	93,43,31,43,30,32	13,0,0,0,0,2	64,53,41,41,47,34	249	149	1	1.0	0.013,0.053,0.055,0.065,0.074,0.018	0.108,0.0,0.0,0.0,0.0,0.034	0.023
ENSMUSG00000074358	Ccdc61	7	-	18899557	18899713	18899557	18899682	18900918	18901076	37,29,35,57,24,49	0,0,8,0,0,0	38,33,47,32,43,22	0,5,1,0,5,0	180	149	1	1.0	1.0,1.0,0.784,1.0,1.0,1.0	1.0,0.845,0.975,1.0,0.877,1.0	0.014
ENSMUSG00000031565	Fgfr1	8	+	25555468	25555774	25555507	25555774	25532249	25532428	0,0,0,0,0,1	0,20,18,11,26,29	0,0,0,0,0,0	3,17,21,22,29,20	188	149	1	1.0	NA,0.0,0.0,0.0,0.0,0.027	0.0,0.0,0.0,0.0,0.0,0.0	0.005
ENSMUSG00000035086	Becn1	11	-	101294000	101294228	101294000	101294147	101295034	101295164	0,2,11,12,19,20	0,3,4,6,0,7	11,12,10,14,18,23	0,3,0,3,7,1	230	149	1	1.0	NA,0.302,0.64,0.564,1.0,0.649	1.0,0.722,1.0,0.751,0.625,0.937	-0.208
ENSMUSG00000035086	Becn1	11	-	101294000	101295164	101294000	101294147	101295294	101295431	123,478,632,853,598,792	0,1,0,1,0,0	126,645,701,645,838,613	0,0,1,0,0,0	1166	149	1	1.0	1.0,0.984,1.0,0.991,1.0,1.0	1.0,1.0,0.989,1.0,1.0,1.0	-0.002
ENSMUSG00000035215	Lsm7	10	-	80853757	80853829	80853757	80853825	80854617	80854708	794,185,219,297,182,276	4,0,0,3,1,0	413,190,217,169,321,262	6,0,4,0,0,0	153	149	1	1.0	0.995,1.0,1.0,0.99,0.994,1.0	0.985,1.0,0.981,1.0,1.0,1.0	0.002
ENSMUSG00000035215	Lsm7	10	-	80854617	80854711	80854617	80854708	80855180	80855209	0,1,6,2,2,4	128,28,0,44,22,22	7,5,4,4,4,2	0,0,0,0,0,51	152	149	4.7191828223e-09	1.85039158462e-05	0.0,0.034,1.0,0.043,0.082,0.151	1.0,1.0,1.0,1.0,1.0,0.037	-0.621
ENSMUSG00000031660	Brd7	8	-	88334104	88334219	88334104	88334216	88337080	88337137	0,13,15,32,15,19	176,139,175,190,106,179	31,8,16,7,14,22	109,148,154,155,218,131	152	149	1	1.0	0.0,0.084,0.078,0.142,0.122,0.094	0.218,0.05,0.092,0.042,0.059,0.141	-0.014
ENSMUSG00000004032	Gstm5	3	+	107897237	107897369	107897287	107897369	107896625	107896690	0,0,0,1,0,0	11,42,29,62,20,65	0,0,0,0,0,0	24,47,39,57,64,41	199	149	1	1.0	0.0,0.0,0.0,0.012,0.0,0.0	0.0,0.0,0.0,0.0,0.0,0.0	0.002
ENSMUSG00000061136	Prpf40a	2	-	53188447	53188540	53188447	53188527	53189968	53190100	0,0,0,0,0,0	0,0,0,3,2,0	0,0,1,0,0,0	0,2,2,0,4,0	162	149	1	1.0	NA,NA,NA,0.0,0.0,NA	NA,0.0,0.315,NA,0.0,NA	-0.105
ENSMUSG00000037816	Fbxw17	13	+	50432170	50432346	50432175	50432346	50431539	50431750	30,32,47,53,32,35	12,8,4,9,3,5	8,41,34,44,52,35	2,3,3,11,16,8	154	149	1	1.0	0.708,0.795,0.919,0.851,0.912,0.871	0.795,0.93,0.916,0.795,0.759,0.809	0.009
ENSMUSG00000032067	Pts	9	-	50524722	50524964	50524722	50524779	50525261	50525284	2,8,19,29,22,23	3,61,63,137,73,95	13,10,23,19,31,9	26,64,85,68,100,60	334	149	1	1.0	0.229,0.055,0.119,0.086,0.119,0.097	0.182,0.065,0.108,0.111,0.121,0.063	0.009
ENSMUSG00000032067	Pts	9	-	50526869	50527016	50526869	50526949	50528145	50528646	1,4,4,5,7,5	1,3,10,2,1,3	1,10,1,1,1,3	0,4,1,3,4,6	216	149	0.285798143956	1.0	0.408,0.479,0.216,0.633,0.828,0.535	1.0,0.633,0.408,0.187,0.147,0.256	0.078
ENSMUSG00000003575	Crtc1	8	-	70392921	70397954	70392921	70393055	70398295	70398336	0,55,80,88,65,63	0,0,0,1,0,0	0,73,62,78,49,64	0,0,0,0,0,0	5048	149	1	1.0	NA,1.0,1.0,0.722,1.0,1.0	NA,1.0,1.0,1.0,1.0,1.0	-0.056
ENSMUSG00000006301	Tmbim1	1	-	74289870	74290068	74289870	74289924	74290751	74290847	0,2,6,10,3,4	83,283,437,527,261,519	0,0,6,3,2,1	140,371,334,321,387,318	293	149	1	1.0	0.0,0.004,0.007,0.01,0.006,0.004	0.0,0.0,0.009,0.005,0.003,0.002	0.002
ENSMUSG00000024073	Birc6	17	+	74594321	74594453	74594363	74594453	74593088	74593249	0,12,30,12,20,25	0,11,21,20,16,34	0,20,21,19,6,16	0,12,33,29,12,11	191	149	1	1.0	NA,0.46,0.527,0.319,0.494,0.365	NA,0.565,0.332,0.338,0.281,0.532	0.023
ENSMUSG00000024073	Birc6	17	+	74613376	74613596	74613394	74613596	74611998	74612345	0,28,34,56,37,49	0,2,5,2,0,9	0,34,39,44,25,26	0,4,4,1,0,0	167	149	1	1.0	NA,0.926,0.858,0.962,1.0,0.829	NA,0.884,0.897,0.975,1.0,1.0	-0.036
ENSMUSG00000032913	Lrig2	3	-	104462658	104462808	104462658	104462787	104463858	104464308	0,16,9,16,15,10	0,0,0,0,0,3	0,17,11,11,18,11	3,0,0,1,2,1	170	149	1	1.0	NA,1.0,1.0,1.0,1.0,0.745	0.0,1.0,1.0,0.906,0.887,0.906	0.166
ENSMUSG00000032913	Lrig2	3	-	104462658	104462845	104462658	104462787	104463858	104464308	0,4,4,3,5,6	0,0,0,0,0,3	0,8,7,4,2,0	3,0,0,1,2,1	207	149	1	1.0	NA,1.0,1.0,1.0,1.0,0.59	0.0,1.0,1.0,0.742,0.419,0.0	0.391
ENSMUSG00000032913	Lrig2	3	-	104462658	104462845	104462658	104462808	104463858	104464308	0,0,2,0,0,0	0,12,7,13,10,4	0,3,5,0,0,0	0,12,9,7,16,11	186	149	1	1.0	NA,0.0,0.186,0.0,0.0,0.0	NA,0.167,0.308,0.0,0.0,0.0	-0.058
ENSMUSG00000032913	Lrig2	3	-	104465486	104467363	104465486	104465768	104468484	104468648	0,44,61,68,48,51	0,0,0,0,0,0	4,42,35,54,52,70	0,0,0,0,0,2	1744	149	1	1.0	NA,1.0,1.0,1.0,1.0,1.0	1.0,1.0,1.0,1.0,1.0,0.749	0.042
ENSMUSG00000078762	Haus5	7	-	30656948	30657078	30656948	30657017	30657161	30657273	83,50,47,46,52,51	0,0,0,1,2,0	54,52,75,55,80,35	0,0,0,0,0,0	210	149	1	1.0	1.0,1.0,1.0,0.97,0.949,1.0	1.0,1.0,1.0,1.0,1.0,1.0	-0.014
ENSMUSG00000028273	Pdlim5	3	-	142277816	142278001	142277816	142277998	142303942	142303979	0,62,111,129,73,157	0,0,1,0,1,5	2,110,97,87,107,109	0,4,2,4,0,0	152	149	1	1.0	NA,1.0,0.991,1.0,0.986,0.969	1.0,0.964,0.979,0.955,1.0,1.0	0.006
ENSMUSG00000028273	Pdlim5	3	-	142312122	142312541	142312122	142312214	142314405	142314448	0,230,334,319,226,366	0,2,6,4,0,5	0,369,256,277,310,272	0,2,0,0,1,2	476	149	1	1.0	NA,0.973,0.946,0.961,1.0,0.958	NA,0.983,1.0,1.0,0.99,0.977	-0.022
ENSMUSG00000040351	Ankib1	5	-	3694778	3694893	3694778	3694875	3700355	3700407	0,36,51,58,43,65	0,10,4,9,9,7	0,71,53,40,43,30	0,10,7,11,11,4	167	149	1	1.0	NA,0.763,0.919,0.852,0.81,0.892	NA,0.864,0.871,0.764,0.777,0.87	0.018
ENSMUSG00000059890	Ube4a	9	-	44952941	44953172	44952941	44953115	44959978	44960139	0,59,83,97,70,144	0,8,12,21,5,15	0,86,74,96,48,61	0,8,8,4,18,8	206	149	1	1.0	NA,0.842,0.833,0.77,0.91,0.874	NA,0.886,0.87,0.946,0.659,0.847	0.004
ENSMUSG00000059890	Ube4a	9	-	44959978	44960139	44959978	44960127	44963336	44963432	0,58,67,98,70,102	0,1,2,1,0,1	0,45,46,66,47,63	0,0,1,0,2,0	161	149	1	1.0	NA,0.982,0.969,0.989,1.0,0.99	NA,1.0,0.977,1.0,0.956,1.0	-0.001
ENSMUSG00000030409	Dmpk	7	+	19092417	19092632	19092542	19092632	19091938	19092036	24,14,10,23,34,37	0,1,5,7,0,3	7,36,20,35,41,24	0,2,0,3,6,12	274	149	1	1.0	1.0,0.884,0.521,0.641,1.0,0.87	1.0,0.907,1.0,0.864,0.788,0.521	-0.027
ENSMUSG00000030409	Dmpk	7	+	19092417	19092632	19092546	19092632	19091938	19092036	25,17,11,23,37,39	0,1,4,7,4,10	8,40,21,38,47,26	0,1,6,8,0,7	278	149	0.907094777212	1.0	1.0,0.901,0.596,0.638,0.832,0.676	1.0,0.955,0.652,0.718,1.0,0.666	-0.058
ENSMUSG00000030409	Dmpk	7	+	19092542	19092632	19092546	19092632	19091938	19092036	1,4,6,7,3,5	0,1,4,7,4,10	1,6,1,6,12,14	0,1,6,8,0,7	153	149	0.355795252889	1.0	1.0,0.796,0.594,0.493,0.422,0.327	1.0,0.854,0.14,0.422,1.0,0.661	-0.074
ENSMUSG00000030409	Dmpk	7	+	19092417	19092632	19092546	19092632	19091938	19092254	20,28,31,34,63,57	30,25,33,59,42,83	12,52,29,51,84,45	21,38,35,38,115,55	278	149	1	1.0	0.263,0.375,0.335,0.236,0.446,0.269	0.234,0.423,0.308,0.418,0.281,0.305	-0.008
ENSMUSG00000030409	Dmpk	7	+	19092417	19092632	19092542	19092632	19092207	19092254	19,25,30,34,60,55	60,40,57,50,72,72	11,48,28,48,78,43	34,70,47,70,123,74	274	149	1	1.0	0.147,0.254,0.223,0.27,0.312,0.293	0.15,0.272,0.245,0.272,0.256,0.24	0.011
ENSMUSG00000030409	Dmpk	7	+	19092542	19092632	19092546	19092632	19092207	19092254	61,43,58,50,75,74	30,25,33,59,42,83	35,74,48,73,129,76	21,38,35,38,115,55	153	149	1	1.0	0.664,0.626,0.631,0.452,0.635,0.465	0.619,0.655,0.572,0.652,0.522,0.574	-0.02
ENSMUSG00000007050	Lsm2	17	+	34984979	34985139	34985108	34985139	34982619	34982687	0,3,3,1,0,2	67,103,105,139,103,142	3,6,3,1,1,0	108,129,125,105,170,113	278	149	1	1.0	0.0,0.015,0.015,0.004,0.0,0.007	0.015,0.024,0.013,0.005,0.003,0.0	-0.003
ENSMUSG00000033916	Chmp2a	7	-	13032434	13032821	13032434	13032565	13033828	13034042	1009,710,939,1160,717,1033	0,6,7,2,5,0	1138,970,923,889,1393,902	22,11,10,4,16,13	405	149	1	1.0	1.0,0.978,0.98,0.995,0.981,1.0	0.95,0.97,0.971,0.988,0.97,0.962	0.02
ENSMUSG00000027865	Gdap2	3	+	100201973	100202117	100202010	100202117	100196542	100196597	0,29,40,62,41,69	0,2,0,5,1,4	10,50,24,50,58,59	0,0,3,2,0,2	186	149	1	1.0	NA,0.921,1.0,0.909,0.97,0.933	1.0,1.0,0.865,0.952,1.0,0.959	-0.016
ENSMUSG00000030598	Fbxo17	7	+	28737338	28738144	28737664	28738144	28736067	28736203	0,2,0,3,2,6	10,4,0,0,3,11	6,0,0,1,0,1	11,3,5,0,9,4	475	149	1	1.0	0.0,0.136,NA,1.0,0.173,0.146	0.146,0.0,0.0,1.0,0.0,0.073	0.088
ENSMUSG00000063273	Naa15	3	+	51448298	51448436	51448340	51448436	51446646	51446766	0,0,0,0,1,1	0,50,55,66,41,60	0,0,0,2,1,1	0,75,45,48,66,55	191	149	1	1.0	NA,0.0,0.0,0.0,0.019,0.013	NA,0.0,0.0,0.031,0.012,0.014	-0.005
ENSMUSG00000035969	Rusc2	4	+	43426227	43427088	43426447	43427088	43425296	43426128	267,301,314,426,256,301	0,0,2,8,1,3	243,343,284,220,431,237	0,1,1,1,5,3	369	149	1	1.0	1.0,1.0,0.984,0.956,0.99,0.976	1.0,0.993,0.991,0.989,0.972,0.97	-0.002
ENSMUSG00000038374	Rbm8a	3	+	96630301	96630361	96630305	96630361	96629939	96630028	389,234,267,430,240,403	0,0,0,0,1,0	400,294,257,303,526,240	0,0,0,0,0,0	153	149	1	1.0	1.0,1.0,1.0,1.0,0.996,1.0	1.0,1.0,1.0,1.0,1.0,1.0	-0.001
ENSMUSG00000038374	Rbm8a	3	+	96630476	96630554	96630479	96630554	96630301	96630361	312,200,181,276,170,259	375,183,210,389,217,342	357,202,178,175,359,182	297,270,227,245,498,219	152	149	1	1.0	0.449,0.517,0.458,0.41,0.434,0.426	0.541,0.423,0.435,0.412,0.414,0.449	0.003
ENSMUSG00000025484	Bet1l	7	-	140854764	140854937	140854764	140854821	140855073	140855165	9,15,8,14,14,19	44,84,133,145,94,116	1,13,12,7,14,4	61,103,92,91,142,113	265	149	1	1.0	0.103,0.091,0.033,0.051,0.077,0.084	0.009,0.066,0.068,0.041,0.053,0.02	0.03
ENSMUSG00000054312	Mrps21	3	-	95870493	95870642	95870493	95870615	95871452	95871519	46,3,8,12,10,9	398,179,213,293,194,268	14,21,9,17,13,11	270,206,202,193,341,174	176	149	1	1.0	0.089,0.014,0.031,0.034,0.042,0.028	0.042,0.079,0.036,0.069,0.031,0.051	-0.012
ENSMUSG00000066037	Hnrnpr	4	+	136314086	136314255	136314089	136314255	136310967	136311089	0,5,15,23,11,25	0,20,21,25,14,22	4,30,11,28,10,20	2,3,13,25,16,20	152	149	1	1.0	NA,0.197,0.412,0.474,0.435,0.527	0.662,0.907,0.453,0.523,0.38,0.495	-0.161
ENSMUSG00000028106	Rprd2	3	-	95786319	95786451	95786319	95786397	95787283	95787384	0,2,0,1,0,1	1,21,24,46,12,24	0,2,0,0,1,0	3,24,27,21,24,21	203	149	1	1.0	0.0,0.065,0.0,0.016,0.0,0.03	0.0,0.058,0.0,0.0,0.03,0.0	0.004
ENSMUSG00000028107	Tars2	3	-	95742073	95742223	95742073	95742146	95742315	95742417	4,1,0,2,0,1	164,49,56,108,73,87	0,1,2,1,1,1	142,44,79,67,150,77	226	149	1	1.0	0.016,0.013,0.0,0.012,0.0,0.008	0.0,0.015,0.016,0.01,0.004,0.008	-0.001
ENSMUSG00000028107	Tars2	3	-	95748486	95748633	95748486	95748554	95750338	95750417	11,56,55,46,66,60	0,2,0,1,0,0	22,81,48,71,128,71	0,0,0,0,0,0	228	149	1	1.0	1.0,0.948,1.0,0.968,1.0,1.0	1.0,1.0,1.0,1.0,1.0,1.0	-0.014
ENSMUSG00000028107	Tars2	3	-	95750837	95751027	95750837	95750984	95751505	95751630	0,0,0,0,0,2	23,33,32,59,27,44	0,2,0,1,1,0	24,34,42,43,39,40	192	149	1	1.0	0.0,0.0,0.0,0.0,0.0,0.034	0.0,0.044,0.0,0.018,0.02,0.0	-0.008
ENSMUSG00000041718	Alg13	X	+	144319898	144320061	144320002	144320061	144318022	144318121	23,27,58,51,29,75	0,4,8,2,2,2	31,51,50,50,78,45	15,5,8,0,4,3	253	149	0.70682343889	1.0	1.0,0.799,0.81,0.938,0.895,0.957	0.549,0.857,0.786,1.0,0.92,0.898	0.065
ENSMUSG00000028108	Ecm1	3	-	95737012	95737057	95737012	95737054	95737632	95737713	80,222,202,306,192,321	15,87,77,84,84,108	86,276,201,187,461,262	61,95,75,79,181,95	152	149	1	1.0	0.839,0.714,0.72,0.781,0.691,0.744	0.58,0.74,0.724,0.699,0.714,0.73	0.05
ENSMUSG00000028108	Ecm1	3	-	95737807	95737942	95737807	95737867	95738011	95738113	7,51,59,54,28,74	0,3,1,6,9,8	14,85,47,36,79,54	0,6,6,4,2,7	224	149	1	1.0	1.0,0.919,0.975,0.857,0.674,0.86	1.0,0.904,0.839,0.857,0.963,0.837	-0.019
ENSMUSG00000028108	Ecm1	3	-	95737807	95737942	95737807	95737888	95738011	95738116	5,8,8,10,8,23	46,361,263,337,266,438	2,25,11,8,11,10	79,395,345,255,598,373	203	149	1	1.0	0.074,0.016,0.022,0.021,0.022,0.037	0.018,0.044,0.023,0.023,0.013,0.019	0.009
ENSMUSG00000028108	Ecm1	3	-	95738011	95738116	95738011	95738113	95738238	95738301	44,352,259,356,329,500	12,102,84,91,87,127	58,435,329,274,605,369	17,127,106,75,181,113	152	149	1	1.0	0.782,0.772,0.751,0.793,0.788,0.794	0.77,0.771,0.753,0.782,0.766,0.762	0.013
ENSMUSG00000005774	Rfx5	3	+	94957781	94961349	94958249	94961349	94957096	94957298	0,13,14,17,19,21	0,0,0,1,0,0	0,20,23,14,21,14	0,0,0,0,0,0	617	149	1	1.0	NA,1.0,1.0,0.804,1.0,1.0	NA,1.0,1.0,1.0,1.0,1.0	-0.039
ENSMUSG00000060261	Gtf2i	5	-	134243506	134243599	134243506	134243587	134243900	134243956	7,172,94,151,98,145	9,73,81,105,78,134	27,102,120,99,159,137	17,83,88,78,135,87	161	149	1	1.0	0.419,0.686,0.518,0.571,0.538,0.5	0.595,0.532,0.558,0.54,0.522,0.593	-0.018
ENSMUSG00000014791	Elmo3	8	+	105306840	105306953	105306853	105306953	105306595	105306765	2,0,0,2,0,0	0,2,5,3,0,1	0,0,0,0,0,2	0,0,0,1,0,1	162	149	1	1.0	1.0,0.0,0.0,0.38,NA,0.0	NA,NA,NA,0.0,NA,0.648	-0.048
ENSMUSG00000026307	Scly	1	+	91302768	91302869	91302772	91302869	91300527	91300640	0,106,102,153,76,121	0,0,3,0,0,4	15,115,106,131,131,104	0,2,0,2,6,3	153	149	1	1.0	NA,1.0,0.971,1.0,1.0,0.967	1.0,0.982,1.0,0.985,0.955,0.971	0.005
ENSMUSG00000026307	Scly	1	+	91308292	91308441	91308313	91308441	91305273	91305454	0,1,0,0,1,0	14,93,123,103,76,130	0,0,0,0,0,0	34,110,93,77,127,87	170	149	1	1.0	0.0,0.009,0.0,0.0,0.011,0.0	0.0,0.0,0.0,0.0,0.0,0.0	0.003
ENSMUSG00000028292	Rars2	4	+	34630472	34630570	34630476	34630570	34625400	34625484	0,36,34,75,55,92	0,1,0,0,0,0	1,52,67,33,69,55	0,0,0,0,0,0	153	149	1	1.0	NA,0.972,1.0,1.0,1.0,1.0	1.0,1.0,1.0,1.0,1.0,1.0	-0.006
ENSMUSG00000034269	Setd5	6	+	113110316	113110525	113110373	113110525	113109884	113109990	0,5,11,27,14,29	8,18,26,32,22,39	2,18,22,9,22,7	2,27,26,26,10,28	206	149	0.934688245816	1.0	0.0,0.167,0.234,0.379,0.315,0.35	0.42,0.325,0.38,0.2,0.614,0.153	-0.108
ENSMUSG00000034269	Setd5	6	+	113110316	113110525	113110373	113110525	113110084	113110221	0,9,9,13,9,15	0,1,0,0,7,1	0,14,10,5,8,7	0,0,0,6,1,1	206	149	1	1.0	NA,0.867,1.0,1.0,0.482,0.916	NA,1.0,1.0,0.376,0.853,0.835	0.04
ENSMUSG00000000127	Fer	17	+	63981479	63981686	63981482	63981686	63973064	63973157	0,24,31,24,33,34	7,8,1,17,8,12	5,31,41,26,43,22	0,6,12,18,13,8	152	149	0.968454854128	1.0	0.0,0.746,0.968,0.581,0.802,0.735	1.0,0.835,0.77,0.586,0.764,0.729	-0.142
ENSMUSG00000028114	Mettl14	3	-	123368296	123371485	123368296	123369690	123372556	123372673	0,104,87,113,56,121	0,0,4,1,5,4	7,91,94,92,121,83	0,0,0,8,0,5	1944	149	1	1.0	NA,1.0,0.625,0.896,0.462,0.699	1.0,1.0,1.0,0.468,1.0,0.56	-0.102
ENSMUSG00000039795	Zfand1	3	-	10340993	10341149	10340993	10341145	10344800	10344922	0,26,25,36,22,49	3,0,0,0,0,0	0,29,32,32,29,22	0,0,0,0,0,0	153	149	1	1.0	0.0,1.0,1.0,1.0,1.0,1.0	NA,1.0,1.0,1.0,1.0,1.0	-0.167
ENSMUSG00000039795	Zfand1	3	-	10347164	10347411	10347164	10347204	10348509	10348552	0,0,0,0,1,6	0,0,0,0,0,0	0,2,5,3,8,9	0,1,0,0,0,0	356	149	1	1.0	NA,NA,NA,NA,1.0,1.0	NA,0.456,1.0,1.0,1.0,1.0	0.109
ENSMUSG00000041264	Uspl1	5	+	149193839	149194440	149193897	149194440	149188344	149188473	0,20,44,15,21,43	0,0,3,12,3,0	0,16,37,14,10,8	0,12,3,7,5,1	207	149	1	1.0	NA,1.0,0.913,0.474,0.834,1.0	NA,0.49,0.899,0.59,0.59,0.852	0.16
ENSMUSG00000001016	Ilf2	3	+	90486850	90487097	90486982	90487097	90486184	90486272	44,89,72,127,82,146	0,0,0,0,0,0	72,121,91,84,188,92	0,0,0,0,1,1	281	149	1	1.0	1.0,1.0,1.0,1.0,1.0,1.0	1.0,1.0,1.0,1.0,0.99,0.98	0.005
ENSMUSG00000042404	Dennd4b	3	+	90269233	90269478	90269254	90269478	90269015	90269157	0,57,78,88,55,118	0,0,0,0,0,0	1,110,77,121,71,75	0,1,0,0,0,0	170	149	1	1.0	NA,1.0,1.0,1.0,1.0,1.0	1.0,0.99,1.0,1.0,1.0,1.0	0.002
ENSMUSG00000031785	Adgrg1	8	+	95003235	95003673	95003250	95003673	95002438	95002513	0,0,0,1,1,1	0,18,15,30,25,24	0,0,0,0,0,0	0,17,21,19,28,17	164	149	1	1.0	NA,0.0,0.0,0.029,0.035,0.036	NA,0.0,0.0,0.0,0.0,0.0	0.02
ENSMUSG00000042520	Ubap2l	3	-	90002278	90002476	90002278	90002473	90003244	90003312	94,117,194,219,140,216	21,46,46,58,23,39	113,165,209,158,292,213	16,37,43,35,63,47	152	149	1	1.0	0.814,0.714,0.805,0.787,0.856,0.844	0.874,0.814,0.827,0.816,0.82,0.816	-0.024
ENSMUSG00000027944	Hax1	3	-	89997386	89997574	89997386	89997565	89997737	89998003	183,339,390,491,305,435	1,15,33,23,12,31	216,402,366,349,513,328	17,22,26,16,29,15	158	149	1	1.0	0.994,0.955,0.918,0.953,0.96,0.93	0.923,0.945,0.93,0.954,0.943,0.954	0.01
ENSMUSG00000042613	Pbxip1	3	+	89443100	89443248	89443121	89443248	89439516	89439601	2,20,36,51,24,48	0,107,155,184,133,194	5,22,30,22,27,35	12,157,161,201,138,168	170	149	0.875451177216	1.0	1.0,0.141,0.169,0.195,0.137,0.178	0.268,0.109,0.14,0.088,0.146,0.154	0.152
ENSMUSG00000064068	Mtx1	3	-	89210583	89210676	89210583	89210673	89212682	89212762	87,155,207,270,176,233	0,1,5,0,0,2	140,203,175,192,289,210	2,1,2,2,3,0	152	149	1	1.0	1.0,0.993,0.976,1.0,1.0,0.991	0.986,0.995,0.988,0.989,0.99,1.0	0.002
ENSMUSG00000028048	Gba	3	+	89207783	89207987	89207823	89207987	89207226	89207451	0,1,0,4,3,1	523,327,354,564,324,504	2,0,5,2,1,0	540,447,415,429,749,434	189	149	1	1.0	0.0,0.002,0.0,0.006,0.007,0.002	0.003,0.0,0.009,0.004,0.001,0.0	0.0
ENSMUSG00000068917	Clk2	3	+	89168694	89168923	89168697	89168923	89167034	89167204	11,74,100,105,92,113	0,19,29,14,14,25	13,94,101,115,143,100	0,22,13,9,26,16	152	149	1	1.0	1.0,0.792,0.772,0.88,0.866,0.816	1.0,0.807,0.884,0.926,0.844,0.86	-0.033
ENSMUSG00000068917	Clk2	3	+	89168694	89170115	89170048	89170115	89167034	89167204	15,181,212,235,214,219	0,0,0,0,0,2	28,200,238,244,305,220	0,0,0,0,0,0	1503	149	1	1.0	1.0,1.0,1.0,1.0,1.0,0.916	1.0,1.0,1.0,1.0,1.0,1.0	-0.014
ENSMUSG00000068917	Clk2	3	+	89169614	89169702	89169617	89169702	89168694	89168923	16,39,24,50,30,50	0,31,23,29,21,47	1,31,53,24,62,33	13,26,20,27,27,23	152	149	0.726227315775	1.0	1.0,0.552,0.506,0.628,0.583,0.51	0.07,0.539,0.722,0.466,0.692,0.584	0.118
ENSMUSG00000068917	Clk2	3	+	89169614	89170115	89170048	89170115	89168694	89168923	16,55,48,67,68,62	0,27,37,41,28,29	3,40,74,50,114,56	3,30,25,36,25,43	583	149	0.956157601515	1.0	1.0,0.342,0.249,0.295,0.383,0.353	0.204,0.254,0.431,0.262,0.538,0.25	0.114
ENSMUSG00000059743	Fdps	3	-	89094451	89094577	89094451	89094529	89094859	89094932	0,0,0,0,2,6	443,191,210,296,160,293	2,1,0,0,2,0	488,350,345,264,556,317	197	149	1	1.0	0.0,0.0,0.0,0.0,0.009,0.015	0.003,0.002,0.0,0.0,0.003,0.0	0.003
ENSMUSG00000068922	Msto1	3	-	88912857	88912927	88912857	88912923	88913566	88913702	8,56,71,105,56,81	0,0,1,0,2,0	18,61,72,60,89,67	0,0,0,0,0,0	153	149	1	1.0	1.0,1.0,0.986,1.0,0.965,1.0	1.0,1.0,1.0,1.0,1.0,1.0	-0.008
ENSMUSG00000028057	Rit1	3	+	88717572	88717658	88717601	88717658	88717325	88717470	8,33,70,52,43,40	131,271,333,575,289,408	13,22,32,39,64,40	120,332,332,306,404,284	178	149	1	1.0	0.049,0.093,0.15,0.07,0.111,0.076	0.083,0.053,0.075,0.096,0.117,0.105	0.003
ENSMUSG00000028057	Rit1	3	+	88725994	88726471	88726279	88726471	88717601	88717658	192,365,456,643,374,503	0,0,1,0,0,0	159,410,406,387,528,347	0,0,0,0,5,0	434	149	1	1.0	1.0,1.0,0.994,1.0,1.0,1.0	1.0,1.0,1.0,1.0,0.973,1.0	0.004
ENSMUSG00000028060	Khdc4	3	+	88700260	88700514	88700361	88700514	88699950	88700008	12,96,144,107,68,95	0,5,13,10,0,9	4,110,105,82,101,64	0,3,6,0,3,2	250	149	0.578640777506	1.0	1.0,0.92,0.868,0.864,1.0,0.863	1.0,0.956,0.913,1.0,0.953,0.95	-0.043
ENSMUSG00000028060	Khdc4	3	+	88700260	88700514	88700364	88700514	88699950	88700008	12,96,152,109,71,98	0,5,0,0,0,0	4,115,105,87,101,65	0,0,9,2,12,3	253	149	0.658123673813	1.0	1.0,0.919,1.0,1.0,1.0,1.0	1.0,1.0,0.873,0.962,0.832,0.927	0.054
ENSMUSG00000028060	Khdc4	3	+	88700361	88700514	88700364	88700514	88699950	88700008	0,5,21,12,3,12	0,5,0,0,0,0	0,8,6,5,3,3	0,0,9,2,12,3	152	149	1	1.0	NA,0.495,1.0,1.0,1.0,1.0	NA,1.0,0.395,0.71,0.197,0.495	0.34
ENSMUSG00000028060	Khdc4	3	+	88709829	88709942	88709857	88709942	88708779	88708941	10,27,75,40,41,53	0,25,21,16,15,15	2,42,38,51,52,43	0,16,13,17,15,5	177	149	0.976825798172	1.0	1.0,0.476,0.75,0.678,0.697,0.748	1.0,0.688,0.711,0.716,0.745,0.879	-0.065
ENSMUSG00000041355	Ssr2	3	+	88583736	88583885	88583799	88583885	88580973	88581038	68,67,55,113,62,93	3,1,4,2,1,6	43,72,70,72,117,64	6,2,1,5,0,0	212	149	1	1.0	0.941,0.979,0.906,0.975,0.978,0.916	0.834,0.962,0.98,0.91,1.0,1.0	0.002
ENSMUSG00000028064	Sema4a	3	-	88451344	88451467	88451344	88451450	88451687	88451786	0,5,13,5,7,3	0,67,67,129,63,106	0,9,3,1,11,3	3,88,97,62,118,107	166	149	1	1.0	NA,0.063,0.148,0.034,0.091,0.025	0.0,0.084,0.027,0.014,0.077,0.025	0.034
ENSMUSG00000028064	Sema4a	3	-	88451344	88451497	88451344	88451450	88451687	88451786	0,8,5,8,13,4	0,67,67,129,63,106	0,5,1,3,9,9	3,88,97,62,118,107	196	149	1	1.0	NA,0.083,0.054,0.045,0.136,0.028	0.0,0.041,0.008,0.035,0.055,0.06	0.036
ENSMUSG00000028064	Sema4a	3	-	88451344	88451497	88451344	88451467	88451687	88451786	0,6,2,4,7,3	0,3,10,1,1,2	0,2,0,2,5,6	0,6,2,0,7,0	179	149	1	1.0	NA,0.625,0.143,0.769,0.854,0.555	NA,0.217,0.0,1.0,0.373,1.0	0.071
ENSMUSG00000001416	Cct3	3	+	88300799	88300991	88300928	88300991	88299341	88299403	26,277,336,397,280,493	0,0,0,0,0,0	40,348,368,322,507,343	0,2,1,0,0,0	278	149	1	1.0	1.0,1.0,1.0,1.0,1.0,1.0	1.0,0.989,0.995,1.0,1.0,1.0	0.003
ENSMUSG00000001416	Cct3	3	+	88313090	88313374	88313241	88313374	88311672	88311822	0,2,0,1,0,4	193,410,448,520,407,737	0,1,0,4,0,1	243,498,425,399,714,426	300	149	1	1.0	0.0,0.002,0.0,0.001,0.0,0.003	0.0,0.001,0.0,0.005,0.0,0.001	-0.0
ENSMUSG00000001416	Cct3	3	+	88321013	88321507	88321443	88321507	88320459	88320705	906,349,370,517,364,531	0,0,1,0,5,0	867,455,414,394,751,466	0,0,0,0,1,3	579	149	1	1.0	1.0,1.0,0.99,1.0,0.949,1.0	1.0,1.0,1.0,1.0,0.995,0.976	-0.005
ENSMUSG00000021945	Zmym2	14	+	56956179	56956294	56956225	56956294	56950176	56950328	0,54,81,53,27,65	0,4,0,5,0,14	13,59,38,65,38,33	0,5,5,3,11,4	195	149	1	1.0	NA,0.912,1.0,0.89,1.0,0.78	1.0,0.9,0.853,0.943,0.725,0.863	0.036
ENSMUSG00000028073	Pear1	3	-	87759093	87759194	87759093	87759166	87759476	87759581	0,4,0,3,2,3	0,0,1,0,0,0	0,0,0,0,3,5	0,0,0,0,0,0	177	149	1	1.0	NA,1.0,0.0,1.0,1.0,1.0	NA,NA,NA,NA,1.0,1.0	-0.2
ENSMUSG00000041530	Ago1	4	-	126460366	126460585	126460366	126460503	126460905	126461087	0,5,0,2,0,4	2,23,38,58,35,46	0,1,6,3,2,4	0,36,38,40,22,26	231	149	1	1.0	0.0,0.123,0.0,0.022,0.0,0.053	NA,0.018,0.092,0.046,0.055,0.09	-0.027
ENSMUSG00000007987	Ift22	5	+	136911688	136911891	136911806	136911891	136911301	136911391	341,268,269,460,290,387	0,4,0,0,0,0	395,349,300,346,481,333	2,0,0,0,1,1	267	149	1	1.0	1.0,0.974,1.0,1.0,1.0,1.0	0.991,1.0,1.0,1.0,0.996,0.995	-0.001
ENSMUSG00000003644	Rps6ka1	4	-	133865360	133865431	133865360	133865398	133865762	133865905	8,294,278,420,231,425	0,0,0,1,1,1	28,315,269,285,369,293	0,1,1,0,0,1	182	149	1	1.0	1.0,1.0,1.0,0.997,0.995,0.997	1.0,0.996,0.995,1.0,1.0,0.996	0.0
ENSMUSG00000004565	Pnpla6	8	+	3516506	3516568	3516509	3516568	3515636	3515690	0,0,0,5,0,0	0,0,0,0,0,0	0,0,0,0,0,1	0,1,1,0,0,1	152	149	1	1.0	NA,NA,NA,1.0,NA,NA	NA,0.0,0.0,NA,NA,0.495	0.835
ENSMUSG00000004565	Pnpla6	8	+	3523257	3523867	3523757	3523867	3522758	3522924	5,57,48,69,40,58	0,0,0,0,0,0	5,59,50,43,37,39	0,0,1,0,0,0	649	149	1	1.0	1.0,1.0,1.0,1.0,1.0,1.0	1.0,1.0,0.92,1.0,1.0,1.0	0.013
ENSMUSG00000004565	Pnpla6	8	+	3523998	3524166	3524010	3524166	3523757	3523867	3,16,15,26,8,19	0,27,29,46,21,45	0,6,10,19,10,8	6,16,34,29,39,18	161	149	0.465084651556	1.0	1.0,0.354,0.324,0.343,0.261,0.281	0.0,0.258,0.214,0.377,0.192,0.291	0.205
ENSMUSG00000040054	Baz2a	10	+	128096379	128096523	128096438	128096523	128091634	128091776	0,6,12,7,8,26	0,6,5,13,5,7	0,10,14,13,12,22	0,5,5,0,5,7	208	149	1	1.0	NA,0.417,0.632,0.278,0.534,0.727	NA,0.589,0.667,1.0,0.632,0.692	-0.198
ENSMUSG00000040054	Baz2a	10	+	128096379	128096523	128096438	128096523	128092782	128092850	0,10,8,6,2,15	0,1,1,6,1,1	0,14,3,5,15,10	0,2,0,10,0,2	208	149	1	1.0	NA,0.878,0.851,0.417,0.589,0.915	NA,0.834,1.0,0.264,1.0,0.782	-0.046
ENSMUSG00000040054	Baz2a	10	+	128113459	128113681	128113462	128113681	128112581	128112767	3,10,7,11,8,10	0,23,33,43,17,25	1,14,16,12,7,4	0,27,30,32,27,9	152	149	1	1.0	1.0,0.299,0.172,0.2,0.316,0.282	1.0,0.337,0.343,0.269,0.203,0.303	-0.031
ENSMUSG00000035439	Haus8	8	-	71256458	71256554	71256458	71256551	71257355	71257425	123,230,233,307,185,312	0,10,20,29,9,26	151,246,239,225,314,183	10,14,16,27,21,22	152	149	1	1.0	1.0,0.958,0.919,0.912,0.953,0.922	0.937,0.945,0.936,0.891,0.936,0.891	0.021
ENSMUSG00000063849	Ppcdc	9	-	57415085	57415472	57415085	57415254	57420162	57420291	57,92,106,155,73,119	28,30,23,39,9,18	51,92,75,92,132,79	9,19,9,21,23,12	367	149	0.635330672627	1.0	0.453,0.555,0.652,0.617,0.767,0.729	0.697,0.663,0.772,0.64,0.7,0.728	-0.071
ENSMUSG00000078681	Tm2d3	7	+	65695142	65695327	65695169	65695327	65693850	65693943	22,47,62,85,45,60	0,4,1,14,5,8	55,48,55,29,101,60	0,8,5,1,7,5	176	149	1	1.0	1.0,0.909,0.981,0.837,0.884,0.864	1.0,0.836,0.903,0.961,0.924,0.91	-0.01
ENSMUSG00000006932	Ctnnb1	9	+	120957106	120957226	120957109	120957226	120955913	120955972	21,1057,1210,1755,1061,1469	0,5,8,1,6,8	79,1415,1178,1096,1324,1073	0,7,2,5,11,10	152	149	1	1.0	1.0,0.995,0.993,0.999,0.994,0.994	1.0,0.995,0.998,0.995,0.992,0.991	0.001
ENSMUSG00000035401	Emsy	7	-	98593330	98593810	98593330	98593666	98594751	98595312	26,39,15,50,32,36	0,0,0,0,0,0	21,25,32,36,52,17	0,0,0,0,6,0	293	149	1	1.0	1.0,1.0,1.0,1.0,1.0,1.0	1.0,1.0,1.0,1.0,0.815,1.0	0.031
ENSMUSG00000001105	Ift20	11	+	78538811	78538962	78538833	78538962	78538509	78538738	0,0,0,1,3,5	58,79,110,129,108,138	0,2,6,2,8,3	51,116,99,110,170,86	171	149	1	1.0	0.0,0.0,0.0,0.007,0.024,0.031	0.0,0.015,0.05,0.016,0.039,0.029	-0.014
ENSMUSG00000022679	Mpv17l	16	+	13946528	13946587	13946557	13946587	13944665	13944736	0,0,5,3,2,4	0,13,22,33,35,33	0,4,0,0,1,4	0,15,21,12,17,11	178	149	1	1.0	NA,0.0,0.16,0.071,0.046,0.092	NA,0.182,0.0,0.0,0.047,0.233	-0.019
ENSMUSG00000057132	Rpgrip1	14	+	52152065	52152318	52152202	52152318	52150357	52150493	0,0,0,0,0,0	0,2,2,0,0,0	0,0,0,0,0,2	0,2,0,4,0,0	286	149	1	1.0	NA,0.0,0.0,NA,NA,NA	NA,0.0,NA,0.0,NA,1.0	-0.333
ENSMUSG00000027763	Mbnl1	3	+	60615619	60615773	60615724	60615773	60613262	60613520	0,593,942,939,605,997	2,44,47,57,42,46	6,886,904,870,730,876	2,51,43,35,29,50	254	149	1	1.0	0.0,0.888,0.922,0.906,0.894,0.927	0.638,0.911,0.925,0.936,0.937,0.911	-0.12
ENSMUSG00000029722	Agfg2	5	-	137661363	137661492	137661363	137661489	137663435	137663604	4,54,51,87,50,76	0,6,6,2,7,8	4,78,53,45,78,48	0,1,4,3,1,12	152	149	1	1.0	1.0,0.898,0.893,0.977,0.875,0.903	1.0,0.987,0.929,0.936,0.987,0.797	-0.015
ENSMUSG00000050708	Ftl1	7	-	45458534	45458681	45458534	45458660	45459083	45459230	329,183,224,542,180,281	209446,93550,114050,174626,91799,142822	775,190,173,725,250,175	158632,109951,104287,102034,162593,93318	170	149	1	1.0	0.001,0.002,0.002,0.003,0.002,0.002	0.004,0.002,0.001,0.006,0.001,0.002	-0.001
ENSMUSG00000037907	Ankrd13b	11	-	77470486	77471878	77470486	77471823	77472013	77472179	34,27,18,30,13,33	0,2,5,5,9,5	5,28,15,14,20,10	0,3,13,0,1,0	204	149	0.791002506918	1.0	1.0,0.908,0.724,0.814,0.513,0.828	1.0,0.872,0.457,1.0,0.936,1.0	-0.08
ENSMUSG00000037907	Ankrd13b	11	-	77470486	77471878	77470486	77471823	77472301	77472378	34,30,20,26,15,37	0,15,23,18,0,0	5,35,21,13,19,12	0,11,24,13,21,22	204	149	0.0164082370207	1.0	1.0,0.594,0.388,0.513,1.0,1.0	1.0,0.699,0.39,0.422,0.398,0.285	0.217
ENSMUSG00000037907	Ankrd13b	11	-	77473010	77473200	77473010	77473168	77473280	77473411	0,1,9,4,2,1	22,59,54,62,37,72	4,1,1,0,1,0	6,58,49,25,65,41	181	149	1	1.0	0.0,0.014,0.121,0.05,0.043,0.011	0.354,0.014,0.017,0.0,0.013,0.0	-0.027
ENSMUSG00000034771	Tle2	10	+	81576528	81576642	81576597	81576642	81576235	81576299	0,2,0,2,1,3	0,17,9,18,17,20	0,0,3,0,0,7	0,13,11,13,27,14	218	149	1	1.0	NA,0.074,0.0,0.071,0.039,0.093	NA,0.0,0.157,0.0,0.0,0.255	-0.027
ENSMUSG00000034771	Tle2	10	+	81586854	81586928	81586857	81586928	81586212	81586337	0,0,0,3,0,2	8,10,7,15,4,8	0,0,1,1,3,0	12,6,8,4,12,8	152	149	1	1.0	0.0,0.0,0.0,0.164,0.0,0.197	0.0,0.0,0.109,0.197,0.197,0.0	-0.024
ENSMUSG00000034771	Tle2	10	+	81586854	81586928	81586857	81586928	81586212	81586373	0,1,0,0,6,1	2,2,0,5,18,18	12,5,2,0,0,7	4,11,3,11,14,12	152	149	1	1.0	0.0,0.329,NA,0.0,0.246,0.052	0.746,0.308,0.395,0.0,0.0,0.364	-0.177
ENSMUSG00000034771	Tle2	10	+	81590224	81590473	81590352	81590473	81588808	81588959	42,16,8,7,13,22	5,0,0,0,3,0	21,11,6,12,16,10	2,1,1,0,0,2	277	149	1	1.0	0.819,1.0,1.0,1.0,0.7,1.0	0.85,0.855,0.763,1.0,1.0,0.729	0.054
ENSMUSG00000034771	Tle2	10	+	81590224	81590473	81590352	81590473	81589419	81589496	72,26,21,22,18,55	9,0,1,2,0,1	50,28,19,23,36,27	0,0,0,0,2,2	277	149	1	1.0	0.811,1.0,0.919,0.855,1.0,0.967	1.0,1.0,1.0,1.0,0.906,0.879	-0.039
ENSMUSG00000054405	Dnajc8	4	+	132541720	132541838	132541781	132541838	132538186	132538288	0,1,1,2,2,3	33,273,318,423,262,389	0,0,0,1,1,5	78,334,322,331,458,285	210	149	1	1.0	0.0,0.003,0.002,0.003,0.005,0.005	0.0,0.0,0.0,0.002,0.002,0.012	0.0
ENSMUSG00000054405	Dnajc8	4	+	132544009	132544122	132544055	132544122	132541781	132541838	0,0,6,3,3,4	45,293,321,422,277,401	0,6,13,1,2,1	79,341,312,318,453,291	195	149	1	1.0	0.0,0.0,0.014,0.005,0.008,0.008	0.0,0.013,0.031,0.002,0.003,0.003	-0.003
ENSMUSG00000027751	Supt20	3	+	54695122	54695207	54695127	54695207	54693112	54693208	0,46,65,95,58,77	0,0,1,1,3,4	0,83,68,53,59,55	0,0,0,0,4,2	154	149	1	1.0	NA,1.0,0.984,0.989,0.949,0.949	NA,1.0,1.0,1.0,0.935,0.964	-0.006
ENSMUSG00000027751	Supt20	3	+	54701486	54701616	54701489	54701616	54698592	54698659	0,26,23,28,39,25	0,19,14,29,19,40	0,23,19,13,21,34	0,24,25,24,25,25	152	149	1	1.0	NA,0.573,0.617,0.486,0.668,0.38	NA,0.484,0.427,0.347,0.452,0.571	0.089
ENSMUSG00000027751	Supt20	3	+	54715153	54715256	54715156	54715256	54714687	54714796	0,44,79,99,54,95	0,1,0,6,0,0	16,76,70,56,69,61	0,5,7,4,0,4	152	149	1	1.0	NA,0.977,1.0,0.942,1.0,1.0	1.0,0.937,0.907,0.932,1.0,0.937	0.032
ENSMUSG00000027751	Supt20	3	+	54716637	54717645	54717575	54717645	54715533	54715689	0,246,327,357,247,372	0,14,22,22,18,14	42,401,320,294,455,312	9,14,19,6,19,11	1087	149	1	1.0	NA,0.707,0.671,0.69,0.653,0.785	0.39,0.797,0.698,0.87,0.766,0.795	-0.018
ENSMUSG00000027751	Supt20	3	+	54722520	54722640	54722556	54722640	54720405	54720461	3,67,43,97,58,72	0,16,16,10,2,24	7,42,77,56,98,79	5,2,12,8,14,21	185	149	1	1.0	1.0,0.771,0.684,0.887,0.959,0.707	0.53,0.944,0.838,0.849,0.849,0.752	0.041
ENSMUSG00000058440	Nrf1	6	+	30089911	30090146	30089914	30090146	30088832	30088988	0,18,20,26,21,30	0,17,27,33,20,14	0,26,29,19,24,16	2,18,14,19,17,12	152	149	1	1.0	NA,0.509,0.421,0.436,0.507,0.677	0.0,0.586,0.67,0.495,0.581,0.567	0.027
ENSMUSG00000005982	Naa60	16	+	3900642	3900877	3900692	3900877	3899871	3899968	11,140,169,208,132,222	0,19,8,22,9,19	13,154,210,195,205,193	0,11,9,11,38,8	199	149	1	1.0	1.0,0.847,0.941,0.876,0.917,0.897	1.0,0.913,0.946,0.93,0.802,0.948	-0.01
ENSMUSG00000027710	Acad9	3	+	36087719	36087799	36087759	36087799	36085413	36085542	7,57,64,81,43,101	0,0,1,5,0,4	15,76,74,57,103,70	0,0,0,0,2,0	189	149	1	1.0	1.0,1.0,0.981,0.927,1.0,0.952	1.0,1.0,1.0,1.0,0.976,1.0	-0.019
ENSMUSG00000020737	Jpt1	11	-	115500665	115500723	115500665	115500684	115502004	115502102	0,0,0,0,2,2	909,426,546,725,508,691	0,0,2,1,3,0	774,652,631,469,858,595	188	149	1	1.0	0.0,0.0,0.0,0.0,0.003,0.002	0.0,0.0,0.003,0.002,0.003,0.0	-0.0
ENSMUSG00000037722	Gnpnat1	14	-	45380936	45381016	45380936	45380998	45381555	45381683	0,4,0,0,0,0	0,30,45,62,30,59	0,0,1,0,0,0	14,52,43,46,38,51	167	149	1	1.0	NA,0.106,0.0,0.0,0.0,0.0	0.0,0.0,0.02,0.0,0.0,0.0	0.018
ENSMUSG00000038822	Hace1	10	+	45700953	45701024	45701010	45701024	45700576	45700675	0,41,42,45,33,49	0,1,0,0,0,0	4,56,44,49,59,36	0,0,0,0,0,0	206	149	1	1.0	NA,0.967,1.0,1.0,1.0,1.0	1.0,1.0,1.0,1.0,1.0,1.0	-0.007
ENSMUSG00000035722	Abca7	10	+	80007299	80007451	80007323	80007451	80007135	80007228	0,52,43,66,53,56	0,12,18,16,6,17	0,47,41,65,73,40	0,14,5,16,13,8	173	149	1	1.0	NA,0.789,0.673,0.78,0.884,0.739	NA,0.743,0.876,0.778,0.829,0.812	-0.035
ENSMUSG00000072772	Grcc10	6	-	124739182	124739515	124739182	124739413	124740518	124740695	82,16,8,19,7,17	2669,593,800,1126,579,969	58,18,11,17,45,11	1598,789,741,853,1245,675	251	149	1	1.0	0.018,0.016,0.006,0.01,0.007,0.01	0.021,0.013,0.009,0.012,0.021,0.01	-0.003
ENSMUSG00000001127	Araf	X	+	20858741	20858873	20858765	20858873	20858393	20858512	46,93,142,165,136,145	0,1,0,0,0,2	107,130,106,80,155,98	0,3,0,0,5,1	173	149	1	1.0	1.0,0.988,1.0,1.0,1.0,0.984	1.0,0.974,1.0,1.0,0.964,0.988	0.008
ENSMUSG00000033526	Ppip5k1	2	-	121347480	121347683	121347480	121347642	121348466	121348568	0,0,2,1,0,1	20,11,25,27,26,26	0,0,0,1,0,1	0,24,23,42,28,17	190	149	1	1.0	0.0,0.0,0.059,0.028,0.0,0.029	NA,0.0,0.0,0.018,0.0,0.044	0.007
ENSMUSG00000037270	4932438A13Rik	3	+	36936988	36937168	36936991	36937168	36930997	36931135	3,5,1,3,4,8	0,5,6,3,2,7	0,7,15,11,6,3	0,3,5,0,3,3	152	149	1	1.0	1.0,0.495,0.14,0.495,0.662,0.528	NA,0.696,0.746,1.0,0.662,0.495	-0.166
ENSMUSG00000037270	4932438A13Rik	3	+	36949882	36950059	36949885	36950059	36949141	36949212	0,3,12,10,1,8	0,5,9,5,4,5	0,13,10,8,3,16	0,0,5,8,8,0	152	149	1	1.0	NA,0.37,0.567,0.662,0.197,0.611	NA,1.0,0.662,0.495,0.269,1.0	-0.204
ENSMUSG00000037270	4932438A13Rik	3	+	37026089	37026343	37026230	37026343	37022383	37022474	0,22,41,55,34,31	0,0,0,0,0,1	0,25,38,35,9,22	0,0,3,0,0,2	290	149	1	1.0	NA,1.0,1.0,1.0,1.0,0.941	NA,1.0,0.867,1.0,1.0,0.85	0.045
ENSMUSG00000037270	4932438A13Rik	3	+	37026089	37026343	37026230	37026343	37022969	37023032	0,37,66,87,53,43	0,1,0,0,0,8	0,39,50,60,31,34	0,0,4,2,2,0	290	149	1	1.0	NA,0.95,1.0,1.0,1.0,0.734	NA,1.0,0.865,0.939,0.888,1.0	-0.002
ENSMUSG00000035212	Leprot	4	+	101656108	101656295	101656177	101656295	101652398	101652474	37,881,1156,1398,832,1378	0,0,0,0,0,0	68,1214,1276,1082,1247,1059	0,2,0,1,0,0	218	149	1	1.0	1.0,1.0,1.0,1.0,1.0,1.0	1.0,0.998,1.0,0.999,1.0,1.0	0.001
ENSMUSG00000063455	D630045J12Rik	6	-	38136833	38136994	38136833	38136991	38139422	38139469	0,0,0,0,1,1	0,0,0,0,0,0	0,0,0,2,0,1	0,2,0,0,2,0	152	149	1	1.0	NA,NA,NA,NA,1.0,1.0	NA,0.0,NA,1.0,0.0,1.0	0.5
ENSMUSG00000022897	Dyrk1a	16	+	94663741	94663861	94663768	94663861	94611418	94611504	0,3,2,9,3,3	0,0,3,0,0,2	0,6,0,3,2,2	0,0,0,2,0,0	176	149	1	1.0	NA,1.0,0.361,1.0,1.0,0.559	NA,1.0,NA,0.559,1.0,1.0	-0.106
ENSMUSG00000022897	Dyrk1a	16	+	94663741	94663861	94663768	94663861	94659496	94659693	0,21,28,47,13,25	0,29,30,38,31,49	0,30,14,26,4,18	0,38,34,44,30,26	176	149	1	1.0	NA,0.38,0.441,0.512,0.262,0.302	NA,0.401,0.258,0.333,0.101,0.37	0.087
ENSMUSG00000027673	Ndufb5	3	+	32747596	32747789	32747727	32747789	32746447	32746514	8,1,0,0,0,0	645,390,385,564,344,560	0,0,0,2,0,0	502,404,428,375,747,416	280	149	1	1.0	0.007,0.001,0.0,0.0,0.0,0.0	0.0,0.0,0.0,0.003,0.0,0.0	0.001
ENSMUSG00000024924	Vldlr	19	+	27241234	27241453	27241299	27241453	27240465	27240637	0,0,0,2,11,6	0,0,0,0,0,0	0,5,2,4,9,1	0,0,1,0,0,0	214	149	1	1.0	NA,NA,NA,1.0,1.0,1.0	NA,1.0,0.582,1.0,1.0,1.0	0.084
ENSMUSG00000046111	Cep295	9	-	15317458	15317593	15317458	15317528	15317673	15317767	25,3,12,12,15,11	0,0,1,0,0,0	31,5,4,7,25,9	0,0,0,0,0,0	214	149	1	1.0	1.0,1.0,0.893,1.0,1.0,1.0	1.0,1.0,1.0,1.0,1.0,1.0	-0.018
ENSMUSG00000062127	Cttnbp2nl	3	-	105007947	105011423	105007947	105008055	105032652	105032760	0,170,256,328,200,309	0,1,2,0,2,1	13,291,241,327,247,241	0,0,2,2,0,0	3517	149	1	1.0	NA,0.878,0.844,1.0,0.809,0.929	1.0,1.0,0.836,0.874,1.0,1.0	-0.06
ENSMUSG00000062127	Cttnbp2nl	3	-	105032652	105032760	105032652	105032752	105038864	105038987	0,113,166,186,117,193	0,2,1,11,3,0	2,174,194,223,199,147	0,7,3,1,0,0	157	149	1	1.0	NA,0.982,0.994,0.941,0.974,1.0	1.0,0.959,0.984,0.995,1.0,1.0	-0.011
ENSMUSG00000027699	Ect2	3	-	27148992	27149072	27148992	27149069	27150028	27150180	0,12,18,30,22,37	0,0,0,0,0,1	0,30,17,17,16,29	0,0,0,1,1,0	152	149	1	1.0	NA,1.0,1.0,1.0,1.0,0.973	NA,1.0,1.0,0.943,0.94,1.0	0.018
ENSMUSG00000033191	Tie1	4	-	118478861	118479903	118478861	118479152	118480101	118480239	0,9,5,11,4,7	0,0,0,0,0,0	0,6,2,5,24,12	2,0,0,0,0,0	900	149	1	1.0	NA,1.0,1.0,1.0,1.0,1.0	0.0,1.0,1.0,1.0,1.0,1.0	0.167
ENSMUSG00000039936	Pik3cd	4	-	149654022	149654138	149654022	149654135	149654224	149654403	0,18,20,29,18,15	0,64,110,114,63,123	4,17,14,22,15,25	2,97,95,135,109,91	152	149	1	1.0	NA,0.216,0.151,0.2,0.219,0.107	0.662,0.147,0.126,0.138,0.119,0.212	-0.055
ENSMUSG00000039936	Pik3cd	4	-	149655126	149655257	149655126	149655248	149655335	149655500	5,8,10,12,17,31	0,93,122,131,92,107	1,9,16,17,16,20	7,132,120,83,121,95	158	149	1	1.0	1.0,0.075,0.072,0.08,0.148,0.215	0.119,0.06,0.112,0.162,0.111,0.166	0.143
ENSMUSG00000039936	Pik3cd	4	-	149655335	149655503	149655335	149655500	149655580	149655631	0,91,141,137,89,145	0,9,24,17,12,16	3,145,117,108,127,134	0,13,19,8,11,19	152	149	1	1.0	NA,0.908,0.852,0.888,0.879,0.899	1.0,0.916,0.858,0.93,0.919,0.874	-0.031
ENSMUSG00000039936	Pik3cd	4	-	149657245	149657467	149657245	149657455	149658381	149658471	0,94,113,119,79,125	0,3,3,4,0,6	8,118,95,78,108,73	0,0,1,1,0,1	161	149	1	1.0	NA,0.967,0.972,0.965,1.0,0.951	1.0,1.0,0.989,0.986,1.0,0.985	-0.022
ENSMUSG00000052337	Immt	6	+	71852729	71852867	71852762	71852867	71851771	71851880	4,84,107,110,77,120	0,38,61,97,63,118	2,82,79,108,121,86	5,81,81,63,74,67	182	149	0.905143725045	1.0	1.0,0.644,0.589,0.481,0.5,0.454	0.247,0.453,0.444,0.584,0.572,0.512	0.143
ENSMUSG00000052337	Immt	6	+	71852729	71852867	71852765	71852867	71851771	71851880	4,84,109,112,81,121	0,6,12,12,6,5	2,82,81,108,121,86	6,19,5,13,14,14	185	149	0.347818417865	1.0	1.0,0.919,0.88,0.883,0.916,0.951	0.212,0.777,0.929,0.87,0.874,0.832	0.176
ENSMUSG00000052337	Immt	6	+	71852762	71852867	71852765	71852867	71851771	71851880	0,38,63,99,67,119	0,6,12,12,6,5	5,81,83,63,74,67	6,19,5,13,14,14	152	149	1	1.0	NA,0.861,0.837,0.89,0.916,0.959	0.45,0.807,0.942,0.826,0.838,0.824	0.111
ENSMUSG00000025269	Apex2	X	-	150585864	150586066	150585864	150586045	150587042	150587126	0,0,0,1,1,0	0,8,11,11,10,20	0,0,0,1,0,0	9,12,14,13,23,14	170	149	1	1.0	NA,0.0,0.0,0.074,0.081,0.0	0.0,0.0,0.0,0.063,0.0,0.0	0.02
ENSMUSG00000027615	Hps3	3	-	20002322	20002417	20002322	20002413	20003224	20003431	3,11,14,33,10,11	30,59,82,81,37,87	1,27,8,26,34,23	17,72,56,72,117,86	153	149	1	1.0	0.089,0.154,0.143,0.284,0.208,0.11	0.054,0.268,0.122,0.26,0.221,0.207	-0.024
ENSMUSG00000027615	Hps3	3	-	20030313	20030805	20030313	20030409	20035048	20035302	0,185,217,219,192,252	0,3,0,2,0,6	0,249,160,227,164,230	0,1,3,2,1,4	545	149	1	1.0	NA,0.944,1.0,0.968,1.0,0.92	NA,0.986,0.936,0.969,0.978,0.94	0.005
ENSMUSG00000028465	Tln1	4	-	43545605	43545722	43545605	43545647	43545859	43545988	18,811,995,1240,716,1230	0,0,0,0,0,1	28,919,957,859,962,919	0,0,0,0,0,0	224	149	1	1.0	1.0,1.0,1.0,1.0,1.0,0.999	1.0,1.0,1.0,1.0,1.0,1.0	-0.0
ENSMUSG00000026171	Rnf25	1	-	74595208	74595301	74595208	74595298	74595630	74595768	10,57,54,93,50,77	3,5,5,11,15,14	15,64,37,47,84,62	4,17,4,28,9,14	152	149	0.785012029483	1.0	0.766,0.918,0.914,0.892,0.766,0.844	0.786,0.787,0.901,0.622,0.901,0.813	0.048
ENSMUSG00000026171	Rnf25	1	-	74598692	74598845	74598692	74598792	74599065	74599140	0,5,2,2,0,3	3,71,72,94,71,100	0,0,0,0,0,0	34,84,71,87,101,75	202	149	1	1.0	0.0,0.049,0.02,0.015,0.0,0.022	0.0,0.0,0.0,0.0,0.0,0.0	0.018
ENSMUSG00000001034	Mapk7	11	-	61492903	61493185	61492903	61493069	61493505	61494266	0,11,10,29,12,13	0,0,5,6,6,7	0,10,13,12,20,20	0,3,7,6,7,5	265	149	1	1.0	NA,1.0,0.529,0.731,0.529,0.511	NA,0.652,0.511,0.529,0.616,0.692	0.06
ENSMUSG00000001034	Mapk7	11	-	61492903	61493185	61492903	61493069	61493523	61494266	0,8,12,29,12,17	0,12,2,15,20,13	0,10,14,12,20,19	5,11,7,19,20,2	265	149	1	1.0	NA,0.273,0.771,0.521,0.252,0.424	0.0,0.338,0.529,0.262,0.36,0.842	0.06
ENSMUSG00000001034	Mapk7	11	-	61492903	61493069	61492903	61493061	61493596	61493954	0,1,10,14,5,10	0,0,0,0,0,0	4,3,13,6,10,5	0,0,0,0,3,0	157	149	1	1.0	NA,1.0,1.0,1.0,1.0,1.0	1.0,1.0,1.0,1.0,0.76,1.0	0.04
ENSMUSG00000001034	Mapk7	11	-	61492903	61493185	61492903	61493061	61493596	61493954	0,11,12,29,14,13	0,0,0,0,0,0	4,14,14,15,24,22	0,0,0,0,3,0	273	149	1	1.0	NA,1.0,1.0,1.0,1.0,1.0	1.0,1.0,1.0,1.0,0.814,1.0	0.031
ENSMUSG00000001034	Mapk7	11	-	61492903	61493185	61492903	61493069	61493596	61493954	0,10,10,29,12,13	0,0,8,14,3,10	0,12,13,13,20,19	0,1,12,4,6,2	265	149	1	1.0	NA,1.0,0.413,0.538,0.692,0.422	NA,0.871,0.379,0.646,0.652,0.842	-0.065
ENSMUSG00000001034	Mapk7	11	-	61492903	61493069	61492903	61493061	61493646	61494266	0,43,46,39,38,35	0,0,0,0,0,0	8,42,63,36,57,43	0,0,0,1,0,0	157	149	1	1.0	NA,1.0,1.0,1.0,1.0,1.0	1.0,1.0,1.0,0.972,1.0,1.0	0.005
ENSMUSG00000001034	Mapk7	11	-	61492903	61493185	61492903	61493061	61493646	61494266	0,9,12,31,17,13	0,0,0,0,0,0	4,12,14,14,24,21	0,0,0,1,0,0	273	149	1	1.0	NA,1.0,1.0,1.0,1.0,1.0	1.0,1.0,1.0,0.884,1.0,1.0	0.019
ENSMUSG00000001034	Mapk7	11	-	61492903	61493185	61492903	61493069	61493646	61494266	0,8,10,31,15,13	0,42,44,39,36,35	0,10,13,12,20,18	4,40,62,34,53,40	265	149	1	1.0	NA,0.097,0.113,0.309,0.19,0.173	0.0,0.123,0.105,0.166,0.175,0.202	0.048
ENSMUSG00000016308	Ube2a	X	+	36882598	36882687	36882607	36882687	36881656	36881746	257,370,418,552,291,490	0,1,2,0,0,0	301,451,462,447,671,392	0,0,0,1,0,2	158	149	1	1.0	1.0,0.997,0.995,1.0,1.0,1.0	1.0,1.0,1.0,0.998,1.0,0.995	-0.0
ENSMUSG00000019822	Smpd2	10	-	41488930	41489013	41488930	41488975	41489274	41489351	4,11,18,17,9,8	0,0,0,0,0,0	13,8,18,24,25,11	0,0,0,1,0,0	187	149	1	1.0	1.0,1.0,1.0,1.0,1.0,1.0	1.0,1.0,1.0,0.95,1.0,1.0	0.008
ENSMUSG00000019822	Smpd2	10	-	41488930	41489024	41488930	41488975	41489274	41489351	20,30,66,82,37,49	0,0,0,0,0,0	73,66,69,74,101,55	0,0,0,1,0,0	198	149	1	1.0	1.0,1.0,1.0,1.0,1.0,1.0	1.0,1.0,1.0,0.982,1.0,1.0	0.003
ENSMUSG00000044258	Ctla2a	13	-	60935957	60936116	60935957	60936075	60936385	60936571	4,2,3,3,6,4	0,3,2,1,0,0	0,9,7,8,5,8	4,0,1,6,6,2	190	149	0.0161185229467	1.0	1.0,0.343,0.541,0.702,1.0,1.0	0.0,1.0,0.846,0.511,0.395,0.758	0.179
ENSMUSG00000044258	Ctla2a	13	-	60935957	60936116	60935957	60936075	60936469	60936557	4,2,7,3,9,4	25,5,19,19,21,16	0,10,7,8,5,6	6,6,18,19,33,18	190	149	1	1.0	0.111,0.239,0.224,0.11,0.252,0.164	0.0,0.567,0.234,0.248,0.106,0.207	-0.044
ENSMUSG00000044258	Ctla2a	13	-	60935546	60936075	60935546	60935669	60936490	60936571	236,238,274,359,368,348	0,3,6,5,12,11	128,222,352,269,631,392	2,4,5,5,21,4	555	149	1	1.0	1.0,0.955,0.925,0.951,0.892,0.895	0.945,0.937,0.95,0.935,0.89,0.963	-0.0
ENSMUSG00000020230	Prmt2	10	-	76208411	76208673	76208411	76208583	76209337	76209474	20,11,16,6,3,10	78,53,54,74,55,63	16,12,16,10,13,7	47,50,49,66,79,34	239	149	1	1.0	0.138,0.115,0.156,0.048,0.033,0.09	0.175,0.13,0.169,0.086,0.093,0.114	-0.031
ENSMUSG00000020230	Prmt2	10	-	76225287	76225470	76225287	76225465	76226189	76226315	1,46,53,91,45,81	0,0,0,0,0,0	21,65,86,37,60,52	5,1,0,0,0,0	154	149	1	1.0	1.0,1.0,1.0,1.0,1.0,1.0	0.803,0.984,1.0,1.0,1.0,1.0	0.035
ENSMUSG00000052488	Cherp	8	-	72468374	72468519	72468374	72468486	72469863	72470015	0,19,13,23,14,41	0,85,129,156,89,141	0,28,19,20,24,24	0,111,129,118,126,121	182	149	1	1.0	NA,0.155,0.076,0.108,0.114,0.192	NA,0.171,0.108,0.122,0.135,0.14	-0.006
ENSMUSG00000062753	AI413582	17	-	27564148	27564254	27564148	27564215	27564384	27564410	1251,576,670,933,487,771	148,34,56,80,76,75	1186,694,612,636,1065,639	111,52,68,81,105,63	188	149	1	1.0	0.87,0.931,0.905,0.902,0.835,0.891	0.894,0.914,0.877,0.862,0.889,0.889	0.002
ENSMUSG00000062753	AI413582	17	-	27564148	27564254	27564148	27564215	27564561	27564750	310,186,206,267,127,241	0,0,4,2,0,2	400,224,162,177,295,186	0,2,0,1,0,1	188	149	1	1.0	1.0,1.0,0.976,0.991,1.0,0.99	1.0,0.989,1.0,0.993,1.0,0.993	-0.003
ENSMUSG00000062753	AI413582	17	-	27564148	27564339	27564148	27564215	27564561	27564750	342,193,217,280,134,251	0,0,4,2,0,2	424,221,170,189,318,197	0,2,0,1,0,1	273	149	1	1.0	1.0,1.0,0.967,0.987,1.0,0.986	1.0,0.984,1.0,0.99,1.0,0.991	-0.004
ENSMUSG00000062753	AI413582	17	-	27564148	27564410	27564148	27564215	27564561	27564750	1283,570,668,969,521,803	0,0,4,2,0,2	1216,699,619,660,1082,638	0,2,0,1,0,1	344	149	1	1.0	1.0,1.0,0.986,0.995,1.0,0.994	1.0,0.993,1.0,0.997,1.0,0.996	-0.002
ENSMUSG00000062753	AI413582	17	-	27564148	27564339	27564148	27564254	27564561	27564750	32,7,17,23,10,13	0,0,6,10,3,3	33,19,8,14,23,11	9,22,0,2,0,0	234	149	1	1.0	1.0,1.0,0.643,0.594,0.68,0.734	0.7,0.355,1.0,0.817,1.0,1.0	-0.037
ENSMUSG00000062753	AI413582	17	-	27564148	27564410	27564148	27564254	27564561	27564750	973,384,468,712,397,565	0,0,6,10,3,3	825,497,457,485,787,452	9,22,0,2,0,0	305	149	1	1.0	1.0,1.0,0.974,0.972,0.985,0.989	0.978,0.917,1.0,0.992,1.0,1.0	0.005
ENSMUSG00000062753	AI413582	17	-	27564148	27564410	27564148	27564339	27564561	27564750	943,378,454,692,387,552	2,1,3,3,0,0	799,482,450,471,764,444	7,4,1,0,0,3	220	149	1	1.0	0.997,0.996,0.99,0.994,1.0,1.0	0.987,0.988,0.997,1.0,1.0,0.99	0.002
ENSMUSG00000032387	Rbpms2	9	+	65651546	65651704	65651660	65651704	65650932	65651083	11,8,18,34,35,26	0,0,1,0,0,0	13,12,21,18,32,24	0,0,0,0,0,0	263	149	1	1.0	1.0,1.0,0.911,1.0,1.0,1.0	1.0,1.0,1.0,1.0,1.0,1.0	-0.015
ENSMUSG00000032612	Usp4	9	+	108384381	108384515	108384396	108384515	108384084	108384155	0,4,4,5,2,1	75,172,215,247,137,235	0,0,6,3,6,1	109,260,200,173,324,215	164	149	1	1.0	0.0,0.021,0.017,0.018,0.013,0.004	0.0,0.0,0.027,0.016,0.017,0.004	0.002
ENSMUSG00000031283	Chrdl1	X	-	143327921	143328067	143327921	143328064	143365896	143365990	0,0,0,0,0,0	0,0,3,1,0,1	0,0,2,0,0,0	0,5,1,0,1,0	152	149	1	1.0	NA,NA,0.0,0.0,NA,0.0	NA,0.0,0.662,NA,0.0,NA	-0.221
ENSMUSG00000027630	Tbl1xr1	3	+	22209511	22209613	22209515	22209613	22203826	22203992	17,42,52,74,41,83	0,0,0,0,0,0	6,45,67,43,67,61	0,0,0,0,1,0	153	149	1	1.0	1.0,1.0,1.0,1.0,1.0,1.0	1.0,1.0,1.0,1.0,0.985,1.0	0.002
ENSMUSG00000031342	Gpm6b	X	+	166385390	166388988	166386951	166388988	166383934	166384000	0,32,30,3,29,26	0,0,0,0,0,0	0,13,26,20,32,16	0,0,0,0,0,1	1710	149	1	1.0	NA,1.0,1.0,1.0,1.0,1.0	NA,1.0,1.0,1.0,1.0,0.582	0.084
ENSMUSG00000027678	Ncoa3	2	+	166068328	166068548	166068331	166068548	166067561	166067645	0,92,90,138,101,137	0,44,49,63,47,56	3,102,70,104,103,80	0,49,54,53,80,41	152	149	1	1.0	NA,0.672,0.643,0.682,0.678,0.706	1.0,0.671,0.56,0.658,0.558,0.657	-0.008
ENSMUSG00000025887	Casp12	9	+	5353622	5353868	5353633	5353868	5352671	5352845	0,1,0,0,0,0	0,11,4,2,1,2	0,0,0,0,0,0	4,0,1,4,5,7	160	149	1	1.0	NA,0.078,0.0,0.0,0.0,0.0	0.0,NA,0.0,0.0,0.0,0.0	0.016
ENSMUSG00000005506	Celf1	2	+	91006619	91006695	91006631	91006695	91004700	91004862	0,68,64,58,61,69	0,11,5,7,5,8	3,82,76,52,60,46	0,9,9,3,7,9	161	149	1	1.0	NA,0.851,0.922,0.885,0.919,0.889	1.0,0.894,0.887,0.941,0.888,0.825	-0.013
ENSMUSG00000005506	Celf1	2	+	91009201	91009315	91009204	91009315	91008171	91008300	0,6,15,20,17,15	0,46,40,33,29,48	1,22,23,32,17,19	0,33,45,31,26,22	152	149	1	1.0	NA,0.113,0.269,0.373,0.365,0.234	1.0,0.395,0.334,0.503,0.391,0.458	-0.243
ENSMUSG00000005506	Celf1	2	+	91013490	91019490	91016565	91019490	91013237	91013402	82,760,842,775,517,754	8,26,21,14,30,34	112,893,786,605,608,548	8,24,45,23,38,39	3224	149	0.711896342036	1.0	0.321,0.575,0.649,0.719,0.443,0.506	0.393,0.632,0.447,0.549,0.425,0.394	0.062
ENSMUSG00000031353	Rbbp7	X	+	162769763	162769937	162769790	162769937	162768851	162768997	3,205,247,359,236,300	0,0,3,1,0,0	28,330,280,275,385,280	1,7,0,0,0,3	176	149	1	1.0	1.0,1.0,0.986,0.997,1.0,1.0	0.96,0.976,1.0,1.0,1.0,0.988	0.01
ENSMUSG00000057375	Yipf1	4	+	107344487	107344678	107344511	107344678	107340985	107341102	0,0,1,1,0,0	148,212,224,292,203,258	0,0,0,0,1,0	188,223,223,207,328,224	173	149	1	1.0	0.0,0.0,0.004,0.003,0.0,0.0	0.0,0.0,0.0,0.0,0.003,0.0	0.001
ENSMUSG00000010721	Lmbr1	5	-	29323801	29323905	29323801	29323824	29346766	29346906	0,8,11,7,3,17	0,0,0,0,0,0	6,15,15,7,21,5	0,0,0,0,0,1	230	149	1	1.0	NA,1.0,1.0,1.0,1.0,1.0	1.0,1.0,1.0,1.0,1.0,0.764	0.039
ENSMUSG00000040928	S100pbp	4	-	129181966	129182532	129181966	129182100	129183600	129183717	0,101,132,158,77,149	0,3,1,0,0,1	5,83,116,106,99,101	0,0,2,0,0,0	581	149	1	1.0	NA,0.896,0.971,1.0,1.0,0.974	1.0,1.0,0.937,1.0,1.0,1.0	-0.021
ENSMUSG00000027550	Lrrcc1	3	+	14551171	14551527	14551387	14551527	14550250	14550455	0,4,8,2,0,4	6,18,49,55,28,42	0,2,0,2,1,3	2,33,38,37,41,37	365	149	1	1.0	0.0,0.083,0.062,0.015,0.0,0.037	0.0,0.024,0.0,0.022,0.01,0.032	0.018
ENSMUSG00000040296	Ddx58	4	-	40227965	40228200	40227965	40228113	40229494	40229676	0,0,0,3,0,5	0,32,20,45,18,31	0,1,0,1,0,1	0,30,32,43,32,29	236	149	1	1.0	NA,0.0,0.0,0.04,0.0,0.092	NA,0.021,0.0,0.014,0.0,0.021	0.015
ENSMUSG00000040464	Gtpbp10	5	-	5555237	5555406	5555237	5555382	5556064	5556156	0,0,0,3,1,1	0,17,16,14,11,23	0,0,0,1,0,1	0,17,18,21,22,6	173	149	1	1.0	NA,0.0,0.0,0.156,0.073,0.036	NA,0.0,0.0,0.039,0.0,0.126	0.02
ENSMUSG00000040464	Gtpbp10	5	-	5556064	5556156	5556064	5556154	5557212	5557406	0,23,19,26,28,26	0,2,0,0,0,0	0,26,33,18,33,21	0,0,0,0,0,2	151	149	1	1.0	NA,0.919,1.0,1.0,1.0,1.0	NA,1.0,1.0,1.0,1.0,0.912	0.001
ENSMUSG00000037652	Phc3	3	-	30935951	30936020	30935951	30935999	30936284	30937156	0,3,0,0,1,0	0,3,1,0,1,1	0,0,0,2,1,0	0,4,2,13,3,3	170	149	1	1.0	NA,0.467,0.0,NA,0.467,0.0	NA,0.0,0.0,0.119,0.226,0.0	0.165
ENSMUSG00000005699	Pard6a	8	+	105702607	105703493	105702610	105703493	105702173	105702396	4,20,16,27,5,15	0,11,7,18,8,12	7,28,19,19,11,11	17,1,14,5,9,11	152	149	1	1.0	1.0,0.641,0.691,0.595,0.38,0.551	0.288,0.965,0.571,0.788,0.545,0.495	0.034
ENSMUSG00000030094	Xpc	6	-	91496087	91498190	91496087	91496169	91500921	91501011	36,25,31,50,33,33	0,0,0,2,0,0	20,31,24,33,21,25	0,0,0,0,0,0	2170	149	1	1.0	1.0,1.0,1.0,0.632,1.0,1.0	1.0,1.0,1.0,1.0,1.0,1.0	-0.061
ENSMUSG00000039701	Usp53	3	-	122961154	122961432	122961154	122961237	122962883	122963018	0,2,2,2,2,4	0,1,0,0,0,0	0,2,2,2,5,5	0,0,0,0,0,0	344	149	1	1.0	NA,0.464,1.0,1.0,1.0,1.0	NA,1.0,1.0,1.0,1.0,1.0	-0.107
ENSMUSG00000070565	Rasal2	1	-	157158658	157158858	157158658	157158837	157161124	157161326	0,2,3,4,2,0	0,2,0,2,0,1	0,1,1,0,3,3	0,1,1,0,0,0	170	149	1	1.0	NA,0.467,1.0,0.637,1.0,0.0	NA,0.467,0.467,NA,1.0,1.0	-0.113
ENSMUSG00000034707	Gns	10	+	121374357	121374564	121374389	121374564	121371143	121371203	12,1238,1340,1966,1140,1668	0,9,8,5,2,4	23,1452,1278,1508,1288,1285	0,5,5,4,3,7	181	149	1	1.0	1.0,0.991,0.993,0.997,0.998,0.997	1.0,0.996,0.995,0.997,0.997,0.993	-0.0
ENSMUSG00000034707	Gns	10	+	121378021	121378189	121378094	121378189	121376635	121376734	38,2355,2491,3064,1859,2916	0,7,12,19,6,17	50,2802,2418,2572,2405,2053	0,13,13,10,19,5	222	149	1	1.0	1.0,0.996,0.993,0.991,0.995,0.991	1.0,0.993,0.992,0.994,0.988,0.996	0.0
ENSMUSG00000039632	Ccdc151	9	-	21992871	21993027	21992871	21993024	21993537	21993660	0,0,0,1,0,0	0,0,0,0,0,0	0,0,0,0,0,1	0,0,0,0,1,2	152	149	1	1.0	NA,NA,NA,1.0,NA,NA	NA,NA,NA,NA,0.0,0.329	0.836
ENSMUSG00000021376	Tpmt	13	-	47041398	47041595	47041398	47041579	47043126	47043343	0,1,3,0,4,2	0,0,0,3,0,3	0,0,0,0,0,0	0,0,6,1,0,0	165	149	1	1.0	NA,1.0,1.0,0.0,1.0,0.376	NA,NA,0.0,0.0,NA,NA	0.675
ENSMUSG00000038618	Rassf7	7	+	141216999	141217712	141217028	141217712	141216720	141216851	0,8,14,9,1,15	0,0,0,1,1,2	1,12,10,11,3,11	0,0,2,0,1,0	178	149	1	1.0	NA,1.0,1.0,0.883,0.456,0.863	1.0,1.0,0.807,1.0,0.715,1.0	-0.08
ENSMUSG00000025646	Atrip	9	-	109061109	109061201	109061109	109061198	109061531	109061668	37,20,17,35,5,26	0,2,1,0,0,2	24,20,27,15,20,7	3,0,0,0,5,5	152	149	1	1.0	1.0,0.907,0.943,1.0,1.0,0.927	0.887,1.0,1.0,1.0,0.797,0.578	0.086
ENSMUSG00000039956	Mrap	16	+	90747374	90747623	90747523	90747623	90738323	90738669	0,1,1,1,4,6	12,11,10,20,5,20	0,0,0,0,1,0	5,9,17,15,23,9	298	149	1	1.0	0.0,0.043,0.048,0.024,0.286,0.13	0.0,0.0,0.0,0.0,0.021,0.0	0.085
ENSMUSG00000039656	Rxrb	17	+	34036860	34036964	34036872	34036964	34036624	34036757	52,67,58,81,62,73	66,63,76,95,70,101	35,79,52,57,85,67	37,64,72,62,94,65	161	149	1	1.0	0.422,0.496,0.414,0.441,0.45,0.401	0.467,0.533,0.401,0.46,0.456,0.488	-0.03
ENSMUSG00000024186	Rgs11	17	+	26203461	26203512	26203465	26203512	26203213	26203392	0,4,4,1,6,4	0,5,0,0,0,0	0,1,0,3,2,4	0,2,0,0,0,0	153	149	1	1.0	NA,0.438,1.0,1.0,1.0,1.0	NA,0.327,NA,1.0,1.0,1.0	0.056
ENSMUSG00000046432	Bex3	X	+	136271262	136271978	136271267	136271978	136270809	136270882	26,68,99,190,74,149	0,3,1,9,2,3	74,95,78,98,152,105	4,6,1,3,5,8	154	149	1	1.0	1.0,0.956,0.99,0.953,0.973,0.98	0.947,0.939,0.987,0.969,0.967,0.927	0.019
ENSMUSG00000028797	Tmem234	4	+	129602194	129602261	129602221	129602261	129600982	129601134	65,283,298,576,307,453	0,9,3,8,2,0	102,365,347,312,488,371	0,0,6,1,7,1	176	149	1	1.0	1.0,0.964,0.988,0.984,0.992,1.0	1.0,1.0,0.98,0.996,0.983,0.997	-0.005
ENSMUSG00000028797	Tmem234	4	+	129602194	129602261	129602221	129602261	129601406	129601533	24,113,135,182,105,167	0,0,3,2,0,0	51,122,114,114,192,110	0,2,0,11,0,1	176	149	1	1.0	1.0,1.0,0.974,0.987,1.0,1.0	1.0,0.981,1.0,0.898,1.0,0.989	0.016
ENSMUSG00000028797	Tmem234	4	+	129602194	129602261	129602221	129602261	129601406	129601625	4,88,85,135,68,100	2,0,0,0,0,4	33,84,82,101,139,80	0,0,0,0,2,0	176	149	1	1.0	0.629,1.0,1.0,1.0,1.0,0.955	1.0,1.0,1.0,1.0,0.983,1.0	-0.067
ENSMUSG00000028797	Tmem234	4	+	129602194	129602261	129602221	129602261	129601869	129601961	39,185,171,272,140,201	0,1,0,7,0,3	71,156,139,189,242,179	0,0,3,0,1,0	176	149	1	1.0	1.0,0.994,1.0,0.97,1.0,0.983	1.0,1.0,0.975,1.0,0.995,1.0	-0.004
ENSMUSG00000058135	Gstm1	3	-	108014944	108015118	108014944	108015040	108016327	108016428	0,29,28,43,28,32	433,999,1141,1982,951,1328	28,27,18,29,32,28	585,1228,1032,1096,1349,855	227	149	1	1.0	0.0,0.019,0.016,0.014,0.019,0.016	0.03,0.014,0.011,0.017,0.015,0.021	-0.004
ENSMUSG00000058135	Gstm1	3	-	108014944	108015145	108014944	108015040	108016327	108016428	0,24,16,31,7,22	433,999,1141,1982,951,1328	29,14,9,28,19,12	585,1228,1032,1096,1349,855	254	149	1	1.0	0.0,0.014,0.008,0.009,0.004,0.01	0.028,0.007,0.005,0.015,0.008,0.008	-0.004
ENSMUSG00000058135	Gstm1	3	-	108014944	108015145	108014944	108015118	108016327	108016428	0,11,3,6,1,6	0,16,15,18,22,16	6,5,6,8,4,0	5,18,15,9,17,16	176	149	1	1.0	NA,0.368,0.145,0.22,0.037,0.241	0.504,0.19,0.253,0.429,0.166,0.0	-0.055
ENSMUSG00000025647	Shisa5	9	+	109051363	109051453	109051366	109051453	109040869	109041026	31,291,308,502,259,425	59,600,765,1013,657,897	55,354,335,268,394,312	104,794,782,633,897,698	152	149	1	1.0	0.34,0.322,0.283,0.327,0.279,0.317	0.341,0.304,0.296,0.293,0.301,0.305	0.005
ENSMUSG00000025647	Shisa5	9	+	109055977	109056505	109056286	109056505	109051366	109051453	60,864,992,1306,759,1197	0,3,17,31,7,21	148,1011,1026,879,1257,938	0,17,10,4,17,12	458	149	1	1.0	1.0,0.989,0.95,0.932,0.972,0.949	1.0,0.951,0.971,0.986,0.96,0.962	-0.006
ENSMUSG00000009941	Nxf2	X	-	134949686	134949884	134949686	134949866	134950346	134950419	0,0,1,0,0,0	0,0,0,0,0,0	0,0,0,0,0,0	0,0,0,0,0,1	167	149	1	1.0	NA,NA,1.0,NA,NA,NA	NA,NA,NA,NA,NA,0.0	1.0
ENSMUSG00000049047	Armcx3	X	+	134757235	134757342	134757263	134757342	134756646	134756885	0,2,2,2,1,4	0,0,0,0,0,1	6,4,0,1,3,1	0,1,0,0,0,0	177	149	1	1.0	NA,1.0,1.0,1.0,1.0,0.771	1.0,0.771,NA,1.0,1.0,1.0	0.0
ENSMUSG00000063362	Alg11	8	+	22064999	22065931	22065125	22065931	22061885	22062116	0,46,46,53,33,42	0,1,0,1,0,0	0,57,50,26,52,35	0,0,2,2,0,1	275	149	1	1.0	NA,0.961,1.0,0.966,1.0,1.0	NA,1.0,0.931,0.876,1.0,0.95	0.034
ENSMUSG00000002767	Mrpl2	17	+	46648658	46648769	46648669	46648769	46648471	46648587	408,166,220,348,201,308	3,2,1,7,1,5	331,211,216,191,368,211	0,4,5,1,8,2	160	149	1	1.0	0.992,0.987,0.995,0.979,0.995,0.983	1.0,0.98,0.976,0.994,0.977,0.99	0.002
ENSMUSG00000034349	Smc4	3	+	69025823	69025985	69025917	69025985	69024193	69024350	0,80,133,134,103,144	0,0,0,2,0,1	3,136,122,97,118,118	0,1,0,0,0,0	243	149	1	1.0	NA,1.0,1.0,0.976,1.0,0.989	1.0,0.988,1.0,1.0,1.0,1.0	-0.005
ENSMUSG00000034349	Smc4	3	+	69027492	69027718	69027562	69027718	69025823	69025985	0,71,126,106,87,96	0,0,0,5,2,0	4,123,99,65,143,114	0,9,5,2,0,5	219	149	1	1.0	NA,1.0,1.0,0.935,0.967,1.0	1.0,0.903,0.931,0.957,1.0,0.939	0.025
ENSMUSG00000006763	Saal1	7	-	46699363	46699552	46699363	46699547	46699635	46701961	45,40,21,29,37,42	0,0,0,0,0,0	19,33,33,39,39,39	0,0,0,0,2,0	154	149	1	1.0	1.0,1.0,1.0,1.0,1.0,1.0	1.0,1.0,1.0,1.0,0.95,1.0	0.008
ENSMUSG00000006763	Saal1	7	-	46699635	46701961	46699635	46699718	46702401	46702492	7,33,32,74,38,37	0,0,0,1,0,0	25,31,43,26,63,34	0,0,0,0,0,0	2392	149	1	1.0	1.0,1.0,1.0,0.822,1.0,1.0	1.0,1.0,1.0,1.0,1.0,1.0	-0.03
ENSMUSG00000006763	Saal1	7	-	46702401	46702517	46702401	46702492	46702620	46702680	13,22,22,52,30,31	0,1,1,1,3,5	13,23,23,28,44,31	0,0,1,2,2,1	174	149	1	1.0	1.0,0.95,0.95,0.978,0.895,0.842	1.0,1.0,0.952,0.923,0.95,0.964	-0.029
ENSMUSG00000002395	Use1	8	+	71367497	71367693	71367643	71367693	71367216	71367369	70,29,49,67,44,74	531,334,407,633,298,546	37,45,57,68,71,43	467,394,432,389,644,447	295	149	1	1.0	0.062,0.042,0.057,0.051,0.069,0.064	0.038,0.055,0.062,0.081,0.053,0.046	0.002
ENSMUSG00000002395	Use1	8	+	71367643	71367848	71367769	71367848	71367216	71367369	539,350,422,667,312,571	12,15,3,8,5,4	468,412,445,396,667,461	0,5,7,12,20,16	275	149	1	1.0	0.961,0.927,0.987,0.978,0.971,0.987	1.0,0.978,0.972,0.947,0.948,0.94	0.004
ENSMUSG00000002395	Use1	8	+	71368849	71369303	71369131	71369303	71368549	71368562	321,136,155,274,167,199	0,0,1,0,0,0	347,196,146,186,292,47	0,0,0,0,0,0	431	149	1	1.0	1.0,1.0,0.982,1.0,1.0,1.0	1.0,1.0,1.0,1.0,1.0,1.0	-0.003
ENSMUSG00000061689	Dlgap4	2	+	156748022	156748420	156748331	156748420	156745834	156746196	16,49,50,61,44,48	49,127,153,178,108,151	27,96,59,67,98,38	64,198,124,95,180,98	458	149	1	1.0	0.096,0.112,0.096,0.1,0.117,0.094	0.121,0.136,0.134,0.187,0.15,0.112	-0.038
ENSMUSG00000064302	Clasp1	1	+	118543101	118543346	118543104	118543346	118539265	118539369	0,14,31,54,15,31	0,0,1,2,1,1	0,17,29,32,7,39	0,0,0,0,0,0	152	149	1	1.0	NA,1.0,0.968,0.964,0.936,0.968	NA,1.0,1.0,1.0,1.0,1.0	-0.033
ENSMUSG00000064302	Clasp1	1	+	118543101	118543346	118543104	118543346	118541674	118541698	0,5,0,1,0,3	0,0,0,0,0,0	0,1,2,0,0,2	0,0,0,3,0,0	152	149	1	1.0	NA,1.0,NA,1.0,NA,1.0	NA,1.0,1.0,0.0,NA,1.0	0.25
ENSMUSG00000032563	Mrpl3	9	+	105054424	105054605	105054444	105054605	105053269	105053512	1,16,19,37,28,36	0,0,5,0,0,3	2,29,32,13,44,22	0,0,0,2,7,2	169	149	1	1.0	1.0,1.0,0.77,1.0,1.0,0.914	1.0,1.0,1.0,0.851,0.847,0.907	0.013
ENSMUSG00000037622	Wdtc1	4	-	133295197	133295390	133295197	133295332	133296415	133296593	0,133,139,160,86,168	0,0,0,0,2,0	14,128,145,134,160,101	0,0,0,0,0,0	207	149	1	1.0	NA,1.0,1.0,1.0,0.969,1.0	1.0,1.0,1.0,1.0,1.0,1.0	-0.006
ENSMUSG00000022075	Rhobtb2	14	-	69796273	69798324	69796273	69797292	69799677	69799781	0,15,15,25,17,19	0,0,0,0,0,0	4,19,9,7,25,7	0,2,0,0,0,0	1181	149	1	1.0	NA,1.0,1.0,1.0,1.0,1.0	1.0,0.545,1.0,1.0,1.0,1.0	0.076
ENSMUSG00000041268	Dmxl2	9	-	54396239	54396370	54396239	54396367	54398046	54398123	0,33,49,59,50,46	0,12,20,23,9,23	0,53,46,46,37,38	0,20,23,14,5,13	152	149	1	1.0	NA,0.729,0.706,0.715,0.845,0.662	NA,0.722,0.662,0.763,0.879,0.741	-0.022
ENSMUSG00000041268	Dmxl2	9	-	54396239	54396370	54396239	54396367	54399941	54400133	0,4,2,7,0,4	0,0,0,4,4,3	0,2,9,11,0,8	0,5,1,1,1,0	152	149	1	1.0	NA,1.0,1.0,0.632,0.0,0.567	NA,0.282,0.898,0.915,0.0,1.0	0.021
ENSMUSG00000028249	Sdcbp	4	+	6385025	6385187	6385028	6385187	6380989	6381099	21,1579,1772,2381,1393,2169	0,425,514,718,384,593	41,1889,1864,1880,1870,1638	5,549,654,577,569,464	152	149	1	1.0	1.0,0.785,0.772,0.765,0.781,0.782	0.889,0.771,0.736,0.762,0.763,0.776	0.031
ENSMUSG00000003868	Ruvbl2	7	-	45422091	45422206	45422091	45422134	45422384	45422514	304,106,135,137,103,143	2,1,0,0,0,3	259,133,113,90,225,97	0,2,0,1,0,1	221	149	1	1.0	0.99,0.986,1.0,1.0,1.0,0.97	1.0,0.978,1.0,0.984,1.0,0.985	-0.0
ENSMUSG00000025266	Gnl3l	X	-	151014020	151014150	151014020	151014089	151017200	151017322	0,1,2,0,3,0	0,9,27,18,14,27	0,0,0,0,0,3	0,13,19,14,17,16	210	149	1	1.0	NA,0.073,0.05,0.0,0.132,0.0	NA,0.0,0.0,0.0,0.0,0.117	0.028
ENSMUSG00000074272	Ceacam1	7	-	25464848	25466437	25464848	25464880	25471797	25472073	0,34,61,60,23,35	0,4,0,1,4,3	2,46,51,53,54,46	0,0,1,2,0,0	1706	149	1	1.0	NA,0.426,1.0,0.84,0.334,0.505	1.0,1.0,0.817,0.698,1.0,1.0	-0.298
ENSMUSG00000025261	Huwe1	X	+	151806271	151806407	151806275	151806407	151803661	151803802	0,2,0,0,2,2	0,0,0,0,0,1	0,0,0,0,0,2	0,0,0,0,0,0	153	149	1	1.0	NA,1.0,NA,NA,1.0,0.661	NA,NA,NA,NA,NA,1.0	-0.113
ENSMUSG00000025261	Huwe1	X	+	151806271	151806407	151806275	151806407	151804445	151804540	0,0,2,4,2,14	0,2,0,0,0,4	0,0,2,7,1,3	0,0,1,2,0,0	153	149	1	1.0	NA,0.0,1.0,1.0,1.0,0.773	NA,NA,0.661,0.773,1.0,1.0	-0.104
ENSMUSG00000025261	Huwe1	X	+	151908727	151908956	151908730	151908956	151907275	151907444	2,88,114,154,85,159	0,0,1,0,1,1	4,93,109,99,82,120	0,4,1,2,1,3	152	149	1	1.0	1.0,1.0,0.991,1.0,0.988,0.994	1.0,0.958,0.991,0.98,0.988,0.975	0.014
ENSMUSG00000028078	Dclk2	3	-	86816357	86816433	86816357	86816430	86824635	86824730	0,0,0,0,0,0	0,0,0,2,0,0	0,0,1,0,0,0	0,0,0,0,2,0	152	149	1	1.0	NA,NA,NA,0.0,NA,NA	NA,NA,1.0,NA,0.0,NA	-0.5
ENSMUSG00000005442	Cic	7	+	25291051	25291342	25291054	25291342	25290798	25290965	0,95,155,245,114,146	0,106,159,160,126,172	16,141,163,155,176,177	10,172,135,114,157,143	152	149	1	1.0	NA,0.468,0.489,0.6,0.47,0.454	0.611,0.446,0.542,0.571,0.524,0.548	-0.044
ENSMUSG00000005442	Cic	7	+	25292413	25292568	25292416	25292568	25292063	25292314	62,190,221,326,201,330	13,86,84,124,100,116	56,243,275,194,302,214	53,95,113,110,168,88	152	149	0.801935583707	1.0	0.824,0.684,0.721,0.72,0.663,0.736	0.509,0.715,0.705,0.634,0.638,0.704	0.074
ENSMUSG00000040842	Szrd1	4	-	141118526	141118781	141118526	141118778	141120323	141120373	11,84,102,100,52,152	0,20,35,43,19,32	12,118,107,99,128,89	6,41,36,43,44,30	152	149	1	1.0	1.0,0.805,0.741,0.695,0.728,0.823	0.662,0.738,0.744,0.693,0.74,0.744	0.079
ENSMUSG00000040842	Szrd1	4	-	141118526	141118781	141118526	141118778	141139691	141139775	22,80,107,174,110,185	5,28,23,20,20,36	31,113,100,106,118,113	0,11,0,0,0,43	152	149	0.00327662878625	1.0	0.812,0.737,0.82,0.895,0.844,0.834	1.0,0.91,1.0,1.0,1.0,0.72	-0.115
ENSMUSG00000047248	C2cd3	7	+	100379967	100380125	100380025	100380125	100374263	100374533	0,16,19,17,15,35	0,1,0,1,1,0	0,25,13,15,12,10	0,0,0,3,0,0	207	149	1	1.0	NA,0.92,1.0,0.924,0.915,1.0	NA,1.0,1.0,0.783,1.0,1.0	-0.005
ENSMUSG00000047248	C2cd3	7	+	100413325	100413448	100413329	100413448	100410331	100410450	0,13,17,26,18,28	0,0,0,0,1,0	0,16,20,32,10,19	0,0,0,1,0,0	153	149	1	1.0	NA,1.0,1.0,1.0,0.946,1.0	NA,1.0,1.0,0.969,1.0,1.0	-0.005
ENSMUSG00000037370	Enpp1	10	-	24651244	24651399	24651244	24651396	24652834	24652886	0,8,6,5,5,13	8,63,63,82,61,126	0,2,4,7,12,5	4,78,72,57,113,76	152	149	1	1.0	0.0,0.111,0.085,0.056,0.074,0.092	0.0,0.025,0.052,0.107,0.094,0.061	0.013
ENSMUSG00000037370	Enpp1	10	-	24664554	24664627	24664554	24664601	24664910	24664976	0,60,64,56,76,96	0,7,1,1,0,5	4,61,63,54,86,63	0,3,0,0,2,4	175	149	1	1.0	NA,0.879,0.982,0.979,1.0,0.942	1.0,0.945,1.0,1.0,0.973,0.931	-0.018
ENSMUSG00000021176	Efcab11	12	-	99878356	99878402	99878356	99878398	99882761	99882857	1,2,4,5,14,10	0,0,0,0,0,3	1,25,7,1,8,7	0,0,1,0,0,0	153	149	1	1.0	1.0,1.0,1.0,1.0,1.0,0.764	1.0,1.0,0.872,1.0,1.0,1.0	-0.018
ENSMUSG00000042747	Krtcap2	3	+	89246777	89246932	89246780	89246932	89245965	89246515	531,290,377,549,347,514	87,11,20,29,33,31	399,357,374,370,631,404	44,26,39,30,43,23	152	149	1	1.0	0.857,0.963,0.949,0.949,0.912,0.942	0.899,0.931,0.904,0.924,0.935,0.945	0.006
ENSMUSG00000042747	Krtcap2	3	+	89246777	89246932	89246780	89246932	89246433	89246593	179,69,82,105,72,124	0,8,1,6,0,1	80,83,77,70,126,83	0,4,0,2,4,5	152	149	1	1.0	1.0,0.894,0.988,0.945,1.0,0.992	1.0,0.953,1.0,0.972,0.969,0.942	-0.003
ENSMUSG00000075376	Rc3h2	2	-	37389584	37389890	37389584	37389774	37398243	37398356	0,32,24,28,16,23	0,0,0,0,0,0	0,17,18,9,13,15	0,0,2,0,0,0	265	149	1	1.0	NA,1.0,1.0,1.0,1.0,1.0	NA,1.0,0.835,1.0,1.0,1.0	0.033
ENSMUSG00000079487	Med12	X	+	101293936	101294012	101293957	101294012	101293792	101293870	0,0,0,0,0,5	0,55,74,94,85,90	0,0,3,0,1,1	3,95,50,88,98,77	170	149	1	1.0	NA,0.0,0.0,0.0,0.0,0.046	0.0,0.0,0.05,0.0,0.009,0.011	-0.002
ENSMUSG00000051675	Trim32	4	+	65613128	65616238	65613131	65616238	65604985	65605069	0,15,13,20,16,12	0,10,8,14,4,10	0,13,18,9,11,16	0,10,2,19,15,10	152	149	1	1.0	NA,0.595,0.614,0.583,0.797,0.541	NA,0.56,0.898,0.317,0.418,0.611	0.065
ENSMUSG00000039458	Mtmr12	15	+	12266606	12266768	12266611	12266768	12265543	12265711	0,35,38,55,31,49	0,2,0,1,1,1	4,34,45,35,51,34	1,1,2,0,2,0	154	149	1	1.0	NA,0.944,1.0,0.982,0.968,0.979	0.795,0.97,0.956,1.0,0.961,1.0	0.028
ENSMUSG00000026456	Cyb5r1	1	+	134407816	134408487	134408403	134408487	134407573	134407703	15,148,141,185,102,126	76,234,298,381,206,332	41,186,190,149,201,159	115,326,270,290,383,257	736	149	1	1.0	0.038,0.114,0.087,0.09,0.091,0.071	0.067,0.104,0.125,0.094,0.096,0.111	-0.018
ENSMUSG00000028789	Azin2	4	-	128962083	128962204	128962083	128962201	128962300	128962428	0,3,6,6,3,12	0,0,0,0,0,0	0,14,9,5,12,7	0,0,1,0,0,0	152	149	1	1.0	NA,1.0,1.0,1.0,1.0,1.0	NA,1.0,0.898,1.0,1.0,1.0	0.02
ENSMUSG00000059291	Rpl11	4	-	136051613	136051720	136051613	136051716	136052566	136052717	10715,5698,6896,9372,5639,8440	0,0,3,1,0,1	9846,7254,6921,6296,10917,6491	1,3,2,0,5,0	153	149	1	1.0	1.0,1.0,1.0,1.0,1.0,1.0	1.0,1.0,1.0,1.0,1.0,1.0	0.0
ENSMUSG00000022098	Bmp1	14	-	70486146	70486930	70486146	70486272	70488469	70490200	129,68,21,30,45,77	0,0,0,0,0,0	214,63,36,32,170,53	0,0,0,0,0,1	807	149	1	1.0	1.0,1.0,1.0,1.0,1.0,1.0	1.0,1.0,1.0,1.0,1.0,0.907	0.015
ENSMUSG00000022098	Bmp1	14	-	70486146	70486930	70486146	70486272	70490019	70490200	222,112,41,61,95,149	7,17,3,11,27,29	310,89,64,60,342,99	0,17,13,11,48,32	807	149	1	1.0	0.854,0.549,0.716,0.506,0.394,0.487	1.0,0.492,0.476,0.502,0.568,0.364	0.017
ENSMUSG00000022098	Bmp1	14	-	70507998	70508214	70507998	70508177	70508455	70508573	0,0,0,6,5,4	3,39,22,22,53,59	0,1,3,6,9,2	0,39,36,25,79,77	186	149	1	1.0	0.0,0.0,0.0,0.179,0.07,0.052	NA,0.02,0.063,0.161,0.084,0.02	-0.019
ENSMUSG00000026860	Sh3glb2	2	-	30345698	30346453	30345698	30345939	30346610	30346700	85,149,160,242,114,250	6,0,0,0,0,0	146,173,157,136,275,148	0,0,0,1,0,0	663	149	1	1.0	0.761,1.0,1.0,1.0,1.0,1.0	1.0,1.0,1.0,0.968,1.0,1.0	-0.034
ENSMUSG00000029217	Tec	5	-	72783717	72783774	72783717	72783758	72785916	72786045	0,3,3,4,4,2	0,110,96,78,66,103	0,2,1,4,2,5	0,87,111,58,89,82	165	149	1	1.0	NA,0.024,0.027,0.044,0.052,0.017	NA,0.02,0.008,0.059,0.02,0.052	0.001
ENSMUSG00000029217	Tec	5	-	72786737	72786819	72786737	72786778	72789139	72789244	0,63,93,77,51,98	0,15,10,15,22,33	5,83,111,71,87,67	0,26,15,19,32,11	190	149	1	1.0	NA,0.767,0.879,0.801,0.645,0.7	1.0,0.715,0.853,0.746,0.681,0.827	-0.045
ENSMUSG00000085795	Zfp703	8	+	26978234	26978395	26978261	26978395	26977324	26977611	0,2,2,4,2,3	0,0,0,6,2,6	0,4,3,5,2,6	0,1,0,1,2,3	176	149	1	1.0	NA,1.0,1.0,0.361,0.458,0.297	NA,0.772,1.0,0.809,0.458,0.629	-0.11
ENSMUSG00000028673	Fuca1	4	+	135936922	135937022	135936972	135937022	135934689	135934880	4124,1133,1376,1625,1095,1663	0,0,1,1,3,2	3096,1493,1538,1327,2304,1250	1,0,0,5,0,1	199	149	1	1.0	1.0,1.0,0.999,0.999,0.996,0.998	1.0,1.0,1.0,0.995,1.0,0.999	-0.0
ENSMUSG00000031403	Dkc1	X	+	75097234	75097369	75097282	75097369	75096833	75096901	0,0,0,1,2,0	0,19,27,41,20,71	0,0,0,0,1,2	0,28,47,37,47,45	197	149	1	1.0	NA,0.0,0.0,0.018,0.07,0.0	NA,0.0,0.0,0.0,0.016,0.033	0.008
ENSMUSG00000025268	Maged2	X	-	150808720	150809152	150808720	150808783	150809246	150809326	40,51,55,67,55,70	0,0,0,3,0,0	19,47,54,43,95,51	0,1,0,2,0,0	518	149	1	1.0	1.0,1.0,1.0,0.865,1.0,1.0	1.0,0.931,1.0,0.861,1.0,1.0	0.012
ENSMUSG00000031400	G6pdx	X	-	74412318	74412480	74412318	74412477	74413863	74414081	0,14,11,17,7,17	0,574,770,1031,597,920	0,11,9,6,16,3	62,695,692,665,736,622	152	149	1	1.0	NA,0.023,0.014,0.016,0.011,0.018	0.0,0.015,0.013,0.009,0.021,0.005	0.006
ENSMUSG00000004221	Ikbkg	X	+	74437163	74437282	74437166	74437282	74433802	74434014	0,100,123,159,98,142	0,12,32,18,17,17	7,94,83,116,94,92	0,23,23,25,8,14	152	149	1	1.0	NA,0.891,0.79,0.896,0.85,0.891	1.0,0.8,0.78,0.82,0.92,0.866	-0.001
ENSMUSG00000031399	Fam3a	X	-	74387627	74387806	74387627	74387751	74390473	74390497	0,0,0,0,1,0	11,71,63,124,48,122	0,0,0,0,0,0	16,72,54,81,103,63	204	149	1	1.0	0.0,0.0,0.0,0.0,0.015,0.0	0.0,0.0,0.0,0.0,0.0,0.0	0.003
ENSMUSG00000001962	Fam50a	X	+	74318814	74319098	74319049	74319098	74318367	74318444	456,307,291,461,347,443	0,0,0,0,0,0	432,366,296,317,534,302	0,0,0,3,0,0	384	149	1	1.0	1.0,1.0,1.0,1.0,1.0,1.0	1.0,1.0,1.0,0.976,1.0,1.0	0.004
ENSMUSG00000026074	Map4k4	1	+	40000530	40000749	40000623	40000749	39997020	39997182	1,58,61,68,77,97	0,2,3,1,0,10	7,77,48,50,84,65	0,1,0,0,1,1	242	149	1	1.0	1.0,0.947,0.926,0.977,1.0,0.857	1.0,0.979,1.0,1.0,0.981,0.976	-0.038
ENSMUSG00000026074	Map4k4	1	+	40003756	40003987	40003762	40003987	39997020	39997182	0,0,0,0,0,1	0,0,0,0,0,0	0,3,0,0,2,3	0,0,0,2,0,0	155	149	1	1.0	NA,NA,NA,NA,NA,1.0	NA,1.0,NA,0.0,1.0,1.0	0.25
ENSMUSG00000026074	Map4k4	1	+	40000530	40000749	40000623	40000749	39999887	39999974	2,128,137,189,179,233	17,85,88,159,112,202	13,143,122,120,202,145	8,110,97,133,140,133	242	149	1	1.0	0.068,0.481,0.489,0.423,0.496,0.415	0.5,0.445,0.436,0.357,0.47,0.402	-0.04
ENSMUSG00000026074	Map4k4	1	+	40003756	40003987	40003762	40003987	40000530	40000749	1,24,26,29,23,40	0,0,0,1,0,0	0,28,30,32,26,34	5,0,3,0,1,2	155	149	1	1.0	1.0,1.0,1.0,0.965,1.0,1.0	0.0,1.0,0.906,1.0,0.962,0.942	0.192
ENSMUSG00000026074	Map4k4	1	+	40003756	40003987	40003762	40003987	40001429	40001591	0,0,0,1,9,4	0,1,0,0,0,1	4,1,0,0,3,3	0,0,0,0,0,0	155	149	1	1.0	NA,0.0,NA,1.0,1.0,0.794	1.0,1.0,NA,NA,1.0,1.0	-0.301
ENSMUSG00000026074	Map4k4	1	+	40006670	40006822	40006673	40006822	40004806	40004913	2,141,119,127,131,185	1,22,14,18,6,10	5,129,114,107,147,131	0,17,10,6,31,20	152	149	1	1.0	0.662,0.863,0.893,0.874,0.955,0.948	1.0,0.881,0.918,0.946,0.823,0.865	-0.04
ENSMUSG00000028689	Ccdc163	4	+	116709437	116709619	116709481	116709619	116708614	116708751	0,16,11,6,16,8	0,0,1,1,0,0	5,21,19,17,31,12	0,0,0,0,0,0	193	149	1	1.0	NA,1.0,0.895,0.822,1.0,1.0	1.0,1.0,1.0,1.0,1.0,1.0	-0.057
ENSMUSG00000028689	Ccdc163	4	+	116709437	116709619	116709481	116709619	116709239	116709273	6,22,26,28,35,31	0,0,0,0,0,5	15,35,42,33,59,27	0,0,0,0,0,0	193	149	1	1.0	1.0,1.0,1.0,1.0,1.0,0.827	1.0,1.0,1.0,1.0,1.0,1.0	-0.029
ENSMUSG00000028689	Ccdc163	4	+	116711285	116711378	116711310	116711378	116710100	116710280	0,0,1,0,3,1	0,0,5,7,0,0	4,2,0,0,3,2	12,3,3,2,7,0	174	149	1	1.0	NA,NA,0.146,0.0,1.0,1.0	0.222,0.363,0.0,0.0,0.268,1.0	0.228
ENSMUSG00000028689	Ccdc163	4	+	116711285	116711378	116711310	116711378	116710100	116710284	22,7,10,9,13,8	39,30,32,40,20,28	5,13,8,6,4,6	26,25,21,23,33,13	174	149	1	1.0	0.326,0.167,0.211,0.162,0.358,0.197	0.141,0.308,0.246,0.183,0.094,0.283	0.028
ENSMUSG00000028689	Ccdc163	4	+	116714015	116714149	116714087	116714149	116710100	116710284	16,8,9,14,12,12	0,0,0,0,1,0	22,13,9,13,27,6	0,2,1,0,3,1	221	149	1	1.0	1.0,1.0,1.0,1.0,0.89,1.0	1.0,0.814,0.859,1.0,0.859,0.802	0.093
ENSMUSG00000028689	Ccdc163	4	+	116714015	116714149	116714087	116714149	116711310	116711378	10,7,7,12,7,8	0,0,0,0,0,0	18,9,7,11,20,4	0,0,0,1,0,0	221	149	1	1.0	1.0,1.0,1.0,1.0,1.0,1.0	1.0,1.0,1.0,0.881,1.0,1.0	0.02
ENSMUSG00000028689	Ccdc163	4	+	116714015	116714149	116714087	116714149	116712424	116712439	10,9,7,13,7,11	0,0,0,0,0,1	20,9,7,11,20,4	0,0,0,0,3,1	221	149	1	1.0	1.0,1.0,1.0,1.0,1.0,0.881	1.0,1.0,1.0,1.0,0.818,0.729	0.056
ENSMUSG00000028689	Ccdc163	4	+	116714015	116714149	116714087	116714149	116712722	116712826	10,7,11,22,9,17	56,6,20,21,23,22	25,14,18,18,39,6	45,22,21,21,49,26	221	149	1	1.0	0.107,0.44,0.271,0.414,0.209,0.343	0.272,0.3,0.366,0.366,0.349,0.135	-0.001
ENSMUSG00000008682	Rpl10	X	+	74271360	74271718	74271659	74271718	74270978	74271024	74,306,362,542,313,419	3027,5273,6764,8556,5429,8561	101,350,367,326,470,322	3540,6692,6755,6472,9413,6124	448	149	1	1.0	0.008,0.019,0.017,0.021,0.019,0.016	0.009,0.017,0.018,0.016,0.016,0.017	0.001
ENSMUSG00000025156	Gps1	11	+	120787008	120787069	120787011	120787069	120786771	120786849	23,115,150,159,127,167	0,2,10,3,6,18	40,127,167,114,200,154	3,0,4,14,27,16	152	149	1	1.0	1.0,0.983,0.936,0.981,0.954,0.901	0.929,1.0,0.976,0.889,0.879,0.904	0.03
ENSMUSG00000031392	Irak1	X	-	74017129	74017511	74017129	74017430	74017900	74018017	0,98,140,172,110,151	0,0,0,0,0,0	11,122,109,149,166,131	0,0,0,0,1,0	230	149	1	1.0	NA,1.0,1.0,1.0,1.0,1.0	1.0,1.0,1.0,1.0,0.991,1.0	0.002
ENSMUSG00000031392	Irak1	X	-	74017129	74017511	74017129	74017430	74018129	74018366	0,270,358,443,267,413	0,15,18,17,21,25	22,345,302,361,372,328	0,24,31,10,24,26	230	149	1	1.0	NA,0.921,0.928,0.944,0.892,0.915	1.0,0.903,0.863,0.959,0.909,0.891	-0.001
ENSMUSG00000031392	Irak1	X	-	74022472	74022664	74022472	74022661	74022848	74022952	0,89,112,188,100,158	6,46,45,68,53,96	2,99,113,133,116,128	1,69,54,77,89,53	152	149	1	1.0	0.0,0.655,0.709,0.73,0.649,0.617	0.662,0.584,0.672,0.629,0.561,0.703	-0.075
ENSMUSG00000031392	Irak1	X	-	74022472	74022664	74022472	74022661	74023065	74023197	0,0,0,0,1,2	0,0,0,2,0,0	0,1,0,2,0,0	0,0,0,0,0,0	152	149	1	1.0	NA,NA,NA,0.0,1.0,1.0	NA,1.0,NA,1.0,NA,NA	-0.333
ENSMUSG00000031392	Irak1	X	-	74022848	74023065	74022848	74022952	74023365	74023533	0,19,19,13,17,26	0,0,0,0,1,0	0,9,18,15,13,17	0,3,1,0,4,0	262	149	1	1.0	NA,1.0,1.0,1.0,0.906,1.0	NA,0.63,0.911,1.0,0.649,1.0	0.143
ENSMUSG00000020964	Sel1l	12	-	91813831	91814693	91813831	91814004	91814973	91815139	14,202,227,302,204,304	0,1,3,1,0,1	0,264,227,211,233,222	0,0,0,1,0,3	838	149	1	1.0	1.0,0.973,0.931,0.982,1.0,0.982	NA,1.0,1.0,0.974,1.0,0.929	-0.003
ENSMUSG00000031388	Naa10	X	-	73919501	73919546	73919501	73919540	73919753	73919869	211,71,88,109,88,111	4,1,0,3,3,0	187,137,89,70,149,84	8,2,1,0,8,3	155	149	1	1.0	0.981,0.986,1.0,0.972,0.966,1.0	0.957,0.985,0.988,1.0,0.947,0.964	0.011
ENSMUSG00000031375	Bgn	X	+	73492923	73493056	73492962	73493056	73492722	73492833	0,1,0,0,0,1	13,383,284,248,529,683	0,3,0,0,0,1	26,460,373,329,918,640	188	149	1	1.0	0.0,0.002,0.0,0.0,0.0,0.001	0.0,0.005,0.0,0.0,0.0,0.001	-0.001
ENSMUSG00000022800	Fyttd1	16	+	32898373	32898470	32898400	32898470	32891264	32891413	0,9,15,19,8,19	0,0,0,0,0,0	1,11,15,15,24,10	0,0,0,0,1,0	176	149	1	1.0	NA,1.0,1.0,1.0,1.0,1.0	1.0,1.0,1.0,1.0,0.953,1.0	0.008
ENSMUSG00000022800	Fyttd1	16	+	32898373	32898470	32898400	32898470	32895084	32895197	0,88,120,132,100,173	0,1,0,0,0,2	5,114,110,122,123,105	0,0,0,0,2,0	176	149	1	1.0	NA,0.987,1.0,1.0,1.0,0.987	1.0,1.0,1.0,1.0,0.981,1.0	-0.002
ENSMUSG00000015217	Hmgb3	X	+	71558052	71558207	71558056	71558207	71555927	71556190	0,2,4,7,5,11	0,0,0,0,0,0	1,6,12,11,14,10	0,0,0,0,0,1	153	149	1	1.0	NA,1.0,1.0,1.0,1.0,1.0	1.0,1.0,1.0,1.0,1.0,0.907	0.015
ENSMUSG00000000838	Fmr1	X	+	68712230	68712413	68712305	68712413	68710583	68710779	8,26,19,58,27,54	0,4,4,16,8,15	0,43,37,30,42,43	1,6,8,5,9,8	224	149	1	1.0	1.0,0.812,0.76,0.707,0.692,0.705	0.0,0.827,0.755,0.8,0.756,0.781	0.126
ENSMUSG00000000838	Fmr1	X	+	68715513	68717963	68715564	68717963	68713240	68713323	0,0,0,4,0,5	0,79,69,100,67,75	0,5,1,2,5,1	12,58,93,96,98,56	200	149	1	1.0	NA,0.0,0.0,0.029,0.0,0.047	0.0,0.06,0.008,0.015,0.037,0.013	-0.007
ENSMUSG00000034893	Cog3	14	-	75707089	75708049	75707089	75707188	75713200	75713276	0,78,95,113,63,101	0,0,0,0,0,0	2,76,82,87,72,46	0,0,0,0,0,2	1010	149	1	1.0	NA,1.0,1.0,1.0,1.0,1.0	1.0,1.0,1.0,1.0,1.0,0.772	0.038
ENSMUSG00000022973	Synj1	16	-	90973909	90974075	90973909	90974066	90976598	90976751	0,68,73,93,64,87	0,0,0,5,0,0	3,78,103,54,50,63	0,3,0,2,0,0	158	149	1	1.0	NA,1.0,1.0,0.946,1.0,1.0	1.0,0.961,1.0,0.962,1.0,1.0	0.002
ENSMUSG00000041538	H2-Ob	17	+	34242436	34242718	34242514	34242718	34241007	34241277	1,0,4,4,0,1	0,0,0,0,0,0	4,10,2,4,4,2	0,0,0,1,0,0	227	149	1	1.0	1.0,NA,1.0,1.0,NA,1.0	1.0,1.0,1.0,0.724,1.0,1.0	0.046
ENSMUSG00000029238	Clock	5	-	76229357	76229563	76229357	76229560	76230164	76230359	0,10,30,16,16,22	0,9,7,14,8,7	0,15,4,22,13,16	0,15,16,0,8,12	152	149	1	1.0	NA,0.521,0.808,0.528,0.662,0.755	NA,0.495,0.197,1.0,0.614,0.567	0.08
ENSMUSG00000029238	Clock	5	-	76254373	76254463	76254373	76254441	76262674	76262766	0,10,15,38,18,29	0,1,0,0,1,0	0,15,28,28,1,13	0,0,0,0,1,1	171	149	1	1.0	NA,0.897,1.0,1.0,0.94,1.0	NA,1.0,1.0,1.0,0.466,0.919	0.09
ENSMUSG00000036733	Rbm42	7	-	30645666	30645842	30645666	30645821	30645918	30645987	252,171,220,322,132,335	5,2,0,5,0,5	212,241,257,272,387,225	9,0,1,1,1,0	170	149	1	1.0	0.978,0.987,1.0,0.983,1.0,0.983	0.954,1.0,0.996,0.996,0.997,1.0	-0.002
ENSMUSG00000036733	Rbm42	7	-	30645666	30645842	30645666	30645821	30647559	30647634	24,16,26,17,15,26	90,71,93,149,69,101	29,17,37,19,42,16	106,115,68,70,135,92	170	149	1	1.0	0.189,0.165,0.197,0.091,0.16,0.184	0.193,0.115,0.323,0.192,0.214,0.132	-0.03
ENSMUSG00000035632	Cnot3	7	+	3653144	3653419	3653196	3653419	3652032	3652128	0,0,1,5,2,6	0,13,19,18,13,21	0,2,2,2,5,3	5,17,8,19,18,11	201	149	1	1.0	NA,0.0,0.038,0.171,0.102,0.175	0.0,0.08,0.156,0.072,0.171,0.168	-0.011
ENSMUSG00000035632	Cnot3	7	+	3653144	3653419	3653199	3653419	3652032	3652128	0,0,1,5,2,6	0,41,80,83,43,54	0,2,2,2,6,3	4,42,58,65,81,56	204	149	1	1.0	NA,0.0,0.009,0.042,0.033,0.075	0.0,0.034,0.025,0.022,0.051,0.038	0.003
ENSMUSG00000035632	Cnot3	7	+	3653196	3653419	3653199	3653419	3652032	3652128	0,13,19,18,13,21	0,41,80,83,43,54	5,17,8,19,19,11	4,42,58,65,81,56	152	149	1	1.0	NA,0.237,0.189,0.175,0.229,0.276	0.551,0.284,0.119,0.223,0.187,0.161	-0.033
ENSMUSG00000019338	Zfp687	3	-	95008584	95009238	95008584	95008917	95009342	95009519	0,32,48,61,28,66	0,1,0,0,0,0	1,48,35,53,37,36	0,0,0,0,0,0	470	149	1	1.0	NA,0.91,1.0,1.0,1.0,1.0	1.0,1.0,1.0,1.0,1.0,1.0	-0.018
ENSMUSG00000019338	Zfp687	3	-	95009342	95010222	95009342	95009519	95010344	95012476	0,43,26,54,34,39	0,0,0,1,0,0	0,39,45,40,58,39	0,0,0,0,0,0	852	149	1	1.0	NA,1.0,1.0,0.904,1.0,1.0	NA,1.0,1.0,1.0,1.0,1.0	-0.019
ENSMUSG00000033985	Tesk2	4	+	116801448	116801532	116801452	116801532	116801159	116801244	0,12,11,3,13,19	0,0,0,1,0,1	0,22,6,2,16,5	0,0,0,0,1,0	153	149	1	1.0	NA,1.0,1.0,0.745,1.0,0.949	NA,1.0,1.0,1.0,0.94,1.0	-0.049
ENSMUSG00000090733	Rps27	3	-	90212670	90212753	90212670	90212740	90212933	90213044	7661,2804,3660,3653,2745,4001	3,1,1,3,0,1	5632,3078,3293,3370,5917,2769	0,2,1,0,1,0	162	149	1	1.0	1.0,1.0,1.0,0.999,1.0,1.0	1.0,0.999,1.0,1.0,1.0,1.0	0.0
ENSMUSG00000006390	Elovl1	4	+	118431408	118431733	118431596	118431733	118431265	118431322	220,525,624,764,408,835	0,0,0,1,0,0	285,623,622,526,856,594	0,0,0,0,0,0	337	149	1	1.0	1.0,1.0,1.0,0.997,1.0,1.0	1.0,1.0,1.0,1.0,1.0,1.0	-0.001
ENSMUSG00000039480	Nt5dc1	10	-	34398113	34398198	34398113	34398195	34399737	34399817	0,22,34,37,18,25	0,0,11,2,6,5	0,32,20,33,31,23	0,7,11,10,2,2	152	149	1	1.0	NA,1.0,0.752,0.948,0.746,0.831	NA,0.818,0.641,0.764,0.938,0.919	0.039
ENSMUSG00000003873	Bax	7	-	45461696	45461966	45461696	45461962	45463398	45463503	3061,1049,1127,1714,1005,1492	167,48,71,50,44,80	2229,1266,1109,1185,1933,1110	100,57,54,82,87,63	153	149	1	1.0	0.947,0.955,0.939,0.971,0.957,0.948	0.956,0.956,0.952,0.934,0.956,0.945	0.003
ENSMUSG00000032491	Nradd	9	-	110622071	110622261	110622071	110622114	110623086	110623235	47,79,74,109,77,136	6,0,0,1,0,1	79,80,98,65,146,87	0,3,1,1,0,0	296	149	1	1.0	0.798,1.0,1.0,0.982,1.0,0.986	1.0,0.931,0.98,0.97,1.0,1.0	-0.019
ENSMUSG00000028796	Phc2	4	+	128748007	128748284	128748032	128748284	128747100	128747242	51,294,357,465,329,447	0,6,0,15,0,10	137,455,418,391,534,351	0,0,1,3,0,4	174	149	1	1.0	1.0,0.977,1.0,0.964,1.0,0.975	1.0,1.0,0.997,0.991,1.0,0.987	-0.01
ENSMUSG00000020024	Cep83	10	+	94750229	94750403	94750258	94750403	94748940	94749055	0,0,0,0,0,1	0,39,40,55,48,64	0,4,1,0,0,2	0,37,52,29,38,43	178	149	1	1.0	NA,0.0,0.0,0.0,0.0,0.013	NA,0.083,0.016,0.0,0.0,0.037	-0.025
ENSMUSG00000021816	Ppp3cb	14	-	20509415	20509500	20509415	20509497	20515522	20515600	0,42,48,72,65,55	0,57,56,81,81,75	2,70,52,47,77,53	8,57,66,46,68,51	152	149	1	1.0	NA,0.419,0.457,0.466,0.44,0.418	0.197,0.546,0.436,0.5,0.526,0.505	-0.012
ENSMUSG00000022701	Ccdc191	16	+	43905345	43905483	43905350	43905483	43898089	43898231	6,15,3,14,7,18	0,0,0,0,0,0	0,11,10,15,13,11	0,0,2,0,0,0	154	149	1	1.0	1.0,1.0,1.0,1.0,1.0,1.0	NA,1.0,0.829,1.0,1.0,1.0	0.034
ENSMUSG00000002617	Zfp40	17	-	23191344	23191508	23191344	23191435	23191676	23191802	0,1,0,0,0,1	0,2,1,0,1,5	0,0,3,3,1,1	0,4,4,0,2,7	222	149	1	1.0	NA,0.251,0.0,NA,0.0,0.118	NA,0.0,0.335,1.0,0.251,0.087	-0.242
ENSMUSG00000038412	Higd1a	9	-	121848562	121850322	121848562	121849689	121852490	121852609	552,302,353,421,301,468	0,0,0,0,0,0	458,342,400,355,653,330	0,0,1,0,0,0	782	149	1	1.0	1.0,1.0,1.0,1.0,1.0,1.0	1.0,1.0,0.987,1.0,1.0,1.0	0.002
ENSMUSG00000038412	Higd1a	9	-	121852490	121852609	121852490	121852605	121856720	121856872	8,3,6,3,4,11	0,0,1,0,0,0	0,7,4,0,16,5	0,0,0,0,1,0	153	149	1	1.0	1.0,1.0,0.854,1.0,1.0,1.0	NA,1.0,1.0,NA,0.94,1.0	-0.009
ENSMUSG00000040563	Plppr2	9	+	21940684	21940873	21940759	21940873	21939298	21939378	0,10,10,8,10,13	0,0,0,0,1,0	0,3,4,12,5,11	0,0,0,0,0,2	224	149	1	1.0	NA,1.0,1.0,1.0,0.869,1.0	NA,1.0,1.0,1.0,1.0,0.785	0.017
ENSMUSG00000085396	Firre	X	-	50627206	50627309	50627206	50627250	50630890	50630995	0,20,23,29,16,21	0,5,14,15,11,13	0,9,25,13,21,12	0,9,10,5,7,7	208	149	1	1.0	NA,0.741,0.541,0.581,0.51,0.536	NA,0.417,0.642,0.651,0.682,0.551	-0.007
ENSMUSG00000017417	Plxdc1	11	-	97956422	97956587	97956422	97956566	97978502	97978681	0,2,6,1,0,1	0,56,74,74,52,100	0,0,1,0,0,1	15,67,68,53,62,72	170	149	1	1.0	NA,0.03,0.066,0.012,0.0,0.009	0.0,0.0,0.013,0.0,0.0,0.012	0.019
ENSMUSG00000039176	Polg	7	-	79454038	79454711	79454038	79454174	79455434	79455595	0,41,74,84,54,59	0,0,0,0,0,2	4,48,50,43,53,37	0,0,0,0,0,1	686	149	1	1.0	NA,1.0,1.0,1.0,1.0,0.865	1.0,1.0,1.0,1.0,1.0,0.889	-0.008
ENSMUSG00000039176	Polg	7	-	79456040	79456188	79456040	79456148	79456434	79456512	0,6,16,10,3,13	0,101,140,117,97,134	0,10,14,19,8,17	11,88,119,109,127,107	189	149	1	1.0	NA,0.045,0.083,0.063,0.024,0.071	0.0,0.082,0.085,0.121,0.047,0.111	-0.017
ENSMUSG00000039176	Polg	7	-	79456040	79456188	79456040	79456148	79456707	79456828	0,1,9,4,1,5	0,0,0,0,0,0	0,2,1,3,5,8	0,1,0,0,0,0	189	149	1	1.0	NA,1.0,1.0,1.0,1.0,1.0	NA,0.612,1.0,1.0,1.0,1.0	0.078
ENSMUSG00000031314	Taf1	X	+	101540759	101541001	101540822	101541001	101539067	101539187	0,6,28,32,12,29	0,13,24,12,17,22	0,27,37,19,14,20	0,17,9,19,9,19	212	149	1	1.0	NA,0.245,0.451,0.652,0.332,0.481	NA,0.527,0.743,0.413,0.522,0.425	-0.094
ENSMUSG00000064147	Rab44	17	+	29139114	29140550	29140327	29140550	29137978	29138083	55,127,84,288,198,166	0,0,0,0,1,1	35,162,142,177,351,175	0,0,0,0,0,0	1362	149	1	1.0	1.0,1.0,1.0,1.0,0.956,0.948	1.0,1.0,1.0,1.0,1.0,1.0	-0.016
ENSMUSG00000024944	Arl2	19	-	6135978	6137640	6135978	6136059	6137729	6137840	440,361,358,511,278,459	0,0,0,0,0,1	385,452,351,316,551,376	0,0,0,0,4,0	1730	149	1	1.0	1.0,1.0,1.0,1.0,1.0,0.975	1.0,1.0,1.0,1.0,0.922,1.0	0.009
ENSMUSG00000026049	Tex30	1	-	44099847	44100001	44099847	44099935	44101899	44101957	4,9,24,24,22,23	0,0,0,0,0,2	2,37,24,26,10,15	0,2,0,0,0,0	215	149	1	1.0	1.0,1.0,1.0,1.0,1.0,0.889	1.0,0.928,1.0,1.0,1.0,1.0	-0.006
ENSMUSG00000037601	Nme1	11	-	93960667	93960835	93960667	93960780	93963226	93963328	0,10,1,10,8,4	1507,467,510,641,482,776	24,6,10,2,9,4	1097,631,588,519,1035,593	204	149	1	1.0	0.0,0.015,0.001,0.011,0.012,0.004	0.016,0.007,0.012,0.003,0.006,0.005	-0.001
ENSMUSG00000000355	Mcts1	X	+	38611754	38611833	38611765	38611833	38608722	38608868	1,6,7,5,0,2	0,0,0,0,0,1	5,12,9,3,11,4	0,0,0,0,0,0	160	149	1	1.0	1.0,1.0,1.0,1.0,NA,0.651	1.0,1.0,1.0,1.0,1.0,1.0	-0.07
ENSMUSG00000068036	Afdn	17	+	13807276	13807392	13807279	13807392	13803938	13804134	0,18,7,17,18,7	0,20,22,13,12,24	0,15,21,17,6,15	0,14,20,7,21,14	152	149	1	1.0	NA,0.469,0.238,0.562,0.595,0.222	NA,0.512,0.507,0.704,0.219,0.512	-0.074
ENSMUSG00000068036	Afdn	17	+	13808931	13809095	13808934	13809095	13807276	13807392	0,12,23,25,7,20	0,11,7,5,8,6	0,30,21,22,13,16	0,3,5,10,9,8	152	149	1	1.0	NA,0.517,0.763,0.831,0.462,0.766	NA,0.907,0.805,0.683,0.586,0.662	-0.061
ENSMUSG00000032180	Tmed1	9	-	21508930	21509351	21508930	21509114	21509993	21510187	47,61,60,125,85,91	0,0,0,1,0,0	23,85,49,55,63,55	0,0,1,0,1,0	386	149	1	1.0	1.0,1.0,1.0,0.98,1.0,1.0	1.0,1.0,0.95,1.0,0.961,1.0	0.011
ENSMUSG00000060862	Zbtb40	4	-	136988547	136988765	136988547	136988762	136991497	136991662	0,2,3,5,0,2	0,5,6,9,8,9	0,6,1,1,0,0	0,7,1,5,13,13	152	149	1	1.0	NA,0.282,0.329,0.353,0.0,0.179	NA,0.457,0.495,0.164,0.0,0.0	0.005
ENSMUSG00000029617	Ccz1	5	-	143998162	143998605	143998162	143998274	144001376	144001458	33,123,175,250,186,228	0,0,0,0,0,1	51,192,182,213,259,156	0,1,0,0,0,1	480	149	1	1.0	1.0,1.0,1.0,1.0,1.0,0.986	1.0,0.983,1.0,1.0,1.0,0.98	0.004
ENSMUSG00000015697	Setdb1	3	-	95337148	95339032	95337148	95337265	95339906	95340062	0,341,407,473,299,396	0,0,0,0,1,0	6,431,334,329,386,344	0,2,2,0,1,1	1916	149	1	1.0	NA,1.0,1.0,1.0,0.959,1.0	1.0,0.944,0.929,1.0,0.968,0.964	0.024
ENSMUSG00000015697	Setdb1	3	-	95339906	95340065	95339906	95340062	95340161	95340312	0,43,65,84,47,95	0,6,13,9,1,14	0,79,75,62,63,75	1,11,5,8,6,10	152	149	1	1.0	NA,0.875,0.831,0.901,0.979,0.869	0.0,0.876,0.936,0.884,0.911,0.88	0.143
ENSMUSG00000038379	Ttk	9	+	83868042	83868219	83868132	83868219	83865077	83865158	4,18,36,28,25,18	0,0,0,0,0,0	7,21,37,10,37,27	0,0,1,0,0,0	239	149	1	1.0	1.0,1.0,1.0,1.0,1.0,1.0	1.0,1.0,0.958,1.0,1.0,1.0	0.007
ENSMUSG00000045672	Col27a1	4	+	63312689	63313479	63313425	63313479	63309521	63309629	0,0,0,0,0,0	0,0,1,0,0,1	0,0,0,0,1,0	0,0,0,0,1,2	885	149	1	1.0	NA,NA,0.0,NA,NA,0.0	NA,NA,NA,NA,0.144,0.0	-0.072
ENSMUSG00000045672	Col27a1	4	+	63318191	63318315	63318261	63318315	63317983	63318037	0,0,0,0,0,1	0,2,0,0,0,1	0,0,0,0,0,0	0,8,0,0,2,0	219	149	1	1.0	NA,0.0,NA,NA,NA,0.405	NA,0.0,NA,NA,0.0,NA	0.203
ENSMUSG00000045672	Col27a1	4	+	63324393	63324484	63324430	63324484	63323918	63323981	0,1,0,0,0,1	2,0,0,0,0,1	0,0,1,0,0,2	3,0,1,0,2,0	186	149	1	1.0	0.0,1.0,NA,NA,NA,0.445	0.0,NA,0.445,NA,0.0,1.0	0.12
ENSMUSG00000045672	Col27a1	4	+	63328531	63328703	63328534	63328703	63327829	63327895	0,2,0,0,0,3	0,0,0,0,1,0	0,0,2,0,6,0	0,2,0,0,2,0	152	149	1	1.0	NA,1.0,NA,NA,0.0,1.0	NA,0.0,1.0,NA,0.746,NA	0.085
ENSMUSG00000046679	C87436	6	+	86447310	86447421	86447340	86447421	86445433	86446268	0,26,34,26,10,27	0,7,6,5,4,8	0,9,13,16,28,16	0,0,1,0,2,4	179	149	1	1.0	NA,0.756,0.825,0.812,0.675,0.737	NA,1.0,0.915,1.0,0.921,0.769	-0.16
ENSMUSG00000020687	Cdc27	11	-	104526050	104526184	104526050	104526166	104526862	104526977	0,4,3,2,4,6	0,32,31,30,37,30	0,6,7,7,6,13	0,39,17,37,28,37	167	149	1	1.0	NA,0.1,0.079,0.056,0.088,0.151	NA,0.121,0.269,0.144,0.161,0.239	-0.092
ENSMUSG00000028552	Eps15	4	+	109382784	109382966	109382846	109382966	109379866	109380029	81,150,168,186,121,214	0,0,0,0,0,4	86,172,190,166,207,148	0,0,0,0,1,0	211	149	1	1.0	1.0,1.0,1.0,1.0,1.0,0.974	1.0,1.0,1.0,1.0,0.993,1.0	-0.003
ENSMUSG00000037190	Cyb561d2	9	-	107541002	107541069	107541002	107541040	107541496	107541650	19,0,8,5,2,6	103,85,171,172,125,176	0,8,13,1,9,7	80,160,159,102,234,139	178	149	1	1.0	0.134,0.0,0.038,0.024,0.013,0.028	0.0,0.04,0.064,0.008,0.031,0.04	0.009
ENSMUSG00000021546	Hnrnpk	13	-	58391238	58392476	58391238	58392416	58393195	58393365	270,549,638,791,573,808	95,163,224,278,202,277	284,696,715,625,935,574	62,270,235,206,353,230	209	149	1	1.0	0.67,0.706,0.67,0.67,0.669,0.675	0.766,0.648,0.684,0.684,0.654,0.64	-0.003
ENSMUSG00000021546	Hnrnpk	13	-	58393195	58393365	58393195	58393241	58393691	58393774	418,1192,1607,2100,1342,1961	0,2,1,0,2,0	561,1857,1750,1571,2464,1685	0,4,2,0,0,0	273	149	1	1.0	1.0,0.997,0.999,1.0,0.997,1.0	1.0,0.996,0.998,1.0,1.0,1.0	-0.0
ENSMUSG00000052949	Rnf157	11	-	116347855	116347967	116347855	116347918	116349333	116349442	1,44,47,62,38,41	0,0,0,1,0,0	10,59,40,44,73,49	0,0,0,0,0,0	198	149	1	1.0	1.0,1.0,1.0,0.979,1.0,1.0	1.0,1.0,1.0,1.0,1.0,1.0	-0.003
ENSMUSG00000028759	Hp1bp3	4	+	138223489	138223649	138223528	138223649	138222088	138222188	0,261,277,414,270,363	0,22,14,32,10,20	14,292,323,321,302,289	0,7,24,16,23,25	188	149	1	1.0	NA,0.904,0.94,0.911,0.955,0.935	1.0,0.971,0.914,0.941,0.912,0.902	-0.011
ENSMUSG00000031065	Cdk16	X	+	20693906	20694171	20694037	20694171	20693323	20693531	0,9,23,26,9,14	0,108,157,166,95,193	0,7,14,6,21,16	14,174,107,135,134,153	280	149	1	1.0	NA,0.042,0.072,0.077,0.048,0.037	0.0,0.021,0.065,0.023,0.077,0.053	0.015
ENSMUSG00000032580	Rbm5	9	-	107749707	107749799	107749707	107749796	107750007	107750092	8,99,108,97,94,111	0,5,2,1,6,1	11,62,96,58,92,81	0,9,8,5,3,2	152	149	1	1.0	1.0,0.951,0.981,0.99,0.939,0.991	1.0,0.871,0.922,0.919,0.968,0.975	0.033
ENSMUSG00000032580	Rbm5	9	-	107749707	107749799	107749707	107749796	107750462	107750548	0,33,28,40,27,35	4,0,1,6,0,4	5,42,32,34,38,31	2,1,5,5,0,2	152	149	1	1.0	0.0,1.0,0.965,0.867,1.0,0.896	0.71,0.976,0.863,0.87,1.0,0.938	-0.105
ENSMUSG00000032580	Rbm5	9	-	107756908	107760391	107756908	107756992	107765494	107765650	18,295,414,349,246,343	0,0,0,0,0,0	7,394,406,234,251,307	0,0,1,0,0,0	3548	149	1	1.0	1.0,1.0,1.0,1.0,1.0,1.0	1.0,1.0,0.945,1.0,1.0,1.0	0.009
ENSMUSG00000018189	Uchl5	1	+	143799920	143800034	143799923	143800034	143798390	143798493	41,48,61,62,54,74	46,43,53,68,65,61	56,58,53,56,115,56	63,74,63,65,91,56	152	149	1	1.0	0.466,0.523,0.53,0.472,0.449,0.543	0.466,0.434,0.452,0.458,0.553,0.495	0.021
ENSMUSG00000009687	Fxyd5	7	-	31032729	31035283	31032729	31033018	31035385	31035415	4353,2026,2608,3357,2200,3284	0,3,5,10,5,6	3523,2555,2465,2272,4338,2426	7,4,2,6,16,6	2414	149	1	1.0	1.0,0.977,0.97,0.954,0.964,0.971	0.969,0.975,0.987,0.959,0.944,0.961	0.007
ENSMUSG00000009687	Fxyd5	7	-	31032729	31035283	31032729	31033018	31036435	31036516	96,103,222,167,144,146	0,2,1,0,0,0	96,182,186,102,232,120	0,2,0,0,1,0	2414	149	1	1.0	1.0,0.761,0.932,1.0,1.0,1.0	1.0,0.849,1.0,1.0,0.935,1.0	-0.015
ENSMUSG00000009687	Fxyd5	7	-	31037820	31037931	31037820	31037928	31039037	31039094	361,541,671,978,580,934	905,1323,1584,2311,1493,2182	406,678,649,650,908,612	1217,1660,1829,1712,2486,1627	152	149	1	1.0	0.281,0.286,0.293,0.293,0.276,0.296	0.246,0.286,0.258,0.271,0.264,0.269	0.022
ENSMUSG00000009687	Fxyd5	7	-	31040182	31040257	31040182	31040221	31041396	31041457	833,1638,2028,3147,1885,2904	34,66,68,84,52,87	1147,2234,2305,2149,3043,2120	46,38,63,50,87,74	185	149	1	1.0	0.952,0.952,0.96,0.968,0.967,0.964	0.953,0.979,0.967,0.972,0.966,0.958	-0.005
ENSMUSG00000009687	Fxyd5	7	-	31040182	31040272	31040182	31040221	31041396	31041457	284,442,623,891,551,774	34,66,68,84,52,87	363,646,624,639,947,588	46,38,63,50,87,74	200	149	1	1.0	0.862,0.833,0.872,0.888,0.888,0.869	0.855,0.927,0.881,0.905,0.89,0.855	-0.017
ENSMUSG00000009687	Fxyd5	7	-	31040182	31040272	31040182	31040257	31041396	31041457	9,1,17,10,8,6	558,1197,1422,2266,1342,2136	9,12,16,11,47,3	793,1600,1697,1521,2143,1535	164	149	1	1.0	0.014,0.001,0.011,0.004,0.005,0.003	0.01,0.007,0.008,0.007,0.02,0.002	-0.003
ENSMUSG00000009687	Fxyd5	7	-	31041396	31041469	31041396	31041457	31042046	31042078	28,60,57,94,61,113	1,1,0,1,0,16	40,82,87,65,102,84	0,0,0,0,20,12	161	149	1	1.0	0.963,0.982,1.0,0.989,1.0,0.867	1.0,1.0,1.0,1.0,0.825,0.866	0.018
ENSMUSG00000020736	Nt5c	11	-	115490419	115490769	115490419	115490744	115490852	115490967	96,16,16,14,5,25	686,223,232,427,216,334	63,17,16,5,38,13	625,272,325,268,519,262	174	149	1	1.0	0.107,0.058,0.056,0.027,0.019,0.06	0.079,0.051,0.04,0.016,0.059,0.041	0.007
ENSMUSG00000040111	Gramd1b	9	-	40413296	40413374	40413296	40413371	40455293	40455764	0,32,46,55,40,47	0,2,8,7,0,0	0,59,41,54,39,29	0,1,2,2,0,0	152	149	1	1.0	NA,0.94,0.849,0.885,1.0,1.0	NA,0.983,0.953,0.964,1.0,1.0	-0.045
ENSMUSG00000040111	Gramd1b	9	-	40413296	40413374	40413296	40413371	40531019	40531383	0,0,4,3,7,1	0,2,0,1,0,2	0,3,5,0,5,3	0,0,0,0,1,0	152	149	1	1.0	NA,0.0,1.0,0.746,1.0,0.329	NA,1.0,1.0,NA,0.831,1.0	-0.343
ENSMUSG00000000787	Ddx3x	X	+	13288278	13288671	13288572	13288671	13287463	13287563	0,14,31,44,35,51	0,0,0,2,0,0	0,29,24,24,31,38	0,0,0,0,1,0	443	149	1	1.0	NA,1.0,1.0,0.881,1.0,1.0	NA,1.0,1.0,1.0,0.912,1.0	-0.006
ENSMUSG00000036499	Eea1	10	+	95993229	95993463	95993423	95993463	95990399	95990465	0,0,0,12,3,0	13,44,54,78,45,57	0,0,2,3,1,6	0,63,36,37,34,53	343	149	1	1.0	0.0,0.0,0.0,0.063,0.028,0.0	NA,0.0,0.024,0.034,0.013,0.047	-0.008
ENSMUSG00000015733	Capza2	6	+	17660728	17660827	17660748	17660827	17657172	17657252	0,6,12,10,1,5	56,786,900,1188,744,1171	0,1,6,1,2,4	77,1077,1028,981,1140,1063	169	149	1	1.0	0.0,0.007,0.012,0.007,0.001,0.004	0.0,0.001,0.005,0.001,0.002,0.003	0.003
ENSMUSG00000031516	Dctn6	8	-	34104985	34105098	34104985	34105039	34106341	34106406	0,1,7,6,3,0	0,7,6,14,8,14	0,7,9,4,13,4	0,6,12,5,17,11	208	149	1	1.0	NA,0.093,0.455,0.235,0.212,0.0	NA,0.455,0.349,0.364,0.354,0.207	-0.147
ENSMUSG00000038533	Cbfa2t2	2	+	154531221	154531412	154531224	154531412	154528836	154528905	0,18,32,38,14,40	0,5,2,7,9,12	0,26,18,29,31,24	0,2,6,11,5,9	152	149	1	1.0	NA,0.779,0.94,0.842,0.604,0.766	NA,0.927,0.746,0.721,0.859,0.723	-0.009
ENSMUSG00000059540	Tcea2	2	+	181685776	181685922	181685791	181685922	181684442	181684533	0,2,0,0,0,0	0,2,16,4,5,2	0,0,0,0,0,0	9,5,9,7,15,10	164	149	1	1.0	NA,0.476,0.0,0.0,0.0,0.0	0.0,0.0,0.0,0.0,0.0,0.0	0.095
ENSMUSG00000027282	Mtch2	2	+	90852815	90852866	90852839	90852866	90849597	90849704	0,3,6,0,1,2	58,323,342,509,302,481	0,0,0,1,0,0	126,461,427,429,561,412	173	149	1	1.0	0.0,0.008,0.015,0.0,0.003,0.004	0.0,0.0,0.0,0.002,0.0,0.0	0.005
ENSMUSG00000027282	Mtch2	2	+	90853023	90853113	90853050	90853113	90852839	90852866	0,0,1,0,0,1	69,307,347,480,283,421	0,1,3,0,0,2	148,439,391,390,543,383	176	149	1	1.0	0.0,0.0,0.002,0.0,0.0,0.002	0.0,0.002,0.006,0.0,0.0,0.004	-0.001
ENSMUSG00000024201	Kdm4b	17	+	56394768	56394889	56394789	56394889	56393717	56394106	0,17,29,26,16,35	3,1,4,12,4,5	8,26,23,24,11,15	1,9,4,5,8,4	170	149	1	1.0	0.0,0.937,0.864,0.655,0.778,0.86	0.875,0.717,0.834,0.808,0.547,0.767	-0.076
ENSMUSG00000024201	Kdm4b	17	+	56396203	56396382	56396221	56396382	56394789	56394889	0,16,43,36,22,45	0,1,1,3,3,6	0,35,36,19,16,30	0,5,4,0,7,7	167	149	1	1.0	NA,0.935,0.975,0.915,0.867,0.87	NA,0.862,0.889,1.0,0.671,0.793	0.069
ENSMUSG00000006335	Tfpt	7	-	3628827	3629112	3628827	3629086	3629551	3629579	0,1,1,0,0,0	100,77,76,86,59,99	2,3,2,0,0,0	102,68,86,71,96,59	175	149	1	1.0	0.0,0.011,0.011,0.0,0.0,0.0	0.016,0.036,0.019,0.0,0.0,0.0	-0.008
ENSMUSG00000028842	Ago3	4	-	126346630	126346830	126346630	126346772	126347767	126347869	0,24,24,21,8,29	9,4,0,0,0,0	2,12,14,12,18,18	0,0,1,2,1,0	207	149	1	1.0	0.0,0.812,1.0,1.0,1.0,1.0	1.0,1.0,0.91,0.812,0.928,1.0	-0.14
ENSMUSG00000022617	Chkb	15	-	89427323	89427427	89427323	89427399	89427560	89427669	266,136,152,185,129,180	30,23,32,34,15,32	174,155,163,169,235,139	46,24,18,15,29,31	177	149	1	1.0	0.882,0.833,0.8,0.821,0.879,0.826	0.761,0.845,0.884,0.905,0.872,0.791	-0.003
ENSMUSG00000022617	Chkb	15	-	89428133	89428229	89428133	89428193	89428410	89428544	105,168,187,263,190,218	0,0,3,0,0,1	91,188,160,167,256,171	0,4,0,5,0,0	185	149	1	1.0	1.0,1.0,0.98,1.0,1.0,0.994	1.0,0.974,1.0,0.964,1.0,1.0	0.006
ENSMUSG00000022617	Chkb	15	-	89428410	89428578	89428410	89428544	89428713	89428827	7,12,20,21,22,32	21,65,74,87,49,98	7,27,24,27,19,18	42,55,66,48,59,65	183	149	1	1.0	0.213,0.131,0.18,0.164,0.268,0.21	0.119,0.286,0.228,0.314,0.208,0.184	-0.029
ENSMUSG00000056962	Jmjd6	11	-	116839837	116839931	116839837	116839926	116840409	116840545	12,3,8,4,4,0	12,1,4,0,3,1	13,9,8,4,7,6	0,0,0,0,0,0	154	149	0.00663074307846	1.0	0.492,0.744,0.659,1.0,0.563,0.0	1.0,1.0,1.0,1.0,1.0,1.0	-0.424
ENSMUSG00000056962	Jmjd6	11	-	116839837	116839931	116839837	116839926	116840447	116840545	4,0,0,3,2,2	8,5,1,0,0,5	0,0,1,1,5,2	2,3,5,1,6,1	154	149	0.562323884044	1.0	0.326,0.0,0.0,1.0,1.0,0.279	0.0,0.0,0.162,0.492,0.446,0.659	0.141
ENSMUSG00000054737	Zfp182	X	-	21060502	21060528	21060502	21060523	21061893	21062003	0,0,2,0,0,0	0,0,2,0,0,0	0,0,0,1,0,1	0,0,0,0,0,1	154	149	1	1.0	NA,NA,0.492,NA,NA,NA	NA,NA,NA,1.0,NA,0.492	-0.254
ENSMUSG00000054737	Zfp182	X	-	21060502	21060557	21060502	21060523	21061893	21062003	0,1,2,4,1,7	0,0,2,0,0,0	0,1,1,3,1,2	0,0,0,0,0,1	183	149	1	1.0	NA,1.0,0.449,1.0,1.0,1.0	NA,1.0,1.0,1.0,1.0,0.62	-0.034
ENSMUSG00000054737	Zfp182	X	-	21060502	21060557	21060502	21060528	21061893	21062003	0,1,0,4,1,7	0,0,0,0,0,0	0,1,1,2,1,2	0,0,0,0,0,1	178	149	1	1.0	NA,1.0,NA,1.0,1.0,1.0	NA,1.0,1.0,1.0,1.0,0.626	0.075
ENSMUSG00000054737	Zfp182	X	-	21060502	21060557	21060502	21060528	21061937	21062052	0,1,0,2,1,3	0,0,0,0,0,2	0,1,1,1,1,2	0,0,0,0,0,0	178	149	1	1.0	NA,1.0,NA,1.0,1.0,0.557	NA,1.0,1.0,1.0,1.0,1.0	-0.111
ENSMUSG00000038241	Cep250	2	+	155968754	155968862	155968757	155968862	155967557	155967654	0,20,24,27,15,36	0,0,1,0,0,0	1,23,24,18,21,35	0,0,0,0,0,0	152	149	1	1.0	NA,1.0,0.959,1.0,1.0,1.0	1.0,1.0,1.0,1.0,1.0,1.0	-0.008
ENSMUSG00000038241	Cep250	2	+	155974249	155974483	155974252	155974483	155973342	155973489	5,2,3,5,6,7	0,11,20,30,16,45	0,1,6,5,4,0	2,31,18,13,27,11	152	149	0.42156803794	1.0	1.0,0.151,0.128,0.14,0.269,0.132	0.0,0.031,0.246,0.274,0.127,0.0	0.19
ENSMUSG00000016494	Cd34	1	+	194949304	194949564	194949381	194949564	194947838	194948006	4,38,81,62,50,121	0,0,0,0,0,0	0,81,88,80,118,108	0,0,0,0,0,1	226	149	1	1.0	1.0,1.0,1.0,1.0,1.0,1.0	NA,1.0,1.0,1.0,1.0,0.986	0.003
ENSMUSG00000016494	Cd34	1	+	194959779	194961279	194959935	194961279	194959065	194959230	0,25,17,18,11,35	0,11,24,41,13,34	2,32,9,33,33,28	1,37,28,20,45,28	305	149	1	1.0	NA,0.526,0.257,0.177,0.292,0.335	0.494,0.297,0.136,0.446,0.264,0.328	-0.01
ENSMUSG00000037474	Dtl	1	-	191568290	191568411	191568290	191568404	191568494	191568556	0,3,5,9,6,9	0,2,0,1,1,0	0,8,15,9,8,9	0,0,1,0,0,0	156	149	1	1.0	NA,0.589,1.0,0.896,0.851,1.0	NA,1.0,0.935,1.0,1.0,1.0	-0.12
ENSMUSG00000052331	Ankrd44	1	-	54734995	54735113	54734995	54735059	54736229	54736312	0,0,0,1,0,1	0,28,33,65,29,55	2,0,5,0,0,3	0,61,46,42,32,37	203	149	1	1.0	NA,0.0,0.0,0.011,0.0,0.013	1.0,0.0,0.074,0.0,0.0,0.056	-0.184
ENSMUSG00000047757	Fancb	X	+	164992703	164992894	164992730	164992894	164991544	164991688	0,0,0,0,1,0	0,3,2,0,0,7	0,0,2,0,0,0	0,0,4,0,6,1	176	149	1	1.0	NA,0.0,0.0,NA,1.0,0.0	NA,NA,0.297,NA,0.0,0.0	0.151
ENSMUSG00000038515	Grtp1	8	-	13179582	13179759	13179582	13179755	13186882	13186979	17,0,1,0,0,0	8,0,1,1,2,0	0,0,0,0,0,0	2,0,1,3,9,2	153	149	1	1.0	0.674,NA,0.493,0.0,0.0,NA	0.0,NA,0.0,0.0,0.0,0.0	0.292
ENSMUSG00000018076	Med13l	5	+	118751839	118752009	118751866	118752009	118751530	118751754	0,7,12,19,8,13	0,25,30,55,21,48	1,16,8,15,10,21	0,44,35,32,32,40	176	149	1	1.0	NA,0.192,0.253,0.226,0.244,0.187	1.0,0.235,0.162,0.284,0.209,0.308	-0.146
ENSMUSG00000028149	Rap1gds1	3	-	138955321	138955461	138955321	138955458	138956193	138956319	0,95,121,173,83,182	0,22,18,25,22,31	0,138,121,117,185,126	0,31,36,25,20,40	152	149	1	1.0	NA,0.809,0.868,0.872,0.787,0.852	NA,0.814,0.767,0.821,0.901,0.755	0.026
ENSMUSG00000028149	Rap1gds1	3	-	138955321	138955461	138955321	138955458	138957409	138957544	0,0,0,0,0,4	0,0,0,0,0,0	0,0,0,1,0,0	0,0,3,0,0,0	152	149	1	1.0	NA,NA,NA,NA,NA,1.0	NA,NA,0.0,1.0,NA,NA	0.5
ENSMUSG00000004100	Ppan	9	+	20891082	20891365	20891286	20891365	20890904	20891012	134,75,63,95,71,105	0,0,1,1,0,2	111,111,87,65,142,76	0,0,1,0,3,0	353	149	1	1.0	1.0,1.0,0.964,0.976,1.0,0.957	1.0,1.0,0.973,1.0,0.952,1.0	-0.005
ENSMUSG00000029070	Mxra8	4	+	155840905	155841208	155840914	155841208	155840777	155840798	0,21,12,6,12,30	0,0,0,0,0,6	0,16,6,5,23,24	0,0,0,7,0,5	158	149	1	1.0	NA,1.0,1.0,1.0,1.0,0.825	NA,1.0,1.0,0.402,1.0,0.819	0.121
ENSMUSG00000027009	Itga4	2	+	79288821	79289391	79289236	79289391	79288206	79288297	0,42,78,52,52,53	0,0,0,0,0,0	0,39,61,64,20,59	0,0,0,0,0,1	564	149	1	1.0	NA,1.0,1.0,1.0,1.0,1.0	NA,1.0,1.0,1.0,1.0,0.94	0.012
ENSMUSG00000025283	Sat1	X	-	155213896	155213958	155213896	155213937	155214032	155214134	13,19,35,44,34,42	1006,1256,1305,1973,1142,1625	14,30,27,26,31,31	952,1267,1219,1291,1697,1071	170	149	1	1.0	0.011,0.013,0.023,0.019,0.025,0.022	0.013,0.02,0.019,0.017,0.016,0.025	0.0
ENSMUSG00000021235	Coq6	12	+	84368142	84368709	84368585	84368709	84366884	84367019	0,31,39,53,24,35	0,2,2,9,2,3	8,41,54,46,47,60	2,3,3,4,0,6	592	149	1	1.0	NA,0.796,0.831,0.597,0.751,0.746	0.502,0.775,0.819,0.743,1.0,0.716	-0.015
ENSMUSG00000021235	Coq6	12	+	84370255	84371031	84370923	84371031	84368585	84368709	2,18,36,32,25,33	0,0,2,1,0,0	18,39,35,33,44,31	0,0,1,0,0,0	817	149	1	1.0	1.0,1.0,0.767,0.854,1.0,1.0	1.0,1.0,0.865,1.0,1.0,1.0	-0.041
ENSMUSG00000021235	Coq6	12	+	84371403	84371558	84371450	84371558	84371107	84371170	16,1,7,3,1,2	42,25,25,35,19,41	0,0,4,0,8,0	8,40,35,22,66,32	196	149	0.452943856033	1.0	0.225,0.03,0.176,0.061,0.038,0.036	0.0,0.0,0.08,0.0,0.084,0.0	0.067
ENSMUSG00000071533	Pcnp	16	-	56024223	56024438	56024223	56024386	56029602	56029696	42,218,272,364,233,358	9,16,33,37,29,69	17,248,239,189,273,221	2,48,23,44,38,34	201	149	1	1.0	0.776,0.91,0.859,0.879,0.856,0.794	0.863,0.793,0.885,0.761,0.842,0.828	0.017
ENSMUSG00000027936	Crtc2	3	+	90257116	90257411	90257294	90257411	90254295	90254558	0,74,96,151,92,136	0,0,0,0,0,2	7,89,73,78,100,106	0,0,0,0,0,0	327	149	1	1.0	NA,1.0,1.0,1.0,1.0,0.969	1.0,1.0,1.0,1.0,1.0,1.0	-0.006
ENSMUSG00000037373	Ctbp1	5	-	33247753	33248686	33247753	33248683	33249106	33249224	165,328,384,568,349,525	29,60,53,120,40,66	230,424,363,352,552,361	33,78,78,49,85,52	152	149	1	1.0	0.848,0.843,0.877,0.823,0.895,0.886	0.872,0.842,0.82,0.876,0.864,0.872	0.004
ENSMUSG00000037373	Ctbp1	5	-	33247753	33248686	33247753	33248683	33249586	33249714	0,1,0,0,0,2	0,2,0,0,1,0	1,1,3,3,1,1	1,0,0,0,0,0	152	149	1	1.0	NA,0.329,NA,NA,0.0,1.0	0.495,1.0,1.0,1.0,1.0,1.0	-0.473
ENSMUSG00000037373	Ctbp1	5	-	33247753	33248686	33247753	33248683	33250370	33250501	0,0,2,0,1,0	0,4,0,0,0,0	0,1,3,0,1,3	0,0,0,0,0,0	152	149	1	1.0	NA,0.0,1.0,NA,1.0,NA	NA,1.0,1.0,NA,1.0,1.0	-0.333
ENSMUSG00000078619	Smarcd2	11	-	106265887	106266000	106265887	106265983	106266536	106266692	0,0,0,0,0,0	24,148,184,230,185,275	0,0,0,3,0,0	23,192,208,179,219,165	166	149	1	1.0	0.0,0.0,0.0,0.0,0.0,0.0	0.0,0.0,0.0,0.015,0.0,0.0	-0.003
ENSMUSG00000056050	Mia3	1	-	183338058	183338169	183338058	183338157	183338262	183338340	4,136,155,152,133,141	0,0,2,0,0,0	5,117,118,136,164,140	0,2,4,0,4,1	161	149	1	1.0	1.0,1.0,0.986,1.0,1.0,1.0	1.0,0.982,0.965,1.0,0.974,0.992	0.012
ENSMUSG00000026020	Nop58	1	+	59692551	59692728	59692611	59692728	59692336	59692389	0,0,0,1,2,0	0,9,4,5,13,4	0,0,2,0,0,2	0,1,12,0,12,10	209	149	1	1.0	NA,0.0,0.0,0.125,0.099,0.0	NA,0.0,0.106,NA,0.0,0.125	-0.013
ENSMUSG00000026020	Nop58	1	+	59705592	59705756	59705727	59705756	59704708	59704750	49,161,227,238,177,289	0,0,0,0,2,0	68,220,232,178,397,254	0,0,0,0,0,1	284	149	1	1.0	1.0,1.0,1.0,1.0,0.979,1.0	1.0,1.0,1.0,1.0,1.0,0.993	-0.002
ENSMUSG00000031626	Sorbs2	8	+	45745716	45745841	45745785	45745841	45745419	45745446	0,0,0,0,0,2	0,0,0,0,2,0	0,0,0,0,0,0	0,2,0,0,0,1	218	149	1	1.0	NA,NA,NA,NA,0.0,1.0	NA,0.0,NA,NA,NA,0.0	0.5
ENSMUSG00000032127	Vps11	9	-	44355698	44356429	44355698	44355850	44358068	44358316	8,242,256,407,193,306	0,1,3,2,3,0	25,325,281,293,317,292	0,3,0,0,8,0	728	149	1	1.0	1.0,0.98,0.946,0.977,0.929,1.0	1.0,0.957,1.0,1.0,0.89,1.0	-0.002
ENSMUSG00000032127	Vps11	9	-	44356227	44356453	44356227	44356429	44358068	44358316	0,0,1,0,1,0	8,151,179,260,133,207	0,1,1,0,1,1	6,241,185,192,199,180	173	149	1	1.0	0.0,0.0,0.005,0.0,0.006,0.0	0.0,0.004,0.005,0.0,0.004,0.005	-0.001
ENSMUSG00000026933	Camsap1	2	-	25935461	25935564	25935461	25935561	25935849	25936058	0,11,28,27,18,31	0,1,1,2,1,5	0,25,20,21,30,22	0,1,5,3,9,0	152	149	1	1.0	NA,0.915,0.965,0.93,0.946,0.859	NA,0.961,0.797,0.873,0.766,1.0	0.044
ENSMUSG00000021288	Klc1	12	+	111789324	111789486	111789348	111789486	111787487	111787596	119,97,134,170,92,138	48,46,76,76,45,69	131,136,126,158,200,112	47,44,74,64,89,46	173	149	1	1.0	0.681,0.645,0.603,0.658,0.638,0.633	0.706,0.727,0.595,0.68,0.659,0.677	-0.031
ENSMUSG00000026608	Kctd3	1	-	188974065	188974204	188974065	188974198	188974286	188974471	0,35,37,40,27,35	0,1,0,0,0,4	2,42,30,23,46,30	0,0,0,1,2,0	155	149	1	1.0	NA,0.971,1.0,1.0,1.0,0.894	1.0,1.0,1.0,0.957,0.957,1.0	-0.013
ENSMUSG00000025487	Psmd13	7	+	140886387	140886845	140886801	140886845	140883499	140883578	85,326,421,415,286,385	0,0,1,0,0,0	138,412,390,311,471,338	0,0,0,0,1,1	563	149	1	1.0	1.0,1.0,0.991,1.0,1.0,1.0	1.0,1.0,1.0,1.0,0.992,0.989	0.002
ENSMUSG00000029625	Cpsf4	5	+	145178757	145178928	145178783	145178928	145177229	145177302	0,3,12,3,7,9	0,0,0,3,0,0	2,6,9,4,6,4	0,0,0,0,0,0	175	149	1	1.0	NA,1.0,1.0,0.46,1.0,1.0	1.0,1.0,1.0,1.0,1.0,1.0	-0.108
ENSMUSG00000029625	Cpsf4	5	+	145178757	145178928	145178832	145178928	145177229	145177302	0,10,21,6,13,14	0,36,66,72,38,49	7,18,14,14,10,13	25,41,47,39,63,37	224	149	1	1.0	NA,0.156,0.175,0.053,0.185,0.16	0.157,0.226,0.165,0.193,0.096,0.189	-0.025
ENSMUSG00000029625	Cpsf4	5	+	145178757	145178928	145178835	145178928	145177229	145177302	0,11,25,8,13,15	17,26,35,31,27,26	7,18,16,14,11,13	16,27,23,24,61,27	227	149	1	1.0	0.0,0.217,0.319,0.145,0.24,0.275	0.223,0.304,0.313,0.277,0.106,0.24	-0.044
ENSMUSG00000029625	Cpsf4	5	+	145178783	145178928	145178832	145178928	145177229	145177302	0,7,9,6,6,5	0,36,66,72,38,49	5,12,5,10,4,9	25,41,47,39,63,37	198	149	1	1.0	NA,0.128,0.093,0.059,0.106,0.071	0.131,0.18,0.074,0.162,0.046,0.155	-0.033
ENSMUSG00000029625	Cpsf4	5	+	145178783	145178928	145178835	145178928	145177229	145177302	0,8,13,8,6,6	17,26,35,31,27,26	5,12,7,10,5,9	16,27,23,24,61,27	201	149	1	1.0	0.0,0.186,0.216,0.161,0.141,0.146	0.188,0.248,0.184,0.236,0.057,0.198	-0.043
ENSMUSG00000029625	Cpsf4	5	+	145178832	145178928	145178835	145178928	145177229	145177302	0,37,70,74,38,50	17,26,35,31,27,26	25,41,49,39,64,37	16,27,23,24,61,27	152	149	0.962186554065	1.0	0.0,0.582,0.662,0.701,0.58,0.653	0.605,0.598,0.676,0.614,0.507,0.573	-0.066
ENSMUSG00000087385	Frg2f1	4	-	119533312	119533549	119533312	119533497	119533740	119533809	0,0,4,0,2,0	0,0,4,0,0,0	0,3,2,1,1,0	0,0,0,0,0,1	201	149	1	1.0	NA,NA,0.426,NA,1.0,NA	NA,1.0,1.0,1.0,1.0,0.0	-0.087
ENSMUSG00000036781	Rps27l	9	+	66948638	66948717	66948640	66948717	66947586	66947697	32,16,20,26,12,18	0,0,0,0,0,0	23,24,30,21,38,25	0,0,0,1,0,1	151	149	1	1.0	1.0,1.0,1.0,1.0,1.0,1.0	1.0,1.0,1.0,0.954,1.0,0.961	0.014
ENSMUSG00000025949	Pikfyve	1	+	65192530	65192566	65192533	65192566	65192144	65192294	0,2,6,5,6,9	0,0,0,1,2,2	0,2,4,9,7,9	0,3,3,0,2,1	152	149	1	1.0	NA,1.0,1.0,0.831,0.746,0.815	NA,0.395,0.567,1.0,0.774,0.898	0.152
ENSMUSG00000025967	Eef1b2	1	+	63178422	63178565	63178438	63178565	63177722	63177876	0,4,1,4,3,3	3279,2200,2504,3401,2209,3354	2,2,2,3,3,3	3125,2686,2676,2413,4015,2372	165	149	1	1.0	0.0,0.002,0.0,0.001,0.001,0.001	0.001,0.001,0.001,0.001,0.001,0.001	-0.0
ENSMUSG00000025967	Eef1b2	1	+	63178022	63178565	63178438	63178565	63177753	63177876	0,18,32,37,26,36	3279,2200,2504,3401,2209,3354	15,37,51,28,34,23	3125,2686,2676,2413,4015,2372	565	149	1	1.0	0.0,0.002,0.003,0.003,0.003,0.003	0.001,0.004,0.005,0.003,0.002,0.003	-0.001
ENSMUSG00000021413	Prpf4b	13	+	34901392	34902131	34901997	34902131	34900363	34900450	99,412,451,605,346,531	0,0,0,1,0,0	82,462,492,358,554,435	0,0,0,0,0,0	754	149	1	1.0	1.0,1.0,1.0,0.992,1.0,1.0	1.0,1.0,1.0,1.0,1.0,1.0	-0.001
ENSMUSG00000021413	Prpf4b	13	+	34901392	34906064	34905882	34906064	34900363	34900450	614,1037,1238,1558,970,1281	0,0,0,0,1,0	535,1264,1268,973,1559,1052	0,0,0,0,0,0	4639	149	1	1.0	1.0,1.0,1.0,1.0,0.969,1.0	1.0,1.0,1.0,1.0,1.0,1.0	-0.005
ENSMUSG00000038324	Trpc4ap	2	-	155643391	155643468	155643391	155643450	155644927	155645059	0,0,0,1,0,1	46,311,340,478,294,492	0,2,0,0,0,0	76,331,336,331,446,274	167	149	1	1.0	0.0,0.0,0.0,0.002,0.0,0.002	0.0,0.005,0.0,0.0,0.0,0.0	-0.0
ENSMUSG00000038324	Trpc4ap	2	-	155650418	155650585	155650418	155650561	155653492	155653678	96,323,356,374,340,395	5,10,9,23,10,12	70,330,316,366,361,341	14,3,12,11,17,10	173	149	1	1.0	0.943,0.965,0.971,0.933,0.967,0.966	0.812,0.99,0.958,0.966,0.948,0.967	0.017
ENSMUSG00000026111	Unc50	1	+	37431292	37431576	37431296	37431576	37430176	37430337	0,4,11,18,6,26	0,0,0,2,0,2	0,24,4,11,23,12	0,0,0,0,1,0	153	149	1	1.0	NA,1.0,1.0,0.898,1.0,0.927	NA,1.0,1.0,1.0,0.957,1.0	-0.026
ENSMUSG00000026111	Unc50	1	+	37431292	37431576	37431296	37431576	37430201	37430427	0,30,36,44,13,26	6,0,1,0,0,2	14,23,36,24,23,21	0,0,1,5,0,0	153	149	1	1.0	0.0,1.0,0.972,1.0,1.0,0.927	1.0,1.0,0.972,0.824,1.0,1.0	-0.149
ENSMUSG00000032657	Fam189b	3	+	89185433	89185609	89185436	89185609	89184888	89184996	0,18,17,33,18,16	0,4,0,4,0,5	0,13,9,7,19,27	0,1,5,4,6,1	152	149	1	1.0	NA,0.815,1.0,0.89,1.0,0.758	NA,0.927,0.638,0.632,0.756,0.964	0.109
ENSMUSG00000038178	Slc43a2	11	+	75560820	75560991	75560898	75560991	75532587	75532788	0,14,12,29,4,26	0,4,6,0,0,0	4,6,15,9,7,8	0,4,2,6,4,2	227	149	1	1.0	NA,0.697,0.568,1.0,1.0,1.0	1.0,0.496,0.831,0.496,0.535,0.724	0.173
ENSMUSG00000038178	Slc43a2	11	+	75560820	75560991	75560898	75560991	75545753	75545830	0,21,24,50,11,27	3,463,655,835,440,722	14,16,23,14,19,16	17,558,581,665,451,588	227	149	1	1.0	0.0,0.029,0.023,0.038,0.016,0.024	0.351,0.018,0.025,0.014,0.027,0.018	-0.054
ENSMUSG00000039515	Ptpa	2	+	30438228	30439764	30439663	30439764	30437569	30437669	57,391,419,553,283,387	0,0,1,0,0,1	142,399,410,360,541,321	0,0,0,0,0,0	1584	149	1	1.0	1.0,1.0,0.975,1.0,1.0,0.973	1.0,1.0,1.0,1.0,1.0,1.0	-0.009
ENSMUSG00000110195	Pde2a	7	+	101503286	101503410	101503298	101503410	101502811	101502942	0,11,8,31,8,9	0,74,125,113,70,110	0,9,10,7,24,23	4,102,80,111,107,72	161	149	1	1.0	NA,0.121,0.056,0.202,0.096,0.07	0.0,0.075,0.104,0.055,0.172,0.228	0.003
ENSMUSG00000033793	Atp6v1h	1	+	5093362	5095728	5095614	5095728	5089008	5089111	7,316,357,489,277,441	0,1,0,5,2,4	15,417,413,390,466,322	2,0,4,0,0,0	2401	149	1	1.0	1.0,0.951,1.0,0.859,0.896,0.872	0.318,1.0,0.865,1.0,1.0,1.0	0.066
ENSMUSG00000018008	Cyth4	15	+	78604859	78605913	78605846	78605913	78604635	78604700	108,103,124,168,129,166	46,693,844,936,594,836	125,139,142,129,182,106	48,874,703,662,798,604	1136	149	1	1.0	0.235,0.019,0.019,0.023,0.028,0.025	0.255,0.02,0.026,0.025,0.029,0.023	-0.005
ENSMUSG00000018008	Cyth4	15	+	78611421	78611597	78611448	78611597	78609761	78609874	10,47,24,46,25,34	53,697,907,881,534,803	5,33,39,30,54,46	137,851,768,513,827,704	176	149	1	1.0	0.138,0.054,0.022,0.042,0.038,0.035	0.03,0.032,0.041,0.047,0.052,0.052	0.012
ENSMUSG00000026670	Uap1	1	-	170147995	170148046	170147995	170148043	170149270	170149459	4,2,5,0,8,0	2,1,0,0,0,4	10,3,0,4,22,6	0,9,1,0,8,5	152	149	1	1.0	0.662,0.662,1.0,NA,1.0,0.0	1.0,0.246,0.0,1.0,0.729,0.541	0.079
ENSMUSG00000029599	Ddx54	5	+	120620257	120620758	120620626	120620758	120619763	120619859	11,149,195,247,148,253	0,0,0,0,0,0	20,196,205,149,251,177	0,1,0,0,0,0	518	149	1	1.0	1.0,1.0,1.0,1.0,1.0,1.0	1.0,0.983,1.0,1.0,1.0,1.0	0.003
ENSMUSG00000029599	Ddx54	5	+	120624537	120625844	120625701	120625844	120623891	120623965	170,243,326,343,248,356	0,0,0,0,2,0	169,319,300,262,455,322	0,0,0,1,2,1	1313	149	1	1.0	1.0,1.0,1.0,1.0,0.934,1.0	1.0,1.0,1.0,0.967,0.963,0.973	0.005
ENSMUSG00000036622	Atp13a2	4	+	140999127	140999283	140999234	140999283	140996667	140996799	125,923,1339,1757,866,1557	0,2,0,3,2,1	164,1190,1102,1048,1407,1067	0,8,1,2,0,0	256	149	1	1.0	1.0,0.996,1.0,0.997,0.996,0.999	1.0,0.989,0.998,0.997,1.0,1.0	0.001
ENSMUSG00000036622	Atp13a2	4	+	141002456	141002783	141002623	141002783	141001883	141002090	45,388,480,651,383,594	0,0,0,0,0,0	117,487,498,431,563,412	0,0,0,2,0,0	316	149	1	1.0	1.0,1.0,1.0,1.0,1.0,1.0	1.0,1.0,1.0,0.99,1.0,1.0	0.002
ENSMUSG00000036622	Atp13a2	4	+	141006042	141006848	141006678	141006848	141005265	141005362	1194,1121,1389,1852,1038,1703	0,0,0,0,1,0	1203,1319,1177,1168,1954,1074	0,0,0,0,0,0	785	149	1	1.0	1.0,1.0,1.0,1.0,0.995,1.0	1.0,1.0,1.0,1.0,1.0,1.0	-0.001
ENSMUSG00000036622	Atp13a2	4	+	141006042	141006848	141006752	141006848	141005265	141005362	1644,1324,1653,2156,1211,1979	12,9,7,4,3,13	1615,1563,1364,1367,2283,1269	6,7,11,12,16,15	859	149	1	1.0	0.96,0.962,0.976,0.989,0.986,0.964	0.979,0.975,0.956,0.952,0.961,0.936	0.013
ENSMUSG00000036622	Atp13a2	4	+	141006678	141006848	141006752	141006848	141005265	141005362	450,203,264,304,174,276	12,9,7,4,3,13	412,244,187,199,329,195	6,7,11,12,16,15	223	149	1	1.0	0.962,0.938,0.962,0.981,0.975,0.934	0.979,0.959,0.919,0.917,0.932,0.897	0.025
ENSMUSG00000036622	Atp13a2	4	+	141006678	141006848	141006752	141006848	141006351	141006503	1068,444,590,679,401,642	289,123,198,343,130,221	841,527,468,445,731,443	304,190,176,148,267,195	223	149	1	1.0	0.712,0.707,0.666,0.569,0.673,0.66	0.649,0.65,0.64,0.668,0.647,0.603	0.022
ENSMUSG00000038712	Mindy1	3	+	95282919	95283625	95283230	95283625	95282682	95282744	7,74,105,133,79,152	0,18,27,20,15,28	6,156,108,112,110,107	0,20,7,27,17,22	460	149	0.848209241226	1.0	1.0,0.571,0.557,0.683,0.63,0.637	1.0,0.716,0.833,0.573,0.677,0.612	-0.056
ENSMUSG00000038712	Mindy1	3	+	95295272	95295425	95295299	95295425	95294794	95294986	283,282,362,327,237,328	60,35,33,81,36,68	308,265,246,229,429,254	40,78,41,36,109,52	176	149	1	1.0	0.8,0.872,0.903,0.774,0.848,0.803	0.867,0.742,0.836,0.843,0.769,0.805	0.023
ENSMUSG00000020476	Dbnl	11	+	5797274	5797335	5797283	5797335	5797023	5797175	8,29,32,39,30,44	20,67,76,82,50,81	22,23,42,39,39,41	67,67,93,67,101,70	158	149	1	1.0	0.274,0.29,0.284,0.31,0.361,0.339	0.236,0.245,0.299,0.354,0.267,0.356	0.017
ENSMUSG00000020476	Dbnl	11	+	5797274	5797335	5797286	5797335	5797023	5797175	8,29,32,39,30,45	62,109,125,189,99,153	23,23,45,39,39,41	64,148,110,125,227,156	161	149	1	1.0	0.107,0.198,0.192,0.16,0.219,0.214	0.25,0.126,0.275,0.224,0.137,0.196	-0.02
ENSMUSG00000020476	Dbnl	11	+	5797283	5797335	5797286	5797335	5797023	5797175	20,67,76,82,50,82	62,109,125,189,99,153	68,67,96,67,101,70	64,148,110,125,227,156	152	149	1	1.0	0.24,0.376,0.373,0.298,0.331,0.344	0.51,0.307,0.461,0.344,0.304,0.305	-0.045
ENSMUSG00000028744	Pqlc2	4	-	139306442	139306690	139306442	139306608	139307728	139307850	96,223,272,314,172,350	0,0,0,0,0,0	68,272,235,238,374,231	0,2,0,0,0,0	231	149	1	1.0	1.0,1.0,1.0,1.0,1.0,1.0	1.0,0.989,1.0,1.0,1.0,1.0	0.002
ENSMUSG00000026096	Osgepl1	1	+	53317901	53318289	53317906	53318289	53314855	53315099	0,8,10,5,8,20	0,0,0,0,1,0	1,26,14,8,16,4	0,2,0,0,4,0	154	149	1	1.0	NA,1.0,1.0,1.0,0.886,1.0	1.0,0.926,1.0,1.0,0.795,1.0	0.024
ENSMUSG00000047539	Fbxo28	1	-	182317809	182318005	182317809	182317958	182326253	182326392	10,105,91,113,61,83	0,5,3,5,2,3	14,91,113,93,110,59	0,4,0,4,1,2	196	149	1	1.0	1.0,0.941,0.958,0.945,0.959,0.955	1.0,0.945,1.0,0.946,0.988,0.957	-0.013
ENSMUSG00000038375	Trp53inp2	2	+	155385880	155386169	155386000	155386169	155385289	155385464	0,234,269,408,267,391	0,39,35,55,34,50	5,300,259,264,231,218	0,59,45,36,29,41	269	149	1	1.0	NA,0.769,0.81,0.804,0.813,0.812	1.0,0.738,0.761,0.802,0.815,0.747	-0.009
ENSMUSG00000024542	Cep192	18	+	67877955	67878660	67878538	67878660	67871461	67871557	2,50,58,72,29,63	0,0,0,1,3,0	8,59,49,41,95,37	0,0,0,0,0,0	732	149	1	1.0	1.0,1.0,1.0,0.936,0.663,1.0	1.0,1.0,1.0,1.0,1.0,1.0	-0.067
ENSMUSG00000026822	Lcn2	2	-	32384632	32385520	32384632	32384884	32385705	32385825	367,319,297,883,454,430	0,0,0,3,0,0	325,370,467,687,1030,442	0,0,2,3,1,0	785	149	1	1.0	1.0,1.0,1.0,0.982,1.0,1.0	1.0,1.0,0.978,0.978,0.995,1.0	0.005
ENSMUSG00000028582	Cc2d1b	4	+	108625333	108625533	108625407	108625533	108624845	108625004	0,9,8,7,2,3	6,98,136,140,86,118	0,3,3,4,11,10	16,103,141,112,149,128	223	149	1	1.0	0.0,0.058,0.038,0.032,0.015,0.017	0.0,0.019,0.014,0.023,0.047,0.05	0.001
ENSMUSG00000028582	Cc2d1b	4	+	108625980	108626153	108626037	108626153	108624845	108625004	0,54,59,70,40,73	0,0,0,0,0,0	4,71,49,61,80,44	0,0,0,0,2,0	206	149	1	1.0	NA,1.0,1.0,1.0,1.0,1.0	1.0,1.0,1.0,1.0,0.967,1.0	0.006
ENSMUSG00000028582	Cc2d1b	4	+	108625980	108626153	108626037	108626153	108625654	108625814	0,189,242,275,154,238	0,5,0,12,1,0	39,249,219,184,253,164	0,3,2,7,3,4	206	149	1	1.0	NA,0.965,1.0,0.943,0.991,1.0	1.0,0.984,0.988,0.95,0.984,0.967	0.001
ENSMUSG00000086629	2810403D21Rik	X	+	108836228	108836355	108836265	108836355	108834577	108834685	0,0,1,0,0,0	0,0,0,0,0,0	0,0,0,1,0,0	0,1,0,0,0,1	186	149	1	1.0	NA,NA,1.0,NA,NA,NA	NA,0.0,NA,1.0,NA,0.0	0.667
ENSMUSG00000086629	2810403D21Rik	X	+	108836228	108836355	108836265	108836355	108834694	108835004	0,0,3,0,0,0	0,2,8,2,0,0	0,0,0,0,0,0	0,0,0,0,4,0	186	149	1	1.0	NA,0.0,0.231,0.0,NA,NA	NA,NA,NA,NA,0.0,NA	0.077
ENSMUSG00000037613	Tnfrsf23	7	-	143670831	143671015	143670831	143670943	143679944	143680073	0,7,2,8,2,4	0,40,44,63,39,53	0,7,5,0,7,3	0,51,41,61,43,51	221	149	1	1.0	NA,0.106,0.03,0.079,0.033,0.048	NA,0.085,0.076,0.0,0.099,0.038	-0.0
ENSMUSG00000074643	Cpne1	2	-	156073798	156074035	156073798	156073992	156074175	156074309	0,94,121,144,114,138	0,0,0,0,0,1	0,96,126,94,141,109	0,0,0,0,0,0	192	149	1	1.0	NA,1.0,1.0,1.0,1.0,0.991	NA,1.0,1.0,1.0,1.0,1.0	-0.002
ENSMUSG00000060288	Ppih	4	-	119300009	119300202	119300009	119300183	119310758	119310847	43,14,10,9,12,12	55,3,0,0,24,0	22,6,19,3,23,12	44,0,0,0,64,0	168	149	0.324777260618	1.0	0.409,0.805,1.0,1.0,0.307,1.0	0.307,1.0,1.0,1.0,0.242,1.0	-0.005
ENSMUSG00000032187	Smarca4	9	+	21686012	21686275	21686021	21686275	21678928	21679147	0,4,3,4,1,7	67,94,122,197,108,151	0,5,4,3,2,4	90,135,129,120,198,109	158	149	1	1.0	0.0,0.039,0.023,0.019,0.009,0.042	0.0,0.034,0.028,0.023,0.009,0.033	0.001
ENSMUSG00000032187	Smarca4	9	+	21699799	21699908	21699802	21699908	21678928	21679147	0,0,1,1,1,0	0,0,0,1,0,0	0,0,4,0,0,0	0,0,0,0,0,0	152	149	1	1.0	NA,NA,1.0,0.495,1.0,NA	NA,NA,1.0,NA,NA,NA	-0.168
ENSMUSG00000032187	Smarca4	9	+	21699799	21699908	21699802	21699908	21686021	21686275	158,124,141,210,122,188	29,43,51,45,35,45	154,147,165,165,265,169	70,58,51,41,67,44	152	149	1	1.0	0.842,0.739,0.73,0.821,0.774,0.804	0.683,0.713,0.76,0.798,0.795,0.79	0.029
ENSMUSG00000028439	Fam219a	4	-	41517690	41520398	41517690	41520395	41520911	41520966	15,157,194,250,131,223	0,30,42,47,14,29	30,202,174,202,188,177	1,30,34,38,42,27	152	149	1	1.0	1.0,0.837,0.819,0.839,0.902,0.883	0.967,0.868,0.834,0.839,0.814,0.865	0.015
ENSMUSG00000031879	Fam96b	8	-	104640967	104641093	104640967	104641088	104641310	104641390	257,209,244,360,188,320	0,0,0,0,0,0	210,210,197,164,425,180	0,0,0,0,1,0	154	149	1	1.0	1.0,1.0,1.0,1.0,1.0,1.0	1.0,1.0,1.0,1.0,0.998,1.0	0.0
ENSMUSG00000063445	Nmral1	16	-	4711316	4711680	4711316	4711603	4713639	4713830	0,0,2,0,2,7	85,32,22,36,19,46	2,3,4,6,9,0	48,29,28,35,64,26	226	149	1	1.0	0.0,0.0,0.057,0.0,0.065,0.091	0.027,0.064,0.086,0.102,0.085,0.0	-0.025
ENSMUSG00000037366	Pafah2	4	+	134410778	134410972	134410903	134410972	134405005	134405102	0,2,0,7,0,2	0,36,27,51,16,58	0,3,0,0,7,5	0,29,25,41,39,12	274	149	1	1.0	NA,0.029,0.0,0.069,0.0,0.018	NA,0.053,0.0,0.0,0.089,0.185	-0.042
ENSMUSG00000038733	Wdr26	1	-	181203023	181203224	181203023	181203160	181209002	181209107	3,3,4,8,1,13	6,108,117,148,106,132	3,5,9,2,7,2	8,142,141,119,138,120	213	149	1	1.0	0.259,0.019,0.023,0.036,0.007,0.064	0.208,0.024,0.043,0.012,0.034,0.012	0.013
ENSMUSG00000038733	Wdr26	1	-	181203023	181203224	181203023	181203160	181209050	181209107	3,7,10,10,3,24	11,139,154,215,149,198	0,9,9,10,5,1	6,144,142,153,115,189	213	149	1	1.0	0.16,0.034,0.043,0.032,0.014,0.078	0.0,0.042,0.042,0.044,0.03,0.004	0.033
ENSMUSG00000004319	Clcn3	8	-	60922789	60927418	60922789	60923188	60930680	60930761	4,83,83,91,68,91	0,0,2,0,0,0	7,96,81,109,76,95	0,0,0,2,0,0	4379	149	1	1.0	1.0,1.0,0.585,1.0,1.0,1.0	1.0,1.0,1.0,0.65,1.0,1.0	-0.011
ENSMUSG00000004319	Clcn3	8	-	60922789	60927418	60922789	60923188	60937299	60937487	4,83,83,92,68,91	0,0,0,0,0,0	7,96,81,109,75,95	0,0,0,0,0,1	4379	149	1	1.0	1.0,1.0,1.0,1.0,1.0,1.0	1.0,1.0,1.0,1.0,1.0,0.764	0.039
ENSMUSG00000045205	Dpy19l4	4	-	11292553	11292688	11292553	11292686	11295935	11296059	0,49,46,52,56,59	0,0,0,0,0,0	0,66,62,56,27,61	0,1,0,4,0,0	151	149	1	1.0	NA,1.0,1.0,1.0,1.0,1.0	NA,0.985,1.0,0.932,1.0,1.0	0.017
ENSMUSG00000040782	Cop1	1	+	159319723	159319840	159319747	159319840	159308882	159308964	0,204,309,281,221,295	0,1,4,0,0,0	59,221,229,263,261,215	0,0,2,0,1,3	173	149	1	1.0	NA,0.994,0.985,1.0,1.0,1.0	1.0,1.0,0.99,1.0,0.996,0.984	0.001
ENSMUSG00000038705	Gmeb2	2	-	181264969	181265108	181264969	181265103	181265814	181265912	0,21,28,24,22,34	0,0,1,4,0,0	0,26,26,27,36,24	0,0,4,0,0,2	154	149	1	1.0	NA,1.0,0.964,0.853,1.0,1.0	NA,1.0,0.863,1.0,1.0,0.921	0.007
ENSMUSG00000028641	P3h1	4	+	119241661	119241804	119241682	119241804	119241481	119241534	0,0,1,2,3,1	30,53,62,81,81,69	0,0,0,0,0,1	11,80,59,52,86,72	170	149	1	1.0	0.0,0.0,0.014,0.021,0.031,0.013	0.0,0.0,0.0,0.0,0.0,0.012	0.011
ENSMUSG00000036391	Sec24a	11	-	51729451	51729578	51729451	51729575	51731802	51731905	0,25,20,24,23,32	0,0,9,11,3,11	1,16,29,20,18,24	0,4,8,6,9,7	152	149	1	1.0	NA,1.0,0.685,0.681,0.883,0.74	1.0,0.797,0.78,0.766,0.662,0.771	0.002
ENSMUSG00000026925	Inpp5e	2	-	26401600	26401785	26401600	26401698	26402099	26402223	0,2,3,3,1,4	0,41,47,45,14,49	0,3,1,2,3,4	1,35,42,34,35,38	236	149	1	1.0	NA,0.03,0.039,0.04,0.043,0.049	0.0,0.051,0.015,0.036,0.051,0.062	0.004
ENSMUSG00000019948	Actr6	10	-	89725767	89725953	89725767	89725903	89726636	89726760	0,2,0,3,4,1	1,12,18,39,13,21	0,2,1,5,2,1	0,17,32,22,16,15	199	149	1	1.0	0.0,0.111,0.0,0.054,0.187,0.034	NA,0.081,0.023,0.145,0.086,0.048	-0.012
ENSMUSG00000051811	Cox6b2	7	-	4752060	4752172	4752060	4752161	4752723	4752849	0,1,0,0,0,0	14,4,3,21,10,16	0,0,1,0,0,0	1,10,14,6,11,8	160	149	1	1.0	0.0,0.189,0.0,0.0,0.0,0.0	0.0,0.0,0.062,0.0,0.0,0.0	0.021
ENSMUSG00000041477	Dcp1b	6	+	119214769	119217979	119217802	119217979	119206469	119206598	68,250,254,415,189,328	0,0,0,0,0,0	175,250,271,248,346,267	1,0,1,0,0,0	3182	149	1	1.0	1.0,1.0,1.0,1.0,1.0,1.0	0.891,1.0,0.927,1.0,1.0,1.0	0.03
ENSMUSG00000041477	Dcp1b	6	+	119217802	119217979	119217901	119217979	119214769	119215606	70,57,45,93,52,74	0,1,0,5,2,0	60,44,54,58,70,35	1,1,0,2,6,0	248	149	1	1.0	1.0,0.972,1.0,0.918,0.94,1.0	0.973,0.964,1.0,0.946,0.875,1.0	0.012
ENSMUSG00000020806	Rhbdf2	11	-	116605242	116606232	116605242	116605438	116607227	116607427	16,78,106,113,63,106	0,0,0,1,0,0	5,68,74,77,84,84	0,0,0,0,0,0	943	149	1	1.0	1.0,1.0,1.0,0.947,1.0,1.0	1.0,1.0,1.0,1.0,1.0,1.0	-0.009
ENSMUSG00000028821	Syf2	4	+	134934931	134935464	134935373	134935464	134934455	134934581	167,229,313,417,281,385	0,0,0,4,2,1	155,324,301,275,411,305	0,0,0,0,2,0	591	149	1	1.0	1.0,1.0,1.0,0.963,0.973,0.99	1.0,1.0,1.0,1.0,0.981,1.0	-0.009
ENSMUSG00000049676	Catsperg1	7	-	29185187	29185593	29185187	29185251	29189809	29189866	2,2,1,2,2,2	0,1,0,0,0,0	9,9,5,4,5,4	0,1,0,0,0,0	491	149	1	1.0	1.0,0.378,1.0,1.0,1.0,1.0	1.0,0.732,1.0,1.0,1.0,1.0	-0.059
ENSMUSG00000049676	Catsperg1	7	-	29198112	29198408	29198112	29198220	29200116	29200254	0,0,1,7,9,3	0,0,0,0,0,1	0,3,4,0,0,3	0,0,0,0,0,0	337	149	1	1.0	NA,NA,1.0,1.0,1.0,0.57	NA,1.0,1.0,NA,NA,1.0	-0.108
ENSMUSG00000042699	Dhx9	1	-	153464617	153465068	153464617	153464712	153465676	153465777	0,233,269,294,212,331	0,0,0,0,0,0	9,320,342,255,333,262	0,0,1,0,0,0	505	149	1	1.0	NA,1.0,1.0,1.0,1.0,1.0	1.0,1.0,0.99,1.0,1.0,1.0	0.002
ENSMUSG00000042699	Dhx9	1	-	153478865	153478981	153478865	153478978	153481131	153481249	0,74,98,92,79,135	0,14,13,12,9,15	1,83,120,89,104,88	0,20,22,17,20,1	152	149	1	1.0	NA,0.838,0.881,0.883,0.896,0.898	1.0,0.803,0.842,0.837,0.836,0.989	-0.005
ENSMUSG00000086370	Ftx	X	-	103569567	103572561	103569567	103570875	103595930	103596007	0,32,55,61,51,52	0,0,0,1,0,0	0,62,49,42,31,42	0,0,0,0,0,0	1835	149	1	1.0	NA,1.0,1.0,0.832,1.0,1.0	NA,1.0,1.0,1.0,1.0,1.0	-0.034
ENSMUSG00000062729	Ppox	1	-	171279429	171279593	171279429	171279574	171279868	171280001	0,4,5,4,1,7	34,22,36,53,36,50	0,2,2,0,7,4	19,27,30,25,74,33	168	149	1	1.0	0.0,0.139,0.11,0.063,0.024,0.11	0.0,0.062,0.056,0.0,0.077,0.097	0.026
ENSMUSG00000062729	Ppox	1	-	171279429	171280001	171279429	171279574	171280139	171280255	8,105,108,188,113,119	0,0,0,0,0,0	39,115,115,99,122,115	0,0,1,0,0,0	576	149	1	1.0	1.0,1.0,1.0,1.0,1.0,1.0	1.0,1.0,0.967,1.0,1.0,1.0	0.005
ENSMUSG00000062729	Ppox	1	-	171279429	171280001	171279429	171279574	171280387	171280522	0,74,60,101,71,66	1,0,1,0,0,0	8,73,74,62,63,67	0,0,0,1,0,1	576	149	1	1.0	0.0,1.0,0.939,1.0,1.0,1.0	1.0,1.0,1.0,0.941,1.0,0.945	-0.158
ENSMUSG00000062729	Ppox	1	-	171280139	171280288	171280139	171280255	171280387	171280522	0,9,6,10,2,5	10,22,49,65,27,31	0,16,6,5,4,5	19,33,28,36,55,22	182	149	1	1.0	0.0,0.251,0.091,0.112,0.057,0.117	0.0,0.284,0.149,0.102,0.056,0.157	-0.02
ENSMUSG00000043019	Edem3	1	+	151805846	151805946	151805849	151805946	151804277	151804443	0,1,2,2,1,0	0,0,0,0,0,0	0,0,4,1,0,1	0,0,0,0,0,1	152	149	1	1.0	NA,1.0,1.0,1.0,1.0,NA	NA,NA,1.0,1.0,NA,0.495	0.168
ENSMUSG00000043019	Edem3	1	+	151805846	151805946	151805849	151805946	151804664	151804819	0,6,5,3,2,5	0,59,54,61,41,56	0,8,5,8,7,0	0,79,40,51,34,50	152	149	1	1.0	NA,0.091,0.083,0.046,0.046,0.08	NA,0.09,0.109,0.133,0.168,0.0	-0.031
ENSMUSG00000053286	Trmt1l	1	+	151448225	151448497	151448253	151448497	151443246	151443326	0,3,2,4,9,6	3,46,34,57,33,39	0,0,4,0,2,7	0,54,62,39,53,44	177	149	1	1.0	0.0,0.052,0.047,0.056,0.187,0.115	NA,0.0,0.052,0.0,0.031,0.118	0.036
ENSMUSG00000034789	Rab24	13	-	55320502	55320844	55320502	55320553	55320926	55320994	502,303,375,483,295,420	0,0,0,0,0,0	420,418,338,269,538,309	0,0,0,0,0,1	440	149	1	1.0	1.0,1.0,1.0,1.0,1.0,1.0	1.0,1.0,1.0,1.0,1.0,0.991	0.002
ENSMUSG00000038736	Nudcd1	15	-	44400019	44400227	44400019	44400224	44401281	44401464	0,7,15,3,11,17	0,17,9,22,4,11	0,4,3,5,9,8	0,21,17,15,12,15	152	149	1	1.0	NA,0.288,0.62,0.118,0.729,0.602	NA,0.157,0.147,0.246,0.424,0.343	0.208
ENSMUSG00000070425	Xntrpc	7	+	102071186	102071361	102071218	102071361	102065777	102065942	0,1,6,2,4,4	0,0,0,0,2,0	0,6,0,5,1,4	0,0,0,0,0,0	181	149	1	1.0	NA,1.0,1.0,1.0,0.622,1.0	NA,1.0,NA,1.0,1.0,1.0	-0.076
ENSMUSG00000028484	Psip1	4	-	83461870	83462473	83461870	83462174	83463594	83463713	35,22,40,53,57,70	2,2,0,0,0,0	70,28,59,58,88,59	7,0,0,0,1,0	448	149	1	1.0	0.853,0.785,1.0,1.0,1.0,1.0	0.769,1.0,1.0,1.0,0.967,1.0	-0.016
ENSMUSG00000028484	Psip1	4	-	83461870	83462553	83461870	83462174	83463594	83463713	22,30,44,48,55,68	2,2,0,0,0,0	67,24,71,66,81,61	7,0,0,0,1,0	528	149	1	1.0	0.756,0.809,1.0,1.0,1.0,1.0	0.73,1.0,1.0,1.0,0.958,1.0	-0.021
ENSMUSG00000028484	Psip1	4	-	83461870	83462553	83461870	83462473	83463594	83463713	0,9,13,11,3,6	13,1,9,16,5,8	0,2,19,11,13,15	3,6,7,3,20,13	229	149	0.891940730535	1.0	0.0,0.854,0.484,0.309,0.281,0.328	0.0,0.178,0.638,0.705,0.297,0.429	0.001
ENSMUSG00000026843	Fubp3	2	+	31592462	31592496	31592465	31592496	31583154	31583260	0,53,80,91,62,108	0,6,1,5,0,0	0,104,96,79,63,64	0,8,0,0,4,0	152	149	1	1.0	NA,0.896,0.987,0.947,1.0,1.0	NA,0.927,1.0,1.0,0.939,1.0	-0.007
ENSMUSG00000026843	Fubp3	2	+	31594842	31594892	31594847	31594892	31583154	31583260	0,3,2,0,1,2	0,0,0,0,0,1	0,3,2,5,2,1	0,1,0,0,1,0	154	149	1	1.0	NA,1.0,1.0,NA,1.0,0.659	NA,0.744,1.0,1.0,0.659,1.0	0.034
ENSMUSG00000026843	Fubp3	2	+	31594842	31594892	31594847	31594892	31592462	31592496	0,50,66,72,48,78	0,2,0,0,0,0	0,78,58,75,62,48	0,0,0,0,0,0	154	149	1	1.0	NA,0.96,1.0,1.0,1.0,1.0	NA,1.0,1.0,1.0,1.0,1.0	-0.008
ENSMUSG00000032966	Fkbp1a	2	+	151543905	151544140	151544012	151544140	151542817	151542865	0,3,0,13,7,7	0,0,1,3,1,2	0,8,2,3,16,2	0,0,2,3,1,1	256	149	1	1.0	NA,1.0,0.0,0.716,0.803,0.671	NA,1.0,0.368,0.368,0.903,0.538	0.003
ENSMUSG00000038070	Cntln	4	+	85063177	85063355	85063180	85063355	85049603	85050136	0,12,15,8,4,18	0,0,0,1,3,1	0,10,8,5,9,14	0,2,6,2,3,2	152	149	1	1.0	NA,1.0,1.0,0.887,0.567,0.946	NA,0.831,0.567,0.71,0.746,0.873	0.135
ENSMUSG00000027597	Ahcy	2	-	155067322	155067398	155067322	155067362	155068827	155069018	19,103,159,249,139,218	0,0,0,0,0,0	20,167,171,153,213,196	0,0,1,0,0,0	185	149	1	1.0	1.0,1.0,1.0,1.0,1.0,1.0	1.0,1.0,0.993,1.0,1.0,1.0	0.001
ENSMUSG00000040146	Rgl3	9	-	21987850	21987904	21987850	21987899	21988045	21988275	0,0,2,3,8,3	0,0,0,1,0,0	0,6,3,5,22,3	0,0,0,0,0,0	154	149	1	1.0	NA,NA,1.0,0.744,1.0,1.0	NA,1.0,1.0,1.0,1.0,1.0	-0.064
ENSMUSG00000028099	Polr3c	3	-	96716666	96716805	96716666	96716747	96719233	96719326	0,6,4,7,2,13	17,63,77,121,51,115	3,3,2,2,4,1	22,91,72,87,137,78	207	149	1	1.0	0.0,0.064,0.036,0.04,0.027,0.075	0.089,0.023,0.02,0.016,0.021,0.009	0.011
ENSMUSG00000028099	Polr3c	3	-	96723513	96724052	96723513	96723699	96725833	96725999	21,120,156,185,146,218	0,0,0,0,0,0	29,162,201,142,224,145	0,1,0,0,0,0	502	149	1	1.0	1.0,1.0,1.0,1.0,1.0,1.0	1.0,0.98,1.0,1.0,1.0,1.0	0.003
ENSMUSG00000038147	Cd84	1	+	171884584	171884679	171884587	171884679	171851802	171852135	15,24,16,26,11,8	0,4,3,9,2,10	9,2,10,18,14,20	2,13,3,3,2,2	152	149	1	1.0	1.0,0.855,0.839,0.739,0.844,0.44	0.815,0.131,0.766,0.855,0.873,0.907	0.062
ENSMUSG00000038147	Cd84	1	+	171884584	171884679	171884587	171884679	171872696	171872948	5,1,3,4,4,2	0,0,0,0,0,0	8,1,3,3,5,4	0,0,2,0,0,0	152	149	1	1.0	1.0,1.0,1.0,1.0,1.0,1.0	1.0,1.0,0.595,1.0,1.0,1.0	0.068
ENSMUSG00000038147	Cd84	1	+	171884584	171884679	171884587	171884679	171873304	171873439	666,1254,1485,1914,1038,1764	150,245,292,338,219,357	647,1619,1570,1424,1607,1398	140,257,272,274,279,239	152	149	1	1.0	0.813,0.834,0.833,0.847,0.823,0.829	0.819,0.861,0.85,0.836,0.85,0.851	-0.015
ENSMUSG00000025271	Pfkfb1	X	+	150589795	150590084	150589952	150590084	150588944	150589044	0,1,4,0,0,4	0,2,1,7,0,5	0,0,5,3,4,0	0,7,8,0,3,3	306	149	1	1.0	NA,0.196,0.661,0.0,NA,0.28	NA,0.0,0.233,1.0,0.394,0.0	-0.041
ENSMUSG00000029175	Slc35f6	5	+	30655494	30656100	30655887	30656100	30654747	30654820	1,519,604,736,464,656	0,0,0,0,2,1	23,598,591,483,629,583	0,1,0,4,1,2	542	149	1	1.0	1.0,1.0,1.0,1.0,0.985,0.994	1.0,0.994,1.0,0.971,0.994,0.988	0.005
ENSMUSG00000006315	Tmem147	7	-	30727986	30728129	30727986	30728108	30728204	30728289	21,5,0,2,3,3	786,359,410,630,313,494	0,1,5,5,3,4	545,432,411,315,738,374	170	149	1	1.0	0.023,0.012,0.0,0.003,0.008,0.005	0.0,0.002,0.011,0.014,0.004,0.009	0.002
ENSMUSG00000006315	Tmem147	7	-	30728656	30728741	30728656	30728716	30729201	30729271	0,0,4,3,0,1	233,291,315,457,205,392	4,0,0,2,3,0	178,298,317,313,459,291	174	149	1	1.0	0.0,0.0,0.011,0.006,0.0,0.002	0.019,0.0,0.0,0.005,0.006,0.0	-0.002
ENSMUSG00000026365	Cfh	1	-	140108757	140108943	140108757	140108940	140112432	140112606	0,8,44,53,15,23	0,25,29,32,36,31	1,29,8,18,23,19	1,62,38,57,68,41	152	149	1	1.0	NA,0.239,0.598,0.619,0.29,0.421	0.495,0.314,0.171,0.236,0.249,0.312	0.137
ENSMUSG00000017631	Abr	11	-	76459180	76459346	76459180	76459272	76461292	76461414	9,503,676,756,419,859	0,0,0,0,2,0	16,570,550,659,460,507	0,0,2,2,0,0	223	149	1	1.0	1.0,1.0,1.0,1.0,0.993,1.0	1.0,1.0,0.995,0.995,1.0,1.0	0.0
ENSMUSG00000035585	Tsen34	7	+	3700527	3701004	3700614	3701004	3695351	3695621	658,206,245,331,187,304	0,0,0,3,0,0	378,298,293,202,428,273	1,2,0,1,0,5	236	149	1	1.0	1.0,1.0,1.0,0.986,1.0,1.0	0.996,0.989,1.0,0.992,1.0,0.972	0.006
ENSMUSG00000041740	Rnf10	5	-	115241769	115242061	115241769	115242058	115242392	115242551	862,354,372,604,341,482	80,41,38,46,26,33	747,458,411,411,775,369	79,49,39,32,79,47	152	149	1	1.0	0.914,0.894,0.906,0.928,0.928,0.935	0.903,0.902,0.912,0.926,0.906,0.885	0.012
ENSMUSG00000041740	Rnf10	5	-	115248914	115249173	115248914	115249170	115249396	115249522	5,52,42,64,33,65	54,369,478,609,386,508	8,53,55,30,95,50	163,501,443,401,625,434	152	149	1	1.0	0.083,0.121,0.079,0.093,0.077,0.111	0.046,0.094,0.108,0.068,0.13,0.101	0.003
ENSMUSG00000041740	Rnf10	5	-	115248914	115249173	115248914	115249170	115249969	115250130	0,7,2,5,1,1	0,2,0,0,0,1	0,0,6,5,9,7	0,0,0,1,2,13	152	149	1	1.0	NA,0.774,1.0,1.0,1.0,0.495	NA,NA,1.0,0.831,0.815,0.345	0.106
ENSMUSG00000025085	Ablim1	19	-	57046924	57047071	57046924	57047065	57049461	57049509	0,0,0,1,0,0	0,2,1,0,0,0	0,0,0,0,4,0	0,0,0,0,0,3	155	149	1	1.0	NA,0.0,0.0,1.0,NA,NA	NA,NA,NA,NA,1.0,0.0	-0.167
ENSMUSG00000040940	Arhgef1	7	+	24912056	24912352	24912309	24912352	24908310	24908424	40,405,434,614,409,529	0,0,1,4,3,0	58,567,455,430,593,408	0,0,0,0,0,3	402	149	1	1.0	1.0,1.0,0.994,0.983,0.981,1.0	1.0,1.0,1.0,1.0,1.0,0.981	-0.004
ENSMUSG00000040940	Arhgef1	7	+	24916800	24916941	24916803	24916941	24916017	24916053	44,265,380,471,320,380	0,47,32,36,23,35	68,439,355,349,438,298	1,36,19,40,49,16	152	149	1	1.0	1.0,0.847,0.921,0.928,0.932,0.914	0.985,0.923,0.948,0.895,0.898,0.948	-0.009
[truncated: 2,191 more rows]
