# Supplementary material for: Pharmacological targeting of BMAL1 modulates circadian and immune pathways
Source: Nat Chem Biol. 2025 Mar 25;21(5):736–45. doi: 10.1038/s41589-025-01863-x (PMC12037410; doi:10.1038/s41589-025-01863-x)
Supplement: Supplementary file 15 — Statistical source data. [file 41589_2025_1863_MOESM15_ESM.zip › Alternative splicing - Novogene analysis/CRE_AvsCRE_C/CRE_AvsCRE_C_A5SS.xls]

GeneID	geneSymbol	chr	strand	longExonStart_0base	longExonEnd	shortES	shortEE	flankingES	flankingEE	IJC_SAMPLE_1	SJC_SAMPLE_1	IJC_SAMPLE_2	SJC_SAMPLE_2	IncFormLen	SkipFormLen	PValue	FDR	IncLevel1	IncLevel2	IncLevelDifference
ENSMUSG00000035173	Ccdc186	19	-	56807977	56808190	56808060	56808190	56801884	56801989	0,4,15,12,7,9	0,0,0,0,0,1	0,14,20,18,6,9	0,0,0,6,0,2	232	149	1	1.0	NA,1.0,1.0,1.0,1.0,0.853	NA,1.0,1.0,0.658,1.0,0.743	0.09
ENSMUSG00000035173	Ccdc186	19	-	56807977	56808190	56808060	56808190	56806965	56807085	0,12,37,43,23,45	0,2,3,4,6,0	0,37,40,35,27,39	0,0,5,0,4,0	232	149	1	1.0	NA,0.794,0.888,0.873,0.711,1.0	NA,1.0,0.837,1.0,0.813,1.0	-0.077
ENSMUSG00000024985	Tcf7l2	19	+	55910578	55910681	55910578	55910669	55912558	55912645	0,27,30,39,26,33	0,10,2,3,9,1	1,27,19,27,27,11	0,0,5,0,6,2	161	149	1	1.0	NA,0.714,0.933,0.923,0.728,0.968	1.0,1.0,0.779,1.0,0.806,0.836	-0.05
ENSMUSG00000047731	Wbp1l	19	+	46644352	46644567	46644352	46644455	46652473	46652635	0,19,49,31,40,70	0,192,285,374,231,362	0,46,37,49,50,52	4,246,198,239,254,199	261	149	1	1.0	NA,0.053,0.089,0.045,0.09,0.099	0.0,0.096,0.096,0.105,0.101,0.13	-0.013
ENSMUSG00000025224	Gbf1	19	+	46280537	46280743	46280537	46280731	46283034	46283185	4,34,28,31,30,50	0,34,25,46,23,41	3,18,39,20,47,20	2,25,29,22,40,26	161	149	1	1.0	1.0,0.481,0.509,0.384,0.547,0.53	0.581,0.4,0.554,0.457,0.521,0.416	0.087
ENSMUSG00000025199	Chuk	19	-	44077245	44077379	44077262	44077379	44075430	44075530	5,100,113,124,105,138	0,32,33,43,22,54	2,131,101,70,118,101	0,32,31,40,29,21	166	149	1	1.0	1.0,0.737,0.755,0.721,0.811,0.696	1.0,0.786,0.745,0.611,0.785,0.812	-0.003
ENSMUSG00000025006	Sorbs1	19	-	40376644	40377016	40376983	40377016	40373475	40373617	0,6,0,11,2,12	0,0,0,0,0,0	0,6,5,1,14,7	0,0,2,0,0,0	488	149	1	1.0	NA,1.0,NA,1.0,1.0,1.0	NA,1.0,0.433,1.0,1.0,1.0	0.113
ENSMUSG00000039652	Cpeb3	19	-	37139061	37139221	37139130	37139221	37126331	37126388	0,3,6,11,10,4	0,1,6,10,3,4	0,1,7,11,9,7	0,6,13,4,3,15	218	149	1	1.0	NA,0.672,0.406,0.429,0.695,0.406	NA,0.102,0.269,0.653,0.672,0.242	0.134
ENSMUSG00000097855	A930007I19Rik	19	-	29520773	29520969	29520847	29520969	29499811	29500079	0,0,3,1,1,0	0,0,0,0,0,0	0,1,0,1,0,0	0,0,0,1,0,0	223	149	1	1.0	NA,NA,1.0,1.0,1.0,NA	NA,1.0,NA,0.401,NA,NA	0.299
ENSMUSG00000024921	Smarca2	19	+	26748405	26748952	26748405	26748537	26749851	26749947	0,0,1,0,8,1	0,1,1,0,0,0	0,1,0,0,0,0	0,0,0,0,0,1	564	149	1	1.0	NA,0.0,0.209,NA,1.0,1.0	NA,1.0,NA,NA,NA,0.0	0.052
ENSMUSG00000059363	Fxn	19	-	24272303	24272467	24272346	24272467	24267301	24267399	0,6,0,0,0,0	30,12,12,32,16,41	0,0,1,0,0,1	27,21,24,30,29,13	192	149	1	1.0	0.0,0.28,0.0,0.0,0.0,0.0	0.0,0.0,0.031,0.0,0.0,0.056	0.032
ENSMUSG00000024943	Smc5	19	-	23214641	23214740	23214644	23214740	23214065	23214170	0,11,16,15,23,31	0,37,41,53,13,39	7,15,22,11,33,22	10,47,65,55,39,39	152	149	1	1.0	NA,0.226,0.277,0.217,0.634,0.438	0.407,0.238,0.249,0.164,0.453,0.356	0.047
ENSMUSG00000052387	Trpm3	19	+	22925895	22926106	22925895	22926070	22978291	22978442	3,0,0,0,0,0	0,0,0,4,0,2	0,0,0,0,1,0	0,0,2,1,0,0	185	149	1	1.0	1.0,NA,NA,0.0,NA,0.0	NA,NA,0.0,0.0,1.0,NA	0.0
ENSMUSG00000024640	Psat1	19	-	15917062	15917249	15917076	15917249	15915008	15915033	0,0,0,0,0,0	5,111,104,117,114,144	0,0,0,0,5,0	29,146,153,96,216,122	163	149	1	1.0	0.0,0.0,0.0,0.0,0.0,0.0	0.0,0.0,0.0,0.0,0.021,0.0	-0.004
ENSMUSG00000024667	Tmem216	19	-	10555698	10555751	10555712	10555751	10555062	10555164	0,4,1,5,2,0	0,10,1,0,0,2	0,1,3,2,11,5	0,4,6,1,5,4	163	149	1	1.0	NA,0.268,0.478,1.0,1.0,0.0	NA,0.186,0.314,0.646,0.668,0.533	0.08
ENSMUSG00000010110	Stx5a	19	+	8743352	8743502	8743352	8743423	8748460	8748577	0,1,2,2,8,4	31,118,186,201,146,182	0,2,2,0,3,1	43,150,172,140,186,136	228	149	1	1.0	0.0,0.006,0.007,0.006,0.035,0.014	0.0,0.009,0.008,0.0,0.01,0.005	0.006
ENSMUSG00000010110	Stx5a	19	+	8748654	8748888	8748654	8748711	8749665	8749772	80,185,275,274,176,256	0,0,0,0,0,1	64,265,222,212,339,249	0,0,0,0,1,0	326	149	1	1.0	1.0,1.0,1.0,1.0,1.0,0.992	1.0,1.0,1.0,1.0,0.994,1.0	-0.0
ENSMUSG00000010110	Stx5a	19	+	8748806	8748899	8748806	8748888	8749665	8749772	0,2,0,0,2,1	69,145,222,232,137,209	0,4,0,1,3,2	56,219,198,182,283,206	160	149	1	1.0	0.0,0.013,0.0,0.0,0.013,0.004	0.0,0.017,0.0,0.005,0.01,0.009	-0.002
ENSMUSG00000024948	Map4k2	19	+	6352774	6353190	6352774	6352861	6353277	6353333	24,107,104,129,102,114	0,0,0,0,0,0	38,73,92,89,169,115	0,0,0,1,0,0	478	149	1	1.0	1.0,1.0,1.0,1.0,1.0,1.0	1.0,1.0,1.0,0.965,1.0,1.0	0.006
ENSMUSG00000024773	Atg2a	19	+	6255100	6255271	6255100	6255265	6255408	6255538	0,5,21,16,5,6	7,21,15,31,17,38	0,7,2,7,6,9	2,37,14,27,27,17	155	149	0.813734750559	1.0	0.0,0.186,0.574,0.332,0.22,0.132	0.0,0.154,0.121,0.2,0.176,0.337	0.076
ENSMUSG00000039699	Batf2	19	+	6164453	6165168	6164453	6164750	6166467	6166572	0,3,11,10,1,1	0,1,1,0,1,3	9,13,18,6,14,7	0,6,0,1,0,0	567	149	1	1.0	NA,0.441,0.743,1.0,0.208,0.081	1.0,0.363,1.0,0.612,1.0,1.0	-0.335
ENSMUSG00000024818	Slc25a45	19	+	5880084	5880160	5880084	5880156	5880439	5880625	6,2,6,6,11,12	4,131,187,284,153,198	8,2,3,1,8,2	32,172,169,149,189,146	153	149	1	1.0	0.594,0.015,0.03,0.02,0.065,0.056	0.196,0.011,0.017,0.006,0.04,0.013	0.083
ENSMUSG00000024889	Rce1	19	-	4624659	4624763	4624684	4624763	4624013	4624151	0,2,4,6,4,10	0,0,5,2,1,2	0,2,7,4,4,2	0,0,5,3,10,2	174	149	1	1.0	NA,1.0,0.407,0.72,0.774,0.811	NA,1.0,0.545,0.533,0.255,0.461	0.184
ENSMUSG00000024889	Rce1	19	-	4624659	4624763	4624684	4624763	4624013	4624181	5,16,15,27,14,35	58,63,88,130,81,132	11,11,20,22,39,18	23,97,58,85,158,77	174	149	1	1.0	0.069,0.179,0.127,0.151,0.129,0.185	0.291,0.089,0.228,0.181,0.174,0.167	-0.048
ENSMUSG00000024858	Grk2	19	-	4291238	4291641	4291589	4291641	4290771	4290871	47,636,762,1089,623,915	0,4,0,6,4,10	99,728,737,675,853,696	3,3,2,2,2,0	500	149	1	1.0	1.0,0.979,1.0,0.982,0.979,0.965	0.908,0.986,0.991,0.99,0.992,1.0	0.006
ENSMUSG00000024835	Coro1b	19	+	4148618	4148736	4148618	4148722	4149341	4149544	24,275,398,482,255,376	12,0,63,5,0,0	47,305,315,261,355,311	12,39,0,0,0,0	163	149	1	1.0	0.646,1.0,0.852,0.989,1.0,1.0	0.782,0.877,1.0,1.0,1.0,1.0	-0.029
ENSMUSG00000024856	Cdk2ap2	19	+	4097400	4097733	4097400	4097507	4097816	4097917	72,67,113,109,53,98	397,475,541,894,399,735	40,70,50,44,114,81	350,409,445,374,583,370	375	149	1	1.0	0.067,0.053,0.077,0.046,0.05,0.05	0.043,0.064,0.043,0.045,0.072,0.08	-0.001
ENSMUSG00000024856	Cdk2ap2	19	+	4097816	4097917	4097816	4097907	4098004	4098137	438,476,558,876,386,699	33,17,36,34,22,29	442,466,474,383,674,426	13,9,19,17,28,17	159	149	1	1.0	0.926,0.963,0.936,0.96,0.943,0.958	0.97,0.98,0.959,0.955,0.958,0.959	-0.016
ENSMUSG00000037916	Ndufv1	19	-	4011101	4011428	4011345	4011428	4009825	4010009	109,295,348,491,291,453	0,0,0,0,3,3	173,359,373,380,537,307	0,0,0,0,0,0	393	149	1	1.0	1.0,1.0,1.0,1.0,0.974,0.983	1.0,1.0,1.0,1.0,1.0,1.0	-0.007
ENSMUSG00000024829	Mrpl21	19	+	3284759	3284833	3284759	3284817	3285309	3285395	0,0,1,1,2,1	171,134,180,210,113,217	0,2,2,2,2,3	130,131,163,129,289,143	165	149	1	1.0	0.0,0.0,0.005,0.004,0.016,0.004	0.0,0.014,0.011,0.014,0.006,0.019	-0.006
ENSMUSG00000025420	Katnal2	18	-	77011983	77012104	77011989	77012104	77010946	77011045	0,0,1,2,0,2	0,0,0,2,0,0	0,1,0,0,0,0	0,0,4,0,0,0	155	149	1	1.0	NA,NA,1.0,0.49,NA,1.0	NA,1.0,0.0,NA,NA,NA	0.33
ENSMUSG00000044906	4930503L19Rik	18	-	70467330	70467485	70467334	70467485	70453193	70453388	0,1,3,2,2,0	0,0,0,0,0,0	0,0,1,0,0,0	0,1,0,0,1,0	153	149	1	1.0	NA,1.0,1.0,1.0,1.0,NA	NA,0.0,1.0,NA,0.0,NA	0.667
ENSMUSG00000044906	4930503L19Rik	18	-	70467334	70468517	70467758	70468517	70463961	70464064	0,55,75,59,56,92	0,0,0,0,0,0	2,89,79,46,85,76	0,0,0,2,0,0	573	149	1	1.0	NA,1.0,1.0,1.0,1.0,1.0	1.0,1.0,1.0,0.857,1.0,1.0	0.024
ENSMUSG00000044906	4930503L19Rik	18	-	70467758	70468517	70468053	70468517	70467334	70467485	14,56,103,93,81,83	0,2,1,0,2,2	2,61,84,64,58,84	0,2,0,0,0,1	444	149	1	1.0	1.0,0.904,0.972,1.0,0.931,0.933	1.0,0.911,1.0,1.0,1.0,0.966	-0.023
ENSMUSG00000044906	4930503L19Rik	18	-	70467758	70468517	70468220	70468517	70467334	70467485	14,95,168,157,136,136	0,0,0,0,0,0	7,103,130,102,97,131	0,0,0,0,2,0	611	149	1	1.0	1.0,1.0,1.0,1.0,1.0,1.0	1.0,1.0,1.0,1.0,0.922,1.0	0.013
ENSMUSG00000044906	4930503L19Rik	18	-	70468053	70468517	70468220	70468517	70467334	70467485	0,41,66,64,57,55	0,0,0,0,0,0	5,44,46,38,39,48	0,0,0,0,2,0	316	149	1	1.0	NA,1.0,1.0,1.0,1.0,1.0	1.0,1.0,1.0,1.0,0.902,1.0	0.016
ENSMUSG00000024516	Sec11c	18	+	65812664	65812814	65812664	65812741	65814837	65814957	1113,720,929,1145,642,1028	10,15,17,21,10,6	937,782,929,851,1298,811	25,4,17,8,17,9	222	149	1	1.0	0.987,0.97,0.973,0.973,0.977,0.991	0.962,0.992,0.973,0.986,0.981,0.984	-0.001
ENSMUSG00000041482	Piezo2	18	-	63019190	63019363	63019266	63019363	63017524	63017653	0,0,0,0,0,3	0,0,0,0,0,0	0,0,0,0,0,0	0,1,0,0,0,0	225	149	1	1.0	NA,NA,NA,NA,NA,1.0	NA,0.0,NA,NA,NA,NA	1.0
ENSMUSG00000036452	Arhgap26	18	+	39357552	39357828	39357552	39357663	39363116	39363208	0,0,1,0,0,1	0,7,14,7,9,2	0,3,0,0,5,2	0,0,6,10,8,11	314	149	1	1.0	NA,0.0,0.033,0.0,0.0,0.192	NA,1.0,0.0,0.0,0.229,0.079	-0.217
ENSMUSG00000024454	Hdac3	18	-	37941378	37941766	37941707	37941766	37940952	37941110	81,162,204,284,135,256	0,1,1,5,0,7	99,180,188,177,300,179	1,0,1,2,2,0	478	149	1	1.0	1.0,0.981,0.985,0.947,1.0,0.919	0.969,1.0,0.983,0.965,0.979,1.0	-0.011
ENSMUSG00000038773	Kdm3b	18	+	34829167	34829298	34829167	34829258	34830128	34830248	1,95,104,125,76,116	0,0,0,0,0,2	0,130,114,98,107,88	0,0,0,3,1,1	189	149	1	1.0	1.0,1.0,1.0,1.0,1.0,0.979	NA,1.0,1.0,0.963,0.988,0.986	0.009
ENSMUSG00000014504	Srp19	18	+	34331749	34334364	34331749	34331825	34334456	34334568	155,263,313,328,245,331	4,4,3,4,9,0	134,293,312,266,448,313	0,6,4,0,0,0	2688	149	0.0886234373745	1.0	0.682,0.785,0.853,0.82,0.601,1.0	1.0,0.73,0.812,1.0,1.0,1.0	-0.134
ENSMUSG00000024268	Celf4	18	-	25491080	25491224	25491140	25491224	25486793	25486965	0,0,0,0,1,0	0,0,0,0,0,0	0,0,0,0,0,0	0,0,0,0,1,0	209	149	1	1.0	NA,NA,NA,NA,1.0,NA	NA,NA,NA,NA,0.0,NA	1.0
ENSMUSG00000024430	Cabyr	18	+	12750659	12751828	12750659	12751004	12753860	12754463	10,6,8,24,8,15	0,0,0,0,0,0	6,14,8,11,28,17	0,0,0,1,1,0	973	149	1	1.0	1.0,1.0,1.0,1.0,1.0,1.0	1.0,1.0,1.0,0.627,0.811,1.0	0.094
ENSMUSG00000024293	Esco1	18	-	10593745	10595875	10595675	10595875	10585977	10586041	0,474,657,721,450,703	0,1,1,0,0,0	0,574,535,592,561,490	0,0,0,0,0,0	2079	149	1	1.0	NA,0.971,0.979,1.0,1.0,1.0	NA,1.0,1.0,1.0,1.0,1.0	-0.01
ENSMUSG00000024293	Esco1	18	-	10593745	10595875	10595675	10595875	10588438	10588550	0,514,713,796,484,764	0,6,5,3,3,3	0,617,591,635,612,514	0,3,1,1,2,3	2079	149	1	1.0	NA,0.86,0.911,0.95,0.92,0.948	NA,0.936,0.977,0.978,0.956,0.925	-0.037
ENSMUSG00000024081	Cebpz	17	-	78934574	78936067	78934860	78936067	78932109	78932341	0,129,175,250,166,188	0,4,3,0,3,2	3,165,195,133,249,152	0,3,0,0,5,1	435	149	1	1.0	NA,0.917,0.952,1.0,0.95,0.97	1.0,0.95,1.0,1.0,0.945,0.981	-0.022
ENSMUSG00000052105	Mtcl1	17	-	66348218	66348521	66348242	66348521	66346353	66346385	0,1,0,0,0,0	0,0,0,0,0,0	0,0,0,0,3,0	0,0,0,0,1,0	173	149	1	1.0	NA,1.0,NA,NA,NA,NA	NA,NA,NA,NA,0.721,NA	0.279
ENSMUSG00000035842	Ddx11	17	+	66130459	66130546	66130459	66130468	66130679	66130834	0,7,19,21,14,21	0,0,0,0,0,0	0,21,13,24,16,11	0,0,0,0,1,0	227	149	1	1.0	NA,1.0,1.0,1.0,1.0,1.0	NA,1.0,1.0,1.0,0.913,1.0	0.017
ENSMUSG00000034647	Ankrd12	17	-	66052783	66053091	66052953	66053091	66049785	66049933	0,2,0,0,0,0	0,14,12,23,6,25	0,1,0,1,0,0	0,23,24,31,7,15	319	149	1	1.0	NA,0.063,0.0,0.0,0.0,0.0	NA,0.02,0.0,0.015,0.0,0.0	0.006
ENSMUSG00000034116	Vav1	17	+	57279099	57279401	57279099	57279284	57295981	57296098	17,544,775,1071,542,1060	0,0,0,6,0,2	40,681,687,696,745,655	0,0,1,0,0,2	266	149	1	1.0	1.0,1.0,1.0,0.99,1.0,0.997	1.0,1.0,0.997,1.0,1.0,0.995	-0.001
ENSMUSG00000042625	Safb2	17	-	56571209	56571319	56571256	56571319	56568894	56569022	117,150,259,234,191,243	0,1,0,0,0,0	116,180,179,192,222,163	0,3,0,0,0,0	196	149	1	1.0	1.0,0.991,1.0,1.0,1.0,1.0	1.0,0.979,1.0,1.0,1.0,1.0	0.002
ENSMUSG00000042625	Safb2	17	-	56578636	56578844	56578640	56578844	56577842	56577905	0,10,11,15,2,17	20,98,131,130,111,149	9,13,13,13,11,16	54,140,113,100,125,106	153	149	1	1.0	0.0,0.09,0.076,0.101,0.017,0.1	0.14,0.083,0.101,0.112,0.079,0.128	-0.043
ENSMUSG00000042625	Safb2	17	-	56578636	56578844	56578692	56578844	56577842	56577905	13,58,67,78,51,94	0,1,4,8,3,5	19,69,68,49,55,50	0,0,0,2,0,1	205	149	1	1.0	1.0,0.977,0.924,0.876,0.925,0.932	1.0,1.0,1.0,0.947,1.0,0.973	-0.048
ENSMUSG00000042625	Safb2	17	-	56578640	56578844	56578692	56578844	56577842	56577905	33,146,187,193,160,226	0,1,4,8,3,5	64,196,168,136,169,140	0,0,0,2,0,1	201	149	1	1.0	1.0,0.991,0.972,0.947,0.975,0.971	1.0,1.0,1.0,0.981,1.0,0.99	-0.019
ENSMUSG00000002833	Hdgfl2	17	+	56098973	56099387	56098973	56099075	56099858	56099985	624,155,176,212,147,223	0,0,0,0,0,0	537,207,166,144,367,158	0,2,0,0,0,0	461	149	1	1.0	1.0,1.0,1.0,1.0,1.0,1.0	1.0,0.971,1.0,1.0,1.0,1.0	0.005
ENSMUSG00000064120	Mocs1	17	+	49439421	49439596	49439421	49439586	49449099	49449161	0,0,1,3,1,0	0,92,62,136,102,100	1,0,3,1,0,4	2,91,96,91,102,85	159	149	1	1.0	NA,0.0,0.015,0.02,0.009,0.0	0.319,0.0,0.028,0.01,0.0,0.042	-0.058
ENSMUSG00000023994	Nfya	17	-	48398981	48399065	48398984	48399065	48395649	48395796	1,107,141,153,113,136	0,16,38,36,37,34	7,118,116,73,87,126	0,40,37,32,24,30	152	149	1	1.0	1.0,0.868,0.784,0.806,0.75,0.797	1.0,0.743,0.754,0.691,0.78,0.805	0.039
ENSMUSG00000023993	Treml1	17	+	48360134	48360467	48360134	48360238	48364858	48364997	0,47,67,121,58,88	0,0,5,0,1,0	2,65,87,60,93,84	0,0,1,2,1,0	378	149	1	1.0	NA,1.0,0.841,1.0,0.958,1.0	1.0,1.0,0.972,0.922,0.973,1.0	-0.018
ENSMUSG00000023993	Treml1	17	+	48364858	48365012	48364858	48364997	48365507	48365593	0,0,0,0,0,0	2,25,33,62,48,53	0,1,1,3,4,0	20,41,48,39,31,31	164	149	1	1.0	0.0,0.0,0.0,0.0,0.0,0.0	0.0,0.022,0.019,0.065,0.105,0.0	-0.035
ENSMUSG00000034165	Ccnd3	17	+	47578708	47578792	47578708	47578773	47593608	47593852	14,0,5,4,6,7	0,0,1,0,0,0	4,3,3,10,2,2	0,0,0,0,0,0	168	149	1	1.0	1.0,NA,0.816,1.0,1.0,1.0	1.0,1.0,1.0,1.0,1.0,1.0	-0.037
ENSMUSG00000034165	Ccnd3	17	+	47578708	47578792	47578708	47578773	47593644	47593852	14,0,3,0,3,8	0,0,2,0,0,4	2,0,6,4,1,2	0,0,0,0,0,1	168	149	1	1.0	1.0,NA,0.571,NA,1.0,0.639	1.0,NA,1.0,1.0,1.0,0.639	-0.125
ENSMUSG00000034165	Ccnd3	17	+	47578708	47578792	47578708	47578773	47593653	47593852	14,0,3,0,3,2	0,0,0,1,0,0	2,3,2,5,1,0	0,0,2,0,0,0	168	149	1	1.0	1.0,NA,1.0,0.0,1.0,1.0	1.0,1.0,0.47,1.0,1.0,NA	-0.094
ENSMUSG00000034729	Mrps10	17	+	47372426	47372645	47372426	47372491	47374972	47375109	49,81,111,132,98,157	0,1,3,4,0,4	40,113,95,97,144,78	0,7,6,2,3,5	303	149	1	1.0	1.0,0.976,0.948,0.942,1.0,0.951	1.0,0.888,0.886,0.96,0.959,0.885	0.04
ENSMUSG00000002763	Pex6	17	+	46723673	46724027	46723673	46723735	46724390	46724507	334,128,168,267,126,192	0,5,10,0,0,8	323,133,189,156,253,128	15,3,0,0,11,1	441	149	1	1.0	1.0,0.896,0.85,1.0,1.0,0.89	0.879,0.937,1.0,1.0,0.886,0.977	-0.007
ENSMUSG00000032842	Abcc10	17	-	46304156	46304475	46304329	46304475	46303912	46304025	0,15,12,18,13,12	0,0,0,0,3,1	12,18,13,19,38,12	0,0,1,0,0,0	322	149	1	1.0	NA,1.0,1.0,1.0,0.667,0.847	1.0,1.0,0.857,1.0,1.0,1.0	-0.073
ENSMUSG00000023952	Gtpbp2	17	+	46161031	46161326	46161031	46161291	46163482	46163509	2,187,241,270,196,282	0,2,9,0,0,0	12,231,244,190,210,230	0,0,11,0,0,0	184	149	1	1.0	1.0,0.987,0.956,1.0,1.0,1.0	1.0,1.0,0.947,1.0,1.0,1.0	-0.001
ENSMUSG00000023952	Gtpbp2	17	+	46161031	46161326	46161031	46161291	46164724	46164833	2,50,73,71,55,76	0,0,0,3,0,0	10,55,59,57,56,58	0,0,0,0,0,0	184	149	1	1.0	1.0,1.0,1.0,0.95,1.0,1.0	1.0,1.0,1.0,1.0,1.0,1.0	-0.008
ENSMUSG00000023942	Slc29a1	17	-	45588995	45589074	45589001	45589074	45587561	45587670	0,3,0,3,3,3	0,0,0,1,0,0	4,4,6,5,7,5	0,0,0,0,0,0	155	149	1	1.0	NA,1.0,NA,0.743,1.0,1.0	1.0,1.0,1.0,1.0,1.0,1.0	-0.064
ENSMUSG00000023942	Slc29a1	17	-	45588995	45589074	45589001	45589074	45588288	45588386	65,92,106,116,114,197	131,173,202,298,259,327	72,101,102,91,185,102	137,252,253,201,416,285	155	149	1	1.0	0.323,0.338,0.335,0.272,0.297,0.367	0.336,0.278,0.279,0.303,0.299,0.256	0.03
ENSMUSG00000023942	Slc29a1	17	-	45589413	45589820	45589680	45589820	45589207	45589305	47,382,352,383,385,511	0,2,0,0,0,0	132,397,336,270,599,379	0,0,0,1,0,0	416	149	1	1.0	1.0,0.986,1.0,1.0,1.0,1.0	1.0,1.0,1.0,0.99,1.0,1.0	-0.001
ENSMUSG00000023947	Nfkbie	17	+	45558494	45559430	45558494	45558597	45560123	45560212	14,81,86,129,90,106	0,0,1,0,0,0	15,61,75,90,123,97	0,0,0,0,0,0	982	149	1	1.0	1.0,1.0,0.929,1.0,1.0,1.0	1.0,1.0,1.0,1.0,1.0,1.0	-0.012
ENSMUSG00000056492	Adgrf5	17	+	43403917	43404097	43403917	43404043	43410501	43410556	0,2,1,1,1,3	0,1,1,4,1,7	0,2,2,1,6,3	0,4,4,4,4,10	203	149	1	1.0	NA,0.595,0.423,0.155,0.423,0.239	NA,0.268,0.268,0.155,0.524,0.18	0.088
ENSMUSG00000024457	Trim26	17	+	36837183	36837283	36837183	36837264	36837496	36837572	0,0,0,2,0,0	0,35,51,68,27,50	0,0,0,0,0,0	0,29,38,28,29,29	168	149	1	1.0	NA,0.0,0.0,0.025,0.0,0.0	NA,0.0,0.0,0.0,0.0,0.0	0.005
ENSMUSG00000024446	Rpp21	17	-	36257412	36257524	36257441	36257524	36255943	36256069	0,1,0,2,0,1	406,203,201,347,144,377	1,0,3,0,0,3	411,251,242,233,396,204	178	149	1	1.0	0.0,0.004,0.0,0.005,0.0,0.002	0.002,0.0,0.01,0.0,0.0,0.012	-0.002
ENSMUSG00000040482	Dxo	17	+	34837018	34837241	34837018	34837216	34837392	34837754	28,11,29,30,23,33	3,16,22,24,22,21	16,25,36,9,33,16	2,14,17,12,24,13	174	149	1	1.0	0.889,0.371,0.53,0.517,0.472,0.574	0.873,0.605,0.645,0.391,0.541,0.513	-0.036
ENSMUSG00000061207	Stk19	17	-	34831997	34832152	34832012	34832152	34824750	34824848	0,4,1,3,2,1	147,86,128,188,129,133	0,1,1,0,0,0	223,117,115,116,213,119	164	149	1	1.0	0.0,0.041,0.007,0.014,0.014,0.007	0.0,0.008,0.008,0.0,0.0,0.0	0.011
ENSMUSG00000015452	Ager	17	+	34598379	34598794	34598379	34598572	34598896	34598984	13,4,3,0,0,4	0,0,0,0,0,0	1,1,0,1,5,0	0,0,0,2,0,0	371	149	1	1.0	1.0,1.0,1.0,NA,NA,1.0	1.0,1.0,NA,0.167,1.0,NA	0.208
ENSMUSG00000059208	Hnrnpm	17	-	33666493	33666685	33666646	33666685	33665491	33665645	36,493,594,816,475,754	0,5,14,11,4,2	56,650,631,633,737,554	12,3,4,3,13,6	302	149	1	1.0	1.0,0.98,0.954,0.973,0.983,0.995	0.697,0.991,0.987,0.99,0.965,0.979	0.046
ENSMUSG00000095253	Zfp799	17	-	32822067	32822200	32822073	32822200	32821777	32821838	0,0,0,0,0,1	0,4,4,12,9,2	0,5,0,0,0,0	0,10,9,7,16,9	155	149	1	1.0	NA,0.0,0.0,0.0,0.0,0.325	NA,0.325,0.0,0.0,0.0,0.0	0.0
ENSMUSG00000058392	Rrp1b	17	+	32045928	32046229	32045928	32046011	32048552	32048638	0,2,1,5,5,8	0,0,0,2,0,0	0,7,12,5,3,1	0,0,1,0,0,2	367	149	1	1.0	NA,1.0,1.0,0.504,1.0,1.0	NA,1.0,0.83,1.0,1.0,0.169	0.101
ENSMUSG00000058392	Rrp1b	17	+	32055104	32055315	32055104	32055124	32055910	32055997	0,2,7,3,4,3	0,0,4,0,5,19	0,2,3,0,2,2	0,8,1,4,4,16	340	149	1	1.0	NA,1.0,0.434,1.0,0.26,0.065	NA,0.099,0.568,0.0,0.18,0.052	0.372
ENSMUSG00000024012	Mtch1	17	-	29336166	29336311	29336217	29336311	29333957	29334005	264,221,315,438,308,429	476,447,524,637,410,620	270,292,315,264,539,283	452,560,490,434,715,466	200	149	1	1.0	0.292,0.269,0.309,0.339,0.359,0.34	0.308,0.28,0.324,0.312,0.36,0.312	0.002
ENSMUSG00000005936	Kctd20	17	+	28961413	28961687	28961413	28961640	28962809	28962912	0,61,122,132,83,163	0,0,0,0,0,0	0,104,104,97,115,76	0,0,0,2,0,0	196	149	1	1.0	NA,1.0,1.0,1.0,1.0,1.0	NA,1.0,1.0,0.974,1.0,1.0	0.005
ENSMUSG00000037805	Rpl10a	17	+	28328966	28329280	28328966	28329047	28329373	28329522	544,531,540,887,509,747	4841,3271,3904,5363,3065,4705	489,840,667,578,1065,562	4238,3966,3870,3354,5876,3391	382	149	1	1.0	0.042,0.06,0.051,0.061,0.061,0.058	0.043,0.076,0.063,0.063,0.066,0.061	-0.006
ENSMUSG00000007570	Fance	17	+	28318061	28318407	28318061	28318156	28320789	28320856	107,78,107,116,86,84	0,0,0,0,1,0	83,87,66,75,111,69	0,0,0,0,0,0	400	149	1	1.0	1.0,1.0,1.0,1.0,0.97,1.0	1.0,1.0,1.0,1.0,1.0,1.0	-0.005
ENSMUSG00000024220	Zfp523	17	+	28201260	28202348	28201260	28201440	28202434	28202598	0,51,67,95,54,101	0,1,0,2,0,1	14,53,44,53,104,77	0,0,0,2,0,1	1057	149	1	1.0	NA,0.878,1.0,0.87,1.0,0.934	1.0,1.0,1.0,0.789,1.0,0.916	-0.014
ENSMUSG00000024220	Zfp523	17	+	28201260	28202348	28201260	28201440	28203085	28203250	0,29,21,47,31,60	0,3,0,0,0,0	7,33,24,39,59,44	0,0,1,0,1,0	1057	149	1	1.0	NA,0.577,1.0,1.0,1.0,1.0	1.0,1.0,0.772,1.0,0.893,1.0	-0.029
ENSMUSG00000024220	Zfp523	17	+	28203085	28203260	28203085	28203250	28204454	28204568	0,0,0,0,0,2	17,17,28,32,14,32	0,0,0,0,0,1	19,35,39,27,50,20	159	149	1	1.0	0.0,0.0,0.0,0.0,0.0,0.055	0.0,0.0,0.0,0.0,0.0,0.045	0.002
ENSMUSG00000024188	Luc7l	17	+	26252965	26254388	26252965	26253091	26255030	26255125	0,73,71,60,59,86	0,36,57,47,59,53	0,53,61,74,75,40	11,65,56,21,44,35	1446	149	1	1.0	NA,0.173,0.114,0.116,0.093,0.143	0.0,0.078,0.101,0.266,0.149,0.105	0.011
ENSMUSG00000025728	Pigq	17	-	25931673	25932231	25932104	25932231	25930957	25931038	0,22,18,56,13,26	0,0,0,0,0,0	1,29,31,26,27,16	0,0,0,0,0,1	580	149	1	1.0	NA,1.0,1.0,1.0,1.0,1.0	1.0,1.0,1.0,1.0,1.0,0.804	0.033
ENSMUSG00000073434	Wdr90	17	-	25860654	25860817	25860708	25860817	25860371	25860542	0,2,3,0,0,1	0,6,7,2,6,5	0,0,0,2,0,0	0,3,1,1,1,6	203	149	1	1.0	NA,0.197,0.239,0.0,0.0,0.128	NA,0.0,0.0,0.595,0.0,0.0	-0.006
ENSMUSG00000025735	Rhbdl1	17	-	25836398	25836572	25836410	25836572	25835968	25836193	0,3,0,0,0,1	0,1,0,7,3,7	0,0,0,0,0,0	0,5,2,4,7,2	161	149	1	1.0	NA,0.735,NA,0.0,0.0,0.117	NA,0.0,0.0,0.0,0.0,0.0	0.213
ENSMUSG00000032855	Pkd1	17	+	24578095	24578309	24578095	24578170	24578378	24578538	0,56,88,73,49,97	0,0,1,0,0,0	2,41,77,70,54,70	0,0,0,0,0,0	288	149	1	1.0	NA,1.0,0.979,1.0,1.0,1.0	1.0,1.0,1.0,1.0,1.0,1.0	-0.004
ENSMUSG00000024118	Tedc2	17	-	24220516	24220615	24220521	24220615	24220251	24220310	0,13,17,37,15,22	0,3,1,0,1,0	4,20,20,15,25,25	0,0,3,0,2,0	154	149	1	1.0	NA,0.807,0.943,1.0,0.936,1.0	1.0,1.0,0.866,1.0,0.924,1.0	-0.028
ENSMUSG00000024369	Nelfe	17	+	34850407	34850674	34850407	34850462	34850910	34850993	29,40,30,15,16,32	9,16,26,36,21,39	6,27,27,52,54,27	21,28,25,16,31,30	361	149	1	1.0	0.571,0.508,0.323,0.147,0.239,0.253	0.105,0.285,0.308,0.573,0.418,0.271	0.014
ENSMUSG00000023908	Pkmyt1	17	+	23735199	23735720	23735199	23735372	23736323	23736401	149,53,55,60,63,74	0,0,0,0,0,0	102,57,52,37,127,40	2,0,0,0,0,0	497	149	1	1.0	1.0,1.0,1.0,1.0,1.0,1.0	0.939,1.0,1.0,1.0,1.0,1.0	0.01
ENSMUSG00000041319	Thoc6	17	-	23670192	23670552	23670448	23670552	23670035	23670107	35,41,53,117,65,83	0,0,0,0,0,0	33,94,77,57,116,77	0,0,0,1,0,0	405	149	1	1.0	1.0,1.0,1.0,1.0,1.0,1.0	1.0,1.0,1.0,0.954,1.0,1.0	0.008
ENSMUSG00000069743	Zfp820	17	-	21840604	21840714	21840623	21840714	21823843	21823891	0,0,0,0,0,1	0,0,0,0,0,0	0,0,1,1,0,1	0,2,0,1,0,0	168	149	1	1.0	NA,NA,NA,NA,NA,1.0	NA,0.0,1.0,0.47,NA,1.0	0.383
ENSMUSG00000067942	Zfp160	17	+	21011675	21011777	21011675	21011772	21020071	21020198	0,0,0,0,1,1	0,11,12,1,0,13	0,0,0,2,0,1	0,8,16,7,1,6	154	149	1	1.0	NA,0.0,0.0,0.0,1.0,0.069	NA,0.0,0.0,0.217,0.0,0.139	0.143
ENSMUSG00000014771	Pdcd2	17	-	15526372	15526612	15526540	15526612	15525268	15525400	136,141,123,203,141,201	0,0,0,3,1,0	93,181,152,162,206,142	0,2,0,1,0,0	317	149	1	1.0	1.0,1.0,1.0,0.97,0.985,1.0	1.0,0.977,1.0,0.987,1.0,1.0	-0.002
ENSMUSG00000014767	Tbp	17	+	15501153	15501357	15501153	15501202	15502964	15503128	0,3,1,3,6,7	0,0,0,0,4,0	0,17,7,5,8,6	0,4,6,0,2,0	304	149	1	1.0	NA,1.0,1.0,1.0,0.424,1.0	NA,0.676,0.364,1.0,0.662,1.0	0.144
ENSMUSG00000006818	Sod2	17	+	13008183	13008433	13008183	13008386	13010519	13010636	0,0,0,0,1,0	239,357,463,666,383,582	0,0,1,0,0,0	246,417,539,427,635,455	196	149	1	1.0	0.0,0.0,0.0,0.0,0.002,0.0	0.0,0.0,0.001,0.0,0.0,0.0	0.0
ENSMUSG00000023861	Mpc1	17	+	8293414	8293495	8293414	8293418	8296534	8296631	0,3,4,7,1,8	0,4,8,0,0,0	0,5,5,6,3,9	0,13,0,15,37,17	226	149	1	1.0	NA,0.331,0.248,1.0,1.0,1.0	NA,0.202,1.0,0.209,0.051,0.259	0.372
ENSMUSG00000073471	Rsph3a	17	+	7952548	7952636	7952548	7952633	7970146	7970288	20,70,30,54,67,23	0,0,0,0,0,1	0,64,107,36,97,24	0,0,0,0,1,1	152	149	1	1.0	1.0,1.0,1.0,1.0,1.0,0.958	NA,1.0,1.0,1.0,0.99,0.959	0.003
ENSMUSG00000094724	Rnaset2b	17	+	6984138	6985113	6984138	6984191	6988721	6988792	70,248,146,493,113,157	0,4,0,0,0,3	455,324,156,593,673,303	5,14,0,0,0,0	1071	149	1	1.0	1.0,0.896,1.0,1.0,1.0,0.879	0.927,0.763,1.0,1.0,1.0,1.0	0.014
ENSMUSG00000038141	Tmem181a	17	+	6298148	6298436	6298148	6298240	6299362	6299420	0,1,0,0,2,1	36,116,142,167,93,152	0,3,0,2,0,0	65,158,134,139,197,151	345	149	1	1.0	0.0,0.004,0.0,0.0,0.009,0.003	0.0,0.008,0.0,0.006,0.0,0.0	0.0
ENSMUSG00000014039	Prdm15	16	-	97816848	97817045	97816863	97817045	97816535	97816630	0,2,4,2,1,2	0,2,1,8,6,7	0,2,2,0,4,4	0,8,10,3,1,5	164	149	1	1.0	NA,0.476,0.784,0.185,0.132,0.206	NA,0.185,0.154,0.0,0.784,0.421	0.048
ENSMUSG00000039456	Morc3	16	+	93862413	93862536	93862413	93862503	93862640	93862715	0,66,101,107,81,126	0,9,0,1,15,18	0,106,102,93,88,87	0,31,25,40,22,14	182	149	1	1.0	NA,0.857,1.0,0.989,0.816,0.851	NA,0.737,0.77,0.656,0.766,0.836	0.15
ENSMUSG00000022948	Setd4	16	-	93590255	93591303	93590873	93591303	93589910	93590085	13,15,8,24,12,27	0,0,5,3,0,12	7,21,18,5,45,8	7,5,8,8,2,2	767	149	0.051034112526	1.0	1.0,1.0,0.237,0.608,1.0,0.304	0.163,0.449,0.304,0.108,0.814,0.437	0.312
ENSMUSG00000073437	D330041H03Rik	17	-	24413504	24413928	24413700	24413928	24412466	24412574	3,3,4,2,1,6	0,1,0,1,0,0	0,3,2,1,6,3	0,0,0,0,0,0	345	149	1	1.0	1.0,0.564,1.0,0.463,1.0,1.0	NA,1.0,1.0,1.0,1.0,1.0	-0.162
ENSMUSG00000068284	Usf3	16	+	44198903	44199167	44198903	44199021	44200613	44200678	0,0,0,1,1,1	0,4,14,23,2,14	0,0,3,1,0,1	0,8,3,7,5,5	295	149	1	1.0	NA,0.0,0.0,0.021,0.202,0.035	NA,0.0,0.336,0.067,0.0,0.092	-0.047
ENSMUSG00000022704	Qtrt2	16	-	43870778	43871820	43871620	43871820	43868945	43869097	0,6,7,14,3,10	0,10,8,12,7,27	0,8,8,7,12,7	0,25,6,7,12,22	991	149	1	1.0	NA,0.083,0.116,0.149,0.061,0.053	NA,0.046,0.167,0.131,0.131,0.046	-0.012
ENSMUSG00000022704	Qtrt2	16	-	43880828	43881213	43880967	43881213	43880298	43880354	0,0,1,7,9,1	0,4,3,6,0,4	0,2,1,2,5,4	0,11,1,3,3,6	288	149	1	1.0	NA,0.0,0.147,0.376,1.0,0.115	NA,0.086,0.341,0.256,0.463,0.256	0.047
ENSMUSG00000022704	Qtrt2	16	-	43880828	43881213	43880992	43881213	43880298	43880354	0,0,3,9,12,3	0,5,4,19,4,14	0,2,2,8,8,5	0,8,14,4,15,10	313	149	1	1.0	NA,0.0,0.263,0.184,0.588,0.093	NA,0.106,0.064,0.488,0.202,0.192	0.015
ENSMUSG00000022704	Qtrt2	16	-	43880967	43881213	43880992	43881213	43880298	43880354	0,4,5,8,3,6	0,5,4,19,4,14	0,11,2,9,6,7	0,8,14,4,15,10	174	149	1	1.0	NA,0.407,0.517,0.265,0.391,0.268	NA,0.541,0.109,0.658,0.255,0.375	-0.018
ENSMUSG00000022793	B4galt4	16	+	38763068	38763191	38763068	38763129	38765914	38766019	25,20,37,44,20,37	0,0,0,0,5,0	6,42,42,26,37,25	1,3,5,3,4,2	211	149	0.198845400842	1.0	1.0,1.0,1.0,1.0,0.739,1.0	0.809,0.908,0.856,0.86,0.867,0.898	0.09
ENSMUSG00000061751	Kalrn	16	-	34256151	34256360	34256190	34256360	34252224	34252399	0,0,0,0,4,1	0,0,0,0,0,0	0,1,0,0,1,3	3,2,0,0,0,1	188	149	1	1.0	NA,NA,NA,NA,1.0,1.0	0.0,0.284,NA,NA,1.0,0.704	0.503
ENSMUSG00000060636	Rpl35a	16	+	33057135	33057178	33057135	33057165	33057389	33057542	8019,2730,3319,5215,2919,4728	0,0,0,10,0,2	5570,3157,3617,2795,5506,3353	0,0,0,0,0,1	162	149	1	1.0	1.0,1.0,1.0,0.998,1.0,1.0	1.0,1.0,1.0,1.0,1.0,1.0	-0.0
ENSMUSG00000022791	Tnk2	16	+	32669952	32670230	32669952	32670216	32670791	32670918	0,15,30,26,20,34	0,0,0,2,0,0	0,18,19,20,56,33	2,0,2,0,4,1	163	149	1	1.0	NA,1.0,1.0,0.922,1.0,1.0	0.0,1.0,0.897,1.0,0.928,0.968	0.186
ENSMUSG00000052384	Nrros	16	-	32162237	32163397	32163252	32163397	32147552	32147673	10,140,134,122,78,115	0,6,12,13,3,4	15,149,132,105,122,132	0,10,9,12,4,23	1164	149	0.832781370374	1.0	1.0,0.749,0.588,0.546,0.769,0.786	1.0,0.656,0.652,0.528,0.796,0.424	0.064
ENSMUSG00000052384	Nrros	16	-	32162237	32163397	32163252	32163397	32155069	32155212	10,116,125,108,70,104	0,0,0,0,1,0	13,124,119,93,109,116	0,0,0,0,0,0	1164	149	1	1.0	1.0,1.0,1.0,1.0,0.9,1.0	1.0,1.0,1.0,1.0,1.0,1.0	-0.017
ENSMUSG00000022770	Dlg1	16	+	31796865	31797010	31796865	31796965	31805613	31805734	0,56,73,88,52,89	0,2,13,6,9,9	8,46,54,67,77,49	0,22,14,11,8,9	194	149	1	1.0	NA,0.956,0.812,0.918,0.816,0.884	1.0,0.616,0.748,0.824,0.881,0.807	0.065
ENSMUSG00000049076	Acap2	16	-	31153691	31153759	31153705	31153759	31141738	31141797	0,0,0,0,0,0	0,86,101,100,82,138	0,0,0,0,2,0	0,114,92,105,91,120	163	149	1	1.0	NA,0.0,0.0,0.0,0.0,0.0	NA,0.0,0.0,0.0,0.02,0.0	-0.004
ENSMUSG00000022538	Lsg1	16	-	30577798	30577997	30577898	30577997	30574545	30574606	0,1,0,3,0,0	0,0,0,5,1,1	0,0,1,1,0,0	1,1,2,3,0,0	249	149	1	1.0	NA,1.0,NA,0.264,0.0,0.0	0.0,0.0,0.23,0.166,NA,NA	0.217
ENSMUSG00000038084	Opa1	16	+	29614125	29615164	29614125	29614198	29615906	29615971	1,87,76,112,85,93	0,0,0,3,0,0	22,122,91,93,114,86	0,0,0,0,0,0	1115	149	1	1.0	1.0,1.0,1.0,0.833,1.0,1.0	1.0,1.0,1.0,1.0,1.0,1.0	-0.028
ENSMUSG00000038084	Opa1	16	+	29618121	29618308	29618121	29618287	29620380	29620533	0,1,0,0,0,1	15,77,84,91,76,85	0,0,1,0,2,0	10,94,96,104,116,76	170	149	1	1.0	0.0,0.011,0.0,0.0,0.0,0.01	0.0,0.0,0.009,0.0,0.015,0.0	-0.001
ENSMUSG00000022884	Eif4a2	16	+	23107758	23107880	23107758	23107820	23108587	23108633	0,3,1,2,0,2	5,129,172,301,125,214	0,2,0,5,0,0	7,146,140,156,147,158	209	149	1	1.0	0.0,0.016,0.004,0.005,0.0,0.007	0.0,0.01,0.0,0.022,0.0,0.0	0.0
ENSMUSG00000022884	Eif4a2	16	+	23109984	23110343	23109984	23110153	23110579	23110723	29,419,533,719,487,654	0,0,0,0,0,3	63,564,494,550,618,454	0,0,0,0,0,0	339	149	1	1.0	1.0,1.0,1.0,1.0,1.0,0.99	1.0,1.0,1.0,1.0,1.0,1.0	-0.002
ENSMUSG00000022884	Eif4a2	16	+	23110579	23111263	23110579	23110723	23111502	23111592	39,525,716,916,663,787	0,0,2,4,4,4	61,652,662,650,880,679	0,1,0,3,2,5	689	149	1	1.0	1.0,1.0,0.987,0.98,0.973,0.977	1.0,0.993,1.0,0.979,0.99,0.967	-0.002
ENSMUSG00000022855	Senp2	16	+	22011493	22011619	22011493	22011552	22014123	22014257	0,22,16,3,7,17	0,192,271,358,173,345	0,13,15,15,6,9	0,256,192,234,178,214	216	149	1	1.0	NA,0.073,0.039,0.006,0.027,0.033	NA,0.034,0.051,0.042,0.023,0.028	0.0
ENSMUSG00000022843	Clcn2	16	-	20709076	20709315	20709101	20709315	20708633	20708767	0,1,0,0,0,0	4,2,1,0,1,3	0,0,0,0,0,0	0,1,4,0,3,0	174	149	1	1.0	0.0,0.3,0.0,NA,0.0,0.0	NA,0.0,0.0,NA,0.0,NA	0.06
ENSMUSG00000003234	Abcf3	16	+	20558696	20558829	20558696	20558748	20559290	20559379	137,120,142,189,113,171	0,0,0,0,0,0	116,133,127,135,177,185	0,0,1,0,0,0	230	149	1	1.0	1.0,1.0,1.0,1.0,1.0,1.0	1.0,1.0,0.988,1.0,1.0,1.0	0.002
ENSMUSG00000022702	Hira	16	+	18896453	18896773	18896453	18896564	18897697	18897788	0,8,23,11,20,13	0,31,44,52,45,53	0,12,8,5,2,21	4,46,60,47,40,49	358	149	1	1.0	NA,0.097,0.179,0.081,0.156,0.093	0.0,0.098,0.053,0.042,0.02,0.151	0.061
ENSMUSG00000005262	Ufd1	16	+	18814829	18814962	18814829	18814936	18815328	18815361	29,166,217,289,161,286	0,22,27,33,30,19	44,229,203,196,253,210	1,36,24,23,42,27	175	149	1	1.0	1.0,0.865,0.872,0.882,0.82,0.928	0.974,0.844,0.878,0.879,0.837,0.869	0.014
ENSMUSG00000005262	Ufd1	16	+	18814829	18814962	18814829	18814936	18817902	18818024	2,45,46,63,40,42	0,1,0,0,0,0	16,36,41,35,43,37	0,0,0,0,1,0	175	149	1	1.0	1.0,0.975,1.0,1.0,1.0,1.0	1.0,1.0,1.0,1.0,0.973,1.0	0.0
ENSMUSG00000005262	Ufd1	16	+	18826254	18827106	18826254	18826302	18827635	18827717	209,197,280,288,156,300	7,0,3,8,10,8	234,267,250,231,359,223	5,4,5,3,25,10	953	149	1	1.0	0.824,1.0,0.936,0.849,0.709,0.854	0.88,0.913,0.887,0.923,0.692,0.777	0.017
ENSMUSG00000003528	Slc25a1	16	-	17927153	17927292	17927245	17927292	17926655	17926740	82,285,329,549,352,414	0,0,1,0,0,1	191,418,353,342,495,405	0,0,0,2,0,0	241	149	1	1.0	1.0,1.0,0.995,1.0,1.0,0.996	1.0,1.0,1.0,0.991,1.0,1.0	0.0
ENSMUSG00000012114	Med15	16	-	17652704	17652807	17652708	17652807	17651220	17652263	0,1,1,4,0,2	33,177,188,327,207,286	0,2,2,0,5,7	43,251,224,194,331,182	153	149	1	1.0	0.0,0.005,0.005,0.012,0.0,0.007	0.0,0.008,0.009,0.0,0.014,0.036	-0.006
ENSMUSG00000022761	Lztr1	16	+	17524307	17524471	17524307	17524457	17525238	17525344	0,0,0,1,0,0	33,61,98,125,67,83	0,1,0,0,1,0	56,94,93,77,141,108	163	149	1	1.0	0.0,0.0,0.0,0.007,0.0,0.0	0.0,0.01,0.0,0.0,0.006,0.0	-0.001
ENSMUSG00000041774	Ydjc	16	+	17147232	17147451	17147232	17147392	17147597	17147697	0,0,1,0,0,0	6,4,7,24,22,18	2,2,0,0,0,0	17,23,16,14,21,15	208	149	1	1.0	0.0,0.0,0.093,0.0,0.0,0.0	0.078,0.059,0.0,0.0,0.0,0.0	-0.007
ENSMUSG00000022789	Dnm1l	16	-	16345979	16346145	16345997	16346145	16341421	16341468	0,1,5,3,3,10	0,45,74,73,32,65	0,4,8,3,3,2	3,80,65,70,82,68	167	149	1	1.0	NA,0.019,0.057,0.035,0.077,0.121	0.0,0.043,0.099,0.037,0.032,0.026	0.022
ENSMUSG00000022789	Dnm1l	16	-	16345979	16346145	16345997	16346145	16342696	16342735	0,0,4,1,3,5	0,1,7,3,8,9	0,1,3,5,4,2	0,7,8,5,3,6	167	149	1	1.0	NA,0.0,0.338,0.229,0.251,0.331	NA,0.113,0.251,0.472,0.543,0.229	-0.092
ENSMUSG00000060657	Marf1	16	-	14152025	14152712	14152562	14152712	14151141	14151316	16,152,191,209,124,205	0,0,2,6,1,2	0,181,185,198,101,206	0,2,0,0,0,0	686	149	1	1.0	1.0,1.0,0.954,0.883,0.964,0.957	NA,0.952,1.0,1.0,1.0,1.0	-0.031
ENSMUSG00000037965	Zc3h7a	16	-	11145179	11145285	11145241	11145285	11141662	11141771	2,127,209,186,106,195	0,29,22,39,35,28	11,173,178,169,241,126	7,44,22,23,39,20	211	149	1	1.0	1.0,0.756,0.87,0.771,0.681,0.831	0.526,0.735,0.851,0.838,0.814,0.816	0.055
ENSMUSG00000068663	Clec16a	16	+	10595801	10596033	10595801	10595985	10611002	10611135	0,23,33,38,39,52	0,35,36,37,23,32	9,41,35,31,32,36	1,17,19,13,31,22	197	149	1	1.0	NA,0.332,0.409,0.437,0.562,0.551	0.872,0.646,0.582,0.643,0.438,0.553	-0.164
ENSMUSG00000039200	Atf7ip2	16	+	10212652	10212813	10212652	10212764	10240560	10240814	0,0,0,0,0,1	0,0,0,0,0,0	0,0,0,0,2,0	0,0,0,0,0,2	198	149	1	1.0	NA,NA,NA,NA,NA,1.0	NA,NA,NA,NA,1.0,0.0	0.5
ENSMUSG00000022515	Anks3	16	-	4947648	4948363	4948225	4948363	4947264	4947432	33,49,65,120,65,87	0,2,5,9,3,9	22,73,86,68,73,49	0,3,6,3,12,4	726	149	1	1.0	1.0,0.834,0.727,0.732,0.816,0.665	1.0,0.833,0.746,0.823,0.555,0.715	0.017
ENSMUSG00000060992	Copz1	15	+	103290674	103290908	103290674	103290756	103291328	103291420	3,1,3,0,1,6	55,266,338,431,292,427	0,0,1,3,0,0	64,344,328,336,421,346	301	149	1	1.0	0.026,0.002,0.004,0.0,0.002,0.007	0.0,0.0,0.002,0.004,0.0,0.0	0.006
ENSMUSG00000001289	Pfdn5	15	+	102326432	102326849	102326432	102326535	102328521	102328596	3173,1166,1429,1994,1233,1712	22,1,0,12,0,14	2227,1400,1318,1411,2289,1265	2,5,4,11,10,8	463	149	1	1.0	0.979,0.997,1.0,0.982,1.0,0.975	0.997,0.989,0.991,0.976,0.987,0.981	0.002
ENSMUSG00000000555	Itga5	15	-	103350763	103350856	103350775	103350856	103350573	103350653	26,352,400,445,333,515	0,0,0,0,0,0	44,507,454,387,590,390	0,0,0,0,1,0	161	149	1	1.0	1.0,1.0,1.0,1.0,1.0,1.0	1.0,1.0,1.0,1.0,0.998,1.0	0.0
ENSMUSG00000046897	Zfp740	15	+	102204570	102205086	102204570	102204883	102205228	102205305	0,103,117,128,106,171	0,0,2,5,0,4	3,116,139,114,140,105	0,6,4,2,5,3	352	149	1	1.0	NA,1.0,0.961,0.916,1.0,0.948	1.0,0.891,0.936,0.96,0.922,0.937	0.024
ENSMUSG00000046897	Zfp740	15	+	102204570	102205086	102204570	102204883	102207770	102207920	0,69,88,110,86,130	0,1,6,17,0,17	3,106,119,92,117,88	0,8,10,16,0,6	352	149	1	1.0	NA,0.967,0.861,0.733,1.0,0.764	1.0,0.849,0.834,0.709,1.0,0.861	-0.01
ENSMUSG00000023030	Slc11a2	15	-	100412190	100412262	100412233	100412262	100410082	100410231	0,94,129,186,79,133	0,9,4,6,4,7	3,137,100,138,122,69	0,6,4,3,2,5	192	149	1	1.0	NA,0.89,0.962,0.96,0.939,0.936	1.0,0.947,0.951,0.973,0.979,0.915	-0.023
ENSMUSG00000023755	Rhebl1	15	-	98879764	98879844	98879776	98879844	98879404	98879487	0,0,1,8,0,0	5,3,26,25,11,13	0,3,5,0,2,0	2,7,18,7,14,8	161	149	1	1.0	0.0,0.0,0.034,0.228,0.0,0.0	0.0,0.284,0.205,0.0,0.117,0.0	-0.057
ENSMUSG00000022996	Wnt10b	15	-	98774380	98774497	98774411	98774497	98774123	98774184	0,0,1,0,0,1	0,0,0,0,0,0	0,0,2,0,0,0	0,0,0,0,1,0	180	149	1	1.0	NA,NA,1.0,NA,NA,1.0	NA,NA,1.0,NA,0.0,NA	0.5
ENSMUSG00000022475	Hdac7	15	-	97800694	97802125	97802075	97802125	97799556	97799644	2,18,11,28,10,13	0,0,0,1,0,0	0,9,19,6,10,17	0,1,0,0,1,0	1530	149	1	1.0	1.0,1.0,1.0,0.732,1.0,1.0	NA,0.467,1.0,1.0,0.493,1.0	0.163
ENSMUSG00000022475	Hdac7	15	-	97800694	97802125	97802075	97802125	97799760	97799816	2,33,39,56,27,41	0,0,0,0,0,0	1,35,34,39,48,35	0,0,0,0,1,0	1530	149	1	1.0	1.0,1.0,1.0,1.0,1.0,1.0	1.0,1.0,1.0,1.0,0.824,1.0	0.029
ENSMUSG00000022469	Rapgef3	15	-	97750259	97750394	97750268	97750394	97750005	97750187	0,0,0,1,0,0	3,8,6,10,6,7	0,0,0,0,1,2	5,6,11,8,2,5	158	149	1	1.0	0.0,0.0,0.0,0.086,0.0,0.0	0.0,0.0,0.0,0.0,0.32,0.274	-0.085
ENSMUSG00000022469	Rapgef3	15	-	97761467	97761581	97761474	97761581	97761107	97761229	0,0,0,0,0,0	0,8,1,7,4,7	0,0,0,0,2,0	0,5,1,2,1,4	156	149	1	1.0	NA,0.0,0.0,0.0,0.0,0.0	NA,0.0,0.0,0.0,0.656,0.0	-0.131
ENSMUSG00000033228	Scaf11	15	-	96415728	96415947	96415776	96415947	96415031	96415151	57,40,61,89,26,87	44,83,83,79,57,80	69,47,59,41,104,57	45,75,60,72,97,48	197	149	1	1.0	0.495,0.267,0.357,0.46,0.257,0.451	0.537,0.322,0.427,0.301,0.448,0.473	-0.037
ENSMUSG00000036529	Sbf1	15	-	89301842	89302377	89302181	89302377	89300772	89300951	0,76,123,131,81,132	0,0,0,1,0,0	15,123,110,86,135,111	0,0,0,0,0,1	488	149	1	1.0	NA,1.0,1.0,0.976,1.0,1.0	1.0,1.0,1.0,1.0,1.0,0.971	0.0
ENSMUSG00000015377	Dennd6b	15	-	89186955	89187243	89187147	89187243	89186753	89186819	0,3,8,1,5,2	0,0,0,0,0,1	5,10,5,6,5,5	0,0,0,0,0,0	341	149	1	1.0	NA,1.0,1.0,1.0,1.0,0.466	1.0,1.0,1.0,1.0,1.0,1.0	-0.107
ENSMUSG00000035757	Selenoo	15	+	89092703	89092907	89092703	89092849	89094136	89094323	17,38,43,88,67,114	0,5,2,5,2,4	13,66,74,72,102,61	0,7,1,0,0,3	207	149	1	1.0	1.0,0.845,0.939,0.927,0.96,0.954	1.0,0.872,0.982,1.0,1.0,0.936	-0.028
ENSMUSG00000015363	Trabd	15	+	89081352	89081453	89081352	89081431	89081950	89082117	0,14,6,22,18,13	53,83,144,136,85,172	0,18,12,7,3,8	46,139,104,105,88,86	171	149	1	1.0	0.0,0.128,0.035,0.124,0.156,0.062	0.0,0.101,0.091,0.055,0.029,0.075	0.026
ENSMUSG00000015363	Trabd	15	+	89085273	89085457	89085273	89085446	89085525	89085637	0,0,1,1,0,4	136,136,130,207,88,174	9,0,3,0,0,2	104,158,147,107,239,158	160	149	1	1.0	0.0,0.0,0.007,0.004,0.0,0.021	0.075,0.0,0.019,0.0,0.0,0.012	-0.012
ENSMUSG00000064284	Cdpf1	15	-	85810842	85811048	85810901	85811048	85809211	85809324	10,0,7,8,4,8	51,43,62,88,50,68	6,6,3,0,8,2	47,69,57,74,94,59	208	149	1	1.0	0.123,0.0,0.075,0.061,0.054,0.078	0.084,0.059,0.036,0.0,0.057,0.024	0.022
ENSMUSG00000018040	Rrp7a	15	-	83119513	83120017	83119891	83120017	83118076	83118174	0,11,13,16,12,21	0,0,1,3,0,0	0,18,5,10,33,13	0,0,1,3,0,1	527	149	1	1.0	NA,1.0,0.786,0.601,1.0,1.0	NA,1.0,0.586,0.485,1.0,0.786	0.106
ENSMUSG00000022394	L3mbtl2	15	+	81681919	81682474	81681919	81682151	81682570	81682647	0,0,0,0,0,4	7,54,53,42,32,46	0,2,0,0,1,2	2,69,43,58,47,41	472	149	1	1.0	0.0,0.0,0.0,0.0,0.0,0.027	0.0,0.009,0.0,0.0,0.007,0.015	-0.001
ENSMUSG00000042303	Sgsm3	15	+	81003359	81003518	81003359	81003445	81003803	81003870	0,0,2,2,0,2	0,34,73,79,56,44	3,2,1,1,2,0	0,53,51,71,52,51	222	149	1	1.0	NA,0.0,0.018,0.017,0.0,0.03	1.0,0.025,0.013,0.009,0.025,0.0	-0.166
ENSMUSG00000024431	Nr3c1	18	-	39428613	39428780	39428616	39428780	39424382	39424499	0,2,6,4,3,8	0,41,65,61,46,84	0,5,2,7,1,6	0,87,59,43,50,65	152	149	1	1.0	NA,0.046,0.083,0.06,0.06,0.085	NA,0.053,0.032,0.138,0.019,0.083	0.002
ENSMUSG00000060036	Rpl3	15	-	80079689	80080552	80080365	80080552	80078706	80078808	4366,3063,4083,5161,3630,4925	2,0,0,2,3,3	4142,4059,4276,4190,6772,3955	0,5,1,2,9,4	825	149	1	1.0	0.997,1.0,1.0,0.998,0.995,0.997	1.0,0.993,0.999,0.997,0.993,0.994	0.002
ENSMUSG00000000489	Pdgfb	15	-	80005468	80005565	80005472	80005565	80003324	80003414	3,67,50,88,46,76	0,4,7,16,1,6	10,93,99,97,113,100	4,12,12,14,10,18	153	149	1	1.0	1.0,0.942,0.874,0.843,0.978,0.925	0.709,0.883,0.889,0.871,0.917,0.844	0.075
ENSMUSG00000096768	Gm47283	Y	+	90793295	90793680	90793295	90793417	90816348	90816464	36,4,13,6,1,2	30,2,4,9,4,2	11,10,42,2,4,0	16,6,9,4,10,1	412	149	1	1.0	0.303,0.42,0.54,0.194,0.083,0.266	0.199,0.376,0.628,0.153,0.126,0.0	0.054
ENSMUSG00000009585	Apobec3	15	+	79905443	79906602	79905443	79905600	79906850	79906963	39,113,154,197,121,160	0,0,0,0,0,0	31,157,158,148,203,148	0,0,1,0,1,2	1151	149	1	1.0	1.0,1.0,1.0,1.0,1.0,1.0	1.0,1.0,0.953,1.0,0.963,0.905	0.03
ENSMUSG00000055065	Ddx17	15	-	79531671	79531914	79531677	79531914	79527735	79530517	20,102,109,193,95,156	0,184,189,282,145,234	0,100,92,95,129,105	11,142,177,156,192,213	155	149	0.340025447833	1.0	1.0,0.348,0.357,0.397,0.386,0.391	0.0,0.404,0.333,0.369,0.392,0.322	0.176
ENSMUSG00000022433	Csnk1e	15	-	79441220	79441818	79441760	79441818	79438771	79438859	0,8,6,12,5,13	0,1,0,1,0,0	4,10,0,7,17,9	0,0,0,0,0,0	689	149	1	1.0	NA,0.634,1.0,0.722,1.0,1.0	1.0,1.0,NA,1.0,1.0,1.0	-0.129
ENSMUSG00000033029	1700088E04Rik	15	-	79140768	79140992	79140880	79140992	79139237	79139300	0,0,0,0,0,0	0,3,2,3,0,2	0,0,0,1,0,0	1,3,0,2,1,1	261	149	1	1.0	NA,0.0,0.0,0.0,NA,0.0	0.0,0.0,NA,0.222,0.0,0.0	-0.044
ENSMUSG00000033039	Micall1	15	+	79122546	79122986	79122546	79122787	79124500	79124558	0,137,135,201,123,187	0,4,4,6,6,2	16,195,133,142,120,145	0,3,3,1,8,0	348	149	1	1.0	NA,0.936,0.935,0.935,0.898,0.976	1.0,0.965,0.95,0.984,0.865,1.0	-0.025
ENSMUSG00000033128	Gga1	15	+	78893166	78893352	78893166	78893336	78893538	78893649	4,0,4,3,3,2	308,226,301,386,260,339	3,1,4,2,2,1	412,306,279,287,514,284	165	149	1	1.0	0.012,0.0,0.012,0.007,0.01,0.005	0.007,0.003,0.013,0.006,0.004,0.003	0.002
ENSMUSG00000116138	C030006K11Rik	15	-	76723376	76723840	76723654	76723840	76723170	76723219	0,11,8,30,8,9	0,23,42,44,23,44	4,12,15,8,13,14	8,35,23,15,59,14	427	149	1	1.0	NA,0.143,0.062,0.192,0.108,0.067	0.149,0.107,0.185,0.157,0.071,0.259	-0.04
ENSMUSG00000033728	Lrrc14	15	+	76710642	76711530	76710642	76710927	76712866	76713220	0,44,85,89,44,105	12,60,84,119,83,110	3,44,66,61,83,76	15,65,58,65,91,62	752	149	1	1.0	0.0,0.127,0.167,0.129,0.095,0.159	0.038,0.118,0.184,0.157,0.153,0.195	-0.028
ENSMUSG00000034022	Cpsf1	15	-	76596219	76596571	76596415	76596571	76596008	76596147	626,149,158,259,97,229	10,4,0,0,1,0	412,143,148,143,355,133	0,0,3,0,3,0	345	149	1	1.0	0.964,0.941,1.0,1.0,0.977,1.0	1.0,1.0,0.955,1.0,0.981,1.0	-0.009
ENSMUSG00000034022	Cpsf1	15	-	76597430	76597730	76597645	76597730	76597188	76597341	44,111,157,213,94,158	0,1,0,5,3,0	117,148,135,107,195,122	0,6,4,2,6,3	364	149	1	1.0	1.0,0.978,1.0,0.946,0.928,1.0	1.0,0.91,0.933,0.956,0.93,0.943	0.03
ENSMUSG00000022550	Adck5	15	+	76595013	76595453	76595013	76595266	76595538	76595816	410,60,98,126,67,81	0,0,0,0,0,0	263,57,70,79,179,85	0,0,0,0,1,0	336	149	1	1.0	1.0,1.0,1.0,1.0,1.0,1.0	1.0,1.0,1.0,1.0,0.988,1.0	0.002
ENSMUSG00000022556	Hsf1	15	+	76497767	76498048	76497767	76497915	76498153	76498290	32,116,140,211,98,181	0,0,0,0,2,0	48,121,143,132,189,162	0,0,1,0,1,0	282	149	1	1.0	1.0,1.0,1.0,1.0,0.963,1.0	1.0,1.0,0.987,1.0,0.99,1.0	-0.002
ENSMUSG00000022556	Hsf1	15	+	76497767	76497915	76497767	76497829	76498421	76498691	0,8,5,22,15,17	0,3,0,0,0,2	0,23,29,9,13,11	0,0,0,1,0,0	235	149	1	1.0	NA,0.628,1.0,1.0,1.0,0.843	NA,1.0,1.0,0.851,1.0,1.0	-0.076
ENSMUSG00000022556	Hsf1	15	+	76497767	76497915	76497767	76497829	76499947	76500053	0,5,5,9,7,3	0,0,0,0,0,0	4,11,19,10,6,6	3,1,0,0,0,4	235	149	1	1.0	NA,1.0,1.0,1.0,1.0,1.0	0.458,0.875,1.0,1.0,1.0,0.487	0.197
ENSMUSG00000022558	Mroh1	15	+	76390030	76390131	76390030	76390127	76392380	76392459	0,6,3,7,3,14	0,190,210,410,163,312	0,10,7,8,11,2	18,247,224,216,241,209	153	149	1	1.0	NA,0.03,0.014,0.016,0.018,0.042	0.0,0.038,0.03,0.035,0.043,0.009	-0.002
ENSMUSG00000022558	Mroh1	15	+	76407891	76408528	76407891	76408043	76408882	76408975	0,143,180,283,143,228	0,0,0,0,0,2	13,144,172,182,164,173	0,1,0,0,1,0	634	149	1	1.0	NA,1.0,1.0,1.0,1.0,0.964	1.0,0.971,1.0,1.0,0.975,1.0	0.002
ENSMUSG00000022558	Mroh1	15	+	76434062	76434787	76434062	76434158	76435769	76435905	23,347,386,610,288,489	0,0,0,2,0,0	55,360,397,366,451,342	0,0,0,0,0,0	778	149	1	1.0	1.0,1.0,1.0,0.983,1.0,1.0	1.0,1.0,1.0,1.0,1.0,1.0	-0.003
ENSMUSG00000075590	Nrbp2	15	-	76090245	76090542	76090452	76090542	76090051	76090146	0,1,5,3,3,3	0,0,0,0,0,2	0,0,0,0,5,1	0,0,0,0,0,0	356	149	1	1.0	NA,1.0,1.0,1.0,1.0,0.386	NA,NA,NA,NA,1.0,1.0	-0.123
ENSMUSG00000022570	Tsta3	15	-	75926289	75926457	75926323	75926457	75926128	75926193	11,6,8,15,2,15	145,93,117,132,76,120	11,12,6,3,16,6	142,108,102,99,144,87	183	149	1	1.0	0.058,0.05,0.053,0.085,0.021,0.092	0.059,0.083,0.046,0.024,0.083,0.053	0.002
ENSMUSG00000022570	Tsta3	15	-	75926742	75926872	75926798	75926872	75926289	75926457	3,6,4,12,8,13	98,84,76,139,98,123	13,8,7,6,8,7	121,98,108,86,145,85	205	149	1	1.0	0.022,0.049,0.037,0.059,0.056,0.071	0.072,0.056,0.045,0.048,0.039,0.056	-0.004
ENSMUSG00000037280	Galnt6	15	-	100729302	100729376	100729306	100729376	100720014	100720235	0,42,52,72,37,53	0,6,18,33,11,25	0,43,44,28,50,40	3,19,16,18,9,21	153	149	1	1.0	NA,0.872,0.738,0.68,0.766,0.674	0.0,0.688,0.728,0.602,0.844,0.65	0.161
ENSMUSG00000079020	Slc45a4	15	-	73587520	73587724	73587544	73587724	73586018	73587085	0,0,1,1,0,2	0,55,38,49,33,57	0,0,0,0,1,0	1,42,34,31,49,55	173	149	1	1.0	NA,0.0,0.022,0.017,0.0,0.029	0.0,0.0,0.0,0.0,0.017,0.0	0.011
ENSMUSG00000022335	Zfat	15	-	68110443	68110562	68110476	68110562	68104955	68105079	3,4,3,0,5,5	0,12,13,14,11,27	0,6,1,2,3,2	12,11,14,7,22,16	182	149	0.763998836087	1.0	1.0,0.214,0.159,0.0,0.271,0.132	0.0,0.309,0.055,0.19,0.1,0.093	0.172
ENSMUSG00000022335	Zfat	15	-	68212592	68212844	68212613	68212844	68187050	68187236	0,8,4,8,13,12	0,6,0,4,2,4	0,10,10,4,11,7	0,2,4,0,5,0	170	149	1	1.0	NA,0.539,1.0,0.637,0.851,0.724	NA,0.814,0.687,1.0,0.658,1.0	-0.082
ENSMUSG00000005124	Wisp1	15	+	66906400	66906680	66906400	66906488	66912828	66913089	0,16,13,13,21,29	0,0,0,0,2,3	0,11,9,6,20,19	0,0,0,1,1,0	341	149	1	1.0	NA,1.0,1.0,1.0,0.821,0.809	NA,1.0,1.0,0.724,0.897,1.0	0.002
ENSMUSG00000015002	Efr3a	15	+	65815334	65815478	65815334	65815411	65818432	65818560	0,4,14,16,12,10	0,133,177,181,89,186	0,12,11,17,7,15	3,138,121,139,98,135	216	149	1	1.0	NA,0.02,0.052,0.057,0.085,0.036	0.0,0.057,0.059,0.078,0.047,0.071	-0.002
ENSMUSG00000022377	Asap1	15	-	64158881	64159004	64158917	64159004	64152829	64152930	0,44,62,80,36,76	0,111,97,198,98,143	0,73,71,94,69,61	0,131,136,123,130,124	185	149	1	1.0	NA,0.242,0.34,0.246,0.228,0.3	NA,0.31,0.296,0.381,0.299,0.284	-0.043
ENSMUSG00000022425	Enpp2	15	-	54862497	54862682	54862509	54862682	54860042	54860094	0,9,7,11,9,14	0,3,0,7,4,4	0,10,3,2,32,16	0,1,2,1,4,6	161	149	1	1.0	NA,0.735,1.0,0.593,0.676,0.764	NA,0.902,0.581,0.649,0.881,0.712	0.009
ENSMUSG00000015468	Notch4	17	+	34583828	34584008	34583828	34584004	34584411	34584631	0,0,0,0,1,0	0,7,4,8,4,6	0,0,0,0,0,0	1,8,3,4,7,7	153	149	1	1.0	NA,0.0,0.0,0.0,0.196,0.0	0.0,0.0,0.0,0.0,0.0,0.0	0.039
ENSMUSG00000022338	Eny2	15	+	44428091	44428242	44428091	44428170	44429559	44429636	132,86,135,162,101,144	161,55,73,85,55,90	134,158,126,126,204,122	65,80,73,68,102,54	221	149	0.645626763802	1.0	0.356,0.513,0.555,0.562,0.553,0.519	0.582,0.571,0.538,0.555,0.574,0.604	-0.061
ENSMUSG00000037487	Ubr5	15	-	37973302	37975671	37975586	37975671	37972902	37973016	41,159,147,173,151,168	0,0,0,0,0,0	89,192,188,170,248,221	0,2,1,0,0,0	2433	149	1	1.0	1.0,1.0,1.0,1.0,1.0,1.0	1.0,0.855,0.92,1.0,1.0,1.0	0.037
ENSMUSG00000022283	Pabpc1	15	-	36597972	36598312	36598201	36598312	36597456	36597541	557,1419,1635,2114,1455,2110	0,0,0,0,2,0	879,1802,1737,1626,2792,1608	0,0,0,0,0,0	378	149	1	1.0	1.0,1.0,1.0,1.0,0.997,1.0	1.0,1.0,1.0,1.0,1.0,1.0	-0.001
ENSMUSG00000039007	Cpq	15	+	33212815	33213263	33212815	33212999	33249925	33250133	20,261,365,518,305,449	0,0,0,1,2,0	52,426,348,393,510,352	0,2,0,5,3,3	413	149	1	1.0	1.0,1.0,1.0,0.995,0.982,1.0	1.0,0.987,1.0,0.966,0.984,0.977	0.01
ENSMUSG00000022241	Tars	15	-	11388080	11388460	11388297	11388460	11387700	11387778	42,100,105,122,117,152	0,0,0,0,1,0	50,107,160,109,212,106	0,0,0,0,0,0	366	149	1	1.0	1.0,1.0,1.0,1.0,0.979,1.0	1.0,1.0,1.0,1.0,1.0,1.0	-0.003
ENSMUSG00000110018	5430437J10Rik	15	+	5580628	5581268	5580628	5580822	5587685	5587771	3,4,8,1,7,6	4,1,5,5,3,10	2,5,10,1,2,8	20,11,11,4,14,8	595	149	0.410287960033	1.0	0.158,0.5,0.286,0.048,0.369,0.131	0.024,0.102,0.185,0.059,0.035,0.2	0.148
ENSMUSG00000042050	Wdr60	12	-	116225964	116226137	116225975	116226137	116224886	116225049	0,1,9,13,23,28	0,0,1,0,3,0	6,8,18,20,24,14	0,2,0,0,2,0	160	149	1	1.0	NA,1.0,0.893,1.0,0.877,1.0	1.0,0.788,1.0,1.0,0.918,1.0	0.003
ENSMUSG00000021143	Pacs2	12	+	113061072	113061211	113061072	113061205	113061639	113061744	0,16,24,28,20,15	0,133,182,176,101,150	0,22,10,12,23,11	20,136,116,128,126,118	155	149	1	1.0	NA,0.104,0.113,0.133,0.16,0.088	0.0,0.135,0.077,0.083,0.149,0.082	0.032
ENSMUSG00000007411	Mark3	12	+	111628189	111629115	111628189	111628302	111633616	111633834	0,179,123,209,150,193	0,1,4,2,2,1	39,208,177,190,204,152	0,3,3,6,0,1	962	149	1	1.0	NA,0.965,0.826,0.942,0.921,0.968	1.0,0.915,0.901,0.831,1.0,0.959	-0.01
ENSMUSG00000007411	Mark3	12	+	111628189	111629115	111628189	111628302	111639936	111640040	0,99,58,100,56,95	0,0,0,0,0,1	12,132,104,100,94,77	0,0,0,0,0,0	962	149	1	1.0	NA,1.0,1.0,1.0,1.0,0.936	1.0,1.0,1.0,1.0,1.0,1.0	-0.013
ENSMUSG00000040877	Wdr25	12	+	108897908	108898725	108897908	108898006	108980690	108980838	0,29,53,53,37,49	0,0,0,0,1,0	16,77,50,55,44,77	0,0,0,0,1,0	868	149	1	1.0	NA,1.0,1.0,1.0,0.864,1.0	1.0,1.0,1.0,1.0,0.883,1.0	-0.008
ENSMUSG00000021262	Evl	12	+	108683194	108683410	108683194	108683261	108686049	108686116	529,734,820,780,563,882	137,135,190,173,145,194	731,873,951,543,1011,612	144,133,158,103,151,134	298	149	0.900642521415	1.0	0.659,0.731,0.683,0.693,0.66,0.694	0.717,0.766,0.751,0.725,0.77,0.695	-0.051
ENSMUSG00000021189	Atxn3	12	-	101932955	101933064	101932967	101933064	101926483	101926581	0,1,0,2,2,3	0,59,109,119,97,122	0,3,2,0,0,1	5,88,91,86,75,73	161	149	1	1.0	NA,0.015,0.0,0.015,0.019,0.022	0.0,0.031,0.02,0.0,0.0,0.013	0.004
ENSMUSG00000037321	Tap1	17	+	34192836	34192965	34192836	34192857	34193157	34193316	15,46,77,78,61,89	0,2,0,0,0,1	34,63,77,58,102,55	0,0,0,0,0,3	257	149	1	1.0	1.0,0.93,1.0,1.0,1.0,0.981	1.0,1.0,1.0,1.0,1.0,0.914	-0.0
ENSMUSG00000041846	Ppp4r3a	12	-	101053428	101053584	101053467	101053584	101051530	101051662	0,39,63,44,46,51	0,39,66,54,40,67	3,46,28,49,37,60	0,47,42,34,61,26	188	149	1	1.0	NA,0.442,0.431,0.392,0.477,0.376	1.0,0.437,0.346,0.533,0.325,0.647	-0.124
ENSMUSG00000021037	Ahsa1	12	+	87269874	87270454	87269874	87269957	87271338	87271427	390,523,553,673,507,695	0,0,6,6,6,14	462,631,641,567,928,629	0,0,5,6,6,0	646	149	1	1.0	1.0,1.0,0.955,0.963,0.951,0.92	1.0,1.0,0.967,0.956,0.973,1.0	-0.018
ENSMUSG00000042350	Arel1	12	-	84941730	84941957	84941760	84941957	84940160	84940397	0,71,86,112,60,63	0,0,1,0,0,0	0,89,86,62,56,80	0,0,2,0,0,0	179	149	1	1.0	NA,1.0,0.986,1.0,1.0,1.0	NA,1.0,0.973,1.0,1.0,1.0	0.003
ENSMUSG00000010608	Rbm25	12	+	83639127	83639375	83639127	83639191	83642401	83642519	0,8,8,3,3,7	0,11,22,22,9,32	2,7,7,16,6,3	0,13,20,26,6,18	333	149	1	1.0	NA,0.246,0.14,0.058,0.13,0.089	1.0,0.194,0.135,0.216,0.309,0.069	-0.188
ENSMUSG00000052609	Plekhg3	12	+	76572394	76572745	76572394	76572658	76573246	76573360	0,17,4,12,4,0	0,14,32,48,24,38	0,2,10,13,13,6	4,24,17,25,49,19	236	149	1	1.0	NA,0.434,0.073,0.136,0.095,0.0	0.0,0.05,0.271,0.247,0.143,0.166	0.001
ENSMUSG00000052609	Plekhg3	12	+	76572394	76573360	76572394	76572658	76575856	76577276	6,66,81,103,62,85	0,1,0,0,0,0	8,83,73,81,98,62	0,0,0,0,0,0	851	149	1	1.0	1.0,0.92,1.0,1.0,1.0,1.0	1.0,1.0,1.0,1.0,1.0,1.0	-0.013
ENSMUSG00000022253	Nadk2	15	+	9084161	9084272	9084161	9084250	9085724	9085806	0,0,0,0,0,2	8,33,53,66,30,47	0,0,4,0,0,2	5,56,40,36,42,42	171	149	1	1.0	0.0,0.0,0.0,0.0,0.0,0.036	0.0,0.0,0.08,0.0,0.0,0.04	-0.014
ENSMUSG00000022545	Ercc4	16	+	13111730	13111911	13111730	13111884	13121995	13122191	0,30,34,42,8,44	0,0,0,0,1,3	1,34,34,37,34,22	0,0,0,0,0,0	176	149	1	1.0	NA,1.0,1.0,1.0,0.871,0.925	1.0,1.0,1.0,1.0,1.0,1.0	-0.041
ENSMUSG00000022545	Ercc4	16	+	13130133	13131022	13130133	13130734	13132857	13132950	0,3,6,8,6,1	0,43,36,50,17,55	1,7,2,8,6,2	5,36,39,42,46,31	437	149	1	1.0	NA,0.023,0.054,0.052,0.107,0.006	0.064,0.062,0.017,0.061,0.043,0.022	0.004
ENSMUSG00000021027	Ralgapa1	12	-	55721405	55722941	55722773	55722941	55719583	55719708	0,39,97,104,49,85	0,15,22,23,16,18	7,94,75,90,54,103	0,31,24,28,11,29	1517	149	1	1.0	NA,0.203,0.302,0.308,0.231,0.317	1.0,0.229,0.235,0.24,0.325,0.259	-0.109
ENSMUSG00000062198	2700097O09Rik	12	-	55059374	55059578	55059456	55059578	55057241	55057352	0,2,3,1,0,4	0,5,12,12,9,9	1,11,3,8,3,6	1,16,6,8,19,5	231	149	1	1.0	NA,0.205,0.139,0.051,0.0,0.223	0.392,0.307,0.244,0.392,0.092,0.436	-0.187
ENSMUSG00000024483	Ankhd1	18	+	36656685	36656862	36656685	36656834	36657973	36658138	0,0,0,0,1,0	23,70,95,130,88,104	0,0,0,0,0,0	49,112,87,97,141,86	177	149	1	1.0	0.0,0.0,0.0,0.0,0.009,0.0	0.0,0.0,0.0,0.0,0.0,0.0	0.001
ENSMUSG00000020598	Nrcam	12	+	44576603	44576789	44576603	44576780	44590107	44590239	0,0,0,0,0,0	0,0,0,2,0,0	0,1,0,1,0,0	0,0,2,0,0,1	158	149	1	1.0	NA,NA,NA,0.0,NA,NA	NA,1.0,0.0,1.0,NA,0.0	-0.5
ENSMUSG00000020572	Nampt	12	+	32830166	32830323	32830166	32830253	32833031	32833135	1,521,657,1022,529,891	0,29,28,58,29,56	13,566,673,603,535,569	0,24,22,23,29,18	219	149	1	1.0	1.0,0.924,0.941,0.923,0.925,0.915	1.0,0.941,0.954,0.947,0.926,0.956	-0.016
ENSMUSG00000021139	Gm20498	12	-	81532364	81532877	81532715	81532877	81504543	81504639	6,3,2,2,0,2	22,36,48,58,30,39	0,8,5,6,0,4	27,31,42,26,45,22	500	149	1	1.0	0.075,0.024,0.012,0.01,0.0,0.015	0.0,0.071,0.034,0.064,0.0,0.051	-0.014
ENSMUSG00000054309	Cpsf3	12	+	21305302	21305469	21305302	21305455	21306772	21306881	0,3,0,3,0,11	90,112,116,185,138,202	3,3,1,0,4,0	123,156,154,118,289,184	163	149	1	1.0	0.0,0.024,0.0,0.015,0.0,0.047	0.022,0.017,0.006,0.0,0.012,0.0	0.005
ENSMUSG00000037336	Mfsd2b	12	-	4869534	4870623	4870498	4870623	4869131	4869210	0,1,17,13,15,15	0,0,0,0,0,0	0,22,10,7,16,14	0,0,0,2,0,0	1113	149	1	1.0	NA,1.0,1.0,1.0,1.0,1.0	NA,1.0,1.0,0.319,1.0,1.0	0.136
ENSMUSG00000062822	4833420G17Rik	13	+	119473832	119474194	119473832	119473956	119474832	119474924	0,63,69,93,58,42	2,33,29,67,17,35	7,70,63,58,107,55	17,29,43,26,49,32	387	149	1	1.0	0.0,0.424,0.478,0.348,0.568,0.316	0.137,0.482,0.361,0.462,0.457,0.398	-0.027
ENSMUSG00000025451	Paip1	13	+	119429132	119429412	119429132	119429160	119430159	119430329	11,131,154,219,109,230	0,75,86,91,46,111	3,156,139,125,152,149	2,52,88,80,89,63	401	149	0.903449696961	1.0	1.0,0.394,0.4,0.472,0.468,0.435	0.358,0.527,0.37,0.367,0.388,0.468	0.115
ENSMUSG00000025451	Paip1	13	+	119447714	119447840	119447714	119447759	119449903	119450010	65,239,245,388,226,369	0,0,11,0,3,13	67,297,316,299,386,293	5,2,0,3,7,3	230	149	1	1.0	1.0,1.0,0.935,1.0,0.98,0.948	0.897,0.99,1.0,0.985,0.973,0.984	0.006
ENSMUSG00000021696	Elovl7	13	+	108267189	108267380	108267189	108267334	108270632	108270713	0,0,7,2,1,5	0,1,0,5,0,0	0,0,6,4,1,0	0,0,2,0,0,0	195	149	1	1.0	NA,0.0,1.0,0.234,1.0,1.0	NA,NA,0.696,1.0,1.0,NA	-0.252
ENSMUSG00000022983	Scaf4	16	-	90249626	90249712	90249638	90249712	90248512	90248703	0,26,27,40,16,44	0,3,14,19,12,36	3,18,20,24,29,10	0,8,19,10,9,19	161	149	1	1.0	NA,0.889,0.641,0.661,0.552,0.531	1.0,0.676,0.493,0.69,0.749,0.328	-0.001
ENSMUSG00000022983	Scaf4	16	-	90250053	90250437	90250056	90250437	90249638	90249712	0,6,14,13,7,7	0,19,42,49,28,34	0,2,14,6,10,4	0,35,30,31,24,33	152	149	1	1.0	NA,0.236,0.246,0.206,0.197,0.168	NA,0.053,0.314,0.159,0.29,0.106	0.026
ENSMUSG00000021716	Srek1ip1	13	+	104832853	104833105	104832853	104832997	104834247	104834320	0,3,0,0,0,1	189,61,64,87,58,85	1,0,0,1,2,0	87,76,64,50,64,65	257	149	1	1.0	0.0,0.028,0.0,0.0,0.0,0.007	0.007,0.0,0.0,0.011,0.018,0.0	-0.0
ENSMUSG00000021714	Cenpk	13	+	104234146	104234232	104234146	104234219	104236178	104236225	0,2,0,0,1,0	0,9,22,13,7,17	0,0,3,0,0,0	0,12,8,12,22,13	162	149	1	1.0	NA,0.17,0.0,0.0,0.116,0.0	NA,0.0,0.256,0.0,0.0,0.0	0.006
ENSMUSG00000021639	Gtf2h2	13	-	100486070	100486524	100486473	100486524	100482937	100483043	22,107,119,136,66,110	0,0,0,4,0,0	11,84,110,76,134,77	0,0,0,0,0,0	552	149	1	1.0	1.0,1.0,1.0,0.902,1.0,1.0	1.0,1.0,1.0,1.0,1.0,1.0	-0.016
ENSMUSG00000041747	Utp15	13	-	98257835	98259289	98259104	98259289	98257100	98257226	0,72,82,102,73,121	0,0,0,0,1,0	1,69,112,80,80,71	0,0,0,0,0,0	1418	149	1	1.0	NA,1.0,1.0,1.0,0.885,1.0	1.0,1.0,1.0,1.0,1.0,1.0	-0.023
ENSMUSG00000058070	Eml1	12	+	108534653	108534751	108534653	108534740	108534864	108534952	0,12,6,3,14,20	0,0,0,0,0,1	0,19,2,6,23,12	0,0,0,0,0,1	160	149	1	1.0	NA,1.0,1.0,1.0,1.0,0.949	NA,1.0,1.0,1.0,1.0,0.918	0.006
ENSMUSG00000042015	Wdr41	13	+	94997055	94997188	94997055	94997185	94999866	94999928	0,1,0,1,0,0	0,0,0,0,0,1	0,2,1,0,3,0	0,0,1,2,0,0	152	149	1	1.0	NA,1.0,NA,1.0,NA,0.0	NA,1.0,0.495,0.0,1.0,NA	0.043
ENSMUSG00000060950	Trmt61a	12	+	111678104	111678300	111678104	111678161	111678602	111678962	0,2,11,17,8,16	6,7,6,6,10,19	3,11,12,11,14,15	7,7,7,10,10,12	288	149	0.613792538303	1.0	0.0,0.129,0.487,0.594,0.293,0.303	0.181,0.448,0.47,0.363,0.42,0.393	-0.078
ENSMUSG00000021576	Pdcd6	13	-	74309683	74309842	74309689	74309842	74305540	74305650	173,362,415,571,325,514	53,128,129,199,122,174	217,468,429,428,616,435	56,129,160,150,232,156	155	149	1	1.0	0.758,0.731,0.756,0.734,0.719,0.74	0.788,0.777,0.72,0.733,0.718,0.728	-0.004
ENSMUSG00000021572	Cep72	13	-	74050059	74050364	74050299	74050364	74048895	74049034	0,3,9,22,5,7	0,0,8,0,0,1	6,3,9,12,12,0	0,1,3,7,1,6	389	149	1	1.0	NA,1.0,0.301,1.0,1.0,0.728	1.0,0.535,0.535,0.396,0.821,0.0	0.258
ENSMUSG00000097360	9430065F17Rik	13	+	67553034	67553353	67553034	67553253	67553573	67554634	0,0,0,0,0,1	0,0,1,0,1,1	0,0,0,0,0,0	0,0,1,0,0,0	249	149	1	1.0	NA,NA,0.0,NA,0.0,0.374	NA,NA,0.0,NA,NA,NA	0.125
ENSMUSG00000097333	Zfp87	13	-	67521147	67521319	67521192	67521319	67520625	67520721	7,9,15,21,10,6	0,8,15,10,8,12	7,13,12,3,17,2	0,28,20,12,2,8	194	149	0.798678155888	1.0	1.0,0.464,0.434,0.617,0.49,0.277	1.0,0.263,0.315,0.161,0.867,0.161	0.086
ENSMUSG00000039153	Runx2	17	-	44814456	44814797	44814489	44814797	44814168	44814292	0,0,0,4,0,0	0,0,0,0,0,0	0,0,0,0,0,1	0,0,0,0,1,0	182	149	1	1.0	NA,NA,NA,1.0,NA,NA	NA,NA,NA,NA,0.0,1.0	0.5
ENSMUSG00000021555	Naa35	13	+	59600903	59601071	59600903	59601044	59607245	59607312	0,52,76,69,46,84	0,0,0,0,0,0	0,74,85,80,65,54	0,0,0,2,1,0	176	149	1	1.0	NA,1.0,1.0,1.0,1.0,1.0	NA,1.0,1.0,0.971,0.982,1.0	0.009
ENSMUSG00000021557	Agtpbp1	13	-	59557097	59557286	59557222	59557286	59536248	59536373	0,7,4,4,8,22	0,0,0,0,1,0	0,9,11,7,14,10	0,0,0,0,0,0	274	149	1	1.0	NA,1.0,1.0,1.0,0.813,1.0	NA,1.0,1.0,1.0,1.0,1.0	-0.037
ENSMUSG00000021557	Agtpbp1	13	-	59557097	59557286	59557222	59557286	59544386	59544451	0,10,10,20,18,41	0,15,10,27,9,19	0,25,27,16,21,30	0,11,10,5,16,8	274	149	1	1.0	NA,0.266,0.352,0.287,0.521,0.54	NA,0.553,0.595,0.635,0.416,0.671	-0.181
ENSMUSG00000035711	Dok3	13	-	55527331	55528554	55528448	55528554	55524218	55524391	183,409,493,663,453,627	0,0,0,0,0,6	132,567,483,443,777,440	0,1,0,0,0,0	1266	149	1	1.0	1.0,1.0,1.0,1.0,1.0,0.925	1.0,0.985,1.0,1.0,1.0,1.0	-0.01
ENSMUSG00000035711	Dok3	13	-	55527331	55528554	55528448	55528554	55524480	55524580	292,571,684,1013,661,949	0,0,0,0,0,2	270,850,714,651,1145,676	0,0,1,3,6,1	1266	149	1	1.0	1.0,1.0,1.0,1.0,1.0,0.982	1.0,1.0,0.988,0.962,0.957,0.988	0.015
ENSMUSG00000021493	Pdlim7	13	-	55506305	55507366	55507329	55507366	55505933	55506168	147,164,134,175,163,232	0,0,0,0,0,0	157,210,140,128,410,153	0,0,1,0,0,4	1173	149	1	1.0	1.0,1.0,1.0,1.0,1.0,1.0	1.0,1.0,0.947,1.0,1.0,0.829	0.037
ENSMUSG00000021493	Pdlim7	13	-	55507329	55507624	55507487	55507624	55506305	55506367	15,54,61,90,61,93	0,0,0,0,1,0	47,86,57,49,158,78	0,0,0,0,0,0	307	149	1	1.0	1.0,1.0,1.0,1.0,0.967,1.0	1.0,1.0,1.0,1.0,1.0,1.0	-0.006
ENSMUSG00000021488	Nsd1	13	+	55213203	55214150	55213203	55213317	55233894	55234030	53,111,134,150,102,171	0,0,0,0,1,0	25,128,140,131,113,112	0,0,0,0,0,0	982	149	1	1.0	1.0,1.0,1.0,1.0,0.939,1.0	1.0,1.0,1.0,1.0,1.0,1.0	-0.01
ENSMUSG00000025877	Hk3	13	-	55014426	55014546	55014482	55014546	55014231	55014327	54,1188,1442,1579,991,1537	0,5,5,15,0,4	205,1479,1523,1174,1489,1263	0,9,4,18,4,4	205	149	1	1.0	1.0,0.994,0.995,0.987,1.0,0.996	1.0,0.992,0.996,0.979,0.996,0.996	0.002
ENSMUSG00000025875	Tspan17	13	+	54795410	54795467	54795410	54795458	54795965	54796082	0,0,0,0,1,0	232,108,165,188,145,213	0,0,0,1,0,0	231,151,195,148,225,172	158	149	1	1.0	0.0,0.0,0.0,0.0,0.006,0.0	0.0,0.0,0.0,0.006,0.0,0.0	0.0
ENSMUSG00000025873	Faf2	13	+	54641418	54641553	54641418	54641496	54645244	54645321	0,80,172,170,105,176	0,2,5,7,6,11	0,116,114,101,114,104	0,1,11,7,5,5	206	149	1	1.0	NA,0.967,0.961,0.946,0.927,0.92	NA,0.988,0.882,0.913,0.943,0.938	0.011
ENSMUSG00000025871	4833439L19Rik	13	-	54564509	54564621	54564514	54564621	54564184	54564272	0,0,0,4,1,0	0,107,106,139,77,153	0,1,0,3,1,2	1,88,107,101,123,82	154	149	1	1.0	NA,0.0,0.0,0.027,0.012,0.0	0.0,0.011,0.0,0.028,0.008,0.023	-0.004
ENSMUSG00000038683	Pak1ip1	13	+	41008885	41009364	41008885	41008938	41011182	41011282	0,50,35,93,53,61	0,0,0,0,0,0	18,69,41,61,68,60	0,1,0,0,0,0	575	149	1	1.0	NA,1.0,1.0,1.0,1.0,1.0	1.0,0.947,1.0,1.0,1.0,1.0	0.009
ENSMUSG00000038683	Pak1ip1	13	+	41009447	41011282	41009447	41009545	41012333	41012457	174,266,283,500,250,402	0,0,0,0,0,0	154,272,246,313,395,259	0,0,0,0,1,0	1886	149	1	1.0	1.0,1.0,1.0,1.0,1.0,1.0	1.0,1.0,1.0,1.0,0.969,1.0	0.005
ENSMUSG00000021432	Slc35b3	13	-	38955648	38955936	38955820	38955936	38937241	38937353	3,79,106,101,63,116	0,0,0,0,1,0	4,92,97,76,95,94	0,0,0,0,2,0	321	149	1	1.0	1.0,1.0,1.0,1.0,0.967,1.0	1.0,1.0,1.0,1.0,0.957,1.0	0.002
ENSMUSG00000021432	Slc35b3	13	-	38955648	38955936	38955820	38955936	38937746	38937839	3,80,106,101,62,117	0,0,0,0,1,0	4,92,97,78,94,94	0,0,1,0,0,0	321	149	1	1.0	1.0,1.0,1.0,1.0,0.966,1.0	1.0,1.0,0.978,1.0,1.0,1.0	-0.002
ENSMUSG00000021432	Slc35b3	13	-	38955648	38955936	38955820	38955936	38939874	38939972	3,79,106,103,62,116	0,0,1,1,0,0	4,92,97,76,95,94	0,2,0,0,0,0	321	149	1	1.0	1.0,1.0,0.98,0.98,1.0,1.0	1.0,0.955,1.0,1.0,1.0,1.0	0.001
ENSMUSG00000021432	Slc35b3	13	-	38955648	38955936	38955820	38955936	38943058	38943166	3,79,106,101,62,116	0,0,0,0,0,1	4,92,97,77,94,94	0,0,0,2,0,1	321	149	1	1.0	1.0,1.0,1.0,1.0,1.0,0.982	1.0,1.0,1.0,0.947,1.0,0.978	0.01
ENSMUSG00000021432	Slc35b3	13	-	38955648	38955936	38955820	38955936	38944499	38944654	3,79,106,101,62,117	0,0,2,0,0,0	4,92,98,77,94,96	0,0,0,0,0,2	321	149	1	1.0	1.0,1.0,0.961,1.0,1.0,1.0	1.0,1.0,1.0,1.0,1.0,0.957	0.001
ENSMUSG00000021432	Slc35b3	13	-	38955648	38955936	38955820	38955936	38954108	38954230	3,156,171,167,105,181	0,9,5,17,5,7	8,154,170,130,149,140	0,4,10,4,5,11	321	149	1	1.0	1.0,0.889,0.941,0.82,0.907,0.923	1.0,0.947,0.888,0.938,0.933,0.855	-0.013
ENSMUSG00000021431	Snrnp48	13	+	38217373	38220776	38217373	38217495	38221234	38221393	190,332,442,464,372,422	0,0,0,0,4,0	175,497,471,431,587,357	0,0,0,5,0,1	3430	149	1	1.0	1.0,1.0,1.0,1.0,0.802,1.0	1.0,1.0,1.0,0.789,1.0,0.939	0.012
ENSMUSG00000022546	Gpt	15	+	76698714	76699151	76698714	76698889	76699235	76699348	37,18,12,34,19,37	2,0,0,0,0,0	24,28,34,20,43,27	0,0,0,0,0,0	411	149	1	1.0	0.87,1.0,1.0,1.0,1.0,1.0	1.0,1.0,1.0,1.0,1.0,1.0	-0.022
ENSMUSG00000021411	Pxdc1	13	-	34639006	34639098	34639011	34639098	34638164	34638282	2,2,3,4,4,4	0,0,0,0,0,0	0,8,5,7,16,6	0,0,2,0,0,0	154	149	1	1.0	1.0,1.0,1.0,1.0,1.0,1.0	NA,1.0,0.708,1.0,1.0,1.0	0.058
ENSMUSG00000024327	Slc39a7	17	-	34030089	34030421	34030367	34030421	34029845	34029983	328,386,395,568,395,613	0,0,0,0,0,0	290,385,410,389,636,364	0,0,0,2,0,0	427	149	1	1.0	1.0,1.0,1.0,1.0,1.0,1.0	1.0,1.0,1.0,0.985,1.0,1.0	0.003
ENSMUSG00000069307	Hist1h2bq	13	-	21809790	21810197	21809794	21810197	21808549	21808641	0,0,0,0,0,0	0,0,0,0,1,0	0,1,1,0,0,0	0,0,0,0,0,0	153	149	1	1.0	NA,NA,NA,NA,0.0,NA	NA,1.0,1.0,NA,NA,NA	-1.0
ENSMUSG00000021327	Zkscan3	13	-	21396099	21396574	21396186	21396574	21394758	21394906	0,83,98,146,104,133	0,0,0,5,0,1	5,98,87,71,136,83	0,3,1,0,1,0	236	149	1	1.0	NA,1.0,1.0,0.949,1.0,0.988	1.0,0.954,0.982,1.0,0.988,1.0	0.0
ENSMUSG00000003062	Stard3nl	13	-	19370249	19370533	19370479	19370533	19358977	19359051	0,10,25,27,6,31	0,0,0,0,0,1	4,18,24,13,26,18	0,0,0,0,0,0	379	149	1	1.0	NA,1.0,1.0,1.0,1.0,0.924	1.0,1.0,1.0,1.0,1.0,1.0	-0.015
ENSMUSG00000003062	Stard3nl	13	-	19370249	19370533	19370479	19370533	19367743	19367839	144,232,260,299,210,334	0,2,0,1,4,0	171,265,324,244,393,258	0,6,5,10,8,0	379	149	1	1.0	1.0,0.979,1.0,0.992,0.954,1.0	1.0,0.946,0.962,0.906,0.951,1.0	0.027
ENSMUSG00000039242	B3galnt2	13	+	13996892	13997052	13996892	13997024	13998354	13999086	0,9,7,4,8,13	0,0,0,1,0,1	0,2,4,3,3,4	0,0,0,0,0,0	177	149	1	1.0	NA,1.0,1.0,0.771,1.0,0.916	NA,1.0,1.0,1.0,1.0,1.0	-0.063
ENSMUSG00000097715	Gpr137b-ps	13	-	12621357	12621507	12621489	12621507	12617724	12617849	107,662,856,1081,613,912	0,0,0,0,0,0	165,871,780,706,888,644	0,1,0,0,0,0	281	149	1	1.0	1.0,1.0,1.0,1.0,1.0,1.0	1.0,0.998,1.0,1.0,1.0,1.0	0.0
ENSMUSG00000097715	Gpr137b-ps	13	-	12621357	12621507	12621489	12621507	12619765	12619894	408,1452,1774,2125,1259,1977	0,0,0,0,0,3	420,1768,1616,1539,1785,1298	0,0,0,0,0,0	281	149	1	1.0	1.0,1.0,1.0,1.0,1.0,0.997	1.0,1.0,1.0,1.0,1.0,1.0	-0.001
ENSMUSG00000057554	Lgals8	13	-	12453257	12453404	12453284	12453404	12452721	12452778	0,15,34,30,20,19	40,157,210,305,178,276	1,32,26,26,25,21	16,215,188,218,288,194	176	149	1	1.0	0.0,0.075,0.121,0.077,0.087,0.055	0.05,0.112,0.105,0.092,0.068,0.084	-0.016
ENSMUSG00000021156	Zmynd11	13	-	9690277	9690514	9690445	9690514	9689451	9689724	6,38,28,61,42,44	6,60,93,103,73,109	0,67,44,43,63,53	1,89,70,68,116,84	317	149	1	1.0	0.32,0.229,0.124,0.218,0.213,0.159	0.0,0.261,0.228,0.229,0.203,0.229	0.019
ENSMUSG00000048264	Dip2c	13	+	9614346	9614468	9614346	9614456	9615744	9615825	0,0,3,0,1,0	0,0,4,5,1,4	0,0,2,0,0,1	0,1,0,9,11,1	161	149	1	1.0	NA,NA,0.41,0.0,0.481,0.0	NA,0.0,1.0,0.0,0.0,0.481	-0.073
ENSMUSG00000041215	Yeats2	16	+	20156886	20157132	20156886	20157123	20159136	20159252	0,9,16,17,0,14	0,6,6,1,6,4	0,12,20,0,8,7	0,2,3,5,0,3	158	149	1	1.0	NA,0.586,0.715,0.941,0.0,0.767	NA,0.85,0.863,0.0,1.0,0.688	-0.078
ENSMUSG00000041215	Yeats2	16	+	20156886	20157132	20156886	20157123	20161975	20162137	0,0,1,0,1,0	0,0,0,1,0,0	0,4,3,0,0,1	0,0,0,0,0,0	158	149	1	1.0	NA,NA,1.0,0.0,1.0,NA	NA,1.0,1.0,NA,NA,1.0	-0.333
ENSMUSG00000033799	Fam208b	13	-	3581751	3582193	3582081	3582193	3573486	3577200	0,36,22,26,18,33	0,0,4,0,3,0	0,77,44,30,25,47	0,3,0,0,0,0	479	149	1	1.0	NA,1.0,0.631,1.0,0.651,1.0	NA,0.889,1.0,1.0,1.0,1.0	-0.121
ENSMUSG00000025792	Slc25a10	11	+	120497013	120497461	120497013	120497106	120497919	120497976	107,128,192,195,137,204	0,0,0,0,0,0	92,209,193,179,258,140	0,0,1,1,0,0	504	149	1	1.0	1.0,1.0,1.0,1.0,1.0,1.0	1.0,1.0,0.983,0.981,1.0,1.0	0.006
ENSMUSG00000039781	Cep131	11	-	120073124	120073244	120073127	120073244	120072837	120072976	0,0,0,0,0,0	0,28,10,45,11,33	1,0,0,0,0,0	5,21,13,19,21,13	152	149	1	1.0	NA,0.0,0.0,0.0,0.0,0.0	0.164,0.0,0.0,0.0,0.0,0.0	-0.027
ENSMUSG00000025371	Chmp6	11	+	119915412	119915554	119915412	119915522	119915631	119915719	0,1,4,1,2,0	62,143,176,304,134,237	0,1,4,0,7,0	89,158,162,199,269,160	181	149	1	1.0	0.0,0.006,0.018,0.003,0.012,0.0	0.0,0.005,0.02,0.0,0.021,0.0	-0.001
ENSMUSG00000039989	Cbx4	11	-	119084531	119084628	119084562	119084628	119082516	119082583	0,0,0,1,0,0	0,56,60,56,49,64	0,2,1,0,0,0	14,75,74,80,91,57	180	149	1	1.0	NA,0.0,0.0,0.015,0.0,0.0	0.0,0.022,0.011,0.0,0.0,0.0	-0.003
ENSMUSG00000033857	Engase	11	+	118485756	118486553	118485756	118485905	118486821	118486936	141,90,144,171,104,124	0,0,0,1,0,0	117,124,103,115,147,88	0,0,0,0,0,0	797	149	1	1.0	1.0,1.0,1.0,0.97,1.0,1.0	1.0,1.0,1.0,1.0,1.0,1.0	-0.005
ENSMUSG00000025575	Cant1	11	-	118418929	118419052	118418971	118419052	118417573	118417654	10,29,25,44,11,23	17,5,11,6,0,5	14,28,17,32,36,26	0,3,4,1,3,4	191	149	0.048469852626	1.0	0.315,0.819,0.639,0.851,1.0,0.782	1.0,0.879,0.768,0.961,0.903,0.835	-0.157
ENSMUSG00000024002	Brd4	17	-	32224083	32224222	32224086	32224222	32221872	32222165	0,8,13,18,8,23	0,64,71,95,52,104	0,12,21,10,17,18	0,51,74,74,79,52	152	149	1	1.0	NA,0.109,0.152,0.157,0.131,0.178	NA,0.187,0.218,0.117,0.174,0.253	-0.044
ENSMUSG00000024002	Brd4	17	-	32252996	32253200	32253040	32253200	32229416	32229735	0,0,0,2,0,1	0,14,26,42,18,26	0,0,1,0,0,0	0,19,20,25,12,16	193	149	1	1.0	NA,0.0,0.0,0.035,0.0,0.029	NA,0.0,0.037,0.0,0.0,0.0	0.005
ENSMUSG00000021171	Esyt2	12	+	116370170	116370288	116370170	116370227	116389433	116391050	0,30,33,39,18,40	0,0,1,0,0,0	12,23,19,31,32,33	0,0,2,0,4,0	210	149	1	1.0	NA,1.0,0.959,1.0,1.0,1.0	1.0,1.0,0.871,1.0,0.85,1.0	0.038
ENSMUSG00000057948	Unc13d	11	-	116066636	116066769	116066689	116066769	116065441	116065547	0,0,2,1,2,1	86,49,84,134,73,86	0,0,0,0,0,1	39,96,75,47,93,70	202	149	1	1.0	0.0,0.0,0.017,0.005,0.02,0.009	0.0,0.0,0.0,0.0,0.0,0.01	0.007
ENSMUSG00000057948	Unc13d	11	-	116069880	116069937	116069886	116069937	116069701	116069799	8,31,30,76,33,69	6,9,5,15,6,2	5,27,41,49,44,39	6,4,4,4,2,3	155	149	0.982378313931	1.0	0.562,0.768,0.852,0.83,0.841,0.971	0.445,0.866,0.908,0.922,0.955,0.926	-0.033
ENSMUSG00000020770	Unk	11	+	116053015	116053158	116053015	116053119	116053489	116053690	0,35,49,64,48,57	0,2,0,4,9,14	3,44,48,42,40,44	0,8,2,11,6,8	188	149	1	1.0	NA,0.933,1.0,0.927,0.809,0.763	1.0,0.813,0.95,0.752,0.841,0.813	0.025
ENSMUSG00000020752	Recql5	11	-	115893946	115894718	115894206	115894718	115893259	115893329	20,19,5,16,14,16	3,0,0,1,0,0	8,28,11,18,29,11	0,0,0,1,0,1	409	149	1	1.0	0.708,1.0,1.0,0.854,1.0,1.0	1.0,1.0,1.0,0.868,1.0,0.8	-0.018
ENSMUSG00000020752	Recql5	11	-	115893946	115894718	115894206	115894718	115893494	115893719	39,62,45,53,40,50	0,0,2,0,0,0	47,52,38,50,85,34	0,1,0,0,0,0	409	149	1	1.0	1.0,1.0,0.891,1.0,1.0,1.0	1.0,0.95,1.0,1.0,1.0,1.0	-0.01
ENSMUSG00000047798	Cd300lf	11	-	115126103	115126452	115126110	115126452	115124247	115124377	0,4,1,9,1,8	0,7,3,21,9,16	0,0,2,3,3,1	0,9,14,18,11,8	156	149	1	1.0	NA,0.353,0.241,0.29,0.096,0.323	NA,0.0,0.12,0.137,0.207,0.107	0.146
ENSMUSG00000024845	Tmem134	19	+	4127056	4127132	4127056	4127121	4127549	4127639	33,73,93,118,66,75	254,256,297,379,284,392	67,88,89,69,119,70	258,271,272,252,396,246	160	149	1	1.0	0.108,0.21,0.226,0.225,0.178,0.151	0.195,0.232,0.234,0.203,0.219,0.209	-0.032
ENSMUSG00000024845	Tmem134	19	+	4127056	4127132	4127056	4127121	4127576	4127639	7,13,16,13,10,8	10,1,0,4,0,0	10,18,9,7,15,6	0,0,0,1,0,1	160	149	0.588610395016	1.0	0.395,0.924,1.0,0.752,1.0,1.0	1.0,1.0,1.0,0.867,1.0,0.848	-0.107
ENSMUSG00000024845	Tmem134	19	+	4127549	4127836	4127549	4127639	4131228	4131282	122,109,178,202,133,211	6,19,20,13,16,22	244,147,139,150,232,111	0,8,10,12,16,15	346	149	0.490442670464	1.0	0.898,0.712,0.793,0.87,0.782,0.805	1.0,0.888,0.857,0.843,0.862,0.761	-0.059
ENSMUSG00000020623	Map2k6	11	+	110490761	110490875	110490761	110490813	110492512	110492632	0,4,1,6,1,7	0,0,0,1,0,0	0,9,7,12,4,8	0,0,0,0,0,0	211	149	1	1.0	NA,1.0,1.0,0.809,1.0,1.0	NA,1.0,1.0,1.0,1.0,1.0	-0.038
ENSMUSG00000069631	Strada	11	-	106187100	106187180	106187124	106187180	106173678	106173781	0,13,33,25,10,22	0,21,19,31,13,10	0,13,20,33,21,20	3,9,16,14,35,10	173	149	1	1.0	NA,0.348,0.599,0.41,0.399,0.655	0.0,0.554,0.518,0.67,0.341,0.633	0.03
ENSMUSG00000069631	Strada	11	-	106187100	106187180	106187124	106187180	106184561	106184619	0,4,22,22,6,23	0,8,2,5,0,7	0,6,18,25,33,23	0,0,6,1,5,2	173	149	1	1.0	NA,0.301,0.905,0.791,1.0,0.739	NA,1.0,0.721,0.956,0.85,0.908	-0.14
ENSMUSG00000053580	Tanc2	11	+	105713381	105713564	105713381	105713453	105758921	105759032	0,10,14,8,7,15	0,0,2,0,0,0	0,5,6,7,9,12	0,0,0,0,0,0	260	149	1	1.0	NA,1.0,0.8,1.0,1.0,1.0	NA,1.0,1.0,1.0,1.0,1.0	-0.04
ENSMUSG00000022564	Grina	15	+	76248448	76248900	76248448	76248649	76248977	76249121	393,1121,1161,1859,1004,1509	0,0,0,0,0,0	577,1172,1039,1028,1633,1001	0,2,0,0,0,3	400	149	1	1.0	1.0,1.0,1.0,1.0,1.0,1.0	1.0,0.995,1.0,1.0,1.0,0.992	0.002
ENSMUSG00000020923	Ubtf	11	-	102307078	102307150	102307082	102307150	102306855	102306999	280,135,166,206,182,240	0,0,0,0,0,2	202,195,173,184,287,177	3,0,0,0,1,0	153	149	1	1.0	1.0,1.0,1.0,1.0,1.0,0.992	0.985,1.0,1.0,1.0,0.996,1.0	0.002
ENSMUSG00000078652	Psme3	11	+	101319455	101319592	101319455	101319504	101319911	101320024	0,2,2,0,0,7	27,162,225,232,176,229	0,2,1,2,0,3	48,246,199,221,231,197	237	149	1	1.0	0.0,0.008,0.006,0.0,0.0,0.019	0.0,0.005,0.003,0.006,0.0,0.009	0.002
ENSMUSG00000035172	Plekhh3	11	-	101164012	101164471	101164037	101164471	101163505	101163697	28,15,6,18,17,20	0,0,0,0,0,0	20,28,25,14,35,14	0,0,0,1,1,1	174	149	1	1.0	1.0,1.0,1.0,1.0,1.0,1.0	1.0,1.0,1.0,0.923,0.968,0.923	0.031
ENSMUSG00000035172	Plekhh3	11	-	101165050	101165187	101165059	101165187	101164658	101164791	27,10,11,21,4,18	0,10,9,23,7,11	9,6,4,11,14,15	17,13,8,9,12,9	158	149	0.233435367258	1.0	1.0,0.485,0.535,0.463,0.35,0.607	0.333,0.303,0.32,0.535,0.524,0.611	0.136
ENSMUSG00000019302	Atp6v0a1	11	+	101027266	101029258	101027266	101027393	101030409	101030503	52,938,1008,1048,702,1002	0,1,0,3,2,0	75,1391,1097,840,935,895	0,0,0,0,0,0	2014	149	1	1.0	1.0,0.986,1.0,0.963,0.963,1.0	1.0,1.0,1.0,1.0,1.0,1.0	-0.015
ENSMUSG00000004040	Stat3	11	-	100893073	100893286	100893076	100893286	100889885	100889928	7,89,162,161,119,171	0,19,19,41,37,38	12,137,128,122,187,113	2,39,24,24,46,22	152	149	1	1.0	1.0,0.821,0.893,0.794,0.759,0.815	0.855,0.775,0.839,0.833,0.799,0.834	0.025
ENSMUSG00000020918	Kat2a	11	-	100710249	100710636	100710444	100710636	100709382	100709489	0,16,15,19,11,20	1,56,67,90,88,68	9,22,16,8,27,14	23,95,59,78,96,62	344	149	1	1.0	0.0,0.11,0.088,0.084,0.051,0.113	0.145,0.091,0.105,0.043,0.109,0.089	-0.023
ENSMUSG00000001552	Jup	11	-	100397620	100397749	100397635	100397749	100386172	100386388	0,0,0,1,1,0	0,14,6,13,8,13	0,0,1,0,0,0	0,26,8,19,17,13	164	149	1	1.0	NA,0.0,0.0,0.065,0.102,0.0	NA,0.0,0.102,0.0,0.0,0.0	0.013
ENSMUSG00000037935	Smarce1	11	-	99224720	99225142	99225037	99225142	99220654	99220735	0,7,6,13,8,12	7,75,147,186,122,201	0,18,20,8,9,6	55,164,105,157,124,118	466	149	1	1.0	0.0,0.029,0.013,0.022,0.021,0.019	0.0,0.034,0.057,0.016,0.023,0.016	-0.007
ENSMUSG00000078700	D030028A08Rik	11	+	96959553	96960281	96959553	96959615	96960860	96960996	5,24,4,24,10,4	0,0,0,0,3,0	11,7,13,15,16,4	0,1,0,0,0,0	815	149	1	1.0	1.0,1.0,1.0,1.0,0.379,1.0	1.0,0.561,1.0,1.0,1.0,1.0	-0.03
ENSMUSG00000018669	Cdk5rap3	11	-	96916050	96916196	96916150	96916196	96913664	96913796	15,4,4,7,2,8	33,75,106,152,81,132	6,3,5,6,14,2	31,109,71,79,92,103	249	149	1	1.0	0.214,0.031,0.022,0.027,0.015,0.035	0.104,0.016,0.04,0.043,0.083,0.011	0.008
ENSMUSG00000018669	Cdk5rap3	11	-	96916050	96916196	96916150	96916196	96913664	96913877	15,4,5,6,1,8	0,0,0,6,0,0	6,1,4,4,9,2	0,0,0,3,0,0	249	149	1	1.0	1.0,1.0,1.0,0.374,1.0,1.0	1.0,1.0,1.0,0.444,1.0,1.0	-0.012
ENSMUSG00000021282	Eif5	12	+	111539800	111539911	111539800	111539882	111540129	111540302	0,5,2,9,3,6	0,273,274,336,254,375	0,10,7,12,8,4	14,301,284,258,329,260	178	149	1	1.0	NA,0.015,0.006,0.022,0.01,0.013	0.0,0.027,0.02,0.037,0.02,0.013	-0.006
ENSMUSG00000034156	Tspoap1	11	+	87781301	87781370	87781301	87781334	87781489	87781593	0,0,1,1,0,0	0,0,0,0,0,0	0,2,1,1,1,0	0,0,0,2,0,2	185	149	1	1.0	NA,NA,1.0,1.0,NA,NA	NA,1.0,1.0,0.287,1.0,0.0	0.343
ENSMUSG00000047126	Cltc	11	-	86737058	86737278	86737070	86737278	86733575	86733844	0,0,0,0,0,0	0,495,545,613,470,642	0,1,0,0,0,0	0,669,589,542,415,566	161	149	1	1.0	NA,0.0,0.0,0.0,0.0,0.0	NA,0.001,0.0,0.0,0.0,0.0	-0.0
ENSMUSG00000000804	Usp32	11	-	85036479	85036639	85036521	85036639	85032068	85032223	0,15,21,14,14,19	0,11,11,9,16,13	0,15,13,12,10,13	0,18,7,9,2,13	191	149	1	1.0	NA,0.515,0.598,0.548,0.406,0.533	NA,0.394,0.592,0.51,0.796,0.438	-0.026
ENSMUSG00000000804	Usp32	11	-	85036479	85036639	85036521	85036639	85034270	85034306	0,11,10,9,19,6	0,0,0,0,0,0	0,7,5,11,1,4	0,1,0,0,0,0	191	149	1	1.0	NA,1.0,1.0,1.0,1.0,1.0	NA,0.845,1.0,1.0,1.0,1.0	0.031
ENSMUSG00000038762	Abcf1	17	-	35963125	35963392	35963320	35963392	35961985	35962084	12,143,194,187,138,214	0,0,0,0,0,0	25,153,137,164,210,118	0,1,0,0,0,0	344	149	1	1.0	1.0,1.0,1.0,1.0,1.0,1.0	1.0,0.985,1.0,1.0,1.0,1.0	0.003
ENSMUSG00000004187	Kifc2	15	+	76660707	76660852	76660707	76660765	76661005	76661087	0,0,0,0,0,0	0,7,9,20,10,10	0,0,0,0,2,0	0,8,9,7,15,4	236	149	1	1.0	NA,0.0,0.0,0.0,0.0,0.0	NA,0.0,0.0,0.0,0.078,0.0	-0.016
ENSMUSG00000083161	Gm11427	11	+	83225533	83225846	83225533	83225685	83241534	83241751	129,454,554,780,442,689	0,8,2,3,5,0	173,499,553,478,634,517	0,3,7,4,0,3	310	149	1	1.0	1.0,0.965,0.993,0.992,0.977,1.0	1.0,0.988,0.974,0.983,1.0,0.988	-0.001
ENSMUSG00000083161	Gm11427	11	+	83225533	83225846	83225533	83225685	83243817	83243996	129,454,548,780,442,688	0,0,0,0,5,9	173,499,553,478,634,517	0,0,0,0,1,4	310	149	1	1.0	1.0,1.0,1.0,1.0,0.977,0.974	1.0,1.0,1.0,1.0,0.997,0.984	-0.005
ENSMUSG00000057181	5730455P16Rik	11	-	80377753	80378034	80377841	80378034	80376802	80376883	0,1,7,4,4,0	0,27,35,35,24,33	0,5,1,5,1,6	5,30,35,28,42,29	237	149	1	1.0	NA,0.023,0.112,0.067,0.095,0.0	0.0,0.095,0.018,0.101,0.015,0.115	0.002
ENSMUSG00000022436	Sh3bp1	15	+	78910007	78910099	78910007	78910093	78911338	78912047	136,181,215,297,214,318	0,0,0,0,0,0	155,228,248,224,387,228	0,0,0,0,1,0	155	149	1	1.0	1.0,1.0,1.0,1.0,1.0,1.0	1.0,1.0,1.0,1.0,0.997,1.0	0.001
ENSMUSG00000022436	Sh3bp1	15	+	78910007	78910099	78910007	78910093	78911532	78911711	0,4,4,2,6,5	0,0,0,0,2,0	10,7,2,3,12,6	0,0,0,0,0,0	155	149	1	1.0	NA,1.0,1.0,1.0,0.743,1.0	1.0,1.0,1.0,1.0,1.0,1.0	-0.051
ENSMUSG00000022436	Sh3bp1	15	+	78910007	78910099	78910007	78910093	78911929	78912051	0,4,6,5,5,8	0,0,0,1,0,0	28,9,2,2,14,6	0,0,3,0,0,0	155	149	1	1.0	NA,1.0,1.0,0.828,1.0,1.0	1.0,1.0,0.391,1.0,1.0,1.0	0.067
ENSMUSG00000017550	Atad5	11	+	80112748	80112837	80112748	80112828	80113074	80113214	0,12,6,0,7,3	0,3,3,2,0,3	0,1,2,2,5,5	0,0,1,2,1,4	158	149	1	1.0	NA,0.79,0.654,0.0,1.0,0.485	NA,1.0,0.654,0.485,0.825,0.541	-0.115
ENSMUSG00000022962	Gart	16	-	91636502	91636592	91636506	91636592	91635993	91636162	0,0,0,0,0,0	12,75,106,114,71,125	0,0,0,0,0,1	10,121,114,87,152,125	153	149	1	1.0	0.0,0.0,0.0,0.0,0.0,0.0	0.0,0.0,0.0,0.0,0.0,0.008	-0.001
ENSMUSG00000010277	2610507B11Rik	11	+	78261751	78262309	78261751	78261917	78262698	78262828	0,8,13,10,21,6	0,146,221,297,143,243	2,12,11,12,15,12	4,209,224,178,168,226	541	149	1	1.0	NA,0.015,0.016,0.009,0.039,0.007	0.121,0.016,0.013,0.018,0.024,0.014	-0.017
ENSMUSG00000000631	Myo18a	11	+	77815855	77815999	77815855	77815891	77817618	77817706	0,0,0,0,0,1	0,2,0,2,0,1	0,0,1,3,1,2	0,0,3,1,0,0	257	149	1	1.0	NA,0.0,NA,0.0,NA,0.367	NA,NA,0.162,0.635,1.0,1.0	-0.577
ENSMUSG00000020849	Ywhae	11	+	75755573	75755680	75755573	75755652	75756816	75757116	72,1154,1421,1618,1108,1624	5,6,27,20,13,23	153,1436,1470,1237,1712,1315	0,13,10,9,18,18	177	149	1	1.0	0.924,0.994,0.978,0.986,0.986,0.983	1.0,0.989,0.992,0.991,0.988,0.984	-0.016
ENSMUSG00000020849	Ywhae	11	+	75755573	75755680	75755573	75755652	75759291	75759428	4,157,231,236,168,199	0,0,0,0,0,2	18,204,215,159,244,202	0,0,0,0,0,0	177	149	1	1.0	1.0,1.0,1.0,1.0,1.0,0.988	1.0,1.0,1.0,1.0,1.0,1.0	-0.002
ENSMUSG00000038351	Sgsm2	11	-	74868576	74868738	74868641	74868738	74868223	74868291	0,17,26,17,8,13	0,0,0,0,0,3	0,14,16,18,16,11	0,0,2,0,0,0	214	149	1	1.0	NA,1.0,1.0,1.0,1.0,0.751	NA,1.0,0.848,1.0,1.0,1.0	-0.019
ENSMUSG00000020790	Ankfy1	11	+	72739988	72740106	72739988	72740057	72740401	72740601	0,4,7,10,8,5	0,73,102,124,112,126	0,4,9,8,0,5	2,81,91,104,68,100	198	149	1	1.0	NA,0.04,0.049,0.057,0.051,0.029	0.0,0.036,0.069,0.055,0.0,0.036	0.013
ENSMUSG00000040599	Mis12	11	+	71019610	71020189	71019610	71019723	71024549	71024711	0,188,228,282,140,249	0,1,0,1,0,1	0,219,190,154,223,176	0,5,0,0,0,0	615	149	1	1.0	NA,0.979,1.0,0.986,1.0,0.984	NA,0.914,1.0,1.0,1.0,1.0	0.007
ENSMUSG00000020821	Kif1c	11	+	70725103	70725212	70725103	70725176	70725887	70726502	2,16,7,17,4,17	89,385,381,557,336,488	1,6,12,4,18,7	141,429,408,352,488,328	185	149	1	1.0	0.018,0.032,0.015,0.024,0.009,0.027	0.006,0.011,0.023,0.009,0.029,0.017	0.005
ENSMUSG00000057054	Inca1	11	-	70699919	70700155	70700057	70700155	70695863	70695948	0,0,0,0,0,2	0,0,0,0,1,0	0,0,2,0,1,0	0,2,0,0,0,0	287	149	1	1.0	NA,NA,NA,NA,0.0,1.0	NA,0.0,1.0,NA,1.0,NA	-0.167
ENSMUSG00000057054	Inca1	11	-	70699948	70700155	70700057	70700155	70695863	70695948	0,0,0,0,0,2	0,0,0,0,1,0	0,0,1,0,0,0	0,2,0,0,0,0	258	149	1	1.0	NA,NA,NA,NA,0.0,1.0	NA,0.0,1.0,NA,NA,NA	0.0
ENSMUSG00000040746	Rnf167	11	+	70649220	70649346	70649220	70649294	70649444	70649532	0,64,104,120,103,147	0,0,0,7,10,5	34,118,134,87,122,103	0,2,19,1,0,7	201	149	1	1.0	NA,1.0,1.0,0.927,0.884,0.956	1.0,0.978,0.839,0.985,1.0,0.916	0.0
ENSMUSG00000040746	Rnf167	11	+	70649674	70650017	70649674	70649765	70650125	70650219	127,111,112,229,135,155	0,0,0,0,0,3	105,123,138,148,248,123	0,0,0,0,0,0	401	149	1	1.0	1.0,1.0,1.0,1.0,1.0,0.95	1.0,1.0,1.0,1.0,1.0,1.0	-0.008
ENSMUSG00000018920	Cxcl16	11	-	70458744	70459167	70459028	70459167	70458075	70458145	19,96,136,187,77,178	0,0,0,0,0,3	46,158,114,112,154,101	0,0,1,0,0,0	433	149	1	1.0	1.0,1.0,1.0,1.0,1.0,0.953	1.0,1.0,0.975,1.0,1.0,1.0	-0.004
ENSMUSG00000018923	Med11	11	+	70451918	70452093	70451918	70452063	70452207	70452338	0,0,4,10,2,2	237,95,152,200,139,156	1,0,2,0,5,0	155,151,171,102,206,127	179	149	1	1.0	0.0,0.0,0.021,0.04,0.012,0.011	0.005,0.0,0.01,0.0,0.02,0.0	0.008
ENSMUSG00000060216	Arrb2	11	+	70437943	70438391	70437943	70438028	70438647	70438785	737,824,1011,1303,872,1248	0,0,0,0,0,0	710,990,845,915,1370,967	0,0,0,0,2,0	512	149	1	1.0	1.0,1.0,1.0,1.0,1.0,1.0	1.0,1.0,1.0,1.0,0.995,1.0	0.001
ENSMUSG00000020831	0610010K14Rik	11	-	70235996	70236211	70236023	70236211	70235205	70235468	71,12,21,24,23,18	253,63,48,111,64,123	30,23,10,11,28,19	178,80,74,74,192,101	176	149	1	1.0	0.192,0.139,0.27,0.155,0.233,0.11	0.125,0.196,0.103,0.112,0.11,0.137	0.053
ENSMUSG00000020831	0610010K14Rik	11	-	70235996	70236211	70236023	70236211	70235207	70235464	41,11,5,15,9,13	17,8,7,6,11,17	21,9,10,7,12,14	24,12,9,13,34,17	176	149	0.107395769157	1.0	0.671,0.538,0.377,0.679,0.409,0.393	0.426,0.388,0.485,0.313,0.23,0.411	0.136
ENSMUSG00000020831	0610010K14Rik	11	-	70235996	70236211	70236023	70236211	70235735	70235800	33,3,3,7,5,5	85,24,33,33,41,41	8,7,2,4,2,6	47,39,29,30,61,24	176	149	1	1.0	0.247,0.096,0.071,0.152,0.094,0.094	0.126,0.132,0.055,0.101,0.027,0.175	0.023
ENSMUSG00000020886	Dlg4	11	+	70026922	70027087	70026922	70026988	70030398	70030452	0,0,0,0,0,2	16,44,34,48,23,53	0,0,1,1,0,0	22,36,29,31,62,41	248	149	1	1.0	0.0,0.0,0.0,0.0,0.0,0.022	0.0,0.0,0.02,0.019,0.0,0.0	-0.003
ENSMUSG00000078812	Eif5a	11	-	69921023	69921064	69921041	69921064	69919150	69919336	0,7,6,10,0,1	0,0,0,0,0,0	5,2,0,0,12,0	0,0,0,0,0,2	167	149	1	1.0	NA,1.0,1.0,1.0,NA,1.0	1.0,1.0,NA,NA,1.0,0.0	0.25
ENSMUSG00000020898	Ctc1	11	+	69021029	69021193	69021029	69021115	69022376	69022614	0,31,37,59,55,48	0,1,0,0,0,5	1,33,25,37,30,38	0,0,0,0,0,0	227	149	1	1.0	NA,0.953,1.0,1.0,1.0,0.863	1.0,1.0,1.0,1.0,1.0,1.0	-0.037
ENSMUSG00000046207	Pik3r6	11	+	68534192	68534283	68534192	68534271	68536103	68536226	8,23,36,33,7,48	0,5,9,7,4,0	6,49,25,25,42,24	0,6,6,0,0,0	161	149	0.33312361857	1.0	1.0,0.81,0.787,0.814,0.618,1.0	1.0,0.883,0.794,1.0,1.0,1.0	-0.108
ENSMUSG00000020903	Stx8	11	+	67973232	67973327	67973232	67973271	67984562	67984673	336,255,360,431,267,399	0,0,0,2,0,0	268,350,360,276,522,285	0,0,0,0,0,0	205	149	1	1.0	1.0,1.0,1.0,0.994,1.0,1.0	1.0,1.0,1.0,1.0,1.0,1.0	-0.001
ENSMUSG00000023007	Prpf40b	15	+	99295240	99295428	99295240	99295273	99304040	99304184	0,0,5,1,1,0	0,0,1,6,0,0	0,4,0,0,1,1	0,0,0,3,3,0	304	149	1	1.0	NA,NA,0.71,0.076,1.0,NA	NA,1.0,NA,0.0,0.14,1.0	0.06
ENSMUSG00000023007	Prpf40b	15	+	99315479	99315581	99315479	99315569	99315722	99315900	0,1,0,3,1,3	11,12,13,19,14,17	3,1,0,2,5,2	8,15,14,13,16,11	161	149	1	1.0	0.0,0.072,0.0,0.127,0.062,0.14	0.258,0.058,0.0,0.125,0.224,0.144	-0.068
ENSMUSG00000020910	Adprm	11	-	67041392	67042107	67041480	67042107	67040218	67040335	0,9,3,2,6,12	28,36,58,78,40,85	0,8,12,10,9,7	44,68,55,48,53,47	237	149	1	1.0	0.0,0.136,0.031,0.016,0.086,0.082	0.0,0.069,0.121,0.116,0.096,0.086	-0.023
ENSMUSG00000022974	Paxbp1	16	-	91030415	91030556	91030432	91030556	91027229	91027329	13,121,108,217,95,142	0,16,29,18,20,35	13,135,105,111,156,108	2,36,29,13,41,41	166	149	0.658035355176	1.0	1.0,0.872,0.77,0.915,0.81,0.785	0.854,0.771,0.765,0.885,0.774,0.703	0.067
ENSMUSG00000018501	Ncor1	11	-	62349352	62349493	62349394	62349493	62345234	62345318	0,80,127,154,81,168	0,0,1,3,1,3	0,102,88,135,70,94	0,7,4,3,1,0	191	149	1	1.0	NA,1.0,0.99,0.976,0.984,0.978	NA,0.919,0.945,0.972,0.982,1.0	0.022
ENSMUSG00000018501	Ncor1	11	-	62354370	62354472	62354382	62354472	62353233	62353334	0,68,77,108,81,130	0,16,4,8,5,10	0,81,79,100,73,100	0,4,8,13,1,18	161	149	1	1.0	NA,0.797,0.947,0.926,0.937,0.923	NA,0.949,0.901,0.877,0.985,0.837	-0.004
ENSMUSG00000018501	Ncor1	11	-	62378496	62378654	62378514	62378654	62376634	62376761	0,43,40,42,26,74	0,43,47,39,48,57	0,26,36,49,24,48	0,41,57,53,35,21	167	149	1	1.0	NA,0.472,0.432,0.49,0.326,0.537	NA,0.361,0.36,0.452,0.38,0.671	0.007
ENSMUSG00000021483	Cdk20	13	+	64436492	64436614	64436492	64436603	64436765	64436828	0,124,96,128,87,116	0,0,3,0,3,10	19,105,114,80,150,97	0,0,1,4,0,0	160	149	1	1.0	NA,1.0,0.968,1.0,0.964,0.915	1.0,1.0,0.991,0.949,1.0,1.0	-0.021
ENSMUSG00000021483	Cdk20	13	+	64436765	64436846	64436765	64436828	64437388	64437512	0,0,3,4,2,1	0,143,88,138,103,128	0,2,2,0,0,3	20,116,121,85,170,119	167	149	1	1.0	NA,0.0,0.03,0.025,0.017,0.007	0.0,0.015,0.015,0.0,0.0,0.022	0.007
ENSMUSG00000020538	Srebf1	11	-	60206172	60206310	60206187	60206310	60205855	60206077	5,55,84,140,68,94	2,8,1,9,4,4	6,83,77,79,80,87	0,11,0,6,3,7	164	149	1	1.0	0.694,0.862,0.987,0.934,0.939,0.955	1.0,0.873,1.0,0.923,0.96,0.919	-0.051
ENSMUSG00000005417	Mprip	11	+	59737071	59737582	59737071	59737228	59741119	59741261	0,136,187,183,130,223	0,68,59,89,46,80	6,170,170,109,174,154	8,53,56,57,71,76	503	149	1	1.0	NA,0.372,0.484,0.379,0.456,0.452	0.182,0.487,0.473,0.362,0.421,0.375	0.045
ENSMUSG00000020472	Zkscan17	11	-	59503383	59503810	59503676	59503810	59502919	59503100	0,116,146,195,114,179	0,3,2,3,4,5	5,127,123,160,156,69	0,5,0,2,2,7	442	149	1	1.0	NA,0.929,0.961,0.956,0.906,0.923	1.0,0.895,1.0,0.964,0.963,0.769	0.003
ENSMUSG00000049755	Zfp672	11	-	58322568	58322729	58322599	58322729	58319323	58319590	0,0,1,2,1,10	0,0,2,2,1,1	0,4,0,1,4,5	0,0,0,2,4,0	180	149	1	1.0	NA,NA,0.293,0.453,0.453,0.892	NA,1.0,NA,0.293,0.453,1.0	-0.164
ENSMUSG00000020514	Mrpl22	11	+	58171793	58172021	58171793	58171842	58173032	58173150	7,12,22,43,10,33	69,85,96,182,74,128	6,21,16,7,22,22	66,101,85,74,140,128	328	149	1	1.0	0.044,0.06,0.094,0.097,0.058,0.105	0.04,0.086,0.079,0.041,0.067,0.072	0.012
ENSMUSG00000035762	Tmem161b	13	+	84283984	84284185	84283984	84284125	84286684	84286798	0,11,6,16,5,10	0,15,23,32,36,35	2,5,10,5,8,5	3,27,27,17,24,28	209	149	1	1.0	NA,0.343,0.157,0.263,0.09,0.169	0.322,0.117,0.209,0.173,0.192,0.113	0.017
ENSMUSG00000032745	Gpbp1	13	-	111453023	111453423	111453372	111453423	111448932	111448999	0,182,227,213,182,206	0,11,14,15,12,13	4,186,195,190,272,209	0,3,5,22,15,5	498	149	1	1.0	NA,0.832,0.829,0.809,0.819,0.826	1.0,0.949,0.921,0.721,0.844,0.926	-0.071
ENSMUSG00000033809	Alg3	16	-	20610542	20610761	20610579	20610761	20607763	20607884	0,36,38,51,27,43	0,0,0,0,0,0	4,26,22,28,42,23	0,0,0,1,0,0	186	149	1	1.0	NA,1.0,1.0,1.0,1.0,1.0	1.0,1.0,1.0,0.957,1.0,1.0	0.007
ENSMUSG00000049321	Zfp2	11	-	50910705	50910876	50910749	50910876	50910435	50910525	0,3,0,7,5,2	0,0,0,1,0,0	0,6,8,2,0,0	9,0,0,0,0,6	193	149	1	1.0	NA,1.0,NA,0.844,1.0,1.0	0.0,1.0,1.0,1.0,NA,0.0	0.361
ENSMUSG00000049321	Zfp2	11	-	50910705	50910876	50910749	50910876	50910435	50910528	0,0,0,1,5,2	0,0,0,0,0,1	0,3,4,0,0,0	0,0,0,0,0,0	193	149	1	1.0	NA,NA,NA,1.0,1.0,0.607	NA,1.0,1.0,NA,NA,NA	-0.131
ENSMUSG00000020377	Ltc4s	11	-	50237193	50237440	50237340	50237440	50237016	50237098	208,73,72,156,55,108	0,0,0,1,0,0	108,82,69,61,115,61	0,0,0,2,0,0	296	149	1	1.0	1.0,1.0,1.0,0.987,1.0,1.0	1.0,1.0,1.0,0.939,1.0,1.0	0.008
ENSMUSG00000020362	Cnot6	11	-	49685247	49685352	49685262	49685352	49685086	49685155	0,26,29,18,15,15	0,57,54,54,43,74	0,19,19,20,28,32	0,63,42,43,39,43	164	149	1	1.0	NA,0.293,0.328,0.232,0.241,0.156	NA,0.215,0.291,0.297,0.395,0.403	-0.07
ENSMUSG00000057098	Ebf1	11	+	44883813	44883955	44883813	44883931	44907903	44908037	0,0,0,0,0,0	0,0,0,0,1,0	0,3,4,1,0,0	0,0,0,0,2,0	173	149	1	1.0	NA,NA,NA,NA,0.0,NA	NA,1.0,1.0,1.0,0.0,NA	-0.75
ENSMUSG00000040767	Snrnp25	11	+	32206959	32207050	32206959	32207043	32207556	32207662	353,170,194,235,148,272	0,0,1,0,0,0	231,189,171,171,244,150	0,1,1,2,0,1	156	149	1	1.0	1.0,1.0,0.995,1.0,1.0,1.0	1.0,0.994,0.994,0.988,1.0,0.993	0.004
ENSMUSG00000022940	Pigp	16	-	94370740	94371015	94370894	94371015	94370088	94370192	0,0,0,2,2,5	0,0,0,0,0,1	1,1,0,3,0,3	0,1,0,2,2,0	303	149	1	1.0	NA,NA,NA,1.0,1.0,0.711	1.0,0.33,NA,0.425,0.0,1.0	0.353
ENSMUSG00000020290	Xpo1	11	+	23267661	23268690	23267661	23267763	23268848	23268912	0,38,40,116,50,87	0,3,0,8,1,6	0,83,46,60,55,39	0,1,0,3,0,0	1076	149	1	1.0	NA,0.637,1.0,0.668,0.874,0.668	NA,0.92,1.0,0.735,1.0,1.0	-0.162
ENSMUSG00000020290	Xpo1	11	+	23267661	23268690	23267661	23267763	23271132	23271205	0,35,42,109,42,78	0,102,117,180,128,157	0,78,45,56,51,36	1,97,104,78,91,92	1076	149	1	1.0	NA,0.045,0.047,0.077,0.043,0.064	0.0,0.1,0.057,0.09,0.072,0.051	-0.006
ENSMUSG00000078974	Sec61g	11	-	16508078	16508484	16508103	16508484	16506372	16506472	45,13,21,22,21,23	367,217,274,339,249,355	17,27,25,26,37,17	367,343,292,301,496,260	174	149	1	1.0	0.095,0.049,0.062,0.053,0.067,0.053	0.038,0.063,0.068,0.069,0.06,0.053	0.005
ENSMUSG00000035455	Fignl1	11	-	11808884	11808962	11808894	11808962	11800287	11803063	0,0,0,0,0,2	0,0,0,0,0,0	0,0,0,0,0,0	0,0,0,0,1,0	159	149	1	1.0	NA,NA,NA,NA,NA,1.0	NA,NA,NA,NA,0.0,NA	1.0
ENSMUSG00000021477	Ctsl	13	-	64368111	64368238	64368115	64368238	64367859	64368006	2,0,0,0,0,2	4098,13261,11794,12988,10183,15156	2,1,0,2,0,0	5740,15207,11687,8722,18538,11647	153	149	1	1.0	0.0,0.0,0.0,0.0,0.0,0.0	0.0,0.0,0.0,0.0,0.0,0.0	0.0
ENSMUSG00000020474	Polm	11	-	5835628	5835799	5835700	5835799	5835415	5835515	0,7,13,9,12,9	0,0,0,3,0,0	0,5,5,6,11,4	0,0,0,0,0,0	221	149	1	1.0	NA,1.0,1.0,0.669,1.0,1.0	NA,1.0,1.0,1.0,1.0,1.0	-0.066
ENSMUSG00000034175	Rhbdd3	11	+	5105180	5105347	5105180	5105313	5105432	5105717	100,53,48,77,35,62	36,0,0,0,6,11	119,35,59,50,94,38	7,3,5,3,2,4	183	149	1	1.0	0.693,1.0,1.0,1.0,0.826,0.821	0.933,0.905,0.906,0.931,0.975,0.886	-0.033
ENSMUSG00000034354	Mtmr3	11	-	4487224	4488632	4487233	4488632	4485362	4485451	0,0,0,0,0,0	7,51,41,109,51,95	0,0,0,1,0,0	15,74,56,68,91,50	158	149	1	1.0	0.0,0.0,0.0,0.0,0.0,0.0	0.0,0.0,0.0,0.014,0.0,0.0	-0.002
ENSMUSG00000020451	Limk2	11	-	3357971	3358298	3358109	3358298	3355810	3355916	16,2,1,5,0,0	0,23,39,56,35,45	0,7,1,11,2,1	0,33,31,20,42,27	287	149	1	1.0	1.0,0.043,0.013,0.044,0.0,0.0	NA,0.099,0.016,0.222,0.024,0.019	0.107
ENSMUSG00000020454	Eif4enif1	11	+	3229868	3230101	3229868	3230065	3233987	3234059	16,52,59,100,49,58	0,0,0,0,0,0	2,48,67,61,57,59	0,1,2,0,0,0	185	149	1	1.0	1.0,1.0,1.0,1.0,1.0,1.0	1.0,0.975,0.964,1.0,1.0,1.0	0.01
ENSMUSG00000023764	Sfi1	11	-	3134625	3135542	3135282	3135542	3133071	3133207	11,26,32,26,28,29	0,0,0,0,1,0	23,28,14,16,41,18	2,0,0,0,0,0	806	149	1	1.0	1.0,1.0,1.0,1.0,0.838,1.0	0.68,1.0,1.0,1.0,1.0,1.0	0.026
ENSMUSG00000023764	Sfi1	11	-	3134625	3135542	3135282	3135542	3134317	3134501	18,48,46,47,37,44	0,1,0,0,0,0	36,48,33,36,54,25	0,1,0,0,1,0	806	149	1	1.0	1.0,0.899,1.0,1.0,1.0,1.0	1.0,0.899,1.0,1.0,0.909,1.0	0.015
ENSMUSG00000023764	Sfi1	11	-	3188877	3189056	3188940	3189056	3187239	3187410	0,0,1,0,0,2	0,16,24,22,23,15	0,1,0,0,0,0	1,13,8,16,12,18	212	149	1	1.0	NA,0.0,0.028,0.0,0.0,0.086	0.0,0.051,0.0,0.0,0.0,0.0	0.014
ENSMUSG00000025786	Zdhhc3	9	-	123100258	123100592	123100262	123100592	123084213	123084310	0,0,0,1,0,1	0,5,2,11,7,3	0,0,0,1,0,0	0,1,7,10,16,5	153	149	1	1.0	NA,0.0,0.0,0.081,0.0,0.245	NA,0.0,0.0,0.089,0.0,0.0	0.047
ENSMUSG00000025786	Zdhhc3	9	-	123100258	123100592	123100262	123100592	123089031	123089156	0,2,12,15,6,3	6,103,145,152,131,186	0,5,2,5,3,2	26,128,139,166,179,155	153	149	1	1.0	0.0,0.019,0.075,0.088,0.043,0.015	0.0,0.037,0.014,0.028,0.016,0.012	0.022
ENSMUSG00000037949	Ano10	9	-	122271109	122271333	122271198	122271333	122263669	122263789	0,0,2,0,0,1	0,66,88,94,37,104	0,0,2,0,0,0	5,83,96,56,91,59	238	149	1	1.0	NA,0.0,0.014,0.0,0.0,0.006	0.0,0.0,0.013,0.0,0.0,0.0	0.002
ENSMUSG00000025188	Hps1	19	-	42766685	42766833	42766709	42766833	42765912	42765982	0,2,5,10,5,6	0,0,0,7,0,3	0,3,4,5,8,3	0,2,4,1,0,0	173	149	1	1.0	NA,1.0,1.0,0.552,1.0,0.633	NA,0.564,0.463,0.812,1.0,1.0	0.069
ENSMUSG00000025188	Hps1	19	-	42766685	42766833	42766709	42766833	42766129	42766216	12,23,35,50,27,43	2,35,56,109,40,51	9,31,22,31,36,33	0,37,81,39,76,32	173	149	1	1.0	0.838,0.361,0.35,0.283,0.368,0.421	1.0,0.419,0.19,0.406,0.29,0.47	-0.026
ENSMUSG00000032512	Wdr48	9	+	119916725	119916833	119916725	119916791	119917110	119917207	0,84,100,126,82,120	0,0,0,0,0,0	1,101,131,86,147,91	0,0,0,1,0,0	191	149	1	1.0	NA,1.0,1.0,1.0,1.0,1.0	1.0,1.0,1.0,0.985,1.0,1.0	0.003
ENSMUSG00000035021	Baz1a	12	-	54941279	54941636	54941501	54941636	54940358	54940517	0,0,0,3,0,1	0,0,0,2,0,0	0,9,3,1,2,1	0,0,0,0,0,0	371	149	1	1.0	NA,NA,NA,0.376,NA,1.0	NA,1.0,1.0,1.0,1.0,1.0	-0.312
ENSMUSG00000044791	Setd2	9	+	110561115	110561248	110561115	110561239	110562936	110563014	0,0,0,3,0,4	0,75,80,111,91,108	0,0,0,1,3,10	5,104,89,108,86,77	158	149	1	1.0	NA,0.0,0.0,0.025,0.0,0.034	0.0,0.0,0.0,0.009,0.032,0.109	-0.013
ENSMUSG00000044791	Setd2	9	+	110577121	110577338	110577121	110577289	110590387	110590436	0,3,10,4,0,9	0,0,0,0,0,0	0,0,8,9,9,5	0,0,1,0,0,0	198	149	1	1.0	NA,1.0,1.0,1.0,NA,1.0	NA,NA,0.858,1.0,1.0,1.0	0.035
ENSMUSG00000032489	Kif9	9	+	110476993	110477114	110476993	110477083	110483060	110483158	0,0,1,0,0,2	0,4,5,5,5,1	0,3,0,2,0,1	0,0,3,5,4,0	180	149	1	1.0	NA,0.0,0.142,0.0,0.0,0.623	NA,1.0,0.0,0.249,0.0,1.0	-0.297
ENSMUSG00000032482	Cspg5	9	+	110256144	110256301	110256144	110256220	110262059	110262575	0,0,4,0,0,0	0,0,0,0,0,0	0,0,1,0,0,0	0,0,0,0,1,2	230	149	1	1.0	NA,NA,1.0,NA,NA,NA	NA,NA,1.0,NA,0.0,0.0	0.667
ENSMUSG00000032480	Dhx30	9	-	110084728	110084868	110084780	110084868	110084320	110084646	513,110,138,226,116,156	0,0,0,0,0,1	348,127,130,136,213,114	0,0,0,2,2,1	201	149	1	1.0	1.0,1.0,1.0,1.0,1.0,0.991	1.0,1.0,1.0,0.981,0.987,0.988	0.006
ENSMUSG00000032480	Dhx30	9	-	110085684	110086031	110085949	110086031	110085411	110085571	91,112,128,179,103,161	0,0,0,0,0,0	87,179,134,142,208,156	0,0,0,0,4,0	414	149	1	1.0	1.0,1.0,1.0,1.0,1.0,1.0	1.0,1.0,1.0,1.0,0.949,1.0	0.009
ENSMUSG00000032480	Dhx30	9	-	110086931	110087195	110087119	110087195	110086530	110086706	5,79,103,134,90,111	0,0,0,0,0,0	15,85,87,76,117,93	0,0,0,0,1,0	337	149	1	1.0	1.0,1.0,1.0,1.0,1.0,1.0	1.0,1.0,1.0,1.0,0.981,1.0	0.003
ENSMUSG00000032480	Dhx30	9	-	110115035	110115582	110115490	110115582	110112970	110113090	0,40,31,30,7,39	0,0,7,1,2,5	2,25,15,34,29,20	0,1,0,0,1,1	604	149	1	1.0	NA,1.0,0.522,0.881,0.463,0.658	1.0,0.86,1.0,1.0,0.877,0.831	-0.223
ENSMUSG00000025648	Pfkfb4	9	+	109025046	109025151	109025046	109025129	109027519	109027649	0,95,114,125,76,137	0,0,2,0,0,0	38,94,107,110,105,83	0,0,0,0,0,0	171	149	1	1.0	NA,1.0,0.98,1.0,1.0,1.0	1.0,1.0,1.0,1.0,1.0,1.0	-0.004
ENSMUSG00000023259	Slc26a6	9	+	108856940	108857105	108856940	108857050	108857191	108857344	0,15,21,38,8,42	0,3,1,0,0,2	6,30,32,33,41,29	0,2,1,0,4,2	204	149	1	1.0	NA,0.785,0.939,1.0,1.0,0.939	1.0,0.916,0.959,1.0,0.882,0.914	-0.013
ENSMUSG00000022961	Son	16	+	91671348	91674141	91671348	91671465	91674694	91674774	0,638,722,839,629,717	0,9,26,31,26,16	4,925,802,891,760,721	4,12,21,15,24,10	2825	149	1	1.0	NA,0.789,0.594,0.588,0.561,0.703	0.05,0.803,0.668,0.758,0.625,0.792	0.031
ENSMUSG00000032604	Qars	9	+	108508876	108509004	108508876	108508986	108509148	108509224	0,0,3,0,2,0	20,262,358,388,216,353	0,0,0,1,0,1	44,321,334,341,340,251	167	149	1	1.0	0.0,0.0,0.007,0.0,0.008,0.0	0.0,0.0,0.0,0.003,0.0,0.004	0.001
ENSMUSG00000032604	Qars	9	+	108514745	108514844	108514745	108514829	108514966	108515033	35,10,16,32,10,18	6,0,0,0,0,0	59,21,17,16,24,12	0,0,0,0,0,0	164	149	1	1.0	0.841,1.0,1.0,1.0,1.0,1.0	1.0,1.0,1.0,1.0,1.0,1.0	-0.026
ENSMUSG00000032604	Qars	9	+	108514745	108514873	108514745	108514829	108514966	108515033	1336,364,472,583,345,520	6,0,0,0,0,0	799,468,438,416,787,376	0,0,0,0,0,0	193	149	1	1.0	0.994,1.0,1.0,1.0,1.0,1.0	1.0,1.0,1.0,1.0,1.0,1.0	-0.001
ENSMUSG00000032604	Qars	9	+	108514745	108514873	108514745	108514844	108514966	108515033	1301,354,457,551,335,502	0,0,1,0,0,0	743,447,421,400,763,365	3,0,0,0,0,1	178	149	1	1.0	1.0,1.0,0.997,1.0,1.0,1.0	0.995,1.0,1.0,1.0,1.0,0.997	0.001
ENSMUSG00000006676	Usp19	9	+	108494626	108494698	108494626	108494687	108494811	108494927	17,206,273,358,192,286	0,2,0,4,2,8	13,233,264,209,248,207	2,2,11,0,0,3	160	149	1	1.0	1.0,0.99,1.0,0.988,0.989,0.971	0.858,0.991,0.957,1.0,1.0,0.985	0.025
ENSMUSG00000052911	Lamb2	9	+	108480057	108480184	108480057	108480143	108480277	108480450	0,0,0,0,0,0	0,15,3,5,13,14	0,0,1,0,0,0	0,3,1,11,15,12	190	149	1	1.0	NA,0.0,0.0,0.0,0.0,0.0	NA,0.0,0.44,0.0,0.0,0.0	-0.088
ENSMUSG00000032590	Apeh	9	-	108092275	108092717	108092553	108092717	108092087	108092179	16,137,178,209,145,303	0,2,0,0,0,0	75,215,243,163,266,178	0,0,0,0,0,0	427	149	1	1.0	1.0,0.96,1.0,1.0,1.0,1.0	1.0,1.0,1.0,1.0,1.0,1.0	-0.007
ENSMUSG00000034684	Sema3f	9	-	107689649	107689779	107689685	107689779	107688229	107688349	0,0,0,0,0,0	0,0,0,1,0,0	0,0,0,0,1,0	0,0,0,1,2,0	185	149	1	1.0	NA,NA,NA,0.0,NA,NA	NA,NA,NA,0.0,0.287,NA	-0.143
ENSMUSG00000079334	Nat6	9	+	107579099	107580935	107579099	107579385	107582816	107583519	152,256,310,268,261,334	0,0,8,0,0,2	154,314,322,216,364,201	0,0,4,0,0,0	1699	149	1	1.0	1.0,1.0,0.773,1.0,1.0,0.936	1.0,1.0,0.876,1.0,1.0,1.0	-0.028
ENSMUSG00000032577	Mapkapk3	9	-	107262422	107263764	107263624	107263764	107261877	107261957	0,162,220,347,191,252	0,6,11,14,9,9	8,202,155,162,199,198	0,3,0,6,7,1	1351	149	1	1.0	NA,0.749,0.688,0.732,0.701,0.755	1.0,0.881,1.0,0.749,0.758,0.956	-0.166
ENSMUSG00000040813	Tex264	9	-	106684928	106684995	106684946	106684995	106673516	106673738	20,48,56,88,38,62	0,3,8,0,0,0	25,48,28,33,60,37	0,0,0,1,0,0	167	149	1	1.0	1.0,0.935,0.862,1.0,1.0,1.0	1.0,1.0,1.0,0.967,1.0,1.0	-0.028
ENSMUSG00000040813	Tex264	9	-	106684928	106684995	106684946	106684995	106681867	106682163	123,356,395,583,302,533	5,10,14,18,6,14	128,420,351,347,545,408	2,24,4,11,16,26	167	149	1	1.0	0.956,0.969,0.962,0.967,0.978,0.971	0.983,0.94,0.987,0.966,0.968,0.933	0.004
ENSMUSG00000041506	Rrp9	9	+	106481759	106482031	106481759	106481886	106482911	106483036	0,3,1,3,0,4	51,32,65,66,57,43	0,1,0,4,6,4	33,57,57,55,89,53	294	149	1	1.0	0.0,0.045,0.008,0.023,0.0,0.045	0.0,0.009,0.0,0.036,0.033,0.037	0.001
ENSMUSG00000041506	Rrp9	9	+	106482911	106483211	106482911	106483036	106483556	106483657	103,61,73,80,66,72	0,0,0,0,2,0	64,47,74,50,79,62	0,0,0,0,0,0	324	149	1	1.0	1.0,1.0,1.0,1.0,0.938,1.0	1.0,1.0,1.0,1.0,1.0,1.0	-0.01
ENSMUSG00000042210	Abhd14a	9	-	106443805	106443942	106443826	106443942	106440620	106440856	9,7,1,0,4,1	16,11,11,19,6,23	0,3,2,6,0,3	17,9,6,10,36,12	170	149	0.881997517508	1.0	0.33,0.358,0.074,0.0,0.369,0.037	0.0,0.226,0.226,0.345,0.0,0.18	0.032
ENSMUSG00000042210	Abhd14a	9	-	106443805	106443942	106443826	106443942	106440620	106440910	0,6,1,0,8,0	0,0,0,0,0,0	0,0,0,0,0,1	0,3,0,2,0,4	170	149	1	1.0	NA,1.0,1.0,NA,1.0,NA	NA,0.0,NA,0.0,NA,0.18	0.94
ENSMUSG00000032786	Alas1	9	-	106237968	106238239	106238074	106238239	106236439	106236708	7,18,15,19,11,17	984,1178,1149,1237,766,1346	8,31,24,6,20,13	1056,1215,1049,811,1369,862	255	149	1	1.0	0.004,0.009,0.008,0.009,0.008,0.007	0.004,0.015,0.013,0.004,0.008,0.009	-0.001
ENSMUSG00000032786	Alas1	9	-	106241115	106241785	106241635	106241785	106239531	106239716	357,1379,1527,1478,1072,1645	0,4,4,5,0,9	476,1616,1504,1023,1628,1176	0,4,4,9,0,5	669	149	1	1.0	1.0,0.987,0.988,0.985,1.0,0.976	1.0,0.989,0.988,0.962,1.0,0.981	0.003
ENSMUSG00000032570	Atp2c1	9	-	105451792	105451879	105451803	105451879	105448821	105448888	0,0,3,1,3,0	2,91,152,178,103,157	0,1,0,0,0,4	0,147,164,153,132,136	160	149	1	1.0	0.0,0.0,0.018,0.005,0.026,0.0	NA,0.006,0.0,0.0,0.0,0.027	0.002
ENSMUSG00000033220	Rac2	15	-	78570677	78570803	78570731	78570803	78565913	78566031	0,3,0,7,6,5	223,982,1095,1566,876,1426	0,8,4,3,9,11	349,1346,1197,1088,1559,1154	203	149	1	1.0	0.0,0.002,0.0,0.003,0.005,0.003	0.0,0.004,0.002,0.002,0.004,0.007	-0.001
ENSMUSG00000032456	Nmnat3	9	+	98296603	98296980	98296603	98296732	98354018	98355757	0,65,45,85,57,66	0,8,1,8,3,4	5,44,33,34,53,57	0,1,2,2,7,6	397	149	1	1.0	NA,0.753,0.944,0.8,0.877,0.861	1.0,0.943,0.861,0.865,0.74,0.781	-0.018
ENSMUSG00000032423	Syncrip	9	-	88477073	88477187	88477099	88477187	88476788	88476965	2,294,306,422,288,406	0,3,2,0,1,0	8,430,359,337,402,347	0,0,4,0,1,2	175	149	1	1.0	1.0,0.988,0.992,1.0,0.996,1.0	1.0,1.0,0.987,1.0,0.997,0.993	-0.0
ENSMUSG00000024050	Wiz	17	-	32381055	32381156	32381083	32381156	32367823	32368147	0,2,0,0,1,1	0,7,5,3,1,4	0,0,0,3,6,0	0,8,2,1,2,1	177	149	1	1.0	NA,0.194,0.0,0.0,0.457,0.174	NA,0.0,0.0,0.716,0.716,0.0	-0.121
ENSMUSG00000024050	Wiz	17	-	32381055	32381156	32381083	32381156	32378839	32379118	0,2,0,0,2,1	0,3,1,1,1,1	0,0,0,3,4,2	0,2,2,0,0,5	177	149	1	1.0	NA,0.359,0.0,0.0,0.627,0.457	NA,0.0,0.0,1.0,1.0,0.252	-0.162
ENSMUSG00000066456	Hmgn3	9	-	83110992	83111106	83111033	83111106	83109947	83110429	0,16,18,26,14,22	5,8,7,32,13,23	18,25,17,15,29,9	6,18,27,22,37,11	190	149	1	1.0	0.0,0.611,0.668,0.389,0.458,0.429	0.702,0.521,0.331,0.348,0.381,0.391	-0.02
ENSMUSG00000032192	Gnb5	9	+	75334168	75334360	75334168	75334301	75335650	75335794	0,0,3,1,0,0	8,35,31,32,34,42	0,1,0,0,0,0	3,56,38,33,47,24	208	149	1	1.0	0.0,0.0,0.065,0.022,0.0,0.0	0.0,0.013,0.0,0.0,0.0,0.0	0.012
ENSMUSG00000034858	Fam214a	9	+	75023584	75023746	75023584	75023653	75025650	75025847	0,2,7,4,4,3	7,14,21,39,27,32	0,4,6,1,1,2	1,36,43,32,37,30	242	149	1	1.0	0.0,0.081,0.17,0.059,0.084,0.055	0.0,0.064,0.079,0.019,0.016,0.039	0.039
ENSMUSG00000075595	Zfp652	11	+	95748999	95750147	95748999	95749607	95752874	95753022	0,143,185,238,160,230	0,10,27,39,11,25	8,159,190,191,167,156	0,26,12,12,3,15	689	149	1	1.0	NA,0.756,0.597,0.569,0.759,0.666	1.0,0.569,0.774,0.775,0.923,0.692	-0.119
ENSMUSG00000090626	Tex9	9	-	72479923	72480775	72480596	72480775	72478339	72478422	0,2,6,4,0,6	0,0,1,0,0,3	0,5,8,3,10,6	9,0,0,6,6,1	822	149	1	1.0	NA,1.0,0.521,1.0,NA,0.266	0.0,1.0,1.0,0.083,0.232,0.521	0.224
ENSMUSG00000032228	Tcf12	9	-	71868071	71870147	71870073	71870147	71858839	71858954	0,95,103,149,71,117	0,0,0,0,3,5	0,83,99,103,91,105	0,1,4,2,3,4	2151	149	1	1.0	NA,1.0,1.0,1.0,0.621,0.618	NA,0.852,0.632,0.781,0.678,0.645	0.13
ENSMUSG00000033543	Gtf2a2	9	+	70012570	70012952	70012570	70012661	70015291	70015410	0,14,29,26,8,30	27,99,159,191,65,149	0,11,30,20,25,31	32,101,123,111,204,128	440	149	1	1.0	0.0,0.046,0.058,0.044,0.04,0.064	0.0,0.036,0.076,0.058,0.04,0.076	-0.006
ENSMUSG00000033543	Gtf2a2	9	+	70016818	70017191	70016818	70016923	70018679	70018818	0,16,47,28,30,34	0,13,1,0,7,10	3,51,29,22,28,36	0,6,6,8,0,4	417	149	1	1.0	NA,0.305,0.944,1.0,0.605,0.549	1.0,0.752,0.633,0.496,1.0,0.763	-0.093
ENSMUSG00000033543	Gtf2a2	9	+	70016818	70017191	70016818	70016923	70019388	70019515	5,19,66,39,37,47	84,99,108,133,104,150	13,59,50,38,34,53	69,81,115,111,224,86	417	149	1	1.0	0.021,0.064,0.179,0.095,0.113,0.101	0.063,0.207,0.134,0.109,0.051,0.18	-0.029
ENSMUSG00000049659	Aftph	11	-	20696750	20698373	20698312	20698373	20692464	20692588	1,66,44,90,65,107	5,94,138,157,114,198	0,65,61,81,84,67	29,117,125,117,156,111	1711	149	1	1.0	0.017,0.058,0.027,0.048,0.047,0.045	0.0,0.046,0.041,0.057,0.045,0.05	0.001
ENSMUSG00000022864	D16Ertd472e	16	-	78576190	78576657	78576390	78576657	78575920	78576054	0,9,5,11,0,15	0,1,5,5,0,1	1,16,10,13,17,17	0,4,4,2,1,3	349	149	1	1.0	NA,0.793,0.299,0.484,NA,0.865	1.0,0.631,0.516,0.735,0.879,0.708	-0.135
ENSMUSG00000022864	D16Ertd472e	16	-	78576190	78576657	78576423	78576657	78575920	78576054	0,9,8,14,0,17	0,2,3,3,4,5	1,21,11,16,18,17	0,2,0,4,2,5	382	149	1	1.0	NA,0.637,0.51,0.645,0.0,0.57	1.0,0.804,1.0,0.609,0.778,0.57	-0.321
ENSMUSG00000022864	D16Ertd472e	16	-	78576390	78576657	78576423	78576657	78575920	78576054	0,1,8,8,0,3	0,2,3,3,4,5	0,9,5,5,2,3	0,2,0,4,2,5	182	149	1	1.0	NA,0.29,0.686,0.686,0.0,0.329	NA,0.787,1.0,0.506,0.45,0.329	-0.216
ENSMUSG00000052698	Tln2	9	-	67227062	67227290	67227107	67227290	67223975	67224101	0,0,0,0,1,0	1,3,5,5,4,8	0,0,0,2,0,0	7,6,5,3,18,9	194	149	1	1.0	0.0,0.0,0.0,0.0,0.161,0.0	0.0,0.0,0.0,0.339,0.0,0.0	-0.03
ENSMUSG00000021629	Slc30a5	13	-	100813297	100813506	100813464	100813506	100812647	100812805	2,264,226,332,245,421	13,0,0,7,3,10	21,313,299,285,362,261	0,3,2,6,7,4	316	149	1	1.0	0.068,1.0,1.0,0.957,0.975,0.952	1.0,0.98,0.986,0.957,0.961,0.969	-0.15
ENSMUSG00000034485	Uaca	9	+	60854315	60854503	60854315	60854497	60856197	60856235	0,14,4,1,3,15	0,11,5,4,4,9	0,0,2,12,23,15	0,4,4,1,6,8	155	149	1	1.0	NA,0.55,0.435,0.194,0.419,0.616	NA,0.0,0.325,0.92,0.787,0.643	-0.092
ENSMUSG00000025237	Parp6	9	+	59623917	59624433	59623917	59624012	59624663	59624754	0,41,82,84,50,88	0,0,0,0,0,0	4,74,63,61,63,47	0,0,1,0,0,0	570	149	1	1.0	NA,1.0,1.0,1.0,1.0,1.0	1.0,1.0,0.943,1.0,1.0,1.0	0.01
ENSMUSG00000025237	Parp6	9	+	59630618	59630829	59630618	59630769	59631339	59631393	21,42,82,72,51,95	0,12,9,13,0,6	5,54,77,87,74,68	5,17,5,12,17,11	209	149	0.362472916601	1.0	1.0,0.714,0.867,0.798,1.0,0.919	0.416,0.694,0.917,0.838,0.756,0.815	0.144
ENSMUSG00000025237	Parp6	9	+	59641023	59641810	59641023	59641096	59648829	59648909	2,5,7,5,6,2	11,17,35,42,18,29	8,1,8,8,14,7	16,18,30,24,41,22	863	149	1	1.0	0.03,0.048,0.033,0.02,0.054,0.012	0.079,0.01,0.044,0.054,0.056,0.052	-0.016
ENSMUSG00000025236	Adpgk	9	+	59310227	59313236	59310227	59310348	59313752	59313851	6,362,346,502,412,467	0,0,0,0,0,11	8,407,379,436,566,400	0,9,0,6,0,0	3037	149	1	1.0	1.0,1.0,1.0,1.0,1.0,0.676	1.0,0.689,1.0,0.781,1.0,1.0	0.034
ENSMUSG00000032336	Nptn	9	+	58643528	58643802	58643528	58643684	58650496	58650518	87,1476,2024,2323,1524,2045	10,37,55,81,28,64	212,2343,2321,2005,2647,1954	0,53,41,58,67,48	267	149	1	1.0	0.829,0.957,0.954,0.941,0.968,0.947	1.0,0.961,0.969,0.951,0.957,0.958	-0.033
ENSMUSG00000032336	Nptn	9	+	58651257	58651332	58651257	58651318	58651858	58652878	78,1010,1368,1742,1064,1456	0,0,0,0,0,0	198,1688,1638,1499,1934,1518	0,0,0,0,1,0	163	149	1	1.0	1.0,1.0,1.0,1.0,1.0,1.0	1.0,1.0,1.0,1.0,0.999,1.0	0.0
ENSMUSG00000035597	Prpf39	12	+	65043231	65043877	65043231	65043357	65044005	65044124	0,76,87,89,71,98	0,17,15,10,6,21	0,52,98,62,83,56	0,21,24,17,14,23	669	149	1	1.0	NA,0.499,0.564,0.665,0.725,0.51	NA,0.355,0.476,0.448,0.569,0.352	0.153
ENSMUSG00000055720	Ubl7	9	+	57912637	57912931	57912637	57912850	57914553	57914673	0,1,0,3,0,3	62,202,246,345,196,267	0,1,0,3,0,2	44,217,190,167,259,152	230	149	1	1.0	0.0,0.003,0.0,0.006,0.0,0.007	0.0,0.003,0.0,0.012,0.0,0.008	-0.001
ENSMUSG00000032316	Clk3	9	-	57758283	57761040	57758626	57761040	57755251	57755368	56,137,143,190,126,169	0,0,0,0,0,0	31,148,150,124,226,148	0,0,0,0,0,3	492	149	1	1.0	1.0,1.0,1.0,1.0,1.0,1.0	1.0,1.0,1.0,1.0,1.0,0.937	0.01
ENSMUSG00000032316	Clk3	9	-	57758283	57761040	57760823	57761040	57755251	57755368	60,272,242,404,249,312	0,0,10,2,0,1	44,305,295,271,395,307	0,0,0,0,0,0	2689	149	1	1.0	1.0,1.0,0.573,0.918,1.0,0.945	1.0,1.0,1.0,1.0,1.0,1.0	-0.094
ENSMUSG00000032316	Clk3	9	-	57758626	57761040	57760823	57761040	57755251	57755368	4,135,102,214,123,143	0,0,10,2,0,1	13,158,146,149,171,163	0,0,0,0,0,0	2346	149	0.476361063579	1.0	1.0,1.0,0.393,0.872,1.0,0.901	1.0,1.0,1.0,1.0,1.0,1.0	-0.139
ENSMUSG00000032316	Clk3	9	-	57758626	57761040	57760823	57761040	57758283	57758350	39,240,203,324,198,253	0,24,0,7,28,22	41,238,229,226,325,240	0,20,22,11,18,26	2346	149	0.468227047961	1.0	1.0,0.388,1.0,0.746,0.31,0.422	1.0,0.43,0.398,0.566,0.534,0.37	0.095
ENSMUSG00000032295	Man2c1	9	+	57131158	57131281	57131158	57131258	57131531	57131655	3,110,146,150,114,171	0,0,2,0,3,0	23,159,130,152,155,137	0,3,0,0,3,0	172	149	1	1.0	1.0,1.0,0.984,1.0,0.971,1.0	1.0,0.979,1.0,1.0,0.978,1.0	-0.0
ENSMUSG00000032295	Man2c1	9	+	57131158	57131285	57131158	57131258	57131531	57131655	0,26,29,38,31,35	0,0,2,0,3,0	4,34,27,23,42,44	0,3,0,0,3,0	176	149	1	1.0	NA,1.0,0.925,1.0,0.897,1.0	1.0,0.906,1.0,1.0,0.922,1.0	-0.007
ENSMUSG00000032295	Man2c1	9	+	57131158	57131285	57131158	57131281	57131531	57131655	0,0,1,0,0,0	3,84,118,112,83,136	0,0,0,0,2,0	19,125,103,129,115,93	153	149	1	1.0	0.0,0.0,0.008,0.0,0.0,0.0	0.0,0.0,0.0,0.0,0.017,0.0	-0.002
ENSMUSG00000032295	Man2c1	9	+	57139499	57139964	57139499	57139708	57140381	57140538	12,9,15,27,11,24	0,0,0,0,0,0	1,18,18,20,27,16	0,0,0,2,0,0	405	149	1	1.0	1.0,1.0,1.0,1.0,1.0,1.0	1.0,1.0,1.0,0.786,1.0,1.0	0.036
ENSMUSG00000032295	Man2c1	9	+	57141563	57141915	57141563	57141712	57141994	57142213	439,104,102,183,108,165	0,1,0,0,0,0	421,138,146,143,317,121	0,0,0,0,0,0	352	149	1	1.0	1.0,0.978,1.0,1.0,1.0,1.0	1.0,1.0,1.0,1.0,1.0,1.0	-0.004
ENSMUSG00000042557	Sin3a	9	+	57118069	57118171	57118069	57118162	57119092	57119187	0,18,6,21,6,9	1,47,37,74,48,72	0,12,5,4,7,2	19,30,51,43,75,34	158	149	0.544707458545	1.0	0.0,0.265,0.133,0.211,0.105,0.105	0.0,0.274,0.085,0.081,0.081,0.053	0.041
ENSMUSG00000032322	Pstpip1	9	+	56123747	56124673	56123747	56123793	56125123	56125222	721,539,584,744,506,643	0,0,0,3,1,0	559,587,486,418,984,521	0,2,0,0,0,1	1029	149	1	1.0	1.0,1.0,1.0,0.973,0.987,1.0	1.0,0.977,1.0,1.0,1.0,0.987	-0.001
ENSMUSG00000034007	Scaper	9	-	55864385	55864604	55864403	55864604	55859747	55859918	0,3,0,0,0,2	0,8,6,13,7,11	0,0,1,0,0,1	0,11,20,13,19,5	167	149	1	1.0	NA,0.251,0.0,0.0,0.0,0.14	NA,0.0,0.043,0.0,0.0,0.151	0.039
ENSMUSG00000032030	Cul5	9	-	53642517	53642826	53642680	53642826	53634971	53635065	0,34,22,41,30,29	0,1,0,6,0,2	0,31,30,31,21,18	0,0,2,0,0,0	312	149	1	1.0	NA,0.942,1.0,0.765,1.0,0.874	NA,1.0,0.878,1.0,1.0,1.0	-0.059
ENSMUSG00000037971	1110032A03Rik	9	-	50764695	50764926	50764764	50764926	50764223	50764290	35,61,100,94,55,88	0,2,2,5,2,5	33,87,59,67,89,68	3,4,3,4,3,3	218	149	1	1.0	1.0,0.954,0.972,0.928,0.949,0.923	0.883,0.937,0.931,0.92,0.953,0.939	0.027
ENSMUSG00000032264	Zw10	9	+	49069573	49069982	49069573	49069812	49071581	49071653	0,0,1,0,4,1	0,43,91,74,43,61	0,1,0,4,2,0	3,58,57,62,89,54	319	149	1	1.0	NA,0.0,0.005,0.0,0.042,0.008	0.0,0.008,0.0,0.029,0.01,0.0	0.003
ENSMUSG00000034908	Sidt2	9	-	45945143	45945359	45945285	45945359	45944362	45944486	0,2,3,1,1,0	0,0,0,0,0,1	0,3,2,0,0,2	0,0,1,2,0,0	291	149	1	1.0	NA,1.0,1.0,1.0,1.0,0.0	NA,1.0,0.506,0.0,NA,1.0	0.173
ENSMUSG00000034908	Sidt2	9	-	45945143	45945359	45945285	45945359	45944615	45944689	0,191,179,216,164,232	0,0,0,0,3,0	2,176,179,240,191,194	0,0,0,1,4,0	291	149	1	1.0	NA,1.0,1.0,1.0,0.966,1.0	1.0,1.0,1.0,0.992,0.961,1.0	0.001
ENSMUSG00000042790	Rnf214	9	-	45899745	45900256	45900210	45900256	45898431	45898491	0,77,110,116,71,154	0,2,0,3,1,4	4,89,122,140,98,131	0,3,2,1,2,1	614	149	1	1.0	NA,0.903,1.0,0.904,0.945,0.903	1.0,0.878,0.937,0.971,0.922,0.97	-0.015
ENSMUSG00000042790	Rnf214	9	-	45904769	45904919	45904805	45904919	45899745	45900256	0,0,3,6,0,0	0,15,22,31,16,34	0,2,1,8,2,0	0,29,27,18,25,31	185	149	1	1.0	NA,0.0,0.099,0.135,0.0,0.0	NA,0.053,0.029,0.264,0.061,0.0	-0.035
ENSMUSG00000032086	Bace1	9	+	45854626	45854843	45854626	45854655	45856087	45856225	0,28,29,21,25,35	0,0,0,0,0,0	6,31,25,26,39,26	0,0,0,3,0,0	337	149	1	1.0	NA,1.0,1.0,1.0,1.0,1.0	1.0,1.0,1.0,0.793,1.0,1.0	0.034
ENSMUSG00000059412	Fxyd2	9	+	45408299	45409549	45408299	45408374	45409702	45409733	75,24,17,37,25,50	0,0,1,0,0,2	41,17,22,26,70,38	0,0,0,0,0,0	1324	149	1	1.0	1.0,1.0,0.657,1.0,1.0,0.738	1.0,1.0,1.0,1.0,1.0,1.0	-0.101
ENSMUSG00000002028	Kmt2a	9	-	44817604	44817786	44817705	44817786	44816594	44816659	0,0,1,5,1,0	0,16,8,15,15,26	0,1,2,0,1,0	0,22,14,15,13,20	250	149	1	1.0	NA,0.0,0.069,0.166,0.038,0.0	NA,0.026,0.078,0.0,0.044,0.0	0.025
ENSMUSG00000002028	Kmt2a	9	-	44833897	44834020	44833906	44834020	44832860	44833045	0,1,2,2,0,1	0,8,10,16,5,8	0,0,0,2,4,0	0,14,10,6,4,19	158	149	1	1.0	NA,0.105,0.159,0.105,0.0,0.105	NA,0.0,0.0,0.239,0.485,0.0	-0.05
ENSMUSG00000043923	Ccdc84	9	-	44413442	44413533	44413470	44413533	44413136	44413201	31,21,15,40,12,24	24,14,11,29,15,24	12,24,25,16,34,11	5,15,7,10,10,14	177	149	0.245069048367	1.0	0.521,0.558,0.534,0.537,0.402,0.457	0.669,0.574,0.75,0.574,0.741,0.398	-0.116
ENSMUSG00000032115	Hyou1	9	+	44379583	44379676	44379583	44379595	44380512	44380610	0,0,0,16,0,0	0,17,0,32,18,27	0,0,0,7,0,0	0,25,15,9,20,18	230	149	1	1.0	NA,0.0,NA,0.245,0.0,0.0	NA,0.0,0.0,0.335,0.0,0.0	-0.006
ENSMUSG00000032115	Hyou1	9	+	44388277	44388604	44388277	44388365	44388791	44388925	24,180,194,288,171,212	0,0,1,1,2,6	27,196,165,190,248,157	1,3,0,2,1,0	388	149	1	1.0	1.0,1.0,0.987,0.991,0.97,0.931	0.912,0.962,1.0,0.973,0.99,1.0	0.007
ENSMUSG00000034157	Cipc	12	+	86952743	86953004	86952743	86952931	86959727	86959828	0,3,0,6,0,4	0,4,14,11,14,11	0,5,3,9,1,2	0,12,11,13,21,9	222	149	1	1.0	NA,0.335,0.0,0.268,0.0,0.196	NA,0.219,0.155,0.317,0.031,0.13	-0.011
ENSMUSG00000059495	Arhgef12	9	-	43022810	43022872	43022814	43022872	43020604	43020783	0,3,0,4,0,2	0,29,30,38,30,40	0,5,4,2,0,4	0,25,24,43,23,32	153	149	1	1.0	NA,0.092,0.0,0.093,0.0,0.046	NA,0.163,0.14,0.043,0.0,0.109	-0.045
ENSMUSG00000025602	Zfp202	9	+	40207198	40207694	40207198	40207690	40208304	40208515	0,6,4,2,0,7	0,0,0,0,1,6	0,3,0,1,0,8	0,2,4,0,0,2	153	149	1	1.0	NA,1.0,1.0,1.0,0.0,0.532	NA,0.594,0.0,1.0,NA,0.796	0.109
ENSMUSG00000023186	Vwa5a	9	+	38738485	38738720	38738485	38738616	38741097	38741224	0,1,1,1,0,0	55,364,433,557,291,461	0,0,0,0,0,0	70,518,430,446,585,362	253	149	1	1.0	0.0,0.002,0.001,0.001,0.0,0.0	0.0,0.0,0.0,0.0,0.0,0.0	0.001
ENSMUSG00000039219	Arid4b	13	+	14169918	14170179	14169918	14170071	14181219	14181304	0,22,33,32,18,36	0,0,0,1,4,4	0,23,36,32,16,16	0,7,0,7,0,17	257	149	1	1.0	NA,1.0,1.0,0.949,0.723,0.839	NA,0.656,1.0,0.726,1.0,0.353	0.155
ENSMUSG00000034303	Ccdc15	9	-	37342425	37342621	37342435	37342621	37320396	37320510	0,0,0,0,0,0	0,0,0,1,0,1	0,0,1,0,0,0	0,5,1,0,0,1	159	149	1	1.0	NA,NA,NA,0.0,NA,0.0	NA,0.0,0.484,NA,NA,0.0	-0.161
ENSMUSG00000020741	Cluh	11	+	74665922	74666076	74665922	74666066	74666154	74666294	5,90,80,128,59,103	0,0,0,0,0,0	8,108,66,76,105,66	0,0,0,0,0,1	159	149	1	1.0	1.0,1.0,1.0,1.0,1.0,1.0	1.0,1.0,1.0,1.0,1.0,0.984	0.003
ENSMUSG00000024120	Lrpprc	17	-	84773203	84773329	84773207	84773329	84773043	84773102	0,1,0,2,0,0	0,52,72,63,60,78	0,0,0,0,0,0	12,58,87,86,58,45	153	149	1	1.0	NA,0.018,0.0,0.03,0.0,0.0	0.0,0.0,0.0,0.0,0.0,0.0	0.01
ENSMUSG00000035443	Thyn1	9	+	27003596	27003778	27003596	27003764	27005145	27005214	86,110,149,183,100,166	10,11,12,12,6,6	126,162,162,123,227,125	15,7,13,0,13,1	163	149	1	1.0	0.887,0.901,0.919,0.933,0.938,0.962	0.885,0.955,0.919,1.0,0.941,0.991	-0.025
ENSMUSG00000073468	Sft2d1	17	+	8321799	8322140	8321799	8321835	8323276	8323335	0,17,14,31,4,15	376,418,456,752,378,636	2,15,12,12,18,6	302,561,505,424,706,479	454	149	1	1.0	0.0,0.013,0.01,0.013,0.003,0.008	0.002,0.009,0.008,0.009,0.008,0.004	0.001
ENSMUSG00000073468	Sft2d1	17	+	8321799	8323335	8321799	8321835	8324433	8324463	602,625,639,1069,508,880	0,0,0,4,0,0	540,886,760,643,1122,665	0,0,0,0,0,0	1649	149	1	1.0	1.0,1.0,1.0,0.96,1.0,1.0	1.0,1.0,1.0,1.0,1.0,1.0	-0.007
ENSMUSG00000032185	Carm1	9	+	21574893	21575093	21574893	21575014	21575413	21575518	0,0,4,5,0,5	0,0,0,1,0,0	0,3,5,0,1,1	0,0,0,0,0,0	228	149	1	1.0	NA,NA,1.0,0.766,NA,1.0	NA,1.0,1.0,NA,1.0,1.0	-0.078
ENSMUSG00000079677	Fdx1l	9	-	21073074	21073318	21073263	21073318	21068029	21068117	405,203,259,398,171,305	0,0,0,0,0,3	441,277,245,235,372,232	0,0,0,3,2,1	338	149	1	1.0	1.0,1.0,1.0,1.0,1.0,0.978	1.0,1.0,1.0,0.972,0.988,0.99	0.005
ENSMUSG00000003299	Mrpl4	9	+	21006133	21006235	21006133	21006185	21006826	21006944	0,2,0,0,0,0	131,229,232,391,225,352	6,4,3,1,1,0	140,251,228,229,366,256	199	149	1	1.0	0.0,0.006,0.0,0.0,0.0,0.0	0.031,0.012,0.01,0.003,0.002,0.0	-0.009
ENSMUSG00000003299	Mrpl4	9	+	21006826	21006944	21006826	21006856	21007263	21007477	96,142,137,191,132,211	0,0,0,0,0,0	74,141,129,130,199,128	3,0,0,0,0,1	237	149	1	1.0	1.0,1.0,1.0,1.0,1.0,1.0	0.939,1.0,1.0,1.0,1.0,0.988	0.012
ENSMUSG00000003299	Mrpl4	9	+	21006826	21006944	21006826	21006856	21007327	21007540	96,143,137,192,131,214	0,0,2,0,0,0	77,133,129,131,198,128	0,0,0,1,0,1	237	149	1	1.0	1.0,1.0,0.977,1.0,1.0,1.0	1.0,1.0,1.0,0.988,1.0,0.988	0.0
ENSMUSG00000003299	Mrpl4	9	+	21006826	21006944	21006826	21006856	21007363	21007540	100,149,141,201,135,224	0,0,1,0,0,0	83,137,129,132,204,134	0,3,2,0,0,2	237	149	1	1.0	1.0,1.0,0.989,1.0,1.0,1.0	1.0,0.966,0.976,1.0,1.0,0.977	0.012
ENSMUSG00000003299	Mrpl4	9	+	21006826	21006944	21006826	21006856	21007433	21007540	194,296,341,514,270,422	0,3,2,0,0,4	199,299,320,330,470,305	0,1,1,2,2,1	237	149	1	1.0	1.0,0.984,0.991,1.0,1.0,0.985	1.0,0.995,0.995,0.99,0.993,0.995	-0.001
ENSMUSG00000084786	Ubl5	9	+	20645405	20645493	20645405	20645489	20645621	20645659	0,4,4,5,2,1	3201,1184,1591,2151,1208,1997	0,1,3,0,2,0	2484,1625,1672,1527,2682,1405	153	149	1	1.0	0.0,0.003,0.002,0.002,0.002,0.0	0.0,0.001,0.002,0.0,0.001,0.0	0.001
ENSMUSG00000063108	Zfp26	9	-	20444258	20444985	20444893	20444985	20442179	20442265	0,40,18,34,22,33	0,0,0,0,0,6	0,31,26,32,29,33	0,2,0,0,5,2	784	149	1	1.0	NA,1.0,1.0,1.0,1.0,0.511	NA,0.747,1.0,1.0,0.524,0.758	0.096
ENSMUSG00000020785	Camkk1	11	+	73037194	73037625	73037194	73037268	73037848	73037977	0,2,0,1,2,3	0,0,0,0,0,0	0,2,3,0,0,0	0,0,2,0,0,0	506	149	1	1.0	NA,1.0,NA,1.0,1.0,1.0	NA,1.0,0.306,NA,NA,NA	0.347
ENSMUSG00000039048	Foxred1	9	-	35209939	35210165	35209944	35210165	35209415	35209507	0,0,0,1,1,1	0,0,0,5,2,2	0,0,0,0,0,0	0,3,4,0,0,3	154	149	1	1.0	NA,NA,NA,0.162,0.326,0.326	NA,0.0,0.0,NA,NA,0.0	0.271
ENSMUSG00000039048	Foxred1	9	-	35209939	35210165	35209944	35210165	35209415	35209529	0,0,0,1,1,0	12,75,62,98,56,78	0,0,0,0,0,0	3,73,85,68,109,76	154	149	1	1.0	0.0,0.0,0.0,0.01,0.017,0.0	0.0,0.0,0.0,0.0,0.0,0.0	0.005
ENSMUSG00000031935	Med17	9	-	15271555	15271741	15271610	15271741	15267413	15267551	0,1,3,3,1,0	0,2,6,7,1,3	0,2,2,4,5,6	0,2,0,4,5,11	204	149	1	1.0	NA,0.268,0.268,0.238,0.422,0.0	NA,0.422,1.0,0.422,0.422,0.285	-0.271
ENSMUSG00000031935	Med17	9	-	15271555	15271741	15271610	15271741	15270342	15270527	0,1,3,3,1,0	0,70,84,117,88,134	0,2,1,4,5,6	9,103,70,93,113,92	204	149	1	1.0	NA,0.01,0.025,0.018,0.008,0.0	0.0,0.014,0.01,0.03,0.031,0.045	-0.009
ENSMUSG00000022359	Wdyhv1	15	+	58148333	58148441	58148333	58148433	58150605	58150656	0,0,15,15,0,19	0,19,52,44,32,58	3,2,10,7,1,8	0,44,38,24,33,17	157	149	1	1.0	NA,0.0,0.215,0.244,0.0,0.237	1.0,0.041,0.2,0.217,0.028,0.309	-0.16
ENSMUSG00000031922	Cep57	9	-	13816816	13817003	13816886	13817003	13816054	13816132	0,0,0,1,0,0	1,29,27,42,40,54	0,0,0,0,0,0	5,36,36,44,46,44	219	149	1	1.0	0.0,0.0,0.0,0.016,0.0,0.0	0.0,0.0,0.0,0.0,0.0,0.0	0.003
ENSMUSG00000053110	Yap1	9	-	7962282	7962402	7962288	7962402	7952952	7953134	0,3,0,0,0,3	0,8,3,0,20,12	0,2,1,0,1,0	0,10,7,13,27,18	155	149	1	1.0	NA,0.265,0.0,NA,0.0,0.194	NA,0.161,0.121,0.0,0.034,0.0	0.052
ENSMUSG00000049723	Mmp12	9	+	7347490	7347575	7347490	7347538	7348677	7348832	0,353,385,476,283,444	0,13,13,29,8,15	3,434,313,295,266,350	3,5,10,5,7,18	186	149	1	1.0	NA,0.956,0.96,0.929,0.966,0.96	0.445,0.986,0.962,0.979,0.968,0.94	0.074
ENSMUSG00000049723	Mmp12	9	+	7347405	7348832	7347405	7347538	7349722	7349871	514,31087,38416,38372,27298,42009	0,15,34,23,13,21	1649,38128,37336,24505,34975,31013	0,18,6,15,15,10	1443	149	1	1.0	1.0,0.995,0.992,0.994,0.995,0.995	1.0,0.995,0.998,0.994,0.996,0.997	-0.002
ENSMUSG00000049723	Mmp12	9	+	7347405	7348832	7347405	7347538	7354721	7354855	229,17838,21588,22572,15768,24005	0,0,0,0,0,2	758,22168,20630,14121,19154,17573	0,0,0,0,0,0	1443	149	1	1.0	1.0,1.0,1.0,1.0,1.0,0.999	1.0,1.0,1.0,1.0,1.0,1.0	-0.0
ENSMUSG00000022561	Gpaa1	15	+	76332159	76332287	76332159	76332271	76332483	76332631	0,6,6,7,8,4	14,105,115,182,113,181	0,5,2,2,9,2	42,136,131,118,167,127	165	149	1	1.0	0.0,0.049,0.045,0.034,0.06,0.02	0.0,0.032,0.014,0.015,0.046,0.014	0.014
ENSMUSG00000034254	Agpat1	17	+	34610871	34611005	34610871	34610926	34611273	34611449	40,342,327,508,241,412	0,7,7,7,4,5	70,337,329,325,474,267	0,1,1,0,3,6	228	149	1	1.0	1.0,0.97,0.968,0.979,0.975,0.982	1.0,0.995,0.995,1.0,0.99,0.967	-0.012
ENSMUSG00000034254	Agpat1	17	+	34610871	34611005	34610871	34610926	34611604	34611700	11,121,138,211,93,157	0,0,4,1,0,0	31,124,118,125,189,106	0,0,0,0,0,2	228	149	1	1.0	1.0,1.0,0.958,0.993,1.0,1.0	1.0,1.0,1.0,1.0,1.0,0.972	-0.003
ENSMUSG00000022124	Fbxl3	14	-	103095192	103095541	103095336	103095541	103092303	103092426	0,200,279,316,219,322	0,9,12,8,9,15	4,288,259,294,190,217	0,13,20,5,12,12	293	149	1	1.0	NA,0.919,0.922,0.953,0.925,0.916	1.0,0.918,0.868,0.968,0.89,0.902	0.003
ENSMUSG00000033166	Dis3	14	-	99087733	99088908	99088761	99088908	99087388	99087490	0,44,33,34,30,45	0,0,0,0,0,0	2,49,48,44,46,32	0,0,0,1,0,0	1177	149	1	1.0	NA,1.0,1.0,1.0,1.0,1.0	1.0,1.0,1.0,0.848,1.0,1.0	0.025
ENSMUSG00000002825	Qtrt1	9	+	21417271	21417397	21417271	21417387	21418283	21418422	14,5,5,6,4,3	18,42,20,33,15,35	6,3,2,2,5,2	26,35,36,23,35,25	159	149	0.356780728721	1.0	0.422,0.1,0.19,0.146,0.2,0.074	0.178,0.074,0.049,0.075,0.118,0.07	0.095
ENSMUSG00000040785	Ttc3	16	+	94370766	94370971	94370766	94370861	94383911	94384066	0,2,2,2,4,3	0,2,0,0,0,2	0,1,5,8,0,4	0,4,3,0,1,0	259	149	1	1.0	NA,0.365,1.0,1.0,1.0,0.463	NA,0.126,0.489,1.0,0.0,1.0	0.243
ENSMUSG00000040785	Ttc3	16	+	94370750	94370971	94370750	94370861	94403313	94403368	0,0,0,2,1,2	0,0,0,0,0,0	0,1,0,0,0,0	0,0,0,0,0,1	259	149	1	1.0	NA,NA,NA,1.0,1.0,1.0	NA,1.0,NA,NA,NA,0.0	0.5
ENSMUSG00000022106	Rcbtb2	14	+	73154314	73154410	73154314	73154408	73154830	73154894	6,23,39,43,25,52	217,605,873,1166,817,1077	15,35,25,37,51,36	168,898,799,866,1041,834	151	149	1	1.0	0.027,0.036,0.042,0.035,0.029,0.045	0.081,0.037,0.03,0.04,0.046,0.041	-0.01
ENSMUSG00000020659	Cbll1	12	-	31494581	31494749	31494590	31494749	31492078	31492176	0,4,2,6,1,5	0,0,0,0,0,2	0,2,2,2,6,0	0,1,0,1,2,1	158	149	1	1.0	NA,1.0,1.0,1.0,1.0,0.702	NA,0.654,1.0,0.654,0.739,0.0	0.331
ENSMUSG00000020659	Cbll1	12	-	31494581	31494749	31494590	31494749	31492078	31492179	0,28,37,24,35,32	0,17,11,17,18,9	0,45,33,33,23,36	0,15,13,18,17,6	158	149	1	1.0	NA,0.608,0.76,0.571,0.647,0.77	NA,0.739,0.705,0.634,0.561,0.85	-0.027
ENSMUSG00000044551	9930012K11Rik	14	-	70156160	70156518	70156415	70156518	70155849	70155953	0,0,6,4,2,7	0,0,0,0,0,1	1,6,3,2,8,6	0,0,0,0,0,0	404	149	1	1.0	NA,NA,1.0,1.0,1.0,0.721	1.0,1.0,1.0,1.0,1.0,1.0	-0.07
ENSMUSG00000022089	Bin3	14	+	70118603	70118734	70118603	70118652	70123840	70123881	0,0,0,0,0,0	21,201,210,309,154,295	0,0,1,0,0,0	42,250,238,197,311,202	231	149	1	1.0	0.0,0.0,0.0,0.0,0.0,0.0	0.0,0.0,0.003,0.0,0.0,0.0	-0.001
ENSMUSG00000022089	Bin3	14	+	70123840	70124042	70123840	70123881	70124182	70124244	0,4,10,14,6,4	33,264,273,405,199,371	0,10,7,4,7,14	72,332,300,258,392,256	310	149	1	1.0	0.0,0.007,0.017,0.016,0.014,0.005	0.0,0.014,0.011,0.007,0.009,0.026	-0.001
ENSMUSG00000022089	Bin3	14	+	70128849	70128994	70128849	70128986	70129517	70129558	0,0,1,5,1,9	95,175,223,316,180,327	4,0,0,2,1,0	79,251,228,208,352,238	157	149	1	1.0	0.0,0.0,0.004,0.015,0.005,0.025	0.046,0.0,0.0,0.009,0.003,0.0	-0.001
ENSMUSG00000035845	Alg12	15	-	88814428	88814648	88814453	88814648	88806557	88806721	0,7,4,6,10,0	0,7,2,6,1,8	0,0,5,4,3,3	0,3,7,9,5,5	174	149	1	1.0	NA,0.461,0.631,0.461,0.895,0.0	NA,0.0,0.38,0.276,0.339,0.339	0.223
ENSMUSG00000035845	Alg12	15	-	88814428	88814648	88814453	88814648	88812055	88812159	0,2,0,1,4,0	9,19,35,33,22,32	0,0,3,2,2,2	2,34,22,39,55,21	174	149	1	1.0	0.0,0.083,0.0,0.025,0.135,0.0	0.0,0.0,0.105,0.042,0.03,0.075	-0.002
ENSMUSG00000059456	Ptk2b	14	-	66158014	66158072	66158047	66158072	66157060	66157107	8,4,11,9,11,19	82,453,555,676,433,616	6,11,7,26,9,6	209,637,569,508,680,515	182	149	1	1.0	0.074,0.007,0.016,0.011,0.02,0.025	0.023,0.014,0.01,0.04,0.011,0.009	0.008
ENSMUSG00000022035	Ccdc25	14	+	65851616	65854177	65851616	65851668	65856423	65856527	3,81,68,82,78,86	0,1,0,0,0,0	7,58,85,56,84,62	0,0,0,0,0,0	2658	149	1	1.0	1.0,0.82,1.0,1.0,1.0,1.0	1.0,1.0,1.0,1.0,1.0,1.0	-0.03
ENSMUSG00000022035	Ccdc25	14	+	65851616	65854177	65851616	65851668	65856693	65856896	0,21,5,19,31,18	0,0,0,0,0,0	0,5,21,11,17,16	0,0,0,1,0,0	2658	149	1	1.0	NA,1.0,1.0,1.0,1.0,1.0	NA,1.0,1.0,0.381,1.0,1.0	0.124
ENSMUSG00000097589	Dleu2	14	-	61648481	61648822	61648617	61648822	61643359	61643455	0,11,9,4,4,3	0,1,0,6,0,6	0,6,5,4,6,5	1,0,3,4,1,2	285	149	1	1.0	NA,0.852,1.0,0.258,1.0,0.207	0.0,1.0,0.466,0.343,0.758,0.567	0.141
ENSMUSG00000097589	Dleu2	14	-	61648481	61648822	61648617	61648822	61643963	61644059	0,10,8,4,0,1	0,0,0,2,3,0	0,5,5,4,7,5	0,0,0,0,0,0	285	149	1	1.0	NA,1.0,1.0,0.511,0.0,1.0	NA,1.0,1.0,1.0,1.0,1.0	-0.298
ENSMUSG00000042331	Specc1	11	+	62132275	62132481	62132275	62132454	62146305	62146451	0,0,0,1,0,2	0,52,79,74,44,117	0,0,0,0,0,0	6,62,48,58,50,56	176	149	1	1.0	NA,0.0,0.0,0.011,0.0,0.014	0.0,0.0,0.0,0.0,0.0,0.0	0.005
ENSMUSG00000047153	Khnyn	14	+	55885773	55887618	55885773	55885991	55887713	55887844	81,268,295,404,314,403	0,0,0,2,1,2	18,217,329,330,306,311	0,0,0,0,0,0	1776	149	1	1.0	1.0,1.0,1.0,0.944,0.963,0.944	1.0,1.0,1.0,1.0,1.0,1.0	-0.025
ENSMUSG00000047153	Khnyn	14	+	55893991	55894159	55893991	55894099	55894286	55894388	0,10,2,15,7,13	0,30,18,47,35,31	2,10,4,4,2,0	1,29,34,30,41,37	209	149	1	1.0	NA,0.192,0.073,0.185,0.125,0.23	0.588,0.197,0.077,0.087,0.034,0.0	-0.003
ENSMUSG00000022220	Adcy4	14	-	55769791	55770132	55770024	55770132	55769372	55769497	10,0,3,0,1,0	0,0,0,0,0,0	2,1,0,1,9,0	0,0,0,0,1,0	382	149	1	1.0	1.0,NA,1.0,NA,1.0,NA	1.0,1.0,NA,1.0,0.778,NA	0.055
ENSMUSG00000040472	Rabggta	14	-	55719090	55719531	55719429	55719531	55718863	55718952	55,68,65,77,91,121	0,0,0,0,0,0	35,69,66,101,114,58	0,2,0,0,0,0	488	149	1	1.0	1.0,1.0,1.0,1.0,1.0,1.0	1.0,0.913,1.0,1.0,1.0,1.0	0.014
ENSMUSG00000002329	Mdp1	14	-	55659987	55660228	55660167	55660228	55659369	55659477	139,156,239,314,200,245	0,0,0,0,0,0	161,231,179,206,304,157	0,0,0,2,0,0	329	149	1	1.0	1.0,1.0,1.0,1.0,1.0,1.0	1.0,1.0,1.0,0.979,1.0,1.0	0.003
ENSMUSG00000002320	Tm9sf1	14	-	55640966	55641588	55641269	55641588	55636059	55636612	53,400,458,627,326,587	0,0,0,0,0,0	91,346,491,404,585,430	3,0,0,0,0,0	452	149	1	1.0	1.0,1.0,1.0,1.0,1.0,1.0	0.909,1.0,1.0,1.0,1.0,1.0	0.015
ENSMUSG00000002320	Tm9sf1	14	-	55640966	55641588	55641269	55641588	55640384	55640570	118,613,713,998,537,911	0,1,0,1,0,1	161,556,726,617,891,653	0,0,3,0,0,0	452	149	1	1.0	1.0,0.995,1.0,0.997,1.0,0.997	1.0,1.0,0.988,1.0,1.0,1.0	0.0
ENSMUSG00000022216	Psme1	14	+	55579770	55580041	55579770	55579833	55580113	55580159	474,359,436,601,433,583	0,0,0,0,0,0	493,444,483,517,769,406	0,1,0,0,0,0	357	149	1	1.0	1.0,1.0,1.0,1.0,1.0,1.0	1.0,0.995,1.0,1.0,1.0,1.0	0.001
ENSMUSG00000022216	Psme1	14	+	55580917	55580976	55580917	55580972	55581051	55581138	6,0,0,0,0,1	1728,502,730,943,603,877	0,0,4,1,3,3	1467,759,819,656,1223,678	153	149	1	1.0	0.003,0.0,0.0,0.0,0.0,0.001	0.0,0.0,0.005,0.001,0.002,0.004	-0.001
ENSMUSG00000040701	Ap1g2	14	-	55104581	55104927	55104830	55104927	55104362	55104458	0,41,70,68,24,58	0,9,15,14,10,14	3,54,41,46,62,49	0,7,3,5,2,3	398	149	1	1.0	NA,0.63,0.636,0.645,0.473,0.608	1.0,0.743,0.837,0.775,0.921,0.859	-0.257
ENSMUSG00000022641	Bbx	16	-	50432110	50432389	50432241	50432389	50428909	50428981	0,15,18,25,20,19	0,4,23,44,7,37	0,14,17,12,14,18	0,10,14,15,10,16	280	149	1	1.0	NA,0.666,0.294,0.232,0.603,0.215	NA,0.427,0.393,0.299,0.427,0.374	0.018
ENSMUSG00000038425	Poli	18	-	70524730	70525528	70525375	70525528	70523162	70523399	0,2,1,2,0,0	0,18,10,18,4,15	1,10,3,4,2,2	0,9,4,7,4,4	794	149	1	1.0	NA,0.02,0.018,0.02,0.0,0.0	1.0,0.173,0.123,0.097,0.086,0.086	-0.249
ENSMUSG00000060373	Hnrnpc	14	-	52081788	52081903	52081827	52081903	52081259	52081307	74,199,208,349,199,306	92,269,298,446,258,358	76,251,216,247,329,243	86,304,245,285,447,268	188	149	1	1.0	0.389,0.37,0.356,0.383,0.379,0.404	0.412,0.396,0.411,0.407,0.368,0.418	-0.022
ENSMUSG00000060373	Hnrnpc	14	-	52097321	52098544	52098315	52098544	52084114	52084391	0,197,209,366,223,302	0,0,0,0,0,0	21,303,257,324,323,293	0,1,0,0,0,0	1143	149	1	1.0	NA,1.0,1.0,1.0,1.0,1.0	1.0,0.975,1.0,1.0,1.0,1.0	0.004
ENSMUSG00000006289	Osgep	14	-	50917382	50917503	50917453	50917503	50917231	50917310	0,2,10,4,5,6	131,89,147,154,121,161	1,10,12,7,3,3	131,143,140,122,172,107	220	149	1	1.0	0.0,0.015,0.044,0.017,0.027,0.025	0.005,0.045,0.055,0.037,0.012,0.019	-0.007
ENSMUSG00000036023	Parp2	14	+	50814869	50814966	50814869	50814955	50815351	50815427	9,70,90,75,82,80	0,0,0,1,0,7	10,92,82,67,90,79	0,5,0,8,0,3	160	149	1	1.0	1.0,1.0,1.0,0.986,1.0,0.914	1.0,0.945,1.0,0.886,1.0,0.961	0.018
ENSMUSG00000036023	Parp2	14	+	50814869	50814966	50814869	50814955	50816196	50816299	0,11,14,11,10,12	0,0,0,0,0,0	0,13,8,12,5,15	0,0,0,0,0,1	160	149	1	1.0	NA,1.0,1.0,1.0,1.0,1.0	NA,1.0,1.0,1.0,1.0,0.933	0.013
ENSMUSG00000036023	Parp2	14	+	50814869	50815427	50814869	50814955	50816196	50816299	41,154,209,245,199,221	0,0,0,0,0,0	15,237,214,195,261,170	0,0,0,0,0,1	621	149	1	1.0	1.0,1.0,1.0,1.0,1.0,1.0	1.0,1.0,1.0,1.0,1.0,0.976	0.004
ENSMUSG00000036023	Parp2	14	+	50814869	50815427	50814869	50814966	50816196	50816299	41,143,195,234,190,209	0,0,0,0,1,0	15,224,206,183,256,155	0,0,0,0,0,0	610	149	1	1.0	1.0,1.0,1.0,1.0,0.979,1.0	1.0,1.0,1.0,1.0,1.0,1.0	-0.003
ENSMUSG00000021843	Ktn1	14	+	47734154	47734270	47734154	47734264	47736099	47736291	0,4,13,2,0,5	1,5,7,9,5,8	0,7,4,2,1,5	31,15,11,6,19,2	155	149	0.50506598718	1.0	0.0,0.435,0.641,0.176,0.0,0.375	0.0,0.31,0.259,0.243,0.048,0.706	0.01
ENSMUSG00000021843	Ktn1	14	+	47734154	47734266	47734154	47734264	47736099	47739894	0,0,0,1,0,5	1,5,7,9,5,8	0,0,3,0,1,3	31,15,11,6,19,2	151	149	1	1.0	0.0,0.0,0.0,0.099,0.0,0.381	0.0,0.0,0.212,0.0,0.049,0.597	-0.063
ENSMUSG00000050335	Lgals3	14	+	47373915	47373979	47373915	47373952	47379478	47379544	6,22,29,58,17,44	0,6,0,0,7,13	23,45,31,54,0,28	3,0,4,0,34,0	176	149	1	1.0	1.0,0.756,1.0,1.0,0.673,0.741	0.866,1.0,0.868,1.0,0.0,1.0	0.073
ENSMUSG00000037628	Cdkn3	14	+	46767175	46767711	46767175	46767398	46768865	46768897	0,0,2,2,0,5	104,39,52,51,30,56	2,4,3,2,1,4	48,38,41,37,70,36	462	149	1	1.0	0.0,0.0,0.012,0.012,0.0,0.028	0.013,0.033,0.023,0.017,0.005,0.035	-0.012
ENSMUSG00000021832	Psmc6	14	+	45330829	45331026	45330829	45330909	45331905	45331958	36,273,346,423,291,462	0,0,0,0,0,1	37,389,371,354,437,321	0,0,0,0,0,0	266	149	1	1.0	1.0,1.0,1.0,1.0,1.0,0.996	1.0,1.0,1.0,1.0,1.0,1.0	-0.001
ENSMUSG00000014496	Ankrd28	14	-	31736752	31736838	31736759	31736838	31734971	31735086	0,10,5,11,0,4	0,33,80,69,43,61	0,0,8,12,7,2	0,44,47,39,42,62	156	149	1	1.0	NA,0.224,0.056,0.132,0.0,0.059	NA,0.0,0.14,0.227,0.137,0.03	-0.013
ENSMUSG00000038437	Mllt6	11	+	97672456	97672682	97672456	97672592	97673459	97674071	0,2,2,7,1,5	0,36,51,47,21,68	0,0,3,3,0,0	0,39,32,30,33,38	239	149	1	1.0	NA,0.033,0.024,0.085,0.029,0.044	NA,0.0,0.055,0.059,0.0,0.0	0.02
ENSMUSG00000021901	Bap1	14	+	31253455	31253640	31253455	31253575	31254032	31254094	0,3,0,6,2,3	0,102,112,145,80,105	0,1,1,1,2,4	3,110,92,102,83,106	214	149	1	1.0	NA,0.02,0.0,0.028,0.017,0.02	0.0,0.006,0.008,0.007,0.017,0.026	0.006
ENSMUSG00000042286	Stab1	14	-	31139506	31140267	31140147	31140267	31139296	31139413	8243,2121,2403,3459,2068,3402	0,2,0,0,0,0	6399,2735,2462,2548,4698,2554	0,2,0,0,0,0	790	149	1	1.0	1.0,0.995,1.0,1.0,1.0,1.0	1.0,0.996,1.0,1.0,1.0,1.0	-0.0
ENSMUSG00000042286	Stab1	14	-	31139925	31140267	31140147	31140267	31139743	31139848	2277,1219,1434,2155,1249,2014	30,0,9,23,0,23	1970,1460,1486,1618,2616,1372	20,16,11,8,14,29	371	149	1	1.0	0.968,1.0,0.985,0.974,1.0,0.972	0.975,0.973,0.982,0.988,0.987,0.95	0.007
ENSMUSG00000042286	Stab1	14	-	31142957	31143267	31143117	31143267	31142668	31142867	141,742,1004,1502,803,1401	0,0,0,0,0,0	248,1063,920,962,1347,917	0,0,0,0,2,0	309	149	1	1.0	1.0,1.0,1.0,1.0,1.0,1.0	1.0,1.0,1.0,1.0,0.997,1.0	0.001
ENSMUSG00000042323	Pbrm1	14	+	31023066	31023179	31023066	31023170	31025497	31025650	1,6,6,4,0,13	0,3,1,3,3,5	0,5,3,3,7,2	0,5,1,1,6,0	158	149	1	1.0	1.0,0.654,0.85,0.557,0.0,0.71	NA,0.485,0.739,0.739,0.524,1.0	-0.069
ENSMUSG00000021957	Tkt	14	+	30568163	30569139	30568163	30568357	30569955	30570112	1668,1497,2013,2453,1475,2275	0,0,4,0,3,6	1559,1870,1796,1617,2470,1741	1,0,3,0,2,1	931	149	1	1.0	1.0,1.0,0.988,1.0,0.987,0.984	0.996,1.0,0.99,1.0,0.995,0.996	-0.003
ENSMUSG00000059183	Mtfmt	9	+	65441612	65441799	65441612	65441688	65443878	65443970	4,0,0,0,0,1	14,20,24,29,37,35	0,2,0,0,1,0	9,19,25,23,36,23	260	149	1	1.0	0.141,0.0,0.0,0.0,0.0,0.016	0.0,0.057,0.0,0.0,0.016,0.0	0.014
ENSMUSG00000021866	Anxa11	14	+	25872511	25874031	25872511	25872898	25874209	25874784	5,256,294,393,271,302	0,0,1,0,0,0	19,309,309,235,413,259	0,0,0,0,0,0	1282	149	1	1.0	1.0,1.0,0.972,1.0,1.0,1.0	1.0,1.0,1.0,1.0,1.0,1.0	-0.005
ENSMUSG00000021782	Dlg5	14	-	24164382	24164573	24164397	24164573	24164030	24164134	0,0,2,0,0,3	0,0,3,2,8,7	0,0,0,1,0,2	0,8,2,0,4,10	164	149	1	1.0	NA,NA,0.377,0.0,0.0,0.28	NA,0.0,0.0,1.0,0.0,0.154	-0.067
ENSMUSG00000021819	Zswim8	14	+	20715951	20716083	20715951	20716062	20716221	20716401	6,125,140,206,112,189	0,8,5,3,0,7	11,112,106,123,136,114	0,2,5,0,0,3	170	149	1	1.0	1.0,0.932,0.961,0.984,1.0,0.959	1.0,0.98,0.949,1.0,1.0,0.971	-0.011
ENSMUSG00000021819	Zswim8	14	+	20721170	20722029	20721170	20721659	20722142	20722319	17,129,162,252,158,222	0,4,0,0,0,0	68,163,144,166,269,149	0,6,0,0,0,0	519	149	1	1.0	1.0,0.903,1.0,1.0,1.0,1.0	1.0,0.886,1.0,1.0,1.0,1.0	0.003
ENSMUSG00000021819	Zswim8	14	+	20721170	20722053	20721170	20721659	20722142	20722319	0,36,62,87,43,63	0,4,0,0,0,0	13,56,31,39,62,61	0,6,0,0,0,0	543	149	1	1.0	NA,0.712,1.0,1.0,1.0,1.0	1.0,0.719,1.0,1.0,1.0,1.0	-0.011
ENSMUSG00000021819	Zswim8	14	+	20721170	20722053	20721170	20722029	20722142	20722319	0,19,37,54,21,38	17,112,137,219,136,197	8,30,14,18,29,41	63,137,127,145,236,129	173	149	1	1.0	0.0,0.127,0.189,0.175,0.117,0.142	0.099,0.159,0.087,0.097,0.096,0.215	-0.0
ENSMUSG00000039599	Fam149b	14	+	20352703	20352839	20352703	20352837	20354771	20354961	0,0,0,0,0,2	0,0,0,0,0,0	0,0,0,0,4,0	0,0,0,0,0,3	151	149	1	1.0	NA,NA,NA,NA,NA,1.0	NA,NA,NA,NA,1.0,0.0	0.5
ENSMUSG00000039599	Fam149b	14	+	20352703	20352839	20352703	20352837	20356354	20356497	0,22,38,80,40,54	0,4,3,8,7,2	9,41,49,37,49,43	0,8,10,6,2,0	151	149	1	1.0	NA,0.844,0.926,0.908,0.849,0.964	1.0,0.835,0.829,0.859,0.96,1.0	-0.016
ENSMUSG00000036561	Ppp6r2	15	+	89253018	89253261	89253018	89253250	89256662	89256849	0,11,23,27,14,33	0,0,0,0,2,2	5,12,18,25,35,18	0,0,0,0,4,1	160	149	1	1.0	NA,1.0,1.0,1.0,0.867,0.939	1.0,1.0,1.0,1.0,0.891,0.944	-0.011
ENSMUSG00000021733	Slc4a7	14	+	14739724	14739913	14739724	14739874	14745967	14746083	0,17,23,30,16,30	0,0,6,1,0,0	0,30,34,30,24,55	0,1,3,1,4,2	188	149	1	1.0	NA,1.0,0.752,0.96,1.0,1.0	NA,0.96,0.9,0.96,0.826,0.956	0.022
ENSMUSG00000053453	Thoc7	14	-	13954538	13954656	13954565	13954656	13953410	13953538	23,98,153,177,164,187	0,5,0,0,5,0	33,164,143,180,211,172	0,1,0,8,1,0	176	149	1	1.0	1.0,0.943,1.0,1.0,0.965,1.0	1.0,0.993,1.0,0.95,0.994,1.0	-0.005
ENSMUSG00000053453	Thoc7	14	-	13957459	13957631	13957553	13957631	13954538	13954656	0,3,17,13,13,5	0,5,2,5,4,2	0,10,14,12,19,9	5,9,0,7,7,4	243	149	1	1.0	NA,0.269,0.839,0.615,0.666,0.605	0.0,0.405,1.0,0.512,0.625,0.58	0.078
ENSMUSG00000053453	Thoc7	14	-	13957459	13957631	13957553	13957631	13957061	13957180	0,2,7,7,7,0	3,1,2,3,2,2	3,7,9,5,10,3	0,0,1,4,0,1	243	149	0.000272094566453	0.225294301023	0.0,0.551,0.682,0.589,0.682,0.0	1.0,1.0,0.847,0.434,1.0,0.648	-0.404
ENSMUSG00000022982	Sod1	16	+	90220753	90224425	90220753	90220929	90225144	90225262	5912,2151,3108,4002,2545,3590	0,0,0,0,0,16	4296,2853,3049,2906,4631,2763	3,7,0,12,8,11	3645	149	1	1.0	1.0,1.0,1.0,1.0,1.0,0.902	0.983,0.943,1.0,0.908,0.959,0.911	0.033
ENSMUSG00000007035	Msh5	17	-	35032638	35032869	35032759	35032869	35032340	35032421	0,0,0,0,0,0	0,3,1,1,0,0	0,0,2,0,0,0	0,0,0,0,0,0	270	149	1	1.0	NA,0.0,0.0,0.0,NA,NA	NA,NA,1.0,NA,NA,NA	-1.0
ENSMUSG00000007035	Msh5	17	-	35046230	35046387	35046265	35046387	35045929	35046053	0,0,1,2,0,6	0,1,0,0,0,0	0,0,0,2,6,2	0,0,0,0,0,0	184	149	1	1.0	NA,0.0,1.0,1.0,NA,1.0	NA,NA,NA,1.0,1.0,1.0	-0.25
ENSMUSG00000024613	Tcof1	18	-	60821632	60821764	60821642	60821764	60819387	60819610	7,2,5,8,5,3	39,76,102,149,74,133	0,5,0,1,2,0	25,106,83,70,123,84	159	149	1	1.0	0.144,0.024,0.044,0.048,0.06,0.021	0.0,0.042,0.0,0.013,0.015,0.0	0.045
ENSMUSG00000020594	Pum2	12	+	8744614	8744749	8744614	8744743	8747156	8747294	0,30,30,49,35,27	0,99,135,202,127,158	0,29,32,36,27,28	6,140,130,98,152,104	155	149	1	1.0	NA,0.226,0.176,0.189,0.209,0.141	0.0,0.166,0.191,0.261,0.146,0.206	0.027
ENSMUSG00000020594	Pum2	12	+	8744614	8744749	8744614	8744743	8748110	8748236	0,0,0,0,5,1	0,4,0,0,0,2	0,3,1,0,1,0	0,1,3,7,2,7	155	149	1	1.0	NA,0.0,NA,NA,1.0,0.325	NA,0.743,0.243,0.0,0.325,0.0	0.179
ENSMUSG00000032407	U2surp	9	-	95491264	95491300	95491267	95491300	95491090	95491173	0,20,47,30,30,29	0,44,75,73,25,57	0,32,34,39,17,48	1,72,66,56,51,61	152	149	1	1.0	NA,0.308,0.381,0.287,0.541,0.333	0.0,0.303,0.336,0.406,0.246,0.435	0.082
ENSMUSG00000045404	Kcnk13	12	+	99964498	99964815	99964498	99964801	99965203	99966280	0,2,0,4,2,9	0,7,5,14,1,2	0,0,11,10,0,4	0,4,5,6,3,6	163	149	1	1.0	NA,0.207,0.0,0.207,0.646,0.804	NA,0.0,0.668,0.604,0.0,0.379	0.043
ENSMUSG00000025812	Pard3	8	+	127398599	127398759	127398599	127398750	127405374	127405564	0,0,0,0,4,0	0,1,0,0,1,4	0,0,0,0,1,1	0,0,0,2,0,0	158	149	1	1.0	NA,0.0,NA,NA,0.79,0.0	NA,NA,NA,0.0,1.0,1.0	-0.403
ENSMUSG00000031985	Gnpat	8	+	124873332	124873509	124873332	124873479	124874218	124874348	5,98,96,186,87,156	0,4,1,0,2,6	0,123,115,88,149,108	0,2,3,0,7,7	179	149	1	1.0	1.0,0.953,0.988,1.0,0.973,0.956	NA,0.981,0.97,1.0,0.947,0.928	0.013
ENSMUSG00000031985	Gnpat	8	+	124886682	124886946	124886682	124886779	124887757	124887819	64,129,190,189,120,178	0,2,1,3,2,4	84,195,150,136,238,125	3,2,4,3,6,1	316	149	1	1.0	1.0,0.968,0.989,0.967,0.966,0.955	0.93,0.979,0.946,0.955,0.949,0.983	0.017
ENSMUSG00000060510	Zfp266	9	-	20521343	20521417	20521354	20521417	20508018	20508185	0,6,0,5,1,0	0,0,0,0,0,1	0,3,0,1,2,0	0,0,0,0,0,0	160	149	1	1.0	NA,1.0,NA,1.0,1.0,0.0	NA,1.0,NA,1.0,1.0,NA	-0.25
ENSMUSG00000001065	Zfp276	8	+	123258310	123258389	123258310	123258357	123259430	123259514	18,22,33,34,25,34	0,17,19,29,22,26	0,14,26,32,29,42	7,14,26,4,20,5	181	149	1	1.0	1.0,0.516,0.588,0.491,0.483,0.518	0.0,0.452,0.452,0.868,0.544,0.874	0.068
ENSMUSG00000001065	Zfp276	8	+	123264815	123265070	123264815	123264926	123265313	123265431	31,65,87,80,57,48	0,0,3,0,0,0	9,69,48,56,87,54	0,0,0,0,0,0	293	149	1	1.0	1.0,1.0,0.936,1.0,1.0,1.0	1.0,1.0,1.0,1.0,1.0,1.0	-0.011
ENSMUSG00000001062	Vps9d1	8	-	123245481	123245712	123245506	123245712	123245113	123245210	11,3,18,17,9,13	10,31,31,66,32,88	5,10,9,12,19,9	10,48,61,39,64,35	174	149	1	1.0	0.485,0.077,0.332,0.181,0.194,0.112	0.3,0.151,0.112,0.209,0.203,0.18	0.038
ENSMUSG00000033862	Cdk10	8	+	123227659	123227765	123227659	123227741	123228328	123228396	0,2,0,6,1,2	28,37,56,82,41,58	0,4,2,0,5,2	44,23,50,62,66,54	173	149	1	1.0	0.0,0.044,0.0,0.059,0.021,0.029	0.0,0.13,0.033,0.0,0.061,0.031	-0.017
ENSMUSG00000033862	Cdk10	8	+	123228847	123228934	123228847	123228900	123229111	123229181	0,2,11,3,0,7	44,33,61,67,42,59	1,2,1,2,9,1	50,34,51,68,66,36	183	149	1	1.0	0.0,0.047,0.128,0.035,0.0,0.088	0.016,0.046,0.016,0.023,0.1,0.022	0.012
ENSMUSG00000033862	Cdk10	8	+	123230593	123230931	123230593	123230717	123231359	123231412	190,50,78,89,55,113	0,0,0,0,0,0	137,92,112,84,173,73	0,3,0,0,0,0	363	149	1	1.0	1.0,1.0,1.0,1.0,1.0,1.0	1.0,0.926,1.0,1.0,1.0,1.0	0.012
ENSMUSG00000006589	Aprt	8	-	122576118	122576621	122576514	122576621	122575401	122575535	89,92,96,121,90,137	1809,870,1038,1425,874,1400	140,91,108,93,123,72	1450,1096,1149,985,1713,945	545	149	1	1.0	0.013,0.028,0.025,0.023,0.027,0.026	0.026,0.022,0.025,0.025,0.019,0.02	0.001
ENSMUSG00000049482	Ctu2	8	+	122478892	122479412	122478892	122479194	122479589	122479721	43,60,50,56,64,51	0,0,1,4,0,3	102,42,64,40,113,57	4,5,0,0,3,0	367	149	1	1.0	1.0,1.0,0.953,0.85,1.0,0.873	0.912,0.773,1.0,1.0,0.939,1.0	0.009
ENSMUSG00000031812	Map1lc3b	8	+	121593489	121593650	121593489	121593545	121595985	121596092	2,20,38,58,17,35	339,581,729,1098,609,1024	13,31,28,40,44,41	294,762,719,675,989,695	254	149	1	1.0	0.003,0.02,0.03,0.03,0.016,0.02	0.025,0.023,0.022,0.034,0.025,0.033	-0.007
ENSMUSG00000031818	Cox4i1	8	+	120668221	120668375	120668221	120668355	120669308	120669382	0,4,34,36,0,26	3928,1478,1707,2963,1521,2378	64,51,21,17,0,0	2924,2004,1753,1626,2978,1758	169	149	1	1.0	0.0,0.002,0.017,0.011,0.0,0.01	0.019,0.022,0.01,0.009,0.0,0.0	-0.003
ENSMUSG00000031832	Taf1c	8	-	119602757	119602904	119602830	119602904	119601541	119601780	16,0,7,8,3,2	0,16,44,43,18,36	0,10,2,3,2,1	0,29,37,10,33,14	222	149	1	1.0	1.0,0.0,0.096,0.111,0.101,0.036	NA,0.188,0.035,0.168,0.039,0.046	0.129
ENSMUSG00000031835	Mbtps1	8	-	119515577	119518279	119518138	119518279	119510253	119510384	3,35,40,71,31,42	0,0,0,0,0,1	8,58,46,72,45,44	0,1,2,4,3,3	2710	149	8.12300566566e-06	0.0201775460735	1.0,1.0,1.0,1.0,1.0,0.698	1.0,0.761,0.558,0.497,0.452,0.446	0.331
ENSMUSG00000074063	Osgin1	8	+	119442432	119443107	119442432	119442569	119443191	119443283	29,198,299,589,345,552	0,6,7,9,3,10	35,285,238,358,452,297	0,9,7,17,13,6	687	149	0.970229084409	1.0	1.0,0.877,0.903,0.934,0.961,0.923	1.0,0.873,0.881,0.82,0.883,0.915	0.038
ENSMUSG00000074064	Mlycd	8	+	119401480	119402590	119401480	119401593	119407555	119407705	25,60,62,109,59,79	0,0,0,1,0,0	32,76,68,52,85,68	0,0,0,0,0,0	1146	149	1	1.0	1.0,1.0,1.0,0.934,1.0,1.0	1.0,1.0,1.0,1.0,1.0,1.0	-0.011
ENSMUSG00000014633	Cmc2	8	-	116911083	116911234	116911127	116911234	116894087	116894159	8,0,1,0,3,1	226,90,99,113,66,109	8,0,2,1,1,1	151,75,83,100,183,86	193	149	1	1.0	0.027,0.0,0.008,0.0,0.034,0.007	0.039,0.0,0.018,0.008,0.004,0.009	-0.0
ENSMUSG00000031753	Cog4	8	+	110849867	110849950	110849867	110849922	110851335	110851450	0,117,104,139,91,110	0,0,0,0,0,0	2,129,115,97,129,91	0,0,1,0,0,2	177	149	1	1.0	NA,1.0,1.0,1.0,1.0,1.0	1.0,1.0,0.99,1.0,1.0,0.975	0.006
ENSMUSG00000010936	Vac14	8	+	110632448	110632616	110632448	110632611	110633452	110633515	1,131,168,239,124,190	0,0,2,1,5,0	23,167,174,174,168,191	0,1,0,0,0,1	154	149	1	1.0	1.0,1.0,0.988,0.996,0.96,1.0	1.0,0.994,1.0,1.0,1.0,0.995	-0.007
ENSMUSG00000010936	Vac14	8	+	110710317	110710556	110710317	110710492	110711592	110711711	9,2,8,0,4,5	71,120,144,244,118,203	5,9,4,0,10,2	90,153,155,155,255,139	213	149	1	1.0	0.081,0.012,0.037,0.0,0.023,0.017	0.037,0.04,0.018,0.0,0.027,0.01	0.006
ENSMUSG00000003848	Nob1	8	-	107424737	107424870	107424751	107424870	107421481	107421612	31,57,112,114,84,138	0,2,2,2,4,2	23,75,83,93,163,97	0,8,3,1,4,0	163	149	1	1.0	1.0,0.963,0.981,0.981,0.95,0.984	1.0,0.896,0.962,0.988,0.974,1.0	0.007
ENSMUSG00000036270	Edc4	8	+	105890239	105890447	105890239	105890417	105890521	105890677	0,1,1,0,0,3	16,55,60,78,35,65	0,0,6,0,0,0	10,58,53,70,86,54	179	149	1	1.0	0.0,0.015,0.014,0.0,0.0,0.037	0.0,0.0,0.086,0.0,0.0,0.0	-0.003
ENSMUSG00000036672	Cenpt	8	-	105846164	105846391	105846315	105846391	105845259	105845436	19,9,2,15,6,3	42,44,38,35,29,55	2,5,5,2,6,4	33,45,29,36,89,35	300	149	1	1.0	0.183,0.092,0.025,0.176,0.093,0.026	0.029,0.052,0.079,0.027,0.032,0.054	0.054
ENSMUSG00000036672	Cenpt	8	-	105849186	105849521	105849424	105849521	105849012	105849055	18,37,42,47,36,52	0,0,0,3,0,0	11,40,46,24,68,48	0,0,0,0,1,0	387	149	1	1.0	1.0,1.0,1.0,0.858,1.0,1.0	1.0,1.0,1.0,1.0,0.963,1.0	-0.017
ENSMUSG00000036672	Cenpt	8	-	105849625	105849923	105849832	105849923	105849424	105849521	21,41,45,68,62,60	0,0,0,1,0,0	16,76,58,46,66,42	0,3,0,0,0,0	356	149	1	1.0	1.0,1.0,1.0,0.966,1.0,1.0	1.0,0.914,1.0,1.0,1.0,1.0	0.009
ENSMUSG00000013155	Enkd1	8	-	105704350	105704760	105704634	105704760	105704112	105704249	13,16,29,22,14,19	0,1,0,1,2,0	34,31,12,19,47,17	6,0,0,0,0,0	433	149	1	1.0	1.0,0.846,1.0,0.883,0.707,1.0	0.661,1.0,1.0,1.0,1.0,1.0	-0.037
ENSMUSG00000020372	Rack1	11	+	48801662	48802420	48801662	48801834	48803403	48803499	4613,3227,3968,5593,3308,4938	0,0,0,0,0,0	4332,3926,3879,3736,6332,3849	0,0,0,0,0,1	735	149	1	1.0	1.0,1.0,1.0,1.0,1.0,1.0	1.0,1.0,1.0,1.0,1.0,0.999	0.0
ENSMUSG00000032041	Tirap	9	-	35199210	35199319	35199220	35199319	35191573	35191696	0,6,7,12,10,12	0,16,8,6,10,10	0,5,13,11,4,8	0,18,8,4,10,13	159	149	1	1.0	NA,0.26,0.451,0.652,0.484,0.529	NA,0.207,0.604,0.72,0.273,0.366	0.041
ENSMUSG00000031885	Cbfb	8	+	105202451	105202578	105202451	105202547	105215903	105217981	2,148,235,308,178,294	0,103,103,134,97,127	9,268,250,172,243,269	0,106,141,106,155,107	180	149	1	1.0	1.0,0.543,0.654,0.655,0.603,0.657	1.0,0.677,0.595,0.573,0.565,0.675	0.005
ENSMUSG00000031878	Nae1	8	-	104527377	104530116	104530055	104530116	104524334	104524444	0,24,14,15,8,8	0,0,0,0,0,0	0,42,5,10,16,9	0,0,1,0,0,0	2827	149	1	1.0	NA,1.0,1.0,1.0,1.0,1.0	NA,1.0,0.209,1.0,1.0,1.0	0.158
ENSMUSG00000020743	Mif4gd	11	-	115609279	115609435	115609370	115609435	115609060	115609096	69,87,104,204,81,160	0,0,0,0,0,0	37,80,94,75,135,81	0,0,0,0,1,0	240	149	1	1.0	1.0,1.0,1.0,1.0,1.0,1.0	1.0,1.0,1.0,1.0,0.988,1.0	0.002
ENSMUSG00000062270	Morf4l1	9	-	90097371	90100523	90100442	90100523	90096502	90096604	132,683,912,1207,715,1160	0,0,0,0,0,0	224,903,944,857,1142,837	0,0,1,0,0,0	3220	149	1	1.0	1.0,1.0,1.0,1.0,1.0,1.0	1.0,1.0,0.978,1.0,1.0,1.0	0.004
ENSMUSG00000031787	Katnb1	8	+	95097954	95098180	95097954	95098031	95098318	95098435	82,44,38,69,37,47	0,0,0,0,0,2	96,28,39,45,90,49	0,0,1,0,0,2	298	149	1	1.0	1.0,1.0,1.0,1.0,1.0,0.922	1.0,1.0,0.951,1.0,1.0,0.925	0.008
ENSMUSG00000031734	Irx3	8	-	91799658	91800798	91799672	91800798	91799410	91799477	0,1,0,0,2,0	18,5,7,21,31,24	3,1,0,0,3,4	31,20,8,9,46,17	163	149	1	1.0	0.0,0.155,0.0,0.0,0.056,0.0	0.081,0.044,0.0,0.0,0.056,0.177	-0.025
ENSMUSG00000056608	Chd9	8	+	91036325	91036598	91036325	91036550	91037406	91037575	0,20,28,30,22,38	1,0,9,4,1,4	0,29,16,14,24,16	0,7,3,7,1,7	197	149	1	1.0	0.0,1.0,0.702,0.85,0.943,0.878	NA,0.758,0.801,0.602,0.948,0.634	-0.02
ENSMUSG00000031700	Gpt2	8	+	85505578	85505867	85505578	85505687	85509178	85509309	0,0,1,1,0,3	0,17,34,22,34,29	0,0,0,0,0,0	5,15,17,11,18,20	329	149	1	1.0	NA,0.0,0.013,0.02,0.0,0.045	0.0,0.0,0.0,0.0,0.0,0.0	0.016
ENSMUSG00000005142	Man2b1	8	+	85085354	85086943	85085354	85085548	85087171	85087317	94,2247,2518,3256,2035,3065	0,0,0,2,0,0	152,2771,2505,2442,2767,2526	0,0,0,0,0,0	1544	149	1	1.0	1.0,1.0,1.0,0.994,1.0,1.0	1.0,1.0,1.0,1.0,1.0,1.0	-0.001
ENSMUSG00000005150	Wdr83	8	-	85076023	85076284	85076216	85076284	85075822	85075937	232,70,73,93,54,80	0,2,0,0,0,0	135,95,69,91,100,75	0,0,0,0,0,0	342	149	1	1.0	1.0,0.938,1.0,1.0,1.0,1.0	1.0,1.0,1.0,1.0,1.0,1.0	-0.01
ENSMUSG00000005150	Wdr83	8	-	85080053	85080225	85080060	85080225	85079580	85079691	0,1,0,1,0,1	0,6,2,0,0,1	4,0,2,0,0,0	0,0,0,1,3,2	156	149	1	1.0	NA,0.137,0.0,1.0,NA,0.489	1.0,NA,1.0,0.0,0.0,0.0	0.006
ENSMUSG00000005150	Wdr83	8	-	85080053	85080225	85080119	85080225	85079580	85079691	0,9,4,12,3,9	0,0,1,0,1,1	5,6,9,5,4,2	0,0,0,0,1,1	215	149	1	1.0	NA,1.0,0.735,1.0,0.675,0.862	1.0,1.0,1.0,1.0,0.735,0.581	-0.032
ENSMUSG00000005150	Wdr83	8	-	85080060	85080225	85080119	85080225	85079580	85079691	0,14,6,11,3,9	0,0,1,0,1,1	1,6,7,6,7,4	0,0,0,0,1,1	208	149	1	1.0	NA,1.0,0.811,1.0,0.682,0.866	1.0,1.0,1.0,1.0,0.834,0.741	-0.057
ENSMUSG00000005150	Wdr83	8	-	85079788	85080225	85080119	85080225	85079580	85079707	125,94,92,107,58,134	0,1,1,0,0,0	69,106,131,93,118,84	0,0,2,0,0,0	480	149	1	1.0	1.0,0.967,0.966,1.0,1.0,1.0	1.0,1.0,0.953,1.0,1.0,1.0	-0.003
ENSMUSG00000005150	Wdr83	8	-	85080053	85080225	85080060	85080225	85079788	85079837	0,1,0,0,0,1	0,0,0,0,0,0	0,0,2,0,0,0	0,0,1,1,0,0	156	149	1	1.0	NA,1.0,NA,NA,NA,1.0	NA,NA,0.656,0.0,NA,NA	0.672
ENSMUSG00000005150	Wdr83	8	-	85080053	85080225	85080119	85080225	85079788	85079837	0,9,4,11,3,9	70,54,52,70,34,90	1,6,9,5,4,2	60,72,58,45,90,56	215	149	1	1.0	0.0,0.104,0.051,0.098,0.058,0.065	0.011,0.055,0.097,0.071,0.03,0.024	0.015
ENSMUSG00000005150	Wdr83	8	-	85080060	85080225	85080119	85080225	85079788	85079837	0,8,4,11,3,8	70,54,52,70,34,90	1,6,8,6,4,2	60,72,58,45,90,56	208	149	1	1.0	0.0,0.096,0.052,0.101,0.059,0.06	0.012,0.056,0.09,0.087,0.031,0.025	0.011
ENSMUSG00000001909	Trmt1	8	+	84689256	84689376	84689256	84689349	84689707	84689908	0,4,2,3,6,5	0,8,11,28,5,21	0,9,3,2,5,0	0,12,15,10,13,8	176	149	1	1.0	NA,0.297,0.133,0.083,0.504,0.168	NA,0.388,0.145,0.145,0.246,0.0	0.052
ENSMUSG00000001909	Trmt1	8	+	84695221	84695337	84695221	84695324	84695427	84695530	54,115,140,156,93,122	0,2,3,1,7,2	46,97,85,83,121,61	4,0,1,8,10,1	162	149	1	1.0	1.0,0.981,0.977,0.993,0.924,0.982	0.914,1.0,0.987,0.905,0.918,0.982	0.025
ENSMUSG00000001909	Trmt1	8	+	84697268	84697348	84697268	84697338	84697424	84697559	0,0,1,0,3,2	99,79,85,171,97,169	3,1,0,3,0,2	96,109,114,133,167,92	159	149	1	1.0	0.0,0.0,0.011,0.0,0.028,0.011	0.028,0.009,0.0,0.021,0.0,0.02	-0.005
ENSMUSG00000004994	Ccdc130	8	-	84262966	84263048	84262992	84263048	84261739	84261800	0,1,0,1,0,3	5,30,15,26,18,36	0,0,1,1,3,3	9,19,12,28,24,11	175	149	1	1.0	0.0,0.028,0.0,0.032,0.0,0.066	0.0,0.0,0.066,0.03,0.096,0.188	-0.042
ENSMUSG00000005465	Il27ra	8	-	84035840	84036273	84036084	84036273	84034191	84034293	0,0,2,0,3,0	0,1,3,5,2,3	0,0,4,0,1,0	0,4,5,3,4,4	393	149	1	1.0	NA,0.0,0.202,0.0,0.363,0.0	NA,0.0,0.233,0.0,0.087,0.0	0.049
ENSMUSG00000002885	Adgre5	8	-	83734295	83734352	83734301	83734352	83734008	83734125	3,275,478,538,344,382	0,12,39,41,38,28	10,406,356,502,373,356	0,33,32,42,32,18	155	149	1	1.0	1.0,0.957,0.922,0.927,0.897,0.929	1.0,0.922,0.914,0.92,0.918,0.95	0.001
ENSMUSG00000036990	Otud4	8	+	79664980	79665143	79664980	79665017	79666715	79666839	0,101,78,92,73,109	0,8,0,10,5,6	0,115,112,98,78,93	0,8,2,7,1,7	275	149	1	1.0	NA,0.872,1.0,0.833,0.888,0.908	NA,0.886,0.968,0.884,0.977,0.878	-0.018
ENSMUSG00000037022	Mmaa	8	-	79281176	79281654	79281180	79281654	79278201	79278324	22,4,14,35,5,18	16,1,12,8,4,8	16,16,2,11,20,8	6,5,10,10,5,3	153	149	1	1.0	0.572,0.796,0.532,0.81,0.549,0.687	0.722,0.757,0.163,0.517,0.796,0.722	0.045
ENSMUSG00000071064	Zfp827	8	+	79186175	79186358	79186175	79186353	79188148	79188181	0,0,0,0,0,0	0,1,0,0,0,0	2,0,0,0,0,0	0,2,1,0,0,0	154	149	1	1.0	NA,0.0,NA,NA,NA,NA	1.0,0.0,0.0,NA,NA,NA	-0.333
ENSMUSG00000022792	Yars2	16	+	16306497	16306618	16306497	16306599	16307209	16307380	38,50,65,54,81,106	0,1,1,0,0,0	40,49,69,39,101,57	0,0,1,1,0,0	168	149	1	1.0	1.0,0.978,0.983,1.0,1.0,1.0	1.0,1.0,0.984,0.972,1.0,1.0	0.001
ENSMUSG00000060519	Tor3a	1	-	156673238	156673646	156673529	156673646	156669370	156669636	0,2,8,6,13,7	11,161,176,207,151,226	0,6,18,2,4,3	37,208,238,192,247,186	440	149	1	1.0	0.0,0.004,0.015,0.01,0.028,0.01	0.0,0.01,0.025,0.004,0.005,0.005	0.003
ENSMUSG00000043411	Usp48	4	+	137623273	137623515	137623273	137623388	137625159	137625287	0,0,1,1,0,0	14,64,108,88,52,105	0,0,0,8,1,0	6,59,94,71,79,62	276	149	1	1.0	0.0,0.0,0.005,0.006,0.0,0.0	0.0,0.0,0.0,0.057,0.007,0.0	-0.009
ENSMUSG00000023072	Cep89	7	+	35420874	35421029	35420874	35420958	35423299	35423403	0,1,0,1,0,0	6,15,9,21,15,14	0,0,0,0,0,0	8,32,6,21,12,15	220	149	1	1.0	0.0,0.043,0.0,0.031,0.0,0.0	0.0,0.0,0.0,0.0,0.0,0.0	0.012
ENSMUSG00000031921	Terf2	8	-	107076609	107076996	107076878	107076996	107072559	107072645	48,161,162,168,139,173	0,0,1,0,0,1	75,171,146,97,260,102	0,1,0,0,0,0	418	149	1	1.0	1.0,1.0,0.983,1.0,1.0,0.984	1.0,0.984,1.0,1.0,1.0,1.0	-0.003
ENSMUSG00000012126	Ubxn11	4	+	134109559	134109658	134109559	134109645	134112514	134112609	0,3,1,10,1,4	0,0,0,2,0,0	0,13,4,0,0,1	0,0,0,0,0,0	162	149	1	1.0	NA,1.0,1.0,0.821,1.0,1.0	NA,1.0,1.0,NA,NA,1.0	-0.036
ENSMUSG00000002871	Tpra1	6	+	88910150	88910401	88910150	88910261	88910547	88910650	225,296,414,504,292,473	0,0,0,0,0,0	211,377,366,330,555,324	0,0,0,0,5,0	289	149	1	1.0	1.0,1.0,1.0,1.0,1.0,1.0	1.0,1.0,1.0,1.0,0.983,1.0	0.003
ENSMUSG00000086290	Snhg12	4	+	132310150	132310504	132310150	132310215	132310833	132311024	143,51,60,110,72,86	0,0,0,0,1,0	148,87,50,63,128,66	0,0,0,1,0,1	438	149	1	1.0	1.0,1.0,1.0,1.0,0.961,1.0	1.0,1.0,1.0,0.955,1.0,0.957	0.008
ENSMUSG00000003153	Slc2a3	6	-	122737057	122739993	122739832	122739993	122736578	122736741	0,21,52,98,64,43	0,1,0,0,0,0	0,51,51,86,46,66	0,0,0,0,0,0	2924	149	1	1.0	NA,0.517,1.0,1.0,1.0,1.0	NA,1.0,1.0,1.0,1.0,1.0	-0.097
ENSMUSG00000042489	Clspn	4	+	126573135	126573347	126573135	126573308	126574640	126574816	0,5,10,1,2,0	0,0,0,0,0,3	0,2,9,1,2,3	0,0,0,0,0,0	188	149	1	1.0	NA,1.0,1.0,1.0,1.0,0.0	NA,1.0,1.0,1.0,1.0,1.0	-0.2
ENSMUSG00000028849	Map7d1	4	-	126240022	126240137	126240031	126240137	126238521	126238632	0,57,72,90,55,83	0,12,17,27,21,44	9,68,38,79,107,55	19,28,16,27,58,23	158	149	1	1.0	NA,0.817,0.8,0.759,0.712,0.64	0.309,0.696,0.691,0.734,0.635,0.693	0.119
ENSMUSG00000022999	Lmbr1l	15	-	98908519	98908759	98908675	98908759	98907893	98907971	67,32,45,80,42,73	0,0,0,0,0,4	33,48,52,62,65,48	0,0,0,0,0,1	305	149	1	1.0	1.0,1.0,1.0,1.0,1.0,0.899	1.0,1.0,1.0,1.0,1.0,0.959	-0.01
ENSMUSG00000020640	Itsn2	12	+	4711952	4712640	4711952	4712036	4713039	4713950	9,91,91,142,71,116	0,0,1,0,0,0	25,150,135,100,178,102	0,0,0,0,0,0	753	149	1	1.0	1.0,1.0,0.947,1.0,1.0,1.0	1.0,1.0,1.0,1.0,1.0,1.0	-0.009
ENSMUSG00000030894	Tpp1	7	-	105750179	105751729	105751589	105751729	105749859	105749987	9,828,956,1262,763,1211	0,1,1,0,0,1	21,1038,945,880,977,838	0,0,0,0,0,0	1559	149	1	1.0	1.0,0.988,0.989,1.0,1.0,0.991	1.0,1.0,1.0,1.0,1.0,1.0	-0.005
ENSMUSG00000030894	Tpp1	7	-	105751959	105752053	105751981	105752053	105751589	105751729	0,0,0,1,1,2	6,665,749,1017,658,1015	0,1,0,1,4,0	21,862,870,828,773,726	171	149	1	1.0	0.0,0.0,0.0,0.001,0.001,0.002	0.0,0.001,0.0,0.001,0.004,0.0	-0.0
ENSMUSG00000030894	Tpp1	7	-	105751981	105752196	105752170	105752196	105751589	105751729	6,679,765,1051,684,1035	0,0,0,0,2,0	21,888,883,846,783,744	0,0,0,0,1,0	338	149	1	1.0	1.0,1.0,1.0,1.0,0.993,1.0	1.0,1.0,1.0,1.0,0.997,1.0	-0.001
ENSMUSG00000026696	Vamp4	1	+	162588195	162588296	162588195	162588250	162589464	162589544	72,395,492,693,432,595	0,0,6,0,2,4	92,513,489,485,545,409	2,2,5,1,7,1	195	149	1	1.0	1.0,1.0,0.984,1.0,0.994,0.991	0.972,0.995,0.987,0.997,0.983,0.997	0.006
ENSMUSG00000026656	Fcgr2b	1	-	170963324	170963465	170963408	170963465	170961195	170961233	0,20,34,40,33,30	0,0,3,2,0,10	8,22,40,23,51,40	0,7,4,5,10,5	233	149	1	1.0	NA,1.0,0.879,0.927,1.0,0.657	1.0,0.668,0.865,0.746,0.765,0.836	0.079
ENSMUSG00000006392	Med8	4	+	118411657	118411852	118411657	118411802	118412351	118412492	0,0,4,0,10,5	160,175,221,289,201,279	0,6,1,4,8,7	129,250,212,209,342,227	199	149	1	1.0	0.0,0.0,0.013,0.0,0.036,0.013	0.0,0.018,0.004,0.014,0.017,0.023	-0.002
ENSMUSG00000025077	Dclre1a	19	-	56540181	56541623	56541504	56541623	56537127	56537282	0,27,12,47,29,17	0,0,0,0,0,1	0,22,21,30,26,26	0,0,0,0,0,0	1472	149	1	1.0	NA,1.0,1.0,1.0,1.0,0.632	NA,1.0,1.0,1.0,1.0,1.0	-0.074
ENSMUSG00000022614	Lmf2	15	-	89354426	89354817	89354455	89354817	89354082	89354297	3,72,94,97,82,123	0,0,0,0,0,0	6,92,95,84,103,84	0,0,0,1,0,0	178	149	1	1.0	1.0,1.0,1.0,1.0,1.0,1.0	1.0,1.0,1.0,0.986,1.0,1.0	0.002
ENSMUSG00000022614	Lmf2	15	-	89354426	89354817	89354563	89354817	89354082	89354297	3,79,99,99,83,132	0,0,0,1,0,1	8,95,95,90,109,93	0,0,0,1,1,1	286	149	1	1.0	1.0,1.0,1.0,0.981,1.0,0.986	1.0,1.0,1.0,0.979,0.983,0.98	0.004
ENSMUSG00000022614	Lmf2	15	-	89354455	89354817	89354563	89354817	89354082	89354297	0,7,5,2,1,9	0,0,0,1,0,1	2,3,0,7,6,9	0,0,0,1,1,1	257	149	1	1.0	NA,1.0,1.0,0.537,1.0,0.839	1.0,1.0,NA,0.802,0.777,0.839	-0.008
ENSMUSG00000066861	Oas1g	5	-	120881823	120882069	120881884	120882069	120879099	120879332	0,11,12,3,6,4	36,25,22,34,28,36	12,9,25,5,15,17	27,28,44,27,65,29	210	149	0.187430664298	1.0	0.0,0.238,0.279,0.059,0.132,0.073	0.24,0.186,0.287,0.116,0.141,0.294	-0.08
ENSMUSG00000009640	Dmap1	4	-	117675731	117676517	117675949	117676517	117675426	117675499	205,53,52,90,69,70	0,0,0,0,0,0	168,54,76,82,112,64	0,0,0,1,0,0	367	149	1	1.0	1.0,1.0,1.0,1.0,1.0,1.0	1.0,1.0,1.0,0.971,1.0,1.0	0.005
ENSMUSG00000028601	Echdc2	4	+	108169860	108170226	108169860	108169948	108172088	108172175	0,0,1,0,1,1	0,0,1,1,3,1	6,0,1,2,0,0	0,2,0,0,6,8	427	149	1	1.0	NA,NA,0.259,0.0,0.104,0.259	1.0,0.0,1.0,1.0,0.0,0.0	-0.345
ENSMUSG00000067367	Lyar	5	+	38223133	38223231	38223133	38223227	38224626	38224797	0,4,2,8,5,14	0,0,1,12,5,7	0,5,4,3,19,3	0,3,0,4,6,8	153	149	1	1.0	NA,1.0,0.661,0.394,0.493,0.661	NA,0.619,1.0,0.422,0.755,0.268	0.029
ENSMUSG00000006386	Tek	4	+	94851722	94851877	94851722	94851874	94853368	94853579	0,4,0,0,0,0	0,1,0,0,0,0	0,1,0,0,2,4	0,0,0,0,0,0	152	149	1	1.0	NA,0.797,NA,NA,NA,NA	NA,1.0,NA,NA,1.0,1.0	-0.203
ENSMUSG00000042390	Gatad2b	3	+	90351403	90351574	90351403	90351526	90351813	90352129	0,65,78,82,81,133	0,0,0,0,0,2	5,103,73,92,60,82	0,0,0,0,0,0	197	149	1	1.0	NA,1.0,1.0,1.0,1.0,0.981	1.0,1.0,1.0,1.0,1.0,1.0	-0.004
ENSMUSG00000052812	Atad2b	12	+	4940091	4941766	4940091	4940245	4941971	4942074	0,2,2,2,0,0	0,19,17,29,7,15	0,6,1,0,2,3	0,16,7,26,4,8	1670	149	1	1.0	NA,0.009,0.01,0.006,0.0,0.0	NA,0.032,0.013,0.0,0.043,0.032	-0.019
ENSMUSG00000046591	Ticrr	7	+	79667659	79669682	79667659	79667898	79670865	79670995	0,14,4,14,6,16	0,0,0,2,0,0	0,8,5,4,10,9	0,0,0,0,0,0	1933	149	1	1.0	NA,1.0,1.0,0.35,1.0,1.0	NA,1.0,1.0,1.0,1.0,1.0	-0.13
ENSMUSG00000046591	Ticrr	7	+	79675271	79675462	79675271	79675408	79677226	79677445	0,0,0,0,1,0	0,2,1,3,1,4	0,0,0,0,0,1	0,5,3,5,0,0	203	149	1	1.0	NA,0.0,0.0,0.0,0.423,0.0	NA,0.0,0.0,0.0,NA,1.0	-0.165
ENSMUSG00000046591	Ticrr	7	+	79680907	79681047	79680907	79681008	79681809	79681903	0,0,0,0,0,0	0,1,2,3,4,5	0,1,0,0,0,0	0,1,3,2,0,5	188	149	1	1.0	NA,0.0,0.0,0.0,0.0,0.0	NA,0.442,0.0,0.0,NA,0.0	-0.111
ENSMUSG00000040860	Crocc	4	-	141019707	141020489	141020273	141020489	141019162	141019312	15,17,16,39,10,27	0,0,1,0,0,0	12,37,15,8,35,8	0,0,0,2,0,0	715	149	1	1.0	1.0,1.0,0.769,1.0,1.0,1.0	1.0,1.0,1.0,0.455,1.0,1.0	0.052
ENSMUSG00000026927	Sdccag3	2	-	26385497	26385609	26385540	26385609	26385082	26385145	44,142,166,228,138,180	0,2,3,2,11,2	62,204,171,146,254,208	0,0,3,1,4,2	192	149	1	1.0	1.0,0.982,0.977,0.989,0.907,0.986	1.0,1.0,0.978,0.991,0.98,0.988	-0.016
ENSMUSG00000026927	Sdccag3	2	-	26385497	26386063	26385989	26386063	26385082	26385145	39,146,180,266,129,216	0,0,0,5,3,11	56,230,181,157,257,208	0,7,1,1,6,2	641	149	1	1.0	1.0,1.0,1.0,0.925,0.909,0.82	1.0,0.884,0.977,0.973,0.909,0.96	-0.008
ENSMUSG00000055296	Tmem245	4	-	56903353	56904049	56903917	56904049	56899305	56899428	0,0,1,7,4,4	0,24,48,53,12,48	0,0,3,5,3,0	0,31,36,40,25,31	713	149	1	1.0	NA,0.0,0.004,0.027,0.065,0.017	NA,0.0,0.017,0.025,0.024,0.0	0.009
ENSMUSG00000055296	Tmem245	4	-	56903353	56904049	56903917	56904049	56903211	56903247	0,0,1,7,4,4	0,3,0,0,1,1	0,0,2,5,3,2	0,1,0,13,1,1	713	149	1	1.0	NA,0.0,1.0,1.0,0.455,0.455	NA,0.0,1.0,0.074,0.385,0.295	0.231
ENSMUSG00000055296	Tmem245	4	-	56911940	56912130	56912047	56912130	56910156	56910247	0,0,0,2,0,0	0,20,27,23,6,27	0,0,1,0,0,0	5,16,23,30,12,22	256	149	1	1.0	NA,0.0,0.0,0.048,0.0,0.0	0.0,0.0,0.025,0.0,0.0,0.0	0.005
ENSMUSG00000027247	Arhgap1	2	+	91669384	91669729	91669384	91669461	91670465	91670569	0,3,7,14,6,2	0,0,1,0,0,0	0,4,10,0,18,3	0,0,0,0,0,0	417	149	1	1.0	NA,1.0,0.714,1.0,1.0,1.0	NA,1.0,1.0,NA,1.0,1.0	-0.057
ENSMUSG00000041679	Lrrc29	8	-	105313044	105313564	105313420	105313564	105312347	105312945	1,1,8,21,14,8	0,0,0,0,2,0	1,12,16,7,33,8	0,0,0,0,0,0	525	149	1	1.0	1.0,1.0,1.0,1.0,0.665,1.0	1.0,1.0,1.0,1.0,1.0,1.0	-0.056
ENSMUSG00000028312	Smc2	4	+	52439242	52439410	52439242	52439334	52440200	52440423	0,35,40,58,53,50	0,8,8,8,4,3	0,55,33,20,21,38	0,9,4,4,10,8	225	149	1	1.0	NA,0.743,0.768,0.828,0.898,0.917	NA,0.802,0.845,0.768,0.582,0.759	0.08
ENSMUSG00000028312	Smc2	4	+	52439242	52439410	52439242	52439334	52442252	52442402	0,0,2,4,0,2	0,0,0,0,0,0	0,1,0,0,1,4	0,0,0,1,0,0	225	149	1	1.0	NA,NA,1.0,1.0,NA,1.0	NA,1.0,NA,0.0,1.0,1.0	0.25
ENSMUSG00000028329	Xpa	4	-	46184280	46184453	46184287	46184453	46183117	46183235	0,8,0,9,3,6	109,47,44,70,42,66	3,2,1,9,0,3	67,30,54,48,92,39	156	149	1	1.0	0.0,0.14,0.0,0.109,0.064,0.08	0.041,0.06,0.017,0.152,0.0,0.068	0.009
ENSMUSG00000035601	Trmt10b	4	+	45301235	45301350	45301235	45301344	45304263	45304388	13,34,31,48,26,35	0,0,0,0,0,2	13,35,29,25,45,44	0,0,0,0,0,0	155	149	1	1.0	1.0,1.0,1.0,1.0,1.0,0.944	1.0,1.0,1.0,1.0,1.0,1.0	-0.009
ENSMUSG00000035640	Cbarp	10	-	80136662	80136743	80136689	80136743	80136349	80136494	0,0,1,3,0,1	0,0,0,1,0,2	0,1,1,2,0,4	0,1,0,2,0,2	176	149	1	1.0	NA,NA,1.0,0.717,NA,0.297	NA,0.458,1.0,0.458,NA,0.629	0.035
ENSMUSG00000051517	Arhgef39	4	-	43497086	43497710	43497581	43497710	43496820	43496909	55,59,72,64,58,54	0,0,0,0,1,0	29,64,81,65,78,57	0,0,0,0,2,0	644	149	1	1.0	1.0,1.0,1.0,1.0,0.931,1.0	1.0,1.0,1.0,1.0,0.9,1.0	0.005
ENSMUSG00000051517	Arhgef39	4	-	43497880	43498029	43497958	43498029	43497581	43497710	0,0,0,1,5,1	3,15,10,22,16,19	0,1,0,0,2,4	8,18,18,18,36,15	227	149	1	1.0	0.0,0.0,0.0,0.029,0.17,0.033	0.0,0.035,0.0,0.0,0.035,0.149	0.002
ENSMUSG00000058818	Pirb	7	-	3716033	3717426	3716593	3717426	3715681	3715732	271,451,515,389,326,385	0,0,5,0,2,7	259,533,463,418,339,420	3,10,0,0,5,8	709	149	1	1.0	1.0,1.0,0.956,1.0,0.972,0.92	0.948,0.918,1.0,1.0,0.934,0.917	0.022
ENSMUSG00000058818	Pirb	7	-	3716593	3717426	3717117	3717426	3716033	3716217	75,389,446,542,317,451	0,0,0,1,0,0	128,428,469,466,532,317	0,0,0,0,0,0	673	149	1	1.0	1.0,1.0,1.0,0.992,1.0,1.0	1.0,1.0,1.0,1.0,1.0,1.0	-0.001
ENSMUSG00000058818	Pirb	7	-	3716593	3717426	3717117	3717426	3716033	3716336	109,479,544,622,392,540	0,7,16,22,10,7	162,507,553,550,671,405	0,10,10,4,8,5	673	149	1	1.0	1.0,0.938,0.883,0.862,0.897,0.945	1.0,0.918,0.924,0.968,0.949,0.947	-0.03
ENSMUSG00000040687	Madd	2	-	91158404	91158488	91158407	91158488	91157984	91158143	0,77,70,133,75,93	23,5,18,35,7,9	16,67,83,80,83,84	0,9,9,7,12,16	152	149	0.401976256534	1.0	0.0,0.938,0.792,0.788,0.913,0.91	1.0,0.879,0.9,0.918,0.871,0.837	-0.177
ENSMUSG00000040687	Madd	2	-	91158404	91158488	91158416	91158488	91157984	91158143	0,78,74,140,80,96	17,8,20,22,15,14	16,68,87,88,90,87	0,24,16,16,12,17	161	149	0.665696290484	1.0	0.0,0.9,0.774,0.855,0.832,0.864	1.0,0.724,0.834,0.836,0.874,0.826	-0.145
ENSMUSG00000040687	Madd	2	-	91158404	91158488	91158461	91158488	91157984	91158143	14,95,109,175,128,124	0,0,2,3,0,0	18,96,127,127,137,129	0,0,0,0,0,0	206	149	1	1.0	1.0,1.0,0.975,0.977,1.0,1.0	1.0,1.0,1.0,1.0,1.0,1.0	-0.008
ENSMUSG00000040687	Madd	2	-	91158407	91158488	91158416	91158488	91157984	91158143	23,6,22,42,12,12	17,8,20,22,15,14	0,10,13,15,19,19	0,24,16,16,12,17	158	149	1	1.0	0.561,0.414,0.509,0.643,0.43,0.447	NA,0.282,0.434,0.469,0.599,0.513	0.041
ENSMUSG00000040687	Madd	2	-	91158407	91158488	91158461	91158488	91157984	91158143	37,23,57,77,60,40	0,0,2,3,0,0	2,38,53,54,66,61	0,0,0,0,0,0	203	149	1	1.0	1.0,1.0,0.954,0.95,1.0,1.0	1.0,1.0,1.0,1.0,1.0,1.0	-0.016
ENSMUSG00000040687	Madd	2	-	91158416	91158488	91158461	91158488	91157984	91158143	31,25,55,57,63,42	0,0,2,3,0,0	2,52,56,55,59,59	0,0,0,0,0,0	194	149	1	1.0	1.0,1.0,0.955,0.936,1.0,1.0	1.0,1.0,1.0,1.0,1.0,1.0	-0.018
ENSMUSG00000040687	Madd	2	-	91166913	91167163	91167042	91167163	91166545	91166685	0,90,110,139,122,190	0,6,7,10,3,8	7,137,130,123,115,162	0,14,6,6,13,5	278	149	1	1.0	NA,0.889,0.894,0.882,0.956,0.927	1.0,0.84,0.921,0.917,0.826,0.946	0.001
ENSMUSG00000036078	Sigmar1	4	-	41740775	41740976	41740822	41740976	41740549	41740642	59,300,299,449,278,398	0,7,0,4,0,10	48,357,341,325,513,346	0,2,3,4,11,1	196	149	1	1.0	1.0,0.97,1.0,0.988,1.0,0.968	1.0,0.993,0.989,0.984,0.973,0.996	-0.002
ENSMUSG00000078671	Chd2	7	-	73441585	73441799	73441768	73441799	73435734	73435978	0,56,103,129,46,83	0,1,14,1,6,14	2,93,75,70,61,70	0,2,8,3,9,1	332	149	1	1.0	NA,0.962,0.768,0.983,0.775,0.727	1.0,0.954,0.808,0.913,0.753,0.969	-0.057
ENSMUSG00000028441	1110017D15Rik	4	-	41507093	41507328	41507098	41507328	41505567	41505654	0,0,0,0,0,0	0,0,1,0,0,0	0,2,0,0,0,0	1,0,1,0,0,1	154	149	1	1.0	NA,NA,0.0,NA,NA,NA	0.0,1.0,0.0,NA,NA,0.0	-0.25
ENSMUSG00000036553	Sh3tc1	5	-	35714062	35714258	35714112	35714258	35710860	35710994	13,100,96,113,66,103	0,2,3,0,1,7	18,92,79,88,127,94	2,0,2,4,8,2	199	149	1	1.0	1.0,0.974,0.96,1.0,0.98,0.917	0.871,1.0,0.967,0.943,0.922,0.972	0.026
ENSMUSG00000025899	Alkbh8	9	+	3335477	3335748	3335477	3335594	3338455	3338591	0,12,16,10,25,14	0,9,18,12,4,11	0,11,15,7,16,19	0,14,11,14,11,7	303	149	1	1.0	NA,0.396,0.304,0.291,0.755,0.385	NA,0.279,0.401,0.197,0.417,0.572	0.053
ENSMUSG00000050891	Tatdn1	15	-	58923828	58923968	58923904	58923968	58921273	58921417	0,1,3,1,0,2	4,37,42,42,26,62	7,3,0,5,5,0	10,25,41,35,58,47	225	149	1	1.0	0.0,0.018,0.045,0.016,0.0,0.021	0.317,0.074,0.0,0.086,0.054,0.0	-0.072
ENSMUSG00000050891	Tatdn1	15	-	58928543	58928749	58928683	58928749	58926435	58926485	0,7,0,14,6,8	0,34,37,40,33,57	2,8,12,10,8,4	4,32,29,23,54,30	289	149	1	1.0	NA,0.096,0.0,0.153,0.086,0.067	0.205,0.114,0.176,0.183,0.071,0.064	-0.055
ENSMUSG00000039205	Ciz1	2	+	32363197	32363656	32363197	32363298	32363804	32363979	0,149,164,269,175,194	0,10,4,8,1,16	16,157,182,173,209,183	0,5,1,3,2,5	507	149	1	1.0	NA,0.814,0.923,0.908,0.981,0.781	1.0,0.902,0.982,0.944,0.968,0.915	-0.07
ENSMUSG00000039205	Ciz1	2	+	32370863	32371113	32370863	32371101	32371248	32371408	0,28,28,37,24,37	0,15,41,44,19,34	0,24,26,10,20,20	3,22,25,31,37,20	161	149	1	1.0	NA,0.633,0.387,0.438,0.539,0.502	0.0,0.502,0.49,0.23,0.333,0.481	0.16
ENSMUSG00000039205	Ciz1	2	+	32370863	32371408	32370863	32371101	32371635	32371757	34,253,348,357,288,341	0,1,0,0,0,0	66,321,262,280,383,264	0,0,0,0,0,0	456	149	1	1.0	1.0,0.988,1.0,1.0,1.0,1.0	1.0,1.0,1.0,1.0,1.0,1.0	-0.002
ENSMUSG00000028284	Map3k7	4	+	31988588	31988719	31988588	31988715	31989933	31990015	0,93,90,108,89,114	0,0,0,0,0,0	0,92,70,67,80,88	0,2,1,2,3,1	153	149	1	1.0	NA,1.0,1.0,1.0,1.0,1.0	NA,0.978,0.986,0.97,0.963,0.988	0.023
ENSMUSG00000028284	Map3k7	4	+	31994873	31995010	31994873	31994954	32002088	32002153	0,3,0,1,0,4	0,23,31,36,20,31	0,4,0,2,5,2	0,17,34,29,35,31	205	149	1	1.0	NA,0.087,0.0,0.02,0.0,0.086	NA,0.146,0.0,0.048,0.094,0.045	-0.028
ENSMUSG00000032409	Atr	9	+	95908249	95908460	95908249	95908442	95910478	95910657	0,0,0,0,0,0	0,18,16,31,16,24	0,0,0,0,0,1	0,16,11,8,17,13	167	149	1	1.0	NA,0.0,0.0,0.0,0.0,0.0	NA,0.0,0.0,0.0,0.0,0.064	-0.013
ENSMUSG00000040213	Kyat3	3	+	142706688	142706795	142706688	142706791	142718375	142718434	0,0,1,0,1,3	0,10,2,12,3,4	0,0,0,0,3,1	0,8,4,2,1,1	153	149	1	1.0	NA,0.0,0.327,0.0,0.245,0.422	NA,0.0,0.0,0.0,0.745,0.493	-0.049
ENSMUSG00000018196	Glrx2	1	+	143741647	143741754	143741647	143741711	143745046	143745223	2,6,1,2,8,12	175,134,157,243,141,231	3,0,4,1,5,4	136,194,155,165,248,126	192	149	1	1.0	0.009,0.034,0.005,0.006,0.042,0.039	0.017,0.0,0.02,0.005,0.015,0.024	0.009
ENSMUSG00000068040	Tm9sf4	2	+	153188953	153189077	153188953	153189049	153190830	153190949	0,196,194,292,202,271	0,2,7,4,3,2	10,232,225,201,210,216	0,4,7,2,3,1	177	149	1	1.0	NA,0.988,0.959,0.984,0.983,0.991	1.0,0.98,0.964,0.988,0.983,0.995	-0.004
ENSMUSG00000035064	Eef2k	7	+	120851188	120851369	120851188	120851286	120858343	120858662	0,1,0,0,0,0	0,1,0,0,0,1	0,0,0,0,0,0	0,1,0,0,0,0	232	149	1	1.0	NA,0.391,NA,NA,NA,0.0	NA,0.0,NA,NA,NA,NA	0.196
ENSMUSG00000025940	Tmem70	1	+	16665209	16665505	16665209	16665372	16667667	16667773	20,221,179,315,189,266	0,0,0,0,0,0	46,171,229,171,281,166	0,0,0,0,0,3	282	149	1	1.0	1.0,1.0,1.0,1.0,1.0,1.0	1.0,1.0,1.0,1.0,1.0,0.967	0.006
ENSMUSG00000024830	Rps6kb2	19	-	4158609	4158919	4158802	4158919	4158065	4158128	74,51,113,105,56,71	0,0,0,0,0,0	27,113,108,79,146,80	0,0,0,0,1,0	342	149	1	1.0	1.0,1.0,1.0,1.0,1.0,1.0	1.0,1.0,1.0,1.0,0.985,1.0	0.002
ENSMUSG00000024830	Rps6kb2	19	-	4158609	4158919	4158828	4158919	4158065	4158128	74,52,113,110,58,72	0,1,1,0,0,1	29,116,111,80,148,86	0,0,0,1,3,1	368	149	1	1.0	1.0,0.955,0.979,1.0,1.0,0.967	1.0,1.0,1.0,0.97,0.952,0.972	0.001
ENSMUSG00000024830	Rps6kb2	19	-	4158802	4158919	4158828	4158919	4158065	4158128	0,1,0,5,2,1	0,1,1,0,0,1	2,3,3,1,3,6	0,0,0,1,3,1	175	149	1	1.0	NA,0.46,0.0,1.0,1.0,0.46	1.0,1.0,1.0,0.46,0.46,0.836	-0.209
ENSMUSG00000024830	Rps6kb2	19	-	4158824	4158919	4158828	4158919	4158065	4158128	0,0,0,1,0,0	0,1,1,0,0,1	0,0,0,0,1,0	0,0,0,1,3,1	153	149	1	1.0	NA,0.0,0.0,1.0,NA,0.0	NA,NA,NA,0.0,0.245,0.0	0.168
ENSMUSG00000024830	Rps6kb2	19	-	4158609	4158919	4158828	4158919	4158065	4158363	8,26,30,24,22,17	0,0,0,0,0,0	12,38,32,16,28,32	0,0,0,0,0,1	368	149	1	1.0	1.0,1.0,1.0,1.0,1.0,1.0	1.0,1.0,1.0,1.0,1.0,0.928	0.012
ENSMUSG00000024830	Rps6kb2	19	-	4158802	4158919	4158828	4158919	4158609	4158717	0,1,0,5,2,3	75,16,48,40,23,50	2,5,3,1,5,6	22,30,50,43,40,29	175	149	1	1.0	0.0,0.051,0.0,0.096,0.069,0.049	0.072,0.124,0.049,0.019,0.096,0.15	-0.041
ENSMUSG00000042198	Chchd7	4	+	3938913	3939131	3938913	3938962	3939423	3939526	123,102,100,180,95,150	9,3,4,11,9,0	161,101,113,85,177,111	0,0,2,4,0,5	318	149	0.396573499093	1.0	0.865,0.941,0.921,0.885,0.832,1.0	1.0,1.0,0.964,0.909,1.0,0.912	-0.057
ENSMUSG00000042228	Lyn	4	+	3738724	3738861	3738724	3738798	3742441	3742487	0,261,300,448,304,398	0,78,107,185,109,154	9,299,354,355,384,350	0,144,133,105,116,126	212	149	1	1.0	NA,0.702,0.663,0.63,0.662,0.645	1.0,0.593,0.652,0.704,0.699,0.661	-0.058
ENSMUSG00000042228	Lyn	4	+	3738724	3738861	3738724	3738798	3743196	3743302	0,91,106,167,117,129	0,0,0,0,0,1	1,120,119,152,146,120	0,0,1,3,0,1	212	149	1	1.0	NA,1.0,1.0,1.0,1.0,0.989	1.0,1.0,0.988,0.973,1.0,0.988	0.006
ENSMUSG00000067916	Zfp991	4	+	147165340	147165409	147165340	147165386	147175846	147175904	0,1,1,0,0,0	43,17,0,35,23,24	3,0,4,4,2,5	0,22,23,22,17,10	172	149	0.201009032821	1.0	0.0,0.048,1.0,0.0,0.0,0.0	1.0,0.0,0.131,0.136,0.092,0.302	-0.102
ENSMUSG00000015536	Mocs2	13	+	114825210	114825265	114825210	114825234	114826157	114826281	38,57,47,69,43,62	0,5,8,6,3,5	20,56,34,49,59,56	2,3,2,2,13,5	180	149	1	1.0	1.0,0.904,0.829,0.905,0.922,0.911	0.892,0.939,0.934,0.953,0.79,0.903	0.01
ENSMUSG00000015536	Mocs2	13	+	114825210	114825361	114825210	114825234	114826157	114826281	326,467,500,706,407,714	0,5,8,6,3,5	329,590,524,442,748,536	2,3,2,2,13,5	276	149	1	1.0	1.0,0.981,0.971,0.985,0.987,0.987	0.989,0.991,0.993,0.992,0.969,0.983	-0.001
ENSMUSG00000015536	Mocs2	13	+	114825210	114825361	114825210	114825265	114826157	114826281	296,410,462,643,377,658	8,0,9,6,13,6	309,536,494,394,696,486	0,2,4,1,7,6	245	149	1	1.0	0.957,1.0,0.969,0.985,0.946,0.985	1.0,0.994,0.987,0.996,0.984,0.98	-0.017
ENSMUSG00000028180	Zranb2	3	+	157541699	157541869	157541699	157541821	157543157	157543244	31,114,152,233,111,182	0,0,0,0,0,0	77,158,146,111,185,177	0,0,0,0,2,0	197	149	1	1.0	1.0,1.0,1.0,1.0,1.0,1.0	1.0,1.0,1.0,1.0,0.986,1.0	0.002
ENSMUSG00000068245	Phf11d	14	-	59352650	59353381	59353317	59353381	59351146	59351218	0,25,24,35,23,32	0,0,0,0,0,3	10,20,67,22,40,41	0,0,2,0,0,0	816	149	1	1.0	NA,1.0,1.0,1.0,1.0,0.661	1.0,1.0,0.859,1.0,1.0,1.0	-0.044
ENSMUSG00000068245	Phf11d	14	-	59355139	59356450	59356316	59356450	59354307	59354375	0,22,13,24,15,25	0,0,0,0,0,1	1,23,27,14,29,21	0,0,0,0,0,0	1326	149	1	1.0	NA,1.0,1.0,1.0,1.0,0.737	1.0,1.0,1.0,1.0,1.0,1.0	-0.053
ENSMUSG00000028034	Fubp1	3	+	152226079	152226217	152226079	152226208	152228170	152228245	20,75,87,74,76,74	9,31,54,31,27,24	44,62,84,66,100,68	10,26,44,26,43,25	158	149	1	1.0	0.677,0.695,0.603,0.692,0.726,0.744	0.806,0.692,0.643,0.705,0.687,0.72	-0.019
ENSMUSG00000023015	Racgap1	15	-	99643392	99643523	99643421	99643523	99642882	99642971	0,10,10,9,12,21	0,0,0,2,1,2	6,28,16,15,17,9	0,0,0,3,1,1	178	149	1	1.0	NA,1.0,1.0,0.79,0.909,0.898	1.0,1.0,1.0,0.807,0.934,0.883	-0.018
ENSMUSG00000039233	Tbce	13	-	14003532	14003696	14003542	14003696	14000057	14000117	0,3,1,1,3,1	0,0,0,0,0,1	0,3,1,1,2,0	0,0,0,1,6,0	159	149	1	1.0	NA,1.0,1.0,1.0,1.0,0.484	NA,1.0,1.0,0.484,0.238,NA	0.216
ENSMUSG00000039233	Tbce	13	-	14003532	14003696	14003542	14003696	14001109	14001178	0,11,11,25,20,7	50,54,76,77,38,56	18,11,11,4,30,11	41,57,66,43,71,60	159	149	1	1.0	0.0,0.16,0.119,0.233,0.33,0.105	0.291,0.153,0.135,0.08,0.284,0.147	-0.024
ENSMUSG00000038954	Supt3	17	+	45041215	45041386	45041215	45041306	45048281	45048392	174,34,37,57,25,66	17,1,0,4,9,0	117,30,56,74,91,42	2,1,2,3,2,3	229	149	1	1.0	0.869,0.957,1.0,0.903,0.644,1.0	0.974,0.951,0.948,0.941,0.967,0.901	-0.051
ENSMUSG00000036825	Ssx2ip	3	+	146404641	146404935	146404641	146404784	146417606	146417790	0,17,23,29,22,37	0,0,0,10,5,9	0,21,21,19,19,19	0,1,0,2,7,4	300	149	1	1.0	NA,1.0,1.0,0.59,0.686,0.671	NA,0.913,1.0,0.825,0.574,0.702	-0.013
ENSMUSG00000022263	Trio	15	-	27742371	27742510	27742383	27742510	27741251	27741279	0,25,31,70,43,47	0,2,0,1,1,2	2,42,32,50,52,48	0,0,1,0,5,0	161	149	1	1.0	NA,0.92,1.0,0.985,0.975,0.956	1.0,1.0,0.967,1.0,0.906,1.0	-0.012
ENSMUSG00000021193	Pitrm1	13	+	6549582	6549758	6549582	6549682	6552633	6552740	0,0,0,0,0,1	0,79,58,111,83,133	0,0,0,0,0,1	0,109,86,74,105,113	225	149	1	1.0	NA,0.0,0.0,0.0,0.0,0.005	NA,0.0,0.0,0.0,0.0,0.006	-0.0
ENSMUSG00000030871	Ears2	7	-	122046623	122048574	122048101	122048574	122044512	122044666	28,34,45,54,50,44	0,0,0,0,0,0	20,28,47,25,47,37	0,0,0,0,4,0	1627	149	1	1.0	1.0,1.0,1.0,1.0,1.0,1.0	1.0,1.0,1.0,1.0,0.518,1.0	0.08
ENSMUSG00000030180	Kdm5a	6	+	120398937	120399082	120398937	120399057	120402505	120402700	0,0,2,4,0,0	0,29,37,54,37,33	0,0,1,0,0,0	0,33,42,46,29,34	174	149	1	1.0	NA,0.0,0.044,0.06,0.0,0.0	NA,0.0,0.02,0.0,0.0,0.0	0.017
ENSMUSG00000037475	Thoc2	X	-	41813416	41814008	41813949	41814008	41812458	41812494	0,27,30,53,20,22	5,33,45,49,41,61	0,34,35,28,48,23	0,45,64,40,41,22	682	149	1	1.0	0.0,0.152,0.127,0.191,0.096,0.073	NA,0.142,0.107,0.133,0.204,0.186	-0.048
ENSMUSG00000002797	Ggct	6	-	54989411	54989557	54989499	54989557	54986832	54986968	30,18,33,40,26,38	0,2,2,2,0,7	40,34,21,36,61,45	1,2,0,2,6,2	237	149	1	1.0	1.0,0.85,0.912,0.926,1.0,0.773	0.962,0.914,1.0,0.919,0.865,0.934	-0.022
ENSMUSG00000032557	Uba5	9	-	104055182	104055274	104055189	104055274	104054353	104054458	0,0,0,4,0,0	22,99,151,161,124,133	0,0,0,0,0,0	26,128,142,145,145,111	156	149	1	1.0	0.0,0.0,0.0,0.023,0.0,0.0	0.0,0.0,0.0,0.0,0.0,0.0	0.004
ENSMUSG00000032557	Uba5	9	-	104056873	104056983	104056904	104056983	104055802	104055889	8,121,142,177,115,159	0,0,0,0,0,0	36,135,129,147,177,91	0,0,0,1,0,0	180	149	1	1.0	1.0,1.0,1.0,1.0,1.0,1.0	1.0,1.0,1.0,0.992,1.0,1.0	0.001
ENSMUSG00000032557	Uba5	9	-	104060158	104060307	104060217	104060307	104056873	104056983	0,2,8,2,4,4	10,65,104,98,64,91	0,6,3,4,5,4	7,83,61,78,103,53	208	149	1	1.0	0.0,0.022,0.052,0.014,0.043,0.031	0.0,0.049,0.034,0.035,0.034,0.051	-0.007
ENSMUSG00000032557	Uba5	9	-	104060158	104060307	104060222	104060307	104056873	104056983	4,6,17,10,7,4	0,2,0,4,1,0	0,6,10,4,13,8	0,0,0,3,2,0	213	149	1	1.0	1.0,0.677,1.0,0.636,0.83,1.0	NA,1.0,1.0,0.483,0.82,1.0	-0.003
ENSMUSG00000032557	Uba5	9	-	104060217	104060307	104060222	104060307	104056873	104056983	14,69,113,106,67,91	0,2,0,4,1,0	7,83,68,78,111,57	0,0,0,3,2,0	154	149	1	1.0	1.0,0.971,1.0,0.962,0.985,1.0	1.0,1.0,1.0,0.962,0.982,1.0	-0.004
ENSMUSG00000023235	Ccl25	8	+	4327756	4327893	4327756	4327850	4333122	4333299	0,2,1,6,0,4	0,0,0,0,3,0	0,2,2,5,4,1	0,0,2,0,0,0	192	149	1	1.0	NA,1.0,1.0,1.0,0.0,1.0	NA,1.0,0.437,1.0,1.0,1.0	-0.087
ENSMUSG00000023235	Ccl25	8	+	4327756	4327893	4327756	4327850	4348502	4348788	0,2,0,2,0,3	0,0,0,0,0,0	0,1,1,1,8,1	0,0,0,1,0,0	192	149	1	1.0	NA,1.0,NA,1.0,NA,1.0	NA,1.0,1.0,0.437,1.0,1.0	0.113
ENSMUSG00000023235	Ccl25	8	+	4327756	4327893	4327756	4327850	4353882	4354000	0,2,0,2,0,3	0,0,2,2,6,0	0,1,1,1,4,1	0,0,1,0,1,0	192	149	1	1.0	NA,1.0,0.0,0.437,0.0,1.0	NA,1.0,0.437,1.0,0.756,1.0	-0.351
ENSMUSG00000062006	Rpl34	3	-	130729050	130729302	130729228	130729302	130728747	130728851	13135,4358,5532,6478,4775,6505	4,0,0,0,0,0	9421,5568,5402,5184,9485,5268	0,0,0,0,0,0	327	149	1	1.0	0.999,1.0,1.0,1.0,1.0,1.0	1.0,1.0,1.0,1.0,1.0,1.0	-0.0
ENSMUSG00000027977	Ndst3	3	-	123556791	123556915	123556835	123556915	123552505	123552680	0,0,0,0,1,0	0,0,0,1,0,0	0,0,0,0,1,1	0,0,0,0,0,0	193	149	1	1.0	NA,NA,NA,0.0,1.0,NA	NA,NA,NA,NA,1.0,1.0	-0.5
ENSMUSG00000062906	Hdac10	15	-	89124174	89124588	89124531	89124588	89123818	89124001	43,44,41,59,58,50	0,0,0,0,0,0	93,77,65,44,100,48	0,0,0,1,0,0	506	149	1	1.0	1.0,1.0,1.0,1.0,1.0,1.0	1.0,1.0,1.0,0.928,1.0,1.0	0.012
ENSMUSG00000062906	Hdac10	15	-	89126629	89126706	89126640	89126706	89126377	89126437	0,2,4,4,3,2	0,24,23,29,9,28	0,13,1,6,0,0	1,17,28,19,27,36	160	149	1	1.0	NA,0.072,0.139,0.114,0.237,0.062	0.0,0.416,0.032,0.227,0.0,0.0	0.012
ENSMUSG00000038784	Cnot4	6	-	35064888	35065022	35064897	35065022	35056210	35056268	0,8,10,30,10,9	0,25,45,36,33,40	0,19,12,10,11,13	0,22,39,22,24,42	158	149	1	1.0	NA,0.232,0.173,0.44,0.222,0.175	NA,0.449,0.225,0.3,0.302,0.226	-0.052
ENSMUSG00000020329	Polrmt	10	-	79737599	79737886	79737799	79737886	79737456	79737509	122,47,52,67,42,66	0,0,0,2,0,0	100,37,49,33,93,57	0,0,0,2,0,0	349	149	1	1.0	1.0,1.0,1.0,0.935,1.0,1.0	1.0,1.0,1.0,0.876,1.0,1.0	0.01
ENSMUSG00000036775	Decr2	17	-	26089963	26090300	26090096	26090300	26088928	26088997	0,133,158,221,109,183	0,2,0,1,3,0	6,143,131,139,155,150	0,0,0,0,2,0	282	149	1	1.0	NA,0.972,1.0,0.992,0.95,1.0	1.0,1.0,1.0,1.0,0.976,1.0	-0.013
ENSMUSG00000028646	Rragc	4	+	123919848	123920441	123919848	123920052	123920950	123921150	0,27,36,22,40,28	6,464,521,753,429,609	0,42,22,48,37,41	12,503,463,492,514,453	538	149	1	1.0	0.0,0.016,0.019,0.008,0.025,0.013	0.0,0.023,0.013,0.026,0.02,0.024	-0.004
ENSMUSG00000061461	Smim20	5	+	53268022	53268331	53268022	53268070	53277142	53277199	0,1,18,13,2,18	0,1,2,0,4,8	10,12,7,14,6,4	7,6,9,9,4,2	410	149	1	1.0	NA,0.267,0.766,1.0,0.154,0.45	0.342,0.421,0.22,0.361,0.353,0.421	0.174
ENSMUSG00000074358	Ccdc61	7	-	18893766	18893849	18893778	18893849	18892997	18893073	0,2,3,4,2,1	0,1,0,0,0,0	7,6,2,2,1,1	0,0,0,0,0,0	161	149	1	1.0	NA,0.649,1.0,1.0,1.0,1.0	1.0,1.0,1.0,1.0,1.0,1.0	-0.07
ENSMUSG00000074358	Ccdc61	7	-	18893766	18893849	18893778	18893849	18893184	18893348	20,22,31,36,22,31	9,10,5,9,3,13	28,34,15,15,18,14	14,7,13,2,14,3	161	149	0.86656718085	1.0	0.673,0.671,0.852,0.787,0.872,0.688	0.649,0.818,0.516,0.874,0.543,0.812	0.055
ENSMUSG00000074358	Ccdc61	7	-	18910132	18910398	18910342	18910398	18903781	18903939	21,54,62,86,66,71	0,0,1,0,0,0	15,91,53,50,105,60	0,0,0,0,0,0	359	149	1	1.0	1.0,1.0,0.963,1.0,1.0,1.0	1.0,1.0,1.0,1.0,1.0,1.0	-0.006
ENSMUSG00000031565	Fgfr1	8	+	25532249	25532428	25532249	25532297	25557730	25557820	0,74,41,60,84,94	0,0,0,0,0,0	2,69,71,43,80,67	0,0,0,0,3,0	280	149	1	1.0	NA,1.0,1.0,1.0,1.0,1.0	1.0,1.0,1.0,1.0,0.934,1.0	0.011
ENSMUSG00000031565	Fgfr1	8	+	25557730	25557820	25557730	25557814	25558070	25558243	0,29,14,25,24,43	0,16,10,17,12,12	0,32,30,9,38,26	0,14,15,9,38,11	155	149	1	1.0	NA,0.635,0.574,0.586,0.658,0.775	NA,0.687,0.658,0.49,0.49,0.694	0.042
ENSMUSG00000031565	Fgfr1	8	+	25566710	25566913	25566710	25566907	25568187	25568333	5,37,46,77,68,58	0,13,8,7,10,13	4,53,33,36,83,48	10,7,19,3,12,28	155	149	0.405636473181	1.0	1.0,0.732,0.847,0.914,0.867,0.811	0.278,0.879,0.625,0.92,0.869,0.622	0.163
ENSMUSG00000035086	Becn1	11	-	101294965	101295164	101294969	101295164	101294000	101294147	0,4,0,6,4,1	48,240,336,398,241,376	0,1,3,1,2,0	79,296,306,303,400,287	153	149	1	1.0	0.0,0.016,0.0,0.014,0.016,0.003	0.0,0.003,0.009,0.003,0.005,0.0	0.005
ENSMUSG00000035086	Becn1	11	-	101294965	101295164	101295034	101295164	101294000	101294147	34,129,115,198,144,159	0,3,4,6,0,7	33,129,180,140,179,127	0,3,0,3,7,1	218	149	1	1.0	1.0,0.967,0.952,0.958,1.0,0.939	1.0,0.967,1.0,0.97,0.946,0.989	-0.009
ENSMUSG00000035086	Becn1	11	-	101294969	101295164	101295034	101295164	101294000	101294147	82,365,451,590,381,534	0,3,4,6,0,7	112,424,483,442,577,414	0,3,0,3,7,1	214	149	1	1.0	1.0,0.988,0.987,0.986,1.0,0.982	1.0,0.99,1.0,0.99,0.983,0.997	-0.003
ENSMUSG00000035086	Becn1	11	-	101296193	101296316	101296257	101296316	101295533	101295624	2,16,14,23,12,25	18,243,273,286,216,317	5,26,12,17,10,12	36,251,228,227,321,222	213	149	1	1.0	0.072,0.044,0.035,0.053,0.037,0.052	0.089,0.068,0.036,0.05,0.021,0.036	-0.001
ENSMUSG00000035215	Lsm7	10	-	80854939	80855143	80855024	80855143	80854617	80854708	0,6,6,11,10,9	0,0,0,2,0,0	13,10,9,7,7,5	1,2,0,0,2,0	234	149	1	1.0	NA,1.0,1.0,0.778,1.0,1.0	0.892,0.761,1.0,1.0,0.69,1.0	0.065
ENSMUSG00000027881	Prpf38b	3	-	108908325	108908404	108908335	108908404	108907931	108908083	6,19,32,34,13,42	0,73,79,98,70,93	0,41,25,26,34,29	0,79,102,60,73,74	159	149	1	1.0	1.0,0.196,0.275,0.245,0.148,0.297	NA,0.327,0.187,0.289,0.304,0.269	0.085
ENSMUSG00000031660	Brd7	8	-	88357531	88357594	88357536	88357594	88354628	88354773	0,0,0,0,0,0	0,158,186,190,141,190	0,0,1,0,0,0	11,157,202,211,172,152	154	149	1	1.0	NA,0.0,0.0,0.0,0.0,0.0	0.0,0.0,0.005,0.0,0.0,0.0	-0.001
ENSMUSG00000048100	Taf13	3	+	108571698	108572113	108571698	108571748	108572879	108572958	0,13,18,20,25,24	16,30,47,49,34,62	2,29,24,12,27,16	3,53,35,52,79,42	514	149	1	1.0	0.0,0.112,0.1,0.106,0.176,0.101	0.162,0.137,0.166,0.063,0.09,0.099	-0.02
ENSMUSG00000061136	Prpf40a	2	-	53191022	53191250	53191148	53191250	53189968	53190100	0,110,126,187,104,187	0,21,43,45,31,48	0,151,140,133,111,121	2,49,29,43,22,43	275	149	1	1.0	NA,0.739,0.614,0.692,0.645,0.679	0.0,0.625,0.723,0.626,0.732,0.604	0.122
ENSMUSG00000014601	Strip1	3	-	107615760	107616608	107616507	107616608	107615314	107615419	26,75,80,102,56,99	0,0,1,0,0,0	22,99,81,57,143,94	0,0,0,0,1,0	896	149	1	1.0	1.0,1.0,0.93,1.0,1.0,1.0	1.0,1.0,1.0,1.0,0.96,1.0	-0.005
ENSMUSG00000037816	Fbxw17	13	+	50419839	50419991	50419839	50419877	50423201	50423362	7,18,10,22,15,13	19,53,56,66,43,79	4,15,23,15,20,22	4,35,58,31,57,59	263	149	0.852619748001	1.0	0.173,0.161,0.092,0.159,0.165,0.085	0.362,0.195,0.183,0.215,0.166,0.174	-0.077
ENSMUSG00000037816	Fbxw17	13	+	50419839	50420028	50419839	50419877	50423201	50423362	10,30,20,40,26,38	19,53,56,66,43,79	8,16,29,21,25,33	4,35,58,31,57,59	300	149	1	1.0	0.207,0.219,0.151,0.231,0.231,0.193	0.498,0.185,0.199,0.252,0.179,0.217	-0.05
ENSMUSG00000037816	Fbxw17	13	+	50419839	50420028	50419839	50419991	50423201	50423362	10,16,12,20,11,25	7,4,2,2,0,0	4,3,11,10,10,17	0,2,5,4,5,6	186	149	0.109181504554	1.0	0.534,0.762,0.828,0.889,1.0,1.0	1.0,0.546,0.638,0.667,0.616,0.694	0.142
ENSMUSG00000037816	Fbxw17	13	+	50432170	50432346	50432170	50432261	50432427	50432555	73,50,91,97,71,61	6,0,0,0,0,1	43,70,53,71,91,53	3,3,2,1,0,0	234	149	1	1.0	0.886,1.0,1.0,1.0,1.0,0.975	0.901,0.937,0.944,0.978,1.0,1.0	0.017
ENSMUSG00000032067	Pts	9	-	50525152	50525284	50525261	50525284	50524722	50524779	6,7,4,6,2,4	3,61,63,137,73,95	0,1,8,3,11,9	26,64,85,68,100,60	258	149	1	1.0	0.536,0.062,0.035,0.025,0.016,0.024	0.0,0.009,0.052,0.025,0.06,0.08	0.079
ENSMUSG00000032067	Pts	9	-	50528023	50528232	50528145	50528232	50526869	50526949	0,3,7,7,4,2	1,3,10,2,1,3	0,2,5,3,1,2	0,4,1,3,4,6	271	149	1	1.0	0.0,0.355,0.278,0.658,0.687,0.268	NA,0.216,0.733,0.355,0.121,0.155	0.058
ENSMUSG00000006301	Tmbim1	1	-	74291430	74291734	74291694	74291734	74291199	74291287	32,307,428,535,240,532	0,0,0,0,0,0	48,385,330,275,380,341	0,0,0,0,2,0	413	149	1	1.0	1.0,1.0,1.0,1.0,1.0,1.0	1.0,1.0,1.0,1.0,0.986,1.0	0.002
ENSMUSG00000024073	Birc6	17	+	74605988	74606135	74605988	74606123	74608096	74608284	0,11,12,10,0,10	0,9,19,34,14,22	0,5,1,6,1,9	0,20,15,21,13,24	161	149	1	1.0	NA,0.531,0.369,0.214,0.0,0.296	NA,0.188,0.058,0.209,0.066,0.258	0.126
ENSMUSG00000024073	Birc6	17	+	74615219	74615357	74615219	74615330	74618435	74618563	0,17,17,37,23,26	0,13,21,27,12,35	0,14,30,29,6,8	0,18,23,9,3,33	176	149	1	1.0	NA,0.525,0.407,0.537,0.619,0.386	NA,0.397,0.525,0.732,0.629,0.17	0.004
ENSMUSG00000032913	Lrig2	3	-	104465486	104467363	104467042	104467363	104463858	104464308	0,46,46,96,40,61	0,0,4,0,1,0	3,53,51,48,83,72	0,0,0,1,0,4	1705	149	1	1.0	NA,1.0,0.501,1.0,0.778,1.0	1.0,1.0,1.0,0.807,1.0,0.611	-0.047
ENSMUSG00000059890	Ube4a	9	-	44963336	44963432	44963363	44963432	44959978	44960139	0,60,67,103,75,104	0,0,0,0,0,1	0,46,53,71,53,68	0,0,0,0,1,0	176	149	1	1.0	NA,1.0,1.0,1.0,1.0,0.989	NA,1.0,1.0,1.0,0.978,1.0	0.002
ENSMUSG00000059890	Ube4a	9	-	44965472	44965549	44965484	44965549	44963336	44963432	0,3,2,1,6,8	0,24,27,44,18,44	0,1,0,1,0,0	0,20,29,32,23,26	161	149	1	1.0	NA,0.104,0.064,0.021,0.236,0.144	NA,0.044,0.0,0.028,0.0,0.0	0.099
ENSMUSG00000030409	Dmpk	7	+	19088000	19088109	19088000	19088100	19088187	19088264	0,13,8,18,5,21	0,2,0,4,0,4	3,20,17,10,13,23	13,0,1,5,13,0	158	149	1	1.0	NA,0.86,1.0,0.809,1.0,0.832	0.179,1.0,0.941,0.654,0.485,1.0	0.19
ENSMUSG00000030409	Dmpk	7	+	19088000	19088249	19088000	19088109	19088910	19088996	15,93,110,231,182,258	0,0,0,0,0,1	33,194,189,193,367,260	1,0,0,0,0,0	289	149	1	1.0	1.0,1.0,1.0,1.0,1.0,0.993	0.944,1.0,1.0,1.0,1.0,1.0	0.008
ENSMUSG00000030409	Dmpk	7	+	19088000	19088264	19088000	19088109	19088910	19088996	47,129,158,286,192,318	0,0,0,0,0,1	62,228,210,227,441,268	1,0,0,0,0,0	304	149	1	1.0	1.0,1.0,1.0,1.0,1.0,0.994	0.968,1.0,1.0,1.0,1.0,1.0	0.004
ENSMUSG00000030409	Dmpk	7	+	19088000	19088264	19088000	19088249	19088910	19088996	32,54,73,117,62,153	0,18,25,62,52,91	49,87,83,88,182,98	20,53,61,52,108,88	164	149	0.24974420926	1.0	1.0,0.732,0.726,0.632,0.52,0.604	0.69,0.599,0.553,0.606,0.605,0.503	0.11
ENSMUSG00000030409	Dmpk	7	+	19091938	19092254	19091938	19092036	19092417	19092632	18,33,44,38,60,50	5,0,0,2,0,0	9,27,18,28,94,45	0,1,0,0,0,0	367	149	1	1.0	0.594,1.0,1.0,0.885,1.0,1.0	1.0,0.916,1.0,1.0,1.0,1.0	-0.073
ENSMUSG00000030409	Dmpk	7	+	19091938	19092254	19091938	19092036	19092546	19092632	48,47,57,84,76,115	0,1,4,7,4,10	26,52,45,53,172,81	0,1,6,8,0,7	367	149	1	1.0	1.0,0.95,0.853,0.83,0.885,0.824	1.0,0.955,0.753,0.729,1.0,0.824	0.013
ENSMUSG00000027854	Sike1	3	+	102997242	102997409	102997242	102997385	102998489	102998603	0,0,0,0,2,2	51,79,90,134,68,161	1,0,3,0,0,1	42,141,118,85,114,98	173	149	1	1.0	0.0,0.0,0.0,0.0,0.025,0.011	0.02,0.0,0.021,0.0,0.0,0.009	-0.002
ENSMUSG00000007050	Lsm2	17	+	34982158	34982367	34982158	34982234	34982619	34982687	16,13,33,27,28,37	0,0,0,0,0,0	26,26,10,26,10,33	0,0,1,0,0,0	282	149	1	1.0	1.0,1.0,1.0,1.0,1.0,1.0	1.0,1.0,0.841,1.0,1.0,1.0	0.026
ENSMUSG00000033916	Chmp2a	7	-	13032434	13032821	13032791	13032821	13032288	13032350	3334,1017,1301,1659,1048,1538	0,0,1,0,0,0	2765,1361,1362,1327,2269,1324	0,0,0,0,0,0	506	149	1	1.0	1.0,1.0,0.997,1.0,1.0,1.0	1.0,1.0,1.0,1.0,1.0,1.0	-0.001
ENSMUSG00000033916	Chmp2a	7	-	13032641	13032821	13032791	13032821	13032434	13032565	2095,1051,1332,1756,1038,1537	35,0,17,3,8,7	2113,1455,1398,1416,2230,1395	17,13,5,3,17,2	299	149	1	1.0	0.968,1.0,0.975,0.997,0.985,0.991	0.984,0.982,0.993,0.996,0.985,0.997	-0.004
ENSMUSG00000039354	Smarcal1	1	+	72585637	72586404	72585637	72585918	72587050	72587101	5,159,195,223,174,256	0,0,0,0,0,0	11,219,179,157,247,179	0,2,0,0,0,0	635	149	1	1.0	1.0,1.0,1.0,1.0,1.0,1.0	1.0,0.963,1.0,1.0,1.0,1.0	0.006
ENSMUSG00000038354	Ankrd35	3	+	96678132	96678267	96678132	96678263	96679179	96679268	0,0,0,0,0,0	0,0,7,3,1,1	0,0,2,0,0,0	0,0,0,2,2,1	153	149	1	1.0	NA,NA,0.0,0.0,0.0,0.0	NA,NA,1.0,0.0,0.0,0.0	-0.25
ENSMUSG00000038374	Rbm8a	3	+	96629939	96630065	96629939	96630028	96630301	96630361	0,1,0,2,1,2	372,225,264,424,233,390	0,6,1,0,5,0	385,286,249,299,512,237	186	149	1	1.0	0.0,0.004,0.0,0.004,0.003,0.004	0.0,0.017,0.003,0.0,0.008,0.0	-0.002
ENSMUSG00000015947	Fcgr1	3	-	96292252	96292510	96292469	96292510	96286983	96287232	185,821,1032,1191,883,1119	0,1,1,0,2,7	344,1043,1102,793,1515,1066	3,4,2,0,1,0	366	149	1	1.0	1.0,0.997,0.998,1.0,0.994,0.985	0.979,0.991,0.996,1.0,0.998,1.0	0.002
ENSMUSG00000015291	Gdi1	X	+	74307671	74308261	74307671	74307870	74309075	74309175	29,413,528,680,426,590	0,0,0,0,1,0	65,533,455,517,572,470	0,1,0,1,0,0	540	149	1	1.0	1.0,1.0,1.0,1.0,0.992,1.0	1.0,0.993,1.0,0.993,1.0,1.0	0.001
ENSMUSG00000066037	Hnrnpr	4	+	136316360	136316484	136316360	136316479	136317083	136317191	0,8,12,0,0,19	0,78,116,139,82,152	1,13,21,18,6,10	4,143,134,136,121,111	154	149	1	1.0	NA,0.09,0.091,0.0,0.0,0.108	0.195,0.081,0.132,0.114,0.046,0.08	-0.05
ENSMUSG00000028107	Tars2	3	-	95748486	95750417	95750338	95750417	95748041	95748140	22,66,60,65,70,55	0,0,3,0,1,2	9,81,54,75,76,59	0,4,1,0,3,1	2001	149	0.32652647574	1.0	1.0,1.0,0.598,1.0,0.839,0.672	1.0,0.601,0.801,1.0,0.654,0.815	0.04
ENSMUSG00000028107	Tars2	3	-	95750837	95750984	95750866	95750984	95750700	95750765	0,4,0,2,1,7	0,21,21,40,23,34	0,8,0,2,3,0	23,35,26,23,46,30	178	149	1	1.0	NA,0.138,0.0,0.04,0.035,0.147	0.0,0.161,0.0,0.068,0.052,0.0	0.025
ENSMUSG00000028107	Tars2	3	-	95754318	95754515	95754371	95754515	95753006	95753130	2,55,69,117,47,69	0,0,0,0,4,0	19,87,65,77,65,79	0,2,0,0,0,0	202	149	1	1.0	1.0,1.0,1.0,1.0,0.897,1.0	1.0,0.97,1.0,1.0,1.0,1.0	-0.012
ENSMUSG00000021668	Polk	13	-	96486807	96486979	96486844	96486979	96482457	96482491	0,7,5,4,2,2	0,0,0,0,0,0	0,10,3,4,6,5	0,0,0,2,0,0	186	149	1	1.0	NA,1.0,1.0,1.0,1.0,1.0	NA,1.0,1.0,0.616,1.0,1.0	0.077
ENSMUSG00000021668	Polk	13	-	96486807	96486979	96486844	96486979	96483490	96484405	0,14,23,15,21,12	0,1,0,0,0,0	0,23,14,16,21,12	0,0,3,0,0,0	186	149	1	1.0	NA,0.918,1.0,1.0,1.0,1.0	NA,1.0,0.789,1.0,1.0,1.0	0.026
ENSMUSG00000005774	Rfx5	3	+	94954107	94954251	94954107	94954181	94955014	94955146	0,8,10,10,8,15	0,0,0,0,0,6	0,11,10,5,8,8	0,0,0,0,0,0	219	149	1	1.0	NA,1.0,1.0,1.0,1.0,0.63	NA,1.0,1.0,1.0,1.0,1.0	-0.074
ENSMUSG00000005774	Rfx5	3	+	94955014	94955146	94955014	94955136	94955351	94955385	0,15,8,19,14,32	0,0,6,0,3,1	0,23,18,3,19,23	0,0,2,0,0,0	159	149	1	1.0	NA,1.0,0.555,1.0,0.814,0.968	NA,1.0,0.894,1.0,1.0,1.0	-0.111
ENSMUSG00000027506	Tpd52	3	-	9003279	9003434	9003287	9003434	8953683	8953799	0,0,0,0,0,0	0,8,16,25,12,20	0,0,0,0,1,0	4,28,21,29,15,23	157	149	1	1.0	NA,0.0,0.0,0.0,0.0,0.0	0.0,0.0,0.0,0.0,0.06,0.0	-0.01
ENSMUSG00000039795	Zfand1	3	-	10351168	10351317	10351241	10351317	10347164	10347204	0,0,0,0,0,0	0,0,0,0,1,0	0,0,0,0,0,2	0,0,0,0,0,0	222	149	1	1.0	NA,NA,NA,NA,0.0,NA	NA,NA,NA,NA,NA,1.0	-1.0
ENSMUSG00000039795	Zfand1	3	-	10351168	10351317	10351241	10351317	10348509	10348552	0,0,0,0,1,0	0,0,0,0,0,1	0,0,0,0,0,1	0,0,2,0,3,3	222	149	1	1.0	NA,NA,NA,NA,1.0,0.0	NA,NA,0.0,NA,0.0,0.183	0.439
ENSMUSG00000036223	Ska1	18	-	74207529	74207818	74207593	74207818	74206788	74206884	11,0,1,4,5,8	30,20,31,26,12,31	0,0,3,0,5,1	3,19,31,10,20,4	213	149	0.475506664761	1.0	0.204,0.0,0.022,0.097,0.226,0.153	0.0,0.0,0.063,0.0,0.149,0.149	0.057
ENSMUSG00000001016	Ilf2	3	+	90486850	90487097	90486850	90486912	90487226	90487317	141,97,110,109,83,139	0,0,0,0,0,1	79,113,96,93,192,106	0,0,0,0,0,0	334	149	1	1.0	1.0,1.0,1.0,1.0,1.0,0.984	1.0,1.0,1.0,1.0,1.0,1.0	-0.003
ENSMUSG00000042404	Dennd4b	3	+	90270054	90270128	90270054	90270121	90270212	90270271	0,2,1,4,0,0	0,40,66,77,55,66	0,0,0,1,0,6	5,69,65,53,61,76	156	149	1	1.0	NA,0.046,0.014,0.047,0.0,0.0	0.0,0.0,0.0,0.018,0.0,0.07	0.007
ENSMUSG00000026127	Imp4	1	+	34442909	34443104	34442909	34442993	34443377	34443487	2,10,16,24,10,26	29,193,201,307,150,294	0,6,16,16,15,24	50,203,232,191,270,203	260	149	1	1.0	0.038,0.029,0.044,0.043,0.037,0.048	0.0,0.017,0.038,0.046,0.031,0.063	0.007
ENSMUSG00000042520	Ubap2l	3	-	90031295	90031370	90031310	90031370	90028324	90028377	0,48,87,86,56,98	0,117,130,187,113,165	6,44,59,58,80,71	2,143,171,177,158,132	164	149	1	1.0	NA,0.272,0.378,0.295,0.31,0.35	0.732,0.218,0.239,0.229,0.315,0.328	-0.022
ENSMUSG00000042520	Ubap2l	3	-	90038814	90039016	90038847	90039016	90038369	90038465	5,133,160,236,128,178	0,314,354,386,264,394	16,181,145,161,165,142	13,329,253,326,272,328	182	149	1	1.0	1.0,0.257,0.27,0.334,0.284,0.27	0.502,0.311,0.319,0.288,0.332,0.262	0.067
ENSMUSG00000027944	Hax1	3	-	89997386	89998003	89997737	89998003	89996246	89996298	438,398,496,634,343,495	0,2,4,7,5,9	354,470,519,409,653,374	3,3,4,1,3,1	500	149	1	1.0	1.0,0.983,0.974,0.964,0.953,0.942	0.972,0.979,0.975,0.992,0.985,0.991	-0.013
ENSMUSG00000027944	Hax1	3	-	89997386	89998003	89997801	89998003	89996246	89996298	555,594,749,938,536,759	12,13,0,3,1,2	481,711,757,622,958,609	19,4,4,1,8,2	564	149	1	1.0	0.924,0.923,1.0,0.988,0.993,0.99	0.87,0.979,0.98,0.994,0.969,0.988	0.006
ENSMUSG00000027944	Hax1	3	-	89997737	89998003	89997801	89998003	89996246	89996298	117,198,257,311,198,273	12,13,0,3,1,2	130,244,242,214,308,236	19,4,4,1,8,2	213	149	1	1.0	0.872,0.914,1.0,0.986,0.993,0.99	0.827,0.977,0.977,0.993,0.964,0.988	0.005
ENSMUSG00000027944	Hax1	3	-	89997737	89998003	89997801	89998003	89997386	89997574	275,527,630,769,489,684	3,3,7,4,2,8	335,624,589,550,794,553	4,1,2,1,3,4	213	149	1	1.0	0.985,0.992,0.984,0.993,0.994,0.984	0.983,0.998,0.995,0.997,0.995,0.99	-0.004
ENSMUSG00000042642	Flad1	3	-	89411783	89411870	89411817	89411870	89411157	89411380	0,36,67,56,40,48	0,7,6,5,2,3	4,43,39,40,68,42	0,1,8,4,2,1	183	149	1	1.0	NA,0.807,0.901,0.901,0.942,0.929	1.0,0.972,0.799,0.891,0.965,0.972	-0.037
ENSMUSG00000005625	Psmd4	3	-	95033908	95034026	95033917	95034026	95033632	95033764	455,107,145,204,128,217	843,242,286,434,208,385	394,186,163,123,275,131	535,251,241,233,416,235	158	149	0.905802407163	1.0	0.337,0.294,0.323,0.307,0.367,0.347	0.41,0.411,0.389,0.332,0.384,0.345	-0.049
ENSMUSG00000068917	Clk2	3	+	89168694	89170115	89168694	89168923	89170292	89170409	9,137,174,175,163,180	0,0,1,0,1,0	39,163,177,154,188,158	0,0,0,0,0,0	1341	149	1	1.0	1.0,1.0,0.951,1.0,0.948,1.0	1.0,1.0,1.0,1.0,1.0,1.0	-0.017
ENSMUSG00000068922	Msto1	3	-	88912623	88912778	88912702	88912778	88912236	88912300	0,0,0,0,2,0	12,57,52,58,58,72	1,0,2,1,0,0	31,50,55,48,95,48	228	149	1	1.0	0.0,0.0,0.0,0.0,0.022,0.0	0.021,0.0,0.023,0.013,0.0,0.0	-0.006
ENSMUSG00000028057	Rit1	3	+	88717325	88717658	88717325	88717470	88725994	88726068	193,371,463,651,379,505	0,0,0,2,0,0	159,413,405,386,525,347	0,1,0,0,1,0	337	149	1	1.0	1.0,1.0,1.0,0.993,1.0,1.0	1.0,0.995,1.0,1.0,0.996,1.0	0.0
ENSMUSG00000028057	Rit1	3	+	88725994	88726179	88725994	88726068	88726279	88726471	1,4,0,6,5,3	211,312,405,500,323,434	1,1,3,0,7,4	162,367,392,357,476,315	260	149	1	1.0	0.003,0.007,0.0,0.007,0.009,0.004	0.004,0.002,0.004,0.0,0.008,0.007	0.001
ENSMUSG00000001416	Cct3	3	+	88299341	88300991	88299341	88299403	88302767	88302864	29,277,302,427,318,506	0,0,0,0,0,2	35,390,391,311,463,376	0,0,0,0,0,0	1737	149	1	1.0	1.0,1.0,1.0,1.0,1.0,0.956	1.0,1.0,1.0,1.0,1.0,1.0	-0.007
ENSMUSG00000042408	Zmym6	4	+	127088328	127088554	127088328	127088336	127092911	127093083	0,67,42,44,41,65	0,0,0,0,0,2	0,33,55,38,50,44	0,0,0,0,0,0	367	149	1	1.0	NA,1.0,1.0,1.0,1.0,0.93	NA,1.0,1.0,1.0,1.0,1.0	-0.014
ENSMUSG00000028073	Pear1	3	-	87751853	87752600	87752471	87752600	87751649	87751773	0,3,4,5,12,5	0,0,0,0,0,0	2,10,0,5,14,7	0,0,0,0,0,1	767	149	1	1.0	NA,1.0,1.0,1.0,1.0,1.0	1.0,1.0,NA,1.0,1.0,0.576	0.085
ENSMUSG00000041530	Ago1	4	-	126453816	126453948	126453825	126453948	126453557	126453691	0,3,1,2,4,5	0,40,67,42,38,56	0,10,4,5,2,4	2,44,52,50,20,36	158	149	1	1.0	NA,0.066,0.014,0.043,0.09,0.078	0.0,0.176,0.068,0.086,0.086,0.095	-0.027
ENSMUSG00000038664	Herc1	9	+	66461699	66461920	66461699	66461899	66462828	66463097	0,10,24,28,12,39	0,30,40,42,13,36	0,20,18,43,15,17	0,41,26,37,13,25	170	149	1	1.0	NA,0.226,0.345,0.369,0.447,0.487	NA,0.299,0.378,0.505,0.503,0.373	-0.037
ENSMUSG00000074513	Arfip1	3	-	84529169	84529265	84529190	84529265	84527685	84527798	0,99,79,63,51,91	0,1,4,3,3,1	0,80,57,65,59,62	0,0,4,3,0,7	170	149	1	1.0	NA,0.989,0.945,0.948,0.937,0.988	NA,1.0,0.926,0.95,1.0,0.886	0.009
ENSMUSG00000041396	Mettl18	1	+	163994888	163995071	163994888	163994977	163995913	163997243	0,5,1,3,0,0	6,5,2,9,4,3	1,0,7,5,0,4	0,1,5,2,3,7	243	149	0.602994821563	1.0	0.0,0.38,0.235,0.17,0.0,0.0	1.0,0.0,0.462,0.605,0.0,0.259	-0.257
ENSMUSG00000032479	Map4	9	+	110079780	110079896	110079780	110079893	110081420	110081610	0,3,23,8,19,19	18,211,235,257,176,276	2,6,17,9,21,13	27,303,244,196,292,228	152	149	1	1.0	0.0,0.014,0.088,0.03,0.096,0.063	0.068,0.019,0.064,0.043,0.066,0.053	-0.004
ENSMUSG00000027804	Ppid	3	+	79595201	79597873	79595201	79595308	79598791	79598914	40,261,254,358,216,329	0,0,0,0,2,2	40,320,272,276,300,190	0,0,0,0,0,0	2714	149	1	1.0	1.0,1.0,1.0,1.0,0.856,0.9	1.0,1.0,1.0,1.0,1.0,1.0	-0.041
ENSMUSG00000026349	Ccnt2	1	+	127797840	127798196	127797840	127797886	127799389	127799553	0,40,52,70,58,51	0,21,17,19,26,22	0,78,68,79,77,60	0,26,27,13,12,21	459	149	1	1.0	NA,0.382,0.498,0.545,0.42,0.429	NA,0.493,0.45,0.664,0.676,0.481	-0.098
ENSMUSG00000022817	Itgb5	16	+	33947714	33947881	33947714	33947852	33948656	33949153	2939,1510,1977,2493,1613,2554	35,24,35,38,8,16	2470,1960,2010,1868,3135,1704	39,12,22,15,25,19	178	149	1	1.0	0.986,0.981,0.979,0.982,0.994,0.993	0.981,0.993,0.987,0.99,0.991,0.987	-0.002
ENSMUSG00000021820	Camk2g	14	-	20738840	20738943	20738848	20738943	20737258	20737503	0,0,4,0,3,0	0,45,71,69,30,86	0,3,1,5,0,1	1,51,92,57,64,53	157	149	1	1.0	NA,0.0,0.051,0.0,0.087,0.0	0.0,0.053,0.01,0.077,0.0,0.018	0.001
ENSMUSG00000021820	Camk2g	14	-	20764860	20765479	20765395	20765479	20764145	20764268	0,45,48,63,54,70	0,4,2,3,2,4	1,55,56,45,84,81	0,5,2,2,8,2	684	149	1	1.0	NA,0.71,0.839,0.821,0.855,0.792	1.0,0.706,0.859,0.831,0.696,0.898	-0.028
ENSMUSG00000032497	Lrrfip2	9	+	111182818	111182896	111182818	111182887	111188761	111188806	0,4,2,0,2,2	0,0,0,1,0,2	2,0,1,0,1,1	0,0,3,0,0,0	158	149	1	1.0	NA,1.0,1.0,0.0,1.0,0.485	1.0,NA,0.239,NA,1.0,1.0	-0.113
ENSMUSG00000037369	Kdm6a	X	+	18277375	18277563	18277375	18277546	18278625	18279936	0,4,7,1,2,2	0,39,52,70,37,68	0,8,9,2,2,5	11,66,51,67,94,64	166	149	1	1.0	NA,0.084,0.108,0.013,0.046,0.026	0.0,0.098,0.137,0.026,0.019,0.066	-0.002
ENSMUSG00000027852	Nras	3	+	103059938	103060040	103059938	103060034	103060200	103060379	0,3,0,0,0,0	0,0,0,1,0,2	0,0,0,0,0,0	0,0,5,0,1,0	155	149	1	1.0	NA,1.0,NA,0.0,NA,0.0	NA,NA,0.0,NA,0.0,NA	0.333
ENSMUSG00000031105	Slc25a14	X	+	48623961	48624206	48623961	48624197	48625595	48625640	0,0,0,0,0,0	0,0,0,1,0,0	0,0,0,0,0,3	0,0,0,0,2,0	158	149	1	1.0	NA,NA,NA,0.0,NA,NA	NA,NA,NA,NA,0.0,1.0	-0.5
ENSMUSG00000037907	Ankrd13b	11	-	77472448	77472877	77472724	77472877	77472301	77472378	8,60,72,94,39,60	0,0,1,0,0,0	16,90,73,47,116,56	0,0,0,0,1,0	425	149	1	1.0	1.0,1.0,0.962,1.0,1.0,1.0	1.0,1.0,1.0,1.0,0.976,1.0	-0.002
ENSMUSG00000027797	Dclk1	3	+	55477804	55477937	55477804	55477889	55480333	55480442	0,0,0,9,0,0	0,0,0,0,0,0	0,0,0,0,0,0	0,1,3,1,3,1	197	149	1	1.0	NA,NA,NA,1.0,NA,NA	NA,0.0,0.0,0.0,0.0,0.0	1.0
ENSMUSG00000034771	Tle2	10	+	81580256	81580331	81580256	81580298	81580483	81580667	8,1,11,11,4,14	0,0,1,0,0,0	0,11,12,3,8,2	4,0,0,4,0,0	182	149	1	1.0	1.0,1.0,0.9,1.0,1.0,1.0	0.0,1.0,1.0,0.38,1.0,1.0	0.253
ENSMUSG00000034771	Tle2	10	+	81586212	81586373	81586212	81586337	81586854	81586928	0,7,2,6,10,4	0,0,0,3,0,1	19,5,4,2,5,8	0,0,1,1,3,0	185	149	1	1.0	NA,1.0,1.0,0.617,1.0,0.763	1.0,1.0,0.763,0.617,0.573,1.0	0.051
ENSMUSG00000034771	Tle2	10	+	81586212	81586373	81586212	81586337	81586857	81586928	2,8,2,11,22,22	8,10,7,15,4,8	11,11,5,13,19,13	12,6,8,4,12,8	185	149	0.705985642444	1.0	0.168,0.392,0.187,0.371,0.816,0.689	0.425,0.596,0.335,0.724,0.56,0.567	-0.097
ENSMUSG00000054405	Dnajc8	4	+	132544055	132544751	132544055	132544122	132546636	132546708	49,245,284,324,215,315	5,10,15,18,23,20	64,352,303,298,384,251	4,11,10,20,9,8	778	149	0.242189991731	1.0	0.652,0.824,0.784,0.775,0.642,0.751	0.754,0.86,0.853,0.741,0.891,0.857	-0.088
ENSMUSG00000027751	Supt20	3	+	54693102	54693208	54693102	54693126	54695122	54695207	0,47,64,96,57,77	0,0,0,2,0,0	0,81,71,46,61,53	0,0,0,0,0,0	231	149	1	1.0	NA,1.0,1.0,0.969,1.0,1.0	NA,1.0,1.0,1.0,1.0,1.0	-0.006
ENSMUSG00000027751	Supt20	3	+	54693102	54693413	54693102	54693208	54695122	54696320	0,6,5,6,8,3	0,45,62,94,57,74	0,3,3,4,2,3	0,81,67,46,59,53	354	149	1	1.0	NA,0.053,0.033,0.026,0.056,0.017	NA,0.015,0.018,0.035,0.014,0.023	0.016
ENSMUSG00000000148	Brat1	5	+	140712504	140712901	140712504	140712877	140713052	140713172	0,19,0,15,9,17	0,24,15,35,14,21	0,12,0,5,8,2	2,25,20,21,31,19	173	149	1	1.0	NA,0.405,0.0,0.27,0.356,0.411	0.0,0.292,0.0,0.17,0.182,0.083	0.167
ENSMUSG00000051331	Cacna1c	6	-	118630224	118630431	118630398	118630431	118627441	118627570	0,0,0,0,0,0	0,0,0,0,1,2	0,0,0,0,3,0	0,0,0,1,0,0	323	149	1	1.0	NA,NA,NA,NA,0.0,0.0	NA,NA,NA,0.0,1.0,NA	-0.5
ENSMUSG00000037270	4932438A13Rik	3	+	36889822	36889996	36889822	36889902	36890794	36890945	0,0,0,1,0,0	0,16,26,18,8,16	0,0,0,0,0,0	2,10,13,14,9,18	243	149	1	1.0	NA,0.0,0.0,0.033,0.0,0.0	0.0,0.0,0.0,0.0,0.0,0.0	0.007
ENSMUSG00000037270	4932438A13Rik	3	+	37030546	37030748	37030546	37030643	37032364	37032526	0,1,0,7,8,4	0,22,35,50,31,31	0,2,2,12,8,8	0,38,30,54,22,17	254	149	1	1.0	NA,0.026,0.0,0.076,0.131,0.07	NA,0.03,0.038,0.115,0.176,0.216	-0.054
ENSMUSG00000026200	Glb1l	1	-	75208686	75209222	75209055	75209222	75208318	75208379	0,30,30,56,30,41	0,0,0,4,0,1	0,34,51,44,43,18	0,2,0,0,2,1	518	149	1	1.0	NA,1.0,1.0,0.801,1.0,0.922	NA,0.83,1.0,1.0,0.861,0.838	0.039
ENSMUSG00000001930	Vwf	6	+	125656999	125657341	125656999	125657268	125658715	125658915	12,106,139,141,96,99	0,0,0,0,0,0	32,140,130,108,154,94	0,5,0,0,0,1	222	149	1	1.0	1.0,1.0,1.0,1.0,1.0,1.0	1.0,0.949,1.0,1.0,1.0,0.984	0.011
ENSMUSG00000037661	Gpr160	3	+	30855949	30856254	30855949	30856057	30877234	30877561	0,9,15,13,5,11	0,4,4,9,5,2	1,10,32,4,17,8	0,21,3,12,5,7	346	149	1	1.0	NA,0.492,0.618,0.383,0.301,0.703	1.0,0.17,0.821,0.126,0.594,0.33	-0.007
ENSMUSG00000037661	Gpr160	3	+	30877234	30877561	30877234	30877332	30889941	30890041	0,24,35,66,37,61	0,10,2,5,1,8	6,52,26,28,54,41	0,8,5,4,4,0	378	149	1	1.0	NA,0.486,0.873,0.839,0.936,0.75	1.0,0.719,0.672,0.734,0.842,1.0	-0.051
ENSMUSG00000037326	Capn15	17	-	25960064	25960563	25960336	25960563	25959806	25959985	0,64,66,131,76,116	0,6,3,6,2,4	16,82,94,81,117,81	0,6,0,3,8,8	421	149	1	1.0	NA,0.791,0.886,0.885,0.931,0.911	1.0,0.829,1.0,0.905,0.838,0.782	-0.012
ENSMUSG00000037326	Capn15	17	-	25962670	25963145	25962961	25963145	25961953	25962079	0,60,98,114,54,110	0,0,0,0,0,0	14,86,88,53,117,72	0,0,1,0,0,0	440	149	1	1.0	NA,1.0,1.0,1.0,1.0,1.0	1.0,1.0,0.968,1.0,1.0,1.0	0.005
ENSMUSG00000052337	Immt	6	+	71872793	71872923	71872793	71872894	71874316	71875250	139,311,338,508,303,447	0,0,0,2,0,0	135,396,377,337,530,365	0,0,0,0,2,0	178	149	1	1.0	1.0,1.0,1.0,0.995,1.0,1.0	1.0,1.0,1.0,1.0,0.996,1.0	-0.0
ENSMUSG00000027615	Hps3	3	-	20030313	20030805	20030558	20030805	20029146	20029318	0,110,126,133,103,138	0,0,0,2,0,0	2,155,88,139,88,141	0,4,0,0,0,0	394	149	1	1.0	NA,1.0,1.0,0.962,1.0,1.0	1.0,0.936,1.0,1.0,1.0,1.0	0.003
ENSMUSG00000074677	Sirpb1c	3	-	15832129	15832462	15832147	15832462	15795144	15795350	0,8,3,3,0,6	0,0,0,0,2,0	8,2,1,5,3,0	0,1,0,7,0,2	167	149	1	1.0	NA,1.0,1.0,1.0,0.0,1.0	1.0,0.641,1.0,0.389,1.0,0.0	0.128
ENSMUSG00000074677	Sirpb1c	3	-	15832129	15832462	15832147	15832462	15802488	15802603	8,23,22,12,7,22	35,46,53,48,68,62	11,7,14,20,25,22	75,26,46,38,84,62	167	149	1	1.0	0.169,0.308,0.27,0.182,0.084,0.24	0.116,0.194,0.214,0.32,0.21,0.24	-0.007
ENSMUSG00000032553	Srprb	9	-	103197537	103198866	103198788	103198866	103192212	103192349	38,177,199,262,165,242	0,0,0,0,1,0	39,198,210,176,257,183	0,0,0,0,0,0	1400	149	1	1.0	1.0,1.0,1.0,1.0,0.946,1.0	1.0,1.0,1.0,1.0,1.0,1.0	-0.009
ENSMUSG00000001034	Mapk7	11	-	61490607	61491686	61490706	61491686	61489848	61490504	28,116,154,195,117,204	0,0,4,0,0,0	39,162,94,140,231,132	0,0,0,0,0,0	248	149	1	1.0	1.0,1.0,0.959,1.0,1.0,1.0	1.0,1.0,1.0,1.0,1.0,1.0	-0.007
ENSMUSG00000001034	Mapk7	11	-	61493596	61493954	61493646	61493954	61489848	61490504	0,17,12,24,10,16	0,0,0,0,0,0	0,20,11,13,15,13	0,0,2,0,0,0	199	149	1	1.0	NA,1.0,1.0,1.0,1.0,1.0	NA,1.0,0.805,1.0,1.0,1.0	0.039
ENSMUSG00000001034	Mapk7	11	-	61493523	61493954	61493646	61493954	61490607	61491686	0,39,25,49,25,35	0,0,1,0,0,0	0,44,22,36,35,28	0,0,0,0,0,0	272	149	1	1.0	NA,1.0,0.932,1.0,1.0,1.0	NA,1.0,1.0,1.0,1.0,1.0	-0.014
ENSMUSG00000001034	Mapk7	11	-	61493523	61493954	61493596	61493954	61492903	61493061	0,22,13,25,15,20	0,0,0,0,0,0	0,24,11,25,19,15	0,0,0,0,3,0	222	149	1	1.0	NA,1.0,1.0,1.0,1.0,1.0	NA,1.0,1.0,1.0,0.81,1.0	0.038
ENSMUSG00000001034	Mapk7	11	-	61493505	61493954	61493523	61493954	61492903	61493069	0,1,11,10,13,11	0,12,2,15,20,13	0,6,11,11,9,5	5,11,7,19,20,2	167	149	1	1.0	NA,0.069,0.831,0.373,0.367,0.43	0.0,0.327,0.584,0.341,0.286,0.69	0.043
ENSMUSG00000001034	Mapk7	11	-	61493505	61493954	61493596	61493954	61492903	61493069	0,23,24,35,28,31	0,0,8,14,3,10	0,30,22,36,28,20	0,1,12,4,6,2	240	149	1	1.0	NA,1.0,0.651,0.608,0.853,0.658	NA,0.949,0.532,0.848,0.743,0.861	-0.033
ENSMUSG00000001034	Mapk7	11	-	61493505	61493954	61493646	61493954	61492903	61493069	0,40,36,59,38,46	0,42,44,39,36,35	0,50,33,47,43,33	4,40,62,34,53,40	290	149	1	1.0	NA,0.329,0.296,0.437,0.352,0.403	0.0,0.391,0.215,0.415,0.294,0.298	0.095
ENSMUSG00000001034	Mapk7	11	-	61493523	61493954	61493596	61493954	61492903	61493069	0,34,15,40,35,33	0,0,8,14,3,10	5,35,18,44,39,17	0,1,12,4,6,2	222	149	1	1.0	NA,1.0,0.557,0.657,0.887,0.689	1.0,0.959,0.502,0.881,0.814,0.851	-0.077
ENSMUSG00000001034	Mapk7	11	-	61493523	61493954	61493646	61493954	61492903	61493069	0,51,27,64,45,48	0,42,44,39,36,35	5,55,29,55,54,30	4,40,62,34,53,40	272	149	1	1.0	NA,0.399,0.252,0.473,0.406,0.429	0.406,0.43,0.204,0.47,0.358,0.291	0.032
ENSMUSG00000001034	Mapk7	11	-	61493596	61493954	61493646	61493954	61492903	61493069	0,17,20,38,13,25	0,42,44,39,36,35	0,21,23,15,21,15	4,40,62,34,53,40	199	149	1	1.0	NA,0.233,0.254,0.422,0.213,0.348	0.0,0.282,0.217,0.248,0.229,0.219	0.095
ENSMUSG00000001034	Mapk7	11	-	61493505	61494266	61493523	61494266	61492903	61493185	0,4,6,4,7,4	0,0,2,0,0,4	0,3,4,5,2,2	0,0,1,0,0,1	167	149	1	1.0	NA,1.0,0.728,1.0,1.0,0.472	NA,1.0,0.781,1.0,1.0,0.641	-0.044
ENSMUSG00000001034	Mapk7	11	-	61493505	61494266	61493646	61494266	61492903	61493185	0,43,31,53,32,39	0,0,0,2,3,0	0,47,26,41,36,30	0,0,0,0,0,0	290	149	1	1.0	NA,1.0,1.0,0.932,0.846,1.0	NA,1.0,1.0,1.0,1.0,1.0	-0.044
ENSMUSG00000001034	Mapk7	11	-	61493523	61494266	61493646	61494266	61492903	61493185	0,39,27,49,25,39	0,0,0,2,3,0	0,44,23,36,34,29	0,0,0,0,0,0	272	149	1	1.0	NA,1.0,1.0,0.931,0.82,1.0	NA,1.0,1.0,1.0,1.0,1.0	-0.05
ENSMUSG00000019822	Smpd2	10	-	41488428	41488515	41488432	41488515	41488176	41488309	5,4,6,4,0,5	42,36,42,40,31,35	0,4,2,4,9,2	62,45,49,32,62,38	153	149	1	1.0	0.104,0.098,0.122,0.089,0.0,0.122	0.0,0.08,0.038,0.109,0.124,0.049	0.023
ENSMUSG00000026360	Rgs2	1	-	144002779	144003053	144002951	144003053	144002115	144002282	135,885,1090,1688,948,1535	0,1,0,8,7,1	191,1198,1237,1234,1524,1257	0,0,0,5,9,0	321	149	1	1.0	1.0,0.998,1.0,0.99,0.984,0.999	1.0,1.0,1.0,0.991,0.987,1.0	-0.001
ENSMUSG00000044258	Ctla2a	13	-	60936385	60936571	60936490	60936571	60935546	60935669	0,3,5,11,6,4	0,3,6,5,12,11	0,1,4,2,7,4	2,4,5,5,21,4	254	149	1	1.0	NA,0.37,0.328,0.563,0.227,0.176	0.0,0.128,0.319,0.19,0.164,0.37	0.138
ENSMUSG00000044258	Ctla2a	13	-	60936469	60936557	60936490	60936557	60935546	60935669	0,8,0,6,3,0	0,3,6,5,12,11	0,1,0,1,0,1	2,4,5,5,21,4	170	149	1	1.0	NA,0.7,0.0,0.513,0.18,0.0	0.0,0.18,0.0,0.149,0.0,0.18	0.194
ENSMUSG00000044258	Ctla2a	13	-	60936469	60936557	60936490	60936557	60935957	60936116	0,0,4,0,3,0	0,4,0,4,0,3	0,1,0,0,0,0	0,0,2,1,2,3	170	149	1	1.0	NA,0.0,1.0,0.0,1.0,0.0	NA,1.0,0.0,0.0,0.0,0.0	0.2
ENSMUSG00000003778	Brd8	18	-	34608417	34609949	34609804	34609949	34607774	34608055	8,188,235,224,143,270	0,10,11,9,6,5	0,230,222,171,227,188	0,2,2,7,5,13	1536	149	1	1.0	1.0,0.646,0.675,0.707,0.698,0.84	NA,0.918,0.915,0.703,0.815,0.584	-0.026
ENSMUSG00000062753	AI413582	17	-	27564148	27564410	27564384	27564410	27563772	27564016	1531,548,697,944,505,782	0,0,1,1,0,0	1429,713,595,681,1065,673	2,1,0,0,1,0	385	149	1	1.0	1.0,1.0,0.996,0.997,1.0,1.0	0.996,0.996,1.0,1.0,0.998,1.0	0.0
ENSMUSG00000062753	AI413582	17	-	27564561	27564750	27564621	27564750	27564148	27564254	137,86,103,169,66,116	0,2,0,0,0,3	173,123,97,132,138,104	5,0,0,0,0,0	209	149	1	1.0	1.0,0.968,1.0,1.0,1.0,0.965	0.961,1.0,1.0,1.0,1.0,1.0	-0.005
ENSMUSG00000062753	AI413582	17	-	27564561	27564750	27564621	27564750	27564384	27564410	1075,462,547,834,448,654	0,4,5,10,3,8	943,575,541,591,893,547	6,11,13,1,10,4	209	149	1	1.0	1.0,0.988,0.987,0.983,0.991,0.983	0.991,0.974,0.967,0.998,0.985,0.99	0.004
ENSMUSG00000020513	Tubd1	11	+	86544990	86545336	86544990	86545230	86548782	86549002	0,2,0,5,4,1	0,12,12,24,6,16	0,0,2,2,0,1	3,3,18,17,9,8	255	149	1	1.0	NA,0.089,0.0,0.109,0.28,0.035	0.0,0.0,0.061,0.064,0.0,0.068	0.07
ENSMUSG00000040928	S100pbp	4	-	129182208	129182532	129182331	129182532	129181966	129182100	0,22,38,42,18,42	0,8,5,3,3,11	2,27,20,28,19,17	0,2,7,1,1,0	272	149	1	1.0	NA,0.601,0.806,0.885,0.767,0.677	1.0,0.881,0.61,0.939,0.912,1.0	-0.143
ENSMUSG00000107283	Mpv17	5	-	31145239	31145278	31145245	31145278	31144699	31144752	0,2,7,12,9,10	35,176,247,313,214,308	0,8,12,6,14,9	52,278,285,239,284,221	155	149	1	1.0	0.0,0.011,0.027,0.036,0.039,0.03	0.0,0.027,0.039,0.024,0.045,0.038	-0.005
ENSMUSG00000027550	Lrrcc1	3	+	14539910	14540114	14539910	14540066	14545495	14545692	0,16,23,20,23,19	0,0,4,7,3,0	0,16,33,43,18,30	0,2,2,0,9,7	197	149	1	1.0	NA,1.0,0.813,0.684,0.853,1.0	NA,0.858,0.926,1.0,0.602,0.764	0.04
ENSMUSG00000058407	Txndc9	1	-	37993991	37995841	37995632	37995841	37990202	37990457	123,315,382,461,317,436	8,15,5,11,10,7	160,393,346,334,456,352	2,4,4,12,11,8	1790	149	0.702638973188	1.0	0.561,0.636,0.864,0.777,0.725,0.838	0.869,0.891,0.878,0.699,0.775,0.786	-0.083
ENSMUSG00000041353	Tmem29	X	-	150458961	150459154	150459071	150459154	150420341	150420441	21,31,41,56,54,83	0,13,15,23,6,16	18,50,63,38,50,49	4,3,6,16,17,13	259	149	1	1.0	1.0,0.578,0.611,0.583,0.838,0.749	0.721,0.906,0.858,0.577,0.629,0.684	-0.003
ENSMUSG00000066621	Tecpr1	5	-	144214055	144214419	144214244	144214419	144211404	144211550	0,3,8,17,8,2	0,0,0,0,0,1	0,8,4,6,1,8	0,0,0,0,0,0	338	149	1	1.0	NA,1.0,1.0,1.0,1.0,0.469	NA,1.0,1.0,1.0,1.0,1.0	-0.106
ENSMUSG00000027360	Hdc	2	-	126604240	126606482	126606359	126606482	126603841	126603985	5,6,2,11,12,13	0,0,0,0,2,0	1,7,15,8,12,9	0,0,2,0,0,0	2268	149	1	1.0	1.0,1.0,1.0,1.0,0.283,1.0	1.0,1.0,0.33,1.0,1.0,1.0	-0.008
ENSMUSG00000033400	Agl	3	-	116785059	116785199	116785103	116785199	116784452	116784640	0,80,106,115,82,108	0,0,0,1,4,0	0,76,86,70,72,58	0,0,0,0,0,0	193	149	1	1.0	NA,1.0,1.0,0.989,0.941,1.0	NA,1.0,1.0,1.0,1.0,1.0	-0.014
ENSMUSG00000021693	Kif2a	13	-	106987952	106988075	106988009	106988075	106987268	106987369	0,30,27,39,15,21	0,25,38,38,40,36	0,24,38,29,31,19	1,18,23,25,35,19	206	149	1	1.0	NA,0.465,0.339,0.426,0.213,0.297	0.0,0.491,0.544,0.456,0.39,0.42	-0.036
ENSMUSG00000037652	Phc3	3	-	30969358	30969405	30969373	30969405	30965772	30965935	0,0,0,0,1,0	0,0,5,26,9,14	0,0,0,0,0,0	0,13,9,14,0,0	164	149	1	1.0	NA,NA,0.0,0.0,0.092,0.0	NA,0.0,0.0,0.0,NA,NA	0.023
ENSMUSG00000005699	Pard6a	8	+	105702173	105702396	105702173	105702306	105702610	105703493	5,23,17,43,11,30	0,0,0,1,0,0	29,17,37,18,25,31	0,0,0,2,0,0	239	149	1	1.0	1.0,1.0,1.0,0.964,1.0,1.0	1.0,1.0,1.0,0.849,1.0,1.0	0.019
ENSMUSG00000025958	Creb1	1	+	64532808	64533020	64532808	64532904	64550848	64550970	0,100,122,206,81,194	0,0,1,4,0,0	2,117,141,91,115,128	0,1,3,1,1,0	265	149	1	1.0	NA,1.0,0.986,0.967,1.0,1.0	1.0,0.985,0.964,0.981,0.985,1.0	0.005
ENSMUSG00000020413	Hus1	11	-	9010496	9011128	9011058	9011128	9010240	9010417	0,27,37,38,26,38	0,0,0,0,0,0	1,28,38,36,28,15	0,0,0,0,2,0	711	149	1	1.0	NA,1.0,1.0,1.0,1.0,1.0	1.0,1.0,1.0,1.0,0.746,1.0	0.042
ENSMUSG00000039701	Usp53	3	-	122961154	122961432	122961318	122961432	122959031	122959137	0,5,1,9,1,2	0,0,0,0,0,0	0,6,2,1,2,4	0,0,0,1,0,0	313	149	1	1.0	NA,1.0,1.0,1.0,1.0,1.0	NA,1.0,1.0,0.323,1.0,1.0	0.135
ENSMUSG00000025646	Atrip	9	-	109065127	109065799	109065212	109065799	109061531	109061668	37,39,45,49,11,32	23,2,0,4,0,0	42,53,34,33,62,38	0,3,1,0,4,0	234	149	0.576601892702	1.0	0.506,0.925,1.0,0.886,1.0,1.0	1.0,0.918,0.956,1.0,0.908,1.0	-0.078
ENSMUSG00000031591	Asah1	8	-	41374505	41374773	41374509	41374773	41354826	41354917	0,1,0,0,0,0	0,5,4,14,8,8	0,1,0,2,0,1	2,10,12,11,15,19	153	149	1	1.0	NA,0.163,0.0,0.0,0.0,0.0	0.0,0.089,0.0,0.15,0.0,0.049	-0.015
ENSMUSG00000040918	Slc19a2	1	+	164256746	164257349	164256746	164257235	164260791	164261017	0,6,23,10,19,23	0,3,3,4,0,9	0,8,8,12,17,15	0,7,6,8,6,1	263	149	1	1.0	NA,0.531,0.813,0.586,1.0,0.591	NA,0.393,0.43,0.459,0.616,0.895	0.146
ENSMUSG00000028797	Tmem234	4	+	129600982	129601243	129600982	129601134	129601406	129601625	34,315,318,516,248,458	10,14,25,41,29,30	126,299,290,290,438,353	8,14,20,25,38,39	258	149	1	1.0	0.663,0.929,0.88,0.879,0.832,0.898	0.901,0.925,0.893,0.87,0.869,0.839	-0.036
ENSMUSG00000028797	Tmem234	4	+	129600982	129601243	129600982	129601134	129601869	129601961	26,300,298,469,244,438	0,34,20,32,14,35	91,273,270,256,403,320	0,29,8,33,15,14	258	149	1	1.0	1.0,0.836,0.896,0.894,0.91,0.878	1.0,0.845,0.951,0.818,0.939,0.93	-0.011
ENSMUSG00000028797	Tmem234	4	+	129600982	129601314	129600982	129601134	129601869	129601961	28,254,252,403,192,364	0,34,20,32,14,35	70,235,233,223,355,280	0,29,8,33,15,14	329	149	1	1.0	1.0,0.772,0.851,0.851,0.861,0.825	1.0,0.786,0.93,0.754,0.915,0.901	-0.021
ENSMUSG00000028797	Tmem234	4	+	129600982	129601314	129600982	129601243	129601869	129601961	2,8,4,7,2,2	0,54,50,73,54,76	0,3,4,4,5,3	21,41,41,37,53,43	220	149	1	1.0	1.0,0.091,0.051,0.061,0.024,0.018	0.0,0.047,0.062,0.068,0.06,0.045	0.161
ENSMUSG00000028797	Tmem234	4	+	129600982	129601243	129600982	129601134	129602194	129602261	47,372,414,630,302,558	61,198,215,441,239,355	91,384,394,376,574,450	69,281,265,214,354,291	258	149	1	1.0	0.308,0.52,0.527,0.452,0.422,0.476	0.432,0.441,0.462,0.504,0.484,0.472	-0.015
ENSMUSG00000028797	Tmem234	4	+	129601406	129601625	129601406	129601533	129602194	129602261	0,6,7,10,5,9	20,28,52,47,37,69	13,3,5,9,22,5	18,38,32,16,58,30	241	149	0.527505784636	1.0	0.0,0.117,0.077,0.116,0.077,0.075	0.309,0.047,0.088,0.258,0.19,0.093	-0.087
ENSMUSG00000028797	Tmem234	4	+	129601406	129601625	129601406	129601533	129602221	129602261	2,3,5,10,5,11	0,0,3,2,0,0	13,3,5,6,19,5	0,2,0,11,0,1	241	149	0.6582952511	1.0	1.0,1.0,0.507,0.756,1.0,1.0	1.0,0.481,1.0,0.252,1.0,0.756	0.129
ENSMUSG00000028797	Tmem234	4	+	129600982	129601243	129600982	129601134	129607086	129607179	26,253,250,408,200,394	0,37,32,75,34,74	74,247,248,226,362,290	4,42,30,30,59,68	258	149	1	1.0	1.0,0.798,0.819,0.759,0.773,0.755	0.914,0.773,0.827,0.813,0.78,0.711	0.014
ENSMUSG00000033460	Armcx1	X	+	134718919	134719108	134718919	134718992	134719626	134719725	0,3,2,3,8,1	0,0,0,0,0,7	2,0,0,2,7,0	0,0,0,0,1,2	265	149	1	1.0	NA,1.0,1.0,1.0,1.0,0.074	1.0,NA,NA,1.0,0.797,0.0	0.116
ENSMUSG00000058586	Serhl	15	+	83102624	83102684	83102624	83102644	83102933	83103008	0,1,1,0,0,0	43,57,42,64,47,74	0,2,0,0,2,0	32,71,51,46,71,43	189	149	1	1.0	0.0,0.014,0.018,0.0,0.0,0.0	0.0,0.022,0.0,0.0,0.022,0.0	-0.002
ENSMUSG00000032530	Lyzl4	9	-	121586692	121586990	121586802	121586990	121584333	121584583	0,2,3,4,1,5	0,0,2,1,1,3	6,2,4,4,7,5	8,0,1,4,7,4	259	149	1	1.0	NA,1.0,0.463,0.697,0.365,0.489	0.301,1.0,0.697,0.365,0.365,0.418	0.078
ENSMUSG00000034349	Smc4	3	+	69006075	69006224	69006075	69006213	69007188	69007367	0,4,4,14,2,5	0,53,75,101,66,99	0,3,3,5,4,7	0,59,73,40,49,60	160	149	1	1.0	NA,0.066,0.047,0.114,0.027,0.045	NA,0.045,0.037,0.104,0.071,0.098	-0.011
ENSMUSG00000034349	Smc4	3	+	69016092	69016257	69016092	69016150	69016651	69016779	0,77,118,131,105,127	0,1,0,0,1,0	2,136,135,79,80,119	0,0,0,0,0,1	256	149	1	1.0	NA,0.978,1.0,1.0,0.984,1.0	1.0,1.0,1.0,1.0,1.0,0.986	-0.005
ENSMUSG00000061689	Dlgap4	2	+	156748331	156748420	156748331	156748403	156748943	156749356	74,150,185,218,120,167	0,4,3,9,4,6	102,216,128,141,269,107	3,7,7,2,2,2	166	149	1	1.0	1.0,0.971,0.982,0.956,0.964,0.962	0.968,0.965,0.943,0.984,0.992,0.98	0.0
ENSMUSG00000061689	Dlgap4	2	+	156745834	156749356	156745834	156746196	156760850	156760942	876,787,877,1186,681,1054	0,1,0,0,0,0	661,983,868,798,1335,762	3,0,0,0,3,1	3309	149	1	1.0	1.0,0.973,1.0,1.0,1.0,1.0	0.908,1.0,1.0,1.0,0.952,0.972	0.024
ENSMUSG00000064302	Clasp1	1	+	118502852	118502998	118502852	118502969	118503819	118503955	0,21,25,23,16,27	0,1,0,1,0,1	0,25,19,9,20,24	0,0,0,1,0,0	178	149	1	1.0	NA,0.946,1.0,0.951,1.0,0.958	NA,1.0,1.0,0.883,1.0,1.0	-0.006
ENSMUSG00000086938	4930481A15Rik	19	+	5415007	5415112	5415007	5415099	5415606	5415812	34,15,10,28,12,11	0,0,0,10,0,1	12,19,14,23,18,4	0,0,0,0,0,0	162	149	1	1.0	1.0,1.0,1.0,0.72,1.0,0.91	1.0,1.0,1.0,1.0,1.0,1.0	-0.062
ENSMUSG00000026005	Rpe	1	+	66700830	66701028	66700830	66701017	66701616	66701648	0,2,2,1,2,5	0,6,3,19,0,6	0,0,3,1,4,1	0,17,12,4,1,2	160	149	1	1.0	NA,0.237,0.383,0.047,1.0,0.437	NA,0.0,0.189,0.189,0.788,0.318	0.124
ENSMUSG00000026005	Rpe	1	+	66700830	66701417	66700830	66701017	66701616	66701648	0,22,9,21,14,35	0,6,3,19,0,6	6,7,19,18,30,32	0,17,12,4,1,2	549	149	1	1.0	NA,0.499,0.449,0.231,1.0,0.613	1.0,0.101,0.301,0.55,0.891,0.813	-0.051
ENSMUSG00000026005	Rpe	1	+	66700830	66701417	66700830	66701028	66701616	66701648	0,20,7,20,12,31	0,0,0,0,0,1	6,7,16,17,26,31	0,0,0,0,0,0	538	149	1	1.0	NA,1.0,1.0,1.0,1.0,0.896	1.0,1.0,1.0,1.0,1.0,1.0	-0.021
ENSMUSG00000026005	Rpe	1	+	66700830	66701028	66700830	66701017	66706445	66706525	0,108,121,163,105,170	0,0,0,2,3,8	5,129,100,115,132,115	0,5,0,3,10,3	160	149	1	1.0	NA,1.0,1.0,0.987,0.97,0.952	1.0,0.96,1.0,0.973,0.925,0.973	0.01
ENSMUSG00000026005	Rpe	1	+	66700830	66701417	66700830	66701017	66706445	66706525	0,22,9,20,14,38	0,0,0,2,3,8	6,7,18,25,30,33	0,5,0,3,10,3	549	149	1	1.0	NA,1.0,1.0,0.731,0.559,0.563	1.0,0.275,1.0,0.693,0.449,0.749	0.076
ENSMUSG00000026005	Rpe	1	+	66700830	66701417	66700830	66701028	66706445	66706525	0,20,7,19,12,34	0,106,119,162,103,166	6,7,15,24,26,32	5,129,97,114,128,114	538	149	1	1.0	NA,0.05,0.016,0.031,0.031,0.054	0.249,0.015,0.041,0.055,0.053,0.072	-0.044
ENSMUSG00000026005	Rpe	1	+	66701616	66701648	66701616	66701636	66706445	66706525	0,6,7,24,2,10	0,3,1,0,3,0	0,18,12,8,2,1	0,0,7,0,1,2	161	149	1	1.0	NA,0.649,0.866,1.0,0.382,1.0	NA,1.0,0.613,1.0,0.649,0.316	0.064
ENSMUSG00000033016	Nfatc1	18	-	80635401	80636076	80635690	80636076	80606204	80608025	5,29,24,61,39,48	0,18,35,44,31,48	3,43,37,39,49,54	0,47,22,34,52,35	438	149	1	1.0	1.0,0.354,0.189,0.32,0.3,0.254	1.0,0.237,0.364,0.281,0.243,0.344	-0.009
ENSMUSG00000079478	Sssca1	19	-	5731438	5731595	5731443	5731595	5731240	5731325	24,4,12,19,5,10	238,100,91,147,109,150	21,26,6,15,15,15	194,106,82,97,202,85	154	149	1	1.0	0.089,0.037,0.113,0.111,0.042,0.061	0.095,0.192,0.066,0.13,0.067,0.146	-0.041
ENSMUSG00000047766	Lrrc49	9	-	60614998	60615177	60615093	60615177	60610257	60610421	0,0,0,2,0,0	0,8,12,26,14,23	0,3,1,1,0,0	4,15,7,20,8,23	244	149	1	1.0	NA,0.0,0.0,0.045,0.0,0.0	0.0,0.109,0.08,0.03,0.0,0.0	-0.027
ENSMUSG00000015749	Anp32e	3	+	95937881	95938039	95937881	95938003	95944306	95944361	117,151,204,196,146,230	0,3,10,17,4,12	136,155,231,196,321,188	10,12,0,5,5,17	185	149	1	1.0	1.0,0.976,0.943,0.903,0.967,0.939	0.916,0.912,1.0,0.969,0.981,0.899	0.008
ENSMUSG00000031311	Nono	X	+	101444687	101445334	101444687	101444790	101446118	101446228	158,400,471,718,437,748	6,3,3,24,10,11	189,505,609,502,719,492	0,0,6,9,8,0	693	149	1	1.0	0.85,0.966,0.971,0.865,0.904,0.936	1.0,1.0,0.956,0.923,0.951,1.0	-0.056
ENSMUSG00000079487	Med12	X	+	101293424	101293630	101293424	101293621	101293792	101293870	0,50,37,45,53,65	0,22,16,32,23,29	2,43,32,43,72,56	7,34,19,32,38,21	158	149	1	1.0	NA,0.682,0.686,0.57,0.685,0.679	0.212,0.544,0.614,0.559,0.641,0.715	0.113
ENSMUSG00000039458	Mtmr12	15	+	12236017	12236148	12236017	12236120	12237928	12238019	0,11,41,36,25,53	0,11,13,16,15,9	0,29,36,40,44,49	0,12,7,6,9,13	177	149	1	1.0	NA,0.457,0.726,0.654,0.584,0.832	NA,0.67,0.812,0.849,0.805,0.76	-0.129
ENSMUSG00000022992	Kansl2	15	-	98524458	98524712	98524560	98524712	98520317	98520425	61,137,160,272,214,268	4,16,16,33,17,32	86,167,179,199,234,176	1,15,23,16,37,23	251	149	1	1.0	0.901,0.836,0.856,0.83,0.882,0.833	0.981,0.869,0.822,0.881,0.79,0.82	-0.004
ENSMUSG00000022992	Kansl2	15	-	98533901	98534264	98534240	98534264	98531719	98531898	38,175,161,260,155,219	0,1,0,4,0,0	43,180,103,175,208,175	0,0,0,4,0,0	488	149	1	1.0	1.0,0.982,1.0,0.952,1.0,1.0	1.0,1.0,1.0,0.93,1.0,1.0	0.001
ENSMUSG00000022992	Kansl2	15	-	98533901	98534264	98534240	98534264	98533517	98533776	43,270,264,407,255,354	0,0,0,0,5,1	56,291,220,243,336,286	0,0,6,2,2,1	488	149	1	1.0	1.0,1.0,1.0,1.0,0.94,0.991	1.0,1.0,0.918,0.974,0.981,0.989	0.011
ENSMUSG00000030815	Phkg2	7	+	127577534	127577688	127577534	127577646	127577974	127578029	9,36,22,41,23,28	0,3,1,8,0,7	8,25,34,18,37,24	0,3,6,0,6,1	191	149	1	1.0	1.0,0.903,0.945,0.8,1.0,0.757	1.0,0.867,0.816,1.0,0.828,0.949	-0.009
ENSMUSG00000030815	Phkg2	7	+	127577534	127577710	127577534	127577646	127577974	127578029	21,101,107,168,97,145	0,3,1,8,0,7	22,108,125,156,141,123	0,3,6,0,6,1	213	149	1	1.0	1.0,0.959,0.987,0.936,1.0,0.935	1.0,0.962,0.936,1.0,0.943,0.989	-0.002
ENSMUSG00000030815	Phkg2	7	+	127577534	127577710	127577534	127577688	127577974	127578029	12,65,85,127,74,117	0,0,0,0,0,0	14,83,91,142,106,99	0,0,0,4,2,0	171	149	1	1.0	1.0,1.0,1.0,1.0,1.0,1.0	1.0,1.0,1.0,0.969,0.979,1.0	0.009
ENSMUSG00000030815	Phkg2	7	+	127577534	127577688	127577534	127577646	127579666	127579732	9,41,26,45,27,31	0,2,3,4,5,8	8,27,37,19,37,28	2,9,4,5,6,6	191	149	0.536096061291	1.0	1.0,0.941,0.871,0.898,0.808,0.751	0.757,0.701,0.878,0.748,0.828,0.785	0.095
ENSMUSG00000030815	Phkg2	7	+	127577534	127577710	127577534	127577646	127579666	127579732	15,47,37,67,29,49	0,2,3,4,5,8	9,39,45,34,61,43	2,9,4,5,6,6	213	149	0.884023113092	1.0	1.0,0.943,0.896,0.921,0.802,0.811	0.759,0.752,0.887,0.826,0.877,0.834	0.073
ENSMUSG00000030815	Phkg2	7	+	127577534	127578029	127577534	127577646	127579666	127579732	22,126,150,215,117,216	0,2,3,4,5,8	31,176,157,152,177,145	2,9,4,5,6,6	532	149	1	1.0	1.0,0.946,0.933,0.938,0.868,0.883	0.813,0.846,0.917,0.895,0.892,0.871	0.056
ENSMUSG00000030815	Phkg2	7	+	127577534	127577710	127577534	127577688	127579666	127579732	6,11,15,26,6,21	0,5,4,4,4,3	1,14,11,20,26,19	0,2,3,5,2,4	171	149	0.806075288487	1.0	1.0,0.657,0.766,0.85,0.567,0.859	1.0,0.859,0.762,0.777,0.919,0.805	-0.071
ENSMUSG00000030815	Phkg2	7	+	127577534	127578029	127577534	127577688	127579666	127579732	13,90,128,174,94,188	0,5,4,4,4,3	23,151,123,138,142,121	0,2,3,5,2,4	490	149	1	1.0	1.0,0.846,0.907,0.93,0.877,0.95	1.0,0.958,0.926,0.894,0.956,0.902	-0.021
ENSMUSG00000030815	Phkg2	7	+	127577534	127578029	127577534	127577710	127579666	127579732	13,81,117,153,89,174	6,2,4,5,1,7	22,137,118,120,128,105	0,0,6,2,12,3	468	149	1	1.0	0.408,0.928,0.903,0.907,0.966,0.888	1.0,1.0,0.862,0.95,0.773,0.918	-0.084
ENSMUSG00000030815	Phkg2	7	+	127577534	127578029	127577534	127577710	127579809	127579973	0,22,30,38,19,55	0,0,0,0,0,0	0,62,28,18,35,23	0,0,0,1,1,0	468	149	1	1.0	NA,1.0,1.0,1.0,1.0,1.0	NA,1.0,1.0,0.851,0.918,1.0	0.046
ENSMUSG00000022098	Bmp1	14	-	70488469	70490200	70490019	70490200	70486146	70486272	0,18,2,4,12,2	7,17,3,11,27,29	0,10,4,9,10,1	0,17,13,11,48,32	1699	149	1	1.0	0.0,0.085,0.055,0.031,0.038,0.006	NA,0.049,0.026,0.067,0.018,0.003	0.003
ENSMUSG00000022098	Bmp1	14	-	70488469	70490200	70490019	70490200	70486146	70486930	0,22,2,4,13,4	93,48,20,31,51,74	1,10,5,9,10,0	97,26,29,28,172,46	1699	149	1	1.0	0.0,0.039,0.009,0.011,0.022,0.005	0.001,0.033,0.015,0.027,0.005,0.0	0.001
ENSMUSG00000026860	Sh3glb2	2	-	30355235	30355402	30355260	30355402	30354852	30354981	0,0,1,3,5,3	59,114,124,154,87,160	0,0,2,1,8,0	45,134,104,104,177,101	174	149	1	1.0	0.0,0.0,0.007,0.016,0.047,0.016	0.0,0.0,0.016,0.008,0.037,0.0	0.004
ENSMUSG00000025332	Kdm5c	X	+	152271859	152271938	152271859	152271929	152272074	152272274	8,25,42,60,26,31	22,80,102,113,52,106	10,26,22,35,45,34	34,84,104,74,81,90	158	149	1	1.0	0.255,0.228,0.28,0.334,0.32,0.216	0.217,0.226,0.166,0.308,0.344,0.263	0.018
ENSMUSG00000022445	Cyp2d26	15	-	82793125	82793297	82793204	82793297	82792707	82792860	0,0,0,0,0,0	0,0,0,0,0,1	0,1,0,0,0,0	0,0,0,0,0,0	228	149	1	1.0	NA,NA,NA,NA,NA,0.0	NA,1.0,NA,NA,NA,NA	-1.0
ENSMUSG00000004221	Ikbkg	X	+	74427761	74427902	74427761	74427874	74432804	74433006	0,1,2,7,12,2	0,57,44,77,27,79	0,23,3,16,4,7	0,22,47,50,26,51	177	149	1	1.0	NA,0.015,0.037,0.071,0.272,0.021	NA,0.468,0.051,0.212,0.115,0.104	-0.107
ENSMUSG00000001962	Fam50a	X	+	74314863	74315572	74314863	74314963	74317429	74317506	175,198,279,368,232,351	0,0,1,0,0,0	231,276,267,208,335,182	0,0,0,0,1,0	758	149	1	1.0	1.0,1.0,0.982,1.0,1.0,1.0	1.0,1.0,1.0,1.0,0.985,1.0	-0.001
ENSMUSG00000028689	Ccdc163	4	+	116710100	116710284	116710100	116710280	116711285	116711378	22,7,11,11,10,7	0,0,1,0,0,0	3,14,8,6,2,7	0,0,0,0,1,0	153	149	1	1.0	1.0,1.0,0.915,1.0,1.0,1.0	1.0,1.0,1.0,1.0,0.661,1.0	0.042
ENSMUSG00000028689	Ccdc163	4	+	116710100	116710284	116710100	116710280	116711310	116711378	39,30,33,42,20,28	0,0,5,7,0,0	28,28,21,23,33,16	12,3,3,2,7,0	153	149	0.146635791371	1.0	1.0,1.0,0.865,0.854,1.0,1.0	0.694,0.901,0.872,0.918,0.821,1.0	0.086
ENSMUSG00000028689	Ccdc163	4	+	116710100	116710284	116710100	116710280	116712371	116712439	0,0,1,2,0,0	0,1,0,0,0,0	2,7,1,0,4,3	0,0,0,0,0,0	153	149	1	1.0	NA,0.0,1.0,1.0,NA,NA	1.0,1.0,1.0,NA,1.0,1.0	-0.333
ENSMUSG00000028689	Ccdc163	4	+	116710100	116710284	116710100	116710280	116714015	116714149	6,1,3,5,5,4	0,0,0,0,0,0	6,7,2,2,7,5	0,0,0,2,1,0	153	149	1	1.0	1.0,1.0,1.0,1.0,1.0,1.0	1.0,1.0,1.0,0.493,0.872,1.0	0.106
ENSMUSG00000028689	Ccdc163	4	+	116710100	116710284	116710100	116710280	116714839	116715104	0,0,1,3,0,0	0,1,0,0,0,0	13,7,0,5,1,5	0,0,0,0,0,0	153	149	1	1.0	NA,0.0,1.0,1.0,NA,NA	1.0,1.0,NA,1.0,1.0,1.0	-0.333
ENSMUSG00000008682	Rpl10	X	+	74271659	74271907	74271659	74271718	74272178	74272317	7212,8695,11286,14719,9136,14383	0,0,0,0,0,0	7729,11211,11332,10863,16274,10351	0,0,1,0,0,2	338	149	1	1.0	1.0,1.0,1.0,1.0,1.0,1.0	1.0,1.0,1.0,1.0,1.0,1.0	0.0
ENSMUSG00000020964	Sel1l	12	-	91811876	91812005	91811914	91812005	91808642	91810053	1,167,205,229,176,266	0,0,0,0,0,1	11,241,222,182,230,176	0,0,0,0,0,0	187	149	1	1.0	1.0,1.0,1.0,1.0,1.0,0.995	1.0,1.0,1.0,1.0,1.0,1.0	-0.001
ENSMUSG00000020964	Sel1l	12	-	91833054	91833222	91833204	91833222	91831568	91831674	0,310,311,440,277,410	0,24,34,46,32,35	6,324,418,291,300,386	0,20,16,29,22,32	299	149	1	1.0	NA,0.866,0.82,0.827,0.812,0.854	1.0,0.89,0.929,0.833,0.872,0.857	-0.061
ENSMUSG00000031387	Renbp	X	-	73930186	73930262	73930228	73930262	73930004	73930080	447,636,714,1047,613,898	78,114,152,192,75,165	407,771,789,709,1048,693	68,130,113,101,161,74	191	149	1	1.0	0.817,0.813,0.786,0.81,0.864,0.809	0.824,0.822,0.845,0.846,0.835,0.88	-0.025
ENSMUSG00000002014	Ssr4	X	+	73789799	73790424	73789799	73789874	73790653	73790826	2191,921,964,1334,779,1277	0,0,0,0,0,1	1815,1045,1001,988,1653,1010	0,0,0,0,0,0	699	149	1	1.0	1.0,1.0,1.0,1.0,1.0,0.996	1.0,1.0,1.0,1.0,1.0,1.0	-0.001
ENSMUSG00000019558	Slc6a8	X	+	73679918	73680056	73679918	73680047	73680131	73680234	91,429,486,624,284,491	0,0,5,1,1,0	109,474,401,418,442,320	3,8,1,0,4,0	158	149	1	1.0	1.0,1.0,0.989,0.998,0.996,1.0	0.972,0.982,0.997,1.0,0.99,1.0	0.007
ENSMUSG00000019558	Slc6a8	X	+	73679918	73680071	73679918	73680047	73680131	73680234	5,13,18,22,17,12	0,0,5,1,1,0	3,14,12,12,13,4	3,8,1,0,4,0	173	149	0.110472952808	1.0	1.0,1.0,0.756,0.95,0.936,1.0	0.463,0.601,0.912,1.0,0.737,1.0	0.155
ENSMUSG00000019558	Slc6a8	X	+	73679918	73680071	73679918	73680056	73680131	73680234	0,1,4,6,4,1	86,417,472,608,271,480	0,0,3,3,4,0	106,460,392,409,433,316	164	149	1	1.0	0.0,0.002,0.008,0.009,0.013,0.002	0.0,0.0,0.007,0.007,0.008,0.0	0.002
ENSMUSG00000027722	Spata5	3	+	37433137	37433283	37433137	37433267	37433638	37433695	0,0,0,5,7,1	0,9,22,19,9,28	0,1,0,0,0,0	0,13,26,16,19,15	165	149	1	1.0	NA,0.0,0.0,0.192,0.413,0.031	NA,0.065,0.0,0.0,0.0,0.0	0.114
ENSMUSG00000022800	Fyttd1	16	+	32898373	32898939	32898373	32898470	32900632	32900707	0,115,163,126,114,234	0,0,0,1,0,0	9,129,132,128,143,129	0,0,0,0,1,8	618	149	1	1.0	NA,1.0,1.0,0.968,1.0,1.0	1.0,1.0,1.0,1.0,0.972,0.795	0.032
ENSMUSG00000014856	Tmem208	8	+	105328321	105328484	105328321	105328458	105328607	105328692	45,18,26,13,11,19	534,187,218,320,162,261	20,22,16,8,24,19	295,239,232,234,351,219	175	149	1	1.0	0.067,0.076,0.092,0.033,0.055,0.058	0.055,0.073,0.055,0.028,0.055,0.069	0.008
ENSMUSG00000014856	Tmem208	8	+	105328321	105328484	105328321	105328458	105334642	105335219	12,11,18,6,8,10	0,0,2,0,0,0	11,15,11,4,10,10	0,0,0,0,0,2	175	149	1	1.0	1.0,1.0,0.885,1.0,1.0,1.0	1.0,1.0,1.0,1.0,1.0,0.81	0.012
ENSMUSG00000087174	5530601H04Rik	X	-	105043124	105043304	105043129	105043304	105042658	105042817	0,0,1,0,0,0	0,1,0,1,0,2	0,0,0,0,5,0	0,0,0,0,0,0	154	149	1	1.0	NA,0.0,1.0,0.0,NA,0.0	NA,NA,NA,NA,1.0,NA	-0.75
ENSMUSG00000087174	5530601H04Rik	X	-	105068463	105068628	105068570	105068628	105066758	105066877	1,48,93,77,76,81	0,14,7,32,17,14	17,43,72,67,86,67	1,17,15,16,14,18	256	149	1	1.0	1.0,0.666,0.885,0.583,0.722,0.771	0.908,0.596,0.736,0.709,0.781,0.684	0.035
ENSMUSG00000031556	Tm2d2	8	+	25018065	25018674	25018065	25018153	25020438	25020554	0,2,1,15,7,8	108,232,292,485,271,385	0,3,12,3,11,11	166,296,364,374,523,361	670	149	1	1.0	0.0,0.002,0.001,0.007,0.006,0.005	0.0,0.002,0.007,0.002,0.005,0.007	-0.0
ENSMUSG00000052142	Rasal3	17	-	32395074	32395219	32395111	32395219	32394037	32394274	26,59,86,126,60,126	0,6,1,1,2,3	2,121,115,86,111,71	0,0,0,0,2,2	186	149	1	1.0	1.0,0.887,0.986,0.99,0.96,0.971	1.0,1.0,1.0,1.0,0.978,0.966	-0.025
ENSMUSG00000028796	Phc2	4	+	128743353	128743556	128743353	128743461	128745001	128745131	16,159,236,308,172,283	0,18,20,39,13,21	29,253,203,160,256,252	13,16,17,0,26,22	244	149	1	1.0	1.0,0.844,0.878,0.828,0.89,0.892	0.577,0.906,0.879,1.0,0.857,0.875	0.04
ENSMUSG00000029001	Fbxo44	4	-	148156579	148156706	148156608	148156706	148156145	148156281	0,0,2,1,8,0	0,2,2,6,0,8	0,1,1,0,1,2	4,0,1,0,2,3	178	149	1	1.0	NA,0.0,0.456,0.122,1.0,0.0	0.0,1.0,0.456,NA,0.295,0.358	-0.106
ENSMUSG00000029001	Fbxo44	4	-	148156579	148156706	148156608	148156706	148156394	148156490	0,11,10,8,13,4	0,0,0,1,0,0	0,5,7,3,4,8	2,0,0,0,0,0	178	149	1	1.0	NA,1.0,1.0,0.87,1.0,1.0	0.0,1.0,1.0,1.0,1.0,1.0	0.141
ENSMUSG00000051786	Tubgcp6	15	-	89101361	89101556	89101368	89101556	89101152	89101285	0,8,31,17,18,24	0,2,0,1,2,1	0,26,21,16,34,17	0,0,3,5,1,1	156	149	1	1.0	NA,0.793,1.0,0.942,0.896,0.958	NA,1.0,0.87,0.753,0.97,0.942	0.011
ENSMUSG00000041115	Iqsec2	X	+	152216340	152216466	152216340	152216439	152218876	152218976	0,36,32,46,35,33	0,0,0,3,0,0	0,32,34,33,26,34	0,0,0,0,0,0	176	149	1	1.0	NA,1.0,1.0,0.928,1.0,1.0	NA,1.0,1.0,1.0,1.0,1.0	-0.014
ENSMUSG00000038412	Higd1a	9	-	121856437	121856585	121856449	121856585	121852490	121852609	4,0,5,0,0,0	0,0,1,2,1,0	0,0,1,1,1,0	0,0,0,0,0,0	161	149	1	1.0	1.0,NA,0.822,0.0,0.0,NA	NA,NA,1.0,1.0,1.0,NA	-0.544
ENSMUSG00000031146	Plp2	X	-	7669414	7669758	7669602	7669758	7668926	7669017	396,528,700,766,615,855	0,0,0,0,0,2	444,728,739,573,1080,622	0,0,0,0,0,0	337	149	1	1.0	1.0,1.0,1.0,1.0,1.0,0.995	1.0,1.0,1.0,1.0,1.0,1.0	-0.001
ENSMUSG00000040563	Plppr2	9	+	21946945	21947068	21946945	21947052	21947380	21947432	0,1,2,4,0,6	0,2,6,4,0,1	2,3,7,6,4,0	0,1,0,6,4,1	165	149	1	1.0	NA,0.311,0.231,0.475,NA,0.844	1.0,0.73,1.0,0.475,0.475,0.0	-0.148
ENSMUSG00000032567	Aste1	9	+	105396544	105397858	105396544	105396705	105401475	105401686	5,48,94,109,58,142	0,1,1,0,2,0	3,89,85,61,112,82	0,0,0,2,0,0	1302	149	1	1.0	1.0,0.846,0.915,1.0,0.768,1.0	1.0,1.0,1.0,0.777,1.0,1.0	-0.041
ENSMUSG00000032567	Aste1	9	+	105396544	105397858	105396544	105396705	105403395	105403591	0,44,89,98,54,127	0,0,0,0,0,1	0,75,75,54,95,64	0,0,0,0,0,0	1302	149	1	1.0	NA,1.0,1.0,1.0,1.0,0.936	NA,1.0,1.0,1.0,1.0,1.0	-0.013
ENSMUSG00000085396	Firre	X	-	50580580	50580949	50580812	50580949	50577870	50578024	0,67,62,63,37,71	0,7,6,3,1,4	0,85,60,48,49,43	0,2,8,4,3,4	381	149	1	1.0	NA,0.789,0.802,0.891,0.935,0.874	NA,0.943,0.746,0.824,0.865,0.808	0.021
ENSMUSG00000031109	Enox2	X	-	49023093	49023201	49023126	49023201	49018782	49018894	33,48,38,58,37,54	24,4,13,6,0,12	46,48,53,53,80,46	4,5,2,1,6,0	182	149	0.0173085961791	1.0	0.53,0.908,0.705,0.888,1.0,0.787	0.904,0.887,0.956,0.977,0.916,1.0	-0.137
ENSMUSG00000031109	Enox2	X	-	49286844	49286904	49286855	49286904	49080616	49080751	0,3,9,11,6,18	0,2,1,7,5,10	0,2,23,11,8,10	0,10,6,9,2,4	160	149	1	1.0	NA,0.583,0.893,0.594,0.528,0.626	NA,0.157,0.781,0.532,0.788,0.7	0.053
ENSMUSG00000031109	Enox2	X	-	49286844	49286904	49286855	49286904	49168640	49168784	0,21,34,36,20,37	0,7,10,23,4,19	0,30,54,28,25,25	0,14,9,15,14,11	160	149	1	1.0	NA,0.736,0.76,0.593,0.823,0.645	NA,0.666,0.848,0.635,0.624,0.679	0.021
ENSMUSG00000039176	Polg	7	-	79459436	79459585	79459512	79459585	79459173	79459300	0,127,160,182,178,178	0,5,5,8,3,2	15,144,135,126,132,135	0,3,5,0,4,3	225	149	1	1.0	NA,0.944,0.955,0.938,0.975,0.983	1.0,0.969,0.947,1.0,0.956,0.968	-0.014
ENSMUSG00000064147	Rab44	17	+	29137978	29138172	29137978	29138083	29139114	29140550	8,23,20,39,44,28	0,0,0,0,0,0	1,33,25,25,53,19	0,0,1,0,0,0	238	149	1	1.0	1.0,1.0,1.0,1.0,1.0,1.0	1.0,1.0,0.94,1.0,1.0,1.0	0.01
ENSMUSG00000032180	Tmed1	9	-	21509253	21509351	21509288	21509351	21508930	21509114	75,70,77,151,101,114	0,3,0,8,0,0	45,101,78,69,114,67	0,0,1,1,0,2	184	149	1	1.0	1.0,0.95,1.0,0.939,1.0,1.0	1.0,1.0,0.984,0.982,1.0,0.964	-0.007
ENSMUSG00000029617	Ccz1	5	-	143998162	143998605	143998543	143998605	143993225	143993259	38,166,178,270,139,188	0,0,0,0,0,0	79,195,232,208,303,199	0,1,0,0,0,0	530	149	1	1.0	1.0,1.0,1.0,1.0,1.0,1.0	1.0,0.982,1.0,1.0,1.0,1.0	0.003
ENSMUSG00000022906	Parp9	16	+	35943368	35943510	35943368	35943402	35945768	35945952	0,3,0,2,2,14	0,0,1,1,1,3	2,3,8,5,15,6	0,0,2,1,2,4	257	149	1	1.0	NA,1.0,0.0,0.537,0.537,0.73	1.0,1.0,0.699,0.744,0.813,0.465	-0.226
ENSMUSG00000022906	Parp9	16	+	35943368	35943510	35943368	35943402	35947500	35948354	0,7,0,7,2,16	0,19,10,37,11,38	4,10,18,13,28,11	0,27,32,39,26,31	257	149	1	1.0	NA,0.176,0.0,0.099,0.095,0.196	1.0,0.177,0.246,0.162,0.384,0.171	-0.243
ENSMUSG00000019826	Zbtb24	10	+	41455672	41455772	41455672	41455756	41456531	41456615	0,0,0,0,2,0	0,8,8,15,16,21	0,0,2,0,1,0	0,12,7,3,13,18	165	149	1	1.0	NA,0.0,0.0,0.0,0.101,0.0	NA,0.0,0.205,0.0,0.065,0.0	-0.034
ENSMUSG00000028552	Eps15	4	+	109321127	109321325	109321127	109321217	109322069	109322215	0,8,8,12,9,4	0,92,145,137,64,164	0,5,7,1,4,5	1,169,124,76,108,120	257	149	1	1.0	NA,0.048,0.031,0.048,0.075,0.014	0.0,0.017,0.032,0.008,0.021,0.024	0.026
ENSMUSG00000021546	Hnrnpk	13	-	58393691	58393868	58393852	58393868	58393195	58393365	119,539,779,1094,678,966	0,0,1,0,0,0	251,968,916,797,1214,915	0,0,0,0,0,0	310	149	1	1.0	1.0,1.0,0.997,1.0,1.0,1.0	1.0,1.0,1.0,1.0,1.0,1.0	-0.001
ENSMUSG00000021546	Hnrnpk	13	-	58400332	58400417	58400341	58400417	58399892	58399990	26,854,976,1315,887,1360	0,0,2,6,0,0	39,979,987,1017,1208,1001	0,2,0,0,1,0	158	149	1	1.0	1.0,1.0,0.998,0.995,1.0,1.0	1.0,0.998,1.0,1.0,0.999,1.0	-0.001
ENSMUSG00000028759	Hp1bp3	4	+	138216626	138216799	138216626	138216740	138221525	138221723	0,10,8,34,10,21	0,160,202,277,122,236	0,11,6,17,11,12	3,166,186,148,141,135	208	149	1	1.0	NA,0.043,0.028,0.081,0.055,0.06	0.0,0.045,0.023,0.076,0.053,0.06	0.011
ENSMUSG00000028759	Hp1bp3	4	+	138221525	138221723	138221525	138221718	138222088	138222188	0,178,232,342,177,276	0,7,8,10,5,9	1,238,204,191,201,201	0,2,12,8,7,5	154	149	1	1.0	NA,0.961,0.966,0.971,0.972,0.967	1.0,0.991,0.943,0.959,0.965,0.975	-0.005
ENSMUSG00000031065	Cdk16	X	+	20696017	20696467	20696017	20696141	20696547	20696645	0,137,159,209,148,154	0,0,0,0,0,1	20,130,132,117,162,129	0,0,0,0,0,0	475	149	1	1.0	NA,1.0,1.0,1.0,1.0,0.98	1.0,1.0,1.0,1.0,1.0,1.0	-0.004
ENSMUSG00000032580	Rbm5	9	-	107770551	107770959	107770884	107770959	107769560	107769626	0,30,19,34,20,14	0,65,101,101,74,99	6,51,12,28,13,17	1,94,79,57,69,64	482	149	1	1.0	NA,0.125,0.055,0.094,0.077,0.042	0.65,0.144,0.045,0.132,0.055,0.076	-0.105
ENSMUSG00000055541	Lair1	7	-	4055796	4055953	4055917	4055953	4010589	4010632	0,44,48,63,57,68	0,0,6,2,6,8	21,62,84,84,44,54	0,0,2,22,3,10	270	149	1	1.0	NA,1.0,0.815,0.946,0.84,0.824	1.0,1.0,0.959,0.678,0.89,0.749	0.006
ENSMUSG00000055541	Lair1	7	-	4055796	4055953	4055917	4055953	4010729	4010846	0,72,80,109,70,95	0,55,82,117,49,88	27,109,125,126,78,77	1,78,96,85,81,74	270	149	1	1.0	NA,0.419,0.35,0.34,0.441,0.373	0.937,0.435,0.418,0.45,0.347,0.365	-0.107
ENSMUSG00000055541	Lair1	7	-	4055796	4055953	4055917	4055953	4028706	4029036	0,97,115,139,97,154	12,156,228,240,132,196	24,130,164,157,138,126	4,221,220,267,192,153	270	149	0.574815435264	1.0	0.0,0.255,0.218,0.242,0.289,0.302	0.768,0.245,0.291,0.245,0.284,0.312	-0.14
ENSMUSG00000019984	Med23	10	+	24903660	24903831	24903660	24903693	24904260	24904477	0,91,89,100,74,118	0,0,0,0,1,5	1,80,82,54,87,88	0,2,2,1,1,0	287	149	1	1.0	NA,1.0,1.0,1.0,0.975,0.925	1.0,0.954,0.955,0.966,0.978,1.0	0.005
ENSMUSG00000020116	Pno1	11	-	17209076	17209394	17209310	17209394	17208788	17208906	19,206,167,238,151,244	0,0,0,1,0,0	34,169,210,208,254,171	0,0,0,2,0,0	383	149	1	1.0	1.0,1.0,1.0,0.989,1.0,1.0	1.0,1.0,1.0,0.976,1.0,1.0	0.002
ENSMUSG00000023572	Ccndbp1	2	+	121011433	121011558	121011433	121011530	121011682	121011756	0,4,1,5,2,0	26,162,185,259,159,205	0,0,8,3,0,0	51,182,192,182,252,175	177	149	1	1.0	0.0,0.02,0.005,0.016,0.01,0.0	0.0,0.0,0.034,0.014,0.0,0.0	0.001
ENSMUSG00000074797	Itpa	2	+	130672059	130672338	130672059	130672133	130674238	130674270	0,0,0,3,0,1	116,177,211,274,180,269	0,2,0,2,0,1	124,200,198,170,299,173	354	149	1	1.0	0.0,0.0,0.0,0.005,0.0,0.002	0.0,0.004,0.0,0.005,0.0,0.002	-0.001
ENSMUSG00000059540	Tcea2	2	+	181680309	181680735	181680309	181680475	181683212	181683275	0,7,19,36,6,19	0,3,0,0,5,0	2,27,22,24,27,9	0,0,8,3,8,2	409	149	1	1.0	NA,0.459,1.0,1.0,0.304,1.0	1.0,1.0,0.5,0.745,0.551,0.621	0.016
ENSMUSG00000004356	Utp20	10	-	88778109	88778446	88778222	88778446	88777404	88777549	0,4,0,0,0,0	0,8,24,12,17,26	0,0,1,2,0,0	0,15,35,18,17,18	262	149	1	1.0	NA,0.221,0.0,0.0,0.0,0.0	NA,0.0,0.016,0.059,0.0,0.0	0.029
ENSMUSG00000078923	Ube2v1	2	-	167629068	167629288	167629166	167629288	167617828	167617977	0,4,2,2,5,2	0,0,0,0,0,1	3,1,2,6,3,0	0,0,0,0,0,0	247	149	1	1.0	NA,1.0,1.0,1.0,1.0,0.547	1.0,1.0,1.0,1.0,1.0,NA	-0.091
ENSMUSG00000078923	Ube2v1	2	-	167629068	167629288	167629169	167629288	167617828	167617977	0,4,2,2,5,2	2,0,0,33,7,0	3,1,2,6,3,3	0,7,9,9,8,16	250	149	0.338246154881	1.0	0.0,1.0,1.0,0.035,0.299,1.0	1.0,0.078,0.117,0.284,0.183,0.101	0.262
ENSMUSG00000078923	Ube2v1	2	-	167629166	167629288	167629169	167629288	167617828	167617977	0,0,0,0,0,1	2,0,0,33,7,0	0,0,0,0,0,3	0,7,9,9,8,16	152	149	1	1.0	0.0,NA,NA,0.0,0.0,1.0	NA,0.0,0.0,0.0,0.0,0.155	0.219
ENSMUSG00000006335	Tfpt	7	-	3620746	3620983	3620776	3620983	3620323	3620474	165,20,43,77,43,70	136,23,24,47,30,27	99,44,36,57,67,41	82,47,26,30,49,23	179	149	1	1.0	0.502,0.42,0.599,0.577,0.544,0.683	0.501,0.438,0.535,0.613,0.532,0.597	0.018
ENSMUSG00000006335	Tfpt	7	-	3628823	3629086	3628827	3629086	3621062	3621132	11,0,0,4,1,1	0,1,4,0,0,0	0,2,3,0,0,0	0,1,0,0,6,0	153	149	1	1.0	1.0,0.0,0.0,1.0,1.0,1.0	NA,0.661,1.0,NA,0.0,NA	0.113
ENSMUSG00000006335	Tfpt	7	-	3628823	3629086	3628827	3629086	3624598	3624669	15,6,0,0,2,4	161,41,56,117,43,77	4,1,2,2,7,3	143,43,55,61,123,40	153	149	1	1.0	0.083,0.125,0.0,0.0,0.043,0.048	0.027,0.022,0.034,0.031,0.053,0.068	0.011
ENSMUSG00000022617	Chkb	15	-	89428410	89428827	89428713	89428827	89428133	89428229	98,265,269,388,265,352	7,1,1,3,2,4	100,274,238,248,384,209	0,4,0,2,2,5	452	149	1	1.0	0.822,0.989,0.989,0.977,0.978,0.967	1.0,0.958,1.0,0.976,0.984,0.932	-0.021
ENSMUSG00000002221	Paxip1	5	-	27783680	27783773	27783729	27783773	27781421	27781485	0,5,0,3,3,9	0,26,33,46,33,34	1,3,4,8,1,3	0,34,17,23,25,20	198	149	1	1.0	NA,0.126,0.0,0.047,0.064,0.166	1.0,0.062,0.15,0.207,0.029,0.101	-0.178
ENSMUSG00000056962	Jmjd6	11	-	116839837	116840545	116840409	116840545	116838989	116839128	36,35,27,64,21,37	106,32,41,81,58,57	24,33,43,22,38,37	87,71,57,41,110,47	721	149	1	1.0	0.066,0.184,0.12,0.14,0.07,0.118	0.054,0.088,0.135,0.1,0.067,0.14	0.019
ENSMUSG00000056962	Jmjd6	11	-	116839837	116840545	116840447	116840545	116838989	116839128	98,53,52,88,34,71	0,0,0,7,0,5	69,66,73,43,82,62	0,1,1,0,6,3	759	149	1	1.0	1.0,1.0,1.0,0.712,1.0,0.736	1.0,0.928,0.935,1.0,0.728,0.802	0.009
ENSMUSG00000056962	Jmjd6	11	-	116840409	116840545	116840447	116840545	116838989	116839128	168,50,66,105,71,91	0,0,0,7,0,5	132,104,87,62,154,72	0,1,1,0,6,3	187	149	1	1.0	1.0,1.0,1.0,0.923,1.0,0.935	1.0,0.988,0.986,1.0,0.953,0.95	-0.003
ENSMUSG00000056962	Jmjd6	11	-	116840409	116840545	116840447	116840545	116839837	116839926	74,19,29,24,16,35	8,5,1,0,0,5	45,33,30,21,44,25	2,3,5,1,6,1	187	149	1	1.0	0.881,0.752,0.959,1.0,1.0,0.848	0.947,0.898,0.827,0.944,0.854,0.952	0.003
ENSMUSG00000056962	Jmjd6	11	-	116840409	116840545	116840447	116840545	116839837	116839931	74,21,33,28,15,34	4,0,0,3,0,2	58,42,37,24,48,29	0,0,0,0,2,0	187	149	1	1.0	0.936,1.0,1.0,0.881,1.0,0.931	1.0,1.0,1.0,1.0,0.95,1.0	-0.034
ENSMUSG00000038241	Cep250	2	+	155956557	155956662	155956557	155956657	155961871	155962154	0,3,5,10,6,11	0,10,12,13,4,14	1,5,7,8,6,4	0,7,5,8,1,17	154	149	1	1.0	NA,0.225,0.287,0.427,0.592,0.432	1.0,0.409,0.575,0.492,0.853,0.185	-0.193
ENSMUSG00000047757	Fancb	X	+	164995343	164995771	164995343	164995422	164995886	164996121	0,12,16,13,4,13	0,0,0,0,0,0	0,8,14,23,22,13	0,0,0,2,0,0	498	149	1	1.0	NA,1.0,1.0,1.0,1.0,1.0	NA,1.0,1.0,0.775,1.0,1.0	0.045
ENSMUSG00000018076	Med13l	5	+	118749608	118751034	118749608	118749828	118751530	118751754	0,58,67,99,49,70	0,0,0,0,0,0	0,70,67,72,58,62	0,0,0,2,1,0	1355	149	1	1.0	NA,1.0,1.0,1.0,1.0,1.0	NA,1.0,1.0,0.798,0.864,1.0	0.068
ENSMUSG00000026605	Cenpf	1	-	189680220	189680506	189680271	189680506	189678938	189679141	0,5,10,2,12,23	0,0,0,0,0,0	0,14,10,20,1,10	0,0,0,0,1,0	200	149	1	1.0	NA,1.0,1.0,1.0,1.0,1.0	NA,1.0,1.0,1.0,0.427,1.0	0.115
ENSMUSG00000026605	Cenpf	1	-	189684862	189685138	189684944	189685138	189684532	189684666	0,0,0,0,0,0	0,0,0,0,0,1	0,0,0,0,0,2	0,0,0,0,0,0	231	149	1	1.0	NA,NA,NA,NA,NA,0.0	NA,NA,NA,NA,NA,1.0	-1.0
ENSMUSG00000028149	Rap1gds1	3	-	139021765	139021935	139021812	139021935	139015545	139015671	0,0,2,1,0,3	0,128,178,172,124,168	0,0,2,0,0,1	5,152,135,123,166,160	196	149	1	1.0	NA,0.0,0.008,0.004,0.0,0.013	0.0,0.0,0.011,0.0,0.0,0.005	0.002
ENSMUSG00000001305	Rrp15	1	-	186737587	186739863	186739603	186739863	186736115	186736314	98,82,116,141,126,123	0,0,0,0,0,0	93,114,87,84,193,136	0,0,0,0,1,1	2165	149	1	1.0	1.0,1.0,1.0,1.0,1.0,1.0	1.0,1.0,1.0,1.0,0.93,0.903	0.028
ENSMUSG00000073758	Sh3d21	4	-	126152023	126152258	126152205	126152258	126151016	126151873	0,0,1,0,0,1	0,0,0,2,0,0	0,0,2,0,1,1	0,0,0,0,0,0	331	149	1	1.0	NA,NA,1.0,0.0,NA,1.0	NA,NA,1.0,NA,1.0,1.0	-0.333
ENSMUSG00000078676	Casc3	11	+	98810897	98810966	98810897	98810935	98821430	98821583	0,1,0,0,0,1	0,75,95,134,60,111	0,2,1,0,0,3	0,81,101,85,89,75	180	149	1	1.0	NA,0.011,0.0,0.0,0.0,0.007	NA,0.02,0.008,0.0,0.0,0.032	-0.008
ENSMUSG00000056537	Rlim	X	-	103981062	103981284	103981072	103981284	103979272	103979334	0,5,19,31,1,27	0,23,32,39,17,36	0,13,7,18,10,8	0,16,18,31,14,29	159	149	1	1.0	NA,0.169,0.357,0.427,0.052,0.413	NA,0.432,0.267,0.352,0.401,0.205	-0.048
ENSMUSG00000025283	Sat1	X	-	155215119	155215684	155215600	155215684	155214032	155214134	0,475,563,560,318,380	529,1198,1273,1953,1081,1698	2,416,441,336,294,257	588,1421,1216,1338,1572,1148	630	149	1	1.0	0.0,0.086,0.095,0.064,0.065,0.05	0.001,0.065,0.079,0.056,0.042,0.05	0.011
ENSMUSG00000021235	Coq6	12	+	84370255	84370386	84370255	84370354	84370923	84371031	18,26,21,58,26,40	0,0,4,2,3,3	32,43,34,22,34,23	0,1,3,0,4,2	181	149	1	1.0	1.0,1.0,0.812,0.96,0.877,0.917	1.0,0.973,0.903,1.0,0.875,0.904	-0.015
ENSMUSG00000031295	Phka2	X	+	160586778	160586954	160586778	160586949	160588964	160589018	9,7,11,26,0,8	221,98,182,184,85,156	6,16,18,8,9,1	291,214,185,145,241,133	154	149	1	1.0	0.038,0.065,0.055,0.12,0.0,0.047	0.02,0.067,0.086,0.051,0.035,0.007	0.01
ENSMUSG00000078619	Smarcd2	11	-	106264939	106265344	106265182	106265344	106264671	106264807	92,175,252,279,200,264	0,0,0,2,0,2	79,226,192,207,308,211	0,0,0,0,1,0	392	149	1	1.0	1.0,1.0,1.0,0.981,1.0,0.98	1.0,1.0,1.0,1.0,0.992,1.0	-0.005
ENSMUSG00000031429	Psmd10	X	-	140952146	140952313	140952225	140952313	140948428	140949309	205,189,189,238,167,242	35,13,16,26,15,27	173,227,191,178,377,179	28,25,25,20,18,15	228	149	1	1.0	0.793,0.905,0.885,0.857,0.879,0.854	0.801,0.856,0.833,0.853,0.932,0.886	0.002
ENSMUSG00000026509	Capn2	1	-	182490866	182492195	182492061	182492195	182489964	182490048	0,297,381,437,341,385	0,0,0,1,0,0	18,362,353,305,369,351	0,0,0,0,0,0	1344	149	1	1.0	NA,1.0,1.0,0.98,1.0,1.0	1.0,1.0,1.0,1.0,1.0,1.0	-0.004
ENSMUSG00000031626	Sorbs2	8	+	45799709	45799801	45799709	45799798	45800964	45801011	0,0,0,0,2,0	0,0,2,0,0,0	0,0,0,1,1,4	0,0,0,6,0,6	152	149	1	1.0	NA,NA,0.0,NA,1.0,NA	NA,NA,NA,0.14,1.0,0.395	-0.012
ENSMUSG00000038312	Edem2	2	-	155713324	155713479	155713337	155713479	155710843	155710968	0,4,2,0,0,0	142,377,448,449,308,430	0,2,2,1,6,0	216,433,420,310,524,322	162	149	1	1.0	0.0,0.01,0.004,0.0,0.0,0.0	0.0,0.004,0.004,0.003,0.01,0.0	-0.001
ENSMUSG00000021767	Kat6b	14	+	21624832	21625215	21624832	21624888	21626718	21626840	0,6,6,16,5,22	0,1,0,0,8,0	0,12,6,17,10,22	0,0,4,13,0,0	476	149	1	1.0	NA,0.653,1.0,1.0,0.164,1.0	NA,1.0,0.32,0.29,1.0,1.0	0.041
ENSMUSG00000032127	Vps11	9	-	44356227	44356429	44356294	44356429	44355698	44355850	5,160,189,268,137,195	0,7,9,15,7,8	2,206,201,211,205,247	0,18,8,10,12,11	216	149	1	1.0	1.0,0.94,0.935,0.925,0.931,0.944	1.0,0.888,0.945,0.936,0.922,0.939	0.007
ENSMUSG00000021288	Klc1	12	+	111789324	111789486	111789324	111789459	111793648	111793699	69,37,36,57,41,45	0,0,5,0,1,5	35,31,37,32,65,36	1,3,5,0,7,1	176	149	1	1.0	1.0,1.0,0.859,1.0,0.972,0.884	0.967,0.897,0.862,1.0,0.887,0.968	0.022
ENSMUSG00000021288	Klc1	12	+	111789324	111789486	111789324	111789459	111795547	111795678	205,83,133,183,126,147	26,24,33,32,19,32	223,122,143,129,232,124	57,34,28,27,51,10	176	149	1	1.0	0.87,0.745,0.773,0.829,0.849,0.795	0.768,0.752,0.812,0.802,0.794,0.913	0.003
ENSMUSG00000021288	Klc1	12	+	111789324	111789486	111789324	111789459	111806007	111806074	37,45,45,83,40,72	31,9,5,16,4,0	60,54,58,63,87,53	12,12,3,0,25,3	176	149	1	1.0	0.503,0.809,0.884,0.815,0.894,1.0	0.809,0.792,0.942,1.0,0.747,0.937	-0.054
ENSMUSG00000039244	E130309D02Rik	5	-	143311710	143314399	143314177	143314399	143307615	143308140	5,107,127,203,110,185	0,0,2,0,0,0	44,122,130,135,215,154	0,0,0,0,0,0	2616	149	1	1.0	1.0,1.0,0.783,1.0,1.0,1.0	1.0,1.0,1.0,1.0,1.0,1.0	-0.036
ENSMUSG00000026608	Kctd3	1	-	188976370	188976707	188976610	188976707	188974286	188974471	0,0,15,9,4,7	0,41,29,38,13,23	0,0,3,4,3,5	3,32,20,27,26,7	389	149	1	1.0	NA,0.0,0.165,0.083,0.105,0.104	0.0,0.0,0.054,0.054,0.042,0.215	0.031
ENSMUSG00000039748	Exo1	1	+	175881131	175881227	175881131	175881200	175882894	175883068	0,0,0,0,0,0	0,2,7,0,5,3	0,0,2,0,0,0	0,1,5,2,6,6	176	149	1	1.0	NA,0.0,0.0,NA,0.0,0.0	NA,0.0,0.253,0.0,0.0,0.0	-0.051
ENSMUSG00000039748	Exo1	1	+	175881131	175881354	175881131	175881200	175882894	175883068	0,2,3,10,8,1	0,2,7,0,5,3	0,6,4,0,1,6	0,1,5,2,6,6	303	149	1	1.0	NA,0.33,0.174,1.0,0.44,0.141	NA,0.747,0.282,0.0,0.076,0.33	0.13
ENSMUSG00000029625	Cpsf4	5	+	145170514	145170917	145170514	145170565	145173306	145173459	0,0,1,0,1,2	46,74,124,94,65,123	0,0,1,1,3,1	39,90,108,102,82,84	501	149	1	1.0	0.0,0.0,0.002,0.0,0.005,0.005	0.0,0.0,0.003,0.003,0.011,0.004	-0.002
ENSMUSG00000038178	Slc43a2	11	+	75531697	75531778	75531697	75531741	75532587	75532788	16,130,279,264,140,358	0,0,0,90,0,0	11,218,179,244,175,210	0,33,0,0,0,0	186	149	1	1.0	1.0,1.0,1.0,0.701,1.0,1.0	1.0,0.841,1.0,1.0,1.0,1.0	-0.023
ENSMUSG00000038178	Slc43a2	11	+	75531697	75531778	75531697	75531741	75560898	75560991	0,4,12,22,3,12	0,0,1,0,0,0	0,8,10,7,3,7	0,0,0,0,0,0	186	149	1	1.0	NA,1.0,0.906,1.0,1.0,1.0	NA,1.0,1.0,1.0,1.0,1.0	-0.019
ENSMUSG00000034401	Spata6	4	+	111805930	111806030	111805930	111805982	111822740	111822832	48,63,84,97,57,102	3,0,5,12,5,23	26,117,72,90,110,53	1,17,8,4,17,4	197	149	1	1.0	0.924,1.0,0.927,0.859,0.896,0.77	0.952,0.839,0.872,0.944,0.83,0.909	0.005
ENSMUSG00000066151	Fkbp15	4	-	62320958	62321061	62320988	62321061	62314253	62314425	28,208,210,294,166,228	0,0,0,0,0,0	28,198,243,189,229,176	0,0,0,0,1,0	179	149	1	1.0	1.0,1.0,1.0,1.0,1.0,1.0	1.0,1.0,1.0,1.0,0.995,1.0	0.001
ENSMUSG00000058715	Fcer1g	1	-	171230921	171231031	171230995	171231031	171230066	171230087	58,47,79,103,59,91	6204,5490,6985,10089,5542,8753	66,62,65,72,110,67	6244,7293,7176,7333,10686,6615	223	149	1	1.0	0.006,0.006,0.008,0.007,0.007,0.007	0.007,0.006,0.006,0.007,0.007,0.007	0.0
ENSMUSG00000027405	Nop56	2	+	130277031	130277314	130277031	130277132	130277475	130277624	13,40,56,59,68,79	50,91,76,118,109,148	29,67,63,33,84,66	86,142,132,73,174,117	331	149	1	1.0	0.105,0.165,0.249,0.184,0.219,0.194	0.132,0.175,0.177,0.169,0.179,0.203	0.014
ENSMUSG00000028716	Pdzk1ip1	4	+	115088722	115089212	115088722	115088806	115091141	115091250	103,85,100,154,79,112	0,0,1,0,0,0	83,98,105,161,187,117	0,0,0,0,0,0	555	149	1	1.0	1.0,1.0,0.964,1.0,1.0,1.0	1.0,1.0,1.0,1.0,1.0,1.0	-0.006
ENSMUSG00000018008	Cyth4	15	+	78597141	78597333	78597141	78597219	78602692	78602775	0,16,1,29,44,15	50,486,620,680,454,663	0,37,17,23,42,9	55,661,534,440,576,470	263	149	1	1.0	0.0,0.018,0.001,0.024,0.052,0.013	0.0,0.031,0.018,0.029,0.04,0.011	-0.004
ENSMUSG00000018008	Cyth4	15	+	78608125	78608206	78608125	78608204	78609761	78612497	43,817,1081,1050,708,1098	0,0,0,0,0,1	112,942,1008,725,964,791	0,0,0,0,0,0	151	149	1	1.0	1.0,1.0,1.0,1.0,1.0,0.999	1.0,1.0,1.0,1.0,1.0,1.0	-0.0
ENSMUSG00000035674	Ndufa3	7	+	3617616	3618140	3617616	3617691	3619429	3619507	42,37,59,96,38,91	2555,778,924,1216,802,1119	29,57,64,46,93,46	1637,954,915,917,1677,844	598	149	1	1.0	0.004,0.012,0.016,0.019,0.012,0.02	0.004,0.015,0.017,0.012,0.014,0.013	0.001
ENSMUSG00000028744	Pqlc2	4	-	139306438	139306690	139306442	139306690	139302424	139302554	0,0,0,0,0,5	86,118,122,178,104,140	0,4,2,4,0,0	47,140,126,129,169,153	153	149	1	1.0	0.0,0.0,0.0,0.0,0.0,0.034	0.0,0.027,0.015,0.029,0.0,0.0	-0.006
ENSMUSG00000037376	Trmt6	2	-	132810086	132810289	132810205	132810289	132809828	132809953	0,14,2,1,6,8	0,65,49,75,62,97	0,11,6,4,8,7	0,68,84,55,87,55	268	149	1	1.0	NA,0.107,0.022,0.007,0.051,0.044	NA,0.083,0.038,0.039,0.049,0.066	-0.009
ENSMUSG00000029166	Mapre3	5	+	30862497	30863405	30862497	30862643	30864573	30864728	0,39,62,48,76,76	0,0,9,0,0,1	0,69,46,58,93,69	0,3,0,0,3,0	911	149	1	1.0	NA,1.0,0.53,1.0,1.0,0.926	NA,0.79,1.0,1.0,0.835,1.0	-0.034
ENSMUSG00000029166	Mapre3	5	+	30863203	30863405	30863203	30863360	30864573	30864728	0,6,18,18,21,25	0,34,33,54,29,52	0,17,18,16,41,27	9,35,45,31,56,44	194	149	1	1.0	NA,0.119,0.295,0.204,0.357,0.27	0.0,0.272,0.235,0.284,0.36,0.32	0.004
ENSMUSG00000028582	Cc2d1b	4	+	108630277	108630336	108630277	108630306	108630404	108630433	15,11,14,15,12,13	0,0,2,0,0,2	8,19,16,19,17,12	0,0,3,3,2,1	179	149	1	1.0	1.0,1.0,0.854,1.0,1.0,0.844	1.0,1.0,0.816,0.841,0.876,0.909	0.043
ENSMUSG00000028582	Cc2d1b	4	+	108630277	108630336	108630277	108630306	108630543	108630595	94,73,130,163,107,138	0,0,4,1,2,2	70,139,108,127,184,105	0,0,0,0,0,0	179	149	1	1.0	1.0,1.0,0.964,0.993,0.978,0.983	1.0,1.0,1.0,1.0,1.0,1.0	-0.014
ENSMUSG00000074643	Cpne1	2	-	156078751	156078974	156078899	156078974	156078573	156078654	0,67,130,140,97,129	0,1,0,0,0,0	1,110,122,119,126,132	0,0,0,9,1,0	297	149	1	1.0	NA,0.971,1.0,1.0,1.0,1.0	1.0,1.0,1.0,0.869,0.984,1.0	0.019
ENSMUSG00000028439	Fam219a	4	-	41569176	41569537	41569209	41569537	41524365	41524414	28,164,179,305,197,266	0,6,15,20,8,22	23,277,239,176,192,206	0,5,8,4,23,5	182	149	1	1.0	1.0,0.957,0.907,0.926,0.953,0.908	1.0,0.978,0.961,0.973,0.872,0.971	-0.017
ENSMUSG00000026987	Baz2b	2	-	59907438	59907749	59907543	59907749	59906915	59907051	0,67,45,73,67,57	0,5,12,8,6,10	0,61,66,44,74,55	0,6,8,2,4,8	254	149	1	1.0	NA,0.887,0.687,0.843,0.868,0.77	NA,0.856,0.829,0.928,0.916,0.801	-0.055
ENSMUSG00000026113	Inpp4a	1	+	37379921	37380177	37379921	37380060	37383338	37383371	0,39,38,51,17,61	0,0,5,6,7,15	0,42,36,47,25,29	0,11,9,9,7,11	266	149	1	1.0	NA,1.0,0.81,0.826,0.576,0.695	NA,0.681,0.691,0.745,0.667,0.596	0.105
ENSMUSG00000026113	Inpp4a	1	+	37379921	37380177	37379921	37380060	37387697	37387870	0,22,31,28,19,30	0,2,9,0,0,4	1,32,23,29,19,26	0,5,2,0,0,5	266	149	1	1.0	NA,0.86,0.659,1.0,1.0,0.808	1.0,0.782,0.866,1.0,1.0,0.744	-0.033
ENSMUSG00000046774	8030474K03Rik	X	+	101798101	101798165	101798101	101798156	101798341	101798383	16,0,0,0,0,0	0,0,0,0,0,0	2,0,0,0,0,0	1,0,0,0,0,0	158	149	1	1.0	1.0,NA,NA,NA,NA,NA	0.654,NA,NA,NA,NA,NA	0.346
ENSMUSG00000038733	Wdr26	1	-	181209002	181209107	181209050	181209107	181203023	181203160	6,139,148,194,131,176	11,139,154,215,149,198	10,193,170,160,160,156	6,144,142,153,115,189	197	149	0.806406153184	1.0	0.292,0.431,0.421,0.406,0.399,0.402	0.558,0.503,0.475,0.442,0.513,0.384	-0.087
ENSMUSG00000038733	Wdr26	1	-	181209002	181209107	181209050	181209107	181203023	181203224	0,31,31,46,25,44	0,4,6,2,2,11	5,51,34,42,25,37	0,4,5,9,1,0	197	149	1	1.0	NA,0.854,0.796,0.946,0.904,0.752	1.0,0.906,0.837,0.779,0.95,1.0	-0.062
ENSMUSG00000004319	Clcn3	8	-	60922789	60927418	60927231	60927418	60919339	60919556	4,212,225,309,158,287	0,0,2,0,0,0	6,273,244,264,235,271	0,0,0,0,4,0	4591	149	1	1.0	1.0,1.0,0.785,1.0,1.0,1.0	1.0,1.0,1.0,1.0,0.656,1.0	0.022
ENSMUSG00000038372	Gmds	13	-	32234352	32234397	32234359	32234397	32227214	32227302	3,24,35,32,21,39	0,0,0,0,1,3	0,61,27,38,35,30	0,0,0,0,0,0	156	149	1	1.0	1.0,1.0,1.0,1.0,0.953,0.925	NA,1.0,1.0,1.0,1.0,1.0	-0.02
ENSMUSG00000040782	Cop1	1	+	159249201	159249278	159249201	159249266	159250022	159250142	0,51,56,114,45,147	0,60,78,50,16,72	0,64,1,22,118,71	0,46,11,18,56,46	161	149	1	1.0	NA,0.44,0.399,0.678,0.722,0.654	NA,0.563,0.078,0.531,0.661,0.588	0.094
ENSMUSG00000038705	Gmeb2	2	-	181264969	181265108	181264980	181265108	181260294	181260398	0,5,0,1,0,4	0,39,42,30,18,36	0,2,6,1,3,2	2,40,26,50,40,38	160	149	1	1.0	NA,0.107,0.0,0.03,0.0,0.094	0.0,0.044,0.177,0.018,0.065,0.047	-0.012
ENSMUSG00000015133	Lrrk1	7	-	66266459	66266608	66266490	66266608	66265424	66265541	0,0,0,0,0,0	0,20,51,44,25,42	0,2,0,0,0,0	6,37,40,38,58,48	180	149	1	1.0	NA,0.0,0.0,0.0,0.0,0.0	0.0,0.043,0.0,0.0,0.0,0.0	-0.007
ENSMUSG00000019948	Actr6	10	-	89728140	89728222	89728153	89728222	89726636	89726760	0,1,0,2,0,1	1,15,16,33,27,20	0,4,0,0,0,3	0,20,27,22,16,21	162	149	1	1.0	0.0,0.058,0.0,0.053,0.0,0.044	NA,0.155,0.0,0.0,0.0,0.116	-0.028
ENSMUSG00000051811	Cox6b2	7	-	4752060	4752161	4752090	4752161	4751791	4751975	12,5,4,14,8,15	0,1,0,0,1,0	1,6,11,9,4,1	0,0,0,0,0,0	179	149	1	1.0	1.0,0.806,1.0,1.0,0.869,1.0	1.0,1.0,1.0,1.0,1.0,1.0	-0.054
ENSMUSG00000051811	Cox6b2	7	-	4752060	4752161	4752107	4752161	4751791	4751975	15,6,4,19,9,21	11,0,0,3,2,0	1,7,13,10,6,3	0,0,2,2,1,0	196	149	0.162164617666	1.0	0.509,1.0,1.0,0.828,0.774,1.0	1.0,1.0,0.832,0.792,0.82,1.0	-0.055
ENSMUSG00000051811	Cox6b2	7	-	4752090	4752161	4752107	4752161	4751791	4751975	3,2,0,5,2,6	11,0,0,3,2,0	0,1,2,1,2,2	0,0,2,2,1,0	166	149	1	1.0	0.197,1.0,NA,0.599,0.473,1.0	NA,1.0,0.473,0.31,0.642,1.0	-0.031
ENSMUSG00000022788	Fgd4	16	-	16503985	16504216	16504096	16504216	16484089	16484597	0,0,1,7,2,1	0,7,1,2,0,0	0,4,3,4,0,2	0,0,0,0,2,0	260	149	1	1.0	NA,0.0,0.364,0.667,1.0,1.0	NA,1.0,1.0,1.0,0.0,1.0	-0.194
ENSMUSG00000022788	Fgd4	16	-	16503985	16504216	16504096	16504216	16490422	16490606	0,0,2,7,6,1	0,79,104,140,79,123	0,4,4,8,1,3	0,124,72,95,80,108	260	149	1	1.0	NA,0.0,0.011,0.028,0.042,0.005	NA,0.018,0.031,0.046,0.007,0.016	-0.006
ENSMUSG00000027829	Ccnl1	3	-	65950024	65950226	65950212	65950226	65948690	65948790	1,56,61,79,40,80	0,0,0,0,0,0	6,63,43,45,61,54	0,0,0,0,1,0	337	149	1	1.0	1.0,1.0,1.0,1.0,1.0,1.0	1.0,1.0,1.0,1.0,0.964,1.0	0.006
ENSMUSG00000027829	Ccnl1	3	-	65955129	65955276	65955203	65955276	65950479	65950544	0,14,27,33,17,28	0,0,1,2,1,6	0,28,21,30,20,25	0,1,0,5,2,0	223	149	1	1.0	NA,1.0,0.947,0.917,0.919,0.757	NA,0.949,1.0,0.8,0.87,1.0	-0.016
ENSMUSG00000027829	Ccnl1	3	-	65955129	65955276	65955203	65955276	65951433	65951554	0,26,38,47,21,46	0,54,37,66,60,50	0,34,41,47,44,37	0,47,51,62,76,52	223	149	1	1.0	NA,0.243,0.407,0.322,0.19,0.381	NA,0.326,0.349,0.336,0.279,0.322	-0.014
ENSMUSG00000027829	Ccnl1	3	-	65955129	65955276	65955203	65955276	65952705	65952859	0,14,22,33,17,27	0,2,0,0,0,0	0,28,25,30,19,25	0,0,0,0,0,0	223	149	1	1.0	NA,0.824,1.0,1.0,1.0,1.0	NA,1.0,1.0,1.0,1.0,1.0	-0.035
ENSMUSG00000049676	Catsperg1	7	-	29184678	29185090	29184963	29185090	29182236	29182329	0,0,0,2,1,1	0,0,0,3,1,0	0,0,1,0,3,0	0,0,1,0,0,0	434	149	1	1.0	NA,NA,NA,0.186,0.256,1.0	NA,NA,0.256,NA,1.0,NA	-0.147
ENSMUSG00000049676	Catsperg1	7	-	29184678	29185090	29184994	29185090	29182236	29182329	0,0,0,3,1,1	0,0,0,0,0,0	0,0,1,0,3,0	0,0,1,0,0,0	465	149	1	1.0	NA,NA,NA,1.0,1.0,1.0	NA,NA,0.243,NA,1.0,NA	0.379
ENSMUSG00000049676	Catsperg1	7	-	29184963	29185090	29184994	29185090	29182236	29182329	0,0,0,4,1,0	0,0,0,0,0,0	0,0,1,0,0,0	0,0,1,0,0,0	180	149	1	1.0	NA,NA,NA,1.0,1.0,NA	NA,NA,0.453,NA,NA,NA	0.547
ENSMUSG00000086370	Ftx	X	-	103613022	103613195	103613043	103613195	103609303	103609416	0,3,1,1,0,3	0,0,0,0,0,0	0,2,3,2,3,6	0,0,0,0,0,1	170	149	1	1.0	NA,1.0,1.0,1.0,NA,1.0	NA,1.0,1.0,1.0,1.0,0.84	0.032
ENSMUSG00000027775	Mfsd1	3	+	67596168	67596225	67596168	67596208	67596593	67596750	129,596,753,1119,665,984	0,0,0,0,0,0	146,853,864,833,1101,851	0,0,0,2,0,0	166	149	1	1.0	1.0,1.0,1.0,1.0,1.0,1.0	1.0,1.0,1.0,0.997,1.0,1.0	0.001
ENSMUSG00000055923	Aasdh	5	-	76886046	76886322	76886129	76886322	76884085	76884201	0,3,3,3,2,2	0,0,1,6,4,5	0,2,2,2,8,4	0,8,0,3,2,1	232	149	1	1.0	NA,1.0,0.658,0.243,0.243,0.204	NA,0.138,1.0,0.3,0.72,0.72	-0.106
ENSMUSG00000062729	Ppox	1	-	171280358	171280522	171280387	171280522	171280139	171280255	0,2,1,7,1,6	10,22,49,65,27,31	2,3,4,1,9,2	19,33,28,36,55,22	178	149	1	1.0	0.0,0.071,0.017,0.083,0.03,0.139	0.081,0.071,0.107,0.023,0.12,0.071	-0.022
ENSMUSG00000062729	Ppox	1	-	171280358	171280522	171280387	171280522	171280139	171280288	0,2,1,7,1,9	0,0,0,0,0,0	2,3,4,1,9,2	0,0,2,0,0,1	178	149	1	1.0	NA,1.0,1.0,1.0,1.0,1.0	1.0,1.0,0.626,1.0,1.0,0.626	0.125
ENSMUSG00000043019	Edem3	1	+	151805849	151806003	151805849	151805946	151807365	151807557	0,55,68,82,45,69	0,14,10,16,4,7	0,69,58,58,65,51	0,11,9,13,7,9	206	149	1	1.0	NA,0.74,0.831,0.788,0.891,0.877	NA,0.819,0.823,0.763,0.87,0.804	0.01
ENSMUSG00000034789	Rab24	13	-	55321101	55321458	55321389	55321458	55320926	55320994	280,241,244,332,231,276	0,0,0,0,0,1	227,250,259,208,362,210	0,0,0,0,0,0	437	149	1	1.0	1.0,1.0,1.0,1.0,1.0,0.989	1.0,1.0,1.0,1.0,1.0,1.0	-0.002
ENSMUSG00000007891	Ctsd	7	-	142377332	142377455	142377350	142377455	142377025	142377170	42326,64477,71901,100349,57205,88711	18,23,33,38,16,19	42159,76809,70285,75813,94113,59656	0,14,14,18,18,11	167	149	1	1.0	1.0,1.0,0.999,1.0,1.0,1.0	1.0,1.0,1.0,1.0,1.0,1.0	-0.0
ENSMUSG00000070425	Xntrpc	7	+	102078732	102078897	102078732	102078818	102079004	102079177	0,3,3,0,0,3	0,15,6,16,7,5	2,1,13,7,6,2	0,11,9,2,10,6	228	149	1	1.0	NA,0.116,0.246,0.0,0.0,0.282	1.0,0.056,0.486,0.696,0.282,0.179	-0.321
ENSMUSG00000024037	Wdr4	17	-	31509768	31509912	31509820	31509912	31498988	31499172	9,11,14,21,16,35	0,0,0,1,0,2	11,22,24,15,29,16	0,0,0,2,0,2	201	149	1	1.0	1.0,1.0,1.0,0.94,1.0,0.928	1.0,1.0,1.0,0.848,1.0,0.856	0.027
ENSMUSG00000024037	Wdr4	17	-	31509768	31509912	31509820	31509912	31501214	31501275	9,11,16,21,17,35	0,0,0,0,0,0	11,22,23,15,29,16	0,1,0,0,0,5	201	149	1	1.0	1.0,1.0,1.0,1.0,1.0,1.0	1.0,0.942,1.0,1.0,1.0,0.703	0.059
ENSMUSG00000024037	Wdr4	17	-	31509768	31509912	31509820	31509912	31502770	31502883	9,11,14,21,14,35	0,0,0,1,0,0	11,22,23,15,29,16	0,0,0,0,0,0	201	149	1	1.0	1.0,1.0,1.0,0.94,1.0,1.0	1.0,1.0,1.0,1.0,1.0,1.0	-0.01
ENSMUSG00000024037	Wdr4	17	-	31509768	31509912	31509820	31509912	31503509	31503666	15,40,55,52,41,69	0,7,6,4,10,7	20,37,58,50,53,50	0,12,7,13,14,0	201	149	1	1.0	1.0,0.809,0.872,0.906,0.752,0.88	1.0,0.696,0.86,0.74,0.737,1.0	0.031
ENSMUSG00000028099	Polr3c	3	-	96723513	96724052	96723796	96724052	96722539	96722625	27,89,130,133,110,166	0,0,0,1,0,0	29,120,149,88,186,95	0,0,0,0,0,0	432	149	1	1.0	1.0,1.0,1.0,0.979,1.0,1.0	1.0,1.0,1.0,1.0,1.0,1.0	-0.003
ENSMUSG00000027746	Ufm1	3	-	53860198	53860273	53860233	53860273	53859241	53859274	0,0,1,0,2,0	231,284,299,409,263,365	0,0,0,8,1,0	229,323,314,297,507,299	184	149	1	1.0	0.0,0.0,0.003,0.0,0.006,0.0	0.0,0.0,0.0,0.021,0.002,0.0	-0.002
ENSMUSG00000027131	Emc4	2	-	112367332	112367516	112367401	112367516	112364151	112364305	1,2,6,3,4,7	215,347,458,617,372,599	0,3,4,0,1,4	296,467,440,362,614,434	218	149	1	1.0	0.003,0.004,0.009,0.003,0.007,0.008	0.0,0.004,0.006,0.0,0.001,0.006	0.003
ENSMUSG00000006315	Tmem147	7	-	30728431	30728568	30728498	30728568	30728204	30728289	625,449,490,739,346,630	0,0,1,2,1,4	519,495,470,421,799,472	6,1,3,3,10,0	216	149	1	1.0	1.0,1.0,0.997,0.996,0.996,0.991	0.984,0.997,0.991,0.99,0.982,1.0	0.006
ENSMUSG00000037703	Lzts3	2	-	130636942	130637419	130637284	130637419	130635772	130636627	0,17,35,40,14,23	0,0,0,0,1,0	1,19,14,11,39,28	0,0,1,0,0,0	491	149	1	1.0	NA,1.0,1.0,1.0,0.809,1.0	1.0,1.0,0.809,1.0,1.0,1.0	-0.006
ENSMUSG00000025969	Nrp2	1	+	62786280	62786316	62786280	62786301	62812533	62812584	0,10,31,27,4,19	0,142,158,155,98,154	2,23,28,25,8,31	0,153,138,139,130,165	164	149	1	1.0	NA,0.06,0.151,0.137,0.036,0.101	1.0,0.12,0.156,0.14,0.053,0.146	-0.172
ENSMUSG00000025969	Nrp2	1	+	62786280	62786316	62786280	62786301	62815332	62818695	0,18,8,13,11,9	0,67,88,112,46,105	2,19,7,9,10,12	7,78,82,61,61,58	164	149	1	1.0	NA,0.196,0.076,0.095,0.178,0.072	0.206,0.181,0.072,0.118,0.13,0.158	-0.021
ENSMUSG00000015120	Ube2i	17	-	25269401	25269479	25269402	25269479	25269252	25269275	0,3,0,0,0,1	131,722,871,1244,738,1154	0,0,0,1,0,1	242,831,872,797,1136,829	150	149	1	1.0	0.0,0.004,0.0,0.0,0.0,0.001	0.0,0.0,0.0,0.001,0.0,0.001	0.001
ENSMUSG00000015120	Ube2i	17	-	25274161	25274310	25274172	25274310	25269402	25269479	20,89,147,213,72,155	22,25,31,29,18,33	12,118,125,130,155,106	5,17,13,14,25,25	160	149	0.404160535432	1.0	0.458,0.768,0.815,0.872,0.788,0.814	0.691,0.866,0.9,0.896,0.852,0.798	-0.081
ENSMUSG00000031148	Gpkow	X	+	7705299	7705432	7705299	7705372	7706010	7706149	0,91,117,127,58,132	0,0,1,5,0,1	12,76,105,89,128,91	0,1,0,0,0,1	209	149	1	1.0	NA,1.0,0.988,0.948,1.0,0.989	1.0,0.982,1.0,1.0,1.0,0.985	-0.01
ENSMUSG00000078956	Gm14221	2	-	160619831	160619971	160619861	160619971	160574683	160574819	0,0,0,0,0,8	0,1,0,0,1,0	0,2,1,1,0,2	0,0,0,0,0,0	179	149	1	1.0	NA,0.0,NA,NA,0.0,1.0	NA,1.0,1.0,1.0,NA,1.0	-0.667
ENSMUSG00000078956	Gm14221	2	-	160619831	160619971	160619861	160619971	160605995	160607322	0,23,32,38,29,49	5,15,33,34,29,37	0,34,43,30,37,30	4,29,40,30,25,34	179	149	1	1.0	0.0,0.561,0.447,0.482,0.454,0.524	0.0,0.494,0.472,0.454,0.552,0.423	0.012
ENSMUSG00000040940	Arhgef1	7	+	24912056	24912352	24912056	24912155	24912554	24912801	31,298,293,412,305,379	0,0,0,0,3,2	44,374,309,303,357,259	0,0,0,0,0,1	346	149	1	1.0	1.0,1.0,1.0,1.0,0.978,0.988	1.0,1.0,1.0,1.0,1.0,0.991	-0.004
ENSMUSG00000039137	Whrn	4	-	63435347	63435562	63435359	63435562	63434109	63434146	6,1,0,0,0,0	0,4,11,4,13,14	0,0,0,2,0,0	4,8,5,9,8,16	161	149	1	1.0	1.0,0.188,0.0,0.0,0.0,0.0	0.0,0.0,0.0,0.171,0.0,0.0	0.169
ENSMUSG00000040124	Gorab	1	-	163396807	163397169	163396811	163397169	163394590	163394692	0,0,2,2,1,3	0,10,11,12,14,20	0,7,10,5,5,7	0,7,8,7,13,18	153	149	1	1.0	NA,0.0,0.15,0.14,0.065,0.127	NA,0.493,0.549,0.41,0.272,0.275	-0.303
ENSMUSG00000026977	March7	2	+	60240942	60241075	60240942	60241052	60243556	60243670	0,0,0,1,0,2	0,139,143,210,111,197	0,5,0,2,0,0	1,142,140,147,134,133	172	149	1	1.0	NA,0.0,0.0,0.004,0.0,0.009	0.0,0.03,0.0,0.012,0.0,0.0	-0.004
ENSMUSG00000030365	Clec2i	6	+	128892827	128892910	128892827	128892898	128893615	128893741	0,0,1,0,0,3	0,2,0,3,1,11	0,0,1,0,3,0	0,2,3,2,3,0	161	149	1	1.0	NA,0.0,1.0,0.0,0.0,0.202	NA,0.0,0.236,0.0,0.481,NA	0.061
ENSMUSG00000048154	Kmt2d	15	-	98856068	98856182	98856077	98856182	98855767	98855898	0,2,6,11,0,3	0,19,20,47,8,34	0,11,3,6,3,1	0,11,27,15,4,7	158	149	1	1.0	NA,0.09,0.221,0.181,0.0,0.077	NA,0.485,0.095,0.274,0.414,0.119	-0.164
ENSMUSG00000028076	Cd1d1	3	-	86998632	86998905	86998746	86998905	86997337	86997616	9,25,25,50,32,30	0,0,0,2,0,0	4,40,42,27,28,27	0,0,0,1,1,0	263	149	1	1.0	1.0,1.0,1.0,0.934,1.0,1.0	1.0,1.0,1.0,0.939,0.941,1.0	0.009
ENSMUSG00000021710	Nln	13	-	104058740	104058901	104058750	104058901	104052503	104052639	0,46,72,78,47,83	0,0,0,0,0,1	3,100,70,49,85,64	0,0,0,0,0,0	159	149	1	1.0	NA,1.0,1.0,1.0,1.0,0.987	1.0,1.0,1.0,1.0,1.0,1.0	-0.003
ENSMUSG00000028542	Slc6a9	4	+	117855874	117855986	117855874	117855948	117856689	117856821	0,0,0,2,0,2	0,0,0,1,0,0	0,1,3,0,1,4	0,0,0,0,1,0	187	149	1	1.0	NA,NA,NA,0.614,NA,1.0	NA,1.0,1.0,NA,0.443,1.0	-0.054
ENSMUSG00000028542	Slc6a9	4	+	117855874	117856031	117855874	117855948	117856689	117856821	0,14,5,17,16,14	0,0,0,1,0,0	0,13,14,4,16,26	0,0,0,0,1,0	232	149	1	1.0	NA,1.0,1.0,0.916,1.0,1.0	NA,1.0,1.0,1.0,0.911,1.0	0.001
ENSMUSG00000026031	Cflar	1	+	58713570	58713659	58713570	58713657	58714116	58714303	3,2,8,2,1,5	0,0,0,0,0,0	3,5,3,9,7,2	0,0,0,0,0,1	151	149	1	1.0	1.0,1.0,1.0,1.0,1.0,1.0	1.0,1.0,1.0,1.0,1.0,0.664	0.056
ENSMUSG00000026031	Cflar	1	+	58713570	58713659	58713570	58713657	58726305	58726732	3,49,88,74,54,87	0,0,0,0,0,2	3,53,31,54,34,54	0,0,0,0,0,0	151	149	1	1.0	1.0,1.0,1.0,1.0,1.0,0.977	1.0,1.0,1.0,1.0,1.0,1.0	-0.004
ENSMUSG00000038860	Garnl3	2	-	33104848	33105023	33104852	33105023	33085874	33085944	0,0,0,1,0,0	0,0,1,1,1,3	0,0,0,0,0,0	0,0,4,2,1,3	153	149	1	1.0	NA,NA,0.0,0.493,0.0,0.0	NA,NA,0.0,0.0,0.0,0.0	0.123
ENSMUSG00000058594	Fbxo18	2	-	11769749	11769931	11769775	11769931	11767121	11767711	0,10,25,35,14,24	0,78,84,107,83,114	0,11,10,25,24,19	0,84,73,111,90,71	175	149	1	1.0	NA,0.098,0.202,0.218,0.126,0.152	NA,0.1,0.104,0.161,0.185,0.186	0.012
ENSMUSG00000024055	Cyp4f13	17	-	32946788	32947003	32946804	32947003	32941055	32941200	0,1,6,1,3,3	0,96,97,112,77,91	0,4,5,2,2,4	8,89,107,97,108,78	165	149	1	1.0	NA,0.009,0.053,0.008,0.034,0.029	0.0,0.039,0.04,0.018,0.016,0.044	0.0
ENSMUSG00000053819	Camk2d	3	+	126770784	126771846	126770784	126770857	126780359	126780462	0,2,3,12,4,6	0,96,120,109,70,92	0,2,12,10,7,13	0,139,98,122,113,110	1138	149	1	1.0	NA,0.003,0.003,0.014,0.007,0.008	NA,0.002,0.016,0.011,0.008,0.015	-0.003
ENSMUSG00000022621	Rabl2	15	-	89584278	89584390	89584343	89584390	89583909	89584007	0,28,17,44,29,43	0,0,1,0,0,0	0,36,26,19,17,20	0,0,0,0,0,0	214	149	1	1.0	NA,1.0,0.922,1.0,1.0,1.0	NA,1.0,1.0,1.0,1.0,1.0	-0.016
ENSMUSG00000047554	Tmem41b	7	-	109985961	109986259	109986209	109986259	109982655	109982773	0,299,338,476,256,422	0,0,1,0,0,0	20,366,336,332,359,305	0,0,0,0,1,0	397	149	1	1.0	NA,1.0,0.992,1.0,1.0,1.0	1.0,1.0,1.0,1.0,0.993,1.0	-0.0
ENSMUSG00000028453	Fancg	4	-	43006983	43007114	43007048	43007114	43006749	43006896	1,23,62,69,31,57	0,0,0,4,1,0	2,54,65,40,56,60	0,2,0,6,0,6	214	149	1	1.0	1.0,1.0,1.0,0.923,0.956,1.0	1.0,0.949,1.0,0.823,1.0,0.874	0.039
ENSMUSG00000028453	Fancg	4	-	43006983	43007403	43007267	43007403	43006749	43006896	1,17,46,47,21,38	0,0,3,0,0,0	1,39,45,29,36,35	0,0,0,0,0,0	433	149	1	1.0	1.0,1.0,0.841,1.0,1.0,1.0	1.0,1.0,1.0,1.0,1.0,1.0	-0.026
ENSMUSG00000010609	Psen2	1	-	180229380	180229487	180229385	180229487	180228842	180228961	17,7,9,17,5,21	229,338,379,556,335,530	5,10,9,11,8,5	257,343,358,359,485,294	154	149	1	1.0	0.067,0.02,0.022,0.029,0.014,0.037	0.018,0.027,0.024,0.029,0.016,0.016	0.01
ENSMUSG00000053291	Rab4b	7	-	27175778	27176238	27176157	27176238	27174715	27174778	173,257,267,467,284,411	0,0,0,1,0,0	240,272,313,302,437,272	0,0,1,1,0,0	528	149	1	1.0	1.0,1.0,1.0,0.992,1.0,1.0	1.0,1.0,0.989,0.988,1.0,1.0	0.002
ENSMUSG00000038777	Sema6c	3	+	95160493	95160712	95160493	95160698	95164338	95164513	0,1,0,0,1,0	0,0,0,0,0,2	2,0,0,0,0,0	0,0,1,0,0,0	163	149	1	1.0	NA,1.0,NA,NA,1.0,0.0	1.0,NA,0.0,NA,NA,NA	0.167
ENSMUSG00000025007	Aldh18a1	19	-	40574210	40574369	40574216	40574369	40573770	40573861	0,29,21,20,24,32	0,5,10,2,7,9	1,34,24,22,31,17	0,1,0,0,7,3	155	149	1	1.0	NA,0.848,0.669,0.906,0.767,0.774	1.0,0.97,1.0,1.0,0.81,0.845	-0.145
ENSMUSG00000003402	Prkcsh	9	+	22011437	22011596	22011437	22011575	22011673	22011770	134,99,100,127,88,170	81,72,104,151,80,173	124,136,85,83,178,115	102,110,103,94,139,99	170	149	1	1.0	0.592,0.547,0.457,0.424,0.491,0.463	0.516,0.52,0.42,0.436,0.529,0.504	0.008
ENSMUSG00000079845	Xlr4a	X	-	73081984	73082067	73082020	73082067	73081473	73081588	0,2,1,1,3,2	0,0,0,0,4,0	0,0,0,0,2,6	0,0,0,1,0,2	185	149	1	1.0	NA,1.0,1.0,1.0,0.377,1.0	NA,NA,NA,0.0,1.0,0.707	0.306
ENSMUSG00000079845	Xlr4a	X	-	73081984	73082067	73082020	73082067	73081473	73081601	0,8,2,5,10,12	0,2,0,1,5,3	0,4,7,1,9,17	0,3,2,0,5,2	185	149	1	1.0	NA,0.763,1.0,0.801,0.617,0.763	NA,0.518,0.738,1.0,0.592,0.873	0.045
ENSMUSG00000059689	Zfp637	6	+	117843252	117843396	117843252	117843392	117844982	117845956	0,0,0,2,0,2	5,0,6,6,1,5	0,0,0,3,1,0	0,5,3,0,3,6	153	149	1	1.0	0.0,NA,0.0,0.245,0.0,0.28	NA,0.0,0.0,1.0,0.245,0.0	-0.144
ENSMUSG00000059689	Zfp637	6	+	117843252	117843606	117843252	117843392	117844982	117845956	0,10,3,10,4,17	5,0,6,6,1,5	2,7,3,12,8,8	0,5,3,0,3,6	363	149	0.568225885102	1.0	0.0,1.0,0.17,0.406,0.621,0.583	1.0,0.365,0.291,1.0,0.523,0.354	-0.125
ENSMUSG00000059689	Zfp637	6	+	117843252	117843606	117843252	117843396	117844982	117845956	0,10,3,10,4,16	0,0,0,2,0,1	2,7,3,9,7,8	0,0,0,0,0,0	359	149	1	1.0	NA,1.0,1.0,0.675,1.0,0.869	1.0,1.0,1.0,1.0,1.0,1.0	-0.091
ENSMUSG00000059689	Zfp637	6	+	117843252	117843396	117843252	117843392	117845024	117845413	0,12,13,21,4,8	22,53,46,74,55,63	0,5,10,20,12,11	19,47,54,42,68,24	153	149	1	1.0	0.0,0.181,0.216,0.217,0.066,0.11	0.0,0.094,0.153,0.317,0.147,0.309	-0.038
ENSMUSG00000046169	Adamts6	13	+	104444814	104445704	104444814	104444953	104462227	104462357	0,3,1,3,2,2	0,0,0,0,2,1	0,2,2,0,0,3	0,2,5,0,0,0	900	149	1	1.0	NA,1.0,1.0,1.0,0.142,0.249	NA,0.142,0.062,NA,NA,1.0	0.277
ENSMUSG00000014763	Fam120b	17	+	15401744	15404397	15401744	15403129	15405754	15405935	211,316,273,468,258,374	0,21,29,37,26,52	208,281,321,270,421,282	0,32,34,19,49,26	1417	149	1	1.0	1.0,0.613,0.497,0.571,0.511,0.431	1.0,0.48,0.498,0.599,0.475,0.533	0.006
ENSMUSG00000026869	Psmd5	2	-	34865526	34866095	34865981	34866095	34863456	34863566	2,101,108,130,65,169	0,0,0,1,0,0	15,112,111,98,161,92	0,0,0,0,0,0	604	149	1	1.0	1.0,1.0,1.0,0.97,1.0,1.0	1.0,1.0,1.0,1.0,1.0,1.0	-0.005
ENSMUSG00000031154	Otud5	X	+	7867666	7867838	7867666	7867823	7867922	7868071	0,3,1,1,5,2	21,175,149,267,171,230	0,2,0,0,6,0	27,205,183,193,275,202	164	149	1	1.0	0.0,0.015,0.006,0.003,0.026,0.008	0.0,0.009,0.0,0.0,0.019,0.0	0.005
ENSMUSG00000003721	Insig2	1	-	121319596	121319972	121319628	121319972	121312200	121312325	20,75,109,109,80,117	0,4,0,0,2,1	18,116,97,91,120,85	0,1,0,1,0,0	181	149	1	1.0	1.0,0.939,1.0,1.0,0.971,0.99	1.0,0.99,1.0,0.987,1.0,1.0	-0.013
ENSMUSG00000028184	Adgrl2	3	-	148822954	148823051	148822987	148823051	148820972	148821025	0,16,12,14,5,21	0,0,0,1,0,1	0,16,5,4,6,6	0,1,5,0,3,0	182	149	1	1.0	NA,1.0,1.0,0.92,1.0,0.945	NA,0.929,0.45,1.0,0.621,1.0	0.173
ENSMUSG00000028184	Adgrl2	3	-	148822954	148823051	148822987	148823051	148820972	148821054	0,10,10,16,5,19	0,3,0,0,0,0	0,16,17,7,7,6	0,0,0,0,0,1	182	149	1	1.0	NA,0.732,1.0,1.0,1.0,1.0	NA,1.0,1.0,1.0,1.0,0.831	-0.02
ENSMUSG00000002010	Idh3g	X	-	73780573	73781030	73780897	73781030	73780212	73780315	183,307,393,550,392,553	0,2,0,2,0,0	294,469,465,390,666,399	0,0,0,0,1,0	473	149	1	1.0	1.0,0.98,1.0,0.989,1.0,1.0	1.0,1.0,1.0,1.0,0.995,1.0	-0.004
ENSMUSG00000002010	Idh3g	X	-	73782005	73782716	73782674	73782716	73781676	73781789	83,190,241,351,200,315	0,1,1,5,4,4	54,233,254,237,325,237	0,1,1,0,0,4	818	149	1	1.0	1.0,0.972,0.978,0.927,0.901,0.935	1.0,0.977,0.979,1.0,1.0,0.915	-0.026
ENSMUSG00000039308	Ndst2	14	-	20724710	20724820	20724747	20724820	20724460	20724563	12,77,93,87,70,75	0,11,20,13,13,11	61,93,103,51,127,65	5,10,7,15,14,5	186	149	1	1.0	1.0,0.849,0.788,0.843,0.812,0.845	0.907,0.882,0.922,0.731,0.879,0.912	-0.016
ENSMUSG00000020882	Cacnb1	11	-	98010003	98010376	98010295	98010376	98009857	98009916	0,2,0,0,0,0	0,5,6,2,11,2	0,1,0,0,0,0	5,0,0,2,7,3	441	149	1	1.0	NA,0.119,0.0,0.0,0.0,0.0	0.0,1.0,NA,0.0,0.0,0.0	-0.176
ENSMUSG00000036281	Snapc4	2	-	26372730	26372825	26372758	26372825	26370832	26370880	0,14,16,32,20,35	0,0,4,2,3,5	5,22,19,11,16,16	0,0,2,3,2,1	177	149	1	1.0	NA,1.0,0.771,0.931,0.849,0.855	1.0,1.0,0.889,0.755,0.871,0.931	-0.026
ENSMUSG00000036281	Snapc4	2	-	26378449	26378636	26378493	26378636	26378020	26378067	0,0,0,0,0,1	0,16,30,19,21,25	0,0,0,3,3,2	0,17,25,14,37,25	193	149	1	1.0	NA,0.0,0.0,0.0,0.0,0.03	NA,0.0,0.0,0.142,0.059,0.058	-0.046
ENSMUSG00000037103	Dcaf15	8	-	84097622	84097852	84097736	84097852	84097071	84097508	121,39,25,32,31,51	176,57,73,83,41,108	83,44,37,30,61,21	97,64,78,66,87,52	263	149	1	1.0	0.28,0.279,0.162,0.179,0.3,0.211	0.326,0.28,0.212,0.205,0.284,0.186	-0.014
ENSMUSG00000030516	Tjp1	7	-	65299669	65299813	65299708	65299813	65296707	65297667	0,3,1,2,8,8	0,4,0,0,0,5	0,10,2,0,4,5	0,0,0,2,5,0	188	149	1	1.0	NA,0.373,1.0,1.0,1.0,0.559	NA,1.0,1.0,0.0,0.388,1.0	0.109
ENSMUSG00000031010	Usp9x	X	+	13165271	13165532	13165271	13165484	13166631	13166727	0,2,17,6,10,10	72,119,119,186,101,189	0,5,8,10,21,3	65,114,160,164,244,154	197	149	1	1.0	0.0,0.013,0.098,0.024,0.07,0.038	0.0,0.032,0.036,0.044,0.061,0.015	0.009
ENSMUSG00000027953	Slc50a1	3	-	89270385	89270570	89270515	89270570	89270061	89270139	21,143,236,295,168,277	0,0,0,0,1,0	79,162,186,185,328,172	0,0,0,0,0,2	279	149	1	1.0	1.0,1.0,1.0,1.0,0.989,1.0	1.0,1.0,1.0,1.0,1.0,0.979	0.002
ENSMUSG00000020782	Llgl2	11	+	115851007	115851230	115851007	115851158	115852116	115852273	0,0,0,0,1,1	0,16,19,17,14,16	0,0,0,0,0,0	9,12,9,23,26,16	221	149	1	1.0	NA,0.0,0.0,0.0,0.046,0.04	0.0,0.0,0.0,0.0,0.0,0.0	0.017
ENSMUSG00000073436	Eme2	17	-	24894570	24895055	24894820	24895055	24894130	24894223	0,31,29,44,28,38	0,0,4,0,0,0	19,26,45,23,30,26	0,0,0,0,0,0	399	149	1	1.0	NA,1.0,0.73,1.0,1.0,1.0	1.0,1.0,1.0,1.0,1.0,1.0	-0.054
ENSMUSG00000027185	Nat10	2	-	103725663	103726239	103726119	103726239	103725088	103725162	47,60,61,84,49,63	0,0,0,0,0,0	37,59,80,63,108,61	0,0,0,1,0,2	605	149	1	1.0	1.0,1.0,1.0,1.0,1.0,1.0	1.0,1.0,1.0,0.939,1.0,0.883	0.03
ENSMUSG00000027185	Nat10	2	-	103734865	103734990	103734917	103734990	103734374	103734525	14,28,44,54,36,64	0,0,0,1,1,1	8,66,27,38,57,38	0,0,0,0,0,0	201	149	1	1.0	1.0,1.0,1.0,0.976,0.964,0.979	1.0,1.0,1.0,1.0,1.0,1.0	-0.014
ENSMUSG00000062012	Zfp13	17	-	23581056	23581270	23581077	23581270	23580770	23580862	0,0,4,0,0,2	0,0,0,0,0,0	0,2,0,0,0,0	0,0,0,1,0,0	170	149	1	1.0	NA,NA,1.0,NA,NA,1.0	NA,1.0,NA,0.0,NA,NA	0.5
ENSMUSG00000010453	Kansl3	1	-	36367749	36368034	36367768	36368034	36358369	36358460	0,2,2,2,2,7	0,0,0,0,0,0	0,2,2,1,5,2	0,0,0,0,1,0	168	149	1	1.0	NA,1.0,1.0,1.0,1.0,1.0	NA,1.0,1.0,1.0,0.816,1.0	0.037
ENSMUSG00000010453	Kansl3	1	-	36367749	36368034	36367768	36368034	36365481	36365585	0,3,2,2,1,10	0,3,3,0,1,2	0,2,2,1,6,2	0,1,0,2,0,3	168	149	1	1.0	NA,0.47,0.372,1.0,0.47,0.816	NA,0.639,1.0,0.307,1.0,0.372	-0.038
ENSMUSG00000010453	Kansl3	1	-	36367749	36368034	36367768	36368034	36365481	36365652	0,13,14,17,5,17	0,16,33,20,12,32	1,10,17,9,17,11	0,34,23,24,14,25	168	149	1	1.0	NA,0.419,0.273,0.43,0.27,0.32	1.0,0.207,0.396,0.25,0.519,0.281	-0.1
ENSMUSG00000039697	Ncoa7	10	-	30698129	30698243	30698145	30698243	30696067	30696193	1,23,19,30,46,40	0,0,0,0,0,0	4,28,29,48,25,30	0,0,0,0,3,1	165	149	1	1.0	1.0,1.0,1.0,1.0,1.0,1.0	1.0,1.0,1.0,1.0,0.883,0.964	0.026
ENSMUSG00000026694	Mettl13	1	-	162545767	162546527	162546227	162546527	162542257	162542453	14,69,75,121,66,94	0,0,0,1,0,0	18,61,93,67,96,77	0,0,0,0,1,0	609	149	1	1.0	1.0,1.0,1.0,0.967,1.0,1.0	1.0,1.0,1.0,1.0,0.959,1.0	0.001
ENSMUSG00000040225	Prrc2c	1	-	162679484	162679607	162679499	162679607	162678009	162678228	2,42,46,42,50,43	0,95,79,177,103,114	0,46,30,43,47,40	0,121,110,97,105,110	164	149	1	1.0	1.0,0.287,0.346,0.177,0.306,0.255	NA,0.257,0.199,0.287,0.289,0.248	0.139
ENSMUSG00000040225	Prrc2c	1	-	162721429	162721539	162721444	162721539	162720480	162720606	17,39,65,50,41,63	0,7,10,4,3,13	0,59,61,50,35,52	0,7,24,5,8,6	164	149	1	1.0	1.0,0.835,0.855,0.919,0.925,0.815	NA,0.884,0.698,0.901,0.799,0.887	0.058
ENSMUSG00000021068	Nin	12	-	70025379	70025481	70025406	70025481	70020833	70021031	10,58,73,85,48,78	11,36,26,42,22,36	17,63,82,60,81,61	5,60,27,41,35,38	176	149	1	1.0	0.435,0.577,0.704,0.631,0.649,0.647	0.742,0.471,0.72,0.553,0.662,0.576	-0.014
ENSMUSG00000021068	Nin	12	-	70111071	70111482	70111435	70111482	70102650	70102854	0,19,19,26,19,41	0,14,29,58,16,23	4,21,35,19,25,16	0,16,19,19,21,26	513	149	1	1.0	NA,0.283,0.16,0.115,0.256,0.341	1.0,0.276,0.349,0.225,0.257,0.152	-0.146
ENSMUSG00000026048	Ercc5	1	+	44158143	44158335	44158143	44158259	44158804	44158891	0,0,4,1,0,1	0,9,1,9,10,20	0,0,1,1,1,0	2,27,17,8,34,18	225	149	1	1.0	NA,0.0,0.726,0.069,0.0,0.032	0.0,0.0,0.037,0.076,0.019,0.0	0.143
ENSMUSG00000026048	Ercc5	1	+	44160976	44161109	44160976	44161037	44161809	44161953	0,0,0,0,0,0	0,13,15,16,7,13	2,0,0,0,1,0	0,11,15,10,23,21	221	149	1	1.0	NA,0.0,0.0,0.0,0.0,0.0	1.0,0.0,0.0,0.0,0.028,0.0	-0.171
ENSMUSG00000026126	Ptpn18	1	+	34463106	34463364	34463106	34463183	34463465	34463504	0,5,16,14,8,5	0,0,0,0,0,0	3,0,4,7,23,13	0,0,0,0,0,1	330	149	1	1.0	NA,1.0,1.0,1.0,1.0,1.0	1.0,NA,1.0,1.0,1.0,0.854	0.029
ENSMUSG00000068134	Zfp120	2	-	150119480	150119628	150119564	150119628	150114405	150118200	0,3,12,25,8,19	0,8,11,24,10,14	4,2,10,9,3,14	0,21,19,18,21,18	233	149	1	1.0	NA,0.193,0.411,0.4,0.338,0.465	1.0,0.057,0.252,0.242,0.084,0.332	0.034
ENSMUSG00000030881	Arfip2	7	-	105637818	105638040	105637862	105638040	105637120	105637278	53,88,108,156,72,159	0,1,0,0,0,0	22,84,95,89,138,109	0,0,1,0,0,0	193	149	1	1.0	1.0,0.985,1.0,1.0,1.0,1.0	1.0,1.0,0.987,1.0,1.0,1.0	-0.0
ENSMUSG00000032498	Mlh1	9	-	111247875	111249313	111249219	111249313	111247249	111247403	0,16,12,10,16,10	0,16,38,26,35,35	0,6,9,12,8,12	2,23,38,25,37,34	1493	149	1	1.0	NA,0.091,0.031,0.037,0.044,0.028	0.0,0.025,0.023,0.046,0.021,0.034	0.021
ENSMUSG00000026104	Stat1	1	+	52119911	52120072	52119911	52120035	52122590	52122721	0,123,131,146,99,157	0,19,20,41,26,38	5,121,159,109,164,157	1,23,40,18,44,40	186	149	1	1.0	NA,0.838,0.84,0.74,0.753,0.768	0.8,0.808,0.761,0.829,0.749,0.759	0.003
ENSMUSG00000026104	Stat1	1	+	52119911	52120110	52119911	52120035	52122590	52122721	0,25,30,31,27,43	0,19,20,41,26,38	0,28,40,29,53,40	1,23,40,18,44,40	224	149	1	1.0	NA,0.467,0.499,0.335,0.409,0.429	0.0,0.447,0.399,0.517,0.445,0.399	0.06
ENSMUSG00000026104	Stat1	1	+	52119911	52120110	52119911	52120072	52122590	52122721	0,0,1,0,0,0	0,98,102,115,72,114	0,0,0,0,0,0	5,93,119,80,111,117	187	149	1	1.0	NA,0.0,0.008,0.0,0.0,0.0	0.0,0.0,0.0,0.0,0.0,0.0	0.002
ENSMUSG00000068882	Ssb	2	+	69861561	69861739	69861561	69861712	69863223	69863315	0,0,5,0,0,3	9,140,188,182,149,214	0,0,3,0,8,2	11,169,147,158,179,163	176	149	1	1.0	0.0,0.0,0.022,0.0,0.0,0.012	0.0,0.0,0.017,0.0,0.036,0.01	-0.005
ENSMUSG00000068882	Ssb	2	+	69867271	69867552	69867271	69867379	69868778	69868850	9,186,235,247,247,236	0,0,1,1,0,0	67,259,263,272,390,254	0,0,0,0,0,0	322	149	1	1.0	1.0,1.0,0.991,0.991,1.0,1.0	1.0,1.0,1.0,1.0,1.0,1.0	-0.003
ENSMUSG00000026409	Pfkfb2	1	-	130714455	130714575	130714465	130714575	130708075	130708201	0,0,1,0,0,1	0,19,32,21,17,12	0,1,2,1,0,1	0,25,25,14,16,15	159	149	1	1.0	NA,0.0,0.028,0.0,0.0,0.072	NA,0.036,0.07,0.063,0.0,0.059	-0.026
ENSMUSG00000030761	Myo7a	7	-	98053805	98053922	98053811	98053922	98053156	98053240	21,77,88,110,78,94	0,0,0,0,0,0	35,101,117,75,109,97	1,0,0,0,0,0	155	149	1	1.0	1.0,1.0,1.0,1.0,1.0,1.0	0.971,1.0,1.0,1.0,1.0,1.0	0.005
ENSMUSG00000009995	Taz	X	+	74281911	74282045	74281911	74282040	74283271	74283400	0,0,0,0,0,0	0,0,1,0,0,0	0,0,0,0,0,1	0,3,0,0,0,0	154	149	1	1.0	NA,NA,0.0,NA,NA,NA	NA,0.0,NA,NA,NA,1.0	-0.5
ENSMUSG00000009995	Taz	X	+	74282749	74283400	74282749	74283116	74283647	74283693	32,146,134,230,138,207	0,0,0,0,0,1	29,157,183,165,188,121	0,0,0,0,0,0	433	149	1	1.0	1.0,1.0,1.0,1.0,1.0,0.986	1.0,1.0,1.0,1.0,1.0,1.0	-0.002
ENSMUSG00000009995	Taz	X	+	74288450	74289019	74288450	74288513	74289104	74289182	23,103,121,127,75,100	17,0,50,65,24,51	30,100,147,113,168,100	24,49,32,11,52,40	655	149	1	1.0	0.235,1.0,0.355,0.308,0.416,0.308	0.221,0.317,0.511,0.7,0.424,0.363	0.014
ENSMUSG00000106864	Gtf3c2	5	-	31159433	31159861	31159699	31159861	31159060	31159189	6,142,115,167,116,167	0,0,0,0,0,0	18,116,148,133,168,142	0,0,0,3,0,0	415	149	1	1.0	1.0,1.0,1.0,1.0,1.0,1.0	1.0,1.0,1.0,0.941,1.0,1.0	0.01
ENSMUSG00000026280	Atg4b	1	+	93785909	93786024	93785909	93785966	93786510	93786604	4,1,0,2,1,1	74,84,73,108,69,84	1,1,0,1,0,2	91,82,84,72,148,63	207	149	1	1.0	0.037,0.008,0.0,0.013,0.01,0.008	0.008,0.009,0.0,0.01,0.0,0.022	0.004
ENSMUSG00000026279	Thap4	1	-	93749846	93750985	93749937	93750985	93725156	93725316	103,113,120,158,136,150	0,0,0,0,0,1	119,105,113,101,174,119	0,0,0,0,0,0	240	149	1	1.0	1.0,1.0,1.0,1.0,1.0,0.989	1.0,1.0,1.0,1.0,1.0,1.0	-0.002
ENSMUSG00000037902	Sirpa	2	+	129627945	129627997	129627945	129627985	129629926	129632220	16,447,530,613,372,592	124,2844,3313,4163,2440,4028	22,542,556,524,612,512	299,3758,3623,3249,3906,3136	161	149	1	1.0	0.107,0.127,0.129,0.12,0.124,0.12	0.064,0.118,0.124,0.13,0.127,0.131	0.006
ENSMUSG00000029192	Tbc1d14	5	-	36507577	36508431	36508359	36508431	36505024	36505134	0,117,119,146,98,121	0,0,0,0,0,1	0,115,103,103,105,97	0,0,0,0,0,0	931	149	1	1.0	NA,1.0,1.0,1.0,1.0,0.951	NA,1.0,1.0,1.0,1.0,1.0	-0.01
ENSMUSG00000029192	Tbc1d14	5	-	36524890	36525048	36524929	36525048	36522926	36523009	0,0,0,1,0,0	0,84,140,151,97,141	0,0,0,0,0,0	0,120,99,78,90,86	188	149	1	1.0	NA,0.0,0.0,0.005,0.0,0.0	NA,0.0,0.0,0.0,0.0,0.0	0.001
ENSMUSG00000051154	Commd3	2	+	18674280	18674361	18674280	18674315	18674655	18674716	0,7,9,8,10,8	194,369,416,489,346,562	1,8,1,13,9,9	205,436,414,407,632,394	195	149	1	1.0	0.0,0.014,0.016,0.012,0.022,0.011	0.004,0.014,0.002,0.024,0.011,0.017	0.0
ENSMUSG00000021779	Thrb	14	+	17826893	17826975	17826893	17826968	17925595	17925659	0,0,0,0,1,0	0,2,0,0,0,0	0,0,0,0,0,0	0,0,0,1,2,0	156	149	1	1.0	NA,0.0,NA,NA,1.0,NA	NA,NA,NA,0.0,0.0,NA	0.5
ENSMUSG00000030720	Cln3	7	-	126575202	126575412	126575343	126575412	126574993	126575087	204,297,280,500,271,392	7,0,0,1,0,0	193,315,317,325,568,267	0,0,0,0,1,0	290	149	1	1.0	0.937,1.0,1.0,0.996,1.0,1.0	1.0,1.0,1.0,1.0,0.997,1.0	-0.011
ENSMUSG00000044768	D1Ertd622e	1	-	97660730	97661676	97661554	97661676	97654599	97654689	4,181,205,341,187,324	0,44,59,84,45,47	8,190,200,198,266,176	0,61,30,52,81,53	973	149	1	1.0	1.0,0.386,0.347,0.383,0.389,0.514	1.0,0.323,0.505,0.368,0.335,0.337	0.025
ENSMUSG00000097039	Pvt1	15	+	62107147	62107511	62107147	62107465	62175466	62175548	0,1,0,0,0,1	0,0,1,6,1,1	1,1,0,0,0,0	2,2,1,0,0,1	195	149	1	1.0	NA,1.0,0.0,0.0,0.0,0.433	0.276,0.276,0.0,NA,NA,0.0	0.149
ENSMUSG00000097039	Pvt1	15	+	62242173	62242301	62242173	62242297	62242433	62242561	0,1,3,4,1,4	4,0,1,0,1,6	4,3,1,3,7,5	0,0,0,1,6,2	153	149	0.497412986451	1.0	0.0,1.0,0.745,1.0,0.493,0.394	1.0,1.0,1.0,0.745,0.532,0.709	-0.226
ENSMUSG00000048285	Frmd6	12	+	70877159	70877263	70877159	70877239	70878416	70878493	0,0,13,5,3,3	0,9,7,6,13,22	0,28,0,12,9,16	0,14,7,3,14,16	173	149	1	1.0	NA,0.0,0.615,0.418,0.166,0.105	NA,0.633,0.0,0.775,0.356,0.463	-0.185
ENSMUSG00000068874	Selenbp1	3	+	94937207	94937397	94937207	94937393	94937954	94938075	0,2,1,0,0,0	9,38,41,44,33,71	0,0,1,1,0,0	22,40,45,45,66,40	153	149	1	1.0	0.0,0.049,0.023,0.0,0.0,0.0	0.0,0.0,0.021,0.021,0.0,0.0	0.005
ENSMUSG00000064202	4430402I18Rik	19	-	28944223	28944454	28944232	28944454	28941711	28941814	0,1,0,0,0,0	0,0,0,0,0,0	0,3,1,0,0,1	0,0,0,0,1,0	158	149	1	1.0	NA,1.0,NA,NA,NA,NA	NA,1.0,1.0,NA,0.0,1.0	0.25
ENSMUSG00000015750	Aph1a	3	+	95895142	95895570	95895142	95895216	95895717	95895845	57,456,390,656,380,521	0,0,0,1,0,0	124,479,449,426,644,404	0,0,0,0,1,0	503	149	1	1.0	1.0,1.0,1.0,0.995,1.0,1.0	1.0,1.0,1.0,1.0,0.995,1.0	0.0
ENSMUSG00000036402	Gng12	6	+	66943824	66943882	66943824	66943877	67015724	67015843	0,32,39,45,16,43	67,187,199,293,156,307	19,29,31,43,42,33	0,293,246,197,304,199	154	149	0.508347256594	1.0	0.0,0.142,0.159,0.129,0.09,0.119	1.0,0.087,0.109,0.174,0.118,0.138	-0.164
ENSMUSG00000047996	Prrg1	X	-	78561559	78561644	78561575	78561644	78520770	78520821	0,0,3,0,0,0	0,0,0,0,0,1	0,1,0,0,0,0	0,0,0,0,0,0	165	149	1	1.0	NA,NA,1.0,NA,NA,0.0	NA,1.0,NA,NA,NA,NA	-0.5
ENSMUSG00000039449	Prpf18	2	-	4637147	4638995	4638848	4638995	4635827	4635968	0,80,78,116,75,140	0,0,0,0,0,0	9,95,100,110,107,92	0,1,0,0,0,0	1850	149	1	1.0	NA,1.0,1.0,1.0,1.0,1.0	1.0,0.884,1.0,1.0,1.0,1.0	0.019
ENSMUSG00000036578	Fxyd7	7	-	31044707	31044750	31044716	31044750	31044570	31044611	9,0,0,0,0,0	0,0,0,0,6,0	0,0,0,0,0,0	0,1,0,0,0,0	158	149	1	1.0	1.0,NA,NA,NA,0.0,NA	NA,0.0,NA,NA,NA,NA	0.5
ENSMUSG00000027680	Fxr1	3	+	34058023	34058231	34058023	34058081	34061827	34062031	80,221,271,360,185,367	0,0,0,0,0,0	53,268,252,254,323,246	0,1,0,0,1,0	299	149	1	1.0	1.0,1.0,1.0,1.0,1.0,1.0	1.0,0.993,1.0,1.0,0.994,1.0	0.002
ENSMUSG00000026889	Rbm18	2	-	36127124	36127251	36127180	36127251	36122851	36122938	5,65,88,75,37,70	0,10,4,16,16,11	8,83,62,62,81,70	0,10,7,7,4,9	205	149	0.707169426491	1.0	1.0,0.825,0.941,0.773,0.627,0.822	1.0,0.858,0.866,0.866,0.936,0.85	-0.065
ENSMUSG00000060147	Serpinb6a	13	-	33935568	33935794	33935572	33935794	33931471	33931646	11,171,145,205,128,149	29,138,130,227,111,159	28,157,108,93,163,109	49,132,109,137,184,119	153	149	1	1.0	0.27,0.547,0.521,0.468,0.529,0.477	0.358,0.537,0.491,0.398,0.463,0.471	0.016
ENSMUSG00000060147	Serpinb6a	13	-	33935568	33935794	33935618	33935794	33931471	33931646	17,193,169,246,144,200	10,57,74,114,50,81	33,198,139,135,196,136	10,45,62,68,70,46	199	149	1	1.0	0.56,0.717,0.631,0.618,0.683,0.649	0.712,0.767,0.627,0.598,0.677,0.689	-0.035
ENSMUSG00000060147	Serpinb6a	13	-	33935568	33935794	33935626	33935794	33931471	33931646	17,204,178,259,150,216	17,51,56,65,34,82	34,205,155,145,217,151	7,27,50,33,48,28	207	149	0.393409919283	1.0	0.419,0.742,0.696,0.741,0.761,0.655	0.778,0.845,0.691,0.76,0.765,0.795	-0.103
ENSMUSG00000060147	Serpinb6a	13	-	33935572	33935794	33935618	33935794	33931471	33931646	35,160,154,268,127,210	10,57,74,114,50,81	54,173,140,179,217,146	10,45,62,68,70,46	195	149	1	1.0	0.728,0.682,0.614,0.642,0.66,0.665	0.805,0.746,0.633,0.668,0.703,0.708	-0.045
ENSMUSG00000060147	Serpinb6a	13	-	33935572	33935794	33935626	33935794	33931471	33931646	35,171,163,281,133,226	17,51,56,65,34,82	55,180,156,189,238,161	7,27,50,33,48,28	203	149	0.160430515907	1.0	0.602,0.711,0.681,0.76,0.742,0.669	0.852,0.83,0.696,0.808,0.784,0.808	-0.102
ENSMUSG00000060147	Serpinb6a	13	-	33935618	33935794	33935626	33935794	33931471	33931646	10,68,83,127,56,97	17,51,56,65,34,82	11,52,78,78,91,61	7,27,50,33,48,28	157	149	0.45086565401	1.0	0.358,0.559,0.584,0.65,0.61,0.529	0.599,0.646,0.597,0.692,0.643,0.674	-0.094
ENSMUSG00000040721	Zfhx2	14	-	55070108	55070197	55070138	55070197	55068107	55068308	0,0,2,0,0,0	0,8,5,10,2,9	0,1,0,0,0,1	0,6,1,5,6,5	179	149	1	1.0	NA,0.0,0.25,0.0,0.0,0.0	NA,0.122,0.0,0.0,0.0,0.143	-0.003
ENSMUSG00000044229	Nxpe4	9	+	48375872	48376067	48375872	48375904	48388871	48389014	0,0,0,0,0,5	0,0,0,0,0,0	0,2,3,2,3,0	0,0,0,0,2,0	312	149	1	1.0	NA,NA,NA,NA,NA,1.0	NA,1.0,1.0,1.0,0.417,NA	0.146
ENSMUSG00000037470	Uggt1	1	-	36211389	36211486	36211396	36211486	36209985	36210064	0,88,144,112,114,138	0,0,0,0,0,1	0,115,115,118,98,119	0,1,1,0,0,0	156	149	1	1.0	NA,1.0,1.0,1.0,1.0,0.992	NA,0.991,0.991,1.0,1.0,1.0	0.002
ENSMUSG00000023723	Mrps23	11	+	88204423	88204713	88204423	88204485	88205188	88205359	0,3,5,4,3,14	71,137,123,213,140,179	0,11,2,2,4,10	73,131,168,160,214,129	377	149	1	1.0	0.0,0.009,0.016,0.007,0.008,0.03	0.0,0.032,0.005,0.005,0.007,0.03	-0.001
ENSMUSG00000042185	Nfrkb	9	+	31397035	31397205	31397035	31397137	31397719	31397793	0,0,0,1,0,0	0,26,34,36,11,28	0,0,1,0,0,1	0,19,24,26,28,27	217	149	1	1.0	NA,0.0,0.0,0.019,0.0,0.0	NA,0.0,0.028,0.0,0.0,0.025	-0.007
ENSMUSG00000056763	Cspp1	1	+	10039772	10039887	10039772	10039879	10045075	10045184	0,2,0,3,0,4	0,0,0,4,4,4	0,2,2,4,2,2	0,1,7,0,1,3	157	149	1	1.0	NA,1.0,NA,0.416,0.0,0.487	NA,0.655,0.213,1.0,0.655,0.388	-0.106
ENSMUSG00000056763	Cspp1	1	+	10045075	10045193	10045075	10045184	10047423	10047526	0,0,0,0,0,1	0,8,5,20,9,20	0,2,0,0,0,0	0,8,18,4,11,10	158	149	1	1.0	NA,0.0,0.0,0.0,0.0,0.045	NA,0.191,0.0,0.0,0.0,0.0	-0.029
ENSMUSG00000056763	Cspp1	1	+	10129985	10130085	10129985	10130032	10132453	10132517	0,0,0,0,0,0	0,16,21,25,7,20	0,1,0,0,0,0	3,23,5,15,25,12	202	149	1	1.0	NA,0.0,0.0,0.0,0.0,0.0	0.0,0.031,0.0,0.0,0.0,0.0	-0.005
ENSMUSG00000013858	Tmem259	10	-	79978391	79978605	79978547	79978605	79978187	79978320	257,339,460,669,335,646	0,2,1,8,10,9	330,377,436,435,659,465	4,4,6,6,17,3	305	149	1	1.0	1.0,0.988,0.996,0.976,0.942,0.972	0.976,0.979,0.973,0.973,0.95,0.987	0.006
ENSMUSG00000057335	Cep170	1	-	176742470	176742648	176742500	176742648	176739918	176740089	0,8,11,4,3,9	0,33,42,55,27,36	0,10,9,13,8,3	0,36,35,39,38,30	179	149	1	1.0	NA,0.168,0.179,0.057,0.085,0.172	NA,0.188,0.176,0.217,0.149,0.077	-0.029
ENSMUSG00000057335	Cep170	1	-	176742470	176742648	176742551	176742648	176739918	176740089	0,17,27,21,18,20	0,1,4,7,2,8	0,24,18,25,18,22	0,4,0,3,2,4	230	149	1	1.0	NA,0.917,0.814,0.66,0.854,0.618	NA,0.795,1.0,0.844,0.854,0.781	-0.082
ENSMUSG00000057335	Cep170	1	-	176742500	176742648	176742551	176742648	176739918	176740089	0,42,58,72,42,47	0,1,4,7,2,8	0,50,44,51,48,49	0,4,0,3,2,4	200	149	1	1.0	NA,0.969,0.915,0.885,0.94,0.814	NA,0.903,1.0,0.927,0.947,0.901	-0.031
ENSMUSG00000057335	Cep170	1	-	176769232	176769870	176769712	176769870	176758396	176758517	0,24,51,52,31,43	0,9,5,0,5,11	8,52,33,59,23,39	0,10,2,2,0,13	629	149	1	1.0	NA,0.387,0.707,1.0,0.595,0.481	1.0,0.552,0.796,0.875,1.0,0.415	-0.139
ENSMUSG00000057335	Cep170	1	-	176769232	176769870	176769712	176769870	176761350	176761500	0,27,61,46,48,46	0,2,16,10,5,9	2,65,41,72,31,43	0,8,5,3,13,8	629	149	1	1.0	NA,0.762,0.475,0.521,0.695,0.548	1.0,0.658,0.66,0.85,0.361,0.56	-0.081
ENSMUSG00000004768	Rab23	1	+	33723785	33724102	33723785	33724005	33724933	33725019	0,0,0,0,0,1	0,7,6,4,16,22	0,0,0,0,1,0	2,9,8,15,17,11	246	149	1	1.0	NA,0.0,0.0,0.0,0.0,0.027	0.0,0.0,0.0,0.0,0.034,0.0	-0.0
ENSMUSG00000025962	Fastkd2	1	+	63735462	63735968	63735462	63735571	63737778	63737918	3,45,35,70,42,56	0,0,0,0,0,0	2,40,36,61,62,39	0,0,0,0,0,1	546	149	1	1.0	1.0,1.0,1.0,1.0,1.0,1.0	1.0,1.0,1.0,1.0,1.0,0.914	0.014
ENSMUSG00000025962	Fastkd2	1	+	63735462	63735968	63735462	63735571	63745841	63746005	0,14,7,4,9,17	0,0,2,2,2,0	0,16,9,11,10,16	0,0,0,0,3,2	546	149	1	1.0	NA,1.0,0.489,0.353,0.551,1.0	NA,1.0,1.0,1.0,0.476,0.686	-0.154
ENSMUSG00000049658	Bdp1	13	-	100049635	100050029	100049859	100050029	100046725	100046839	0,45,61,81,58,78	0,3,4,4,0,3	1,52,52,86,81,59	0,3,1,1,2,3	373	149	1	1.0	NA,0.857,0.859,0.89,1.0,0.912	1.0,0.874,0.954,0.972,0.942,0.887	-0.035
ENSMUSG00000035696	Rnf38	4	-	44158902	44159052	44158989	44159052	44152359	44152553	0,10,16,25,2,13	0,0,2,0,0,0	0,12,7,4,6,6	0,1,1,2,6,0	236	149	1	1.0	NA,1.0,0.835,1.0,1.0,1.0	NA,0.883,0.815,0.558,0.387,1.0	0.238
ENSMUSG00000034917	Tjp3	10	-	81279194	81279571	81279504	81279571	81278623	81278732	1,11,13,19,5,14	0,1,0,0,0,1	0,12,14,30,9,11	0,0,2,2,0,0	459	149	1	1.0	1.0,0.781,1.0,1.0,1.0,0.82	NA,1.0,0.694,0.83,1.0,1.0	0.029
ENSMUSG00000025915	Sgk3	1	+	9868382	9868688	9868382	9868466	9871629	9871702	0,4,3,2,2,3	0,77,113,130,106,120	0,4,0,6,2,4	0,120,99,110,109,91	371	149	1	1.0	NA,0.02,0.011,0.006,0.008,0.01	NA,0.013,0.0,0.021,0.007,0.017	-0.001
ENSMUSG00000025915	Sgk3	1	+	9885666	9886142	9885666	9885753	9888869	9889025	0,75,128,161,61,117	0,0,0,2,0,0	4,103,79,113,101,91	0,0,0,0,0,0	538	149	1	1.0	NA,1.0,1.0,0.957,1.0,1.0	1.0,1.0,1.0,1.0,1.0,1.0	-0.009
ENSMUSG00000003235	Eif2b5	16	+	20505198	20505358	20505198	20505340	20505461	20505563	0,1,0,4,1,0	80,96,110,150,79,120	0,1,0,0,0,0	92,123,89,92,160,110	167	149	1	1.0	0.0,0.009,0.0,0.023,0.011,0.0	0.0,0.007,0.0,0.0,0.0,0.0	0.006
ENSMUSG00000005893	Nr2c2	6	+	92163120	92163258	92163120	92163220	92164187	92164293	0,27,37,35,18,50	0,1,1,4,3,0	0,34,30,29,33,29	0,3,3,7,0,6	187	149	1	1.0	NA,0.956,0.967,0.875,0.827,1.0	NA,0.9,0.888,0.767,1.0,0.794	0.055
ENSMUSG00000030788	Rnf141	7	-	110837076	110837270	110837162	110837270	110833736	110833845	13,88,122,84,83,106	0,4,2,8,0,3	10,72,108,94,113,88	0,3,3,6,0,9	235	149	1	1.0	1.0,0.933,0.975,0.869,1.0,0.957	1.0,0.938,0.958,0.909,1.0,0.861	0.011
ENSMUSG00000026641	Usf1	1	+	171415714	171415830	171415714	171415799	171416134	171416236	31,85,160,172,106,151	12,53,76,98,70,67	33,123,131,102,184,82	12,74,78,59,101,85	180	149	1	1.0	0.681,0.57,0.635,0.592,0.556,0.651	0.695,0.579,0.582,0.589,0.601,0.444	0.032
ENSMUSG00000087177	E130307A14Rik	10	-	39640275	39640511	39640379	39640511	39632949	39633016	9,3,8,5,8,6	0,0,1,1,0,0	1,8,5,4,10,6	0,1,1,0,0,0	253	149	1	1.0	1.0,1.0,0.825,0.746,1.0,1.0	1.0,0.825,0.746,1.0,1.0,1.0	0.0
ENSMUSG00000087177	E130307A14Rik	10	-	39640275	39640511	39640379	39640511	39639563	39639766	9,15,12,12,11,15	0,1,0,2,1,11	2,24,13,7,23,14	0,0,7,4,3,0	253	149	1	1.0	1.0,0.898,1.0,0.779,0.866,0.445	1.0,1.0,0.522,0.508,0.819,1.0	0.023
ENSMUSG00000026197	Zfand2b	1	+	75170538	75170753	75170538	75170599	75170975	75171048	269,86,113,194,99,152	1,0,0,0,0,0	176,126,102,96,171,96	0,0,0,0,1,0	303	149	1	1.0	0.992,1.0,1.0,1.0,1.0,1.0	1.0,1.0,1.0,1.0,0.988,1.0	0.001
ENSMUSG00000042772	Smg7	1	-	152848595	152849016	152848733	152849016	152846118	152846263	0,15,28,43,23,42	0,24,24,42,28,35	0,17,32,26,34,31	0,43,30,23,24,23	287	149	1	1.0	NA,0.245,0.377,0.347,0.299,0.384	NA,0.17,0.356,0.37,0.424,0.412	-0.016
ENSMUSG00000059439	Bcas3	11	+	85354593	85354679	85354593	85354661	85354887	85354975	0,0,0,0,0,0	0,3,3,4,3,4	0,5,4,0,0,4	0,8,0,0,0,1	167	149	1	1.0	NA,0.0,0.0,0.0,0.0,0.0	NA,0.358,1.0,NA,NA,0.781	-0.713
ENSMUSG00000031169	Porcn	X	-	8198205	8199152	8199066	8199152	8197974	8198085	1,6,6,11,0,8	0,6,2,5,2,9	2,20,1,2,11,2	6,4,3,7,13,5	1010	149	1	1.0	1.0,0.129,0.307,0.245,0.0,0.116	0.047,0.425,0.047,0.04,0.111,0.056	0.179
ENSMUSG00000025145	Lrrc45	11	+	120718441	120719132	120718441	120718553	120719465	120719558	148,124,137,222,135,169	0,0,0,0,6,0	125,186,139,107,213,141	10,0,1,4,0,0	728	149	1	1.0	1.0,1.0,1.0,1.0,0.822,1.0	0.719,1.0,0.966,0.846,1.0,1.0	0.049
ENSMUSG00000017210	Med24	11	-	98728777	98728987	98728784	98728987	98728614	98728697	10,0,0,0,8,0	6,57,73,99,57,118	0,1,0,0,0,0	0,55,77,41,105,72	156	149	1	1.0	0.614,0.0,0.0,0.0,0.118,0.0	NA,0.017,0.0,0.0,0.0,0.0	0.119
ENSMUSG00000038838	Vars2	17	-	35657923	35658338	35658131	35658338	35657206	35657318	5,4,3,8,1,0	29,16,30,24,20,33	0,2,3,0,1,1	23,22,18,15,52,25	357	149	1	1.0	0.067,0.094,0.04,0.122,0.02,0.0	0.0,0.037,0.065,0.0,0.008,0.016	0.036
ENSMUSG00000021916	Glt8d1	14	+	31010863	31011233	31010863	31011030	31011484	31011991	58,113,84,145,113,131	0,0,0,0,0,0	80,144,152,125,161,110	0,1,0,0,0,0	352	149	1	1.0	1.0,1.0,1.0,1.0,1.0,1.0	1.0,0.984,1.0,1.0,1.0,1.0	0.003
ENSMUSG00000037730	Mynn	3	+	30603503	30603800	30603503	30603670	30607036	30607830	0,22,33,32,12,37	0,6,10,3,5,3	0,21,25,27,23,25	0,7,4,3,5,6	279	149	1	1.0	NA,0.662,0.638,0.851,0.562,0.868	NA,0.616,0.769,0.828,0.711,0.69	-0.007
ENSMUSG00000027469	Tpx2	2	+	152854920	152855015	152854920	152855002	152867183	152867357	0,3,27,11,16,18	6,31,44,42,35,35	0,22,18,11,29,27	1,28,29,28,55,32	162	149	0.293578770062	1.0	0.0,0.082,0.361,0.194,0.296,0.321	0.0,0.42,0.363,0.265,0.327,0.437	-0.093
ENSMUSG00000027469	Tpx2	2	+	152854920	152855015	152854920	152855002	152867186	152867357	0,0,3,0,4,1	0,11,12,20,12,11	0,10,1,2,5,2	0,11,15,14,20,12	162	149	1	1.0	NA,0.0,0.187,0.0,0.235,0.077	NA,0.455,0.058,0.116,0.187,0.133	-0.09
ENSMUSG00000038608	Dock10	1	-	80586648	80586870	80586719	80586870	80586328	80586451	0,115,127,178,118,164	0,1,1,1,0,3	0,148,146,139,96,125	0,4,2,1,1,1	220	149	1	1.0	NA,0.987,0.989,0.992,1.0,0.974	NA,0.962,0.98,0.989,0.985,0.988	0.008
ENSMUSG00000000902	Smarcb1	10	-	75904383	75906196	75906029	75906196	75897444	75897576	427,205,242,282,246,285	5,3,1,4,0,4	441,259,235,213,414,209	1,0,0,1,2,0	1795	149	1	1.0	0.876,0.85,0.953,0.854,1.0,0.855	0.973,1.0,1.0,0.946,0.945,1.0	-0.079
ENSMUSG00000000902	Smarcb1	10	-	75916772	75916911	75916799	75916911	75915063	75915193	16,17,35,32,45,36	40,105,87,137,94,144	11,25,51,37,56,39	73,125,131,106,170,86	176	149	1	1.0	0.253,0.121,0.254,0.165,0.288,0.175	0.113,0.145,0.248,0.228,0.218,0.277	0.005
ENSMUSG00000021040	Slirp	12	+	87447563	87447622	87447563	87447598	87449292	87449400	850,518,605,753,488,747	0,0,0,1,0,0	795,577,591,565,975,619	0,0,0,0,4,0	173	149	1	1.0	1.0,1.0,1.0,0.998,1.0,1.0	1.0,1.0,1.0,1.0,0.995,1.0	0.001
ENSMUSG00000026385	Dbi	1	-	120119788	120120012	120119894	120120012	120116385	120116448	7,8,9,1,0,3	3559,1659,1823,2330,1555,2440	5,12,3,11,11,3	3656,2474,2374,1854,3352,2040	255	149	1	1.0	0.001,0.003,0.003,0.0,0.0,0.001	0.001,0.003,0.001,0.003,0.002,0.001	-0.001
ENSMUSG00000025816	Sec61a2	2	-	5876359	5876561	5876363	5876561	5874226	5874418	0,0,0,0,0,1	0,8,11,14,13,13	0,1,2,0,0,0	0,10,12,10,25,20	153	149	1	1.0	NA,0.0,0.0,0.0,0.0,0.07	NA,0.089,0.14,0.0,0.0,0.0	-0.032
ENSMUSG00000025816	Sec61a2	2	-	5895256	5895334	5895259	5895334	5893153	5893221	6,8,20,24,8,21	0,0,0,0,1,0	3,13,5,9,20,12	0,0,0,0,0,0	152	149	1	1.0	1.0,1.0,1.0,1.0,0.887,1.0	1.0,1.0,1.0,1.0,1.0,1.0	-0.019
ENSMUSG00000062963	Ufc1	1	-	171289854	171289947	171289883	171289947	171289517	171289594	5,1,5,10,3,4	621,399,513,654,452,640	9,11,3,9,3,3	465,555,505,500,851,485	178	149	1	1.0	0.007,0.002,0.008,0.013,0.006,0.005	0.016,0.016,0.005,0.015,0.003,0.005	-0.003
ENSMUSG00000046230	Vps13a	19	-	16744785	16744957	16744823	16744957	16742995	16743058	0,5,17,5,9,13	0,0,0,1,0,0	0,7,10,14,5,8	0,0,1,0,0,0	187	149	1	1.0	NA,1.0,1.0,0.799,1.0,1.0	NA,1.0,0.888,1.0,1.0,1.0	-0.018
ENSMUSG00000043510	Hscb	5	-	110835974	110836069	110835979	110836069	110830935	110830983	0,0,0,0,2,0	19,3,0,10,5,5	6,4,0,0,0,0	0,0,8,0,0,0	154	149	1	1.0	0.0,0.0,NA,0.0,0.279,0.0	1.0,1.0,0.0,NA,NA,NA	-0.611
ENSMUSG00000043510	Hscb	5	-	110835974	110836069	110835979	110836069	110834654	110834799	14,11,3,13,12,19	88,53,77,140,63,105	10,8,14,12,6,6	82,85,78,104,175,92	154	149	1	1.0	0.133,0.167,0.036,0.082,0.156,0.149	0.106,0.083,0.148,0.1,0.032,0.059	0.033
ENSMUSG00000036427	Gpi1	7	-	34207605	34207758	34207690	34207758	34205805	34205935	988,1822,2190,3077,1778,2816	0,0,0,0,0,0	1169,2195,2148,2006,3154,2056	0,1,0,0,0,2	234	149	1	1.0	1.0,1.0,1.0,1.0,1.0,1.0	1.0,0.999,1.0,1.0,1.0,0.998	0.0
ENSMUSG00000026867	Gapvd1	2	-	34706697	34706832	34706740	34706832	34706019	34706139	0,106,139,196,110,153	0,2,4,0,2,3	0,117,115,108,121,119	0,1,2,0,0,1	192	149	1	1.0	NA,0.976,0.964,1.0,0.977,0.975	NA,0.989,0.978,1.0,1.0,0.989	-0.013
ENSMUSG00000026867	Gapvd1	2	-	34717252	34717382	34717315	34717382	34715204	34715330	0,21,26,39,22,46	0,61,69,106,95,103	0,34,22,27,26,37	0,82,107,91,56,77	212	149	1	1.0	NA,0.195,0.209,0.205,0.14,0.239	NA,0.226,0.126,0.173,0.246,0.252	-0.007
ENSMUSG00000041912	Tdrkh	3	+	94413317	94413368	94413317	94413362	94422801	94422951	0,0,0,2,0,0	0,13,10,20,8,21	0,0,0,0,0,0	0,12,23,5,33,16	155	149	1	1.0	NA,0.0,0.0,0.088,0.0,0.0	NA,0.0,0.0,0.0,0.0,0.0	0.018
ENSMUSG00000041912	Tdrkh	3	+	94424500	94424690	94424500	94424590	94425562	94425702	22,65,53,71,40,87	0,0,0,0,0,0	21,78,65,76,60,58	3,0,0,0,0,0	249	149	1	1.0	1.0,1.0,1.0,1.0,1.0,1.0	0.807,1.0,1.0,1.0,1.0,1.0	0.032
ENSMUSG00000026553	Copa	1	+	172091163	172092354	172091163	172091240	172097673	172097783	0,441,486,575,301,550	0,0,0,0,4,1	11,389,479,395,413,421	0,0,1,0,0,0	1263	149	1	1.0	NA,1.0,1.0,1.0,0.899,0.985	1.0,1.0,0.983,1.0,1.0,1.0	-0.02
ENSMUSG00000066800	Rnasel	1	+	153758382	153758588	153758382	153758419	153759543	153759676	0,73,77,114,70,138	0,0,1,0,0,0	1,90,125,111,95,91	0,0,1,0,0,0	318	149	1	1.0	NA,1.0,0.973,1.0,1.0,1.0	1.0,1.0,0.983,1.0,1.0,1.0	-0.003
ENSMUSG00000025907	Rb1cc1	1	+	6270690	6270827	6270690	6270818	6272700	6272771	36,47,50,45,26,55	0,1,0,0,3,0	37,39,33,28,63,26	0,5,1,0,4,0	158	149	1	1.0	1.0,0.978,1.0,1.0,0.891,1.0	1.0,0.88,0.969,1.0,0.937,1.0	0.014
ENSMUSG00000030142	Clec4e	6	-	123286207	123286518	123286431	123286518	123285468	123285584	19,29,36,59,57,60	0,0,0,0,0,0	8,27,113,66,51,50	0,0,0,0,3,0	373	149	1	1.0	1.0,1.0,1.0,1.0,1.0,1.0	1.0,1.0,1.0,1.0,0.872,1.0	0.021
ENSMUSG00000030142	Clec4e	6	-	123286207	123288989	123288893	123288989	123285468	123285584	25,32,43,77,74,69	0,0,1,1,3,1	25,31,136,76,85,68	0,5,0,0,1,0	2835	149	1	1.0	1.0,1.0,0.693,0.802,0.565,0.784	1.0,0.246,1.0,1.0,0.817,1.0	-0.036
ENSMUSG00000030142	Clec4e	6	-	123286431	123288989	123288893	123288989	123285468	123285584	6,9,9,22,17,9	0,0,1,1,3,1	17,4,25,13,37,18	0,5,0,0,1,0	2611	149	0.0249216499575	1.0	1.0,1.0,0.339,0.557,0.244,0.339	1.0,0.044,1.0,1.0,0.679,1.0	-0.207
ENSMUSG00000030142	Clec4e	6	-	123286431	123288989	123288893	123288989	123286207	123286359	15,38,32,90,56,65	0,4,0,0,0,0	18,31,133,55,78,59	0,0,5,3,4,5	2611	149	2.18092419929e-05	0.0270870785552	1.0,0.352,1.0,1.0,1.0,1.0	1.0,1.0,0.603,0.511,0.527,0.402	0.218
ENSMUSG00000027951	Adar	3	+	89745375	89745601	89745375	89745523	89745819	89745991	3,25,31,32,31,32	0,36,43,39,48,40	0,30,25,30,59,29	5,48,44,41,53,29	227	149	1	1.0	1.0,0.313,0.321,0.35,0.298,0.344	0.0,0.291,0.272,0.324,0.422,0.396	0.153
ENSMUSG00000028133	Rwdd3	3	-	121158767	121159255	121158814	121159255	121156400	121156516	0,5,7,13,0,6	0,0,1,0,0,2	0,4,4,5,10,2	0,0,0,0,0,0	196	149	1	1.0	NA,1.0,0.842,1.0,NA,0.695	NA,1.0,1.0,1.0,1.0,1.0	-0.116
ENSMUSG00000029221	Slc30a9	5	+	67342093	67344569	67342093	67342229	67345625	67345697	0,118,120,207,137,203	0,0,0,3,0,0	0,188,148,157,187,158	0,0,0,0,0,0	2489	149	1	1.0	NA,1.0,1.0,0.805,1.0,1.0	NA,1.0,1.0,1.0,1.0,1.0	-0.039
ENSMUSG00000025473	Adam8	7	-	139987178	139987737	139987559	139987737	139986892	139987082	402,3434,4076,5073,3181,4847	0,0,5,4,2,2	597,3751,3721,3126,4622,3247	3,1,1,0,1,0	530	149	1	1.0	1.0,1.0,0.996,0.997,0.998,0.999	0.982,0.999,0.999,1.0,0.999,1.0	0.002
ENSMUSG00000027091	Zc3h15	2	+	83658529	83658621	83658529	83658586	83660057	83660240	15,158,190,211,176,245	0,0,1,2,0,0	33,194,178,167,266,190	0,0,4,5,3,0	184	149	1	1.0	1.0,1.0,0.994,0.988,1.0,1.0	1.0,1.0,0.973,0.964,0.986,1.0	0.01
ENSMUSG00000028252	Ccnc	4	+	21735416	21735468	21735416	21735464	21740591	21740647	0,34,37,40,24,43	0,0,0,0,0,0	1,47,44,34,69,26	0,0,0,0,0,1	153	149	1	1.0	NA,1.0,1.0,1.0,1.0,1.0	1.0,1.0,1.0,1.0,1.0,0.962	0.006
ENSMUSG00000053477	Tcf4	18	+	69677966	69678129	69677966	69678117	69681568	69681798	0,35,50,38,22,62	6,33,15,28,22,27	0,39,32,31,47,40	0,14,27,36,22,45	161	149	1	1.0	0.0,0.495,0.755,0.557,0.481,0.68	NA,0.721,0.523,0.443,0.664,0.451	-0.066
ENSMUSG00000024136	Dnase1l2	17	-	24442404	24442493	24442457	24442493	24442232	24442316	0,0,0,0,2,0	0,0,0,0,0,0	0,0,1,0,0,0	0,0,1,0,0,0	202	149	1	1.0	NA,NA,NA,NA,1.0,NA	NA,NA,0.425,NA,NA,NA	0.575
ENSMUSG00000048058	Ldlrad3	2	-	102113532	102113679	102113628	102113679	102069932	102070058	0,87,88,208,96,175	0,5,4,6,0,9	8,71,70,114,68,93	0,0,1,5,8,0	245	149	1	1.0	NA,0.914,0.93,0.955,1.0,0.922	1.0,1.0,0.977,0.933,0.838,1.0	-0.014
ENSMUSG00000026554	Dcaf8	1	+	172186295	172187460	172186295	172186368	172188938	172189808	3,163,210,237,160,207	0,0,1,0,0,0	28,262,203,172,207,172	0,0,0,0,0,0	1241	149	1	1.0	1.0,1.0,0.962,1.0,1.0,1.0	1.0,1.0,1.0,1.0,1.0,1.0	-0.006
ENSMUSG00000026634	Angel2	1	+	190928491	190928758	190928491	190928717	190932866	190933192	0,39,37,38,24,50	0,0,0,2,0,3	0,29,38,36,30,30	0,0,0,0,2,4	190	149	1	1.0	NA,1.0,1.0,0.937,1.0,0.929	NA,1.0,1.0,1.0,0.922,0.855	0.018
ENSMUSG00000026634	Angel2	1	+	190928491	190928758	190928491	190928717	190937443	190937700	0,4,28,18,22,25	0,0,0,5,0,2	0,13,6,7,10,9	0,0,0,2,2,1	190	149	1	1.0	NA,1.0,1.0,0.738,1.0,0.907	NA,1.0,1.0,0.733,0.797,0.876	0.048
ENSMUSG00000026634	Angel2	1	+	190940873	190941458	190940873	190941295	190942120	190942247	0,17,25,8,11,10	0,65,73,82,38,92	0,11,15,14,13,13	2,46,69,67,43,68	312	149	1	1.0	NA,0.111,0.141,0.045,0.121,0.049	0.0,0.102,0.094,0.091,0.126,0.084	0.011
ENSMUSG00000028677	Rnf220	4	-	117285850	117285972	117285928	117285972	117285378	117285511	99,234,336,413,214,404	0,45,64,92,47,67	60,249,252,301,350,257	14,40,50,44,66,52	227	149	1	1.0	1.0,0.773,0.775,0.747,0.749,0.798	0.738,0.803,0.768,0.818,0.777,0.764	0.029
ENSMUSG00000028677	Rnf220	4	-	117288362	117289068	117289025	117289068	117285850	117285972	5,78,95,90,63,97	49,202,259,373,198,329	11,88,94,73,102,76	56,223,236,219,274,234	812	149	1	1.0	0.018,0.066,0.063,0.042,0.055,0.051	0.035,0.068,0.068,0.058,0.064,0.056	-0.009
ENSMUSG00000029502	Golga3	5	+	110176878	110177049	110176878	110176922	110181602	110181913	0,0,1,10,1,15	0,10,5,13,17,28	0,0,1,4,3,9	0,8,10,13,1,16	276	149	1	1.0	NA,0.0,0.097,0.293,0.031,0.224	NA,0.0,0.051,0.142,0.618,0.233	-0.08
ENSMUSG00000029502	Golga3	5	+	110184337	110184607	110184337	110184487	110185785	110185898	0,29,30,9,29,18	0,21,25,42,33,18	1,23,28,24,20,31	0,23,36,30,10,29	269	149	1	1.0	NA,0.433,0.399,0.106,0.327,0.356	1.0,0.356,0.301,0.307,0.526,0.372	-0.153
ENSMUSG00000058239	Usf2	7	-	30955799	30956000	30955880	30956000	30955289	30955440	223,645,802,1191,692,1050	0,11,8,10,6,5	233,699,620,656,900,698	0,4,11,14,16,2	230	149	1	1.0	1.0,0.974,0.985,0.987,0.987,0.993	1.0,0.991,0.973,0.968,0.973,0.996	0.004
ENSMUSG00000052752	Traf7	17	-	24512949	24513084	24512955	24513084	24512168	24512386	2,131,113,165,98,143	0,17,13,20,18,25	17,85,109,117,137,114	2,12,15,10,13,11	155	149	1	1.0	1.0,0.881,0.893,0.888,0.84,0.846	0.891,0.872,0.875,0.918,0.91,0.909	-0.005
ENSMUSG00000052752	Traf7	17	-	24519113	24519246	24519130	24519246	24518741	24518794	0,7,0,4,4,2	0,6,6,13,2,12	0,1,1,5,6,3	0,5,8,7,13,10	166	149	1	1.0	NA,0.512,0.0,0.216,0.642,0.13	NA,0.152,0.101,0.391,0.293,0.212	0.07
ENSMUSG00000052752	Traf7	17	-	24519113	24519246	24519130	24519246	24518741	24518799	0,12,13,27,21,15	0,120,138,270,130,268	0,23,26,22,23,31	6,169,157,177,200,154	166	149	1	1.0	NA,0.082,0.078,0.082,0.127,0.048	0.0,0.109,0.129,0.1,0.094,0.153	-0.014
ENSMUSG00000019467	Arhgef25	10	-	127183197	127183829	127183648	127183829	127182524	127182943	14,0,1,15,7,24	0,0,0,0,0,2	18,4,8,1,13,7	0,0,0,0,0,0	600	149	1	1.0	1.0,NA,1.0,1.0,1.0,0.749	1.0,1.0,1.0,1.0,1.0,1.0	-0.05
ENSMUSG00000022235	Cmbl	15	+	31581839	31582073	31581839	31582037	31583964	31584072	15,26,13,24,29,29	0,0,1,2,0,1	5,28,25,24,33,39	0,1,0,1,1,0	185	149	1	1.0	1.0,1.0,0.913,0.906,1.0,0.959	1.0,0.958,1.0,0.951,0.964,1.0	-0.016
ENSMUSG00000057594	Arl16	11	-	120467009	120467240	120467181	120467240	120466653	120466767	28,7,4,1,2,0	15,37,38,37,35,52	3,5,1,1,0,0	24,28,25,30,46,44	321	149	1	1.0	0.464,0.081,0.047,0.012,0.026,0.0	0.055,0.077,0.018,0.015,0.0,0.0	0.078
ENSMUSG00000048495	Tyw5	1	-	57393584	57393694	57393669	57393694	57393349	57393487	0,1,3,11,4,3	0,0,0,0,0,0	0,1,4,2,3,6	0,0,0,2,0,0	234	149	1	1.0	NA,1.0,1.0,1.0,1.0,1.0	NA,1.0,1.0,0.389,1.0,1.0	0.122
ENSMUSG00000048495	Tyw5	1	-	57401368	57401523	57401387	57401523	57396726	57396796	5,17,36,19,21,35	5,28,36,56,13,38	2,29,21,12,35,12	0,30,38,28,39,19	168	149	1	1.0	0.47,0.35,0.47,0.231,0.589,0.45	1.0,0.462,0.329,0.275,0.443,0.359	-0.051
ENSMUSG00000001017	Chtop	3	-	90506107	90507626	90507544	90507626	90498955	90500107	4,507,646,912,540,695	0,0,1,0,0,0	54,588,568,652,737,566	0,0,0,0,0,2	1586	149	1	1.0	1.0,1.0,0.984,1.0,1.0,1.0	1.0,1.0,1.0,1.0,1.0,0.964	0.003
ENSMUSG00000001017	Chtop	3	-	90506107	90507626	90507544	90507626	90503095	90503279	23,570,737,1038,589,811	0,0,0,1,0,0	90,645,678,733,833,623	0,0,0,0,0,0	1586	149	1	1.0	1.0,1.0,1.0,0.99,1.0,1.0	1.0,1.0,1.0,1.0,1.0,1.0	-0.002
ENSMUSG00000001017	Chtop	3	-	90506107	90507626	90507544	90507626	90503095	90503282	60,611,783,1090,617,848	0,0,1,0,0,4	115,725,694,795,896,696	0,0,0,1,1,3	1586	149	1	1.0	1.0,1.0,0.987,1.0,1.0,0.952	1.0,1.0,1.0,0.987,0.988,0.956	0.001
ENSMUSG00000028670	Lypla2	4	-	135969427	135969674	135969600	135969674	135969143	135969317	256,351,399,548,356,494	0,0,1,1,0,0	364,438,435,423,599,441	0,0,0,0,0,0	322	149	1	1.0	1.0,1.0,0.995,0.996,1.0,1.0	1.0,1.0,1.0,1.0,1.0,1.0	-0.002
ENSMUSG00000026648	Dclre1c	2	+	3437029	3437090	3437029	3437086	3437675	3437748	0,15,40,33,27,35	0,4,4,5,1,11	0,37,39,23,31,23	2,2,2,7,2,1	153	149	1	1.0	NA,0.785,0.907,0.865,0.963,0.756	0.0,0.947,0.95,0.762,0.938,0.957	0.096
ENSMUSG00000033287	Kctd17	15	+	78436900	78437099	78436900	78436994	78437583	78437671	0,28,33,49,38,45	0,0,1,1,0,0	4,41,29,35,26,26	0,0,0,4,11,2	254	149	1	1.0	NA,1.0,0.951,0.966,1.0,1.0	1.0,1.0,1.0,0.837,0.581,0.884	0.1
ENSMUSG00000004364	Cul3	1	-	80322858	80323056	80322986	80323056	80304079	80304193	0,196,221,326,234,346	0,12,9,3,3,11	0,201,253,277,308,284	0,4,10,4,8,11	277	149	1	1.0	NA,0.898,0.93,0.983,0.977,0.944	NA,0.964,0.932,0.974,0.954,0.933	-0.005
ENSMUSG00000028772	Zcchc17	4	-	130337073	130337169	130337077	130337169	130329573	130329674	0,0,1,8,0,2	76,105,105,137,84,126	0,0,0,2,4,1	75,123,103,89,209,112	153	149	1	1.0	0.0,0.0,0.009,0.054,0.0,0.015	0.0,0.0,0.0,0.021,0.018,0.009	0.005
ENSMUSG00000049606	Zfp644	5	-	106695136	106695699	106695642	106695699	106681903	106682013	0,13,9,11,2,10	0,0,0,0,0,0	0,8,2,12,19,9	0,1,0,0,0,0	655	149	1	1.0	NA,1.0,1.0,1.0,1.0,1.0	NA,0.645,1.0,1.0,1.0,1.0	0.071
ENSMUSG00000029146	Snx17	5	+	31193305	31193465	31193305	31193378	31193868	31193943	87,382,416,663,431,583	0,0,0,0,1,0	68,490,426,427,557,489	0,0,1,1,0,0	236	149	1	1.0	1.0,1.0,1.0,1.0,0.996,1.0	1.0,1.0,0.996,0.996,1.0,1.0	0.001
ENSMUSG00000026701	Prdx6	1	-	161250756	161251166	161251021	161251166	161249358	161249469	0,11,7,33,7,14	0,10,10,38,8,6	2,4,14,5,6,4	0,18,5,4,21,3	414	149	1	1.0	NA,0.284,0.201,0.238,0.239,0.456	1.0,0.074,0.502,0.31,0.093,0.324	-0.1
ENSMUSG00000004815	Dgkq	5	-	108653635	108653786	108653771	108653786	108653180	108653219	0,39,41,70,45,63	0,0,1,1,0,0	1,42,48,42,38,46	0,0,0,0,0,2	285	149	1	1.0	NA,1.0,0.955,0.973,1.0,1.0	1.0,1.0,1.0,1.0,1.0,0.923	-0.002
ENSMUSG00000003882	Il7r	15	-	9508706	9508782	9508723	9508782	9505787	9508358	3,681,906,792,546,842	0,23,14,35,22,28	36,800,784,604,711,580	0,21,26,17,23,29	166	149	1	1.0	1.0,0.964,0.983,0.953,0.957,0.964	1.0,0.972,0.964,0.97,0.965,0.947	0.001
ENSMUSG00000026730	Pter	2	+	12978159	12978617	12978159	12978413	12980292	12980558	0,37,36,44,30,72	0,0,0,1,0,0	13,72,58,38,50,53	0,1,0,3,0,1	353	149	1	1.0	NA,1.0,1.0,0.949,1.0,1.0	1.0,0.968,1.0,0.842,1.0,0.957	0.029
ENSMUSG00000039463	Slc9a8	2	+	167424118	167424649	167424118	167424297	167434781	167434862	9,0,2,9,6,3	0,40,75,84,47,88	0,1,5,3,5,10	0,58,66,61,56,55	501	149	1	1.0	1.0,0.0,0.008,0.031,0.037,0.01	NA,0.005,0.022,0.014,0.026,0.051	0.157
ENSMUSG00000060073	Psma3	12	+	70978732	70978839	70978732	70978815	70983318	70983442	6,9,22,29,24,29	164,550,639,859,556,908	4,19,24,11,41,31	272,652,673,626,1036,633	173	149	1	1.0	0.031,0.014,0.029,0.028,0.036,0.027	0.013,0.024,0.03,0.015,0.033,0.04	0.002
ENSMUSG00000060073	Psma3	12	+	70978732	70978839	70978732	70978815	70983323	70983442	0,1,2,8,9,8	30,29,42,44,33,56	0,3,10,0,5,7	5,28,51,43,55,26	173	149	1	1.0	0.0,0.029,0.039,0.135,0.19,0.11	0.0,0.084,0.144,0.0,0.073,0.188	0.002
ENSMUSG00000060073	Psma3	12	+	70984492	70984745	70984492	70984594	70986862	70986935	80,128,181,182,165,205	5,0,1,0,0,3	110,188,186,184,286,155	1,0,0,0,0,0	300	149	1	1.0	0.888,1.0,0.989,1.0,1.0,0.971	0.982,1.0,1.0,1.0,1.0,1.0	-0.022
ENSMUSG00000060073	Psma3	12	+	70978732	70978839	70978732	70978815	70993012	70993080	0,1,1,8,8,8	0,0,0,0,1,0	0,1,3,0,4,5	2,0,0,0,0,0	173	149	1	1.0	NA,1.0,1.0,1.0,0.873,1.0	0.0,1.0,1.0,NA,1.0,1.0	0.175
ENSMUSG00000027708	Dcun1d1	3	-	35920970	35921188	35921112	35921188	35919000	35919169	0,153,239,230,164,290	0,4,6,20,4,19	10,191,198,173,200,184	0,13,7,3,5,0	291	149	1	1.0	NA,0.951,0.953,0.855,0.955,0.887	1.0,0.883,0.935,0.967,0.953,1.0	-0.036
ENSMUSG00000086714	0610009E02Rik	2	+	26457672	26457812	26457672	26457780	26458415	26459379	0,0,0,0,0,0	0,2,0,2,0,0	0,0,0,0,3,1	0,0,3,1,0,0	181	149	1	1.0	NA,0.0,NA,0.0,NA,NA	NA,NA,0.0,0.0,1.0,1.0	-0.5
ENSMUSG00000026110	Mgat4a	1	-	37498572	37498740	37498599	37498740	37495872	37496013	0,12,6,17,8,16	0,2,6,6,2,12	0,17,16,15,14,13	0,14,8,5,8,3	176	149	1	1.0	NA,0.836,0.458,0.706,0.772,0.53	NA,0.507,0.629,0.717,0.597,0.786	0.013
ENSMUSG00000001143	Lman2l	1	-	36443490	36443609	36443519	36443609	36439608	36439726	12,121,147,192,96,235	0,6,0,4,2,5	30,132,141,146,201,126	4,5,0,3,1,4	178	149	1	1.0	1.0,0.944,1.0,0.976,0.976,0.975	0.863,0.957,1.0,0.976,0.994,0.963	0.02
ENSMUSG00000033004	Mycbp2	14	-	103138719	103138818	103138728	103138818	103136558	103136639	0,7,15,15,14,23	0,59,52,56,40,70	0,26,15,15,18,21	12,58,62,68,71,62	158	149	1	1.0	NA,0.101,0.214,0.202,0.248,0.237	0.0,0.297,0.186,0.172,0.193,0.242	0.019
ENSMUSG00000000276	Dgke	11	-	89048848	89049002	89048888	89049002	89044239	89044311	0,2,4,0,0,3	0,14,27,14,7,29	0,2,1,2,0,0	2,21,11,18,17,14	189	149	1	1.0	NA,0.101,0.105,0.0,0.0,0.075	0.0,0.07,0.067,0.081,0.0,0.0	0.02
ENSMUSG00000087403	Kantr	X	-	152327365	152327495	152327409	152327495	152327160	152327239	0,6,6,7,1,8	0,1,2,1,1,2	0,4,4,4,3,3	1,2,1,1,0,1	193	149	1	1.0	NA,0.822,0.698,0.844,0.436,0.755	0.0,0.607,0.755,0.755,1.0,0.698	0.075
ENSMUSG00000026207	Speg	1	+	75426763	75427211	75426763	75426880	75427313	75427436	0,15,32,43,17,38	0,0,1,0,0,1	18,17,36,38,44,24	0,0,4,1,0,3	480	149	1	1.0	NA,1.0,0.909,1.0,1.0,0.922	1.0,1.0,0.736,0.922,1.0,0.713	0.071
ENSMUSG00000026176	Ctdsp1	1	+	74393277	74393901	74393277	74393426	74394018	74394075	0,280,340,443,243,383	0,1,0,5,1,0	25,321,287,332,394,281	0,0,0,0,0,0	624	149	1	1.0	NA,0.985,1.0,0.955,0.983,1.0	1.0,1.0,1.0,1.0,1.0,1.0	-0.015
ENSMUSG00000035735	Dagla	19	-	10270987	10271199	10271010	10271199	10269186	10269325	0,2,3,1,0,5	0,0,0,4,0,0	0,0,3,1,3,2	0,0,0,0,0,0	172	149	1	1.0	NA,1.0,1.0,0.178,NA,1.0	NA,NA,1.0,1.0,1.0,1.0	-0.206
ENSMUSG00000028256	Odf2l	3	+	145118973	145119358	145118973	145119294	145124210	145124375	4,2,1,0,1,3	0,0,0,1,0,0	0,3,0,10,0,6	0,0,0,0,0,0	213	149	1	1.0	1.0,1.0,1.0,0.0,1.0,1.0	NA,1.0,NA,1.0,NA,1.0	-0.167
ENSMUSG00000044702	Palb2	7	-	122127048	122128443	122128137	122128443	122124256	122124927	0,71,86,92,73,69	0,0,0,1,2,1	0,74,67,54,45,68	0,2,0,0,0,0	1238	149	1	1.0	NA,1.0,1.0,0.917,0.815,0.893	NA,0.817,1.0,1.0,1.0,1.0	-0.038
ENSMUSG00000026201	Stk16	1	+	75212599	75213006	75212599	75212733	75213575	75213697	28,33,39,46,34,38	0,0,0,1,0,0	18,50,40,16,56,44	4,0,0,0,0,0	422	149	1	1.0	1.0,1.0,1.0,0.942,1.0,1.0	0.614,1.0,1.0,1.0,1.0,1.0	0.055
ENSMUSG00000026199	Ankzf1	1	+	75197643	75198376	75197643	75198124	75198476	75198644	101,39,76,63,51,42	2,0,0,0,0,0	41,41,57,51,75,45	0,0,0,0,0,0	401	149	1	1.0	0.949,1.0,1.0,1.0,1.0,1.0	1.0,1.0,1.0,1.0,1.0,1.0	-0.009
ENSMUSG00000054499	Dedd2	7	-	25219763	25219859	25219786	25219859	25218800	25219167	6,0,0,2,0,11	0,17,25,20,10,30	4,4,8,1,1,7	0,29,14,17,27,19	172	149	0.463535933383	1.0	1.0,0.0,0.0,0.08,0.0,0.241	1.0,0.107,0.331,0.048,0.031,0.242	-0.073
ENSMUSG00000024066	Xdh	17	-	73887885	73891299	73891110	73891299	73886342	73886519	176,1177,1036,1176,811,948	169,329,505,616,368,586	176,1408,1064,894,1366,793	156,359,420,363,588,384	3374	149	1	1.0	0.044,0.136,0.083,0.078,0.089,0.067	0.047,0.148,0.101,0.098,0.093,0.084	-0.012
ENSMUSG00000022772	Senp5	16	-	31977598	31977757	31977679	31977757	31968799	31968937	0,0,0,0,0,1	0,36,35,34,18,45	0,1,0,0,0,4	0,43,32,15,36,31	230	149	1	1.0	NA,0.0,0.0,0.0,0.0,0.014	NA,0.015,0.0,0.0,0.0,0.077	-0.016
ENSMUSG00000022772	Senp5	16	-	31977598	31977757	31977679	31977757	31975821	31976029	0,0,0,0,0,1	0,0,12,7,4,11	0,2,0,0,0,4	12,0,0,1,0,3	230	149	1	1.0	NA,NA,0.0,0.0,0.0,0.056	0.0,1.0,NA,0.0,NA,0.463	-0.352
ENSMUSG00000070643	Sox13	1	-	133384412	133384673	133384456	133384673	133382302	133383924	0,1,0,0,0,0	0,2,0,1,1,1	0,0,0,0,1,0	0,0,1,0,1,0	193	149	1	1.0	NA,0.279,NA,0.0,0.0,0.0	NA,NA,0.0,NA,0.436,NA	-0.148
ENSMUSG00000020817	Rabep1	11	+	70908385	70908556	70908385	70908517	70917314	70917782	0,0,1,3,2,2	0,77,89,86,75,98	0,0,1,1,0,0	7,83,109,84,74,70	188	149	1	1.0	NA,0.0,0.009,0.027,0.021,0.016	0.0,0.0,0.007,0.009,0.0,0.0	0.012
ENSMUSG00000044206	Vsig4	X	-	96290489	96290846	96290752	96290846	96269555	96269612	12,111,94,256,199,271	0,1,0,2,1,3	15,194,113,168,251,169	0,0,1,2,1,2	412	149	1	1.0	1.0,0.976,1.0,0.979,0.986,0.97	1.0,1.0,0.976,0.968,0.989,0.968	0.002
ENSMUSG00000068329	Htra2	6	-	83052697	83053070	83053000	83053070	83052472	83052542	424,287,327,455,270,376	2,11,17,7,9,20	441,365,330,297,504,343	17,8,9,15,19,13	452	149	1	1.0	0.986,0.896,0.864,0.955,0.908,0.861	0.895,0.938,0.924,0.867,0.897,0.897	0.009
ENSMUSG00000068329	Htra2	6	-	83052697	83053070	83053037	83053070	83052472	83052542	457,299,343,475,287,394	16,28,22,39,20,36	443,383,348,310,535,355	19,24,19,39,41,17	489	149	1	1.0	0.897,0.765,0.826,0.788,0.814,0.769	0.877,0.829,0.848,0.708,0.799,0.864	-0.011
ENSMUSG00000068329	Htra2	6	-	83053000	83053070	83053037	83053070	83052472	83052542	35,23,33,27,26,38	16,28,22,39,20,36	19,26,27,28,50,25	19,24,19,39,41,17	186	149	1	1.0	0.637,0.397,0.546,0.357,0.51,0.458	0.445,0.465,0.532,0.365,0.494,0.541	0.011
ENSMUSG00000068329	Htra2	6	-	83053000	83053070	83053037	83053070	83052697	83052726	33,12,18,20,17,18	29,11,0,3,0,20	2,20,20,15,31,12	5,17,17,0,23,13	186	149	0.204967899998	1.0	0.477,0.466,1.0,0.842,1.0,0.419	0.243,0.485,0.485,1.0,0.519,0.425	0.174
ENSMUSG00000068329	Htra2	6	-	83053000	83053070	83053037	83053070	83052697	83052803	44,12,17,20,17,18	115,100,122,145,101,121	9,18,18,15,33,12	161,108,133,109,172,123	186	149	1	1.0	0.235,0.088,0.1,0.099,0.119,0.106	0.043,0.118,0.098,0.099,0.133,0.072	0.031
ENSMUSG00000025151	Maged1	X	-	94536873	94537356	94537293	94537356	94535859	94536245	334,178,177,259,190,351	0,0,0,1,0,0	290,198,263,215,448,271	0,0,0,0,0,0	569	149	1	1.0	1.0,1.0,1.0,0.985,1.0,1.0	1.0,1.0,1.0,1.0,1.0,1.0	-0.003
ENSMUSG00000025980	Hspd1	1	-	55087988	55088243	55088144	55088243	55086765	55086941	3,66,70,91,58,91	0,5,6,10,2,2	18,73,62,58,128,66	0,1,7,4,9,1	305	149	1	1.0	1.0,0.866,0.851,0.816,0.934,0.957	1.0,0.973,0.812,0.876,0.874,0.97	-0.014
ENSMUSG00000003500	Impdh1	6	-	29206305	29206512	29206374	29206512	29206065	29206153	0,109,89,141,74,113	0,0,0,0,1,0	17,79,124,64,151,70	0,0,1,0,0,0	218	149	1	1.0	NA,1.0,1.0,1.0,0.981,1.0	1.0,1.0,0.988,1.0,1.0,1.0	-0.002
ENSMUSG00000024174	Pot1b	17	-	55672771	55672893	55672830	55672893	55669739	55669896	0,5,7,9,7,7	6,17,24,20,29,21	0,0,3,7,8,1	0,23,19,28,26,28	208	149	1	1.0	0.0,0.174,0.173,0.244,0.147,0.193	NA,0.0,0.102,0.152,0.181,0.025	0.063
ENSMUSG00000050323	Ndufaf6	4	-	11073139	11073243	11073143	11073243	11070199	11070322	0,4,6,1,2,11	8,3,17,14,11,9	0,4,3,3,5,0	8,16,20,17,25,13	153	149	0.316311431961	1.0	0.0,0.565,0.256,0.065,0.15,0.543	0.0,0.196,0.127,0.147,0.163,0.0	0.158
ENSMUSG00000013698	Pea15a	1	-	172200407	172200581	172200473	172200581	172199110	172199266	31,1503,1954,2170,1457,2097	0,35,20,27,19,24	161,1978,2034,1862,2062,1921	0,24,33,15,29,28	215	149	1	1.0	1.0,0.967,0.985,0.982,0.982,0.984	1.0,0.983,0.977,0.989,0.98,0.979	-0.001
ENSMUSG00000026095	Asnsd1	1	-	53347014	53348558	53348445	53348558	53346579	53346761	505,1350,1651,2088,1319,2010	35,35,29,27,9,39	619,1636,1645,1641,2193,1338	12,51,34,32,72,21	1580	149	1	1.0	0.576,0.784,0.843,0.879,0.933,0.829	0.829,0.752,0.82,0.829,0.742,0.857	0.002
ENSMUSG00000025995	Wdr75	1	+	45817262	45818264	45817262	45817443	45819488	45819658	0,25,23,19,20,40	0,0,0,0,3,0	0,42,21,35,45,16	0,0,0,1,0,0	970	149	1	1.0	NA,1.0,1.0,1.0,0.506,1.0	NA,1.0,1.0,0.843,1.0,1.0	-0.067
ENSMUSG00000025995	Wdr75	1	+	45818821	45819658	45818821	45818917	45820130	45820190	16,128,82,143,97,117	0,0,0,0,0,0	50,115,103,100,181,111	0,0,2,0,0,0	890	149	1	1.0	1.0,1.0,1.0,1.0,1.0,1.0	1.0,1.0,0.896,1.0,1.0,1.0	0.017
ENSMUSG00000026313	Hdac4	1	-	91968337	91968458	91968352	91968458	91964779	91964826	0,10,19,37,8,30	0,19,9,10,7,22	0,17,8,10,19,9	0,11,8,10,8,8	164	149	1	1.0	NA,0.323,0.657,0.771,0.509,0.553	NA,0.584,0.476,0.476,0.683,0.505	0.018
ENSMUSG00000029578	Wipi2	5	+	142658191	142659162	142658191	142658288	142659532	142659625	7,77,92,133,78,114	0,0,5,0,2,5	24,95,86,83,136,130	0,2,3,3,1,0	1023	149	1	1.0	1.0,1.0,0.728,1.0,0.85,0.769	1.0,0.874,0.807,0.801,0.952,1.0	-0.015
ENSMUSG00000062234	Gak	5	-	108591103	108591224	108591144	108591224	108585340	108585534	0,5,13,14,8,16	0,260,336,400,277,367	0,17,8,6,6,13	17,302,249,263,339,255	190	149	1	1.0	NA,0.015,0.029,0.027,0.022,0.033	0.0,0.042,0.025,0.018,0.014,0.038	0.002
ENSMUSG00000019087	Atp6ap1	X	+	74301323	74301364	74301323	74301358	74301935	74302021	55,958,1099,1649,1023,1417	0,22,19,17,18,28	172,1248,1204,1175,1489,1164	4,22,23,18,23,19	155	149	1	1.0	1.0,0.977,0.982,0.989,0.982,0.98	0.976,0.982,0.981,0.984,0.984,0.983	0.003
ENSMUSG00000031310	Zmym3	X	-	101409611	101409780	101409632	101409780	101409153	101409305	0,16,12,22,16,29	0,5,0,0,4,1	0,20,24,24,24,18	1,0,2,0,1,0	170	149	1	1.0	NA,0.737,1.0,1.0,0.778,0.962	0.0,1.0,0.913,1.0,0.955,1.0	0.084
ENSMUSG00000031310	Zmym3	X	-	101418272	101418952	101418794	101418952	101417286	101417330	43,106,109,210,131,195	11,1,1,4,2,2	40,188,150,160,202,163	0,2,7,1,2,2	671	149	1	1.0	0.465,0.959,0.96,0.921,0.936,0.956	1.0,0.954,0.826,0.973,0.957,0.948	-0.077
ENSMUSG00000026748	Plxdc2	2	+	16703316	16703383	16703316	16703377	16712081	16712229	2,34,44,77,59,115	2,8,0,4,4,16	75,83,75,92,146,93	0,13,6,0,16,25	155	149	1	1.0	0.49,0.803,1.0,0.949,0.934,0.874	1.0,0.86,0.923,1.0,0.898,0.781	-0.069
ENSMUSG00000026430	Rassf5	1	-	131181153	131181451	131181250	131181451	131180552	131180668	0,77,102,170,72,152	0,1,3,2,0,0	1,149,155,131,136,130	0,1,3,0,0,0	246	149	1	1.0	NA,0.979,0.954,0.981,1.0,1.0	1.0,0.989,0.969,1.0,1.0,1.0	-0.01
ENSMUSG00000018774	Cd68	11	-	69665475	69665936	69665502	69665936	69665246	69665366	8,12,9,24,13,23	1746,3867,4802,6362,3811,5386	1,25,8,10,27,7	2534,4767,4703,4835,6815,4112	176	149	1	1.0	0.004,0.003,0.002,0.003,0.003,0.004	0.0,0.004,0.001,0.002,0.003,0.001	0.001
ENSMUSG00000018659	Pnpo	11	-	96940015	96940955	96940855	96940955	96939647	96939776	10,101,109,142,59,129	0,0,0,0,1,0	14,115,90,105,121,93	0,0,0,0,0,0	989	149	1	1.0	1.0,1.0,1.0,1.0,0.899,1.0	1.0,1.0,1.0,1.0,1.0,1.0	-0.017
ENSMUSG00000002227	Mov10	3	-	104818257	104818563	104818356	104818563	104817935	104818156	0,0,0,0,0,0	0,0,2,0,0,0	0,0,0,0,0,1	0,0,0,0,6,0	248	149	1	1.0	NA,NA,0.0,NA,NA,NA	NA,NA,NA,NA,0.0,1.0	-0.5
ENSMUSG00000032554	Trf	9	-	103220892	103221044	103220894	103221044	103219801	103219892	1152,2500,2445,3247,2290,3598	0,0,0,2,0,1	1466,2972,2366,2393,3821,2575	0,0,0,0,0,0	151	149	1	1.0	1.0,1.0,1.0,0.999,1.0,1.0	1.0,1.0,1.0,1.0,1.0,1.0	-0.0
ENSMUSG00000032410	Xrn1	9	+	96039699	96039856	96039699	96039844	96045485	96045661	0,2,1,10,8,11	0,3,25,22,13,19	0,11,8,9,8,7	0,9,25,19,25,19	161	149	1	1.0	NA,0.382,0.036,0.296,0.363,0.349	NA,0.531,0.228,0.305,0.228,0.254	-0.024
ENSMUSG00000032046	Abhd12	2	-	150838310	150838394	150838314	150838394	150835272	150835351	0,1,0,0,0,1	20,19,27,47,28,41	0,1,0,0,1,1	0,19,7,18,45,16	153	149	1	1.0	0.0,0.049,0.0,0.0,0.0,0.023	NA,0.049,0.0,0.0,0.021,0.057	-0.013
ENSMUSG00000032046	Abhd12	2	-	150838310	150838394	150838314	150838394	150837351	150837434	0,1,1,3,6,9	324,1085,1417,1836,1050,1677	0,1,0,0,4,2	441,1299,1241,1402,1634,1242	153	149	1	1.0	0.0,0.001,0.001,0.002,0.006,0.005	0.0,0.001,0.0,0.0,0.002,0.002	0.002
ENSMUSG00000029207	Apbb2	5	-	66543398	66543617	66543461	66543617	66462097	66462166	0,0,1,0,0,2	0,0,4,2,2,7	0,0,1,2,2,1	0,1,1,0,11,12	212	149	1	1.0	NA,NA,0.149,0.0,0.0,0.167	NA,0.0,0.413,1.0,0.113,0.055	-0.237
ENSMUSG00000029207	Apbb2	5	-	66543398	66543617	66543461	66543617	66492057	66492172	0,0,1,0,0,5	0,26,69,46,46,46	0,0,1,4,2,0	3,54,49,55,63,42	212	149	1	1.0	NA,0.0,0.01,0.0,0.0,0.071	0.0,0.0,0.014,0.049,0.022,0.0	0.002
ENSMUSG00000074129	Rpl13a	7	-	45126990	45127274	45127208	45127274	45126708	45126794	23028,6824,8088,10437,6590,10596	0,0,2,3,0,0	15744,8611,7862,7394,13534,7638	0,0,0,0,0,0	367	149	1	1.0	1.0,1.0,0.999,0.999,1.0,1.0	1.0,1.0,1.0,1.0,1.0,1.0	-0.0
ENSMUSG00000074129	Rpl13a	7	-	45128541	45128735	45128699	45128735	45127495	45127568	143,75,66,89,66,108	6144,2566,3087,4455,2395,4266	77,68,49,58,144,68	5180,3087,2954,2615,4950,3060	307	149	1	1.0	0.011,0.014,0.01,0.01,0.013,0.012	0.007,0.011,0.008,0.011,0.014,0.011	0.001
ENSMUSG00000071646	Mta2	19	+	8946266	8946750	8946266	8946384	8947036	8947136	4,241,287,329,189,318	0,0,0,0,3,0	22,249,253,248,358,214	0,0,0,0,0,0	515	149	1	1.0	1.0,1.0,1.0,1.0,0.948,1.0	1.0,1.0,1.0,1.0,1.0,1.0	-0.009
ENSMUSG00000073131	Vma21	X	+	71816789	71817067	71816789	71816940	71820067	71820177	0,9,1,11,3,6	153,192,238,275,166,284	0,24,18,6,2,6	185,272,265,267,322,271	276	149	1	1.0	0.0,0.025,0.002,0.021,0.01,0.011	0.0,0.045,0.035,0.012,0.003,0.012	-0.006
ENSMUSG00000005682	Pan2	10	+	128304094	128304493	128304094	128304389	128308064	128308234	0,27,16,34,28,28	0,0,0,0,2,0	0,13,28,24,24,19	0,4,3,1,0,2	253	149	1	1.0	NA,1.0,1.0,1.0,0.892,1.0	NA,0.657,0.846,0.934,1.0,0.848	0.121
ENSMUSG00000005682	Pan2	10	+	128304094	128304493	128304094	128304389	128308118	128308234	0,7,10,7,7,16	0,0,0,0,0,0	0,7,11,13,12,11	0,0,1,0,0,0	253	149	1	1.0	NA,1.0,1.0,1.0,1.0,1.0	NA,1.0,0.866,1.0,1.0,1.0	0.027
ENSMUSG00000005682	Pan2	10	+	128318162	128318365	128318162	128318342	128318944	128319038	0,4,0,2,1,0	19,16,31,49,23,22	0,1,0,0,7,0	21,40,16,23,35,12	172	149	1	1.0	0.0,0.178,0.0,0.034,0.036,0.0	0.0,0.021,0.0,0.0,0.148,0.0	0.013
ENSMUSG00000026790	Odf2	2	+	29893443	29893569	29893443	29893512	29901076	29901247	4,33,67,115,57,85	0,10,27,39,4,32	4,61,77,80,74,42	0,0,15,20,25,23	206	149	0.979163520598	1.0	1.0,0.705,0.642,0.681,0.912,0.658	1.0,1.0,0.788,0.743,0.682,0.569	-0.031
ENSMUSG00000028295	Smim8	4	-	34771873	34772053	34771877	34772053	34771257	34771414	0,1,0,1,1,2	0,0,0,3,3,2	0,6,8,3,2,3	0,3,2,2,3,0	153	149	1	1.0	NA,1.0,NA,0.245,0.245,0.493	NA,0.661,0.796,0.594,0.394,1.0	-0.193
ENSMUSG00000019710	Mrpl24	3	+	87919505	87919828	87919505	87919705	87921816	87922048	288,261,366,395,260,367	90,49,90,127,74,106	269,293,319,275,399,286	78,63,79,71,108,77	272	149	1	1.0	0.637,0.745,0.69,0.63,0.658,0.655	0.654,0.718,0.689,0.68,0.669,0.67	-0.011
ENSMUSG00000108414	Snhg1	19	+	8725013	8725523	8725013	8725046	8726066	8726102	23,73,40,70,52,65	0,0,1,0,0,0	17,65,52,50,125,63	0,0,0,0,0,0	626	149	1	1.0	1.0,1.0,0.905,1.0,1.0,1.0	1.0,1.0,1.0,1.0,1.0,1.0	-0.016
ENSMUSG00000108414	Snhg1	19	+	8725781	8725924	8725781	8725826	8726066	8726102	44,14,14,11,8,21	369,143,162,183,143,192	15,19,6,8,22,13	183,157,131,126,266,138	247	149	1	1.0	0.067,0.056,0.05,0.035,0.033,0.062	0.047,0.068,0.027,0.037,0.048,0.054	0.004
ENSMUSG00000034083	Ccdc174	6	+	91885347	91888250	91885347	91885406	91890793	91890889	3,64,72,72,66,88	0,1,0,0,0,0	30,68,73,58,65,36	0,0,0,0,0,0	2993	149	1	1.0	1.0,0.761,1.0,1.0,1.0,1.0	1.0,1.0,1.0,1.0,1.0,1.0	-0.04
ENSMUSG00000008305	Tle1	4	-	72169091	72169196	72169121	72169196	72145309	72145420	0,1,2,0,1,2	0,4,8,7,5,0	0,0,3,3,2,2	0,5,3,4,0,1	179	149	1	1.0	NA,0.172,0.172,0.0,0.143,1.0	NA,0.0,0.454,0.384,1.0,0.625	-0.195
ENSMUSG00000008305	Tle1	4	-	72169091	72169196	72169121	72169196	72158212	72158417	0,4,3,9,4,10	18,45,63,91,55,61	2,9,9,8,13,8	23,76,74,71,83,82	179	149	1	1.0	0.0,0.069,0.038,0.076,0.057,0.12	0.067,0.09,0.092,0.086,0.115,0.075	-0.027
ENSMUSG00000032827	Ppp1r9a	6	+	5154008	5154318	5154008	5154207	5156120	5156240	0,0,0,0,0,0	0,1,1,0,0,2	0,2,0,1,0,0	0,0,0,0,0,0	260	149	1	1.0	NA,0.0,0.0,NA,NA,0.0	NA,1.0,NA,1.0,NA,NA	-1.0
ENSMUSG00000031161	Hdac6	X	-	7947574	7947889	7947649	7947889	7947124	7947244	0,10,7,13,14,15	0,19,28,27,12,40	0,12,28,10,5,8	0,14,18,21,23,15	224	149	1	1.0	NA,0.259,0.143,0.243,0.437,0.2	NA,0.363,0.509,0.241,0.126,0.262	-0.044
ENSMUSG00000026470	Stx6	1	+	155193218	155193389	155193218	155193325	155197340	155197435	0,0,0,0,1,0	62,138,143,202,138,205	0,1,1,0,3,1	58,128,157,146,214,159	213	149	1	1.0	0.0,0.0,0.0,0.0,0.005,0.0	0.0,0.005,0.004,0.0,0.01,0.004	-0.003
ENSMUSG00000052139	Babam2	5	+	32057510	32057671	32057510	32057664	32084580	32084962	0,0,0,0,0,0	318,110,113,221,123,160	0,0,0,0,1,0	333,128,177,122,279,153	156	149	1	1.0	0.0,0.0,0.0,0.0,0.0,0.0	0.0,0.0,0.0,0.0,0.003,0.0	-0.001
ENSMUSG00000052423	B4galt3	1	+	171271202	171272756	171271202	171271373	171273952	171274143	31,132,148,139,115,161	0,2,0,0,0,0	29,175,138,143,170,107	0,0,0,0,0,0	1532	149	1	1.0	1.0,0.865,1.0,1.0,1.0,1.0	1.0,1.0,1.0,1.0,1.0,1.0	-0.022
ENSMUSG00000030780	BC017158	7	-	128274632	128276143	128276085	128276143	128273650	128273794	28,81,92,128,104,114	0,0,0,0,0,1	24,107,76,91,134,89	0,0,0,0,0,0	1602	149	1	1.0	1.0,1.0,1.0,1.0,1.0,0.914	1.0,1.0,1.0,1.0,1.0,1.0	-0.014
ENSMUSG00000030780	BC017158	7	-	128276085	128276412	128276227	128276412	128273650	128273794	0,4,12,12,7,9	0,0,1,1,0,1	0,10,8,2,4,3	0,0,4,0,0,0	291	149	1	1.0	NA,1.0,0.86,0.86,1.0,0.822	NA,1.0,0.506,1.0,1.0,1.0	0.007
ENSMUSG00000030780	BC017158	7	-	128276085	128276412	128276227	128276412	128274632	128274703	27,26,39,58,50,61	0,1,2,3,4,0	20,53,59,44,58,40	2,1,1,0,4,1	291	149	1	1.0	1.0,0.93,0.909,0.908,0.865,1.0	0.837,0.964,0.968,1.0,0.881,0.953	0.001
ENSMUSG00000028394	Pole3	4	-	62524609	62524835	62524749	62524835	62524317	62524436	0,9,7,5,7,12	117,130,160,217,127,262	4,17,8,10,4,10	149,179,183,160,213,181	289	149	1	1.0	0.0,0.034,0.022,0.012,0.028,0.023	0.014,0.047,0.022,0.031,0.01,0.028	-0.006
ENSMUSG00000051736	Fam229b	10	-	39133811	39133900	39133822	39133900	39132246	39132378	0,0,0,0,0,0	5,0,5,3,6,3	0,0,1,0,5,0	0,5,1,3,8,0	160	149	1	1.0	0.0,NA,0.0,0.0,0.0,0.0	NA,0.0,0.482,0.0,0.368,NA	-0.212
ENSMUSG00000051736	Fam229b	10	-	39133811	39133900	39133878	39133900	39132246	39132378	0,0,0,0,0,0	8,0,1,0,1,2	0,0,1,0,5,0	0,2,0,1,0,1	216	149	1	1.0	0.0,NA,0.0,NA,0.0,0.0	NA,0.0,1.0,0.0,1.0,0.0	-0.4
ENSMUSG00000051736	Fam229b	10	-	39133822	39133900	39133878	39133900	39132246	39132378	5,0,5,3,6,3	8,0,1,0,1,2	0,5,1,3,8,0	0,2,0,1,0,1	205	149	1	1.0	0.312,NA,0.784,1.0,0.813,0.522	NA,0.645,1.0,0.686,1.0,0.0	0.02
ENSMUSG00000058503	Fam133b	5	+	3558660	3559159	3558660	3558693	3559605	3559698	12,31,44,46,17,34	0,0,0,0,4,1	0,62,35,34,42,37	1,1,0,0,0,0	615	149	1	1.0	1.0,1.0,1.0,1.0,0.507,0.892	0.0,0.938,1.0,1.0,1.0,1.0	0.077
ENSMUSG00000026439	Rbbp5	1	+	132484745	132484918	132484745	132484801	132489587	132489728	0,84,174,187,121,182	0,0,1,6,1,0	0,147,168,111,176,145	0,2,2,2,0,8	266	149	1	1.0	NA,1.0,0.99,0.946,0.985,1.0	NA,0.976,0.979,0.969,1.0,0.91	0.017
ENSMUSG00000026439	Rbbp5	1	+	132484745	132484918	132484745	132484801	132490422	132490585	0,33,85,79,54,90	0,0,0,0,0,1	0,80,91,46,87,67	0,0,0,0,0,0	266	149	1	1.0	NA,1.0,1.0,1.0,1.0,0.981	NA,1.0,1.0,1.0,1.0,1.0	-0.004
ENSMUSG00000026439	Rbbp5	1	+	132497929	132498121	132497929	132498007	132503766	132504490	0,16,35,30,14,24	0,1,0,0,3,0	5,23,35,22,28,22	0,0,0,0,0,0	263	149	1	1.0	NA,0.901,1.0,1.0,0.726,1.0	1.0,1.0,1.0,1.0,1.0,1.0	-0.075
ENSMUSG00000017760	Ctsa	2	+	164834697	164834762	164834697	164834748	164834837	164834924	6,16,16,31,13,15	442,2970,3557,4789,2571,3913	5,28,22,14,27,15	586,3770,3501,3578,4200,3211	163	149	1	1.0	0.012,0.005,0.004,0.006,0.005,0.003	0.008,0.007,0.006,0.004,0.006,0.004	0.0
ENSMUSG00000018507	Trpv2	11	+	62581171	62581305	62581171	62581304	62582842	62583133	6,261,276,401,218,346	0,0,1,0,0,0	24,319,268,203,310,237	0,0,0,0,0,0	150	149	1	1.0	1.0,1.0,0.996,1.0,1.0,1.0	1.0,1.0,1.0,1.0,1.0,1.0	-0.001
ENSMUSG00000022488	Nckap1l	15	+	103473516	103473858	103473516	103473598	103474052	103474198	33,671,862,1014,674,959	0,0,0,0,0,0	19,934,941,866,818,800	0,0,0,0,0,1	409	149	1	1.0	1.0,1.0,1.0,1.0,1.0,1.0	1.0,1.0,1.0,1.0,1.0,0.997	0.001
ENSMUSG00000042363	Lgalsl	11	-	20830869	20831056	20830973	20831056	20830275	20830347	0,0,0,0,0,0	0,2,4,6,8,8	0,1,0,0,0,0	0,10,13,3,4,8	253	149	1	1.0	NA,0.0,0.0,0.0,0.0,0.0	NA,0.056,0.0,0.0,0.0,0.0	-0.011
ENSMUSG00000027411	Vps16	2	+	130437914	130438225	130437914	130438012	130438306	130438451	0,70,76,142,89,87	0,0,2,0,0,0	15,85,74,85,100,61	0,0,0,0,0,0	362	149	1	1.0	NA,1.0,0.94,1.0,1.0,1.0	1.0,1.0,1.0,1.0,1.0,1.0	-0.012
ENSMUSG00000027411	Vps16	2	+	130440899	130441028	130440899	130441008	130441164	130441299	0,3,10,28,7,3	62,81,88,123,70,107	0,14,16,3,36,1	27,102,100,65,140,94	169	149	1	1.0	0.0,0.032,0.091,0.167,0.081,0.024	0.0,0.108,0.124,0.039,0.185,0.009	-0.012
ENSMUSG00000026277	Stk25	1	-	93626050	93627133	93627024	93627133	93625460	93625606	30,129,197,264,155,210	0,0,0,0,0,0	18,190,187,140,196,199	0,1,0,0,0,0	1123	149	1	1.0	1.0,1.0,1.0,1.0,1.0,1.0	1.0,0.962,1.0,1.0,1.0,1.0	0.006
ENSMUSG00000089872	Rps6kc1	1	-	190904942	190905118	190905082	190905118	190899450	190899571	0,0,0,2,0,0	0,34,52,49,24,38	0,0,0,0,0,0	0,28,39,30,47,31	289	149	1	1.0	NA,0.0,0.0,0.021,0.0,0.0	NA,0.0,0.0,0.0,0.0,0.0	0.004
ENSMUSG00000023411	Nfatc4	14	+	55829893	55830066	55829893	55829949	55830455	55830596	10,6,2,11,8,13	0,1,0,0,0,0	16,20,4,4,20,10	0,0,0,0,2,0	266	149	1	1.0	1.0,0.771,1.0,1.0,1.0,1.0	1.0,1.0,1.0,1.0,0.849,1.0	-0.013
ENSMUSG00000003437	Paf1	7	+	28395417	28395695	28395417	28395539	28395770	28395872	11,114,162,151,109,153	0,0,0,0,0,1	38,130,123,104,133,110	0,0,0,0,0,0	305	149	1	1.0	1.0,1.0,1.0,1.0,1.0,0.987	1.0,1.0,1.0,1.0,1.0,1.0	-0.002
ENSMUSG00000026754	Golga1	2	-	39047585	39047766	39047596	39047766	39047022	39047134	0,0,0,0,0,0	0,22,28,17,19,17	0,2,3,2,3,1	0,13,16,12,20,10	160	149	1	1.0	NA,0.0,0.0,0.0,0.0,0.0	NA,0.125,0.149,0.134,0.123,0.085	-0.123
ENSMUSG00000039842	Mcph1	8	+	18627117	18627318	18627117	18627240	18629545	18629635	0,0,1,0,0,0	0,16,11,13,6,7	0,0,1,1,0,0	0,16,14,16,17,9	227	149	1	1.0	NA,0.0,0.056,0.0,0.0,0.0	NA,0.0,0.045,0.039,0.0,0.0	-0.006
ENSMUSG00000035851	Ythdc1	5	+	86827954	86829479	86827954	86828121	86830553	86830636	30,193,257,348,223,330	0,70,64,80,39,77	14,260,251,284,321,219	11,71,77,72,70,76	1507	149	0.603744393042	1.0	1.0,0.214,0.284,0.301,0.361,0.298	0.112,0.266,0.244,0.281,0.312,0.222	0.17
ENSMUSG00000054702	Ap1s3	1	-	79625104	79625285	79625106	79625285	79623681	79623790	0,0,2,3,0,0	0,13,22,16,0,19	0,0,4,2,2,3	2,15,22,11,15,6	151	149	1	1.0	NA,0.0,0.082,0.156,NA,0.0	0.0,0.0,0.152,0.152,0.116,0.33	-0.066
ENSMUSG00000038506	Dcun1d2	8	-	13280908	13281125	13280916	13281125	13278516	13278685	0,47,43,76,43,49	0,2,2,12,2,5	0,58,40,27,53,47	0,3,1,0,1,0	157	149	1	1.0	NA,0.957,0.953,0.857,0.953,0.903	NA,0.948,0.974,1.0,0.981,1.0	-0.056
ENSMUSG00000001100	Poldip2	11	+	78519179	78519368	78519179	78519305	78521151	78521231	0,0,2,1,0,4	59,93,112,150,117,129	0,0,0,0,0,1	69,94,109,111,193,118	212	149	1	1.0	0.0,0.0,0.012,0.005,0.0,0.021	0.0,0.0,0.0,0.0,0.0,0.006	0.005
ENSMUSG00000038170	Pde4dip	3	-	97756369	97757096	97756883	97757096	97755438	97755597	0,1,1,0,0,0	0,19,20,37,14,33	0,2,1,1,0,0	0,41,33,24,33,21	663	149	1	1.0	NA,0.012,0.011,0.0,0.0,0.0	NA,0.011,0.007,0.009,0.0,0.0	-0.001
ENSMUSG00000053332	Gas5	1	+	161035751	161036014	161035751	161035804	161036207	161036579	915,513,478,827,509,800	1,0,0,7,1,0	755,552,271,402,876,558	3,0,0,0,3,0	359	149	1	1.0	0.997,1.0,1.0,0.98,0.995,1.0	0.991,1.0,1.0,1.0,0.992,1.0	-0.002
ENSMUSG00000053332	Gas5	1	+	161035982	161036244	161035982	161036014	161036548	161036579	1094,646,623,1062,668,963	227,96,96,225,70,171	862,680,439,569,1110,697	162,124,60,80,182,124	379	149	1	1.0	0.655,0.726,0.718,0.65,0.79,0.689	0.677,0.683,0.742,0.737,0.706,0.688	-0.001
ENSMUSG00000053332	Gas5	1	+	161035751	161036014	161035751	161035804	161036819	161036852	34,27,26,55,40,58	0,0,0,0,0,0	20,44,24,23,42,32	0,0,0,1,0,0	359	149	1	1.0	1.0,1.0,1.0,1.0,1.0,1.0	1.0,1.0,1.0,0.905,1.0,1.0	0.016
ENSMUSG00000053332	Gas5	1	+	161036207	161036579	161036207	161036244	161036819	161036852	1472,842,825,1425,811,1223	25,2,5,3,0,3	1144,961,731,846,1384,851	0,0,0,0,9,2	484	149	1	1.0	0.948,0.992,0.981,0.993,1.0,0.992	1.0,1.0,1.0,1.0,0.979,0.992	-0.011
ENSMUSG00000053332	Gas5	1	+	161035982	161036244	161035982	161036014	161036819	161037315	43,88,99,125,90,117	26,5,3,21,7,6	18,96,94,80,117,84	20,11,4,4,14,13	379	149	1	1.0	0.394,0.874,0.928,0.701,0.835,0.885	0.261,0.774,0.902,0.887,0.767,0.718	0.051
ENSMUSG00000053332	Gas5	1	+	161036819	161037164	161036819	161036852	161037287	161037315	1124,559,717,991,617,907	540,206,223,356,198,302	871,688,651,606,1040,648	398,252,177,270,384,244	461	149	1	1.0	0.402,0.467,0.51,0.474,0.502,0.493	0.414,0.469,0.543,0.42,0.467,0.462	0.012
ENSMUSG00000053332	Gas5	1	+	161036819	161037315	161036819	161036852	161037504	161037547	1835,825,1009,1364,890,1345	0,0,0,0,0,0	1405,1006,926,986,1567,943	0,0,0,1,0,0	612	149	1	1.0	1.0,1.0,1.0,1.0,1.0,1.0	1.0,1.0,1.0,0.996,1.0,1.0	0.001
ENSMUSG00000026260	Ndufa10	1	-	92470816	92470985	92470950	92470985	92469862	92470078	61,609,717,888,496,808	0,1,1,0,0,3	143,799,679,659,910,688	0,0,0,0,1,0	283	149	1	1.0	1.0,0.997,0.997,1.0,1.0,0.993	1.0,1.0,1.0,1.0,0.998,1.0	-0.002
ENSMUSG00000026239	Pde6d	1	-	86547435	86547617	86547528	86547617	86546656	86546782	0,1,3,2,2,0	46,125,147,248,133,176	0,7,2,0,2,3	44,143,163,153,236,137	242	149	1	1.0	0.0,0.005,0.012,0.005,0.009,0.0	0.0,0.029,0.007,0.0,0.005,0.013	-0.004
ENSMUSG00000026798	Coq4	2	+	29790456	29790559	29790456	29790530	29795380	29795510	6,12,14,45,21,54	0,0,0,0,0,0	20,36,22,34,55,31	0,2,0,0,2,0	178	149	1	1.0	1.0,1.0,1.0,1.0,1.0,1.0	1.0,0.938,1.0,1.0,0.958,1.0	0.017
ENSMUSG00000026798	Coq4	2	+	29790456	29790559	29790456	29790530	29795383	29795510	10,2,3,22,5,16	0,0,0,2,0,0	4,5,5,11,17,7	0,0,0,0,0,0	178	149	1	1.0	1.0,1.0,1.0,0.902,1.0,1.0	1.0,1.0,1.0,1.0,1.0,1.0	-0.016
ENSMUSG00000074570	Cass4	2	+	172424599	172424680	172424599	172424674	172426635	172427925	0,0,1,0,0,0	0,0,0,0,0,0	0,2,0,0,2,0	0,0,0,0,3,0	155	149	1	1.0	NA,NA,1.0,NA,NA,NA	NA,1.0,NA,NA,0.391,NA	0.304
ENSMUSG00000046711	Hmga1	17	+	27556667	27557066	27556667	27556709	27559532	27559670	112,480,475,739,526,652	3,7,0,22,13,24	156,672,507,378,820,476	0,24,18,11,7,13	506	149	1	1.0	0.917,0.953,1.0,0.908,0.923,0.889	1.0,0.892,0.892,0.91,0.972,0.915	0.002
ENSMUSG00000046711	Hmga1	17	+	27559532	27559703	27559532	27559670	27560915	27561011	18,86,96,137,97,153	0,1,0,0,0,0	39,127,102,77,140,112	0,0,0,2,0,0	182	149	1	1.0	1.0,0.986,1.0,1.0,1.0,1.0	1.0,1.0,1.0,0.969,1.0,1.0	0.003
ENSMUSG00000046711	Hmga1	17	+	27559532	27559703	27559532	27559670	27560927	27561011	38,348,421,626,452,596	94,456,541,655,447,622	131,486,435,351,633,471	135,566,556,409,633,470	182	149	1	1.0	0.249,0.385,0.389,0.439,0.453,0.44	0.443,0.413,0.39,0.413,0.45,0.451	-0.034
ENSMUSG00000046711	Hmga1	17	+	27559532	27559703	27559532	27559670	27560931	27561011	18,86,96,137,97,152	0,0,0,3,0,0	39,127,102,77,138,110	2,2,0,0,0,0	182	149	1	1.0	1.0,1.0,1.0,0.974,1.0,1.0	0.941,0.981,1.0,1.0,1.0,1.0	0.009
ENSMUSG00000031425	Plp1	X	+	136831952	136832214	136831952	136832109	136833267	136833436	0,0,0,2,1,0	0,5,0,0,0,4	0,0,0,0,0,2	0,0,0,8,2,0	254	149	1	1.0	NA,0.0,NA,1.0,1.0,0.0	NA,NA,NA,0.0,0.0,1.0	0.167
ENSMUSG00000056737	Capg	6	+	72555476	72555905	72555476	72555649	72556084	72556252	5637,4267,5352,6558,3954,6113	0,0,1,0,0,1	5966,5646,5581,4303,7729,4479	3,0,0,1,0,1	405	149	1	1.0	1.0,1.0,0.999,1.0,1.0,1.0	0.999,1.0,1.0,0.999,1.0,0.999	0.0
ENSMUSG00000006931	P3h4	11	-	100411728	100411874	100411791	100411874	100411113	100411197	61,25,22,19,40,55	0,0,0,0,0,0	41,20,25,32,108,47	0,2,3,0,0,0	212	149	1	1.0	1.0,1.0,1.0,1.0,1.0,1.0	1.0,0.875,0.854,1.0,1.0,1.0	0.045
ENSMUSG00000033557	Fam20b	1	-	156698726	156698836	156698730	156698836	156690476	156690648	7,81,93,119,71,112	0,0,1,2,1,3	2,75,120,84,63,99	0,1,2,1,5,2	153	149	1	1.0	1.0,1.0,0.989,0.983,0.986,0.973	1.0,0.986,0.983,0.988,0.925,0.98	0.012
ENSMUSG00000028096	Gpr89	3	-	96880522	96880709	96880620	96880709	96880073	96880166	0,1,0,0,0,5	5,46,91,86,32,93	0,1,0,2,1,1	13,73,62,66,93,38	247	149	1	1.0	0.0,0.013,0.0,0.0,0.0,0.031	0.0,0.008,0.0,0.018,0.006,0.016	-0.001
ENSMUSG00000028096	Gpr89	3	-	96893497	96893604	96893516	96893604	96892865	96892967	0,60,34,60,39,74	0,0,1,0,0,1	0,48,63,66,54,71	0,1,0,0,0,0	168	149	1	1.0	NA,1.0,0.968,1.0,1.0,0.985	NA,0.977,1.0,1.0,1.0,1.0	-0.005
ENSMUSG00000026577	Blzf1	1	-	164303847	164303924	164303903	164303924	164302283	164302720	0,3,10,15,8,7	0,0,0,4,0,12	0,0,1,2,4,0	0,0,0,2,0,10	205	149	1	1.0	NA,1.0,1.0,0.732,1.0,0.298	NA,NA,1.0,0.421,1.0,0.0	0.201
ENSMUSG00000036053	Fmnl2	2	+	53130411	53130505	53130411	53130458	53131839	53133804	0,33,47,81,37,47	0,14,9,18,17,16	0,45,34,53,58,21	0,0,13,6,0,3	196	149	1	1.0	NA,0.642,0.799,0.774,0.623,0.691	NA,1.0,0.665,0.87,1.0,0.842	-0.17
ENSMUSG00000063047	Zfp780b	7	-	27976739	27976833	27976751	27976833	27974752	27974805	0,3,3,4,3,2	0,7,4,12,0,9	0,1,3,0,7,7	0,4,4,7,6,5	161	149	1	1.0	NA,0.284,0.41,0.236,1.0,0.171	NA,0.188,0.41,0.0,0.519,0.564	0.084
ENSMUSG00000028382	Ptbp3	4	-	59524394	59524476	59524403	59524476	59514273	59514420	0,3,10,6,2,11	0,0,0,1,0,0	0,4,5,5,9,8	0,0,0,0,0,0	158	149	1	1.0	NA,1.0,1.0,0.85,1.0,1.0	NA,1.0,1.0,1.0,1.0,1.0	-0.03
ENSMUSG00000028382	Ptbp3	4	-	59524394	59524476	59524403	59524476	59517585	59517755	0,161,191,239,161,261	0,21,38,47,32,47	4,191,213,144,117,207	0,42,26,26,27,22	158	149	1	1.0	NA,0.878,0.826,0.827,0.826,0.84	1.0,0.811,0.885,0.839,0.803,0.899	-0.033
ENSMUSG00000002984	Tomm40	7	-	19703065	19703391	19703268	19703391	19702847	19702950	312,184,204,247,157,243	0,0,0,0,1,0	262,256,213,161,351,152	0,0,0,0,0,0	352	149	1	1.0	1.0,1.0,1.0,1.0,0.985,1.0	1.0,1.0,1.0,1.0,1.0,1.0	-0.002
ENSMUSG00000030104	Edem1	6	+	108851209	108851502	108851209	108851283	108852489	108852586	14,29,26,53,35,44	135,332,358,424,274,399	7,27,49,32,37,39	196,397,417,395,496,335	368	149	1	1.0	0.04,0.034,0.029,0.048,0.049,0.043	0.014,0.027,0.045,0.032,0.029,0.045	0.009
ENSMUSG00000028468	Rgp1	4	+	43579374	43579509	43579374	43579424	43579886	43580023	0,63,78,90,53,80	0,0,0,0,0,0	6,80,69,107,61,92	1,0,0,7,0,0	234	149	1	1.0	NA,1.0,1.0,1.0,1.0,1.0	0.793,1.0,1.0,0.907,1.0,1.0	0.05
ENSMUSG00000050244	Heatr1	13	+	12402713	12402925	12402713	12402857	12403144	12403278	0,34,63,54,45,62	0,0,0,0,0,0	0,52,39,48,22,72	0,0,1,0,0,0	217	149	1	1.0	NA,1.0,1.0,1.0,1.0,1.0	NA,1.0,0.964,1.0,1.0,1.0	0.007
ENSMUSG00000025997	Ikzf2	1	-	69577780	69578047	69577858	69578047	69570492	69570660	0,0,1,1,0,0	0,1,0,0,0,0	0,1,3,1,2,0	0,0,2,0,0,2	227	149	1	1.0	NA,0.0,1.0,1.0,NA,NA	NA,1.0,0.496,1.0,1.0,0.0	-0.033
ENSMUSG00000031601	Cnot7	8	-	40499294	40500913	40500751	40500913	40495804	40495915	14,111,105,157,107,143	0,0,0,0,0,0	5,99,130,130,128,109	0,0,1,0,3,1	1606	149	1	1.0	1.0,1.0,1.0,1.0,1.0,1.0	1.0,1.0,0.923,1.0,0.798,0.91	0.061
ENSMUSG00000040859	Bsdc1	4	+	129465229	129465441	129465229	129465346	129466913	129466990	0,0,1,5,1,1	0,1,3,6,7,14	0,0,3,1,2,0	0,6,5,12,3,0	244	149	1	1.0	NA,0.0,0.169,0.337,0.08,0.042	NA,0.0,0.268,0.048,0.289,NA	-0.026
ENSMUSG00000004661	Arid3b	9	-	57810338	57810480	57810408	57810480	57810164	57810237	0,0,1,12,0,0	0,12,20,15,8,16	0,6,1,4,6,0	0,9,20,12,16,27	219	149	1	1.0	NA,0.0,0.033,0.352,0.0,0.0	NA,0.312,0.033,0.185,0.203,0.0	-0.07
ENSMUSG00000036591	Arhgap21	2	-	20855353	20855706	20855580	20855706	20854934	20855040	0,47,44,42,39,50	0,0,0,0,0,0	0,42,40,39,52,42	0,0,0,1,1,1	376	149	1	1.0	NA,1.0,1.0,1.0,1.0,1.0	NA,1.0,1.0,0.939,0.954,0.943	0.033
ENSMUSG00000061878	Sphk1	11	+	116533969	116534318	116533969	116534173	116534848	116535001	0,4,0,0,8,5	8,17,11,9,22,12	3,0,1,1,2,0	8,21,10,6,23,13	294	149	1	1.0	0.0,0.107,0.0,0.0,0.156,0.174	0.16,0.0,0.048,0.078,0.042,0.0	0.018
ENSMUSG00000044783	Hjurp	1	-	88275027	88275097	88275041	88275097	88267947	88268026	10,0,1,3,0,0	0,9,11,1,3,13	0,0,2,1,0,0	0,3,8,5,4,8	163	149	1	1.0	1.0,0.0,0.077,0.733,0.0,0.0	NA,0.0,0.186,0.155,0.0,0.0	0.233
ENSMUSG00000038260	Trpm4	7	-	45305288	45305494	45305373	45305494	45304947	45305080	103,53,68,85,47,71	0,0,0,0,0,0	65,46,31,47,75,53	1,0,0,0,0,4	234	149	1	1.0	1.0,1.0,1.0,1.0,1.0,1.0	0.976,1.0,1.0,1.0,1.0,0.894	0.022
ENSMUSG00000026972	Arrdc1	2	-	24926544	24926727	24926582	24926727	24926271	24926445	14,44,62,74,32,43	0,0,0,1,0,0	32,65,46,57,43,40	0,0,0,0,0,0	187	149	1	1.0	1.0,1.0,1.0,0.983,1.0,1.0	1.0,1.0,1.0,1.0,1.0,1.0	-0.003
ENSMUSG00000018287	Spag7	11	-	70664987	70665364	70665296	70665364	70664782	70664867	185,225,272,379,248,344	0,0,0,0,1,0	244,339,325,337,469,287	0,0,0,0,0,0	458	149	1	1.0	1.0,1.0,1.0,1.0,0.988,1.0	1.0,1.0,1.0,1.0,1.0,1.0	-0.002
ENSMUSG00000001134	Uxt	X	-	20961634	20961786	20961679	20961786	20959937	20960019	0,2,9,4,3,14	81,71,76,139,71,106	14,7,3,14,4,3	93,114,122,80,141,100	194	149	1	1.0	0.0,0.021,0.083,0.022,0.031,0.092	0.104,0.045,0.019,0.118,0.021,0.023	-0.013
ENSMUSG00000023990	Tfeb	17	+	47769237	47769519	47769237	47769261	47785964	47786196	5,0,1,3,3,0	0,9,14,14,10,6	0,3,0,3,0,0	0,12,12,8,13,13	407	149	1	1.0	1.0,0.0,0.025,0.073,0.099,0.0	NA,0.084,0.0,0.121,0.0,0.0	0.158
ENSMUSG00000026956	Uap1l1	2	-	25363243	25363384	25363311	25363384	25362662	25362848	2493,777,979,1351,807,1167	21,11,12,13,13,13	2098,1033,949,995,1619,921	19,8,9,17,14,10	217	149	1	1.0	0.988,0.98,0.982,0.986,0.977,0.984	0.987,0.989,0.986,0.976,0.988,0.984	-0.002
ENSMUSG00000026944	Abca2	2	+	25441874	25442111	25441874	25442054	25442190	25442397	0,57,115,111,78,131	0,9,8,11,11,14	14,76,126,106,77,77	0,8,3,1,8,12	206	149	1	1.0	NA,0.821,0.912,0.88,0.837,0.871	1.0,0.873,0.968,0.987,0.874,0.823	-0.057
ENSMUSG00000015087	Rabl6	2	-	25598127	25598197	25598144	25598197	25596432	25596524	0,9,6,3,1,3	8,74,108,116,94,115	0,4,12,4,9,7	12,88,72,105,113,101	166	149	1	1.0	0.0,0.098,0.047,0.023,0.009,0.023	0.0,0.039,0.13,0.033,0.067,0.059	-0.021
ENSMUSG00000026938	Fcna	2	-	25626011	25626139	25626087	25626139	25625433	25625563	123,84,63,179,85,142	0,0,0,0,0,0	79,147,68,127,142,107	4,0,0,0,2,1	225	149	1	1.0	1.0,1.0,1.0,1.0,1.0,1.0	0.929,1.0,1.0,1.0,0.979,0.986	0.018
ENSMUSG00000031362	Xlr4c	X	-	73242577	73242660	73242613	73242660	73242067	73242195	0,0,0,0,0,1	0,0,2,5,0,0	0,6,1,0,3,0	0,3,0,0,0,1	185	149	1	1.0	NA,NA,0.0,0.0,NA,1.0	NA,0.617,1.0,NA,1.0,0.0	-0.321
ENSMUSG00000023026	Dip2b	15	+	100155033	100155156	100155033	100155153	100157169	100157367	0,4,5,10,3,7	0,18,19,18,13,16	0,3,9,12,7,4	0,14,8,21,10,14	152	149	1	1.0	NA,0.179,0.205,0.353,0.184,0.3	NA,0.174,0.524,0.359,0.407,0.219	-0.092
ENSMUSG00000024299	Adamts10	17	+	33537278	33537424	33537278	33537327	33537899	33537943	20,96,90,126,83,113	0,0,0,0,1,0	9,136,106,76,95,100	0,0,0,0,0,0	246	149	1	1.0	1.0,1.0,1.0,1.0,0.98,1.0	1.0,1.0,1.0,1.0,1.0,1.0	-0.003
ENSMUSG00000024299	Adamts10	17	+	33538067	33538410	33538067	33538173	33538570	33538695	10,78,90,146,77,118	0,0,1,0,0,0	12,110,127,95,95,83	0,0,0,0,0,0	386	149	1	1.0	1.0,1.0,0.972,1.0,1.0,1.0	1.0,1.0,1.0,1.0,1.0,1.0	-0.005
ENSMUSG00000024299	Adamts10	17	+	33538570	33538701	33538570	33538695	33543197	33543305	0,17,11,22,12,9	0,11,22,30,18,28	0,15,13,16,5,12	8,38,26,26,26,13	155	149	1	1.0	NA,0.598,0.325,0.413,0.391,0.236	0.0,0.275,0.325,0.372,0.156,0.47	0.126
ENSMUSG00000024299	Adamts10	17	+	33538570	33538712	33538570	33538695	33543197	33543305	0,18,12,32,21,25	0,11,22,30,18,28	3,32,26,16,27,19	8,38,26,26,26,13	166	149	1	1.0	NA,0.595,0.329,0.489,0.512,0.445	0.252,0.43,0.473,0.356,0.482,0.567	0.047
ENSMUSG00000024299	Adamts10	17	+	33538570	33538712	33538570	33538701	33543197	33543305	0,16,11,32,20,25	0,15,10,22,11,9	3,30,24,16,25,17	0,13,11,16,3,10	160	149	1	1.0	NA,0.498,0.506,0.575,0.629,0.721	1.0,0.682,0.67,0.482,0.886,0.613	-0.136
ENSMUSG00000024299	Adamts10	17	+	33549479	33550670	33549479	33549609	33551013	33551190	77,163,182,281,160,215	0,6,1,0,3,4	41,214,169,159,248,168	0,0,0,3,2,0	1210	149	1	1.0	1.0,0.77,0.957,1.0,0.868,0.869	1.0,1.0,1.0,0.867,0.939,1.0	-0.057
ENSMUSG00000015305	Sash1	10	-	8750652	8751485	8751138	8751485	8746115	8746190	0,17,22,46,43,34	0,221,225,350,195,348	0,23,13,35,18,34	1,220,218,303,177,229	635	149	1	1.0	NA,0.018,0.022,0.03,0.049,0.022	0.0,0.024,0.014,0.026,0.023,0.034	0.008
ENSMUSG00000036160	Surf6	2	-	26899093	26899425	26899336	26899425	26892866	26893067	0,7,10,18,2,6	7,53,64,93,64,84	0,3,5,7,3,3	2,57,53,54,63,36	392	149	1	1.0	0.0,0.048,0.056,0.069,0.012,0.026	0.0,0.02,0.035,0.047,0.018,0.031	0.01
ENSMUSG00000003038	Hmgn2	4	-	133966759	133966795	133966765	133966795	133966428	133966479	0,0,1,11,3,14	0,71,307,496,324,485	0,0,4,7,11,3	29,110,127,187,397,41	155	149	1	1.0	NA,0.0,0.003,0.021,0.009,0.027	0.0,0.0,0.029,0.035,0.026,0.066	-0.014
ENSMUSG00000000290	Itgb2	10	+	77542397	77542546	77542397	77542486	77546012	77546193	2,21,21,21,18,29	60,3375,4220,4497,2882,4572	0,15,19,13,8,12	166,4160,4453,3344,3938,3645	209	149	1	1.0	0.023,0.004,0.004,0.003,0.004,0.005	0.0,0.003,0.003,0.003,0.001,0.002	0.005
ENSMUSG00000095028	Sirpb1b	3	-	15542139	15542472	15542157	15542472	15495750	15495956	0,0,0,0,0,0	4,0,0,6,1,5	0,0,0,1,0,0	0,6,0,0,8,0	167	149	1	1.0	0.0,NA,NA,0.0,0.0,0.0	NA,0.0,NA,1.0,0.0,NA	-0.333
ENSMUSG00000036792	Mbd5	2	+	49272040	49273057	49272040	49272367	49274562	49274774	0,16,23,26,13,27	0,1,9,7,2,4	1,15,13,16,4,14	0,8,13,3,11,0	839	149	1	1.0	NA,0.74,0.312,0.397,0.536,0.545	1.0,0.25,0.151,0.486,0.061,1.0	0.015
ENSMUSG00000020827	Mink1	11	+	70603767	70603943	70603767	70603934	70604183	70604253	9,120,155,161,109,162	0,3,1,0,0,4	2,184,132,139,96,124	0,6,0,4,0,0	158	149	1	1.0	1.0,0.974,0.993,1.0,1.0,0.974	1.0,0.967,1.0,0.97,1.0,1.0	0.001
ENSMUSG00000026857	Ntmt1	2	+	30819628	30819832	30819628	30819768	30820448	30820701	79,79,78,126,86,101	15,0,0,0,0,3	87,96,83,79,126,99	4,1,0,2,0,0	213	149	1	1.0	0.787,1.0,1.0,1.0,1.0,0.959	0.938,0.985,1.0,0.965,1.0,1.0	-0.024
ENSMUSG00000026848	Tor1b	2	+	30953751	30954017	30953751	30954008	30955777	30955953	0,90,100,124,63,118	0,0,0,0,0,10	7,94,102,81,83,109	0,5,0,0,0,3	158	149	1	1.0	NA,1.0,1.0,1.0,1.0,0.918	1.0,0.947,1.0,1.0,1.0,0.972	-0.003
ENSMUSG00000048537	Phldb1	9	-	44697718	44697842	44697751	44697842	44696036	44696183	0,5,9,6,6,2	0,14,23,38,15,34	9,3,2,4,4,7	11,23,27,20,31,25	182	149	1	1.0	NA,0.226,0.243,0.114,0.247,0.046	0.401,0.096,0.057,0.141,0.096,0.186	0.012
ENSMUSG00000028248	Pnisr	4	+	21869515	21870405	21869515	21869615	21871437	21871608	0,100,158,172,125,137	0,0,2,0,0,0	6,153,142,135,172,108	0,0,0,0,0,2	939	149	1	1.0	NA,1.0,0.926,1.0,1.0,1.0	1.0,1.0,1.0,1.0,1.0,0.895	0.003
ENSMUSG00000039356	Exosc2	2	+	31672471	31672586	31672471	31672573	31674514	31674560	0,3,2,6,7,3	36,59,59,82,70,90	0,0,0,0,0,3	16,55,71,65,108,66	162	149	1	1.0	0.0,0.045,0.03,0.063,0.084,0.03	0.0,0.0,0.0,0.0,0.0,0.04	0.035
ENSMUSG00000037363	Letm2	8	-	25593718	25594166	25593750	25594166	25592451	25592595	0,0,4,10,0,4	0,4,1,5,0,3	0,8,3,0,2,11	0,1,1,1,2,3	181	149	1	1.0	NA,0.0,0.767,0.622,NA,0.523	NA,0.868,0.712,0.0,0.452,0.751	-0.079
ENSMUSG00000037363	Letm2	8	-	25596963	25597496	25597119	25597496	25596361	25596445	0,0,3,1,3,1	0,0,0,1,0,2	0,1,2,0,4,2	0,0,0,0,1,0	305	149	1	1.0	NA,NA,1.0,0.328,1.0,0.196	NA,1.0,1.0,NA,0.661,1.0	-0.284
ENSMUSG00000037363	Letm2	8	-	25597119	25597513	25597274	25597513	25596361	25596445	0,6,7,4,1,3	0,1,2,5,3,0	2,1,10,2,9,6	0,0,0,0,5,4	304	149	1	1.0	NA,0.746,0.632,0.282,0.14,1.0	1.0,1.0,1.0,1.0,0.469,0.424	-0.256
ENSMUSG00000026309	Ilkap	1	-	91388344	91388446	91388354	91388446	91387214	91387341	32,97,94,110,72,138	3,19,5,11,6,12	45,102,68,82,138,96	7,18,11,22,31,16	159	149	0.194797422738	1.0	0.909,0.827,0.946,0.904,0.918,0.915	0.858,0.842,0.853,0.777,0.807,0.849	0.072
ENSMUSG00000026811	St6galnac6	2	+	32608041	32608225	32608041	32608096	32609225	32609316	0,8,1,7,3,16	0,21,14,46,25,43	0,10,5,2,19,4	0,27,22,19,22,24	278	149	1	1.0	NA,0.17,0.037,0.075,0.06,0.166	NA,0.166,0.109,0.053,0.316,0.082	-0.044
ENSMUSG00000026811	St6galnac6	2	+	32614780	32615187	32614780	32615168	32618496	32618604	7,79,76,118,67,112	0,5,10,27,7,8	16,98,81,73,91,78	1,10,3,0,7,0	168	149	0.250546370071	1.0	1.0,0.933,0.871,0.795,0.895,0.925	0.934,0.897,0.96,1.0,0.92,1.0	-0.049
ENSMUSG00000023505	Cdca3	6	+	124831361	124832439	124831361	124831488	124832565	124832669	456,312,416,428,329,478	0,0,0,0,0,0	535,533,513,358,601,360	0,0,1,0,0,0	1100	149	1	1.0	1.0,1.0,1.0,1.0,1.0,1.0	1.0,1.0,0.986,1.0,1.0,1.0	0.002
ENSMUSG00000026939	Tmem141	2	-	25621360	25621458	25621374	25621458	25621065	25621167	3,1,3,1,4,10	0,0,0,2,0,0	0,8,0,6,2,2	0,1,0,0,2,0	163	149	1	1.0	1.0,1.0,1.0,0.314,1.0,1.0	NA,0.88,NA,1.0,0.478,1.0	0.046
ENSMUSG00000026939	Tmem141	2	-	25621360	25621458	25621374	25621458	25621065	25621173	36,11,13,25,20,31	117,96,109,171,75,136	20,22,18,24,24,27	126,120,95,107,184,109	163	149	1	1.0	0.22,0.095,0.098,0.118,0.196,0.172	0.127,0.144,0.148,0.17,0.107,0.185	0.003
ENSMUSG00000036632	Alg5	3	+	54738781	54738953	54738781	54738951	54739261	54739308	135,282,341,384,272,408	0,0,1,2,2,0	136,339,305,275,432,272	0,0,5,4,4,3	151	149	1	1.0	1.0,1.0,0.997,0.995,0.993,1.0	1.0,1.0,0.984,0.985,0.991,0.989	0.006
ENSMUSG00000039021	Ttc16	2	-	32774793	32775095	32775047	32775095	32774390	32774557	0,0,0,0,1,0	0,0,0,0,0,0	0,0,0,0,0,0	0,0,1,0,0,1	403	149	1	1.0	NA,NA,NA,NA,1.0,NA	NA,NA,0.0,NA,NA,0.0	1.0
ENSMUSG00000027425	Kat14	2	+	144373190	144373855	144373190	144373369	144375844	144375963	109,301,358,440,287,415	0,4,6,10,7,12	60,389,374,343,355,330	0,9,6,7,16,7	635	149	1	1.0	1.0,0.946,0.933,0.912,0.906,0.89	1.0,0.91,0.936,0.92,0.839,0.917	0.011
ENSMUSG00000038900	Rpl12	2	+	32961739	32961960	32961739	32961839	32962048	32962122	151,119,160,268,139,190	5370,4635,5885,7165,4879,7498	147,148,168,122,254,141	5297,5814,6182,5342,9632,5855	270	149	1	1.0	0.015,0.014,0.015,0.02,0.015,0.014	0.015,0.014,0.015,0.012,0.014,0.013	0.002
ENSMUSG00000004105	Angptl2	2	+	33228174	33229032	33228174	33228357	33242199	33242393	19,637,913,889,799,1225	0,5,0,8,2,1	125,996,1093,835,1441,1076	0,1,0,2,11,3	824	149	1	1.0	1.0,0.958,1.0,0.953,0.986,0.996	1.0,0.994,1.0,0.987,0.959,0.985	-0.005
ENSMUSG00000032525	Nktr	9	+	121738387	121740075	121738387	121738415	121741121	121741151	0,59,78,86,53,70	0,6,8,12,8,9	0,60,51,59,57,49	0,6,7,8,7,7	1809	149	1	1.0	NA,0.447,0.445,0.371,0.353,0.39	NA,0.452,0.375,0.378,0.401,0.366	0.007
ENSMUSG00000070953	Rabepk	2	-	34797370	34797433	34797374	34797433	34795171	34795329	4,1,0,4,3,5	1,12,48,42,19,37	0,6,2,4,5,3	13,26,45,42,45,37	153	149	1	1.0	0.796,0.075,0.0,0.085,0.133,0.116	0.0,0.183,0.041,0.085,0.098,0.073	0.121
ENSMUSG00000039671	Zmynd8	2	-	165807518	165807929	165807674	165807929	165805186	165805377	0,10,14,14,14,7	11,47,44,86,47,77	0,13,14,7,28,9	3,64,45,37,58,47	305	149	1	1.0	0.0,0.094,0.135,0.074,0.127,0.043	0.0,0.09,0.132,0.085,0.191,0.086	-0.019
ENSMUSG00000020092	Pald1	10	-	61340930	61341352	61341211	61341352	61339198	61339339	30,65,93,101,82,149	0,1,0,0,0,0	14,110,98,98,104,102	0,0,0,0,0,0	430	149	1	1.0	1.0,0.957,1.0,1.0,1.0,1.0	1.0,1.0,1.0,1.0,1.0,1.0	-0.007
ENSMUSG00000036067	Slc2a6	2	-	27023087	27023643	27023534	27023643	27022718	27022864	40,38,47,65,50,53	0,0,2,3,0,1	36,64,64,58,125,66	0,1,0,0,1,0	596	149	1	1.0	1.0,1.0,0.855,0.844,1.0,0.93	1.0,0.941,1.0,1.0,0.969,1.0	-0.047
ENSMUSG00000017664	Slc35c2	2	-	165283248	165283600	165283527	165283600	165282782	165282933	87,364,493,758,328,618	0,0,0,0,0,0	116,488,484,542,632,538	0,0,0,0,1,0	428	149	1	1.0	1.0,1.0,1.0,1.0,1.0,1.0	1.0,1.0,1.0,1.0,0.995,1.0	0.001
ENSMUSG00000035165	Kcne3	7	+	100182681	100183074	100182681	100182823	100184137	100184865	0,12,6,7,1,11	0,2,1,0,7,2	0,14,8,7,16,5	5,12,22,8,14,6	400	149	1	1.0	NA,0.691,0.691,1.0,0.051,0.672	0.0,0.303,0.119,0.246,0.299,0.237	0.42
ENSMUSG00000028680	Plk3	4	-	117131061	117131153	117131112	117131153	117130723	117130817	41,66,61,94,44,91	0,0,0,4,2,4	18,66,74,58,81,50	0,1,1,0,2,1	200	149	1	1.0	1.0,1.0,1.0,0.946,0.942,0.944	1.0,0.98,0.982,1.0,0.968,0.974	-0.012
ENSMUSG00000034867	Ankrd27	7	+	35608320	35608458	35608320	35608453	35612462	35612555	0,0,0,0,2,3	0,17,49,42,16,26	0,0,1,0,0,0	0,41,27,26,22,23	154	149	1	1.0	NA,0.0,0.0,0.0,0.108,0.1	NA,0.0,0.035,0.0,0.0,0.0	0.035
ENSMUSG00000033416	Gucd1	10	-	75511902	75512156	75512071	75512156	75511120	75511286	0,3,0,4,2,9	0,45,55,57,43,84	0,7,2,1,3,0	0,32,36,51,23,46	318	149	1	1.0	NA,0.03,0.0,0.032,0.021,0.048	NA,0.093,0.025,0.009,0.058,0.0	-0.011
ENSMUSG00000020262	Adarb1	10	-	77312347	77312526	77312377	77312526	77311105	77311274	0,0,6,2,0,1	0,0,1,0,0,1	4,4,6,0,0,0	0,3,2,2,3,5	179	149	1	1.0	NA,NA,0.833,1.0,NA,0.454	1.0,0.526,0.714,0.0,0.0,0.0	0.389
ENSMUSG00000036893	Ehmt1	2	-	24805073	24805241	24805081	24805241	24804759	24804904	0,50,30,54,38,48	0,0,0,0,0,0	0,44,37,45,51,34	0,1,0,0,3,0	157	149	1	1.0	NA,1.0,1.0,1.0,1.0,1.0	NA,0.977,1.0,1.0,0.942,1.0	0.016
ENSMUSG00000036893	Ehmt1	2	-	24824928	24825067	24824944	24825067	24815730	24815832	0,2,2,3,1,1	0,41,50,53,49,48	0,0,0,2,0,0	0,57,38,27,49,45	165	149	1	1.0	NA,0.042,0.035,0.049,0.018,0.018	NA,0.0,0.0,0.063,0.0,0.0	0.02
ENSMUSG00000036893	Ehmt1	2	-	24886996	24887069	24887002	24887069	24877454	24877626	0,1,5,0,0,0	0,1,3,7,0,8	0,0,0,0,0,0	0,0,2,5,0,0	155	149	1	1.0	NA,0.49,0.616,0.0,NA,0.0	NA,NA,0.0,0.0,NA,NA	0.276
ENSMUSG00000036893	Ehmt1	2	-	24886996	24887069	24887002	24887069	24884145	24884702	0,8,0,3,1,6	8,28,35,57,25,32	0,4,2,6,0,5	0,26,23,23,32,23	155	149	1	1.0	0.0,0.215,0.0,0.048,0.037,0.153	NA,0.129,0.077,0.2,0.0,0.173	-0.04
ENSMUSG00000008855	Hdac5	11	-	102195947	102196117	102195951	102196117	102195748	102195894	6,0,0,0,0,0	20,4,1,10,3,5	4,1,0,1,1,0	0,2,9,0,7,5	153	149	1	1.0	0.226,0.0,0.0,0.0,0.0,0.0	1.0,0.327,0.0,1.0,0.122,0.0	-0.37
ENSMUSG00000008855	Hdac5	11	-	102195947	102196117	102195951	102196117	102195750	102195868	25,1,3,8,3,4	393,114,148,147,89,129	8,4,5,7,9,1	317,132,103,118,238,116	153	149	1	1.0	0.058,0.008,0.019,0.05,0.032,0.029	0.024,0.029,0.045,0.055,0.036,0.008	-0.0
ENSMUSG00000005107	Slc2a9	5	-	38483304	38483385	38483316	38483385	38477394	38477493	0,0,0,0,0,0	0,1,1,4,1,0	0,0,0,0,3,0	0,0,0,1,1,1	161	149	1	1.0	NA,0.0,0.0,0.0,0.0,NA	NA,NA,NA,0.0,0.735,0.0	-0.245
ENSMUSG00000027284	Cdan1	2	-	120722609	120722758	120722656	120722758	120720881	120720989	0,25,32,60,27,29	0,0,2,0,0,9	35,53,31,25,37,38	0,1,0,1,0,0	196	149	1	1.0	NA,1.0,0.924,1.0,1.0,0.71	1.0,0.976,1.0,0.95,1.0,1.0	-0.061
ENSMUSG00000027284	Cdan1	2	-	120729688	120730099	120729929	120730099	120729530	120729609	0,41,34,27,26,51	0,0,0,0,0,1	1,27,22,40,28,23	0,0,0,0,0,0	390	149	1	1.0	NA,1.0,1.0,1.0,1.0,0.951	1.0,1.0,1.0,1.0,1.0,1.0	-0.01
ENSMUSG00000064065	Ipcef1	10	-	6935174	6935275	6935186	6935275	6917553	6920086	0,0,0,0,0,1	0,1,0,1,0,0	0,0,0,1,0,0	0,0,1,0,0,2	161	149	1	1.0	NA,0.0,NA,0.0,NA,1.0	NA,NA,0.0,1.0,NA,0.0	0.0
ENSMUSG00000067768	Xlr4b	X	+	73214348	73214585	73214348	73214481	73214773	73214856	0,0,1,0,0,0	28,16,10,15,5,11	0,3,1,0,0,0	2,3,13,4,14,11	253	149	1	1.0	0.0,0.0,0.056,0.0,0.0,0.0	0.0,0.371,0.043,0.0,0.0,0.0	-0.06
ENSMUSG00000067768	Xlr4b	X	+	73214773	73214856	73214773	73214820	73215227	73215355	10,24,11,25,10,18	0,0,0,2,0,3	2,3,18,4,16,16	0,0,0,0,7,0	185	149	1	1.0	1.0,1.0,1.0,0.91,1.0,0.829	1.0,1.0,1.0,1.0,0.648,1.0	0.015
ENSMUSG00000035168	Tanc1	2	+	59790775	59790898	59790775	59790877	59791598	59791880	0,4,8,6,5,13	0,1,0,4,3,7	0,14,0,2,4,4	0,1,7,3,5,5	170	149	1	1.0	NA,0.778,1.0,0.568,0.594,0.619	NA,0.925,0.0,0.369,0.412,0.412	0.288
ENSMUSG00000036550	Cnot1	8	-	95733070	95733323	95733091	95733323	95730412	95730661	0,41,57,58,43,55	0,74,64,92,42,124	2,49,52,50,69,45	5,63,69,66,77,49	170	149	1	1.0	NA,0.327,0.438,0.356,0.473,0.28	0.26,0.405,0.398,0.399,0.44,0.446	-0.017
ENSMUSG00000036550	Cnot1	8	-	95754964	95755111	95754979	95755111	95753025	95753150	4,57,58,78,38,74	0,12,22,28,21,23	0,62,61,53,62,33	0,34,23,28,33,19	164	149	1	1.0	1.0,0.812,0.705,0.717,0.622,0.745	NA,0.624,0.707,0.632,0.631,0.612	0.126
ENSMUSG00000073008	Gpr174	X	+	107268881	107268967	107268881	107268963	107288465	107288536	0,0,0,0,0,1	0,0,0,0,0,0	0,0,0,0,0,0	0,0,0,0,0,1	153	149	1	1.0	NA,NA,NA,NA,NA,1.0	NA,NA,NA,NA,NA,0.0	1.0
ENSMUSG00000030733	Sh2b1	7	-	126468419	126468641	126468472	126468641	126466998	126467773	7,18,20,23,8,12	0,1,2,0,1,4	4,14,15,18,18,25	0,0,1,0,2,0	202	149	1	1.0	1.0,0.93,0.881,1.0,0.855,0.689	1.0,1.0,0.917,1.0,0.869,1.0	-0.072
ENSMUSG00000030733	Sh2b1	7	-	126468419	126468641	126468472	126468641	126467949	126468049	44,35,42,44,22,43	24,58,49,54,43,72	30,28,45,40,32,43	41,53,40,40,52,45	202	149	1	1.0	0.575,0.308,0.387,0.375,0.274,0.306	0.351,0.28,0.454,0.425,0.312,0.413	-0.002
ENSMUSG00000005672	Kit	5	+	75638964	75639158	75638964	75639146	75640492	75640599	0,2,0,0,0,0	0,0,0,5,3,0	0,2,0,0,0,1	0,0,0,0,0,2	161	149	1	1.0	NA,1.0,NA,0.0,0.0,NA	NA,1.0,NA,NA,NA,0.316	-0.325
ENSMUSG00000096971	4930556M19Rik	15	+	10716647	10716774	10716647	10716718	10719063	10719429	0,3,0,1,0,0	0,2,0,0,3,0	0,3,2,1,0,2	0,0,0,0,0,4	205	149	1	1.0	NA,0.522,NA,1.0,0.0,NA	NA,1.0,1.0,1.0,NA,0.267	-0.309
ENSMUSG00000026600	Soat1	1	-	156466657	156466798	156466680	156466798	156457945	156458004	0,10,20,22,23,11	0,785,887,1075,742,1011	0,13,15,16,10,8	7,945,842,789,708,718	172	149	1	1.0	NA,0.011,0.019,0.017,0.026,0.009	0.0,0.012,0.015,0.017,0.012,0.01	0.005
ENSMUSG00000064289	Tank	2	+	61613650	61613798	61613650	61613715	61626902	61627014	0,80,117,156,94,177	0,3,0,0,5,0	0,130,134,116,98,91	0,0,0,0,0,0	232	149	1	1.0	NA,0.945,1.0,1.0,0.924,1.0	NA,1.0,1.0,1.0,1.0,1.0	-0.026
ENSMUSG00000064289	Tank	2	+	61613650	61613798	61613650	61613715	61626905	61627014	0,126,149,221,131,242	0,0,0,0,0,5	0,171,186,179,158,154	0,0,0,0,0,0	232	149	1	1.0	NA,1.0,1.0,1.0,1.0,0.969	NA,1.0,1.0,1.0,1.0,1.0	-0.006
ENSMUSG00000026921	Egfl7	2	+	26592117	26592280	26592117	26592241	26592417	26592681	67,18,0,6,2,0	0,0,0,0,0,1	10,3,1,2,22,0	0,0,0,0,0,1	188	149	1	1.0	1.0,1.0,NA,1.0,1.0,0.0	1.0,1.0,1.0,1.0,1.0,0.0	-0.033
ENSMUSG00000026213	Stk11ip	1	+	75524682	75524943	75524682	75524888	75525087	75525162	0,3,7,10,5,7	0,81,64,97,73,74	0,9,8,5,12,6	3,78,70,73,59,76	204	149	1	1.0	NA,0.026,0.074,0.07,0.048,0.065	0.0,0.078,0.077,0.048,0.129,0.055	-0.008
ENSMUSG00000007850	Hnrnph1	11	+	50379467	50379964	50379467	50379623	50381458	50381597	13,398,515,582,493,652	0,0,0,0,0,0	11,530,584,515,551,481	0,0,0,1,0,0	490	149	1	1.0	1.0,1.0,1.0,1.0,1.0,1.0	1.0,1.0,1.0,0.994,1.0,1.0	0.001
ENSMUSG00000007850	Hnrnph1	11	+	50383830	50383920	50383830	50383890	50384643	50384736	48,355,483,560,414,512	4,49,42,80,60,62	93,515,527,359,694,400	13,83,60,58,123,98	179	149	1	1.0	0.909,0.858,0.905,0.854,0.852,0.873	0.856,0.838,0.88,0.837,0.824,0.773	0.041
ENSMUSG00000027086	Fastkd1	2	-	69702362	69702849	69702449	69702849	69700123	69700238	20,20,23,34,34,28	0,0,2,3,1,0	3,27,25,25,34,23	4,0,0,0,1,0	236	149	1	1.0	1.0,1.0,0.879,0.877,0.955,1.0	0.321,1.0,1.0,1.0,0.955,1.0	0.073
ENSMUSG00000044308	Ubr3	2	+	69991424	69991637	69991424	69991625	69993675	69993812	0,26,20,41,23,30	0,12,12,15,20,29	1,35,17,37,16,26	0,24,19,20,24,22	161	149	1	1.0	NA,0.667,0.607,0.717,0.516,0.489	1.0,0.574,0.453,0.631,0.382,0.522	0.006
ENSMUSG00000040528	Milr1	11	+	106757702	106757814	106757702	106757809	106761182	106761296	0,1,0,0,0,0	4,0,0,2,0,0	0,0,1,0,1,0	0,0,0,2,0,1	154	149	1	1.0	0.0,1.0,NA,0.0,NA,NA	NA,NA,1.0,0.0,1.0,0.0	-0.167
ENSMUSG00000028101	Pias3	3	+	96703525	96703659	96703525	96703628	96703738	96703907	0,29,33,50,38,30	0,1,3,3,1,0	11,27,43,25,60,38	0,1,3,0,0,1	180	149	1	1.0	NA,0.96,0.901,0.932,0.969,1.0	1.0,0.957,0.922,1.0,1.0,0.969	-0.022
ENSMUSG00000036180	Gatad2a	8	-	69912901	69913224	69912922	69913224	69911676	69911869	0,0,0,0,1,0	10,13,3,31,14,24	0,0,0,0,0,0	0,13,15,0,12,24	170	149	1	1.0	0.0,0.0,0.0,0.0,0.059,0.0	NA,0.0,0.0,NA,0.0,0.0	0.01
ENSMUSG00000036180	Gatad2a	8	-	69916559	69916700	69916568	69916700	69916283	69916448	0,11,9,22,9,14	0,68,64,87,65,102	4,11,10,15,6,20	7,76,60,93,82,75	158	149	1	1.0	NA,0.132,0.117,0.193,0.115,0.115	0.35,0.12,0.136,0.132,0.065,0.201	-0.033
ENSMUSG00000036180	Gatad2a	8	-	69916559	69916700	69916568	69916700	69916283	69916451	0,2,4,6,0,5	0,33,18,46,24,26	0,7,5,2,2,5	0,26,34,24,23,15	158	149	1	1.0	NA,0.054,0.173,0.11,0.0,0.154	NA,0.202,0.122,0.073,0.076,0.239	-0.044
ENSMUSG00000006423	C330007P06Rik	X	-	36856816	36856893	36856851	36856893	36853329	36853419	0,1,0,0,0,0	0,0,5,5,2,0	0,0,2,0,0,0	0,1,6,0,4,3	184	149	1	1.0	NA,1.0,0.0,0.0,0.0,NA	NA,0.0,0.213,NA,0.0,0.0	0.197
ENSMUSG00000031549	Ido2	8	-	24553606	24553840	24553720	24553840	24550768	24550887	0,1,0,0,0,0	0,0,0,1,0,0	0,0,0,0,0,0	0,0,1,0,1,0	263	149	1	1.0	NA,1.0,NA,0.0,NA,NA	NA,NA,0.0,NA,0.0,NA	0.5
ENSMUSG00000004788	Eif2b2	12	+	85219821	85219942	85219821	85219933	85220096	85220245	90,160,179,250,172,245	0,2,0,4,2,1	54,204,203,159,302,236	0,2,4,4,1,2	158	149	1	1.0	1.0,0.987,1.0,0.983,0.988,0.996	1.0,0.99,0.98,0.974,0.997,0.991	0.004
ENSMUSG00000037761	Actr5	2	+	158635306	158636147	158635306	158635426	158636667	158636800	64,34,32,59,29,52	2,0,0,3,5,6	42,44,32,26,68,37	3,1,0,1,1,0	870	149	0.0227851684309	1.0	0.846,1.0,1.0,0.771,0.498,0.597	0.706,0.883,1.0,0.817,0.921,1.0	-0.103
ENSMUSG00000038538	Ubn2	6	+	38463553	38464049	38463553	38464043	38470151	38470222	0,0,3,1,0,4	0,11,14,13,5,3	0,0,0,3,1,3	0,4,9,2,2,5	155	149	1	1.0	NA,0.0,0.171,0.069,0.0,0.562	NA,0.0,0.0,0.59,0.325,0.366	-0.096
ENSMUSG00000027014	Cwc22	2	-	77903795	77904034	77903813	77904034	77895765	77896578	16,26,20,34,21,32	4,22,9,8,15,6	6,29,25,20,31,25	1,11,17,6,18,9	167	149	1	1.0	0.781,0.513,0.665,0.791,0.555,0.826	0.843,0.702,0.567,0.748,0.606,0.713	-0.008
ENSMUSG00000063550	Nup98	7	-	102180376	102180515	102180427	102180515	102176312	102176405	0,14,30,24,7,36	0,43,45,56,22,61	0,35,6,27,22,21	0,48,50,42,46,60	200	149	1	1.0	NA,0.195,0.332,0.242,0.192,0.305	NA,0.352,0.082,0.324,0.263,0.207	0.008
ENSMUSG00000027001	Dusp19	2	+	80621193	80621800	80621193	80621240	80624325	80624360	0,12,0,2,2,2	11,3,4,9,0,5	0,5,4,2,4,2	3,3,6,4,6,3	709	149	1	1.0	0.0,0.457,0.0,0.045,1.0,0.078	0.0,0.259,0.123,0.095,0.123,0.123	0.143
ENSMUSG00000040174	Alkbh3	2	-	94010262	94010752	94010682	94010752	94008423	94008592	8,43,77,56,49,83	9,22,28,52,29,47	25,46,76,55,91,62	9,30,45,44,62,38	569	149	1	1.0	0.189,0.339,0.419,0.22,0.307,0.316	0.421,0.286,0.307,0.247,0.278,0.299	-0.008
ENSMUSG00000061411	Nol4l	2	-	153420531	153420809	153420549	153420809	153417959	153418145	0,4,18,5,17,22	0,5,12,9,12,15	1,10,14,11,12,10	2,13,5,5,1,2	167	149	1	1.0	NA,0.416,0.572,0.331,0.558,0.567	0.308,0.407,0.714,0.662,0.915,0.817	-0.148
ENSMUSG00000034101	Ctnnd1	2	-	84608328	84609074	84608959	84609074	84605183	84605246	21,149,193,192,129,169	0,0,0,0,0,0	6,185,184,175,182,167	0,1,0,0,0,0	780	149	1	1.0	1.0,1.0,1.0,1.0,1.0,1.0	1.0,0.972,1.0,1.0,1.0,1.0	0.005
ENSMUSG00000034101	Ctnnd1	2	-	84650320	84650745	84650405	84650745	84622010	84622082	0,0,0,1,0,0	0,22,36,35,26,33	0,0,0,0,0,0	0,22,24,25,18,29	234	149	1	1.0	NA,0.0,0.0,0.018,0.0,0.0	NA,0.0,0.0,0.0,0.0,0.0	0.004
ENSMUSG00000034101	Ctnnd1	2	-	84650320	84650745	84650405	84650745	84626019	84626137	0,0,0,1,0,0	0,0,1,1,0,0	0,0,0,0,0,0	0,0,0,0,0,1	234	149	1	1.0	NA,NA,0.0,0.389,NA,NA	NA,NA,NA,NA,NA,0.0	0.195
ENSMUSG00000037514	Pank2	2	+	131273910	131274263	131273910	131274120	131280156	131280410	32,148,133,158,107,161	3,7,2,1,20,5	44,99,157,115,191,109	0,7,7,12,15,5	292	149	1	1.0	0.845,0.915,0.971,0.988,0.732,0.943	1.0,0.878,0.92,0.83,0.867,0.918	-0.003
ENSMUSG00000037514	Pank2	2	+	131273910	131274263	131273910	131274120	131293398	131293524	32,99,92,99,75,101	0,0,3,1,0,3	32,67,108,86,158,71	0,0,1,2,0,0	292	149	1	1.0	1.0,1.0,0.94,0.981,1.0,0.945	1.0,1.0,0.982,0.956,1.0,1.0	-0.012
ENSMUSG00000003812	Dnase2a	8	+	84908559	84908874	84908559	84908870	84908984	84909162	9,8,7,14,6,4	230,450,519,779,413,651	7,7,5,4,8,10	296,503,558,473,639,450	153	149	1	1.0	0.037,0.017,0.013,0.017,0.014,0.006	0.023,0.013,0.009,0.008,0.012,0.021	0.003
ENSMUSG00000026471	Mr1	1	-	155137513	155137774	155137593	155137774	155136574	155136850	0,41,43,69,32,58	0,5,1,11,0,4	1,55,38,60,43,38	0,5,1,0,0,0	229	149	1	1.0	NA,0.842,0.965,0.803,1.0,0.904	1.0,0.877,0.961,1.0,1.0,1.0	-0.07
ENSMUSG00000026471	Mr1	1	-	155137513	155137774	155137698	155137774	155136574	155136850	0,79,82,120,56,103	0,14,8,6,2,20	1,100,69,117,88,76	0,13,6,21,15,5	334	149	1	1.0	NA,0.716,0.821,0.899,0.926,0.697	1.0,0.774,0.837,0.713,0.724,0.871	-0.008
ENSMUSG00000026471	Mr1	1	-	155137593	155137774	155137698	155137774	155136574	155136850	0,43,40,62,24,49	0,14,8,6,2,20	0,50,32,57,45,38	0,13,6,21,15,5	254	149	1	1.0	NA,0.643,0.746,0.858,0.876,0.59	NA,0.693,0.758,0.614,0.638,0.817	0.039
ENSMUSG00000031389	Arhgap4	X	-	73896384	73896486	73896393	73896486	73895947	73896047	0,0,0,0,0,0	185,81,130,187,100,186	4,0,0,0,0,0	169,108,137,119,212,142	158	149	1	1.0	0.0,0.0,0.0,0.0,0.0,0.0	0.022,0.0,0.0,0.0,0.0,0.0	-0.004
ENSMUSG00000031389	Arhgap4	X	-	73899844	73900469	73900277	73900469	73899540	73899643	13,119,136,212,150,220	0,4,1,0,1,1	41,203,163,139,221,134	0,0,0,0,0,1	582	149	1	1.0	1.0,0.884,0.972,1.0,0.975,0.983	1.0,1.0,1.0,1.0,1.0,0.972	-0.026
ENSMUSG00000031389	Arhgap4	X	-	73900098	73900469	73900277	73900469	73899844	73899872	7,118,127,175,129,209	0,0,0,2,0,0	38,189,150,123,203,130	0,2,1,2,0,0	328	149	1	1.0	1.0,1.0,1.0,0.975,1.0,1.0	1.0,0.977,0.986,0.965,1.0,1.0	0.008
ENSMUSG00000021476	Habp4	13	+	64174789	64174858	64174789	64174845	64176004	64176088	30,41,65,84,37,80	0,0,0,0,1,4	10,59,59,55,84,45	2,0,0,0,0,0	162	149	1	1.0	1.0,1.0,1.0,1.0,0.971,0.948	0.821,1.0,1.0,1.0,1.0,1.0	0.016
ENSMUSG00000020697	Lig3	11	+	82781192	82781276	82781192	82781272	82783345	82783899	0,7,7,9,14,19	0,6,7,0,6,0	0,9,19,12,8,5	0,0,0,0,3,0	153	149	1	1.0	NA,0.532,0.493,1.0,0.694,1.0	NA,1.0,1.0,1.0,0.722,1.0	-0.201
ENSMUSG00000024104	Washc2	6	+	116208206	116208329	116208206	116208327	116208953	116209118	0,275,250,357,235,320	0,5,14,11,1,14	0,287,222,300,229,281	0,22,10,1,12,12	151	149	1	1.0	NA,0.982,0.946,0.97,0.996,0.958	NA,0.928,0.956,0.997,0.95,0.959	0.012
ENSMUSG00000036534	Slc38a7	8	-	95853471	95853539	95853485	95853539	95852801	95852907	0,0,0,2,0,0	0,10,0,13,0,32	0,0,1,0,0,0	0,0,15,0,0,9	163	149	1	1.0	NA,0.0,NA,0.123,NA,0.0	NA,NA,0.057,NA,NA,0.0	0.013
ENSMUSG00000054823	Nsd3	8	+	25706523	25706640	25706523	25706607	25709062	25709204	20,15,12,23,15,15	0,2,11,8,6,8	0,12,21,14,19,10	0,1,5,2,1,1	182	149	1	1.0	1.0,0.86,0.472,0.702,0.672,0.606	NA,0.908,0.775,0.851,0.94,0.891	-0.154
ENSMUSG00000023845	Lnpep	17	-	17578531	17579372	17579216	17579372	17575248	17575387	6,290,470,550,322,567	0,0,0,0,0,0	2,394,445,433,201,402	0,0,0,0,0,2	834	149	1	1.0	1.0,1.0,1.0,1.0,1.0,1.0	1.0,1.0,1.0,1.0,1.0,0.973	0.005
ENSMUSG00000068290	Ddrgk1	2	-	130658472	130658711	130658588	130658711	130658299	130658338	0,4,6,5,9,2	1065,438,579,815,431,722	4,6,1,6,8,0	775,562,563,521,919,414	265	149	1	1.0	0.0,0.005,0.006,0.003,0.012,0.002	0.003,0.006,0.001,0.006,0.005,0.0	0.001
ENSMUSG00000040033	Stat2	10	+	128284946	128285454	128284946	128285083	128285660	128285718	0,42,50,44,40,49	0,0,0,0,0,0	14,54,47,36,64,29	0,1,0,0,0,0	520	149	1	1.0	NA,1.0,1.0,1.0,1.0,1.0	1.0,0.939,1.0,1.0,1.0,1.0	0.01
ENSMUSG00000038174	Fam126b	1	-	58565767	58565954	58565856	58565954	58557976	58558057	0,1,0,1,0,0	0,4,6,6,1,10	0,0,0,0,0,0	0,15,8,7,7,12	238	149	1	1.0	NA,0.135,0.0,0.094,0.0,0.0	NA,0.0,0.0,0.0,0.0,0.0	0.046
ENSMUSG00000087380	2210408F21Rik	6	+	31328288	31328389	31328288	31328360	31335990	31336062	41,9,36,59,27,27	48,34,28,28,38,34	36,18,20,29,46,8	38,31,20,20,40,21	178	149	1	1.0	0.417,0.181,0.518,0.638,0.373,0.399	0.442,0.327,0.456,0.548,0.49,0.242	0.004
ENSMUSG00000056153	Socs6	18	-	88887208	88887333	88887212	88887333	88886991	88887065	0,7,39,38,18,22	0,4,0,4,1,4	0,17,10,23,17,23	0,3,0,6,3,4	153	149	1	1.0	NA,0.63,1.0,0.902,0.946,0.843	NA,0.847,1.0,0.789,0.847,0.848	-0.002
ENSMUSG00000027222	Pex16	2	+	92378592	92378715	92378592	92378673	92378795	92378948	13,0,1,3,3,2	191,71,97,98,66,105	0,0,3,1,2,6	85,82,80,102,119,71	191	149	1	1.0	0.05,0.0,0.008,0.023,0.034,0.015	0.0,0.0,0.028,0.008,0.013,0.062	0.003
ENSMUSG00000018932	Map2k3	11	+	60942304	60942400	60942304	60942353	60943150	60943264	0,2,1,6,3,8	22,206,247,369,231,340	0,1,2,6,12,1	35,287,261,255,293,270	196	149	1	1.0	0.0,0.007,0.003,0.012,0.01,0.018	0.0,0.003,0.006,0.018,0.03,0.003	-0.002
ENSMUSG00000045975	C2cd2	16	-	97890005	97890118	97890013	97890118	97883272	97883396	0,0,0,0,0,0	0,0,0,1,0,0	0,0,0,1,0,0	0,0,0,0,0,0	157	149	1	1.0	NA,NA,NA,0.0,NA,NA	NA,NA,NA,1.0,NA,NA	-1.0
ENSMUSG00000045975	C2cd2	16	-	97890005	97890118	97890013	97890118	97886087	97886210	0,0,0,3,2,4	0,12,11,21,17,28	0,0,2,0,1,0	3,25,22,19,25,24	157	149	1	1.0	NA,0.0,0.0,0.119,0.1,0.119	0.0,0.0,0.079,0.0,0.037,0.0	0.048
ENSMUSG00000041654	Slc39a11	11	-	113463950	113464095	113463971	113464095	113369727	113369898	0,13,17,6,5,15	12,133,161,212,134,211	4,18,9,1,37,7	15,220,175,161,184,194	170	149	1	1.0	0.0,0.079,0.085,0.024,0.032,0.059	0.189,0.067,0.043,0.005,0.15,0.031	-0.034
ENSMUSG00000027381	Bcl2l11	2	+	128128619	128129014	128128619	128128756	128147084	128147194	7,302,288,403,246,367	0,7,4,10,2,4	15,329,288,324,246,286	0,7,3,7,2,5	407	149	1	1.0	1.0,0.94,0.963,0.937,0.978,0.971	1.0,0.945,0.972,0.944,0.978,0.954	-0.001
ENSMUSG00000001750	Tcirg1	19	-	3904584	3904705	3904613	3904705	3904216	3904295	86,1701,2038,2703,1373,2350	0,0,21,20,34,8	180,2014,2002,1921,2061,1737	0,9,13,10,14,18	178	149	1	1.0	1.0,1.0,0.988,0.991,0.971,0.996	1.0,0.995,0.992,0.994,0.992,0.988	-0.003
ENSMUSG00000073490	Ifi207	1	-	173735095	173735313	173735116	173735313	173732274	173732442	9,160,203,218,160,237	0,0,0,1,0,0	0,231,260,213,239,200	0,0,0,0,0,1	170	149	1	1.0	1.0,1.0,1.0,0.995,1.0,1.0	NA,1.0,1.0,1.0,1.0,0.994	0.0
ENSMUSG00000074247	Dda1	8	+	71472036	71472246	71472036	71472117	71473774	71473836	66,237,276,400,214,347	0,9,17,21,16,17	48,276,258,235,421,283	3,12,14,6,0,18	278	149	1	1.0	1.0,0.934,0.897,0.911,0.878,0.916	0.896,0.925,0.908,0.955,1.0,0.894	-0.007
ENSMUSG00000024339	Tap2	17	+	34211869	34212358	34211869	34212067	34214014	34214203	139,161,189,330,155,241	0,0,0,0,0,7	142,200,211,168,285,216	0,0,0,0,0,0	440	149	1	1.0	1.0,1.0,1.0,1.0,1.0,0.921	1.0,1.0,1.0,1.0,1.0,1.0	-0.013
ENSMUSG00000039983	Ccdc32	2	-	119029307	119029393	119029316	119029393	119027137	119027387	0,14,32,22,26,38	0,32,39,35,32,53	10,26,26,21,22,25	5,50,39,48,29,43	158	149	1	1.0	NA,0.292,0.436,0.372,0.434,0.403	0.654,0.329,0.386,0.292,0.417,0.354	-0.018
ENSMUSG00000016344	Ppdpf	2	+	181187549	181187886	181187549	181187736	181188003	181188100	795,355,386,668,394,564	2,4,3,5,2,6	607,452,432,417,742,354	0,7,4,6,10,1	299	149	1	1.0	0.995,0.978,0.985,0.985,0.99,0.979	1.0,0.97,0.982,0.972,0.974,0.994	0.003
ENSMUSG00000026098	Pms1	1	-	53296731	53297015	53296818	53297015	53290378	53290423	0,2,2,2,1,2	0,0,0,2,0,0	0,4,3,0,1,2	0,0,0,0,0,0	236	149	1	1.0	NA,1.0,1.0,0.387,1.0,1.0	NA,1.0,1.0,NA,1.0,1.0	-0.123
ENSMUSG00000034032	Rpap1	2	-	119767491	119768248	119767911	119768248	119764738	119764915	49,111,115,128,92,138	0,0,0,0,0,0	84,115,113,118,167,94	0,2,0,0,0,0	569	149	1	1.0	1.0,1.0,1.0,1.0,1.0,1.0	1.0,0.938,1.0,1.0,1.0,1.0	0.01
ENSMUSG00000034032	Rpap1	2	-	119787186	119787297	119787220	119787297	119783733	119783970	0,0,0,2,0,1	0,3,2,2,1,1	0,0,0,0,0,0	0,1,0,0,2,13	183	149	1	1.0	NA,0.0,0.0,0.449,0.0,0.449	NA,0.0,NA,NA,0.0,0.0	0.18
ENSMUSG00000062646	Ganc	2	+	120419357	120419485	120419357	120419440	120422024	120422204	0,19,21,20,14,27	0,1,0,0,0,0	0,19,35,18,33,22	0,0,1,0,0,0	194	149	1	1.0	NA,0.936,1.0,1.0,1.0,1.0	NA,1.0,0.964,1.0,1.0,1.0	-0.006
ENSMUSG00000062646	Ganc	2	+	120422024	120422749	120422024	120422204	120423698	120423744	18,20,31,32,16,29	0,8,8,24,10,32	6,26,32,15,9,17	0,13,14,24,8,16	694	149	0.708363167099	1.0	1.0,0.349,0.454,0.223,0.256,0.163	1.0,0.3,0.329,0.118,0.195,0.186	0.053
ENSMUSG00000034248	Slc25a37	14	-	69248882	69249622	69249393	69249622	69247580	69247637	0,72,90,139,71,100	0,10,10,7,12,13	3,83,78,106,69,76	4,8,4,5,3,11	660	149	1	1.0	NA,0.619,0.67,0.818,0.572,0.635	0.145,0.701,0.815,0.827,0.839,0.609	0.007
ENSMUSG00000034807	Colgalt1	8	+	71621763	71622830	71621763	71621896	71623089	71623296	155,831,926,1171,735,1108	0,0,0,2,3,0	164,1053,920,763,1128,859	0,0,6,0,5,1	1083	149	1	1.0	1.0,1.0,1.0,0.988,0.971,1.0	1.0,1.0,0.955,1.0,0.969,0.992	0.007
ENSMUSG00000062929	Cfl2	12	-	54861525	54861833	54861668	54861833	54861336	54861413	4,83,73,98,86,117	0,4,2,4,8,3	19,99,108,66,136,114	1,5,5,1,3,4	292	149	1	1.0	1.0,0.914,0.949,0.926,0.846,0.952	0.907,0.91,0.917,0.971,0.959,0.936	-0.002
ENSMUSG00000062929	Cfl2	12	-	54861525	54861833	54861779	54861833	54861336	54861413	4,101,93,123,106,153	0,9,11,20,7,16	32,121,135,91,162,140	0,10,9,7,14,6	403	149	0.59246763199	1.0	1.0,0.806,0.758,0.695,0.848,0.78	1.0,0.817,0.847,0.828,0.811,0.896	-0.052
ENSMUSG00000062929	Cfl2	12	-	54861668	54861833	54861779	54861833	54861336	54861413	0,22,22,29,28,39	0,9,11,20,7,16	14,27,32,26,29,30	0,10,9,7,14,6	260	149	1	1.0	NA,0.583,0.534,0.454,0.696,0.583	1.0,0.607,0.671,0.68,0.543,0.741	-0.137
ENSMUSG00000040410	Fbxl4	4	+	22422716	22423927	22422716	22422788	22427149	22427462	0,24,16,16,24,32	5,17,22,36,15,38	2,30,20,37,37,37	6,18,24,25,32,32	1288	149	1	1.0	0.0,0.14,0.078,0.049,0.156,0.089	0.037,0.162,0.088,0.146,0.118,0.118	-0.026
ENSMUSG00000039254	Pomt1	2	+	32243618	32244389	32243618	32243712	32245546	32245677	0,44,67,100,45,77	0,0,0,0,0,0	5,88,81,62,76,48	0,0,0,1,0,0	826	149	1	1.0	NA,1.0,1.0,1.0,1.0,1.0	1.0,1.0,1.0,0.918,1.0,1.0	0.014
ENSMUSG00000024137	E4f1	17	-	24446781	24447210	24447089	24447210	24446513	24446680	0,34,39,44,31,52	0,0,1,1,0,0	20,36,45,37,70,33	0,0,0,0,0,0	457	149	1	1.0	NA,1.0,0.927,0.935,1.0,1.0	1.0,1.0,1.0,1.0,1.0,1.0	-0.028
ENSMUSG00000040263	Klhdc4	8	-	121821279	121821358	121821302	121821358	121820121	121820220	11,48,67,76,67,98	0,3,11,4,13,4	19,78,66,57,76,84	2,9,1,8,7,3	172	149	1	1.0	1.0,0.933,0.841,0.943,0.817,0.955	0.892,0.882,0.983,0.861,0.904,0.96	0.001
ENSMUSG00000035299	Mid1	X	+	169926953	169927669	169926953	169927555	169966062	169966158	0,9,0,4,6,8	0,0,1,0,0,0	0,3,0,4,4,0	0,0,0,0,0,0	263	149	1	1.0	NA,1.0,0.0,1.0,1.0,1.0	NA,1.0,NA,1.0,1.0,NA	-0.2
ENSMUSG00000028691	Prdx1	4	+	116692882	116693005	116692882	116692992	116693716	116693847	18676,16681,20991,26209,15754,22721	14,14,7,14,7,20	16523,18286,19417,14876,24055,15634	13,9,5,6,12,15	162	149	1	1.0	0.999,0.999,1.0,0.999,1.0,0.999	0.999,0.999,1.0,1.0,0.999,0.999	0.0
ENSMUSG00000002103	Acp2	2	+	91206187	91206849	91206187	91206277	91207816	91207899	14,354,444,709,387,558	0,0,1,0,0,0	34,518,436,446,476,422	0,0,0,0,0,0	721	149	1	1.0	1.0,1.0,0.989,1.0,1.0,1.0	1.0,1.0,1.0,1.0,1.0,1.0	-0.002
ENSMUSG00000027318	Adam33	2	-	131053041	131053588	131053222	131053588	131052817	131052962	1,9,9,10,7,21	0,0,0,0,0,0	3,5,14,19,5,10	0,0,0,0,0,1	330	149	1	1.0	1.0,1.0,1.0,1.0,1.0,1.0	1.0,1.0,1.0,1.0,1.0,0.819	0.03
ENSMUSG00000027318	Adam33	2	-	131053222	131053588	131053389	131053588	131053041	131053150	10,2,7,7,6,13	0,0,1,0,1,0	4,10,1,6,7,3	0,1,1,0,0,2	316	149	1	1.0	1.0,1.0,0.767,1.0,0.739,1.0	1.0,0.825,0.32,1.0,1.0,0.414	0.158
ENSMUSG00000027318	Adam33	2	-	131053917	131054361	131054271	131054361	131053684	131053793	0,10,1,12,9,3	0,0,1,0,0,0	2,5,10,1,15,13	0,0,0,0,0,0	503	149	1	1.0	NA,1.0,0.229,1.0,1.0,1.0	1.0,1.0,1.0,1.0,1.0,1.0	-0.154
ENSMUSG00000027318	Adam33	2	-	131054205	131054361	131054271	131054361	131053684	131053793	0,0,0,1,0,0	0,0,1,0,0,0	0,1,6,1,5,0	0,0,0,0,0,0	215	149	1	1.0	NA,NA,0.0,1.0,NA,NA	NA,1.0,1.0,1.0,1.0,NA	-0.5
ENSMUSG00000027318	Adam33	2	-	131055913	131055979	131055950	131055979	131055755	131055827	0,0,2,8,7,5	0,1,0,0,0,0	0,8,2,3,2,0	0,0,0,0,0,0	186	149	1	1.0	NA,0.0,1.0,1.0,1.0,1.0	NA,1.0,1.0,1.0,1.0,NA	-0.2
ENSMUSG00000028467	Gba2	4	-	43569488	43569955	43569829	43569955	43569180	43569285	11,33,43,60,69,44	0,2,0,0,0,10	13,42,31,27,56,46	0,1,0,2,0,0	490	149	1	1.0	1.0,0.834,1.0,1.0,1.0,0.572	1.0,0.927,1.0,0.804,1.0,1.0	-0.054
ENSMUSG00000027327	1700037H04Rik	2	-	131153584	131153710	131153593	131153710	131151617	131151760	0,2,2,4,1,4	67,63,108,144,72,112	0,1,0,0,0,0	54,80,67,79,113,57	158	149	1	1.0	0.0,0.029,0.017,0.026,0.013,0.033	0.0,0.012,0.0,0.0,0.0,0.0	0.018
ENSMUSG00000000561	Wdr77	3	+	105965764	105965873	105965764	105965856	105966356	105966425	12,121,86,78,59,123	0,3,1,8,0,0	36,107,90,101,151,116	0,0,5,0,9,3	166	149	1	1.0	1.0,0.973,0.987,0.897,1.0,1.0	1.0,1.0,0.942,1.0,0.938,0.972	0.001
ENSMUSG00000027333	Smox	2	+	131520094	131521171	131520094	131520268	131522058	131522219	409,450,609,879,483,807	0,3,15,4,18,6	510,639,622,497,929,642	5,7,16,1,6,8	1052	149	1	1.0	1.0,0.955,0.852,0.969,0.792,0.95	0.935,0.928,0.846,0.986,0.956,0.919	-0.009
ENSMUSG00000027333	Smox	2	+	131520411	131521171	131520411	131520646	131522058	131522219	377,381,529,733,433,693	2,0,0,0,0,4	455,542,533,417,820,559	0,0,0,3,2,0	674	149	1	1.0	0.977,1.0,1.0,1.0,1.0,0.975	1.0,1.0,1.0,0.968,0.989,1.0	-0.001
ENSMUSG00000000823	Zfp512b	2	-	181588624	181588801	181588654	181588801	181588395	181588520	0,2,3,12,2,3	0,5,11,21,7,11	0,1,8,13,5,6	0,6,14,16,4,7	179	149	1	1.0	NA,0.25,0.185,0.322,0.192,0.185	NA,0.122,0.322,0.403,0.51,0.416	-0.128
ENSMUSG00000000823	Zfp512b	2	-	181592413	181592803	181592420	181592803	181590859	181590985	2,5,13,8,5,7	0,0,0,1,0,0	0,8,9,3,5,4	0,0,0,0,0,0	156	149	1	1.0	1.0,1.0,1.0,0.884,1.0,1.0	NA,1.0,1.0,1.0,1.0,1.0	-0.019
ENSMUSG00000018651	Tada2a	11	-	84085638	84085771	84085675	84085771	84084713	84084757	0,33,36,48,46,41	0,1,0,0,0,0	4,34,16,29,66,19	0,2,0,0,0,0	186	149	1	1.0	NA,0.964,1.0,1.0,1.0,1.0	1.0,0.932,1.0,1.0,1.0,1.0	0.004
ENSMUSG00000027423	Snx5	2	-	144257099	144257993	144257869	144257993	144254902	144254942	16,346,364,478,486,454	0,0,0,0,0,0	28,504,480,551,497,379	0,0,0,0,1,2	919	149	1	1.0	1.0,1.0,1.0,1.0,1.0,1.0	1.0,1.0,1.0,1.0,0.988,0.968	0.007
ENSMUSG00000027423	Snx5	2	-	144257099	144257993	144257869	144257993	144255498	144255604	136,1264,1418,1863,1301,1626	0,3,2,9,2,3	183,1613,1651,1767,1909,1331	0,4,2,5,1,0	919	149	1	1.0	1.0,0.986,0.991,0.971,0.991,0.989	1.0,0.985,0.993,0.983,0.997,1.0	-0.005
ENSMUSG00000031939	Taf1d	9	+	15310357	15311695	15310357	15310409	15312773	15312836	53,69,64,114,97,101	8,1,0,4,3,0	64,74,90,78,127,84	0,4,0,3,3,2	1435	149	0.885553119017	1.0	0.408,0.878,1.0,0.747,0.77,1.0	1.0,0.658,1.0,0.73,0.815,0.813	-0.035
ENSMUSG00000031939	Taf1d	9	+	15310357	15311695	15310357	15310409	15313989	15314032	20,39,40,68,57,56	0,0,0,0,0,0	23,29,51,35,65,47	0,0,0,0,1,0	1435	149	1	1.0	1.0,1.0,1.0,1.0,1.0,1.0	1.0,1.0,1.0,1.0,0.871,1.0	0.021
ENSMUSG00000031939	Taf1d	9	+	15313989	15314264	15313989	15314032	15315101	15315131	87,71,68,97,79,67	0,0,0,0,0,0	85,97,76,92,160,60	0,1,0,1,0,0	381	149	1	1.0	1.0,1.0,1.0,1.0,1.0,1.0	1.0,0.974,1.0,0.973,1.0,1.0	0.009
ENSMUSG00000031939	Taf1d	9	+	15315382	15315476	15315382	15315440	15316888	15316970	8,8,0,4,4,10	44,5,14,2,13,0	4,2,4,2,7,4	53,0,11,12,25,0	185	149	0.966486915844	1.0	0.128,0.563,0.0,0.617,0.199,1.0	0.057,1.0,0.227,0.118,0.184,1.0	-0.013
ENSMUSG00000026358	Rgs1	1	-	144247905	144248559	144248478	144248559	144246189	144246353	93,1214,1390,1652,1027,1705	0,6,10,8,3,12	126,1597,1281,1137,1344,1160	0,12,7,7,4,5	722	149	1	1.0	1.0,0.977,0.966,0.977,0.986,0.967	1.0,0.965,0.974,0.971,0.986,0.98	-0.001
ENSMUSG00000026358	Rgs1	1	-	144248478	144249059	144248900	144249059	144246189	144246353	33,353,512,520,344,483	0,0,2,0,0,1	11,424,375,252,323,330	0,4,2,0,0,0	571	149	1	1.0	1.0,1.0,0.985,1.0,1.0,0.992	1.0,0.965,0.98,1.0,1.0,1.0	0.005
ENSMUSG00000002728	Naa20	2	+	145911672	145911793	145911672	145911763	145912392	145912528	3,29,35,47,27,58	20,272,318,468,244,468	14,47,45,75,54,56	79,310,336,286,476,295	179	149	1	1.0	0.111,0.082,0.084,0.077,0.084,0.094	0.129,0.112,0.1,0.179,0.086,0.136	-0.035
ENSMUSG00000021494	Ddx41	13	-	55535885	55536406	55536295	55536406	55535729	55535804	29,174,216,318,189,248	0,0,0,0,2,0	44,203,188,184,276,179	0,0,0,0,0,0	559	149	1	1.0	1.0,1.0,1.0,1.0,0.962,1.0	1.0,1.0,1.0,1.0,1.0,1.0	-0.006
ENSMUSG00000027433	Xrn2	2	+	147029726	147029976	147029726	147029784	147034853	147034898	0,106,98,166,106,155	0,0,4,0,0,6	17,132,132,127,150,121	0,0,2,6,0,0	341	149	1	1.0	NA,1.0,0.915,1.0,1.0,0.919	1.0,1.0,0.966,0.902,1.0,1.0	-0.011
ENSMUSG00000027472	Pdrg1	2	-	153015207	153015427	153015233	153015427	153014009	153014085	0,1,2,0,0,3	242,259,282,459,227,328	0,0,0,7,6,4	248,265,212,231,362,271	175	149	1	1.0	0.0,0.003,0.006,0.0,0.0,0.008	0.0,0.0,0.0,0.025,0.014,0.012	-0.006
ENSMUSG00000006299	Aamp	1	-	74281328	74281642	74281526	74281642	74281088	74281179	759,432,504,706,399,630	6,6,10,18,2,6	589,470,516,476,768,421	13,7,5,7,8,6	347	149	1	1.0	0.982,0.969,0.956,0.944,0.988,0.978	0.951,0.966,0.978,0.967,0.976,0.968	0.002
ENSMUSG00000004789	Dlst	12	+	85118358	85118601	85118358	85118414	85118781	85118837	30,138,221,262,220,291	0,0,3,0,0,0	33,287,183,186,252,232	0,0,0,0,4,2	336	149	1	1.0	1.0,1.0,0.97,1.0,1.0,1.0	1.0,1.0,1.0,1.0,0.965,0.981	0.004
ENSMUSG00000026914	Psmd14	2	+	61722709	61722848	61722709	61722761	61760635	61760707	0,0,0,1,0,5	46,307,345,374,287,396	0,0,0,1,0,0	52,385,372,288,464,326	236	149	1	1.0	0.0,0.0,0.0,0.002,0.0,0.008	0.0,0.0,0.0,0.002,0.0,0.0	0.001
ENSMUSG00000042548	Asxl1	2	+	153393348	153393787	153393348	153393501	153393881	153393978	0,62,113,103,82,96	0,0,0,0,0,1	0,89,73,80,72,92	0,0,0,0,1,0	435	149	1	1.0	NA,1.0,1.0,1.0,1.0,0.97	NA,1.0,1.0,1.0,0.961,1.0	0.002
ENSMUSG00000036902	Neto2	8	-	85663386	85663431	85663407	85663431	85663178	85663306	6,1,3,3,6,3	0,0,0,0,0,1	0,3,1,3,4,0	0,0,5,4,1,2	170	149	1	1.0	1.0,1.0,1.0,1.0,1.0,0.724	NA,1.0,0.149,0.397,0.778,0.0	0.489
ENSMUSG00000022157	Mcpt8	14	-	56083716	56083950	56083802	56083950	56083354	56083487	0,0,0,0,0,0	54,31,16,50,42,38	0,0,0,0,1,0	31,32,37,24,91,50	235	149	1	1.0	0.0,0.0,0.0,0.0,0.0,0.0	0.0,0.0,0.0,0.0,0.007,0.0	-0.001
ENSMUSG00000038828	Tmem214	5	+	30871419	30871855	30871419	30871570	30872071	30872154	13,121,142,224,137,188	0,0,2,6,0,0	16,164,142,148,164,112	0,3,0,2,0,0	434	149	1	1.0	1.0,1.0,0.961,0.928,1.0,1.0	1.0,0.949,1.0,0.962,1.0,1.0	-0.004
ENSMUSG00000038828	Tmem214	5	+	30872686	30872904	30872686	30872768	30873042	30873144	0,14,11,8,7,13	44,144,138,189,120,174	0,8,9,13,15,3	11,154,138,115,149,140	285	149	1	1.0	0.0,0.048,0.04,0.022,0.03,0.038	0.0,0.026,0.033,0.056,0.05,0.011	0.0
ENSMUSG00000038828	Tmem214	5	+	30874850	30875886	30874850	30874968	30876046	30876215	72,161,192,248,196,284	0,0,1,0,2,2	89,179,168,174,250,136	0,0,0,0,1,3	1067	149	1	1.0	1.0,1.0,0.964,1.0,0.932,0.952	1.0,1.0,1.0,1.0,0.972,0.864	0.002
ENSMUSG00000038828	Tmem214	5	+	30874850	30875886	30874850	30874968	30876362	30876508	2,13,11,34,24,16	0,0,4,0,0,3	4,9,12,6,22,16	0,0,1,1,0,0	1067	149	1	1.0	1.0,1.0,0.277,1.0,1.0,0.427	1.0,1.0,0.626,0.456,1.0,1.0	-0.063
ENSMUSG00000039536	Stau1	2	-	166949699	166949829	166949743	166949829	166948146	166949359	0,4,9,4,5,5	5,100,118,184,110,136	6,5,7,1,9,5	19,102,113,110,164,127	193	149	1	1.0	0.0,0.03,0.056,0.017,0.034,0.028	0.196,0.036,0.046,0.007,0.041,0.029	-0.032
ENSMUSG00000039536	Stau1	2	-	166950780	166951100	166950939	166951100	166950230	166950353	24,249,264,347,285,372	0,0,1,11,0,0	23,317,269,261,348,217	0,0,2,4,11,4	308	149	1	1.0	1.0,1.0,0.992,0.939,1.0,1.0	1.0,1.0,0.985,0.969,0.939,0.963	0.013
ENSMUSG00000027620	Rbm39	2	-	156161827	156161965	156161828	156161965	156161567	156161633	54,409,467,620,434,669	0,0,0,0,0,0	75,548,483,534,698,473	0,3,0,0,0,0	150	149	1	1.0	1.0,1.0,1.0,1.0,1.0,1.0	1.0,0.995,1.0,1.0,1.0,1.0	0.001
ENSMUSG00000047036	Zfp445	9	-	122857066	122857161	122857102	122857161	122856698	122856825	0,9,17,11,25,16	0,29,23,39,11,32	0,9,16,19,13,15	0,16,26,36,15,16	185	149	1	1.0	NA,0.2,0.373,0.185,0.647,0.287	NA,0.312,0.331,0.298,0.411,0.43	-0.018
ENSMUSG00000030748	Il4ra	7	+	125564551	125564736	125564551	125564727	125565636	125565724	0,0,0,0,0,1	0,93,87,137,73,172	0,1,0,1,2,0	5,109,84,101,88,118	158	149	1	1.0	NA,0.0,0.0,0.0,0.0,0.005	0.0,0.009,0.0,0.009,0.021,0.0	-0.005
ENSMUSG00000019823	Mical1	10	+	41478009	41478635	41478009	41478314	41478962	41479071	0,137,179,213,143,195	0,2,0,3,4,1	19,169,189,194,197,125	0,5,6,1,3,1	470	149	1	1.0	NA,0.956,1.0,0.957,0.919,0.984	1.0,0.915,0.909,0.984,0.954,0.975	0.007
ENSMUSG00000031156	Slc35a2	X	+	7885748	7885931	7885748	7885892	7889611	7889763	5,66,116,155,81,186	0,1,0,0,0,0	8,83,124,130,149,99	0,0,0,0,1,0	188	149	1	1.0	1.0,0.981,1.0,1.0,1.0,1.0	1.0,1.0,1.0,1.0,0.992,1.0	-0.002
ENSMUSG00000031156	Slc35a2	X	+	7892139	7893415	7892139	7892867	7894190	7894464	80,174,181,270,157,266	37,10,15,5,16,16	140,208,232,170,276,153	8,24,11,14,14,14	697	149	1	1.0	0.316,0.788,0.721,0.92,0.677,0.78	0.789,0.649,0.818,0.722,0.808,0.7	-0.047
ENSMUSG00000032641	Gpr19	6	-	134896857	134897213	134897161	134897213	134887629	134887785	0,11,7,6,5,7	0,3,16,3,4,4	0,5,2,1,0,8	0,8,15,7,10,2	453	149	1	1.0	NA,0.547,0.126,0.397,0.291,0.365	NA,0.171,0.042,0.045,0.0,0.568	0.18
ENSMUSG00000039804	Ncoa5	2	-	165004088	165004296	165004096	165004296	165002638	165002959	0,0,0,0,0,3	4,67,69,123,71,108	0,0,0,0,0,1	6,96,81,86,73,77	157	149	1	1.0	0.0,0.0,0.0,0.0,0.0,0.026	0.0,0.0,0.0,0.0,0.0,0.012	0.002
ENSMUSG00000079109	Pms2	5	+	143925220	143926073	143925220	143925501	143928098	143928266	15,53,79,81,62,116	0,1,0,0,0,1	6,92,89,64,77,77	0,0,0,2,1,0	721	149	1	1.0	1.0,0.916,1.0,1.0,1.0,0.96	1.0,1.0,1.0,0.869,0.941,1.0	0.011
ENSMUSG00000079109	Pms2	5	+	143928098	143929042	143928098	143928266	143929180	143929350	14,25,22,26,19,39	0,0,0,0,0,1	11,28,42,26,33,22	0,0,0,0,1,0	925	149	1	1.0	1.0,1.0,1.0,1.0,1.0,0.863	1.0,1.0,1.0,1.0,0.842,1.0	0.004
ENSMUSG00000005779	Psmb4	3	-	94884897	94885033	94884916	94885033	94884670	94884759	23,0,3,12,3,8	3159,596,669,893,570,912	12,8,1,2,14,6	2214,777,806,721,1348,680	168	149	1	1.0	0.006,0.0,0.004,0.012,0.005,0.008	0.005,0.009,0.001,0.002,0.009,0.008	0.0
ENSMUSG00000051278	Zgrf1	3	+	127608484	127608868	127608484	127608632	127611783	127611911	0,0,0,0,0,0	0,2,7,5,2,16	0,0,0,2,0,0	0,5,3,4,0,2	385	149	1	1.0	NA,0.0,0.0,0.0,0.0,0.0	NA,0.0,0.0,0.162,NA,0.0	-0.041
ENSMUSG00000004626	Stxbp2	8	+	3631152	3631278	3631152	3631204	3632219	3632269	5,41,66,92,38,64	6,133,165,225,145,216	13,71,78,55,56,52	17,190,146,142,202,134	223	149	1	1.0	0.358,0.171,0.211,0.215,0.149,0.165	0.338,0.2,0.263,0.206,0.156,0.206	-0.017
ENSMUSG00000004626	Stxbp2	8	+	3632499	3632600	3632499	3632581	3633290	3633367	0,0,0,2,0,1	50,475,590,827,442,758	0,0,0,1,0,1	60,606,568,526,640,514	168	149	1	1.0	0.0,0.0,0.0,0.002,0.0,0.001	0.0,0.0,0.0,0.002,0.0,0.002	-0.0
ENSMUSG00000027523	Gnas	2	+	174328107	174330434	174328107	174328131	174334211	174334284	500,3668,4591,6304,3380,5217	0,0,0,0,0,3	876,5081,4452,4654,5389,3857	0,1,3,7,1,0	2452	149	1	1.0	1.0,1.0,1.0,1.0,1.0,0.991	1.0,0.997,0.989,0.976,0.997,1.0	0.005
ENSMUSG00000034614	Pik3ip1	11	+	3332108	3332249	3332108	3332228	3333208	3333412	0,0,0,0,0,1	0,6,3,2,5,3	0,3,0,0,0,0	7,9,5,1,2,7	170	149	1	1.0	NA,0.0,0.0,0.0,0.0,0.226	0.0,0.226,0.0,0.0,0.0,0.0	0.008
ENSMUSG00000021830	Txndc16	14	-	45219216	45219390	45219346	45219390	45218995	45219049	0,94,96,112,119,123	0,5,4,5,9,0	0,78,95,72,100,82	0,2,1,1,8,5	279	149	1	1.0	NA,0.909,0.928,0.923,0.876,1.0	NA,0.954,0.981,0.975,0.87,0.898	-0.008
ENSMUSG00000007880	Arid1a	4	-	133695571	133696156	133695915	133696156	133694662	133694830	0,68,95,115,41,124	0,0,7,15,3,9	0,87,66,68,68,79	0,3,4,5,11,5	493	149	1	1.0	NA,1.0,0.804,0.699,0.805,0.806	NA,0.898,0.833,0.804,0.651,0.827	0.02
ENSMUSG00000063506	Arhgap22	14	+	33362442	33362575	33362442	33362523	33363275	33363349	29,152,229,262,153,260	0,11,20,15,23,5	40,200,189,160,234,193	0,23,16,12,11,8	201	149	1	1.0	1.0,0.911,0.895,0.928,0.831,0.975	1.0,0.866,0.898,0.908,0.94,0.947	-0.003
ENSMUSG00000063506	Arhgap22	14	+	33364392	33364525	33364392	33364514	33366569	33367443	0,2,0,2,0,2	57,150,218,235,143,253	0,5,1,1,3,0	71,160,201,146,247,153	160	149	1	1.0	0.0,0.012,0.0,0.008,0.0,0.007	0.0,0.028,0.005,0.006,0.011,0.0	-0.004
ENSMUSG00000039069	Mtg2	2	+	180082085	180082760	180082085	180082233	180083344	180083460	0,6,16,11,6,13	33,16,34,46,39,41	1,18,9,11,3,6	9,51,28,31,41,18	676	149	1	1.0	0.0,0.076,0.094,0.05,0.033,0.065	0.024,0.072,0.066,0.073,0.016,0.068	-0.0
ENSMUSG00000039069	Mtg2	2	+	180084063	180084312	180084063	180084282	180084450	180084589	12,5,2,16,0,4	14,21,21,43,19,43	6,2,3,0,6,7	38,21,38,22,35,30	179	149	0.863399513206	1.0	0.416,0.165,0.073,0.236,0.0,0.072	0.116,0.073,0.062,0.0,0.125,0.163	0.07
ENSMUSG00000039069	Mtg2	2	+	180084063	180084312	180084063	180084282	180085379	180085902	0,3,2,7,0,3	0,0,0,0,0,0	6,2,3,0,0,4	3,1,1,0,0,0	179	149	1	1.0	NA,1.0,1.0,1.0,NA,1.0	0.625,0.625,0.714,NA,NA,1.0	0.259
ENSMUSG00000031634	Ufsp2	8	+	45980314	45980492	45980314	45980467	45980572	45980639	23,154,178,224,119,240	0,1,4,5,0,3	6,177,213,194,208,159	1,4,6,4,6,6	174	149	1	1.0	1.0,0.992,0.974,0.975,1.0,0.986	0.837,0.974,0.968,0.976,0.967,0.958	0.041
ENSMUSG00000031634	Ufsp2	8	+	45980314	45980639	45980314	45980492	45985321	45985468	0,7,8,8,16,5	0,0,0,0,0,0	0,7,4,13,8,2	0,0,0,0,0,2	296	149	1	1.0	NA,1.0,1.0,1.0,1.0,1.0	NA,1.0,1.0,1.0,1.0,0.335	0.133
ENSMUSG00000006304	Arpc2	1	+	74236817	74237047	74236817	74236899	74246079	74246114	0,11,14,9,13,17	83,1624,2040,2965,1611,2471	0,7,14,2,5,7	229,2236,2056,2172,2569,1985	297	149	1	1.0	0.0,0.003,0.003,0.002,0.004,0.003	0.0,0.002,0.003,0.0,0.001,0.002	0.001
ENSMUSG00000023393	Slc17a9	2	+	180731879	180732077	180731879	180732007	180732432	180732572	0,13,11,4,12,24	3,0,0,2,2,0	0,24,8,1,30,16	7,4,4,5,15,0	219	149	0.00821610494682	1.0	0.0,1.0,1.0,0.576,0.803,1.0	0.0,0.803,0.576,0.12,0.576,1.0	0.217
ENSMUSG00000023393	Slc17a9	2	+	180736686	180736896	180736686	180736783	180737006	180737103	4,1,0,3,0,0	0,11,20,29,29,19	0,0,4,2,3,0	3,20,16,19,28,23	262	149	1	1.0	1.0,0.049,0.0,0.056,0.0,0.0	0.0,0.0,0.124,0.056,0.057,0.0	0.145
ENSMUSG00000061787	Rps17	7	-	81344856	81345008	81344938	81345008	81344310	81344416	14627,7553,7105,12289,7959,12446	26,9,10,31,9,38	10542,9099,9040,7749,15443,8415	16,6,7,8,30,11	231	149	1	1.0	0.997,0.998,0.998,0.996,0.998,0.995	0.998,0.999,0.999,0.998,0.997,0.998	-0.001
ENSMUSG00000039382	Wdr45	X	+	7723314	7723364	7723314	7723357	7723564	7723753	0,0,1,0,0,0	0,0,0,1,0,0	0,1,0,0,1,0	0,0,0,0,0,0	156	149	1	1.0	NA,NA,1.0,0.0,NA,NA	NA,1.0,NA,NA,1.0,NA	-0.5
ENSMUSG00000039382	Wdr45	X	+	7723314	7723753	7723314	7723357	7723848	7723920	10,8,8,13,9,3	0,0,0,0,2,0	0,3,8,8,15,5	0,0,0,0,0,0	545	149	1	1.0	1.0,1.0,1.0,1.0,0.552,1.0	NA,1.0,1.0,1.0,1.0,1.0	-0.075
ENSMUSG00000039382	Wdr45	X	+	7726197	7726316	7726197	7726292	7726685	7726765	0,2,0,1,5,0	19,60,75,123,65,75	0,1,0,6,2,0	20,76,54,65,102,82	173	149	1	1.0	0.0,0.028,0.0,0.007,0.062,0.0	0.0,0.011,0.0,0.074,0.017,0.0	-0.001
ENSMUSG00000031150	Ccdc120	X	-	7738361	7738523	7738369	7738523	7738231	7738252	0,0,0,0,0,0	0,1,3,1,0,2	0,5,0,0,0,0	0,2,1,0,0,4	157	149	1	1.0	NA,0.0,0.0,0.0,NA,0.0	NA,0.703,0.0,NA,NA,0.0	-0.234
ENSMUSG00000002107	Celf2	2	-	6560658	6560790	6560670	6560790	6553784	6553964	0,61,112,116,69,95	0,44,61,76,38,49	2,80,94,86,74,79	3,75,60,63,53,60	161	149	1	1.0	NA,0.562,0.63,0.586,0.627,0.642	0.382,0.497,0.592,0.558,0.564,0.549	0.086
ENSMUSG00000002107	Celf2	2	-	6560658	6560790	6560670	6560790	6553784	6553982	0,5,11,8,4,4	0,0,0,1,1,1	0,6,5,9,4,6	0,1,2,2,0,1	161	149	1	1.0	NA,1.0,1.0,0.881,0.787,0.787	NA,0.847,0.698,0.806,1.0,0.847	0.051
ENSMUSG00000002107	Celf2	2	-	6604023	6607961	6607881	6607961	6600033	6600097	9,134,185,225,135,229	0,0,0,0,0,2	9,183,170,181,171,170	0,0,0,0,2,1	4007	149	1	1.0	1.0,1.0,1.0,1.0,1.0,0.81	1.0,1.0,1.0,1.0,0.761,0.863	0.031
ENSMUSG00000031167	Rbm3	X	-	8143246	8143332	8143250	8143332	8142367	8142955	143,284,342,434,277,421	207,536,520,701,478,736	188,391,393,342,525,378	312,782,716,575,953,687	153	149	1	1.0	0.402,0.34,0.39,0.376,0.361,0.358	0.37,0.327,0.348,0.367,0.349,0.349	0.02
ENSMUSG00000063808	Gpatch1	7	-	35281331	35281480	35281449	35281480	35277208	35277279	32,20,21,34,11,27	0,1,0,0,0,0	16,12,29,18,30,13	0,0,0,0,0,0	267	149	1	1.0	1.0,0.918,1.0,1.0,1.0,1.0	1.0,1.0,1.0,1.0,1.0,1.0	-0.014
ENSMUSG00000029034	Ints11	4	+	155885564	155886156	155885564	155885703	155886797	155886987	46,105,129,114,78,143	0,4,7,9,0,4	49,133,103,131,186,122	0,4,5,5,6,9	602	149	1	1.0	1.0,0.867,0.82,0.758,1.0,0.898	1.0,0.892,0.836,0.866,0.885,0.77	0.016
ENSMUSG00000026107	Nabp1	1	-	51477721	51478399	51477824	51478399	51477477	51477616	0,11,6,4,1,4	0,23,32,33,18,26	0,7,3,4,5,0	0,28,33,31,27,38	252	149	1	1.0	NA,0.22,0.1,0.067,0.032,0.083	NA,0.129,0.051,0.071,0.099,0.0	0.03
ENSMUSG00000026107	Nabp1	1	-	51477721	51478399	51478300	51478399	51477477	51477616	10,86,132,129,57,99	0,17,5,18,3,32	9,111,78,74,96,119	0,28,7,0,11,17	728	149	1	1.0	1.0,0.509,0.844,0.595,0.795,0.388	1.0,0.448,0.695,1.0,0.641,0.589	-0.04
ENSMUSG00000026107	Nabp1	1	-	51477721	51478399	51478371	51478399	51477477	51477616	10,86,132,129,57,99	0,0,0,0,0,0	9,111,78,74,96,119	0,2,0,1,0,1	799	149	1	1.0	1.0,1.0,1.0,1.0,1.0,1.0	1.0,0.912,1.0,0.932,1.0,0.957	0.033
ENSMUSG00000026107	Nabp1	1	-	51477824	51478399	51478300	51478399	51477477	51477616	10,98,158,158,74,121	0,17,5,18,3,32	9,132,108,101,118,157	0,28,7,0,11,17	625	149	1	1.0	1.0,0.579,0.883,0.677,0.855,0.474	1.0,0.529,0.786,1.0,0.719,0.688	-0.042
ENSMUSG00000026107	Nabp1	1	-	51477824	51478399	51478371	51478399	51477477	51477616	10,98,158,158,74,121	0,0,0,0,0,0	9,132,108,101,118,157	0,2,0,1,0,1	696	149	1	1.0	1.0,1.0,1.0,1.0,1.0,1.0	1.0,0.934,1.0,0.956,1.0,0.971	0.023
ENSMUSG00000026107	Nabp1	1	-	51478300	51478399	51478371	51478399	51477477	51477616	0,17,5,18,3,32	0,0,0,0,0,0	0,28,7,0,11,17	0,2,0,1,0,1	220	149	1	1.0	NA,1.0,1.0,1.0,1.0,1.0	NA,0.905,1.0,0.0,1.0,0.92	0.235
ENSMUSG00000031012	Cask	X	-	13785918	13786049	13785936	13786049	13714665	13714771	0,0,3,2,1,4	0,22,28,29,12,25	0,3,2,1,4,0	0,49,30,20,24,29	167	149	1	1.0	NA,0.0,0.087,0.058,0.069,0.125	NA,0.052,0.056,0.043,0.129,0.0	0.012
ENSMUSG00000057637	Prdm2	4	-	143179287	143179391	143179314	143179391	143170035	143170188	0,19,12,17,13,17	0,0,0,3,0,0	0,5,17,19,14,11	0,0,0,0,0,0	176	149	1	1.0	NA,1.0,1.0,0.828,1.0,1.0	NA,1.0,1.0,1.0,1.0,1.0	-0.034
ENSMUSG00000037846	Rtkn2	10	+	67987306	67987512	67987306	67987503	67997564	67997623	0,0,0,1,0,0	0,0,0,1,1,0	0,0,0,0,0,0	0,0,0,0,3,0	158	149	1	1.0	NA,NA,NA,0.485,0.0,NA	NA,NA,NA,NA,0.0,NA	0.242
ENSMUSG00000028599	Tnfrsf1b	4	-	145229003	145229106	145229074	145229106	145227467	145227596	16,1672,2063,2978,1441,2519	0,5,6,7,7,10	34,1720,1676,1604,1417,1540	0,5,6,2,7,3	220	149	1	1.0	1.0,0.996,0.996,0.997,0.993,0.994	1.0,0.996,0.995,0.998,0.993,0.997	-0.001
ENSMUSG00000033961	Zfp446	7	+	12977847	12978218	12977847	12978112	12978997	12979378	0,2,6,23,4,10	0,0,0,3,2,0	1,9,15,6,4,8	6,0,0,0,1,0	255	149	1	1.0	NA,1.0,1.0,0.818,0.539,1.0	0.089,1.0,1.0,1.0,0.7,1.0	0.073
ENSMUSG00000033961	Zfp446	7	+	12979884	12980993	12979884	12979979	12981845	12981927	0,4,0,11,12,6	0,0,3,9,3,10	2,6,4,1,6,1	3,8,2,5,7,4	1163	149	1	1.0	NA,1.0,0.0,0.135,0.339,0.071	0.079,0.088,0.204,0.025,0.099,0.031	0.221
ENSMUSG00000030172	Erc1	6	-	119777978	119778071	119777987	119778071	119773733	119773901	0,0,0,0,1,0	0,7,13,16,10,22	0,0,0,0,0,0	0,14,19,21,12,27	158	149	1	1.0	NA,0.0,0.0,0.0,0.086,0.0	NA,0.0,0.0,0.0,0.0,0.0	0.017
ENSMUSG00000017264	Exosc10	4	+	148572918	148573029	148572918	148572969	148573110	148573189	0,0,4,2,7,0	45,52,82,141,55,147	1,2,4,3,15,0	35,88,92,96,143,91	209	149	1	1.0	0.0,0.0,0.034,0.01,0.083,0.0	0.02,0.016,0.03,0.022,0.07,0.0	-0.005
ENSMUSG00000041459	Tardbp	4	-	148618646	148618791	148618664	148618791	148612381	148617705	19,30,29,33,23,40	28,11,14,24,8,21	1,30,30,36,35,22	21,17,11,12,25,18	167	149	0.770379550755	1.0	0.377,0.709,0.649,0.551,0.72,0.63	0.041,0.612,0.709,0.728,0.555,0.522	0.078
ENSMUSG00000041459	Tardbp	4	-	148618646	148618791	148618664	148618791	148617565	148617635	7,30,26,29,21,39	10,10,7,7,12,0	1,28,30,36,32,22	0,0,0,0,11,0	167	149	0.00171966648121	1.0	0.384,0.728,0.768,0.787,0.61,1.0	1.0,1.0,1.0,1.0,0.722,1.0	-0.241
ENSMUSG00000041459	Tardbp	4	-	148618646	148618791	148618673	148618791	148617565	148617635	8,57,37,68,40,79	0,0,0,4,0,0	1,62,71,67,71,61	0,3,0,0,0,0	176	149	1	1.0	1.0,1.0,1.0,0.935,1.0,1.0	1.0,0.946,1.0,1.0,1.0,1.0	-0.002
ENSMUSG00000041459	Tardbp	4	-	148618664	148618791	148618673	148618791	148617565	148617635	11,37,18,46,31,40	0,0,0,4,0,0	0,34,41,31,50,39	0,3,0,0,0,0	158	149	1	1.0	1.0,1.0,1.0,0.916,1.0,1.0	NA,0.914,1.0,1.0,1.0,1.0	0.003
ENSMUSG00000041459	Tardbp	4	-	148618664	148618791	148618673	148618791	148617565	148617705	29,38,25,63,27,61	0,14,12,18,16,11	21,51,52,43,64,57	18,13,7,12,18,7	158	149	1	1.0	1.0,0.719,0.663,0.767,0.614,0.839	0.524,0.787,0.875,0.772,0.77,0.885	-0.002
[truncated: 745 more rows]
