# Supplementary material for: Pharmacological targeting of BMAL1 modulates circadian and immune pathways
Source: Nat Chem Biol. 2025 Mar 25;21(5):736–45. doi: 10.1038/s41589-025-01863-x (PMC12037410; doi:10.1038/s41589-025-01863-x)
Supplement: Supplementary file 15 — Statistical source data. [file 41589_2025_1863_MOESM15_ESM.zip › Alternative splicing - Novogene analysis/CRE_AvsCRE_C/CRE_AvsCRE_C_A5SS_significant.xls]

GeneID	geneSymbol	chr	strand	longExonStart_0base	longExonEnd	shortES	shortEE	flankingES	flankingEE	IJC_SAMPLE_1	SJC_SAMPLE_1	IJC_SAMPLE_2	SJC_SAMPLE_2	IncFormLen	SkipFormLen	PValue	FDR	IncLevel1	IncLevel2	IncLevelDifference
ENSMUSG00000031835	Mbtps1	8	-	119515577	119518279	119518138	119518279	119510253	119510384	3,35,40,71,31,42	0,0,0,0,0,1	8,58,46,72,45,44	0,1,2,4,3,3	2710	149	8.12300566566e-06	0.0201775460735	1.0,1.0,1.0,1.0,1.0,0.698	1.0,0.761,0.558,0.497,0.452,0.446	0.331
ENSMUSG00000030142	Clec4e	6	-	123286431	123288989	123288893	123288989	123286207	123286359	15,38,32,90,56,65	0,4,0,0,0,0	18,31,133,55,78,59	0,0,5,3,4,5	2611	149	2.18092419929e-05	0.0270870785552	1.0,0.352,1.0,1.0,1.0,1.0	1.0,1.0,0.603,0.511,0.527,0.402	0.218
