# Supplementary material for: Pharmacological targeting of BMAL1 modulates circadian and immune pathways
Source: Nat Chem Biol. 2025 Mar 25;21(5):736–45. doi: 10.1038/s41589-025-01863-x (PMC12037410; doi:10.1038/s41589-025-01863-x)
Supplement: Supplementary file 15 — Statistical source data. [file 41589_2025_1863_MOESM15_ESM.zip › Alternative splicing - Novogene analysis/CRE_AvsCRE_C/CRE_AvsCRE_C_MXE.xls]

GeneID	geneSymbol	chr	strand	1stExonStart_0base	1stExonEnd	2ndExonStart_0base	2ndExonEnd	upstreamES	upstreamEE	downstreamES	downstreamEE	IJC_SAMPLE_1	SJC_SAMPLE_1	IJC_SAMPLE_2	SJC_SAMPLE_2	IncFormLen	SkipFormLen	PValue	FDR	IncLevel1	IncLevel2	IncLevelDifference
ENSMUSG00000059326	Csf2ra	19	-	61225522	61225652	61225791	61225821	61225323	61225420	61225927	61226055	69,331,401,538,282,504	283,879,1161,1390,862,1225	155,484,411,326,474,306	380,1204,1111,1008,1458,880	179	279	1	1.0	0.275,0.37,0.35,0.376,0.338,0.391	0.389,0.385,0.366,0.335,0.336,0.351	-0.01
ENSMUSG00000003228	Grk5	19	+	60987701	60987797	61031751	61031864	60889748	60890631	61046076	61046154	0,28,29,38,30,40	3,32,41,52,40,47	0,25,21,18,29,19	1,28,13,36,15,35	245	262	0.98261776372	1.0	0.0,0.483,0.431,0.439,0.445,0.476	0.0,0.488,0.633,0.348,0.674,0.367	-0.039
ENSMUSG00000003228	Grk5	19	+	61076637	61076828	61079336	61079374	61073388	61073529	61080853	61080943	2,68,69,113,68,75	0,14,4,19,13,20	11,84,85,64,86,56	2,16,13,16,14,16	340	187	1	1.0	1.0,0.728,0.905,0.766,0.742,0.673	0.752,0.743,0.782,0.688,0.772,0.658	0.07
ENSMUSG00000024991	Eif3a	19	-	60768707	60768892	60769865	60770019	60767574	60767663	60771014	60771137	25,551,652,738,469,741	92,686,871,1007,682,1007	30,686,653,536,648,553	108,780,756,786,948,662	303	334	1	1.0	0.23,0.47,0.452,0.447,0.431,0.448	0.234,0.492,0.488,0.429,0.43,0.479	-0.012
ENSMUSG00000024991	Eif3a	19	-	60769865	60770019	60771014	60771137	60768707	60768892	60771643	60771757	23,216,298,351,206,334	4,404,501,594,399,637	13,329,267,231,288,248	25,446,438,441,603,426	272	303	0.970284825918	1.0	0.865,0.373,0.399,0.397,0.365,0.369	0.367,0.451,0.404,0.368,0.347,0.393	0.073
ENSMUSG00000024991	Eif3a	19	-	60781353	60781517	60781884	60782021	60779357	60779557	60782167	60782358	0,161,193,206,135,227	5,388,491,558,356,680	1,232,194,176,161,202	5,443,415,529,392,477	286	313	1	1.0	0.0,0.312,0.301,0.288,0.293,0.268	0.18,0.364,0.338,0.267,0.31,0.317	-0.052
ENSMUSG00000041362	Shtn1	19	-	59009764	59009847	59015526	59015626	59003839	59003949	59018804	59018958	14,69,85,101,51,108	0,54,79,71,37,69	3,77,81,48,57,57	1,53,60,90,53,37	249	232	0.605414214505	1.0	1.0,0.543,0.501,0.57,0.562,0.593	0.737,0.575,0.557,0.332,0.501,0.589	0.08
ENSMUSG00000035173	Ccdc186	19	-	56798566	56798822	56800063	56800206	56797348	56797633	56800912	56800986	8,24,32,29,22,33	0,58,79,66,55,59	0,12,32,26,32,24	0,60,58,54,56,34	292	405	1	1.0	1.0,0.365,0.36,0.379,0.357,0.437	NA,0.217,0.434,0.4,0.442,0.495	0.085
ENSMUSG00000024985	Tcf7l2	19	+	55918884	55919044	55919510	55919618	55917338	55917479	55923895	55923944	0,31,28,21,41,44	0,21,9,27,6,19	0,22,45,22,41,25	0,20,8,15,12,22	309	257	1	1.0	NA,0.551,0.721,0.393,0.85,0.658	NA,0.478,0.824,0.55,0.74,0.486	0.019
ENSMUSG00000024983	Vti1a	19	+	55321938	55321997	55328345	55328456	55316294	55316544	55380941	55381019	27,50,49,49,46,74	40,50,77,56,46,60	7,73,46,57,38,39	28,58,57,62,62,56	208	260	1	1.0	0.458,0.556,0.443,0.522,0.556,0.607	0.238,0.611,0.502,0.535,0.434,0.465	0.06
ENSMUSG00000024983	Vti1a	19	+	55391783	55391868	55431232	55431294	55381013	55381019	55446177	55446979	57,50,74,68,46,61	0,0,0,0,0,2	24,61,50,55,52,50	0,0,3,0,10,0	234	211	1	1.0	1.0,1.0,1.0,1.0,1.0,0.965	1.0,1.0,0.938,1.0,0.824,1.0	0.034
ENSMUSG00000024982	Zdhhc6	19	-	55298694	55298888	55302557	55302604	55289585	55289684	55302690	55302836	44,41,47,45,34,54	44,43,51,69,45,85	20,31,33,56,82,34	48,47,56,66,97,56	196	343	1	1.0	0.636,0.625,0.617,0.533,0.569,0.526	0.422,0.536,0.508,0.598,0.597,0.515	0.055
ENSMUSG00000024981	Acsl5	19	+	55288804	55288900	55291145	55291218	55287827	55287962	55291417	55291506	25,123,142,200,129,193	81,155,213,257,183,238	59,171,164,145,220,133	89,200,241,180,293,154	245	222	1	1.0	0.219,0.418,0.377,0.414,0.39,0.424	0.375,0.437,0.381,0.422,0.405,0.439	-0.036
ENSMUSG00000024981	Acsl5	19	+	55291772	55291889	55293586	55293730	55291417	55291506	55294201	55294303	104,211,309,331,269,333	494,348,475,634,351,544	141,294,339,254,432,230	397,503,549,464,802,488	266	293	1	1.0	0.188,0.4,0.417,0.365,0.458,0.403	0.281,0.392,0.405,0.376,0.372,0.342	0.01
ENSMUSG00000024975	Pdcd4	19	+	53919614	53919836	53921217	53921315	53912811	53912925	53922016	53922131	17,73,121,131,95,141	4,45,42,52,31,61	10,94,110,112,101,120	5,40,57,28,64,49	371	247	1	1.0	0.739,0.519,0.657,0.626,0.671,0.606	0.571,0.61,0.562,0.727,0.512,0.62	0.036
ENSMUSG00000025224	Gbf1	19	+	46284004	46284118	46284249	46284430	46283621	46283723	46284704	46284833	11,51,45,76,40,65	16,71,63,111,64,91	11,72,41,37,77,43	40,104,86,87,125,82	263	330	0.494224060339	1.0	0.463,0.474,0.473,0.462,0.44,0.473	0.257,0.465,0.374,0.348,0.436,0.397	0.085
ENSMUSG00000041035	Gm17018	19	+	45564910	45564991	45571884	45572009	45560614	45560707	45572404	45572538	52,9,18,45,22,43	134,56,74,101,68,80	37,19,23,20,29,13	70,60,64,67,116,70	230	274	1	1.0	0.316,0.161,0.225,0.347,0.278,0.39	0.386,0.274,0.3,0.262,0.229,0.181	0.014
ENSMUSG00000025217	Btrc	19	+	45423132	45423240	45456532	45456610	45406544	45406586	45471014	45471104	0,3,11,8,4,8	0,6,13,16,11,13	0,16,12,5,16,16	0,15,16,16,12,10	257	227	1	1.0	NA,0.306,0.428,0.306,0.243,0.352	NA,0.485,0.398,0.216,0.541,0.586	-0.118
ENSMUSG00000025217	Btrc	19	+	45423132	45423240	45471014	45471104	45406544	45406586	45502931	45503163	0,3,6,3,3,6	0,8,23,31,12,16	0,9,12,4,16,14	0,18,22,18,17,13	257	239	1	1.0	NA,0.259,0.195,0.083,0.189,0.259	NA,0.317,0.337,0.171,0.467,0.5	-0.161
ENSMUSG00000025217	Btrc	19	+	45456532	45456610	45471014	45471104	45423132	45423240	45502931	45503163	0,8,17,10,8,14	0,8,29,37,13,22	0,10,17,24,13,20	0,26,26,19,17,15	227	239	1	1.0	NA,0.513,0.382,0.222,0.393,0.401	NA,0.288,0.408,0.571,0.446,0.584	-0.077
ENSMUSG00000025217	Btrc	19	+	45514007	45514126	45515857	45516107	45513386	45513524	45517014	45517133	5,28,53,52,29,38	12,54,96,83,48,88	6,42,41,36,50,52	26,73,95,64,89,87	268	399	1	1.0	0.383,0.436,0.451,0.483,0.474,0.391	0.256,0.461,0.391,0.456,0.455,0.471	0.021
ENSMUSG00000025199	Chuk	19	-	44075430	44075530	44078292	44078440	44073334	44074540	44078888	44078985	0,116,126,128,90,146	1,74,93,100,57,72	3,117,106,119,113,116	3,67,76,59,101,77	297	249	1	1.0	0.0,0.568,0.532,0.518,0.57,0.63	0.456,0.594,0.539,0.628,0.484,0.558	-0.074
ENSMUSG00000025199	Chuk	19	-	44077245	44077379	44078292	44078440	44075430	44075530	44078888	44078985	0,116,127,127,90,146	5,84,97,97,92,117	3,117,106,119,113,116	2,111,90,60,105,87	297	283	0.97900504613	1.0	0.0,0.568,0.555,0.555,0.482,0.543	0.588,0.501,0.529,0.654,0.506,0.56	-0.106
ENSMUSG00000025199	Chuk	19	-	44077262	44077379	44078292	44078440	44075430	44075530	44078888	44078985	0,116,127,127,90,146	0,21,28,39,18,41	3,117,106,119,113,116	0,23,20,30,25,17	297	266	1	1.0	NA,0.832,0.802,0.745,0.817,0.761	1.0,0.82,0.826,0.78,0.802,0.859	-0.056
ENSMUSG00000025199	Chuk	19	-	44087915	44088039	44090932	44091127	44086907	44087059	44096223	44096359	0,76,114,116,71,148	0,58,55,92,55,98	8,105,93,121,120,137	0,84,79,75,50,74	344	273	1	1.0	NA,0.51,0.622,0.5,0.506,0.545	1.0,0.498,0.483,0.561,0.656,0.595	-0.096
ENSMUSG00000025199	Chuk	19	-	44101736	44101851	44103657	44103752	44100149	44100219	44107287	44107469	0,44,34,67,55,50	0,70,102,100,86,93	16,37,36,37,60,33	0,98,109,86,81,96	244	264	1	1.0	NA,0.405,0.265,0.42,0.409,0.368	1.0,0.29,0.263,0.318,0.445,0.271	-0.058
ENSMUSG00000025184	R3hcc1l	19	+	42576025	42576201	42581919	42581990	42562551	42564341	42582824	42582920	10,58,70,119,50,72	14,21,18,26,13,21	16,95,54,75,77,49	4,13,24,17,24,27	325	220	1	1.0	0.326,0.652,0.725,0.756,0.722,0.699	0.73,0.832,0.604,0.749,0.685,0.551	-0.045
ENSMUSG00000025184	R3hcc1l	19	+	42576025	42576201	42583402	42583543	42562551	42564341	42590604	42592343	10,54,64,115,50,71	61,42,65,86,41,76	16,94,54,73,72,49	49,52,48,50,88,57	325	290	1	1.0	0.128,0.534,0.468,0.544,0.521,0.455	0.226,0.617,0.501,0.566,0.422,0.434	-0.019
ENSMUSG00000025184	R3hcc1l	19	+	42581919	42581990	42582824	42582920	42576025	42576201	42583402	42583543	14,21,34,37,35,48	36,21,32,39,13,44	9,45,35,44,39,29	13,45,29,29,57,29	220	245	1	1.0	0.302,0.527,0.542,0.514,0.75,0.549	0.435,0.527,0.573,0.628,0.432,0.527	0.01
ENSMUSG00000025178	Pi4k2a	19	+	42115036	42115136	42115884	42116018	42113042	42113104	42116506	42116566	13,149,168,216,155,224	32,236,252,271,197,312	25,198,203,176,226,162	77,270,273,199,328,184	249	283	1	1.0	0.316,0.418,0.431,0.475,0.472,0.449	0.27,0.455,0.458,0.501,0.439,0.5	-0.01
ENSMUSG00000025178	Pi4k2a	19	+	42115036	42115136	42116506	42116566	42113042	42113104	42119792	42122218	13,149,168,216,155,225	9,112,96,131,78,105	25,196,203,176,227,162	37,119,120,88,156,84	249	209	1	1.0	0.548,0.528,0.595,0.581,0.625,0.643	0.362,0.58,0.587,0.627,0.55,0.618	0.033
ENSMUSG00000025178	Pi4k2a	19	+	42115884	42116018	42116506	42116566	42115036	42115136	42119792	42122218	61,209,221,309,243,283	9,112,96,130,78,104	40,248,269,217,345,208	37,113,120,86,159,84	283	209	0.946259074956	1.0	0.833,0.58,0.63,0.637,0.697,0.668	0.444,0.618,0.623,0.651,0.616,0.646	0.075
ENSMUSG00000025159	Mms19	19	-	41962949	41963034	41963400	41963470	41962799	41962861	41963862	41963937	0,23,19,25,17,21	3,23,42,47,31,37	0,27,29,25,34,18	0,38,46,29,48,23	219	234	1	1.0	0.0,0.517,0.326,0.362,0.369,0.378	NA,0.432,0.402,0.479,0.431,0.455	-0.114
ENSMUSG00000025159	Mms19	19	-	41963862	41963937	41964317	41964403	41963400	41963470	41966213	41966314	0,28,31,38,34,34	0,25,26,19,26,20	1,33,40,31,39,41	0,15,20,35,20,25	235	224	1	1.0	NA,0.516,0.532,0.656,0.555,0.618	1.0,0.677,0.656,0.458,0.65,0.61	-0.1
ENSMUSG00000035049	Rrp12	19	-	41876534	41876628	41877100	41877168	41874716	41874875	41877335	41877490	0,13,13,27,9,21	0,10,18,10,19,24	0,9,10,17,25,18	10,4,15,17,26,12	217	243	1	1.0	NA,0.593,0.447,0.751,0.347,0.495	0.0,0.716,0.427,0.528,0.518,0.627	0.057
ENSMUSG00000025017	Pik3ap1	19	-	41287469	41287625	41292752	41292825	41283079	41283150	41296303	41296509	54,366,431,530,307,515	88,820,1069,1269,743,1306	53,566,542,491,535,485	132,1299,1357,1201,1508,1204	222	305	1	1.0	0.457,0.38,0.356,0.365,0.362,0.351	0.356,0.374,0.354,0.36,0.328,0.356	0.024
ENSMUSG00000048120	Entpd1	19	+	40727287	40727548	40733666	40733786	40726021	40726258	40736749	40736884	55,565,685,786,491,740	40,174,192,295,146,212	56,607,535,584,635,550	51,213,174,159,204,157	410	269	1	1.0	0.474,0.681,0.701,0.636,0.688,0.696	0.419,0.652,0.669,0.707,0.671,0.697	0.01
ENSMUSG00000048612	Myof	19	-	37903676	37903867	37905277	37905377	37901823	37901933	37907586	37907728	34,513,603,699,533,679	283,886,1001,1337,797,1225	124,620,662,568,789,565	603,1091,1134,907,1551,920	249	340	1	1.0	0.141,0.442,0.451,0.417,0.477,0.431	0.219,0.437,0.444,0.461,0.41,0.456	-0.011
ENSMUSG00000048612	Myof	19	-	37903676	37903867	37907586	37907728	37901823	37901933	37910893	37910989	21,626,711,852,639,841	283,886,1001,1336,797,1228	83,866,837,634,1011,668	603,1091,1133,907,1551,920	291	340	1	1.0	0.08,0.452,0.454,0.427,0.484,0.444	0.139,0.481,0.463,0.45,0.432,0.459	-0.014
ENSMUSG00000048612	Myof	19	-	37905277	37905377	37907586	37907728	37903676	37903867	37910893	37910989	21,626,711,853,639,841	110,560,615,723,430,695	83,864,838,634,1011,667	188,648,612,530,852,594	291	249	1	1.0	0.14,0.489,0.497,0.502,0.56,0.509	0.274,0.533,0.54,0.506,0.504,0.49	-0.025
ENSMUSG00000056999	Ide	19	-	37272154	37272227	37276514	37276576	37271504	37271572	37277740	37278013	4,38,43,30,36,47	57,62,81,125,78,63	13,41,30,52,45,42	47,83,87,62,111,60	211	222	1	1.0	0.069,0.392,0.358,0.202,0.327,0.44	0.225,0.342,0.266,0.469,0.299,0.424	-0.039
ENSMUSG00000056999	Ide	19	-	37290043	37290188	37290669	37290814	37288097	37288208	37295882	37295965	0,89,136,150,101,159	0,0,2,1,0,6	2,150,169,149,119,99	0,0,3,0,0,2	294	294	1	1.0	NA,1.0,0.986,0.993,1.0,0.964	1.0,1.0,0.983,1.0,1.0,0.98	-0.005
ENSMUSG00000039652	Cpeb3	19	-	37054259	37054374	37068172	37068291	37044521	37044703	37087537	37087627	0,10,13,11,8,8	0,6,7,6,4,4	2,17,9,9,5,4	0,0,14,10,8,8	268	264	1	1.0	NA,0.621,0.647,0.644,0.663,0.663	1.0,1.0,0.388,0.47,0.381,0.33	0.053
ENSMUSG00000041180	Hectd2	19	+	36595208	36595254	36597076	36597186	36587365	36587430	36598886	36599035	0,0,2,0,2,0	0,0,1,1,0,3	0,0,1,2,6,1	0,4,3,0,1,1	195	259	1	1.0	NA,NA,0.727,0.0,1.0,0.0	NA,0.0,0.307,1.0,0.889,0.57	-0.121
ENSMUSG00000024781	Lipa	19	-	34495059	34495131	34500096	34500168	34492317	34494213	34501502	34501649	62,1579,2103,3007,1553,2455	57,1641,2299,2808,1493,2239	63,2053,1962,2020,1907,1849	110,1901,1963,2050,1996,1783	221	221	1	1.0	0.521,0.49,0.478,0.517,0.51,0.523	0.364,0.519,0.5,0.496,0.489,0.509	0.027
ENSMUSG00000024781	Lipa	19	-	34507008	34507145	34508988	34509098	34501502	34501649	34510822	34511021	7,3663,4999,6401,3569,5386	55,3395,4577,5678,3183,4535	70,4706,4552,4780,4145,3842	151,4389,4124,4231,3809,3574	259	286	1	1.0	0.123,0.544,0.547,0.555,0.553,0.567	0.339,0.542,0.549,0.555,0.546,0.543	-0.031
ENSMUSG00000024781	Lipa	19	-	34507008	34507145	34510822	34511021	34501502	34501649	34523421	34523539	49,6862,9417,11644,6598,10027	55,3393,4576,5678,3182,4534	139,8729,8324,8545,7443,7589	151,4384,4125,4231,3802,3574	348	286	1	1.0	0.423,0.624,0.628,0.628,0.63,0.645	0.431,0.621,0.624,0.624,0.617,0.636	0.004
ENSMUSG00000024781	Lipa	19	-	34508988	34509098	34510822	34511021	34507008	34507145	34523421	34523539	49,6863,9416,11641,6599,10026	21,2762,3721,4586,2636,3857	139,8734,8324,8544,7450,7588	73,3619,3421,3527,3080,2831	348	259	1	1.0	0.635,0.649,0.653,0.654,0.651,0.659	0.586,0.642,0.644,0.643,0.643,0.666	0.013
ENSMUSG00000040451	Sgms1	19	-	32125225	32125392	32129540	32129694	32122726	32124524	32142745	32142863	1,103,111,139,78,115	33,113,154,210,100,198	10,93,81,108,124,91	18,167,119,110,152,115	303	316	0.787923015047	1.0	0.031,0.487,0.429,0.408,0.449,0.377	0.367,0.367,0.415,0.506,0.46,0.452	-0.064
ENSMUSG00000040451	Sgms1	19	-	32129540	32129694	32142745	32142863	32125225	32125392	32156569	32156647	0,7,6,12,4,4	23,83,127,150,88,138	0,12,7,15,12,6	17,96,107,108,107,89	267	303	1	1.0	0.0,0.087,0.051,0.083,0.049,0.032	0.0,0.124,0.069,0.136,0.113,0.071	-0.035
ENSMUSG00000040451	Sgms1	19	-	32129540	32129694	32142745	32142863	32125225	32125392	32159523	32160363	0,53,57,79,33,69	23,83,125,154,92,147	5,63,87,57,65,50	17,100,110,109,116,91	267	303	0.480382041769	1.0	0.0,0.42,0.341,0.368,0.289,0.348	0.25,0.417,0.473,0.372,0.389,0.384	-0.087
ENSMUSG00000040451	Sgms1	19	-	32142745	32142863	32159523	32160363	32129540	32129694	32210827	32210990	16,476,661,833,554,857	1,74,80,99,50,91	20,691,567,540,596,610	8,54,63,83,90,66	989	267	1	1.0	0.812,0.635,0.69,0.694,0.749,0.718	0.403,0.776,0.708,0.637,0.641,0.714	0.07
ENSMUSG00000040451	Sgms1	19	-	32142745	32142863	32159523	32160363	32129540	32129694	32223508	32223590	16,484,659,863,567,876	1,73,82,105,50,89	25,724,559,565,622,669	8,54,64,84,88,65	989	267	1	1.0	0.812,0.642,0.685,0.689,0.754,0.727	0.458,0.784,0.702,0.645,0.656,0.735	0.055
ENSMUSG00000040451	Sgms1	19	-	32247993	32248036	32289540	32289631	32223508	32223590	32351944	32352023	0,28,45,46,38,53	0,9,21,41,18,23	0,30,35,26,31,31	0,16,14,14,21,29	240	192	1	1.0	NA,0.713,0.632,0.473,0.628,0.648	NA,0.6,0.667,0.598,0.541,0.461	0.045
ENSMUSG00000040451	Sgms1	19	-	32289540	32289631	32351944	32352023	32247993	32248036	32388219	32388512	0,16,22,56,16,24	0,16,24,28,30,42	0,24,19,18,20,12	0,25,23,21,20,31	228	240	1	1.0	NA,0.513,0.491,0.678,0.36,0.376	NA,0.503,0.465,0.474,0.513,0.29	0.035
ENSMUSG00000024817	Uhrf2	19	+	30082733	30082840	30086245	30086408	30079838	30079943	30087175	30087316	2,76,128,158,87,124	6,139,143,223,143,175	6,94,97,80,116,117	16,154,147,138,124,140	256	312	1	1.0	0.289,0.4,0.522,0.463,0.426,0.463	0.314,0.427,0.446,0.414,0.533,0.505	-0.013
ENSMUSG00000046138	9930021J03Rik	19	-	29743532	29743612	29753599	29755017	29735115	29735205	29786248	29786449	10,150,209,170,112,209	0,5,20,9,19,19	2,165,166,191,94,175	0,12,7,16,8,12	1567	229	1	1.0	1.0,0.814,0.604,0.734,0.463,0.616	1.0,0.668,0.776,0.636,0.632,0.681	-0.027
ENSMUSG00000024789	Jak2	19	+	29287900	29288087	29288673	29288801	29286300	29286412	29291166	29291301	0,66,122,108,73,114	0,29,53,58,33,68	0,102,80,104,70,127	0,35,33,50,49,37	336	277	1	1.0	NA,0.652,0.655,0.606,0.646,0.58	NA,0.706,0.667,0.632,0.541,0.739	-0.029
ENSMUSG00000024789	Jak2	19	+	29287900	29288087	29294855	29294943	29286300	29286412	29295641	29295769	0,66,122,108,74,114	0,39,39,59,44,54	0,104,80,105,69,126	0,52,54,54,41,32	336	237	1	1.0	NA,0.544,0.688,0.564,0.543,0.598	NA,0.585,0.511,0.578,0.543,0.735	-0.003
ENSMUSG00000024789	Jak2	19	+	29288673	29288801	29291166	29291301	29287900	29288087	29294855	29294943	0,48,81,79,51,97	0,40,43,86,41,74	0,92,52,76,80,88	0,51,57,68,54,65	277	284	1	1.0	NA,0.552,0.659,0.485,0.561,0.573	NA,0.649,0.483,0.534,0.603,0.581	-0.004
ENSMUSG00000024789	Jak2	19	+	29288673	29288801	29294855	29294943	29287900	29288087	29295641	29295769	0,45,75,77,49,93	0,39,39,59,45,53	0,86,46,68,73,81	0,52,54,54,41,32	277	237	1	1.0	NA,0.497,0.622,0.528,0.482,0.6	NA,0.586,0.422,0.519,0.604,0.684	-0.017
ENSMUSG00000024789	Jak2	19	+	29291166	29291301	29294855	29294943	29288673	29288801	29295641	29295769	0,40,61,69,37,84	0,43,45,61,47,59	0,45,38,64,60,44	0,59,60,62,49,39	284	237	1	1.0	NA,0.437,0.531,0.486,0.396,0.543	NA,0.389,0.346,0.463,0.505,0.485	0.041
ENSMUSG00000024921	Smarca2	19	+	26759877	26759931	26770937	26771043	26751823	26752041	26771507	26771609	0,15,17,13,18,13	0,69,103,152,73,131	0,12,23,11,21,16	17,67,121,103,136,95	203	255	1	1.0	NA,0.215,0.172,0.097,0.236,0.111	0.0,0.184,0.193,0.118,0.162,0.175	0.028
ENSMUSG00000024878	Cbwd1	19	-	24953259	24953351	24955335	24955432	24949201	24949261	24957903	24957990	0,13,19,27,10,33	0,17,17,9,12,21	4,15,17,19,12,17	3,13,14,3,20,15	246	241	1	1.0	NA,0.428,0.523,0.746,0.449,0.606	0.566,0.531,0.543,0.861,0.37,0.526	-0.016
ENSMUSG00000024754	Tmem2	19	+	21847936	21848035	21852224	21852379	21844619	21844839	21855658	21855762	0,16,18,23,31,27	0,19,24,22,20,30	0,30,21,20,27,12	0,53,38,17,46,32	248	304	1	1.0	NA,0.508,0.479,0.562,0.655,0.525	NA,0.41,0.404,0.591,0.418,0.315	0.118
ENSMUSG00000024754	Tmem2	19	+	21852224	21852379	21855658	21855762	21847936	21848035	21856154	21858327	0,12,23,23,18,44	7,26,20,20,16,30	0,45,43,15,53,29	6,21,17,17,24,22	304	253	0.533720140408	1.0	0.0,0.278,0.489,0.489,0.484,0.55	0.0,0.641,0.678,0.423,0.648,0.523	-0.104
ENSMUSG00000041491	Cep78	19	-	15959531	15959700	15960942	15961109	15955773	15956403	15962371	15962449	3,23,28,28,24,19	21,9,28,27,24,34	19,30,13,24,50,26	8,43,30,34,41,17	316	318	1	1.0	0.126,0.72,0.502,0.511,0.502,0.36	0.705,0.412,0.304,0.415,0.551,0.606	-0.045
ENSMUSG00000041491	Cep78	19	-	15959531	15959700	15962371	15962449	15955773	15956403	15969071	15969200	0,20,12,15,11,3	21,9,28,27,24,34	5,7,16,19,26,9	8,43,28,35,41,17	227	318	0.784166101723	1.0	0.0,0.757,0.375,0.438,0.391,0.11	0.467,0.186,0.445,0.432,0.47,0.426	-0.059
ENSMUSG00000041491	Cep78	19	-	15960942	15961109	15962371	15962449	15959531	15959700	15969071	15969200	0,19,11,15,11,3	16,20,23,27,17,27	5,7,18,18,24,9	6,29,20,19,48,22	227	316	0.512889072449	1.0	0.0,0.569,0.4,0.436,0.474,0.134	0.537,0.252,0.556,0.569,0.41,0.363	-0.112
ENSMUSG00000041491	Cep78	19	-	15962371	15962449	15969071	15969200	15960942	15961109	15970532	15970578	0,21,35,29,28,33	0,7,13,19,11,13	16,27,27,21,34,25	2,12,9,13,26,7	278	227	1	1.0	NA,0.71,0.687,0.555,0.675,0.675	0.867,0.648,0.71,0.569,0.516,0.745	-0.015
ENSMUSG00000024696	Lpxn	19	+	12803932	12804090	12811219	12811266	12798605	12798679	12819335	12819435	0,222,368,353,260,359	0,105,128,156,103,142	18,372,354,343,426,303	23,115,132,153,184,119	307	196	1	1.0	NA,0.574,0.647,0.591,0.617,0.617	0.333,0.674,0.631,0.589,0.596,0.619	0.036
ENSMUSG00000024695	Zfp91	19	-	12771002	12771102	12774819	12774934	12767019	12770549	12775994	12776073	39,145,185,209,152,252	21,150,143,202,129,216	23,153,154,153,151,166	45,149,130,160,170,173	264	249	0.87877843186	1.0	0.637,0.477,0.55,0.494,0.526,0.524	0.325,0.492,0.528,0.474,0.456,0.475	0.076
ENSMUSG00000024695	Zfp91	19	-	12774819	12774934	12775994	12776073	12771002	12771102	12776411	12776462	10,106,119,162,121,195	23,140,204,247,139,235	11,137,115,141,118,121	38,154,165,164,194,200	228	264	1	1.0	0.335,0.467,0.403,0.432,0.502,0.49	0.251,0.507,0.447,0.499,0.413,0.412	0.017
ENSMUSG00000041488	Stx3	19	-	11781566	11781680	11783025	11783136	11777484	11779173	11785389	11785524	0,80,115,107,85,126	5,101,149,166,77,178	4,104,104,108,83,51	8,111,123,141,148,86	260	263	1	1.0	0.0,0.445,0.438,0.395,0.528,0.417	0.336,0.487,0.461,0.437,0.362,0.375	-0.039
ENSMUSG00000041488	Stx3	19	-	11783025	11783136	11785389	11785524	11781566	11781680	11785684	11785758	16,83,128,148,90,201	8,89,150,151,64,135	1,93,122,144,122,101	10,97,157,145,113,90	284	260	0.707494936891	1.0	0.647,0.461,0.439,0.473,0.563,0.577	0.084,0.467,0.416,0.476,0.497,0.507	0.119
ENSMUSG00000041488	Stx3	19	-	11785389	11785524	11785684	11785758	11783025	11783136	11786524	11786633	0,65,77,79,47,100	5,90,126,117,90,149	1,67,78,64,93,53	4,102,118,129,86,69	223	284	1	1.0	0.0,0.479,0.438,0.462,0.399,0.461	0.241,0.455,0.457,0.387,0.579,0.494	-0.062
ENSMUSG00000041488	Stx3	19	-	11790047	11790093	11791745	11791845	11789556	11789631	11803493	11803577	0,150,164,274,148,246	0,0,0,2,1,0	4,168,193,197,198,182	0,0,0,0,0,0	249	195	1	1.0	NA,1.0,1.0,0.991,0.991,1.0	1.0,1.0,1.0,1.0,1.0,1.0	-0.004
ENSMUSG00000024679	Ms4a6d	19	-	11587963	11588065	11589989	11590196	11586603	11587181	11592864	11592921	162,908,1224,1697,1067,1579	128,372,475,685,418,656	198,1139,1062,1061,1771,1099	175,544,447,482,768,408	356	251	1	1.0	0.472,0.632,0.645,0.636,0.643,0.629	0.444,0.596,0.626,0.608,0.619,0.655	0.018
ENSMUSG00000024679	Ms4a6d	19	-	11587963	11588065	11592864	11592921	11586603	11587181	11601829	11601964	25,280,323,407,301,483	128,367,467,667,408,632	51,333,285,289,472,309	163,525,429,474,750,398	206	251	1	1.0	0.192,0.482,0.457,0.426,0.473,0.482	0.276,0.436,0.447,0.426,0.434,0.486	0.001
ENSMUSG00000024679	Ms4a6d	19	-	11587963	11588065	11589989	11590122	11586979	11587181	11592864	11592921	0,4,0,7,1,5	128,372,475,685,418,656	0,2,1,3,7,0	175,544,447,482,768,408	282	251	1	1.0	0.0,0.009,0.0,0.009,0.002,0.007	0.0,0.003,0.002,0.006,0.008,0.0	0.001
ENSMUSG00000024679	Ms4a6d	19	-	11601829	11601964	11603145	11603308	11592864	11592921	11604673	11604849	22,750,979,1267,909,1247	88,553,716,929,645,1000	82,1010,992,981,1402,978	120,704,610,598,1032,625	312	284	0.820131480644	1.0	0.185,0.552,0.554,0.554,0.562,0.532	0.383,0.566,0.597,0.599,0.553,0.588	-0.058
ENSMUSG00000079419	Ms4a6c	19	+	11471088	11471251	11472392	11472527	11469365	11469556	11475273	11475330	68,254,403,530,354,541	20,187,230,338,200,331	104,353,409,432,691,497	12,278,272,310,377,306	312	284	1	1.0	0.756,0.553,0.615,0.588,0.617,0.598	0.887,0.536,0.578,0.559,0.625,0.597	-0.009
ENSMUSG00000079419	Ms4a6c	19	+	11472392	11472527	11475273	11475330	11471088	11471251	11478167	11478374	94,304,359,546,403,560	17,69,86,148,99,145	118,421,449,504,741,521	2,93,120,110,149,117	284	206	1	1.0	0.8,0.762,0.752,0.728,0.747,0.737	0.977,0.767,0.731,0.769,0.783,0.764	-0.044
ENSMUSG00000024672	Ms4a7	19	-	11322298	11322400	11324421	11324628	11321038	11321582	11325806	11325863	2196,1845,2440,3712,2085,3043	2011,477,803,1048,690,990	2335,2352,2605,2883,4349,2339	1618,747,789,1011,1591,769	356	251	1	1.0	0.435,0.732,0.682,0.714,0.681,0.684	0.504,0.689,0.7,0.668,0.658,0.682	0.005
ENSMUSG00000024672	Ms4a7	19	-	11322298	11322400	11325806	11325863	11321038	11321582	11327924	11328050	339,550,623,1111,585,935	2044,493,825,1066,695,1025	442,757,721,856,1167,697	1637,767,802,1038,1606,778	206	251	1	1.0	0.168,0.576,0.479,0.559,0.506,0.526	0.248,0.546,0.523,0.501,0.47,0.522	0.001
ENSMUSG00000024672	Ms4a7	19	-	11322298	11322400	11327924	11328050	11321038	11321582	11333206	11333366	751,1285,1757,2987,1477,2297	2011,477,798,1046,685,990	887,1905,1871,2049,2840,1795	1618,747,790,1011,1586,766	275	251	1	1.0	0.254,0.711,0.668,0.723,0.663,0.679	0.333,0.699,0.684,0.649,0.62,0.681	0.005
ENSMUSG00000024672	Ms4a7	19	-	11322298	11322400	11324421	11324628	11321405	11321582	11327924	11328050	1150,772,1024,1682,920,1333	2044,493,825,1066,695,1025	1120,1021,1049,1216,1774,982	1637,767,802,1038,1606,778	356	251	1	1.0	0.284,0.525,0.467,0.527,0.483,0.478	0.325,0.484,0.48,0.452,0.438,0.471	0.019
ENSMUSG00000024672	Ms4a7	19	-	11324421	11324628	11325806	11325863	11322298	11322400	11327924	11328050	339,550,628,1112,590,935	4733,2002,2665,4276,2391,3450	442,757,721,856,1172,700	3894,2675,2872,3246,5118,2559	206	356	1	1.0	0.11,0.322,0.289,0.31,0.299,0.319	0.164,0.328,0.303,0.313,0.284,0.321	-0.011
ENSMUSG00000024672	Ms4a7	19	-	11325806	11325863	11327924	11328050	11324421	11324628	11333206	11333366	926,1404,1916,3317,1633,2545	488,451,543,817,503,716	1066,2047,2046,2247,3125,1951	604,584,684,731,1168,602	275	206	1	1.0	0.587,0.7,0.726,0.753,0.709,0.727	0.569,0.724,0.691,0.697,0.667,0.708	0.024
ENSMUSG00000024672	Ms4a7	19	-	11327924	11328050	11333206	11333366	11325806	11325863	11336006	11336144	411,1512,1865,3191,1686,2563	1033,1107,1427,2281,1237,1891	767,2167,2008,2427,3025,2092	1118,1377,1555,1706,2499,1379	309	275	1	1.0	0.261,0.549,0.538,0.555,0.548,0.547	0.379,0.583,0.535,0.559,0.519,0.574	-0.025
ENSMUSG00000034820	Cpsf7	19	+	10536798	10536917	10539619	10539788	10535103	10535518	10540680	10540848	10,31,40,52,25,44	0,102,92,153,93,97	0,32,36,37,44,33	7,121,97,97,97,75	268	318	0.643146398001	1.0	1.0,0.265,0.34,0.287,0.242,0.35	0.0,0.239,0.306,0.312,0.35,0.343	0.156
ENSMUSG00000024661	Fth1	19	+	9984180	9984327	9984559	9984685	9982702	9982983	9984780	9985092	65961,113983,130398,205569,108004,168784	150066,95770,110748,170294,89107,136671	73061,124802,108560,113337,169837,99457	129918,105310,93477,98446,162426,86207	296	275	1	1.0	0.29,0.525,0.522,0.529,0.53,0.534	0.343,0.524,0.519,0.517,0.493,0.517	0.003
ENSMUSG00000071645	Tut1	19	+	8955386	8955577	8962343	8962822	8953849	8954021	8964019	8964129	0,22,53,37,27,50	25,94,103,132,96,102	0,50,47,35,53,31	38,69,123,86,174,82	340	628	1	1.0	0.0,0.302,0.487,0.341,0.342,0.475	0.0,0.572,0.414,0.429,0.36,0.411	-0.04
ENSMUSG00000071645	Tut1	19	+	8959742	8959843	8962343	8962822	8959086	8959402	8964019	8964129	0,20,31,19,14,32	25,95,103,134,96,102	3,17,26,16,29,24	38,69,124,86,174,84	250	628	1	1.0	0.0,0.346,0.431,0.263,0.268,0.441	0.165,0.382,0.345,0.318,0.295,0.418	-0.029
ENSMUSG00000071659	Hnrnpul2	19	+	8822803	8822939	8823229	8823306	8819400	8820813	8823529	8823669	24,313,397,480,340,492	17,142,257,308,170,263	24,373,390,345,446,315	17,224,201,243,277,184	285	226	1	1.0	0.528,0.636,0.551,0.553,0.613,0.597	0.528,0.569,0.606,0.53,0.561,0.576	0.018
ENSMUSG00000071659	Hnrnpul2	19	+	8825270	8825393	8825971	8826100	8824859	8825123	8826643	8826812	45,248,319,416,263,439	87,396,510,549,397,509	76,317,398,355,406,343	155,472,478,465,605,469	272	278	1	1.0	0.346,0.39,0.39,0.436,0.404,0.469	0.334,0.407,0.46,0.438,0.407,0.428	-0.007
ENSMUSG00000010110	Stx5a	19	+	8742853	8742924	8743079	8743135	8742253	8742497	8743352	8743423	15,73,87,115,73,114	17,46,74,78,62,82	15,89,92,71,105,86	8,61,76,54,73,62	220	205	1	1.0	0.451,0.597,0.523,0.579,0.523,0.564	0.636,0.576,0.53,0.551,0.573,0.564	-0.032
ENSMUSG00000010110	Stx5a	19	+	8748806	8748888	8749665	8749772	8748502	8748711	8749905	8750027	27,70,108,121,71,92	24,101,111,130,80,141	45,91,102,99,105,82	16,94,104,103,140,90	231	256	0.91971388855	1.0	0.555,0.434,0.519,0.508,0.496,0.42	0.757,0.518,0.521,0.516,0.454,0.502	-0.056
ENSMUSG00000010110	Stx5a	19	+	8749665	8749772	8749905	8750027	8748654	8748888	8754908	8754984	41,98,157,164,90,143	67,89,109,144,90,149	41,166,137,129,195,141	82,126,123,137,161,108	256	271	1	1.0	0.393,0.538,0.604,0.547,0.514,0.504	0.346,0.582,0.541,0.499,0.562,0.58	-0.002
ENSMUSG00000024759	Atl3	19	+	7530519	7530591	7532015	7532447	7529607	7529664	7533949	7538608	0,20,42,30,12,37	95,227,390,376,290,451	1,19,35,26,11,18	70,388,394,401,276,363	221	581	1	1.0	0.0,0.188,0.221,0.173,0.098,0.177	0.036,0.114,0.189,0.146,0.095,0.115	0.027
ENSMUSG00000024758	Rtn3	19	-	7429750	7429809	7430985	7431032	7425900	7427875	7431965	7432035	32,243,300,356,251,349	78,338,366,508,335,484	29,243,306,287,313,269	74,402,441,385,472,371	196	208	1	1.0	0.303,0.433,0.465,0.427,0.443,0.433	0.294,0.391,0.424,0.442,0.413,0.435	0.018
ENSMUSG00000024758	Rtn3	19	-	7430985	7431032	7431965	7432035	7429750	7429809	7432451	7432590	16,276,363,436,312,412	15,184,250,297,194,242	29,393,331,322,409,313	22,260,243,244,261,181	219	196	1	1.0	0.488,0.573,0.565,0.568,0.59,0.604	0.541,0.575,0.549,0.542,0.584,0.607	-0.002
ENSMUSG00000024948	Map4k2	19	+	6341458	6341516	6341766	6341834	6341154	6341345	6341902	6341967	0,11,28,10,6,7	0,16,14,30,9,33	0,8,11,5,14,9	0,22,15,13,13,5	207	217	1	1.0	NA,0.419,0.677,0.259,0.411,0.182	NA,0.276,0.435,0.287,0.53,0.654	-0.047
ENSMUSG00000024948	Map4k2	19	+	6342743	6342786	6343103	6343176	6342609	6342657	6343460	6343523	0,13,6,12,10,21	0,0,0,0,0,0	0,22,6,15,17,14	0,0,1,0,0,4	192	222	1	1.0	NA,1.0,1.0,1.0,1.0,1.0	NA,1.0,0.874,1.0,1.0,0.802	0.065
ENSMUSG00000024948	Map4k2	19	+	6343254	6343386	6343460	6343523	6343103	6343176	6343801	6343883	0,24,43,46,21,45	0,12,14,29,20,21	0,22,29,37,48,37	4,13,11,17,17,16	281	212	1	1.0	NA,0.601,0.699,0.545,0.442,0.618	0.0,0.561,0.665,0.622,0.681,0.636	0.053
ENSMUSG00000024769	Cdc42bpg	19	+	6314704	6314780	6314989	6315096	6314495	6314617	6315171	6315286	0,7,2,11,0,9	0,12,12,30,5,24	0,13,9,8,15,6	0,9,23,14,16,14	225	256	1	1.0	NA,0.399,0.159,0.294,0.0,0.299	NA,0.622,0.308,0.394,0.516,0.328	-0.203
ENSMUSG00000024773	Atg2a	19	+	6246303	6246400	6246487	6246649	6245458	6245693	6246751	6246892	0,21,36,59,25,47	0,59,66,96,29,61	0,31,21,28,28,27	0,47,47,52,37,43	246	311	1	1.0	NA,0.31,0.408,0.437,0.521,0.493	NA,0.455,0.361,0.405,0.489,0.443	0.003
ENSMUSG00000024773	Atg2a	19	+	6254589	6254666	6255100	6255265	6254358	6254429	6255408	6255538	0,15,9,39,29,29	7,24,23,40,20,50	0,36,16,26,26,20	2,40,22,34,32,21	226	314	0.917391653359	1.0	0.0,0.465,0.352,0.575,0.668,0.446	0.0,0.556,0.503,0.515,0.53,0.57	-0.028
ENSMUSG00000024773	Atg2a	19	+	6254589	6254666	6255100	6255271	6254358	6254429	6255408	6255538	0,15,9,39,29,29	0,8,29,25,8,18	0,36,16,26,26,20	0,10,10,14,11,13	226	320	1	1.0	NA,0.726,0.305,0.688,0.837,0.695	NA,0.836,0.694,0.724,0.77,0.685	-0.092
ENSMUSG00000024799	Tm7sf2	19	-	6063526	6063607	6063821	6063990	6063323	6063446	6064078	6064198	73,48,57,53,23,70	50,31,22,34,25,31	40,67,57,58,88,65	65,27,23,33,42,35	318	230	1	1.0	0.514,0.528,0.652,0.53,0.4,0.62	0.308,0.642,0.642,0.56,0.602,0.573	-0.014
ENSMUSG00000024799	Tm7sf2	19	-	6066498	6066544	6066967	6067022	6066310	6066414	6067122	6067319	3,28,16,30,21,30	7,17,14,9,6,6	12,20,20,17,40,28	9,10,17,8,33,11	204	195	0.882168118487	1.0	0.291,0.612,0.522,0.761,0.77,0.827	0.56,0.657,0.529,0.67,0.537,0.709	0.02
ENSMUSG00000024799	Tm7sf2	19	-	6066498	6066693	6066967	6067022	6066310	6066414	6067122	6067319	3,28,16,30,21,30	15,59,57,56,36,46	12,20,20,17,40,28	29,69,55,69,104,64	204	344	0.731970597526	1.0	0.252,0.445,0.321,0.475,0.496,0.524	0.411,0.328,0.38,0.294,0.393,0.425	0.047
ENSMUSG00000024826	Dpf2	19	-	5902630	5902768	5904239	5904318	5902362	5902434	5904453	5904546	3,71,73,101,86,102	0,5,0,0,0,2	8,61,77,65,111,70	0,2,4,2,1,0	228	287	1	1.0	1.0,0.947,1.0,1.0,1.0,0.985	1.0,0.975,0.96,0.976,0.993,1.0	0.005
ENSMUSG00000024818	Slc25a45	19	+	5878606	5878691	5880084	5880156	5877825	5878095	5880439	5880625	0,14,15,12,6,12	4,71,92,133,75,111	0,7,11,5,5,13	14,89,78,73,96,71	234	221	1	1.0	0.0,0.157,0.133,0.079,0.07,0.093	0.0,0.069,0.118,0.061,0.047,0.147	0.015
ENSMUSG00000024941	Scyl1	19	-	5765309	5765417	5766157	5766316	5764668	5764782	5769468	5769624	16,180,188,281,144,243	14,152,137,206,127,209	26,175,161,205,261,181	49,151,140,118,163,135	308	257	1	1.0	0.488,0.497,0.534,0.532,0.486,0.492	0.307,0.492,0.49,0.592,0.572,0.528	0.008
ENSMUSG00000024940	Ltbp3	19	+	5753632	5753755	5755545	5755674	5752018	5752141	5755931	5756099	10,64,110,85,73,106	50,101,144,147,97,201	21,69,110,78,98,69	59,151,115,122,180,98	272	278	1	1.0	0.17,0.393,0.438,0.371,0.435,0.35	0.267,0.318,0.494,0.395,0.358,0.418	-0.016
ENSMUSG00000024937	Ehbp1l1	19	-	5710210	5710310	5710573	5710697	5708757	5708831	5710792	5710848	521,306,367,417,275,417	618,228,266,367,247,360	430,355,322,313,468,311	535,308,252,241,399,221	273	249	1	1.0	0.435,0.55,0.557,0.509,0.504,0.514	0.423,0.512,0.538,0.542,0.517,0.562	-0.004
ENSMUSG00000024937	Ehbp1l1	19	-	5710573	5710697	5710792	5710848	5710210	5710310	5710968	5711038	246,154,206,169,128,195	369,220,223,295,175,324	222,185,160,119,221,148	323,248,223,201,312,219	205	273	1	1.0	0.47,0.482,0.552,0.433,0.493,0.445	0.478,0.498,0.489,0.441,0.485,0.474	0.002
ENSMUSG00000024937	Ehbp1l1	19	-	5717661	5720407	5720685	5720726	5717038	5717196	5720808	5720877	79,214,191,326,228,261	159,878,1041,1140,884,1359	79,209,212,213,284,204	197,997,1023,852,1237,1000	190	2895	1	1.0	0.883,0.788,0.737,0.813,0.797,0.745	0.859,0.762,0.759,0.792,0.778,0.757	0.009
ENSMUSG00000056917	Sipa1	19	-	5655687	5655791	5656153	5656328	5655257	5655415	5659333	5659510	0,156,249,324,167,267	7,117,128,176,126,167	15,240,211,180,218,212	23,128,121,139,193,125	324	253	1	1.0	0.0,0.51,0.603,0.59,0.509,0.555	0.337,0.594,0.577,0.503,0.469,0.57	-0.047
ENSMUSG00000056917	Sipa1	19	-	5661595	5661626	5662587	5662841	5660313	5661111	5663603	5663707	0,15,30,47,18,38	14,42,40,69,37,46	2,34,22,26,24,28	0,60,61,39,45,54	403	180	1	1.0	0.0,0.138,0.251,0.233,0.179,0.27	1.0,0.202,0.139,0.229,0.192,0.188	-0.147
ENSMUSG00000080268	Brms1	19	+	5047391	5047484	5048508	5048573	5046814	5046911	5048992	5049032	177,132,149,184,117,192	198,74,98,139,80,103	159,168,156,148,225,124	192,105,84,70,177,83	242	214	1	1.0	0.441,0.612,0.573,0.539,0.564,0.622	0.423,0.586,0.622,0.652,0.529,0.569	-0.005
ENSMUSG00000080268	Brms1	19	+	5048508	5048573	5048992	5049032	5047391	5047484	5049406	5049917	105,57,91,124,75,90	164,59,56,74,38,79	85,114,97,76,140,75	138,57,81,55,104,74	214	189	1	1.0	0.361,0.46,0.589,0.597,0.635,0.502	0.352,0.639,0.514,0.55,0.543,0.472	0.012
ENSMUSG00000024889	Rce1	19	-	4623500	4623563	4623825	4623897	4622590	4623242	4624013	4624181	45,91,76,128,68,92	50,44,59,53,40,48	50,79,74,71,127,82	36,44,45,33,48,44	221	212	1	1.0	0.463,0.665,0.553,0.698,0.62,0.648	0.571,0.633,0.612,0.674,0.717,0.641	-0.033
ENSMUSG00000024889	Rce1	19	-	4625012	4625096	4625192	4625295	4624659	4624763	4625432	4625641	12,53,58,141,59,91	11,45,46,69,42,72	30,84,45,46,115,68	13,70,42,51,101,50	252	233	1	1.0	0.502,0.521,0.538,0.654,0.565,0.539	0.681,0.526,0.498,0.455,0.513,0.557	0.015
ENSMUSG00000034616	Ssh3	19	-	4264313	4264460	4265102	4265149	4263907	4264108	4265291	4265420	3,40,56,77,41,83	10,165,189,242,149,242	1,52,43,75,89,47	27,259,165,210,272,219	196	296	1	1.0	0.312,0.268,0.309,0.325,0.294,0.341	0.053,0.233,0.282,0.35,0.331,0.245	0.059
ENSMUSG00000034616	Ssh3	19	-	4266106	4266172	4266374	4266446	4265809	4265998	4266521	4266637	0,55,67,117,58,86	0,65,79,80,36,85	8,69,60,71,67,60	0,64,69,64,81,77	221	215	1	1.0	NA,0.452,0.452,0.587,0.61,0.496	1.0,0.512,0.458,0.519,0.446,0.431	-0.042
ENSMUSG00000040385	Ppp1ca	19	+	4193766	4193871	4194466	4194690	4193021	4193252	4194771	4194906	589,977,1195,1496,935,1357	2754,2148,2688,3400,2186,3450	636,1273,1207,1153,1791,1036	2755,2898,2793,2696,4450,2565	254	373	1	1.0	0.239,0.4,0.395,0.393,0.386,0.366	0.253,0.392,0.388,0.386,0.371,0.372	0.003
ENSMUSG00000024835	Coro1b	19	+	4149862	4149985	4150089	4150219	4149341	4149544	4150439	4150504	34,531,615,803,493,780	170,768,847,1273,750,1055	115,646,603,495,760,597	247,886,882,803,1200,814	272	279	1	1.0	0.17,0.415,0.427,0.393,0.403,0.431	0.323,0.428,0.412,0.387,0.394,0.429	-0.022
ENSMUSG00000024835	Coro1b	19	+	4151394	4151499	4151579	4151725	4150706	4150826	4152521	4152579	412,813,894,1119,775,1080	861,761,950,1380,760,1122	407,855,894,864,1177,803	875,1031,837,829,1408,864	254	295	1	1.0	0.357,0.554,0.522,0.485,0.542,0.528	0.351,0.491,0.554,0.548,0.493,0.519	0.005
ENSMUSG00000024847	Aip	19	-	4115981	4116170	4118086	4118266	4115319	4115496	4121335	4121545	167,478,678,763,444,717	453,530,555,840,449,766	280,698,590,492,864,550	511,597,564,555,859,535	329	338	1	1.0	0.275,0.481,0.557,0.483,0.504,0.49	0.36,0.546,0.518,0.477,0.508,0.514	-0.022
ENSMUSG00000024843	Chka	19	+	3875734	3875788	3881997	3882120	3864647	3864759	3884471	3884585	0,33,36,36,15,37	0,1,0,2,1,0	2,38,29,24,36,18	0,2,1,2,0,0	203	272	1	1.0	NA,0.978,1.0,0.96,0.953,1.0	1.0,0.962,0.975,0.941,1.0,1.0	-0.001
ENSMUSG00000024843	Chka	19	+	3875734	3875788	3882009	3882120	3864647	3864759	3884471	3884585	0,33,36,36,15,37	0,1,0,2,1,0	2,38,29,24,36,18	0,1,1,2,0,0	203	260	1	1.0	NA,0.977,1.0,0.958,0.951,1.0	1.0,0.98,0.974,0.939,1.0,1.0	-0.005
ENSMUSG00000024843	Chka	19	+	3875734	3875788	3884471	3884585	3864647	3864759	3885859	3885993	0,6,11,7,2,7	0,31,57,53,22,36	0,10,0,4,6,3	8,57,29,42,52,35	203	263	1	1.0	NA,0.2,0.2,0.146,0.105,0.201	0.0,0.185,0.0,0.11,0.13,0.1	0.083
ENSMUSG00000045098	Kmt5b	19	+	3782219	3782279	3782755	3782852	3768021	3768340	3786388	3786627	0,9,15,29,5,14	0,5,7,18,10,2	0,25,32,44,22,16	0,2,7,12,5,6	209	246	1	1.0	NA,0.679,0.716,0.655,0.37,0.892	NA,0.936,0.843,0.812,0.838,0.758	-0.175
ENSMUSG00000045098	Kmt5b	19	+	3793067	3793215	3796639	3796708	3786388	3786627	3802074	3802240	0,56,83,126,57,115	0,8,20,23,13,23	0,80,101,95,68,82	0,12,23,21,26,29	297	218	1	1.0	NA,0.837,0.753,0.801,0.763,0.786	NA,0.83,0.763,0.769,0.658,0.675	0.049
ENSMUSG00000045098	Kmt5b	19	+	3796639	3796708	3802074	3802240	3793067	3793215	3802787	3802897	0,21,34,19,16,43	0,39,72,94,44,82	0,20,26,33,17,19	7,37,74,71,58,54	218	315	1	1.0	NA,0.438,0.406,0.226,0.344,0.431	0.0,0.439,0.337,0.402,0.298,0.337	0.067
ENSMUSG00000045098	Kmt5b	19	+	3804394	3804561	3804813	3804833	3802787	3802897	3804916	3805053	0,32,70,90,62,94	0,7,11,12,8,16	3,40,46,63,67,57	0,14,10,13,10,13	316	169	1	1.0	NA,0.71,0.773,0.8,0.806,0.759	1.0,0.604,0.711,0.722,0.782,0.701	0.016
ENSMUSG00000024900	Cpt1a	19	+	3376410	3376575	3378367	3378502	3375092	3375209	3380016	3380169	1,144,220,284,125,222	0,174,224,291,157,266	2,210,197,197,207,204	14,182,197,190,219,219	314	284	1	1.0	1.0,0.428,0.47,0.469,0.419,0.43	0.114,0.511,0.475,0.484,0.461,0.457	0.119
ENSMUSG00000024614	Tmx3	18	+	90519104	90519150	90520956	90521037	90517393	90517517	90523529	90523629	0,38,62,45,30,44	0,67,67,72,54,90	0,49,37,58,48,52	0,72,99,62,68,69	195	230	1	1.0	NA,0.401,0.522,0.424,0.396,0.366	NA,0.445,0.306,0.525,0.454,0.471	-0.018
ENSMUSG00000024614	Tmx3	18	+	90533220	90533274	90534381	90534438	90532982	90533040	90537074	90537204	0,42,52,65,53,75	0,48,51,101,49,57	3,78,52,61,49,77	0,67,52,78,71,60	203	206	1	1.0	NA,0.47,0.509,0.395,0.523,0.572	1.0,0.542,0.504,0.442,0.412,0.566	-0.084
ENSMUSG00000024614	Tmx3	18	+	90534381	90534438	90537074	90537204	90533220	90533274	90538498	90538567	0,50,65,90,60,74	0,108,153,163,98,161	1,55,60,63,69,69	0,134,144,173,104,117	206	279	1	1.0	NA,0.385,0.365,0.428,0.453,0.384	1.0,0.357,0.361,0.33,0.473,0.444	-0.091
ENSMUSG00000023066	Rttn	18	+	89115444	89115644	89120831	89121099	89113324	89113451	89128755	89128859	0,11,5,7,3,8	0,14,6,11,3,26	11,14,3,1,8,2	12,12,8,9,18,10	349	417	1	1.0	NA,0.484,0.499,0.432,0.544,0.269	0.523,0.582,0.309,0.117,0.347,0.193	0.1
ENSMUSG00000023066	Rttn	18	+	89120831	89121099	89128755	89128859	89115444	89115644	89129749	89129819	5,14,3,10,3,18	3,7,4,7,3,10	14,15,3,11,16,8	8,5,6,1,8,7	417	253	0.967562748206	1.0	0.503,0.548,0.313,0.464,0.378,0.522	0.515,0.645,0.233,0.87,0.548,0.409	-0.082
ENSMUSG00000024645	Timm21	18	-	84948022	84948096	84949193	84949291	84947833	84947939	84949389	84949452	0,10,19,37,27,36	17,20,11,30,24,34	0,21,24,25,39,27	20,13,24,22,35,27	247	223	1	1.0	0.0,0.311,0.609,0.527,0.504,0.489	0.0,0.593,0.474,0.506,0.501,0.474	-0.018
ENSMUSG00000024645	Timm21	18	-	84949193	84949291	84949389	84949452	84948022	84948096	84951002	84951524	0,13,14,29,22,30	5,23,25,17,16,43	3,17,23,16,25,12	6,18,19,24,29,19	212	247	1	1.0	0.0,0.397,0.395,0.665,0.616,0.448	0.368,0.524,0.585,0.437,0.501,0.424	-0.053
ENSMUSG00000041607	Mbp	18	+	82575600	82575633	82578935	82579058	82575171	82575207	82584111	82585637	0,0,3,6,3,7	0,6,0,0,2,5	0,0,1,4,0,0	0,0,7,1,0,3	182	272	1	1.0	NA,0.0,1.0,1.0,0.692,0.677	NA,NA,0.176,0.857,NA,0.0	0.329
ENSMUSG00000025423	Pias2	18	+	77126856	77126991	77128955	77129061	77120055	77120146	77130049	77130123	1,50,54,63,58,93	2,47,52,60,29,36	0,57,70,53,78,63	0,65,45,55,64,54	284	255	1	1.0	0.31,0.489,0.483,0.485,0.642,0.699	NA,0.441,0.583,0.464,0.523,0.512	0.013
ENSMUSG00000024539	Ptpn2	18	-	67688890	67688989	67711836	67711927	67681442	67681577	67724441	67724573	0,32,52,90,55,63	0,37,44,58,38,43	0,42,54,51,71,65	8,40,44,36,50,38	240	248	1	1.0	NA,0.472,0.55,0.616,0.599,0.602	0.0,0.52,0.559,0.594,0.595,0.639	0.083
ENSMUSG00000024527	Afg3l2	18	-	67407265	67407460	67409397	67409598	67404766	67405514	67414077	67414193	55,143,201,278,144,229	91,166,212,263,144,203	79,205,197,141,214,179	123,214,209,184,256,175	350	344	1	1.0	0.373,0.458,0.482,0.51,0.496,0.526	0.387,0.485,0.481,0.43,0.451,0.501	0.018
ENSMUSG00000024527	Afg3l2	18	-	67409397	67409598	67414077	67414193	67407265	67407460	67415498	67415609	21,81,119,109,72,118	66,187,186,253,117,199	27,102,104,88,123,79	129,175,182,200,242,170	265	350	1	1.0	0.296,0.364,0.458,0.363,0.448,0.439	0.217,0.435,0.43,0.368,0.402,0.38	0.023
ENSMUSG00000024527	Afg3l2	18	-	67428980	67429254	67431653	67431778	67425888	67426026	67434154	67434229	8,105,114,150,70,125	38,256,338,342,214,408	7,137,105,110,112,92	37,324,287,281,415,274	274	423	1	1.0	0.245,0.388,0.342,0.404,0.336,0.321	0.226,0.395,0.361,0.377,0.294,0.341	0.007
ENSMUSG00000001473	Tubb6	18	+	67391324	67391433	67392945	67393056	67390716	67390814	67401309	67402748	21,124,170,184,169,329	24,110,160,170,154,256	67,283,226,200,394,298	71,250,231,174,402,219	258	260	1	1.0	0.469,0.532,0.517,0.522,0.525,0.564	0.487,0.533,0.496,0.537,0.497,0.578	0.0
ENSMUSG00000024516	Sec11c	18	+	65809444	65809554	65812664	65812814	65800548	65800711	65814837	65814957	271,320,400,656,294,508	868,450,603,765,435,654	321,431,398,337,606,360	668,518,574,565,854,534	259	299	1	1.0	0.265,0.451,0.434,0.497,0.438,0.473	0.357,0.49,0.445,0.408,0.45,0.438	-0.005
ENSMUSG00000024516	Sec11c	18	+	65809444	65809554	65812664	65812741	65800549	65800711	65814837	65814957	271,320,400,656,294,508	2,11,10,20,6,5	321,431,398,337,606,360	16,4,7,4,12,4	259	226	1	1.0	0.992,0.962,0.972,0.966,0.977,0.989	0.946,0.989,0.98,0.987,0.978,0.987	-0.001
ENSMUSG00000024576	Csnk1a1	18	+	61556502	61556609	61568263	61568390	61555273	61555873	61569463	61569562	4,285,296,351,234,394	14,297,333,406,298,478	2,348,277,311,353,292	24,342,333,400,424,361	256	276	1	1.0	0.235,0.508,0.489,0.482,0.458,0.471	0.082,0.523,0.473,0.456,0.473,0.466	0.028
ENSMUSG00000024576	Csnk1a1	18	+	61568263	61568390	61569463	61569562	61556502	61556609	61575409	61575549	21,293,343,373,294,435	0,171,257,255,202,257	20,366,380,351,352,339	6,193,219,210,221,247	276	248	1	1.0	1.0,0.606,0.545,0.568,0.567,0.603	0.75,0.63,0.609,0.6,0.589,0.552	0.026
ENSMUSG00000024621	Csf1r	18	+	61117040	61117156	61117291	61117412	61114750	61114937	61117531	61117722	42,1783,2410,3300,2007,3135	104,2253,3149,4319,2465,3958	123,2360,2379,2447,2644,2400	207,3000,2889,3060,3264,3065	265	270	1	1.0	0.292,0.446,0.438,0.438,0.453,0.447	0.377,0.445,0.456,0.449,0.452,0.444	-0.018
ENSMUSG00000024621	Csf1r	18	+	61117291	61117412	61117531	61117722	61117040	61117156	61118951	61119067	46,1702,2496,3144,1822,3008	108,2751,3565,4901,2987,4638	147,2333,2181,2420,2632,2409	294,3552,3692,3628,4224,3643	270	340	1	1.0	0.349,0.438,0.469,0.447,0.434,0.45	0.386,0.453,0.427,0.457,0.44,0.454	-0.005
ENSMUSG00000024621	Csf1r	18	+	61124198	61124325	61124476	61124581	61118951	61119067	61124812	61124923	119,2291,3071,4155,2605,3898	216,2635,3475,4891,2798,4496	359,3106,3363,3394,3721,3316	510,3369,3296,3464,4122,3422	276	254	1	1.0	0.336,0.444,0.449,0.439,0.461,0.444	0.393,0.459,0.484,0.474,0.454,0.471	-0.027
ENSMUSG00000024621	Csf1r	18	+	61128068	61128166	61128986	61129109	61127864	61127953	61129269	61129381	456,2002,2702,3735,2300,3481	791,2488,3415,4959,2823,4212	641,2645,2614,2843,3452,2603	1269,3402,3311,3503,4751,3573	247	272	1	1.0	0.388,0.47,0.466,0.453,0.473,0.476	0.357,0.461,0.465,0.472,0.444,0.445	0.014
ENSMUSG00000024621	Csf1r	18	+	61128986	61129109	61129269	61129381	61128068	61128166	61129702	61129802	662,2530,3208,4583,2836,4156	987,2740,3539,5135,2862,4498	955,3239,3182,3311,4481,3287	1490,3512,3341,3635,4852,3634	272	261	1	1.0	0.392,0.47,0.465,0.461,0.487,0.47	0.381,0.469,0.478,0.466,0.47,0.465	0.003
ENSMUSG00000024621	Csf1r	18	+	61129269	61129381	61129702	61129802	61128986	61129109	61130103	61130212	577,2187,2924,4266,2454,3694	1429,2269,3045,4568,2596,4035	1046,2949,2784,3016,4127,3087	1654,3027,2971,3209,4657,3167	261	249	1	1.0	0.278,0.479,0.478,0.471,0.474,0.466	0.376,0.482,0.472,0.473,0.458,0.482	-0.016
ENSMUSG00000024592	C330018D20Rik	18	-	56958522	56958579	56962400	56962518	56955832	56957921	56973383	56973484	2,13,20,18,3,13	0,11,7,9,9,8	8,9,10,9,15,15	0,10,11,1,12,13	267	206	1	1.0	1.0,0.477,0.688,0.607,0.205,0.556	1.0,0.41,0.412,0.874,0.491,0.471	-0.021
ENSMUSG00000073563	Csnk1g3	18	+	53902852	53902893	53906599	53906669	53895530	53895954	53916974	53917123	4,19,22,21,14,17	0,32,19,32,19,22	0,17,18,10,21,10	0,41,16,25,31,29	190	219	1	1.0	1.0,0.406,0.572,0.431,0.459,0.471	NA,0.323,0.565,0.316,0.438,0.284	0.171
ENSMUSG00000048799	Cep120	18	-	53685882	53686028	53697594	53697693	53681723	53683464	53703121	53703244	0,19,19,32,18,47	19,54,59,80,30,63	0,20,12,31,23,23	0,88,80,49,58,56	248	295	1	1.0	0.0,0.295,0.277,0.322,0.416,0.47	NA,0.213,0.151,0.429,0.321,0.328	0.008
ENSMUSG00000048799	Cep120	18	-	53718446	53718629	53719215	53719365	53714999	53715096	53721622	53721800	0,16,43,41,24,42	0,22,36,59,30,41	0,30,37,29,32,27	0,41,45,56,49,27	299	332	1	1.0	NA,0.447,0.57,0.436,0.47,0.532	NA,0.448,0.477,0.365,0.42,0.526	0.044
ENSMUSG00000034484	Snx2	18	+	53189654	53189772	53216380	53216524	53176364	53176487	53218101	53218182	1,420,460,708,388,665	258,386,449,570,357,509	33,568,605,496,634,572	288,549,512,455,796,432	267	293	0.987040351374	1.0	0.004,0.544,0.529,0.577,0.544,0.589	0.112,0.532,0.565,0.545,0.466,0.592	-0.004
ENSMUSG00000034484	Snx2	18	+	53197854	53197921	53198185	53198229	53194429	53194593	53199756	53199898	0,157,183,221,159,214	0,100,142,123,125,159	12,229,214,196,283,195	23,147,126,101,192,142	216	193	1	1.0	NA,0.584,0.535,0.616,0.532,0.546	0.318,0.582,0.603,0.634,0.568,0.551	0.02
ENSMUSG00000034484	Snx2	18	+	53210698	53210792	53212752	53212958	53210329	53210443	53216380	53216524	29,279,318,480,274,382	143,506,612,708,500,731	79,357,357,354,535,314	229,715,677,562,1128,607	243	355	1	1.0	0.229,0.446,0.432,0.498,0.445,0.433	0.335,0.422,0.435,0.479,0.409,0.43	-0.005
ENSMUSG00000037416	Dmxl1	18	+	49894981	49895173	49898703	49898780	49893218	49894297	49902260	49902388	0,49,87,87,40,63	0,15,20,29,28,29	4,59,76,59,46,60	0,30,25,17,15,31	341	226	1	1.0	NA,0.684,0.742,0.665,0.486,0.59	1.0,0.566,0.668,0.697,0.67,0.562	-0.06
ENSMUSG00000037416	Dmxl1	18	+	49902779	49903028	49912642	49912797	49902260	49902388	49917578	49917721	0,77,65,78,61,100	0,66,71,82,56,90	0,104,95,85,73,89	0,65,68,98,69,62	398	304	1	1.0	NA,0.471,0.412,0.421,0.454,0.459	NA,0.55,0.516,0.398,0.447,0.523	-0.043
ENSMUSG00000037416	Dmxl1	18	+	49957301	49957393	49958396	49958449	49955816	49955909	49961057	49961275	0,21,42,43,36,44	0,20,29,26,31,20	0,49,44,32,55,29	0,21,29,28,22,18	241	202	1	1.0	NA,0.468,0.548,0.581,0.493,0.648	NA,0.662,0.56,0.489,0.677,0.575	-0.045
ENSMUSG00000024480	Ap3s1	18	+	46754370	46754462	46779187	46779259	46741875	46742081	46780660	46780768	17,282,324,501,277,424	43,189,232,335,219,290	18,372,326,253,369,221	33,244,224,214,307,225	241	221	1	1.0	0.266,0.578,0.562,0.578,0.537,0.573	0.333,0.583,0.572,0.52,0.524,0.474	0.015
ENSMUSG00000024480	Ap3s1	18	+	46758002	46758114	46779187	46779259	46754370	46754462	46780660	46780768	5,420,487,706,435,646	40,199,230,343,217,284	51,518,499,479,559,405	35,240,231,213,308,231	261	221	0.736457914121	1.0	0.096,0.641,0.642,0.635,0.629,0.658	0.552,0.646,0.647,0.656,0.606,0.598	-0.067
ENSMUSG00000024472	Dcp2	18	+	44400316	44400415	44405209	44405362	44399623	44399751	44405456	44405569	0,7,15,17,11,16	0,31,35,22,19,28	0,14,20,24,6,11	4,13,25,18,21,25	248	302	1	1.0	NA,0.216,0.343,0.485,0.413,0.41	0.0,0.567,0.493,0.619,0.258,0.349	-0.008
ENSMUSG00000024498	Tcerg1	18	+	42571014	42571194	42571823	42571907	42568427	42568610	42573259	42573360	8,90,90,75,105,127	0,18,27,34,26,24	6,100,131,103,129,87	12,29,37,32,47,21	329	233	0.597392152303	1.0	1.0,0.78,0.702,0.61,0.741,0.789	0.262,0.709,0.715,0.695,0.66,0.746	0.139
ENSMUSG00000024491	Rbm27	18	+	42321911	42322208	42324054	42324198	42320763	42320917	42325904	42326024	0,95,133,88,79,113	0,34,34,35,15,32	3,101,86,77,88,86	4,36,48,25,44,28	446	293	1	1.0	NA,0.647,0.72,0.623,0.776,0.699	0.33,0.648,0.541,0.669,0.568,0.669	0.122
ENSMUSG00000024491	Rbm27	18	+	42324054	42324198	42325904	42326024	42321911	42322208	42327163	42327238	0,24,49,46,33,61	0,14,22,46,30,31	0,58,39,39,49,32	4,36,21,21,34,23	293	269	1	1.0	NA,0.611,0.672,0.479,0.502,0.644	0.0,0.597,0.63,0.63,0.57,0.561	0.084
ENSMUSG00000024493	Lars	18	-	42251292	42251380	42257069	42257194	42250828	42250909	42261960	42262122	0,64,69,63,43,80	0,23,37,52,28,42	0,63,57,61,47,61	0,40,60,38,49,34	274	237	1	1.0	NA,0.706,0.617,0.512,0.571,0.622	NA,0.577,0.451,0.581,0.453,0.608	0.072
ENSMUSG00000036452	Arhgap26	18	+	39357552	39357663	39357737	39357828	39306701	39306852	39363116	39363208	0,10,22,14,17,6	0,0,0,0,0,1	4,5,16,16,16,18	0,0,0,0,0,0	260	240	1	1.0	NA,1.0,1.0,1.0,1.0,0.847	1.0,1.0,1.0,1.0,1.0,1.0	-0.031
ENSMUSG00000052102	Gnpda1	18	-	38330485	38330660	38331967	38332152	38327557	38328973	38333153	38333336	0,304,421,315,272,338	21,332,303,345,243,317	22,395,370,287,412,312	25,383,372,283,401,320	334	324	0.895364973288	1.0	0.0,0.47,0.574,0.47,0.521,0.508	0.461,0.5,0.491,0.496,0.499,0.486	-0.065
ENSMUSG00000060450	Rnf14	18	+	38301655	38301807	38307864	38308395	38300428	38300590	38309484	38309713	3,69,92,123,46,103	29,417,455,617,383,556	1,96,79,86,91,74	27,430,503,452,408,441	301	680	1	1.0	0.189,0.272,0.314,0.311,0.213,0.295	0.077,0.335,0.262,0.301,0.335,0.275	0.002
ENSMUSG00000060450	Rnf14	18	+	38301655	38301807	38307864	38308395	38300428	38300590	38313211	38313384	3,69,92,122,46,104	29,291,340,461,288,432	1,97,79,86,91,74	15,342,397,357,308,323	301	680	1	1.0	0.189,0.349,0.379,0.374,0.265,0.352	0.131,0.391,0.31,0.352,0.4,0.341	-0.003
ENSMUSG00000060450	Rnf14	18	+	38307864	38308395	38309484	38309713	38301655	38301807	38313211	38313384	29,319,391,492,333,491	12,120,157,168,116,203	15,391,440,384,349,352	2,147,124,129,128,133	680	378	1	1.0	0.573,0.596,0.581,0.619,0.615,0.573	0.807,0.597,0.664,0.623,0.602,0.595	-0.055
ENSMUSG00000019143	Hars2	18	+	36788165	36788264	36788576	36788670	36787819	36788006	36790133	36790159	4,34,22,39,43,52	0,5,4,0,1,1	8,37,33,20,42,29	0,2,0,0,13,9	248	243	0.835264820372	1.0	1.0,0.87,0.843,1.0,0.977,0.981	1.0,0.948,1.0,1.0,0.76,0.759	0.034
ENSMUSG00000019143	Hars2	18	+	36788165	36788264	36788576	36788670	36787898	36788006	36789156	36789284	4,34,22,39,43,53	1,27,40,40,27,75	8,37,32,20,42,29	0,40,34,34,43,38	248	243	1	1.0	0.797,0.552,0.35,0.489,0.609,0.409	1.0,0.475,0.48,0.366,0.489,0.428	-0.005
ENSMUSG00000006850	Tmco6	18	+	36737668	36737852	36738095	36738200	36737456	36737572	36738361	36738447	0,46,40,39,18,26	0,18,38,27,15,23	17,21,31,41,41,22	8,23,19,19,21,10	333	254	1	1.0	NA,0.661,0.445,0.524,0.478,0.463	0.618,0.411,0.554,0.622,0.598,0.627	-0.057
ENSMUSG00000006850	Tmco6	18	+	36738095	36738200	36738361	36738447	36737668	36737852	36738627	36738744	5,12,20,18,16,34	0,13,19,24,16,26	12,13,26,13,30,5	11,27,15,24,13,16	254	235	0.763439602005	1.0	1.0,0.461,0.493,0.41,0.481,0.547	0.502,0.308,0.616,0.334,0.681,0.224	0.121
ENSMUSG00000006850	Tmco6	18	+	36738361	36738447	36738627	36738744	36738095	36738200	36738952	36739064	5,13,27,28,9,7	0,26,20,32,27,37	14,15,13,25,14,10	24,32,24,27,35,14	235	266	0.974903805075	1.0	1.0,0.361,0.604,0.498,0.274,0.176	0.398,0.347,0.38,0.512,0.312,0.447	0.086
ENSMUSG00000033272	Slc35a4	18	+	36680515	36680614	36681527	36681765	36679578	36679623	36681873	36683853	0,1,0,1,4,5	21,215,293,357,268,331	0,7,6,6,3,1	15,321,337,265,324,246	248	387	1	1.0	0.0,0.007,0.0,0.004,0.023,0.023	0.0,0.033,0.027,0.034,0.014,0.006	-0.009
ENSMUSG00000091896	Ube2d2a	18	+	35799951	35800029	35800109	35800215	35799840	35799872	35801273	35801367	0,73,92,140,113,135	187,295,342,439,238,429	34,111,114,106,155,106	130,342,334,322,418,299	227	255	0.601036201064	1.0	0.0,0.218,0.232,0.264,0.348,0.261	0.227,0.267,0.277,0.27,0.294,0.285	-0.049
ENSMUSG00000091896	Ube2d2a	18	+	35800109	35800215	35801273	35801367	35799951	35800029	35805517	35805821	82,291,298,387,245,378	114,218,202,357,186,284	89,311,341,332,447,335	93,259,243,243,323,229	255	243	1	1.0	0.407,0.56,0.584,0.508,0.557,0.559	0.477,0.534,0.572,0.566,0.569,0.582	-0.021
ENSMUSG00000024352	Spata24	18	-	35660443	35660574	35660791	35660857	35660016	35660353	35662011	35662186	18,4,6,13,7,17	18,6,28,18,11,11	18,19,6,4,17,4	28,11,12,14,25,13	215	280	1	1.0	0.566,0.465,0.218,0.485,0.453,0.668	0.456,0.692,0.394,0.271,0.47,0.286	0.048
ENSMUSG00000038773	Kdm3b	18	+	34799284	34799359	34808240	34809489	34796787	34796912	34810258	34810460	0,36,22,26,25,41	18,442,619,655,481,536	4,31,29,52,26,37	24,511,556,540,453,497	224	1398	0.8640903586	1.0	0.0,0.337,0.182,0.199,0.245,0.323	0.51,0.275,0.246,0.375,0.264,0.317	-0.117
ENSMUSG00000038773	Kdm3b	18	+	34803449	34804049	34808240	34809489	34799284	34799359	34810258	34810460	44,192,341,329,284,328	18,444,621,659,479,542	24,278,276,277,262,241	26,521,556,540,454,502	749	1398	1	1.0	0.82,0.447,0.506,0.482,0.525,0.53	0.633,0.499,0.481,0.489,0.519,0.473	0.036
ENSMUSG00000038773	Kdm3b	18	+	34822371	34822499	34824701	34824958	34819780	34819888	34827338	34827605	0,48,77,84,60,71	0,76,175,188,107,163	0,65,57,72,63,57	6,147,161,116,137,141	277	406	1	1.0	NA,0.481,0.392,0.396,0.451,0.39	0.0,0.393,0.342,0.476,0.403,0.372	0.091
ENSMUSG00000038773	Kdm3b	18	+	34823431	34823711	34824701	34824958	34822371	34822499	34827338	34827605	0,147,190,244,118,189	0,79,175,189,107,164	0,180,138,163,213,171	6,146,161,116,137,142	429	406	1	1.0	NA,0.638,0.507,0.55,0.511,0.522	0.0,0.538,0.448,0.571,0.595,0.533	0.098
ENSMUSG00000036501	Fam13b	18	-	34448025	34448121	34448367	34448451	34445531	34445615	34451207	34451437	8,56,54,104,49,77	18,45,42,46,38,72	10,72,61,64,69,60	11,41,45,36,60,39	233	245	1	1.0	0.318,0.567,0.575,0.704,0.576,0.529	0.489,0.649,0.588,0.651,0.547,0.618	-0.045
ENSMUSG00000036501	Fam13b	18	-	34465155	34465220	34473549	34473685	34462960	34463009	34486978	34487139	0,86,101,138,85,118	0,36,39,48,26,37	0,95,107,100,89,98	0,39,51,35,50,50	285	214	1	1.0	NA,0.642,0.66,0.683,0.711,0.705	NA,0.647,0.612,0.682,0.572,0.595	0.059
ENSMUSG00000036501	Fam13b	18	-	34497333	34497546	34497967	34498159	34494598	34494776	34499685	34499852	0,59,84,64,63,66	0,129,100,128,74,149	0,43,44,44,78,50	4,138,129,84,97,90	341	362	1	1.0	NA,0.327,0.471,0.347,0.475,0.32	0.0,0.249,0.266,0.357,0.461,0.371	0.104
ENSMUSG00000038299	Wdr36	18	+	32846829	32846962	32847141	32847317	32845590	32845645	32847588	32847709	0,58,61,78,37,79	3,64,114,99,75,120	0,61,55,51,86,62	2,98,67,88,95,88	282	325	1	1.0	0.0,0.511,0.381,0.476,0.362,0.431	0.0,0.418,0.486,0.4,0.511,0.448	-0.017
ENSMUSG00000024383	Map3k2	18	+	32203799	32203887	32207407	32207538	32203025	32203139	32208641	32208721	0,22,15,33,16,12	0,29,28,49,16,37	6,15,24,18,12,21	0,49,28,40,7,26	237	280	1	1.0	NA,0.473,0.388,0.443,0.542,0.277	1.0,0.266,0.503,0.347,0.669,0.488	-0.121
ENSMUSG00000024383	Map3k2	18	+	32217143	32217292	32218359	32218491	32211961	32212168	32220504	32220634	0,32,46,45,33,43	0,36,26,22,25,20	0,30,39,32,28,31	3,26,29,33,19,21	298	281	1	1.0	NA,0.456,0.625,0.659,0.555,0.67	0.0,0.521,0.559,0.478,0.582,0.582	0.139
ENSMUSG00000033632	AW554918	18	+	25339713	25340384	25344863	25344962	25289938	25290066	25399925	25400107	0,20,21,16,14,30	0,6,4,2,5,9	10,22,20,31,14,15	0,4,7,5,5,5	820	248	1	1.0	NA,0.502,0.614,0.708,0.459,0.502	1.0,0.625,0.464,0.652,0.459,0.476	-0.056
ENSMUSG00000033632	AW554918	18	+	25344863	25344962	25399925	25400107	25339713	25340384	25419966	25420075	0,6,2,5,5,10	0,5,6,11,2,7	0,3,4,3,5,7	0,9,9,1,9,12	248	331	1	1.0	NA,0.616,0.308,0.378,0.769,0.656	NA,0.308,0.372,0.8,0.426,0.438	0.077
ENSMUSG00000024271	Elp2	18	+	24609629	24609700	24611912	24612069	24606856	24606935	24612447	24612525	0,62,74,88,64,95	0,82,147,116,101,152	2,70,96,67,82,83	6,113,131,88,113,102	220	306	1	1.0	NA,0.513,0.412,0.513,0.468,0.465	0.317,0.463,0.505,0.514,0.502,0.531	0.002
ENSMUSG00000024271	Elp2	18	+	24626994	24627067	24631358	24631551	24626387	24626445	24632758	24632880	20,50,77,87,40,85	77,131,146,167,110,172	13,71,68,54,79,67	56,141,160,141,210,142	222	342	1	1.0	0.286,0.37,0.448,0.445,0.359,0.432	0.263,0.437,0.396,0.371,0.367,0.421	0.014
ENSMUSG00000000420	Galnt1	18	+	24232598	24232653	24238241	24238485	24205766	24206080	24246049	24246224	0,6,28,20,18,24	0,222,237,356,223,275	0,27,26,22,27,21	6,200,210,233,264,246	204	393	1	1.0	NA,0.049,0.185,0.098,0.135,0.144	0.0,0.206,0.193,0.154,0.165,0.141	-0.021
ENSMUSG00000000420	Galnt1	18	+	24232598	24232653	24238241	24238485	24205958	24206351	24246049	24246224	0,6,12,10,7,18	0,222,235,353,223,276	0,18,7,4,11,14	6,200,210,233,260,246	204	393	1	1.0	NA,0.049,0.09,0.052,0.057,0.112	0.0,0.148,0.06,0.032,0.075,0.099	0.003
ENSMUSG00000047989	Ino80c	18	-	24111714	24111782	24114076	24114187	24104756	24106658	24121648	24121953	0,32,63,86,46,75	34,28,29,43,25,51	4,60,68,48,100,52	7,45,25,32,41,20	260	217	0.318341325136	1.0	0.0,0.488,0.645,0.625,0.606,0.551	0.323,0.527,0.694,0.556,0.671,0.685	-0.09
ENSMUSG00000033382	Trappc8	18	-	20820877	20821023	20824966	20825068	20819223	20819313	20828468	20828648	4,65,80,79,45,85	12,108,146,131,99,175	0,81,57,53,72,68	0,135,126,124,166,111	251	295	1	1.0	0.281,0.414,0.392,0.415,0.348,0.363	NA,0.414,0.347,0.334,0.338,0.419	-0.002
ENSMUSG00000033382	Trappc8	18	-	20824966	20825068	20828468	20828648	20820877	20821023	20831449	20831508	7,159,154,191,116,192	2,76,82,106,76,88	2,178,156,156,211,153	3,95,80,89,93,82	329	251	1	1.0	0.728,0.615,0.589,0.579,0.538,0.625	0.337,0.588,0.598,0.572,0.634,0.587	0.06
ENSMUSG00000033382	Trappc8	18	-	20828468	20828648	20831449	20831508	20824966	20825068	20831609	20831678	2,34,50,55,30,57	4,120,140,143,106,168	2,28,51,48,66,47	0,160,113,125,153,123	208	329	1	1.0	0.442,0.309,0.361,0.378,0.309,0.349	1.0,0.217,0.417,0.378,0.406,0.377	-0.108
ENSMUSG00000037013	Ss18	18	-	14633542	14633676	14640256	14640361	14624197	14627311	14640955	14641123	0,67,65,138,80,97	31,109,108,135,81,133	2,75,72,63,100,75	12,124,98,98,117,114	254	283	1	1.0	0.0,0.406,0.401,0.532,0.524,0.448	0.157,0.403,0.45,0.417,0.488,0.423	-0.005
ENSMUSG00000037013	Ss18	18	-	14636495	14636618	14640256	14640361	14633542	14633676	14640955	14641123	0,67,65,138,81,97	19,91,109,132,80,159	2,75,72,63,100,74	9,105,114,83,103,116	254	272	1	1.0	0.0,0.441,0.39,0.528,0.52,0.395	0.192,0.433,0.403,0.448,0.51,0.406	-0.02
ENSMUSG00000037013	Ss18	18	-	14637391	14637484	14640256	14640361	14636495	14636618	14640955	14641123	2,146,179,279,167,235	0,18,12,10,11,7	9,171,166,145,213,164	0,12,14,5,7,12	254	242	1	1.0	1.0,0.885,0.934,0.964,0.935,0.97	1.0,0.931,0.919,0.965,0.967,0.929	-0.004
ENSMUSG00000024404	Riok3	18	+	12139316	12139460	12149518	12149678	12137239	12137349	12152798	12152879	11,288,295,383,249,345	264,409,453,573,393,520	14,324,297,291,366,292	158,417,497,484,530,458	293	309	1	1.0	0.042,0.426,0.407,0.413,0.401,0.412	0.085,0.45,0.387,0.388,0.421,0.402	-0.005
ENSMUSG00000024293	Esco1	18	-	10585977	10586041	10588438	10588550	10584247	10584362	10593745	10594055	0,31,51,51,30,53	0,31,28,39,10,47	0,33,45,34,46,18	0,32,24,42,33,30	261	213	1	1.0	NA,0.449,0.598,0.516,0.71,0.479	NA,0.457,0.605,0.398,0.532,0.329	0.086
ENSMUSG00000024293	Esco1	18	-	10585977	10586041	10588438	10588550	10584247	10584362	10595675	10595875	0,3,3,3,3,3	0,31,26,39,8,42	0,0,1,0,3,2	0,32,24,40,31,30	261	213	1	1.0	NA,0.073,0.086,0.059,0.234,0.055	NA,0.0,0.033,0.0,0.073,0.052	0.07
ENSMUSG00000024293	Esco1	18	-	10585977	10586041	10588438	10588550	10584247	10584362	10596338	10596441	0,1,0,1,0,1	0,31,27,39,8,42	0,0,0,0,3,0	0,32,26,40,31,30	261	213	1	1.0	NA,0.026,0.0,0.02,0.0,0.019	NA,0.0,0.0,0.0,0.073,0.0	-0.002
ENSMUSG00000024293	Esco1	18	-	10588438	10588550	10593745	10595875	10585977	10586041	10596338	10596441	0,510,713,824,493,752	0,32,41,68,16,64	0,623,579,646,592,540	0,42,21,44,45,22	2279	261	1	1.0	NA,0.646,0.666,0.581,0.779,0.574	NA,0.629,0.759,0.627,0.601,0.738	-0.022
ENSMUSG00000024293	Esco1	18	-	10588438	10588550	10595675	10595875	10585977	10586041	10596338	10596441	0,37,57,103,43,49	0,32,41,68,16,64	0,49,44,54,31,50	0,42,21,44,45,22	349	261	1	1.0	NA,0.464,0.51,0.531,0.668,0.364	NA,0.466,0.61,0.479,0.34,0.63	0.002
ENSMUSG00000024293	Esco1	18	-	10588438	10588550	10596338	10596441	10585977	10586041	10610025	10610109	0,22,22,41,25,31	0,31,41,67,17,61	0,16,25,30,18,23	0,42,21,45,46,21	252	261	1	1.0	NA,0.424,0.357,0.388,0.604,0.345	NA,0.283,0.552,0.408,0.288,0.531	0.011
ENSMUSG00000024287	Thoc1	18	+	9959254	9959315	9960485	9960552	9959097	9959171	9962372	9962491	0,25,24,35,20,21	0,22,31,36,27,29	0,25,19,19,17,19	3,23,24,27,36,17	210	216	1	1.0	NA,0.539,0.443,0.5,0.432,0.427	0.0,0.528,0.449,0.42,0.327,0.535	0.092
ENSMUSG00000024287	Thoc1	18	+	9986552	9986603	9986690	9986761	9986288	9986355	9987069	9987165	0,12,11,5,4,19	16,37,26,39,28,38	3,12,9,17,25,6	7,31,40,24,51,40	200	220	0.633254351517	1.0	0.0,0.263,0.318,0.124,0.136,0.355	0.32,0.299,0.198,0.438,0.35,0.142	-0.092
ENSMUSG00000073639	Rab18	18	+	6778494	6778556	6783119	6783192	6770053	6770109	6784569	6784688	6,112,137,204,108,194	0,136,155,177,131,199	6,133,147,145,159,128	0,146,155,165,186,171	211	222	1	1.0	1.0,0.464,0.482,0.548,0.464,0.506	1.0,0.489,0.499,0.48,0.474,0.441	0.013
ENSMUSG00000073639	Rab18	18	+	6783119	6783192	6784569	6784688	6778494	6778556	6784938	6785005	0,137,181,181,145,230	10,184,249,255,195,312	8,183,145,147,148,165	4,232,262,267,289,260	222	268	1	1.0	0.0,0.473,0.467,0.461,0.473,0.471	0.707,0.488,0.401,0.399,0.382,0.434	-0.078
ENSMUSG00000041225	Arhgap12	18	-	6037017	6037116	6039353	6039455	6034449	6034552	6049276	6049358	0,50,36,54,31,52	0,25,33,42,35,33	0,33,49,44,40,28	0,30,46,44,50,30	251	248	1	1.0	NA,0.664,0.519,0.56,0.467,0.609	NA,0.521,0.513,0.497,0.441,0.48	0.073
ENSMUSG00000041225	Arhgap12	18	-	6057516	6057591	6061846	6061972	6052861	6052923	6064340	6064421	0,36,56,58,47,69	0,10,15,20,11,35	0,45,45,47,50,72	2,20,12,17,8,10	275	224	1	1.0	NA,0.746,0.753,0.703,0.777,0.616	0.0,0.647,0.753,0.692,0.836,0.854	0.089
ENSMUSG00000041225	Arhgap12	18	-	6069830	6070091	6111684	6112439	6064340	6064421	6115813	6115850	129,261,468,471,241,491	0,40,69,74,53,87	36,346,370,396,373,333	0,89,70,88,57,98	904	410	0.804972599451	1.0	1.0,0.747,0.755,0.743,0.673,0.719	1.0,0.638,0.706,0.671,0.748,0.606	0.045
ENSMUSG00000041225	Arhgap12	18	-	6111684	6112439	6115813	6115850	6069830	6070091	6135803	6135888	0,19,32,38,13,28	119,262,431,465,258,456	0,27,32,28,19,22	34,353,357,362,360,325	186	904	1	1.0	0.0,0.261,0.265,0.284,0.197,0.23	0.0,0.271,0.303,0.273,0.204,0.248	-0.01
ENSMUSG00000047879	Usp14	18	-	10007766	10007847	10009951	10010082	10005629	10005715	10012212	10012271	0,102,168,211,136,179	0,77,113,125,68,92	1,194,157,139,178,153	2,81,97,84,74,88	280	230	1	1.0	NA,0.521,0.55,0.581,0.622,0.615	0.291,0.663,0.571,0.576,0.664,0.588	0.019
ENSMUSG00000047879	Usp14	18	-	10009951	10010082	10012212	10012271	10007766	10007847	10016540	10016644	0,53,74,113,50,98	0,111,154,202,145,151	1,87,54,46,88,64	5,187,147,130,180,151	208	280	1	1.0	NA,0.391,0.393,0.43,0.317,0.466	0.212,0.385,0.331,0.323,0.397,0.363	0.064
ENSMUSG00000047879	Usp14	18	-	10012212	10012271	10016540	10016644	10009951	10010082	10022817	10022850	0,9,17,11,1,14	0,42,78,86,59,77	0,10,10,15,12,6	0,71,77,70,79,53	253	208	1	1.0	NA,0.15,0.152,0.095,0.014,0.13	NA,0.104,0.096,0.15,0.111,0.085	-0.001
ENSMUSG00000024908	Ppp6r3	19	-	3459360	3459480	3464544	3464695	3454927	3457051	3466492	3466599	3,73,107,170,93,147	12,88,117,125,79,116	3,129,114,132,126,101	5,110,100,90,109,78	300	269	0.949994391885	1.0	0.183,0.427,0.451,0.549,0.514,0.532	0.35,0.513,0.505,0.568,0.509,0.537	-0.054
ENSMUSG00000024908	Ppp6r3	19	-	3469640	3469762	3470970	3471101	3467140	3467294	3471978	3472033	0,85,102,119,69,98	0,83,96,160,80,127	0,91,82,108,67,96	0,129,130,120,85,106	280	271	1	1.0	NA,0.498,0.507,0.419,0.455,0.428	NA,0.406,0.379,0.466,0.433,0.467	0.031
ENSMUSG00000024908	Ppp6r3	19	-	3478277	3478364	3484830	3484916	3473768	3473866	3486975	3487091	0,64,66,125,69,129	0,33,57,57,29,46	1,73,98,74,63,92	0,29,43,43,52,36	235	236	1	1.0	NA,0.661,0.538,0.688,0.705,0.738	1.0,0.717,0.696,0.633,0.549,0.72	-0.053
ENSMUSG00000024908	Ppp6r3	19	-	3507241	3507355	3511928	3512041	3496521	3496651	3514653	3514719	0,54,46,93,47,66	6,58,76,117,87,98	0,84,69,61,39,65	0,88,67,78,88,100	262	263	1	1.0	0.0,0.483,0.378,0.444,0.352,0.403	NA,0.489,0.508,0.44,0.308,0.395	-0.085
ENSMUSG00000024908	Ppp6r3	19	-	3511928	3512041	3514653	3514719	3507241	3507355	3518244	3518382	0,29,47,41,34,47	0,52,63,92,69,61	0,55,48,41,24,34	0,87,66,44,62,82	215	262	1	1.0	NA,0.405,0.476,0.352,0.375,0.484	NA,0.435,0.47,0.532,0.321,0.336	-0.0
ENSMUSG00000024908	Ppp6r3	19	-	3514653	3514719	3518244	3518382	3511494	3512041	3521733	3521747	0,60,67,66,50,78	0,31,24,67,41,44	0,75,81,76,49,69	0,48,50,35,28,37	287	215	1	1.0	NA,0.592,0.677,0.425,0.477,0.57	NA,0.539,0.548,0.619,0.567,0.583	-0.023
ENSMUSG00000024589	Nedd4l	18	+	65174044	65174242	65178918	65178996	65172915	65173035	65181327	65181382	0,72,108,99,83,110	0,29,27,31,19,32	0,105,107,71,103,100	0,24,22,20,45,26	347	227	1	1.0	NA,0.619,0.724,0.676,0.741,0.692	NA,0.741,0.761,0.699,0.6,0.716	-0.013
ENSMUSG00000034709	Ppp1r21	17	+	88542844	88542913	88545320	88545467	88530117	88530318	88547567	88547669	0,0,0,2,3,2	5,66,97,131,74,106	0,3,3,4,1,7	9,108,105,99,113,87	218	296	1	1.0	0.0,0.0,0.0,0.02,0.052,0.025	0.0,0.036,0.037,0.052,0.012,0.098	-0.023
ENSMUSG00000034709	Ppp1r21	17	+	88549790	88549849	88550661	88550756	88549493	88549658	88554849	88554902	0,30,36,49,24,65	0,45,50,66,52,85	5,28,46,46,72,41	6,44,55,59,67,41	208	244	1	1.0	NA,0.439,0.458,0.466,0.351,0.473	0.494,0.427,0.495,0.478,0.558,0.54	-0.061
ENSMUSG00000034709	Ppp1r21	17	+	88580434	88580551	88582414	88582513	88578729	88578814	88583852	88583981	29,82,78,120,68,82	36,64,59,80,57,74	35,90,67,95,125,72	46,76,73,67,138,87	266	248	0.938461970494	1.0	0.429,0.544,0.552,0.583,0.527,0.508	0.415,0.525,0.461,0.569,0.458,0.436	0.047
ENSMUSG00000024246	Thumpd2	17	-	81032631	81032740	81037497	81037612	81026326	81026970	81038104	81038176	3,12,8,10,10,6	14,11,12,13,4,17	5,12,7,9,17,17	6,20,19,15,25,16	264	258	1	1.0	0.173,0.516,0.394,0.429,0.71,0.256	0.449,0.37,0.265,0.37,0.399,0.509	0.019
ENSMUSG00000024242	Map4k3	17	-	80582561	80582617	80584720	80584791	80580511	80581935	80592921	80593014	0,84,103,113,65,98	0,38,94,88,72,93	0,146,113,109,109,99	1,102,94,83,95,63	220	205	1	1.0	NA,0.673,0.505,0.545,0.457,0.495	0.0,0.572,0.528,0.55,0.517,0.594	0.075
ENSMUSG00000024242	Map4k3	17	-	80624055	80624114	80629285	80629348	80618556	80618595	80630414	80630473	0,15,12,24,16,17	2,142,176,202,109,140	0,20,22,16,16,18	4,176,205,204,137,126	212	208	1	1.0	0.0,0.094,0.063,0.104,0.126,0.106	0.0,0.1,0.095,0.071,0.103,0.123	0.0
ENSMUSG00000024242	Map4k3	17	-	80624055	80624114	80630414	80630473	80618556	80618595	80636719	80636798	0,49,42,64,37,46	0,51,68,72,47,47	4,50,56,60,38,46	3,56,84,73,54,43	208	208	1	1.0	NA,0.49,0.382,0.471,0.44,0.495	0.571,0.472,0.4,0.451,0.413,0.517	-0.015
ENSMUSG00000024242	Map4k3	17	-	80629285	80629348	80630414	80630473	80624055	80624114	80636719	80636798	2,141,153,190,96,139	0,22,17,24,10,15	8,169,178,193,120,128	0,21,30,17,27,17	208	212	1	1.0	1.0,0.867,0.902,0.89,0.907,0.904	1.0,0.891,0.858,0.92,0.819,0.885	0.016
ENSMUSG00000024242	Map4k3	17	-	80630414	80630473	80636719	80636798	80629285	80629348	80644131	80644242	0,82,62,97,66,73	0,23,15,15,19,14	5,66,88,96,62,74	0,20,33,16,13,15	228	208	1	1.0	NA,0.765,0.79,0.855,0.76,0.826	1.0,0.751,0.709,0.846,0.813,0.818	-0.024
ENSMUSG00000024242	Map4k3	17	-	80663991	80664082	80680867	80680925	80655856	80655921	80727793	80728093	0,38,51,81,43,47	0,57,92,97,39,77	0,53,63,41,34,32	0,95,80,87,41,73	207	240	1	1.0	NA,0.436,0.391,0.492,0.561,0.414	NA,0.393,0.477,0.353,0.49,0.337	0.049
ENSMUSG00000024081	Cebpz	17	-	78921634	78921721	78922129	78922314	78920721	78920780	78922513	78922571	65,59,75,98,61,97	117,57,63,77,48,69	57,86,87,77,130,70	74,59,54,45,102,55	334	236	0.998021386041	1.0	0.282,0.422,0.457,0.473,0.473,0.498	0.352,0.507,0.532,0.547,0.474,0.473	-0.047
ENSMUSG00000001870	Ltbp1	17	+	75348743	75348869	75352686	75352830	75327196	75327322	75359289	75359469	0,14,9,13,14,17	0,21,19,26,31,34	0,16,18,16,29,25	1,22,19,24,72,44	275	293	1	1.0	NA,0.415,0.335,0.348,0.325,0.348	0.0,0.437,0.502,0.415,0.3,0.377	0.016
ENSMUSG00000024069	Slc30a6	17	+	74410333	74410428	74412273	74412322	74409352	74409388	74412606	74412726	0,6,17,21,15,23	0,10,13,15,3,17	0,19,25,9,26,17	0,8,6,10,16,6	244	198	1	1.0	NA,0.327,0.515,0.532,0.802,0.523	NA,0.658,0.772,0.422,0.569,0.697	-0.084
ENSMUSG00000058704	Memo1	17	-	74217026	74217103	74225431	74225574	74202260	74202365	74241904	74242016	4,104,146,174,121,168	13,88,82,140,84,129	15,116,143,132,225,128	18,96,97,84,156,77	292	226	1	1.0	0.192,0.478,0.579,0.49,0.527,0.502	0.392,0.483,0.533,0.549,0.527,0.563	-0.046
ENSMUSG00000058704	Memo1	17	-	74225431	74225574	74241904	74242016	74217026	74217103	74244974	74245087	4,111,137,166,101,200	0,107,114,188,89,121	7,160,118,138,195,139	19,135,110,131,171,105	261	292	0.983954225416	1.0	1.0,0.537,0.573,0.497,0.559,0.649	0.292,0.57,0.545,0.541,0.561,0.597	0.118
ENSMUSG00000058704	Memo1	17	-	74225431	74225574	74241904	74242016	74217026	74217103	74255227	74255296	0,1,4,0,0,0	0,111,115,192,89,122	0,0,2,3,1,1	19,133,110,133,174,105	261	292	1	1.0	NA,0.01,0.037,0.0,0.0,0.0	0.0,0.0,0.02,0.025,0.006,0.011	-0.001
ENSMUSG00000058704	Memo1	17	-	74241904	74242016	74244974	74245087	74225431	74225574	74255227	74255296	1,125,143,172,112,211	2,75,95,139,94,122	8,175,138,123,199,138	16,80,105,105,176,91	262	261	1	1.0	0.332,0.624,0.6,0.552,0.543,0.633	0.332,0.685,0.567,0.539,0.53,0.602	0.005
ENSMUSG00000024053	Emilin2	17	-	71273373	71275287	71280673	71280849	71256323	71256692	71310148	71310271	13,270,350,405,276,399	400,3693,4797,6479,4210,6329	52,354,396,328,437,385	654,5040,5028,4585,6578,5075	325	2063	1	1.0	0.171,0.317,0.317,0.284,0.294,0.286	0.335,0.308,0.333,0.312,0.297,0.325	-0.04
ENSMUSG00000117315	AC154218.2	17	+	71174298	71174368	71179014	71179181	71144537	71144563	71180688	71181987	0,0,0,0,0,0	0,0,3,1,0,0	0,0,0,1,0,0	0,0,1,0,0,0	219	316	1	1.0	NA,NA,0.0,0.0,NA,NA	NA,NA,0.0,1.0,NA,NA	-0.5
ENSMUSG00000024044	Epb41l3	17	+	69281032	69281107	69283884	69284007	69274703	69274895	69284538	69284916	0,0,0,3,3,3	0,4,0,7,10,18	1,0,2,5,15,7	0,2,7,5,16,9	224	272	1	1.0	NA,0.0,NA,0.342,0.267,0.168	1.0,0.0,0.258,0.548,0.532,0.486	-0.276
ENSMUSG00000023460	Rab12	17	-	66497343	66497448	66498018	66498108	66494511	66495803	66500309	66500448	0,98,90,138,57,102	0,153,103,163,83,154	9,96,96,100,99,102	10,112,138,149,167,135	239	254	1	1.0	NA,0.405,0.481,0.474,0.422,0.413	0.489,0.477,0.425,0.416,0.387,0.445	-0.001
ENSMUSG00000034647	Ankrd12	17	-	65970149	65970337	65972296	65972392	65968079	65968174	65976020	65976115	11,22,25,39,13,38	7,10,4,16,14,14	0,31,22,25,37,28	0,23,24,4,16,9	245	337	1	1.0	0.684,0.752,0.896,0.77,0.561,0.789	NA,0.65,0.558,0.896,0.761,0.811	0.007
ENSMUSG00000034647	Ankrd12	17	-	65972296	65972392	65976020	65976164	65965697	65970337	65979501	65979600	0,19,33,48,20,31	0,12,22,20,7,36	0,55,37,35,55,28	1,18,9,31,22,24	293	245	1	1.0	NA,0.57,0.556,0.667,0.705,0.419	0.0,0.719,0.775,0.486,0.676,0.494	0.058
ENSMUSG00000061950	Ppp4r1	17	+	65824259	65824789	65829374	65829547	65815922	65816050	65830996	65831092	1,432,509,606,477,643	0,137,185,183,142,173	26,448,440,414,454,431	4,120,120,122,130,131	679	322	1	1.0	1.0,0.599,0.566,0.611,0.614,0.638	0.755,0.639,0.635,0.617,0.624,0.609	0.025
ENSMUSG00000056515	Rab31	17	-	65697990	65698062	65717481	65717563	65696270	65696377	65722007	65722087	12,183,238,305,176,308	3,104,145,184,128,176	7,248,266,239,257,229	3,132,113,111,116,116	231	221	0.925653750604	1.0	0.793,0.627,0.611,0.613,0.568,0.626	0.691,0.643,0.693,0.673,0.679,0.654	-0.033
ENSMUSG00000023965	Fbxl17	17	-	63080420	63080563	63225024	63225101	63057451	63060411	63356747	63356878	0,16,22,14,22,24	18,73,101,124,72,131	3,27,30,21,36,19	22,114,93,85,124,85	226	292	0.785393125125	1.0	0.0,0.221,0.22,0.127,0.283,0.191	0.15,0.234,0.294,0.242,0.273,0.224	-0.063
ENSMUSG00000034116	Vav1	17	+	57311783	57311900	57315243	57315331	57309451	57309483	57318627	57318742	261,335,370,561,322,438	444,205,230,333,211,286	277,423,360,370,540,351	297,279,249,259,434,239	266	237	1	1.0	0.344,0.593,0.589,0.6,0.576,0.577	0.454,0.575,0.563,0.56,0.526,0.567	0.006
ENSMUSG00000019487	Trip10	17	+	57261289	57261422	57261639	57261788	57257234	57257344	57262353	57262472	24,62,50,103,43,74	43,47,40,44,28,59	29,62,58,68,69,36	40,30,56,27,91,31	282	298	1	1.0	0.371,0.582,0.569,0.712,0.619,0.57	0.434,0.686,0.523,0.727,0.445,0.551	0.009
ENSMUSG00000002372	Ranbp3	17	+	56709213	56709334	56710087	56710230	56708170	56708280	56710590	56710777	34,86,81,163,87,110	134,156,199,269,189,253	43,79,81,107,154,75	108,196,217,162,292,201	270	292	1	1.0	0.215,0.374,0.306,0.396,0.332,0.32	0.301,0.304,0.288,0.417,0.363,0.288	-0.003
ENSMUSG00000042625	Safb2	17	-	56566878	56567015	56567532	56567624	56566325	56566616	56568894	56569022	54,100,142,153,126,165	396,234,257,313,212,320	95,125,156,90,180,106	220,268,228,218,338,244	241	286	1	1.0	0.139,0.336,0.396,0.367,0.414,0.38	0.339,0.356,0.448,0.329,0.387,0.34	-0.028
ENSMUSG00000042625	Safb2	17	-	56566878	56567018	56567532	56567624	56566325	56566616	56568894	56569022	54,100,142,153,126,165	391,223,255,307,210,316	95,125,156,90,180,106	220,255,225,211,327,229	241	289	1	1.0	0.142,0.35,0.4,0.374,0.418,0.385	0.341,0.37,0.454,0.338,0.398,0.357	-0.032
ENSMUSG00000001229	Dpp9	17	-	56200582	56200683	56202840	56202902	56199255	56199433	56204171	56204300	6,33,59,77,49,67	7,86,76,98,95,86	5,49,44,47,60,52	5,98,56,93,85,71	211	250	1	1.0	0.504,0.313,0.479,0.482,0.379,0.48	0.542,0.372,0.482,0.375,0.455,0.465	-0.009
ENSMUSG00000003199	Mpnd	17	+	56011865	56011962	56012270	56012343	56011617	56011699	56012415	56012492	77,68,98,141,93,165	143,47,74,90,45,80	122,106,110,90,155,102	119,56,85,56,104,59	246	222	1	1.0	0.327,0.566,0.544,0.586,0.651,0.651	0.481,0.631,0.539,0.592,0.574,0.609	-0.017
ENSMUSG00000003199	Mpnd	17	+	56011865	56011962	56012270	56012492	56011617	56011699	56014940	56015109	77,68,98,141,93,165	307,107,122,160,69,147	122,106,110,89,153,102	227,115,113,98,172,103	246	371	1	1.0	0.274,0.489,0.548,0.571,0.67,0.629	0.448,0.582,0.595,0.578,0.573,0.599	-0.032
ENSMUSG00000000708	Kat2b	17	+	53644613	53644736	53648746	53648883	53641192	53641299	53653021	53653230	0,46,46,54,39,42	0,50,32,62,44,61	0,62,56,48,29,40	0,47,47,47,31,47	272	286	1	1.0	NA,0.492,0.602,0.478,0.482,0.42	NA,0.581,0.556,0.518,0.496,0.472	-0.03
ENSMUSG00000000708	Kat2b	17	+	53659317	53659428	53660028	53660172	53654438	53654565	53663534	53663649	0,42,63,35,33,47	0,47,50,61,25,55	2,56,54,50,41,57	7,51,57,51,32,47	260	293	1	1.0	NA,0.502,0.587,0.393,0.598,0.491	0.244,0.553,0.516,0.525,0.591,0.577	0.013
ENSMUSG00000023927	Satb1	17	-	51767891	51768047	51775205	51775418	51742645	51742849	51782611	51783066	0,10,6,10,3,6	0,3,4,4,2,3	0,7,4,17,5,8	0,2,6,11,8,14	362	305	1	1.0	NA,0.737,0.558,0.678,0.558,0.628	NA,0.747,0.36,0.566,0.345,0.325	0.163
ENSMUSG00000038910	Plcl2	17	+	50640115	50640191	50667998	50668108	50610991	50611195	50687711	50688484	53,32,44,57,32,31	83,54,60,88,47,48	30,35,37,33,46,26	76,49,38,63,100,47	225	259	1	1.0	0.424,0.406,0.458,0.427,0.439,0.426	0.312,0.451,0.528,0.376,0.346,0.389	0.03
ENSMUSG00000039316	Rftn1	17	-	50086567	50086676	50169002	50169159	50055236	50055627	50190220	50190497	0,242,334,416,259,383	20,111,162,203,136,225	35,349,259,334,309,256	9,185,144,144,210,135	306	258	0.570534167943	1.0	0.0,0.648,0.635,0.633,0.616,0.589	0.766,0.614,0.603,0.662,0.554,0.615	-0.116
ENSMUSG00000064120	Mocs1	17	+	49435094	49435262	49439421	49439586	49428441	49428564	49449099	49449161	3,22,19,27,5,19	0,97,84,151,116,118	1,19,11,16,19,11	2,99,106,104,117,97	317	314	1	1.0	1.0,0.183,0.183,0.15,0.041,0.138	0.331,0.16,0.093,0.132,0.139,0.101	0.123
ENSMUSG00000064120	Mocs1	17	+	49435094	49435262	49439421	49439596	49428441	49428564	49449099	49449161	3,22,19,27,5,19	0,5,23,18,15,18	1,19,11,16,19,11	1,8,13,14,15,16	317	324	1	1.0	1.0,0.818,0.458,0.605,0.254,0.519	0.505,0.708,0.464,0.539,0.564,0.413	0.077
ENSMUSG00000064120	Mocs1	17	+	49439421	49439586	49449099	49449161	49435094	49435262	49449434	49449546	13,87,119,175,114,137	0,23,41,39,22,53	10,92,79,108,109,97	0,39,35,44,42,29	314	211	0.73443185776	1.0	1.0,0.718,0.661,0.751,0.777,0.635	1.0,0.613,0.603,0.623,0.636,0.692	0.062
ENSMUSG00000064120	Mocs1	17	+	49450261	49450372	49452210	49452331	49449748	49449861	49454029	49454790	0,42,49,60,44,71	0,0,1,0,3,1	13,50,67,48,66,39	1,1,1,1,2,1	260	270	1	1.0	NA,1.0,0.981,1.0,0.938,0.987	0.931,0.981,0.986,0.98,0.972,0.976	0.01
ENSMUSG00000023992	Trem2	17	+	48348456	48348807	48351100	48351191	48346487	48346595	48351690	48351930	13452,10809,13759,19740,10740,16682	737,335,499,835,423,626	13507,14575,14614,14227,19822,12787	717,552,574,510,751,467	500	240	1	1.0	0.898,0.939,0.93,0.919,0.924,0.927	0.9,0.927,0.924,0.931,0.927,0.929	-0.0
ENSMUSG00000032717	Mdfi	17	-	47820813	47821041	47824547	47824727	47815327	47816164	47832943	47833030	0,2,2,5,3,3	8,6,3,4,2,7	0,2,3,2,10,1	3,11,1,2,10,2	329	377	1	1.0	0.0,0.276,0.433,0.589,0.632,0.329	0.0,0.172,0.775,0.534,0.534,0.364	-0.02
ENSMUSG00000023984	Gm20517	17	+	47612962	47613117	47618808	47619062	47611612	47611692	47672043	47673418	0,64,89,115,64,87	15,59,80,76,44,73	33,78,79,63,73,72	11,79,49,53,55,48	304	403	0.490931580346	1.0	0.0,0.59,0.596,0.667,0.658,0.612	0.799,0.567,0.681,0.612,0.638,0.665	-0.14
ENSMUSG00000023984	Gm20517	17	+	47674715	47674920	47678843	47678952	47672043	47673418	47679663	47679869	0,6,10,12,5,7	8,3,2,5,2,8	1,7,3,10,6,6	0,4,2,8,9,6	354	258	1	1.0	0.0,0.593,0.785,0.636,0.646,0.389	1.0,0.561,0.522,0.477,0.327,0.422	-0.043
ENSMUSG00000034729	Mrps10	17	+	47375933	47376042	47377759	47377849	47374972	47375109	47378201	47378678	14,63,77,118,64,133	50,66,64,103,72,85	34,85,84,88,125,63	60,95,73,49,106,69	258	239	1	1.0	0.206,0.469,0.527,0.515,0.452,0.592	0.344,0.453,0.516,0.625,0.522,0.458	-0.026
ENSMUSG00000023977	Ubr2	17	-	46942719	46942810	46943336	46943472	46941003	46941134	46944507	46944575	0,50,66,105,52,95	4,57,103,131,62,108	12,80,86,51,99,59	21,87,78,86,92,86	285	240	1	1.0	0.0,0.425,0.35,0.403,0.414,0.426	0.325,0.436,0.481,0.333,0.475,0.366	-0.066
ENSMUSG00000023977	Ubr2	17	-	46942719	46942810	46944507	46944575	46941003	46941134	46944790	46944887	0,40,52,62,35,84	4,56,99,123,61,97	2,80,76,50,68,50	21,81,77,86,92,75	217	240	1	1.0	0.0,0.441,0.367,0.358,0.388,0.489	0.095,0.522,0.522,0.391,0.45,0.424	-0.06
ENSMUSG00000023977	Ubr2	17	-	46943336	46943472	46944507	46944575	46942719	46942810	46944790	46944887	0,41,56,70,36,95	5,66,105,112,60,73	2,86,77,48,64,61	14,88,82,83,89,61	217	285	1	1.0	0.0,0.449,0.412,0.451,0.441,0.631	0.158,0.562,0.552,0.432,0.486,0.568	-0.062
ENSMUSG00000023977	Ubr2	17	-	46963687	46963790	46964756	46964809	46963146	46963195	46966140	46966265	2,22,37,48,28,43	0,62,55,104,73,98	3,36,37,32,35,43	0,72,67,68,53,47	202	252	0.822545054499	1.0	1.0,0.307,0.456,0.365,0.324,0.354	1.0,0.384,0.408,0.37,0.452,0.533	-0.057
ENSMUSG00000023977	Ubr2	17	-	46980319	46980418	46980488	46980587	46975926	46976090	46981353	46981442	0,60,70,110,53,111	0,69,52,70,62,50	0,65,85,67,43,63	0,50,55,56,60,60	248	248	1	1.0	NA,0.465,0.574,0.611,0.461,0.689	NA,0.565,0.607,0.545,0.417,0.512	0.031
ENSMUSG00000023977	Ubr2	17	-	46980319	46980418	46980488	46980587	46975926	46976090	46982265	46982373	0,17,18,46,22,42	0,27,28,32,32,25	0,26,37,29,14,31	0,27,19,21,29,20	248	248	1	1.0	NA,0.386,0.391,0.59,0.407,0.627	NA,0.491,0.661,0.58,0.326,0.608	-0.053
ENSMUSG00000036568	Bicral	17	-	46811923	46812024	46813932	46814038	46809567	46809626	46824449	46826123	0,17,18,35,10,22	0,6,19,25,18,32	3,22,22,22,16,21	0,17,18,22,11,19	255	250	1	1.0	NA,0.735,0.482,0.579,0.353,0.403	1.0,0.559,0.545,0.495,0.588,0.52	-0.107
ENSMUSG00000023973	Cnpy3	17	-	46737174	46737292	46737726	46737849	46735704	46736908	46743185	46743282	62,140,197,307,155,300	148,234,262,340,185,342	81,240,188,220,322,236	177,254,244,225,436,266	272	267	1	1.0	0.291,0.37,0.425,0.47,0.451,0.463	0.31,0.481,0.431,0.49,0.42,0.466	-0.021
ENSMUSG00000023973	Cnpy3	17	-	46737726	46737849	46743185	46743282	46737174	46737292	46747420	46747544	41,136,154,223,135,218	89,218,267,385,216,350	64,182,164,172,242,168	110,295,234,274,413,269	246	272	1	1.0	0.337,0.408,0.389,0.39,0.409,0.408	0.391,0.406,0.437,0.41,0.393,0.408	-0.017
ENSMUSG00000023973	Cnpy3	17	-	46743185	46743282	46747420	46747544	46737726	46737849	46751972	46752214	73,235,287,372,253,336	70,123,143,242,138,200	84,258,257,243,362,254	65,177,139,170,247,204	273	246	1	1.0	0.484,0.633,0.644,0.581,0.623,0.602	0.538,0.568,0.625,0.563,0.569,0.529	0.029
ENSMUSG00000002763	Pex6	17	+	46720511	46720645	46721182	46721294	46720210	46720430	46721669	46721754	35,106,132,165,91,156	40,75,88,97,55,131	44,105,125,93,135,78	39,67,75,80,112,72	283	261	1	1.0	0.447,0.566,0.58,0.611,0.604,0.523	0.51,0.591,0.606,0.517,0.526,0.5	0.014
ENSMUSG00000002763	Pex6	17	+	46722243	46722439	46722621	46722698	46721669	46721878	46723111	46723244	41,141,159,240,159,254	43,77,72,106,59,104	109,143,139,129,225,157	52,75,64,56,106,64	345	226	1	1.0	0.384,0.545,0.591,0.597,0.638,0.615	0.579,0.555,0.587,0.601,0.582,0.616	-0.025
ENSMUSG00000063576	Klhdc3	17	-	46677684	46677800	46677931	46678108	46677427	46677499	46678280	46678493	67,207,244,304,158,247	31,141,181,175,104,176	37,207,212,187,268,187	51,140,175,144,195,126	326	265	1	1.0	0.637,0.544,0.523,0.585,0.553,0.533	0.371,0.546,0.496,0.514,0.528,0.547	0.062
ENSMUSG00000063576	Klhdc3	17	-	46677931	46678108	46678280	46678493	46677684	46677800	46679041	46679194	43,217,268,333,210,306	35,176,206,242,112,225	17,199,211,184,237,188	54,181,168,180,240,160	362	326	0.253240809356	1.0	0.525,0.526,0.54,0.553,0.628,0.551	0.221,0.498,0.531,0.479,0.471,0.514	0.101
ENSMUSG00000063576	Klhdc3	17	-	46677931	46678108	46678280	46678493	46677684	46677800	46680701	46680914	34,75,94,163,83,129	35,176,206,242,112,227	11,58,74,64,90,77	54,180,168,180,242,160	362	326	0.0928826157114	1.0	0.467,0.277,0.291,0.378,0.4,0.339	0.155,0.225,0.284,0.243,0.251,0.302	0.115
ENSMUSG00000023971	Rrp36	17	-	46672524	46672591	46672705	46672847	46670110	46670185	46674196	46674287	33,43,74,81,51,77	0,1,6,8,8,3	22,81,55,49,70,59	0,4,0,3,0,1	291	216	1	1.0	1.0,0.97,0.902,0.883,0.826,0.95	1.0,0.938,1.0,0.924,1.0,0.978	-0.051
ENSMUSG00000003546	Klc4	17	-	46636912	46637014	46639394	46639482	46636619	46636793	46639890	46640110	69,170,207,274,128,230	91,146,205,262,141,226	106,193,153,145,190,149	99,241,164,217,230,161	237	251	1	1.0	0.445,0.552,0.517,0.526,0.49,0.519	0.531,0.459,0.497,0.414,0.467,0.495	0.031
ENSMUSG00000040327	Cul9	17	-	46502612	46502687	46502687	46502786	46502384	46502495	46503088	46503182	0,0,0,2,1,3	40,22,53,54,32,43	0,4,2,4,3,2	38,53,38,36,64,42	248	224	1	1.0	0.0,0.0,0.0,0.032,0.027,0.059	0.0,0.064,0.045,0.091,0.041,0.041	-0.027
ENSMUSG00000040327	Cul9	17	-	46503471	46503635	46503755	46503920	46503088	46503182	46504033	46504174	0,18,27,46,21,28	13,15,23,33,29,31	19,44,25,36,35,26	23,30,31,22,27,24	314	313	0.542733364376	1.0	0.0,0.545,0.539,0.582,0.419,0.474	0.452,0.594,0.446,0.62,0.564,0.519	-0.106
ENSMUSG00000012296	Tjap1	17	-	46264882	46264978	46271799	46271929	46263688	46263810	46280415	46280544	0,0,0,2,0,0	0,17,18,43,26,43	0,0,0,0,0,1	1,37,30,22,61,30	279	245	1	1.0	NA,0.0,0.0,0.039,0.0,0.0	0.0,0.0,0.0,0.0,0.0,0.028	0.003
ENSMUSG00000012296	Tjap1	17	-	46264882	46264978	46271799	46271929	46263688	46263813	46282345	46282439	0,10,16,17,8,15	0,20,31,42,17,40	0,21,24,20,24,18	0,31,34,27,28,35	279	245	1	1.0	NA,0.305,0.312,0.262,0.292,0.248	NA,0.373,0.383,0.394,0.429,0.311	-0.094
ENSMUSG00000012296	Tjap1	17	-	46271799	46271929	46280415	46280544	46264882	46264978	46282345	46282439	0,0,2,7,3,0	0,21,37,32,18,49	0,8,2,5,0,4	0,40,51,34,50,37	278	279	1	1.0	NA,0.0,0.051,0.18,0.143,0.0	NA,0.167,0.038,0.129,0.0,0.098	-0.012
ENSMUSG00000024091	Vapa	17	-	65593439	65593543	65594901	65595054	65592290	65592371	65613219	65613555	20,529,615,917,504,828	22,230,298,407,213,296	42,652,577,583,697,577	52,325,240,278,407,235	302	253	1	1.0	0.432,0.658,0.634,0.654,0.665,0.701	0.404,0.627,0.668,0.637,0.589,0.673	0.024
ENSMUSG00000023951	Vegfa	17	-	46020990	46021122	46022276	46022348	46018857	46018879	46024064	46024094	0,2,3,5,4,15	38,205,245,308,221,329	0,5,4,2,6,5	29,163,153,151,292,228	221	281	1	1.0	0.0,0.012,0.015,0.02,0.022,0.055	0.0,0.038,0.032,0.017,0.025,0.027	-0.003
ENSMUSG00000023942	Slc29a1	17	-	45587227	45587313	45587561	45587670	45586093	45586305	45588288	45588386	210,222,217,321,300,370	280,215,191,298,218,353	183,313,281,242,466,307	301,235,216,147,439,260	258	235	1	1.0	0.406,0.485,0.509,0.495,0.556,0.488	0.356,0.548,0.542,0.6,0.492,0.518	-0.019
ENSMUSG00000023942	Slc29a1	17	-	45587561	45587670	45588288	45588386	45587227	45587313	45588995	45589074	26,64,72,78,68,140	307,256,242,358,305,474	44,72,62,67,124,65	241,341,290,235,509,314	247	258	1	1.0	0.081,0.207,0.237,0.185,0.189,0.236	0.16,0.181,0.183,0.229,0.203,0.178	0.0
ENSMUSG00000023942	Slc29a1	17	-	45587561	45587670	45588288	45588386	45587227	45587313	45589001	45589074	59,111,149,201,178,231	307,256,242,359,305,474	90,153,165,117,281,180	241,341,290,233,509,314	247	258	1	1.0	0.167,0.312,0.391,0.369,0.379,0.337	0.281,0.319,0.373,0.344,0.366,0.375	-0.017
ENSMUSG00000023942	Slc29a1	17	-	45588288	45588386	45589207	45589305	45587561	45587670	45589413	45589548	17,228,226,239,242,329	135,240,250,328,280,391	61,237,172,176,366,217	202,293,252,242,456,315	247	247	1	1.0	0.112,0.487,0.475,0.422,0.464,0.457	0.232,0.447,0.406,0.421,0.445,0.408	0.01
ENSMUSG00000023947	Nfkbie	17	+	45559207	45559430	45560123	45560212	45558494	45558597	45560407	45560647	9,58,56,86,64,77	0,13,9,29,28,18	34,38,52,41,84,58	6,13,17,17,25,18	372	238	0.926195689396	1.0	1.0,0.741,0.799,0.655,0.594,0.732	0.784,0.652,0.662,0.607,0.683,0.673	0.077
ENSMUSG00000023947	Nfkbie	17	+	45560123	45560212	45560407	45560647	45559207	45559430	45562069	45563166	0,24,22,29,24,26	10,37,28,48,36,46	4,17,11,27,29,33	10,40,26,31,78,39	238	389	1	1.0	0.0,0.515,0.562,0.497,0.521,0.48	0.395,0.41,0.409,0.587,0.378,0.58	-0.031
ENSMUSG00000023932	Cdc5l	17	-	45424500	45424600	45425851	45425979	45419600	45419819	45426519	45426681	0,75,108,143,103,147	0,45,68,72,0,75	0,87,124,77,118,95	0,75,66,61,98,75	277	249	1	1.0	NA,0.6,0.588,0.641,1.0,0.638	NA,0.51,0.628,0.532,0.52,0.532	0.149
ENSMUSG00000016206	H2-M3	17	+	37270997	37271273	37272268	37272544	37270521	37270791	37272647	37272752	99,182,224,262,140,243	169,195,229,331,161,323	139,214,212,191,221,170	144,210,265,221,352,204	425	425	1	1.0	0.369,0.483,0.494,0.442,0.465,0.429	0.491,0.505,0.444,0.464,0.386,0.455	-0.011
ENSMUSG00000024446	Rpp21	17	-	36255943	36256069	36257441	36257524	36255644	36255798	36257782	36257856	0,0,1,1,0,1	223,82,121,138,69,157	4,0,0,2,0,1	265,104,142,109,156,97	232	275	1	1.0	0.0,0.0,0.01,0.009,0.0,0.007	0.018,0.0,0.0,0.021,0.0,0.012	-0.004
ENSMUSG00000073406	H2-Bl	17	-	36081241	36081517	36083232	36083508	36080998	36081115	36083695	36083965	0,0,0,0,0,0	0,0,0,1,0,0	0,0,0,1,0,0	0,0,0,0,1,0	425	425	1	1.0	NA,NA,NA,0.0,NA,NA	NA,NA,NA,1.0,0.0,NA	-0.5
ENSMUSG00000053835	H2-T24	17	-	36014556	36014696	36015383	36015656	36005694	36006789	36017240	36017537	0,16,37,22,43,30	0,0,7,5,4,3	0,19,38,30,47,52	0,2,9,12,6,6	422	289	1	1.0	NA,1.0,0.784,0.751,0.88,0.873	NA,0.867,0.743,0.631,0.843,0.856	0.07
ENSMUSG00000024436	Mrps18b	17	-	35912337	35912404	35914333	35914402	35911418	35911478	35914491	35914589	16,57,62,86,55,94	74,33,49,45,35,62	43,90,69,68,99,64	64,55,37,38,83,54	218	216	1	1.0	0.176,0.631,0.556,0.654,0.609,0.6	0.4,0.619,0.649,0.639,0.542,0.54	-0.027
ENSMUSG00000024426	Atat1	17	-	35901982	35902054	35904289	35904335	35901367	35901611	35908562	35908664	0,7,7,21,7,7	0,14,13,22,7,18	3,4,5,1,13,2	15,8,5,5,8,8	195	221	1	1.0	NA,0.362,0.379,0.52,0.531,0.306	0.185,0.362,0.531,0.185,0.648,0.221	0.064
ENSMUSG00000024426	Atat1	17	-	35902355	35902438	35904289	35904335	35901982	35902054	35908562	35908664	0,15,15,33,8,21	0,0,3,3,2,3	6,9,13,4,27,6	0,8,1,1,2,1	195	232	1	1.0	NA,1.0,0.856,0.929,0.826,0.893	1.0,0.572,0.939,0.826,0.941,0.877	0.042
ENSMUSG00000042211	Fbxo38	18	-	62506603	62506749	62507833	62508000	62505937	62506041	62510709	62510812	6,45,66,96,66,96	22,62,81,109,61,99	8,87,74,61,80,62	23,111,106,88,159,83	316	295	0.946769080743	1.0	0.203,0.404,0.432,0.451,0.503,0.475	0.245,0.423,0.395,0.393,0.32,0.411	0.047
ENSMUSG00000042211	Fbxo38	18	-	62507833	62508000	62510709	62510812	62506603	62506749	62511013	62511114	9,33,37,65,18,62	38,48,98,103,67,102	6,35,48,37,45,45	10,97,95,95,143,79	252	316	1	1.0	0.229,0.463,0.321,0.442,0.252,0.433	0.429,0.312,0.388,0.328,0.283,0.417	-0.003
ENSMUSG00000042211	Fbxo38	18	-	62510709	62510812	62511013	62511114	62507833	62508000	62514794	62515544	3,36,38,54,25,44	3,35,43,63,50,64	8,44,40,44,63,47	7,51,45,42,48,37	250	252	0.442372887543	1.0	0.502,0.509,0.471,0.464,0.335,0.409	0.535,0.465,0.473,0.514,0.57,0.561	-0.071
ENSMUSG00000042211	Fbxo38	18	-	62511013	62511114	62514794	62515544	62510709	62510812	62516963	62517143	11,281,384,484,292,496	7,32,42,73,27,74	34,371,276,331,375,359	7,59,52,35,53,51	899	250	1	1.0	0.304,0.709,0.718,0.648,0.75,0.651	0.575,0.636,0.596,0.725,0.663,0.662	-0.013
ENSMUSG00000042211	Fbxo38	18	-	62530688	62530826	62533508	62533674	62529551	62529689	62533900	62534064	0,45,59,55,51,78	0,36,41,46,60,53	2,47,51,54,69,53	3,51,34,68,48,42	315	287	1	1.0	NA,0.532,0.567,0.521,0.436,0.573	0.378,0.456,0.577,0.42,0.567,0.535	0.037
ENSMUSG00000060550	H2-Q7	17	+	35442266	35442551	35442677	35442794	35439908	35440184	35442966	35442999	8,9,2,16,11,21	4,2,0,4,0,1	8,17,32,9,25,9	4,0,1,2,7,2	434	266	1	1.0	0.551,0.734,1.0,0.71,1.0,0.928	0.551,1.0,0.951,0.734,0.686,0.734	0.044
ENSMUSG00000018820	Zfyve27	19	+	42184117	42184189	42185804	42185949	42183427	42183564	42189196	42189243	13,48,53,64,51,57	23,58,106,134,48,101	15,55,52,58,53,31	21,99,87,62,92,74	221	294	1	1.0	0.429,0.524,0.399,0.389,0.586,0.429	0.487,0.425,0.443,0.554,0.434,0.358	0.009
ENSMUSG00000018820	Zfyve27	19	+	42185804	42185949	42189196	42189243	42184117	42184189	42189521	42189603	7,92,128,156,66,102	6,22,32,37,13,23	24,99,100,65,116,70	6,15,24,18,24,21	294	196	1	1.0	0.438,0.736,0.727,0.738,0.772,0.747	0.727,0.815,0.735,0.707,0.763,0.69	-0.046
ENSMUSG00000015474	Ppt2	17	-	34625835	34625931	34626458	34626612	34623030	34623114	34626804	34626928	31,321,454,646,389,590	16,1,7,19,6,0	53,372,360,365,509,368	3,7,9,13,19,12	303	245	1	1.0	0.61,0.996,0.981,0.965,0.981,1.0	0.935,0.977,0.97,0.958,0.956,0.961	-0.037
ENSMUSG00000015474	Ppt2	17	-	34626458	34626612	34626804	34626995	34625835	34625931	34628117	34628510	43,299,414,611,322,520	50,315,440,634,343,517	47,376,351,333,466,382	118,361,360,401,529,350	340	303	1	1.0	0.434,0.458,0.456,0.462,0.456,0.473	0.262,0.481,0.465,0.425,0.44,0.493	0.029
ENSMUSG00000079547	H2-DMb1	17	+	34155432	34155714	34157245	34157530	34153071	34153453	34159343	34159460	315,407,521,722,479,607	558,283,269,467,291,337	349,579,524,548,840,589	597,326,377,373,590,334	431	434	1	1.0	0.362,0.592,0.661,0.609,0.624,0.645	0.371,0.641,0.583,0.597,0.589,0.64	0.012
ENSMUSG00000061232	H2-K1	17	-	33996615	33996654	33996826	33996859	33996016	33996476	33997037	33997157	659,602,642,1016,571,876	173,85,119,203,83,173	579,635,626,722,1090,702	157,128,131,141,242,135	182	188	1	1.0	0.797,0.88,0.848,0.838,0.877,0.839	0.792,0.837,0.832,0.841,0.823,0.843	0.019
ENSMUSG00000061232	H2-K1	17	-	33996615	33996654	33996826	33996859	33996052	33996503	33997037	33997157	666,603,652,1021,576,883	958,689,807,1125,734,972	596,641,628,731,1096,710	933,766,742,870,1274,816	182	188	1	1.0	0.418,0.475,0.455,0.484,0.448,0.484	0.398,0.464,0.466,0.465,0.471,0.473	0.005
ENSMUSG00000061232	H2-K1	17	-	33999270	33999546	33999733	34000003	33997284	33997560	34000193	34000283	1767,5778,6851,11321,5769,9388	4101,6442,7297,11718,6018,9996	2411,6900,6528,6868,9174,6962	4537,7318,7082,7425,10939,7296	419	425	1	1.0	0.304,0.476,0.488,0.495,0.493,0.488	0.35,0.489,0.483,0.484,0.46,0.492	-0.002
ENSMUSG00000061232	H2-K1	17	-	33999270	33999546	33999733	34000063	33997362	33997560	34000193	34000260	1004,3140,3787,6197,3177,5197	4101,6442,7297,11718,6018,9996	1444,3810,3542,3808,5105,3841	4537,7318,7082,7425,10939,7296	479	425	1	1.0	0.178,0.302,0.315,0.319,0.319,0.316	0.22,0.316,0.307,0.313,0.293,0.318	-0.003
ENSMUSG00000059208	Hnrnpm	17	-	33649594	33650397	33652272	33652326	33648812	33648864	33658387	33658465	58,170,219,276,206,316	2321,2541,2968,4341,2671,4042	76,264,244,267,381,199	2460,3254,3122,2778,4899,2870	203	952	1	1.0	0.105,0.239,0.257,0.23,0.266,0.268	0.127,0.276,0.268,0.311,0.267,0.245	-0.022
ENSMUSG00000059208	Hnrnpm	17	-	33658869	33658914	33660212	33660314	33658387	33658465	33663224	33663285	64,261,291,388,275,356	72,148,206,256,172,284	73,319,334,302,487,315	73,239,235,212,365,170	251	194	1	1.0	0.407,0.577,0.522,0.539,0.553,0.492	0.436,0.508,0.523,0.524,0.508,0.589	0.0
ENSMUSG00000059208	Hnrnpm	17	-	33660212	33660314	33663224	33663285	33658869	33658914	33664584	33664634	20,263,320,396,293,392	53,239,262,301,267,329	29,336,352,309,426,297	57,271,280,299,414,246	210	251	1	1.0	0.311,0.568,0.593,0.611,0.567,0.587	0.378,0.597,0.6,0.553,0.552,0.591	-0.006
ENSMUSG00000048440	Cyp4f16	17	+	32540270	32540415	32542737	32542791	32536994	32537196	32542876	32543004	18,85,117,131,79,132	27,23,21,40,33,43	27,132,124,117,146,123	25,62,42,33,57,43	294	203	1	1.0	0.315,0.718,0.794,0.693,0.623,0.679	0.427,0.595,0.671,0.71,0.639,0.664	0.019
ENSMUSG00000048440	Cyp4f16	17	+	32550502	32550567	32550731	32550814	32550252	32550386	32551055	32551276	24,38,29,59,29,63	92,43,55,75,49,90	36,43,51,51,74,47	59,59,71,66,108,71	214	232	1	1.0	0.22,0.489,0.364,0.46,0.391,0.431	0.398,0.441,0.438,0.456,0.426,0.418	-0.037
ENSMUSG00000061613	U2af1	17	-	31651645	31651712	31652501	31652568	31648844	31648894	31654978	31655066	15,16,27,14,25,30	356,296,330,415,291,525	18,29,26,33,51,17	348,402,329,353,626,388	216	216	1	1.0	0.04,0.051,0.076,0.033,0.079,0.054	0.049,0.067,0.073,0.085,0.075,0.042	-0.01
ENSMUSG00000024036	Slc37a1	17	+	31325665	31325703	31328148	31328229	31322098	31322265	31333571	31333697	0,4,8,4,0,3	0,8,4,3,14,7	0,2,3,0,6,3	0,5,5,7,11,1	187	230	1	1.0	NA,0.381,0.711,0.621,0.0,0.345	NA,0.33,0.425,0.0,0.402,0.787	0.023
ENSMUSG00000024030	Abcg1	17	+	31064384	31064628	31092308	31092426	31057697	31057856	31094645	31094778	6,451,549,635,367,579	0,131,182,184,127,137	0,321,372,368,305,304	0,100,101,112,72,80	393	267	1	1.0	1.0,0.701,0.672,0.701,0.663,0.742	NA,0.686,0.714,0.691,0.742,0.721	0.036
ENSMUSG00000024030	Abcg1	17	+	31108614	31108716	31109482	31109651	31108305	31108454	31110956	31111057	0,214,270,348,185,288	14,317,350,445,235,407	12,175,151,203,159,150	10,234,221,240,223,175	251	318	0.849482578708	1.0	0.0,0.461,0.494,0.498,0.499,0.473	0.603,0.487,0.464,0.517,0.475,0.521	-0.107
ENSMUSG00000024026	Glo1	17	-	30597804	30597872	30600038	30600179	30596373	30596463	30604019	30604102	27,156,170,252,126,269	58,66,80,94,53,71	47,169,196,199,218,165	39,60,62,84,116,64	290	217	1	1.0	0.258,0.639,0.614,0.667,0.64,0.739	0.474,0.678,0.703,0.639,0.584,0.659	-0.03
ENSMUSG00000024026	Glo1	17	-	30600038	30600179	30604019	30604102	30597804	30597872	30612467	30612659	20,98,116,205,89,160	45,149,181,172,117,216	29,126,126,123,141,115	82,134,120,149,191,143	232	290	1	1.0	0.357,0.451,0.445,0.598,0.487,0.481	0.307,0.54,0.568,0.508,0.48,0.501	-0.014
ENSMUSG00000024014	Pim1	17	+	29491324	29491431	29491519	29491570	29490811	29491225	29491664	29492031	19,161,203,267,160,242	9,61,61,83,49,87	19,159,103,133,181,150	2,69,44,41,73,85	256	200	1	1.0	0.623,0.673,0.722,0.715,0.718,0.685	0.881,0.643,0.646,0.717,0.66,0.58	0.001
ENSMUSG00000024012	Mtch1	17	-	29340790	29340897	29342822	29342907	29340420	29340498	29347466	29347904	109,278,387,613,306,482	187,323,443,555,345,491	176,348,337,281,510,367	168,438,448,340,603,388	234	256	1	1.0	0.389,0.485,0.489,0.547,0.492,0.518	0.534,0.465,0.451,0.475,0.481,0.509	0.001
ENSMUSG00000052712	BC004004	17	+	29277856	29277947	29282677	29282891	29268787	29269002	29294006	29294161	10,50,38,74,27,74	215,330,434,571,384,515	7,34,41,48,66,42	262,467,485,451,693,432	240	363	1	1.0	0.066,0.186,0.117,0.164,0.096,0.179	0.039,0.099,0.113,0.139,0.126,0.128	0.027
ENSMUSG00000052712	BC004004	17	+	29282059	29282267	29282677	29282891	29268842	29269002	29294006	29294161	9,128,168,185,136,181	215,330,434,571,384,515	31,148,174,128,217,155	262,467,485,451,693,432	357	363	1	1.0	0.041,0.283,0.282,0.248,0.265,0.263	0.107,0.244,0.267,0.224,0.242,0.267	0.005
ENSMUSG00000052712	BC004004	17	+	29282059	29282267	29294006	29294161	29268842	29269002	29294274	29294414	6,128,158,168,129,180	326,288,399,497,367,418	31,129,167,128,207,155	311,405,435,419,629,359	357	304	1	1.0	0.015,0.275,0.252,0.224,0.23,0.268	0.078,0.213,0.246,0.206,0.219,0.269	0.006
ENSMUSG00000052712	BC004004	17	+	29282059	29282267	29282677	29282891	29277856	29277947	29294006	29294161	25,406,496,655,428,586	215,330,434,571,384,515	117,470,513,446,631,465	262,467,485,452,693,431	357	363	1	1.0	0.106,0.556,0.537,0.538,0.531,0.536	0.312,0.506,0.518,0.501,0.481,0.523	-0.006
ENSMUSG00000052712	BC004004	17	+	29282059	29282267	29294006	29294161	29277856	29277947	29294274	29294414	22,406,486,638,421,585	323,306,404,513,372,431	117,451,506,446,621,465	309,414,431,420,635,366	357	304	1	1.0	0.055,0.53,0.506,0.514,0.491,0.536	0.244,0.481,0.5,0.475,0.454,0.52	-0.007
ENSMUSG00000071172	Srsf3	17	+	29039453	29039909	29040774	29040813	29038489	29038624	29041206	29041293	23,126,156,265,199,247	395,538,507,693,515,758	43,202,183,170,289,220	371,693,680,658,935,581	605	188	1	1.0	0.018,0.068,0.087,0.106,0.107,0.092	0.035,0.083,0.077,0.074,0.088,0.105	0.003
ENSMUSG00000071172	Srsf3	17	+	29040774	29040813	29041206	29041293	29039453	29039909	29041383	29042897	0,5,10,17,16,17	150,299,326,430,296,455	17,17,9,23,14,22	225,432,385,393,578,371	188	236	1	1.0	0.0,0.021,0.037,0.047,0.064,0.045	0.087,0.047,0.029,0.068,0.03,0.069	-0.019
ENSMUSG00000005936	Kctd20	17	+	28961413	28961687	28962809	28962912	28957878	28958057	28963250	28963371	0,70,143,161,78,175	5,57,112,111,91,118	0,112,114,96,119,121	0,78,92,84,96,93	423	252	1	1.0	0.0,0.423,0.432,0.464,0.338,0.469	NA,0.461,0.425,0.405,0.425,0.437	-0.076
ENSMUSG00000005936	Kctd20	17	+	28963250	28963371	28963960	28964158	28957878	28958057	28964973	28965084	0,0,0,0,0,1	5,115,146,206,112,212	0,0,0,0,0,0	3,172,180,180,195,165	270	347	1	1.0	0.0,0.0,0.0,0.0,0.0,0.006	0.0,0.0,0.0,0.0,0.0,0.0	0.001
ENSMUSG00000005936	Kctd20	17	+	28963250	28963371	28963960	28964158	28962809	28962912	28964973	28965084	5,56,119,135,90,127	5,115,146,206,112,212	0,96,98,100,94,81	3,172,180,180,195,165	270	347	0.683918895639	1.0	0.562,0.385,0.512,0.457,0.508,0.435	0.0,0.418,0.412,0.417,0.383,0.387	0.14
ENSMUSG00000004865	Srpk1	17	-	28591200	28591293	28592217	28592287	28587647	28590241	28594169	28594277	21,20,37,49,25,54	17,37,55,86,32,52	2,34,24,32,44,49	32,44,45,45,79,38	219	242	0.776323403181	1.0	0.577,0.374,0.426,0.386,0.463,0.534	0.065,0.461,0.371,0.44,0.381,0.588	0.076
ENSMUSG00000004865	Srpk1	17	-	28600242	28600456	28600868	28600894	28599470	28599869	28602687	28602853	0,18,36,29,33,43	31,49,74,111,96,77	9,21,39,16,51,26	14,87,72,62,81,63	175	363	0.694701991495	1.0	0.0,0.432,0.502,0.351,0.416,0.537	0.571,0.334,0.529,0.349,0.566,0.461	-0.095
ENSMUSG00000046324	Ermp1	19	-	29617817	29617970	29623068	29623259	29616516	29616719	29623640	29623815	2,36,63,60,45,63	4,49,34,32,38,48	2,73,51,67,60,40	1,46,22,49,29,55	340	302	1	1.0	0.308,0.395,0.622,0.625,0.513,0.538	0.64,0.585,0.673,0.548,0.648,0.392	-0.081
ENSMUSG00000037805	Rpl10a	17	+	28328966	28329047	28329373	28329522	28328810	28328885	28330524	28330697	1396,1166,1407,2270,1165,1840	6871,3422,3862,5137,3384,4979	1220,1537,1466,1241,2060,1316	5426,4080,4036,3525,6205,3540	230	298	1	1.0	0.208,0.306,0.321,0.364,0.308,0.324	0.226,0.328,0.32,0.313,0.301,0.325	0.003
ENSMUSG00000002250	Ppard	17	+	28286260	28286467	28295340	28295495	28237011	28237095	28297085	28297224	0,121,132,239,151,220	0,45,67,88,48,70	4,159,103,106,172,183	4,86,56,36,75,61	356	304	1	1.0	NA,0.697,0.627,0.699,0.729,0.729	0.461,0.612,0.611,0.715,0.662,0.719	0.066
ENSMUSG00000002250	Ppard	17	+	28286260	28286467	28295340	28295495	28237011	28237095	28298276	28298479	0,118,127,234,144,221	0,5,2,4,1,5	4,163,100,103,171,185	0,1,3,0,7,4	356	304	1	1.0	NA,0.953,0.982,0.98,0.992,0.974	1.0,0.993,0.966,1.0,0.954,0.975	-0.005
ENSMUSG00000002250	Ppard	17	+	28295340	28295495	28297085	28297224	28286260	28286467	28298276	28298479	0,87,72,141,58,137	0,48,102,122,75,115	0,91,92,69,106,103	1,97,65,53,91,47	304	288	1	1.0	NA,0.632,0.401,0.523,0.423,0.53	0.0,0.471,0.573,0.552,0.525,0.675	0.036
ENSMUSG00000024220	Zfp523	17	+	28201260	28202348	28203085	28203250	28201007	28201133	28204454	28204568	1,59,39,90,49,93	17,18,31,36,17,36	18,59,66,51,92,59	22,38,42,33,54,21	1237	314	1	1.0	0.015,0.454,0.242,0.388,0.423,0.396	0.172,0.283,0.285,0.282,0.302,0.416	0.03
ENSMUSG00000024220	Zfp523	17	+	28202100	28202348	28202434	28202598	28201260	28201440	28203085	28203250	0,10,9,15,13,15	6,42,42,65,18,45	6,9,10,16,36,19	6,25,28,29,57,46	397	313	0.262746309653	1.0	0.0,0.158,0.145,0.154,0.363,0.208	0.441,0.221,0.22,0.303,0.332,0.246	-0.122
ENSMUSG00000024220	Zfp523	17	+	28202114	28202348	28202434	28202598	28201260	28201440	28203085	28203250	0,19,29,33,21,34	6,42,42,65,18,45	14,29,38,27,63,35	6,25,28,29,57,46	383	313	0.116278552645	1.0	0.0,0.27,0.361,0.293,0.488,0.382	0.656,0.487,0.526,0.432,0.475,0.383	-0.194
ENSMUSG00000024220	Zfp523	17	+	28202114	28202348	28202434	28202598	28201260	28201440	28204454	28204568	0,19,29,33,21,32	3,3,3,5,4,3	14,29,38,26,56,35	0,0,1,3,3,2	383	313	0.0766335535149	1.0	0.0,0.838,0.888,0.844,0.811,0.897	1.0,1.0,0.969,0.876,0.938,0.935	-0.24
ENSMUSG00000024220	Zfp523	17	+	28202114	28202348	28203085	28203250	28201260	28201440	28204454	28204568	0,19,29,33,21,32	17,21,31,36,17,36	14,29,38,26,56,35	22,37,43,33,55,21	383	314	0.891445237145	1.0	0.0,0.426,0.434,0.429,0.503,0.422	0.343,0.391,0.42,0.392,0.455,0.577	-0.061
ENSMUSG00000024220	Zfp523	17	+	28202434	28202598	28203085	28203250	28201260	28201440	28204454	28204568	3,3,3,5,4,3	17,21,31,36,17,36	0,0,1,3,3,2	22,37,43,33,55,21	313	314	0.311178586721	1.0	0.15,0.125,0.088,0.122,0.191,0.077	0.0,0.0,0.023,0.084,0.052,0.087	0.084
ENSMUSG00000024220	Zfp523	17	+	28202434	28202598	28203085	28203250	28202114	28202348	28204454	28204568	3,24,49,51,27,45	17,18,31,36,17,38	7,20,21,16,56,34	22,37,42,34,62,21	313	314	0.257796963337	1.0	0.15,0.572,0.613,0.587,0.614,0.543	0.242,0.352,0.334,0.321,0.475,0.619	0.123
ENSMUSG00000024220	Zfp523	17	+	28202434	28202598	28203085	28203260	28202114	28202348	28204454	28204568	3,24,49,51,27,45	0,1,3,4,3,8	7,20,21,16,56,34	3,2,3,7,12,2	313	324	0.541599031708	1.0	1.0,0.961,0.944,0.93,0.903,0.853	0.707,0.912,0.879,0.703,0.828,0.946	0.103
ENSMUSG00000024191	Bnip1	17	+	26786696	26786788	26789694	26789796	26783444	26783537	26790925	26791044	19,17,22,23,20,36	25,28,48,65,30,36	6,37,31,27,36,16	33,46,51,43,51,22	241	251	1	1.0	0.442,0.387,0.323,0.269,0.41,0.51	0.159,0.456,0.388,0.395,0.424,0.431	0.015
ENSMUSG00000015575	Atp6v0e	17	+	26682677	26682725	26695354	26695484	26676395	26676578	26699211	26699644	445,798,870,1357,728,1164	1414,1610,1990,2606,1644,2430	455,958,931,896,1414,808	1351,2142,2131,1748,2942,1865	197	279	1	1.0	0.308,0.412,0.382,0.424,0.385,0.404	0.323,0.388,0.382,0.421,0.405,0.38	0.003
ENSMUSG00000024190	Dusp1	17	-	26506984	26507204	26507573	26507719	26505589	26506650	26507956	26508519	62,1198,1287,2209,924,1717	80,1956,1962,2968,1822,2781	114,1292,972,907,1305,1092	194,2186,1663,1851,2555,1826	295	369	1	1.0	0.492,0.434,0.451,0.482,0.388,0.436	0.424,0.425,0.422,0.38,0.39,0.428	0.036
ENSMUSG00000034413	Neurl1b	17	+	26431786	26432332	26438666	26439359	26414828	26414995	26441077	26441203	0,3,10,12,6,15	7,6,15,32,10,13	0,1,0,9,17,11	0,9,12,11,6,12	695	842	1	1.0	0.0,0.377,0.447,0.312,0.421,0.583	NA,0.119,0.0,0.498,0.774,0.526	-0.027
ENSMUSG00000024180	Tmem8	17	+	26120538	26120685	26121539	26121656	26120283	26120462	26121937	26123254	2,70,75,119,81,103	113,73,92,136,66,101	29,106,79,82,124,88	111,72,94,84,137,87	296	266	0.777028204083	1.0	0.016,0.463,0.423,0.44,0.524,0.478	0.19,0.57,0.43,0.467,0.449,0.476	-0.04
ENSMUSG00000025728	Pigq	17	-	25930957	25931038	25931673	25931827	25930520	25930635	25932104	25932231	0,80,84,130,67,130	0,38,71,75,50,61	4,76,85,93,124,86	2,54,57,42,70,54	303	230	1	1.0	NA,0.615,0.473,0.568,0.504,0.618	0.603,0.517,0.531,0.627,0.573,0.547	-0.011
ENSMUSG00000025728	Pigq	17	-	25930957	25931038	25931673	25932231	25930520	25930635	25934757	25934878	0,97,69,134,52,97	0,38,71,75,50,61	2,109,109,108,106,62	2,54,57,42,70,53	707	230	1	1.0	NA,0.454,0.24,0.368,0.253,0.341	0.245,0.396,0.384,0.455,0.33,0.276	-0.016
ENSMUSG00000093593	Gm20683	17	-	25840650	25840751	25840835	25840978	25840437	25840568	25841051	25841136	9,42,65,76,46,78	15,35,52,79,36,61	8,77,63,75,79,77	15,54,43,45,66,32	292	250	0.852286573212	1.0	0.339,0.507,0.517,0.452,0.522,0.523	0.313,0.55,0.556,0.588,0.506,0.673	-0.054
ENSMUSG00000024170	Telo2	17	-	25101639	25101704	25102010	25102110	25101298	25101414	25102636	25102728	10,27,22,23,13,23	33,16,12,14,6,10	18,29,16,27,43,11	22,18,18,24,15,22	249	214	0.986785196762	1.0	0.207,0.592,0.612,0.585,0.651,0.664	0.413,0.581,0.433,0.492,0.711,0.301	0.063
ENSMUSG00000024170	Telo2	17	-	25105345	25105434	25105729	25105843	25105083	25105175	25105988	25106068	3,43,30,44,16,30	15,22,17,14,15,19	12,19,31,31,41,20	9,9,27,9,17,14	263	238	0.788497043219	1.0	0.153,0.639,0.615,0.74,0.491,0.588	0.547,0.656,0.51,0.757,0.686,0.564	-0.082
ENSMUSG00000024165	Jpt2	17	-	24944439	24944678	24948637	24948780	24937418	24938166	24956017	24956166	25,90,125,161,121,201	27,47,86,92,43,110	26,123,127,126,211,168	15,76,67,53,89,55	292	388	1	1.0	0.552,0.718,0.659,0.699,0.789,0.708	0.697,0.683,0.716,0.76,0.759,0.802	-0.049
ENSMUSG00000024165	Jpt2	17	-	24945579	24945628	24948637	24948780	24942469	24944678	24956017	24956166	25,90,125,161,121,202	17,27,41,43,37,61	26,125,127,126,214,170	7,40,42,37,58,48	292	198	1	1.0	0.499,0.693,0.674,0.717,0.689,0.692	0.716,0.679,0.672,0.698,0.714,0.706	-0.037
ENSMUSG00000062691	Cebpzos	17	+	78918356	78918472	78919055	78919100	78916499	78916525	78919758	78919843	0,0,3,1,0,1	62,31,40,61,39,72	3,1,2,3,3,1	58,45,59,50,72,31	265	194	1	1.0	0.0,0.0,0.052,0.012,0.0,0.01	0.036,0.016,0.024,0.042,0.03,0.023	-0.016
ENSMUSG00000024158	Hagh	17	+	24860945	24861049	24861312	24861414	24857515	24857624	24863676	24863724	87,92,98,146,88,124	199,107,127,160,77,177	59,79,78,100,147,61	168,111,115,143,175,107	253	251	1	1.0	0.303,0.46,0.434,0.475,0.531,0.41	0.258,0.414,0.402,0.41,0.455,0.361	0.052
ENSMUSG00000024158	Hagh	17	+	24860945	24861049	24863676	24863756	24857515	24857624	24864192	24864289	87,92,98,139,88,125	180,61,58,88,64,104	59,79,76,99,145,61	126,77,72,83,110,71	253	229	0.815616625305	1.0	0.304,0.577,0.605,0.588,0.554,0.521	0.298,0.482,0.489,0.519,0.544,0.437	0.063
ENSMUSG00000024158	Hagh	17	+	24861312	24861414	24863676	24863756	24860945	24861049	24864192	24864289	87,73,86,177,93,135	180,61,58,95,64,104	87,84,94,92,181,99	121,77,74,83,111,71	251	229	1	1.0	0.306,0.522,0.575,0.63,0.57,0.542	0.396,0.499,0.537,0.503,0.598,0.56	0.009
ENSMUSG00000034681	Rnps1	17	+	24415040	24415162	24418037	24418218	24414674	24414734	24418456	24418612	4,27,54,66,48,61	0,85,105,103,58,115	8,33,49,30,53,44	21,102,102,60,136,86	271	330	0.50155538074	1.0	1.0,0.279,0.385,0.438,0.502,0.392	0.317,0.283,0.369,0.378,0.322,0.384	0.157
ENSMUSG00000034681	Rnps1	17	+	24422149	24422303	24424401	24424543	24421748	24421851	24425085	24425895	56,194,223,245,166,199	175,236,255,374,187,349	87,205,187,178,268,134	206,299,273,242,358,231	303	291	1	1.0	0.235,0.441,0.456,0.386,0.46,0.354	0.289,0.397,0.397,0.414,0.418,0.358	0.01
ENSMUSG00000036473	Tbc1d24	17	-	24182785	24182849	24183693	24183848	24182449	24182545	24185203	24186201	5,0,4,1,2,4	0,5,4,9,6,2	0,6,0,0,0,4	0,2,2,4,7,4	304	213	1	1.0	1.0,0.0,0.412,0.072,0.189,0.584	NA,0.678,0.0,0.0,0.0,0.412	0.158
ENSMUSG00000036473	Tbc1d24	17	-	24182785	24182849	24183693	24183852	24182449	24182545	24185203	24186201	5,10,13,23,15,32	0,5,4,9,6,2	0,34,18,15,16,18	0,2,2,4,7,4	308	213	1	1.0	1.0,0.58,0.692,0.639,0.634,0.917	NA,0.922,0.862,0.722,0.613,0.757	-0.032
ENSMUSG00000036473	Tbc1d24	17	-	24183693	24183848	24185203	24186201	24182785	24182849	24189943	24190053	0,90,136,195,77,104	0,12,16,24,21,15	8,87,120,103,105,88	0,27,13,9,18,4	1147	304	1	1.0	NA,0.665,0.693,0.683,0.493,0.648	1.0,0.461,0.71,0.752,0.607,0.854	-0.094
ENSMUSG00000036473	Tbc1d24	17	-	24183693	24183848	24185203	24186287	24182785	24182849	24189943	24190053	0,102,157,213,87,136	0,12,16,24,21,15	8,101,156,142,104,94	0,27,13,9,18,4	1233	304	1	1.0	NA,0.677,0.708,0.686,0.505,0.691	1.0,0.48,0.747,0.796,0.588,0.853	-0.091
ENSMUSG00000036473	Tbc1d24	17	-	24183693	24183852	24185203	24186201	24182785	24182849	24189943	24190053	0,90,136,195,77,104	0,12,19,26,22,13	8,87,120,103,105,88	0,27,13,9,18,4	1147	308	1	1.0	NA,0.668,0.658,0.668,0.484,0.682	1.0,0.464,0.713,0.754,0.61,0.855	-0.101
ENSMUSG00000036473	Tbc1d24	17	-	24183693	24183852	24185203	24186287	24182785	24182849	24189943	24190053	0,102,157,213,87,136	0,12,19,26,22,13	8,101,156,142,104,94	0,27,13,9,18,4	1233	308	1	1.0	NA,0.68,0.674,0.672,0.497,0.723	1.0,0.483,0.75,0.798,0.591,0.854	-0.097
ENSMUSG00000055839	Elob	17	-	23827467	23827573	23828843	23828978	23824737	23824979	23829082	23829136	430,121,187,269,157,192	3322,759,949,1096,752,1245	384,178,201,135,310,166	2222,946,979,851,1615,861	284	255	1	1.0	0.104,0.125,0.15,0.181,0.158,0.122	0.134,0.145,0.156,0.125,0.147,0.148	-0.003
ENSMUSG00000055839	Elob	17	-	23827467	23827573	23828843	23828948	23824808	23824979	23829082	23829114	4,0,2,0,0,1	3322,759,949,1096,752,1245	0,0,0,1,0,0	2222,946,979,851,1615,861	254	255	1	1.0	0.001,0.0,0.002,0.0,0.0,0.001	0.0,0.0,0.0,0.001,0.0,0.0	0.001
ENSMUSG00000071267	Zfp942	17	-	21932992	21933113	21941725	21941850	21930365	21930492	21953887	21954053	0,11,7,17,3,10	0,17,20,19,9,22	0,5,5,4,7,13	0,12,17,14,17,7	274	270	1	1.0	NA,0.389,0.256,0.469,0.247,0.309	NA,0.291,0.225,0.22,0.289,0.647	-0.0
ENSMUSG00000057409	Zfp53	17	+	21500210	21500302	21504980	21505107	21491225	21491316	21507986	21510473	15,16,17,20,11,20	0,11,14,14,10,12	7,17,14,15,18,11	0,12,10,19,12,24	241	276	0.744602535253	1.0	1.0,0.625,0.582,0.621,0.557,0.656	1.0,0.619,0.616,0.475,0.632,0.344	0.059
ENSMUSG00000067942	Zfp160	17	+	21011675	21011772	21020071	21020198	21008950	21009108	21020705	21020834	0,1,2,1,0,3	0,11,21,12,3,2	0,2,2,5,0,2	0,9,16,5,8,7	246	276	1	1.0	NA,0.093,0.097,0.086,0.0,0.627	NA,0.2,0.123,0.529,0.0,0.243	-0.038
ENSMUSG00000023883	Phf10	17	-	14946198	14946387	14946654	14946763	14945008	14945184	14950559	14950715	155,89,117,134,89,174	463,149,151,167,182,216	123,89,96,89,192,101	299,174,132,151,253,140	258	338	1	1.0	0.305,0.439,0.504,0.512,0.39,0.513	0.35,0.401,0.488,0.436,0.499,0.486	0.0
ENSMUSG00000023883	Phf10	17	-	14955032	14955166	14955983	14956067	14954791	14954941	14956733	14956864	5,46,58,44,48,60	43,87,132,125,123,176	9,40,45,44,75,48	24,115,103,119,154,132	233	283	1	1.0	0.124,0.391,0.348,0.299,0.322,0.293	0.313,0.297,0.347,0.31,0.372,0.306	-0.028
ENSMUSG00000023883	Phf10	17	-	14955983	14956067	14956733	14956864	14955032	14955166	14959418	14959525	8,101,111,134,81,126	5,50,84,76,76,117	6,80,105,93,150,109	16,104,79,68,104,114	280	233	0.615984830333	1.0	0.571,0.627,0.524,0.595,0.47,0.473	0.238,0.39,0.525,0.532,0.545,0.443	0.098
ENSMUSG00000023883	Phf10	17	-	14956733	14956864	14959418	14959525	14955983	14956067	14961110	14961273	8,84,78,121,73,142	17,72,93,89,84,99	5,52,82,63,113,83	12,81,68,81,131,90	256	280	0.896597334259	1.0	0.34,0.561,0.478,0.598,0.487,0.611	0.313,0.413,0.569,0.46,0.485,0.502	0.056
ENSMUSG00000116988	AC164314.2	17	-	8132042	8132088	8134903	8135017	8130224	8130299	8137887	8137958	8,21,15,15,14,34	9,10,16,36,31,19	2,9,12,12,19,19	31,25,30,18,45,19	263	195	0.0748790774269	1.0	0.397,0.609,0.41,0.236,0.251,0.57	0.046,0.211,0.229,0.331,0.238,0.426	0.165
ENSMUSG00000116988	AC164314.2	17	-	8141595	8141653	8142517	8142570	8137887	8137958	8145541	8145602	58,138,172,316,131,241	7,6,7,7,17,9	86,140,143,172,213,184	4,8,5,12,11,5	202	207	1	1.0	0.895,0.959,0.962,0.979,0.888,0.965	0.957,0.947,0.967,0.936,0.952,0.974	-0.014
ENSMUSG00000116988	AC164314.2	17	-	8142517	8142570	8145541	8145602	8141595	8141653	8147593	8147788	85,178,202,381,146,302	3,10,15,13,5,21	132,214,211,133,248,194	0,7,19,2,11,16	210	202	1	1.0	0.965,0.945,0.928,0.966,0.966,0.933	1.0,0.967,0.914,0.985,0.956,0.921	-0.007
ENSMUSG00000116876	AC122413.2	17	+	6981107	6981168	6984138	6984191	6978903	6979098	6985055	6985113	73,167,139,247,117,200	18,81,50,181,36,42	88,183,207,182,234,119	141,112,46,271,212,85	210	202	0.0273842989992	1.0	0.796,0.665,0.728,0.568,0.758,0.821	0.375,0.611,0.812,0.392,0.515,0.574	0.176
ENSMUSG00000116876	AC122413.2	17	+	6984138	6984191	6985055	6985113	6981107	6981168	6988721	6988792	50,115,137,282,103,181	17,57,36,124,33,34	85,200,143,195,258,144	194,77,26,109,206,111	202	207	0.106978732574	1.0	0.751,0.674,0.796,0.7,0.762,0.845	0.31,0.727,0.849,0.647,0.562,0.571	0.144
ENSMUSG00000116876	AC122413.2	17	+	6991680	6991794	6994628	6994674	6988721	6988792	6996433	6996508	23,113,71,218,47,61	12,9,3,6,10,12	292,163,58,259,358,197	13,17,9,6,10,30	263	195	1	1.0	0.587,0.903,0.946,0.964,0.777,0.79	0.943,0.877,0.827,0.97,0.964,0.83	-0.074
ENSMUSG00000034377	Tulp4	17	+	6121827	6122344	6124170	6124248	6118293	6118366	6124656	6124710	55,98,110,177,82,164	16,3,8,7,4,9	76,150,101,116,193,111	10,12,6,4,13,4	666	227	1	1.0	0.54,0.918,0.824,0.896,0.875,0.861	0.721,0.81,0.852,0.908,0.835,0.904	-0.019
ENSMUSG00000034377	Tulp4	17	+	6185136	6185298	6198671	6198852	6176828	6176957	6201699	6201834	4,47,73,60,39,42	0,66,79,81,45,96	0,42,49,39,42,48	0,54,68,81,30,70	311	330	1	1.0	1.0,0.43,0.495,0.44,0.479,0.317	NA,0.452,0.433,0.338,0.598,0.421	0.078
ENSMUSG00000046201	Scaf8	17	+	3167962	3168139	3169326	3169406	3164146	3164277	3171102	3171220	0,57,75,73,60,101	0,20,38,42,28,34	0,77,50,91,63,59	0,36,37,32,42,30	326	229	1	1.0	NA,0.667,0.581,0.55,0.601,0.676	NA,0.6,0.487,0.666,0.513,0.58	0.046
ENSMUSG00000046201	Scaf8	17	+	3193013	3193082	3195777	3195993	3191816	3191961	3196759	3198859	0,32,41,48,40,56	0,92,161,139,94,134	0,33,42,36,52,34	4,115,97,121,131,139	218	365	1	1.0	NA,0.368,0.299,0.366,0.416,0.412	0.0,0.325,0.42,0.333,0.399,0.291	0.078
ENSMUSG00000023795	Pisd-ps2	17	-	3077292	3077446	3077687	3077834	3076577	3076782	3078999	3079138	0,1,0,2,1,5	0,2,6,12,3,5	0,6,0,1,2,0	0,1,5,1,0,0	296	303	1	1.0	NA,0.339,0.0,0.146,0.254,0.506	NA,0.86,0.0,0.506,1.0,NA	-0.343
ENSMUSG00000014039	Prdm15	16	-	97803709	97803841	97806044	97806164	97799553	97799637	97806474	97806554	0,7,7,4,5,12	0,5,6,2,3,9	0,9,5,0,7,8	0,4,4,10,2,5	269	281	1	1.0	NA,0.594,0.549,0.676,0.635,0.582	NA,0.702,0.566,0.0,0.785,0.626	0.071
ENSMUSG00000014039	Prdm15	16	-	97806044	97806164	97806474	97806554	97803709	97803841	97807008	97807172	0,11,5,4,4,14	0,8,6,0,7,12	0,12,7,1,11,6	0,10,6,11,5,8	229	269	1	1.0	NA,0.618,0.495,1.0,0.402,0.578	NA,0.585,0.578,0.096,0.721,0.468	0.129
ENSMUSG00000000386	Mx1	16	-	97452772	97452851	97454024	97454223	97451474	97451551	97455089	97455228	0,2,0,0,0,2	0,0,0,0,1,1	0,2,24,1,13,4	2,1,5,4,0,5	348	228	1	1.0	NA,1.0,NA,NA,0.0,0.567	0.0,0.567,0.759,0.141,1.0,0.344	0.054
ENSMUSG00000000386	Mx1	16	-	97458069	97458173	97459109	97459208	97457299	97457492	97460755	97460946	0,0,0,0,0,0	0,0,1,0,1,0	0,0,2,0,0,0	0,0,0,0,6,1	248	253	1	1.0	NA,NA,0.0,NA,0.0,NA	NA,NA,1.0,NA,0.0,0.0	-0.333
ENSMUSG00000000157	Itgb2l	16	-	96438463	96438552	96438739	96438800	96437269	96437450	96443539	96443612	0,1,0,1,0,0	0,4,4,9,1,6	0,0,1,0,0,2	0,5,11,19,5,13	210	238	1	1.0	NA,0.221,0.0,0.112,0.0,0.0	NA,0.0,0.093,0.0,0.0,0.148	0.018
ENSMUSG00000040681	Hmgn1	16	-	96124722	96124845	96127152	96127203	96120617	96122417	96127310	96127340	126,224,275,374,307,351	208,533,612,670,521,707	78,189,201,174,342,178	163,461,405,332,649,412	200	272	1	1.0	0.452,0.364,0.379,0.432,0.445,0.403	0.394,0.358,0.403,0.416,0.417,0.37	0.02
ENSMUSG00000040681	Hmgn1	16	-	96127152	96127203	96127310	96127340	96124722	96124845	96127431	96127461	68,134,147,195,150,172	33,99,157,169,164,171	46,107,118,87,174,95	28,117,113,74,159,92	179	200	1	1.0	0.697,0.602,0.511,0.563,0.505,0.529	0.647,0.505,0.538,0.568,0.55,0.536	0.01
ENSMUSG00000022914	Brwd1	16	-	96016107	96016260	96017580	96017724	96013708	96013875	96019418	96019460	0,18,7,7,14,14	0,8,12,11,11,14	0,10,10,15,8,9	0,23,10,17,4,17	293	302	1	1.0	NA,0.699,0.375,0.396,0.567,0.508	NA,0.309,0.508,0.476,0.673,0.353	0.045
ENSMUSG00000022914	Brwd1	16	-	96017580	96017724	96019418	96019460	96016107	96016260	96019678	96019754	0,1,3,3,1,1	0,10,11,11,9,19	0,2,4,7,2,6	0,24,10,13,21,9	191	293	1	1.0	NA,0.133,0.295,0.295,0.146,0.075	NA,0.113,0.38,0.452,0.127,0.506	-0.127
ENSMUSG00000022914	Brwd1	16	-	96066024	96066185	96066495	96066594	96064749	96064971	96068476	96068627	0,2,9,2,1,2	0,5,1,14,6,16	0,8,5,8,1,4	0,13,18,9,3,6	248	310	1	1.0	NA,0.333,0.918,0.152,0.172,0.135	NA,0.435,0.258,0.526,0.294,0.455	-0.052
ENSMUSG00000022895	Ets2	16	+	95716033	95716297	95717847	95717966	95714966	95715185	95718922	95721051	0,111,93,119,95,178	1,49,62,65,36,70	1,152,133,77,148,124	0,61,37,31,65,46	413	268	0.758990750428	1.0	0.0,0.595,0.493,0.543,0.631,0.623	1.0,0.618,0.7,0.617,0.596,0.636	-0.214
ENSMUSG00000039456	Morc3	16	+	93860492	93860597	93862413	93862536	93855415	93855513	93862640	93862715	0,57,98,84,46,88	0,43,72,71,54,75	6,81,53,58,70,68	0,68,74,57,59,57	254	272	1	1.0	NA,0.587,0.593,0.559,0.477,0.557	1.0,0.561,0.434,0.521,0.56,0.561	-0.052
ENSMUSG00000039456	Morc3	16	+	93860492	93860597	93862413	93862715	93855415	93855513	93864959	93865017	0,54,97,84,46,88	0,48,53,78,42,53	6,81,53,58,71,67	0,76,46,45,49,53	254	451	1	1.0	NA,0.666,0.765,0.657,0.66,0.747	1.0,0.654,0.672,0.696,0.72,0.692	-0.04
ENSMUSG00000039456	Morc3	16	+	93866374	93866538	93870363	93871252	93864959	93865017	93873236	93873394	0,91,103,129,77,141	3,522,602,844,553,736	1,145,115,91,123,105	44,634,615,649,750,646	313	1038	1	1.0	0.0,0.366,0.362,0.336,0.316,0.388	0.07,0.431,0.383,0.317,0.352,0.35	-0.022
ENSMUSG00000022946	Dopey2	16	+	93759626	93759729	93760291	93760483	93757075	93757195	93762032	93762711	0,23,44,48,32,45	0,61,82,106,48,97	0,27,42,35,16,26	0,60,64,64,66,64	252	341	1	1.0	NA,0.338,0.421,0.38,0.474,0.386	NA,0.378,0.47,0.425,0.247,0.355	0.025
ENSMUSG00000022956	Atp5o	16	-	91925540	91925627	91926458	91926571	91925213	91925391	91926852	91926982	1078,480,548,742,459,821	1395,260,334,350,288,394	841,635,586,509,1100,577	841,277,313,290,602,352	262	236	1	1.0	0.41,0.624,0.596,0.656,0.589,0.652	0.474,0.674,0.628,0.613,0.622,0.596	-0.013
ENSMUSG00000022956	Atp5o	16	-	91925540	91925627	91926458	91926571	91925220	91925391	91928898	91929009	0,0,0,0,1,0	1394,260,334,347,287,394	0,0,0,2,1,0	846,276,313,290,602,352	262	236	1	1.0	0.0,0.0,0.0,0.0,0.003,0.0	0.0,0.0,0.0,0.006,0.001,0.0	-0.001
ENSMUSG00000022956	Atp5o	16	-	91926458	91926571	91926852	91926982	91925540	91925627	91928898	91929009	882,593,680,929,586,959	2058,505,588,795,468,817	893,684,751,597,1150,687	1487,622,638,609,1174,654	279	262	1	1.0	0.287,0.524,0.521,0.523,0.54,0.524	0.361,0.508,0.525,0.479,0.479,0.497	0.012
ENSMUSG00000058240	Cryzl1	16	-	91701071	91701205	91707224	91707293	91699176	91699288	91708828	91708873	6,35,44,45,34,62	44,97,102,120,76,143	6,49,58,42,66,38	44,147,80,70,108,60	218	283	0.855944012521	1.0	0.15,0.319,0.359,0.327,0.367,0.36	0.15,0.302,0.485,0.438,0.442,0.451	-0.064
ENSMUSG00000058240	Cryzl1	16	-	91701071	91701205	91707224	91707293	91699176	91699288	91712194	91712267	0,0,1,0,0,2	44,97,103,120,75,147	0,0,0,0,2,3	44,146,78,70,108,60	218	283	1	1.0	0.0,0.0,0.012,0.0,0.0,0.017	0.0,0.0,0.0,0.0,0.023,0.061	-0.009
ENSMUSG00000058240	Cryzl1	16	-	91707224	91707293	91708828	91708873	91701071	91701205	91712194	91712267	16,18,46,41,43,53	12,29,31,48,34,64	6,31,33,27,50,44	18,57,39,55,74,45	194	218	0.214658046645	1.0	0.6,0.411,0.625,0.49,0.587,0.482	0.273,0.379,0.487,0.356,0.432,0.524	0.124
ENSMUSG00000025612	Bach1	16	+	87715330	87715624	87722401	87722608	87698944	87699056	87729436	87733346	0,257,272,409,284,331	0,204,244,382,197,295	6,317,269,360,201,261	8,253,253,249,212,249	443	356	1	1.0	NA,0.503,0.473,0.462,0.537,0.474	0.376,0.502,0.461,0.537,0.432,0.457	0.029
ENSMUSG00000008976	Gabpa	16	+	84841328	84841473	84844281	84844366	84839080	84839183	84846123	84846369	0,65,66,115,69,96	0,30,34,43,30,44	3,100,96,69,81,94	0,36,23,38,26,25	294	234	1	1.0	NA,0.633,0.607,0.68,0.647,0.635	1.0,0.689,0.769,0.591,0.713,0.75	-0.112
ENSMUSG00000008976	Gabpa	16	+	84852459	84852654	84856461	84856515	84846123	84846369	84857033	84857174	0,49,75,104,70,111	0,26,46,57,38,49	2,73,98,60,69,66	2,34,41,31,27,56	344	203	1	1.0	NA,0.527,0.49,0.518,0.521,0.572	0.371,0.559,0.585,0.533,0.601,0.41	0.016
ENSMUSG00000047141	Zfp654	16	-	64794420	64794556	64814624	64814706	64791768	64791971	64830463	64830609	0,9,5,12,7,8	0,24,11,16,22,12	0,11,8,6,5,17	2,19,5,23,7,16	231	285	1	1.0	NA,0.316,0.359,0.481,0.282,0.451	0.0,0.417,0.664,0.243,0.468,0.567	-0.015
ENSMUSG00000047141	Zfp654	16	-	64814624	64814706	64830463	64830609	64794420	64794556	64851466	64851652	0,13,31,34,9,18	0,8,9,6,0,8	1,16,20,29,24,35	0,8,8,16,6,6	295	231	1	1.0	NA,0.56,0.73,0.816,1.0,0.638	1.0,0.61,0.662,0.587,0.758,0.82	0.009
ENSMUSG00000024687	Osbp	19	+	11984391	11984512	11988348	11988452	11983903	11984149	11989204	11989300	0,39,44,63,37,79	0,22,40,39,23,24	3,58,53,50,53,56	1,41,39,32,47,17	270	253	1	1.0	NA,0.624,0.508,0.602,0.601,0.755	0.738,0.57,0.56,0.594,0.514,0.755	-0.004
ENSMUSG00000022752	Tomm70a	16	+	57138029	57138178	57140578	57140786	57136697	57136807	57142720	57142855	6,177,200,211,164,193	44,175,261,249,201,321	16,245,223,183,241,187	38,249,216,215,366,220	298	357	0.963070893203	1.0	0.14,0.548,0.479,0.504,0.494,0.419	0.335,0.541,0.553,0.505,0.441,0.505	-0.049
ENSMUSG00000022752	Tomm70a	16	+	57147732	57147830	57149819	57149942	57146029	57146146	57152582	57156705	25,77,109,114,74,146	130,127,96,169,93,167	45,126,104,95,136,101	116,119,111,114,183,106	247	272	0.988695429221	1.0	0.175,0.4,0.556,0.426,0.467,0.491	0.299,0.538,0.508,0.479,0.45,0.512	-0.045
ENSMUSG00000022757	Tfg	16	-	56704426	56704573	56705610	56705694	56701068	56701236	56712610	56712840	0,108,99,122,95,129	9,152,223,293,187,263	10,125,151,106,157,95	34,216,205,196,277,223	233	296	1	1.0	0.0,0.474,0.361,0.346,0.392,0.384	0.272,0.424,0.483,0.407,0.419,0.351	-0.067
ENSMUSG00000052917	Senp7	16	+	56184760	56184829	56186058	56186209	56184146	56184190	56188234	56188244	1,4,12,5,10,11	0,9,28,34,22,23	0,10,4,7,3,1	1,27,16,34,27,26	218	300	0.224844914937	1.0	1.0,0.38,0.371,0.168,0.385,0.397	0.0,0.338,0.256,0.221,0.133,0.05	0.284
ENSMUSG00000022637	Cblb	16	+	52186348	52186480	52194158	52194278	52186134	52186232	52204432	52205385	1,10,22,18,18,20	17,42,51,58,47,49	1,13,12,14,21,24	7,50,57,36,69,47	281	269	1	1.0	0.053,0.186,0.292,0.229,0.268,0.281	0.12,0.199,0.168,0.271,0.226,0.328	-0.0
ENSMUSG00000022637	Cblb	16	+	52189012	52189153	52194158	52194278	52186134	52186232	52204432	52205384	3,17,24,31,17,22	17,42,51,58,47,49	1,28,22,7,36,19	7,50,57,36,69,47	290	269	1	1.0	0.141,0.273,0.304,0.331,0.251,0.294	0.117,0.342,0.264,0.153,0.326,0.273	0.02
ENSMUSG00000055447	Cd47	16	+	49869017	49869080	49884164	49884254	49867764	49868112	49894176	49894284	13,47,65,91,36,70	150,615,607,758,536,665	20,64,69,48,84,46	182,608,569,615,849,606	212	239	1	1.0	0.089,0.079,0.108,0.119,0.07,0.106	0.11,0.106,0.12,0.081,0.1,0.079	-0.004
ENSMUSG00000055447	Cd47	16	+	49894176	49894284	49895368	49895461	49884164	49884254	49896355	49896448	71,316,340,454,278,357	196,271,370,477,302,419	80,335,315,280,418,310	196,449,369,325,516,291	257	242	1	1.0	0.254,0.523,0.464,0.473,0.464,0.445	0.278,0.413,0.446,0.448,0.433,0.501	0.017
ENSMUSG00000055447	Cd47	16	+	49895368	49895461	49896355	49896448	49894176	49894284	49898039	49898132	101,280,333,346,296,385	483,288,365,505,302,436	135,317,260,310,468,338	310,434,359,313,566,317	242	242	1	1.0	0.173,0.493,0.477,0.407,0.495,0.469	0.303,0.422,0.42,0.498,0.453,0.516	-0.016
ENSMUSG00000032965	Ift57	16	+	49759316	49759448	49760953	49761016	49758394	49758466	49762600	49762667	25,21,42,62,22,40	9,11,18,23,19,22	14,29,54,44,58,41	9,18,23,12,39,24	281	212	1	1.0	0.677,0.59,0.638,0.67,0.466,0.578	0.54,0.549,0.639,0.734,0.529,0.563	0.011
ENSMUSG00000064061	Dzip3	16	-	48943456	48943552	48944762	48944928	48942075	48942203	48945597	48945623	0,4,9,7,8,4	0,2,2,11,1,7	0,5,8,4,3,4	0,0,6,6,3,2	315	245	1	1.0	NA,0.609,0.778,0.331,0.862,0.308	NA,1.0,0.509,0.341,0.438,0.609	-0.002
ENSMUSG00000022663	Atg3	16	+	45175248	45175298	45178229	45178311	45171645	45171753	45182655	45182690	29,45,104,88,70,85	87,124,172,227,109,188	11,88,87,66,100,81	77,160,154,167,207,154	199	231	1	1.0	0.279,0.296,0.412,0.31,0.427,0.344	0.142,0.39,0.396,0.314,0.359,0.379	0.015
ENSMUSG00000022663	Atg3	16	+	45178229	45178311	45182655	45182690	45175248	45175298	45182820	45182976	35,78,146,193,127,168	47,73,71,140,46,92	50,158,128,131,156,140	36,87,73,80,82,73	231	184	1	1.0	0.372,0.46,0.621,0.523,0.687,0.593	0.525,0.591,0.583,0.566,0.602,0.604	-0.036
ENSMUSG00000022663	Atg3	16	+	45182655	45182690	45182820	45182976	45178229	45178311	45183681	45183809	18,54,71,73,51,90	240,350,367,580,307,496	17,73,52,73,92,61	298,414,411,393,614,355	184	305	1	1.0	0.111,0.204,0.243,0.173,0.216,0.231	0.086,0.226,0.173,0.235,0.199,0.222	0.006
ENSMUSG00000022664	Slc35a5	16	-	45143620	45144401	45151452	45151586	45139572	45142212	45152576	45152675	0,46,94,86,52,94	16,420,525,674,369,593	0,67,95,88,63,78	6,494,475,565,518,508	283	930	1	1.0	0.0,0.265,0.37,0.295,0.317,0.343	0.0,0.308,0.397,0.339,0.286,0.335	-0.013
ENSMUSG00000043065	Spice1	16	+	44356144	44356192	44357759	44357903	44355439	44355535	44365583	44365686	0,6,16,3,0,11	0,13,20,23,6,30	0,1,4,4,8,9	0,20,17,18,23,10	197	293	1	1.0	NA,0.407,0.543,0.162,0.0,0.353	NA,0.069,0.259,0.248,0.341,0.572	-0.005
ENSMUSG00000052459	Atp6v1a	16	-	44091170	44091265	44098726	44098930	44088905	44089077	44099941	44100005	4,1480,1875,2341,1400,2093	3,614,768,907,612,820	49,1719,1704,1692,1605,1534	15,736,740,754,722,601	353	244	1	1.0	0.48,0.625,0.628,0.641,0.613,0.638	0.693,0.618,0.614,0.608,0.606,0.638	-0.025
ENSMUSG00000022704	Qtrt2	16	-	43868945	43869097	43871620	43871820	43867409	43867527	43876628	43876841	0,11,13,33,14,20	0,6,15,13,14,14	0,19,23,11,19,15	0,3,9,3,9,15	349	301	1	1.0	NA,0.613,0.428,0.686,0.463,0.552	NA,0.845,0.688,0.76,0.645,0.463	-0.132
ENSMUSG00000022704	Qtrt2	16	-	43871620	43871820	43876628	43876841	43867409	43867527	43877956	43878033	0,10,13,24,14,12	0,6,3,10,3,9	0,10,19,15,25,11	0,9,8,2,6,1	362	349	1	1.0	NA,0.616,0.807,0.698,0.818,0.562	NA,0.517,0.696,0.879,0.801,0.914	-0.061
ENSMUSG00000022704	Qtrt2	16	-	43871620	43871820	43876628	43876841	43868945	43869097	43877956	43878033	0,10,12,24,16,12	0,16,11,19,10,36	0,10,19,15,25,11	0,34,14,9,18,23	362	349	1	1.0	NA,0.376,0.513,0.549,0.607,0.243	NA,0.221,0.567,0.616,0.572,0.316	-0.001
ENSMUSG00000022704	Qtrt2	16	-	43876628	43876841	43877956	43878033	43871620	43871820	43880298	43880354	0,0,4,13,2,6	0,12,14,36,20,19	0,3,6,3,9,6	0,17,23,18,23,18	226	362	1	1.0	NA,0.0,0.314,0.366,0.138,0.336	NA,0.22,0.295,0.211,0.385,0.348	-0.061
ENSMUSG00000003779	Kif20a	18	+	34631145	34631341	34631925	34632063	34630521	34630624	34632300	34633265	50,49,110,101,91,134	24,61,104,70,68,78	19,86,97,70,173,87	44,68,109,79,119,70	345	287	0.648568614128	1.0	0.634,0.401,0.468,0.546,0.527,0.588	0.264,0.513,0.425,0.424,0.547,0.508	0.081
ENSMUSG00000022831	Hcls1	16	+	36951132	36951187	36955259	36955370	36948553	36948664	36957211	36957423	129,301,371,489,322,458	0,0,0,0,1,0	149,364,434,331,530,354	0,0,0,0,0,0	204	260	1	1.0	1.0,1.0,1.0,1.0,0.998,1.0	1.0,1.0,1.0,1.0,1.0,1.0	-0.0
ENSMUSG00000022831	Hcls1	16	+	36955259	36955370	36956570	36956640	36951132	36951187	36957211	36957423	168,475,609,737,447,671	359,387,464,593,416,623	258,568,660,536,779,578	402,535,560,532,669,516	260	219	1	1.0	0.283,0.508,0.525,0.511,0.475,0.476	0.351,0.472,0.498,0.459,0.495,0.485	0.003
ENSMUSG00000022905	Kpna1	16	+	36020155	36020244	36020687	36020787	36019257	36019389	36021484	36021648	0,31,44,58,28,57	0,35,52,60,36,79	2,56,43,48,33,47	0,66,61,52,72,40	238	249	1	1.0	NA,0.481,0.47,0.503,0.449,0.43	1.0,0.47,0.424,0.491,0.324,0.551	-0.077
ENSMUSG00000022905	Kpna1	16	+	36020687	36020787	36021484	36021648	36020155	36020244	36023174	36023253	0,36,24,60,34,72	0,81,73,111,67,97	1,52,49,53,47,29	0,85,78,70,90,69	249	313	1	1.0	NA,0.358,0.292,0.405,0.389,0.483	1.0,0.435,0.441,0.488,0.396,0.346	-0.132
ENSMUSG00000022848	Dirc2	16	-	35730285	35730394	35733936	35734066	35722752	35722820	35735385	35735651	0,81,92,143,92,111	0,60,65,104,72,96	8,81,102,100,87,77	15,84,59,70,76,73	279	258	1	1.0	NA,0.555,0.567,0.56,0.542,0.517	0.33,0.471,0.615,0.569,0.514,0.494	0.049
ENSMUSG00000035376	Hacd2	16	+	35048719	35048738	35075605	35075694	35025824	35025942	35099755	35099877	12,12,9,34,12,29	27,76,79,89,69,140	1,25,24,18,26,13	38,83,77,78,98,76	168	238	1	1.0	0.386,0.183,0.139,0.351,0.198,0.227	0.036,0.299,0.306,0.246,0.273,0.195	0.021
ENSMUSG00000022814	Umps	16	-	33959052	33959167	33960176	33960352	33954781	33956935	33961568	33962240	171,122,157,193,149,206	223,69,84,161,135,150	148,163,194,153,213,177	170,107,100,100,174,102	325	264	1	1.0	0.384,0.59,0.603,0.493,0.473,0.527	0.414,0.553,0.612,0.554,0.499,0.585	-0.025
ENSMUSG00000022814	Umps	16	-	33959052	33959167	33961568	33962240	33954793	33956935	33966825	33967003	266,452,543,766,454,812	223,69,84,160,135,144	253,648,573,507,861,591	170,107,100,100,169,102	821	264	1	1.0	0.277,0.678,0.675,0.606,0.52,0.645	0.324,0.661,0.648,0.62,0.621,0.651	-0.021
ENSMUSG00000022807	Osbpl11	16	+	33196073	33196142	33205922	33206002	33185070	33186000	33209925	33210102	0,45,59,77,36,57	0,70,92,73,49,100	0,51,58,48,52,48	0,67,73,68,63,51	218	229	1	1.0	NA,0.403,0.403,0.526,0.436,0.375	NA,0.444,0.455,0.426,0.464,0.497	-0.029
ENSMUSG00000022807	Osbpl11	16	+	33209925	33210102	33214341	33214543	33205922	33206002	33216713	33216859	0,145,194,162,113,216	0,94,147,164,101,206	0,182,165,170,152,123	0,128,161,131,159,129	326	351	1	1.0	NA,0.624,0.587,0.515,0.546,0.53	NA,0.605,0.525,0.583,0.507,0.507	0.015
ENSMUSG00000022807	Osbpl11	16	+	33214341	33214543	33216713	33216859	33209925	33210102	33224539	33224680	0,118,132,181,82,176	2,92,144,155,124,169	1,140,118,143,152,125	3,160,162,133,141,108	351	295	1	1.0	0.0,0.519,0.435,0.495,0.357,0.467	0.219,0.424,0.38,0.475,0.475,0.493	-0.032
ENSMUSG00000022807	Osbpl11	16	+	33228961	33229148	33234422	33234605	33226856	33227355	33236254	33236408	0,98,150,178,118,188	13,171,164,233,143,221	0,169,164,120,155,149	21,162,160,169,229,169	336	332	1	1.0	0.0,0.362,0.475,0.43,0.449,0.457	0.0,0.508,0.503,0.412,0.401,0.466	-0.019
ENSMUSG00000022807	Osbpl11	16	+	33234422	33234605	33236254	33236408	33228961	33229148	33241735	33243266	5,119,139,158,110,174	5,117,122,165,109,150	26,139,148,149,207,160	8,148,149,128,149,126	332	303	1	1.0	0.477,0.481,0.51,0.466,0.479,0.514	0.748,0.462,0.475,0.515,0.559,0.537	-0.062
ENSMUSG00000035629	Rubcn	16	-	32844546	32844706	32847216	32847323	32842997	32843531	32847829	32847989	0,15,23,32,25,30	25,49,64,105,35,77	0,26,37,26,27,35	0,53,42,47,39,39	256	309	1	1.0	0.0,0.27,0.303,0.269,0.463,0.32	NA,0.372,0.515,0.4,0.455,0.52	-0.182
ENSMUSG00000035629	Rubcn	16	-	32849677	32849761	32856891	32857045	32847829	32847989	32868092	32868339	0,46,38,46,25,44	0,19,16,29,30,31	0,32,32,19,33,34	0,26,20,11,27,29	303	233	1	1.0	NA,0.651,0.646,0.55,0.391,0.522	NA,0.486,0.552,0.57,0.484,0.474	0.039
ENSMUSG00000014074	Rnf168	16	+	32282310	32282387	32285369	32285549	32277460	32278415	32289118	32289240	6,16,29,16,15,20	0,33,70,40,30,47	0,30,19,21,19,19	4,42,57,31,35,31	226	329	1	1.0	1.0,0.414,0.376,0.368,0.421,0.383	0.0,0.51,0.327,0.497,0.441,0.472	0.119
ENSMUSG00000014074	Rnf168	16	+	32285369	32285549	32289118	32289240	32282310	32282387	32291902	32291981	5,33,63,27,25,41	0,29,37,36,24,31	0,38,47,28,31,33	0,18,33,33,29,14	329	271	1	1.0	1.0,0.484,0.584,0.382,0.462,0.521	NA,0.635,0.54,0.411,0.468,0.66	0.029
ENSMUSG00000022770	Dlg1	16	+	31846833	31846933	31847635	31847669	31842769	31842839	31853842	31853884	3,55,53,80,59,61	0,24,12,27,13,50	1,51,60,77,55,91	0,29,19,27,25,12	249	183	1	1.0	1.0,0.627,0.764,0.685,0.769,0.473	1.0,0.564,0.699,0.677,0.618,0.848	-0.015
ENSMUSG00000049076	Acap2	16	-	31154572	31154692	31160330	31160388	31141738	31141797	31200938	31201163	0,24,33,35,42,57	0,1,0,0,1,2	0,34,48,32,22,45	0,2,0,0,0,0	207	269	1	1.0	NA,0.969,1.0,1.0,0.982,0.974	NA,0.957,1.0,1.0,1.0,1.0	-0.006
ENSMUSG00000022885	St6gal1	16	+	23328341	23328439	23356208	23356383	23321032	23321678	23357628	23358595	0,46,60,66,50,65	0,58,103,139,81,95	0,53,53,67,60,40	0,74,75,92,88,66	247	324	1	1.0	NA,0.51,0.433,0.384,0.447,0.473	NA,0.484,0.481,0.489,0.472,0.443	-0.024
ENSMUSG00000022885	St6gal1	16	+	23354865	23354964	23356208	23356383	23328341	23328439	23357628	23358595	0,21,28,56,31,50	0,56,104,139,81,95	0,42,39,23,41,28	0,74,75,92,91,66	248	324	1	1.0	NA,0.329,0.26,0.345,0.333,0.407	NA,0.426,0.405,0.246,0.371,0.357	-0.026
ENSMUSG00000022884	Eif4a2	16	+	23109119	23109259	23109984	23110153	23108718	23108851	23110233	23110343	2,262,273,368,237,336	17,416,542,715,426,645	9,311,314,289,366,305	48,629,515,579,630,535	289	318	1	1.0	0.115,0.409,0.357,0.362,0.38,0.364	0.171,0.352,0.402,0.355,0.39,0.385	-0.011
ENSMUSG00000022884	Eif4a2	16	+	23109984	23110153	23110233	23110343	23108718	23108851	23110579	23110650	3,190,214,324,173,267	22,274,342,460,281,406	21,263,200,253,253,242	52,352,286,345,387,270	318	259	1	1.0	0.1,0.361,0.338,0.365,0.334,0.349	0.248,0.378,0.363,0.374,0.347,0.422	-0.047
ENSMUSG00000022884	Eif4a2	16	+	23109984	23110153	23110233	23110343	23109119	23109259	23110579	23110723	0,256,344,393,246,341	22,270,330,435,273,374	31,360,309,338,405,299	52,330,275,325,362,251	318	259	0.502679317798	1.0	0.0,0.436,0.459,0.424,0.423,0.426	0.327,0.47,0.478,0.459,0.477,0.492	-0.089
ENSMUSG00000022884	Eif4a2	16	+	23109984	23110343	23110579	23110723	23108718	23108851	23111125	23111159	3,266,328,521,311,441	21,347,361,576,335,487	21,372,334,383,428,366	69,406,431,370,442,373	508	293	1	1.0	0.076,0.307,0.344,0.343,0.349,0.343	0.149,0.346,0.309,0.374,0.358,0.361	-0.022
ENSMUSG00000022884	Eif4a2	16	+	23110233	23110343	23110579	23111263	23109975	23110153	23111502	23111592	7,162,245,314,192,298	39,519,707,901,650,776	16,262,237,246,302,228	60,632,648,642,867,662	259	833	1	1.0	0.366,0.501,0.527,0.528,0.487,0.553	0.462,0.571,0.541,0.552,0.528,0.526	-0.036
ENSMUSG00000022884	Eif4a2	16	+	23110233	23110343	23110579	23110723	23109984	23110153	23111125	23111263	7,162,248,314,191,294	21,347,361,575,335,487	16,262,237,247,308,230	69,406,431,369,442,372	259	293	1	1.0	0.274,0.346,0.437,0.382,0.392,0.406	0.208,0.422,0.384,0.431,0.441,0.412	-0.01
ENSMUSG00000022884	Eif4a2	16	+	23110579	23110723	23111125	23111263	23110233	23110343	23111502	23111558	29,337,419,514,349,476	35,346,409,533,400,481	63,454,357,419,449,337	60,434,395,450,592,409	293	287	1	1.0	0.448,0.488,0.501,0.486,0.461,0.492	0.507,0.506,0.47,0.477,0.426,0.447	0.007
ENSMUSG00000022855	Senp2	16	+	22028540	22028592	22032103	22032164	22027968	22028063	22036469	22036646	0,70,63,96,70,96	0,118,118,173,93,133	0,73,72,70,69,71	2,87,102,116,135,101	201	210	1	1.0	NA,0.383,0.358,0.367,0.44,0.43	0.0,0.467,0.424,0.387,0.348,0.423	0.054
ENSMUSG00000022855	Senp2	16	+	22032103	22032164	22036469	22036646	22028540	22028592	22038536	22038668	0,78,147,169,119,186	2,278,275,455,227,393	0,120,141,104,117,121	7,289,365,291,312,316	210	326	1	1.0	0.0,0.303,0.453,0.366,0.449,0.424	0.0,0.392,0.375,0.357,0.368,0.373	0.022
ENSMUSG00000033653	Vps8	16	+	21461377	21461437	21463594	21463702	21461121	21461275	21466413	21466494	0,8,12,27,10,24	0,39,47,52,34,61	0,17,5,25,17,20	1,61,51,57,41,37	209	257	1	1.0	NA,0.201,0.239,0.39,0.266,0.326	0.0,0.255,0.108,0.35,0.338,0.399	0.043
ENSMUSG00000006998	Psmd2	16	+	20652151	20652300	20652592	20652757	20651703	20651851	20654547	20654669	0,1,0,1,0,0	19,565,657,777,520,768	0,1,0,0,0,2	35,662,701,656,692,633	298	314	1	1.0	0.0,0.002,0.0,0.001,0.0,0.0	0.0,0.002,0.0,0.0,0.0,0.003	-0.0
ENSMUSG00000006998	Psmd2	16	+	20652243	20652300	20652592	20652757	20651651	20651851	20654547	20654669	0,246,320,413,262,421	19,565,657,777,520,768	25,330,318,302,348,273	35,662,701,656,692,633	206	314	1	1.0	0.0,0.399,0.426,0.448,0.434,0.455	0.521,0.432,0.409,0.412,0.434,0.397	-0.074
ENSMUSG00000006998	Psmd2	16	+	20656867	20656974	20657481	20657609	20656542	20656689	20657973	20658061	34,249,326,403,255,413	64,407,530,639,398,612	63,360,338,307,454,295	139,537,599,412,660,430	256	277	1	1.0	0.365,0.398,0.4,0.406,0.409,0.422	0.329,0.42,0.379,0.446,0.427,0.426	-0.005
ENSMUSG00000006998	Psmd2	16	+	20657481	20657609	20657973	20658061	20656867	20656974	20659405	20659568	61,432,584,724,412,682	111,337,386,503,327,455	106,547,592,518,694,472	137,412,394,321,539,304	277	237	1	1.0	0.32,0.523,0.564,0.552,0.519,0.562	0.398,0.532,0.562,0.58,0.524,0.571	-0.021
ENSMUSG00000006998	Psmd2	16	+	20660342	20660426	20661564	20661733	20659678	20660102	20661815	20661910	199,272,354,441,290,443	523,601,693,1041,632,908	202,355,343,328,563,358	653,792,755,622,1054,717	233	318	1	1.0	0.342,0.382,0.411,0.366,0.385,0.4	0.297,0.38,0.383,0.419,0.422,0.405	-0.003
ENSMUSG00000006998	Psmd2	16	+	20661564	20661733	20661815	20661910	20660342	20660426	20662092	20662109	256,614,678,1024,561,905	507,315,367,508,357,501	504,750,717,701,1011,677	437,462,398,349,602,372	318	244	1	1.0	0.279,0.599,0.586,0.607,0.547,0.581	0.469,0.555,0.58,0.606,0.563,0.583	-0.026
ENSMUSG00000006998	Psmd2	16	+	20661815	20661910	20662092	20662219	20661564	20661733	20662621	20662740	291,365,412,596,369,507	1365,488,561,835,502,755	373,456,439,342,541,391	1077,652,619,526,1007,605	244	276	1	1.0	0.194,0.458,0.454,0.447,0.454,0.432	0.281,0.442,0.445,0.424,0.378,0.422	0.008
ENSMUSG00000022702	Hira	16	+	18947413	18947518	18949135	18949284	18946345	18946547	18951174	18951336	2,43,45,61,47,40	0,62,69,74,58,57	7,48,43,56,50,37	5,72,49,52,58,31	254	298	1	1.0	1.0,0.449,0.433,0.492,0.487,0.452	0.622,0.439,0.507,0.558,0.503,0.583	0.017
ENSMUSG00000022702	Hira	16	+	18949135	18949284	18951174	18951336	18947413	18947518	18951656	18951715	0,32,57,83,42,48	0,59,48,75,37,79	6,53,34,44,57,50	8,34,37,34,66,50	298	311	1	1.0	NA,0.361,0.553,0.536,0.542,0.388	0.439,0.619,0.49,0.575,0.474,0.511	-0.042
ENSMUSG00000005262	Ufd1	16	+	18815328	18815361	18817902	18818024	18814829	18814936	18821038	18821169	0,4,6,10,10,7	47,104,134,199,123,176	0,5,6,7,8,7	45,151,145,147,173,141	182	271	1	1.0	0.0,0.054,0.063,0.07,0.108,0.056	0.0,0.047,0.058,0.066,0.064,0.069	0.008
ENSMUSG00000000028	Cdc45	16	-	18786768	18786852	18786929	18787068	18785072	18785191	18793177	18793339	42,30,22,45,32,30	17,14,21,26,10,27	26,23,23,28,64,24	40,16,17,2,37,12	288	233	1	1.0	0.667,0.634,0.459,0.583,0.721,0.473	0.345,0.538,0.523,0.919,0.583,0.618	0.002
ENSMUSG00000075704	Txnrd2	16	+	18436560	18436617	18437501	18437646	18429810	18429876	18438318	18438393	27,18,18,34,16,23	13,77,70,84,69,108	15,24,15,15,28,15	29,98,64,66,89,71	206	294	0.853702631597	1.0	0.748,0.25,0.268,0.366,0.249,0.233	0.425,0.259,0.251,0.245,0.31,0.232	0.065
ENSMUSG00000075704	Txnrd2	16	+	18472793	18472886	18474681	18474753	18472153	18472249	18475521	18475619	73,27,32,60,47,44	47,28,43,55,26,54	61,36,45,43,63,39	49,32,38,44,88,28	242	221	1	1.0	0.587,0.468,0.405,0.499,0.623,0.427	0.532,0.507,0.52,0.472,0.395,0.56	0.004
ENSMUSG00000000326	Comt	16	-	18410682	18410814	18424303	18424360	18407543	18408040	18426355	18426604	0,14,13,21,23,39	195,267,287,394,238,425	17,16,13,19,21,17	130,331,289,294,458,299	206	281	1	1.0	0.0,0.067,0.058,0.068,0.116,0.111	0.151,0.062,0.058,0.081,0.059,0.072	-0.011
ENSMUSG00000000326	Comt	16	-	18411126	18411320	18411689	18411957	18410682	18410814	18424303	18424360	90,452,520,723,526,668	184,386,457,620,376,607	167,638,467,616,700,568	200,500,453,458,586,435	417	343	1	1.0	0.287,0.491,0.483,0.49,0.535,0.475	0.407,0.512,0.459,0.525,0.496,0.518	-0.026
ENSMUSG00000024212	Mllt1	17	-	56919899	56919982	56926991	56927172	56905711	56905855	56935262	56935415	0,32,66,87,39,72	3,21,24,30,22,33	0,57,26,64,53,61	0,26,26,31,31,33	330	232	1	1.0	0.0,0.517,0.659,0.671,0.555,0.605	NA,0.606,0.413,0.592,0.546,0.565	-0.043
ENSMUSG00000013539	Tango2	16	-	18310868	18310983	18312638	18312758	18307969	18308040	18316645	18316734	11,41,70,66,37,56	31,53,76,99,60,87	16,77,61,63,92,71	24,49,72,51,105,63	269	264	0.150105156401	1.0	0.258,0.432,0.475,0.396,0.377,0.387	0.396,0.607,0.454,0.548,0.462,0.525	-0.111
ENSMUSG00000022721	Trmt2a	16	+	18252718	18252835	18252923	18253020	18252401	18252477	18253099	18253502	125,81,102,154,93,143	140,70,106,127,73,92	119,125,120,87,173,100	132,105,95,81,142,82	266	246	1	1.0	0.452,0.517,0.471,0.529,0.541,0.59	0.455,0.524,0.539,0.498,0.53,0.53	0.004
ENSMUSG00000005732	Ranbp1	16	-	18241744	18241873	18245200	18245358	18240893	18240959	18247288	18247425	457,478,569,661,552,745	628,319,312,377,318,493	467,650,633,495,1014,662	555,354,346,303,707,349	307	278	1	1.0	0.397,0.576,0.623,0.614,0.611,0.578	0.432,0.624,0.624,0.597,0.565,0.632	-0.013
ENSMUSG00000005732	Ranbp1	16	-	18245200	18245358	18247288	18247425	18241744	18241873	18248547	18248732	266,432,533,720,501,790	382,363,438,485,405,564	332,604,603,495,918,607	541,478,497,403,855,527	286	307	1	1.0	0.428,0.561,0.566,0.614,0.57,0.601	0.397,0.576,0.566,0.569,0.535,0.553	0.024
ENSMUSG00000003526	Prodh	16	-	18081530	18081565	18084546	18084755	18080925	18081075	18090142	18090203	0,6,9,22,9,11	0,12,8,11,4,6	2,8,8,8,11,2	0,5,4,6,5,4	358	184	1	1.0	NA,0.204,0.366,0.507,0.536,0.485	1.0,0.451,0.507,0.407,0.531,0.204	-0.097
ENSMUSG00000012114	Med15	16	-	17663376	17663496	17671544	17671673	17655677	17655805	17673068	17673398	6,163,219,252,149,229	0,137,140,226,124,198	19,200,181,165,150,145	11,171,145,118,191,142	278	269	0.950187231113	1.0	1.0,0.535,0.602,0.519,0.538,0.528	0.626,0.531,0.547,0.575,0.432,0.497	0.086
ENSMUSG00000012114	Med15	16	-	17663376	17663496	17674404	17674658	17655677	17655805	17680548	17680761	27,196,251,314,195,377	0,128,125,203,113,180	3,232,240,220,247,238	12,157,136,109,171,126	403	269	0.450033724449	1.0	1.0,0.505,0.573,0.508,0.535,0.583	0.143,0.497,0.541,0.574,0.491,0.558	0.15
ENSMUSG00000012114	Med15	16	-	17663376	17663496	17674404	17674658	17655677	17655805	17683158	17683188	8,101,124,149,108,168	0,127,125,204,113,180	1,125,102,118,122,121	11,157,136,109,171,126	403	269	0.653023337021	1.0	1.0,0.347,0.398,0.328,0.389,0.384	0.057,0.347,0.334,0.419,0.323,0.391	0.162
ENSMUSG00000012114	Med15	16	-	17663376	17663496	17685452	17685504	17655677	17655805	17697606	17697694	9,66,81,100,70,109	0,127,125,203,113,180	0,81,74,61,54,95	11,157,137,109,171,126	201	269	0.391928535993	1.0	1.0,0.41,0.464,0.397,0.453,0.448	0.0,0.408,0.42,0.428,0.297,0.502	0.186
ENSMUSG00000012114	Med15	16	-	17671544	17671673	17673068	17673398	17655677	17655805	17674404	17674658	3,250,357,461,256,486	0,21,38,38,28,36	23,430,313,333,353,302	2,30,32,22,11,13	479	278	1	1.0	1.0,0.874,0.845,0.876,0.841,0.887	0.87,0.893,0.85,0.898,0.949,0.931	-0.011
ENSMUSG00000012114	Med15	16	-	17671544	17671673	17673068	17673398	17663376	17663496	17674404	17674658	3,244,352,461,253,472	16,86,106,188,115,163	23,421,310,324,356,306	15,112,118,104,148,116	479	278	0.713854243918	1.0	0.098,0.622,0.658,0.587,0.561,0.627	0.471,0.686,0.604,0.644,0.583,0.605	-0.073
ENSMUSG00000012114	Med15	16	-	17680548	17680761	17683158	17683188	17674404	17674658	17685452	17685504	10,67,88,122,58,101	24,187,223,289,165,360	3,86,66,61,87,94	2,209,231,196,244,224	179	362	1	1.0	0.457,0.42,0.444,0.461,0.416,0.362	0.752,0.454,0.366,0.386,0.419,0.459	-0.046
ENSMUSG00000022761	Lztr1	16	+	17519332	17519526	17520435	17520637	17518516	17518574	17520890	17521046	0,2,0,11,2,8	8,122,172,208,113,150	0,2,4,3,1,2	7,178,164,146,224,177	343	351	1	1.0	0.0,0.016,0.0,0.051,0.018,0.052	0.0,0.011,0.024,0.021,0.005,0.011	0.011
ENSMUSG00000022761	Lztr1	16	+	17519386	17519526	17520435	17520637	17518516	17518574	17520890	17521009	0,85,106,140,67,116	8,122,172,208,113,150	4,104,99,93,106,98	7,178,164,146,224,177	289	351	1	1.0	0.0,0.458,0.428,0.45,0.419,0.484	0.41,0.415,0.423,0.436,0.365,0.402	-0.035
ENSMUSG00000022771	Ppil2	16	-	17092214	17092304	17092684	17092791	17091855	17091889	17093010	17093086	54,121,141,244,127,164	124,141,164,199,124,219	35,158,145,126,197,143	79,149,174,137,222,128	256	239	1	1.0	0.289,0.445,0.445,0.534,0.489,0.411	0.293,0.497,0.438,0.462,0.453,0.511	-0.007
ENSMUSG00000022771	Ppil2	16	-	17092684	17092791	17093010	17093086	17092214	17092304	17094882	17095043	23,110,117,170,106,147	40,93,129,194,132,171	23,97,108,87,174,109	58,149,151,115,174,135	225	256	1	1.0	0.395,0.574,0.508,0.499,0.477,0.494	0.311,0.426,0.449,0.463,0.532,0.479	0.048
ENSMUSG00000022771	Ppil2	16	-	17093010	17093086	17094882	17095043	17091855	17091889	17096004	17096080	20,175,216,234,181,265	0,0,0,0,0,0	23,220,196,244,289,182	0,1,0,0,0,0	310	225	1	1.0	1.0,1.0,1.0,1.0,1.0,1.0	1.0,0.994,1.0,1.0,1.0,1.0	0.001
ENSMUSG00000022789	Dnm1l	16	-	16314263	16314423	16316333	16316443	16312229	16314043	16316601	16316778	5,70,78,95,62,98	17,107,120,135,95,164	1,79,98,96,105,90	17,156,110,128,166,107	259	309	1	1.0	0.26,0.438,0.437,0.456,0.438,0.416	0.066,0.377,0.515,0.472,0.43,0.501	0.014
ENSMUSG00000022789	Dnm1l	16	-	16318444	16318477	16318763	16318841	16316601	16316778	16319451	16319508	0,8,1,8,0,1	11,17,43,44,29,57	0,14,3,0,12,5	0,41,51,53,59,38	227	182	1	1.0	0.0,0.274,0.018,0.127,0.0,0.014	NA,0.215,0.045,0.0,0.14,0.095	-0.027
ENSMUSG00000022789	Dnm1l	16	-	16332000	16332132	16333828	16333949	16329802	16330009	16336852	16337015	3,48,71,65,60,63	0,57,52,72,78,66	6,75,94,72,59,94	0,69,81,75,61,66	270	281	1	1.0	1.0,0.467,0.587,0.484,0.445,0.498	1.0,0.531,0.547,0.5,0.502,0.597	-0.033
ENSMUSG00000022789	Dnm1l	16	-	16341421	16341468	16342696	16342735	16340995	16341067	16345997	16346145	0,0,0,1,4,3	0,60,100,102,48,75	0,2,0,2,0,1	3,95,100,86,103,76	188	196	1	1.0	NA,0.0,0.0,0.01,0.08,0.04	0.0,0.021,0.0,0.024,0.0,0.014	0.016
ENSMUSG00000041974	Spidr	16	-	15895525	15895640	15897223	15897317	15895142	15895196	15902908	15903055	2,18,30,30,33,29	8,24,22,36,22,37	17,32,33,29,51,40	6,23,23,36,57,29	243	264	0.663069610777	1.0	0.214,0.449,0.597,0.475,0.62,0.46	0.755,0.602,0.609,0.467,0.493,0.6	-0.118
ENSMUSG00000041974	Spidr	16	-	15904056	15904261	15912518	15912578	15902908	15903055	15912668	15912809	0,11,15,18,30,11	15,37,50,78,51,66	0,22,8,8,29,12	9,57,55,65,52,57	209	354	1	1.0	0.0,0.335,0.337,0.281,0.499,0.22	0.0,0.395,0.198,0.173,0.486,0.263	0.026
ENSMUSG00000022677	Fopnl	16	-	14304453	14304587	14311046	14311131	14299243	14300209	14313815	14314013	4,62,112,134,99,104	21,106,169,180,128,160	15,102,91,97,102,100	58,151,164,154,219,109	234	283	1	1.0	0.187,0.414,0.445,0.474,0.483,0.44	0.238,0.45,0.402,0.432,0.36,0.526	0.006
ENSMUSG00000022677	Fopnl	16	-	14311046	14311131	14313815	14314013	14304453	14304587	14317293	14317375	4,76,126,134,103,106	0,45,65,82,48,75	17,105,101,87,120,111	14,60,57,52,75,63	347	234	1	1.0	1.0,0.532,0.567,0.524,0.591,0.488	0.45,0.541,0.544,0.53,0.519,0.543	0.096
ENSMUSG00000022680	Pdxdc1	16	-	13843770	13843876	13845334	13845423	13840286	13840458	13847725	13847789	0,68,46,100,50,95	4,95,112,132,76,125	10,73,73,73,120,81	23,107,129,104,168,105	238	255	1	1.0	0.0,0.434,0.306,0.448,0.413,0.449	0.318,0.422,0.377,0.429,0.434,0.453	-0.064
ENSMUSG00000022680	Pdxdc1	16	-	13843770	13843876	13847725	13847789	13840286	13840458	13854394	13854445	4,57,45,52,50,49	4,95,112,132,75,125	3,49,35,54,74,52	23,107,131,102,169,105	213	255	1	1.0	0.545,0.418,0.325,0.32,0.444,0.319	0.135,0.354,0.242,0.388,0.344,0.372	0.089
ENSMUSG00000022680	Pdxdc1	16	-	13845334	13845423	13847725	13847789	13843770	13843876	13854394	13854445	4,57,44,52,50,49	4,95,106,129,63,118	3,49,35,55,74,52	18,88,109,83,152,87	213	238	1	1.0	0.528,0.401,0.317,0.311,0.47,0.317	0.157,0.384,0.264,0.425,0.352,0.4	0.06
ENSMUSG00000022680	Pdxdc1	16	-	13858856	13858958	13859109	13859158	13857376	13857502	13859953	13860038	2,38,53,52,44,51	1,101,104,123,92,133	8,42,61,46,47,55	2,97,101,82,113,108	198	251	0.816277319271	1.0	0.717,0.323,0.392,0.349,0.377,0.327	0.835,0.354,0.434,0.416,0.345,0.392	-0.049
ENSMUSG00000022680	Pdxdc1	16	-	13872454	13872523	13875977	13876167	13869802	13869881	13879425	13879572	9,146,175,217,123,268	7,53,64,92,59,95	19,182,128,162,173,156	10,66,81,69,74,76	339	218	1	1.0	0.453,0.639,0.637,0.603,0.573,0.645	0.55,0.639,0.504,0.602,0.601,0.569	0.014
ENSMUSG00000022680	Pdxdc1	16	-	13881877	13881958	13884565	13884631	13879425	13879572	13887696	13887770	2,33,33,50,25,55	0,66,97,132,80,119	1,17,28,27,35,37	1,116,91,94,99,95	215	230	0.611840765511	1.0	1.0,0.348,0.267,0.288,0.251,0.331	0.517,0.136,0.248,0.235,0.274,0.294	0.13
ENSMUSG00000022681	Ntan1	16	+	13829004	13829078	13831117	13831171	13827387	13827496	13831606	13831660	19,67,106,118,63,95	20,42,58,70,37,51	16,94,80,70,102,76	15,45,46,66,98,57	223	203	1	1.0	0.464,0.592,0.625,0.605,0.608,0.629	0.493,0.655,0.613,0.491,0.487,0.548	0.039
ENSMUSG00000022682	Rrn3	16	+	13799885	13800016	13804948	13805079	13798611	13798750	13806558	13806743	0,28,33,74,47,61	0,29,49,46,49,50	0,48,45,48,66,40	0,50,35,29,63,36	280	280	1	1.0	NA,0.491,0.402,0.617,0.49,0.55	NA,0.49,0.563,0.623,0.512,0.526	-0.033
ENSMUSG00000071669	Snx29	16	+	11349905	11349958	11367676	11367801	11347858	11347920	11395218	11395399	0,13,12,19,6,7	4,27,22,44,20,38	2,2,4,10,7,15	0,20,28,30,29,36	202	274	1	1.0	0.0,0.395,0.425,0.369,0.289,0.2	1.0,0.119,0.162,0.311,0.247,0.361	-0.087
ENSMUSG00000071669	Snx29	16	+	11367676	11367801	11395218	11395399	11349905	11349958	11399764	11399835	0,27,29,47,22,55	0,27,23,56,18,26	0,18,29,29,44,47	1,25,19,20,25,30	274	330	1	1.0	NA,0.546,0.603,0.503,0.595,0.718	0.0,0.464,0.648,0.636,0.679,0.654	0.079
ENSMUSG00000062203	Gspt1	16	-	11228114	11228195	11229208	11229302	11224419	11224593	11230509	11230650	0,147,153,198,166,197	0,122,132,168,126,155	25,202,178,144,252,170	45,163,156,122,207,153	243	230	1	1.0	NA,0.533,0.523,0.527,0.555,0.546	0.345,0.54,0.519,0.528,0.535,0.513	0.04
ENSMUSG00000005846	Rsl1d1	16	-	11196273	11196396	11196472	11196566	11194459	11194711	11199384	11199486	21,101,108,160,94,162	52,119,170,167,177,222	24,155,114,115,204,131	36,201,183,158,320,192	243	272	1	1.0	0.311,0.487,0.416,0.517,0.373,0.45	0.427,0.463,0.411,0.449,0.416,0.433	-0.007
ENSMUSG00000037965	Zc3h7a	16	-	11139020	11139184	11140716	11140850	11136591	11137485	11141662	11141771	6,101,118,130,94,131	28,177,168,243,169,241	40,134,110,115,177,94	79,216,205,189,272,160	283	313	1	1.0	0.192,0.387,0.437,0.372,0.381,0.375	0.359,0.407,0.372,0.402,0.419,0.394	-0.035
ENSMUSG00000037965	Zc3h7a	16	-	11141662	11141771	11145645	11145779	11140714	11140850	11146366	11146443	0,102,125,111,104,150	6,77,75,106,68,107	10,173,137,115,113,97	39,85,73,80,133,78	283	258	1	1.0	0.0,0.547,0.603,0.488,0.582,0.561	0.189,0.65,0.631,0.567,0.436,0.531	-0.037
ENSMUSG00000037965	Zc3h7a	16	-	11145179	11145285	11145645	11145779	11141662	11141771	11146366	11146443	0,108,128,119,112,157	2,64,97,100,55,82	11,191,146,126,114,104	3,65,94,84,125,58	283	255	1	1.0	0.0,0.603,0.543,0.517,0.647,0.633	0.768,0.726,0.583,0.575,0.451,0.618	-0.13
ENSMUSG00000037965	Zc3h7a	16	-	11145241	11145285	11145645	11145779	11141662	11141771	11146366	11146443	0,108,128,119,112,157	0,8,7,11,11,11	11,191,146,126,114,104	0,18,7,5,7,3	283	193	1	1.0	NA,0.902,0.926,0.881,0.874,0.907	1.0,0.879,0.934,0.945,0.917,0.959	-0.041
ENSMUSG00000037965	Zc3h7a	16	-	11151138	11151325	11153058	11153263	11150594	11150756	11156019	11156300	2,103,132,137,106,145	0,129,128,155,123,193	5,93,131,106,93,118	0,157,149,150,150,125	354	336	1	1.0	1.0,0.431,0.495,0.456,0.45,0.416	1.0,0.36,0.455,0.401,0.37,0.473	0.031
ENSMUSG00000037965	Zc3h7a	16	-	11151865	11151930	11153058	11153263	11151138	11151325	11156019	11156300	2,111,133,137,106,145	0,7,12,7,7,15	5,96,134,110,93,117	0,9,10,10,17,11	354	214	1	1.0	1.0,0.906,0.87,0.922,0.902,0.854	1.0,0.866,0.89,0.869,0.768,0.865	0.033
ENSMUSG00000037965	Zc3h7a	16	-	11152191	11152331	11153058	11153263	11151865	11151930	11156019	11156300	2,137,179,202,126,198	0,0,0,1,0,0	5,157,170,156,143,168	0,0,0,0,0,0	354	289	1	1.0	1.0,1.0,1.0,0.994,1.0,1.0	1.0,1.0,1.0,1.0,1.0,1.0	-0.001
ENSMUSG00000037965	Zc3h7a	16	-	11162639	11162679	11164591	11164693	11161003	11161201	11176219	11176341	0,69,74,95,66,91	0,18,17,24,15,25	0,86,87,73,59,67	0,11,24,15,11,20	251	189	1	1.0	NA,0.743,0.766,0.749,0.768,0.733	NA,0.855,0.732,0.786,0.802,0.716	-0.026
ENSMUSG00000022811	Zfp148	16	+	33434625	33434974	33456875	33457001	33427193	33427329	33466854	33466978	0,127,121,206,129,195	0,32,60,63,36,51	0,160,140,152,121,122	1,42,64,53,38,45	498	275	1	1.0	NA,0.687,0.527,0.644,0.664,0.679	0.0,0.678,0.547,0.613,0.637,0.6	0.128
ENSMUSG00000068663	Clec16a	16	+	10638786	10638915	10644760	10644881	10635245	10635296	10688479	10688631	0,4,9,16,6,7	0,10,13,33,20,12	0,3,10,7,7,15	1,16,16,5,12,19	278	270	1	1.0	NA,0.28,0.402,0.32,0.226,0.362	0.0,0.154,0.378,0.576,0.362,0.434	0.001
ENSMUSG00000039427	Alg1	16	+	5238644	5238734	5239055	5239166	5236319	5236468	5239905	5240027	63,77,87,106,84,109	65,89,80,111,72,155	26,112,108,76,124,114	63,125,99,134,144,108	239	260	1	1.0	0.513,0.485,0.542,0.51,0.559,0.433	0.31,0.494,0.543,0.382,0.484,0.535	0.049
ENSMUSG00000039427	Alg1	16	+	5240143	5240182	5240458	5240518	5239905	5240027	5241285	5241396	46,34,28,30,18,56	55,69,75,115,74,95	28,30,32,48,50,43	92,77,90,88,134,59	188	209	1	1.0	0.482,0.354,0.293,0.225,0.213,0.396	0.253,0.302,0.283,0.377,0.293,0.448	0.001
ENSMUSG00000039473	Ubn1	16	+	5064347	5064786	5070648	5070719	5063672	5063776	5072053	5072183	0,135,180,277,170,178	0,41,43,62,30,54	18,165,189,137,170,177	0,37,37,52,37,47	588	220	1	1.0	NA,0.552,0.61,0.626,0.68,0.552	1.0,0.625,0.656,0.496,0.632,0.585	-0.062
ENSMUSG00000039473	Ubn1	16	+	5070648	5070719	5072053	5072183	5064347	5064786	5072306	5072425	0,16,37,41,31,27	5,44,51,87,43,75	0,25,31,34,30,34	2,42,68,75,55,68	220	279	1	1.0	0.0,0.316,0.479,0.374,0.478,0.313	0.0,0.43,0.366,0.365,0.409,0.388	0.0
ENSMUSG00000022536	Glyr1	16	-	5020266	5020368	5021337	5021430	5019286	5019449	5026507	5026607	0,23,43,39,20,36	0,199,231,337,171,255	0,31,35,33,33,33	14,236,225,205,258,225	242	251	1	1.0	NA,0.107,0.162,0.107,0.108,0.128	0.0,0.12,0.139,0.143,0.117,0.132	0.014
ENSMUSG00000022536	Glyr1	16	-	5020266	5020368	5021337	5021448	5019286	5019449	5026507	5026607	0,73,120,119,110,138	0,199,231,337,171,255	0,108,107,109,93,74	14,236,225,205,258,225	260	251	1	1.0	NA,0.262,0.334,0.254,0.383,0.343	0.0,0.306,0.315,0.339,0.258,0.241	0.072
ENSMUSG00000022536	Glyr1	16	-	5031886	5031973	5036235	5036475	5029502	5030241	5036918	5037057	0,357,418,443,335,477	0,141,166,208,138,177	2,363,367,410,339,367	7,161,138,147,183,139	389	236	1	1.0	NA,0.606,0.604,0.564,0.596,0.62	0.148,0.578,0.617,0.629,0.529,0.616	0.079
ENSMUSG00000022515	Anks3	16	-	4942210	4942294	4942692	4942778	4941451	4941797	4943078	4943251	55,34,54,79,37,63	37,4,8,8,5,14	68,61,60,38,68,50	13,10,4,12,17,12	235	233	1	1.0	0.596,0.894,0.87,0.907,0.88,0.817	0.838,0.858,0.937,0.758,0.799,0.805	-0.005
ENSMUSG00000022515	Anks3	16	-	4942210	4942294	4943078	4943251	4941451	4941797	4943558	4944241	60,61,75,78,51,61	37,4,8,8,5,14	85,87,50,51,67,57	12,11,4,11,17,12	322	233	1	1.0	0.54,0.917,0.872,0.876,0.881,0.759	0.837,0.851,0.9,0.77,0.74,0.775	-0.005
ENSMUSG00000022515	Anks3	16	-	4942210	4942294	4942692	4942778	4941898	4941987	4943078	4943251	46,34,54,81,37,59	76,10,26,39,11,26	68,62,58,38,61,49	40,26,21,13,29,17	235	233	1	1.0	0.375,0.771,0.673,0.673,0.769,0.692	0.628,0.703,0.733,0.743,0.676,0.741	-0.045
ENSMUSG00000022515	Anks3	16	-	4942692	4942778	4943078	4943251	4942210	4942294	4943558	4943700	60,61,75,78,51,61	81,32,36,96,33,65	86,87,50,52,67,56	50,59,36,46,43,42	322	235	1	1.0	0.351,0.582,0.603,0.372,0.53,0.406	0.557,0.518,0.503,0.452,0.532,0.493	-0.035
ENSMUSG00000022515	Anks3	16	-	4942692	4942778	4943558	4943700	4942210	4942294	4946054	4946179	66,47,60,72,48,78	73,26,31,77,26,52	75,84,34,56,95,41	47,52,32,33,41,38	291	235	1	1.0	0.422,0.593,0.61,0.43,0.599,0.548	0.563,0.566,0.462,0.578,0.652,0.466	-0.014
ENSMUSG00000004070	Hmox2	16	+	4762558	4762677	4763728	4763846	4726362	4726471	4764605	4765097	42,145,189,242,140,193	228,403,496,616,454,600	45,176,178,147,233,195	202,525,516,449,642,403	268	267	1	1.0	0.155,0.264,0.275,0.281,0.235,0.243	0.182,0.25,0.256,0.246,0.266,0.325	-0.012
ENSMUSG00000004070	Hmox2	16	+	4763728	4763846	4764605	4765097	4762558	4762677	4765762	4765889	151,383,404,515,377,550	1764,1448,1809,2348,1626,2245	162,469,431,390,626,443	1444,1855,1732,1605,2753,1768	267	641	1	1.0	0.17,0.388,0.349,0.345,0.358,0.37	0.212,0.378,0.374,0.368,0.353,0.376	-0.013
ENSMUSG00000004070	Hmox2	16	+	4763728	4763846	4765762	4765889	4762558	4762677	4765977	4766245	151,383,404,515,376,547	827,313,333,440,331,459	162,467,431,386,627,438	668,404,380,316,648,300	267	276	1	1.0	0.159,0.558,0.556,0.547,0.54,0.552	0.2,0.544,0.54,0.558,0.5,0.601	-0.005
ENSMUSG00000004070	Hmox2	16	+	4764605	4765097	4765762	4765889	4763728	4763846	4765977	4766245	1329,1575,2012,2510,1789,2415	827,313,332,439,332,462	1197,2065,1896,1728,2826,1777	668,406,380,320,649,305	641	276	1	1.0	0.409,0.684,0.723,0.711,0.699,0.692	0.436,0.687,0.682,0.699,0.652,0.715	0.008
ENSMUSG00000004069	Dnaja3	16	+	4693211	4693412	4694363	4694516	4689980	4690064	4696388	4696536	15,114,154,165,121,177	8,90,107,134,64,136	4,106,163,122,140,130	14,103,124,88,114,82	350	302	0.987098614606	1.0	0.618,0.522,0.554,0.515,0.62,0.529	0.198,0.47,0.531,0.545,0.514,0.578	0.087
ENSMUSG00000004069	Dnaja3	16	+	4697250	4697315	4699748	4699877	4696388	4696536	4701168	4701284	6,31,43,54,33,61	36,77,116,155,90,120	6,52,59,57,59,40	30,139,91,136,159,79	214	278	1	1.0	0.178,0.343,0.325,0.312,0.323,0.398	0.206,0.327,0.457,0.353,0.325,0.397	-0.031
ENSMUSG00000022521	Crebbp	16	-	4128443	4128686	4137365	4137479	4126869	4126972	4138744	4138985	4,7,9,15,17,20	1,39,57,44,20,49	0,9,14,23,9,18	0,32,51,51,27,33	263	392	1	1.0	0.856,0.211,0.191,0.337,0.559,0.378	NA,0.295,0.29,0.402,0.332,0.448	0.069
ENSMUSG00000022521	Crebbp	16	-	4137365	4137479	4138744	4138985	4128443	4128686	4154856	4155033	4,42,70,49,34,36	0,18,14,31,12,23	0,36,12,34,35,45	0,15,29,16,9,10	390	263	1	1.0	1.0,0.611,0.771,0.516,0.656,0.514	NA,0.618,0.218,0.589,0.724,0.752	0.098
ENSMUSG00000049871	Nlrc3	16	-	3947825	3947909	3948259	3948343	3945006	3947539	3948903	3948987	0,5,2,5,7,5	0,12,9,7,5,21	0,8,9,7,4,5	0,10,9,11,18,13	233	233	1	1.0	NA,0.294,0.182,0.417,0.583,0.192	NA,0.444,0.5,0.389,0.182,0.278	-0.025
ENSMUSG00000049871	Nlrc3	16	-	3957268	3957352	3958929	3959013	3955144	3955228	3959390	3959474	0,0,1,3,3,0	0,12,15,5,11,19	1,4,5,1,4,5	0,12,10,15,11,15	233	233	1	1.0	NA,0.0,0.063,0.375,0.214,0.0	1.0,0.25,0.333,0.063,0.267,0.25	-0.23
ENSMUSG00000000552	Zfp385a	15	-	103315360	103315456	103315626	103315796	103313894	103315225	103315881	103316124	28,171,194,272,217,284	23,138,201,222,142,201	60,295,184,197,271,199	66,183,131,120,212,133	319	245	1	1.0	0.483,0.488,0.426,0.485,0.54,0.52	0.411,0.553,0.519,0.558,0.495,0.535	-0.022
ENSMUSG00000060992	Copz1	15	+	103291328	103291420	103294721	103294777	103290674	103290756	103296532	103296610	23,145,194,236,174,229	7,63,89,164,70,107	38,200,175,187,244,191	18,95,112,109,139,93	241	205	1	1.0	0.736,0.662,0.65,0.55,0.679,0.645	0.642,0.642,0.571,0.593,0.599,0.636	0.04
ENSMUSG00000060992	Copz1	15	+	103294721	103294777	103296532	103296610	103291328	103291420	103296733	103296785	32,122,147,197,119,199	19,126,162,208,131,212	28,147,153,152,178,157	37,185,172,160,247,164	205	227	1	1.0	0.651,0.517,0.501,0.512,0.501,0.51	0.456,0.468,0.496,0.513,0.444,0.515	0.05
ENSMUSG00000060992	Copz1	15	+	103296532	103296610	103296733	103296785	103294721	103294777	103297886	103297925	28,145,166,244,174,229	23,94,127,152,63,126	29,227,180,194,255,210	24,103,122,106,158,85	227	201	1	1.0	0.519,0.577,0.536,0.587,0.71,0.617	0.517,0.661,0.566,0.618,0.588,0.686	-0.015
ENSMUSG00000060992	Copz1	15	+	103296733	103296785	103297886	103297925	103296532	103296610	103298692	103299868	19,66,89,144,62,119	15,86,108,140,88,128	19,102,104,96,142,93	28,125,113,111,146,106	201	188	1	1.0	0.542,0.418,0.435,0.49,0.397,0.465	0.388,0.433,0.463,0.447,0.476,0.451	0.015
ENSMUSG00000046434	Hnrnpa1	15	+	103241079	103241196	103241445	103241592	103240431	103240528	103241902	103242113	46,236,255,366,279,389	83,468,609,701,589,743	59,350,309,335,446,326	140,755,586,625,1023,660	266	296	1	1.0	0.381,0.359,0.318,0.367,0.345,0.368	0.319,0.34,0.37,0.374,0.327,0.355	0.009
ENSMUSG00000046434	Hnrnpa1	15	+	103242205	103242298	103242379	103242472	103241902	103242113	103242643	103242718	101,441,453,569,423,682	96,177,191,250,226,316	205,535,533,478,852,499	118,226,270,241,399,261	242	242	1	1.0	0.513,0.714,0.703,0.695,0.652,0.683	0.635,0.703,0.664,0.665,0.681,0.657	-0.008
ENSMUSG00000046434	Hnrnpa1	15	+	103242379	103242472	103242643	103242718	103242205	103242298	103243958	103244028	164,344,330,426,353,536	26,19,23,52,36,45	150,423,398,366,723,381	12,39,34,51,57,41	242	224	1	1.0	0.854,0.944,0.93,0.883,0.901,0.917	0.92,0.909,0.916,0.869,0.922,0.896	-0.0
ENSMUSG00000046434	Hnrnpa1	15	+	103242379	103242472	103243624	103243780	103242205	103242298	103243958	103244028	164,344,330,426,353,536	575,600,677,944,738,1027	150,423,398,366,723,381	634,974,854,845,1396,851	242	305	1	1.0	0.264,0.419,0.381,0.363,0.376,0.397	0.23,0.354,0.37,0.353,0.395,0.361	0.023
ENSMUSG00000046434	Hnrnpa1	15	+	103242643	103242718	103243624	103243780	103242205	103242298	103243958	103244028	26,19,23,52,36,45	575,600,677,944,738,1027	12,39,34,51,57,41	634,974,854,845,1396,851	224	305	1	1.0	0.058,0.041,0.044,0.07,0.062,0.056	0.025,0.052,0.051,0.076,0.053,0.062	0.002
ENSMUSG00000046434	Hnrnpa1	15	+	103242921	103243080	103243624	103243780	103242643	103242718	103243958	103244028	4,24,33,35,33,43	797,930,1064,1433,1143,1595	33,18,38,56,51,47	883,1470,1352,1288,2180,1331	308	305	1	1.0	0.005,0.025,0.03,0.024,0.028,0.026	0.036,0.012,0.027,0.041,0.023,0.034	-0.006
ENSMUSG00000023055	Calcoco1	15	-	102710913	102711168	102711342	102711498	102710404	102710530	102713855	102713946	6,107,178,211,110,149	36,190,215,302,161,222	23,144,141,128,141,91	35,201,195,179,264,198	305	404	1	1.0	0.181,0.427,0.523,0.481,0.475,0.471	0.465,0.487,0.489,0.486,0.414,0.378	-0.027
ENSMUSG00000056851	Pcbp2	15	+	102474574	102474691	102478615	102478747	102474246	102474279	102483159	102483288	79,571,639,866,604,782	99,887,932,1416,905,1242	111,729,614,633,938,636	163,1020,819,883,1339,854	266	281	1	1.0	0.457,0.405,0.42,0.392,0.414,0.399	0.418,0.43,0.442,0.431,0.425,0.44	-0.016
ENSMUSG00000056851	Pcbp2	15	+	102485947	102486040	102487087	102487129	102484153	102484240	102488204	102488277	93,411,486,676,394,575	168,773,866,1278,915,1158	136,515,435,424,622,469	256,956,881,839,1275,841	242	191	1	1.0	0.304,0.296,0.307,0.295,0.254,0.282	0.295,0.298,0.28,0.285,0.278,0.306	-0.001
ENSMUSG00000036678	Aaas	15	-	102345576	102345675	102346486	102346533	102344088	102344232	102346677	102346769	0,15,12,24,18,29	0,38,53,77,44,75	2,25,15,15,28,18	7,46,58,39,66,60	196	248	1	1.0	NA,0.333,0.223,0.283,0.341,0.329	0.266,0.407,0.247,0.327,0.349,0.275	-0.01
ENSMUSG00000036678	Aaas	15	-	102346486	102346533	102346677	102346769	102345576	102345675	102347035	102347091	0,25,33,27,23,40	0,15,19,15,20,26	0,43,46,24,51,25	2,31,15,15,30,24	241	196	1	1.0	NA,0.575,0.585,0.594,0.483,0.556	0.0,0.53,0.714,0.565,0.58,0.459	0.084
ENSMUSG00000000555	Itga5	15	-	103352483	103352585	103352915	103352961	103352257	103352313	103353142	103353334	14,96,100,83,87,111	14,209,207,289,206,264	4,120,100,102,133,98	18,261,246,214,278,278	195	251	1	1.0	0.563,0.372,0.383,0.27,0.352,0.351	0.222,0.372,0.344,0.38,0.381,0.312	0.047
ENSMUSG00000046897	Zfp740	15	+	102205228	102205305	102207770	102207920	102204570	102204883	102208235	102208361	0,0,2,3,3,4	0,20,51,71,31,61	0,5,3,0,3,1	0,55,50,53,40,48	226	299	1	1.0	NA,0.0,0.049,0.053,0.114,0.08	NA,0.107,0.074,0.0,0.09,0.027	-0.0
ENSMUSG00000058655	Eif4b	15	+	102086002	102086057	102086504	102086639	102084678	102084795	102088615	102088753	9,137,173,191,129,230	33,384,536,684,452,619	17,175,171,163,175,133	74,476,503,535,554,436	204	284	1	1.0	0.275,0.332,0.31,0.28,0.284,0.341	0.242,0.339,0.321,0.298,0.305,0.298	0.003
ENSMUSG00000009739	Pou6f1	15	-	100584030	100584159	100585874	100586128	100580809	100580951	100586643	100586772	0,9,23,46,17,22	0,0,0,1,0,0	2,9,13,10,10,18	0,0,1,0,0,3	403	278	1	1.0	NA,1.0,1.0,0.969,1.0,1.0	1.0,1.0,0.9,1.0,1.0,0.805	0.043
ENSMUSG00000023030	Slc11a2	15	-	100395269	100395323	100397663	100397817	100387897	100389161	100399413	100399487	64,97,123,186,137,153	53,37,58,61,45,51	52,128,144,149,149,141	47,59,61,63,102,74	303	203	0.705027098038	1.0	0.447,0.637,0.587,0.671,0.671,0.668	0.426,0.592,0.613,0.613,0.495,0.561	0.064
ENSMUSG00000023030	Slc11a2	15	-	100395269	100395323	100399413	100399487	100387897	100389161	100401267	100401417	33,91,96,160,94,142	53,37,58,56,45,49	44,104,96,98,136,100	46,57,60,61,101,74	223	203	0.693312859754	1.0	0.362,0.691,0.601,0.722,0.655,0.725	0.465,0.624,0.593,0.594,0.551,0.552	0.063
ENSMUSG00000023030	Slc11a2	15	-	100408100	100408220	100409199	100409325	100406279	100406386	100410082	100410231	12,77,91,147,79,128	0,76,98,164,79,124	6,105,98,106,70,90	5,100,84,100,83,91	275	269	1	1.0	1.0,0.498,0.476,0.467,0.494,0.502	0.54,0.507,0.533,0.509,0.452,0.492	0.067
ENSMUSG00000023030	Slc11a2	15	-	100409199	100409325	100410082	100410231	100408100	100408220	100412190	100412262	0,93,127,186,79,130	0,88,87,156,77,121	3,137,99,138,122,69	11,94,98,72,116,99	298	275	1	1.0	NA,0.494,0.574,0.524,0.486,0.498	0.201,0.574,0.482,0.639,0.493,0.391	0.052
ENSMUSG00000023022	Lima1	15	-	99794408	99794518	99796741	99796799	99783519	99783653	99802110	99802212	0,16,27,31,31,30	0,57,69,71,63,81	2,42,21,29,34,43	0,63,60,57,62,78	207	259	1	1.0	NA,0.26,0.329,0.353,0.381,0.317	1.0,0.455,0.305,0.389,0.407,0.408	-0.166
ENSMUSG00000023022	Lima1	15	-	99796741	99796799	99802110	99802212	99794408	99794518	99806422	99806571	6,40,79,68,52,81	0,47,38,38,31,55	3,79,58,52,76,84	0,35,60,35,42,54	251	207	1	1.0	1.0,0.412,0.632,0.596,0.58,0.548	1.0,0.651,0.444,0.551,0.599,0.562	-0.007
ENSMUSG00000023021	Cers5	15	-	99739601	99739730	99740943	99741036	99739405	99739512	99741608	99741659	2,138,195,218,158,202	5,143,202,276,131,239	14,179,211,185,267,221	45,207,211,213,285,180	242	278	1	1.0	0.315,0.526,0.526,0.476,0.581,0.493	0.263,0.498,0.535,0.499,0.518,0.585	0.003
ENSMUSG00000023021	Cers5	15	-	99745888	99745946	99747036	99747167	99741608	99741659	99751235	99751341	0,179,182,271,144,223	2,70,117,132,88,126	11,195,187,194,253,201	11,108,112,111,162,115	280	207	1	1.0	0.0,0.654,0.535,0.603,0.547,0.567	0.425,0.572,0.552,0.564,0.536,0.564	-0.051
ENSMUSG00000023018	Smarcd1	15	+	99703737	99703860	99704330	99704453	99703590	99703633	99705626	99705743	2,39,27,50,39,59	0,46,39,48,35,57	1,35,43,43,28,35	0,32,38,24,32,31	272	272	1	1.0	1.0,0.459,0.409,0.51,0.527,0.509	1.0,0.522,0.531,0.642,0.467,0.53	-0.046
ENSMUSG00000023018	Smarcd1	15	+	99704330	99704453	99705626	99705743	99703737	99703860	99707310	99707412	2,29,41,31,21,65	0,32,33,48,39,63	0,43,35,39,19,35	1,31,33,27,44,35	272	266	1	1.0	1.0,0.47,0.549,0.387,0.345,0.502	0.0,0.576,0.509,0.586,0.297,0.494	0.132
ENSMUSG00000023008	Fmnl3	15	-	99327514	99327608	99327820	99327897	99325853	99325928	99328057	99328166	0,75,76,108,57,98	4,76,103,127,87,129	5,73,82,83,61,72	4,82,100,98,108,107	226	243	1	1.0	0.0,0.515,0.442,0.478,0.413,0.45	0.573,0.489,0.469,0.477,0.378,0.42	-0.085
ENSMUSG00000023008	Fmnl3	15	-	99329279	99329432	99331986	99332070	99328057	99328166	99334853	99334930	0,157,129,209,161,223	0,38,71,53,24,77	12,153,121,164,130,157	0,57,66,47,85,69	233	302	1	1.0	NA,0.843,0.702,0.836,0.897,0.79	1.0,0.777,0.704,0.819,0.665,0.747	0.028
ENSMUSG00000037570	Mcrs1	15	-	99249367	99249506	99249875	99250014	99248701	99248860	99251861	99251945	0,4,10,34,8,0	16,70,89,161,70,109	0,35,0,14,14,19	16,118,107,88,140,79	288	288	1	1.0	0.0,0.054,0.101,0.174,0.103,0.0	0.0,0.229,0.0,0.137,0.091,0.194	-0.037
ENSMUSG00000003355	Fkbp11	15	-	98726899	98726933	98727210	98727298	98726483	98726554	98727682	98727748	34,16,23,7,19,35	44,4,4,8,5,14	43,16,14,11,45,16	11,4,1,0,15,9	237	183	0.240713406571	1.0	0.374,0.755,0.816,0.403,0.746,0.659	0.751,0.755,0.915,1.0,0.698,0.579	-0.157
ENSMUSG00000003360	Ddx23	15	-	98648486	98648729	98649714	98649892	98647473	98647625	98650143	98650289	13,161,153,246,151,271	37,263,271,412,251,374	60,182,172,169,208,153	101,304,301,275,376,267	327	392	1	1.0	0.296,0.423,0.404,0.417,0.419,0.465	0.416,0.418,0.407,0.424,0.399,0.407	-0.008
ENSMUSG00000011960	Ccnt1	15	-	98546523	98546594	98546744	98546908	98543210	98544608	98548665	98548711	0,17,16,20,24,16	0,8,10,12,9,13	0,21,10,21,11,23	0,18,13,7,11,15	313	220	1	1.0	NA,0.599,0.529,0.539,0.652,0.464	NA,0.451,0.351,0.678,0.413,0.519	0.074
ENSMUSG00000022475	Hdac7	15	-	97796832	97796951	97797940	97798038	97796097	97796231	97798223	97798343	0,15,22,22,16,20	17,27,35,34,14,32	8,22,13,22,24,23	10,29,34,46,43,26	247	268	1	1.0	0.0,0.376,0.405,0.412,0.554,0.404	0.465,0.451,0.293,0.342,0.377,0.49	-0.044
ENSMUSG00000022475	Hdac7	15	-	97799556	97799644	97800694	97800802	97798223	97798343	97802075	97802125	2,18,15,13,8,15	0,13,23,19,17,23	0,22,17,24,27,15	7,19,14,22,23,22	257	237	1	1.0	1.0,0.561,0.376,0.387,0.303,0.376	0.0,0.516,0.528,0.501,0.52,0.386	0.092
ENSMUSG00000065979	Cpped1	16	-	11828174	11828597	11887577	11887796	11803720	11805583	11909265	11909423	3,106,155,232,136,158	16,201,252,296,238,340	6,144,119,104,174,109	10,249,210,198,237,183	368	572	1	1.0	0.226,0.45,0.489,0.549,0.47,0.419	0.483,0.473,0.468,0.449,0.533,0.481	-0.047
ENSMUSG00000065979	Cpped1	16	-	11828174	11828597	11887577	11887754	11803726	11805583	11909265	11909422	3,21,33,30,20,23	16,201,252,296,238,340	0,21,17,22,24,21	10,249,210,198,237,183	326	572	1	1.0	0.248,0.155,0.187,0.151,0.128,0.106	0.0,0.129,0.124,0.163,0.151,0.168	0.04
ENSMUSG00000059883	Irak4	15	+	94551802	94551948	94553834	94554017	94547835	94548003	94554685	94554846	0,108,112,153,94,151	4,135,154,204,150,208	5,108,126,136,149,109	26,188,160,180,187,157	295	332	1	1.0	0.0,0.474,0.45,0.458,0.414,0.45	0.178,0.393,0.47,0.46,0.473,0.439	-0.028
ENSMUSG00000059883	Irak4	15	+	94553834	94554017	94554685	94554846	94551802	94551948	94556626	94556691	0,156,164,277,161,258	15,165,129,227,116,182	32,216,199,193,263,192	25,212,181,132,193,126	332	310	0.687679962401	1.0	0.0,0.469,0.543,0.533,0.564,0.57	0.544,0.488,0.507,0.577,0.56,0.587	-0.097
ENSMUSG00000036167	Pphln1	15	+	93410691	93410783	93424013	93424075	93398349	93398461	93441500	93441712	0,9,18,16,8,16	0,47,49,53,35,63	4,15,12,8,9,8	1,38,51,42,42,35	241	211	1	1.0	NA,0.144,0.243,0.209,0.167,0.182	0.778,0.257,0.171,0.143,0.158,0.167	-0.09
ENSMUSG00000051864	Tbc1d22a	15	+	86311726	86311841	86351653	86351763	86301545	86301608	86366604	86366680	22,107,132,181,111,207	22,124,159,191,135,191	34,147,134,108,185,120	45,185,136,143,140,163	264	259	1	1.0	0.495,0.458,0.449,0.482,0.446,0.515	0.426,0.438,0.492,0.426,0.565,0.419	0.013
ENSMUSG00000022385	Gtse1	15	+	85867474	85867601	85868679	85869057	85864106	85864262	85871508	85871581	17,11,20,17,15,20	4,45,72,62,67,104	2,24,26,21,23,7	33,64,89,57,97,66	276	527	0.566473040103	1.0	0.89,0.318,0.347,0.344,0.299,0.269	0.104,0.417,0.358,0.413,0.312,0.168	0.116
ENSMUSG00000035944	Ttc38	15	+	85834489	85834571	85838705	85838879	85833146	85833224	85841464	85841540	0,11,20,17,8,24	0,16,35,53,24,29	0,17,12,13,15,18	0,40,38,26,21,20	231	323	1	1.0	NA,0.49,0.444,0.31,0.318,0.536	NA,0.373,0.306,0.411,0.5,0.557	-0.01
ENSMUSG00000022434	Fam118a	15	+	85045619	85045872	85048358	85048580	85044779	85044835	85050693	85050822	5,11,42,43,52,62	0,36,51,70,32,56	0,44,50,32,25,52	17,32,41,42,21,36	402	371	1	1.0	1.0,0.22,0.432,0.362,0.6,0.505	0.0,0.559,0.53,0.413,0.524,0.571	0.087
ENSMUSG00000016619	Nup50	15	+	84937486	84937568	84938357	84938476	84934863	84935523	84939645	84940007	55,77,81,93,63,105	256,114,133,140,90,149	49,76,96,68,96,67	138,104,121,126,225,128	231	268	1	1.0	0.2,0.439,0.414,0.435,0.448,0.45	0.292,0.459,0.479,0.385,0.331,0.378	0.01
ENSMUSG00000022439	Parvg	15	+	84332690	84332713	84334341	84334400	84332290	84332346	84334585	84334654	0,18,9,22,13,21	0,29,28,50,19,33	0,16,17,10,19,20	29,38,35,21,45,34	172	208	1	1.0	NA,0.429,0.28,0.347,0.453,0.435	0.0,0.337,0.37,0.365,0.338,0.416	0.084
ENSMUSG00000018040	Rrp7a	15	-	83119184	83119302	83119891	83120017	83118076	83118174	83121831	83121974	31,192,257,344,195,282	52,144,168,223,105,198	61,238,259,216,327,280	94,209,164,185,242,143	275	267	1	1.0	0.367,0.564,0.598,0.6,0.643,0.58	0.387,0.525,0.605,0.531,0.567,0.655	0.014
ENSMUSG00000018040	Rrp7a	15	-	83119513	83120017	83121831	83121974	83119280	83119302	83122661	83122751	20,147,185,281,170,217	0,10,14,22,14,18	28,183,195,140,254,205	0,18,3,11,34,13	292	653	1	1.0	1.0,0.97,0.967,0.966,0.964,0.964	1.0,0.958,0.993,0.966,0.944,0.972	-0.0
ENSMUSG00000018040	Rrp7a	15	-	83119891	83120017	83121831	83121974	83119184	83119302	83122661	83122801	20,147,185,281,170,217	65,159,185,230,124,276	28,183,195,140,254,205	93,174,185,161,242,189	292	275	1	1.0	0.225,0.465,0.485,0.535,0.564,0.425	0.221,0.498,0.498,0.45,0.497,0.505	0.005
ENSMUSG00000024236	Svil	18	+	5055979	5056849	5057274	5057439	5048884	5049494	5058124	5058159	0,0,2,4,3,2	0,0,0,1,0,0	0,2,1,2,0,2	0,0,0,3,7,0	1019	314	1	1.0	NA,NA,1.0,0.552,1.0,1.0	NA,1.0,1.0,0.17,0.0,1.0	0.254
ENSMUSG00000024236	Svil	18	+	5106663	5106871	5108574	5108708	5105765	5105871	5114530	5114686	1,60,86,92,70,107	7,48,54,66,54,51	31,119,117,92,118,87	9,67,80,51,75,56	357	283	0.731383855513	1.0	0.102,0.498,0.558,0.525,0.507,0.625	0.732,0.585,0.537,0.588,0.555,0.552	-0.122
ENSMUSG00000024236	Svil	18	+	5115977	5116121	5116972	5117097	5114252	5114686	5118099	5118255	0,56,73,86,73,78	0,58,30,61,62,83	5,74,84,49,104,50	12,56,59,64,90,66	293	274	1	1.0	NA,0.474,0.695,0.569,0.524,0.468	0.28,0.553,0.571,0.417,0.519,0.415	0.087
ENSMUSG00000022477	Aco2	15	+	81909841	81909915	81910412	81910524	81909489	81909647	81911885	81912008	20,159,163,230,126,208	42,302,404,493,283,501	33,163,172,155,244,149	108,336,339,401,522,399	223	261	1	1.0	0.358,0.381,0.321,0.353,0.343,0.327	0.263,0.362,0.373,0.311,0.354,0.304	0.019
ENSMUSG00000022400	Rbx1	15	+	81468154	81468233	81470951	81471022	81466295	81466450	81473842	81473928	331,193,228,339,190,299	818,338,356,509,349,498	282,237,247,197,393,230	675,452,424,393,671,393	228	220	1	1.0	0.281,0.355,0.382,0.391,0.344,0.367	0.287,0.336,0.36,0.326,0.361,0.361	0.015
ENSMUSG00000022400	Rbx1	15	+	81470951	81471022	81473842	81473928	81468154	81468233	81475085	81475386	657,347,452,653,356,583	842,268,274,428,278,382	595,486,516,421,762,362	629,367,321,340,533,309	220	235	1	1.0	0.455,0.58,0.638,0.62,0.578,0.62	0.503,0.586,0.632,0.569,0.604,0.556	0.007
ENSMUSG00000022403	St13	15	-	81389650	81389723	81392264	81392322	81388329	81388400	81399484	81400043	0,97,127,169,107,161	10,168,221,239,160,231	9,127,120,149,159,97	19,188,207,198,280,166	207	222	1	1.0	0.0,0.382,0.381,0.431,0.418,0.428	0.337,0.42,0.383,0.447,0.378,0.385	-0.052
ENSMUSG00000042303	Sgsm3	15	+	81010985	81011071	81011237	81011360	81010724	81010909	81011461	81011522	57,22,27,28,18,28	167,62,73,103,58,64	9,28,19,21,33,36	118,42,76,67,100,56	235	272	1	1.0	0.283,0.291,0.3,0.239,0.264,0.336	0.081,0.436,0.224,0.266,0.276,0.427	0.001
ENSMUSG00000051518	Rps19bp1	15	-	80261296	80261394	80263982	80264117	80260614	80261130	80264226	80264315	132,110,109,125,99,145	152,66,73,94,67,121	125,75,81,90,176,84	131,87,75,68,162,80	284	247	0.929648465523	1.0	0.43,0.592,0.565,0.536,0.562,0.51	0.454,0.428,0.484,0.535,0.486,0.477	0.055
ENSMUSG00000047466	8030462N17Rik	18	-	77643067	77643194	77653128	77653296	77633280	77635328	77673899	77674684	0,3,7,10,10,9	18,21,32,50,40,45	0,8,10,2,7,0	3,28,23,37,26,23	317	276	1	1.0	0.0,0.111,0.16,0.148,0.179,0.148	0.0,0.199,0.275,0.045,0.19,0.0	0.006
ENSMUSG00000000489	Pdgfb	15	-	79997555	79997704	80000328	80000473	79995873	79997257	80001681	80001887	15,76,82,133,89,111	30,108,144,207,110,157	19,196,139,130,167,130	33,200,184,162,236,167	294	298	1	1.0	0.336,0.416,0.366,0.394,0.451,0.417	0.369,0.498,0.434,0.449,0.418,0.441	-0.038
ENSMUSG00000000489	Pdgfb	15	-	80000328	80000473	80001681	80001887	79997555	79997704	80003324	80003414	20,129,140,182,100,166	37,134,158,275,101,188	26,220,218,170,208,167	20,243,220,187,252,194	355	294	1	1.0	0.309,0.444,0.423,0.354,0.451,0.422	0.518,0.429,0.451,0.43,0.406,0.416	-0.041
ENSMUSG00000000489	Pdgfb	15	-	80000328	80000473	80003324	80003414	79997555	79997704	80005468	80005565	1,45,26,46,28,47	37,134,156,262,97,183	9,55,60,64,77,65	20,244,220,186,248,190	239	294	0.660381129109	1.0	0.032,0.292,0.17,0.178,0.262,0.24	0.356,0.217,0.251,0.297,0.276,0.296	-0.087
ENSMUSG00000000489	Pdgfb	15	-	80001681	80001887	80003324	80003414	80000328	80000473	80005468	80005565	1,45,28,57,30,51	15,110,131,186,124,168	9,55,58,65,79,66	29,258,200,181,232,174	239	355	1	1.0	0.09,0.378,0.241,0.313,0.264,0.311	0.316,0.24,0.301,0.348,0.336,0.36	-0.051
ENSMUSG00000000489	Pdgfb	15	-	80003324	80003414	80005468	80005565	80001681	80001887	80013935	80014808	2,28,38,92,23,36	18,73,66,89,46,82	11,94,90,77,72,72	19,125,126,89,104,83	246	239	0.261619133231	1.0	0.097,0.271,0.359,0.501,0.327,0.299	0.36,0.422,0.41,0.457,0.402,0.457	-0.109
ENSMUSG00000042524	Sun2	15	-	79734107	79734235	79735845	79735919	79729612	79730344	79737065	79737159	0,27,31,36,31,40	6,138,174,249,157,227	10,31,21,34,43,36	17,179,175,171,210,178	223	277	1	1.0	0.0,0.196,0.181,0.152,0.197,0.18	0.422,0.177,0.13,0.198,0.203,0.201	-0.071
ENSMUSG00000042524	Sun2	15	-	79734107	79734235	79735845	79735925	79730089	79730344	79737065	79737159	0,58,88,109,56,85	6,138,174,249,157,227	3,91,65,53,66,75	17,179,175,171,210,178	229	277	1	1.0	0.0,0.337,0.38,0.346,0.301,0.312	0.176,0.381,0.31,0.273,0.275,0.338	-0.013
ENSMUSG00000042524	Sun2	15	-	79735845	79735925	79737065	79737159	79734107	79734235	79737472	79737568	0,82,101,145,84,146	0,60,75,95,53,88	3,119,93,114,94,91	2,91,72,62,72,59	243	229	1	1.0	NA,0.563,0.559,0.59,0.599,0.61	0.586,0.552,0.549,0.634,0.552,0.592	0.007
ENSMUSG00000042524	Sun2	15	-	79737065	79737159	79737472	79737568	79735845	79735925	79738519	79738660	0,90,120,183,95,165	0,103,102,127,84,151	0,119,134,104,119,114	2,102,96,80,91,57	245	243	1	1.0	NA,0.464,0.539,0.588,0.529,0.52	0.0,0.536,0.581,0.563,0.565,0.665	0.043
ENSMUSG00000055065	Ddx17	15	-	79540412	79540478	79542486	79542586	79539318	79539460	79543705	79543856	0,147,196,228,163,220	5,111,204,214,149,180	0,185,205,164,143,163	0,189,149,157,114,138	249	215	1	1.0	0.0,0.533,0.453,0.479,0.486,0.513	NA,0.458,0.543,0.474,0.52,0.505	-0.089
ENSMUSG00000055065	Ddx17	15	-	79541033	79541167	79542486	79542586	79540412	79540478	79543705	79543856	0,150,196,228,164,220	2,290,393,482,299,384	0,184,206,165,143,163	3,317,311,341,282,262	249	283	1	1.0	0.0,0.37,0.362,0.35,0.384,0.394	0.0,0.397,0.429,0.355,0.366,0.414	-0.017
ENSMUSG00000033029	1700088E04Rik	15	-	79136306	79136489	79139237	79139300	79135636	79135765	79140880	79140992	0,1,0,0,0,0	29,10,9,16,14,31	0,3,0,1,1,2	27,14,21,24,26,14	212	332	1	1.0	0.0,0.135,0.0,0.0,0.0,0.0	0.0,0.251,0.0,0.061,0.057,0.183	-0.07
ENSMUSG00000033099	Nol12	15	+	78937133	78937182	78937807	78937950	78936478	78936584	78940065	78940166	83,36,44,66,40,59	318,130,136,214,137,190	48,40,41,34,80,60	330,183,147,139,272,143	198	292	1	1.0	0.278,0.29,0.323,0.313,0.301,0.314	0.177,0.244,0.291,0.265,0.303,0.382	0.026
ENSMUSG00000116069	Gm49510	15	+	78903058	78903135	78903552	78903697	78902853	78902965	78904269	78904338	0,71,89,106,64,110	7,125,125,188,116,174	8,96,85,86,133,84	24,145,121,135,174,118	226	294	0.956393044333	1.0	0.0,0.425,0.481,0.423,0.418,0.451	0.302,0.463,0.477,0.453,0.499,0.481	-0.079
ENSMUSG00000116069	Gm49510	15	+	78903552	78903697	78904269	78904338	78903058	78903135	78904463	78904554	8,125,162,267,158,209	4,48,65,111,56,88	23,179,145,176,209,142	9,64,85,75,112,70	294	218	1	1.0	0.597,0.659,0.649,0.641,0.677,0.638	0.655,0.675,0.558,0.635,0.58,0.601	0.026
ENSMUSG00000116069	Gm49510	15	+	78905029	78905175	78905770	78905882	78904463	78904554	78906255	78906337	10,143,152,242,160,202	36,111,94,154,94,147	28,158,164,140,231,171	28,136,117,99,130,91	295	261	1	1.0	0.197,0.533,0.589,0.582,0.601,0.549	0.469,0.507,0.554,0.556,0.611,0.624	-0.045
ENSMUSG00000116069	Gm49510	15	+	78907213	78907330	78907960	78908058	78906422	78906503	78908352	78908512	44,144,139,235,136,184	38,107,148,158,128,172	51,170,134,145,220,128	58,114,129,99,215,136	266	247	1	1.0	0.518,0.555,0.466,0.58,0.497,0.498	0.449,0.581,0.491,0.576,0.487,0.466	0.011
ENSMUSG00000033128	Gga1	15	+	78889715	78889868	78891436	78891501	78889002	78889110	78891913	78892086	40,149,167,243,185,273	44,91,99,144,61,149	70,241,240,222,286,174	52,116,96,68,159,114	302	214	1	1.0	0.392,0.537,0.544,0.545,0.682,0.565	0.488,0.596,0.639,0.698,0.56,0.52	-0.039
ENSMUSG00000033128	Gga1	15	+	78889719	78889868	78891436	78891501	78889002	78889110	78891913	78892086	0,2,2,9,0,7	44,91,99,144,61,149	0,2,4,6,6,1	52,116,96,68,159,114	298	214	1	1.0	0.0,0.016,0.014,0.043,0.0,0.033	0.0,0.012,0.029,0.06,0.026,0.006	-0.005
ENSMUSG00000056671	Prelid2	18	-	41881212	41881285	41912369	41912475	41875695	41875853	41932600	41932761	8,4,9,21,7,12	13,5,11,6,1,3	6,4,9,8,20,6	16,3,5,3,4,5	255	222	1	1.0	0.349,0.411,0.416,0.753,0.859,0.777	0.246,0.537,0.61,0.699,0.813,0.511	0.025
ENSMUSG00000071715	Ncf4	15	+	78245053	78245087	78250381	78250466	78244843	78244875	78250861	78251015	0,6,3,5,1,1	142,352,418,485,291,484	0,0,1,3,2,0	220,439,443,427,634,397	183	234	1	1.0	0.0,0.021,0.009,0.013,0.004,0.003	0.0,0.0,0.003,0.009,0.004,0.0	0.006
ENSMUSG00000034022	Cpsf1	15	-	76596219	76596349	76596415	76596571	76596008	76596147	76596650	76596698	277,136,171,254,133,208	437,96,121,161,71,152	298,157,155,169,255,178	279,97,102,99,235,84	305	279	1	1.0	0.367,0.564,0.564,0.591,0.631,0.556	0.494,0.597,0.582,0.61,0.498,0.66	-0.028
ENSMUSG00000034022	Cpsf1	15	-	76601105	76601186	76601262	76601337	76600937	76601027	76601403	76601498	7,36,53,63,38,47	0,65,77,76,73,62	1,37,37,36,46,33	1,65,65,41,76,44	224	230	0.863765812762	1.0	1.0,0.363,0.414,0.46,0.348,0.438	0.507,0.369,0.369,0.474,0.383,0.435	0.081
ENSMUSG00000022556	Hsf1	15	+	76496452	76496589	76496835	76496960	76495969	76496078	76497618	76497694	0,57,68,95,38,69	32,93,57,105,66,110	2,54,69,53,69,88	12,76,59,61,106,53	286	274	0.555480351355	1.0	0.0,0.37,0.533,0.464,0.356,0.375	0.138,0.405,0.528,0.454,0.384,0.614	-0.071
ENSMUSG00000022556	Hsf1	15	+	76496835	76496960	76497618	76497694	76496452	76496589	76497767	76497829	0,59,60,108,48,69	26,51,71,75,56,80	10,45,62,70,78,65	12,59,89,65,74,65	274	225	0.958796680278	1.0	0.0,0.487,0.41,0.542,0.413,0.415	0.406,0.385,0.364,0.469,0.464,0.451	-0.045
ENSMUSG00000022556	Hsf1	15	+	76498421	76498691	76499131	76499215	76497767	76497829	76499947	76500053	44,119,145,205,143,200	0,0,2,2,1,2	86,179,155,111,179,158	4,5,1,1,3,1	419	233	1	1.0	1.0,1.0,0.976,0.983,0.988,0.982	0.923,0.952,0.989,0.984,0.971,0.989	0.02
ENSMUSG00000022558	Mroh1	15	+	76427108	76427216	76427511	76427656	76423715	76423835	76427901	76427942	7,114,117,213,99,180	24,194,233,362,168,339	5,124,113,115,130,104	22,260,189,219,226,214	257	294	1	1.0	0.25,0.402,0.365,0.402,0.403,0.378	0.206,0.353,0.406,0.375,0.397,0.357	0.018
ENSMUSG00000022558	Mroh1	15	+	76427511	76427656	76427901	76427942	76427108	76427216	76428243	76428385	14,146,201,303,141,284	4,47,54,59,48,52	14,186,153,174,173,137	3,44,43,39,43,41	294	190	1	1.0	0.693,0.668,0.706,0.768,0.655,0.779	0.751,0.732,0.697,0.742,0.722,0.683	-0.01
ENSMUSG00000022558	Mroh1	15	+	76446515	76447365	76450085	76450223	76437237	76437390	76450638	76450753	71,187,152,246,120,217	91,203,216,385,211,363	66,118,132,167,248,146	192,229,282,236,338,220	999	287	1	1.0	0.183,0.209,0.168,0.155,0.14,0.147	0.09,0.129,0.119,0.169,0.174,0.16	0.027
ENSMUSG00000022558	Mroh1	15	+	76451061	76451208	76451346	76451535	76450638	76450753	76451804	76451960	109,203,223,324,183,269	437,286,371,540,263,438	241,258,215,203,259,188	446,378,314,346,610,335	296	338	1	1.0	0.222,0.448,0.407,0.407,0.443,0.412	0.382,0.438,0.439,0.401,0.327,0.391	-0.007
ENSMUSG00000025041	Nt5c2	19	-	46904974	46905092	46924261	46924335	46903877	46903973	46950845	46950965	11,49,58,96,42,73	6,91,120,119,108,124	0,46,57,42,62,60	2,115,141,94,121,82	223	267	0.843391025415	1.0	0.687,0.392,0.367,0.491,0.318,0.413	0.0,0.324,0.326,0.349,0.38,0.467	0.137
ENSMUSG00000022575	Gsdmd	15	+	75866545	75866690	75866789	75866863	75866295	75866471	75866996	75867408	357,154,246,275,165,273	255,108,118,159,64,124	267,210,198,185,349,193	195,96,102,99,167,83	294	223	1	1.0	0.515,0.52,0.613,0.567,0.662,0.625	0.509,0.624,0.596,0.586,0.613,0.638	-0.011
ENSMUSG00000037280	Galnt6	15	-	100694569	100694722	100696546	100696648	100691812	100693466	100697118	100697250	17,118,131,174,95,157	57,232,302,330,181,331	28,163,118,125,138,107	42,246,200,188,359,188	251	302	1	1.0	0.264,0.38,0.343,0.388,0.387,0.363	0.445,0.444,0.415,0.444,0.316,0.406	-0.057
ENSMUSG00000013846	St3gal1	15	-	67108208	67108328	67109605	67109651	67102874	67106830	67111231	67111411	6,35,31,25,20,44	10,66,78,89,50,87	0,36,22,26,35,40	15,71,61,71,77,74	195	269	1	1.0	0.453,0.422,0.354,0.279,0.356,0.411	0.0,0.412,0.332,0.336,0.385,0.427	0.064
ENSMUSG00000013846	St3gal1	15	-	67128552	67128607	67162986	67163051	67113506	67114357	67176631	67176780	0,1,3,2,1,2	0,30,31,36,27,33	0,2,0,4,6,4	0,45,33,26,32,31	214	204	1	1.0	NA,0.031,0.084,0.05,0.034,0.055	NA,0.041,0.0,0.128,0.152,0.11	-0.035
ENSMUSG00000013846	St3gal1	15	-	67128552	67128607	67153042	67153170	67113506	67114357	67176631	67176830	0,38,53,77,54,68	0,30,31,36,27,33	0,45,59,38,58,54	0,45,33,26,32,31	277	204	1	1.0	NA,0.483,0.557,0.612,0.596,0.603	NA,0.424,0.568,0.518,0.572,0.562	0.041
ENSMUSG00000005125	Ndrg1	15	-	66946431	66946552	66948378	66948484	66944775	66944838	66959361	66959397	0,20,42,44,25,38	0,25,42,46,33,60	0,49,32,60,41,30	4,58,45,73,48,47	255	270	1	1.0	NA,0.459,0.514,0.503,0.445,0.401	0.0,0.472,0.43,0.465,0.475,0.403	0.09
ENSMUSG00000022377	Asap1	15	-	64094008	64094508	64099531	64099590	64092047	64092170	64102402	64102472	0,65,82,119,63,104	28,624,858,1087,656,947	3,72,86,96,87,102	132,916,904,884,1064,784	208	649	1	1.0	0.0,0.245,0.23,0.255,0.231,0.255	0.066,0.197,0.229,0.253,0.203,0.289	-0.003
ENSMUSG00000022377	Asap1	15	-	64099531	64099590	64102402	64102472	64094008	64094508	64110905	64111076	0,71,70,94,74,80	0,74,119,153,74,127	4,79,74,63,71,69	7,105,110,119,116,101	219	208	1	1.0	NA,0.477,0.358,0.368,0.487,0.374	0.352,0.417,0.39,0.335,0.368,0.394	0.037
ENSMUSG00000022377	Asap1	15	-	64102402	64102472	64110905	64111076	64094008	64094508	64119957	64120186	2,192,234,307,149,230	0,25,25,27,28,29	12,220,276,229,271,203	0,32,22,39,31,26	320	219	1	1.0	1.0,0.84,0.865,0.886,0.785,0.844	1.0,0.825,0.896,0.801,0.857,0.842	-0.0
ENSMUSG00000022377	Asap1	15	-	64102402	64102472	64110905	64111076	64099531	64099590	64119957	64120186	2,192,233,307,149,229	0,130,185,193,134,166	12,221,276,229,271,203	12,172,186,197,204,153	320	219	1	1.0	1.0,0.503,0.463,0.521,0.432,0.486	0.406,0.468,0.504,0.443,0.476,0.476	0.105
ENSMUSG00000022378	Fam49b	15	-	63937297	63937424	63938663	63938743	63935578	63935649	63939644	63939761	21,240,270,336,198,328	61,242,314,427,261,439	44,304,270,300,340,312	54,336,333,362,552,387	229	276	1	1.0	0.293,0.544,0.509,0.487,0.478,0.474	0.495,0.522,0.494,0.5,0.426,0.493	-0.024
ENSMUSG00000022378	Fam49b	15	-	63950005	63950127	63956599	63956682	63944322	63944428	63970929	63970968	3,109,157,182,121,164	12,249,261,457,281,397	0,132,136,167,155,134	12,345,329,298,387,305	232	271	1	1.0	0.226,0.338,0.413,0.317,0.335,0.325	0.0,0.309,0.326,0.396,0.319,0.339	0.044
ENSMUSG00000022378	Fam49b	15	-	63956599	63956682	63957584	63957667	63950005	63950127	63970929	63970968	0,3,13,4,5,5	4,318,393,605,341,528	0,5,5,6,4,5	4,379,426,438,428,383	232	232	1	1.0	0.0,0.009,0.032,0.007,0.014,0.009	0.0,0.013,0.012,0.014,0.009,0.013	0.002
ENSMUSG00000022378	Fam49b	15	-	63956599	63956682	63970929	63970968	63950005	63950127	63997897	63997969	4,20,22,30,17,25	1,145,153,272,147,228	0,17,18,26,27,26	3,162,200,170,198,164	188	232	1	1.0	0.832,0.145,0.151,0.12,0.125,0.119	0.0,0.115,0.1,0.159,0.144,0.164	0.135
ENSMUSG00000022378	Fam49b	15	-	63956599	63956682	63970929	63970968	63950005	63950127	64022569	64022620	11,76,95,167,81,132	1,165,167,315,156,246	5,115,79,110,135,93	3,188,211,177,219,182	188	232	1	1.0	0.931,0.362,0.412,0.395,0.391,0.398	0.673,0.43,0.316,0.434,0.432,0.387	0.036
ENSMUSG00000022378	Fam49b	15	-	63956599	63956682	64022569	64022620	63950005	63950127	64060194	64060343	10,94,156,178,121,139	1,139,150,267,141,220	2,147,95,130,167,95	3,159,196,167,185,164	200	232	0.872716040313	1.0	0.921,0.44,0.547,0.436,0.499,0.423	0.436,0.517,0.36,0.475,0.512,0.402	0.094
ENSMUSG00000022378	Fam49b	15	-	63956599	63956682	63970929	63970968	63950005	63950127	64060194	64060448	4,13,7,18,6,12	1,139,150,267,141,220	0,3,10,9,16,16	3,159,196,167,185,164	188	232	1	1.0	0.832,0.103,0.054,0.077,0.05,0.063	0.0,0.023,0.059,0.062,0.096,0.107	0.139
ENSMUSG00000059586	Nsmce2	15	+	59378867	59379038	59416024	59416131	59374246	59374355	59455312	59455466	23,130,108,204,129,166	21,83,73,143,100,123	35,124,158,135,181,111	22,97,87,90,116,79	320	256	1	1.0	0.467,0.556,0.542,0.533,0.508,0.519	0.56,0.506,0.592,0.545,0.555,0.529	-0.027
ENSMUSG00000022351	Sqle	15	+	59321313	59321494	59322835	59322932	59317795	59318048	59323613	59323727	10,114,150,140,110,160	0,67,54,100,51,100	16,185,209,175,236,196	19,124,102,80,156,73	330	246	1	1.0	1.0,0.559,0.674,0.511,0.617,0.544	0.386,0.527,0.604,0.62,0.53,0.667	0.095
ENSMUSG00000022351	Sqle	15	+	59323806	59323978	59324461	59324557	59323613	59323727	59326034	59326177	3,138,137,165,123,184	6,35,61,60,48,87	42,252,198,169,266,154	37,119,97,62,121,66	321	245	1	1.0	0.276,0.751,0.632,0.677,0.662,0.617	0.464,0.618,0.609,0.675,0.627,0.64	-0.003
ENSMUSG00000062373	Tmem65	15	-	58794341	58794409	58797200	58797245	58790154	58790209	58822842	58823530	0,73,75,119,57,107	0,97,102,146,79,107	0,83,70,75,91,78	3,116,76,104,133,75	194	217	1	1.0	NA,0.457,0.451,0.477,0.447,0.528	0.0,0.445,0.507,0.446,0.434,0.538	0.077
ENSMUSG00000037119	Fam91a1	15	+	58447585	58447658	58448342	58448492	58442732	58443274	58449930	58449978	0,47,57,68,47,87	0,139,194,171,116,224	0,46,63,74,41,50	2,199,126,161,147,154	222	299	1	1.0	NA,0.313,0.284,0.349,0.353,0.343	0.0,0.237,0.402,0.382,0.273,0.304	0.062
ENSMUSG00000037119	Fam91a1	15	+	58448342	58448492	58449930	58450035	58447585	58447658	58450537	58450661	2,178,207,206,140,236	0,53,94,89,56,114	0,193,183,194,153,165	3,94,65,71,71,65	299	254	0.989774616628	1.0	1.0,0.74,0.652,0.663,0.68,0.637	0.0,0.636,0.705,0.699,0.647,0.683	0.167
ENSMUSG00000022358	Fbxo32	15	-	58182834	58182978	58184081	58184264	58175878	58181555	58191284	58191469	0,64,53,79,42,85	3,65,54,69,62,61	0,38,24,35,60,54	1,78,38,54,63,51	332	293	0.858869457964	1.0	0.0,0.465,0.464,0.503,0.374,0.552	0.0,0.301,0.358,0.364,0.457,0.483	0.066
ENSMUSG00000022360	Atad2	15	-	58102376	58102536	58103197	58103394	58099966	58100089	58104430	58104566	0,26,53,82,40,86	0,41,51,64,33,60	0,50,70,35,86,60	0,50,50,63,44,70	346	309	1	1.0	NA,0.362,0.481,0.534,0.52,0.561	NA,0.472,0.556,0.332,0.636,0.434	0.006
ENSMUSG00000022370	Mrpl13	15	-	55543323	55543384	55555319	55555443	55540122	55540209	55557257	55557349	81,74,108,149,87,143	193,78,80,95,76,120	91,133,104,67,175,110	129,99,85,117,167,103	273	210	1	1.0	0.244,0.422,0.509,0.547,0.468,0.478	0.352,0.508,0.485,0.306,0.446,0.451	0.02
ENSMUSG00000022314	Rad21	15	-	51967787	51967936	51968350	51968522	51966581	51966731	51969920	51970144	4,251,288,332,262,370	0,210,279,307,203,362	11,339,362,304,327,247	9,265,308,264,277,235	321	298	1	1.0	1.0,0.526,0.489,0.501,0.545,0.487	0.532,0.543,0.522,0.517,0.523,0.494	0.07
ENSMUSG00000022314	Rad21	15	-	51967787	51967936	51969920	51970144	51966581	51966731	51971745	51971868	0,312,425,446,322,507	0,210,279,306,202,362	6,411,450,442,394,404	9,265,308,264,277,235	373	298	1	1.0	NA,0.543,0.549,0.538,0.56,0.528	0.348,0.553,0.539,0.572,0.532,0.579	0.023
ENSMUSG00000022314	Rad21	15	-	51968350	51968522	51969920	51970144	51967787	51967936	51971745	51971868	0,312,425,447,323,505	3,267,290,387,263,409	6,411,450,442,395,404	8,328,353,299,353,307	373	321	1	1.0	0.0,0.501,0.558,0.498,0.514,0.515	0.392,0.519,0.523,0.56,0.491,0.531	-0.072
ENSMUSG00000022312	Eif3h	15	-	51787905	51788038	51789992	51790113	51786557	51786825	51796387	51796537	547,562,665,1105,574,913	2098,850,1168,1388,911,1367	680,687,781,702,1142,650	1758,1147,1063,1075,1851,1094	270	282	1	1.0	0.214,0.408,0.373,0.454,0.397,0.411	0.288,0.385,0.434,0.405,0.392,0.383	-0.005
ENSMUSG00000022337	Emc2	15	+	43511699	43511810	43513744	43513849	43510814	43510896	43527396	43527763	55,122,154,203,126,191	85,133,175,179,123,143	78,193,148,166,234,144	121,151,145,150,255,143	260	254	1	1.0	0.387,0.473,0.462,0.526,0.5,0.566	0.386,0.555,0.499,0.519,0.473,0.496	-0.002
ENSMUSG00000022305	Lrp12	15	-	39876086	39876219	39877794	39878899	39870588	39872878	39880119	39880322	62,1839,1777,2299,1470,2046	0,215,230,341,181,270	74,2123,1691,1611,1708,1396	16,288,214,220,267,214	1254	282	0.86386240458	1.0	1.0,0.658,0.635,0.603,0.646,0.63	0.51,0.624,0.64,0.622,0.59,0.595	0.099
ENSMUSG00000022303	Dcstamp	15	+	39754183	39755225	39759481	39759622	39745931	39745967	39760328	39760934	84,500,677,535,482,656	49,69,67,64,47,68	137,568,679,435,725,628	57,70,73,56,107,54	1191	290	1	1.0	0.294,0.638,0.711,0.671,0.714,0.701	0.369,0.664,0.694,0.654,0.623,0.739	-0.002
ENSMUSG00000022303	Dcstamp	15	+	39754183	39755225	39759481	39759622	39745943	39745967	39760273	39760433	84,497,677,535,483,656	6,10,2,3,11,5	136,564,679,437,725,628	12,0,3,7,5,7	1191	290	1	1.0	0.773,0.924,0.988,0.977,0.914,0.97	0.734,1.0,0.982,0.938,0.972,0.956	-0.006
ENSMUSG00000024381	Bin1	18	+	32426223	32426352	32430749	32430857	32424819	32424967	32431670	32431742	0,3,2,2,6,3	0,0,0,3,0,0	3,1,4,5,12,3	0,0,0,0,0,0	278	257	1	1.0	NA,1.0,1.0,0.381,1.0,1.0	1.0,1.0,1.0,1.0,1.0,1.0	-0.124
ENSMUSG00000024381	Bin1	18	+	32426223	32426352	32431670	32431742	32424819	32424967	32431982	32432093	0,3,1,2,6,4	154,83,90,117,86,124	3,1,4,5,3,3	122,86,96,87,178,99	278	221	1	1.0	0.0,0.028,0.009,0.013,0.053,0.025	0.019,0.009,0.032,0.044,0.013,0.024	-0.002
ENSMUSG00000024381	Bin1	18	+	32431670	32431742	32431982	32432093	32426223	32426352	32432323	32432425	0,0,1,0,0,0	569,319,421,530,310,534	0,0,0,0,4,1	574,438,446,379,734,365	221	260	1	1.0	0.0,0.0,0.003,0.0,0.0,0.0	0.0,0.0,0.0,0.0,0.006,0.003	-0.001
ENSMUSG00000037458	Azin1	15	-	38492243	38492359	38493473	38493636	38491473	38491690	38494291	38494386	10,330,442,493,300,441	18,307,437,463,281,343	21,480,487,410,447,404	54,493,408,383,454,407	312	265	1	1.0	0.321,0.477,0.462,0.475,0.476,0.522	0.248,0.453,0.503,0.476,0.455,0.457	0.023
ENSMUSG00000037458	Azin1	15	-	38495272	38495354	38497263	38497398	38494291	38494366	38498668	38498841	10,266,359,417,258,398	0,175,188,204,163,209	7,408,424,348,381,301	8,238,220,181,206,211	284	231	1	1.0	1.0,0.553,0.608,0.624,0.563,0.608	0.416,0.582,0.611,0.61,0.601,0.537	0.1
ENSMUSG00000022285	Ywhaz	15	-	36775238	36775334	36775415	36775579	36770769	36772777	36776245	36776369	15,937,1064,1334,870,1333	12,291,430,447,357,422	17,1256,1163,1001,1206,994	26,398,381,359,466,338	313	245	1	1.0	0.495,0.716,0.659,0.7,0.656,0.712	0.339,0.712,0.705,0.686,0.67,0.697	0.022
ENSMUSG00000022285	Ywhaz	15	-	36775415	36775579	36776245	36776369	36775044	36775334	36790683	36790988	0,699,788,953,612,981	22,851,1112,1228,832,1296	0,938,815,749,852,729	37,1123,1143,998,1211,1012	273	313	1	1.0	0.0,0.485,0.448,0.471,0.458,0.465	0.0,0.489,0.45,0.462,0.446,0.452	0.005
ENSMUSG00000036606	Plxnb2	15	-	89161674	89161845	89161985	89162122	89161223	89161356	89162250	89162359	20,532,700,920,511,832	0,380,433,699,401,537	19,606,556,623,697,594	19,481,515,471,509,479	286	320	0.581577687935	1.0	1.0,0.61,0.644,0.596,0.588,0.634	0.528,0.585,0.547,0.597,0.605,0.581	0.105
ENSMUSG00000036606	Plxnb2	15	-	89164011	89164113	89164212	89164321	89163277	89163370	89164419	89164534	2,285,332,425,261,461	7,275,305,441,252,411	22,396,290,323,351,342	7,318,336,365,319,297	258	251	1	1.0	0.218,0.502,0.514,0.484,0.502,0.522	0.754,0.548,0.456,0.463,0.517,0.528	-0.087
ENSMUSG00000022283	Pabpc1	15	-	36598951	36599042	36599204	36599477	36598201	36598312	36600592	36600688	83,2399,2811,3752,2628,3661	107,961,1114,1508,1024,1333	379,2926,2785,2589,3946,2599	292,1108,1143,1084,1713,1034	422	240	1	1.0	0.306,0.587,0.589,0.586,0.593,0.61	0.425,0.6,0.581,0.576,0.567,0.588	-0.011
ENSMUSG00000022280	Rnf19a	15	-	36244086	36244230	36245415	36245629	36239932	36242065	36247121	36247283	6,68,75,91,59,73	7,37,62,75,58,72	8,75,62,60,74,65	17,59,72,60,63,72	363	293	0.951858513102	1.0	0.409,0.597,0.494,0.495,0.451,0.45	0.275,0.506,0.41,0.447,0.487,0.422	0.058
ENSMUSG00000022280	Rnf19a	15	-	36245415	36245629	36247121	36247283	36244086	36244230	36247750	36247865	0,42,54,85,36,54	4,55,70,72,57,71	8,47,50,38,59,45	6,63,87,63,77,43	311	363	1	1.0	0.0,0.471,0.474,0.579,0.424,0.47	0.609,0.465,0.401,0.413,0.472,0.55	-0.082
ENSMUSG00000022280	Rnf19a	15	-	36247121	36247283	36247750	36247865	36240350	36242065	36253000	36253163	0,39,42,84,45,57	0,7,3,10,3,4	0,43,52,36,49,49	0,4,3,1,10,4	264	311	1	1.0	NA,0.868,0.943,0.908,0.946,0.944	NA,0.927,0.953,0.977,0.852,0.935	-0.007
ENSMUSG00000022280	Rnf19a	15	-	36247121	36247283	36247750	36247865	36245415	36245629	36253000	36253163	0,38,43,84,46,59	4,49,56,66,39,53	0,43,52,37,48,49	7,61,32,37,60,51	264	311	1	1.0	0.0,0.477,0.475,0.6,0.581,0.567	0.0,0.454,0.657,0.541,0.485,0.531	0.005
ENSMUSG00000022329	Stk3	15	-	34958865	34959076	34999830	34999956	34945005	34945181	35008160	35008298	0,37,68,52,36,68	0,34,69,78,54,73	2,75,51,45,85,48	2,78,85,62,101,46	275	360	1	1.0	NA,0.588,0.563,0.466,0.466,0.549	0.567,0.557,0.44,0.487,0.524,0.577	0.001
ENSMUSG00000022329	Stk3	15	-	34999830	34999956	35008160	35008298	34958865	34959076	35072429	35072597	0,36,63,80,47,55	12,31,44,49,27,69	9,62,50,46,63,49	2,52,64,49,81,56	287	275	1	1.0	0.0,0.527,0.578,0.61,0.625,0.433	0.812,0.533,0.428,0.474,0.427,0.456	-0.059
ENSMUSG00000022325	Pop1	15	+	34517826	34518018	34526162	34526317	34515789	34515957	34528882	34529161	0,11,20,10,16,28	18,16,18,21,21,21	6,24,13,11,27,17	8,15,21,11,48,12	341	304	0.590382312392	1.0	0.0,0.38,0.498,0.298,0.404,0.543	0.401,0.588,0.356,0.471,0.334,0.558	-0.097
ENSMUSG00000022325	Pop1	15	+	34526162	34526317	34528882	34529230	34517826	34518018	34529862	34530637	0,12,12,16,23,17	48,45,38,48,36,67	3,13,14,10,31,10	19,52,45,16,56,40	304	497	0.86631440754	1.0	0.0,0.304,0.34,0.353,0.511,0.293	0.205,0.29,0.337,0.505,0.475,0.29	-0.05
ENSMUSG00000022324	Matn2	15	+	34399049	34399172	34402834	34402957	34388723	34388846	34409752	34409875	0,2,4,5,3,5	0,0,1,5,5,2	0,5,1,3,6,7	0,2,2,1,6,7	272	272	1	1.0	NA,1.0,0.8,0.5,0.375,0.714	NA,0.714,0.333,0.75,0.5,0.5	0.118
ENSMUSG00000022255	Mtdh	15	+	34114798	34114975	34116310	34116376	34114023	34114108	34117879	34118110	22,369,367,461,316,423	5,108,149,162,111,154	10,394,420,401,448,361	4,143,122,106,156,112	326	215	1	1.0	0.744,0.693,0.619,0.652,0.652,0.644	0.622,0.645,0.694,0.714,0.654,0.68	-0.001
ENSMUSG00000022255	Mtdh	15	+	34117879	34118110	34121422	34121512	34116310	34116376	34123667	34123766	73,643,747,819,621,905	0,5,4,4,1,5	44,734,702,701,843,721	0,6,11,5,10,8	380	239	1	1.0	1.0,0.988,0.992,0.992,0.997,0.991	1.0,0.987,0.976,0.989,0.981,0.983	0.007
ENSMUSG00000022255	Mtdh	15	+	34123667	34123766	34131163	34131288	34117879	34118110	34134290	34134398	8,169,182,223,164,258	34,166,260,312,165,306	15,176,189,183,213,199	33,279,233,255,355,210	248	274	1	1.0	0.206,0.529,0.436,0.441,0.523,0.482	0.334,0.411,0.473,0.442,0.399,0.511	0.008
ENSMUSG00000073411	H2-D1	17	+	35263378	35263648	35263838	35264114	35262729	35263186	35265783	35266059	6081,16855,19979,34853,16106,25746	11072,19825,22307,34512,18070,26566	8301,18876,16187,17588,23250,17023	12938,21237,19752,21418,28402,19847	419	425	1	1.0	0.358,0.463,0.476,0.506,0.475,0.496	0.394,0.474,0.454,0.454,0.454,0.465	0.013
ENSMUSG00000073411	H2-D1	17	+	35263838	35264114	35265783	35266059	35263378	35263648	35266186	35266303	9545,20201,23137,36436,18136,28412	15607,17668,20109,26575,15997,23551	11166,21617,19762,21233,27812,19904	15322,19969,18428,19091,26923,17252	425	425	1	1.0	0.379,0.533,0.535,0.578,0.531,0.547	0.422,0.52,0.517,0.527,0.508,0.536	0.012
ENSMUSG00000073411	H2-D1	17	+	35266481	35266514	35266687	35266726	35266186	35266303	35266865	35267499	1710,1669,1974,2789,1527,2582	2212,1961,1906,2987,1560,2350	1630,1954,1970,2092,2571,1781	2471,1794,1849,1998,2996,1751	182	188	1	1.0	0.444,0.468,0.517,0.491,0.503,0.532	0.405,0.529,0.524,0.52,0.47,0.512	-0.001
ENSMUSG00000039065	Fam173b	15	+	31608095	31608233	31609565	31609616	31605910	31606188	31616870	31617535	64,39,35,36,38,70	26,11,11,24,22,29	20,49,40,29,72,44	23,17,14,17,25,15	287	200	1	1.0	0.632,0.712,0.689,0.511,0.546,0.627	0.377,0.668,0.666,0.543,0.667,0.671	0.021
ENSMUSG00000039100	March6	15	-	31482497	31482598	31482803	31482923	31480284	31480422	31484945	31485080	2,128,164,205,152,170	3,60,68,73,71,123	3,211,142,164,131,158	1,99,61,72,58,69	269	250	1	1.0	0.383,0.665,0.691,0.723,0.666,0.562	0.736,0.665,0.684,0.679,0.677,0.68	-0.072
ENSMUSG00000056069	Otulinl	15	-	27658044	27658314	27659889	27660018	27655070	27657071	27662338	27662488	43,284,376,563,308,484	217,692,945,1495,837,1350	51,343,369,365,428,299	238,868,786,975,1363,912	278	419	1	1.0	0.23,0.382,0.375,0.362,0.357,0.351	0.244,0.373,0.414,0.361,0.321,0.331	0.002
ENSMUSG00000056069	Otulinl	15	-	27658044	27658314	27659889	27660018	27655070	27657071	27664343	27664435	0,28,32,50,21,51	224,692,952,1509,840,1360	3,25,22,23,43,17	237,871,788,976,1370,923	278	419	1	1.0	0.0,0.057,0.048,0.048,0.036,0.053	0.019,0.041,0.04,0.034,0.045,0.027	0.006
ENSMUSG00000056069	Otulinl	15	-	27658044	27658314	27659889	27659990	27656994	27657071	27662338	27662363	0,9,8,23,16,12	217,692,945,1495,837,1350	0,17,18,20,22,12	238,868,786,975,1363,912	250	419	1	1.0	0.0,0.021,0.014,0.025,0.031,0.015	0.0,0.032,0.037,0.033,0.026,0.022	-0.007
ENSMUSG00000056069	Otulinl	15	-	27659889	27660018	27662338	27662488	27658044	27658314	27664343	27664435	11,363,439,607,334,625	61,323,371,623,382,524	42,397,428,467,535,365	92,378,372,391,558,366	299	278	1	1.0	0.144,0.511,0.524,0.475,0.448,0.526	0.298,0.494,0.517,0.526,0.471,0.481	-0.026
ENSMUSG00000056069	Otulinl	15	-	27659889	27660018	27664343	27664435	27658044	27658314	27664536	27664568	20,257,369,540,266,470	61,291,337,569,356,470	15,319,322,350,341,301	89,348,349,363,510,344	241	278	1	1.0	0.274,0.505,0.558,0.523,0.463,0.536	0.163,0.514,0.516,0.527,0.435,0.502	0.034
ENSMUSG00000022265	Ank	15	+	27557163	27557247	27562723	27562894	27553688	27553807	27564901	27565036	0,101,112,134,119,194	0,268,296,325,317,512	12,140,108,105,182,129	25,387,333,325,497,432	233	320	1	1.0	NA,0.341,0.342,0.362,0.34,0.342	0.397,0.332,0.308,0.307,0.335,0.291	0.017
ENSMUSG00000022265	Ank	15	+	27571558	27571654	27590342	27590472	27567514	27567607	27590917	27591041	3,215,167,250,195,351	0,204,202,236,212,415	12,218,232,219,338,270	2,231,234,264,353,317	245	279	1	1.0	1.0,0.545,0.485,0.547,0.512,0.491	0.872,0.518,0.53,0.486,0.522,0.492	0.027
ENSMUSG00000022265	Ank	15	+	27590342	27590472	27590917	27591041	27571446	27571654	27591436	27591536	0,236,192,218,219,432	18,169,185,263,216,326	19,241,270,234,409,284	6,222,203,181,306,251	279	273	0.383285105738	1.0	0.0,0.577,0.504,0.448,0.498,0.565	0.756,0.515,0.565,0.559,0.567,0.525	-0.149
ENSMUSG00000022265	Ank	15	+	27590917	27591041	27591436	27591536	27590342	27590472	27593103	27594452	0,233,223,245,213,423	5,173,146,169,174,228	6,232,250,265,357,322	6,155,169,155,261,205	273	249	0.96218511864	1.0	0.0,0.551,0.582,0.569,0.528,0.629	0.477,0.577,0.574,0.609,0.555,0.589	-0.087
ENSMUSG00000022191	Drosha	15	+	12905598	12905701	12912510	12912555	12902584	12902684	12913898	12914056	2,34,31,42,22,56	0,10,14,24,8,16	10,28,51,20,82,33	16,13,24,13,16,12	252	194	0.845118274405	1.0	1.0,0.724,0.63,0.574,0.679,0.729	0.325,0.624,0.621,0.542,0.798,0.679	0.124
ENSMUSG00000022191	Drosha	15	+	12925990	12926073	12926205	12926309	12924055	12924197	12928862	12928955	13,14,31,44,17,26	87,17,31,46,42,65	18,25,23,25,55,24	83,20,28,35,88,43	232	253	1	1.0	0.14,0.473,0.522,0.511,0.306,0.304	0.191,0.577,0.473,0.438,0.405,0.378	-0.034
ENSMUSG00000022201	Zfr	15	+	12118238	12118338	12136395	12136678	12117850	12117947	12137904	12138049	3,40,63,82,46,75	0,92,111,174,93,155	1,36,48,32,46,52	2,120,121,119,85,114	249	432	0.533621957742	1.0	1.0,0.43,0.496,0.45,0.462,0.456	0.465,0.342,0.408,0.318,0.484,0.442	0.139
ENSMUSG00000022141	Nipbl	15	-	8306869	8307024	8307564	8307658	8305848	8305939	8307845	8307986	3,46,59,59,55,55	0,58,69,72,59,70	8,56,40,50,41,36	0,69,75,57,86,71	243	304	1	1.0	1.0,0.498,0.517,0.506,0.538,0.496	1.0,0.504,0.4,0.523,0.374,0.388	0.061
ENSMUSG00000110018	5430437J10Rik	15	+	5580628	5580822	5586974	5587037	5539624	5539725	5587685	5587771	18,6,16,8,12,22	0,1,0,3,0,7	38,25,25,5,16,20	0,0,1,0,0,2	343	212	1	1.0	1.0,0.788,1.0,0.622,1.0,0.66	1.0,1.0,0.939,1.0,1.0,0.861	-0.122
ENSMUSG00000110018	5430437J10Rik	15	+	5580628	5581268	5586974	5587037	5539624	5539725	5587685	5587771	17,9,19,4,16,18	0,1,0,3,0,7	20,19,24,2,4,20	0,0,1,0,0,2	789	212	0.266870218683	1.0	1.0,0.707,1.0,0.264,1.0,0.409	1.0,1.0,0.866,1.0,1.0,0.729	-0.203
ENSMUSG00000110018	5430437J10Rik	15	+	5582298	5582420	5586974	5587037	5581172	5581268	5587685	5587771	0,1,0,1,4,0	0,1,1,4,0,5	7,0,3,0,1,2	0,0,1,0,0,2	271	212	1	1.0	NA,0.439,0.0,0.164,1.0,0.0	1.0,NA,0.701,NA,1.0,0.439	-0.464
ENSMUSG00000071644	Eef1g	19	+	8972506	8972636	8972903	8973108	8969843	8969987	8977317	8977490	971,1205,1274,1536,1213,1785	4370,2019,2347,3097,1992,3077	1042,1484,1455,1316,2194,1313	3504,2399,2412,2163,4088,2250	279	354	1	1.0	0.22,0.431,0.408,0.386,0.436,0.424	0.274,0.44,0.434,0.436,0.405,0.425	-0.018
ENSMUSG00000071644	Eef1g	19	+	8972903	8973108	8977317	8977490	8972403	8972636	8977584	8977709	2596,1603,1718,2253,1667,2244	4355,1487,1795,2176,1580,2245	2062,1926,1922,1697,3264,1706	3458,1993,1854,1641,3281,1681	354	322	1	1.0	0.352,0.495,0.465,0.485,0.49,0.476	0.352,0.468,0.485,0.485,0.475,0.48	0.003
ENSMUSG00000022186	Oxct1	15	+	4101803	4101879	4128833	4128923	4101126	4101199	4142791	4142872	11,97,144,145,85,189	11,140,171,219,124,216	12,153,201,163,184,160	47,193,185,155,206,198	225	239	1	1.0	0.515,0.424,0.472,0.413,0.421,0.482	0.213,0.457,0.536,0.528,0.487,0.462	0.007
ENSMUSG00000035356	Nfkbiz	16	-	55813949	55814117	55814240	55814351	55811374	55812783	55815639	55815809	1,10,10,23,9,13	0,11,21,43,20,31	0,18,7,22,25,16	0,30,29,25,44,19	260	317	1	1.0	1.0,0.526,0.367,0.395,0.354,0.338	NA,0.422,0.227,0.518,0.409,0.507	0.08
ENSMUSG00000035356	Nfkbiz	16	-	55818991	55819022	55819566	55819706	55818747	55818851	55821767	55822115	0,4,18,51,19,17	0,5,3,6,6,9	0,15,21,28,30,27	0,3,7,1,7,6	289	180	1	1.0	NA,0.333,0.789,0.841,0.664,0.541	NA,0.757,0.651,0.946,0.727,0.737	-0.13
ENSMUSG00000035356	Nfkbiz	16	-	55819566	55819706	55821767	55822115	55818991	55819022	55836320	55836392	0,25,18,70,40,64	0,5,3,28,18,16	17,50,31,47,36,54	0,15,14,13,17,15	497	289	1	1.0	NA,0.744,0.777,0.592,0.564,0.699	1.0,0.66,0.563,0.678,0.552,0.677	-0.013
ENSMUSG00000021144	Mta1	12	+	113133540	113133576	113135796	113135828	113133184	113133337	113136280	113136432	5,19,27,34,17,17	16,21,24,43,28,66	5,18,20,19,25,26	17,31,31,39,35,35	185	181	1	1.0	0.234,0.47,0.524,0.436,0.373,0.201	0.223,0.362,0.387,0.323,0.411,0.421	0.019
ENSMUSG00000021285	Ppp1r13b	12	-	111846327	111846429	111858209	111858286	111844821	111844996	111866414	111866534	0,12,12,23,30,14	0,21,31,44,28,32	0,18,17,14,15,22	0,45,39,43,39,31	226	251	1	1.0	NA,0.388,0.301,0.367,0.543,0.327	NA,0.308,0.326,0.266,0.299,0.441	0.057
ENSMUSG00000037787	Apopt1	12	+	111724339	111724403	111730021	111730112	111722611	111722809	111733666	111734220	29,56,46,84,60,74	174,88,64,114,74,129	46,67,88,48,95,59	148,88,84,74,131,68	213	240	0.943710664371	1.0	0.158,0.418,0.447,0.454,0.477,0.393	0.259,0.462,0.541,0.422,0.45,0.494	-0.047
ENSMUSG00000037787	Apopt1	12	+	111724339	111724403	111730021	111730112	111722611	111722809	111751186	111751275	35,56,49,84,60,74	4,0,5,4,4,1	46,67,90,47,95,59	3,2,4,4,3,3	213	240	1	1.0	0.908,1.0,0.917,0.959,0.944,0.988	0.945,0.974,0.962,0.93,0.973,0.957	-0.004
ENSMUSG00000037787	Apopt1	12	+	111730021	111730112	111751186	111751275	111724339	111724403	111754963	111755053	41,81,85,85,48,100	9,1,10,0,0,1	96,56,83,79,101,66	1,0,7,4,1,2	240	238	1	1.0	0.819,0.988,0.894,1.0,1.0,0.99	0.99,1.0,0.922,0.951,0.99,0.97	-0.022
ENSMUSG00000007411	Mark3	12	+	111592576	111592768	111604510	111604564	111574522	111575101	111615395	111615444	0,67,79,99,39,86	0,23,16,28,10,13	0,69,71,68,82,55	0,15,22,27,34,24	341	203	1	1.0	NA,0.634,0.746,0.678,0.699,0.797	NA,0.733,0.658,0.6,0.589,0.577	0.079
ENSMUSG00000007411	Mark3	12	+	111628961	111629115	111633616	111633834	111628189	111628302	111639936	111640040	0,56,67,91,71,112	18,125,135,203,129,178	4,62,61,82,104,58	16,147,121,131,183,133	303	367	1	1.0	0.0,0.352,0.375,0.352,0.4,0.433	0.232,0.338,0.379,0.431,0.408,0.346	-0.037
ENSMUSG00000021281	Tnfaip2	12	+	111448487	111448639	111449230	111449329	111448246	111448369	111449765	111449889	0,2,4,3,2,0	9,293,398,506,249,428	0,2,0,4,0,1	27,302,321,345,337,238	301	248	1	1.0	0.0,0.006,0.008,0.005,0.007,0.0	0.0,0.005,0.0,0.009,0.0,0.003	0.002
ENSMUSG00000021281	Tnfaip2	12	+	111448538	111448639	111449230	111449329	111448246	111448369	111449765	111449889	0,268,309,435,247,324	9,293,398,506,249,428	25,241,259,267,266,222	27,302,321,345,337,238	250	248	1	1.0	0.0,0.476,0.435,0.46,0.496,0.429	0.479,0.442,0.445,0.434,0.439,0.481	-0.071
ENSMUSG00000021281	Tnfaip2	12	+	111450682	111450805	111451042	111451198	111449765	111449889	111451350	111451472	10,359,487,576,343,522	34,465,576,823,423,690	25,327,350,436,396,301	65,518,507,529,611,486	272	305	1	1.0	0.248,0.464,0.487,0.44,0.476,0.459	0.301,0.414,0.436,0.48,0.421,0.41	0.019
ENSMUSG00000018707	Dync1h1	12	+	110663172	110663276	110664535	110664747	110662841	110663059	110665082	110665236	86,197,197,342,168,295	271,381,471,675,418,617	157,218,180,223,320,221	445,401,463,424,750,330	253	361	1	1.0	0.312,0.425,0.374,0.42,0.364,0.406	0.335,0.437,0.357,0.429,0.378,0.489	-0.021
ENSMUSG00000018707	Dync1h1	12	+	110664535	110664747	110665082	110665236	110663172	110663276	110665663	110665806	234,372,458,663,413,602	375,313,473,489,306,507	366,356,429,411,759,390	579,416,388,427,633,368	361	303	1	1.0	0.344,0.499,0.448,0.532,0.531,0.499	0.347,0.418,0.481,0.447,0.502,0.471	0.031
ENSMUSG00000021262	Evl	12	+	108652921	108653099	108673288	108673352	108648314	108648483	108674406	108674465	130,819,1057,972,728,1025	96,227,289,264,187,306	171,1068,977,646,1080,818	122,267,291,204,347,246	327	213	1	1.0	0.469,0.702,0.704,0.706,0.717,0.686	0.477,0.723,0.686,0.673,0.67,0.684	0.012
ENSMUSG00000021262	Evl	12	+	108673288	108673352	108674406	108674465	108652921	108653099	108675396	108675626	73,297,331,362,259,322	28,150,165,184,97,195	67,317,278,204,383,241	84,177,183,135,225,153	213	208	0.330855341381	1.0	0.718,0.659,0.662,0.658,0.723,0.617	0.438,0.636,0.597,0.596,0.624,0.606	0.09
ENSMUSG00000021262	Evl	12	+	108674406	108674465	108675396	108675626	108673288	108673352	108676101	108676223	122,296,298,325,239,347	359,530,586,606,491,638	152,367,325,239,388,241	373,664,716,407,787,515	208	379	1	1.0	0.382,0.504,0.481,0.494,0.47,0.498	0.426,0.502,0.453,0.517,0.473,0.46	-0.0
ENSMUSG00000021262	Evl	12	+	108679828	108679889	108681490	108681554	108676101	108676223	108683194	108683261	192,281,308,327,222,327	361,343,426,391,271,441	185,310,340,198,402,246	361,431,481,233,492,340	210	213	1	1.0	0.35,0.454,0.423,0.459,0.454,0.429	0.342,0.422,0.418,0.463,0.453,0.423	0.008
ENSMUSG00000021111	Papola	12	+	105804926	105805008	105806486	105806596	105800683	105800750	105807164	105807218	15,102,157,149,93,177	87,177,239,313,144,242	17,121,145,132,156,153	82,237,235,285,253,194	231	259	1	1.0	0.162,0.393,0.424,0.348,0.42,0.451	0.189,0.364,0.409,0.342,0.409,0.469	0.003
ENSMUSG00000021111	Papola	12	+	105806486	105806596	105807164	105807218	105804926	105805008	105809342	105809432	14,128,179,206,121,214	0,0,3,4,3,3	25,188,208,169,192,149	0,1,0,3,1,1	259	203	1	1.0	1.0,1.0,0.979,0.976,0.969,0.982	1.0,0.993,1.0,0.978,0.993,0.992	-0.008
ENSMUSG00000021111	Papola	12	+	105806486	105806596	105808554	105808666	105804926	105805008	105809342	105809432	14,128,179,206,121,214	96,156,220,264,146,245	25,188,208,169,192,149	90,249,195,214,271,191	259	261	1	1.0	0.128,0.453,0.451,0.44,0.455,0.468	0.219,0.432,0.518,0.443,0.417,0.44	-0.012
ENSMUSG00000021111	Papola	12	+	105807164	105807218	105808554	105808666	105804926	105805008	105809342	105809432	0,0,3,4,3,3	96,156,220,264,146,245	0,1,0,3,1,1	90,249,195,214,271,191	203	261	1	1.0	0.0,0.0,0.017,0.019,0.026,0.015	0.0,0.005,0.0,0.018,0.005,0.007	0.007
ENSMUSG00000041415	Dicer1	12	-	104692302	104692465	104694477	104694746	104692126	104692202	104696273	104697144	100,84,124,127,95,147	151,86,72,104,79,109	54,106,126,104,132,93	132,114,59,68,140,82	418	312	1	1.0	0.331,0.422,0.562,0.477,0.473,0.502	0.234,0.41,0.614,0.533,0.413,0.458	0.017
ENSMUSG00000041415	Dicer1	12	-	104694477	104694746	104696273	104697854	104692302	104692465	104700364	104700502	14,284,286,365,268,416	110,72,130,106,92,127	121,324,316,347,398,330	102,120,103,109,140,76	1730	418	0.639334386254	1.0	0.03,0.488,0.347,0.454,0.413,0.442	0.223,0.395,0.426,0.435,0.407,0.512	-0.037
ENSMUSG00000041415	Dicer1	12	-	104694477	104694746	104696273	104697144	104692302	104692465	104700364	104700520	18,310,334,398,271,462	110,72,130,106,92,127	128,368,360,358,442,365	102,120,103,109,140,76	1020	418	0.63969760913	1.0	0.063,0.638,0.513,0.606,0.547,0.599	0.34,0.557,0.589,0.574,0.564,0.663	-0.053
ENSMUSG00000041415	Dicer1	12	-	104696273	104697144	104700364	104700520	104694477	104694746	104702401	104703182	8,51,43,48,25,58	64,333,361,435,296,489	1,53,41,61,51,36	138,367,386,371,467,390	305	1020	1	1.0	0.295,0.339,0.285,0.27,0.22,0.284	0.024,0.326,0.262,0.355,0.268,0.236	0.037
ENSMUSG00000041415	Dicer1	12	-	104731799	104731987	104737768	104737866	104731019	104731182	104738782	104738837	0,18,24,43,16,22	0,44,46,38,15,33	2,23,29,33,12,27	0,46,31,33,22,51	247	337	1	1.0	NA,0.358,0.416,0.607,0.593,0.476	1.0,0.406,0.561,0.577,0.427,0.419	-0.075
ENSMUSG00000041645	Ddx24	12	-	103409927	103410057	103411128	103411317	103407981	103408477	103416195	103416271	186,151,156,236,145,228	406,125,122,238,132,202	176,148,192,161,273,140	322,158,166,161,312,172	338	279	1	1.0	0.274,0.499,0.513,0.45,0.476,0.482	0.311,0.436,0.488,0.452,0.419,0.402	0.031
ENSMUSG00000041645	Ddx24	12	-	103411128	103411317	103416195	103416271	103409617	103410057	103417277	103417793	54,81,87,96,60,101	297,207,162,273,171,205	52,82,88,76,137,76	294,206,204,211,414,167	225	338	1	1.0	0.215,0.37,0.447,0.346,0.345,0.425	0.21,0.374,0.393,0.351,0.332,0.406	0.014
ENSMUSG00000041645	Ddx24	12	-	103416195	103416271	103417277	103417793	103411128	103411317	103418063	103418217	175,485,575,721,486,727	68,73,85,82,57,70	213,580,560,589,859,586	75,64,88,67,117,53	665	225	1	1.0	0.465,0.692,0.696,0.748,0.743,0.778	0.49,0.754,0.683,0.748,0.713,0.789	-0.009
ENSMUSG00000041645	Ddx24	12	-	103417277	103417793	103418063	103418217	103416195	103416271	103418961	103419483	26,96,131,122,109,173	275,477,579,740,502,753	28,139,151,133,176,113	283,575,581,570,901,567	303	665	1	1.0	0.172,0.306,0.332,0.266,0.323,0.335	0.178,0.347,0.363,0.339,0.3,0.304	-0.016
ENSMUSG00000057963	Itpk1	12	-	102606088	102606206	102623299	102623425	102588463	102588562	102675442	102675467	0,41,59,76,60,65	8,22,24,79,33,62	7,41,53,59,51,63	1,55,55,52,45,33	275	267	1	1.0	0.0,0.644,0.705,0.483,0.638,0.504	0.872,0.42,0.483,0.524,0.524,0.65	-0.083
ENSMUSG00000057963	Itpk1	12	-	102623299	102623425	102675442	102675467	102606088	102606206	102704721	102704930	0,6,2,11,5,8	0,48,54,76,45,83	0,2,12,4,4,4	1,66,64,73,66,60	174	275	1	1.0	NA,0.165,0.055,0.186,0.149,0.132	0.0,0.046,0.229,0.08,0.087,0.095	0.048
ENSMUSG00000021190	Lgmn	12	-	102394841	102394909	102395643	102395814	102394083	102394612	102398182	102398383	4096,4515,4719,6952,4223,6590	3933,1808,1996,3037,1747,2645	4462,5717,5143,5335,8085,5291	3090,2325,2075,2025,3756,2111	320	217	1	1.0	0.414,0.629,0.616,0.608,0.621,0.628	0.495,0.625,0.627,0.641,0.593,0.63	-0.016
ENSMUSG00000021190	Lgmn	12	-	102395643	102395814	102398182	102398383	102394841	102394909	102399904	102399994	3116,6064,6309,9309,5404,8563	6697,5048,5436,7696,4587,7030	3973,7390,6785,6782,10388,6603	6312,6279,5652,5588,9129,5913	350	320	1	1.0	0.298,0.523,0.515,0.525,0.519,0.527	0.365,0.518,0.523,0.526,0.51,0.505	-0.007
ENSMUSG00000021190	Lgmn	12	-	102398182	102398383	102399904	102399994	102395643	102395814	102400137	102400256	879,2064,2131,3191,1987,3093	4565,5498,5671,8305,5034,7866	1053,2635,2537,2379,3456,2410	5056,6751,6244,6424,9705,6162	239	350	1	1.0	0.22,0.355,0.355,0.36,0.366,0.365	0.234,0.364,0.373,0.352,0.343,0.364	-0.002
ENSMUSG00000021190	Lgmn	12	-	102399904	102399994	102400137	102400256	102398182	102398383	102401884	102401951	837,3107,3353,4730,3109,4596	1196,2616,2747,4171,2428,3857	1210,4040,3606,3768,5072,3732	1639,3330,2992,2972,4690,2928	268	239	1	1.0	0.384,0.514,0.521,0.503,0.533,0.515	0.397,0.52,0.518,0.531,0.491,0.532	-0.003
ENSMUSG00000021190	Lgmn	12	-	102402669	102402732	102403426	102403502	102401884	102401951	102404259	102404345	269,1549,1588,2355,1530,2337	520,1817,1965,2814,1896,2710	499,2022,1867,1799,2369,1830	729,2428,2107,2312,3043,2252	225	212	1	1.0	0.328,0.445,0.432,0.441,0.432,0.448	0.392,0.44,0.455,0.423,0.423,0.434	-0.007
ENSMUSG00000021190	Lgmn	12	-	102413464	102413562	102423584	102423755	102405795	102405877	102439630	102439813	344,3473,3802,5638,3282,5134	414,2794,2932,4124,2525,4112	588,4367,3841,4125,5271,4056	660,3527,3131,3160,4048,3104	320	247	1	1.0	0.391,0.49,0.5,0.513,0.501,0.491	0.407,0.489,0.486,0.502,0.501,0.502	-0.0
ENSMUSG00000021189	Atxn3	12	-	101945833	101945919	101948274	101948439	101945399	101945466	101958133	101958148	0,22,38,52,32,44	0,28,48,52,29,33	1,38,46,41,22,45	0,38,34,33,30,24	314	235	1	1.0	NA,0.37,0.372,0.428,0.452,0.499	1.0,0.428,0.503,0.482,0.354,0.584	-0.134
ENSMUSG00000024312	Wdr46	17	+	33944481	33944581	33948219	33948533	33943800	33943936	33948642	33948737	34,50,63,93,43,70	76,102,141,210,146,200	14,53,54,47,107,59	127,204,177,161,245,155	249	463	0.409669892495	1.0	0.454,0.477,0.454,0.452,0.354,0.394	0.17,0.326,0.362,0.352,0.448,0.414	0.086
ENSMUSG00000041846	Ppp4r3a	12	-	101042454	101042645	101049659	101049818	101041824	101042051	101051333	101051436	4,86,125,141,98,146	17,138,136,198,139,200	1,115,93,83,133,106	34,150,179,143,241,160	308	340	0.615871878362	1.0	0.206,0.408,0.504,0.44,0.438,0.446	0.031,0.458,0.364,0.391,0.379,0.422	0.066
ENSMUSG00000041846	Ppp4r3a	12	-	101043442	101043585	101044489	101044659	101042454	101042645	101049659	101049818	4,48,56,132,70,115	0,81,117,140,100,144	3,61,72,82,87,83	15,130,104,115,194,108	319	292	0.654128685849	1.0	1.0,0.352,0.305,0.463,0.391,0.422	0.155,0.3,0.388,0.395,0.291,0.413	0.165
ENSMUSG00000041846	Ppp4r3a	12	-	101044489	101044659	101049659	101049818	101043442	101043585	101051333	101051406	4,86,125,140,98,144	0,69,110,139,84,153	1,115,93,83,134,106	10,90,82,98,148,126	308	319	0.638852643506	1.0	1.0,0.563,0.541,0.511,0.547,0.494	0.094,0.57,0.54,0.467,0.484,0.466	0.172
ENSMUSG00000041846	Ppp4r3a	12	-	101049659	101049818	101051333	101051436	101044489	101044659	101051530	101051662	0,41,73,72,50,88	4,49,52,108,68,110	1,63,59,50,97,70	1,51,63,70,71,60	252	308	0.622563836634	1.0	0.0,0.506,0.632,0.449,0.473,0.494	0.55,0.602,0.534,0.466,0.625,0.588	-0.135
ENSMUSG00000022555	Dgat1	15	-	76502958	76503001	76503153	76503198	76502818	76502884	76503273	76503315	27,22,17,34,26,26	39,25,24,40,26,38	16,20,18,11,46,25	37,31,27,33,21,18	194	192	1	1.0	0.407,0.466,0.412,0.457,0.497,0.404	0.3,0.39,0.398,0.248,0.684,0.579	0.007
ENSMUSG00000022555	Dgat1	15	-	76504114	76504220	76504348	76504401	76503864	76503972	76504485	76504571	0,22,15,18,13,20	20,65,46,65,35,72	11,17,11,16,17,24	27,58,36,48,66,44	202	255	0.919151996342	1.0	0.0,0.299,0.292,0.259,0.319,0.26	0.34,0.27,0.278,0.296,0.245,0.408	-0.068
ENSMUSG00000022555	Dgat1	15	-	76504348	76504369	76504485	76504571	76504114	76504220	76504665	76504706	0,37,26,48,33,49	0,13,9,17,9,11	6,27,37,25,48,32	0,5,6,6,15,10	235	170	1	1.0	NA,0.673,0.676,0.671,0.726,0.763	1.0,0.796,0.817,0.751,0.698,0.698	-0.092
ENSMUSG00000021180	Rps6ka5	12	-	100558448	100558640	100570828	100570999	100554273	100554433	100574430	100574524	0,16,12,44,11,29	0,10,17,24,29,21	0,19,10,20,16,24	0,24,12,13,15,6	320	341	1	1.0	NA,0.63,0.429,0.661,0.288,0.595	NA,0.458,0.47,0.621,0.532,0.81	-0.058
ENSMUSG00000021180	Rps6ka5	12	-	100570828	100570999	100574430	100574524	100558448	100558640	100575122	100575256	0,3,8,4,7,9	0,7,10,38,11,16	0,9,6,8,8,6	0,12,4,23,18,24	243	320	1	1.0	NA,0.361,0.513,0.122,0.456,0.426	NA,0.497,0.664,0.314,0.369,0.248	-0.043
ENSMUSG00000021180	Rps6ka5	12	-	100619525	100619641	100654270	100654489	100615996	100616104	100678517	100678589	0,8,13,33,10,24	0,7,13,7,7,11	2,7,18,28,2,19	0,12,11,11,8,11	368	265	1	1.0	NA,0.451,0.419,0.772,0.507,0.611	1.0,0.296,0.541,0.647,0.153,0.554	0.02
ENSMUSG00000021180	Rps6ka5	12	-	100654270	100654489	100678517	100678589	100619525	100619641	100724780	100725028	0,1,2,4,1,3	0,25,13,16,16,12	0,0,4,2,3,4	2,8,31,26,14,22	221	368	1	1.0	NA,0.062,0.204,0.294,0.094,0.294	0.0,0.0,0.177,0.114,0.263,0.232	0.059
ENSMUSG00000001175	Calm1	12	+	100202392	100202423	100205612	100205719	100199434	100199716	100206097	100206233	117,760,851,1269,766,1205	302,1060,1322,1693,1137,1642	122,960,952,825,1217,867	345,1395,1573,1330,1899,1339	180	256	1	1.0	0.355,0.505,0.478,0.516,0.489,0.511	0.335,0.495,0.463,0.469,0.477,0.479	0.023
ENSMUSG00000001175	Calm1	12	+	100203574	100203718	100205612	100205719	100202392	100202423	100206097	100206233	251,2576,3153,4216,2414,3997	302,1064,1322,1700,1146,1642	359,3285,3399,3132,4322,3121	345,1404,1577,1333,1910,1339	293	256	1	1.0	0.421,0.679,0.676,0.684,0.648,0.68	0.476,0.672,0.653,0.672,0.664,0.671	-0.003
ENSMUSG00000021003	Galc	12	-	98208710	98208874	98212981	98213159	98207393	98207470	98214332	98214483	8,354,421,675,356,646	55,306,466,589,342,493	25,428,400,401,487,479	43,434,387,374,442,363	327	313	1	1.0	0.122,0.525,0.464,0.523,0.499,0.556	0.358,0.486,0.497,0.506,0.513,0.558	-0.038
ENSMUSG00000021003	Galc	12	-	98246253	98246292	98252009	98252149	98239569	98242772	98254164	98254278	0,367,374,446,303,495	6,95,111,151,78,108	14,368,366,379,369,331	5,118,102,101,99,86	289	188	0.806989259849	1.0	0.0,0.715,0.687,0.658,0.716,0.749	0.646,0.67,0.7,0.709,0.708,0.715	-0.104
ENSMUSG00000021003	Galc	12	-	98252009	98252149	98254164	98254278	98246253	98246292	98256626	98256690	0,252,312,398,226,398	8,298,385,474,276,452	1,295,316,278,276,313	5,381,360,369,288,287	263	289	1	1.0	0.0,0.482,0.471,0.48,0.474,0.492	0.18,0.46,0.491,0.453,0.513,0.545	-0.04
ENSMUSG00000021037	Ahsa1	12	+	87269874	87269957	87270336	87270454	87268154	87268345	87271338	87271427	141,273,313,451,306,471	328,416,434,518,400,551	161,415,395,402,573,312	373,493,521,450,747,493	232	267	1	1.0	0.331,0.43,0.454,0.501,0.468,0.496	0.332,0.492,0.466,0.507,0.469,0.421	-0.001
ENSMUSG00000021037	Ahsa1	12	+	87272571	87272700	87273122	87273224	87271338	87271427	87273446	87273498	555,398,563,646,471,678	505,257,351,480,265,401	568,589,601,544,890,544	602,334,372,353,590,301	278	251	1	1.0	0.498,0.583,0.592,0.549,0.616,0.604	0.46,0.614,0.593,0.582,0.577,0.62	-0.001
ENSMUSG00000021037	Ahsa1	12	+	87273122	87273224	87273446	87273498	87272571	87272700	87273590	87273979	514,332,480,568,361,513	502,164,220,306,201,261	597,439,492,439,697,362	400,225,233,229,368,182	251	201	1	1.0	0.451,0.618,0.636,0.598,0.59,0.611	0.544,0.61,0.628,0.606,0.603,0.614	-0.017
ENSMUSG00000021038	Vipas39	12	-	87253165	87253258	87254229	87254286	87252634	87252668	87256484	87256549	0,55,57,101,43,73	0,159,180,175,118,184	17,59,70,45,76,64	15,158,192,134,202,131	206	242	1	1.0	NA,0.289,0.271,0.404,0.3,0.318	0.571,0.305,0.3,0.283,0.307,0.365	-0.039
ENSMUSG00000021038	Vipas39	12	-	87254229	87254286	87256484	87256549	87253165	87253258	87257414	87257453	0,124,130,186,99,137	0,83,121,86,54,112	10,130,136,128,133,106	8,83,88,71,105,80	214	206	1	1.0	NA,0.59,0.508,0.676,0.638,0.541	0.546,0.601,0.598,0.634,0.549,0.561	0.009
ENSMUSG00000024855	Pacs1	19	-	5136692	5136919	5138929	5139065	5135119	5135239	5139279	5139322	3,38,43,79,57,96	0,85,61,175,112,101	19,85,50,81,97,46	5,130,104,120,123,96	285	376	1	1.0	1.0,0.371,0.482,0.373,0.402,0.556	0.834,0.463,0.388,0.471,0.51,0.387	0.022
ENSMUSG00000024855	Pacs1	19	-	5138929	5139065	5139279	5139322	5136692	5136919	5141159	5141202	0,5,14,20,19,17	3,59,68,93,43,48	0,21,10,17,19,13	6,62,40,71,65,61	192	285	1	1.0	0.0,0.112,0.234,0.242,0.396,0.345	0.0,0.335,0.271,0.262,0.303,0.24	-0.014
ENSMUSG00000024855	Pacs1	19	-	5143350	5143457	5143774	5143879	5142515	5142670	5144799	5144935	1,50,37,43,56,55	0,48,40,74,34,60	2,47,40,53,57,34	6,61,45,56,65,32	254	256	1	1.0	1.0,0.512,0.482,0.369,0.624,0.48	0.251,0.437,0.473,0.488,0.469,0.517	0.139
ENSMUSG00000007867	Ift43	12	+	86111610	86111675	86138792	86138825	86085093	86085186	86140051	86140095	22,40,47,46,54,36	19,9,17,13,12,12	34,52,43,39,42,39	27,14,20,8,20,12	214	182	1	1.0	0.496,0.791,0.702,0.751,0.793,0.718	0.517,0.76,0.646,0.806,0.641,0.734	0.024
ENSMUSG00000021252	Erg28	12	-	85816315	85816434	85819478	85819569	85815447	85816193	85822087	85822248	21,81,74,94,75,94	18,112,114,110,91,142	11,73,88,71,98,62	29,84,139,100,141,82	240	268	1	1.0	0.566,0.447,0.42,0.488,0.479,0.425	0.298,0.492,0.414,0.442,0.437,0.458	0.047
ENSMUSG00000021252	Erg28	12	-	85819478	85819569	85822087	85822248	85816315	85816434	85824470	85824522	7,58,71,89,65,90	6,69,68,68,59,93	15,86,91,64,90,77	20,69,77,90,97,67	310	240	1	1.0	0.475,0.394,0.447,0.503,0.46,0.428	0.367,0.491,0.478,0.355,0.418,0.471	0.021
ENSMUSG00000034290	Nek9	12	-	85310386	85310548	85311337	85311446	85308818	85308989	85312945	85313101	2,147,171,214,130,197	0,376,356,485,275,514	14,173,174,168,153,179	7,394,361,396,350,390	258	311	1	1.0	1.0,0.32,0.367,0.347,0.363,0.316	0.707,0.346,0.367,0.338,0.345,0.356	0.042
ENSMUSG00000034290	Nek9	12	-	85311337	85311446	85312945	85313101	85310386	85310548	85314181	85314228	0,151,222,244,142,257	0,111,173,160,122,162	0,232,176,178,179,176	2,139,124,156,106,107	305	258	1	1.0	NA,0.535,0.52,0.563,0.496,0.573	0.0,0.585,0.546,0.491,0.588,0.582	0.072
ENSMUSG00000034290	Nek9	12	-	85315579	85315724	85320713	85320906	85314401	85314602	85322028	85322079	0,157,195,273,195,279	0,215,230,265,166,260	0,186,231,214,182,199	0,228,221,240,183,225	342	294	1	1.0	NA,0.386,0.422,0.47,0.502,0.48	NA,0.412,0.473,0.434,0.461,0.432	0.01
ENSMUSG00000042350	Arel1	12	-	84934953	84935123	84940159	84940397	84934569	84934750	84941730	84941957	0,90,112,176,96,110	0,50,111,118,83,97	6,134,125,95,72,119	0,79,86,101,90,71	387	319	1	1.0	NA,0.597,0.454,0.551,0.488,0.483	1.0,0.583,0.545,0.437,0.397,0.58	-0.076
ENSMUSG00000002020	Ltbp2	12	-	84786355	84786484	84787365	84787449	84785973	84786111	84787903	84788095	0,30,15,17,39,43	9,47,35,28,55,98	3,44,18,26,49,29	6,54,62,35,127,95	233	278	1	1.0	0.0,0.432,0.338,0.42,0.458,0.344	0.374,0.493,0.257,0.47,0.315,0.267	-0.031
ENSMUSG00000002020	Ltbp2	12	-	84790994	84791117	84791596	84791722	84790241	84790373	84791821	84791944	0,61,18,26,49,65	1,56,30,28,45,77	0,50,34,28,90,60	8,53,45,28,100,78	275	272	1	1.0	0.0,0.519,0.372,0.479,0.519,0.455	0.0,0.483,0.428,0.497,0.471,0.432	0.006
ENSMUSG00000042507	Elmsan1	12	-	84162255	84162601	84171459	84171759	84160478	84160545	84172753	84174423	4,66,51,124,75,97	0,21,40,93,35,51	5,84,55,79,84,99	0,64,38,40,48,61	449	495	1	1.0	1.0,0.776,0.584,0.595,0.703,0.677	1.0,0.591,0.615,0.685,0.659,0.641	0.024
ENSMUSG00000021224	Numb	12	-	83811285	83811305	83825258	83825291	83808100	83808241	83831921	83831996	0,4,0,1,0,1	0,26,45,34,24,32	0,0,0,0,0,1	0,25,48,33,33,38	182	169	1	1.0	NA,0.125,0.0,0.027,0.0,0.028	NA,0.0,0.0,0.0,0.0,0.024	0.031
ENSMUSG00000021224	Numb	12	-	83811285	83811360	83825258	83825291	83808100	83808241	83831921	83831996	0,4,0,1,0,1	0,167,268,264,160,227	0,0,0,0,0,1	10,219,242,186,238,169	182	224	1	1.0	NA,0.029,0.0,0.005,0.0,0.005	0.0,0.0,0.0,0.0,0.0,0.007	0.007
ENSMUSG00000021224	Numb	12	-	83842217	83842358	83855439	83855524	83831921	83831996	83876667	83876812	0,41,38,70,37,92	0,139,172,231,121,209	0,68,42,46,51,45	2,167,158,175,173,122	234	290	1	1.0	NA,0.268,0.215,0.273,0.275,0.353	0.0,0.335,0.248,0.246,0.268,0.314	0.042
ENSMUSG00000019969	Psen1	12	+	83728697	83728784	83730538	83730712	83728225	83728324	83731673	83731792	9,136,138,185,96,198	39,257,321,496,305,465	23,161,163,122,176,122	62,374,361,313,483,317	236	323	1	1.0	0.24,0.42,0.37,0.338,0.301,0.368	0.337,0.371,0.382,0.348,0.333,0.345	-0.013
ENSMUSG00000013236	Ptprs	17	-	56429098	56429157	56434452	56434597	56424879	56424977	56434880	56435014	0,45,42,76,48,63	0,0,0,0,1,0	0,72,54,41,52,40	0,0,1,0,0,0	294	208	1	1.0	NA,1.0,1.0,1.0,0.971,1.0	NA,1.0,0.974,1.0,1.0,1.0	-0.001
ENSMUSG00000013236	Ptprs	17	-	56447359	56447470	56451651	56451840	56437785	56438055	56454186	56454328	0,100,111,124,102,170	12,51,51,57,59,80	6,105,124,91,79,120	2,66,52,64,50,58	338	260	0.938074908926	1.0	0.0,0.601,0.626,0.626,0.571,0.62	0.698,0.55,0.647,0.522,0.549,0.614	-0.089
ENSMUSG00000002679	Med6	12	-	81579569	81579685	81581800	81581909	81574524	81574552	81582632	81582715	10,46,53,54,35,76	32,27,38,43,33,68	7,56,56,43,79,51	28,41,35,43,65,40	258	265	1	1.0	0.243,0.636,0.589,0.563,0.521,0.534	0.204,0.584,0.622,0.507,0.555,0.567	0.008
ENSMUSG00000002679	Med6	12	-	81581800	81581909	81582632	81582715	81579569	81579685	81588982	81589074	8,46,63,86,54,80	19,43,53,48,55,69	13,68,72,67,107,73	25,50,52,48,68,55	232	258	1	1.0	0.319,0.543,0.569,0.666,0.522,0.563	0.366,0.602,0.606,0.608,0.636,0.596	-0.039
ENSMUSG00000021133	Susd6	12	+	80828025	80828243	80868426	80868624	80790509	80790815	80870074	80870210	0,181,206,274,145,235	0,205,207,287,168,230	1,160,144,180,141,161	1,230,199,223,158,227	367	347	1	1.0	NA,0.455,0.485,0.474,0.449,0.491	0.486,0.397,0.406,0.433,0.458,0.401	0.041
ENSMUSG00000021133	Susd6	12	+	80851213	80851276	80868426	80868624	80828025	80828243	80870074	80870210	0,16,13,33,17,38	0,264,307,395,248,328	0,25,29,26,13,19	1,328,283,299,216,321	212	347	1	1.0	NA,0.09,0.065,0.12,0.101,0.159	0.0,0.111,0.144,0.125,0.09,0.088	0.014
ENSMUSG00000021133	Susd6	12	+	80851213	80851276	80868426	80868624	80828025	80828243	80874148	80874576	0,16,13,32,17,38	0,106,147,170,118,138	0,25,29,26,13,19	0,151,124,134,98,143	212	347	1	1.0	NA,0.198,0.126,0.236,0.191,0.311	NA,0.213,0.277,0.241,0.178,0.179	-0.005
ENSMUSG00000021133	Susd6	12	+	80851213	80851276	80870074	80870210	80828025	80828243	80874148	80874576	0,16,13,32,17,38	0,87,95,127,97,138	0,25,29,26,13,19	0,108,96,105,86,106	212	285	1	1.0	NA,0.198,0.155,0.253,0.191,0.27	NA,0.237,0.289,0.25,0.169,0.194	-0.014
ENSMUSG00000021133	Susd6	12	+	80868426	80868624	80870074	80870210	80828025	80828243	80874148	80874576	0,106,147,170,118,138	0,87,95,127,97,138	0,151,124,134,98,143	0,108,96,105,86,106	347	285	1	1.0	NA,0.5,0.56,0.524,0.5,0.451	NA,0.535,0.515,0.512,0.483,0.526	-0.007
ENSMUSG00000021133	Susd6	12	+	80868426	80868624	80870074	80870210	80851213	80851276	80874148	80874576	0,100,94,144,89,98	0,87,95,126,97,138	0,126,106,109,91,68	0,108,96,104,86,105	347	285	1	1.0	NA,0.486,0.448,0.484,0.43,0.368	NA,0.489,0.476,0.463,0.465,0.347	-0.005
ENSMUSG00000021133	Susd6	12	+	80870074	80870210	80874148	80874576	80868426	80868624	80877095	80877873	0,137,133,192,116,164	11,389,481,623,363,573	1,154,142,142,104,156	9,470,435,376,426,407	285	577	1	1.0	0.0,0.416,0.359,0.384,0.393,0.367	0.184,0.399,0.398,0.433,0.331,0.437	-0.044
ENSMUSG00000015143	Actn1	12	-	80170182	80170248	80170685	80170766	80168857	80169016	80171728	80171875	75,647,642,763,534,796	4,25,31,29,28,70	158,801,833,596,1039,672	26,42,43,41,105,49	230	215	1	1.0	0.946,0.96,0.951,0.961,0.947,0.914	0.85,0.947,0.948,0.931,0.902,0.928	0.029
ENSMUSG00000021114	Atp6v1d	12	-	78850471	78850539	78852264	78852344	78849739	78849784	78857226	78857344	78,293,366,515,280,436	53,257,228,291,208,289	78,416,394,338,447,378	82,278,253,265,321,244	229	217	1	1.0	0.582,0.519,0.603,0.626,0.561,0.588	0.474,0.586,0.596,0.547,0.569,0.595	0.019
ENSMUSG00000021114	Atp6v1d	12	-	78852264	78852344	78857226	78857344	78850471	78850539	78861418	78861638	34,394,481,702,400,598	21,235,238,289,158,302	105,482,516,454,611,467	70,283,233,246,330,285	267	229	1	1.0	0.581,0.59,0.634,0.676,0.685,0.629	0.563,0.594,0.655,0.613,0.614,0.584	0.029
ENSMUSG00000021112	Mpp5	12	+	78820807	78820885	78824688	78824872	78819186	78819365	78825856	78825928	0,13,19,21,17,31	3,21,21,63,24,41	0,21,30,33,18,11	0,45,46,23,33,16	227	333	1	1.0	0.0,0.476,0.57,0.328,0.51,0.526	NA,0.406,0.489,0.678,0.444,0.502	-0.102
ENSMUSG00000021112	Mpp5	12	+	78826260	78826332	78829652	78829820	78825856	78825928	78830852	78831055	0,11,11,27,10,18	0,29,38,34,33,56	0,22,17,16,20,4	0,43,49,32,27,34	221	317	1	1.0	NA,0.352,0.293,0.533,0.303,0.316	NA,0.423,0.332,0.418,0.515,0.144	-0.007
ENSMUSG00000021112	Mpp5	12	+	78829652	78829820	78830852	78831055	78826260	78826332	78832364	78832475	0,34,40,41,20,48	14,45,27,57,40,54	0,46,37,27,25,28	0,60,40,28,46,29	317	352	1	1.0	0.0,0.456,0.622,0.444,0.357,0.497	NA,0.46,0.507,0.517,0.376,0.517	-0.079
ENSMUSG00000047454	Gphn	12	+	78492037	78492310	78504616	78504751	78481298	78481365	78562855	78562898	0,90,92,82,63,66	0,17,23,27,20,37	0,66,65,85,65,67	0,30,44,30,36,18	422	284	1	1.0	NA,0.781,0.729,0.671,0.679,0.546	NA,0.597,0.499,0.656,0.549,0.715	0.078
ENSMUSG00000021065	Fut8	12	+	77323844	77323937	77331895	77332329	77277360	77277455	77364968	77365084	0,20,32,32,32,21	0,127,196,269,157,228	0,15,40,27,34,31	3,180,158,192,278,218	242	583	1	1.0	NA,0.275,0.282,0.223,0.329,0.182	0.0,0.167,0.379,0.253,0.228,0.255	0.045
ENSMUSG00000021065	Fut8	12	+	77450099	77450276	77464059	77464210	77448472	77448719	77474998	77475882	0,55,75,100,95,85	0,60,74,89,68,86	4,105,113,93,115,93	6,57,87,83,118,87	326	300	1	1.0	NA,0.458,0.483,0.508,0.562,0.476	0.38,0.629,0.544,0.508,0.473,0.496	-0.008
ENSMUSG00000052609	Plekhg3	12	+	76572046	76572069	76573246	76573360	76571549	76571642	76575856	76577276	0,4,6,6,5,5	6,48,64,71,46,64	0,8,0,5,8,4	8,64,62,65,70,44	172	263	1	1.0	0.0,0.113,0.125,0.114,0.143,0.107	0.0,0.16,0.0,0.105,0.149,0.122	0.011
ENSMUSG00000052609	Plekhg3	12	+	76572049	76572069	76573246	76573360	76571603	76571642	76575856	76577276	0,8,4,8,2,8	6,48,64,71,46,64	0,8,6,8,3,6	8,64,62,65,70,44	169	263	1	1.0	0.0,0.206,0.089,0.149,0.063,0.163	0.0,0.163,0.131,0.161,0.063,0.175	-0.004
ENSMUSG00000052609	Plekhg3	12	+	76572394	76572658	76573246	76573360	76572049	76572069	76575856	76577276	1,85,96,132,77,124	6,62,89,83,46,87	17,55,97,64,103,86	8,83,74,80,68,48	413	263	1	1.0	0.096,0.466,0.407,0.503,0.516,0.476	0.575,0.297,0.455,0.338,0.491,0.533	-0.037
ENSMUSG00000021109	Hif1a	12	+	73930656	73930769	73932273	73932476	73928213	73928298	73936189	73936296	0,60,67,99,73,108	0,181,178,269,152,290	0,70,81,53,67,83	1,230,211,186,199,204	262	352	1	1.0	NA,0.308,0.336,0.331,0.392,0.333	0.0,0.29,0.34,0.277,0.311,0.353	0.078
ENSMUSG00000021109	Hif1a	12	+	73932273	73932476	73936189	73936296	73930656	73930769	73937652	73937800	0,148,199,262,142,262	0,55,68,74,69,102	2,179,158,143,185,180	0,82,76,61,61,84	352	256	1	1.0	NA,0.662,0.68,0.72,0.599,0.651	1.0,0.614,0.602,0.63,0.688,0.609	-0.028
ENSMUSG00000021109	Hif1a	12	+	73936189	73936296	73937652	73937800	73932273	73932476	73939528	73939749	0,103,97,147,76,153	0,102,115,121,94,151	0,127,115,115,98,128	5,108,90,102,131,117	256	297	1	1.0	NA,0.539,0.495,0.585,0.484,0.54	0.0,0.577,0.597,0.567,0.465,0.559	0.068
ENSMUSG00000021109	Hif1a	12	+	73944078	73944187	73944910	73945037	73941960	73942385	73945551	73947530	0,118,117,164,135,210	0,110,101,153,112,174	5,130,122,117,175,120	0,121,123,100,191,135	258	276	1	1.0	NA,0.534,0.553,0.534,0.563,0.564	1.0,0.535,0.515,0.556,0.495,0.487	-0.048
ENSMUSG00000021108	Prkch	12	+	73759552	73759741	73775389	73775533	73758885	73759024	73776911	73778176	1,131,159,266,136,183	14,115,132,174,112,170	22,173,198,208,231,180	19,135,144,94,161,132	338	293	0.428676118673	1.0	0.058,0.497,0.511,0.57,0.513,0.483	0.501,0.526,0.544,0.657,0.554,0.542	-0.115
ENSMUSG00000021076	Actr10	12	+	70952949	70953029	70954618	70954654	70949703	70949771	70956272	70956352	48,123,142,171,134,182	31,49,57,77,53,86	44,175,162,170,212,146	38,59,77,54,97,78	229	185	1	1.0	0.556,0.67,0.668,0.642,0.671,0.631	0.483,0.706,0.63,0.718,0.638,0.602	0.01
ENSMUSG00000021069	Pygl	12	-	70193738	70193805	70194232	70194367	70190810	70191156	70195503	70195711	247,208,264,397,174,331	263,103,153,175,111,167	159,235,208,204,368,180	149,137,113,138,231,100	284	216	1	1.0	0.417,0.606,0.568,0.633,0.544,0.601	0.448,0.566,0.583,0.529,0.548,0.578	0.02
ENSMUSG00000021069	Pygl	12	-	70194232	70194367	70195503	70195711	70193738	70193805	70196970	70197112	265,420,594,782,422,727	425,281,340,417,287,388	283,463,497,524,730,450	261,296,320,319,506,246	357	284	1	1.0	0.332,0.543,0.582,0.599,0.539,0.598	0.463,0.554,0.553,0.566,0.534,0.593	-0.012
ENSMUSG00000021069	Pygl	12	-	70195503	70195711	70196970	70197112	70194232	70194367	70197217	70197276	57,198,242,386,239,369	362,312,418,627,300,544	113,260,203,224,341,219	229,378,358,341,594,308	291	357	1	1.0	0.162,0.438,0.415,0.43,0.494,0.454	0.377,0.458,0.41,0.446,0.413,0.466	-0.029
ENSMUSG00000021067	Sav1	12	-	69969069	69969213	69975967	69976238	69965011	69966347	69984208	69984652	12,222,285,356,229,326	27,143,154,196,160,223	17,278,244,184,316,251	54,191,187,178,261,186	420	293	0.712232667195	1.0	0.237,0.52,0.564,0.559,0.5,0.505	0.18,0.504,0.477,0.419,0.458,0.485	0.06
ENSMUSG00000022253	Nadk2	15	+	9096013	9096092	9098808	9098874	9092713	9092850	9100105	9100145	2,33,42,53,42,52	0,0,0,0,0,0	2,34,42,29,33,34	0,0,0,1,0,0	228	215	1	1.0	1.0,1.0,1.0,1.0,1.0,1.0	1.0,1.0,1.0,0.965,1.0,1.0	0.006
ENSMUSG00000022253	Nadk2	15	+	9096013	9096092	9100105	9100202	9092713	9092850	9102982	9103038	2,29,32,49,32,38	4,35,34,28,22,28	2,27,37,23,29,23	7,22,31,36,29,22	228	246	0.840341565247	1.0	0.35,0.472,0.504,0.654,0.611,0.594	0.236,0.57,0.563,0.408,0.519,0.53	0.06
ENSMUSG00000022253	Nadk2	15	+	9100105	9100202	9102982	9103038	9096013	9096092	9103325	9103379	0,4,10,7,10,14	4,35,34,27,18,17	0,8,5,6,4,11	4,11,24,29,14,13	246	205	1	1.0	0.0,0.087,0.197,0.178,0.316,0.407	0.0,0.377,0.148,0.147,0.192,0.414	-0.015
ENSMUSG00000020982	Nemf	12	-	69322100	69322350	69324231	69324352	69320526	69320569	69324432	69324491	0,30,47,74,35,63	17,157,156,226,153,221	3,47,52,40,50,37	12,224,208,174,270,161	270	399	1	1.0	0.0,0.22,0.308,0.326,0.253,0.296	0.27,0.237,0.27,0.254,0.215,0.254	-0.016
ENSMUSG00000051890	Klhdc1	12	+	69258022	69258106	69259500	69259613	69256174	69256258	69263148	69263221	0,8,2,2,3,2	0,3,1,9,7,7	0,2,13,4,6,10	0,16,10,10,14,8	233	262	1	1.0	NA,0.75,0.692,0.2,0.325,0.243	NA,0.123,0.594,0.31,0.325,0.584	0.055
ENSMUSG00000022635	Zcrb1	15	-	93387576	93387652	93387746	93387859	93386105	93386286	93391050	93391158	310,166,204,295,180,234	398,76,102,129,91,114	372,201,256,239,374,184	292,110,98,92,190,84	262	225	1	1.0	0.401,0.652,0.632,0.663,0.629,0.638	0.522,0.611,0.692,0.69,0.628,0.653	-0.03
ENSMUSG00000022635	Zcrb1	15	-	93391453	93391565	93393706	93393764	93391050	93391158	93395586	93395615	0,0,8,15,2,14	303,334,440,541,288,443	11,5,13,8,16,7	376,361,416,334,537,328	207	261	1	1.0	0.0,0.0,0.022,0.034,0.009,0.038	0.036,0.017,0.038,0.029,0.036,0.026	-0.013
ENSMUSG00000022635	Zcrb1	15	-	93391453	93391565	93395586	93395615	93391050	93391158	93397169	93397255	30,71,81,132,66,79	187,147,199,239,140,215	49,79,66,77,96,93	256,165,220,165,278,132	178	261	1	1.0	0.19,0.415,0.374,0.447,0.409,0.35	0.219,0.412,0.306,0.406,0.336,0.508	-0.0
ENSMUSG00000022635	Zcrb1	15	-	93395586	93395615	93397169	93397255	93391453	93391565	93398162	93398301	195,224,243,427,208,316	16,27,36,44,14,35	168,229,273,258,372,265	23,31,21,22,44,26	235	178	1	1.0	0.902,0.863,0.836,0.88,0.918,0.872	0.847,0.848,0.908,0.899,0.865,0.885	0.003
ENSMUSG00000058624	Gda	19	-	21409871	21409939	21412497	21412595	21400558	21400705	21414813	21414921	6,28,10,30,22,30	0,20,12,13,12,26	4,21,22,9,21,11	0,13,10,11,12,15	247	217	1	1.0	1.0,0.552,0.423,0.67,0.617,0.503	1.0,0.587,0.659,0.418,0.606,0.392	0.017
ENSMUSG00000021000	Mia2	12	+	59144698	59144770	59146335	59146362	59137697	59137786	59146846	59146957	0,121,141,172,77,172	0,103,160,198,109,140	2,125,109,134,122,142	0,103,107,133,103,113	221	176	1	1.0	NA,0.483,0.412,0.409,0.36,0.495	1.0,0.491,0.448,0.445,0.485,0.5	-0.13
ENSMUSG00000021000	Mia2	12	+	59149463	59149568	59154355	59154478	59147851	59147923	59158252	59158367	0,117,163,189,127,160	2,207,293,351,194,297	6,164,138,169,150,135	5,237,261,263,275,219	254	272	1	1.0	0.0,0.377,0.373,0.366,0.412,0.366	0.562,0.426,0.362,0.408,0.369,0.398	-0.105
ENSMUSG00000021000	Mia2	12	+	59174105	59174188	59176330	59176459	59172524	59172592	59179849	59180008	11,106,150,212,114,182	37,208,275,388,264,333	10,138,132,140,175,143	73,254,265,272,342,251	232	278	1	1.0	0.263,0.379,0.395,0.396,0.341,0.396	0.141,0.394,0.374,0.381,0.38,0.406	0.016
ENSMUSG00000021000	Mia2	12	+	59174105	59174188	59179849	59180008	59172524	59172592	59184186	59184303	11,105,149,209,114,173	65,285,325,587,341,445	9,133,127,137,170,143	110,386,394,389,484,365	232	308	1	1.0	0.183,0.328,0.378,0.321,0.307,0.34	0.098,0.314,0.3,0.319,0.318,0.342	0.028
ENSMUSG00000021000	Mia2	12	+	59179849	59180008	59184186	59184303	59174105	59174188	59185728	59185787	12,32,47,94,53,61	58,158,221,368,176,273	12,57,55,33,68,41	81,250,234,222,344,234	308	266	1	1.0	0.152,0.149,0.155,0.181,0.206,0.162	0.113,0.165,0.169,0.114,0.146,0.131	0.028
ENSMUSG00000021024	Psma6	12	+	55408001	55408083	55410126	55410282	55398794	55398991	55412186	55412365	0,0,0,0,1,0	936,498,554,749,426,734	2,0,2,3,1,3	727,572,537,564,884,463	231	305	1	1.0	0.0,0.0,0.0,0.0,0.003,0.0	0.004,0.0,0.005,0.007,0.001,0.008	-0.004
ENSMUSG00000021024	Psma6	12	+	55408001	55408083	55410126	55410282	55407382	55407563	55412186	55412287	184,305,403,549,324,443	936,498,554,749,426,734	180,433,449,315,593,384	727,571,537,564,882,463	231	305	1	1.0	0.206,0.447,0.49,0.492,0.501,0.443	0.246,0.5,0.525,0.424,0.47,0.523	-0.018
ENSMUSG00000021024	Psma6	12	+	55410126	55410282	55412186	55412365	55408001	55408083	55414403	55414498	638,671,829,976,749,975	1945,619,737,942,559,946	677,814,921,774,1226,746	1516,786,707,755,1283,679	305	328	1	1.0	0.261,0.538,0.547,0.527,0.59,0.526	0.324,0.527,0.583,0.524,0.507,0.542	-0.003
ENSMUSG00000021024	Psma6	12	+	55412186	55412365	55414403	55414498	55410126	55410282	55418236	55418310	1178,579,668,883,514,899	1021,289,284,393,293,469	917,705,652,650,1050,578	795,381,332,385,628,311	328	244	1	1.0	0.462,0.598,0.636,0.626,0.566,0.588	0.462,0.579,0.594,0.557,0.554,0.58	0.025
ENSMUSG00000022607	Ptk2	15	-	73264213	73264329	73266101	73266202	73262513	73262614	73268808	73268893	0,16,25,17,16,48	0,26,16,21,13,18	0,38,17,26,24,17	0,13,12,14,36,18	250	265	1	1.0	NA,0.395,0.624,0.462,0.566,0.739	NA,0.756,0.6,0.663,0.414,0.5	-0.029
ENSMUSG00000022607	Ptk2	15	-	73330848	73331015	73343132	73343359	73325748	73325836	73365040	73365195	0,17,20,11,11,19	0,30,14,18,23,29	0,7,12,13,18,10	8,39,37,26,27,19	376	316	1	1.0	NA,0.323,0.546,0.339,0.287,0.355	0.0,0.131,0.214,0.296,0.359,0.307	0.152
ENSMUSG00000022607	Ptk2	15	-	73343132	73343359	73365040	73365195	73330848	73331015	73394647	73394744	0,1,2,7,3,1	0,28,47,29,31,43	0,3,8,4,7,3	0,39,42,36,46,41	304	376	1	1.0	NA,0.042,0.05,0.23,0.107,0.028	NA,0.087,0.191,0.121,0.158,0.083	-0.037
ENSMUSG00000022607	Ptk2	15	-	73360025	73360337	73365040	73365195	73343132	73343359	73394647	73394744	0,5,5,10,6,3	0,0,1,4,0,0	0,6,11,7,9,7	0,4,3,0,1,4	304	461	1	1.0	NA,1.0,0.883,0.791,1.0,1.0	NA,0.695,0.848,1.0,0.932,0.726	0.095
ENSMUSG00000022607	Ptk2	15	-	73391758	73391880	73392343	73392447	73343284	73343359	73394647	73394744	0,1,3,4,5,4	0,0,1,2,1,1	1,0,3,0,3,1	0,2,0,3,6,0	253	271	1	1.0	NA,1.0,0.763,0.682,0.843,0.811	1.0,0.0,1.0,0.0,0.349,1.0	0.262
ENSMUSG00000020954	Strn3	12	-	51629373	51629507	51633578	51633719	51627704	51627880	51643103	51643214	0,0,0,4,6,3	0,56,64,68,66,79	0,1,0,0,4,3	0,55,78,67,57,60	290	283	1	1.0	NA,0.0,0.0,0.054,0.081,0.036	NA,0.017,0.0,0.0,0.064,0.047	0.009
ENSMUSG00000020954	Strn3	12	-	51633578	51633719	51643103	51643214	51629373	51629507	51647993	51648135	0,10,17,11,11,19	0,8,14,0,6,7	0,17,15,21,9,9	0,11,9,12,11,7	260	290	1	1.0	NA,0.582,0.575,1.0,0.672,0.752	NA,0.633,0.65,0.661,0.477,0.589	0.114
ENSMUSG00000020952	Scfd1	12	+	51399998	51400098	51412503	51412643	51397692	51397778	51414094	51414185	0,49,92,94,35,84	0,99,88,105,74,113	4,76,85,58,92,82	17,76,101,73,158,81	249	289	1	1.0	NA,0.365,0.548,0.51,0.354,0.463	0.215,0.537,0.494,0.48,0.403,0.54	0.003
ENSMUSG00000035293	G2e3	12	+	51363951	51364020	51365254	51365559	51363416	51363546	51367774	51367956	0,4,1,6,1,3	0,17,38,20,24,33	0,2,3,4,4,0	0,28,34,17,19,20	218	454	1	1.0	NA,0.329,0.052,0.385,0.08,0.159	NA,0.129,0.155,0.329,0.305,0.0	0.017
ENSMUSG00000024483	Ankhd1	18	+	36655422	36655677	36656685	36656834	36654092	36654266	36657973	36658138	23,84,134,126,99,135	23,70,95,130,88,100	19,120,97,112,135,83	49,112,87,97,144,86	404	298	0.784531799158	1.0	0.425,0.47,0.51,0.417,0.454,0.499	0.222,0.441,0.451,0.46,0.409,0.416	0.063
ENSMUSG00000024483	Ankhd1	18	+	36655422	36655677	36656685	36656862	36654092	36654266	36657973	36658138	23,84,134,126,99,135	0,0,0,0,1,0	19,120,97,112,135,83	0,0,0,0,3,0	404	326	1	1.0	1.0,1.0,1.0,1.0,0.988,1.0	1.0,1.0,1.0,1.0,0.973,1.0	0.002
ENSMUSG00000024483	Ankhd1	18	+	36655473	36655677	36656685	36656834	36654092	36654266	36657973	36658138	17,58,60,56,34,95	23,70,95,130,88,100	12,54,48,61,85,52	49,112,87,97,144,86	353	298	1	1.0	0.384,0.412,0.348,0.267,0.246,0.445	0.171,0.289,0.318,0.347,0.333,0.338	0.051
ENSMUSG00000024483	Ankhd1	18	+	36655473	36655677	36656685	36656862	36654092	36654266	36657973	36658138	17,58,60,56,34,95	0,0,0,0,1,0	12,54,48,61,85,52	0,0,0,0,3,0	353	326	1	1.0	1.0,1.0,1.0,1.0,0.969,1.0	1.0,1.0,1.0,1.0,0.963,1.0	0.001
ENSMUSG00000022892	App	16	-	84962721	84962868	84965669	84965770	84954439	84955432	84978063	84978285	68,589,637,823,586,815	307,1166,1261,1936,1159,1717	111,699,537,656,910,574	293,1517,1230,1193,1962,1272	250	296	1	1.0	0.208,0.374,0.374,0.335,0.374,0.36	0.31,0.353,0.341,0.394,0.354,0.348	-0.013
ENSMUSG00000022892	App	16	-	84965669	84965770	84978063	84978285	84962721	84962868	85013626	85013726	115,1715,1916,2567,1628,2325	116,817,862,1252,809,1196	238,2021,1817,1853,2614,1820	168,1004,902,890,1297,858	371	250	1	1.0	0.4,0.586,0.6,0.58,0.576,0.567	0.488,0.576,0.576,0.584,0.576,0.588	-0.013
ENSMUSG00000022892	App	16	-	84978063	84978285	85013626	85013726	84965669	84965770	85015231	85015360	18,651,724,933,673,863	127,1344,1587,2011,1312,1931	68,821,687,790,981,713	208,1617,1346,1451,2069,1432	249	371	1	1.0	0.174,0.419,0.405,0.409,0.433,0.4	0.328,0.431,0.432,0.448,0.414,0.426	-0.04
ENSMUSG00000022892	App	16	-	85040250	85040307	85043575	85043743	85030231	85030365	85056323	85056526	103,2337,2735,3748,2246,3518	4,209,208,251,211,263	166,2864,2729,2557,3262,2659	4,220,204,216,269,221	317	206	1	1.0	0.944,0.879,0.895,0.907,0.874,0.897	0.964,0.894,0.897,0.885,0.887,0.887	-0.003
ENSMUSG00000035954	Dock4	12	+	40731824	40731906	40733177	40733348	40730287	40730388	40737367	40737560	0,18,32,13,6,20	0,22,35,53,32,65	2,15,19,33,7,13	0,44,31,35,22,54	231	320	1	1.0	NA,0.531,0.559,0.254,0.206,0.299	1.0,0.321,0.459,0.566,0.306,0.25	-0.114
ENSMUSG00000001627	Ifrd1	12	-	40213208	40213259	40213977	40214135	40212938	40213117	40216189	40216314	35,134,151,186,130,202	22,58,85,106,71,104	18,160,141,157,240,183	8,94,63,80,114,75	307	200	1	1.0	0.509,0.601,0.536,0.533,0.544,0.559	0.594,0.526,0.593,0.561,0.578,0.614	-0.031
ENSMUSG00000001627	Ifrd1	12	-	40213977	40214135	40216189	40216314	40213208	40213259	40217157	40217242	14,93,81,153,96,139	34,130,180,234,166,237	9,129,95,79,180,120	38,209,158,157,228,171	274	307	1	1.0	0.316,0.445,0.335,0.423,0.393,0.397	0.21,0.409,0.403,0.361,0.469,0.44	0.003
ENSMUSG00000073412	Lst1	17	-	35186584	35186604	35186945	35187041	35185094	35185310	35188356	35188439	217,62,84,122,98,119	254,66,81,109,75,101	136,83,120,121,184,67	153,72,90,86,195,62	245	169	1	1.0	0.371,0.393,0.417,0.436,0.474,0.448	0.38,0.443,0.479,0.493,0.394,0.427	-0.013
ENSMUSG00000020572	Nampt	12	+	32839150	32839287	32840924	32841150	32838298	32838457	32842684	32842804	15,375,487,765,410,664	28,786,1039,1487,853,1285	9,390,422,497,478,418	57,782,913,978,986,872	286	375	1	1.0	0.413,0.385,0.381,0.403,0.387,0.404	0.172,0.395,0.377,0.4,0.389,0.386	0.042
ENSMUSG00000020572	Nampt	12	+	32846705	32846846	32848616	32848751	32842684	32842804	32850422	32853349	26,538,702,946,558,877	58,471,625,918,549,786	50,531,626,660,751,540	70,548,531,569,648,543	290	284	1	1.0	0.305,0.528,0.524,0.502,0.499,0.522	0.412,0.487,0.536,0.532,0.532,0.493	-0.019
ENSMUSG00000002997	Prkar2b	12	-	31960381	31960522	31962998	31963137	31958475	31958721	31963897	31963963	8,72,70,129,54,91	11,4,3,9,5,1	8,76,61,74,91,78	2,3,10,3,3,1	288	290	1	1.0	0.423,0.948,0.959,0.935,0.916,0.989	0.801,0.962,0.86,0.961,0.968,0.987	-0.061
ENSMUSG00000020628	Trappc12	12	-	28697143	28697242	28701535	28701609	28692493	28692594	28703525	28703598	11,22,27,34,18,33	1,33,49,53,30,40	15,22,26,25,30,32	11,45,40,62,44,46	223	248	0.781071426	1.0	0.924,0.426,0.38,0.416,0.4,0.478	0.603,0.352,0.42,0.31,0.431,0.436	0.079
ENSMUSG00000020628	Trappc12	12	-	28737732	28737849	28746298	28747536	28722362	28722476	28750328	28750429	0,544,664,744,544,794	7,73,62,105,51,99	48,658,663,616,716,565	1,58,58,51,58,52	1387	266	0.118656026385	1.0	0.0,0.588,0.673,0.576,0.672,0.606	0.902,0.685,0.687,0.698,0.703,0.676	-0.206
ENSMUSG00000033530	Ttc7b	12	-	100325543	100325746	100332578	100332719	100300769	100301770	100347935	100348033	3,36,65,89,33,73	30,105,120,202,95,143	5,78,48,66,106,40	33,165,112,107,162,96	290	352	1	1.0	0.108,0.294,0.397,0.348,0.297,0.383	0.155,0.365,0.342,0.428,0.443,0.336	-0.04
ENSMUSG00000033530	Ttc7b	12	-	100419491	100419570	100446859	100446981	100415134	100415307	100466179	100466298	0,41,77,69,34,40	0,55,61,66,45,42	5,66,47,41,43,43	0,60,64,56,74,43	271	228	1	1.0	NA,0.385,0.515,0.468,0.389,0.445	1.0,0.481,0.382,0.381,0.328,0.457	-0.064
ENSMUSG00000033530	Ttc7b	12	-	100446859	100446981	100466179	100466310	100419491	100419570	100495271	100495440	0,53,82,71,40,70	0,55,57,88,29,40	5,83,75,56,70,53	4,47,46,40,43,61	280	271	1	1.0	NA,0.483,0.582,0.438,0.572,0.629	0.547,0.631,0.612,0.575,0.612,0.457	-0.032
ENSMUSG00000054309	Cpsf3	12	+	21295029	21295207	21296646	21296736	21293225	21293354	21297788	21297938	0,123,116,215,120,176	18,65,78,86,66,103	2,169,177,151,190,173	11,96,75,76,120,77	327	239	0.956184579819	1.0	0.0,0.58,0.521,0.646,0.571,0.555	0.117,0.563,0.633,0.592,0.536,0.622	-0.032
ENSMUSG00000054309	Cpsf3	12	+	21302358	21302505	21305302	21305455	21301415	21301574	21306772	21306881	36,177,172,215,147,207	91,114,117,195,144,207	54,212,205,171,209,189	123,166,160,124,297,190	296	302	1	1.0	0.288,0.613,0.6,0.529,0.51,0.505	0.309,0.566,0.567,0.585,0.418,0.504	0.016
ENSMUSG00000054309	Cpsf3	12	+	21302358	21302505	21305302	21305469	21301415	21301574	21306772	21306881	36,177,172,215,147,207	1,5,1,13,6,16	54,212,205,171,209,189	3,13,7,6,12,6	296	316	1	1.0	0.975,0.974,0.995,0.946,0.963,0.932	0.951,0.946,0.969,0.968,0.949,0.971	0.005
ENSMUSG00000054309	Cpsf3	12	+	21305302	21305455	21306772	21306881	21302358	21302505	21307992	21308091	40,105,139,183,121,196	118,92,105,150,116,143	67,139,164,166,221,139	140,129,123,86,206,123	302	258	1	1.0	0.225,0.494,0.531,0.51,0.471,0.539	0.29,0.479,0.533,0.622,0.478,0.491	-0.021
ENSMUSG00000054309	Cpsf3	12	+	21310196	21310284	21313766	21313863	21308903	21308998	21314647	21314835	218,72,128,145,103,132	358,67,81,117,56,111	186,117,116,119,198,112	238,82,77,81,200,63	237	246	1	1.0	0.387,0.527,0.621,0.563,0.656,0.552	0.448,0.597,0.61,0.604,0.507,0.649	-0.018
ENSMUSG00000062352	Itgb1bp1	12	-	21271418	21271568	21272055	21272148	21269805	21270957	21274765	21274902	89,89,71,103,59,80	497,161,184,216,153,187	79,80,96,66,103,83	295,195,184,142,246,152	242	299	1	1.0	0.181,0.406,0.323,0.371,0.323,0.346	0.249,0.336,0.392,0.365,0.341,0.403	-0.023
ENSMUSG00000062352	Itgb1bp1	12	-	21272055	21272148	21274765	21274902	21271287	21271568	21276819	21276898	86,133,100,181,107,177	214,93,109,114,83,115	82,114,131,114,189,110	158,113,107,109,162,86	286	242	1	1.0	0.254,0.548,0.437,0.573,0.522,0.566	0.305,0.461,0.509,0.469,0.497,0.52	0.023
ENSMUSG00000003206	Ebi3	17	+	55953888	55954018	55954302	55954481	55952639	55952928	55956184	55956339	20,63,83,136,79,89	71,115,118,243,98,178	56,81,85,93,115,108	159,155,141,172,229,133	279	328	1	1.0	0.249,0.392,0.453,0.397,0.487,0.37	0.293,0.381,0.415,0.389,0.371,0.488	0.002
ENSMUSG00000003206	Ebi3	17	+	55954302	55954481	55956184	55956339	55953888	55954018	55956621	55957022	40,92,138,247,119,165	127,103,92,199,92,120	142,107,97,129,177,97	163,115,113,116,232,118	328	304	1	1.0	0.226,0.453,0.582,0.535,0.545,0.56	0.447,0.463,0.443,0.508,0.414,0.432	0.032
ENSMUSG00000045679	Pqlc3	12	-	16997495	16997703	16997773	16997856	16993654	16995644	16999812	17000116	0,259,320,432,238,383	0,4,4,2,1,4	5,322,305,267,348,284	0,2,3,3,5,1	232	357	1	1.0	NA,0.99,0.992,0.997,0.997,0.993	1.0,0.996,0.994,0.993,0.991,0.998	-0.002
ENSMUSG00000022472	Desi1	15	-	81999504	81999614	82002540	82002610	81998109	81998232	82003757	82003779	0,34,26,39,43,43	10,47,60,93,51,62	11,41,28,49,43,25	7,66,50,24,67,71	219	259	0.555411603333	1.0	0.0,0.461,0.339,0.332,0.499,0.451	0.65,0.424,0.398,0.707,0.431,0.294	-0.137
ENSMUSG00000055762	Eef1d	15	-	75897225	75897282	75900690	75900762	75896819	75896919	75901131	75901252	690,452,520,604,510,629	16,2,9,19,7,7	657,522,502,487,903,527	4,14,4,7,23,10	221	206	1	1.0	0.976,0.995,0.982,0.967,0.985,0.988	0.994,0.972,0.992,0.985,0.973,0.98	-0.001
ENSMUSG00000020585	Laptm4a	12	+	8931627	8931748	8934695	8934772	8921663	8922294	8934865	8934988	83,1700,1931,3047,1602,2704	138,731,945,1301,743,1166	203,2139,1906,2154,2613,1870	189,958,947,921,1291,895	270	226	1	1.0	0.335,0.661,0.631,0.662,0.643,0.66	0.473,0.651,0.628,0.662,0.629,0.636	-0.014
ENSMUSG00000020585	Laptm4a	12	+	8934695	8934772	8934865	8934988	8931627	8931748	8935986	8936082	54,1105,1197,1776,953,1658	388,1546,1856,2505,1650,2463	109,1351,1265,1445,1513,1179	423,1944,1919,2094,2662,2024	226	272	1	1.0	0.143,0.462,0.437,0.46,0.41,0.448	0.237,0.455,0.442,0.454,0.406,0.412	-0.008
ENSMUSG00000020634	Ubxn2a	12	-	4885720	4885858	4891314	4891421	4883822	4883981	4894537	4894679	0,26,21,34,26,47	13,44,75,69,29,63	0,31,26,44,38,27	3,44,66,53,44,38	256	287	0.81087831258	1.0	0.0,0.398,0.239,0.356,0.501,0.455	0.0,0.441,0.306,0.482,0.492,0.443	-0.036
ENSMUSG00000020634	Ubxn2a	12	-	4885720	4885858	4894537	4894679	4883822	4883981	4902219	4902272	0,39,29,70,55,73	13,40,71,64,29,58	4,46,35,32,59,44	3,42,61,52,41,38	291	287	0.983633369829	1.0	0.0,0.49,0.287,0.519,0.652,0.554	0.568,0.519,0.361,0.378,0.587,0.533	-0.074
ENSMUSG00000037336	Mfsd2b	12	-	4869131	4869210	4869534	4869658	4868912	4869043	4870498	4870623	0,2,13,10,7,9	0,0,8,7,5,10	0,4,4,5,9,8	0,12,2,2,2,4	273	228	1	1.0	NA,1.0,0.576,0.544,0.539,0.429	NA,0.218,0.626,0.676,0.79,0.626	0.03
ENSMUSG00000037336	Mfsd2b	12	-	4869131	4869210	4869534	4869672	4868912	4869043	4870498	4870623	0,2,1,2,0,2	0,0,8,7,5,10	0,0,3,0,0,0	0,12,2,2,2,4	287	228	1	1.0	NA,1.0,0.09,0.185,0.0,0.137	NA,0.0,0.544,0.0,0.0,0.0	0.174
ENSMUSG00000020652	Cenpo	12	-	4217207	4217322	4231515	4231682	4216518	4216778	4233530	4233657	0,25,19,31,18,31	0,15,25,18,18,22	0,19,30,10,28,21	2,21,9,9,27,11	316	264	1	1.0	NA,0.582,0.388,0.59,0.455,0.541	0.0,0.43,0.736,0.481,0.464,0.615	0.057
ENSMUSG00000071454	Dtnb	12	+	3617605	3617691	3632809	3632964	3596648	3596862	3643916	3644022	0,28,14,13,12,8	12,10,18,10,7,8	0,6,9,18,15,14	0,12,8,10,36,12	235	304	1	1.0	0.0,0.784,0.502,0.627,0.689,0.564	NA,0.393,0.593,0.7,0.35,0.601	0.0
ENSMUSG00000071454	Dtnb	12	+	3773550	3773640	3779618	3779654	3772586	3772746	3781105	3781398	37,8,9,17,10,10	39,8,6,5,9,8	27,9,1,14,25,11	16,10,4,5,11,5	239	185	1	1.0	0.423,0.436,0.537,0.725,0.462,0.492	0.566,0.411,0.162,0.684,0.638,0.63	-0.003
ENSMUSG00000024588	Fech	18	-	64464085	64464184	64467727	64467834	64462106	64462214	64470681	64470816	7,56,86,84,68,117	0,52,74,115,73,72	1,93,92,89,103,71	4,87,71,71,96,93	256	248	0.950575929297	1.0	1.0,0.511,0.53,0.414,0.474,0.612	0.195,0.509,0.557,0.548,0.51,0.425	0.133
ENSMUSG00000024588	Fech	18	-	64467727	64467834	64470681	64470816	64464085	64464184	64475056	64475205	0,178,147,215,143,193	13,83,88,121,53,118	2,161,143,189,183,145	8,107,78,77,116,110	284	256	1	1.0	0.0,0.659,0.601,0.616,0.709,0.596	0.184,0.576,0.623,0.689,0.587,0.543	-0.003
ENSMUSG00000024588	Fech	18	-	64470681	64470816	64475056	64475205	64467727	64467834	64478650	64478770	0,133,170,274,90,188	7,103,100,119,103,156	0,172,172,135,161,154	1,124,123,116,129,101	298	284	1	1.0	0.0,0.552,0.618,0.687,0.454,0.535	0.0,0.569,0.571,0.526,0.543,0.592	0.007
ENSMUSG00000024397	Aif1	17	-	35171413	35171576	35171762	35171804	35170990	35171193	35172127	35172194	444,124,159,245,160,216	1219,198,297,390,286,426	290,195,180,229,343,210	864,327,371,473,708,389	191	312	1	1.0	0.373,0.506,0.467,0.506,0.477,0.453	0.354,0.493,0.442,0.442,0.442,0.469	0.023
ENSMUSG00000024397	Aif1	17	-	35172284	35172346	35172514	35172689	35172127	35172194	35173140	35173275	0,0,1,3,0,0	403,132,188,248,170,250	3,0,0,1,1,1	274,192,215,241,419,214	324	211	1	1.0	0.0,0.0,0.003,0.008,0.0,0.0	0.007,0.0,0.0,0.003,0.002,0.003	-0.001
ENSMUSG00000095609	Gm21188	13	-	120041846	120041950	120046770	120046950	120034604	120035557	120052089	120052130	93,145,163,208,203,203	19,4,3,23,13,19	76,186,172,168,333,199	8,11,10,5,22,8	329	253	1	1.0	0.79,0.965,0.977,0.874,0.923,0.891	0.88,0.929,0.93,0.963,0.921,0.95	-0.026
ENSMUSG00000095609	Gm21188	13	-	120044509	120044707	120045472	120045665	120040092	120041950	120046770	120046950	103,179,192,200,162,245	39,29,33,46,31,31	91,239,186,169,371,211	29,42,39,19,78,20	342	347	1	1.0	0.728,0.862,0.855,0.815,0.841,0.889	0.761,0.852,0.829,0.9,0.828,0.915	-0.016
ENSMUSG00000095609	Gm21188	13	-	120044509	120044707	120046770	120046950	120040092	120041950	120052089	120052178	93,147,166,216,203,206	15,25,33,45,29,30	76,198,178,170,345,208	31,39,32,16,68,17	329	347	1	1.0	0.867,0.861,0.841,0.835,0.881,0.879	0.721,0.843,0.854,0.918,0.843,0.928	0.009
ENSMUSG00000095609	Gm21188	13	-	120045472	120045665	120046770	120046950	120043424	120044707	120052089	120052194	117,149,163,209,205,203	24,69,59,65,59,71	76,189,179,171,344,202	34,80,48,51,163,59	329	342	1	1.0	0.835,0.692,0.742,0.77,0.783,0.748	0.699,0.711,0.795,0.777,0.687,0.781	0.02
ENSMUSG00000114608	Gm36161	13	+	120015603	120015768	120016881	120017074	120010389	120010451	120017842	120018931	34,130,150,207,150,190	75,46,66,84,65,108	75,126,132,127,274,187	51,67,86,53,164,140	314	342	1	1.0	0.331,0.755,0.712,0.729,0.715,0.657	0.616,0.672,0.626,0.723,0.645,0.593	0.004
ENSMUSG00000062822	4833420G17Rik	13	+	119466010	119466304	119466866	119466956	119462767	119463119	119469514	119470161	8,98,143,188,126,154	23,47,37,59,33,51	28,104,140,107,128,127	27,36,37,44,60,30	443	239	1	1.0	0.158,0.529,0.676,0.632,0.673,0.62	0.359,0.609,0.671,0.567,0.535,0.695	-0.025
ENSMUSG00000062822	4833420G17Rik	13	+	119466073	119466304	119466866	119466956	119462773	119463119	119469514	119469825	2,81,77,103,59,66	23,47,37,59,33,51	5,59,62,59,74,68	27,36,37,44,60,30	380	239	1	1.0	0.052,0.52,0.567,0.523,0.529,0.449	0.104,0.508,0.513,0.458,0.437,0.588	0.005
ENSMUSG00000062822	4833420G17Rik	13	+	119477683	119477854	119479427	119479522	119475936	119476006	119480934	119481030	46,79,85,116,61,64	78,38,55,42,33,38	68,79,64,55,101,60	29,53,48,35,74,34	320	244	1	1.0	0.31,0.613,0.541,0.678,0.585,0.562	0.641,0.532,0.504,0.545,0.51,0.574	-0.003
ENSMUSG00000062822	4833420G17Rik	13	+	119479427	119479522	119480934	119481030	119477683	119477854	119484452	119484493	38,33,70,62,45,42	82,38,48,58,38,61	42,51,59,33,64,44	35,31,57,29,113,22	244	245	0.844151444962	1.0	0.318,0.466,0.594,0.518,0.543,0.409	0.546,0.623,0.51,0.533,0.363,0.668	-0.066
ENSMUSG00000025451	Paip1	13	+	119430159	119430329	119437968	119438154	119428600	119428640	119440758	119440871	3,13,23,20,21,32	0,179,225,288,179,269	4,24,19,36,40,23	28,177,205,200,269,223	319	335	1	1.0	1.0,0.071,0.097,0.068,0.11,0.111	0.13,0.125,0.089,0.159,0.135,0.098	0.12
ENSMUSG00000025451	Paip1	13	+	119430159	119430329	119437968	119438154	119428921	119429160	119440758	119440871	3,88,109,104,63,129	0,181,224,288,179,270	6,72,107,104,113,77	28,176,205,200,269,223	319	335	1	1.0	1.0,0.338,0.338,0.275,0.27,0.334	0.184,0.301,0.354,0.353,0.306,0.266	0.132
ENSMUSG00000025451	Paip1	13	+	119437968	119438154	119440758	119440871	119430159	119430329	119445736	119445848	8,192,208,244,187,250	14,106,102,159,114,152	27,210,195,230,258,213	14,119,145,115,172,123	335	262	1	1.0	0.309,0.586,0.615,0.545,0.562,0.563	0.601,0.58,0.513,0.61,0.54,0.575	-0.04
ENSMUSG00000025451	Paip1	13	+	119440758	119440871	119445736	119445848	119437968	119438154	119447714	119447840	0,101,118,164,92,134	18,120,126,191,97,201	14,97,121,97,142,108	21,151,163,162,183,156	262	261	1	1.0	0.0,0.456,0.483,0.461,0.486,0.399	0.399,0.39,0.425,0.374,0.436,0.408	-0.024
ENSMUSG00000025451	Paip1	13	+	119450695	119450813	119451791	119451846	119449903	119450010	119455695	119455789	60,110,115,166,148,172	17,54,55,63,45,67	54,152,155,127,218,117	41,59,40,51,88,52	267	204	1	1.0	0.729,0.609,0.615,0.668,0.715,0.662	0.502,0.663,0.748,0.655,0.654,0.632	0.024
ENSMUSG00000021728	Emb	13	+	117232726	117232816	117249271	117249786	117220715	117220957	117264394	117265301	17,531,618,902,562,765	152,458,554,690,509,658	51,669,566,541,844,632	91,540,556,551,792,498	239	664	1	1.0	0.237,0.763,0.756,0.784,0.754,0.764	0.609,0.775,0.739,0.732,0.748,0.779	-0.054
ENSMUSG00000021728	Emb	13	+	117249700	117249786	117264394	117264522	117249271	117249464	117267319	117267599	55,334,423,555,393,499	162,637,878,1097,763,1062	89,423,416,350,587,425	276,897,891,858,1347,842	235	277	1	1.0	0.286,0.382,0.362,0.374,0.378,0.356	0.275,0.357,0.355,0.325,0.339,0.373	0.019
ENSMUSG00000021759	Plpp1	13	+	112834858	112835013	112856745	112857026	112800791	112801266	112859643	112859701	0,4,0,1,3,0	12,28,32,19,36,52	2,1,9,3,0,5	9,38,31,18,100,53	304	430	0.817711185961	1.0	0.0,0.168,0.0,0.069,0.105,0.0	0.239,0.036,0.291,0.191,0.0,0.118	-0.089
ENSMUSG00000022983	Scaf4	16	-	90257252	90257402	90257981	90258121	90252256	90252450	90258710	90258846	3,16,54,47,24,36	0,32,37,31,34,31	0,31,16,20,40,28	2,36,26,46,36,23	289	299	0.56604734562	1.0	1.0,0.341,0.602,0.611,0.422,0.546	0.0,0.471,0.389,0.31,0.535,0.557	0.21
ENSMUSG00000021716	Srek1ip1	13	+	104827054	104827102	104832853	104832997	104817176	104817366	104834247	104834320	34,35,34,43,34,32	189,63,64,87,58,82	20,17,27,21,32,31	87,76,64,50,62,65	197	293	1	1.0	0.211,0.452,0.441,0.424,0.466,0.367	0.255,0.25,0.386,0.384,0.434,0.415	0.04
ENSMUSG00000021716	Srek1ip1	13	+	104827054	104827102	104832853	104833105	104817238	104817366	104834247	104834320	34,35,34,43,34,32	0,5,0,0,0,1	20,17,27,21,32,31	1,0,0,1,2,0	197	401	1	1.0	1.0,0.934,1.0,1.0,1.0,0.985	0.976,1.0,1.0,0.977,0.97,1.0	-0.001
ENSMUSG00000021639	Gtf2h2	13	-	100479190	100479254	100480539	100480647	100477103	100477210	100481003	100481091	5,57,95,76,61,91	26,33,48,72,20,55	15,74,80,68,94,71	25,29,27,43,55,33	257	213	0.755715988141	1.0	0.137,0.589,0.621,0.467,0.717,0.578	0.332,0.679,0.711,0.567,0.586,0.641	-0.068
ENSMUSG00000021639	Gtf2h2	13	-	100480539	100480647	100481003	100481091	100479190	100479254	100481211	100481302	8,53,69,77,48,95	29,70,55,105,43,86	7,60,65,40,90,65	41,67,75,52,82,65	237	257	1	1.0	0.23,0.451,0.576,0.443,0.548,0.545	0.156,0.493,0.484,0.455,0.543,0.52	0.024
ENSMUSG00000021639	Gtf2h2	13	-	100482937	100483043	100486070	100486125	100481211	100481302	100486473	100486524	5,44,38,52,28,47	3,61,70,78,59,67	3,40,52,40,38,23	14,56,67,46,80,59	204	255	1	1.0	0.676,0.474,0.404,0.455,0.372,0.467	0.211,0.472,0.492,0.521,0.373,0.328	0.075
ENSMUSG00000021639	Gtf2h2	13	-	100486070	100486125	100486473	100486524	100482937	100483043	100488848	100488935	3,21,40,43,28,22	7,46,48,61,26,52	2,49,42,42,43,32	8,37,39,30,81,35	200	204	0.598687966822	1.0	0.304,0.318,0.459,0.418,0.523,0.301	0.203,0.575,0.523,0.588,0.351,0.483	-0.067
ENSMUSG00000021645	Smn1	13	+	100131079	100131175	100132355	100132466	100128214	100128361	100135688	100135739	22,32,26,32,18,44	61,25,31,42,19,47	39,30,32,37,48,19	42,44,17,31,54,16	245	260	0.717698279094	1.0	0.277,0.576,0.471,0.447,0.501,0.498	0.496,0.42,0.666,0.559,0.485,0.558	-0.069
ENSMUSG00000021645	Smn1	13	+	100132355	100132466	100135688	100135739	100131079	100131175	100137380	100137690	4,27,13,27,21,37	133,36,40,53,42,48	20,23,33,17,42,23	98,42,41,42,74,21	260	200	0.79938756988	1.0	0.023,0.366,0.2,0.282,0.278,0.372	0.136,0.296,0.382,0.237,0.304,0.457	-0.049
ENSMUSG00000041632	Mrps27	13	+	99365224	99365283	99400261	99400376	99362964	99363035	99403503	99403552	0,17,20,39,20,29	0,37,17,49,28,40	0,27,16,29,29,15	1,31,29,48,35,25	208	264	1	1.0	NA,0.368,0.599,0.503,0.476,0.479	0.0,0.525,0.412,0.434,0.513,0.432	0.099
ENSMUSG00000016018	Skiv2l2	13	-	112908894	112908997	112909815	112909914	112906984	112907116	112910909	112911034	0,47,58,52,41,58	0,54,87,72,37,94	2,61,79,28,47,40	0,67,74,53,62,45	248	252	1	1.0	NA,0.469,0.404,0.423,0.53,0.385	1.0,0.481,0.52,0.349,0.435,0.475	-0.101
ENSMUSG00000021681	Aggf1	13	-	95352746	95352846	95353949	95354077	95350682	95351702	95356392	95356475	33,127,155,160,90,147	29,132,133,218,130,178	21,141,146,148,172,142	38,184,184,139,233,148	277	249	1	1.0	0.506,0.464,0.512,0.398,0.384,0.426	0.332,0.408,0.416,0.489,0.399,0.463	0.03
ENSMUSG00000021681	Aggf1	13	-	95353949	95354077	95356392	95356475	95352746	95352846	95357196	95357362	7,82,102,117,74,162	28,137,160,174,101,168	19,110,95,82,142,91	37,167,169,148,205,127	232	277	1	1.0	0.23,0.417,0.432,0.445,0.467,0.535	0.38,0.44,0.402,0.398,0.453,0.461	-0.001
ENSMUSG00000042015	Wdr41	13	+	94995249	94995298	95005730	95005842	94978469	94978585	95008807	95008870	0,29,39,43,33,37	6,83,104,113,83,137	3,61,38,43,37,50	16,87,111,89,127,109	198	261	0.972107619391	1.0	0.0,0.315,0.331,0.334,0.344,0.263	0.198,0.48,0.311,0.389,0.277,0.377	-0.074
ENSMUSG00000042167	Papd4	13	-	93159644	93159688	93167925	93168054	93154924	93155061	93168390	93168467	4,100,118,193,105,154	8,38,35,55,30,56	9,123,142,147,196,134	22,54,58,46,69,53	278	193	0.913969964413	1.0	0.258,0.646,0.701,0.709,0.708,0.656	0.221,0.613,0.63,0.689,0.664,0.637	0.037
ENSMUSG00000042167	Papd4	13	-	93185807	93185897	93186302	93186476	93184078	93184316	93192093	93192135	0,190,192,311,173,232	0,68,84,99,77,141	0,203,189,187,208,198	7,80,86,110,95,82	323	239	1	1.0	NA,0.674,0.628,0.699,0.624,0.549	0.0,0.652,0.619,0.557,0.618,0.641	0.12
ENSMUSG00000034334	Fam151b	13	-	92466976	92467112	92473962	92474128	92449832	92450252	92477827	92477953	0,9,40,51,30,58	52,43,43,55,22,49	5,35,25,46,54,45	4,33,60,44,50,42	315	285	0.287617424718	1.0	0.0,0.159,0.457,0.456,0.552,0.517	0.531,0.49,0.274,0.486,0.494,0.492	-0.104
ENSMUSG00000021707	Dhfr	13	+	92355649	92355699	92357926	92358032	92354725	92355344	92365664	92365791	20,14,10,14,14,35	6,24,27,23,11,34	4,20,14,14,33,22	9,30,25,35,46,22	199	255	0.615818300628	1.0	0.81,0.428,0.322,0.438,0.62,0.569	0.363,0.461,0.418,0.339,0.479,0.562	0.094
ENSMUSG00000003992	Ssbp2	13	+	91524584	91524657	91539334	91539396	91461049	91461248	91564609	91564694	0,4,2,1,2,2	0,1,5,15,4,5	2,1,5,4,15,9	0,12,8,8,20,9	222	211	1	1.0	NA,0.792,0.275,0.06,0.322,0.275	1.0,0.073,0.373,0.322,0.416,0.487	-0.1
ENSMUSG00000003992	Ssbp2	13	+	91539334	91539396	91564609	91564694	91524584	91524657	91642301	91642391	0,7,4,9,0,11	0,5,5,10,3,6	4,11,6,4,13,4	0,12,5,0,6,14	211	234	1	1.0	NA,0.608,0.47,0.5,0.0,0.67	1.0,0.504,0.571,1.0,0.706,0.241	-0.221
ENSMUSG00000003992	Ssbp2	13	+	91539334	91539396	91564609	91564694	91524584	91524657	91664117	91664177	0,8,4,9,0,11	0,6,6,9,4,2	4,11,6,4,12,4	0,4,2,2,8,7	211	234	1	1.0	NA,0.597,0.425,0.526,0.0,0.859	1.0,0.753,0.769,0.689,0.625,0.388	-0.223
ENSMUSG00000003992	Ssbp2	13	+	91564609	91564694	91642301	91642391	91539334	91539396	91664117	91664177	0,17,14,24,7,13	0,2,1,4,6,12	3,18,6,20,37,19	3,11,6,0,5,12	234	239	1	1.0	NA,0.897,0.935,0.86,0.544,0.525	0.505,0.626,0.505,1.0,0.883,0.618	0.063
ENSMUSG00000021619	Atg10	13	-	91022569	91022667	91040849	91040988	90937292	90937390	91154216	91154312	0,16,32,36,23,40	12,27,36,70,22,49	9,25,41,49,34,42	2,38,43,34,52,27	288	247	0.222176355349	1.0	0.0,0.337,0.433,0.306,0.473,0.412	0.794,0.361,0.45,0.553,0.359,0.572	-0.188
ENSMUSG00000021619	Atg10	13	-	91040849	91040988	91154216	91154312	91022569	91022667	91208317	91208433	0,13,24,35,11,23	25,21,27,45,27,43	1,12,15,13,22,34	17,42,39,43,49,29	245	288	1	1.0	0.0,0.421,0.511,0.478,0.324,0.386	0.065,0.251,0.311,0.262,0.345,0.58	0.051
ENSMUSG00000021596	Mctp1	13	+	76827681	76827801	76891494	76891614	76825445	76825797	76925471	76925525	0,34,26,52,23,47	0,50,31,48,28,44	4,42,29,36,29,15	7,53,59,52,36,50	269	269	1	1.0	NA,0.405,0.456,0.52,0.451,0.516	0.364,0.442,0.33,0.409,0.446,0.231	0.099
ENSMUSG00000001542	Ell2	13	+	75724952	75725000	75746291	75746413	75707710	75707797	75749924	75750088	0,38,53,54,37,53	0,113,153,172,131,225	2,32,47,42,43,32	0,161,182,162,181,153	197	271	1	1.0	NA,0.316,0.323,0.302,0.28,0.245	1.0,0.215,0.262,0.263,0.246,0.223	-0.075
ENSMUSG00000021583	Erap1	13	+	74666443	74666575	74666717	74666789	74666098	74666230	74667957	74668112	0,71,95,91,64,111	7,43,54,79,59,73	4,75,94,91,116,68	13,71,67,53,72,56	281	221	1	1.0	0.0,0.565,0.58,0.475,0.46,0.545	0.195,0.454,0.525,0.575,0.559,0.488	-0.028
ENSMUSG00000021583	Erap1	13	+	74666717	74666789	74667957	74668112	74666098	74666230	74669399	74669479	0,0,0,4,0,0	18,118,139,204,103,149	0,0,0,0,0,1	15,134,152,155,181,144	221	304	1	1.0	0.0,0.0,0.0,0.026,0.0,0.0	0.0,0.0,0.0,0.0,0.0,0.009	0.003
ENSMUSG00000021583	Erap1	13	+	74666717	74666789	74667957	74668112	74666443	74666575	74669399	74669479	0,34,41,38,32,42	18,118,142,206,103,150	0,44,41,21,48,40	15,134,152,155,181,144	221	304	1	1.0	0.0,0.284,0.284,0.202,0.299,0.278	0.0,0.311,0.271,0.157,0.267,0.276	0.011
ENSMUSG00000021583	Erap1	13	+	74674621	74674783	74675262	74675403	74673594	74673779	74675824	74675906	52,114,129,154,117,172	124,122,157,148,117,183	31,129,142,128,193,109	113,141,146,156,204,161	311	290	1	1.0	0.281,0.466,0.434,0.492,0.483,0.467	0.204,0.46,0.476,0.433,0.469,0.387	0.032
ENSMUSG00000021576	Pdcd6	13	-	74311667	74311712	74316329	74316391	74308865	74309842	74317106	74317284	43,229,298,412,231,307	50,112,142,225,106,178	76,319,265,227,349,271	65,163,128,146,213,117	211	194	1	1.0	0.442,0.653,0.659,0.627,0.667,0.613	0.518,0.643,0.656,0.588,0.601,0.68	-0.004
ENSMUSG00000021610	Clptm1l	13	+	73606221	73606411	73608903	73608982	73604929	73605030	73611143	73611261	43,419,490,612,433,598	17,216,257,321,240,345	29,548,493,508,639,504	39,282,280,280,378,220	339	228	1	1.0	0.63,0.566,0.562,0.562,0.548,0.538	0.333,0.567,0.542,0.55,0.532,0.606	0.046
ENSMUSG00000021610	Clptm1l	13	+	73611621	73611716	73612393	73612478	73611143	73611261	73613657	73613761	30,284,322,365,263,379	35,181,241,311,179,292	30,344,303,317,438,255	53,258,190,230,315,227	244	234	1	1.0	0.451,0.601,0.562,0.53,0.585,0.555	0.352,0.561,0.605,0.569,0.571,0.519	0.018
ENSMUSG00000021610	Clptm1l	13	+	73615962	73616045	73616814	73616849	73615172	73615223	73617577	73617633	48,146,205,327,166,262	14,88,95,128,72,126	68,207,193,174,308,213	45,102,120,85,151,101	232	184	1	1.0	0.731,0.568,0.631,0.67,0.646,0.623	0.545,0.617,0.561,0.619,0.618,0.626	0.047
ENSMUSG00000034525	Ice1	13	-	70608775	70609176	70610533	70610620	70602178	70606876	70614932	70614989	0,11,9,16,6,8	20,66,81,104,48,110	0,10,11,8,4,11	0,55,101,116,64,91	236	550	1	1.0	0.0,0.28,0.206,0.264,0.226,0.145	NA,0.298,0.202,0.138,0.127,0.22	-0.01
ENSMUSG00000034575	Tent4a	13	-	69502190	69502349	69502905	69503078	69500472	69500637	69503634	69503735	0,42,45,56,36,65	12,23,31,48,32,54	4,42,44,39,61,63	6,39,39,41,48,40	322	308	1	1.0	0.0,0.636,0.581,0.527,0.518,0.535	0.389,0.507,0.519,0.476,0.549,0.601	-0.041
ENSMUSG00000034575	Tent4a	13	-	69502905	69503078	69503634	69503735	69502190	69502349	69504605	69504732	0,15,19,28,17,50	12,25,34,33,27,44	0,34,35,24,46,24	0,41,51,42,56,41	250	322	1	1.0	0.0,0.436,0.419,0.522,0.448,0.594	NA,0.516,0.469,0.424,0.514,0.43	-0.067
ENSMUSG00000034575	Tent4a	13	-	69503634	69503735	69504605	69504732	69502905	69503078	69506915	69507129	0,13,30,27,19,36	0,21,28,34,24,43	0,31,35,13,42,37	4,19,25,30,33,47	276	250	1	1.0	NA,0.359,0.493,0.418,0.418,0.431	0.0,0.596,0.559,0.282,0.535,0.416	0.026
ENSMUSG00000034575	Tent4a	13	-	69504605	69504732	69506915	69507129	69503634	69503735	69509562	69509691	0,39,26,61,32,49	0,28,28,33,22,57	0,37,48,40,38,40	0,49,43,30,56,30	363	276	1	1.0	NA,0.514,0.414,0.584,0.525,0.395	NA,0.365,0.459,0.503,0.34,0.503	0.052
ENSMUSG00000039153	Runx2	17	-	44639664	44639826	44717191	44717296	44610027	44610093	44724744	44724901	0,20,18,25,23,19	6,19,8,6,11,16	1,9,21,16,17,16	2,8,9,10,2,19	254	311	0.94397805151	1.0	0.0,0.563,0.734,0.836,0.719,0.592	0.38,0.579,0.741,0.662,0.912,0.508	-0.056
ENSMUSG00000069729	Arid1b	17	+	5264031	5264121	5279202	5279382	5242827	5243071	5290955	5291283	0,35,49,93,44,43	0,53,70,115,65,110	1,44,25,36,41,41	0,71,59,68,60,64	239	329	1	1.0	NA,0.476,0.491,0.527,0.482,0.35	1.0,0.46,0.368,0.422,0.485,0.469	-0.069
ENSMUSG00000069729	Arid1b	17	+	5313873	5314032	5318640	5318850	5311834	5311944	5321272	5321477	0,42,86,89,57,93	0,108,128,198,115,177	0,59,57,51,56,52	5,142,133,148,128,90	308	359	1	1.0	NA,0.312,0.439,0.344,0.366,0.38	0.0,0.326,0.333,0.287,0.338,0.402	0.087
ENSMUSG00000069729	Arid1b	17	+	5318640	5318850	5321272	5321477	5313873	5314032	5327275	5327414	0,72,99,163,66,149	0,86,152,177,100,161	0,139,116,133,95,95	5,90,154,129,86,109	359	354	1	1.0	NA,0.452,0.391,0.476,0.394,0.477	0.0,0.604,0.426,0.504,0.521,0.462	0.018
ENSMUSG00000038212	Mfsd14b	13	-	65069643	65069741	65072004	65072117	65067862	65068005	65073555	65073627	0,87,86,135,90,114	0,84,102,147,102,116	0,112,84,93,111,102	0,134,97,111,90,93	262	247	1	1.0	NA,0.494,0.443,0.464,0.454,0.481	NA,0.441,0.449,0.441,0.538,0.508	-0.008
ENSMUSG00000038212	Mfsd14b	13	-	65074985	65075099	65075483	65075702	65073555	65073627	65078353	65078468	0,185,225,323,158,242	0,76,72,116,76,107	2,242,234,196,212,212	0,104,80,102,111,86	368	263	1	1.0	NA,0.635,0.691,0.666,0.598,0.618	1.0,0.624,0.676,0.579,0.577,0.638	-0.041
ENSMUSG00000038212	Mfsd14b	13	-	65075483	65075702	65078353	65078468	65074985	65075099	65081399	65081527	0,110,140,138,95,175	0,172,207,322,170,236	3,144,121,126,116,133	0,239,210,218,228,205	264	368	1	1.0	NA,0.471,0.485,0.374,0.438,0.508	1.0,0.456,0.445,0.446,0.415,0.475	-0.084
ENSMUSG00000033102	Cdc14b	13	-	64220679	64220746	64225571	64225648	64219885	64219948	64243633	64243726	0,2,7,4,4,3	0,3,2,4,0,2	0,0,5,6,2,3	0,2,2,3,3,6	226	216	1	1.0	NA,0.389,0.77,0.489,1.0,0.589	NA,0.0,0.705,0.657,0.389,0.323	0.233
ENSMUSG00000021559	Dapk1	13	+	60696230	60696452	60716677	60716816	60602424	60602596	60718013	60718143	4,294,431,575,300,493	1,185,225,297,172,300	10,356,312,334,254,296	0,247,176,248,149,146	371	288	1	1.0	0.756,0.552,0.598,0.6,0.575,0.561	1.0,0.528,0.579,0.511,0.57,0.611	-0.026
ENSMUSG00000032846	Zswim6	13	-	107730226	107730390	107731048	107731206	107728571	107728653	107733798	107733934	0,38,75,58,52,75	6,31,62,66,73,83	0,79,30,67,57,57	0,76,56,61,66,55	307	313	1	1.0	0.0,0.556,0.552,0.473,0.421,0.48	NA,0.515,0.353,0.528,0.468,0.514	-0.062
ENSMUSG00000032846	Zswim6	13	-	107730226	107730390	107733798	107733934	107728571	107728653	107738371	107738632	0,23,23,36,41,39	6,33,61,66,73,83	2,41,45,23,29,40	0,76,54,60,66,55	285	313	0.821606773263	1.0	0.0,0.434,0.293,0.375,0.382,0.34	1.0,0.372,0.478,0.296,0.325,0.444	-0.182
ENSMUSG00000032846	Zswim6	13	-	107731048	107731206	107733798	107733934	107730226	107730390	107738371	107738632	0,23,24,36,41,39	0,20,64,64,65,82	2,41,47,24,28,40	0,69,50,62,70,52	285	307	1	1.0	NA,0.553,0.288,0.377,0.405,0.339	1.0,0.39,0.503,0.294,0.301,0.453	-0.098
ENSMUSG00000032846	Zswim6	13	-	107748183	107748363	107769559	107769710	107743960	107744137	107773372	107773521	0,47,58,71,41,74	0,50,70,82,57,64	0,58,45,43,34,54	2,64,42,60,68,59	300	329	1	1.0	NA,0.508,0.476,0.487,0.441,0.559	0.0,0.498,0.54,0.44,0.354,0.501	0.105
ENSMUSG00000032846	Zswim6	13	-	107748183	107748363	107773372	107773521	107743960	107744137	107787652	107788009	0,34,66,43,45,68	0,50,71,82,57,64	6,50,51,46,25,43	2,64,42,59,66,54	298	329	1	1.0	NA,0.429,0.506,0.367,0.466,0.54	0.768,0.463,0.573,0.463,0.295,0.468	-0.043
ENSMUSG00000035248	Tut7	13	-	59782017	59782343	59784764	59784880	59771875	59772859	59785720	59785812	4,33,68,74,56,59	4,136,241,244,143,248	3,72,68,77,93,54	32,198,161,202,285,219	265	475	1	1.0	0.642,0.303,0.336,0.352,0.412,0.299	0.144,0.395,0.431,0.406,0.369,0.307	0.049
ENSMUSG00000035248	Tut7	13	-	59782017	59782343	59785720	59785812	59771875	59772859	59785894	59785942	0,16,50,44,45,71	12,136,239,243,149,247	4,52,47,56,66,42	32,198,164,206,285,220	241	475	1	1.0	0.0,0.188,0.292,0.263,0.373,0.362	0.198,0.341,0.361,0.349,0.313,0.273	-0.059
ENSMUSG00000035248	Tut7	13	-	59784764	59784880	59785720	59785812	59782017	59782343	59785894	59785942	0,16,50,45,47,72	4,40,58,70,47,52	4,55,47,57,66,42	5,58,48,69,77,46	241	265	0.855228115646	1.0	0.0,0.305,0.487,0.414,0.524,0.604	0.468,0.51,0.518,0.476,0.485,0.501	-0.104
ENSMUSG00000035248	Tut7	13	-	59796819	59796920	59797669	59797756	59794446	59794504	59798997	59799148	2,51,71,93,63,100	0,29,45,67,41,64	0,53,67,79,63,59	0,61,41,43,87,51	236	250	1	1.0	1.0,0.651,0.626,0.595,0.619,0.623	NA,0.479,0.634,0.661,0.434,0.551	0.134
ENSMUSG00000044792	Isca1	13	-	59758889	59758995	59762741	59762795	59755408	59757003	59769623	59769810	12,85,105,110,95,139	47,93,124,127,113,118	4,110,89,115,139,94	36,123,95,123,153,106	203	255	1	1.0	0.243,0.534,0.515,0.521,0.514,0.597	0.122,0.529,0.541,0.54,0.533,0.527	0.022
ENSMUSG00000021555	Naa35	13	+	59595348	59595382	59598039	59598154	59586152	59586281	59599728	59599790	1,11,24,12,9,6	0,53,53,51,43,64	0,9,11,16,17,15	1,52,55,51,62,65	183	264	1	1.0	1.0,0.23,0.395,0.253,0.232,0.119	0.0,0.2,0.224,0.312,0.283,0.25	0.16
ENSMUSG00000021555	Naa35	13	+	59608760	59608844	59609478	59609593	59608144	59608195	59612636	59612815	0,15,39,37,35,57	8,23,47,55,51,39	0,38,36,28,38,22	10,64,37,53,82,46	233	264	0.775378886206	1.0	0.0,0.425,0.485,0.433,0.437,0.623	0.0,0.402,0.524,0.374,0.344,0.351	0.068
ENSMUSG00000021557	Agtpbp1	13	-	59460468	59460629	59461996	59462173	59449879	59450314	59465984	59466116	25,58,56,101,62,66	40,39,47,65,23,61	23,55,62,55,128,43	44,49,56,41,78,62	326	310	0.817015040728	1.0	0.373,0.586,0.531,0.596,0.719,0.507	0.332,0.516,0.513,0.561,0.609,0.397	0.064
ENSMUSG00000021557	Agtpbp1	13	-	59460468	59460629	59461996	59462173	59453849	59454680	59465984	59466116	25,55,56,91,56,61	0,9,8,9,4,11	15,50,55,52,121,44	0,8,10,2,6,9	326	310	1	1.0	1.0,0.853,0.869,0.906,0.93,0.841	1.0,0.856,0.839,0.961,0.95,0.823	-0.005
ENSMUSG00000021557	Agtpbp1	13	-	59528386	59528518	59531056	59531203	59525145	59525239	59532012	59532076	0,18,43,36,19,46	0,11,43,22,28,50	1,24,37,20,24,47	0,33,35,43,28,20	296	281	1	1.0	NA,0.608,0.487,0.608,0.392,0.466	1.0,0.408,0.501,0.306,0.449,0.69	-0.047
ENSMUSG00000021557	Agtpbp1	13	-	59536248	59536373	59544386	59544451	59533171	59533239	59557222	59557311	1,0,2,5,1,1	0,15,20,26,24,36	0,3,1,6,2,1	5,43,34,29,35,28	214	274	1	1.0	1.0,0.0,0.114,0.198,0.051,0.034	0.0,0.082,0.036,0.209,0.068,0.044	0.16
ENSMUSG00000005312	Ubqln1	13	-	58179552	58179668	58183181	58183324	58179227	58179393	58191721	58191965	9,189,218,282,166,292	29,188,231,274,172,289	31,242,182,176,235,218	34,215,246,203,268,200	292	265	1	1.0	0.22,0.477,0.461,0.483,0.467,0.478	0.453,0.505,0.402,0.44,0.443,0.497	-0.026
ENSMUSG00000005312	Ubqln1	13	-	58180821	58180905	58183181	58183324	58179552	58179668	58191721	58191965	26,281,344,439,264,499	3,68,95,86,77,112	46,387,289,309,362,337	8,103,105,69,115,80	292	233	1	1.0	0.874,0.767,0.743,0.803,0.732,0.78	0.821,0.75,0.687,0.781,0.715,0.771	0.029
ENSMUSG00000024725	Ostf1	19	-	18589704	18589754	18590400	18590508	18584641	18586625	18592582	18592636	432,652,786,1120,656,981	319,397,458,635,362,551	523,882,865,761,1147,795	330,495,499,439,687,445	257	199	1	1.0	0.512,0.56,0.571,0.577,0.584,0.58	0.551,0.58,0.573,0.573,0.564,0.58	-0.006
ENSMUSG00000024725	Ostf1	19	-	18590400	18590508	18592582	18592636	18589704	18589754	18593855	18593919	274,397,518,731,398,611	647,780,894,1242,766,1131	222,560,512,461,697,486	811,974,1011,867,1311,899	203	257	1	1.0	0.349,0.392,0.423,0.427,0.397,0.406	0.257,0.421,0.391,0.402,0.402,0.406	0.019
ENSMUSG00000024725	Ostf1	19	-	18592582	18592636	18593855	18593919	18590400	18590508	18596350	18596401	152,537,668,1019,496,828	367,399,527,641,402,686	302,615,730,645,915,711	416,564,583,480,735,506	213	203	1	1.0	0.283,0.562,0.547,0.602,0.54,0.535	0.409,0.51,0.544,0.562,0.543,0.572	-0.012
ENSMUSG00000024725	Ostf1	19	-	18593855	18593919	18596350	18596401	18592582	18592636	18604165	18604212	147,355,451,641,314,513	275,389,484,638,385,595	162,453,403,393,557,371	340,501,509,435,689,464	200	213	1	1.0	0.363,0.493,0.498,0.517,0.465,0.479	0.337,0.491,0.457,0.49,0.463,0.46	0.02
ENSMUSG00000024725	Ostf1	19	-	18596350	18596401	18604165	18604212	18593600	18593919	18631619	18631718	179,515,610,971,472,709	181,344,429,565,377,503	182,616,642,545,875,588	201,464,485,401,597,408	196	200	1	1.0	0.502,0.604,0.592,0.637,0.561,0.59	0.48,0.575,0.575,0.581,0.599,0.595	0.014
ENSMUSG00000015937	H2afy	13	-	56088251	56088342	56089757	56089857	56084195	56084285	56096123	56096234	102,442,520,660,488,631	20,174,268,201,183,242	262,642,623,526,942,571	55,164,196,190,237,183	249	240	1	1.0	0.831,0.71,0.652,0.76,0.72,0.715	0.821,0.79,0.754,0.727,0.793,0.75	-0.041
ENSMUSG00000035711	Dok3	13	-	55524480	55524580	55527331	55527637	55524218	55524391	55528448	55528538	178,395,418,689,487,716	105,112,145,196,131,196	179,539,499,500,777,453	142,151,145,105,206,142	455	249	1	1.0	0.481,0.659,0.612,0.658,0.67,0.667	0.408,0.661,0.653,0.723,0.674,0.636	-0.001
ENSMUSG00000021493	Pdlim7	13	-	55506305	55506367	55507329	55507366	55505933	55506168	55507487	55507624	0,20,18,35,16,29	14,25,19,25,23,37	17,25,12,24,75,28	19,33,7,17,47,18	186	211	0.192603275976	1.0	0.0,0.476,0.518,0.614,0.441,0.471	0.504,0.462,0.66,0.616,0.644,0.638	-0.167
ENSMUSG00000021493	Pdlim7	13	-	55507329	55507624	55508207	55508326	55506305	55506367	55508779	55508810	38,66,39,65,60,143	6,31,24,29,25,27	29,84,69,57,146,90	27,40,33,18,58,37	268	444	1	1.0	0.913,0.779,0.729,0.788,0.799,0.898	0.64,0.777,0.776,0.84,0.807,0.801	0.044
ENSMUSG00000021493	Pdlim7	13	-	55507863	55507880	55508207	55508326	55507487	55507624	55508779	55508810	61,139,103,177,110,260	0,1,0,6,3,9	71,153,127,106,316,163	0,0,0,0,13,0	268	166	1	1.0	1.0,0.989,1.0,0.948,0.958,0.947	1.0,1.0,1.0,1.0,0.938,1.0	-0.016
ENSMUSG00000021488	Nsd1	13	+	55214060	55214150	55233894	55234030	55213203	55213317	55238689	55238862	6,18,39,32,18,44	0,21,14,34,38,37	10,25,21,21,20,20	7,35,40,22,19,42	239	285	0.312486446673	1.0	1.0,0.505,0.769,0.529,0.361,0.586	0.63,0.46,0.385,0.532,0.557,0.362	0.137
ENSMUSG00000021481	Zfp346	13	+	55113677	55113770	55115479	55115624	55113035	55113139	55122329	55122515	0,14,18,17,14,20	0,3,0,14,2,0	0,12,11,17,8,18	0,15,4,1,6,10	242	294	1	1.0	NA,0.85,1.0,0.596,0.895,1.0	NA,0.493,0.77,0.954,0.618,0.686	0.164
ENSMUSG00000021481	Zfp346	13	+	55113677	55113770	55115482	55115624	55113035	55113139	55122329	55122515	0,14,18,17,14,20	0,3,0,14,2,0	0,12,11,17,8,18	0,14,3,1,6,8	242	291	1	1.0	NA,0.849,1.0,0.594,0.894,1.0	NA,0.508,0.815,0.953,0.616,0.73	0.143
ENSMUSG00000021481	Zfp346	13	+	55113677	55113770	55115482	55115624	55113035	55113139	55130533	55130627	0,14,15,17,13,18	0,1,0,0,0,0	0,12,9,17,8,16	0,0,0,0,0,0	242	291	1	1.0	NA,0.944,1.0,1.0,1.0,1.0	NA,1.0,1.0,1.0,1.0,1.0	-0.011
ENSMUSG00000021481	Zfp346	13	+	55115479	55115624	55122329	55122515	55113677	55113770	55130533	55130627	0,8,18,18,3,20	2,8,15,15,14,13	0,15,16,8,12,22	0,26,24,11,20,19	294	335	1	1.0	0.0,0.533,0.578,0.578,0.196,0.637	NA,0.397,0.432,0.453,0.406,0.569	-0.031
ENSMUSG00000025878	Uimc1	13	-	55029415	55029458	55030952	55031016	55027879	55028718	55034888	55035066	21,17,19,19,21,20	20,18,20,28,15,32	33,27,22,26,25,13	17,20,16,25,60,30	213	192	1	1.0	0.486,0.46,0.461,0.38,0.558,0.36	0.636,0.549,0.553,0.484,0.273,0.281	-0.012
ENSMUSG00000025878	Uimc1	13	-	55030952	55031016	55034888	55035066	55029415	55029458	55040544	55040623	78,79,87,88,90,92	14,9,19,15,12,24	60,90,104,98,151,79	21,23,14,20,22,10	327	213	1	1.0	0.784,0.851,0.749,0.793,0.83,0.714	0.65,0.718,0.829,0.761,0.817,0.837	0.018
ENSMUSG00000025878	Uimc1	13	-	55050740	55050894	55055974	55056078	55040544	55040623	55060265	55060342	2,45,44,64,35,54	41,72,68,75,70,92	16,64,53,49,90,43	16,69,89,90,112,61	253	303	0.454243743961	1.0	0.055,0.428,0.437,0.505,0.375,0.413	0.545,0.526,0.416,0.395,0.49,0.458	-0.103
ENSMUSG00000025878	Uimc1	13	-	55055974	55056078	55060265	55060342	55050740	55050894	55069721	55069807	3,24,32,43,36,36	15,42,36,58,24,61	14,26,51,38,57,28	21,26,50,52,73,35	226	253	1	1.0	0.183,0.39,0.499,0.454,0.627,0.398	0.427,0.528,0.533,0.45,0.466,0.472	-0.054
ENSMUSG00000025878	Uimc1	13	-	55060265	55060342	55069721	55069807	55055974	55056078	55075257	55075990	3,27,37,36,24,41	7,32,30,32,16,32	3,33,38,36,46,28	25,31,41,39,53,38	235	226	0.424022498075	1.0	0.292,0.448,0.543,0.52,0.591,0.552	0.103,0.506,0.471,0.47,0.455,0.415	0.088
ENSMUSG00000025878	Uimc1	13	-	55060265	55060342	55069721	55069807	55055974	55056078	55077402	55077527	0,2,8,5,2,6	7,32,29,33,16,34	0,8,10,6,9,2	25,31,40,39,51,41	235	226	1	1.0	0.0,0.057,0.21,0.127,0.107,0.145	0.0,0.199,0.194,0.129,0.145,0.045	-0.011
ENSMUSG00000025877	Hk3	13	-	55008674	55008774	55008952	55009048	55007071	55007255	55010696	55010816	234,449,545,568,391,568	487,522,669,754,468,659	392,554,547,467,604,409	554,687,740,531,917,542	245	249	1	1.0	0.328,0.466,0.453,0.434,0.459,0.467	0.418,0.45,0.429,0.472,0.401,0.434	0.001
ENSMUSG00000025873	Faf2	13	+	54652042	54652220	54655405	54655577	54650158	54650250	54656281	54656359	15,101,121,164,65,147	15,118,133,219,96,163	20,126,94,123,136,122	12,141,154,113,143,131	327	321	1	1.0	0.495,0.457,0.472,0.424,0.399,0.47	0.621,0.467,0.375,0.517,0.483,0.478	-0.037
ENSMUSG00000025873	Faf2	13	+	54655405	54655577	54656281	54656425	54652042	54652220	54660953	54661586	0,100,107,157,79,168	48,128,147,224,82,184	15,139,90,106,117,81	32,156,183,155,157,152	321	293	1	1.0	0.0,0.416,0.399,0.39,0.468,0.455	0.3,0.449,0.31,0.384,0.405,0.327	-0.008
ENSMUSG00000025871	4833439L19Rik	13	-	54559197	54559324	54564514	54564621	54556367	54556651	54565181	54565338	0,98,98,185,92,125	0,94,113,142,80,125	6,114,131,112,121,89	0,111,118,85,92,85	256	276	1	1.0	NA,0.529,0.483,0.584,0.554,0.519	1.0,0.525,0.545,0.587,0.586,0.53	-0.095
ENSMUSG00000025871	4833439L19Rik	13	-	54561692	54561871	54564184	54564272	54559197	54559324	54564514	54564621	0,74,79,105,62,97	0,168,182,301,156,217	0,66,85,79,91,52	6,198,182,174,199,161	237	328	1	1.0	NA,0.379,0.375,0.326,0.355,0.382	0.0,0.316,0.393,0.386,0.388,0.309	0.065
ENSMUSG00000021468	Sptlc1	13	-	53343778	53343874	53344800	53344908	53343127	53343224	53351600	53351690	1,103,143,188,130,205	6,88,101,179,94,142	16,160,129,87,159,110	17,145,101,123,139,121	257	245	1	1.0	0.137,0.527,0.574,0.5,0.569,0.579	0.473,0.513,0.549,0.403,0.522,0.464	-0.006
ENSMUSG00000001228	Uhrf1	17	+	56315776	56315881	56317003	56317110	56315398	56315506	56317990	56318150	0,38,49,56,26,66	0,22,40,27,38,33	2,46,56,40,52,48	2,65,46,49,58,43	254	256	1	1.0	NA,0.635,0.553,0.676,0.408,0.668	0.502,0.416,0.551,0.451,0.475,0.529	0.101
ENSMUSG00000037946	Fgd3	13	-	49266590	49266731	49268232	49268355	49264638	49264779	49273709	49273772	26,111,150,195,127,187	38,179,227,273,158,221	16,192,165,136,193,138	21,180,212,225,209,196	272	290	1	1.0	0.422,0.398,0.413,0.432,0.461,0.474	0.448,0.532,0.453,0.392,0.496,0.429	-0.025
ENSMUSG00000037946	Fgd3	13	-	49280051	49280198	49281216	49281275	49278513	49278606	49281816	49281955	2,42,61,77,45,72	7,191,232,231,178,221	14,62,58,40,55,67	16,257,174,160,203,171	208	296	1	1.0	0.289,0.238,0.272,0.322,0.265,0.317	0.555,0.256,0.322,0.262,0.278,0.358	-0.055
ENSMUSG00000037946	Fgd3	13	-	49281216	49281275	49281816	49281955	49280051	49280198	49285693	49285850	25,92,119,178,111,185	0,72,67,97,69,77	21,134,114,104,119,140	10,100,75,85,91,99	288	208	0.281793783034	1.0	1.0,0.48,0.562,0.57,0.537,0.634	0.603,0.492,0.523,0.469,0.486,0.505	0.118
ENSMUSG00000037946	Fgd3	13	-	49289563	49289653	49296330	49296821	49287285	49287422	49297906	49298062	23,548,787,869,535,833	12,70,82,105,81,105	36,676,733,713,606,630	0,108,107,87,77,89	640	239	1	1.0	0.417,0.745,0.782,0.756,0.712,0.748	1.0,0.7,0.719,0.754,0.746,0.726	-0.081
ENSMUSG00000037946	Fgd3	13	-	49296330	49296821	49297906	49298062	49289563	49289653	49309180	49309240	0,49,50,87,54,67	11,557,722,798,513,801	0,82,47,41,44,46	39,647,685,698,616,640	305	640	1	1.0	0.0,0.156,0.127,0.186,0.181,0.149	0.0,0.21,0.126,0.11,0.13,0.131	0.015
ENSMUSG00000037946	Fgd3	13	-	49296330	49296821	49297906	49298062	49289563	49289653	49316382	49316562	0,11,10,14,15,11	11,556,722,798,511,800	0,15,14,7,8,14	39,647,685,698,615,641	305	640	1	1.0	0.0,0.04,0.028,0.036,0.058,0.028	0.0,0.046,0.041,0.021,0.027,0.044	0.002
ENSMUSG00000037960	Card19	13	-	49203717	49203789	49203928	49203988	49202949	49203235	49205191	49205345	185,332,425,555,339,491	462,381,487,752,419,596	209,359,359,327,540,288	474,474,484,433,684,388	209	221	1	1.0	0.297,0.48,0.48,0.438,0.461,0.466	0.318,0.445,0.44,0.444,0.455,0.44	0.013
ENSMUSG00000037960	Card19	13	-	49203928	49203988	49205191	49205345	49203717	49203789	49208003	49208146	441,899,1005,1517,819,1357	522,355,449,703,370,597	529,1047,1042,921,1341,922	506,425,404,385,612,346	303	209	1	1.0	0.368,0.636,0.607,0.598,0.604,0.611	0.419,0.63,0.64,0.623,0.602,0.648	-0.023
ENSMUSG00000038080	Kdm1b	13	+	47068463	47068635	47071891	47072019	47067444	47067582	47073710	47073842	0,22,34,30,17,33	0,18,44,21,11,16	0,39,33,24,27,21	0,15,31,32,23,24	321	277	1	1.0	NA,0.513,0.4,0.552,0.571,0.64	NA,0.692,0.479,0.393,0.503,0.43	0.036
ENSMUSG00000057531	Dtnbp1	13	-	44923148	44923292	44930995	44931151	44922074	44922454	44953171	44953194	792,406,509,703,401,531	1002,365,485,773,411,624	550,528,518,493,775,479	846,572,390,442,856,435	305	293	1	1.0	0.432,0.517,0.502,0.466,0.484,0.45	0.384,0.47,0.561,0.517,0.465,0.514	-0.01
ENSMUSG00000057531	Dtnbp1	13	-	44923148	44923292	44953171	44953194	44922074	44922454	44970045	44970178	24,33,44,53,29,76	1002,365,485,776,411,624	49,39,54,65,64,57	846,570,390,441,855,434	172	293	1	1.0	0.039,0.133,0.134,0.104,0.107,0.172	0.09,0.104,0.191,0.201,0.113,0.183	-0.032
ENSMUSG00000057531	Dtnbp1	13	-	44930995	44931151	44953171	44953194	44923148	44923292	44970045	44970178	24,33,44,53,29,76	1059,441,599,803,448,655	49,41,54,65,65,58	807,559,505,512,844,500	172	305	1	1.0	0.039,0.117,0.115,0.105,0.103,0.171	0.097,0.115,0.159,0.184,0.12,0.171	-0.033
ENSMUSG00000057531	Dtnbp1	13	-	44953171	44953194	44970045	44970178	44930995	44931151	44986034	44986095	0,2,8,5,13,4	139,57,67,86,41,65	6,7,4,7,7,5	77,62,65,43,115,61	282	172	1	1.0	0.0,0.021,0.068,0.034,0.162,0.036	0.045,0.064,0.036,0.09,0.036,0.048	0.0
ENSMUSG00000057531	Dtnbp1	13	-	44970045	44970178	44986034	44986095	44953171	44953194	44992018	44992069	71,154,217,369,175,269	599,312,396,554,337,444	113,246,206,245,318,160	432,429,405,404,621,390	210	282	1	1.0	0.137,0.399,0.424,0.472,0.411,0.449	0.26,0.435,0.406,0.449,0.407,0.355	-0.003
ENSMUSG00000057531	Dtnbp1	13	-	44982740	44982873	44986034	44986095	44970045	44970178	44992018	44992069	68,154,217,367,184,268	311,361,390,596,268,485	113,243,205,245,314,163	329,387,408,399,530,406	210	282	1	1.0	0.227,0.364,0.428,0.453,0.48,0.426	0.316,0.457,0.403,0.452,0.443,0.35	-0.007
ENSMUSG00000057531	Dtnbp1	13	-	44986034	44986095	44992018	44992069	44970045	44970178	44993684	44993738	73,122,135,188,108,170	10,1,1,1,5,3	70,141,134,146,228,100	0,1,3,0,1,3	200	210	1	1.0	0.885,0.992,0.993,0.995,0.958,0.983	1.0,0.993,0.979,1.0,0.996,0.972	-0.022
ENSMUSG00000057531	Dtnbp1	13	-	44986034	44986095	44992018	44992069	44982740	44982873	44993684	44993738	73,122,134,191,106,170	131,154,189,303,164,230	70,141,134,145,228,100	142,179,194,182,259,192	200	210	1	1.0	0.369,0.454,0.427,0.398,0.404,0.437	0.341,0.453,0.42,0.455,0.48,0.354	-0.002
ENSMUSG00000038518	Jarid2	13	+	44874282	44874452	44884703	44884880	44848279	44848421	44896253	44896489	0,23,34,23,20,53	12,30,36,35,26,46	0,27,39,57,31,24	0,42,37,40,27,32	319	326	1	1.0	0.0,0.439,0.491,0.402,0.44,0.541	NA,0.396,0.519,0.593,0.54,0.434	-0.111
ENSMUSG00000038518	Jarid2	13	+	44913650	44913833	44914245	44914376	44910536	44913286	44914763	44914947	0,35,36,43,33,34	16,30,11,16,18,24	6,29,33,22,41,34	5,28,20,17,49,26	332	280	1	1.0	0.0,0.496,0.734,0.694,0.607,0.544	0.503,0.466,0.582,0.522,0.414,0.524	0.011
ENSMUSG00000015396	Cd83	13	+	43797532	43797728	43799601	43799708	43785184	43785467	43801556	43803128	0,119,103,175,98,172	0,40,55,59,49,34	2,143,120,84,156,107	3,43,56,40,82,66	345	256	1	1.0	NA,0.688,0.582,0.688,0.597,0.79	0.331,0.712,0.614,0.609,0.585,0.546	0.103
ENSMUSG00000063200	Nol7	13	+	43400592	43400621	43400852	43400934	43399510	43399569	43401296	43401418	21,36,55,76,47,56	83,82,106,146,91,125	35,44,67,52,71,32	116,109,133,124,180,77	178	231	1	1.0	0.247,0.363,0.402,0.403,0.401,0.368	0.281,0.344,0.395,0.352,0.339,0.35	0.021
ENSMUSG00000063200	Nol7	13	+	43400852	43400934	43401296	43401418	43400592	43400621	43401499	43401577	75,152,127,197,120,190	219,155,138,248,160,221	101,151,174,140,186,105	232,214,207,171,315,167	231	271	1	1.0	0.287,0.535,0.519,0.482,0.468,0.502	0.338,0.453,0.497,0.49,0.409,0.424	0.03
ENSMUSG00000021361	Tmem14c	13	+	41017114	41017173	41017705	41017782	41016291	41016398	41018355	41018457	46,59,67,83,34,92	572,841,895,1204,846,1169	45,75,61,62,80,66	647,862,933,887,1246,806	208	226	1	1.0	0.08,0.071,0.075,0.07,0.042,0.079	0.07,0.086,0.066,0.071,0.065,0.082	-0.004
ENSMUSG00000021361	Tmem14c	13	+	41017705	41017782	41018355	41018457	41017114	41017173	41021118	41021206	164,416,463,738,479,766	650,671,669,1048,669,984	265,469,501,496,708,490	598,750,732,696,1091,623	226	251	1	1.0	0.219,0.408,0.435,0.439,0.443,0.464	0.33,0.41,0.432,0.442,0.419,0.466	-0.015
ENSMUSG00000021361	Tmem14c	13	+	41018355	41018457	41021118	41021206	41017705	41017782	41022105	41022586	415,808,848,1202,802,1171	665,587,701,870,506,869	496,888,910,848,1214,829	556,666,641,639,969,545	251	237	1	1.0	0.371,0.565,0.533,0.566,0.599,0.56	0.457,0.557,0.573,0.556,0.542,0.59	-0.014
ENSMUSG00000038683	Pak1ip1	13	+	41008210	41008285	41008885	41008938	41008015	41008136	41009218	41009364	10,37,72,97,56,81	8,55,64,79,48,71	15,60,48,49,90,52	27,57,58,48,79,48	224	202	1	1.0	0.53,0.378,0.504,0.525,0.513,0.507	0.334,0.487,0.427,0.479,0.507,0.494	0.038
ENSMUSG00000038683	Pak1ip1	13	+	41009447	41009545	41011182	41011282	41008885	41009364	41012333	41012457	73,119,129,201,127,167	113,126,123,215,111,184	108,143,139,119,198,97	86,119,116,117,187,114	247	249	1	1.0	0.394,0.488,0.514,0.485,0.536,0.478	0.559,0.548,0.547,0.506,0.516,0.462	-0.041
ENSMUSG00000069089	Cdk7	13	-	100716500	100716619	100717571	100717682	100711496	100711596	100719301	100719370	20,60,62,67,41,82	12,32,58,78,48,77	13,68,55,79,76,80	48,57,72,53,85,62	260	268	0.929941312622	1.0	0.632,0.659,0.524,0.47,0.468,0.523	0.218,0.552,0.441,0.606,0.48,0.571	0.068
ENSMUSG00000069089	Cdk7	13	-	100717571	100717682	100719301	100719370	100716500	100716619	100722679	100722713	0,0,0,0,0,2	32,51,43,58,39,60	0,0,0,1,0,2	19,46,52,42,62,57	218	260	1	1.0	0.0,0.0,0.0,0.0,0.0,0.038	0.0,0.0,0.0,0.028,0.0,0.04	-0.005
ENSMUSG00000069089	Cdk7	13	-	100720585	100720653	100722679	100722713	100719301	100719370	100730457	100730517	0,15,33,38,29,50	20,36,48,38,26,55	1,46,30,31,41,32	6,38,34,46,44,58	183	217	0.862636332498	1.0	0.0,0.331,0.449,0.542,0.569,0.519	0.165,0.589,0.511,0.444,0.525,0.395	-0.036
ENSMUSG00000021432	Slc35b3	13	-	38934737	38934807	38937241	38937353	38932135	38932916	38937746	38937839	13,68,74,107,59,84	18,29,26,27,19,26	9,62,109,66,108,54	19,28,26,29,31,22	261	219	1	1.0	0.377,0.663,0.705,0.769,0.723,0.731	0.284,0.65,0.779,0.656,0.745,0.673	0.03
ENSMUSG00000021432	Slc35b3	13	-	38937241	38937353	38937746	38937839	38932718	38934807	38939874	38939972	0,43,31,42,23,40	17,55,43,55,37,84	1,26,25,36,53,32	6,62,78,42,53,54	242	261	1	1.0	0.0,0.457,0.437,0.452,0.401,0.339	0.152,0.311,0.257,0.48,0.519,0.39	-0.004
ENSMUSG00000021432	Slc35b3	13	-	38937746	38937839	38939874	38939972	38937241	38937353	38943058	38943152	5,33,35,42,29,26	5,61,52,85,48,65	3,38,17,23,32,19	8,57,72,65,89,52	247	242	0.483585695393	1.0	0.495,0.346,0.397,0.326,0.372,0.282	0.269,0.395,0.188,0.257,0.261,0.264	0.097
ENSMUSG00000021432	Slc35b3	13	-	38937746	38937839	38943058	38943166	38937241	38937353	38954108	38954230	0,9,4,10,5,9	5,62,52,85,48,65	0,14,10,5,0,9	8,56,72,65,85,52	257	242	1	1.0	0.0,0.12,0.068,0.1,0.089,0.115	0.0,0.191,0.116,0.068,0.0,0.14	-0.004
ENSMUSG00000021432	Slc35b3	13	-	38937746	38937839	38939874	38940045	38937266	38937353	38943058	38943166	0,0,0,4,0,0	5,61,52,85,48,65	0,0,0,0,0,0	8,57,72,65,89,52	320	242	1	1.0	0.0,0.0,0.0,0.034,0.0,0.0	0.0,0.0,0.0,0.0,0.0,0.0	0.006
ENSMUSG00000021432	Slc35b3	13	-	38939874	38939972	38943058	38943166	38937746	38937839	38954108	38954230	0,9,4,10,5,9	8,63,55,70,43,52	0,13,10,5,4,9	2,38,58,45,85,47	257	247	1	1.0	0.0,0.121,0.065,0.121,0.101,0.143	0.0,0.247,0.142,0.096,0.043,0.155	-0.022
ENSMUSG00000021432	Slc35b3	13	-	38939874	38939972	38954108	38954230	38937746	38937839	38955648	38955936	0,74,58,54,34,56	8,58,52,64,42,52	4,58,66,48,47,42	2,38,56,44,86,45	271	247	0.983688026538	1.0	0.0,0.538,0.504,0.435,0.425,0.495	0.646,0.582,0.518,0.499,0.332,0.46	-0.107
ENSMUSG00000021432	Slc35b3	13	-	38939874	38939972	38954108	38954230	38937746	38937839	38955820	38955936	0,7,2,13,2,3	8,58,53,63,42,52	0,4,10,3,3,8	2,40,56,44,85,45	271	247	1	1.0	0.0,0.099,0.033,0.158,0.042,0.05	0.0,0.084,0.14,0.059,0.031,0.139	-0.012
ENSMUSG00000021432	Slc35b3	13	-	38943058	38943166	38954108	38954230	38939442	38939972	38955648	38955936	0,78,62,62,35,56	5,44,45,44,31,34	4,58,68,49,47,45	4,39,27,38,39,24	271	257	0.796398954168	1.0	0.0,0.627,0.566,0.572,0.517,0.61	0.487,0.585,0.705,0.55,0.533,0.64	-0.101
ENSMUSG00000021432	Slc35b3	13	-	38943058	38943166	38954108	38954230	38939874	38939972	38955820	38955936	0,12,6,21,3,3	5,44,45,44,31,35	0,4,12,4,3,11	4,39,27,39,39,25	271	257	1	1.0	0.0,0.205,0.112,0.312,0.084,0.075	0.0,0.089,0.297,0.089,0.068,0.294	-0.008
ENSMUSG00000021432	Slc35b3	13	-	38944499	38944654	38954108	38954230	38943058	38943166	38955648	38955936	0,80,65,63,37,63	0,38,44,42,47,59	4,70,77,52,47,50	0,46,32,31,50,32	271	304	1	1.0	NA,0.703,0.624,0.627,0.469,0.545	1.0,0.631,0.73,0.653,0.513,0.637	-0.1
ENSMUSG00000021432	Slc35b3	13	-	38944499	38944654	38954108	38954230	38943058	38943166	38955820	38955936	0,16,11,21,8,9	0,38,46,42,47,58	0,16,20,8,3,17	0,46,31,30,50,32	271	304	1	1.0	NA,0.321,0.212,0.359,0.16,0.148	NA,0.281,0.42,0.23,0.063,0.373	-0.033
ENSMUSG00000017843	Ppp2r5c	12	+	110522490	110522690	110545770	110545901	110485737	110485952	110551061	110551121	25,299,416,571,278,498	15,178,241,268,157,197	9,415,437,309,408,417	24,235,220,231,272,166	349	280	0.763438101183	1.0	0.572,0.574,0.581,0.631,0.587,0.67	0.231,0.586,0.614,0.518,0.546,0.668	0.075
ENSMUSG00000021431	Snrnp48	13	+	38217373	38217495	38220687	38220776	38216324	38216513	38221234	38221393	32,43,53,68,56,62	91,50,40,65,69,60	46,72,53,85,68,42	72,43,53,56,86,61	271	238	1	1.0	0.236,0.43,0.538,0.479,0.416,0.476	0.359,0.595,0.468,0.571,0.41,0.377	-0.034
ENSMUSG00000059288	Cdyl	13	+	35815908	35816575	35856662	35856919	35741312	35741888	35858075	35858248	0,133,120,141,128,163	0,57,53,54,36,66	2,127,77,82,132,145	8,42,53,36,41,50	816	406	1	1.0	NA,0.537,0.53,0.565,0.639,0.551	0.111,0.601,0.42,0.531,0.616,0.591	0.086
ENSMUSG00000059288	Cdyl	13	+	35856662	35856919	35858075	35858248	35815908	35816575	35863198	35863409	0,51,39,60,42,64	0,28,18,38,24,42	4,39,51,47,31,59	0,29,44,31,30,24	406	322	1	1.0	NA,0.591,0.632,0.556,0.581,0.547	1.0,0.516,0.479,0.546,0.45,0.661	-0.027
ENSMUSG00000059288	Cdyl	13	+	35858075	35858248	35863198	35863409	35856662	35856919	35871577	35871721	0,40,36,32,19,39	0,41,41,36,25,59	4,38,39,18,34,30	3,45,51,42,37,52	322	360	1	1.0	NA,0.522,0.495,0.498,0.459,0.425	0.599,0.486,0.461,0.324,0.507,0.392	0.018
ENSMUSG00000020664	Dld	12	-	31334612	31334783	31335465	31335656	31333866	31334056	31340279	31340381	3,234,341,354,296,367	29,251,267,309,219,352	14,374,302,266,399,282	62,300,284,270,339,239	340	320	1	1.0	0.089,0.467,0.546,0.519,0.56,0.495	0.175,0.54,0.5,0.481,0.526,0.526	-0.012
ENSMUSG00000052414	Gm28047	15	-	102547772	102547872	102551403	102551561	102547153	102547267	102553783	102553921	3,32,40,38,34,35	0,9,27,39,11,20	4,21,30,39,20,41	3,19,18,16,8,14	307	249	1	1.0	1.0,0.743,0.546,0.441,0.715,0.587	0.52,0.473,0.575,0.664,0.67,0.704	0.071
ENSMUSG00000046949	Nqo2	13	+	33966044	33966126	33968189	33968277	33965005	33965052	33972311	33972476	0,0,0,0,0,0	27,41,71,83,41,73	0,0,0,0,0,1	29,89,69,54,81,63	231	237	1	1.0	0.0,0.0,0.0,0.0,0.0,0.0	0.0,0.0,0.0,0.0,0.0,0.016	-0.003
ENSMUSG00000046949	Nqo2	13	+	33981424	33981538	33982447	33982549	33979531	33979662	33985315	33985358	14,58,60,78,51,82	105,52,68,98,64,78	28,96,72,76,121,69	89,80,87,76,109,68	263	251	0.952532239431	1.0	0.113,0.516,0.457,0.432,0.432,0.501	0.231,0.534,0.441,0.488,0.514,0.492	-0.041
ENSMUSG00000085457	1110046J04Rik	13	+	33953316	33953541	33954706	33954825	33936031	33936097	33958600	33958658	9,15,16,11,14,20	34,10,9,12,14,8	2,3,20,8,12,15	26,3,15,4,25,15	374	268	0.518182417787	1.0	0.159,0.518,0.56,0.396,0.417,0.642	0.052,0.417,0.489,0.589,0.256,0.417	0.079
ENSMUSG00000035958	Tdp2	13	+	24832688	24832826	24836015	24836186	24832009	24832095	24836854	24836946	0,0,1,0,0,0	10,38,89,54,48,77	0,0,3,0,0,0	9,71,68,50,62,67	287	320	1	1.0	0.0,0.0,0.012,0.0,0.0,0.0	0.0,0.0,0.047,0.0,0.0,0.0	-0.006
ENSMUSG00000019132	BC005537	13	+	24804781	24804958	24805861	24805984	24801656	24803509	24809885	24810020	43,1562,2236,2653,1655,2239	114,1381,1578,2108,1411,1979	127,2071,1934,1962,2595,1710	176,1685,1591,1457,2187,1428	326	272	1	1.0	0.239,0.486,0.542,0.512,0.495,0.486	0.376,0.506,0.504,0.529,0.497,0.5	-0.025
ENSMUSG00000019132	BC005537	13	+	24805861	24805984	24809885	24810020	24804781	24804958	24812636	24812660	83,1089,1341,1790,1129,1570	263,1563,1907,2356,1568,2245	122,1336,1316,1272,1651,1141	344,1907,1736,1674,2599,1689	272	284	1	1.0	0.248,0.421,0.423,0.442,0.429,0.422	0.27,0.422,0.442,0.442,0.399,0.414	-0.001
ENSMUSG00000024816	Frmd8	19	-	5856584	5856789	5862250	5862394	5849701	5852742	5863223	5863347	20,153,192,218,149,181	66,221,240,290,187,280	64,180,172,135,226,134	53,222,234,183,255,215	293	354	1	1.0	0.268,0.455,0.491,0.476,0.49,0.439	0.593,0.495,0.47,0.471,0.517,0.43	-0.06
ENSMUSG00000024816	Frmd8	19	-	5862250	5862394	5863223	5863347	5856584	5856789	5865068	5865293	5,166,160,227,146,177	25,141,179,240,179,229	21,207,200,135,229,205	45,208,214,138,249,154	273	293	1	1.0	0.177,0.558,0.49,0.504,0.467,0.453	0.334,0.516,0.501,0.512,0.497,0.588	-0.05
ENSMUSG00000024816	Frmd8	19	-	5863223	5863347	5865068	5865293	5862250	5862394	5869436	5869603	18,205,316,341,249,308	20,133,159,189,128,154	29,275,266,178,286,249	50,154,153,114,183,116	374	273	1	1.0	0.396,0.529,0.592,0.568,0.587,0.593	0.297,0.566,0.559,0.533,0.533,0.61	0.028
ENSMUSG00000022724	Riox2	16	+	59483004	59483108	59486532	59486635	59480290	59480419	59487427	59487599	6,82,75,105,73,89	34,44,69,73,43,60	11,106,104,72,99,61	14,50,72,38,84,62	253	252	0.99027149496	1.0	0.149,0.65,0.52,0.589,0.628,0.596	0.439,0.679,0.59,0.654,0.54,0.495	-0.044
ENSMUSG00000025616	Usp16	16	+	87480874	87480969	87481713	87481800	87479125	87479789	87482859	87483016	6,51,80,76,41,59	37,38,47,60,38,76	34,59,48,64,79,52	44,49,50,38,81,44	244	236	1	1.0	0.136,0.565,0.622,0.551,0.511,0.429	0.428,0.538,0.481,0.62,0.485,0.533	-0.045
ENSMUSG00000025616	Usp16	16	+	87481713	87481800	87482859	87483016	87479125	87479789	87483106	87483310	0,0,0,4,4,1	56,68,66,115,58,97	0,0,3,0,0,0	111,85,102,87,174,61	236	306	1	1.0	0.0,0.0,0.0,0.043,0.082,0.013	0.0,0.0,0.037,0.0,0.0,0.0	0.017
ENSMUSG00000025616	Usp16	16	+	87481713	87481800	87482859	87483016	87480874	87480969	87483106	87483310	24,36,56,48,50,51	50,68,66,113,58,97	20,45,42,51,90,34	111,85,100,87,173,61	236	306	0.667270023986	1.0	0.384,0.407,0.524,0.355,0.528,0.405	0.189,0.407,0.353,0.432,0.403,0.42	0.066
ENSMUSG00000024359	Hspa9	18	-	34938583	34938724	34938932	34939025	34937413	34938393	34939342	34939437	129,263,292,333,234,423	572,483,517,725,497,739	94,301,316,290,506,289	402,627,564,574,1023,557	242	290	1	1.0	0.213,0.395,0.404,0.355,0.361,0.407	0.219,0.365,0.402,0.377,0.372,0.383	0.003
ENSMUSG00000024359	Hspa9	18	-	34938932	34939025	34939342	34939437	34938583	34938724	34940196	34940314	84,371,342,390,305,407	274,306,286,471,313,405	120,381,358,404,543,365	203,375,315,352,539,319	244	242	1	1.0	0.233,0.546,0.543,0.451,0.491,0.499	0.37,0.502,0.53,0.532,0.5,0.532	-0.034
ENSMUSG00000024359	Hspa9	18	-	34952395	34952483	34952676	34952735	34951223	34951405	34954169	34954357	9,320,294,376,257,347	10,251,289,336,214,347	6,364,332,357,349,345	13,243,259,271,335,264	208	237	1	1.0	0.506,0.592,0.537,0.56,0.578,0.533	0.345,0.631,0.594,0.6,0.543,0.598	-0.001
ENSMUSG00000022707	Gbe1	16	+	70360857	70361027	70401733	70401849	70314063	70314295	70433544	70433670	0,35,57,67,38,68	0,35,30,39,31,52	0,47,56,53,64,50	0,26,32,13,19,30	319	265	1	1.0	NA,0.454,0.612,0.588,0.505,0.521	NA,0.6,0.592,0.772,0.737,0.581	-0.12
ENSMUSG00000063894	Zkscan8	13	-	21521785	21521909	21522223	21522315	21513221	21520962	21525137	21525306	0,5,8,7,3,6	0,1,6,2,0,4	0,5,6,4,2,3	2,1,0,1,7,0	241	273	1	1.0	NA,0.85,0.602,0.799,1.0,0.63	0.0,0.85,1.0,0.819,0.245,1.0	0.124
ENSMUSG00000021326	Trim27	13	+	21190091	21190124	21190592	21190686	21189854	21189970	21191219	21191246	70,117,162,191,111,195	0,5,0,3,5,9	87,153,160,156,199,142	0,1,1,4,6,6	182	243	1	1.0	1.0,0.969,1.0,0.988,0.967,0.967	1.0,0.995,0.995,0.981,0.978,0.969	-0.005
ENSMUSG00000021326	Trim27	13	+	21190096	21190124	21190592	21190686	21189854	21189970	21191219	21191246	14,26,44,31,24,51	0,5,0,3,5,9	17,25,42,23,39,30	0,1,1,4,6,6	177	243	1	1.0	1.0,0.877,1.0,0.934,0.868,0.886	1.0,0.972,0.983,0.888,0.899,0.873	-0.008
ENSMUSG00000041992	Rapgef5	12	+	117730539	117730718	117739626	117739717	117728656	117728779	117742850	117742901	0,8,8,31,24,19	0,12,15,18,8,17	0,29,18,22,29,21	0,10,10,18,15,12	328	240	1	1.0	NA,0.328,0.281,0.558,0.687,0.45	NA,0.68,0.568,0.472,0.586,0.561	-0.113
ENSMUSG00000024906	Mus81	19	-	5483454	5483558	5483634	5483665	5483107	5483191	5483929	5484025	0,2,0,0,1,0	156,16,27,41,26,44	1,0,1,0,2,0	81,28,32,37,58,24	180	253	1	1.0	0.0,0.149,0.0,0.0,0.051,0.0	0.017,0.0,0.042,0.0,0.046,0.0	0.016
ENSMUSG00000024906	Mus81	19	-	5483454	5483558	5483634	5483763	5483107	5483191	5483929	5484025	60,23,12,31,28,34	156,16,27,41,26,44	53,18,11,33,41,14	81,28,32,37,58,24	278	253	1	1.0	0.259,0.567,0.288,0.408,0.495,0.413	0.373,0.369,0.238,0.448,0.391,0.347	0.044
ENSMUSG00000024906	Mus81	19	-	5484112	5484229	5484858	5484956	5483929	5484025	5485038	5485160	34,11,19,41,16,25	53,22,10,19,19,32	28,31,15,29,29,17	40,16,17,29,32,18	247	266	1	1.0	0.409,0.35,0.672,0.699,0.476,0.457	0.43,0.676,0.487,0.519,0.494,0.504	-0.008
ENSMUSG00000053101	Gpr141	13	-	19779454	19779561	19804989	19805057	19755009	19755203	19824129	19824257	0,5,18,27,14,30	0,19,5,9,5,25	0,21,23,26,21,25	0,14,16,14,16,19	217	256	1	1.0	NA,0.237,0.809,0.78,0.768,0.586	NA,0.639,0.629,0.687,0.608,0.608	0.002
ENSMUSG00000003062	Stard3nl	13	-	19367743	19367839	19370249	19370367	19358977	19359051	19370479	19370533	81,128,163,230,151,270	70,151,149,194,155,209	70,196,205,201,319,175	135,171,210,160,237,156	267	245	1	1.0	0.515,0.438,0.501,0.521,0.472,0.542	0.322,0.513,0.473,0.535,0.553,0.507	0.014
ENSMUSG00000003062	Stard3nl	13	-	19367743	19367839	19370249	19370533	19358977	19359051	19372587	19372665	25,71,113,131,81,136	80,150,150,193,151,209	31,122,119,98,169,107	135,165,205,156,230,157	433	245	1	1.0	0.15,0.211,0.299,0.277,0.233,0.269	0.115,0.295,0.247,0.262,0.294,0.278	-0.009
ENSMUSG00000003062	Stard3nl	13	-	19367743	19367839	19370479	19370533	19358977	19359051	19372587	19372665	25,61,88,104,75,106	80,150,150,193,151,209	27,105,95,85,143,89	135,165,205,156,230,157	203	245	1	1.0	0.274,0.329,0.415,0.394,0.375,0.38	0.194,0.434,0.359,0.397,0.429,0.406	-0.009
ENSMUSG00000003062	Stard3nl	13	-	19370249	19370533	19372587	19372665	19367743	19367839	19373135	19373213	53,118,118,172,137,185	133,211,231,260,186,294	43,171,124,157,236,130	164,237,288,207,358,224	227	433	1	1.0	0.432,0.516,0.494,0.558,0.584,0.546	0.333,0.579,0.451,0.591,0.557,0.525	0.016
ENSMUSG00000003062	Stard3nl	13	-	19370479	19370533	19372587	19372665	19367743	19367839	19373135	19373213	53,118,118,172,137,185	0,0,0,0,3,0	43,171,124,157,236,130	0,2,2,8,6,0	227	203	1	1.0	1.0,1.0,1.0,1.0,0.976,1.0	1.0,0.987,0.982,0.946,0.972,1.0	0.015
ENSMUSG00000061474	Mrps36	13	-	100739013	100739195	100741167	100741231	100736076	100736273	100744529	100744657	25,14,28,31,11,31	387,317,368,432,274,442	13,33,21,23,22,14	360,351,385,316,527,338	213	331	1	1.0	0.091,0.064,0.106,0.1,0.059,0.098	0.053,0.127,0.078,0.102,0.061,0.06	0.006
ENSMUSG00000061474	Mrps36	13	-	100739013	100739201	100741167	100741231	100735954	100736273	100744529	100744659	25,14,28,31,11,31	404,328,378,442,278,458	13,33,21,23,22,14	369,357,400,323,533,349	213	337	1	1.0	0.089,0.063,0.105,0.1,0.059,0.097	0.053,0.128,0.077,0.101,0.061,0.06	0.006
ENSMUSG00000061474	Mrps36	13	-	100739013	100739201	100741167	100741231	100736151	100736273	100743788	100743824	0,0,0,5,0,6	401,327,375,441,278,452	0,4,1,1,0,2	369,357,400,322,531,346	213	337	1	1.0	0.0,0.0,0.0,0.018,0.0,0.021	0.0,0.017,0.004,0.005,0.0,0.009	0.001
ENSMUSG00000015671	Psma2	13	+	14619301	14619424	14620724	14620806	14616736	14616869	14623597	14623671	334,590,767,1059,747,1025	518,327,417,569,395,569	433,872,797,744,1136,767	433,479,495,474,760,439	272	231	1	1.0	0.354,0.605,0.61,0.612,0.616,0.605	0.459,0.607,0.578,0.571,0.559,0.597	0.005
ENSMUSG00000015671	Psma2	13	+	14620724	14620806	14623597	14623671	14619301	14619424	14625202	14625260	324,363,456,541,412,643	567,241,360,433,266,396	313,494,434,448,719,493	424,348,331,338,561,335	231	223	1	1.0	0.356,0.593,0.55,0.547,0.599,0.611	0.416,0.578,0.559,0.561,0.553,0.587	0.0
ENSMUSG00000015671	Psma2	13	+	14623597	14623671	14625202	14625260	14620724	14620806	14625348	14625504	346,288,342,514,335,538	652,222,325,396,268,432	409,380,423,370,657,408	511,325,335,328,602,329	223	207	1	1.0	0.33,0.546,0.494,0.546,0.537,0.536	0.426,0.52,0.54,0.512,0.503,0.535	-0.008
ENSMUSG00000039242	B3galnt2	13	+	13975437	13975634	13980600	13980696	13970766	13970867	13987352	13987463	0,41,48,78,16,32	0,17,10,25,22,21	0,33,19,40,45,35	1,13,12,9,18,10	346	245	1	1.0	NA,0.631,0.773,0.688,0.34,0.519	0.0,0.643,0.529,0.759,0.639,0.713	0.043
ENSMUSG00000039242	B3galnt2	13	+	13980600	13980696	13987352	13987463	13970766	13970867	13990788	13990867	0,0,0,0,0,1	8,8,15,17,21,25	0,0,0,0,0,1	0,20,11,20,32,16	245	260	1	1.0	0.0,0.0,0.0,0.0,0.0,0.041	NA,0.0,0.0,0.0,0.0,0.062	-0.006
ENSMUSG00000039242	B3galnt2	13	+	13980600	13980696	13987352	13987463	13975437	13975634	13990788	13990867	0,27,18,25,23,23	8,8,15,25,21,25	4,17,9,24,27,18	0,20,11,20,32,16	245	260	1	1.0	0.0,0.782,0.56,0.515,0.538,0.494	1.0,0.474,0.465,0.56,0.472,0.544	-0.104
ENSMUSG00000039242	B3galnt2	13	+	13987352	13987463	13990788	13990867	13980600	13980696	13991368	13991552	0,17,17,34,29,22	0,25,21,25,25,31	4,14,18,16,18,16	0,25,14,18,10,17	260	228	1	1.0	NA,0.374,0.415,0.544,0.504,0.384	1.0,0.329,0.53,0.438,0.612,0.452	-0.116
ENSMUSG00000097715	Gpr137b-ps	13	-	12617724	12617849	12619765	12619894	12615056	12615849	12621357	12621507	263,703,831,947,573,966	185,453,537,641,392,549	220,821,743,758,814,598	213,487,483,446,564,449	278	274	1	1.0	0.584,0.605,0.604,0.593,0.59,0.634	0.504,0.624,0.603,0.626,0.587,0.568	0.016
ENSMUSG00000097715	Gpr137b-ps	13	-	12617724	12617849	12619765	12619894	12615655	12615849	12620770	12620831	0,10,3,6,6,7	185,449,533,635,389,547	3,8,5,3,4,7	213,483,483,441,558,446	278	274	1	1.0	0.0,0.021,0.006,0.009,0.015,0.012	0.014,0.016,0.01,0.007,0.007,0.015	-0.001
ENSMUSG00000097715	Gpr137b-ps	13	-	12617724	12617849	12619765	12619894	12617339	12617499	12621357	12621507	263,701,831,940,567,963	290,281,300,376,227,310	216,819,742,758,811,592	171,272,236,343,334,284	278	274	1	1.0	0.472,0.711,0.732,0.711,0.711,0.754	0.555,0.748,0.756,0.685,0.705,0.673	-0.005
ENSMUSG00000097715	Gpr137b-ps	13	-	12619765	12619894	12620770	12620831	12617724	12617849	12621357	12621507	4,3,0,1,0,3	792,1559,1845,2227,1352,2078	0,1,0,2,1,1	662,1835,1672,1663,1885,1418	210	278	1	1.0	0.007,0.003,0.0,0.001,0.0,0.002	0.0,0.001,0.0,0.002,0.001,0.001	0.001
ENSMUSG00000057554	Lgals8	13	-	12447146	12447312	12448418	12448507	12439414	12440994	12451400	12451427	14,115,153,204,121,164	21,253,318,481,325,376	15,146,113,132,186,120	59,294,270,308,362,289	238	315	1	1.0	0.469,0.376,0.389,0.36,0.33,0.366	0.252,0.397,0.356,0.362,0.405,0.355	0.027
ENSMUSG00000057554	Lgals8	13	-	12448418	12448507	12451400	12451427	12447146	12447312	12452721	12452778	10,23,43,55,32,56	30,144,152,225,133,191	6,41,31,26,56,34	17,158,135,162,136,152	176	238	1	1.0	0.311,0.178,0.277,0.248,0.245,0.284	0.323,0.26,0.237,0.178,0.358,0.232	-0.008
ENSMUSG00000057554	Lgals8	13	-	12451400	12451427	12452721	12452778	12448418	12448507	12453284	12453404	18,67,86,134,82,137	15,36,53,71,37,87	4,97,101,119,114,92	4,38,54,24,82,49	206	176	0.974368827621	1.0	0.506,0.614,0.581,0.617,0.654,0.574	0.461,0.686,0.615,0.809,0.543,0.616	-0.031
ENSMUSG00000057554	Lgals8	13	-	12451400	12451427	12453284	12453404	12448418	12448507	12454734	12454945	42,181,240,313,157,267	15,36,53,71,37,87	30,217,194,205,236,210	4,39,54,24,77,46	269	176	1	1.0	0.647,0.767,0.748,0.743,0.735,0.668	0.831,0.785,0.702,0.848,0.667,0.749	-0.046
ENSMUSG00000057554	Lgals8	13	-	12452721	12452778	12453284	12453404	12451400	12451427	12454734	12454945	42,181,240,313,157,267	0,74,95,114,91,121	30,217,193,205,241,213	24,95,83,97,107,88	269	206	0.781017140718	1.0	1.0,0.652,0.659,0.678,0.569,0.628	0.489,0.636,0.64,0.618,0.633,0.65	0.087
ENSMUSG00000057554	Lgals8	13	-	12452721	12452778	12454734	12454945	12451400	12451427	12456343	12456432	34,344,362,568,348,527	0,70,95,105,89,115	21,387,378,423,432,393	24,97,83,99,107,88	360	206	0.609451437831	1.0	1.0,0.738,0.686,0.756,0.691,0.724	0.334,0.695,0.723,0.71,0.698,0.719	0.119
ENSMUSG00000057554	Lgals8	13	-	12452721	12452778	12454734	12454945	12451400	12451427	12459173	12459316	11,83,82,129,99,128	0,70,95,105,89,113	1,84,85,109,109,109	24,96,83,97,107,88	360	206	0.405327820602	1.0	1.0,0.404,0.331,0.413,0.389,0.393	0.023,0.334,0.369,0.391,0.368,0.415	0.172
ENSMUSG00000057554	Lgals8	13	-	12453257	12453404	12454734	12454945	12452721	12452778	12456343	12456432	34,349,362,577,350,535	0,8,27,24,15,14	21,386,378,423,432,393	0,22,17,18,19,11	360	296	1	1.0	1.0,0.973,0.917,0.952,0.95,0.969	1.0,0.935,0.948,0.951,0.949,0.967	0.002
ENSMUSG00000057554	Lgals8	13	-	12453257	12453404	12454734	12454945	12452721	12452778	12459173	12459316	11,88,82,138,101,136	0,8,27,28,20,18	1,83,85,109,109,109	0,22,16,21,20,13	360	296	1	1.0	1.0,0.9,0.714,0.802,0.806,0.861	1.0,0.756,0.814,0.81,0.818,0.873	0.002
ENSMUSG00000057554	Lgals8	13	-	12453257	12453404	12456343	12456432	12452721	12452778	12459173	12459316	3,121,143,184,115,180	0,8,27,28,20,18	12,148,126,156,155,150	0,22,16,21,20,13	238	296	1	1.0	1.0,0.95,0.868,0.891,0.877,0.926	1.0,0.893,0.907,0.902,0.906,0.935	-0.005
ENSMUSG00000057554	Lgals8	13	-	12453284	12453404	12454734	12454945	12452721	12452778	12456343	12456432	34,349,362,577,350,535	40,144,192,273,158,233	21,386,378,423,432,393	16,198,167,191,260,174	360	269	1	1.0	0.388,0.644,0.585,0.612,0.623,0.632	0.495,0.593,0.628,0.623,0.554,0.628	-0.006
ENSMUSG00000057554	Lgals8	13	-	12453284	12453404	12454734	12454945	12452721	12452778	12459173	12459316	11,88,82,138,101,136	40,144,192,277,163,237	1,83,85,109,109,109	16,198,166,194,260,176	360	269	1	1.0	0.17,0.313,0.242,0.271,0.316,0.3	0.045,0.239,0.277,0.296,0.239,0.316	0.033
ENSMUSG00000057554	Lgals8	13	-	12453284	12453404	12456343	12456432	12452721	12452778	12459173	12459316	3,121,143,184,115,180	40,144,192,277,163,237	12,148,126,156,155,150	16,198,166,194,260,176	238	269	0.929492712194	1.0	0.078,0.487,0.457,0.429,0.444,0.462	0.459,0.458,0.462,0.476,0.403,0.491	-0.065
ENSMUSG00000057554	Lgals8	13	-	12454734	12454945	12456343	12456432	12452721	12452778	12459173	12459316	3,121,143,184,115,180	11,88,82,138,101,136	12,148,126,156,155,150	1,83,85,109,109,109	238	360	0.824029536745	1.0	0.292,0.675,0.725,0.669,0.633,0.667	0.948,0.73,0.692,0.684,0.683,0.675	-0.125
ENSMUSG00000057554	Lgals8	13	-	12454734	12454945	12456343	12456432	12453284	12453404	12459173	12459316	3,121,143,187,115,178	53,280,348,482,281,442	12,146,127,154,158,150	32,325,309,349,380,349	238	360	1	1.0	0.079,0.395,0.383,0.37,0.382,0.379	0.362,0.405,0.383,0.4,0.386,0.394	-0.057
ENSMUSG00000021400	Wrnip1	13	+	32820218	32820374	32821038	32821118	32816252	32816482	32821883	32822609	7,70,53,96,51,94	24,42,29,58,47,56	26,70,69,75,90,43	14,39,35,28,85,31	305	229	0.748274769176	1.0	0.18,0.556,0.578,0.554,0.449,0.558	0.582,0.574,0.597,0.668,0.443,0.51	-0.083
ENSMUSG00000021156	Zmynd11	13	-	9710145	9710307	9712982	9713027	9698627	9698705	9720772	9720932	0,6,0,1,6,2	0,124,132,210,81,213	0,4,2,4,3,0	6,141,169,158,156,156	194	311	1	1.0	NA,0.072,0.0,0.008,0.106,0.015	0.0,0.043,0.019,0.039,0.03,0.0	0.018
ENSMUSG00000041215	Yeats2	16	+	20190385	20190489	20193158	20193266	20189338	20189497	20193643	20193826	0,11,18,10,6,4	0,8,23,16,14,22	0,17,7,13,14,14	3,15,4,13,9,15	253	257	1	1.0	NA,0.583,0.443,0.388,0.303,0.156	0.0,0.535,0.64,0.504,0.612,0.487	-0.088
ENSMUSG00000021147	Wdr37	13	-	8820410	8820545	8835296	8835438	8819862	8819977	8836782	8837023	0,27,45,44,18,40	0,26,34,38,30,30	1,50,42,36,14,34	1,43,18,35,25,41	291	284	1	1.0	NA,0.503,0.564,0.531,0.369,0.565	0.494,0.532,0.695,0.501,0.353,0.447	0.003
ENSMUSG00000021147	Wdr37	13	-	8820410	8820545	8835296	8835438	8819862	8819977	8842729	8842806	0,0,0,0,0,0	0,24,30,27,29,25	0,1,0,0,0,0	1,37,14,32,21,36	291	284	1	1.0	NA,0.0,0.0,0.0,0.0,0.0	0.0,0.026,0.0,0.0,0.0,0.0	-0.004
ENSMUSG00000021147	Wdr37	13	-	8835296	8835438	8836782	8837023	8820410	8820545	8842729	8842806	0,49,66,55,27,91	0,22,35,41,17,28	0,74,70,55,43,37	1,34,38,26,31,23	390	291	1	1.0	NA,0.624,0.585,0.5,0.542,0.708	0.0,0.619,0.579,0.612,0.509,0.546	0.114
ENSMUSG00000007670	Khsrp	17	-	57027048	57027098	57027816	57027856	57026842	57026914	57027955	57027994	0,36,41,63,32,46	0,60,74,68,47,65	0,46,30,28,17,37	0,61,53,37,75,57	189	199	1	1.0	NA,0.387,0.368,0.494,0.418,0.427	NA,0.443,0.373,0.443,0.193,0.406	0.047
ENSMUSG00000007670	Khsrp	17	-	57027816	57027856	57027955	57027994	57027048	57027098	57029041	57029138	0,22,32,61,29,34	0,32,36,51,20,47	1,29,31,21,37,30	0,30,22,52,30,28	188	189	1	1.0	NA,0.409,0.472,0.546,0.593,0.421	1.0,0.493,0.586,0.289,0.554,0.519	-0.085
ENSMUSG00000021196	Pfkp	13	-	6593100	6593253	6597858	6598011	6588488	6588653	6598738	6598826	52,277,317,364,234,350	0,0,0,0,3,3	90,346,400,276,395,365	0,2,1,2,2,3	302	302	1	1.0	1.0,1.0,1.0,1.0,0.987,0.992	1.0,0.994,0.998,0.993,0.995,0.992	0.001
ENSMUSG00000021213	Akr1c13	13	+	4194676	4194793	4196432	4196510	4194033	4194201	4196988	4197111	36,62,87,139,71,137	10,62,49,103,69,76	33,99,95,103,137,115	32,76,72,52,85,66	266	227	1	1.0	0.754,0.46,0.602,0.535,0.468,0.606	0.468,0.526,0.53,0.628,0.579,0.598	0.016
ENSMUSG00000033799	Fam208b	13	-	3568751	3568857	3569487	3569641	3567435	3567617	3570311	3570437	7,28,11,15,18,23	0,11,8,14,14,7	13,19,23,24,38,12	3,19,2,13,17,5	303	255	1	1.0	1.0,0.682,0.536,0.474,0.52,0.734	0.785,0.457,0.906,0.608,0.653,0.669	-0.022
ENSMUSG00000039208	Metrnl	11	+	121707729	121708115	121714696	121714756	121702410	121702795	121715736	121716306	1218,1607,1946,2413,1495,2375	519,347,480,625,374,505	1444,2086,2109,1425,2647,1681	517,435,528,370,702,416	535	209	1	1.0	0.478,0.644,0.613,0.601,0.61,0.648	0.522,0.652,0.609,0.601,0.596,0.612	0.0
ENSMUSG00000025162	Csnk1d	11	-	120972965	120973194	120973820	120973969	120972376	120972547	120983232	120983343	20,201,233,333,165,320	30,446,453,644,430,600	10,239,226,225,218,188	49,512,455,440,571,478	298	378	1	1.0	0.458,0.364,0.395,0.396,0.327,0.404	0.206,0.372,0.387,0.393,0.326,0.333	0.054
ENSMUSG00000025137	Pcyt2	11	-	120613029	120613083	120613378	120613423	120612462	120612601	120613640	120613725	5,61,64,70,57,79	8,21,24,43,15,30	20,63,54,53,79,64	16,26,18,23,24,31	194	203	1	1.0	0.395,0.752,0.736,0.63,0.799,0.734	0.567,0.717,0.758,0.707,0.775,0.684	-0.027
ENSMUSG00000025137	Pcyt2	11	-	120615290	120615452	120615848	120615937	120614330	120614397	120617763	120617908	17,64,78,129,88,99	36,88,122,180,121,180	23,77,70,78,131,104	47,157,149,115,194,117	238	311	1	1.0	0.382,0.487,0.455,0.484,0.487,0.418	0.39,0.391,0.38,0.47,0.469,0.537	0.013
ENSMUSG00000025130	P4hb	11	-	120563815	120563920	120567917	120568055	120563602	120563728	120568173	120568307	51,859,980,1085,887,1338	34,637,695,975,651,1018	122,975,985,982,1284,942	124,771,803,702,1132,811	287	254	1	1.0	0.57,0.544,0.555,0.496,0.547,0.538	0.465,0.528,0.521,0.553,0.501,0.507	0.029
ENSMUSG00000025792	Slc25a10	11	+	120497013	120497106	120497383	120497461	120496635	120496706	120497919	120497963	36,106,128,148,91,166	46,60,91,107,76,113	49,149,142,133,190,115	56,110,93,85,157,62	242	227	1	1.0	0.423,0.624,0.569,0.565,0.529,0.579	0.451,0.56,0.589,0.595,0.532,0.635	-0.012
ENSMUSG00000039703	Nploc4	11	-	120385769	120385865	120389367	120389439	120384542	120384659	120404205	120404366	11,57,79,99,65,94	0,94,89,125,90,125	8,95,62,66,115,76	6,103,92,105,100,105	221	245	1	1.0	1.0,0.402,0.496,0.468,0.445,0.455	0.596,0.506,0.428,0.411,0.56,0.445	0.053
ENSMUSG00000039703	Nploc4	11	-	120389367	120389439	120404205	120404366	120384542	120384659	120408772	120408899	0,125,132,200,133,192	0,0,4,1,4,1	7,172,150,149,172,150	1,1,1,2,5,0	310	221	1	1.0	NA,1.0,0.959,0.993,0.96,0.993	0.833,0.992,0.991,0.982,0.961,1.0	0.021
ENSMUSG00000039703	Nploc4	11	-	120389367	120389439	120404205	120404366	120385769	120385865	120408772	120408899	0,125,132,200,137,198	0,49,73,79,57,77	7,172,150,148,172,150	3,67,59,49,65,57	310	221	1	1.0	NA,0.645,0.563,0.643,0.631,0.647	0.625,0.647,0.644,0.683,0.654,0.652	-0.025
ENSMUSG00000039703	Nploc4	11	-	120404205	120404366	120408772	120408899	120389367	120389439	120409611	120409683	6,112,126,158,127,137	15,137,183,210,142,229	3,116,121,132,154,115	8,196,157,129,205,174	276	310	1	1.0	0.31,0.479,0.436,0.458,0.501,0.402	0.296,0.399,0.464,0.535,0.458,0.426	0.001
ENSMUSG00000039703	Nploc4	11	-	120419068	120419117	120421364	120421541	120418244	120418339	120428523	120428636	0,130,177,245,106,216	0,18,22,43,33,39	2,145,156,132,157,117	0,28,40,50,34,48	326	198	1	1.0	NA,0.814,0.83,0.776,0.661,0.771	1.0,0.759,0.703,0.616,0.737,0.597	0.035
ENSMUSG00000039703	Nploc4	11	-	120421364	120421541	120428523	120428636	120419068	120419117	120433047	120433128	0,95,116,173,104,179	0,149,186,259,145,218	0,114,141,122,95,113	17,155,153,157,184,151	262	326	1	1.0	NA,0.442,0.437,0.454,0.472,0.505	0.0,0.478,0.534,0.492,0.391,0.482	0.066
ENSMUSG00000039703	Nploc4	11	-	120428523	120428636	120433047	120433128	120421364	120421541	120437498	120437708	0,52,49,115,51,90	0,77,104,152,71,133	0,69,93,47,55,69	0,77,105,80,105,81	230	262	1	1.0	NA,0.435,0.349,0.463,0.45,0.435	NA,0.505,0.502,0.401,0.374,0.492	-0.028
ENSMUSG00000024965	Fermt3	19	-	7002212	7002452	7002569	7002676	7001756	7001881	7002821	7002946	142,370,448,558,329,435	1140,1022,1145,1684,952,1539	196,392,417,403,533,333	1035,1172,1235,1096,1644,904	256	389	1	1.0	0.159,0.355,0.373,0.335,0.344,0.3	0.223,0.337,0.339,0.358,0.33,0.359	-0.013
ENSMUSG00000062825	Actg1	11	-	120346910	120347349	120347862	120347875	120346636	120346818	120347968	120348097	30,192,205,296,213,277	1857,6973,7231,8498,6407,9382	48,269,241,203,338,219	3081,9675,8969,6971,11796,8324	162	588	1	1.0	0.055,0.091,0.093,0.112,0.108,0.097	0.054,0.092,0.089,0.096,0.094,0.087	0.007
ENSMUSG00000061306	Slc38a10	11	-	120108466	120108490	120109431	120109536	120106433	120106610	120110065	120110536	66,316,392,569,352,557	0,1,1,4,3,3	167,363,332,398,576,385	0,1,6,1,1,1	254	173	1	1.0	1.0,0.995,0.996,0.99,0.988,0.992	1.0,0.996,0.974,0.996,0.997,0.996	0.0
ENSMUSG00000061306	Slc38a10	11	-	120110837	120111005	120116864	120117021	120110065	120110536	120128422	120128529	54,223,285,287,183,278	39,320,336,399,263,495	36,229,265,277,336,243	44,331,378,326,521,379	306	317	1	1.0	0.589,0.419,0.468,0.427,0.419,0.368	0.459,0.417,0.421,0.468,0.401,0.399	0.021
ENSMUSG00000061306	Slc38a10	11	-	120137856	120137981	120138985	120139129	120134779	120134882	120140592	120140686	4,161,206,242,240,275	10,206,201,270,171,271	12,216,202,213,239,230	35,242,230,229,263,217	293	274	1	1.0	0.272,0.422,0.489,0.456,0.568,0.487	0.243,0.455,0.451,0.465,0.459,0.498	0.021
ENSMUSG00000061306	Slc38a10	11	-	120137856	120137981	120138985	120139092	120134806	120134882	120140592	120140686	0,8,7,1,0,4	10,206,201,270,171,271	1,1,3,3,6,6	35,242,230,229,263,217	256	274	1	1.0	0.0,0.04,0.036,0.004,0.0,0.016	0.03,0.004,0.014,0.014,0.024,0.029	-0.003
ENSMUSG00000061306	Slc38a10	11	-	120138985	120139129	120140592	120140686	120137856	120137981	120141599	120141645	0,115,151,156,133,221	8,165,185,262,201,274	5,164,124,171,140,162	37,186,196,208,240,224	243	293	1	1.0	0.0,0.457,0.496,0.418,0.444,0.493	0.14,0.515,0.433,0.498,0.413,0.466	-0.026
ENSMUSG00000061306	Slc38a10	11	-	120140592	120140686	120141599	120141645	120138985	120139129	120147720	120147838	0,47,56,88,55,79	4,102,115,163,170,182	1,99,59,70,80,46	8,114,120,132,151,141	195	243	1	1.0	0.0,0.365,0.378,0.402,0.287,0.351	0.135,0.52,0.38,0.398,0.398,0.289	-0.056
ENSMUSG00000025372	Baiap2	11	+	119996888	119997090	119997488	119997690	119996522	119996747	119998633	119998702	19,109,118,103,70,122	97,77,107,123,95,169	44,108,99,111,162,93	109,94,128,85,185,104	351	351	1	1.0	0.164,0.586,0.524,0.456,0.424,0.419	0.288,0.535,0.436,0.566,0.467,0.472	-0.032
ENSMUSG00000025372	Baiap2	11	+	119997008	119997090	119997488	119997690	119996522	119996747	119998633	119998702	0,1,2,4,2,1	97,77,107,123,95,169	0,8,4,8,2,2	109,94,128,85,185,104	231	351	1	1.0	0.0,0.019,0.028,0.047,0.031,0.009	0.0,0.115,0.045,0.125,0.016,0.028	-0.033
ENSMUSG00000025372	Baiap2	11	+	119999134	119999297	120000551	120000586	119998633	119998702	120006358	120006782	123,96,88,109,71,150	58,9,7,12,5,7	114,95,129,63,184,92	9,7,16,4,10,9	312	184	1	1.0	0.556,0.863,0.881,0.843,0.893,0.927	0.882,0.889,0.826,0.903,0.916,0.858	-0.052
ENSMUSG00000025583	Rptor	11	+	119756238	119756414	119780542	119780602	119743866	119744013	119798768	119798869	8,63,52,43,40,65	1,13,19,43,20,30	1,57,45,39,44,38	2,16,24,27,26,15	325	209	1	1.0	0.837,0.757,0.638,0.391,0.563,0.582	0.243,0.696,0.547,0.482,0.521,0.62	0.11
ENSMUSG00000025583	Rptor	11	+	119780542	119780602	119798768	119798869	119756238	119756414	119799321	119799466	0,9,5,13,21,20	0,20,45,58,22,60	0,14,13,17,22,9	0,43,29,21,44,22	209	250	1	1.0	NA,0.35,0.117,0.211,0.533,0.285	NA,0.28,0.349,0.492,0.374,0.329	-0.066
ENSMUSG00000025583	Rptor	11	+	119780542	119780602	119799321	119799466	119756238	119756414	119811944	119812020	0,9,5,14,21,20	7,30,44,52,32,63	0,15,13,20,22,11	0,71,26,40,51,29	209	294	1	1.0	0.0,0.297,0.138,0.275,0.48,0.309	NA,0.229,0.413,0.413,0.378,0.348	-0.106
ENSMUSG00000025583	Rptor	11	+	119799321	119799466	119811944	119812020	119780542	119780602	119817077	119817179	0,0,2,1,2,2	0,28,29,38,17,35	0,0,0,0,0,0	1,37,23,32,17,20	294	225	1	1.0	NA,0.0,0.05,0.02,0.083,0.042	0.0,0.0,0.0,0.0,0.0,0.0	0.039
ENSMUSG00000025583	Rptor	11	+	119894918	119895005	119895902	119896019	119894255	119894383	119896419	119896549	0,33,71,58,22,58	4,57,100,115,63,92	1,59,53,34,52,31	16,92,110,68,82,63	236	266	1	1.0	0.0,0.395,0.445,0.362,0.282,0.415	0.066,0.42,0.352,0.36,0.417,0.357	-0.012
ENSMUSG00000033857	Engase	11	+	118485123	118485314	118485756	118485905	118484839	118484948	118486444	118486553	98,145,169,235,127,176	47,38,48,64,50,70	65,179,124,139,252,147	27,44,44,50,68,40	340	298	1	1.0	0.646,0.77,0.755,0.763,0.69,0.688	0.678,0.781,0.712,0.709,0.765,0.763	-0.016
ENSMUSG00000033857	Engase	11	+	118485756	118485905	118486444	118486553	118485123	118485314	118486821	118486936	99,88,133,121,80,106	98,65,87,102,76,69	63,99,79,101,136,93	82,75,58,74,92,56	298	258	1	1.0	0.467,0.54,0.57,0.507,0.477,0.571	0.399,0.533,0.541,0.542,0.561,0.59	-0.006
ENSMUSG00000033857	Engase	11	+	118486444	118486553	118486821	118486936	118485756	118485905	118487090	118487509	30,31,35,47,36,54	128,62,81,127,75,105	14,34,30,33,46,28	148,76,82,58,122,89	258	264	1	1.0	0.193,0.338,0.307,0.275,0.329,0.345	0.088,0.314,0.272,0.368,0.278,0.244	0.037
ENSMUSG00000033857	Engase	11	+	118486447	118486553	118486821	118486936	118485756	118485905	118487090	118487773	46,40,59,66,25,56	128,62,81,127,75,105	34,44,47,37,45,43	148,76,82,58,122,89	255	264	1	1.0	0.271,0.4,0.43,0.35,0.257,0.356	0.192,0.375,0.372,0.398,0.276,0.333	0.02
ENSMUSG00000017132	Cyth1	11	-	118169015	118169170	118170825	118170897	118164165	118166094	118177219	118177298	7,14,12,169,105,26	72,422,515,593,342,599	5,118,109,122,161,99	63,492,458,374,510,365	221	304	0.000245899004318	1.0	0.118,0.044,0.031,0.282,0.297,0.056	0.098,0.248,0.247,0.31,0.303,0.272	-0.108
ENSMUSG00000017715	Pgs1	11	+	118014573	118014722	118019606	118019732	118005369	118005891	118023404	118024011	151,118,120,259,123,181	370,120,134,219,130,189	157,153,128,120,238,156	192,140,156,125,245,117	298	275	1	1.0	0.274,0.476,0.452,0.522,0.466,0.469	0.43,0.502,0.431,0.47,0.473,0.552	-0.033
ENSMUSG00000017715	Pgs1	11	+	118014646	118014722	118019606	118019732	118005369	118005891	118023404	118023925	6,9,7,24,9,6	370,120,134,219,130,189	18,12,9,0,6,2	192,140,156,125,245,117	225	275	1	1.0	0.019,0.084,0.06,0.118,0.078,0.037	0.103,0.095,0.066,0.0,0.029,0.02	0.014
ENSMUSG00000024002	Brd4	17	-	32229416	32229735	32253040	32253200	32225575	32225713	32284062	32284109	0,6,5,9,6,10	3,211,241,303,207,269	0,6,9,11,1,6	7,235,242,266,207,234	309	468	1	1.0	0.0,0.041,0.03,0.043,0.042,0.053	0.0,0.037,0.053,0.059,0.007,0.037	0.003
ENSMUSG00000020823	Sec14l1	11	+	117143286	117143415	117143780	117144015	117141661	117141793	117144848	117144958	0,98,93,149,86,153	4,321,319,639,252,546	2,115,96,111,95,105	13,428,412,396,384,359	278	384	1	1.0	0.0,0.297,0.287,0.244,0.32,0.279	0.175,0.271,0.243,0.279,0.255,0.288	-0.014
ENSMUSG00000024095	Hnrnpll	17	-	80044493	80044565	80048607	80048680	80037148	80038809	80048764	80048861	0,64,47,85,70,91	7,75,74,130,73,119	7,68,67,77,62,56	18,95,110,105,136,93	222	221	1	1.0	0.0,0.459,0.387,0.394,0.488,0.432	0.279,0.416,0.377,0.422,0.312,0.375	-0.003
ENSMUSG00000024095	Hnrnpll	17	-	80044939	80045022	80048607	80048680	80044493	80044565	80048764	80048861	7,157,169,287,189,265	1,24,21,20,18,23	18,217,211,202,211,193	0,17,26,14,17,16	222	232	1	1.0	0.88,0.872,0.894,0.937,0.916,0.923	1.0,0.93,0.895,0.938,0.928,0.927	-0.033
ENSMUSG00000015869	Prpsap1	11	-	116478524	116478640	116479651	116479824	116478059	116478115	116485868	116485935	0,94,119,153,100,175	43,95,73,140,94,134	20,120,98,92,150,113	48,105,81,86,152,111	322	265	1	1.0	0.0,0.449,0.573,0.474,0.467,0.518	0.255,0.485,0.499,0.468,0.448,0.456	-0.022
ENSMUSG00000020780	Srp68	11	-	116265356	116265552	116268273	116268387	116263214	116263297	116271912	116271979	0,142,190,175,159,234	23,238,241,346,201,323	20,149,168,155,199,162	44,240,244,269,285,229	263	345	0.975494205325	1.0	0.0,0.439,0.508,0.399,0.509,0.487	0.374,0.449,0.475,0.43,0.478,0.481	-0.057
ENSMUSG00000021171	Esyt2	12	+	116353826	116353889	116356039	116356085	116348218	116348314	116357111	116357186	0,1,0,0,0,4	0,0,0,1,1,4	0,0,0,0,0,9	0,5,2,10,4,0	212	195	1	1.0	NA,1.0,NA,0.0,0.0,0.479	NA,0.0,0.0,0.0,0.0,1.0	0.17
ENSMUSG00000034341	Wbp2	11	-	116080545	116080680	116081231	116081324	116080221	116080344	116082275	116082411	12,230,297,334,224,336	30,204,217,348,146,322	42,333,266,240,325,214	45,259,232,249,294,159	242	284	1	1.0	0.319,0.57,0.616,0.53,0.643,0.55	0.523,0.601,0.574,0.531,0.565,0.612	-0.03
ENSMUSG00000034341	Wbp2	11	-	116081231	116081324	116082275	116082411	116080221	116080344	116083838	116083947	27,557,598,681,500,644	0,5,2,6,1,2	91,582,513,609,703,498	0,5,2,0,4,1	285	242	1	1.0	1.0,0.99,0.996,0.99,0.998,0.996	1.0,0.99,0.995,1.0,0.993,0.998	-0.001
ENSMUSG00000034341	Wbp2	11	-	116081231	116081324	116082275	116082411	116080545	116080680	116083838	116083947	27,557,598,681,501,644	34,229,256,365,167,296	91,582,512,609,703,498	52,260,240,200,342,187	285	242	1	1.0	0.403,0.674,0.665,0.613,0.718,0.649	0.598,0.655,0.644,0.721,0.636,0.693	-0.038
ENSMUSG00000057948	Unc13d	11	-	116076107	116076174	116076269	116076329	116075396	116075885	116076441	116076549	0,14,15,25,7,23	11,25,51,32,37,40	11,21,26,31,28,25	14,42,52,43,28,25	209	216	0.118484903304	1.0	0.0,0.367,0.233,0.447,0.164,0.373	0.448,0.341,0.341,0.427,0.508,0.508	-0.165
ENSMUSG00000057948	Unc13d	11	-	116076269	116076329	116076441	116076549	116076107	116076174	116076751	116076787	4,50,44,86,37,66	4,17,22,44,15,25	5,47,48,36,44,50	7,22,34,21,34,18	257	209	0.655164431587	1.0	0.448,0.705,0.619,0.614,0.667,0.682	0.367,0.635,0.534,0.582,0.513,0.693	0.069
ENSMUSG00000020770	Unk	11	+	116050686	116050804	116051457	116051542	116050036	116050172	116053015	116053119	0,32,27,32,21,38	0,19,13,22,42,31	2,19,33,33,25,23	2,17,32,24,25,28	267	234	1	1.0	NA,0.596,0.645,0.56,0.305,0.518	0.467,0.495,0.475,0.546,0.467,0.419	0.047
ENSMUSG00000020755	Sap30bp	11	+	115938009	115938057	115951966	115952009	115935365	115935475	115957360	115957449	7,30,35,53,21,43	5,20,34,49,30,45	14,36,50,35,40,36	18,46,39,37,61,49	197	192	0.955076697286	1.0	0.577,0.594,0.501,0.513,0.406,0.482	0.431,0.433,0.555,0.48,0.39,0.417	0.061
ENSMUSG00000020755	Sap30bp	11	+	115951966	115952009	115957360	115957449	115938009	115938057	115960499	115960591	10,51,70,70,45,84	29,53,63,85,67,72	21,80,93,69,95,66	24,72,71,59,100,84	192	238	0.953934017902	1.0	0.299,0.544,0.579,0.505,0.454,0.591	0.52,0.579,0.619,0.592,0.541,0.493	-0.062
ENSMUSG00000020755	Sap30bp	11	+	115957360	115957449	115960499	115960591	115951966	115952009	115961355	115961416	18,46,64,95,34,70	12,44,56,73,53,82	31,63,77,80,123,61	30,80,74,66,106,63	238	241	1	1.0	0.603,0.514,0.536,0.569,0.394,0.464	0.511,0.444,0.513,0.551,0.54,0.495	0.004
ENSMUSG00000020755	Sap30bp	11	+	115960499	115960591	115961355	115961416	115957360	115957449	115961738	115961790	20,41,60,84,54,79	34,26,48,47,27,48	35,76,79,67,100,86	21,48,40,47,36,37	241	210	0.576562789103	1.0	0.339,0.579,0.521,0.609,0.635,0.589	0.592,0.58,0.632,0.554,0.708,0.669	-0.077
ENSMUSG00000020752	Recql5	11	-	115893494	115893719	115893946	115894037	115893259	115893329	115894206	115894718	0,11,16,30,11,22	70,24,33,43,33,42	14,12,22,16,25,12	86,34,35,53,61,23	240	374	1	1.0	0.0,0.417,0.43,0.521,0.342,0.449	0.202,0.355,0.495,0.32,0.39,0.448	-0.009
ENSMUSG00000020752	Recql5	11	-	115893494	115893719	115894206	115894718	115893259	115893329	115894995	115895130	43,108,142,147,103,117	70,24,31,43,33,42	65,127,131,105,158,86	86,34,35,53,61,24	661	374	1	1.0	0.258,0.718,0.722,0.659,0.638,0.612	0.3,0.679,0.679,0.529,0.594,0.67	0.026
ENSMUSG00000020752	Recql5	11	-	115893494	115893719	115893946	115894718	115893259	115893329	115894995	115895136	60,127,147,162,117,133	70,24,31,43,33,42	73,155,142,122,187,96	86,34,35,53,61,24	921	374	1	1.0	0.258,0.682,0.658,0.605,0.59,0.563	0.256,0.649,0.622,0.483,0.555,0.619	0.029
ENSMUSG00000020752	Recql5	11	-	115893946	115894037	115894206	115894718	115893494	115893719	115894995	115895130	40,108,144,146,103,117	19,18,24,23,15,20	65,128,131,104,158,85	22,15,16,22,39,12	661	240	1	1.0	0.433,0.685,0.685,0.697,0.714,0.68	0.518,0.756,0.748,0.632,0.595,0.72	-0.013
ENSMUSG00000020752	Recql5	11	-	115896098	115896135	115896775	115896875	115895923	115895982	115897040	115897259	0,13,13,22,17,15	20,5,4,5,6,3	0,18,16,15,8,10	0,17,7,7,6,11	249	186	1	1.0	0.0,0.66,0.708,0.767,0.679,0.789	NA,0.442,0.631,0.615,0.499,0.404	0.082
ENSMUSG00000020752	Recql5	11	-	115896098	115896135	115897040	115897259	115895923	115895982	115916978	115917058	0,26,75,75,34,65	10,2,4,6,5,3	8,52,46,58,59,47	0,14,7,9,6,6	368	186	1	1.0	0.0,0.868,0.905,0.863,0.775,0.916	1.0,0.652,0.769,0.765,0.832,0.798	-0.082
ENSMUSG00000020781	Tsen54	11	+	115821655	115821716	115821998	115822115	115820378	115821007	115822582	115823094	7,16,14,28,20,38	71,26,33,54,37,26	20,33,16,20,33,24	36,40,43,31,59,33	210	266	0.965339904101	1.0	0.111,0.438,0.35,0.396,0.406,0.649	0.413,0.511,0.32,0.45,0.415,0.479	-0.04
ENSMUSG00000059923	Grb2	11	-	115646709	115646878	115649770	115649893	115644044	115645954	115655357	115655455	96,432,562,625,449,679	622,1276,1567,2211,1291,1756	197,593,543,520,741,542	713,1671,1609,1441,2058,1482	272	318	1	1.0	0.153,0.284,0.295,0.248,0.289,0.311	0.244,0.293,0.283,0.297,0.296,0.3	-0.022
ENSMUSG00000059923	Grb2	11	-	115655357	115655455	115699151	115699356	115649770	115649893	115708393	115708576	154,935,1237,1820,1021,1434	88,374,434,541,407,534	353,1364,1091,1131,1568,1032	141,483,448,452,608,430	354	247	1	1.0	0.55,0.636,0.665,0.701,0.636,0.652	0.636,0.663,0.63,0.636,0.643,0.626	0.001
ENSMUSG00000020744	Slc25a19	11	-	115616520	115616651	115620876	115621047	115614177	115615591	115623871	115624027	34,55,73,93,49,89	79,54,75,115,67,90	20,62,93,97,82,63	60,93,79,47,112,66	320	280	1	1.0	0.274,0.471,0.46,0.414,0.39,0.464	0.226,0.368,0.507,0.644,0.39,0.455	-0.02
ENSMUSG00000020744	Slc25a19	11	-	115617517	115617701	115620876	115621047	115616520	115616651	115623871	115624027	34,55,73,91,62,88	17,44,81,91,52,94	20,68,94,100,82,69	37,90,80,53,92,69	320	333	1	1.0	0.675,0.565,0.484,0.51,0.554,0.493	0.36,0.44,0.55,0.663,0.481,0.51	0.046
ENSMUSG00000020740	Gga3	11	-	115587935	115588003	115588311	115588545	115587405	115587716	115588855	115588972	2,75,91,115,87,106	0,23,38,50,27,35	3,107,88,78,78,82	0,22,19,16,26,27	383	217	0.660080652975	1.0	1.0,0.649,0.576,0.566,0.646,0.632	1.0,0.734,0.724,0.734,0.63,0.632	-0.064
ENSMUSG00000020740	Gga3	11	-	115591262	115591366	115591629	115591753	115590886	115590967	115592431	115592530	0,43,34,57,55,61	0,39,38,47,28,39	0,59,49,44,52,51	3,48,38,24,33,35	273	253	1	1.0	NA,0.505,0.453,0.529,0.645,0.592	0.0,0.533,0.544,0.629,0.594,0.575	0.066
ENSMUSG00000020740	Gga3	11	-	115591629	115591753	115592431	115592530	115591262	115591366	115594705	115594781	0,47,44,47,30,56	0,21,31,49,29,42	0,29,38,45,32,34	2,43,24,47,39,32	248	273	1	1.0	NA,0.711,0.61,0.514,0.532,0.595	0.0,0.426,0.635,0.513,0.475,0.539	0.161
ENSMUSG00000020739	Nup85	11	+	115580503	115580587	115580729	115580795	115578789	115578896	115580920	115581072	18,37,36,43,23,53	13,25,34,39,11,44	26,56,37,27,76,42	43,29,26,23,67,13	233	215	1	1.0	0.561,0.577,0.494,0.504,0.659,0.526	0.358,0.641,0.568,0.52,0.511,0.749	-0.004
ENSMUSG00000050312	Nsun3	16	-	62776287	62776383	62785787	62785897	62770657	62770812	62786670	62786777	0,14,25,37,27,21	0,10,33,30,14,16	0,22,32,25,33,28	2,30,21,12,19,22	259	245	1	1.0	NA,0.57,0.417,0.538,0.646,0.554	0.0,0.41,0.59,0.663,0.622,0.546	0.073
ENSMUSG00000050312	Nsun3	16	-	62776287	62776631	62785787	62785897	62770657	62770812	62786670	62786777	0,14,25,37,27,21	0,20,58,65,40,53	0,22,32,25,33,28	3,57,47,43,37,44	259	493	1	1.0	NA,0.571,0.451,0.52,0.562,0.43	0.0,0.424,0.564,0.525,0.629,0.548	0.058
ENSMUSG00000016940	Kctd2	11	+	115421982	115422091	115424483	115424575	115420127	115420506	115427432	115427528	24,64,84,100,50,78	51,76,101,143,57,97	17,71,63,60,105,65	49,120,103,102,116,84	258	241	1	1.0	0.305,0.44,0.437,0.395,0.45,0.429	0.245,0.356,0.364,0.355,0.458,0.42	0.043
ENSMUSG00000016940	Kctd2	11	+	115424483	115424575	115427432	115427528	115421982	115422091	115429279	115429405	27,58,53,91,52,73	53,80,91,124,65,120	21,62,56,61,95,49	69,137,97,91,103,80	241	245	1	1.0	0.341,0.424,0.372,0.427,0.449,0.382	0.236,0.315,0.37,0.405,0.484,0.384	0.034
ENSMUSG00000045980	Tmem104	11	+	115188209	115188322	115197235	115197357	115187486	115187598	115200819	115200901	0,100,101,192,81,135	9,203,215,323,163,234	6,135,115,114,92,85	5,255,202,261,242,192	262	271	1	1.0	0.0,0.338,0.327,0.381,0.339,0.374	0.554,0.354,0.371,0.311,0.282,0.314	-0.071
ENSMUSG00000015542	Nat9	11	-	115185006	115185116	115186748	115186834	115184482	115184626	115187118	115187332	8,9,5,15,14,9	162,57,74,86,44,85	27,12,11,6,9,8	85,48,56,59,97,49	235	259	1	1.0	0.052,0.148,0.069,0.161,0.26,0.105	0.259,0.216,0.178,0.101,0.093,0.152	-0.034
ENSMUSG00000015542	Nat9	11	-	115185006	115185116	115186748	115186837	115184482	115184626	115187118	115187390	43,18,37,52,31,46	162,57,74,86,44,85	32,43,35,32,43,28	85,48,56,59,97,49	238	259	1	1.0	0.224,0.256,0.352,0.397,0.434,0.371	0.291,0.494,0.405,0.371,0.325,0.383	-0.039
ENSMUSG00000034652	Cd300a	11	+	114893237	114893594	114894657	114894778	114890040	114890434	114897721	114897819	325,1799,2304,3399,2005,2753	274,511,809,1008,583,868	364,2104,1912,2037,2133,1792	265,614,570,657,786,607	506	270	1	1.0	0.388,0.653,0.603,0.643,0.647,0.629	0.423,0.646,0.642,0.623,0.592,0.612	0.004
ENSMUSG00000034652	Cd300a	11	+	114893237	114893594	114894669	114894778	114890040	114890434	114897721	114897819	325,1799,2304,3399,2005,2753	272,504,785,964,576,828	364,2104,1912,2037,2133,1792	256,594,562,635,761,578	506	258	1	1.0	0.379,0.645,0.599,0.643,0.64,0.629	0.42,0.644,0.634,0.621,0.588,0.613	0.003
ENSMUSG00000034652	Cd300a	11	+	114893237	114893594	114897721	114897819	114890040	114890434	114899344	114899382	325,1799,2303,3400,2005,2753	331,615,769,1046,587,944	364,2104,1912,2037,2133,1792	272,685,627,708,805,603	506	247	1	1.0	0.324,0.588,0.594,0.613,0.625,0.587	0.395,0.6,0.598,0.584,0.564,0.592	-0.0
ENSMUSG00000034652	Cd300a	11	+	114894657	114894778	114897721	114897819	114893237	114893594	114899344	114899382	258,726,849,1203,685,1017	331,615,770,1046,587,944	255,804,786,867,995,742	272,685,623,708,805,603	270	247	1	1.0	0.416,0.519,0.502,0.513,0.516,0.496	0.462,0.518,0.536,0.528,0.531,0.53	-0.024
ENSMUSG00000034652	Cd300a	11	+	114894669	114894778	114897721	114897819	114893237	114893594	114899344	114899382	56,98,165,162,89,131	331,615,770,1046,587,944	31,109,83,95,124,103	272,685,623,708,805,603	258	247	1	1.0	0.139,0.132,0.17,0.129,0.127,0.117	0.098,0.132,0.113,0.114,0.129,0.141	0.014
ENSMUSG00000034652	Cd300a	11	+	114897721	114897819	114899344	114899382	114894657	114894778	114899752	114899863	201,484,683,939,536,816	106,223,379,475,254,370	212,569,560,602,693,566	119,266,287,326,360,254	247	187	1	1.0	0.589,0.622,0.577,0.599,0.615,0.625	0.574,0.618,0.596,0.583,0.593,0.628	0.006
ENSMUSG00000020612	Prkar1a	11	+	109653778	109653961	109659998	109660169	109650440	109650624	109661034	109661126	36,314,327,420,319,494	153,796,951,998,716,1129	59,370,370,262,405,342	131,936,965,872,1113,884	332	320	1	1.0	0.185,0.275,0.249,0.289,0.3,0.297	0.303,0.276,0.27,0.225,0.26,0.272	-0.002
ENSMUSG00000020612	Prkar1a	11	+	109653778	109653961	109659998	109660169	109650920	109651073	109661034	109661126	73,890,1038,1332,797,1271	153,796,951,998,716,1129	117,1024,873,832,1316,977	131,936,965,872,1113,888	332	320	1	1.0	0.315,0.519,0.513,0.563,0.518,0.52	0.463,0.513,0.466,0.479,0.533,0.515	-0.003
ENSMUSG00000020612	Prkar1a	11	+	109659998	109660169	109661034	109661126	109653778	109653961	109661287	109661349	117,1137,1229,1758,1039,1564	91,405,489,578,438,617	230,1298,1223,1219,1583,1251	140,553,485,461,686,456	320	241	1	1.0	0.492,0.679,0.654,0.696,0.641,0.656	0.553,0.639,0.655,0.666,0.635,0.674	-0.001
ENSMUSG00000020612	Prkar1a	11	+	109661034	109661126	109661287	109661349	109659998	109660169	109662275	109662322	96,424,531,550,427,616	67,200,280,395,306,366	81,524,560,475,653,470	73,293,281,284,371,284	241	211	1	1.0	0.556,0.65,0.624,0.549,0.55,0.596	0.493,0.61,0.636,0.594,0.606,0.592	-0.001
ENSMUSG00000020612	Prkar1a	11	+	109661287	109661349	109662275	109662322	109661034	109661126	109662948	109663107	51,278,316,365,215,385	96,199,276,289,259,331	37,296,313,291,358,299	102,232,248,252,343,248	211	196	1	1.0	0.33,0.565,0.515,0.54,0.435,0.519	0.252,0.542,0.54,0.518,0.492,0.528	0.005
ENSMUSG00000020612	Prkar1a	11	+	109662275	109662322	109662948	109663107	109661287	109661349	109664758	109664819	68,270,316,378,293,402	509,888,1128,1221,923,1410	90,351,312,322,437,298	449,1201,1210,1052,1457,1029	196	308	1	1.0	0.174,0.323,0.306,0.327,0.333,0.309	0.24,0.315,0.288,0.325,0.32,0.313	-0.005
ENSMUSG00000041920	Slc16a6	11	-	109454862	109455678	109463309	109463548	109452725	109453394	109472937	109473294	0,60,50,82,49,72	34,404,471,556,502,618	0,27,35,19,44,43	25,331,291,354,327,252	388	965	1	1.0	0.0,0.27,0.209,0.268,0.195,0.225	0.0,0.169,0.23,0.118,0.251,0.298	0.017
ENSMUSG00000020720	Psmd12	11	+	107494629	107494804	107495687	107495765	107493402	107493515	107497523	107497733	170,240,269,251,223,329	251,132,143,217,148,205	166,306,226,209,400,261	242,214,171,169,284,159	324	227	1	1.0	0.322,0.56,0.569,0.448,0.514,0.529	0.325,0.5,0.481,0.464,0.497,0.535	0.023
ENSMUSG00000018433	Nol11	11	-	107184739	107184888	107186634	107186691	107183572	107183630	107186808	107186922	0,27,22,32,23,35	0,43,58,54,37,49	0,34,30,28,26,20	0,45,47,56,39,23	206	298	1	1.0	NA,0.476,0.354,0.462,0.473,0.508	NA,0.522,0.48,0.42,0.491,0.557	-0.039
ENSMUSG00000040481	Bptf	11	-	107086711	107086897	107095001	107095190	107082512	107082700	107095715	107095925	0,21,25,40,35,27	0,4,1,10,3,5	0,37,39,31,27,40	0,0,6,2,14,4	338	335	1	1.0	NA,0.839,0.961,0.799,0.92,0.843	NA,1.0,0.866,0.939,0.657,0.908	-0.002
ENSMUSG00000040481	Bptf	11	-	107099565	107099789	107110812	107111635	107095715	107095925	107131273	107131922	23,193,266,352,183,349	12,52,80,109,71,115	19,213,231,250,154,269	1,86,99,86,43,107	972	373	1	1.0	0.424,0.588,0.561,0.553,0.497,0.538	0.879,0.487,0.472,0.527,0.579,0.491	-0.046
ENSMUSG00000018363	Smurf2	11	-	106824608	106824810	106828503	106828624	106823019	106823095	106830919	106831057	0,31,52,44,33,48	0,113,83,137,92,166	6,37,37,39,50,44	9,79,99,105,123,106	270	351	1	1.0	NA,0.263,0.449,0.295,0.318,0.273	0.464,0.378,0.327,0.326,0.346,0.35	-0.046
ENSMUSG00000018363	Smurf2	11	-	106856180	106856264	106859711	106859796	106852446	106852649	106864711	106864777	0,29,31,48,24,42	0,34,48,58,51,68	0,31,27,37,23,25	0,49,44,44,51,47	234	233	1	1.0	NA,0.459,0.391,0.452,0.319,0.381	NA,0.386,0.379,0.456,0.31,0.346	0.025
ENSMUSG00000018372	Cep95	11	+	106801462	106801578	106804992	106805121	106800043	106800143	106806235	106806429	0,9,6,12,7,5	0,10,15,11,7,10	2,18,4,4,2,2	0,7,6,5,13,10	265	278	1	1.0	NA,0.486,0.296,0.534,0.512,0.344	1.0,0.73,0.412,0.456,0.139,0.173	-0.051
ENSMUSG00000018372	Cep95	11	+	106804992	106805121	106806235	106806429	106801462	106801578	106809191	106809301	0,9,11,9,7,3	0,15,18,24,12,13	0,6,9,3,6,8	0,26,16,13,22,15	278	343	1	1.0	NA,0.425,0.43,0.316,0.419,0.222	NA,0.222,0.41,0.222,0.252,0.397	0.062
ENSMUSG00000018372	Cep95	11	+	106811195	106811349	106812395	106812535	106809627	106809757	106813760	106813862	3,12,8,25,11,14	8,10,11,22,12,13	0,10,7,6,5,7	1,18,6,4,11,6	303	289	0.975479628218	1.0	0.263,0.534,0.41,0.52,0.466,0.507	0.0,0.346,0.527,0.589,0.302,0.527	0.068
ENSMUSG00000018372	Cep95	11	+	106812395	106812535	106813760	106813862	106811195	106811349	106814603	106814736	3,15,13,23,11,17	0,6,6,3,10,11	0,10,11,1,15,5	0,12,4,7,10,4	289	251	1	1.0	1.0,0.685,0.653,0.869,0.489,0.573	NA,0.42,0.705,0.11,0.566,0.521	0.247
ENSMUSG00000018372	Cep95	11	+	106813760	106813862	106814603	106814736	106812395	106812535	106815467	106815637	0,9,11,11,7,11	0,15,20,17,17,13	1,10,5,3,9,3	4,30,11,5,19,8	251	282	1	1.0	NA,0.403,0.382,0.421,0.316,0.487	0.219,0.272,0.338,0.403,0.347,0.296	0.089
ENSMUSG00000040356	Skiv2l	17	-	34845827	34845912	34846026	34846147	34845648	34845755	34846521	34846667	0,0,0,0,1,0	0,44,74,83,40,74	0,0,0,0,0,0	1,58,60,68,69,64	270	234	1	1.0	NA,0.0,0.0,0.0,0.021,0.0	0.0,0.0,0.0,0.0,0.0,0.0	0.004
ENSMUSG00000040356	Skiv2l	17	-	34845827	34845912	34846026	34846173	34845648	34845755	34846521	34846667	1,106,110,177,108,173	0,44,74,83,40,74	9,139,106,107,122,132	1,58,60,68,69,64	296	234	1	1.0	1.0,0.656,0.54,0.628,0.681,0.649	0.877,0.655,0.583,0.554,0.583,0.62	0.047
ENSMUSG00000040356	Skiv2l	17	-	34848324	34848434	34849895	34849999	34848107	34848225	34850133	34850192	0,10,8,27,17,20	12,73,89,140,97,128	0,8,10,16,11,5	18,91,89,91,117,66	253	259	1	1.0	0.0,0.123,0.084,0.165,0.152,0.138	0.0,0.083,0.103,0.153,0.088,0.072	0.027
ENSMUSG00000020719	Ddx5	11	-	106784100	106784162	106784413	106784524	106782468	106784018	106784879	106785052	98,1340,1528,1871,1210,1753	93,676,742,1030,637,1009	149,1655,1524,1641,1947,1370	172,808,777,799,1116,788	260	211	1	1.0	0.461,0.617,0.626,0.596,0.607,0.585	0.413,0.624,0.614,0.625,0.586,0.585	0.008
ENSMUSG00000020719	Ddx5	11	-	106784413	106784524	106784879	106785052	106784100	106784162	106785135	106785296	72,1877,2338,2838,1844,2678	163,1286,1441,1914,1159,1775	179,2381,2353,2434,2823,2120	275,1617,1478,1298,1906,1310	322	260	1	1.0	0.263,0.541,0.567,0.545,0.562,0.549	0.345,0.543,0.562,0.602,0.545,0.566	-0.023
ENSMUSG00000020719	Ddx5	11	-	106786066	106786132	106786447	106786544	106785394	106785536	106786908	106787074	19,1210,1298,1724,1150,1614	24,937,1181,1513,941,1399	30,1417,1421,1421,1406,1279	75,1215,1279,1220,1243,1138	246	215	1	1.0	0.409,0.53,0.49,0.499,0.516,0.502	0.259,0.505,0.493,0.504,0.497,0.496	0.032
ENSMUSG00000020719	Ddx5	11	-	106786447	106786544	106786908	106787074	106786225	106786359	106788272	106788459	41,2065,2410,3301,2106,3065	18,1264,1389,1876,1163,1685	46,2639,2451,2598,2626,2361	42,1566,1477,1415,1478,1375	315	246	1	1.0	0.64,0.561,0.575,0.579,0.586,0.587	0.461,0.568,0.564,0.589,0.581,0.573	0.032
ENSMUSG00000020719	Ddx5	11	-	106786908	106787074	106788272	106788459	106786447	106786544	106789015	106789185	7,711,806,1297,780,1129	19,1962,2145,2931,1866,2738	30,893,804,948,888,799	37,2381,2280,2345,2376,2079	336	315	1	1.0	0.257,0.254,0.261,0.293,0.282,0.279	0.432,0.26,0.248,0.275,0.259,0.265	-0.019
ENSMUSG00000024533	Spire1	18	-	67495139	67495276	67495362	67495390	67488208	67491549	67496561	67496632	0,5,5,2,8,2	0,26,36,56,26,56	0,4,10,7,8,12	6,51,34,41,39,31	177	286	1	1.0	NA,0.237,0.183,0.055,0.332,0.055	0.0,0.112,0.322,0.216,0.249,0.385	-0.042
ENSMUSG00000020717	Pecam1	11	-	106662001	106662024	106671741	106671798	106654217	106655162	106679548	106679611	0,11,7,18,1,0	0,4,0,4,0,0	0,12,3,1,18,11	1,4,0,1,5,0	206	172	1	1.0	NA,0.697,1.0,0.79,1.0,NA	0.0,0.715,1.0,0.455,0.75,1.0	0.218
ENSMUSG00000020715	Ern1	11	-	106420018	106420097	106421705	106421967	106418823	106418989	106423386	106423488	1,58,70,67,38,81	11,17,35,21,6,17	0,58,70,59,57,57	0,15,17,22,11,18	411	228	1	1.0	0.048,0.654,0.526,0.639,0.778,0.726	NA,0.682,0.696,0.598,0.742,0.637	-0.109
ENSMUSG00000069631	Strada	11	-	106168308	106168480	106170953	106171077	106167811	106167916	106171155	106171264	0,41,57,60,49,50	0,53,73,128,64,114	7,44,64,47,49,42	16,77,76,51,98,85	273	321	1	1.0	NA,0.476,0.479,0.355,0.474,0.34	0.34,0.402,0.498,0.52,0.37,0.367	0.009
ENSMUSG00000020700	Map3k3	11	+	106117489	106117603	106123785	106123906	106114183	106114283	106142424	106142558	0,110,187,188,107,188	0,130,135,203,126,203	3,135,124,131,119,129	1,170,140,136,143,111	263	270	1	1.0	NA,0.465,0.587,0.487,0.466,0.487	0.755,0.449,0.476,0.497,0.461,0.544	-0.032
ENSMUSG00000020700	Map3k3	11	+	106150269	106150418	106151617	106151747	106149481	106149673	106152216	106152394	0,142,208,178,156,213	4,92,127,174,107,192	2,150,155,162,183,133	3,124,129,140,152,126	298	279	1	1.0	0.0,0.591,0.605,0.489,0.577,0.509	0.384,0.531,0.529,0.52,0.53,0.497	-0.037
ENSMUSG00000020700	Map3k3	11	+	106150269	106150418	106152216	106152394	106149481	106149673	106153965	106155446	0,142,206,173,154,210	0,235,283,355,202,377	2,150,155,156,181,132	3,256,217,276,243,247	298	327	1	1.0	NA,0.399,0.444,0.348,0.456,0.379	0.422,0.391,0.439,0.383,0.45,0.37	-0.004
ENSMUSG00000020700	Map3k3	11	+	106151008	106151140	106151617	106151747	106150269	106150418	106152216	106152394	0,95,143,153,130,157	4,115,140,205,122,225	8,143,101,155,140,128	3,136,137,157,166,136	281	279	0.993330637936	1.0	0.0,0.451,0.504,0.426,0.514,0.409	0.726,0.511,0.423,0.495,0.456,0.483	-0.132
ENSMUSG00000020694	Tlk2	11	+	105209793	105209837	105210544	105210640	105208851	105208921	105221185	105221353	0,11,17,27,9,10	0,18,48,37,28,42	0,19,16,15,15,16	4,49,33,15,38,33	193	245	1	1.0	NA,0.437,0.31,0.481,0.29,0.232	0.0,0.33,0.381,0.559,0.334,0.381	0.019
ENSMUSG00000020694	Tlk2	11	+	105267152	105267242	105269625	105269795	105260260	105260352	105271098	105271156	0,32,48,63,40,42	36,46,45,71,50,90	2,20,38,45,65,35	31,43,78,75,99,55	239	319	1	1.0	0.0,0.481,0.587,0.542,0.516,0.384	0.079,0.383,0.394,0.445,0.467,0.459	0.047
ENSMUSG00000020694	Tlk2	11	+	105269625	105269795	105271098	105271237	105267152	105267242	105275836	105275948	3,55,60,79,58,96	10,32,41,81,37,63	7,58,82,78,84,55	18,59,74,32,92,66	319	288	0.973722013135	1.0	0.213,0.608,0.569,0.468,0.586,0.579	0.26,0.47,0.5,0.688,0.452,0.429	0.037
ENSMUSG00000018412	Kansl1	11	-	104335446	104335699	104336220	104336333	104333228	104335205	104336548	104336606	5,78,99,126,99,100	28,216,248,430,297,350	6,83,90,98,112,107	21,280,254,304,355,258	262	402	1	1.0	0.215,0.357,0.38,0.31,0.338,0.305	0.305,0.313,0.352,0.331,0.326,0.389	-0.019
ENSMUSG00000018412	Kansl1	11	-	104342362	104342511	104342858	104343047	104338125	104338247	104343490	104343673	0,103,103,164,70,129	3,104,139,178,127,180	12,122,107,123,155,110	0,150,118,129,131,149	338	298	0.416623072465	1.0	0.0,0.466,0.395,0.448,0.327,0.387	1.0,0.418,0.444,0.457,0.511,0.394	-0.2
ENSMUSG00000018412	Kansl1	11	-	104350486	104350652	104356683	104356876	104343490	104343673	104357480	104357596	0,100,120,217,112,163	0,141,159,247,157,209	2,126,165,118,134,118	0,156,174,150,225,155	342	315	1	1.0	NA,0.395,0.41,0.447,0.397,0.418	1.0,0.427,0.466,0.42,0.354,0.412	-0.1
ENSMUSG00000020946	Gosr2	11	-	103683791	103683932	103689254	103689319	103676848	103679397	103697629	103697898	0,0,3,3,3,5	103,201,251,246,190,262	1,1,4,0,1,8	48,215,223,216,302,223	214	290	1	1.0	0.0,0.0,0.016,0.016,0.021,0.025	0.027,0.006,0.024,0.0,0.004,0.046	-0.005
ENSMUSG00000020946	Gosr2	11	-	103683791	103683932	103687524	103687633	103678932	103679397	103697629	103697698	0,5,9,5,8,9	103,201,251,246,190,262	0,14,7,2,2,11	48,215,223,216,302,223	258	290	1	1.0	0.0,0.027,0.039,0.022,0.045,0.037	0.0,0.068,0.034,0.01,0.007,0.053	-0.0
ENSMUSG00000034247	Plekhm1	11	-	103367597	103367755	103368107	103368171	103364274	103366993	103370861	103371055	10,101,97,138,84,107	70,331,367,546,285,422	24,115,80,88,128,70	61,397,394,429,427,332	213	307	1	1.0	0.171,0.305,0.276,0.267,0.298,0.268	0.362,0.295,0.226,0.228,0.302,0.233	-0.01
ENSMUSG00000034247	Plekhm1	11	-	103373939	103374085	103376592	103377513	103370861	103371055	103380033	103380352	82,1328,1591,2070,1182,1861	19,250,275,354,233,333	101,1379,1519,1518,1297,1190	15,323,263,260,283,182	1070	295	1	1.0	0.543,0.594,0.615,0.617,0.583,0.606	0.65,0.541,0.614,0.617,0.558,0.643	-0.011
ENSMUSG00000034247	Plekhm1	11	-	103376592	103377513	103380033	103380352	103373939	103374085	103386957	103387348	6,489,486,701,441,613	90,1376,1621,2123,1212,1918	26,480,404,438,431,411	139,1462,1582,1571,1355,1299	468	1070	1	1.0	0.132,0.448,0.407,0.43,0.454,0.422	0.3,0.429,0.369,0.389,0.421,0.42	-0.006
ENSMUSG00000034247	Plekhm1	11	-	103376592	103377513	103394687	103395314	103373939	103374085	103397026	103397274	12,796,1061,1313,708,1119	90,1375,1621,2123,1215,1918	4,881,882,806,730,848	139,1462,1582,1571,1355,1299	776	1070	0.986868859703	1.0	0.155,0.444,0.474,0.46,0.446,0.446	0.038,0.454,0.435,0.414,0.426,0.474	0.031
ENSMUSG00000034255	Arhgap27	11	-	103339024	103339108	103339195	103339276	103338306	103338755	103339454	103339637	0,48,49,85,53,58	0,29,39,47,33,45	0,65,48,61,49,44	5,30,58,40,63,25	230	233	1	1.0	NA,0.626,0.56,0.647,0.619,0.566	0.0,0.687,0.456,0.607,0.441,0.641	0.132
ENSMUSG00000034255	Arhgap27	11	-	103339195	103339276	103339454	103339637	103339024	103339108	103339984	103340404	0,95,144,154,132,151	0,31,64,79,38,63	1,126,95,125,88,99	4,46,45,45,53,40	332	230	1	1.0	NA,0.68,0.609,0.575,0.706,0.624	0.148,0.655,0.594,0.658,0.535,0.632	0.102
ENSMUSG00000020941	Map3k14	11	-	103226986	103227137	103227531	103227695	103225289	103225622	103230331	103230436	0,29,33,34,39,27	0,25,16,27,22,31	6,40,21,32,29,24	0,19,27,23,20,24	313	300	1	1.0	NA,0.526,0.664,0.547,0.63,0.455	1.0,0.669,0.427,0.571,0.582,0.489	-0.059
ENSMUSG00000020936	Nmt1	11	+	103046378	103046523	103052205	103052324	103043167	103043276	103055197	103055289	10,318,433,518,324,507	20,263,367,507,269,465	53,467,446,418,517,453	60,394,361,335,419,362	294	268	1	1.0	0.313,0.524,0.518,0.482,0.523,0.498	0.446,0.519,0.53,0.532,0.529,0.533	-0.039
ENSMUSG00000020936	Nmt1	11	+	103052205	103052324	103055197	103055289	103046378	103046523	103056382	103056499	18,263,406,453,277,431	43,248,277,449,223,326	46,396,432,385,389,376	62,307,273,287,334,234	268	241	1	1.0	0.273,0.488,0.569,0.476,0.528,0.543	0.4,0.537,0.587,0.547,0.512,0.591	-0.049
ENSMUSG00000020936	Nmt1	11	+	103055197	103055289	103056382	103056499	103052205	103052324	103057364	103057484	17,243,342,444,280,449	26,199,214,365,208,318	48,363,348,295,375,333	36,295,307,230,331,252	241	266	1	1.0	0.419,0.574,0.638,0.573,0.598,0.609	0.595,0.576,0.556,0.586,0.556,0.593	-0.009
ENSMUSG00000020929	Eftud2	11	-	102855223	102855287	102860001	102860126	102854778	102854869	102862610	102862777	6,126,140,142,135,138	0,42,62,71,52,74	11,168,116,113,152,153	1,61,57,34,84,69	274	213	1	1.0	1.0,0.7,0.637,0.609,0.669,0.592	0.895,0.682,0.613,0.721,0.584,0.633	0.013
ENSMUSG00000018677	Slc25a39	11	-	102405692	102405826	102406205	102406250	102405011	102405079	102406361	102406421	49,177,203,285,182,249	259,462,498,650,452,616	66,173,159,156,261,173	338,568,597,470,819,486	194	283	1	1.0	0.216,0.359,0.373,0.39,0.37,0.371	0.222,0.308,0.28,0.326,0.317,0.342	0.047
ENSMUSG00000024622	Hmgxb3	18	-	61136226	61136360	61140790	61140975	61135470	61135587	61141658	61141790	7,59,61,61,39,84	2,22,19,20,14,32	4,54,51,61,53,44	0,30,25,18,19,23	334	283	1	1.0	0.748,0.694,0.731,0.721,0.702,0.69	1.0,0.604,0.633,0.742,0.703,0.618	-0.002
ENSMUSG00000024622	Hmgxb3	18	-	61141658	61141790	61146428	61146556	61140790	61140975	61147246	61147548	10,24,24,30,20,21	7,42,45,52,27,59	4,24,22,22,35,21	3,41,38,40,42,32	277	281	1	1.0	0.592,0.367,0.351,0.369,0.429,0.265	0.575,0.373,0.37,0.358,0.458,0.4	-0.027
ENSMUSG00000024622	Hmgxb3	18	-	61141658	61141790	61147246	61147548	61140790	61140975	61150368	61150518	0,59,60,82,53,96	7,42,45,54,27,57	2,76,65,36,83,50	3,41,38,40,42,32	451	281	1	1.0	0.0,0.467,0.454,0.486,0.55,0.512	0.293,0.536,0.516,0.359,0.552,0.493	-0.047
ENSMUSG00000024622	Hmgxb3	18	-	61146428	61146556	61147246	61147548	61141658	61141790	61150368	61150518	0,59,60,82,53,98	17,19,30,42,31,29	2,76,65,34,83,50	2,28,25,22,38,31	451	277	0.766341683756	1.0	0.0,0.656,0.551,0.545,0.512,0.675	0.38,0.625,0.615,0.487,0.573,0.498	-0.04
ENSMUSG00000024622	Hmgxb3	18	-	61152184	61152283	61155027	61155125	61150368	61150518	61155259	61155432	0,15,25,45,29,23	0,23,12,31,9,22	0,23,31,29,28,33	2,22,16,12,26,14	247	248	1	1.0	NA,0.396,0.677,0.593,0.764,0.512	0.0,0.512,0.66,0.708,0.52,0.703	0.071
ENSMUSG00000024622	Hmgxb3	18	-	61165484	61165583	61167195	61167693	61162896	61163028	61171207	61171382	0,92,98,151,117,122	0,17,17,19,20,14	17,124,109,84,102,107	0,34,20,15,14,16	647	248	1	1.0	NA,0.675,0.688,0.753,0.692,0.77	1.0,0.583,0.676,0.682,0.736,0.719	-0.017
ENSMUSG00000024622	Hmgxb3	18	-	61167195	61167693	61171207	61171382	61165484	61165583	61172150	61172286	0,29,23,36,10,35	0,94,94,120,104,119	0,38,14,30,19,30	11,124,122,67,91,99	324	647	1	1.0	NA,0.381,0.328,0.375,0.161,0.37	0.0,0.38,0.186,0.472,0.294,0.377	0.038
ENSMUSG00000020923	Ubtf	11	-	102310925	102311036	102311379	102311500	102310442	102310576	102311753	102311818	13,229,275,347,229,358	0,47,53,78,50,64	32,314,254,248,291,248	13,44,49,40,46,50	270	260	1	1.0	1.0,0.824,0.833,0.811,0.815,0.843	0.703,0.873,0.833,0.857,0.859,0.827	0.029
ENSMUSG00000017309	Cd300lg	11	+	102050477	102050530	102053470	102053590	102048689	102048802	102054093	102055620	0,3,1,6,0,1	0,0,0,0,0,5	0,2,2,1,0,4	0,4,3,2,7,2	202	269	1	1.0	NA,1.0,1.0,1.0,NA,0.21	NA,0.4,0.47,0.4,0.0,0.727	0.403
ENSMUSG00000022336	Eif3e	15	-	43252204	43252307	43272275	43272318	43251479	43251614	43275236	43275354	4,76,117,147,78,125	577,375,415,493,332,515	6,124,146,126,137,96	654,457,396,424,696,377	192	252	1	1.0	0.009,0.21,0.27,0.281,0.236,0.242	0.012,0.263,0.326,0.281,0.205,0.25	-0.015
ENSMUSG00000022336	Eif3e	15	-	43266133	43266259	43270878	43270983	43265500	43265625	43272275	43272318	36,270,261,410,264,376	47,430,568,696,415,642	27,329,286,329,405,304	93,598,542,506,770,457	254	275	1	1.0	0.453,0.405,0.332,0.389,0.408,0.388	0.239,0.373,0.364,0.413,0.363,0.419	0.034
ENSMUSG00000022336	Eif3e	15	-	43270878	43270983	43272275	43272318	43266133	43266259	43275236	43275354	4,76,118,147,77,126	3,229,282,387,254,395	6,124,146,126,137,100	50,375,302,315,436,254	192	254	1	1.0	0.638,0.305,0.356,0.334,0.286,0.297	0.137,0.304,0.39,0.346,0.294,0.342	0.067
ENSMUSG00000017146	Brca1	11	-	101523324	101526639	101528000	101528077	101522431	101522502	101529790	101529836	0,10,4,7,4,10	4,173,198,245,180,273	0,15,8,10,6,7	4,180,242,209,142,207	226	3464	0.652820235866	1.0	0.0,0.47,0.236,0.305,0.254,0.36	0.0,0.561,0.336,0.423,0.393,0.341	-0.072
ENSMUSG00000097239	Gm27029	11	-	101408130	101408225	101409652	101409707	101406663	101407024	101410113	101410205	83,29,25,45,24,42	186,21,15,26,18,30	81,28,36,32,51,28	121,40,25,20,52,16	204	244	1	1.0	0.348,0.623,0.666,0.674,0.615,0.626	0.445,0.456,0.633,0.657,0.54,0.677	0.024
ENSMUSG00000006920	Ezh1	11	-	101200835	101200927	101203254	101203451	101199945	101199986	101203760	101203941	0,115,143,175,80,166	0,32,33,54,23,57	0,103,109,67,97,74	2,56,29,40,43,31	346	241	1	1.0	NA,0.715,0.751,0.693,0.708,0.67	0.0,0.562,0.724,0.538,0.611,0.624	0.198
ENSMUSG00000035198	Tubg1	11	+	101120830	101120998	101122672	101122741	101120546	101120659	101123413	101123493	11,72,109,126,93,155	11,21,40,24,21,36	32,111,130,89,182,92	25,25,29,13,46,22	317	218	1	1.0	0.407,0.702,0.652,0.783,0.753,0.748	0.468,0.753,0.755,0.825,0.731,0.742	-0.038
ENSMUSG00000019302	Atp6v0a1	11	+	101011756	101011937	101018563	101018642	101009451	101009564	101020472	101020570	70,342,402,531,354,472	39,336,377,388,270,387	60,515,424,368,423,347	62,379,369,298,348,295	330	228	1	1.0	0.554,0.413,0.424,0.486,0.475,0.457	0.401,0.484,0.443,0.46,0.456,0.448	0.019
ENSMUSG00000019302	Atp6v0a1	11	+	101027266	101027393	101029175	101029258	101026659	101026763	101030409	101030503	68,466,463,626,363,610	6,318,385,375,256,414	49,595,560,433,506,523	15,508,333,299,323,358	276	232	1	1.0	0.905,0.552,0.503,0.584,0.544,0.553	0.733,0.496,0.586,0.549,0.568,0.551	0.026
ENSMUSG00000019302	Atp6v0a1	11	+	101038158	101038298	101038689	101038847	101036721	101036872	101039820	101039911	18,544,498,630,415,638	13,639,643,737,475,720	20,648,628,521,594,580	29,847,700,591,693,637	289	307	1	1.0	0.595,0.475,0.451,0.476,0.481,0.485	0.423,0.448,0.488,0.484,0.477,0.492	0.025
ENSMUSG00000019302	Atp6v0a1	11	+	101048417	101048525	101055025	101055143	101044515	101044623	101055433	101055605	19,319,356,462,255,411	44,506,496,638,430,533	45,525,431,368,467,393	120,623,515,450,664,431	257	267	1	1.0	0.31,0.396,0.427,0.429,0.381,0.445	0.28,0.467,0.465,0.459,0.422,0.486	-0.032
ENSMUSG00000017830	Dhx58	11	-	100701549	100701676	100702201	100702318	100701223	100701415	100703078	100703269	0,15,30,38,36,35	0,33,21,38,24,43	7,34,36,22,53,39	13,38,38,25,39,29	266	276	1	1.0	NA,0.32,0.597,0.509,0.609,0.458	0.358,0.481,0.496,0.477,0.585,0.583	0.002
ENSMUSG00000017830	Dhx58	11	-	100702201	100702318	100703078	100703269	100701549	100701676	100703493	100703695	0,42,49,68,57,70	0,18,24,31,14,27	14,72,70,48,86,66	3,31,31,16,43,17	340	266	1	1.0	NA,0.646,0.615,0.632,0.761,0.67	0.785,0.645,0.639,0.701,0.61,0.752	-0.024
ENSMUSG00000034714	Ttyh2	11	+	114696588	114696809	114701780	114701876	114690238	114690350	114702235	114702308	8,311,354,489,263,344	8,122,142,175,113,133	8,354,287,233,312,296	5,154,125,102,127,105	370	245	1	1.0	0.398,0.628,0.623,0.649,0.606,0.631	0.514,0.604,0.603,0.602,0.619,0.651	-0.01
ENSMUSG00000034714	Ttyh2	11	+	114701780	114701876	114702235	114702308	114696588	114696809	114707335	114707405	11,129,195,211,136,189	0,74,103,126,56,105	7,204,172,140,150,159	4,108,74,76,71,70	245	222	1	1.0	1.0,0.612,0.632,0.603,0.688,0.62	0.613,0.631,0.678,0.625,0.657,0.673	0.046
ENSMUSG00000034714	Ttyh2	11	+	114710810	114710996	114711759	114711838	114710042	114710185	114719128	114720977	1,268,304,458,227,332	4,110,123,130,89,143	28,338,271,295,294,276	20,134,128,110,158,98	335	228	1	1.0	0.145,0.624,0.627,0.706,0.634,0.612	0.488,0.632,0.59,0.646,0.559,0.657	-0.037
ENSMUSG00000020917	Acly	11	-	100520290	100520353	100521981	100522104	100519614	100519805	100523439	100523598	0,158,201,228,142,274	0,66,86,137,78,110	2,213,195,216,246,221	2,102,69,93,116,100	272	212	1	1.0	NA,0.651,0.646,0.565,0.587,0.66	0.438,0.619,0.688,0.644,0.623,0.633	0.014
ENSMUSG00000037935	Smarce1	11	-	99213119	99213330	99214033	99214135	99209046	99210277	99215113	99215286	124,150,146,211,148,169	779,344,391,524,339,514	79,167,164,156,240,175	590,399,447,369,607,422	251	360	1	1.0	0.186,0.385,0.349,0.366,0.385,0.32	0.161,0.375,0.345,0.377,0.362,0.373	-0.0
ENSMUSG00000037935	Smarce1	11	-	99213119	99213330	99215113	99215286	99209046	99210277	99219219	99219391	125,227,231,309,177,294	781,342,390,524,339,513	111,274,204,250,352,229	590,399,447,369,605,422	322	360	1	1.0	0.152,0.426,0.398,0.397,0.369,0.391	0.174,0.434,0.338,0.431,0.394,0.378	-0.003
ENSMUSG00000037935	Smarce1	11	-	99214033	99214135	99215113	99215286	99213119	99213330	99219219	99219391	125,229,232,309,176,295	218,172,167,235,194,265	111,274,204,250,354,229	146,202,223,197,264,186	322	251	1	1.0	0.309,0.509,0.52,0.506,0.414,0.465	0.372,0.514,0.416,0.497,0.511,0.49	-0.013
ENSMUSG00000037935	Smarce1	11	-	99224720	99225142	99228274	99228318	99220654	99220735	99228496	99228548	0,0,1,7,2,2	0,7,5,15,7,10	2,3,3,2,0,0	0,11,16,8,9,5	193	571	1	1.0	NA,0.0,0.372,0.58,0.458,0.372	1.0,0.447,0.357,0.425,0.0,0.0	-0.015
ENSMUSG00000037935	Smarce1	11	-	99225037	99225142	99228274	99228318	99220654	99220735	99228496	99228548	0,0,1,7,2,2	6,72,112,134,97,171	2,3,3,2,0,0	47,128,80,112,124,90	193	254	1	1.0	0.0,0.0,0.012,0.064,0.026,0.015	0.053,0.03,0.047,0.023,0.0,0.0	-0.006
ENSMUSG00000037935	Smarce1	11	-	99228274	99228318	99228496	99228548	99224720	99225142	99230401	99230445	0,0,2,2,0,0	1,3,41,59,26,36	0,1,0,1,0,1	9,50,30,45,0,30	201	193	1	1.0	0.0,0.0,0.045,0.032,0.0,0.0	0.0,0.019,0.0,0.021,NA,0.031	-0.001
ENSMUSG00000020914	Top2a	11	-	98993763	98993935	98994206	98994406	98992942	98993413	98995243	98995378	121,173,194,215,196,277	163,105,180,151,111,167	166,260,304,190,380,238	225,230,188,112,258,170	349	321	1	1.0	0.406,0.602,0.498,0.567,0.619,0.604	0.404,0.51,0.598,0.609,0.575,0.563	0.006
ENSMUSG00000020914	Top2a	11	-	98994206	98994406	98995243	98995375	98993763	98993935	98995680	98995724	0,20,19,32,25,41	162,156,240,264,195,234	19,34,28,29,57,20	210,275,275,182,349,222	281	349	1	1.0	0.0,0.137,0.09,0.131,0.137,0.179	0.101,0.133,0.112,0.165,0.169,0.101	-0.018
ENSMUSG00000020914	Top2a	11	-	98994206	98994406	98995243	98995378	98993763	98993935	98995680	98995724	18,70,71,98,74,111	162,156,240,264,195,234	51,89,100,83,127,76	210,275,275,182,349,222	284	349	1	1.0	0.12,0.355,0.267,0.313,0.318,0.368	0.23,0.285,0.309,0.359,0.309,0.296	-0.008
ENSMUSG00000020914	Top2a	11	-	98995243	98995378	98995680	98995724	98994206	98994406	98995849	98995973	5,37,35,55,22,53	84,119,144,157,145,215	31,32,41,26,54,33	97,192,221,147,297,178	193	284	1	1.0	0.081,0.314,0.263,0.34,0.183,0.266	0.32,0.197,0.214,0.207,0.211,0.214	0.014
ENSMUSG00000037992	Rara	11	+	98950244	98950795	98966346	98966495	98937697	98937879	98968044	98968186	5,140,135,200,133,250	11,49,39,64,49,74	27,189,140,162,203,130	8,42,49,51,100,39	700	298	1	1.0	0.162,0.549,0.596,0.571,0.536,0.59	0.59,0.657,0.549,0.575,0.464,0.587	-0.07
ENSMUSG00000052915	Msl1	11	+	98799139	98799363	98802267	98802315	98795515	98796604	98802781	98802846	55,256,303,392,256,377	0,14,25,21,9,16	87,334,313,262,428,278	5,10,11,18,16,7	373	197	1	1.0	1.0,0.906,0.865,0.908,0.938,0.926	0.902,0.946,0.938,0.885,0.934,0.954	-0.003
ENSMUSG00000052915	Msl1	11	+	98799999	98800382	98802267	98802315	98799139	98799363	98802781	98802846	199,490,570,719,466,704	0,14,25,21,10,16	234,521,533,441,743,461	5,11,11,16,16,8	532	197	1	1.0	1.0,0.928,0.894,0.927,0.945,0.942	0.945,0.946,0.947,0.911,0.945,0.955	-0.002
ENSMUSG00000021501	Caml	13	+	55624710	55625171	55628576	55628642	55623004	55623256	55631808	55632411	100,343,504,597,411,607	22,55,58,82,49,97	104,465,512,458,665,457	25,61,62,68,85,39	610	215	1	1.0	0.616,0.687,0.754,0.72,0.747,0.688	0.595,0.729,0.744,0.704,0.734,0.805	-0.016
ENSMUSG00000038208	Pgap3	11	-	98391079	98391141	98391694	98391757	98390676	98390813	98397895	98398048	0,4,13,10,8,5	0,1,4,4,4,9	0,2,11,4,18,3	0,4,5,6,5,0	212	211	1	1.0	NA,0.799,0.764,0.713,0.666,0.356	NA,0.332,0.686,0.399,0.782,1.0	0.02
ENSMUSG00000038208	Pgap3	11	-	98391694	98391757	98397895	98398048	98391079	98391141	98398884	98398982	0,12,15,22,9,12	0,4,11,11,10,6	2,7,14,12,24,14	0,5,6,8,6,5	302	212	1	1.0	NA,0.678,0.489,0.584,0.387,0.584	1.0,0.496,0.621,0.513,0.737,0.663	-0.127
ENSMUSG00000018160	Med1	11	-	98163799	98164001	98166255	98166374	98161143	98161239	98166698	98166823	0,20,24,24,11,29	1,30,36,45,42,43	0,16,18,14,14,22	0,36,29,40,35,48	268	351	1	1.0	0.0,0.466,0.466,0.411,0.255,0.469	NA,0.368,0.448,0.314,0.344,0.375	-0.025
ENSMUSG00000038366	Lasp1	11	+	97806824	97806919	97815697	97815782	97799564	97799862	97824841	97824949	0,418,515,626,431,579	15,309,453,501,372,401	13,580,539,504,484,462	6,378,420,357,452,379	244	234	0.663546680694	1.0	0.0,0.565,0.522,0.545,0.526,0.581	0.675,0.595,0.552,0.575,0.507,0.539	-0.117
ENSMUSG00000038366	Lasp1	11	+	97815697	97815782	97824841	97824949	97806824	97806919	97833545	97833563	0,387,533,646,364,552	22,515,603,824,454,706	13,506,508,437,476,461	37,670,588,555,619,576	234	257	1	1.0	0.0,0.452,0.493,0.463,0.468,0.462	0.278,0.453,0.487,0.464,0.458,0.468	-0.045
ENSMUSG00000038366	Lasp1	11	+	97824841	97824949	97833545	97833702	97815697	97815782	97834083	97834187	7,561,686,738,587,666	9,870,978,1321,775,1215	7,680,631,542,677,628	42,1027,941,960,1042,1013	257	306	1	1.0	0.481,0.434,0.455,0.399,0.474,0.395	0.166,0.441,0.444,0.402,0.436,0.425	0.054
ENSMUSG00000038366	Lasp1	11	+	97833545	97833702	97834083	97834187	97824841	97824949	97836071	97836119	31,630,789,1037,624,871	29,655,668,826,539,810	40,803,765,689,803,733	28,685,678,652,725,724	306	253	1	1.0	0.469,0.443,0.494,0.509,0.489,0.471	0.542,0.492,0.483,0.466,0.478,0.456	-0.007
ENSMUSG00000071415	Rpl23	11	-	97778264	97778378	97781333	97781462	97777526	97778164	97781805	97781889	5184,3010,3840,5775,3299,4957	7310,2681,3577,4294,2915,4023	4708,3933,3668,3332,6121,3533	5675,3290,3244,3414,5570,3049	278	263	1	1.0	0.402,0.515,0.504,0.56,0.517,0.538	0.44,0.531,0.517,0.48,0.51,0.523	0.006
ENSMUSG00000001441	Npepps	11	-	97222950	97223170	97224658	97224793	97218507	97218650	97226728	97226868	0,159,162,204,146,204	12,207,247,295,227,317	4,150,147,101,184,182	29,239,252,228,323,232	284	369	1	1.0	0.0,0.5,0.46,0.473,0.455,0.455	0.152,0.449,0.431,0.365,0.425,0.505	0.003
ENSMUSG00000001441	Npepps	11	-	97242602	97242803	97244427	97244535	97241950	97242047	97248201	97248323	0,86,85,135,78,115	0,137,192,145,187,237	0,133,68,67,83,69	3,172,134,152,166,120	257	350	1	1.0	NA,0.461,0.376,0.559,0.362,0.398	0.0,0.513,0.409,0.375,0.405,0.439	0.074
ENSMUSG00000001441	Npepps	11	-	97248201	97248323	97250627	97250743	97244427	97244535	97258273	97258351	0,1,5,1,0,2	0,188,213,286,159,287	0,2,4,2,0,0	0,252,163,161,172,166	265	271	1	1.0	NA,0.005,0.023,0.004,0.0,0.007	NA,0.008,0.024,0.013,0.0,0.0	-0.001
ENSMUSG00000001441	Npepps	11	-	97248231	97248323	97250627	97250743	97244427	97244535	97258273	97258351	0,1,5,1,0,2	0,54,66,94,57,101	0,2,4,2,0,0	0,66,59,56,33,60	265	241	1	1.0	NA,0.017,0.064,0.01,0.0,0.018	NA,0.027,0.058,0.031,0.0,0.0	-0.001
ENSMUSG00000022540	Rogdi	16	-	5009477	5009604	5009900	5009950	5008729	5009252	5010039	5010153	10,23,19,55,22,24	115,59,59,116,62,103	31,15,25,25,52,28	89,89,87,91,152,74	199	276	1	1.0	0.108,0.351,0.309,0.397,0.33,0.244	0.326,0.189,0.285,0.276,0.322,0.344	-0.001
ENSMUSG00000078700	D030028A08Rik	11	+	96958852	96959024	96959339	96959451	96952580	96952728	96959553	96960062	0,0,1,1,0,0	0,0,0,3,1,0	0,1,3,0,0,0	2,0,1,0,0,1	321	261	1	1.0	NA,NA,1.0,0.213,0.0,NA	0.0,1.0,0.709,NA,NA,0.0	-0.023
ENSMUSG00000018669	Cdk5rap3	11	-	96913005	96913054	96913381	96913482	96912216	96912395	96913664	96913796	11,51,49,89,55,64	1,27,22,41,19,31	27,50,54,44,84,54	35,40,28,30,65,21	250	198	0.175047369831	1.0	0.897,0.599,0.638,0.632,0.696,0.621	0.379,0.497,0.604,0.537,0.506,0.671	0.148
ENSMUSG00000018669	Cdk5rap3	11	-	96913381	96913482	96913664	96913796	96912216	96912395	96916150	96916196	33,69,102,135,75,122	0,0,1,1,0,0	29,106,63,71,82,95	0,0,0,0,3,0	281	250	1	1.0	1.0,1.0,0.989,0.992,1.0,1.0	1.0,1.0,1.0,1.0,0.961,1.0	0.003
ENSMUSG00000018669	Cdk5rap3	11	-	96913381	96913482	96913664	96913796	96912684	96913054	96916150	96916367	33,69,101,135,75,123	24,53,40,62,28,66	29,106,61,72,82,95	20,54,43,39,49,36	281	250	1	1.0	0.55,0.537,0.692,0.66,0.704,0.624	0.563,0.636,0.558,0.622,0.598,0.701	0.015
ENSMUSG00000018669	Cdk5rap3	11	-	96913381	96913482	96913664	96913877	96913005	96913054	96916150	96916196	0,0,0,7,0,1	24,53,40,62,28,66	0,0,0,7,0,2	20,54,43,39,49,36	362	250	1	1.0	0.0,0.0,0.0,0.072,0.0,0.01	0.0,0.0,0.0,0.11,0.0,0.037	-0.011
ENSMUSG00000018669	Cdk5rap3	11	-	96913664	96913796	96916150	96916196	96913381	96913482	96916383	96916414	0,5,9,4,8,3	12,65,78,124,82,92	3,7,10,7,14,13	43,82,75,52,119,68	195	281	0.425087672316	1.0	0.0,0.1,0.143,0.044,0.123,0.045	0.091,0.11,0.161,0.162,0.145,0.216	-0.072
ENSMUSG00000038615	Nfe2l1	11	-	96819394	96820516	96821250	96821409	96817598	96817930	96822103	96822319	23,306,385,350,260,441	64,1495,1709,2233,1253,1894	1,362,332,320,342,344	134,1628,1703,1461,1899,1527	308	1271	0.69996163688	1.0	0.597,0.458,0.482,0.393,0.461,0.49	0.03,0.479,0.446,0.475,0.426,0.482	0.091
ENSMUSG00000018666	Cbx1	11	+	96800770	96800947	96801428	96801606	96789126	96789353	96802727	96803969	4,158,245,315,166,214	39,147,193,254,141,227	36,173,233,160,190,136	51,195,180,173,236,135	326	327	1	1.0	0.093,0.519,0.56,0.554,0.541,0.486	0.415,0.471,0.565,0.481,0.447,0.503	-0.021
ENSMUSG00000020876	Snx11	11	-	96774440	96774495	96776967	96777061	96773135	96773222	96777454	96777492	0,14,16,29,15,17	13,31,41,66,22,46	4,19,11,19,12,15	38,29,32,21,40,32	243	204	1	1.0	0.0,0.275,0.247,0.269,0.364,0.237	0.081,0.355,0.224,0.432,0.201,0.282	-0.031
ENSMUSG00000006057	Atp5g1	11	-	96073522	96073701	96073961	96074039	96068851	96073218	96074986	96075033	123,76,132,116,68,162	1384,560,814,983,606,1074	152,117,136,97,231,124	1125,810,789,688,1424,669	227	328	1	1.0	0.114,0.164,0.19,0.146,0.14,0.179	0.163,0.173,0.199,0.169,0.19,0.211	-0.029
ENSMUSG00000006058	Snf8	11	+	96035318	96035369	96039278	96039417	96034884	96035067	96041624	96041729	1,28,17,25,15,29	454,255,296,403,253,402	17,15,20,23,30,24	451,305,342,254,492,309	200	288	1	1.0	0.003,0.137,0.076,0.082,0.079,0.094	0.051,0.066,0.078,0.115,0.081,0.101	-0.003
ENSMUSG00000006058	Snf8	11	+	96043403	96043476	96045160	96045302	96041624	96041729	96046279	96046354	329,137,156,251,142,188	1159,263,287,376,253,327	263,173,179,133,278,186	648,279,298,269,551,257	222	291	1	1.0	0.271,0.406,0.416,0.467,0.424,0.43	0.347,0.448,0.441,0.393,0.398,0.487	-0.017
ENSMUSG00000006058	Snf8	11	+	96043403	96043476	96045160	96045302	96041624	96041729	96047194	96047430	329,137,155,251,142,188	177,42,38,41,42,50	263,167,179,133,278,187	101,36,36,31,87,46	222	291	1	1.0	0.709,0.81,0.842,0.889,0.816,0.831	0.773,0.859,0.867,0.849,0.807,0.842	-0.017
ENSMUSG00000006058	Snf8	11	+	96043403	96043476	96046279	96046354	96041624	96041729	96047194	96047430	329,137,155,251,142,188	719,121,153,201,130,145	263,167,179,133,278,187	436,162,143,176,304,119	222	224	1	1.0	0.316,0.533,0.505,0.558,0.524,0.567	0.378,0.51,0.558,0.433,0.48,0.613	0.005
ENSMUSG00000006058	Snf8	11	+	96045160	96045302	96046279	96046354	96041624	96041729	96047194	96047430	177,42,38,41,42,50	719,121,153,201,130,145	101,36,36,31,87,46	436,162,143,176,304,119	291	224	1	1.0	0.159,0.211,0.16,0.136,0.199,0.21	0.151,0.146,0.162,0.119,0.181,0.229	0.015
ENSMUSG00000006058	Snf8	11	+	96045160	96045302	96046279	96046354	96043403	96043476	96047194	96047430	1210,346,359,486,288,410	719,121,154,201,130,145	771,394,417,310,667,371	434,168,143,176,304,119	291	224	1	1.0	0.564,0.688,0.642,0.65,0.63,0.685	0.578,0.644,0.692,0.576,0.628,0.706	0.006
ENSMUSG00000018381	Abi3	11	-	95833208	95833334	95833639	95833800	95830073	95832876	95834002	95834098	340,235,318,474,229,429	340,144,162,310,161,272	278,272,234,269,427,269	239,210,154,165,290,152	310	275	1	1.0	0.47,0.591,0.635,0.576,0.558,0.583	0.508,0.535,0.574,0.591,0.566,0.611	0.005
ENSMUSG00000018381	Abi3	11	-	95833639	95833800	95834002	95834098	95833208	95833334	95834305	95834391	158,137,178,284,133,253	325,224,283,415,210,402	124,146,155,174,222,149	320,259,208,243,413,271	245	310	1	1.0	0.381,0.436,0.443,0.464,0.445,0.443	0.329,0.416,0.485,0.475,0.405,0.41	0.015
ENSMUSG00000018381	Abi3	11	-	95834305	95834391	95837069	95837237	95834002	95834098	95842020	95842409	88,313,337,538,289,464	124,120,181,282,139,227	129,415,275,316,398,300	149,154,146,177,216,122	317	235	1	1.0	0.345,0.659,0.58,0.586,0.607,0.602	0.391,0.666,0.583,0.57,0.577,0.646	-0.009
ENSMUSG00000057522	Spop	11	+	95471222	95471344	95481913	95482091	95470521	95470665	95485291	95485347	11,278,369,436,301,458	36,414,500,672,442,665	23,316,351,305,405,330	72,547,517,395,640,433	271	327	1	1.0	0.269,0.448,0.471,0.439,0.451,0.454	0.278,0.411,0.45,0.482,0.433,0.479	-0.0
ENSMUSG00000057522	Spop	11	+	95481913	95482091	95485291	95485347	95474484	95474612	95485836	95485959	10,329,438,564,340,551	16,160,184,268,138,219	46,386,446,411,451,373	26,182,197,119,213,174	327	205	1	1.0	0.282,0.563,0.599,0.569,0.607,0.612	0.526,0.571,0.587,0.684,0.57,0.573	-0.046
ENSMUSG00000038976	Ppp1r9b	11	+	94996534	94996667	94997993	94998114	94991034	94992918	95000206	95000311	109,482,654,729,444,761	120,420,581,643,451,698	127,554,490,600,592,586	85,549,527,512,576,513	282	270	1	1.0	0.465,0.524,0.519,0.52,0.485,0.511	0.589,0.491,0.471,0.529,0.496,0.522	-0.012
ENSMUSG00000021282	Eif5	12	+	111542679	111542841	111543099	111543264	111542151	111542310	111543526	111543661	10,414,547,618,553,670	31,457,604,832,572,864	40,519,458,562,632,470	102,627,534,564,868,576	311	314	1	1.0	0.246,0.478,0.478,0.429,0.494,0.439	0.284,0.455,0.464,0.502,0.424,0.452	-0.003
ENSMUSG00000054079	Utp18	11	-	93861958	93862101	93866345	93866520	93860793	93860837	93868330	93868454	97,115,135,152,99,140	131,59,56,64,56,71	94,148,142,120,174,85	99,60,56,54,97,43	324	292	1	1.0	0.4,0.637,0.685,0.682,0.614,0.64	0.461,0.69,0.696,0.667,0.618,0.64	-0.019
ENSMUSG00000000278	Scpep1	11	-	88929164	88929328	88930207	88930345	88924019	88924724	88933447	88933561	129,890,1057,1442,773,1275	314,1030,935,1336,827,1276	252,1084,1028,959,1436,936	461,1049,1088,1014,1554,1000	287	313	1	1.0	0.309,0.485,0.552,0.541,0.505,0.521	0.373,0.53,0.507,0.508,0.502,0.505	-0.002
ENSMUSG00000000278	Scpep1	11	-	88943796	88943871	88944374	88944530	88941283	88941356	88947144	88947234	85,1172,1242,1630,1075,1570	3,336,441,524,317,420	68,1383,1324,1246,1419,1154	57,407,366,372,500,362	305	224	0.821285884498	1.0	0.954,0.719,0.674,0.696,0.714,0.733	0.467,0.714,0.727,0.711,0.676,0.701	0.082
ENSMUSG00000000278	Scpep1	11	-	88944374	88944530	88947144	88947234	88943796	88943871	88952405	88952554	27,893,989,1311,806,1185	44,853,1082,1276,915,1237	51,994,883,947,1147,863	87,1053,1014,1007,1284,1081	239	305	1	1.0	0.439,0.572,0.538,0.567,0.529,0.55	0.428,0.546,0.526,0.545,0.533,0.505	0.019
ENSMUSG00000000278	Scpep1	11	-	88947144	88947234	88952405	88952554	88944374	88944530	88955293	88955465	30,918,957,1542,773,1324	61,744,808,1051,682,971	65,1095,955,934,1174,982	54,858,843,767,875,723	298	239	1	1.0	0.283,0.497,0.487,0.541,0.476,0.522	0.491,0.506,0.476,0.494,0.518,0.521	-0.033
ENSMUSG00000020485	Supt4a	11	+	87740504	87740646	87742707	87742851	87738166	87738273	87743057	87743111	43,21,44,62,16,42	412,219,232,418,219,347	14,18,30,37,47,29	337,258,235,260,413,245	291	293	1	1.0	0.095,0.088,0.16,0.13,0.069,0.109	0.04,0.066,0.114,0.125,0.103,0.106	0.016
ENSMUSG00000020485	Supt4a	11	+	87740504	87740646	87742795	87742851	87738166	87738273	87743057	87743111	43,21,44,62,16,42	1236,732,827,1292,693,1119	14,18,30,37,47,29	989,915,805,868,1307,798	291	205	1	1.0	0.024,0.02,0.036,0.033,0.016,0.026	0.01,0.014,0.026,0.029,0.025,0.025	0.004
ENSMUSG00000020485	Supt4a	11	+	87742707	87742851	87743057	87743111	87738166	87738273	87743245	87743623	7,0,0,2,0,1	474,139,160,248,184,219	0,0,0,0,0,0	272,181,193,186,317,166	293	203	1	1.0	0.01,0.0,0.0,0.006,0.0,0.003	0.0,0.0,0.0,0.0,0.0,0.0	0.003
ENSMUSG00000020485	Supt4a	11	+	87742795	87742851	87743057	87743111	87738166	87738273	87743245	87743617	304,197,242,346,200,321	474,139,160,248,184,219	222,244,200,202,320,232	272,181,193,186,317,166	205	203	1	1.0	0.388,0.584,0.6,0.58,0.518,0.592	0.447,0.572,0.506,0.518,0.5,0.581	0.023
ENSMUSG00000020485	Supt4a	11	+	87742795	87742851	87743057	87743111	87740504	87740646	87743245	87743623	18,12,19,20,17,19	474,139,160,245,184,219	21,13,15,13,30,12	272,181,192,186,317,166	205	203	1	1.0	0.036,0.079,0.105,0.075,0.084,0.079	0.071,0.066,0.072,0.065,0.086,0.067	0.005
ENSMUSG00000018548	Trim37	11	+	87140484	87140601	87143126	87143214	87129715	87129817	87145463	87145586	0,0,0,0,0,0	0,21,18,28,24,16	0,0,4,0,0,0	0,34,30,19,17,20	266	237	1	1.0	NA,0.0,0.0,0.0,0.0,0.0	NA,0.0,0.106,0.0,0.0,0.0	-0.021
ENSMUSG00000018548	Trim37	11	+	87201317	87201626	87205932	87206055	87196820	87197015	87206763	87206953	2,82,103,117,66,119	16,51,38,54,20,57	19,81,77,93,140,80	17,40,38,40,45,29	458	272	0.767556092389	1.0	0.069,0.488,0.617,0.563,0.662,0.554	0.399,0.546,0.546,0.58,0.649,0.621	-0.065
ENSMUSG00000061666	Gdpd1	11	-	87035591	87035643	87037830	87037890	87033866	87035295	87041787	87041921	0,40,46,69,37,62	0,22,29,52,26,34	2,48,43,42,38,37	2,28,18,24,26,9	209	201	1	1.0	NA,0.636,0.604,0.561,0.578,0.637	0.49,0.622,0.697,0.627,0.584,0.798	-0.033
ENSMUSG00000061666	Gdpd1	11	-	87037830	87037890	87041787	87041921	87035591	87035643	87045126	87045216	0,79,65,143,79,134	1,47,50,71,38,56	3,115,77,70,96,78	2,51,50,41,47,28	283	209	1	1.0	0.0,0.554,0.49,0.598,0.606,0.639	0.526,0.625,0.532,0.558,0.601,0.673	-0.105
ENSMUSG00000061666	Gdpd1	11	-	87041787	87041921	87045126	87045216	87037830	87037890	87045755	87045874	0,61,69,86,54,65	1,87,102,143,83,141	2,76,71,65,63,47	8,92,94,91,77,76	239	283	1	1.0	0.0,0.454,0.445,0.416,0.435,0.353	0.228,0.494,0.472,0.458,0.492,0.423	-0.077
ENSMUSG00000061666	Gdpd1	11	-	87045126	87045216	87045755	87045874	87041787	87041921	87056791	87056837	0,82,75,119,67,116	0,58,56,116,58,102	9,95,95,68,98,78	3,84,67,52,66,58	268	239	1	1.0	NA,0.558,0.544,0.478,0.507,0.504	0.728,0.502,0.558,0.538,0.57,0.545	-0.055
ENSMUSG00000018427	Ypel2	11	-	86945932	86945976	86971808	86972122	86944572	86944681	86993591	86993707	0,77,106,93,84,119	0,13,8,14,1,3	1,64,42,62,54,40	0,7,5,2,3,2	463	193	1	1.0	NA,0.712,0.847,0.735,0.972,0.943	1.0,0.792,0.778,0.928,0.882,0.893	-0.037
ENSMUSG00000047126	Cltc	11	-	86712580	86712706	86717897	86718061	86711846	86711989	86719185	86719366	0,560,671,709,487,707	4,448,452,555,416,595	4,681,560,664,553,622	6,614,520,455,443,491	313	275	1	1.0	0.0,0.523,0.566,0.529,0.507,0.511	0.369,0.494,0.486,0.562,0.523,0.527	-0.054
ENSMUSG00000047126	Cltc	11	-	86717897	86718061	86719185	86719366	86712580	86712706	86719458	86719623	2,646,748,817,559,869	3,554,695,794,521,689	7,760,712,747,641,656	5,722,667,623,584,629	330	313	1	1.0	0.387,0.525,0.505,0.494,0.504,0.545	0.57,0.5,0.503,0.532,0.51,0.497	-0.025
ENSMUSG00000038762	Abcf1	17	-	35963125	35963236	35963320	35963392	35961985	35962084	35963568	35963679	5,122,135,103,123,132	11,96,126,115,93,148	18,138,105,124,132,83	19,113,78,100,135,75	221	260	1	1.0	0.348,0.599,0.558,0.513,0.609,0.512	0.527,0.59,0.613,0.593,0.535,0.566	-0.047
ENSMUSG00000018697	Aatf	11	-	84449119	84449187	84467460	84467544	84445626	84445707	84470563	84470728	96,35,53,41,30,41	34,22,16,30,18,28	50,46,30,42,34,29	56,13,20,28,36,21	233	217	0.565638302882	1.0	0.724,0.597,0.755,0.56,0.608,0.577	0.454,0.767,0.583,0.583,0.468,0.563	0.067
ENSMUSG00000020677	Ddx52	11	+	83955288	83955439	83955971	83956047	83955080	83955203	83957465	83957537	0,55,61,82,55,83	28,30,38,87,53,58	11,75,60,67,83,66	17,44,57,64,65,55	300	225	0.849209395749	1.0	0.0,0.579,0.546,0.414,0.438,0.518	0.327,0.561,0.441,0.44,0.489,0.474	-0.04
ENSMUSG00000018927	Ccl6	11	-	83589302	83589414	83589756	83589804	83587881	83588939	83592865	83593087	71,383,353,441,390,632	876,1024,1048,1164,966,1538	119,373,352,271,577,420	772,1114,895,628,1511,1141	197	261	1	1.0	0.097,0.331,0.309,0.334,0.348,0.353	0.17,0.307,0.343,0.364,0.336,0.328	-0.013
ENSMUSG00000020680	Taf15	11	+	83487222	83487413	83488924	83489045	83484976	83485079	83497261	83497296	6,227,212,301,216,304	8,50,65,61,64,68	23,289,221,210,296,228	17,61,72,60,76,53	340	270	1	1.0	0.373,0.783,0.721,0.797,0.728,0.78	0.518,0.79,0.709,0.735,0.756,0.774	-0.017
ENSMUSG00000020680	Taf15	11	+	83488924	83489045	83497261	83497296	83487222	83487413	83497893	83497926	17,74,87,125,79,112	9,20,22,25,27,29	21,113,106,100,130,89	1,22,21,30,25,13	270	184	0.657558035879	1.0	0.563,0.716,0.729,0.773,0.666,0.725	0.935,0.778,0.775,0.694,0.78,0.823	-0.102
ENSMUSG00000002477	Snrpd1	18	+	10623630	10623707	10626825	10627017	10617795	10617926	10627793	10628230	96,122,133,194,137,181	1051,278,409,419,361,482	180,169,152,150,247,143	895,432,475,415,745,337	226	341	1	1.0	0.121,0.398,0.329,0.411,0.364,0.362	0.233,0.371,0.326,0.353,0.333,0.39	-0.003
ENSMUSG00000035152	Ap2b1	11	+	83369652	83369782	83389702	83389787	83367882	83368028	83390694	83390781	10,140,151,239,183,205	6,86,105,129,86,119	23,197,194,178,226,156	47,126,117,118,136,104	279	234	0.772379609617	1.0	0.583,0.577,0.547,0.608,0.641,0.591	0.291,0.567,0.582,0.559,0.582,0.557	0.068
ENSMUSG00000024525	Impa2	18	+	67310646	67310755	67315619	67315728	67309051	67309097	67316881	67317033	8,29,27,62,25,50	16,25,33,55,43,74	26,46,55,18,49,26	41,63,60,46,73,26	258	258	1	1.0	0.333,0.537,0.45,0.53,0.368,0.403	0.388,0.422,0.478,0.281,0.402,0.5	0.025
ENSMUSG00000072621	Slfn10-ps	11	-	83032183	83032318	83035118	83036182	83029789	83030513	83039835	83040042	0,81,140,168,87,124	0,9,11,8,8,7	15,150,103,129,78,68	0,13,10,7,19,14	1213	284	1	1.0	NA,0.678,0.749,0.831,0.718,0.806	1.0,0.73,0.707,0.812,0.49,0.532	0.045
ENSMUSG00000020696	Rffl	11	-	82818415	82818603	82845751	82845895	82812399	82812810	82871007	82871210	0,15,7,5,11,9	4,74,118,135,67,119	0,1,1,10,7,3	0,105,108,103,86,98	293	337	1	1.0	0.0,0.189,0.064,0.041,0.159,0.08	NA,0.011,0.011,0.1,0.086,0.034	0.04
ENSMUSG00000017686	Rhot1	11	+	80246001	80246086	80246666	80246812	80243369	80243490	80248437	80248538	0,49,64,94,55,87	6,63,91,119,105,116	0,57,67,73,69,71	3,96,91,99,98,104	234	295	1	1.0	0.0,0.495,0.47,0.499,0.398,0.486	0.0,0.428,0.481,0.482,0.47,0.463	0.004
ENSMUSG00000017686	Rhot1	11	+	80250207	80250338	80251042	80251126	80248437	80248538	80252966	80253086	9,66,79,113,80,98	0,41,70,77,43,84	7,69,71,85,75,73	0,57,64,60,80,47	280	233	1	1.0	1.0,0.573,0.484,0.55,0.608,0.493	1.0,0.502,0.48,0.541,0.438,0.564	0.03
ENSMUSG00000020707	Rnf135	11	+	80189223	80189367	80193885	80194048	80183850	80184255	80196872	80196947	18,53,65,70,66,65	12,37,48,36,45,54	3,35,52,43,64,41	13,56,50,39,58,44	293	312	0.0975116444852	1.0	0.615,0.604,0.59,0.674,0.61,0.562	0.197,0.4,0.525,0.54,0.54,0.498	0.159
ENSMUSG00000020709	Adap2	11	+	80170677	80170761	80174087	80174150	80165672	80165819	80176055	80176133	9,82,161,143,79,144	4,98,109,141,86,110	0,122,117,129,78,96	4,106,91,101,87,62	233	212	1	1.0	0.672,0.432,0.573,0.48,0.455,0.544	0.0,0.512,0.539,0.537,0.449,0.585	0.089
ENSMUSG00000020709	Adap2	11	+	80174087	80174150	80176055	80176133	80170677	80170761	80177045	80177274	0,70,79,88,72,86	13,115,175,212,129,165	1,72,71,72,49,54	4,116,92,144,106,86	212	227	0.864701513207	1.0	0.0,0.395,0.326,0.308,0.374,0.358	0.211,0.399,0.452,0.349,0.331,0.402	-0.064
ENSMUSG00000020709	Adap2	11	+	80176055	80176133	80177045	80177274	80174087	80174150	80178395	80178958	20,92,140,182,123,165	1,231,303,294,193,306	1,116,84,128,100,101	17,241,226,232,204,143	227	378	0.386679704966	1.0	0.971,0.399,0.435,0.508,0.515,0.473	0.089,0.445,0.382,0.479,0.449,0.54	0.153
ENSMUSG00000046909	Tefm	11	-	80137917	80138067	80139865	80140323	80136677	80137279	80142076	80142175	16,30,61,52,40,62	12,19,35,32,21,30	12,57,53,30,70,40	18,22,19,19,32,19	607	299	1	1.0	0.396,0.437,0.462,0.445,0.484,0.504	0.247,0.561,0.579,0.437,0.519,0.509	-0.021
ENSMUSG00000017550	Atad5	11	+	80127256	80127437	80131203	80131382	80124066	80124131	80132464	80133306	0,2,3,6,8,3	0,1,6,12,5,10	0,6,9,8,11,10	0,11,4,13,8,9	330	328	1	1.0	NA,0.665,0.332,0.332,0.614,0.23	NA,0.352,0.691,0.38,0.577,0.525	-0.07
ENSMUSG00000022960	Donson	16	-	91683632	91683811	91684301	91684480	91682742	91682821	91686166	91686370	0,28,42,40,29,30	0,34,36,39,34,41	0,31,33,31,53,22	7,40,27,24,28,27	328	328	1	1.0	NA,0.452,0.538,0.506,0.46,0.423	0.0,0.437,0.55,0.564,0.654,0.449	0.033
ENSMUSG00000017677	Wsb1	11	-	79244462	79244563	79246169	79246301	79241983	79242156	79248390	79248659	10,194,208,290,167,266	3,188,273,277,167,273	5,275,270,243,207,198	36,202,256,248,253,232	281	250	0.90392418335	1.0	0.748,0.479,0.404,0.482,0.471,0.464	0.11,0.548,0.484,0.466,0.421,0.432	0.098
ENSMUSG00000017677	Wsb1	11	-	79246169	79246301	79248390	79248513	79244462	79244563	79250980	79251149	0,1,0,1,0,0	6,215,249,298,195,290	0,0,0,0,0,0	20,279,289,244,313,220	272	281	1	1.0	0.0,0.005,0.0,0.003,0.0,0.0	0.0,0.0,0.0,0.0,0.0,0.0	0.001
ENSMUSG00000017677	Wsb1	11	-	79246169	79246301	79248390	79248659	79244462	79244563	79250980	79251149	0,445,534,609,366,590	6,215,249,298,195,290	11,612,522,522,519,453	20,279,289,244,313,220	418	281	1	1.0	0.0,0.582,0.59,0.579,0.558,0.578	0.27,0.596,0.548,0.59,0.527,0.581	-0.038
ENSMUSG00000018334	Ksr1	11	-	79025242	79025339	79027416	79027799	79021386	79021520	79028474	79028523	0,15,19,13,23,17	0,7,1,9,7,6	3,24,6,18,23,21	0,7,3,7,8,4	532	246	1	1.0	NA,0.498,0.898,0.4,0.603,0.567	1.0,0.613,0.48,0.543,0.571,0.708	-0.059
ENSMUSG00000034445	Cyb561a3	19	+	10582297	10582496	10585181	10585390	10580462	10580562	10586690	10586845	15,60,86,108,42,73	23,81,103,131,91,114	10,60,62,78,89,60	23,88,119,117,107,107	348	358	1	1.0	0.402,0.432,0.462,0.459,0.322,0.397	0.309,0.412,0.349,0.407,0.461,0.366	0.028
ENSMUSG00000034445	Cyb561a3	19	+	10585181	10585390	10586690	10586845	10582297	10582496	10587821	10587978	21,91,97,137,104,138	2,36,60,73,44,85	11,96,102,80,89,65	13,59,42,60,62,56	358	304	0.3844632391	1.0	0.899,0.682,0.579,0.614,0.667,0.58	0.418,0.58,0.673,0.531,0.549,0.496	0.129
ENSMUSG00000022962	Gart	16	-	91622892	91623034	91623370	91623501	91621846	91621962	91624326	91624464	38,93,85,127,61,115	214,79,101,106,54,112	38,91,101,64,130,94	184,93,91,78,183,79	280	291	1	1.0	0.156,0.55,0.467,0.555,0.54,0.516	0.177,0.504,0.536,0.46,0.425,0.553	0.022
ENSMUSG00000022962	Gart	16	-	91622892	91623034	91624326	91624464	91621846	91621962	91625313	91625520	56,112,138,176,107,155	214,79,102,106,53,112	62,132,144,102,224,100	184,93,91,77,182,79	287	291	1	1.0	0.21,0.59,0.578,0.627,0.672,0.584	0.255,0.59,0.616,0.573,0.555,0.562	0.018
ENSMUSG00000022867	Usp25	16	+	77093602	77093742	77107884	77108063	77083748	77083949	77109173	77109252	30,163,189,305,177,270	0,254,300,368,248,312	2,230,187,221,236,181	7,293,294,294,404,264	289	328	0.36765642101	1.0	1.0,0.421,0.417,0.485,0.448,0.496	0.245,0.471,0.419,0.46,0.399,0.438	0.139
ENSMUSG00000022867	Usp25	16	+	77107884	77108063	77109173	77109252	77093602	77093742	77111065	77111145	0,226,247,360,229,314	5,90,122,139,123,131	4,233,245,267,338,246	6,126,104,142,133,110	328	228	1	1.0	0.0,0.636,0.585,0.643,0.564,0.625	0.317,0.562,0.621,0.567,0.639,0.609	-0.044
ENSMUSG00000051232	Tmem199	11	-	78508318	78508431	78508652	78508695	78507054	78507805	78509724	78509814	0,24,21,31,21,41	43,48,103,121,87,107	7,19,25,9,18,23	54,95,93,98,117,90	192	262	0.914979317507	1.0	0.0,0.406,0.218,0.259,0.248,0.343	0.15,0.214,0.268,0.111,0.174,0.259	0.05
ENSMUSG00000051232	Tmem199	11	-	78508652	78508695	78509724	78509814	78508318	78508431	78510347	78510421	10,47,56,96,55,97	41,22,60,57,39,42	35,83,61,43,110,68	23,48,43,43,46,31	239	192	0.675343402332	1.0	0.164,0.632,0.429,0.575,0.531,0.65	0.55,0.581,0.533,0.445,0.658,0.638	-0.071
ENSMUSG00000010277	2610507B11Rik	11	+	78264463	78264582	78265178	78265239	78263911	78264059	78265572	78265762	0,137,209,222,162,209	0,50,76,81,62,94	2,169,201,213,195,212	0,60,54,77,49,82	268	210	1	1.0	NA,0.682,0.683,0.682,0.672,0.635	1.0,0.688,0.745,0.684,0.757,0.67	-0.087
ENSMUSG00000010277	2610507B11Rik	11	+	78265178	78265239	78265572	78265762	78264463	78264582	78266350	78266474	0,70,82,83,60,100	19,233,315,366,256,374	0,82,65,85,65,79	13,292,298,326,256,341	210	339	1	1.0	0.0,0.327,0.296,0.268,0.274,0.301	0.0,0.312,0.26,0.296,0.291,0.272	0.006
ENSMUSG00000010277	2610507B11Rik	11	+	78272777	78272969	78273096	78273299	78271290	78272383	78273440	78273559	13,308,430,538,280,521	19,305,487,491,329,577	8,410,449,464,392,419	22,446,457,430,381,449	341	352	1	1.0	0.414,0.51,0.477,0.531,0.468,0.482	0.273,0.487,0.504,0.527,0.515,0.491	0.014
ENSMUSG00000010277	2610507B11Rik	11	+	78273681	78273902	78274464	78274655	78273402	78273559	78274787	78274887	33,411,495,590,359,655	6,263,351,458,258,467	51,508,535,567,490,451	13,386,390,347,398,335	370	340	1	1.0	0.835,0.589,0.564,0.542,0.561,0.563	0.783,0.547,0.558,0.6,0.531,0.553	0.014
ENSMUSG00000010277	2610507B11Rik	11	+	78274464	78274655	78274787	78274887	78273681	78273902	78275006	78275209	15,250,427,499,262,518	0,143,218,237,120,271	30,363,383,387,394,341	3,169,201,172,172,174	340	249	1	1.0	1.0,0.561,0.589,0.607,0.615,0.583	0.88,0.611,0.583,0.622,0.627,0.589	0.007
ENSMUSG00000010277	2610507B11Rik	11	+	78279708	78279915	78283058	78283158	78279046	78279204	78284099	78284282	2,376,579,753,500,657	5,182,244,299,197,311	15,531,634,603,713,624	9,211,278,254,288,223	356	249	1	1.0	0.219,0.591,0.624,0.638,0.64,0.596	0.538,0.638,0.615,0.624,0.634,0.662	-0.067
ENSMUSG00000010277	2610507B11Rik	11	+	78283058	78283158	78284738	78284860	78279708	78279915	78285437	78285593	0,156,233,278,201,254	32,185,229,353,212,346	23,212,260,272,306,218	27,282,311,249,368,247	249	271	0.626737070485	1.0	0.0,0.479,0.525,0.462,0.508,0.444	0.481,0.45,0.476,0.543,0.475,0.49	-0.083
ENSMUSG00000010277	2610507B11Rik	11	+	78288940	78289042	78289285	78289420	78288164	78288295	78289803	78290623	114,237,266,384,246,372	451,364,488,616,373,612	146,301,265,272,422,266	468,453,521,465,834,452	251	284	1	1.0	0.222,0.424,0.381,0.414,0.427,0.407	0.261,0.429,0.365,0.398,0.364,0.4	0.01
ENSMUSG00000037791	Phf12	11	+	77984015	77984197	78006726	78006799	77982753	77983377	78009400	78009794	0,58,60,73,54,78	0,36,42,55,14,49	1,51,77,48,71,61	0,32,28,22,36,23	331	222	1	1.0	NA,0.519,0.489,0.471,0.721,0.516	1.0,0.517,0.648,0.594,0.569,0.64	-0.118
ENSMUSG00000037791	Phf12	11	+	78028226	78028309	78028842	78028981	78027319	78027418	78029316	78030539	3,23,36,44,26,51	11,89,92,113,82,79	4,22,39,19,24,22	23,85,110,63,137,75	232	288	0.420908075523	1.0	0.253,0.243,0.327,0.326,0.282,0.445	0.178,0.243,0.306,0.272,0.179,0.267	0.072
ENSMUSG00000020841	Cpd	11	-	76786270	76786402	76790826	76790891	76785018	76785204	76790994	76791090	1,80,126,104,72,111	0,155,208,238,152,236	7,112,139,115,78,90	3,231,226,182,178,205	214	281	1	1.0	1.0,0.404,0.443,0.365,0.383,0.382	0.754,0.389,0.447,0.453,0.365,0.366	0.034
[truncated: 7,103 more rows]
