# Supplementary material for: Pharmacological targeting of BMAL1 modulates circadian and immune pathways
Source: Nat Chem Biol. 2025 Mar 25;21(5):736–45. doi: 10.1038/s41589-025-01863-x (PMC12037410; doi:10.1038/s41589-025-01863-x)
Supplement: Supplementary file 15 — Statistical source data. [file 41589_2025_1863_MOESM15_ESM.zip › Alternative splicing - Novogene analysis/CRE_AvsCRE_C/CRE_AvsCRE_C_RI_significant.xls]

GeneID	geneSymbol	chr	strand	riExonStart_0base	riExonEnd	upstreamES	upstreamEE	downstreamES	downstreamEE	IJC_SAMPLE_1	SJC_SAMPLE_1	IJC_SAMPLE_2	SJC_SAMPLE_2	IncFormLen	SkipFormLen	PValue	FDR	IncLevel1	IncLevel2	IncLevelDifference
