# Supplementary material for: Pharmacological targeting of BMAL1 modulates circadian and immune pathways
Source: Nat Chem Biol. 2025 Mar 25;21(5):736–45. doi: 10.1038/s41589-025-01863-x (PMC12037410; doi:10.1038/s41589-025-01863-x)
Supplement: Supplementary file 15 — Statistical source data. [file 41589_2025_1863_MOESM15_ESM.zip › Alternative splicing - Novogene analysis/CRE_AvsCRE_C/CRE_AvsCRE_C_A3SS_significant.xls]

GeneID	geneSymbol	chr	strand	longExonStart_0base	longExonEnd	shortES	shortEE	flankingES	flankingEE	IJC_SAMPLE_1	SJC_SAMPLE_1	IJC_SAMPLE_2	SJC_SAMPLE_2	IncFormLen	SkipFormLen	PValue	FDR	IncLevel1	IncLevel2	IncLevelDifference
ENSMUSG00000035215	Lsm7	10	-	80854617	80854711	80854617	80854708	80855180	80855209	0,1,6,2,2,4	128,28,0,44,22,22	7,5,4,4,4,2	0,0,0,0,0,51	152	149	4.7191828223e-09	1.85039158462e-05	0.0,0.034,1.0,0.043,0.082,0.151	1.0,1.0,1.0,1.0,1.0,0.037	-0.621
