# Supplementary material for: Pharmacological targeting of BMAL1 modulates circadian and immune pathways
Source: Nat Chem Biol. 2025 Mar 25;21(5):736–45. doi: 10.1038/s41589-025-01863-x (PMC12037410; doi:10.1038/s41589-025-01863-x)
Supplement: Supplementary file 15 — Statistical source data. [file 41589_2025_1863_MOESM15_ESM.zip › Alternative splicing - Novogene analysis/CRE_AvsCRE_C/CRE_AvsCRE_C_SE.xls]

GeneID	geneSymbol	chr	strand	exonStart_0base	exonEnd	upstreamES	upstreamEE	downstreamES	downstreamEE	IJC_SAMPLE_1	SJC_SAMPLE_1	IJC_SAMPLE_2	SJC_SAMPLE_2	IncFormLen	SkipFormLen	PValue	FDR	IncLevel1	IncLevel2	IncLevelDifference
ENSMUSG00000059326	Csf2ra	19	-	61225522	61225652	61225323	61225420	61225791	61225821	462,1589,2143,2642,1568,2328	0,0,0,0,0,0	703,2201,2054,1757,2541,1622	0,1,1,0,0,0	279	149	1	1.0	1.0,1.0,1.0,1.0,1.0,1.0	1.0,0.999,0.999,1.0,1.0,1.0	0.0
ENSMUSG00000059326	Csf2ra	19	-	61225791	61225821	61225522	61225652	61225927	61226055	225,1049,1380,1795,1004,1608	0,8,13,20,24,15	484,1472,1344,1076,1559,1053	4,12,9,22,9,12	179	149	1	1.0	1.0,0.991,0.989,0.987,0.972,0.989	0.99,0.99,0.992,0.976,0.993,0.986	0.0
ENSMUSG00000059326	Csf2ra	19	-	61225927	61226055	61225522	61225652	61226214	61226384	150,873,1018,1481,799,1261	0,0,2,6,0,0	342,1246,1090,875,1287,882	0,0,5,0,11,4	277	149	1	1.0	1.0,1.0,0.996,0.993,1.0,1.0	1.0,1.0,0.992,1.0,0.984,0.992	0.003
ENSMUSG00000059326	Csf2ra	19	-	61225927	61226055	61225522	61225652	61226805	61226926	0,8,10,18,22,14	0,1,0,0,2,0	2,9,10,22,9,12	0,0,0,0,0,0	277	149	1	1.0	NA,0.811,1.0,1.0,0.855,1.0	1.0,1.0,1.0,1.0,1.0,1.0	-0.067
ENSMUSG00000059326	Csf2ra	19	-	61226214	61226384	61225927	61226055	61226524	61226654	447,2481,3007,3962,2361,3650	0,0,0,2,0,0	998,3453,2951,2471,3875,2532	0,0,0,0,0,0	319	149	1	1.0	1.0,1.0,1.0,0.999,1.0,1.0	1.0,1.0,1.0,1.0,1.0,1.0	-0.0
ENSMUSG00000059326	Csf2ra	19	-	61226524	61226654	61225927	61226055	61226805	61226926	195,1044,1238,1684,1094,1464	0,0,0,2,3,2	330,1324,1124,936,1516,1073	0,0,1,3,4,0	279	149	1	1.0	1.0,1.0,1.0,0.998,0.995,0.997	1.0,1.0,0.998,0.994,0.995,1.0	0.001
ENSMUSG00000059326	Csf2ra	19	-	61226805	61226926	61225522	61225652	61227029	61227184	174,1278,1473,1993,1222,1799	0,0,1,0,0,0	300,1800,1492,1204,1786,1338	0,0,0,0,0,0	270	149	1	1.0	1.0,1.0,0.999,1.0,1.0,1.0	1.0,1.0,1.0,1.0,1.0,1.0	-0.0
ENSMUSG00000059326	Csf2ra	19	-	61227271	61227365	61227029	61227184	61228338	61228418	255,2058,2407,3147,1669,2781	41,64,106,163,115,180	400,2614,2414,1962,2802,2061	19,128,126,113,161,123	243	149	1	1.0	0.792,0.952,0.933,0.922,0.899,0.905	0.928,0.926,0.922,0.914,0.914,0.911	-0.019
ENSMUSG00000003228	Grk5	19	+	60987701	60987797	60889748	60890631	61031751	61031864	4,68,99,105,71,110	0,0,1,1,3,0	4,70,54,60,70,60	0,1,0,0,0,0	245	149	1	1.0	1.0,1.0,0.984,0.985,0.935,1.0	1.0,0.977,1.0,1.0,1.0,1.0	-0.012
ENSMUSG00000003228	Grk5	19	+	61031751	61031864	60987701	60987797	61046076	61046154	7,74,110,118,80,120	0,2,0,0,2,2	5,72,46,78,56,81	0,0,0,0,0,0	262	149	1	1.0	1.0,0.955,1.0,1.0,0.958,0.972	1.0,1.0,1.0,1.0,1.0,1.0	-0.019
ENSMUSG00000003228	Grk5	19	+	61068547	61068648	61046076	61046154	61072433	61072497	0,24,31,42,32,29	0,0,0,0,0,0	0,16,12,21,9,24	0,0,0,1,0,0	250	149	1	1.0	NA,1.0,1.0,1.0,1.0,1.0	NA,1.0,1.0,0.926,1.0,1.0	0.015
ENSMUSG00000003228	Grk5	19	+	61069303	61069396	61068547	61068648	61072433	61072497	0,64,68,108,77,79	0,0,0,1,0,0	3,35,71,65,65,45	0,2,0,0,0,0	242	149	1	1.0	NA,1.0,1.0,0.985,1.0,1.0	1.0,0.915,1.0,1.0,1.0,1.0	0.011
ENSMUSG00000003228	Grk5	19	+	61076637	61076828	61073388	61073529	61079336	61079374	11,113,109,174,105,115	0,0,0,0,0,0	16,130,129,90,117,73	0,1,0,0,0,0	340	149	1	1.0	1.0,1.0,1.0,1.0,1.0,1.0	1.0,0.983,1.0,1.0,1.0,1.0	0.003
ENSMUSG00000003228	Grk5	19	+	61079336	61079374	61076637	61076828	61080853	61080943	9,59,44,78,51,60	0,0,0,0,1,0	7,58,57,42,45,33	0,0,0,0,0,0	187	149	1	1.0	1.0,1.0,1.0,1.0,0.976,1.0	1.0,1.0,1.0,1.0,1.0,1.0	-0.004
ENSMUSG00000024991	Eif3a	19	-	60763064	60763264	60761115	60762304	60764031	60764233	604,1460,1865,2292,1544,2490	0,0,1,0,0,0	663,1913,1870,1601,2606,1658	0,0,0,0,5,0	349	149	1	1.0	1.0,1.0,0.999,1.0,1.0,1.0	1.0,1.0,1.0,1.0,0.996,1.0	0.001
ENSMUSG00000024991	Eif3a	19	-	60764031	60764233	60761115	60762304	60766333	60766995	165,701,983,1109,769,1186	0,0,0,0,0,0	180,1022,982,876,1233,866	0,0,1,0,4,0	351	149	1	1.0	1.0,1.0,1.0,1.0,1.0,1.0	1.0,1.0,0.998,1.0,0.992,1.0	0.002
ENSMUSG00000024991	Eif3a	19	-	60768707	60768892	60767574	60767663	60769865	60770019	96,1074,1359,1574,1077,1602	0,0,0,2,1,1	132,1207,1181,1210,1518,1076	0,0,0,0,0,0	334	149	1	1.0	1.0,1.0,1.0,0.997,0.998,0.999	1.0,1.0,1.0,1.0,1.0,1.0	-0.001
ENSMUSG00000024991	Eif3a	19	-	60769865	60770019	60768707	60768892	60771014	60771137	29,939,1140,1305,863,1335	0,0,0,2,0,0	54,1114,1078,960,1222,967	0,0,0,0,4,0	303	149	1	1.0	1.0,1.0,1.0,0.997,1.0,1.0	1.0,1.0,1.0,1.0,0.993,1.0	0.001
ENSMUSG00000024991	Eif3a	19	-	60771014	60771137	60769865	60770019	60771643	60771757	48,751,937,1060,670,1032	0,0,0,0,0,0	42,999,908,750,905,789	0,0,1,0,0,0	272	149	1	1.0	1.0,1.0,1.0,1.0,1.0,1.0	1.0,1.0,0.998,1.0,1.0,1.0	0.0
ENSMUSG00000024991	Eif3a	19	-	60773506	60773692	60772691	60773039	60773900	60774017	8,696,941,1075,715,1028	0,0,3,1,1,2	27,879,848,857,931,799	0,1,0,2,4,7	335	149	1	1.0	1.0,1.0,0.993,0.998,0.997,0.996	1.0,0.997,1.0,0.995,0.99,0.981	0.003
ENSMUSG00000024991	Eif3a	19	-	60776625	60776797	60775750	60775855	60777938	60778147	2,418,565,653,443,794	0,2,0,0,0,0	4,627,577,601,536,571	0,0,0,0,0,0	321	149	1	1.0	1.0,0.99,1.0,1.0,1.0,1.0	1.0,1.0,1.0,1.0,1.0,1.0	-0.002
ENSMUSG00000024991	Eif3a	19	-	60781353	60781517	60779357	60779557	60781884	60782021	10,569,681,812,509,973	0,5,4,7,5,7	5,658,642,768,609,720	0,7,6,2,1,5	313	149	1	1.0	1.0,0.982,0.988,0.982,0.98,0.985	1.0,0.978,0.981,0.995,0.997,0.986	-0.003
ENSMUSG00000024991	Eif3a	19	-	60781353	60781517	60779357	60779557	60782167	60782358	5,388,491,558,356,680	0,0,0,0,0,4	5,443,415,529,392,477	0,1,1,0,0,0	313	149	1	1.0	1.0,1.0,1.0,1.0,1.0,0.988	1.0,0.995,0.995,1.0,1.0,1.0	-0.0
ENSMUSG00000024991	Eif3a	19	-	60781884	60782021	60779357	60779557	60782167	60782358	0,161,193,206,135,227	0,0,0,0,0,4	1,232,194,176,161,202	0,1,1,0,0,0	286	149	1	1.0	NA,1.0,1.0,1.0,1.0,0.967	1.0,0.992,0.99,1.0,1.0,1.0	-0.004
ENSMUSG00000024991	Eif3a	19	-	60781884	60782021	60781353	60781517	60782167	60782358	5,337,379,453,283,513	0,0,0,0,0,0	1,441,415,413,377,440	0,1,0,0,0,0	286	149	1	1.0	1.0,1.0,1.0,1.0,1.0,1.0	1.0,0.996,1.0,1.0,1.0,1.0	0.001
ENSMUSG00000041362	Shtn1	19	-	58995017	58995138	58990188	58990381	58999892	58999946	7,313,366,464,272,394	0,0,0,0,0,0	7,349,345,311,338,292	0,1,0,0,0,0	270	149	1	1.0	1.0,1.0,1.0,1.0,1.0,1.0	1.0,0.995,1.0,1.0,1.0,1.0	0.001
ENSMUSG00000041362	Shtn1	19	-	59009764	59009847	59003839	59003949	59015526	59015626	0,129,163,152,84,147	0,0,1,0,0,0	2,127,127,178,122,93	0,0,0,0,0,0	232	149	1	1.0	NA,1.0,0.991,1.0,1.0,1.0	1.0,1.0,1.0,1.0,1.0,1.0	-0.002
ENSMUSG00000041362	Shtn1	19	-	59015526	59015626	59009764	59009847	59018804	59018958	14,145,168,182,98,186	0,0,0,0,0,0	4,151,148,136,128,113	0,0,0,0,2,0	249	149	1	1.0	1.0,1.0,1.0,1.0,1.0,1.0	1.0,1.0,1.0,1.0,0.975,1.0	0.004
ENSMUSG00000048029	Eno4	19	+	58946651	58946842	58945530	58945662	58953136	58953291	0,0,0,1,0,0	0,0,0,0,0,0	0,0,0,0,3,0	0,0,0,1,0,0	340	149	1	1.0	NA,NA,NA,1.0,NA,NA	NA,NA,NA,0.0,1.0,NA	0.5
ENSMUSG00000025086	Trub1	19	+	57458089	57458188	57452905	57453196	57464369	57464425	2,24,34,56,33,27	0,1,1,0,3,4	4,32,33,39,68,35	0,0,1,0,4,2	248	149	1	1.0	1.0,0.935,0.953,1.0,0.869,0.802	1.0,1.0,0.952,1.0,0.911,0.913	-0.036
ENSMUSG00000025086	Trub1	19	+	57483580	57483653	57472698	57472780	57485072	57485212	13,58,40,63,55,32	0,0,0,0,0,1	22,40,36,28,39,26	0,0,0,0,0,0	222	149	1	1.0	1.0,1.0,1.0,1.0,1.0,0.956	1.0,1.0,1.0,1.0,1.0,1.0	-0.007
ENSMUSG00000025086	Trub1	19	+	57487264	57487321	57485072	57485212	57488008	57491005	32,25,25,60,25,44	0,0,0,0,0,1	31,23,35,20,53,16	0,0,1,0,0,0	206	149	1	1.0	1.0,1.0,1.0,1.0,1.0,0.97	1.0,1.0,0.962,1.0,1.0,1.0	0.001
ENSMUSG00000033478	Fam160b1	19	+	57372939	57373044	57371153	57371323	57373279	57373402	0,63,92,96,77,79	0,2,0,1,2,0	0,77,79,64,52,58	0,0,0,1,0,2	254	149	1	1.0	NA,0.949,1.0,0.983,0.958,1.0	NA,1.0,1.0,0.974,1.0,0.944	-0.006
ENSMUSG00000033478	Fam160b1	19	+	57381071	57381148	57380599	57380714	57381231	57381424	0,78,70,100,67,83	0,0,0,1,0,0	0,72,73,58,79,62	0,0,0,1,0,0	226	149	1	1.0	NA,1.0,1.0,0.985,1.0,1.0	NA,1.0,1.0,0.975,1.0,1.0	0.002
ENSMUSG00000033478	Fam160b1	19	+	57381723	57381893	57381231	57381424	57382218	57382359	0,111,100,123,69,92	0,0,1,6,1,5	0,129,74,72,119,64	0,0,0,3,0,1	319	149	1	1.0	NA,1.0,0.979,0.905,0.97,0.896	NA,1.0,1.0,0.918,1.0,0.968	-0.027
ENSMUSG00000035173	Ccdc186	19	-	56790918	56791046	56790530	56790629	56793295	56793506	0,0,0,0,0,1	0,1,0,0,0,0	0,5,0,0,0,1	0,0,0,0,0,0	277	149	1	1.0	NA,0.0,NA,NA,NA,1.0	NA,1.0,NA,NA,NA,1.0	-0.5
ENSMUSG00000035173	Ccdc186	19	-	56791940	56792160	56787480	56791046	56793295	56793506	0,72,99,114,49,103	0,0,0,0,0,1	0,64,55,85,79,94	0,0,0,0,0,0	369	149	1	1.0	NA,1.0,1.0,1.0,1.0,0.977	NA,1.0,1.0,1.0,1.0,1.0	-0.005
ENSMUSG00000035173	Ccdc186	19	-	56795089	56795170	56792961	56793506	56797443	56797508	0,48,42,66,28,62	0,0,0,0,0,0	0,81,51,30,39,38	0,1,0,0,0,0	230	149	1	1.0	NA,1.0,1.0,1.0,1.0,1.0	NA,0.981,1.0,1.0,1.0,1.0	0.004
ENSMUSG00000035173	Ccdc186	19	-	56798566	56798822	56797348	56797633	56800063	56800206	0,85,95,82,88,82	0,0,0,0,1,0	0,74,91,89,83,62	0,0,0,0,0,0	405	149	1	1.0	NA,1.0,1.0,1.0,0.97,1.0	NA,1.0,1.0,1.0,1.0,1.0	-0.006
ENSMUSG00000035173	Ccdc186	19	-	56798566	56798822	56797348	56797633	56800912	56800986	0,58,79,66,55,59	0,0,0,0,0,0	0,60,58,54,56,34	0,0,0,0,2,0	405	149	1	1.0	NA,1.0,1.0,1.0,1.0,1.0	NA,1.0,1.0,1.0,0.912,1.0	0.018
ENSMUSG00000035173	Ccdc186	19	-	56800063	56800206	56797348	56797633	56800912	56800986	8,24,32,29,22,33	0,0,0,0,0,0	0,12,32,26,32,24	0,0,0,0,2,0	292	149	1	1.0	1.0,1.0,1.0,1.0,1.0,1.0	NA,1.0,1.0,1.0,0.891,1.0	0.022
ENSMUSG00000035173	Ccdc186	19	-	56800063	56800206	56798566	56798822	56800912	56800986	8,51,48,48,56,59	0,0,0,3,2,3	0,26,65,61,59,52	0,0,0,0,0,0	292	149	1	1.0	1.0,1.0,1.0,0.891,0.935,0.909	NA,1.0,1.0,1.0,1.0,1.0	-0.044
ENSMUSG00000035173	Ccdc186	19	-	56806965	56807085	56801884	56801989	56807977	56808190	0,28,34,46,46,78	0,0,0,0,0,0	0,63,44,44,34,52	0,0,0,2,0,0	269	149	1	1.0	NA,1.0,1.0,1.0,1.0,1.0	NA,1.0,1.0,0.924,1.0,1.0	0.015
ENSMUSG00000035173	Ccdc186	19	-	56806965	56807085	56801884	56801989	56808060	56808190	0,22,15,19,36,42	0,0,0,0,0,1	0,40,29,25,17,22	0,0,0,6,0,2	269	149	1	1.0	NA,1.0,1.0,1.0,1.0,0.959	NA,1.0,1.0,0.698,1.0,0.859	0.08
ENSMUSG00000035173	Ccdc186	19	-	56809192	56809321	56807977	56808190	56821987	56822190	0,24,24,15,8,22	0,0,1,0,0,0	0,27,21,22,14,13	0,0,0,0,0,0	278	149	1	1.0	NA,1.0,0.928,1.0,1.0,1.0	NA,1.0,1.0,1.0,1.0,1.0	-0.014
ENSMUSG00000035173	Ccdc186	19	-	56812994	56813689	56810238	56810365	56821987	56822190	23,152,186,169,110,231	0,0,0,1,0,0	4,169,177,134,132,190	0,0,0,0,0,0	844	149	1	1.0	1.0,1.0,1.0,0.968,1.0,1.0	1.0,1.0,1.0,1.0,1.0,1.0	-0.005
ENSMUSG00000025078	Nhlrc2	19	+	56593659	56593866	56592392	56592515	56594799	56595019	52,92,127,148,75,166	0,0,0,2,1,0	50,135,125,103,159,119	0,0,0,0,0,0	356	149	1	1.0	1.0,1.0,1.0,0.969,0.969,1.0	1.0,1.0,1.0,1.0,1.0,1.0	-0.01
ENSMUSG00000024985	Tcf7l2	19	+	55743072	55743197	55742775	55742842	55817763	55817865	2,33,26,38,19,39	0,0,0,0,0,0	0,33,31,26,35,31	0,2,0,0,0,0	274	149	1	1.0	1.0,1.0,1.0,1.0,1.0,1.0	NA,0.9,1.0,1.0,1.0,1.0	0.02
ENSMUSG00000024985	Tcf7l2	19	+	55755013	55755082	55743072	55743197	55817763	55817865	0,15,18,19,9,32	1,14,11,12,6,16	2,15,13,14,15,9	0,7,11,10,9,13	218	149	1	1.0	0.0,0.423,0.528,0.52,0.506,0.578	1.0,0.594,0.447,0.489,0.533,0.321	-0.138
ENSMUSG00000024985	Tcf7l2	19	+	55863417	55863561	55817763	55817865	55908422	55908555	0,0,0,0,1,0	0,31,25,30,12,37	0,0,0,1,0,1	1,29,19,18,31,22	293	149	1	1.0	NA,0.0,0.0,0.0,0.041,0.0	0.0,0.0,0.0,0.027,0.0,0.023	-0.0
ENSMUSG00000024985	Tcf7l2	19	+	55912558	55912645	55910578	55910681	55917338	55917479	0,19,17,19,15,27	0,0,1,1,0,2	0,19,12,19,23,9	0,0,0,0,0,2	236	149	1	1.0	NA,1.0,0.915,0.923,1.0,0.895	NA,1.0,1.0,1.0,1.0,0.74	-0.001
ENSMUSG00000024985	Tcf7l2	19	+	55912558	55912645	55910578	55910681	55917353	55917479	0,31,43,41,37,35	0,1,0,3,0,0	1,32,37,24,36,20	0,0,2,1,2,0	236	149	1	1.0	NA,0.951,1.0,0.896,1.0,1.0	1.0,1.0,0.921,0.938,0.919,1.0	0.006
ENSMUSG00000024985	Tcf7l2	19	+	55918884	55919044	55917338	55917479	55919510	55919604	0,69,47,59,73,89	0,0,0,4,0,0	0,54,73,58,74,53	0,0,0,0,0,0	309	149	1	1.0	NA,1.0,1.0,0.877,1.0,1.0	NA,1.0,1.0,1.0,1.0,1.0	-0.025
ENSMUSG00000024985	Tcf7l2	19	+	55919510	55919618	55918884	55919044	55923895	55923944	0,59,28,61,38,65	0,0,0,0,0,1	0,53,37,52,45,50	0,1,1,1,0,0	257	149	1	1.0	NA,1.0,1.0,1.0,1.0,0.974	NA,0.968,0.955,0.968,1.0,1.0	0.017
ENSMUSG00000024985	Tcf7l2	19	+	55924529	55924580	55923895	55923944	55925976	55926049	0,13,4,15,8,22	0,0,0,6,0,0	0,15,15,13,13,5	0,0,0,0,2,0	200	149	1	1.0	NA,1.0,1.0,0.651,1.0,1.0	NA,1.0,1.0,1.0,0.829,1.0	-0.036
ENSMUSG00000024985	Tcf7l2	19	+	55924529	55924580	55923895	55923944	55926683	55926756	0,5,4,7,3,10	0,0,0,0,0,2	0,5,5,11,7,5	0,2,0,2,0,3	200	149	1	1.0	NA,1.0,1.0,1.0,1.0,0.788	NA,0.651,1.0,0.804,1.0,0.554	0.156
ENSMUSG00000024985	Tcf7l2	19	+	55924529	55924580	55923895	55923944	55931433	55933654	0,8,3,15,2,10	0,4,0,4,3,5	0,5,7,16,6,15	0,7,5,1,0,0	200	149	1	1.0	NA,0.598,1.0,0.736,0.332,0.598	NA,0.347,0.511,0.923,1.0,1.0	-0.103
ENSMUSG00000024985	Tcf7l2	19	+	55925976	55926049	55923895	55923944	55926683	55926756	0,2,0,6,0,2	0,0,0,0,0,2	0,7,1,0,2,0	0,2,0,2,0,3	222	149	1	1.0	NA,1.0,NA,1.0,NA,0.402	NA,0.701,1.0,0.0,1.0,0.0	0.26
ENSMUSG00000024985	Tcf7l2	19	+	55925976	55926049	55923895	55923944	55931433	55933654	0,2,0,2,0,3	0,4,0,4,3,5	0,2,1,0,0,0	0,7,5,1,0,0	222	149	1	1.0	NA,0.251,NA,0.251,0.0,0.287	NA,0.161,0.118,0.0,NA,NA	0.104
ENSMUSG00000024985	Tcf7l2	19	+	55925976	55926049	55924529	55924580	55926683	55926756	0,10,0,9,5,14	0,1,1,0,1,1	0,17,10,2,6,2	0,0,1,1,1,2	222	149	1	1.0	NA,0.87,0.0,1.0,0.77,0.904	NA,1.0,0.87,0.573,0.801,0.402	-0.02
ENSMUSG00000024985	Tcf7l2	19	+	55925976	55926049	55924529	55924580	55931433	55933654	0,11,0,6,3,10	0,5,0,8,0,1	0,9,7,3,1,2	0,0,3,6,0,12	222	149	1	1.0	NA,0.596,NA,0.335,1.0,0.87	NA,1.0,0.61,0.251,1.0,0.101	0.108
ENSMUSG00000024985	Tcf7l2	19	+	55926681	55926756	55925976	55926049	55931433	55933229	0,1,0,4,5,4	0,3,0,0,1,3	0,5,0,1,7,0	0,2,3,1,0,0	224	149	1	1.0	NA,0.181,NA,1.0,0.769,0.47	NA,0.624,0.0,0.399,1.0,NA	0.099
ENSMUSG00000024985	Tcf7l2	19	+	55926683	55926756	55923895	55923944	55931433	55932209	0,1,0,4,5,5	0,4,0,4,3,5	0,7,0,3,7,1	0,7,5,1,0,0	222	149	1	1.0	NA,0.144,NA,0.402,0.528,0.402	NA,0.402,0.0,0.668,1.0,1.0	-0.245
ENSMUSG00000024985	Tcf7l2	19	+	55926683	55926756	55924529	55924580	55931433	55932209	0,2,1,4,6,5	0,5,0,8,0,1	0,5,1,2,8,2	0,0,3,6,0,12	222	149	1	1.0	NA,0.212,1.0,0.251,1.0,0.77	NA,1.0,0.183,0.183,1.0,0.101	0.153
ENSMUSG00000024985	Tcf7l2	19	+	55926683	55926756	55925976	55926049	55931433	55932209	0,3,0,10,8,11	0,3,0,0,1,3	0,18,6,1,14,0	0,2,3,1,0,0	222	149	1	1.0	NA,0.402,NA,1.0,0.843,0.711	NA,0.858,0.573,0.402,1.0,NA	0.031
ENSMUSG00000024983	Vti1a	19	+	55321938	55321997	55316294	55316544	55328345	55328456	56,126,142,150,127,201	0,3,1,0,0,3	36,181,146,144,137,113	0,0,0,2,1,0	208	149	1	1.0	1.0,0.968,0.99,1.0,1.0,0.98	1.0,1.0,1.0,0.981,0.99,1.0	-0.005
ENSMUSG00000024983	Vti1a	19	+	55328345	55328456	55321938	55321997	55380941	55381019	69,125,169,156,126,188	0,0,0,0,0,4	57,166,157,147,161,130	0,0,0,0,1,0	260	149	1	1.0	1.0,1.0,1.0,1.0,1.0,0.964	1.0,1.0,1.0,1.0,0.989,1.0	-0.004
ENSMUSG00000024983	Vti1a	19	+	55387188	55387209	55380941	55381019	55391783	55391868	0,0,0,0,2,0	119,83,128,115,74,87	0,0,0,0,0,0	72,106,87,76,103,81	170	149	1	1.0	0.0,0.0,0.0,0.0,0.023,0.0	0.0,0.0,0.0,0.0,0.0,0.0	0.004
ENSMUSG00000024983	Vti1a	19	+	55391783	55391868	55380941	55381019	55431232	55431294	57,45,61,49,39,47	0,0,0,0,0,1	24,41,42,46,47,42	0,0,0,0,5,0	234	149	1	1.0	1.0,1.0,1.0,1.0,1.0,0.968	1.0,1.0,1.0,1.0,0.857,1.0	0.018
ENSMUSG00000024983	Vti1a	19	+	55391783	55391868	55380941	55381019	55446177	55446979	57,50,74,68,46,61	0,0,0,0,0,0	24,61,50,55,52,50	0,0,0,1,3,1	234	149	1	1.0	1.0,1.0,1.0,1.0,1.0,1.0	1.0,1.0,1.0,0.972,0.917,0.97	0.023
ENSMUSG00000024983	Vti1a	19	+	55391783	55391868	55380941	55381019	55498510	55498581	175,123,169,171,121,136	0,0,1,1,0,0	93,149,133,114,163,116	2,1,0,0,2,0	234	149	1	1.0	1.0,1.0,0.991,0.991,1.0,1.0	0.967,0.99,1.0,1.0,0.981,1.0	0.007
ENSMUSG00000024983	Vti1a	19	+	55431232	55431294	55381013	55381019	55446177	55446979	0,0,0,0,0,2	0,0,0,0,0,0	0,0,3,0,10,0	0,0,0,1,3,1	211	149	1	1.0	NA,NA,NA,NA,NA,1.0	NA,NA,1.0,0.0,0.702,0.0	0.575
ENSMUSG00000024983	Vti1a	19	+	55431232	55431294	55391783	55391868	55446177	55446979	0,0,0,0,0,1	0,5,13,19,7,14	0,0,3,0,5,0	0,20,8,9,5,8	211	149	1	1.0	NA,0.0,0.0,0.0,0.0,0.048	NA,0.0,0.209,0.0,0.414,0.0	-0.115
ENSMUSG00000024983	Vti1a	19	+	55499242	55499304	55498510	55498581	55623816	55626561	88,79,101,147,88,138	0,4,1,0,1,0	53,111,112,104,100,121	4,0,0,0,0,0	211	149	1	1.0	1.0,0.933,0.986,1.0,0.984,1.0	0.903,1.0,1.0,1.0,1.0,1.0	0.0
ENSMUSG00000024982	Zdhhc6	19	-	55298694	55298888	55289585	55289684	55302557	55302604	143,156,181,186,149,243	10,0,0,0,0,1	150,144,179,211,282,145	0,0,0,2,0,0	343	149	1	1.0	0.861,1.0,1.0,1.0,1.0,0.991	1.0,1.0,1.0,0.979,1.0,1.0	-0.021
ENSMUSG00000024982	Zdhhc6	19	-	55302557	55302604	55298300	55298888	55302690	55302836	133,154,179,162,140,211	0,0,2,0,0,0	122,130,156,199,265,125	0,2,0,0,0,2	196	149	1	1.0	1.0,1.0,0.986,1.0,1.0,1.0	1.0,0.98,1.0,1.0,1.0,0.979	0.004
ENSMUSG00000024982	Zdhhc6	19	-	55303696	55303738	55302511	55302836	55304409	55304449	78,178,177,218,131,216	0,0,4,0,0,2	85,171,173,176,271,166	0,1,0,2,1,0	191	149	1	1.0	1.0,1.0,0.972,1.0,1.0,0.988	1.0,0.993,1.0,0.986,0.995,1.0	-0.002
ENSMUSG00000024982	Zdhhc6	19	-	55308903	55308957	55304409	55304577	55311624	55311784	23,52,53,47,28,71	0,0,0,0,0,0	15,49,52,59,77,46	0,0,0,0,0,3	203	149	1	1.0	1.0,1.0,1.0,1.0,1.0,1.0	1.0,1.0,1.0,1.0,1.0,0.918	0.014
ENSMUSG00000024982	Zdhhc6	19	-	55309742	55309904	55308903	55308957	55311624	55311784	57,201,255,326,218,343	0,1,0,2,0,2	37,316,278,275,375,259	0,1,1,5,0,0	311	149	1	1.0	1.0,0.99,1.0,0.987,1.0,0.988	1.0,0.993,0.993,0.963,1.0,1.0	0.003
ENSMUSG00000024981	Acsl5	19	+	55281335	55281368	55280440	55280619	55281449	55281501	32,252,348,399,274,390	0,0,0,0,0,0	54,386,410,384,497,339	0,0,2,0,0,0	182	149	1	1.0	1.0,1.0,1.0,1.0,1.0,1.0	1.0,1.0,0.994,1.0,1.0,1.0	0.001
ENSMUSG00000024981	Acsl5	19	+	55282472	55282546	55281449	55281501	55283307	55283385	49,337,451,492,382,487	0,0,0,0,0,1	86,448,476,448,600,431	0,0,0,0,0,0	223	149	1	1.0	1.0,1.0,1.0,1.0,1.0,0.997	1.0,1.0,1.0,1.0,1.0,1.0	-0.001
ENSMUSG00000024981	Acsl5	19	+	55288804	55288900	55287827	55287962	55291145	55291218	139,403,556,716,495,653	0,0,0,0,0,0	209,587,617,516,828,532	0,0,1,1,3,0	245	149	1	1.0	1.0,1.0,1.0,1.0,1.0,1.0	1.0,1.0,0.997,0.997,0.994,1.0	0.002
ENSMUSG00000024981	Acsl5	19	+	55288804	55288900	55287827	55287962	55291417	55291506	25,123,142,200,129,193	0,0,0,2,0,1	59,171,164,145,220,133	0,1,1,0,0,1	245	149	1	1.0	1.0,1.0,1.0,0.984,1.0,0.992	1.0,0.99,0.99,1.0,1.0,0.988	0.001
ENSMUSG00000024981	Acsl5	19	+	55291145	55291218	55287827	55287962	55291417	55291506	81,155,213,257,183,238	0,0,0,2,0,1	89,200,241,180,293,154	0,1,1,0,0,1	222	149	1	1.0	1.0,1.0,1.0,0.989,1.0,0.994	1.0,0.993,0.994,1.0,1.0,0.99	0.001
ENSMUSG00000024981	Acsl5	19	+	55291145	55291218	55288804	55288900	55291417	55291506	195,435,626,776,549,703	0,0,0,3,0,5	237,616,695,550,893,553	0,0,0,0,0,0	222	149	1	1.0	1.0,1.0,1.0,0.994,1.0,0.99	1.0,1.0,1.0,1.0,1.0,1.0	-0.003
ENSMUSG00000024981	Acsl5	19	+	55291772	55291889	55291417	55291506	55293586	55293730	307,505,654,770,537,744	0,0,0,6,0,0	390,633,734,552,1005,532	0,0,2,0,0,0	266	149	1	1.0	1.0,1.0,1.0,0.986,1.0,1.0	1.0,1.0,0.995,1.0,1.0,1.0	-0.002
ENSMUSG00000024981	Acsl5	19	+	55293586	55293730	55291772	55291889	55294201	55294303	697,641,820,1068,619,955	0,0,0,1,0,0	646,842,944,762,1375,790	0,0,0,0,0,0	293	149	1	1.0	1.0,1.0,1.0,0.998,1.0,1.0	1.0,1.0,1.0,1.0,1.0,1.0	-0.0
ENSMUSG00000024981	Acsl5	19	+	55294832	55294904	55294201	55294303	55295372	55295522	886,480,689,899,501,804	0,1,0,0,0,0	924,733,797,617,1172,653	0,0,0,0,0,1	221	149	1	1.0	1.0,0.997,1.0,1.0,1.0,1.0	1.0,1.0,1.0,1.0,1.0,0.998	-0.0
ENSMUSG00000024978	Gpam	19	-	55072711	55072770	55069733	55071046	55074570	55074760	5,10,23,13,21,16	0,0,1,1,4,0	2,23,18,11,17,29	0,0,2,1,1,0	208	149	1	1.0	1.0,1.0,0.943,0.903,0.79,1.0	1.0,1.0,0.866,0.887,0.924,1.0	-0.007
ENSMUSG00000024976	Shoc2	19	+	53987453	53988383	53944875	53945013	54003008	54003146	0,427,584,544,486,658	0,0,0,0,0,4	0,487,527,523,506,448	0,0,0,0,5,0	1079	149	1	1.0	NA,1.0,1.0,1.0,1.0,0.958	NA,1.0,1.0,1.0,0.933,1.0	0.005
ENSMUSG00000024976	Shoc2	19	+	54017548	54017679	54003008	54003146	54026349	54026538	0,128,168,179,131,174	0,0,0,0,0,0	0,170,128,144,161,134	0,1,0,0,0,0	280	149	1	1.0	NA,1.0,1.0,1.0,1.0,1.0	NA,0.989,1.0,1.0,1.0,1.0	0.002
ENSMUSG00000024976	Shoc2	19	+	54027717	54027840	54026349	54026538	54029468	54029606	0,84,146,120,108,121	0,5,3,5,2,6	4,147,146,88,138,112	0,1,0,3,0,0	272	149	1	1.0	NA,0.902,0.964,0.929,0.967,0.917	1.0,0.988,1.0,0.941,1.0,1.0	-0.052
ENSMUSG00000024975	Pdcd4	19	+	53907448	53907555	53903350	53903488	53909111	53909414	5,38,67,52,55,39	0,0,0,0,0,0	3,36,55,49,51,29	0,0,0,0,1,0	256	149	1	1.0	1.0,1.0,1.0,1.0,1.0,1.0	1.0,1.0,1.0,1.0,0.967,1.0	0.006
ENSMUSG00000024975	Pdcd4	19	+	53919614	53919836	53912811	53912925	53921217	53921315	18,139,202,232,160,222	0,0,0,0,0,1	19,157,200,187,180,190	0,0,0,0,0,0	371	149	1	1.0	1.0,1.0,1.0,1.0,1.0,0.989	1.0,1.0,1.0,1.0,1.0,1.0	-0.002
ENSMUSG00000024975	Pdcd4	19	+	53921217	53921315	53919614	53919836	53922016	53922131	5,111,129,155,98,143	0,0,6,2,2,2	14,103,147,103,143,122	0,0,0,0,0,3	247	149	1	1.0	1.0,1.0,0.928,0.979,0.967,0.977	1.0,1.0,1.0,1.0,1.0,0.961	-0.018
ENSMUSG00000024975	Pdcd4	19	+	53927193	53927333	53926534	53926645	53929082	53929192	12,78,115,107,116,119	0,0,0,0,0,0	25,118,119,84,141,93	1,0,4,0,0,1	289	149	1	1.0	1.0,1.0,1.0,1.0,1.0,1.0	0.928,1.0,0.939,1.0,1.0,0.98	0.026
ENSMUSG00000097636	Mirt1	19	-	53446775	53446887	53446340	53446483	53447155	53447313	0,7,7,8,3,1	0,0,0,0,0,1	14,3,3,11,11,5	0,0,0,0,0,0	261	149	1	1.0	NA,1.0,1.0,1.0,1.0,0.363	1.0,1.0,1.0,1.0,1.0,1.0	-0.127
ENSMUSG00000025026	Add3	19	+	53203413	53203475	53140444	53140714	53216800	53217015	0,0,0,0,0,0	0,6,0,11,2,9	0,2,2,1,2,0	0,5,29,8,8,8	211	149	1	1.0	NA,0.0,NA,0.0,0.0,0.0	NA,0.22,0.046,0.081,0.15,0.0	-0.099
ENSMUSG00000025026	Add3	19	+	53203413	53203475	53142755	53143089	53216800	53217015	0,0,0,0,0,1	0,36,46,38,40,60	0,0,0,1,1,0	0,43,25,36,32,34	211	149	1	1.0	NA,0.0,0.0,0.0,0.0,0.012	NA,0.0,0.0,0.019,0.022,0.0	-0.006
ENSMUSG00000025026	Add3	19	+	53226590	53226729	53216800	53217015	53231179	53231331	0,83,61,93,73,111	0,4,0,0,0,0	0,94,107,92,76,110	0,0,0,0,0,0	288	149	1	1.0	NA,0.915,1.0,1.0,1.0,1.0	NA,1.0,1.0,1.0,1.0,1.0	-0.017
ENSMUSG00000025026	Add3	19	+	53244309	53244405	53242503	53242627	53244997	53247399	0,42,38,48,26,30	0,49,50,62,52,85	0,46,60,29,37,33	10,67,61,79,61,75	245	149	1	1.0	NA,0.343,0.316,0.32,0.233,0.177	0.0,0.295,0.374,0.183,0.269,0.211	0.056
ENSMUSG00000064105	Cnnm2	19	+	46858942	46859112	46856835	46856973	46868537	46868631	9,70,72,91,67,92	0,0,0,0,0,0	20,62,60,71,111,53	0,0,1,0,0,0	319	149	1	1.0	1.0,1.0,1.0,1.0,1.0,1.0	1.0,1.0,0.966,1.0,1.0,1.0	0.006
ENSMUSG00000064105	Cnnm2	19	+	46871655	46871721	46868537	46868631	46877207	46877392	7,4,0,6,1,5	0,29,23,46,21,33	12,3,6,1,8,6	9,27,31,21,42,3	215	149	0.720349245113	1.0	1.0,0.087,0.0,0.083,0.032,0.095	0.48,0.071,0.118,0.032,0.117,0.581	-0.017
ENSMUSG00000003559	As3mt	19	+	46724903	46725038	46720313	46720456	46740460	46741095	42,28,41,36,18,52	0,0,0,0,0,0	26,51,34,34,52,20	0,1,0,0,1,0	284	149	1	1.0	1.0,1.0,1.0,1.0,1.0,1.0	1.0,0.964,1.0,1.0,0.965,1.0	0.012
ENSMUSG00000047731	Wbp1l	19	+	46606711	46606759	46599113	46599293	46644352	46644455	19,170,208,317,151,278	0,53,59,88,65,72	13,211,177,172,213,181	5,45,30,24,35,41	197	149	0.551262591725	1.0	1.0,0.708,0.727,0.732,0.637,0.745	0.663,0.78,0.817,0.844,0.822,0.77	-0.025
ENSMUSG00000047731	Wbp1l	19	+	46606711	46606759	46599113	46599293	46652473	46652635	0,42,48,91,22,74	0,0,0,0,0,1	0,57,48,41,44,46	0,0,1,0,0,0	197	149	1	1.0	NA,1.0,1.0,1.0,1.0,0.982	NA,1.0,0.973,1.0,1.0,1.0	0.002
ENSMUSG00000047731	Wbp1l	19	+	46644352	46644455	46599083	46599293	46652473	46652522	0,189,282,355,234,349	0,0,0,0,0,1	9,235,177,217,231,199	0,0,1,0,0,0	252	149	1	1.0	NA,1.0,1.0,1.0,1.0,0.995	1.0,1.0,0.991,1.0,1.0,1.0	0.001
ENSMUSG00000047731	Wbp1l	19	+	46644352	46644455	46606711	46606759	46652473	46652522	19,262,380,493,295,472	0,1,0,6,0,0	17,341,270,314,357,287	0,0,0,0,0,2	252	149	1	1.0	1.0,0.994,1.0,0.98,1.0,1.0	1.0,1.0,1.0,1.0,1.0,0.988	-0.002
ENSMUSG00000047731	Wbp1l	19	+	46644352	46644567	46599112	46599293	46652473	46652635	0,47,89,87,77,112	0,0,0,0,0,1	5,73,50,55,71,76	0,0,1,0,0,0	364	149	1	1.0	NA,1.0,1.0,1.0,1.0,0.979	1.0,1.0,0.953,1.0,1.0,1.0	0.004
ENSMUSG00000025035	Arl3	19	-	46551572	46551689	46543481	46543532	46558237	46558381	338,240,287,394,231,371	0,0,0,0,0,0	211,269,264,253,434,232	0,0,0,0,1,1	266	149	1	1.0	1.0,1.0,1.0,1.0,1.0,1.0	1.0,1.0,1.0,1.0,0.996,0.992	0.002
ENSMUSG00000025035	Arl3	19	-	46558237	46558381	46543481	46543532	46573039	46573085	29,37,34,33,22,32	0,0,0,0,0,0	19,18,27,22,50,38	0,0,0,0,1,0	293	149	1	1.0	1.0,1.0,1.0,1.0,1.0,1.0	1.0,1.0,1.0,1.0,0.962,1.0	0.006
ENSMUSG00000025228	Actr1a	19	-	46379412	46379474	46378607	46378648	46379581	46379756	75,381,432,622,396,541	3,2,1,0,0,2	99,535,445,394,562,444	0,0,4,1,3,0	211	149	1	1.0	0.946,0.993,0.997,1.0,1.0,0.995	1.0,1.0,0.987,0.996,0.992,1.0	-0.007
ENSMUSG00000025224	Gbf1	19	+	46261620	46261832	46260712	46260878	46262433	46262532	0,96,91,105,69,139	0,0,0,0,0,0	0,115,96,89,106,85	0,1,0,0,0,0	361	149	1	1.0	NA,1.0,1.0,1.0,1.0,1.0	NA,0.979,1.0,1.0,1.0,1.0	0.004
ENSMUSG00000025224	Gbf1	19	+	46265586	46265727	46265177	46265367	46266024	46266113	4,96,81,94,78,90	0,0,0,0,0,1	0,95,97,98,66,78	0,0,0,0,0,0	290	149	1	1.0	1.0,1.0,1.0,1.0,1.0,0.979	NA,1.0,1.0,1.0,1.0,1.0	-0.003
ENSMUSG00000025224	Gbf1	19	+	46270257	46270351	46269744	46269981	46270673	46270850	5,80,110,78,72,97	0,0,0,0,0,0	7,71,67,74,98,95	0,0,2,3,0,0	243	149	1	1.0	1.0,1.0,1.0,1.0,1.0,1.0	1.0,1.0,0.954,0.938,1.0,1.0	0.018
ENSMUSG00000025224	Gbf1	19	+	46271706	46271830	46271554	46271619	46271985	46272057	0,87,126,146,96,107	0,2,5,0,1,1	0,94,95,81,127,66	0,3,2,1,0,1	273	149	1	1.0	NA,0.96,0.932,1.0,0.981,0.983	NA,0.945,0.963,0.978,1.0,0.973	-0.001
ENSMUSG00000025224	Gbf1	19	+	46283034	46283185	46280537	46280743	46283319	46283450	3,93,84,115,84,131	0,0,0,0,0,0	8,78,92,47,152,73	0,1,0,0,0,0	300	149	1	1.0	1.0,1.0,1.0,1.0,1.0,1.0	1.0,0.975,1.0,1.0,1.0,1.0	0.004
ENSMUSG00000025224	Gbf1	19	+	46284004	46284118	46283621	46283723	46284249	46284430	31,135,113,194,98,157	0,0,0,1,0,0	25,161,106,101,207,104	0,0,0,0,1,0	263	149	1	1.0	1.0,1.0,1.0,0.991,1.0,1.0	1.0,1.0,1.0,1.0,0.992,1.0	-0.0
ENSMUSG00000025224	Gbf1	19	+	46284004	46284118	46283621	46283723	46284704	46284833	11,51,45,76,40,65	0,0,0,0,0,0	11,72,41,37,77,43	0,0,1,0,0,0	263	149	1	1.0	1.0,1.0,1.0,1.0,1.0,1.0	1.0,1.0,0.959,1.0,1.0,1.0	0.007
ENSMUSG00000025224	Gbf1	19	+	46284249	46284430	46283621	46283723	46284704	46284833	16,71,63,111,64,91	0,0,0,0,0,0	40,104,86,87,125,82	0,0,1,0,0,0	330	149	1	1.0	1.0,1.0,1.0,1.0,1.0,1.0	1.0,1.0,0.975,1.0,1.0,1.0	0.004
ENSMUSG00000025224	Gbf1	19	+	46284249	46284430	46284004	46284118	46284704	46284833	36,156,131,228,122,183	0,0,0,0,0,0	54,196,151,152,254,143	0,0,0,1,0,0	330	149	1	1.0	1.0,1.0,1.0,1.0,1.0,1.0	1.0,1.0,1.0,0.986,1.0,1.0	0.002
ENSMUSG00000025223	Ldb1	19	-	46036262	46036365	46036106	46036151	46044829	46044914	38,213,250,396,199,333	0,0,0,0,0,0	21,279,234,234,303,250	0,0,1,1,0,2	252	149	1	1.0	1.0,1.0,1.0,1.0,1.0,1.0	1.0,1.0,0.993,0.993,1.0,0.987	0.005
ENSMUSG00000041035	Gm17018	19	+	45564910	45564991	45560614	45560707	45571884	45572009	174,90,119,197,125,180	0,0,0,0,1,0	161,114,117,118,211,89	0,0,0,0,0,0	230	149	1	1.0	1.0,1.0,1.0,1.0,0.988,1.0	1.0,1.0,1.0,1.0,1.0,1.0	-0.002
ENSMUSG00000041035	Gm17018	19	+	45571884	45572009	45564910	45564991	45572404	45572538	250,135,174,255,170,211	0,0,0,3,0,0	200,154,151,163,297,146	0,0,0,0,0,0	274	149	1	1.0	1.0,1.0,1.0,0.979,1.0,1.0	1.0,1.0,1.0,1.0,1.0,1.0	-0.003
ENSMUSG00000041035	Gm17018	19	+	45572404	45572538	45564910	45564991	45577470	45578279	0,0,1,6,0,0	0,0,0,0,0,2	0,0,0,1,0,0	0,0,0,0,0,0	283	149	1	1.0	NA,NA,1.0,1.0,NA,0.0	NA,NA,NA,1.0,NA,NA	-0.333
ENSMUSG00000041035	Gm17018	19	+	45576992	45577095	45572404	45572538	45577470	45578279	476,104,155,207,95,215	0,0,1,3,0,0	379,151,173,142,238,153	0,0,0,1,0,0	252	149	1	1.0	1.0,1.0,0.989,0.976,1.0,1.0	1.0,1.0,1.0,0.988,1.0,1.0	-0.004
ENSMUSG00000025218	Poll	19	-	45559579	45559716	45558624	45558919	45560485	45560531	3,23,5,37,29,23	4,0,0,1,0,0	0,18,19,44,17,32	0,0,0,0,0,1	286	149	1	1.0	0.281,1.0,1.0,0.951,1.0,1.0	NA,1.0,1.0,1.0,1.0,0.943	-0.117
ENSMUSG00000025217	Btrc	19	+	45406544	45406586	45363751	45363886	45423132	45423240	0,4,15,7,5,4	0,6,15,18,6,24	0,15,14,11,18,20	0,12,25,11,11,13	191	149	1	1.0	NA,0.342,0.438,0.233,0.394,0.115	NA,0.494,0.304,0.438,0.561,0.545	-0.164
ENSMUSG00000025217	Btrc	19	+	45406544	45406586	45363751	45363886	45456532	45456610	0,1,0,5,2,0	0,3,2,0,5,0	0,0,0,2,0,2	0,4,7,0,9,0	191	149	1	1.0	NA,0.206,0.0,1.0,0.238,NA	NA,0.0,0.0,1.0,0.0,1.0	-0.039
ENSMUSG00000025217	Btrc	19	+	45406544	45406586	45364086	45364274	45456532	45456610	0,0,0,1,2,0	0,0,0,0,0,0	0,0,0,0,0,0	0,0,0,1,0,0	191	149	1	1.0	NA,NA,NA,1.0,1.0,NA	NA,NA,NA,0.0,NA,NA	1.0
ENSMUSG00000025217	Btrc	19	+	45423132	45423240	45363750	45363886	45456532	45456610	0,14,31,38,12,36	0,3,2,0,5,0	0,25,32,28,29,25	0,4,7,0,9,0	257	149	1	1.0	NA,0.73,0.9,1.0,0.582,1.0	NA,0.784,0.726,1.0,0.651,1.0	0.01
ENSMUSG00000025217	Btrc	19	+	45423132	45423240	45406544	45406586	45456532	45456610	0,11,30,25,11,18	0,0,0,3,2,0	0,23,23,28,36,30	0,0,0,2,0,0	257	149	1	1.0	NA,1.0,1.0,0.829,0.761,1.0	NA,1.0,1.0,0.89,1.0,1.0	-0.06
ENSMUSG00000025217	Btrc	19	+	45423132	45423240	45406544	45406586	45471014	45471104	0,3,11,8,4,8	0,0,0,0,0,0	0,16,12,5,16,16	0,0,1,0,0,0	257	149	1	1.0	NA,1.0,1.0,1.0,1.0,1.0	NA,1.0,0.874,1.0,1.0,1.0	0.025
ENSMUSG00000025217	Btrc	19	+	45423132	45423240	45406544	45406586	45502931	45503163	0,3,6,3,3,6	0,0,0,0,0,0	0,9,12,4,16,14	0,0,0,0,0,1	257	149	1	1.0	NA,1.0,1.0,1.0,1.0,1.0	NA,1.0,1.0,1.0,1.0,0.89	0.022
ENSMUSG00000025217	Btrc	19	+	45456532	45456610	45406544	45406586	45471014	45471104	0,6,13,16,11,13	0,0,0,0,0,0	0,15,16,16,12,10	0,0,1,0,0,0	227	149	1	1.0	NA,1.0,1.0,1.0,1.0,1.0	NA,1.0,0.913,1.0,1.0,1.0	0.017
ENSMUSG00000025217	Btrc	19	+	45456532	45456610	45406544	45406586	45502931	45503068	0,1,0,0,1,2	0,0,0,0,0,0	0,0,0,4,1,0	0,0,0,0,0,1	227	149	1	1.0	NA,1.0,NA,NA,1.0,1.0	NA,NA,NA,1.0,1.0,0.0	0.333
ENSMUSG00000025217	Btrc	19	+	45456532	45456610	45423132	45423240	45471014	45471104	0,14,43,36,18,31	0,0,6,6,1,6	0,35,38,40,35,33	0,8,5,1,0,2	227	149	1	1.0	NA,1.0,0.825,0.798,0.922,0.772	NA,0.742,0.833,0.963,1.0,0.915	-0.027
ENSMUSG00000025217	Btrc	19	+	45456532	45456610	45423132	45423240	45502931	45503068	0,8,17,10,8,14	0,0,0,0,0,5	0,10,17,24,13,20	0,1,2,0,0,0	227	149	1	1.0	NA,1.0,1.0,1.0,1.0,0.648	NA,0.868,0.848,1.0,1.0,1.0	-0.014
ENSMUSG00000025217	Btrc	19	+	45471014	45471104	45406544	45406586	45502931	45503068	0,8,23,31,12,16	0,0,0,0,0,0	0,18,22,18,17,13	0,0,0,0,0,1	239	149	1	1.0	NA,1.0,1.0,1.0,1.0,1.0	NA,1.0,1.0,1.0,1.0,0.89	0.022
ENSMUSG00000025217	Btrc	19	+	45471014	45471104	45423132	45423240	45502931	45503068	0,8,29,37,13,22	0,0,0,0,0,5	0,26,26,19,17,15	0,1,2,0,0,0	239	149	1	1.0	NA,1.0,1.0,1.0,1.0,0.733	NA,0.942,0.89,1.0,1.0,1.0	-0.02
ENSMUSG00000025217	Btrc	19	+	45471014	45471104	45456532	45456610	45502931	45503068	0,17,51,60,26,36	0,1,0,0,1,3	0,47,48,37,47,27	0,0,0,3,1,0	239	149	1	1.0	NA,0.914,1.0,1.0,0.942,0.882	NA,1.0,1.0,0.885,0.967,1.0	-0.023
ENSMUSG00000025217	Btrc	19	+	45514007	45514126	45513386	45513524	45515857	45516107	5,56,108,104,71,82	0,0,0,0,0,0	21,88,102,83,122,90	0,1,0,0,0,0	268	149	1	1.0	1.0,1.0,1.0,1.0,1.0,1.0	1.0,0.98,1.0,1.0,1.0,1.0	0.003
ENSMUSG00000025217	Btrc	19	+	45515857	45516107	45514007	45514126	45517014	45517133	12,82,151,139,90,132	0,0,0,4,0,0	41,118,156,111,161,125	0,0,0,0,0,0	399	149	1	1.0	1.0,1.0,1.0,0.928,1.0,1.0	1.0,1.0,1.0,1.0,1.0,1.0	-0.012
ENSMUSG00000035342	Lzts2	19	+	45021386	45021836	45015175	45015323	45024718	45024979	31,45,44,55,52,67	2,0,0,0,0,0	7,58,42,37,72,63	0,0,0,0,0,0	599	149	1	1.0	0.794,1.0,1.0,1.0,1.0,1.0	1.0,1.0,1.0,1.0,1.0,1.0	-0.034
ENSMUSG00000035342	Lzts2	19	+	45021386	45021836	45018134	45018230	45024718	45024979	39,42,51,73,58,75	0,0,0,0,0,0	13,63,39,31,74,67	0,0,0,0,1,0	599	149	1	1.0	1.0,1.0,1.0,1.0,1.0,1.0	1.0,1.0,1.0,1.0,0.948,1.0	0.009
ENSMUSG00000035342	Lzts2	19	+	45023541	45024204	45021386	45021836	45024718	45024979	81,121,58,116,138,149	0,6,1,0,0,0	33,119,126,67,180,133	0,2,0,0,0,0	812	149	1	1.0	1.0,0.787,0.914,1.0,1.0,1.0	1.0,0.916,1.0,1.0,1.0,1.0	-0.036
ENSMUSG00000025204	Ndufb8	19	-	44553668	44553768	44552621	44552853	44554930	44554986	2544,1110,1354,1992,1227,1850	2,1,0,0,1,0	2144,1583,1524,1248,2362,1398	3,1,1,0,3,2	249	149	1	1.0	0.999,0.998,1.0,1.0,0.999,1.0	0.998,0.999,0.999,1.0,0.998,0.998	0.001
ENSMUSG00000057506	Bloc1s2	19	-	44145940	44146057	44143020	44143140	44146358	44146446	69,233,269,452,214,375	0,0,0,0,0,0	160,255,289,255,416,257	0,0,0,0,0,1	266	149	1	1.0	1.0,1.0,1.0,1.0,1.0,1.0	1.0,1.0,1.0,1.0,1.0,0.993	0.001
ENSMUSG00000025199	Chuk	19	-	44075430	44075530	44073334	44074540	44078292	44078440	1,74,94,100,57,72	0,0,0,1,0,0	3,67,76,58,101,76	0,0,0,0,0,0	249	149	1	1.0	1.0,1.0,1.0,0.984,1.0,1.0	1.0,1.0,1.0,1.0,1.0,1.0	-0.003
ENSMUSG00000025199	Chuk	19	-	44075430	44075530	44073334	44074540	44078888	44078985	1,74,93,100,57,72	0,0,0,0,0,0	3,67,76,59,101,77	0,0,0,0,1,0	249	149	1	1.0	1.0,1.0,1.0,1.0,1.0,1.0	1.0,1.0,1.0,1.0,0.984,1.0	0.003
ENSMUSG00000025199	Chuk	19	-	44077245	44077379	44075430	44075530	44078292	44078440	10,192,216,237,175,281	0,0,1,0,0,0	4,218,213,149,228,201	0,0,0,0,0,0	283	149	1	1.0	1.0,1.0,0.991,1.0,1.0,1.0	1.0,1.0,1.0,1.0,1.0,1.0	-0.002
ENSMUSG00000025199	Chuk	19	-	44077245	44077379	44075430	44075530	44078888	44078985	5,84,97,97,92,117	0,0,0,0,0,0	2,111,90,60,105,87	0,0,0,1,0,1	283	149	1	1.0	1.0,1.0,1.0,1.0,1.0,1.0	1.0,1.0,1.0,0.969,1.0,0.979	0.009
ENSMUSG00000025199	Chuk	19	-	44077262	44077379	44075430	44075530	44078292	44078440	5,124,138,160,91,199	0,0,1,0,0,0	2,121,143,119,140,121	0,0,0,0,0,0	266	149	1	1.0	1.0,1.0,0.987,1.0,1.0,1.0	1.0,1.0,1.0,1.0,1.0,1.0	-0.002
ENSMUSG00000025199	Chuk	19	-	44077262	44077379	44075430	44075530	44078888	44078985	0,21,28,39,18,41	0,0,0,0,0,0	0,23,20,30,25,17	0,0,0,1,0,1	266	149	1	1.0	NA,1.0,1.0,1.0,1.0,1.0	NA,1.0,1.0,0.944,1.0,0.905	0.03
ENSMUSG00000025199	Chuk	19	-	44078292	44078440	44073334	44074540	44078888	44078985	0,116,126,128,90,146	0,0,0,0,0,0	3,117,106,119,113,116	0,0,0,0,1,0	297	149	1	1.0	NA,1.0,1.0,1.0,1.0,1.0	1.0,1.0,1.0,1.0,0.983,1.0	0.003
ENSMUSG00000025199	Chuk	19	-	44078292	44078440	44075430	44075530	44078888	44078985	0,116,127,127,90,146	0,0,0,0,0,0	3,117,106,119,113,116	0,0,0,1,0,1	297	149	1	1.0	NA,1.0,1.0,1.0,1.0,1.0	1.0,1.0,1.0,0.984,1.0,0.983	0.006
ENSMUSG00000025199	Chuk	19	-	44078292	44078440	44076937	44077379	44078888	44078985	5,235,249,274,177,324	0,0,0,2,0,0	5,233,240,218,239,234	0,0,0,0,0,0	297	149	1	1.0	1.0,1.0,1.0,0.986,1.0,1.0	1.0,1.0,1.0,1.0,1.0,1.0	-0.002
ENSMUSG00000025199	Chuk	19	-	44081945	44081995	44078888	44078985	44084416	44084450	0,32,34,39,32,37	0,0,0,0,0,0	2,21,20,38,33,35	0,0,0,2,0,0	199	149	1	1.0	NA,1.0,1.0,1.0,1.0,1.0	1.0,1.0,1.0,0.934,1.0,1.0	0.011
ENSMUSG00000025199	Chuk	19	-	44082585	44082695	44081414	44081995	44084416	44084450	0,142,173,206,153,186	0,0,0,0,0,0	4,150,151,178,166,139	0,0,0,4,0,1	259	149	1	1.0	NA,1.0,1.0,1.0,1.0,1.0	1.0,1.0,1.0,0.962,1.0,0.988	0.008
ENSMUSG00000025199	Chuk	19	-	44086907	44087059	44084416	44084478	44087915	44088039	3,129,156,201,123,203	0,1,0,4,1,7	3,171,168,193,129,142	0,0,0,2,0,3	301	149	1	1.0	1.0,0.985,1.0,0.961,0.984,0.935	1.0,1.0,1.0,0.979,1.0,0.959	-0.012
ENSMUSG00000025199	Chuk	19	-	44088674	44088777	44087915	44088039	44096223	44096359	3,50,44,103,54,83	0,1,0,0,0,1	0,74,83,85,56,78	0,0,0,0,0,0	252	149	1	1.0	1.0,0.967,1.0,1.0,1.0,0.98	NA,1.0,1.0,1.0,1.0,1.0	-0.009
ENSMUSG00000025199	Chuk	19	-	44090932	44091127	44088674	44088777	44096223	44096359	4,162,199,222,128,259	0,1,0,0,0,2	8,208,185,197,184,226	0,1,2,1,0,2	344	149	1	1.0	1.0,0.986,1.0,1.0,1.0,0.982	1.0,0.989,0.976,0.988,1.0,0.98	0.006
ENSMUSG00000025199	Chuk	19	-	44101736	44101851	44100149	44100219	44103657	44103752	0,156,212,219,178,206	0,0,0,0,0,0	0,189,217,164,159,183	0,0,0,0,1,0	264	149	1	1.0	NA,1.0,1.0,1.0,1.0,1.0	NA,1.0,1.0,1.0,0.989,1.0	0.002
ENSMUSG00000025199	Chuk	19	-	44103657	44103752	44101736	44101851	44107287	44107469	0,130,144,186,147,163	0,0,0,0,0,0	16,130,144,116,138,120	0,0,0,1,0,0	244	149	1	1.0	NA,1.0,1.0,1.0,1.0,1.0	1.0,1.0,1.0,0.986,1.0,1.0	0.002
ENSMUSG00000025184	R3hcc1l	19	+	42562551	42563075	42518821	42518857	42576025	42576100	4,98,188,164,150,212	0,0,0,0,2,0	0,153,201,150,174,162	0,0,2,1,0,0	673	149	1	1.0	1.0,1.0,1.0,1.0,0.943,1.0	NA,1.0,0.957,0.971,1.0,1.0	0.005
ENSMUSG00000025184	R3hcc1l	19	+	42562551	42564341	42518758	42518857	42576025	42576201	20,426,642,708,478,699	0,0,0,0,2,0	39,621,610,527,626,498	0,0,2,1,0,0	1939	149	1	1.0	1.0,1.0,1.0,1.0,0.948,1.0	1.0,1.0,0.959,0.976,1.0,1.0	0.002
ENSMUSG00000025184	R3hcc1l	19	+	42576025	42576201	42562551	42564341	42581919	42581990	26,87,103,167,105,123	0,0,0,4,0,2	41,147,103,132,126,84	0,0,0,1,0,0	325	149	1	1.0	1.0,1.0,1.0,0.95,1.0,0.966	1.0,1.0,1.0,0.984,1.0,1.0	-0.011
ENSMUSG00000025184	R3hcc1l	19	+	42576025	42576201	42562551	42564341	42583402	42583543	10,54,66,122,51,76	0,0,0,3,0,0	16,97,55,77,74,52	0,0,0,0,0,0	325	149	1	1.0	1.0,1.0,1.0,0.949,1.0,1.0	1.0,1.0,1.0,1.0,1.0,1.0	-0.009
ENSMUSG00000025184	R3hcc1l	19	+	42581919	42581990	42562551	42564341	42583402	42583543	0,5,8,9,1,10	0,0,0,3,0,0	3,8,5,8,4,6	0,0,0,0,0,0	220	149	1	1.0	NA,1.0,1.0,0.67,1.0,1.0	1.0,1.0,1.0,1.0,1.0,1.0	-0.066
ENSMUSG00000025184	R3hcc1l	19	+	42581919	42581990	42576025	42576201	42582824	42582920	30,48,53,73,64,60	0,4,8,4,0,1	28,60,70,68,72,58	0,1,0,2,5,0	220	149	1	1.0	1.0,0.89,0.818,0.925,1.0,0.976	1.0,0.976,1.0,0.958,0.907,1.0	-0.039
ENSMUSG00000025184	R3hcc1l	19	+	42581919	42581990	42576025	42576201	42583402	42583543	14,21,34,37,35,48	0,0,4,7,1,5	9,45,35,44,39,29	0,3,1,4,2,3	220	149	1	1.0	1.0,1.0,0.852,0.782,0.96,0.867	1.0,0.91,0.96,0.882,0.93,0.867	-0.015
ENSMUSG00000025184	R3hcc1l	19	+	42582824	42582920	42576025	42576201	42583402	42583543	36,21,32,39,13,44	0,0,4,7,1,5	13,45,29,29,57,29	0,3,1,4,2,3	245	149	1	1.0	1.0,1.0,0.83,0.772,0.888,0.843	1.0,0.901,0.946,0.815,0.945,0.855	-0.021
ENSMUSG00000025184	R3hcc1l	19	+	42582824	42582920	42581919	42581990	42583402	42583543	52,55,57,78,47,76	0,11,14,9,5,23	36,73,72,66,95,67	4,14,8,14,10,10	245	149	1	1.0	1.0,0.753,0.712,0.841,0.851,0.668	0.846,0.76,0.846,0.741,0.852,0.803	-0.004
ENSMUSG00000025184	R3hcc1l	19	+	42583402	42583543	42576025	42576201	42590604	42591010	61,42,69,90,42,81	0,0,2,0,0,0	49,55,49,54,90,60	0,0,0,0,0,0	290	149	1	1.0	1.0,1.0,0.947,1.0,1.0,1.0	1.0,1.0,1.0,1.0,1.0,1.0	-0.009
ENSMUSG00000025178	Pi4k2a	19	+	42104857	42104989	42100636	42100837	42113042	42113104	9,224,225,264,167,251	0,0,0,0,1,1	8,232,208,186,213,206	0,0,0,0,2,0	281	149	1	1.0	1.0,1.0,1.0,1.0,0.989,0.993	1.0,1.0,1.0,1.0,0.983,1.0	-0.0
ENSMUSG00000025178	Pi4k2a	19	+	42105329	42105483	42104857	42104989	42113042	42113104	75,417,612,625,408,662	0,0,0,0,0,0	59,655,575,569,588,476	0,0,0,1,0,0	303	149	1	1.0	1.0,1.0,1.0,1.0,1.0,1.0	1.0,1.0,1.0,0.996,1.0,1.0	0.001
ENSMUSG00000025178	Pi4k2a	19	+	42115036	42115136	42113042	42113104	42115884	42116018	77,377,405,530,406,522	0,0,0,2,2,3	69,446,483,394,581,380	0,0,1,1,0,1	249	149	1	1.0	1.0,1.0,1.0,0.994,0.992,0.99	1.0,1.0,0.997,0.996,1.0,0.996	-0.002
ENSMUSG00000025178	Pi4k2a	19	+	42115036	42115136	42113042	42113104	42116506	42116566	13,149,168,216,155,224	0,0,0,1,0,1	25,198,203,176,226,162	0,8,0,2,0,0	249	149	1	1.0	1.0,1.0,1.0,0.992,1.0,0.993	1.0,0.937,1.0,0.981,1.0,1.0	0.011
ENSMUSG00000025178	Pi4k2a	19	+	42115036	42115136	42113042	42113104	42119792	42122218	13,149,168,216,155,225	0,0,2,0,0,0	25,196,203,176,227,162	0,0,0,0,4,0	249	149	1	1.0	1.0,1.0,0.98,1.0,1.0,1.0	1.0,1.0,1.0,1.0,0.971,1.0	0.002
ENSMUSG00000025178	Pi4k2a	19	+	42115884	42116018	42113042	42113104	42116506	42116566	32,236,252,271,197,312	0,0,0,1,0,1	77,270,273,199,328,184	0,8,0,2,0,0	283	149	1	1.0	1.0,1.0,1.0,0.993,1.0,0.994	1.0,0.947,1.0,0.981,1.0,1.0	0.01
ENSMUSG00000025178	Pi4k2a	19	+	42115884	42116018	42113042	42113104	42119792	42122218	0,0,7,16,11,11	0,0,2,0,0,0	0,11,4,8,14,2	0,0,0,0,4,0	283	149	1	1.0	NA,NA,0.648,1.0,1.0,1.0	NA,1.0,1.0,1.0,0.648,1.0	-0.018
ENSMUSG00000025178	Pi4k2a	19	+	42115884	42116018	42115036	42115136	42116506	42116566	96,465,489,582,446,607	0,0,0,0,0,0	121,522,553,416,686,400	0,2,0,0,3,0	283	149	1	1.0	1.0,1.0,1.0,1.0,1.0,1.0	1.0,0.993,1.0,1.0,0.992,1.0	0.003
ENSMUSG00000025178	Pi4k2a	19	+	42115884	42116018	42115036	42115136	42119792	42122218	61,209,221,309,243,283	0,0,0,0,0,1	40,248,269,217,345,208	0,0,0,0,4,0	283	149	1	1.0	1.0,1.0,1.0,1.0,1.0,0.993	1.0,1.0,1.0,1.0,0.978,1.0	0.003
ENSMUSG00000025178	Pi4k2a	19	+	42116506	42116566	42113042	42113104	42119792	42122218	9,112,96,131,78,105	0,0,2,0,0,0	37,119,120,88,156,84	0,0,0,0,4,0	209	149	1	1.0	1.0,1.0,0.972,1.0,1.0,1.0	1.0,1.0,1.0,1.0,0.965,1.0	0.001
ENSMUSG00000025178	Pi4k2a	19	+	42116506	42116566	42115036	42115136	42119792	42122218	9,112,96,130,78,104	0,0,0,0,0,1	37,113,120,86,159,84	0,0,0,0,4,0	209	149	1	1.0	1.0,1.0,1.0,1.0,1.0,0.987	1.0,1.0,1.0,1.0,0.966,1.0	0.003
ENSMUSG00000025178	Pi4k2a	19	+	42116506	42116566	42115884	42116018	42119792	42122218	44,368,370,417,291,436	0,0,7,15,10,8	122,396,407,293,510,281	0,11,3,7,14,2	209	149	1	1.0	1.0,1.0,0.974,0.952,0.954,0.975	1.0,0.962,0.99,0.968,0.963,0.99	-0.003
ENSMUSG00000025159	Mms19	19	-	41945328	41945388	41944656	41944757	41945458	41945601	227,108,115,147,80,138	0,0,0,2,2,0	201,111,160,122,194,96	0,0,4,0,0,2	209	149	1	1.0	1.0,1.0,1.0,0.981,0.966,1.0	1.0,1.0,0.966,1.0,1.0,0.972	0.001
ENSMUSG00000025159	Mms19	19	-	41946916	41947103	41945732	41945815	41947689	41947746	92,94,133,219,157,205	0,0,0,0,0,0	112,218,167,164,227,183	0,0,0,1,0,0	336	149	1	1.0	1.0,1.0,1.0,1.0,1.0,1.0	1.0,1.0,1.0,0.986,1.0,1.0	0.002
ENSMUSG00000025159	Mms19	19	-	41948215	41948316	41947689	41947746	41949454	41949581	38,86,90,93,91,112	0,0,0,0,1,0	42,108,88,106,148,92	0,0,0,0,0,0	250	149	1	1.0	1.0,1.0,1.0,1.0,0.982,1.0	1.0,1.0,1.0,1.0,1.0,1.0	-0.003
ENSMUSG00000025159	Mms19	19	-	41954732	41954858	41954465	41954547	41955117	41955138	9,89,104,133,87,142	0,0,0,0,0,2	6,132,121,108,138,113	0,0,1,0,0,0	275	149	1	1.0	1.0,1.0,1.0,1.0,1.0,0.975	1.0,1.0,0.985,1.0,1.0,1.0	-0.002
ENSMUSG00000025159	Mms19	19	-	41955822	41955961	41955418	41955573	41956508	41956586	0,105,95,148,105,144	0,0,0,0,0,1	1,138,116,145,152,121	0,0,0,0,0,0	288	149	1	1.0	NA,1.0,1.0,1.0,1.0,0.987	1.0,1.0,1.0,1.0,1.0,1.0	-0.003
ENSMUSG00000025159	Mms19	19	-	41955822	41955983	41955418	41955573	41956508	41956586	0,69,56,84,52,75	0,0,0,0,0,1	3,85,67,84,75,65	0,0,0,0,0,0	310	149	1	1.0	NA,1.0,1.0,1.0,1.0,0.973	1.0,1.0,1.0,1.0,1.0,1.0	-0.005
ENSMUSG00000025159	Mms19	19	-	41963400	41963470	41962949	41963034	41963862	41963937	0,24,20,25,17,21	0,0,0,0,2,0	0,27,29,26,34,18	0,0,0,0,0,0	219	149	1	1.0	NA,1.0,1.0,1.0,0.853,1.0	NA,1.0,1.0,1.0,1.0,1.0	-0.029
ENSMUSG00000025159	Mms19	19	-	41964317	41964403	41963862	41963937	41966213	41966314	0,76,71,98,82,90	0,1,0,0,1,0	1,84,95,76,114,71	0,0,0,0,1,0	235	149	1	1.0	NA,0.98,1.0,1.0,0.981,1.0	1.0,1.0,1.0,1.0,0.986,1.0	-0.005
ENSMUSG00000025159	Mms19	19	-	41969702	41969751	41966213	41966314	41980998	41981114	8,57,96,113,84,80	0,0,3,0,0,5	0,95,93,83,101,88	0,0,0,1,2,1	198	149	1	1.0	1.0,1.0,0.96,1.0,1.0,0.923	NA,1.0,1.0,0.984,0.974,0.985	-0.008
ENSMUSG00000025157	Zdhhc16	19	+	41938022	41938217	41937602	41937850	41938363	41938452	12,174,221,273,160,290	0,0,1,0,0,0	56,237,257,195,280,241	0,0,0,0,0,0	344	149	1	1.0	1.0,1.0,0.99,1.0,1.0,1.0	1.0,1.0,1.0,1.0,1.0,1.0	-0.002
ENSMUSG00000025157	Zdhhc16	19	+	41938363	41938452	41937602	41937850	41938807	41938836	1,38,52,64,49,58	0,0,0,0,0,2	24,71,49,56,72,74	0,0,0,0,0,0	238	149	1	1.0	1.0,1.0,1.0,1.0,1.0,0.948	1.0,1.0,1.0,1.0,1.0,1.0	-0.009
ENSMUSG00000025157	Zdhhc16	19	+	41939856	41939904	41939599	41939733	41940649	41940713	0,26,40,40,15,44	28,39,40,63,44,59	23,21,46,38,44,43	35,49,8,33,70,45	197	149	0.179137511515	1.0	0.0,0.335,0.431,0.324,0.205,0.361	0.332,0.245,0.813,0.466,0.322,0.42	-0.157
ENSMUSG00000025157	Zdhhc16	19	+	41941515	41941639	41940003	41940735	41941935	41942006	98,119,182,229,138,222	0,0,0,0,0,0	124,171,178,148,288,167	0,0,0,1,1,0	273	149	1	1.0	1.0,1.0,1.0,1.0,1.0,1.0	1.0,1.0,1.0,0.988,0.994,1.0	0.003
ENSMUSG00000025157	Zdhhc16	19	+	41942129	41942224	41941935	41942006	41943581	41943596	6,11,2,8,9,10	76,32,118,155,74,141	3,14,15,2,18,7	85,93,122,102,159,88	244	149	1	1.0	0.046,0.173,0.01,0.031,0.069,0.042	0.021,0.084,0.07,0.012,0.065,0.046	0.012
ENSMUSG00000035049	Rrp12	19	-	41865171	41865254	41862851	41863312	41865520	41865588	229,32,53,49,59,97	0,0,0,0,0,3	146,79,62,40,110,58	0,0,0,0,0,0	232	149	1	1.0	1.0,1.0,1.0,1.0,1.0,0.954	1.0,1.0,1.0,1.0,1.0,1.0	-0.008
ENSMUSG00000035049	Rrp12	19	-	41868769	41868819	41866705	41866772	41870809	41870935	98,38,32,58,55,57	0,0,0,0,0,0	53,66,56,46,72,36	0,0,0,0,1,0	199	149	1	1.0	1.0,1.0,1.0,1.0,1.0,1.0	1.0,1.0,1.0,1.0,0.982,1.0	0.003
ENSMUSG00000035049	Rrp12	19	-	41874235	41874341	41873742	41873850	41874528	41874609	11,27,67,49,35,62	0,0,1,0,0,0	6,69,61,41,79,62	0,0,0,0,0,0	255	149	1	1.0	1.0,1.0,0.975,1.0,1.0,1.0	1.0,1.0,1.0,1.0,1.0,1.0	-0.004
ENSMUSG00000035049	Rrp12	19	-	41876534	41876628	41874716	41874875	41877100	41877168	0,35,30,32,44,48	0,0,0,0,0,0	12,15,35,34,73,40	0,1,0,0,0,0	243	149	1	1.0	NA,1.0,1.0,1.0,1.0,1.0	1.0,0.902,1.0,1.0,1.0,1.0	0.016
ENSMUSG00000035049	Rrp12	19	-	41877100	41877168	41876534	41876628	41877335	41877490	0,38,25,49,34,46	0,0,0,0,0,2	2,19,30,34,72,46	0,0,0,0,0,0	217	149	1	1.0	NA,1.0,1.0,1.0,1.0,0.94	1.0,1.0,1.0,1.0,1.0,1.0	-0.012
ENSMUSG00000025019	Lcor	19	+	41552448	41552736	41545874	41546007	41555607	41555701	0,41,54,53,25,54	0,0,0,0,0,0	0,25,41,42,19,13	0,0,0,0,0,1	437	149	1	1.0	NA,1.0,1.0,1.0,1.0,1.0	NA,1.0,1.0,1.0,1.0,0.816	0.037
ENSMUSG00000025017	Pik3ap1	19	-	41287469	41287625	41283079	41283150	41292752	41292825	159,1407,1844,2157,1295,2210	0,0,0,0,0,0	229,2190,2387,1989,2529,2040	0,0,0,1,0,1	305	149	1	1.0	1.0,1.0,1.0,1.0,1.0,1.0	1.0,1.0,1.0,0.999,1.0,0.999	0.0
ENSMUSG00000025017	Pik3ap1	19	-	41287469	41287625	41283079	41283150	41296303	41296509	88,820,1069,1269,743,1306	0,0,0,2,0,0	132,1299,1357,1201,1508,1204	0,0,0,0,0,0	305	149	1	1.0	1.0,1.0,1.0,0.997,1.0,1.0	1.0,1.0,1.0,1.0,1.0,1.0	-0.001
ENSMUSG00000025017	Pik3ap1	19	-	41292752	41292825	41283079	41283150	41296303	41296509	54,366,431,530,307,515	0,0,0,2,0,0	53,566,542,491,535,485	0,0,0,0,0,0	222	149	1	1.0	1.0,1.0,1.0,0.994,1.0,1.0	1.0,1.0,1.0,1.0,1.0,1.0	-0.001
ENSMUSG00000025017	Pik3ap1	19	-	41292752	41292825	41287469	41287625	41296303	41296509	125,952,1211,1445,866,1431	0,0,6,27,7,12	150,1471,1574,1295,1580,1341	0,14,2,17,25,21	222	149	1	1.0	1.0,1.0,0.993,0.973,0.988,0.988	1.0,0.986,0.998,0.981,0.977,0.977	0.004
ENSMUSG00000025017	Pik3ap1	19	-	41308435	41308531	41302422	41302617	41321501	41321691	10,1036,1239,1406,934,1337	0,0,0,5,1,3	39,1487,1540,1481,1571,1338	0,5,0,1,6,2	245	149	1	1.0	1.0,1.0,1.0,0.994,0.998,0.996	1.0,0.995,1.0,0.999,0.994,0.998	0.0
ENSMUSG00000025017	Pik3ap1	19	-	41324484	41324681	41321501	41321691	41327830	41327963	0,1224,1466,1731,1159,1530	0,0,0,0,0,0	64,1886,1823,1767,1661,1638	0,0,5,0,0,0	346	149	1	1.0	NA,1.0,1.0,1.0,1.0,1.0	1.0,1.0,0.994,1.0,1.0,1.0	0.001
ENSMUSG00000025017	Pik3ap1	19	-	41329199	41329344	41328091	41328234	41332208	41332345	11,1319,1752,1974,1319,1978	0,0,0,0,0,0	11,2113,2154,2026,1920,2025	0,0,0,1,0,0	294	149	1	1.0	1.0,1.0,1.0,1.0,1.0,1.0	1.0,1.0,1.0,0.999,1.0,1.0	0.0
ENSMUSG00000025016	Tm9sf3	19	-	41218169	41218316	41217347	41217431	41221236	41221305	62,1167,1481,1824,1277,1778	0,2,0,4,0,4	78,1556,1486,1432,1820,1470	0,0,3,0,0,0	296	149	1	1.0	1.0,0.997,1.0,0.996,1.0,0.996	1.0,1.0,0.996,1.0,1.0,1.0	-0.001
ENSMUSG00000025016	Tm9sf3	19	-	41223083	41223223	41221236	41221305	41232342	41232473	15,1010,1154,1478,887,1385	0,0,0,3,0,0	44,1232,1237,1273,1390,1032	0,0,0,0,0,0	289	149	1	1.0	1.0,1.0,1.0,0.996,1.0,1.0	1.0,1.0,1.0,1.0,1.0,1.0	-0.001
ENSMUSG00000025016	Tm9sf3	19	-	41234680	41234775	41232342	41232473	41238677	41238844	20,988,1098,1471,927,1429	0,0,3,0,0,0	35,1134,1184,1101,1298,1059	0,0,0,0,0,0	244	149	1	1.0	1.0,1.0,0.996,1.0,1.0,1.0	1.0,1.0,1.0,1.0,1.0,1.0	-0.001
ENSMUSG00000025016	Tm9sf3	19	-	41256144	41256340	41247905	41248028	41263758	41264004	3,1015,1339,1530,926,1487	0,0,0,1,0,0	7,1281,1111,1255,1147,1046	0,1,1,0,0,0	345	149	1	1.0	1.0,1.0,1.0,0.998,1.0,1.0	1.0,0.998,0.998,1.0,1.0,1.0	0.0
ENSMUSG00000048120	Entpd1	19	+	40711162	40711290	40659769	40659900	40720456	40720574	27,401,455,645,384,600	0,0,0,0,0,0	24,529,401,501,534,431	0,0,0,1,2,2	277	149	1	1.0	1.0,1.0,1.0,1.0,1.0,1.0	1.0,1.0,1.0,0.996,0.993,0.991	0.003
ENSMUSG00000048120	Entpd1	19	+	40711162	40711290	40660492	40660863	40720456	40720574	23,220,250,352,213,339	0,0,0,0,1,1	14,298,212,284,288,235	0,5,4,0,1,4	277	149	1	1.0	1.0,1.0,1.0,1.0,0.991,0.995	1.0,0.97,0.966,1.0,0.994,0.969	0.014
ENSMUSG00000048120	Entpd1	19	+	40726021	40726258	40724924	40725084	40733666	40733786	1,354,427,608,354,530	0,3,8,12,0,15	63,397,430,458,492,451	0,0,4,8,9,0	386	149	1	1.0	1.0,0.979,0.954,0.951,1.0,0.932	1.0,1.0,0.976,0.957,0.955,1.0	-0.012
ENSMUSG00000048120	Entpd1	19	+	40727287	40727548	40726021	40726258	40733666	40733786	85,777,934,1079,665,990	0,2,0,0,2,0	91,864,742,825,867,754	0,5,0,0,1,4	410	149	1	1.0	1.0,0.993,1.0,1.0,0.992,1.0	1.0,0.984,1.0,1.0,0.997,0.986	0.003
ENSMUSG00000048120	Entpd1	19	+	40733666	40733786	40724924	40725084	40736749	40736884	40,175,200,307,144,227	0,0,0,0,1,0	51,208,178,167,212,153	0,0,0,0,0,0	269	149	1	1.0	1.0,1.0,1.0,1.0,0.988,1.0	1.0,1.0,1.0,1.0,1.0,1.0	-0.002
ENSMUSG00000048120	Entpd1	19	+	40733666	40733786	40727287	40727548	40736749	40736884	70,383,441,588,318,462	0,0,0,0,0,0	86,467,383,401,434,357	0,2,2,1,0,0	269	149	1	1.0	1.0,1.0,1.0,1.0,1.0,1.0	1.0,0.992,0.991,0.996,1.0,1.0	0.003
ENSMUSG00000025008	Tctn3	19	-	40602804	40602942	40596445	40597542	40605305	40605459	16,68,65,97,65,109	0,0,0,0,0,0	6,79,96,70,105,60	0,1,0,0,0,1	287	149	1	1.0	1.0,1.0,1.0,1.0,1.0,1.0	1.0,0.976,1.0,1.0,1.0,0.969	0.009
ENSMUSG00000025008	Tctn3	19	-	40605305	40605459	40596445	40597542	40605702	40605797	11,31,26,37,16,30	0,0,0,1,0,0	4,47,22,21,29,30	0,0,0,0,1,0	303	149	1	1.0	1.0,1.0,1.0,0.948,1.0,1.0	1.0,1.0,1.0,1.0,0.934,1.0	0.002
ENSMUSG00000025008	Tctn3	19	-	40609201	40609332	40608901	40609010	40611293	40611412	0,69,55,71,61,58	0,1,2,6,0,0	0,45,51,53,69,53	0,2,7,0,1,2	280	149	1	1.0	NA,0.973,0.936,0.863,1.0,1.0	NA,0.923,0.795,1.0,0.973,0.934	0.029
ENSMUSG00000025006	Sorbs1	19	-	40300242	40300302	40299462	40299521	40311668	40311748	0,2,6,0,0,0	0,4,0,1,1,0	1,5,1,6,1,0	0,0,0,1,8,3	209	149	1	1.0	NA,0.263,1.0,0.0,0.0,NA	1.0,1.0,1.0,0.811,0.082,0.0	-0.333
ENSMUSG00000025006	Sorbs1	19	-	40321792	40321960	40318021	40318068	40324746	40324832	7,6,9,3,5,6	0,0,0,1,0,0	0,1,5,8,13,5	0,0,0,0,1,0	317	149	1	1.0	1.0,1.0,1.0,0.585,1.0,1.0	NA,1.0,1.0,1.0,0.859,1.0	-0.041
ENSMUSG00000025006	Sorbs1	19	-	40325470	40326937	40324746	40324832	40327449	40327622	0,0,0,0,0,0	7,2,0,2,0,6	0,0,0,2,0,2	0,3,1,3,10,3	1616	149	1	1.0	0.0,0.0,NA,0.0,NA,0.0	NA,0.0,0.0,0.058,0.0,0.058	-0.023
ENSMUSG00000025006	Sorbs1	19	-	40344355	40344439	40336985	40337035	40349898	40350013	0,0,0,0,1,0	0,1,0,6,0,5	0,4,0,0,1,5	0,3,4,1,4,4	233	149	1	1.0	NA,0.0,NA,0.0,1.0,0.0	NA,0.46,0.0,0.0,0.138,0.444	0.042
ENSMUSG00000025006	Sorbs1	19	-	40376644	40376803	40373475	40373617	40376983	40377016	0,2,0,1,1,3	0,0,0,0,0,0	0,3,2,0,3,1	0,0,2,0,0,0	308	149	1	1.0	NA,1.0,NA,1.0,1.0,1.0	NA,1.0,0.326,NA,1.0,1.0	0.168
ENSMUSG00000025006	Sorbs1	19	-	40376644	40377016	40373475	40373617	40382520	40382633	0,7,0,11,2,12	0,0,4,1,0,0	0,6,5,1,14,5	0,1,0,0,0,4	521	149	1	1.0	NA,1.0,0.0,0.759,1.0,1.0	NA,0.632,1.0,1.0,1.0,0.263	-0.027
ENSMUSG00000025006	Sorbs1	19	-	40376983	40377016	40373475	40373617	40382520	40382633	0,1,0,0,0,0	0,0,4,1,0,0	0,0,2,0,0,0	0,1,0,0,0,4	182	149	1	1.0	NA,1.0,0.0,0.0,NA,NA	NA,0.0,1.0,NA,NA,0.0	0.0
ENSMUSG00000025006	Sorbs1	19	-	40376983	40377016	40376644	40376803	40382520	40382633	0,1,0,0,0,1	0,0,0,0,1,0	0,0,1,0,1,0	0,0,1,0,0,0	182	149	1	1.0	NA,1.0,NA,NA,0.0,1.0	NA,NA,0.45,NA,1.0,NA	-0.058
ENSMUSG00000025006	Sorbs1	19	-	40395678	40395768	40393387	40393516	40398541	40398610	0,0,0,0,0,2	0,2,4,6,3,0	0,0,0,0,0,0	0,2,5,3,5,3	239	149	1	1.0	NA,0.0,0.0,0.0,0.0,1.0	NA,0.0,0.0,0.0,0.0,0.0	0.2
ENSMUSG00000025001	Hells	19	+	38943713	38943941	38942453	38942492	38945390	38945573	0,25,33,25,40,44	0,0,1,0,0,0	0,33,49,26,36,53	0,2,0,0,0,0	377	149	1	1.0	NA,1.0,0.929,1.0,1.0,1.0	NA,0.867,1.0,1.0,1.0,1.0	0.012
ENSMUSG00000025001	Hells	19	+	38950187	38950384	38946724	38946868	38951834	38951931	0,29,29,34,38,48	0,1,0,5,0,0	1,43,78,29,61,42	0,2,0,0,0,0	346	149	1	1.0	NA,0.926,1.0,0.745,1.0,1.0	1.0,0.903,1.0,1.0,1.0,1.0	-0.05
ENSMUSG00000025001	Hells	19	+	38964596	38964693	38959668	38959828	38965406	38965483	8,32,21,22,19,43	0,0,0,0,0,1	13,40,55,15,53,34	0,2,0,0,1,0	246	149	1	1.0	1.0,1.0,1.0,1.0,1.0,0.963	1.0,0.924,1.0,1.0,0.97,1.0	0.011
ENSMUSG00000024989	Cep55	19	+	38057409	38057566	38055041	38055317	38057788	38057983	5,2,0,3,9,3	0,0,1,0,0,0	0,16,8,1,8,5	0,0,0,0,0,0	306	149	1	1.0	1.0,1.0,0.0,1.0,1.0,1.0	NA,1.0,1.0,1.0,1.0,1.0	-0.167
ENSMUSG00000024989	Cep55	19	+	38062602	38062671	38060080	38060356	38069079	38069230	0,30,28,34,21,32	0,0,0,0,0,0	1,30,18,40,42,35	0,0,0,0,1,1	218	149	1	1.0	NA,1.0,1.0,1.0,1.0,1.0	1.0,1.0,1.0,1.0,0.966,0.96	0.012
ENSMUSG00000024989	Cep55	19	+	38071764	38071890	38071070	38071142	38073297	38074425	0,43,40,36,38,53	0,0,3,0,0,0	0,59,68,18,55,32	0,0,0,0,0,0	275	149	1	1.0	NA,1.0,0.878,1.0,1.0,1.0	NA,1.0,1.0,1.0,1.0,1.0	-0.024
ENSMUSG00000024989	Cep55	19	+	38071764	38071890	38071070	38071142	38073300	38073498	0,16,18,15,11,39	0,0,0,1,0,0	0,15,36,11,26,18	0,0,0,0,0,0	275	149	1	1.0	NA,1.0,1.0,0.89,1.0,1.0	NA,1.0,1.0,1.0,1.0,1.0	-0.022
ENSMUSG00000048612	Myof	19	-	37903676	37903867	37901823	37901933	37905277	37905377	414,1678,1855,2381,1442,2264	0,8,0,5,0,0	837,2052,2014,1661,2730,1741	0,0,1,1,2,1	340	149	1	1.0	1.0,0.989,1.0,0.995,1.0,1.0	1.0,1.0,0.999,0.999,0.998,0.999	-0.002
ENSMUSG00000048612	Myof	19	-	37903676	37903867	37901823	37901933	37907586	37907728	283,886,1001,1337,797,1225	0,0,0,0,0,0	603,1091,1134,907,1551,920	0,2,0,0,0,2	340	149	1	1.0	1.0,1.0,1.0,1.0,1.0,1.0	1.0,0.996,1.0,1.0,1.0,0.995	0.001
ENSMUSG00000048612	Myof	19	-	37905277	37905377	37901823	37901933	37907586	37907728	34,513,603,699,533,679	0,0,0,0,0,0	124,620,662,568,789,565	0,2,0,0,0,2	249	149	1	1.0	1.0,1.0,1.0,1.0,1.0,1.0	1.0,0.995,1.0,1.0,1.0,0.994	0.002
ENSMUSG00000048612	Myof	19	-	37905277	37905377	37903676	37903867	37907586	37907728	162,1295,1451,1739,1175,1713	0,0,0,1,0,0	358,1577,1540,1320,1963,1384	0,0,1,0,0,1	249	149	1	1.0	1.0,1.0,1.0,0.999,1.0,1.0	1.0,1.0,0.999,1.0,1.0,0.999	0.0
ENSMUSG00000048612	Myof	19	-	37905277	37905377	37903676	37903867	37910893	37910989	110,560,615,723,430,695	0,0,0,0,0,3	188,648,612,530,852,594	0,0,0,0,0,1	249	149	1	1.0	1.0,1.0,1.0,1.0,1.0,0.993	1.0,1.0,1.0,1.0,1.0,0.997	-0.001
ENSMUSG00000048612	Myof	19	-	37907586	37907728	37903676	37903867	37910893	37910989	21,626,711,853,639,841	0,0,0,0,0,3	83,864,838,634,1011,667	0,0,0,0,0,1	291	149	1	1.0	1.0,1.0,1.0,1.0,1.0,0.993	1.0,1.0,1.0,1.0,1.0,0.997	-0.001
ENSMUSG00000048612	Myof	19	-	37907586	37907728	37905277	37905377	37910893	37910989	73,1363,1549,1872,1384,1860	0,0,1,0,0,0	253,1792,1764,1427,2123,1458	0,0,0,2,1,1	291	149	1	1.0	1.0,1.0,0.999,1.0,1.0,1.0	1.0,1.0,1.0,0.997,0.999,0.999	0.001
ENSMUSG00000048612	Myof	19	-	37911089	37911178	37910893	37910989	37913336	37913476	71,1064,1245,1573,972,1473	0,1,0,2,0,1	152,1387,1332,1093,1534,1048	0,0,3,0,0,0	238	149	1	1.0	1.0,0.999,1.0,0.998,1.0,0.999	1.0,1.0,0.996,1.0,1.0,1.0	-0.0
ENSMUSG00000048612	Myof	19	-	37915605	37915754	37913336	37913476	37916392	37916563	93,1445,1601,1913,1232,1890	0,0,0,0,1,0	160,1739,1588,1443,1749,1466	0,0,0,0,0,0	298	149	1	1.0	1.0,1.0,1.0,1.0,0.998,1.0	1.0,1.0,1.0,1.0,1.0,1.0	-0.0
ENSMUSG00000048612	Myof	19	-	37926982	37926994	37924605	37924704	37930985	37931062	0,94,103,164,0,141	0,0,0,0,0,1	0,51,0,161,177,124	0,2,0,0,0,0	161	149	1	1.0	NA,1.0,1.0,1.0,NA,0.992	NA,0.959,NA,1.0,1.0,1.0	0.008
ENSMUSG00000048612	Myof	19	-	37932602	37932768	37930985	37931062	37934759	37934921	5,978,1178,1439,819,1315	0,0,0,1,0,0	23,1150,1219,1027,1212,1006	0,0,0,0,0,0	315	149	1	1.0	1.0,1.0,1.0,0.999,1.0,1.0	1.0,1.0,1.0,1.0,1.0,1.0	-0.0
ENSMUSG00000048612	Myof	19	-	37935846	37935945	37934759	37934921	37936060	37936219	5,884,1024,1228,804,1153	0,0,0,0,0,0	26,1178,1122,1007,1030,955	0,0,0,4,0,0	248	149	1	1.0	1.0,1.0,1.0,1.0,1.0,1.0	1.0,1.0,1.0,0.993,1.0,1.0	0.001
ENSMUSG00000048612	Myof	19	-	37956442	37956549	37954366	37954559	37959713	37959838	0,758,1041,1107,693,1126	0,0,0,0,0,1	23,1046,1009,909,788,890	0,0,0,0,0,0	256	149	1	1.0	NA,1.0,1.0,1.0,1.0,0.998	1.0,1.0,1.0,1.0,1.0,1.0	-0.0
ENSMUSG00000048612	Myof	19	-	37969906	37969945	37968327	37968452	37972174	37972257	0,356,472,399,269,407	0,89,139,124,94,130	1,501,437,350,349,389	3,114,72,76,73,97	188	149	1	1.0	NA,0.76,0.729,0.718,0.694,0.713	0.209,0.777,0.828,0.785,0.791,0.761	0.031
ENSMUSG00000048612	Myof	19	-	37982959	37983010	37981877	37981908	37983088	37983151	0,584,672,680,461,724	0,0,0,0,0,0	12,683,603,568,493,530	0,0,0,0,0,1	200	149	1	1.0	NA,1.0,1.0,1.0,1.0,1.0	1.0,1.0,1.0,1.0,1.0,0.997	0.001
ENSMUSG00000048612	Myof	19	-	37998215	37998324	37995421	37995509	38022552	38022644	3,783,984,1080,628,1183	2,0,0,1,0,0	14,921,883,868,574,817	0,0,0,0,0,0	258	149	1	1.0	0.464,1.0,1.0,0.998,1.0,1.0	1.0,1.0,1.0,1.0,1.0,1.0	-0.09
ENSMUSG00000056999	Ide	19	-	37272154	37272227	37271504	37271572	37276514	37276576	105,167,175,254,165,174	0,0,0,0,1,0	98,195,213,168,242,161	0,0,0,0,0,0	222	149	1	1.0	1.0,1.0,1.0,1.0,0.991,1.0	1.0,1.0,1.0,1.0,1.0,1.0	-0.002
ENSMUSG00000056999	Ide	19	-	37276514	37276576	37272154	37272227	37277740	37278013	52,142,137,159,122,156	0,0,0,0,0,0	64,152,156,158,176,145	0,0,0,0,0,2	211	149	1	1.0	1.0,1.0,1.0,1.0,1.0,1.0	1.0,1.0,1.0,1.0,1.0,0.981	0.003
ENSMUSG00000056999	Ide	19	-	37290043	37290188	37288097	37288208	37290669	37290878	0,0,3,0,0,4	0,45,62,69,56,92	0,0,5,2,0,2	2,73,79,70,55,51	294	149	1	1.0	NA,0.0,0.024,0.0,0.0,0.022	0.0,0.0,0.031,0.014,0.0,0.019	-0.001
ENSMUSG00000056999	Ide	19	-	37290043	37290188	37288097	37288208	37295882	37295965	0,0,2,1,0,6	0,0,0,1,0,0	0,0,3,0,0,2	0,2,3,0,0,0	294	149	1	1.0	NA,NA,1.0,0.336,NA,1.0	NA,0.0,0.336,NA,NA,1.0	0.333
ENSMUSG00000056999	Ide	19	-	37290669	37290814	37288097	37288208	37295882	37295965	0,89,136,150,101,159	0,0,0,1,0,0	2,150,169,149,119,99	0,2,3,0,0,0	294	149	1	1.0	NA,1.0,1.0,0.987,1.0,1.0	1.0,0.974,0.966,1.0,1.0,1.0	0.007
ENSMUSG00000056999	Ide	19	-	37295882	37295965	37288097	37288208	37298051	37298174	0,17,36,46,17,41	0,0,0,0,0,0	0,31,39,23,29,20	0,0,0,1,0,0	232	149	1	1.0	NA,1.0,1.0,1.0,1.0,1.0	NA,1.0,1.0,0.937,1.0,1.0	0.013
ENSMUSG00000039652	Cpeb3	19	-	37044521	37044703	37021290	37025087	37068172	37068291	0,10,16,12,3,17	0,0,0,0,0,0	0,9,21,16,6,19	0,0,0,5,0,0	331	149	1	1.0	NA,1.0,1.0,1.0,1.0,1.0	NA,1.0,1.0,0.59,1.0,1.0	0.082
ENSMUSG00000039652	Cpeb3	19	-	37054259	37054374	37044521	37044703	37068172	37068291	0,17,16,16,11,17	0,1,0,0,0,0	4,8,31,15,11,14	0,2,2,1,0,1	264	149	1	1.0	NA,0.906,1.0,1.0,1.0,1.0	1.0,0.693,0.897,0.894,1.0,0.888	0.086
ENSMUSG00000039652	Cpeb3	19	-	37068172	37068291	37054061	37054374	37087537	37087627	0,20,22,20,15,21	0,0,0,0,0,0	6,25,24,13,9,9	0,0,0,0,1,0	268	149	1	1.0	NA,1.0,1.0,1.0,1.0,1.0	1.0,1.0,1.0,1.0,0.833,1.0	0.028
ENSMUSG00000039652	Cpeb3	19	-	37105790	37105814	37088419	37088587	37126331	37126388	0,0,1,2,0,0	0,4,4,13,8,11	0,0,0,1,0,0	0,9,13,12,10,12	173	149	1	1.0	NA,0.0,0.177,0.117,0.0,0.0	NA,0.0,0.0,0.067,0.0,0.0	0.045
ENSMUSG00000040565	Btaf1	19	+	36958372	36958509	36956370	36956534	36961638	36961768	0,68,98,74,64,68	0,0,0,0,0,0	1,86,63,86,38,47	0,1,0,0,1,0	286	149	1	1.0	NA,1.0,1.0,1.0,1.0,1.0	1.0,0.978,1.0,1.0,0.952,1.0	0.012
ENSMUSG00000040565	Btaf1	19	+	36966675	36966852	36966491	36966587	36969055	36969196	0,62,102,107,68,123	0,2,0,1,2,1	0,96,100,102,65,85	0,2,0,0,2,1	326	149	1	1.0	NA,0.934,1.0,0.98,0.94,0.983	NA,0.956,1.0,1.0,0.937,0.975	-0.006
ENSMUSG00000040565	Btaf1	19	+	36972897	36973018	36969913	36970038	36978314	36978419	0,53,76,90,53,79	0,0,0,0,0,0	0,78,101,58,34,62	0,0,0,1,0,0	270	149	1	1.0	NA,1.0,1.0,1.0,1.0,1.0	NA,1.0,1.0,0.97,1.0,1.0	0.006
ENSMUSG00000040565	Btaf1	19	+	36983448	36983652	36981646	36981821	36986454	36986881	0,48,64,81,55,109	0,1,0,0,0,0	0,58,62,86,59,83	0,0,0,0,1,0	353	149	1	1.0	NA,0.953,1.0,1.0,1.0,1.0	NA,1.0,1.0,1.0,0.961,1.0	-0.002
ENSMUSG00000040565	Btaf1	19	+	36989387	36989497	36988875	36989029	36994269	36994422	0,32,44,37,28,57	0,0,0,0,0,0	0,34,40,39,16,20	0,0,0,0,0,1	259	149	1	1.0	NA,1.0,1.0,1.0,1.0,1.0	NA,1.0,1.0,1.0,1.0,0.92	0.016
ENSMUSG00000040565	Btaf1	19	+	36996529	36996607	36994798	36994966	36997505	36997635	0,60,50,65,46,66	0,0,0,0,0,0	0,63,80,49,55,53	0,0,0,0,0,2	227	149	1	1.0	NA,1.0,1.0,1.0,1.0,1.0	NA,1.0,1.0,1.0,1.0,0.946	0.011
ENSMUSG00000040565	Btaf1	19	+	37004431	37004643	37003487	37003640	37009579	37009739	8,177,190,224,153,196	0,0,0,0,0,0	12,238,179,231,233,155	0,0,0,1,2,0	361	149	1	1.0	1.0,1.0,1.0,1.0,1.0,1.0	1.0,1.0,1.0,0.99,0.98,1.0	0.005
ENSMUSG00000041180	Hectd2	19	+	36583935	36584074	36569372	36569502	36584895	36584998	0,5,4,4,2,9	0,1,0,0,0,2	0,5,3,11,11,10	0,0,0,0,0,0	288	149	1	1.0	NA,0.721,1.0,1.0,1.0,0.7	NA,1.0,1.0,1.0,1.0,1.0	-0.116
ENSMUSG00000041180	Hectd2	19	+	36597076	36597186	36595208	36595254	36598886	36599035	0,0,2,1,1,11	0,0,0,0,0,0	0,6,4,0,1,1	0,0,1,2,6,1	259	149	1	1.0	NA,NA,1.0,1.0,1.0,1.0	NA,1.0,0.697,0.0,0.087,0.365	0.57
ENSMUSG00000041180	Hectd2	19	+	36601428	36601528	36599595	36599719	36604249	36604357	0,0,0,0,5,0	0,1,1,0,2,0	0,3,3,0,1,0	0,0,0,0,0,3	249	149	1	1.0	NA,0.0,0.0,NA,0.599,NA	NA,1.0,1.0,NA,1.0,0.0	-0.55
ENSMUSG00000041180	Hectd2	19	+	36601431	36601528	36599595	36599719	36604249	36604357	0,0,0,0,5,1	0,1,1,0,2,0	0,3,3,0,0,0	0,0,0,0,0,3	246	149	1	1.0	NA,0.0,0.0,NA,0.602,1.0	NA,1.0,1.0,NA,NA,0.0	-0.266
ENSMUSG00000041180	Hectd2	19	+	36601469	36601528	36599595	36599719	36604249	36604357	0,0,0,0,3,0	0,1,1,0,2,0	0,1,1,0,0,0	0,0,0,0,0,3	208	149	1	1.0	NA,0.0,0.0,NA,0.518,NA	NA,1.0,1.0,NA,NA,0.0	-0.494
ENSMUSG00000041180	Hectd2	19	+	36612143	36612231	36611363	36611438	36612316	36612423	0,0,2,7,1,0	0,0,1,0,0,0	0,0,1,1,3,2	0,2,1,0,2,0	237	149	1	1.0	NA,NA,0.557,1.0,1.0,NA	NA,0.0,0.386,1.0,0.485,1.0	0.278
ENSMUSG00000024805	Pcgf5	19	+	36450563	36450623	36444987	36445077	36455620	36455943	0,18,21,28,23,31	10,30,21,47,26,46	12,35,33,20,53,31	27,33,23,41,40,32	209	149	0.564605003641	1.0	0.0,0.3,0.416,0.298,0.387,0.325	0.241,0.431,0.506,0.258,0.486,0.409	-0.101
ENSMUSG00000024800	Rpp30	19	+	36085065	36085121	36083715	36083818	36086958	36087015	6,52,57,95,71,82	0,0,1,4,0,0	8,75,61,75,81,81	0,0,0,0,0,0	205	149	1	1.0	1.0,1.0,0.976,0.945,1.0,1.0	1.0,1.0,1.0,1.0,1.0,1.0	-0.013
ENSMUSG00000045932	Ifit2	19	+	34562862	34562955	34550693	34551022	34570218	34570370	0,0,0,0,0,0	0,0,0,1,1,1	0,0,0,0,0,1	0,7,9,0,5,5	242	149	1	1.0	NA,NA,NA,0.0,0.0,0.0	NA,0.0,0.0,NA,0.0,0.11	-0.028
ENSMUSG00000024781	Lipa	19	-	34495059	34495131	34492317	34494213	34500096	34500168	164,4848,6487,8000,4405,6525	0,10,8,25,16,14	288,5736,5735,6078,5601,5235	0,18,11,14,9,13	221	149	1	1.0	1.0,0.997,0.998,0.995,0.995,0.997	1.0,0.995,0.997,0.997,0.998,0.996	-0.0
ENSMUSG00000024781	Lipa	19	-	34500096	34500168	34495059	34495131	34501502	34501649	169,4780,6295,8194,4449,6740	0,1,7,2,0,2	244,5877,5724,6045,5508,5295	0,0,0,0,2,1	221	149	1	1.0	1.0,1.0,0.998,1.0,1.0,1.0	1.0,1.0,1.0,1.0,0.999,1.0	-0.0
ENSMUSG00000024781	Lipa	19	-	34501502	34501649	34495059	34495131	34508988	34509098	0,13,55,34,28,17	0,0,0,1,0,0	0,26,24,34,41,26	0,0,0,0,0,0	296	149	1	1.0	NA,1.0,1.0,0.945,1.0,1.0	NA,1.0,1.0,1.0,1.0,1.0	-0.011
ENSMUSG00000024781	Lipa	19	-	34507008	34507145	34501502	34501649	34508988	34509098	76,6868,9260,11518,6482,9455	0,12,48,32,28,15	258,8935,8480,8707,7791,7146	0,26,24,34,39,25	286	149	1	1.0	1.0,0.997,0.99,0.995,0.992,0.997	1.0,0.994,0.995,0.993,0.99,0.993	0.001
ENSMUSG00000024781	Lipa	19	-	34507008	34507145	34501502	34501649	34510822	34511021	55,3395,4577,5678,3183,4535	0,1,2,3,0,2	151,4389,4124,4231,3809,3574	0,0,0,1,0,1	286	149	1	1.0	1.0,0.999,0.999,0.999,1.0,0.999	1.0,1.0,1.0,1.0,1.0,0.999	-0.0
ENSMUSG00000024781	Lipa	19	-	34508988	34509098	34501502	34501649	34510822	34511021	7,3663,4999,6401,3569,5386	0,1,2,3,0,2	70,4706,4552,4780,4145,3842	0,0,0,1,0,1	259	149	1	1.0	1.0,1.0,0.999,0.999,1.0,0.999	1.0,1.0,1.0,1.0,1.0,1.0	-0.001
ENSMUSG00000024781	Lipa	19	-	34508988	34509098	34507008	34507145	34510822	34511021	28,7126,9634,12209,6841,10289	0,2,1,0,1,1	177,9231,8884,9222,8095,7390	0,5,0,0,7,0	259	149	1	1.0	1.0,1.0,1.0,1.0,1.0,1.0	1.0,0.999,1.0,1.0,0.998,1.0	0.001
ENSMUSG00000024781	Lipa	19	-	34508988	34509098	34507008	34507145	34523421	34523539	21,2762,3721,4586,2636,3857	0,0,0,0,0,0	73,3619,3421,3527,3080,2831	0,0,1,0,0,0	259	149	1	1.0	1.0,1.0,1.0,1.0,1.0,1.0	1.0,1.0,0.999,1.0,1.0,1.0	0.0
ENSMUSG00000024781	Lipa	19	-	34510822	34511021	34507008	34507145	34523421	34523539	49,6863,9416,11641,6599,10026	0,0,0,0,0,0	139,8734,8324,8544,7450,7588	0,0,1,0,0,0	348	149	1	1.0	1.0,1.0,1.0,1.0,1.0,1.0	1.0,1.0,1.0,1.0,1.0,1.0	0.0
ENSMUSG00000024781	Lipa	19	-	34510822	34511021	34508988	34509098	34523421	34523539	56,11233,15342,19273,10813,16462	0,0,0,0,0,2	243,14348,13801,14262,12473,12162	0,0,0,0,0,0	348	149	1	1.0	1.0,1.0,1.0,1.0,1.0,1.0	1.0,1.0,1.0,1.0,1.0,1.0	0.0
ENSMUSG00000024778	Fas	19	+	34316568	34316677	34315178	34315316	34318589	34318651	0,5,17,35,10,16	0,0,1,0,2,1	5,9,21,20,23,9	0,0,1,2,1,0	258	149	1	1.0	NA,1.0,0.908,1.0,0.743,0.902	1.0,1.0,0.924,0.852,0.93,1.0	-0.04
ENSMUSG00000024778	Fas	19	+	34318782	34318836	34318589	34318651	34319309	34319389	0,11,10,29,11,22	0,0,1,0,0,0	6,5,10,17,16,11	0,0,1,0,0,0	203	149	1	1.0	NA,1.0,0.88,1.0,1.0,1.0	1.0,1.0,0.88,1.0,1.0,1.0	-0.004
ENSMUSG00000024778	Fas	19	+	34319309	34319389	34318589	34318651	34320560	34320585	0,7,4,20,6,8	0,0,0,0,0,0	4,6,8,14,17,9	0,0,0,0,0,1	229	149	1	1.0	NA,1.0,1.0,1.0,1.0,1.0	1.0,1.0,1.0,1.0,1.0,0.854	0.024
ENSMUSG00000071573	Rnls	19	-	33202474	33202648	33168321	33168497	33382366	33382525	0,22,33,25,18,20	0,0,0,0,0,0	2,18,21,20,41,19	3,0,0,0,0,0	323	149	1	1.0	NA,1.0,1.0,1.0,1.0,1.0	0.235,1.0,1.0,1.0,1.0,1.0	0.128
ENSMUSG00000071573	Rnls	19	-	33389916	33390059	33382366	33382525	33391079	33391185	0,13,13,20,12,25	0,0,4,7,7,4	2,29,21,19,22,15	0,1,5,0,1,7	292	149	1	1.0	NA,1.0,0.624,0.593,0.467,0.761	1.0,0.937,0.682,1.0,0.918,0.522	-0.154
ENSMUSG00000071573	Rnls	19	-	33391079	33391185	33382366	33382525	33391954	33392265	0,2,26,23,17,32	0,0,1,0,0,1	0,10,11,6,12,18	0,0,0,0,0,0	255	149	1	1.0	NA,1.0,0.938,1.0,1.0,0.949	NA,1.0,1.0,1.0,1.0,1.0	-0.023
ENSMUSG00000013663	Pten	19	+	32792548	32792593	32776014	32776099	32799860	32800099	0,18,25,35,26,34	0,0,0,0,0,0	2,29,18,28,13,12	0,0,0,0,0,1	194	149	1	1.0	NA,1.0,1.0,1.0,1.0,1.0	1.0,1.0,1.0,1.0,1.0,0.902	0.016
ENSMUSG00000013663	Pten	19	+	32798070	32798114	32792548	32792593	32799860	32800099	0,90,109,170,142,174	0,0,0,0,0,2	3,156,132,131,141,111	0,0,0,1,0,0	193	149	1	1.0	NA,1.0,1.0,1.0,1.0,0.985	1.0,1.0,1.0,0.99,1.0,1.0	-0.001
ENSMUSG00000013663	Pten	19	+	32811695	32811837	32799860	32800099	32815416	32815583	8,181,247,282,166,313	0,0,0,0,0,0	6,222,211,220,259,195	0,0,2,0,0,0	291	149	1	1.0	1.0,1.0,1.0,1.0,1.0,1.0	1.0,1.0,0.982,1.0,1.0,1.0	0.003
ENSMUSG00000024896	Minpp1	19	+	32493870	32493968	32491337	32491535	32498383	32498517	17,124,166,156,113,165	0,0,3,2,2,1	6,188,157,124,181,111	0,0,1,0,0,0	247	149	1	1.0	1.0,1.0,0.971,0.979,0.971,0.99	1.0,1.0,0.99,1.0,1.0,1.0	-0.013
ENSMUSG00000040451	Sgms1	19	-	32125225	32125392	32122726	32124524	32129540	32129694	56,193,267,356,186,333	0,1,0,8,1,4	35,258,222,211,255,202	0,8,0,0,3,7	316	149	1	1.0	1.0,0.989,1.0,0.955,0.989,0.975	1.0,0.938,1.0,1.0,0.976,0.932	0.01
ENSMUSG00000040451	Sgms1	19	-	32125225	32125392	32122726	32124524	32142745	32142863	33,113,154,210,100,198	0,0,0,0,0,0	18,167,119,110,152,115	0,1,0,0,0,0	316	149	1	1.0	1.0,1.0,1.0,1.0,1.0,1.0	1.0,0.987,1.0,1.0,1.0,1.0	0.002
ENSMUSG00000040451	Sgms1	19	-	32129540	32129694	32122726	32124524	32142745	32142863	1,103,111,139,78,115	0,0,0,0,0,0	10,93,81,108,124,91	0,1,0,0,0,0	303	149	1	1.0	1.0,1.0,1.0,1.0,1.0,1.0	1.0,0.979,1.0,1.0,1.0,1.0	0.003
ENSMUSG00000040451	Sgms1	19	-	32129540	32129694	32125225	32125392	32142745	32142863	24,184,225,277,164,247	0,2,1,0,1,1	27,179,186,211,224,171	0,3,2,2,0,0	303	149	1	1.0	1.0,0.978,0.991,1.0,0.988,0.992	1.0,0.967,0.979,0.981,1.0,1.0	0.004
ENSMUSG00000040451	Sgms1	19	-	32142745	32142863	32129540	32129694	32156569	32156647	1,83,85,110,53,93	0,0,6,2,0,0	8,71,69,97,99,72	0,0,0,2,0,1	267	149	1	1.0	1.0,1.0,0.888,0.968,1.0,1.0	1.0,1.0,1.0,0.964,1.0,0.976	-0.014
ENSMUSG00000040451	Sgms1	19	-	32142745	32142863	32129540	32129694	32159523	32160363	1,148,160,206,108,176	0,0,4,6,4,9	15,135,163,159,181,129	0,4,3,3,9,3	267	149	1	1.0	1.0,1.0,0.957,0.95,0.938,0.916	1.0,0.95,0.968,0.967,0.918,0.96	-0.0
ENSMUSG00000040451	Sgms1	19	-	32142745	32142863	32129540	32129694	32210827	32210990	1,74,80,99,50,91	0,0,0,5,0,0	8,54,63,83,90,66	0,0,0,0,0,0	267	149	1	1.0	1.0,1.0,1.0,0.917,1.0,1.0	1.0,1.0,1.0,1.0,1.0,1.0	-0.014
ENSMUSG00000040451	Sgms1	19	-	32142745	32142863	32129540	32129694	32223508	32223590	1,73,82,105,50,89	0,0,0,1,0,0	8,54,64,84,88,65	0,0,0,0,0,2	267	149	1	1.0	1.0,1.0,1.0,0.983,1.0,1.0	1.0,1.0,1.0,1.0,1.0,0.948	0.006
ENSMUSG00000040451	Sgms1	19	-	32156569	32156647	32129540	32129694	32159523	32160223	0,0,1,5,0,2	0,0,4,6,4,9	0,0,6,6,0,1	0,4,3,3,9,3	227	149	1	1.0	NA,NA,0.141,0.354,0.0,0.127	NA,0.0,0.568,0.568,0.0,0.18	-0.108
ENSMUSG00000040451	Sgms1	19	-	32156569	32156647	32142745	32142863	32159523	32160223	0,6,5,13,1,6	0,76,80,109,58,87	0,12,10,11,6,6	7,82,102,76,95,66	227	149	1	1.0	NA,0.049,0.039,0.073,0.011,0.043	0.0,0.088,0.06,0.087,0.04,0.056	-0.012
ENSMUSG00000040451	Sgms1	19	-	32157322	32157379	32156569	32156647	32159523	32160363	0,2,7,2,1,1	0,0,3,6,0,2	0,3,2,2,6,2	0,1,6,7,0,0	206	149	1	1.0	NA,1.0,0.628,0.194,1.0,0.266	NA,0.685,0.194,0.171,1.0,1.0	0.008
ENSMUSG00000040451	Sgms1	19	-	32159523	32160363	32129540	32129694	32210827	32210990	16,476,661,833,554,857	0,0,0,5,0,0	20,691,567,540,596,610	0,0,0,0,0,0	989	149	1	1.0	1.0,1.0,1.0,0.962,1.0,1.0	1.0,1.0,1.0,1.0,1.0,1.0	-0.006
ENSMUSG00000040451	Sgms1	19	-	32159523	32160363	32129540	32129694	32223508	32223590	16,484,659,863,567,876	0,0,0,1,0,0	25,724,559,565,622,669	0,0,0,0,0,2	989	149	1	1.0	1.0,1.0,1.0,0.992,1.0,1.0	1.0,1.0,1.0,1.0,1.0,0.981	0.002
ENSMUSG00000040451	Sgms1	19	-	32159523	32160363	32142745	32142863	32210827	32210990	16,552,737,936,608,935	0,1,0,1,0,2	27,769,666,613,682,673	0,0,0,0,4,3	989	149	1	1.0	1.0,0.988,1.0,0.993,1.0,0.986	1.0,1.0,1.0,1.0,0.963,0.971	0.005
ENSMUSG00000040451	Sgms1	19	-	32159523	32160363	32142745	32142863	32223508	32223590	16,560,735,966,621,954	0,0,2,7,0,0	32,802,658,638,708,732	0,0,1,1,2,2	989	149	1	1.0	1.0,1.0,0.982,0.954,1.0,1.0	1.0,1.0,0.99,0.99,0.982,0.982	-0.001
ENSMUSG00000040451	Sgms1	19	-	32247993	32248036	32220586	32223590	32289540	32289579	0,37,60,91,61,86	0,0,5,3,6,4	0,60,51,48,53,80	0,0,0,0,2,2	192	149	1	1.0	NA,1.0,0.903,0.959,0.888,0.943	NA,1.0,1.0,1.0,0.954,0.969	-0.046
ENSMUSG00000040451	Sgms1	19	-	32259975	32260097	32247993	32248036	32289540	32289631	0,0,2,18,1,6	0,29,39,52,43,63	0,10,10,9,3,4	0,44,39,34,32,51	271	149	1	1.0	NA,0.0,0.027,0.16,0.013,0.05	NA,0.111,0.124,0.127,0.049,0.041	-0.04
ENSMUSG00000040451	Sgms1	19	-	32289540	32289631	32247993	32248036	32351944	32352023	0,56,79,95,75,112	0,0,0,1,0,0	0,74,73,60,61,80	0,0,2,0,0,0	240	149	1	1.0	NA,1.0,1.0,0.983,1.0,1.0	NA,1.0,0.958,1.0,1.0,1.0	0.005
ENSMUSG00000040451	Sgms1	19	-	32351944	32352023	32289278	32289631	32388219	32388463	0,51,66,113,56,79	0,0,0,0,0,0	0,62,58,52,59,57	0,0,1,0,0,0	228	149	1	1.0	NA,1.0,1.0,1.0,1.0,1.0	NA,1.0,0.974,1.0,1.0,1.0	0.005
ENSMUSG00000024817	Uhrf2	19	+	30039063	30039297	30030512	30030931	30071242	30071461	17,167,163,274,152,231	0,0,0,3,0,0	25,165,190,187,140,149	0,0,0,0,0,0	383	149	1	1.0	1.0,1.0,1.0,0.973,1.0,1.0	1.0,1.0,1.0,1.0,1.0,1.0	-0.005
ENSMUSG00000024817	Uhrf2	19	+	30056234	30056494	30039063	30039297	30071242	30071461	53,216,261,332,226,323	0,15,10,22,14,23	33,201,284,200,211,218	0,20,19,23,17,16	409	149	1	1.0	1.0,0.84,0.905,0.846,0.855,0.836	1.0,0.785,0.845,0.76,0.819,0.832	0.04
ENSMUSG00000024817	Uhrf2	19	+	30071242	30071461	30039063	30039297	30075083	30075270	0,57,76,94,67,96	0,0,2,0,0,0	1,81,67,64,77,71	0,0,0,1,0,0	368	149	1	1.0	NA,1.0,0.939,1.0,1.0,1.0	1.0,1.0,1.0,0.963,1.0,1.0	-0.006
ENSMUSG00000024817	Uhrf2	19	+	30073893	30074003	30071242	30071461	30075083	30075270	1,165,213,247,175,295	0,0,0,0,1,1	16,168,236,197,210,166	0,3,4,0,2,1	259	149	1	1.0	1.0,1.0,1.0,1.0,0.99,0.994	1.0,0.97,0.971,1.0,0.984,0.99	0.011
ENSMUSG00000024817	Uhrf2	19	+	30078013	30078137	30075083	30075270	30079838	30079943	0,70,137,141,78,193	0,0,0,0,0,0	2,105,132,143,124,134	0,0,0,0,9,0	273	149	1	1.0	NA,1.0,1.0,1.0,1.0,1.0	1.0,1.0,1.0,1.0,0.883,1.0	0.019
ENSMUSG00000024817	Uhrf2	19	+	30078539	30078647	30078013	30078137	30079838	30079943	5,163,281,286,166,279	0,0,1,8,3,8	3,178,212,218,215,234	0,0,2,8,10,4	257	149	1	1.0	1.0,1.0,0.994,0.954,0.97,0.953	1.0,1.0,0.984,0.94,0.926,0.971	0.008
ENSMUSG00000024817	Uhrf2	19	+	30082733	30082840	30079838	30079943	30086245	30086408	12,231,339,423,245,324	0,0,0,0,0,0	28,278,278,273,299,290	0,0,0,3,0,1	256	149	1	1.0	1.0,1.0,1.0,1.0,1.0,1.0	1.0,1.0,1.0,0.981,1.0,0.994	0.004
ENSMUSG00000024817	Uhrf2	19	+	30082733	30082840	30079838	30079943	30087175	30087316	2,76,128,158,87,124	0,0,0,1,0,2	6,94,97,80,116,117	0,0,0,2,0,0	256	149	1	1.0	1.0,1.0,1.0,0.989,1.0,0.973	1.0,1.0,1.0,0.959,1.0,1.0	0.0
ENSMUSG00000024817	Uhrf2	19	+	30086245	30086408	30079838	30079943	30087175	30087316	6,139,143,223,143,175	0,0,0,1,0,2	16,154,147,138,124,140	0,0,0,2,0,0	312	149	1	1.0	1.0,1.0,1.0,0.991,1.0,0.977	1.0,1.0,1.0,0.971,1.0,1.0	-0.0
ENSMUSG00000024817	Uhrf2	19	+	30086245	30086408	30082733	30082840	30087175	30087316	16,287,350,483,298,379	0,0,0,0,0,4	38,328,328,318,300,307	0,0,0,0,0,2	312	149	1	1.0	1.0,1.0,1.0,1.0,1.0,0.978	1.0,1.0,1.0,1.0,1.0,0.987	-0.002
ENSMUSG00000046138	9930021J03Rik	19	-	29729831	29729959	29723389	29723505	29735115	29735205	0,5,16,9,5,0	0,6,21,9,23,27	0,11,4,20,10,9	0,5,12,12,10,10	277	149	1	1.0	NA,0.31,0.291,0.35,0.105,0.0	NA,0.542,0.152,0.473,0.35,0.326	-0.157
ENSMUSG00000046138	9930021J03Rik	19	-	29735115	29735205	29723389	29723505	29743532	29743612	0,16,29,19,32,38	0,0,0,0,6,0	3,24,24,29,14,29	0,0,0,1,0,0	239	149	1	1.0	NA,1.0,1.0,1.0,0.769,1.0	1.0,1.0,1.0,0.948,1.0,1.0	-0.038
ENSMUSG00000046138	9930021J03Rik	19	-	29743532	29743612	29735115	29735205	29753599	29753662	0,21,33,24,31,27	0,0,0,0,0,0	0,46,22,37,12,30	0,0,1,0,0,0	229	149	1	1.0	NA,1.0,1.0,1.0,1.0,1.0	NA,1.0,0.935,1.0,1.0,1.0	0.013
ENSMUSG00000046138	9930021J03Rik	19	-	29753599	29755017	29735115	29735205	29805281	29805989	10,141,201,159,107,204	0,0,0,0,0,1	2,158,167,179,83,174	0,0,0,0,0,0	1567	149	1	1.0	1.0,1.0,1.0,1.0,1.0,0.951	1.0,1.0,1.0,1.0,1.0,1.0	-0.008
ENSMUSG00000046138	9930021J03Rik	19	-	29753599	29755017	29743532	29743612	29786248	29786449	10,166,222,185,124,221	0,0,0,0,0,4	2,199,180,212,98,195	0,0,0,0,0,2	1567	149	1	1.0	1.0,1.0,1.0,1.0,1.0,0.84	1.0,1.0,1.0,1.0,1.0,0.903	-0.011
ENSMUSG00000046138	9930021J03Rik	19	-	29786248	29786449	29753599	29755017	29805281	29805507	0,18,14,39,35,39	0,0,0,1,0,0	0,19,24,36,29,22	0,5,6,0,0,3	350	149	1	1.0	NA,1.0,1.0,0.943,1.0,1.0	NA,0.618,0.63,1.0,1.0,0.757	0.188
ENSMUSG00000097855	A930007I19Rik	19	-	29488370	29488583	29486354	29487671	29499811	29500079	1,4,10,5,17,8	0,0,0,2,0,1	0,11,13,4,9,12	0,0,0,0,0,0	362	149	1	1.0	1.0,1.0,1.0,0.507,1.0,0.767	NA,1.0,1.0,1.0,1.0,1.0	-0.121
ENSMUSG00000097855	A930007I19Rik	19	-	29510148	29510329	29499811	29500079	29520847	29520969	0,0,1,1,0,0	0,0,0,0,0,0	0,0,0,0,0,0	0,0,0,1,0,0	330	149	1	1.0	NA,NA,1.0,1.0,NA,NA	NA,NA,NA,0.0,NA,NA	1.0
ENSMUSG00000024789	Jak2	19	+	29252436	29252519	29251827	29252118	29262182	29262433	0,38,61,86,52,54	0,0,0,0,0,0	0,69,48,56,69,57	0,0,0,1,0,0	232	149	1	1.0	NA,1.0,1.0,1.0,1.0,1.0	NA,1.0,1.0,0.973,1.0,1.0	0.005
ENSMUSG00000024789	Jak2	19	+	29275001	29275119	29271350	29271474	29276749	29276895	0,87,96,138,72,124	0,0,0,0,0,0	0,110,94,102,119,77	0,0,0,0,0,1	267	149	1	1.0	NA,1.0,1.0,1.0,1.0,1.0	NA,1.0,1.0,1.0,1.0,0.977	0.005
ENSMUSG00000024789	Jak2	19	+	29287900	29288087	29286300	29286412	29288673	29288801	0,123,206,199,128,224	0,0,0,1,0,0	0,201,139,190,160,215	0,0,0,0,0,0	336	149	1	1.0	NA,1.0,1.0,0.989,1.0,1.0	NA,1.0,1.0,1.0,1.0,1.0	-0.002
ENSMUSG00000024789	Jak2	19	+	29287900	29288087	29286300	29286412	29294855	29294943	0,66,122,108,74,114	0,0,0,0,0,1	0,102,80,104,69,126	0,0,0,0,0,0	336	149	1	1.0	NA,1.0,1.0,1.0,1.0,0.981	NA,1.0,1.0,1.0,1.0,1.0	-0.004
ENSMUSG00000024789	Jak2	19	+	29287900	29288087	29286300	29286412	29295641	29295769	0,66,122,108,74,114	0,0,0,0,0,0	0,104,80,105,69,126	0,0,0,0,4,0	336	149	1	1.0	NA,1.0,1.0,1.0,1.0,1.0	NA,1.0,1.0,1.0,0.884,1.0	0.023
ENSMUSG00000024789	Jak2	19	+	29288673	29288801	29286300	29286412	29294855	29294943	0,4,5,3,3,6	0,0,0,0,0,1	0,7,6,7,6,7	0,0,0,0,0,0	277	149	1	1.0	NA,1.0,1.0,1.0,1.0,0.763	NA,1.0,1.0,1.0,1.0,1.0	-0.047
ENSMUSG00000024789	Jak2	19	+	29288673	29288801	29286300	29286412	29295641	29295769	0,1,0,1,1,2	0,0,0,0,0,0	0,1,0,0,1,0	0,0,0,0,4,0	277	149	1	1.0	NA,1.0,NA,1.0,1.0,1.0	NA,1.0,NA,NA,0.119,NA	0.441
ENSMUSG00000024789	Jak2	19	+	29288673	29288801	29287900	29288087	29291166	29291301	0,86,136,148,88,178	0,0,0,0,0,0	0,133,92,135,138,126	0,0,0,0,1,1	277	149	1	1.0	NA,1.0,1.0,1.0,1.0,1.0	NA,1.0,1.0,1.0,0.987,0.985	0.006
ENSMUSG00000024789	Jak2	19	+	29288673	29288801	29287900	29288087	29294855	29294943	0,48,81,79,51,97	0,0,0,0,1,0	0,92,52,76,80,88	0,0,0,0,0,0	277	149	1	1.0	NA,1.0,1.0,1.0,0.965,1.0	NA,1.0,1.0,1.0,1.0,1.0	-0.007
ENSMUSG00000024789	Jak2	19	+	29288673	29288801	29287900	29288087	29295641	29295769	0,45,75,77,49,93	0,0,0,0,1,0	0,86,46,68,73,81	0,2,0,1,0,0	277	149	1	1.0	NA,1.0,1.0,1.0,0.963,1.0	NA,0.959,1.0,0.973,1.0,1.0	0.006
ENSMUSG00000024789	Jak2	19	+	29291166	29291301	29287900	29288087	29294855	29294943	0,40,43,86,41,74	0,0,0,0,1,0	0,51,57,68,54,65	0,0,0,0,0,0	284	149	1	1.0	NA,1.0,1.0,1.0,0.956,1.0	NA,1.0,1.0,1.0,1.0,1.0	-0.009
ENSMUSG00000024789	Jak2	19	+	29291166	29291301	29287900	29288087	29295641	29295769	0,0,4,0,0,8	0,0,0,0,1,0	0,0,0,0,1,1	0,2,0,1,0,0	284	149	1	1.0	NA,NA,1.0,NA,0.0,1.0	NA,0.0,NA,0.0,1.0,1.0	0.167
ENSMUSG00000024789	Jak2	19	+	29291166	29291301	29288673	29288801	29294855	29294943	0,82,104,157,81,161	0,4,6,2,3,6	0,99,103,135,119,109	0,7,6,8,8,7	284	149	1	1.0	NA,0.915,0.901,0.976,0.934,0.934	NA,0.881,0.9,0.899,0.886,0.891	0.041
ENSMUSG00000024789	Jak2	19	+	29291166	29291301	29288673	29288801	29295641	29295769	0,40,61,69,37,84	0,1,0,0,1,2	0,45,38,64,60,44	0,1,0,0,1,0	284	149	1	1.0	NA,0.955,1.0,1.0,0.951,0.957	NA,0.959,1.0,1.0,0.969,1.0	-0.013
ENSMUSG00000024789	Jak2	19	+	29294855	29294943	29286300	29286412	29295641	29295769	0,39,39,59,44,54	0,0,0,0,0,0	0,52,54,54,41,32	0,0,0,0,4,0	237	149	1	1.0	NA,1.0,1.0,1.0,1.0,1.0	NA,1.0,1.0,1.0,0.866,1.0	0.027
ENSMUSG00000024789	Jak2	19	+	29294855	29294943	29287900	29288087	29295641	29295769	0,39,39,59,45,53	0,0,0,0,1,0	0,52,54,54,41,32	0,2,0,1,0,0	237	149	1	1.0	NA,1.0,1.0,1.0,0.966,1.0	NA,0.942,1.0,0.971,1.0,1.0	0.011
ENSMUSG00000024789	Jak2	19	+	29294855	29294943	29288673	29288801	29295641	29295769	0,43,45,61,47,59	0,1,0,0,1,2	0,59,60,62,49,39	0,1,0,0,1,0	237	149	1	1.0	NA,0.964,1.0,1.0,0.967,0.949	NA,0.974,1.0,1.0,0.969,1.0	-0.013
ENSMUSG00000024789	Jak2	19	+	29294855	29294943	29291166	29291301	29295641	29295769	0,81,86,147,88,138	0,0,4,0,0,8	0,106,119,125,100,97	0,0,0,0,0,0	237	149	1	1.0	NA,1.0,0.931,1.0,1.0,0.916	NA,1.0,1.0,1.0,1.0,1.0	-0.031
ENSMUSG00000024789	Jak2	19	+	29296509	29296648	29295641	29295769	29298292	29298444	14,123,153,234,170,246	0,0,0,2,0,0	2,187,187,194,186,156	0,2,0,4,0,1	288	149	1	1.0	1.0,1.0,1.0,0.984,1.0,1.0	1.0,0.98,1.0,0.962,1.0,0.988	0.009
ENSMUSG00000024789	Jak2	19	+	29301611	29301736	29300908	29301098	29310927	29311041	0,75,58,93,77,86	0,0,0,0,0,1	5,71,47,82,96,78	0,0,0,0,0,0	274	149	1	1.0	NA,1.0,1.0,1.0,1.0,0.979	1.0,1.0,1.0,1.0,1.0,1.0	-0.004
ENSMUSG00000024789	Jak2	19	+	29301898	29302071	29301611	29301736	29309594	29309712	8,148,203,277,209,280	0,5,0,0,1,0	29,182,194,210,223,234	0,0,0,0,0,0	322	149	1	1.0	1.0,0.932,1.0,1.0,0.99,1.0	1.0,1.0,1.0,1.0,1.0,1.0	-0.013
ENSMUSG00000024789	Jak2	19	+	29309594	29309712	29301611	29301736	29310927	29311041	3,72,74,118,90,104	0,0,0,0,0,0	24,77,104,66,94,79	0,0,1,0,0,0	267	149	1	1.0	1.0,1.0,1.0,1.0,1.0,1.0	1.0,1.0,0.983,1.0,1.0,1.0	0.003
ENSMUSG00000040929	Rfx3	19	-	27806187	27806342	27802381	27802479	27806792	27806908	0,1,13,4,4,8	0,0,0,0,0,0	0,0,7,8,0,1	0,1,0,0,0,1	304	149	1	1.0	NA,1.0,1.0,1.0,1.0,1.0	NA,0.0,1.0,1.0,NA,0.329	0.418
ENSMUSG00000040929	Rfx3	19	-	27815484	27815606	27813577	27813690	27826032	27826152	0,10,10,4,6,2	0,0,0,0,0,0	0,4,0,9,0,0	0,0,1,0,0,0	271	149	1	1.0	NA,1.0,1.0,1.0,1.0,1.0	NA,1.0,0.0,1.0,NA,NA	0.333
ENSMUSG00000040929	Rfx3	19	-	27837406	27837481	27830610	27830792	27849710	27849969	0,3,4,1,11,2	0,0,2,0,1,1	2,2,6,1,2,1	0,0,1,0,0,2	224	149	1	1.0	NA,1.0,0.571,1.0,0.88,0.571	1.0,1.0,0.8,1.0,1.0,0.25	-0.037
ENSMUSG00000040929	Rfx3	19	-	27923207	27923266	27900778	27900903	27982853	27982946	0,0,0,0,0,2	0,0,0,0,0,0	0,2,1,0,0,0	0,0,0,0,2,0	208	149	1	1.0	NA,NA,NA,NA,NA,1.0	NA,1.0,1.0,NA,0.0,NA	0.333
ENSMUSG00000040929	Rfx3	19	-	27923207	27923266	27900778	27900903	28010971	28011166	0,0,0,0,1,5	0,0,0,1,0,0	0,1,1,0,2,0	0,0,0,0,0,0	208	149	1	1.0	NA,NA,NA,0.0,1.0,1.0	NA,1.0,1.0,NA,1.0,NA	-0.333
ENSMUSG00000040929	Rfx3	19	-	27982853	27982946	27923207	27923266	28010971	28011045	0,0,0,0,0,0	0,0,0,0,1,3	0,1,0,0,0,0	0,0,0,0,2,0	242	149	1	1.0	NA,NA,NA,NA,0.0,0.0	NA,1.0,NA,NA,0.0,NA	-0.5
ENSMUSG00000024921	Smarca2	19	+	26749851	26749947	26748188	26748340	26751823	26752041	0,5,3,0,6,3	0,0,0,0,0,0	0,8,0,1,1,3	0,0,5,0,0,0	245	149	1	1.0	NA,1.0,1.0,NA,1.0,1.0	NA,1.0,0.0,1.0,1.0,1.0	0.2
ENSMUSG00000024921	Smarca2	19	+	26759877	26759931	26751823	26752041	26770937	26771043	0,31,51,55,39,43	0,23,47,55,31,59	0,57,56,31,72,45	14,22,51,48,56,43	203	149	1	1.0	NA,0.497,0.443,0.423,0.48,0.349	0.0,0.655,0.446,0.322,0.486,0.434	0.048
ENSMUSG00000024921	Smarca2	19	+	26759877	26759931	26751823	26752041	26771507	26771609	0,15,17,13,18,13	0,11,1,15,3,6	0,12,23,11,21,16	0,6,7,6,19,3	203	149	1	1.0	NA,0.5,0.926,0.389,0.815,0.614	NA,0.595,0.707,0.574,0.448,0.797	0.025
ENSMUSG00000024921	Smarca2	19	+	26770937	26771043	26751823	26752041	26771507	26771609	0,69,103,152,73,131	0,11,1,15,3,6	17,67,121,103,136,95	0,6,7,6,19,3	255	149	1	1.0	NA,0.786,0.984,0.856,0.934,0.927	1.0,0.867,0.91,0.909,0.807,0.949	-0.01
ENSMUSG00000024921	Smarca2	19	+	26776100	26776243	26774172	26774305	26777334	26777381	20,113,160,279,134,206	0,0,0,0,0,1	35,153,191,201,328,163	0,0,0,2,0,2	292	149	1	1.0	1.0,1.0,1.0,1.0,1.0,0.991	1.0,1.0,1.0,0.981,1.0,0.977	0.005
ENSMUSG00000024878	Cbwd1	19	-	24922596	24922662	24921020	24921150	24922755	24922824	32,33,30,32,18,16	0,0,1,0,0,0	35,25,31,35,35,17	0,0,0,0,0,0	215	149	1	1.0	1.0,1.0,0.954,1.0,1.0,1.0	1.0,1.0,1.0,1.0,1.0,1.0	-0.008
ENSMUSG00000024878	Cbwd1	19	-	24942682	24942729	24940748	24940835	24948068	24948106	0,23,34,22,18,25	0,0,0,0,2,0	5,25,38,21,31,23	0,0,0,0,0,0	196	149	1	1.0	NA,1.0,1.0,1.0,0.872,1.0	1.0,1.0,1.0,1.0,1.0,1.0	-0.026
ENSMUSG00000024878	Cbwd1	19	-	24953259	24953351	24949201	24949261	24955335	24955432	0,40,31,32,24,53	0,0,0,0,0,0	8,36,42,7,51,39	0,0,0,1,0,0	241	149	1	1.0	NA,1.0,1.0,1.0,1.0,1.0	1.0,1.0,1.0,0.812,1.0,1.0	0.031
ENSMUSG00000024878	Cbwd1	19	-	24955335	24955432	24953259	24953351	24957903	24957990	0,36,33,50,24,65	0,0,0,0,2,0	7,37,45,22,43,41	0,0,0,0,0,0	246	149	1	1.0	NA,1.0,1.0,1.0,0.879,1.0	1.0,1.0,1.0,1.0,1.0,1.0	-0.024
ENSMUSG00000059363	Fxn	19	-	24267301	24267399	24261452	24262053	24272346	24272467	66,28,41,57,28,69	0,0,0,4,0,0	58,40,53,42,47,26	0,0,0,0,0,0	247	149	1	1.0	1.0,1.0,1.0,0.896,1.0,1.0	1.0,1.0,1.0,1.0,1.0,1.0	-0.017
ENSMUSG00000024812	Tjp2	19	-	24096583	24096669	24094504	24095590	24098000	24098315	6,54,71,103,54,89	0,3,0,0,0,1	13,73,66,73,89,56	0,3,0,0,1,0	235	149	1	1.0	1.0,0.919,1.0,1.0,1.0,0.983	1.0,0.939,1.0,1.0,0.983,1.0	-0.003
ENSMUSG00000024812	Tjp2	19	-	24099452	24099563	24098000	24098315	24100701	24100914	2,57,71,97,63,125	0,1,3,2,0,0	16,73,97,39,82,58	0,1,1,0,0,0	260	149	1	1.0	1.0,0.97,0.931,0.965,1.0,1.0	1.0,0.977,0.982,1.0,1.0,1.0	-0.016
ENSMUSG00000024812	Tjp2	19	-	24112745	24112956	24111425	24111619	24114075	24114184	0,112,130,106,85,103	0,2,0,1,0,4	9,122,99,81,110,94	0,0,0,1,1,1	360	149	1	1.0	NA,0.959,1.0,0.978,1.0,0.914	1.0,1.0,1.0,0.971,0.979,0.975	-0.017
ENSMUSG00000024812	Tjp2	19	-	24114075	24114184	24111425	24111619	24119944	24120095	0,44,40,45,44,52	0,0,0,0,0,0	1,55,60,28,39,29	0,0,0,1,0,0	258	149	1	1.0	NA,1.0,1.0,1.0,1.0,1.0	1.0,1.0,1.0,0.942,1.0,1.0	0.01
ENSMUSG00000024943	Smc5	19	-	23215154	23215199	23214644	23214740	23218404	23218530	0,20,25,20,17,22	0,27,26,28,14,17	10,24,35,23,32,27	1,21,33,15,31,20	194	149	1	1.0	NA,0.363,0.425,0.354,0.483,0.498	0.885,0.467,0.449,0.541,0.442,0.509	-0.124
ENSMUSG00000024943	Smc5	19	-	23238884	23238998	23235873	23235968	23242635	23242790	0,78,86,98,53,96	0,0,0,0,0,0	1,60,69,87,92,84	0,0,4,0,2,0	263	149	1	1.0	NA,1.0,1.0,1.0,1.0,1.0	1.0,1.0,0.907,1.0,0.963,1.0	0.022
ENSMUSG00000024943	Smc5	19	-	23259646	23259787	23257487	23257649	23261332	23261467	14,66,94,78,64,72	0,0,0,0,0,0	0,92,66,100,77,74	0,1,0,0,0,0	290	149	1	1.0	1.0,1.0,1.0,1.0,1.0,1.0	NA,0.979,1.0,1.0,1.0,1.0	0.004
ENSMUSG00000024754	Tmem2	19	+	21780170	21780252	21778341	21778786	21792637	21792980	0,0,1,2,2,0	0,10,22,17,15,26	0,10,9,1,3,0	0,0,17,13,13,16	231	149	1	1.0	NA,0.0,0.028,0.071,0.079,0.0	NA,1.0,0.255,0.047,0.13,0.0	-0.251
ENSMUSG00000024754	Tmem2	19	+	21847936	21848035	21844619	21844839	21852224	21852379	0,25,40,43,46,71	0,0,0,1,4,0	0,65,64,34,70,40	0,0,0,1,1,0	248	149	1	1.0	NA,1.0,1.0,0.963,0.874,1.0	NA,1.0,1.0,0.953,0.977,1.0	-0.019
ENSMUSG00000024754	Tmem2	19	+	21852224	21852379	21847936	21848035	21855658	21855762	0,31,46,41,33,74	0,3,0,0,2,0	0,89,81,31,89,60	0,1,0,1,1,0	304	149	1	1.0	NA,0.835,1.0,1.0,0.89,1.0	NA,0.978,1.0,0.938,0.978,1.0	-0.034
ENSMUSG00000024754	Tmem2	19	+	21855658	21855762	21852224	21852379	21856154	21858327	7,42,43,38,29,57	0,0,0,0,0,0	6,65,55,32,59,53	0,1,0,0,0,0	253	149	1	1.0	1.0,1.0,1.0,1.0,1.0,1.0	1.0,0.975,1.0,1.0,1.0,1.0	0.004
ENSMUSG00000035171	1110059E24Rik	19	-	21610605	21610662	21598825	21598868	21619108	21619215	0,0,0,0,1,0	2,54,54,44,35,53	0,0,3,0,2,0	1,60,53,55,68,41	206	149	1	1.0	0.0,0.0,0.0,0.0,0.02,0.0	0.0,0.0,0.039,0.0,0.021,0.0	-0.007
ENSMUSG00000035171	1110059E24Rik	19	-	21619108	21619215	21598324	21598868	21652606	21652917	8,96,88,87,64,87	0,13,15,8,6,25	3,97,91,92,110,75	0,13,15,14,22,9	256	149	1	1.0	1.0,0.811,0.773,0.864,0.861,0.669	1.0,0.813,0.779,0.793,0.744,0.829	0.003
ENSMUSG00000035171	1110059E24Rik	19	-	21630509	21630796	21619108	21619215	21652606	21652610	0,3,0,0,0,0	6,60,40,52,37,41	0,0,0,0,0,0	2,43,51,55,66,42	436	149	1	1.0	0.0,0.017,0.0,0.0,0.0,0.0	0.0,0.0,0.0,0.0,0.0,0.0	0.003
ENSMUSG00000024750	Zfand5	19	+	21276977	21277089	21276425	21276585	21279624	21279750	70,201,183,244,157,206	0,0,0,3,0,0	69,217,179,195,233,153	0,0,0,0,0,0	261	149	1	1.0	1.0,1.0,1.0,0.979,1.0,1.0	1.0,1.0,1.0,1.0,1.0,1.0	-0.003
ENSMUSG00000024750	Zfand5	19	+	21277654	21277758	21275979	21277089	21279624	21279750	323,672,798,1347,765,1052	8,25,11,23,10,9	344,839,734,946,1175,781	4,2,10,3,14,10	253	149	1	1.0	0.96,0.941,0.977,0.972,0.978,0.986	0.981,0.996,0.977,0.995,0.98,0.979	-0.016
ENSMUSG00000024750	Zfand5	19	+	21279624	21279750	21277654	21277758	21280422	21280433	579,786,883,1513,830,1193	0,0,0,3,0,1	544,1001,895,1078,1441,889	0,0,0,0,1,1	275	149	1	1.0	1.0,1.0,1.0,0.996,1.0,0.998	1.0,1.0,1.0,1.0,0.999,0.998	-0.0
ENSMUSG00000024726	Carnmt1	19	+	18693648	18693762	18679103	18679267	18704019	18704788	0,0,0,2,0,3	0,2,0,0,0,0	0,9,0,0,1,2	0,0,0,0,0,0	263	149	1	1.0	NA,0.0,NA,1.0,NA,1.0	NA,1.0,NA,NA,1.0,1.0	-0.333
ENSMUSG00000024726	Carnmt1	19	+	18703360	18703464	18693648	18693762	18704019	18704788	0,47,41,62,21,60	0,0,2,2,1,6	30,35,73,45,107,45	0,6,0,0,4,7	253	149	1	1.0	NA,1.0,0.924,0.948,0.925,0.855	1.0,0.775,1.0,1.0,0.94,0.791	0.013
ENSMUSG00000037847	Nmrk1	19	+	18638917	18639399	18636078	18636142	18639517	18639608	0,4,7,3,4,10	0,22,32,40,22,39	0,9,15,2,6,4	12,30,17,30,34,25	631	149	1	1.0	NA,0.041,0.049,0.017,0.041,0.057	0.0,0.066,0.172,0.015,0.04,0.036	-0.014
ENSMUSG00000037847	Nmrk1	19	+	18639517	18639608	18636078	18636142	18639885	18639934	0,58,44,68,38,51	0,0,0,0,0,0	14,48,36,54,56,36	0,0,1,0,0,0	240	149	1	1.0	NA,1.0,1.0,1.0,1.0,1.0	1.0,1.0,0.957,1.0,1.0,1.0	0.007
ENSMUSG00000037847	Nmrk1	19	+	18641402	18641474	18641123	18641271	18642173	18642280	6,53,29,77,45,57	0,0,1,0,0,0	16,66,37,57,33,39	0,0,0,0,0,0	221	149	1	1.0	1.0,1.0,0.951,1.0,1.0,1.0	1.0,1.0,1.0,1.0,1.0,1.0	-0.008
ENSMUSG00000038843	Gcnt1	19	-	17333109	17333256	17326140	17330488	17356556	17356667	0,94,132,182,127,145	0,0,0,0,0,0	6,112,119,127,127,148	0,0,2,0,0,0	296	149	1	1.0	NA,1.0,1.0,1.0,1.0,1.0	1.0,1.0,0.968,1.0,1.0,1.0	0.005
ENSMUSG00000039126	Prune2	19	+	17199112	17199215	17193255	17193429	17199780	17199912	0,13,18,20,20,26	0,2,1,2,0,1	2,17,28,11,13,20	0,6,1,0,3,2	252	149	1	1.0	NA,0.794,0.914,0.855,1.0,0.939	1.0,0.626,0.943,1.0,0.719,0.855	0.043
ENSMUSG00000039126	Prune2	19	+	17211677	17211713	17208230	17208329	17212291	17212330	0,0,0,0,0,1	0,0,2,0,0,0	0,0,2,1,0,0	0,0,0,0,0,0	185	149	1	1.0	NA,NA,0.0,NA,NA,1.0	NA,NA,1.0,1.0,NA,NA	-0.5
ENSMUSG00000039126	Prune2	19	+	17212291	17212330	17208230	17208329	17220783	17221809	0,0,4,0,0,0	0,6,16,10,9,11	0,0,0,0,0,0	0,25,14,12,8,12	188	149	1	1.0	NA,0.0,0.165,0.0,0.0,0.0	NA,0.0,0.0,0.0,0.0,0.0	0.033
ENSMUSG00000024639	Gnaq	19	+	16378156	16378310	16334980	16335110	16383203	16387463	34,334,420,462,268,496	0,0,1,3,1,0	10,384,355,412,326,319	0,0,0,0,0,0	303	149	1	1.0	1.0,1.0,0.995,0.987,0.992,1.0	1.0,1.0,1.0,1.0,1.0,1.0	-0.004
ENSMUSG00000041491	Cep78	19	-	15959531	15959700	15955773	15956403	15960942	15961109	37,27,43,50,37,59	0,3,1,6,0,2	14,65,47,50,78,30	2,2,1,5,5,3	318	149	1	1.0	1.0,0.808,0.953,0.796,1.0,0.933	0.766,0.938,0.957,0.824,0.88,0.824	0.05
ENSMUSG00000041491	Cep78	19	-	15959531	15959700	15955773	15956403	15962371	15962449	21,9,28,27,24,34	0,1,1,0,0,0	8,43,30,34,41,17	0,0,0,1,2,0	318	149	1	1.0	1.0,0.808,0.929,1.0,1.0,1.0	1.0,1.0,1.0,0.941,0.906,1.0	-0.018
ENSMUSG00000041491	Cep78	19	-	15959531	15959700	15955773	15956403	15969071	15969200	21,9,28,27,24,34	0,0,0,0,0,1	8,43,28,35,41,17	0,2,2,0,5,0	318	149	1	1.0	1.0,1.0,1.0,1.0,1.0,0.941	1.0,0.91,0.868,1.0,0.793,1.0	0.062
ENSMUSG00000041491	Cep78	19	-	15960942	15961109	15955773	15956403	15962371	15962449	3,23,28,28,24,19	0,1,1,0,0,0	19,30,13,24,50,26	0,0,0,1,2,0	316	149	1	1.0	1.0,0.916,0.93,1.0,1.0,1.0	1.0,1.0,1.0,0.919,0.922,1.0	0.001
ENSMUSG00000041491	Cep78	19	-	15960942	15961109	15955773	15956403	15969071	15969200	0,5,9,10,4,4	0,0,0,0,0,1	2,9,2,8,16,12	0,2,2,0,5,0	316	149	1	1.0	NA,1.0,1.0,1.0,1.0,0.654	1.0,0.68,0.32,1.0,0.601,1.0	0.164
ENSMUSG00000041491	Cep78	19	-	15960942	15961109	15959531	15959700	15962371	15962449	19,38,42,45,37,42	0,0,0,0,0,0	23,50,31,35,82,36	0,0,2,0,0,0	316	149	1	1.0	1.0,1.0,1.0,1.0,1.0,1.0	1.0,1.0,0.88,1.0,1.0,1.0	0.02
ENSMUSG00000041491	Cep78	19	-	15960942	15961109	15959531	15959700	15969071	15969200	16,20,23,27,17,27	0,0,0,0,0,0	6,29,20,19,48,22	0,0,0,1,0,0	316	149	1	1.0	1.0,1.0,1.0,1.0,1.0,1.0	1.0,1.0,1.0,0.9,1.0,1.0	0.017
ENSMUSG00000041491	Cep78	19	-	15962371	15962449	15955773	15956403	15969071	15969200	0,20,12,15,11,3	0,0,0,0,0,1	5,7,16,19,26,9	0,2,2,0,5,0	227	149	1	1.0	NA,1.0,1.0,1.0,1.0,0.663	1.0,0.697,0.84,1.0,0.773,1.0	0.048
ENSMUSG00000041491	Cep78	19	-	15962371	15962449	15955773	15956403	15970532	15970578	0,0,0,4,0,1	0,0,1,2,0,0	0,0,0,1,1,0	0,0,0,1,0,0	227	149	1	1.0	NA,NA,0.0,0.568,NA,1.0	NA,NA,NA,0.396,1.0,NA	-0.175
ENSMUSG00000041491	Cep78	19	-	15962371	15962449	15959531	15959700	15969071	15969200	0,19,11,15,11,3	0,0,0,0,0,0	5,7,18,18,24,9	0,0,0,1,0,0	227	149	1	1.0	NA,1.0,1.0,1.0,1.0,1.0	1.0,1.0,1.0,0.922,1.0,1.0	0.013
ENSMUSG00000041491	Cep78	19	-	15962371	15962449	15960942	15961109	15969071	15969200	0,37,30,33,31,18	0,0,0,0,0,0	22,27,27,36,58,23	0,0,0,2,0,0	227	149	1	1.0	NA,1.0,1.0,1.0,1.0,1.0	1.0,1.0,1.0,0.922,1.0,1.0	0.013
ENSMUSG00000041491	Cep78	19	-	15969071	15969200	15955773	15956403	15970532	15970578	0,21,35,29,28,34	0,0,1,2,0,0	16,29,29,19,39,25	0,0,0,1,0,0	278	149	1	1.0	NA,1.0,0.949,0.886,1.0,1.0	1.0,1.0,1.0,0.911,1.0,1.0	-0.018
ENSMUSG00000041491	Cep78	19	-	15969071	15969200	15962371	15962449	15970532	15970578	0,51,53,47,48,39	0,0,0,4,0,1	36,41,47,44,69,41	0,0,0,1,1,0	278	149	1	1.0	NA,1.0,1.0,0.863,1.0,0.954	1.0,1.0,1.0,0.959,0.974,1.0	-0.025
ENSMUSG00000024640	Psat1	19	-	15906929	15907067	15904677	15906151	15909300	15909429	30,179,231,208,216,342	0,0,0,0,0,0	45,231,279,164,360,263	0,0,0,0,2,0	287	149	1	1.0	1.0,1.0,1.0,1.0,1.0,1.0	1.0,1.0,1.0,1.0,0.989,1.0	0.002
ENSMUSG00000024640	Psat1	19	-	15914863	15915033	15909300	15909429	15917076	15917249	18,235,225,233,246,297	0,2,0,0,0,0	46,278,281,188,437,245	0,0,0,0,0,0	319	149	1	1.0	1.0,0.982,1.0,1.0,1.0,1.0	1.0,1.0,1.0,1.0,1.0,1.0	-0.003
ENSMUSG00000025231	Sufu	19	+	46401123	46401258	46396895	46397284	46424998	46425135	0,48,55,74,37,67	0,1,0,0,0,0	3,61,38,39,87,41	0,1,0,0,0,0	284	149	1	1.0	NA,0.962,1.0,1.0,1.0,1.0	1.0,0.97,1.0,1.0,1.0,1.0	-0.003
ENSMUSG00000025231	Sufu	19	+	46449828	46449971	46424998	46425135	46453161	46453315	10,24,38,44,27,21	0,0,0,3,0,0	0,28,21,33,31,24	0,1,0,0,0,0	292	149	1	1.0	1.0,1.0,1.0,0.882,1.0,1.0	NA,0.935,1.0,1.0,1.0,1.0	-0.007
ENSMUSG00000025231	Sufu	19	+	46450578	46450664	46449828	46449971	46450890	46450963	0,36,68,52,42,64	0,0,0,3,0,1	0,75,55,65,72,63	0,0,0,1,0,0	235	149	1	1.0	NA,1.0,1.0,0.917,1.0,0.976	NA,1.0,1.0,0.976,1.0,1.0	-0.017
ENSMUSG00000025231	Sufu	19	+	46450890	46450963	46449828	46449971	46453161	46453315	0,11,13,13,13,12	0,0,3,0,0,0	2,16,8,16,20,15	0,0,0,0,0,0	222	149	1	1.0	NA,1.0,0.744,1.0,1.0,1.0	1.0,1.0,1.0,1.0,1.0,1.0	-0.051
ENSMUSG00000025231	Sufu	19	+	46475507	46475646	46473571	46473706	46483599	46483668	10,91,56,87,52,95	0,0,0,0,0,2	4,71,48,64,76,62	0,0,0,0,0,2	288	149	1	1.0	1.0,1.0,1.0,1.0,1.0,0.961	1.0,1.0,1.0,1.0,1.0,0.941	0.003
ENSMUSG00000024696	Lpxn	19	+	12803932	12804090	12798605	12798679	12811219	12811266	12,561,872,846,624,860	0,0,2,0,0,1	86,862,850,770,993,727	0,0,0,0,0,0	307	149	1	1.0	1.0,1.0,0.995,1.0,1.0,0.998	1.0,1.0,1.0,1.0,1.0,1.0	-0.001
ENSMUSG00000024696	Lpxn	19	+	12811219	12811266	12803932	12804090	12819335	12819435	12,444,632,660,470,646	0,0,2,11,3,4	91,605,636,580,751,546	0,0,8,0,0,3	196	149	1	1.0	1.0,1.0,0.996,0.979,0.992,0.992	1.0,1.0,0.984,1.0,1.0,0.993	-0.003
ENSMUSG00000024696	Lpxn	19	+	12819335	12819435	12803932	12804090	12823943	12824111	15,174,250,293,238,295	0,0,0,0,0,0	42,285,333,269,348,251	0,0,0,0,1,0	249	149	1	1.0	1.0,1.0,1.0,1.0,1.0,1.0	1.0,1.0,1.0,1.0,0.995,1.0	0.001
ENSMUSG00000024696	Lpxn	19	+	12824798	12824972	12823943	12824111	12825089	12825171	34,575,747,894,547,804	0,0,0,0,0,0	108,794,829,667,985,673	0,0,0,1,0,0	323	149	1	1.0	1.0,1.0,1.0,1.0,1.0,1.0	1.0,1.0,1.0,0.997,1.0,1.0	0.001
ENSMUSG00000024695	Zfp91	19	-	12765280	12765406	12763659	12764380	12770176	12770549	0,0,4,9,0,0	0,0,0,0,0,0	0,0,2,1,5,1	0,0,2,0,0,0	275	149	1	1.0	NA,NA,1.0,1.0,NA,NA	NA,NA,0.351,1.0,1.0,1.0	0.162
ENSMUSG00000024695	Zfp91	19	-	12771002	12771102	12767019	12770549	12774819	12774934	54,327,387,478,301,523	0,0,0,0,0,0	94,355,343,365,407,415	0,0,0,1,0,0	249	149	1	1.0	1.0,1.0,1.0,1.0,1.0,1.0	1.0,1.0,1.0,0.995,1.0,1.0	0.001
ENSMUSG00000024695	Zfp91	19	-	12774819	12774934	12771002	12771102	12775994	12776073	72,323,428,496,331,562	0,1,0,11,6,3	72,361,368,361,389,412	0,2,0,4,1,4	264	149	1	1.0	1.0,0.995,1.0,0.962,0.969,0.991	1.0,0.99,1.0,0.981,0.995,0.983	-0.005
ENSMUSG00000024695	Zfp91	19	-	12774819	12774934	12771002	12771102	12776411	12776462	23,140,204,247,139,235	0,1,0,0,0,7	38,154,165,164,194,200	0,0,0,0,0,0	264	149	1	1.0	1.0,0.988,1.0,1.0,1.0,0.95	1.0,1.0,1.0,1.0,1.0,1.0	-0.01
ENSMUSG00000024695	Zfp91	19	-	12775994	12776073	12771002	12771102	12776411	12776462	10,106,119,162,121,195	0,1,0,0,0,7	11,137,115,141,118,121	0,0,0,0,0,0	228	149	1	1.0	1.0,0.986,1.0,1.0,1.0,0.948	1.0,1.0,1.0,1.0,1.0,1.0	-0.011
ENSMUSG00000024695	Zfp91	19	-	12775994	12776073	12774819	12774934	12776411	12776462	59,285,340,401,300,504	0,0,0,2,0,0	45,329,309,325,306,319	0,0,0,0,0,0	228	149	1	1.0	1.0,1.0,1.0,0.992,1.0,1.0	1.0,1.0,1.0,1.0,1.0,1.0	-0.001
ENSMUSG00000024695	Zfp91	19	-	12778623	12778660	12777941	12778046	12778892	12779099	43,218,312,320,235,290	0,0,0,0,0,1	23,264,258,307,260,251	0,0,0,0,0,0	186	149	1	1.0	1.0,1.0,1.0,1.0,1.0,0.996	1.0,1.0,1.0,1.0,1.0,1.0	-0.001
ENSMUSG00000024691	Fam111a	19	+	12583922	12584122	12577089	12577170	12586834	12589762	22,307,451,416,317,491	0,11,2,5,7,4	45,459,459,386,406,385	0,5,7,7,9,10	349	149	1	1.0	1.0,0.923,0.99,0.973,0.951,0.981	1.0,0.975,0.966,0.959,0.951,0.943	0.004
ENSMUSG00000046139	Patl1	19	+	11929874	11930055	11925136	11925226	11931532	11931656	0,135,184,248,108,239	0,3,0,0,0,0	1,207,154,174,139,127	0,2,1,3,0,1	330	149	1	1.0	NA,0.953,1.0,1.0,1.0,1.0	1.0,0.979,0.986,0.963,1.0,0.983	0.005
ENSMUSG00000046139	Patl1	19	+	11931532	11931656	11925136	11925226	11933679	11933739	0,3,0,0,0,3	0,0,0,0,0,0	0,3,1,3,0,4	0,0,0,0,0,1	273	149	1	1.0	NA,1.0,NA,NA,NA,1.0	NA,1.0,1.0,1.0,NA,0.686	0.079
ENSMUSG00000046139	Patl1	19	+	11932137	11932235	11931532	11931656	11933679	11933739	0,68,100,163,79,188	0,0,0,0,0,3	0,109,104,103,97,92	0,1,0,0,0,3	247	149	1	1.0	NA,1.0,1.0,1.0,1.0,0.974	NA,0.985,1.0,1.0,1.0,0.949	0.008
ENSMUSG00000046139	Patl1	19	+	11935678	11935827	11933679	11933739	11937219	11937379	0,103,147,194,92,217	0,0,0,2,8,1	0,184,131,116,149,143	0,0,0,0,0,1	298	149	1	1.0	NA,1.0,1.0,0.98,0.852,0.991	NA,1.0,1.0,1.0,1.0,0.986	-0.033
ENSMUSG00000046139	Patl1	19	+	11942628	11942720	11939683	11939839	11942824	11942974	0,119,121,157,108,180	0,0,0,0,0,0	2,145,133,126,144,133	0,0,0,0,0,4	241	149	1	1.0	NA,1.0,1.0,1.0,1.0,1.0	1.0,1.0,1.0,1.0,1.0,0.954	0.008
ENSMUSG00000041488	Stx3	19	-	11781566	11781680	11777484	11779173	11783025	11783136	18,200,316,334,146,334	0,0,0,0,0,0	18,221,296,309,264,197	0,0,0,0,1,0	263	149	1	1.0	1.0,1.0,1.0,1.0,1.0,1.0	1.0,1.0,1.0,1.0,0.993,1.0	0.001
ENSMUSG00000041488	Stx3	19	-	11781566	11781680	11777484	11779173	11785389	11785524	5,101,149,166,77,178	0,0,0,0,0,0	8,111,123,141,148,86	0,2,0,0,0,0	263	149	1	1.0	1.0,1.0,1.0,1.0,1.0,1.0	1.0,0.969,1.0,1.0,1.0,1.0	0.005
ENSMUSG00000041488	Stx3	19	-	11783025	11783136	11777484	11779173	11785389	11785524	0,80,115,107,85,126	0,0,0,0,0,0	4,104,104,108,83,51	0,2,0,0,0,0	260	149	1	1.0	NA,1.0,1.0,1.0,1.0,1.0	1.0,0.968,1.0,1.0,1.0,1.0	0.005
ENSMUSG00000041488	Stx3	19	-	11783025	11783136	11781566	11781680	11785389	11785524	13,181,285,276,157,283	0,0,2,0,0,1	14,213,280,278,202,162	0,0,0,2,2,0	260	149	1	1.0	1.0,1.0,0.988,1.0,1.0,0.994	1.0,1.0,1.0,0.988,0.983,1.0	0.002
ENSMUSG00000041488	Stx3	19	-	11785389	11785524	11783025	11783136	11785684	11785758	21,176,261,271,184,348	0,0,0,0,0,0	5,210,245,276,211,173	0,0,0,0,2,0	284	149	1	1.0	1.0,1.0,1.0,1.0,1.0,1.0	1.0,1.0,1.0,1.0,0.982,1.0	0.003
ENSMUSG00000041488	Stx3	19	-	11785684	11785758	11785076	11785524	11786524	11786633	16,151,211,233,141,297	0,0,0,0,0,2	2,175,205,211,216,157	0,0,0,0,0,0	223	149	1	1.0	1.0,1.0,1.0,1.0,1.0,0.99	1.0,1.0,1.0,1.0,1.0,1.0	-0.002
ENSMUSG00000041488	Stx3	19	-	11790047	11790093	11789556	11789631	11791745	11791845	0,0,0,2,2,0	0,86,93,149,76,127	0,0,0,0,0,1	1,112,122,117,120,106	195	149	1	1.0	NA,0.0,0.0,0.01,0.02,0.0	0.0,0.0,0.0,0.0,0.0,0.007	0.005
ENSMUSG00000041488	Stx3	19	-	11790047	11790093	11789556	11789631	11803493	11803577	0,0,0,2,1,0	0,0,5,1,0,1	0,0,0,0,0,0	0,6,5,0,1,3	195	149	1	1.0	NA,NA,0.0,0.604,1.0,0.0	NA,0.0,0.0,NA,0.0,0.0	0.401
ENSMUSG00000041488	Stx3	19	-	11791745	11791845	11789556	11789631	11803493	11803577	0,150,164,274,148,246	0,0,5,1,0,1	4,168,193,197,198,182	0,6,5,0,1,3	249	149	1	1.0	NA,1.0,0.952,0.994,1.0,0.993	1.0,0.944,0.959,1.0,0.992,0.973	0.01
ENSMUSG00000024680	Ms4a2	19	-	11622042	11622177	11619616	11619673	11622682	11622782	0,2,4,4,0,2	0,0,0,1,1,0	0,1,0,4,0,3	0,1,0,0,0,2	284	149	1	1.0	NA,1.0,1.0,0.677,0.0,1.0	NA,0.344,NA,1.0,NA,0.44	0.141
ENSMUSG00000024679	Ms4a6d	19	-	11587963	11588065	11586603	11587181	11589989	11590122	299,1058,1263,1812,1149,1687	0,4,0,7,1,6	421,1349,1236,1288,2030,1159	0,2,1,3,7,0	251	149	1	1.0	1.0,0.994,1.0,0.994,0.999,0.994	1.0,0.998,0.999,0.996,0.994,1.0	-0.001
ENSMUSG00000024679	Ms4a6d	19	-	11587963	11588065	11586603	11587181	11592864	11592921	128,372,475,685,418,656	0,0,0,0,0,0	175,544,447,482,768,408	0,0,0,0,2,0	251	149	1	1.0	1.0,1.0,1.0,1.0,1.0,1.0	1.0,1.0,1.0,1.0,0.996,1.0	0.001
ENSMUSG00000024679	Ms4a6d	19	-	11589989	11590122	11586979	11587181	11592864	11592921	0,4,0,7,1,5	0,0,0,0,0,0	0,2,1,3,7,0	0,0,0,0,2,0	282	149	1	1.0	NA,1.0,NA,1.0,1.0,1.0	NA,1.0,1.0,1.0,0.649,NA	0.088
ENSMUSG00000024679	Ms4a6d	19	-	11589989	11590122	11587963	11588065	11592864	11592921	167,608,716,1021,660,937	0,5,8,18,10,25	243,735,724,719,1133,683	12,19,18,8,18,10	282	149	1	1.0	1.0,0.985,0.979,0.968,0.972,0.952	0.915,0.953,0.955,0.979,0.971,0.973	0.018
ENSMUSG00000024679	Ms4a6d	19	-	11589989	11590196	11586603	11587181	11592864	11592921	162,908,1224,1697,1067,1579	0,0,0,0,0,0	198,1139,1062,1061,1771,1099	0,0,0,0,2,0	356	149	1	1.0	1.0,1.0,1.0,1.0,1.0,1.0	1.0,1.0,1.0,1.0,0.997,1.0	0.001
ENSMUSG00000024679	Ms4a6d	19	-	11589989	11590196	11587963	11588065	11592864	11592921	333,1595,2020,2835,1807,2627	0,5,8,18,10,25	456,1961,1868,1872,3041,1860	12,19,18,8,18,10	356	149	1	1.0	1.0,0.993,0.991,0.985,0.987,0.978	0.941,0.977,0.977,0.99,0.986,0.987	0.013
ENSMUSG00000024679	Ms4a6d	19	-	11592864	11592921	11587963	11588065	11601829	11601964	25,282,331,425,311,508	0,0,0,0,0,1	63,352,303,297,488,319	0,0,0,0,0,0	206	149	1	1.0	1.0,1.0,1.0,1.0,1.0,0.997	1.0,1.0,1.0,1.0,1.0,1.0	-0.001
ENSMUSG00000024679	Ms4a6d	19	-	11601829	11601964	11592864	11592921	11603145	11603308	133,1388,1803,2403,1595,2405	0,1,2,0,0,1	241,1833,1654,1672,2508,1673	0,1,1,2,1,4	284	149	1	1.0	1.0,0.999,0.998,1.0,1.0,0.999	1.0,0.999,0.999,0.998,0.999,0.995	0.001
ENSMUSG00000024679	Ms4a6d	19	-	11601829	11601964	11592864	11592921	11604673	11604849	88,553,716,929,645,1000	0,0,0,0,0,1	120,704,610,598,1032,625	0,0,0,0,0,0	284	149	1	1.0	1.0,1.0,1.0,1.0,1.0,0.998	1.0,1.0,1.0,1.0,1.0,1.0	-0.0
ENSMUSG00000024679	Ms4a6d	19	-	11603145	11603308	11592864	11592921	11604673	11604849	22,750,979,1267,909,1247	0,0,0,0,0,1	82,1010,992,981,1402,978	0,0,0,0,0,0	312	149	1	1.0	1.0,1.0,1.0,1.0,1.0,0.998	1.0,1.0,1.0,1.0,1.0,1.0	-0.0
ENSMUSG00000024679	Ms4a6d	19	-	11603145	11603308	11601829	11601964	11604673	11604849	67,1586,2065,2742,1861,2651	0,0,0,0,0,0	203,2139,2036,2054,2879,2022	0,0,0,1,0,0	312	149	1	1.0	1.0,1.0,1.0,1.0,1.0,1.0	1.0,1.0,1.0,0.999,1.0,1.0	0.0
ENSMUSG00000079419	Ms4a6c	19	+	11471088	11471251	11469365	11469556	11472392	11472527	196,573,801,1104,785,1156	0,0,0,0,0,0	231,815,897,980,1473,1064	0,2,0,0,0,0	312	149	1	1.0	1.0,1.0,1.0,1.0,1.0,1.0	1.0,0.995,1.0,1.0,1.0,1.0	0.001
ENSMUSG00000079419	Ms4a6c	19	+	11472392	11472527	11471088	11471251	11475273	11475330	114,504,623,902,624,935	0,0,3,0,2,4	130,732,754,838,1152,861	0,2,2,0,5,3	284	149	1	1.0	1.0,1.0,0.991,1.0,0.994,0.992	1.0,0.995,0.995,1.0,0.992,0.993	0.0
ENSMUSG00000079419	Ms4a6c	19	+	11475273	11475330	11472392	11472527	11478167	11478374	28,269,346,503,319,515	0,0,0,0,1,0	14,400,422,439,556,454	0,1,0,0,1,0	206	149	1	1.0	1.0,1.0,1.0,1.0,0.996,1.0	1.0,0.997,1.0,1.0,0.998,1.0	0.0
ENSMUSG00000079419	Ms4a6c	19	+	11480298	11480399	11478167	11478374	11481205	11482192	50,237,284,451,325,437	0,2,0,0,0,0	50,358,353,404,488,356	0,0,0,0,0,2	250	149	1	1.0	1.0,0.986,1.0,1.0,1.0,1.0	1.0,1.0,1.0,1.0,1.0,0.991	-0.001
ENSMUSG00000024672	Ms4a7	19	-	11322298	11322400	11321038	11321582	11324421	11324628	5698,1751,2480,3720,2192,3189	0,0,3,0,0,1	4457,2462,2673,3114,5022,2391	1,1,0,5,3,8	251	149	1	1.0	1.0,1.0,0.998,1.0,1.0,0.999	1.0,0.999,1.0,0.997,0.999,0.994	0.001
ENSMUSG00000024672	Ms4a7	19	-	11322298	11322400	11321038	11321582	11325806	11325863	2011,477,803,1048,690,990	0,0,0,1,0,0	1618,747,789,1011,1591,769	0,0,0,0,0,0	251	149	1	1.0	1.0,1.0,1.0,0.998,1.0,1.0	1.0,1.0,1.0,1.0,1.0,1.0	-0.0
ENSMUSG00000024672	Ms4a7	19	-	11322298	11322400	11321038	11321582	11327924	11328050	2044,493,825,1066,695,1025	0,0,0,3,0,1	1637,767,802,1038,1606,778	0,3,0,0,0,0	251	149	1	1.0	1.0,1.0,1.0,0.995,1.0,0.998	1.0,0.993,1.0,1.0,1.0,1.0	0.0
ENSMUSG00000024672	Ms4a7	19	-	11322298	11322418	11321408	11321582	11324421	11324628	2071,506,831,1109,710,1037	0,0,3,0,0,1	1666,766,820,1056,1645,796	1,1,0,5,3,8	269	149	1	1.0	1.0,1.0,0.994,1.0,1.0,0.998	0.999,0.998,1.0,0.992,0.997,0.982	0.004
ENSMUSG00000024672	Ms4a7	19	-	11324421	11324628	11321038	11321582	11325806	11325863	2196,1845,2440,3712,2085,3043	0,0,0,1,0,0	2335,2352,2605,2883,4349,2339	0,0,0,0,0,0	356	149	1	1.0	1.0,1.0,1.0,0.999,1.0,1.0	1.0,1.0,1.0,1.0,1.0,1.0	-0.0
ENSMUSG00000024672	Ms4a7	19	-	11324421	11324628	11321038	11321582	11327924	11328050	1150,772,1024,1682,920,1333	0,0,0,3,0,1	1120,1021,1049,1216,1774,982	0,3,0,0,0,0	356	149	1	1.0	1.0,1.0,1.0,0.996,1.0,0.998	1.0,0.993,1.0,1.0,1.0,1.0	0.0
ENSMUSG00000024672	Ms4a7	19	-	11324421	11324628	11322298	11322400	11325806	11325863	5779,3075,4081,6306,3556,5160	0,0,5,2,5,0	5109,4006,4428,4913,7693,3916	0,0,0,0,5,3	356	149	1	1.0	1.0,1.0,0.997,0.999,0.997,1.0	1.0,1.0,1.0,1.0,0.998,0.998	-0.001
ENSMUSG00000024672	Ms4a7	19	-	11324421	11324628	11322298	11322400	11327924	11328050	4733,2002,2665,4276,2391,3450	33,16,27,20,10,37	3894,2675,2872,3246,5118,2559	19,20,13,27,20,12	356	149	1	1.0	0.984,0.981,0.976,0.989,0.99,0.975	0.988,0.982,0.989,0.981,0.991,0.989	-0.004
ENSMUSG00000024672	Ms4a7	19	-	11325806	11325863	11321038	11321582	11327924	11328050	339,550,623,1111,585,935	0,0,0,3,0,1	442,757,721,856,1167,697	0,3,0,0,0,0	206	149	1	1.0	1.0,1.0,1.0,0.996,1.0,0.999	1.0,0.995,1.0,1.0,1.0,1.0	0.0
ENSMUSG00000024672	Ms4a7	19	-	11325806	11325863	11321504	11324628	11327924	11328050	1560,1742,2198,3473,1904,2889	175,119,159,333,156,249	1833,2232,2449,2720,4027,2210	179,145,175,198,285,156	206	149	1	1.0	0.866,0.914,0.909,0.883,0.898,0.894	0.881,0.918,0.91,0.909,0.911,0.911	-0.013
ENSMUSG00000024672	Ms4a7	19	-	11325806	11325863	11322298	11322400	11327924	11328050	339,550,628,1112,590,935	33,16,27,20,10,37	442,757,721,856,1172,700	19,20,13,27,20,12	206	149	1	1.0	0.881,0.961,0.944,0.976,0.977,0.948	0.944,0.965,0.976,0.958,0.977,0.977	-0.018
ENSMUSG00000024672	Ms4a7	19	-	11325806	11325863	11322298	11322400	11333206	11333366	0,0,4,1,0,2	0,0,0,0,0,0	0,0,0,0,1,1	0,0,1,0,0,0	206	149	1	1.0	NA,NA,1.0,1.0,NA,1.0	NA,NA,0.0,NA,1.0,1.0	0.333
ENSMUSG00000024672	Ms4a7	19	-	11327924	11328050	11322298	11322400	11333206	11333366	784,1301,1784,3004,1487,2333	0,0,0,0,0,0	906,1922,1884,2076,2860,1807	0,0,1,0,0,0	275	149	1	1.0	1.0,1.0,1.0,1.0,1.0,1.0	1.0,1.0,0.999,1.0,1.0,1.0	0.0
ENSMUSG00000024672	Ms4a7	19	-	11327924	11328050	11325806	11325863	11333206	11333366	1917,2647,3459,5719,2939,4560	0,0,0,0,0,7	2190,3627,3711,4120,5796,3456	3,0,2,1,0,0	275	149	1	1.0	1.0,1.0,1.0,1.0,1.0,0.997	0.997,1.0,0.999,1.0,1.0,1.0	0.0
ENSMUSG00000024672	Ms4a7	19	-	11333206	11333366	11327924	11328050	11336006	11336116	1327,3093,3936,6706,3424,5280	0,2,1,4,0,0	1868,4460,4199,4875,6374,4207	0,0,0,0,1,3	309	149	1	1.0	1.0,0.999,0.999,0.999,1.0,1.0	1.0,1.0,1.0,1.0,1.0,0.999	-0.0
ENSMUSG00000024735	Prpf19	19	+	10897816	10897893	10897502	10897652	10898982	10899124	47,304,396,505,336,443	0,0,0,0,0,0	90,396,403,371,494,309	0,2,0,1,0,0	226	149	1	1.0	1.0,1.0,1.0,1.0,1.0,1.0	1.0,0.992,1.0,0.996,1.0,1.0	0.002
ENSMUSG00000024735	Prpf19	19	+	10900689	10900765	10900281	10900398	10900926	10900993	63,336,417,543,425,496	0,0,0,0,0,0	150,481,480,384,645,435	0,0,0,0,1,0	225	149	1	1.0	1.0,1.0,1.0,1.0,1.0,1.0	1.0,1.0,1.0,1.0,0.998,1.0	0.0
ENSMUSG00000034659	Tmem109	19	-	10872586	10872689	10870659	10872149	10874241	10874486	175,462,612,699,509,770	0,0,0,0,0,2	137,675,581,652,790,571	0,0,1,2,0,0	252	149	1	1.0	1.0,1.0,1.0,1.0,1.0,0.996	1.0,1.0,0.997,0.995,1.0,1.0	0.001
ENSMUSG00000034659	Tmem109	19	-	10878078	10878149	10874241	10874486	10880179	10880370	0,0,0,2,1,1	0,3,8,10,4,4	0,0,1,2,1,0	4,5,4,5,2,3	220	149	1	1.0	NA,0.0,0.0,0.119,0.145,0.145	0.0,0.0,0.145,0.213,0.253,0.0	-0.02
ENSMUSG00000034659	Tmem109	19	-	10878078	10878149	10874241	10874486	10881651	10881731	0,0,0,2,1,1	37,208,229,363,208,290	0,0,1,2,2,0	49,247,265,205,334,235	220	149	1	1.0	0.0,0.0,0.0,0.004,0.003,0.002	0.0,0.0,0.003,0.007,0.004,0.0	-0.001
ENSMUSG00000034659	Tmem109	19	-	10880179	10880302	10874259	10874486	10881651	10881698	0,4,8,10,4,4	37,208,229,363,208,290	0,3,4,10,2,3	49,247,265,205,334,235	272	149	1	1.0	0.0,0.01,0.019,0.015,0.01,0.007	0.0,0.007,0.008,0.026,0.003,0.007	0.002
ENSMUSG00000048832	Vps37c	19	+	10710269	10710441	10706209	10706308	10711270	10711353	11,209,266,354,188,333	0,9,12,30,16,13	21,231,190,200,248,189	0,20,5,18,17,9	321	149	1	1.0	1.0,0.915,0.911,0.846,0.845,0.922	1.0,0.843,0.946,0.838,0.871,0.907	0.006
ENSMUSG00000034371	Tkfc	19	-	10593669	10593776	10593463	10593567	10594430	10594568	44,49,52,72,51,63	0,0,0,0,0,1	42,50,39,51,79,48	0,0,0,0,0,0	256	149	1	1.0	1.0,1.0,1.0,1.0,1.0,0.973	1.0,1.0,1.0,1.0,1.0,1.0	-0.005
ENSMUSG00000034371	Tkfc	19	-	10596011	10596101	10595293	10595410	10596357	10596392	12,20,18,21,7,20	0,0,0,0,0,0	0,18,13,14,24,18	0,0,0,0,2,0	239	149	1	1.0	1.0,1.0,1.0,1.0,1.0,1.0	NA,1.0,1.0,1.0,0.882,1.0	0.024
ENSMUSG00000034371	Tkfc	19	-	10596197	10596282	10596011	10596101	10596357	10596392	7,31,39,47,23,55	0,1,0,0,0,0	4,40,37,31,91,46	0,1,0,0,0,0	234	149	1	1.0	1.0,0.952,1.0,1.0,1.0,1.0	1.0,0.962,1.0,1.0,1.0,1.0	-0.002
ENSMUSG00000034371	Tkfc	19	-	10599307	10599418	10599031	10599213	10600570	10600760	0,30,48,49,24,48	0,0,0,2,0,0	17,40,43,37,53,48	0,0,0,0,0,0	260	149	1	1.0	NA,1.0,1.0,0.934,1.0,1.0	1.0,1.0,1.0,1.0,1.0,1.0	-0.013
ENSMUSG00000024666	Tmem138	19	-	10574836	10575008	10571528	10571604	10575239	10575511	23,34,43,76,54,54	0,0,0,0,1,0	21,33,37,41,72,43	0,0,0,0,0,0	321	149	1	1.0	1.0,1.0,1.0,1.0,0.962,1.0	1.0,1.0,1.0,1.0,1.0,1.0	-0.006
ENSMUSG00000024667	Tmem216	19	-	10554528	10554621	10551772	10551974	10555062	10555164	7,48,22,64,39,40	0,0,0,0,0,0	12,43,33,34,53,46	0,0,0,1,0,0	242	149	1	1.0	1.0,1.0,1.0,1.0,1.0,1.0	1.0,1.0,1.0,0.954,1.0,1.0	0.008
ENSMUSG00000034820	Cpsf7	19	+	10533292	10533465	10532819	10532923	10535103	10535518	0,71,113,146,123,181	0,0,0,0,0,2	6,111,106,88,113,106	0,0,2,1,0,0	322	149	1	1.0	NA,1.0,1.0,1.0,1.0,0.977	1.0,1.0,0.961,0.976,1.0,1.0	0.006
ENSMUSG00000034820	Cpsf7	19	+	10536798	10536917	10535103	10535518	10539619	10539788	10,83,102,142,63,141	0,0,0,0,0,0	1,85,91,87,108,78	0,0,0,0,1,0	268	149	1	1.0	1.0,1.0,1.0,1.0,1.0,1.0	1.0,1.0,1.0,1.0,0.984,1.0	0.003
ENSMUSG00000034820	Cpsf7	19	+	10539619	10539788	10536798	10536917	10540680	10540848	0,155,154,245,131,194	0,1,0,2,0,0	8,174,152,147,161,120	0,0,0,0,0,0	318	149	1	1.0	NA,0.986,1.0,0.983,1.0,1.0	1.0,1.0,1.0,1.0,1.0,1.0	-0.006
ENSMUSG00000034820	Cpsf7	19	+	10540680	10540848	10536798	10536917	10545691	10547735	0,104,116,168,96,146	0,0,4,1,0,0	12,134,95,107,124,90	0,0,0,0,0,1	317	149	1	1.0	NA,1.0,0.932,0.987,1.0,1.0	1.0,1.0,1.0,1.0,1.0,0.977	-0.012
ENSMUSG00000024668	Sdhaf2	19	-	10516979	10517089	10500512	10503129	10525058	10525209	38,77,128,139,89,184	0,0,0,0,0,0	30,107,110,126,173,137	0,0,1,0,0,0	259	149	1	1.0	1.0,1.0,1.0,1.0,1.0,1.0	1.0,1.0,0.984,1.0,1.0,1.0	0.003
ENSMUSG00000024668	Sdhaf2	19	-	10517168	10517386	10516979	10517089	10525058	10525209	89,285,301,359,192,374	0,0,1,0,0,5	68,276,251,292,362,279	0,0,0,0,1,0	367	149	1	1.0	1.0,1.0,0.992,1.0,1.0,0.968	1.0,1.0,1.0,1.0,0.993,1.0	-0.006
ENSMUSG00000035179	Ppp1r32	19	-	10479469	10479598	10478624	10478688	10481283	10481437	0,0,1,0,0,1	0,0,0,1,0,0	0,1,2,2,1,1	0,0,0,0,0,0	278	149	1	1.0	NA,NA,1.0,0.0,NA,1.0	NA,1.0,1.0,1.0,1.0,1.0	-0.333
ENSMUSG00000035179	Ppp1r32	19	-	10481702	10481820	10481283	10481437	10482232	10482368	0,2,0,0,0,0	0,0,0,2,0,0	0,2,2,0,3,0	0,0,0,0,0,0	267	149	1	1.0	NA,1.0,NA,0.0,NA,NA	NA,1.0,1.0,NA,1.0,NA	-0.5
ENSMUSG00000036098	Myrf	19	-	10211707	10211813	10210598	10210673	10212145	10212220	0,23,8,12,10,5	0,0,0,0,0,0	1,13,24,3,10,10	0,0,1,0,0,0	255	149	1	1.0	NA,1.0,1.0,1.0,1.0,1.0	1.0,1.0,0.933,1.0,1.0,1.0	0.011
ENSMUSG00000036098	Myrf	19	-	10228652	10228916	10225448	10225510	10229019	10229107	0,13,4,1,16,21	0,0,0,2,0,1	0,7,9,7,10,8	0,0,1,4,0,0	413	149	1	1.0	NA,1.0,1.0,0.153,1.0,0.883	NA,1.0,0.765,0.387,1.0,1.0	-0.023
ENSMUSG00000024664	Fads3	19	+	10052201	10052312	10041547	10041956	10052835	10053033	13,64,50,68,88,116	0,0,0,0,1,0	10,78,58,54,148,111	0,0,0,0,0,0	260	149	1	1.0	1.0,1.0,1.0,1.0,0.981,1.0	1.0,1.0,1.0,1.0,1.0,1.0	-0.003
ENSMUSG00000024664	Fads3	19	+	10055596	10055694	10055106	10055183	10055990	10056087	56,64,50,40,88,144	0,0,0,0,0,0	76,86,58,66,200,102	0,0,0,0,1,0	247	149	1	1.0	1.0,1.0,1.0,1.0,1.0,1.0	1.0,1.0,1.0,1.0,0.992,1.0	0.001
ENSMUSG00000037418	Best1	19	-	9989121	9989273	9986650	9986994	9989601	9989682	12,17,23,29,11,25	0,0,1,0,0,0	1,11,2,12,10,14	2,0,0,0,0,0	301	149	1	1.0	1.0,1.0,0.919,1.0,1.0,1.0	0.198,1.0,1.0,1.0,1.0,1.0	0.12
ENSMUSG00000024661	Fth1	19	+	9984180	9984327	9982702	9982983	9984559	9984685	170273,210792,246788,386989,200940,318166	0,0,0,30,16,11	172429,238178,207733,217908,314485,190651	0,0,16,11,0,1	296	149	1	1.0	1.0,1.0,1.0,1.0,1.0,1.0	1.0,1.0,1.0,1.0,1.0,1.0	0.0
ENSMUSG00000024661	Fth1	19	+	9984180	9984327	9982702	9982983	9984780	9985092	65961,113983,130398,205569,108004,168784	0,0,0,0,0,0	73061,124802,108560,113337,169837,99457	0,2,0,0,4,0	296	149	1	1.0	1.0,1.0,1.0,1.0,1.0,1.0	1.0,1.0,1.0,1.0,1.0,1.0	0.0
ENSMUSG00000024661	Fth1	19	+	9984559	9984685	9982702	9982983	9984780	9985092	150066,95770,110748,170294,89107,136671	0,0,0,0,0,0	129918,105310,93477,98446,162426,86207	0,2,0,0,4,0	275	149	1	1.0	1.0,1.0,1.0,1.0,1.0,1.0	1.0,1.0,1.0,1.0,1.0,1.0	0.0
ENSMUSG00000024661	Fth1	19	+	9984559	9984685	9984180	9984327	9984780	9985092	254354,192550,227166,351765,182145,285989	20,7,3,26,17,20	229246,218714,192643,203011,307003,177295	16,13,8,17,19,17	275	149	1	1.0	1.0,1.0,1.0,1.0,1.0,1.0	1.0,1.0,1.0,1.0,1.0,1.0	0.0
ENSMUSG00000024660	Incenp	19	-	9874815	9874923	9874219	9874370	9875097	9875176	201,218,233,363,203,384	0,1,0,5,3,3	274,308,272,180,361,196	1,4,2,7,10,5	257	149	1	1.0	1.0,0.992,1.0,0.977,0.975,0.987	0.994,0.978,0.987,0.937,0.954,0.958	0.021
ENSMUSG00000024660	Incenp	19	-	9875097	9875176	9874219	9874370	9876589	9876816	7,24,35,34,31,46	0,0,0,2,0,0	29,38,25,36,44,31	0,0,0,0,0,0	228	149	1	1.0	1.0,1.0,1.0,0.917,1.0,1.0	1.0,1.0,1.0,1.0,1.0,1.0	-0.014
ENSMUSG00000024660	Incenp	19	-	9877676	9877796	9876589	9876816	9878127	9878248	81,215,271,269,221,341	0,2,0,0,0,16	102,267,301,215,301,233	0,2,3,10,14,3	269	149	1	1.0	1.0,0.983,1.0,1.0,1.0,0.922	1.0,0.987,0.982,0.923,0.923,0.977	0.019
ENSMUSG00000024660	Incenp	19	-	9884437	9884489	9883904	9884019	9885472	9885587	31,119,151,220,132,208	0,0,0,0,1,0	53,157,176,112,209,159	0,0,0,0,0,0	201	149	1	1.0	1.0,1.0,1.0,1.0,0.99,1.0	1.0,1.0,1.0,1.0,1.0,1.0	-0.002
ENSMUSG00000024660	Incenp	19	-	9895320	9895471	9894838	9894952	9899338	9899533	0,187,246,302,124,231	0,0,0,0,0,0	18,222,267,183,192,185	0,0,0,1,0,0	300	149	1	1.0	NA,1.0,1.0,1.0,1.0,1.0	1.0,1.0,1.0,0.989,1.0,1.0	0.002
ENSMUSG00000071645	Tut1	19	+	8955386	8955577	8953849	8954021	8959086	8959402	0,41,93,88,55,89	0,0,1,1,0,1	0,87,82,64,87,49	0,0,0,0,0,2	340	149	1	1.0	NA,1.0,0.976,0.975,1.0,0.975	NA,1.0,1.0,1.0,1.0,0.915	0.002
ENSMUSG00000071645	Tut1	19	+	8955386	8955577	8953849	8954021	8962343	8962822	0,21,53,37,27,50	0,0,0,0,0,0	0,52,47,35,53,31	0,0,1,0,0,0	340	149	1	1.0	NA,1.0,1.0,1.0,1.0,1.0	NA,1.0,0.954,1.0,1.0,1.0	0.009
ENSMUSG00000071645	Tut1	19	+	8959086	8959402	8953849	8954021	8962343	8962822	0,41,30,37,26,23	0,0,0,0,0,0	7,39,45,30,43,34	0,0,1,0,0,0	465	149	1	1.0	NA,1.0,1.0,1.0,1.0,1.0	1.0,1.0,0.935,1.0,1.0,1.0	0.011
ENSMUSG00000071645	Tut1	19	+	8959086	8959402	8955386	8955577	8962343	8962822	0,61,69,87,55,61	0,0,0,0,1,0	7,76,80,59,77,50	0,2,0,0,0,0	465	149	1	1.0	NA,1.0,1.0,1.0,0.946,1.0	1.0,0.924,1.0,1.0,1.0,1.0	0.002
ENSMUSG00000071645	Tut1	19	+	8959742	8959843	8959086	8959402	8962343	8962822	0,58,57,56,40,77	0,1,0,2,0,0	14,45,58,51,75,59	0,0,2,0,0,2	250	149	1	1.0	NA,0.972,1.0,0.943,1.0,1.0	1.0,1.0,0.945,1.0,1.0,0.946	0.001
ENSMUSG00000071645	Tut1	19	+	8962343	8962822	8955386	8955577	8964019	8964129	25,94,103,132,97,102	0,1,0,0,1,0	38,71,122,86,174,82	0,0,0,0,0,0	628	149	1	1.0	1.0,0.957,1.0,1.0,0.958,1.0	1.0,1.0,1.0,1.0,1.0,1.0	-0.014
ENSMUSG00000071645	Tut1	19	+	8962343	8962822	8959742	8959843	8964019	8964129	25,132,129,171,122,147	0,0,0,2,0,0	49,98,154,121,220,118	0,0,0,0,0,1	628	149	1	1.0	1.0,1.0,1.0,0.953,1.0,1.0	1.0,1.0,1.0,1.0,1.0,0.966	-0.002
ENSMUSG00000071645	Tut1	19	+	8964263	8964374	8964019	8964129	8964560	8964653	9,55,86,69,62,87	0,0,0,0,0,0	39,73,68,72,96,72	0,1,0,0,0,0	260	149	1	1.0	1.0,1.0,1.0,1.0,1.0,1.0	1.0,0.977,1.0,1.0,1.0,1.0	0.004
ENSMUSG00000071645	Tut1	19	+	8964560	8964653	8964019	8964129	8965033	8966207	28,35,44,43,17,42	0,0,0,0,0,0	12,50,47,24,52,26	0,1,0,0,0,0	242	149	1	1.0	1.0,1.0,1.0,1.0,1.0,1.0	1.0,0.969,1.0,1.0,1.0,1.0	0.005
ENSMUSG00000071650	Ganab	19	+	8902263	8902368	8898089	8898159	8902521	8902630	0,336,332,457,296,447	0,1,0,0,0,1	3,340,338,346,434,331	0,0,0,0,0,0	254	149	1	1.0	NA,0.995,1.0,1.0,1.0,0.996	1.0,1.0,1.0,1.0,1.0,1.0	-0.002
ENSMUSG00000071650	Ganab	19	+	8907850	8907916	8907214	8907394	8908677	8908747	0,34,45,64,38,62	0,205,257,255,157,331	0,43,26,45,51,48	5,269,211,235,253,236	215	149	1	1.0	NA,0.103,0.108,0.148,0.144,0.115	0.0,0.1,0.079,0.117,0.123,0.124	0.033
ENSMUSG00000071650	Ganab	19	+	8909432	8909613	8909090	8909187	8910465	8910619	0,532,612,638,443,738	0,0,0,0,1,0	19,571,585,548,719,645	0,0,0,0,0,0	330	149	1	1.0	NA,1.0,1.0,1.0,0.995,1.0	1.0,1.0,1.0,1.0,1.0,1.0	-0.001
ENSMUSG00000071650	Ganab	19	+	8912710	8912954	8912473	8912575	8914300	8914365	15,612,740,941,664,931	0,1,0,0,0,7	56,774,718,670,961,689	0,4,2,1,9,2	393	149	1	1.0	1.0,0.996,1.0,1.0,1.0,0.981	1.0,0.987,0.993,0.996,0.976,0.992	0.006
ENSMUSG00000071650	Ganab	19	+	8915157	8915270	8914924	8915038	8915403	8915504	60,558,510,748,476,629	0,0,1,2,1,1	100,589,621,569,858,505	0,0,0,0,2,5	262	149	1	1.0	1.0,1.0,0.997,0.995,0.996,0.997	1.0,1.0,1.0,1.0,0.996,0.983	0.001
ENSMUSG00000071659	Hnrnpul2	19	+	8822803	8822939	8819400	8820813	8823229	8823306	33,643,881,1073,777,1092	0,6,9,8,2,6	47,816,851,785,989,736	0,4,0,0,0,6	285	149	1	1.0	1.0,0.982,0.981,0.986,0.995,0.99	1.0,0.991,1.0,1.0,1.0,0.985	-0.007
ENSMUSG00000071659	Hnrnpul2	19	+	8822803	8822939	8819400	8820813	8823529	8823669	24,313,397,480,340,492	0,4,9,9,3,10	24,373,390,345,446,315	0,2,10,2,9,3	285	149	1	1.0	1.0,0.976,0.958,0.965,0.983,0.963	1.0,0.99,0.953,0.989,0.963,0.982	-0.005
ENSMUSG00000071659	Hnrnpul2	19	+	8823229	8823306	8819400	8820813	8823529	8823669	17,142,257,308,170,263	0,4,9,9,3,10	17,224,201,243,277,184	0,2,10,2,9,3	226	149	1	1.0	1.0,0.959,0.95,0.958,0.974,0.945	1.0,0.987,0.93,0.988,0.953,0.976	-0.008
ENSMUSG00000071659	Hnrnpul2	19	+	8823229	8823306	8822803	8822939	8823529	8823669	26,465,730,895,605,858	0,0,0,2,0,0	40,663,661,684,820,599	0,1,0,1,0,0	226	149	1	1.0	1.0,1.0,1.0,0.997,1.0,1.0	1.0,0.998,1.0,0.998,1.0,1.0	0.0
ENSMUSG00000071659	Hnrnpul2	19	+	8825270	8825393	8824859	8825123	8825971	8826100	101,516,684,852,551,834	0,0,0,1,0,0	155,686,779,678,909,708	0,1,0,0,0,0	272	149	1	1.0	1.0,1.0,1.0,0.998,1.0,1.0	1.0,0.997,1.0,1.0,1.0,1.0	0.0
ENSMUSG00000071659	Hnrnpul2	19	+	8825971	8826100	8825270	8825393	8826643	8826812	143,668,875,986,685,909	0,4,0,2,0,5	234,844,859,788,1112,834	0,4,0,0,4,0	278	149	1	1.0	1.0,0.989,1.0,0.996,1.0,0.99	1.0,0.991,1.0,1.0,0.993,1.0	-0.002
ENSMUSG00000071659	Hnrnpul2	19	+	8826643	8826812	8825270	8825393	8829749	8829950	257,481,601,782,440,685	0,0,0,0,0,2	276,552,538,545,692,539	0,0,3,0,0,0	318	149	1	1.0	1.0,1.0,1.0,1.0,1.0,0.994	1.0,1.0,0.988,1.0,1.0,1.0	0.001
ENSMUSG00000071659	Hnrnpul2	19	+	8830887	8830961	8829749	8829950	8831224	8831332	452,620,769,1045,697,976	0,9,10,19,4,29	435,837,807,731,1099,798	13,43,14,16,32,8	223	149	1	1.0	1.0,0.979,0.981,0.974,0.991,0.957	0.957,0.929,0.975,0.968,0.958,0.985	0.018
ENSMUSG00000071660	Ttc9c	19	-	8815853	8816036	8809074	8811838	8818435	8818684	27,111,129,114,111,159	0,0,0,0,2,1	3,123,115,105,142,111	0,0,0,0,3,0	332	149	1	1.0	1.0,1.0,1.0,1.0,0.961,0.986	1.0,1.0,1.0,1.0,0.955,1.0	-0.001
ENSMUSG00000010110	Stx5a	19	+	8742253	8742497	8741412	8741575	8742853	8742860	62,334,455,611,385,544	0,3,0,0,0,0	47,422,436,350,515,400	0,0,0,0,0,1	393	149	1	1.0	1.0,0.977,1.0,1.0,1.0,1.0	1.0,1.0,1.0,1.0,1.0,0.993	-0.003
ENSMUSG00000010110	Stx5a	19	+	8742853	8742924	8741802	8742497	8743352	8743423	15,73,87,115,73,114	0,0,0,0,1,0	15,89,92,71,105,86	0,0,0,0,0,1	220	149	1	1.0	1.0,1.0,1.0,1.0,0.98,1.0	1.0,1.0,1.0,1.0,1.0,0.983	-0.0
ENSMUSG00000010110	Stx5a	19	+	8743079	8743135	8742253	8742497	8743352	8743423	17,46,74,78,62,82	0,0,0,0,1,0	8,61,76,54,73,62	0,0,0,0,0,1	205	149	1	1.0	1.0,1.0,1.0,1.0,0.978,1.0	1.0,1.0,1.0,1.0,1.0,0.978	0.0
ENSMUSG00000010110	Stx5a	19	+	8743079	8743135	8742853	8742924	8743352	8743423	22,149,250,261,180,262	0,0,1,0,0,0	15,191,218,191,247,177	0,0,0,0,3,0	205	149	1	1.0	1.0,1.0,0.995,1.0,1.0,1.0	1.0,1.0,1.0,1.0,0.984,1.0	0.002
ENSMUSG00000010110	Stx5a	19	+	8748460	8748577	8743079	8743423	8748654	8748711	65,220,331,383,252,312	0,0,0,0,1,0	109,285,313,266,335,249	0,0,0,0,0,0	266	149	1	1.0	1.0,1.0,1.0,1.0,0.993,1.0	1.0,1.0,1.0,1.0,1.0,1.0	-0.001
ENSMUSG00000010110	Stx5a	19	+	8748806	8748888	8748502	8748711	8749665	8749772	95,206,322,336,197,283	0,0,0,0,0,1	97,298,287,266,374,274	0,0,0,0,1,0	231	149	1	1.0	1.0,1.0,1.0,1.0,1.0,0.995	1.0,1.0,1.0,1.0,0.996,1.0	-0.0
ENSMUSG00000010110	Stx5a	19	+	8748806	8748899	8748654	8748711	8749665	8749772	27,70,108,121,71,92	0,0,0,0,0,1	45,91,102,99,105,82	0,0,0,0,1,0	242	149	1	1.0	1.0,1.0,1.0,1.0,1.0,0.983	1.0,1.0,1.0,1.0,0.985,1.0	-0.0
ENSMUSG00000010110	Stx5a	19	+	8749665	8749772	8748654	8748888	8749905	8750027	93,246,333,362,217,348	0,0,0,0,0,0	72,313,302,285,420,296	0,0,0,0,1,0	256	149	1	1.0	1.0,1.0,1.0,1.0,1.0,1.0	1.0,1.0,1.0,1.0,0.996,1.0	0.001
ENSMUSG00000010110	Stx5a	19	+	8749665	8749772	8748654	8748888	8754908	8754984	41,98,157,164,90,143	0,0,0,0,0,0	41,166,137,129,195,141	0,0,0,0,1,0	256	149	1	1.0	1.0,1.0,1.0,1.0,1.0,1.0	1.0,1.0,1.0,1.0,0.991,1.0	0.002
ENSMUSG00000010110	Stx5a	19	+	8749905	8750027	8748654	8748888	8754908	8754984	67,89,109,144,90,149	0,0,0,0,0,0	82,126,123,137,161,108	0,0,0,0,1,0	271	149	1	1.0	1.0,1.0,1.0,1.0,1.0,1.0	1.0,1.0,1.0,1.0,0.989,1.0	0.002
ENSMUSG00000010110	Stx5a	19	+	8749905	8750027	8749002	8749772	8754908	8754984	119,242,286,343,220,359	0,0,0,1,0,0	113,278,288,299,388,263	0,0,0,0,0,0	271	149	1	1.0	1.0,1.0,1.0,0.995,1.0,1.0	1.0,1.0,1.0,1.0,1.0,1.0	-0.001
ENSMUSG00000010095	Slc3a2	19	-	8709549	8709608	8709229	8709410	8709714	8709783	679,2069,2023,2932,1872,2716	0,0,0,0,0,0	741,1943,1815,1849,2883,1745	0,0,0,0,4,0	208	149	1	1.0	1.0,1.0,1.0,1.0,1.0,1.0	1.0,1.0,1.0,1.0,0.998,1.0	0.0
ENSMUSG00000010095	Slc3a2	19	-	8711833	8711928	8709714	8709783	8712729	8712903	535,2432,2485,3560,2104,3180	0,9,8,23,21,12	741,2355,2098,2189,3230,2018	3,16,10,18,23,8	244	149	1	1.0	1.0,0.994,0.995,0.99,0.984,0.994	0.993,0.989,0.992,0.987,0.988,0.994	0.002
ENSMUSG00000010095	Slc3a2	19	-	8712729	8712903	8711833	8711928	8713341	8713356	524,3495,3756,5896,3123,4955	0,0,0,0,0,6	868,3419,3030,3123,4487,3039	0,0,0,0,1,10	323	149	1	1.0	1.0,1.0,1.0,1.0,1.0,0.997	1.0,1.0,1.0,1.0,1.0,0.993	0.001
ENSMUSG00000010095	Slc3a2	19	-	8712865	8712903	8711833	8711928	8713341	8713355	97,715,729,1194,655,974	0,0,0,0,0,6	184,662,627,661,857,570	0,0,0,0,1,10	187	149	1	1.0	1.0,1.0,1.0,1.0,1.0,0.992	1.0,1.0,1.0,1.0,0.999,0.978	0.003
ENSMUSG00000024759	Atl3	19	+	7518545	7518596	7516877	7516982	7520786	7520843	0,106,123,126,86,149	0,0,0,0,0,0	2,105,128,173,71,134	0,0,0,0,1,0	200	149	1	1.0	NA,1.0,1.0,1.0,1.0,1.0	1.0,1.0,1.0,1.0,0.981,1.0	0.003
ENSMUSG00000024759	Atl3	19	+	7530519	7530591	7529607	7529664	7532015	7532447	0,74,112,104,63,149	0,0,0,0,0,0	6,97,95,85,63,69	0,0,0,2,0,0	221	149	1	1.0	NA,1.0,1.0,1.0,1.0,1.0	1.0,1.0,1.0,0.966,1.0,1.0	0.006
ENSMUSG00000024759	Atl3	19	+	7532015	7532447	7530519	7530591	7533949	7538608	95,281,460,450,341,564	0,0,0,0,0,1	75,466,454,458,328,414	0,0,0,0,0,0	581	149	1	1.0	1.0,1.0,1.0,1.0,1.0,0.993	1.0,1.0,1.0,1.0,1.0,1.0	-0.001
ENSMUSG00000024758	Rtn3	19	-	7429750	7429809	7425900	7427875	7430985	7431032	120,960,1170,1479,953,1338	0,0,0,0,0,0	156,1196,1219,1126,1383,1047	0,2,0,0,2,0	208	149	1	1.0	1.0,1.0,1.0,1.0,1.0,1.0	1.0,0.998,1.0,1.0,0.998,1.0	0.001
ENSMUSG00000024758	Rtn3	19	-	7429750	7429809	7425900	7427875	7431965	7432035	78,338,366,508,335,484	0,0,3,0,0,1	74,402,441,385,472,371	0,1,4,0,0,1	208	149	1	1.0	1.0,1.0,0.989,1.0,1.0,0.997	1.0,0.997,0.987,1.0,1.0,0.996	0.001
ENSMUSG00000024758	Rtn3	19	-	7430985	7431032	7425900	7427875	7431965	7432035	32,243,300,356,251,349	0,0,3,0,0,1	29,243,306,287,313,269	0,1,4,0,0,1	196	149	1	1.0	1.0,1.0,0.987,1.0,1.0,0.996	1.0,0.995,0.983,1.0,1.0,0.995	0.002
ENSMUSG00000024758	Rtn3	19	-	7430985	7431032	7429750	7429809	7431965	7432035	74,867,1103,1328,869,1203	0,0,0,1,0,0	112,1033,1082,1028,1218,945	0,0,0,0,0,0	196	149	1	1.0	1.0,1.0,1.0,0.999,1.0,1.0	1.0,1.0,1.0,1.0,1.0,1.0	-0.0
ENSMUSG00000024758	Rtn3	19	-	7431965	7432035	7430985	7431032	7432451	7432590	75,958,1215,1468,987,1373	0,0,0,0,0,0	119,1163,1171,1106,1367,1077	0,1,1,0,0,0	219	149	1	1.0	1.0,1.0,1.0,1.0,1.0,1.0	1.0,0.999,0.999,1.0,1.0,1.0	0.0
ENSMUSG00000024758	Rtn3	19	-	7434930	7435138	7432451	7432590	7482938	7483281	50,1866,2506,2874,1846,2838	0,0,0,0,0,1	142,2338,2200,2252,2632,2098	0,0,1,0,0,0	357	149	1	1.0	1.0,1.0,1.0,1.0,1.0,0.999	1.0,1.0,0.999,1.0,1.0,1.0	-0.0
ENSMUSG00000024758	Rtn3	19	-	7456299	7458423	7434930	7435138	7467810	7467867	20,6,15,20,2,39	0,1,2,5,3,2	0,5,20,36,6,14	0,0,0,0,0,0	2273	149	1	1.0	1.0,0.282,0.33,0.208,0.042,0.561	NA,1.0,1.0,1.0,1.0,1.0	-0.596
ENSMUSG00000024758	Rtn3	19	-	7456299	7458423	7434930	7435138	7482938	7483289	20,6,15,20,2,39	17,905,1182,1441,924,1391	0,5,20,36,6,14	48,1176,1075,1097,1201,889	2273	149	1	1.0	0.072,0.0,0.001,0.001,0.0,0.002	0.0,0.0,0.001,0.002,0.0,0.001	0.012
ENSMUSG00000024758	Rtn3	19	-	7467810	7467867	7434930	7435138	7482938	7483219	0,1,4,7,5,5	17,905,1182,1441,924,1391	0,0,1,0,0,1	48,1176,1075,1097,1201,889	206	149	1	1.0	0.0,0.001,0.002,0.004,0.004,0.003	0.0,0.0,0.001,0.0,0.0,0.001	0.002
ENSMUSG00000024968	Rcor2	19	+	7270553	7270606	7270100	7270181	7270697	7270859	0,0,0,0,2,4	0,0,0,0,0,0	0,1,1,0,1,0	0,1,0,0,0,0	202	149	1	1.0	NA,NA,NA,NA,1.0,1.0	NA,0.425,1.0,NA,1.0,NA	0.192
ENSMUSG00000024968	Rcor2	19	+	7270969	7271094	7270697	7270859	7271192	7271262	11,0,6,5,0,4	0,0,0,0,1,0	0,3,8,2,13,4	0,1,0,0,0,0	274	149	1	1.0	1.0,NA,1.0,1.0,0.0,1.0	NA,0.62,1.0,1.0,1.0,1.0	-0.124
ENSMUSG00000024962	Vegfb	19	-	6986020	6986094	6985804	6985840	6986289	6986486	73,100,83,189,101,117	0,0,0,1,0,0	76,84,106,117,159,88	0,0,0,0,0,0	223	149	1	1.0	1.0,1.0,1.0,0.992,1.0,1.0	1.0,1.0,1.0,1.0,1.0,1.0	-0.001
ENSMUSG00000024962	Vegfb	19	-	6986289	6986486	6985804	6985840	6987351	6987629	20,39,41,60,19,59	0,0,1,1,0,0	4,35,26,28,56,22	0,0,0,0,1,0	346	149	1	1.0	1.0,1.0,0.946,0.963,1.0,1.0	1.0,1.0,1.0,1.0,0.96,1.0	-0.008
ENSMUSG00000024962	Vegfb	19	-	6986773	6986816	6986289	6986486	6987351	6987629	34,79,94,163,102,124	2,6,3,8,1,1	89,129,85,92,129,76	0,9,3,0,5,2	192	149	1	1.0	0.93,0.911,0.96,0.941,0.988,0.99	1.0,0.918,0.956,1.0,0.952,0.967	-0.012
ENSMUSG00000024958	Gpr137	19	-	6938755	6938874	6938068	6938529	6939011	6939140	472,163,252,307,192,277	0,1,0,0,0,0	355,199,240,208,424,215	1,1,0,0,0,0	268	149	1	1.0	1.0,0.989,1.0,1.0,1.0,1.0	0.995,0.991,1.0,1.0,1.0,1.0	0.001
ENSMUSG00000024958	Gpr137	19	-	6939011	6939140	6938068	6938529	6939260	6939410	110,82,93,153,82,141	0,0,0,0,0,0	129,100,117,100,181,103	0,0,1,0,0,0	278	149	1	1.0	1.0,1.0,1.0,1.0,1.0,1.0	1.0,1.0,0.984,1.0,1.0,1.0	0.003
ENSMUSG00000024958	Gpr137	19	-	6939528	6939754	6939260	6939410	6940351	6940401	105,48,61,103,54,81	93,85,84,152,103,139	41,63,80,59,101,51	70,97,81,78,160,94	375	149	1	1.0	0.31,0.183,0.224,0.212,0.172,0.188	0.189,0.205,0.282,0.231,0.201,0.177	0.001
ENSMUSG00000047810	Ccdc88b	19	-	6846346	6846415	6844622	6845119	6846562	6846769	672,117,162,257,145,230	0,1,0,0,0,0	485,176,143,212,327,157	0,0,0,1,1,0	218	149	1	1.0	1.0,0.988,1.0,1.0,1.0,1.0	1.0,1.0,1.0,0.993,0.996,1.0	-0.0
ENSMUSG00000047810	Ccdc88b	19	-	6847276	6847443	6846562	6846769	6847635	6847734	457,185,214,329,160,266	0,2,5,2,4,2	310,213,188,175,298,213	1,6,0,3,5,1	316	149	1	1.0	1.0,0.978,0.953,0.987,0.95,0.984	0.993,0.944,1.0,0.965,0.966,0.99	-0.001
ENSMUSG00000047810	Ccdc88b	19	-	6854741	6854888	6854478	6854587	6855355	6855514	6,84,156,220,130,198	0,0,1,0,0,0	9,167,99,139,157,150	0,0,0,0,0,0	296	149	1	1.0	1.0,1.0,0.987,1.0,1.0,1.0	1.0,1.0,1.0,1.0,1.0,1.0	-0.002
ENSMUSG00000047810	Ccdc88b	19	-	6855651	6855733	6855355	6855514	6856108	6856252	0,47,39,85,36,94	0,0,0,0,0,0	4,54,42,47,76,35	0,0,0,0,2,0	231	149	1	1.0	NA,1.0,1.0,1.0,1.0,1.0	1.0,1.0,1.0,1.0,0.961,1.0	0.006
ENSMUSG00000047810	Ccdc88b	19	-	6855841	6855990	6855651	6855733	6856108	6856252	0,104,134,264,133,209	0,2,0,0,0,1	39,150,147,136,179,127	0,5,1,4,0,0	298	149	1	1.0	NA,0.963,1.0,1.0,1.0,0.991	1.0,0.938,0.987,0.944,1.0,1.0	0.013
ENSMUSG00000032648	Pygm	19	+	6386023	6386127	6385865	6385944	6386373	6386505	0,0,0,0,0,3	0,0,0,1,1,0	0,0,0,1,0,0	0,0,0,0,1,0	253	149	1	1.0	NA,NA,NA,0.0,0.0,1.0	NA,NA,NA,1.0,0.0,NA	-0.167
ENSMUSG00000024948	Map4k2	19	+	6341458	6341516	6341134	6341345	6341766	6341834	0,11,31,13,10,10	0,1,0,0,0,0	0,6,12,6,15,12	0,0,0,0,0,0	207	149	1	1.0	NA,0.888,1.0,1.0,1.0,1.0	NA,1.0,1.0,1.0,1.0,1.0	-0.022
ENSMUSG00000024948	Map4k2	19	+	6341743	6341834	6341269	6341516	6341902	6341967	0,43,55,117,53,99	0,0,0,0,0,0	0,66,57,53,58,41	0,2,0,0,0,0	240	149	1	1.0	NA,1.0,1.0,1.0,1.0,1.0	NA,0.953,1.0,1.0,1.0,1.0	0.009
ENSMUSG00000024948	Map4k2	19	+	6341766	6341834	6341458	6341516	6341902	6341967	0,16,17,33,13,36	0,0,0,0,0,0	0,22,15,13,14,8	0,2,0,0,0,0	217	149	1	1.0	NA,1.0,1.0,1.0,1.0,1.0	NA,0.883,1.0,1.0,1.0,1.0	0.023
ENSMUSG00000024948	Map4k2	19	+	6341769	6341834	6341458	6341516	6341902	6341967	0,20,14,31,13,38	0,0,0,0,0,0	0,26,19,12,15,10	0,2,0,0,0,0	214	149	1	1.0	NA,1.0,1.0,1.0,1.0,1.0	NA,0.901,1.0,1.0,1.0,1.0	0.02
ENSMUSG00000024948	Map4k2	19	+	6342743	6342786	6342609	6342657	6343103	6343176	0,45,50,46,31,76	0,0,0,0,0,0	0,57,39,67,70,48	0,0,0,0,0,4	192	149	1	1.0	NA,1.0,1.0,1.0,1.0,1.0	NA,1.0,1.0,1.0,1.0,0.903	0.019
ENSMUSG00000024948	Map4k2	19	+	6343103	6343176	6342743	6342786	6343460	6343523	0,20,20,14,13,36	0,0,0,0,0,0	0,20,15,33,25,18	0,0,0,0,1,0	222	149	1	1.0	NA,1.0,1.0,1.0,1.0,1.0	NA,1.0,1.0,1.0,0.944,1.0	0.011
ENSMUSG00000024948	Map4k2	19	+	6343254	6343386	6343103	6343176	6343460	6343521	0,49,76,87,58,91	0,0,0,0,0,0	6,56,73,80,90,98	0,0,1,0,0,0	281	149	1	1.0	NA,1.0,1.0,1.0,1.0,1.0	1.0,1.0,0.975,1.0,1.0,1.0	0.004
ENSMUSG00000024948	Map4k2	19	+	6343460	6343523	6343254	6343386	6343801	6343858	0,34,47,67,57,66	0,0,0,0,0,1	10,47,54,56,58,76	0,0,0,0,0,0	212	149	1	1.0	NA,1.0,1.0,1.0,1.0,0.979	1.0,1.0,1.0,1.0,1.0,1.0	-0.004
ENSMUSG00000024948	Map4k2	19	+	6343487	6343523	6343254	6343386	6343801	6343883	0,6,7,24,12,11	0,0,0,0,0,1	4,14,5,14,4,13	0,0,0,0,0,0	185	149	1	1.0	NA,1.0,1.0,1.0,1.0,0.899	1.0,1.0,1.0,1.0,1.0,1.0	-0.02
ENSMUSG00000024948	Map4k2	19	+	6346544	6346605	6346387	6346467	6346691	6346809	0,51,65,94,50,79	0,7,0,0,0,0	9,65,78,71,107,61	0,0,0,1,1,0	210	149	1	1.0	NA,0.838,1.0,1.0,1.0,1.0	1.0,1.0,1.0,0.981,0.987,1.0	-0.027
ENSMUSG00000024948	Map4k2	19	+	6353119	6353190	6352774	6352861	6353277	6353333	14,92,96,147,101,128	0,0,0,0,0,0	64,76,110,106,179,116	0,0,0,1,0,0	220	149	1	1.0	1.0,1.0,1.0,1.0,1.0,1.0	1.0,1.0,1.0,0.986,1.0,1.0	0.002
ENSMUSG00000024947	Men1	19	+	6338282	6338419	6337600	6337688	6338825	6338961	12,124,126,144,104,189	0,0,0,0,0,1	49,149,117,107,189,164	0,0,0,0,0,0	286	149	1	1.0	1.0,1.0,1.0,1.0,1.0,0.99	1.0,1.0,1.0,1.0,1.0,1.0	-0.002
ENSMUSG00000024947	Men1	19	+	6339338	6339503	6338282	6338961	6339686	6340172	54,155,174,246,121,215	0,0,0,1,0,12	63,191,141,105,236,137	0,0,1,10,6,4	314	149	1	1.0	1.0,1.0,1.0,0.992,1.0,0.895	1.0,1.0,0.985,0.833,0.949,0.942	0.03
ENSMUSG00000024769	Cdc42bpg	19	+	6312117	6312197	6311321	6311570	6313218	6313316	0,19,25,29,21,32	0,0,0,0,0,0	3,15,24,26,28,18	0,0,0,3,1,0	229	149	1	1.0	NA,1.0,1.0,1.0,1.0,1.0	1.0,1.0,1.0,0.849,0.948,1.0	0.034
ENSMUSG00000024769	Cdc42bpg	19	+	6314704	6314780	6314495	6314617	6314989	6315096	0,19,28,39,0,41	0,1,0,0,1,0	0,23,28,20,34,19	0,0,0,0,0,0	225	149	1	1.0	NA,0.926,1.0,1.0,0.0,1.0	NA,1.0,1.0,1.0,1.0,1.0	-0.215
ENSMUSG00000024769	Cdc42bpg	19	+	6314989	6315096	6314704	6314780	6315171	6315286	0,23,38,58,4,57	0,0,0,0,0,1	0,19,42,26,35,27	0,0,0,0,0,0	256	149	1	1.0	NA,1.0,1.0,1.0,1.0,0.971	NA,1.0,1.0,1.0,1.0,1.0	-0.006
ENSMUSG00000024773	Atg2a	19	+	6244426	6244589	6241667	6241966	6244686	6244839	0,99,99,123,58,116	0,0,2,0,0,0	4,88,79,120,78,100	0,0,0,0,0,0	312	149	1	1.0	NA,1.0,0.959,1.0,1.0,1.0	1.0,1.0,1.0,1.0,1.0,1.0	-0.008
ENSMUSG00000024773	Atg2a	19	+	6246303	6246400	6245458	6245693	6246487	6246649	0,54,77,137,53,113	0,0,0,2,0,0	0,64,66,65,79,63	0,0,1,0,0,0	246	149	1	1.0	NA,1.0,1.0,0.976,1.0,1.0	NA,1.0,0.976,1.0,1.0,1.0	0.0
ENSMUSG00000024773	Atg2a	19	+	6246487	6246649	6246303	6246400	6246751	6246892	0,92,107,173,57,127	0,0,0,0,0,0	0,80,91,89,88,79	0,0,1,0,0,0	311	149	1	1.0	NA,1.0,1.0,1.0,1.0,1.0	NA,1.0,0.978,1.0,1.0,1.0	0.004
ENSMUSG00000024773	Atg2a	19	+	6253523	6253616	6253333	6253440	6254358	6254429	0,80,81,148,80,121	0,1,0,0,0,0	1,119,81,89,57,75	0,0,0,0,0,0	242	149	1	1.0	NA,0.98,1.0,1.0,1.0,1.0	1.0,1.0,1.0,1.0,1.0,1.0	-0.004
ENSMUSG00000024773	Atg2a	19	+	6254589	6254666	6254358	6254429	6255100	6255265	0,74,61,127,60,106	0,0,0,0,0,0	7,89,60,77,76,60	0,0,0,1,0,0	226	149	1	1.0	NA,1.0,1.0,1.0,1.0,1.0	1.0,1.0,1.0,0.981,1.0,1.0	0.003
ENSMUSG00000024773	Atg2a	19	+	6255100	6255265	6254589	6254666	6255408	6255538	7,83,75,130,51,133	0,0,0,2,0,3	9,97,66,87,87,61	0,4,0,2,5,0	314	149	1	1.0	1.0,1.0,1.0,0.969,1.0,0.955	1.0,0.92,1.0,0.954,0.892,1.0	0.026
ENSMUSG00000024773	Atg2a	19	+	6255100	6255271	6254589	6254666	6255408	6255538	0,67,81,115,39,101	0,0,0,2,0,3	7,67,54,67,66,53	0,4,0,2,5,0	320	149	1	1.0	NA,1.0,1.0,0.964,1.0,0.94	1.0,0.886,1.0,0.94,0.86,1.0	0.033
ENSMUSG00000024773	Atg2a	19	+	6256551	6256687	6256167	6256376	6257438	6257642	18,130,115,158,116,122	0,0,0,3,2,1	28,115,112,105,146,111	0,3,0,4,0,0	285	149	1	1.0	1.0,1.0,1.0,0.965,0.968,0.985	1.0,0.952,1.0,0.932,1.0,1.0	0.006
ENSMUSG00000024773	Atg2a	19	+	6257962	6258044	6257776	6257878	6258133	6258266	38,87,114,155,108,155	0,2,0,0,0,0	16,75,81,85,136,79	0,0,0,0,3,0	231	149	1	1.0	1.0,0.966,1.0,1.0,1.0,1.0	1.0,1.0,1.0,1.0,0.967,1.0	-0.0
ENSMUSG00000024773	Atg2a	19	+	6258360	6258433	6258133	6258266	6258550	6258633	10,105,123,92,94,133	0,0,0,0,1,0	58,62,90,63,140,94	0,0,0,0,0,0	222	149	1	1.0	1.0,1.0,1.0,1.0,0.984,1.0	1.0,1.0,1.0,1.0,1.0,1.0	-0.003
ENSMUSG00000024773	Atg2a	19	+	6258550	6258633	6258133	6258266	6259988	6260143	0,3,0,1,1,0	0,0,0,0,0,0	0,0,0,0,0,0	0,0,0,2,0,0	232	149	1	1.0	NA,1.0,NA,1.0,1.0,NA	NA,NA,NA,0.0,NA,NA	1.0
ENSMUSG00000024773	Atg2a	19	+	6258863	6258985	6258550	6258633	6259988	6260143	72,139,188,191,150,197	0,3,0,2,0,3	124,154,140,115,211,141	0,0,1,1,3,0	271	149	1	1.0	1.0,0.962,1.0,0.981,1.0,0.973	1.0,1.0,0.987,0.984,0.975,1.0	-0.005
ENSMUSG00000039699	Batf2	19	+	6164875	6165168	6164488	6164750	6166467	6166572	0,0,2,6,1,0	0,1,1,0,1,3	0,6,13,4,4,3	0,6,0,1,0,0	442	149	1	1.0	NA,0.0,0.403,1.0,0.252,0.0	NA,0.252,1.0,0.574,1.0,1.0	-0.434
ENSMUSG00000039699	Batf2	19	+	6165363	6165568	6164459	6164553	6166467	6166572	0,1,3,0,0,1	0,0,14,11,16,11	0,0,4,6,2,1	0,1,7,5,10,6	354	149	1	1.0	NA,1.0,0.083,0.0,0.0,0.037	NA,0.0,0.194,0.336,0.078,0.066	0.089
ENSMUSG00000039699	Batf2	19	+	6165363	6165568	6164875	6165168	6166467	6166572	0,1,4,1,0,1	0,0,5,3,1,0	0,0,1,2,0,0	0,3,5,0,7,3	354	149	1	1.0	NA,1.0,0.252,0.123,0.0,1.0	NA,0.0,0.078,1.0,0.0,0.0	0.259
ENSMUSG00000024799	Tm7sf2	19	-	6063526	6063607	6063323	6063446	6063821	6063990	122,70,62,107,50,84	0,0,0,0,0,0	126,90,54,102,127,93	0,0,0,0,0,1	230	149	1	1.0	1.0,1.0,1.0,1.0,1.0,1.0	1.0,1.0,1.0,1.0,1.0,0.984	0.003
ENSMUSG00000024799	Tm7sf2	19	-	6063821	6063990	6063526	6063607	6064078	6064198	145,87,98,127,48,125	0,0,0,0,0,2	101,135,88,127,173,122	0,3,0,0,0,0	318	149	1	1.0	1.0,1.0,1.0,1.0,1.0,0.967	1.0,0.955,1.0,1.0,1.0,1.0	0.002
ENSMUSG00000024799	Tm7sf2	19	-	6066498	6066563	6066186	6066414	6066967	6067022	7,31,16,24,11,10	0,0,0,0,0,0	17,16,20,14,48,28	0,3,0,0,0,0	214	149	1	1.0	1.0,1.0,1.0,1.0,1.0,1.0	1.0,0.788,1.0,1.0,1.0,1.0	0.035
ENSMUSG00000024799	Tm7sf2	19	-	6066498	6066693	6065526	6066414	6066967	6067022	23,112,94,128,84,90	0,0,0,0,0,0	38,99,87,108,170,120	0,3,0,0,0,0	344	149	1	1.0	1.0,1.0,1.0,1.0,1.0,1.0	1.0,0.935,1.0,1.0,1.0,1.0	0.011
ENSMUSG00000024799	Tm7sf2	19	-	6067122	6067319	6066145	6067022	6067668	6067776	14,128,96,169,115,156	16,0,10,11,1,0	59,126,98,107,198,154	0,8,2,4,13,1	346	149	1	1.0	0.274,1.0,0.805,0.869,0.98,1.0	1.0,0.872,0.955,0.92,0.868,0.985	-0.112
ENSMUSG00000024799	Tm7sf2	19	-	6069025	6069147	6068854	6068942	6069464	6069683	396,273,304,413,235,373	0,0,0,0,0,0	286,245,320,267,468,264	0,0,0,1,0,0	271	149	1	1.0	1.0,1.0,1.0,1.0,1.0,1.0	1.0,1.0,1.0,0.993,1.0,1.0	0.001
ENSMUSG00000024799	Tm7sf2	19	-	6069857	6070073	6069464	6069683	6070438	6071156	199,254,321,486,247,379	0,0,0,0,0,0	201,358,301,220,461,314	0,0,0,4,0,0	365	149	1	1.0	1.0,1.0,1.0,1.0,1.0,1.0	1.0,1.0,1.0,0.957,1.0,1.0	0.007
ENSMUSG00000024799	Tm7sf2	19	-	6070438	6071156	6069857	6070073	6071561	6071708	273,571,540,843,503,737	0,0,0,0,0,2	246,610,545,571,815,507	0,0,0,0,0,0	867	149	1	1.0	1.0,1.0,1.0,1.0,1.0,0.984	1.0,1.0,1.0,1.0,1.0,1.0	-0.003
ENSMUSG00000024799	Tm7sf2	19	-	6071265	6071485	6070438	6071156	6071561	6071708	34,249,299,420,213,376	0,0,0,4,0,0	85,299,264,244,383,258	0,2,0,0,0,0	369	149	1	1.0	1.0,1.0,1.0,0.977,1.0,1.0	1.0,0.984,1.0,1.0,1.0,1.0	-0.001
ENSMUSG00000024799	Tm7sf2	19	-	6076362	6076492	6071561	6071708	6076950	6077197	43,237,271,385,240,359	0,0,0,0,0,0	76,315,277,286,313,269	0,0,0,1,0,1	279	149	1	1.0	1.0,1.0,1.0,1.0,1.0,1.0	1.0,1.0,1.0,0.993,1.0,0.993	0.002
ENSMUSG00000024807	Syvn1	19	+	6049149	6049253	6048694	6048743	6049770	6049897	0,221,234,295,215,277	0,0,0,0,0,0	9,243,206,208,275,236	0,0,0,0,0,1	253	149	1	1.0	NA,1.0,1.0,1.0,1.0,1.0	1.0,1.0,1.0,1.0,1.0,0.993	0.001
ENSMUSG00000024807	Syvn1	19	+	6050940	6051069	6050521	6050685	6051154	6051310	14,128,131,220,133,182	0,3,0,0,4,3	28,144,173,148,192,96	0,1,0,0,3,0	278	149	1	1.0	1.0,0.958,1.0,1.0,0.947,0.97	1.0,0.987,1.0,1.0,0.972,1.0	-0.014
ENSMUSG00000024826	Dpf2	19	-	5902630	5902768	5902362	5902434	5904239	5904318	15,145,142,226,129,192	0,0,0,0,0,0	37,141,150,124,220,134	0,0,1,0,0,0	287	149	1	1.0	1.0,1.0,1.0,1.0,1.0,1.0	1.0,1.0,0.987,1.0,1.0,1.0	0.002
ENSMUSG00000024826	Dpf2	19	-	5903730	5903772	5902630	5902768	5904239	5904318	0,14,7,10,14,20	28,161,155,240,137,212	8,11,12,12,25,20	37,158,162,148,246,140	191	149	1	1.0	0.0,0.064,0.034,0.031,0.074,0.069	0.144,0.052,0.055,0.059,0.073,0.1	-0.035
ENSMUSG00000024826	Dpf2	19	-	5904239	5904318	5902630	5902768	5904453	5904546	25,231,228,341,223,314	0,0,0,0,0,0	45,219,238,213,355,210	0,2,0,0,0,0	228	149	1	1.0	1.0,1.0,1.0,1.0,1.0,1.0	1.0,0.986,1.0,1.0,1.0,1.0	0.002
ENSMUSG00000024826	Dpf2	19	-	5905388	5905552	5904453	5904546	5906523	5906631	28,226,301,374,252,383	0,0,0,0,0,2	35,282,311,304,341,282	0,0,0,0,0,0	313	149	1	1.0	1.0,1.0,1.0,1.0,1.0,0.989	1.0,1.0,1.0,1.0,1.0,1.0	-0.002
ENSMUSG00000024818	Slc25a45	19	+	5878606	5878691	5877825	5878095	5879848	5879892	1,97,111,186,101,124	0,0,4,2,0,0	23,101,132,83,111,87	0,1,0,1,0,0	234	149	1	1.0	1.0,1.0,0.946,0.983,1.0,1.0	1.0,0.985,1.0,0.981,1.0,1.0	-0.006
ENSMUSG00000024818	Slc25a45	19	+	5879848	5879892	5877807	5878095	5880084	5880156	0,32,57,79,39,40	0,1,0,1,0,3	16,54,50,45,48,45	0,0,0,0,3,1	193	149	1	1.0	NA,0.961,1.0,0.984,1.0,0.911	1.0,1.0,1.0,1.0,0.925,0.972	-0.012
ENSMUSG00000024818	Slc25a45	19	+	5880439	5880625	5880084	5880156	5884344	5884485	25,301,398,571,349,460	0,0,0,7,1,1	106,391,395,367,448,336	0,1,1,0,0,1	335	149	1	1.0	1.0,1.0,1.0,0.973,0.994,0.995	1.0,0.994,0.994,1.0,1.0,0.993	-0.003
ENSMUSG00000092274	Neat1	19	-	5844577	5844758	5843680	5844434	5844924	5844966	26,359,312,241,242,203	0,0,1,1,0,0	60,400,390,257,402,220	0,0,1,0,0,0	330	149	1	1.0	1.0,1.0,0.993,0.991,1.0,1.0	1.0,1.0,0.994,1.0,1.0,1.0	-0.002
ENSMUSG00000024941	Scyl1	19	-	5758939	5759146	5758799	5758860	5759270	5759342	1169,490,529,863,511,618	4,0,2,0,0,1	928,580,513,450,898,444	0,0,0,0,0,0	356	149	1	1.0	0.992,1.0,0.991,1.0,1.0,0.996	1.0,1.0,1.0,1.0,1.0,1.0	-0.003
ENSMUSG00000024941	Scyl1	19	-	5759664	5759804	5759270	5759342	5759980	5760145	455,278,307,465,294,390	0,0,0,0,0,1	335,365,374,292,521,308	0,0,0,0,0,1	289	149	1	1.0	1.0,1.0,1.0,1.0,1.0,0.995	1.0,1.0,1.0,1.0,1.0,0.994	0.0
ENSMUSG00000024941	Scyl1	19	-	5760532	5760608	5759980	5760145	5761652	5761808	119,104,98,172,119,142	0,1,0,0,0,1	88,109,108,127,168,114	0,0,0,0,4,1	225	149	1	1.0	1.0,0.986,1.0,1.0,1.0,0.989	1.0,1.0,1.0,1.0,0.965,0.987	0.004
ENSMUSG00000024941	Scyl1	19	-	5760712	5760901	5760532	5760608	5761652	5761808	205,377,405,623,350,420	0,0,0,2,0,3	250,383,398,405,559,360	0,0,0,2,5,0	338	149	1	1.0	1.0,1.0,1.0,0.993,1.0,0.984	1.0,1.0,1.0,0.989,0.98,1.0	0.001
ENSMUSG00000024941	Scyl1	19	-	5761652	5761808	5759980	5760145	5764668	5764782	42,171,152,265,157,233	0,2,0,0,0,0	71,184,178,174,216,180	0,0,0,0,0,0	305	149	1	1.0	1.0,0.977,1.0,1.0,1.0,1.0	1.0,1.0,1.0,1.0,1.0,1.0	-0.004
ENSMUSG00000024941	Scyl1	19	-	5765309	5765417	5764668	5764782	5766157	5766316	44,299,286,457,283,428	0,0,0,1,0,0	98,304,304,262,355,285	0,0,0,0,0,0	257	149	1	1.0	1.0,1.0,1.0,0.996,1.0,1.0	1.0,1.0,1.0,1.0,1.0,1.0	-0.001
ENSMUSG00000024941	Scyl1	19	-	5766157	5766316	5765309	5765417	5769468	5769624	46,330,339,534,300,463	0,3,2,3,0,1	75,328,325,351,453,332	0,0,0,2,0,1	308	149	1	1.0	1.0,0.982,0.988,0.989,1.0,0.996	1.0,1.0,1.0,0.988,1.0,0.994	-0.004
ENSMUSG00000024941	Scyl1	19	-	5769720	5769811	5769468	5769624	5770202	5770552	30,354,451,563,351,523	0,14,10,30,12,19	72,363,376,401,601,367	0,16,17,26,24,15	240	149	1	1.0	1.0,0.94,0.966,0.921,0.948,0.945	1.0,0.934,0.932,0.905,0.94,0.938	0.012
ENSMUSG00000024941	Scyl1	19	-	5770722	5770863	5770202	5770552	5771219	5771401	29,414,433,560,459,587	0,0,1,0,0,0	19,438,388,409,488,408	0,0,0,1,0,0	290	149	1	1.0	1.0,1.0,0.996,1.0,1.0,1.0	1.0,1.0,1.0,0.995,1.0,1.0	0.0
ENSMUSG00000024940	Ltbp3	19	+	5748665	5748738	5748574	5748591	5748869	5748968	5,83,112,118,74,159	0,0,0,1,0,0	6,124,90,87,139,89	0,0,0,0,0,0	222	149	1	1.0	1.0,1.0,1.0,0.988,1.0,1.0	1.0,1.0,1.0,1.0,1.0,1.0	-0.002
ENSMUSG00000024940	Ltbp3	19	+	5753632	5753755	5752018	5752141	5755545	5755674	10,64,110,85,73,106	8,8,20,11,3,16	21,69,119,78,110,69	5,11,16,10,16,8	272	149	1	1.0	0.406,0.814,0.751,0.809,0.93,0.784	0.697,0.775,0.803,0.81,0.79,0.825	-0.034
ENSMUSG00000024940	Ltbp3	19	+	5753632	5753755	5752018	5752141	5755931	5756099	10,64,110,85,73,106	0,2,4,2,0,2	21,69,110,78,98,69	0,0,0,2,0,0	272	149	1	1.0	1.0,0.946,0.938,0.959,1.0,0.967	1.0,1.0,1.0,0.955,1.0,1.0	-0.024
ENSMUSG00000024940	Ltbp3	19	+	5753928	5754048	5753632	5753755	5755545	5755674	19,132,208,167,139,221	0,0,0,0,0,0	50,184,156,130,251,121	0,0,9,0,13,0	269	149	1	1.0	1.0,1.0,1.0,1.0,1.0,1.0	1.0,1.0,0.906,1.0,0.914,1.0	0.03
ENSMUSG00000024940	Ltbp3	19	+	5755545	5755674	5752018	5752141	5755931	5756099	50,101,144,147,97,201	0,2,4,2,0,2	59,151,115,122,180,98	0,0,0,2,0,0	278	149	1	1.0	1.0,0.964,0.951,0.975,1.0,0.982	1.0,1.0,1.0,0.97,1.0,1.0	-0.016
ENSMUSG00000024940	Ltbp3	19	+	5755545	5755674	5753632	5753755	5755931	5756099	42,93,124,136,94,185	0,0,0,0,0,0	54,140,108,112,177,90	0,0,0,0,1,0	278	149	1	1.0	1.0,1.0,1.0,1.0,1.0,1.0	1.0,1.0,1.0,1.0,0.99,1.0	0.002
ENSMUSG00000024940	Ltbp3	19	+	5757310	5757472	5756793	5756931	5757546	5757627	279,222,262,358,223,414	0,0,0,1,0,0	350,270,270,225,406,251	0,0,0,0,0,0	311	149	1	1.0	1.0,1.0,1.0,0.994,1.0,1.0	1.0,1.0,1.0,1.0,1.0,1.0	-0.001
ENSMUSG00000024937	Ehbp1l1	19	-	5708555	5708670	5707375	5708425	5708757	5708831	2114,553,655,978,630,912	4,0,0,7,2,0	1633,764,699,633,1180,591	0,2,0,0,3,2	264	149	1	1.0	0.997,1.0,1.0,0.987,0.994,1.0	1.0,0.995,1.0,1.0,0.996,0.994	-0.001
ENSMUSG00000024937	Ehbp1l1	19	-	5710210	5710310	5708757	5708831	5710573	5710697	1102,507,554,754,461,753	0,2,0,1,0,0	932,614,539,499,783,496	0,0,1,0,0,0	249	149	1	1.0	1.0,0.993,1.0,0.998,1.0,1.0	1.0,1.0,0.997,1.0,1.0,1.0	-0.001
ENSMUSG00000024937	Ehbp1l1	19	-	5710573	5710697	5710210	5710310	5710792	5710848	1005,583,655,802,489,810	0,0,0,0,0,0	827,661,609,571,853,586	0,0,1,0,0,0	273	149	1	1.0	1.0,1.0,1.0,1.0,1.0,1.0	1.0,1.0,0.997,1.0,1.0,1.0	0.001
ENSMUSG00000024937	Ehbp1l1	19	-	5710792	5710848	5710573	5710697	5710968	5711038	883,519,643,680,443,681	0,0,0,0,0,0	729,601,549,491,767,524	0,0,0,0,0,1	205	149	1	1.0	1.0,1.0,1.0,1.0,1.0,1.0	1.0,1.0,1.0,1.0,1.0,0.997	0.001
ENSMUSG00000024937	Ehbp1l1	19	-	5717661	5720407	5717038	5717196	5720808	5720877	159,878,1041,1140,884,1359	2,0,6,8,8,4	197,997,1023,852,1237,1000	0,4,2,3,0,7	2895	149	1	1.0	0.804,1.0,0.899,0.88,0.85,0.946	1.0,0.928,0.963,0.936,1.0,0.88	-0.055
ENSMUSG00000024937	Ehbp1l1	19	-	5720563	5720726	5717661	5720407	5720808	5720877	92,391,418,637,433,610	0,0,0,3,0,2	114,494,449,444,476,413	0,0,0,2,5,0	312	149	1	1.0	1.0,1.0,1.0,0.99,1.0,0.993	1.0,1.0,1.0,0.991,0.978,1.0	0.002
ENSMUSG00000024937	Ehbp1l1	19	-	5720685	5720726	5717038	5717196	5720808	5720877	79,214,191,326,228,261	2,0,6,8,8,4	79,209,212,213,284,204	0,4,2,3,0,7	190	149	1	1.0	0.969,1.0,0.961,0.97,0.957,0.981	1.0,0.976,0.988,0.982,1.0,0.958	-0.011
ENSMUSG00000024937	Ehbp1l1	19	-	5720808	5720877	5717038	5717196	5721441	5721584	54,104,134,227,124,169	0,0,0,0,0,0	52,158,146,115,138,153	0,0,1,0,0,0	218	149	1	1.0	1.0,1.0,1.0,1.0,1.0,1.0	1.0,1.0,0.99,1.0,1.0,1.0	0.002
ENSMUSG00000024937	Ehbp1l1	19	-	5720971	5721007	5720808	5720877	5721441	5721584	0,0,0,2,4,0	110,269,293,465,317,415	0,0,1,0,0,0	97,335,324,288,364,324	185	149	1	1.0	0.0,0.0,0.0,0.003,0.01,0.0	0.0,0.0,0.002,0.0,0.0,0.0	0.002
ENSMUSG00000024937	Ehbp1l1	19	-	5721956	5722010	5721666	5721845	5722645	5722741	36,255,366,527,316,449	0,0,0,0,4,0	62,355,418,374,446,361	0,0,2,0,0,0	203	149	1	1.0	1.0,1.0,1.0,1.0,0.983,1.0	1.0,1.0,0.994,1.0,1.0,1.0	-0.002
ENSMUSG00000056917	Sipa1	19	-	5651635	5651714	5651184	5651562	5651905	5651960	778,333,322,564,303,492	4,0,8,22,5,2	706,343,323,330,607,291	0,0,1,4,14,8	228	149	1	1.0	0.992,1.0,0.963,0.944,0.975,0.994	1.0,1.0,0.995,0.982,0.966,0.96	-0.006
ENSMUSG00000056917	Sipa1	19	-	5652454	5652566	5652260	5652369	5652654	5652873	440,427,426,574,346,595	0,0,0,0,0,2	478,426,481,444,737,431	0,0,0,0,0,0	261	149	1	1.0	1.0,1.0,1.0,1.0,1.0,0.994	1.0,1.0,1.0,1.0,1.0,1.0	-0.001
ENSMUSG00000056917	Sipa1	19	-	5655687	5655791	5655257	5655415	5656153	5656328	42,275,319,421,295,378	0,1,0,0,0,2	53,294,273,356,390,292	0,0,0,2,2,0	253	149	1	1.0	1.0,0.994,1.0,1.0,1.0,0.991	1.0,1.0,1.0,0.991,0.991,1.0	0.0
ENSMUSG00000056917	Sipa1	19	-	5655687	5655791	5655257	5655415	5659333	5659510	7,117,128,176,126,167	0,0,1,0,1,3	23,128,121,139,193,125	0,0,0,0,0,0	253	149	1	1.0	1.0,1.0,0.987,1.0,0.987,0.97	1.0,1.0,1.0,1.0,1.0,1.0	-0.009
ENSMUSG00000056917	Sipa1	19	-	5656153	5656328	5655257	5655415	5659333	5659510	0,156,249,324,167,267	0,0,1,0,1,3	15,240,211,180,218,212	0,0,0,0,0,0	324	149	1	1.0	NA,1.0,0.991,1.0,0.987,0.976	1.0,1.0,1.0,1.0,1.0,1.0	-0.009
ENSMUSG00000056917	Sipa1	19	-	5656153	5656328	5655687	5655791	5659333	5659510	35,313,441,570,336,476	0,0,1,1,0,0	45,408,363,396,413,379	0,2,0,0,0,0	324	149	1	1.0	1.0,1.0,0.995,0.996,1.0,1.0	1.0,0.989,1.0,1.0,1.0,1.0	0.0
ENSMUSG00000056917	Sipa1	19	-	5659595	5659723	5659333	5659510	5660313	5661111	16,245,331,504,255,423	0,0,3,7,0,4	37,336,304,288,393,293	0,1,3,2,7,5	277	149	1	1.0	1.0,1.0,0.983,0.975,1.0,0.983	1.0,0.994,0.982,0.987,0.968,0.969	0.007
ENSMUSG00000056917	Sipa1	19	-	5661595	5661626	5660313	5661111	5662587	5662841	10,18,37,27,28,23	0,1,6,12,1,3	0,40,36,17,32,29	0,4,1,2,0,2	180	149	1	1.0	1.0,0.937,0.836,0.651,0.959,0.864	NA,0.892,0.968,0.876,1.0,0.923	-0.057
ENSMUSG00000056917	Sipa1	19	-	5661595	5661626	5660313	5661111	5663603	5663707	14,42,40,69,37,46	0,30,41,60,50,73	0,60,61,39,45,54	4,42,39,42,69,38	180	149	0.900814557256	1.0	1.0,0.537,0.447,0.488,0.38,0.343	0.0,0.542,0.564,0.435,0.351,0.541	0.127
ENSMUSG00000056917	Sipa1	19	-	5662587	5662841	5660313	5661111	5663603	5663707	0,15,30,47,18,38	0,30,41,60,50,73	2,34,22,26,24,28	4,42,39,42,69,38	403	149	1	1.0	NA,0.156,0.213,0.225,0.117,0.161	0.156,0.23,0.173,0.186,0.114,0.214	-0.004
ENSMUSG00000056917	Sipa1	19	-	5662587	5662841	5661595	5661626	5663603	5663707	0,14,34,42,26,45	4,24,13,49,18,33	2,39,27,27,33,33	0,29,31,25,21,32	403	149	1	1.0	0.0,0.177,0.492,0.241,0.348,0.335	1.0,0.332,0.244,0.285,0.367,0.276	-0.152
ENSMUSG00000056185	Snx32	19	-	5496985	5497025	5496315	5496402	5497289	5497365	40,35,46,70,16,62	0,0,0,0,0,0	16,76,34,61,55,42	0,0,0,3,0,0	189	149	1	1.0	1.0,1.0,1.0,1.0,1.0,1.0	1.0,1.0,1.0,0.941,1.0,1.0	0.01
ENSMUSG00000024909	Efemp2	19	+	5475060	5475178	5474687	5474774	5475407	5475456	12,45,33,46,58,79	0,0,4,0,0,0	50,64,50,31,126,68	0,0,0,0,1,0	267	149	1	1.0	1.0,1.0,0.822,1.0,1.0,1.0	1.0,1.0,1.0,1.0,0.986,1.0	-0.027
ENSMUSG00000024909	Efemp2	19	+	5475151	5475178	5474746	5474774	5475407	5475456	0,3,9,13,10,14	0,0,4,0,0,0	7,15,7,1,15,12	0,0,0,0,1,0	176	149	1	1.0	NA,1.0,0.656,1.0,1.0,1.0	1.0,1.0,1.0,1.0,0.927,1.0	-0.057
ENSMUSG00000024909	Efemp2	19	+	5480545	5480741	5480233	5480360	5481560	5481853	668,174,120,124,199,272	0,0,0,0,0,0	479,149,166,129,512,191	5,1,0,0,5,0	345	149	1	1.0	1.0,1.0,1.0,1.0,1.0,1.0	0.976,0.985,1.0,1.0,0.978,1.0	0.01
ENSMUSG00000024909	Efemp2	19	+	5480588	5480741	5480233	5480360	5481560	5481659	408,69,59,46,95,134	0,0,0,0,0,0	262,75,81,62,232,76	5,1,0,0,5,0	302	149	1	1.0	1.0,1.0,1.0,1.0,1.0,1.0	0.963,0.974,1.0,1.0,0.958,1.0	0.018
ENSMUSG00000024912	Fosl1	19	+	5450159	5450351	5447702	5448055	5454412	5454520	21,43,38,38,57,96	0,0,0,0,0,0	3,52,26,63,184,117	0,0,0,2,0,3	341	149	1	1.0	1.0,1.0,1.0,1.0,1.0,1.0	1.0,1.0,1.0,0.932,1.0,0.945	0.02
ENSMUSG00000024853	Sf3b2	19	-	5279469	5279612	5279268	5279370	5279841	5279949	577,750,851,1270,731,1032	0,0,0,1,1,0	643,968,897,915,1342,799	0,0,0,0,0,0	292	149	1	1.0	1.0,1.0,1.0,0.998,0.997,1.0	1.0,1.0,1.0,1.0,1.0,1.0	-0.001
ENSMUSG00000024853	Sf3b2	19	-	5283857	5283947	5283642	5283750	5284574	5284724	190,584,693,1049,626,1060	0,0,0,0,2,0	348,752,774,755,993,684	0,0,2,0,0,0	239	149	1	1.0	1.0,1.0,1.0,1.0,0.995,1.0	1.0,1.0,0.996,1.0,1.0,1.0	-0.0
ENSMUSG00000024853	Sf3b2	19	-	5286188	5286416	5284574	5284724	5286576	5286657	159,827,1054,1491,838,1322	0,0,0,0,0,0	219,1156,1077,1073,1373,1005	0,0,1,0,0,0	377	149	1	1.0	1.0,1.0,1.0,1.0,1.0,1.0	1.0,1.0,0.998,1.0,1.0,1.0	0.0
ENSMUSG00000024853	Sf3b2	19	-	5287909	5288006	5287534	5287626	5288303	5288413	19,396,509,581,404,539	0,0,0,6,0,1	51,585,419,503,535,460	0,0,0,0,1,4	246	149	1	1.0	1.0,1.0,1.0,0.983,1.0,0.997	1.0,1.0,1.0,1.0,0.997,0.986	-0.0
ENSMUSG00000024853	Sf3b2	19	-	5291304	5291422	5288303	5288413	5293079	5293319	72,538,627,781,510,694	0,0,0,0,0,0	55,713,610,658,789,617	0,0,0,2,0,0	267	149	1	1.0	1.0,1.0,1.0,1.0,1.0,1.0	1.0,1.0,1.0,0.995,1.0,1.0	0.001
ENSMUSG00000024870	Rab1b	19	-	5104640	5104736	5100666	5100798	5104832	5104928	302,1040,1029,1610,980,1379	0,0,0,0,0,0	279,1325,1192,1204,1658,1251	0,1,0,0,0,0	245	149	1	1.0	1.0,1.0,1.0,1.0,1.0,1.0	1.0,0.999,1.0,1.0,1.0,1.0	0.0
ENSMUSG00000080268	Brms1	19	+	5045892	5046038	5041403	5041490	5046135	5046226	302,425,546,765,457,772	0,0,0,0,0,0	288,607,579,511,859,566	0,0,0,0,3,0	295	149	1	1.0	1.0,1.0,1.0,1.0,1.0,1.0	1.0,1.0,1.0,1.0,0.993,1.0	0.001
ENSMUSG00000080268	Brms1	19	+	5046135	5046226	5041403	5041490	5046393	5046521	96,117,147,201,122,211	0,0,1,0,0,0	91,157,150,124,198,137	0,0,0,0,0,0	240	149	1	1.0	1.0,1.0,0.989,1.0,1.0,1.0	1.0,1.0,1.0,1.0,1.0,1.0	-0.002
ENSMUSG00000080268	Brms1	19	+	5047391	5047484	5046814	5046911	5048508	5048573	477,274,382,471,292,459	0,0,0,0,0,0	409,430,358,375,584,307	0,0,0,0,4,0	242	149	1	1.0	1.0,1.0,1.0,1.0,1.0,1.0	1.0,1.0,1.0,1.0,0.989,1.0	0.002
ENSMUSG00000080268	Brms1	19	+	5048508	5048573	5047391	5047484	5048992	5049032	487,216,329,424,253,370	0,0,0,0,0,0	442,368,286,297,529,265	0,1,0,0,0,0	214	149	1	1.0	1.0,1.0,1.0,1.0,1.0,1.0	1.0,0.996,1.0,1.0,1.0,1.0	0.001
ENSMUSG00000080268	Brms1	19	+	5048992	5049032	5048508	5048573	5049406	5049917	519,214,289,362,204,354	0,0,4,0,2,2	481,305,262,264,465,253	0,0,0,0,0,1	189	149	1	1.0	1.0,1.0,0.983,1.0,0.988,0.993	1.0,1.0,1.0,1.0,1.0,0.995	-0.005
ENSMUSG00000024891	Slc29a2	19	+	5024510	5024592	5024005	5024277	5026027	5026188	0,9,1,11,13,6	0,3,0,0,0,0	0,9,1,13,6,1	0,0,1,0,1,0	231	149	1	1.0	NA,0.659,1.0,1.0,1.0,1.0	NA,1.0,0.392,1.0,0.795,1.0	0.094
ENSMUSG00000024891	Slc29a2	19	+	5027024	5027159	5026357	5026497	5027342	5027440	0,7,11,5,7,6	0,0,0,0,0,1	0,13,9,4,18,8	0,0,0,0,0,0	284	149	1	1.0	NA,1.0,1.0,1.0,1.0,0.759	NA,1.0,1.0,1.0,1.0,1.0	-0.048
ENSMUSG00000045903	Npas4	19	-	4987777	4987887	4987314	4987450	4988074	4988348	0,0,0,0,0,1	0,1,0,6,0,3	4,0,9,1,5,0	0,7,0,1,0,1	259	149	1	1.0	NA,0.0,NA,0.0,NA,0.161	1.0,0.0,1.0,0.365,1.0,0.0	-0.507
ENSMUSG00000024902	Mrpl11	19	+	4962878	4962974	4962305	4962515	4963325	4963419	416,295,259,420,284,409	0,0,1,0,0,0	312,325,329,323,396,277	0,0,0,0,0,1	245	149	1	1.0	1.0,1.0,0.994,1.0,1.0,1.0	1.0,1.0,1.0,1.0,1.0,0.994	0.0
ENSMUSG00000063904	Dpp3	19	-	4914809	4914934	4914579	4914700	4915018	4915081	261,355,424,521,289,492	0,0,1,0,0,5	372,417,389,383,573,348	0,1,1,1,1,1	274	149	1	1.0	1.0,1.0,0.996,1.0,1.0,0.982	1.0,0.996,0.995,0.995,0.997,0.995	0.0
ENSMUSG00000006464	Bbs1	19	-	4894260	4894419	4892887	4893021	4894961	4895031	4,7,1,10,0,4	0,0,0,0,0,0	0,3,15,1,3,9	0,0,0,0,2,1	308	149	1	1.0	1.0,1.0,1.0,1.0,NA,1.0	NA,1.0,1.0,1.0,0.421,0.813	0.153
ENSMUSG00000006456	Rbm14	19	-	4802550	4804015	4800568	4801805	4811171	4811634	105,578,726,1035,649,826	0,0,0,0,0,0	127,740,707,624,855,704	0,0,0,0,0,1	1614	149	1	1.0	1.0,1.0,1.0,1.0,1.0,1.0	1.0,1.0,1.0,1.0,1.0,0.985	0.002
ENSMUSG00000094936	Rbm4	19	-	4787360	4788042	4784292	4785567	4792397	4792820	153,116,163,240,91,171	37,8,16,22,12,29	129,184,143,130,240,130	27,7,18,15,25,16	831	149	1	1.0	0.426,0.722,0.646,0.662,0.576,0.514	0.461,0.825,0.588,0.608,0.633,0.593	-0.027
ENSMUSG00000024889	Rce1	19	-	4623500	4623563	4622590	4623242	4623825	4623897	107,152,201,231,135,181	5,3,0,5,4,0	128,143,137,108,198,136	4,7,2,1,10,8	212	149	1	1.0	0.938,0.973,1.0,0.97,0.96,1.0	0.957,0.935,0.98,0.987,0.933,0.923	0.021
ENSMUSG00000024889	Rce1	19	-	4623500	4623563	4622590	4623242	4624013	4624181	50,44,59,53,40,48	0,0,0,0,1,0	36,44,45,33,48,44	0,0,0,0,0,0	212	149	1	1.0	1.0,1.0,1.0,1.0,0.966,1.0	1.0,1.0,1.0,1.0,1.0,1.0	-0.006
ENSMUSG00000024889	Rce1	19	-	4623500	4623576	4623140	4623242	4623825	4623897	70,46,70,53,50,57	5,3,0,5,4,0	43,56,51,45,61,48	4,7,2,1,10,8	225	149	0.361395989052	1.0	0.903,0.91,1.0,0.875,0.892,1.0	0.877,0.841,0.944,0.968,0.802,0.799	0.058
ENSMUSG00000024889	Rce1	19	-	4623825	4623897	4622590	4623242	4624013	4624151	45,91,76,128,68,92	0,0,0,0,1,0	50,79,74,71,127,82	0,0,0,0,0,0	221	149	1	1.0	1.0,1.0,1.0,1.0,0.979,1.0	1.0,1.0,1.0,1.0,1.0,1.0	-0.003
ENSMUSG00000024889	Rce1	19	-	4623825	4623897	4623500	4623563	4624013	4624151	97,196,220,301,159,226	0,0,0,0,0,0	138,171,166,144,267,168	0,0,0,0,0,2	221	149	1	1.0	1.0,1.0,1.0,1.0,1.0,1.0	1.0,1.0,1.0,1.0,1.0,0.983	0.003
ENSMUSG00000024889	Rce1	19	-	4625012	4625092	4624684	4624763	4625192	4625295	17,76,79,122,58,125	0,0,0,0,0,0	18,136,67,89,146,67	0,0,2,0,0,1	229	149	1	1.0	1.0,1.0,1.0,1.0,1.0,1.0	1.0,1.0,0.956,1.0,1.0,0.978	0.011
ENSMUSG00000024889	Rce1	19	-	4625012	4625096	4624176	4624763	4625192	4625276	39,131,137,211,119,228	0,0,0,0,0,0	38,184,127,139,225,150	0,0,2,0,0,1	233	149	1	1.0	1.0,1.0,1.0,1.0,1.0,1.0	1.0,1.0,0.976,1.0,1.0,0.99	0.006
ENSMUSG00000024889	Rce1	19	-	4625012	4625096	4624176	4624763	4625432	4625617	11,45,46,69,42,72	0,2,1,0,1,0	13,70,42,51,101,50	0,0,0,0,1,0	233	149	1	1.0	1.0,0.935,0.967,1.0,0.964,1.0	1.0,1.0,1.0,1.0,0.985,1.0	-0.02
ENSMUSG00000024889	Rce1	19	-	4625192	4625295	4624659	4624763	4625432	4625603	12,53,58,141,59,91	0,2,1,0,1,0	30,84,45,46,115,68	0,0,0,0,1,0	252	149	1	1.0	1.0,0.94,0.972,1.0,0.972,1.0	1.0,1.0,1.0,1.0,0.986,1.0	-0.017
ENSMUSG00000024889	Rce1	19	-	4625192	4625295	4625012	4625096	4625432	4625603	35,139,139,274,133,242	0,1,0,0,0,0	55,191,124,125,234,163	0,0,0,0,0,0	252	149	1	1.0	1.0,0.988,1.0,1.0,1.0,1.0	1.0,1.0,1.0,1.0,1.0,1.0	-0.002
ENSMUSG00000024858	Grk2	19	-	4287822	4287985	4287557	4287694	4288411	4288507	1446,1226,1658,2129,1322,2031	0,0,0,0,1,0	1094,1491,1498,1453,2209,1519	0,2,0,0,0,0	312	149	1	1.0	1.0,1.0,1.0,1.0,0.998,1.0	1.0,0.997,1.0,1.0,1.0,1.0	0.0
ENSMUSG00000024858	Grk2	19	-	4288411	4288507	4287557	4287694	4288591	4288658	166,364,489,695,414,637	0,0,0,0,0,4	225,487,465,465,626,452	0,0,0,0,0,0	245	149	1	1.0	1.0,1.0,1.0,1.0,1.0,0.99	1.0,1.0,1.0,1.0,1.0,1.0	-0.002
ENSMUSG00000024858	Grk2	19	-	4288411	4288507	4287822	4287985	4288591	4288658	514,841,1182,1536,949,1521	0,2,7,9,3,23	586,1111,1059,1038,1484,1075	6,12,11,16,20,9	245	149	1	1.0	1.0,0.996,0.99,0.99,0.995,0.976	0.983,0.983,0.983,0.975,0.978,0.986	0.01
ENSMUSG00000024858	Grk2	19	-	4289672	4289739	4289312	4289413	4290073	4290168	114,242,321,441,301,423	0,0,0,1,0,0	104,318,314,338,452,308	0,0,0,0,0,0	216	149	1	1.0	1.0,1.0,1.0,0.997,1.0,1.0	1.0,1.0,1.0,1.0,1.0,1.0	-0.001
ENSMUSG00000024858	Grk2	19	-	4289897	4290005	4289672	4289739	4290073	4290168	236,1100,1249,1719,1099,1582	0,10,9,30,19,20	331,1209,1241,1238,1687,1275	4,29,13,25,40,26	257	149	1	1.0	1.0,0.985,0.988,0.971,0.971,0.979	0.98,0.96,0.982,0.966,0.961,0.966	0.013
ENSMUSG00000024858	Grk2	19	-	4289897	4290020	4289672	4289739	4290073	4290168	147,480,530,759,473,659	0,10,9,30,19,20	202,528,512,526,736,477	4,29,13,25,40,26	272	149	1	1.0	1.0,0.963,0.97,0.933,0.932,0.948	0.965,0.909,0.956,0.92,0.91,0.91	0.029
ENSMUSG00000024858	Grk2	19	-	4291238	4291330	4290771	4290871	4291589	4291641	112,852,1073,1468,808,1298	0,4,0,6,4,10	128,988,1026,976,1202,997	3,3,2,2,2,0	241	149	1	1.0	1.0,0.992,1.0,0.993,0.992,0.988	0.963,0.995,0.997,0.997,0.997,1.0	0.003
ENSMUSG00000024858	Grk2	19	-	4292169	4292231	4291238	4291641	4292361	4292436	110,766,1081,1400,772,1391	0,0,0,0,0,0	118,991,954,893,1169,975	0,0,0,0,0,1	211	149	1	1.0	1.0,1.0,1.0,1.0,1.0,1.0	1.0,1.0,1.0,1.0,1.0,0.999	0.0
ENSMUSG00000024858	Grk2	19	-	4294849	4294926	4292766	4292840	4305901	4306027	119,582,767,1354,697,1146	4,5,2,14,5,10	246,704,699,813,923,752	0,7,0,8,9,10	226	149	1	1.0	0.951,0.987,0.996,0.985,0.989,0.987	1.0,0.985,1.0,0.985,0.985,0.98	-0.007
ENSMUSG00000024858	Grk2	19	-	4305121	4305193	4294849	4294926	4305901	4305955	0,0,0,0,1,1	68,384,476,911,448,715	0,0,0,0,0,0	163,455,453,505,582,479	221	149	1	1.0	0.0,0.0,0.0,0.0,0.002,0.001	0.0,0.0,0.0,0.0,0.0,0.0	0.001
ENSMUSG00000034616	Ssh3	19	-	4264313	4264460	4263907	4264108	4265102	4265149	10,271,298,440,261,401	0,0,0,0,0,0	39,406,294,337,464,320	0,0,0,5,0,0	296	149	1	1.0	1.0,1.0,1.0,1.0,1.0,1.0	1.0,1.0,1.0,0.971,1.0,1.0	0.005
ENSMUSG00000034616	Ssh3	19	-	4265102	4265149	4264313	4264460	4265291	4265420	3,146,165,283,154,242	0,0,0,8,1,0	13,202,172,197,282,154	0,3,0,0,1,6	196	149	1	1.0	1.0,1.0,1.0,0.964,0.992,1.0	1.0,0.981,1.0,1.0,0.995,0.951	0.005
ENSMUSG00000034616	Ssh3	19	-	4265609	4265703	4265291	4265420	4265809	4265998	3,255,231,387,188,279	0,0,0,4,0,0	4,254,209,258,300,188	0,0,0,1,2,0	243	149	1	1.0	1.0,1.0,1.0,0.983,1.0,1.0	1.0,1.0,1.0,0.994,0.989,1.0	0.0
ENSMUSG00000034616	Ssh3	19	-	4265609	4265715	4265291	4265420	4265809	4265998	3,125,124,169,92,139	0,0,0,4,0,0	3,119,91,116,165,87	0,0,0,1,2,0	255	149	1	1.0	1.0,1.0,1.0,0.961,1.0,1.0	1.0,1.0,1.0,0.985,0.98,1.0	-0.001
ENSMUSG00000034616	Ssh3	19	-	4265809	4265998	4265291	4265420	4266106	4266172	0,174,227,319,160,254	0,1,0,0,0,0	8,197,201,195,255,212	0,0,0,0,0,0	338	149	1	1.0	NA,0.987,1.0,1.0,1.0,1.0	1.0,1.0,1.0,1.0,1.0,1.0	-0.003
ENSMUSG00000034616	Ssh3	19	-	4266106	4266172	4265809	4265998	4266374	4266446	0,169,209,280,149,233	0,0,0,0,1,0	2,177,210,207,218,194	0,0,0,0,0,0	215	149	1	1.0	NA,1.0,1.0,1.0,0.99,1.0	1.0,1.0,1.0,1.0,1.0,1.0	-0.002
ENSMUSG00000034616	Ssh3	19	-	4266106	4266172	4265809	4265998	4266521	4266637	0,65,79,80,36,85	0,0,0,0,0,0	0,64,69,64,81,77	0,0,0,0,0,1	215	149	1	1.0	NA,1.0,1.0,1.0,1.0,1.0	NA,1.0,1.0,1.0,1.0,0.982	0.004
ENSMUSG00000034616	Ssh3	19	-	4266374	4266446	4265809	4265998	4266521	4266637	0,55,67,117,58,86	0,0,0,0,0,0	8,69,60,71,67,60	0,0,0,0,0,1	221	149	1	1.0	NA,1.0,1.0,1.0,1.0,1.0	1.0,1.0,1.0,1.0,1.0,0.976	0.004
ENSMUSG00000034616	Ssh3	19	-	4266374	4266446	4266106	4266172	4266521	4266637	0,156,196,310,168,235	0,1,0,0,0,0	10,182,201,213,204,177	0,0,0,0,0,0	221	149	1	1.0	NA,0.991,1.0,1.0,1.0,1.0	1.0,1.0,1.0,1.0,1.0,1.0	-0.002
ENSMUSG00000034616	Ssh3	19	-	4267746	4267978	4266521	4266637	4268544	4268585	2,388,439,492,304,535	0,23,25,28,17,18	11,370,364,364,425,352	3,11,19,25,25,8	381	149	1	1.0	1.0,0.868,0.873,0.873,0.875,0.921	0.589,0.929,0.882,0.851,0.869,0.945	0.057
ENSMUSG00000034616	Ssh3	19	-	4268544	4268585	4266521	4266637	4269014	4269172	0,81,117,113,58,124	0,0,0,0,0,16	7,74,97,71,93,76	0,0,0,0,0,0	190	149	1	1.0	NA,1.0,1.0,1.0,1.0,0.859	1.0,1.0,1.0,1.0,1.0,1.0	-0.028
ENSMUSG00000040663	Clcf1	19	+	4215732	4215830	4214304	4214500	4220177	4220344	0,0,0,0,0,0	7,11,27,19,13,26	0,0,1,0,0,0	3,38,18,8,15,32	247	149	1	1.0	0.0,0.0,0.0,0.0,0.0,0.0	0.0,0.0,0.032,0.0,0.0,0.0	-0.005
ENSMUSG00000040663	Clcf1	19	+	4220177	4220344	4214237	4214500	4222073	4222513	14,34,73,52,35,68	0,0,1,0,0,0	6,74,44,30,58,66	0,0,0,0,0,0	316	149	1	1.0	1.0,1.0,0.972,1.0,1.0,1.0	1.0,1.0,1.0,1.0,1.0,1.0	-0.005
ENSMUSG00000024824	Rad9a	19	-	4197670	4197780	4197476	4197586	4200271	4200371	17,78,106,127,96,124	0,5,1,0,0,4	25,118,103,79,138,91	0,2,0,2,1,5	259	149	1	1.0	1.0,0.9,0.984,1.0,1.0,0.947	1.0,0.971,1.0,0.958,0.988,0.913	0.0
ENSMUSG00000040385	Ppp1ca	19	+	4192744	4192876	4192157	4192271	4193021	4193252	1091,2876,3344,4779,2702,4346	0,4,1,2,3,1	1387,3560,3407,3191,4958,3275	0,0,7,2,0,1	281	149	1	1.0	1.0,0.997,0.999,0.999,0.998,1.0	1.0,1.0,0.996,0.999,1.0,0.999	-0.0
ENSMUSG00000040385	Ppp1ca	19	+	4193766	4193871	4193021	4193252	4194466	4194690	1899,2494,3012,3838,2350,3562	0,0,0,0,0,1	2017,3151,3115,2892,4758,2801	0,1,0,0,0,0	254	149	1	1.0	1.0,1.0,1.0,1.0,1.0,1.0	1.0,0.999,1.0,1.0,1.0,1.0	0.0
ENSMUSG00000040385	Ppp1ca	19	+	4194466	4194690	4193766	4193871	4194771	4194906	4064,3671,4512,5747,3602,5667	0,0,0,0,0,1	4136,4782,4709,4444,7426,4336	0,0,0,0,0,0	373	149	1	1.0	1.0,1.0,1.0,1.0,1.0,1.0	1.0,1.0,1.0,1.0,1.0,1.0	0.0
ENSMUSG00000024835	Coro1b	19	+	4149341	4149544	4148618	4148736	4149862	4149985	89,1083,1445,1846,1061,1603	0,0,0,0,0,0	202,1391,1286,1067,1616,1324	0,2,0,0,3,0	352	149	1	1.0	1.0,1.0,1.0,1.0,1.0,1.0	1.0,0.997,1.0,1.0,0.996,1.0	0.001
ENSMUSG00000024835	Coro1b	19	+	4149862	4149985	4149341	4149544	4150089	4150219	141,1181,1407,1843,1113,1679	0,0,0,0,0,1	292,1383,1376,1175,1698,1321	0,0,0,0,0,1	272	149	1	1.0	1.0,1.0,1.0,1.0,1.0,0.999	1.0,1.0,1.0,1.0,1.0,0.999	0.0
ENSMUSG00000024835	Coro1b	19	+	4149862	4149985	4149341	4149544	4150439	4150504	34,531,615,803,493,780	0,0,0,2,0,0	115,646,603,495,760,597	0,0,0,0,0,1	272	149	1	1.0	1.0,1.0,1.0,0.995,1.0,1.0	1.0,1.0,1.0,1.0,1.0,0.997	-0.0
ENSMUSG00000024835	Coro1b	19	+	4150089	4150219	4149341	4149544	4150439	4150504	170,768,847,1273,750,1055	0,0,0,2,0,0	247,886,882,803,1200,814	0,0,0,0,0,1	279	149	1	1.0	1.0,1.0,1.0,0.997,1.0,1.0	1.0,1.0,1.0,1.0,1.0,0.998	-0.0
ENSMUSG00000024835	Coro1b	19	+	4150089	4150219	4149862	4149985	4150439	4150504	275,1419,1634,2309,1370,1961	0,3,0,0,0,9	426,1629,1652,1481,2135,1537	2,3,0,2,0,0	279	149	1	1.0	1.0,0.996,1.0,1.0,1.0,0.991	0.991,0.997,1.0,0.997,1.0,1.0	0.0
ENSMUSG00000024835	Coro1b	19	+	4150706	4150826	4150439	4150621	4152521	4152579	306,707,967,1326,761,1197	0,0,0,1,0,0	413,887,934,942,1326,894	0,0,1,0,0,0	269	149	1	1.0	1.0,1.0,1.0,0.999,1.0,1.0	1.0,1.0,0.998,1.0,1.0,1.0	0.0
ENSMUSG00000024835	Coro1b	19	+	4151394	4151499	4150706	4150826	4151579	4151725	1224,1889,2062,2816,1819,2710	0,1,0,0,2,4	1020,2117,2138,2057,2936,2005	0,0,0,0,0,0	254	149	1	1.0	1.0,0.999,1.0,1.0,0.998,0.997	1.0,1.0,1.0,1.0,1.0,1.0	-0.001
ENSMUSG00000024835	Coro1b	19	+	4151394	4151499	4150706	4150826	4152521	4152579	412,813,894,1119,775,1080	0,0,1,0,1,6	407,855,894,864,1177,803	2,8,0,2,8,0	254	149	1	1.0	1.0,1.0,0.998,1.0,0.998,0.991	0.992,0.984,1.0,0.996,0.989,1.0	0.004
ENSMUSG00000024835	Coro1b	19	+	4151579	4151725	4150706	4150826	4152521	4152579	861,761,950,1380,760,1122	0,0,1,0,1,6	875,1031,837,829,1408,864	2,8,0,2,8,0	295	149	1	1.0	1.0,1.0,0.998,1.0,0.997,0.99	0.995,0.985,1.0,0.995,0.989,1.0	0.003
ENSMUSG00000024835	Coro1b	19	+	4151579	4151725	4151369	4151499	4152521	4152579	1680,1860,2145,3112,1824,2779	6,14,9,28,21,25	1487,2309,2084,2036,3201,2085	0,6,0,9,31,13	295	149	1	1.0	0.993,0.985,0.992,0.982,0.978,0.983	1.0,0.995,1.0,0.991,0.981,0.988	-0.007
ENSMUSG00000024835	Coro1b	19	+	4153226	4153490	4152521	4152579	4153596	4154035	4777,2576,2984,4077,2456,3557	6,6,13,15,9,18	4058,3071,2826,2648,4801,2694	9,7,15,13,32,12	413	149	1	1.0	0.997,0.994,0.988,0.99,0.99,0.986	0.994,0.994,0.986,0.987,0.982,0.988	0.002
ENSMUSG00000024847	Aip	19	-	4115981	4116170	4115319	4115496	4118086	4118266	718,1016,1085,1570,845,1477	0,0,0,0,0,0	918,1203,1204,1035,1597,998	0,0,0,0,2,1	338	149	1	1.0	1.0,1.0,1.0,1.0,1.0,1.0	1.0,1.0,1.0,1.0,0.997,0.998	0.001
ENSMUSG00000024847	Aip	19	-	4118086	4118266	4115981	4116170	4121335	4121545	432,964,1208,1494,841,1428	0,0,0,1,1,0	687,1304,1230,972,1604,1012	0,0,0,0,4,0	329	149	1	1.0	1.0,1.0,1.0,0.999,0.997,1.0	1.0,1.0,1.0,1.0,0.995,1.0	0.0
ENSMUSG00000060803	Gstp1	19	-	4036687	4036791	4035823	4035931	4037103	4037191	1077,599,432,604,469,532	7,2,2,5,0,2	702,477,396,470,816,396	2,0,2,0,10,1	253	149	1	1.0	0.989,0.994,0.992,0.986,1.0,0.994	0.995,1.0,0.991,1.0,0.98,0.996	-0.001
ENSMUSG00000060803	Gstp1	19	-	4037289	4037396	4037103	4037191	4037584	4037620	887,614,686,1006,639,769	5,0,0,0,0,0	750,604,613,685,1167,574	0,0,0,0,0,0	256	149	1	1.0	0.99,1.0,1.0,1.0,1.0,1.0	1.0,1.0,1.0,1.0,1.0,1.0	-0.002
ENSMUSG00000037916	Ndufv1	19	-	4011101	4011272	4009825	4010009	4011345	4011424	157,489,587,822,482,808	0,0,0,0,3,3	281,624,649,629,895,476	0,0,0,0,0,0	320	149	1	1.0	1.0,1.0,1.0,1.0,0.987,0.992	1.0,1.0,1.0,1.0,1.0,1.0	-0.003
ENSMUSG00000024869	Gm49405	19	+	4001195	4001328	4000625	4000847	4001627	4001705	246,101,139,179,109,202	0,4,7,11,0,1	187,149,123,113,191,107	3,1,1,7,8,0	282	149	1	1.0	1.0,0.93,0.913,0.896,1.0,0.991	0.971,0.987,0.985,0.895,0.927,1.0	-0.006
ENSMUSG00000059734	Ndufs8	19	-	3911688	3911746	3911565	3911616	3912466	3912717	196,162,192,256,131,239	0,0,0,0,0,0	187,140,173,187,297,198	0,0,0,3,0,0	207	149	1	1.0	1.0,1.0,1.0,1.0,1.0,1.0	1.0,1.0,1.0,0.978,1.0,1.0	0.004
ENSMUSG00000024843	Chka	19	+	3871002	3871062	3864647	3864759	3875734	3875788	0,2,4,6,2,4	0,23,25,27,11,22	0,2,1,0,0,0	0,24,21,17,25,7	209	149	1	1.0	NA,0.058,0.102,0.137,0.115,0.115	NA,0.056,0.033,0.0,0.0,0.0	0.088
ENSMUSG00000024843	Chka	19	+	3875734	3875788	3864647	3864759	3881997	3882120	0,6,11,4,2,9	0,0,0,0,0,0	0,10,2,7,6,3	0,1,0,0,0,0	203	149	1	1.0	NA,1.0,1.0,1.0,1.0,1.0	NA,0.88,1.0,1.0,1.0,1.0	0.024
ENSMUSG00000024843	Chka	19	+	3875734	3875788	3864647	3864759	3884471	3884585	0,33,36,36,15,37	0,5,12,13,4,4	2,38,29,24,36,18	0,11,0,13,11,7	203	149	1	1.0	NA,0.829,0.688,0.67,0.734,0.872	1.0,0.717,1.0,0.575,0.706,0.654	-0.017
ENSMUSG00000024843	Chka	19	+	3881997	3882120	3864647	3864759	3884471	3884538	0,1,0,2,1,0	0,5,12,13,4,4	0,2,1,2,0,0	0,11,0,13,11,7	272	149	1	1.0	NA,0.099,0.0,0.078,0.12,0.0	NA,0.091,1.0,0.078,0.0,0.0	-0.174
ENSMUSG00000024843	Chka	19	+	3881997	3882120	3875378	3875788	3884471	3884538	0,1,0,2,1,2	0,29,28,33,13,31	0,1,3,5,6,0	2,31,31,20,31,17	272	149	1	1.0	NA,0.019,0.0,0.032,0.04,0.034	0.0,0.017,0.05,0.12,0.096,0.0	-0.022
ENSMUSG00000024843	Chka	19	+	3882009	3882120	3864647	3864759	3884471	3884585	0,1,0,2,1,0	0,5,12,13,4,4	0,1,1,2,0,0	0,11,0,13,11,7	260	149	1	1.0	NA,0.103,0.0,0.081,0.125,0.0	NA,0.05,1.0,0.081,0.0,0.0	-0.164
ENSMUSG00000024843	Chka	19	+	3884471	3884585	3875734	3875788	3885859	3885864	0,54,73,73,30,63	0,0,0,3,0,0	10,77,58,49,72,45	0,0,0,0,0,0	263	149	1	1.0	NA,1.0,1.0,0.932,1.0,1.0	1.0,1.0,1.0,1.0,1.0,1.0	-0.014
ENSMUSG00000045098	Kmt5b	19	+	3768021	3768340	3767420	3767730	3786388	3786627	0,55,96,163,83,135	0,0,0,0,0,0	0,79,89,95,88,77	0,0,1,0,0,0	468	149	1	1.0	NA,1.0,1.0,1.0,1.0,1.0	NA,1.0,0.966,1.0,1.0,1.0	0.007
ENSMUSG00000045098	Kmt5b	19	+	3782219	3782279	3768021	3768340	3782755	3782852	0,22,13,13,8,18	0,0,0,4,0,0	0,14,15,34,19,13	0,0,0,0,0,0	209	149	1	1.0	NA,1.0,1.0,0.699,1.0,1.0	NA,1.0,1.0,1.0,1.0,1.0	-0.06
ENSMUSG00000045098	Kmt5b	19	+	3782219	3782279	3768021	3768340	3786388	3786627	0,9,15,29,5,14	0,30,56,71,58,75	0,25,32,44,22,16	0,23,51,54,43,44	209	149	1	1.0	NA,0.176,0.16,0.226,0.058,0.117	NA,0.437,0.309,0.367,0.267,0.206	-0.17
ENSMUSG00000045098	Kmt5b	19	+	3782219	3782279	3768546	3768702	3786388	3786627	0,0,8,9,0,0	0,0,0,0,0,2	0,7,12,15,9,4	0,0,0,0,0,0	209	149	1	1.0	NA,NA,1.0,1.0,NA,0.0	NA,1.0,1.0,1.0,1.0,1.0	-0.333
ENSMUSG00000045098	Kmt5b	19	+	3782755	3782852	3768021	3768340	3786388	3786627	0,5,7,18,10,2	0,30,56,71,58,75	0,2,7,12,5,6	0,23,51,54,43,44	246	149	1	1.0	NA,0.092,0.07,0.133,0.095,0.016	NA,0.05,0.077,0.119,0.066,0.076	0.004
ENSMUSG00000045098	Kmt5b	19	+	3782755	3782852	3782219	3782279	3786388	3786627	0,17,12,14,13,6	0,0,9,16,0,0	0,6,10,26,14,10	0,15,20,24,12,7	246	149	1	1.0	NA,1.0,0.447,0.346,1.0,1.0	NA,0.195,0.232,0.396,0.414,0.464	0.418
ENSMUSG00000045098	Kmt5b	19	+	3786388	3786627	3768021	3768340	3793067	3793167	0,116,189,255,154,235	0,5,3,10,0,1	0,145,195,183,128,174	0,0,0,2,4,0	388	149	1	1.0	NA,0.899,0.96,0.907,1.0,0.989	NA,1.0,1.0,0.972,0.925,1.0	-0.028
ENSMUSG00000045098	Kmt5b	19	+	3793067	3793215	3786388	3786627	3796639	3796660	0,96,134,172,85,195	0,0,0,0,0,0	0,119,145,148,106,128	0,0,0,0,1,0	297	149	1	1.0	NA,1.0,1.0,1.0,1.0,1.0	NA,1.0,1.0,1.0,0.982,1.0	0.004
ENSMUSG00000045098	Kmt5b	19	+	3793067	3793215	3786388	3786627	3802074	3802240	0,56,83,126,57,115	0,0,0,1,0,0	0,80,101,95,68,82	0,0,0,0,0,0	297	149	1	1.0	NA,1.0,1.0,0.984,1.0,1.0	NA,1.0,1.0,1.0,1.0,1.0	-0.003
ENSMUSG00000045098	Kmt5b	19	+	3796639	3796708	3786388	3786627	3802074	3802240	0,8,20,23,13,23	0,0,0,1,0,0	0,12,23,21,26,29	0,0,0,0,0,0	218	149	1	1.0	NA,1.0,1.0,0.94,1.0,1.0	NA,1.0,1.0,1.0,1.0,1.0	-0.012
ENSMUSG00000045098	Kmt5b	19	+	3796639	3796708	3793067	3793215	3802074	3802240	0,48,71,69,41,108	0,0,0,0,0,5	0,56,73,81,63,75	0,7,6,7,0,0	218	149	1	1.0	NA,1.0,1.0,1.0,1.0,0.937	NA,0.845,0.893,0.888,1.0,1.0	0.062
ENSMUSG00000045098	Kmt5b	19	+	3802074	3802240	3796639	3796708	3802787	3802897	0,67,109,144,69,142	0,1,0,0,0,0	7,66,115,112,104,110	0,0,0,0,0,0	315	149	1	1.0	NA,0.969,1.0,1.0,1.0,1.0	1.0,1.0,1.0,1.0,1.0,1.0	-0.006
ENSMUSG00000045098	Kmt5b	19	+	3804394	3804561	3802787	3802897	3804813	3804833	0,64,130,169,100,167	0,0,0,0,1,0	13,95,103,118,120,117	0,2,2,0,0,0	316	149	1	1.0	NA,1.0,1.0,1.0,0.979,1.0	1.0,0.957,0.96,1.0,1.0,1.0	0.01
ENSMUSG00000045098	Kmt5b	19	+	3804394	3804561	3802787	3802897	3804916	3805053	0,32,70,90,62,94	0,0,0,0,0,0	3,40,46,63,67,57	0,0,0,2,0,0	316	149	1	1.0	NA,1.0,1.0,1.0,1.0,1.0	1.0,1.0,1.0,0.937,1.0,1.0	0.01
ENSMUSG00000045098	Kmt5b	19	+	3804394	3804561	3802787	3802897	3814114	3816391	0,32,70,89,63,94	0,0,0,0,0,0	3,40,46,64,68,55	0,0,0,0,0,1	316	149	1	1.0	NA,1.0,1.0,1.0,1.0,1.0	1.0,1.0,1.0,1.0,1.0,0.963	0.006
ENSMUSG00000045098	Kmt5b	19	+	3804813	3804833	3802787	3802897	3804916	3805053	0,7,11,12,8,16	0,0,0,0,0,0	0,14,10,13,10,13	0,0,0,2,0,0	169	149	1	1.0	NA,1.0,1.0,1.0,1.0,1.0	NA,1.0,1.0,0.851,1.0,1.0	0.03
ENSMUSG00000045098	Kmt5b	19	+	3804813	3804833	3804394	3804561	3804916	3805053	0,39,71,92,45,89	0,0,0,1,0,0	10,67,64,68,61,75	0,0,0,0,0,2	169	149	1	1.0	NA,1.0,1.0,0.988,1.0,1.0	1.0,1.0,1.0,1.0,1.0,0.971	0.002
ENSMUSG00000045098	Kmt5b	19	+	3804916	3805053	3802787	3802897	3814114	3816391	0,16,5,15,7,16	0,0,0,0,0,0	2,9,13,9,13,6	0,0,0,0,0,1	286	149	1	1.0	NA,1.0,1.0,1.0,1.0,1.0	1.0,1.0,1.0,1.0,1.0,0.758	0.04
ENSMUSG00000045098	Kmt5b	19	+	3804916	3805053	3804394	3804561	3814114	3816391	0,16,5,16,7,16	0,0,0,0,1,0	2,9,13,7,13,7	0,0,0,1,1,0	286	149	1	1.0	NA,1.0,1.0,1.0,0.785,1.0	1.0,1.0,1.0,0.785,0.871,1.0	0.014
ENSMUSG00000045098	Kmt5b	19	+	3807224	3807421	3804916	3805053	3814114	3816391	0,91,95,164,106,150	0,16,6,15,7,16	2,103,88,97,111,130	2,10,13,7,17,7	346	149	1	1.0	NA,0.71,0.872,0.825,0.867,0.801	0.301,0.816,0.745,0.856,0.738,0.889	0.091
ENSMUSG00000024913	Lrp5	19	-	3586382	3586480	3584827	3585291	3590973	3591113	55,60,85,93,62,108	0,1,1,2,1,0	59,100,38,111,108,73	0,1,0,0,1,0	247	149	1	1.0	1.0,0.973,0.981,0.966,0.974,1.0	1.0,0.984,1.0,1.0,0.985,1.0	-0.012
ENSMUSG00000024913	Lrp5	19	-	3597243	3597480	3593515	3593626	3600672	3600798	59,270,235,372,308,390	0,1,0,0,2,0	80,283,233,355,377,305	0,4,0,0,1,0	386	149	1	1.0	1.0,0.99,1.0,1.0,0.983,1.0	1.0,0.965,1.0,1.0,0.993,1.0	0.002
ENSMUSG00000024913	Lrp5	19	-	3610038	3610209	3602234	3602444	3612197	3612521	0,6,10,17,5,10	0,0,0,1,0,0	1,16,10,4,5,12	0,1,0,0,0,0	320	149	1	1.0	NA,1.0,1.0,0.888,1.0,1.0	1.0,0.882,1.0,1.0,1.0,1.0	-0.003
ENSMUSG00000024913	Lrp5	19	-	3610038	3610209	3605285	3605494	3612197	3612521	4,51,102,115,80,99	0,0,0,0,2,0	5,101,77,78,117,93	0,0,0,0,0,0	320	149	1	1.0	1.0,1.0,1.0,1.0,0.949,1.0	1.0,1.0,1.0,1.0,1.0,1.0	-0.009
ENSMUSG00000024913	Lrp5	19	-	3610038	3610238	3602234	3602444	3612197	3612521	9,80,78,137,98,123	0,0,0,1,0,0	12,109,77,74,78,113	0,1,0,0,0,0	349	149	1	1.0	1.0,1.0,1.0,0.983,1.0,1.0	1.0,0.979,1.0,1.0,1.0,1.0	0.001
ENSMUSG00000024913	Lrp5	19	-	3610038	3610238	3605285	3605494	3612197	3612521	13,125,170,235,173,212	0,0,0,0,2,0	16,194,144,148,190,194	0,0,0,0,0,0	349	149	1	1.0	1.0,1.0,1.0,1.0,0.974,1.0	1.0,1.0,1.0,1.0,1.0,1.0	-0.004
ENSMUSG00000024913	Lrp5	19	-	3614225	3614410	3612197	3612521	3615652	3615792	6,150,182,237,141,275	0,0,1,1,0,0	31,229,172,215,227,209	0,5,3,5,8,4	334	149	1	1.0	1.0,1.0,0.988,0.991,1.0,1.0	1.0,0.953,0.962,0.95,0.927,0.959	0.038
ENSMUSG00000024913	Lrp5	19	-	3615652	3615879	3612197	3612521	3620014	3620304	0,88,124,138,86,175	0,0,0,0,0,0	15,116,101,150,127,117	0,2,0,0,0,0	376	149	1	1.0	NA,1.0,1.0,1.0,1.0,1.0	1.0,0.958,1.0,1.0,1.0,1.0	0.007
ENSMUSG00000024913	Lrp5	19	-	3620014	3620304	3615652	3615879	3622509	3622726	4,199,235,304,192,344	0,0,0,0,0,0	18,260,191,291,238,244	1,0,0,1,0,0	439	149	1	1.0	1.0,1.0,1.0,1.0,1.0,1.0	0.859,1.0,1.0,0.99,1.0,1.0	0.025
ENSMUSG00000024913	Lrp5	19	-	3622509	3622726	3615652	3615879	3628272	3628444	0,87,117,170,111,190	0,0,0,0,0,0	12,128,123,130,117,124	0,0,2,0,0,0	366	149	1	1.0	NA,1.0,1.0,1.0,1.0,1.0	1.0,1.0,0.962,1.0,1.0,1.0	0.006
ENSMUSG00000024913	Lrp5	19	-	3651842	3651955	3649403	3649600	3652132	3652330	0,0,0,3,0,1	2,77,73,121,70,82	0,4,3,0,0,2	13,94,79,104,82,92	262	149	1	1.0	0.0,0.0,0.0,0.014,0.0,0.007	0.0,0.024,0.021,0.0,0.0,0.012	-0.006
ENSMUSG00000024900	Cpt1a	19	+	3364477	3364555	3362084	3362222	3365674	3365782	0,258,286,339,233,411	0,0,0,2,0,0	0,387,308,322,278,361	0,1,1,0,1,2	227	149	1	1.0	NA,1.0,1.0,0.991,1.0,1.0	NA,0.996,0.995,1.0,0.995,0.992	0.003
ENSMUSG00000024900	Cpt1a	19	+	3366329	3366417	3365674	3365782	3368854	3369050	4,308,308,419,259,554	0,0,0,0,0,0	0,398,390,395,323,369	0,1,0,0,0,0	237	149	1	1.0	1.0,1.0,1.0,1.0,1.0,1.0	NA,0.996,1.0,1.0,1.0,1.0	0.001
ENSMUSG00000024900	Cpt1a	19	+	3376410	3376575	3375092	3375209	3378367	3378502	2,285,393,516,249,462	0,2,1,0,0,0	3,399,359,383,419,419	0,1,0,0,10,0	314	149	1	1.0	1.0,0.985,0.995,1.0,1.0,1.0	1.0,0.995,1.0,1.0,0.952,1.0	0.006
ENSMUSG00000024900	Cpt1a	19	+	3378367	3378502	3376410	3376575	3380016	3380169	1,313,396,524,281,506	0,0,0,1,0,0	15,370,357,378,421,436	0,0,0,2,0,2	284	149	1	1.0	1.0,1.0,1.0,0.996,1.0,1.0	1.0,1.0,1.0,0.99,1.0,0.991	0.003
ENSMUSG00000024900	Cpt1a	19	+	3381609	3381723	3380016	3380169	3381931	3382024	0,355,452,515,337,545	0,0,0,5,2,0	16,400,383,350,418,371	0,0,0,2,3,0	263	149	1	1.0	NA,1.0,1.0,0.983,0.99,1.0	1.0,1.0,1.0,0.99,0.987,1.0	-0.002
ENSMUSG00000024829	Mrpl21	19	+	3287702	3287755	3286810	3287038	3288983	3289087	330,181,193,286,171,232	0,0,0,0,0,2	312,153,237,182,333,202	0,1,0,0,0,0	202	149	1	1.0	1.0,1.0,1.0,1.0,1.0,0.988	1.0,0.991,1.0,1.0,1.0,1.0	-0.001
ENSMUSG00000024614	Tmx3	18	+	90511278	90511333	90510153	90510377	90514204	90514244	0,201,362,370,212,377	0,0,0,0,2,0	8,255,275,304,289,262	0,0,0,0,0,0	204	149	1	1.0	NA,1.0,1.0,1.0,0.987,1.0	1.0,1.0,1.0,1.0,1.0,1.0	-0.003
ENSMUSG00000024614	Tmx3	18	+	90519104	90519150	90517393	90517517	90520956	90521037	0,192,229,217,148,272	0,3,1,1,3,3	0,186,210,225,184,243	0,2,4,1,2,1	195	149	1	1.0	NA,0.98,0.994,0.994,0.974,0.986	NA,0.986,0.976,0.994,0.986,0.995	-0.002
ENSMUSG00000024614	Tmx3	18	+	90519104	90519150	90517393	90517517	90523529	90523629	0,38,62,45,30,44	0,0,0,2,0,1	0,49,37,58,48,52	0,1,0,4,0,0	195	149	1	1.0	NA,1.0,1.0,0.945,1.0,0.971	NA,0.974,1.0,0.917,1.0,1.0	0.005
ENSMUSG00000024614	Tmx3	18	+	90520956	90521037	90517393	90517517	90523529	90523629	0,67,67,72,54,90	0,0,0,2,0,1	0,72,99,62,68,69	0,1,0,4,0,0	230	149	1	1.0	NA,1.0,1.0,0.959,1.0,0.983	NA,0.979,1.0,0.909,1.0,1.0	0.011
ENSMUSG00000024614	Tmx3	18	+	90520956	90521037	90519104	90519150	90523529	90523629	0,218,233,243,170,315	0,0,0,0,2,0	0,207,268,228,204,259	0,0,0,0,2,0	230	149	1	1.0	NA,1.0,1.0,1.0,0.982,1.0	NA,1.0,1.0,1.0,0.985,1.0	-0.001
ENSMUSG00000024614	Tmx3	18	+	90524280	90524358	90523529	90523629	90527875	90527942	0,176,252,283,161,293	0,0,0,0,0,0	0,215,284,241,230,231	0,1,0,0,0,0	227	149	1	1.0	NA,1.0,1.0,1.0,1.0,1.0	NA,0.993,1.0,1.0,1.0,1.0	0.001
ENSMUSG00000024614	Tmx3	18	+	90533220	90533274	90532982	90533040	90534381	90534438	0,174,208,282,173,235	0,0,0,0,0,0	6,224,192,211,189,246	0,0,1,1,0,0	203	149	1	1.0	NA,1.0,1.0,1.0,1.0,1.0	1.0,1.0,0.993,0.994,1.0,1.0	0.002
ENSMUSG00000024614	Tmx3	18	+	90534381	90534438	90533220	90533274	90537074	90537204	0,180,207,318,167,217	0,0,0,0,0,0	3,213,190,227,210,228	0,0,1,1,0,0	206	149	1	1.0	NA,1.0,1.0,1.0,1.0,1.0	1.0,1.0,0.993,0.994,1.0,1.0	0.002
ENSMUSG00000024614	Tmx3	18	+	90534381	90534438	90533220	90533274	90538498	90538567	0,50,65,90,60,74	0,1,0,2,1,0	1,55,60,63,69,69	0,2,0,0,5,0	206	149	1	1.0	NA,0.973,1.0,0.97,0.977,1.0	1.0,0.952,1.0,1.0,0.909,1.0	0.007
ENSMUSG00000024614	Tmx3	18	+	90537074	90537204	90533220	90533274	90538498	90538567	0,108,153,163,98,161	0,1,0,2,1,0	0,134,144,173,104,117	0,2,0,0,5,0	279	149	1	1.0	NA,0.983,1.0,0.978,0.981,1.0	NA,0.973,1.0,1.0,0.917,1.0	0.01
ENSMUSG00000024614	Tmx3	18	+	90537074	90537204	90534381	90534438	90538498	90538567	0,240,295,391,206,303	0,0,0,0,2,0	2,293,274,337,245,276	0,1,0,1,0,0	279	149	1	1.0	NA,1.0,1.0,1.0,0.982,1.0	1.0,0.994,1.0,0.994,1.0,1.0	-0.002
ENSMUSG00000023066	Rttn	18	+	89010851	89010964	89009241	89009454	89012971	89013098	0,8,2,12,5,19	0,0,0,0,0,0	0,5,7,7,6,9	0,2,0,0,0,0	262	149	1	1.0	NA,1.0,1.0,1.0,1.0,1.0	NA,0.587,1.0,1.0,1.0,1.0	0.083
ENSMUSG00000023066	Rttn	18	+	89053519	89053739	89048365	89048520	89060360	89060489	0,14,1,9,11,5	0,0,0,1,0,0	0,13,5,7,10,16	0,0,0,0,0,0	369	149	1	1.0	NA,1.0,1.0,0.784,1.0,1.0	NA,1.0,1.0,1.0,1.0,1.0	-0.043
ENSMUSG00000023066	Rttn	18	+	89110673	89110751	89109250	89109348	89113324	89113451	0,19,1,4,5,18	0,0,0,0,0,1	2,13,19,5,22,1	0,0,0,0,0,0	227	149	1	1.0	NA,1.0,1.0,1.0,1.0,0.922	1.0,1.0,1.0,1.0,1.0,1.0	-0.016
ENSMUSG00000023066	Rttn	18	+	89113324	89113451	89110673	89110751	89128755	89128859	0,16,1,3,5,15	0,0,0,1,0,0	2,12,13,5,15,1	0,0,0,0,0,0	276	149	1	1.0	NA,1.0,1.0,0.618,1.0,1.0	1.0,1.0,1.0,1.0,1.0,1.0	-0.076
ENSMUSG00000023066	Rttn	18	+	89115444	89115644	89113324	89113451	89120831	89121099	5,17,6,13,4,15	0,0,0,0,0,0	12,25,3,6,18,5	0,0,1,0,0,0	349	149	1	1.0	1.0,1.0,1.0,1.0,1.0,1.0	1.0,1.0,0.562,1.0,1.0,1.0	0.073
ENSMUSG00000023066	Rttn	18	+	89115444	89115644	89113324	89113451	89128755	89128859	0,11,5,7,3,8	0,0,0,0,0,2	11,14,3,1,8,2	0,5,0,0,0,0	349	149	1	1.0	NA,1.0,1.0,1.0,1.0,0.631	1.0,0.545,1.0,1.0,1.0,1.0	0.002
ENSMUSG00000023066	Rttn	18	+	89120831	89121099	89113324	89113451	89128755	89128859	0,14,6,11,3,26	0,0,0,0,0,2	12,12,8,9,18,10	0,5,0,0,0,0	417	149	1	1.0	NA,1.0,1.0,1.0,1.0,0.823	1.0,0.462,1.0,1.0,1.0,1.0	0.054
ENSMUSG00000023066	Rttn	18	+	89120831	89121099	89115444	89115644	89128755	89128859	5,20,7,17,4,33	0,0,0,0,0,0	14,23,7,14,28,13	1,0,0,0,0,0	417	149	1	1.0	1.0,1.0,1.0,1.0,1.0,1.0	0.833,1.0,1.0,1.0,1.0,1.0	0.028
ENSMUSG00000023066	Rttn	18	+	89128755	89128859	89120831	89121099	89129749	89129819	3,13,8,14,4,25	0,0,0,0,0,0	11,13,10,4,20,12	4,0,0,0,0,0	253	149	1	1.0	1.0,1.0,1.0,1.0,1.0,1.0	0.618,1.0,1.0,1.0,1.0,1.0	0.064
ENSMUSG00000024645	Timm21	18	-	84948022	84948096	84947833	84947939	84949193	84949291	22,45,41,55,40,87	0,1,1,2,0,0	29,38,51,54,72,58	0,0,0,3,2,0	223	149	1	1.0	1.0,0.968,0.965,0.948,1.0,1.0	1.0,1.0,1.0,0.923,0.96,1.0	-0.0
ENSMUSG00000024645	Timm21	18	-	84948022	84948096	84947833	84947939	84949389	84949452	17,20,11,30,24,34	0,0,0,0,0,1	20,13,24,22,35,27	0,2,0,3,1,0	223	149	1	1.0	1.0,1.0,1.0,1.0,1.0,0.958	1.0,0.813,1.0,0.831,0.959,1.0	0.059
ENSMUSG00000024645	Timm21	18	-	84949193	84949291	84947833	84947939	84949389	84949452	0,10,19,37,27,36	0,0,0,0,0,1	0,21,24,25,39,27	0,2,0,3,1,0	247	149	1	1.0	NA,1.0,1.0,1.0,1.0,0.956	NA,0.864,1.0,0.834,0.959,1.0	0.06
ENSMUSG00000024645	Timm21	18	-	84949193	84949291	84948022	84948096	84949389	84949452	5,34,46,62,44,89	0,0,0,0,0,0	9,46,50,55,74,57	0,0,0,1,0,0	247	149	1	1.0	1.0,1.0,1.0,1.0,1.0,1.0	1.0,1.0,1.0,0.971,1.0,1.0	0.005
ENSMUSG00000024645	Timm21	18	-	84949389	84949452	84949193	84949291	84951002	84951524	0,24,35,74,50,75	0,0,0,0,0,0	6,45,56,48,70,50	0,0,2,0,0,0	212	149	1	1.0	NA,1.0,1.0,1.0,1.0,1.0	1.0,1.0,0.952,1.0,1.0,1.0	0.008
ENSMUSG00000041607	Mbp	18	+	82554319	82554750	82522049	82522137	82572824	82572926	8,302,442,573,406,659	0,0,0,2,0,0	33,342,367,432,377,380	0,0,0,0,0,0	580	149	1	1.0	1.0,1.0,1.0,0.987,1.0,1.0	1.0,1.0,1.0,1.0,1.0,1.0	-0.002
ENSMUSG00000041607	Mbp	18	+	82561777	82561855	82554462	82554750	82572824	82572926	0,5,1,5,1,1	0,0,0,10,5,3	0,0,2,3,0,7	0,5,3,2,3,0	227	149	1	1.0	NA,1.0,1.0,0.247,0.116,0.18	NA,0.0,0.304,0.496,0.0,1.0	0.149
ENSMUSG00000041607	Mbp	18	+	82572824	82572926	82522049	82522137	82575171	82575207	0,3,4,3,1,8	0,0,0,0,0,2	0,2,6,2,5,1	0,0,0,0,0,0	251	149	1	1.0	NA,1.0,1.0,1.0,1.0,0.704	NA,1.0,1.0,1.0,1.0,1.0	-0.059
ENSMUSG00000041607	Mbp	18	+	82575600	82575633	82575171	82575207	82578935	82579058	0,0,0,3,3,0	0,5,0,0,0,3	0,0,2,0,2,4	0,0,3,1,0,0	182	149	1	1.0	NA,0.0,NA,1.0,1.0,0.0	NA,NA,0.353,0.0,1.0,1.0	-0.088
ENSMUSG00000041607	Mbp	18	+	82575600	82575633	82575171	82575207	82584111	82585627	0,0,3,6,3,7	0,2,1,1,0,0	0,0,1,4,0,0	0,0,2,0,3,1	182	149	1	1.0	NA,0.0,0.711,0.831,1.0,1.0	NA,NA,0.29,1.0,0.0,0.0	0.386
ENSMUSG00000041607	Mbp	18	+	82578935	82579058	82575171	82575207	82584111	82584156	0,6,0,0,2,5	0,2,1,1,0,0	0,0,7,1,0,3	0,0,2,0,3,1	272	149	1	1.0	NA,0.622,0.0,0.0,1.0,1.0	NA,NA,0.657,1.0,0.0,0.622	-0.045
ENSMUSG00000041607	Mbp	18	+	82578935	82579058	82575600	82575633	82584111	82584156	0,1,0,0,2,2	0,0,3,3,0,7	0,0,5,0,2,7	0,0,0,4,0,0	272	149	1	1.0	NA,1.0,0.0,0.0,1.0,0.135	NA,NA,1.0,0.0,1.0,1.0	-0.323
ENSMUSG00000024571	Gm16286	18	+	80208109	80208229	80207259	80207343	80210061	80210130	6,26,25,38,27,41	113,386,457,650,374,558	4,48,39,32,56,26	169,377,414,388,563,366	269	149	1	1.0	0.029,0.036,0.029,0.031,0.038,0.039	0.013,0.066,0.05,0.044,0.052,0.038	-0.01
ENSMUSG00000024571	Gm16286	18	+	80210061	80210130	80207153	80207343	80211412	80211487	179,492,575,859,490,723	6,0,0,3,2,0	237,521,562,544,767,514	0,0,3,0,2,0	218	149	1	1.0	0.953,1.0,1.0,0.995,0.994,1.0	1.0,1.0,0.992,1.0,0.996,1.0	-0.008
ENSMUSG00000025428	Atp5a1	18	+	77781211	77781356	77780984	77781092	77781798	77781889	2816,2454,2959,3666,2346,3589	0,0,0,0,0,0	2838,3097,2949,2611,4656,2767	0,0,2,0,0,1	294	149	1	1.0	1.0,1.0,1.0,1.0,1.0,1.0	1.0,1.0,0.999,1.0,1.0,0.999	0.0
ENSMUSG00000025423	Pias2	18	+	77097248	77097723	77065207	77065419	77105804	77105889	1,191,309,402,190,373	0,1,0,0,0,0	15,301,290,253,286,272	0,0,0,0,0,0	624	149	1	1.0	1.0,0.979,1.0,1.0,1.0,1.0	1.0,1.0,1.0,1.0,1.0,1.0	-0.003
ENSMUSG00000025423	Pias2	18	+	77126856	77126991	77120055	77120146	77128955	77129061	1,119,132,138,104,173	0,0,0,0,0,0	4,138,168,133,161,133	0,0,0,0,1,0	284	149	1	1.0	1.0,1.0,1.0,1.0,1.0,1.0	1.0,1.0,1.0,1.0,0.988,1.0	0.002
ENSMUSG00000025423	Pias2	18	+	77128955	77129061	77126856	77126991	77130049	77130123	2,116,130,135,74,117	0,0,0,0,0,2	4,146,143,135,146,124	0,0,0,0,0,0	255	149	1	1.0	1.0,1.0,1.0,1.0,1.0,0.972	1.0,1.0,1.0,1.0,1.0,1.0	-0.005
ENSMUSG00000025423	Pias2	18	+	77130049	77130123	77126856	77126991	77133090	77133251	0,27,36,30,18,39	0,0,1,0,0,0	0,32,32,34,43,34	0,0,0,0,0,0	223	149	1	1.0	NA,1.0,0.96,1.0,1.0,1.0	NA,1.0,1.0,1.0,1.0,1.0	-0.008
ENSMUSG00000025423	Pias2	18	+	77145002	77145142	77135779	77135951	77150060	77150098	39,125,129,143,136,203	0,1,2,2,0,2	40,168,135,135,208,123	0,5,1,9,2,2	289	149	1	1.0	1.0,0.985,0.971,0.974,1.0,0.981	1.0,0.945,0.986,0.885,0.982,0.969	0.024
ENSMUSG00000090000	Ier3ip1	18	+	76930623	76930759	76930044	76930216	76939567	76939669	16,2,5,2,2,6	551,439,489,776,427,689	0,4,1,6,4,7	595,565,509,535,888,546	285	149	1	1.0	0.015,0.002,0.005,0.001,0.002,0.005	0.0,0.004,0.001,0.006,0.002,0.007	0.002
ENSMUSG00000090000	Ier3ip1	18	+	76939567	76939669	76930016	76930216	76940512	76941605	1073,775,890,1242,755,1163	0,0,4,1,2,1	1036,1034,943,1001,1559,901	0,1,0,3,3,2	251	149	1	1.0	1.0,1.0,0.992,0.999,0.996,0.999	1.0,0.998,1.0,0.995,0.997,0.996	-0.0
ENSMUSG00000052928	Ctif	18	-	75471864	75472020	75437170	75437224	75519738	75520107	0,18,30,33,21,13	0,0,2,0,0,0	0,35,17,18,25,18	0,0,0,3,0,0	305	149	1	1.0	NA,1.0,0.88,1.0,1.0,1.0	NA,1.0,1.0,0.746,1.0,1.0	0.027
ENSMUSG00000052928	Ctif	18	-	75637132	75637338	75624228	75624300	75697391	75697696	0,19,13,19,14,16	0,2,0,0,0,0	0,10,9,11,15,4	0,0,0,0,0,0	355	149	1	1.0	NA,0.799,1.0,1.0,1.0,1.0	NA,1.0,1.0,1.0,1.0,1.0	-0.04
ENSMUSG00000025880	Smad7	18	+	75370894	75370948	75367528	75369568	75393826	75393986	0,13,19,37,23,47	0,0,0,0,0,0	0,17,37,39,42,45	0,0,0,0,1,0	203	149	1	1.0	NA,1.0,1.0,1.0,1.0,1.0	NA,1.0,1.0,1.0,0.969,1.0	0.006
ENSMUSG00000025880	Smad7	18	+	75375873	75375948	75370894	75370948	75393826	75394001	0,71,96,118,80,140	0,2,0,1,3,1	4,106,88,111,140,102	0,0,4,3,0,7	224	149	1	1.0	NA,0.959,1.0,0.987,0.947,0.989	1.0,1.0,0.936,0.961,1.0,0.906	0.009
ENSMUSG00000036299	BC031181	18	+	75008650	75008826	75005899	75006114	75009277	75009933	226,614,720,1050,581,995	0,0,0,0,0,0	306,726,768,741,1045,805	0,1,0,0,2,0	325	149	1	1.0	1.0,1.0,1.0,1.0,1.0,1.0	1.0,0.997,1.0,1.0,0.996,1.0	0.001
ENSMUSG00000024556	Me2	18	-	73773129	73773228	73770039	73770808	73775378	73775449	165,97,145,166,115,169	0,0,0,0,2,0	168,125,181,141,240,164	0,2,5,0,0,0	248	149	1	1.0	1.0,1.0,1.0,1.0,0.972,1.0	1.0,0.974,0.956,1.0,1.0,1.0	0.007
ENSMUSG00000024556	Me2	18	-	73785694	73785837	73781041	73781144	73788353	73788468	93,176,183,258,160,272	0,0,0,1,0,0	88,230,264,221,306,192	0,0,0,0,0,0	292	149	1	1.0	1.0,1.0,1.0,0.992,1.0,1.0	1.0,1.0,1.0,1.0,1.0,1.0	-0.001
ENSMUSG00000024556	Me2	18	-	73796313	73796389	73794780	73794942	73797828	73797978	0,98,103,119,116,139	0,0,0,0,0,0	8,110,101,132,143,103	0,0,0,0,0,1	225	149	1	1.0	NA,1.0,1.0,1.0,1.0,1.0	1.0,1.0,1.0,1.0,1.0,0.986	0.002
ENSMUSG00000024556	Me2	18	-	73801728	73801862	73797828	73797978	73805051	73805169	0,104,148,144,81,173	0,0,0,0,0,0	14,154,140,128,151,114	0,0,0,0,0,1	283	149	1	1.0	NA,1.0,1.0,1.0,1.0,1.0	1.0,1.0,1.0,1.0,1.0,0.984	0.003
ENSMUSG00000024515	Smad4	18	-	73641782	73641921	73639008	73640469	73648884	73648962	35,175,212,337,199,287	0,5,0,0,0,0	43,241,222,224,318,212	0,0,0,5,0,0	288	149	1	1.0	1.0,0.948,1.0,1.0,1.0,1.0	1.0,1.0,1.0,0.959,1.0,1.0	-0.002
ENSMUSG00000024515	Smad4	18	-	73648884	73649053	73641782	73641921	73657194	73657245	12,88,115,183,101,150	0,0,0,0,0,0	17,133,101,121,186,104	0,0,2,2,0,0	318	149	1	1.0	1.0,1.0,1.0,1.0,1.0,1.0	1.0,1.0,0.959,0.966,1.0,1.0	0.013
ENSMUSG00000024515	Smad4	18	-	73649725	73649909	73648884	73649053	73657194	73657245	6,174,279,271,171,308	0,0,2,0,0,0	29,222,218,173,286,178	0,0,0,1,0,0	333	149	1	1.0	1.0,1.0,0.984,1.0,1.0,1.0	1.0,1.0,1.0,0.987,1.0,1.0	-0.001
ENSMUSG00000024515	Smad4	18	-	73657194	73657245	73649725	73649909	73662657	73662775	0,23,45,34,22,42	0,0,0,0,0,0	5,32,27,28,33,22	0,0,2,1,0,0	200	149	1	1.0	NA,1.0,1.0,1.0,1.0,1.0	1.0,1.0,0.91,0.954,1.0,1.0	0.023
ENSMUSG00000044906	4930503L19Rik	18	-	70456473	70456544	70452211	70453388	70463961	70464064	0,15,12,12,17,34	0,0,4,3,0,3	0,24,33,28,26,27	0,0,0,0,2,0	220	149	1	1.0	NA,1.0,0.67,0.73,1.0,0.885	NA,1.0,1.0,1.0,0.898,1.0	-0.123
ENSMUSG00000044906	4930503L19Rik	18	-	70458316	70458448	70456473	70456544	70463961	70464064	0,39,50,51,47,95	0,0,0,2,1,1	0,89,58,104,84,64	0,1,1,2,4,9	281	149	1	1.0	NA,1.0,1.0,0.931,0.961,0.981	NA,0.979,0.969,0.965,0.918,0.79	0.05
ENSMUSG00000044906	4930503L19Rik	18	-	70463961	70464064	70452212	70453388	70467330	70467456	0,0,9,16,6,15	0,1,1,0,0,0	0,9,15,11,11,7	0,0,0,0,0,0	252	149	1	1.0	NA,0.0,0.842,1.0,1.0,1.0	NA,1.0,1.0,1.0,1.0,1.0	-0.232
ENSMUSG00000044906	4930503L19Rik	18	-	70463961	70464064	70452212	70453388	70467334	70467485	0,11,25,21,12,32	0,0,0,0,0,0	0,25,20,14,30,16	0,1,0,0,1,0	252	149	1	1.0	NA,1.0,1.0,1.0,1.0,1.0	NA,0.937,1.0,1.0,0.947,1.0	0.023
ENSMUSG00000044906	4930503L19Rik	18	-	70463961	70464064	70458316	70458448	70467330	70467456	0,17,23,34,15,44	0,0,0,0,0,1	0,43,42,49,41,31	0,0,0,0,0,0	252	149	1	1.0	NA,1.0,1.0,1.0,1.0,0.963	NA,1.0,1.0,1.0,1.0,1.0	-0.007
ENSMUSG00000044906	4930503L19Rik	18	-	70467334	70467485	70463961	70464064	70467758	70468517	0,30,43,46,35,60	0,0,0,0,0,0	0,44,43,30,49,44	0,0,0,2,0,0	300	149	1	1.0	NA,1.0,1.0,1.0,1.0,1.0	NA,1.0,1.0,0.882,1.0,1.0	0.024
ENSMUSG00000038121	Fam210a	18	-	68279266	68279428	68275916	68276274	68300073	68300202	0,6,2,4,19,3	0,38,79,64,51,75	0,3,6,5,6,5	4,76,48,70,29,71	311	149	1	1.0	NA,0.07,0.012,0.029,0.151,0.019	0.0,0.019,0.057,0.033,0.09,0.033	0.018
ENSMUSG00000024539	Ptpn2	18	-	67672666	67672768	67665510	67665874	67675719	67675829	191,141,127,180,120,159	0,0,0,0,1,1	164,149,135,109,204,145	0,1,0,1,0,3	251	149	1	1.0	1.0,1.0,1.0,1.0,0.986,0.99	1.0,0.989,1.0,0.985,1.0,0.966	0.006
ENSMUSG00000024539	Ptpn2	18	-	67681442	67681577	67680839	67681049	67688890	67688989	9,116,135,177,99,157	0,0,0,0,0,0	14,123,119,121,140,105	0,0,1,0,0,0	284	149	1	1.0	1.0,1.0,1.0,1.0,1.0,1.0	1.0,1.0,0.984,1.0,1.0,1.0	0.003
ENSMUSG00000024539	Ptpn2	18	-	67688890	67688989	67680839	67681049	67724441	67724573	0,0,0,1,0,0	0,0,0,0,0,0	0,0,1,0,0,0	0,2,0,0,0,0	248	149	1	1.0	NA,NA,NA,1.0,NA,NA	NA,0.0,1.0,NA,NA,NA	0.5
ENSMUSG00000024539	Ptpn2	18	-	67688890	67688989	67681442	67681577	67711836	67711927	0,38,48,61,39,45	0,0,0,0,0,0	8,41,46,39,51,42	0,0,0,0,1,1	248	149	1	1.0	NA,1.0,1.0,1.0,1.0,1.0	1.0,1.0,1.0,1.0,0.968,0.962	0.012
ENSMUSG00000024539	Ptpn2	18	-	67695623	67695724	67688890	67688989	67711836	67711927	8,84,106,139,92,117	0,1,4,4,1,2	7,121,109,86,105,84	0,1,2,3,1,4	250	149	1	1.0	1.0,0.98,0.94,0.954,0.982,0.972	1.0,0.986,0.97,0.945,0.984,0.926	0.003
ENSMUSG00000024539	Ptpn2	18	-	67711836	67711927	67688890	67688989	67724441	67724573	0,33,56,94,56,65	0,0,0,1,0,0	0,43,56,54,71,68	0,0,0,0,0,0	240	149	1	1.0	NA,1.0,1.0,0.983,1.0,1.0	NA,1.0,1.0,1.0,1.0,1.0	-0.003
ENSMUSG00000073542	Cep76	18	-	67624929	67625096	67623136	67623470	67626519	67626708	10,18,24,39,30,45	0,1,0,0,0,0	4,43,36,18,41,45	0,0,0,1,0,0	316	149	1	1.0	1.0,0.895,1.0,1.0,1.0,1.0	1.0,1.0,1.0,0.895,1.0,1.0	0.0
ENSMUSG00000073542	Cep76	18	-	67637138	67637363	67634754	67634940	67638265	67638341	0,19,34,46,26,35	0,0,1,0,0,0	0,38,33,32,24,30	0,0,0,0,0,0	374	149	1	1.0	NA,1.0,0.931,1.0,1.0,1.0	NA,1.0,1.0,1.0,1.0,1.0	-0.014
ENSMUSG00000024527	Afg3l2	18	-	67407265	67407460	67404766	67405514	67409397	67409598	140,309,347,421,225,338	0,1,0,0,0,0	217,323,338,339,432,296	0,0,0,0,1,0	344	149	1	1.0	1.0,0.993,1.0,1.0,1.0,1.0	1.0,1.0,1.0,1.0,0.995,1.0	-0.0
ENSMUSG00000024527	Afg3l2	18	-	67409397	67409598	67407265	67407460	67414077	67414193	104,285,336,438,225,364	0,0,0,2,0,0	173,314,326,296,389,300	0,0,0,0,0,0	350	149	1	1.0	1.0,1.0,1.0,0.989,1.0,1.0	1.0,1.0,1.0,1.0,1.0,1.0	-0.002
ENSMUSG00000024527	Afg3l2	18	-	67414077	67414193	67409397	67409598	67415498	67415609	59,179,269,293,180,283	0,0,0,1,0,0	71,246,248,184,270,209	0,5,0,0,0,0	265	149	1	1.0	1.0,1.0,1.0,0.994,1.0,1.0	1.0,0.965,1.0,1.0,1.0,1.0	0.005
ENSMUSG00000024527	Afg3l2	18	-	67428980	67429254	67425888	67426026	67431653	67431778	56,356,475,531,316,599	0,0,0,0,0,0	50,435,413,410,550,406	0,1,0,1,0,0	423	149	1	1.0	1.0,1.0,1.0,1.0,1.0,1.0	1.0,0.994,1.0,0.993,1.0,1.0	0.002
ENSMUSG00000024527	Afg3l2	18	-	67428980	67429254	67425888	67426026	67434154	67434229	38,256,338,342,214,408	0,0,0,0,0,0	37,324,287,281,415,274	0,0,0,0,0,2	423	149	1	1.0	1.0,1.0,1.0,1.0,1.0,1.0	1.0,1.0,1.0,1.0,1.0,0.98	0.003
ENSMUSG00000024527	Afg3l2	18	-	67431653	67431778	67425888	67426026	67434154	67434229	8,105,114,150,70,125	0,0,0,0,0,0	7,137,105,110,112,92	0,0,0,0,0,2	274	149	1	1.0	1.0,1.0,1.0,1.0,1.0,1.0	1.0,1.0,1.0,1.0,1.0,0.962	0.006
ENSMUSG00000024527	Afg3l2	18	-	67431653	67431778	67428980	67429254	67434154	67434229	26,205,251,339,172,316	0,0,0,0,0,0	20,257,231,238,247,224	0,10,0,0,0,0	274	149	1	1.0	1.0,1.0,1.0,1.0,1.0,1.0	1.0,0.933,1.0,1.0,1.0,1.0	0.011
ENSMUSG00000024527	Afg3l2	18	-	67442750	67442850	67442309	67442387	67448887	67449166	6,115,106,156,103,200	0,0,1,0,0,0	7,164,119,143,152,145	0,0,0,1,0,0	249	149	1	1.0	1.0,1.0,0.984,1.0,1.0,1.0	1.0,1.0,1.0,0.988,1.0,1.0	-0.001
ENSMUSG00000001473	Tubb6	18	+	67391324	67391433	67390716	67390814	67392945	67393056	71,391,445,501,423,820	0,0,0,0,0,0	169,707,670,529,1034,765	0,0,0,1,0,0	258	149	1	1.0	1.0,1.0,1.0,1.0,1.0,1.0	1.0,1.0,1.0,0.997,1.0,1.0	0.001
ENSMUSG00000001473	Tubb6	18	+	67391324	67391433	67390716	67390814	67401309	67402748	21,124,170,184,169,329	0,0,0,1,3,0	67,283,226,200,394,298	0,0,0,2,1,0	258	149	1	1.0	1.0,1.0,1.0,0.991,0.97,1.0	1.0,1.0,1.0,0.983,0.996,1.0	-0.003
ENSMUSG00000001473	Tubb6	18	+	67392945	67393056	67390716	67390814	67401309	67402748	24,110,160,170,154,256	0,0,0,1,3,0	71,250,231,174,402,219	0,0,0,2,1,0	260	149	1	1.0	1.0,1.0,1.0,0.99,0.967,1.0	1.0,1.0,1.0,0.98,0.996,1.0	-0.003
ENSMUSG00000001473	Tubb6	18	+	67392945	67393056	67391324	67391433	67401309	67402748	74,377,437,497,412,755	0,0,3,10,4,7	177,687,678,508,1053,694	4,11,3,6,10,6	260	149	1	1.0	1.0,1.0,0.988,0.966,0.983,0.984	0.962,0.973,0.992,0.98,0.984,0.985	0.007
ENSMUSG00000041891	Lman1	18	-	65983824	65983887	65980753	65982710	65984152	65984274	4,96,119,148,101,149	0,0,0,0,0,2	15,112,85,100,150,130	0,0,0,1,1,0	212	149	1	1.0	1.0,1.0,1.0,1.0,1.0,0.981	1.0,1.0,1.0,0.986,0.991,1.0	0.001
ENSMUSG00000024516	Sec11c	18	+	65801450	65801492	65800571	65800711	65809444	65809554	0,4,0,11,4,6	384,440,573,862,425,711	15,0,0,14,4,6	425,613,565,459,845,492	191	149	1	1.0	0.0,0.007,0.0,0.01,0.007,0.007	0.027,0.0,0.0,0.023,0.004,0.009	-0.005
ENSMUSG00000024516	Sec11c	18	+	65809444	65809554	65800548	65800711	65812664	65812728	767,845,1070,1495,766,1293	0,0,0,10,2,2	873,1061,1072,915,1550,930	0,2,0,0,8,1	259	149	1	1.0	1.0,1.0,1.0,0.989,0.995,0.997	1.0,0.997,1.0,1.0,0.991,0.998	-0.001
ENSMUSG00000024516	Sec11c	18	+	65809444	65809554	65800548	65800711	65814837	65814957	271,320,400,656,294,508	0,0,0,1,0,0	321,431,398,337,606,360	0,0,1,0,0,0	259	149	1	1.0	1.0,1.0,1.0,0.997,1.0,1.0	1.0,1.0,0.996,1.0,1.0,1.0	0.0
ENSMUSG00000024516	Sec11c	18	+	65812664	65812741	65800549	65800711	65814837	65814957	2,11,10,20,6,5	0,0,0,1,0,0	16,4,7,4,12,4	0,0,1,0,0,0	226	149	1	1.0	1.0,1.0,1.0,0.93,1.0,1.0	1.0,1.0,0.822,1.0,1.0,1.0	0.018
ENSMUSG00000024516	Sec11c	18	+	65812664	65812741	65809444	65809554	65814837	65814957	253,271,355,472,274,426	0,0,1,0,0,0	312,368,328,312,512,306	0,0,0,0,0,0	226	149	1	1.0	1.0,1.0,0.996,1.0,1.0,1.0	1.0,1.0,1.0,1.0,1.0,1.0	-0.001
ENSMUSG00000024516	Sec11c	18	+	65812664	65812814	65800548	65800711	65814837	65814957	868,450,603,765,435,654	0,0,0,1,0,0	668,518,574,565,854,534	0,0,1,0,0,0	299	149	1	1.0	1.0,1.0,1.0,0.997,1.0,1.0	1.0,1.0,0.997,1.0,1.0,1.0	0.0
ENSMUSG00000024516	Sec11c	18	+	65812664	65812814	65809444	65809554	65814837	65814957	1356,975,1267,1596,902,1440	0,0,1,0,0,0	1224,1145,1239,1153,1785,1104	0,0,0,0,0,0	299	149	1	1.0	1.0,1.0,0.998,1.0,1.0,1.0	1.0,1.0,1.0,1.0,1.0,1.0	-0.0
ENSMUSG00000042439	Zfp532	18	+	65638749	65638931	65622983	65625334	65644192	65644369	0,5,12,4,9,18	0,0,0,0,0,2	0,13,9,3,9,6	0,0,0,0,0,0	331	149	1	1.0	NA,1.0,1.0,1.0,1.0,0.802	NA,1.0,1.0,1.0,1.0,1.0	-0.04
ENSMUSG00000042439	Zfp532	18	+	65644192	65644369	65622983	65625334	65682894	65683007	0,1,4,1,2,2	0,0,1,0,0,2	0,1,0,0,0,3	0,4,1,5,1,1	326	149	1	1.0	NA,1.0,0.646,1.0,1.0,0.314	NA,0.103,0.0,0.0,0.0,0.578	0.656
ENSMUSG00000042439	Zfp532	18	+	65651559	65651722	65644192	65644369	65656350	65656632	0,0,6,12,4,2	0,0,0,0,0,0	0,4,0,6,5,3	0,1,0,0,0,0	312	149	1	1.0	NA,NA,1.0,1.0,1.0,1.0	NA,0.656,NA,1.0,1.0,1.0	0.086
ENSMUSG00000042439	Zfp532	18	+	65656350	65656632	65644192	65644369	65682894	65683007	0,2,4,7,4,11	0,1,4,0,2,0	0,11,8,4,3,5	0,1,0,0,0,1	431	149	1	1.0	NA,0.409,0.257,1.0,0.409,1.0	NA,0.792,1.0,1.0,1.0,0.634	-0.27
ENSMUSG00000054237	Fra10ac1	19	-	38189828	38189907	38188480	38188800	38195696	38195735	121,57,80,89,60,63	0,0,0,0,0,0	112,74,57,79,127,53	0,0,0,0,2,0	228	149	1	1.0	1.0,1.0,1.0,1.0,1.0,1.0	1.0,1.0,1.0,1.0,0.976,1.0	0.004
ENSMUSG00000054237	Fra10ac1	19	-	38213360	38213445	38207262	38207308	38214373	38214457	43,46,66,59,80,70	0,0,0,0,1,0	7,44,40,45,101,61	0,0,0,0,2,0	234	149	1	1.0	1.0,1.0,1.0,1.0,0.981,1.0	1.0,1.0,1.0,1.0,0.97,1.0	0.002
ENSMUSG00000054237	Fra10ac1	19	-	38221836	38221913	38219631	38219727	38223961	38224138	7,36,56,54,67,56	0,0,0,0,0,0	2,72,44,58,88,50	0,0,1,0,0,1	226	149	1	1.0	1.0,1.0,1.0,1.0,1.0,1.0	1.0,1.0,0.967,1.0,1.0,0.971	0.01
ENSMUSG00000040560	Wdr7	18	+	63796157	63796281	63794224	63794343	63825124	63825238	0,101,118,155,80,170	0,0,2,0,0,0	7,162,115,136,93,111	0,0,0,0,0,0	273	149	1	1.0	NA,1.0,0.97,1.0,1.0,1.0	1.0,1.0,1.0,1.0,1.0,1.0	-0.006
ENSMUSG00000040560	Wdr7	18	+	63904029	63904216	63865284	63865506	63924811	63924929	0,190,240,229,108,254	0,0,0,0,0,0	0,176,162,179,170,191	0,0,1,0,2,0	336	149	1	1.0	NA,1.0,1.0,1.0,1.0,1.0	NA,1.0,0.986,1.0,0.974,1.0	0.008
ENSMUSG00000040560	Wdr7	18	+	63935848	63935948	63927265	63927348	63979319	63979424	0,139,133,166,85,142	0,0,0,2,1,1	0,139,83,93,128,139	0,0,0,5,1,1	249	149	1	1.0	NA,1.0,1.0,0.98,0.981,0.988	NA,1.0,1.0,0.918,0.987,0.988	0.011
ENSMUSG00000051412	Vamp7	GL456233.1	-	14074	14167	10737	12544	21627	21695	14,197,236,276,163,269	0,1,0,6,0,0	20,173,202,254,241,182	0,2,0,2,2,0	242	149	1	1.0	1.0,0.992,1.0,0.966,1.0,1.0	1.0,0.982,1.0,0.987,0.987,1.0	0.0
ENSMUSG00000051412	Vamp7	GL456233.1	-	28975	29113	24871	24962	30587	30645	2,222,259,373,191,333	0,0,0,3,0,1	9,239,240,273,235,227	0,1,0,0,0,3	287	149	1	1.0	1.0,1.0,1.0,0.985,1.0,0.994	1.0,0.992,1.0,1.0,1.0,0.975	0.002
ENSMUSG00000051412	Vamp7	GL456233.1	-	28975	29113	24871	24962	39024	39148	0,94,100,151,75,136	0,0,1,0,0,0	5,96,107,118,102,107	0,5,0,2,0,0	287	149	1	1.0	NA,1.0,0.981,1.0,1.0,1.0	1.0,0.909,1.0,0.968,1.0,1.0	0.017
ENSMUSG00000051412	Vamp7	GL456233.1	-	30587	30645	24871	24962	39024	39148	0,0,0,2,0,1	0,0,1,0,0,0	0,2,0,1,0,4	0,5,0,2,0,0	207	149	1	1.0	NA,NA,0.0,1.0,NA,1.0	NA,0.224,NA,0.265,NA,1.0	0.17
ENSMUSG00000051412	Vamp7	GL456233.1	-	30587	30645	28975	29113	39024	39148	0,41,54,64,31,57	0,0,0,0,1,0	4,37,48,52,50,32	0,0,0,0,0,0	207	149	1	1.0	NA,1.0,1.0,1.0,0.957,1.0	1.0,1.0,1.0,1.0,1.0,1.0	-0.009
ENSMUSG00000051412	Vamp7	GL456233.1	-	32429	32584	30587	30645	39024	39148	4,230,291,422,271,343	0,7,1,4,4,4	2,303,273,315,252,260	0,8,0,1,3,6	304	149	1	1.0	1.0,0.942,0.993,0.981,0.971,0.977	1.0,0.949,1.0,0.994,0.976,0.955	-0.002
ENSMUSG00000024581	Napg	18	+	62980465	62980533	62977835	62978024	62982618	62982703	0,95,137,128,100,130	0,0,1,2,0,1	3,113,137,100,118,83	0,1,0,2,0,0	217	149	1	1.0	NA,1.0,0.989,0.978,1.0,0.989	1.0,0.987,1.0,0.972,1.0,1.0	-0.002
ENSMUSG00000024581	Napg	18	+	62980465	62980533	62977835	62978024	62986178	62986288	0,30,47,47,33,42	0,0,0,2,0,1	1,39,41,32,37,32	0,4,1,0,0,0	217	149	1	1.0	NA,1.0,1.0,0.942,1.0,0.966	1.0,0.87,0.966,1.0,1.0,1.0	0.009
ENSMUSG00000024581	Napg	18	+	62984039	62984070	62980465	62980533	62986178	62986288	0,18,21,14,10,21	0,0,0,0,1,0	0,27,15,16,21,16	0,0,0,0,0,0	180	149	1	1.0	NA,1.0,1.0,1.0,0.892,1.0	NA,1.0,1.0,1.0,1.0,1.0	-0.022
ENSMUSG00000024581	Napg	18	+	62984039	62984070	62983373	62983391	62986178	62986288	0,76,102,80,72,80	0,0,0,0,1,2	0,109,82,68,90,59	0,0,1,0,1,3	180	149	1	1.0	NA,1.0,1.0,1.0,0.983,0.971	NA,1.0,0.985,1.0,0.987,0.942	0.008
ENSMUSG00000024581	Napg	18	+	62986410	62986477	62986178	62986288	62986953	62987024	3,98,142,155,80,122	0,1,4,0,1,0	13,140,109,108,114,96	0,5,0,1,0,1	216	149	1	1.0	1.0,0.985,0.961,1.0,0.982,1.0	1.0,0.951,1.0,0.987,1.0,0.985	0.001
ENSMUSG00000024581	Napg	18	+	62992340	62992490	62991800	62991879	62994311	62994391	0,2,0,3,1,1	14,58,107,86,52,62	0,0,0,1,2,0	7,77,85,57,79,68	299	149	1	1.0	0.0,0.017,0.0,0.017,0.009,0.008	0.0,0.0,0.0,0.009,0.012,0.0	0.005
ENSMUSG00000024581	Napg	18	+	62994962	62995092	62994311	62994391	62996816	62996932	13,147,280,230,155,224	0,0,0,0,0,0	39,226,218,223,228,221	0,3,3,0,0,0	279	149	1	1.0	1.0,1.0,1.0,1.0,1.0,1.0	1.0,0.976,0.975,1.0,1.0,1.0	0.008
ENSMUSG00000024576	Csnk1a1	18	+	61556502	61556609	61555273	61555873	61568263	61568390	25,633,695,798,562,906	0,0,2,1,0,2	22,769,729,720,771,698	0,0,0,0,0,0	256	149	1	1.0	1.0,1.0,0.995,0.998,1.0,0.996	1.0,1.0,1.0,1.0,1.0,1.0	-0.002
ENSMUSG00000024576	Csnk1a1	18	+	61568263	61568390	61556502	61556609	61569463	61569562	35,644,730,853,624,988	0,0,0,0,0,0	44,765,786,809,843,767	0,0,1,0,0,0	276	149	1	1.0	1.0,1.0,1.0,1.0,1.0,1.0	1.0,1.0,0.998,1.0,1.0,1.0	0.0
ENSMUSG00000024576	Csnk1a1	18	+	61569463	61569562	61568263	61568390	61575409	61575549	14,527,634,720,538,800	0,8,0,0,14,0	30,584,617,662,704,666	0,0,0,8,0,0	248	149	1	1.0	1.0,0.975,1.0,1.0,0.958,1.0	1.0,1.0,1.0,0.98,1.0,1.0	-0.008
ENSMUSG00000024576	Csnk1a1	18	+	61571873	61571957	61569463	61569562	61575409	61575549	0,37,33,46,16,45	0,248,318,350,284,373	0,37,49,28,51,22	8,287,305,319,317,320	233	149	1	1.0	NA,0.087,0.062,0.078,0.035,0.072	0.0,0.076,0.093,0.053,0.093,0.042	0.007
ENSMUSG00000024576	Csnk1a1	18	+	61578666	61578773	61577177	61577252	61580338	61580451	76,550,603,831,590,817	0,0,0,11,5,11	89,663,702,645,953,678	0,4,0,6,7,0	256	149	1	1.0	1.0,1.0,1.0,0.978,0.986,0.977	1.0,0.99,1.0,0.984,0.988,1.0	-0.003
ENSMUSG00000045094	Arhgef37	18	-	61508638	61508838	61507197	61507328	61517994	61518142	0,11,2,12,6,16	0,0,0,0,0,0	0,6,0,1,10,3	0,0,0,0,0,1	349	149	1	1.0	NA,1.0,1.0,1.0,1.0,1.0	NA,1.0,NA,1.0,1.0,0.562	0.109
ENSMUSG00000024621	Csf1r	18	+	61109615	61109873	61105780	61105998	61111957	61112094	34,4390,6416,8865,4983,7887	0,0,0,0,0,2	120,5939,5689,6115,5802,6263	0,0,0,0,0,0	407	149	1	1.0	1.0,1.0,1.0,1.0,1.0,0.999	1.0,1.0,1.0,1.0,1.0,1.0	-0.0
ENSMUSG00000024621	Csf1r	18	+	61110220	61110505	61109615	61109873	61111957	61112094	120,6732,9158,12568,7405,11693	0,0,0,0,1,1	195,8545,8681,9217,8734,9084	0,0,0,0,0,0	434	149	1	1.0	1.0,1.0,1.0,1.0,1.0,1.0	1.0,1.0,1.0,1.0,1.0,1.0	0.0
ENSMUSG00000024621	Csf1r	18	+	61111957	61112094	61105780	61105998	61114750	61114937	0,0,0,4,0,2	0,0,0,0,0,2	0,0,0,0,3,0	0,0,0,0,0,0	286	149	1	1.0	NA,NA,NA,1.0,NA,0.343	NA,NA,NA,NA,1.0,NA	-0.329
ENSMUSG00000024621	Csf1r	18	+	61111957	61112094	61110220	61110505	61114750	61114937	24,2093,2753,3806,2330,3529	0,0,0,0,0,0	74,2552,2756,2782,2813,2766	0,0,2,0,0,0	286	149	1	1.0	1.0,1.0,1.0,1.0,1.0,1.0	1.0,1.0,0.999,1.0,1.0,1.0	0.0
ENSMUSG00000024621	Csf1r	18	+	61112701	61112861	61111957	61112094	61114750	61114937	67,4750,6477,8374,5108,8008	0,0,0,4,0,0	190,6055,5863,6179,6584,5934	0,0,0,0,3,0	309	149	1	1.0	1.0,1.0,1.0,0.999,1.0,1.0	1.0,1.0,1.0,1.0,0.999,1.0	0.0
ENSMUSG00000024621	Csf1r	18	+	61117040	61117156	61114750	61114937	61117291	61117412	104,3888,5427,7121,4222,6819	0,12,12,29,8,14	309,5185,5094,5454,5855,5314	0,21,3,24,6,8	265	149	1	1.0	1.0,0.995,0.996,0.993,0.997,0.996	1.0,0.993,0.999,0.992,0.998,0.997	-0.0
ENSMUSG00000024621	Csf1r	18	+	61117040	61117156	61114750	61114937	61117531	61117722	42,1783,2410,3300,2007,3135	0,2,0,0,0,0	123,2360,2379,2447,2644,2400	0,2,1,0,0,4	265	149	1	1.0	1.0,0.998,1.0,1.0,1.0,1.0	1.0,0.998,0.999,1.0,1.0,0.997	0.001
ENSMUSG00000024621	Csf1r	18	+	61117291	61117412	61114750	61114937	61117531	61117722	104,2253,3149,4319,2465,3958	0,2,0,0,0,0	207,3000,2889,3060,3264,3065	0,2,1,0,0,4	270	149	1	1.0	1.0,0.998,1.0,1.0,1.0,1.0	1.0,0.999,0.999,1.0,1.0,0.998	0.0
ENSMUSG00000024621	Csf1r	18	+	61117291	61117412	61117040	61117156	61117531	61117722	166,4346,6156,8111,4665,7624	0,0,1,0,0,0	393,5805,5601,6043,6468,5972	0,0,0,0,0,1	270	149	1	1.0	1.0,1.0,1.0,1.0,1.0,1.0	1.0,1.0,1.0,1.0,1.0,1.0	0.0
ENSMUSG00000024621	Csf1r	18	+	61117531	61117722	61117291	61117412	61118951	61119067	228,5395,7226,9869,5834,9257	0,0,0,0,0,2	540,7027,7113,7255,8066,7207	0,0,0,0,0,0	340	149	1	1.0	1.0,1.0,1.0,1.0,1.0,1.0	1.0,1.0,1.0,1.0,1.0,1.0	0.0
ENSMUSG00000024621	Csf1r	18	+	61124198	61124325	61118951	61119067	61124476	61124581	326,4909,6462,8700,5378,8132	0,1,0,0,4,1	763,6419,6684,7125,7762,6791	0,0,1,3,1,1	276	149	1	1.0	1.0,1.0,1.0,1.0,0.999,1.0	1.0,1.0,1.0,0.999,1.0,1.0	-0.0
ENSMUSG00000024621	Csf1r	18	+	61124198	61124325	61118951	61119067	61124812	61124923	119,2291,3071,4155,2605,3898	0,2,1,3,10,2	359,3106,3363,3394,3721,3316	0,1,3,7,9,3	276	149	1	1.0	1.0,0.998,0.999,0.999,0.993,0.999	1.0,0.999,0.998,0.996,0.996,0.998	0.0
ENSMUSG00000024621	Csf1r	18	+	61124476	61124581	61118951	61119067	61124812	61124923	216,2635,3475,4891,2798,4496	0,2,1,3,10,2	510,3369,3296,3464,4122,3422	0,1,3,7,9,3	254	149	1	1.0	1.0,0.999,1.0,0.999,0.994,0.999	1.0,0.999,0.998,0.997,0.996,0.999	0.0
ENSMUSG00000024621	Csf1r	18	+	61124476	61124581	61124198	61124325	61124812	61124923	423,5260,6866,9435,5583,8736	0,7,0,0,13,6	917,6687,6624,7209,8167,6903	3,7,8,19,13,4	254	149	1	1.0	1.0,0.998,1.0,1.0,0.996,0.999	0.994,0.998,0.998,0.996,0.997,0.999	0.002
ENSMUSG00000024621	Csf1r	18	+	61125673	61125836	61124812	61124923	61127864	61127953	1041,7791,10233,13781,8483,13180	0,5,0,6,0,0	1873,9724,9845,10774,12371,9877	2,0,0,0,0,0	312	149	1	1.0	1.0,0.999,1.0,0.999,1.0,1.0	0.998,1.0,1.0,1.0,1.0,1.0	0.0
ENSMUSG00000024621	Csf1r	18	+	61127864	61127953	61125673	61125836	61128986	61129109	299,1877,2654,3365,2063,3281	0,0,0,0,0,1	544,2465,2459,2651,3185,2459	0,0,0,0,0,0	238	149	1	1.0	1.0,1.0,1.0,1.0,1.0,1.0	1.0,1.0,1.0,1.0,1.0,1.0	0.0
ENSMUSG00000024621	Csf1r	18	+	61128068	61128166	61127864	61127953	61128986	61129109	1245,5018,6488,9182,5647,8400	0,0,0,3,0,0	1770,6497,6334,6730,8757,6455	0,1,0,0,0,0	247	149	1	1.0	1.0,1.0,1.0,0.999,1.0,1.0	1.0,1.0,1.0,1.0,1.0,1.0	-0.0
ENSMUSG00000024621	Csf1r	18	+	61128986	61129109	61128068	61128166	61129269	61129381	1580,5504,7207,10409,6169,9138	0,0,0,3,0,1	2401,7261,7043,7396,10060,7426	0,1,6,2,0,0	272	149	1	1.0	1.0,1.0,1.0,0.999,1.0,1.0	1.0,1.0,0.998,1.0,1.0,1.0	0.0
ENSMUSG00000024621	Csf1r	18	+	61129269	61129381	61128986	61129109	61129702	61129802	1905,5708,7531,10943,6183,9456	0,0,2,4,2,2	2934,7510,7181,7703,10413,7764	0,0,0,1,4,3	261	149	1	1.0	1.0,1.0,1.0,0.999,0.999,1.0	1.0,1.0,1.0,1.0,0.999,0.999	0.0
ENSMUSG00000024621	Csf1r	18	+	61129269	61129381	61128986	61129109	61130103	61130212	577,2187,2924,4266,2454,3694	0,0,0,0,0,2	1046,2949,2784,3016,4127,3087	0,0,0,0,1,5	261	149	1	1.0	1.0,1.0,1.0,1.0,1.0,0.999	1.0,1.0,1.0,1.0,1.0,0.997	0.0
ENSMUSG00000024621	Csf1r	18	+	61129702	61129802	61128986	61129109	61130103	61130212	1429,2269,3045,4568,2596,4035	0,0,0,0,0,2	1654,3027,2971,3209,4657,3167	0,0,0,0,1,5	249	149	1	1.0	1.0,1.0,1.0,1.0,1.0,0.999	1.0,1.0,1.0,1.0,1.0,0.997	0.0
ENSMUSG00000024621	Csf1r	18	+	61129702	61129802	61129269	61129381	61130103	61130212	2758,5824,7673,11298,6359,9853	5,33,24,56,37,60	3553,7639,7408,7943,10997,7879	11,47,41,56,63,41	249	149	1	1.0	0.997,0.991,0.995,0.992,0.99,0.99	0.995,0.99,0.991,0.988,0.991,0.991	0.002
ENSMUSG00000024620	Pdgfrb	18	+	61068741	61068956	61068095	61068219	61071660	61071755	3,48,26,34,48,57	0,0,0,1,0,0	8,34,53,37,89,44	0,0,0,0,0,0	364	149	1	1.0	1.0,1.0,1.0,0.933,1.0,1.0	1.0,1.0,1.0,1.0,1.0,1.0	-0.011
ENSMUSG00000024620	Pdgfrb	18	+	61080295	61080395	61079623	61079735	61080954	61081060	0,31,13,24,36,74	0,1,0,0,0,1	0,35,33,24,57,54	0,0,0,0,1,0	249	149	1	1.0	NA,0.949,1.0,1.0,1.0,0.978	NA,1.0,1.0,1.0,0.972,1.0	-0.009
ENSMUSG00000024610	Cd74	18	+	60807907	60808077	60803847	60804010	60808231	60808311	5684,5902,6217,12070,6669,10778	0,0,0,3,0,0	6144,7825,6466,9130,13757,9106	0,0,0,0,0,0	319	149	1	1.0	1.0,1.0,1.0,0.999,1.0,1.0	1.0,1.0,1.0,1.0,1.0,1.0	-0.0
ENSMUSG00000024610	Cd74	18	+	60811293	60811485	60810327	60810418	60811858	60811921	2008,1105,1084,1851,1139,1751	4394,2384,2484,4142,2345,4085	1813,1335,1169,1520,2513,1665	4350,3027,2572,3561,5277,3535	341	149	1	1.0	0.166,0.168,0.16,0.163,0.175,0.158	0.154,0.162,0.166,0.157,0.172,0.171	0.001
ENSMUSG00000024610	Cd74	18	+	60811858	60811921	60810327	60810418	60812151	60812365	8305,3897,4195,7047,4128,6970	4,0,0,0,0,0	8240,5036,4365,5958,9200,6010	0,0,0,0,0,3	212	149	1	1.0	0.999,1.0,1.0,1.0,1.0,1.0	1.0,1.0,1.0,1.0,1.0,0.999	0.0
ENSMUSG00000054008	Ndst1	18	-	60689963	60690066	60685977	60689364	60691177	60691287	4,156,187,279,137,200	0,0,0,0,0,0	13,192,123,189,128,154	0,0,0,0,0,1	252	149	1	1.0	1.0,1.0,1.0,1.0,1.0,1.0	1.0,1.0,1.0,1.0,1.0,0.989	0.002
ENSMUSG00000054008	Ndst1	18	-	60691928	60692099	60691177	60691287	60695335	60695510	18,227,243,228,160,247	0,3,1,0,3,4	2,169,173,219,159,188	0,3,1,12,1,1	320	149	1	1.0	1.0,0.972,0.991,1.0,0.961,0.966	1.0,0.963,0.988,0.895,0.987,0.989	0.011
ENSMUSG00000054008	Ndst1	18	-	60699507	60699690	60698438	60698535	60700371	60700500	5,154,245,285,216,277	0,0,0,2,1,3	22,220,211,233,155,207	0,1,1,4,1,2	332	149	1	1.0	1.0,1.0,1.0,0.985,0.99,0.976	1.0,0.99,0.99,0.963,0.986,0.979	0.007
ENSMUSG00000054008	Ndst1	18	-	60702772	60702958	60700371	60700500	60703736	60703891	0,187,262,295,211,243	0,0,1,0,0,0	19,227,217,230,199,236	0,1,1,0,0,0	335	149	1	1.0	NA,1.0,0.991,1.0,1.0,1.0	1.0,0.99,0.99,1.0,1.0,1.0	0.002
ENSMUSG00000054008	Ndst1	18	-	60703736	60703891	60700371	60700500	60707600	60708095	0,0,3,3,4,5	0,0,0,0,0,0	0,4,4,5,2,4	0,0,1,0,0,0	304	149	1	1.0	NA,NA,1.0,1.0,1.0,1.0	NA,1.0,0.662,1.0,1.0,1.0	0.068
ENSMUSG00000054008	Ndst1	18	-	60705075	60705163	60703736	60703891	60707600	60708095	17,82,129,161,112,139	0,0,0,0,0,2	3,112,121,128,86,99	0,0,0,0,0,0	237	149	1	1.0	1.0,1.0,1.0,1.0,1.0,0.978	1.0,1.0,1.0,1.0,1.0,1.0	-0.004
ENSMUSG00000024604	Rbm22	18	+	60564362	60564495	60563765	60563795	60565617	60565718	4,203,199,353,166,282	0,0,0,6,2,1	7,219,232,203,299,226	0,0,0,0,2,1	282	149	1	1.0	1.0,1.0,1.0,0.969,0.978,0.993	1.0,1.0,1.0,1.0,0.987,0.992	-0.006
ENSMUSG00000024592	C330018D20Rik	18	-	56958522	56958579	56955832	56957921	56962400	56962518	0,25,34,36,25,25	0,0,0,2,0,0	4,30,34,12,18,38	0,0,0,0,0,0	206	149	1	1.0	NA,1.0,1.0,0.929,1.0,1.0	1.0,1.0,1.0,1.0,1.0,1.0	-0.014
ENSMUSG00000024592	C330018D20Rik	18	-	56958522	56958579	56955832	56957921	56972804	56972943	0,11,8,13,12,10	0,0,1,0,0,0	0,10,11,2,8,15	0,0,3,6,5,3	206	149	1	1.0	NA,1.0,0.853,1.0,1.0,1.0	NA,1.0,0.726,0.194,0.536,0.783	0.323
ENSMUSG00000024592	C330018D20Rik	18	-	56958522	56958579	56955832	56957921	56973383	56973484	0,11,7,9,9,8	0,1,4,2,1,2	0,10,11,1,12,13	0,2,7,3,1,7	206	149	1	1.0	NA,0.888,0.559,0.765,0.867,0.743	NA,0.783,0.532,0.194,0.897,0.573	0.169
ENSMUSG00000024592	C330018D20Rik	18	-	56962400	56962518	56955832	56957921	56972804	56972943	0,0,0,4,0,3	0,0,1,0,0,0	0,3,1,0,2,3	0,0,3,6,5,3	267	149	1	1.0	NA,NA,0.0,1.0,NA,1.0	NA,1.0,0.157,0.0,0.182,0.358	0.327
ENSMUSG00000024592	C330018D20Rik	18	-	56962400	56962518	56955832	56957921	56973383	56973484	2,13,20,18,3,13	0,1,4,2,1,2	8,9,10,9,15,15	0,2,7,3,1,7	267	149	0.149988864266	1.0	1.0,0.879,0.736,0.834,0.626,0.784	1.0,0.715,0.444,0.626,0.893,0.545	0.106
ENSMUSG00000024592	C330018D20Rik	18	-	56962400	56962518	56958522	56958579	56972804	56972943	0,12,23,26,10,18	0,0,1,4,3,2	4,26,23,12,7,19	0,0,0,1,0,2	267	149	1	1.0	NA,1.0,0.928,0.784,0.65,0.834	1.0,1.0,1.0,0.87,1.0,0.841	-0.113
ENSMUSG00000024592	C330018D20Rik	18	-	56962400	56962518	56958522	56958579	56973383	56973484	2,31,48,46,19,29	0,0,0,0,0,0	12,31,36,22,25,40	0,0,0,0,4,0	267	149	1	1.0	1.0,1.0,1.0,1.0,1.0,1.0	1.0,1.0,1.0,1.0,0.777,1.0	0.037
ENSMUSG00000024592	C330018D20Rik	18	-	56967092	56967189	56962400	56962518	56973383	56973484	0,1,1,0,0,2	2,19,25,22,9,15	0,1,1,1,0,0	8,10,14,10,20,24	246	149	1	1.0	0.0,0.031,0.024,0.0,0.0,0.075	0.0,0.057,0.041,0.057,0.0,0.0	-0.004
ENSMUSG00000024592	C330018D20Rik	18	-	56972804	56972943	56957613	56957921	56973383	56973484	0,0,3,10,1,0	0,1,4,2,1,2	0,0,9,11,7,3	0,2,7,3,1,7	288	149	1	1.0	NA,0.0,0.28,0.721,0.341,0.0	NA,0.0,0.399,0.655,0.784,0.181	-0.135
ENSMUSG00000024592	C330018D20Rik	18	-	56972804	56972943	56958522	56958579	56973383	56973484	0,0,3,14,4,2	0,0,0,0,0,0	0,0,6,6,2,2	0,0,0,0,4,0	288	149	1	1.0	NA,NA,1.0,1.0,1.0,1.0	NA,NA,1.0,1.0,0.206,1.0	0.199
ENSMUSG00000024592	C330018D20Rik	18	-	56972804	56972943	56962400	56962518	56973383	56973484	0,0,2,12,1,4	2,19,25,22,9,15	0,5,7,5,4,3	8,10,14,10,20,24	288	149	1	1.0	0.0,0.0,0.04,0.22,0.054,0.121	0.0,0.206,0.206,0.206,0.094,0.061	-0.056
ENSMUSG00000032656	March3	18	-	56783018	56783228	56775851	56776108	56807663	56807868	2,25,43,39,39,57	0,1,0,0,0,0	3,55,27,35,57,46	0,0,3,0,0,0	359	149	1	1.0	1.0,0.912,1.0,1.0,1.0,1.0	1.0,1.0,0.789,1.0,1.0,1.0	0.02
ENSMUSG00000032656	March3	18	-	56807663	56807868	56783018	56783228	56925306	56925548	0,18,35,22,25,47	0,0,0,0,1,0	0,26,23,26,46,32	0,0,0,0,0,0	354	149	1	1.0	NA,1.0,1.0,1.0,0.913,1.0	NA,1.0,1.0,1.0,1.0,1.0	-0.017
ENSMUSG00000032656	March3	18	-	56811831	56812075	56803668	56807868	56925306	56925515	0,32,45,63,46,73	0,0,0,0,0,0	4,34,50,51,67,38	0,0,0,1,0,0	393	149	1	1.0	NA,1.0,1.0,1.0,1.0,1.0	1.0,1.0,1.0,0.951,1.0,1.0	0.008
ENSMUSG00000073563	Csnk1g3	18	+	53902852	53902893	53895530	53895954	53906599	53906669	4,55,73,81,69,94	0,2,0,0,0,0	0,101,59,53,95,57	0,0,0,0,0,1	190	149	1	1.0	1.0,0.956,1.0,1.0,1.0,1.0	NA,1.0,1.0,1.0,1.0,0.978	-0.003
ENSMUSG00000073563	Csnk1g3	18	+	53906599	53906669	53902852	53902893	53916974	53917123	0,66,72,92,75,99	0,0,2,0,0,0	0,126,57,68,105,75	0,0,0,0,0,0	219	149	1	1.0	NA,1.0,0.961,1.0,1.0,1.0	NA,1.0,1.0,1.0,1.0,1.0	-0.008
ENSMUSG00000073563	Csnk1g3	18	+	53948644	53948668	53948047	53948154	53953244	53955684	19,19,2,7,12,24	19,46,65,102,55,100	8,19,18,11,32,25	43,51,68,65,102,52	173	149	1	1.0	0.463,0.262,0.026,0.056,0.158,0.171	0.138,0.243,0.186,0.127,0.213,0.293	-0.011
ENSMUSG00000048799	Cep120	18	-	53685882	53686028	53681723	53683464	53697594	53697693	19,83,96,115,61,103	0,4,1,2,3,5	0,122,122,76,87,86	0,0,0,5,0,2	295	149	1	1.0	1.0,0.913,0.98,0.967,0.911,0.912	NA,1.0,1.0,0.885,1.0,0.956	-0.021
ENSMUSG00000048799	Cep120	18	-	53697594	53697693	53685882	53686028	53703121	53703244	0,45,55,66,46,84	0,1,0,1,0,2	0,53,55,53,52,53	0,0,1,0,0,2	248	149	1	1.0	NA,0.964,1.0,0.975,1.0,0.962	NA,1.0,0.971,1.0,1.0,0.941	-0.002
ENSMUSG00000048799	Cep120	18	-	53718446	53718629	53714999	53715096	53719215	53719365	0,45,63,87,56,70	0,0,1,0,0,0	0,71,63,89,70,52	0,0,0,0,0,0	332	149	1	1.0	NA,1.0,0.966,1.0,1.0,1.0	NA,1.0,1.0,1.0,1.0,1.0	-0.007
ENSMUSG00000048799	Cep120	18	-	53719215	53719365	53718446	53718629	53721622	53721800	0,39,70,69,50,71	0,0,1,0,0,0	0,60,55,62,55,52	0,0,0,0,2,0	299	149	1	1.0	NA,1.0,0.972,1.0,1.0,1.0	NA,1.0,1.0,1.0,0.932,1.0	0.008
ENSMUSG00000048799	Cep120	18	-	53727546	53727744	53724353	53724581	53731090	53731239	0,86,96,115,44,106	0,0,0,0,0,0	3,98,95,90,70,78	0,0,0,2,0,0	347	149	1	1.0	NA,1.0,1.0,1.0,1.0,1.0	1.0,1.0,1.0,0.951,1.0,1.0	0.008
ENSMUSG00000034484	Snx2	18	+	53194429	53194593	53189654	53189772	53209587	53209663	0,512,544,817,488,711	0,0,0,1,1,0	35,700,660,558,780,650	0,0,0,0,3,0	313	149	1	1.0	NA,1.0,1.0,0.997,0.996,1.0	1.0,1.0,1.0,1.0,0.992,1.0	-0.0
ENSMUSG00000034484	Snx2	18	+	53197854	53197921	53194429	53194593	53198185	53198229	7,445,527,685,435,641	0,0,0,0,0,0	46,654,633,571,800,588	0,0,4,2,0,0	216	149	1	1.0	1.0,1.0,1.0,1.0,1.0,1.0	1.0,1.0,0.991,0.995,1.0,1.0	0.002
ENSMUSG00000034484	Snx2	18	+	53198185	53198229	53197854	53197921	53199756	53199898	7,391,487,590,400,589	0,1,0,0,0,0	57,575,545,475,709,537	0,0,0,1,0,0	193	149	1	1.0	1.0,0.997,1.0,1.0,1.0,1.0	1.0,1.0,1.0,0.997,1.0,1.0	0.0
ENSMUSG00000034484	Snx2	18	+	53209587	53209663	53189654	53189772	53210329	53210443	19,223,249,313,200,260	0,0,0,0,0,0	34,284,277,261,417,257	0,0,0,0,0,1	225	149	1	1.0	1.0,1.0,1.0,1.0,1.0,1.0	1.0,1.0,1.0,1.0,1.0,0.994	0.001
ENSMUSG00000034484	Snx2	18	+	53210698	53210792	53210329	53210443	53212752	53212958	210,737,885,1190,788,1063	0,0,0,0,0,0	278,1125,1030,924,1453,928	0,0,0,0,4,1	243	149	1	1.0	1.0,1.0,1.0,1.0,1.0,1.0	1.0,1.0,1.0,1.0,0.996,0.998	0.001
ENSMUSG00000034484	Snx2	18	+	53212752	53212958	53210698	53210792	53216380	53216524	324,964,1179,1418,1015,1412	0,0,0,0,1,0	428,1484,1350,1132,2042,1220	0,1,0,0,0,0	355	149	1	1.0	1.0,1.0,1.0,1.0,0.998,1.0	1.0,0.998,1.0,1.0,1.0,1.0	0.0
ENSMUSG00000024534	Sncaip	18	+	52908609	52908680	52906417	52907477	52915306	52915879	0,0,3,6,2,0	0,0,0,0,0,0	0,6,1,5,7,10	0,0,1,2,2,1	220	149	1	1.0	NA,NA,1.0,1.0,1.0,NA	NA,1.0,0.404,0.629,0.703,0.871	0.279
ENSMUSG00000086600	C030005K06Rik	18	-	50052677	50052797	50051676	50052501	50053517	50053844	0,0,1,0,0,2	0,0,0,0,0,0	0,0,0,0,1,1	0,2,0,4,0,0	269	149	1	1.0	NA,NA,1.0,NA,NA,1.0	NA,0.0,NA,0.0,1.0,1.0	0.5
ENSMUSG00000086600	C030005K06Rik	18	-	50052677	50053159	50052318	50052501	50053517	50053605	0,0,1,0,0,2	0,0,0,0,0,0	0,6,1,2,0,3	0,2,0,4,0,0	631	149	1	1.0	NA,NA,1.0,NA,NA,1.0	NA,0.415,1.0,0.106,NA,1.0	0.37
ENSMUSG00000037416	Dmxl1	18	+	49852245	49852424	49851429	49851496	49857232	49857422	0,29,50,36,56,68	0,1,0,0,0,0	0,64,56,57,17,50	0,0,0,0,0,0	328	149	1	1.0	NA,0.929,1.0,1.0,1.0,1.0	NA,1.0,1.0,1.0,1.0,1.0	-0.014
ENSMUSG00000037416	Dmxl1	18	+	49888715	49888885	49880734	49880842	49889462	49889560	0,46,79,67,47,101	0,0,0,0,0,1	0,75,66,83,59,71	0,0,0,0,0,0	319	149	1	1.0	NA,1.0,1.0,1.0,1.0,0.979	NA,1.0,1.0,1.0,1.0,1.0	-0.004
ENSMUSG00000037416	Dmxl1	18	+	49890615	49890781	49889462	49889560	49891390	49891652	0,39,67,73,29,56	0,0,0,0,0,0	0,58,55,77,57,79	0,0,3,0,0,0	315	149	1	1.0	NA,1.0,1.0,1.0,1.0,1.0	NA,1.0,0.897,1.0,1.0,1.0	0.021
ENSMUSG00000037416	Dmxl1	18	+	49893218	49894297	49891390	49891652	49898703	49898780	0,279,340,361,242,353	0,0,0,0,6,0	1,329,266,338,261,274	0,0,0,0,0,0	1228	149	1	1.0	NA,1.0,1.0,1.0,0.83,1.0	1.0,1.0,1.0,1.0,1.0,1.0	-0.034
ENSMUSG00000037416	Dmxl1	18	+	49894981	49895173	49893218	49894297	49898703	49898780	0,97,129,137,65,96	0,1,1,0,0,0	4,116,111,96,64,91	0,2,0,1,1,1	341	149	1	1.0	NA,0.977,0.983,1.0,1.0,1.0	1.0,0.962,1.0,0.977,0.965,0.975	0.012
ENSMUSG00000037416	Dmxl1	18	+	49898703	49898780	49894981	49895173	49902260	49902388	0,62,61,79,53,62	0,0,0,0,0,0	0,85,60,56,33,61	0,0,0,1,0,0	226	149	1	1.0	NA,1.0,1.0,1.0,1.0,1.0	NA,1.0,1.0,0.974,1.0,1.0	0.005
ENSMUSG00000037416	Dmxl1	18	+	49902779	49903028	49902260	49902388	49912642	49912797	0,151,113,132,86,160	0,0,0,0,0,1	0,164,156,141,120,161	0,0,0,0,0,0	398	149	1	1.0	NA,1.0,1.0,1.0,1.0,0.984	NA,1.0,1.0,1.0,1.0,1.0	-0.003
ENSMUSG00000037416	Dmxl1	18	+	49912606	49912797	49902779	49903028	49917578	49917721	0,66,71,82,56,89	0,0,0,0,0,0	0,65,68,98,69,62	0,0,0,0,4,0	340	149	1	1.0	NA,1.0,1.0,1.0,1.0,1.0	NA,1.0,1.0,1.0,0.883,1.0	0.023
ENSMUSG00000037416	Dmxl1	18	+	49912642	49912797	49902779	49903028	49917578	49917721	0,140,119,137,81,150	0,0,0,0,0,0	0,125,129,154,121,134	0,0,0,0,4,0	304	149	1	1.0	NA,1.0,1.0,1.0,1.0,1.0	NA,1.0,1.0,1.0,0.937,1.0	0.013
ENSMUSG00000037416	Dmxl1	18	+	49925918	49925981	49922712	49922715	49931910	49931914	0,0,0,0,0,0	0,35,56,54,49,51	0,0,0,5,0,0	2,52,61,48,73,47	212	149	1	1.0	NA,0.0,0.0,0.0,0.0,0.0	0.0,0.0,0.0,0.068,0.0,0.0	-0.011
ENSMUSG00000037416	Dmxl1	18	+	49939548	49939609	49935191	49935333	49951195	49951323	0,93,74,147,72,129	0,0,0,2,0,0	0,108,76,81,69,84	0,0,0,0,0,0	210	149	1	1.0	NA,1.0,1.0,0.981,1.0,1.0	NA,1.0,1.0,1.0,1.0,1.0	-0.004
ENSMUSG00000037416	Dmxl1	18	+	49957301	49957393	49955816	49955909	49958396	49958449	0,62,102,95,83,99	0,0,0,1,5,4	0,107,92,79,107,75	0,4,0,1,0,0	241	149	1	1.0	NA,1.0,1.0,0.983,0.911,0.939	NA,0.943,1.0,0.98,1.0,1.0	-0.018
ENSMUSG00000037416	Dmxl1	18	+	49957301	49957393	49955816	49955909	49961057	49961275	0,21,42,43,36,44	0,0,1,9,12,5	0,49,44,32,55,29	0,3,0,14,13,0	241	149	1	1.0	NA,1.0,0.963,0.747,0.65,0.845	NA,0.91,1.0,0.586,0.723,1.0	-0.003
ENSMUSG00000037416	Dmxl1	18	+	49958396	49958449	49955816	49955909	49961057	49961275	0,20,29,26,31,20	0,0,1,9,12,5	0,21,29,28,22,18	0,3,0,14,13,0	202	149	1	1.0	NA,1.0,0.955,0.681,0.656,0.747	NA,0.838,1.0,0.596,0.555,1.0	0.01
ENSMUSG00000037416	Dmxl1	18	+	49958396	49958449	49957301	49957393	49961057	49961275	0,61,90,82,73,71	0,0,0,6,0,0	0,76,78,74,77,64	0,1,1,0,3,0	202	149	1	1.0	NA,1.0,1.0,0.91,1.0,1.0	NA,0.982,0.983,1.0,0.95,1.0	-0.001
ENSMUSG00000024505	Dtwd2	18	-	49723621	49723814	49700258	49700387	49724112	49724207	0,11,11,6,10,16	0,1,0,3,0,2	0,16,2,6,21,11	0,4,1,2,0,2	342	149	1	1.0	NA,0.827,1.0,0.466,1.0,0.777	NA,0.635,0.466,0.567,1.0,0.706	0.139
ENSMUSG00000024505	Dtwd2	18	-	49724112	49724207	49700258	49700387	49728368	49728459	0,1,6,5,1,5	0,4,1,0,0,0	0,15,3,4,4,2	0,4,1,0,0,0	244	149	1	1.0	NA,0.132,0.786,1.0,1.0,1.0	NA,0.696,0.647,1.0,1.0,1.0	-0.085
ENSMUSG00000024480	Ap3s1	18	+	46754370	46754462	46741875	46742081	46779187	46779206	17,294,333,511,279,426	3,2,11,2,4,8	20,372,333,257,376,235	0,4,0,5,7,8	241	149	1	1.0	0.778,0.989,0.949,0.994,0.977,0.971	1.0,0.983,1.0,0.969,0.971,0.948	-0.035
ENSMUSG00000024480	Ap3s1	18	+	46757381	46757435	46754370	46754462	46758002	46758114	0,3,0,2,0,3	5,452,519,772,477,680	0,0,0,2,7,3	56,560,532,500,598,424	203	149	1	1.0	0.0,0.005,0.0,0.002,0.0,0.003	0.0,0.0,0.0,0.003,0.009,0.005	-0.001
ENSMUSG00000024480	Ap3s1	18	+	46758002	46758114	46754370	46754462	46779187	46779206	37,808,979,1363,826,1289	0,12,9,10,2,2	113,1017,995,947,1146,874	2,0,7,4,8,14	261	149	1	1.0	1.0,0.975,0.984,0.987,0.996,0.997	0.97,1.0,0.988,0.993,0.988,0.973	0.005
ENSMUSG00000024480	Ap3s1	18	+	46758002	46758114	46754370	46754462	46780660	46780768	5,420,487,706,435,646	0,0,0,0,0,0	51,518,499,479,559,405	0,0,0,0,1,0	261	149	1	1.0	1.0,1.0,1.0,1.0,1.0,1.0	1.0,1.0,1.0,1.0,0.997,1.0	0.001
ENSMUSG00000024480	Ap3s1	18	+	46779187	46779259	46754370	46754462	46780660	46780768	40,199,230,343,217,284	0,0,0,0,0,0	35,240,231,213,308,231	0,0,0,0,1,0	221	149	1	1.0	1.0,1.0,1.0,1.0,1.0,1.0	1.0,1.0,1.0,1.0,0.995,1.0	0.001
ENSMUSG00000024480	Ap3s1	18	+	46779187	46779259	46758002	46758114	46780660	46780768	72,576,713,990,606,926	0,1,0,0,0,1	95,745,720,679,887,690	0,6,1,2,0,4	221	149	1	1.0	1.0,0.997,1.0,1.0,1.0,0.998	1.0,0.988,0.998,0.996,1.0,0.991	0.004
ENSMUSG00000024480	Ap3s1	18	+	46788656	46788704	46780660	46780768	46789896	46789997	0,0,1,0,0,3	116,532,610,990,565,858	0,0,1,0,0,0	166,735,650,572,923,607	197	149	1	1.0	0.0,0.0,0.001,0.0,0.0,0.003	0.0,0.0,0.001,0.0,0.0,0.0	0.001
ENSMUSG00000033319	Fem1c	18	-	46524101	46524829	46501745	46506389	46525617	46525971	2,479,585,768,480,701	0,0,0,0,0,2	11,540,463,452,500,498	0,0,0,1,0,0	877	149	1	1.0	1.0,1.0,1.0,1.0,1.0,0.983	1.0,1.0,1.0,0.987,1.0,1.0	-0.001
ENSMUSG00000034653	Ythdc2	18	+	44850307	44850434	44847743	44847879	44850635	44850701	0,16,17,21,26,7	0,0,0,0,1,0	0,14,35,16,29,10	0,0,0,0,1,1	276	149	1	1.0	NA,1.0,1.0,1.0,0.933,1.0	NA,1.0,1.0,1.0,0.94,0.844	0.03
ENSMUSG00000034653	Ythdc2	18	+	44885122	44885326	44877617	44877795	44886239	44886422	0,8,41,46,28,52	0,0,2,0,0,0	0,27,38,37,44,23	0,0,0,7,2,0	353	149	1	1.0	NA,1.0,0.896,1.0,1.0,1.0	NA,1.0,1.0,0.691,0.903,1.0	0.06
ENSMUSG00000024472	Dcp2	18	+	44400316	44400415	44399623	44399751	44405209	44405362	19,21,46,37,32,38	0,0,0,0,0,0	0,36,55,64,27,32	0,0,0,0,0,1	248	149	1	1.0	1.0,1.0,1.0,1.0,1.0,1.0	NA,1.0,1.0,1.0,1.0,0.951	0.01
ENSMUSG00000024472	Dcp2	18	+	44405209	44405362	44400316	44400415	44405456	44405569	19,45,66,43,40,50	0,0,0,1,0,0	4,35,60,58,42,46	0,0,0,0,0,0	302	149	1	1.0	1.0,1.0,1.0,0.955,1.0,1.0	1.0,1.0,1.0,1.0,1.0,1.0	-0.007
ENSMUSG00000024867	Pip5k1b	19	-	24304031	24304146	24294793	24295554	24346236	24346381	0,0,5,10,0,12	0,0,0,0,0,0	0,14,4,8,10,7	0,0,0,0,0,1	264	149	1	1.0	NA,NA,1.0,1.0,NA,1.0	NA,1.0,1.0,1.0,1.0,0.798	0.04
ENSMUSG00000024498	Tcerg1	18	+	42519367	42519593	42511509	42511585	42522913	42523066	21,124,191,196,149,205	0,0,0,0,0,2	0,200,188,182,164,179	0,0,0,0,0,0	375	149	1	1.0	1.0,1.0,1.0,1.0,1.0,0.976	NA,1.0,1.0,1.0,1.0,1.0	-0.004
ENSMUSG00000024498	Tcerg1	18	+	42535084	42535147	42530647	42530890	42536177	42536378	0,37,22,37,25,41	0,26,32,29,37,36	2,37,20,27,36,43	0,35,32,34,31,34	212	149	1	1.0	NA,0.5,0.326,0.473,0.322,0.445	1.0,0.426,0.305,0.358,0.449,0.471	-0.088
ENSMUSG00000024498	Tcerg1	18	+	42549837	42549894	42548396	42548557	42550041	42550108	0,51,82,96,61,69	0,3,0,0,0,0	1,96,87,76,102,90	0,0,0,0,0,0	206	149	1	1.0	NA,0.925,1.0,1.0,1.0,1.0	1.0,1.0,1.0,1.0,1.0,1.0	-0.015
ENSMUSG00000024498	Tcerg1	18	+	42564082	42564233	42560933	42561052	42567870	42568035	5,152,113,152,139,191	0,3,6,0,0,1	2,154,148,135,171,162	0,6,0,0,3,6	300	149	1	1.0	1.0,0.962,0.903,1.0,1.0,0.99	1.0,0.927,1.0,1.0,0.966,0.931	0.005
ENSMUSG00000024498	Tcerg1	18	+	42567870	42568035	42560933	42561052	42568427	42568610	5,95,122,96,92,117	0,0,0,0,2,0	5,125,90,89,131,116	0,0,0,0,0,0	314	149	1	1.0	1.0,1.0,1.0,1.0,0.956,1.0	1.0,1.0,1.0,1.0,1.0,1.0	-0.007
ENSMUSG00000024498	Tcerg1	18	+	42571014	42571194	42568427	42568610	42571823	42571907	8,142,147,172,167,207	0,0,0,0,1,0	13,175,225,155,206,138	0,0,0,0,0,0	329	149	1	1.0	1.0,1.0,1.0,1.0,0.987,1.0	1.0,1.0,1.0,1.0,1.0,1.0	-0.002
ENSMUSG00000024498	Tcerg1	18	+	42571823	42571907	42571014	42571194	42573259	42573360	0,70,84,131,84,104	0,0,0,0,0,0	19,104,131,84,124,72	0,0,1,0,0,0	233	149	1	1.0	NA,1.0,1.0,1.0,1.0,1.0	1.0,1.0,0.988,1.0,1.0,1.0	0.002
ENSMUSG00000024498	Tcerg1	18	+	42574159	42574253	42573259	42573360	42574517	42574844	0,5,4,3,6,9	0,39,61,50,58,59	0,2,10,6,12,19	20,61,73,55,81,45	243	149	1	1.0	NA,0.073,0.039,0.035,0.06,0.086	0.0,0.02,0.077,0.063,0.083,0.206	-0.016
ENSMUSG00000024491	Rbm27	18	+	42288107	42288226	42275352	42275592	42291982	42292107	0,43,55,65,47,63	0,0,0,0,0,2	3,94,68,46,41,79	0,0,0,0,0,0	268	149	1	1.0	NA,1.0,1.0,1.0,1.0,0.946	1.0,1.0,1.0,1.0,1.0,1.0	-0.011
ENSMUSG00000024491	Rbm27	18	+	42298432	42298524	42291982	42292107	42299142	42299336	0,30,31,36,24,67	0,0,0,0,0,0	0,40,25,30,26,30	0,1,0,0,0,0	241	149	1	1.0	NA,1.0,1.0,1.0,1.0,1.0	NA,0.961,1.0,1.0,1.0,1.0	0.008
ENSMUSG00000024491	Rbm27	18	+	42300249	42300510	42299142	42299336	42305679	42305814	1,74,65,122,73,108	0,0,0,0,0,1	4,72,82,73,64,81	0,0,0,0,0,0	410	149	1	1.0	1.0,1.0,1.0,1.0,1.0,0.975	1.0,1.0,1.0,1.0,1.0,1.0	-0.004
ENSMUSG00000024491	Rbm27	18	+	42301722	42302016	42300249	42300510	42305679	42305814	0,82,112,99,53,88	0,0,0,0,0,1	1,95,78,91,71,66	0,0,1,0,1,0	443	149	1	1.0	NA,1.0,1.0,1.0,1.0,0.967	1.0,1.0,0.963,1.0,0.96,1.0	0.006
ENSMUSG00000024491	Rbm27	18	+	42313970	42314135	42305679	42305814	42317600	42317750	0,32,47,32,47,47	0,14,1,18,9,38	3,26,34,23,63,35	0,3,7,9,12,11	314	149	1	1.0	NA,0.52,0.957,0.458,0.712,0.37	1.0,0.804,0.697,0.548,0.714,0.602	-0.124
ENSMUSG00000024491	Rbm27	18	+	42319801	42319946	42317600	42317750	42320763	42320917	0,90,74,142,75,107	0,0,0,1,0,0	0,77,65,79,106,85	0,0,0,0,1,0	294	149	1	1.0	NA,1.0,1.0,0.986,1.0,1.0	NA,1.0,1.0,1.0,0.982,1.0	0.001
ENSMUSG00000024491	Rbm27	18	+	42321911	42322208	42320763	42320917	42324054	42324198	0,119,180,134,108,174	0,0,0,0,0,0	3,155,125,116,135,115	0,0,0,1,0,0	446	149	1	1.0	NA,1.0,1.0,1.0,1.0,1.0	1.0,1.0,1.0,0.975,1.0,1.0	0.004
ENSMUSG00000024491	Rbm27	18	+	42324054	42324198	42321911	42322208	42325904	42326024	0,58,83,81,44,93	0,0,2,0,0,0	4,90,87,63,93,57	0,0,0,0,2,0	293	149	1	1.0	NA,1.0,0.955,1.0,1.0,1.0	1.0,1.0,1.0,1.0,0.959,1.0	-0.002
ENSMUSG00000024491	Rbm27	18	+	42325904	42326024	42324054	42324198	42327163	42327238	0,48,54,81,45,63	0,0,0,0,4,0	8,72,69,45,76,51	0,4,0,0,0,3	269	149	1	1.0	NA,1.0,1.0,1.0,0.862,1.0	1.0,0.909,1.0,1.0,1.0,0.904	0.004
ENSMUSG00000024491	Rbm27	18	+	42333208	42333397	42332779	42332884	42336962	42337073	23,72,81,102,58,111	0,3,3,2,4,6	32,71,111,86,122,72	0,5,0,4,9,3	338	149	1	1.0	1.0,0.914,0.922,0.957,0.865,0.891	1.0,0.862,1.0,0.905,0.857,0.914	0.002
ENSMUSG00000024493	Lars	18	-	42217467	42217608	42216851	42216962	42218503	42218644	111,160,172,255,153,275	0,2,0,0,2,1	120,219,203,236,332,221	0,0,0,2,0,0	290	149	1	1.0	1.0,0.976,1.0,1.0,0.975,0.993	1.0,1.0,1.0,0.984,1.0,1.0	-0.007
ENSMUSG00000024493	Lars	18	-	42219857	42219948	42218503	42218644	42221478	42221662	57,95,87,155,59,149	0,0,0,0,0,0	52,129,103,108,166,116	0,0,1,0,5,0	240	149	1	1.0	1.0,1.0,1.0,1.0,1.0,1.0	1.0,1.0,0.985,1.0,0.954,1.0	0.01
ENSMUSG00000024493	Lars	18	-	42250828	42250909	42245939	42246077	42257069	42257194	0,28,48,42,26,68	0,0,0,0,0,0	0,32,56,32,40,45	0,0,0,4,2,0	230	149	1	1.0	NA,1.0,1.0,1.0,1.0,1.0	NA,1.0,1.0,0.838,0.928,1.0	0.047
ENSMUSG00000024493	Lars	18	-	42251292	42251380	42250828	42250909	42257069	42257194	0,120,136,160,111,166	0,0,0,0,0,0	7,160,166,128,154,155	0,0,0,0,0,1	237	149	1	1.0	NA,1.0,1.0,1.0,1.0,1.0	1.0,1.0,1.0,1.0,1.0,0.99	0.002
ENSMUSG00000024493	Lars	18	-	42257069	42257194	42251292	42251380	42261960	42262122	0,161,168,171,126,204	0,0,1,0,0,0	7,183,163,151,152,184	0,0,0,0,0,3	274	149	1	1.0	NA,1.0,0.989,1.0,1.0,1.0	1.0,1.0,1.0,1.0,1.0,0.971	0.003
ENSMUSG00000036585	Fgf1	18	-	38918546	38918697	38858567	38858748	38929105	38929157	0,1,2,3,9,2	0,0,0,1,0,0	0,0,2,3,0,2	0,0,0,0,0,0	300	149	1	1.0	NA,1.0,1.0,0.598,1.0,1.0	NA,NA,1.0,1.0,NA,1.0	-0.08
ENSMUSG00000036452	Arhgap26	18	+	39120118	39120223	39111789	39111900	39121773	39121903	0,14,4,12,13,34	0,0,0,1,0,0	0,10,21,9,10,23	0,0,0,0,0,0	254	149	1	1.0	NA,1.0,1.0,0.876,1.0,1.0	NA,1.0,1.0,1.0,1.0,1.0	-0.025
ENSMUSG00000036452	Arhgap26	18	+	39357798	39357828	39357552	39357663	39363116	39363208	0,0,0,0,0,1	0,7,14,7,9,2	0,0,0,1,1,0	0,0,6,10,8,11	179	149	1	1.0	NA,0.0,0.0,0.0,0.0,0.294	NA,NA,0.0,0.077,0.094,0.0	0.016
ENSMUSG00000036452	Arhgap26	18	+	39363116	39363208	39306701	39306852	39371073	39371129	0,3,6,2,2,6	0,0,0,0,0,0	0,2,3,11,7,5	0,0,0,0,1,0	241	149	1	1.0	NA,1.0,1.0,1.0,1.0,1.0	NA,1.0,1.0,1.0,0.812,1.0	0.038
ENSMUSG00000052102	Gnpda1	18	-	38330485	38330641	38328682	38328973	38331967	38332070	21,258,235,291,195,272	0,5,0,1,3,0	16,283,310,218,331,254	0,0,0,0,1,2	305	149	1	1.0	1.0,0.962,1.0,0.993,0.969,1.0	1.0,1.0,1.0,1.0,0.994,0.984	-0.009
ENSMUSG00000052102	Gnpda1	18	-	38330485	38330660	38327557	38328973	38331967	38332152	21,599,631,626,465,602	0,5,0,1,3,0	34,717,668,501,727,583	0,0,0,0,1,2	324	149	1	1.0	1.0,0.982,1.0,0.997,0.986,1.0	1.0,1.0,1.0,1.0,0.997,0.993	-0.004
ENSMUSG00000052102	Gnpda1	18	-	38330485	38330660	38327557	38328973	38333153	38333336	21,332,303,345,243,317	0,0,0,3,0,4	25,383,372,283,401,320	0,0,0,0,0,0	324	149	1	1.0	1.0,1.0,1.0,0.981,1.0,0.973	1.0,1.0,1.0,1.0,1.0,1.0	-0.008
ENSMUSG00000052102	Gnpda1	18	-	38331967	38332152	38327557	38328973	38333153	38333336	0,304,421,315,272,338	0,0,0,3,0,4	22,395,370,287,412,312	0,0,0,0,0,0	334	149	1	1.0	NA,1.0,1.0,0.979,1.0,0.974	1.0,1.0,1.0,1.0,1.0,1.0	-0.009
ENSMUSG00000052102	Gnpda1	18	-	38331967	38332152	38330485	38330660	38333153	38333336	0,576,756,603,497,630	0,10,7,8,6,7	35,749,677,509,747,576	4,20,11,4,10,3	334	149	1	1.0	NA,0.963,0.98,0.971,0.974,0.976	0.796,0.944,0.965,0.983,0.971,0.988	0.032
ENSMUSG00000052102	Gnpda1	18	-	38338090	38338222	38335015	38335117	38338907	38339003	5,354,430,478,276,454	0,0,0,0,0,2	20,469,356,307,412,431	0,0,1,0,0,0	281	149	1	1.0	1.0,1.0,1.0,1.0,1.0,0.992	1.0,1.0,0.995,1.0,1.0,1.0	-0.0
ENSMUSG00000060450	Rnf14	18	+	38297499	38297575	38296634	38296798	38299753	38299926	0,8,11,11,2,5	0,80,58,102,52,68	0,6,6,9,13,4	0,54,49,61,63,72	225	149	1	1.0	NA,0.062,0.112,0.067,0.025,0.046	NA,0.069,0.075,0.089,0.12,0.035	-0.015
ENSMUSG00000060450	Rnf14	18	+	38297499	38297575	38296804	38297205	38299753	38299926	4,5,3,3,1,3	0,0,2,0,0,1	0,1,1,2,6,1	0,0,3,2,0,0	225	149	1	1.0	1.0,1.0,0.498,1.0,1.0,0.665	NA,1.0,0.181,0.398,1.0,1.0	0.145
ENSMUSG00000060450	Rnf14	18	+	38299753	38299926	38296634	38296798	38300428	38300590	3,188,169,257,131,194	0,1,0,0,0,2	0,174,159,213,183,164	0,0,0,0,0,2	322	149	1	1.0	1.0,0.989,1.0,1.0,1.0,0.978	NA,1.0,1.0,1.0,1.0,0.974	-0.0
ENSMUSG00000060450	Rnf14	18	+	38299753	38299926	38296804	38297205	38300428	38300590	3,108,113,155,79,127	0,1,0,0,0,0	0,120,113,154,120,92	0,0,0,0,0,0	322	149	1	1.0	1.0,0.98,1.0,1.0,1.0,1.0	NA,1.0,1.0,1.0,1.0,1.0	-0.003
ENSMUSG00000060450	Rnf14	18	+	38300428	38300590	38296634	38296798	38307864	38308395	0,36,64,82,26,55	1,0,0,0,0,0	0,59,46,54,64,52	0,0,0,0,0,6	311	149	1	1.0	0.0,1.0,1.0,1.0,1.0,1.0	NA,1.0,1.0,1.0,1.0,0.806	-0.128
ENSMUSG00000060450	Rnf14	18	+	38301655	38301807	38300428	38300590	38307864	38308395	3,129,203,228,114,207	0,32,60,75,23,45	1,198,165,161,191,145	0,53,43,48,59,42	301	149	1	1.0	1.0,0.666,0.626,0.601,0.71,0.695	1.0,0.649,0.655,0.624,0.616,0.631	0.02
ENSMUSG00000060450	Rnf14	18	+	38301655	38301807	38300428	38300590	38313211	38313384	3,69,92,122,46,104	0,0,0,0,0,0	1,97,79,86,91,74	0,1,0,0,0,0	301	149	1	1.0	1.0,1.0,1.0,1.0,1.0,1.0	1.0,0.98,1.0,1.0,1.0,1.0	0.003
ENSMUSG00000060450	Rnf14	18	+	38307864	38308395	38300428	38300590	38313211	38313384	29,291,340,461,288,432	0,0,0,0,0,0	15,342,397,357,308,323	0,1,0,0,0,0	680	149	1	1.0	1.0,1.0,1.0,1.0,1.0,1.0	1.0,0.987,1.0,1.0,1.0,1.0	0.002
ENSMUSG00000060450	Rnf14	18	+	38307864	38308395	38301655	38301807	38309484	38309713	29,445,506,648,428,615	0,0,0,1,0,0	27,479,546,479,449,470	0,0,0,0,0,0	680	149	1	1.0	1.0,1.0,1.0,0.993,1.0,1.0	1.0,1.0,1.0,1.0,1.0,1.0	-0.001
ENSMUSG00000060450	Rnf14	18	+	38307864	38308395	38301655	38301807	38313211	38313384	29,319,391,492,333,491	0,0,0,0,0,1	15,391,440,384,349,352	0,1,0,0,0,0	680	149	1	1.0	1.0,1.0,1.0,1.0,1.0,0.991	1.0,0.988,1.0,1.0,1.0,1.0	0.001
ENSMUSG00000060450	Rnf14	18	+	38309484	38309713	38301655	38301807	38313211	38313384	12,120,157,168,116,203	0,0,0,0,0,1	2,147,124,129,128,133	0,1,0,0,0,0	378	149	1	1.0	1.0,1.0,1.0,1.0,1.0,0.988	1.0,0.983,1.0,1.0,1.0,1.0	0.001
ENSMUSG00000060450	Rnf14	18	+	38309484	38309713	38307864	38308395	38313211	38313384	12,247,272,323,211,328	0,1,0,0,0,1	14,235,230,225,228,251	0,0,0,1,0,0	378	149	1	1.0	1.0,0.99,1.0,1.0,1.0,0.992	1.0,1.0,1.0,0.989,1.0,1.0	-0.001
ENSMUSG00000038524	Fchsd1	18	-	37968749	37968795	37968213	37968281	37969354	37969452	0,4,16,22,32,27	0,0,0,1,0,0	2,14,19,38,11,14	0,0,0,0,0,0	195	149	1	1.0	NA,1.0,1.0,0.944,1.0,1.0	1.0,1.0,1.0,1.0,1.0,1.0	-0.011
ENSMUSG00000024454	Hdac3	18	-	37941378	37941458	37940952	37941110	37941707	37941766	95,200,256,396,164,317	0,1,1,5,0,7	119,220,256,244,380,238	1,0,1,2,2,0	229	149	1	1.0	1.0,0.992,0.994,0.981,1.0,0.967	0.987,1.0,0.994,0.988,0.992,1.0	-0.005
ENSMUSG00000024454	Hdac3	18	-	37941378	37941766	37940952	37941110	37941877	37941967	75,141,172,252,129,207	0,0,0,0,0,1	81,148,163,157,230,155	0,0,0,0,0,0	537	149	1	1.0	1.0,1.0,1.0,1.0,1.0,0.983	1.0,1.0,1.0,1.0,1.0,1.0	-0.003
ENSMUSG00000024454	Hdac3	18	-	37941707	37941766	37940952	37941110	37941877	37941967	14,35,46,86,40,57	0,0,0,0,0,1	11,36,47,40,49,39	0,0,0,0,0,0	208	149	1	1.0	1.0,1.0,1.0,1.0,1.0,0.976	1.0,1.0,1.0,1.0,1.0,1.0	-0.004
ENSMUSG00000024454	Hdac3	18	-	37944128	37944209	37943677	37943751	37944891	37945025	37,145,171,292,196,257	0,0,0,1,0,0	47,217,209,163,327,170	0,0,0,0,0,0	230	149	1	1.0	1.0,1.0,1.0,0.995,1.0,1.0	1.0,1.0,1.0,1.0,1.0,1.0	-0.001
ENSMUSG00000024454	Hdac3	18	-	37945339	37945395	37944891	37945025	37945510	37945564	11,96,176,209,132,191	0,0,0,0,2,1	20,152,161,149,216,160	0,0,0,0,0,0	205	149	1	1.0	1.0,1.0,1.0,1.0,0.98,0.993	1.0,1.0,1.0,1.0,1.0,1.0	-0.004
ENSMUSG00000024454	Hdac3	18	-	37952470	37952613	37945693	37945775	37954681	37954764	7,201,326,396,249,380	0,0,4,0,2,0	29,349,319,257,358,337	0,0,0,0,0,1	292	149	1	1.0	1.0,1.0,0.977,1.0,0.985,1.0	1.0,1.0,1.0,1.0,1.0,0.994	-0.005
ENSMUSG00000019143	Hars2	18	+	36788165	36788264	36787819	36788006	36788576	36788670	4,100,109,105,95,119	0,0,0,0,1,0	10,96,94,80,105,84	0,0,0,0,0,0	248	149	1	1.0	1.0,1.0,1.0,1.0,0.983,1.0	1.0,1.0,1.0,1.0,1.0,1.0	-0.003
ENSMUSG00000019143	Hars2	18	+	36788165	36788264	36787819	36788006	36790133	36790159	4,34,22,39,43,52	0,0,0,1,0,2	8,37,33,20,42,29	0,0,0,0,0,0	248	149	1	1.0	1.0,1.0,1.0,0.959,1.0,0.94	1.0,1.0,1.0,1.0,1.0,1.0	-0.017
ENSMUSG00000019143	Hars2	18	+	36788576	36788670	36787819	36788006	36790133	36790159	0,5,4,0,1,1	0,0,0,1,0,2	0,2,0,0,13,9	0,0,0,0,0,0	243	149	1	1.0	NA,1.0,1.0,0.0,1.0,0.235	NA,1.0,NA,NA,1.0,1.0	-0.353
ENSMUSG00000019143	Hars2	18	+	36788576	36788670	36788165	36788264	36789156	36789284	1,90,124,106,76,140	0,0,0,0,0,1	2,95,96,94,106,94	0,0,0,0,0,0	243	149	1	1.0	1.0,1.0,1.0,1.0,1.0,0.988	1.0,1.0,1.0,1.0,1.0,1.0	-0.002
ENSMUSG00000019143	Hars2	18	+	36788576	36788670	36788165	36788264	36790133	36790159	0,59,67,50,41,56	0,0,0,0,0,0	2,46,49,40,56,48	0,0,1,0,0,0	243	149	1	1.0	NA,1.0,1.0,1.0,1.0,1.0	1.0,1.0,0.968,1.0,1.0,1.0	0.005
ENSMUSG00000019143	Hars2	18	+	36789156	36789284	36788165	36788264	36790133	36790250	0,1,0,0,2,5	0,0,0,0,0,0	0,3,0,7,0,0	0,0,1,0,0,0	277	149	1	1.0	NA,1.0,NA,NA,1.0,1.0	NA,1.0,0.0,1.0,NA,NA	0.333
ENSMUSG00000019143	Hars2	18	+	36789156	36789284	36788576	36788670	36790133	36790250	1,38,56,56,36,86	0,7,6,0,0,3	0,57,45,60,62,51	0,6,3,0,13,12	277	149	1	1.0	1.0,0.745,0.834,1.0,1.0,0.939	NA,0.836,0.89,1.0,0.72,0.696	0.091
ENSMUSG00000019143	Hars2	18	+	36789366	36789609	36789156	36789284	36790133	36790250	3,123,152,153,99,173	0,1,0,0,2,4	81,134,106,123,127,114	0,3,0,7,0,0	392	149	1	1.0	1.0,0.979,1.0,1.0,0.95,0.943	1.0,0.944,1.0,0.87,1.0,1.0	0.01
ENSMUSG00000044595	Dnd1	18	-	36765892	36766010	36763674	36765557	36766142	36766198	0,0,0,5,0,2	0,0,0,1,0,0	0,11,3,0,1,0	0,0,0,0,0,0	267	149	1	1.0	NA,NA,NA,0.736,NA,1.0	NA,1.0,1.0,NA,1.0,NA	-0.132
ENSMUSG00000042660	Wdr55	18	+	36761976	36762077	36760238	36760480	36762165	36762253	26,134,147,206,125,185	0,0,0,0,0,1	72,175,147,117,211,194	0,0,0,0,0,0	250	149	1	1.0	1.0,1.0,1.0,1.0,1.0,0.991	1.0,1.0,1.0,1.0,1.0,1.0	-0.002
ENSMUSG00000024474	Ik	18	+	36745610	36745677	36744655	36744788	36747347	36747440	21,385,513,619,457,577	0,0,0,2,0,0	52,591,517,482,596,509	0,0,0,0,0,0	216	149	1	1.0	1.0,1.0,1.0,0.995,1.0,1.0	1.0,1.0,1.0,1.0,1.0,1.0	-0.001
ENSMUSG00000024474	Ik	18	+	36749390	36749437	36749213	36749284	36751103	36751267	47,470,511,774,427,649	0,0,0,2,0,0	85,508,525,503,694,475	0,0,0,0,0,0	196	149	1	1.0	1.0,1.0,1.0,0.997,1.0,1.0	1.0,1.0,1.0,1.0,1.0,1.0	-0.001
ENSMUSG00000024474	Ik	18	+	36752356	36752465	36751103	36751267	36753261	36753301	219,780,1017,1368,824,1214	0,0,0,0,1,0	283,1026,1007,1047,1433,907	0,0,0,0,1,0	258	149	1	1.0	1.0,1.0,1.0,1.0,0.998,1.0	1.0,1.0,1.0,1.0,0.999,1.0	-0.0
ENSMUSG00000024474	Ik	18	+	36753426	36753652	36753261	36753301	36753891	36753910	805,1158,1400,1871,1183,1789	0,0,0,1,0,0	812,1461,1563,1494,2211,1368	0,0,0,0,0,0	375	149	1	1.0	1.0,1.0,1.0,0.999,1.0,1.0	1.0,1.0,1.0,1.0,1.0,1.0	-0.0
ENSMUSG00000006850	Tmco6	18	+	36737668	36737852	36737456	36737572	36738095	36738200	10,62,68,71,34,57	0,0,0,0,0,1	34,40,60,60,73,34	0,0,0,0,0,0	333	149	1	1.0	1.0,1.0,1.0,1.0,1.0,0.962	1.0,1.0,1.0,1.0,1.0,1.0	-0.006
ENSMUSG00000006850	Tmco6	18	+	36738095	36738200	36737668	36737852	36738361	36738447	10,34,66,58,31,53	0,0,0,0,0,0	25,42,47,44,50,22	0,0,0,6,0,0	254	149	1	1.0	1.0,1.0,1.0,1.0,1.0,1.0	1.0,1.0,1.0,0.811,1.0,1.0	0.031
ENSMUSG00000006850	Tmco6	18	+	36738361	36738447	36738095	36738200	36738627	36738744	5,37,65,65,34,49	0,1,0,1,3,6	24,57,38,51,36,33	0,1,0,1,4,0	235	149	1	1.0	1.0,0.959,1.0,0.976,0.878,0.838	1.0,0.973,1.0,0.97,0.851,1.0	-0.024
ENSMUSG00000006850	Tmco6	18	+	36738627	36738744	36738361	36738447	36738952	36739064	0,50,58,68,49,73	0,0,0,0,0,0	38,73,49,58,53,38	4,0,0,0,0,1	266	149	1	1.0	NA,1.0,1.0,1.0,1.0,1.0	0.842,1.0,1.0,1.0,1.0,0.955	0.034
ENSMUSG00000006850	Tmco6	18	+	36741051	36741146	36739154	36739341	36741661	36741829	3,22,41,47,27,39	12,0,1,6,0,0	43,56,53,53,81,47	0,1,0,0,0,0	244	149	1	1.0	0.132,1.0,0.962,0.827,1.0,1.0	1.0,0.972,1.0,1.0,1.0,1.0	-0.175
ENSMUSG00000033272	Slc35a4	18	+	36680427	36680614	36679582	36679623	36681527	36681702	0,159,298,314,206,250	0,0,0,0,0,2	7,196,244,183,288,215	0,0,0,0,0,0	336	149	1	1.0	NA,1.0,1.0,1.0,1.0,0.982	1.0,1.0,1.0,1.0,1.0,1.0	-0.004
ENSMUSG00000033272	Slc35a4	18	+	36680515	36680614	36679214	36679623	36681527	36681725	0,235,386,386,248,332	0,0,0,0,0,2	11,323,338,256,352,300	0,0,0,0,0,0	248	149	1	1.0	NA,1.0,1.0,1.0,1.0,0.99	1.0,1.0,1.0,1.0,1.0,1.0	-0.002
ENSMUSG00000033272	Slc35a4	18	+	36681527	36681765	36680515	36680614	36681873	36683853	21,462,696,766,525,677	0,0,0,0,0,0	26,651,681,529,691,560	0,0,0,1,0,1	387	149	1	1.0	1.0,1.0,1.0,1.0,1.0,1.0	1.0,1.0,1.0,0.995,1.0,0.995	0.002
ENSMUSG00000006050	Sra1	18	-	36667790	36667893	36667428	36667659	36668651	36668848	325,225,258,301,255,307	0,1,0,14,0,11	261,281,299,259,411,208	0,0,0,0,0,0	252	149	1	1.0	1.0,0.993,1.0,0.927,1.0,0.943	1.0,1.0,1.0,1.0,1.0,1.0	-0.023
ENSMUSG00000006050	Sra1	18	-	36667790	36667899	36666680	36667659	36668651	36668848	626,465,526,601,460,583	0,1,0,14,0,11	526,512,570,494,818,453	0,0,0,0,0,0	258	149	1	1.0	1.0,0.996,1.0,0.961,1.0,0.968	1.0,1.0,1.0,1.0,1.0,1.0	-0.013
ENSMUSG00000006050	Sra1	18	-	36670003	36670129	36668651	36668848	36670247	36670285	185,400,415,593,345,528	5,8,1,2,3,11	310,429,446,416,670,419	0,6,1,3,16,0	275	149	1	1.0	0.952,0.964,0.996,0.994,0.984,0.963	1.0,0.975,0.996,0.987,0.958,1.0	-0.011
ENSMUSG00000006050	Sra1	18	-	36675662	36675746	36675280	36675396	36676170	36676255	4,19,31,40,26,29	0,0,0,0,1,0	37,25,33,26,50,27	1,0,1,0,1,1	233	149	1	1.0	1.0,1.0,1.0,1.0,0.943,1.0	0.959,1.0,0.955,1.0,0.97,0.945	0.019
ENSMUSG00000006050	Sra1	18	-	36676616	36676622	36676362	36676477	36676864	36676992	0,0,6,3,1,0	0,0,0,1,3,3	0,2,1,0,0,1	0,0,2,0,1,4	155	149	1	1.0	NA,NA,1.0,0.743,0.243,0.0	NA,1.0,0.325,NA,0.0,0.194	0.117
ENSMUSG00000006050	Sra1	18	-	36677444	36677505	36677109	36677256	36678393	36678470	0,21,20,32,17,34	0,0,1,0,0,0	5,44,17,18,28,26	0,0,0,0,0,0	210	149	1	1.0	NA,1.0,0.934,1.0,1.0,1.0	1.0,1.0,1.0,1.0,1.0,1.0	-0.013
ENSMUSG00000006050	Sra1	18	-	36677444	36677505	36677109	36677256	36678996	36679366	0,11,11,10,5,9	0,0,0,0,0,0	0,15,8,8,9,7	0,0,0,0,0,1	210	149	1	1.0	NA,1.0,1.0,1.0,1.0,1.0	NA,1.0,1.0,1.0,1.0,0.832	0.034
ENSMUSG00000091896	Ube2d2a	18	+	35793464	35793528	35771558	35772012	35799840	35799872	62,371,412,612,372,507	0,0,0,0,0,3	85,449,394,434,594,409	0,0,0,1,2,1	213	149	1	1.0	1.0,1.0,1.0,1.0,1.0,0.992	1.0,1.0,1.0,0.997,0.995,0.997	0.001
ENSMUSG00000091896	Ube2d2a	18	+	35799951	35800029	35799840	35799872	35800109	35800215	154,465,477,655,440,656	0,0,0,0,1,0	152,514,559,572,761,554	0,0,0,0,5,0	227	149	1	1.0	1.0,1.0,1.0,1.0,0.997,1.0	1.0,1.0,1.0,1.0,0.99,1.0	0.001
ENSMUSG00000091896	Ube2d2a	18	+	35800109	35800215	35799951	35800029	35801273	35801367	341,689,731,955,564,955	0,0,0,0,0,4	248,748,781,789,1021,746	0,2,0,0,0,0	255	149	1	1.0	1.0,1.0,1.0,1.0,1.0,0.993	1.0,0.995,1.0,1.0,1.0,1.0	-0.0
ENSMUSG00000091896	Ube2d2a	18	+	35800109	35800215	35799951	35800029	35805517	35805821	82,291,298,387,245,378	0,0,0,0,0,0	89,311,341,332,447,335	0,0,0,0,0,1	255	149	1	1.0	1.0,1.0,1.0,1.0,1.0,1.0	1.0,1.0,1.0,1.0,1.0,0.995	0.001
ENSMUSG00000091896	Ube2d2a	18	+	35801273	35801367	35799951	35800029	35805517	35805821	114,218,202,357,186,284	0,0,0,0,0,0	93,259,243,243,323,229	0,0,0,0,0,1	243	149	1	1.0	1.0,1.0,1.0,1.0,1.0,1.0	1.0,1.0,1.0,1.0,1.0,0.993	0.001
ENSMUSG00000091896	Ube2d2a	18	+	35801273	35801367	35800109	35800215	35805517	35805821	373,619,634,928,506,855	0,0,2,3,0,0	252,692,686,698,895,637	0,4,2,0,3,0	243	149	1	1.0	1.0,1.0,0.995,0.995,1.0,1.0	1.0,0.991,0.995,1.0,0.995,1.0	0.002
ENSMUSG00000024350	Dnajc18	18	-	35681919	35682029	35680765	35680938	35683217	35683324	14,31,87,50,37,61	0,0,4,0,1,1	37,49,60,73,65,67	6,0,6,5,2,2	259	149	0.604036466599	1.0	1.0,1.0,0.926,1.0,0.955,0.972	0.78,1.0,0.852,0.894,0.949,0.951	0.071
ENSMUSG00000024352	Spata24	18	-	35660443	35660574	35660016	35660353	35660791	35660857	42,13,33,30,25,39	0,2,0,0,0,0	35,24,28,17,56,21	2,8,0,0,0,0	280	149	1	1.0	1.0,0.776,1.0,1.0,1.0,1.0	0.903,0.615,1.0,1.0,1.0,1.0	0.043
ENSMUSG00000024352	Spata24	18	-	35660791	35660857	35660443	35660574	35662011	35662186	42,9,11,31,21,45	0,0,0,6,0,0	26,24,22,12,48,12	3,0,0,5,0,0	215	149	1	1.0	1.0,1.0,1.0,0.782,1.0,1.0	0.857,1.0,1.0,0.625,1.0,1.0	0.05
ENSMUSG00000038773	Kdm3b	18	+	34796787	34796912	34795674	34795780	34799284	34799359	0,84,98,80,100,144	0,0,0,5,0,0	12,123,103,138,76,121	0,0,0,0,0,0	274	149	1	1.0	NA,1.0,1.0,0.897,1.0,1.0	1.0,1.0,1.0,1.0,1.0,1.0	-0.021
ENSMUSG00000038773	Kdm3b	18	+	34796787	34796912	34795674	34795780	34808240	34809489	0,31,43,36,39,63	0,0,4,0,0,0	3,58,40,49,23,54	0,0,0,0,0,0	274	149	1	1.0	NA,1.0,0.854,1.0,1.0,1.0	1.0,1.0,1.0,1.0,1.0,1.0	-0.029
ENSMUSG00000038773	Kdm3b	18	+	34799284	34799359	34796787	34796912	34808240	34809489	0,38,24,28,25,46	0,0,0,0,2,0	6,40,29,51,25,42	0,0,0,0,0,0	224	149	1	1.0	NA,1.0,1.0,1.0,0.893,1.0	1.0,1.0,1.0,1.0,1.0,1.0	-0.021
ENSMUSG00000038773	Kdm3b	18	+	34803449	34804049	34799284	34799359	34808240	34809489	44,217,393,380,324,364	0,2,2,4,0,6	24,331,306,308,290,273	2,10,0,0,1,5	749	149	1	1.0	1.0,0.956,0.975,0.95,1.0,0.923	0.705,0.868,1.0,1.0,0.983,0.916	0.055
ENSMUSG00000038773	Kdm3b	18	+	34803449	34804049	34799284	34799359	34810258	34810460	44,192,341,329,284,328	0,0,0,2,0,1	24,278,276,277,262,241	0,1,0,1,2,0	749	149	1	1.0	1.0,1.0,1.0,0.97,1.0,0.985	1.0,0.982,1.0,0.982,0.963,1.0	0.005
ENSMUSG00000038773	Kdm3b	18	+	34808240	34809489	34799284	34799359	34810258	34810460	18,444,621,659,479,542	0,0,0,2,0,1	26,521,556,540,454,502	0,1,0,1,2,0	1398	149	1	1.0	1.0,1.0,1.0,0.972,1.0,0.983	1.0,0.982,1.0,0.983,0.96,1.0	0.005
ENSMUSG00000038773	Kdm3b	18	+	34808240	34809489	34803449	34804049	34810258	34810460	18,470,671,707,519,572	0,3,0,1,0,0	24,566,586,571,483,529	0,2,0,0,2,0	1398	149	1	1.0	1.0,0.943,1.0,0.987,1.0,1.0	1.0,0.968,1.0,1.0,0.963,1.0	-0.0
ENSMUSG00000038773	Kdm3b	18	+	34812371	34812586	34810258	34810460	34813408	34813561	0,157,234,245,158,189	0,6,0,0,1,0	0,191,154,237,166,150	0,3,2,0,2,0	364	149	1	1.0	NA,0.915,1.0,1.0,0.985,1.0	NA,0.963,0.969,1.0,0.971,1.0	-0.001
ENSMUSG00000038773	Kdm3b	18	+	34816283	34816316	34813556	34813561	34819780	34819784	0,0,0,0,1,0	0,55,110,89,67,83	0,3,0,0,1,1	0,70,59,71,73,67	182	149	1	1.0	NA,0.0,0.0,0.0,0.012,0.0	NA,0.034,0.0,0.0,0.011,0.012	-0.009
ENSMUSG00000038773	Kdm3b	18	+	34819780	34819888	34813408	34813561	34822371	34822499	0,97,167,166,116,145	0,0,0,1,0,0	0,127,114,132,138,113	0,0,0,0,0,0	257	149	1	1.0	NA,1.0,1.0,0.99,1.0,1.0	NA,1.0,1.0,1.0,1.0,1.0	-0.002
ENSMUSG00000038773	Kdm3b	18	+	34822371	34822499	34819780	34819888	34824701	34824958	0,51,77,85,59,72	0,0,0,0,0,0	0,65,57,72,63,58	0,1,0,0,0,0	277	149	1	1.0	NA,1.0,1.0,1.0,1.0,1.0	NA,0.972,1.0,1.0,1.0,1.0	0.006
ENSMUSG00000038773	Kdm3b	18	+	34823431	34823711	34822371	34822499	34824701	34824958	0,205,288,352,176,298	0,3,0,1,0,1	1,270,241,228,287,235	0,0,0,0,0,1	429	149	1	1.0	NA,0.96,1.0,0.992,1.0,0.99	1.0,1.0,1.0,1.0,1.0,0.988	-0.01
ENSMUSG00000038773	Kdm3b	18	+	34823431	34823711	34822371	34822499	34827338	34827605	0,147,190,244,118,189	0,0,0,0,1,0	0,180,138,163,213,171	0,0,0,0,0,0	429	149	1	1.0	NA,1.0,1.0,1.0,0.976,1.0	NA,1.0,1.0,1.0,1.0,1.0	-0.005
ENSMUSG00000038773	Kdm3b	18	+	34824701	34824958	34822371	34822499	34827338	34827605	0,79,175,189,107,164	0,0,0,0,1,0	6,146,161,116,137,142	0,0,0,0,0,0	406	149	1	1.0	NA,1.0,1.0,1.0,0.975,1.0	1.0,1.0,1.0,1.0,1.0,1.0	-0.005
ENSMUSG00000038773	Kdm3b	18	+	34824701	34824958	34823431	34823711	34827338	34827605	0,134,275,296,165,272	0,0,2,0,0,0	7,236,265,181,211,205	0,0,1,0,0,0	406	149	1	1.0	NA,1.0,0.981,1.0,1.0,1.0	1.0,1.0,0.99,1.0,1.0,1.0	-0.002
ENSMUSG00000034300	Fam53c	18	+	34762494	34762724	34759555	34759597	34768167	34768952	0,49,64,126,60,119	0,0,0,0,0,0	0,89,127,93,63,102	0,0,0,0,1,0	379	149	1	1.0	NA,1.0,1.0,1.0,1.0,1.0	NA,1.0,1.0,1.0,0.961,1.0	0.008
ENSMUSG00000034300	Fam53c	18	+	34763072	34763130	34762494	34762724	34768167	34768952	0,64,74,124,49,90	0,14,14,40,30,36	3,92,86,105,83,66	0,44,41,17,7,37	207	149	1	1.0	NA,0.767,0.792,0.691,0.54,0.643	1.0,0.601,0.602,0.816,0.895,0.562	-0.059
ENSMUSG00000036501	Fam13b	18	-	34445276	34445440	34443900	34444002	34445531	34445615	73,286,251,303,203,290	0,0,0,0,3,0	89,258,251,253,316,200	0,1,0,0,0,5	313	149	1	1.0	1.0,1.0,1.0,1.0,0.97,1.0	1.0,0.992,1.0,1.0,1.0,0.95	0.005
ENSMUSG00000036501	Fam13b	18	-	34448025	34448121	34445531	34445615	34448367	34448451	45,92,108,112,74,153	0,17,9,27,14,18	31,100,101,88,122,79	4,22,22,24,20,17	245	149	0.503240623815	1.0	1.0,0.767,0.879,0.716,0.763,0.838	0.825,0.734,0.736,0.69,0.788,0.739	0.075
ENSMUSG00000036501	Fam13b	18	-	34448025	34448121	34445531	34445615	34451207	34451437	18,45,42,46,38,72	0,2,1,0,2,6	11,41,45,36,60,39	0,0,1,0,0,1	245	149	1	1.0	1.0,0.932,0.962,1.0,0.92,0.879	1.0,1.0,0.965,1.0,1.0,0.96	-0.039
ENSMUSG00000036501	Fam13b	18	-	34448367	34448451	34445531	34445615	34451207	34451437	8,56,54,104,49,77	0,2,1,0,2,6	10,72,61,64,69,60	0,0,1,0,0,1	233	149	1	1.0	1.0,0.947,0.972,1.0,0.94,0.891	1.0,1.0,0.975,1.0,1.0,0.975	-0.033
ENSMUSG00000036501	Fam13b	18	-	34448367	34448451	34448025	34448121	34451207	34451437	35,86,111,142,71,141	0,0,0,0,0,0	25,109,95,94,112,84	0,0,0,0,2,0	233	149	1	1.0	1.0,1.0,1.0,1.0,1.0,1.0	1.0,1.0,1.0,1.0,0.973,1.0	0.005
ENSMUSG00000036501	Fam13b	18	-	34465155	34465220	34462960	34463009	34473549	34473685	0,112,100,138,84,117	0,2,0,14,6,0	0,134,138,117,114,137	0,0,4,8,3,2	214	149	1	1.0	NA,0.975,1.0,0.873,0.907,1.0	NA,1.0,0.96,0.911,0.964,0.979	-0.012
ENSMUSG00000036501	Fam13b	18	-	34473549	34473685	34465155	34465220	34486978	34487139	0,164,173,217,144,203	0,0,0,0,0,0	0,198,197,178,159,191	0,0,0,0,4,1	285	149	1	1.0	NA,1.0,1.0,1.0,1.0,1.0	NA,1.0,1.0,1.0,0.954,0.99	0.011
ENSMUSG00000036501	Fam13b	18	-	34497333	34497546	34486978	34487139	34499685	34499852	0,47,56,48,38,70	0,0,0,0,0,1	4,60,67,38,48,38	0,0,0,2,0,0	362	149	1	1.0	NA,1.0,1.0,1.0,1.0,0.966	1.0,1.0,1.0,0.887,1.0,1.0	0.012
ENSMUSG00000036501	Fam13b	18	-	34497333	34497546	34494598	34494776	34497967	34498159	0,170,129,168,99,181	0,0,0,2,0,0	2,163,145,123,136,109	0,0,0,0,0,0	362	149	1	1.0	NA,1.0,1.0,0.972,1.0,1.0	1.0,1.0,1.0,1.0,1.0,1.0	-0.006
ENSMUSG00000036501	Fam13b	18	-	34497333	34497546	34494598	34494776	34499685	34499852	0,129,100,128,74,149	0,7,8,8,6,10	4,138,129,84,97,90	0,13,0,10,2,11	362	149	1	1.0	NA,0.884,0.837,0.868,0.835,0.86	1.0,0.814,1.0,0.776,0.952,0.771	-0.029
ENSMUSG00000036501	Fam13b	18	-	34497967	34498159	34494598	34494776	34499685	34499852	0,59,84,64,63,66	0,7,8,8,6,10	0,43,44,44,78,50	0,13,0,10,2,11	341	149	1	1.0	NA,0.786,0.821,0.778,0.821,0.743	NA,0.591,1.0,0.658,0.945,0.665	0.018
ENSMUSG00000036501	Fam13b	18	-	34497967	34498159	34497333	34497546	34499685	34499852	0,118,140,116,105,125	0,18,27,14,17,27	0,87,82,90,135,82	2,19,22,7,18,13	341	149	1	1.0	NA,0.741,0.694,0.784,0.73,0.669	0.0,0.667,0.62,0.849,0.766,0.734	0.118
ENSMUSG00000014504	Srp19	18	+	34331749	34331825	34331144	34331259	34334292	34334364	210,185,250,309,170,317	5,0,6,14,7,6	140,258,252,209,428,267	5,12,5,7,20,8	225	149	1	1.0	0.965,1.0,0.965,0.936,0.941,0.972	0.949,0.934,0.971,0.952,0.934,0.957	0.014
ENSMUSG00000014504	Srp19	18	+	34331749	34331825	34331144	34331259	34334456	34334568	55,25,52,61,38,64	0,0,0,0,1,2	31,49,56,45,104,43	0,0,0,0,1,1	225	149	1	1.0	1.0,1.0,1.0,1.0,0.962,0.955	1.0,1.0,1.0,1.0,0.986,0.966	-0.006
ENSMUSG00000014504	Srp19	18	+	34331749	34334364	34331144	34331259	34334456	34334568	135,174,245,258,190,266	0,0,0,0,1,2	100,212,249,221,345,218	0,0,0,0,1,1	2764	149	1	1.0	1.0,1.0,1.0,1.0,0.911,0.878	1.0,1.0,1.0,1.0,0.949,0.922	-0.014
ENSMUSG00000014504	Srp19	18	+	34332905	34333062	34331749	34331825	34334292	34334364	0,1,3,6,1,5	159,164,203,252,143,253	6,3,5,3,0,3	109,215,202,167,331,227	306	149	1	1.0	0.0,0.003,0.007,0.011,0.003,0.01	0.026,0.007,0.012,0.009,0.0,0.006	-0.004
ENSMUSG00000014504	Srp19	18	+	34334292	34334364	34331122	34331259	34334456	34334568	56,98,122,156,94,158	0,0,0,0,1,2	69,98,115,98,201,133	0,0,0,0,1,1	221	149	1	1.0	1.0,1.0,1.0,1.0,0.984,0.982	1.0,1.0,1.0,1.0,0.993,0.989	-0.003
ENSMUSG00000014504	Srp19	18	+	34334292	34334364	34331749	34331825	34334456	34334568	210,262,318,394,230,405	4,4,3,4,9,0	173,301,312,258,512,352	0,6,4,0,0,0	221	149	1	1.0	0.973,0.978,0.986,0.985,0.945,1.0	1.0,0.971,0.981,1.0,1.0,1.0	-0.014
ENSMUSG00000014504	Srp19	18	+	34334456	34334568	34331122	34331259	34336098	34336345	115,191,202,179,169,260	0,0,0,0,0,0	145,204,169,168,323,207	0,0,0,0,0,1	261	149	1	1.0	1.0,1.0,1.0,1.0,1.0,1.0	1.0,1.0,1.0,1.0,1.0,0.992	0.001
ENSMUSG00000024378	Stard4	18	-	33205050	33205165	33199354	33203815	33206119	33206246	10,94,109,113,64,128	0,0,5,6,1,7	26,111,116,81,102,130	0,4,1,0,1,1	264	149	1	1.0	1.0,1.0,0.925,0.914,0.973,0.912	1.0,0.94,0.985,1.0,0.983,0.987	-0.028
ENSMUSG00000024378	Stard4	18	-	33205220	33205325	33203404	33203815	33206119	33206246	0,12,9,11,7,8	0,0,5,6,1,7	10,8,2,7,10,1	0,4,1,0,1,1	254	149	1	1.0	NA,1.0,0.514,0.518,0.804,0.401	1.0,0.54,0.54,1.0,0.854,0.37	-0.07
ENSMUSG00000038299	Wdr36	18	+	32843761	32843894	32841896	32842014	32845590	32845645	0,122,129,127,126,158	0,1,0,0,0,1	7,144,179,116,157,135	0,0,0,0,0,1	282	149	1	1.0	NA,0.985,1.0,1.0,1.0,0.988	1.0,1.0,1.0,1.0,1.0,0.986	-0.003
ENSMUSG00000038299	Wdr36	18	+	32846829	32846962	32845590	32845645	32847141	32847317	3,106,139,157,91,158	0,0,0,0,0,1	1,120,110,110,194,144	0,0,0,0,0,0	282	149	1	1.0	1.0,1.0,1.0,1.0,1.0,0.988	1.0,1.0,1.0,1.0,1.0,1.0	-0.002
ENSMUSG00000038299	Wdr36	18	+	32846829	32846962	32845590	32845645	32847588	32847709	0,58,61,78,37,79	0,0,0,0,0,0	0,61,55,51,86,62	0,0,2,4,0,0	282	149	1	1.0	NA,1.0,1.0,1.0,1.0,1.0	NA,1.0,0.936,0.871,1.0,1.0	0.039
ENSMUSG00000038299	Wdr36	18	+	32847141	32847317	32845590	32845645	32847588	32847709	3,64,114,99,75,120	0,0,0,0,0,0	2,98,67,88,95,88	0,0,2,4,0,0	325	149	1	1.0	1.0,1.0,1.0,1.0,1.0,1.0	1.0,1.0,0.939,0.91,1.0,1.0	0.025
ENSMUSG00000038299	Wdr36	18	+	32847141	32847317	32846829	32846962	32847588	32847709	6,112,199,178,130,198	0,0,7,0,1,0	3,161,122,149,207,170	0,4,0,0,4,0	325	149	1	1.0	1.0,1.0,0.929,1.0,0.983,1.0	1.0,0.949,1.0,1.0,0.96,1.0	0.0
ENSMUSG00000038299	Wdr36	18	+	32849072	32849159	32848295	32848361	32850386	32850535	0,121,131,156,150,180	0,1,0,4,0,0	5,172,150,135,198,132	0,0,0,0,0,1	236	149	1	1.0	NA,0.987,1.0,0.961,1.0,1.0	1.0,1.0,1.0,1.0,1.0,0.988	-0.008
ENSMUSG00000038299	Wdr36	18	+	32854779	32854859	32852863	32852972	32859219	32859327	37,100,141,163,63,149	0,0,0,0,2,0	22,159,100,120,168,98	0,0,0,0,0,0	229	149	1	1.0	1.0,1.0,1.0,1.0,0.953,1.0	1.0,1.0,1.0,1.0,1.0,1.0	-0.008
ENSMUSG00000038299	Wdr36	18	+	32865852	32865918	32864652	32864840	32866187	32866350	137,35,37,63,33,86	1,0,0,0,0,0	103,70,50,52,100,31	0,0,0,0,0,0	215	149	1	1.0	0.99,1.0,1.0,1.0,1.0,1.0	1.0,1.0,1.0,1.0,1.0,1.0	-0.002
ENSMUSG00000024383	Map3k2	18	+	32198650	32198691	32196839	32196958	32199938	32200038	0,17,26,43,24,34	0,0,0,0,0,0	0,20,20,21,18,30	0,0,0,0,1,0	190	149	1	1.0	NA,1.0,1.0,1.0,1.0,1.0	NA,1.0,1.0,1.0,0.934,1.0	0.013
ENSMUSG00000024383	Map3k2	18	+	32203799	32203887	32203025	32203139	32207407	32207538	0,53,41,65,31,30	0,0,0,1,0,3	6,52,47,49,20,53	0,0,0,0,0,0	237	149	1	1.0	NA,1.0,1.0,0.976,1.0,0.863	1.0,1.0,1.0,1.0,1.0,1.0	-0.032
ENSMUSG00000024383	Map3k2	18	+	32203799	32203887	32203025	32203139	32208641	32208721	0,22,15,33,16,12	0,0,0,1,0,0	6,15,24,18,12,21	0,0,0,0,0,0	237	149	1	1.0	NA,1.0,1.0,0.954,1.0,1.0	1.0,1.0,1.0,1.0,1.0,1.0	-0.009
ENSMUSG00000024383	Map3k2	18	+	32207407	32207538	32203025	32203139	32208641	32208721	0,29,28,49,16,37	0,0,0,1,0,0	0,49,28,40,7,26	0,0,0,0,0,0	280	149	1	1.0	NA,1.0,1.0,0.963,1.0,1.0	NA,1.0,1.0,1.0,1.0,1.0	-0.007
ENSMUSG00000024383	Map3k2	18	+	32207407	32207538	32203799	32203887	32208641	32208721	0,60,54,80,31,53	0,0,0,0,1,1	0,86,52,73,18,58	0,0,1,2,3,0	280	149	1	1.0	NA,1.0,1.0,1.0,0.943,0.966	NA,1.0,0.965,0.951,0.761,1.0	0.046
ENSMUSG00000024383	Map3k2	18	+	32217143	32217292	32211961	32212168	32218359	32218491	0,58,79,78,46,79	0,0,0,0,0,1	0,55,76,55,42,53	0,0,0,4,0,0	298	149	1	1.0	NA,1.0,1.0,1.0,1.0,0.975	NA,1.0,1.0,0.873,1.0,1.0	0.02
ENSMUSG00000024383	Map3k2	18	+	32217143	32217292	32211961	32212168	32220504	32220634	0,32,46,45,33,43	0,0,0,0,0,2	0,30,39,32,28,31	0,0,0,0,0,0	298	149	1	1.0	NA,1.0,1.0,1.0,1.0,0.915	NA,1.0,1.0,1.0,1.0,1.0	-0.017
ENSMUSG00000024383	Map3k2	18	+	32218359	32218491	32211961	32212168	32220504	32220634	0,36,26,22,25,20	0,0,0,0,0,2	3,26,29,33,19,21	0,0,0,0,0,0	281	149	1	1.0	NA,1.0,1.0,1.0,1.0,0.841	1.0,1.0,1.0,1.0,1.0,1.0	-0.032
ENSMUSG00000024383	Map3k2	18	+	32218359	32218491	32217143	32217292	32220504	32220634	0,62,59,55,38,55	0,0,0,0,0,0	3,51,66,53,33,43	0,0,0,1,0,0	281	149	1	1.0	NA,1.0,1.0,1.0,1.0,1.0	1.0,1.0,1.0,0.966,1.0,1.0	0.006
ENSMUSG00000024383	Map3k2	18	+	32226551	32226729	32220504	32220634	32228122	32236751	1,71,83,96,69,120	0,0,0,0,0,2	2,71,75,73,64,75	0,1,0,0,0,1	327	149	1	1.0	1.0,1.0,1.0,1.0,1.0,0.965	1.0,0.97,1.0,1.0,1.0,0.972	0.004
ENSMUSG00000024400	Wdr33	18	+	31829874	31829979	31829231	31829300	31833309	31833405	28,94,115,139,120,144	0,0,0,0,0,1	21,129,112,111,134,110	0,0,0,0,0,0	254	149	1	1.0	1.0,1.0,1.0,1.0,1.0,0.988	1.0,1.0,1.0,1.0,1.0,1.0	-0.002
ENSMUSG00000024400	Wdr33	18	+	31878023	31878150	31835383	31835481	31879670	31879825	0,60,96,121,51,114	0,0,0,0,0,0	1,75,81,103,86,98	0,0,0,0,1,0	276	149	1	1.0	NA,1.0,1.0,1.0,1.0,1.0	1.0,1.0,1.0,1.0,0.979,1.0	0.003
ENSMUSG00000024400	Wdr33	18	+	31881171	31881282	31879937	31880016	31885375	31885470	0,74,91,92,59,78	0,0,0,0,0,0	9,95,69,83,63,53	0,0,0,1,0,0	260	149	1	1.0	NA,1.0,1.0,1.0,1.0,1.0	1.0,1.0,1.0,0.979,1.0,1.0	0.003
ENSMUSG00000024400	Wdr33	18	+	31896600	31897036	31892989	31893098	31902323	31902487	123,185,293,368,192,307	0,0,0,0,0,0	163,243,276,254,402,232	0,0,0,0,0,1	585	149	1	1.0	1.0,1.0,1.0,1.0,1.0,1.0	1.0,1.0,1.0,1.0,1.0,0.983	0.003
ENSMUSG00000024400	Wdr33	18	+	31902581	31902677	31902323	31902487	31904235	31904451	81,75,154,150,85,105	9,2,0,7,7,6	118,78,98,87,157,99	0,1,5,7,9,7	245	149	1	1.0	0.846,0.958,1.0,0.929,0.881,0.914	1.0,0.979,0.923,0.883,0.914,0.896	-0.011
ENSMUSG00000024258	Polr2d	18	+	31791839	31792020	31789158	31789244	31796049	31796642	87,201,192,287,165,255	0,0,0,0,0,0	81,216,255,198,307,199	2,0,0,0,0,0	330	149	1	1.0	1.0,1.0,1.0,1.0,1.0,1.0	0.948,1.0,1.0,1.0,1.0,1.0	0.009
ENSMUSG00000024258	Polr2d	18	+	31795287	31795383	31791839	31792020	31796049	31796642	126,151,142,222,174,210	11,14,28,45,20,33	113,179,182,196,262,150	12,25,29,35,55,24	245	149	1	1.0	0.874,0.868,0.755,0.75,0.841,0.795	0.851,0.813,0.792,0.773,0.743,0.792	0.02
ENSMUSG00000041915	Ammecr1l	18	+	31761779	31761890	31759823	31760194	31771669	31772114	0,67,93,67,81,82	0,0,9,2,9,10	2,104,69,74,63,66	0,1,0,15,1,4	260	149	1	1.0	NA,1.0,0.856,0.95,0.838,0.825	1.0,0.983,1.0,0.739,0.973,0.904	-0.039
ENSMUSG00000041915	Ammecr1l	18	+	31774235	31774346	31771669	31772114	31775986	31776077	0,54,40,60,48,58	0,0,0,1,0,0	2,35,40,34,40,37	0,0,0,0,0,0	260	149	1	1.0	NA,1.0,1.0,0.972,1.0,1.0	1.0,1.0,1.0,1.0,1.0,1.0	-0.006
ENSMUSG00000041915	Ammecr1l	18	+	31774636	31774751	31774235	31774346	31775986	31776077	0,51,87,71,53,93	0,0,0,0,0,0	0,71,60,61,69,57	0,0,0,0,0,1	264	149	1	1.0	NA,1.0,1.0,1.0,1.0,1.0	NA,1.0,1.0,1.0,1.0,0.97	0.006
ENSMUSG00000024260	Sap130	18	+	31666635	31666726	31666340	31666488	31666904	31667009	0,69,85,107,73,122	0,0,0,0,0,1	0,93,72,98,67,63	0,0,0,0,0,0	240	149	1	1.0	NA,1.0,1.0,1.0,1.0,0.987	NA,1.0,1.0,1.0,1.0,1.0	-0.003
ENSMUSG00000024260	Sap130	18	+	31689397	31689502	31682006	31682184	31698521	31698880	15,91,66,121,67,107	0,0,1,6,4,0	1,86,149,91,101,58	0,3,0,4,2,1	254	149	1	1.0	1.0,1.0,0.975,0.922,0.908,1.0	1.0,0.944,1.0,0.93,0.967,0.971	-0.001
ENSMUSG00000024260	Sap130	18	+	31711197	31711446	31698521	31698880	31711608	31711716	21,178,225,277,220,227	0,0,1,0,0,0	22,209,218,223,285,159	0,0,0,0,0,0	398	149	1	1.0	1.0,1.0,0.988,1.0,1.0,1.0	1.0,1.0,1.0,1.0,1.0,1.0	-0.002
ENSMUSG00000024260	Sap130	18	+	31715340	31715444	31711608	31711734	31720656	31720770	5,141,128,171,103,151	0,2,1,0,1,0	24,124,124,133,162,114	0,0,0,0,0,0	253	149	1	1.0	1.0,0.976,0.987,1.0,0.984,1.0	1.0,1.0,1.0,1.0,1.0,1.0	-0.009
ENSMUSG00000033628	Pik3c3	18	+	30274268	30274457	30272746	30273018	30276971	30277115	0,195,206,360,192,262	0,0,0,0,3,0	1,213,225,262,200,247	0,0,0,0,0,0	338	149	1	1.0	NA,1.0,1.0,1.0,0.966,1.0	1.0,1.0,1.0,1.0,1.0,1.0	-0.007
ENSMUSG00000033628	Pik3c3	18	+	30293618	30293723	30293058	30293130	30294335	30294428	0,89,119,131,120,150	0,0,0,0,0,0	3,85,113,89,117,100	0,0,0,0,4,0	254	149	1	1.0	NA,1.0,1.0,1.0,1.0,1.0	1.0,1.0,1.0,1.0,0.945,1.0	0.009
ENSMUSG00000033628	Pik3c3	18	+	30343950	30344076	30336093	30336184	30347722	30348120	234,137,175,222,149,234	0,0,0,0,0,1	201,173,217,175,307,178	0,0,2,0,1,0	275	149	1	1.0	1.0,1.0,1.0,1.0,1.0,0.992	1.0,1.0,0.983,1.0,0.994,1.0	0.002
ENSMUSG00000033632	AW554918	18	+	25339713	25340384	25289938	25290066	25344863	25344962	0,27,23,25,20,44	0,0,1,0,0,0	10,28,24,35,20,24	0,0,1,0,0,0	820	149	1	1.0	NA,1.0,0.807,1.0,1.0,1.0	1.0,1.0,0.813,1.0,1.0,1.0	-0.007
ENSMUSG00000033632	AW554918	18	+	25399925	25400107	25344863	25344962	25419966	25420075	0,12,9,17,8,20	0,0,0,0,0,0	0,16,15,7,15,20	0,0,1,0,0,0	331	149	1	1.0	NA,1.0,1.0,1.0,1.0,1.0	NA,1.0,0.871,1.0,1.0,1.0	0.026
ENSMUSG00000024269	Tpgs2	18	-	25151199	25151287	25149113	25149242	25158243	25158323	13,122,130,151,100,151	0,2,0,0,0,0	19,131,148,120,164,89	0,1,0,0,0,0	237	149	1	1.0	1.0,0.975,1.0,1.0,1.0,1.0	1.0,0.988,1.0,1.0,1.0,1.0	-0.002
ENSMUSG00000024271	Elp2	18	+	24609629	24609700	24606856	24606935	24611912	24612069	0,169,211,251,166,237	0,0,0,0,0,1	5,189,256,185,225,192	0,0,0,1,0,0	220	149	1	1.0	NA,1.0,1.0,1.0,1.0,0.994	1.0,1.0,1.0,0.992,1.0,1.0	0.0
ENSMUSG00000024271	Elp2	18	+	24611912	24612069	24609629	24609700	24612447	24612525	0,189,286,279,203,293	0,0,0,0,0,0	9,232,291,206,257,211	0,0,1,0,1,0	306	149	1	1.0	NA,1.0,1.0,1.0,1.0,1.0	1.0,1.0,0.993,1.0,0.992,1.0	0.003
ENSMUSG00000024271	Elp2	18	+	24614415	24614480	24612447	24612525	24615888	24616026	0,28,47,45,46,66	0,0,3,0,0,0	2,37,50,23,44,43	0,0,0,0,0,0	214	149	1	1.0	NA,1.0,0.916,1.0,1.0,1.0	1.0,1.0,1.0,1.0,1.0,1.0	-0.017
ENSMUSG00000024271	Elp2	18	+	24615160	24615227	24614415	24614480	24615888	24616026	0,126,168,192,112,214	0,0,0,0,0,0	12,194,152,162,170,169	0,0,3,0,2,0	216	149	1	1.0	NA,1.0,1.0,1.0,1.0,1.0	1.0,1.0,0.972,1.0,0.983,1.0	0.007
ENSMUSG00000024271	Elp2	18	+	24615888	24616026	24612447	24612525	24617400	24617496	5,94,100,145,80,161	0,0,0,0,0,0	3,132,139,120,144,110	0,0,0,0,2,0	287	149	1	1.0	1.0,1.0,1.0,1.0,1.0,1.0	1.0,1.0,1.0,1.0,0.974,1.0	0.004
ENSMUSG00000024271	Elp2	18	+	24615888	24616026	24612447	24612525	24622078	24622237	0,1,3,0,0,0	0,0,0,0,0,0	0,0,0,0,0,0	0,0,0,0,0,1	287	149	1	1.0	NA,1.0,1.0,NA,NA,NA	NA,NA,NA,NA,NA,0.0	1.0
ENSMUSG00000024271	Elp2	18	+	24619381	24619513	24619077	24619178	24622078	24622237	0,149,212,234,161,238	0,0,1,7,6,2	18,218,238,212,242,178	0,2,6,4,6,6	281	149	1	1.0	NA,1.0,0.991,0.947,0.934,0.984	1.0,0.983,0.955,0.966,0.955,0.94	0.005
ENSMUSG00000024271	Elp2	18	+	24626994	24627067	24626387	24626445	24631358	24631551	36,117,187,221,107,243	0,0,0,0,0,0	45,172,184,161,271,202	0,1,0,0,0,0	222	149	1	1.0	1.0,1.0,1.0,1.0,1.0,1.0	1.0,0.991,1.0,1.0,1.0,1.0	0.002
ENSMUSG00000024271	Elp2	18	+	24631358	24631551	24626994	24627067	24632758	24632880	93,198,256,302,177,330	0,0,0,1,0,0	88,241,276,248,402,277	0,0,0,0,0,0	342	149	1	1.0	1.0,1.0,1.0,0.992,1.0,1.0	1.0,1.0,1.0,1.0,1.0,1.0	-0.001
ENSMUSG00000024271	Elp2	18	+	24632758	24632880	24626994	24627067	24634900	24635008	0,0,0,7,0,0	0,0,0,0,0,1	0,5,0,10,2,3	0,0,0,0,0,0	271	149	1	1.0	NA,NA,NA,1.0,NA,0.0	NA,1.0,NA,1.0,1.0,1.0	-0.5
ENSMUSG00000024271	Elp2	18	+	24634338	24634472	24632758	24632880	24634900	24635008	216,249,320,382,254,382	0,0,0,9,0,0	257,316,269,269,495,282	0,5,0,10,2,3	283	149	1	1.0	1.0,1.0,1.0,0.957,1.0,1.0	1.0,0.971,1.0,0.934,0.992,0.98	0.013
ENSMUSG00000024271	Elp2	18	+	24634900	24635008	24632758	24632880	24638393	24638830	164,97,120,163,101,158	0,0,0,0,0,1	172,129,133,124,194,118	0,0,1,0,0,2	257	149	1	1.0	1.0,1.0,1.0,1.0,1.0,0.989	1.0,1.0,0.987,1.0,1.0,0.972	0.005
ENSMUSG00000000420	Galnt1	18	+	24232598	24232653	24205766	24206080	24238241	24238485	0,75,116,132,105,165	0,0,2,3,0,0	0,142,106,99,104,120	0,0,0,0,4,0	204	149	1	1.0	NA,1.0,0.977,0.97,1.0,1.0	NA,1.0,1.0,1.0,0.95,1.0	-0.001
ENSMUSG00000000420	Galnt1	18	+	24232598	24232653	24205766	24206080	24246049	24246224	0,6,28,20,18,24	0,0,0,0,0,0	0,27,26,22,27,21	0,0,0,1,0,0	204	149	1	1.0	NA,1.0,1.0,1.0,1.0,1.0	NA,1.0,1.0,0.941,1.0,1.0	0.012
ENSMUSG00000000420	Galnt1	18	+	24232598	24232653	24205958	24206351	24238241	24238485	0,57,71,93,73,133	0,0,0,0,0,1	0,110,64,79,61,85	0,0,0,0,0,0	204	149	1	1.0	NA,1.0,1.0,1.0,1.0,0.99	NA,1.0,1.0,1.0,1.0,1.0	-0.002
ENSMUSG00000000420	Galnt1	18	+	24238241	24238485	24205766	24206080	24246049	24246224	0,222,237,356,223,275	0,0,0,0,0,0	6,200,210,233,264,246	0,0,0,1,0,0	393	149	1	1.0	NA,1.0,1.0,1.0,1.0,1.0	1.0,1.0,1.0,0.989,1.0,1.0	0.002
ENSMUSG00000000420	Galnt1	18	+	24238241	24238485	24232596	24232653	24246049	24246224	0,305,339,483,317,443	0,0,0,0,0,1	6,336,303,330,342,357	0,0,0,2,0,1	393	149	1	1.0	NA,1.0,1.0,1.0,1.0,0.994	1.0,1.0,1.0,0.984,1.0,0.993	0.003
ENSMUSG00000000420	Galnt1	18	+	24246049	24246224	24238241	24238485	24254517	24254630	0,300,345,480,327,425	0,0,0,1,0,1	7,301,320,308,376,330	0,0,0,0,0,0	324	149	1	1.0	NA,1.0,1.0,0.995,1.0,0.995	1.0,1.0,1.0,1.0,1.0,1.0	-0.002
ENSMUSG00000000420	Galnt1	18	+	24254517	24254684	24246049	24246224	24264324	24264532	8,272,374,456,339,474	0,0,0,2,0,0	1,342,306,339,375,344	0,0,0,1,0,0	316	149	1	1.0	1.0,1.0,1.0,0.991,1.0,1.0	1.0,1.0,1.0,0.994,1.0,1.0	-0.001
ENSMUSG00000000420	Galnt1	18	+	24271585	24271766	24269447	24269565	24272661	24272801	0,377,442,594,409,599	0,0,0,0,0,0	24,432,424,420,519,461	0,5,2,0,1,1	330	149	1	1.0	NA,1.0,1.0,1.0,1.0,1.0	1.0,0.975,0.99,1.0,0.996,0.995	0.007
ENSMUSG00000047989	Ino80c	18	-	24108736	24108882	24106373	24106658	24111714	24111782	0,0,0,3,1,5	75,70,70,83,79,111	0,1,0,0,0,0	13,96,64,81,87,49	295	149	1	1.0	0.0,0.0,0.0,0.018,0.006,0.022	0.0,0.005,0.0,0.0,0.0,0.0	0.007
ENSMUSG00000047989	Ino80c	18	-	24111714	24111782	24104756	24106658	24114076	24114187	34,26,29,39,25,50	0,0,2,0,0,1	7,44,25,28,40,18	0,0,0,0,0,0	217	149	1	1.0	1.0,1.0,0.909,1.0,1.0,0.972	1.0,1.0,1.0,1.0,1.0,1.0	-0.02
ENSMUSG00000047989	Ino80c	18	-	24111714	24111782	24104756	24106658	24121648	24121835	34,28,29,43,25,51	0,0,0,3,0,0	7,45,25,32,41,20	0,0,2,1,5,1	217	149	1	1.0	1.0,1.0,1.0,0.908,1.0,1.0	1.0,1.0,0.896,0.956,0.849,0.932	0.046
ENSMUSG00000047989	Ino80c	18	-	24112660	24112772	24111714	24111782	24114076	24114187	75,127,135,187,149,190	0,1,0,1,0,0	30,168,130,122,173,126	0,0,0,0,0,0	261	149	1	1.0	1.0,0.986,1.0,0.991,1.0,1.0	1.0,1.0,1.0,1.0,1.0,1.0	-0.004
ENSMUSG00000047989	Ino80c	18	-	24114076	24114187	24104756	24106658	24121648	24121835	0,32,63,86,46,75	0,0,0,3,0,0	4,60,68,48,100,52	0,0,2,1,5,1	260	149	1	1.0	NA,1.0,1.0,0.943,1.0,1.0	1.0,1.0,0.951,0.965,0.92,0.968	0.021
ENSMUSG00000047989	Ino80c	18	-	24114076	24114187	24111714	24111782	24121648	24121835	0,33,61,87,46,74	0,3,0,6,0,1	4,60,68,48,100,52	0,1,0,4,1,2	260	149	1	1.0	NA,0.863,1.0,0.893,1.0,0.977	1.0,0.972,1.0,0.873,0.983,0.937	-0.014
ENSMUSG00000063281	Zfp35	18	+	23990177	23990390	23989631	23989731	24002649	24005376	0,37,71,69,43,61	0,0,0,0,1,0	5,67,72,86,51,53	0,0,0,0,0,0	362	149	1	1.0	NA,1.0,1.0,1.0,0.947,1.0	1.0,1.0,1.0,1.0,1.0,1.0	-0.011
ENSMUSG00000033107	Rnf125	18	+	20977728	20977823	20974298	20974455	20979050	20979141	0,7,3,14,6,0	0,0,0,0,0,0	0,16,4,4,12,8	0,0,0,0,1,0	244	149	1	1.0	NA,1.0,1.0,1.0,1.0,NA	NA,1.0,1.0,1.0,0.88,1.0	0.024
ENSMUSG00000033382	Trappc8	18	-	20820877	20821023	20819223	20819313	20824966	20825068	14,214,263,279,214,308	0,0,0,1,2,0	3,272,245,258,308,223	0,0,0,0,0,0	295	149	1	1.0	1.0,1.0,1.0,0.993,0.982,1.0	1.0,1.0,1.0,1.0,1.0,1.0	-0.004
ENSMUSG00000033382	Trappc8	18	-	20824966	20825068	20820877	20821023	20828468	20828648	6,162,189,214,149,209	0,0,0,0,0,0	3,212,166,168,206,171	0,0,0,1,1,0	251	149	1	1.0	1.0,1.0,1.0,1.0,1.0,1.0	1.0,1.0,1.0,0.99,0.992,1.0	0.003
ENSMUSG00000033382	Trappc8	18	-	20828468	20828648	20824966	20825068	20831449	20831508	11,245,262,299,189,315	0,0,1,0,0,1	2,295,242,235,323,242	0,0,0,1,0,0	329	149	1	1.0	1.0,1.0,0.992,1.0,1.0,0.993	1.0,1.0,1.0,0.991,1.0,1.0	-0.001
ENSMUSG00000033382	Trappc8	18	-	20831449	20831508	20828468	20828648	20831609	20831678	9,163,171,211,115,203	0,4,0,0,2,0	4,163,179,158,234,166	0,0,1,1,0,0	208	149	1	1.0	1.0,0.967,1.0,1.0,0.976,1.0	1.0,1.0,0.992,0.991,1.0,1.0	-0.007
ENSMUSG00000033382	Trappc8	18	-	20844123	20844250	20841527	20841682	20845577	20845652	0,159,190,164,137,176	0,0,3,0,0,0	0,178,195,124,166,155	0,0,0,0,0,5	276	149	1	1.0	NA,1.0,0.972,1.0,1.0,1.0	NA,1.0,1.0,1.0,1.0,0.944	0.006
ENSMUSG00000033382	Trappc8	18	-	20854944	20855076	20852629	20852854	20860432	20860538	0,122,131,166,122,171	0,0,2,2,0,0	2,164,136,127,114,143	0,0,1,1,0,0	281	149	1	1.0	NA,1.0,0.972,0.978,1.0,1.0	1.0,1.0,0.986,0.985,1.0,1.0	-0.005
ENSMUSG00000054321	Taf4b	18	+	14796912	14797058	14783244	14783934	14799078	14799186	0,1,5,9,3,19	0,0,0,0,0,0	0,6,2,11,13,13	0,0,1,0,0,0	295	149	1	1.0	NA,1.0,1.0,1.0,1.0,1.0	NA,1.0,0.503,1.0,1.0,1.0	0.099
ENSMUSG00000054321	Taf4b	18	+	14804716	14804839	14804465	14804627	14807344	14807434	0,0,2,4,4,4	0,2,0,0,0,0	0,3,2,6,5,2	0,0,0,0,1,0	272	149	1	1.0	NA,0.0,1.0,1.0,1.0,1.0	NA,1.0,1.0,1.0,0.733,1.0	-0.147
ENSMUSG00000037013	Ss18	18	-	14633542	14633676	14624197	14627311	14640256	14640361	31,107,108,135,81,132	0,0,0,0,0,0	12,124,98,98,117,114	0,0,0,0,0,1	283	149	1	1.0	1.0,1.0,1.0,1.0,1.0,1.0	1.0,1.0,1.0,1.0,1.0,0.984	0.003
ENSMUSG00000037013	Ss18	18	-	14636495	14636618	14633542	14633676	14640256	14640361	21,161,222,274,166,278	0,0,0,0,1,0	16,201,202,163,216,197	0,0,0,0,0,0	272	149	1	1.0	1.0,1.0,1.0,1.0,0.989,1.0	1.0,1.0,1.0,1.0,1.0,1.0	-0.002
ENSMUSG00000037013	Ss18	18	-	14636495	14636618	14633542	14633676	14640955	14641123	19,91,109,132,80,159	0,2,0,0,1,1	9,105,114,83,103,116	0,0,0,0,0,0	272	149	1	1.0	1.0,0.961,1.0,1.0,0.978,0.989	1.0,1.0,1.0,1.0,1.0,1.0	-0.012
ENSMUSG00000037013	Ss18	18	-	14637391	14637484	14636495	14636618	14640256	14640361	0,33,22,22,21,25	2,79,114,142,87,138	0,16,36,11,19,27	7,96,94,82,113,90	242	149	1	1.0	0.0,0.205,0.106,0.087,0.129,0.1	0.0,0.093,0.191,0.076,0.094,0.156	0.003
ENSMUSG00000037013	Ss18	18	-	14637391	14637484	14636495	14636618	14640955	14641123	0,18,12,10,11,7	0,9,0,0,1,19	0,12,14,5,7,12	0,0,6,2,0,9	242	149	1	1.0	NA,0.552,1.0,1.0,0.871,0.185	NA,1.0,0.59,0.606,1.0,0.451	-0.008
ENSMUSG00000037013	Ss18	18	-	14640256	14640361	14633542	14633676	14640955	14641123	0,67,65,138,81,97	0,2,0,0,1,1	2,75,72,63,100,74	0,0,0,0,0,0	254	149	1	1.0	NA,0.952,1.0,1.0,0.979,0.983	1.0,1.0,1.0,1.0,1.0,1.0	-0.017
ENSMUSG00000037013	Ss18	18	-	14640256	14640361	14636495	14636618	14640955	14641123	2,146,179,279,167,235	0,9,0,0,1,19	9,171,166,145,213,164	0,0,6,2,0,9	254	149	1	1.0	1.0,0.905,1.0,1.0,0.99,0.879	1.0,1.0,0.942,0.977,1.0,0.914	-0.01
ENSMUSG00000037013	Ss18	18	-	14640256	14640361	14637391	14637484	14640955	14641123	0,82,75,151,90,115	0,0,1,0,0,0	2,79,94,69,112,89	0,0,0,0,0,0	254	149	1	1.0	NA,1.0,0.978,1.0,1.0,1.0	1.0,1.0,1.0,1.0,1.0,1.0	-0.004
ENSMUSG00000037013	Ss18	18	-	14651022	14651244	14640955	14641123	14655026	14655180	12,282,301,402,293,449	0,0,0,0,4,0	9,332,294,336,353,325	0,2,0,0,9,1	371	149	1	1.0	1.0,1.0,1.0,1.0,0.967,1.0	1.0,0.985,1.0,1.0,0.94,0.992	0.008
ENSMUSG00000024430	Cabyr	18	+	12744755	12744809	12744491	12744664	12750659	12751004	0,1,0,0,1,1	0,0,0,0,0,1	0,2,0,0,4,0	0,0,0,0,0,1	203	149	1	1.0	NA,1.0,NA,NA,1.0,0.423	NA,1.0,NA,NA,1.0,0.0	0.141
ENSMUSG00000024404	Riok3	18	+	12135851	12135967	12128849	12128973	12136692	12136838	7,492,546,811,455,667	0,0,0,0,0,0	34,618,593,592,596,509	0,0,0,1,0,0	265	149	1	1.0	1.0,1.0,1.0,1.0,1.0,1.0	1.0,1.0,1.0,0.997,1.0,1.0	0.001
ENSMUSG00000024404	Riok3	18	+	12136927	12137035	12136692	12136838	12137239	12137349	37,536,546,758,461,793	0,0,0,0,2,0	27,614,689,628,683,491	0,0,0,0,0,0	257	149	1	1.0	1.0,1.0,1.0,1.0,0.993,1.0	1.0,1.0,1.0,1.0,1.0,1.0	-0.001
ENSMUSG00000024404	Riok3	18	+	12137239	12137349	12136927	12137035	12155219	12157367	26,255,284,371,235,401	0,0,0,0,0,0	12,292,330,282,319,230	0,0,1,0,0,0	259	149	1	1.0	1.0,1.0,1.0,1.0,1.0,1.0	1.0,1.0,0.995,1.0,1.0,1.0	0.001
ENSMUSG00000024404	Riok3	18	+	12142935	12143063	12139316	12139460	12148790	12148988	38,447,521,663,521,654	1,3,5,6,8,11	82,603,620,573,698,500	0,9,6,9,8,11	277	149	1	1.0	0.953,0.988,0.982,0.983,0.972,0.97	1.0,0.973,0.982,0.972,0.979,0.961	-0.003
ENSMUSG00000024404	Riok3	18	+	12142935	12143063	12139316	12139460	12152798	12152879	7,199,237,309,245,302	0,1,5,0,0,0	32,286,280,248,315,218	4,0,0,0,0,0	277	149	1	1.0	1.0,0.991,0.962,1.0,1.0,1.0	0.811,1.0,1.0,1.0,1.0,1.0	0.024
ENSMUSG00000024404	Riok3	18	+	12153912	12154020	12152970	12153060	12155219	12157367	1019,616,753,975,725,958	0,0,0,0,0,0	724,917,881,796,1025,688	0,1,0,2,0,3	257	149	1	1.0	1.0,1.0,1.0,1.0,1.0,1.0	1.0,0.998,1.0,0.996,1.0,0.993	0.002
ENSMUSG00000024294	Mib1	18	+	10743268	10743398	10740982	10741154	10747355	10747460	0,110,177,174,127,198	0,0,0,1,1,0	0,154,168,157,80,127	0,0,0,1,0,0	279	149	1	1.0	NA,1.0,1.0,0.989,0.985,1.0	NA,1.0,1.0,0.988,1.0,1.0	-0.003
ENSMUSG00000024294	Mib1	18	+	10749322	10749389	10747355	10747460	10751822	10752027	0,91,146,159,112,181	0,0,3,1,0,0	1,152,124,111,89,123	0,2,0,0,2,0	216	149	1	1.0	NA,1.0,0.971,0.991,1.0,1.0	1.0,0.981,1.0,1.0,0.968,1.0	0.001
ENSMUSG00000024294	Mib1	18	+	10755503	10755687	10751822	10752027	10760803	10760948	0,151,265,193,131,234	0,0,0,0,0,0	0,148,155,138,102,142	0,0,1,0,0,0	333	149	1	1.0	NA,1.0,1.0,1.0,1.0,1.0	NA,1.0,0.986,1.0,1.0,1.0	0.003
ENSMUSG00000024294	Mib1	18	+	10792894	10793027	10778148	10778300	10794477	10794564	0,115,131,196,125,203	0,6,0,0,1,0	5,115,123,116,105,144	0,0,0,2,0,5	282	149	1	1.0	NA,0.91,1.0,1.0,0.985,1.0	1.0,1.0,1.0,0.968,1.0,0.938	-0.005
ENSMUSG00000024294	Mib1	18	+	10794477	10794564	10778148	10778300	10795689	10795851	0,28,59,82,26,60	0,0,0,0,0,0	1,38,38,48,29,48	0,0,0,0,2,0	236	149	1	1.0	NA,1.0,1.0,1.0,1.0,1.0	1.0,1.0,1.0,1.0,0.902,1.0	0.016
ENSMUSG00000024293	Esco1	18	-	10571954	10572142	10566601	10567646	10574874	10575018	11,117,142,141,99,180	0,2,0,19,3,4	14,140,143,128,161,115	0,6,9,8,13,2	337	149	1	1.0	1.0,0.963,1.0,0.766,0.936,0.952	1.0,0.912,0.875,0.876,0.846,0.962	0.024
ENSMUSG00000024293	Esco1	18	-	10577637	10577759	10577000	10577090	10582054	10582186	0,0,3,0,5,3	0,39,65,62,47,71	0,3,3,1,11,1	2,55,57,66,56,58	271	149	1	1.0	NA,0.0,0.025,0.0,0.055,0.023	0.0,0.029,0.028,0.008,0.097,0.009	-0.008
ENSMUSG00000024293	Esco1	18	-	10582054	10582186	10577000	10577090	10584247	10584362	0,76,109,128,96,146	0,0,4,0,0,0	4,108,106,124,100,105	0,0,0,0,0,0	281	149	1	1.0	NA,1.0,0.935,1.0,1.0,1.0	1.0,1.0,1.0,1.0,1.0,1.0	-0.013
ENSMUSG00000024293	Esco1	18	-	10584247	10584362	10577000	10577090	10588438	10588550	0,0,0,0,0,0	0,0,0,1,0,0	0,0,0,0,3,0	0,0,0,0,0,0	264	149	1	1.0	NA,NA,NA,0.0,NA,NA	NA,NA,NA,NA,1.0,NA	-1.0
ENSMUSG00000024293	Esco1	18	-	10585977	10586041	10584247	10584362	10588438	10588550	0,74,76,130,30,118	0,0,0,0,0,0	0,87,56,96,88,60	0,0,0,0,3,0	213	149	1	1.0	NA,1.0,1.0,1.0,1.0,1.0	NA,1.0,1.0,1.0,0.954,1.0	0.009
ENSMUSG00000024293	Esco1	18	-	10588438	10588550	10585977	10586041	10593745	10594055	0,72,100,142,52,127	0,1,3,0,2,5	0,85,77,89,98,45	0,0,0,2,2,0	261	149	1	1.0	NA,0.976,0.95,1.0,0.937,0.935	NA,1.0,1.0,0.962,0.965,1.0	-0.026
ENSMUSG00000024293	Esco1	18	-	10588438	10588550	10585977	10586041	10595675	10595875	0,37,46,70,19,64	0,1,1,0,0,0	0,45,22,45,47,24	0,0,0,0,0,0	261	149	1	1.0	NA,0.955,0.963,1.0,1.0,1.0	NA,1.0,1.0,1.0,1.0,1.0	-0.016
ENSMUSG00000024293	Esco1	18	-	10588438	10588550	10585977	10586041	10596338	10596441	0,32,41,68,16,64	0,1,2,0,0,0	0,42,21,44,45,22	0,0,2,0,0,0	261	149	1	1.0	NA,0.948,0.921,1.0,1.0,1.0	NA,1.0,0.857,1.0,1.0,1.0	0.002
ENSMUSG00000024293	Esco1	18	-	10588438	10588550	10585977	10586041	10610025	10610109	0,31,41,67,17,61	0,0,0,0,0,0	0,42,21,45,46,21	0,0,1,3,0,0	261	149	1	1.0	NA,1.0,1.0,1.0,1.0,1.0	NA,1.0,0.923,0.895,1.0,1.0	0.036
ENSMUSG00000024293	Esco1	18	-	10593745	10595875	10585977	10586041	10596338	10596441	0,510,713,824,493,752	0,1,2,0,0,0	0,623,579,646,592,540	0,0,2,0,0,0	2279	149	1	1.0	NA,0.971,0.959,1.0,1.0,1.0	NA,1.0,0.95,1.0,1.0,1.0	-0.004
ENSMUSG00000024293	Esco1	18	-	10593745	10595875	10588438	10588550	10596338	10596441	0,550,769,899,527,813	0,1,0,1,0,3	0,666,635,689,643,564	0,0,0,0,0,1	2279	149	1	1.0	NA,0.973,1.0,0.983,1.0,0.947	NA,1.0,1.0,1.0,1.0,0.974	-0.014
ENSMUSG00000024293	Esco1	18	-	10595675	10595875	10585977	10586041	10596338	10596441	0,37,57,103,43,49	0,1,2,0,0,0	0,49,44,54,31,50	0,0,2,0,0,0	349	149	1	1.0	NA,0.94,0.924,1.0,1.0,1.0	NA,1.0,0.904,1.0,1.0,1.0	-0.008
ENSMUSG00000024293	Esco1	18	-	10595675	10595875	10588438	10588550	10596338	10596441	0,42,61,106,46,52	0,1,0,1,0,3	0,52,45,55,33,53	0,0,0,0,0,1	349	149	1	1.0	NA,0.947,1.0,0.978,1.0,0.881	NA,1.0,1.0,1.0,1.0,0.958	-0.03
ENSMUSG00000024293	Esco1	18	-	10596338	10596441	10585977	10586041	10610025	10610109	0,22,22,41,25,31	0,0,0,0,0,0	0,16,25,30,18,23	0,0,1,3,0,0	252	149	1	1.0	NA,1.0,1.0,1.0,1.0,1.0	NA,1.0,0.937,0.855,1.0,1.0	0.042
ENSMUSG00000024293	Esco1	18	-	10596338	10596441	10588438	10588550	10610025	10610109	0,22,20,42,25,34	0,0,0,0,1,0	0,16,23,30,18,24	0,0,0,1,1,0	252	149	1	1.0	NA,1.0,1.0,1.0,0.937,1.0	NA,1.0,1.0,0.947,0.914,1.0	0.015
ENSMUSG00000024287	Thoc1	18	+	9959254	9959315	9959097	9959171	9960485	9960552	0,78,80,97,83,82	0,0,0,2,4,0	2,74,60,61,65,57	0,1,3,0,0,1	210	149	1	1.0	NA,1.0,1.0,0.972,0.936,1.0	1.0,0.981,0.934,1.0,1.0,0.976	-0.0
ENSMUSG00000024287	Thoc1	18	+	9960485	9960552	9959254	9959315	9962372	9962491	0,76,88,99,86,91	0,0,0,1,0,0	5,72,62,69,86,54	0,0,0,0,0,0	216	149	1	1.0	NA,1.0,1.0,0.986,1.0,1.0	1.0,1.0,1.0,1.0,1.0,1.0	-0.003
ENSMUSG00000024287	Thoc1	18	+	9986552	9986603	9986288	9986355	9986690	9986761	19,58,79,97,65,85	0,0,0,4,0,1	23,78,80,102,114,59	0,0,1,2,1,2	200	149	1	1.0	1.0,1.0,1.0,0.948,1.0,0.984	1.0,1.0,0.983,0.974,0.988,0.956	0.005
ENSMUSG00000024287	Thoc1	18	+	9986552	9986603	9986288	9986355	9987069	9987165	0,12,11,5,4,19	0,0,0,0,0,0	3,12,9,17,25,6	0,0,0,0,1,0	200	149	1	1.0	NA,1.0,1.0,1.0,1.0,1.0	1.0,1.0,1.0,1.0,0.949,1.0	0.009
ENSMUSG00000024287	Thoc1	18	+	9986690	9986761	9986288	9986355	9987069	9987165	16,37,26,39,28,38	0,0,0,0,0,0	7,31,40,24,51,40	0,0,0,0,1,0	220	149	1	1.0	1.0,1.0,1.0,1.0,1.0,1.0	1.0,1.0,1.0,1.0,0.972,1.0	0.005
ENSMUSG00000024287	Thoc1	18	+	9986690	9986761	9986552	9986603	9987069	9987165	35,87,99,136,93,115	0,0,0,0,0,1	29,110,116,120,147,99	0,0,0,0,0,0	220	149	1	1.0	1.0,1.0,1.0,1.0,1.0,0.987	1.0,1.0,1.0,1.0,1.0,1.0	-0.002
ENSMUSG00000024287	Thoc1	18	+	9987598	9987664	9987069	9987165	9989690	9989774	85,151,142,166,124,165	0,0,0,0,0,0	36,150,149,125,203,133	0,1,0,0,0,0	215	149	1	1.0	1.0,1.0,1.0,1.0,1.0,1.0	1.0,0.99,1.0,1.0,1.0,1.0	0.002
ENSMUSG00000024287	Thoc1	18	+	9992831	9992907	9992127	9992275	9993320	9995484	310,176,177,203,153,218	0,0,0,1,0,0	224,200,172,195,267,170	0,0,0,0,0,0	225	149	1	1.0	1.0,1.0,1.0,0.993,1.0,1.0	1.0,1.0,1.0,1.0,1.0,1.0	-0.001
ENSMUSG00000073639	Rab18	18	+	6778494	6778556	6770053	6770109	6783119	6783192	10,360,473,536,384,612	0,0,0,0,2,1	15,450,454,423,457,430	0,1,0,0,0,0	211	149	1	1.0	1.0,1.0,1.0,1.0,0.993,0.998	1.0,0.997,1.0,1.0,1.0,1.0	-0.001
ENSMUSG00000073639	Rab18	18	+	6783119	6783192	6778494	6778556	6784569	6784688	4,384,491,510,405,616	0,0,0,1,0,0	9,462,461,443,483,473	0,0,0,0,0,0	222	149	1	1.0	1.0,1.0,1.0,0.997,1.0,1.0	1.0,1.0,1.0,1.0,1.0,1.0	-0.001
ENSMUSG00000073639	Rab18	18	+	6784569	6784688	6783119	6783192	6784938	6785005	14,431,560,582,455,699	0,0,1,0,0,1	5,513,578,563,625,568	0,2,0,0,1,0	268	149	1	1.0	1.0,1.0,0.997,1.0,1.0,0.997	1.0,0.993,1.0,1.0,0.997,1.0	0.001
ENSMUSG00000041225	Arhgap12	18	-	6027959	6028094	6027574	6027677	6031729	6031828	3,54,52,75,39,78	0,0,0,2,0,2	3,65,54,69,100,57	0,1,1,0,2,0	284	149	1	1.0	1.0,1.0,1.0,0.952,1.0,0.953	1.0,0.972,0.966,1.0,0.963,1.0	0.001
ENSMUSG00000041225	Arhgap12	18	-	6028193	6028271	6027959	6028094	6031729	6031828	5,71,100,100,95,129	0,0,0,0,0,0	5,105,102,112,112,76	0,0,2,0,0,1	227	149	1	1.0	1.0,1.0,1.0,1.0,1.0,1.0	1.0,1.0,0.971,1.0,1.0,0.98	0.008
ENSMUSG00000041225	Arhgap12	18	-	6037017	6037116	6034449	6034552	6039353	6039455	0,85,108,135,84,99	0,0,0,0,0,1	0,96,118,103,111,88	0,0,1,0,0,0	248	149	1	1.0	NA,1.0,1.0,1.0,1.0,0.983	NA,1.0,0.986,1.0,1.0,1.0	-0.001
ENSMUSG00000041225	Arhgap12	18	-	6039353	6039455	6037017	6037116	6049276	6049358	0,110,111,147,80,117	0,0,0,0,0,0	0,99,120,106,102,86	0,0,0,2,1,0	251	149	1	1.0	NA,1.0,1.0,1.0,1.0,1.0	NA,1.0,1.0,0.969,0.984,1.0	0.009
ENSMUSG00000041225	Arhgap12	18	-	6057516	6057591	6052861	6052923	6061846	6061972	0,32,50,72,58,89	0,8,14,14,0,21	2,85,63,60,42,55	0,0,10,6,11,15	224	149	1	1.0	NA,0.727,0.704,0.774,1.0,0.738	1.0,1.0,0.807,0.869,0.717,0.709	-0.062
ENSMUSG00000041225	Arhgap12	18	-	6061846	6061972	6057516	6057591	6064340	6064421	0,51,77,97,94,106	0,0,0,0,0,3	0,110,86,86,73,102	0,0,0,0,0,0	275	149	1	1.0	NA,1.0,1.0,1.0,1.0,0.95	NA,1.0,1.0,1.0,1.0,1.0	-0.01
ENSMUSG00000041225	Arhgap12	18	-	6065704	6065845	6064340	6064421	6069830	6070091	0,47,48,70,43,66	0,9,33,21,26,21	0,54,57,85,66,52	0,30,23,27,11,42	290	149	1	1.0	NA,0.728,0.428,0.631,0.459,0.618	NA,0.48,0.56,0.618,0.755,0.389	0.012
ENSMUSG00000041225	Arhgap12	18	-	6069830	6070091	6064340	6064421	6111684	6112363	4,94,131,180,102,172	0,1,0,2,0,0	0,171,122,158,118,143	0,0,0,0,0,0	410	149	1	1.0	1.0,0.972,1.0,0.97,1.0,1.0	NA,1.0,1.0,1.0,1.0,1.0	-0.01
ENSMUSG00000041225	Arhgap12	18	-	6069830	6070091	6064340	6064421	6135803	6135935	0,41,68,78,53,92	0,0,1,0,0,0	0,89,62,90,58,92	0,0,0,0,0,0	410	149	1	1.0	NA,1.0,0.961,1.0,1.0,1.0	NA,1.0,1.0,1.0,1.0,1.0	-0.008
ENSMUSG00000041225	Arhgap12	18	-	6073210	6073286	6069830	6070091	6111684	6112439	0,0,0,0,1,1	4,54,63,107,49,85	0,0,2,0,0,0	0,82,60,70,61,51	225	149	1	1.0	0.0,0.0,0.0,0.0,0.013,0.008	NA,0.0,0.022,0.0,0.0,0.0	-0.001
ENSMUSG00000041225	Arhgap12	18	-	6073210	6073286	6069830	6070091	6115813	6115850	0,0,0,0,1,0	0,0,1,1,0,0	0,0,1,0,0,1	0,0,8,0,0,6	225	149	1	1.0	NA,NA,0.0,0.0,1.0,NA	NA,NA,0.076,NA,NA,0.099	0.246
ENSMUSG00000041225	Arhgap12	18	-	6073210	6073286	6069830	6070091	6135803	6135941	0,0,3,0,2,0	0,1,0,5,0,5	0,0,1,0,0,0	0,0,0,2,1,0	225	149	1	1.0	NA,0.0,1.0,0.0,1.0,0.0	NA,NA,1.0,0.0,0.0,NA	0.067
ENSMUSG00000041225	Arhgap12	18	-	6111684	6112439	6064340	6064421	6135803	6135888	115,209,368,360,209,371	0,0,1,0,0,0	34,271,297,292,299,274	0,0,0,0,0,0	904	149	1	1.0	1.0,1.0,0.984,1.0,1.0,1.0	1.0,1.0,1.0,1.0,1.0,1.0	-0.003
ENSMUSG00000041225	Arhgap12	18	-	6111684	6112439	6069830	6070091	6115813	6115850	133,314,531,576,290,576	0,0,1,1,0,0	36,428,430,466,434,384	0,0,8,0,0,6	904	149	1	1.0	1.0,1.0,0.989,0.99,1.0,1.0	1.0,1.0,0.899,1.0,1.0,0.913	0.028
ENSMUSG00000041225	Arhgap12	18	-	6111684	6112439	6069830	6070091	6135803	6135888	119,262,431,465,258,456	0,1,0,5,0,5	34,353,357,362,360,325	0,0,0,2,1,0	904	149	1	1.0	1.0,0.977,1.0,0.939,1.0,0.938	1.0,1.0,1.0,0.968,0.983,1.0	-0.016
ENSMUSG00000041225	Arhgap12	18	-	6111684	6112439	6073210	6073286	6115813	6115850	129,260,468,469,241,492	0,0,0,0,0,0	36,346,371,396,373,333	0,0,0,0,0,1	904	149	1	1.0	1.0,1.0,1.0,1.0,1.0,1.0	1.0,1.0,1.0,1.0,1.0,0.982	0.003
ENSMUSG00000041225	Arhgap12	18	-	6111684	6112439	6073210	6073286	6135803	6135888	115,208,368,358,209,372	0,0,3,0,1,0	34,271,298,292,299,274	0,0,0,0,0,0	904	149	1	1.0	1.0,1.0,0.953,1.0,0.972,1.0	1.0,1.0,1.0,1.0,1.0,1.0	-0.013
ENSMUSG00000041225	Arhgap12	18	-	6115813	6115850	6069830	6070091	6135803	6135888	0,19,32,38,13,28	0,1,0,5,0,5	0,27,32,28,19,22	0,0,0,2,1,0	186	149	1	1.0	NA,0.938,1.0,0.859,1.0,0.818	NA,1.0,1.0,0.918,0.938,1.0	-0.048
ENSMUSG00000041225	Arhgap12	18	-	6115813	6115850	6069830	6070091	6135817	6135955	0,0,0,1,0,0	0,0,0,0,0,0	0,0,4,0,1,2	0,1,0,0,0,0	186	149	1	1.0	NA,NA,NA,1.0,NA,NA	NA,0.0,1.0,NA,1.0,1.0	0.25
ENSMUSG00000041225	Arhgap12	18	-	6115813	6115850	6073210	6073286	6135803	6135888	0,19,31,37,13,28	0,0,3,0,1,0	0,27,24,28,19,17	0,0,0,0,0,0	186	149	1	1.0	NA,1.0,0.892,1.0,0.912,1.0	NA,1.0,1.0,1.0,1.0,1.0	-0.039
ENSMUSG00000041225	Arhgap12	18	-	6115813	6115850	6111684	6112439	6135803	6135888	14,71,131,147,45,145	0,0,0,0,0,2	2,102,96,131,90,74	0,0,0,0,0,0	186	149	1	1.0	1.0,1.0,1.0,1.0,1.0,0.983	1.0,1.0,1.0,1.0,1.0,1.0	-0.003
ENSMUSG00000024234	Mtpap	18	+	4379568	4379741	4375591	4375778	4383188	4383413	0,72,106,85,78,102	0,0,2,0,0,0	2,87,98,59,77,80	0,0,0,0,0,0	322	149	1	1.0	NA,1.0,0.961,1.0,1.0,1.0	1.0,1.0,1.0,1.0,1.0,1.0	-0.008
ENSMUSG00000024234	Mtpap	18	+	4380653	4380887	4379568	4379741	4383188	4383413	6,80,114,131,87,112	0,0,0,0,0,0	0,93,98,93,86,78	0,1,0,0,2,0	383	149	1	1.0	1.0,1.0,1.0,1.0,1.0,1.0	NA,0.973,1.0,1.0,0.944,1.0	0.017
ENSMUSG00000024234	Mtpap	18	+	4386170	4386382	4383188	4383413	4394973	4395066	0,47,58,68,46,60	0,2,0,2,0,1	0,38,62,40,48,32	0,0,0,0,1,0	361	149	1	1.0	NA,0.907,1.0,0.933,1.0,0.961	NA,1.0,1.0,1.0,0.952,1.0	-0.03
ENSMUSG00000024234	Mtpap	18	+	4386952	4387179	4386170	4386382	4394973	4395066	20,60,75,97,64,69	0,2,3,14,3,7	9,90,127,46,107,77	0,0,2,3,0,3	376	149	0.0113005644418	1.0	1.0,0.922,0.908,0.733,0.894,0.796	1.0,1.0,0.962,0.859,1.0,0.91	-0.08
ENSMUSG00000024234	Mtpap	18	+	4394973	4395066	4386952	4387179	4396104	4397330	8,15,24,23,13,13	0,0,0,6,0,0	2,20,20,12,37,25	0,0,0,0,0,0	242	149	1	1.0	1.0,1.0,1.0,0.702,1.0,1.0	1.0,1.0,1.0,1.0,1.0,1.0	-0.05
ENSMUSG00000024234	Mtpap	18	+	4395155	4395229	4394973	4395066	4396104	4397330	8,31,64,71,45,59	0,1,1,3,1,0	25,48,66,58,67,49	0,2,0,1,10,0	223	149	1	1.0	1.0,0.954,0.977,0.941,0.968,1.0	1.0,0.941,1.0,0.975,0.817,1.0	0.018
ENSMUSG00000024232	Bambi	18	+	3511256	3511544	3507956	3508285	3511981	3516404	22,125,205,177,119,147	0,0,0,2,0,0	43,162,157,154,211,133	0,0,2,0,0,0	437	149	1	1.0	1.0,1.0,1.0,0.968,1.0,1.0	1.0,1.0,0.964,1.0,1.0,1.0	0.001
ENSMUSG00000024231	Cul2	18	+	3417534	3417640	3414129	3414224	3418563	3418646	0,74,113,112,55,109	0,0,0,1,0,0	2,131,110,120,103,101	0,0,0,0,0,0	255	149	1	1.0	NA,1.0,1.0,0.985,1.0,1.0	1.0,1.0,1.0,1.0,1.0,1.0	-0.003
ENSMUSG00000024231	Cul2	18	+	3421202	3421365	3419531	3419642	3423468	3423593	0,89,118,108,118,107	0,0,0,0,0,0	3,110,128,119,112,93	0,2,3,1,0,2	312	149	1	1.0	NA,1.0,1.0,1.0,1.0,1.0	1.0,0.963,0.953,0.983,1.0,0.957	0.024
ENSMUSG00000024231	Cul2	18	+	3426757	3426910	3426316	3426403	3427162	3427240	18,114,151,141,103,205	0,0,0,2,1,0	20,180,130,139,186,131	0,0,0,0,0,0	302	149	1	1.0	1.0,1.0,1.0,0.972,0.981,1.0	1.0,1.0,1.0,1.0,1.0,1.0	-0.008
ENSMUSG00000024231	Cul2	18	+	3429569	3429636	3427162	3427240	3430911	3431114	33,72,113,125,76,121	0,0,1,0,0,0	3,99,104,95,136,91	0,0,0,0,0,0	216	149	1	1.0	1.0,1.0,0.987,1.0,1.0,1.0	1.0,1.0,1.0,1.0,1.0,1.0	-0.002
ENSMUSG00000024231	Cul2	18	+	3431483	3431585	3430911	3431114	3434843	3436374	1,48,47,74,39,75	0,0,0,0,0,0	26,68,59,48,87,50	0,0,0,1,0,0	251	149	1	1.0	1.0,1.0,1.0,1.0,1.0,1.0	1.0,1.0,1.0,0.966,1.0,1.0	0.006
ENSMUSG00000024231	Cul2	18	+	3433993	3434110	3431483	3431585	3434843	3435385	76,125,137,184,138,196	0,3,2,3,0,2	120,164,103,109,239,142	5,6,3,0,4,0	266	149	1	1.0	1.0,0.959,0.975,0.972,1.0,0.982	0.931,0.939,0.951,1.0,0.971,1.0	0.016
ENSMUSG00000024792	Zfpl1	19	-	6082180	6082327	6081846	6081964	6082398	6082471	154,137,177,207,155,230	0,0,0,24,0,15	191,195,178,161,242,151	0,9,0,2,10,0	296	149	1	1.0	1.0,1.0,1.0,0.813,1.0,0.885	1.0,0.916,1.0,0.976,0.924,1.0	-0.02
ENSMUSG00000024792	Zfpl1	19	-	6083948	6084060	6082584	6082778	6084351	6084461	97,139,176,279,143,298	0,0,0,0,0,2	66,199,201,155,215,168	0,0,0,0,2,0	261	149	1	1.0	1.0,1.0,1.0,1.0,1.0,0.988	1.0,1.0,1.0,1.0,0.984,1.0	0.001
ENSMUSG00000024792	Zfpl1	19	-	6083948	6084060	6082584	6082778	6084863	6084943	49,47,52,114,52,125	0,0,0,0,0,0	38,95,74,64,80,70	0,0,0,0,4,1	261	149	1	1.0	1.0,1.0,1.0,1.0,1.0,1.0	1.0,1.0,1.0,1.0,0.919,0.976	0.017
ENSMUSG00000024792	Zfpl1	19	-	6084351	6084461	6082584	6082778	6084863	6084943	9,7,16,12,5,15	0,0,0,0,0,0	4,14,11,13,17,10	0,0,0,0,4,1	259	149	1	1.0	1.0,1.0,1.0,1.0,1.0,1.0	1.0,1.0,1.0,1.0,0.71,0.852	0.073
ENSMUSG00000024792	Zfpl1	19	-	6084351	6084461	6083948	6084060	6084794	6084894	87,136,142,225,97,184	0,0,0,0,2,0	34,114,159,96,182,132	0,2,0,0,0,0	259	149	1	1.0	1.0,1.0,1.0,1.0,0.965,1.0	1.0,0.97,1.0,1.0,1.0,1.0	-0.001
ENSMUSG00000024792	Zfpl1	19	-	6084351	6084461	6083948	6084060	6084863	6084943	44,91,123,173,94,171	6,3,0,9,2,1	27,112,132,99,142,104	0,1,3,3,5,6	259	149	1	1.0	0.808,0.946,1.0,0.917,0.964,0.99	1.0,0.985,0.962,0.95,0.942,0.909	-0.021
ENSMUSG00000025198	Erlin1	19	-	44039172	44039252	44034943	44037148	44040746	44040836	5,153,177,186,119,218	0,1,2,1,0,1	1,183,182,173,144,197	0,0,0,0,0,0	229	149	1	1.0	1.0,0.99,0.983,0.992,1.0,0.993	1.0,1.0,1.0,1.0,1.0,1.0	-0.007
ENSMUSG00000025198	Erlin1	19	-	44067599	44067681	44063018	44063065	44069271	44069395	6,70,122,157,101,135	0,0,0,1,0,0	9,172,125,117,135,101	0,0,0,1,0,1	231	149	1	1.0	1.0,1.0,1.0,0.99,1.0,1.0	1.0,1.0,1.0,0.987,1.0,0.985	0.003
ENSMUSG00000114220	Gm10353	19	-	8938445	8938549	8936974	8937299	8940651	8940864	0,3,2,4,3,0	0,0,0,0,2,0	0,2,3,0,6,1	0,0,0,0,0,0	253	149	1	1.0	NA,1.0,1.0,1.0,0.469,NA	NA,1.0,1.0,NA,1.0,1.0	-0.133
ENSMUSG00000047879	Usp14	18	-	10000494	10000623	9997716	9997774	10001770	10001863	29,337,360,399,301,395	0,0,0,0,0,0	69,423,362,327,529,330	0,0,0,0,0,1	278	149	1	1.0	1.0,1.0,1.0,1.0,1.0,1.0	1.0,1.0,1.0,1.0,1.0,0.994	0.001
ENSMUSG00000047879	Usp14	18	-	10007766	10007847	10005629	10005715	10009951	10010082	0,198,282,345,231,257	0,0,0,0,0,0	7,281,264,236,275,247	0,0,1,0,0,0	230	149	1	1.0	NA,1.0,1.0,1.0,1.0,1.0	1.0,1.0,0.994,1.0,1.0,1.0	0.001
ENSMUSG00000047879	Usp14	18	-	10009951	10010082	10007766	10007847	10012212	10012271	0,225,337,432,299,344	0,0,0,0,0,0	6,395,324,291,379,313	0,2,1,0,0,1	280	149	1	1.0	NA,1.0,1.0,1.0,1.0,1.0	1.0,0.991,0.994,1.0,1.0,0.994	0.003
ENSMUSG00000047879	Usp14	18	-	10012212	10012271	10009352	10010082	10016540	10016644	0,167,257,342,201,292	0,0,0,0,0,0	2,290,230,208,287,226	0,0,0,0,0,1	208	149	1	1.0	NA,1.0,1.0,1.0,1.0,1.0	1.0,1.0,1.0,1.0,1.0,0.994	0.001
ENSMUSG00000047879	Usp14	18	-	10016540	10016644	10012212	10012271	10022817	10022850	0,99,146,194,110,152	0,0,0,0,0,0	2,162,123,119,155,140	0,0,0,1,0,0	253	149	1	1.0	NA,1.0,1.0,1.0,1.0,1.0	1.0,1.0,1.0,0.986,1.0,1.0	0.002
ENSMUSG00000047879	Usp14	18	-	10017990	10018095	10016540	10016644	10022817	10022850	0,235,290,365,242,360	0,13,21,20,4,14	4,375,302,273,396,292	0,15,12,18,15,13	254	149	1	1.0	NA,0.914,0.89,0.915,0.973,0.938	1.0,0.936,0.937,0.899,0.939,0.929	-0.014
ENSMUSG00000024908	Ppp6r3	19	-	3459360	3459480	3454927	3457051	3464544	3464695	12,188,245,305,170,303	0,0,0,0,2,0	11,244,233,238,253,210	0,0,0,1,0,0	269	149	1	1.0	1.0,1.0,1.0,1.0,0.979,1.0	1.0,1.0,1.0,0.992,1.0,1.0	-0.002
ENSMUSG00000024908	Ppp6r3	19	-	3459360	3459480	3454927	3457051	3466492	3466599	12,88,117,125,79,116	0,0,0,1,0,0	5,110,100,90,109,78	0,0,0,0,0,0	269	149	1	1.0	1.0,1.0,1.0,0.986,1.0,1.0	1.0,1.0,1.0,1.0,1.0,1.0	-0.002
ENSMUSG00000024908	Ppp6r3	19	-	3464544	3464695	3454927	3457051	3466492	3466599	3,73,107,170,93,147	0,0,0,1,0,0	3,129,114,132,126,101	0,0,0,0,0,0	300	149	1	1.0	1.0,1.0,1.0,0.988,1.0,1.0	1.0,1.0,1.0,1.0,1.0,1.0	-0.002
ENSMUSG00000024908	Ppp6r3	19	-	3464544	3464695	3459360	3459480	3466492	3466599	3,176,237,350,184,334	0,3,2,0,2,0	9,264,247,279,271,234	0,1,0,0,1,1	300	149	1	1.0	1.0,0.967,0.983,1.0,0.979,1.0	1.0,0.992,1.0,1.0,0.993,0.991	-0.008
ENSMUSG00000024908	Ppp6r3	19	-	3469640	3469762	3467140	3467294	3470970	3471005	0,180,207,283,153,235	0,0,0,0,0,0	1,235,242,215,189,213	0,1,0,5,0,3	271	149	1	1.0	NA,1.0,1.0,1.0,1.0,1.0	1.0,0.992,1.0,0.959,1.0,0.975	0.012
ENSMUSG00000024908	Ppp6r3	19	-	3470970	3471101	3469640	3469762	3471978	3472033	0,182,213,242,142,206	0,0,0,0,0,0	1,196,194,199,171,200	0,0,0,1,0,0	280	149	1	1.0	NA,1.0,1.0,1.0,1.0,1.0	1.0,1.0,1.0,0.991,1.0,1.0	0.002
ENSMUSG00000024908	Ppp6r3	19	-	3478277	3478364	3473768	3473815	3484830	3484852	0,32,71,103,68,94	0,2,2,0,1,2	0,66,66,73,60,48	0,0,2,5,1,1	236	149	1	1.0	NA,0.91,0.957,1.0,0.977,0.967	NA,1.0,0.954,0.902,0.974,0.968	0.003
ENSMUSG00000024908	Ppp6r3	19	-	3478277	3478364	3473768	3473815	3486975	3487091	0,3,10,14,15,6	0,0,2,0,0,0	0,12,14,14,11,9	0,0,0,0,0,0	236	149	1	1.0	NA,1.0,0.759,1.0,1.0,1.0	NA,1.0,1.0,1.0,1.0,1.0	-0.048
ENSMUSG00000024908	Ppp6r3	19	-	3478277	3478364	3473768	3473866	3484830	3484852	0,78,146,159,101,151	0,4,0,8,2,6	0,89,119,124,134,106	0,12,7,0,1,12	236	149	1	1.0	NA,0.925,1.0,0.926,0.97,0.941	NA,0.824,0.915,1.0,0.988,0.848	0.037
ENSMUSG00000024908	Ppp6r3	19	-	3484830	3484916	3473768	3473815	3486975	3487091	0,62,68,117,68,125	0,0,2,0,0,0	1,61,93,79,63,81	0,0,0,0,0,0	235	149	1	1.0	NA,1.0,0.956,1.0,1.0,1.0	1.0,1.0,1.0,1.0,1.0,1.0	-0.009
ENSMUSG00000024908	Ppp6r3	19	-	3484830	3484916	3477775	3478364	3486975	3487091	0,116,173,237,149,251	0,0,0,1,0,0	1,150,181,165,150,163	0,0,0,0,0,0	235	149	1	1.0	NA,1.0,1.0,0.993,1.0,1.0	1.0,1.0,1.0,1.0,1.0,1.0	-0.001
ENSMUSG00000024908	Ppp6r3	19	-	3507241	3507355	3496521	3496651	3511928	3512041	6,123,153,246,178,190	0,0,1,0,0,0	0,197,158,140,166,201	0,0,2,0,0,4	263	149	1	1.0	1.0,1.0,0.989,1.0,1.0,1.0	NA,1.0,0.978,1.0,1.0,0.966	0.009
ENSMUSG00000024908	Ppp6r3	19	-	3511928	3512041	3507241	3507355	3514653	3514719	0,120,122,222,138,157	0,0,0,0,0,0	0,193,158,124,117,162	0,0,0,1,0,0	262	149	1	1.0	NA,1.0,1.0,1.0,1.0,1.0	NA,1.0,1.0,0.986,1.0,1.0	0.003
ENSMUSG00000024908	Ppp6r3	19	-	3514653	3514719	3511494	3512041	3518244	3518382	0,95,107,172,103,143	0,0,0,0,0,1	0,162,138,120,80,115	0,0,0,0,0,0	215	149	1	1.0	NA,1.0,1.0,1.0,1.0,0.99	NA,1.0,1.0,1.0,1.0,1.0	-0.002
ENSMUSG00000024908	Ppp6r3	19	-	3518244	3518382	3514653	3514719	3521733	3521747	0,125,151,171,112,176	0,2,0,0,0,0	0,189,171,161,103,147	0,1,2,0,2,0	287	149	1	1.0	NA,0.97,1.0,1.0,1.0,1.0	NA,0.99,0.978,1.0,0.964,1.0	0.008
ENSMUSG00000024908	Ppp6r3	19	-	3521733	3521920	3514653	3514719	3526701	3526929	0,102,114,158,98,158	0,0,0,0,0,1	0,103,112,124,119,116	0,0,0,0,0,0	336	149	1	1.0	NA,1.0,1.0,1.0,1.0,0.986	NA,1.0,1.0,1.0,1.0,1.0	-0.003
ENSMUSG00000024908	Ppp6r3	19	-	3526701	3526929	3521733	3521920	3544107	3544255	0,115,157,198,127,198	0,3,0,0,0,0	0,137,146,166,132,144	0,0,1,0,0,0	377	149	1	1.0	NA,0.938,1.0,1.0,1.0,1.0	NA,1.0,0.983,1.0,1.0,1.0	-0.009
ENSMUSG00000024908	Ppp6r3	19	-	3526701	3526934	3521733	3521920	3544107	3544255	0,191,246,323,194,306	0,3,0,0,0,0	0,217,212,243,202,224	0,0,1,0,0,0	382	149	1	1.0	NA,0.961,1.0,1.0,1.0,1.0	NA,1.0,0.988,1.0,1.0,1.0	-0.005
ENSMUSG00000024908	Ppp6r3	19	-	3527570	3527675	3526760	3526934	3544107	3544255	0,0,0,0,0,2	0,80,94,128,70,116	0,1,0,1,2,1	0,81,70,80,70,81	254	149	1	1.0	NA,0.0,0.0,0.0,0.0,0.01	NA,0.007,0.0,0.007,0.016,0.007	-0.005
ENSMUSG00000024908	Ppp6r3	19	-	3544107	3544255	3526701	3526934	3575640	3575696	0,140,162,203,122,198	0,15,12,25,9,13	0,143,127,153,112,122	0,15,8,13,17,18	297	149	1	1.0	NA,0.824,0.871,0.803,0.872,0.884	NA,0.827,0.888,0.855,0.768,0.773	0.029
ENSMUSG00000024589	Nedd4l	18	+	65167513	65167573	65165571	65165646	65172274	65172406	0,13,21,6,12,22	0,34,26,53,50,70	0,8,1,0,11,5	0,47,45,42,52,51	209	149	1	1.0	NA,0.214,0.365,0.075,0.146,0.183	NA,0.108,0.016,0.0,0.131,0.065	0.133
ENSMUSG00000024589	Nedd4l	18	+	65172274	65172406	65165571	65165646	65172915	65173035	0,77,76,118,111,148	0,0,0,2,0,0	3,105,96,96,106,118	0,0,0,0,0,0	281	149	1	1.0	NA,1.0,1.0,0.969,1.0,1.0	1.0,1.0,1.0,1.0,1.0,1.0	-0.006
ENSMUSG00000024589	Nedd4l	18	+	65174044	65174242	65172915	65173035	65178918	65178996	0,121,164,195,144,184	0,0,0,0,0,1	2,174,161,139,189,162	0,0,0,0,0,0	347	149	1	1.0	NA,1.0,1.0,1.0,1.0,0.988	1.0,1.0,1.0,1.0,1.0,1.0	-0.002
ENSMUSG00000024589	Nedd4l	18	+	65178918	65178996	65174044	65174242	65181327	65181382	0,78,83,127,80,106	0,0,0,0,0,1	2,93,76,89,131,88	0,0,0,1,0,0	227	149	1	1.0	NA,1.0,1.0,1.0,1.0,0.986	1.0,1.0,1.0,0.983,1.0,1.0	0.0
ENSMUSG00000024589	Nedd4l	18	+	65198630	65198726	65195914	65195985	65203875	65203949	35,123,95,151,84,173	0,2,0,0,0,0	41,132,137,130,169,87	0,0,0,0,0,0	245	149	1	1.0	1.0,0.974,1.0,1.0,1.0,1.0	1.0,1.0,1.0,1.0,1.0,1.0	-0.004
ENSMUSG00000024589	Nedd4l	18	+	65208391	65208499	65208048	65208108	65209652	65209749	81,130,121,184,105,168	0,0,0,2,0,0	125,164,136,117,205,119	0,0,0,0,1,1	257	149	1	1.0	1.0,1.0,1.0,0.982,1.0,1.0	1.0,1.0,1.0,1.0,0.992,0.986	0.001
ENSMUSG00000055660	Mettl4	17	-	94735335	94735510	94733546	94733653	94739453	94739523	29,27,21,25,12,39	0,0,0,0,0,1	12,23,26,25,19,19	0,1,0,0,0,0	324	149	1	1.0	1.0,1.0,1.0,1.0,1.0,0.947	1.0,0.914,1.0,1.0,1.0,1.0	0.006
ENSMUSG00000055660	Mettl4	17	-	94740385	94740755	94739453	94739523	94747616	94748417	12,25,35,69,20,51	0,0,0,0,0,1	10,13,31,38,32,31	0,0,0,0,0,0	519	149	1	1.0	1.0,1.0,1.0,1.0,1.0,0.936	1.0,1.0,1.0,1.0,1.0,1.0	-0.011
ENSMUSG00000055660	Mettl4	17	-	94743931	94743994	94740385	94740755	94747616	94748417	0,0,10,19,9,15	0,4,5,0,4,2	0,20,19,9,17,12	0,0,0,0,1,0	212	149	1	1.0	NA,0.0,0.584,1.0,0.613,0.841	NA,1.0,1.0,1.0,0.923,1.0	-0.377
ENSMUSG00000034709	Ppp1r21	17	+	88542844	88542913	88530117	88530318	88545320	88545467	21,70,85,116,72,117	0,0,0,0,0,0	1,89,98,99,100,101	0,0,2,0,0,0	218	149	1	1.0	1.0,1.0,1.0,1.0,1.0,1.0	1.0,1.0,0.971,1.0,1.0,1.0	0.005
ENSMUSG00000034709	Ppp1r21	17	+	88545320	88545467	88542844	88542913	88547567	88547669	26,136,182,246,143,221	0,0,0,0,0,0	10,194,198,198,212,181	0,0,0,3,0,0	296	149	1	1.0	1.0,1.0,1.0,1.0,1.0,1.0	1.0,1.0,1.0,0.971,1.0,1.0	0.005
ENSMUSG00000034709	Ppp1r21	17	+	88549790	88549849	88549493	88549658	88550661	88550756	2,108,123,186,97,202	0,0,0,0,0,0	23,129,132,164,195,125	0,0,0,0,1,0	208	149	1	1.0	1.0,1.0,1.0,1.0,1.0,1.0	1.0,1.0,1.0,1.0,0.993,1.0	0.001
ENSMUSG00000034709	Ppp1r21	17	+	88550661	88550756	88549790	88549849	88554849	88554902	2,123,137,203,124,221	0,0,0,1,0,0	24,142,141,177,190,125	0,0,0,0,1,0	244	149	1	1.0	1.0,1.0,1.0,0.992,1.0,1.0	1.0,1.0,1.0,1.0,0.991,1.0	0.0
ENSMUSG00000034709	Ppp1r21	17	+	88575191	88575284	88572602	88572755	88577137	88577380	41,137,153,279,122,218	0,1,0,0,0,0	43,185,174,181,264,232	0,0,0,0,0,0	242	149	1	1.0	1.0,0.988,1.0,1.0,1.0,1.0	1.0,1.0,1.0,1.0,1.0,1.0	-0.002
ENSMUSG00000034709	Ppp1r21	17	+	88580434	88580551	88578729	88578814	88582414	88582513	126,201,208,268,193,227	0,0,0,0,0,0	114,238,200,218,310,181	0,0,0,0,0,2	266	149	1	1.0	1.0,1.0,1.0,1.0,1.0,1.0	1.0,1.0,1.0,1.0,1.0,0.981	0.003
ENSMUSG00000034709	Ppp1r21	17	+	88582414	88582513	88580434	88580551	88583852	88583981	133,183,189,228,182,219	0,0,0,0,0,0	125,226,206,190,330,199	0,0,0,0,7,5	248	149	1	1.0	1.0,1.0,1.0,1.0,1.0,1.0	1.0,1.0,1.0,1.0,0.966,0.96	0.012
ENSMUSG00000005371	Fbxo11	17	-	87992257	87992356	87990858	87992175	87992818	87992927	3,139,166,192,139,191	0,0,0,0,0,1	23,201,150,155,232,145	0,0,1,0,0,0	248	149	1	1.0	1.0,1.0,1.0,1.0,1.0,0.991	1.0,1.0,0.989,1.0,1.0,1.0	0.0
ENSMUSG00000005371	Fbxo11	17	-	87993146	87993254	87992818	87992927	87993736	87993847	0,149,179,223,142,237	0,0,0,0,0,1	10,216,181,171,259,162	0,0,0,0,0,1	257	149	1	1.0	NA,1.0,1.0,1.0,1.0,0.993	1.0,1.0,1.0,1.0,1.0,0.989	0.0
ENSMUSG00000005371	Fbxo11	17	-	87997330	87997416	87996266	87996343	87997512	87997635	0,123,155,240,138,227	0,0,0,2,0,0	0,202,182,160,181,166	0,0,0,0,0,0	235	149	1	1.0	NA,1.0,1.0,0.987,1.0,1.0	NA,1.0,1.0,1.0,1.0,1.0	-0.003
ENSMUSG00000005371	Fbxo11	17	-	88010935	88011068	88009203	88009310	88011292	88011376	0,115,110,170,121,181	0,0,0,0,0,0	0,120,119,92,121,99	0,0,0,0,4,0	282	149	1	1.0	NA,1.0,1.0,1.0,1.0,1.0	NA,1.0,1.0,1.0,0.941,1.0	0.012
ENSMUSG00000005371	Fbxo11	17	-	88014405	88014547	88012556	88012686	88015398	88015480	0,70,81,120,85,109	0,0,0,2,1,1	0,87,90,65,88,78	0,0,0,5,4,0	291	149	1	1.0	NA,1.0,1.0,0.968,0.978,0.982	NA,1.0,1.0,0.869,0.918,1.0	0.028
ENSMUSG00000005371	Fbxo11	17	-	88014405	88014550	88012556	88012686	88015398	88015480	0,97,112,129,84,125	0,0,0,2,1,1	1,113,102,104,127,101	0,0,0,5,4,0	294	149	1	1.0	NA,1.0,1.0,0.97,0.977,0.984	1.0,1.0,1.0,0.913,0.941,1.0	0.011
ENSMUSG00000005370	Msh6	17	+	87980190	87980390	87975049	87975405	87983444	87983614	0,44,65,76,53,76	0,0,1,0,0,0	0,68,65,64,50,57	0,0,0,0,0,0	349	149	1	1.0	NA,1.0,0.965,1.0,1.0,1.0	NA,1.0,1.0,1.0,1.0,1.0	-0.007
ENSMUSG00000005370	Msh6	17	+	87990193	87990348	87989426	87989516	87990430	87990630	106,87,59,79,80,99	0,0,0,0,0,2	95,73,65,84,198,64	0,0,0,0,0,0	304	149	1	1.0	1.0,1.0,1.0,1.0,1.0,0.96	1.0,1.0,1.0,1.0,1.0,1.0	-0.007
ENSMUSG00000053080	2700081O15Rik	19	+	7421254	7421644	7420066	7420561	7421913	7422462	0,13,6,4,18,23	0,0,0,2,0,0	0,9,27,2,17,27	0,0,0,0,0,0	539	149	1	1.0	NA,1.0,1.0,0.356,1.0,1.0	NA,1.0,1.0,1.0,1.0,1.0	-0.129
ENSMUSG00000085287	4833418N02Rik	17	-	87277411	87277582	87276445	87276474	87280558	87280762	0,1,0,1,0,4	0,0,0,3,1,1	0,1,4,3,3,3	2,0,0,4,2,1	320	149	1	1.0	NA,1.0,NA,0.134,0.0,0.651	0.0,1.0,1.0,0.259,0.411,0.583	-0.096
ENSMUSG00000085287	4833418N02Rik	17	-	87277411	87277582	87276445	87276474	87282173	87282500	0,0,0,5,1,0	0,0,0,1,0,0	0,0,2,3,2,3	0,0,0,0,0,0	320	149	1	1.0	NA,NA,NA,0.7,1.0,NA	NA,NA,1.0,1.0,1.0,1.0	-0.15
ENSMUSG00000085287	4833418N02Rik	17	-	87280558	87280762	87276445	87276474	87282173	87282814	0,3,2,5,1,7	0,0,0,1,0,0	5,3,6,7,3,3	0,0,0,0,0,0	353	149	1	1.0	NA,1.0,1.0,0.679,1.0,1.0	1.0,1.0,1.0,1.0,1.0,1.0	-0.064
ENSMUSG00000085287	4833418N02Rik	17	-	87280558	87280762	87277411	87277582	87282173	87282814	0,4,2,3,0,10	0,0,0,5,1,0	3,4,8,4,2,2	0,0,0,1,0,0	353	149	1	1.0	NA,1.0,1.0,0.202,0.0,1.0	1.0,1.0,1.0,0.628,1.0,1.0	-0.298
ENSMUSG00000024145	Pigf	17	-	87008802	87008911	86997255	86997567	87020400	87020517	137,63,80,84,76,82	0,0,0,0,0,0	60,94,64,97,106,66	0,3,0,0,0,0	258	149	1	1.0	1.0,1.0,1.0,1.0,1.0,1.0	1.0,0.948,1.0,1.0,1.0,1.0	0.009
ENSMUSG00000024145	Pigf	17	-	87021858	87021950	87020400	87020517	87023664	87023913	22,64,95,84,84,112	0,0,1,0,0,0	16,109,59,93,127,92	0,0,0,0,0,0	241	149	1	1.0	1.0,1.0,0.983,1.0,1.0,1.0	1.0,1.0,1.0,1.0,1.0,1.0	-0.003
ENSMUSG00000024127	Prepl	17	-	85068884	85069101	85066147	85066297	85070427	85070603	41,88,80,101,89,103	0,1,0,0,0,0	12,113,99,80,118,94	0,0,1,0,2,0	366	149	1	1.0	1.0,0.973,1.0,1.0,1.0,1.0	1.0,1.0,0.976,1.0,0.96,1.0	0.006
ENSMUSG00000024127	Prepl	17	-	85088339	85088875	85083192	85083315	85090105	85090267	0,95,72,101,71,134	0,15,11,21,14,12	0,71,106,91,95,86	0,8,17,15,21,9	685	149	1	1.0	NA,0.579,0.587,0.511,0.525,0.708	NA,0.659,0.576,0.569,0.496,0.675	-0.013
ENSMUSG00000061130	Ppm1b	17	+	84993679	84994539	84958000	84958394	85003265	85003383	158,629,988,1126,818,1024	0,0,0,0,0,0	107,826,891,744,845,854	0,0,0,0,1,0	1009	149	1	1.0	1.0,1.0,1.0,1.0,1.0,1.0	1.0,1.0,1.0,1.0,0.992,1.0	0.001
ENSMUSG00000061130	Ppm1b	17	+	85005508	85005566	85004911	85005023	85015408	85017128	50,93,140,153,80,129	0,0,0,0,0,0	40,134,122,123,156,127	0,0,3,1,0,0	207	149	1	1.0	1.0,1.0,1.0,1.0,1.0,1.0	1.0,1.0,0.967,0.989,1.0,1.0	0.007
ENSMUSG00000061130	Ppm1b	17	+	85023031	85023079	85005508	85005566	85023695	85023991	18,2,19,22,13,9	82,7,22,24,18,34	16,9,8,10,17,14	33,18,22,16,29,18	197	149	1	1.0	0.142,0.178,0.395,0.409,0.353,0.167	0.268,0.274,0.216,0.321,0.307,0.37	-0.019
ENSMUSG00000024248	Cox7a2l	17	-	83503930	83503999	83501918	83502737	83504099	83504228	39,27,51,64,43,57	839,1071,1239,1878,1034,1697	51,49,40,46,68,50	887,1155,1288,1132,1836,1164	218	149	1	1.0	0.031,0.017,0.027,0.023,0.028,0.022	0.038,0.028,0.021,0.027,0.025,0.029	-0.003
ENSMUSG00000024248	Cox7a2l	17	-	83504099	83504228	83501918	83502737	83514203	83514333	1315,2021,2395,3566,1856,3219	0,8,15,15,0,7	1444,2225,2378,2110,3212,2197	5,9,7,6,7,10	278	149	1	1.0	1.0,0.993,0.988,0.992,1.0,0.996	0.994,0.993,0.995,0.995,0.996,0.992	0.001
ENSMUSG00000032624	Eml4	17	+	83425257	83425431	83421605	83421735	83427222	83427351	0,13,28,31,21,31	0,0,0,0,0,0	0,28,19,25,22,39	0,0,0,1,0,0	323	149	1	1.0	NA,1.0,1.0,1.0,1.0,1.0	NA,1.0,1.0,0.92,1.0,1.0	0.016
ENSMUSG00000032624	Eml4	17	+	83427222	83427351	83421605	83421735	83427999	83428025	0,7,17,11,9,17	0,1,0,0,0,0	0,9,25,20,12,9	0,3,0,0,0,0	278	149	1	1.0	NA,0.79,1.0,1.0,1.0,1.0	NA,0.617,1.0,1.0,1.0,1.0	0.035
ENSMUSG00000032624	Eml4	17	+	83428215	83428248	83427999	83428025	83440030	83440154	0,16,24,17,10,25	0,0,1,0,0,0	0,14,26,29,14,10	0,1,0,0,1,0	182	149	1	1.0	NA,1.0,0.952,1.0,1.0,1.0	NA,0.92,1.0,1.0,0.92,1.0	0.022
ENSMUSG00000032624	Eml4	17	+	83456994	83457062	83456241	83456373	83461528	83461617	0,42,31,49,23,42	0,0,0,1,0,5	0,62,29,46,41,46	0,1,0,3,0,2	217	149	1	1.0	NA,1.0,1.0,0.971,1.0,0.852	NA,0.977,1.0,0.913,1.0,0.94	-0.001
ENSMUSG00000032624	Eml4	17	+	83473045	83473133	83463497	83463595	83473649	83473748	0,36,42,54,33,37	0,0,0,0,0,0	0,76,56,33,46,37	0,0,0,0,0,2	237	149	1	1.0	NA,1.0,1.0,1.0,1.0,1.0	NA,1.0,1.0,1.0,1.0,0.921	0.016
ENSMUSG00000024247	Pkdcc	17	+	83220033	83220156	83215291	83216104	83220965	83221237	64,52,71,45,14,37	0,1,0,4,0,2	19,47,46,13,71,41	0,2,0,0,3,0	272	149	1	1.0	1.0,0.966,1.0,0.86,1.0,0.91	1.0,0.928,1.0,1.0,0.928,1.0	-0.02
ENSMUSG00000024247	Pkdcc	17	+	83221789	83221869	83220965	83221237	83223782	83223956	15,14,23,29,20,30	0,0,0,0,0,1	14,31,29,7,42,26	0,0,0,0,2,0	229	149	1	1.0	1.0,1.0,1.0,1.0,1.0,0.951	1.0,1.0,1.0,1.0,0.932,1.0	0.003
ENSMUSG00000024247	Pkdcc	17	+	83222125	83222198	83221789	83221869	83223782	83223956	1,9,9,14,12,18	0,1,1,3,4,1	12,23,15,6,23,15	4,0,2,0,5,1	222	149	1	1.0	1.0,0.858,0.858,0.758,0.668,0.924	0.668,1.0,0.834,1.0,0.755,0.91	-0.017
ENSMUSG00000024247	Pkdcc	17	+	83222125	83222230	83221789	83221869	83223782	83223956	47,48,60,78,45,62	0,1,1,3,4,1	53,69,55,42,70,70	4,0,2,0,5,1	254	149	1	1.0	1.0,0.966,0.972,0.938,0.868,0.973	0.886,1.0,0.942,1.0,0.891,0.976	0.004
ENSMUSG00000054640	Slc8a1	17	-	81437744	81437813	81432643	81432774	81441772	81441790	0,6,19,4,6,10	0,34,48,86,43,115	0,8,9,6,5,2	0,53,43,30,41,59	218	149	1	1.0	NA,0.108,0.213,0.031,0.087,0.056	NA,0.094,0.125,0.12,0.077,0.023	0.011
ENSMUSG00000054640	Slc8a1	17	-	81445486	81445593	81441772	81441790	81647808	81649607	0,1,0,7,3,0	0,2,0,1,1,0	0,2,0,4,5,0	0,0,0,0,0,0	256	149	1	1.0	NA,0.225,NA,0.803,0.636,NA	NA,1.0,NA,1.0,1.0,NA	-0.445
ENSMUSG00000024246	Thumpd2	17	-	81032631	81032740	81026326	81026970	81037497	81037612	28,20,20,30,11,29	0,0,0,0,0,0	21,36,35,42,38,29	0,0,0,0,0,2	258	149	1	1.0	1.0,1.0,1.0,1.0,1.0,1.0	1.0,1.0,1.0,1.0,1.0,0.893	0.018
ENSMUSG00000024246	Thumpd2	17	-	81037497	81037612	81032631	81032740	81038104	81038176	17,21,16,26,17,18	0,0,0,0,0,0	20,26,23,36,31,28	0,0,0,0,1,0	264	149	1	1.0	1.0,1.0,1.0,1.0,1.0,1.0	1.0,1.0,1.0,1.0,0.946,1.0	0.009
ENSMUSG00000024242	Map4k3	17	-	80582561	80582617	80580511	80581935	80584720	80584791	0,200,305,319,209,280	0,0,0,0,1,0	1,371,295,313,334,212	0,0,0,0,0,1	205	149	1	1.0	NA,1.0,1.0,1.0,0.993,1.0	1.0,1.0,1.0,1.0,1.0,0.994	-0.0
ENSMUSG00000024242	Map4k3	17	-	80582561	80582617	80580511	80581935	80592921	80593014	0,38,94,88,72,93	0,0,0,0,0,1	1,102,94,83,95,63	0,0,0,0,0,0	205	149	1	1.0	NA,1.0,1.0,1.0,1.0,0.985	1.0,1.0,1.0,1.0,1.0,1.0	-0.003
ENSMUSG00000024242	Map4k3	17	-	80584720	80584791	80580511	80581935	80592921	80593014	0,84,103,113,65,98	0,0,0,0,0,1	0,146,113,109,109,99	0,0,0,0,0,0	220	149	1	1.0	NA,1.0,1.0,1.0,1.0,0.985	NA,1.0,1.0,1.0,1.0,1.0	-0.003
ENSMUSG00000024242	Map4k3	17	-	80584720	80584791	80582561	80582617	80592921	80593014	0,246,313,346,204,285	0,0,0,1,0,0	0,414,316,340,347,244	0,0,4,2,0,0	220	149	1	1.0	NA,1.0,1.0,0.996,1.0,1.0	NA,1.0,0.982,0.991,1.0,1.0	0.005
ENSMUSG00000024242	Map4k3	17	-	80605959	80606020	80605766	80605884	80609751	80609831	0,207,184,243,133,314	0,0,0,4,2,3	5,282,248,243,178,160	3,2,0,3,1,0	210	149	1	1.0	NA,1.0,1.0,0.977,0.979,0.987	0.542,0.99,1.0,0.983,0.992,1.0	0.071
ENSMUSG00000024242	Map4k3	17	-	80612030	80612115	80609751	80609831	80613467	80613509	0,165,213,280,139,269	0,0,0,2,0,0	5,285,217,251,192,177	0,0,0,0,0,0	234	149	1	1.0	NA,1.0,1.0,0.989,1.0,1.0	1.0,1.0,1.0,1.0,1.0,1.0	-0.002
ENSMUSG00000024242	Map4k3	17	-	80618293	80618347	80616485	80616528	80618556	80618595	9,158,203,248,142,200	0,6,3,9,8,11	10,211,262,238,210,157	0,15,4,16,9,7	203	149	1	1.0	1.0,0.951,0.98,0.953,0.929,0.93	1.0,0.912,0.98,0.916,0.945,0.943	0.008
ENSMUSG00000024242	Map4k3	17	-	80624055	80624114	80618556	80618595	80629285	80629348	0,107,105,132,87,88	0,0,0,0,0,0	0,113,164,111,104,90	0,1,0,0,0,0	208	149	1	1.0	NA,1.0,1.0,1.0,1.0,1.0	NA,0.988,1.0,1.0,1.0,1.0	0.002
ENSMUSG00000024242	Map4k3	17	-	80624055	80624114	80618556	80618595	80630414	80630473	2,142,176,202,109,140	0,0,0,4,3,1	4,176,205,204,137,126	0,1,0,0,3,3	208	149	1	1.0	1.0,1.0,1.0,0.973,0.963,0.99	1.0,0.992,1.0,1.0,0.97,0.968	-0.001
ENSMUSG00000024242	Map4k3	17	-	80629285	80629348	80618556	80618595	80630414	80630473	0,15,12,24,16,17	0,0,0,4,3,1	0,20,22,16,16,18	0,1,0,0,3,3	212	149	1	1.0	NA,1.0,1.0,0.808,0.789,0.923	NA,0.934,1.0,1.0,0.789,0.808	-0.002
ENSMUSG00000024242	Map4k3	17	-	80629285	80629348	80624055	80624114	80630414	80630473	0,72,52,84,55,58	2,92,111,130,62,94	0,76,103,57,66,67	4,120,122,135,85,85	212	149	1	1.0	0.0,0.355,0.248,0.312,0.384,0.302	0.0,0.308,0.372,0.229,0.353,0.356	-0.003
ENSMUSG00000024242	Map4k3	17	-	80629285	80629348	80624055	80624114	80636719	80636798	0,22,17,24,10,15	0,1,3,0,0,1	0,21,30,17,27,17	3,0,1,4,2,2	212	149	1	1.0	NA,0.939,0.799,1.0,1.0,0.913	0.0,1.0,0.955,0.749,0.905,0.857	0.186
ENSMUSG00000024242	Map4k3	17	-	80630414	80630473	80624055	80624114	80636719	80636798	2,141,153,190,96,139	0,1,3,0,0,1	8,169,178,193,120,128	3,0,1,4,2,2	208	149	1	1.0	1.0,0.99,0.973,1.0,1.0,0.99	0.656,1.0,0.992,0.972,0.977,0.979	0.063
ENSMUSG00000024242	Map4k3	17	-	80630414	80630473	80624055	80624114	80644131	80644242	2,30,37,56,26,47	0,0,0,0,1,1	4,47,55,79,47,35	0,1,0,0,0,0	208	149	1	1.0	1.0,1.0,1.0,1.0,0.949,0.971	1.0,0.971,1.0,1.0,1.0,1.0	-0.008
ENSMUSG00000024242	Map4k3	17	-	80630414	80630473	80629285	80629348	80636719	80636798	0,99,77,119,80,87	0,0,0,0,1,0	4,104,130,102,74,93	0,0,0,1,0,0	208	149	1	1.0	NA,1.0,1.0,1.0,0.983,1.0	1.0,1.0,1.0,0.986,1.0,1.0	-0.001
ENSMUSG00000024242	Map4k3	17	-	80636719	80636798	80624055	80624114	80644131	80644242	0,83,65,97,65,74	0,0,0,0,1,1	8,66,89,99,64,76	0,1,0,0,0,0	228	149	1	1.0	NA,1.0,1.0,1.0,0.977,0.98	1.0,0.977,1.0,1.0,1.0,1.0	-0.005
ENSMUSG00000024242	Map4k3	17	-	80636719	80636798	80630414	80630473	80644131	80644242	0,220,198,278,162,194	0,0,0,0,0,1	12,226,252,237,163,204	0,0,0,2,0,0	228	149	1	1.0	NA,1.0,1.0,1.0,1.0,0.992	1.0,1.0,1.0,0.987,1.0,1.0	0.001
ENSMUSG00000024242	Map4k3	17	-	80663991	80664082	80655856	80655921	80680867	80680925	0,109,194,223,109,178	0,0,0,10,2,0	0,226,160,173,110,166	0,0,7,0,3,0	240	149	1	1.0	NA,1.0,1.0,0.933,0.971,1.0	NA,1.0,0.934,1.0,0.958,1.0	0.002
ENSMUSG00000024242	Map4k3	17	-	80680867	80680925	80663991	80664082	80727793	80728093	0,89,152,205,111,148	0,0,0,0,0,2	0,185,136,127,102,125	0,0,0,0,0,0	207	149	1	1.0	NA,1.0,1.0,1.0,1.0,0.982	NA,1.0,1.0,1.0,1.0,1.0	-0.004
ENSMUSG00000024241	Sos1	17	-	80406690	80406958	80399740	80399859	80408245	80408362	0,90,86,125,102,99	0,0,0,0,0,0	6,87,66,99,55,99	0,0,0,0,6,0	417	149	1	1.0	NA,1.0,1.0,1.0,1.0,1.0	1.0,1.0,1.0,1.0,0.766,1.0	0.039
ENSMUSG00000045257	Morn2	17	+	80292324	80292378	80290202	80290337	80294469	80294576	25,22,24,20,22,21	0,3,0,0,0,0	13,29,23,28,42,11	0,0,0,0,0,0	203	149	1	1.0	1.0,0.843,1.0,1.0,1.0,1.0	1.0,1.0,1.0,1.0,1.0,1.0	-0.026
ENSMUSG00000045257	Morn2	17	+	80295512	80295649	80294469	80294576	80297253	80297473	38,29,21,40,27,41	0,0,0,1,0,0	46,32,26,32,57,29	0,0,0,0,0,1	286	149	1	1.0	1.0,1.0,1.0,0.954,1.0,1.0	1.0,1.0,1.0,1.0,1.0,0.938	0.003
ENSMUSG00000035051	Dhx57	17	-	80251231	80251508	80250019	80250115	80253086	80253287	0,74,91,91,61,66	0,0,0,0,0,0	16,67,65,89,84,64	0,0,0,2,0,0	426	149	1	1.0	NA,1.0,1.0,1.0,1.0,1.0	1.0,1.0,1.0,0.94,1.0,1.0	0.01
ENSMUSG00000035051	Dhx57	17	-	80258073	80258190	80255551	80255648	80260221	80260430	0,45,62,56,61,83	0,0,0,0,0,0	2,50,51,33,31,44	0,0,1,0,0,0	266	149	1	1.0	NA,1.0,1.0,1.0,1.0,1.0	1.0,1.0,0.966,1.0,1.0,1.0	0.006
ENSMUSG00000035051	Dhx57	17	-	80278222	80278381	80275849	80276035	80281195	80281428	0,67,73,77,51,72	0,1,1,0,0,0	0,48,60,50,33,63	0,0,0,0,0,0	308	149	1	1.0	NA,0.97,0.972,1.0,1.0,1.0	NA,1.0,1.0,1.0,1.0,1.0	-0.012
ENSMUSG00000036368	Rmdn2	17	+	79627461	79628379	79621769	79621772	79650301	79650305	0,2,4,0,0,0	0,7,24,24,30,20	0,0,0,2,2,2	1,21,9,24,19,12	1067	149	1	1.0	NA,0.038,0.023,0.0,0.0,0.0	0.0,0.0,0.0,0.012,0.014,0.023	0.004
ENSMUSG00000036368	Rmdn2	17	+	79650301	79650476	79621305	79621772	79651698	79651801	0,36,44,61,68,58	0,0,0,0,0,0	1,67,39,39,60,25	0,0,0,0,1,0	324	149	1	1.0	NA,1.0,1.0,1.0,1.0,1.0	1.0,1.0,1.0,1.0,0.965,1.0	0.006
ENSMUSG00000024084	Qpct	17	+	79063927	79064074	79051905	79052388	79070672	79070951	32,453,512,600,368,642	0,18,0,18,8,17	47,612,708,515,582,529	0,14,22,6,7,14	296	149	1	1.0	1.0,0.927,1.0,0.944,0.959,0.95	1.0,0.957,0.942,0.977,0.977,0.95	-0.004
ENSMUSG00000024070	Prkd3	17	-	78954473	78954741	78952676	78952762	78956521	78956620	17,131,162,197,91,124	0,1,1,0,1,0	16,155,126,123,172,108	0,7,0,0,4,2	417	149	1	1.0	1.0,0.979,0.983,1.0,0.97,1.0	1.0,0.888,1.0,1.0,0.939,0.951	0.026
ENSMUSG00000024070	Prkd3	17	-	78971359	78971483	78968039	78968117	78972402	78972586	0,58,94,80,58,111	0,0,0,0,0,0	6,115,71,72,97,111	0,0,0,1,0,0	273	149	1	1.0	NA,1.0,1.0,1.0,1.0,1.0	1.0,1.0,1.0,0.975,1.0,1.0	0.004
ENSMUSG00000024070	Prkd3	17	-	78975374	78975567	78974734	78974812	78981773	78981931	0,72,148,113,78,149	0,0,0,0,2,1	6,87,115,118,85,96	0,4,0,0,0,0	342	149	1	1.0	NA,1.0,1.0,1.0,0.944,0.985	1.0,0.905,1.0,1.0,1.0,1.0	0.002
ENSMUSG00000024070	Prkd3	17	-	79008259	79008395	78985214	78985353	79012623	79013541	0,0,0,2,0,0	0,36,31,23,31,42	0,0,0,0,0,0	0,66,34,46,28,35	285	149	1	1.0	NA,0.0,0.0,0.043,0.0,0.0	NA,0.0,0.0,0.0,0.0,0.0	0.009
ENSMUSG00000024081	Cebpz	17	-	78921634	78921721	78920721	78920780	78922129	78922314	185,126,116,171,97,170	0,0,0,0,0,0	172,144,124,135,244,118	0,0,1,0,0,0	236	149	1	1.0	1.0,1.0,1.0,1.0,1.0,1.0	1.0,1.0,0.987,1.0,1.0,1.0	0.002
ENSMUSG00000024081	Cebpz	17	-	78922129	78922314	78921634	78921721	78922513	78922571	137,130,131,197,115,200	4,2,3,5,5,2	166,175,165,170,286,138	11,4,9,3,14,5	334	149	1	1.0	0.939,0.967,0.951,0.946,0.911,0.978	0.871,0.951,0.891,0.962,0.901,0.925	0.032
ENSMUSG00000024081	Cebpz	17	-	78923235	78923336	78922513	78922571	78924445	78924512	56,82,111,159,76,120	0,0,0,0,0,0	50,110,88,114,183,101	0,0,0,2,0,0	250	149	1	1.0	1.0,1.0,1.0,1.0,1.0,1.0	1.0,1.0,1.0,0.971,1.0,1.0	0.005
ENSMUSG00000024079	Eif2ak2	17	-	78858500	78858632	78856566	78856668	78863838	78864019	0,65,84,96,62,76	0,1,0,0,2,0	2,85,92,76,109,77	0,0,0,0,0,0	281	149	1	1.0	NA,0.972,1.0,1.0,0.943,1.0	1.0,1.0,1.0,1.0,1.0,1.0	-0.017
ENSMUSG00000024079	Eif2ak2	17	-	78865301	78865421	78863838	78864019	78866314	78866437	1,49,83,84,76,72	0,0,0,1,0,0	2,79,97,85,84,63	0,0,0,0,0,0	269	149	1	1.0	1.0,1.0,1.0,0.979,1.0,1.0	1.0,1.0,1.0,1.0,1.0,1.0	-0.003
ENSMUSG00000024077	Strn	17	-	78657883	78658024	78656907	78657015	78660043	78660211	0,99,82,140,75,115	0,0,0,0,2,0	0,121,102,146,85,81	0,0,0,0,0,0	290	149	1	1.0	NA,1.0,1.0,1.0,0.951,1.0	NA,1.0,1.0,1.0,1.0,1.0	-0.01
ENSMUSG00000024077	Strn	17	-	78664618	78664794	78663060	78663108	78667121	78667258	0,88,92,112,70,109	0,0,0,0,0,0	0,95,97,90,66,86	0,1,0,0,0,0	325	149	1	1.0	NA,1.0,1.0,1.0,1.0,1.0	NA,0.978,1.0,1.0,1.0,1.0	0.004
ENSMUSG00000024077	Strn	17	-	78670354	78670441	78669750	78669894	78672575	78672686	0,2,0,7,1,1	0,22,44,27,38,53	0,0,0,0,4,4	1,37,56,28,20,32	236	149	1	1.0	NA,0.054,0.0,0.141,0.016,0.012	0.0,0.0,0.0,0.0,0.112,0.073	0.014
ENSMUSG00000002017	Fam98a	17	-	75541195	75541380	75540110	75540191	75544747	75544882	0,65,103,119,105,131	0,0,0,1,0,0	2,102,102,117,96,111	0,2,0,0,0,0	334	149	1	1.0	NA,1.0,1.0,0.982,1.0,1.0	1.0,0.958,1.0,1.0,1.0,1.0	0.003
ENSMUSG00000001870	Ltbp1	17	+	75179036	75179204	75151264	75151434	75225155	75225380	14,11,4,7,10,12	0,0,0,0,0,1	0,11,18,13,17,21	0,0,0,0,0,0	317	149	1	1.0	1.0,1.0,1.0,1.0,1.0,0.849	NA,1.0,1.0,1.0,1.0,1.0	-0.025
ENSMUSG00000001870	Ltbp1	17	+	75310155	75310278	75296223	75296343	75312975	75313098	0,17,8,29,34,64	0,0,0,0,0,0	10,44,46,29,72,49	0,0,0,0,2,0	272	149	1	1.0	NA,1.0,1.0,1.0,1.0,1.0	1.0,1.0,1.0,1.0,0.952,1.0	0.008
ENSMUSG00000001870	Ltbp1	17	+	75315002	75315125	75312975	75313098	75320970	75321093	0,15,16,15,26,55	0,0,0,0,0,1	0,30,41,43,65,34	0,4,0,0,0,0	272	149	1	1.0	NA,1.0,1.0,1.0,1.0,0.968	NA,0.804,1.0,1.0,1.0,1.0	0.033
ENSMUSG00000001870	Ltbp1	17	+	75348743	75348869	75327196	75327322	75352686	75352830	0,41,14,18,28,42	0,4,0,7,2,0	0,38,33,20,76,46	0,2,0,2,1,0	275	149	1	1.0	NA,0.847,1.0,0.582,0.884,1.0	NA,0.911,1.0,0.844,0.976,1.0	-0.084
ENSMUSG00000001870	Ltbp1	17	+	75348743	75348869	75327196	75327322	75359289	75359469	0,14,9,13,14,17	0,0,0,0,1,6	0,16,18,16,29,25	0,0,0,4,0,0	275	149	1	1.0	NA,1.0,1.0,1.0,0.884,0.606	NA,1.0,1.0,0.684,1.0,1.0	-0.039
ENSMUSG00000001870	Ltbp1	17	+	75352686	75352830	75327196	75327322	75359289	75359469	0,21,19,26,31,34	0,0,0,0,1,6	1,22,19,24,72,44	0,0,0,4,0,0	293	149	1	1.0	NA,1.0,1.0,1.0,0.94,0.742	1.0,1.0,1.0,0.753,1.0,1.0	-0.022
ENSMUSG00000001870	Ltbp1	17	+	75352686	75352830	75348743	75348869	75359289	75359469	0,44,25,24,45,59	0,0,1,0,2,0	1,42,34,26,118,65	0,0,0,0,0,0	293	149	1	1.0	NA,1.0,0.927,1.0,0.92,1.0	1.0,1.0,1.0,1.0,1.0,1.0	-0.031
ENSMUSG00000001870	Ltbp1	17	+	75385072	75385195	75364338	75364509	75389429	75389579	0,38,17,19,49,54	0,0,0,0,2,0	9,43,34,34,76,31	0,0,0,0,0,0	272	149	1	1.0	NA,1.0,1.0,1.0,0.931,1.0	1.0,1.0,1.0,1.0,1.0,1.0	-0.014
ENSMUSG00000039193	Nlrc4	17	-	74453052	74453166	74447957	74448218	74459005	74459142	7,27,35,46,32,57	0,0,0,0,0,2	0,45,37,31,17,51	0,0,0,0,0,0	263	149	1	1.0	1.0,1.0,1.0,1.0,1.0,0.942	NA,1.0,1.0,1.0,1.0,1.0	-0.01
ENSMUSG00000024069	Slc30a6	17	+	74404003	74404088	74401911	74401998	74405684	74405727	0,77,91,89,86,78	0,0,0,0,0,0	0,98,86,78,94,77	0,0,1,2,0,1	234	149	1	1.0	NA,1.0,1.0,1.0,1.0,1.0	NA,1.0,0.982,0.961,1.0,0.98	0.015
ENSMUSG00000024069	Slc30a6	17	+	74410285	74410428	74409352	74409388	74412273	74412322	0,30,15,23,7,42	0,0,0,0,0,2	1,19,31,14,44,31	0,0,0,0,0,0	292	149	1	1.0	NA,1.0,1.0,1.0,1.0,0.915	1.0,1.0,1.0,1.0,1.0,1.0	-0.017
ENSMUSG00000024069	Slc30a6	17	+	74410333	74410428	74409352	74409388	74412273	74412322	0,49,42,47,25,80	0,0,0,0,0,2	1,49,61,30,87,50	0,0,0,0,0,0	244	149	1	1.0	NA,1.0,1.0,1.0,1.0,0.961	1.0,1.0,1.0,1.0,1.0,1.0	-0.008
ENSMUSG00000024069	Slc30a6	17	+	74412273	74412322	74409825	74410428	74412606	74412724	0,53,38,41,13,72	0,0,0,0,0,0	1,38,42,32,78,40	0,0,1,0,0,0	198	149	1	1.0	NA,1.0,1.0,1.0,1.0,1.0	1.0,1.0,0.969,1.0,1.0,1.0	0.005
ENSMUSG00000024069	Slc30a6	17	+	74415619	74415722	74412606	74412726	74418619	74418667	0,54,64,53,32,78	0,0,0,1,0,0	5,64,64,63,106,64	0,0,0,0,0,0	252	149	1	1.0	NA,1.0,1.0,0.969,1.0,1.0	1.0,1.0,1.0,1.0,1.0,1.0	-0.006
ENSMUSG00000024069	Slc30a6	17	+	74418619	74418667	74415619	74415722	74423016	74424009	0,4,8,8,3,9	0,0,0,2,0,0	0,7,5,8,11,8	0,0,1,2,0,0	197	149	1	1.0	NA,1.0,1.0,0.752,1.0,1.0	NA,1.0,0.791,0.752,1.0,1.0	0.042
ENSMUSG00000024069	Slc30a6	17	+	74419531	74419600	74418619	74418667	74423016	74424009	0,36,73,68,34,72	0,0,0,0,0,0	12,59,74,58,65,78	0,0,0,0,2,0	218	149	1	1.0	NA,1.0,1.0,1.0,1.0,1.0	1.0,1.0,1.0,1.0,0.957,1.0	0.007
ENSMUSG00000058704	Memo1	17	-	74217026	74217103	74202260	74202365	74225431	74225574	13,194,194,328,173,249	2,0,11,0,2,5	40,230,206,213,326,181	0,0,7,0,0,0	226	149	1	1.0	0.811,1.0,0.921,1.0,0.983,0.97	1.0,1.0,0.951,1.0,1.0,1.0	-0.044
ENSMUSG00000058704	Memo1	17	-	74217026	74217103	74202260	74202365	74241904	74242016	13,88,82,140,84,129	0,1,0,7,0,0	18,96,97,84,156,77	0,0,0,0,4,0	226	149	1	1.0	1.0,0.983,1.0,0.93,1.0,1.0	1.0,1.0,1.0,1.0,0.963,1.0	-0.008
ENSMUSG00000058704	Memo1	17	-	74220487	74220540	74217026	74217103	74225431	74225574	0,0,0,0,0,0	0,107,114,188,89,120	0,0,0,0,4,0	22,134,110,131,171,105	202	149	1	1.0	NA,0.0,0.0,0.0,0.0,0.0	0.0,0.0,0.0,0.0,0.017,0.0	-0.003
ENSMUSG00000058704	Memo1	17	-	74225431	74225574	74202260	74202365	74241904	74242016	4,104,146,174,121,168	0,1,0,7,0,0	15,116,143,132,225,128	0,0,0,0,4,0	292	149	1	1.0	1.0,0.982,1.0,0.927,1.0,1.0	1.0,1.0,1.0,1.0,0.966,1.0	-0.009
ENSMUSG00000058704	Memo1	17	-	74225431	74225574	74202260	74202365	74255227	74255296	2,4,12,4,2,7	0,0,0,0,0,0	0,0,6,2,3,0	0,0,0,0,0,2	292	149	1	1.0	1.0,1.0,1.0,1.0,1.0,1.0	NA,NA,1.0,1.0,1.0,0.0	0.25
ENSMUSG00000058704	Memo1	17	-	74225431	74225574	74217026	74217103	74241904	74242016	2,211,249,362,208,283	0,1,2,0,0,0	37,250,246,263,396,233	0,0,1,2,1,1	292	149	1	1.0	1.0,0.991,0.985,1.0,1.0,1.0	1.0,1.0,0.992,0.985,0.995,0.992	0.002
ENSMUSG00000058704	Memo1	17	-	74241904	74242016	74202260	74202365	74255227	74255296	0,1,2,7,0,0	0,0,0,0,0,0	0,0,1,1,4,0	0,0,0,0,0,2	261	149	1	1.0	NA,1.0,1.0,1.0,NA,NA	NA,NA,1.0,1.0,1.0,0.0	0.25
ENSMUSG00000058704	Memo1	17	-	74241904	74242016	74225431	74225574	74244974	74245087	6,214,267,340,220,363	0,0,0,0,0,1	25,279,254,267,419,266	0,2,0,0,0,0	261	149	1	1.0	1.0,1.0,1.0,1.0,1.0,0.995	1.0,0.988,1.0,1.0,1.0,1.0	0.001
ENSMUSG00000058704	Memo1	17	-	74241904	74242016	74225431	74225574	74255227	74255296	2,75,95,139,94,122	0,4,1,4,0,2	16,80,105,105,176,91	0,0,0,2,3,0	261	149	1	1.0	1.0,0.915,0.982,0.952,1.0,0.972	1.0,1.0,1.0,0.968,0.971,1.0	-0.02
ENSMUSG00000058704	Memo1	17	-	74244974	74245087	74225431	74225574	74255227	74255296	1,125,143,172,112,211	0,4,1,4,0,2	8,175,138,123,199,138	0,0,0,2,3,0	262	149	1	1.0	1.0,0.947,0.988,0.961,1.0,0.984	1.0,1.0,1.0,0.972,0.974,1.0	-0.011
ENSMUSG00000058704	Memo1	17	-	74244974	74245087	74241904	74242016	74255227	74255296	5,264,320,373,238,451	0,0,5,0,0,0	17,372,288,286,441,315	0,0,1,1,0,0	262	149	1	1.0	1.0,1.0,0.973,1.0,1.0,1.0	1.0,1.0,0.994,0.994,1.0,1.0	-0.002
ENSMUSG00000039770	Ypel5	17	+	72839715	72839950	72836452	72836791	72846278	72846341	0,3,0,5,5,4	11,172,247,370,182,317	0,2,5,3,9,6	42,251,230,243,295,232	384	149	1	1.0	0.0,0.007,0.0,0.005,0.011,0.005	0.0,0.003,0.008,0.005,0.012,0.01	-0.002
ENSMUSG00000039770	Ypel5	17	+	72839715	72839950	72837312	72837708	72846278	72846341	0,3,0,4,6,3	0,28,25,36,11,30	0,2,4,2,9,5	4,23,23,14,27,25	384	149	1	1.0	NA,0.04,0.0,0.041,0.175,0.037	0.0,0.033,0.063,0.053,0.115,0.072	0.003
ENSMUSG00000039770	Ypel5	17	+	72839715	72839950	72837535	72837819	72846278	72846341	0,4,0,4,5,3	0,9,14,16,9,13	0,2,4,3,9,3	0,7,15,0,0,0	384	149	1	1.0	NA,0.147,0.0,0.088,0.177,0.082	NA,0.1,0.094,1.0,1.0,1.0	-0.54
ENSMUSG00000085492	Trmt61b	17	-	71590487	71590522	71588556	71588984	71597935	71598253	7,19,13,9,17,15	0,3,1,4,3,3	11,13,15,16,19,10	0,3,0,3,1,5	184	149	1	1.0	1.0,0.837,0.913,0.646,0.821,0.802	1.0,0.778,1.0,0.812,0.939,0.618	-0.021
ENSMUSG00000024056	Ndc80	17	-	71501508	71501601	71500271	71500402	71504765	71504855	19,45,56,96,77,53	0,0,0,0,0,0	63,70,74,49,101,67	0,0,0,0,1,0	242	149	1	1.0	1.0,1.0,1.0,1.0,1.0,1.0	1.0,1.0,1.0,1.0,0.984,1.0	0.003
ENSMUSG00000024056	Ndc80	17	-	71512392	71512499	71511344	71511489	71512933	71513108	18,11,46,28,38,44	0,0,0,0,1,0	5,36,26,19,30,28	0,0,0,0,1,0	256	149	1	1.0	1.0,1.0,1.0,1.0,0.957,1.0	1.0,1.0,1.0,1.0,0.946,1.0	0.002
ENSMUSG00000024056	Ndc80	17	-	71512392	71512499	71511344	71511489	71514188	71514282	18,33,86,66,67,77	0,0,2,0,0,1	6,62,70,53,70,54	0,0,1,1,0,0	256	149	1	1.0	1.0,1.0,0.962,1.0,1.0,0.978	1.0,1.0,0.976,0.969,1.0,1.0	-0.001
ENSMUSG00000024056	Ndc80	17	-	71514188	71514282	71511344	71511489	71517543	71517633	0,11,25,22,30,36	0,0,0,0,0,0	0,14,28,14,26,20	0,0,0,1,0,0	243	149	1	1.0	NA,1.0,1.0,1.0,1.0,1.0	NA,1.0,1.0,0.896,1.0,1.0	0.021
ENSMUSG00000024056	Ndc80	17	-	71523391	71523443	71521027	71521151	71523581	71523659	0,0,0,0,0,4	0,20,34,37,23,40	0,0,0,1,2,0	1,48,42,26,24,28	201	149	1	1.0	NA,0.0,0.0,0.0,0.0,0.069	0.0,0.0,0.0,0.028,0.058,0.0	-0.001
ENSMUSG00000024056	Ndc80	17	-	71523581	71523659	71521027	71521151	71525632	71525742	4,28,49,62,40,71	0,0,0,1,0,0	5,83,72,47,51,53	0,0,0,0,0,0	227	149	1	1.0	1.0,1.0,1.0,0.976,1.0,1.0	1.0,1.0,1.0,1.0,1.0,1.0	-0.004
ENSMUSG00000024053	Emilin2	17	-	71255118	71255214	71252173	71253093	71255979	71256012	107,196,268,339,225,358	0,0,0,0,0,1	153,339,295,242,440,257	0,0,0,0,1,0	245	149	1	1.0	1.0,1.0,1.0,1.0,1.0,0.995	1.0,1.0,1.0,1.0,0.996,1.0	-0.0
ENSMUSG00000024053	Emilin2	17	-	71255118	71255247	71252171	71253093	71255979	71256012	177,433,670,829,560,806	0,0,0,0,0,1	248,716,666,541,1070,606	0,0,0,0,1,0	278	149	1	1.0	1.0,1.0,1.0,1.0,1.0,0.998	1.0,1.0,1.0,1.0,0.998,1.0	0.0
ENSMUSG00000024053	Emilin2	17	-	71273373	71275287	71256323	71256692	71280673	71280849	427,3907,5135,6861,4439,6699	0,0,6,2,2,0	679,5367,5347,4811,6983,5427	0,0,0,3,4,0	2063	149	1	1.0	1.0,1.0,0.984,0.996,0.994,1.0	1.0,1.0,1.0,0.991,0.992,1.0	-0.002
ENSMUSG00000024053	Emilin2	17	-	71273373	71275287	71256323	71256692	71310148	71310271	400,3693,4797,6479,4210,6329	0,0,0,0,0,0	654,5040,5028,4585,6578,5075	0,0,0,1,0,0	2063	149	1	1.0	1.0,1.0,1.0,1.0,1.0,1.0	1.0,1.0,1.0,0.997,1.0,1.0	0.001
ENSMUSG00000024053	Emilin2	17	-	71280673	71280849	71256323	71256692	71310148	71310271	13,270,350,405,276,399	0,0,0,0,0,0	52,354,396,328,437,385	0,0,0,1,0,0	325	149	1	1.0	1.0,1.0,1.0,1.0,1.0,1.0	1.0,1.0,1.0,0.993,1.0,1.0	0.001
ENSMUSG00000024053	Emilin2	17	-	71280673	71280849	71273373	71275287	71310148	71310271	40,484,682,785,503,769	0,0,0,0,0,0	77,681,715,551,841,737	0,0,0,0,3,0	325	149	1	1.0	1.0,1.0,1.0,1.0,1.0,1.0	1.0,1.0,1.0,1.0,0.992,1.0	0.001
ENSMUSG00000117315	AC154218.2	17	+	71179014	71179181	71174298	71174368	71180688	71181987	0,0,2,1,0,0	0,0,0,0,0,0	0,0,1,0,0,0	0,0,0,2,0,0	316	149	1	1.0	NA,NA,1.0,1.0,NA,NA	NA,NA,1.0,0.0,NA,NA	0.5
ENSMUSG00000024049	Myom1	17	+	71082202	71082496	71080773	71080895	71084237	71084434	0,11,20,6,10,16	0,0,0,2,0,0	0,23,5,18,18,13	0,0,0,0,0,0	443	149	1	1.0	NA,1.0,1.0,0.502,1.0,1.0	NA,1.0,1.0,1.0,1.0,1.0	-0.1
ENSMUSG00000024049	Myom1	17	+	71120645	71120682	71117293	71117457	71121125	71121148	11,8,3,0,0,11	0,0,0,0,2,0	5,1,1,3,12,3	0,0,0,0,0,0	186	149	1	1.0	1.0,1.0,1.0,NA,0.0,1.0	1.0,1.0,1.0,1.0,1.0,1.0	-0.2
ENSMUSG00000117098	AC154187.2	17	-	70975458	70975620	70974118	70974496	70977047	70977246	1431,2147,2414,3529,2029,3098	0,0,0,0,0,0	1775,2837,2524,2618,3910,2360	0,0,0,1,0,0	311	149	1	1.0	1.0,1.0,1.0,1.0,1.0,1.0	1.0,1.0,1.0,0.999,1.0,1.0	0.0
ENSMUSG00000117098	AC154187.2	17	-	70996696	70996895	70996109	70996271	71002107	71002208	1380,3472,3899,5566,3469,5384	0,0,1,0,0,0	2388,4658,4211,3837,6825,4316	0,0,0,0,0,0	348	149	1	1.0	1.0,1.0,0.999,1.0,1.0,1.0	1.0,1.0,1.0,1.0,1.0,1.0	-0.0
ENSMUSG00000024044	Epb41l3	17	+	69265904	69266432	69262179	69262346	69270610	69270664	0,0,0,2,2,2	0,59,32,42,55,74	0,0,0,1,0,0	4,71,40,71,93,44	677	149	1	1.0	NA,0.0,0.0,0.01,0.008,0.006	0.0,0.0,0.0,0.003,0.0,0.0	0.004
ENSMUSG00000024044	Epb41l3	17	+	69270610	69270664	69262125	69262346	69274703	69274895	0,78,45,65,69,95	0,0,0,0,0,0	4,79,53,93,114,66	0,0,0,0,0,2	203	149	1	1.0	NA,1.0,1.0,1.0,1.0,1.0	1.0,1.0,1.0,1.0,1.0,0.96	0.007
ENSMUSG00000024044	Epb41l3	17	+	69270610	69270664	69262125	69262346	69284538	69284916	0,18,12,20,14,23	0,0,0,0,1,0	1,34,13,29,31,16	0,0,0,0,0,1	203	149	1	1.0	NA,1.0,1.0,1.0,0.911,1.0	1.0,1.0,1.0,1.0,1.0,0.922	-0.005
ENSMUSG00000024044	Epb41l3	17	+	69274100	69274166	69270610	69270664	69274703	69274895	0,0,0,0,0,0	0,60,33,45,60,72	0,3,2,0,1,2	3,58,40,72,91,50	215	149	1	1.0	NA,0.0,0.0,0.0,0.0,0.0	0.0,0.035,0.033,0.0,0.008,0.027	-0.017
ENSMUSG00000024044	Epb41l3	17	+	69274703	69274895	69262188	69262346	69284538	69284916	5,58,32,83,61,110	0,0,0,0,1,0	10,87,56,89,109,82	0,0,0,0,0,1	341	149	1	1.0	1.0,1.0,1.0,1.0,0.964,1.0	1.0,1.0,1.0,1.0,1.0,0.973	-0.001
ENSMUSG00000024044	Epb41l3	17	+	69274703	69274895	69270610	69270664	69284538	69284916	5,118,65,128,121,182	0,0,0,0,5,0	13,145,96,161,200,130	0,13,0,8,8,0	341	149	0.710771163888	1.0	1.0,1.0,1.0,1.0,0.914,1.0	1.0,0.83,1.0,0.898,0.916,1.0	0.045
ENSMUSG00000024044	Epb41l3	17	+	69281032	69281107	69274703	69274895	69283884	69284007	0,0,1,4,8,4	0,1,0,2,3,5	0,0,5,2,10,13	0,1,4,2,6,3	224	149	1	1.0	NA,0.0,1.0,0.571,0.639,0.347	NA,0.0,0.454,0.399,0.526,0.742	0.087
ENSMUSG00000024044	Epb41l3	17	+	69281032	69281107	69274703	69274895	69284538	69284916	0,0,0,3,3,3	5,44,25,56,33,75	1,0,2,5,15,7	10,60,45,61,78,61	224	149	1	1.0	0.0,0.0,0.0,0.034,0.057,0.026	0.062,0.0,0.029,0.052,0.113,0.071	-0.035
ENSMUSG00000024044	Epb41l3	17	+	69283884	69284007	69274703	69274895	69284538	69284890	0,4,0,7,10,18	5,44,25,56,33,75	0,2,7,5,16,9	10,60,45,61,78,61	272	149	1	1.0	0.0,0.047,0.0,0.064,0.142,0.116	0.0,0.018,0.079,0.043,0.101,0.075	0.009
ENSMUSG00000024044	Epb41l3	17	+	69283884	69284007	69281032	69281107	69284538	69284890	0,3,1,6,12,15	0,0,0,0,0,1	0,1,6,3,12,12	1,0,0,3,7,0	272	149	1	1.0	NA,1.0,1.0,1.0,1.0,0.892	0.0,1.0,1.0,0.354,0.484,1.0	0.339
ENSMUSG00000024044	Epb41l3	17	+	69287611	69287728	69287256	69287337	69288850	69289324	10,24,29,43,27,59	9,25,13,34,16,50	7,43,41,36,71,65	0,26,21,23,35,31	266	149	0.358542156295	1.0	0.384,0.35,0.555,0.415,0.486,0.398	1.0,0.481,0.522,0.467,0.532,0.54	-0.159
ENSMUSG00000023460	Rab12	17	-	66497343	66497448	66494511	66495803	66498018	66498108	0,306,242,390,205,338	0,0,0,0,0,0	21,281,311,347,354,294	0,0,0,0,1,0	254	149	1	1.0	NA,1.0,1.0,1.0,1.0,1.0	1.0,1.0,1.0,1.0,0.995,1.0	0.001
ENSMUSG00000023460	Rab12	17	-	66497343	66497448	66494511	66495803	66500309	66500448	0,153,103,163,83,154	0,0,0,0,0,0	10,112,138,149,167,135	0,2,0,0,0,0	254	149	1	1.0	NA,1.0,1.0,1.0,1.0,1.0	1.0,0.97,1.0,1.0,1.0,1.0	0.005
ENSMUSG00000023460	Rab12	17	-	66498018	66498108	66494511	66495803	66500309	66500448	0,98,90,138,57,102	0,0,0,0,0,0	9,96,96,100,99,102	0,2,0,0,0,0	239	149	1	1.0	NA,1.0,1.0,1.0,1.0,1.0	1.0,0.968,1.0,1.0,1.0,1.0	0.005
ENSMUSG00000023460	Rab12	17	-	66498018	66498108	66497343	66497448	66500309	66500448	0,251,229,366,179,285	0,0,0,1,0,0	20,265,270,293,285,261	0,0,0,0,0,0	239	149	1	1.0	NA,1.0,1.0,0.996,1.0,1.0	1.0,1.0,1.0,1.0,1.0,1.0	-0.001
ENSMUSG00000023460	Rab12	17	-	66504988	66505178	66500348	66500448	66506032	66506093	0,2,5,3,2,2	0,110,112,179,101,156	0,3,1,3,4,7	11,114,133,101,142,122	339	149	1	1.0	NA,0.008,0.019,0.007,0.009,0.006	0.0,0.011,0.003,0.013,0.012,0.025	-0.001
ENSMUSG00000035842	Ddx11	17	+	66139027	66139074	66138086	66138239	66139397	66139477	0,17,5,11,5,4	0,0,0,0,0,0	0,20,18,5,5,10	0,0,0,1,0,0	196	149	1	1.0	NA,1.0,1.0,1.0,1.0,1.0	NA,1.0,1.0,0.792,1.0,1.0	0.042
ENSMUSG00000035842	Ddx11	17	+	66140188	66140233	66139397	66139477	66140350	66140418	0,3,4,15,6,9	0,0,0,0,0,0	0,6,5,0,11,4	0,0,1,2,0,0	194	149	1	1.0	NA,1.0,1.0,1.0,1.0,1.0	NA,1.0,0.793,0.0,1.0,1.0	0.241
ENSMUSG00000035842	Ddx11	17	+	66144177	66144290	66143618	66143772	66147667	66147740	0,13,18,19,18,39	0,0,0,0,1,0	5,10,15,24,13,17	0,0,0,0,0,0	262	149	1	1.0	NA,1.0,1.0,1.0,0.911,1.0	1.0,1.0,1.0,1.0,1.0,1.0	-0.018
ENSMUSG00000035842	Ddx11	17	+	66150573	66150728	66150330	66150409	66150802	66151389	17,21,43,34,27,19	0,0,0,0,0,1	16,23,33,20,36,28	0,0,0,0,0,0	304	149	1	1.0	1.0,1.0,1.0,1.0,1.0,0.903	1.0,1.0,1.0,1.0,1.0,1.0	-0.016
ENSMUSG00000034647	Ankrd12	17	-	65970149	65970337	65968012	65968174	65972296	65972392	7,26,30,45,24,56	17,9,5,8,2,10	1,50,38,54,43,33	0,6,2,6,7,5	337	149	0.088866434886	1.0	0.154,0.561,0.726,0.713,0.841,0.712	1.0,0.787,0.894,0.799,0.731,0.745	-0.208
ENSMUSG00000034647	Ankrd12	17	-	65970149	65970337	65968012	65968174	65976020	65976115	7,10,4,16,14,14	0,0,0,0,0,1	0,23,24,4,16,9	1,0,0,0,0,0	337	149	1	1.0	1.0,1.0,1.0,1.0,1.0,0.861	0.0,1.0,1.0,1.0,1.0,1.0	0.143
ENSMUSG00000034647	Ankrd12	17	-	65971526	65971703	65970149	65970337	65972296	65972392	0,1,1,2,0,0	0,16,26,29,12,42	0,0,2,1,1,2	1,27,14,50,27,24	326	149	1	1.0	NA,0.028,0.017,0.031,0.0,0.0	0.0,0.0,0.061,0.009,0.017,0.037	-0.005
ENSMUSG00000034647	Ankrd12	17	-	65972296	65972392	65965697	65970337	65976020	65976115	0,31,46,60,23,70	0,0,0,0,2,0	1,51,34,68,57,47	0,0,0,0,0,0	245	149	1	1.0	NA,1.0,1.0,1.0,0.875,1.0	1.0,1.0,1.0,1.0,1.0,1.0	-0.025
ENSMUSG00000034647	Ankrd12	17	-	65972296	65972392	65968012	65968174	65976020	65976115	11,22,25,39,13,38	0,0,0,0,0,1	0,31,22,25,37,28	1,0,0,0,0,0	245	149	1	1.0	1.0,1.0,1.0,1.0,1.0,0.959	0.0,1.0,1.0,1.0,1.0,1.0	0.16
ENSMUSG00000034647	Ankrd12	17	-	65972296	65972392	65968012	65968174	65979501	65979600	11,5,6,8,2,10	0,0,0,1,0,1	0,6,0,8,6,5	0,0,0,0,1,0	245	149	1	1.0	1.0,1.0,1.0,0.83,1.0,0.859	NA,1.0,NA,1.0,0.785,1.0	0.002
ENSMUSG00000034647	Ankrd12	17	-	65976020	65976164	65972296	65972392	65979501	65979600	0,40,65,88,34,73	0,0,3,0,0,4	0,90,64,75,91,55	0,1,0,3,0,2	293	149	1	1.0	NA,1.0,0.917,1.0,1.0,0.903	NA,0.979,1.0,0.927,1.0,0.933	-0.004
ENSMUSG00000034647	Ankrd12	17	-	66042532	66042601	66036797	66037639	66049785	66049933	0,5,3,6,4,4	7,1,29,17,17,27	0,12,1,8,4,2	2,24,27,6,20,28	218	149	1	1.0	0.0,0.774,0.066,0.194,0.139,0.092	0.0,0.255,0.025,0.477,0.12,0.047	0.057
ENSMUSG00000034647	Ankrd12	17	-	66050625	66050835	66049785	66049933	66052953	66053091	0,1,1,2,0,0	0,14,12,23,6,25	0,0,2,2,0,0	0,23,24,31,7,15	359	149	1	1.0	NA,0.029,0.033,0.035,0.0,0.0	NA,0.0,0.033,0.026,0.0,0.0	0.008
ENSMUSG00000061950	Ppp4r1	17	+	65783623	65783668	65783354	65783449	65803159	65803295	0,17,38,43,20,33	0,0,0,0,0,0	0,29,35,16,26,22	0,0,0,0,0,1	194	149	1	1.0	NA,1.0,1.0,1.0,1.0,1.0	NA,1.0,1.0,1.0,1.0,0.944	0.011
ENSMUSG00000061950	Ppp4r1	17	+	65783623	65783668	65783354	65783449	65803210	65803295	0,61,91,101,46,72	0,0,0,0,0,1	0,50,62,58,54,70	0,0,0,0,0,3	194	149	1	1.0	NA,1.0,1.0,1.0,1.0,0.982	NA,1.0,1.0,1.0,1.0,0.947	0.007
ENSMUSG00000061950	Ppp4r1	17	+	65810537	65810680	65803859	65803966	65811242	65811389	0,246,272,345,169,357	0,0,3,0,0,1	8,253,254,213,224,204	0,0,0,0,0,0	292	149	1	1.0	NA,1.0,0.979,1.0,1.0,0.995	1.0,1.0,1.0,1.0,1.0,1.0	-0.005
ENSMUSG00000061950	Ppp4r1	17	+	65811242	65811389	65803859	65803966	65813457	65813465	0,90,148,188,70,153	0,0,0,1,0,0	1,99,139,107,116,113	0,1,0,2,0,0	296	149	1	1.0	NA,1.0,1.0,0.99,1.0,1.0	1.0,0.98,1.0,0.964,1.0,1.0	0.007
ENSMUSG00000061950	Ppp4r1	17	+	65824259	65824789	65815922	65816050	65829374	65829547	1,569,717,840,628,841	0,0,0,0,0,0	31,614,624,598,648,605	0,2,0,0,0,0	679	149	1	1.0	1.0,1.0,1.0,1.0,1.0,1.0	1.0,0.985,1.0,1.0,1.0,1.0	0.003
ENSMUSG00000061950	Ppp4r1	17	+	65829374	65829547	65824259	65824789	65830996	65831027	0,280,393,418,293,378	0,6,0,1,0,7	9,284,304,307,325,308	0,0,0,1,1,3	322	149	1	1.0	NA,0.956,1.0,0.995,1.0,0.962	1.0,1.0,1.0,0.993,0.993,0.979	-0.012
ENSMUSG00000061950	Ppp4r1	17	+	65829870	65829990	65829374	65829547	65830996	65831092	0,1,11,18,11,28	0,118,155,152,126,145	0,11,12,23,34,16	4,93,98,103,110,114	269	149	1	1.0	NA,0.005,0.038,0.062,0.046,0.097	0.0,0.061,0.064,0.11,0.146,0.072	-0.026
ENSMUSG00000061950	Ppp4r1	17	+	65837889	65838024	65837683	65837804	65838817	65838959	27,252,285,322,187,379	0,0,0,10,1,0	46,239,251,216,301,246	0,4,0,0,0,1	284	149	1	1.0	1.0,1.0,1.0,0.944,0.99,1.0	1.0,0.969,1.0,1.0,1.0,0.992	-0.004
ENSMUSG00000061950	Ppp4r1	17	+	65838817	65838959	65837683	65837804	65840856	65841856	17,99,121,164,117,153	0,0,0,1,0,0	36,114,140,90,159,116	0,0,0,0,0,0	291	149	1	1.0	1.0,1.0,1.0,0.988,1.0,1.0	1.0,1.0,1.0,1.0,1.0,1.0	-0.002
ENSMUSG00000056515	Rab31	17	-	65667865	65667975	65651728	65654503	65696270	65696377	8,441,537,700,408,639	0,0,1,0,0,1	15,595,497,534,523,463	0,0,0,0,0,0	259	149	1	1.0	1.0,1.0,0.997,1.0,1.0,0.997	1.0,1.0,1.0,1.0,1.0,1.0	-0.001
ENSMUSG00000056515	Rab31	17	-	65696270	65696377	65667865	65667975	65717481	65717563	1,185,234,314,179,239	0,0,0,2,0,0	4,250,220,226,228,171	0,0,0,0,0,1	256	149	1	1.0	1.0,1.0,1.0,0.989,1.0,1.0	1.0,1.0,1.0,1.0,1.0,0.99	-0.0
ENSMUSG00000056515	Rab31	17	-	65697990	65698062	65696270	65696377	65717481	65717563	6,414,502,668,436,613	0,1,0,0,0,0	14,497,455,467,440,445	0,1,0,0,0,0	221	149	1	1.0	1.0,0.996,1.0,1.0,1.0,1.0	1.0,0.997,1.0,1.0,1.0,1.0	-0.0
ENSMUSG00000056515	Rab31	17	-	65717481	65717563	65697990	65698062	65722007	65722087	12,495,597,791,484,745	0,0,0,2,0,0	19,614,608,594,583,556	0,0,0,0,1,0	231	149	1	1.0	1.0,1.0,1.0,0.996,1.0,1.0	1.0,1.0,1.0,1.0,0.997,1.0	-0.0
ENSMUSG00000056515	Rab31	17	-	65722007	65722087	65697990	65698062	65772505	65772640	5,167,230,319,190,317	0,2,2,2,2,1	4,244,257,241,238,208	0,11,2,2,3,7	229	149	1	1.0	1.0,0.982,0.987,0.99,0.984,0.995	1.0,0.935,0.988,0.987,0.981,0.951	0.016
ENSMUSG00000024083	Pja2	17	-	64287527	64287642	64287000	64287122	64289932	64290044	25,200,198,226,132,225	0,0,1,0,0,0	36,189,169,194,200,142	0,0,0,4,0,0	264	149	1	1.0	1.0,1.0,0.991,1.0,1.0,1.0	1.0,1.0,1.0,0.965,1.0,1.0	0.004
ENSMUSG00000024083	Pja2	17	-	64297723	64297909	64292838	64293024	64308621	64309666	0,120,124,127,101,161	0,29,33,33,17,47	16,130,165,171,152,149	4,38,35,25,29,17	335	149	1	1.0	NA,0.648,0.626,0.631,0.725,0.604	0.64,0.603,0.677,0.753,0.7,0.796	-0.048
ENSMUSG00000023965	Fbxl17	17	-	63080420	63080563	63057451	63060411	63225024	63225101	18,131,180,224,144,249	0,0,0,1,5,3	32,223,179,156,215,147	0,3,5,0,0,2	292	149	1	1.0	1.0,1.0,1.0,0.991,0.936,0.977	1.0,0.974,0.948,1.0,1.0,0.974	0.001
ENSMUSG00000023965	Fbxl17	17	-	63225024	63225101	63080420	63080563	63356747	63356878	0,68,87,105,78,127	0,0,0,0,0,0	12,118,91,74,118,70	0,0,0,0,1,0	226	149	1	1.0	NA,1.0,1.0,1.0,1.0,1.0	1.0,1.0,1.0,1.0,0.987,1.0	0.002
ENSMUSG00000023965	Fbxl17	17	-	63487711	63487969	63471407	63471539	63490764	63490887	0,111,162,165,129,172	0,0,1,0,0,0	4,192,183,146,171,164	0,2,0,0,0,0	407	149	1	1.0	NA,1.0,0.983,1.0,1.0,1.0	1.0,0.972,1.0,1.0,1.0,1.0	0.001
ENSMUSG00000034116	Vav1	17	+	57279356	57279401	57279099	57279284	57295981	57296098	0,92,134,160,90,142	0,0,0,6,0,2	8,120,91,106,107,81	0,0,1,0,0,2	194	149	1	1.0	NA,1.0,1.0,0.953,1.0,0.982	1.0,1.0,0.986,1.0,1.0,0.969	-0.006
ENSMUSG00000034116	Vav1	17	+	57303014	57303147	57302264	57302350	57303833	57303943	88,656,817,1035,604,1036	0,9,7,21,1,3	227,906,771,865,1062,746	0,7,5,8,10,6	282	149	1	1.0	1.0,0.975,0.984,0.963,0.997,0.995	1.0,0.986,0.988,0.983,0.982,0.985	-0.002
ENSMUSG00000034116	Vav1	17	+	57305279	57305377	57304823	57304925	57305662	57305708	70,218,238,371,209,300	0,0,0,0,0,0	93,238,225,242,335,244	0,0,0,0,0,1	247	149	1	1.0	1.0,1.0,1.0,1.0,1.0,1.0	1.0,1.0,1.0,1.0,1.0,0.993	0.001
ENSMUSG00000034116	Vav1	17	+	57305458	57305481	57305279	57305377	57305662	57305708	149,381,418,605,327,520	0,0,0,1,0,0	205,433,402,417,621,381	0,0,0,0,0,0	172	149	1	1.0	1.0,1.0,1.0,0.998,1.0,1.0	1.0,1.0,1.0,1.0,1.0,1.0	-0.0
ENSMUSG00000034116	Vav1	17	+	57306106	57306243	57305662	57305708	57307033	57307099	344,545,740,975,542,847	0,0,0,0,0,0	406,763,595,671,964,588	0,0,0,0,0,2	286	149	1	1.0	1.0,1.0,1.0,1.0,1.0,1.0	1.0,1.0,1.0,1.0,1.0,0.994	0.001
ENSMUSG00000034116	Vav1	17	+	57309451	57309483	57307033	57307099	57315243	57315331	49,74,67,109,60,72	0,0,0,0,0,0	54,90,70,68,63,66	0,0,1,0,0,0	181	149	1	1.0	1.0,1.0,1.0,1.0,1.0,1.0	1.0,1.0,0.983,1.0,1.0,1.0	0.003
ENSMUSG00000034116	Vav1	17	+	57311783	57311900	57309451	57309483	57315243	57315331	603,621,755,1121,635,878	11,1,1,7,1,1	624,790,714,761,1101,707	0,5,1,1,0,1	266	149	1	1.0	0.968,0.997,0.998,0.989,0.997,0.998	1.0,0.989,0.998,0.998,1.0,0.997	-0.006
ENSMUSG00000034116	Vav1	17	+	57314243	57314580	57311895	57311934	57315243	57315331	0,3,11,15,2,7	0,0,0,0,0,0	0,5,5,13,12,7	0,0,0,1,0,0	486	149	1	1.0	NA,1.0,1.0,1.0,1.0,1.0	NA,1.0,1.0,0.799,1.0,1.0	0.04
ENSMUSG00000034116	Vav1	17	+	57315243	57315331	57311783	57311900	57318627	57318742	775,492,613,890,528,725	0,2,1,6,5,1	646,642,603,650,998,595	2,1,1,1,3,1	237	149	1	1.0	1.0,0.994,0.997,0.989,0.985,0.998	0.995,0.998,0.997,0.998,0.995,0.997	-0.003
ENSMUSG00000034116	Vav1	17	+	57318627	57318742	57311783	57311900	57324641	57324793	766,306,362,538,322,392	0,0,0,3,5,3	630,416,354,365,630,351	0,3,1,3,1,1	264	149	1	1.0	1.0,1.0,1.0,0.99,0.973,0.987	1.0,0.987,0.995,0.986,0.997,0.995	-0.002
ENSMUSG00000019487	Trip10	17	+	57250954	57251011	57250703	57250857	57253261	57253402	21,113,171,201,117,166	0,9,4,4,1,8	30,134,139,123,149,106	0,6,3,6,2,4	206	149	1	1.0	1.0,0.901,0.969,0.973,0.988,0.938	1.0,0.942,0.971,0.937,0.982,0.95	-0.002
ENSMUSG00000019487	Trip10	17	+	57254056	57254161	57253496	57253559	57254259	57254388	26,141,157,157,113,211	0,0,0,0,0,2	43,177,147,149,204,123	0,0,0,1,0,0	254	149	1	1.0	1.0,1.0,1.0,1.0,1.0,0.984	1.0,1.0,1.0,0.989,1.0,1.0	-0.001
ENSMUSG00000019487	Trip10	17	+	57255272	57255467	57255017	57255164	57257234	57257344	76,194,225,235,128,236	0,0,0,1,0,0	88,156,191,140,257,173	0,0,0,0,0,0	344	149	1	1.0	1.0,1.0,1.0,0.99,1.0,1.0	1.0,1.0,1.0,1.0,1.0,1.0	-0.002
ENSMUSG00000019487	Trip10	17	+	57256859	57257027	57255272	57255467	57257234	57257344	1,8,0,2,2,22	33,92,84,120,69,102	0,5,8,2,6,9	39,67,80,55,104,70	317	149	1	1.0	0.014,0.039,0.0,0.008,0.013,0.092	0.0,0.034,0.045,0.017,0.026,0.057	-0.002
ENSMUSG00000019487	Trip10	17	+	57261289	57261422	57257234	57257344	57261639	57261743	36,155,127,235,101,192	0,0,1,0,0,0	101,121,113,144,198,95	0,0,0,0,0,0	282	149	1	1.0	1.0,1.0,0.985,1.0,1.0,1.0	1.0,1.0,1.0,1.0,1.0,1.0	-0.003
ENSMUSG00000019487	Trip10	17	+	57261639	57261788	57260969	57261422	57262353	57262472	55,140,117,176,89,178	0,0,0,0,0,0	112,89,112,105,223,90	0,0,0,0,3,0	298	149	1	1.0	1.0,1.0,1.0,1.0,1.0,1.0	1.0,1.0,1.0,1.0,0.974,1.0	0.004
ENSMUSG00000005823	Gpr108	17	-	57236696	57236740	57236373	57236423	57236870	57237001	323,177,218,422,200,303	0,0,0,0,0,2	205,235,218,256,375,235	1,0,0,0,0,0	193	149	1	1.0	1.0,1.0,1.0,1.0,1.0,0.992	0.994,1.0,1.0,1.0,1.0,1.0	-0.0
ENSMUSG00000005823	Gpr108	17	-	57237423	57237497	57237205	57237323	57237850	57237926	109,227,252,360,283,318	0,0,1,0,0,0	105,253,271,288,384,269	0,0,0,0,0,0	223	149	1	1.0	1.0,1.0,0.994,1.0,1.0,1.0	1.0,1.0,1.0,1.0,1.0,1.0	-0.001
ENSMUSG00000005823	Gpr108	17	-	57242733	57242838	57238029	57238163	57242940	57243113	16,373,379,558,381,554	0,0,0,0,0,1	53,469,438,455,543,368	0,0,0,0,0,0	254	149	1	1.0	1.0,1.0,1.0,1.0,1.0,0.997	1.0,1.0,1.0,1.0,1.0,1.0	-0.001
ENSMUSG00000002661	Alkbh7	17	+	56998388	56998562	56997342	56997567	56998670	56998795	336,164,148,247,140,242	14,9,6,3,0,0	236,151,150,154,299,133	0,4,0,8,22,4	323	149	1	1.0	0.917,0.894,0.919,0.974,1.0,1.0	1.0,0.946,1.0,0.899,0.862,0.939	0.01
ENSMUSG00000002661	Alkbh7	17	+	56998388	56998562	56997342	56997567	56998929	56999322	175,102,98,179,83,144	0,1,0,0,0,2	95,87,96,93,170,86	4,4,0,0,0,1	323	149	1	1.0	1.0,0.979,1.0,1.0,1.0,0.971	0.916,0.909,1.0,1.0,1.0,0.975	0.025
ENSMUSG00000002661	Alkbh7	17	+	56998670	56998795	56997338	56997567	56998929	56999311	243,51,72,78,55,87	0,1,0,0,0,2	163,63,54,58,125,52	4,4,0,0,0,1	274	149	1	1.0	1.0,0.965,1.0,1.0,1.0,0.959	0.957,0.895,1.0,1.0,1.0,0.966	0.018
ENSMUSG00000002661	Alkbh7	17	+	56998670	56998795	56998388	56998562	56998929	56999311	390,104,116,143,112,185	0,0,0,0,0,0	303,123,107,111,232,95	1,0,0,0,0,0	274	149	1	1.0	1.0,1.0,1.0,1.0,1.0,1.0	0.994,1.0,1.0,1.0,1.0,1.0	0.001
ENSMUSG00000002372	Ranbp3	17	+	56686005	56686061	56673293	56673411	56692520	56692721	0,21,35,54,33,39	0,0,0,0,0,0	7,37,37,26,18,34	0,0,1,0,0,0	205	149	1	1.0	NA,1.0,1.0,1.0,1.0,1.0	1.0,1.0,0.964,1.0,1.0,1.0	0.006
ENSMUSG00000002372	Ranbp3	17	+	56691744	56691882	56686005	56686061	56692520	56692721	0,0,1,0,0,2	0,17,31,53,29,34	0,1,0,4,4,0	6,36,29,21,18,32	287	149	1	1.0	NA,0.0,0.016,0.0,0.0,0.03	0.0,0.014,0.0,0.09,0.103,0.0	-0.025
ENSMUSG00000002372	Ranbp3	17	+	56692520	56692721	56686005	56686061	56696601	56696638	0,70,97,119,75,105	9,59,66,105,72,103	15,103,106,60,74,98	4,65,53,60,61,59	350	149	0.389417217781	1.0	0.0,0.336,0.385,0.325,0.307,0.303	0.615,0.403,0.46,0.299,0.341,0.414	-0.146
ENSMUSG00000002372	Ranbp3	17	+	56701022	56701088	56696717	56696789	56702762	56702890	8,39,45,87,52,83	0,2,1,8,0,2	2,44,53,42,64,66	0,1,0,4,0,5	215	149	1	1.0	1.0,0.931,0.969,0.883,1.0,0.966	1.0,0.968,1.0,0.879,1.0,0.901	0.0
ENSMUSG00000002372	Ranbp3	17	+	56701448	56701541	56701022	56701088	56702762	56702890	9,191,218,213,195,291	0,0,2,16,6,15	22,165,207,159,212,163	0,6,11,4,9,18	242	149	1	1.0	1.0,1.0,0.985,0.891,0.952,0.923	1.0,0.944,0.921,0.961,0.935,0.848	0.024
ENSMUSG00000002372	Ranbp3	17	+	56705456	56705570	56701022	56702890	56706861	56706965	59,190,198,298,162,283	0,0,0,0,0,0	28,225,211,155,257,207	0,0,1,0,0,0	263	149	1	1.0	1.0,1.0,1.0,1.0,1.0,1.0	1.0,1.0,0.992,1.0,1.0,1.0	0.001
ENSMUSG00000002372	Ranbp3	17	+	56707162	56707238	56706861	56706965	56707850	56707953	63,139,179,239,149,267	0,0,0,0,0,0	58,191,165,151,285,160	0,0,0,0,0,2	225	149	1	1.0	1.0,1.0,1.0,1.0,1.0,1.0	1.0,1.0,1.0,1.0,1.0,0.981	0.003
ENSMUSG00000002372	Ranbp3	17	+	56707850	56707953	56707162	56707238	56708170	56708280	52,145,162,252,168,263	0,0,0,0,0,0	84,200,191,199,304,187	0,0,0,0,1,0	252	149	1	1.0	1.0,1.0,1.0,1.0,1.0,1.0	1.0,1.0,1.0,1.0,0.994,1.0	0.001
ENSMUSG00000002372	Ranbp3	17	+	56709213	56709334	56708170	56708280	56710087	56710230	150,232,232,379,235,310	0,2,0,8,0,0	131,217,258,221,395,233	0,1,0,0,0,0	270	149	1	1.0	1.0,0.985,1.0,0.963,1.0,1.0	1.0,0.992,1.0,1.0,1.0,1.0	-0.007
ENSMUSG00000002372	Ranbp3	17	+	56710087	56710230	56709213	56709334	56710590	56710777	250,300,350,477,337,453	0,0,0,0,0,0	196,334,394,275,533,359	0,1,0,0,0,0	292	149	1	1.0	1.0,1.0,1.0,1.0,1.0,1.0	1.0,0.994,1.0,1.0,1.0,1.0	0.001
ENSMUSG00000042625	Safb2	17	-	56563511	56563624	56560972	56563431	56564503	56564516	1076,251,372,495,340,444	4,0,0,1,3,0	1005,378,315,239,508,301	0,4,2,0,0,0	262	149	1	1.0	0.994,1.0,1.0,0.996,0.985,1.0	1.0,0.982,0.989,1.0,1.0,1.0	0.001
ENSMUSG00000042625	Safb2	17	-	56565218	56565261	56564503	56564634	56565944	56566082	472,159,210,315,191,256	0,0,0,8,1,2	354,212,201,184,310,157	2,2,0,6,1,1	192	149	1	1.0	1.0,1.0,1.0,0.968,0.993,0.99	0.993,0.988,1.0,0.96,0.996,0.992	0.004
ENSMUSG00000042625	Safb2	17	-	56566878	56567015	56566325	56566616	56567532	56567624	518,378,448,522,359,507	0,0,0,2,0,0	347,402,395,347,546,368	0,0,0,0,0,1	286	149	1	1.0	1.0,1.0,1.0,0.993,1.0,1.0	1.0,1.0,1.0,1.0,1.0,0.995	-0.0
ENSMUSG00000042625	Safb2	17	-	56566878	56567015	56566325	56566616	56568894	56569022	396,234,257,313,212,320	0,0,0,0,0,0	220,268,228,218,338,244	0,0,2,0,0,0	286	149	1	1.0	1.0,1.0,1.0,1.0,1.0,1.0	1.0,1.0,0.983,1.0,1.0,1.0	0.003
ENSMUSG00000042625	Safb2	17	-	56566878	56567018	56566325	56566616	56567532	56567624	403,235,280,327,220,344	0,0,0,2,0,0	241,266,240,231,347,259	0,0,0,0,0,1	289	149	1	1.0	1.0,1.0,1.0,0.988,1.0,1.0	1.0,1.0,1.0,1.0,1.0,0.993	-0.001
ENSMUSG00000042625	Safb2	17	-	56566878	56567018	56566325	56566616	56568894	56569022	391,223,255,307,210,316	0,0,0,0,0,0	220,255,225,211,327,229	0,0,2,0,0,0	289	149	1	1.0	1.0,1.0,1.0,1.0,1.0,1.0	1.0,1.0,0.983,1.0,1.0,1.0	0.003
ENSMUSG00000042625	Safb2	17	-	56567532	56567624	56566325	56566616	56568894	56569022	54,100,142,153,126,165	0,0,0,0,0,0	95,125,156,90,180,106	0,0,2,0,0,0	241	149	1	1.0	1.0,1.0,1.0,1.0,1.0,1.0	1.0,1.0,0.98,1.0,1.0,1.0	0.003
ENSMUSG00000042625	Safb2	17	-	56567532	56567624	56566878	56567015	56568894	56569022	181,255,340,366,275,357	5,11,6,6,2,5	226,272,327,228,400,244	4,13,3,9,12,15	241	149	1	1.0	0.957,0.935,0.972,0.974,0.988,0.978	0.972,0.928,0.985,0.94,0.954,0.91	0.019
ENSMUSG00000042625	Safb2	17	-	56567532	56567624	56566878	56567018	56568894	56569022	66,112,167,171,137,194	0,0,0,0,0,1	116,136,171,111,201,137	0,0,0,1,1,0	241	149	1	1.0	1.0,1.0,1.0,1.0,1.0,0.992	1.0,1.0,1.0,0.986,0.992,1.0	0.002
ENSMUSG00000042625	Safb2	17	-	56571209	56571319	56568894	56569022	56571399	56571438	153,221,343,323,275,327	0,2,0,0,4,1	138,281,252,264,321,259	0,0,0,8,3,1	259	149	1	1.0	1.0,0.985,1.0,1.0,0.975,0.995	1.0,1.0,1.0,0.95,0.984,0.993	0.005
ENSMUSG00000042625	Safb2	17	-	56571256	56571319	56568894	56569022	56571399	56571549	36,72,85,89,85,84	0,2,0,0,4,1	22,107,75,72,99,98	0,0,0,8,3,1	212	149	1	1.0	1.0,0.962,1.0,1.0,0.937,0.983	1.0,1.0,1.0,0.863,0.959,0.986	0.012
ENSMUSG00000042625	Safb2	17	-	56574201	56574302	56571399	56571549	56574902	56574952	65,181,272,293,165,229	2,4,16,19,7,2	123,250,221,211,306,221	1,15,6,9,6,14	250	149	1	1.0	0.951,0.964,0.91,0.902,0.934,0.986	0.987,0.909,0.956,0.933,0.968,0.904	-0.002
ENSMUSG00000042625	Safb2	17	-	56575354	56576012	56574902	56574952	56576877	56576905	149,435,559,661,525,678	8,13,22,27,9,14	206,558,490,514,691,486	9,28,18,13,22,20	807	149	1	1.0	0.775,0.861,0.824,0.819,0.915,0.899	0.809,0.786,0.834,0.88,0.853,0.818	0.019
ENSMUSG00000042625	Safb2	17	-	56578636	56578844	56577842	56577905	56578920	56578985	30,175,204,262,172,215	0,4,3,5,3,0	36,185,178,153,183,138	0,3,8,5,0,4	357	149	1	1.0	1.0,0.948,0.966,0.956,0.96,1.0	1.0,0.963,0.903,0.927,1.0,0.935	0.017
ENSMUSG00000042625	Safb2	17	-	56578640	56578844	56577842	56577905	56578920	56578985	50,263,324,375,281,347	0,4,3,5,3,0	81,310,279,240,296,228	0,3,8,5,0,4	353	149	1	1.0	1.0,0.965,0.979,0.969,0.975,1.0	1.0,0.978,0.936,0.953,1.0,0.96	0.01
ENSMUSG00000042625	Safb2	17	-	56578692	56578844	56577842	56577905	56578920	56578985	17,118,141,193,124,126	0,4,3,5,3,0	17,116,111,106,128,89	0,3,8,5,0,4	301	149	1	1.0	1.0,0.936,0.959,0.95,0.953,1.0	1.0,0.95,0.873,0.913,1.0,0.917	0.024
ENSMUSG00000042625	Safb2	17	-	56578920	56578985	56577842	56577905	56582983	56583046	6,53,58,76,43,71	0,1,0,0,0,4	5,53,53,35,54,60	0,0,0,0,0,0	214	149	1	1.0	1.0,0.974,1.0,1.0,1.0,0.925	1.0,1.0,1.0,1.0,1.0,1.0	-0.017
ENSMUSG00000110218	Gm20219	17	-	56552687	56552996	56551413	56551989	56553448	56553562	0,8,11,14,5,9	0,0,0,0,0,0	3,12,6,11,29,6	0,2,2,0,1,0	458	149	1	1.0	NA,1.0,1.0,1.0,1.0,1.0	1.0,0.661,0.494,1.0,0.904,1.0	0.157
ENSMUSG00000001229	Dpp9	17	-	56189761	56189880	56189322	56189465	56189989	56190142	0,14,12,16,14,19	23,108,154,213,134,165	1,10,16,11,12,16	50,137,133,122,199,106	268	149	1	1.0	0.0,0.067,0.042,0.04,0.055,0.06	0.011,0.039,0.063,0.048,0.032,0.077	-0.001
ENSMUSG00000001229	Dpp9	17	-	56194415	56194551	56191013	56191159	56194907	56195060	20,222,237,335,210,286	0,0,0,0,0,0	13,230,239,185,343,232	0,0,0,0,2,0	285	149	1	1.0	1.0,1.0,1.0,1.0,1.0,1.0	1.0,1.0,1.0,1.0,0.989,1.0	0.002
ENSMUSG00000001229	Dpp9	17	-	56196087	56196167	56194907	56195060	56198971	56199134	4,136,203,288,161,235	0,0,0,0,0,0	22,184,157,151,230,148	0,0,1,2,6,1	229	149	1	1.0	1.0,1.0,1.0,1.0,1.0,1.0	1.0,1.0,0.99,0.98,0.961,0.99	0.013
ENSMUSG00000001229	Dpp9	17	-	56200582	56200683	56199255	56199433	56202840	56202902	7,173,200,235,187,202	0,0,0,0,1,0	5,221,137,199,235,151	0,0,0,0,0,0	250	149	1	1.0	1.0,1.0,1.0,1.0,0.991,1.0	1.0,1.0,1.0,1.0,1.0,1.0	-0.002
ENSMUSG00000001229	Dpp9	17	-	56202840	56202902	56200582	56200683	56204171	56204300	6,120,183,214,140,184	0,0,0,0,0,1	5,174,125,153,210,133	0,2,0,0,0,0	211	149	1	1.0	1.0,1.0,1.0,1.0,1.0,0.992	1.0,0.984,1.0,1.0,1.0,1.0	0.001
ENSMUSG00000001229	Dpp9	17	-	56205696	56205870	56205452	56205621	56206776	56206889	0,201,296,342,233,295	0,0,0,1,0,0	9,276,205,227,277,219	0,0,0,0,0,0	323	149	1	1.0	NA,1.0,1.0,0.994,1.0,1.0	1.0,1.0,1.0,1.0,1.0,1.0	-0.001
ENSMUSG00000001227	Sema6b	17	-	56125516	56125594	56125332	56125391	56126216	56126366	2,34,30,51,45,40	0,0,0,0,1,0	19,42,54,35,53,58	0,0,0,0,0,1	227	149	1	1.0	1.0,1.0,1.0,1.0,0.967,1.0	1.0,1.0,1.0,1.0,1.0,0.974	-0.001
ENSMUSG00000001227	Sema6b	17	-	56126449	56126632	56126216	56126366	56126939	56127089	20,22,50,68,52,49	0,0,0,9,4,0	25,47,49,54,68,67	0,0,0,3,1,1	332	149	1	1.0	1.0,1.0,1.0,0.772,0.854,1.0	1.0,1.0,1.0,0.89,0.968,0.968	-0.033
ENSMUSG00000002833	Hdgfl2	17	+	56093521	56093722	56082276	56082415	56096016	56096130	54,181,208,296,180,266	0,0,0,0,0,0	102,212,175,183,283,198	0,1,0,0,1,1	350	149	1	1.0	1.0,1.0,1.0,1.0,1.0,1.0	1.0,0.989,1.0,1.0,0.992,0.988	0.005
ENSMUSG00000002833	Hdgfl2	17	+	56097087	56097163	56096820	56097016	56097234	56097526	56,138,140,236,136,229	0,0,0,0,0,0	85,178,154,130,273,134	0,0,0,0,0,1	225	149	1	1.0	1.0,1.0,1.0,1.0,1.0,1.0	1.0,1.0,1.0,1.0,1.0,0.989	0.002
ENSMUSG00000002833	Hdgfl2	17	+	56097881	56097985	56097234	56097526	56098483	56098557	229,143,167,224,177,252	0,0,3,0,2,2	209,192,158,121,304,158	5,0,5,5,6,0	253	149	1	1.0	1.0,1.0,0.97,1.0,0.981,0.987	0.961,1.0,0.949,0.934,0.968,1.0	0.021
ENSMUSG00000002833	Hdgfl2	17	+	56099176	56099387	56098483	56099075	56099858	56099985	885,252,263,324,241,313	0,0,0,0,0,0	648,317,257,196,532,243	0,2,0,0,0,0	360	149	1	1.0	1.0,1.0,1.0,1.0,1.0,1.0	1.0,0.985,1.0,1.0,1.0,1.0	0.003
ENSMUSG00000003199	Mpnd	17	+	56011865	56011962	56011617	56011699	56012270	56012322	341,188,227,373,217,417	0,0,0,0,0,0	305,255,293,240,412,229	0,0,0,0,1,0	246	149	1	1.0	1.0,1.0,1.0,1.0,1.0,1.0	1.0,1.0,1.0,1.0,0.996,1.0	0.001
ENSMUSG00000003199	Mpnd	17	+	56012270	56012343	56011865	56011962	56012415	56012492	396,166,200,312,169,321	0,0,0,0,0,0	298,202,264,194,355,184	0,0,0,1,2,0	222	149	1	1.0	1.0,1.0,1.0,1.0,1.0,1.0	1.0,1.0,1.0,0.992,0.992,1.0	0.003
ENSMUSG00000011589	Fsd1	17	+	55993842	55993941	55991166	55991376	55995356	55995516	0,3,0,0,2,0	0,0,0,0,0,0	0,0,1,1,0,0	0,0,0,0,1,0	248	149	1	1.0	NA,1.0,NA,NA,1.0,NA	NA,NA,1.0,1.0,0.0,NA	0.333
ENSMUSG00000023940	Sgo1	17	-	53676906	53677096	53674785	53676711	53678909	53679701	0,18,28,43,19,46	4,0,0,2,0,1	8,17,42,27,66,26	0,4,0,1,0,0	339	149	1	1.0	0.0,1.0,1.0,0.904,1.0,0.953	1.0,0.651,1.0,0.922,1.0,1.0	-0.119
ENSMUSG00000023940	Sgo1	17	-	53687083	53687280	53683553	53683630	53687710	53687858	0,43,36,50,44,48	0,0,0,0,0,0	0,38,34,20,39,29	0,1,0,0,0,0	346	149	1	1.0	NA,1.0,1.0,1.0,1.0,1.0	NA,0.942,1.0,1.0,1.0,1.0	0.012
ENSMUSG00000000708	Kat2b	17	+	53644613	53644736	53641192	53641299	53648746	53648883	0,75,94,81,91,103	0,0,0,1,0,0	0,109,92,88,78,86	0,0,0,0,0,0	272	149	1	1.0	NA,1.0,1.0,0.978,1.0,1.0	NA,1.0,1.0,1.0,1.0,1.0	-0.004
ENSMUSG00000000708	Kat2b	17	+	53648746	53648883	53644613	53644736	53653021	53653230	0,79,80,88,98,127	0,0,0,0,2,4	0,94,83,87,81,93	0,0,0,0,1,0	286	149	1	1.0	NA,1.0,1.0,1.0,0.962,0.943	NA,1.0,1.0,1.0,0.977,1.0	-0.014
ENSMUSG00000000708	Kat2b	17	+	53659317	53659428	53654438	53654565	53660028	53660172	0,80,110,80,70,86	0,0,0,0,0,1	7,116,90,83,72,102	0,1,0,0,0,0	260	149	1	1.0	NA,1.0,1.0,1.0,1.0,0.98	1.0,0.985,1.0,1.0,1.0,1.0	-0.001
ENSMUSG00000000708	Kat2b	17	+	53659317	53659428	53654438	53654565	53663534	53663649	0,42,63,35,33,47	0,0,0,0,3,0	2,56,54,50,41,57	0,0,0,0,0,0	260	149	1	1.0	NA,1.0,1.0,1.0,0.863,1.0	1.0,1.0,1.0,1.0,1.0,1.0	-0.027
ENSMUSG00000000708	Kat2b	17	+	53660028	53660172	53654438	53654565	53663534	53663649	0,47,50,61,25,55	0,0,0,0,3,0	7,51,57,51,32,47	0,0,0,0,0,0	293	149	1	1.0	NA,1.0,1.0,1.0,0.809,1.0	1.0,1.0,1.0,1.0,1.0,1.0	-0.038
ENSMUSG00000000708	Kat2b	17	+	53660028	53660172	53659237	53659428	53663534	53663649	0,85,97,106,62,93	0,0,0,0,0,0	12,110,93,84,62,93	0,0,0,0,0,1	293	149	1	1.0	NA,1.0,1.0,1.0,1.0,1.0	1.0,1.0,1.0,1.0,1.0,0.979	0.003
ENSMUSG00000000708	Kat2b	17	+	53665405	53665442	53663534	53663649	53665652	53665716	0,45,73,77,54,66	0,0,1,0,2,0	9,47,56,77,52,60	0,3,0,2,0,0	186	149	1	1.0	NA,1.0,0.983,1.0,0.956,1.0	1.0,0.926,1.0,0.969,1.0,1.0	0.005
ENSMUSG00000023927	Satb1	17	-	51742046	51742142	51739475	51740410	51742645	51742849	0,0,0,2,2,0	0,0,0,0,0,1	0,0,0,0,0,0	0,0,0,8,2,0	245	149	1	1.0	NA,NA,NA,1.0,1.0,0.0	NA,NA,NA,0.0,0.0,NA	0.667
ENSMUSG00000023927	Satb1	17	-	51767891	51768047	51742645	51742849	51775205	51775418	0,8,8,16,10,12	0,0,0,0,0,0	0,3,11,13,18,20	0,0,0,3,0,0	305	149	1	1.0	NA,1.0,1.0,1.0,1.0,1.0	NA,1.0,1.0,0.679,1.0,1.0	0.064
ENSMUSG00000023927	Satb1	17	-	51775205	51775418	51767891	51768047	51782611	51783066	0,15,10,22,11,15	0,0,0,0,0,0	0,8,9,18,15,14	0,0,0,2,0,0	362	149	1	1.0	NA,1.0,1.0,1.0,1.0,1.0	NA,1.0,1.0,0.787,1.0,1.0	0.043
ENSMUSG00000023923	Tbc1d5	17	-	50795925	50795991	50782260	50782424	50799866	50800195	0,2,0,2,0,3	0,52,52,80,42,69	0,1,3,0,0,0	10,37,48,66,42,49	215	149	1	1.0	NA,0.026,0.0,0.017,0.0,0.029	0.0,0.018,0.042,0.0,0.0,0.0	0.004
ENSMUSG00000023923	Tbc1d5	17	-	50813755	50813841	50797726	50800195	50874565	50874708	0,46,34,42,30,60	0,0,0,4,0,0	11,34,45,31,38,40	0,0,0,0,0,0	235	149	1	1.0	NA,1.0,1.0,0.869,1.0,1.0	1.0,1.0,1.0,1.0,1.0,1.0	-0.026
ENSMUSG00000023923	Tbc1d5	17	-	50852532	50852639	50813755	50813841	50874565	50874708	19,104,124,224,125,212	0,2,0,0,0,3	34,120,151,143,127,153	0,0,0,0,0,0	256	149	1	1.0	1.0,0.968,1.0,1.0,1.0,0.976	1.0,1.0,1.0,1.0,1.0,1.0	-0.009
ENSMUSG00000023923	Tbc1d5	17	-	50919161	50919212	50918991	50919061	50920514	50920603	0,64,115,112,69,106	0,0,0,0,0,0	5,95,104,71,114,76	0,0,0,0,1,0	200	149	1	1.0	NA,1.0,1.0,1.0,1.0,1.0	1.0,1.0,1.0,1.0,0.988,1.0	0.002
ENSMUSG00000023923	Tbc1d5	17	-	50919161	50919241	50918991	50919061	50920514	50920603	0,14,30,39,25,26	0,0,0,0,0,0	0,36,38,19,33,19	0,0,0,0,1,0	229	149	1	1.0	NA,1.0,1.0,1.0,1.0,1.0	NA,1.0,1.0,1.0,0.955,1.0	0.009
ENSMUSG00000023923	Tbc1d5	17	-	50963692	50963760	50935455	50935558	50966551	50966626	0,91,84,119,74,103	0,2,0,0,0,0	6,133,87,75,78,73	0,6,0,0,0,0	217	149	1	1.0	NA,0.969,1.0,1.0,1.0,1.0	1.0,0.938,1.0,1.0,1.0,1.0	0.004
ENSMUSG00000023923	Tbc1d5	17	-	50965892	50966058	50963692	50963760	50966551	50966626	0,0,0,0,0,0	0,62,55,77,52,67	0,0,1,0,0,0	4,82,56,49,50,54	315	149	1	1.0	NA,0.0,0.0,0.0,0.0,0.0	0.0,0.0,0.008,0.0,0.0,0.0	-0.001
ENSMUSG00000023923	Tbc1d5	17	-	51025073	51025204	50984604	50984674	51143358	51143421	0,94,121,176,106,156	0,0,0,2,0,0	1,110,113,135,83,125	0,1,1,0,0,0	280	149	1	1.0	NA,1.0,1.0,0.979,1.0,1.0	1.0,0.983,0.984,1.0,1.0,1.0	0.001
ENSMUSG00000023923	Tbc1d5	17	-	51143358	51143421	51022033	51025204	51179099	51179168	0,64,71,112,66,120	0,0,1,0,0,0	2,63,79,73,63,71	0,0,0,0,0,0	212	149	1	1.0	NA,1.0,0.98,1.0,1.0,1.0	1.0,1.0,1.0,1.0,1.0,1.0	-0.004
ENSMUSG00000038910	Plcl2	17	+	50606294	50608781	50509402	50509937	50610991	50611195	589,878,1104,1453,889,1320	0,0,0,0,0,0	364,1090,1105,1018,1397,1077	0,0,0,1,1,0	2636	149	1	1.0	1.0,1.0,1.0,1.0,1.0,1.0	1.0,1.0,1.0,0.983,0.987,1.0	0.005
ENSMUSG00000038910	Plcl2	17	+	50610991	50611195	50509402	50509937	50640115	50640191	105,82,98,143,78,96	0,1,0,3,0,1	98,88,100,81,140,78	3,0,0,0,1,0	353	149	1	1.0	1.0,0.972,1.0,0.953,1.0,0.976	0.932,1.0,1.0,1.0,0.983,1.0	-0.002
ENSMUSG00000038910	Plcl2	17	+	50640115	50640191	50610991	50611195	50667998	50668108	131,91,115,154,84,89	0,0,0,0,0,0	95,97,92,86,144,81	0,3,0,0,0,0	225	149	1	1.0	1.0,1.0,1.0,1.0,1.0,1.0	1.0,0.955,1.0,1.0,1.0,1.0	0.007
ENSMUSG00000038910	Plcl2	17	+	50667998	50668108	50640115	50640191	50687711	50688484	166,114,131,191,99,106	5,1,0,4,0,0	141,114,93,122,203,102	0,7,0,6,5,0	259	149	1	1.0	0.95,0.985,1.0,0.965,1.0,1.0	1.0,0.904,1.0,0.921,0.959,1.0	0.019
ENSMUSG00000039316	Rftn1	17	-	50036940	50037056	50004253	50004357	50086567	50086676	24,186,230,256,138,266	0,4,4,10,2,6	20,211,210,212,255,230	0,8,15,3,5,0	265	149	1	1.0	1.0,0.963,0.97,0.935,0.975,0.961	1.0,0.937,0.887,0.975,0.966,1.0	0.007
ENSMUSG00000039316	Rftn1	17	-	50047296	50047500	50036622	50037056	50086567	50086676	29,267,339,422,285,424	0,0,0,1,0,0	93,356,354,389,405,338	0,0,0,0,0,0	353	149	1	1.0	1.0,1.0,1.0,0.994,1.0,1.0	1.0,1.0,1.0,1.0,1.0,1.0	-0.001
ENSMUSG00000039316	Rftn1	17	-	50055236	50055627	50047296	50047500	50086567	50086676	103,795,964,1422,875,1394	0,0,0,0,0,1	119,1067,1007,957,1348,927	0,0,0,1,0,0	540	149	1	1.0	1.0,1.0,1.0,1.0,1.0,0.997	1.0,1.0,1.0,0.996,1.0,1.0	0.0
ENSMUSG00000039316	Rftn1	17	-	50086567	50086676	50055236	50055627	50190220	50190497	20,111,162,203,136,225	0,0,0,0,0,0	9,185,144,144,210,135	0,0,0,0,1,0	258	149	1	1.0	1.0,1.0,1.0,1.0,1.0,1.0	1.0,1.0,1.0,1.0,0.992,1.0	0.001
ENSMUSG00000039316	Rftn1	17	-	50107069	50107256	50086567	50086676	50190220	50190497	17,351,453,549,371,566	0,0,0,0,1,0	39,430,407,423,486,371	0,0,0,0,0,0	336	149	1	1.0	1.0,1.0,1.0,1.0,0.994,1.0	1.0,1.0,1.0,1.0,1.0,1.0	-0.001
ENSMUSG00000039316	Rftn1	17	-	50169002	50169159	50055236	50055627	50190220	50190497	0,242,334,416,259,383	0,0,0,0,0,0	35,349,259,334,309,256	0,0,0,0,1,0	306	149	1	1.0	NA,1.0,1.0,1.0,1.0,1.0	1.0,1.0,1.0,1.0,0.993,1.0	0.001
ENSMUSG00000039316	Rftn1	17	-	50169002	50169159	50107069	50107256	50190220	50190497	0,641,765,1053,679,954	0,0,1,0,0,0	69,822,724,824,779,704	0,1,0,0,0,0	306	149	1	1.0	NA,1.0,0.997,1.0,1.0,1.0	1.0,0.998,1.0,1.0,1.0,1.0	-0.0
ENSMUSG00000064120	Mocs1	17	+	49433169	49433296	49428361	49428564	49435094	49435262	8,161,215,311,168,261	0,7,11,5,1,6	29,194,176,169,290,154	1,4,1,7,6,1	276	149	1	1.0	1.0,0.925,0.913,0.971,0.989,0.959	0.94,0.963,0.99,0.929,0.963,0.988	-0.003
ENSMUSG00000064120	Mocs1	17	+	49435094	49435262	49428441	49428564	49439421	49439586	16,104,116,186,105,137	0,0,0,0,0,0	11,102,80,109,113,95	0,0,0,1,0,0	317	149	1	1.0	1.0,1.0,1.0,1.0,1.0,1.0	1.0,1.0,1.0,0.981,1.0,1.0	0.003
ENSMUSG00000064120	Mocs1	17	+	49439421	49439586	49435094	49435262	49449099	49449161	13,179,181,310,216,236	0,0,0,0,0,0	12,183,175,198,211,182	0,1,0,2,0,1	314	149	1	1.0	1.0,1.0,1.0,1.0,1.0,1.0	1.0,0.989,1.0,0.979,1.0,0.989	0.007
ENSMUSG00000064120	Mocs1	17	+	49439421	49439586	49435094	49435262	49449434	49449546	13,87,119,175,114,137	0,0,0,0,0,0	10,92,79,108,109,97	0,0,0,1,0,0	314	149	1	1.0	1.0,1.0,1.0,1.0,1.0,1.0	1.0,1.0,1.0,0.981,1.0,1.0	0.003
ENSMUSG00000064120	Mocs1	17	+	49439421	49439596	49435094	49435262	49449099	49449161	13,87,120,177,115,136	0,0,0,0,0,0	11,92,82,108,109,101	0,1,0,2,0,1	324	149	1	1.0	1.0,1.0,1.0,1.0,1.0,1.0	1.0,0.977,1.0,0.961,1.0,0.979	0.014
ENSMUSG00000064120	Mocs1	17	+	49449099	49449161	49435094	49435262	49449434	49449546	0,23,41,39,22,53	0,0,0,0,0,0	0,39,35,44,42,29	0,0,0,1,0,0	211	149	1	1.0	NA,1.0,1.0,1.0,1.0,1.0	NA,1.0,1.0,0.969,1.0,1.0	0.006
ENSMUSG00000064120	Mocs1	17	+	49449099	49449161	49439421	49439586	49449434	49449546	0,113,103,175,124,153	0,0,0,1,0,1	2,129,131,133,144,113	0,0,0,1,0,0	211	149	1	1.0	NA,1.0,1.0,0.992,1.0,0.991	1.0,1.0,1.0,0.989,1.0,1.0	-0.002
ENSMUSG00000064120	Mocs1	17	+	49450261	49450372	49449748	49449861	49452210	49452331	17,106,110,174,135,184	0,0,0,0,3,0	15,122,135,106,165,99	1,0,1,0,0,0	260	149	1	1.0	1.0,1.0,1.0,1.0,0.963,1.0	0.896,1.0,0.987,1.0,1.0,1.0	0.013
ENSMUSG00000064120	Mocs1	17	+	49452210	49452331	49450261	49450372	49454029	49454790	17,51,54,102,77,97	0,0,0,0,0,0	0,69,64,54,92,56	0,0,2,0,0,0	270	149	1	1.0	1.0,1.0,1.0,1.0,1.0,1.0	NA,1.0,0.946,1.0,1.0,1.0	0.011
ENSMUSG00000064120	Mocs1	17	+	49452794	49452842	49452210	49452331	49454029	49454201	10,40,43,61,31,67	0,0,1,0,0,1	9,48,17,23,44,34	0,1,1,1,2,1	197	149	1	1.0	1.0,1.0,0.97,1.0,1.0,0.981	1.0,0.973,0.928,0.946,0.943,0.963	0.033
ENSMUSG00000064120	Mocs1	17	+	49452794	49452857	49452210	49452331	49454029	49454790	9,112,147,218,116,169	0,0,1,0,0,1	23,131,113,126,119,94	0,1,1,1,2,1	212	149	1	1.0	1.0,1.0,0.99,1.0,1.0,0.992	1.0,0.989,0.988,0.989,0.977,0.985	0.009
ENSMUSG00000023994	Nfya	17	-	48391875	48392049	48391248	48391350	48392339	48392488	37,580,773,840,635,875	0,0,29,22,28,31	49,680,751,553,620,513	0,7,18,2,24,21	323	149	1	1.0	1.0,1.0,0.925,0.946,0.913,0.929	1.0,0.978,0.951,0.992,0.923,0.918	-0.008
ENSMUSG00000023994	Nfya	17	-	48392339	48392488	48391248	48391350	48393179	48393285	2,89,173,150,133,164	0,0,0,0,1,0	9,137,138,115,118,129	0,0,0,0,0,0	298	149	1	1.0	1.0,1.0,1.0,1.0,0.985,1.0	1.0,1.0,1.0,1.0,1.0,1.0	-0.002
ENSMUSG00000023994	Nfya	17	-	48392339	48392500	48391248	48391350	48393179	48393285	0,19,42,42,38,58	0,0,0,0,1,0	4,41,26,25,49,35	0,0,0,0,0,0	310	149	1	1.0	NA,1.0,1.0,1.0,0.948,1.0	1.0,1.0,1.0,1.0,1.0,1.0	-0.01
ENSMUSG00000023994	Nfya	17	-	48392339	48392506	48391248	48391350	48393179	48393285	0,146,208,257,193,300	0,0,0,0,1,0	21,205,171,139,218,176	0,0,0,0,0,0	316	149	1	1.0	NA,1.0,1.0,1.0,0.989,1.0	1.0,1.0,1.0,1.0,1.0,1.0	-0.002
ENSMUSG00000023994	Nfya	17	-	48392867	48392951	48392339	48392488	48393179	48393223	0,0,0,2,0,1	2,89,144,128,105,133	0,2,0,2,0,1	9,130,120,113,94,108	233	149	1	1.0	0.0,0.0,0.0,0.01,0.0,0.005	0.0,0.01,0.0,0.011,0.0,0.006	-0.002
ENSMUSG00000023994	Nfya	17	-	48392867	48392951	48392339	48392506	48393179	48393223	0,0,0,2,2,0	0,131,156,203,147,236	0,2,0,3,0,2	17,159,136,108,156,128	233	149	1	1.0	NA,0.0,0.0,0.006,0.009,0.0	0.0,0.008,0.0,0.017,0.0,0.01	-0.003
ENSMUSG00000023994	Nfya	17	-	48398981	48399065	48395649	48395796	48400437	48400580	1,86,135,133,91,143	13,175,172,276,153,249	10,101,120,68,90,126	2,183,182,221,174,175	233	149	1	1.0	0.047,0.239,0.334,0.236,0.276,0.269	0.762,0.261,0.297,0.164,0.249,0.315	-0.108
ENSMUSG00000023994	Nfya	17	-	48398981	48399068	48395649	48395796	48400437	48400580	0,131,152,189,122,152	13,175,172,276,153,249	1,151,131,97,78,135	2,183,182,221,174,175	236	149	1	1.0	0.0,0.321,0.358,0.302,0.335,0.278	0.24,0.343,0.312,0.217,0.221,0.328	-0.011
ENSMUSG00000023994	Nfya	17	-	48398984	48399065	48395649	48395796	48400437	48400580	0,23,68,53,48,61	13,175,172,276,153,249	3,37,57,33,47,50	2,183,182,221,174,175	230	149	1	1.0	0.0,0.078,0.204,0.111,0.169,0.137	0.493,0.116,0.169,0.088,0.149,0.156	-0.079
ENSMUSG00000023994	Nfya	17	-	48400437	48400580	48395362	48395796	48409625	48409688	27,401,458,709,442,571	0,1,0,10,0,4	7,423,419,411,409,394	0,5,2,3,5,2	292	149	1	1.0	1.0,0.995,1.0,0.973,1.0,0.986	1.0,0.977,0.991,0.986,0.977,0.99	0.005
ENSMUSG00000023993	Treml1	17	+	48364858	48364997	48360134	48360238	48365507	48365593	2,24,37,61,48,52	0,0,2,0,0,0	20,41,48,40,32,30	0,0,0,0,0,0	288	149	1	1.0	1.0,1.0,0.905,1.0,1.0,1.0	1.0,1.0,1.0,1.0,1.0,1.0	-0.016
ENSMUSG00000023992	Trem2	17	+	48348456	48348807	48346400	48346595	48351100	48351191	21533,15062,19242,27561,14875,23421	4,9,4,18,3,13	20673,20410,20641,19951,27861,17865	15,10,16,6,19,6	500	149	1	1.0	0.999,0.998,0.999,0.998,0.999,0.998	0.998,0.998,0.997,0.999,0.998,0.999	0.0
ENSMUSG00000023992	Trem2	17	+	48351100	48351191	48346400	48346595	48351745	48351930	5022,2178,2925,3951,2287,3352	0,0,0,4,0,0	4269,2879,3171,2889,4232,2735	0,0,0,0,0,0	240	149	1	1.0	1.0,1.0,1.0,0.998,1.0,1.0	1.0,1.0,1.0,1.0,1.0,1.0	-0.0
ENSMUSG00000023992	Trem2	17	+	48351100	48351191	48346439	48348807	48351690	48351930	5455,2949,3827,5647,3104,4788	0,0,0,1,0,0	4859,4188,4337,4055,5653,3600	0,0,0,0,0,0	240	149	1	1.0	1.0,1.0,1.0,1.0,1.0,1.0	1.0,1.0,1.0,1.0,1.0,1.0	0.0
ENSMUSG00000051682	Treml4	17	+	48269684	48269766	48269385	48269436	48274379	48274500	0,15,18,33,8,19	0,1,0,0,0,0	1,11,3,10,12,18	0,0,0,0,0,0	231	149	1	1.0	NA,0.906,1.0,1.0,1.0,1.0	1.0,1.0,1.0,1.0,1.0,1.0	-0.019
ENSMUSG00000051682	Treml4	17	+	48272688	48272818	48269681	48269766	48274379	48274493	31,26,30,61,31,50	0,4,1,1,0,0	8,27,8,33,23,20	0,1,0,1,2,0	279	149	1	1.0	1.0,0.776,0.941,0.97,1.0,1.0	1.0,0.935,1.0,0.946,0.86,1.0	-0.009
ENSMUSG00000032717	Mdfi	17	-	47820813	47821041	47815327	47816164	47824547	47824727	8,8,4,12,5,14	0,0,0,0,0,0	3,16,1,5,17,4	0,0,1,0,1,0	377	149	1	1.0	1.0,1.0,1.0,1.0,1.0,1.0	1.0,1.0,0.283,1.0,0.87,1.0	0.141
ENSMUSG00000023266	Frs3	17	+	47699508	47699695	47698572	47698661	47701622	47701784	0,0,8,10,1,1	0,0,0,1,0,2	0,2,3,5,0,4	0,0,0,0,0,0	336	149	1	1.0	NA,NA,1.0,0.816,1.0,0.181	NA,1.0,1.0,1.0,NA,1.0	-0.251
ENSMUSG00000023984	Gm20517	17	+	47612962	47613117	47611588	47611692	47618808	47619062	19,126,190,237,138,205	6,0,10,2,3,0	57,177,161,133,162,137	0,5,3,0,0,1	304	149	1	1.0	0.608,1.0,0.903,0.983,0.958,1.0	1.0,0.946,0.963,1.0,1.0,0.985	-0.074
ENSMUSG00000023984	Gm20517	17	+	47618808	47619062	47612962	47613117	47649949	47651613	28,121,171,197,115,191	0,0,4,4,3,3	35,176,131,125,146,112	3,4,0,0,3,5	403	149	1	1.0	1.0,1.0,0.94,0.948,0.934,0.959	0.812,0.942,1.0,1.0,0.947,0.892	0.031
ENSMUSG00000023984	Gm20517	17	+	47618808	47619062	47612962	47613117	47672043	47673418	28,121,171,197,115,192	0,0,0,1,0,1	35,173,128,123,144,112	0,0,0,0,0,0	403	149	1	1.0	1.0,1.0,1.0,0.986,1.0,0.986	1.0,1.0,1.0,1.0,1.0,1.0	-0.005
ENSMUSG00000023984	Gm20517	17	+	47674715	47674920	47672043	47673418	47678843	47678952	0,8,19,24,10,15	0,0,0,0,0,0	2,13,3,12,14,11	0,0,0,1,0,3	354	149	1	1.0	NA,1.0,1.0,1.0,1.0,1.0	1.0,1.0,1.0,0.835,1.0,0.607	0.093
ENSMUSG00000023984	Gm20517	17	+	47678843	47678952	47674715	47674920	47679663	47679869	8,5,11,17,7,16	0,0,0,0,0,0	1,12,3,11,17,8	0,2,1,2,0,0	258	149	1	1.0	1.0,1.0,1.0,1.0,1.0,1.0	1.0,0.776,0.634,0.761,1.0,1.0	0.138
ENSMUSG00000023984	Gm20517	17	+	47680681	47682862	47679663	47679869	47683619	47683861	25,58,122,107,77,96	0,0,0,0,0,0	14,79,87,69,112,86	0,0,0,2,0,0	2330	149	1	1.0	1.0,1.0,1.0,1.0,1.0,1.0	1.0,1.0,1.0,0.688,1.0,1.0	0.052
ENSMUSG00000034165	Ccnd3	17	+	47575905	47576033	47505218	47505266	47578708	47579286	0,0,2,0,0,0	14,0,8,2,4,12	0,2,0,0,0,0	4,2,5,10,4,7	277	149	1	1.0	0.0,NA,0.119,0.0,0.0,0.0	0.0,0.35,0.0,0.0,0.0,0.0	-0.035
ENSMUSG00000034165	Ccnd3	17	+	47594733	47594949	47593469	47593852	47597419	47597495	28,219,343,420,364,365	0,0,0,1,0,0	107,346,305,306,497,343	0,0,0,0,0,0	365	149	1	1.0	1.0,1.0,1.0,0.994,1.0,1.0	1.0,1.0,1.0,1.0,1.0,1.0	-0.001
ENSMUSG00000034729	Mrps10	17	+	47370028	47370158	47368892	47368954	47370263	47370370	0,0,0,0,0,1	0,0,0,0,0,0	0,0,0,2,5,0	0,0,1,0,0,1	279	149	1	1.0	NA,NA,NA,NA,NA,1.0	NA,NA,0.0,1.0,1.0,0.0	0.5
ENSMUSG00000034729	Mrps10	17	+	47370263	47370370	47368892	47368954	47372426	47372491	4,2,2,2,7,4	14,21,23,47,24,55	0,8,7,0,13,7	11,46,28,37,69,37	256	149	1	1.0	0.143,0.053,0.048,0.024,0.145,0.041	0.0,0.092,0.127,0.0,0.099,0.099	0.006
ENSMUSG00000034729	Mrps10	17	+	47372572	47372645	47372426	47372491	47374972	47375066	62,61,79,110,76,121	0,1,3,4,0,4	22,103,75,84,124,70	0,7,6,2,3,5	222	149	1	1.0	1.0,0.976,0.946,0.949,1.0,0.953	1.0,0.908,0.893,0.966,0.965,0.904	0.031
ENSMUSG00000034729	Mrps10	17	+	47372575	47372645	47372426	47372491	47374972	47375109	39,68,95,120,86,148	0,1,3,4,0,4	45,95,87,76,151,69	0,7,6,2,3,5	219	149	1	1.0	1.0,0.979,0.956,0.953,1.0,0.962	1.0,0.902,0.908,0.963,0.972,0.904	0.033
ENSMUSG00000034729	Mrps10	17	+	47375933	47376042	47374972	47375109	47377759	47377799	96,137,151,235,113,241	0,0,0,1,0,6	104,183,173,164,252,137	0,2,0,0,0,2	258	149	1	1.0	1.0,1.0,1.0,0.993,1.0,0.959	1.0,0.981,1.0,1.0,1.0,0.975	-0.001
ENSMUSG00000034729	Mrps10	17	+	47377759	47377849	47375470	47376042	47378201	47378678	132,140,138,216,121,190	0,0,0,0,0,3	128,193,162,127,236,141	0,0,0,2,3,0	239	149	1	1.0	1.0,1.0,1.0,1.0,1.0,0.975	1.0,1.0,1.0,0.975,0.98,1.0	0.003
ENSMUSG00000023977	Ubr2	17	-	46938649	46938706	46935433	46935511	46939301	46939410	61,130,145,174,124,196	0,0,0,0,0,0	37,141,143,160,159,171	0,0,0,0,0,1	206	149	1	1.0	1.0,1.0,1.0,1.0,1.0,1.0	1.0,1.0,1.0,1.0,1.0,0.992	0.001
ENSMUSG00000023977	Ubr2	17	-	46942719	46942810	46941003	46941134	46943336	46943472	9,126,208,243,127,179	0,0,0,0,0,0	35,176,161,172,182,139	0,0,0,1,0,0	240	149	1	1.0	1.0,1.0,1.0,1.0,1.0,1.0	1.0,1.0,1.0,0.991,1.0,1.0	0.002
ENSMUSG00000023977	Ubr2	17	-	46942719	46942810	46941003	46941134	46944507	46944575	4,57,103,131,62,108	0,0,0,0,0,0	21,87,78,86,92,86	0,0,0,2,6,0	240	149	1	1.0	1.0,1.0,1.0,1.0,1.0,1.0	1.0,1.0,1.0,0.964,0.905,1.0	0.022
ENSMUSG00000023977	Ubr2	17	-	46943336	46943472	46941003	46941134	46944507	46944575	0,50,66,105,52,95	0,0,0,0,0,0	12,80,86,51,99,59	0,0,0,2,6,0	285	149	1	1.0	NA,1.0,1.0,1.0,1.0,1.0	1.0,1.0,1.0,0.93,0.896,1.0	0.029
ENSMUSG00000023977	Ubr2	17	-	46943336	46943472	46942719	46942810	46944507	46944575	5,120,175,225,118,177	0,1,4,8,1,11	26,175,170,136,191,123	0,6,1,0,2,11	285	149	1	1.0	1.0,0.984,0.958,0.936,0.984,0.894	1.0,0.938,0.989,1.0,0.98,0.854	-0.001
ENSMUSG00000023977	Ubr2	17	-	46943336	46943472	46942719	46942810	46944790	46944887	5,66,105,112,60,73	0,0,0,0,0,0	14,88,82,83,89,61	0,0,0,0,2,0	285	149	1	1.0	1.0,1.0,1.0,1.0,1.0,1.0	1.0,1.0,1.0,1.0,0.959,1.0	0.007
ENSMUSG00000023977	Ubr2	17	-	46944507	46944575	46942719	46942810	46944790	46944887	0,41,56,70,36,95	0,0,0,0,0,0	2,86,77,48,64,61	0,0,0,0,2,0	217	149	1	1.0	NA,1.0,1.0,1.0,1.0,1.0	1.0,1.0,1.0,1.0,0.956,1.0	0.007
ENSMUSG00000023977	Ubr2	17	-	46944507	46944575	46943336	46943472	46944790	46944887	0,94,122,176,93,188	0,0,0,1,0,0	14,167,164,101,164,112	0,0,0,0,0,0	217	149	1	1.0	NA,1.0,1.0,0.992,1.0,1.0	1.0,1.0,1.0,1.0,1.0,1.0	-0.002
ENSMUSG00000023977	Ubr2	17	-	46954869	46954963	46953897	46954059	46955781	46955981	0,152,146,206,102,187	0,0,0,0,2,0	2,158,138,140,127,115	0,0,0,0,0,0	243	149	1	1.0	NA,1.0,1.0,1.0,0.969,1.0	1.0,1.0,1.0,1.0,1.0,1.0	-0.006
ENSMUSG00000023977	Ubr2	17	-	46959463	46959566	46957304	46957414	46961498	46961653	0,137,195,210,172,229	0,2,0,0,0,0	2,192,140,153,173,160	0,0,0,0,0,0	252	149	1	1.0	NA,0.976,1.0,1.0,1.0,1.0	1.0,1.0,1.0,1.0,1.0,1.0	-0.005
ENSMUSG00000023977	Ubr2	17	-	46963687	46963790	46963146	46963195	46964756	46964809	0,134,133,208,169,210	0,0,0,0,1,0	0,155,160,137,127,137	0,1,0,2,2,0	252	149	1	1.0	NA,1.0,1.0,1.0,0.99,1.0	NA,0.989,1.0,0.976,0.974,1.0	0.01
ENSMUSG00000023977	Ubr2	17	-	46970100	46970162	46969190	46969301	46972863	46973047	0,99,141,179,73,113	0,0,0,0,0,0	1,91,77,86,79,122	0,0,0,0,1,2	211	149	1	1.0	NA,1.0,1.0,1.0,1.0,1.0	1.0,1.0,1.0,1.0,0.982,0.977	0.007
ENSMUSG00000023977	Ubr2	17	-	46981353	46981442	46980319	46980418	46982265	46982373	0,68,69,88,63,64	0,0,0,0,1,0	0,51,71,56,65,71	0,2,0,0,0,0	238	149	1	1.0	NA,1.0,1.0,1.0,0.975,1.0	NA,0.941,1.0,1.0,1.0,1.0	0.007
ENSMUSG00000023977	Ubr2	17	-	46981353	46981442	46980488	46980587	46982265	46982373	0,69,97,118,65,108	0,0,0,4,0,1	0,65,86,59,63,63	0,0,0,0,0,0	238	149	1	1.0	NA,1.0,1.0,0.949,1.0,0.985	NA,1.0,1.0,1.0,1.0,1.0	-0.013
ENSMUSG00000023977	Ubr2	17	-	46985988	46986051	46983220	46983341	46986644	46986783	0,67,88,87,62,86	0,2,0,0,0,0	0,83,99,66,65,65	0,0,2,0,0,0	212	149	1	1.0	NA,0.959,1.0,1.0,1.0,1.0	NA,1.0,0.972,1.0,1.0,1.0	-0.003
ENSMUSG00000023977	Ubr2	17	-	46988652	46988783	46986644	46986783	46990991	46991105	0,112,137,176,126,147	0,0,0,0,0,1	1,129,149,158,77,146	0,2,0,1,0,0	280	149	1	1.0	NA,1.0,1.0,1.0,1.0,0.987	1.0,0.972,1.0,0.988,1.0,1.0	0.004
ENSMUSG00000023977	Ubr2	17	-	46988652	46988896	46986644	46986783	46990991	46991105	0,43,60,71,60,57	0,0,0,0,0,1	0,51,66,55,36,69	0,2,0,1,0,0	393	149	1	1.0	NA,1.0,1.0,1.0,1.0,0.956	NA,0.906,1.0,0.954,1.0,1.0	0.019
ENSMUSG00000036568	Bicral	17	-	46806551	46806654	46798119	46801829	46807395	46807490	0,32,48,62,45,39	0,0,0,0,0,1	0,28,61,45,39,44	0,0,0,1,0,0	252	149	1	1.0	NA,1.0,1.0,1.0,1.0,0.958	NA,1.0,1.0,0.964,1.0,1.0	-0.001
ENSMUSG00000036568	Bicral	17	-	46808348	46808494	46807272	46807490	46809567	46809626	0,33,53,73,45,82	0,0,3,2,1,2	0,33,43,53,42,47	0,1,0,2,0,0	295	149	1	1.0	NA,1.0,0.899,0.949,0.958,0.954	NA,0.943,1.0,0.93,1.0,1.0	-0.023
ENSMUSG00000036568	Bicral	17	-	46811923	46812024	46809567	46809626	46813932	46814038	0,19,47,69,32,61	0,0,0,0,0,3	0,38,42,56,26,46	0,0,0,1,0,3	250	149	1	1.0	NA,1.0,1.0,1.0,1.0,0.924	NA,1.0,1.0,0.971,1.0,0.901	0.01
ENSMUSG00000036568	Bicral	17	-	46811923	46812024	46809567	46809626	46824449	46826123	0,6,19,25,18,32	0,0,0,0,0,0	0,17,18,22,11,19	0,3,0,0,0,0	250	149	1	1.0	NA,1.0,1.0,1.0,1.0,1.0	NA,0.772,1.0,1.0,1.0,1.0	0.046
ENSMUSG00000036568	Bicral	17	-	46813932	46814038	46809567	46809626	46824449	46826123	0,17,18,35,10,22	0,0,0,0,0,0	3,22,22,22,16,21	0,3,0,0,0,0	255	149	1	1.0	NA,1.0,1.0,1.0,1.0,1.0	1.0,0.811,1.0,1.0,1.0,1.0	0.031
ENSMUSG00000036568	Bicral	17	-	46813932	46814038	46811923	46812024	46824449	46826123	0,30,46,79,24,48	0,0,0,0,0,0	3,44,47,55,31,45	0,1,0,0,0,0	255	149	1	1.0	NA,1.0,1.0,1.0,1.0,1.0	1.0,0.963,1.0,1.0,1.0,1.0	0.006
ENSMUSG00000036568	Bicral	17	-	46829911	46829980	46824449	46826123	46830064	46830113	0,15,29,31,10,14	0,0,0,0,0,0	0,36,25,17,23,19	0,0,0,0,0,1	218	149	1	1.0	NA,1.0,1.0,1.0,1.0,1.0	NA,1.0,1.0,1.0,1.0,0.929	0.014
ENSMUSG00000036568	Bicral	17	-	46830950	46830996	46830064	46830113	46858435	46858482	0,11,16,33,4,17	0,0,0,0,0,0	0,20,14,20,6,20	0,2,0,0,0,0	195	149	1	1.0	NA,1.0,1.0,1.0,1.0,1.0	NA,0.884,1.0,1.0,1.0,1.0	0.023
ENSMUSG00000063888	Rpl7l1	17	-	46778051	46778271	46773906	46775736	46778409	46778519	500,749,820,1215,765,1194	0,0,0,0,0,0	450,1096,967,908,1325,788	0,0,0,0,0,1	369	149	1	1.0	1.0,1.0,1.0,1.0,1.0,1.0	1.0,1.0,1.0,1.0,1.0,0.997	0.001
ENSMUSG00000063888	Rpl7l1	17	-	46778409	46778519	46773906	46775736	46779284	46779422	66,160,267,271,201,320	0,0,1,0,0,0	108,262,277,227,370,251	0,0,0,0,0,0	259	149	1	1.0	1.0,1.0,0.994,1.0,1.0,1.0	1.0,1.0,1.0,1.0,1.0,1.0	-0.001
ENSMUSG00000063888	Rpl7l1	17	-	46779284	46779422	46778409	46778519	46780390	46780551	172,555,718,851,585,875	0,0,0,0,0,1	232,789,749,716,970,668	0,0,0,0,0,0	287	149	1	1.0	1.0,1.0,1.0,1.0,1.0,0.998	1.0,1.0,1.0,1.0,1.0,1.0	-0.0
ENSMUSG00000063888	Rpl7l1	17	-	46781782	46781891	46780390	46780551	46782618	46782656	42,239,393,432,306,465	0,0,0,4,0,0	105,392,348,366,477,372	0,0,0,4,0,0	258	149	1	1.0	1.0,1.0,1.0,0.984,1.0,1.0	1.0,1.0,1.0,0.981,1.0,1.0	0.0
ENSMUSG00000023973	Cnpy3	17	-	46737174	46737292	46735704	46736908	46737726	46737849	265,502,575,805,455,750	0,0,0,0,0,3	301,611,537,545,927,607	0,0,0,0,0,0	267	149	1	1.0	1.0,1.0,1.0,1.0,1.0,0.993	1.0,1.0,1.0,1.0,1.0,1.0	-0.001
ENSMUSG00000023973	Cnpy3	17	-	46737726	46737849	46737174	46737292	46743185	46743282	179,410,510,772,421,706	0,0,0,0,0,0	203,596,480,540,816,577	0,0,0,0,2,0	272	149	1	1.0	1.0,1.0,1.0,1.0,1.0,1.0	1.0,1.0,1.0,1.0,0.996,1.0	0.001
ENSMUSG00000023973	Cnpy3	17	-	46743185	46743282	46737726	46737849	46747420	46747544	131,329,396,619,343,573	0,0,0,5,4,0	163,488,406,445,641,475	3,11,0,7,0,0	246	149	1	1.0	1.0,1.0,1.0,0.987,0.981,1.0	0.971,0.964,1.0,0.975,1.0,1.0	0.01
ENSMUSG00000023973	Cnpy3	17	-	46743185	46743282	46737726	46737849	46751972	46752214	70,123,143,242,138,200	0,1,0,4,7,6	65,177,139,170,247,204	0,3,7,8,3,8	246	149	1	1.0	1.0,0.987,1.0,0.973,0.923,0.953	1.0,0.973,0.923,0.928,0.98,0.939	0.015
ENSMUSG00000023973	Cnpy3	17	-	46747420	46747544	46737726	46737849	46751972	46752195	73,235,287,372,253,336	0,1,0,4,7,6	84,258,257,243,362,254	0,3,7,8,3,8	273	149	1	1.0	1.0,0.992,1.0,0.981,0.952,0.968	1.0,0.979,0.952,0.943,0.985,0.945	0.015
ENSMUSG00000023973	Cnpy3	17	-	46747420	46747544	46743185	46743282	46751972	46752195	134,441,540,744,453,709	0,0,0,0,0,0	183,558,525,511,756,526	0,0,1,0,0,0	273	149	1	1.0	1.0,1.0,1.0,1.0,1.0,1.0	1.0,1.0,0.997,1.0,1.0,1.0	0.001
ENSMUSG00000002769	Gnmt	17	-	46726268	46726411	46726060	46726182	46726605	46726716	0,1,0,8,2,2	0,0,0,1,1,0	0,0,0,0,5,3	0,0,0,1,2,0	292	149	1	1.0	NA,1.0,NA,0.803,0.505,1.0	NA,NA,NA,0.0,0.561,1.0	0.307
ENSMUSG00000002763	Pex6	17	+	46715361	46715492	46714460	46714544	46717291	46717456	0,1,0,0,0,0	0,0,2,0,0,3	0,0,0,1,0,0	0,1,0,2,0,0	280	149	1	1.0	NA,1.0,0.0,NA,NA,0.0	NA,0.0,NA,0.21,NA,NA	0.228
ENSMUSG00000002763	Pex6	17	+	46715361	46715492	46714460	46714544	46720327	46720430	0,1,0,0,0,0	44,110,127,171,111,171	0,0,0,1,1,1	24,131,144,111,154,115	280	149	1	1.0	0.0,0.005,0.0,0.0,0.0,0.0	0.0,0.0,0.0,0.005,0.003,0.005	-0.001
ENSMUSG00000002763	Pex6	17	+	46720511	46720645	46720210	46720430	46721182	46721294	49,204,250,324,162,297	0,2,0,1,0,0	85,181,248,194,268,170	0,0,0,0,0,0	283	149	1	1.0	1.0,0.982,1.0,0.994,1.0,1.0	1.0,1.0,1.0,1.0,1.0,1.0	-0.004
ENSMUSG00000002763	Pex6	17	+	46720511	46720645	46720210	46720430	46721669	46721754	35,106,132,165,91,156	0,0,0,0,1,2	44,105,125,93,135,78	0,0,0,0,0,0	283	149	1	1.0	1.0,1.0,1.0,1.0,0.98,0.976	1.0,1.0,1.0,1.0,1.0,1.0	-0.007
ENSMUSG00000002763	Pex6	17	+	46721182	46721294	46720210	46720430	46721669	46721754	40,75,88,97,55,131	0,0,0,0,1,2	39,67,75,80,112,72	0,0,0,0,0,0	261	149	1	1.0	1.0,1.0,1.0,1.0,0.969,0.974	1.0,1.0,1.0,1.0,1.0,1.0	-0.009
ENSMUSG00000002763	Pex6	17	+	46721182	46721294	46720511	46720645	46721669	46721754	54,171,206,255,126,274	0,0,0,0,0,0	81,143,198,181,246,164	1,0,0,0,0,0	261	149	1	1.0	1.0,1.0,1.0,1.0,1.0,1.0	0.979,1.0,1.0,1.0,1.0,1.0	0.003
ENSMUSG00000002763	Pex6	17	+	46722243	46722439	46721669	46721878	46722621	46722698	120,251,274,431,266,391	0,0,0,0,0,0	214,262,241,239,358,262	3,1,0,0,1,0	345	149	1	1.0	1.0,1.0,1.0,1.0,1.0,1.0	0.969,0.991,1.0,1.0,0.994,1.0	0.008
ENSMUSG00000002763	Pex6	17	+	46722621	46722698	46722243	46722439	46723111	46723244	122,187,187,296,166,241	0,0,0,0,0,0	154,193,166,166,239,169	0,0,0,0,1,0	226	149	1	1.0	1.0,1.0,1.0,1.0,1.0,1.0	1.0,1.0,1.0,1.0,0.994,1.0	0.001
ENSMUSG00000002763	Pex6	17	+	46723918	46724027	46723673	46723735	46724390	46724507	410,172,189,374,149,231	0,5,10,0,0,8	359,174,187,190,328,171	15,3,0,0,11,1	258	149	1	1.0	1.0,0.952,0.916,1.0,1.0,0.943	0.933,0.971,1.0,1.0,0.945,0.99	-0.005
ENSMUSG00000063576	Klhdc3	17	-	46676696	46676805	46676503	46676577	46676943	46677030	182,185,279,354,237,338	0,0,0,0,0,1	226,213,245,227,365,212	0,0,0,0,0,0	258	149	1	1.0	1.0,1.0,1.0,1.0,1.0,0.995	1.0,1.0,1.0,1.0,1.0,1.0	-0.001
ENSMUSG00000063576	Klhdc3	17	-	46677684	46677800	46677427	46677499	46677931	46678108	59,289,358,374,198,364	0,0,0,2,0,0	96,292,312,293,392,263	0,0,3,0,0,0	265	149	1	1.0	1.0,1.0,1.0,0.991,1.0,1.0	1.0,1.0,0.983,1.0,1.0,1.0	0.001
ENSMUSG00000063576	Klhdc3	17	-	46677931	46678108	46677684	46677800	46678280	46678493	95,355,421,499,252,435	0,0,0,0,0,0	82,359,346,336,464,325	0,0,0,0,0,1	326	149	1	1.0	1.0,1.0,1.0,1.0,1.0,1.0	1.0,1.0,1.0,1.0,1.0,0.993	0.001
ENSMUSG00000063576	Klhdc3	17	-	46677931	46678108	46677684	46677800	46680701	46680789	35,176,206,242,112,227	0,0,0,1,0,2	54,180,168,180,242,160	0,0,0,0,0,0	326	149	1	1.0	1.0,1.0,1.0,0.991,1.0,0.981	1.0,1.0,1.0,1.0,1.0,1.0	-0.005
ENSMUSG00000063576	Klhdc3	17	-	46678280	46678493	46677684	46677800	46680701	46680914	34,75,94,163,83,129	0,0,0,1,0,2	11,58,74,64,90,77	0,0,0,0,0,0	362	149	1	1.0	1.0,1.0,1.0,0.985,1.0,0.964	1.0,1.0,1.0,1.0,1.0,1.0	-0.009
ENSMUSG00000063576	Klhdc3	17	-	46678280	46678493	46677931	46678108	46679041	46679194	103,396,483,591,350,516	0,0,0,1,0,0	45,378,388,340,462,352	0,1,0,0,1,0	362	149	1	1.0	1.0,1.0,1.0,0.996,1.0,1.0	1.0,0.994,1.0,1.0,0.995,1.0	0.001
ENSMUSG00000063576	Klhdc3	17	-	46678280	46678493	46677931	46678108	46680701	46680914	94,254,309,421,223,339	0,0,0,1,0,2	39,237,251,220,315,241	0,0,0,0,3,0	362	149	1	1.0	1.0,1.0,1.0,0.994,1.0,0.986	1.0,1.0,1.0,1.0,0.977,1.0	0.0
ENSMUSG00000063576	Klhdc3	17	-	46679041	46679194	46677931	46678108	46680701	46680789	6,165,196,294,132,215	0,0,0,1,0,2	30,177,186,116,197,163	0,0,0,0,3,0	302	149	1	1.0	1.0,1.0,1.0,0.993,1.0,0.981	1.0,1.0,1.0,1.0,0.97,1.0	0.001
ENSMUSG00000063576	Klhdc3	17	-	46679041	46679194	46678280	46678493	46680701	46680789	15,311,379,507,276,417	0,4,9,44,17,25	36,324,329,241,354,290	0,7,6,5,11,16	302	149	1	1.0	1.0,0.975,0.954,0.85,0.889,0.892	1.0,0.958,0.964,0.96,0.941,0.899	-0.027
ENSMUSG00000023971	Rrp36	17	-	46672335	46672440	46670110	46670185	46672524	46672591	80,96,128,192,89,175	1,7,9,15,14,5	71,171,149,127,164,161	0,9,1,4,3,3	254	149	0.290617463221	1.0	0.979,0.889,0.893,0.882,0.789,0.954	1.0,0.918,0.989,0.949,0.97,0.969	-0.068
ENSMUSG00000023971	Rrp36	17	-	46672524	46672591	46670110	46670185	46672705	46672847	7,39,50,59,47,43	0,1,0,0,0,0	17,59,29,39,53,42	0,0,0,0,0,0	216	149	1	1.0	1.0,0.964,1.0,1.0,1.0,1.0	1.0,1.0,1.0,1.0,1.0,1.0	-0.006
ENSMUSG00000023971	Rrp36	17	-	46672524	46672591	46670110	46670185	46674196	46674255	0,1,6,8,8,3	41,0,0,0,8,38	0,4,0,3,0,1	0,20,0,0,0,0	216	149	1	1.0	0.0,1.0,1.0,1.0,0.408,0.052	NA,0.121,NA,1.0,NA,1.0	-0.13
ENSMUSG00000023971	Rrp36	17	-	46672705	46672847	46670110	46670185	46674196	46674255	33,43,74,81,51,77	41,0,0,0,8,38	22,81,55,49,70,59	0,20,0,0,0,0	291	149	0.404929059603	1.0	0.292,1.0,1.0,1.0,0.765,0.509	1.0,0.675,1.0,1.0,1.0,1.0	-0.185
ENSMUSG00000023971	Rrp36	17	-	46672705	46672847	46672524	46672591	46674196	46674255	54,112,173,188,122,180	0,1,0,0,0,0	49,202,144,119,176,138	0,0,0,0,0,0	291	149	1	1.0	1.0,0.983,1.0,1.0,1.0,1.0	1.0,1.0,1.0,1.0,1.0,1.0	-0.003
ENSMUSG00000003546	Klc4	17	-	46635409	46635518	46632749	46632890	46635731	46635802	766,595,730,997,547,814	0,0,0,0,0,0	649,666,660,652,842,593	0,0,0,0,2,0	258	149	1	1.0	1.0,1.0,1.0,1.0,1.0,1.0	1.0,1.0,1.0,1.0,0.996,1.0	0.001
ENSMUSG00000003546	Klc4	17	-	46636192	46636292	46635975	46636028	46636619	46636793	307,392,457,714,381,595	0,0,1,0,1,0	347,482,418,465,596,364	0,0,0,0,0,2	249	149	1	1.0	1.0,1.0,0.996,1.0,0.996,1.0	1.0,1.0,1.0,1.0,1.0,0.991	0.0
ENSMUSG00000003546	Klc4	17	-	46636912	46637014	46636619	46636793	46639394	46639482	197,432,575,733,398,616	6,0,2,1,1,3	251,569,520,536,604,474	3,2,2,0,0,0	251	149	1	1.0	0.951,1.0,0.994,0.998,0.996,0.992	0.98,0.994,0.994,1.0,1.0,1.0	-0.006
ENSMUSG00000003546	Klc4	17	-	46636912	46637014	46636619	46636793	46639890	46640110	91,146,205,262,141,226	0,0,0,0,1,0	99,241,164,217,230,161	0,0,0,0,3,0	251	149	1	1.0	1.0,1.0,1.0,1.0,0.988,1.0	1.0,1.0,1.0,1.0,0.978,1.0	0.002
ENSMUSG00000003546	Klc4	17	-	46639394	46639482	46636619	46636793	46639890	46640110	69,170,207,274,128,230	0,0,0,0,1,0	106,193,153,145,190,149	0,0,0,0,3,0	237	149	1	1.0	1.0,1.0,1.0,1.0,0.988,1.0	1.0,1.0,1.0,1.0,0.976,1.0	0.002
ENSMUSG00000003546	Klc4	17	-	46639394	46639482	46636912	46637014	46639890	46640110	169,458,581,750,385,624	0,1,3,9,0,6	255,533,507,468,570,466	0,14,0,4,5,2	237	149	1	1.0	1.0,0.997,0.992,0.981,1.0,0.985	1.0,0.96,1.0,0.987,0.986,0.993	0.005
ENSMUSG00000023972	Ptk7	17	-	46590011	46590162	46586713	46586862	46590260	46590451	1,24,14,15,26,41	0,0,0,0,0,0	4,34,27,27,37,49	0,0,1,0,0,0	300	149	1	1.0	1.0,1.0,1.0,1.0,1.0,1.0	1.0,1.0,0.931,1.0,1.0,1.0	0.011
ENSMUSG00000040327	Cul9	17	-	46503471	46503635	46503088	46503182	46503755	46503920	20,39,31,52,48,59	0,0,0,0,1,1	40,65,51,48,52,40	0,0,0,1,4,0	313	149	1	1.0	1.0,1.0,1.0,1.0,0.958,0.966	1.0,1.0,1.0,0.958,0.861,1.0	0.018
ENSMUSG00000040327	Cul9	17	-	46503755	46503920	46503471	46503635	46504033	46504174	7,42,35,63,39,55	0,0,0,0,0,0	36,81,45,61,56,42	0,2,0,0,0,0	314	149	1	1.0	1.0,1.0,1.0,1.0,1.0,1.0	1.0,0.951,1.0,1.0,1.0,1.0	0.008
ENSMUSG00000040327	Cul9	17	-	46510850	46511050	46509801	46510052	46511200	46511330	0,46,23,60,47,42	0,0,0,2,0,0	17,39,57,70,53,44	0,3,0,0,1,0	349	149	1	1.0	NA,1.0,1.0,0.928,1.0,1.0	1.0,0.847,1.0,1.0,0.958,1.0	0.018
ENSMUSG00000040327	Cul9	17	-	46520011	46520240	46519459	46519931	46520481	46520571	73,86,99,138,87,120	26,0,0,2,0,1	68,105,76,99,99,88	3,4,0,0,2,0	378	149	1	1.0	0.525,1.0,1.0,0.965,1.0,0.979	0.899,0.912,1.0,1.0,0.951,1.0	-0.049
ENSMUSG00000040327	Cul9	17	-	46529948	46530156	46528358	46528656	46538224	46538627	0,37,49,73,23,74	0,0,0,2,0,0	0,75,48,48,42,62	0,0,0,0,0,0	357	149	1	1.0	NA,1.0,1.0,0.938,1.0,1.0	NA,1.0,1.0,1.0,1.0,1.0	-0.012
ENSMUSG00000040327	Cul9	17	-	46537622	46537815	46529948	46530156	46538224	46538627	0,60,55,116,65,72	0,0,0,0,0,0	2,45,60,71,56,47	0,1,0,0,0,0	342	149	1	1.0	NA,1.0,1.0,1.0,1.0,1.0	1.0,0.951,1.0,1.0,1.0,1.0	0.008
ENSMUSG00000040327	Cul9	17	-	46540238	46540742	46539252	46539388	46541684	46541839	16,131,155,194,109,202	0,0,0,1,0,0	17,162,145,129,115,127	0,0,0,1,0,0	653	149	1	1.0	1.0,1.0,1.0,0.978,1.0,1.0	1.0,1.0,1.0,0.967,1.0,1.0	0.002
ENSMUSG00000040658	Dnph1	17	+	46498424	46498493	46496710	46496972	46498642	46498753	51,44,82,94,51,109	0,0,0,0,0,0	50,70,74,70,106,76	0,1,0,0,0,0	218	149	1	1.0	1.0,1.0,1.0,1.0,1.0,1.0	1.0,0.98,1.0,1.0,1.0,1.0	0.003
ENSMUSG00000032842	Abcc10	17	-	46304156	46304254	46303912	46304025	46304329	46304475	0,16,16,19,19,17	0,0,0,0,3,1	14,24,9,24,41,24	0,0,1,0,0,0	247	149	1	1.0	NA,1.0,1.0,1.0,0.793,0.911	1.0,1.0,0.844,1.0,1.0,1.0	-0.033
ENSMUSG00000032842	Abcc10	17	-	46310037	46310233	46306956	46307300	46310376	46310530	0,16,15,18,16,12	0,0,1,0,0,0	0,12,8,15,15,22	0,0,0,0,0,0	345	149	1	1.0	NA,1.0,0.866,1.0,1.0,1.0	NA,1.0,1.0,1.0,1.0,1.0	-0.027
ENSMUSG00000032842	Abcc10	17	-	46321552	46321662	46316556	46316636	46323351	46323579	0,2,1,1,3,1	0,0,0,0,0,0	0,1,7,2,3,2	0,0,0,1,2,0	259	149	1	1.0	NA,1.0,1.0,1.0,1.0,1.0	NA,1.0,1.0,0.535,0.463,1.0	0.2
ENSMUSG00000032842	Abcc10	17	-	46322136	46322293	46321552	46321662	46323351	46323579	0,14,12,24,17,3	0,0,0,0,0,0	0,11,6,13,5,15	0,1,2,0,0,0	306	149	1	1.0	NA,1.0,1.0,1.0,1.0,1.0	NA,0.843,0.594,1.0,1.0,1.0	0.113
ENSMUSG00000012296	Tjap1	17	-	46259936	46260020	46257850	46259483	46260094	46260202	0,89,93,165,88,121	0,0,0,0,0,0	44,79,105,85,130,74	0,0,0,1,0,0	233	149	1	1.0	NA,1.0,1.0,1.0,1.0,1.0	1.0,1.0,1.0,0.982,1.0,1.0	0.003
ENSMUSG00000012296	Tjap1	17	-	46260879	46260909	46260094	46260202	46261135	46261202	0,0,0,0,0,0	0,60,57,74,51,49	0,0,2,0,3,2	6,51,34,46,64,44	179	149	1	1.0	NA,0.0,0.0,0.0,0.0,0.0	0.0,0.0,0.047,0.0,0.038,0.036	-0.02
ENSMUSG00000012296	Tjap1	17	-	46262401	46262430	46261418	46261580	46263688	46263787	3,32,41,88,42,72	0,0,0,1,0,0	1,54,49,33,68,71	0,0,0,0,0,0	178	149	1	1.0	1.0,1.0,1.0,0.987,1.0,1.0	1.0,1.0,1.0,1.0,1.0,1.0	-0.002
ENSMUSG00000012296	Tjap1	17	-	46264093	46264190	46263688	46263810	46264882	46264978	0,10,4,8,5,3	0,26,27,57,47,63	1,4,4,16,2,9	1,49,43,30,83,41	246	149	1	1.0	NA,0.189,0.082,0.078,0.061,0.028	0.377,0.047,0.053,0.244,0.014,0.117	-0.054
ENSMUSG00000012296	Tjap1	17	-	46264093	46264190	46263808	46263813	46264882	46264978	0,4,3,1,6,0	0,10,12,23,5,22	0,5,3,9,3,3	0,7,20,10,17,18	246	149	1	1.0	NA,0.195,0.132,0.026,0.421,0.0	NA,0.302,0.083,0.353,0.097,0.092	-0.031
ENSMUSG00000012296	Tjap1	17	-	46264882	46264978	46263688	46263810	46271799	46271929	0,26,38,58,34,69	0,0,0,0,0,0	1,51,53,32,87,46	0,0,0,0,0,1	245	149	1	1.0	NA,1.0,1.0,1.0,1.0,1.0	1.0,1.0,1.0,1.0,1.0,0.965	0.006
ENSMUSG00000012296	Tjap1	17	-	46264882	46264978	46263688	46263813	46271799	46271929	0,14,29,28,9,39	0,0,0,1,0,0	0,20,34,12,29,28	0,0,0,0,0,0	245	149	1	1.0	NA,1.0,1.0,0.945,1.0,1.0	NA,1.0,1.0,1.0,1.0,1.0	-0.011
ENSMUSG00000012296	Tjap1	17	-	46271799	46271929	46264882	46264978	46280415	46280544	0,10,16,17,10,31	0,0,0,5,2,0	0,16,24,13,24,17	0,5,0,3,0,1	279	149	1	1.0	NA,1.0,1.0,0.645,0.728,1.0	NA,0.631,1.0,0.698,1.0,0.901	0.029
ENSMUSG00000012296	Tjap1	17	-	46271799	46271929	46264882	46264978	46282345	46282439	0,21,37,32,18,49	0,27,26,36,27,40	0,40,51,34,50,37	0,36,28,32,31,28	279	149	1	1.0	NA,0.293,0.432,0.322,0.263,0.395	NA,0.372,0.493,0.362,0.463,0.414	-0.08
ENSMUSG00000012296	Tjap1	17	-	46280415	46280544	46264882	46264978	46282345	46282439	0,0,2,7,3,0	0,27,26,36,27,40	0,8,2,5,0,4	0,36,28,32,31,28	278	149	1	1.0	NA,0.0,0.04,0.094,0.056,0.0	NA,0.106,0.037,0.077,0.0,0.071	-0.02
ENSMUSG00000012296	Tjap1	17	-	46280415	46280544	46271799	46271929	46282345	46282439	0,0,2,4,1,0	0,11,21,17,8,18	0,3,2,2,0,3	0,24,27,21,26,20	278	149	1	1.0	NA,0.0,0.049,0.112,0.063,0.0	NA,0.063,0.038,0.049,0.0,0.074	-0.0
ENSMUSG00000012296	Tjap1	17	-	46282345	46282439	46264882	46264978	46282959	46282997	0,27,25,36,27,40	0,0,0,3,3,2	0,36,28,32,31,28	0,0,4,1,1,1	243	149	1	1.0	NA,1.0,1.0,0.88,0.847,0.925	NA,1.0,0.811,0.952,0.95,0.945	-0.001
ENSMUSG00000012296	Tjap1	17	-	46282345	46282439	46271799	46271929	46282959	46282997	0,11,21,17,8,18	0,1,2,0,0,0	0,24,27,21,26,21	0,0,3,3,0,0	243	149	1	1.0	NA,0.871,0.866,1.0,1.0,1.0	NA,1.0,0.847,0.811,1.0,1.0	0.016
ENSMUSG00000067148	Polr1c	17	-	46246106	46246214	46245261	46245748	46247728	46247800	123,226,307,448,218,333	0,0,0,0,1,1	144,249,269,262,391,243	0,1,0,0,0,1	257	149	1	1.0	1.0,1.0,1.0,1.0,0.992,0.995	1.0,0.993,1.0,1.0,1.0,0.993	0.0
ENSMUSG00000067148	Polr1c	17	-	46247728	46247800	46246106	46246214	46247894	46247967	80,147,210,304,135,222	0,0,0,0,1,2	81,152,174,171,247,154	0,0,0,0,0,0	221	149	1	1.0	1.0,1.0,1.0,1.0,0.989,0.987	1.0,1.0,1.0,1.0,1.0,1.0	-0.004
ENSMUSG00000067150	Xpo5	17	+	46217581	46217681	46215731	46215808	46218544	46218628	0,73,84,67,61,83	0,0,0,0,2,0	0,58,86,71,86,63	0,0,0,0,0,0	249	149	1	1.0	NA,1.0,1.0,1.0,0.948,1.0	NA,1.0,1.0,1.0,1.0,1.0	-0.01
ENSMUSG00000067150	Xpo5	17	+	46220760	46220851	46219390	46219516	46221352	46221481	4,85,76,105,72,126	0,0,0,0,0,0	1,85,83,58,97,87	0,0,1,0,0,1	240	149	1	1.0	1.0,1.0,1.0,1.0,1.0,1.0	1.0,1.0,0.981,1.0,1.0,0.982	0.006
ENSMUSG00000067150	Xpo5	17	+	46222660	46222791	46221352	46221481	46225015	46225171	4,43,71,49,41,67	0,0,0,0,3,0	0,53,68,58,58,51	0,0,0,0,0,0	280	149	1	1.0	1.0,1.0,1.0,1.0,0.879,1.0	NA,1.0,1.0,1.0,1.0,1.0	-0.02
ENSMUSG00000067150	Xpo5	17	+	46229311	46229411	46227729	46227929	46233717	46233818	0,24,36,50,19,35	0,0,0,0,0,0	0,16,42,32,33,31	0,0,0,0,1,0	249	149	1	1.0	NA,1.0,1.0,1.0,1.0,1.0	NA,1.0,1.0,1.0,0.952,1.0	0.01
ENSMUSG00000067150	Xpo5	17	+	46230198	46230380	46229311	46229411	46233717	46233818	14,87,89,131,102,141	0,0,0,0,0,0	2,98,122,96,126,117	0,0,0,0,2,0	331	149	1	1.0	1.0,1.0,1.0,1.0,1.0,1.0	1.0,1.0,1.0,1.0,0.966,1.0	0.006
ENSMUSG00000067150	Xpo5	17	+	46239513	46239576	46238889	46238987	46240157	46240240	20,91,101,124,54,123	0,0,0,0,0,0	34,89,78,57,98,72	0,0,0,0,0,2	212	149	1	1.0	1.0,1.0,1.0,1.0,1.0,1.0	1.0,1.0,1.0,1.0,1.0,0.962	0.006
ENSMUSG00000067150	Xpo5	17	+	46241416	46241554	46240814	46240922	46241725	46241890	13,110,100,123,113,139	0,0,0,1,0,0	101,91,100,105,169,109	0,0,0,5,0,0	287	149	1	1.0	1.0,1.0,1.0,0.985,1.0,1.0	1.0,1.0,1.0,0.916,1.0,1.0	0.011
ENSMUSG00000024091	Vapa	17	-	65587043	65587166	65582579	65582753	65592290	65592371	0,8,3,12,4,10	61,262,304,431,287,356	0,10,16,3,10,8	50,359,265,276,429,272	272	149	1	1.0	0.0,0.016,0.005,0.015,0.008,0.015	0.0,0.015,0.032,0.006,0.013,0.016	-0.004
ENSMUSG00000024091	Vapa	17	-	65592290	65592371	65582579	65582753	65613219	65613555	44,141,135,213,151,187	0,1,1,2,2,0	20,157,127,123,205,143	0,0,0,0,0,3	230	149	1	1.0	1.0,0.989,0.989,0.986,0.98,1.0	1.0,1.0,1.0,1.0,1.0,0.969	-0.004
ENSMUSG00000024091	Vapa	17	-	65593439	65593543	65592290	65592371	65594901	65594970	22,634,783,1055,568,840	0,0,0,0,0,1	98,813,695,737,951,671	0,0,0,0,0,0	253	149	1	1.0	1.0,1.0,1.0,1.0,1.0,0.998	1.0,1.0,1.0,1.0,1.0,1.0	-0.0
ENSMUSG00000024091	Vapa	17	-	65593439	65593543	65592290	65592371	65613219	65613555	22,230,298,407,213,296	0,0,3,8,2,0	52,325,240,278,407,235	0,0,0,0,0,2	253	149	1	1.0	1.0,1.0,0.983,0.968,0.984,1.0	1.0,1.0,1.0,1.0,1.0,0.986	-0.008
ENSMUSG00000024091	Vapa	17	-	65594901	65595054	65592290	65592371	65613219	65613555	20,529,615,917,504,828	0,0,3,8,2,0	42,652,577,583,697,577	0,0,0,0,0,2	302	149	1	1.0	1.0,1.0,0.99,0.983,0.992,1.0	1.0,1.0,1.0,1.0,1.0,0.993	-0.005
ENSMUSG00000024091	Vapa	17	-	65594901	65595054	65593439	65593543	65613219	65613555	20,933,1100,1565,859,1374	0,0,0,0,0,2	88,1140,1032,1042,1241,1013	0,0,0,0,0,0	302	149	1	1.0	1.0,1.0,1.0,1.0,1.0,0.997	1.0,1.0,1.0,1.0,1.0,1.0	-0.001
ENSMUSG00000023952	Gtpbp2	17	+	46163033	46163213	46161294	46161326	46163296	46163408	6,4,6,8,3,10	0,0,0,0,0,1	0,11,3,1,9,1	0,0,0,0,0,3	329	149	1	1.0	1.0,1.0,1.0,1.0,1.0,0.819	NA,1.0,1.0,1.0,1.0,0.131	0.144
ENSMUSG00000023952	Gtpbp2	17	+	46163033	46163213	46161294	46161326	46163482	46163509	12,18,22,22,6,15	0,137,170,199,141,206	0,15,13,9,24,3	2,176,185,133,154,172	329	149	1	1.0	1.0,0.056,0.055,0.048,0.019,0.032	0.0,0.037,0.031,0.03,0.066,0.008	0.173
ENSMUSG00000023952	Gtpbp2	17	+	46163296	46163408	46161048	46161326	46163482	46163505	0,0,0,0,0,1	0,137,170,199,141,206	0,0,0,0,0,3	2,176,185,133,154,172	261	149	1	1.0	NA,0.0,0.0,0.0,0.0,0.003	0.0,0.0,0.0,0.0,0.0,0.01	-0.001
ENSMUSG00000023952	Gtpbp2	17	+	46163296	46163408	46163033	46163213	46163482	46163505	0,0,1,0,0,0	6,14,17,14,3,5	0,2,0,1,0,1	0,8,10,9,15,2	261	149	1	1.0	0.0,0.0,0.032,0.0,0.0,0.0	NA,0.125,0.0,0.06,0.0,0.222	-0.076
ENSMUSG00000023952	Gtpbp2	17	+	46163482	46163509	46161031	46161291	46164193	46164378	0,34,43,49,34,44	0,0,0,0,0,0	1,32,42,23,35,31	0,0,2,0,0,0	176	149	1	1.0	NA,1.0,1.0,1.0,1.0,1.0	1.0,1.0,0.947,1.0,1.0,1.0	0.009
ENSMUSG00000023952	Gtpbp2	17	+	46163482	46163509	46161031	46161326	46164193	46164378	0,169,204,248,175,249	0,0,0,0,0,4	3,207,214,156,189,203	0,0,2,4,0,2	176	149	1	1.0	NA,1.0,1.0,1.0,1.0,0.981	1.0,1.0,0.989,0.971,1.0,0.988	0.005
ENSMUSG00000023952	Gtpbp2	17	+	46164193	46164378	46161031	46161291	46164724	46164750	16,168,302,326,199,236	0,0,0,3,0,0	13,193,229,204,199,164	0,0,0,0,0,0	334	149	1	1.0	1.0,1.0,1.0,0.98,1.0,1.0	1.0,1.0,1.0,1.0,1.0,1.0	-0.003
ENSMUSG00000023952	Gtpbp2	17	+	46165777	46165997	46165454	46165629	46166310	46166446	24,316,381,435,309,436	0,2,2,13,2,11	47,372,333,329,401,409	0,2,4,0,4,6	369	149	1	1.0	1.0,0.985,0.987,0.931,0.984,0.941	1.0,0.987,0.971,1.0,0.976,0.965	-0.012
ENSMUSG00000023967	Mrps18a	17	+	46124975	46125413	46122802	46122831	46125642	46125712	358,189,205,292,205,254	0,2,0,1,2,0	349,181,195,201,344,172	0,0,0,0,0,0	587	149	1	1.0	1.0,0.96,1.0,0.987,0.963,1.0	1.0,1.0,1.0,1.0,1.0,1.0	-0.015
ENSMUSG00000023967	Mrps18a	17	+	46125289	46125413	46122723	46122831	46125642	46125712	678,385,441,647,445,544	0,2,0,1,2,0	671,463,415,406,686,418	0,0,0,0,0,0	273	149	1	1.0	1.0,0.991,1.0,0.997,0.992,1.0	1.0,1.0,1.0,1.0,1.0,1.0	-0.003
ENSMUSG00000023951	Vegfa	17	-	46020990	46021122	46016992	46018879	46022276	46022348	22,150,173,185,116,202	1,2,3,1,2,7	24,109,106,99,182,155	0,0,1,2,2,1	281	149	1	1.0	0.921,0.975,0.968,0.99,0.969,0.939	1.0,1.0,0.983,0.963,0.98,0.988	-0.025
ENSMUSG00000023951	Vegfa	17	-	46020990	46021122	46016992	46018879	46024064	46024094	38,205,245,308,221,329	10,92,85,142,134,214	29,163,153,151,292,228	8,133,57,63,155,100	281	149	1	1.0	0.668,0.542,0.604,0.535,0.467,0.449	0.658,0.394,0.587,0.56,0.5,0.547	0.003
ENSMUSG00000023951	Vegfa	17	-	46020990	46021122	46016992	46018879	46031290	46031356	17,135,157,164,100,179	0,0,1,1,0,0	23,92,94,86,167,132	0,0,0,0,1,0	281	149	1	1.0	1.0,1.0,0.988,0.989,1.0,1.0	1.0,1.0,1.0,1.0,0.989,1.0	-0.002
ENSMUSG00000023951	Vegfa	17	-	46022276	46022348	46018857	46018879	46024064	46024094	0,2,3,5,4,15	10,92,85,142,134,214	0,5,4,2,6,5	8,133,57,63,155,100	221	149	1	1.0	0.0,0.014,0.023,0.023,0.02,0.045	0.0,0.025,0.045,0.021,0.025,0.033	-0.004
ENSMUSG00000023951	Vegfa	17	-	46022276	46022348	46020990	46021122	46024064	46024094	5,14,11,21,14,28	21,70,88,144,121,150	1,18,16,8,21,20	6,71,60,65,126,96	221	149	1	1.0	0.138,0.119,0.078,0.09,0.072,0.112	0.101,0.146,0.152,0.077,0.101,0.123	-0.015
ENSMUSG00000023951	Vegfa	17	-	46022294	46022348	46020990	46021122	46024064	46024094	0,0,0,4,2,5	21,70,88,144,121,150	0,5,3,0,3,2	6,71,60,65,126,96	203	149	1	1.0	0.0,0.0,0.0,0.02,0.012,0.024	0.0,0.049,0.035,0.0,0.017,0.015	-0.01
ENSMUSG00000023951	Vegfa	17	-	46025346	46025543	46024443	46024520	46028350	46028399	70,445,430,598,582,852	0,0,0,0,0,2	78,430,321,294,637,536	0,0,0,2,0,0	346	149	1	1.0	1.0,1.0,1.0,1.0,1.0,0.995	1.0,1.0,1.0,0.984,1.0,1.0	0.002
ENSMUSG00000023939	Mrpl14	17	+	45696718	45696956	45695481	45695572	45698047	45698178	8,11,25,22,3,23	745,331,409,755,372,643	26,8,9,18,26,18	588,471,468,370,744,467	387	149	1	1.0	0.004,0.013,0.023,0.011,0.003,0.014	0.017,0.006,0.007,0.018,0.013,0.015	-0.001
ENSMUSG00000036026	Tmem63b	17	-	45663506	45663669	45662862	45662968	45664743	45664809	49,85,140,148,94,146	0,4,3,4,2,5	27,111,102,136,169,119	0,0,1,2,16,10	312	149	1	1.0	1.0,0.91,0.957,0.946,0.957,0.933	1.0,1.0,0.98,0.97,0.835,0.85	0.011
ENSMUSG00000036026	Tmem63b	17	-	45669942	45670023	45667694	45667818	45673159	45673230	0,87,69,91,85,81	0,0,0,0,0,2	2,73,91,79,115,94	0,0,0,0,0,0	230	149	1	1.0	NA,1.0,1.0,1.0,1.0,0.963	1.0,1.0,1.0,1.0,1.0,1.0	-0.007
ENSMUSG00000036026	Tmem63b	17	-	45680587	45680641	45679531	45679714	45685915	45686137	0,1,0,2,0,0	0,0,0,0,1,2	0,1,2,3,1,0	0,0,1,4,1,0	203	149	1	1.0	NA,1.0,NA,1.0,0.0,0.0	NA,1.0,0.595,0.355,0.423,NA	-0.093
[truncated: 48,140 more rows]
